# Supplementary material for: Computationally Driven, Quantitative Experiments Discover Genes Required for Mitochondrial Biogenesis
Source: PLoS Genet. 2009 Mar 20;5(3):e1000407. doi: 10.1371/journal.pgen.1000407 (PMC2648979; doi:10.1371/journal.pgen.1000407)
Supplement: Table S1 — Strains used in this study. (0.04 MB XLS) [file pgen.1000407.s004.xls]

## Sheet: Sheet1
Description of Table S1. Strains used in this study.
Strain	Genotype	Source
Y5563	MATa can1D::MFA1pr-HIS3 lyp1D ura3D0 leu2D0 his3D1 met15D0	C. Boone
Magic Marker Collection	MATa/a ura3D0 leu2D0 his3D1 lys2D0/LYS+ met15D0/MET15+ can1D::LEU2+-MFA1pr-HIS3/CAN1+ xxx::kanMX/XXX+	J. Boeke
ACY50	MATa can1D::MFA1pr-HIS3 lyp1D ura3D0 leu2D0 his3D1 met15D0 ydl242wD:: natMX-TPIpr-mtGFP	This study
FY4	MATa	F. Winston
