# Supplementary material for: Computationally Driven, Quantitative Experiments Discover Genes Required for Mitochondrial Biogenesis
Source: PLoS Genet. 2009 Mar 20;5(3):e1000407. doi: 10.1371/journal.pgen.1000407 (PMC2648979; doi:10.1371/journal.pgen.1000407)
Supplement: Table S2 — Summary list of genes tested in this study. (0.14 MB XLS) [file pgen.1000407.s005.xls]

## Sheet: Sheet1
Description of Table S2. Summary list of genes tested in this study.
All genes (novel and positive control) tested in this study with a summary of phenotypes in the assays used in this study and relevant information such as whether it was tested in the 1st or 2nd iteration, was previously known to be mitochondria-localized, etc.
A. Internal Reference ID: The reference ID used in our experiments. This ID appears in many raw data files.
B. Systematic Name: Systematic nomenclature for Saccharomyces ORFs. Described: http://www.yeastgenome.org/help/ yeastGeneNomenclature.shtml#systemGenes
C. Common Name: Common nomenclature for Saccharomyces ORFs. Described: http://www.yeastgenome.org/help/yeastGeneNomenclature.shtml#geneNames
D. Positive Control or Novel Prediction: Classification of each gene in our study.
E. 1st or 2nd iteration testing: Whether a gene was tested in our 1st or 2nd iterationin our study. (Note: all positive controls were tested in our 1st iteration.)
F. Petite Assay Phenotype: The phenotype for each gene represented in Fig. 3.
G. Tecan Phenotype: The phenotype for each gene represented in Fig. 6.
H. Mito. Localization: Whether a gene is known to localize to mitochondria.
I. Actin Localization: Whether a gene is known to localize to the actin cytoskeleton.
J. Unconfirmed High confidence after retraining: The 28 unconfirmed predictions that persisted as highly ranked candidate genes upon retraining are marked “yes”.
K. No known function as of April 15th 2007: Genes with no annotation to any Gene Ontology Biological Process node as of April 15th, 2007.
L. Mean Petite Frequency with Respect to Wild-type: Value for each mutant plotted in Fig. 4.
M. p-value (difference respect to wild-type): p-value that the value in the previous column is different than wild-type (see Methods).
N. Doubling Time Phenotype: Summary classification for the doubling time in glycerol phenotype (Fig. 6C.). “-“ indicates severe defect, “+/-“ indicates an intermediate defect, “+” indicates no defect.
O. Doubling Time Mean (Glycerol) [hours]: Value for each mutant plotted in Fig. 6A. (x-axis)
P. Doubling Time P Value with respect to wild-type (Glycerol): p-value that the value in the previous column is different than wild-type (see Methods).
Q. Doubling Time Mean (Glucose) [hours]: Value for each mutant grown in glucose.
R. Doubling Time P Value with respect to wild-type (Glucose): p-value that the value in the previous column is different than wild-type (see Methods).
S. Saturation Phenotype: Summary classification for the saturation in glycerol phenotype (Fig. 6C.). “-“ indicates severe defect, “+/-“ indicates an intermediate defect, “+” indicates no defect.
T. Saturation Mean (Glycerol) [OD]: Value for each mutant plotted in Fig. 6A. (y-axis)
U. Saturation P Value with respect to wild-type (Glycerol): p-value that the value in the previous column is different than wild-type (see Methods).
V. Saturation Mean (Glucose) [OD]: Value for each mutant grown in glucose.
W. Saturation P Value with respect to wild-type (Glucose): p-value that the value in the previous column is different than wild-type (see Methods).
Internal Reference ID	Systematic Name	Common Name	Positive Control or Novel Prediction	1st or 2nd iteration testing	Petite Assay Phenotype	Tecan Phenotype	Mito. Local- ization	Actin Local- ization	Unconfirmed High confidence after retraining	No known function as of April 15th 2007	Mean Petite Frequency with Respect to Wild-type	p value (difference respect to wild-type)	Doubling Time Pheno- type	Doubling Time Mean (Glycerol) [hours]	Doubling Time P Value with respect to wild-type (Glycerol)	Doubling Time Mean (Glucose) [hours]	Doubling Time P Value with respect to wild-type (Glucose)	Statur- ation Pheno- type	Staturation Mean (Glycerol) [OD]	Saturation P Value with respect to wild-type (Glycerol)	Staturation Mean (Glucose) [OD]	Saturation P Value with respect to wild-type (Glucose)
k02	YMR267W	PPA2	control	1st	respiratory deficient	not tested	yes	no	n/a	no	0		n/a	n/a	n/a	n/a	n/a	n/a	n/a	n/a	n/a	n/a
k04	YOR045W	TOM6	control	1st	altered	no phenotype	yes	no	n/a	no	67.9	0.00071	+	3.64321	0.474328	2.65517	0.910326	+	0.351213	0.517822	0.905287	0.430468
k05	YPL262W	FUM1	control	1st	respiratory deficient	severe	yes	no	n/a	no	0		-	0	n/a	2.65639	0.985704	-	0	n/a	0.921898	0.731597
k06	YPL215W	CBP3	control	1st	respiratory deficient	severe	yes	no	n/a	no	0		-	0	n/a	2.49402	0.201497	-	0	n/a	0.977675	0.150275
k07	YPL172C	COX10	control	1st	respiratory deficient	severe	yes	no	n/a	no	0		-	0	n/a	2.41798	0.0309404	-	0	n/a	0.940795	0.601544
k10	YER017C	AFG3	control	1st	respiratory deficient	severe	yes	no	n/a	no	0		-	0	n/a	2.34829	0.032987	-	0	n/a	0.949893	0.623098
k12	YGR132C	PHB1	control	1st	altered	no data	yes	no	n/a	no	47.5	3.1e-05	n/a	n/a	n/a	n/a	n/a	n/a	n/a	n/a	n/a	n/a
k13	YHR038W	RRF1	control	1st	respiratory deficient	severe	yes	no	n/a	no	0		-	0	n/a	3.09711	0.063849	-	0	n/a	0.841775	0.0139976
k15	YLR203C	MSS51	control	1st	respiratory deficient	severe	yes	no	n/a	no	0		-	0	n/a	2.17719	0.000688343	-	0	n/a	0.889241	0.245191
k17	YKL087C	CYT2	control	1st	respiratory deficient	severe	yes	no	n/a	no	0		-	0	n/a	2.77428	0.319382	-	0	n/a	0.924154	0.841748
k19	YOR142W	LSC1	control	1st	altered	weak	yes	no	n/a	no	134.9	0.002	+	4.1498	0.185409	2.88277	0.0475668	+/-	0.232655	3.07257e-05	0.906087	0.532253
k21	YJL180C	ATP12	control	1st	respiratory deficient	severe	yes	no	n/a	no	0		-	0	n/a	2.15506	0.000813659	-	0	n/a	0.865857	0.0301528
k22	YLR239C	LIP2	control	1st	respiratory deficient	not tested	yes	no	n/a	no	0		n/a	n/a	n/a	n/a	n/a	n/a	n/a	n/a	n/a	n/a
k25	YDR148C	KGD2	control	1st	respiratory deficient	severe	yes	no	n/a	no	0		-	0	n/a	2.41821	0.0844829	-	0	n/a	0.94458	0.599763
k27	YPR125W	YLH47	control	1st	altered	no phenotype	yes	no	n/a	no	34	0.00025	+	3.50077	0.411878	2.72747	0.425991	+	0.360186	0.139283	0.992676	0.0305444
k28	YGR231C	PHB2	control	1st	altered	no phenotype	yes	no	n/a	no	37.4	4e-05	+	4.2948	0.052232	2.56318	0.405461	+	0.334952	0.539607	0.962817	0.163776
k31	YKR065C	PAM17	control	1st	altered	weak	yes	no	n/a	no	41.2	4e-05	+/-	4.70652	0.008135	2.7947	0.215382	+	0.321053	0.0836086	1.00097	0.0113557
k34	YMR089C	YTA12	control	1st	respiratory deficient	severe	yes	no	n/a	no	0		-	0	n/a	2.39991	0.429832	-	0	n/a	0.85842	0.0964235
k41	YNR001C	CIT1	control	1st	altered	severe	yes	no	n/a	no	135.9	4e-05	-	0	n/a	2.60997	0.743181	-	0	n/a	0.962808	0.208819
k42	YBR037C	SCO1	control	1st	respiratory deficient	severe	yes	no	n/a	no	0		-	0	n/a	2.09921	0.000251831	-	0	n/a	0.911055	0.561203
k43	YKL194C	MST1	control	1st	altered	no phenotype	yes	no	n/a	no	60.4	0.0013	+	3.11588	0.019219	2.82795	0.101911	+	0.368501	0.0256938	1.01318	0.00136381
k45	YNL315C	ATP11	control	1st	respiratory deficient	severe	yes	no	n/a	no	0		-	0	n/a	2.10033	0.0100963	-	0	n/a	0.926458	0.997958
k49	YAL010C	MDM10	control	1st	respiratory deficient	severe	yes	no	n/a	no	0		-	0	n/a	2.71867	0.576832	-	0	n/a	0.896037	0.256814
k50	YML061C	PIF1	control	1st	respiratory deficient	severe	yes	no	n/a	no	0		-	0	n/a	2.52093	0.630356	-	0	n/a	0.86435	0.0299586
k53	YPL118W	MRP51	control	1st	respiratory deficient	not tested	yes	no	n/a	no	0		n/a	n/a	n/a	n/a	n/a	n/a	n/a	n/a	n/a	n/a
k54	YEL050C	RML2	control	1st	respiratory deficient	not tested	yes	no	n/a	no	0		n/a	n/a	n/a	n/a	n/a	n/a	n/a	n/a	n/a	n/a
k56	YKL167C	MRP49	control	1st	altered	modest	yes	no	n/a	no	151.6	0.00011	+/-	6.03201	0.00114164	2.74073	0.461002	-	0.1168	0.005	0.950574	0.320628
k57	YKL148C	SDH1	control	1st	respiratory deficient	severe	yes	no	n/a	no	0		-	0	n/a	2.60256	0.608691	-	0	n/a	0.987699	0.0212371
k60	YNL252C	MRPL17	control	1st	respiratory deficient	not tested	yes	no	n/a	no	0		n/a	n/a	n/a	n/a	n/a	n/a	n/a	n/a	n/a	n/a
k62	YML120C	NDI1	control	1st	respiratory deficient	weak	yes	no	n/a	no	0		+	4.1145	0.127702	2.70696	0.592664	+/-	0.205162	2.49551e-05	0.937362	0.699114
k63	YJL112W	MDV1	control	1st	no phenotype	no phenotype	yes	no	n/a	no	104	0.799	+	2.95247	0.00177232	2.66791	0.89411	+	0.358217	0.195331	0.994509	0.0164645
k67	YNL079C	TPM1	control	1st	altered	weak	no	yes	n/a	no	253.7	0.00025	+	4.48291	0.0577458	2.20821	0.000489696	+/-	0.270467	0.000203591	0.916171	0.691548
k70	YDR470C	UGO1	control	1st	no phenotype	no phenotype	yes	no	n/a	no	85.8	0.0769	+	4.32615	0.0652164	2.42643	0.0676042	+	0.319434	0.231948	0.956733	0.262222
k71	YPR133W-A	TOM5	control	1st	respiratory deficient	no data	yes	no	n/a	no	0		n/a	n/a	n/a	n/a	n/a	n/a	n/a	n/a	n/a	n/a
k72	YOR187W	TUF1	control	1st	respiratory deficient	not tested	yes	no	n/a	no	0		n/a	n/a	n/a	n/a	n/a	n/a	n/a	n/a	n/a	n/a
k74	YBL022C	PIM1	control	1st	no phenotype	weak	yes	no	n/a	no	92.2	0.0928	+	4.89006	0.136691	2.19649	0.00881098	+/-	0.219645	0.000674299	0.9317	0.929926
k77	YDL107W	MSS2	control	1st	no phenotype	no phenotype	yes	no	n/a	no	103.1	1	+	3.37887	0.421604	2.34225	0.193163	+	0.301882	0.0226774	0.943042	0.613881
k80	YDR194C	MSS116	control	1st	altered	not tested	yes	no	n/a	no	32.1	4.6e-05	n/a	n/a	n/a	n/a	n/a	n/a	n/a	n/a	n/a	n/a
k81	YDR375C	BCS1	control	1st	respiratory deficient	severe	yes	no	n/a	no	0		-	0	n/a	2.41437	0.40172	-	0	n/a	0.830924	0.015194
k82	YDR430C	CYM1	control	1st	altered	weak	yes	no	n/a	no	77.5	0.0278	+	3.7935	0.526475	2.80947	0.190002	+/-	0.285945	0.00107974	0.981785	0.303477
k87	YGR062C	COX18	control	1st	respiratory deficient	severe	yes	no	n/a	no	0		-	0	n/a	2.10596	2.22372e-05	-	0	n/a	0.863961	0.00427769
k89	YHR116W	COX23	control	1st	respiratory deficient	severe	yes	no	n/a	no	0		-	0	n/a	2.18295	8.18003e-05	-	0	n/a	0.917278	0.712081
k91	YIL098C	FMC1	control	1st	altered	modest	yes	no	n/a	no	64.3	0.0021	+/-	4.99282	0.000232279	2.20322	7.99785e-05	+/-	0.263465	4.18661e-07	0.95427	0.337276
k96	YLL027W	ISA1	control	1st	respiratory deficient	severe	yes	no	n/a	no	0		-	0	n/a	3.72329	3.34089e-07	-	0	n/a	0.597551	1.77184e-08
k104	YML129C	COX14	control	1st	altered	modest	yes	no	n/a	no	252.6	0.002	+/-	5.18601	0.00421215	2.18827	0.000489696	+/-	0.192657	2.49551e-05	0.920351	0.845754
k106	YMR228W	MTF1	control	1st	altered	no data	yes	no	n/a	no	162.9	0.01	n/a	n/a	n/a	n/a	n/a	n/a	n/a	n/a	n/a	n/a
k112	YNR017W	MAS6	control	1st	respiratory deficient	severe	yes	no	n/a	no	0		-	0	n/a	2.29894	0.00394862	-	0	n/a	0.877017	0.0769335
k118	YPL132W	COX11	control	1st	altered	no phenotype	yes	no	n/a	no	167.8	0.0031	+	4.31763	0.0960591	3.17779	0.00850374	+	0.300009	0.103549	0.913523	0.639479
k01	YLR059C	REX2	novel	1st	altered	no phenotype	yes	no	n/a	no	144.8	0.00055	+	2.92496	0.0146359	2.86619	0.116624	+	0.376867	0.022727	0.997743	0.010868
k03	YOR035C	SHE4	novel	1st	no phenotype	no phenotype	no	no	no	no	116.4	0.1946	+	3.81105	0.70811	3.71141	0.000457898	+	0.346069	0.64078	0.935085	0.743181
k08	YDR129C	SAC6	novel	1st	altered	weak	comp.	yes	n/a	no	34	4.6e-05	+	4.19356	0.182379	2.90457	0.10353	+/-	0.283604	0.000787573	1.00639	0.00518664
k09	YDR388W	RVS167	novel	1st	altered	no phenotype	no	yes	n/a	no	120.8	0.0176	+	3.47064	0.235111	2.14813	0.000489696	+	0.357766	0.335611	1.06415	0.000798757
k11	YER083C	GET2	novel	1st	no phenotype	modest	no	no	no	no	110	0.2929	mixed	6.06061	n/a	2.18411	0.0176512	-	0.202	0.005	0.783222	0.00229896
k14	YCR009C	RVS161	novel	1st	no phenotype	no data	no	yes	no	no	114.7	0.1603	-	n/a	n/a	2.59448	0.780238	-	n/a	n/a	1.00602	0.0116916
k16	YKL007W	CAP1	novel	1st	no phenotype	no phenotype	no	yes	n/a	no	98.1	0.8116	+	3.35204	0.202492	2.42448	0.0523477	+	0.335555	0.513932	0.963876	0.185712
k18	YKL129C	MYO3	novel	1st	altered	no phenotype	no	yes	n/a	no	149.7	0.00055	+	3.77895	0.570903	3.06377	0.00635932	+	0.332402	0.272045	0.938094	0.614076
k23	YLR330W	CHS5	novel	1st	altered	no phenotype	no	no	n/a	no	134.9	0.0031	+	3.27177	0.204314	2.51148	0.176526	+	0.338813	0.629567	0.907615	0.447114
k24	YLR337C	VRP1	novel	1st	respiratory deficient	severe	no	yes	n/a	no	0		-	0	n/a	3.02741	0.0529759	-	0	n/a	0.8705	0.108417
k26	YPL050C	MNN9	novel	1st	respiratory deficient	not tested	no	no	n/a	no	0		n/a	n/a	n/a	n/a	n/a	n/a	n/a	n/a	n/a	n/a
k29	YBL061C	SKT5	novel	1st	no phenotype	no phenotype	no	no	no	no	115.3	0.0105	+	3.80354	0.691017	2.56256	0.406908	+	0.350688	0.413428	0.925158	0.977537
k32	YIL034C	CAP2	novel	1st	altered	no phenotype	no	yes	n/a	no	130.6	0.0072	+	4.07414	0.19268	2.14354	0.00267733	+	0.329026	0.226869	0.95761	0.266605
k33	YMR067C	UBX4	novel	1st	altered	modest	no	no	n/a	no	126	0.0012	mixed	8.77193	n/a	2.7229	0.522219	-	0.134	0.005	1.05864	0.000581165
k35	YMR109W	MYO5	novel	1st	no phenotype	no phenotype	no	yes	no	no	108.4	0.2397	+	3.00925	0.0181879	2.56353	0.441019	+	0.3335	0.343983	1.0494	0.00243987
k36	YHR059W	FYV4	novel	1st	altered	no phenotype	yes	no	n/a	no	48.5	0.00045	+	4.22574	0.11836	3.13215	0.0582	+	0.223941	3.00268e-05	0.737532	0.000131191
k38	YDL178W	DLD2	novel	1st	altered	no phenotype	yes	no	n/a	no	122.4	0.0051	+	3.81736	0.574393	3.06834	0.00379115	+	0.3519	0.698041	0.985755	0.0657045
k39	YIL070C	MAM33	novel	1st	altered	modest	yes	no	n/a	no	153.8	4e-05	+	4.02679	0.233207	2.63296	0.890063	-	0.15838	0.005	0.970995	0.0906515
k40	YNL037C	IDH1	novel	1st	no phenotype	weak	yes	no	yes	no	110	0.1571	+	4.73921	0.0145322	2.31704	0.00850374	+/-	0.211168	2.55413e-05	0.925047	0.762617
k44	YCR088W	ABP1	novel	1st	no phenotype	no phenotype	no	no	no	no	90.3	0.0969	+	3.8835	0.416275	2.75878	0.309531	+	0.338535	0.638905	0.98467	0.118423
k48	YNL138W	SRV2	novel	1st	respiratory deficient	severe	no	yes	n/a	no	0		-	0	n/a	0	n/a	-	0	n/a	0	n/a
k51	YNL322C	KRE1	novel	1st	no phenotype	no phenotype	no	no	no	no	109.7	0.2973	+	3.30547	0.118966	2.89223	0.0699433	+	0.355008	0.206405	0.85736	0.0158979
k52	YOR367W	SCP1	novel	1st	no phenotype	no phenotype	no	yes	yes	no	101.1	0.9671	+	3.41587	0.24957	2.56582	0.431966	+	0.353284	0.147161	1.01415	0.0031902
k55	YHR114W	BZZ1	novel	1st	no phenotype	no phenotype	no	yes	no	no	114.5	0.1578	+	3.30215	0.118966	2.7819	0.293956	+	0.378261	0.00868993	1.00442	0.015027
k59	YPL059W	GRX5	novel	1st	respiratory deficient	not tested	yes	no	n/a	no	0		n/a	n/a	n/a	n/a	n/a	n/a	n/a	n/a	n/a	n/a
k61	YML112W	CTK3	novel	1st	altered	modest	no	no	n/a	no	25.7	0.00011	+/-	7.96355	0.00116612	2.92728	0.123824	-	0.12322	0.005	0.852567	0.0345445
k64	YLR429W	CRN1	novel	1st	no phenotype	no phenotype	no	yes	no	no	87.3	0.1325	+	2.94359	0.00122218	2.5896	0.55604	+	0.344113	0.881223	1.03273	0.00188682
k65	YJR032W	CPR7	novel	1st	altered	weak	no	no	n/a	no	43.2	0.00032	+	4.25241	0.0726459	2.78148	0.494327	+/-	0.250729	4.22859e-05	0.977165	0.0529727
k66	YBR003W	COQ1	novel	1st	respiratory deficient	severe	yes	no	n/a	no	0		-	0	n/a	2.0175	0.000128492	-	0	n/a	0.935298	0.70671
k73	YBL007C	SLA1	novel	1st	altered	no data	no	yes	n/a	no	80	0.0106	n/a	n/a	n/a	n/a	n/a	n/a	n/a	n/a	n/a	n/a
k75	YBR022W	POA1	novel	1st	altered	no phenotype	no	no	n/a	no	61.9	0.0017	+	3.28527	0.185299	2.3017	0.0253424	+	0.333024	0.385148	0.914368	0.642063
k76	YBR171W	SEC66	novel	1st	respiratory deficient	no data	no	no	n/a	no	0		n/a	n/a	n/a	n/a	n/a	n/a	n/a	n/a	n/a	n/a
k78	YDL161W	ENT1	novel	1st	no phenotype	no phenotype	no	yes	no	no	91.5	0.0831	+	3.28183	0.110133	2.31872	0.00650895	+	0.340188	0.797258	0.931827	0.855787
k79	YDR036C	EHD3	novel	1st	altered	no phenotype	yes	no	n/a	no	139.4	0.0084	+	3.58783	0.790658	2.42643	0.390647	+	0.339618	0.964418	0.925882	0.982624
k83	YEL003W	GIM4	novel	1st	no phenotype	no phenotype	no	no	no	no	88.3	0.2421	+	3.99872	0.219325	2.80557	0.153937	+	0.336592	0.505517	0.969271	0.776312
k84	YER155C	BEM2	novel	1st	no phenotype	no phenotype	yes	no	no	no	102.2	0.4448	+	3.54842	0.821463	3.04879	0.019977	+	0.428255	5.41505e-05	1.09601	9.18224e-05
k86	YGL181W	GTS1	novel	1st	no phenotype	no phenotype	no	no	no	no	117	0.1105	+	3.32683	0.295408	2.58409	0.50963	+	0.335715	0.771048	0.972106	0.0203114
k88	YGR080W	TWF1	novel	1st	altered	no phenotype	no	yes	n/a	no	141.4	5e-05	+	3.77711	0.556647	2.49218	0.166073	+	0.376678	0.000166999	0.918917	0.717456
k90	YIL095W	PRK1	novel	1st	respiratory deficient	weak	no	yes	n/a	no	0		+	4.21633	0.0273258	3.9859	1.40881e-05	+/-	0.250899	8.28154e-09	0.964983	0.205007
k93	YJL099W	CHS6	novel	1st	no phenotype	no phenotype	no	no	no	no	112.6	0.2065	+	3.38061	0.236044	2.58225	0.625633	+	0.365226	0.00502025	1.00559	0.000183268
k94	YJR075W	HOC1	novel	1st	no phenotype	no phenotype	no	no	no	no	98.4	0.5148	+	3.6251	0.818829	2.53488	0.218171	+	0.380479	6.91867e-06	0.987435	0.013716
k95	YJR133W	XPT1	novel	1st	altered	no phenotype	no	no	n/a	no	136.6	0.003	+	3.74204	0.792305	2.68806	0.643595	+	0.345573	0.639616	0.970384	0.0361219
k97	YLR204W	QRI5	novel	1st	respiratory deficient	severe	yes	no	n/a	no	0		-	0	n/a	2.93103	0.527224	-	0	n/a	1.07645	8.98951e-05
k98	YLR206W	ENT2	novel	1st	no phenotype	no phenotype	no	yes	no	no	105.1	0.5466	+	3.04781	0.0100352	3.18087	0.00066929	+	0.316492	0.0580567	0.990447	0.0244497
k99	YLR268W	SEC22	novel	1st	altered	weak	no	no	n/a	no	143.1	0.0062	+	3.13715	0.340114	3.03487	0.0136036	+/-	0.280147	0.000245093	0.90211	0.500817
k100	YLR348C	DIC1	novel	1st	altered	no phenotype	yes	no	n/a	no	145.9	9.1e-05	+	3.34841	0.900006	2.71625	0.69722	+	0.32737	0.885361	0.958585	0.241057
k101	YLR390W	ECM19	novel	1st	no phenotype	no phenotype	yes	no	yes	no	108.8	0.1141	+	3.57285	0.748556	2.69385	0.610484	+	0.351086	0.354782	1.02	0.00200443
k102	YLR418C	CDC73	novel	1st	altered	weak	no	no	n/a	no	200.4	4.6e-05	+/-	4.77753	0.00646244	2.50465	0.199697	+	0.190511	2.49551e-05	0.83065	0.00394862
k103	YML032C	RAD52	novel	1st	altered	no phenotype	no	no	n/a	no	59.6	0.0031	+	3.84817	0.408962	2.37304	0.00965712	+	0.318277	0.023681	0.884046	0.125841
k105	YMR092C	AIP1	novel	1st	no phenotype	no phenotype	no	yes	yes	no	114.4	0.3112	+	3.92572	0.324765	2.72539	0.510637	+	0.359653	0.104665	0.973703	0.120245
k107	YMR282C	AEP2	novel	1st	respiratory deficient	severe	yes	no	n/a	no	0		-	0	n/a	2.29594	0.00494545	-	0	n/a	0.852367	0.0110285
k108	YNL020C	ARK1	novel	1st	altered	no phenotype	no	yes	n/a	no	157.6	0.0075	+	3.31049	0.444761	2.64691	0.936753	+	0.296855	0.0026635	0.788086	0.00288713
k109	YNL051W	COG5	novel	1st	no phenotype	no phenotype	no	no	no	no	90.7	0.4714	+	3.55683	0.668721	2.11584	0.0093955	+	0.312678	0.119523	0.931419	0.825991
k110	YNL106C	INP52	novel	1st	no phenotype	weak	no	yes	no	no	116.9	0.0685	+	3.49468	0.569161	2.16556	0.00169983	+/-	0.259327	0.000257958	0.965492	0.190002
k111	YNL153C	GIM3	novel	1st	altered	no phenotype	no	no	n/a	no	126.5	0.0025	+	3.50871	0.633383	2.21199	0.0028631	+	0.325102	0.110979	0.955289	0.284637
k113	YOL062C	APM4	novel	1st	no phenotype	no data	no	no	no	no	90.3	0.4248	n/a	n/a	n/a	n/a	n/a	n/a	n/a	n/a	n/a	n/a
k114	YOR216C	RUD3	novel	1st	no phenotype	weak	comp.	no	no	no	92.1	0.5709	+	3.49213	0.576142	2.28745	0.057524	+/-	0.255069	5.007e-05	0.882545	0.253607
k115	YOR354C	MSC6	novel	1st	no phenotype	weak	yes	no	yes	no	107.9	0.171	+	4.00547	0.20523	2.52062	0.583844	+/-	0.265788	0.00370924	0.915129	0.766522
k116	YOR356W	YOR356W	novel	1st	no phenotype	no phenotype	yes	no	yes	no	99.6	0.4553	+	3.91063	0.229687	2.73133	0.343659	+	0.35014	0.3313	1.01458	5.81791e-05
k117	YPL072W	UBP16	novel	1st	respiratory deficient	no data	yes	no	n/a	no	0		n/a	n/a	n/a	n/a	n/a	n/a	n/a	n/a	n/a	n/a
k119	YPR171W	BSP1	novel	1st	no phenotype	no phenotype	no	yes	no	no	101.493	0.7984	+	3.10932	0.0129602	4.06457	3.22489e-05	+	0.428496	5.66217e-05	1.02359	0.00151661
U02	YMR157C	AIM36	novel	1st	altered	weak	yes	no	n/a	yes	146.814	0.0293	+/-	5.76812	0.00137594	2.4088	0.175685	+	0.347625	0.497567	0.977773	0.136151
U03	YMR003W	AIM34	novel	1st	altered	modest	yes	no	n/a	yes	61.0069	0.035	mixed	7.75194	n/a	2.04183	0.000411798	-	0.213	0.005	0.919925	0.441019
U04	YMR222C	FSH2	novel	1st	no phenotype	no phenotype	no	no	no	yes	112.4	0.0318	+	3.08946	0.0112903	2.82879	0.315664	+	0.428356	0.000185408	1.02864	0.0130309
U05	YBR262C	AIM5	novel	1st	altered	no phenotype	yes	no	n/a	yes	59.4025	0.0186	+	3.35004	0.231091	3.03734	0.0190425	+	0.359018	0.215976	1.03499	0.0161225
U06	YHR198C	AIM18	novel	1st	altered	no phenotype	yes	no	n/a	yes	123.8	0.00046	+	3.42941	0.206148	2.91522	0.166896	+	0.39828	0.00605843	1.01799	0.0286292
U07	YOR286W	AIM42	novel	1st	altered	no phenotype	yes	no	n/a	yes	193.64	0.00067	+	3.36932	0.311098	2.7811	0.339692	+	0.413943	0.000170538	0.952908	0.366219
U08	YLR253W	YLR253W	novel	1st	no phenotype	no phenotype	yes	no	yes	yes	88.4708	0.6573	+	4.04899	0.574393	2.7249	0.610484	+	0.382956	0.0165771	0.885676	0.191738
U09	YJL131C	AIM23	novel	1st	altered	severe	yes	no	n/a	yes	228.667	0.00067	-	0	n/a	2.33997	0.250428	-	0	n/a	0.904351	0.504079
U11	YKR016W	AIM28	novel	1st	altered	no data	yes	no	n/a	yes	49.6	5.3e-06	n/a	n/a	n/a	n/a	n/a	n/a	n/a	n/a	n/a	n/a
U12	YDR316W	OMS1	novel	1st	altered	no data	yes	no	n/a	yes	166.687	0.0027	n/a	n/a	n/a	n/a	n/a	n/a	n/a	n/a	n/a	n/a
U13	YIL041W	GVP36	novel	1st	no phenotype	no data	no	no	no	yes	94	0.1453	n/a	n/a	n/a	n/a	n/a	n/a	n/a	n/a	n/a	n/a
U14	YMR098C	AIM35	novel	1st	respiratory deficient	severe	yes	no	n/a	yes	0		-	0	n/a	2.87936	0.556551	-	0	n/a	0.866649	0.110909
U16	YJR080C	AIM24	novel	1st	altered	modest	yes	no	n/a	yes	158.818	0.00046	+/-	6.34779	0.000213124	2.52311	0.587364	+/-	0.2471	0.00113361	0.98587	0.0371959
U17	YIL157C	COA1	novel	1st	altered	severe	yes	no	n/a	yes	127.368	0.0119	-	0	n/a	2.42681	0.368941	-	0	n/a	0.907364	0.46256
U20	YNL100W	AIM37	novel	1st	altered	weak	yes	no	n/a	yes	49.2	0.004	+/-	4.78288	0.00981425	2.61109	0.643143	+	0.312785	0.0486907	0.948289	0.434971
U21	YBR111C	YSA1	novel	1st	altered	no phenotype	yes	no	n/a	yes	149.8	0.00013	+	3.19528	0.00420665	2.834	0.081073	+	0.385501	3.74207e-06	1.02114	3.84521e-06
U22	YBR151W	APD1	novel	1st	altered	no phenotype	no	no	n/a	yes	119.6	0.002	+	3.68392	0.865602	2.93839	0.095639	+	0.357846	0.231948	0.975766	0.232937
U23	YGL107C	RMD9	novel	1st	respiratory deficient	no data	yes	no	yes	yes	0		n/a	n/a	n/a	n/a	n/a	n/a	n/a	n/a	n/a	n/a
U24	YIL158W	AIM20	novel	1st	altered	no phenotype	no	no	n/a	yes	157.7	0.00044	+	3.33456	0.221255	2.78799	0.242086	+	0.425823	5.91995e-05	1.02617	0.010948
U25	YML030W	AIM31	novel	1st	altered	no data	yes	no	n/a	yes	30.2	0.0004	n/a	n/a	n/a	n/a	n/a	n/a	n/a	n/a	n/a	n/a
U30	YOL053W	AIM39	novel	1st	altered	no phenotype	no	no	n/a	yes	45.5	0.00017	+	3.27413	0.105088	2.72903	0.680256	+	0.352931	0.26188	0.954012	0.298691
U33	YDR061W	YDR061W	novel	1st	no phenotype	no phenotype	yes	no	yes	yes	105.9	0.4848	+	3.89571	0.441711	2.16837	0.00109993	+	0.352479	0.44089	0.924751	0.942863
U35	YEL052W	AFG1	novel	1st	no phenotype	weak	yes	no	yes	yes	111.3	0.6993	+/-	4.76538	0.00988743	2.376	0.192611	+	0.324038	0.148629	0.910609	0.605113
U36	YGR207C	YGR207C	novel	1st	no phenotype	no phenotype	yes	no	yes	yes	94.3	0.9313	+	4.6642	0.100227	2.34931	0.105168	+	0.352828	0.698041	0.817482	0.00552476
U38	YLR168C	AIM30	novel	1st	altered	no phenotype	yes	no	n/a	yes	206.3	0.00031	+	3.50389	0.55189	2.75975	0.537307	+	0.302733	0.0156521	0.939969	0.667172
U39	YKL137W	CMC1	novel	1st	no phenotype	modest	no	no	yes	yes	102.9	0.7242	mixed	18.8679	n/a	2.5895	0.532253	-	0.179	0.005	0.984306	0.0901645
U40	YOR215C	AIM41	novel	1st	altered	no phenotype	yes	no	n/a	yes	58.5	0.0109	+	3.11405	0.0226248	2.54749	0.434971	+	0.369737	0.137886	1.03	0.00602215
U43	YGR021W	YGR021W	novel	1st	no phenotype	no phenotype	yes	no	yes	yes	92.6	0.3975	+	3.21123	0.0477392	2.6471	0.910326	+	0.439404	4.95114e-05	0.972239	0.163003
U44	YPR004C	AIM45	novel	1st	altered	no phenotype	yes	no	n/a	yes	125.4	0.0193	+	3.04876	0.0190873	2.74697	0.398275	+	0.389951	0.00537058	0.941714	0.772392
U45	YGR235C	YGR235C	novel	1st	no phenotype	no phenotype	yes	no	yes	yes	87.3	0.2528	+	3.25554	0.120656	2.63279	0.965291	+	0.416338	0.000312982	0.924139	0.833748
U46	YGR243W	YGR243W	novel	1st	no phenotype	no phenotype	yes	no	yes	yes	95.6	0.5231	+	3.73264	0.879741	2.6816	0.776312	+	0.415825	7.97329e-05	0.963937	0.280053
U49	YNL168C	YNL168C	novel	1st	no phenotype	no phenotype	yes	no	yes	yes	115.5	0.0532	+	3.83646	0.932561	2.83537	0.139688	+	0.369666	0.0127626	0.972282	0.0992592
U50	YKR074W	AIM29	novel	1st	altered	no phenotype	no	no	n/a	yes	155.1	0.00065	+	4.13946	0.224174	2.29442	0.0115226	+	0.328212	0.282477	0.903298	0.364862
U52	YJL066C	MPM1	novel	1st	no phenotype	no phenotype	yes	no	yes	yes	105.9	0.7037	+	3.59104	0.560198	2.80422	0.11478	+	0.366329	0.0554485	0.944434	0.457164
U54	YJR100C	AIM25	novel	1st	altered	no phenotype	yes	no	n/a	yes	138.5	0.0038	+	3.29034	0.110133	2.70477	0.601544	+	0.345268	0.793214	0.912687	0.654189
U55	YJR122W	CAF17	novel	1st	altered	no data	yes	no	n/a	yes	46	0.00077	n/a	n/a	n/a	n/a	n/a	n/a	n/a	n/a	n/a	n/a
U59	YIR003W	AIM21	novel	1st	altered	no phenotype	no	yes	n/a	yes	165.6	6.3e-05	+	3.56602	0.323507	2.74616	0.379954	+	0.336952	0.507194	0.996252	0.0106312
U60	YNL122C	YNL122C	novel	1st	no phenotype	weak	yes	no	yes	yes	95.5	0.6759	+/-	4.77341	0.00981425	2.6299	0.88804	+	0.406555	0.00278053	0.935587	0.621289
U61	YBL107C	YBL107C	novel	1st	no phenotype	no phenotype	no	no	yes	yes	99.4	0.6653	+	3.82403	0.938679	2.6594	0.961211	+	0.374567	0.00709879	0.943296	0.468821
U64	YFR011C	AIM13	novel	1st	altered	weak	yes	no	n/a	yes	41.4	0.00064	+/-	5.29559	0.00407782	2.63018	0.797973	+	0.327852	0.121954	1.03947	0.000373686
U65	YBR125C	PTC4	novel	1st	no phenotype	no phenotype	no	no	no	yes	100.5	0.8471	+	4.40737	0.159181	2.47272	0.189138	+	0.328094	0.14069	0.920794	0.737382
U66	YBR096W	YBR096W	novel	1st	no phenotype	no phenotype	no	no	no	yes	101	0.8532	+	3.65163	0.736923	2.77903	0.229943	+	0.312099	0.0653521	0.970771	0.10353
U69	YGL160W	AIM14	novel	1st	altered	no phenotype	no	no	n/a	yes	132.5	0.0097	+	3.01598	0.00271997	2.81372	0.137641	+	0.378561	0.00332513	0.923711	0.961211
U70	YER182W	YER182W	novel	1st	no phenotype	no phenotype	yes	no	yes	yes	113.4	0.1141	+	3.21835	0.0443831	2.79886	0.19613	+	0.33889	0.661551	0.993029	0.0313407
U71	YDR493W	AIM8	novel	1st	altered	severe	yes	no	n/a	yes	136.1	0.00075	-	0	n/a	2.75571	0.340989	-	0	n/a	0.910565	0.665311
U72	YPL158C	AIM44	novel	1st	altered	no phenotype	no	no	n/a	yes	143.4	0.00075	+	4.0707	0.155418	2.2907	0.0119493	+	0.331617	0.377014	0.953568	0.215382
U73	YAL046C	AIM1	novel	1st	altered	no phenotype	comp.	no	n/a	yes	157.6	0.0075	+	3.11946	0.0175683	2.87342	0.051729	+	0.404161	0.000126857	1.14217	4.80684e-05
U74	YLR077W	YLR077W	novel	1st	no phenotype	no phenotype	yes	no	yes	yes	116.7	0.2637	+	3.88793	0.386498	2.5995	0.626303	+	0.420102	0.000306126	0.941203	0.729939
U75	YML050W	AIM32	novel	1st	altered	no phenotype	comp.	no	n/a	yes	122.7	0.0374	+	3.92158	0.620706	2.50821	0.321141	+	0.367197	0.103165	0.980466	0.0635774
U76	YMR027W	YMR027W	novel	1st	no phenotype	no phenotype	no	no	no	yes	113.4	0.2014	+	3.11257	0.0753721	2.45716	0.21648	+	0.38531	0.0138557	0.969265	0.366092
U77	YOL042W	NGL1	novel	1st	altered	weak	yes	no	n/a	yes	146.5	0.0062	+/-	7.79069	0.00488434	2.44556	0.141054	+	0.380619	0.0259619	0.961742	0.334282
U78	YPL099C	AIM43	novel	1st	altered	no data	yes	no	n/a	yes	126	0.0018	n/a	n/a	n/a	n/a	n/a	n/a	n/a	n/a	n/a	n/a
U79	YBR194W	AIM4	novel	1st	altered	no data	no	no	n/a	yes	39.1	0.0001	n/a	n/a	n/a	n/a	n/a	n/a	n/a	n/a	n/a	n/a
U80	YBR227C	MCX1	novel	1st	altered	no data	yes	no	n/a	yes	122.3	0.0487	n/a	n/a	n/a	n/a	n/a	n/a	n/a	n/a	n/a	n/a
U81	YER080W	AIM9	novel	1st	altered	no phenotype	yes	no	n/a	yes	64.4	0.0097	+	3.54737	0.526475	2.49785	0.152465	+	0.363966	0.0580567	1.01484	0.00909803
U82	YER087W	AIM10	novel	1st	altered	no data	yes	no	n/a	yes	9.8	4.5e-05	n/a	0	n/a	n/a	n/a	n/a	n/a	n/a	n/a	n/a
U83	YGR150C	DMR1	novel	1st	respiratory deficient	not tested	yes	no	n/a	yes	0		n/a	n/a	n/a	n/a	n/a	n/a	n/a	n/a	n/a	n/a
U84	YHR117W	TOM71	novel	1st	altered	no phenotype	yes	no	n/a	yes	144	0.002	+	3.32039	0.130179	2.54135	0.639815	+	0.321912	0.0835468	0.828466	0.054596
U85	YKL037W	AIM26	novel	1st	altered	no phenotype	no	no	n/a	yes	129.2	0.00099	+	4.51856	0.0201627	2.3124	0.00526937	+	0.387555	0.00346836	1.15323	4.1197e-05
U86	YLR289W	GUF1	novel	1st	altered	no phenotype	yes	no	n/a	yes	67.5	0.0076	+	3.4202	0.35592	2.89028	0.877939	+	0.366038	0.110393	0.966639	0.241057
U87	YGL220W	AIM15	novel	1st	altered	no phenotype	no	no	n/a	yes	60	0.001	+	3.19225	0.200542	3.85316	0.0680436	+	0.359566	0.169616	0.926804	0.405255
U88	YGL221C	NIF3	novel	1st	altered	no phenotype	yes	no	n/a	yes	197.6	0.007	+	3.31611	0.141731	3.23908	0.000883969	+	0.432203	5.007e-05	0.914008	0.699114
U89	YGL226W	YGL226W	novel	1st	no phenotype	no phenotype	yes	no	yes	yes	107.5	0.1832	+	3.23697	0.0798676	2.53835	0.118423	+	0.376009	0.00773695	0.943002	0.492711
U90	YPR109W	YPR109W	novel	1st	no phenotype	weak	no	no	no	yes	112.8	0.1119	+	3.82303	0.546759	2.19741	0.00211056	+/-	0.305954	0.00255099	0.951969	0.473547
U91	YBL059W	YBL059W	novel	1st	no phenotype	no phenotype	yes	no	yes	yes	96.6	0.8963	+	3.37603	0.34796	2.23943	0.017408	+	0.38061	0.00102124	1.02788	0.00224088
U92	YBL067C	UBP13	novel	1st	respiratory deficient	no data	no	no	n/a	yes	0		n/a	n/a	n/a	n/a	n/a	n/a	n/a	n/a	n/a	n/a
U93	YKL207W	AIM27	novel	1st	respiratory deficient	severe	no	no	n/a	yes	0		-	0	n/a	3.50926	0.0100144	-	0	n/a	0.809134	0.00930993
U94	YDR286C	YDR286C	novel	1st	no phenotype	no phenotype	no	no	yes	yes	96.6	0.5544	+	3.69018	0.928484	2.60384	0.70101	+	0.376604	0.00682466	1.02731	0.00193642
U95	YIR024C	YIR024C	novel	1st	no phenotype	no phenotype	yes	no	yes	yes	96.6	0.7105	+	4.2662	0.107164	2.84542	0.0835648	+	0.325568	0.0785848	0.972046	0.0808588
U96	YLR050C	YLR050C	novel	1st	no phenotype	no phenotype	no	no	no	yes	92.1332	0.1922	+	4.31411	0.163699	2.9283	0.0967882	+	0.337578	0.946649	0.854734	0.0700995
U97	YMR115W	YMR115W	novel	1st	no phenotype	not tested	yes	no	no	yes	107.7	0.181	n/a	n/a	n/a	n/a	n/a	n/a	n/a	n/a	n/a	n/a
U98	YJL046W	AIM22	novel	1st	altered	not tested	comp.	no	n/a	yes	13.5	8.2e-05	n/a	n/a	n/a	n/a	n/a	n/a	n/a	n/a	n/a	n/a
U99	YDL104C	QRI7	novel	1st	altered	not tested	yes	no	n/a	yes	149.7	0.0164	n/a	n/a	n/a	n/a	n/a	n/a	n/a	n/a	n/a	n/a
U100	YNR018W	AIM38	novel	1st	altered	not tested	yes	no	n/a	yes	56	0.00017	n/a	n/a	n/a	n/a	n/a	n/a	n/a	n/a	n/a	n/a
U101	YNR040W	YNR040W	novel	1st	no phenotype	not tested	yes	no	yes	yes	87.3	0.0829	n/a	n/a	n/a	n/a	n/a	n/a	n/a	n/a	n/a	n/a
U102	YNL058C	YNL058C	novel	1st	no phenotype	not tested	no	no	no	yes	113.2	0.1469	n/a	n/a	n/a	n/a	n/a	n/a	n/a	n/a	n/a	n/a
U103	YBR108W	AIM3	novel	1st	altered	not tested	no	no	n/a	yes	30.3	0.00017	n/a	n/a	n/a	n/a	n/a	n/a	n/a	n/a	n/a	n/a
U104	YBR163W	DEM1	novel	1st	altered	not tested	yes	no	n/a	yes	334	0.002	n/a	n/a	n/a	n/a	n/a	n/a	n/a	n/a	n/a	n/a
U105	YDL027C	YDL027C	novel	1st	no phenotype	not tested	yes	no	yes	yes	89	0.1459	n/a	n/a	n/a	n/a	n/a	n/a	n/a	n/a	n/a	n/a
U106	YER152C	YER152C	novel	1st	no phenotype	not tested	no	no	no	yes	100.3	0.631	n/a	n/a	n/a	n/a	n/a	n/a	n/a	n/a	n/a	n/a
k125	YHR011W	DIA4	novel	2nd	respiratory deficient	not tested	yes	no	n/a	no	0	0	n/a	n/a	n/a	n/a	n/a	n/a	n/a	n/a	n/a	n/a
k127	YOL071W	EMI5	novel	2nd	respiratory deficient	not tested	yes	no	n/a	no	0	0	n/a	n/a	n/a	n/a	n/a	n/a	n/a	n/a	n/a	n/a
k130	YGR037C	ACB1	novel	2nd	altered	not tested	no	no	n/a	no	133.7	0.00019	n/a	n/a	n/a	n/a	n/a	n/a	n/a	n/a	n/a	n/a
k131	YDL018C	ERP3	novel	2nd	no phenotype	not tested	no	no	n/a	no	110.8	0.1407	n/a	n/a	n/a	n/a	n/a	n/a	n/a	n/a	n/a	n/a
k132	YJR102C	VPS25	novel	2nd	no phenotype	not tested	no	no	n/a	no	94.2	0.4383	n/a	n/a	n/a	n/a	n/a	n/a	n/a	n/a	n/a	n/a
k133	YMR293C	AIM47	novel	2nd	respiratory deficient	not tested	yes	no	n/a	no	0		n/a	n/a	n/a	n/a	n/a	n/a	n/a	n/a	n/a	n/a
k135	YGR232W	NAS6	novel	2nd	no phenotype	not tested	no	no	n/a	no	96.7	0.8518	n/a	n/a	n/a	n/a	n/a	n/a	n/a	n/a	n/a	n/a
k136	YGR167W	CLC1	novel	2nd	altered	not tested	no	no	n/a	no	20.7	0.00031	n/a	n/a	n/a	n/a	n/a	n/a	n/a	n/a	n/a	n/a
k137	YDL078C	MDH3	novel	2nd	no phenotype	not tested	no	no	n/a	no	89.8	0.4351	n/a	n/a	n/a	n/a	n/a	n/a	n/a	n/a	n/a	n/a
k138	YPL087W	YDC1	novel	2nd	altered	not tested	no	no	n/a	no	29.9	0.00015	n/a	n/a	n/a	n/a	n/a	n/a	n/a	n/a	n/a	n/a
k139	YIL010W	DOT5	novel	2nd	no phenotype	not tested	no	no	n/a	no	90.2	0.3969	n/a	n/a	n/a	n/a	n/a	n/a	n/a	n/a	n/a	n/a
k140	YJR125C	ENT3	novel	2nd	no phenotype	not tested	no	yes	n/a	no	97.7	0.662	n/a	n/a	n/a	n/a	n/a	n/a	n/a	n/a	n/a	n/a
k141	YGL019W	CKB1	novel	2nd	no phenotype	not tested	no	no	n/a	no	114.1	0.2284	n/a	n/a	n/a	n/a	n/a	n/a	n/a	n/a	n/a	n/a
U18	YBR053C	YBR053C	novel	2nd	no phenotype	no phenotype	no	no	n/a	yes	114	0.0209	+	3.7793	0.995908	2.58896	0.630356	+	0.352132	0.414927	1.03095	0.00138825
U19	YBR052C	RFS1	novel	2nd	no phenotype	no phenotype	no	no	n/a	yes	103.77	0.6503	+	3.78286	0.869638	2.54292	0.538996	+	0.361109	0.18996	0.951498	0.483077
U29	YOR042W	CUE5	novel	2nd	no phenotype	no phenotype	no	no	n/a	yes	108.4	0.1072	+	3.23676	0.18662	2.47971	0.578581	+	0.340649	0.933148	0.930208	1
U31	YPL260W	YPL260W	novel	2nd	no phenotype	no phenotype	no	no	n/a	yes	103.3	0.9266	+	3.38304	0.250626	2.65646	0.512283	+	0.339167	0.598263	0.945915	0.527224
U41	YOR228C	YOR228C	novel	2nd	no phenotype	no phenotype	yes	no	n/a	yes	92.2	0.4351	+	3.34711	0.197096	2.59457	0.64131	+	0.361133	0.16794	0.974722	0.0936183
U57	YDL237W	AIM6	novel	2nd	respiratory deficient	severe	no	no	n/a	yes	0		-	0	n/a	0	n/a	-	0	n/a	0.864266	0.357799
U58	YBR269C	YBR269C	novel	2nd	no phenotype	weak	yes	no	n/a	yes	108.564	0.2111	+	3.49931	0.220288	2.83607	0.128393	+/-	0.266801	6.83662e-05	0.956259	0.219198
U126	YLR218C	YLR218C	novel	2nd	no phenotype	not tested	comp.	no	n/a	yes	114.4	0.2879	n/a	n/a	n/a	n/a	n/a	n/a	n/a	n/a	n/a	n/a
U128	YDR063W	AIM7	novel	2nd	altered	not tested	no	no	n/a	yes	73.1	0.0293	n/a	n/a	n/a	n/a	n/a	n/a	n/a	n/a	n/a	n/a
U129	YPR098C	YPR098C	novel	2nd	no phenotype	not tested	yes	no	n/a	yes	92.8	0.5799	n/a	n/a	n/a	n/a	n/a	n/a	n/a	n/a	n/a	n/a
U130	YOR131C	YOR131C	novel	2nd	no phenotype	not tested	no	no	n/a	yes	102.4	0.7659	n/a	n/a	n/a	n/a	n/a	n/a	n/a	n/a	n/a	n/a
U131	YCR004C	YCP4	novel	2nd	no phenotype	not tested	yes	no	n/a	yes	114.6	0.3616	n/a	n/a	n/a	n/a	n/a	n/a	n/a	n/a	n/a	n/a
U132	YAL008W	FUN14	novel	2nd	no phenotype	not tested	yes	no	n/a	yes	94.8	0.4144	n/a	n/a	n/a	n/a	n/a	n/a	n/a	n/a	n/a	n/a
U133	YER048C	CAJ1	novel	2nd	altered	not tested	no	no	n/a	yes	79.1	0.012	n/a	n/a	n/a	n/a	n/a	n/a	n/a	n/a	n/a	n/a
U134	YKL039W	PTM1	novel	2nd	no phenotype	not tested	no	no	n/a	yes	100.5	0.9002	n/a	n/a	n/a	n/a	n/a	n/a	n/a	n/a	n/a	n/a
U135	YFR007W	AIM12	novel	2nd	altered	not tested	no	no	n/a	yes	63.2	0.00048	n/a	n/a	n/a	n/a	n/a	n/a	n/a	n/a	n/a	n/a
U136	YPL107W	YPL107W	novel	2nd	no phenotype	not tested	yes	no	n/a	yes	107.5	0.5358	n/a	n/a	n/a	n/a	n/a	n/a	n/a	n/a	n/a	n/a
U137	YIL087C	AIM19	novel	2nd	respiratory deficient	not tested	yes	no	n/a	yes	0		n/a	n/a	n/a	n/a	n/a	n/a	n/a	n/a	n/a	n/a
U138	YLR283W	YLR283W	novel	2nd	no phenotype	not tested	yes	no	n/a	yes	100.6	0.5728	n/a	n/a	n/a	n/a	n/a	n/a	n/a	n/a	n/a	n/a
U139	YER093C-A	AIM11	novel	2nd	altered	not tested	no	no	n/a	yes	150.6	0.00093	n/a	n/a	n/a	n/a	n/a	n/a	n/a	n/a	n/a	n/a
U140	YML087C	AIM33	novel	2nd	altered	not tested	no	no	n/a	yes	67.3	4e-05	n/a	n/a	n/a	n/a	n/a	n/a	n/a	n/a	n/a	n/a
U142	YKR049C	YKR049C	novel	2nd	no phenotype	not tested	yes	no	n/a	yes	95.9	0.9333	n/a	n/a	n/a	n/a	n/a	n/a	n/a	n/a	n/a	n/a
U143	YKL063C	YKL063C	novel	2nd	no phenotype	not tested	no	no	n/a	yes	88.1	0.345	n/a	n/a	n/a	n/a	n/a	n/a	n/a	n/a	n/a	n/a
U144	YDL053C	PBP4	novel	2nd	no phenotype	not tested	no	no	n/a	yes	90.5	0.4646	n/a	n/a	n/a	n/a	n/a	n/a	n/a	n/a	n/a	n/a
U145	YHL021C	AIM17	novel	2nd	altered	not tested	yes	no	n/a	yes	73.4	0.018	n/a	n/a	n/a	n/a	n/a	n/a	n/a	n/a	n/a	n/a
U146	YPL067C	YPL067C	novel	2nd	no phenotype	not tested	no	no	n/a	yes	96.4	0.5123	n/a	n/a	n/a	n/a	n/a	n/a	n/a	n/a	n/a	n/a
U147	YHR199C	AIM46	novel	2nd	altered	not tested	yes	no	n/a	yes	136.3	1.2e-05	n/a	n/a	n/a	n/a	n/a	n/a	n/a	n/a	n/a	n/a
U148	YDR031W	MIC14	novel	2nd	no phenotype	not tested	yes	no	n/a	yes	90.8	0.3268	n/a	n/a	n/a	n/a	n/a	n/a	n/a	n/a	n/a	n/a
U149	YOR205C	AIM40	novel	2nd	respiratory deficient	not tested	yes	no	n/a	yes	0		n/a	n/a	n/a	n/a	n/a	n/a	n/a	n/a	n/a	n/a
U150	YMR071C	TVP18	novel	2nd	no phenotype	not tested	no	no	n/a	no	98.8	0.4461	n/a	n/a	n/a	n/a	n/a	n/a	n/a	n/a	n/a	n/a
U151	YER163C	YER163C	novel	2nd	no phenotype	not tested	no	no	n/a	yes	100.5	0.9413	n/a	n/a	n/a	n/a	n/a	n/a	n/a	n/a	n/a	n/a
U152	YAL049C	AIM2	novel	2nd	altered	not tested	no	no	n/a	yes	71	0.0071	n/a	n/a	n/a	n/a	n/a	n/a	n/a	n/a	n/a	n/a
U153	YDR248C	YDR248C	novel	2nd	no phenotype	not tested	no	no	n/a	yes	95.1	0.685	n/a	n/a	n/a	n/a	n/a	n/a	n/a	n/a	n/a	n/a
U154	YGR031W	YGR031W	novel	2nd	no phenotype	not tested	yes	no	n/a	yes	84.5	0.1175	n/a	n/a	n/a	n/a	n/a	n/a	n/a	n/a	n/a	n/a
U155	YGL080W	YGL080W	novel	2nd	no phenotype	not tested	yes	no	n/a	yes	93	0.6797	n/a	n/a	n/a	n/a	n/a	n/a	n/a	n/a	n/a	n/a
U156	YOR280C	FSH3	novel	2nd	no phenotype	not tested	no	no	n/a	yes	95.1	0.618	n/a	n/a	n/a	n/a	n/a	n/a	n/a	n/a	n/a	n/a
U157	YLR351C	NIT3	novel	2nd	no phenotype	not tested	yes	no	n/a	yes	96.9	0.7595	n/a	n/a	n/a	n/a	n/a	n/a	n/a	n/a	n/a	n/a
U158	YDL110C	TMA17	novel	2nd	no phenotype	not tested	no	no	n/a	yes	89.7	0.2842	n/a	n/a	n/a	n/a	n/a	n/a	n/a	n/a	n/a	n/a
U159	YKL069W	YKL069W	novel	2nd	no phenotype	not tested	no	no	n/a	yes	85	0.4519	n/a	n/a	n/a	n/a	n/a	n/a	n/a	n/a	n/a	n/a
wild-type	n/a	n/a	n/a	n/a	no phenotype	no phenotype	n/a	n/a	n/a	n/a	100	1	+	3.72867	1	2.61723	1	+	0.342642	1	0.926742	1
