# Supplementary material for: Computationally Driven, Quantitative Experiments Discover Genes Required for Mitochondrial Biogenesis
Source: PLoS Genet. 2009 Mar 20;5(3):e1000407. doi: 10.1371/journal.pgen.1000407 (PMC2648979; doi:10.1371/journal.pgen.1000407)
Supplement: Table S4 — Computational prediction lists from the 1st iteration for genes with mitochondrial function. (4.27 MB XLS) [file pgen.1000407.s007.xls]

## Sheet: Sheet1
Description of Table S4. Computational prediction lists from the 1st iteration for genes with mitochondrial function.
Rank order and estimated precision for each gene in the yeast genome based on the likelihood of involvement in mitochondrial organization and biogenesis for each of the three computational methods used in this study and the ensemble of the three methods.
ORF	Common Name	Uncharacterized?	Mitochondrial Ribosome?	In Gold Standard?	bioPIXIE Confidence	bioPIXIE Precision	MEFIT Confidence	MEFIT Precision	Spell Rank	Spell Precision	Ensemble Precision	Current Process Annotations
YOR266W	PNT1	0	0	1	0.868416	0.260274	18.9343	1	165	0.134831	0.465035	GO:0006996:organelle organization and biogenesis; GO:0007005:mitochondrion organization and biogenesis; GO:0007006:mitochondrial membrane organization and biogenesis; GO:0007007:inner mitochondrial membrane organization and biogenesis; GO:0008150:biological_process; GO:0009987:cellular process; GO:0016043:cellular component organization and biogenesis; GO:0016044:membrane organization and biogene…
YPL132W	COX11	0	0	0	0.232857	0.071622	17.8554	1	96	0.136364	0.402662	GO:0006091:generation of precursor metabolites and energy; GO:0006461:protein complex assembly; GO:0008150:biological_process; GO:0008152:metabolic process; GO:0009060:aerobic respiration; GO:0009987:cellular process; GO:0015980:energy derivation by oxidation of organic compounds; GO:0016043:cellular component organization and biogenesis; GO:0019538:protein metabolic process; GO:0022607:cellular …
YDR194C	MSS116	0	0	0	1.15294	0.351351	17.2527	0.5	145	0.134831	0.328727	GO:0006139:nucleobase, nucleoside, nucleotide and nucleic acid metabolic process; GO:0006396:RNA processing; GO:0008150:biological_process; GO:0008152:metabolic process; GO:0008380:RNA splicing; GO:0009987:cellular process; GO:0016070:RNA metabolic process; GO:0043170:macromolecule metabolic process; GO:0043283:biopolymer metabolic process; GO:0044237:cellular metabolic process; GO:0044238:primar…
YMR109W	MYO5	0	0	0	2.99505	0.5625			1150	0.0539933	0.308247	GO:0000003:reproduction; GO:0000282:cellular bud site selection; GO:0000902:cell morphogenesis; GO:0000910:cytokinesis; GO:0006810:transport; GO:0006887:exocytosis; GO:0006897:endocytosis; GO:0006950:response to stress; GO:0006970:response to osmotic stress; GO:0007047:cell wall organization and biogenesis; GO:0007105:cytokinesis, site selection; GO:0007114:cell budding; GO:0007121:bipolar cellul…
YNL284C	MRPL10	0	1	0	1.40121	0.446809	13.6753	0.222222	8	0.222222	0.297084	GO:0006412:translation; GO:0008150:biological_process; GO:0008152:metabolic process; GO:0009058:biosynthetic process; GO:0009059:macromolecule biosynthetic process; GO:0009987:cellular process; GO:0019538:protein metabolic process; GO:0043170:macromolecule metabolic process; GO:0044237:cellular metabolic process; GO:0044238:primary metabolic process; GO:0044260:cellular macromolecule metabolic pr…
YGR231C	PHB2	0	0	0	1.57613	0.514286	11.7667	0.148649	17	0.222222	0.295052	GO:0001302:replicative cell aging; GO:0006457:protein folding; GO:0006508:proteolysis; GO:0007568:aging; GO:0007569:cell aging; GO:0008150:biological_process; GO:0008152:metabolic process; GO:0009892:negative regulation of metabolic process; GO:0009987:cellular process; GO:0019222:regulation of metabolic process; GO:0019538:protein metabolic process; GO:0030162:regulation of proteolysis; GO:00313…
YKL129C	MYO3	0	0	0	2.28868	0.541667			2217	0.0388794	0.290273	GO:0000003:reproduction; GO:0000282:cellular bud site selection; GO:0000902:cell morphogenesis; GO:0000910:cytokinesis; GO:0006810:transport; GO:0006887:exocytosis; GO:0006897:endocytosis; GO:0006950:response to stress; GO:0006970:response to osmotic stress; GO:0007047:cell wall organization and biogenesis; GO:0007105:cytokinesis, site selection; GO:0007114:cell budding; GO:0007121:bipolar cellul…
YNL121C	TOM70	0	0	1	1.24189	0.409836	14.0795	0.222222	26	0.222222	0.28476	GO:0006605:protein targeting; GO:0006626:protein targeting to mitochondrion; GO:0006810:transport; GO:0006839:mitochondrial transport; GO:0006886:intracellular protein transport; GO:0006996:organelle organization and biogenesis; GO:0007005:mitochondrion organization and biogenesis; GO:0007006:mitochondrial membrane organization and biogenesis; GO:0007007:inner mitochondrial membrane organization …
YGR220C	MRPL9	0	1	0	1.40121	0.446809	14.5751	0.222222	39	0.176471	0.281834	GO:0000027:ribosomal large subunit assembly and maintenance; GO:0006412:translation; GO:0006996:organelle organization and biogenesis; GO:0008150:biological_process; GO:0008152:metabolic process; GO:0009058:biosynthetic process; GO:0009059:macromolecule biosynthetic process; GO:0009987:cellular process; GO:0016043:cellular component organization and biogenesis; GO:0019538:protein metabolic proces…
YGR132C	PHB1	0	0	0	1.54652	0.486486	13.0879	0.166667	29	0.181818	0.278324	GO:0001302:replicative cell aging; GO:0006457:protein folding; GO:0006508:proteolysis; GO:0007568:aging; GO:0007569:cell aging; GO:0008150:biological_process; GO:0008152:metabolic process; GO:0009892:negative regulation of metabolic process; GO:0009987:cellular process; GO:0019222:regulation of metabolic process; GO:0019538:protein metabolic process; GO:0030162:regulation of proteolysis; GO:00313…
YGR082W	TOM20	0	0	0	2.35113	0.541667	15.1155	0.222222	728	0.0698835	0.277924	GO:0006605:protein targeting; GO:0006626:protein targeting to mitochondrion; GO:0006810:transport; GO:0006839:mitochondrial transport; GO:0006886:intracellular protein transport; GO:0008104:protein localization; GO:0008150:biological_process; GO:0009987:cellular process; GO:0015031:protein transport; GO:0016043:cellular component organization and biogenesis; GO:0017038:protein import; GO:0030150:…
YBL038W	MRPL16	0	1	0	1.395	0.446809	10.7773	0.148649	11	0.222222	0.27256	GO:0006412:translation; GO:0008150:biological_process; GO:0008152:metabolic process; GO:0009058:biosynthetic process; GO:0009059:macromolecule biosynthetic process; GO:0009987:cellular process; GO:0019538:protein metabolic process; GO:0043170:macromolecule metabolic process; GO:0044237:cellular metabolic process; GO:0044238:primary metabolic process; GO:0044260:cellular macromolecule metabolic pr…
YCR046C	IMG1	0	1	0	1.60642	0.529412	11.1862	0.148649	106	0.134831	0.270964	GO:0006412:translation; GO:0008150:biological_process; GO:0008152:metabolic process; GO:0009058:biosynthetic process; GO:0009059:macromolecule biosynthetic process; GO:0009987:cellular process; GO:0019538:protein metabolic process; GO:0043170:macromolecule metabolic process; GO:0044237:cellular metabolic process; GO:0044238:primary metabolic process; GO:0044260:cellular macromolecule metabolic pr…
YMR098C	YMR098C	1	0	0	1.19011	0.382353	15.901	0.25	43	0.176471	0.269608	GO:0008150:biological_process;
YJL054W	TIM54	0	0	1	1.99261	0.541667	9.11304	0.131148	233	0.129771	0.267529	GO:0006605:protein targeting; GO:0006626:protein targeting to mitochondrion; GO:0006810:transport; GO:0006839:mitochondrial transport; GO:0006886:intracellular protein transport; GO:0006996:organelle organization and biogenesis; GO:0007005:mitochondrion organization and biogenesis; GO:0007006:mitochondrial membrane organization and biogenesis; GO:0007007:inner mitochondrial membrane organization …
YJL112W	MDV1	0	0	1	1.93345	0.541667	8.4263	0.115385	116	0.134831	0.263961	GO:0000002:mitochondrial genome maintenance; GO:0000266:mitochondrial fission; GO:0006996:organelle organization and biogenesis; GO:0007005:mitochondrion organization and biogenesis; GO:0008150:biological_process; GO:0009987:cellular process; GO:0016043:cellular component organization and biogenesis; GO:0048285:organelle fission;
YOR367W	SCP1	0	0	0	2.23132	0.541667	9.93672	0.135417	262	0.111111	0.262732	GO:0001300:chronological cell aging; GO:0006996:organelle organization and biogenesis; GO:0007010:cytoskeleton organization and biogenesis; GO:0007015:actin filament organization; GO:0007568:aging; GO:0007569:cell aging; GO:0008150:biological_process; GO:0009987:cellular process; GO:0016043:cellular component organization and biogenesis; GO:0030029:actin filament-based process; GO:0030036:actin c…
YMR024W	MRPL3	0	1	0	1.09995	0.313253	15.33	0.25	3	0.222222	0.261825	GO:0006412:translation; GO:0008150:biological_process; GO:0008152:metabolic process; GO:0009058:biosynthetic process; GO:0009059:macromolecule biosynthetic process; GO:0009987:cellular process; GO:0019538:protein metabolic process; GO:0043170:macromolecule metabolic process; GO:0044237:cellular metabolic process; GO:0044238:primary metabolic process; GO:0044260:cellular macromolecule metabolic pr…
YIR006C	PAN1	0	0	0	1.46161	0.466667			1151	0.0539326	0.2603	GO:0000003:reproduction; GO:0000147:actin cortical patch assembly; GO:0000282:cellular bud site selection; GO:0000902:cell morphogenesis; GO:0000910:cytokinesis; GO:0006810:transport; GO:0006897:endocytosis; GO:0006996:organelle organization and biogenesis; GO:0007010:cytoskeleton organization and biogenesis; GO:0007105:cytokinesis, site selection; GO:0007114:cell budding; GO:0007120:axial cellul…
YNR017W	MAS6	0	0	0	2.83713	0.5625	8.91986	0.126866	359	0.0909091	0.260092	GO:0006605:protein targeting; GO:0006626:protein targeting to mitochondrion; GO:0006810:transport; GO:0006839:mitochondrial transport; GO:0006886:intracellular protein transport; GO:0008104:protein localization; GO:0008150:biological_process; GO:0009987:cellular process; GO:0015031:protein transport; GO:0016043:cellular component organization and biogenesis; GO:0017038:protein import; GO:0030150:…
YKR006C	MRPL13	0	1	0	1.13016	0.333333	13.7756	0.222222	18	0.222222	0.259259	GO:0006412:translation; GO:0008150:biological_process; GO:0008152:metabolic process; GO:0009058:biosynthetic process; GO:0009059:macromolecule biosynthetic process; GO:0009987:cellular process; GO:0019538:protein metabolic process; GO:0043170:macromolecule metabolic process; GO:0044237:cellular metabolic process; GO:0044238:primary metabolic process; GO:0044260:cellular macromolecule metabolic pr…
YBR185C	MBA1	0	0	1	1.20281	0.393939	12.5154	0.148936	19	0.222222	0.255032	GO:0006091:generation of precursor metabolites and energy; GO:0006996:organelle organization and biogenesis; GO:0007005:mitochondrion organization and biogenesis; GO:0007006:mitochondrial membrane organization and biogenesis; GO:0007007:inner mitochondrial membrane organization and biogenesis; GO:0008150:biological_process; GO:0008152:metabolic process; GO:0009060:aerobic respiration; GO:0009987:…
YOR035C	SHE4	0	0	0	2.09663	0.47619			3200	0.0332278	0.254709	GO:0000003:reproduction; GO:0003006:reproductive developmental process; GO:0006139:nucleobase, nucleoside, nucleotide and nucleic acid metabolic process; GO:0006259:DNA metabolic process; GO:0006310:DNA recombination; GO:0006312:mitotic recombination; GO:0006403:RNA localization; GO:0006996:organelle organization and biogenesis; GO:0007010:cytoskeleton organization and biogenesis; GO:0007530:sex …
YMR157C	YMR157C	1	0	0	1.10992	0.317073	14.791	0.222222	2	0.222222	0.253839	GO:0008150:biological_process;
YLL001W	DNM1	0	0	1	2.58378	0.5625	4.70079	0.0689076	227	0.129771	0.253726	GO:0000001:mitochondrion inheritance; GO:0000266:mitochondrial fission; GO:0006461:protein complex assembly; GO:0006996:organelle organization and biogenesis; GO:0007005:mitochondrion organization and biogenesis; GO:0008150:biological_process; GO:0008152:metabolic process; GO:0009987:cellular process; GO:0016043:cellular component organization and biogenesis; GO:0019538:protein metabolic process;…
YLR370C	ARC18	0	0	1	2.394	0.5625	3.73431	0.0645161	195	0.133333	0.25345	GO:0000001:mitochondrion inheritance; GO:0006996:organelle organization and biogenesis; GO:0007005:mitochondrion organization and biogenesis; GO:0007010:cytoskeleton organization and biogenesis; GO:0007015:actin filament organization; GO:0008150:biological_process; GO:0009987:cellular process; GO:0016043:cellular component organization and biogenesis; GO:0030029:actin filament-based process; GO:0…
YNL137C	NAM9	0	1	0	1.09995	0.309524	15.0549	0.222222	7	0.222222	0.251323	GO:0006412:translation; GO:0008150:biological_process; GO:0008152:metabolic process; GO:0009058:biosynthetic process; GO:0009059:macromolecule biosynthetic process; GO:0009987:cellular process; GO:0019538:protein metabolic process; GO:0043170:macromolecule metabolic process; GO:0044237:cellular metabolic process; GO:0044238:primary metabolic process; GO:0044260:cellular macromolecule metabolic pr…
YNL322C	KRE1	0	0	0	1.47537	0.466667			3003	0.0343543	0.250511	GO:0007047:cell wall organization and biogenesis; GO:0008150:biological_process; GO:0009987:cellular process; GO:0016043:cellular component organization and biogenesis; GO:0045229:external encapsulating structure organization and biogenesis;
YNL106C	INP52	0	0	0	1.44606	0.465116			2730	0.0356317	0.250374	GO:0006629:lipid metabolic process; GO:0006643:membrane lipid metabolic process; GO:0006644:phospholipid metabolic process; GO:0006650:glycerophospholipid metabolic process; GO:0006793:phosphorus metabolic process; GO:0006796:phosphate metabolic process; GO:0006810:transport; GO:0006897:endocytosis; GO:0007047:cell wall organization and biogenesis; GO:0007154:cell communication; GO:0007165:signal…
YMR089C	YTA12	0	0	0	1.33921	0.428571	7.49809	0.0967742	13	0.222222	0.249189	GO:0006412:translation; GO:0006461:protein complex assembly; GO:0006464:protein modification process; GO:0006465:signal peptide processing; GO:0006508:proteolysis; GO:0006518:peptide metabolic process; GO:0006605:protein targeting; GO:0006626:protein targeting to mitochondrion; GO:0006810:transport; GO:0006839:mitochondrial transport; GO:0006886:intracellular protein transport; GO:0008104:protein…
YJR080C	YJR080C	1	0	0	1.19011	0.382353	10.0281	0.139785	4	0.222222	0.24812	GO:0008150:biological_process;
YKL195W	MIA40	0	0	0	1.17756	0.382353	14.9236	0.222222	84	0.136364	0.24698	GO:0006605:protein targeting; GO:0006626:protein targeting to mitochondrion; GO:0006810:transport; GO:0006839:mitochondrial transport; GO:0006886:intracellular protein transport; GO:0008104:protein localization; GO:0008150:biological_process; GO:0009987:cellular process; GO:0015031:protein transport; GO:0016043:cellular component organization and biogenesis; GO:0017038:protein import; GO:0033036:…
YNL315C	ATP11	0	0	0	1.07062	0.268041	15.4604	0.25	10	0.222222	0.246754	GO:0006461:protein complex assembly; GO:0008150:biological_process; GO:0008152:metabolic process; GO:0009987:cellular process; GO:0016043:cellular component organization and biogenesis; GO:0019538:protein metabolic process; GO:0022607:cellular component assembly; GO:0030154:cell differentiation; GO:0032502:developmental process; GO:0043170:macromolecule metabolic process; GO:0044238:primary metab…
YNL020C	ARK1	0	0	0	1.41448	0.454545			2644	0.0356317	0.245088	GO:0000147:actin cortical patch assembly; GO:0000910:cytokinesis; GO:0006464:protein modification process; GO:0006468:protein amino acid phosphorylation; GO:0006793:phosphorus metabolic process; GO:0006796:phosphate metabolic process; GO:0006810:transport; GO:0006897:endocytosis; GO:0006996:organelle organization and biogenesis; GO:0007010:cytoskeleton organization and biogenesis; GO:0007015:acti…
YDR375C	BCS1	0	0	0	1.17187	0.376812	14.1292	0.222222	149	0.134831	0.244622	GO:0006091:generation of precursor metabolites and energy; GO:0006461:protein complex assembly; GO:0008150:biological_process; GO:0008152:metabolic process; GO:0009060:aerobic respiration; GO:0009987:cellular process; GO:0015980:energy derivation by oxidation of organic compounds; GO:0016043:cellular component organization and biogenesis; GO:0019538:protein metabolic process; GO:0022607:cellular …
YLR069C	MEF1	0	1	0	1.11999	0.320988	15.7958	0.25	53	0.16	0.243663	GO:0006412:translation; GO:0006414:translational elongation; GO:0008150:biological_process; GO:0008152:metabolic process; GO:0009058:biosynthetic process; GO:0009059:macromolecule biosynthetic process; GO:0009987:cellular process; GO:0019538:protein metabolic process; GO:0043170:macromolecule metabolic process; GO:0043283:biopolymer metabolic process; GO:0043284:biopolymer biosynthetic process; G…
YMR267W	PPA2	0	0	0	1.16129	0.356164	12.9433	0.148936	14	0.222222	0.242441	GO:0006091:generation of precursor metabolites and energy; GO:0008150:biological_process; GO:0008152:metabolic process; GO:0009060:aerobic respiration; GO:0015980:energy derivation by oxidation of organic compounds; GO:0045333:cellular respiration;
YDR116C	MRPL1	0	1	0	1.10992	0.317073	13.1873	0.181818	5	0.222222	0.240371	GO:0006091:generation of precursor metabolites and energy; GO:0006412:translation; GO:0008150:biological_process; GO:0008152:metabolic process; GO:0009058:biosynthetic process; GO:0009059:macromolecule biosynthetic process; GO:0009060:aerobic respiration; GO:0009987:cellular process; GO:0015980:energy derivation by oxidation of organic compounds; GO:0019538:protein metabolic process; GO:0043170:m…
YHL004W	MRP4	0	1	0	1.29566	0.410714	13.1513	0.173913	73	0.136364	0.24033	GO:0006412:translation; GO:0008150:biological_process; GO:0008152:metabolic process; GO:0009058:biosynthetic process; GO:0009059:macromolecule biosynthetic process; GO:0009987:cellular process; GO:0019538:protein metabolic process; GO:0043170:macromolecule metabolic process; GO:0044237:cellular metabolic process; GO:0044238:primary metabolic process; GO:0044260:cellular macromolecule metabolic pr…
YGR181W	TIM13	0	0	1	1.49248	0.47619	10.7692	0.148649	443	0.0838926	0.236244	GO:0006605:protein targeting; GO:0006626:protein targeting to mitochondrion; GO:0006810:transport; GO:0006839:mitochondrial transport; GO:0006886:intracellular protein transport; GO:0006996:organelle organization and biogenesis; GO:0007005:mitochondrion organization and biogenesis; GO:0007006:mitochondrial membrane organization and biogenesis; GO:0007007:inner mitochondrial membrane organization …
YIL062C	ARC15	0	0	1	2.75167	0.5625	5.33127	0.0689076	598	0.0745921	0.235333	GO:0000001:mitochondrion inheritance; GO:0000147:actin cortical patch assembly; GO:0006996:organelle organization and biogenesis; GO:0007005:mitochondrion organization and biogenesis; GO:0007010:cytoskeleton organization and biogenesis; GO:0008150:biological_process; GO:0009987:cellular process; GO:0016043:cellular component organization and biogenesis; GO:0022607:cellular component assembly; GO:…
YBL061C	SKT5	0	0	0	1.40301	0.434783			2665	0.0356317	0.235207	GO:0000271:polysaccharide biosynthetic process; GO:0000910:cytokinesis; GO:0005975:carbohydrate metabolic process; GO:0005976:polysaccharide metabolic process; GO:0006030:chitin metabolic process; GO:0006031:chitin biosynthetic process; GO:0006037:cell wall chitin metabolic process; GO:0006038:cell wall chitin biosynthetic process; GO:0006040:amino sugar metabolic process; GO:0006041:glucosamine …
YPR024W	YME1	0	0	1	1.80399	0.529412	1.53757	0.0395604	163	0.134831	0.234601	GO:0006996:organelle organization and biogenesis; GO:0007005:mitochondrion organization and biogenesis; GO:0008150:biological_process; GO:0009987:cellular process; GO:0016043:cellular component organization and biogenesis;
YKL013C	ARC19	0	0	1	2.64951	0.5625	4.03156	0.0662461	780	0.0698835	0.232877	GO:0000001:mitochondrion inheritance; GO:0000147:actin cortical patch assembly; GO:0006996:organelle organization and biogenesis; GO:0007005:mitochondrion organization and biogenesis; GO:0007010:cytoskeleton organization and biogenesis; GO:0008150:biological_process; GO:0009987:cellular process; GO:0016043:cellular component organization and biogenesis; GO:0022607:cellular component assembly; GO:…
YPL118W	MRP51	0	1	0	1.04213	0.263158	13.6683	0.210526	1	0.222222	0.231969	GO:0006412:translation; GO:0006413:translational initiation; GO:0008150:biological_process; GO:0008152:metabolic process; GO:0009058:biosynthetic process; GO:0009059:macromolecule biosynthetic process; GO:0009987:cellular process; GO:0016043:cellular component organization and biogenesis; GO:0019538:protein metabolic process; GO:0022607:cellular component assembly; GO:0022613:ribonucleoprotein co…
YPL104W	MSD1	0	1	0	0.934285	0.263158	13.674	0.210526	16	0.222222	0.231969	GO:0006412:translation; GO:0008150:biological_process; GO:0008152:metabolic process; GO:0009058:biosynthetic process; GO:0009059:macromolecule biosynthetic process; GO:0009987:cellular process; GO:0019538:protein metabolic process; GO:0043170:macromolecule metabolic process; GO:0044237:cellular metabolic process; GO:0044238:primary metabolic process; GO:0044260:cellular macromolecule metabolic pr…
YBR179C	FZO1	0	0	1	2.4544	0.5625	6.4873	0.0887372	1801	0.0424628	0.231233	GO:0006996:organelle organization and biogenesis; GO:0007005:mitochondrion organization and biogenesis; GO:0008053:mitochondrial fusion; GO:0008150:biological_process; GO:0009987:cellular process; GO:0016043:cellular component organization and biogenesis; GO:0048284:organelle fusion;
YNL185C	MRPL19	0	1	0	1.25526	0.409836	12.1624	0.148936	167	0.134831	0.231201	GO:0006412:translation; GO:0008150:biological_process; GO:0008152:metabolic process; GO:0009058:biosynthetic process; GO:0009059:macromolecule biosynthetic process; GO:0009987:cellular process; GO:0019538:protein metabolic process; GO:0043170:macromolecule metabolic process; GO:0044237:cellular metabolic process; GO:0044238:primary metabolic process; GO:0044260:cellular macromolecule metabolic pr…
YBL090W	MRP21	0	1	0	1.25076	0.409836	11.844	0.148649	150	0.134831	0.231105	GO:0006412:translation; GO:0006413:translational initiation; GO:0008150:biological_process; GO:0008152:metabolic process; GO:0009058:biosynthetic process; GO:0009059:macromolecule biosynthetic process; GO:0009987:cellular process; GO:0016043:cellular component organization and biogenesis; GO:0019538:protein metabolic process; GO:0022607:cellular component assembly; GO:0022613:ribonucleoprotein co…
YDL029W	ARP2	0	0	1	3.19235	0.5625	2.63514	0.0534813	544	0.0761155	0.230699	GO:0000001:mitochondrion inheritance; GO:0006996:organelle organization and biogenesis; GO:0007005:mitochondrion organization and biogenesis; GO:0007010:cytoskeleton organization and biogenesis; GO:0007015:actin filament organization; GO:0008150:biological_process; GO:0009987:cellular process; GO:0016043:cellular component organization and biogenesis; GO:0030029:actin filament-based process; GO:0…
YNR035C	ARC35	0	0	1	2.62479	0.5625	1.47907	0.0395604	387	0.0887097	0.230257	GO:0000001:mitochondrion inheritance; GO:0000226:microtubule cytoskeleton organization and biogenesis; GO:0006996:organelle organization and biogenesis; GO:0007005:mitochondrion organization and biogenesis; GO:0007010:cytoskeleton organization and biogenesis; GO:0007017:microtubule-based process; GO:0008150:biological_process; GO:0009987:cellular process; GO:0016043:cellular component organizatio…
YJL096W	MRPL49	0	1	0	1.09008	0.288889	13.5305	0.2	28	0.2	0.22963	GO:0006412:translation; GO:0008150:biological_process; GO:0008152:metabolic process; GO:0009058:biosynthetic process; GO:0009059:macromolecule biosynthetic process; GO:0009987:cellular process; GO:0019538:protein metabolic process; GO:0043170:macromolecule metabolic process; GO:0044237:cellular metabolic process; GO:0044238:primary metabolic process; GO:0044260:cellular macromolecule metabolic pr…
YPL172C	COX10	0	0	0	1.20426	0.393939	9.35919	0.131148	54	0.16	0.228362	GO:0006778:porphyrin metabolic process; GO:0006779:porphyrin biosynthetic process; GO:0006783:heme biosynthetic process; GO:0006784:heme a biosynthetic process; GO:0008150:biological_process; GO:0008152:metabolic process; GO:0009058:biosynthetic process; GO:0009987:cellular process; GO:0019748:secondary metabolic process; GO:0033013:tetrapyrrole metabolic process; GO:0033014:tetrapyrrole biosynth…
YKL007W	CAP1	0	0	0	1.89528	0.529412	4.85842	0.0689076	439	0.0838926	0.227404	GO:0006996:organelle organization and biogenesis; GO:0007010:cytoskeleton organization and biogenesis; GO:0008064:regulation of actin polymerization and/or depolymerization; GO:0008150:biological_process; GO:0008152:metabolic process; GO:0008154:actin polymerization and/or depolymerization; GO:0009892:negative regulation of metabolic process; GO:0009987:cellular process; GO:0016043:cellular compo…
YHR194W	MDM31	0	0	1	0.921781	0.4			1337	0.0493942	0.224697	GO:0000001:mitochondrion inheritance; GO:0006873:cell ion homeostasis; GO:0006996:organelle organization and biogenesis; GO:0007005:mitochondrion organization and biogenesis; GO:0008150:biological_process; GO:0009987:cellular process; GO:0016043:cellular component organization and biogenesis; GO:0019725:cell homeostasis; GO:0042592:homeostatic process; GO:0048308:organelle inheritance; GO:0048311…
YGR165W	MRPS35	0	1	0	1.15081	0.346667	11.7825	0.148649	34	0.176471	0.223929	GO:0006091:generation of precursor metabolites and energy; GO:0006412:translation; GO:0008150:biological_process; GO:0008152:metabolic process; GO:0009058:biosynthetic process; GO:0009059:macromolecule biosynthetic process; GO:0009060:aerobic respiration; GO:0009987:cellular process; GO:0015980:energy derivation by oxidation of organic compounds; GO:0019538:protein metabolic process; GO:0043170:m…
YOR354C	MSC6	0	0	0	0.868416	0.260274	16.2839	0.25	56	0.16	0.223425	GO:0000279:M phase; GO:0006139:nucleobase, nucleoside, nucleotide and nucleic acid metabolic process; GO:0006259:DNA metabolic process; GO:0006310:DNA recombination; GO:0007049:cell cycle; GO:0007126:meiosis; GO:0007127:meiosis I; GO:0007131:meiotic recombination; GO:0008150:biological_process; GO:0008152:metabolic process; GO:0009987:cellular process; GO:0022402:cell cycle process; GO:0022403:ce…
YKL170W	MRPL38	0	1	0	1.09008	0.295455	12.1003	0.148936	12	0.222222	0.222204	GO:0000723:telomere maintenance; GO:0006412:translation; GO:0006996:organelle organization and biogenesis; GO:0007001:chromosome organization and biogenesis (sensu Eukaryota); GO:0008150:biological_process; GO:0008152:metabolic process; GO:0009058:biosynthetic process; GO:0009059:macromolecule biosynthetic process; GO:0009987:cellular process; GO:0016043:cellular component organization and biogen…
YJR065C	ARP3	0	0	1	3.00287	0.5625	0.904249	0.030742	625	0.0731707	0.222138	GO:0000001:mitochondrion inheritance; GO:0006996:organelle organization and biogenesis; GO:0007005:mitochondrion organization and biogenesis; GO:0007010:cytoskeleton organization and biogenesis; GO:0007015:actin filament organization; GO:0008150:biological_process; GO:0009987:cellular process; GO:0016043:cellular component organization and biogenesis; GO:0030029:actin filament-based process; GO:0…
YHR059W	FYV4	0	0	0	1.19011	0.38806	13.1761	0.173913	276	0.104294	0.222089	GO:0000723:telomere maintenance; GO:0006996:organelle organization and biogenesis; GO:0007001:chromosome organization and biogenesis (sensu Eukaryota); GO:0008150:biological_process; GO:0009987:cellular process; GO:0016043:cellular component organization and biogenesis; GO:0032200:telomere organization and biogenesis; GO:0051276:chromosome organization and biogenesis;
YJL099W	CHS6	0	0	0	1.01715	0.402985			1853	0.0410959	0.22204	GO:0000271:polysaccharide biosynthetic process; GO:0005975:carbohydrate metabolic process; GO:0005976:polysaccharide metabolic process; GO:0006030:chitin metabolic process; GO:0006031:chitin biosynthetic process; GO:0006037:cell wall chitin metabolic process; GO:0006038:cell wall chitin biosynthetic process; GO:0006040:amino sugar metabolic process; GO:0006041:glucosamine metabolic process; GO:00…
YCR088W	ABP1	0	0	0	3.63568	0.5625	0.660998	0.0271041	546	0.075718	0.221774	GO:0000147:actin cortical patch assembly; GO:0000902:cell morphogenesis; GO:0006996:organelle organization and biogenesis; GO:0007010:cytoskeleton organization and biogenesis; GO:0007163:establishment and/or maintenance of cell polarity; GO:0008150:biological_process; GO:0009653:anatomical structure morphogenesis; GO:0009987:cellular process; GO:0016043:cellular component organization and biogene…
YOR158W	PET123	0	1	0	1.07062	0.265306	13.859	0.222222	31	0.176471	0.221333	GO:0006412:translation; GO:0008150:biological_process; GO:0008152:metabolic process; GO:0009058:biosynthetic process; GO:0009059:macromolecule biosynthetic process; GO:0009987:cellular process; GO:0019538:protein metabolic process; GO:0043170:macromolecule metabolic process; GO:0044237:cellular metabolic process; GO:0044238:primary metabolic process; GO:0044260:cellular macromolecule metabolic pr…
YGL107C	RMD9	1	0	0	0.837532	0.253333	15.4257	0.25	59	0.16	0.221111	GO:0008150:biological_process;
YNL138W	SRV2	0	0	0	1.78641	0.529412	3.09157	0.0556818	517	0.0761155	0.220403	GO:0000902:cell morphogenesis; GO:0006996:organelle organization and biogenesis; GO:0007010:cytoskeleton organization and biogenesis; GO:0007124:pseudohyphal growth; GO:0007154:cell communication; GO:0007165:signal transduction; GO:0007242:intracellular signaling cascade; GO:0007264:small GTPase mediated signal transduction; GO:0007265:Ras protein signal transduction; GO:0008150:biological_proces…
YCR003W	MRPL32	0	1	0	1.17187	0.376812	12.7351	0.148936	119	0.134831	0.220193	GO:0006412:translation; GO:0008150:biological_process; GO:0008152:metabolic process; GO:0009058:biosynthetic process; GO:0009059:macromolecule biosynthetic process; GO:0009987:cellular process; GO:0019538:protein metabolic process; GO:0043170:macromolecule metabolic process; GO:0044237:cellular metabolic process; GO:0044238:primary metabolic process; GO:0044260:cellular macromolecule metabolic pr…
YLR239C	LIP2	0	0	0	0.868416	0.260274	13.6012	0.2	27	0.2	0.220091	GO:0006464:protein modification process; GO:0008150:biological_process; GO:0008152:metabolic process; GO:0009249:protein-lipoylation; GO:0009987:cellular process; GO:0018065:protein-cofactor linkage; GO:0019538:protein metabolic process; GO:0043170:macromolecule metabolic process; GO:0043283:biopolymer metabolic process; GO:0043412:biopolymer modification; GO:0043687:post-translational protein mo…
YJR122W	CAF17	1	0	0	0.90064	0.260274	13.6747	0.222222	42	0.176471	0.219656	GO:0008150:biological_process;
YKL138C	MRPL31	0	1	0	1.0803	0.276596	14.0942	0.222222	61	0.16	0.219606	GO:0006412:translation; GO:0008150:biological_process; GO:0008152:metabolic process; GO:0009058:biosynthetic process; GO:0009059:macromolecule biosynthetic process; GO:0009987:cellular process; GO:0019538:protein metabolic process; GO:0043170:macromolecule metabolic process; GO:0044237:cellular metabolic process; GO:0044238:primary metabolic process; GO:0044260:cellular macromolecule metabolic pr…
YNL081C	SWS2	0	1	0	1.09008	0.285714	12.0654	0.148936	23	0.222222	0.218957	GO:0006412:translation; GO:0008150:biological_process; GO:0008152:metabolic process; GO:0009058:biosynthetic process; GO:0009059:macromolecule biosynthetic process; GO:0009987:cellular process; GO:0019538:protein metabolic process; GO:0043170:macromolecule metabolic process; GO:0044237:cellular metabolic process; GO:0044238:primary metabolic process; GO:0044260:cellular macromolecule metabolic pr…
YNL005C	MRP7	0	1	0	1.09008	0.285714	13.4253	0.190476	36	0.176471	0.217554	GO:0006412:translation; GO:0008150:biological_process; GO:0008152:metabolic process; GO:0009058:biosynthetic process; GO:0009059:macromolecule biosynthetic process; GO:0009987:cellular process; GO:0019538:protein metabolic process; GO:0043170:macromolecule metabolic process; GO:0044237:cellular metabolic process; GO:0044238:primary metabolic process; GO:0044260:cellular macromolecule metabolic pr…
YGR084C	MRP13	0	1	0	1.11999	0.325	13.3706	0.190476	98	0.136364	0.21728	GO:0006412:translation; GO:0008150:biological_process; GO:0008152:metabolic process; GO:0009058:biosynthetic process; GO:0009059:macromolecule biosynthetic process; GO:0009987:cellular process; GO:0019538:protein metabolic process; GO:0043170:macromolecule metabolic process; GO:0044237:cellular metabolic process; GO:0044238:primary metabolic process; GO:0044260:cellular macromolecule metabolic pr…
YDR322W	MRPL35	0	1	0	1.0803	0.273684	13.5739	0.2	37	0.176471	0.216718	GO:0006412:translation; GO:0008150:biological_process; GO:0008152:metabolic process; GO:0009058:biosynthetic process; GO:0009059:macromolecule biosynthetic process; GO:0009987:cellular process; GO:0019538:protein metabolic process; GO:0043170:macromolecule metabolic process; GO:0044237:cellular metabolic process; GO:0044238:primary metabolic process; GO:0044260:cellular macromolecule metabolic pr…
YBR234C	ARC40	0	0	1	2.01479	0.541667	1.37391	0.0383436	706	0.0698835	0.216631	GO:0000001:mitochondrion inheritance; GO:0006996:organelle organization and biogenesis; GO:0007005:mitochondrion organization and biogenesis; GO:0007010:cytoskeleton organization and biogenesis; GO:0007015:actin filament organization; GO:0008150:biological_process; GO:0009987:cellular process; GO:0016043:cellular component organization and biogenesis; GO:0030029:actin filament-based process; GO:0…
YOR297C	TIM18	0	0	0	1.93109	0.47619	8.13494	0.100559	630	0.0725275	0.216425	GO:0006605:protein targeting; GO:0006612:protein targeting to membrane; GO:0006626:protein targeting to mitochondrion; GO:0006810:transport; GO:0006839:mitochondrial transport; GO:0006886:intracellular protein transport; GO:0008104:protein localization; GO:0008150:biological_process; GO:0009987:cellular process; GO:0015031:protein transport; GO:0016043:cellular component organization and biogenes…
YHR030C	SLT2	0	0	0	1.13594	0.402985			4090	0.0293663	0.216176	GO:0000902:cell morphogenesis; GO:0001101:response to acid; GO:0006464:protein modification process; GO:0006468:protein amino acid phosphorylation; GO:0006793:phosphorus metabolic process; GO:0006796:phosphate metabolic process; GO:0006950:response to stress; GO:0006984:ER-nuclear signaling pathway; GO:0006986:response to unfolded protein; GO:0007047:cell wall organization and biogenesis; GO:0007…
YDR129C	SAC6	0	0	0	2.96999	0.5625	1.67974	0.0408291	1652	0.0433131	0.215547	GO:0000003:reproduction; GO:0000282:cellular bud site selection; GO:0000902:cell morphogenesis; GO:0000910:cytokinesis; GO:0006810:transport; GO:0006897:endocytosis; GO:0006950:response to stress; GO:0006970:response to osmotic stress; GO:0006996:organelle organization and biogenesis; GO:0007010:cytoskeleton organization and biogenesis; GO:0007015:actin filament organization; GO:0007105:cytokines…
YLR429W	CRN1	0	0	0	1.93345	0.529412	1.7417	0.0419084	551	0.0749354	0.215419	GO:0006996:organelle organization and biogenesis; GO:0007010:cytoskeleton organization and biogenesis; GO:0007015:actin filament organization; GO:0007017:microtubule-based process; GO:0008150:biological_process; GO:0009987:cellular process; GO:0016043:cellular component organization and biogenesis; GO:0030029:actin filament-based process; GO:0030036:actin cytoskeleton organization and biogenesis;
YMR060C	SAM37	0	0	1	1.2688	0.410714	10.1913	0.141304	361	0.0909091	0.214309	GO:0006996:organelle organization and biogenesis; GO:0007005:mitochondrion organization and biogenesis; GO:0007006:mitochondrial membrane organization and biogenesis; GO:0007008:outer mitochondrial membrane organization and biogenesis; GO:0008150:biological_process; GO:0009987:cellular process; GO:0016043:cellular component organization and biogenesis; GO:0016044:membrane organization and biogene…
YNL131W	TOM22	0	0	0	0.852737	0.357143	11.9825	0.148936	71	0.136364	0.214148	GO:0006605:protein targeting; GO:0006626:protein targeting to mitochondrion; GO:0006810:transport; GO:0006839:mitochondrial transport; GO:0006886:intracellular protein transport; GO:0008104:protein localization; GO:0008150:biological_process; GO:0009987:cellular process; GO:0015031:protein transport; GO:0016043:cellular component organization and biogenesis; GO:0017038:protein import; GO:0030150:…
YEL020W-A	TIM9	0	0	1	2.51139	0.5625	2.73201	0.0553781	5554	0.0243008	0.21406	GO:0006605:protein targeting; GO:0006626:protein targeting to mitochondrion; GO:0006810:transport; GO:0006839:mitochondrial transport; GO:0006886:intracellular protein transport; GO:0006996:organelle organization and biogenesis; GO:0007005:mitochondrion organization and biogenesis; GO:0007006:mitochondrial membrane organization and biogenesis; GO:0007007:inner mitochondrial membrane organization …
YOR147W	MDM32	0	0	1	1.58171	0.529412	2.92599	0.0556818	1130	0.0551091	0.213401	GO:0000001:mitochondrion inheritance; GO:0006873:cell ion homeostasis; GO:0006996:organelle organization and biogenesis; GO:0007005:mitochondrion organization and biogenesis; GO:0008150:biological_process; GO:0009987:cellular process; GO:0016043:cellular component organization and biogenesis; GO:0019725:cell homeostasis; GO:0042592:homeostatic process; GO:0048308:organelle inheritance; GO:0048311…
YKR016W	YKR016W	1	0	0	1.16518	0.366197	7.59678	0.0967742	40	0.176471	0.213147	GO:0008150:biological_process;
YNL079C	TPM1	0	0	1	1.73442	0.529412	5.19786	0.0689076	2046	0.0398551	0.212725	GO:0000001:mitochondrion inheritance; GO:0000003:reproduction; GO:0000011:vacuole inheritance; GO:0000902:cell morphogenesis; GO:0006403:RNA localization; GO:0006810:transport; GO:0006887:exocytosis; GO:0006996:organelle organization and biogenesis; GO:0007005:mitochondrion organization and biogenesis; GO:0007010:cytoskeleton organization and biogenesis; GO:0007015:actin filament organization; GO…
YOR150W	MRPL23	0	1	0	1.02359	0.263158	11.8822	0.148936	6	0.222222	0.211439	GO:0000027:ribosomal large subunit assembly and maintenance; GO:0006412:translation; GO:0006996:organelle organization and biogenesis; GO:0008150:biological_process; GO:0008152:metabolic process; GO:0009058:biosynthetic process; GO:0009059:macromolecule biosynthetic process; GO:0009987:cellular process; GO:0016043:cellular component organization and biogenesis; GO:0019538:protein metabolic proces…
YCL037C	SRO9	0	0	0	0.911693	0.394366			4579	0.026685	0.210526	GO:0006412:translation; GO:0006996:organelle organization and biogenesis; GO:0008150:biological_process; GO:0008152:metabolic process; GO:0009058:biosynthetic process; GO:0009059:macromolecule biosynthetic process; GO:0009987:cellular process; GO:0016043:cellular component organization and biogenesis; GO:0019538:protein metabolic process; GO:0022613:ribonucleoprotein complex biogenesis and assemb…
YCR009C	RVS161	0	0	0	2.38663	0.541667	2.54064	0.0511583	2271	0.0379676	0.210264	GO:0000003:reproduction; GO:0000282:cellular bud site selection; GO:0000902:cell morphogenesis; GO:0000910:cytokinesis; GO:0006810:transport; GO:0006897:endocytosis; GO:0006950:response to stress; GO:0006970:response to osmotic stress; GO:0007105:cytokinesis, site selection; GO:0007114:cell budding; GO:0007121:bipolar cellular bud site selection; GO:0007163:establishment and/or maintenance of cel…
YJR101W	RSM26	0	1	0	1.07062	0.270833	13.9082	0.222222	69	0.136364	0.209806	GO:0006412:translation; GO:0008150:biological_process; GO:0008152:metabolic process; GO:0009058:biosynthetic process; GO:0009059:macromolecule biosynthetic process; GO:0009987:cellular process; GO:0019538:protein metabolic process; GO:0043170:macromolecule metabolic process; GO:0044237:cellular metabolic process; GO:0044238:primary metabolic process; GO:0044260:cellular macromolecule metabolic pr…
YOR181W	LAS17	0	0	0	3.56107	0.5625	0.729858	0.0284418	2694	0.0356317	0.208858	GO:0000003:reproduction; GO:0000282:cellular bud site selection; GO:0000902:cell morphogenesis; GO:0000910:cytokinesis; GO:0006810:transport; GO:0006897:endocytosis; GO:0006950:response to stress; GO:0006970:response to osmotic stress; GO:0006996:organelle organization and biogenesis; GO:0007010:cytoskeleton organization and biogenesis; GO:0007015:actin filament organization; GO:0007105:cytokines…
YIL034C	CAP2	0	0	0	1.80399	0.529412	1.20019	0.0352726	971	0.0611413	0.208609	GO:0006996:organelle organization and biogenesis; GO:0007010:cytoskeleton organization and biogenesis; GO:0008064:regulation of actin polymerization and/or depolymerization; GO:0008150:biological_process; GO:0008152:metabolic process; GO:0008154:actin polymerization and/or depolymerization; GO:0009892:negative regulation of metabolic process; GO:0009987:cellular process; GO:0016043:cellular compo…
YDR388W	RVS167	0	0	0	3.0554	0.5625	0.645065	0.0268996	2602	0.0356317	0.208344	GO:0000003:reproduction; GO:0000282:cellular bud site selection; GO:0000902:cell morphogenesis; GO:0000910:cytokinesis; GO:0006810:transport; GO:0006897:endocytosis; GO:0006950:response to stress; GO:0006970:response to osmotic stress; GO:0007105:cytokinesis, site selection; GO:0007114:cell budding; GO:0007121:bipolar cellular bud site selection; GO:0007163:establishment and/or maintenance of cel…
YLR059C	REX2	0	0	0	1.65573	0.529412	2.12641	0.0454183	1269	0.0493942	0.208075	GO:0006139:nucleobase, nucleoside, nucleotide and nucleic acid metabolic process; GO:0006396:RNA processing; GO:0008150:biological_process; GO:0008152:metabolic process; GO:0009987:cellular process; GO:0016070:RNA metabolic process; GO:0043170:macromolecule metabolic process; GO:0043283:biopolymer metabolic process; GO:0044237:cellular metabolic process; GO:0044238:primary metabolic process;
YDR430C	CYM1	0	0	0	1.49511	0.47619	6.44395	0.0875421	994	0.0594452	0.207726	GO:0006508:proteolysis; GO:0008150:biological_process; GO:0008152:metabolic process; GO:0009987:cellular process; GO:0019538:protein metabolic process; GO:0043170:macromolecule metabolic process; GO:0044237:cellular metabolic process; GO:0044238:primary metabolic process; GO:0044260:cellular macromolecule metabolic process; GO:0044267:cellular protein metabolic process;
YBR251W	MRPS5	0	1	0	0.978769	0.263158	13.4707	0.2	63	0.16	0.207719	GO:0006412:translation; GO:0008150:biological_process; GO:0008152:metabolic process; GO:0009058:biosynthetic process; GO:0009059:macromolecule biosynthetic process; GO:0009987:cellular process; GO:0019538:protein metabolic process; GO:0043170:macromolecule metabolic process; GO:0044237:cellular metabolic process; GO:0044238:primary metabolic process; GO:0044260:cellular macromolecule metabolic pr…
YOR187W	TUF1	0	1	0	0.77027	0.219101	13.3291	0.181818	21	0.222222	0.207714	GO:0006412:translation; GO:0006414:translational elongation; GO:0008150:biological_process; GO:0008152:metabolic process; GO:0009058:biosynthetic process; GO:0009059:macromolecule biosynthetic process; GO:0009987:cellular process; GO:0019538:protein metabolic process; GO:0043170:macromolecule metabolic process; GO:0043283:biopolymer metabolic process; GO:0043284:biopolymer biosynthetic process; G…
YER017C	AFG3	0	0	0	1.47853	0.47619	2.49734	0.0501419	323	0.0954774	0.20727	GO:0006412:translation; GO:0006461:protein complex assembly; GO:0006464:protein modification process; GO:0006465:signal peptide processing; GO:0006508:proteolysis; GO:0006518:peptide metabolic process; GO:0006605:protein targeting; GO:0006626:protein targeting to mitochondrion; GO:0006810:transport; GO:0006839:mitochondrial transport; GO:0006886:intracellular protein transport; GO:0008104:protein…
YOL009C	MDM12	0	0	1	1.47853	0.47619	4.28996	0.0689076	536	0.0761155	0.207071	GO:0000001:mitochondrion inheritance; GO:0006996:organelle organization and biogenesis; GO:0007005:mitochondrion organization and biogenesis; GO:0008150:biological_process; GO:0009987:cellular process; GO:0016043:cellular component organization and biogenesis; GO:0048308:organelle inheritance; GO:0048311:mitochondrion distribution; GO:0051179:localization; GO:0051640:organelle localization; GO:00…
YLR337C	VRP1	0	0	0	3.46469	0.5625	1.08494	0.0337359	5565	0.0243008	0.206846	GO:0000003:reproduction; GO:0000282:cellular bud site selection; GO:0000902:cell morphogenesis; GO:0000910:cytokinesis; GO:0006810:transport; GO:0006897:endocytosis; GO:0006950:response to stress; GO:0006970:response to osmotic stress; GO:0006996:organelle organization and biogenesis; GO:0007010:cytoskeleton organization and biogenesis; GO:0007015:actin filament organization; GO:0007105:cytokines…
YKR085C	MRPL20	0	1	1	0.741892	0.210526	15.3374	0.25	60	0.16	0.206842	GO:0000002:mitochondrial genome maintenance; GO:0006412:translation; GO:0006996:organelle organization and biogenesis; GO:0007005:mitochondrion organization and biogenesis; GO:0008150:biological_process; GO:0008152:metabolic process; GO:0009058:biosynthetic process; GO:0009059:macromolecule biosynthetic process; GO:0009987:cellular process; GO:0016043:cellular component organization and biogenesi…
YPR125W	YLH47	0	0	1	1.47853	0.47619	4.33426	0.0689076	583	0.0745921	0.206563	GO:0006996:organelle organization and biogenesis; GO:0007005:mitochondrion organization and biogenesis; GO:0007006:mitochondrial membrane organization and biogenesis; GO:0008104:protein localization; GO:0008150:biological_process; GO:0009987:cellular process; GO:0016043:cellular component organization and biogenesis; GO:0016044:membrane organization and biogenesis; GO:0033036:macromolecule locali…
YDR462W	MRPL28	0	1	0	1.14085	0.337662	10.6831	0.146667	157	0.134831	0.206387	GO:0006412:translation; GO:0008150:biological_process; GO:0008152:metabolic process; GO:0009058:biosynthetic process; GO:0009059:macromolecule biosynthetic process; GO:0009987:cellular process; GO:0019538:protein metabolic process; GO:0043170:macromolecule metabolic process; GO:0044237:cellular metabolic process; GO:0044238:primary metabolic process; GO:0044260:cellular macromolecule metabolic pr…
YLR253W	YLR253W	1	0	0	0.879005	0.260274	14.9496	0.222222	99	0.136364	0.206287	GO:0008150:biological_process;
YGL129C	RSM23	0	1	0	1.13016	0.333333	12.3988	0.148936	77	0.136364	0.206211	GO:0006412:translation; GO:0008150:biological_process; GO:0008152:metabolic process; GO:0009058:biosynthetic process; GO:0009059:macromolecule biosynthetic process; GO:0009987:cellular process; GO:0019538:protein metabolic process; GO:0042221:response to chemical stimulus; GO:0042493:response to drug; GO:0043170:macromolecule metabolic process; GO:0044237:cellular metabolic process; GO:0044238:pr…
YDR316W	OMS1	1	0	0	0.868416	0.260274	14.2379	0.222222	130	0.134831	0.205776	GO:0008150:biological_process;
YKR065C	PAM17	0	0	0	1.14085	0.342105	9.49217	0.131148	66	0.142857	0.20537	GO:0006605:protein targeting; GO:0006626:protein targeting to mitochondrion; GO:0006810:transport; GO:0006839:mitochondrial transport; GO:0006886:intracellular protein transport; GO:0008104:protein localization; GO:0008150:biological_process; GO:0009987:cellular process; GO:0015031:protein transport; GO:0016043:cellular component organization and biogenesis; GO:0017038:protein import; GO:0030150:…
YNL122C	YNL122C	1	0	0	1.13016	0.329114	12.155	0.148936	82	0.136364	0.204805	GO:0008150:biological_process;
YMR302C	YME2	0	0	1	1.24189	0.409836	4.56958	0.0689076	140	0.134831	0.204525	GO:0000002:mitochondrial genome maintenance; GO:0006139:nucleobase, nucleoside, nucleotide and nucleic acid metabolic process; GO:0006364:rRNA processing; GO:0006396:RNA processing; GO:0006996:organelle organization and biogenesis; GO:0007005:mitochondrion organization and biogenesis; GO:0008150:biological_process; GO:0008152:metabolic process; GO:0009987:cellular process; GO:0016043:cellular com…
YBR091C	MRS5	0	0	1	2.16086	0.47619	7.49107	0.0967742	2096	0.0398551	0.204273	GO:0006605:protein targeting; GO:0006626:protein targeting to mitochondrion; GO:0006810:transport; GO:0006839:mitochondrial transport; GO:0006886:intracellular protein transport; GO:0006996:organelle organization and biogenesis; GO:0007005:mitochondrion organization and biogenesis; GO:0007006:mitochondrial membrane organization and biogenesis; GO:0007007:inner mitochondrial membrane organization …
YLL006W	MMM1	0	0	1	2.31306	0.541667	0.805697	0.03	2212	0.0389908	0.203553	GO:0000002:mitochondrial genome maintenance; GO:0000723:telomere maintenance; GO:0006996:organelle organization and biogenesis; GO:0007001:chromosome organization and biogenesis (sensu Eukaryota); GO:0007005:mitochondrion organization and biogenesis; GO:0008150:biological_process; GO:0009987:cellular process; GO:0016043:cellular component organization and biogenesis; GO:0032200:telomere organizat…
YOL023W	IFM1	0	1	0	0.847683	0.256757	15.6336	0.25	291	0.103825	0.203527	GO:0006412:translation; GO:0006413:translational initiation; GO:0008150:biological_process; GO:0008152:metabolic process; GO:0009058:biosynthetic process; GO:0009059:macromolecule biosynthetic process; GO:0009987:cellular process; GO:0016043:cellular component organization and biogenesis; GO:0019538:protein metabolic process; GO:0022607:cellular component assembly; GO:0022613:ribonucleoprotein co…
YDL178W	DLD2	0	0	0	1.00621	0.263158	13.4461	0.190476	64	0.153846	0.202493	GO:0006082:organic acid metabolic process; GO:0006089:lactate metabolic process; GO:0008150:biological_process; GO:0008152:metabolic process; GO:0009987:cellular process; GO:0019752:carboxylic acid metabolic process; GO:0032787:monocarboxylic acid metabolic process; GO:0044237:cellular metabolic process;
YMR092C	AIP1	0	0	0	2.1183	0.47619	1.59899	0.0395604	334	0.0909091	0.20222	GO:0006950:response to stress; GO:0006970:response to osmotic stress; GO:0006996:organelle organization and biogenesis; GO:0007010:cytoskeleton organization and biogenesis; GO:0008150:biological_process; GO:0008152:metabolic process; GO:0008154:actin polymerization and/or depolymerization; GO:0009628:response to abiotic stimulus; GO:0009987:cellular process; GO:0016043:cellular component organiza…
YLR330W	CHS5	0	0	0	1.55864	0.47619	1.70379	0.0415335	385	0.0887097	0.202144	GO:0000003:reproduction; GO:0000272:polysaccharide catabolic process; GO:0000282:cellular bud site selection; GO:0000746:conjugation; GO:0000747:conjugation with cellular fusion; GO:0000902:cell morphogenesis; GO:0000910:cytokinesis; GO:0005975:carbohydrate metabolic process; GO:0005976:polysaccharide metabolic process; GO:0006030:chitin metabolic process; GO:0006032:chitin catabolic process; GO:…
YDL202W	MRPL11	0	1	0	0.812364	0.228916	12.9565	0.153846	22	0.222222	0.201661	GO:0006412:translation; GO:0008150:biological_process; GO:0008152:metabolic process; GO:0009058:biosynthetic process; GO:0009059:macromolecule biosynthetic process; GO:0009987:cellular process; GO:0019538:protein metabolic process; GO:0043170:macromolecule metabolic process; GO:0044237:cellular metabolic process; GO:0044238:primary metabolic process; GO:0044260:cellular macromolecule metabolic pr…
YDR337W	MRPS28	0	1	0	1.09008	0.295455	12.679	0.148936	49	0.16	0.201464	GO:0000028:ribosomal small subunit assembly and maintenance; GO:0006412:translation; GO:0006996:organelle organization and biogenesis; GO:0008150:biological_process; GO:0008152:metabolic process; GO:0009058:biosynthetic process; GO:0009059:macromolecule biosynthetic process; GO:0009987:cellular process; GO:0016043:cellular component organization and biogenesis; GO:0019538:protein metabolic proces…
YOL076W	MDM20	0	0	1	1.61816	0.529412	1.36018	0.0383436	2806	0.0352622	0.201006	GO:0000001:mitochondrion inheritance; GO:0006464:protein modification process; GO:0006473:protein amino acid acetylation; GO:0006474:N-terminal protein amino acid acetylation; GO:0006996:organelle organization and biogenesis; GO:0007005:mitochondrion organization and biogenesis; GO:0007010:cytoskeleton organization and biogenesis; GO:0008150:biological_process; GO:0008152:metabolic process; GO:00…
YMR003W	YMR003W	1	0	0	1.35386	0.4375	7.97117	0.097561	825	0.0677419	0.200934	GO:0008150:biological_process;
YEL050C	RML2	0	1	0	0.43474	0.157706	14.3092	0.222222	24	0.222222	0.200717	GO:0006082:organic acid metabolic process; GO:0006412:translation; GO:0006629:lipid metabolic process; GO:0006631:fatty acid metabolic process; GO:0008150:biological_process; GO:0008152:metabolic process; GO:0009058:biosynthetic process; GO:0009059:macromolecule biosynthetic process; GO:0009987:cellular process; GO:0019538:protein metabolic process; GO:0019752:carboxylic acid metabolic process; G…
YOR045W	TOM6	0	0	0	1.31049	0.410714	12.0812	0.148936	1803	0.0424028	0.200684	GO:0006605:protein targeting; GO:0006626:protein targeting to mitochondrion; GO:0006810:transport; GO:0006839:mitochondrial transport; GO:0006886:intracellular protein transport; GO:0008104:protein localization; GO:0008150:biological_process; GO:0009987:cellular process; GO:0015031:protein transport; GO:0016043:cellular component organization and biogenesis; GO:0017038:protein import; GO:0030150:…
YKL003C	MRP17	0	1	0	0.827522	0.245161	14.362	0.222222	176	0.134021	0.200468	GO:0006412:translation; GO:0008150:biological_process; GO:0008152:metabolic process; GO:0009058:biosynthetic process; GO:0009059:macromolecule biosynthetic process; GO:0009987:cellular process; GO:0019538:protein metabolic process; GO:0043170:macromolecule metabolic process; GO:0044237:cellular metabolic process; GO:0044238:primary metabolic process; GO:0044260:cellular macromolecule metabolic pr…
YMR286W	MRPL33	0	1	0	1.2287	0.393939	11.4151	0.148649	1030	0.0573248	0.199971	GO:0006412:translation; GO:0008150:biological_process; GO:0008152:metabolic process; GO:0009058:biosynthetic process; GO:0009059:macromolecule biosynthetic process; GO:0009987:cellular process; GO:0019538:protein metabolic process; GO:0043170:macromolecule metabolic process; GO:0044237:cellular metabolic process; GO:0044238:primary metabolic process; GO:0044260:cellular macromolecule metabolic pr…
YMR188C	MRPS17	0	1	0	1.09995	0.313253	12.6644	0.148936	185	0.134021	0.198737	GO:0006091:generation of precursor metabolites and energy; GO:0006412:translation; GO:0008150:biological_process; GO:0008152:metabolic process; GO:0009058:biosynthetic process; GO:0009059:macromolecule biosynthetic process; GO:0009060:aerobic respiration; GO:0009987:cellular process; GO:0015980:energy derivation by oxidation of organic compounds; GO:0019538:protein metabolic process; GO:0043170:m…
YBL005W	PDR3	0	0	0	0.865993	0.358974			2337	0.0372936	0.198134	GO:0006139:nucleobase, nucleoside, nucleotide and nucleic acid metabolic process; GO:0006350:transcription; GO:0006351:transcription, DNA-dependent; GO:0006355:regulation of transcription, DNA-dependent; GO:0006357:regulation of transcription from RNA polymerase II promoter; GO:0006366:transcription from RNA polymerase II promoter; GO:0008150:biological_process; GO:0008152:metabolic process; GO:0…
YNL177C	MRPL22	0	1	0	1.09008	0.282609	13.1496	0.173913	78	0.136364	0.197629	GO:0006091:generation of precursor metabolites and energy; GO:0006412:translation; GO:0008150:biological_process; GO:0008152:metabolic process; GO:0009058:biosynthetic process; GO:0009059:macromolecule biosynthetic process; GO:0009060:aerobic respiration; GO:0009987:cellular process; GO:0015980:energy derivation by oxidation of organic compounds; GO:0019538:protein metabolic process; GO:0043170:m…
YAL010C	MDM10	0	0	1	1.67495	0.529412	0.74895	0.0289142	3963	0.0299936	0.196107	GO:0000001:mitochondrion inheritance; GO:0000002:mitochondrial genome maintenance; GO:0000723:telomere maintenance; GO:0006461:protein complex assembly; GO:0006996:organelle organization and biogenesis; GO:0007001:chromosome organization and biogenesis (sensu Eukaryota); GO:0007005:mitochondrion organization and biogenesis; GO:0008150:biological_process; GO:0008152:metabolic process; GO:0009987:c…
YBR122C	MRPL36	0	1	0	1.03845	0.263158	10.9175	0.148649	44	0.176471	0.196092	GO:0006412:translation; GO:0008150:biological_process; GO:0008152:metabolic process; GO:0009058:biosynthetic process; GO:0009059:macromolecule biosynthetic process; GO:0009987:cellular process; GO:0019538:protein metabolic process; GO:0043170:macromolecule metabolic process; GO:0044237:cellular metabolic process; GO:0044238:primary metabolic process; GO:0044260:cellular macromolecule metabolic pr…
YDR175C	RSM24	0	1	0	1.0803	0.276596	12.6147	0.148936	57	0.16	0.195177	GO:0006091:generation of precursor metabolites and energy; GO:0006412:translation; GO:0008150:biological_process; GO:0008152:metabolic process; GO:0009058:biosynthetic process; GO:0009059:macromolecule biosynthetic process; GO:0009060:aerobic respiration; GO:0009987:cellular process; GO:0015980:energy derivation by oxidation of organic compounds; GO:0019538:protein metabolic process; GO:0043170:m…
YGR080W	TWF1	0	0	0	1.56388	0.5	1.31188	0.0372549	1435	0.0474517	0.194902	GO:0000003:reproduction; GO:0000282:cellular bud site selection; GO:0000902:cell morphogenesis; GO:0000910:cytokinesis; GO:0006996:organelle organization and biogenesis; GO:0007010:cytoskeleton organization and biogenesis; GO:0007105:cytokinesis, site selection; GO:0007114:cell budding; GO:0007121:bipolar cellular bud site selection; GO:0007163:establishment and/or maintenance of cell polarity; G…
YGR076C	MRPL25	0	1	0	1.10992	0.317073	10.6326	0.141304	242	0.125	0.194459	GO:0006412:translation; GO:0008150:biological_process; GO:0008152:metabolic process; GO:0009058:biosynthetic process; GO:0009059:macromolecule biosynthetic process; GO:0009987:cellular process; GO:0019538:protein metabolic process; GO:0043170:macromolecule metabolic process; GO:0044237:cellular metabolic process; GO:0044238:primary metabolic process; GO:0044260:cellular macromolecule metabolic pr…
YOL033W	MSE1	0	1	0	0.788836	0.224138	13.8494	0.222222	81	0.136364	0.194241	GO:0006082:organic acid metabolic process; GO:0006139:nucleobase, nucleoside, nucleotide and nucleic acid metabolic process; GO:0006399:tRNA metabolic process; GO:0006412:translation; GO:0006418:tRNA aminoacylation for protein translation; GO:0006424:glutamyl-tRNA aminoacylation; GO:0006519:amino acid and derivative metabolic process; GO:0006520:amino acid metabolic process; GO:0006807:nitrogen c…
YHR147C	MRPL6	0	1	0	0.356477	0.155894	13.4791	0.2	20	0.222222	0.192705	GO:0006412:translation; GO:0008150:biological_process; GO:0008152:metabolic process; GO:0009058:biosynthetic process; GO:0009059:macromolecule biosynthetic process; GO:0009987:cellular process; GO:0019538:protein metabolic process; GO:0043170:macromolecule metabolic process; GO:0044237:cellular metabolic process; GO:0044238:primary metabolic process; GO:0044260:cellular macromolecule metabolic pr…
YMR193W	MRPL24	0	1	0	0.423588	0.204678	12.8239	0.148936	15	0.222222	0.191945	GO:0006412:translation; GO:0008150:biological_process; GO:0008152:metabolic process; GO:0009058:biosynthetic process; GO:0009059:macromolecule biosynthetic process; GO:0009987:cellular process; GO:0019538:protein metabolic process; GO:0043170:macromolecule metabolic process; GO:0044237:cellular metabolic process; GO:0044238:primary metabolic process; GO:0044260:cellular macromolecule metabolic pr…
YMR275C	BUL1	0	0	1	0.778414	0.333333			1373	0.0493942	0.191364	GO:0000001:mitochondrion inheritance; GO:0000209:protein polyubiquitination; GO:0006464:protein modification process; GO:0006512:ubiquitin cycle; GO:0006513:protein monoubiquitination; GO:0006996:organelle organization and biogenesis; GO:0007005:mitochondrion organization and biogenesis; GO:0008150:biological_process; GO:0008152:metabolic process; GO:0009987:cellular process; GO:0016043:cellular …
YNL252C	MRPL17	0	1	0	1.05154	0.263158	12.8447	0.148936	51	0.16	0.190698	GO:0006412:translation; GO:0008150:biological_process; GO:0008152:metabolic process; GO:0009058:biosynthetic process; GO:0009059:macromolecule biosynthetic process; GO:0009987:cellular process; GO:0019538:protein metabolic process; GO:0043170:macromolecule metabolic process; GO:0044237:cellular metabolic process; GO:0044238:primary metabolic process; GO:0044260:cellular macromolecule metabolic pr…
YLR439W	MRPL4	0	1	0	0.986121	0.263158	13.1243	0.173913	111	0.134831	0.190634	GO:0006412:translation; GO:0008150:biological_process; GO:0008152:metabolic process; GO:0009058:biosynthetic process; GO:0009059:macromolecule biosynthetic process; GO:0009987:cellular process; GO:0019538:protein metabolic process; GO:0043170:macromolecule metabolic process; GO:0044237:cellular metabolic process; GO:0044238:primary metabolic process; GO:0044260:cellular macromolecule metabolic pr…
YNL306W	MRPS18	0	1	0	1.03845	0.263158	11.3397	0.148649	48	0.16	0.190602	GO:0006412:translation; GO:0008150:biological_process; GO:0008152:metabolic process; GO:0009058:biosynthetic process; GO:0009059:macromolecule biosynthetic process; GO:0009987:cellular process; GO:0019538:protein metabolic process; GO:0043170:macromolecule metabolic process; GO:0044237:cellular metabolic process; GO:0044238:primary metabolic process; GO:0044260:cellular macromolecule metabolic pr…
YER152C	YER152C	1	0	0	0.798309	0.344828			2981	0.0343543	0.189591	GO:0008150:biological_process;
YNL073W	MSK1	0	1	0	0.827522	0.242038	12.6393	0.148936	41	0.176471	0.189148	GO:0006082:organic acid metabolic process; GO:0006139:nucleobase, nucleoside, nucleotide and nucleic acid metabolic process; GO:0006399:tRNA metabolic process; GO:0006412:translation; GO:0006418:tRNA aminoacylation for protein translation; GO:0006430:lysyl-tRNA aminoacylation; GO:0006519:amino acid and derivative metabolic process; GO:0006520:amino acid metabolic process; GO:0006807:nitrogen comp…
YKR042W	UTH1	0	0	1	0.737837	0.348485			4076	0.0294939	0.188989	GO:0001301:progressive alteration of chromatin during cell aging; GO:0001302:replicative cell aging; GO:0001304:progressive alteration of chromatin during replicative cell aging; GO:0001308:loss of chromatin silencing during replicative cell aging; GO:0006139:nucleobase, nucleoside, nucleotide and nucleic acid metabolic process; GO:0006259:DNA metabolic process; GO:0006323:DNA packaging; GO:00063…
YDR237W	MRPL7	0	1	0	0.427428	0.208333	13.9786	0.222222	70	0.136364	0.188973	GO:0006412:translation; GO:0008150:biological_process; GO:0008152:metabolic process; GO:0009058:biosynthetic process; GO:0009059:macromolecule biosynthetic process; GO:0009987:cellular process; GO:0019538:protein metabolic process; GO:0043170:macromolecule metabolic process; GO:0044237:cellular metabolic process; GO:0044238:primary metabolic process; GO:0044260:cellular macromolecule metabolic pr…
YLR382C	NAM2	0	1	0	0.934285	0.263158	10.4751	0.141304	50	0.16	0.188154	GO:0000372:Group I intron splicing; GO:0000375:RNA splicing, via transesterification reactions; GO:0000376:RNA splicing, via transesterification reactions with guanosine as nucleophile; GO:0006082:organic acid metabolic process; GO:0006139:nucleobase, nucleoside, nucleotide and nucleic acid metabolic process; GO:0006396:RNA processing; GO:0006399:tRNA metabolic process; GO:0006412:translation; GO…
YPL097W	MSY1	0	1	0	1.0826	0.27957	12.9283	0.148936	120	0.134831	0.187779	GO:0006082:organic acid metabolic process; GO:0006139:nucleobase, nucleoside, nucleotide and nucleic acid metabolic process; GO:0006399:tRNA metabolic process; GO:0006412:translation; GO:0006418:tRNA aminoacylation for protein translation; GO:0006437:tyrosyl-tRNA aminoacylation; GO:0006519:amino acid and derivative metabolic process; GO:0006520:amino acid metabolic process; GO:0006807:nitrogen co…
YMR203W	TOM40	0	0	0	0.839741	0.357143	5.18838	0.0689076	72	0.136364	0.187471	GO:0006605:protein targeting; GO:0006626:protein targeting to mitochondrion; GO:0006810:transport; GO:0006839:mitochondrial transport; GO:0006886:intracellular protein transport; GO:0008104:protein localization; GO:0008150:biological_process; GO:0009987:cellular process; GO:0015031:protein transport; GO:0016043:cellular component organization and biogenesis; GO:0017038:protein import; GO:0030150:…
YGL068W	MNP1	0	0	0	1.0803	0.273684	12.9922	0.153846	168	0.134831	0.187454	GO:0006091:generation of precursor metabolites and energy; GO:0006412:translation; GO:0008150:biological_process; GO:0008152:metabolic process; GO:0009058:biosynthetic process; GO:0009059:macromolecule biosynthetic process; GO:0009060:aerobic respiration; GO:0009987:cellular process; GO:0015980:energy derivation by oxidation of organic compounds; GO:0019538:protein metabolic process; GO:0043170:m…
YBR282W	MRPL27	0	1	0	1.0803	0.276596	13.2146	0.181818	281	0.103825	0.187413	GO:0006412:translation; GO:0008150:biological_process; GO:0008152:metabolic process; GO:0009058:biosynthetic process; GO:0009059:macromolecule biosynthetic process; GO:0009987:cellular process; GO:0019538:protein metabolic process; GO:0043170:macromolecule metabolic process; GO:0044237:cellular metabolic process; GO:0044238:primary metabolic process; GO:0044260:cellular macromolecule metabolic pr…
YML009C	MRPL39	0	1	0	1.11999	0.317073	10.3916	0.141304	287	0.103825	0.187401	GO:0006412:translation; GO:0008150:biological_process; GO:0008152:metabolic process; GO:0009058:biosynthetic process; GO:0009059:macromolecule biosynthetic process; GO:0009987:cellular process; GO:0019538:protein metabolic process; GO:0043170:macromolecule metabolic process; GO:0044237:cellular metabolic process; GO:0044238:primary metabolic process; GO:0044260:cellular macromolecule metabolic pr…
YJL063C	MRPL8	0	1	1	0.705561	0.205	13.8058	0.222222	171	0.134831	0.187351	GO:0000002:mitochondrial genome maintenance; GO:0006412:translation; GO:0006996:organelle organization and biogenesis; GO:0007005:mitochondrion organization and biogenesis; GO:0008150:biological_process; GO:0008152:metabolic process; GO:0009058:biosynthetic process; GO:0009059:macromolecule biosynthetic process; GO:0009987:cellular process; GO:0016043:cellular component organization and biogenesi…
YPL063W	TIM50	0	0	0	1.2688	0.409836	2.55617	0.0516569	313	0.0994764	0.18699	GO:0006605:protein targeting; GO:0006626:protein targeting to mitochondrion; GO:0006810:transport; GO:0006839:mitochondrial transport; GO:0006886:intracellular protein transport; GO:0008104:protein localization; GO:0008150:biological_process; GO:0009987:cellular process; GO:0015031:protein transport; GO:0016043:cellular component organization and biogenesis; GO:0017038:protein import; GO:0030150:…
YKL194C	MST1	0	1	0	0.81765	0.234568	12.6461	0.148936	35	0.176471	0.186658	GO:0006082:organic acid metabolic process; GO:0006139:nucleobase, nucleoside, nucleotide and nucleic acid metabolic process; GO:0006399:tRNA metabolic process; GO:0006412:translation; GO:0006418:tRNA aminoacylation for protein translation; GO:0006435:threonyl-tRNA aminoacylation; GO:0006519:amino acid and derivative metabolic process; GO:0006520:amino acid metabolic process; GO:0006807:nitrogen c…
YHR114W	BZZ1	0	0	0	1.46218	0.47619	1.50634	0.0395604	1772	0.0424628	0.186071	GO:0006810:transport; GO:0006897:endocytosis; GO:0006950:response to stress; GO:0006970:response to osmotic stress; GO:0006996:organelle organization and biogenesis; GO:0007010:cytoskeleton organization and biogenesis; GO:0007015:actin filament organization; GO:0008150:biological_process; GO:0009628:response to abiotic stimulus; GO:0009651:response to salt stress; GO:0009987:cellular process; GO:…
YHR005C-A	MRS11	0	0	1	1.47172	0.47619	3.04287	0.0556818	4980	0.0253485	0.18574	GO:0006605:protein targeting; GO:0006626:protein targeting to mitochondrion; GO:0006810:transport; GO:0006839:mitochondrial transport; GO:0006886:intracellular protein transport; GO:0006996:organelle organization and biogenesis; GO:0007005:mitochondrion organization and biogenesis; GO:0007006:mitochondrial membrane organization and biogenesis; GO:0007007:inner mitochondrial membrane organization …
YGL143C	MRF1	0	1	0	1.09008	0.292135	12.7815	0.148936	258	0.114094	0.185055	GO:0006412:translation; GO:0006415:translational termination; GO:0008150:biological_process; GO:0008152:metabolic process; GO:0009058:biosynthetic process; GO:0009059:macromolecule biosynthetic process; GO:0009987:cellular process; GO:0016043:cellular component organization and biogenesis; GO:0019538:protein metabolic process; GO:0022411:cellular component disassembly; GO:0032984:macromolecular c…
YJR113C	RSM7	0	1	0	1.09397	0.302326	11.287	0.148649	288	0.103825	0.184933	GO:0006412:translation; GO:0008150:biological_process; GO:0008152:metabolic process; GO:0009058:biosynthetic process; GO:0009059:macromolecule biosynthetic process; GO:0009987:cellular process; GO:0019538:protein metabolic process; GO:0043170:macromolecule metabolic process; GO:0044237:cellular metabolic process; GO:0044238:primary metabolic process; GO:0044260:cellular macromolecule metabolic pr…
YIL095W	PRK1	0	0	0	1.63742	0.47619	1.597	0.0395604	2288	0.0377149	0.184488	GO:0000147:actin cortical patch assembly; GO:0000910:cytokinesis; GO:0006464:protein modification process; GO:0006468:protein amino acid phosphorylation; GO:0006793:phosphorus metabolic process; GO:0006796:phosphate metabolic process; GO:0006810:transport; GO:0006897:endocytosis; GO:0006996:organelle organization and biogenesis; GO:0007010:cytoskeleton organization and biogenesis; GO:0007015:acti…
YMR067C	UBX4	0	0	0	1.2843	0.410714	3.77483	0.0645161	502	0.0761155	0.183782	GO:0006508:proteolysis; GO:0006511:ubiquitin-dependent protein catabolic process; GO:0008150:biological_process; GO:0008152:metabolic process; GO:0009056:catabolic process; GO:0009057:macromolecule catabolic process; GO:0009987:cellular process; GO:0019538:protein metabolic process; GO:0019941:modification-dependent protein catabolic process; GO:0030154:cell differentiation; GO:0030163:protein ca…
YIL157C	YIL157C	1	0	0	0.996344	0.263158	12.1693	0.148936	79	0.136364	0.182819	GO:0008150:biological_process;
YPR100W	MRPL51	0	1	0	1.01446	0.263158	12.0183	0.148936	83	0.136364	0.182819	GO:0006091:generation of precursor metabolites and energy; GO:0006412:translation; GO:0008150:biological_process; GO:0008152:metabolic process; GO:0009058:biosynthetic process; GO:0009059:macromolecule biosynthetic process; GO:0009060:aerobic respiration; GO:0009987:cellular process; GO:0015980:energy derivation by oxidation of organic compounds; GO:0019538:protein metabolic process; GO:0043170:m…
YDL161W	ENT1	0	0	0	1.58171	0.47619	1.25828	0.0364238	2697	0.0356317	0.182748	GO:0000147:actin cortical patch assembly; GO:0006810:transport; GO:0006897:endocytosis; GO:0006996:organelle organization and biogenesis; GO:0007010:cytoskeleton organization and biogenesis; GO:0007015:actin filament organization; GO:0008150:biological_process; GO:0009987:cellular process; GO:0010324:membrane invagination; GO:0016043:cellular component organization and biogenesis; GO:0016044:memb…
YJR118C	ILM1	0	0	1	0.886002	0.348485	6.86264	0.095057	292	0.103825	0.182456	GO:0000002:mitochondrial genome maintenance; GO:0006996:organelle organization and biogenesis; GO:0007005:mitochondrion organization and biogenesis; GO:0008150:biological_process; GO:0009987:cellular process; GO:0016043:cellular component organization and biogenesis;
YDR347W	MRP1	0	1	0	1.05154	0.263158	12.0732	0.148936	101	0.134831	0.182309	GO:0006412:translation; GO:0008150:biological_process; GO:0008152:metabolic process; GO:0009058:biosynthetic process; GO:0009059:macromolecule biosynthetic process; GO:0009987:cellular process; GO:0019538:protein metabolic process; GO:0043170:macromolecule metabolic process; GO:0044237:cellular metabolic process; GO:0044238:primary metabolic process; GO:0044260:cellular macromolecule metabolic pr…
YDR296W	MHR1	0	0	1	0.847683	0.260274	11.8794	0.148936	85	0.136364	0.181858	GO:0000002:mitochondrial genome maintenance; GO:0006996:organelle organization and biogenesis; GO:0007005:mitochondrion organization and biogenesis; GO:0008150:biological_process; GO:0009987:cellular process; GO:0016043:cellular component organization and biogenesis;
YPR047W	MSF1	0	1	0	0.922907	0.263158	12.7397	0.148936	197	0.130841	0.180978	GO:0006412:translation; GO:0008150:biological_process; GO:0008152:metabolic process; GO:0009058:biosynthetic process; GO:0009059:macromolecule biosynthetic process; GO:0009987:cellular process; GO:0019538:protein metabolic process; GO:0043170:macromolecule metabolic process; GO:0044237:cellular metabolic process; GO:0044238:primary metabolic process; GO:0044260:cellular macromolecule metabolic pr…
YBL088C	TEL1	0	0	0	0.780339	0.333333			4200	0.0286231	0.180978	GO:0000723:telomere maintenance; GO:0000724:double-strand break repair via homologous recombination; GO:0000725:recombinational repair; GO:0000726:non-recombinational repair; GO:0000729:DNA double-strand break processing; GO:0000738:DNA catabolic process, exonucleolytic; GO:0006139:nucleobase, nucleoside, nucleotide and nucleic acid metabolic process; GO:0006259:DNA metabolic process; GO:0006281:…
YBL107C	YBL107C	1	0	0	0.484074	0.242424	14.0283	0.222222	501	0.0761155	0.180254	GO:0008150:biological_process;
YIL098C	FMC1	0	0	0	0.837532	0.255034	11.6201	0.148649	86	0.136364	0.180015	GO:0006461:protein complex assembly; GO:0008150:biological_process; GO:0008152:metabolic process; GO:0009987:cellular process; GO:0016043:cellular component organization and biogenesis; GO:0019538:protein metabolic process; GO:0022607:cellular component assembly; GO:0030154:cell differentiation; GO:0032502:developmental process; GO:0042221:response to chemical stimulus; GO:0042493:response to dru…
YHR038W	RRF1	0	1	0	0.868416	0.260274	11.0007	0.148649	204	0.129771	0.179565	GO:0006412:translation; GO:0008150:biological_process; GO:0008152:metabolic process; GO:0009058:biosynthetic process; GO:0009059:macromolecule biosynthetic process; GO:0009987:cellular process; GO:0019538:protein metabolic process; GO:0043170:macromolecule metabolic process; GO:0044237:cellular metabolic process; GO:0044238:primary metabolic process; GO:0044260:cellular macromolecule metabolic pr…
YER153C	PET122	0	0	0	0.77949	0.333333			4786	0.0257226	0.179528	GO:0006412:translation; GO:0008150:biological_process; GO:0008152:metabolic process; GO:0009058:biosynthetic process; GO:0009059:macromolecule biosynthetic process; GO:0009987:cellular process; GO:0019538:protein metabolic process; GO:0043170:macromolecule metabolic process; GO:0044237:cellular metabolic process; GO:0044238:primary metabolic process; GO:0044260:cellular macromolecule metabolic pr…
YOR211C	MGM1	0	0	1	0.998418	0.402985	7.0701	0.095057	2025	0.0398551	0.179299	GO:0000002:mitochondrial genome maintenance; GO:0006996:organelle organization and biogenesis; GO:0007005:mitochondrion organization and biogenesis; GO:0008053:mitochondrial fusion; GO:0008150:biological_process; GO:0009987:cellular process; GO:0016043:cellular component organization and biogenesis; GO:0048284:organelle fusion;
YPL215W	CBP3	0	0	0	0.827522	0.240506	12.2393	0.148936	65	0.148148	0.179197	GO:0006461:protein complex assembly; GO:0008150:biological_process; GO:0008152:metabolic process; GO:0009987:cellular process; GO:0016043:cellular component organization and biogenesis; GO:0019538:protein metabolic process; GO:0022607:cellular component assembly; GO:0030154:cell differentiation; GO:0032502:developmental process; GO:0043170:macromolecule metabolic process; GO:0044238:primary metab…
YMR224C	MRE11	0	0	0	0.752199	0.323232			2974	0.0343543	0.178793	GO:0000003:reproduction; GO:0000279:M phase; GO:0000706:meiotic DNA double-strand break processing; GO:0000723:telomere maintenance; GO:0000724:double-strand break repair via homologous recombination; GO:0000725:recombinational repair; GO:0000726:non-recombinational repair; GO:0000727:double-strand break repair via break-induced replication; GO:0000729:DNA double-strand break processing; GO:00007…
YJL046W	YJL046W	1	0	0	0.350302	0.148789	15.4663	0.25	112	0.134831	0.177873	GO:0008150:biological_process;
YHR091C	MSR1	0	1	0	0.22237	0.065351	16.4763	0.333333	105	0.134831	0.177839	GO:0006082:organic acid metabolic process; GO:0006139:nucleobase, nucleoside, nucleotide and nucleic acid metabolic process; GO:0006399:tRNA metabolic process; GO:0006412:translation; GO:0006418:tRNA aminoacylation for protein translation; GO:0006420:arginyl-tRNA aminoacylation; GO:0006519:amino acid and derivative metabolic process; GO:0006520:amino acid metabolic process; GO:0006807:nitrogen co…
YKL087C	CYT2	0	0	0	0.439146	0.224359	12.4776	0.148936	55	0.16	0.177765	GO:0006461:protein complex assembly; GO:0006464:protein modification process; GO:0008150:biological_process; GO:0008152:metabolic process; GO:0009987:cellular process; GO:0016043:cellular component organization and biogenesis; GO:0017003:protein-heme linkage; GO:0017004:cytochrome complex assembly; GO:0017006:protein-tetrapyrrole linkage; GO:0018063:cytochrome c-heme linkage; GO:0019538:protein m…
YJL180C	ATP12	0	0	0	0.43474	0.157143	11.5785	0.148649	9	0.222222	0.176005	GO:0006461:protein complex assembly; GO:0008150:biological_process; GO:0008152:metabolic process; GO:0009987:cellular process; GO:0016043:cellular component organization and biogenesis; GO:0019538:protein metabolic process; GO:0022607:cellular component assembly; GO:0030154:cell differentiation; GO:0032502:developmental process; GO:0043170:macromolecule metabolic process; GO:0043461:F-type ATPase…
YER083C	GET2	0	0	0	1.38214	0.428571	3.40975	0.0592885	2009	0.0398551	0.175905	GO:0006810:transport; GO:0006890:retrograde vesicle-mediated transport, Golgi to ER; GO:0007047:cell wall organization and biogenesis; GO:0008150:biological_process; GO:0009987:cellular process; GO:0016043:cellular component organization and biogenesis; GO:0016192:vesicle-mediated transport; GO:0032940:secretion by cell; GO:0045045:secretory pathway; GO:0045229:external encapsulating structure or…
YBL022C	PIM1	0	0	0	0.70886	0.301724	7.09178	0.095057	216	0.129771	0.175517	GO:0006508:proteolysis; GO:0006950:response to stress; GO:0008150:biological_process; GO:0008152:metabolic process; GO:0009266:response to temperature stimulus; GO:0009408:response to heat; GO:0009628:response to abiotic stimulus; GO:0009987:cellular process; GO:0019538:protein metabolic process; GO:0043170:macromolecule metabolic process; GO:0044237:cellular metabolic process; GO:0044238:primary…
YLR204W	QRI5	0	0	0	0.847683	0.258503	9.47601	0.131148	80	0.136364	0.175338	GO:0006139:nucleobase, nucleoside, nucleotide and nucleic acid metabolic process; GO:0006396:RNA processing; GO:0008150:biological_process; GO:0008152:metabolic process; GO:0009987:cellular process; GO:0016070:RNA metabolic process; GO:0043170:macromolecule metabolic process; GO:0043283:biopolymer metabolic process; GO:0044237:cellular metabolic process; GO:0044238:primary metabolic process;
YKL167C	MRP49	0	1	0	1.07136	0.270833	6.95974	0.095057	52	0.16	0.175297	GO:0006412:translation; GO:0008150:biological_process; GO:0008152:metabolic process; GO:0009058:biosynthetic process; GO:0009059:macromolecule biosynthetic process; GO:0009987:cellular process; GO:0019538:protein metabolic process; GO:0043170:macromolecule metabolic process; GO:0044237:cellular metabolic process; GO:0044238:primary metabolic process; GO:0044260:cellular macromolecule metabolic pr…
YEL071W	DLD3	0	0	0	0.744307	0.32			3883	0.0299936	0.174997	GO:0006082:organic acid metabolic process; GO:0006089:lactate metabolic process; GO:0008150:biological_process; GO:0008152:metabolic process; GO:0009987:cellular process; GO:0019752:carboxylic acid metabolic process; GO:0032787:monocarboxylic acid metabolic process; GO:0044237:cellular metabolic process;
YBR268W	MRPL37	0	1	0	1.02774	0.263158	13.2155	0.181818	464	0.0793651	0.17478	GO:0006412:translation; GO:0008150:biological_process; GO:0008152:metabolic process; GO:0009058:biosynthetic process; GO:0009059:macromolecule biosynthetic process; GO:0009987:cellular process; GO:0019538:protein metabolic process; GO:0043170:macromolecule metabolic process; GO:0044237:cellular metabolic process; GO:0044238:primary metabolic process; GO:0044260:cellular macromolecule metabolic pr…
YHR024C	MAS2	0	0	0	0.957549	0.263158	8.90337	0.125926	113	0.134831	0.174638	GO:0006464:protein modification process; GO:0006605:protein targeting; GO:0006626:protein targeting to mitochondrion; GO:0006627:mitochondrial protein processing; GO:0006810:transport; GO:0006839:mitochondrial transport; GO:0006886:intracellular protein transport; GO:0008104:protein localization; GO:0008150:biological_process; GO:0008152:metabolic process; GO:0009987:cellular process; GO:0015031:…
YMR225C	MRPL44	0	1	0	0.90064	0.260274	9.18839	0.131148	205	0.129771	0.173731	GO:0000723:telomere maintenance; GO:0006412:translation; GO:0006996:organelle organization and biogenesis; GO:0007001:chromosome organization and biogenesis (sensu Eukaryota); GO:0008150:biological_process; GO:0008152:metabolic process; GO:0009058:biosynthetic process; GO:0009059:macromolecule biosynthetic process; GO:0009987:cellular process; GO:0016043:cellular component organization and biogen…
YDL141W	BPL1	0	0	0	0.722593	0.309091			2451	0.0365039	0.172797	GO:0006464:protein modification process; GO:0008150:biological_process; GO:0008152:metabolic process; GO:0009305:protein amino acid biotinylation; GO:0009987:cellular process; GO:0019538:protein metabolic process; GO:0043170:macromolecule metabolic process; GO:0043283:biopolymer metabolic process; GO:0043412:biopolymer modification; GO:0043687:post-translational protein modification; GO:0044237:c…
YIR003W	YIR003W	1	0	0	1.29641	0.407407	1.22558	0.0359813	566	0.0745921	0.17266	GO:0008150:biological_process;
YBL007C	SLA1	0	0	0	1.30217	0.415094	1.17222	0.0350562	864	0.0655488	0.1719	GO:0000003:reproduction; GO:0000147:actin cortical patch assembly; GO:0000282:cellular bud site selection; GO:0000902:cell morphogenesis; GO:0000910:cytokinesis; GO:0006810:transport; GO:0006897:endocytosis; GO:0006996:organelle organization and biogenesis; GO:0007010:cytoskeleton organization and biogenesis; GO:0007015:actin filament organization; GO:0007047:cell wall organization and biogenesis…
YGL181W	GTS1	0	0	0	1.12727	0.402985	1.80995	0.0425676	779	0.0698835	0.171812	GO:0000003:reproduction; GO:0000074:regulation of progression through cell cycle; GO:0000902:cell morphogenesis; GO:0001300:chronological cell aging; GO:0006139:nucleobase, nucleoside, nucleotide and nucleic acid metabolic process; GO:0006350:transcription; GO:0006810:transport; GO:0006855:multidrug transport; GO:0007049:cell cycle; GO:0007568:aging; GO:0007569:cell aging; GO:0007624:ultradian rh…
YML112W	CTK3	0	0	0	1.23436	0.403226	2.21942	0.0460905	876	0.0648567	0.171391	GO:0006139:nucleobase, nucleoside, nucleotide and nucleic acid metabolic process; GO:0006350:transcription; GO:0006351:transcription, DNA-dependent; GO:0006354:RNA elongation; GO:0006464:protein modification process; GO:0006468:protein amino acid phosphorylation; GO:0006793:phosphorus metabolic process; GO:0006796:phosphate metabolic process; GO:0008150:biological_process; GO:0008152:metabolic pr…
YNR022C	MRPL50	0	1	0	0.81765	0.230303	12.7585	0.148936	104	0.134831	0.171357	GO:0006412:translation; GO:0008150:biological_process; GO:0008152:metabolic process; GO:0009058:biosynthetic process; GO:0009059:macromolecule biosynthetic process; GO:0009987:cellular process; GO:0019538:protein metabolic process; GO:0043170:macromolecule metabolic process; GO:0044237:cellular metabolic process; GO:0044238:primary metabolic process; GO:0044260:cellular macromolecule metabolic pr…
YIL093C	RSM25	0	1	0	0.780201	0.221591	14.5578	0.222222	651	0.0702128	0.171342	GO:0006412:translation; GO:0008150:biological_process; GO:0008152:metabolic process; GO:0009058:biosynthetic process; GO:0009059:macromolecule biosynthetic process; GO:0009987:cellular process; GO:0019538:protein metabolic process; GO:0043170:macromolecule metabolic process; GO:0044237:cellular metabolic process; GO:0044238:primary metabolic process; GO:0044260:cellular macromolecule metabolic pr…
YLR203C	MSS51	0	1	0	0.70907	0.20603	9.62895	0.131148	32	0.176471	0.171216	GO:0006412:translation; GO:0006417:regulation of translation; GO:0008150:biological_process; GO:0008152:metabolic process; GO:0009058:biosynthetic process; GO:0009059:macromolecule biosynthetic process; GO:0009889:regulation of biosynthetic process; GO:0009891:positive regulation of biosynthetic process; GO:0009893:positive regulation of metabolic process; GO:0009987:cellular process; GO:0019222:…
YOR286W	YOR286W	1	0	0	0.847683	0.255034	12.6209	0.148936	269	0.10828	0.17075	GO:0008150:biological_process;
YIR021W	MRS1	0	1	0	0.90064	0.260274	8.58635	0.115646	132	0.134831	0.170251	GO:0000372:Group I intron splicing; GO:0000375:RNA splicing, via transesterification reactions; GO:0000376:RNA splicing, via transesterification reactions with guanosine as nucleophile; GO:0006139:nucleobase, nucleoside, nucleotide and nucleic acid metabolic process; GO:0006396:RNA processing; GO:0008150:biological_process; GO:0008152:metabolic process; GO:0008380:RNA splicing; GO:0009987:cellula…
YML032C	RAD52	0	0	0	0.887296	0.373333	1.00077	0.0319969	285	0.103825	0.169718	GO:0000003:reproduction; GO:0000279:M phase; GO:0000707:meiotic DNA recombinase assembly; GO:0000722:telomere maintenance via recombination; GO:0000723:telomere maintenance; GO:0000724:double-strand break repair via homologous recombination; GO:0000725:recombinational repair; GO:0000726:non-recombinational repair; GO:0000727:double-strand break repair via break-induced replication; GO:0000730:DNA…
YNL271C	BNI1	0	0	0	0.634611	0.304878			3105	0.0341325	0.169505	GO:0000003:reproduction; GO:0000132:establishment of mitotic spindle orientation; GO:0000226:microtubule cytoskeleton organization and biogenesis; GO:0000278:mitotic cell cycle; GO:0000282:cellular bud site selection; GO:0000746:conjugation; GO:0000747:conjugation with cellular fusion; GO:0000749:response to pheromone during conjugation with cellular fusion; GO:0000750:pheromone-dependent signal …
YBR280C	SAF1	0	0	0	0.616677	0.304878			3344	0.0324773	0.168678	GO:0006508:proteolysis; GO:0006511:ubiquitin-dependent protein catabolic process; GO:0008150:biological_process; GO:0008152:metabolic process; GO:0009056:catabolic process; GO:0009057:macromolecule catabolic process; GO:0009987:cellular process; GO:0019538:protein metabolic process; GO:0019941:modification-dependent protein catabolic process; GO:0030163:protein catabolic process; GO:0043161:prote…
YNR001C	CIT1	0	0	0	0.922907	0.4	1.82704	0.0426252	986	0.0600801	0.167568	GO:0005975:carbohydrate metabolic process; GO:0006082:organic acid metabolic process; GO:0006084:acetyl-CoA metabolic process; GO:0006091:generation of precursor metabolites and energy; GO:0006099:tricarboxylic acid cycle; GO:0006100:tricarboxylic acid cycle intermediate metabolic process; GO:0006101:citrate metabolic process; GO:0006519:amino acid and derivative metabolic process; GO:0006520:ami…
YBR037C	SCO1	0	0	0	0.81765	0.236025	9.06464	0.128788	95	0.136364	0.167059	GO:0000041:transition metal ion transport; GO:0006461:protein complex assembly; GO:0006800:oxygen and reactive oxygen species metabolic process; GO:0006810:transport; GO:0006811:ion transport; GO:0006812:cation transport; GO:0006825:copper ion transport; GO:0006950:response to stress; GO:0006979:response to oxidative stress; GO:0006980:redox signal response; GO:0008150:biological_process; GO:0008…
YKL192C	ACP1	0	0	0	1.10548	0.317073	8.18008	0.102857	528	0.0761155	0.165349	GO:0006082:organic acid metabolic process; GO:0006629:lipid metabolic process; GO:0006631:fatty acid metabolic process; GO:0006633:fatty acid biosynthetic process; GO:0008150:biological_process; GO:0008152:metabolic process; GO:0008610:lipid biosynthetic process; GO:0009058:biosynthetic process; GO:0009987:cellular process; GO:0016053:organic acid biosynthetic process; GO:0019752:carboxylic acid …
YNR040W	YNR040W	1	0	0	0.981512	0.263158	10.9411	0.148649	441	0.0838926	0.165233	GO:0008150:biological_process;
YJR076C	CDC11	0	0	0	0.630795	0.265152	7.24776	0.0952381	126	0.134831	0.165074	GO:0000003:reproduction; GO:0000282:cellular bud site selection; GO:0000746:conjugation; GO:0000747:conjugation with cellular fusion; GO:0000902:cell morphogenesis; GO:0000910:cytokinesis; GO:0007047:cell wall organization and biogenesis; GO:0007105:cytokinesis, site selection; GO:0007114:cell budding; GO:0007120:axial cellular bud site selection; GO:0007163:establishment and/or maintenance of ce…
YDR041W	RSM10	0	0	0	0.752199	0.213115	11.7441	0.148649	190	0.133333	0.165032	GO:0006412:translation; GO:0008150:biological_process; GO:0008152:metabolic process; GO:0009058:biosynthetic process; GO:0009059:macromolecule biosynthetic process; GO:0009987:cellular process; GO:0019538:protein metabolic process; GO:0043170:macromolecule metabolic process; GO:0044237:cellular metabolic process; GO:0044238:primary metabolic process; GO:0044260:cellular macromolecule metabolic pr…
YGR215W	RSM27	0	1	0	0.72598	0.210256	12.0884	0.148936	109	0.134831	0.164675	GO:0006412:translation; GO:0008150:biological_process; GO:0008152:metabolic process; GO:0009058:biosynthetic process; GO:0009059:macromolecule biosynthetic process; GO:0009987:cellular process; GO:0019538:protein metabolic process; GO:0043170:macromolecule metabolic process; GO:0044237:cellular metabolic process; GO:0044238:primary metabolic process; GO:0044260:cellular macromolecule metabolic pr…
YPL029W	SUV3	0	1	0	0.90064	0.260274	12.0529	0.148936	425	0.0848057	0.164672	GO:0006139:nucleobase, nucleoside, nucleotide and nucleic acid metabolic process; GO:0006401:RNA catabolic process; GO:0008150:biological_process; GO:0008152:metabolic process; GO:0009056:catabolic process; GO:0009057:macromolecule catabolic process; GO:0009987:cellular process; GO:0016070:RNA metabolic process; GO:0043170:macromolecule metabolic process; GO:0043283:biopolymer metabolic process; …
YDR494W	RSM28	0	1	0	0.427428	0.208333	12.4129	0.148936	92	0.136364	0.164544	GO:0006412:translation; GO:0006413:translational initiation; GO:0008150:biological_process; GO:0008152:metabolic process; GO:0009058:biosynthetic process; GO:0009059:macromolecule biosynthetic process; GO:0009987:cellular process; GO:0016043:cellular component organization and biogenesis; GO:0019538:protein metabolic process; GO:0022607:cellular component assembly; GO:0022613:ribonucleoprotein co…
YMR282C	AEP2	0	0	0	0.868416	0.260274	12.9476	0.148936	435	0.0838926	0.164368	GO:0006412:translation; GO:0008150:biological_process; GO:0008152:metabolic process; GO:0009058:biosynthetic process; GO:0009059:macromolecule biosynthetic process; GO:0009987:cellular process; GO:0019538:protein metabolic process; GO:0043170:macromolecule metabolic process; GO:0044237:cellular metabolic process; GO:0044238:primary metabolic process; GO:0044260:cellular macromolecule metabolic pr…
YDR115W	YDR115W	0	1	0	0.71747	0.210256	11.9351	0.148936	187	0.133333	0.164175	GO:0000723:telomere maintenance; GO:0006091:generation of precursor metabolites and energy; GO:0006996:organelle organization and biogenesis; GO:0007001:chromosome organization and biogenesis (sensu Eukaryota); GO:0008150:biological_process; GO:0008152:metabolic process; GO:0009060:aerobic respiration; GO:0009987:cellular process; GO:0015980:energy derivation by oxidation of organic compounds; GO…
YLR390W	ECM19	0	0	0	0.837532	0.251656	10.7805	0.148649	358	0.0909091	0.163738	GO:0007047:cell wall organization and biogenesis; GO:0008150:biological_process; GO:0009987:cellular process; GO:0016043:cellular component organization and biogenesis; GO:0045229:external encapsulating structure organization and biogenesis;
YGR101W	PCP1	0	0	1	0.969441	0.263158	7.62442	0.097561	215	0.129771	0.163497	GO:0000723:telomere maintenance; GO:0006464:protein modification process; GO:0006465:signal peptide processing; GO:0006518:peptide metabolic process; GO:0006605:protein targeting; GO:0006626:protein targeting to mitochondrion; GO:0006810:transport; GO:0006839:mitochondrial transport; GO:0006886:intracellular protein transport; GO:0006996:organelle organization and biogenesis; GO:0007001:chromosom…
YDR310C	SUM1	0	0	0	0.583437	0.28866			2445	0.0365039	0.162582	GO:0000074:regulation of progression through cell cycle; GO:0000087:M phase of mitotic cell cycle; GO:0000278:mitotic cell cycle; GO:0000279:M phase; GO:0000723:telomere maintenance; GO:0006139:nucleobase, nucleoside, nucleotide and nucleic acid metabolic process; GO:0006259:DNA metabolic process; GO:0006323:DNA packaging; GO:0006325:establishment and/or maintenance of chromatin architecture; GO:…
YML129C	COX14	0	0	0	0.827522	0.24359	10.3848	0.141304	306	0.102703	0.162532	GO:0006091:generation of precursor metabolites and energy; GO:0006412:translation; GO:0006417:regulation of translation; GO:0008150:biological_process; GO:0008152:metabolic process; GO:0009058:biosynthetic process; GO:0009059:macromolecule biosynthetic process; GO:0009060:aerobic respiration; GO:0009889:regulation of biosynthetic process; GO:0009890:negative regulation of biosynthetic process; GO…
YDR389W	SAC7	0	0	0	0.556519	0.28866			2484	0.0363543	0.162507	GO:0006996:organelle organization and biogenesis; GO:0007010:cytoskeleton organization and biogenesis; GO:0007015:actin filament organization; GO:0007049:cell cycle; GO:0007154:cell communication; GO:0007165:signal transduction; GO:0007242:intracellular signaling cascade; GO:0007264:small GTPase mediated signal transduction; GO:0008150:biological_process; GO:0009987:cellular process; GO:0016043:c…
YPL269W	KAR9	0	0	0	0.70165	0.294118			3693	0.0305213	0.16232	GO:0006810:transport; GO:0006996:organelle organization and biogenesis; GO:0007010:cytoskeleton organization and biogenesis; GO:0007017:microtubule-based process; GO:0007018:microtubule-based movement; GO:0007097:nuclear migration; GO:0008150:biological_process; GO:0009987:cellular process; GO:0016043:cellular component organization and biogenesis; GO:0030473:nuclear migration, microtubule-mediat…
YOR216C	RUD3	0	0	0	1.01715	0.402985	1.18155	0.0351351	1400	0.0487132	0.162278	GO:0006810:transport; GO:0006888:ER to Golgi vesicle-mediated transport; GO:0008150:biological_process; GO:0009987:cellular process; GO:0016043:cellular component organization and biogenesis; GO:0016192:vesicle-mediated transport; GO:0032940:secretion by cell; GO:0045045:secretory pathway; GO:0046903:secretion; GO:0046907:intracellular transport; GO:0048193:Golgi vesicle transport; GO:0051179:loc…
YER155C	BEM2	0	0	0	1.33456	0.42	1.02317	0.0323083	2955	0.0343543	0.162221	GO:0000003:reproduction; GO:0000226:microtubule cytoskeleton organization and biogenesis; GO:0000902:cell morphogenesis; GO:0006996:organelle organization and biogenesis; GO:0007010:cytoskeleton organization and biogenesis; GO:0007017:microtubule-based process; GO:0007047:cell wall organization and biogenesis; GO:0007114:cell budding; GO:0007117:budding cell bud growth; GO:0007154:cell communicat…
YIL070C	MAM33	0	0	0	0.630795	0.267176	11.6269	0.148649	656	0.0698835	0.161903	GO:0006091:generation of precursor metabolites and energy; GO:0008150:biological_process; GO:0008152:metabolic process; GO:0009060:aerobic respiration; GO:0015980:energy derivation by oxidation of organic compounds; GO:0042221:response to chemical stimulus; GO:0042493:response to drug; GO:0045333:cellular respiration; GO:0050896:response to stimulus;
YBR023C	CHS3	0	0	0	1.38703	0.428571	0.637053	0.0268996	4081	0.0294482	0.16164	GO:0000003:reproduction; GO:0000271:polysaccharide biosynthetic process; GO:0000910:cytokinesis; GO:0005975:carbohydrate metabolic process; GO:0005976:polysaccharide metabolic process; GO:0006030:chitin metabolic process; GO:0006031:chitin biosynthetic process; GO:0006037:cell wall chitin metabolic process; GO:0006038:cell wall chitin biosynthetic process; GO:0006040:amino sugar metabolic process…
YJR045C	SSC1	0	0	0	0.505815	0.201005	12.9952	0.153846	221	0.129771	0.161541	GO:0006457:protein folding; GO:0006605:protein targeting; GO:0006626:protein targeting to mitochondrion; GO:0006810:transport; GO:0006839:mitochondrial transport; GO:0006886:intracellular protein transport; GO:0008104:protein localization; GO:0008150:biological_process; GO:0008152:metabolic process; GO:0009987:cellular process; GO:0015031:protein transport; GO:0016043:cellular component organizat…
YBL047C	EDE1	0	0	0	0.516551	0.275229			1473	0.0469974	0.161113	GO:0006810:transport; GO:0006897:endocytosis; GO:0008150:biological_process; GO:0009987:cellular process; GO:0010324:membrane invagination; GO:0016043:cellular component organization and biogenesis; GO:0016044:membrane organization and biogenesis; GO:0016192:vesicle-mediated transport; GO:0051179:localization; GO:0051234:establishment of localization;
YPR133W-A	TOM5	0	0	0	1.26737	0.409836	2.41167	0.0490463	5547	0.0243008	0.161061	GO:0006605:protein targeting; GO:0006626:protein targeting to mitochondrion; GO:0006810:transport; GO:0006839:mitochondrial transport; GO:0006886:intracellular protein transport; GO:0008104:protein localization; GO:0008150:biological_process; GO:0009987:cellular process; GO:0015031:protein transport; GO:0016043:cellular component organization and biogenesis; GO:0017038:protein import; GO:0030150:…
YLR206W	ENT2	0	0	0	1.21567	0.402985	0.787465	0.0295613	1358	0.0493942	0.160647	GO:0000147:actin cortical patch assembly; GO:0006810:transport; GO:0006897:endocytosis; GO:0006996:organelle organization and biogenesis; GO:0007010:cytoskeleton organization and biogenesis; GO:0007015:actin filament organization; GO:0008150:biological_process; GO:0009987:cellular process; GO:0010324:membrane invagination; GO:0016043:cellular component organization and biogenesis; GO:0016044:memb…
YNL070W	TOM7	0	0	1	0.934285	0.263158	11.1489	0.148649	739	0.0698835	0.160563	GO:0006605:protein targeting; GO:0006626:protein targeting to mitochondrion; GO:0006810:transport; GO:0006839:mitochondrial transport; GO:0006886:intracellular protein transport; GO:0006996:organelle organization and biogenesis; GO:0007005:mitochondrion organization and biogenesis; GO:0007006:mitochondrial membrane organization and biogenesis; GO:0007008:outer mitochondrial membrane organization …
YDR405W	MRP20	0	1	0	0.911693	0.263158	11.0938	0.148649	784	0.0698835	0.160563	GO:0006412:translation; GO:0008150:biological_process; GO:0008152:metabolic process; GO:0009058:biosynthetic process; GO:0009059:macromolecule biosynthetic process; GO:0009987:cellular process; GO:0019538:protein metabolic process; GO:0043170:macromolecule metabolic process; GO:0044237:cellular metabolic process; GO:0044238:primary metabolic process; GO:0044260:cellular macromolecule metabolic pr…
YMR222C	FSH2	1	0	0	0.969441	0.4	1.68151	0.0408548	2123	0.0395446	0.160133	GO:0008150:biological_process;
YDL217C	TIM22	0	0	1	0.982423	0.402985	1.8157	0.0426252	3058	0.0343543	0.159988	GO:0006605:protein targeting; GO:0006626:protein targeting to mitochondrion; GO:0006810:transport; GO:0006839:mitochondrial transport; GO:0006886:intracellular protein transport; GO:0006996:organelle organization and biogenesis; GO:0007005:mitochondrion organization and biogenesis; GO:0007006:mitochondrial membrane organization and biogenesis; GO:0007007:inner mitochondrial membrane organization …
YHR198C	YHR198C	1	0	0	0.847683	0.260274	6.10623	0.0813253	90	0.136364	0.159321	GO:0008150:biological_process;
YNL100W	YNL100W	1	0	0	0.676547	0.2	10.5913	0.141304	88	0.136364	0.159223	GO:0008150:biological_process;
YJL104W	PAM16	0	0	0	0.798309	0.226744	13.0382	0.16	369	0.0901288	0.158958	GO:0006605:protein targeting; GO:0006626:protein targeting to mitochondrion; GO:0006810:transport; GO:0006839:mitochondrial transport; GO:0006886:intracellular protein transport; GO:0008104:protein localization; GO:0008150:biological_process; GO:0009987:cellular process; GO:0015031:protein transport; GO:0016043:cellular component organization and biogenesis; GO:0017038:protein import; GO:0030150:…
YNL153C	GIM3	0	0	0	0.890077	0.383562	2.62782	0.0532663	2001	0.0398551	0.158894	GO:0006457:protein folding; GO:0007021:tubulin folding; GO:0008150:biological_process; GO:0008152:metabolic process; GO:0009987:cellular process; GO:0019538:protein metabolic process; GO:0043170:macromolecule metabolic process; GO:0044237:cellular metabolic process; GO:0044238:primary metabolic process; GO:0044260:cellular macromolecule metabolic process; GO:0044267:cellular protein metabolic pro…
YBR146W	MRPS9	0	1	0	0.423037	0.151125	12.9311	0.148936	33	0.176471	0.158844	GO:0006412:translation; GO:0008150:biological_process; GO:0008152:metabolic process; GO:0009058:biosynthetic process; GO:0009059:macromolecule biosynthetic process; GO:0009987:cellular process; GO:0019538:protein metabolic process; GO:0043170:macromolecule metabolic process; GO:0044237:cellular metabolic process; GO:0044238:primary metabolic process; GO:0044260:cellular macromolecule metabolic pr…
YKL155C	RSM22	0	1	0	0.465576	0.123644	14.3604	0.222222	231	0.129771	0.158546	GO:0006412:translation; GO:0008150:biological_process; GO:0008152:metabolic process; GO:0009058:biosynthetic process; GO:0009059:macromolecule biosynthetic process; GO:0009987:cellular process; GO:0019538:protein metabolic process; GO:0043170:macromolecule metabolic process; GO:0044237:cellular metabolic process; GO:0044238:primary metabolic process; GO:0044260:cellular macromolecule metabolic pr…
YJR032W	CPR7	0	0	0	0.889745	0.378378	2.07077	0.0442748	1211	0.0514469	0.158033	GO:0006950:response to stress; GO:0008150:biological_process; GO:0050896:response to stimulus;
YIL158W	YIL158W	1	0	0	0.790215	0.344828	6.18883	0.0820669	1512	0.0466102	0.157835	GO:0008150:biological_process;
YBR109C	CMD1	0	0	0	0.811292	0.348837	4.67763	0.0689076	1063	0.0552826	0.157676	GO:0000003:reproduction; GO:0000087:M phase of mitotic cell cycle; GO:0000278:mitotic cell cycle; GO:0000279:M phase; GO:0006810:transport; GO:0006897:endocytosis; GO:0006944:membrane fusion; GO:0006996:organelle organization and biogenesis; GO:0007010:cytoskeleton organization and biogenesis; GO:0007033:vacuole organization and biogenesis; GO:0007049:cell cycle; GO:0007067:mitosis; GO:0007114:ce…
YIL065C	FIS1	0	0	1	0.826998	0.357143	3.91842	0.0659509	1351	0.0493942	0.157496	GO:0000266:mitochondrial fission; GO:0006996:organelle organization and biogenesis; GO:0007005:mitochondrion organization and biogenesis; GO:0008150:biological_process; GO:0009987:cellular process; GO:0016043:cellular component organization and biogenesis; GO:0042221:response to chemical stimulus; GO:0042493:response to drug; GO:0048285:organelle fission; GO:0050896:response to stimulus;
YPR171W	BSP1	0	0	0	1.09886	0.402985	1.03478	0.032387	2983	0.0343543	0.156575	GO:0006996:organelle organization and biogenesis; GO:0007010:cytoskeleton organization and biogenesis; GO:0008150:biological_process; GO:0009987:cellular process; GO:0016043:cellular component organization and biogenesis; GO:0030029:actin filament-based process; GO:0030036:actin cytoskeleton organization and biogenesis; GO:0030865:cortical cytoskeleton organization and biogenesis; GO:0030866:cort…
YGL115W	SNF4	0	0	0	0.272358	0.086697	15.0485	0.222222	47	0.16	0.156306	GO:0001302:replicative cell aging; GO:0005975:carbohydrate metabolic process; GO:0005996:monosaccharide metabolic process; GO:0006006:glucose metabolic process; GO:0006066:alcohol metabolic process; GO:0006082:organic acid metabolic process; GO:0006090:pyruvate metabolic process; GO:0006091:generation of precursor metabolites and energy; GO:0006094:gluconeogenesis; GO:0006109:regulation of carboh…
YBR120C	CBP6	0	0	0	0.807913	0.228916	10.2916	0.141304	316	0.0984456	0.156222	GO:0006412:translation; GO:0008150:biological_process; GO:0008152:metabolic process; GO:0009058:biosynthetic process; GO:0009059:macromolecule biosynthetic process; GO:0009987:cellular process; GO:0019538:protein metabolic process; GO:0043170:macromolecule metabolic process; GO:0044237:cellular metabolic process; GO:0044238:primary metabolic process; GO:0044260:cellular macromolecule metabolic pr…
YFL039C	ACT1	0	0	1	0.970058	0.402985	0.987448	0.0319028	3352	0.0324773	0.155788	GO:0000001:mitochondrion inheritance; GO:0000003:reproduction; GO:0000011:vacuole inheritance; GO:0000132:establishment of mitotic spindle orientation; GO:0000226:microtubule cytoskeleton organization and biogenesis; GO:0000278:mitotic cell cycle; GO:0000902:cell morphogenesis; GO:0000910:cytokinesis; GO:0000916:cytokinesis, contractile ring contraction; GO:0001300:chronological cell aging; GO:00…
YGR062C	COX18	0	0	0	0.837532	0.253333	11.236	0.148649	871	0.0652504	0.155744	GO:0006461:protein complex assembly; GO:0008150:biological_process; GO:0008152:metabolic process; GO:0008535:cytochrome c oxidase complex assembly; GO:0009987:cellular process; GO:0016043:cellular component organization and biogenesis; GO:0019538:protein metabolic process; GO:0022607:cellular component assembly; GO:0030154:cell differentiation; GO:0032502:developmental process; GO:0043170:macromo…
YJR135W-A	TIM8	0	0	1	1.04859	0.402985	1.50154	0.0395604	5593	0.0243008	0.155615	GO:0006605:protein targeting; GO:0006626:protein targeting to mitochondrion; GO:0006810:transport; GO:0006839:mitochondrial transport; GO:0006886:intracellular protein transport; GO:0006996:organelle organization and biogenesis; GO:0007005:mitochondrion organization and biogenesis; GO:0007006:mitochondrial membrane organization and biogenesis; GO:0007007:inner mitochondrial membrane organization …
YBR171W	SEC66	0	0	0	0.73201	0.348485	5.05931	0.0689076	1413	0.0482257	0.155206	GO:0006605:protein targeting; GO:0006612:protein targeting to membrane; GO:0006620:posttranslational protein targeting to membrane; GO:0006810:transport; GO:0006886:intracellular protein transport; GO:0008104:protein localization; GO:0008150:biological_process; GO:0009987:cellular process; GO:0015031:protein transport; GO:0016043:cellular component organization and biogenesis; GO:0030447:filament…
YLR312W-A	MRPL15	0	1	0	1.17187	0.371429	3.15161	0.0562347	2376	0.0372936	0.154986	GO:0006412:translation; GO:0008150:biological_process; GO:0008152:metabolic process; GO:0009058:biosynthetic process; GO:0009059:macromolecule biosynthetic process; GO:0009987:cellular process; GO:0019538:protein metabolic process; GO:0043170:macromolecule metabolic process; GO:0044237:cellular metabolic process; GO:0044238:primary metabolic process; GO:0044260:cellular macromolecule metabolic pr…
YLR268W	SEC22	0	0	0	0.504026	0.263158	9.0728	0.128788	632	0.0722101	0.154719	GO:0006810:transport; GO:0006888:ER to Golgi vesicle-mediated transport; GO:0006890:retrograde vesicle-mediated transport, Golgi to ER; GO:0006891:intra-Golgi vesicle-mediated transport; GO:0006906:vesicle fusion; GO:0006944:membrane fusion; GO:0008150:biological_process; GO:0009987:cellular process; GO:0016043:cellular component organization and biogenesis; GO:0016044:membrane organization and b…
YOR281C	PLP2	0	0	0	0.778414	0.329897	6.15239	0.0820669	1252	0.0496894	0.153884	GO:0006139:nucleobase, nucleoside, nucleotide and nucleic acid metabolic process; GO:0006350:transcription; GO:0006351:transcription, DNA-dependent; GO:0006355:regulation of transcription, DNA-dependent; GO:0006357:regulation of transcription from RNA polymerase II promoter; GO:0006366:transcription from RNA polymerase II promoter; GO:0007329:positive regulation of transcription from RNA polymera…
YMR228W	MTF1	0	0	0	0.493077	0.189573	10.213	0.141304	201	0.129771	0.153549	GO:0006139:nucleobase, nucleoside, nucleotide and nucleic acid metabolic process; GO:0006350:transcription; GO:0006351:transcription, DNA-dependent; GO:0006390:transcription from mitochondrial promoter; GO:0008150:biological_process; GO:0008152:metabolic process; GO:0009987:cellular process; GO:0016070:RNA metabolic process; GO:0032774:RNA biosynthetic process; GO:0043170:macromolecule metabolic …
YGR147C	NAT2	0	0	0	0.590219	0.1777	11.5086	0.148649	175	0.134021	0.153456	GO:0006464:protein modification process; GO:0006473:protein amino acid acetylation; GO:0006474:N-terminal protein amino acid acetylation; GO:0008150:biological_process; GO:0008152:metabolic process; GO:0009987:cellular process; GO:0017196:N-terminal peptidyl-methionine acetylation; GO:0018193:peptidyl-amino acid modification; GO:0018206:peptidyl-methionine modification; GO:0018409:peptide or prot…
YCR071C	IMG2	0	1	0	0.77949	0.220339	11.7711	0.148649	342	0.0909091	0.153299	GO:0000723:telomere maintenance; GO:0006412:translation; GO:0006996:organelle organization and biogenesis; GO:0007001:chromosome organization and biogenesis (sensu Eukaryota); GO:0008150:biological_process; GO:0008152:metabolic process; GO:0009058:biosynthetic process; GO:0009059:macromolecule biosynthetic process; GO:0009987:cellular process; GO:0016043:cellular component organization and biogen…
YJR075W	HOC1	0	0	0	0.897653	0.348485	2.57833	0.0521141	999	0.0592105	0.15327	GO:0000032:cell wall mannoprotein biosynthetic process; GO:0005975:carbohydrate metabolic process; GO:0005976:polysaccharide metabolic process; GO:0006056:mannoprotein metabolic process; GO:0006057:mannoprotein biosynthetic process; GO:0006080:substituted mannan metabolic process; GO:0006091:generation of precursor metabolites and energy; GO:0007047:cell wall organization and biogenesis; GO:00081…
YMR158W	MRPS8	0	1	0	0.383426	0.173913	12.4846	0.148936	76	0.136364	0.153071	GO:0006412:translation; GO:0008150:biological_process; GO:0008152:metabolic process; GO:0009058:biosynthetic process; GO:0009059:macromolecule biosynthetic process; GO:0009987:cellular process; GO:0019538:protein metabolic process; GO:0043170:macromolecule metabolic process; GO:0044237:cellular metabolic process; GO:0044238:primary metabolic process; GO:0044260:cellular macromolecule metabolic pr…
YBR136W	MEC1	0	0	0	0.533205	0.280374			5019	0.0252725	0.152823	GO:0000074:regulation of progression through cell cycle; GO:0000075:cell cycle checkpoint; GO:0000076:DNA replication checkpoint; GO:0000077:DNA damage checkpoint; GO:0000279:M phase; GO:0000722:telomere maintenance via recombination; GO:0000723:telomere maintenance; GO:0006139:nucleobase, nucleoside, nucleotide and nucleic acid metabolic process; GO:0006259:DNA metabolic process; GO:0006260:DNA …
YDL166C	FAP7	0	0	0	0.8145	0.352941	4.35755	0.0689076	2425	0.0365344	0.152794	GO:0000054:ribosome export from nucleus; GO:0000056:ribosomal small subunit export from nucleus; GO:0006139:nucleobase, nucleoside, nucleotide and nucleic acid metabolic process; GO:0006364:rRNA processing; GO:0006396:RNA processing; GO:0006605:protein targeting; GO:0006611:protein export from nucleus; GO:0006800:oxygen and reactive oxygen species metabolic process; GO:0006810:transport; GO:00068…
YLR348C	DIC1	0	0	0	0.879005	0.368421	1.15358	0.0347405	1078	0.0551091	0.152757	GO:0006810:transport; GO:0006835:dicarboxylic acid transport; GO:0008150:biological_process; GO:0015849:organic acid transport; GO:0046942:carboxylic acid transport; GO:0051179:localization; GO:0051234:establishment of localization;
YOR356W	YOR356W	0	0	0	0.661926	0.191111	11.4164	0.148649	253	0.118056	0.152605	GO:0006139:nucleobase, nucleoside, nucleotide and nucleic acid metabolic process; GO:0006732:coenzyme metabolic process; GO:0006733:oxidoreduction coenzyme metabolic process; GO:0006766:vitamin metabolic process; GO:0006767:water-soluble vitamin metabolic process; GO:0006769:nicotinamide metabolic process; GO:0008150:biological_process; GO:0008152:metabolic process; GO:0009056:catabolic process; …
YPL173W	MRPL40	0	1	0	0.267256	0.098485	13.7582	0.222222	124	0.134831	0.151846	GO:0006412:translation; GO:0008150:biological_process; GO:0008152:metabolic process; GO:0009058:biosynthetic process; GO:0009059:macromolecule biosynthetic process; GO:0009987:cellular process; GO:0019538:protein metabolic process; GO:0043170:macromolecule metabolic process; GO:0044237:cellular metabolic process; GO:0044238:primary metabolic process; GO:0044260:cellular macromolecule metabolic pr…
YAL013W	DEP1	0	0	0	0.510833	0.267857			2769	0.0352622	0.15156	GO:0000723:telomere maintenance; GO:0006139:nucleobase, nucleoside, nucleotide and nucleic acid metabolic process; GO:0006259:DNA metabolic process; GO:0006323:DNA packaging; GO:0006325:establishment and/or maintenance of chromatin architecture; GO:0006350:transcription; GO:0006351:transcription, DNA-dependent; GO:0006355:regulation of transcription, DNA-dependent; GO:0006357:regulation of transc…
YNL037C	IDH1	0	0	0	1.0826	0.282609	1.76551	0.0419084	224	0.129771	0.151429	GO:0005975:carbohydrate metabolic process; GO:0006082:organic acid metabolic process; GO:0006084:acetyl-CoA metabolic process; GO:0006091:generation of precursor metabolites and energy; GO:0006099:tricarboxylic acid cycle; GO:0006100:tricarboxylic acid cycle intermediate metabolic process; GO:0006102:isocitrate metabolic process; GO:0006519:amino acid and derivative metabolic process; GO:0006520:…
YPR131C	NAT3	0	0	1	0.712028	0.307018	4.3477	0.0689076	527	0.0761155	0.15068	GO:0000001:mitochondrion inheritance; GO:0000723:telomere maintenance; GO:0006464:protein modification process; GO:0006473:protein amino acid acetylation; GO:0006474:N-terminal protein amino acid acetylation; GO:0006996:organelle organization and biogenesis; GO:0007001:chromosome organization and biogenesis (sensu Eukaryota); GO:0007005:mitochondrion organization and biogenesis; GO:0007010:cytosk…
YEL003W	GIM4	0	0	0	0.810289	0.348485	4.98744	0.0689076	2890	0.034632	0.150675	GO:0006457:protein folding; GO:0007021:tubulin folding; GO:0008150:biological_process; GO:0008152:metabolic process; GO:0009987:cellular process; GO:0019538:protein metabolic process; GO:0043170:macromolecule metabolic process; GO:0044237:cellular metabolic process; GO:0044238:primary metabolic process; GO:0044260:cellular macromolecule metabolic process; GO:0044267:cellular protein metabolic pro…
YLL027W	ISA1	0	0	0	1.16518	0.366197	0.60314	0.02651	1003	0.0589777	0.150562	GO:0000041:transition metal ion transport; GO:0000723:telomere maintenance; GO:0006810:transport; GO:0006811:ion transport; GO:0006812:cation transport; GO:0006826:iron ion transport; GO:0006996:organelle organization and biogenesis; GO:0007001:chromosome organization and biogenesis (sensu Eukaryota); GO:0008150:biological_process; GO:0009987:cellular process; GO:0015674:di-, tri-valent inorganic…
YGR021W	YGR021W	1	0	0	0.812364	0.228916	12.141	0.148936	620	0.0731707	0.150341	GO:0008150:biological_process;
YFL036W	RPO41	0	0	1	0.459349	0.23913	10.1895	0.141304	697	0.0698835	0.150106	GO:0000002:mitochondrial genome maintenance; GO:0006139:nucleobase, nucleoside, nucleotide and nucleic acid metabolic process; GO:0006350:transcription; GO:0006351:transcription, DNA-dependent; GO:0006390:transcription from mitochondrial promoter; GO:0006996:organelle organization and biogenesis; GO:0007005:mitochondrion organization and biogenesis; GO:0008150:biological_process; GO:0008152:metab…
YDR493W	YDR493W	1	0	0	0.727129	0.210256	11.3362	0.148649	343	0.0909091	0.149938	GO:0008150:biological_process;
YIL022W	TIM44	0	0	0	0.827522	0.246753	4.8007	0.0689076	193	0.133333	0.149665	GO:0006605:protein targeting; GO:0006626:protein targeting to mitochondrion; GO:0006810:transport; GO:0006839:mitochondrial transport; GO:0006886:intracellular protein transport; GO:0008104:protein localization; GO:0008150:biological_process; GO:0009987:cellular process; GO:0015031:protein transport; GO:0016043:cellular component organization and biogenesis; GO:0017038:protein import; GO:0030150:…
YKL137W	YKL137W	1	0	0	0.390453	0.182741	9.58022	0.131148	142	0.134831	0.149573	GO:0008150:biological_process;
YLL043W	FPS1	0	0	0	0.492439	0.243902			1072	0.0551091	0.149506	GO:0000003:reproduction; GO:0000746:conjugation; GO:0000747:conjugation with cellular fusion; GO:0006810:transport; GO:0008150:biological_process; GO:0009987:cellular process; GO:0010035:response to inorganic substance; GO:0015791:polyol transport; GO:0015793:glycerol transport; GO:0019953:sexual reproduction; GO:0022413:reproductive process in single-celled organism; GO:0022414:reproductive proc…
YEL052W	AFG1	1	0	0	0.90064	0.260274	2.58704	0.0524233	114	0.134831	0.149176	GO:0008150:biological_process;
YJL003W	COX16	0	0	0	0.255278	0.089226	14.309	0.222222	144	0.134831	0.14876	GO:0006091:generation of precursor metabolites and energy; GO:0006461:protein complex assembly; GO:0008150:biological_process; GO:0008152:metabolic process; GO:0009060:aerobic respiration; GO:0009987:cellular process; GO:0015980:energy derivation by oxidation of organic compounds; GO:0016043:cellular component organization and biogenesis; GO:0019538:protein metabolic process; GO:0022607:cellular …
YBR022W	POA1	0	0	0	0.66795	0.284553	6.34619	0.0849673	516	0.0761155	0.148545	GO:0000394:RNA splicing, via endonucleolytic cleavage and ligation; GO:0006139:nucleobase, nucleoside, nucleotide and nucleic acid metabolic process; GO:0006388:tRNA splicing; GO:0006396:RNA processing; GO:0006399:tRNA metabolic process; GO:0008033:tRNA processing; GO:0008150:biological_process; GO:0008152:metabolic process; GO:0008380:RNA splicing; GO:0009987:cellular process; GO:0016070:RNA met…
YPL050C	MNN9	0	0	0	0.544465	0.287129	7.51119	0.0967742	944	0.0617284	0.148544	GO:0000910:cytokinesis; GO:0000917:barrier septum formation; GO:0006464:protein modification process; GO:0006486:protein amino acid glycosylation; GO:0006487:protein amino acid N-linked glycosylation; GO:0008150:biological_process; GO:0008152:metabolic process; GO:0009058:biosynthetic process; GO:0009059:macromolecule biosynthetic process; GO:0009100:glycoprotein metabolic process; GO:0009101:gly…
YLR259C	HSP60	0	0	0	0.95615	0.263158	8.2547	0.107784	585	0.0745921	0.148512	GO:0006457:protein folding; GO:0006605:protein targeting; GO:0006626:protein targeting to mitochondrion; GO:0006810:transport; GO:0006839:mitochondrial transport; GO:0006886:intracellular protein transport; GO:0008104:protein localization; GO:0008150:biological_process; GO:0008152:metabolic process; GO:0009987:cellular process; GO:0015031:protein transport; GO:0016043:cellular component organizat…
YBR003W	COQ1	0	0	0	0.829695	0.248366	8.17417	0.102273	332	0.0917874	0.147475	GO:0006732:coenzyme metabolic process; GO:0006733:oxidoreduction coenzyme metabolic process; GO:0006743:ubiquinone metabolic process; GO:0006744:ubiquinone biosynthetic process; GO:0008150:biological_process; GO:0008152:metabolic process; GO:0009058:biosynthetic process; GO:0009108:coenzyme biosynthetic process; GO:0009987:cellular process; GO:0042375:quinone cofactor metabolic process; GO:004423…
YPL059W	GRX5	0	0	0	0.557789	0.157143	11.5271	0.148649	91	0.136364	0.147385	GO:0006800:oxygen and reactive oxygen species metabolic process; GO:0006950:response to stress; GO:0006970:response to osmotic stress; GO:0006979:response to oxidative stress; GO:0008150:biological_process; GO:0008152:metabolic process; GO:0009628:response to abiotic stimulus; GO:0009987:cellular process; GO:0016226:iron-sulfur cluster assembly; GO:0031163:metallo-sulfur cluster assembly; GO:0042…
YPL078C	ATP4	0	0	0	0.568335	0.162577	10.6685	0.142857	89	0.136364	0.147266	GO:0006091:generation of precursor metabolites and energy; GO:0006119:oxidative phosphorylation; GO:0006139:nucleobase, nucleoside, nucleotide and nucleic acid metabolic process; GO:0006163:purine nucleotide metabolic process; GO:0006164:purine nucleotide biosynthetic process; GO:0006732:coenzyme metabolic process; GO:0006752:group transfer coenzyme metabolic process; GO:0006753:nucleoside phosph…
YGR171C	MSM1	0	1	0	0.557789	0.157593	12.6234	0.148936	141	0.134831	0.14712	GO:0006082:organic acid metabolic process; GO:0006139:nucleobase, nucleoside, nucleotide and nucleic acid metabolic process; GO:0006399:tRNA metabolic process; GO:0006412:translation; GO:0006418:tRNA aminoacylation for protein translation; GO:0006431:methionyl-tRNA aminoacylation; GO:0006519:amino acid and derivative metabolic process; GO:0006520:amino acid metabolic process; GO:0006807:nitrogen …
YPR155C	NCA2	0	0	0	0.837532	0.25	3.53129	0.0603567	202	0.129771	0.146709	GO:0006091:generation of precursor metabolites and energy; GO:0006139:nucleobase, nucleoside, nucleotide and nucleic acid metabolic process; GO:0008150:biological_process; GO:0008152:metabolic process; GO:0009060:aerobic respiration; GO:0009987:cellular process; GO:0015980:energy derivation by oxidation of organic compounds; GO:0016070:RNA metabolic process; GO:0016071:mRNA metabolic process; GO:…
YGL219C	MDM34	0	0	1	0.911693	0.263158	4.76156	0.0689076	304	0.103825	0.145297	GO:0006996:organelle organization and biogenesis; GO:0007005:mitochondrion organization and biogenesis; GO:0008150:biological_process; GO:0009987:cellular process; GO:0016043:cellular component organization and biogenesis;
YDL226C	GCS1	0	0	0	0.712028	0.307018	2.23892	0.0460905	453	0.0819672	0.145025	GO:0006810:transport; GO:0006888:ER to Golgi vesicle-mediated transport; GO:0006890:retrograde vesicle-mediated transport, Golgi to ER; GO:0006892:post-Golgi vesicle-mediated transport; GO:0006893:Golgi to plasma membrane transport; GO:0006996:organelle organization and biogenesis; GO:0007010:cytoskeleton organization and biogenesis; GO:0007015:actin filament organization; GO:0007049:cell cycle; …
YML030W	YML030W	1	0	0	0.527386	0.147453	8.90475	0.126866	58	0.16	0.144773	GO:0008150:biological_process;
YPR067W	ISA2	0	0	0	0.542344	0.150685	10.8406	0.148649	103	0.134831	0.144722	GO:0000041:transition metal ion transport; GO:0006082:organic acid metabolic process; GO:0006766:vitamin metabolic process; GO:0006767:water-soluble vitamin metabolic process; GO:0006768:biotin metabolic process; GO:0006790:sulfur metabolic process; GO:0006810:transport; GO:0006811:ion transport; GO:0006812:cation transport; GO:0006826:iron ion transport; GO:0008150:biological_process; GO:0008152…
YML078W	CPR3	0	0	0	0.68452	0.203791	8.5488	0.115385	257	0.114865	0.14468	GO:0006457:protein folding; GO:0008150:biological_process; GO:0008152:metabolic process; GO:0009987:cellular process; GO:0019538:protein metabolic process; GO:0043170:macromolecule metabolic process; GO:0044237:cellular metabolic process; GO:0044238:primary metabolic process; GO:0044260:cellular macromolecule metabolic process; GO:0044267:cellular protein metabolic process;
YCR073W-A	SOL2	0	0	0	0.615983	0.259259			3853	0.0299936	0.144626	GO:0000723:telomere maintenance; GO:0006139:nucleobase, nucleoside, nucleotide and nucleic acid metabolic process; GO:0006396:RNA processing; GO:0006399:tRNA metabolic process; GO:0006403:RNA localization; GO:0006405:RNA export from nucleus; GO:0006409:tRNA export from nucleus; GO:0006810:transport; GO:0006913:nucleocytoplasmic transport; GO:0006996:organelle organization and biogenesis; GO:00070…
YGR229C	SMI1	0	0	0	0.982563	0.348485	2.27429	0.0460905	2201	0.0389908	0.144522	GO:0000271:polysaccharide biosynthetic process; GO:0000723:telomere maintenance; GO:0005975:carbohydrate metabolic process; GO:0005976:polysaccharide metabolic process; GO:0006073:glucan metabolic process; GO:0006074:1,3-beta-glucan metabolic process; GO:0006075:1,3-beta-glucan biosynthetic process; GO:0006091:generation of precursor metabolites and energy; GO:0006996:organelle organization and b…
YJL183W	MNN11	0	0	0	0.680416	0.32	3.3097	0.0581395	1127	0.0551091	0.144416	GO:0006464:protein modification process; GO:0006486:protein amino acid glycosylation; GO:0008150:biological_process; GO:0008152:metabolic process; GO:0009058:biosynthetic process; GO:0009059:macromolecule biosynthetic process; GO:0009100:glycoprotein metabolic process; GO:0009101:glycoprotein biosynthetic process; GO:0009987:cellular process; GO:0019538:protein metabolic process; GO:0043170:macro…
YMR072W	ABF2	0	0	1	0.945832	0.263158	7.22183	0.0952381	601	0.0745921	0.144329	GO:0000001:mitochondrion inheritance; GO:0000002:mitochondrial genome maintenance; GO:0006996:organelle organization and biogenesis; GO:0007005:mitochondrion organization and biogenesis; GO:0008150:biological_process; GO:0009987:cellular process; GO:0016043:cellular component organization and biogenesis; GO:0048308:organelle inheritance; GO:0048311:mitochondrion distribution; GO:0051179:localizat…
YLR163C	MAS1	0	0	0	0.598665	0.179856	5.84639	0.075	30	0.176471	0.143776	GO:0006464:protein modification process; GO:0006605:protein targeting; GO:0006626:protein targeting to mitochondrion; GO:0006627:mitochondrial protein processing; GO:0006810:transport; GO:0006839:mitochondrial transport; GO:0006886:intracellular protein transport; GO:0008104:protein localization; GO:0008150:biological_process; GO:0008152:metabolic process; GO:0009987:cellular process; GO:0015031:…
YGR235C	YGR235C	1	0	0	0.976015	0.263158	8.21843	0.105263	916	0.0617816	0.143401	GO:0008150:biological_process;
YNL192W	CHS1	0	0	0	0.879005	0.363636	1.10026	0.0338266	3354	0.0324528	0.143305	GO:0000003:reproduction; GO:0000910:cytokinesis; GO:0000920:cell separation during cytokinesis; GO:0007109:cytokinesis, completion of separation; GO:0007114:cell budding; GO:0008150:biological_process; GO:0009987:cellular process; GO:0019954:asexual reproduction; GO:0032505:reproduction of a single-celled organism; GO:0032506:cytokinetic process; GO:0051301:cell division;
YBR221C	PDB1	0	0	0	0.579551	0.243243	2.54234	0.0513069	164	0.134831	0.143127	GO:0006082:organic acid metabolic process; GO:0006090:pyruvate metabolic process; GO:0008150:biological_process; GO:0008152:metabolic process; GO:0009987:cellular process; GO:0019752:carboxylic acid metabolic process; GO:0032787:monocarboxylic acid metabolic process; GO:0044237:cellular metabolic process;
YDR018C	YDR018C	0	0	0	0.502404	0.26087			5072	0.0252725	0.143071	GO:0006629:lipid metabolic process; GO:0006643:membrane lipid metabolic process; GO:0006644:phospholipid metabolic process; GO:0008150:biological_process; GO:0008152:metabolic process; GO:0008610:lipid biosynthetic process; GO:0008654:phospholipid biosynthetic process; GO:0009058:biosynthetic process; GO:0009987:cellular process; GO:0044237:cellular metabolic process; GO:0044238:primary metabolic…
YJR117W	STE24	0	0	0	0.68098	0.324324	3.44505	0.0592885	1563	0.045156	0.142923	GO:0006464:protein modification process; GO:0007323:peptide pheromone maturation; GO:0008150:biological_process; GO:0008152:metabolic process; GO:0009987:cellular process; GO:0016485:protein processing; GO:0019538:protein metabolic process; GO:0043170:macromolecule metabolic process; GO:0043283:biopolymer metabolic process; GO:0043412:biopolymer modification; GO:0043687:post-translational protein…
YMR198W	CIK1	0	0	0	0.590219	0.25			2649	0.0356317	0.142816	GO:0000003:reproduction; GO:0000070:mitotic sister chromatid segregation; GO:0000087:M phase of mitotic cell cycle; GO:0000132:establishment of mitotic spindle orientation; GO:0000226:microtubule cytoskeleton organization and biogenesis; GO:0000278:mitotic cell cycle; GO:0000279:M phase; GO:0000741:karyogamy; GO:0000742:karyogamy during conjugation with cellular fusion; GO:0000746:conjugation; GO…
YOR375C	GDH1	0	0	0	0.788836	0.337079	2.93558	0.0556818	2636	0.0356317	0.142797	GO:0006082:organic acid metabolic process; GO:0006519:amino acid and derivative metabolic process; GO:0006520:amino acid metabolic process; GO:0006536:glutamate metabolic process; GO:0006537:glutamate biosynthetic process; GO:0006807:nitrogen compound metabolic process; GO:0008150:biological_process; GO:0008152:metabolic process; GO:0008652:amino acid biosynthetic process; GO:0009058:biosynthetic…
YML007W	YAP1	0	0	0	0.744307	0.316832	1.25997	0.0364508	599	0.0745921	0.142625	GO:0000302:response to reactive oxygen species; GO:0000304:response to singlet oxygen; GO:0006139:nucleobase, nucleoside, nucleotide and nucleic acid metabolic process; GO:0006350:transcription; GO:0006800:oxygen and reactive oxygen species metabolic process; GO:0006950:response to stress; GO:0006979:response to oxidative stress; GO:0008150:biological_process; GO:0008152:metabolic process; GO:000…
YDR150W	NUM1	0	0	1	0.839688	0.348485	2.05156	0.0442748	3052	0.0343543	0.142371	GO:0000001:mitochondrion inheritance; GO:0000226:microtubule cytoskeleton organization and biogenesis; GO:0000266:mitochondrial fission; GO:0006810:transport; GO:0006996:organelle organization and biogenesis; GO:0007005:mitochondrion organization and biogenesis; GO:0007010:cytoskeleton organization and biogenesis; GO:0007017:microtubule-based process; GO:0007018:microtubule-based movement; GO:000…
YPL013C	MRPS16	0	1	0	0.734604	0.210526	11.2324	0.148649	823	0.0678514	0.142342	GO:0006412:translation; GO:0008150:biological_process; GO:0008152:metabolic process; GO:0009058:biosynthetic process; GO:0009059:macromolecule biosynthetic process; GO:0009987:cellular process; GO:0019538:protein metabolic process; GO:0043170:macromolecule metabolic process; GO:0044237:cellular metabolic process; GO:0044238:primary metabolic process; GO:0044260:cellular macromolecule metabolic pr…
YBL059W	YBL059W	1	0	0	0.65242	0.189427	11.3359	0.148649	396	0.0871212	0.141732	GO:0008150:biological_process;
YDR061W	YDR061W	1	0	0	0.573739	0.165109	7.79528	0.097561	62	0.16	0.14089	GO:0008150:biological_process;
YEL031W	SPF1	0	0	0	0.847683	0.357143	1.11966	0.0342906	3874	0.0299936	0.140476	GO:0006464:protein modification process; GO:0006486:protein amino acid glycosylation; GO:0006873:cell ion homeostasis; GO:0006874:calcium ion homeostasis; GO:0006875:metal ion homeostasis; GO:0008150:biological_process; GO:0008152:metabolic process; GO:0009058:biosynthetic process; GO:0009059:macromolecule biosynthetic process; GO:0009100:glycoprotein metabolic process; GO:0009101:glycoprotein bi…
YFR019W	FAB1	0	0	0	0.731145	0.348485	1.36226	0.0383436	2970	0.0343543	0.140394	GO:0000122:negative regulation of transcription from RNA polymerase II promoter; GO:0000429:regulation of transcription from RNA polymerase II promoter by carbon catabolites; GO:0000430:regulation of transcription from RNA polymerase II promoter by glucose; GO:0000433:negative regulation of transcription from RNA polymerase II promoter by glucose; GO:0000437:negative regulation of transcription f…
YHR142W	CHS7	0	0	0	0.791083	0.348485	1.2754	0.0369111	2683	0.0356317	0.140343	GO:0000271:polysaccharide biosynthetic process; GO:0005975:carbohydrate metabolic process; GO:0005976:polysaccharide metabolic process; GO:0006030:chitin metabolic process; GO:0006031:chitin biosynthetic process; GO:0006037:cell wall chitin metabolic process; GO:0006038:cell wall chitin biosynthetic process; GO:0006040:amino sugar metabolic process; GO:0006041:glucosamine metabolic process; GO:00…
YPL040C	ISM1	0	0	0	0.581912	0.167213	8.69321	0.119718	181	0.134021	0.140317	GO:0006082:organic acid metabolic process; GO:0006139:nucleobase, nucleoside, nucleotide and nucleic acid metabolic process; GO:0006399:tRNA metabolic process; GO:0006412:translation; GO:0006418:tRNA aminoacylation for protein translation; GO:0006428:isoleucyl-tRNA aminoacylation; GO:0006519:amino acid and derivative metabolic process; GO:0006520:amino acid metabolic process; GO:0006807:nitrogen …
YJL131C	YJL131C	1	0	0	0.879005	0.260274	5.18043	0.0689076	350	0.0909091	0.14003	GO:0008150:biological_process;
YGL226W	YGL226W	1	0	0	0.590219	0.1777	10.0419	0.139785	308	0.102151	0.139878	GO:0008150:biological_process;
YER044C	ERG28	0	0	0	0.598618	0.297619	2.57715	0.0520118	758	0.0698835	0.139838	GO:0006066:alcohol metabolic process; GO:0006629:lipid metabolic process; GO:0006694:steroid biosynthetic process; GO:0006696:ergosterol biosynthetic process; GO:0008150:biological_process; GO:0008152:metabolic process; GO:0008202:steroid metabolic process; GO:0008204:ergosterol metabolic process; GO:0008610:lipid biosynthetic process; GO:0009058:biosynthetic process; GO:0009987:cellular process;…
YPL026C	SKS1	0	0	0	0.788836	0.333333	1.22771	0.0360656	1271	0.0493942	0.139598	GO:0006139:nucleobase, nucleoside, nucleotide and nucleic acid metabolic process; GO:0006350:transcription; GO:0006351:transcription, DNA-dependent; GO:0006355:regulation of transcription, DNA-dependent; GO:0006357:regulation of transcription from RNA polymerase II promoter; GO:0006366:transcription from RNA polymerase II promoter; GO:0006464:protein modification process; GO:0006468:protein amino…
YKL212W	SAC1	0	0	0	0.794071	0.348485	1.01898	0.0323083	2322	0.0372936	0.139362	GO:0006629:lipid metabolic process; GO:0006643:membrane lipid metabolic process; GO:0006644:phospholipid metabolic process; GO:0006650:glycerophospholipid metabolic process; GO:0006793:phosphorus metabolic process; GO:0006796:phosphate metabolic process; GO:0006810:transport; GO:0006887:exocytosis; GO:0007154:cell communication; GO:0007165:signal transduction; GO:0007242:intracellular signaling c…
YBR094W	PBY1	1	0	0	0.419781	0.148607			223	0.129771	0.139189	GO:0006139:nucleobase, nucleoside, nucleotide and nucleic acid metabolic process; GO:0006401:RNA catabolic process; GO:0006402:mRNA catabolic process; GO:0008150:biological_process; GO:0008152:metabolic process; GO:0009056:catabolic process; GO:0009057:macromolecule catabolic process; GO:0009987:cellular process; GO:0016070:RNA metabolic process; GO:0016071:mRNA metabolic process; GO:0043170:macr…
YLR168C	YLR168C	1	0	0	0.512893	0.140306	11.5606	0.148649	238	0.126866	0.138607	GO:0008150:biological_process;
YOL071W	EMI5	0	0	0	0.660905	0.190265	7.41584	0.0954545	206	0.129771	0.138497	GO:0000003:reproduction; GO:0006139:nucleobase, nucleoside, nucleotide and nucleic acid metabolic process; GO:0006350:transcription; GO:0006351:transcription, DNA-dependent; GO:0006355:regulation of transcription, DNA-dependent; GO:0006357:regulation of transcription from RNA polymerase II promoter; GO:0006366:transcription from RNA polymerase II promoter; GO:0008150:biological_process; GO:000815…
YDR268W	MSW1	0	0	0	0.624862	0.185484	7.21822	0.095057	134	0.134831	0.138457	GO:0006082:organic acid metabolic process; GO:0006139:nucleobase, nucleoside, nucleotide and nucleic acid metabolic process; GO:0006399:tRNA metabolic process; GO:0006412:translation; GO:0006418:tRNA aminoacylation for protein translation; GO:0006436:tryptophanyl-tRNA aminoacylation; GO:0006519:amino acid and derivative metabolic process; GO:0006520:amino acid metabolic process; GO:0006807:nitrog…
YHR083W	SAM35	0	0	1	0.957549	0.263158	6.14572	0.0820669	801	0.0698835	0.138369	GO:0006605:protein targeting; GO:0006626:protein targeting to mitochondrion; GO:0006810:transport; GO:0006839:mitochondrial transport; GO:0006886:intracellular protein transport; GO:0006996:organelle organization and biogenesis; GO:0007005:mitochondrion organization and biogenesis; GO:0007006:mitochondrial membrane organization and biogenesis; GO:0007008:outer mitochondrial membrane organization …
YGL084C	GUP1	0	0	0	0.512995	0.27027	1.6831	0.0408805	302	0.103825	0.138325	GO:0000723:telomere maintenance; GO:0006066:alcohol metabolic process; GO:0006071:glycerol metabolic process; GO:0006810:transport; GO:0006996:organelle organization and biogenesis; GO:0007001:chromosome organization and biogenesis (sensu Eukaryota); GO:0008150:biological_process; GO:0008152:metabolic process; GO:0009056:catabolic process; GO:0009987:cellular process; GO:0015791:polyol transport;…
YCR024C	SLM5	0	0	0	0.581912	0.170569	8.33283	0.111801	196	0.132075	0.138149	GO:0006412:translation; GO:0008150:biological_process; GO:0008152:metabolic process; GO:0009058:biosynthetic process; GO:0009059:macromolecule biosynthetic process; GO:0009987:cellular process; GO:0019538:protein metabolic process; GO:0043170:macromolecule metabolic process; GO:0044237:cellular metabolic process; GO:0044238:primary metabolic process; GO:0044260:cellular macromolecule metabolic pr…
YPL262W	FUM1	0	0	0	0.643077	0.273438	2.46672	0.0495868	356	0.0909091	0.137978	GO:0005975:carbohydrate metabolic process; GO:0006082:organic acid metabolic process; GO:0006084:acetyl-CoA metabolic process; GO:0006091:generation of precursor metabolites and energy; GO:0006099:tricarboxylic acid cycle; GO:0006100:tricarboxylic acid cycle intermediate metabolic process; GO:0006106:fumarate metabolic process; GO:0006732:coenzyme metabolic process; GO:0008150:biological_process;…
YBR074W	YBR074W	1	0	0	0.829695	0.246753			4173	0.0288141	0.137784	GO:0008150:biological_process;
YNL243W	SLA2	0	0	0	0.574874	0.28866	0.816358	0.03	326	0.0940594	0.137573	GO:0000003:reproduction; GO:0000282:cellular bud site selection; GO:0000723:telomere maintenance; GO:0000902:cell morphogenesis; GO:0000910:cytokinesis; GO:0006810:transport; GO:0006887:exocytosis; GO:0006897:endocytosis; GO:0006996:organelle organization and biogenesis; GO:0007001:chromosome organization and biogenesis (sensu Eukaryota); GO:0007010:cytoskeleton organization and biogenesis; GO:00…
YOR087W	YVC1	0	0	0	0.550005	0.234177			2086	0.0398551	0.137016	GO:0006873:cell ion homeostasis; GO:0008150:biological_process; GO:0009987:cellular process; GO:0019725:cell homeostasis; GO:0030003:cation homeostasis; GO:0042592:homeostatic process; GO:0048878:chemical homeostasis; GO:0050801:ion homeostasis; GO:0065007:biological regulation; GO:0065008:regulation of biological quality;
YOL067C	RTG1	0	0	0	0.493067	0.245902			4300	0.0279741	0.136938	GO:0006139:nucleobase, nucleoside, nucleotide and nucleic acid metabolic process; GO:0006350:transcription; GO:0006351:transcription, DNA-dependent; GO:0006352:transcription initiation; GO:0006366:transcription from RNA polymerase II promoter; GO:0006367:transcription initiation from RNA polymerase II promoter; GO:0007154:cell communication; GO:0007165:signal transduction; GO:0007242:intracellula…
YBR108W	YBR108W	1	0	0	0.467975	0.23913			3034	0.0343543	0.136742	GO:0008150:biological_process;
YBR262C	YBR262C	1	0	0	0.491987	0.134293	11.5481	0.148649	239	0.126866	0.136602	GO:0008150:biological_process;
YER149C	PEA2	0	0	0	0.687374	0.333333	2.05558	0.0442748	3445	0.0316661	0.136425	GO:0000003:reproduction; GO:0000282:cellular bud site selection; GO:0000746:conjugation; GO:0000747:conjugation with cellular fusion; GO:0000749:response to pheromone during conjugation with cellular fusion; GO:0000753:cellular morphogenesis during conjugation with cellular fusion; GO:0000767:cellular morphogenesis during conjugation; GO:0000902:cell morphogenesis; GO:0000910:cytokinesis; GO:0006…
YML061C	PIF1	0	0	1	0.766833	0.329897	1.95688	0.0430657	2528	0.0361991	0.136387	GO:0000002:mitochondrial genome maintenance; GO:0000723:telomere maintenance; GO:0006139:nucleobase, nucleoside, nucleotide and nucleic acid metabolic process; GO:0006259:DNA metabolic process; GO:0006310:DNA recombination; GO:0006996:organelle organization and biogenesis; GO:0007001:chromosome organization and biogenesis (sensu Eukaryota); GO:0007005:mitochondrion organization and biogenesis; GO…
YAL048C	GEM1	0	0	0	0.484754	0.242424			3902	0.0299936	0.136209	GO:0006810:transport; GO:0008150:biological_process; GO:0016192:vesicle-mediated transport; GO:0051179:localization; GO:0051234:establishment of localization;
YBL006C	LDB7	0	0	0	0.579603	0.28866	5.77896	0.0748663	1565	0.045082	0.136203	GO:0000032:cell wall mannoprotein biosynthetic process; GO:0000723:telomere maintenance; GO:0006056:mannoprotein metabolic process; GO:0006057:mannoprotein biosynthetic process; GO:0006139:nucleobase, nucleoside, nucleotide and nucleic acid metabolic process; GO:0006259:DNA metabolic process; GO:0006323:DNA packaging; GO:0006325:establishment and/or maintenance of chromatin architecture; GO:00063…
YJL095W	BCK1	0	0	0	0.726914	0.348485	0.77453	0.0292361	3710	0.0303754	0.136032	GO:0000902:cell morphogenesis; GO:0001101:response to acid; GO:0006464:protein modification process; GO:0006468:protein amino acid phosphorylation; GO:0006793:phosphorus metabolic process; GO:0006796:phosphate metabolic process; GO:0006950:response to stress; GO:0006984:ER-nuclear signaling pathway; GO:0006986:response to unfolded protein; GO:0007154:cell communication; GO:0007163:establishment a…
YAL046C	YAL046C	1	0	0	0.426207	0.154605	13.3134	0.181818	639	0.0712743	0.135899	GO:0008150:biological_process;
YJR100C	YJR100C	1	0	0	0.252366	0.086885	7.82472	0.097561	25	0.222222	0.135556	GO:0008150:biological_process;
YPL061W	ALD6	0	0	0	0.744307	0.314286	2.7302	0.0553191	2746	0.0355002	0.135035	GO:0006082:organic acid metabolic process; GO:0006083:acetate metabolic process; GO:0008150:biological_process; GO:0008152:metabolic process; GO:0009058:biosynthetic process; GO:0009987:cellular process; GO:0016053:organic acid biosynthetic process; GO:0019413:acetate biosynthetic process; GO:0019752:carboxylic acid metabolic process; GO:0032787:monocarboxylic acid metabolic process; GO:0044237:c…
YNL213C	YNL213C	0	0	1	0.573739	0.165109	11.4626	0.148649	366	0.0909091	0.134889	GO:0006996:organelle organization and biogenesis; GO:0007005:mitochondrion organization and biogenesis; GO:0008150:biological_process; GO:0009987:cellular process; GO:0016043:cellular component organization and biogenesis;
YGR028W	MSP1	0	0	0	0.81765	0.231707	7.56578	0.0967742	556	0.0745921	0.134358	GO:0006605:protein targeting; GO:0006626:protein targeting to mitochondrion; GO:0006810:transport; GO:0006839:mitochondrial transport; GO:0006886:intracellular protein transport; GO:0008104:protein localization; GO:0008150:biological_process; GO:0009987:cellular process; GO:0015031:protein transport; GO:0016043:cellular component organization and biogenesis; GO:0033036:macromolecule localization;…
YHR011W	DIA4	0	0	0	0.590219	0.1777	11.558	0.148649	533	0.0761155	0.134155	GO:0000902:cell morphogenesis; GO:0001403:invasive growth (sensu Saccharomyces); GO:0006082:organic acid metabolic process; GO:0006091:generation of precursor metabolites and energy; GO:0006139:nucleobase, nucleoside, nucleotide and nucleic acid metabolic process; GO:0006399:tRNA metabolic process; GO:0006412:translation; GO:0006418:tRNA aminoacylation for protein translation; GO:0006434:seryl-tR…
YER125W	RSP5	0	0	0	0.676547	0.286885	2.1237	0.04531	665	0.0698835	0.134026	GO:0000209:protein polyubiquitination; GO:0006139:nucleobase, nucleoside, nucleotide and nucleic acid metabolic process; GO:0006259:DNA metabolic process; GO:0006323:DNA packaging; GO:0006325:establishment and/or maintenance of chromatin architecture; GO:0006333:chromatin assembly or disassembly; GO:0006350:transcription; GO:0006403:RNA localization; GO:0006405:RNA export from nucleus; GO:0006406…
YGR166W	KRE11	0	0	0	0.453589	0.232394			2610	0.0356317	0.134013	GO:0006810:transport; GO:0006888:ER to Golgi vesicle-mediated transport; GO:0008150:biological_process; GO:0009987:cellular process; GO:0016043:cellular component organization and biogenesis; GO:0016192:vesicle-mediated transport; GO:0032940:secretion by cell; GO:0045045:secretory pathway; GO:0046903:secretion; GO:0046907:intracellular transport; GO:0048193:Golgi vesicle transport; GO:0051179:loc…
YBR044C	TCM62	0	0	0	0.466574	0.169492	10.2061	0.141304	339	0.0909091	0.133902	GO:0006461:protein complex assembly; GO:0008150:biological_process; GO:0008152:metabolic process; GO:0009987:cellular process; GO:0016043:cellular component organization and biogenesis; GO:0019538:protein metabolic process; GO:0022607:cellular component assembly; GO:0030154:cell differentiation; GO:0032502:developmental process; GO:0043170:macromolecule metabolic process; GO:0044238:primary metab…
YJR053W	BFA1	0	0	0	0.484074	0.242424			4935	0.0253485	0.133886	GO:0000074:regulation of progression through cell cycle; GO:0000075:cell cycle checkpoint; GO:0000087:M phase of mitotic cell cycle; GO:0000278:mitotic cell cycle; GO:0000279:M phase; GO:0007049:cell cycle; GO:0007067:mitosis; GO:0007088:regulation of mitosis; GO:0007096:regulation of exit from mitosis; GO:0008150:biological_process; GO:0009987:cellular process; GO:0022402:cell cycle process; GO:…
YER089C	PTC2	0	0	0	0.542344	0.229412			2561	0.0358546	0.132633	GO:0000074:regulation of progression through cell cycle; GO:0000075:cell cycle checkpoint; GO:0000077:DNA damage checkpoint; GO:0000079:regulation of cyclin-dependent protein kinase activity; GO:0000082:G1/S transition of mitotic cell cycle; GO:0000161:MAPKKK cascade during osmolarity sensing; GO:0000165:MAPKKK cascade; GO:0000173:inactivation of MAPK activity during osmolarity sensing; GO:000018…
YFR011C	YFR011C	1	0	0	0.459221	0.11875	12.5673	0.148936	229	0.129771	0.132486	GO:0008150:biological_process;
YNL233W	BNI4	0	0	0	0.764631	0.326531	0.951589	0.0308083	2134	0.0392857	0.132208	GO:0000271:polysaccharide biosynthetic process; GO:0000910:cytokinesis; GO:0000917:barrier septum formation; GO:0005975:carbohydrate metabolic process; GO:0005976:polysaccharide metabolic process; GO:0006030:chitin metabolic process; GO:0006031:chitin biosynthetic process; GO:0006040:amino sugar metabolic process; GO:0006041:glucosamine metabolic process; GO:0006042:glucosamine biosynthetic proce…
YDR148C	KGD2	0	0	0	0.752199	0.211957	2.46166	0.0495868	166	0.134831	0.132125	GO:0005975:carbohydrate metabolic process; GO:0006082:organic acid metabolic process; GO:0006084:acetyl-CoA metabolic process; GO:0006091:generation of precursor metabolites and energy; GO:0006099:tricarboxylic acid cycle; GO:0006100:tricarboxylic acid cycle intermediate metabolic process; GO:0006103:2-oxoglutarate metabolic process; GO:0006732:coenzyme metabolic process; GO:0008150:biological_pr…
YML025C	YML6	0	1	0	0.590219	0.1777	10.4038	0.141304	489	0.0761155	0.131707	GO:0000027:ribosomal large subunit assembly and maintenance; GO:0006412:translation; GO:0006996:organelle organization and biogenesis; GO:0008150:biological_process; GO:0008152:metabolic process; GO:0009058:biosynthetic process; GO:0009059:macromolecule biosynthetic process; GO:0009987:cellular process; GO:0016043:cellular component organization and biogenesis; GO:0019538:protein metabolic proces…
YPR011C	YPR011C	0	0	0	0.573739	0.164087	7.20136	0.095057	127	0.134831	0.131325	GO:0006810:transport; GO:0008150:biological_process; GO:0051179:localization; GO:0051234:establishment of localization;
YJR144W	MGM101	0	0	1	0.36105	0.161417	7.7871	0.097561	184	0.134021	0.131	GO:0000002:mitochondrial genome maintenance; GO:0006139:nucleobase, nucleoside, nucleotide and nucleic acid metabolic process; GO:0006259:DNA metabolic process; GO:0006281:DNA repair; GO:0006950:response to stress; GO:0006974:response to DNA damage stimulus; GO:0006996:organelle organization and biogenesis; GO:0007005:mitochondrion organization and biogenesis; GO:0008150:biological_process; GO:00…
YJR133W	XPT1	0	0	0	0.131429	0.035681	14.5679	0.222222	107	0.134831	0.130912	GO:0006139:nucleobase, nucleoside, nucleotide and nucleic acid metabolic process; GO:0006144:purine base metabolic process; GO:0006163:purine nucleotide metabolic process; GO:0006725:aromatic compound metabolic process; GO:0008150:biological_process; GO:0008152:metabolic process; GO:0009112:nucleobase metabolic process; GO:0009117:nucleotide metabolic process; GO:0009987:cellular process; GO:0032…
YPR140W	TAZ1	0	0	1	0.633892	0.185484	5.35257	0.0689076	97	0.136364	0.130252	GO:0006091:generation of precursor metabolites and energy; GO:0006118:electron transport; GO:0006119:oxidative phosphorylation; GO:0006461:protein complex assembly; GO:0006629:lipid metabolic process; GO:0006643:membrane lipid metabolic process; GO:0006644:phospholipid metabolic process; GO:0006650:glycerophospholipid metabolic process; GO:0006793:phosphorus metabolic process; GO:0006796:phosphat…
YNL267W	PIK1	0	0	0	0.492439	0.242424	2.31944	0.0469974	310	0.101064	0.130162	GO:0000003:reproduction; GO:0000910:cytokinesis; GO:0006629:lipid metabolic process; GO:0006643:membrane lipid metabolic process; GO:0006644:phospholipid metabolic process; GO:0006650:glycerophospholipid metabolic process; GO:0006793:phosphorus metabolic process; GO:0006796:phosphate metabolic process; GO:0006810:transport; GO:0006892:post-Golgi vesicle-mediated transport; GO:0007154:cell communi…
YLR368W	MDM30	0	0	1	0.605819	0.304878	0.851323	0.0304465	1117	0.0551091	0.130145	GO:0006996:organelle organization and biogenesis; GO:0007005:mitochondrion organization and biogenesis; GO:0008053:mitochondrial fusion; GO:0008150:biological_process; GO:0009987:cellular process; GO:0016043:cellular component organization and biogenesis; GO:0048284:organelle fusion;
YGR243W	YGR243W	1	0	0	1.10548	0.313253	2.05212	0.0442748	3343	0.0324773	0.130002	GO:0008150:biological_process;
YIL041W	GVP36	1	0	0	1.05791	0.263158	2.46278	0.0495868	505	0.0761155	0.12962	GO:0008150:biological_process;
YOR136W	IDH2	0	0	0	1.02774	0.263158	3.08236	0.0556818	696	0.0698835	0.129574	GO:0005975:carbohydrate metabolic process; GO:0006082:organic acid metabolic process; GO:0006084:acetyl-CoA metabolic process; GO:0006091:generation of precursor metabolites and energy; GO:0006099:tricarboxylic acid cycle; GO:0006100:tricarboxylic acid cycle intermediate metabolic process; GO:0006102:isocitrate metabolic process; GO:0006519:amino acid and derivative metabolic process; GO:0006520:…
YOR098C	NUP1	0	0	0	0.447124	0.231788			4472	0.0271878	0.129488	GO:0006403:RNA localization; GO:0006405:RNA export from nucleus; GO:0006406:mRNA export from nucleus; GO:0006407:rRNA export from nucleus; GO:0006408:snRNA export from nucleus; GO:0006409:tRNA export from nucleus; GO:0006605:protein targeting; GO:0006606:protein import into nucleus; GO:0006607:NLS-bearing substrate import into nucleus; GO:0006608:snRNP protein import into nucleus; GO:0006609:mRNA…
YGL252C	RTG2	0	0	0	0.431301	0.214724	1.95209	0.0429091	219	0.129771	0.129135	GO:0001301:progressive alteration of chromatin during cell aging; GO:0001302:replicative cell aging; GO:0001304:progressive alteration of chromatin during replicative cell aging; GO:0001307:extrachromosomal circular DNA accumulation during replicative cell aging; GO:0001310:extrachromosomal rDNA circle accumulation during replicative cell aging; GO:0006139:nucleobase, nucleoside, nucleotide and n…
YKL011C	CCE1	0	0	0	0.957549	0.263158	4.61138	0.0689076	1088	0.0551091	0.129058	GO:0006139:nucleobase, nucleoside, nucleotide and nucleic acid metabolic process; GO:0006259:DNA metabolic process; GO:0006310:DNA recombination; GO:0008150:biological_process; GO:0008152:metabolic process; GO:0009987:cellular process; GO:0043170:macromolecule metabolic process; GO:0043283:biopolymer metabolic process; GO:0044237:cellular metabolic process; GO:0044238:primary metabolic process;
YKL037W	YKL037W	1	0	0	0.447124	0.231788			4925	0.0253485	0.128568	GO:0008150:biological_process;
YLR090W	XDJ1	0	0	0	0.624862	0.185484	3.8377	0.0651515	102	0.134831	0.128489	GO:0000723:telomere maintenance; GO:0006996:organelle organization and biogenesis; GO:0007001:chromosome organization and biogenesis (sensu Eukaryota); GO:0008150:biological_process; GO:0009987:cellular process; GO:0016043:cellular component organization and biogenesis; GO:0032200:telomere organization and biogenesis; GO:0051276:chromosome organization and biogenesis;
YKL016C	ATP7	0	0	0	0.549012	0.152778	7.83151	0.097561	178	0.134021	0.12812	GO:0006091:generation of precursor metabolites and energy; GO:0006119:oxidative phosphorylation; GO:0006139:nucleobase, nucleoside, nucleotide and nucleic acid metabolic process; GO:0006163:purine nucleotide metabolic process; GO:0006164:purine nucleotide biosynthetic process; GO:0006461:protein complex assembly; GO:0006732:coenzyme metabolic process; GO:0006752:group transfer coenzyme metabolic …
YPL072W	UBP16	0	0	0	0.573739	0.164596	12.8209	0.148936	650	0.0702128	0.127915	GO:0006464:protein modification process; GO:0006512:ubiquitin cycle; GO:0008150:biological_process; GO:0008152:metabolic process; GO:0009987:cellular process; GO:0016579:protein deubiquitination; GO:0019538:protein metabolic process; GO:0043170:macromolecule metabolic process; GO:0043283:biopolymer metabolic process; GO:0043412:biopolymer modification; GO:0043687:post-translational protein modifi…
YMR166C	YMR166C	0	0	0	0.945832	0.263158	2.49256	0.0499529	787	0.0698835	0.127665	GO:0006810:transport; GO:0008150:biological_process; GO:0051179:localization; GO:0051234:establishment of localization;
YDL109C	YDL109C	0	0	0	0.542344	0.229412			4955	0.0253485	0.12738	GO:0006629:lipid metabolic process; GO:0008150:biological_process; GO:0008152:metabolic process; GO:0044238:primary metabolic process;
YER141W	COX15	0	0	0	0.798309	0.226744	3.92896	0.0659509	381	0.0887097	0.127135	GO:0006778:porphyrin metabolic process; GO:0006779:porphyrin biosynthetic process; GO:0006783:heme biosynthetic process; GO:0006784:heme a biosynthetic process; GO:0008150:biological_process; GO:0008152:metabolic process; GO:0009058:biosynthetic process; GO:0009987:cellular process; GO:0019748:secondary metabolic process; GO:0033013:tetrapyrrole metabolic process; GO:0033014:tetrapyrrole biosynth…
YMR055C	BUB2	0	0	0	0.586071	0.290698	0.896897	0.0304942	988	0.0599201	0.127037	GO:0000074:regulation of progression through cell cycle; GO:0000075:cell cycle checkpoint; GO:0000087:M phase of mitotic cell cycle; GO:0000278:mitotic cell cycle; GO:0000279:M phase; GO:0007049:cell cycle; GO:0007067:mitosis; GO:0007088:regulation of mitosis; GO:0007096:regulation of exit from mitosis; GO:0008150:biological_process; GO:0009987:cellular process; GO:0022402:cell cycle process; GO:…
YOR142W	LSC1	0	0	0	0.761174	0.214286	2.27169	0.0460905	248	0.120567	0.126981	GO:0005975:carbohydrate metabolic process; GO:0006084:acetyl-CoA metabolic process; GO:0006091:generation of precursor metabolites and energy; GO:0006099:tricarboxylic acid cycle; GO:0006100:tricarboxylic acid cycle intermediate metabolic process; GO:0006104:succinyl-CoA metabolic process; GO:0006732:coenzyme metabolic process; GO:0008150:biological_process; GO:0008152:metabolic process; GO:00090…
YDR245W	MNN10	0	0	0	0.547548	0.287129	2.38403	0.0483871	1559	0.0452675	0.126928	GO:0000032:cell wall mannoprotein biosynthetic process; GO:0000910:cytokinesis; GO:0000917:barrier septum formation; GO:0005975:carbohydrate metabolic process; GO:0005976:polysaccharide metabolic process; GO:0006056:mannoprotein metabolic process; GO:0006057:mannoprotein biosynthetic process; GO:0006080:substituted mannan metabolic process; GO:0006091:generation of precursor metabolites and energ…
YOR384W	FRE5	1	0	0	0.534806	0.22807			5074	0.0252725	0.126671	GO:0008150:biological_process;
YKL029C	MAE1	0	0	0	0.807913	0.227545			4853	0.0256075	0.126576	GO:0006082:organic acid metabolic process; GO:0006090:pyruvate metabolic process; GO:0006519:amino acid and derivative metabolic process; GO:0006520:amino acid metabolic process; GO:0006807:nitrogen compound metabolic process; GO:0008150:biological_process; GO:0008152:metabolic process; GO:0009308:amine metabolic process; GO:0009987:cellular process; GO:0019752:carboxylic acid metabolic process; …
YBR200W	BEM1	0	0	0	0.604262	0.301205	1.79337	0.0420842	2494	0.036243	0.126511	GO:0000003:reproduction; GO:0000746:conjugation; GO:0000747:conjugation with cellular fusion; GO:0000749:response to pheromone during conjugation with cellular fusion; GO:0000753:cellular morphogenesis during conjugation with cellular fusion; GO:0000767:cellular morphogenesis during conjugation; GO:0000902:cell morphogenesis; GO:0007163:establishment and/or maintenance of cell polarity; GO:000815…
YDR197W	CBS2	0	0	0	0.565699	0.160714	11.8636	0.148649	722	0.0698835	0.126415	GO:0006412:translation; GO:0008150:biological_process; GO:0008152:metabolic process; GO:0009058:biosynthetic process; GO:0009059:macromolecule biosynthetic process; GO:0009987:cellular process; GO:0019538:protein metabolic process; GO:0043170:macromolecule metabolic process; GO:0044237:cellular metabolic process; GO:0044238:primary metabolic process; GO:0044260:cellular macromolecule metabolic pr…
YER182W	YER182W	1	0	0	0.478579	0.126411	10.9092	0.148649	298	0.103825	0.126295	GO:0008150:biological_process;
YDL120W	YFH1	0	0	0	0.607252	0.179856	5.42536	0.0689076	200	0.129771	0.126178	GO:0006464:protein modification process; GO:0006800:oxygen and reactive oxygen species metabolic process; GO:0006873:cell ion homeostasis; GO:0006875:metal ion homeostasis; GO:0006879:iron ion homeostasis; GO:0008150:biological_process; GO:0008152:metabolic process; GO:0009987:cellular process; GO:0016226:iron-sulfur cluster assembly; GO:0018282:metal incorporation into metallo-sulfur cluster; GO…
YBR039W	ATP3	0	0	0	0.595234	0.179211	6.38543	0.0855263	259	0.113333	0.126024	GO:0006091:generation of precursor metabolites and energy; GO:0006119:oxidative phosphorylation; GO:0006139:nucleobase, nucleoside, nucleotide and nucleic acid metabolic process; GO:0006163:purine nucleotide metabolic process; GO:0006164:purine nucleotide biosynthetic process; GO:0006732:coenzyme metabolic process; GO:0006752:group transfer coenzyme metabolic process; GO:0006753:nucleoside phosph…
YOR326W	MYO2	0	0	1	0.557292	0.28866	1.87841	0.0426275	1514	0.0466102	0.125966	GO:0000001:mitochondrion inheritance; GO:0000003:reproduction; GO:0000011:vacuole inheritance; GO:0000132:establishment of mitotic spindle orientation; GO:0000226:microtubule cytoskeleton organization and biogenesis; GO:0000278:mitotic cell cycle; GO:0000902:cell morphogenesis; GO:0000910:cytokinesis; GO:0006810:transport; GO:0006996:organelle organization and biogenesis; GO:0007005:mitochondrion…
YLR386W	VAC14	0	0	0	0.586071	0.294118	0.780716	0.0294025	1145	0.0542986	0.12594	GO:0000011:vacuole inheritance; GO:0006629:lipid metabolic process; GO:0006643:membrane lipid metabolic process; GO:0006644:phospholipid metabolic process; GO:0006996:organelle organization and biogenesis; GO:0007033:vacuole organization and biogenesis; GO:0008150:biological_process; GO:0008152:metabolic process; GO:0009987:cellular process; GO:0016043:cellular component organization and biogenes…
YBL043W	ECM13	0	0	0	0.733351	0.314286	0.914698	0.030742	3372	0.0323065	0.125778	GO:0007047:cell wall organization and biogenesis; GO:0008150:biological_process; GO:0009987:cellular process; GO:0016043:cellular component organization and biogenesis; GO:0045229:external encapsulating structure organization and biogenesis;
YGL236C	MTO1	0	1	0	0.241033	0.078987	13.8591	0.222222	538	0.0761155	0.125775	GO:0006139:nucleobase, nucleoside, nucleotide and nucleic acid metabolic process; GO:0006399:tRNA metabolic process; GO:0006400:tRNA modification; GO:0006412:translation; GO:0008150:biological_process; GO:0008152:metabolic process; GO:0009058:biosynthetic process; GO:0009059:macromolecule biosynthetic process; GO:0009451:RNA modification; GO:0009987:cellular process; GO:0016070:RNA metabolic proc…
YPR002W	PDH1	0	0	0	0.712028	0.307018	1.16447	0.0347749	2786	0.0352622	0.125685	GO:0006082:organic acid metabolic process; GO:0008150:biological_process; GO:0008152:metabolic process; GO:0009987:cellular process; GO:0019541:propionate metabolic process; GO:0019752:carboxylic acid metabolic process; GO:0032787:monocarboxylic acid metabolic process; GO:0044237:cellular metabolic process;
YBR096W	YBR096W	1	0	0	0.506938	0.205128	7.55201	0.0967742	597	0.0745921	0.125498	GO:0008150:biological_process;
YPL024W	RMI1	0	0	0	0.643077	0.277778	3.16401	0.0563725	1817	0.0420168	0.125389	GO:0006950:response to stress; GO:0006974:response to DNA damage stimulus; GO:0008150:biological_process; GO:0009719:response to endogenous stimulus; GO:0050896:response to stimulus;
YBR210W	ERV15	0	0	0	0.549339	0.23125	5.73818	0.0742706	754	0.0698835	0.125135	GO:0000003:reproduction; GO:0000282:cellular bud site selection; GO:0000902:cell morphogenesis; GO:0000910:cytokinesis; GO:0006810:transport; GO:0006888:ER to Golgi vesicle-mediated transport; GO:0007105:cytokinesis, site selection; GO:0007114:cell budding; GO:0007120:axial cellular bud site selection; GO:0007163:establishment and/or maintenance of cell polarity; GO:0008150:biological_process; GO…
YPL265W	DIP5	0	0	0	0.72598	0.309091	0.813393	0.03	2680	0.0356317	0.124908	GO:0006810:transport; GO:0006865:amino acid transport; GO:0008150:biological_process; GO:0015837:amine transport; GO:0015849:organic acid transport; GO:0046942:carboxylic acid transport; GO:0051179:localization; GO:0051234:establishment of localization;
YBL057C	PTH2	0	0	0	0.737837	0.210526	4.86694	0.0689076	324	0.095	0.124811	GO:0006412:translation; GO:0006508:proteolysis; GO:0006511:ubiquitin-dependent protein catabolic process; GO:0008150:biological_process; GO:0008152:metabolic process; GO:0009056:catabolic process; GO:0009057:macromolecule catabolic process; GO:0009058:biosynthetic process; GO:0009059:macromolecule biosynthetic process; GO:0009892:negative regulation of metabolic process; GO:0009894:regulation of …
YCR005C	CIT2	0	0	0	0.722593	0.309091	0.835667	0.0300429	2932	0.0345274	0.124554	GO:0005975:carbohydrate metabolic process; GO:0006081:aldehyde metabolic process; GO:0006082:organic acid metabolic process; GO:0006091:generation of precursor metabolites and energy; GO:0006097:glyoxylate cycle; GO:0006100:tricarboxylic acid cycle intermediate metabolic process; GO:0006101:citrate metabolic process; GO:0006519:amino acid and derivative metabolic process; GO:0006520:amino acid me…
YER154W	OXA1	0	0	1	0.936735	0.263158	1.63944	0.0397797	747	0.0698835	0.124274	GO:0006996:organelle organization and biogenesis; GO:0007005:mitochondrion organization and biogenesis; GO:0007006:mitochondrial membrane organization and biogenesis; GO:0008104:protein localization; GO:0008150:biological_process; GO:0009987:cellular process; GO:0016043:cellular component organization and biogenesis; GO:0016044:membrane organization and biogenesis; GO:0032978:protein insertion in…
YOR037W	CYC2	0	0	1	0.607252	0.179856	9.28587	0.131148	961	0.0617284	0.124244	GO:0006461:protein complex assembly; GO:0006464:protein modification process; GO:0006996:organelle organization and biogenesis; GO:0007005:mitochondrion organization and biogenesis; GO:0007006:mitochondrial membrane organization and biogenesis; GO:0008150:biological_process; GO:0008152:metabolic process; GO:0009987:cellular process; GO:0016043:cellular component organization and biogenesis; GO:00…
YLR087C	CSF1	0	0	0	0.439146	0.22293			4970	0.0253485	0.124139	GO:0006091:generation of precursor metabolites and energy; GO:0006113:fermentation; GO:0008150:biological_process; GO:0008152:metabolic process; GO:0015980:energy derivation by oxidation of organic compounds;
YLR200W	YKE2	0	0	0	0.623503	0.261194	3.66467	0.0629471	1520	0.0464135	0.123518	GO:0006457:protein folding; GO:0007021:tubulin folding; GO:0008150:biological_process; GO:0008152:metabolic process; GO:0009987:cellular process; GO:0019538:protein metabolic process; GO:0043170:macromolecule metabolic process; GO:0044237:cellular metabolic process; GO:0044238:primary metabolic process; GO:0044260:cellular macromolecule metabolic process; GO:0044267:cellular protein metabolic pro…
YOL096C	COQ3	0	0	0	0.411676	0.104027	9.50044	0.131148	152	0.134831	0.123335	GO:0006732:coenzyme metabolic process; GO:0006733:oxidoreduction coenzyme metabolic process; GO:0006743:ubiquinone metabolic process; GO:0006744:ubiquinone biosynthetic process; GO:0008150:biological_process; GO:0008152:metabolic process; GO:0009058:biosynthetic process; GO:0009108:coenzyme biosynthetic process; GO:0009987:cellular process; GO:0042375:quinone cofactor metabolic process; GO:004423…
YNR020C	ATP23	0	0	0	0.36105	0.160156	10.3621	0.141304	816	0.0684039	0.123288	GO:0006461:protein complex assembly; GO:0006464:protein modification process; GO:0008150:biological_process; GO:0008152:metabolic process; GO:0009987:cellular process; GO:0016043:cellular component organization and biogenesis; GO:0016485:protein processing; GO:0019538:protein metabolic process; GO:0022607:cellular component assembly; GO:0030154:cell differentiation; GO:0032502:developmental proce…
YDR424C	DYN2	0	0	0	0.496827	0.252101	6.33151	0.083871	3190	0.0333069	0.123093	GO:0006996:organelle organization and biogenesis; GO:0007010:cytoskeleton organization and biogenesis; GO:0007017:microtubule-based process; GO:0008150:biological_process; GO:0009987:cellular process; GO:0016043:cellular component organization and biogenesis; GO:0030029:actin filament-based process;
YER023W	PRO3	0	0	0	0.633892	0.269231	2.25115	0.0460905	1156	0.0537514	0.123024	GO:0006082:organic acid metabolic process; GO:0006519:amino acid and derivative metabolic process; GO:0006520:amino acid metabolic process; GO:0006560:proline metabolic process; GO:0006561:proline biosynthetic process; GO:0006807:nitrogen compound metabolic process; GO:0008150:biological_process; GO:0008152:metabolic process; GO:0008652:amino acid biosynthetic process; GO:0009058:biosynthetic pro…
YNR041C	COQ2	0	0	0	0.615983	0.179856	3.11964	0.0556818	192	0.133333	0.122957	GO:0006732:coenzyme metabolic process; GO:0006733:oxidoreduction coenzyme metabolic process; GO:0006743:ubiquinone metabolic process; GO:0006744:ubiquinone biosynthetic process; GO:0008150:biological_process; GO:0008152:metabolic process; GO:0009058:biosynthetic process; GO:0009108:coenzyme biosynthetic process; GO:0009987:cellular process; GO:0042375:quinone cofactor metabolic process; GO:004423…
YOR201C	MRM1	0	0	0	0.607252	0.179856	2.79337	0.0553781	194	0.133333	0.122856	GO:0000154:rRNA modification; GO:0006139:nucleobase, nucleoside, nucleotide and nucleic acid metabolic process; GO:0008150:biological_process; GO:0008152:metabolic process; GO:0009451:RNA modification; GO:0009987:cellular process; GO:0016070:RNA metabolic process; GO:0016072:rRNA metabolic process; GO:0043170:macromolecule metabolic process; GO:0043283:biopolymer metabolic process; GO:0043412:bio…
YFL018C	LPD1	0	0	0	0.81765	0.233129	1.93934	0.0427046	330	0.0926829	0.122839	GO:0006082:organic acid metabolic process; GO:0006084:acetyl-CoA metabolic process; GO:0006085:acetyl-CoA biosynthetic process; GO:0006086:acetyl-CoA biosynthetic process from pyruvate; GO:0006090:pyruvate metabolic process; GO:0006519:amino acid and derivative metabolic process; GO:0006520:amino acid metabolic process; GO:0006544:glycine metabolic process; GO:0006546:glycine catabolic process; G…
YMR152W	YIM1	0	0	0	0.38737	0.181818	2.58348	0.0523198	173	0.134021	0.122719	GO:0006950:response to stress; GO:0006974:response to DNA damage stimulus; GO:0008150:biological_process; GO:0009719:response to endogenous stimulus; GO:0050896:response to stimulus;
YOR232W	MGE1	0	0	0	0.263432	0.084198	12.7326	0.148936	110	0.134831	0.122655	GO:0006605:protein targeting; GO:0006626:protein targeting to mitochondrion; GO:0006810:transport; GO:0006839:mitochondrial transport; GO:0006886:intracellular protein transport; GO:0008104:protein localization; GO:0008150:biological_process; GO:0009987:cellular process; GO:0015031:protein transport; GO:0016043:cellular component organization and biogenesis; GO:0017038:protein import; GO:0030150:…
YGL062W	PYC1	0	0	0	0.691455	0.291667	1.30708	0.0372549	2164	0.0389908	0.122638	GO:0005975:carbohydrate metabolic process; GO:0005996:monosaccharide metabolic process; GO:0006006:glucose metabolic process; GO:0006066:alcohol metabolic process; GO:0006082:organic acid metabolic process; GO:0006090:pyruvate metabolic process; GO:0006091:generation of precursor metabolites and energy; GO:0006094:gluconeogenesis; GO:0006139:nucleobase, nucleoside, nucleotide and nucleic acid met…
YJL066C	MPM1	1	0	0	0.71747	0.210256	4.90429	0.0689076	383	0.0887097	0.122624	GO:0008150:biological_process;
YPR004C	YPR004C	1	0	0	0.573739	0.164087	5.34231	0.0689076	121	0.134831	0.122609	GO:0008150:biological_process;
YNL168C	YNL168C	1	0	0	0.607252	0.179856	3.28353	0.0576923	232	0.129771	0.12244	GO:0008150:biological_process;
YBL036C	YBL036C	0	0	0	0.528095	0.227273	6.93296	0.095057	1582	0.0445344	0.122288	GO:0006082:organic acid metabolic process; GO:0006519:amino acid and derivative metabolic process; GO:0006520:amino acid metabolic process; GO:0006807:nitrogen compound metabolic process; GO:0008150:biological_process; GO:0008152:metabolic process; GO:0009308:amine metabolic process; GO:0009987:cellular process; GO:0019752:carboxylic acid metabolic process; GO:0044237:cellular metabolic process; …
YJL167W	ERG20	0	0	0	0.520082	0.220994	5.62828	0.0707071	606	0.0737327	0.121811	GO:0006066:alcohol metabolic process; GO:0006629:lipid metabolic process; GO:0006694:steroid biosynthetic process; GO:0006696:ergosterol biosynthetic process; GO:0006720:isoprenoid metabolic process; GO:0008150:biological_process; GO:0008152:metabolic process; GO:0008202:steroid metabolic process; GO:0008204:ergosterol metabolic process; GO:0008299:isoprenoid biosynthetic process; GO:0008610:lipi…
YBR167C	POP7	0	0	0	0.863931	0.260274	4.73624	0.0689076	2496	0.0362245	0.121802	GO:0006139:nucleobase, nucleoside, nucleotide and nucleic acid metabolic process; GO:0006364:rRNA processing; GO:0006379:mRNA cleavage; GO:0006396:RNA processing; GO:0006397:mRNA processing; GO:0006399:tRNA metabolic process; GO:0006996:organelle organization and biogenesis; GO:0008033:tRNA processing; GO:0008150:biological_process; GO:0008152:metabolic process; GO:0009987:cellular process; GO:00…
YBL041W	PRE7	0	0	0	0.40855	0.139942	6.9548	0.095057	226	0.129771	0.12159	GO:0006508:proteolysis; GO:0006511:ubiquitin-dependent protein catabolic process; GO:0008150:biological_process; GO:0008152:metabolic process; GO:0009056:catabolic process; GO:0009057:macromolecule catabolic process; GO:0009987:cellular process; GO:0019538:protein metabolic process; GO:0019941:modification-dependent protein catabolic process; GO:0030163:protein catabolic process; GO:0043170:macro…
YOR122C	PFY1	0	0	0	0.615983	0.255474	4.61243	0.0689076	1958	0.0398551	0.121412	GO:0000003:reproduction; GO:0000282:cellular bud site selection; GO:0000902:cell morphogenesis; GO:0000910:cytokinesis; GO:0006810:transport; GO:0006950:response to stress; GO:0006970:response to osmotic stress; GO:0006996:organelle organization and biogenesis; GO:0007010:cytoskeleton organization and biogenesis; GO:0007105:cytokinesis, site selection; GO:0007114:cell budding; GO:0007120:axial ce…
YLR027C	AAT2	0	0	0	0.554255	0.28866	1.18622	0.0351351	2085	0.0398551	0.121217	GO:0005975:carbohydrate metabolic process; GO:0006082:organic acid metabolic process; GO:0006091:generation of precursor metabolites and energy; GO:0006100:tricarboxylic acid cycle intermediate metabolic process; GO:0006107:oxaloacetate metabolic process; GO:0006519:amino acid and derivative metabolic process; GO:0006520:amino acid metabolic process; GO:0006528:asparagine metabolic process; GO:00…
YER170W	ADK2	0	0	0	0.573739	0.165109	8.74942	0.122302	496	0.0761155	0.121176	GO:0006139:nucleobase, nucleoside, nucleotide and nucleic acid metabolic process; GO:0008150:biological_process; GO:0008152:metabolic process; GO:0009117:nucleotide metabolic process; GO:0009987:cellular process; GO:0044237:cellular metabolic process; GO:0044238:primary metabolic process;
YOR239W	ABP140	0	0	0	0.691455	0.289256	1.18288	0.0351351	2149	0.0389908	0.121127	GO:0006996:organelle organization and biogenesis; GO:0007010:cytoskeleton organization and biogenesis; GO:0008150:biological_process; GO:0009987:cellular process; GO:0016043:cellular component organization and biogenesis; GO:0030029:actin filament-based process; GO:0030036:actin cytoskeleton organization and biogenesis;
YBR080C	SEC18	0	0	0	0.467975	0.23913	1.70231	0.0414541	449	0.0827815	0.121122	GO:0000011:vacuole inheritance; GO:0006810:transport; GO:0006888:ER to Golgi vesicle-mediated transport; GO:0006944:membrane fusion; GO:0006996:organelle organization and biogenesis; GO:0007033:vacuole organization and biogenesis; GO:0008150:biological_process; GO:0009987:cellular process; GO:0016043:cellular component organization and biogenesis; GO:0016044:membrane organization and biogenesis; …
YOR083W	WHI5	0	0	0	0.520082	0.217391			5217	0.0247813	0.121086	GO:0000082:G1/S transition of mitotic cell cycle; GO:0000278:mitotic cell cycle; GO:0000902:cell morphogenesis; GO:0007049:cell cycle; GO:0008150:biological_process; GO:0008361:regulation of cell size; GO:0009653:anatomical structure morphogenesis; GO:0009987:cellular process; GO:0016043:cellular component organization and biogenesis; GO:0022402:cell cycle process; GO:0022403:cell cycle phase; GO…
YGR207C	YGR207C	1	0	0	0.459221	0.11875	8.41988	0.11465	230	0.129771	0.121057	GO:0008150:biological_process;
YPL099C	YPL099C	1	0	0	0.258223	0.090909	13.1772	0.181818	377	0.0887097	0.120479	GO:0008150:biological_process;
YHR117W	TOM71	1	0	0	0.573739	0.165109	3.56066	0.0611111	125	0.134831	0.120351	GO:0008150:biological_process;
YGR183C	QCR9	0	0	0	0.616303	0.180392	9.30058	0.131148	1266	0.0493942	0.120311	GO:0006091:generation of precursor metabolites and energy; GO:0006118:electron transport; GO:0006119:oxidative phosphorylation; GO:0006122:mitochondrial electron transport, ubiquinol to cytochrome c; GO:0006793:phosphorus metabolic process; GO:0006796:phosphate metabolic process; GO:0008150:biological_process; GO:0008152:metabolic process; GO:0009060:aerobic respiration; GO:0009987:cellular proce…
YIR024C	YIR024C	1	0	0	0.615983	0.179856	9.10312	0.131148	1276	0.0493942	0.120133	GO:0008150:biological_process;
YBR194W	YBR194W	1	0	0	0.516081	0.215054	6.95779	0.095057	1254	0.0496381	0.119916	GO:0008150:biological_process;
YPR021C	AGC1	0	0	0	0.432506	0.216049	4.92226	0.0689076	562	0.0745921	0.11985	GO:0006810:transport; GO:0006865:amino acid transport; GO:0008150:biological_process; GO:0015800:acidic amino acid transport; GO:0015810:aspartate transport; GO:0015813:glutamate transport; GO:0015837:amine transport; GO:0015849:organic acid transport; GO:0046942:carboxylic acid transport; GO:0051179:localization; GO:0051234:establishment of localization;
YKL150W	MCR1	0	0	0	0.609192	0.179856	6.51846	0.0887372	344	0.0909091	0.119834	GO:0006066:alcohol metabolic process; GO:0006091:generation of precursor metabolites and energy; GO:0006118:electron transport; GO:0006629:lipid metabolic process; GO:0006694:steroid biosynthetic process; GO:0006696:ergosterol biosynthetic process; GO:0006800:oxygen and reactive oxygen species metabolic process; GO:0006950:response to stress; GO:0006979:response to oxidative stress; GO:0008150:bi…
YMR220W	ERG8	0	0	0	0.581912	0.246575	1.46725	0.0394737	629	0.0726872	0.119579	GO:0006066:alcohol metabolic process; GO:0006629:lipid metabolic process; GO:0006694:steroid biosynthetic process; GO:0006696:ergosterol biosynthetic process; GO:0006720:isoprenoid metabolic process; GO:0008150:biological_process; GO:0008152:metabolic process; GO:0008202:steroid metabolic process; GO:0008204:ergosterol metabolic process; GO:0008299:isoprenoid biosynthetic process; GO:0008610:lipi…
YBR258C	SHG1	0	0	0	0.574349	0.24	6.06691	0.0798817	2355	0.0372936	0.119058	GO:0006139:nucleobase, nucleoside, nucleotide and nucleic acid metabolic process; GO:0006259:DNA metabolic process; GO:0006323:DNA packaging; GO:0006325:establishment and/or maintenance of chromatin architecture; GO:0006464:protein modification process; GO:0006479:protein amino acid methylation; GO:0006730:one-carbon compound metabolic process; GO:0006996:organelle organization and biogenesis; GO…
YMR115W	YMR115W	1	0	0	0.671597	0.197248	4.70717	0.0689076	337	0.0909091	0.119022	GO:0008150:biological_process;
YLR100W	ERG27	0	0	0	0.497951	0.254237	1.31622	0.0373878	870	0.0653495	0.118991	GO:0006066:alcohol metabolic process; GO:0006629:lipid metabolic process; GO:0006694:steroid biosynthetic process; GO:0006696:ergosterol biosynthetic process; GO:0008150:biological_process; GO:0008152:metabolic process; GO:0008202:steroid metabolic process; GO:0008204:ergosterol metabolic process; GO:0008610:lipid biosynthetic process; GO:0009058:biosynthetic process; GO:0009987:cellular process;…
YJL048C	UBX6	0	0	0	0.52538	0.280374	1.79797	0.0422819	3097	0.0341325	0.118929	GO:0006508:proteolysis; GO:0006511:ubiquitin-dependent protein catabolic process; GO:0008150:biological_process; GO:0008152:metabolic process; GO:0009056:catabolic process; GO:0009057:macromolecule catabolic process; GO:0009987:cellular process; GO:0019538:protein metabolic process; GO:0019941:modification-dependent protein catabolic process; GO:0030154:cell differentiation; GO:0030163:protein ca…
YNL298W	CLA4	0	0	0	0.516561	0.277778	0.765552	0.0290262	1326	0.0493942	0.118733	GO:0000003:reproduction; GO:0000074:regulation of progression through cell cycle; GO:0000087:M phase of mitotic cell cycle; GO:0000278:mitotic cell cycle; GO:0000279:M phase; GO:0000902:cell morphogenesis; GO:0000910:cytokinesis; GO:0006464:protein modification process; GO:0006468:protein amino acid phosphorylation; GO:0006793:phosphorus metabolic process; GO:0006796:phosphate metabolic process; …
YMR208W	ERG12	0	0	0	0.581912	0.248276	0.982372	0.03177	499	0.0761155	0.118721	GO:0006066:alcohol metabolic process; GO:0006629:lipid metabolic process; GO:0006694:steroid biosynthetic process; GO:0006696:ergosterol biosynthetic process; GO:0008150:biological_process; GO:0008152:metabolic process; GO:0008202:steroid metabolic process; GO:0008204:ergosterol metabolic process; GO:0008610:lipid biosynthetic process; GO:0009058:biosynthetic process; GO:0009987:cellular process;…
YDR017C	KCS1	0	0	0	0.577694	0.28866	1.12458	0.0345423	3274	0.0325546	0.118586	GO:0006793:phosphorus metabolic process; GO:0006796:phosphate metabolic process; GO:0006950:response to stress; GO:0006996:organelle organization and biogenesis; GO:0007033:vacuole organization and biogenesis; GO:0008150:biological_process; GO:0008152:metabolic process; GO:0009987:cellular process; GO:0016043:cellular component organization and biogenesis; GO:0019220:regulation of phosphate metab…
YLR418C	CDC73	0	0	0	0.299087	0.115108	3.71395	0.0639535	38	0.176471	0.118511	GO:0000723:telomere maintenance; GO:0006139:nucleobase, nucleoside, nucleotide and nucleic acid metabolic process; GO:0006259:DNA metabolic process; GO:0006310:DNA recombination; GO:0006323:DNA packaging; GO:0006325:establishment and/or maintenance of chromatin architecture; GO:0006350:transcription; GO:0006351:transcription, DNA-dependent; GO:0006354:RNA elongation; GO:0006366:transcription from…
YKL148C	SDH1	0	0	0	0.445677	0.231788	2.64843	0.0534813	684	0.0698835	0.118384	GO:0005975:carbohydrate metabolic process; GO:0006084:acetyl-CoA metabolic process; GO:0006091:generation of precursor metabolites and energy; GO:0006099:tricarboxylic acid cycle; GO:0006118:electron transport; GO:0006119:oxidative phosphorylation; GO:0006121:mitochondrial electron transport, succinate to ubiquinone; GO:0006732:coenzyme metabolic process; GO:0006793:phosphorus metabolic process; …
YMR063W	RIM9	0	0	0	0.512893	0.210526			4740	0.0259636	0.118245	GO:0000003:reproduction; GO:0008150:biological_process; GO:0009987:cellular process; GO:0022413:reproductive process in single-celled organism; GO:0022414:reproductive process; GO:0030154:cell differentiation; GO:0030435:sporulation; GO:0030437:sporulation (sensu Fungi); GO:0032502:developmental process; GO:0032505:reproduction of a single-celled organism; GO:0048610:reproductive cellular process…
YDL100C	GET3	0	0	0	0.443118	0.227273	3.23886	0.0566502	669	0.0698835	0.117936	GO:0006810:transport; GO:0006890:retrograde vesicle-mediated transport, Golgi to ER; GO:0006950:response to stress; GO:0008150:biological_process; GO:0009266:response to temperature stimulus; GO:0009408:response to heat; GO:0009628:response to abiotic stimulus; GO:0009987:cellular process; GO:0010035:response to inorganic substance; GO:0010038:response to metal ion; GO:0016043:cellular component …
YGR279C	SCW4	0	0	0	0.564215	0.28866	1.04209	0.0326087	3322	0.0324773	0.117915	GO:0000003:reproduction; GO:0000746:conjugation; GO:0000747:conjugation with cellular fusion; GO:0008150:biological_process; GO:0009987:cellular process; GO:0019953:sexual reproduction; GO:0022413:reproductive process in single-celled organism; GO:0022414:reproductive process; GO:0032505:reproduction of a single-celled organism; GO:0048610:reproductive cellular process; GO:0051301:cell division; …
YGR222W	PET54	0	0	0	0.534806	0.148649	8.65984	0.117241	398	0.0871212	0.117671	GO:0000372:Group I intron splicing; GO:0000375:RNA splicing, via transesterification reactions; GO:0000376:RNA splicing, via transesterification reactions with guanosine as nucleophile; GO:0006139:nucleobase, nucleoside, nucleotide and nucleic acid metabolic process; GO:0006396:RNA processing; GO:0006412:translation; GO:0008150:biological_process; GO:0008152:metabolic process; GO:0008380:RNA spli…
YDL107W	MSS2	0	0	0	0.565699	0.160714	12.1182	0.148936	1675	0.0433131	0.117654	GO:0006461:protein complex assembly; GO:0008150:biological_process; GO:0008152:metabolic process; GO:0009987:cellular process; GO:0016043:cellular component organization and biogenesis; GO:0019538:protein metabolic process; GO:0022607:cellular component assembly; GO:0030154:cell differentiation; GO:0031647:regulation of protein stability; GO:0032502:developmental process; GO:0043170:macromolecule…
YEL039C	CYC7	0	0	0	0.527386	0.227273	6.99454	0.095057	3754	0.0300676	0.117466	GO:0006091:generation of precursor metabolites and energy; GO:0006118:electron transport; GO:0008150:biological_process; GO:0008152:metabolic process;
YPR166C	MRP2	0	1	0	0.235553	0.073713	11.451	0.148649	220	0.129771	0.117378	GO:0006412:translation; GO:0008150:biological_process; GO:0008152:metabolic process; GO:0009058:biosynthetic process; GO:0009059:macromolecule biosynthetic process; GO:0009987:cellular process; GO:0019538:protein metabolic process; GO:0043170:macromolecule metabolic process; GO:0044237:cellular metabolic process; GO:0044238:primary metabolic process; GO:0044260:cellular macromolecule metabolic pr…
YER080W	YER080W	1	0	0	0.590219	0.1777	1.59367	0.0395604	170	0.134831	0.117364	GO:0008150:biological_process;
YBR176W	ECM31	0	0	0	0.825226	0.238994	1.8893	0.0426275	777	0.0698835	0.117168	GO:0006732:coenzyme metabolic process; GO:0006752:group transfer coenzyme metabolic process; GO:0008150:biological_process; GO:0008152:metabolic process; GO:0009058:biosynthetic process; GO:0009108:coenzyme biosynthetic process; GO:0009987:cellular process; GO:0015939:pantothenate metabolic process; GO:0015940:pantothenate biosynthetic process; GO:0044237:cellular metabolic process; GO:0044249:ce…
YGL040C	HEM2	0	0	0	0.189427	0.07119	10.3299	0.141304	67	0.137931	0.116808	GO:0006778:porphyrin metabolic process; GO:0006779:porphyrin biosynthetic process; GO:0006783:heme biosynthetic process; GO:0008150:biological_process; GO:0008152:metabolic process; GO:0009058:biosynthetic process; GO:0009987:cellular process; GO:0019748:secondary metabolic process; GO:0033013:tetrapyrrole metabolic process; GO:0033014:tetrapyrrole biosynthetic process; GO:0042168:heme metabolic …
YMR083W	ADH3	0	0	0	0.607252	0.25	2.67298	0.0536636	1519	0.0464527	0.116705	GO:0006091:generation of precursor metabolites and energy; GO:0006113:fermentation; GO:0006116:NADH oxidation; GO:0006139:nucleobase, nucleoside, nucleotide and nucleic acid metabolic process; GO:0006732:coenzyme metabolic process; GO:0006733:oxidoreduction coenzyme metabolic process; GO:0006734:NADH metabolic process; GO:0006766:vitamin metabolic process; GO:0006767:water-soluble vitamin metabol…
YNL158W	PGA1	0	0	0	0.412262	0.19774			2613	0.0356317	0.116686	GO:0006810:transport; GO:0008150:biological_process; GO:0009987:cellular process; GO:0016043:cellular component organization and biogenesis; GO:0032940:secretion by cell; GO:0045045:secretory pathway; GO:0046903:secretion; GO:0051179:localization; GO:0051234:establishment of localization; GO:0051641:cellular localization; GO:0051649:establishment of cellular localization;
YBR162W-A	YSY6	0	0	0	0.520711	0.224719	7.35895	0.0952381	3977	0.0298887	0.116615	GO:0008104:protein localization; GO:0008150:biological_process; GO:0009306:protein secretion; GO:0009987:cellular process; GO:0016043:cellular component organization and biogenesis; GO:0032940:secretion by cell; GO:0033036:macromolecule localization; GO:0045184:establishment of protein localization; GO:0046903:secretion; GO:0051179:localization; GO:0051234:establishment of localization; GO:005164…
YDR512C	EMI1	0	0	0	0.258251	0.091065	9.00515	0.128788	210	0.129771	0.116541	GO:0000003:reproduction; GO:0006139:nucleobase, nucleoside, nucleotide and nucleic acid metabolic process; GO:0006350:transcription; GO:0006351:transcription, DNA-dependent; GO:0006355:regulation of transcription, DNA-dependent; GO:0006357:regulation of transcription from RNA polymerase II promoter; GO:0006366:transcription from RNA polymerase II promoter; GO:0008150:biological_process; GO:000815…
YDL008W	APC11	0	0	0	0.350302	0.148789	8.29243	0.109756	364	0.0909091	0.116485	GO:0000022:mitotic spindle elongation; GO:0000070:mitotic sister chromatid segregation; GO:0000074:regulation of progression through cell cycle; GO:0000087:M phase of mitotic cell cycle; GO:0000226:microtubule cytoskeleton organization and biogenesis; GO:0000278:mitotic cell cycle; GO:0000279:M phase; GO:0000819:sister chromatid segregation; GO:0006464:protein modification process; GO:0006508:pro…
YHR116W	COX23	0	0	0	0.266312	0.097744	11.9313	0.148936	307	0.102151	0.116277	GO:0006091:generation of precursor metabolites and energy; GO:0008150:biological_process; GO:0008152:metabolic process; GO:0009060:aerobic respiration; GO:0015980:energy derivation by oxidation of organic compounds; GO:0045333:cellular respiration;
YGR174C	CBP4	0	0	0	0.485231	0.12993	6.5876	0.0887372	207	0.129771	0.116146	GO:0006461:protein complex assembly; GO:0008150:biological_process; GO:0008152:metabolic process; GO:0009987:cellular process; GO:0016043:cellular component organization and biogenesis; GO:0019538:protein metabolic process; GO:0022607:cellular component assembly; GO:0030154:cell differentiation; GO:0032502:developmental process; GO:0043170:macromolecule metabolic process; GO:0044238:primary metab…
YBR263W	SHM1	0	0	0	0.848072	0.260274	2.51567	0.0506208	2328	0.0372936	0.116063	GO:0006730:one-carbon compound metabolic process; GO:0008150:biological_process; GO:0008152:metabolic process; GO:0009987:cellular process; GO:0044237:cellular metabolic process;
YNL026W	SAM50	0	0	1	0.270335	0.101562	4.50442	0.0689076	45	0.176471	0.115647	GO:0006461:protein complex assembly; GO:0006605:protein targeting; GO:0006626:protein targeting to mitochondrion; GO:0006810:transport; GO:0006839:mitochondrial transport; GO:0006886:intracellular protein transport; GO:0006996:organelle organization and biogenesis; GO:0007005:mitochondrion organization and biogenesis; GO:0007006:mitochondrial membrane organization and biogenesis; GO:0007008:outer…
YDR393W	SHE9	0	0	1	0.346788	0.148789	10.7837	0.148649	1380	0.0493942	0.115611	GO:0006996:organelle organization and biogenesis; GO:0007005:mitochondrion organization and biogenesis; GO:0007006:mitochondrial membrane organization and biogenesis; GO:0007007:inner mitochondrial membrane organization and biogenesis; GO:0008150:biological_process; GO:0009987:cellular process; GO:0016043:cellular component organization and biogenesis; GO:0016044:membrane organization and biogene…
YPR020W	ATP20	0	0	0	0.354775	0.09375	11.3032	0.148649	278	0.103825	0.115408	GO:0006091:generation of precursor metabolites and energy; GO:0006119:oxidative phosphorylation; GO:0006139:nucleobase, nucleoside, nucleotide and nucleic acid metabolic process; GO:0006163:purine nucleotide metabolic process; GO:0006164:purine nucleotide biosynthetic process; GO:0006732:coenzyme metabolic process; GO:0006752:group transfer coenzyme metabolic process; GO:0006753:nucleoside phosph…
YPL158C	YPL158C	1	0	0	0.461125	0.23913	3.39582	0.0592885	1429	0.047619	0.115346	GO:0008150:biological_process;
YLR295C	ATP14	0	0	0	0.322953	0.087838	9.72865	0.131148	240	0.125926	0.11497	GO:0006091:generation of precursor metabolites and energy; GO:0006119:oxidative phosphorylation; GO:0006139:nucleobase, nucleoside, nucleotide and nucleic acid metabolic process; GO:0006163:purine nucleotide metabolic process; GO:0006164:purine nucleotide biosynthetic process; GO:0006732:coenzyme metabolic process; GO:0006752:group transfer coenzyme metabolic process; GO:0006753:nucleoside phosph…
YBR283C	SSH1	0	0	0	0.510833	0.265487	1.8114	0.0425963	2627	0.0356317	0.114572	GO:0000723:telomere maintenance; GO:0006605:protein targeting; GO:0006612:protein targeting to membrane; GO:0006613:cotranslational protein targeting to membrane; GO:0006810:transport; GO:0006886:intracellular protein transport; GO:0006996:organelle organization and biogenesis; GO:0007001:chromosome organization and biogenesis (sensu Eukaryota); GO:0008104:protein localization; GO:0008150:biologi…
YDR511W	ACN9	0	0	0	0.446797	0.112648	10.8402	0.148649	452	0.0822368	0.114511	GO:0005975:carbohydrate metabolic process; GO:0005996:monosaccharide metabolic process; GO:0006006:glucose metabolic process; GO:0006066:alcohol metabolic process; GO:0006082:organic acid metabolic process; GO:0006090:pyruvate metabolic process; GO:0006091:generation of precursor metabolites and energy; GO:0006094:gluconeogenesis; GO:0008150:biological_process; GO:0008152:metabolic process; GO:00…
YBL080C	PET112	0	0	1	0.598618	0.179856	8.94001	0.128788	2922	0.034632	0.114425	GO:0006091:generation of precursor metabolites and energy; GO:0006412:translation; GO:0006996:organelle organization and biogenesis; GO:0007005:mitochondrion organization and biogenesis; GO:0008150:biological_process; GO:0008152:metabolic process; GO:0009058:biosynthetic process; GO:0009059:macromolecule biosynthetic process; GO:0009060:aerobic respiration; GO:0009987:cellular process; GO:0015980…
YPL271W	ATP15	0	0	0	0.609192	0.179856	8.49744	0.115385	1421	0.0479204	0.114387	GO:0006091:generation of precursor metabolites and energy; GO:0006119:oxidative phosphorylation; GO:0006139:nucleobase, nucleoside, nucleotide and nucleic acid metabolic process; GO:0006163:purine nucleotide metabolic process; GO:0006164:purine nucleotide biosynthetic process; GO:0006732:coenzyme metabolic process; GO:0006752:group transfer coenzyme metabolic process; GO:0006753:nucleoside phosph…
YPL270W	MDL2	0	0	0	0.615983	0.179856	0.80076	0.0298939	186	0.133333	0.114361	GO:0006091:generation of precursor metabolites and energy; GO:0008150:biological_process; GO:0008152:metabolic process; GO:0009060:aerobic respiration; GO:0015980:energy derivation by oxidation of organic compounds; GO:0045333:cellular respiration;
YBL013W	FMT1	0	0	0	0.505815	0.204082			5270	0.0245783	0.11433	GO:0006082:organic acid metabolic process; GO:0006139:nucleobase, nucleoside, nucleotide and nucleic acid metabolic process; GO:0006399:tRNA metabolic process; GO:0006412:translation; GO:0006413:translational initiation; GO:0006418:tRNA aminoacylation for protein translation; GO:0006431:methionyl-tRNA aminoacylation; GO:0006519:amino acid and derivative metabolic process; GO:0006520:amino acid me…
YBR260C	RGD1	0	0	0	0.442653	0.225806	1.63828	0.0397554	487	0.0761155	0.113892	GO:0001101:response to acid; GO:0006950:response to stress; GO:0006970:response to osmotic stress; GO:0007154:cell communication; GO:0007165:signal transduction; GO:0007166:cell surface receptor linked signal transduction; GO:0007231:osmosensory signaling pathway; GO:0008150:biological_process; GO:0009628:response to abiotic stimulus; GO:0009987:cellular process; GO:0042221:response to chemical s…
YNR018W	YNR018W	1	0	0	0.65242	0.189427	5.83963	0.0748663	493	0.0761155	0.11347	GO:0008150:biological_process;
YDR036C	EHD3	0	0	0	0.550005	0.155807	2.37125	0.0482143	74	0.136364	0.113462	GO:0006082:organic acid metabolic process; GO:0006629:lipid metabolic process; GO:0006631:fatty acid metabolic process; GO:0006635:fatty acid beta-oxidation; GO:0006810:transport; GO:0006897:endocytosis; GO:0008150:biological_process; GO:0008152:metabolic process; GO:0009987:cellular process; GO:0010324:membrane invagination; GO:0016043:cellular component organization and biogenesis; GO:0016044:m…
YPL183W-A	YPL183W-A	0	1	0	0.90064	0.260274	2.8948	0.0556174	5537	0.0243008	0.113397	GO:0006412:translation; GO:0008150:biological_process; GO:0008152:metabolic process; GO:0009058:biosynthetic process; GO:0009059:macromolecule biosynthetic process; GO:0009987:cellular process; GO:0019538:protein metabolic process; GO:0043170:macromolecule metabolic process; GO:0044237:cellular metabolic process; GO:0044238:primary metabolic process; GO:0044260:cellular macromolecule metabolic pr…
YJL121C	RPE1	0	0	0	0.607252	0.251799	2.58648	0.0523715	2556	0.0358546	0.113342	GO:0005975:carbohydrate metabolic process; GO:0005996:monosaccharide metabolic process; GO:0006006:glucose metabolic process; GO:0006007:glucose catabolic process; GO:0006066:alcohol metabolic process; GO:0006091:generation of precursor metabolites and energy; GO:0006098:pentose-phosphate shunt; GO:0006139:nucleobase, nucleoside, nucleotide and nucleic acid metabolic process; GO:0006732:coenzyme …
YHR189W	PTH1	0	0	0	0.676547	0.201878			5263	0.0246139	0.113246	GO:0006412:translation; GO:0008150:biological_process; GO:0008152:metabolic process; GO:0009058:biosynthetic process; GO:0009059:macromolecule biosynthetic process; GO:0009987:cellular process; GO:0019538:protein metabolic process; GO:0043170:macromolecule metabolic process; GO:0044237:cellular metabolic process; GO:0044238:primary metabolic process; GO:0044260:cellular macromolecule metabolic pr…
YNR045W	PET494	0	0	0	0.565699	0.160714	5.80934	0.0748663	297	0.103825	0.113135	GO:0006412:translation; GO:0008150:biological_process; GO:0008152:metabolic process; GO:0009058:biosynthetic process; GO:0009059:macromolecule biosynthetic process; GO:0009987:cellular process; GO:0019538:protein metabolic process; GO:0043170:macromolecule metabolic process; GO:0044237:cellular metabolic process; GO:0044238:primary metabolic process; GO:0044260:cellular macromolecule metabolic pr…
YNL083W	SAL1	0	0	0	0.633892	0.185484	4.55873	0.0689076	417	0.0848057	0.113066	GO:0006810:transport; GO:0008150:biological_process; GO:0051179:localization; GO:0051234:establishment of localization;
YBR166C	TYR1	0	0	0	0.544465	0.229412	1.5112	0.0395604	680	0.0698835	0.112952	GO:0006082:organic acid metabolic process; GO:0006519:amino acid and derivative metabolic process; GO:0006520:amino acid metabolic process; GO:0006570:tyrosine metabolic process; GO:0006725:aromatic compound metabolic process; GO:0006807:nitrogen compound metabolic process; GO:0008150:biological_process; GO:0008152:metabolic process; GO:0009072:aromatic amino acid family metabolic process; GO:000…
YLR201C	COQ9	0	0	0	0.534806	0.148248	2.85336	0.0556174	138	0.134831	0.112899	GO:0006091:generation of precursor metabolites and energy; GO:0006732:coenzyme metabolic process; GO:0006733:oxidoreduction coenzyme metabolic process; GO:0006743:ubiquinone metabolic process; GO:0006744:ubiquinone biosynthetic process; GO:0008150:biological_process; GO:0008152:metabolic process; GO:0009058:biosynthetic process; GO:0009060:aerobic respiration; GO:0009108:coenzyme biosynthetic pro…
YLR193C	UPS1	0	0	0	0.598665	0.179856	5.59776	0.07	378	0.0887097	0.112855	GO:0006464:protein modification process; GO:0006605:protein targeting; GO:0006626:protein targeting to mitochondrion; GO:0006627:mitochondrial protein processing; GO:0006810:transport; GO:0006839:mitochondrial transport; GO:0006886:intracellular protein transport; GO:0008104:protein localization; GO:0008150:biological_process; GO:0008152:metabolic process; GO:0009987:cellular process; GO:0015031:…
YBR205W	KTR3	0	0	0	0.444365	0.228758	2.70912	0.0546793	1113	0.0551091	0.112849	GO:0006464:protein modification process; GO:0006486:protein amino acid glycosylation; GO:0006487:protein amino acid N-linked glycosylation; GO:0006493:protein amino acid O-linked glycosylation; GO:0007047:cell wall organization and biogenesis; GO:0008150:biological_process; GO:0008152:metabolic process; GO:0009058:biosynthetic process; GO:0009059:macromolecule biosynthetic process; GO:0009100:gly…
YDL033C	SLM3	0	0	0	0.633892	0.185484			1960	0.0398551	0.11267	GO:0006139:nucleobase, nucleoside, nucleotide and nucleic acid metabolic process; GO:0006399:tRNA metabolic process; GO:0006400:tRNA modification; GO:0006412:translation; GO:0008150:biological_process; GO:0008152:metabolic process; GO:0009058:biosynthetic process; GO:0009059:macromolecule biosynthetic process; GO:0009451:RNA modification; GO:0009987:cellular process; GO:0016070:RNA metabolic proc…
YBR078W	ECM33	0	0	0	0.514267	0.272727	0.988502	0.0319028	3186	0.0333598	0.112663	GO:0007047:cell wall organization and biogenesis; GO:0008150:biological_process; GO:0009987:cellular process; GO:0016043:cellular component organization and biogenesis; GO:0045229:external encapsulating structure organization and biogenesis;
YFR040W	SAP155	0	0	0	0.451165	0.231788	3.46966	0.0592885	1506	0.0466102	0.112562	GO:0000082:G1/S transition of mitotic cell cycle; GO:0000278:mitotic cell cycle; GO:0007049:cell cycle; GO:0008150:biological_process; GO:0009987:cellular process; GO:0022402:cell cycle process; GO:0022403:cell cycle phase; GO:0051325:interphase; GO:0051329:interphase of mitotic cell cycle;
YDR286C	YDR286C	1	0	0	0.137948	0.052567	13.8984	0.222222	905	0.0626822	0.11249	GO:0008150:biological_process;
YPL117C	IDI1	0	0	0	0.534806	0.22807	5.05678	0.0689076	2017	0.0398551	0.112278	GO:0006066:alcohol metabolic process; GO:0006629:lipid metabolic process; GO:0006694:steroid biosynthetic process; GO:0006696:ergosterol biosynthetic process; GO:0008150:biological_process; GO:0008152:metabolic process; GO:0008202:steroid metabolic process; GO:0008204:ergosterol metabolic process; GO:0008610:lipid biosynthetic process; GO:0009058:biosynthetic process; GO:0009987:cellular process;…
YOR322C	LDB19	0	0	0	0.379957	0.172093			1197	0.0519481	0.112021	GO:0000723:telomere maintenance; GO:0006996:organelle organization and biogenesis; GO:0007001:chromosome organization and biogenesis (sensu Eukaryota); GO:0008150:biological_process; GO:0009987:cellular process; GO:0016043:cellular component organization and biogenesis; GO:0032200:telomere organization and biogenesis; GO:0051276:chromosome organization and biogenesis;
YLR056W	ERG3	0	0	0	0.660905	0.28	0.768381	0.0290625	4632	0.0265463	0.11187	GO:0006066:alcohol metabolic process; GO:0006629:lipid metabolic process; GO:0006694:steroid biosynthetic process; GO:0006696:ergosterol biosynthetic process; GO:0006810:transport; GO:0006897:endocytosis; GO:0008150:biological_process; GO:0008152:metabolic process; GO:0008202:steroid metabolic process; GO:0008204:ergosterol metabolic process; GO:0008610:lipid biosynthetic process; GO:0009058:bios…
YBR038W	CHS2	0	0	0	0.500652	0.258621	1.29574	0.0372549	2130	0.0393795	0.111752	GO:0000910:cytokinesis; GO:0000916:cytokinesis, contractile ring contraction; GO:0008150:biological_process; GO:0009987:cellular process; GO:0032506:cytokinetic process; GO:0051301:cell division;
YBR163W	DEM1	1	0	0	0.858832	0.260274	0.693867	0.0275256	1456	0.0474517	0.11175	GO:0008150:biological_process;
YDR470C	UGO1	0	0	1	0.477953	0.242424	1.28855	0.0372549	1099	0.0551091	0.111596	GO:0000002:mitochondrial genome maintenance; GO:0006810:transport; GO:0006996:organelle organization and biogenesis; GO:0007005:mitochondrion organization and biogenesis; GO:0008053:mitochondrial fusion; GO:0008150:biological_process; GO:0009987:cellular process; GO:0016043:cellular component organization and biogenesis; GO:0030447:filamentous growth; GO:0040007:growth; GO:0048284:organelle fusio…
YNL294C	RIM21	0	0	0	0.362265	0.161417			920	0.0617284	0.111573	GO:0000003:reproduction; GO:0000902:cell morphogenesis; GO:0001403:invasive growth (sensu Saccharomyces); GO:0007047:cell wall organization and biogenesis; GO:0008150:biological_process; GO:0008361:regulation of cell size; GO:0009272:chitin- and beta-glucan-containing cell wall biogenesis; GO:0009653:anatomical structure morphogenesis; GO:0009987:cellular process; GO:0016043:cellular component or…
YJL143W	TIM17	0	0	0	0.458136	0.166667	7.87881	0.097561	742	0.0698835	0.111371	GO:0006605:protein targeting; GO:0006626:protein targeting to mitochondrion; GO:0006810:transport; GO:0006839:mitochondrial transport; GO:0006886:intracellular protein transport; GO:0008104:protein localization; GO:0008150:biological_process; GO:0009987:cellular process; GO:0015031:protein transport; GO:0016043:cellular component organization and biogenesis; GO:0017038:protein import; GO:0030150:…
YER087W	YER087W	1	0	0	0.246637	0.08453	8.49423	0.115385	174	0.134021	0.111312	GO:0008150:biological_process;
YGR078C	PAC10	0	0	0	0.468034	0.23913	2.7118	0.0549683	2104	0.039831	0.11131	GO:0006457:protein folding; GO:0007021:tubulin folding; GO:0008150:biological_process; GO:0008152:metabolic process; GO:0009987:cellular process; GO:0019538:protein metabolic process; GO:0043170:macromolecule metabolic process; GO:0044237:cellular metabolic process; GO:0044238:primary metabolic process; GO:0044260:cellular macromolecule metabolic process; GO:0044267:cellular protein metabolic pro…
YOL026C	MIM1	0	0	0	0.419715	0.202312	3.59258	0.0617111	659	0.0698835	0.111302	GO:0006461:protein complex assembly; GO:0006605:protein targeting; GO:0006626:protein targeting to mitochondrion; GO:0006810:transport; GO:0006839:mitochondrial transport; GO:0006886:intracellular protein transport; GO:0008104:protein localization; GO:0008150:biological_process; GO:0008152:metabolic process; GO:0009987:cellular process; GO:0015031:protein transport; GO:0016043:cellular component …
YDL045W-A	MRP10	0	0	0	0.90064	0.260274	2.06069	0.0442748	4101	0.02933	0.111293	GO:0006412:translation; GO:0008150:biological_process; GO:0008152:metabolic process; GO:0009058:biosynthetic process; GO:0009059:macromolecule biosynthetic process; GO:0009987:cellular process; GO:0019538:protein metabolic process; GO:0043170:macromolecule metabolic process; GO:0044237:cellular metabolic process; GO:0044238:primary metabolic process; GO:0044260:cellular macromolecule metabolic pr…
YBR007C	DSF2	1	0	0	0.611224	0.179856			1807	0.0423131	0.111085	GO:0008150:biological_process;
YBR125C	PTC4	1	0	0	0.422417	0.204678	1.97968	0.0430657	411	0.0855019	0.111082	GO:0008150:biological_process;
YLL012W	YEH1	0	0	0	0.498847	0.194175			4331	0.0277778	0.110976	GO:0006066:alcohol metabolic process; GO:0006629:lipid metabolic process; GO:0008150:biological_process; GO:0008152:metabolic process; GO:0008202:steroid metabolic process; GO:0009987:cellular process; GO:0016125:sterol metabolic process; GO:0044237:cellular metabolic process; GO:0044238:primary metabolic process; GO:0044255:cellular lipid metabolic process;
YOR357C	SNX3	0	0	0	0.375872	0.165919	7.53221	0.0967742	701	0.0698835	0.110859	GO:0008104:protein localization; GO:0008150:biological_process; GO:0033036:macromolecule localization; GO:0051179:localization;
YGR112W	SHY1	0	0	0	0.542344	0.151099	6.24568	0.0820669	315	0.0989583	0.110708	GO:0006091:generation of precursor metabolites and energy; GO:0008150:biological_process; GO:0008152:metabolic process; GO:0009060:aerobic respiration; GO:0015980:energy derivation by oxidation of organic compounds; GO:0045333:cellular respiration;
YIR015W	RPR2	0	0	0	0.498847	0.196078			5139	0.0251293	0.110604	GO:0006139:nucleobase, nucleoside, nucleotide and nucleic acid metabolic process; GO:0006396:RNA processing; GO:0006399:tRNA metabolic process; GO:0008033:tRNA processing; GO:0008150:biological_process; GO:0008152:metabolic process; GO:0009987:cellular process; GO:0016070:RNA metabolic process; GO:0043170:macromolecule metabolic process; GO:0043283:biopolymer metabolic process; GO:0044237:cellula…
YBR129C	OPY1	0	0	0	0.422417	0.204678	5.10285	0.0689076	1020	0.0579151	0.1105	GO:0000003:reproduction; GO:0000746:conjugation; GO:0000747:conjugation with cellular fusion; GO:0008150:biological_process; GO:0009987:cellular process; GO:0019953:sexual reproduction; GO:0022413:reproductive process in single-celled organism; GO:0022414:reproductive process; GO:0032505:reproduction of a single-celled organism; GO:0048610:reproductive cellular process; GO:0051301:cell division; …
YBL001C	ECM15	0	0	0	0.480429	0.179372	8.54612	0.115385	2523	0.0361991	0.110319	GO:0007047:cell wall organization and biogenesis; GO:0008150:biological_process; GO:0009987:cellular process; GO:0016043:cellular component organization and biogenesis; GO:0045229:external encapsulating structure organization and biogenesis;
YKL207W	YKL207W	1	0	0	0.598665	0.25	0.843654	0.0302115	1232	0.0506329	0.110281	GO:0008150:biological_process;
YOL053W	YOL053W	1	0	0	0.270335	0.101365	7.17146	0.095057	180	0.134021	0.110148	GO:0008150:biological_process;
YKL058W	TOA2	0	0	0	0.345261	0.111111	10.6704	0.144737	561	0.0745921	0.110147	GO:0006139:nucleobase, nucleoside, nucleotide and nucleic acid metabolic process; GO:0006350:transcription; GO:0006351:transcription, DNA-dependent; GO:0006352:transcription initiation; GO:0006366:transcription from RNA polymerase II promoter; GO:0006367:transcription initiation from RNA polymerase II promoter; GO:0008150:biological_process; GO:0008152:metabolic process; GO:0009987:cellular proce…
YPL252C	YAH1	0	0	0	0.77027	0.217877	1.88309	0.0426275	752	0.0698835	0.110129	GO:0006778:porphyrin metabolic process; GO:0006779:porphyrin biosynthetic process; GO:0006783:heme biosynthetic process; GO:0006784:heme a biosynthetic process; GO:0008150:biological_process; GO:0008152:metabolic process; GO:0009058:biosynthetic process; GO:0009987:cellular process; GO:0019748:secondary metabolic process; GO:0033013:tetrapyrrole metabolic process; GO:0033014:tetrapyrrole biosynth…
YPL135W	ISU1	0	0	0	1.01715	0.263158	0.755915	0.0289142	2260	0.0381594	0.110077	GO:0006873:cell ion homeostasis; GO:0006875:metal ion homeostasis; GO:0006879:iron ion homeostasis; GO:0008150:biological_process; GO:0008152:metabolic process; GO:0009987:cellular process; GO:0016226:iron-sulfur cluster assembly; GO:0019725:cell homeostasis; GO:0030003:cation homeostasis; GO:0030005:di-, tri-valent inorganic cation homeostasis; GO:0031163:metallo-sulfur cluster assembly; GO:0042…
YJR010C-A	SPC1	0	0	0	0.459239	0.235714	2.87494	0.0556174	2238	0.0385269	0.109953	GO:0006464:protein modification process; GO:0006465:signal peptide processing; GO:0006518:peptide metabolic process; GO:0006605:protein targeting; GO:0006810:transport; GO:0006886:intracellular protein transport; GO:0008104:protein localization; GO:0008150:biological_process; GO:0008152:metabolic process; GO:0009987:cellular process; GO:0015031:protein transport; GO:0016043:cellular component org…
YCR028C-A	RIM1	0	0	1	0.922907	0.263158	1.72947	0.0419084	5546	0.0243008	0.109789	GO:0000002:mitochondrial genome maintenance; GO:0006996:organelle organization and biogenesis; GO:0007005:mitochondrion organization and biogenesis; GO:0008150:biological_process; GO:0009987:cellular process; GO:0016043:cellular component organization and biogenesis;
YBL045C	COR1	0	0	0	0.588384	0.175862	2.43896	0.0494505	286	0.103825	0.109713	GO:0006091:generation of precursor metabolites and energy; GO:0008150:biological_process; GO:0008152:metabolic process; GO:0009060:aerobic respiration; GO:0015980:energy derivation by oxidation of organic compounds; GO:0045333:cellular respiration;
YJR121W	ATP2	0	0	0	0.581618	0.166667	3.31748	0.0582902	279	0.103825	0.109594	GO:0001302:replicative cell aging; GO:0001321:age-dependent general metabolic decline during replicative cell aging; GO:0006091:generation of precursor metabolites and energy; GO:0006119:oxidative phosphorylation; GO:0006139:nucleobase, nucleoside, nucleotide and nucleic acid metabolic process; GO:0006163:purine nucleotide metabolic process; GO:0006164:purine nucleotide biosynthetic process; GO:0…
YBR151W	APD1	1	0	0	0.439146	0.158845	2.16728	0.0455655	246	0.122302	0.108904	GO:0008150:biological_process;
YMR293C	YMR293C	0	0	0	0.550005	0.154494	7.69341	0.097561	579	0.0745921	0.108882	GO:0006091:generation of precursor metabolites and energy; GO:0008150:biological_process; GO:0008152:metabolic process; GO:0009060:aerobic respiration; GO:0015980:energy derivation by oxidation of organic compounds; GO:0045333:cellular respiration;
YGL124C	MON1	0	0	0	0.500612	0.25641	0.637781	0.0268996	1665	0.0433131	0.108874	GO:0006605:protein targeting; GO:0006623:protein targeting to vacuole; GO:0006810:transport; GO:0006886:intracellular protein transport; GO:0006914:autophagy; GO:0007034:vacuolar transport; GO:0008104:protein localization; GO:0008150:biological_process; GO:0009987:cellular process; GO:0015031:protein transport; GO:0016043:cellular component organization and biogenesis; GO:0016192:vesicle-mediated…
YMR026C	PEX12	0	0	0	0.375872	0.166667	1.80954	0.0424815	254	0.117241	0.108797	GO:0006605:protein targeting; GO:0006625:protein targeting to peroxisome; GO:0006810:transport; GO:0006886:intracellular protein transport; GO:0006996:organelle organization and biogenesis; GO:0007031:peroxisome organization and biogenesis; GO:0008104:protein localization; GO:0008150:biological_process; GO:0009987:cellular process; GO:0015031:protein transport; GO:0016043:cellular component organ…
YNR037C	RSM19	0	0	0	0.193548	0.054079	9.97215	0.136842	161	0.134831	0.108584	GO:0006412:translation; GO:0008150:biological_process; GO:0008152:metabolic process; GO:0009058:biosynthetic process; GO:0009059:macromolecule biosynthetic process; GO:0009987:cellular process; GO:0019538:protein metabolic process; GO:0043170:macromolecule metabolic process; GO:0044237:cellular metabolic process; GO:0044238:primary metabolic process; GO:0044260:cellular macromolecule metabolic pr…
YIL154C	IMP2'	0	0	0	0.485231	0.184332			3245	0.0327869	0.108559	GO:0005975:carbohydrate metabolic process; GO:0006139:nucleobase, nucleoside, nucleotide and nucleic acid metabolic process; GO:0006259:DNA metabolic process; GO:0006281:DNA repair; GO:0006950:response to stress; GO:0006974:response to DNA damage stimulus; GO:0008150:biological_process; GO:0008152:metabolic process; GO:0009719:response to endogenous stimulus; GO:0009987:cellular process; GO:00431…
YIL031W	ULP2	0	0	0	0.633892	0.185484			3522	0.0316206	0.108552	GO:0000074:regulation of progression through cell cycle; GO:0000075:cell cycle checkpoint; GO:0000087:M phase of mitotic cell cycle; GO:0000278:mitotic cell cycle; GO:0000279:M phase; GO:0006276:plasmid maintenance; GO:0006464:protein modification process; GO:0006996:organelle organization and biogenesis; GO:0007049:cell cycle; GO:0007067:mitosis; GO:0007088:regulation of mitosis; GO:0007093:mito…
YMR263W	SAP30	0	0	0	0.484575	0.242424	1.66083	0.0402976	1701	0.0426647	0.108462	GO:0000183:chromatin silencing at rDNA; GO:0000723:telomere maintenance; GO:0006139:nucleobase, nucleoside, nucleotide and nucleic acid metabolic process; GO:0006259:DNA metabolic process; GO:0006323:DNA packaging; GO:0006325:establishment and/or maintenance of chromatin architecture; GO:0006333:chromatin assembly or disassembly; GO:0006338:chromatin remodeling; GO:0006342:chromatin silencing; GO…
YAL039C	CYC3	0	0	0	0.581912	0.171141	7.81149	0.097561	1041	0.0565327	0.108412	GO:0006461:protein complex assembly; GO:0006464:protein modification process; GO:0008150:biological_process; GO:0008152:metabolic process; GO:0009987:cellular process; GO:0016043:cellular component organization and biogenesis; GO:0017003:protein-heme linkage; GO:0017004:cytochrome complex assembly; GO:0017006:protein-tetrapyrrole linkage; GO:0018063:cytochrome c-heme linkage; GO:0019538:protein m…
YLR050C	YLR050C	1	0	0	0.527386	0.227273	1.9069	0.0427046	1073	0.0551091	0.108362	GO:0008150:biological_process;
YGL221C	NIF3	1	0	0	0.607252	0.179856	4.59881	0.0689076	542	0.0761155	0.108293	GO:0008150:biological_process;
YBR199W	KTR4	0	0	0	0.51149	0.207254	1.48948	0.0395604	472	0.0778816	0.108232	GO:0006464:protein modification process; GO:0006486:protein amino acid glycosylation; GO:0006487:protein amino acid N-linked glycosylation; GO:0008150:biological_process; GO:0008152:metabolic process; GO:0009058:biosynthetic process; GO:0009059:macromolecule biosynthetic process; GO:0009100:glycoprotein metabolic process; GO:0009101:glycoprotein biosynthetic process; GO:0009987:cellular process; …
YNL310C	ZIM17	0	0	1	0.624862	0.185484	4.66217	0.0689076	786	0.0698835	0.108092	GO:0006457:protein folding; GO:0006605:protein targeting; GO:0006626:protein targeting to mitochondrion; GO:0006810:transport; GO:0006839:mitochondrial transport; GO:0006886:intracellular protein transport; GO:0006950:response to stress; GO:0006986:response to unfolded protein; GO:0006996:organelle organization and biogenesis; GO:0007005:mitochondrion organization and biogenesis; GO:0008104:prote…
YLR116W	MSL5	0	0	0	0.485231	0.183486			3393	0.0320896	0.107788	GO:0000375:RNA splicing, via transesterification reactions; GO:0000377:RNA splicing, via transesterification reactions with bulged adenosine as nucleophile; GO:0000398:nuclear mRNA splicing, via spliceosome; GO:0006139:nucleobase, nucleoside, nucleotide and nucleic acid metabolic process; GO:0006396:RNA processing; GO:0006397:mRNA processing; GO:0008150:biological_process; GO:0008152:metabolic pr…
YDR079W	PET100	0	0	0	0.417315	0.104027	11.5519	0.148649	660	0.0698835	0.10752	GO:0006091:generation of precursor metabolites and energy; GO:0006461:protein complex assembly; GO:0008150:biological_process; GO:0008152:metabolic process; GO:0008535:cytochrome c oxidase complex assembly; GO:0009060:aerobic respiration; GO:0009987:cellular process; GO:0015980:energy derivation by oxidation of organic compounds; GO:0016043:cellular component organization and biogenesis; GO:00195…
YBL067C	UBP13	1	0	0	0.444365	0.230263	1.88187	0.0426275	1288	0.0493942	0.107428	GO:0008150:biological_process;
YPL098C	MGR2	0	0	1	0.111071	0.03802	12.21	0.148936	135	0.134831	0.107263	GO:0000002:mitochondrial genome maintenance; GO:0006996:organelle organization and biogenesis; GO:0007005:mitochondrion organization and biogenesis; GO:0008150:biological_process; GO:0009987:cellular process; GO:0016043:cellular component organization and biogenesis;
YDL004W	ATP16	0	0	0	0.273448	0.102616	7.70931	0.097561	247	0.121429	0.107202	GO:0006091:generation of precursor metabolites and energy; GO:0006119:oxidative phosphorylation; GO:0006139:nucleobase, nucleoside, nucleotide and nucleic acid metabolic process; GO:0006163:purine nucleotide metabolic process; GO:0006164:purine nucleotide biosynthetic process; GO:0006732:coenzyme metabolic process; GO:0006752:group transfer coenzyme metabolic process; GO:0006753:nucleoside phosph…
YBR015C	MNN2	0	0	0	0.428589	0.210843	2.87103	0.0556174	1087	0.0551091	0.10719	GO:0006464:protein modification process; GO:0006486:protein amino acid glycosylation; GO:0008150:biological_process; GO:0008152:metabolic process; GO:0009058:biosynthetic process; GO:0009059:macromolecule biosynthetic process; GO:0009100:glycoprotein metabolic process; GO:0009101:glycoprotein biosynthetic process; GO:0009987:cellular process; GO:0019538:protein metabolic process; GO:0043170:macro…
YBR228W	SLX1	0	0	0	0.493963	0.247934	1.06085	0.0331695	2099	0.0398551	0.106986	GO:0006139:nucleobase, nucleoside, nucleotide and nucleic acid metabolic process; GO:0006259:DNA metabolic process; GO:0006260:DNA replication; GO:0006261:DNA-dependent DNA replication; GO:0006950:response to stress; GO:0006974:response to DNA damage stimulus; GO:0008150:biological_process; GO:0008152:metabolic process; GO:0009719:response to endogenous stimulus; GO:0009987:cellular process; GO:0…
YER050C	RSM18	0	0	0	0.235553	0.074859	10.2274	0.141304	294	0.103825	0.106663	GO:0006412:translation; GO:0008150:biological_process; GO:0008152:metabolic process; GO:0009058:biosynthetic process; GO:0009059:macromolecule biosynthetic process; GO:0009987:cellular process; GO:0019538:protein metabolic process; GO:0043170:macromolecule metabolic process; GO:0044237:cellular metabolic process; GO:0044238:primary metabolic process; GO:0044260:cellular macromolecule metabolic pr…
YBR111C	YSA1	1	0	0	0.543114	0.229412	2.31902	0.0469974	1657	0.0433131	0.106574	GO:0008150:biological_process;
YDR376W	ARH1	0	0	0	0.643077	0.188034	2.58881	0.0525273	466	0.0791139	0.106558	GO:0006873:cell ion homeostasis; GO:0006875:metal ion homeostasis; GO:0006879:iron ion homeostasis; GO:0008150:biological_process; GO:0009987:cellular process; GO:0019725:cell homeostasis; GO:0030003:cation homeostasis; GO:0030005:di-, tri-valent inorganic cation homeostasis; GO:0042592:homeostatic process; GO:0046916:transition metal ion homeostasis; GO:0048878:chemical homeostasis; GO:0050801:i…
YJL208C	NUC1	0	0	0	0.676547	0.200935	5.75015	0.0748663	1604	0.0438247	0.106542	GO:0006139:nucleobase, nucleoside, nucleotide and nucleic acid metabolic process; GO:0006259:DNA metabolic process; GO:0006308:DNA catabolic process; GO:0006310:DNA recombination; GO:0006401:RNA catabolic process; GO:0006915:apoptosis; GO:0006996:organelle organization and biogenesis; GO:0008150:biological_process; GO:0008152:metabolic process; GO:0008219:cell death; GO:0009056:catabolic process;…
YBR192W	RIM2	0	0	1	0.285067	0.112088	9.31043	0.131148	523	0.0761155	0.10645	GO:0000002:mitochondrial genome maintenance; GO:0006810:transport; GO:0006862:nucleotide transport; GO:0006864:pyrimidine nucleotide transport; GO:0006996:organelle organization and biogenesis; GO:0007005:mitochondrion organization and biogenesis; GO:0008150:biological_process; GO:0009987:cellular process; GO:0015931:nucleobase, nucleoside, nucleotide and nucleic acid transport; GO:0016043:cellul…
YPL002C	SNF8	0	0	0	0.41126	0.140351	1.80971	0.0425101	87	0.136364	0.106408	GO:0000122:negative regulation of transcription from RNA polymerase II promoter; GO:0000429:regulation of transcription from RNA polymerase II promoter by carbon catabolites; GO:0000430:regulation of transcription from RNA polymerase II promoter by glucose; GO:0000433:negative regulation of transcription from RNA polymerase II promoter by glucose; GO:0000437:negative regulation of transcription f…
YML050W	YML050W	1	0	0	0.258223	0.091065	11.3968	0.148649	465	0.0793651	0.10636	GO:0008150:biological_process;
YLR289W	GUF1	1	0	0	0.633892	0.185484	4.31997	0.0689076	880	0.0646617	0.106351	GO:0008150:biological_process;
YER078C	YER078C	0	0	0	0.607252	0.179856	4.41218	0.0689076	658	0.0698835	0.106216	GO:0006508:proteolysis; GO:0008150:biological_process; GO:0008152:metabolic process; GO:0009987:cellular process; GO:0019538:protein metabolic process; GO:0043170:macromolecule metabolic process; GO:0044237:cellular metabolic process; GO:0044238:primary metabolic process; GO:0044260:cellular macromolecule metabolic process; GO:0044267:cellular protein metabolic process;
YGR234W	YHB1	0	0	0	0.512893	0.215054	4.73235	0.0689076	2915	0.034632	0.106198	GO:0006950:response to stress; GO:0008150:biological_process; GO:0050896:response to stimulus;
YFL016C	MDJ1	0	0	0	0.70907	0.207071	4.9288	0.0689076	1730	0.0424628	0.106147	GO:0006457:protein folding; GO:0006508:proteolysis; GO:0008150:biological_process; GO:0008152:metabolic process; GO:0009987:cellular process; GO:0019538:protein metabolic process; GO:0043170:macromolecule metabolic process; GO:0044237:cellular metabolic process; GO:0044238:primary metabolic process; GO:0044260:cellular macromolecule metabolic process; GO:0044267:cellular protein metabolic process;
YDL181W	INH1	0	0	0	0.574936	0.165109	5.93619	0.0769231	520	0.0761155	0.106049	GO:0006091:generation of precursor metabolites and energy; GO:0006119:oxidative phosphorylation; GO:0006139:nucleobase, nucleoside, nucleotide and nucleic acid metabolic process; GO:0006163:purine nucleotide metabolic process; GO:0006164:purine nucleotide biosynthetic process; GO:0006732:coenzyme metabolic process; GO:0006752:group transfer coenzyme metabolic process; GO:0006753:nucleoside phosph…
YGR150C	YGR150C	1	0	0	0.615983	0.179856	7.25886	0.0952381	1794	0.0424628	0.105852	GO:0008150:biological_process;
YDL104C	QRI7	1	0	0	0.691455	0.203791	2.88442	0.0556174	1018	0.0580645	0.105824	GO:0008150:biological_process;
YIL138C	TPM2	0	0	1	0.552072	0.235669	1.74566	0.0419084	1967	0.0398551	0.105811	GO:0000001:mitochondrion inheritance; GO:0000003:reproduction; GO:0000011:vacuole inheritance; GO:0000902:cell morphogenesis; GO:0006403:RNA localization; GO:0006810:transport; GO:0006887:exocytosis; GO:0006996:organelle organization and biogenesis; GO:0007005:mitochondrion organization and biogenesis; GO:0007010:cytoskeleton organization and biogenesis; GO:0007015:actin filament organization; GO…
YNL051W	COG5	0	0	0	0.115286	0.032071	11.2568	0.148649	68	0.136364	0.105694	GO:0006810:transport; GO:0006891:intra-Golgi vesicle-mediated transport; GO:0008150:biological_process; GO:0009987:cellular process; GO:0016043:cellular component organization and biogenesis; GO:0016192:vesicle-mediated transport; GO:0032940:secretion by cell; GO:0045045:secretory pathway; GO:0046903:secretion; GO:0046907:intracellular transport; GO:0048193:Golgi vesicle transport; GO:0051179:loc…
YER058W	PET117	0	0	0	0.258223	0.091065	12.6916	0.148936	530	0.0761155	0.105372	GO:0006461:protein complex assembly; GO:0008150:biological_process; GO:0008152:metabolic process; GO:0008535:cytochrome c oxidase complex assembly; GO:0009987:cellular process; GO:0016043:cellular component organization and biogenesis; GO:0019538:protein metabolic process; GO:0022607:cellular component assembly; GO:0030154:cell differentiation; GO:0032502:developmental process; GO:0043170:macromo…
YFR029W	PTR3	0	0	0	0.3835	0.176471			3096	0.0341325	0.105302	GO:0001101:response to acid; GO:0008150:biological_process; GO:0009719:response to endogenous stimulus; GO:0010033:response to organic substance; GO:0042221:response to chemical stimulus; GO:0043200:response to amino acid stimulus; GO:0050896:response to stimulus;
YOR215C	YOR215C	1	0	0	0.616303	0.179856	3.79965	0.0645161	640	0.0712743	0.105215	GO:0008150:biological_process;
YJL102W	MEF2	0	0	0	0.550005	0.155367	4.443	0.0689076	335	0.0909091	0.105061	GO:0006412:translation; GO:0006414:translational elongation; GO:0008150:biological_process; GO:0008152:metabolic process; GO:0009058:biosynthetic process; GO:0009059:macromolecule biosynthetic process; GO:0009987:cellular process; GO:0019538:protein metabolic process; GO:0043170:macromolecule metabolic process; GO:0043283:biopolymer metabolic process; GO:0043284:biopolymer biosynthetic process; G…
YBL056W	PTC3	0	0	0	0.443118	0.161172	5.01608	0.0689076	423	0.0848057	0.104962	GO:0000074:regulation of progression through cell cycle; GO:0000079:regulation of cyclin-dependent protein kinase activity; GO:0000161:MAPKKK cascade during osmolarity sensing; GO:0000165:MAPKKK cascade; GO:0000173:inactivation of MAPK activity during osmolarity sensing; GO:0000188:inactivation of MAPK activity; GO:0006464:protein modification process; GO:0006469:negative regulation of protein ki…
YDL027C	YDL027C	1	0	0	0.70078	0.20398	2.83762	0.0554324	1110	0.0551091	0.10484	GO:0008150:biological_process;
YMR064W	AEP1	0	0	0	0.633892	0.185484	2.58862	0.0524752	492	0.0761155	0.104692	GO:0006412:translation; GO:0008150:biological_process; GO:0008152:metabolic process; GO:0009058:biosynthetic process; GO:0009059:macromolecule biosynthetic process; GO:0009987:cellular process; GO:0019538:protein metabolic process; GO:0043170:macromolecule metabolic process; GO:0044237:cellular metabolic process; GO:0044238:primary metabolic process; GO:0044260:cellular macromolecule metabolic pr…
YBR227C	MCX1	1	0	0	0.633415	0.185484	1.91405	0.0427046	412	0.0855019	0.104563	GO:0008150:biological_process;
YHR023W	MYO1	0	0	0	0.581618	0.244898	1.16233	0.0347405	3133	0.0339806	0.10454	GO:0000910:cytokinesis; GO:0000912:cytokinesis, formation of actomyosin apparatus; GO:0000915:cytokinesis, contractile ring formation; GO:0000916:cytokinesis, contractile ring contraction; GO:0000920:cell separation during cytokinesis; GO:0006996:organelle organization and biogenesis; GO:0007010:cytoskeleton organization and biogenesis; GO:0007109:cytokinesis, completion of separation; GO:0008150…
YBR011C	IPP1	0	0	0	0.3976	0.137097	9.75869	0.132653	1612	0.0435816	0.104444	GO:0006793:phosphorus metabolic process; GO:0006796:phosphate metabolic process; GO:0008150:biological_process; GO:0008152:metabolic process; GO:0009987:cellular process; GO:0044237:cellular metabolic process;
YDR298C	ATP5	0	0	0	0.34536	0.091691	6.39621	0.0858086	154	0.134831	0.10411	GO:0006091:generation of precursor metabolites and energy; GO:0006119:oxidative phosphorylation; GO:0006139:nucleobase, nucleoside, nucleotide and nucleic acid metabolic process; GO:0006163:purine nucleotide metabolic process; GO:0006164:purine nucleotide biosynthetic process; GO:0006732:coenzyme metabolic process; GO:0006752:group transfer coenzyme metabolic process; GO:0006753:nucleoside phosph…
YGR193C	PDX1	0	0	0	0.534806	0.149051	1.20664	0.0354512	236	0.12782	0.104107	GO:0006082:organic acid metabolic process; GO:0006084:acetyl-CoA metabolic process; GO:0006085:acetyl-CoA biosynthetic process; GO:0006086:acetyl-CoA biosynthetic process from pyruvate; GO:0006090:pyruvate metabolic process; GO:0006732:coenzyme metabolic process; GO:0008150:biological_process; GO:0008152:metabolic process; GO:0009987:cellular process; GO:0019752:carboxylic acid metabolic process;…
YJR034W	PET191	0	0	0	0.255278	0.089076	11.6811	0.148649	557	0.0745921	0.104106	GO:0006461:protein complex assembly; GO:0008150:biological_process; GO:0008152:metabolic process; GO:0008535:cytochrome c oxidase complex assembly; GO:0009987:cellular process; GO:0016043:cellular component organization and biogenesis; GO:0019538:protein metabolic process; GO:0022607:cellular component assembly; GO:0030154:cell differentiation; GO:0032502:developmental process; GO:0043170:macromo…
YMR002W	MIC17	1	0	0	0.185058	0.065911	8.61451	0.116438	209	0.129771	0.10404	GO:0008150:biological_process;
YGL160W	YGL160W	1	0	0	0.491987	0.186047	1.89063	0.0426275	448	0.0830565	0.10391	GO:0008150:biological_process;
YBR153W	RIB7	0	0	0	0.58988	0.177083	5.476	0.0689076	845	0.0657277	0.103906	GO:0006766:vitamin metabolic process; GO:0006767:water-soluble vitamin metabolic process; GO:0006771:riboflavin metabolic process; GO:0008150:biological_process; GO:0008152:metabolic process; GO:0009058:biosynthetic process; GO:0009110:vitamin biosynthetic process; GO:0009231:riboflavin biosynthetic process; GO:0009987:cellular process; GO:0042364:water-soluble vitamin biosynthetic process; GO:00…
YNL058C	YNL058C	1	0	0	0.464937	0.23913	0.819499	0.03	1713	0.0424628	0.103864	GO:0008150:biological_process;
YNL156C	NSG2	0	0	0	0.478579	0.176991	3.76566	0.0645161	759	0.0698835	0.103797	GO:0006066:alcohol metabolic process; GO:0006629:lipid metabolic process; GO:0006694:steroid biosynthetic process; GO:0008150:biological_process; GO:0008152:metabolic process; GO:0008202:steroid metabolic process; GO:0008610:lipid biosynthetic process; GO:0009058:biosynthetic process; GO:0009987:cellular process; GO:0016125:sterol metabolic process; GO:0016126:sterol biosynthetic process; GO:0044…
YGR257C	MTM1	0	0	0	0.607252	0.179856	3.1979	0.0566502	588	0.0745921	0.103699	GO:0000041:transition metal ion transport; GO:0006810:transport; GO:0006811:ion transport; GO:0006812:cation transport; GO:0006828:manganese ion transport; GO:0008150:biological_process; GO:0015674:di-, tri-valent inorganic cation transport; GO:0030001:metal ion transport; GO:0051179:localization; GO:0051234:establishment of localization;
YNR036C	YNR036C	0	0	0	0.200399	0.056475	8.68698	0.119718	108	0.134831	0.103675	GO:0006412:translation; GO:0008150:biological_process; GO:0008152:metabolic process; GO:0009058:biosynthetic process; GO:0009059:macromolecule biosynthetic process; GO:0009987:cellular process; GO:0019538:protein metabolic process; GO:0043170:macromolecule metabolic process; GO:0044237:cellular metabolic process; GO:0044238:primary metabolic process; GO:0044260:cellular macromolecule metabolic pr…
YKL141W	SDH3	0	0	0	0.286253	0.112088	3.8354	0.0650529	191	0.133333	0.103491	GO:0005975:carbohydrate metabolic process; GO:0006084:acetyl-CoA metabolic process; GO:0006091:generation of precursor metabolites and energy; GO:0006099:tricarboxylic acid cycle; GO:0006118:electron transport; GO:0006119:oxidative phosphorylation; GO:0006121:mitochondrial electron transport, succinate to ubiquinone; GO:0006732:coenzyme metabolic process; GO:0006793:phosphorus metabolic process; …
YML111W	BUL2	0	0	0	0.541632	0.229412	1.32246	0.0376128	1654	0.0433131	0.103446	GO:0000209:protein polyubiquitination; GO:0006464:protein modification process; GO:0006512:ubiquitin cycle; GO:0006513:protein monoubiquitination; GO:0008150:biological_process; GO:0008152:metabolic process; GO:0009987:cellular process; GO:0016567:protein ubiquitination; GO:0019538:protein metabolic process; GO:0032446:protein modification by small protein conjugation; GO:0043170:macromolecule me…
YJL019W	MPS3	0	0	0	0.478579	0.177778			4209	0.0285628	0.10317	GO:0000003:reproduction; GO:0000070:mitotic sister chromatid segregation; GO:0000087:M phase of mitotic cell cycle; GO:0000278:mitotic cell cycle; GO:0000279:M phase; GO:0000741:karyogamy; GO:0000742:karyogamy during conjugation with cellular fusion; GO:0000743:nuclear migration during conjugation with cellular fusion; GO:0000746:conjugation; GO:0000747:conjugation with cellular fusion; GO:000081…
YHR007C	ERG11	0	0	0	0.595234	0.25	1.05949	0.0330882	4674	0.0263158	0.103135	GO:0006066:alcohol metabolic process; GO:0006629:lipid metabolic process; GO:0006694:steroid biosynthetic process; GO:0006696:ergosterol biosynthetic process; GO:0008150:biological_process; GO:0008152:metabolic process; GO:0008202:steroid metabolic process; GO:0008204:ergosterol metabolic process; GO:0008610:lipid biosynthetic process; GO:0009058:biosynthetic process; GO:0009987:cellular process;…
YML058W	SML1	0	0	1	0.527386	0.227273	1.4848	0.0395604	1800	0.0424628	0.103099	GO:0006950:response to stress; GO:0006974:response to DNA damage stimulus; GO:0006996:organelle organization and biogenesis; GO:0007005:mitochondrion organization and biogenesis; GO:0008150:biological_process; GO:0009719:response to endogenous stimulus; GO:0009987:cellular process; GO:0016043:cellular component organization and biogenesis; GO:0050896:response to stimulus;
YBL099W	ATP1	0	0	0	0.623503	0.18254	3.1678	0.0565111	661	0.0698835	0.102978	GO:0006091:generation of precursor metabolites and energy; GO:0006119:oxidative phosphorylation; GO:0006139:nucleobase, nucleoside, nucleotide and nucleic acid metabolic process; GO:0006163:purine nucleotide metabolic process; GO:0006164:purine nucleotide biosynthetic process; GO:0006732:coenzyme metabolic process; GO:0006752:group transfer coenzyme metabolic process; GO:0006753:nucleoside phosph…
YPR134W	MSS18	0	0	0	0.573739	0.16358	4.97242	0.0689076	511	0.0761155	0.102868	GO:0000372:Group I intron splicing; GO:0000375:RNA splicing, via transesterification reactions; GO:0000376:RNA splicing, via transesterification reactions with guanosine as nucleophile; GO:0006139:nucleobase, nucleoside, nucleotide and nucleic acid metabolic process; GO:0006396:RNA processing; GO:0008150:biological_process; GO:0008152:metabolic process; GO:0008380:RNA splicing; GO:0009987:cellula…
YBR164C	ARL1	0	0	0	0.360654	0.159533	6.05309	0.0789474	703	0.0698835	0.102788	GO:0006605:protein targeting; GO:0006623:protein targeting to vacuole; GO:0006810:transport; GO:0006886:intracellular protein transport; GO:0006892:post-Golgi vesicle-mediated transport; GO:0006893:Golgi to plasma membrane transport; GO:0007034:vacuolar transport; GO:0008104:protein localization; GO:0008150:biological_process; GO:0009987:cellular process; GO:0015031:protein transport; GO:0016043:…
YLL050C	COF1	0	0	0	0.379668	0.171296	7.9158	0.097561	2141	0.0391459	0.102668	GO:0006996:organelle organization and biogenesis; GO:0007010:cytoskeleton organization and biogenesis; GO:0007015:actin filament organization; GO:0008150:biological_process; GO:0008152:metabolic process; GO:0008154:actin polymerization and/or depolymerization; GO:0009987:cellular process; GO:0016043:cellular component organization and biogenesis; GO:0019538:protein metabolic process; GO:0030029:a…
YOR065W	CYT1	0	0	0	0.574936	0.165109	2.97355	0.0556818	392	0.0871212	0.102637	GO:0006091:generation of precursor metabolites and energy; GO:0006118:electron transport; GO:0006119:oxidative phosphorylation; GO:0006122:mitochondrial electron transport, ubiquinol to cytochrome c; GO:0006793:phosphorus metabolic process; GO:0006796:phosphate metabolic process; GO:0008150:biological_process; GO:0008152:metabolic process; GO:0009987:cellular process; GO:0016310:phosphorylation; …
YDR484W	VPS52	0	0	0	0.480429	0.242424	1.20736	0.0354839	3879	0.0299936	0.102634	GO:0006810:transport; GO:0006892:post-Golgi vesicle-mediated transport; GO:0006896:Golgi to vacuole transport; GO:0006996:organelle organization and biogenesis; GO:0007010:cytoskeleton organization and biogenesis; GO:0007034:vacuolar transport; GO:0008150:biological_process; GO:0009987:cellular process; GO:0016043:cellular component organization and biogenesis; GO:0016192:vesicle-mediated transpo…
YKR074W	YKR074W	1	0	0	0.441818	0.161172	6.92533	0.095057	1208	0.0516129	0.102614	GO:0008150:biological_process;
YNL084C	END3	0	0	0	0.300973	0.116788	2.96969	0.0556818	160	0.134831	0.102434	GO:0000003:reproduction; GO:0000147:actin cortical patch assembly; GO:0000282:cellular bud site selection; GO:0000902:cell morphogenesis; GO:0000910:cytokinesis; GO:0006810:transport; GO:0006897:endocytosis; GO:0006996:organelle organization and biogenesis; GO:0007010:cytoskeleton organization and biogenesis; GO:0007015:actin filament organization; GO:0007047:cell wall organization and biogenesis…
YML110C	COQ5	0	0	0	0.389929	0.101473	4.64472	0.0689076	93	0.136364	0.102248	GO:0006091:generation of precursor metabolites and energy; GO:0006732:coenzyme metabolic process; GO:0006733:oxidoreduction coenzyme metabolic process; GO:0006743:ubiquinone metabolic process; GO:0006744:ubiquinone biosynthetic process; GO:0008150:biological_process; GO:0008152:metabolic process; GO:0009058:biosynthetic process; GO:0009060:aerobic respiration; GO:0009108:coenzyme biosynthetic pro…
YOL042W	NGL1	1	0	0	0.633892	0.185484	3.48682	0.0593792	956	0.0617284	0.102197	GO:0008150:biological_process;
YGL106W	MLC1	0	0	0	0.36839	0.161417	5.61431	0.0703518	592	0.0745921	0.10212	GO:0000910:cytokinesis; GO:0000912:cytokinesis, formation of actomyosin apparatus; GO:0000915:cytokinesis, contractile ring formation; GO:0006810:transport; GO:0006903:vesicle targeting; GO:0006996:organelle organization and biogenesis; GO:0007010:cytoskeleton organization and biogenesis; GO:0007017:microtubule-based process; GO:0008104:protein localization; GO:0008150:biological_process; GO:0009…
YIL042C	PKP1	0	0	0	0.573739	0.165109			2198	0.0389908	0.10205	GO:0000723:telomere maintenance; GO:0006464:protein modification process; GO:0006468:protein amino acid phosphorylation; GO:0006793:phosphorus metabolic process; GO:0006796:phosphate metabolic process; GO:0006996:organelle organization and biogenesis; GO:0007001:chromosome organization and biogenesis (sensu Eukaryota); GO:0008150:biological_process; GO:0008152:metabolic process; GO:0009987:cellul…
YJR047C	ANB1	0	0	0	0.542344	0.229412	1.55239	0.0395604	2396	0.0369393	0.101971	GO:0006412:translation; GO:0006413:translational initiation; GO:0008150:biological_process; GO:0008152:metabolic process; GO:0009058:biosynthetic process; GO:0009059:macromolecule biosynthetic process; GO:0009987:cellular process; GO:0016043:cellular component organization and biogenesis; GO:0019538:protein metabolic process; GO:0022607:cellular component assembly; GO:0022613:ribonucleoprotein co…
YJR091C	JSN1	0	0	0	0.375872	0.167421			2443	0.0365039	0.101962	GO:0000288:mRNA catabolic process, deadenylation-dependent decay; GO:0006139:nucleobase, nucleoside, nucleotide and nucleic acid metabolic process; GO:0006401:RNA catabolic process; GO:0006402:mRNA catabolic process; GO:0008150:biological_process; GO:0008152:metabolic process; GO:0009056:catabolic process; GO:0009057:macromolecule catabolic process; GO:0009987:cellular process; GO:0016070:RNA met…
YPL028W	ERG10	0	0	0	0.512893	0.208333	1.50256	0.0395604	1019	0.0579897	0.101961	GO:0006066:alcohol metabolic process; GO:0006629:lipid metabolic process; GO:0006694:steroid biosynthetic process; GO:0006696:ergosterol biosynthetic process; GO:0008150:biological_process; GO:0008152:metabolic process; GO:0008202:steroid metabolic process; GO:0008204:ergosterol metabolic process; GO:0008610:lipid biosynthetic process; GO:0009058:biosynthetic process; GO:0009987:cellular process;…
YKL190W	CNB1	0	0	0	0.34439	0.146259	7.7508	0.097561	925	0.0617284	0.101849	GO:0000003:reproduction; GO:0000746:conjugation; GO:0000747:conjugation with cellular fusion; GO:0000754:adaptation to pheromone during conjugation with cellular fusion; GO:0006873:cell ion homeostasis; GO:0007047:cell wall organization and biogenesis; GO:0007154:cell communication; GO:0007165:signal transduction; GO:0008150:biological_process; GO:0009966:regulation of signal transduction; GO:000…
YOR020C	HSP10	0	0	0	0.286384	0.090062	10.6632	0.141304	619	0.0731707	0.101512	GO:0006457:protein folding; GO:0008150:biological_process; GO:0008152:metabolic process; GO:0009987:cellular process; GO:0019538:protein metabolic process; GO:0043170:macromolecule metabolic process; GO:0044237:cellular metabolic process; GO:0044238:primary metabolic process; GO:0044260:cellular macromolecule metabolic process; GO:0044267:cellular protein metabolic process;
YML079W	YML079W	1	0	0	0.189427	0.070099	7.77732	0.097561	75	0.136364	0.101341	GO:0008150:biological_process;
YHR190W	ERG9	0	0	0	0.498847	0.197044	1.70142	0.0414277	847	0.0655488	0.10134	GO:0006066:alcohol metabolic process; GO:0006629:lipid metabolic process; GO:0006694:steroid biosynthetic process; GO:0006696:ergosterol biosynthetic process; GO:0008150:biological_process; GO:0008152:metabolic process; GO:0008202:steroid metabolic process; GO:0008204:ergosterol metabolic process; GO:0008610:lipid biosynthetic process; GO:0009058:biosynthetic process; GO:0009987:cellular process;…
YGR232W	NAS6	0	0	0	0.134949	0.037257	9.23723	0.131148	117	0.134831	0.101079	GO:0006508:proteolysis; GO:0008150:biological_process; GO:0008152:metabolic process; GO:0009987:cellular process; GO:0019538:protein metabolic process; GO:0043170:macromolecule metabolic process; GO:0044237:cellular metabolic process; GO:0044238:primary metabolic process; GO:0044260:cellular macromolecule metabolic process; GO:0044267:cellular protein metabolic process;
YBR143C	SUP45	0	0	0	0.444365	0.230263	2.01827	0.0436747	4182	0.0287443	0.100894	GO:0000910:cytokinesis; GO:0006412:translation; GO:0006415:translational termination; GO:0008150:biological_process; GO:0008152:metabolic process; GO:0009058:biosynthetic process; GO:0009059:macromolecule biosynthetic process; GO:0009987:cellular process; GO:0016043:cellular component organization and biogenesis; GO:0019538:protein metabolic process; GO:0022411:cellular component disassembly; GO:…
YLR008C	PAM18	0	0	0	0.238278	0.076479	10.258	0.141304	414	0.0848708	0.100885	GO:0006605:protein targeting; GO:0006626:protein targeting to mitochondrion; GO:0006810:transport; GO:0006839:mitochondrial transport; GO:0006886:intracellular protein transport; GO:0008104:protein localization; GO:0008150:biological_process; GO:0009987:cellular process; GO:0015031:protein transport; GO:0016043:cellular component organization and biogenesis; GO:0017038:protein import; GO:0030150:…
YLR395C	COX8	0	0	0	0.354775	0.09403	9.99531	0.138298	738	0.0698835	0.100737	GO:0006091:generation of precursor metabolites and energy; GO:0006118:electron transport; GO:0006119:oxidative phosphorylation; GO:0006123:mitochondrial electron transport, cytochrome c to oxygen; GO:0006793:phosphorus metabolic process; GO:0006796:phosphate metabolic process; GO:0008150:biological_process; GO:0008152:metabolic process; GO:0009987:cellular process; GO:0016310:phosphorylation; GO:…
YPR183W	DPM1	0	0	0	0.435207	0.217391	1.97862	0.0430657	1839	0.0414651	0.100641	GO:0006464:protein modification process; GO:0006486:protein amino acid glycosylation; GO:0006487:protein amino acid N-linked glycosylation; GO:0006493:protein amino acid O-linked glycosylation; GO:0006497:protein amino acid lipidation; GO:0006505:GPI anchor metabolic process; GO:0006506:GPI anchor biosynthetic process; GO:0006629:lipid metabolic process; GO:0006643:membrane lipid metabolic proces…
YDL195W	SEC31	0	0	0	0.36637	0.161417			2031	0.0398551	0.100636	GO:0006810:transport; GO:0006888:ER to Golgi vesicle-mediated transport; GO:0008150:biological_process; GO:0009987:cellular process; GO:0016043:cellular component organization and biogenesis; GO:0016192:vesicle-mediated transport; GO:0032940:secretion by cell; GO:0045045:secretory pathway; GO:0046903:secretion; GO:0046907:intracellular transport; GO:0048193:Golgi vesicle transport; GO:0051179:loc…
YFL037W	TUB2	0	0	0	0.387404	0.182741	5.65682	0.0716113	1439	0.0474517	0.100601	GO:0000003:reproduction; GO:0000070:mitotic sister chromatid segregation; GO:0000087:M phase of mitotic cell cycle; GO:0000278:mitotic cell cycle; GO:0000279:M phase; GO:0000741:karyogamy; GO:0000742:karyogamy during conjugation with cellular fusion; GO:0000743:nuclear migration during conjugation with cellular fusion; GO:0000746:conjugation; GO:0000747:conjugation with cellular fusion; GO:000081…
YGL080W	YGL080W	1	0	0	0.633892	0.185484	4.42135	0.0689076	1465	0.0472855	0.100559	GO:0008150:biological_process;
YPR109W	YPR109W	1	0	0	0.15416	0.062691	8.198	0.104046	115	0.134831	0.100523	GO:0008150:biological_process;
YBR029C	CDS1	0	0	0	0.3214	0.132948	6.89856	0.095057	607	0.0735632	0.100523	GO:0006629:lipid metabolic process; GO:0006643:membrane lipid metabolic process; GO:0006644:phospholipid metabolic process; GO:0006650:glycerophospholipid metabolic process; GO:0006655:phosphatidylglycerol biosynthetic process; GO:0006658:phosphatidylserine metabolic process; GO:0008150:biological_process; GO:0008152:metabolic process; GO:0008610:lipid biosynthetic process; GO:0008654:phospholipi…
YMR071C	TVP18	0	0	0	0.241033	0.078869	9.27868	0.131148	333	0.0913462	0.100454	GO:0006810:transport; GO:0008150:biological_process; GO:0016192:vesicle-mediated transport; GO:0051179:localization; GO:0051234:establishment of localization;
YBR110W	ALG1	0	0	0	0.595147	0.178571	1.40563	0.0384615	429	0.0839161	0.100316	GO:0005975:carbohydrate metabolic process; GO:0006091:generation of precursor metabolites and energy; GO:0006464:protein modification process; GO:0006486:protein amino acid glycosylation; GO:0006487:protein amino acid N-linked glycosylation; GO:0006488:dolichol-linked oligosaccharide biosynthetic process; GO:0006490:oligosaccharide-lipid intermediate assembly; GO:0006629:lipid metabolic process; …
YGR266W	YGR266W	1	0	0	0.505815	0.201005	2.62602	0.0532663	1490	0.0466102	0.100294	GO:0008150:biological_process;
YMR214W	SCJ1	0	0	0	0.373106	0.162996			2325	0.0372936	0.100145	GO:0006457:protein folding; GO:0006508:proteolysis; GO:0006511:ubiquitin-dependent protein catabolic process; GO:0006515:misfolded or incompletely synthesized protein catabolic process; GO:0006950:response to stress; GO:0006984:ER-nuclear signaling pathway; GO:0006986:response to unfolded protein; GO:0007154:cell communication; GO:0007165:signal transduction; GO:0007242:intracellular signaling ca…
YPL134C	ODC1	0	0	0	0.609192	0.179856	2.51458	0.0505725	678	0.0698835	0.100104	GO:0006810:transport; GO:0006839:mitochondrial transport; GO:0008150:biological_process; GO:0009987:cellular process; GO:0016043:cellular component organization and biogenesis; GO:0046907:intracellular transport; GO:0051179:localization; GO:0051234:establishment of localization; GO:0051641:cellular localization; GO:0051649:establishment of cellular localization;
YJR077C	MIR1	0	0	0	0.588384	0.175258	3.08953	0.0556818	807	0.0691928	0.100044	GO:0006810:transport; GO:0006811:ion transport; GO:0006817:phosphate transport; GO:0006820:anion transport; GO:0008150:biological_process; GO:0015698:inorganic anion transport; GO:0051179:localization; GO:0051234:establishment of localization;
YBR243C	ALG7	0	0	0	0.389842	0.182741	2.78618	0.0553781	941	0.0617284	0.0999492	GO:0006091:generation of precursor metabolites and energy; GO:0006464:protein modification process; GO:0006486:protein amino acid glycosylation; GO:0006487:protein amino acid N-linked glycosylation; GO:0008150:biological_process; GO:0008152:metabolic process; GO:0009058:biosynthetic process; GO:0009059:macromolecule biosynthetic process; GO:0009060:aerobic respiration; GO:0009100:glycoprotein met…
YLR205C	HMX1	0	0	0	0.542344	0.229412	1.20729	0.0354675	3054	0.0343543	0.0997446	GO:0006778:porphyrin metabolic process; GO:0006787:porphyrin catabolic process; GO:0006873:cell ion homeostasis; GO:0006875:metal ion homeostasis; GO:0006879:iron ion homeostasis; GO:0008150:biological_process; GO:0008152:metabolic process; GO:0009056:catabolic process; GO:0009987:cellular process; GO:0019725:cell homeostasis; GO:0019748:secondary metabolic process; GO:0030003:cation homeostasis;…
YKL208W	CBT1	0	0	0	0.624862	0.185484	3.30506	0.0580645	1138	0.054732	0.0994269	GO:0006139:nucleobase, nucleoside, nucleotide and nucleic acid metabolic process; GO:0006396:RNA processing; GO:0006397:mRNA processing; GO:0006461:protein complex assembly; GO:0008150:biological_process; GO:0008152:metabolic process; GO:0009987:cellular process; GO:0016043:cellular component organization and biogenesis; GO:0016070:RNA metabolic process; GO:0016071:mRNA metabolic process; GO:0017…
YCL008C	STP22	0	0	0	0.465576	0.168776			3871	0.0299936	0.0993848	GO:0000723:telomere maintenance; GO:0006508:proteolysis; GO:0006511:ubiquitin-dependent protein catabolic process; GO:0006605:protein targeting; GO:0006612:protein targeting to membrane; GO:0006623:protein targeting to vacuole; GO:0006810:transport; GO:0006886:intracellular protein transport; GO:0006996:organelle organization and biogenesis; GO:0007001:chromosome organization and biogenesis (sens…
YLR218C	YLR218C	1	0	0	0.176684	0.058874	10.1404	0.139785	314	0.0994764	0.0993785	GO:0008150:biological_process;
YLR077W	YLR077W	1	0	0	0.261201	0.092857	5.55598	0.0689076	94	0.136364	0.0993761	GO:0008150:biological_process;
YDR276C	PMP3	0	0	0	0.322278	0.134503	9.08158	0.130081	3172	0.0335329	0.0993724	GO:0006810:transport; GO:0006811:ion transport; GO:0006812:cation transport; GO:0008150:biological_process; GO:0009987:cellular process; GO:0019725:cell homeostasis; GO:0042391:regulation of membrane potential; GO:0042592:homeostatic process; GO:0051179:localization; GO:0051234:establishment of localization; GO:0065007:biological regulation; GO:0065008:regulation of biological quality;
YMR023C	MSS1	0	0	0	0.527386	0.147059	4.03149	0.0661417	427	0.084507	0.0992359	GO:0006139:nucleobase, nucleoside, nucleotide and nucleic acid metabolic process; GO:0006399:tRNA metabolic process; GO:0006400:tRNA modification; GO:0006412:translation; GO:0008150:biological_process; GO:0008152:metabolic process; GO:0009058:biosynthetic process; GO:0009059:macromolecule biosynthetic process; GO:0009451:RNA modification; GO:0009987:cellular process; GO:0016070:RNA metabolic proc…
YBL025W	RRN10	0	0	0	0.450817	0.231788	0.968879	0.031355	3093	0.0341325	0.0990918	GO:0006139:nucleobase, nucleoside, nucleotide and nucleic acid metabolic process; GO:0006350:transcription; GO:0006351:transcription, DNA-dependent; GO:0006360:transcription from RNA polymerase I promoter; GO:0008150:biological_process; GO:0008152:metabolic process; GO:0009987:cellular process; GO:0016070:RNA metabolic process; GO:0032774:RNA biosynthetic process; GO:0043170:macromolecule metabol…
YPR073C	LTP1	0	0	0	0.193923	0.073143	7.38981	0.0952381	235	0.128788	0.0990563	GO:0006464:protein modification process; GO:0006470:protein amino acid dephosphorylation; GO:0006793:phosphorus metabolic process; GO:0006796:phosphate metabolic process; GO:0008150:biological_process; GO:0008152:metabolic process; GO:0009987:cellular process; GO:0016311:dephosphorylation; GO:0019538:protein metabolic process; GO:0043170:macromolecule metabolic process; GO:0043283:biopolymer meta…
YBL050W	SEC17	0	0	0	0.423588	0.154098	3.01545	0.0556818	400	0.0871212	0.098967	GO:0006810:transport; GO:0006888:ER to Golgi vesicle-mediated transport; GO:0006944:membrane fusion; GO:0006996:organelle organization and biogenesis; GO:0007033:vacuole organization and biogenesis; GO:0008150:biological_process; GO:0009987:cellular process; GO:0016043:cellular component organization and biogenesis; GO:0016044:membrane organization and biogenesis; GO:0016192:vesicle-mediated tran…
YMR178W	YMR178W	1	0	0	0.458136	0.165354	2.32615	0.0472028	430	0.0839161	0.0988243	GO:0008150:biological_process;
YDR415C	YDR415C	1	0	0	0.755466	0.213115	1.09477	0.0337359	1287	0.0493942	0.0987484	GO:0008150:biological_process;
YDR377W	ATP17	0	0	0	0.34536	0.091691	9.16198	0.131148	613	0.0731707	0.0986698	GO:0006091:generation of precursor metabolites and energy; GO:0006119:oxidative phosphorylation; GO:0006139:nucleobase, nucleoside, nucleotide and nucleic acid metabolic process; GO:0006163:purine nucleotide metabolic process; GO:0006164:purine nucleotide biosynthetic process; GO:0006732:coenzyme metabolic process; GO:0006752:group transfer coenzyme metabolic process; GO:0006753:nucleoside phosph…
YGR169C	PUS6	0	0	0	0.261201	0.093023	10.2142	0.141304	964	0.0614754	0.0986009	GO:0001522:pseudouridine synthesis; GO:0006139:nucleobase, nucleoside, nucleotide and nucleic acid metabolic process; GO:0006399:tRNA metabolic process; GO:0006400:tRNA modification; GO:0008150:biological_process; GO:0008152:metabolic process; GO:0009451:RNA modification; GO:0009987:cellular process; GO:0016070:RNA metabolic process; GO:0043170:macromolecule metabolic process; GO:0043283:biopolym…
YHR003C	YHR003C	1	0	0	0.565699	0.161094	3.8225	0.064759	782	0.0698835	0.0985789	GO:0008150:biological_process;
YBR276C	PPS1	0	0	0	0.644664	0.188034	2.23778	0.0460905	963	0.0615595	0.0985613	GO:0000074:regulation of progression through cell cycle; GO:0000084:S phase of mitotic cell cycle; GO:0000278:mitotic cell cycle; GO:0006464:protein modification process; GO:0006470:protein amino acid dephosphorylation; GO:0006793:phosphorus metabolic process; GO:0006796:phosphate metabolic process; GO:0007049:cell cycle; GO:0007090:regulation of S phase of mitotic cell cycle; GO:0007346:regulati…
YOR280C	FSH3	1	0	0	0.15416	0.062932	7.97547	0.0978261	169	0.134831	0.0985298	GO:0008150:biological_process;
YBR087W	RFC5	0	0	0	0.39149	0.182741	4.47165	0.0689076	1603	0.0438596	0.0985027	GO:0006139:nucleobase, nucleoside, nucleotide and nucleic acid metabolic process; GO:0006259:DNA metabolic process; GO:0006260:DNA replication; GO:0006261:DNA-dependent DNA replication; GO:0006271:DNA strand elongation during DNA replication; GO:0006272:leading strand elongation; GO:0006281:DNA repair; GO:0006298:mismatch repair; GO:0006950:response to stress; GO:0006974:response to DNA damage st…
YOR305W	YOR305W	0	0	0	0.598665	0.179856	4.82146	0.0689076	1513	0.0466102	0.0984579	GO:0008150:biological_process; GO:0042221:response to chemical stimulus; GO:0042493:response to drug; GO:0050896:response to stimulus;
YDL044C	MTF2	0	0	0	0.581912	0.17	4.36508	0.0689076	1044	0.056391	0.0984328	GO:0006139:nucleobase, nucleoside, nucleotide and nucleic acid metabolic process; GO:0006396:RNA processing; GO:0006397:mRNA processing; GO:0006412:translation; GO:0008150:biological_process; GO:0008152:metabolic process; GO:0009058:biosynthetic process; GO:0009059:macromolecule biosynthetic process; GO:0009987:cellular process; GO:0016070:RNA metabolic process; GO:0016071:mRNA metabolic process;…
YBL102W	SFT2	0	0	0	0.381347	0.172093	1.19493	0.0351759	389	0.088	0.098423	GO:0006810:transport; GO:0006892:post-Golgi vesicle-mediated transport; GO:0006895:Golgi to endosome transport; GO:0008150:biological_process; GO:0009987:cellular process; GO:0016043:cellular component organization and biogenesis; GO:0016192:vesicle-mediated transport; GO:0016197:endosome transport; GO:0032940:secretion by cell; GO:0045045:secretory pathway; GO:0046903:secretion; GO:0046907:intra…
YBR225W	YBR225W	1	0	0	0.443118	0.161172			2666	0.0356317	0.0984018	GO:0008150:biological_process;
YML008C	ERG6	0	0	0	0.431301	0.213415	1.76047	0.0419084	1948	0.0398551	0.0983928	GO:0006066:alcohol metabolic process; GO:0006629:lipid metabolic process; GO:0006694:steroid biosynthetic process; GO:0006696:ergosterol biosynthetic process; GO:0008150:biological_process; GO:0008152:metabolic process; GO:0008202:steroid metabolic process; GO:0008204:ergosterol metabolic process; GO:0008610:lipid biosynthetic process; GO:0009058:biosynthetic process; GO:0009987:cellular process;…
YBL046W	PSY4	0	0	0	0.579481	0.165109			3508	0.0316661	0.0983875	GO:0006464:protein modification process; GO:0006470:protein amino acid dephosphorylation; GO:0006793:phosphorus metabolic process; GO:0006796:phosphate metabolic process; GO:0008150:biological_process; GO:0008152:metabolic process; GO:0009987:cellular process; GO:0016311:dephosphorylation; GO:0019538:protein metabolic process; GO:0042221:response to chemical stimulus; GO:0042493:response to drug;…
YKR036C	CAF4	0	0	1	0.573739	0.165109			3517	0.0316661	0.0983875	GO:0000266:mitochondrial fission; GO:0006139:nucleobase, nucleoside, nucleotide and nucleic acid metabolic process; GO:0006350:transcription; GO:0006351:transcription, DNA-dependent; GO:0006355:regulation of transcription, DNA-dependent; GO:0006996:organelle organization and biogenesis; GO:0007005:mitochondrion organization and biogenesis; GO:0008150:biological_process; GO:0008152:metabolic proce…
YOL027C	MDM38	0	0	1	0.565699	0.160714	2.44944	0.0495868	426	0.0848057	0.0983688	GO:0006810:transport; GO:0006811:ion transport; GO:0006812:cation transport; GO:0006813:potassium ion transport; GO:0006873:cell ion homeostasis; GO:0006875:metal ion homeostasis; GO:0006996:organelle organization and biogenesis; GO:0007005:mitochondrion organization and biogenesis; GO:0007006:mitochondrial membrane organization and biogenesis; GO:0008104:protein localization; GO:0008150:biologic…
YBR065C	ECM2	0	0	0	0.459221	0.166667			3956	0.0299936	0.0983303	GO:0000375:RNA splicing, via transesterification reactions; GO:0000377:RNA splicing, via transesterification reactions with bulged adenosine as nucleophile; GO:0000398:nuclear mRNA splicing, via spliceosome; GO:0006139:nucleobase, nucleoside, nucleotide and nucleic acid metabolic process; GO:0006396:RNA processing; GO:0006397:mRNA processing; GO:0007047:cell wall organization and biogenesis; GO:0…
YOR058C	ASE1	0	0	0	0.454074	0.234043	0.603521	0.0265172	2973	0.0343543	0.0983048	GO:0000022:mitotic spindle elongation; GO:0000087:M phase of mitotic cell cycle; GO:0000090:mitotic anaphase; GO:0000092:mitotic anaphase B; GO:0000226:microtubule cytoskeleton organization and biogenesis; GO:0000278:mitotic cell cycle; GO:0000279:M phase; GO:0001578:microtubule bundle formation; GO:0006996:organelle organization and biogenesis; GO:0007010:cytoskeleton organization and biogenesis…
YMR015C	ERG5	0	0	0	0.512893	0.21164	2.14552	0.0455272	2316	0.0372936	0.0981536	GO:0006066:alcohol metabolic process; GO:0006629:lipid metabolic process; GO:0006694:steroid biosynthetic process; GO:0006696:ergosterol biosynthetic process; GO:0008150:biological_process; GO:0008152:metabolic process; GO:0008202:steroid metabolic process; GO:0008204:ergosterol metabolic process; GO:0008610:lipid biosynthetic process; GO:0009058:biosynthetic process; GO:0009987:cellular process;…
YBL024W	NCL1	0	0	0	0.53001	0.227273	1.57705	0.0395604	4401	0.0276021	0.0981452	GO:0001510:RNA methylation; GO:0006139:nucleobase, nucleoside, nucleotide and nucleic acid metabolic process; GO:0006399:tRNA metabolic process; GO:0006400:tRNA modification; GO:0006730:one-carbon compound metabolic process; GO:0006996:organelle organization and biogenesis; GO:0008150:biological_process; GO:0008152:metabolic process; GO:0009451:RNA modification; GO:0009987:cellular process; GO:00…
YMR154C	RIM13	0	0	0	0.373106	0.163717			3312	0.0325421	0.0981296	GO:0006464:protein modification process; GO:0008150:biological_process; GO:0008152:metabolic process; GO:0009987:cellular process; GO:0016485:protein processing; GO:0019538:protein metabolic process; GO:0043170:macromolecule metabolic process; GO:0043283:biopolymer metabolic process; GO:0043412:biopolymer modification; GO:0043687:post-translational protein modification; GO:0044237:cellular metabo…
YOR196C	LIP5	0	0	0	0.633892	0.185484	1.42123	0.0389333	699	0.0698835	0.0981003	GO:0000273:lipoic acid metabolic process; GO:0006082:organic acid metabolic process; GO:0006732:coenzyme metabolic process; GO:0008150:biological_process; GO:0008152:metabolic process; GO:0009058:biosynthetic process; GO:0009105:lipoic acid biosynthetic process; GO:0009108:coenzyme biosynthetic process; GO:0009987:cellular process; GO:0019752:carboxylic acid metabolic process; GO:0044237:cellular…
YHL014C	YLF2	1	0	0	0.633892	0.185654	5.67582	0.0723514	2519	0.0361991	0.0980682	GO:0008150:biological_process;
YAL062W	GDH3	0	0	0	0.527386	0.227273	1.12063	0.0343348	3293	0.0325546	0.0980541	GO:0006082:organic acid metabolic process; GO:0006519:amino acid and derivative metabolic process; GO:0006520:amino acid metabolic process; GO:0006536:glutamate metabolic process; GO:0006537:glutamate biosynthetic process; GO:0006807:nitrogen compound metabolic process; GO:0008150:biological_process; GO:0008152:metabolic process; GO:0008652:amino acid biosynthetic process; GO:0009058:biosynthetic…
YPL155C	KIP2	0	0	0	0.362029	0.161417			2870	0.034632	0.0980245	GO:0000087:M phase of mitotic cell cycle; GO:0000090:mitotic anaphase; GO:0000092:mitotic anaphase B; GO:0000226:microtubule cytoskeleton organization and biogenesis; GO:0000278:mitotic cell cycle; GO:0000279:M phase; GO:0006810:transport; GO:0006996:organelle organization and biogenesis; GO:0007010:cytoskeleton organization and biogenesis; GO:0007017:microtubule-based process; GO:0007018:microtu…
YDR488C	PAC11	0	0	0	0.460362	0.23913	0.626445	0.0268996	4368	0.0276896	0.0979064	GO:0006810:transport; GO:0006996:organelle organization and biogenesis; GO:0007010:cytoskeleton organization and biogenesis; GO:0007017:microtubule-based process; GO:0007018:microtubule-based movement; GO:0007097:nuclear migration; GO:0008150:biological_process; GO:0009987:cellular process; GO:0016043:cellular component organization and biogenesis; GO:0030473:nuclear migration, microtubule-mediat…
YHR037W	PUT2	0	0	0	0.565699	0.161094	2.61443	0.053	462	0.0796178	0.0979039	GO:0006082:organic acid metabolic process; GO:0006519:amino acid and derivative metabolic process; GO:0006520:amino acid metabolic process; GO:0006536:glutamate metabolic process; GO:0006537:glutamate biosynthetic process; GO:0006560:proline metabolic process; GO:0006562:proline catabolic process; GO:0006807:nitrogen compound metabolic process; GO:0008150:biological_process; GO:0008152:metabolic …
YGL200C	EMP24	0	0	0	0.417315	0.146341	8.30178	0.110429	2447	0.0365039	0.0977581	GO:0006621:protein retention in ER; GO:0006810:transport; GO:0006888:ER to Golgi vesicle-mediated transport; GO:0006996:organelle organization and biogenesis; GO:0008104:protein localization; GO:0008150:biological_process; GO:0009987:cellular process; GO:0016043:cellular component organization and biogenesis; GO:0016050:vesicle organization and biogenesis; GO:0016192:vesicle-mediated transport; G…
YMR150C	IMP1	0	0	0	0.238278	0.076369	6.15983	0.0820669	148	0.134831	0.0977558	GO:0006464:protein modification process; GO:0006605:protein targeting; GO:0006626:protein targeting to mitochondrion; GO:0006627:mitochondrial protein processing; GO:0006810:transport; GO:0006839:mitochondrial transport; GO:0006886:intracellular protein transport; GO:0008104:protein localization; GO:0008150:biological_process; GO:0008152:metabolic process; GO:0009987:cellular process; GO:0015031:…
YBL058W	SHP1	0	0	0	0.294792	0.114679	3.61285	0.0621469	255	0.116438	0.0977547	GO:0000003:reproduction; GO:0000723:telomere maintenance; GO:0005975:carbohydrate metabolic process; GO:0005976:polysaccharide metabolic process; GO:0005977:glycogen metabolic process; GO:0006073:glucan metabolic process; GO:0006091:generation of precursor metabolites and energy; GO:0006112:energy reserve metabolic process; GO:0006508:proteolysis; GO:0006511:ubiquitin-dependent protein catabolic …
YLL009C	COX17	0	0	0	0.345261	0.091559	7.87601	0.097561	289	0.103825	0.0976484	GO:0000041:transition metal ion transport; GO:0006461:protein complex assembly; GO:0006810:transport; GO:0006811:ion transport; GO:0006812:cation transport; GO:0006825:copper ion transport; GO:0008150:biological_process; GO:0008152:metabolic process; GO:0008535:cytochrome c oxidase complex assembly; GO:0009987:cellular process; GO:0015674:di-, tri-valent inorganic cation transport; GO:0015680:int…
YDR047W	HEM12	0	0	0	0.193923	0.074419	6.31165	0.0830671	158	0.134831	0.0974392	GO:0006778:porphyrin metabolic process; GO:0006779:porphyrin biosynthetic process; GO:0006783:heme biosynthetic process; GO:0008150:biological_process; GO:0008152:metabolic process; GO:0009058:biosynthetic process; GO:0009987:cellular process; GO:0019748:secondary metabolic process; GO:0033013:tetrapyrrole metabolic process; GO:0033014:tetrapyrrole biosynthetic process; GO:0042168:heme metabolic …
YGL018C	JAC1	0	0	0	0.643077	0.188034	5.44997	0.0689076	2784	0.0352622	0.0974013	GO:0006091:generation of precursor metabolites and energy; GO:0008150:biological_process; GO:0008152:metabolic process; GO:0009060:aerobic respiration; GO:0009987:cellular process; GO:0015980:energy derivation by oxidation of organic compounds; GO:0016226:iron-sulfur cluster assembly; GO:0031163:metallo-sulfur cluster assembly; GO:0044237:cellular metabolic process; GO:0045333:cellular respiratio…
YLR153C	ACS2	0	0	0	0.512893	0.212766	2.10722	0.0450593	2985	0.0343543	0.0973932	GO:0006084:acetyl-CoA metabolic process; GO:0006085:acetyl-CoA biosynthetic process; GO:0006139:nucleobase, nucleoside, nucleotide and nucleic acid metabolic process; GO:0006259:DNA metabolic process; GO:0006323:DNA packaging; GO:0006325:establishment and/or maintenance of chromatin architecture; GO:0006464:protein modification process; GO:0006473:protein amino acid acetylation; GO:0006732:coenzy…
YPL107W	YPL107W	1	0	0	0.607252	0.179856	5.0135	0.0689076	1664	0.0433131	0.0973589	GO:0008150:biological_process;
YKL085W	MDH1	0	0	0	0.506571	0.139241	4.5111	0.0689076	438	0.0838926	0.0973471	GO:0005975:carbohydrate metabolic process; GO:0006082:organic acid metabolic process; GO:0006084:acetyl-CoA metabolic process; GO:0006091:generation of precursor metabolites and energy; GO:0006099:tricarboxylic acid cycle; GO:0006100:tricarboxylic acid cycle intermediate metabolic process; GO:0006108:malate metabolic process; GO:0006732:coenzyme metabolic process; GO:0008150:biological_process; G…
YOR017W	PET127	0	0	0	0.565699	0.160237	1.79745	0.0422535	371	0.0893617	0.0972841	GO:0006139:nucleobase, nucleoside, nucleotide and nucleic acid metabolic process; GO:0006396:RNA processing; GO:0008150:biological_process; GO:0008152:metabolic process; GO:0009987:cellular process; GO:0016070:RNA metabolic process; GO:0043170:macromolecule metabolic process; GO:0043283:biopolymer metabolic process; GO:0044237:cellular metabolic process; GO:0044238:primary metabolic process;
YBR288C	APM3	0	0	0	0.451165	0.161172	4.4242	0.0689076	943	0.0617284	0.0972693	GO:0006810:transport; GO:0006892:post-Golgi vesicle-mediated transport; GO:0006896:Golgi to vacuole transport; GO:0007034:vacuolar transport; GO:0008150:biological_process; GO:0009987:cellular process; GO:0016043:cellular component organization and biogenesis; GO:0016192:vesicle-mediated transport; GO:0032940:secretion by cell; GO:0045045:secretory pathway; GO:0046903:secretion; GO:0046907:intrac…
YJR102C	VPS25	0	0	0	0.134949	0.050171	10.8593	0.148649	331	0.092233	0.0970176	GO:0000122:negative regulation of transcription from RNA polymerase II promoter; GO:0000429:regulation of transcription from RNA polymerase II promoter by carbon catabolites; GO:0000430:regulation of transcription from RNA polymerase II promoter by glucose; GO:0000433:negative regulation of transcription from RNA polymerase II promoter by glucose; GO:0000437:negative regulation of transcription f…
YBR183W	YPC1	0	0	0	0.520082	0.223464	1.27728	0.036947	3719	0.030303	0.0969047	GO:0006629:lipid metabolic process; GO:0006643:membrane lipid metabolic process; GO:0006665:sphingolipid metabolic process; GO:0006672:ceramide metabolic process; GO:0008150:biological_process; GO:0008152:metabolic process; GO:0009987:cellular process; GO:0044237:cellular metabolic process; GO:0044238:primary metabolic process; GO:0044255:cellular lipid metabolic process; GO:0046519:sphingoid met…
YNL329C	PEX6	0	0	0	0.379668	0.169725	0.812116	0.03	346	0.0909091	0.096878	GO:0006996:organelle organization and biogenesis; GO:0007031:peroxisome organization and biogenesis; GO:0008150:biological_process; GO:0009987:cellular process; GO:0016043:cellular component organization and biogenesis;
YLR262C	YPT6	0	0	0	0.319084	0.132394	7.4251	0.0958904	928	0.0617284	0.0966709	GO:0006810:transport; GO:0006886:intracellular protein transport; GO:0008104:protein localization; GO:0008150:biological_process; GO:0009987:cellular process; GO:0015031:protein transport; GO:0016043:cellular component organization and biogenesis; GO:0016192:vesicle-mediated transport; GO:0016197:endosome transport; GO:0033036:macromolecule localization; GO:0042147:retrograde transport, endosome …
YHR051W	COX6	0	0	0	0.327309	0.088315	7.14147	0.095057	273	0.10625	0.0965407	GO:0006091:generation of precursor metabolites and energy; GO:0006118:electron transport; GO:0006119:oxidative phosphorylation; GO:0006123:mitochondrial electron transport, cytochrome c to oxygen; GO:0006793:phosphorus metabolic process; GO:0006796:phosphate metabolic process; GO:0008150:biological_process; GO:0008152:metabolic process; GO:0009987:cellular process; GO:0016310:phosphorylation; GO:…
YBR264C	YPT10	0	0	0	0.66795	0.193694	2.8754	0.0556174	1894	0.040107	0.0964728	GO:0006996:organelle organization and biogenesis; GO:0007030:Golgi organization and biogenesis; GO:0008150:biological_process; GO:0009987:cellular process; GO:0016043:cellular component organization and biogenesis;
YHR072W	ERG7	0	0	0	0.435207	0.21875	1.65771	0.0401979	3713	0.0303444	0.0964308	GO:0006066:alcohol metabolic process; GO:0006629:lipid metabolic process; GO:0006694:steroid biosynthetic process; GO:0006696:ergosterol biosynthetic process; GO:0008150:biological_process; GO:0008152:metabolic process; GO:0008202:steroid metabolic process; GO:0008204:ergosterol metabolic process; GO:0008610:lipid biosynthetic process; GO:0009058:biosynthetic process; GO:0009987:cellular process;…
YGL212W	VAM7	0	0	0	0.365325	0.161417			3574	0.0312281	0.0963225	GO:0000723:telomere maintenance; GO:0006810:transport; GO:0006892:post-Golgi vesicle-mediated transport; GO:0006896:Golgi to vacuole transport; GO:0006906:vesicle fusion; GO:0006944:membrane fusion; GO:0006996:organelle organization and biogenesis; GO:0007001:chromosome organization and biogenesis (sensu Eukaryota); GO:0007033:vacuole organization and biogenesis; GO:0007034:vacuolar transport; GO…
YDR219C	MFB1	0	0	1	0.681439	0.203791	1.90653	0.0427046	1775	0.0424628	0.0963195	GO:0006508:proteolysis; GO:0006511:ubiquitin-dependent protein catabolic process; GO:0006996:organelle organization and biogenesis; GO:0007005:mitochondrion organization and biogenesis; GO:0008150:biological_process; GO:0008152:metabolic process; GO:0009056:catabolic process; GO:0009057:macromolecule catabolic process; GO:0009987:cellular process; GO:0016043:cellular component organization and bi…
YGR175C	ERG1	0	0	0	0.451165	0.231788	0.711599	0.0279762	4183	0.0287356	0.0961666	GO:0006066:alcohol metabolic process; GO:0006629:lipid metabolic process; GO:0006694:steroid biosynthetic process; GO:0006696:ergosterol biosynthetic process; GO:0008150:biological_process; GO:0008152:metabolic process; GO:0008202:steroid metabolic process; GO:0008204:ergosterol metabolic process; GO:0008610:lipid biosynthetic process; GO:0009058:biosynthetic process; GO:0009987:cellular process;…
YBR024W	SCO2	0	0	0	0.423588	0.153595	5.53214	0.0689076	850	0.0655488	0.0960171	GO:0000041:transition metal ion transport; GO:0006810:transport; GO:0006811:ion transport; GO:0006812:cation transport; GO:0006825:copper ion transport; GO:0008150:biological_process; GO:0015674:di-, tri-valent inorganic cation transport; GO:0030001:metal ion transport; GO:0051179:localization; GO:0051234:establishment of localization;
YNL181W	YNL181W	1	0	0	0.144181	0.055556	7.70343	0.097561	146	0.134831	0.0959828	GO:0008150:biological_process;
YER016W	BIM1	0	0	0	0.428449	0.209581	1.39828	0.0383436	2056	0.0398551	0.0959265	GO:0000070:mitotic sister chromatid segregation; GO:0000074:regulation of progression through cell cycle; GO:0000075:cell cycle checkpoint; GO:0000087:M phase of mitotic cell cycle; GO:0000226:microtubule cytoskeleton organization and biogenesis; GO:0000278:mitotic cell cycle; GO:0000279:M phase; GO:0000819:sister chromatid segregation; GO:0006810:transport; GO:0006996:organelle organization and …
YGL020C	GET1	0	0	1	0.346832	0.148789	5.09809	0.0689076	776	0.0698835	0.09586	GO:0006464:protein modification process; GO:0006486:protein amino acid glycosylation; GO:0006810:transport; GO:0006873:cell ion homeostasis; GO:0006874:calcium ion homeostasis; GO:0006875:metal ion homeostasis; GO:0006890:retrograde vesicle-mediated transport, Golgi to ER; GO:0006950:response to stress; GO:0006986:response to unfolded protein; GO:0006996:organelle organization and biogenesis; GO:…
YBR131W	CCZ1	0	0	0	0.362152	0.161417			3828	0.030033	0.095725	GO:0000046:autophagic vacuole fusion; GO:0006605:protein targeting; GO:0006623:protein targeting to vacuole; GO:0006810:transport; GO:0006886:intracellular protein transport; GO:0006914:autophagy; GO:0006996:organelle organization and biogenesis; GO:0007034:vacuolar transport; GO:0008104:protein localization; GO:0008150:biological_process; GO:0009987:cellular process; GO:0015031:protein transport…
YOR334W	MRS2	0	0	0	0.65242	0.189427	1.90326	0.0426275	1118	0.0551091	0.0957212	GO:0000373:Group II intron splicing; GO:0000375:RNA splicing, via transesterification reactions; GO:0000377:RNA splicing, via transesterification reactions with bulged adenosine as nucleophile; GO:0006139:nucleobase, nucleoside, nucleotide and nucleic acid metabolic process; GO:0006396:RNA processing; GO:0006810:transport; GO:0006811:ion transport; GO:0006812:cation transport; GO:0006839:mitochon…
YCR044C	PER1	0	0	0	0.293835	0.114679	1.9267	0.0427046	212	0.129771	0.0957182	GO:0006464:protein modification process; GO:0006497:protein amino acid lipidation; GO:0006505:GPI anchor metabolic process; GO:0006506:GPI anchor biosynthetic process; GO:0006629:lipid metabolic process; GO:0006643:membrane lipid metabolic process; GO:0006644:phospholipid metabolic process; GO:0006650:glycerophospholipid metabolic process; GO:0006873:cell ion homeostasis; GO:0006875:metal ion hom…
YLR139C	SLS1	0	0	0	0.671597	0.198157	1.52318	0.0395604	1302	0.0493942	0.0957039	GO:0006091:generation of precursor metabolites and energy; GO:0006412:translation; GO:0008150:biological_process; GO:0008152:metabolic process; GO:0009058:biosynthetic process; GO:0009059:macromolecule biosynthetic process; GO:0009060:aerobic respiration; GO:0009987:cellular process; GO:0015980:energy derivation by oxidation of organic compounds; GO:0019538:protein metabolic process; GO:0043170:m…
YML126C	ERG13	0	0	0	0.520082	0.218579	1.03185	0.0323083	2521	0.0361991	0.0956955	GO:0006066:alcohol metabolic process; GO:0006629:lipid metabolic process; GO:0006694:steroid biosynthetic process; GO:0006696:ergosterol biosynthetic process; GO:0008150:biological_process; GO:0008152:metabolic process; GO:0008202:steroid metabolic process; GO:0008204:ergosterol metabolic process; GO:0008610:lipid biosynthetic process; GO:0009058:biosynthetic process; GO:0009987:cellular process;…
YLR351C	NIT3	1	0	0	0.581912	0.168317	2.38428	0.0484305	756	0.0698835	0.0955437	GO:0008150:biological_process;
YOR176W	HEM15	0	0	0	0.590219	0.1777	1.94767	0.0428468	842	0.0660377	0.0955282	GO:0006778:porphyrin metabolic process; GO:0006779:porphyrin biosynthetic process; GO:0006783:heme biosynthetic process; GO:0008150:biological_process; GO:0008152:metabolic process; GO:0009058:biosynthetic process; GO:0009987:cellular process; GO:0019748:secondary metabolic process; GO:0033013:tetrapyrrole metabolic process; GO:0033014:tetrapyrrole biosynthetic process; GO:0042168:heme metabolic …
YBR062C	YBR062C	1	0	0	0.447124	0.161172	6.18979	0.0820669	1636	0.0433131	0.0955173	GO:0008150:biological_process;
YBR159W	YBR159W	0	0	0	0.423588	0.152104	3.81239	0.0645161	727	0.0698835	0.0955012	GO:0006082:organic acid metabolic process; GO:0006629:lipid metabolic process; GO:0006631:fatty acid metabolic process; GO:0006633:fatty acid biosynthetic process; GO:0008150:biological_process; GO:0008152:metabolic process; GO:0008610:lipid biosynthetic process; GO:0009058:biosynthetic process; GO:0009987:cellular process; GO:0016053:organic acid biosynthetic process; GO:0019752:carboxylic acid …
YBR254C	TRS20	0	0	0	0.506938	0.205128	2.47031	0.0495868	3427	0.031746	0.0954869	GO:0006810:transport; GO:0006888:ER to Golgi vesicle-mediated transport; GO:0008150:biological_process; GO:0009987:cellular process; GO:0016043:cellular component organization and biogenesis; GO:0016192:vesicle-mediated transport; GO:0032940:secretion by cell; GO:0045045:secretory pathway; GO:0046903:secretion; GO:0046907:intracellular transport; GO:0048193:Golgi vesicle transport; GO:0051179:loc…
YOL122C	SMF1	0	0	0	0.258251	0.091065	3.5434	0.0605227	118	0.134831	0.0954731	GO:0000041:transition metal ion transport; GO:0006810:transport; GO:0006811:ion transport; GO:0006812:cation transport; GO:0006828:manganese ion transport; GO:0008150:biological_process; GO:0015674:di-, tri-valent inorganic cation transport; GO:0030001:metal ion transport; GO:0051179:localization; GO:0051234:establishment of localization;
YBR211C	AME1	0	0	0	0.425493	0.205882	1.81981	0.0426252	2293	0.0376106	0.0953726	GO:0006996:organelle organization and biogenesis; GO:0007010:cytoskeleton organization and biogenesis; GO:0007017:microtubule-based process; GO:0007059:chromosome segregation; GO:0008150:biological_process; GO:0008608:attachment of spindle microtubules to kinetochore; GO:0009987:cellular process; GO:0016043:cellular component organization and biogenesis;
YDR217C	RAD9	0	0	0	0.549012	0.229814	0.762744	0.0289539	4469	0.0271955	0.0953211	GO:0000074:regulation of progression through cell cycle; GO:0000075:cell cycle checkpoint; GO:0000077:DNA damage checkpoint; GO:0006139:nucleobase, nucleoside, nucleotide and nucleic acid metabolic process; GO:0006259:DNA metabolic process; GO:0006281:DNA repair; GO:0006289:nucleotide-excision repair; GO:0006350:transcription; GO:0006351:transcription, DNA-dependent; GO:0006355:regulation of tran…
YKR082W	NUP133	0	0	0	0.414115	0.2	2.27683	0.0460905	1982	0.0398551	0.0953152	GO:0006139:nucleobase, nucleoside, nucleotide and nucleic acid metabolic process; GO:0006259:DNA metabolic process; GO:0006403:RNA localization; GO:0006405:RNA export from nucleus; GO:0006406:mRNA export from nucleus; GO:0006407:rRNA export from nucleus; GO:0006408:snRNA export from nucleus; GO:0006409:tRNA export from nucleus; GO:0006605:protein targeting; GO:0006606:protein import into nucleus;…
YBR217W	ATG12	0	0	0	0.437995	0.221519	0.606256	0.0265826	2283	0.0377778	0.0952931	GO:0006605:protein targeting; GO:0006623:protein targeting to vacuole; GO:0006810:transport; GO:0006886:intracellular protein transport; GO:0006914:autophagy; GO:0007034:vacuolar transport; GO:0008104:protein localization; GO:0008150:biological_process; GO:0009987:cellular process; GO:0015031:protein transport; GO:0016043:cellular component organization and biogenesis; GO:0033036:macromolecule lo…
YFR049W	YMR31	0	0	0	0.440723	0.109827	6.33947	0.0846906	362	0.0909091	0.0951422	GO:0006412:translation; GO:0008150:biological_process; GO:0008152:metabolic process; GO:0009058:biosynthetic process; GO:0009059:macromolecule biosynthetic process; GO:0009987:cellular process; GO:0019538:protein metabolic process; GO:0043170:macromolecule metabolic process; GO:0044237:cellular metabolic process; GO:0044238:primary metabolic process; GO:0044260:cellular macromolecule metabolic pr…
YLR283W	YLR283W	1	0	0	0.590219	0.1777	3.82492	0.0648567	1755	0.0424628	0.0950065	GO:0008150:biological_process;
YML091C	RPM2	0	0	1	0.598665	0.179856	2.92173	0.0556818	1301	0.0493942	0.0949773	GO:0001682:tRNA 5'-leader removal; GO:0006139:nucleobase, nucleoside, nucleotide and nucleic acid metabolic process; GO:0006350:transcription; GO:0006351:transcription, DNA-dependent; GO:0006355:regulation of transcription, DNA-dependent; GO:0006357:regulation of transcription from RNA polymerase II promoter; GO:0006366:transcription from RNA polymerase II promoter; GO:0006396:RNA processing; GO:…
YLR038C	COX12	0	0	0	0.209895	0.061555	11.3958	0.148649	587	0.0745921	0.0949319	GO:0006461:protein complex assembly; GO:0008150:biological_process; GO:0008152:metabolic process; GO:0008535:cytochrome c oxidase complex assembly; GO:0009987:cellular process; GO:0016043:cellular component organization and biogenesis; GO:0019538:protein metabolic process; GO:0022607:cellular component assembly; GO:0030154:cell differentiation; GO:0032502:developmental process; GO:0043170:macromo…
YML052W	SUR7	0	0	0	0.431301	0.212121	1.19045	0.0351351	2442	0.0365039	0.0945867	GO:0000003:reproduction; GO:0006810:transport; GO:0006897:endocytosis; GO:0008150:biological_process; GO:0009987:cellular process; GO:0010324:membrane invagination; GO:0016043:cellular component organization and biogenesis; GO:0016044:membrane organization and biogenesis; GO:0016192:vesicle-mediated transport; GO:0022413:reproductive process in single-celled organism; GO:0022414:reproductive proc…
YPL260W	YPL260W	1	0	0	0.168764	0.052136	7.66536	0.097561	182	0.134021	0.0945725	GO:0008150:biological_process;
YER048C	CAJ1	1	0	0	0.137948	0.052894	7.53713	0.0967742	179	0.134021	0.0945629	GO:0008150:biological_process;
YBL026W	LSM2	0	0	0	0.359747	0.116773	9.64007	0.131148	2632	0.0356317	0.0945174	GO:0000375:RNA splicing, via transesterification reactions; GO:0000377:RNA splicing, via transesterification reactions with bulged adenosine as nucleophile; GO:0000398:nuclear mRNA splicing, via spliceosome; GO:0006139:nucleobase, nucleoside, nucleotide and nucleic acid metabolic process; GO:0006396:RNA processing; GO:0006397:mRNA processing; GO:0006401:RNA catabolic process; GO:0006402:mRNA cata…
YNR043W	MVD1	0	0	0	0.505815	0.2	1.36159	0.0383436	1574	0.0447883	0.0943773	GO:0006066:alcohol metabolic process; GO:0006629:lipid metabolic process; GO:0006694:steroid biosynthetic process; GO:0006696:ergosterol biosynthetic process; GO:0006720:isoprenoid metabolic process; GO:0008150:biological_process; GO:0008152:metabolic process; GO:0008202:steroid metabolic process; GO:0008204:ergosterol metabolic process; GO:0008299:isoprenoid biosynthetic process; GO:0008610:lipi…
YBR127C	VMA2	0	0	0	0.380736	0.172093	2.89934	0.0556174	1106	0.0551091	0.0942731	GO:0006873:cell ion homeostasis; GO:0006874:calcium ion homeostasis; GO:0006875:metal ion homeostasis; GO:0006885:regulation of pH; GO:0006996:organelle organization and biogenesis; GO:0007033:vacuole organization and biogenesis; GO:0007035:vacuolar acidification; GO:0008150:biological_process; GO:0009987:cellular process; GO:0016043:cellular component organization and biogenesis; GO:0019725:cell…
YNL111C	CYB5	0	0	0	0.465576	0.166667	6.05151	0.0787172	2349	0.0372936	0.0942259	GO:0006066:alcohol metabolic process; GO:0006091:generation of precursor metabolites and energy; GO:0006118:electron transport; GO:0006629:lipid metabolic process; GO:0006694:steroid biosynthetic process; GO:0008150:biological_process; GO:0008152:metabolic process; GO:0008202:steroid metabolic process; GO:0008610:lipid biosynthetic process; GO:0009058:biosynthetic process; GO:0009987:cellular pro…
YCR028C	FEN2	0	0	0	0.364702	0.161417			4588	0.026685	0.094051	GO:0006810:transport; GO:0006897:endocytosis; GO:0008150:biological_process; GO:0009987:cellular process; GO:0010324:membrane invagination; GO:0015887:pantothenate transport; GO:0016043:cellular component organization and biogenesis; GO:0016044:membrane organization and biogenesis; GO:0016192:vesicle-mediated transport; GO:0051179:localization; GO:0051180:vitamin transport; GO:0051234:establishme…
YDL174C	DLD1	0	0	0	0.550005	0.15625	2.89141	0.0556174	710	0.0698835	0.093917	GO:0005975:carbohydrate metabolic process; GO:0006091:generation of precursor metabolites and energy; GO:0008150:biological_process; GO:0008152:metabolic process; GO:0009060:aerobic respiration; GO:0015980:energy derivation by oxidation of organic compounds; GO:0043170:macromolecule metabolic process; GO:0044238:primary metabolic process; GO:0045333:cellular respiration;
YBR165W	UBS1	0	0	0	0.710721	0.208122	1.29018	0.0372549	2520	0.0361991	0.0938587	GO:0006464:protein modification process; GO:0006512:ubiquitin cycle; GO:0006605:protein targeting; GO:0006611:protein export from nucleus; GO:0006810:transport; GO:0006886:intracellular protein transport; GO:0006913:nucleocytoplasmic transport; GO:0008104:protein localization; GO:0008150:biological_process; GO:0008152:metabolic process; GO:0009987:cellular process; GO:0015031:protein transport; G…
YGL226C-A	OST5	0	0	0	0.766833	0.216667	1.63483	0.0396341	5071	0.0252725	0.0938579	GO:0006464:protein modification process; GO:0006486:protein amino acid glycosylation; GO:0006487:protein amino acid N-linked glycosylation; GO:0008150:biological_process; GO:0008152:metabolic process; GO:0009058:biosynthetic process; GO:0009059:macromolecule biosynthetic process; GO:0009100:glycoprotein metabolic process; GO:0009101:glycoprotein biosynthetic process; GO:0009987:cellular process; …
YML001W	YPT7	0	0	0	0.300538	0.116223	8.11019	0.1	875	0.0649547	0.0937259	GO:0000011:vacuole inheritance; GO:0000723:telomere maintenance; GO:0006810:transport; GO:0006892:post-Golgi vesicle-mediated transport; GO:0006896:Golgi to vacuole transport; GO:0006897:endocytosis; GO:0006944:membrane fusion; GO:0006996:organelle organization and biogenesis; GO:0007001:chromosome organization and biogenesis (sensu Eukaryota); GO:0007033:vacuole organization and biogenesis; GO:0…
YOR259C	RPT4	0	0	0	0.118451	0.040576	8.21977	0.105263	162	0.134831	0.0935569	GO:0006508:proteolysis; GO:0006511:ubiquitin-dependent protein catabolic process; GO:0008150:biological_process; GO:0008152:metabolic process; GO:0009056:catabolic process; GO:0009057:macromolecule catabolic process; GO:0009987:cellular process; GO:0019538:protein metabolic process; GO:0019941:modification-dependent protein catabolic process; GO:0030163:protein catabolic process; GO:0043170:macro…
YKR054C	DYN1	0	0	0	0.373015	0.161572			4897	0.0253689	0.0934704	GO:0000022:mitotic spindle elongation; GO:0000070:mitotic sister chromatid segregation; GO:0000087:M phase of mitotic cell cycle; GO:0000132:establishment of mitotic spindle orientation; GO:0000226:microtubule cytoskeleton organization and biogenesis; GO:0000278:mitotic cell cycle; GO:0000279:M phase; GO:0000819:sister chromatid segregation; GO:0006810:transport; GO:0006996:organelle organization…
YBR220C	YBR220C	1	0	0	0.51149	0.206186	1.4796	0.0395604	2924	0.034617	0.0934545	GO:0008150:biological_process;
YGL059W	YGL059W	1	0	0	0.550005	0.155367			3599	0.0312281	0.0932975	GO:0008150:biological_process;
YER077C	YER077C	1	0	0	0.63818	0.185654	2.79226	0.0553781	2244	0.0384181	0.09315	GO:0008150:biological_process;
YBR173C	UMP1	0	0	0	0.383426	0.130221	4.54328	0.0689076	460	0.0801282	0.0930856	GO:0006461:protein complex assembly; GO:0006508:proteolysis; GO:0006511:ubiquitin-dependent protein catabolic process; GO:0006950:response to stress; GO:0006974:response to DNA damage stimulus; GO:0008150:biological_process; GO:0008152:metabolic process; GO:0009056:catabolic process; GO:0009057:macromolecule catabolic process; GO:0009719:response to endogenous stimulus; GO:0009987:cellular proces…
YBR103W	SIF2	0	0	0	0.492439	0.187793	1.23781	0.0362694	1096	0.0551091	0.0930572	GO:0000074:regulation of progression through cell cycle; GO:0000122:negative regulation of transcription from RNA polymerase II promoter; GO:0000279:M phase; GO:0006139:nucleobase, nucleoside, nucleotide and nucleic acid metabolic process; GO:0006259:DNA metabolic process; GO:0006323:DNA packaging; GO:0006325:establishment and/or maintenance of chromatin architecture; GO:0006333:chromatin assembl…
YLR105C	SEN2	0	0	0	0.598665	0.179856	2.53615	0.051109	1416	0.0480944	0.0930198	GO:0000394:RNA splicing, via endonucleolytic cleavage and ligation; GO:0006139:nucleobase, nucleoside, nucleotide and nucleic acid metabolic process; GO:0006388:tRNA splicing; GO:0006396:RNA processing; GO:0006399:tRNA metabolic process; GO:0008033:tRNA processing; GO:0008150:biological_process; GO:0008152:metabolic process; GO:0008380:RNA splicing; GO:0009987:cellular process; GO:0016070:RNA met…
YKL027W	YKL027W	1	0	0	0.643077	0.188034	2.76847	0.0553781	2601	0.0356317	0.0930146	GO:0008150:biological_process;
YGR049W	SCM4	0	0	0	0.520082	0.222222	0.769649	0.029108	4361	0.0276896	0.0930065	GO:0007049:cell cycle; GO:0008150:biological_process; GO:0009987:cellular process;
YNL003C	PET8	0	0	0	0.557789	0.157593	1.16859	0.0348993	408	0.0861423	0.0928782	GO:0000101:sulfur amino acid transport; GO:0006810:transport; GO:0006865:amino acid transport; GO:0008150:biological_process; GO:0015805:S-adenosylmethionine transport; GO:0015837:amine transport; GO:0015849:organic acid transport; GO:0046942:carboxylic acid transport; GO:0051179:localization; GO:0051234:establishment of localization;
YML086C	ALO1	0	0	0	0.643077	0.188034	1.48291	0.0395604	1225	0.0509014	0.0928319	GO:0006800:oxygen and reactive oxygen species metabolic process; GO:0006950:response to stress; GO:0006979:response to oxidative stress; GO:0008150:biological_process; GO:0008152:metabolic process; GO:0009987:cellular process; GO:0042221:response to chemical stimulus; GO:0044237:cellular metabolic process; GO:0050896:response to stimulus;
YLL038C	ENT4	0	0	0	0.520082	0.21978	0.639146	0.0268996	3477	0.0316661	0.0927819	GO:0000147:actin cortical patch assembly; GO:0006810:transport; GO:0006897:endocytosis; GO:0006996:organelle organization and biogenesis; GO:0007010:cytoskeleton organization and biogenesis; GO:0007015:actin filament organization; GO:0008150:biological_process; GO:0009987:cellular process; GO:0010324:membrane invagination; GO:0016043:cellular component organization and biogenesis; GO:0016044:memb…
YMR303C	ADH2	0	0	0	0.588384	0.174658	4.23654	0.0679934	2618	0.0356317	0.092761	GO:0006066:alcohol metabolic process; GO:0006067:ethanol metabolic process; GO:0006091:generation of precursor metabolites and energy; GO:0006113:fermentation; GO:0006116:NADH oxidation; GO:0006139:nucleobase, nucleoside, nucleotide and nucleic acid metabolic process; GO:0006732:coenzyme metabolic process; GO:0006733:oxidoreduction coenzyme metabolic process; GO:0006734:NADH metabolic process; GO…
YBR229C	ROT2	0	0	0	0.375775	0.165179	1.39245	0.0383436	577	0.0745921	0.0927049	GO:0007047:cell wall organization and biogenesis; GO:0008150:biological_process; GO:0009272:chitin- and beta-glucan-containing cell wall biogenesis; GO:0009987:cellular process; GO:0016043:cellular component organization and biogenesis; GO:0031505:chitin- and beta-glucan-containing cell wall organization and biogenesis; GO:0042546:cell wall biogenesis; GO:0045229:external encapsulating structure …
YMR073C	YMR073C	0	0	0	0.310279	0.124011	5.22156	0.0689076	413	0.0851852	0.0927012	GO:0008150:biological_process; GO:0042221:response to chemical stimulus; GO:0042493:response to drug; GO:0050896:response to stimulus;
YPL083C	SEN54	0	0	0	0.643077	0.186441	1.36415	0.0383436	1174	0.0529801	0.0925882	GO:0000394:RNA splicing, via endonucleolytic cleavage and ligation; GO:0006139:nucleobase, nucleoside, nucleotide and nucleic acid metabolic process; GO:0006388:tRNA splicing; GO:0006396:RNA processing; GO:0006399:tRNA metabolic process; GO:0008033:tRNA processing; GO:0008150:biological_process; GO:0008152:metabolic process; GO:0008380:RNA splicing; GO:0009987:cellular process; GO:0016070:RNA met…
YPR141C	KAR3	0	0	0	0.405412	0.190217	1.34405	0.0379747	1277	0.0493942	0.0925286	GO:0000003:reproduction; GO:0000070:mitotic sister chromatid segregation; GO:0000087:M phase of mitotic cell cycle; GO:0000278:mitotic cell cycle; GO:0000279:M phase; GO:0000741:karyogamy; GO:0000742:karyogamy during conjugation with cellular fusion; GO:0000746:conjugation; GO:0000747:conjugation with cellular fusion; GO:0000819:sister chromatid segregation; GO:0006996:organelle organization and …
YCL052C	PBN1	0	0	0	0.241033	0.079699	3.6518	0.0627675	143	0.134831	0.0924326	GO:0006464:protein modification process; GO:0006497:protein amino acid lipidation; GO:0006505:GPI anchor metabolic process; GO:0006506:GPI anchor biosynthetic process; GO:0006508:proteolysis; GO:0006511:ubiquitin-dependent protein catabolic process; GO:0006515:misfolded or incompletely synthesized protein catabolic process; GO:0006629:lipid metabolic process; GO:0006643:membrane lipid metabolic p…
YOR184W	SER1	0	0	0	0.421871	0.148734			2590	0.0357668	0.0922504	GO:0006082:organic acid metabolic process; GO:0006139:nucleobase, nucleoside, nucleotide and nucleic acid metabolic process; GO:0006144:purine base metabolic process; GO:0006519:amino acid and derivative metabolic process; GO:0006520:amino acid metabolic process; GO:0006563:L-serine metabolic process; GO:0006564:L-serine biosynthetic process; GO:0006725:aromatic compound metabolic process; GO:000…
YKR096W	YKR096W	1	0	0	0.418653	0.148607			2569	0.0358546	0.0922308	GO:0008150:biological_process;
YBR236C	ABD1	0	0	0	0.378552	0.16895	1.31759	0.0374625	744	0.0698835	0.0920987	GO:0006139:nucleobase, nucleoside, nucleotide and nucleic acid metabolic process; GO:0006370:mRNA capping; GO:0006396:RNA processing; GO:0006397:mRNA processing; GO:0008150:biological_process; GO:0008152:metabolic process; GO:0009452:RNA capping; GO:0009987:cellular process; GO:0016070:RNA metabolic process; GO:0016071:mRNA metabolic process; GO:0043170:macromolecule metabolic process; GO:0043283…
YOR327C	SNC2	0	0	0	0.343671	0.14527	6.49391	0.0887372	1822	0.0418994	0.0919689	GO:0000723:telomere maintenance; GO:0006810:transport; GO:0006892:post-Golgi vesicle-mediated transport; GO:0006893:Golgi to plasma membrane transport; GO:0006897:endocytosis; GO:0006906:vesicle fusion; GO:0006944:membrane fusion; GO:0006996:organelle organization and biogenesis; GO:0007001:chromosome organization and biogenesis (sensu Eukaryota); GO:0008150:biological_process; GO:0009987:cellula…
YBR274W	CHK1	0	0	0	0.68647	0.203791	1.03025	0.0323083	2133	0.0393091	0.0918028	GO:0000074:regulation of progression through cell cycle; GO:0000075:cell cycle checkpoint; GO:0000077:DNA damage checkpoint; GO:0006464:protein modification process; GO:0006468:protein amino acid phosphorylation; GO:0006793:phosphorus metabolic process; GO:0006796:phosphate metabolic process; GO:0006950:response to stress; GO:0006974:response to DNA damage stimulus; GO:0007049:cell cycle; GO:0008…
YGL001C	ERG26	0	0	0	0.465576	0.167364	1.80208	0.0423672	855	0.0655488	0.09176	GO:0006066:alcohol metabolic process; GO:0006629:lipid metabolic process; GO:0006694:steroid biosynthetic process; GO:0006696:ergosterol biosynthetic process; GO:0008150:biological_process; GO:0008152:metabolic process; GO:0008202:steroid metabolic process; GO:0008204:ergosterol metabolic process; GO:0008610:lipid biosynthetic process; GO:0009058:biosynthetic process; GO:0009987:cellular process;…
YEL024W	RIP1	0	0	0	0.561815	0.159292	2.25702	0.0460905	704	0.0698835	0.0917554	GO:0006091:generation of precursor metabolites and energy; GO:0006118:electron transport; GO:0006119:oxidative phosphorylation; GO:0006122:mitochondrial electron transport, ubiquinol to cytochrome c; GO:0006793:phosphorus metabolic process; GO:0006796:phosphate metabolic process; GO:0008150:biological_process; GO:0008152:metabolic process; GO:0009060:aerobic respiration; GO:0009987:cellular proce…
YFL034W	YFL034W	1	0	0	0.418653	0.148607			2864	0.034632	0.0916195	GO:0008150:biological_process;
YBL009W	ALK2	0	0	0	0.497951	0.191388	2.39576	0.0487365	2902	0.034632	0.0915855	GO:0000087:M phase of mitotic cell cycle; GO:0000278:mitotic cell cycle; GO:0000279:M phase; GO:0006464:protein modification process; GO:0006468:protein amino acid phosphorylation; GO:0006793:phosphorus metabolic process; GO:0006796:phosphate metabolic process; GO:0007049:cell cycle; GO:0007067:mitosis; GO:0007126:meiosis; GO:0008150:biological_process; GO:0008152:metabolic process; GO:0009987:ce…
YDR177W	UBC1	0	0	0	0.168764	0.053064	9.98745	0.136842	416	0.0848057	0.0915706	GO:0000209:protein polyubiquitination; GO:0006464:protein modification process; GO:0006508:proteolysis; GO:0006511:ubiquitin-dependent protein catabolic process; GO:0006512:ubiquitin cycle; GO:0006513:protein monoubiquitination; GO:0006515:misfolded or incompletely synthesized protein catabolic process; GO:0006810:transport; GO:0006897:endocytosis; GO:0006996:organelle organization and biogenesis…
YNL032W	SIW14	0	0	0	0.401219	0.185185	1.52885	0.0395604	1386	0.0491651	0.0913035	GO:0000723:telomere maintenance; GO:0006464:protein modification process; GO:0006470:protein amino acid dephosphorylation; GO:0006793:phosphorus metabolic process; GO:0006796:phosphate metabolic process; GO:0006810:transport; GO:0006897:endocytosis; GO:0006950:response to stress; GO:0006996:organelle organization and biogenesis; GO:0007001:chromosome organization and biogenesis (sensu Eukaryota);…
YLR304C	ACO1	0	0	1	0.333064	0.140575	2.20469	0.0460905	405	0.0871212	0.0912622	GO:0000002:mitochondrial genome maintenance; GO:0005975:carbohydrate metabolic process; GO:0006082:organic acid metabolic process; GO:0006084:acetyl-CoA metabolic process; GO:0006091:generation of precursor metabolites and energy; GO:0006099:tricarboxylic acid cycle; GO:0006100:tricarboxylic acid cycle intermediate metabolic process; GO:0006101:citrate metabolic process; GO:0006519:amino acid and…
YEL034W	HYP2	0	0	0	0.500795	0.199005	2.07138	0.0442748	3696	0.0304899	0.0912566	GO:0006412:translation; GO:0006413:translational initiation; GO:0008150:biological_process; GO:0008152:metabolic process; GO:0009058:biosynthetic process; GO:0009059:macromolecule biosynthetic process; GO:0009987:cellular process; GO:0016043:cellular component organization and biogenesis; GO:0019538:protein metabolic process; GO:0022607:cellular component assembly; GO:0022613:ribonucleoprotein co…
YLL049W	LDB18	1	0	0	0.412262	0.19774	1.46063	0.0394089	2423	0.0365726	0.0912405	GO:0008150:biological_process;
YDR231C	COX20	0	0	0	0.512893	0.141753	2.94181	0.0556818	541	0.0761155	0.0911834	GO:0006091:generation of precursor metabolites and energy; GO:0006461:protein complex assembly; GO:0006464:protein modification process; GO:0008150:biological_process; GO:0008152:metabolic process; GO:0008535:cytochrome c oxidase complex assembly; GO:0009060:aerobic respiration; GO:0009987:cellular process; GO:0015980:energy derivation by oxidation of organic compounds; GO:0016043:cellular compon…
YFL017W-A	SMX2	0	0	0	0.712028	0.209184	1.53212	0.0395604	5261	0.0246258	0.0911234	GO:0000375:RNA splicing, via transesterification reactions; GO:0000377:RNA splicing, via transesterification reactions with bulged adenosine as nucleophile; GO:0000398:nuclear mRNA splicing, via spliceosome; GO:0006139:nucleobase, nucleoside, nucleotide and nucleic acid metabolic process; GO:0006396:RNA processing; GO:0006397:mRNA processing; GO:0008150:biological_process; GO:0008152:metabolic pr…
YMR287C	DSS1	0	0	0	0.581912	0.168317	2.91749	0.0556174	1338	0.0493942	0.0911095	GO:0006139:nucleobase, nucleoside, nucleotide and nucleic acid metabolic process; GO:0006401:RNA catabolic process; GO:0008150:biological_process; GO:0008152:metabolic process; GO:0009056:catabolic process; GO:0009057:macromolecule catabolic process; GO:0009987:cellular process; GO:0016070:RNA metabolic process; GO:0043170:macromolecule metabolic process; GO:0043283:biopolymer metabolic process; …
YDR514C	YDR514C	1	0	0	0.624862	0.185484	2.56787	0.0519099	2586	0.0358194	0.0910711	GO:0008150:biological_process;
YER048W-A	ISD11	0	0	0	0.671597	0.196347	2.58806	0.0524233	5562	0.0243008	0.0910237	GO:0008150:biological_process; GO:0008152:metabolic process; GO:0009987:cellular process; GO:0016226:iron-sulfur cluster assembly; GO:0031163:metallo-sulfur cluster assembly; GO:0044237:cellular metabolic process; GO:0051186:cofactor metabolic process;
YPL202C	AFT2	0	0	0	0.33986	0.142857			2173	0.0389908	0.0909239	GO:0006139:nucleobase, nucleoside, nucleotide and nucleic acid metabolic process; GO:0006350:transcription; GO:0006351:transcription, DNA-dependent; GO:0006352:transcription initiation; GO:0006366:transcription from RNA polymerase II promoter; GO:0006367:transcription initiation from RNA polymerase II promoter; GO:0006800:oxygen and reactive oxygen species metabolic process; GO:0006873:cell ion h…
YBR255W	YBR255W	1	0	0	0.416323	0.2	1.05258	0.0329134	2048	0.0398551	0.0909228	GO:0008150:biological_process;
YGL057C	YGL057C	1	0	0	0.322384	0.087015	4.02343	0.0659509	251	0.119718	0.0908947	GO:0008150:biological_process;
YLR262C-A	TMA7	0	0	0	0.733351	0.210256	1.31221	0.0372549	5568	0.0243008	0.0906039	GO:0006412:translation; GO:0008150:biological_process; GO:0008152:metabolic process; GO:0009058:biosynthetic process; GO:0009059:macromolecule biosynthetic process; GO:0009987:cellular process; GO:0019538:protein metabolic process; GO:0043170:macromolecule metabolic process; GO:0044237:cellular metabolic process; GO:0044238:primary metabolic process; GO:0044260:cellular macromolecule metabolic pr…
YER120W	SCS2	0	0	0	0.459221	0.166667	5.22129	0.0689076	2510	0.0361991	0.0905912	GO:0005975:carbohydrate metabolic process; GO:0005996:monosaccharide metabolic process; GO:0006020:inositol metabolic process; GO:0006066:alcohol metabolic process; GO:0006091:generation of precursor metabolites and energy; GO:0006139:nucleobase, nucleoside, nucleotide and nucleic acid metabolic process; GO:0006259:DNA metabolic process; GO:0006323:DNA packaging; GO:0006325:establishment and/or m…
YMR241W	YHM2	0	0	1	0.602169	0.179856	2.76503	0.0553781	2472	0.0365039	0.0905793	GO:0000002:mitochondrial genome maintenance; GO:0006810:transport; GO:0006842:tricarboxylic acid transport; GO:0006996:organelle organization and biogenesis; GO:0007005:mitochondrion organization and biogenesis; GO:0008150:biological_process; GO:0009987:cellular process; GO:0015849:organic acid transport; GO:0016043:cellular component organization and biogenesis; GO:0046942:carboxylic acid transp…
YBR215W	HPC2	0	0	0	0.411392	0.143713			2360	0.0372936	0.0905033	GO:0000082:G1/S transition of mitotic cell cycle; GO:0000083:G1/S-specific transcription in mitotic cell cycle; GO:0000278:mitotic cell cycle; GO:0006139:nucleobase, nucleoside, nucleotide and nucleic acid metabolic process; GO:0006259:DNA metabolic process; GO:0006323:DNA packaging; GO:0006325:establishment and/or maintenance of chromatin architecture; GO:0006333:chromatin assembly or disassembl…
YDL002C	NHP10	0	0	0	0.384177	0.178218	3.24675	0.0567465	2434	0.0365039	0.0904895	GO:0006139:nucleobase, nucleoside, nucleotide and nucleic acid metabolic process; GO:0006259:DNA metabolic process; GO:0006323:DNA packaging; GO:0006325:establishment and/or maintenance of chromatin architecture; GO:0006338:chromatin remodeling; GO:0006996:organelle organization and biogenesis; GO:0007001:chromosome organization and biogenesis (sensu Eukaryota); GO:0008150:biological_process; GO:…
YIL134W	FLX1	0	0	0	0.241033	0.079223	8.19066	0.103448	384	0.0887097	0.0904603	GO:0006810:transport; GO:0008150:biological_process; GO:0015883:FAD transport; GO:0051179:localization; GO:0051181:cofactor transport; GO:0051234:establishment of localization;
YOR165W	SEY1	0	0	0	0.230192	0.0691	5.06915	0.0689076	189	0.133333	0.090447	GO:0008150:biological_process; GO:0009987:cellular process; GO:0016043:cellular component organization and biogenesis; GO:0016044:membrane organization and biogenesis;
YKL134C	2007-10-01	0	0	0	0.661926	0.191964	1.45465	0.0392157	1989	0.0398551	0.0903449	GO:0006464:protein modification process; GO:0006605:protein targeting; GO:0006626:protein targeting to mitochondrion; GO:0006627:mitochondrial protein processing; GO:0006810:transport; GO:0006839:mitochondrial transport; GO:0006873:cell ion homeostasis; GO:0006875:metal ion homeostasis; GO:0006879:iron ion homeostasis; GO:0006886:intracellular protein transport; GO:0008104:protein localization; G…
YJR088C	YJR088C	1	0	0	0.350302	0.148789	2.34239	0.047619	594	0.0745921	0.0903334	GO:0008150:biological_process;
YFL038C	YPT1	0	0	0	0.353235	0.150183	4.19486	0.0673235	1173	0.0530387	0.0901817	GO:0006461:protein complex assembly; GO:0006810:transport; GO:0006888:ER to Golgi vesicle-mediated transport; GO:0008150:biological_process; GO:0008152:metabolic process; GO:0009987:cellular process; GO:0016043:cellular component organization and biogenesis; GO:0016192:vesicle-mediated transport; GO:0019538:protein metabolic process; GO:0022607:cellular component assembly; GO:0030154:cell differe…
YDL053C	PBP4	1	0	0	0.19855	0.076281	3.44211	0.0592885	155	0.134831	0.0901337	GO:0008150:biological_process;
YJL081C	ARP4	0	0	0	0.3116	0.096055	3.79614	0.0645161	266	0.109677	0.0900828	GO:0006139:nucleobase, nucleoside, nucleotide and nucleic acid metabolic process; GO:0006259:DNA metabolic process; GO:0006281:DNA repair; GO:0006323:DNA packaging; GO:0006325:establishment and/or maintenance of chromatin architecture; GO:0006338:chromatin remodeling; GO:0006350:transcription; GO:0006351:transcription, DNA-dependent; GO:0006355:regulation of transcription, DNA-dependent; GO:00063…
YIL114C	POR2	0	0	0	0.691455	0.203791	1.11081	0.0339703	3358	0.0324161	0.0900591	GO:0006810:transport; GO:0006811:ion transport; GO:0008150:biological_process; GO:0051179:localization; GO:0051234:establishment of localization;
YDR067C	YDR067C	1	0	0	0.441818	0.161172	5.47204	0.0689076	1898	0.0400267	0.0900354	GO:0008150:biological_process;
YPL041C	YPL041C	0	0	0	0.350302	0.148789			3605	0.0312281	0.0900085	GO:0000723:telomere maintenance; GO:0006996:organelle organization and biogenesis; GO:0007001:chromosome organization and biogenesis (sensu Eukaryota); GO:0008150:biological_process; GO:0009987:cellular process; GO:0016043:cellular component organization and biogenesis; GO:0032200:telomere organization and biogenesis; GO:0051276:chromosome organization and biogenesis;
YMR099C	YMR099C	0	0	0	0.161265	0.045627	9.55743	0.131148	329	0.0931373	0.0899706	GO:0005975:carbohydrate metabolic process; GO:0008150:biological_process; GO:0008152:metabolic process; GO:0043170:macromolecule metabolic process; GO:0044238:primary metabolic process;
YOR271C	YOR271C	1	0	0	0.743343	0.210526	0.70092	0.0276796	3444	0.0316661	0.0899572	GO:0008150:biological_process;
YBR235W	YBR235W	1	0	0	0.51149	0.139949			1920	0.0398551	0.089902	GO:0008150:biological_process;
YLR110C	CCW12	0	0	0	0.40855	0.192308	2.33506	0.0473269	3941	0.0299936	0.0898762	GO:0000003:reproduction; GO:0000746:conjugation; GO:0000747:conjugation with cellular fusion; GO:0000749:response to pheromone during conjugation with cellular fusion; GO:0000752:agglutination during conjugation with cellular fusion; GO:0000771:agglutination; GO:0007047:cell wall organization and biogenesis; GO:0007155:cell adhesion; GO:0007157:heterophilic cell adhesion; GO:0008150:biological_pr…
YKR027W	BCH2	0	0	0	0.33986	0.143813			2600	0.0356317	0.0897223	GO:0000271:polysaccharide biosynthetic process; GO:0005975:carbohydrate metabolic process; GO:0005976:polysaccharide metabolic process; GO:0006030:chitin metabolic process; GO:0006031:chitin biosynthetic process; GO:0006037:cell wall chitin metabolic process; GO:0006038:cell wall chitin biosynthetic process; GO:0006040:amino sugar metabolic process; GO:0006041:glucosamine metabolic process; GO:00…
YNR051C	BRE5	0	0	0	0.391479	0.182741	1.99518	0.0432191	1695	0.0428571	0.0896057	GO:0006464:protein modification process; GO:0006512:ubiquitin cycle; GO:0008150:biological_process; GO:0008152:metabolic process; GO:0009987:cellular process; GO:0016579:protein deubiquitination; GO:0019538:protein metabolic process; GO:0043170:macromolecule metabolic process; GO:0043283:biopolymer metabolic process; GO:0043412:biopolymer modification; GO:0043687:post-translational protein modifi…
YBL051C	PIN4	0	0	0	0.404869	0.138889			1891	0.0401875	0.0895383	GO:0000074:regulation of progression through cell cycle; GO:0000075:cell cycle checkpoint; GO:0000077:DNA damage checkpoint; GO:0000086:G2/M transition of mitotic cell cycle; GO:0000278:mitotic cell cycle; GO:0006950:response to stress; GO:0006974:response to DNA damage stimulus; GO:0007049:cell cycle; GO:0008150:biological_process; GO:0009719:response to endogenous stimulus; GO:0009987:cellular …
YBR252W	DUT1	0	0	0	0.435207	0.158273	5.86894	0.0756303	2858	0.034632	0.0895118	GO:0006139:nucleobase, nucleoside, nucleotide and nucleic acid metabolic process; GO:0006213:pyrimidine nucleoside metabolic process; GO:0006220:pyrimidine nucleotide metabolic process; GO:0006244:pyrimidine nucleotide catabolic process; GO:0008150:biological_process; GO:0008152:metabolic process; GO:0009056:catabolic process; GO:0009116:nucleoside metabolic process; GO:0009117:nucleotide metabol…
YIR014W	YIR014W	1	0	0	0.512893	0.215054	0.634135	0.0268996	4702	0.0261738	0.0893758	GO:0008150:biological_process;
YNL065W	AQR1	0	0	0	0.423037	0.149682			4135	0.0290609	0.0893714	GO:0006810:transport; GO:0008150:biological_process; GO:0015718:monocarboxylic acid transport; GO:0015849:organic acid transport; GO:0015893:drug transport; GO:0042221:response to chemical stimulus; GO:0042493:response to drug; GO:0046942:carboxylic acid transport; GO:0050896:response to stimulus; GO:0051179:localization; GO:0051234:establishment of localization;
YAL023C	PMT2	0	0	0	0.498847	0.19802	1.43252	0.0391002	3656	0.0308172	0.0893124	GO:0006464:protein modification process; GO:0006486:protein amino acid glycosylation; GO:0006493:protein amino acid O-linked glycosylation; GO:0008150:biological_process; GO:0008152:metabolic process; GO:0009058:biosynthetic process; GO:0009059:macromolecule biosynthetic process; GO:0009100:glycoprotein metabolic process; GO:0009101:glycoprotein biosynthetic process; GO:0009987:cellular process; …
YMR066W	SOV1	1	0	0	0.65242	0.189427	1.88681	0.0426275	2690	0.0356317	0.0892287	GO:0008150:biological_process;
YPR061C	JID1	1	0	0	0.598665	0.179856	2.61441	0.053	2887	0.034632	0.0891627	GO:0008150:biological_process;
YHL021C	YHL021C	1	0	0	0.676547	0.201878	1.0985	0.0337695	3418	0.0318401	0.0891625	GO:0008150:biological_process;
YOR125C	CAT5	0	0	0	0.264212	0.096118	7.19801	0.095057	497	0.0761155	0.0890968	GO:0006732:coenzyme metabolic process; GO:0006733:oxidoreduction coenzyme metabolic process; GO:0006743:ubiquinone metabolic process; GO:0006744:ubiquinone biosynthetic process; GO:0008150:biological_process; GO:0008152:metabolic process; GO:0009058:biosynthetic process; GO:0009108:coenzyme biosynthetic process; GO:0009987:cellular process; GO:0042375:quinone cofactor metabolic process; GO:004423…
YPL048W	CAM1	0	0	0	0.43474	0.155477	1.74247	0.0419084	720	0.0698835	0.0890897	GO:0006412:translation; GO:0006414:translational elongation; GO:0006417:regulation of translation; GO:0006448:regulation of translational elongation; GO:0008150:biological_process; GO:0008152:metabolic process; GO:0009058:biosynthetic process; GO:0009059:macromolecule biosynthetic process; GO:0009889:regulation of biosynthetic process; GO:0009987:cellular process; GO:0019222:regulation of metabol…
YKL069W	YKL069W	1	0	0	0.189427	0.072072	6.74599	0.0912409	293	0.103825	0.089046	GO:0008150:biological_process;
YOR221C	MCT1	0	0	0	0.598665	0.179856	0.771251	0.0291353	1017	0.0580645	0.0890186	GO:0006082:organic acid metabolic process; GO:0006091:generation of precursor metabolites and energy; GO:0006629:lipid metabolic process; GO:0006631:fatty acid metabolic process; GO:0008150:biological_process; GO:0008152:metabolic process; GO:0009060:aerobic respiration; GO:0009987:cellular process; GO:0015980:energy derivation by oxidation of organic compounds; GO:0019752:carboxylic acid metabol…
YNR019W	ARE2	0	0	0	0.512893	0.209424	0.941762	0.0308083	4582	0.026685	0.0889724	GO:0006066:alcohol metabolic process; GO:0006629:lipid metabolic process; GO:0008150:biological_process; GO:0008152:metabolic process; GO:0008202:steroid metabolic process; GO:0009987:cellular process; GO:0016125:sterol metabolic process; GO:0044237:cellular metabolic process; GO:0044238:primary metabolic process; GO:0044255:cellular lipid metabolic process;
YBR052C	RFS1	1	0	0	0.418653	0.148607	5.03051	0.0689076	1305	0.0493942	0.0889696	GO:0008150:biological_process;
YFR033C	QCR6	0	0	0	0.205095	0.059375	9.58728	0.131148	479	0.0762195	0.088914	GO:0006091:generation of precursor metabolites and energy; GO:0006118:electron transport; GO:0006119:oxidative phosphorylation; GO:0006122:mitochondrial electron transport, ubiquinol to cytochrome c; GO:0006793:phosphorus metabolic process; GO:0006796:phosphate metabolic process; GO:0008150:biological_process; GO:0008152:metabolic process; GO:0009060:aerobic respiration; GO:0009987:cellular proce…
YEL013W	VAC8	0	0	0	0.372113	0.161417	0.821179	0.03	549	0.0751295	0.0888488	GO:0000011:vacuole inheritance; GO:0006605:protein targeting; GO:0006623:protein targeting to vacuole; GO:0006810:transport; GO:0006886:intracellular protein transport; GO:0006914:autophagy; GO:0006944:membrane fusion; GO:0006996:organelle organization and biogenesis; GO:0007033:vacuole organization and biogenesis; GO:0007034:vacuolar transport; GO:0008104:protein localization; GO:0008150:biologi…
YOL143C	RIB4	0	0	0	0.475206	0.175439	2.54101	0.0512077	2053	0.0398551	0.0888339	GO:0006766:vitamin metabolic process; GO:0006767:water-soluble vitamin metabolic process; GO:0006771:riboflavin metabolic process; GO:0008150:biological_process; GO:0008152:metabolic process; GO:0009058:biosynthetic process; GO:0009110:vitamin biosynthetic process; GO:0009231:riboflavin biosynthetic process; GO:0009987:cellular process; GO:0042364:water-soluble vitamin biosynthetic process; GO:00…
YOL062C	APM4	0	0	0	0.111216	0.030866	5.08336	0.0689076	46	0.166667	0.0888134	GO:0006810:transport; GO:0006886:intracellular protein transport; GO:0008104:protein localization; GO:0008150:biological_process; GO:0009987:cellular process; GO:0015031:protein transport; GO:0016043:cellular component organization and biogenesis; GO:0016192:vesicle-mediated transport; GO:0033036:macromolecule localization; GO:0045184:establishment of protein localization; GO:0046907:intracellula…
YGR163W	GTR2	0	0	0	0.29793	0.114679	0.996704	0.0319028	250	0.119718	0.0887667	GO:0000723:telomere maintenance; GO:0006914:autophagy; GO:0006996:organelle organization and biogenesis; GO:0007001:chromosome organization and biogenesis (sensu Eukaryota); GO:0008150:biological_process; GO:0009987:cellular process; GO:0016043:cellular component organization and biogenesis; GO:0016237:microautophagy; GO:0032200:telomere organization and biogenesis; GO:0042221:response to chemica…
YBL020W	RFT1	0	0	0	0.404366	0.189189	1.30496	0.0372549	2052	0.0398551	0.0887663	GO:0006464:protein modification process; GO:0006486:protein amino acid glycosylation; GO:0006487:protein amino acid N-linked glycosylation; GO:0006810:transport; GO:0008150:biological_process; GO:0008152:metabolic process; GO:0008643:carbohydrate transport; GO:0009058:biosynthetic process; GO:0009059:macromolecule biosynthetic process; GO:0009100:glycoprotein metabolic process; GO:0009101:glycopr…
YBR204C	YBR204C	1	0	0	0.443118	0.161172	1.59368	0.0395604	849	0.0655488	0.0887604	GO:0008150:biological_process;
YGL187C	COX4	0	0	0	0.340751	0.091168	6.80477	0.0925926	450	0.0825083	0.0887563	GO:0006091:generation of precursor metabolites and energy; GO:0006118:electron transport; GO:0006119:oxidative phosphorylation; GO:0006123:mitochondrial electron transport, cytochrome c to oxygen; GO:0006793:phosphorus metabolic process; GO:0006796:phosphate metabolic process; GO:0008150:biological_process; GO:0008152:metabolic process; GO:0009060:aerobic respiration; GO:0009987:cellular process;…
YOR205C	YOR205C	1	0	0	0.534806	0.147849	5.83349	0.0748663	1615	0.0435127	0.0887427	GO:0008150:biological_process;
YGL250W	YGL250W	1	0	0	0.50233	0.199005	0.975108	0.0315789	2669	0.0356317	0.0887385	GO:0008150:biological_process;
YHR121W	LSM12	0	0	0	0.180812	0.064103	8.30267	0.111111	348	0.0909091	0.0887077	GO:0006139:nucleobase, nucleoside, nucleotide and nucleic acid metabolic process; GO:0008150:biological_process; GO:0008152:metabolic process; GO:0009987:cellular process; GO:0016070:RNA metabolic process; GO:0043170:macromolecule metabolic process; GO:0043283:biopolymer metabolic process; GO:0044237:cellular metabolic process; GO:0044238:primary metabolic process;
YBR253W	SRB6	0	0	0	0.427428	0.154605	2.35476	0.0477876	893	0.0636095	0.0886674	GO:0006139:nucleobase, nucleoside, nucleotide and nucleic acid metabolic process; GO:0006350:transcription; GO:0006351:transcription, DNA-dependent; GO:0006366:transcription from RNA polymerase II promoter; GO:0008150:biological_process; GO:0008152:metabolic process; GO:0009987:cellular process; GO:0016070:RNA metabolic process; GO:0032774:RNA biosynthetic process; GO:0043170:macromolecule metabo…
YBR257W	POP4	0	0	0	0.489115	0.186047	2.34135	0.0475771	3368	0.032343	0.0886557	GO:0006139:nucleobase, nucleoside, nucleotide and nucleic acid metabolic process; GO:0006364:rRNA processing; GO:0006379:mRNA cleavage; GO:0006396:RNA processing; GO:0006397:mRNA processing; GO:0006399:tRNA metabolic process; GO:0006996:organelle organization and biogenesis; GO:0008033:tRNA processing; GO:0008150:biological_process; GO:0008152:metabolic process; GO:0009987:cellular process; GO:00…
YOR164C	YOR164C	1	0	0	0.147921	0.040877	7.29729	0.0952381	225	0.129771	0.0886287	GO:0008150:biological_process;
YPL109C	YPL109C	1	0	0	0.590219	0.1777	1.36838	0.0383436	1353	0.0493942	0.0884793	GO:0008150:biological_process;
YKR046C	PET10	0	0	0	0.498847	0.195122	0.992448	0.0319028	2261	0.038138	0.0883876	GO:0006091:generation of precursor metabolites and energy; GO:0008150:biological_process; GO:0008152:metabolic process; GO:0009060:aerobic respiration; GO:0015980:energy derivation by oxidation of organic compounds; GO:0045333:cellular respiration;
YBR082C	UBC4	0	0	0	0.423588	0.152597	4.26139	0.0683333	1598	0.0440352	0.0883219	GO:0000003:reproduction; GO:0000209:protein polyubiquitination; GO:0006464:protein modification process; GO:0006508:proteolysis; GO:0006511:ubiquitin-dependent protein catabolic process; GO:0006512:ubiquitin cycle; GO:0006513:protein monoubiquitination; GO:0006950:response to stress; GO:0008150:biological_process; GO:0008152:metabolic process; GO:0009056:catabolic process; GO:0009057:macromolecul…
YPL091W	GLR1	0	0	0	0.306122	0.085882	2.68521	0.0539979	241	0.125	0.0882933	GO:0006800:oxygen and reactive oxygen species metabolic process; GO:0006950:response to stress; GO:0006979:response to oxidative stress; GO:0008150:biological_process; GO:0008152:metabolic process; GO:0009987:cellular process; GO:0042221:response to chemical stimulus; GO:0044237:cellular metabolic process; GO:0050896:response to stimulus;
YMR257C	PET111	0	0	0	0.557789	0.157593	1.9761	0.0430657	885	0.0641791	0.0882793	GO:0006412:translation; GO:0008150:biological_process; GO:0008152:metabolic process; GO:0009058:biosynthetic process; GO:0009059:macromolecule biosynthetic process; GO:0009987:cellular process; GO:0019538:protein metabolic process; GO:0043170:macromolecule metabolic process; GO:0044237:cellular metabolic process; GO:0044238:primary metabolic process; GO:0044260:cellular macromolecule metabolic pr…
YBR061C	TRM7	0	0	0	0.493514	0.190476	1.85043	0.0426252	3456	0.0316661	0.0882557	GO:0001510:RNA methylation; GO:0006139:nucleobase, nucleoside, nucleotide and nucleic acid metabolic process; GO:0006399:tRNA metabolic process; GO:0006400:tRNA modification; GO:0006412:translation; GO:0006730:one-carbon compound metabolic process; GO:0008150:biological_process; GO:0008152:metabolic process; GO:0009058:biosynthetic process; GO:0009059:macromolecule biosynthetic process; GO:000945…
YLR093C	NYV1	0	0	0	0.346788	0.147766	3.94397	0.0659509	1224	0.0509554	0.0882241	GO:0006810:transport; GO:0006906:vesicle fusion; GO:0006944:membrane fusion; GO:0006996:organelle organization and biogenesis; GO:0007033:vacuole organization and biogenesis; GO:0008150:biological_process; GO:0009987:cellular process; GO:0016043:cellular component organization and biogenesis; GO:0016044:membrane organization and biogenesis; GO:0016192:vesicle-mediated transport; GO:0042144:vacuol…
YPL168W	YPL168W	1	0	0	0.624862	0.18254	1.50046	0.0395604	1715	0.0424628	0.0881878	GO:0008150:biological_process;
YJL209W	CBP1	0	0	0	0.550005	0.15493	2.35845	0.0478723	940	0.0617284	0.0881769	GO:0006091:generation of precursor metabolites and energy; GO:0006139:nucleobase, nucleoside, nucleotide and nucleic acid metabolic process; GO:0006401:RNA catabolic process; GO:0006402:mRNA catabolic process; GO:0008150:biological_process; GO:0008152:metabolic process; GO:0009056:catabolic process; GO:0009057:macromolecule catabolic process; GO:0009060:aerobic respiration; GO:0009987:cellular pr…
YGL064C	MRH4	0	0	0	0.565699	0.160714	3.41524	0.0592885	1585	0.0444265	0.088143	GO:0006996:organelle organization and biogenesis; GO:0008150:biological_process; GO:0009987:cellular process; GO:0016043:cellular component organization and biogenesis; GO:0022613:ribonucleoprotein complex biogenesis and assembly; GO:0042254:ribosome biogenesis and assembly;
YER071C	YER071C	1	0	0	0.249485	0.085761	10.2964	0.141304	2334	0.0372936	0.0881196	GO:0008150:biological_process;
YEL061C	CIN8	0	0	0	0.411917	0.195531	1.70039	0.0413749	4428	0.0274207	0.0881089	GO:0000070:mitotic sister chromatid segregation; GO:0000087:M phase of mitotic cell cycle; GO:0000090:mitotic anaphase; GO:0000092:mitotic anaphase B; GO:0000226:microtubule cytoskeleton organization and biogenesis; GO:0000278:mitotic cell cycle; GO:0000279:M phase; GO:0000819:sister chromatid segregation; GO:0006996:organelle organization and biogenesis; GO:0007001:chromosome organization and bi…
YDL086W	YDL086W	1	0	0	0.428845	0.154605	1.63305	0.0396341	689	0.0698835	0.0880409	GO:0008150:biological_process;
YOL049W	GSH2	0	0	0	0.185058	0.065306	4.79393	0.0689076	228	0.129771	0.0879949	GO:0006732:coenzyme metabolic process; GO:0006749:glutathione metabolic process; GO:0006750:glutathione biosynthetic process; GO:0006790:sulfur metabolic process; GO:0006950:response to stress; GO:0008150:biological_process; GO:0008152:metabolic process; GO:0009058:biosynthetic process; GO:0009108:coenzyme biosynthetic process; GO:0009266:response to temperature stimulus; GO:0009408:response to h…
YDR171W	HSP42	0	0	0	0.412262	0.198864	1.29381	0.0372549	4366	0.0276896	0.0879362	GO:0006950:response to stress; GO:0006996:organelle organization and biogenesis; GO:0007010:cytoskeleton organization and biogenesis; GO:0008150:biological_process; GO:0009987:cellular process; GO:0016043:cellular component organization and biogenesis; GO:0050896:response to stimulus;
YLL041C	SDH2	0	0	0	0.500795	0.135802	4.04094	0.0662461	932	0.0617284	0.0879255	GO:0005975:carbohydrate metabolic process; GO:0006084:acetyl-CoA metabolic process; GO:0006091:generation of precursor metabolites and energy; GO:0006099:tricarboxylic acid cycle; GO:0006118:electron transport; GO:0006119:oxidative phosphorylation; GO:0006121:mitochondrial electron transport, succinate to ubiquinone; GO:0006732:coenzyme metabolic process; GO:0006793:phosphorus metabolic process; …
YBR036C	CSG2	0	0	0	0.380736	0.172093	1.0921	0.0337359	1023	0.0576923	0.0878404	GO:0006629:lipid metabolic process; GO:0006643:membrane lipid metabolic process; GO:0006664:glycolipid metabolic process; GO:0006665:sphingolipid metabolic process; GO:0006687:glycosphingolipid metabolic process; GO:0006688:glycosphingolipid biosynthetic process; GO:0006873:cell ion homeostasis; GO:0006874:calcium ion homeostasis; GO:0006875:metal ion homeostasis; GO:0008150:biological_process; G…
YLR393W	ATP10	0	0	0	0.68452	0.203791	0.989916	0.0319028	4339	0.0277372	0.0878103	GO:0006461:protein complex assembly; GO:0008150:biological_process; GO:0008152:metabolic process; GO:0009987:cellular process; GO:0016043:cellular component organization and biogenesis; GO:0019538:protein metabolic process; GO:0022607:cellular component assembly; GO:0030154:cell differentiation; GO:0032502:developmental process; GO:0043170:macromolecule metabolic process; GO:0044238:primary metab…
YBR104W	YMC2	0	0	0	0.534806	0.149864			4798	0.0257218	0.0877929	GO:0006810:transport; GO:0006839:mitochondrial transport; GO:0008150:biological_process; GO:0009987:cellular process; GO:0016043:cellular component organization and biogenesis; GO:0046907:intracellular transport; GO:0051179:localization; GO:0051234:establishment of localization; GO:0051641:cellular localization; GO:0051649:establishment of cellular localization;
YML120C	NDI1	0	0	0	0.506571	0.138889	2.3742	0.0483005	503	0.0761155	0.0877683	GO:0001300:chronological cell aging; GO:0006091:generation of precursor metabolites and energy; GO:0006116:NADH oxidation; GO:0006118:electron transport; GO:0006119:oxidative phosphorylation; GO:0006120:mitochondrial electron transport, NADH to ubiquinone; GO:0006139:nucleobase, nucleoside, nucleotide and nucleic acid metabolic process; GO:0006732:coenzyme metabolic process; GO:0006733:oxidoreduc…
YML094W	GIM5	0	0	0	0.405412	0.191257	1.82185	0.0426252	4088	0.0293845	0.0877555	GO:0006457:protein folding; GO:0007021:tubulin folding; GO:0008150:biological_process; GO:0008152:metabolic process; GO:0009987:cellular process; GO:0019538:protein metabolic process; GO:0043170:macromolecule metabolic process; GO:0044237:cellular metabolic process; GO:0044238:primary metabolic process; GO:0044260:cellular macromolecule metabolic process; GO:0044267:cellular protein metabolic pro…
YBR246W	YBR246W	1	0	0	0.467674	0.169492	1.68947	0.0410613	1182	0.0526894	0.0877475	GO:0008150:biological_process;
YPL069C	BTS1	0	0	0	0.624862	0.183267	1.87464	0.0426252	2331	0.0372936	0.0877286	GO:0006629:lipid metabolic process; GO:0006720:isoprenoid metabolic process; GO:0006721:terpenoid metabolic process; GO:0008150:biological_process; GO:0008152:metabolic process; GO:0008299:isoprenoid biosynthetic process; GO:0008610:lipid biosynthetic process; GO:0009058:biosynthetic process; GO:0009987:cellular process; GO:0016114:terpenoid biosynthetic process; GO:0019748:secondary metabolic pr…
YER026C	CHO1	0	0	0	0.184758	0.050251	8.76565	0.124088	382	0.0887097	0.0876828	GO:0006629:lipid metabolic process; GO:0006643:membrane lipid metabolic process; GO:0006644:phospholipid metabolic process; GO:0006650:glycerophospholipid metabolic process; GO:0006658:phosphatidylserine metabolic process; GO:0006659:phosphatidylserine biosynthetic process; GO:0008150:biological_process; GO:0008152:metabolic process; GO:0008610:lipid biosynthetic process; GO:0008654:phospholipid …
YDL018C	ERP3	0	0	0	0.115931	0.039829	8.42555	0.11465	268	0.10828	0.0875863	GO:0006810:transport; GO:0008150:biological_process; GO:0009987:cellular process; GO:0016043:cellular component organization and biogenesis; GO:0032940:secretion by cell; GO:0045045:secretory pathway; GO:0046903:secretion; GO:0051179:localization; GO:0051234:establishment of localization; GO:0051641:cellular localization; GO:0051649:establishment of cellular localization;
YLR342W	FKS1	0	0	0	0.416552	0.201149	0.755312	0.0289142	3304	0.0325546	0.0875393	GO:0000271:polysaccharide biosynthetic process; GO:0000902:cell morphogenesis; GO:0005975:carbohydrate metabolic process; GO:0005976:polysaccharide metabolic process; GO:0006073:glucan metabolic process; GO:0006074:1,3-beta-glucan metabolic process; GO:0006075:1,3-beta-glucan biosynthetic process; GO:0006091:generation of precursor metabolites and energy; GO:0006810:transport; GO:0006897:endocyto…
YML121W	GTR1	0	0	0	0.209895	0.061489	4.04211	0.0662461	153	0.134831	0.0875222	GO:0000723:telomere maintenance; GO:0006139:nucleobase, nucleoside, nucleotide and nucleic acid metabolic process; GO:0006350:transcription; GO:0006351:transcription, DNA-dependent; GO:0006360:transcription from RNA polymerase I promoter; GO:0006383:transcription from RNA polymerase III promoter; GO:0006810:transport; GO:0006811:ion transport; GO:0006817:phosphate transport; GO:0006820:anion tran…
YJL124C	LSM1	0	0	0	0.164147	0.067695	7.61797	0.0967742	319	0.0974359	0.0873017	GO:0000288:mRNA catabolic process, deadenylation-dependent decay; GO:0000290:deadenylation-dependent decapping; GO:0006139:nucleobase, nucleoside, nucleotide and nucleic acid metabolic process; GO:0006401:RNA catabolic process; GO:0006402:mRNA catabolic process; GO:0008150:biological_process; GO:0008152:metabolic process; GO:0009056:catabolic process; GO:0009057:macromolecule catabolic process; G…
YHR001W	OSH7	0	0	0	0.241033	0.07946	2.57869	0.0522167	222	0.129771	0.0871492	GO:0000902:cell morphogenesis; GO:0006066:alcohol metabolic process; GO:0006629:lipid metabolic process; GO:0006810:transport; GO:0006869:lipid transport; GO:0006887:exocytosis; GO:0006897:endocytosis; GO:0007034:vacuolar transport; GO:0007163:establishment and/or maintenance of cell polarity; GO:0008150:biological_process; GO:0008152:metabolic process; GO:0008202:steroid metabolic process; GO:00…
YBR265W	TSC10	0	0	0	0.463494	0.166667	2.36659	0.0481283	1517	0.0465313	0.0871089	GO:0006629:lipid metabolic process; GO:0006643:membrane lipid metabolic process; GO:0006665:sphingolipid metabolic process; GO:0006666:3-keto-sphinganine metabolic process; GO:0006807:nitrogen compound metabolic process; GO:0008150:biological_process; GO:0008152:metabolic process; GO:0008610:lipid biosynthetic process; GO:0009058:biosynthetic process; GO:0009308:amine metabolic process; GO:000998…
YJL166W	QCR8	0	0	0	0.31442	0.085882	9.01329	0.128788	1485	0.0466102	0.0870933	GO:0006091:generation of precursor metabolites and energy; GO:0006118:electron transport; GO:0006119:oxidative phosphorylation; GO:0006122:mitochondrial electron transport, ubiquinol to cytochrome c; GO:0006793:phosphorus metabolic process; GO:0006796:phosphate metabolic process; GO:0008150:biological_process; GO:0008152:metabolic process; GO:0009060:aerobic respiration; GO:0009987:cellular proce…
YHR009C	YHR009C	1	0	0	0.189427	0.072153	3.47253	0.0592885	234	0.129771	0.0870708	GO:0008150:biological_process;
YJR051W	OSM1	0	0	0	0.322384	0.086782	1.57227	0.0395604	159	0.134831	0.087058	GO:0008150:biological_process; GO:0008152:metabolic process;
YMR108W	ILV2	0	0	0	0.698521	0.203791	0.710009	0.0279346	4127	0.0291322	0.0869526	GO:0006082:organic acid metabolic process; GO:0006519:amino acid and derivative metabolic process; GO:0006520:amino acid metabolic process; GO:0006807:nitrogen compound metabolic process; GO:0008150:biological_process; GO:0008152:metabolic process; GO:0008652:amino acid biosynthetic process; GO:0009058:biosynthetic process; GO:0009081:branched chain family amino acid metabolic process; GO:0009082…
YNL046W	YNL046W	0	0	0	0.498847	0.193237	0.930951	0.0307971	2424	0.0365535	0.0868625	GO:0008150:biological_process; GO:0042221:response to chemical stimulus; GO:0042493:response to drug; GO:0050896:response to stimulus;
YBR259W	YBR259W	1	0	0	0.6739	0.199074	0.753235	0.0289142	3300	0.0325546	0.0868476	GO:0008150:biological_process;
YHR039C	MSC7	0	0	0	0.505815	0.20202	0.919933	0.030742	4374	0.0276896	0.0868172	GO:0000279:M phase; GO:0006139:nucleobase, nucleoside, nucleotide and nucleic acid metabolic process; GO:0006259:DNA metabolic process; GO:0006310:DNA recombination; GO:0007049:cell cycle; GO:0007126:meiosis; GO:0007127:meiosis I; GO:0007131:meiotic recombination; GO:0008150:biological_process; GO:0008152:metabolic process; GO:0009987:cellular process; GO:0022402:cell cycle process; GO:0022403:ce…
YER183C	FAU1	0	0	0	0.161265	0.067521	9.18569	0.131148	930	0.0617284	0.086799	GO:0006082:organic acid metabolic process; GO:0006725:aromatic compound metabolic process; GO:0006732:coenzyme metabolic process; GO:0006752:group transfer coenzyme metabolic process; GO:0006760:folic acid and derivative metabolic process; GO:0008150:biological_process; GO:0008152:metabolic process; GO:0009058:biosynthetic process; GO:0009108:coenzyme biosynthetic process; GO:0009396:folic acid a…
YBR273C	UBX7	0	0	0	0.423588	0.151613	1.20596	0.0354349	622	0.0731707	0.0867395	GO:0006508:proteolysis; GO:0006511:ubiquitin-dependent protein catabolic process; GO:0008150:biological_process; GO:0008152:metabolic process; GO:0009056:catabolic process; GO:0009057:macromolecule catabolic process; GO:0009987:cellular process; GO:0019538:protein metabolic process; GO:0019941:modification-dependent protein catabolic process; GO:0030154:cell differentiation; GO:0030163:protein ca…
YHL038C	CBP2	0	0	0	0.590219	0.1777	2.27595	0.0460905	2506	0.0361991	0.0866632	GO:0000372:Group I intron splicing; GO:0000375:RNA splicing, via transesterification reactions; GO:0000376:RNA splicing, via transesterification reactions with guanosine as nucleophile; GO:0006139:nucleobase, nucleoside, nucleotide and nucleic acid metabolic process; GO:0006396:RNA processing; GO:0008150:biological_process; GO:0008152:metabolic process; GO:0008380:RNA splicing; GO:0009987:cellula…
YBR014C	YBR014C	1	0	0	0.132025	0.04878	10.3416	0.141304	757	0.0698835	0.086656	GO:0008150:biological_process;
YIL066C	RNR3	0	0	0	0.350302	0.148789			5386	0.0243008	0.0865449	GO:0006139:nucleobase, nucleoside, nucleotide and nucleic acid metabolic process; GO:0006259:DNA metabolic process; GO:0006260:DNA replication; GO:0008150:biological_process; GO:0008152:metabolic process; GO:0009987:cellular process; GO:0043170:macromolecule metabolic process; GO:0043283:biopolymer metabolic process; GO:0044237:cellular metabolic process; GO:0044238:primary metabolic process;
YLR089C	YLR089C	1	0	0	0.356477	0.154717	1.40896	0.0385631	862	0.0655488	0.0862763	GO:0008150:biological_process;
YKL126W	YPK1	0	0	0	0.337429	0.141447	1.83798	0.0426252	586	0.0745921	0.0862214	GO:0006464:protein modification process; GO:0006468:protein amino acid phosphorylation; GO:0006629:lipid metabolic process; GO:0006643:membrane lipid metabolic process; GO:0006665:sphingolipid metabolic process; GO:0006793:phosphorus metabolic process; GO:0006796:phosphate metabolic process; GO:0006810:transport; GO:0006897:endocytosis; GO:0008150:biological_process; GO:0008152:metabolic process;…
YKL213C	DOA1	0	0	0	0.3574	0.115063	5.57248	0.0689076	559	0.0745921	0.0861875	GO:0000726:non-recombinational repair; GO:0006139:nucleobase, nucleoside, nucleotide and nucleic acid metabolic process; GO:0006259:DNA metabolic process; GO:0006281:DNA repair; GO:0006302:double-strand break repair; GO:0006303:double-strand break repair via nonhomologous end joining; GO:0006464:protein modification process; GO:0006508:proteolysis; GO:0006511:ubiquitin-dependent protein catabolic…
YOL138C	YOL138C	0	0	0	0.319857	0.132394			2051	0.0398551	0.0861245	GO:0000723:telomere maintenance; GO:0006996:organelle organization and biogenesis; GO:0007001:chromosome organization and biogenesis (sensu Eukaryota); GO:0008150:biological_process; GO:0009987:cellular process; GO:0016043:cellular component organization and biogenesis; GO:0032200:telomere organization and biogenesis; GO:0051276:chromosome organization and biogenesis;
YJL147C	YJL147C	1	0	0	0.615983	0.179856	2.03496	0.0440395	2950	0.0343643	0.0860866	GO:0008150:biological_process;
YGR199W	PMT6	0	0	0	0.161265	0.066667	3.28193	0.0575448	172	0.134021	0.0860775	GO:0006464:protein modification process; GO:0006486:protein amino acid glycosylation; GO:0006493:protein amino acid O-linked glycosylation; GO:0008150:biological_process; GO:0008152:metabolic process; GO:0009058:biosynthetic process; GO:0009059:macromolecule biosynthetic process; GO:0009100:glycoprotein metabolic process; GO:0009101:glycoprotein biosynthetic process; GO:0009987:cellular process; …
YLR356W	YLR356W	1	0	0	0.660905	0.190265	0.718047	0.02811	2068	0.0398551	0.0860767	GO:0008150:biological_process;
YOR084W	YOR084W	0	0	0	0.498847	0.192308	0.97955	0.0316981	3084	0.0341325	0.0860462	GO:0006996:organelle organization and biogenesis; GO:0007031:peroxisome organization and biogenesis; GO:0008150:biological_process; GO:0009987:cellular process; GO:0016043:cellular component organization and biogenesis;
YOL012C	HTZ1	0	0	0	0.175067	0.074357	9.0351	0.128788	1137	0.0547945	0.0859798	GO:0006139:nucleobase, nucleoside, nucleotide and nucleic acid metabolic process; GO:0006259:DNA metabolic process; GO:0006323:DNA packaging; GO:0006325:establishment and/or maintenance of chromatin architecture; GO:0006333:chromatin assembly or disassembly; GO:0006338:chromatin remodeling; GO:0006342:chromatin silencing; GO:0006350:transcription; GO:0006351:transcription, DNA-dependent; GO:00063…
YMR029C	FAR8	0	0	0	0.180507	0.047809	5.89095	0.0760563	183	0.134021	0.085962	GO:0000003:reproduction; GO:0000074:regulation of progression through cell cycle; GO:0000746:conjugation; GO:0000747:conjugation with cellular fusion; GO:0000749:response to pheromone during conjugation with cellular fusion; GO:0000751:cell cycle arrest in response to pheromone; GO:0007049:cell cycle; GO:0007050:cell cycle arrest; GO:0008150:biological_process; GO:0009987:cellular process; GO:001…
YLR091W	YLR091W	1	0	0	0.661926	0.191111	0.818483	0.03	2409	0.0367454	0.0859521	GO:0008150:biological_process;
YKL063C	YKL063C	1	0	0	0.144181	0.05668	9.36854	0.131148	731	0.0698835	0.0859037	GO:0008150:biological_process;
YJL178C	ATG27	0	0	0	0.39694	0.136364	4.63494	0.0689076	1187	0.0524017	0.0858911	GO:0006914:autophagy; GO:0006996:organelle organization and biogenesis; GO:0008150:biological_process; GO:0009987:cellular process; GO:0016043:cellular component organization and biogenesis; GO:0016050:vesicle organization and biogenesis;
YGL100W	SEH1	0	0	0	0.102023	0.034917	8.66662	0.118881	277	0.103825	0.0858744	GO:0006403:RNA localization; GO:0006405:RNA export from nucleus; GO:0006406:mRNA export from nucleus; GO:0006407:rRNA export from nucleus; GO:0006408:snRNA export from nucleus; GO:0006409:tRNA export from nucleus; GO:0006605:protein targeting; GO:0006606:protein import into nucleus; GO:0006607:NLS-bearing substrate import into nucleus; GO:0006608:snRNP protein import into nucleus; GO:0006609:mRNA…
YAL007C	ERP2	0	0	0	0.291931	0.114155	6.83544	0.093985	1379	0.0493942	0.0858447	GO:0006810:transport; GO:0006888:ER to Golgi vesicle-mediated transport; GO:0008150:biological_process; GO:0009987:cellular process; GO:0016043:cellular component organization and biogenesis; GO:0016192:vesicle-mediated transport; GO:0032940:secretion by cell; GO:0045045:secretory pathway; GO:0046903:secretion; GO:0046907:intracellular transport; GO:0048193:Golgi vesicle transport; GO:0051179:loc…
YJR062C	NTA1	0	0	0	0.643077	0.188034	0.773523	0.0292085	1895	0.0400802	0.0857742	GO:0006464:protein modification process; GO:0008150:biological_process; GO:0008152:metabolic process; GO:0009056:catabolic process; GO:0009057:macromolecule catabolic process; GO:0009987:cellular process; GO:0019538:protein metabolic process; GO:0030163:protein catabolic process; GO:0043170:macromolecule metabolic process; GO:0043283:biopolymer metabolic process; GO:0043285:biopolymer catabolic p…
YLR072W	YLR072W	1	0	0	0.590219	0.1777	0.809171	0.03	1291	0.0493942	0.0856981	GO:0008150:biological_process;
YOR350C	MNE1	1	0	0	0.65242	0.188596	1.11399	0.0341006	2948	0.034379	0.0856919	GO:0008150:biological_process;
YGR006W	PRP18	0	0	0	0.520082	0.144357			4503	0.0270118	0.0856844	GO:0000350:generation of catalytic spliceosome for second transesterification step; GO:0000375:RNA splicing, via transesterification reactions; GO:0000377:RNA splicing, via transesterification reactions with bulged adenosine as nucleophile; GO:0000393:spliceosomal conformational changes to generate catalytic conformation; GO:0000398:nuclear mRNA splicing, via spliceosome; GO:0006139:nucleobase, n…
YKL067W	YNK1	0	0	0	0.164963	0.051246	7.40774	0.0952381	264	0.11039	0.0856246	GO:0006139:nucleobase, nucleoside, nucleotide and nucleic acid metabolic process; GO:0006163:purine nucleotide metabolic process; GO:0006164:purine nucleotide biosynthetic process; GO:0006165:nucleoside diphosphate phosphorylation; GO:0006259:DNA metabolic process; GO:0006793:phosphorus metabolic process; GO:0006796:phosphate metabolic process; GO:0008150:biological_process; GO:0008152:metabolic …
YPR006C	ICL2	0	0	0	0.598665	0.179856	1.86666	0.0426252	2993	0.0343543	0.0856118	GO:0006082:organic acid metabolic process; GO:0006519:amino acid and derivative metabolic process; GO:0006520:amino acid metabolic process; GO:0006566:threonine metabolic process; GO:0006567:threonine catabolic process; GO:0006807:nitrogen compound metabolic process; GO:0008150:biological_process; GO:0008152:metabolic process; GO:0009056:catabolic process; GO:0009063:amino acid catabolic process;…
YHR107C	CDC12	0	0	0	0.311423	0.126344	2.33767	0.0473684	447	0.0830565	0.0855896	GO:0000003:reproduction; GO:0000282:cellular bud site selection; GO:0000746:conjugation; GO:0000747:conjugation with cellular fusion; GO:0000902:cell morphogenesis; GO:0000910:cytokinesis; GO:0007047:cell wall organization and biogenesis; GO:0007105:cytokinesis, site selection; GO:0007114:cell budding; GO:0007120:axial cellular bud site selection; GO:0007121:bipolar cellular bud site selection; G…
YBR275C	RIF1	0	0	0	0.416005	0.145897			5190	0.0249023	0.0853997	GO:0000723:telomere maintenance; GO:0006139:nucleobase, nucleoside, nucleotide and nucleic acid metabolic process; GO:0006259:DNA metabolic process; GO:0006323:DNA packaging; GO:0006325:establishment and/or maintenance of chromatin architecture; GO:0006333:chromatin assembly or disassembly; GO:0006338:chromatin remodeling; GO:0006342:chromatin silencing; GO:0006348:chromatin silencing at telomere…
YIL004C	BET1	0	0	0	0.168301	0.045486	10.9615	0.148649	913	0.0619597	0.0853648	GO:0006810:transport; GO:0006888:ER to Golgi vesicle-mediated transport; GO:0006890:retrograde vesicle-mediated transport, Golgi to ER; GO:0008150:biological_process; GO:0009987:cellular process; GO:0016043:cellular component organization and biogenesis; GO:0016192:vesicle-mediated transport; GO:0032940:secretion by cell; GO:0045045:secretory pathway; GO:0046903:secretion; GO:0046907:intracellula…
YBR016W	YBR016W	0	0	0	0.401219	0.137741	5.20939	0.0689076	1297	0.0493942	0.0853476	GO:0006950:response to stress; GO:0008150:biological_process; GO:0009269:response to desiccation; GO:0009414:response to water deprivation; GO:0009415:response to water; GO:0009628:response to abiotic stimulus; GO:0050896:response to stimulus;
YOR040W	GLO4	0	0	0	0.624862	0.184739	1.20376	0.0354023	2564	0.0358546	0.085332	GO:0000723:telomere maintenance; GO:0005975:carbohydrate metabolic process; GO:0006081:aldehyde metabolic process; GO:0006082:organic acid metabolic process; GO:0006089:lactate metabolic process; GO:0006996:organelle organization and biogenesis; GO:0007001:chromosome organization and biogenesis (sensu Eukaryota); GO:0008150:biological_process; GO:0008152:metabolic process; GO:0009056:catabolic pr…
YOR265W	RBL2	0	0	0	0.235667	0.074965	9.568	0.131148	1366	0.0493942	0.0851689	GO:0000226:microtubule cytoskeleton organization and biogenesis; GO:0006457:protein folding; GO:0006996:organelle organization and biogenesis; GO:0007010:cytoskeleton organization and biogenesis; GO:0007017:microtubule-based process; GO:0007021:tubulin folding; GO:0007023:post-chaperonin tubulin folding pathway; GO:0007025:beta-tubulin folding; GO:0008150:biological_process; GO:0008152:metabolic …
YGR037C	ACB1	0	0	0	0.203316	0.077859	10.4533	0.141304	2518	0.0361991	0.0851208	GO:0006082:organic acid metabolic process; GO:0006629:lipid metabolic process; GO:0006631:fatty acid metabolic process; GO:0006810:transport; GO:0006869:lipid transport; GO:0008150:biological_process; GO:0008152:metabolic process; GO:0009987:cellular process; GO:0015908:fatty acid transport; GO:0015909:long-chain fatty acid transport; GO:0019752:carboxylic acid metabolic process; GO:0032787:monoc…
YNL307C	MCK1	0	0	0	0.151488	0.06231	5.96484	0.0773639	256	0.115646	0.0851067	GO:0000003:reproduction; GO:0000070:mitotic sister chromatid segregation; GO:0000087:M phase of mitotic cell cycle; GO:0000278:mitotic cell cycle; GO:0000279:M phase; GO:0000726:non-recombinational repair; GO:0000819:sister chromatid segregation; GO:0006139:nucleobase, nucleoside, nucleotide and nucleic acid metabolic process; GO:0006259:DNA metabolic process; GO:0006281:DNA repair; GO:0006302:do…
YDR196C	YDR196C	0	0	0	0.306362	0.093645	6.42355	0.0869565	596	0.0745921	0.0850645	GO:0006732:coenzyme metabolic process; GO:0006752:group transfer coenzyme metabolic process; GO:0008150:biological_process; GO:0008152:metabolic process; GO:0009058:biosynthetic process; GO:0009108:coenzyme biosynthetic process; GO:0009987:cellular process; GO:0015936:coenzyme A metabolic process; GO:0015937:coenzyme A biosynthetic process; GO:0044237:cellular metabolic process; GO:0044249:cellul…
YGR167W	CLC1	0	0	0	0.19809	0.055449	3.75756	0.0645161	151	0.134831	0.0849322	GO:0006810:transport; GO:0006897:endocytosis; GO:0008150:biological_process; GO:0009987:cellular process; GO:0010324:membrane invagination; GO:0016043:cellular component organization and biogenesis; GO:0016044:membrane organization and biogenesis; GO:0016192:vesicle-mediated transport; GO:0051179:localization; GO:0051234:establishment of localization;
YPL060W	LPE10	0	0	0	0.643077	0.187234	1.06213	0.0332103	3104	0.0341325	0.0848589	GO:0006810:transport; GO:0006811:ion transport; GO:0006812:cation transport; GO:0006839:mitochondrial transport; GO:0008150:biological_process; GO:0009987:cellular process; GO:0015674:di-, tri-valent inorganic cation transport; GO:0015693:magnesium ion transport; GO:0016043:cellular component organization and biogenesis; GO:0030001:metal ion transport; GO:0045016:mitochondrial magnesium ion trans…
YBR293W	VBA2	0	0	0	0.493514	0.135266			2987	0.0343543	0.0848102	GO:0006810:transport; GO:0006865:amino acid transport; GO:0008150:biological_process; GO:0015802:basic amino acid transport; GO:0015837:amine transport; GO:0015849:organic acid transport; GO:0046942:carboxylic acid transport; GO:0051179:localization; GO:0051234:establishment of localization;
YNL052W	COX5A	0	0	0	0.364462	0.095745	5.7431	0.0746667	432	0.0838926	0.0847681	GO:0006091:generation of precursor metabolites and energy; GO:0006118:electron transport; GO:0006119:oxidative phosphorylation; GO:0006123:mitochondrial electron transport, cytochrome c to oxygen; GO:0006793:phosphorus metabolic process; GO:0006796:phosphate metabolic process; GO:0008150:biological_process; GO:0008152:metabolic process; GO:0009987:cellular process; GO:0016310:phosphorylation; GO:…
YBR237W	PRP5	0	0	0	0.395223	0.133508			2576	0.0358546	0.0846813	GO:0000245:spliceosome assembly; GO:0000348:nuclear mRNA branch site recognition; GO:0000370:U2-type nuclear mRNA branch site recognition; GO:0000375:RNA splicing, via transesterification reactions; GO:0000377:RNA splicing, via transesterification reactions with bulged adenosine as nucleophile; GO:0000398:nuclear mRNA splicing, via spliceosome; GO:0006139:nucleobase, nucleoside, nucleotide and nu…
YNR033W	ABZ1	0	0	0	0.189427	0.069945	7.20774	0.095057	372	0.0889831	0.0846617	GO:0006082:organic acid metabolic process; GO:0006725:aromatic compound metabolic process; GO:0006732:coenzyme metabolic process; GO:0006752:group transfer coenzyme metabolic process; GO:0006760:folic acid and derivative metabolic process; GO:0006807:nitrogen compound metabolic process; GO:0008150:biological_process; GO:0008152:metabolic process; GO:0009308:amine metabolic process; GO:0009987:cel…
YCL063W	VAC17	0	0	0	0.475206	0.176211	1.77294	0.0419084	2739	0.0356152	0.0845782	GO:0000011:vacuole inheritance; GO:0006996:organelle organization and biogenesis; GO:0007033:vacuole organization and biogenesis; GO:0008150:biological_process; GO:0009987:cellular process; GO:0016043:cellular component organization and biogenesis; GO:0048308:organelle inheritance;
YCL064C	CHA1	0	0	0	0.598665	0.179856	0.967447	0.0313082	1704	0.0425691	0.0845778	GO:0006082:organic acid metabolic process; GO:0006519:amino acid and derivative metabolic process; GO:0006520:amino acid metabolic process; GO:0006566:threonine metabolic process; GO:0006567:threonine catabolic process; GO:0006807:nitrogen compound metabolic process; GO:0008150:biological_process; GO:0008152:metabolic process; GO:0009056:catabolic process; GO:0009063:amino acid catabolic process;…
YPL240C	HSP82	0	0	0	0.375775	0.164444	2.13914	0.0455272	1640	0.0433131	0.0844281	GO:0006457:protein folding; GO:0006458:'de novo' protein folding; GO:0006461:protein complex assembly; GO:0006950:response to stress; GO:0006970:response to osmotic stress; GO:0008150:biological_process; GO:0008152:metabolic process; GO:0009628:response to abiotic stimulus; GO:0009987:cellular process; GO:0016043:cellular component organization and biogenesis; GO:0019538:protein metabolic process…
YBL032W	HEK2	0	0	0	0.431301	0.154605	2.41749	0.0491356	1265	0.0493942	0.0843783	GO:0000723:telomere maintenance; GO:0006403:RNA localization; GO:0006996:organelle organization and biogenesis; GO:0007001:chromosome organization and biogenesis (sensu Eukaryota); GO:0007004:telomere maintenance via telomerase; GO:0008150:biological_process; GO:0008298:intracellular mRNA localization; GO:0009987:cellular process; GO:0016043:cellular component organization and biogenesis; GO:0032…
YBL106C	SRO77	0	0	0	0.411392	0.194444	0.671018	0.0273145	3556	0.0313279	0.0843621	GO:0006810:transport; GO:0006887:exocytosis; GO:0006892:post-Golgi vesicle-mediated transport; GO:0006893:Golgi to plasma membrane transport; GO:0008150:biological_process; GO:0009987:cellular process; GO:0016043:cellular component organization and biogenesis; GO:0016192:vesicle-mediated transport; GO:0032940:secretion by cell; GO:0045045:secretory pathway; GO:0046903:secretion; GO:0046907:intrac…
YNL104C	LEU4	0	0	0	0.664401	0.192825	0.789004	0.029599	3692	0.0305317	0.0843186	GO:0006082:organic acid metabolic process; GO:0006519:amino acid and derivative metabolic process; GO:0006520:amino acid metabolic process; GO:0006551:leucine metabolic process; GO:0006807:nitrogen compound metabolic process; GO:0008150:biological_process; GO:0008152:metabolic process; GO:0008652:amino acid biosynthetic process; GO:0009058:biosynthetic process; GO:0009081:branched chain family am…
YLR372W	SUR4	0	0	0	0.403229	0.188172	1.25188	0.0364238	4256	0.028215	0.0842703	GO:0000723:telomere maintenance; GO:0006082:organic acid metabolic process; GO:0006629:lipid metabolic process; GO:0006631:fatty acid metabolic process; GO:0006633:fatty acid biosynthetic process; GO:0006643:membrane lipid metabolic process; GO:0006665:sphingolipid metabolic process; GO:0006810:transport; GO:0006892:post-Golgi vesicle-mediated transport; GO:0006996:organelle organization and biog…
YCR077C	PAT1	0	0	0	0.362265	0.161417	1.75231	0.0419084	1356	0.0493942	0.0842399	GO:0000288:mRNA catabolic process, deadenylation-dependent decay; GO:0000290:deadenylation-dependent decapping; GO:0006139:nucleobase, nucleoside, nucleotide and nucleic acid metabolic process; GO:0006401:RNA catabolic process; GO:0006402:mRNA catabolic process; GO:0006412:translation; GO:0006413:translational initiation; GO:0006417:regulation of translation; GO:0006446:regulation of translationa…
YKR037C	SPC34	0	0	0	0.191214	0.052351	8.78844	0.125	548	0.0753247	0.0842252	GO:0000226:microtubule cytoskeleton organization and biogenesis; GO:0000278:mitotic cell cycle; GO:0006996:organelle organization and biogenesis; GO:0007010:cytoskeleton organization and biogenesis; GO:0007017:microtubule-based process; GO:0007020:microtubule nucleation; GO:0007049:cell cycle; GO:0007051:spindle organization and biogenesis; GO:0007052:mitotic spindle organization and biogenesis; …
YDR063W	YDR063W	1	0	0	0.185058	0.066946	7.17278	0.095057	368	0.0905172	0.0841734	GO:0008150:biological_process;
YHR106W	TRR2	0	0	0	0.633892	0.185654	0.680598	0.0273775	2132	0.0393325	0.0841214	GO:0006800:oxygen and reactive oxygen species metabolic process; GO:0006950:response to stress; GO:0006979:response to oxidative stress; GO:0008150:biological_process; GO:0008152:metabolic process; GO:0009987:cellular process; GO:0019725:cell homeostasis; GO:0030503:regulation of cell redox homeostasis; GO:0042221:response to chemical stimulus; GO:0042592:homeostatic process; GO:0044237:cellular …
YKL196C	YKT6	0	0	0	0.178416	0.047319	9.07161	0.128788	509	0.0761155	0.0840741	GO:0006810:transport; GO:0006891:intra-Golgi vesicle-mediated transport; GO:0006906:vesicle fusion; GO:0006944:membrane fusion; GO:0008150:biological_process; GO:0009987:cellular process; GO:0016043:cellular component organization and biogenesis; GO:0016044:membrane organization and biogenesis; GO:0016192:vesicle-mediated transport; GO:0032940:secretion by cell; GO:0045045:secretory pathway; GO:0…
YPL103C	YPL103C	1	0	0	0.141024	0.053292	5.41179	0.0689076	199	0.129771	0.0839902	GO:0008150:biological_process;
YLR023C	IZH3	0	0	0	0.3835	0.17561	1.23733	0.0362524	2011	0.0398551	0.0839058	GO:0006629:lipid metabolic process; GO:0006873:cell ion homeostasis; GO:0006875:metal ion homeostasis; GO:0006882:zinc ion homeostasis; GO:0008150:biological_process; GO:0008152:metabolic process; GO:0009987:cellular process; GO:0019725:cell homeostasis; GO:0030003:cation homeostasis; GO:0030005:di-, tri-valent inorganic cation homeostasis; GO:0042592:homeostatic process; GO:0044238:primary metab…
YPL116W	HOS3	0	0	0	0.491987	0.132075	2.48381	0.049672	686	0.0698835	0.0838768	GO:0006139:nucleobase, nucleoside, nucleotide and nucleic acid metabolic process; GO:0006259:DNA metabolic process; GO:0006323:DNA packaging; GO:0006325:establishment and/or maintenance of chromatin architecture; GO:0006464:protein modification process; GO:0006476:protein amino acid deacetylation; GO:0006996:organelle organization and biogenesis; GO:0007001:chromosome organization and biogenesis …
YPR164W	MMS1	0	0	0	0.33986	0.142384			4947	0.0253485	0.0838663	GO:0000018:regulation of DNA recombination; GO:0000335:negative regulation of DNA transposition; GO:0000337:regulation of DNA transposition; GO:0006139:nucleobase, nucleoside, nucleotide and nucleic acid metabolic process; GO:0006259:DNA metabolic process; GO:0006281:DNA repair; GO:0006310:DNA recombination; GO:0006313:transposition, DNA-mediated; GO:0006950:response to stress; GO:0006974:respons…
YER019W	ISC1	0	0	0	0.322278	0.135294			3377	0.032246	0.08377	GO:0006629:lipid metabolic process; GO:0006643:membrane lipid metabolic process; GO:0006665:sphingolipid metabolic process; GO:0006950:response to stress; GO:0006970:response to osmotic stress; GO:0008150:biological_process; GO:0008152:metabolic process; GO:0009056:catabolic process; GO:0009628:response to abiotic stimulus; GO:0009651:response to salt stress; GO:0009987:cellular process; GO:00160…
YPR098C	YPR098C	1	0	0	0.505815	0.136816	3.77101	0.0645161	1363	0.0493942	0.0835755	GO:0008150:biological_process;
YGL168W	HUR1	0	0	0	0.394011	0.183246	1.21528	0.0357309	3511	0.0316661	0.0835476	GO:0000723:telomere maintenance; GO:0006139:nucleobase, nucleoside, nucleotide and nucleic acid metabolic process; GO:0006259:DNA metabolic process; GO:0006260:DNA replication; GO:0006996:organelle organization and biogenesis; GO:0007001:chromosome organization and biogenesis (sensu Eukaryota); GO:0008150:biological_process; GO:0008152:metabolic process; GO:0009987:cellular process; GO:0016043:ce…
YLR314C	CDC3	0	0	0	0.310611	0.125	2.4169	0.0490909	478	0.0764526	0.0835145	GO:0000003:reproduction; GO:0000282:cellular bud site selection; GO:0000902:cell morphogenesis; GO:0000910:cytokinesis; GO:0007047:cell wall organization and biogenesis; GO:0007105:cytokinesis, site selection; GO:0007114:cell budding; GO:0007120:axial cellular bud site selection; GO:0007163:establishment and/or maintenance of cell polarity; GO:0008150:biological_process; GO:0009653:anatomical str…
YBR270C	YBR270C	1	0	0	0.656205	0.189427	0.942281	0.0308083	3927	0.0299936	0.0834096	GO:0008150:biological_process;
YBR168W	PEX32	0	0	0	0.385425	0.179104	0.886342	0.0304465	2071	0.0398551	0.0831352	GO:0006996:organelle organization and biogenesis; GO:0007031:peroxisome organization and biogenesis; GO:0008150:biological_process; GO:0009987:cellular process; GO:0016043:cellular component organization and biogenesis;
YPL139C	UME1	0	0	0	0.150746	0.042105	9.35803	0.131148	498	0.0761155	0.0831227	GO:0000074:regulation of progression through cell cycle; GO:0000279:M phase; GO:0006139:nucleobase, nucleoside, nucleotide and nucleic acid metabolic process; GO:0006259:DNA metabolic process; GO:0006323:DNA packaging; GO:0006325:establishment and/or maintenance of chromatin architecture; GO:0006464:protein modification process; GO:0006476:protein amino acid deacetylation; GO:0006996:organelle or…
YGL003C	CDH1	0	0	0	0.316395	0.130556			2705	0.0356317	0.0830938	GO:0000022:mitotic spindle elongation; GO:0000070:mitotic sister chromatid segregation; GO:0000074:regulation of progression through cell cycle; GO:0000087:M phase of mitotic cell cycle; GO:0000226:microtubule cytoskeleton organization and biogenesis; GO:0000278:mitotic cell cycle; GO:0000279:M phase; GO:0000723:telomere maintenance; GO:0000819:sister chromatid segregation; GO:0000902:cell morpho…
YOR329C	SCD5	0	0	0	0.346788	0.146758	1.00767	0.0323083	732	0.0698835	0.0829833	GO:0006810:transport; GO:0006897:endocytosis; GO:0006996:organelle organization and biogenesis; GO:0007010:cytoskeleton organization and biogenesis; GO:0007015:actin filament organization; GO:0008104:protein localization; GO:0008150:biological_process; GO:0009306:protein secretion; GO:0009987:cellular process; GO:0010324:membrane invagination; GO:0016043:cellular component organization and biogen…
YLR039C	RIC1	0	0	0	0.34998	0.148789	1.91289	0.0427046	1033	0.0571066	0.0828667	GO:0006810:transport; GO:0006886:intracellular protein transport; GO:0008104:protein localization; GO:0008150:biological_process; GO:0009987:cellular process; GO:0015031:protein transport; GO:0016043:cellular component organization and biogenesis; GO:0016192:vesicle-mediated transport; GO:0016197:endosome transport; GO:0033036:macromolecule localization; GO:0042147:retrograde transport, endosome …
YJL014W	CCT3	0	0	0	0.33986	0.143333	1.47834	0.0395604	852	0.0655488	0.0828141	GO:0006457:protein folding; GO:0006996:organelle organization and biogenesis; GO:0007010:cytoskeleton organization and biogenesis; GO:0008150:biological_process; GO:0008152:metabolic process; GO:0009987:cellular process; GO:0016043:cellular component organization and biogenesis; GO:0019538:protein metabolic process; GO:0043170:macromolecule metabolic process; GO:0044237:cellular metabolic process…
YBR063C	YBR063C	1	0	0	0.656205	0.189427	0.677773	0.0273775	3540	0.0314848	0.0827631	GO:0008150:biological_process;
YOR043W	WHI2	0	0	0	0.322278	0.134111	1.63046	0.0395604	593	0.0745921	0.0827545	GO:0000723:telomere maintenance; GO:0006810:transport; GO:0006897:endocytosis; GO:0006950:response to stress; GO:0006996:organelle organization and biogenesis; GO:0007001:chromosome organization and biogenesis (sensu Eukaryota); GO:0007010:cytoskeleton organization and biogenesis; GO:0007015:actin filament organization; GO:0008150:biological_process; GO:0009987:cellular process; GO:0010324:membra…
YDR178W	SDH4	0	0	0	0.483873	0.127563	3.85636	0.065449	1092	0.0551091	0.082707	GO:0005975:carbohydrate metabolic process; GO:0006084:acetyl-CoA metabolic process; GO:0006091:generation of precursor metabolites and energy; GO:0006099:tricarboxylic acid cycle; GO:0006118:electron transport; GO:0006119:oxidative phosphorylation; GO:0006121:mitochondrial electron transport, succinate to ubiquinone; GO:0006732:coenzyme metabolic process; GO:0006793:phosphorus metabolic process; …
YMR276W	DSK2	0	0	0	0.472028	0.171674	1.16187	0.0347405	1846	0.0412655	0.08256	GO:0006508:proteolysis; GO:0006511:ubiquitin-dependent protein catabolic process; GO:0006515:misfolded or incompletely synthesized protein catabolic process; GO:0006996:organelle organization and biogenesis; GO:0007103:spindle pole body duplication in nuclear envelope; GO:0008150:biological_process; GO:0008152:metabolic process; GO:0009056:catabolic process; GO:0009057:macromolecule catabolic pro…
YOL088C	MPD2	0	0	0	0.147421	0.058172	2.77505	0.0553781	177	0.134021	0.0825236	GO:0006457:protein folding; GO:0008150:biological_process; GO:0008152:metabolic process; GO:0009987:cellular process; GO:0019538:protein metabolic process; GO:0043170:macromolecule metabolic process; GO:0044237:cellular metabolic process; GO:0044238:primary metabolic process; GO:0044260:cellular macromolecule metabolic process; GO:0044267:cellular protein metabolic process;
YPR008W	HAA1	0	0	0	0.418653	0.147692	3.47948	0.0592885	1877	0.0404858	0.0824888	GO:0006139:nucleobase, nucleoside, nucleotide and nucleic acid metabolic process; GO:0006350:transcription; GO:0006351:transcription, DNA-dependent; GO:0006352:transcription initiation; GO:0006366:transcription from RNA polymerase II promoter; GO:0006367:transcription initiation from RNA polymerase II promoter; GO:0008150:biological_process; GO:0008152:metabolic process; GO:0009987:cellular proce…
YER086W	ILV1	0	0	0	0.651241	0.188596	0.904353	0.030742	4289	0.0280401	0.0824594	GO:0006082:organic acid metabolic process; GO:0006519:amino acid and derivative metabolic process; GO:0006520:amino acid metabolic process; GO:0006807:nitrogen compound metabolic process; GO:0008150:biological_process; GO:0008152:metabolic process; GO:0008652:amino acid biosynthetic process; GO:0009058:biosynthetic process; GO:0009081:branched chain family amino acid metabolic process; GO:0009082…
YLR369W	SSQ1	0	0	0	0.573739	0.165109	1.86547	0.0426252	2117	0.0395921	0.0824421	GO:0006139:nucleobase, nucleoside, nucleotide and nucleic acid metabolic process; GO:0006259:DNA metabolic process; GO:0006260:DNA replication; GO:0006261:DNA-dependent DNA replication; GO:0006873:cell ion homeostasis; GO:0006875:metal ion homeostasis; GO:0006879:iron ion homeostasis; GO:0006880:intracellular sequestering of iron ion; GO:0008150:biological_process; GO:0008152:metabolic process; G…
YBR195C	MSI1	0	0	0	0.480429	0.178571	0.830199	0.0300429	2227	0.0386803	0.0824314	GO:0006139:nucleobase, nucleoside, nucleotide and nucleic acid metabolic process; GO:0006259:DNA metabolic process; GO:0006281:DNA repair; GO:0006323:DNA packaging; GO:0006325:establishment and/or maintenance of chromatin architecture; GO:0006333:chromatin assembly or disassembly; GO:0006334:nucleosome assembly; GO:0006338:chromatin remodeling; GO:0006342:chromatin silencing; GO:0006350:transcrip…
YJR125C	ENT3	0	0	0	0.22237	0.065031	2.33832	0.04741	139	0.134831	0.0824242	GO:0000147:actin cortical patch assembly; GO:0006605:protein targeting; GO:0006810:transport; GO:0006886:intracellular protein transport; GO:0006892:post-Golgi vesicle-mediated transport; GO:0006895:Golgi to endosome transport; GO:0006897:endocytosis; GO:0006996:organelle organization and biogenesis; GO:0007010:cytoskeleton organization and biogenesis; GO:0007015:actin filament organization; GO:0…
YKR001C	VPS1	0	0	0	0.166808	0.070207	2.32009	0.0470383	203	0.129771	0.0823388	GO:0006605:protein targeting; GO:0006623:protein targeting to vacuole; GO:0006810:transport; GO:0006886:intracellular protein transport; GO:0006996:organelle organization and biogenesis; GO:0007010:cytoskeleton organization and biogenesis; GO:0007031:peroxisome organization and biogenesis; GO:0007034:vacuolar transport; GO:0008104:protein localization; GO:0008150:biological_process; GO:0009987:ce…
YEL015W	EDC3	0	0	0	0.202734	0.058	3.37814	0.0591327	214	0.129771	0.0823012	GO:0006139:nucleobase, nucleoside, nucleotide and nucleic acid metabolic process; GO:0006401:RNA catabolic process; GO:0006402:mRNA catabolic process; GO:0008150:biological_process; GO:0008152:metabolic process; GO:0009056:catabolic process; GO:0009057:macromolecule catabolic process; GO:0009987:cellular process; GO:0016070:RNA metabolic process; GO:0016071:mRNA metabolic process; GO:0019219:regu…
YKL079W	SMY1	0	0	0	0.318972	0.132394	2.40215	0.048913	848	0.0655488	0.0822853	GO:0006810:transport; GO:0006887:exocytosis; GO:0008150:biological_process; GO:0009987:cellular process; GO:0016043:cellular component organization and biogenesis; GO:0016192:vesicle-mediated transport; GO:0032940:secretion by cell; GO:0045045:secretory pathway; GO:0046903:secretion; GO:0051179:localization; GO:0051234:establishment of localization; GO:0051641:cellular localization; GO:0051649:es…
YLR067C	PET309	0	0	0	0.512893	0.140665	5.61618	0.070529	2726	0.0356317	0.0822752	GO:0006091:generation of precursor metabolites and energy; GO:0006139:nucleobase, nucleoside, nucleotide and nucleic acid metabolic process; GO:0006412:translation; GO:0008150:biological_process; GO:0008152:metabolic process; GO:0009058:biosynthetic process; GO:0009059:macromolecule biosynthetic process; GO:0009060:aerobic respiration; GO:0009987:cellular process; GO:0015980:energy derivation by …
YOR042W	CUE5	1	0	0	0.230192	0.069281	1.87608	0.0426252	156	0.134831	0.0822459	GO:0008150:biological_process;
YBR033W	EDS1	1	0	0	0.45524	0.164706	2.48094	0.0496255	3364	0.0323673	0.0822329	GO:0008150:biological_process;
YBL060W	YBL060W	1	0	0	0.432506	0.154605	2.44617	0.0495413	1798	0.0424628	0.082203	GO:0008150:biological_process;
YFL005W	SEC4	0	0	0	0.277426	0.105372	2.50891	0.0504762	367	0.0905172	0.0821218	GO:0000003:reproduction; GO:0000282:cellular bud site selection; GO:0000902:cell morphogenesis; GO:0000910:cytokinesis; GO:0006810:transport; GO:0006887:exocytosis; GO:0006892:post-Golgi vesicle-mediated transport; GO:0006893:Golgi to plasma membrane transport; GO:0006906:vesicle fusion; GO:0006944:membrane fusion; GO:0007105:cytokinesis, site selection; GO:0007107:membrane addition at site of cy…
YAL063C	FLO9	0	0	0	0.404024	0.138889			5091	0.0252725	0.0820808	GO:0000128:flocculation; GO:0000501:flocculation via cell wall protein-carbohydrate interaction; GO:0008150:biological_process; GO:0051704:multi-organism process;
YPR147C	YPR147C	1	0	0	0.189427	0.06904	4.01222	0.0659509	263	0.111111	0.082034	GO:0008150:biological_process;
YJL001W	PRE3	0	0	0	0.118451	0.041005	9.71426	0.131148	605	0.073903	0.0820185	GO:0000003:reproduction; GO:0006508:proteolysis; GO:0006511:ubiquitin-dependent protein catabolic process; GO:0006950:response to stress; GO:0008150:biological_process; GO:0008152:metabolic process; GO:0009056:catabolic process; GO:0009057:macromolecule catabolic process; GO:0009987:cellular process; GO:0019538:protein metabolic process; GO:0019941:modification-dependent protein catabolic process…
YML085C	TUB1	0	0	0	0.428845	0.154605	2.45981	0.0495868	1830	0.0416956	0.0819625	GO:0000003:reproduction; GO:0000070:mitotic sister chromatid segregation; GO:0000087:M phase of mitotic cell cycle; GO:0000278:mitotic cell cycle; GO:0000279:M phase; GO:0000741:karyogamy; GO:0000742:karyogamy during conjugation with cellular fusion; GO:0000743:nuclear migration during conjugation with cellular fusion; GO:0000746:conjugation; GO:0000747:conjugation with cellular fusion; GO:000081…
YOL110W	SHR5	0	0	0	0.485231	0.182648	1.04149	0.0325956	3745	0.0301388	0.0817941	GO:0006464:protein modification process; GO:0006497:protein amino acid lipidation; GO:0007154:cell communication; GO:0007165:signal transduction; GO:0007242:intracellular signaling cascade; GO:0007264:small GTPase mediated signal transduction; GO:0007265:Ras protein signal transduction; GO:0008104:protein localization; GO:0008150:biological_process; GO:0008152:metabolic process; GO:0009058:biosyn…
YJR044C	VPS55	0	0	0	0.35127	0.09224	4.45126	0.0689076	437	0.0838926	0.0816801	GO:0006810:transport; GO:0007034:vacuolar transport; GO:0008150:biological_process; GO:0009987:cellular process; GO:0016043:cellular component organization and biogenesis; GO:0016192:vesicle-mediated transport; GO:0016197:endosome transport; GO:0045324:late endosome to vacuole transport; GO:0046907:intracellular transport; GO:0051179:localization; GO:0051234:establishment of localization; GO:0051…
YGR046W	TAM41	0	0	0	0.573739	0.165109	1.70853	0.0416667	2268	0.0380313	0.0816023	GO:0006605:protein targeting; GO:0006626:protein targeting to mitochondrion; GO:0006810:transport; GO:0006839:mitochondrial transport; GO:0006886:intracellular protein transport; GO:0008104:protein localization; GO:0008150:biological_process; GO:0009987:cellular process; GO:0015031:protein transport; GO:0016043:cellular component organization and biogenesis; GO:0017038:protein import; GO:0030150:…
YBR077C	SLM4	0	0	0	0.359479	0.157692	1.37465	0.0383436	1405	0.0484904	0.0815087	GO:0006914:autophagy; GO:0007154:cell communication; GO:0007165:signal transduction; GO:0008150:biological_process; GO:0009987:cellular process; GO:0016237:microautophagy; GO:0042221:response to chemical stimulus; GO:0042493:response to drug; GO:0050896:response to stimulus;
YBR172C	SMY2	0	0	0	0.447124	0.161172	2.34493	0.0476611	2612	0.0356317	0.0814882	GO:0006996:organelle organization and biogenesis; GO:0007010:cytoskeleton organization and biogenesis; GO:0008150:biological_process; GO:0009987:cellular process; GO:0016043:cellular component organization and biogenesis;
YFR052W	RPN12	0	0	0	0.108728	0.037588	8.38764	0.113208	328	0.0935961	0.0814639	GO:0006508:proteolysis; GO:0006511:ubiquitin-dependent protein catabolic process; GO:0008150:biological_process; GO:0008152:metabolic process; GO:0009056:catabolic process; GO:0009057:macromolecule catabolic process; GO:0009987:cellular process; GO:0019538:protein metabolic process; GO:0019941:modification-dependent protein catabolic process; GO:0030163:protein catabolic process; GO:0043170:macro…
YMR294W	JNM1	0	0	0	0.37065	0.161417	1.89562	0.0426275	2057	0.0398551	0.0812999	GO:0007097:nuclear migration; GO:0008150:biological_process; GO:0009987:cellular process; GO:0016043:cellular component organization and biogenesis; GO:0040023:establishment of nucleus localization; GO:0051179:localization; GO:0051234:establishment of localization; GO:0051640:organelle localization; GO:0051641:cellular localization; GO:0051647:nucleus localization; GO:0051649:establishment of cel…
YBR030W	YBR030W	0	0	0	0.402504	0.187166	0.774994	0.0292453	4450	0.027296	0.0812358	GO:0006629:lipid metabolic process; GO:0006643:membrane lipid metabolic process; GO:0006644:phospholipid metabolic process; GO:0008150:biological_process; GO:0008152:metabolic process; GO:0009987:cellular process; GO:0044237:cellular metabolic process; GO:0044238:primary metabolic process; GO:0044255:cellular lipid metabolic process;
YOR311C	HSD1	1	0	0	0.36105	0.159533	1.1552	0.0347405	1357	0.0493942	0.0812226	GO:0008150:biological_process;
YIL118W	RHO3	0	0	0	0.350302	0.148789	2.11767	0.0452381	1272	0.0493942	0.0811404	GO:0000902:cell morphogenesis; GO:0006810:transport; GO:0006887:exocytosis; GO:0006996:organelle organization and biogenesis; GO:0007010:cytoskeleton organization and biogenesis; GO:0007015:actin filament organization; GO:0007154:cell communication; GO:0007163:establishment and/or maintenance of cell polarity; GO:0007165:signal transduction; GO:0007242:intracellular signaling cascade; GO:0007264:…
YBR053C	YBR053C	1	0	0	0.433927	0.154605	0.90584	0.030742	1025	0.0576184	0.0809885	GO:0008150:biological_process;
YIL076W	SEC28	0	0	0	0.353235	0.151292	3.59073	0.0616247	3850	0.0299936	0.0809701	GO:0006810:transport; GO:0006888:ER to Golgi vesicle-mediated transport; GO:0006900:membrane budding; GO:0006901:vesicle coating; GO:0006996:organelle organization and biogenesis; GO:0008150:biological_process; GO:0009987:cellular process; GO:0016043:cellular component organization and biogenesis; GO:0016044:membrane organization and biogenesis; GO:0016050:vesicle organization and biogenesis; GO:…
YMR059W	SEN15	0	0	0	0.557789	0.157593	1.92113	0.0427046	1783	0.0424628	0.0809202	GO:0000394:RNA splicing, via endonucleolytic cleavage and ligation; GO:0006139:nucleobase, nucleoside, nucleotide and nucleic acid metabolic process; GO:0006388:tRNA splicing; GO:0006396:RNA processing; GO:0006399:tRNA metabolic process; GO:0008033:tRNA processing; GO:0008150:biological_process; GO:0008152:metabolic process; GO:0008380:RNA splicing; GO:0009987:cellular process; GO:0016070:RNA met…
YBL074C	AAR2	0	0	0	0.325999	0.136905			5196	0.024872	0.0808885	GO:0000244:assembly of spliceosomal tri-snRNP; GO:0000375:RNA splicing, via transesterification reactions; GO:0000377:RNA splicing, via transesterification reactions with bulged adenosine as nucleophile; GO:0000387:spliceosomal snRNP biogenesis; GO:0000398:nuclear mRNA splicing, via spliceosome; GO:0006139:nucleobase, nucleoside, nucleotide and nucleic acid metabolic process; GO:0006396:RNA proce…
YPR108W	RPN7	0	0	0	0.126392	0.043967	4.37293	0.0689076	198	0.129771	0.0808819	GO:0006508:proteolysis; GO:0006511:ubiquitin-dependent protein catabolic process; GO:0008150:biological_process; GO:0008152:metabolic process; GO:0009056:catabolic process; GO:0009057:macromolecule catabolic process; GO:0009987:cellular process; GO:0019538:protein metabolic process; GO:0019941:modification-dependent protein catabolic process; GO:0030163:protein catabolic process; GO:0043170:macro…
YNR052C	POP2	0	0	0	0.417315	0.104027	3.61499	0.0622348	494	0.0761155	0.0807924	GO:0000288:mRNA catabolic process, deadenylation-dependent decay; GO:0000289:poly(A) tail shortening; GO:0006139:nucleobase, nucleoside, nucleotide and nucleic acid metabolic process; GO:0006350:transcription; GO:0006351:transcription, DNA-dependent; GO:0006354:RNA elongation; GO:0006355:regulation of transcription, DNA-dependent; GO:0006357:regulation of transcription from RNA polymerase II prom…
YBR002C	RER2	0	0	0	0.373015	0.162281	2.0692	0.0442748	2774	0.0352622	0.080606	GO:0006464:protein modification process; GO:0006486:protein amino acid glycosylation; GO:0006629:lipid metabolic process; GO:0006720:isoprenoid metabolic process; GO:0006810:transport; GO:0006888:ER to Golgi vesicle-mediated transport; GO:0008150:biological_process; GO:0008152:metabolic process; GO:0008299:isoprenoid biosynthetic process; GO:0008610:lipid biosynthetic process; GO:0009058:biosynth…
YJR142W	YJR142W	1	0	0	0.246637	0.083994	1.29571	0.0372549	249	0.120567	0.0806054	GO:0008150:biological_process;
YML115C	VAN1	0	0	0	0.328262	0.138138	1.09098	0.0337359	666	0.0698835	0.0805858	GO:0006464:protein modification process; GO:0006486:protein amino acid glycosylation; GO:0006487:protein amino acid N-linked glycosylation; GO:0008150:biological_process; GO:0008152:metabolic process; GO:0009058:biosynthetic process; GO:0009059:macromolecule biosynthetic process; GO:0009100:glycoprotein metabolic process; GO:0009101:glycoprotein biosynthetic process; GO:0009987:cellular process; …
YHR013C	ARD1	0	0	0	0.240321	0.078171	5.83021	0.0748663	376	0.0887097	0.0805823	GO:0000723:telomere maintenance; GO:0006464:protein modification process; GO:0006473:protein amino acid acetylation; GO:0006474:N-terminal protein amino acid acetylation; GO:0006996:organelle organization and biogenesis; GO:0007001:chromosome organization and biogenesis (sensu Eukaryota); GO:0008150:biological_process; GO:0008152:metabolic process; GO:0009987:cellular process; GO:0016043:cellular…
YGL220W	YGL220W	1	0	0	0.156441	0.043562	12.4664	0.148936	1385	0.0492108	0.0805696	GO:0008150:biological_process;
YER132C	PMD1	0	0	0	0.390004	0.131105			3833	0.030033	0.080569	GO:0008150:biological_process; GO:0009987:cellular process; GO:0030154:cell differentiation; GO:0030435:sporulation; GO:0032502:developmental process; GO:0048869:cellular developmental process;
YLR190W	MMR1	0	0	1	0.363044	0.161417	1.84008	0.0426252	2361	0.0372936	0.0804452	GO:0000001:mitochondrion inheritance; GO:0006996:organelle organization and biogenesis; GO:0007005:mitochondrion organization and biogenesis; GO:0008150:biological_process; GO:0009987:cellular process; GO:0016043:cellular component organization and biogenesis; GO:0048308:organelle inheritance; GO:0048311:mitochondrion distribution; GO:0051179:localization; GO:0051640:organelle localization; GO:00…
YKL216W	URA1	0	0	0	0.441818	0.161172	2.67667	0.0537746	4694	0.0262162	0.0803876	GO:0006139:nucleobase, nucleoside, nucleotide and nucleic acid metabolic process; GO:0006206:pyrimidine base metabolic process; GO:0006207:'de novo' pyrimidine base biosynthetic process; GO:0006725:aromatic compound metabolic process; GO:0008150:biological_process; GO:0008152:metabolic process; GO:0009058:biosynthetic process; GO:0009112:nucleobase metabolic process; GO:0009987:cellular process; …
YER030W	CHZ1	0	0	0	0.144181	0.057182	10.6638	0.141304	1768	0.0424628	0.0803164	GO:0006139:nucleobase, nucleoside, nucleotide and nucleic acid metabolic process; GO:0006259:DNA metabolic process; GO:0006323:DNA packaging; GO:0006325:establishment and/or maintenance of chromatin architecture; GO:0006338:chromatin remodeling; GO:0006996:organelle organization and biogenesis; GO:0007001:chromosome organization and biogenesis (sensu Eukaryota); GO:0008150:biological_process; GO:…
YGR255C	COQ6	0	0	0	0.485231	0.12933	0.871455	0.0304465	456	0.0811688	0.0803151	GO:0006732:coenzyme metabolic process; GO:0006733:oxidoreduction coenzyme metabolic process; GO:0006743:ubiquinone metabolic process; GO:0006744:ubiquinone biosynthetic process; GO:0008150:biological_process; GO:0008152:metabolic process; GO:0009058:biosynthetic process; GO:0009108:coenzyme biosynthetic process; GO:0009987:cellular process; GO:0042375:quinone cofactor metabolic process; GO:004423…
YER012W	PRE1	0	0	0	0.084507	0.029528	10.5165	0.141304	790	0.0698835	0.0802386	GO:0000003:reproduction; GO:0006508:proteolysis; GO:0006511:ubiquitin-dependent protein catabolic process; GO:0006950:response to stress; GO:0008150:biological_process; GO:0008152:metabolic process; GO:0009056:catabolic process; GO:0009057:macromolecule catabolic process; GO:0009987:cellular process; GO:0019538:protein metabolic process; GO:0019941:modification-dependent protein catabolic process…
YHR129C	ARP1	0	0	0	0.37065	0.161417	1.45658	0.0392585	1996	0.0398551	0.0801768	GO:0000132:establishment of mitotic spindle orientation; GO:0000226:microtubule cytoskeleton organization and biogenesis; GO:0000278:mitotic cell cycle; GO:0006996:organelle organization and biogenesis; GO:0007010:cytoskeleton organization and biogenesis; GO:0007017:microtubule-based process; GO:0007049:cell cycle; GO:0007097:nuclear migration; GO:0008150:biological_process; GO:0009987:cellular p…
YKL002W	DID4	0	0	0	0.189104	0.051483	9.83431	0.134021	1134	0.0549828	0.0801621	GO:0006508:proteolysis; GO:0006511:ubiquitin-dependent protein catabolic process; GO:0006810:transport; GO:0007034:vacuolar transport; GO:0008104:protein localization; GO:0008150:biological_process; GO:0008152:metabolic process; GO:0009056:catabolic process; GO:0009057:macromolecule catabolic process; GO:0009987:cellular process; GO:0016043:cellular component organization and biogenesis; GO:00161…
YPR129W	SCD6	0	0	0	0.185058	0.064741	1.67314	0.0406504	129	0.134831	0.0800743	GO:0006139:nucleobase, nucleoside, nucleotide and nucleic acid metabolic process; GO:0008150:biological_process; GO:0008152:metabolic process; GO:0009987:cellular process; GO:0016070:RNA metabolic process; GO:0043170:macromolecule metabolic process; GO:0043283:biopolymer metabolic process; GO:0044237:cellular metabolic process; GO:0044238:primary metabolic process;
YMR027W	YMR027W	1	0	0	0.180812	0.062917	1.80675	0.0424242	123	0.134831	0.0800576	GO:0008150:biological_process;
YHL032C	GUT1	0	0	0	0.565699	0.161585	1.35724	0.0382653	1887	0.0402955	0.0800486	GO:0006066:alcohol metabolic process; GO:0006071:glycerol metabolic process; GO:0008150:biological_process; GO:0008152:metabolic process; GO:0009987:cellular process; GO:0019751:polyol metabolic process; GO:0044237:cellular metabolic process;
YPR082C	DIB1	0	0	0	0.134949	0.049107	7.03515	0.095057	322	0.0959596	0.0800412	GO:0000375:RNA splicing, via transesterification reactions; GO:0000377:RNA splicing, via transesterification reactions with bulged adenosine as nucleophile; GO:0000398:nuclear mRNA splicing, via spliceosome; GO:0006139:nucleobase, nucleoside, nucleotide and nucleic acid metabolic process; GO:0006396:RNA processing; GO:0006397:mRNA processing; GO:0008150:biological_process; GO:0008152:metabolic pr…
YOR222W	ODC2	0	0	0	0.484038	0.180995	0.771062	0.0291262	3969	0.0299363	0.0800192	GO:0006810:transport; GO:0006839:mitochondrial transport; GO:0008150:biological_process; GO:0009987:cellular process; GO:0016043:cellular component organization and biogenesis; GO:0046907:intracellular transport; GO:0051179:localization; GO:0051234:establishment of localization; GO:0051641:cellular localization; GO:0051649:establishment of cellular localization;
YDL198C	GGC1	0	0	1	0.364702	0.161417	1.47129	0.0395604	2180	0.0389908	0.0799894	GO:0000002:mitochondrial genome maintenance; GO:0001408:guanine nucleotide transport; GO:0006810:transport; GO:0006862:nucleotide transport; GO:0006873:cell ion homeostasis; GO:0006875:metal ion homeostasis; GO:0006879:iron ion homeostasis; GO:0006996:organelle organization and biogenesis; GO:0007005:mitochondrion organization and biogenesis; GO:0008150:biological_process; GO:0009987:cellular pro…
YOL008W	COQ10	0	0	0	0.267256	0.098672	5.70753	0.0734908	824	0.0677419	0.0799682	GO:0006091:generation of precursor metabolites and energy; GO:0008150:biological_process; GO:0008152:metabolic process; GO:0015980:energy derivation by oxidation of organic compounds; GO:0045333:cellular respiration;
YNL169C	PSD1	0	0	0	0.359584	0.09488	3.51827	0.0601915	422	0.0848057	0.0799591	GO:0006629:lipid metabolic process; GO:0006643:membrane lipid metabolic process; GO:0006644:phospholipid metabolic process; GO:0006650:glycerophospholipid metabolic process; GO:0006656:phosphatidylcholine biosynthetic process; GO:0008150:biological_process; GO:0008152:metabolic process; GO:0008610:lipid biosynthetic process; GO:0008654:phospholipid biosynthetic process; GO:0009058:biosynthetic pr…
YOR130C	ORT1	0	0	0	0.462228	0.12			1923	0.0398551	0.0799275	GO:0000051:urea cycle intermediate metabolic process; GO:0000066:mitochondrial ornithine transport; GO:0006082:organic acid metabolic process; GO:0006519:amino acid and derivative metabolic process; GO:0006520:amino acid metabolic process; GO:0006525:arginine metabolic process; GO:0006526:arginine biosynthetic process; GO:0006807:nitrogen compound metabolic process; GO:0006810:transport; GO:00068…
YDR084C	TVP23	0	0	0	0.147921	0.041047	4.47584	0.0689076	218	0.129771	0.0799085	GO:0006810:transport; GO:0008150:biological_process; GO:0016192:vesicle-mediated transport; GO:0051179:localization; GO:0051234:establishment of localization;
YDR508C	GNP1	0	0	0	0.36637	0.161417	1.88086	0.0426275	2700	0.0356317	0.0798921	GO:0006810:transport; GO:0006865:amino acid transport; GO:0008150:biological_process; GO:0015837:amine transport; GO:0015849:organic acid transport; GO:0046942:carboxylic acid transport; GO:0051179:localization; GO:0051234:establishment of localization;
YNL280C	ERG24	0	0	0	0.465576	0.166667	1.27323	0.0368217	2536	0.0360721	0.0798536	GO:0006066:alcohol metabolic process; GO:0006629:lipid metabolic process; GO:0006694:steroid biosynthetic process; GO:0006696:ergosterol biosynthetic process; GO:0008150:biological_process; GO:0008152:metabolic process; GO:0008202:steroid metabolic process; GO:0008204:ergosterol metabolic process; GO:0008610:lipid biosynthetic process; GO:0009058:biosynthetic process; GO:0009987:cellular process;…
YER088C	DOT6	0	0	0	0.390004	0.131443			4273	0.0281231	0.0797831	GO:0000183:chromatin silencing at rDNA; GO:0000902:cell morphogenesis; GO:0006139:nucleobase, nucleoside, nucleotide and nucleic acid metabolic process; GO:0006259:DNA metabolic process; GO:0006323:DNA packaging; GO:0006325:establishment and/or maintenance of chromatin architecture; GO:0006333:chromatin assembly or disassembly; GO:0006338:chromatin remodeling; GO:0006342:chromatin silencing; GO:0…
YOL126C	MDH2	0	0	0	0.3835	0.174757	0.858572	0.0304465	3108	0.0341325	0.0797787	GO:0005975:carbohydrate metabolic process; GO:0005996:monosaccharide metabolic process; GO:0006006:glucose metabolic process; GO:0006066:alcohol metabolic process; GO:0006082:organic acid metabolic process; GO:0006090:pyruvate metabolic process; GO:0006091:generation of precursor metabolites and energy; GO:0006094:gluconeogenesis; GO:0006100:tricarboxylic acid cycle intermediate metabolic process…
YMR056C	AAC1	0	0	0	0.565699	0.160714	0.77351	0.0291994	1381	0.0493482	0.0797539	GO:0006091:generation of precursor metabolites and energy; GO:0006810:transport; GO:0006839:mitochondrial transport; GO:0008150:biological_process; GO:0008152:metabolic process; GO:0009060:aerobic respiration; GO:0009987:cellular process; GO:0015980:energy derivation by oxidation of organic compounds; GO:0016043:cellular component organization and biogenesis; GO:0045333:cellular respiration; GO:0…
YBL079W	NUP170	0	0	0	0.386992	0.180905	0.894714	0.0304465	4310	0.0279001	0.0797506	GO:0000059:protein import into nucleus, docking; GO:0006403:RNA localization; GO:0006405:RNA export from nucleus; GO:0006406:mRNA export from nucleus; GO:0006407:rRNA export from nucleus; GO:0006408:snRNA export from nucleus; GO:0006409:tRNA export from nucleus; GO:0006461:protein complex assembly; GO:0006605:protein targeting; GO:0006606:protein import into nucleus; GO:0006607:NLS-bearing substr…
YBR106W	PHO88	0	0	0	0.404869	0.138889	4.2889	0.0687919	3533	0.0315412	0.0797407	GO:0000723:telomere maintenance; GO:0006810:transport; GO:0006811:ion transport; GO:0006817:phosphate transport; GO:0006820:anion transport; GO:0006996:organelle organization and biogenesis; GO:0007001:chromosome organization and biogenesis (sensu Eukaryota); GO:0008150:biological_process; GO:0009987:cellular process; GO:0015698:inorganic anion transport; GO:0016043:cellular component organizatio…
YGL231C	YGL231C	1	0	0	0.144181	0.056112	10.0593	0.139785	1659	0.0433131	0.0797367	GO:0008150:biological_process;
YCL028W	RNQ1	1	0	0	0.189427	0.072153	1.30343	0.0372549	211	0.129771	0.0797263	GO:0008150:biological_process;
YHR143W	DSE2	0	0	0	0.590219	0.1777	0.958587	0.0309849	3865	0.0299936	0.0795595	GO:0000910:cytokinesis; GO:0000920:cell separation during cytokinesis; GO:0007047:cell wall organization and biogenesis; GO:0007109:cytokinesis, completion of separation; GO:0008150:biological_process; GO:0009987:cellular process; GO:0016043:cellular component organization and biogenesis; GO:0032506:cytokinetic process; GO:0045229:external encapsulating structure organization and biogenesis; GO:0…
YAL008W	FUN14	1	0	0	0.384688	0.100486	6.50109	0.0887372	1294	0.0493942	0.0795391	GO:0008150:biological_process;
YBR081C	SPT7	0	0	0	0.38301	0.172249	0.855435	0.0304465	2573	0.0358546	0.0795167	GO:0000003:reproduction; GO:0000746:conjugation; GO:0000747:conjugation with cellular fusion; GO:0006139:nucleobase, nucleoside, nucleotide and nucleic acid metabolic process; GO:0006259:DNA metabolic process; GO:0006323:DNA packaging; GO:0006325:establishment and/or maintenance of chromatin architecture; GO:0006461:protein complex assembly; GO:0006464:protein modification process; GO:0006473:pro…
YBR084W	MIS1	0	0	0	0.590807	0.177936	0.995178	0.0319028	4197	0.028649	0.0794959	GO:0001718:conversion of met-tRNAf to fmet-tRNA; GO:0006082:organic acid metabolic process; GO:0006083:acetate metabolic process; GO:0006091:generation of precursor metabolites and energy; GO:0006113:fermentation; GO:0006139:nucleobase, nucleoside, nucleotide and nucleic acid metabolic process; GO:0006144:purine base metabolic process; GO:0006145:purine base catabolic process; GO:0006399:tRNA met…
YER136W	GDI1	0	0	0	0.283144	0.11087	1.66336	0.040448	401	0.0871212	0.0794798	GO:0006810:transport; GO:0008150:biological_process; GO:0016192:vesicle-mediated transport; GO:0051179:localization; GO:0051234:establishment of localization;
YBR289W	SNF5	0	0	0	0.459349	0.166667	0.728764	0.0283988	1623	0.0433131	0.0794596	GO:0006139:nucleobase, nucleoside, nucleotide and nucleic acid metabolic process; GO:0006259:DNA metabolic process; GO:0006281:DNA repair; GO:0006302:double-strand break repair; GO:0006323:DNA packaging; GO:0006325:establishment and/or maintenance of chromatin architecture; GO:0006338:chromatin remodeling; GO:0006950:response to stress; GO:0006974:response to DNA damage stimulus; GO:0006996:organ…
YBR161W	CSH1	0	0	0	0.584658	0.173469	1.03272	0.0323083	3296	0.0325546	0.079444	GO:0006629:lipid metabolic process; GO:0006643:membrane lipid metabolic process; GO:0006664:glycolipid metabolic process; GO:0006665:sphingolipid metabolic process; GO:0006687:glycosphingolipid metabolic process; GO:0006688:glycosphingolipid biosynthetic process; GO:0008150:biological_process; GO:0008152:metabolic process; GO:0008610:lipid biosynthetic process; GO:0009058:biosynthetic process; GO…
YIL125W	KGD1	0	0	0	0.512417	0.140306	1.32088	0.0375563	981	0.0604027	0.0794217	GO:0005975:carbohydrate metabolic process; GO:0006082:organic acid metabolic process; GO:0006084:acetyl-CoA metabolic process; GO:0006091:generation of precursor metabolites and energy; GO:0006099:tricarboxylic acid cycle; GO:0006100:tricarboxylic acid cycle intermediate metabolic process; GO:0006103:2-oxoglutarate metabolic process; GO:0006732:coenzyme metabolic process; GO:0008150:biological_pr…
YGL027C	CWH41	0	0	0	0.326397	0.138138	1.24318	0.0363722	892	0.0637037	0.0794046	GO:0006464:protein modification process; GO:0006486:protein amino acid glycosylation; GO:0006487:protein amino acid N-linked glycosylation; GO:0007047:cell wall organization and biogenesis; GO:0008150:biological_process; GO:0008152:metabolic process; GO:0009058:biosynthetic process; GO:0009059:macromolecule biosynthetic process; GO:0009100:glycoprotein metabolic process; GO:0009101:glycoprotein b…
YER169W	RPH1	0	0	0	0.376558	0.127098			3504	0.0316661	0.079382	GO:0000122:negative regulation of transcription from RNA polymerase II promoter; GO:0006139:nucleobase, nucleoside, nucleotide and nucleic acid metabolic process; GO:0006259:DNA metabolic process; GO:0006281:DNA repair; GO:0006323:DNA packaging; GO:0006325:establishment and/or maintenance of chromatin architecture; GO:0006350:transcription; GO:0006351:transcription, DNA-dependent; GO:0006355:regu…
YBR149W	ARA1	0	0	0	0.433927	0.154605	1.71968	0.0417469	1834	0.0416089	0.0793203	GO:0005975:carbohydrate metabolic process; GO:0008150:biological_process; GO:0008152:metabolic process; GO:0043170:macromolecule metabolic process; GO:0044238:primary metabolic process;
YPR188C	MLC2	0	0	0	0.271815	0.101562	5.73723	0.0740741	910	0.0622287	0.0792882	GO:0000910:cytokinesis; GO:0000916:cytokinesis, contractile ring contraction; GO:0008150:biological_process; GO:0009987:cellular process; GO:0032506:cytokinetic process; GO:0051301:cell division;
YNR028W	CPR8	1	0	0	0.147421	0.058374	2.48428	0.0497186	208	0.129771	0.0792879	GO:0008150:biological_process;
YBR057C	MUM2	0	0	0	0.435207	0.158845	1.44475	0.0391631	1931	0.0398551	0.0792877	GO:0006139:nucleobase, nucleoside, nucleotide and nucleic acid metabolic process; GO:0006259:DNA metabolic process; GO:0006260:DNA replication; GO:0006279:premeiotic DNA synthesis; GO:0008150:biological_process; GO:0008152:metabolic process; GO:0009987:cellular process; GO:0043170:macromolecule metabolic process; GO:0043283:biopolymer metabolic process; GO:0044237:cellular metabolic process; GO:0…
YBR042C	CST26	0	0	0	0.431301	0.154605	2.03512	0.0440395	2214	0.0389462	0.0791969	GO:0006629:lipid metabolic process; GO:0006643:membrane lipid metabolic process; GO:0006644:phospholipid metabolic process; GO:0008150:biological_process; GO:0008152:metabolic process; GO:0008610:lipid biosynthetic process; GO:0008654:phospholipid biosynthetic process; GO:0009058:biosynthetic process; GO:0009987:cellular process; GO:0044237:cellular metabolic process; GO:0044238:primary metabolic…
YBR020W	GAL1	0	0	0	0.489115	0.131148			4462	0.0272418	0.0791949	GO:0000409:regulation of transcription by galactose; GO:0000411:positive regulation of transcription by galactose; GO:0005975:carbohydrate metabolic process; GO:0005996:monosaccharide metabolic process; GO:0006012:galactose metabolic process; GO:0006066:alcohol metabolic process; GO:0006091:generation of precursor metabolites and energy; GO:0006139:nucleobase, nucleoside, nucleotide and nucleic a…
YOR236W	DFR1	0	0	0	0.505815	0.137157	3.74349	0.0645161	2578	0.0358546	0.0791759	GO:0006082:organic acid metabolic process; GO:0006725:aromatic compound metabolic process; GO:0006732:coenzyme metabolic process; GO:0006752:group transfer coenzyme metabolic process; GO:0006760:folic acid and derivative metabolic process; GO:0008150:biological_process; GO:0008152:metabolic process; GO:0009987:cellular process; GO:0019752:carboxylic acid metabolic process; GO:0032787:monocarboxyl…
YKR087C	OMA1	0	0	0	0.333597	0.089385	2.05307	0.0442748	282	0.103825	0.0791616	GO:0006508:proteolysis; GO:0006515:misfolded or incompletely synthesized protein catabolic process; GO:0008150:biological_process; GO:0008152:metabolic process; GO:0009056:catabolic process; GO:0009057:macromolecule catabolic process; GO:0009987:cellular process; GO:0019538:protein metabolic process; GO:0030163:protein catabolic process; GO:0043170:macromolecule metabolic process; GO:0043283:biop…
YMR149W	SWP1	0	0	0	0.274607	0.103448	3.70728	0.0637681	690	0.0698835	0.0790332	GO:0006464:protein modification process; GO:0006486:protein amino acid glycosylation; GO:0006487:protein amino acid N-linked glycosylation; GO:0008150:biological_process; GO:0008152:metabolic process; GO:0009058:biosynthetic process; GO:0009059:macromolecule biosynthetic process; GO:0009100:glycoprotein metabolic process; GO:0009101:glycoprotein biosynthetic process; GO:0009987:cellular process; …
YDR201W	SPC19	0	0	0	0.307147	0.122449	5.23243	0.0689076	1545	0.0456432	0.0789999	GO:0000226:microtubule cytoskeleton organization and biogenesis; GO:0000278:mitotic cell cycle; GO:0006996:organelle organization and biogenesis; GO:0007010:cytoskeleton organization and biogenesis; GO:0007017:microtubule-based process; GO:0007020:microtubule nucleation; GO:0007049:cell cycle; GO:0007051:spindle organization and biogenesis; GO:0007052:mitotic spindle organization and biogenesis; …
YDR378C	LSM6	0	0	0	0.271815	0.101594	7.90906	0.097561	2290	0.0376731	0.0789427	GO:0000375:RNA splicing, via transesterification reactions; GO:0000377:RNA splicing, via transesterification reactions with bulged adenosine as nucleophile; GO:0000398:nuclear mRNA splicing, via spliceosome; GO:0006139:nucleobase, nucleoside, nucleotide and nucleic acid metabolic process; GO:0006396:RNA processing; GO:0006397:mRNA processing; GO:0006401:RNA catabolic process; GO:0006402:mRNA cata…
YLR250W	SSP120	0	0	0	0.214802	0.062361	1.60123	0.0395604	147	0.134831	0.0789176	GO:0008104:protein localization; GO:0008150:biological_process; GO:0009306:protein secretion; GO:0009987:cellular process; GO:0016043:cellular component organization and biogenesis; GO:0032940:secretion by cell; GO:0033036:macromolecule localization; GO:0045184:establishment of protein localization; GO:0046903:secretion; GO:0051179:localization; GO:0051234:establishment of localization; GO:005164…
YCR027C	RHB1	0	0	0	0.19855	0.076555	7.99432	0.0983607	935	0.0617284	0.0788814	GO:0006810:transport; GO:0006865:amino acid transport; GO:0008150:biological_process; GO:0009987:cellular process; GO:0015802:basic amino acid transport; GO:0015809:arginine transport; GO:0015819:lysine transport; GO:0015837:amine transport; GO:0015849:organic acid transport; GO:0016043:cellular component organization and biogenesis; GO:0016192:vesicle-mediated transport; GO:0016197:endosome tran…
YLR352W	YLR352W	1	0	0	0.433927	0.154605	0.831403	0.0300429	1200	0.0518359	0.0788279	GO:0008150:biological_process;
YJR048W	CYC1	0	0	0	0.185058	0.066597	7.34675	0.0952381	554	0.0745921	0.0788091	GO:0006091:generation of precursor metabolites and energy; GO:0006118:electron transport; GO:0008150:biological_process; GO:0008152:metabolic process;
YOR288C	MPD1	0	0	0	0.363657	0.117271	3.5698	0.0612813	1021	0.0578406	0.0787977	GO:0006457:protein folding; GO:0008150:biological_process; GO:0008152:metabolic process; GO:0009987:cellular process; GO:0019538:protein metabolic process; GO:0043170:macromolecule metabolic process; GO:0044237:cellular metabolic process; GO:0044238:primary metabolic process; GO:0044260:cellular macromolecule metabolic process; GO:0044267:cellular protein metabolic process;
YDR051C	YDR051C	1	0	0	0.35127	0.09292	5.69955	0.0732984	672	0.0698835	0.0787007	GO:0008150:biological_process;
YOR330C	MIP1	0	0	1	0.557789	0.157593	0.878567	0.0304465	1458	0.0474517	0.0784971	GO:0000002:mitochondrial genome maintenance; GO:0006139:nucleobase, nucleoside, nucleotide and nucleic acid metabolic process; GO:0006259:DNA metabolic process; GO:0006260:DNA replication; GO:0006261:DNA-dependent DNA replication; GO:0006264:mitochondrial DNA replication; GO:0006996:organelle organization and biogenesis; GO:0007005:mitochondrion organization and biogenesis; GO:0008150:biological_…
YGR206W	MVB12	0	0	0	0.191314	0.05301	9.08064	0.129032	1167	0.0533333	0.0784585	GO:0006605:protein targeting; GO:0006623:protein targeting to vacuole; GO:0006810:transport; GO:0006886:intracellular protein transport; GO:0007034:vacuolar transport; GO:0008104:protein localization; GO:0008150:biological_process; GO:0009987:cellular process; GO:0015031:protein transport; GO:0016043:cellular component organization and biogenesis; GO:0033036:macromolecule localization; GO:0045184…
YNL257C	SIP3	0	0	0	0.230192	0.069372	1.93335	0.0427046	244	0.123188	0.0784217	GO:0006139:nucleobase, nucleoside, nucleotide and nucleic acid metabolic process; GO:0006350:transcription; GO:0006351:transcription, DNA-dependent; GO:0006352:transcription initiation; GO:0006366:transcription from RNA polymerase II promoter; GO:0006367:transcription initiation from RNA polymerase II promoter; GO:0008150:biological_process; GO:0008152:metabolic process; GO:0009987:cellular proce…
YOL004W	SIN3	0	0	0	0.561815	0.158358	1.1378	0.034632	1810	0.0422238	0.0784046	GO:0000122:negative regulation of transcription from RNA polymerase II promoter; GO:0000183:chromatin silencing at rDNA; GO:0000723:telomere maintenance; GO:0000726:non-recombinational repair; GO:0006139:nucleobase, nucleoside, nucleotide and nucleic acid metabolic process; GO:0006259:DNA metabolic process; GO:0006281:DNA repair; GO:0006302:double-strand break repair; GO:0006303:double-strand bre…
YCR068W	ATG15	0	0	0	0.316634	0.132022			5235	0.0247273	0.0783746	GO:0006464:protein modification process; GO:0006624:vacuolar protein processing or maturation; GO:0006914:autophagy; GO:0008150:biological_process; GO:0008152:metabolic process; GO:0009987:cellular process; GO:0016043:cellular component organization and biogenesis; GO:0016044:membrane organization and biogenesis; GO:0016485:protein processing; GO:0019538:protein metabolic process; GO:0022411:cell…
[truncated: 4,803 more rows]
