# Supplementary material for: Computationally Driven, Quantitative Experiments Discover Genes Required for Mitochondrial Biogenesis
Source: PLoS Genet. 2009 Mar 20;5(3):e1000407. doi: 10.1371/journal.pgen.1000407 (PMC2648979; doi:10.1371/journal.pgen.1000407)
Supplement: Table S5 — Computational prediction lists from the 2nd iteration for genes with mitochondrial function. (4.35 MB XLS) [file pgen.1000407.s008.xls]

## Sheet: combined
Description of Table S5. Computational prediction lists from the 2nd iteration for genes with mitochondrial function.
Rank order and estimated precision for each gene in the yeast genome based on the likelihood of involvement in mitochondrial organization and biogenesis for each of the three computational methods used in this study and the ensemble of the three methods.
ORF	Common Name	Uncharacterized?	Mitochondrial Ribosome?	In 2nd Gold Standard?	bioPIXIE Precision	bioPIXIE Confidence	MEFIT Confidence	MEFIT Precision	Spell Rank	Spell Precision	Ensemble Precision	Current Process Annotations				Note that the Ensemble Prediction quoted here is an estimate on the averaged list, not the average itself; small discrepancies may exist due to slight differences in the revised gold standards used when estimating each method's precision.
YDR322W	MRPL35	0	1	0	0.764706	14	13.4058	0.820513	17	1	0.940171	GO:0006412:translation; GO:0008150:biological_process; GO:0008152:metabolic process; GO:0009058:biosynthetic process; GO:0009059:macromolecule biosynthetic process; GO:0009987:cellular process; GO:0019538:protein metabolic process; GO:0043170:macromolecule metabolic process; GO:0044237:cellular metabolic process; GO:0044238:primary metabolic process; GO:0044260:cellular macromolecule metabolic pr…
YKR085C	MRPL20	0	1	0	0.764706	14	11.9031	0.820513	73	1	0.940171	GO:0000002:mitochondrial genome maintenance; GO:0006412:translation; GO:0006996:organelle organization and biogenesis; GO:0007005:mitochondrion organization and biogenesis; GO:0008150:biological_process; GO:0008152:metabolic process; GO:0009058:biosynthetic process; GO:0009059:macromolecule biosynthetic process; GO:0009987:cellular process; GO:0016043:cellular component organization and biogenesi…
YJL063C	MRPL8	0	1	0	0.724138	14	13.142	0.820513	29	1	0.940171	GO:0000002:mitochondrial genome maintenance; GO:0006412:translation; GO:0006996:organelle organization and biogenesis; GO:0007005:mitochondrion organization and biogenesis; GO:0008150:biological_process; GO:0008152:metabolic process; GO:0009058:biosynthetic process; GO:0009059:macromolecule biosynthetic process; GO:0009987:cellular process; GO:0016043:cellular component organization and biogenesi…
YJL096W	MRPL49	0	1	0	0.724138	14	11.7906	0.820513	80	1	0.940171	GO:0006412:translation; GO:0008150:biological_process; GO:0008152:metabolic process; GO:0009058:biosynthetic process; GO:0009059:macromolecule biosynthetic process; GO:0009987:cellular process; GO:0019538:protein metabolic process; GO:0043170:macromolecule metabolic process; GO:0044237:cellular metabolic process; GO:0044238:primary metabolic process; GO:0044260:cellular macromolecule metabolic pr…
YGR165W	MRPS35	0	1	0	0.724138	14	13.173	0.820513	27	1	0.940171	GO:0006091:generation of precursor metabolites and energy; GO:0006412:translation; GO:0008150:biological_process; GO:0008152:metabolic process; GO:0009058:biosynthetic process; GO:0009059:macromolecule biosynthetic process; GO:0009060:aerobic respiration; GO:0009987:cellular process; GO:0015980:energy derivation by oxidation of organic compounds; GO:0019538:protein metabolic process; GO:0043170:m…
YNL306W	MRPS18	0	1	0	0.681818	14	11.7107	0.820513	88	1	0.940171	GO:0006412:translation; GO:0008150:biological_process; GO:0008152:metabolic process; GO:0009058:biosynthetic process; GO:0009059:macromolecule biosynthetic process; GO:0009987:cellular process; GO:0019538:protein metabolic process; GO:0043170:macromolecule metabolic process; GO:0044237:cellular metabolic process; GO:0044238:primary metabolic process; GO:0044260:cellular macromolecule metabolic pr…
YNL252C	MRPL17	0	1	0	0.681818	14	12.2987	0.820513	58	1	0.940171	GO:0006412:translation; GO:0008150:biological_process; GO:0008152:metabolic process; GO:0009058:biosynthetic process; GO:0009059:macromolecule biosynthetic process; GO:0009987:cellular process; GO:0019538:protein metabolic process; GO:0043170:macromolecule metabolic process; GO:0044237:cellular metabolic process; GO:0044238:primary metabolic process; GO:0044260:cellular macromolecule metabolic pr…
YKL003C	MRP17	0	1	0	0.764706	14	11.5439	0.755556	97	1	0.918519	GO:0006412:translation; GO:0008150:biological_process; GO:0008152:metabolic process; GO:0009058:biosynthetic process; GO:0009059:macromolecule biosynthetic process; GO:0009987:cellular process; GO:0019538:protein metabolic process; GO:0043170:macromolecule metabolic process; GO:0044237:cellular metabolic process; GO:0044238:primary metabolic process; GO:0044260:cellular macromolecule metabolic pr…
YKL138C	MRPL31	0	1	0	0.764706	14	11.3938	0.75	111	1	0.916667	GO:0006412:translation; GO:0008150:biological_process; GO:0008152:metabolic process; GO:0009058:biosynthetic process; GO:0009059:macromolecule biosynthetic process; GO:0009987:cellular process; GO:0019538:protein metabolic process; GO:0043170:macromolecule metabolic process; GO:0044237:cellular metabolic process; GO:0044238:primary metabolic process; GO:0044260:cellular macromolecule metabolic pr…
YKR006C	MRPL13	0	1	0	0.764706	14	11.2875	0.75	119	1	0.916667	GO:0006412:translation; GO:0008150:biological_process; GO:0008152:metabolic process; GO:0009058:biosynthetic process; GO:0009059:macromolecule biosynthetic process; GO:0009987:cellular process; GO:0019538:protein metabolic process; GO:0043170:macromolecule metabolic process; GO:0044237:cellular metabolic process; GO:0044238:primary metabolic process; GO:0044260:cellular macromolecule metabolic pr…
YLR203C	MSS51	0	1	0	0.724138	14	11.2979	0.75	117	1	0.916667	GO:0006412:translation; GO:0006417:regulation of translation; GO:0008150:biological_process; GO:0008152:metabolic process; GO:0009058:biosynthetic process; GO:0009059:macromolecule biosynthetic process; GO:0009889:regulation of biosynthetic process; GO:0009891:positive regulation of biosynthetic process; GO:0009893:positive regulation of metabolic process; GO:0009987:cellular process; GO:0019222:…
YKL194C	MST1	0	1	0	0.764706	14	13.739	0.820513	8	0.894737	0.905083	GO:0006082:organic acid metabolic process; GO:0006139:nucleobase, nucleoside, nucleotide and nucleic acid metabolic process; GO:0006399:tRNA metabolic process; GO:0006412:translation; GO:0006418:tRNA aminoacylation for protein translation; GO:0006435:threonyl-tRNA aminoacylation; GO:0006519:amino acid and derivative metabolic process; GO:0006520:amino acid metabolic process; GO:0006807:nitrogen c…
YNL073W	MSK1	0	1	0	0.681818	14	13.5346	0.820513	13	0.894737	0.905083	GO:0006082:organic acid metabolic process; GO:0006139:nucleobase, nucleoside, nucleotide and nucleic acid metabolic process; GO:0006399:tRNA metabolic process; GO:0006412:translation; GO:0006418:tRNA aminoacylation for protein translation; GO:0006430:lysyl-tRNA aminoacylation; GO:0006519:amino acid and derivative metabolic process; GO:0006520:amino acid metabolic process; GO:0006807:nitrogen comp…
YLR239C	LIP2	0	0	1	0.724138	14	13.0196	0.820513	37	0.894737	0.905083	GO:0006464:protein modification process; GO:0007005:mitochondrion organization and biogenesis; GO:0008150:biological_process; GO:0008152:metabolic process; GO:0009249:protein-lipoylation; GO:0009987:cellular process; GO:0018065:protein-cofactor linkage; GO:0019538:protein metabolic process; GO:0043170:macromolecule metabolic process; GO:0043283:biopolymer metabolic process; GO:0043412:biopolymer …
YPL215W	CBP3	0	0	1	0.681818	14	12.6572	0.820513	49	0.894737	0.905083	GO:0006461:protein complex assembly; GO:0007005:mitochondrion organization and biogenesis; GO:0008150:biological_process; GO:0008152:metabolic process; GO:0009987:cellular process; GO:0016043:cellular component organization and biogenesis; GO:0019538:protein metabolic process; GO:0022607:cellular component assembly; GO:0030154:cell differentiation; GO:0032502:developmental process; GO:0043170:mac…
YJR101W	RSM26	0	1	0	0.724138	14	10.9909	0.709677	135	1	0.903226	GO:0006412:translation; GO:0008150:biological_process; GO:0008152:metabolic process; GO:0009058:biosynthetic process; GO:0009059:macromolecule biosynthetic process; GO:0009987:cellular process; GO:0019538:protein metabolic process; GO:0043170:macromolecule metabolic process; GO:0044237:cellular metabolic process; GO:0044238:primary metabolic process; GO:0044260:cellular macromolecule metabolic pr…
YNL081C	SWS2	0	1	0	0.681818	14	11.0734	0.709677	130	1	0.903226	GO:0006412:translation; GO:0008150:biological_process; GO:0008152:metabolic process; GO:0009058:biosynthetic process; GO:0009059:macromolecule biosynthetic process; GO:0009987:cellular process; GO:0019538:protein metabolic process; GO:0043170:macromolecule metabolic process; GO:0044237:cellular metabolic process; GO:0044238:primary metabolic process; GO:0044260:cellular macromolecule metabolic pr…
YKL170W	MRPL38	0	1	0	0.764706	14	10.6297	0.692308	155	1	0.897436	GO:0000723:telomere maintenance; GO:0006412:translation; GO:0006996:organelle organization and biogenesis; GO:0007001:chromosome organization and biogenesis (sensu Eukaryota); GO:0008150:biological_process; GO:0008152:metabolic process; GO:0009058:biosynthetic process; GO:0009059:macromolecule biosynthetic process; GO:0009987:cellular process; GO:0016043:cellular component organization and biogen…
YBR037C	SCO1	0	0	1	1	14	10.6114	0.692308	158	1	0.897436	GO:0000041:transition metal ion transport; GO:0006461:protein complex assembly; GO:0006800:oxygen and reactive oxygen species metabolic process; GO:0006810:transport; GO:0006811:ion transport; GO:0006812:cation transport; GO:0006825:copper ion transport; GO:0006950:response to stress; GO:0006979:response to oxidative stress; GO:0006980:redox signal response; GO:0007005:mitochondrion organization …
YKR065C	PAM17	0	0	1	0.764706	14	10.6196	0.692308	156	1	0.897436	GO:0006605:protein targeting; GO:0006626:protein targeting to mitochondrion; GO:0006810:transport; GO:0006839:mitochondrial transport; GO:0006886:intracellular protein transport; GO:0007005:mitochondrion organization and biogenesis; GO:0008104:protein localization; GO:0008150:biological_process; GO:0009987:cellular process; GO:0015031:protein transport; GO:0016043:cellular component organization …
YDR316W	OMS1	1	0	1	0.764706	14	14.1296	1	1	0.685484	0.897019	GO:0007005:mitochondrion organization and biogenesis; GO:0008150:biological_process;
YPR100W	MRPL51	0	1	0	0.681818	14	10.403	0.681319	167	1	0.893773	GO:0006091:generation of precursor metabolites and energy; GO:0006412:translation; GO:0008150:biological_process; GO:0008152:metabolic process; GO:0009058:biosynthetic process; GO:0009059:macromolecule biosynthetic process; GO:0009060:aerobic respiration; GO:0009987:cellular process; GO:0015980:energy derivation by oxidation of organic compounds; GO:0019538:protein metabolic process; GO:0043170:m…
YGR062C	COX18	0	0	1	0.75	14	14.0147	1	3	0.666667	0.890625	GO:0006461:protein complex assembly; GO:0007005:mitochondrion organization and biogenesis; GO:0008150:biological_process; GO:0008152:metabolic process; GO:0008535:cytochrome c oxidase complex assembly; GO:0009987:cellular process; GO:0016043:cellular component organization and biogenesis; GO:0019538:protein metabolic process; GO:0022607:cellular component assembly; GO:0030154:cell differentiation…
YPL104W	MSD1	0	1	0	0.681818	14	11.6972	0.820513	89	0.840909	0.887141	GO:0006412:translation; GO:0008150:biological_process; GO:0008152:metabolic process; GO:0009058:biosynthetic process; GO:0009059:macromolecule biosynthetic process; GO:0009987:cellular process; GO:0019538:protein metabolic process; GO:0043170:macromolecule metabolic process; GO:0044237:cellular metabolic process; GO:0044238:primary metabolic process; GO:0044260:cellular macromolecule metabolic pr…
YOR354C	MSC6	0	0	0	0.681818	14	13.3911	0.820513	18	0.840909	0.887141	GO:0000279:M phase; GO:0006139:nucleobase, nucleoside, nucleotide and nucleic acid metabolic process; GO:0006259:DNA metabolic process; GO:0006310:DNA recombination; GO:0007049:cell cycle; GO:0007126:meiosis; GO:0007127:meiosis I; GO:0007131:meiotic recombination; GO:0008150:biological_process; GO:0008152:metabolic process; GO:0009987:cellular process; GO:0022402:cell cycle process; GO:0022403:ce…
YLR439W	MRPL4	0	1	0	0.709677	14	13.4993	0.820513	14	0.829787	0.883433	GO:0006412:translation; GO:0008150:biological_process; GO:0008152:metabolic process; GO:0009058:biosynthetic process; GO:0009059:macromolecule biosynthetic process; GO:0009987:cellular process; GO:0019538:protein metabolic process; GO:0043170:macromolecule metabolic process; GO:0044237:cellular metabolic process; GO:0044238:primary metabolic process; GO:0044260:cellular macromolecule metabolic pr…
YBL090W	MRP21	0	1	0	1	14	10.8772	0.694444	145	0.95	0.881481	GO:0006412:translation; GO:0006413:translational initiation; GO:0008150:biological_process; GO:0008152:metabolic process; GO:0009058:biosynthetic process; GO:0009059:macromolecule biosynthetic process; GO:0009987:cellular process; GO:0016043:cellular component organization and biogenesis; GO:0019538:protein metabolic process; GO:0022607:cellular component assembly; GO:0022613:ribonucleoprotein co…
YOL033W	MSE1	0	1	0	0.681818	14	13.4472	0.820513	16	0.811321	0.877278	GO:0006082:organic acid metabolic process; GO:0006139:nucleobase, nucleoside, nucleotide and nucleic acid metabolic process; GO:0006399:tRNA metabolic process; GO:0006412:translation; GO:0006418:tRNA aminoacylation for protein translation; GO:0006424:glutamyl-tRNA aminoacylation; GO:0006519:amino acid and derivative metabolic process; GO:0006520:amino acid metabolic process; GO:0006807:nitrogen c…
YDR115W	YDR115W	0	1	0	0.764706	14	10.2198	0.681319	178	0.95	0.877106	GO:0000723:telomere maintenance; GO:0006091:generation of precursor metabolites and energy; GO:0006996:organelle organization and biogenesis; GO:0007001:chromosome organization and biogenesis (sensu Eukaryota); GO:0008150:biological_process; GO:0008152:metabolic process; GO:0009060:aerobic respiration; GO:0009987:cellular process; GO:0015980:energy derivation by oxidation of organic compounds; GO…
YLR204W	QRI5	0	0	1	0.724138	14	10.7095	0.694444	151	0.894737	0.86306	GO:0006139:nucleobase, nucleoside, nucleotide and nucleic acid metabolic process; GO:0006396:RNA processing; GO:0007005:mitochondrion organization and biogenesis; GO:0008150:biological_process; GO:0008152:metabolic process; GO:0009987:cellular process; GO:0016070:RNA metabolic process; GO:0043170:macromolecule metabolic process; GO:0043283:biopolymer metabolic process; GO:0044237:cellular metabol…
YGL129C	RSM23	0	1	0	0.75	14	12.7125	0.820513	47	0.746269	0.855594	GO:0006412:translation; GO:0008150:biological_process; GO:0008152:metabolic process; GO:0009058:biosynthetic process; GO:0009059:macromolecule biosynthetic process; GO:0009987:cellular process; GO:0019538:protein metabolic process; GO:0042221:response to chemical stimulus; GO:0042493:response to drug; GO:0043170:macromolecule metabolic process; GO:0044237:cellular metabolic process; GO:0044238:pr…
YHR051W	COX6	0	0	0	0.764706	14	10.63	0.692308	154	0.871795	0.854701	GO:0006091:generation of precursor metabolites and energy; GO:0006118:electron transport; GO:0006119:oxidative phosphorylation; GO:0006123:mitochondrial electron transport, cytochrome c to oxygen; GO:0006793:phosphorus metabolic process; GO:0006796:phosphate metabolic process; GO:0008150:biological_process; GO:0008152:metabolic process; GO:0009987:cellular process; GO:0016310:phosphorylation; GO:…
YIL098C	FMC1	0	0	1	0.764706	14	9.91953	0.666667	193	0.894737	0.853801	GO:0006461:protein complex assembly; GO:0007005:mitochondrion organization and biogenesis; GO:0008150:biological_process; GO:0008152:metabolic process; GO:0009987:cellular process; GO:0016043:cellular component organization and biogenesis; GO:0019538:protein metabolic process; GO:0022607:cellular component assembly; GO:0030154:cell differentiation; GO:0032502:developmental process; GO:0042221:res…
YLR295C	ATP14	0	0	1	0.724138	14	9.80506	0.666667	200	0.894737	0.853801	GO:0006091:generation of precursor metabolites and energy; GO:0006119:oxidative phosphorylation; GO:0006139:nucleobase, nucleoside, nucleotide and nucleic acid metabolic process; GO:0006163:purine nucleotide metabolic process; GO:0006164:purine nucleotide biosynthetic process; GO:0006732:coenzyme metabolic process; GO:0006752:group transfer coenzyme metabolic process; GO:0006753:nucleoside phosph…
YGL107C	RMD9	1	0	1	0.75	14	13.3486	0.820513	20	0.734177	0.851563	GO:0008150:biological_process;
YPL097W	MSY1	0	1	0	0.681818	14	13.7785	0.820513	7	0.734177	0.851563	GO:0006082:organic acid metabolic process; GO:0006139:nucleobase, nucleoside, nucleotide and nucleic acid metabolic process; GO:0006399:tRNA metabolic process; GO:0006412:translation; GO:0006418:tRNA aminoacylation for protein translation; GO:0006437:tyrosyl-tRNA aminoacylation; GO:0006519:amino acid and derivative metabolic process; GO:0006520:amino acid metabolic process; GO:0006807:nitrogen co…
YLR253W	YLR253W	1	0	0	0.724138	14	11.7237	0.820513	84	0.725	0.848504	GO:0008150:biological_process;
YFR011C	YFR011C	1	0	1	0.764706	14	11.3803	0.75	112	0.757576	0.835859	GO:0007005:mitochondrion organization and biogenesis; GO:0008150:biological_process;
YML030W	YML030W	1	0	1	0.709677	14	7.8446	0.502128	356	1	0.834043	GO:0007005:mitochondrion organization and biogenesis; GO:0008150:biological_process;
YHL004W	MRP4	0	1	0	0.681818	12.0263	11.9661	0.820513	71	1	0.832826	GO:0006412:translation; GO:0008150:biological_process; GO:0008152:metabolic process; GO:0009058:biosynthetic process; GO:0009059:macromolecule biosynthetic process; GO:0009987:cellular process; GO:0019538:protein metabolic process; GO:0043170:macromolecule metabolic process; GO:0044237:cellular metabolic process; GO:0044238:primary metabolic process; GO:0044260:cellular macromolecule metabolic pr…
YGR132C	PHB1	0	0	1	0.681818	12.0263	11.723	0.820513	85	1	0.832826	GO:0001302:replicative cell aging; GO:0006457:protein folding; GO:0006508:proteolysis; GO:0007005:mitochondrion organization and biogenesis; GO:0007568:aging; GO:0007569:cell aging; GO:0008150:biological_process; GO:0008152:metabolic process; GO:0009892:negative regulation of metabolic process; GO:0009987:cellular process; GO:0019222:regulation of metabolic process; GO:0019538:protein metabolic p…
YMR267W	PPA2	0	0	1	0.681818	12.4984	13.735	0.820513	9	1	0.832826	GO:0006091:generation of precursor metabolites and energy; GO:0007005:mitochondrion organization and biogenesis; GO:0008150:biological_process; GO:0008152:metabolic process; GO:0009060:aerobic respiration; GO:0015980:energy derivation by oxidation of organic compounds; GO:0045333:cellular respiration;
YLR069C	MEF1	0	1	0	0.681818	11.707	13.2872	0.820513	22	1	0.832479	GO:0006412:translation; GO:0006414:translational elongation; GO:0008150:biological_process; GO:0008152:metabolic process; GO:0009058:biosynthetic process; GO:0009059:macromolecule biosynthetic process; GO:0009987:cellular process; GO:0019538:protein metabolic process; GO:0043170:macromolecule metabolic process; GO:0043283:biopolymer metabolic process; GO:0043284:biopolymer biosynthetic process; G…
YOR158W	PET123	0	1	0	0.681818	11.707	11.7168	0.820513	86	1	0.832479	GO:0006412:translation; GO:0008150:biological_process; GO:0008152:metabolic process; GO:0009058:biosynthetic process; GO:0009059:macromolecule biosynthetic process; GO:0009987:cellular process; GO:0019538:protein metabolic process; GO:0043170:macromolecule metabolic process; GO:0044237:cellular metabolic process; GO:0044238:primary metabolic process; GO:0044260:cellular macromolecule metabolic pr…
YNL137C	NAM9	0	1	0	0.681818	11.707	13.0524	0.820513	35	1	0.832479	GO:0006412:translation; GO:0008150:biological_process; GO:0008152:metabolic process; GO:0009058:biosynthetic process; GO:0009059:macromolecule biosynthetic process; GO:0009987:cellular process; GO:0019538:protein metabolic process; GO:0043170:macromolecule metabolic process; GO:0044237:cellular metabolic process; GO:0044238:primary metabolic process; GO:0044260:cellular macromolecule metabolic pr…
YHR038W	RRF1	0	1	0	0.764706	14	11.5889	0.761905	95	0.734177	0.832027	GO:0006412:translation; GO:0008150:biological_process; GO:0008152:metabolic process; GO:0009058:biosynthetic process; GO:0009059:macromolecule biosynthetic process; GO:0009987:cellular process; GO:0019538:protein metabolic process; GO:0043170:macromolecule metabolic process; GO:0044237:cellular metabolic process; GO:0044238:primary metabolic process; GO:0044260:cellular macromolecule metabolic pr…
YJR080C	YJR080C	1	0	1	0.674419	11.5033	12.9484	0.820513	39	1	0.831644	GO:0007005:mitochondrion organization and biogenesis; GO:0008150:biological_process;
YOR187W	TUF1	0	1	0	0.674419	11.5112	13.2523	0.820513	26	1	0.831644	GO:0006412:translation; GO:0006414:translational elongation; GO:0008150:biological_process; GO:0008152:metabolic process; GO:0009058:biosynthetic process; GO:0009059:macromolecule biosynthetic process; GO:0009987:cellular process; GO:0019538:protein metabolic process; GO:0043170:macromolecule metabolic process; GO:0043283:biopolymer metabolic process; GO:0043284:biopolymer biosynthetic process; G…
YPL118W	MRP51	0	1	0	0.674419	11.5635	12.6667	0.820513	48	1	0.831644	GO:0006412:translation; GO:0006413:translational initiation; GO:0008150:biological_process; GO:0008152:metabolic process; GO:0009058:biosynthetic process; GO:0009059:macromolecule biosynthetic process; GO:0009987:cellular process; GO:0016043:cellular component organization and biogenesis; GO:0019538:protein metabolic process; GO:0022607:cellular component assembly; GO:0022613:ribonucleoprotein co…
YDR116C	MRPL1	0	1	0	0.674419	11.6596	11.7792	0.820513	81	1	0.831644	GO:0006091:generation of precursor metabolites and energy; GO:0006412:translation; GO:0008150:biological_process; GO:0008152:metabolic process; GO:0009058:biosynthetic process; GO:0009059:macromolecule biosynthetic process; GO:0009060:aerobic respiration; GO:0009987:cellular process; GO:0015980:energy derivation by oxidation of organic compounds; GO:0019538:protein metabolic process; GO:0043170:m…
YMR024W	MRPL3	0	1	0	0.666667	11.4157	13.4732	0.820513	15	1	0.831644	GO:0006412:translation; GO:0008150:biological_process; GO:0008152:metabolic process; GO:0009058:biosynthetic process; GO:0009059:macromolecule biosynthetic process; GO:0009987:cellular process; GO:0019538:protein metabolic process; GO:0043170:macromolecule metabolic process; GO:0044237:cellular metabolic process; GO:0044238:primary metabolic process; GO:0044260:cellular macromolecule metabolic pr…
YNL005C	MRP7	0	1	0	0.666667	11.4157	12.2862	0.820513	59	1	0.831644	GO:0006412:translation; GO:0008150:biological_process; GO:0008152:metabolic process; GO:0009058:biosynthetic process; GO:0009059:macromolecule biosynthetic process; GO:0009987:cellular process; GO:0019538:protein metabolic process; GO:0043170:macromolecule metabolic process; GO:0044237:cellular metabolic process; GO:0044238:primary metabolic process; GO:0044260:cellular macromolecule metabolic pr…
YDR298C	ATP5	0	0	1	0.764706	14	9.66577	0.65	213	0.829787	0.826596	GO:0006091:generation of precursor metabolites and energy; GO:0006119:oxidative phosphorylation; GO:0006139:nucleobase, nucleoside, nucleotide and nucleic acid metabolic process; GO:0006163:purine nucleotide metabolic process; GO:0006164:purine nucleotide biosynthetic process; GO:0006732:coenzyme metabolic process; GO:0006752:group transfer coenzyme metabolic process; GO:0006753:nucleoside phosph…
YNL284C	MRPL10	0	1	0	0.663636	11.4033	12.2207	0.820513	63	1	0.826057	GO:0006412:translation; GO:0008150:biological_process; GO:0008152:metabolic process; GO:0009058:biosynthetic process; GO:0009059:macromolecule biosynthetic process; GO:0009987:cellular process; GO:0019538:protein metabolic process; GO:0043170:macromolecule metabolic process; GO:0044237:cellular metabolic process; GO:0044238:primary metabolic process; GO:0044260:cellular macromolecule metabolic pr…
YBR185C	MBA1	0	0	1	0.663636	11.3899	12.2088	0.820513	64	1	0.826057	GO:0006091:generation of precursor metabolites and energy; GO:0006996:organelle organization and biogenesis; GO:0007005:mitochondrion organization and biogenesis; GO:0007006:mitochondrial membrane organization and biogenesis; GO:0007007:inner mitochondrial membrane organization and biogenesis; GO:0008150:biological_process; GO:0008152:metabolic process; GO:0009060:aerobic respiration; GO:0009987:…
YPL172C	COX10	0	0	1	0.649254	2.98745	14.0608	1	2	1	0.825234	GO:0006778:porphyrin metabolic process; GO:0006779:porphyrin biosynthetic process; GO:0006783:heme biosynthetic process; GO:0006784:heme a biosynthetic process; GO:0007005:mitochondrion organization and biogenesis; GO:0008150:biological_process; GO:0008152:metabolic process; GO:0009058:biosynthetic process; GO:0009987:cellular process; GO:0019748:secondary metabolic process; GO:0033013:tetrapyrro…
YKL195W	MIA40	0	0	1	0.652174	11.2315	11.8019	0.820513	79	1	0.822355	GO:0006605:protein targeting; GO:0006626:protein targeting to mitochondrion; GO:0006810:transport; GO:0006839:mitochondrial transport; GO:0006886:intracellular protein transport; GO:0007005:mitochondrion organization and biogenesis; GO:0008104:protein localization; GO:0008150:biological_process; GO:0009987:cellular process; GO:0015031:protein transport; GO:0016043:cellular component organization …
YNL184C							12.3326	0.820513	57		0.820513
YPR020W	ATP20	0	0	1	0.681818	14	11.0341	0.709677	132	0.734177	0.814618	GO:0006091:generation of precursor metabolites and energy; GO:0006119:oxidative phosphorylation; GO:0006139:nucleobase, nucleoside, nucleotide and nucleic acid metabolic process; GO:0006163:purine nucleotide metabolic process; GO:0006164:purine nucleotide biosynthetic process; GO:0006732:coenzyme metabolic process; GO:0006752:group transfer coenzyme metabolic process; GO:0006753:nucleoside phosph…
YNR040W	YNR040W	1	0	0	0.681818	14	12.5909	0.820513	50	0.606742	0.812552	GO:0008150:biological_process;
YDR511W	ACN9	0	0	0	0.75	14	10.1237	0.666667	183	0.770492	0.812386	GO:0005975:carbohydrate metabolic process; GO:0005996:monosaccharide metabolic process; GO:0006006:glucose metabolic process; GO:0006066:alcohol metabolic process; GO:0006082:organic acid metabolic process; GO:0006090:pyruvate metabolic process; GO:0006091:generation of precursor metabolites and energy; GO:0006094:gluconeogenesis; GO:0008150:biological_process; GO:0008152:metabolic process; GO:00…
YHR059W	FYV4	0	0	1	0.764706	14	10.8956	0.694444	143	0.734177	0.809541	GO:0000723:telomere maintenance; GO:0006996:organelle organization and biogenesis; GO:0007001:chromosome organization and biogenesis (sensu Eukaryota); GO:0007005:mitochondrion organization and biogenesis; GO:0008150:biological_process; GO:0009987:cellular process; GO:0016043:cellular component organization and biogenesis; GO:0032200:telomere organization and biogenesis; GO:0051276:chromosome org…
YOR286W	YOR286W	1	0	1	0.681818	14	7.95079	0.517857	342	0.894737	0.804198	GO:0007005:mitochondrion organization and biogenesis; GO:0008150:biological_process;
YIL157C	YIL157C	1	0	1	0.663636	11.3134	11.5109	0.75	105	1	0.802553	GO:0007005:mitochondrion organization and biogenesis; GO:0008150:biological_process;
YOR150W	MRPL23	0	1	0	0.663636	11.4033	11.3445	0.75	114	1	0.802553	GO:0000027:ribosomal large subunit assembly and maintenance; GO:0006412:translation; GO:0006996:organelle organization and biogenesis; GO:0008150:biological_process; GO:0008152:metabolic process; GO:0009058:biosynthetic process; GO:0009059:macromolecule biosynthetic process; GO:0009987:cellular process; GO:0016043:cellular component organization and biogenesis; GO:0019538:protein metabolic proces…
YJR113C	RSM7	0	1	0	0.674419	11.6897	13.114	0.820513	31	0.894737	0.797391	GO:0006412:translation; GO:0008150:biological_process; GO:0008152:metabolic process; GO:0009058:biosynthetic process; GO:0009059:macromolecule biosynthetic process; GO:0009987:cellular process; GO:0019538:protein metabolic process; GO:0043170:macromolecule metabolic process; GO:0044237:cellular metabolic process; GO:0044238:primary metabolic process; GO:0044260:cellular macromolecule metabolic pr…
YIL070C	MAM33	0	0	1	0.674419	11.5226	12.2849	0.820513	60	0.894737	0.796556	GO:0006091:generation of precursor metabolites and energy; GO:0007005:mitochondrion organization and biogenesis; GO:0008150:biological_process; GO:0008152:metabolic process; GO:0009060:aerobic respiration; GO:0015980:energy derivation by oxidation of organic compounds; GO:0042221:response to chemical stimulus; GO:0042493:response to drug; GO:0045333:cellular respiration; GO:0050896:response to st…
YPR067W	ISA2	0	0	1	0.681818	14	9.65634	0.65	215	0.734177	0.794726	GO:0000041:transition metal ion transport; GO:0006082:organic acid metabolic process; GO:0006766:vitamin metabolic process; GO:0006767:water-soluble vitamin metabolic process; GO:0006768:biotin metabolic process; GO:0006790:sulfur metabolic process; GO:0006810:transport; GO:0006811:ion transport; GO:0006812:cation transport; GO:0006826:iron ion transport; GO:0007005:mitochondrion organization and…
YCR046C	IMG1	0	1	0	0.674419	11.5112	11.0864	0.709677	128	1	0.794699	GO:0006412:translation; GO:0008150:biological_process; GO:0008152:metabolic process; GO:0009058:biosynthetic process; GO:0009059:macromolecule biosynthetic process; GO:0009987:cellular process; GO:0019538:protein metabolic process; GO:0043170:macromolecule metabolic process; GO:0044237:cellular metabolic process; GO:0044238:primary metabolic process; GO:0044260:cellular macromolecule metabolic pr…
YBR120C	CBP6	0	1	0	0.764706	14	9.95326	0.666667	191	0.714286	0.793651	GO:0006412:translation; GO:0008150:biological_process; GO:0008152:metabolic process; GO:0009058:biosynthetic process; GO:0009059:macromolecule biosynthetic process; GO:0009987:cellular process; GO:0019538:protein metabolic process; GO:0043170:macromolecule metabolic process; GO:0044237:cellular metabolic process; GO:0044238:primary metabolic process; GO:0044260:cellular macromolecule metabolic pr…
YBR251W	MRPS5	0	1	0	0.663636	11.3325	12.1757	0.820513	65	0.894737	0.790969	GO:0006412:translation; GO:0008150:biological_process; GO:0008152:metabolic process; GO:0009058:biosynthetic process; GO:0009059:macromolecule biosynthetic process; GO:0009987:cellular process; GO:0019538:protein metabolic process; GO:0043170:macromolecule metabolic process; GO:0044237:cellular metabolic process; GO:0044238:primary metabolic process; GO:0044260:cellular macromolecule metabolic pr…
YNL052W	COX5A	0	0	0	0.681818	14	10.4823	0.681319	163	0.685484	0.790792	GO:0006091:generation of precursor metabolites and energy; GO:0006118:electron transport; GO:0006119:oxidative phosphorylation; GO:0006123:mitochondrial electron transport, cytochrome c to oxygen; GO:0006793:phosphorus metabolic process; GO:0006796:phosphate metabolic process; GO:0008150:biological_process; GO:0008152:metabolic process; GO:0009987:cellular process; GO:0016310:phosphorylation; GO:…
YML078W	CPR3	0	0	0	0.705882	14	9.61847	0.629921	225	0.734177	0.788033	GO:0006457:protein folding; GO:0008150:biological_process; GO:0008152:metabolic process; GO:0009987:cellular process; GO:0019538:protein metabolic process; GO:0043170:macromolecule metabolic process; GO:0044237:cellular metabolic process; GO:0044238:primary metabolic process; GO:0044260:cellular macromolecule metabolic process; GO:0044267:cellular protein metabolic process;
YDR462W	MRPL28	0	1	0	0.652174	11.2315	12.5052	0.820513	54	0.894737	0.787267	GO:0006412:translation; GO:0008150:biological_process; GO:0008152:metabolic process; GO:0009058:biosynthetic process; GO:0009059:macromolecule biosynthetic process; GO:0009987:cellular process; GO:0019538:protein metabolic process; GO:0043170:macromolecule metabolic process; GO:0044237:cellular metabolic process; GO:0044238:primary metabolic process; GO:0044260:cellular macromolecule metabolic pr…
YMR098C	YMR098C	1	0	1	0.652174	11.2315	13.9173	1	4	0.712644	0.786398	GO:0007005:mitochondrion organization and biogenesis; GO:0008150:biological_process;
YLL001W	DNM1	0	0	1	0.724138	14	9.72447	0.657895	207	0.693878	0.786309	GO:0000001:mitochondrion inheritance; GO:0000266:mitochondrial fission; GO:0006461:protein complex assembly; GO:0006996:organelle organization and biogenesis; GO:0007005:mitochondrion organization and biogenesis; GO:0008150:biological_process; GO:0008152:metabolic process; GO:0009987:cellular process; GO:0016043:cellular component organization and biogenesis; GO:0019538:protein metabolic process;…
YLR395C	COX8	0	0	0	0.709677	14	9.97299	0.666667	190	0.685484	0.785908	GO:0006091:generation of precursor metabolites and energy; GO:0006118:electron transport; GO:0006119:oxidative phosphorylation; GO:0006123:mitochondrial electron transport, cytochrome c to oxygen; GO:0006793:phosphorus metabolic process; GO:0006796:phosphate metabolic process; GO:0008150:biological_process; GO:0008152:metabolic process; GO:0009987:cellular process; GO:0016310:phosphorylation; GO:…
YDR296W	MHR1	0	0	1	0.64539	11.1992	12.765	0.820513	43	0.894737	0.78457	GO:0000002:mitochondrial genome maintenance; GO:0006996:organelle organization and biogenesis; GO:0007005:mitochondrion organization and biogenesis; GO:0008150:biological_process; GO:0009987:cellular process; GO:0016043:cellular component organization and biogenesis;
YDR041W	RSM10	0	1	0	0.663636	11.4097	10.7553	0.694444	149	1	0.784512	GO:0006412:translation; GO:0008150:biological_process; GO:0008152:metabolic process; GO:0009058:biosynthetic process; GO:0009059:macromolecule biosynthetic process; GO:0009987:cellular process; GO:0019538:protein metabolic process; GO:0043170:macromolecule metabolic process; GO:0044237:cellular metabolic process; GO:0044238:primary metabolic process; GO:0044260:cellular macromolecule metabolic pr…
YHR024C	MAS2	0	0	1	0.764706	14	10.3093	0.681319	173	0.666667	0.784358	GO:0006464:protein modification process; GO:0006605:protein targeting; GO:0006626:protein targeting to mitochondrion; GO:0006627:mitochondrial protein processing; GO:0006810:transport; GO:0006839:mitochondrial transport; GO:0006886:intracellular protein transport; GO:0007005:mitochondrion organization and biogenesis; GO:0008104:protein localization; GO:0008150:biological_process; GO:0008152:metab…
YBR122C	MRPL36	0	1	0	0.663636	11.3571	10.586	0.692308	159	1	0.783322	GO:0006412:translation; GO:0008150:biological_process; GO:0008152:metabolic process; GO:0009058:biosynthetic process; GO:0009059:macromolecule biosynthetic process; GO:0009987:cellular process; GO:0019538:protein metabolic process; GO:0043170:macromolecule metabolic process; GO:0044237:cellular metabolic process; GO:0044238:primary metabolic process; GO:0044260:cellular macromolecule metabolic pr…
YPR004C	YPR004C	1	0	1	0.681818	14	9.06029	0.58642	263	0.757576	0.781332	GO:0007005:mitochondrion organization and biogenesis; GO:0008150:biological_process;
YMR188C	MRPS17	0	1	0	0.681818	11.707	11.9849	0.820513	70	0.840909	0.779448	GO:0006091:generation of precursor metabolites and energy; GO:0006412:translation; GO:0008150:biological_process; GO:0008152:metabolic process; GO:0009058:biosynthetic process; GO:0009059:macromolecule biosynthetic process; GO:0009060:aerobic respiration; GO:0009987:cellular process; GO:0015980:energy derivation by oxidation of organic compounds; GO:0019538:protein metabolic process; GO:0043170:m…
YKL167C	MRP49	0	1	0	0.635294	10.9218	11.0129	0.709677	133	1	0.7771	GO:0006412:translation; GO:0008150:biological_process; GO:0008152:metabolic process; GO:0009058:biosynthetic process; GO:0009059:macromolecule biosynthetic process; GO:0009987:cellular process; GO:0019538:protein metabolic process; GO:0043170:macromolecule metabolic process; GO:0044237:cellular metabolic process; GO:0044238:primary metabolic process; GO:0044260:cellular macromolecule metabolic pr…
YGR084C	MRP13	0	1	0	0.666667	11.4157	11.3007	0.75	116	0.904762	0.776394	GO:0006412:translation; GO:0008150:biological_process; GO:0008152:metabolic process; GO:0009058:biosynthetic process; GO:0009059:macromolecule biosynthetic process; GO:0009987:cellular process; GO:0019538:protein metabolic process; GO:0043170:macromolecule metabolic process; GO:0044237:cellular metabolic process; GO:0044238:primary metabolic process; GO:0044260:cellular macromolecule metabolic pr…
YBL038W	MRPL16	0	1	0	0.642857	11.1017	10.7399	0.694444	150	1	0.77496	GO:0006412:translation; GO:0008150:biological_process; GO:0008152:metabolic process; GO:0009058:biosynthetic process; GO:0009059:macromolecule biosynthetic process; GO:0009987:cellular process; GO:0019538:protein metabolic process; GO:0043170:macromolecule metabolic process; GO:0044237:cellular metabolic process; GO:0044238:primary metabolic process; GO:0044260:cellular macromolecule metabolic pr…
YDR493W	YDR493W	1	0	1	0.674419	11.6596	11.8325	0.820513	77	0.829787	0.774906	GO:0007005:mitochondrion organization and biogenesis; GO:0008150:biological_process;
YGR112W	SHY1	0	0	0	0.724138	14	9.64133	0.64	219	0.674603	0.773333	GO:0006091:generation of precursor metabolites and energy; GO:0008150:biological_process; GO:0008152:metabolic process; GO:0009060:aerobic respiration; GO:0015980:energy derivation by oxidation of organic compounds; GO:0045333:cellular respiration;
YBR262C	YBR262C	1	0	1	0.663636	11.2883	11.8924	0.820513	75	0.840909	0.773027	GO:0007005:mitochondrion organization and biogenesis; GO:0008150:biological_process;
YDR375C	BCS1	0	0	1	0.663636	11.3106	12.0187	0.820513	68	0.840909	0.773027	GO:0006091:generation of precursor metabolites and energy; GO:0006461:protein complex assembly; GO:0007005:mitochondrion organization and biogenesis; GO:0008150:biological_process; GO:0008152:metabolic process; GO:0009060:aerobic respiration; GO:0009987:cellular process; GO:0015980:energy derivation by oxidation of organic compounds; GO:0016043:cellular component organization and biogenesis; GO:0…
YDL178W	DLD2	0	0	1	0.674419	11.5567	13.6904	0.820513	10	0.823529	0.77282	GO:0006082:organic acid metabolic process; GO:0006089:lactate metabolic process; GO:0007005:mitochondrion organization and biogenesis; GO:0008150:biological_process; GO:0008152:metabolic process; GO:0009987:cellular process; GO:0019752:carboxylic acid metabolic process; GO:0032787:monocarboxylic acid metabolic process; GO:0044237:cellular metabolic process;
YCR003W	MRPL32	0	1	0	0.674419	11.5563	10.5139	0.692308	160	0.95	0.772242	GO:0006412:translation; GO:0008150:biological_process; GO:0008152:metabolic process; GO:0009058:biosynthetic process; GO:0009059:macromolecule biosynthetic process; GO:0009987:cellular process; GO:0019538:protein metabolic process; GO:0043170:macromolecule metabolic process; GO:0044237:cellular metabolic process; GO:0044238:primary metabolic process; GO:0044260:cellular macromolecule metabolic pr…
YNL100W	YNL100W	1	0	1	0.663636	11.3134	9.63334	0.64	222	1	0.765886	GO:0007005:mitochondrion organization and biogenesis; GO:0008150:biological_process;
YMR157C	YMR157C	1	0	1	0.649254	3.51881	11.8258	0.820513	78	1	0.765405	GO:0007005:mitochondrion organization and biogenesis; GO:0008150:biological_process;
YEL050C	RML2	0	1	0	0.649254	2.83789	13.0817	0.820513	32	1	0.765405	GO:0006082:organic acid metabolic process; GO:0006412:translation; GO:0006629:lipid metabolic process; GO:0006631:fatty acid metabolic process; GO:0008150:biological_process; GO:0008152:metabolic process; GO:0009058:biosynthetic process; GO:0009059:macromolecule biosynthetic process; GO:0009987:cellular process; GO:0019538:protein metabolic process; GO:0019752:carboxylic acid metabolic process; G…
YDR347W	MRP1	0	1	0	0.649254	4.37114	12.2216	0.820513	62	1	0.765405	GO:0006412:translation; GO:0008150:biological_process; GO:0008152:metabolic process; GO:0009058:biosynthetic process; GO:0009059:macromolecule biosynthetic process; GO:0009987:cellular process; GO:0019538:protein metabolic process; GO:0043170:macromolecule metabolic process; GO:0044237:cellular metabolic process; GO:0044238:primary metabolic process; GO:0044260:cellular macromolecule metabolic pr…
YDL202W	MRPL11	0	1	0	0.649254	3.37046	12.8607	0.820513	41	1	0.765405	GO:0006412:translation; GO:0008150:biological_process; GO:0008152:metabolic process; GO:0009058:biosynthetic process; GO:0009059:macromolecule biosynthetic process; GO:0009987:cellular process; GO:0019538:protein metabolic process; GO:0043170:macromolecule metabolic process; GO:0044237:cellular metabolic process; GO:0044238:primary metabolic process; GO:0044260:cellular macromolecule metabolic pr…
YDR337W	MRPS28	0	1	0	0.649254	3.68339	12.0005	0.820513	69	1	0.765405	GO:0000028:ribosomal small subunit assembly and maintenance; GO:0006412:translation; GO:0006996:organelle organization and biogenesis; GO:0008150:biological_process; GO:0008152:metabolic process; GO:0009058:biosynthetic process; GO:0009059:macromolecule biosynthetic process; GO:0009987:cellular process; GO:0016043:cellular component organization and biogenesis; GO:0019538:protein metabolic proces…
YDR175C	RSM24	0	1	0	0.649254	4.00189	11.8979	0.820513	74	1	0.765405	GO:0006091:generation of precursor metabolites and energy; GO:0006412:translation; GO:0008150:biological_process; GO:0008152:metabolic process; GO:0009058:biosynthetic process; GO:0009059:macromolecule biosynthetic process; GO:0009060:aerobic respiration; GO:0009987:cellular process; GO:0015980:energy derivation by oxidation of organic compounds; GO:0019538:protein metabolic process; GO:0043170:m…
YDR237W	MRPL7	0	1	0	0.649254	2.69115	12.3701	0.820513	56	1	0.765405	GO:0006412:translation; GO:0008150:biological_process; GO:0008152:metabolic process; GO:0009058:biosynthetic process; GO:0009059:macromolecule biosynthetic process; GO:0009987:cellular process; GO:0019538:protein metabolic process; GO:0043170:macromolecule metabolic process; GO:0044237:cellular metabolic process; GO:0044238:primary metabolic process; GO:0044260:cellular macromolecule metabolic pr…
YGR220C	MRPL9	0	1	0	0.649254	4.28042	13.3568	0.820513	19	1	0.765405	GO:0000027:ribosomal large subunit assembly and maintenance; GO:0006412:translation; GO:0006996:organelle organization and biogenesis; GO:0008150:biological_process; GO:0008152:metabolic process; GO:0009058:biosynthetic process; GO:0009059:macromolecule biosynthetic process; GO:0009987:cellular process; GO:0016043:cellular component organization and biogenesis; GO:0019538:protein metabolic proces…
YDR494W	RSM28	0	1	0	0.649254	2.7635	11.8762	0.820513	76	1	0.765405	GO:0006412:translation; GO:0006413:translational initiation; GO:0008150:biological_process; GO:0008152:metabolic process; GO:0009058:biosynthetic process; GO:0009059:macromolecule biosynthetic process; GO:0009987:cellular process; GO:0016043:cellular component organization and biogenesis; GO:0019538:protein metabolic process; GO:0022607:cellular component assembly; GO:0022613:ribonucleoprotein co…
YNL315C	ATP11	0	0	1	0.649254	4.7055	12.9554	0.820513	38	1	0.765405	GO:0006461:protein complex assembly; GO:0007005:mitochondrion organization and biogenesis; GO:0008150:biological_process; GO:0008152:metabolic process; GO:0009987:cellular process; GO:0016043:cellular component organization and biogenesis; GO:0019538:protein metabolic process; GO:0022607:cellular component assembly; GO:0030154:cell differentiation; GO:0032502:developmental process; GO:0043170:mac…
YJL180C	ATP12	0	0	1	0.649254	3.2632	12.8065	0.820513	42	1	0.765405	GO:0006461:protein complex assembly; GO:0007005:mitochondrion organization and biogenesis; GO:0008150:biological_process; GO:0008152:metabolic process; GO:0009987:cellular process; GO:0016043:cellular component organization and biogenesis; GO:0019538:protein metabolic process; GO:0022607:cellular component assembly; GO:0030154:cell differentiation; GO:0032502:developmental process; GO:0043170:mac…
YKL087C	CYT2	0	0	1	0.649254	2.33606	12.1303	0.820513	66	1	0.765405	GO:0006461:protein complex assembly; GO:0006464:protein modification process; GO:0007005:mitochondrion organization and biogenesis; GO:0008150:biological_process; GO:0008152:metabolic process; GO:0009987:cellular process; GO:0016043:cellular component organization and biogenesis; GO:0017003:protein-heme linkage; GO:0017004:cytochrome complex assembly; GO:0017006:protein-tetrapyrrole linkage; GO:0…
YPL029W	SUV3	0	0	0	0.681818	14	13.8314	0.820513	5	0.470383	0.765288	GO:0006139:nucleobase, nucleoside, nucleotide and nucleic acid metabolic process; GO:0006401:RNA catabolic process; GO:0008150:biological_process; GO:0008152:metabolic process; GO:0009056:catabolic process; GO:0009057:macromolecule catabolic process; GO:0009987:cellular process; GO:0016070:RNA metabolic process; GO:0043170:macromolecule metabolic process; GO:0043283:biopolymer metabolic process; …
YOL096C	COQ3	0	0	0	0.681818	14	8.86363	0.579268	274	0.712644	0.763971	GO:0006732:coenzyme metabolic process; GO:0006733:oxidoreduction coenzyme metabolic process; GO:0006743:ubiquinone metabolic process; GO:0006744:ubiquinone biosynthetic process; GO:0008150:biological_process; GO:0008152:metabolic process; GO:0009058:biosynthetic process; GO:0009108:coenzyme biosynthetic process; GO:0009987:cellular process; GO:0042375:quinone cofactor metabolic process; GO:004423…
YGR076C	MRPL25	0	1	0	0.666667	11.4157	10.705	0.694444	152	0.904762	0.757875	GO:0006412:translation; GO:0008150:biological_process; GO:0008152:metabolic process; GO:0009058:biosynthetic process; GO:0009059:macromolecule biosynthetic process; GO:0009987:cellular process; GO:0019538:protein metabolic process; GO:0043170:macromolecule metabolic process; GO:0044237:cellular metabolic process; GO:0044238:primary metabolic process; GO:0044260:cellular macromolecule metabolic pr…
YPL059W	GRX5	0	0	1	0.663636	11.4009	9.4985	0.614815	237	1	0.757491	GO:0006800:oxygen and reactive oxygen species metabolic process; GO:0006950:response to stress; GO:0006970:response to osmotic stress; GO:0006979:response to oxidative stress; GO:0007005:mitochondrion organization and biogenesis; GO:0008150:biological_process; GO:0008152:metabolic process; GO:0009628:response to abiotic stimulus; GO:0009987:cellular process; GO:0016226:iron-sulfur cluster assembl…
YDR061W	YDR061W	1	0	0	0.764706	14	8.34082	0.537688	312	0.734177	0.757289	GO:0008150:biological_process;
YPL078C	ATP4	0	0	1	0.75	10.0774	10.3015	0.681319	175	1	0.756399	GO:0006091:generation of precursor metabolites and energy; GO:0006119:oxidative phosphorylation; GO:0006139:nucleobase, nucleoside, nucleotide and nucleic acid metabolic process; GO:0006163:purine nucleotide metabolic process; GO:0006164:purine nucleotide biosynthetic process; GO:0006732:coenzyme metabolic process; GO:0006752:group transfer coenzyme metabolic process; GO:0006753:nucleoside phosph…
YBR282W	MRPL27	0	1	0	0.681818	12.26	10.958	0.694444	139	0.894737	0.755716	GO:0006412:translation; GO:0008150:biological_process; GO:0008152:metabolic process; GO:0009058:biosynthetic process; GO:0009059:macromolecule biosynthetic process; GO:0009987:cellular process; GO:0019538:protein metabolic process; GO:0043170:macromolecule metabolic process; GO:0044237:cellular metabolic process; GO:0044238:primary metabolic process; GO:0044260:cellular macromolecule metabolic pr…
YGL143C	MRF1	0	1	0	0.674419	11.6596	13.6424	0.820513	11	0.757576	0.750836	GO:0006412:translation; GO:0006415:translational termination; GO:0008150:biological_process; GO:0008152:metabolic process; GO:0009058:biosynthetic process; GO:0009059:macromolecule biosynthetic process; GO:0009987:cellular process; GO:0016043:cellular component organization and biogenesis; GO:0019538:protein metabolic process; GO:0022411:cellular component disassembly; GO:0032984:macromolecular c…
YER182W	YER182W	1	0	0	0.674419	11.5112	10.3705	0.681319	171	0.894737	0.750158	GO:0008150:biological_process;
YPR099C							11.5295	0.75	101		0.75
YKL169C							11.512	0.75	104		0.75
YDR405W	MRP20	0	1	0	0.75	14	11.911	0.820513	72	0.422018	0.748813	GO:0006412:translation; GO:0008150:biological_process; GO:0008152:metabolic process; GO:0009058:biosynthetic process; GO:0009059:macromolecule biosynthetic process; GO:0009987:cellular process; GO:0019538:protein metabolic process; GO:0043170:macromolecule metabolic process; GO:0044237:cellular metabolic process; GO:0044238:primary metabolic process; GO:0044260:cellular macromolecule metabolic pr…
YEL024W	RIP1	0	0	0	0.764706	14	8.48436	0.550265	303	0.685484	0.747107	GO:0006091:generation of precursor metabolites and energy; GO:0006118:electron transport; GO:0006119:oxidative phosphorylation; GO:0006122:mitochondrial electron transport, ubiquinol to cytochrome c; GO:0006793:phosphorus metabolic process; GO:0006796:phosphate metabolic process; GO:0008150:biological_process; GO:0008152:metabolic process; GO:0009060:aerobic respiration; GO:0009987:cellular proce…
YDR079W	PET100	0	0	1	0.764706	14	8.27197	0.537313	317	0.693878	0.746115	GO:0006091:generation of precursor metabolites and energy; GO:0006461:protein complex assembly; GO:0007005:mitochondrion organization and biogenesis; GO:0008150:biological_process; GO:0008152:metabolic process; GO:0008535:cytochrome c oxidase complex assembly; GO:0009060:aerobic respiration; GO:0009987:cellular process; GO:0015980:energy derivation by oxidation of organic compounds; GO:0016043:ce…
YHR198C	YHR198C	1	0	1	0.681818	11.6897	10.0564	0.666667	186	0.894737	0.746109	GO:0007005:mitochondrion organization and biogenesis; GO:0008150:biological_process;
YMR302C	YME2	0	0	1	0.694444	14	8.35254	0.537688	311	0.685484	0.742915	GO:0000002:mitochondrial genome maintenance; GO:0006139:nucleobase, nucleoside, nucleotide and nucleic acid metabolic process; GO:0006364:rRNA processing; GO:0006396:RNA processing; GO:0006996:organelle organization and biogenesis; GO:0007005:mitochondrion organization and biogenesis; GO:0008150:biological_process; GO:0008152:metabolic process; GO:0009987:cellular process; GO:0016043:cellular com…
YPL013C	MRPS16	0	1	0	0.681818	14	9.53448	0.618321	232	0.6	0.74283	GO:0006412:translation; GO:0008150:biological_process; GO:0008152:metabolic process; GO:0009058:biosynthetic process; GO:0009059:macromolecule biosynthetic process; GO:0009987:cellular process; GO:0019538:protein metabolic process; GO:0043170:macromolecule metabolic process; GO:0044237:cellular metabolic process; GO:0044238:primary metabolic process; GO:0044260:cellular macromolecule metabolic pr…
YMR193W	MRPL24	0	1	0	0.649254	2.72707	11.1964	0.75	121	1	0.741901	GO:0006412:translation; GO:0008150:biological_process; GO:0008152:metabolic process; GO:0009058:biosynthetic process; GO:0009059:macromolecule biosynthetic process; GO:0009987:cellular process; GO:0019538:protein metabolic process; GO:0043170:macromolecule metabolic process; GO:0044237:cellular metabolic process; GO:0044238:primary metabolic process; GO:0044260:cellular macromolecule metabolic pr…
YHR147C	MRPL6	0	1	0	0.649254	2.45289	11.4376	0.75	109	1	0.741901	GO:0006412:translation; GO:0008150:biological_process; GO:0008152:metabolic process; GO:0009058:biosynthetic process; GO:0009059:macromolecule biosynthetic process; GO:0009987:cellular process; GO:0019538:protein metabolic process; GO:0043170:macromolecule metabolic process; GO:0044237:cellular metabolic process; GO:0044238:primary metabolic process; GO:0044260:cellular macromolecule metabolic pr…
YBR146W	MRPS9	0	1	0	0.649254	2.7635	11.4797	0.75	106	1	0.741901	GO:0006412:translation; GO:0008150:biological_process; GO:0008152:metabolic process; GO:0009058:biosynthetic process; GO:0009059:macromolecule biosynthetic process; GO:0009987:cellular process; GO:0019538:protein metabolic process; GO:0043170:macromolecule metabolic process; GO:0044237:cellular metabolic process; GO:0044238:primary metabolic process; GO:0044260:cellular macromolecule metabolic pr…
YOR142W	LSC1	0	0	1	0.681818	14	7.23444	0.45098	435	0.770492	0.740491	GO:0005975:carbohydrate metabolic process; GO:0006084:acetyl-CoA metabolic process; GO:0006091:generation of precursor metabolites and energy; GO:0006099:tricarboxylic acid cycle; GO:0006100:tricarboxylic acid cycle intermediate metabolic process; GO:0006104:succinyl-CoA metabolic process; GO:0006732:coenzyme metabolic process; GO:0007005:mitochondrion organization and biogenesis; GO:0008150:biol…
YDL067C	COX9	0	0	0	0.764706	14	8.65941	0.571429	288	0.643357	0.739772	GO:0006091:generation of precursor metabolites and energy; GO:0006118:electron transport; GO:0006119:oxidative phosphorylation; GO:0006123:mitochondrial electron transport, cytochrome c to oxygen; GO:0006793:phosphorus metabolic process; GO:0006796:phosphate metabolic process; GO:0008150:biological_process; GO:0008152:metabolic process; GO:0009987:cellular process; GO:0016310:phosphorylation; GO:…
YDR377W	ATP17	0	0	1	0.764706	14	8.67675	0.572254	287	0.631579	0.737418	GO:0006091:generation of precursor metabolites and energy; GO:0006119:oxidative phosphorylation; GO:0006139:nucleobase, nucleoside, nucleotide and nucleic acid metabolic process; GO:0006163:purine nucleotide metabolic process; GO:0006164:purine nucleotide biosynthetic process; GO:0006732:coenzyme metabolic process; GO:0006752:group transfer coenzyme metabolic process; GO:0006753:nucleoside phosph…
YJR122W	CAF17	1	0	1	0.642857	11.0638	10.3844	0.681319	169	0.894737	0.735497	GO:0007005:mitochondrion organization and biogenesis; GO:0008150:biological_process;
YCR071C	IMG2	0	1	0	0.64539	11.1705	12.4911	0.820513	55	0.746269	0.735081	GO:0000723:telomere maintenance; GO:0006412:translation; GO:0006996:organelle organization and biogenesis; GO:0007001:chromosome organization and biogenesis (sensu Eukaryota); GO:0008150:biological_process; GO:0008152:metabolic process; GO:0009058:biosynthetic process; GO:0009059:macromolecule biosynthetic process; GO:0009987:cellular process; GO:0016043:cellular component organization and biogen…
YNL037C	IDH1	0	0	0	0.681818	14	7.84965	0.502146	354	0.686869	0.732008	GO:0005975:carbohydrate metabolic process; GO:0006082:organic acid metabolic process; GO:0006084:acetyl-CoA metabolic process; GO:0006091:generation of precursor metabolites and energy; GO:0006099:tricarboxylic acid cycle; GO:0006100:tricarboxylic acid cycle intermediate metabolic process; GO:0006102:isocitrate metabolic process; GO:0006519:amino acid and derivative metabolic process; GO:0006520:…
YJL066C	MPM1	1	0	0	0.724138	14	6.84684	0.436578	489	0.757576	0.731385	GO:0008150:biological_process;
YDR194C	MSS116	0	1	0	0.64539	11.2304	13.1449	0.820513	28	0.725	0.730688	GO:0006139:nucleobase, nucleoside, nucleotide and nucleic acid metabolic process; GO:0006396:RNA processing; GO:0008150:biological_process; GO:0008152:metabolic process; GO:0008380:RNA splicing; GO:0009987:cellular process; GO:0016070:RNA metabolic process; GO:0043170:macromolecule metabolic process; GO:0043283:biopolymer metabolic process; GO:0044237:cellular metabolic process; GO:0044238:primar…
YKR016W	YKR016W	1	0	1	0.649254	2.89843	12.7635	0.820513	44	0.894737	0.730318	GO:0007005:mitochondrion organization and biogenesis; GO:0008150:biological_process;
YPR047W	MSF1	0	1	0	0.642857	11.0673	12.1138	0.820513	67	0.73913	0.730026	GO:0006412:translation; GO:0008150:biological_process; GO:0008152:metabolic process; GO:0009058:biosynthetic process; GO:0009059:macromolecule biosynthetic process; GO:0009987:cellular process; GO:0019538:protein metabolic process; GO:0043170:macromolecule metabolic process; GO:0044237:cellular metabolic process; GO:0044238:primary metabolic process; GO:0044260:cellular macromolecule metabolic pr…
YMR225C	MRPL44	0	1	0	0.64539	11.2113	9.67816	0.65	211	0.894737	0.728587	GO:0000723:telomere maintenance; GO:0006412:translation; GO:0006996:organelle organization and biogenesis; GO:0007001:chromosome organization and biogenesis (sensu Eukaryota); GO:0008150:biological_process; GO:0008152:metabolic process; GO:0009058:biosynthetic process; GO:0009059:macromolecule biosynthetic process; GO:0009987:cellular process; GO:0016043:cellular component organization and biogen…
YGR231C	PHB2	0	0	1	0.649254	2.19811	11.0039	0.709677	134	1	0.72846	GO:0001302:replicative cell aging; GO:0006457:protein folding; GO:0006508:proteolysis; GO:0007005:mitochondrion organization and biogenesis; GO:0007568:aging; GO:0007569:cell aging; GO:0008150:biological_process; GO:0008152:metabolic process; GO:0009892:negative regulation of metabolic process; GO:0009987:cellular process; GO:0019222:regulation of metabolic process; GO:0019538:protein metabolic p…
YDR148C	KGD2	0	0	1	0.764706	14	7.12768	0.448387	453	0.734177	0.727521	GO:0005975:carbohydrate metabolic process; GO:0006082:organic acid metabolic process; GO:0006084:acetyl-CoA metabolic process; GO:0006091:generation of precursor metabolites and energy; GO:0006099:tricarboxylic acid cycle; GO:0006100:tricarboxylic acid cycle intermediate metabolic process; GO:0006103:2-oxoglutarate metabolic process; GO:0006732:coenzyme metabolic process; GO:0007005:mitochondrion…
YBR039W	ATP3	0	0	1	0.674419	11.6479	10.7956	0.694444	148	0.811321	0.726728	GO:0006091:generation of precursor metabolites and energy; GO:0006119:oxidative phosphorylation; GO:0006139:nucleobase, nucleoside, nucleotide and nucleic acid metabolic process; GO:0006163:purine nucleotide metabolic process; GO:0006164:purine nucleotide biosynthetic process; GO:0006732:coenzyme metabolic process; GO:0006752:group transfer coenzyme metabolic process; GO:0006753:nucleoside phosph…
YMR060C	SAM37	0	0	1	0.705882	14	9.51498	0.614815	236	0.55122	0.72474	GO:0006996:organelle organization and biogenesis; GO:0007005:mitochondrion organization and biogenesis; GO:0007006:mitochondrial membrane organization and biogenesis; GO:0007008:outer mitochondrial membrane organization and biogenesis; GO:0008150:biological_process; GO:0009987:cellular process; GO:0016043:cellular component organization and biogenesis; GO:0016044:membrane organization and biogene…
YLR168C	YLR168C	1	0	1	0.64539	11.1705	11.7688	0.820513	82	0.714286	0.72442	GO:0007005:mitochondrion organization and biogenesis; GO:0008150:biological_process;
YGL068W	MNP1	0	1	0	0.649254	3.7258	10.9633	0.694444	138	1	0.723383	GO:0006091:generation of precursor metabolites and energy; GO:0006412:translation; GO:0008150:biological_process; GO:0008152:metabolic process; GO:0009058:biosynthetic process; GO:0009059:macromolecule biosynthetic process; GO:0009060:aerobic respiration; GO:0009987:cellular process; GO:0015980:energy derivation by oxidation of organic compounds; GO:0019538:protein metabolic process; GO:0043170:m…
YGR021W	YGR021W	1	0	0	0.663636	11.3134	12.7342	0.820513	45	0.685484	0.723076	GO:0008150:biological_process;
YPL132W	COX11	0	1	0	0.454751	1.13043	13.5667	0.820513	12	0.894737	0.721787	GO:0006091:generation of precursor metabolites and energy; GO:0006461:protein complex assembly; GO:0008150:biological_process; GO:0008152:metabolic process; GO:0009060:aerobic respiration; GO:0009987:cellular process; GO:0015980:energy derivation by oxidation of organic compounds; GO:0016043:cellular component organization and biogenesis; GO:0019538:protein metabolic process; GO:0022607:cellular …
YML009C	MRPL39	0	1	0	0.681818	11.707	9.18704	0.58642	254	0.894737	0.71936	GO:0006412:translation; GO:0008150:biological_process; GO:0008152:metabolic process; GO:0009058:biosynthetic process; GO:0009059:macromolecule biosynthetic process; GO:0009987:cellular process; GO:0019538:protein metabolic process; GO:0043170:macromolecule metabolic process; GO:0044237:cellular metabolic process; GO:0044238:primary metabolic process; GO:0044260:cellular macromolecule metabolic pr…
YGL040C	HEM2	0	0	0	0.4371	1.00218	13.792	0.820513	6	0.894737	0.718954	GO:0006778:porphyrin metabolic process; GO:0006779:porphyrin biosynthetic process; GO:0006783:heme biosynthetic process; GO:0008150:biological_process; GO:0008152:metabolic process; GO:0009058:biosynthetic process; GO:0009987:cellular process; GO:0019748:secondary metabolic process; GO:0033013:tetrapyrrole metabolic process; GO:0033014:tetrapyrrole biosynthetic process; GO:0042168:heme metabolic …
YPL262W	FUM1	0	0	1	0.681818	14	8.28533	0.537688	314	0.607143	0.718623	GO:0005975:carbohydrate metabolic process; GO:0006082:organic acid metabolic process; GO:0006084:acetyl-CoA metabolic process; GO:0006091:generation of precursor metabolites and energy; GO:0006099:tricarboxylic acid cycle; GO:0006100:tricarboxylic acid cycle intermediate metabolic process; GO:0006106:fumarate metabolic process; GO:0006732:coenzyme metabolic process; GO:0007005:mitochondrion organ…
YJL112W	MDV1	0	0	1	0.64539	11.2095	12.9195	0.820513	40	0.685484	0.716742	GO:0000002:mitochondrial genome maintenance; GO:0000266:mitochondrial fission; GO:0006996:organelle organization and biogenesis; GO:0007005:mitochondrion organization and biogenesis; GO:0008150:biological_process; GO:0009987:cellular process; GO:0016043:cellular component organization and biogenesis; GO:0048285:organelle fission;
YNR022C	MRPL50	0	1	0	0.681818	14	6.39001	0.387097	576	0.758065	0.715054	GO:0006412:translation; GO:0008150:biological_process; GO:0008152:metabolic process; GO:0009058:biosynthetic process; GO:0009059:macromolecule biosynthetic process; GO:0009987:cellular process; GO:0019538:protein metabolic process; GO:0043170:macromolecule metabolic process; GO:0044237:cellular metabolic process; GO:0044238:primary metabolic process; GO:0044260:cellular macromolecule metabolic pr…
YMR158W	MRPS8	0	1	0	0.649254	2.58626	9.95052	0.666667	192	1	0.714123	GO:0006412:translation; GO:0008150:biological_process; GO:0008152:metabolic process; GO:0009058:biosynthetic process; GO:0009059:macromolecule biosynthetic process; GO:0009987:cellular process; GO:0019538:protein metabolic process; GO:0043170:macromolecule metabolic process; GO:0044237:cellular metabolic process; GO:0044238:primary metabolic process; GO:0044260:cellular macromolecule metabolic pr…
YKL192C	ACP1	0	0	0	0.663636	11.4097	9.78566	0.657895	203	0.823529	0.713505	GO:0006082:organic acid metabolic process; GO:0006629:lipid metabolic process; GO:0006631:fatty acid metabolic process; GO:0006633:fatty acid biosynthetic process; GO:0008150:biological_process; GO:0008152:metabolic process; GO:0008610:lipid biosynthetic process; GO:0009058:biosynthetic process; GO:0009987:cellular process; GO:0016053:organic acid biosynthetic process; GO:0019752:carboxylic acid …
YOL071W	EMI5	0	0	0	0.666667	11.4157	7.89191	0.511013	347	0.95	0.709227	GO:0000003:reproduction; GO:0006139:nucleobase, nucleoside, nucleotide and nucleic acid metabolic process; GO:0006350:transcription; GO:0006351:transcription, DNA-dependent; GO:0006355:regulation of transcription, DNA-dependent; GO:0006357:regulation of transcription from RNA polymerase II promoter; GO:0006366:transcription from RNA polymerase II promoter; GO:0008150:biological_process; GO:000815…
YNR037C	RSM19	0	1	0	0.635135	1.76532	11.53	0.755556	100	0.894737	0.708665	GO:0006412:translation; GO:0008150:biological_process; GO:0008152:metabolic process; GO:0009058:biosynthetic process; GO:0009059:macromolecule biosynthetic process; GO:0009987:cellular process; GO:0019538:protein metabolic process; GO:0043170:macromolecule metabolic process; GO:0044237:cellular metabolic process; GO:0044238:primary metabolic process; GO:0044260:cellular macromolecule metabolic pr…
YML129C	COX14	0	0	1	0.642857	11.0326	9.98627	0.666667	189	0.823529	0.706877	GO:0006091:generation of precursor metabolites and energy; GO:0006412:translation; GO:0006417:regulation of translation; GO:0007005:mitochondrion organization and biogenesis; GO:0008150:biological_process; GO:0008152:metabolic process; GO:0009058:biosynthetic process; GO:0009059:macromolecule biosynthetic process; GO:0009060:aerobic respiration; GO:0009889:regulation of biosynthetic process; GO:0…
YNL177C	MRPL22	0	1	0	0.649254	3.76872	11.4094	0.75	110	0.894737	0.706813	GO:0006091:generation of precursor metabolites and energy; GO:0006412:translation; GO:0008150:biological_process; GO:0008152:metabolic process; GO:0009058:biosynthetic process; GO:0009059:macromolecule biosynthetic process; GO:0009060:aerobic respiration; GO:0009987:cellular process; GO:0015980:energy derivation by oxidation of organic compounds; GO:0019538:protein metabolic process; GO:0043170:m…
YPL040C	ISM1	0	0	0	0.681818	14	9.31824	0.595745	244	0.516667	0.706317	GO:0006082:organic acid metabolic process; GO:0006139:nucleobase, nucleoside, nucleotide and nucleic acid metabolic process; GO:0006399:tRNA metabolic process; GO:0006412:translation; GO:0006418:tRNA aminoacylation for protein translation; GO:0006428:isoleucyl-tRNA aminoacylation; GO:0006519:amino acid and derivative metabolic process; GO:0006520:amino acid metabolic process; GO:0006807:nitrogen …
YMR089C	YTA12	0	0	1	0.642857	11.0673	9.10784	0.58642	259	0.894737	0.703864	GO:0006412:translation; GO:0006461:protein complex assembly; GO:0006464:protein modification process; GO:0006465:signal peptide processing; GO:0006508:proteolysis; GO:0006518:peptide metabolic process; GO:0006605:protein targeting; GO:0006626:protein targeting to mitochondrion; GO:0006810:transport; GO:0006839:mitochondrial transport; GO:0006886:intracellular protein transport; GO:0007005:mitocho…
YGR174C	CBP4	0	0	1	0.681818	11.6897	8.29052	0.537688	313	0.894737	0.703116	GO:0006461:protein complex assembly; GO:0007005:mitochondrion organization and biogenesis; GO:0008150:biological_process; GO:0008152:metabolic process; GO:0009987:cellular process; GO:0016043:cellular component organization and biogenesis; GO:0019538:protein metabolic process; GO:0022607:cellular component assembly; GO:0030154:cell differentiation; GO:0032502:developmental process; GO:0043170:mac…
YGR171C	MSM1	0	1	0	0.657658	11.2547	13.07	0.820513	34	0.612121	0.700542	GO:0006082:organic acid metabolic process; GO:0006139:nucleobase, nucleoside, nucleotide and nucleic acid metabolic process; GO:0006399:tRNA metabolic process; GO:0006412:translation; GO:0006418:tRNA aminoacylation for protein translation; GO:0006431:methionyl-tRNA aminoacylation; GO:0006519:amino acid and derivative metabolic process; GO:0006520:amino acid metabolic process; GO:0006807:nitrogen …
YGR215W	RSM27	0	1	0	0.674419	11.6897	9.38373	0.6	242	0.823529	0.700151	GO:0006412:translation; GO:0008150:biological_process; GO:0008152:metabolic process; GO:0009058:biosynthetic process; GO:0009059:macromolecule biosynthetic process; GO:0009987:cellular process; GO:0019538:protein metabolic process; GO:0043170:macromolecule metabolic process; GO:0044237:cellular metabolic process; GO:0044238:primary metabolic process; GO:0044260:cellular macromolecule metabolic pr…
YJL131C	YJL131C	1	0	1	0.724138	14	9.20517	0.58642	251	0.506024	0.699538	GO:0007005:mitochondrion organization and biogenesis; GO:0008150:biological_process;
YLR390W	ECM19	0	0	0	0.649254	2.39599	13.0718	0.820513	33	0.8	0.698739	GO:0007047:cell wall organization and biogenesis; GO:0008150:biological_process; GO:0009987:cellular process; GO:0016043:cellular component organization and biogenesis; GO:0045229:external encapsulating structure organization and biogenesis;
YJL104W	PAM16	0	0	1	0.724138	14	6.98005	0.444785	471	0.643357	0.697558	GO:0006605:protein targeting; GO:0006626:protein targeting to mitochondrion; GO:0006810:transport; GO:0006839:mitochondrial transport; GO:0006886:intracellular protein transport; GO:0007005:mitochondrion organization and biogenesis; GO:0008104:protein localization; GO:0008150:biological_process; GO:0009987:cellular process; GO:0015031:protein transport; GO:0016043:cellular component organization …
YKL016C	ATP7	0	0	1	0.674419	11.5563	8.62091	0.571429	289	0.840909	0.695585	GO:0006091:generation of precursor metabolites and energy; GO:0006119:oxidative phosphorylation; GO:0006139:nucleobase, nucleoside, nucleotide and nucleic acid metabolic process; GO:0006163:purine nucleotide metabolic process; GO:0006164:purine nucleotide biosynthetic process; GO:0006461:protein complex assembly; GO:0006732:coenzyme metabolic process; GO:0006752:group transfer coenzyme metabolic …
YMR002W	MIC17	1	0	0	0.434238	0.96598	11.4477	0.75	108	0.894737	0.693562	GO:0008150:biological_process;
YPL173W	MRPL40	0	1	0	0.426829	0.905445	13.1321	0.820513	30	0.829787	0.692957	GO:0006412:translation; GO:0008150:biological_process; GO:0008152:metabolic process; GO:0009058:biosynthetic process; GO:0009059:macromolecule biosynthetic process; GO:0009987:cellular process; GO:0019538:protein metabolic process; GO:0043170:macromolecule metabolic process; GO:0044237:cellular metabolic process; GO:0044238:primary metabolic process; GO:0044260:cellular macromolecule metabolic pr…
YNL121C	TOM70	0	0	1	0.663636	11.2809	10.2233	0.681319	177	0.73913	0.692702	GO:0006605:protein targeting; GO:0006626:protein targeting to mitochondrion; GO:0006810:transport; GO:0006839:mitochondrial transport; GO:0006886:intracellular protein transport; GO:0006996:organelle organization and biogenesis; GO:0007005:mitochondrion organization and biogenesis; GO:0007006:mitochondrial membrane organization and biogenesis; GO:0007007:inner mitochondrial membrane organization …
YIL093C	RSM25	0	1	0	0.663636	11.3106	13.266	0.820513	24	0.586022	0.691266	GO:0006412:translation; GO:0008150:biological_process; GO:0008152:metabolic process; GO:0009058:biosynthetic process; GO:0009059:macromolecule biosynthetic process; GO:0009987:cellular process; GO:0019538:protein metabolic process; GO:0043170:macromolecule metabolic process; GO:0044237:cellular metabolic process; GO:0044238:primary metabolic process; GO:0044260:cellular macromolecule metabolic pr…
YLL009C	COX17	0	0	1	0.501466	0.875736	11.537	0.755556	99	0.894737	0.690415	GO:0000041:transition metal ion transport; GO:0006461:protein complex assembly; GO:0006810:transport; GO:0006811:ion transport; GO:0006812:cation transport; GO:0006825:copper ion transport; GO:0007005:mitochondrion organization and biogenesis; GO:0008150:biological_process; GO:0008152:metabolic process; GO:0008535:cytochrome c oxidase complex assembly; GO:0009987:cellular process; GO:0015674:di-,…
YNR036C	YNR036C	0	1	0	0.635135	1.76532	8.90583	0.58642	271	1	0.687374	GO:0006412:translation; GO:0008150:biological_process; GO:0008152:metabolic process; GO:0009058:biosynthetic process; GO:0009059:macromolecule biosynthetic process; GO:0009987:cellular process; GO:0019538:protein metabolic process; GO:0043170:macromolecule metabolic process; GO:0044237:cellular metabolic process; GO:0044238:primary metabolic process; GO:0044260:cellular macromolecule metabolic pr…
YNR045W	PET494	0	1	0	0.681818	14	8.73917	0.572254	284	0.482014	0.686509	GO:0006412:translation; GO:0008150:biological_process; GO:0008152:metabolic process; GO:0009058:biosynthetic process; GO:0009059:macromolecule biosynthetic process; GO:0009987:cellular process; GO:0019538:protein metabolic process; GO:0043170:macromolecule metabolic process; GO:0044237:cellular metabolic process; GO:0044238:primary metabolic process; GO:0044260:cellular macromolecule metabolic pr…
YOR266W	PNT1	0	0	1	0.64539	11.1705	13.2797	0.820513	23	0.585106	0.684523	GO:0006996:organelle organization and biogenesis; GO:0007005:mitochondrion organization and biogenesis; GO:0007006:mitochondrial membrane organization and biogenesis; GO:0007007:inner mitochondrial membrane organization and biogenesis; GO:0008150:biological_process; GO:0009987:cellular process; GO:0016043:cellular component organization and biogenesis; GO:0016044:membrane organization and biogene…
YGL188C							10.4835	0.683544	162		0.683544
YPL271W	ATP15	0	0	1	0.681818	14	7.92445	0.517857	344	0.523605	0.682764	GO:0006091:generation of precursor metabolites and energy; GO:0006119:oxidative phosphorylation; GO:0006139:nucleobase, nucleoside, nucleotide and nucleic acid metabolic process; GO:0006163:purine nucleotide metabolic process; GO:0006164:purine nucleotide biosynthetic process; GO:0006732:coenzyme metabolic process; GO:0006752:group transfer coenzyme metabolic process; GO:0006753:nucleoside phosph…
YFL018C	LPD1	0	0	0	0.64539	11.199	11.1408	0.724138	125	0.68	0.682694	GO:0006082:organic acid metabolic process; GO:0006084:acetyl-CoA metabolic process; GO:0006085:acetyl-CoA biosynthetic process; GO:0006086:acetyl-CoA biosynthetic process from pyruvate; GO:0006090:pyruvate metabolic process; GO:0006519:amino acid and derivative metabolic process; GO:0006520:amino acid metabolic process; GO:0006544:glycine metabolic process; GO:0006546:glycine catabolic process; G…
YPR191W	QCR2	0	0	0	0.674419	11.6897	10.2306	0.681319	176	0.685484	0.682265	GO:0006091:generation of precursor metabolites and energy; GO:0006118:electron transport; GO:0006119:oxidative phosphorylation; GO:0006122:mitochondrial electron transport, ubiquinol to cytochrome c; GO:0006793:phosphorus metabolic process; GO:0006796:phosphate metabolic process; GO:0008150:biological_process; GO:0008152:metabolic process; GO:0009060:aerobic respiration; GO:0009987:cellular proce…
YHR116W	COX23	0	0	1	0.462617	1.37751	13.0299	0.820513	36	0.757576	0.680821	GO:0006091:generation of precursor metabolites and energy; GO:0007005:mitochondrion organization and biogenesis; GO:0008150:biological_process; GO:0008152:metabolic process; GO:0009060:aerobic respiration; GO:0015980:energy derivation by oxidation of organic compounds; GO:0045333:cellular respiration;
YBR268W	MRPL37	0	1	0	0.674419	11.532	8.27577	0.537313	316	0.829787	0.680506	GO:0006412:translation; GO:0008150:biological_process; GO:0008152:metabolic process; GO:0009058:biosynthetic process; GO:0009059:macromolecule biosynthetic process; GO:0009987:cellular process; GO:0019538:protein metabolic process; GO:0043170:macromolecule metabolic process; GO:0044237:cellular metabolic process; GO:0044238:primary metabolic process; GO:0044260:cellular macromolecule metabolic pr…
YLR382C	NAM2	0	0	0	0.64539	11.2113	11.0926	0.709677	127	0.685484	0.679797	GO:0000372:Group I intron splicing; GO:0000375:RNA splicing, via transesterification reactions; GO:0000376:RNA splicing, via transesterification reactions with guanosine as nucleophile; GO:0006082:organic acid metabolic process; GO:0006139:nucleobase, nucleoside, nucleotide and nucleic acid metabolic process; GO:0006396:RNA processing; GO:0006399:tRNA metabolic process; GO:0006412:translation; GO…
YGR082W	TOM20	0	0	1	0.75	14	9.90465	0.666667	195	0.685484	0.678563	GO:0006605:protein targeting; GO:0006626:protein targeting to mitochondrion; GO:0006810:transport; GO:0006839:mitochondrial transport; GO:0006886:intracellular protein transport; GO:0007005:mitochondrion organization and biogenesis; GO:0008104:protein localization; GO:0008150:biological_process; GO:0009987:cellular process; GO:0015031:protein transport; GO:0016043:cellular component organization …
YGR235C	YGR235C	1	0	0	0.674419	11.5908	12.7179	0.820513	46	0.526087	0.67599	GO:0008150:biological_process;
YER170W	ADK2	0	0	0	0.64539	11.1998	11.5968	0.761905	94	0.612121	0.674608	GO:0006139:nucleobase, nucleoside, nucleotide and nucleic acid metabolic process; GO:0008150:biological_process; GO:0008152:metabolic process; GO:0009117:nucleotide metabolic process; GO:0009987:cellular process; GO:0044237:cellular metabolic process; GO:0044238:primary metabolic process;
YGR147C	NAT2	0	0	0	0.64539	11.1398	10.9217	0.694444	141	0.685484	0.67303	GO:0006464:protein modification process; GO:0006473:protein amino acid acetylation; GO:0006474:N-terminal protein amino acid acetylation; GO:0008150:biological_process; GO:0008152:metabolic process; GO:0009987:cellular process; GO:0017196:N-terminal peptidyl-methionine acetylation; GO:0018193:peptidyl-amino acid modification; GO:0018206:peptidyl-methionine modification; GO:0018409:peptide or prot…
YGR028W	MSP1	0	0	1	0.663636	11.4097	9.99304	0.666667	188	0.685484	0.671794	GO:0006605:protein targeting; GO:0006626:protein targeting to mitochondrion; GO:0006810:transport; GO:0006839:mitochondrial transport; GO:0006886:intracellular protein transport; GO:0007005:mitochondrion organization and biogenesis; GO:0008104:protein localization; GO:0008150:biological_process; GO:0009987:cellular process; GO:0015031:protein transport; GO:0016043:cellular component organization …
YKL085W	MDH1	0	0	0	0.674419	11.6596	8.1736	0.526829	322	0.811321	0.670856	GO:0005975:carbohydrate metabolic process; GO:0006082:organic acid metabolic process; GO:0006084:acetyl-CoA metabolic process; GO:0006091:generation of precursor metabolites and energy; GO:0006099:tricarboxylic acid cycle; GO:0006100:tricarboxylic acid cycle intermediate metabolic process; GO:0006108:malate metabolic process; GO:0006732:coenzyme metabolic process; GO:0008150:biological_process; G…
YGL187C	COX4	0	0	0	0.663636	11.4097	9.52303	0.614815	235	0.734177	0.669361	GO:0006091:generation of precursor metabolites and energy; GO:0006118:electron transport; GO:0006119:oxidative phosphorylation; GO:0006123:mitochondrial electron transport, cytochrome c to oxygen; GO:0006793:phosphorus metabolic process; GO:0006796:phosphate metabolic process; GO:0008150:biological_process; GO:0008152:metabolic process; GO:0009060:aerobic respiration; GO:0009987:cellular process;…
YOR065W	CYT1	0	0	0	0.649254	8.66652	10.8816	0.694444	144	0.758065	0.668988	GO:0006091:generation of precursor metabolites and energy; GO:0006118:electron transport; GO:0006119:oxidative phosphorylation; GO:0006122:mitochondrial electron transport, ubiquinol to cytochrome c; GO:0006793:phosphorus metabolic process; GO:0006796:phosphate metabolic process; GO:0008150:biological_process; GO:0008152:metabolic process; GO:0009987:cellular process; GO:0016310:phosphorylation; …
YKL137W	YKL137W	1	0	0	0.649254	3.90073	8.85143	0.579268	275	0.95	0.668324	GO:0008150:biological_process;
YGL069C							10.1545	0.666667	182		0.666667
YFR033C	QCR6	0	0	0	0.649254	7.94825	11.67	0.8	91	0.664179	0.665936	GO:0006091:generation of precursor metabolites and energy; GO:0006118:electron transport; GO:0006119:oxidative phosphorylation; GO:0006122:mitochondrial electron transport, ubiquinol to cytochrome c; GO:0006793:phosphorus metabolic process; GO:0006796:phosphate metabolic process; GO:0008150:biological_process; GO:0008152:metabolic process; GO:0009060:aerobic respiration; GO:0009987:cellular proce…
YBL045C	COR1	0	0	0	0.681818	11.7322	9.2306	0.58642	249	0.734177	0.66584	GO:0006091:generation of precursor metabolites and energy; GO:0008150:biological_process; GO:0008152:metabolic process; GO:0009060:aerobic respiration; GO:0015980:energy derivation by oxidation of organic compounds; GO:0045333:cellular respiration;
YDL107W	MSS2	0	0	1	0.764706	14	10.8285	0.694444	147	0.298658	0.665551	GO:0006461:protein complex assembly; GO:0007005:mitochondrion organization and biogenesis; GO:0008150:biological_process; GO:0008152:metabolic process; GO:0009987:cellular process; GO:0016043:cellular component organization and biogenesis; GO:0019538:protein metabolic process; GO:0022607:cellular component assembly; GO:0030154:cell differentiation; GO:0031647:regulation of protein stability; GO:0…
YNL070W	TOM7	0	0	1	0.681818	14	7.1704	0.45098	446	0.537037	0.665194	GO:0006605:protein targeting; GO:0006626:protein targeting to mitochondrion; GO:0006810:transport; GO:0006839:mitochondrial transport; GO:0006886:intracellular protein transport; GO:0006996:organelle organization and biogenesis; GO:0007005:mitochondrion organization and biogenesis; GO:0007006:mitochondrial membrane organization and biogenesis; GO:0007008:outer mitochondrial membrane organization …
YNL122C	YNL122C	1	0	0	0.649254	3.85618	10.3911	0.681319	168	0.829787	0.66227	GO:0008150:biological_process;
YJL102W	MEF2	0	0	0	0.652174	11.24	10.6597	0.692308	153	0.639456	0.660898	GO:0006412:translation; GO:0006414:translational elongation; GO:0008150:biological_process; GO:0008152:metabolic process; GO:0009058:biosynthetic process; GO:0009059:macromolecule biosynthetic process; GO:0009987:cellular process; GO:0019538:protein metabolic process; GO:0043170:macromolecule metabolic process; GO:0043283:biopolymer metabolic process; GO:0043284:biopolymer biosynthetic process; G…
YGR182C							9.803	0.66055	201		0.66055
YDL004W	ATP16	0	0	1	0.649254	6.06226	10.4565	0.681319	164	0.823529	0.660184	GO:0006091:generation of precursor metabolites and energy; GO:0006119:oxidative phosphorylation; GO:0006139:nucleobase, nucleoside, nucleotide and nucleic acid metabolic process; GO:0006163:purine nucleotide metabolic process; GO:0006164:purine nucleotide biosynthetic process; GO:0006732:coenzyme metabolic process; GO:0006752:group transfer coenzyme metabolic process; GO:0006753:nucleoside phosph…
YNL185C	MRPL19	0	1	0	0.663636	11.2883	8.95313	0.58642	267	0.734177	0.659418	GO:0006412:translation; GO:0008150:biological_process; GO:0008152:metabolic process; GO:0009058:biosynthetic process; GO:0009059:macromolecule biosynthetic process; GO:0009987:cellular process; GO:0019538:protein metabolic process; GO:0043170:macromolecule metabolic process; GO:0044237:cellular metabolic process; GO:0044238:primary metabolic process; GO:0044260:cellular macromolecule metabolic pr…
YER141W	COX15	0	0	0	0.663636	11.3899	8.5192	0.559783	297	0.757576	0.658339	GO:0006778:porphyrin metabolic process; GO:0006779:porphyrin biosynthetic process; GO:0006783:heme biosynthetic process; GO:0006784:heme a biosynthetic process; GO:0008150:biological_process; GO:0008152:metabolic process; GO:0009058:biosynthetic process; GO:0009987:cellular process; GO:0019748:secondary metabolic process; GO:0033013:tetrapyrrole metabolic process; GO:0033014:tetrapyrrole biosynth…
YOL023W	IFM1	0	1	0	0.64539	11.1705	12.2495	0.820513	61	0.504	0.656365	GO:0006412:translation; GO:0006413:translational initiation; GO:0008150:biological_process; GO:0008152:metabolic process; GO:0009058:biosynthetic process; GO:0009059:macromolecule biosynthetic process; GO:0009987:cellular process; GO:0016043:cellular component organization and biogenesis; GO:0019538:protein metabolic process; GO:0022607:cellular component assembly; GO:0022613:ribonucleoprotein co…
YOR356W	YOR356W	0	0	0	0.642857	11.1106	13.2974	0.820513	21	0.503968	0.653663	GO:0006139:nucleobase, nucleoside, nucleotide and nucleic acid metabolic process; GO:0006732:coenzyme metabolic process; GO:0006733:oxidoreduction coenzyme metabolic process; GO:0006766:vitamin metabolic process; GO:0006767:water-soluble vitamin metabolic process; GO:0006769:nicotinamide metabolic process; GO:0008150:biological_process; GO:0008152:metabolic process; GO:0009056:catabolic process; …
YNL131W	TOM22	0	0	1	0.649254	2.37623	8.90114	0.58642	272	0.894737	0.652287	GO:0006605:protein targeting; GO:0006626:protein targeting to mitochondrion; GO:0006810:transport; GO:0006839:mitochondrial transport; GO:0006886:intracellular protein transport; GO:0007005:mitochondrion organization and biogenesis; GO:0008104:protein localization; GO:0008150:biological_process; GO:0009987:cellular process; GO:0015031:protein transport; GO:0016043:cellular component organization …
YMR003W	YMR003W	1	0	1	0.705882	14	9.63192	0.64	223	0.308958	0.650988	GO:0007005:mitochondrion organization and biogenesis; GO:0008150:biological_process;
YJR121W	ATP2	0	0	1	0.674419	11.4615	9.10015	0.58642	260	0.685484	0.650632	GO:0001302:replicative cell aging; GO:0001321:age-dependent general metabolic decline during replicative cell aging; GO:0006091:generation of precursor metabolites and energy; GO:0006119:oxidative phosphorylation; GO:0006139:nucleobase, nucleoside, nucleotide and nucleic acid metabolic process; GO:0006163:purine nucleotide metabolic process; GO:0006164:purine nucleotide biosynthetic process; GO:0…
YML090W							9.67259	0.65	212		0.65
YGR244C	LSC2	0	0	0	0.724138	14	6.96898	0.443425	474	0.5	0.649785	GO:0005975:carbohydrate metabolic process; GO:0006084:acetyl-CoA metabolic process; GO:0006091:generation of precursor metabolites and energy; GO:0006099:tricarboxylic acid cycle; GO:0006100:tricarboxylic acid cycle intermediate metabolic process; GO:0006104:succinyl-CoA metabolic process; GO:0006732:coenzyme metabolic process; GO:0008150:biological_process; GO:0008152:metabolic process; GO:00090…
YPR166C	MRP2	0	1	0	0.462617	1.38801	8.91398	0.58642	270	0.894737	0.64851	GO:0006412:translation; GO:0008150:biological_process; GO:0008152:metabolic process; GO:0009058:biosynthetic process; GO:0009059:macromolecule biosynthetic process; GO:0009987:cellular process; GO:0019538:protein metabolic process; GO:0043170:macromolecule metabolic process; GO:0044237:cellular metabolic process; GO:0044238:primary metabolic process; GO:0044260:cellular macromolecule metabolic pr…
YGL226W	YGL226W	1	0	0	0.64539	11.2064	10.3756	0.681319	170	0.613924	0.64781	GO:0008150:biological_process;
YLR193C	UPS1	0	0	1	0.635294	10.8237	10.6161	0.692308	157	0.606742	0.643691	GO:0006464:protein modification process; GO:0006605:protein targeting; GO:0006626:protein targeting to mitochondrion; GO:0006627:mitochondrial protein processing; GO:0006810:transport; GO:0006839:mitochondrial transport; GO:0006886:intracellular protein transport; GO:0007005:mitochondrion organization and biogenesis; GO:0008104:protein localization; GO:0008150:biological_process; GO:0008152:metab…
YMR286W	MRPL33	0	1	0	0.63871	11.0326	8.76658	0.572254	281	0.725	0.642563	GO:0006412:translation; GO:0008150:biological_process; GO:0008152:metabolic process; GO:0009058:biosynthetic process; GO:0009059:macromolecule biosynthetic process; GO:0009987:cellular process; GO:0019538:protein metabolic process; GO:0043170:macromolecule metabolic process; GO:0044237:cellular metabolic process; GO:0044238:primary metabolic process; GO:0044260:cellular macromolecule metabolic pr…
YGR181W	TIM13	0	0	1	0.63125	1.59087	11.1702	0.75	123	0.693878	0.642245	GO:0006605:protein targeting; GO:0006626:protein targeting to mitochondrion; GO:0006810:transport; GO:0006839:mitochondrial transport; GO:0006886:intracellular protein transport; GO:0006996:organelle organization and biogenesis; GO:0007005:mitochondrion organization and biogenesis; GO:0007006:mitochondrial membrane organization and biogenesis; GO:0007007:inner mitochondrial membrane organization …
YKL155C	RSM22	0	1	0	0.64539	11.1536	10.9041	0.694444	142	0.581152	0.641111	GO:0006412:translation; GO:0008150:biological_process; GO:0008152:metabolic process; GO:0009058:biosynthetic process; GO:0009059:macromolecule biosynthetic process; GO:0009987:cellular process; GO:0019538:protein metabolic process; GO:0043170:macromolecule metabolic process; GO:0044237:cellular metabolic process; GO:0044238:primary metabolic process; GO:0044260:cellular macromolecule metabolic pr…
YJL046W	YJL046W	1	0	1	0.412668	0.829858	12.5759	0.820513	51	0.685484	0.64086	GO:0007005:mitochondrion organization and biogenesis; GO:0008150:biological_process;
YIR021W	MRS1	0	0	0	0.64539	11.2025	10.4244	0.681319	166	0.592391	0.640663	GO:0000372:Group I intron splicing; GO:0000375:RNA splicing, via transesterification reactions; GO:0000376:RNA splicing, via transesterification reactions with guanosine as nucleophile; GO:0006139:nucleobase, nucleoside, nucleotide and nucleic acid metabolic process; GO:0006396:RNA processing; GO:0008150:biological_process; GO:0008152:metabolic process; GO:0008380:RNA splicing; GO:0009987:cellula…
YJR048W	CYC1	0	0	1	0.400735	0.790845	11.7136	0.820513	87	0.693878	0.640515	GO:0006091:generation of precursor metabolites and energy; GO:0006118:electron transport; GO:0007005:mitochondrion organization and biogenesis; GO:0008150:biological_process; GO:0008152:metabolic process;
YPL098C	MGR2	0	0	1	0.548387	1.02533	10.0867	0.666667	185	0.8	0.636721	GO:0000002:mitochondrial genome maintenance; GO:0006996:organelle organization and biogenesis; GO:0007005:mitochondrion organization and biogenesis; GO:0008150:biological_process; GO:0009987:cellular process; GO:0016043:cellular component organization and biogenesis;
YGR232W	NAS6	0	0	0	0.375421	0.717324	9.58451	0.623077	229	0.904762	0.633029	GO:0006508:proteolysis; GO:0008150:biological_process; GO:0008152:metabolic process; GO:0009987:cellular process; GO:0019538:protein metabolic process; GO:0043170:macromolecule metabolic process; GO:0044237:cellular metabolic process; GO:0044238:primary metabolic process; GO:0044260:cellular macromolecule metabolic process; GO:0044267:cellular protein metabolic process;
YCR024C	SLM5	0	0	0	0.64539	11.2064	9.63549	0.64	221	0.607143	0.632279	GO:0006412:translation; GO:0008150:biological_process; GO:0008152:metabolic process; GO:0009058:biosynthetic process; GO:0009059:macromolecule biosynthetic process; GO:0009987:cellular process; GO:0019538:protein metabolic process; GO:0043170:macromolecule metabolic process; GO:0044237:cellular metabolic process; GO:0044238:primary metabolic process; GO:0044260:cellular macromolecule metabolic pr…
YMR282C	AEP2	0	0	1	0.674419	11.5466	10.4955	0.692308	161	0.518987	0.630789	GO:0006412:translation; GO:0007005:mitochondrion organization and biogenesis; GO:0008150:biological_process; GO:0008152:metabolic process; GO:0009058:biosynthetic process; GO:0009059:macromolecule biosynthetic process; GO:0009987:cellular process; GO:0019538:protein metabolic process; GO:0043170:macromolecule metabolic process; GO:0044237:cellular metabolic process; GO:0044238:primary metabolic p…
YHR011W	DIA4	0	0	0	0.663636	11.3056	11.576	0.755556	96	0.468966	0.629027	GO:0000902:cell morphogenesis; GO:0001403:invasive growth (sensu Saccharomyces); GO:0006082:organic acid metabolic process; GO:0006091:generation of precursor metabolites and energy; GO:0006139:nucleobase, nucleoside, nucleotide and nucleic acid metabolic process; GO:0006399:tRNA metabolic process; GO:0006412:translation; GO:0006418:tRNA aminoacylation for protein translation; GO:0006434:seryl-tR…
YDR197W	CBS2	0	0	0	0.663636	11.4022	11.1522	0.736842	124	0.478723	0.626124	GO:0006412:translation; GO:0008150:biological_process; GO:0008152:metabolic process; GO:0009058:biosynthetic process; GO:0009059:macromolecule biosynthetic process; GO:0009987:cellular process; GO:0019538:protein metabolic process; GO:0043170:macromolecule metabolic process; GO:0044237:cellular metabolic process; GO:0044238:primary metabolic process; GO:0044260:cellular macromolecule metabolic pr…
YHR091C	MSR1	0	1	0	0.414729	0.844499	11.5143	0.75	102	0.704545	0.625608	GO:0006082:organic acid metabolic process; GO:0006139:nucleobase, nucleoside, nucleotide and nucleic acid metabolic process; GO:0006399:tRNA metabolic process; GO:0006412:translation; GO:0006418:tRNA aminoacylation for protein translation; GO:0006420:arginyl-tRNA aminoacylation; GO:0006519:amino acid and derivative metabolic process; GO:0006520:amino acid metabolic process; GO:0006807:nitrogen co…
YPR011C	YPR011C	0	0	0	0.674419	11.6242	8.56059	0.563536	295	0.623377	0.623178	GO:0006810:transport; GO:0008150:biological_process; GO:0051179:localization; GO:0051234:establishment of localization;
YDL181W	INH1	0	0	1	0.681818	12.0853	7.77411	0.5	362	0.685484	0.623008	GO:0006091:generation of precursor metabolites and energy; GO:0006119:oxidative phosphorylation; GO:0006139:nucleobase, nucleoside, nucleotide and nucleic acid metabolic process; GO:0006163:purine nucleotide metabolic process; GO:0006164:purine nucleotide biosynthetic process; GO:0006732:coenzyme metabolic process; GO:0006752:group transfer coenzyme metabolic process; GO:0006753:nucleoside phosph…
YJR133W	XPT1	0	0	1	0.325768	0.530289	11.3014	0.75	115	0.793103	0.621541	GO:0006139:nucleobase, nucleoside, nucleotide and nucleic acid metabolic process; GO:0006144:purine base metabolic process; GO:0006163:purine nucleotide metabolic process; GO:0006725:aromatic compound metabolic process; GO:0007005:mitochondrion organization and biogenesis; GO:0008150:biological_process; GO:0008152:metabolic process; GO:0009112:nucleobase metabolic process; GO:0009117:nucleotide m…
YJR100C	YJR100C	1	0	1	0.33526	0.593254	8.70761	0.572254	285	0.95	0.61989	GO:0007005:mitochondrion organization and biogenesis; GO:0008150:biological_process;
YMR203W	TOM40	0	0	1	0.649254	2.85487	9.91918	0.666667	194	0.712644	0.618338	GO:0006605:protein targeting; GO:0006626:protein targeting to mitochondrion; GO:0006810:transport; GO:0006839:mitochondrial transport; GO:0006886:intracellular protein transport; GO:0007005:mitochondrion organization and biogenesis; GO:0008104:protein localization; GO:0008150:biological_process; GO:0009987:cellular process; GO:0015031:protein transport; GO:0016043:cellular component organization …
YML025C	YML6	0	1	0	0.613757	10.3906	11.0824	0.709677	129	0.535714	0.617555	GO:0000027:ribosomal large subunit assembly and maintenance; GO:0006412:translation; GO:0006996:organelle organization and biogenesis; GO:0008150:biological_process; GO:0008152:metabolic process; GO:0009058:biosynthetic process; GO:0009059:macromolecule biosynthetic process; GO:0009987:cellular process; GO:0016043:cellular component organization and biogenesis; GO:0019538:protein metabolic proces…
YMR072W	ABF2	0	0	1	0.681818	11.7373	8.09004	0.523148	330	0.643357	0.616152	GO:0000001:mitochondrion inheritance; GO:0000002:mitochondrial genome maintenance; GO:0006996:organelle organization and biogenesis; GO:0007005:mitochondrion organization and biogenesis; GO:0008150:biological_process; GO:0009987:cellular process; GO:0016043:cellular component organization and biogenesis; GO:0048308:organelle inheritance; GO:0048311:mitochondrion distribution; GO:0051179:localizat…
YMR256C	COX7	0	0	0	0.694444	14	6.96341	0.442073	475	0.39726	0.614209	GO:0006091:generation of precursor metabolites and energy; GO:0006118:electron transport; GO:0006119:oxidative phosphorylation; GO:0006123:mitochondrial electron transport, cytochrome c to oxygen; GO:0006793:phosphorus metabolic process; GO:0006796:phosphate metabolic process; GO:0008150:biological_process; GO:0008152:metabolic process; GO:0009987:cellular process; GO:0016310:phosphorylation; GO:…
YER050C	RSM18	0	1	0	0.388693	0.760046	9.74508	0.657895	206	0.793103	0.613857	GO:0006412:translation; GO:0008150:biological_process; GO:0008152:metabolic process; GO:0009058:biosynthetic process; GO:0009059:macromolecule biosynthetic process; GO:0009987:cellular process; GO:0019538:protein metabolic process; GO:0043170:macromolecule metabolic process; GO:0044237:cellular metabolic process; GO:0044238:primary metabolic process; GO:0044260:cellular macromolecule metabolic pr…
YML110C	COQ5	0	0	0	0.63871	11.0315	5.75455	0.318868	729	0.894737	0.613168	GO:0006091:generation of precursor metabolites and energy; GO:0006732:coenzyme metabolic process; GO:0006733:oxidoreduction coenzyme metabolic process; GO:0006743:ubiquinone metabolic process; GO:0006744:ubiquinone biosynthetic process; GO:0008150:biological_process; GO:0008152:metabolic process; GO:0009058:biosynthetic process; GO:0009060:aerobic respiration; GO:0009108:coenzyme biosynthetic pro…
YLR304C	ACO1	0	0	1	0.585714	1.24667	10.342	0.681319	172	0.685484	0.611364	GO:0000002:mitochondrial genome maintenance; GO:0005975:carbohydrate metabolic process; GO:0006082:organic acid metabolic process; GO:0006084:acetyl-CoA metabolic process; GO:0006091:generation of precursor metabolites and energy; GO:0006099:tricarboxylic acid cycle; GO:0006100:tricarboxylic acid cycle intermediate metabolic process; GO:0006101:citrate metabolic process; GO:0006519:amino acid and…
YLR259C	HSP60	0	0	1	0.649254	2.40244	9.84643	0.666667	198	0.685484	0.611142	GO:0006457:protein folding; GO:0006605:protein targeting; GO:0006626:protein targeting to mitochondrion; GO:0006810:transport; GO:0006839:mitochondrial transport; GO:0006886:intracellular protein transport; GO:0007005:mitochondrion organization and biogenesis; GO:0008104:protein localization; GO:0008150:biological_process; GO:0008152:metabolic process; GO:0009987:cellular process; GO:0015031:prot…
YML120C	NDI1	0	0	1	0.649254	8.35884	9.07096	0.58642	262	0.685484	0.609626	GO:0001300:chronological cell aging; GO:0006091:generation of precursor metabolites and energy; GO:0006116:NADH oxidation; GO:0006118:electron transport; GO:0006119:oxidative phosphorylation; GO:0006120:mitochondrial electron transport, NADH to ubiquinone; GO:0006139:nucleobase, nucleoside, nucleotide and nucleic acid metabolic process; GO:0006732:coenzyme metabolic process; GO:0006733:oxidoreduc…
YHR001W-A	QCR10	0	0	0	0.724138	14	7.13158	0.448387	452	0.374408	0.609095	GO:0006091:generation of precursor metabolites and energy; GO:0006118:electron transport; GO:0006119:oxidative phosphorylation; GO:0006122:mitochondrial electron transport, ubiquinol to cytochrome c; GO:0006793:phosphorus metabolic process; GO:0006796:phosphate metabolic process; GO:0008150:biological_process; GO:0008152:metabolic process; GO:0009060:aerobic respiration; GO:0009987:cellular proce…
YER058W	PET117	0	0	1	0.454751	1.11236	11.2885	0.75	118	0.612121	0.607345	GO:0006461:protein complex assembly; GO:0007005:mitochondrion organization and biogenesis; GO:0008150:biological_process; GO:0008152:metabolic process; GO:0008535:cytochrome c oxidase complex assembly; GO:0009987:cellular process; GO:0016043:cellular component organization and biogenesis; GO:0019538:protein metabolic process; GO:0022607:cellular component assembly; GO:0030154:cell differentiation…
YFR049W	YMR31	0	1	0	0.674419	11.5111	6.60822	0.411765	535	0.734177	0.606787	GO:0006412:translation; GO:0008150:biological_process; GO:0008152:metabolic process; GO:0009058:biosynthetic process; GO:0009059:macromolecule biosynthetic process; GO:0009987:cellular process; GO:0019538:protein metabolic process; GO:0043170:macromolecule metabolic process; GO:0044237:cellular metabolic process; GO:0044238:primary metabolic process; GO:0044260:cellular macromolecule metabolic pr…
YER026C	CHO1	0	0	0	0.366129	0.677904	11.474	0.75	107	0.693878	0.604075	GO:0006629:lipid metabolic process; GO:0006643:membrane lipid metabolic process; GO:0006644:phospholipid metabolic process; GO:0006650:glycerophospholipid metabolic process; GO:0006658:phosphatidylserine metabolic process; GO:0006659:phosphatidylserine biosynthetic process; GO:0008150:biological_process; GO:0008152:metabolic process; GO:0008610:lipid biosynthetic process; GO:0008654:phospholipid …
YDR231C	COX20	0	0	1	0.674419	11.5355	7.04249	0.444795	464	0.685484	0.603423	GO:0006091:generation of precursor metabolites and energy; GO:0006461:protein complex assembly; GO:0006464:protein modification process; GO:0007005:mitochondrion organization and biogenesis; GO:0008150:biological_process; GO:0008152:metabolic process; GO:0008535:cytochrome c oxidase complex assembly; GO:0009060:aerobic respiration; GO:0009987:cellular process; GO:0015980:energy derivation by oxid…
YPR140W	TAZ1	0	0	1	0.635294	10.9681	7.07298	0.444795	462	0.734177	0.60045	GO:0006091:generation of precursor metabolites and energy; GO:0006118:electron transport; GO:0006119:oxidative phosphorylation; GO:0006461:protein complex assembly; GO:0006629:lipid metabolic process; GO:0006643:membrane lipid metabolic process; GO:0006644:phospholipid metabolic process; GO:0006650:glycerophospholipid metabolic process; GO:0006793:phosphorus metabolic process; GO:0006796:phosphat…
YJR045C	SSC1	0	0	1	0.649254	2.35523	13.2557	0.820513	25	0.498069	0.600041	GO:0006457:protein folding; GO:0006605:protein targeting; GO:0006626:protein targeting to mitochondrion; GO:0006810:transport; GO:0006839:mitochondrial transport; GO:0006886:intracellular protein transport; GO:0007005:mitochondrion organization and biogenesis; GO:0008104:protein localization; GO:0008150:biological_process; GO:0008152:metabolic process; GO:0009987:cellular process; GO:0015031:prot…
YGR219W							9.40878	0.6	241		0.6
YBR003W	COQ1	0	0	1	0.636943	10.9841	7.51798	0.480769	393	0.685484	0.598647	GO:0006732:coenzyme metabolic process; GO:0006733:oxidoreduction coenzyme metabolic process; GO:0006743:ubiquinone metabolic process; GO:0006744:ubiquinone biosynthetic process; GO:0007005:mitochondrion organization and biogenesis; GO:0008150:biological_process; GO:0008152:metabolic process; GO:0009058:biosynthetic process; GO:0009108:coenzyme biosynthetic process; GO:0009987:cellular process; GO…
YJR077C	MIR1	0	0	0	0.663636	11.3899	8.43171	0.541667	306	0.585106	0.597973	GO:0006810:transport; GO:0006811:ion transport; GO:0006817:phosphate transport; GO:0006820:anion transport; GO:0008150:biological_process; GO:0015698:inorganic anion transport; GO:0051179:localization; GO:0051234:establishment of localization;
YKL150W	MCR1	0	0	1	0.674419	11.557	6.34984	0.382567	588	0.734177	0.597054	GO:0006066:alcohol metabolic process; GO:0006091:generation of precursor metabolites and energy; GO:0006118:electron transport; GO:0006629:lipid metabolic process; GO:0006694:steroid biosynthetic process; GO:0006696:ergosterol biosynthetic process; GO:0006800:oxygen and reactive oxygen species metabolic process; GO:0006950:response to stress; GO:0006979:response to oxidative stress; GO:0007005:mi…
YPR155C	NCA2	0	0	0	0.674419	11.6884	8.13711	0.523148	325	0.581152	0.595997	GO:0006091:generation of precursor metabolites and energy; GO:0006139:nucleobase, nucleoside, nucleotide and nucleic acid metabolic process; GO:0008150:biological_process; GO:0008152:metabolic process; GO:0009060:aerobic respiration; GO:0009987:cellular process; GO:0015980:energy derivation by oxidation of organic compounds; GO:0016070:RNA metabolic process; GO:0016071:mRNA metabolic process; GO:…
YJR034W	PET191	0	0	1	0.427699	0.905445	9.84189	0.666667	199	0.685484	0.595432	GO:0006461:protein complex assembly; GO:0007005:mitochondrion organization and biogenesis; GO:0008150:biological_process; GO:0008152:metabolic process; GO:0008535:cytochrome c oxidase complex assembly; GO:0009987:cellular process; GO:0016043:cellular component organization and biogenesis; GO:0019538:protein metabolic process; GO:0022607:cellular component assembly; GO:0030154:cell differentiation…
YKL148C	SDH1	0	0	1	0.75	9.68897	9.09268	0.58642	261	0.606742	0.595028	GO:0005975:carbohydrate metabolic process; GO:0006084:acetyl-CoA metabolic process; GO:0006091:generation of precursor metabolites and energy; GO:0006099:tricarboxylic acid cycle; GO:0006118:electron transport; GO:0006119:oxidative phosphorylation; GO:0006121:mitochondrial electron transport, succinate to ubiquinone; GO:0006732:coenzyme metabolic process; GO:0006793:phosphorus metabolic process; …
YLR218C	YLR218C	1	0	0	0.433333	0.948348	9.63938	0.64	220	0.693878	0.591703	GO:0008150:biological_process;
YGR101W	PCP1	0	0	1	0.64539	11.1965	6.97119	0.444785	473	0.685484	0.591435	GO:0000723:telomere maintenance; GO:0006464:protein modification process; GO:0006465:signal peptide processing; GO:0006518:peptide metabolic process; GO:0006605:protein targeting; GO:0006626:protein targeting to mitochondrion; GO:0006810:transport; GO:0006839:mitochondrial transport; GO:0006886:intracellular protein transport; GO:0006996:organelle organization and biogenesis; GO:0007001:chromosom…
YPR098C	YPR098C	1	0	0	0.681818	14	5.56713	0.302655	782	0.461017	0.589469	GO:0008150:biological_process;
YGL115W	SNF4	0	0	0	0.307787	0.474555	9.44371	0.605839	239	0.85	0.587965	GO:0001302:replicative cell aging; GO:0005975:carbohydrate metabolic process; GO:0005996:monosaccharide metabolic process; GO:0006006:glucose metabolic process; GO:0006066:alcohol metabolic process; GO:0006082:organic acid metabolic process; GO:0006090:pyruvate metabolic process; GO:0006091:generation of precursor metabolites and energy; GO:0006094:gluconeogenesis; GO:0006109:regulation of carboh…
YGL219C	MDM34	0	0	1	0.663636	11.2832	7.48166	0.479245	401	0.612121	0.586787	GO:0006996:organelle organization and biogenesis; GO:0007005:mitochondrion organization and biogenesis; GO:0008150:biological_process; GO:0009987:cellular process; GO:0016043:cellular component organization and biogenesis;
YGL041C							9.04058	0.58642	264		0.58642
YMR293C	YMR293C	0	0	0	0.657658	11.2458	10.4319	0.681319	165	0.420732	0.585907	GO:0006091:generation of precursor metabolites and energy; GO:0008150:biological_process; GO:0008152:metabolic process; GO:0009060:aerobic respiration; GO:0015980:energy derivation by oxidation of organic compounds; GO:0045333:cellular respiration;
YKL141W	SDH3	0	0	0	0.649254	6.66024	7.24087	0.45098	434	0.829787	0.585594	GO:0005975:carbohydrate metabolic process; GO:0006084:acetyl-CoA metabolic process; GO:0006091:generation of precursor metabolites and energy; GO:0006099:tricarboxylic acid cycle; GO:0006118:electron transport; GO:0006119:oxidative phosphorylation; GO:0006121:mitochondrial electron transport, succinate to ubiquinone; GO:0006732:coenzyme metabolic process; GO:0006793:phosphorus metabolic process; …
YIL022W	TIM44	0	0	1	0.663636	11.3698	7.18876	0.45098	440	0.643357	0.585508	GO:0006605:protein targeting; GO:0006626:protein targeting to mitochondrion; GO:0006810:transport; GO:0006839:mitochondrial transport; GO:0006886:intracellular protein transport; GO:0007005:mitochondrion organization and biogenesis; GO:0008104:protein localization; GO:0008150:biological_process; GO:0009987:cellular process; GO:0015031:protein transport; GO:0016043:cellular component organization …
YNL055C	POR1	0	0	1	0.681818	14	6.15666	0.372727	625	0.375297	0.584178	GO:0006091:generation of precursor metabolites and energy; GO:0006810:transport; GO:0006811:ion transport; GO:0006996:organelle organization and biogenesis; GO:0007005:mitochondrion organization and biogenesis; GO:0008150:biological_process; GO:0008152:metabolic process; GO:0009060:aerobic respiration; GO:0009987:cellular process; GO:0015980:energy derivation by oxidation of organic compounds; GO…
YIL125W	KGD1	0	0	0	0.75	11.3327	9.17523	0.58642	256	0.501976	0.584026	GO:0005975:carbohydrate metabolic process; GO:0006082:organic acid metabolic process; GO:0006084:acetyl-CoA metabolic process; GO:0006091:generation of precursor metabolites and energy; GO:0006099:tricarboxylic acid cycle; GO:0006100:tricarboxylic acid cycle intermediate metabolic process; GO:0006103:2-oxoglutarate metabolic process; GO:0006732:coenzyme metabolic process; GO:0008150:biological_pr…
YPL072W	UBP16	0	0	1	0.681818	11.7373	11.5122	0.75	103	0.320463	0.583879	GO:0006464:protein modification process; GO:0006512:ubiquitin cycle; GO:0007005:mitochondrion organization and biogenesis; GO:0008150:biological_process; GO:0008152:metabolic process; GO:0009987:cellular process; GO:0016579:protein deubiquitination; GO:0019538:protein metabolic process; GO:0043170:macromolecule metabolic process; GO:0043283:biopolymer metabolic process; GO:0043412:biopolymer modi…
YBL100C							8.86818	0.582822	273		0.582822
YNR017W	MAS6	0	0	1	0.663636	11.3134	8.95026	0.58642	268	0.492537	0.58073	GO:0006605:protein targeting; GO:0006626:protein targeting to mitochondrion; GO:0006810:transport; GO:0006839:mitochondrial transport; GO:0006886:intracellular protein transport; GO:0007005:mitochondrion organization and biogenesis; GO:0008104:protein localization; GO:0008150:biological_process; GO:0009987:cellular process; GO:0015031:protein transport; GO:0016043:cellular component organization …
YAL046C	YAL046C	1	0	1	0.555147	1.04991	11.1947	0.75	122	0.535714	0.578828	GO:0007005:mitochondrion organization and biogenesis; GO:0008150:biological_process;
YBL030C	PET9	0	0	1	0.463291	5.79768	8.93175	0.58642	269	0.666667	0.57796	GO:0006091:generation of precursor metabolites and energy; GO:0006810:transport; GO:0006839:mitochondrial transport; GO:0006862:nucleotide transport; GO:0007005:mitochondrion organization and biogenesis; GO:0008150:biological_process; GO:0008152:metabolic process; GO:0009060:aerobic respiration; GO:0009061:anaerobic respiration; GO:0009987:cellular process; GO:0015865:purine nucleotide transport;…
YIL155C	GUT2	0	0	1	0.764706	14	7.48882	0.479245	400	0.249682	0.57782	GO:0005975:carbohydrate metabolic process; GO:0006116:NADH oxidation; GO:0006139:nucleobase, nucleoside, nucleotide and nucleic acid metabolic process; GO:0006732:coenzyme metabolic process; GO:0006733:oxidoreduction coenzyme metabolic process; GO:0006734:NADH metabolic process; GO:0006766:vitamin metabolic process; GO:0006767:water-soluble vitamin metabolic process; GO:0006769:nicotinamide metab…
YLR294C							8.8509	0.575758	276		0.575758
YIR024C	YIR024C	1	0	0	0.635294	10.8062	11.0654	0.709677	131	0.390052	0.574813	GO:0008150:biological_process;
YDL174C	DLD1	0	0	0	0.663636	11.3949	8.24773	0.53202	319	0.52381	0.57346	GO:0005975:carbohydrate metabolic process; GO:0006091:generation of precursor metabolites and energy; GO:0008150:biological_process; GO:0008152:metabolic process; GO:0009060:aerobic respiration; GO:0015980:energy derivation by oxidation of organic compounds; GO:0043170:macromolecule metabolic process; GO:0044238:primary metabolic process; GO:0045333:cellular respiration;
YBL059W	YBL059W	1	0	0	0.613757	10.3729	9.85917	0.666667	196	0.452459	0.573298	GO:0008150:biological_process;
YLR038C	COX12	0	0	1	0.649254	6.58369	9.35763	0.6	243	0.631579	0.571901	GO:0006461:protein complex assembly; GO:0007005:mitochondrion organization and biogenesis; GO:0008150:biological_process; GO:0008152:metabolic process; GO:0008535:cytochrome c oxidase complex assembly; GO:0009987:cellular process; GO:0016043:cellular component organization and biogenesis; GO:0019538:protein metabolic process; GO:0022607:cellular component assembly; GO:0030154:cell differentiation…
YML091C	RPM2	0	0	1	0.633721	10.7789	11.6915	0.820513	90	0.269679	0.571529	GO:0001682:tRNA 5'-leader removal; GO:0006139:nucleobase, nucleoside, nucleotide and nucleic acid metabolic process; GO:0006350:transcription; GO:0006351:transcription, DNA-dependent; GO:0006355:regulation of transcription, DNA-dependent; GO:0006357:regulation of transcription from RNA polymerase II promoter; GO:0006366:transcription from RNA polymerase II promoter; GO:0006396:RNA processing; GO:…
YLR201C	COQ9	0	0	0	0.674419	11.5259	5.83117	0.324853	710	0.714286	0.571186	GO:0006091:generation of precursor metabolites and energy; GO:0006732:coenzyme metabolic process; GO:0006733:oxidoreduction coenzyme metabolic process; GO:0006743:ubiquinone metabolic process; GO:0006744:ubiquinone biosynthetic process; GO:0008150:biological_process; GO:0008152:metabolic process; GO:0009058:biosynthetic process; GO:0009060:aerobic respiration; GO:0009108:coenzyme biosynthetic pro…
YKL066W							8.62013	0.570621	290		0.570621
YGR222W	PET54	0	0	1	0.587678	9.74173	9.58506	0.627907	228	0.492537	0.569314	GO:0000372:Group I intron splicing; GO:0000375:RNA splicing, via transesterification reactions; GO:0000376:RNA splicing, via transesterification reactions with guanosine as nucleophile; GO:0006139:nucleobase, nucleoside, nucleotide and nucleic acid metabolic process; GO:0006396:RNA processing; GO:0006412:translation; GO:0007005:mitochondrion organization and biogenesis; GO:0008150:biological_proc…
YBL099W	ATP1	0	0	1	0.75	9.3397	8.74919	0.572254	283	0.535714	0.565588	GO:0006091:generation of precursor metabolites and energy; GO:0006119:oxidative phosphorylation; GO:0006139:nucleobase, nucleoside, nucleotide and nucleic acid metabolic process; GO:0006163:purine nucleotide metabolic process; GO:0006164:purine nucleotide biosynthetic process; GO:0006732:coenzyme metabolic process; GO:0006752:group transfer coenzyme metabolic process; GO:0006753:nucleoside phosph…
YPL134C	ODC1	0	0	1	0.681818	12.0119	7.41047	0.472924	414	0.535714	0.564626	GO:0006810:transport; GO:0006839:mitochondrial transport; GO:0007005:mitochondrion organization and biogenesis; GO:0008150:biological_process; GO:0009987:cellular process; GO:0016043:cellular component organization and biogenesis; GO:0046907:intracellular transport; GO:0051179:localization; GO:0051234:establishment of localization; GO:0051641:cellular localization; GO:0051649:establishment of cel…
YGR183C	QCR9	0	0	0	0.663636	11.3899	8.12224	0.523148	327	0.506024	0.564334	GO:0006091:generation of precursor metabolites and energy; GO:0006118:electron transport; GO:0006119:oxidative phosphorylation; GO:0006122:mitochondrial electron transport, ubiquinol to cytochrome c; GO:0006793:phosphorus metabolic process; GO:0006796:phosphate metabolic process; GO:0008150:biological_process; GO:0008152:metabolic process; GO:0009060:aerobic respiration; GO:0009987:cellular proce…
YGR207C	YGR207C	1	0	0	0.636943	11.0127	7.11679	0.448387	455	0.606742	0.56381	GO:0008150:biological_process;
YPL099C	YPL099C	1	0	1	0.308933	0.475366	11.5394	0.755556	98	0.613924	0.562723	GO:0007005:mitochondrion organization and biogenesis; GO:0008150:biological_process;
YJR102C	VPS25	0	0	0	0.30525	0.465555	11.0948	0.711864	126	0.666667	0.562571	GO:0000122:negative regulation of transcription from RNA polymerase II promoter; GO:0000429:regulation of transcription from RNA polymerase II promoter by carbon catabolites; GO:0000430:regulation of transcription from RNA polymerase II promoter by glucose; GO:0000433:negative regulation of transcription from RNA polymerase II promoter by glucose; GO:0000437:negative regulation of transcription f…
YMR145C	NDE1	0	0	0	0.652174	11.2401	9.61899	0.634921	224	0.399441	0.56143	GO:0001300:chronological cell aging; GO:0006066:alcohol metabolic process; GO:0006067:ethanol metabolic process; GO:0006091:generation of precursor metabolites and energy; GO:0006113:fermentation; GO:0006116:NADH oxidation; GO:0006139:nucleobase, nucleoside, nucleotide and nucleic acid metabolic process; GO:0006732:coenzyme metabolic process; GO:0006733:oxidoreduction coenzyme metabolic process; …
YOR136W	IDH2	0	0	0	0.649254	2.9258	8.50606	0.553763	300	0.644928	0.559701	GO:0005975:carbohydrate metabolic process; GO:0006082:organic acid metabolic process; GO:0006084:acetyl-CoA metabolic process; GO:0006091:generation of precursor metabolites and energy; GO:0006099:tricarboxylic acid cycle; GO:0006100:tricarboxylic acid cycle intermediate metabolic process; GO:0006102:isocitrate metabolic process; GO:0006519:amino acid and derivative metabolic process; GO:0006520:…
YLL041C	SDH2	0	0	0	0.649254	8.60512	7.45946	0.475655	404	0.643357	0.558315	GO:0005975:carbohydrate metabolic process; GO:0006084:acetyl-CoA metabolic process; GO:0006091:generation of precursor metabolites and energy; GO:0006099:tricarboxylic acid cycle; GO:0006118:electron transport; GO:0006119:oxidative phosphorylation; GO:0006121:mitochondrial electron transport, succinate to ubiquinone; GO:0006732:coenzyme metabolic process; GO:0006793:phosphorus metabolic process; …
YOR020C	HSP10	0	0	0	0.621951	1.55324	7.81304	0.5	358	0.693878	0.55815	GO:0006457:protein folding; GO:0008150:biological_process; GO:0008152:metabolic process; GO:0009987:cellular process; GO:0019538:protein metabolic process; GO:0043170:macromolecule metabolic process; GO:0044237:cellular metabolic process; GO:0044238:primary metabolic process; GO:0044260:cellular macromolecule metabolic process; GO:0044267:cellular protein metabolic process;
YBR192W	RIM2	0	0	1	0.596491	1.15701	11.7308	0.820513	83	0.390052	0.556611	GO:0000002:mitochondrial genome maintenance; GO:0006810:transport; GO:0006862:nucleotide transport; GO:0006864:pyrimidine nucleotide transport; GO:0006996:organelle organization and biogenesis; GO:0007005:mitochondrion organization and biogenesis; GO:0008150:biological_process; GO:0009987:cellular process; GO:0015931:nucleobase, nucleoside, nucleotide and nucleic acid transport; GO:0016043:cellul…
YOR215C	YOR215C	1	0	1	0.674419	11.6595	6.23164	0.375576	612	0.606742	0.555713	GO:0007005:mitochondrion organization and biogenesis; GO:0008150:biological_process;
YNR018W	YNR018W	1	0	1	0.592233	9.86954	10.1785	0.681319	180	0.39726	0.555229	GO:0007005:mitochondrion organization and biogenesis; GO:0008150:biological_process;
YBR044C	TCM62	0	0	0	0.579909	1.211	11.6261	0.780488	93	0.416918	0.554016	GO:0006461:protein complex assembly; GO:0008150:biological_process; GO:0008152:metabolic process; GO:0009987:cellular process; GO:0016043:cellular component organization and biogenesis; GO:0019538:protein metabolic process; GO:0022607:cellular component assembly; GO:0030154:cell differentiation; GO:0032502:developmental process; GO:0043170:macromolecule metabolic process; GO:0044238:primary metab…
YBR269C	YBR269C	1	0	0	0.674419	11.487	5.99916	0.345263	665	0.631579	0.553227	GO:0008150:biological_process;
YOR374W	ALD4	0	0	0	0.681818	14	5.92172	0.334012	683	0.318008	0.552114	GO:0006066:alcohol metabolic process; GO:0006067:ethanol metabolic process; GO:0008150:biological_process; GO:0008152:metabolic process; GO:0009987:cellular process; GO:0044237:cellular metabolic process;
YJL003W	COX16	0	0	1	0.312579	0.485364	9.78546	0.657895	204	0.664179	0.546497	GO:0006091:generation of precursor metabolites and energy; GO:0006461:protein complex assembly; GO:0007005:mitochondrion organization and biogenesis; GO:0008150:biological_process; GO:0008152:metabolic process; GO:0009060:aerobic respiration; GO:0009987:cellular process; GO:0015980:energy derivation by oxidation of organic compounds; GO:0016043:cellular component organization and biogenesis; GO:0…
YBL107C	YBL107C	1	0	0	0.555147	1.10476	10.3068	0.681319	174	0.5	0.544949	GO:0008150:biological_process;
YKL067W	YNK1	0	0	0	0.462617	1.39836	6.76201	0.42735	504	0.73913	0.543618	GO:0006139:nucleobase, nucleoside, nucleotide and nucleic acid metabolic process; GO:0006163:purine nucleotide metabolic process; GO:0006164:purine nucleotide biosynthetic process; GO:0006165:nucleoside diphosphate phosphorylation; GO:0006259:DNA metabolic process; GO:0006793:phosphorus metabolic process; GO:0006796:phosphate metabolic process; GO:0008150:biological_process; GO:0008152:metabolic …
YAL039C	CYC3	0	0	1	0.663636	11.3227	7.50366	0.480769	394	0.482014	0.5419	GO:0006461:protein complex assembly; GO:0006464:protein modification process; GO:0007005:mitochondrion organization and biogenesis; GO:0008150:biological_process; GO:0008152:metabolic process; GO:0009987:cellular process; GO:0016043:cellular component organization and biogenesis; GO:0017003:protein-heme linkage; GO:0017004:cytochrome complex assembly; GO:0017006:protein-tetrapyrrole linkage; GO:0…
YBL022C	PIM1	0	0	0	0.644444	1.92036	8.50253	0.553191	301	0.580311	0.539456	GO:0006508:proteolysis; GO:0006950:response to stress; GO:0008150:biological_process; GO:0008152:metabolic process; GO:0009266:response to temperature stimulus; GO:0009408:response to heat; GO:0009628:response to abiotic stimulus; GO:0009987:cellular process; GO:0019538:protein metabolic process; GO:0043170:macromolecule metabolic process; GO:0044237:cellular metabolic process; GO:0044238:primary…
YDR268W	MSW1	0	0	0	0.633721	10.7789	6.31648	0.381862	592	0.606742	0.538818	GO:0006082:organic acid metabolic process; GO:0006139:nucleobase, nucleoside, nucleotide and nucleic acid metabolic process; GO:0006399:tRNA metabolic process; GO:0006412:translation; GO:0006418:tRNA aminoacylation for protein translation; GO:0006436:tryptophanyl-tRNA aminoacylation; GO:0006519:amino acid and derivative metabolic process; GO:0006520:amino acid metabolic process; GO:0006807:nitrog…
YJL067W							8.3974	0.537688	308		0.537688
YIL062C	ARC15	0	0	1	1	4.06712	6.65398	0.415761	525	0.714286	0.53525	GO:0000001:mitochondrion inheritance; GO:0000147:actin cortical patch assembly; GO:0006996:organelle organization and biogenesis; GO:0007005:mitochondrion organization and biogenesis; GO:0007010:cytoskeleton organization and biogenesis; GO:0008150:biological_process; GO:0009987:cellular process; GO:0016043:cellular component organization and biogenesis; GO:0022607:cellular component assembly; GO:…
YER087W	YER087W	1	0	1	0.269889	0.368202	11.2527	0.75	120	0.580311	0.53453	GO:0007005:mitochondrion organization and biogenesis; GO:0008150:biological_process;
YDR178W	SDH4	0	0	0	0.674419	11.6596	5.92662	0.335378	681	0.584211	0.53446	GO:0005975:carbohydrate metabolic process; GO:0006084:acetyl-CoA metabolic process; GO:0006091:generation of precursor metabolites and energy; GO:0006099:tricarboxylic acid cycle; GO:0006118:electron transport; GO:0006119:oxidative phosphorylation; GO:0006121:mitochondrial electron transport, succinate to ubiquinone; GO:0006732:coenzyme metabolic process; GO:0006793:phosphorus metabolic process; …
YLR370C	ARC18	0	0	1	1	4.59507	6.65214	0.415761	526	0.693878	0.530832	GO:0000001:mitochondrion inheritance; GO:0006996:organelle organization and biogenesis; GO:0007005:mitochondrion organization and biogenesis; GO:0007010:cytoskeleton organization and biogenesis; GO:0007015:actin filament organization; GO:0008150:biological_process; GO:0009987:cellular process; GO:0016043:cellular component organization and biogenesis; GO:0030029:actin filament-based process; GO:0…
YNL083W	SAL1	0	0	0	0.635294	10.9642	9.23517	0.58642	248	0.377129	0.529938	GO:0006810:transport; GO:0008150:biological_process; GO:0051179:localization; GO:0051234:establishment of localization;
YGL191W	COX13	0	0	0	0.649254	6.58577	7.43431	0.472924	409	0.631579	0.529543	GO:0006091:generation of precursor metabolites and energy; GO:0008150:biological_process; GO:0008152:metabolic process; GO:0009060:aerobic respiration; GO:0015980:energy derivation by oxidation of organic compounds; GO:0045333:cellular respiration;
YNL213C	YNL213C	0	0	1	0.635294	10.8237	9.18885	0.58642	252	0.374118	0.528871	GO:0006996:organelle organization and biogenesis; GO:0007005:mitochondrion organization and biogenesis; GO:0008150:biological_process; GO:0009987:cellular process; GO:0016043:cellular component organization and biogenesis;
YMR228W	MTF1	0	0	0	0.313869	0.35803	9.69814	0.652174	208	0.666667	0.527573	GO:0006139:nucleobase, nucleoside, nucleotide and nucleic acid metabolic process; GO:0006350:transcription; GO:0006351:transcription, DNA-dependent; GO:0006390:transcription from mitochondrial promoter; GO:0008150:biological_process; GO:0008152:metabolic process; GO:0009987:cellular process; GO:0016070:RNA metabolic process; GO:0032774:RNA biosynthetic process; GO:0043170:macromolecule metabolic …
YDR063W	YDR063W	1	0	0	0.321053	0.515617	8.82527	0.572289	278	0.685484	0.527007	GO:0008150:biological_process;
YJL143W	TIM17	0	0	1	0.649254	2.56403	9.18638	0.58642	255	0.510204	0.526217	GO:0006605:protein targeting; GO:0006626:protein targeting to mitochondrion; GO:0006810:transport; GO:0006839:mitochondrial transport; GO:0006886:intracellular protein transport; GO:0007005:mitochondrion organization and biogenesis; GO:0008104:protein localization; GO:0008150:biological_process; GO:0009987:cellular process; GO:0015031:protein transport; GO:0016043:cellular component organization …
YJR144W	MGM101	0	0	1	0.590909	1.27997	8.06875	0.523148	333	0.584211	0.526149	GO:0000002:mitochondrial genome maintenance; GO:0006139:nucleobase, nucleoside, nucleotide and nucleic acid metabolic process; GO:0006259:DNA metabolic process; GO:0006281:DNA repair; GO:0006950:response to stress; GO:0006974:response to DNA damage stimulus; GO:0006996:organelle organization and biogenesis; GO:0007005:mitochondrion organization and biogenesis; GO:0008150:biological_process; GO:00…
YIL087C	YIL087C	1	0	0	0.764706	14	4.50387	0.220605	1206	0.352298	0.5256	GO:0008150:biological_process;
YOR232W	MGE1	0	0	1	0.555147	1.12741	6.84847	0.436578	488	0.685484	0.525404	GO:0006605:protein targeting; GO:0006626:protein targeting to mitochondrion; GO:0006810:transport; GO:0006839:mitochondrial transport; GO:0006886:intracellular protein transport; GO:0007005:mitochondrion organization and biogenesis; GO:0008104:protein localization; GO:0008150:biological_process; GO:0009987:cellular process; GO:0015031:protein transport; GO:0016043:cellular component organization …
YLR163C	MAS1	0	0	1	0.555118	8.2927	5.30573	0.28481	871	0.734177	0.523463	GO:0006464:protein modification process; GO:0006605:protein targeting; GO:0006626:protein targeting to mitochondrion; GO:0006627:mitochondrial protein processing; GO:0006810:transport; GO:0006839:mitochondrial transport; GO:0006886:intracellular protein transport; GO:0007005:mitochondrion organization and biogenesis; GO:0008104:protein localization; GO:0008150:biological_process; GO:0008152:metab…
YML050W	YML050W	1	0	1	0.368852	0.690779	10.9363	0.694444	140	0.503968	0.523309	GO:0007005:mitochondrion organization and biogenesis; GO:0008150:biological_process;
YOR200W							8.15533	0.523148	324		0.523148
YOL053W	YOL053W	1	0	1	0.35514	0.647551	8.0749	0.523148	332	0.685484	0.52241	GO:0007005:mitochondrion organization and biogenesis; GO:0008150:biological_process;
YLR312W-A	MRPL15	0	1	0	0.681818	12.0263	4.71473	0.239264	1108	0.643357	0.521706	GO:0006412:translation; GO:0008150:biological_process; GO:0008152:metabolic process; GO:0009058:biosynthetic process; GO:0009059:macromolecule biosynthetic process; GO:0009987:cellular process; GO:0019538:protein metabolic process; GO:0043170:macromolecule metabolic process; GO:0044237:cellular metabolic process; GO:0044238:primary metabolic process; GO:0044260:cellular macromolecule metabolic pr…
YNL310C	ZIM17	0	0	1	0.635294	10.797	7.15313	0.45098	448	0.482014	0.519958	GO:0006457:protein folding; GO:0006605:protein targeting; GO:0006626:protein targeting to mitochondrion; GO:0006810:transport; GO:0006839:mitochondrial transport; GO:0006886:intracellular protein transport; GO:0006950:response to stress; GO:0006986:response to unfolded protein; GO:0006996:organelle organization and biogenesis; GO:0007005:mitochondrion organization and biogenesis; GO:0008104:prote…
YBR024W	SCO2	0	0	0	0.612022	1.49218	9.28663	0.591549	245	0.492537	0.519445	GO:0000041:transition metal ion transport; GO:0006810:transport; GO:0006811:ion transport; GO:0006812:cation transport; GO:0006825:copper ion transport; GO:0008150:biological_process; GO:0015674:di-, tri-valent inorganic cation transport; GO:0030001:metal ion transport; GO:0051179:localization; GO:0051234:establishment of localization;
YDR230W							8.01083	0.518182	338		0.518182
YNR001C	CIT1	0	0	1	0.649254	3.85094	6.79276	0.431034	498	0.639456	0.516858	GO:0005975:carbohydrate metabolic process; GO:0006082:organic acid metabolic process; GO:0006084:acetyl-CoA metabolic process; GO:0006091:generation of precursor metabolites and energy; GO:0006099:tricarboxylic acid cycle; GO:0006100:tricarboxylic acid cycle intermediate metabolic process; GO:0006101:citrate metabolic process; GO:0006519:amino acid and derivative metabolic process; GO:0006520:ami…
YHR037W	PUT2	0	0	0	0.674419	11.6442	6.94984	0.440729	476	0.43125	0.516826	GO:0006082:organic acid metabolic process; GO:0006519:amino acid and derivative metabolic process; GO:0006520:amino acid metabolic process; GO:0006536:glutamate metabolic process; GO:0006537:glutamate biosynthetic process; GO:0006560:proline metabolic process; GO:0006562:proline catabolic process; GO:0006807:nitrogen compound metabolic process; GO:0008150:biological_process; GO:0008152:metabolic …
YEL052W	AFG1	1	0	0	0.609375	10.2772	4.65108	0.232143	1142	0.725	0.516578	GO:0008150:biological_process;
YAR044W							7.90643	0.515556	345		0.515556
YDR430C	CYM1	0	0	1	0.674419	11.4958	7.27014	0.456747	428	0.411594	0.515457	GO:0006508:proteolysis; GO:0007005:mitochondrion organization and biogenesis; GO:0008150:biological_process; GO:0008152:metabolic process; GO:0009987:cellular process; GO:0019538:protein metabolic process; GO:0043170:macromolecule metabolic process; GO:0044237:cellular metabolic process; GO:0044238:primary metabolic process; GO:0044260:cellular macromolecule metabolic process; GO:0044267:cellular…
YJL166W	QCR8	0	0	0	0.649254	8.13236	7.8575	0.508696	351	0.490706	0.515407	GO:0006091:generation of precursor metabolites and energy; GO:0006118:electron transport; GO:0006119:oxidative phosphorylation; GO:0006122:mitochondrial electron transport, ubiquinol to cytochrome c; GO:0006793:phosphorus metabolic process; GO:0006796:phosphate metabolic process; GO:0008150:biological_process; GO:0008152:metabolic process; GO:0009060:aerobic respiration; GO:0009987:cellular proce…
YMR152W	YIM1	0	0	0	0.364078	0.612281	7.76181	0.5	364	0.685484	0.510908	GO:0006950:response to stress; GO:0006974:response to DNA damage stimulus; GO:0008150:biological_process; GO:0009719:response to endogenous stimulus; GO:0050896:response to stimulus;
YJL054W	TIM54	0	0	1	0.649254	2.2041	10.2127	0.681319	179	0.365297	0.508846	GO:0006605:protein targeting; GO:0006626:protein targeting to mitochondrion; GO:0006810:transport; GO:0006839:mitochondrial transport; GO:0006886:intracellular protein transport; GO:0006996:organelle organization and biogenesis; GO:0007005:mitochondrion organization and biogenesis; GO:0007006:mitochondrial membrane organization and biogenesis; GO:0007007:inner mitochondrial membrane organization …
YOR045W	TOM6	0	0	1	0.663636	11.2883	7.44765	0.474074	407	0.388325	0.507679	GO:0006605:protein targeting; GO:0006626:protein targeting to mitochondrion; GO:0006810:transport; GO:0006839:mitochondrial transport; GO:0006886:intracellular protein transport; GO:0007005:mitochondrion organization and biogenesis; GO:0008104:protein localization; GO:0008150:biological_process; GO:0009987:cellular process; GO:0015031:protein transport; GO:0016043:cellular component organization …
YDR512C	EMI1	0	0	0	0.352941	0.642067	7.08926	0.444795	460	0.725	0.506933	GO:0000003:reproduction; GO:0006139:nucleobase, nucleoside, nucleotide and nucleic acid metabolic process; GO:0006350:transcription; GO:0006351:transcription, DNA-dependent; GO:0006355:regulation of transcription, DNA-dependent; GO:0006357:regulation of transcription from RNA polymerase II promoter; GO:0006366:transcription from RNA polymerase II promoter; GO:0008150:biological_process; GO:000815…
YHR121W	LSM12	0	0	0	0.326087	0.538905	9.02641	0.58642	265	0.596685	0.505261	GO:0006139:nucleobase, nucleoside, nucleotide and nucleic acid metabolic process; GO:0008150:biological_process; GO:0008152:metabolic process; GO:0009987:cellular process; GO:0016070:RNA metabolic process; GO:0043170:macromolecule metabolic process; GO:0043283:biopolymer metabolic process; GO:0044237:cellular metabolic process; GO:0044238:primary metabolic process;
YMR023C	MSS1	0	1	0	0.636943	11.0303	7.74357	0.5	367	0.381773	0.504144	GO:0006139:nucleobase, nucleoside, nucleotide and nucleic acid metabolic process; GO:0006399:tRNA metabolic process; GO:0006400:tRNA modification; GO:0006412:translation; GO:0008150:biological_process; GO:0008152:metabolic process; GO:0009058:biosynthetic process; GO:0009059:macromolecule biosynthetic process; GO:0009451:RNA modification; GO:0009987:cellular process; GO:0016070:RNA metabolic proc…
YOR037W	CYC2	0	0	1	0.64539	11.1398	8.59541	0.570621	291	0.30102	0.503877	GO:0006461:protein complex assembly; GO:0006464:protein modification process; GO:0006996:organelle organization and biogenesis; GO:0007005:mitochondrion organization and biogenesis; GO:0007006:mitochondrial membrane organization and biogenesis; GO:0008150:biological_process; GO:0008152:metabolic process; GO:0009987:cellular process; GO:0016043:cellular component organization and biogenesis; GO:00…
YPL063W	TIM50	0	0	1	0.674419	11.5259	6.63618	0.415094	531	0.415929	0.503052	GO:0006605:protein targeting; GO:0006626:protein targeting to mitochondrion; GO:0006810:transport; GO:0006839:mitochondrial transport; GO:0006886:intracellular protein transport; GO:0007005:mitochondrion organization and biogenesis; GO:0008104:protein localization; GO:0008150:biological_process; GO:0009987:cellular process; GO:0015031:protein transport; GO:0016043:cellular component organization …
YOR125C	CAT5	0	0	0	0.304136	0.465555	9.22382	0.58642	250	0.606742	0.502552	GO:0006732:coenzyme metabolic process; GO:0006733:oxidoreduction coenzyme metabolic process; GO:0006743:ubiquinone metabolic process; GO:0006744:ubiquinone biosynthetic process; GO:0008150:biological_process; GO:0008152:metabolic process; GO:0009058:biosynthetic process; GO:0009108:coenzyme biosynthetic process; GO:0009987:cellular process; GO:0042375:quinone cofactor metabolic process; GO:004423…
YJR125C	ENT3	0	0	0	0.377966	0.725294	6.91144	0.436578	480	0.685484	0.50135	GO:0000147:actin cortical patch assembly; GO:0006605:protein targeting; GO:0006810:transport; GO:0006886:intracellular protein transport; GO:0006892:post-Golgi vesicle-mediated transport; GO:0006895:Golgi to endosome transport; GO:0006897:endocytosis; GO:0006996:organelle organization and biogenesis; GO:0007010:cytoskeleton organization and biogenesis; GO:0007015:actin filament organization; GO:0…
YML121W	GTR1	0	0	0	0.265873	0.361144	8.2776	0.537313	315	0.696629	0.500582	GO:0000723:telomere maintenance; GO:0006139:nucleobase, nucleoside, nucleotide and nucleic acid metabolic process; GO:0006350:transcription; GO:0006351:transcription, DNA-dependent; GO:0006360:transcription from RNA polymerase I promoter; GO:0006383:transcription from RNA polymerase III promoter; GO:0006810:transport; GO:0006811:ion transport; GO:0006817:phosphate transport; GO:0006820:anion tran…
YMR257C	PET111	0	1	0	0.681818	11.9014	8.19416	0.53202	320	0.287319	0.500008	GO:0006412:translation; GO:0008150:biological_process; GO:0008152:metabolic process; GO:0009058:biosynthetic process; GO:0009059:macromolecule biosynthetic process; GO:0009987:cellular process; GO:0019538:protein metabolic process; GO:0043170:macromolecule metabolic process; GO:0044237:cellular metabolic process; GO:0044238:primary metabolic process; GO:0044260:cellular macromolecule metabolic pr…
YNR020C	ATP23	0	0	0	0.411877	0.829858	10.9875	0.698413	136	0.384422	0.499249	GO:0006461:protein complex assembly; GO:0006464:protein modification process; GO:0008150:biological_process; GO:0008152:metabolic process; GO:0009987:cellular process; GO:0016043:cellular component organization and biogenesis; GO:0016485:protein processing; GO:0019538:protein metabolic process; GO:0022607:cellular component assembly; GO:0030154:cell differentiation; GO:0032502:developmental proce…
YGL236C	MTO1	0	1	0	0.355799	0.65263	11.3575	0.75	113	0.386364	0.497988	GO:0006139:nucleobase, nucleoside, nucleotide and nucleic acid metabolic process; GO:0006399:tRNA metabolic process; GO:0006400:tRNA modification; GO:0006412:translation; GO:0008150:biological_process; GO:0008152:metabolic process; GO:0009058:biosynthetic process; GO:0009059:macromolecule biosynthetic process; GO:0009451:RNA modification; GO:0009987:cellular process; GO:0016070:RNA metabolic proc…
YMR029C	FAR8	0	0	0	0.304878	0.465555	9.8547	0.666667	197	0.514523	0.497256	GO:0000003:reproduction; GO:0000074:regulation of progression through cell cycle; GO:0000746:conjugation; GO:0000747:conjugation with cellular fusion; GO:0000749:response to pheromone during conjugation with cellular fusion; GO:0000751:cell cycle arrest in response to pheromone; GO:0007049:cell cycle; GO:0007050:cell cycle arrest; GO:0008150:biological_process; GO:0009987:cellular process; GO:001…
YPR082C	DIB1	0	0	0	0.240214	0.320817	10.1155	0.666667	184	0.571429	0.494473	GO:0000375:RNA splicing, via transesterification reactions; GO:0000377:RNA splicing, via transesterification reactions with bulged adenosine as nucleophile; GO:0000398:nuclear mRNA splicing, via spliceosome; GO:0006139:nucleobase, nucleoside, nucleotide and nucleic acid metabolic process; GO:0006396:RNA processing; GO:0006397:mRNA processing; GO:0008150:biological_process; GO:0008152:metabolic pr…
YCL058C							7.65407	0.493927	373		0.493927
YBL015W	ACH1	0	0	0	0.681818	12.1883	8.3817	0.537688	309	0.257888	0.492718	GO:0006082:organic acid metabolic process; GO:0006083:acetate metabolic process; GO:0006084:acetyl-CoA metabolic process; GO:0006732:coenzyme metabolic process; GO:0008150:biological_process; GO:0008152:metabolic process; GO:0009987:cellular process; GO:0019752:carboxylic acid metabolic process; GO:0032787:monocarboxylic acid metabolic process; GO:0044237:cellular metabolic process; GO:0051186:co…
YDL045W-A	MRP10	0	1	0	0.681818	14	3.25931	0.151978	1909	0.314501	0.490227	GO:0006412:translation; GO:0008150:biological_process; GO:0008152:metabolic process; GO:0009058:biosynthetic process; GO:0009059:macromolecule biosynthetic process; GO:0009987:cellular process; GO:0019538:protein metabolic process; GO:0043170:macromolecule metabolic process; GO:0044237:cellular metabolic process; GO:0044238:primary metabolic process; GO:0044260:cellular macromolecule metabolic pr…
YML079W	YML079W	1	0	0	0.327846	0.55091	7.76994	0.5	363	0.639456	0.489785	GO:0008150:biological_process;
YLR289W	GUF1	1	0	1	0.60101	10.0489	8.56433	0.569832	293	0.307554	0.489378	GO:0007005:mitochondrion organization and biogenesis; GO:0008150:biological_process;
YBR230C	OM14	1	0	1	0.681818	11.7317	5.53071	0.30087	798	0.480427	0.487801	GO:0007005:mitochondrion organization and biogenesis; GO:0008150:biological_process;
YPL260W	YPL260W	1	0	0	0.4	0.787812	7.08497	0.444795	461	0.606742	0.487313	GO:0008150:biological_process;
YOR367W	SCP1	0	0	0	0.649254	5.5934	7.32774	0.458042	425	0.518987	0.486462	GO:0001300:chronological cell aging; GO:0006996:organelle organization and biogenesis; GO:0007010:cytoskeleton organization and biogenesis; GO:0007015:actin filament organization; GO:0007568:aging; GO:0007569:cell aging; GO:0008150:biological_process; GO:0009987:cellular process; GO:0016043:cellular component organization and biogenesis; GO:0030029:actin filament-based process; GO:0030036:actin c…
YKL007W	CAP1	0	0	0	0.649254	5.10195	5.81621	0.323587	714	0.654412	0.486183	GO:0006996:organelle organization and biogenesis; GO:0007010:cytoskeleton organization and biogenesis; GO:0008064:regulation of actin polymerization and/or depolymerization; GO:0008150:biological_process; GO:0008152:metabolic process; GO:0008154:actin polymerization and/or depolymerization; GO:0009892:negative regulation of metabolic process; GO:0009987:cellular process; GO:0016043:cellular compo…
YKL117W	SBA1	0	0	0	0.367314	0.687231	8.57724	0.569832	292	0.518828	0.486159	GO:0000723:telomere maintenance; GO:0006457:protein folding; GO:0006996:organelle organization and biogenesis; GO:0007001:chromosome organization and biogenesis (sensu Eukaryota); GO:0008150:biological_process; GO:0008152:metabolic process; GO:0009987:cellular process; GO:0016043:cellular component organization and biogenesis; GO:0019538:protein metabolic process; GO:0032200:telomere organization…
YJR114W							9.43027	0.601449	240	0.366359	0.486039
YOR131C	YOR131C	1	0	0	0.325768	0.538905	8.0106	0.518182	339	0.606742	0.485982	GO:0008150:biological_process;
YDR529C	QCR7	0	0	1	0.649254	6.96736	7.66098	0.497959	371	0.468966	0.485481	GO:0006091:generation of precursor metabolites and energy; GO:0006118:electron transport; GO:0006119:oxidative phosphorylation; GO:0006122:mitochondrial electron transport, ubiquinol to cytochrome c; GO:0006461:protein complex assembly; GO:0006793:phosphorus metabolic process; GO:0006796:phosphate metabolic process; GO:0007005:mitochondrion organization and biogenesis; GO:0008150:biological_proce…
YDL078C	MDH3	0	0	0	0.371476	0.703938	5.57553	0.303571	776	0.779661	0.483558	GO:0005975:carbohydrate metabolic process; GO:0006081:aldehyde metabolic process; GO:0006082:organic acid metabolic process; GO:0006091:generation of precursor metabolites and energy; GO:0006097:glyoxylate cycle; GO:0006100:tricarboxylic acid cycle intermediate metabolic process; GO:0006108:malate metabolic process; GO:0006139:nucleobase, nucleoside, nucleotide and nucleic acid metabolic process;…
YMR099C	YMR099C	0	0	0	0.302297	0.461384	7.85034	0.50431	353	0.635135	0.482248	GO:0005975:carbohydrate metabolic process; GO:0008150:biological_process; GO:0008152:metabolic process; GO:0043170:macromolecule metabolic process; GO:0044238:primary metabolic process;
YDR286C	YDR286C	1	0	0	0.365539	0.677844	9.13824	0.58642	257	0.482014	0.478296	GO:0008150:biological_process;
YDR047W	HEM12	0	0	0	0.285401	0.405428	8.10519	0.523148	328	0.619355	0.477972	GO:0006778:porphyrin metabolic process; GO:0006779:porphyrin biosynthetic process; GO:0006783:heme biosynthetic process; GO:0008150:biological_process; GO:0008152:metabolic process; GO:0009058:biosynthetic process; GO:0009987:cellular process; GO:0019748:secondary metabolic process; GO:0033013:tetrapyrrole metabolic process; GO:0033014:tetrapyrrole biosynthetic process; GO:0042168:heme metabolic …
YLR008C	PAM18	0	0	1	0.545139	1.00135	6.83843	0.436578	490	0.545024	0.47688	GO:0006605:protein targeting; GO:0006626:protein targeting to mitochondrion; GO:0006810:transport; GO:0006839:mitochondrial transport; GO:0006886:intracellular protein transport; GO:0007005:mitochondrion organization and biogenesis; GO:0008104:protein localization; GO:0008150:biological_process; GO:0009987:cellular process; GO:0015031:protein transport; GO:0016043:cellular component organization …
YPL087W	YDC1	0	0	0	0.3632	0.674138	5.1747	0.275037	918	0.793103	0.476266	GO:0006629:lipid metabolic process; GO:0006643:membrane lipid metabolic process; GO:0006665:sphingolipid metabolic process; GO:0006672:ceramide metabolic process; GO:0006950:response to stress; GO:0008150:biological_process; GO:0008152:metabolic process; GO:0009266:response to temperature stimulus; GO:0009408:response to heat; GO:0009628:response to abiotic stimulus; GO:0009987:cellular process; …
YER093C-A	YER093C-A	1	0	0	0.327846	0.549434	9.64775	0.644628	218	0.452459	0.475419	GO:0008150:biological_process;
YPR126C							7.45804	0.474074	405		0.474074
YOR147W	MDM32	0	0	1	0.64539	11.1649	8.10123	0.523148	329	0.254351	0.473589	GO:0000001:mitochondrion inheritance; GO:0006873:cell ion homeostasis; GO:0006996:organelle organization and biogenesis; GO:0007005:mitochondrion organization and biogenesis; GO:0008150:biological_process; GO:0009987:cellular process; GO:0016043:cellular component organization and biogenesis; GO:0019725:cell homeostasis; GO:0042592:homeostatic process; GO:0048308:organelle inheritance; GO:0048311…
YFL036W	RPO41	0	0	1	0.370968	0.575785	10.8463	0.694444	146	0.388325	0.473326	GO:0000002:mitochondrial genome maintenance; GO:0006139:nucleobase, nucleoside, nucleotide and nucleic acid metabolic process; GO:0006350:transcription; GO:0006351:transcription, DNA-dependent; GO:0006390:transcription from mitochondrial promoter; GO:0006996:organelle organization and biogenesis; GO:0007005:mitochondrion organization and biogenesis; GO:0008150:biological_process; GO:0008152:metab…
YFL016C	MDJ1	0	0	0	0.764706	14	3.8592	0.1725	1592	0.236534	0.471088	GO:0006457:protein folding; GO:0006508:proteolysis; GO:0008150:biological_process; GO:0008152:metabolic process; GO:0009987:cellular process; GO:0019538:protein metabolic process; GO:0043170:macromolecule metabolic process; GO:0044237:cellular metabolic process; GO:0044238:primary metabolic process; GO:0044260:cellular macromolecule metabolic process; GO:0044267:cellular protein metabolic process;
YLR077W	YLR077W	1	0	0	0.292571	0.431402	7.18776	0.45098	441	0.666667	0.470996	GO:0008150:biological_process;
YJL060W	BNA3	0	0	0	0.530909	7.62302	8.45203	0.544503	305	0.338947	0.470464	GO:0006139:nucleobase, nucleoside, nucleotide and nucleic acid metabolic process; GO:0006732:coenzyme metabolic process; GO:0006733:oxidoreduction coenzyme metabolic process; GO:0006766:vitamin metabolic process; GO:0006767:water-soluble vitamin metabolic process; GO:0006769:nicotinamide metabolic process; GO:0008150:biological_process; GO:0008152:metabolic process; GO:0009058:biosynthetic proces…
YNL168C	YNL168C	1	0	0	0.537879	8.03378	5.18532	0.277273	906	0.586022	0.469755	GO:0008150:biological_process;
YMR150C	IMP1	0	0	1	0.317164	0.370246	7.74373	0.5	366	0.639456	0.469317	GO:0006464:protein modification process; GO:0006605:protein targeting; GO:0006626:protein targeting to mitochondrion; GO:0006627:mitochondrial protein processing; GO:0006810:transport; GO:0006839:mitochondrial transport; GO:0006886:intracellular protein transport; GO:0007005:mitochondrion organization and biogenesis; GO:0008104:protein localization; GO:0008150:biological_process; GO:0008152:metab…
YMR092C	AIP1	0	0	0	0.649254	5.61757	6.69448	0.415761	521	0.501961	0.466467	GO:0006950:response to stress; GO:0006970:response to osmotic stress; GO:0006996:organelle organization and biogenesis; GO:0007010:cytoskeleton organization and biogenesis; GO:0008150:biological_process; GO:0008152:metabolic process; GO:0008154:actin polymerization and/or depolymerization; GO:0009628:response to abiotic stimulus; GO:0009987:cellular process; GO:0016043:cellular component organiza…
YBR052C	RFS1	1	0	0	0.555147	1.04991	5.81839	0.324219	713	0.623377	0.466431	GO:0008150:biological_process;
YGR167W	CLC1	0	0	0	0.308789	0.347146	6.452	0.396947	562	0.746269	0.465317	GO:0006810:transport; GO:0006897:endocytosis; GO:0008150:biological_process; GO:0009987:cellular process; GO:0010324:membrane invagination; GO:0016043:cellular component organization and biogenesis; GO:0016044:membrane organization and biogenesis; GO:0016192:vesicle-mediated transport; GO:0051179:localization; GO:0051234:establishment of localization;
YGR255C	COQ6	0	0	0	0.64539	11.2299	5.75207	0.318868	731	0.429907	0.464619	GO:0006732:coenzyme metabolic process; GO:0006733:oxidoreduction coenzyme metabolic process; GO:0006743:ubiquinone metabolic process; GO:0006744:ubiquinone biosynthetic process; GO:0008150:biological_process; GO:0008152:metabolic process; GO:0009058:biosynthetic process; GO:0009108:coenzyme biosynthetic process; GO:0009987:cellular process; GO:0042375:quinone cofactor metabolic process; GO:004423…
YIL034C	CAP2	0	0	1	0.649254	5.34228	5.43944	0.296358	828	0.606742	0.463068	GO:0006996:organelle organization and biogenesis; GO:0007005:mitochondrion organization and biogenesis; GO:0007010:cytoskeleton organization and biogenesis; GO:0008064:regulation of actin polymerization and/or depolymerization; GO:0008150:biological_process; GO:0008152:metabolic process; GO:0008154:actin polymerization and/or depolymerization; GO:0009892:negative regulation of metabolic process; …
YDL018C	ERP3	0	0	0	0.209495	0.278974	10.9778	0.694444	137	0.487085	0.462844	GO:0006810:transport; GO:0008150:biological_process; GO:0009987:cellular process; GO:0016043:cellular component organization and biogenesis; GO:0032940:secretion by cell; GO:0045045:secretory pathway; GO:0046903:secretion; GO:0051179:localization; GO:0051234:establishment of localization; GO:0051641:cellular localization; GO:0051649:establishment of cellular localization;
YJR076C	CDC11	0	0	0	0.36262	0.67161	6.99781	0.444785	468	0.574359	0.462706	GO:0000003:reproduction; GO:0000282:cellular bud site selection; GO:0000746:conjugation; GO:0000747:conjugation with cellular fusion; GO:0000902:cell morphogenesis; GO:0000910:cytokinesis; GO:0007047:cell wall organization and biogenesis; GO:0007105:cytokinesis, site selection; GO:0007114:cell budding; GO:0007120:axial cellular bud site selection; GO:0007163:establishment and/or maintenance of ce…
YAL008W	FUN14	1	0	0	0.64539	11.1522	6.72452	0.422969	514	0.322266	0.462506	GO:0008150:biological_process;
YGR169C	PUS6	0	1	0	0.264822	0.359891	11.6627	0.8	92	0.322266	0.46191	GO:0001522:pseudouridine synthesis; GO:0006139:nucleobase, nucleoside, nucleotide and nucleic acid metabolic process; GO:0006399:tRNA metabolic process; GO:0006400:tRNA modification; GO:0008150:biological_process; GO:0008152:metabolic process; GO:0009451:RNA modification; GO:0009987:cellular process; GO:0016070:RNA metabolic process; GO:0043170:macromolecule metabolic process; GO:0043283:biopolym…
YJR065C	ARP3	0	0	1	0.649254	2.12334	6.34991	0.382567	587	0.518828	0.461231	GO:0000001:mitochondrion inheritance; GO:0006996:organelle organization and biogenesis; GO:0007005:mitochondrion organization and biogenesis; GO:0007010:cytoskeleton organization and biogenesis; GO:0007015:actin filament organization; GO:0008150:biological_process; GO:0009987:cellular process; GO:0016043:cellular component organization and biogenesis; GO:0030029:actin filament-based process; GO:0…
YPR021C	AGC1	0	0	0	0.459016	0.721671	10.0382	0.666667	187	0.332653	0.459481	GO:0006810:transport; GO:0006865:amino acid transport; GO:0008150:biological_process; GO:0015800:acidic amino acid transport; GO:0015810:aspartate transport; GO:0015813:glutamate transport; GO:0015837:amine transport; GO:0015849:organic acid transport; GO:0046942:carboxylic acid transport; GO:0051179:localization; GO:0051234:establishment of localization;
YOR297C	TIM18	0	0	1	0.649254	2.0842	8.51584	0.559783	298	0.332653	0.457428	GO:0006605:protein targeting; GO:0006612:protein targeting to membrane; GO:0006626:protein targeting to mitochondrion; GO:0006810:transport; GO:0006839:mitochondrial transport; GO:0006886:intracellular protein transport; GO:0007005:mitochondrion organization and biogenesis; GO:0008104:protein localization; GO:0008150:biological_process; GO:0009987:cellular process; GO:0015031:protein transport; G…
YKL058W	TOA2	0	0	0	0.33526	0.593254	7.39032	0.471223	416	0.554455	0.457151	GO:0006139:nucleobase, nucleoside, nucleotide and nucleic acid metabolic process; GO:0006350:transcription; GO:0006351:transcription, DNA-dependent; GO:0006352:transcription initiation; GO:0006366:transcription from RNA polymerase II promoter; GO:0006367:transcription initiation from RNA polymerase II promoter; GO:0008150:biological_process; GO:0008152:metabolic process; GO:0009987:cellular proce…
YDR177W	UBC1	0	0	0	0.349693	0.633828	7.13312	0.449511	450	0.562814	0.456317	GO:0000209:protein polyubiquitination; GO:0006464:protein modification process; GO:0006508:proteolysis; GO:0006511:ubiquitin-dependent protein catabolic process; GO:0006512:ubiquitin cycle; GO:0006513:protein monoubiquitination; GO:0006515:misfolded or incompletely synthesized protein catabolic process; GO:0006810:transport; GO:0006897:endocytosis; GO:0006996:organelle organization and biogenesis…
YNL138W	SRV2	0	0	1	0.649254	4.75212	7.78704	0.5	359	0.390052	0.456281	GO:0000902:cell morphogenesis; GO:0006996:organelle organization and biogenesis; GO:0007005:mitochondrion organization and biogenesis; GO:0007010:cytoskeleton organization and biogenesis; GO:0007124:pseudohyphal growth; GO:0007154:cell communication; GO:0007165:signal transduction; GO:0007242:intracellular signaling cascade; GO:0007264:small GTPase mediated signal transduction; GO:0007265:Ras pro…
YPL107W	YPL107W	1	0	0	0.625698	10.684	9.12187	0.58642	258	0.164835	0.455703	GO:0008150:biological_process;
YKL013C	ARC19	0	0	1	1	4.09891	5.28157	0.283931	877	0.592391	0.453948	GO:0000001:mitochondrion inheritance; GO:0000147:actin cortical patch assembly; GO:0006996:organelle organization and biogenesis; GO:0007005:mitochondrion organization and biogenesis; GO:0007010:cytoskeleton organization and biogenesis; GO:0008150:biological_process; GO:0009987:cellular process; GO:0016043:cellular component organization and biogenesis; GO:0022607:cellular component assembly; GO:…
YFR007W	YFR007W	1	0	0	0.321053	0.516502	9.67819	0.65	210	0.388325	0.453502	GO:0008150:biological_process;
YLR112W							7.25941	0.452055	432		0.452055
YNL026W	SAM50	0	0	1	0.325768	0.527275	4.73024	0.241337	1098	0.793103	0.451986	GO:0006461:protein complex assembly; GO:0006605:protein targeting; GO:0006626:protein targeting to mitochondrion; GO:0006810:transport; GO:0006839:mitochondrial transport; GO:0006886:intracellular protein transport; GO:0006996:organelle organization and biogenesis; GO:0007005:mitochondrion organization and biogenesis; GO:0007006:mitochondrial membrane organization and biogenesis; GO:0007008:outer…
YGR046W	TAM41	0	0	1	0.663636	11.3716	7.86965	0.510917	349	0.18227	0.451305	GO:0006605:protein targeting; GO:0006626:protein targeting to mitochondrion; GO:0006810:transport; GO:0006839:mitochondrial transport; GO:0006886:intracellular protein transport; GO:0007005:mitochondrion organization and biogenesis; GO:0008104:protein localization; GO:0008150:biological_process; GO:0009987:cellular process; GO:0015031:protein transport; GO:0016043:cellular component organization …
YDR133C							7.18351	0.45098	444		0.45098
YBR151W	APD1	1	0	1	0.434238	0.951994	4.42801	0.215135	1251	0.693878	0.450081	GO:0007005:mitochondrion organization and biogenesis; GO:0008150:biological_process;
YBL080C	PET112	0	1	0	0.587379	1.26332	9.58836	0.627907	227	0.251302	0.448531	GO:0006091:generation of precursor metabolites and energy; GO:0006412:translation; GO:0006996:organelle organization and biogenesis; GO:0007005:mitochondrion organization and biogenesis; GO:0008150:biological_process; GO:0008152:metabolic process; GO:0009058:biosynthetic process; GO:0009059:macromolecule biosynthetic process; GO:0009060:aerobic respiration; GO:0009987:cellular process; GO:0015980…
YDL008W	APC11	0	0	0	0.275754	0.385071	8.42291	0.53886	307	0.528384	0.447525	GO:0000022:mitotic spindle elongation; GO:0000070:mitotic sister chromatid segregation; GO:0000074:regulation of progression through cell cycle; GO:0000087:M phase of mitotic cell cycle; GO:0000226:microtubule cytoskeleton organization and biogenesis; GO:0000278:mitotic cell cycle; GO:0000279:M phase; GO:0000819:sister chromatid segregation; GO:0006464:protein modification process; GO:0006508:pro…
YLR283W	YLR283W	1	0	0	0.63871	11.032	7.57954	0.484127	382	0.223069	0.447278	GO:0008150:biological_process;
YBL041W	PRE7	0	0	0	0.474114	0.823183	5.59245	0.306306	770	0.615385	0.446924	GO:0006508:proteolysis; GO:0006511:ubiquitin-dependent protein catabolic process; GO:0008150:biological_process; GO:0008152:metabolic process; GO:0009056:catabolic process; GO:0009057:macromolecule catabolic process; GO:0009987:cellular process; GO:0019538:protein metabolic process; GO:0019941:modification-dependent protein catabolic process; GO:0030163:protein catabolic process; GO:0043170:macro…
YDR036C	EHD3	0	1	1	0.584906	9.73582	2.49765	0.133985	2279	0.612121	0.446454	GO:0006082:organic acid metabolic process; GO:0006629:lipid metabolic process; GO:0006631:fatty acid metabolic process; GO:0006635:fatty acid beta-oxidation; GO:0006810:transport; GO:0006897:endocytosis; GO:0007005:mitochondrion organization and biogenesis; GO:0008150:biological_process; GO:0008152:metabolic process; GO:0009987:cellular process; GO:0010324:membrane invagination; GO:0016043:cellul…
YDL027C	YDL027C	1	0	0	0.681818	11.7301	5.82132	0.324853	711	0.333333	0.446434	GO:0008150:biological_process;
YER154W	OXA1	0	0	1	0.649254	1.94119	8.08156	0.523148	331	0.332653	0.445209	GO:0006996:organelle organization and biogenesis; GO:0007005:mitochondrion organization and biogenesis; GO:0007006:mitochondrial membrane organization and biogenesis; GO:0008104:protein localization; GO:0008150:biological_process; GO:0009987:cellular process; GO:0016043:cellular component organization and biogenesis; GO:0016044:membrane organization and biogenesis; GO:0032978:protein insertion in…
YER053C	PIC2	0	0	0	0.642857	11.078	6.76789	0.429799	502	0.269679	0.444769	GO:0006810:transport; GO:0006811:ion transport; GO:0006817:phosphate transport; GO:0006820:anion transport; GO:0008150:biological_process; GO:0015698:inorganic anion transport; GO:0051179:localization; GO:0051234:establishment of localization;
YOR176W	HEM15	0	0	0	0.603093	10.1303	6.60475	0.411141	536	0.32996	0.444705	GO:0006778:porphyrin metabolic process; GO:0006779:porphyrin biosynthetic process; GO:0006783:heme biosynthetic process; GO:0008150:biological_process; GO:0008152:metabolic process; GO:0009058:biosynthetic process; GO:0009987:cellular process; GO:0019748:secondary metabolic process; GO:0033013:tetrapyrrole metabolic process; GO:0033014:tetrapyrrole biosynthetic process; GO:0042168:heme metabolic …
YNL156C	NSG2	0	0	0	0.363782	0.674138	6.2552	0.375576	610	0.586022	0.443953	GO:0006066:alcohol metabolic process; GO:0006629:lipid metabolic process; GO:0006694:steroid biosynthetic process; GO:0008150:biological_process; GO:0008152:metabolic process; GO:0008202:steroid metabolic process; GO:0008610:lipid biosynthetic process; GO:0009058:biosynthetic process; GO:0009987:cellular process; GO:0016125:sterol metabolic process; GO:0016126:sterol biosynthetic process; GO:0044…
YDR513W	GRX2	0	0	0	0.412668	0.83193	5.44826	0.296482	823	0.613924	0.443649	GO:0006800:oxygen and reactive oxygen species metabolic process; GO:0006950:response to stress; GO:0006979:response to oxidative stress; GO:0008150:biological_process; GO:0008152:metabolic process; GO:0009987:cellular process; GO:0019725:cell homeostasis; GO:0030503:regulation of cell redox homeostasis; GO:0042221:response to chemical stimulus; GO:0042592:homeostatic process; GO:0044237:cellular …
YNL098C	RAS2	0	0	0	0.343891	0.622504	7.21751	0.45098	436	0.523605	0.441984	GO:0000003:reproduction; GO:0000409:regulation of transcription by galactose; GO:0000411:positive regulation of transcription by galactose; GO:0000902:cell morphogenesis; GO:0001302:replicative cell aging; GO:0006139:nucleobase, nucleoside, nucleotide and nucleic acid metabolic process; GO:0006350:transcription; GO:0006351:transcription, DNA-dependent; GO:0006355:regulation of transcription, DNA-…
YMR244C-A	YMR244C-A	1	0	0	0.388693	0.759843	9.5503	0.618321	231	0.311567	0.441528	GO:0008150:biological_process;
YKL213C	DOA1	0	0	0	0.649254	1.97147	7.25226	0.45098	433	0.394022	0.441315	GO:0000726:non-recombinational repair; GO:0006139:nucleobase, nucleoside, nucleotide and nucleic acid metabolic process; GO:0006259:DNA metabolic process; GO:0006281:DNA repair; GO:0006302:double-strand break repair; GO:0006303:double-strand break repair via nonhomologous end joining; GO:0006464:protein modification process; GO:0006508:proteolysis; GO:0006511:ubiquitin-dependent protein catabolic…
YDR031W	MIC14	1	0	0	0.319372	0.508263	5.91276	0.333333	686	0.666667	0.440961	GO:0008150:biological_process;
YMR056C	AAC1	0	0	1	0.621622	10.4204	6.49231	0.4	557	0.314501	0.440825	GO:0006091:generation of precursor metabolites and energy; GO:0006810:transport; GO:0006839:mitochondrial transport; GO:0007005:mitochondrion organization and biogenesis; GO:0008150:biological_process; GO:0008152:metabolic process; GO:0009060:aerobic respiration; GO:0009987:cellular process; GO:0015980:energy derivation by oxidation of organic compounds; GO:0016043:cellular component organization…
YDR322C-A	TIM11	0	0	1	0.681818	14	4.34309	0.205128	1315	0.1064	0.437723	GO:0006091:generation of precursor metabolites and energy; GO:0006119:oxidative phosphorylation; GO:0006139:nucleobase, nucleoside, nucleotide and nucleic acid metabolic process; GO:0006163:purine nucleotide metabolic process; GO:0006164:purine nucleotide biosynthetic process; GO:0006732:coenzyme metabolic process; GO:0006752:group transfer coenzyme metabolic process; GO:0006753:nucleoside phosph…
YHR002W	LEU5	0	0	0	0.456	0.718926	9.55481	0.618321	230	0.316794	0.437473	GO:0006810:transport; GO:0008150:biological_process; GO:0015880:coenzyme A transport; GO:0051179:localization; GO:0051181:cofactor transport; GO:0051182:coenzyme transport; GO:0051234:establishment of localization;
YDR376W	ARH1	0	0	0	0.626437	10.7026	3.43846	0.15682	1819	0.530702	0.435834	GO:0006873:cell ion homeostasis; GO:0006875:metal ion homeostasis; GO:0006879:iron ion homeostasis; GO:0008150:biological_process; GO:0009987:cellular process; GO:0019725:cell homeostasis; GO:0030003:cation homeostasis; GO:0030005:di-, tri-valent inorganic cation homeostasis; GO:0042592:homeostatic process; GO:0046916:transition metal ion homeostasis; GO:0048878:chemical homeostasis; GO:0050801:i…
YNR041C	COQ2	0	0	0	0.60101	10.0687	3.94255	0.177586	1545	0.535714	0.4358	GO:0006732:coenzyme metabolic process; GO:0006733:oxidoreduction coenzyme metabolic process; GO:0006743:ubiquinone metabolic process; GO:0006744:ubiquinone biosynthetic process; GO:0008150:biological_process; GO:0008152:metabolic process; GO:0009058:biosynthetic process; GO:0009108:coenzyme biosynthetic process; GO:0009987:cellular process; GO:0042375:quinone cofactor metabolic process; GO:004423…
YDL120W	YFH1	0	0	0	0.596859	1.33651	6.01088	0.347458	661	0.492537	0.435763	GO:0006464:protein modification process; GO:0006800:oxygen and reactive oxygen species metabolic process; GO:0006873:cell ion homeostasis; GO:0006875:metal ion homeostasis; GO:0006879:iron ion homeostasis; GO:0008150:biological_process; GO:0008152:metabolic process; GO:0009987:cellular process; GO:0016226:iron-sulfur cluster assembly; GO:0018282:metal incorporation into metallo-sulfur cluster; GO…
YDL137W	ARF2	0	0	0	0.225225	0.297061	9.25295	0.587413	246	0.492537	0.434863	GO:0006810:transport; GO:0006888:ER to Golgi vesicle-mediated transport; GO:0006891:intra-Golgi vesicle-mediated transport; GO:0008150:biological_process; GO:0009987:cellular process; GO:0016043:cellular component organization and biogenesis; GO:0016192:vesicle-mediated transport; GO:0032940:secretion by cell; GO:0045045:secretory pathway; GO:0046903:secretion; GO:0046907:intracellular transport;…
YOR201C	MRM1	0	1	0	0.589372	9.86688	2.23081	0.12966	2421	0.571429	0.431262	GO:0000154:rRNA modification; GO:0006139:nucleobase, nucleoside, nucleotide and nucleic acid metabolic process; GO:0008150:biological_process; GO:0008152:metabolic process; GO:0009451:RNA modification; GO:0009987:cellular process; GO:0016070:RNA metabolic process; GO:0016072:rRNA metabolic process; GO:0043170:macromolecule metabolic process; GO:0043283:biopolymer metabolic process; GO:0043412:bio…
YMR166C	YMR166C	0	0	0	0.642857	11.1198	5.11414	0.270622	949	0.388325	0.431169	GO:0006810:transport; GO:0008150:biological_process; GO:0051179:localization; GO:0051234:establishment of localization;
YBL064C	PRX1	0	0	0	0.681818	11.9484	5.80222	0.32233	717	0.287781	0.430269	GO:0006800:oxygen and reactive oxygen species metabolic process; GO:0006950:response to stress; GO:0006979:response to oxidative stress; GO:0008150:biological_process; GO:0008152:metabolic process; GO:0009987:cellular process; GO:0019725:cell homeostasis; GO:0030503:regulation of cell redox homeostasis; GO:0042221:response to chemical stimulus; GO:0042592:homeostatic process; GO:0044237:cellular …
YHR008C	SOD2	0	0	0	0.636943	11.0063	6.54936	0.405759	545	0.253652	0.429443	GO:0000302:response to reactive oxygen species; GO:0001300:chronological cell aging; GO:0001302:replicative cell aging; GO:0001306:age-dependent response to oxidative stress; GO:0001315:age-dependent response to reactive oxygen species; GO:0001320:age-dependent response to reactive oxygen species during chronological cell aging; GO:0001323:age-dependent general metabolic decline during chronologi…
YNL015W	PBI2	0	0	0	0.407547	0.815309	6.13045	0.368539	630	0.504	0.42914	GO:0006508:proteolysis; GO:0006944:membrane fusion; GO:0006996:organelle organization and biogenesis; GO:0007033:vacuole organization and biogenesis; GO:0008150:biological_process; GO:0008152:metabolic process; GO:0009987:cellular process; GO:0016043:cellular component organization and biogenesis; GO:0016044:membrane organization and biogenesis; GO:0019222:regulation of metabolic process; GO:0019…
YOR042W	CUE5	1	0	0	0.329268	0.426753	7.86152	0.510917	350	0.482014	0.429059	GO:0008150:biological_process;
YIL124W	AYR1	0	0	0	0.328691	0.561276	5.67692	0.313544	747	0.639456	0.428481	GO:0006082:organic acid metabolic process; GO:0006629:lipid metabolic process; GO:0006643:membrane lipid metabolic process; GO:0006644:phospholipid metabolic process; GO:0006650:glycerophospholipid metabolic process; GO:0006654:phosphatidic acid biosynthetic process; GO:0008150:biological_process; GO:0008152:metabolic process; GO:0008610:lipid biosynthetic process; GO:0008654:phospholipid biosynt…
YML087C	YML087C	1	0	0	0.325768	0.538251	9.65167	0.65	216	0.308394	0.427968	GO:0008150:biological_process;
YCL052C	PBN1	0	0	0	0.28714	0.410398	7.18535	0.45098	443	0.535714	0.426059	GO:0006464:protein modification process; GO:0006497:protein amino acid lipidation; GO:0006505:GPI anchor metabolic process; GO:0006506:GPI anchor biosynthetic process; GO:0006508:proteolysis; GO:0006511:ubiquitin-dependent protein catabolic process; GO:0006515:misfolded or incompletely synthesized protein catabolic process; GO:0006629:lipid metabolic process; GO:0006643:membrane lipid metabolic p…
YCR004C	YCP4	1	0	0	0.345979	0.624667	5.91001	0.333333	688	0.586022	0.424984	GO:0008150:biological_process;
YDR393W	SHE9	0	0	1	0.416149	0.659715	9.66385	0.65	214	0.257844	0.423249	GO:0006996:organelle organization and biogenesis; GO:0007005:mitochondrion organization and biogenesis; GO:0007006:mitochondrial membrane organization and biogenesis; GO:0007007:inner mitochondrial membrane organization and biogenesis; GO:0008150:biological_process; GO:0009987:cellular process; GO:0016043:cellular component organization and biogenesis; GO:0016044:membrane organization and biogene…
YKL109W	HAP4	0	0	0	0.196119	0.260126	12.5403	0.820513	52	0.252949	0.421613	GO:0005975:carbohydrate metabolic process; GO:0006109:regulation of carbohydrate metabolic process; GO:0006139:nucleobase, nucleoside, nucleotide and nucleic acid metabolic process; GO:0006350:transcription; GO:0008150:biological_process; GO:0008152:metabolic process; GO:0009987:cellular process; GO:0019222:regulation of metabolic process; GO:0043170:macromolecule metabolic process; GO:0044237:ce…
YER017C	AFG3	0	0	1	0.64539	11.164	3.76178	0.167068	1647	0.452459	0.420828	GO:0006412:translation; GO:0006461:protein complex assembly; GO:0006464:protein modification process; GO:0006465:signal peptide processing; GO:0006508:proteolysis; GO:0006518:peptide metabolic process; GO:0006605:protein targeting; GO:0006626:protein targeting to mitochondrion; GO:0006810:transport; GO:0006839:mitochondrial transport; GO:0006886:intracellular protein transport; GO:0007005:mitocho…
YNR035C	ARC35	0	0	1	0.666667	3.82098	3.72554	0.166667	1670	0.606742	0.419838	GO:0000001:mitochondrion inheritance; GO:0000226:microtubule cytoskeleton organization and biogenesis; GO:0006996:organelle organization and biogenesis; GO:0007005:mitochondrion organization and biogenesis; GO:0007010:cytoskeleton organization and biogenesis; GO:0007017:microtubule-based process; GO:0008150:biological_process; GO:0009987:cellular process; GO:0016043:cellular component organizatio…
YOR205C	YOR205C	1	0	0	0.561702	8.86855	7.53159	0.480769	391	0.211716	0.419519	GO:0008150:biological_process;
YGR194C	XKS1	0	0	0	0.341791	0.613496	7.63258	0.491935	375	0.415929	0.418225	GO:0005975:carbohydrate metabolic process; GO:0005996:monosaccharide metabolic process; GO:0005997:xylulose metabolic process; GO:0005998:xylulose catabolic process; GO:0006066:alcohol metabolic process; GO:0006091:generation of precursor metabolites and energy; GO:0008150:biological_process; GO:0008152:metabolic process; GO:0009056:catabolic process; GO:0009057:macromolecule catabolic process; G…
YIL033C	BCY1	0	0	0	0.358044	0.659269	6.1037	0.364444	636	0.526087	0.41807	GO:0000902:cell morphogenesis; GO:0006950:response to stress; GO:0007124:pseudohyphal growth; GO:0007154:cell communication; GO:0007165:signal transduction; GO:0008150:biological_process; GO:0008361:regulation of cell size; GO:0009266:response to temperature stimulus; GO:0009408:response to heat; GO:0009628:response to abiotic stimulus; GO:0009653:anatomical structure morphogenesis; GO:0009987:ce…
YHR113W	YHR113W	0	0	0	0.314839	0.498441	6.90783	0.436578	481	0.496154	0.417954	GO:0006508:proteolysis; GO:0008150:biological_process; GO:0008152:metabolic process; GO:0009987:cellular process; GO:0019538:protein metabolic process; GO:0043170:macromolecule metabolic process; GO:0044237:cellular metabolic process; GO:0044238:primary metabolic process; GO:0044260:cellular macromolecule metabolic process; GO:0044267:cellular protein metabolic process;
YDL029W	ARP2	0	0	1	0.649254	5.03519	3.57917	0.160972	1747	0.606742	0.417939	GO:0000001:mitochondrion inheritance; GO:0006996:organelle organization and biogenesis; GO:0007005:mitochondrion organization and biogenesis; GO:0007010:cytoskeleton organization and biogenesis; GO:0007015:actin filament organization; GO:0008150:biological_process; GO:0009987:cellular process; GO:0016043:cellular component organization and biogenesis; GO:0030029:actin filament-based process; GO:0…
YOL122C	SMF1	0	0	0	0.126407	0.180592	9.18854	0.58642	253	0.545024	0.417578	GO:0000041:transition metal ion transport; GO:0006810:transport; GO:0006811:ion transport; GO:0006812:cation transport; GO:0006828:manganese ion transport; GO:0008150:biological_process; GO:0015674:di-, tri-valent inorganic cation transport; GO:0030001:metal ion transport; GO:0051179:localization; GO:0051234:establishment of localization;
YNL173C	MDG1	0	0	0	0.325768	0.528424	8.56381	0.566667	294	0.358744	0.416999	GO:0000003:reproduction; GO:0000746:conjugation; GO:0000747:conjugation with cellular fusion; GO:0000749:response to pheromone during conjugation with cellular fusion; GO:0000750:pheromone-dependent signal transduction during conjugation with cellular fusion; GO:0007154:cell communication; GO:0007165:signal transduction; GO:0007166:cell surface receptor linked signal transduction; GO:0007186:G-pr…
YPR134W	MSS18	0	0	0	0.580645	9.55461	5.46278	0.296482	817	0.365297	0.41584	GO:0000372:Group I intron splicing; GO:0000375:RNA splicing, via transesterification reactions; GO:0000376:RNA splicing, via transesterification reactions with guanosine as nucleophile; GO:0006139:nucleobase, nucleoside, nucleotide and nucleic acid metabolic process; GO:0006396:RNA processing; GO:0008150:biological_process; GO:0008152:metabolic process; GO:0008380:RNA splicing; GO:0009987:cellula…
YJL001W	PRE3	0	0	0	0.28115	0.394182	6.75406	0.425352	507	0.537037	0.415778	GO:0000003:reproduction; GO:0006508:proteolysis; GO:0006511:ubiquitin-dependent protein catabolic process; GO:0006950:response to stress; GO:0008150:biological_process; GO:0008152:metabolic process; GO:0009056:catabolic process; GO:0009057:macromolecule catabolic process; GO:0009987:cellular process; GO:0019538:protein metabolic process; GO:0019941:modification-dependent protein catabolic process…
YJR044C	VPS55	0	0	0	0.310777	0.479299	5.19733	0.278116	902	0.649635	0.414112	GO:0006810:transport; GO:0007034:vacuolar transport; GO:0008150:biological_process; GO:0009987:cellular process; GO:0016043:cellular component organization and biogenesis; GO:0016192:vesicle-mediated transport; GO:0016197:endosome transport; GO:0045324:late endosome to vacuole transport; GO:0046907:intracellular transport; GO:0051179:localization; GO:0051234:establishment of localization; GO:0051…
YNL239W	LAP3	0	0	0	0.576577	9.28261	6.57188	0.410053	541	0.248731	0.413608	GO:0008150:biological_process; GO:0042221:response to chemical stimulus; GO:0042493:response to drug; GO:0046677:response to antibiotic; GO:0050896:response to stimulus;
YFR050C	PRE4	0	0	0	0.288098	0.412411	6.07567	0.357298	647	0.589189	0.413567	GO:0006508:proteolysis; GO:0006511:ubiquitin-dependent protein catabolic process; GO:0008150:biological_process; GO:0008152:metabolic process; GO:0009056:catabolic process; GO:0009057:macromolecule catabolic process; GO:0009987:cellular process; GO:0019538:protein metabolic process; GO:0019941:modification-dependent protein catabolic process; GO:0030163:protein catabolic process; GO:0043170:macro…
YGL018C	JAC1	0	0	0	0.561702	8.80983	7.45617	0.474074	406	0.19907	0.4119	GO:0006091:generation of precursor metabolites and energy; GO:0008150:biological_process; GO:0008152:metabolic process; GO:0009060:aerobic respiration; GO:0009987:cellular process; GO:0015980:energy derivation by oxidation of organic compounds; GO:0016226:iron-sulfur cluster assembly; GO:0031163:metallo-sulfur cluster assembly; GO:0044237:cellular metabolic process; GO:0045333:cellular respiratio…
YGR257C	MTM1	0	0	0	0.630058	10.7642	3.50629	0.159226	1782	0.453333	0.411011	GO:0000041:transition metal ion transport; GO:0006810:transport; GO:0006811:ion transport; GO:0006812:cation transport; GO:0006828:manganese ion transport; GO:0008150:biological_process; GO:0015674:di-, tri-valent inorganic cation transport; GO:0030001:metal ion transport; GO:0051179:localization; GO:0051234:establishment of localization;
YGR243W	YGR243W	1	0	0	0.657658	11.2752	6.58703	0.411141	539	0.158741	0.410121	GO:0008150:biological_process;
YBR149W	ARA1	0	0	0	0.555147	1.10093	5.43129	0.296358	830	0.482014	0.410084	GO:0005975:carbohydrate metabolic process; GO:0008150:biological_process; GO:0008152:metabolic process; GO:0043170:macromolecule metabolic process; GO:0044238:primary metabolic process;
YBR234C	ARC40	0	0	1	0.666667	3.83115	4.90563	0.253012	1022	0.492537	0.408943	GO:0000001:mitochondrion inheritance; GO:0006996:organelle organization and biogenesis; GO:0007005:mitochondrion organization and biogenesis; GO:0007010:cytoskeleton organization and biogenesis; GO:0007015:actin filament organization; GO:0008150:biological_process; GO:0009987:cellular process; GO:0016043:cellular component organization and biogenesis; GO:0030029:actin filament-based process; GO:0…
YOR278W	HEM4	0	0	0	0.200998	0.266194	9.24964	0.58642	247	0.440895	0.4085	GO:0006778:porphyrin metabolic process; GO:0006779:porphyrin biosynthetic process; GO:0006783:heme biosynthetic process; GO:0008150:biological_process; GO:0008152:metabolic process; GO:0009058:biosynthetic process; GO:0009987:cellular process; GO:0019748:secondary metabolic process; GO:0033013:tetrapyrrole metabolic process; GO:0033014:tetrapyrrole biosynthetic process; GO:0042168:heme metabolic …
YKL157W	APE2	0	0	0	0.548638	8.17844	7.26488	0.455172	429	0.219017	0.408179	GO:0006518:peptide metabolic process; GO:0008150:biological_process; GO:0008152:metabolic process; GO:0009987:cellular process; GO:0044237:cellular metabolic process;
YLR090W	XDJ1	0	0	0	0.621622	10.5289	2.45654	0.132619	2309	0.482014	0.407888	GO:0000723:telomere maintenance; GO:0006996:organelle organization and biogenesis; GO:0007001:chromosome organization and biogenesis (sensu Eukaryota); GO:0008150:biological_process; GO:0009987:cellular process; GO:0016043:cellular component organization and biogenesis; GO:0032200:telomere organization and biogenesis; GO:0051276:chromosome organization and biogenesis;
YFR045W	YFR045W	0	0	0	0.347561	0.628267	7.20707	0.45098	438	0.422018	0.407795	GO:0006810:transport; GO:0008150:biological_process; GO:0051179:localization; GO:0051234:establishment of localization;
YCL057W	PRD1	0	0	1	0.271429	0.376684	8.49802	0.553191	302	0.401685	0.407468	GO:0006508:proteolysis; GO:0007005:mitochondrion organization and biogenesis; GO:0008150:biological_process; GO:0008152:metabolic process; GO:0009987:cellular process; GO:0019538:protein metabolic process; GO:0043170:macromolecule metabolic process; GO:0044237:cellular metabolic process; GO:0044238:primary metabolic process; GO:0044260:cellular macromolecule metabolic process; GO:0044267:cellular…
YGR150C	YGR150C	1	0	1	0.597015	10.0056	6.9787	0.444785	472	0.182957	0.40555	GO:0007005:mitochondrion organization and biogenesis; GO:0008150:biological_process;
YBR221C	PDB1	0	0	0	0.612022	1.48278	2.49544	0.133831	2281	0.603352	0.404601	GO:0006082:organic acid metabolic process; GO:0006090:pyruvate metabolic process; GO:0008150:biological_process; GO:0008152:metabolic process; GO:0009987:cellular process; GO:0019752:carboxylic acid metabolic process; GO:0032787:monocarboxylic acid metabolic process; GO:0044237:cellular metabolic process;
YDR204W	COQ4	0	0	0	0.635294	10.9779	4.32823	0.203252	1327	0.382716	0.404054	GO:0006732:coenzyme metabolic process; GO:0006733:oxidoreduction coenzyme metabolic process; GO:0006743:ubiquinone metabolic process; GO:0006744:ubiquinone biosynthetic process; GO:0008150:biological_process; GO:0008152:metabolic process; GO:0009058:biosynthetic process; GO:0009108:coenzyme biosynthetic process; GO:0009987:cellular process; GO:0042375:quinone cofactor metabolic process; GO:004423…
YBR016W	YBR016W	0	0	0	0.452442	0.802649	7.43539	0.472924	408	0.333333	0.403834	GO:0006950:response to stress; GO:0008150:biological_process; GO:0009269:response to desiccation; GO:0009414:response to water deprivation; GO:0009415:response to water; GO:0009628:response to abiotic stimulus; GO:0050896:response to stimulus;
YBL056W	PTC3	0	0	0	0.521739	0.921045	5.55576	0.30212	786	0.475352	0.403706	GO:0000074:regulation of progression through cell cycle; GO:0000079:regulation of cyclin-dependent protein kinase activity; GO:0000161:MAPKKK cascade during osmolarity sensing; GO:0000165:MAPKKK cascade; GO:0000173:inactivation of MAPK activity during osmolarity sensing; GO:0000188:inactivation of MAPK activity; GO:0006464:protein modification process; GO:0006469:negative regulation of protein ki…
YJR118C	ILM1	0	0	1	0.545455	0.812863	4.76936	0.244332	1079	0.550725	0.40323	GO:0000002:mitochondrial genome maintenance; GO:0006996:organelle organization and biogenesis; GO:0007005:mitochondrion organization and biogenesis; GO:0008150:biological_process; GO:0009987:cellular process; GO:0016043:cellular component organization and biogenesis;
YHR109W	CTM1	0	0	0	0.327846	0.560827	9.64981	0.644628	217	0.232184	0.402695	GO:0006464:protein modification process; GO:0008150:biological_process; GO:0008152:metabolic process; GO:0009987:cellular process; GO:0019538:protein metabolic process; GO:0043170:macromolecule metabolic process; GO:0043283:biopolymer metabolic process; GO:0043412:biopolymer modification; GO:0044237:cellular metabolic process; GO:0044238:primary metabolic process; GO:0044260:cellular macromolecul…
YLL020C							6.51885	0.402597	550		0.402597
YKL039W	PTM1	1	0	0	0.571429	1.05545	3.17519	0.149558	1947	0.6	0.401551	GO:0008150:biological_process;
YPR125W	YLH47	0	0	1	0.649254	2.24576	6.77058	0.431034	501	0.293924	0.40136	GO:0006996:organelle organization and biogenesis; GO:0007005:mitochondrion organization and biogenesis; GO:0007006:mitochondrial membrane organization and biogenesis; GO:0008104:protein localization; GO:0008150:biological_process; GO:0009987:cellular process; GO:0016043:cellular component organization and biogenesis; GO:0016044:membrane organization and biogenesis; GO:0033036:macromolecule locali…
YBL058W	SHP1	0	0	0	0.577778	1.20184	1.87272	0.120553	2627	0.612121	0.40126	GO:0000003:reproduction; GO:0000723:telomere maintenance; GO:0005975:carbohydrate metabolic process; GO:0005976:polysaccharide metabolic process; GO:0005977:glycogen metabolic process; GO:0006073:glucan metabolic process; GO:0006091:generation of precursor metabolites and energy; GO:0006112:energy reserve metabolic process; GO:0006508:proteolysis; GO:0006511:ubiquitin-dependent protein catabolic …
YDL046W	NPC2	0	0	0	0.302046	0.460812	5.71052	0.315299	743	0.57732	0.401176	GO:0006810:transport; GO:0006869:lipid transport; GO:0008150:biological_process; GO:0015918:sterol transport; GO:0051179:localization; GO:0051234:establishment of localization;
YMR071C	TVP18	0	0	0	0.235702	0.313475	6.02402	0.348936	659	0.612121	0.400822	GO:0006810:transport; GO:0008150:biological_process; GO:0016192:vesicle-mediated transport; GO:0051179:localization; GO:0051234:establishment of localization;
YDL023C							6.50059	0.4	556		0.4
YIL134W	FLX1	0	0	0	0.367418	0.556041	7.3584	0.464539	421	0.404558	0.399652	GO:0006810:transport; GO:0008150:biological_process; GO:0015883:FAD transport; GO:0051179:localization; GO:0051181:cofactor transport; GO:0051234:establishment of localization;
YER163C	YER163C	1	0	0	0.312579	0.493258	6.42141	0.393939	568	0.482014	0.39836	GO:0008150:biological_process;
YDL045C	FAD1	0	0	0	0.245678	0.328312	7.68349	0.497959	370	0.452459	0.398189	GO:0006732:coenzyme metabolic process; GO:0006733:oxidoreduction coenzyme metabolic process; GO:0006746:FADH2 metabolic process; GO:0006747:FAD biosynthetic process; GO:0006766:vitamin metabolic process; GO:0006767:water-soluble vitamin metabolic process; GO:0008150:biological_process; GO:0008152:metabolic process; GO:0009058:biosynthetic process; GO:0009108:coenzyme biosynthetic process; GO:0009…
YGL221C	NIF3	1	0	1	0.533088	7.74795	5.12918	0.272993	943	0.390052	0.39809	GO:0007005:mitochondrion organization and biogenesis; GO:0008150:biological_process;
YHL032C	GUT1	0	0	0	0.612565	10.2932	6.50828	0.4	554	0.194043	0.396734	GO:0006066:alcohol metabolic process; GO:0006071:glycerol metabolic process; GO:0008150:biological_process; GO:0008152:metabolic process; GO:0009987:cellular process; GO:0019751:polyol metabolic process; GO:0044237:cellular metabolic process;
YAL049C	YAL049C	1	0	0	0.269889	0.368202	6.36495	0.383292	581	0.535714	0.396563	GO:0008150:biological_process;
YJL167W	ERG20	0	0	0	0.348624	0.633256	6.42634	0.393939	566	0.44373	0.396503	GO:0006066:alcohol metabolic process; GO:0006629:lipid metabolic process; GO:0006694:steroid biosynthetic process; GO:0006696:ergosterol biosynthetic process; GO:0006720:isoprenoid metabolic process; GO:0008150:biological_process; GO:0008152:metabolic process; GO:0008202:steroid metabolic process; GO:0008204:ergosterol metabolic process; GO:0008299:isoprenoid biosynthetic process; GO:0008610:lipi…
YBR091C	MRS5	0	0	1	0.633987	1.62621	7.41061	0.472924	413	0.236534	0.396463	GO:0006605:protein targeting; GO:0006626:protein targeting to mitochondrion; GO:0006810:transport; GO:0006839:mitochondrial transport; GO:0006886:intracellular protein transport; GO:0006996:organelle organization and biogenesis; GO:0007005:mitochondrion organization and biogenesis; GO:0007006:mitochondrial membrane organization and biogenesis; GO:0007007:inner mitochondrial membrane organization …
YHL005C							6.445	0.395939	563		0.395939
YBR129C	OPY1	0	0	0	0.555147	1.1355	6.10496	0.365256	635	0.365297	0.394961	GO:0000003:reproduction; GO:0000746:conjugation; GO:0000747:conjugation with cellular fusion; GO:0008150:biological_process; GO:0009987:cellular process; GO:0019953:sexual reproduction; GO:0022413:reproductive process in single-celled organism; GO:0022414:reproductive process; GO:0032505:reproduction of a single-celled organism; GO:0048610:reproductive cellular process; GO:0051301:cell division; …
YDR099W	BMH2	0	0	0	0.270876	0.376684	6.05965	0.354978	650	0.551724	0.393031	GO:0000003:reproduction; GO:0000074:regulation of progression through cell cycle; GO:0000075:cell cycle checkpoint; GO:0000077:DNA damage checkpoint; GO:0000278:mitotic cell cycle; GO:0000902:cell morphogenesis; GO:0001402:signal transduction during filamentous growth; GO:0005975:carbohydrate metabolic process; GO:0005976:polysaccharide metabolic process; GO:0005977:glycogen metabolic process; GO…
YER078C	YER078C	0	0	0	0.625698	10.5987	3.97815	0.178883	1526	0.382716	0.392773	GO:0006508:proteolysis; GO:0008150:biological_process; GO:0008152:metabolic process; GO:0009987:cellular process; GO:0019538:protein metabolic process; GO:0043170:macromolecule metabolic process; GO:0044237:cellular metabolic process; GO:0044238:primary metabolic process; GO:0044260:cellular macromolecule metabolic process; GO:0044267:cellular protein metabolic process;
YLR220W	CCC1	0	0	0	0.330996	0.570896	6.79607	0.431034	497	0.412281	0.392547	GO:0006873:cell ion homeostasis; GO:0006874:calcium ion homeostasis; GO:0006875:metal ion homeostasis; GO:0006879:iron ion homeostasis; GO:0008150:biological_process; GO:0009987:cellular process; GO:0019725:cell homeostasis; GO:0030003:cation homeostasis; GO:0030005:di-, tri-valent inorganic cation homeostasis; GO:0030026:manganese ion homeostasis; GO:0042592:homeostatic process; GO:0046916:trans…
YMR073C	YMR073C	0	0	0	0.255461	0.343776	7.53937	0.480769	388	0.442308	0.392382	GO:0008150:biological_process; GO:0042221:response to chemical stimulus; GO:0042493:response to drug; GO:0050896:response to stimulus;
YKL002W	DID4	0	0	0	0.247253	0.331294	7.8468	0.502128	355	0.427245	0.391706	GO:0006508:proteolysis; GO:0006511:ubiquitin-dependent protein catabolic process; GO:0006810:transport; GO:0007034:vacuolar transport; GO:0008104:protein localization; GO:0008150:biological_process; GO:0008152:metabolic process; GO:0009056:catabolic process; GO:0009057:macromolecule catabolic process; GO:0009987:cellular process; GO:0016043:cellular component organization and biogenesis; GO:00161…
YIL065C	FIS1	0	0	1	0.545455	0.821496	7.18697	0.45098	442	0.308958	0.391651	GO:0000266:mitochondrial fission; GO:0006996:organelle organization and biogenesis; GO:0007005:mitochondrion organization and biogenesis; GO:0008150:biological_process; GO:0009987:cellular process; GO:0016043:cellular component organization and biogenesis; GO:0042221:response to chemical stimulus; GO:0042493:response to drug; GO:0048285:organelle fission; GO:0050896:response to stimulus;
YDR248C	YDR248C	1	0	0	0.2706	0.376684	9.53087	0.614815	234	0.287781	0.389996	GO:0008150:biological_process;
YBL007C	SLA1	0	0	1	0.649254	3.78077	7.56386	0.480769	386	0.208748	0.389746	GO:0000003:reproduction; GO:0000147:actin cortical patch assembly; GO:0000282:cellular bud site selection; GO:0000902:cell morphogenesis; GO:0000910:cytokinesis; GO:0006810:transport; GO:0006897:endocytosis; GO:0006996:organelle organization and biogenesis; GO:0007005:mitochondrion organization and biogenesis; GO:0007010:cytoskeleton organization and biogenesis; GO:0007015:actin filament organiza…
YBR026C	ETR1	0	0	0	0.621622	10.5412	4.08713	0.184211	1470	0.375303	0.389736	GO:0006082:organic acid metabolic process; GO:0006091:generation of precursor metabolites and energy; GO:0006629:lipid metabolic process; GO:0006631:fatty acid metabolic process; GO:0006633:fatty acid biosynthetic process; GO:0008150:biological_process; GO:0008152:metabolic process; GO:0008610:lipid biosynthetic process; GO:0009058:biosynthetic process; GO:0009060:aerobic respiration; GO:0009987:…
YOR211C	MGM1	0	0	1	0.536424	0.973361	8.69375	0.572254	286	0.1553	0.38963	GO:0000002:mitochondrial genome maintenance; GO:0006996:organelle organization and biogenesis; GO:0007005:mitochondrion organization and biogenesis; GO:0008053:mitochondrial fusion; GO:0008150:biological_process; GO:0009987:cellular process; GO:0016043:cellular component organization and biogenesis; GO:0048284:organelle fusion;
YGL047W	ALG13	0	0	0	0.305623	0.465555	7.41223	0.472924	412	0.388325	0.389441	GO:0006464:protein modification process; GO:0006486:protein amino acid glycosylation; GO:0006487:protein amino acid N-linked glycosylation; GO:0006488:dolichol-linked oligosaccharide biosynthetic process; GO:0008150:biological_process; GO:0008152:metabolic process; GO:0009058:biosynthetic process; GO:0009059:macromolecule biosynthetic process; GO:0009100:glycoprotein metabolic process; GO:0009101…
YMR027W	YMR027W	1	0	0	0.292571	0.431402	5.86567	0.33002	699	0.539906	0.389297	GO:0008150:biological_process;
YPL031C	PHO85	0	0	0	0.299881	0.452066	6.36819	0.383292	580	0.480427	0.389217	GO:0000723:telomere maintenance; GO:0005975:carbohydrate metabolic process; GO:0005976:polysaccharide metabolic process; GO:0005977:glycogen metabolic process; GO:0006073:glucan metabolic process; GO:0006091:generation of precursor metabolites and energy; GO:0006112:energy reserve metabolic process; GO:0006464:protein modification process; GO:0006468:protein amino acid phosphorylation; GO:0006793…
YGR031W	YGR031W	1	0	0	0.533088	7.90569	7.52976	0.480769	392	0.1553	0.388958	GO:0008150:biological_process;
YOL042W	NGL1	1	0	1	0.625698	10.5937	3.52801	0.16018	1771	0.390052	0.388741	GO:0007005:mitochondrion organization and biogenesis; GO:0008150:biological_process;
YOR228C	YOR228C	1	0	0	0.612565	10.3152	6.67477	0.415761	524	0.151653	0.388728	GO:0008150:biological_process;
YHR083W	SAM35	0	0	1	0.560166	8.73405	5.55133	0.301754	790	0.305026	0.388694	GO:0006605:protein targeting; GO:0006626:protein targeting to mitochondrion; GO:0006810:transport; GO:0006839:mitochondrial transport; GO:0006886:intracellular protein transport; GO:0006996:organelle organization and biogenesis; GO:0007005:mitochondrion organization and biogenesis; GO:0007006:mitochondrial membrane organization and biogenesis; GO:0007008:outer mitochondrial membrane organization …
YFR052W	RPN12	0	0	0	0.308933	0.475366	5.47791	0.298126	809	0.55122	0.388651	GO:0006508:proteolysis; GO:0006511:ubiquitin-dependent protein catabolic process; GO:0008150:biological_process; GO:0008152:metabolic process; GO:0009056:catabolic process; GO:0009057:macromolecule catabolic process; GO:0009987:cellular process; GO:0019538:protein metabolic process; GO:0019941:modification-dependent protein catabolic process; GO:0030163:protein catabolic process; GO:0043170:macro…
YGL080W	YGL080W	1	0	0	0.576577	9.2799	5.18024	0.276276	911	0.307971	0.388581	GO:0008150:biological_process;
YFL038C	YPT1	0	0	0	0.327846	0.551598	7.89684	0.513274	346	0.322266	0.388294	GO:0006461:protein complex assembly; GO:0006810:transport; GO:0006888:ER to Golgi vesicle-mediated transport; GO:0008150:biological_process; GO:0008152:metabolic process; GO:0009987:cellular process; GO:0016043:cellular component organization and biogenesis; GO:0016192:vesicle-mediated transport; GO:0019538:protein metabolic process; GO:0022607:cellular component assembly; GO:0030154:cell differe…
YKR049C	FMP46	1	0	0	0.642857	11.0777	5.25708	0.283489	882	0.246231	0.388188	GO:0008150:biological_process;
YOR280C	FSH3	1	0	0	0.187131	0.199952	8.06309	0.523148	334	0.504	0.387965	GO:0008150:biological_process;
YLR351C	NIT3	1	0	0	0.580645	9.56066	4.21047	0.194553	1385	0.381773	0.387536	GO:0008150:biological_process;
YDR129C	SAC6	0	0	1	1	4.26793	6.20919	0.375576	617	0.307282	0.387477	GO:0000003:reproduction; GO:0000282:cellular bud site selection; GO:0000902:cell morphogenesis; GO:0000910:cytokinesis; GO:0006810:transport; GO:0006897:endocytosis; GO:0006950:response to stress; GO:0006970:response to osmotic stress; GO:0006996:organelle organization and biogenesis; GO:0007005:mitochondrion organization and biogenesis; GO:0007010:cytoskeleton organization and biogenesis; GO:000…
YPR083W	MDM36	0	0	1	0.205298	0.272984	12.5155	0.820513	53	0.142355	0.387466	GO:0006996:organelle organization and biogenesis; GO:0007005:mitochondrion organization and biogenesis; GO:0008150:biological_process; GO:0009987:cellular process; GO:0016043:cellular component organization and biogenesis;
YOR358W	HAP5	0	0	0	0.33526	0.596308	7.85749	0.506494	352	0.312734	0.386932	GO:0005975:carbohydrate metabolic process; GO:0006109:regulation of carbohydrate metabolic process; GO:0006139:nucleobase, nucleoside, nucleotide and nucleic acid metabolic process; GO:0006350:transcription; GO:0008150:biological_process; GO:0008152:metabolic process; GO:0009987:cellular process; GO:0019222:regulation of metabolic process; GO:0043170:macromolecule metabolic process; GO:0044237:ce…
YER044C	ERG28	0	0	0	0.364261	0.55091	5.18086	0.276276	910	0.550725	0.386732	GO:0006066:alcohol metabolic process; GO:0006629:lipid metabolic process; GO:0006694:steroid biosynthetic process; GO:0006696:ergosterol biosynthetic process; GO:0008150:biological_process; GO:0008152:metabolic process; GO:0008202:steroid metabolic process; GO:0008204:ergosterol metabolic process; GO:0008610:lipid biosynthetic process; GO:0009058:biosynthetic process; GO:0009987:cellular process;…
YKL193C	SDS22	0	0	0	0.312579	0.485364	5.79866	0.321154	719	0.519149	0.38648	GO:0006605:protein targeting; GO:0006810:transport; GO:0006886:intracellular protein transport; GO:0007059:chromosome segregation; GO:0008104:protein localization; GO:0008150:biological_process; GO:0009987:cellular process; GO:0015031:protein transport; GO:0016043:cellular component organization and biogenesis; GO:0033036:macromolecule localization; GO:0045184:establishment of protein localizatio…
YIL050W	PCL7	0	0	0	0.377327	0.720745	6.08643	0.36044	641	0.419453	0.386051	GO:0000271:polysaccharide biosynthetic process; GO:0000272:polysaccharide catabolic process; GO:0005975:carbohydrate metabolic process; GO:0005976:polysaccharide metabolic process; GO:0005977:glycogen metabolic process; GO:0005978:glycogen biosynthetic process; GO:0005979:regulation of glycogen biosynthetic process; GO:0005980:glycogen catabolic process; GO:0005981:regulation of glycogen cataboli…
YIL010W	DOT5	0	0	0	0.222312	0.294306	4.53979	0.223235	1190	0.716049	0.385174	GO:0006800:oxygen and reactive oxygen species metabolic process; GO:0006950:response to stress; GO:0006979:response to oxidative stress; GO:0008150:biological_process; GO:0008152:metabolic process; GO:0009987:cellular process; GO:0019725:cell homeostasis; GO:0030503:regulation of cell redox homeostasis; GO:0042221:response to chemical stimulus; GO:0042592:homeostatic process; GO:0044237:cellular …
YKL208W	CBT1	0	0	1	0.576577	9.25123	5.44404	0.296482	824	0.274242	0.383877	GO:0006139:nucleobase, nucleoside, nucleotide and nucleic acid metabolic process; GO:0006396:RNA processing; GO:0006397:mRNA processing; GO:0006461:protein complex assembly; GO:0007005:mitochondrion organization and biogenesis; GO:0008150:biological_process; GO:0008152:metabolic process; GO:0009987:cellular process; GO:0016043:cellular component organization and biogenesis; GO:0016070:RNA metabol…
YBR096W	YBR096W	1	0	0	0.411043	0.654677	5.19242	0.278116	903	0.510204	0.383271	GO:0008150:biological_process;
YPL091W	GLR1	0	0	0	0.521429	7.45533	3.41907	0.155797	1829	0.472028	0.382532	GO:0006800:oxygen and reactive oxygen species metabolic process; GO:0006950:response to stress; GO:0006979:response to oxidative stress; GO:0008150:biological_process; GO:0008152:metabolic process; GO:0009987:cellular process; GO:0042221:response to chemical stimulus; GO:0044237:cellular metabolic process; GO:0050896:response to stimulus;
YIL136W	OM45	1	0	1	0.663636	11.3348	5.62645	0.310786	761	0.175	0.382121	GO:0007005:mitochondrion organization and biogenesis; GO:0008150:biological_process;
YPL073C							6.3323	0.381862	589		0.381862
YML054C	CYB2	0	0	1	0.367314	0.683274	6.72856	0.425352	511	0.352298	0.3815	GO:0006091:generation of precursor metabolites and energy; GO:0006118:electron transport; GO:0007005:mitochondrion organization and biogenesis; GO:0008150:biological_process; GO:0008152:metabolic process;
YLR093C	NYV1	0	0	0	0.331909	0.581036	6.71574	0.419444	517	0.387342	0.381327	GO:0006810:transport; GO:0006906:vesicle fusion; GO:0006944:membrane fusion; GO:0006996:organelle organization and biogenesis; GO:0007033:vacuole organization and biogenesis; GO:0008150:biological_process; GO:0009987:cellular process; GO:0016043:cellular component organization and biogenesis; GO:0016044:membrane organization and biogenesis; GO:0016192:vesicle-mediated transport; GO:0042144:vacuol…
YDL110C	TMA17	1	0	0	0.388693	0.760046	6.16006	0.372727	624	0.375297	0.381036	GO:0008150:biological_process;
YNL043C							6.28894	0.380952	597		0.380952
YKL069W	YKL069W	1	0	0	0.271429	0.37682	7.46493	0.477444	403	0.39726	0.380863	GO:0008150:biological_process;
YBR022W	POA1	0	0	1	0.504451	0.886897	5.86767	0.33002	698	0.382716	0.380421	GO:0000394:RNA splicing, via endonucleolytic cleavage and ligation; GO:0006139:nucleobase, nucleoside, nucleotide and nucleic acid metabolic process; GO:0006388:tRNA splicing; GO:0006396:RNA processing; GO:0006399:tRNA metabolic process; GO:0007005:mitochondrion organization and biogenesis; GO:0008033:tRNA processing; GO:0008150:biological_process; GO:0008152:metabolic process; GO:0008380:RNA spl…
YDR388W	RVS167	0	0	1	1	4.28932	7.39461	0.472924	415	0.182957	0.378231	GO:0000003:reproduction; GO:0000282:cellular bud site selection; GO:0000902:cell morphogenesis; GO:0000910:cytokinesis; GO:0006810:transport; GO:0006897:endocytosis; GO:0006950:response to stress; GO:0006970:response to osmotic stress; GO:0007005:mitochondrion organization and biogenesis; GO:0007105:cytokinesis, site selection; GO:0007114:cell budding; GO:0007121:bipolar cellular bud site selecti…
YPR024W	YME1	0	0	1	0.649254	4.56111	3.19269	0.150376	1937	0.501961	0.378005	GO:0006996:organelle organization and biogenesis; GO:0007005:mitochondrion organization and biogenesis; GO:0008150:biological_process; GO:0009987:cellular process; GO:0016043:cellular component organization and biogenesis;
YPR028W	YOP1	0	0	0	0.249769	0.335964	7.19347	0.45098	439	0.432602	0.37768	GO:0006810:transport; GO:0008150:biological_process; GO:0016192:vesicle-mediated transport; GO:0051179:localization; GO:0051234:establishment of localization;
YBR029C	CDS1	0	0	0	0.471545	0.817407	6.98279	0.444785	469	0.274242	0.37755	GO:0006629:lipid metabolic process; GO:0006643:membrane lipid metabolic process; GO:0006644:phospholipid metabolic process; GO:0006650:glycerophospholipid metabolic process; GO:0006655:phosphatidylglycerol biosynthetic process; GO:0006658:phosphatidylserine metabolic process; GO:0008150:biological_process; GO:0008152:metabolic process; GO:0008610:lipid biosynthetic process; GO:0008654:phospholipi…
YBR053C	YBR053C	1	0	0	0.555147	1.0751	3.86648	0.173077	1588	0.503968	0.376256	GO:0008150:biological_process;
YNL169C	PSD1	0	0	0	0.602041	10.1031	4.20975	0.194175	1387	0.341102	0.375849	GO:0006629:lipid metabolic process; GO:0006643:membrane lipid metabolic process; GO:0006644:phospholipid metabolic process; GO:0006650:glycerophospholipid metabolic process; GO:0006656:phosphatidylcholine biosynthetic process; GO:0008150:biological_process; GO:0008152:metabolic process; GO:0008610:lipid biosynthetic process; GO:0008654:phospholipid biosynthetic process; GO:0009058:biosynthetic pr…
YPR012W							6.22513	0.375576	615		0.375576
YBR014C	YBR014C	1	0	0	0.309227	0.475366	6.88598	0.436578	486	0.375297	0.375058	GO:0008150:biological_process;
YKL142W	MRP8	0	1	0	0.35861	0.666491	5.72551	0.316479	741	0.44373	0.373961	GO:0006412:translation; GO:0008150:biological_process; GO:0008152:metabolic process; GO:0009058:biosynthetic process; GO:0009059:macromolecule biosynthetic process; GO:0009987:cellular process; GO:0019538:protein metabolic process; GO:0043170:macromolecule metabolic process; GO:0044237:cellular metabolic process; GO:0044238:primary metabolic process; GO:0044260:cellular macromolecule metabolic pr…
YBL050W	SEC17	0	0	0	0.434238	0.964028	2.47483	0.132991	2297	0.545455	0.373813	GO:0006810:transport; GO:0006888:ER to Golgi vesicle-mediated transport; GO:0006944:membrane fusion; GO:0006996:organelle organization and biogenesis; GO:0007033:vacuole organization and biogenesis; GO:0008150:biological_process; GO:0009987:cellular process; GO:0016043:cellular component organization and biogenesis; GO:0016044:membrane organization and biogenesis; GO:0016192:vesicle-mediated tran…
YIR037W	HYR1	0	0	0	0.330532	0.562895	5.48367	0.298456	807	0.488889	0.373778	GO:0006800:oxygen and reactive oxygen species metabolic process; GO:0006950:response to stress; GO:0006979:response to oxidative stress; GO:0008150:biological_process; GO:0008152:metabolic process; GO:0009987:cellular process; GO:0042221:response to chemical stimulus; GO:0044237:cellular metabolic process; GO:0050896:response to stimulus;
YIR006C	PAN1	0	0	0	0.649254	2.17754	7.06865	0.444795	463	0.195255	0.373128	GO:0000003:reproduction; GO:0000147:actin cortical patch assembly; GO:0000282:cellular bud site selection; GO:0000902:cell morphogenesis; GO:0000910:cytokinesis; GO:0006810:transport; GO:0006897:endocytosis; GO:0006996:organelle organization and biogenesis; GO:0007010:cytoskeleton organization and biogenesis; GO:0007105:cytokinesis, site selection; GO:0007114:cell budding; GO:0007120:axial cellul…
YIL077C	YIL077C	0	0	0	0.597015	10.0119	5.44075	0.296358	826	0.231917	0.372805	GO:0008150:biological_process; GO:0042221:response to chemical stimulus; GO:0042493:response to drug; GO:0050896:response to stimulus;
YEL039C	CYC7	0	0	1	0.391771	0.766555	8.0222	0.520548	337	0.200187	0.372748	GO:0006091:generation of precursor metabolites and energy; GO:0006118:electron transport; GO:0007005:mitochondrion organization and biogenesis; GO:0008150:biological_process; GO:0008152:metabolic process;
YBL102W	SFT2	0	0	0	0.4163	0.724685	1.34318	0.105902	3081	0.627451	0.372288	GO:0006810:transport; GO:0006892:post-Golgi vesicle-mediated transport; GO:0006895:Golgi to endosome transport; GO:0008150:biological_process; GO:0009987:cellular process; GO:0016043:cellular component organization and biogenesis; GO:0016192:vesicle-mediated transport; GO:0016197:endosome transport; GO:0032940:secretion by cell; GO:0045045:secretory pathway; GO:0046903:secretion; GO:0046907:intra…
YBL001C	ECM15	0	0	0	0.487324	0.84909	7.25953	0.453608	431	0.244085	0.372068	GO:0007047:cell wall organization and biogenesis; GO:0008150:biological_process; GO:0009987:cellular process; GO:0016043:cellular component organization and biogenesis; GO:0045229:external encapsulating structure organization and biogenesis;
YNL071W	LAT1	0	0	0	0.63125	1.58184	4.84182	0.249673	1039	0.38539	0.371234	GO:0006082:organic acid metabolic process; GO:0006090:pyruvate metabolic process; GO:0008150:biological_process; GO:0008152:metabolic process; GO:0009987:cellular process; GO:0019752:carboxylic acid metabolic process; GO:0032787:monocarboxylic acid metabolic process; GO:0044237:cellular metabolic process;
YFR051C	RET2	0	0	0	0.413943	0.717324	8.0382	0.520548	336	0.21303	0.369742	GO:0006810:transport; GO:0006888:ER to Golgi vesicle-mediated transport; GO:0006890:retrograde vesicle-mediated transport, Golgi to ER; GO:0008150:biological_process; GO:0009987:cellular process; GO:0016043:cellular component organization and biogenesis; GO:0016192:vesicle-mediated transport; GO:0032940:secretion by cell; GO:0045045:secretory pathway; GO:0046903:secretion; GO:0046907:intracellula…
YNL274C	GOR1	0	0	0	0.416342	0.856837	5.73516	0.317073	739	0.370629	0.369268	GO:0006081:aldehyde metabolic process; GO:0006082:organic acid metabolic process; GO:0008150:biological_process; GO:0008152:metabolic process; GO:0009056:catabolic process; GO:0009436:glyoxylate catabolic process; GO:0009987:cellular process; GO:0016054:organic acid catabolic process; GO:0019752:carboxylic acid metabolic process; GO:0032787:monocarboxylic acid metabolic process; GO:0044237:cellul…
YMR115W	YMR115W	1	0	0	0.569565	8.97442	2.66377	0.135522	2197	0.39726	0.369168	GO:0008150:biological_process;
YER080W	YER080W	1	0	1	0.560166	8.64552	2.37421	0.132254	2346	0.415929	0.368784	GO:0007005:mitochondrion organization and biogenesis; GO:0008150:biological_process;
YLR133W	CKI1	0	0	0	0.27376	0.377472	8.36562	0.537688	310	0.298658	0.36868	GO:0006629:lipid metabolic process; GO:0006643:membrane lipid metabolic process; GO:0006644:phospholipid metabolic process; GO:0006650:glycerophospholipid metabolic process; GO:0006656:phosphatidylcholine biosynthetic process; GO:0008150:biological_process; GO:0008152:metabolic process; GO:0008610:lipid biosynthetic process; GO:0008654:phospholipid biosynthetic process; GO:0009058:biosynthetic pr…
YBR179C	FZO1	0	0	1	0.649254	3.58519	6.29968	0.381862	596	0.242054	0.367945	GO:0006996:organelle organization and biogenesis; GO:0007005:mitochondrion organization and biogenesis; GO:0008053:mitochondrial fusion; GO:0008150:biological_process; GO:0009987:cellular process; GO:0016043:cellular component organization and biogenesis; GO:0048284:organelle fusion;
YDR154C							6.12227	0.367713	631		0.367713
YPL222W	YPL222W	1	0	0	0.575893	9.12047	6.49212	0.4	558	0.122908	0.367534	GO:0008150:biological_process;
YPL004C	LSP1	0	0	0	0.33526	0.60136	5.85182	0.328713	703	0.428571	0.366243	GO:0006810:transport; GO:0006897:endocytosis; GO:0006950:response to stress; GO:0008150:biological_process; GO:0009266:response to temperature stimulus; GO:0009408:response to heat; GO:0009628:response to abiotic stimulus; GO:0009987:cellular process; GO:0010324:membrane invagination; GO:0016043:cellular component organization and biogenesis; GO:0016044:membrane organization and biogenesis; GO:00…
YPL270W	MDL2	0	0	0	0.560166	8.78667	4.24817	0.196271	1370	0.341826	0.36621	GO:0006091:generation of precursor metabolites and energy; GO:0008150:biological_process; GO:0008152:metabolic process; GO:0009060:aerobic respiration; GO:0015980:energy derivation by oxidation of organic compounds; GO:0045333:cellular respiration;
YLR132C	YLR132C	0	0	0	0.635294	10.8317	3.97432	0.178819	1527	0.294702	0.3662	GO:0000375:RNA splicing, via transesterification reactions; GO:0000377:RNA splicing, via transesterification reactions with bulged adenosine as nucleophile; GO:0000398:nuclear mRNA splicing, via spliceosome; GO:0006091:generation of precursor metabolites and energy; GO:0006139:nucleobase, nucleoside, nucleotide and nucleic acid metabolic process; GO:0006396:RNA processing; GO:0006397:mRNA process…
YNL084C	END3	0	0	0	0.421171	0.736783	1.67534	0.114433	2771	0.593407	0.366168	GO:0000003:reproduction; GO:0000147:actin cortical patch assembly; GO:0000282:cellular bud site selection; GO:0000902:cell morphogenesis; GO:0000910:cytokinesis; GO:0006810:transport; GO:0006897:endocytosis; GO:0006996:organelle organization and biogenesis; GO:0007010:cytoskeleton organization and biogenesis; GO:0007015:actin filament organization; GO:0007047:cell wall organization and biogenesis…
YCR079W	PTC6	0	0	0	0.609375	10.2772	5.81038	0.322957	715	0.177706	0.365441	GO:0000422:mitochondrion degradation; GO:0006914:autophagy; GO:0008150:biological_process; GO:0009987:cellular process; GO:0016236:macroautophagy;
YPR108W	RPN7	0	0	0	0.270517	0.376684	3.79441	0.167883	1632	0.659259	0.365392	GO:0006508:proteolysis; GO:0006511:ubiquitin-dependent protein catabolic process; GO:0008150:biological_process; GO:0008152:metabolic process; GO:0009056:catabolic process; GO:0009057:macromolecule catabolic process; GO:0009987:cellular process; GO:0019538:protein metabolic process; GO:0019941:modification-dependent protein catabolic process; GO:0030163:protein catabolic process; GO:0043170:macro…
YDL144C	YDL144C	1	0	0	0.271429	0.37682	6.48096	0.398977	560	0.425926	0.364492	GO:0008150:biological_process;
YLL006W	MMM1	0	0	1	0.649254	2.77047	6.86337	0.436578	487	0.177083	0.364132	GO:0000002:mitochondrial genome maintenance; GO:0000723:telomere maintenance; GO:0006996:organelle organization and biogenesis; GO:0007001:chromosome organization and biogenesis (sensu Eukaryota); GO:0007005:mitochondrion organization and biogenesis; GO:0008150:biological_process; GO:0009987:cellular process; GO:0016043:cellular component organization and biogenesis; GO:0032200:telomere organizat…
YJL055W	YJL055W	1	0	0	0.293578	0.436034	5.65864	0.313544	749	0.482014	0.364115	GO:0008150:biological_process;
YML012W	ERV25	0	0	0	0.195455	0.287553	8.7691	0.572254	280	0.307018	0.364113	GO:0006810:transport; GO:0006888:ER to Golgi vesicle-mediated transport; GO:0008150:biological_process; GO:0009987:cellular process; GO:0016043:cellular component organization and biogenesis; GO:0016192:vesicle-mediated transport; GO:0032940:secretion by cell; GO:0045045:secretory pathway; GO:0046903:secretion; GO:0046907:intracellular transport; GO:0048193:Golgi vesicle transport; GO:0051179:loc…
YOL027C	MDM38	0	0	1	0.579909	9.41812	2.27617	0.130862	2396	0.375297	0.364064	GO:0006810:transport; GO:0006811:ion transport; GO:0006812:cation transport; GO:0006813:potassium ion transport; GO:0006873:cell ion homeostasis; GO:0006875:metal ion homeostasis; GO:0006996:organelle organization and biogenesis; GO:0007005:mitochondrion organization and biogenesis; GO:0007006:mitochondrial membrane organization and biogenesis; GO:0008104:protein localization; GO:0008150:biologic…
YMR109W	MYO5	0	0	0	0.75	3.98671	7.47399	0.477444	402	0.135359	0.36357	GO:0000003:reproduction; GO:0000282:cellular bud site selection; GO:0000902:cell morphogenesis; GO:0000910:cytokinesis; GO:0006810:transport; GO:0006887:exocytosis; GO:0006897:endocytosis; GO:0006950:response to stress; GO:0006970:response to osmotic stress; GO:0007047:cell wall organization and biogenesis; GO:0007105:cytokinesis, site selection; GO:0007114:cell budding; GO:0007121:bipolar cellul…
YBR001C	NTH2	0	0	0	0.622222	10.546	3.75248	0.166667	1657	0.309259	0.362987	GO:0005975:carbohydrate metabolic process; GO:0005984:disaccharide metabolic process; GO:0005991:trehalose metabolic process; GO:0005993:trehalose catabolic process; GO:0006091:generation of precursor metabolites and energy; GO:0006112:energy reserve metabolic process; GO:0006950:response to stress; GO:0008150:biological_process; GO:0008152:metabolic process; GO:0009056:catabolic process; GO:0009…
YPR150W							6.09866	0.362832	638		0.362832
YPR103W	PRE2	0	0	0	0.172455	0.234484	6.98079	0.444785	470	0.477032	0.362794	GO:0006508:proteolysis; GO:0006511:ubiquitin-dependent protein catabolic process; GO:0008150:biological_process; GO:0008152:metabolic process; GO:0009056:catabolic process; GO:0009057:macromolecule catabolic process; GO:0009987:cellular process; GO:0019538:protein metabolic process; GO:0019941:modification-dependent protein catabolic process; GO:0030163:protein catabolic process; GO:0043170:macro…
YJL137C	GLG2	0	0	0	0.312183	0.485364	7.78148	0.5	360	0.269679	0.362041	GO:0000271:polysaccharide biosynthetic process; GO:0005975:carbohydrate metabolic process; GO:0005976:polysaccharide metabolic process; GO:0005977:glycogen metabolic process; GO:0005978:glycogen biosynthetic process; GO:0006073:glucan metabolic process; GO:0006091:generation of precursor metabolites and energy; GO:0006112:energy reserve metabolic process; GO:0008150:biological_process; GO:0008152…
YKR070W	YKR070W	1	0	0	0.544402	8.09931	1.07585	0.0977499	3465	0.442308	0.361879	GO:0008150:biological_process;
YPR006C	ICL2	0	0	0	0.569565	9.05354	6.13391	0.369369	629	0.141939	0.361671	GO:0006082:organic acid metabolic process; GO:0006519:amino acid and derivative metabolic process; GO:0006520:amino acid metabolic process; GO:0006566:threonine metabolic process; GO:0006567:threonine catabolic process; GO:0006807:nitrogen compound metabolic process; GO:0008150:biological_process; GO:0008152:metabolic process; GO:0009056:catabolic process; GO:0009063:amino acid catabolic process;…
YPL103C	YPL103C	1	0	0	0.325768	0.538251	3.73384	0.166667	1665	0.586022	0.361271	GO:0008150:biological_process;
YJL068C	YJL068C	0	0	0	0.274043	0.377472	5.45437	0.296482	821	0.512397	0.360485	GO:0006081:aldehyde metabolic process; GO:0006730:one-carbon compound metabolic process; GO:0008150:biological_process; GO:0008152:metabolic process; GO:0009056:catabolic process; GO:0009987:cellular process; GO:0044237:cellular metabolic process; GO:0044248:cellular catabolic process; GO:0046185:aldehyde catabolic process; GO:0046292:formaldehyde metabolic process; GO:0046294:formaldehyde catabo…
YLR254C	NDL1	0	0	0	0.267198	0.367706	10.1612	0.673913	181	0.142355	0.360388	GO:0006810:transport; GO:0006996:organelle organization and biogenesis; GO:0007010:cytoskeleton organization and biogenesis; GO:0007017:microtubule-based process; GO:0007018:microtubule-based movement; GO:0007097:nuclear migration; GO:0008150:biological_process; GO:0009987:cellular process; GO:0016043:cellular component organization and biogenesis; GO:0030473:nuclear migration, microtubule-mediat…
YGL019W	CKB1	0	0	0	0.261928	0.351751	3.21443	0.150376	1929	0.669291	0.36025	GO:0000082:G1/S transition of mitotic cell cycle; GO:0000086:G2/M transition of mitotic cell cycle; GO:0000128:flocculation; GO:0000278:mitotic cell cycle; GO:0000501:flocculation via cell wall protein-carbohydrate interaction; GO:0000902:cell morphogenesis; GO:0006139:nucleobase, nucleoside, nucleotide and nucleic acid metabolic process; GO:0006350:transcription; GO:0006351:transcription, DNA-de…
YLR394W	CST9	0	0	0	0.276907	0.385343	7.38025	0.467857	419	0.33682	0.359986	GO:0000279:M phase; GO:0006464:protein modification process; GO:0006996:organelle organization and biogenesis; GO:0007001:chromosome organization and biogenesis (sensu Eukaryota); GO:0007049:cell cycle; GO:0007126:meiosis; GO:0007127:meiosis I; GO:0007129:synapsis; GO:0007130:synaptonemal complex assembly; GO:0008150:biological_process; GO:0008152:metabolic process; GO:0009987:cellular process; G…
YHR001W	OSH7	0	0	0	0.251637	0.335964	6.71504	0.418283	518	0.411594	0.35983	GO:0000902:cell morphogenesis; GO:0006066:alcohol metabolic process; GO:0006629:lipid metabolic process; GO:0006810:transport; GO:0006869:lipid transport; GO:0006887:exocytosis; GO:0006897:endocytosis; GO:0007034:vacuolar transport; GO:0007163:establishment and/or maintenance of cell polarity; GO:0008150:biological_process; GO:0008152:metabolic process; GO:0008202:steroid metabolic process; GO:00…
YBR111C	YSA1	1	0	1	0.542955	0.997309	4.46261	0.217582	1231	0.416168	0.359566	GO:0007005:mitochondrion organization and biogenesis; GO:0008150:biological_process;
YLR028C	ADE16	0	0	0	0.236316	0.313475	6.56085	0.406824	544	0.436709	0.359264	GO:0000003:reproduction; GO:0006091:generation of precursor metabolites and energy; GO:0006139:nucleobase, nucleoside, nucleotide and nucleic acid metabolic process; GO:0006163:purine nucleotide metabolic process; GO:0006164:purine nucleotide biosynthetic process; GO:0006188:IMP biosynthetic process; GO:0006189:'de novo' IMP biosynthetic process; GO:0008150:biological_process; GO:0008152:metaboli…
YPL252C	YAH1	0	0	0	0.5671	8.91997	1.61895	0.113407	2818	0.395095	0.359068	GO:0006778:porphyrin metabolic process; GO:0006779:porphyrin biosynthetic process; GO:0006783:heme biosynthetic process; GO:0006784:heme a biosynthetic process; GO:0008150:biological_process; GO:0008152:metabolic process; GO:0009058:biosynthetic process; GO:0009987:cellular process; GO:0019748:secondary metabolic process; GO:0033013:tetrapyrrole metabolic process; GO:0033014:tetrapyrrole biosynth…
YLR290C	YLR290C	1	0	0	0.603093	10.2131	3.49252	0.158284	1793	0.322266	0.358988	GO:0008150:biological_process;
YIL042C	PKP1	0	0	0	0.560166	8.77374	6.12028	0.36689	632	0.151653	0.358865	GO:0000723:telomere maintenance; GO:0006464:protein modification process; GO:0006468:protein amino acid phosphorylation; GO:0006793:phosphorus metabolic process; GO:0006796:phosphate metabolic process; GO:0006996:organelle organization and biogenesis; GO:0007001:chromosome organization and biogenesis (sensu Eukaryota); GO:0008150:biological_process; GO:0008152:metabolic process; GO:0009987:cellul…
YJL021C							6.08452	0.358862	643		0.358862
YMR110C	HFD1	0	0	1	0.261928	0.350087	5.17746	0.276276	915	0.535398	0.358216	GO:0006081:aldehyde metabolic process; GO:0007005:mitochondrion organization and biogenesis; GO:0008150:biological_process; GO:0008152:metabolic process; GO:0009987:cellular process; GO:0044237:cellular metabolic process;
YOL009C	MDM12	0	0	1	0.649254	2.04585	5.77884	0.321154	724	0.274242	0.358155	GO:0000001:mitochondrion inheritance; GO:0006996:organelle organization and biogenesis; GO:0007005:mitochondrion organization and biogenesis; GO:0008150:biological_process; GO:0009987:cellular process; GO:0016043:cellular component organization and biogenesis; GO:0048308:organelle inheritance; GO:0048311:mitochondrion distribution; GO:0051179:localization; GO:0051640:organelle localization; GO:00…
YHR009C	YHR009C	1	0	0	0.326087	0.538905	4.5681	0.225029	1180	0.518828	0.357692	GO:0008150:biological_process;
YML057W	CMP2	0	0	0	0.314028	0.498441	6.25708	0.375576	608	0.375297	0.356907	GO:0000003:reproduction; GO:0000746:conjugation; GO:0000747:conjugation with cellular fusion; GO:0000754:adaptation to pheromone during conjugation with cellular fusion; GO:0006873:cell ion homeostasis; GO:0007154:cell communication; GO:0007165:signal transduction; GO:0008150:biological_process; GO:0009966:regulation of signal transduction; GO:0009968:negative regulation of signal transduction; G…
YMR031C	YMR031C	1	0	0	0.242588	0.324182	7.38497	0.469534	418	0.358744	0.356583	GO:0008150:biological_process;
YBR137W	YBR137W	1	0	0	0.294457	0.437199	6.22707	0.375576	613	0.39726	0.356423	GO:0008150:biological_process;
YML004C	GLO1	0	0	0	0.33627	0.604725	5.35182	0.288245	856	0.438095	0.35631	GO:0006081:aldehyde metabolic process; GO:0006082:organic acid metabolic process; GO:0006089:lactate metabolic process; GO:0006732:coenzyme metabolic process; GO:0006749:glutathione metabolic process; GO:0006790:sulfur metabolic process; GO:0008150:biological_process; GO:0008152:metabolic process; GO:0009056:catabolic process; GO:0009438:methylglyoxal metabolic process; GO:0009636:response to tox…
YDR100W	TVP15	0	0	0	0.142787	0.199645	4.58247	0.22659	1171	0.704545	0.355802	GO:0006810:transport; GO:0008150:biological_process; GO:0016192:vesicle-mediated transport; GO:0051179:localization; GO:0051234:establishment of localization;
YNL243W	SLA2	0	0	0	0.590909	1.32035	6.40169	0.38806	574	0.212152	0.355388	GO:0000003:reproduction; GO:0000282:cellular bud site selection; GO:0000723:telomere maintenance; GO:0000902:cell morphogenesis; GO:0000910:cytokinesis; GO:0006810:transport; GO:0006887:exocytosis; GO:0006897:endocytosis; GO:0006996:organelle organization and biogenesis; GO:0007001:chromosome organization and biogenesis (sensu Eukaryota); GO:0007010:cytoskeleton organization and biogenesis; GO:00…
YMR226C	YMR226C	0	0	0	0.339763	0.608582	6.31088	0.381862	593	0.338235	0.354888	GO:0008150:biological_process; GO:0008152:metabolic process;
YJR085C	YJR085C	1	0	0	0.323607	0.520621	6.31966	0.381862	591	0.357942	0.354618	GO:0008150:biological_process;
YOR259C	RPT4	0	0	0	0.268268	0.368202	5.60965	0.307414	768	0.485294	0.353994	GO:0006508:proteolysis; GO:0006511:ubiquitin-dependent protein catabolic process; GO:0008150:biological_process; GO:0008152:metabolic process; GO:0009056:catabolic process; GO:0009057:macromolecule catabolic process; GO:0009987:cellular process; GO:0019538:protein metabolic process; GO:0019941:modification-dependent protein catabolic process; GO:0030163:protein catabolic process; GO:0043170:macro…
YOL129W	VPS68	0	0	0	0.212586	0.283041	4.69411	0.23665	1120	0.608434	0.35397	GO:0006605:protein targeting; GO:0006623:protein targeting to vacuole; GO:0006810:transport; GO:0006886:intracellular protein transport; GO:0007034:vacuolar transport; GO:0008104:protein localization; GO:0008150:biological_process; GO:0009987:cellular process; GO:0015031:protein transport; GO:0016043:cellular component organization and biogenesis; GO:0033036:macromolecule localization; GO:0045184…
YJR120W	YJR120W	0	0	1	0.30485	0.334801	9.76327	0.657895	205	0.154358	0.353051	GO:0006091:generation of precursor metabolites and energy; GO:0006810:transport; GO:0006869:lipid transport; GO:0006996:organelle organization and biogenesis; GO:0007005:mitochondrion organization and biogenesis; GO:0008150:biological_process; GO:0008152:metabolic process; GO:0009987:cellular process; GO:0015918:sterol transport; GO:0015980:energy derivation by oxidation of organic compounds; GO:…
YIL041W	GVP36	1	0	0	0.4371	1.00937	3.64088	0.16382	1709	0.446602	0.352451	GO:0008150:biological_process;
YLR418C	CDC73	0	0	1	0.302046	0.459871	2.25964	0.130862	2403	0.612121	0.352054	GO:0000723:telomere maintenance; GO:0006139:nucleobase, nucleoside, nucleotide and nucleic acid metabolic process; GO:0006259:DNA metabolic process; GO:0006310:DNA recombination; GO:0006323:DNA packaging; GO:0006325:establishment and/or maintenance of chromatin architecture; GO:0006350:transcription; GO:0006351:transcription, DNA-dependent; GO:0006354:RNA elongation; GO:0006366:transcription from…
YLR257W	YLR257W	1	0	0	0.314028	0.498441	7.53761	0.480769	389	0.254351	0.351884	GO:0008150:biological_process;
YJR051W	OSM1	0	0	0	0.517606	7.39258	2.13986	0.127321	2461	0.41349	0.351618	GO:0008150:biological_process; GO:0008152:metabolic process;
YGR037C	ACB1	0	0	0	0.263006	0.26288	9.45389	0.610294	238	0.252288	0.351595	GO:0006082:organic acid metabolic process; GO:0006629:lipid metabolic process; GO:0006631:fatty acid metabolic process; GO:0006810:transport; GO:0006869:lipid transport; GO:0008150:biological_process; GO:0008152:metabolic process; GO:0009987:cellular process; GO:0015908:fatty acid transport; GO:0015909:long-chain fatty acid transport; GO:0019752:carboxylic acid metabolic process; GO:0032787:monoc…
YGR080W	TWF1	0	0	1	0.649254	4.87492	4.82846	0.249673	1045	0.324752	0.351345	GO:0000003:reproduction; GO:0000282:cellular bud site selection; GO:0000902:cell morphogenesis; GO:0000910:cytokinesis; GO:0006996:organelle organization and biogenesis; GO:0007005:mitochondrion organization and biogenesis; GO:0007010:cytoskeleton organization and biogenesis; GO:0007105:cytokinesis, site selection; GO:0007114:cell budding; GO:0007121:bipolar cellular bud site selection; GO:000716…
YKL094W	YJU3	1	0	0	0.283696	0.401796	5.79786	0.321154	720	0.446602	0.351031	GO:0008150:biological_process;
YIL051C	MMF1	0	0	1	0.539924	8.03378	5.14254	0.274336	931	0.240964	0.351023	GO:0000002:mitochondrial genome maintenance; GO:0006082:organic acid metabolic process; GO:0006519:amino acid and derivative metabolic process; GO:0006520:amino acid metabolic process; GO:0006549:isoleucine metabolic process; GO:0006807:nitrogen compound metabolic process; GO:0006996:organelle organization and biogenesis; GO:0007005:mitochondrion organization and biogenesis; GO:0008150:biological…
YCR027C	RHB1	0	0	0	0.249318	0.243082	9.59828	0.627907	226	0.249682	0.350663	GO:0006810:transport; GO:0006865:amino acid transport; GO:0008150:biological_process; GO:0009987:cellular process; GO:0015802:basic amino acid transport; GO:0015809:arginine transport; GO:0015819:lysine transport; GO:0015837:amine transport; GO:0015849:organic acid transport; GO:0016043:cellular component organization and biogenesis; GO:0016192:vesicle-mediated transport; GO:0016197:endosome tran…
YER048C	CAJ1	1	0	0	0.158356	0.217137	4.65023	0.232143	1143	0.666667	0.350546	GO:0008150:biological_process;
YNL266W							6.02789	0.350427	657		0.350427
YKL091C	YKL091C	1	0	0	0.367314	0.683274	6.25613	0.375576	609	0.308394	0.350304	GO:0008150:biological_process;
YPR165W	RHO1	0	0	0	0.160356	0.245571	7.71196	0.497959	369	0.376214	0.349871	GO:0000003:reproduction; GO:0000902:cell morphogenesis; GO:0006810:transport; GO:0006897:endocytosis; GO:0006996:organelle organization and biogenesis; GO:0007010:cytoskeleton organization and biogenesis; GO:0007015:actin filament organization; GO:0007047:cell wall organization and biogenesis; GO:0007114:cell budding; GO:0007117:budding cell bud growth; GO:0007154:cell communication; GO:0007163:e…
YCR036W	RBK1	0	0	0	0.288098	0.412411	5.33218	0.2864	861	0.473684	0.349778	GO:0005975:carbohydrate metabolic process; GO:0005996:monosaccharide metabolic process; GO:0006014:D-ribose metabolic process; GO:0006066:alcohol metabolic process; GO:0006091:generation of precursor metabolites and energy; GO:0008150:biological_process; GO:0008152:metabolic process; GO:0009987:cellular process; GO:0015980:energy derivation by oxidation of organic compounds; GO:0019321:pentose me…
YPR073C	LTP1	0	0	0	0.325768	0.538905	4.36899	0.208377	1290	0.510288	0.349222	GO:0006464:protein modification process; GO:0006470:protein amino acid dephosphorylation; GO:0006793:phosphorus metabolic process; GO:0006796:phosphate metabolic process; GO:0008150:biological_process; GO:0008152:metabolic process; GO:0009987:cellular process; GO:0016311:dephosphorylation; GO:0019538:protein metabolic process; GO:0043170:macromolecule metabolic process; GO:0043283:biopolymer meta…
YOL062C	APM4	0	0	0	0.156132	0.21471	4.27552	0.199005	1352	0.693878	0.347562	GO:0006810:transport; GO:0006886:intracellular protein transport; GO:0008104:protein localization; GO:0008150:biological_process; GO:0009987:cellular process; GO:0015031:protein transport; GO:0016043:cellular component organization and biogenesis; GO:0016192:vesicle-mediated transport; GO:0033036:macromolecule localization; GO:0045184:establishment of protein localization; GO:0046907:intracellula…
YLR330W	CHS5	0	0	1	0.63125	1.58179	4.11103	0.185424	1456	0.375297	0.346978	GO:0000003:reproduction; GO:0000272:polysaccharide catabolic process; GO:0000282:cellular bud site selection; GO:0000746:conjugation; GO:0000747:conjugation with cellular fusion; GO:0000902:cell morphogenesis; GO:0000910:cytokinesis; GO:0005975:carbohydrate metabolic process; GO:0005976:polysaccharide metabolic process; GO:0006030:chitin metabolic process; GO:0006032:chitin catabolic process; GO:…
YBL043W	ECM13	0	0	0	0.566524	1.17426	6.80207	0.431034	496	0.150773	0.346819	GO:0007047:cell wall organization and biogenesis; GO:0008150:biological_process; GO:0009987:cellular process; GO:0016043:cellular component organization and biogenesis; GO:0045229:external encapsulating structure organization and biogenesis;
YDL237W	YDL237W	1	0	0	0.089454	0.141073	4.91127	0.253012	1019	0.685484	0.346248	GO:0008150:biological_process;
YKR087C	OMA1	0	0	0	0.552941	8.25985	1.0506	0.0967041	3513	0.390052	0.346227	GO:0006508:proteolysis; GO:0006515:misfolded or incompletely synthesized protein catabolic process; GO:0008150:biological_process; GO:0008152:metabolic process; GO:0009056:catabolic process; GO:0009057:macromolecule catabolic process; GO:0009987:cellular process; GO:0019538:protein metabolic process; GO:0030163:protein catabolic process; GO:0043170:macromolecule metabolic process; GO:0043283:biop…
YER063W	THO1	0	0	0	0.281553	0.395677	3.0018	0.14295	2027	0.606742	0.346204	GO:0006139:nucleobase, nucleoside, nucleotide and nucleic acid metabolic process; GO:0006350:transcription; GO:0006351:transcription, DNA-dependent; GO:0008150:biological_process; GO:0008152:metabolic process; GO:0009987:cellular process; GO:0016070:RNA metabolic process; GO:0032774:RNA biosynthetic process; GO:0043170:macromolecule metabolic process; GO:0043283:biopolymer metabolic process; GO:0…
YDL044C	MTF2	0	0	0	0.59799	10.0128	5.16157	0.274336	923	0.174455	0.34583	GO:0006139:nucleobase, nucleoside, nucleotide and nucleic acid metabolic process; GO:0006396:RNA processing; GO:0006397:mRNA processing; GO:0006412:translation; GO:0008150:biological_process; GO:0008152:metabolic process; GO:0009058:biosynthetic process; GO:0009059:macromolecule biosynthetic process; GO:0009987:cellular process; GO:0016070:RNA metabolic process; GO:0016071:mRNA metabolic process;…
YBR011C	IPP1	0	0	0	0.534653	0.970758	5.3314	0.285942	862	0.308958	0.345555	GO:0006793:phosphorus metabolic process; GO:0006796:phosphate metabolic process; GO:0008150:biological_process; GO:0008152:metabolic process; GO:0009987:cellular process; GO:0044237:cellular metabolic process;
YBR194W	YBR194W	1	0	1	0.428279	0.914845	5.45742	0.296482	820	0.307018	0.345296	GO:0007005:mitochondrion organization and biogenesis; GO:0008150:biological_process;
YOR285W	YOR285W	1	0	0	0.280423	0.392958	5.74642	0.318868	734	0.435331	0.344775	GO:0008150:biological_process;
YER178W	PDA1	0	0	0	0.594059	9.97562	2.7792	0.137003	2139	0.307971	0.344248	GO:0006082:organic acid metabolic process; GO:0006090:pyruvate metabolic process; GO:0008150:biological_process; GO:0008152:metabolic process; GO:0009987:cellular process; GO:0019752:carboxylic acid metabolic process; GO:0032787:monocarboxylic acid metabolic process; GO:0044237:cellular metabolic process;
YLR059C	REX2	0	0	1	0.625698	10.5957	2.885	0.140961	2083	0.269679	0.342646	GO:0006139:nucleobase, nucleoside, nucleotide and nucleic acid metabolic process; GO:0006396:RNA processing; GO:0007005:mitochondrion organization and biogenesis; GO:0008150:biological_process; GO:0008152:metabolic process; GO:0009987:cellular process; GO:0016070:RNA metabolic process; GO:0043170:macromolecule metabolic process; GO:0043283:biopolymer metabolic process; GO:0044237:cellular metabol…
YDL086W	YDL086W	1	0	0	0.356013	0.515617	3.73687	0.166667	1662	0.535714	0.342443	GO:0008150:biological_process;
YER152C	YER152C	1	0	0	0.445545	0.790845	7.72655	0.5	368	0.123558	0.341911	GO:0008150:biological_process;
YDR084C	TVP23	0	0	0	0.092764	0.124126	5.46482	0.297114	815	0.631579	0.341603	GO:0006810:transport; GO:0008150:biological_process; GO:0016192:vesicle-mediated transport; GO:0051179:localization; GO:0051234:establishment of localization;
YNL183C	NPR1	0	0	0	0.257416	0.345934	3.402	0.155011	1838	0.606742	0.341096	GO:0006807:nitrogen compound metabolic process; GO:0006808:regulation of nitrogen utilization; GO:0008150:biological_process; GO:0008152:metabolic process; GO:0019222:regulation of metabolic process; GO:0019740:nitrogen utilization; GO:0050789:regulation of biological process; GO:0051171:regulation of nitrogen metabolic process; GO:0065007:biological regulation;
YJL161W	YJL161W	1	0	0	0.635294	10.8167	4.34947	0.205128	1312	0.192825	0.341032	GO:0008150:biological_process;
YHR074W	QNS1	0	0	0	0.238305	0.317132	8.46192	0.547368	304	0.236534	0.340488	GO:0006139:nucleobase, nucleoside, nucleotide and nucleic acid metabolic process; GO:0006732:coenzyme metabolic process; GO:0006733:oxidoreduction coenzyme metabolic process; GO:0006766:vitamin metabolic process; GO:0006767:water-soluble vitamin metabolic process; GO:0006769:nicotinamide metabolic process; GO:0008150:biological_process; GO:0008152:metabolic process; GO:0009058:biosynthetic proces…
YBL057C	PTH2	0	1	0	0.481132	6.62309	3.24641	0.151452	1917	0.390052	0.340202	GO:0006412:translation; GO:0006508:proteolysis; GO:0006511:ubiquitin-dependent protein catabolic process; GO:0008150:biological_process; GO:0008152:metabolic process; GO:0009056:catabolic process; GO:0009057:macromolecule catabolic process; GO:0009058:biosynthetic process; GO:0009059:macromolecule biosynthetic process; GO:0009892:negative regulation of metabolic process; GO:0009894:regulation of …
YDR486C	VPS60	0	0	0	0.271795	0.376944	6.65134	0.415094	528	0.335417	0.339955	GO:0006810:transport; GO:0007034:vacuolar transport; GO:0008150:biological_process; GO:0009987:cellular process; GO:0016043:cellular component organization and biogenesis; GO:0016192:vesicle-mediated transport; GO:0016197:endosome transport; GO:0030447:filamentous growth; GO:0040007:growth; GO:0042221:response to chemical stimulus; GO:0042493:response to drug; GO:0045324:late endosome to vacuole …
YCR083W	TRX3	0	0	0	0.555118	8.52194	4.63058	0.229412	1155	0.233526	0.339487	GO:0006800:oxygen and reactive oxygen species metabolic process; GO:0006950:response to stress; GO:0006979:response to oxidative stress; GO:0008150:biological_process; GO:0008152:metabolic process; GO:0009987:cellular process; GO:0042221:response to chemical stimulus; GO:0044237:cellular metabolic process; GO:0050896:response to stimulus;
YDL142C	CRD1	0	0	1	0.555118	8.33136	2.90044	0.140961	2074	0.322266	0.339483	GO:0006629:lipid metabolic process; GO:0006996:organelle organization and biogenesis; GO:0007005:mitochondrion organization and biogenesis; GO:0007006:mitochondrial membrane organization and biogenesis; GO:0008150:biological_process; GO:0008152:metabolic process; GO:0008610:lipid biosynthetic process; GO:0009058:biosynthetic process; GO:0009987:cellular process; GO:0016043:cellular component orga…
YHL014C	YLF2	1	0	0	0.564655	8.8947	5.43862	0.296358	829	0.153135	0.339169	GO:0008150:biological_process;
YOR097C	YOR097C	1	0	0	0.29124	0.428097	6.78515	0.431034	500	0.292484	0.33884	GO:0008150:biological_process;
YGL127C	SOH1	0	0	0	0.181416	0.244086	9.5338	0.614815	233	0.226457	0.338557	GO:0000723:telomere maintenance; GO:0006139:nucleobase, nucleoside, nucleotide and nucleic acid metabolic process; GO:0006259:DNA metabolic process; GO:0006281:DNA repair; GO:0006350:transcription; GO:0006351:transcription, DNA-dependent; GO:0006366:transcription from RNA polymerase II promoter; GO:0006950:response to stress; GO:0006974:response to DNA damage stimulus; GO:0006996:organelle organi…
YKL168C	KKQ8	1	0	0	0.28115	0.393354	6.82655	0.435294	492	0.299492	0.338491	GO:0008150:biological_process;
YLR356W	YLR356W	1	0	0	0.635294	10.8237	3.86972	0.173367	1585	0.216387	0.338436	GO:0008150:biological_process;
YGR111W	YGR111W	0	0	0	0.331437	0.572434	5.58272	0.305206	773	0.373239	0.338293	GO:0000902:cell morphogenesis; GO:0008150:biological_process; GO:0008361:regulation of cell size; GO:0009653:anatomical structure morphogenesis; GO:0009987:cellular process; GO:0016043:cellular component organization and biogenesis; GO:0032502:developmental process; GO:0032989:cellular structure morphogenesis; GO:0048856:anatomical structure development; GO:0065007:biological regulation; GO:00650…
YKL011C	CCE1	0	0	0	0.613757	10.3878	2.54052	0.134962	2256	0.279687	0.338154	GO:0006139:nucleobase, nucleoside, nucleotide and nucleic acid metabolic process; GO:0006259:DNA metabolic process; GO:0006310:DNA recombination; GO:0008150:biological_process; GO:0008152:metabolic process; GO:0009987:cellular process; GO:0043170:macromolecule metabolic process; GO:0043283:biopolymer metabolic process; GO:0044237:cellular metabolic process; GO:0044238:primary metabolic process;
YCR088W	ABP1	0	0	0	0.857143	4.03425	2.99273	0.142672	2031	0.391892	0.337824	GO:0000147:actin cortical patch assembly; GO:0000902:cell morphogenesis; GO:0006996:organelle organization and biogenesis; GO:0007010:cytoskeleton organization and biogenesis; GO:0007163:establishment and/or maintenance of cell polarity; GO:0008150:biological_process; GO:0009653:anatomical structure morphogenesis; GO:0009987:cellular process; GO:0016043:cellular component organization and biogene…
YHL021C	YHL021C	1	0	0	0.636943	10.9962	4.43421	0.215217	1246	0.169184	0.337125	GO:0008150:biological_process;
YOR017W	PET127	0	0	0	0.587678	9.80369	1.59791	0.112888	2830	0.310409	0.336437	GO:0006139:nucleobase, nucleoside, nucleotide and nucleic acid metabolic process; GO:0006396:RNA processing; GO:0008150:biological_process; GO:0008152:metabolic process; GO:0009987:cellular process; GO:0016070:RNA metabolic process; GO:0043170:macromolecule metabolic process; GO:0043283:biopolymer metabolic process; GO:0044237:cellular metabolic process; GO:0044238:primary metabolic process;
YLR270W	DCS1	0	0	0	0.345455	0.624667	4.38842	0.211253	1275	0.448052	0.336244	GO:0000288:mRNA catabolic process, deadenylation-dependent decay; GO:0000290:deadenylation-dependent decapping; GO:0006139:nucleobase, nucleoside, nucleotide and nucleic acid metabolic process; GO:0006401:RNA catabolic process; GO:0006402:mRNA catabolic process; GO:0008150:biological_process; GO:0008152:metabolic process; GO:0009056:catabolic process; GO:0009057:macromolecule catabolic process; G…
YDR515W	SLF1	0	0	0	0.269618	0.368202	7.38927	0.469534	417	0.269679	0.335823	GO:0006412:translation; GO:0006417:regulation of translation; GO:0006873:cell ion homeostasis; GO:0006875:metal ion homeostasis; GO:0006878:copper ion homeostasis; GO:0008150:biological_process; GO:0008152:metabolic process; GO:0009058:biosynthetic process; GO:0009059:macromolecule biosynthetic process; GO:0009889:regulation of biosynthetic process; GO:0009987:cellular process; GO:0019222:regulat…
YDR174W	HMO1	0	0	0	0.134473	0.190779	8.163	0.524272	323	0.357942	0.335817	GO:0000723:telomere maintenance; GO:0006276:plasmid maintenance; GO:0006996:organelle organization and biogenesis; GO:0007001:chromosome organization and biogenesis (sensu Eukaryota); GO:0008150:biological_process; GO:0009987:cellular process; GO:0016043:cellular component organization and biogenesis; GO:0032200:telomere organization and biogenesis; GO:0051276:chromosome organization and biogenes…
YAL030W	SNC1	0	0	0	0.340643	0.466666	4.81203	0.24647	1058	0.45098	0.335693	GO:0006810:transport; GO:0006892:post-Golgi vesicle-mediated transport; GO:0006893:Golgi to plasma membrane transport; GO:0006897:endocytosis; GO:0006906:vesicle fusion; GO:0006944:membrane fusion; GO:0008150:biological_process; GO:0009987:cellular process; GO:0010324:membrane invagination; GO:0016043:cellular component organization and biogenesis; GO:0016044:membrane organization and biogenesis;…
YOR122C	PFY1	0	0	0	0.513678	0.907438	4.73253	0.241337	1096	0.332653	0.335569	GO:0000003:reproduction; GO:0000282:cellular bud site selection; GO:0000902:cell morphogenesis; GO:0000910:cytokinesis; GO:0006810:transport; GO:0006950:response to stress; GO:0006970:response to osmotic stress; GO:0006996:organelle organization and biogenesis; GO:0007010:cytoskeleton organization and biogenesis; GO:0007105:cytokinesis, site selection; GO:0007114:cell budding; GO:0007120:axial ce…
YGL057C	YGL057C	1	0	0	0.557377	8.61729	2.89754	0.140961	2078	0.307554	0.33472	GO:0008150:biological_process;
YIR003W	YIR003W	1	0	1	0.649254	3.61212	5.47179	0.298126	811	0.225055	0.334403	GO:0007005:mitochondrion organization and biogenesis; GO:0008150:biological_process;
YHR104W	GRE3	0	0	0	0.407547	0.815309	5.84055	0.32549	709	0.264416	0.334274	GO:0005975:carbohydrate metabolic process; GO:0005996:monosaccharide metabolic process; GO:0006066:alcohol metabolic process; GO:0006091:generation of precursor metabolites and energy; GO:0006950:response to stress; GO:0008150:biological_process; GO:0008152:metabolic process; GO:0009056:catabolic process; GO:0009057:macromolecule catabolic process; GO:0009987:cellular process; GO:0015980:energy d…
YJL208C	NUC1	0	0	0	0.542308	8.04051	5.2451	0.281298	888	0.181668	0.334127	GO:0006139:nucleobase, nucleoside, nucleotide and nucleic acid metabolic process; GO:0006259:DNA metabolic process; GO:0006308:DNA catabolic process; GO:0006310:DNA recombination; GO:0006401:RNA catabolic process; GO:0006915:apoptosis; GO:0006996:organelle organization and biogenesis; GO:0008150:biological_process; GO:0008152:metabolic process; GO:0008219:cell death; GO:0009056:catabolic process;…
YPR061C	JID1	1	0	0	0.580645	9.65802	5.56497	0.302655	783	0.115625	0.333897	GO:0008150:biological_process;
YDR196C	YDR196C	0	0	0	0.27633	0.385162	5.77303	0.319923	726	0.408046	0.333545	GO:0006732:coenzyme metabolic process; GO:0006752:group transfer coenzyme metabolic process; GO:0008150:biological_process; GO:0008152:metabolic process; GO:0009058:biosynthetic process; GO:0009108:coenzyme biosynthetic process; GO:0009987:cellular process; GO:0015936:coenzyme A metabolic process; GO:0015937:coenzyme A biosynthetic process; GO:0044237:cellular metabolic process; GO:0044249:cellul…
YHL020C	OPI1	0	0	0	0.183819	0.248746	9.69268	0.65	209	0.173778	0.333523	GO:0000122:negative regulation of transcription from RNA polymerase II promoter; GO:0000723:telomere maintenance; GO:0006139:nucleobase, nucleoside, nucleotide and nucleic acid metabolic process; GO:0006350:transcription; GO:0006351:transcription, DNA-dependent; GO:0006355:regulation of transcription, DNA-dependent; GO:0006357:regulation of transcription from RNA polymerase II promoter; GO:000636…
YHR117W	TOM71	1	0	1	0.555118	8.27416	2.56638	0.135119	2245	0.307971	0.332816	GO:0007005:mitochondrion organization and biogenesis; GO:0008150:biological_process;
YGL220W	YGL220W	1	0	1	0.293407	0.313079	6.30964	0.381862	594	0.382716	0.332639	GO:0007005:mitochondrion organization and biogenesis; GO:0008150:biological_process;
YNL045W	YNL045W	0	0	0	0.285088	0.403203	5.75039	0.318868	732	0.392954	0.332391	GO:0006629:lipid metabolic process; GO:0008150:biological_process; GO:0008152:metabolic process; GO:0009056:catabolic process; GO:0009057:macromolecule catabolic process; GO:0019538:protein metabolic process; GO:0030163:protein catabolic process; GO:0043170:macromolecule metabolic process; GO:0043283:biopolymer metabolic process; GO:0043285:biopolymer catabolic process; GO:0044238:primary metabol…
YOR329C	SCD5	0	0	0	0.40081	0.686372	6.51988	0.403646	548	0.225698	0.332222	GO:0006810:transport; GO:0006897:endocytosis; GO:0006996:organelle organization and biogenesis; GO:0007010:cytoskeleton organization and biogenesis; GO:0007015:actin filament organization; GO:0008104:protein localization; GO:0008150:biological_process; GO:0009306:protein secretion; GO:0009987:cellular process; GO:0010324:membrane invagination; GO:0016043:cellular component organization and biogen…
YOR288C	MPD1	0	0	0	0.298932	0.451806	6.40385	0.39	572	0.302405	0.331497	GO:0006457:protein folding; GO:0008150:biological_process; GO:0008152:metabolic process; GO:0009987:cellular process; GO:0019538:protein metabolic process; GO:0043170:macromolecule metabolic process; GO:0044237:cellular metabolic process; GO:0044238:primary metabolic process; GO:0044260:cellular macromolecule metabolic process; GO:0044267:cellular protein metabolic process;
YER134C	YER134C	1	0	0	0.271429	0.37682	7.48972	0.479245	398	0.246231	0.331492	GO:0008150:biological_process;
YPL109C	YPL109C	1	0	0	0.580645	9.44399	4.5817	0.226328	1173	0.182957	0.331305	GO:0008150:biological_process;
YDR150W	NUM1	0	0	1	0.551282	0.89953	7.01208	0.444785	467	0.118186	0.331175	GO:0000001:mitochondrion inheritance; GO:0000226:microtubule cytoskeleton organization and biogenesis; GO:0000266:mitochondrial fission; GO:0006810:transport; GO:0006996:organelle organization and biogenesis; GO:0007005:mitochondrion organization and biogenesis; GO:0007010:cytoskeleton organization and biogenesis; GO:0007017:microtubule-based process; GO:0007018:microtubule-based movement; GO:000…
YOR362C	PRE10	0	0	0	0.302046	0.461384	2.99884	0.142857	2028	0.539906	0.33097	GO:0006508:proteolysis; GO:0006511:ubiquitin-dependent protein catabolic process; GO:0008150:biological_process; GO:0008152:metabolic process; GO:0009056:catabolic process; GO:0009057:macromolecule catabolic process; GO:0009987:cellular process; GO:0019538:protein metabolic process; GO:0019941:modification-dependent protein catabolic process; GO:0030163:protein catabolic process; GO:0043170:macro…
YMR314W	PRE5	0	0	0	0.254013	0.341563	2.43732	0.132619	2314	0.6	0.330481	GO:0006508:proteolysis; GO:0006511:ubiquitin-dependent protein catabolic process; GO:0008150:biological_process; GO:0008152:metabolic process; GO:0009056:catabolic process; GO:0009057:macromolecule catabolic process; GO:0009987:cellular process; GO:0019538:protein metabolic process; GO:0019941:modification-dependent protein catabolic process; GO:0030163:protein catabolic process; GO:0043170:macro…
YKR011C	YKR011C	1	0	0	0.325768	0.538251	5.85522	0.329365	702	0.332653	0.32922	GO:0008150:biological_process;
YLR354C	TAL1	0	0	0	0.277197	0.385343	4.30484	0.201207	1339	0.510204	0.329219	GO:0005975:carbohydrate metabolic process; GO:0005996:monosaccharide metabolic process; GO:0006006:glucose metabolic process; GO:0006007:glucose catabolic process; GO:0006066:alcohol metabolic process; GO:0006091:generation of precursor metabolites and energy; GO:0006098:pentose-phosphate shunt; GO:0006139:nucleobase, nucleoside, nucleotide and nucleic acid metabolic process; GO:0006732:coenzyme …
YBR033W	EDS1	1	0	0	0.528662	0.944053	6.54784	0.405759	546	0.143552	0.328565	GO:0008150:biological_process;
YOR084W	YOR084W	0	0	0	0.390963	0.656306	7.82806	0.5	357	0.126851	0.32845	GO:0006996:organelle organization and biogenesis; GO:0007031:peroxisome organization and biogenesis; GO:0008150:biological_process; GO:0009987:cellular process; GO:0016043:cellular component organization and biogenesis;
YMR064W	AEP1	0	0	0	0.58216	9.69427	2.14863	0.127592	2457	0.27259	0.328343	GO:0006412:translation; GO:0008150:biological_process; GO:0008152:metabolic process; GO:0009058:biosynthetic process; GO:0009059:macromolecule biosynthetic process; GO:0009987:cellular process; GO:0019538:protein metabolic process; GO:0043170:macromolecule metabolic process; GO:0044237:cellular metabolic process; GO:0044238:primary metabolic process; GO:0044260:cellular macromolecule metabolic pr…
YNR052C	POP2	0	0	0	0.546512	8.17492	2.24116	0.130011	2415	0.307018	0.328208	GO:0000288:mRNA catabolic process, deadenylation-dependent decay; GO:0000289:poly(A) tail shortening; GO:0006139:nucleobase, nucleoside, nucleotide and nucleic acid metabolic process; GO:0006350:transcription; GO:0006351:transcription, DNA-dependent; GO:0006354:RNA elongation; GO:0006355:regulation of transcription, DNA-dependent; GO:0006357:regulation of transcription from RNA polymerase II prom…
YLR299W	ECM38	0	0	0	0.249538	0.334087	7.35244	0.461268	423	0.273828	0.327508	GO:0006732:coenzyme metabolic process; GO:0006749:glutathione metabolic process; GO:0006751:glutathione catabolic process; GO:0006790:sulfur metabolic process; GO:0008150:biological_process; GO:0008152:metabolic process; GO:0009056:catabolic process; GO:0009109:coenzyme catabolic process; GO:0009987:cellular process; GO:0044237:cellular metabolic process; GO:0044248:cellular catabolic process; GO…
YKR066C	CCP1	0	0	0	0.559671	8.63159	3.88599	0.17384	1574	0.249682	0.327326	GO:0006800:oxygen and reactive oxygen species metabolic process; GO:0006950:response to stress; GO:0006979:response to oxidative stress; GO:0008150:biological_process; GO:0008152:metabolic process; GO:0009987:cellular process; GO:0042221:response to chemical stimulus; GO:0044237:cellular metabolic process; GO:0050896:response to stimulus;
YPR109W	YPR109W	1	0	0	0.186153	0.199952	6.4228	0.393939	567	0.452459	0.327173	GO:0008150:biological_process;
YNR033W	ABZ1	0	0	0	0.235445	0.23376	6.71671	0.420613	516	0.39726	0.327062	GO:0006082:organic acid metabolic process; GO:0006725:aromatic compound metabolic process; GO:0006732:coenzyme metabolic process; GO:0006752:group transfer coenzyme metabolic process; GO:0006760:folic acid and derivative metabolic process; GO:0006807:nitrogen compound metabolic process; GO:0008150:biological_process; GO:0008152:metabolic process; GO:0009308:amine metabolic process; GO:0009987:cel…
YPL048W	CAM1	0	0	0	0.358643	0.527142	6.63152	0.413978	532	0.240964	0.326695	GO:0006412:translation; GO:0006414:translational elongation; GO:0006417:regulation of translation; GO:0006448:regulation of translational elongation; GO:0008150:biological_process; GO:0008152:metabolic process; GO:0009058:biosynthetic process; GO:0009059:macromolecule biosynthetic process; GO:0009889:regulation of biosynthetic process; GO:0009987:cellular process; GO:0019222:regulation of metabol…
YOR157C	PUP1	0	0	0	0.287778	0.412411	2.13174	0.12685	2470	0.56	0.326626	GO:0006508:proteolysis; GO:0006511:ubiquitin-dependent protein catabolic process; GO:0008150:biological_process; GO:0008152:metabolic process; GO:0009056:catabolic process; GO:0009057:macromolecule catabolic process; GO:0009987:cellular process; GO:0019538:protein metabolic process; GO:0019941:modification-dependent protein catabolic process; GO:0030163:protein catabolic process; GO:0043170:macro…
YCL035C	GRX1	0	0	0	0.306748	0.465782	5.10963	0.269452	952	0.401685	0.326334	GO:0006800:oxygen and reactive oxygen species metabolic process; GO:0006950:response to stress; GO:0006979:response to oxidative stress; GO:0008150:biological_process; GO:0008152:metabolic process; GO:0009987:cellular process; GO:0019725:cell homeostasis; GO:0030503:regulation of cell redox homeostasis; GO:0042221:response to chemical stimulus; GO:0042592:homeostatic process; GO:0044237:cellular …
YBL021C	HAP3	0	0	0	0.267465	0.367706	5.99451	0.344538	666	0.367206	0.326213	GO:0005975:carbohydrate metabolic process; GO:0006109:regulation of carbohydrate metabolic process; GO:0006139:nucleobase, nucleoside, nucleotide and nucleic acid metabolic process; GO:0006350:transcription; GO:0008150:biological_process; GO:0008152:metabolic process; GO:0009987:cellular process; GO:0019222:regulation of metabolic process; GO:0043170:macromolecule metabolic process; GO:0044237:ce…
YPL183W-A	YPL183W-A	0	1	0	0.64539	11.2114	4.83253	0.249673	1043	0.0865385	0.326204	GO:0006412:translation; GO:0008150:biological_process; GO:0008152:metabolic process; GO:0009058:biosynthetic process; GO:0009059:macromolecule biosynthetic process; GO:0009987:cellular process; GO:0019538:protein metabolic process; GO:0043170:macromolecule metabolic process; GO:0044237:cellular metabolic process; GO:0044238:primary metabolic process; GO:0044260:cellular macromolecule metabolic pr…
YLR144C	ACF2	0	0	0	0.325887	0.395959	7.58768	0.484127	381	0.209839	0.325618	GO:0006996:organelle organization and biogenesis; GO:0007010:cytoskeleton organization and biogenesis; GO:0008150:biological_process; GO:0009987:cellular process; GO:0016043:cellular component organization and biogenesis; GO:0030029:actin filament-based process; GO:0030036:actin cytoskeleton organization and biogenesis;
YDR096W	GIS1	0	0	0	0.318123	0.505928	8.12798	0.523148	326	0.133333	0.325217	GO:0000003:reproduction; GO:0006139:nucleobase, nucleoside, nucleotide and nucleic acid metabolic process; GO:0006259:DNA metabolic process; GO:0006323:DNA packaging; GO:0006325:establishment and/or maintenance of chromatin architecture; GO:0006464:protein modification process; GO:0006482:protein amino acid demethylation; GO:0006629:lipid metabolic process; GO:0006643:membrane lipid metabolic pro…
YHR067W	HTD2	0	0	0	0.587678	9.80865	4.62537	0.22924	1158	0.160993	0.32502	GO:0006082:organic acid metabolic process; GO:0006629:lipid metabolic process; GO:0006631:fatty acid metabolic process; GO:0006633:fatty acid biosynthetic process; GO:0008150:biological_process; GO:0008152:metabolic process; GO:0008610:lipid biosynthetic process; GO:0009058:biosynthetic process; GO:0009987:cellular process; GO:0016053:organic acid biosynthetic process; GO:0019752:carboxylic acid …
YBR126C	TPS1	0	0	0	0.343844	0.621186	6.00878	0.346723	662	0.280564	0.324969	GO:0005975:carbohydrate metabolic process; GO:0005984:disaccharide metabolic process; GO:0005991:trehalose metabolic process; GO:0005992:trehalose biosynthetic process; GO:0006091:generation of precursor metabolites and energy; GO:0006112:energy reserve metabolic process; GO:0006950:response to stress; GO:0008150:biological_process; GO:0008152:metabolic process; GO:0009058:biosynthetic process; G…
YGR230W	BNS1	0	0	0	0.241071	0.320817	7.37068	0.466192	420	0.265335	0.324066	GO:0000279:M phase; GO:0007049:cell cycle; GO:0007126:meiosis; GO:0008150:biological_process; GO:0009987:cellular process; GO:0022402:cell cycle process; GO:0022403:cell cycle phase; GO:0051321:meiotic cell cycle; GO:0051327:M phase of meiotic cell cycle;
YNL003C	PET8	0	0	0	0.613095	1.51896	2.08444	0.126234	2492	0.371495	0.32399	GO:0000101:sulfur amino acid transport; GO:0006810:transport; GO:0006865:amino acid transport; GO:0008150:biological_process; GO:0015805:S-adenosylmethionine transport; GO:0015837:amine transport; GO:0015849:organic acid transport; GO:0046942:carboxylic acid transport; GO:0051179:localization; GO:0051234:establishment of localization;
YBR109C	CMD1	0	0	0	0.495575	0.746535	3.4864	0.157585	1801	0.424615	0.323846	GO:0000003:reproduction; GO:0000087:M phase of mitotic cell cycle; GO:0000278:mitotic cell cycle; GO:0000279:M phase; GO:0006810:transport; GO:0006897:endocytosis; GO:0006944:membrane fusion; GO:0006996:organelle organization and biogenesis; GO:0007010:cytoskeleton organization and biogenesis; GO:0007033:vacuole organization and biogenesis; GO:0007049:cell cycle; GO:0007067:mitosis; GO:0007114:ce…
YHR194W	MDM31	0	0	1	0.367418	0.556041	6.20929	0.375576	616	0.264416	0.323506	GO:0000001:mitochondrion inheritance; GO:0006873:cell ion homeostasis; GO:0006996:organelle organization and biogenesis; GO:0007005:mitochondrion organization and biogenesis; GO:0008150:biological_process; GO:0009987:cellular process; GO:0016043:cellular component organization and biogenesis; GO:0019725:cell homeostasis; GO:0042592:homeostatic process; GO:0048308:organelle inheritance; GO:0048311…
YHR106W	TRR2	0	0	0	0.539924	8.03378	4.78295	0.244332	1072	0.189024	0.323347	GO:0006800:oxygen and reactive oxygen species metabolic process; GO:0006950:response to stress; GO:0006979:response to oxidative stress; GO:0008150:biological_process; GO:0008152:metabolic process; GO:0009987:cellular process; GO:0019725:cell homeostasis; GO:0030503:regulation of cell redox homeostasis; GO:0042221:response to chemical stimulus; GO:0042592:homeostatic process; GO:0044237:cellular …
YER083C	GET2	0	0	0	0.612022	1.44096	5.63512	0.311808	754	0.189024	0.322852	GO:0006810:transport; GO:0006890:retrograde vesicle-mediated transport, Golgi to ER; GO:0007047:cell wall organization and biogenesis; GO:0008150:biological_process; GO:0009987:cellular process; GO:0016043:cellular component organization and biogenesis; GO:0016192:vesicle-mediated transport; GO:0032940:secretion by cell; GO:0045045:secretory pathway; GO:0045229:external encapsulating structure or…
YMR210W	YMR210W	0	0	0	0.304507	0.465555	2.56938	0.135119	2241	0.521368	0.32245	GO:0006082:organic acid metabolic process; GO:0006629:lipid metabolic process; GO:0006631:fatty acid metabolic process; GO:0008150:biological_process; GO:0008152:metabolic process; GO:0009987:cellular process; GO:0019752:carboxylic acid metabolic process; GO:0032787:monocarboxylic acid metabolic process; GO:0044237:cellular metabolic process; GO:0044238:primary metabolic process; GO:0044255:cellu…
YMR276W	DSK2	0	0	0	0.377111	0.601456	7.28626	0.456747	426	0.170084	0.32239	GO:0006508:proteolysis; GO:0006511:ubiquitin-dependent protein catabolic process; GO:0006515:misfolded or incompletely synthesized protein catabolic process; GO:0006996:organelle organization and biogenesis; GO:0007103:spindle pole body duplication in nuclear envelope; GO:0008150:biological_process; GO:0008152:metabolic process; GO:0009056:catabolic process; GO:0009057:macromolecule catabolic pro…
YAL060W	BDH1	0	0	0	0.256679	0.343776	5.6205	0.309091	765	0.403409	0.322215	GO:0006091:generation of precursor metabolites and energy; GO:0006113:fermentation; GO:0008150:biological_process; GO:0008152:metabolic process; GO:0015980:energy derivation by oxidation of organic compounds; GO:0019650:glucose catabolic process to butanediol; GO:0019660:glycolytic fermentation;
YNL106C	INP52	0	0	0	0.649254	4.16141	6.13829	0.370203	628	0.117647	0.321839	GO:0006629:lipid metabolic process; GO:0006643:membrane lipid metabolic process; GO:0006644:phospholipid metabolic process; GO:0006650:glycerophospholipid metabolic process; GO:0006793:phosphorus metabolic process; GO:0006796:phosphate metabolic process; GO:0006810:transport; GO:0006897:endocytosis; GO:0007047:cell wall organization and biogenesis; GO:0007154:cell communication; GO:0007165:signal…
YNL259C	ATX1	0	0	0	0.284464	0.403203	6.89067	0.436578	484	0.242312	0.321756	GO:0000041:transition metal ion transport; GO:0006800:oxygen and reactive oxygen species metabolic process; GO:0006810:transport; GO:0006811:ion transport; GO:0006812:cation transport; GO:0006825:copper ion transport; GO:0006873:cell ion homeostasis; GO:0006875:metal ion homeostasis; GO:0006879:iron ion homeostasis; GO:0006950:response to stress; GO:0006979:response to oxidative stress; GO:000815…
YKL160W	ELF1	0	0	0	0.288098	0.412411	4.97615	0.259362	988	0.415929	0.321169	GO:0006139:nucleobase, nucleoside, nucleotide and nucleic acid metabolic process; GO:0006259:DNA metabolic process; GO:0006323:DNA packaging; GO:0006325:establishment and/or maintenance of chromatin architecture; GO:0006350:transcription; GO:0006351:transcription, DNA-dependent; GO:0006354:RNA elongation; GO:0006366:transcription from RNA polymerase II promoter; GO:0006368:RNA elongation from RNA…
YGR253C	PUP2	0	0	0	0.237762	0.317132	4.78292	0.244332	1073	0.480427	0.321092	GO:0000003:reproduction; GO:0006508:proteolysis; GO:0006511:ubiquitin-dependent protein catabolic process; GO:0006950:response to stress; GO:0008150:biological_process; GO:0008152:metabolic process; GO:0009056:catabolic process; GO:0009057:macromolecule catabolic process; GO:0009987:cellular process; GO:0019538:protein metabolic process; GO:0019941:modification-dependent protein catabolic process…
YGR193C	PDX1	0	0	0	0.605405	1.37589	2.49751	0.133908	2280	0.361991	0.321092	GO:0006082:organic acid metabolic process; GO:0006084:acetyl-CoA metabolic process; GO:0006085:acetyl-CoA biosynthetic process; GO:0006086:acetyl-CoA biosynthetic process from pyruvate; GO:0006090:pyruvate metabolic process; GO:0006732:coenzyme metabolic process; GO:0008150:biological_process; GO:0008152:metabolic process; GO:0009987:cellular process; GO:0019752:carboxylic acid metabolic process;…
YBR173C	UMP1	0	0	0	0.555147	1.11749	2.54133	0.135041	2255	0.374118	0.32073	GO:0006461:protein complex assembly; GO:0006508:proteolysis; GO:0006511:ubiquitin-dependent protein catabolic process; GO:0006950:response to stress; GO:0006974:response to DNA damage stimulus; GO:0008150:biological_process; GO:0008152:metabolic process; GO:0009056:catabolic process; GO:0009057:macromolecule catabolic process; GO:0009719:response to endogenous stimulus; GO:0009987:cellular proces…
YOR040W	GLO4	0	0	0	0.577273	9.30108	4.93017	0.254398	1011	0.126166	0.320404	GO:0000723:telomere maintenance; GO:0005975:carbohydrate metabolic process; GO:0006081:aldehyde metabolic process; GO:0006082:organic acid metabolic process; GO:0006089:lactate metabolic process; GO:0006996:organelle organization and biogenesis; GO:0007001:chromosome organization and biogenesis (sensu Eukaryota); GO:0008150:biological_process; GO:0008152:metabolic process; GO:0009056:catabolic pr…
YNL051W	COG5	0	0	0	0.11161	0.182555	5.39941	0.294893	840	0.542453	0.319897	GO:0006810:transport; GO:0006891:intra-Golgi vesicle-mediated transport; GO:0008150:biological_process; GO:0009987:cellular process; GO:0016043:cellular component organization and biogenesis; GO:0016192:vesicle-mediated transport; GO:0032940:secretion by cell; GO:0045045:secretory pathway; GO:0046903:secretion; GO:0046907:intracellular transport; GO:0048193:Golgi vesicle transport; GO:0051179:loc…
YHR199C	YHR199C	1	0	0	0.508651	7.27414	2.93359	0.140961	2058	0.311567	0.319564	GO:0008150:biological_process;
YKR074W	YKR074W	1	0	1	0.356013	0.509088	4.83505	0.249673	1042	0.388325	0.319551	GO:0007005:mitochondrion organization and biogenesis; GO:0008150:biological_process;
YOR064C	YNG1	0	0	0	0.248162	0.333234	7.57896	0.480769	384	0.228766	0.319134	GO:0006139:nucleobase, nucleoside, nucleotide and nucleic acid metabolic process; GO:0006259:DNA metabolic process; GO:0006323:DNA packaging; GO:0006325:establishment and/or maintenance of chromatin architecture; GO:0006464:protein modification process; GO:0006473:protein amino acid acetylation; GO:0006996:organelle organization and biogenesis; GO:0007001:chromosome organization and biogenesis (s…
YBR059C	AKL1	0	0	0	0.376054	0.719126	6.38331	0.386139	577	0.194545	0.319101	GO:0006810:transport; GO:0006897:endocytosis; GO:0006996:organelle organization and biogenesis; GO:0007010:cytoskeleton organization and biogenesis; GO:0008150:biological_process; GO:0009987:cellular process; GO:0010324:membrane invagination; GO:0016043:cellular component organization and biogenesis; GO:0016044:membrane organization and biogenesis; GO:0016192:vesicle-mediated transport; GO:003002…
YKL063C	YKL063C	1	0	0	0.16262	0.222786	7.64061	0.493927	374	0.308958	0.319058	GO:0008150:biological_process;
YER023W	PRO3	0	0	0	0.63125	1.61098	4.09097	0.184475	1468	0.293443	0.319009	GO:0006082:organic acid metabolic process; GO:0006519:amino acid and derivative metabolic process; GO:0006520:amino acid metabolic process; GO:0006560:proline metabolic process; GO:0006561:proline biosynthetic process; GO:0006807:nitrogen compound metabolic process; GO:0008150:biological_process; GO:0008152:metabolic process; GO:0008652:amino acid biosynthetic process; GO:0009058:biosynthetic pro…
YMR178W	YMR178W	1	0	0	0.477901	0.830845	2.18496	0.128755	2436	0.41349	0.318975	GO:0008150:biological_process;
YLR268W	SEC22	0	0	1	0.377049	0.626711	5.9027	0.333333	690	0.271237	0.318384	GO:0006810:transport; GO:0006888:ER to Golgi vesicle-mediated transport; GO:0006890:retrograde vesicle-mediated transport, Golgi to ER; GO:0006891:intra-Golgi vesicle-mediated transport; GO:0006906:vesicle fusion; GO:0006944:membrane fusion; GO:0007005:mitochondrion organization and biogenesis; GO:0008150:biological_process; GO:0009987:cellular process; GO:0016043:cellular component organization …
YER097W							5.74191	0.318267	737		0.318267
YOR163W	DDP1	0	0	0	0.285401	0.405428	3.86582	0.172932	1589	0.492537	0.31812	GO:0006139:nucleobase, nucleoside, nucleotide and nucleic acid metabolic process; GO:0008150:biological_process; GO:0008152:metabolic process; GO:0009116:nucleoside metabolic process; GO:0009119:ribonucleoside metabolic process; GO:0009987:cellular process; GO:0015956:bis(5'-nucleosidyl) oligophosphate metabolic process; GO:0015959:diadenosine polyphosphate metabolic process; GO:0042278:purine nu…
YFR044C	DUG1	0	0	0	0.555118	8.43517	1.71371	0.115585	2739	0.283677	0.318102	GO:0006732:coenzyme metabolic process; GO:0006749:glutathione metabolic process; GO:0006751:glutathione catabolic process; GO:0006790:sulfur metabolic process; GO:0008150:biological_process; GO:0008152:metabolic process; GO:0009056:catabolic process; GO:0009109:coenzyme catabolic process; GO:0009987:cellular process; GO:0044237:cellular metabolic process; GO:0044248:cellular catabolic process; GO…
YFL030W	AGX1	0	0	0	0.327846	0.560247	6.25864	0.375576	607	0.247163	0.31785	GO:0006082:organic acid metabolic process; GO:0006519:amino acid and derivative metabolic process; GO:0006520:amino acid metabolic process; GO:0006544:glycine metabolic process; GO:0006545:glycine biosynthetic process; GO:0006807:nitrogen compound metabolic process; GO:0008150:biological_process; GO:0008152:metabolic process; GO:0008652:amino acid biosynthetic process; GO:0009058:biosynthetic pro…
YGR029W	ERV1	0	0	1	0.189424	0.199952	5.21604	0.278963	899	0.535714	0.317525	GO:0006605:protein targeting; GO:0006626:protein targeting to mitochondrion; GO:0006800:oxygen and reactive oxygen species metabolic process; GO:0006810:transport; GO:0006839:mitochondrial transport; GO:0006873:cell ion homeostasis; GO:0006875:metal ion homeostasis; GO:0006879:iron ion homeostasis; GO:0006886:intracellular protein transport; GO:0006950:response to stress; GO:0006979:response to o…
YKL129C	MYO3	0	0	1	0.649254	5.54974	5.7503	0.318868	733	0.1553	0.317513	GO:0000003:reproduction; GO:0000282:cellular bud site selection; GO:0000902:cell morphogenesis; GO:0000910:cytokinesis; GO:0006810:transport; GO:0006887:exocytosis; GO:0006897:endocytosis; GO:0006950:response to stress; GO:0006970:response to osmotic stress; GO:0007005:mitochondrion organization and biogenesis; GO:0007047:cell wall organization and biogenesis; GO:0007105:cytokinesis, site selecti…
YBR108W	YBR108W	1	0	1	0.569444	0.942681	6.58757	0.411141	538	0.105305	0.317401	GO:0007005:mitochondrion organization and biogenesis; GO:0008150:biological_process;
YLR116W	MSL5	0	0	0	0.329268	0.425602	8.80379	0.572254	279	0.0897031	0.31717	GO:0000375:RNA splicing, via transesterification reactions; GO:0000377:RNA splicing, via transesterification reactions with bulged adenosine as nucleophile; GO:0000398:nuclear mRNA splicing, via spliceosome; GO:0006139:nucleobase, nucleoside, nucleotide and nucleic acid metabolic process; GO:0006396:RNA processing; GO:0006397:mRNA processing; GO:0008150:biological_process; GO:0008152:metabolic pr…
YOR052C	YOR052C	1	0	0	0.346786	0.480022	6.57504	0.411141	540	0.225446	0.317042	GO:0008150:biological_process;
YNL305C	YNL305C	1	0	0	0.331909	0.581036	5.97383	0.341667	671	0.270833	0.316941	GO:0008150:biological_process;
YGR033C	TIM21	0	0	1	0.625767	1.55637	4.6159	0.22924	1160	0.242611	0.316909	GO:0006605:protein targeting; GO:0006626:protein targeting to mitochondrion; GO:0006810:transport; GO:0006839:mitochondrial transport; GO:0006886:intracellular protein transport; GO:0007005:mitochondrion organization and biogenesis; GO:0008104:protein localization; GO:0008150:biological_process; GO:0009987:cellular process; GO:0015031:protein transport; GO:0016043:cellular component organization …
YJL020C	BBC1	0	0	0	0.649254	2.44381	5.30658	0.28481	870	0.185788	0.316513	GO:0006996:organelle organization and biogenesis; GO:0007010:cytoskeleton organization and biogenesis; GO:0008150:biological_process; GO:0009987:cellular process; GO:0016043:cellular component organization and biogenesis; GO:0030029:actin filament-based process; GO:0030036:actin cytoskeleton organization and biogenesis;
YJR059W	PTK2	0	0	0	0.257663	0.345934	6.76025	0.426136	506	0.266094	0.316101	GO:0000082:G1/S transition of mitotic cell cycle; GO:0000278:mitotic cell cycle; GO:0000902:cell morphogenesis; GO:0006810:transport; GO:0006873:cell ion homeostasis; GO:0007049:cell cycle; GO:0008150:biological_process; GO:0008361:regulation of cell size; GO:0009653:anatomical structure morphogenesis; GO:0009987:cellular process; GO:0015837:amine transport; GO:0015846:polyamine transport; GO:001…
YDR032C	PST2	1	0	0	0.289741	0.42196	5.20063	0.278963	900	0.376214	0.315887	GO:0008150:biological_process;
YPR023C	EAF3	0	0	0	0.245455	0.328312	3.7628	0.167068	1643	0.53304	0.315772	GO:0006139:nucleobase, nucleoside, nucleotide and nucleic acid metabolic process; GO:0006259:DNA metabolic process; GO:0006281:DNA repair; GO:0006323:DNA packaging; GO:0006325:establishment and/or maintenance of chromatin architecture; GO:0006350:transcription; GO:0006351:transcription, DNA-dependent; GO:0006355:regulation of transcription, DNA-dependent; GO:0006357:regulation of transcription fr…
YMR252C	YMR252C	1	0	0	0.575893	9.17782	4.39765	0.212834	1266	0.153338	0.315429	GO:0008150:biological_process;
YGL084C	GUP1	0	0	0	0.361905	0.595228	1.4384	0.10879	2970	0.494253	0.315402	GO:0000723:telomere maintenance; GO:0006066:alcohol metabolic process; GO:0006071:glycerol metabolic process; GO:0006810:transport; GO:0006996:organelle organization and biogenesis; GO:0007001:chromosome organization and biogenesis (sensu Eukaryota); GO:0008150:biological_process; GO:0008152:metabolic process; GO:0009056:catabolic process; GO:0009987:cellular process; GO:0015791:polyol transport;…
YML085C	TUB1	0	0	0	0.356013	0.515617	6.68495	0.415761	522	0.205279	0.3142	GO:0000003:reproduction; GO:0000070:mitotic sister chromatid segregation; GO:0000087:M phase of mitotic cell cycle; GO:0000278:mitotic cell cycle; GO:0000279:M phase; GO:0000741:karyogamy; GO:0000742:karyogamy during conjugation with cellular fusion; GO:0000743:nuclear migration during conjugation with cellular fusion; GO:0000746:conjugation; GO:0000747:conjugation with cellular fusion; GO:000081…
YBR085W	AAC3	0	0	0	0.612022	1.48981	4.95961	0.256831	998	0.213693	0.313953	GO:0006091:generation of precursor metabolites and energy; GO:0008150:biological_process; GO:0008152:metabolic process; GO:0009061:anaerobic respiration; GO:0015980:energy derivation by oxidation of organic compounds; GO:0045333:cellular respiration;
YFL046W	YFL046W	1	0	0	0.528986	7.54274	4.4473	0.216157	1240	0.197053	0.313504	GO:0008150:biological_process;
YFR053C	HXK1	0	0	0	0.190349	0.254709	5.95821	0.338144	676	0.418182	0.313163	GO:0005975:carbohydrate metabolic process; GO:0005996:monosaccharide metabolic process; GO:0006000:fructose metabolic process; GO:0006006:glucose metabolic process; GO:0006007:glucose catabolic process; GO:0006013:mannose metabolic process; GO:0006066:alcohol metabolic process; GO:0006091:generation of precursor metabolites and energy; GO:0006096:glycolysis; GO:0006810:transport; GO:0008150:biolo…
YML092C	PRE8	0	0	0	0.240427	0.320817	3.50298	0.159108	1783	0.535714	0.312845	GO:0006508:proteolysis; GO:0006511:ubiquitin-dependent protein catabolic process; GO:0008150:biological_process; GO:0008152:metabolic process; GO:0009056:catabolic process; GO:0009057:macromolecule catabolic process; GO:0009987:cellular process; GO:0019538:protein metabolic process; GO:0019941:modification-dependent protein catabolic process; GO:0030163:protein catabolic process; GO:0043170:macro…
YFR024C-A	LSB3	0	0	0	0.535581	7.98098	4.12254	0.185874	1447	0.216842	0.312547	GO:0006996:organelle organization and biogenesis; GO:0007010:cytoskeleton organization and biogenesis; GO:0007015:actin filament organization; GO:0008150:biological_process; GO:0009987:cellular process; GO:0016043:cellular component organization and biogenesis; GO:0030029:actin filament-based process; GO:0030036:actin cytoskeleton organization and biogenesis;
YLR209C	PNP1	0	0	0	0.201717	0.266194	4.72736	0.241038	1099	0.498069	0.312521	GO:0006139:nucleobase, nucleoside, nucleotide and nucleic acid metabolic process; GO:0006152:purine nucleoside catabolic process; GO:0008150:biological_process; GO:0008152:metabolic process; GO:0009056:catabolic process; GO:0009116:nucleoside metabolic process; GO:0009164:nucleoside catabolic process; GO:0009987:cellular process; GO:0042278:purine nucleoside metabolic process; GO:0044237:cellular…
YML086C	ALO1	0	0	1	0.560166	8.70098	1.42645	0.108705	2983	0.268012	0.312011	GO:0006800:oxygen and reactive oxygen species metabolic process; GO:0006950:response to stress; GO:0006979:response to oxidative stress; GO:0007005:mitochondrion organization and biogenesis; GO:0008150:biological_process; GO:0008152:metabolic process; GO:0009987:cellular process; GO:0042221:response to chemical stimulus; GO:0044237:cellular metabolic process; GO:0050896:response to stimulus;
YNL006W	LST8	0	0	0	0.491477	0.856454	2.74381	0.136419	2155	0.378049	0.311363	GO:0000902:cell morphogenesis; GO:0001558:regulation of cell growth; GO:0006810:transport; GO:0006996:organelle organization and biogenesis; GO:0007010:cytoskeleton organization and biogenesis; GO:0007047:cell wall organization and biogenesis; GO:0007154:cell communication; GO:0007165:signal transduction; GO:0007242:intracellular signaling cascade; GO:0008150:biological_process; GO:0008361:regula…
YHR057C	CPR2	1	0	0	0.193151	0.199952	4.53202	0.222474	1195	0.571429	0.311137	GO:0008150:biological_process;
YJR104C	SOD1	0	0	0	0.282468	0.400527	6.37201	0.384236	579	0.264416	0.310867	GO:0000302:response to reactive oxygen species; GO:0001300:chronological cell aging; GO:0001306:age-dependent response to oxidative stress; GO:0001315:age-dependent response to reactive oxygen species; GO:0001320:age-dependent response to reactive oxygen species during chronological cell aging; GO:0001323:age-dependent general metabolic decline during chronological cell aging; GO:0001324:age-depe…
YLL050C	COF1	0	0	0	0.525157	0.932816	3.76121	0.166934	1648	0.330629	0.31074	GO:0006996:organelle organization and biogenesis; GO:0007010:cytoskeleton organization and biogenesis; GO:0007015:actin filament organization; GO:0008150:biological_process; GO:0008152:metabolic process; GO:0008154:actin polymerization and/or depolymerization; GO:0009987:cellular process; GO:0016043:cellular component organization and biogenesis; GO:0019538:protein metabolic process; GO:0030029:a…
YPL061W	ALD6	0	0	0	0.625767	1.58048	5.33785	0.286859	860	0.16679	0.310387	GO:0006082:organic acid metabolic process; GO:0006083:acetate metabolic process; GO:0008150:biological_process; GO:0008152:metabolic process; GO:0009058:biosynthetic process; GO:0009987:cellular process; GO:0016053:organic acid biosynthetic process; GO:0019413:acetate biosynthetic process; GO:0019752:carboxylic acid metabolic process; GO:0032787:monocarboxylic acid metabolic process; GO:0044237:c…
YBL066C	SEF1	1	0	0	0.284958	0.292758	8.9863	0.58642	266	0.128321	0.310172	GO:0008150:biological_process;
YPL170W	DAP1	0	0	0	0.284153	0.403203	7.01987	0.444785	466	0.199627	0.310049	GO:0006066:alcohol metabolic process; GO:0006629:lipid metabolic process; GO:0006694:steroid biosynthetic process; GO:0006696:ergosterol biosynthetic process; GO:0008150:biological_process; GO:0008152:metabolic process; GO:0008202:steroid metabolic process; GO:0008204:ergosterol metabolic process; GO:0008610:lipid biosynthetic process; GO:0009058:biosynthetic process; GO:0009889:regulation of bio…
YBR243C	ALG7	0	0	0	0.443902	0.772642	6.01922	0.348195	660	0.1825	0.310005	GO:0006091:generation of precursor metabolites and energy; GO:0006464:protein modification process; GO:0006486:protein amino acid glycosylation; GO:0006487:protein amino acid N-linked glycosylation; GO:0008150:biological_process; GO:0008152:metabolic process; GO:0009058:biosynthetic process; GO:0009059:macromolecule biosynthetic process; GO:0009060:aerobic respiration; GO:0009100:glycoprotein met…
YMR197C	VTI1	0	0	0	0.280423	0.392958	4.66874	0.234094	1132	0.416168	0.31	GO:0006810:transport; GO:0006891:intra-Golgi vesicle-mediated transport; GO:0006892:post-Golgi vesicle-mediated transport; GO:0006896:Golgi to vacuole transport; GO:0006906:vesicle fusion; GO:0006944:membrane fusion; GO:0006996:organelle organization and biogenesis; GO:0007033:vacuole organization and biogenesis; GO:0007034:vacuolar transport; GO:0007040:lysosome organization and biogenesis; GO:0…
YER183C	FAU1	0	0	0	0.218652	0.21619	6.46904	0.397959	561	0.379902	0.309469	GO:0006082:organic acid metabolic process; GO:0006725:aromatic compound metabolic process; GO:0006732:coenzyme metabolic process; GO:0006752:group transfer coenzyme metabolic process; GO:0006760:folic acid and derivative metabolic process; GO:0008150:biological_process; GO:0008152:metabolic process; GO:0009058:biosynthetic process; GO:0009108:coenzyme biosynthetic process; GO:0009396:folic acid a…
YGL020C	GET1	0	0	1	0.545455	0.80003	2.67287	0.135684	2193	0.388325	0.309347	GO:0006464:protein modification process; GO:0006486:protein amino acid glycosylation; GO:0006810:transport; GO:0006873:cell ion homeostasis; GO:0006874:calcium ion homeostasis; GO:0006875:metal ion homeostasis; GO:0006890:retrograde vesicle-mediated transport, Golgi to ER; GO:0006950:response to stress; GO:0006986:response to unfolded protein; GO:0006996:organelle organization and biogenesis; GO:…
YBR062C	YBR062C	1	0	0	0.545455	0.830589	4.73197	0.241337	1097	0.269679	0.308807	GO:0008150:biological_process;
YDL053C	PBP4	1	0	0	0.256314	0.252782	3.6099	0.162308	1725	0.57732	0.308569	GO:0008150:biological_process;
YPL206C	YPL206C	0	0	0	0.280851	0.39299	3.99006	0.179825	1519	0.464164	0.30844	GO:0006629:lipid metabolic process; GO:0006643:membrane lipid metabolic process; GO:0006644:phospholipid metabolic process; GO:0006650:glycerophospholipid metabolic process; GO:0008150:biological_process; GO:0008152:metabolic process; GO:0009056:catabolic process; GO:0009395:phospholipid catabolic process; GO:0009987:cellular process; GO:0016042:lipid catabolic process; GO:0044237:cellular metabo…
YNL020C	ARK1	0	0	1	0.649254	3.46887	5.74287	0.318868	736	0.128052	0.308299	GO:0000147:actin cortical patch assembly; GO:0000910:cytokinesis; GO:0006464:protein modification process; GO:0006468:protein amino acid phosphorylation; GO:0006793:phosphorus metabolic process; GO:0006796:phosphate metabolic process; GO:0006810:transport; GO:0006897:endocytosis; GO:0006996:organelle organization and biogenesis; GO:0007005:mitochondrion organization and biogenesis; GO:0007010:cyt…
YJL103C	YJL103C	0	0	0	0.271516	0.376944	7.5607	0.480769	387	0.175911	0.308255	GO:0006091:generation of precursor metabolites and energy; GO:0006119:oxidative phosphorylation; GO:0006793:phosphorus metabolic process; GO:0006796:phosphate metabolic process; GO:0008150:biological_process; GO:0008152:metabolic process; GO:0009987:cellular process; GO:0016310:phosphorylation; GO:0044237:cellular metabolic process;
YIL006W	YIA6	0	0	1	0.421053	0.678978	7.13532	0.45098	449	0.109143	0.308226	GO:0006810:transport; GO:0006839:mitochondrial transport; GO:0006848:pyruvate transport; GO:0006850:mitochondrial pyruvate transport; GO:0007005:mitochondrion organization and biogenesis; GO:0008150:biological_process; GO:0009987:cellular process; GO:0015718:monocarboxylic acid transport; GO:0015849:organic acid transport; GO:0016043:cellular component organization and biogenesis; GO:0043132:NAD …
YGR102C	YGR102C	1	0	0	0.555118	8.2927	4.5247	0.221469	1200	0.14914	0.308142	GO:0008150:biological_process;
YDR070C	YDR070C	1	0	0	0.577273	9.33448	4.84783	0.249673	1037	0.0901874	0.307603	GO:0008150:biological_process;
YMR139W	RIM11	0	0	0	0.280423	0.392958	3.98284	0.179196	1524	0.462585	0.307506	GO:0000003:reproduction; GO:0006464:protein modification process; GO:0006468:protein amino acid phosphorylation; GO:0006508:proteolysis; GO:0006793:phosphorus metabolic process; GO:0006796:phosphate metabolic process; GO:0006950:response to stress; GO:0008150:biological_process; GO:0008152:metabolic process; GO:0009987:cellular process; GO:0016310:phosphorylation; GO:0019538:protein metabolic pro…
YMR287C	DSS1	0	0	0	0.61828	10.3977	2.20219	0.129032	2431	0.18886	0.307079	GO:0006139:nucleobase, nucleoside, nucleotide and nucleic acid metabolic process; GO:0006401:RNA catabolic process; GO:0008150:biological_process; GO:0008152:metabolic process; GO:0009056:catabolic process; GO:0009057:macromolecule catabolic process; GO:0009987:cellular process; GO:0016070:RNA metabolic process; GO:0043170:macromolecule metabolic process; GO:0043283:biopolymer metabolic process; …
YDL104C	QRI7	1	0	1	0.559671	8.61729	3.32107	0.152189	1881	0.209889	0.306701	GO:0007005:mitochondrion organization and biogenesis; GO:0008150:biological_process;
YGL119W	ABC1	0	0	0	0.544402	8.09931	1.63345	0.113877	2807	0.260388	0.30665	GO:0006091:generation of precursor metabolites and energy; GO:0006732:coenzyme metabolic process; GO:0006733:oxidoreduction coenzyme metabolic process; GO:0006743:ubiquinone metabolic process; GO:0006744:ubiquinone biosynthetic process; GO:0008150:biological_process; GO:0008152:metabolic process; GO:0009058:biosynthetic process; GO:0009060:aerobic respiration; GO:0009108:coenzyme biosynthetic pro…
YJL209W	CBP1	0	0	0	0.555118	8.47169	1.91769	0.121197	2606	0.242611	0.306489	GO:0006091:generation of precursor metabolites and energy; GO:0006139:nucleobase, nucleoside, nucleotide and nucleic acid metabolic process; GO:0006401:RNA catabolic process; GO:0006402:mRNA catabolic process; GO:0008150:biological_process; GO:0008152:metabolic process; GO:0009056:catabolic process; GO:0009057:macromolecule catabolic process; GO:0009060:aerobic respiration; GO:0009987:cellular pr…
YJR019C	TES1	0	0	0	0.2187	0.292345	7.4939	0.479245	396	0.223684	0.306358	GO:0006082:organic acid metabolic process; GO:0006629:lipid metabolic process; GO:0006631:fatty acid metabolic process; GO:0008150:biological_process; GO:0008152:metabolic process; GO:0009987:cellular process; GO:0019395:fatty acid oxidation; GO:0019752:carboxylic acid metabolic process; GO:0032787:monocarboxylic acid metabolic process; GO:0044237:cellular metabolic process; GO:0044238:primary me…
YLR118C	YLR118C	1	0	0	0.237762	0.317132	4.65689	0.23242	1140	0.446602	0.305578	GO:0008150:biological_process;
YDL195W	SEC31	0	0	0	0.361065	0.538251	6.93599	0.436747	479	0.154412	0.305101	GO:0006810:transport; GO:0006888:ER to Golgi vesicle-mediated transport; GO:0008150:biological_process; GO:0009987:cellular process; GO:0016043:cellular component organization and biogenesis; GO:0016192:vesicle-mediated transport; GO:0032940:secretion by cell; GO:0045045:secretory pathway; GO:0046903:secretion; GO:0046907:intracellular transport; GO:0048193:Golgi vesicle transport; GO:0051179:loc…
YBR204C	YBR204C	1	0	0	0.547619	0.856652	3.61033	0.162308	1724	0.332653	0.304938	GO:0008150:biological_process;
YER030W	CHZ1	0	0	0	0.230252	0.301743	6.68359	0.415761	523	0.27218	0.304924	GO:0006139:nucleobase, nucleoside, nucleotide and nucleic acid metabolic process; GO:0006259:DNA metabolic process; GO:0006323:DNA packaging; GO:0006325:establishment and/or maintenance of chromatin architecture; GO:0006338:chromatin remodeling; GO:0006996:organelle organization and biogenesis; GO:0007001:chromosome organization and biogenesis (sensu Eukaryota); GO:0008150:biological_process; GO:…
YBR210W	ERV15	0	0	0	0.425676	0.684243	4.12198	0.185529	1449	0.361174	0.304592	GO:0000003:reproduction; GO:0000282:cellular bud site selection; GO:0000902:cell morphogenesis; GO:0000910:cytokinesis; GO:0006810:transport; GO:0006888:ER to Golgi vesicle-mediated transport; GO:0007105:cytokinesis, site selection; GO:0007114:cell budding; GO:0007120:axial cellular bud site selection; GO:0007163:establishment and/or maintenance of cell polarity; GO:0008150:biological_process; GO…
YBR159W	YBR159W	0	0	0	0.403766	0.697067	4.39967	0.212834	1265	0.331301	0.304556	GO:0006082:organic acid metabolic process; GO:0006629:lipid metabolic process; GO:0006631:fatty acid metabolic process; GO:0006633:fatty acid biosynthetic process; GO:0008150:biological_process; GO:0008152:metabolic process; GO:0008610:lipid biosynthetic process; GO:0009058:biosynthetic process; GO:0009987:cellular process; GO:0016053:organic acid biosynthetic process; GO:0019752:carboxylic acid …
YGL048C	RPT6	0	0	0	0.232598	0.306285	5.46164	0.296482	819	0.388325	0.304548	GO:0006508:proteolysis; GO:0006511:ubiquitin-dependent protein catabolic process; GO:0008150:biological_process; GO:0008152:metabolic process; GO:0009056:catabolic process; GO:0009057:macromolecule catabolic process; GO:0009987:cellular process; GO:0019538:protein metabolic process; GO:0019941:modification-dependent protein catabolic process; GO:0030163:protein catabolic process; GO:0043170:macro…
YNL079C	TPM1	0	0	1	0.633987	1.70181	4.04744	0.183692	1491	0.249682	0.304537	GO:0000001:mitochondrion inheritance; GO:0000003:reproduction; GO:0000011:vacuole inheritance; GO:0000902:cell morphogenesis; GO:0006403:RNA localization; GO:0006810:transport; GO:0006887:exocytosis; GO:0006996:organelle organization and biogenesis; GO:0007005:mitochondrion organization and biogenesis; GO:0007010:cytoskeleton organization and biogenesis; GO:0007015:actin filament organization; GO…
YBR176W	ECM31	0	0	0	0.523297	7.46277	0.678678	0.080011	4578	0.311567	0.304217	GO:0006732:coenzyme metabolic process; GO:0006752:group transfer coenzyme metabolic process; GO:0008150:biological_process; GO:0008152:metabolic process; GO:0009058:biosynthetic process; GO:0009108:coenzyme biosynthetic process; GO:0009987:cellular process; GO:0015939:pantothenate metabolic process; GO:0015940:pantothenate biosynthetic process; GO:0044237:cellular metabolic process; GO:0044249:ce…
YGL064C	MRH4	0	0	0	0.564103	8.87812	4.00078	0.181095	1511	0.16642	0.304084	GO:0006996:organelle organization and biogenesis; GO:0008150:biological_process; GO:0009987:cellular process; GO:0016043:cellular component organization and biogenesis; GO:0022613:ribonucleoprotein complex biogenesis and assembly; GO:0042254:ribosome biogenesis and assembly;
YOR352W	YOR352W	1	0	0	0.253534	0.341563	6.51987	0.403646	549	0.254351	0.303968	GO:0008150:biological_process;
YNL312W	RFA2	0	0	0	0.22541	0.299242	5.9263	0.334694	682	0.352298	0.303909	GO:0000724:double-strand break repair via homologous recombination; GO:0000725:recombinational repair; GO:0006139:nucleobase, nucleoside, nucleotide and nucleic acid metabolic process; GO:0006259:DNA metabolic process; GO:0006260:DNA replication; GO:0006261:DNA-dependent DNA replication; GO:0006268:DNA unwinding during replication; GO:0006269:DNA replication, synthesis of RNA primer; GO:0006271:D…
YCR030C	SYP1	1	0	0	0.245232	0.327297	7.12647	0.448387	454	0.219721	0.303878	GO:0008150:biological_process;
YBR119W	MUD1	0	0	0	0.464	0.812863	5.51483	0.3	802	0.201923	0.303826	GO:0000375:RNA splicing, via transesterification reactions; GO:0000377:RNA splicing, via transesterification reactions with bulged adenosine as nucleophile; GO:0000398:nuclear mRNA splicing, via spliceosome; GO:0006139:nucleobase, nucleoside, nucleotide and nucleic acid metabolic process; GO:0006396:RNA processing; GO:0006397:mRNA processing; GO:0008150:biological_process; GO:0008152:metabolic pr…
YER142C	MAG1	0	0	0	0.328234	0.560827	5.88833	0.33002	695	0.249682	0.303812	GO:0006139:nucleobase, nucleoside, nucleotide and nucleic acid metabolic process; GO:0006259:DNA metabolic process; GO:0006281:DNA repair; GO:0006307:DNA dealkylation; GO:0006950:response to stress; GO:0006974:response to DNA damage stimulus; GO:0008150:biological_process; GO:0008152:metabolic process; GO:0009719:response to endogenous stimulus; GO:0009987:cellular process; GO:0043170:macromolecu…
YNL214W	PEX17	0	0	0	0.163543	0.225307	8.25838	0.534653	318	0.218452	0.303654	GO:0006996:organelle organization and biogenesis; GO:0007031:peroxisome organization and biogenesis; GO:0008150:biological_process; GO:0009987:cellular process; GO:0016043:cellular component organization and biogenesis;
YDR342C	HXT7	0	0	0	0.147491	0.202765	7.99677	0.517857	341	0.254328	0.30343	GO:0006810:transport; GO:0008150:biological_process; GO:0008643:carbohydrate transport; GO:0008645:hexose transport; GO:0015749:monosaccharide transport; GO:0051179:localization; GO:0051234:establishment of localization;
YER027C	GAL83	0	0	0	0.294457	0.437199	2.21137	0.129171	2429	0.482014	0.303087	GO:0000902:cell morphogenesis; GO:0001403:invasive growth (sensu Saccharomyces); GO:0006461:protein complex assembly; GO:0006464:protein modification process; GO:0006468:protein amino acid phosphorylation; GO:0006793:phosphorus metabolic process; GO:0006796:phosphate metabolic process; GO:0007154:cell communication; GO:0007155:cell adhesion; GO:0007165:signal transduction; GO:0008150:biological_p…
YPL026C	SKS1	0	0	0	0.633987	1.65715	4.77502	0.244332	1076	0.185947	0.303075	GO:0006139:nucleobase, nucleoside, nucleotide and nucleic acid metabolic process; GO:0006350:transcription; GO:0006351:transcription, DNA-dependent; GO:0006355:regulation of transcription, DNA-dependent; GO:0006357:regulation of transcription from RNA polymerase II promoter; GO:0006366:transcription from RNA polymerase II promoter; GO:0006464:protein modification process; GO:0006468:protein amino…
YBR035C	PDX3	0	0	0	0.236934	0.313475	2.63475	0.135503	2208	0.535714	0.302854	GO:0000723:telomere maintenance; GO:0006082:organic acid metabolic process; GO:0006629:lipid metabolic process; GO:0006631:fatty acid metabolic process; GO:0006996:organelle organization and biogenesis; GO:0007001:chromosome organization and biogenesis (sensu Eukaryota); GO:0008150:biological_process; GO:0008152:metabolic process; GO:0009987:cellular process; GO:0016043:cellular component organiz…
YIL111W	COX5B	0	0	0	0.569565	8.93185	2.88477	0.140872	2084	0.194043	0.302301	GO:0006091:generation of precursor metabolites and energy; GO:0006118:electron transport; GO:0006119:oxidative phosphorylation; GO:0006123:mitochondrial electron transport, cytochrome c to oxygen; GO:0006793:phosphorus metabolic process; GO:0006796:phosphate metabolic process; GO:0008150:biological_process; GO:0008152:metabolic process; GO:0009987:cellular process; GO:0016310:phosphorylation; GO:…
YLL023C	YLL023C	1	0	0	0.312579	0.492535	5.16176	0.274627	922	0.314501	0.302272	GO:0008150:biological_process;
YJL083W	TAX4	0	0	0	0.173181	0.234484	9.80138	0.657895	202	0.0860215	0.302242	GO:0007047:cell wall organization and biogenesis; GO:0007154:cell communication; GO:0007165:signal transduction; GO:0007242:intracellular signaling cascade; GO:0008150:biological_process; GO:0009987:cellular process; GO:0016043:cellular component organization and biogenesis; GO:0019932:second-messenger-mediated signaling; GO:0045229:external encapsulating structure organization and biogenesis; GO…
YFR003C	YPI1	0	0	0	0.266137	0.361144	6.0989	0.363636	637	0.279251	0.302183	GO:0005975:carbohydrate metabolic process; GO:0005976:polysaccharide metabolic process; GO:0005977:glycogen metabolic process; GO:0006073:glucan metabolic process; GO:0006091:generation of precursor metabolites and energy; GO:0006112:energy reserve metabolic process; GO:0006464:protein modification process; GO:0006470:protein amino acid dephosphorylation; GO:0006793:phosphorus metabolic process; …
YDR391C	YDR391C	1	0	0	0.331909	0.581979	6.28644	0.380952	598	0.186426	0.301924	GO:0008150:biological_process;
YML001W	YPT7	0	0	0	0.345238	0.479122	4.33518	0.204708	1318	0.388325	0.301817	GO:0000011:vacuole inheritance; GO:0000723:telomere maintenance; GO:0006810:transport; GO:0006892:post-Golgi vesicle-mediated transport; GO:0006896:Golgi to vacuole transport; GO:0006897:endocytosis; GO:0006944:membrane fusion; GO:0006996:organelle organization and biogenesis; GO:0007001:chromosome organization and biogenesis (sensu Eukaryota); GO:0007033:vacuole organization and biogenesis; GO:0…
YNL200C	YNL200C	1	0	0	0.352941	0.644169	5.39387	0.294408	842	0.252949	0.301534	GO:0008150:biological_process;
YGL085W	YGL085W	1	0	0	0.508651	7.29413	0.875289	0.0891374	3963	0.308958	0.30138	GO:0008150:biological_process;
YLR067C	PET309	0	1	0	0.612565	10.3152	3.85918	0.1725	1593	0.133054	0.301365	GO:0006091:generation of precursor metabolites and energy; GO:0006139:nucleobase, nucleoside, nucleotide and nucleic acid metabolic process; GO:0006412:translation; GO:0008150:biological_process; GO:0008152:metabolic process; GO:0009058:biosynthetic process; GO:0009059:macromolecule biosynthetic process; GO:0009060:aerobic respiration; GO:0009987:cellular process; GO:0015980:energy derivation by …
YOR347C	PYK2	0	0	0	0.293779	0.437199	5.98545	0.34238	669	0.264416	0.301256	GO:0006082:organic acid metabolic process; GO:0006090:pyruvate metabolic process; GO:0008150:biological_process; GO:0008152:metabolic process; GO:0009987:cellular process; GO:0019752:carboxylic acid metabolic process; GO:0032787:monocarboxylic acid metabolic process; GO:0044237:cellular metabolic process;
YOR348C	PUT4	0	0	0	0.249769	0.335964	8.76102	0.572254	282	0.084085	0.301228	GO:0006082:organic acid metabolic process; GO:0006519:amino acid and derivative metabolic process; GO:0006520:amino acid metabolic process; GO:0006560:proline metabolic process; GO:0006562:proline catabolic process; GO:0006807:nitrogen compound metabolic process; GO:0006810:transport; GO:0006865:amino acid transport; GO:0008150:biological_process; GO:0008152:metabolic process; GO:0009056:cataboli…
YDL048C	STP4	1	0	0	0.527076	7.51541	5.14957	0.274336	928	0.105994	0.301136	GO:0008150:biological_process;
YOR196C	LIP5	0	0	0	0.533582	7.9319	1.86003	0.119902	2641	0.250649	0.30111	GO:0000273:lipoic acid metabolic process; GO:0006082:organic acid metabolic process; GO:0006732:coenzyme metabolic process; GO:0008150:biological_process; GO:0008152:metabolic process; GO:0009058:biosynthetic process; GO:0009105:lipoic acid biosynthetic process; GO:0009108:coenzyme biosynthetic process; GO:0009987:cellular process; GO:0019752:carboxylic acid metabolic process; GO:0044237:cellular…
YNR028W	CPR8	1	0	0	0.182109	0.246733	6.03595	0.351931	655	0.374118	0.30078	GO:0008150:biological_process;
YGR250C	YGR250C	1	0	0	0.300239	0.455925	7.26161	0.455172	430	0.143465	0.300352	GO:0008150:biological_process;
YER010C	YER010C	1	0	0	0.154667	0.211617	7.74787	0.5	365	0.254351	0.300125	GO:0008150:biological_process;
YOR062C	YOR062C	1	0	0	0.292571	0.431402	7.589	0.486056	380	0.120998	0.299797	GO:0008150:biological_process;
YHR016C	YSC84	0	0	0	0.329268	0.426753	4.95978	0.256831	997	0.35	0.299616	GO:0006810:transport; GO:0006897:endocytosis; GO:0006996:organelle organization and biogenesis; GO:0007010:cytoskeleton organization and biogenesis; GO:0007015:actin filament organization; GO:0008150:biological_process; GO:0009987:cellular process; GO:0010324:membrane invagination; GO:0016043:cellular component organization and biogenesis; GO:0016044:membrane organization and biogenesis; GO:00161…
YDR357C	YDR357C	1	0	0	0.182575	0.246733	7.93788	0.517857	343	0.204878	0.299481	GO:0008150:biological_process;
YHL031C	GOS1	0	0	0	0.276042	0.385071	5.96517	0.340249	673	0.284127	0.298806	GO:0006810:transport; GO:0006891:intra-Golgi vesicle-mediated transport; GO:0006906:vesicle fusion; GO:0006944:membrane fusion; GO:0008150:biological_process; GO:0009987:cellular process; GO:0016043:cellular component organization and biogenesis; GO:0016044:membrane organization and biogenesis; GO:0016192:vesicle-mediated transport; GO:0032940:secretion by cell; GO:0042221:response to chemical st…
YDR214W	AHA1	0	0	0	0.590909	1.2968	1.72289	0.115859	2733	0.313321	0.298356	GO:0006457:protein folding; GO:0006950:response to stress; GO:0008150:biological_process; GO:0008152:metabolic process; GO:0009987:cellular process; GO:0019538:protein metabolic process; GO:0043170:macromolecule metabolic process; GO:0044237:cellular metabolic process; GO:0044238:primary metabolic process; GO:0044260:cellular macromolecule metabolic process; GO:0044267:cellular protein metabolic …
YNL211C	YNL211C	1	0	0	0.531136	7.64463	4.75228	0.242197	1089	0.121743	0.298064	GO:0008150:biological_process;
YNL135C	FPR1	0	0	0	0.284775	0.403203	4.50121	0.220605	1207	0.388325	0.298014	GO:0006082:organic acid metabolic process; GO:0006139:nucleobase, nucleoside, nucleotide and nucleic acid metabolic process; GO:0006259:DNA metabolic process; GO:0006323:DNA packaging; GO:0006325:establishment and/or maintenance of chromatin architecture; GO:0006519:amino acid and derivative metabolic process; GO:0006520:amino acid metabolic process; GO:0006807:nitrogen compound metabolic process…
YOR007C	SGT2	0	0	0	0.59893	1.349	3.54378	0.160271	1763	0.266858	0.297837	GO:0006950:response to stress; GO:0008150:biological_process; GO:0009266:response to temperature stimulus; GO:0009408:response to heat; GO:0009628:response to abiotic stimulus; GO:0050896:response to stimulus;
YKL040C	NFU1	0	0	0	0.463291	5.92996	0.996486	0.0945758	3662	0.319231	0.297745	GO:0006873:cell ion homeostasis; GO:0006875:metal ion homeostasis; GO:0006879:iron ion homeostasis; GO:0008150:biological_process; GO:0009987:cellular process; GO:0019725:cell homeostasis; GO:0030003:cation homeostasis; GO:0030005:di-, tri-valent inorganic cation homeostasis; GO:0042592:homeostatic process; GO:0046916:transition metal ion homeostasis; GO:0048878:chemical homeostasis; GO:0050801:i…
YJL048C	UBX6	0	0	0	0.330996	0.572307	6.09824	0.362031	639	0.19615	0.297654	GO:0006508:proteolysis; GO:0006511:ubiquitin-dependent protein catabolic process; GO:0008150:biological_process; GO:0008152:metabolic process; GO:0009056:catabolic process; GO:0009057:macromolecule catabolic process; GO:0009987:cellular process; GO:0019538:protein metabolic process; GO:0019941:modification-dependent protein catabolic process; GO:0030154:cell differentiation; GO:0030163:protein ca…
YDL049C	KNH1	0	0	0	0.293407	0.313079	8.83809	0.572289	277	0.0888199	0.297325	GO:0000271:polysaccharide biosynthetic process; GO:0005975:carbohydrate metabolic process; GO:0005976:polysaccharide metabolic process; GO:0006073:glucan metabolic process; GO:0006077:1,6-beta-glucan metabolic process; GO:0006078:1,6-beta-glucan biosynthetic process; GO:0006091:generation of precursor metabolites and energy; GO:0007047:cell wall organization and biogenesis; GO:0008150:biological_…
YJL124C	LSM1	0	0	0	0.220447	0.293361	5.15967	0.274336	924	0.40056	0.297311	GO:0000288:mRNA catabolic process, deadenylation-dependent decay; GO:0000290:deadenylation-dependent decapping; GO:0006139:nucleobase, nucleoside, nucleotide and nucleic acid metabolic process; GO:0006401:RNA catabolic process; GO:0006402:mRNA catabolic process; GO:0008150:biological_process; GO:0008152:metabolic process; GO:0009056:catabolic process; GO:0009057:macromolecule catabolic process; G…
YER012W	PRE1	0	0	0	0.133486	0.190129	6.48984	0.398977	559	0.368056	0.2972	GO:0000003:reproduction; GO:0006508:proteolysis; GO:0006511:ubiquitin-dependent protein catabolic process; GO:0006950:response to stress; GO:0008150:biological_process; GO:0008152:metabolic process; GO:0009056:catabolic process; GO:0009057:macromolecule catabolic process; GO:0009987:cellular process; GO:0019538:protein metabolic process; GO:0019941:modification-dependent protein catabolic process…
YDR284C	DPP1	0	0	0	0.188454	0.253859	2.6634	0.135503	2198	0.568528	0.297161	GO:0006629:lipid metabolic process; GO:0006643:membrane lipid metabolic process; GO:0006644:phospholipid metabolic process; GO:0007154:cell communication; GO:0007165:signal transduction; GO:0008150:biological_process; GO:0008152:metabolic process; GO:0009987:cellular process; GO:0044237:cellular metabolic process; GO:0044238:primary metabolic process; GO:0044255:cellular lipid metabolic process;
YGL011C	SCL1	0	0	0	0.222043	0.294306	2.2227	0.12952	2423	0.537383	0.296927	GO:0006508:proteolysis; GO:0006511:ubiquitin-dependent protein catabolic process; GO:0008150:biological_process; GO:0008152:metabolic process; GO:0009056:catabolic process; GO:0009057:macromolecule catabolic process; GO:0009987:cellular process; GO:0019538:protein metabolic process; GO:0019941:modification-dependent protein catabolic process; GO:0030163:protein catabolic process; GO:0043170:macro…
YOR039W	CKB2	0	0	0	0.235498	0.313475	5.55515	0.301754	787	0.354767	0.296858	GO:0000082:G1/S transition of mitotic cell cycle; GO:0000086:G2/M transition of mitotic cell cycle; GO:0000128:flocculation; GO:0000278:mitotic cell cycle; GO:0000501:flocculation via cell wall protein-carbohydrate interaction; GO:0000902:cell morphogenesis; GO:0006139:nucleobase, nucleoside, nucleotide and nucleic acid metabolic process; GO:0006350:transcription; GO:0006351:transcription, DNA-de…
YBL098W	BNA4	0	0	0	0.512195	7.29824	1.15772	0.0997715	3315	0.28278	0.296757	GO:0006139:nucleobase, nucleoside, nucleotide and nucleic acid metabolic process; GO:0006732:coenzyme metabolic process; GO:0006733:oxidoreduction coenzyme metabolic process; GO:0006766:vitamin metabolic process; GO:0006767:water-soluble vitamin metabolic process; GO:0006769:nicotinamide metabolic process; GO:0008150:biological_process; GO:0008152:metabolic process; GO:0009058:biosynthetic proces…
YPL135W	ISU1	0	0	0	0.649254	2.10159	3.6723	0.165102	1694	0.243478	0.296198	GO:0006873:cell ion homeostasis; GO:0006875:metal ion homeostasis; GO:0006879:iron ion homeostasis; GO:0008150:biological_process; GO:0008152:metabolic process; GO:0009987:cellular process; GO:0016226:iron-sulfur cluster assembly; GO:0019725:cell homeostasis; GO:0030003:cation homeostasis; GO:0030005:di-, tri-valent inorganic cation homeostasis; GO:0031163:metallo-sulfur cluster assembly; GO:0042…
YDR232W	HEM1	0	0	0	0.513986	7.30236	4.4031	0.213978	1260	0.165077	0.296062	GO:0006139:nucleobase, nucleoside, nucleotide and nucleic acid metabolic process; GO:0006350:transcription; GO:0006778:porphyrin metabolic process; GO:0006779:porphyrin biosynthetic process; GO:0006783:heme biosynthetic process; GO:0008150:biological_process; GO:0008152:metabolic process; GO:0009058:biosynthetic process; GO:0009987:cellular process; GO:0019219:regulation of nucleobase, nucleoside…
YGR086C	PIL1	0	0	0	0.298932	0.451806	6.261	0.375587	606	0.209419	0.295825	GO:0006810:transport; GO:0006897:endocytosis; GO:0006950:response to stress; GO:0008104:protein localization; GO:0008150:biological_process; GO:0009266:response to temperature stimulus; GO:0009408:response to heat; GO:0009628:response to abiotic stimulus; GO:0009987:cellular process; GO:0010324:membrane invagination; GO:0016043:cellular component organization and biogenesis; GO:0016044:membrane o…
YHR003C	YHR003C	1	0	0	0.498328	7.03317	4.20103	0.193986	1392	0.199441	0.29574	GO:0008150:biological_process;
YLR250W	SSP120	0	0	0	0.149495	0.235788	3.17801	0.14966	1945	0.565657	0.295612	GO:0008104:protein localization; GO:0008150:biological_process; GO:0009306:protein secretion; GO:0009987:cellular process; GO:0016043:cellular component organization and biogenesis; GO:0032940:secretion by cell; GO:0033036:macromolecule localization; GO:0045184:establishment of protein localization; GO:0046903:secretion; GO:0051179:localization; GO:0051234:establishment of localization; GO:005164…
YMR022W	QRI8	0	0	0	0.225514	0.299242	3.60128	0.16181	1731	0.498069	0.295529	GO:0006139:nucleobase, nucleoside, nucleotide and nucleic acid metabolic process; GO:0006259:DNA metabolic process; GO:0006323:DNA packaging; GO:0006325:establishment and/or maintenance of chromatin architecture; GO:0006333:chromatin assembly or disassembly; GO:0006508:proteolysis; GO:0006511:ubiquitin-dependent protein catabolic process; GO:0006515:misfolded or incompletely synthesized protein c…
YNL056W	OCA2	1	0	0	0.201285	0.266194	4.35236	0.205128	1310	0.482014	0.29544	GO:0008150:biological_process;
YPL196W	OXR1	0	0	0	0.233589	0.31036	4.75393	0.2425	1087	0.411594	0.295188	GO:0006800:oxygen and reactive oxygen species metabolic process; GO:0006950:response to stress; GO:0006979:response to oxidative stress; GO:0008150:biological_process; GO:0008152:metabolic process; GO:0009987:cellular process; GO:0042221:response to chemical stimulus; GO:0044237:cellular metabolic process; GO:0050896:response to stimulus;
YPR124W	CTR1	0	0	0	0.183044	0.247904	6.08616	0.359649	642	0.347732	0.294995	GO:0000041:transition metal ion transport; GO:0006810:transport; GO:0006811:ion transport; GO:0006812:cation transport; GO:0006825:copper ion transport; GO:0008150:biological_process; GO:0015674:di-, tri-valent inorganic cation transport; GO:0015677:copper ion import; GO:0030001:metal ion transport; GO:0051179:localization; GO:0051234:establishment of localization;
YOL008W	COQ10	0	0	0	0.205298	0.272984	6.61753	0.411765	534	0.273002	0.294982	GO:0006091:generation of precursor metabolites and energy; GO:0008150:biological_process; GO:0008152:metabolic process; GO:0015980:energy derivation by oxidation of organic compounds; GO:0045333:cellular respiration;
YAL027W	YAL027W	1	0	0	0.264822	0.358794	5.85775	0.329365	701	0.292484	0.294877	GO:0008150:biological_process;
YOR357C	SNX3	0	0	0	0.28617	0.299291	5.11016	0.269841	951	0.390052	0.294779	GO:0008104:protein localization; GO:0008150:biological_process; GO:0033036:macromolecule localization; GO:0051179:localization;
YGR234W	YHB1	0	0	0	0.343195	0.468777	6.39859	0.387097	575	0.18227	0.293135	GO:0006950:response to stress; GO:0008150:biological_process; GO:0050896:response to stimulus;
YNL330C	RPD3	0	0	0	0.174045	0.236365	3.18233	0.150068	1941	0.557214	0.293093	GO:0000122:negative regulation of transcription from RNA polymerase II promoter; GO:0000183:chromatin silencing at rDNA; GO:0000726:non-recombinational repair; GO:0001301:progressive alteration of chromatin during cell aging; GO:0001302:replicative cell aging; GO:0001304:progressive alteration of chromatin during replicative cell aging; GO:0001308:loss of chromatin silencing during replicative ce…
YDR304C	CPR5	1	0	0	0.141432	0.226667	5.14049	0.274336	934	0.446602	0.293054	GO:0008150:biological_process;
YLR139C	SLS1	0	0	0	0.555118	8.50794	3.34144	0.152189	1870	0.170862	0.292456	GO:0006091:generation of precursor metabolites and energy; GO:0006412:translation; GO:0008150:biological_process; GO:0008152:metabolic process; GO:0009058:biosynthetic process; GO:0009059:macromolecule biosynthetic process; GO:0009060:aerobic respiration; GO:0009987:cellular process; GO:0015980:energy derivation by oxidation of organic compounds; GO:0019538:protein metabolic process; GO:0043170:m…
YDR056C	YDR056C	1	0	0	0.210807	0.27993	3.94434	0.177739	1542	0.490706	0.292276	GO:0008150:biological_process;
YJR099W	YUH1	0	0	0	0.143917	0.200955	5.29389	0.283931	874	0.456376	0.29211	GO:0006464:protein modification process; GO:0006512:ubiquitin cycle; GO:0008150:biological_process; GO:0008152:metabolic process; GO:0009987:cellular process; GO:0016579:protein deubiquitination; GO:0019538:protein metabolic process; GO:0043170:macromolecule metabolic process; GO:0043283:biopolymer metabolic process; GO:0043412:biopolymer modification; GO:0043687:post-translational protein modifi…
YER071C	YER071C	1	0	0	0.265347	0.359891	6.50368	0.4	555	0.21058	0.291458	GO:0008150:biological_process;
YBR038W	CHS2	0	0	0	0.547619	0.882376	5.79958	0.321705	718	0.126914	0.291331	GO:0000910:cytokinesis; GO:0000916:cytokinesis, contractile ring contraction; GO:0008150:biological_process; GO:0009987:cellular process; GO:0032506:cytokinetic process; GO:0051301:cell division;
YDL066W	IDP1	0	0	0	0.481132	6.58467	0.984349	0.0935994	3699	0.30102	0.291317	GO:0005975:carbohydrate metabolic process; GO:0006082:organic acid metabolic process; GO:0006091:generation of precursor metabolites and energy; GO:0006100:tricarboxylic acid cycle intermediate metabolic process; GO:0006102:isocitrate metabolic process; GO:0006519:amino acid and derivative metabolic process; GO:0006520:amino acid metabolic process; GO:0006536:glutamate metabolic process; GO:00065…
YGL181W	GTS1	0	0	0	0.649254	4.87492	2.3636	0.132107	2352	0.261474	0.291241	GO:0000003:reproduction; GO:0000074:regulation of progression through cell cycle; GO:0000902:cell morphogenesis; GO:0001300:chronological cell aging; GO:0006139:nucleobase, nucleoside, nucleotide and nucleic acid metabolic process; GO:0006350:transcription; GO:0006810:transport; GO:0006855:multidrug transport; GO:0007049:cell cycle; GO:0007568:aging; GO:0007569:cell aging; GO:0007624:ultradian rh…
YDR424C	DYN2	0	0	0	0.452381	0.717718	5.09891	0.268678	956	0.227991	0.291096	GO:0006996:organelle organization and biogenesis; GO:0007010:cytoskeleton organization and biogenesis; GO:0007017:microtubule-based process; GO:0008150:biological_process; GO:0009987:cellular process; GO:0016043:cellular component organization and biogenesis; GO:0030029:actin filament-based process;
YJR017C	ESS1	0	0	0	0.561702	1.14927	3.52162	0.15994	1773	0.252949	0.290925	GO:0000122:negative regulation of transcription from RNA polymerase II promoter; GO:0006139:nucleobase, nucleoside, nucleotide and nucleic acid metabolic process; GO:0006350:transcription; GO:0006351:transcription, DNA-dependent; GO:0006353:transcription termination; GO:0006355:regulation of transcription, DNA-dependent; GO:0006357:regulation of transcription from RNA polymerase II promoter; GO:0…
YIL158W	YIL158W	1	0	1	0.532051	0.955108	5.14398	0.274336	929	0.161222	0.29085	GO:0007005:mitochondrion organization and biogenesis; GO:0008150:biological_process;
YGL087C	MMS2	0	0	0	0.352396	0.640344	4.40097	0.21329	1263	0.305944	0.290842	GO:0000209:protein polyubiquitination; GO:0006139:nucleobase, nucleoside, nucleotide and nucleic acid metabolic process; GO:0006259:DNA metabolic process; GO:0006281:DNA repair; GO:0006301:postreplication repair; GO:0006464:protein modification process; GO:0006512:ubiquitin cycle; GO:0006950:response to stress; GO:0006974:response to DNA damage stimulus; GO:0008150:biological_process; GO:0008152:…
YKL114C	APN1	0	0	0	0.531136	7.64127	0.463271	0.0694864	5400	0.271237	0.29023	GO:0000723:telomere maintenance; GO:0006139:nucleobase, nucleoside, nucleotide and nucleic acid metabolic process; GO:0006259:DNA metabolic process; GO:0006281:DNA repair; GO:0006284:base-excision repair; GO:0006950:response to stress; GO:0006974:response to DNA damage stimulus; GO:0006996:organelle organization and biogenesis; GO:0007001:chromosome organization and biogenesis (sensu Eukaryota); …
YDR305C	HNT2	0	0	0	0.564655	8.88014	2.26581	0.130862	2401	0.174319	0.290192	GO:0006139:nucleobase, nucleoside, nucleotide and nucleic acid metabolic process; GO:0008150:biological_process; GO:0008152:metabolic process; GO:0009056:catabolic process; GO:0009116:nucleoside metabolic process; GO:0009164:nucleoside catabolic process; GO:0009987:cellular process; GO:0044237:cellular metabolic process; GO:0044238:primary metabolic process; GO:0044248:cellular catabolic process;
YER174C	GRX4	0	0	0	0.260912	0.350081	5.57169	0.302655	778	0.308394	0.290035	GO:0006800:oxygen and reactive oxygen species metabolic process; GO:0006873:cell ion homeostasis; GO:0006875:metal ion homeostasis; GO:0006879:iron ion homeostasis; GO:0006950:response to stress; GO:0006979:response to oxidative stress; GO:0008150:biological_process; GO:0008152:metabolic process; GO:0009987:cellular process; GO:0019725:cell homeostasis; GO:0030003:cation homeostasis; GO:0030005:d…
YGL161C	YIP5	0	0	0	0.283696	0.401796	1.93804	0.121927	2591	0.461017	0.289351	GO:0006810:transport; GO:0008150:biological_process; GO:0016192:vesicle-mediated transport; GO:0051179:localization; GO:0051234:establishment of localization;
YHR110W	ERP5	0	0	0	0.278069	0.385343	4.23953	0.196078	1372	0.39726	0.28921	GO:0006810:transport; GO:0008150:biological_process; GO:0009987:cellular process; GO:0016043:cellular component organization and biogenesis; GO:0032940:secretion by cell; GO:0045045:secretory pathway; GO:0046903:secretion; GO:0051179:localization; GO:0051234:establishment of localization; GO:0051641:cellular localization; GO:0051649:establishment of cellular localization;
YEL006W	YEA6	0	0	0	0.592233	9.9176	3.92082	0.17637	1554	0.10545	0.289109	GO:0006810:transport; GO:0008150:biological_process; GO:0043132:NAD transport; GO:0051179:localization; GO:0051181:cofactor transport; GO:0051234:establishment of localization;
YDL072C	YET3	1	0	0	0.302046	0.460812	4.42519	0.214903	1254	0.344017	0.28841	GO:0008150:biological_process;
YLR429W	CRN1	0	0	0	0.649254	4.92338	1.2614	0.103323	3172	0.282334	0.288323	GO:0006996:organelle organization and biogenesis; GO:0007010:cytoskeleton organization and biogenesis; GO:0007015:actin filament organization; GO:0007017:microtubule-based process; GO:0008150:biological_process; GO:0009987:cellular process; GO:0016043:cellular component organization and biogenesis; GO:0030029:actin filament-based process; GO:0030036:actin cytoskeleton organization and biogenesis;
YLR345W	YLR345W	0	0	0	0.302046	0.460812	5.76661	0.319312	727	0.239286	0.288264	GO:0005975:carbohydrate metabolic process; GO:0005996:monosaccharide metabolic process; GO:0006000:fructose metabolic process; GO:0006003:fructose 2,6-bisphosphate metabolic process; GO:0006006:glucose metabolic process; GO:0006007:glucose catabolic process; GO:0006066:alcohol metabolic process; GO:0006091:generation of precursor metabolites and energy; GO:0006096:glycolysis; GO:0006110:regulatio…
YPL177C	CUP9	0	0	0	0.237762	0.317132	6.1081	0.366071	634	0.260749	0.288189	GO:0006139:nucleobase, nucleoside, nucleotide and nucleic acid metabolic process; GO:0006350:transcription; GO:0006351:transcription, DNA-dependent; GO:0006352:transcription initiation; GO:0006366:transcription from RNA polymerase II promoter; GO:0006367:transcription initiation from RNA polymerase II promoter; GO:0006873:cell ion homeostasis; GO:0006875:metal ion homeostasis; GO:0006878:copper i…
YMR030W	RSF1	0	0	0	0.312579	0.488787	6.94	0.439394	477	0.108384	0.287305	GO:0006091:generation of precursor metabolites and energy; GO:0006139:nucleobase, nucleoside, nucleotide and nucleic acid metabolic process; GO:0006350:transcription; GO:0006351:transcription, DNA-dependent; GO:0006366:transcription from RNA polymerase II promoter; GO:0006390:transcription from mitochondrial promoter; GO:0007154:cell communication; GO:0007165:signal transduction; GO:0007242:intra…
YIL113W	SDP1	0	0	0	0.579909	9.42504	3.86661	0.173077	1587	0.104936	0.287078	GO:0000165:MAPKKK cascade; GO:0000196:MAPKKK cascade during cell wall biogenesis; GO:0007047:cell wall organization and biogenesis; GO:0007154:cell communication; GO:0007165:signal transduction; GO:0007242:intracellular signaling cascade; GO:0007243:protein kinase cascade; GO:0008150:biological_process; GO:0009987:cellular process; GO:0016043:cellular component organization and biogenesis; GO:004…
YCL033C	YCL033C	0	0	0	0.184176	0.249348	4.26477	0.198216	1357	0.483516	0.287041	GO:0006800:oxygen and reactive oxygen species metabolic process; GO:0006950:response to stress; GO:0006979:response to oxidative stress; GO:0008150:biological_process; GO:0008152:metabolic process; GO:0009987:cellular process; GO:0042221:response to chemical stimulus; GO:0044237:cellular metabolic process; GO:0050896:response to stimulus;
YKR037C	SPC34	0	0	0	0.18883	0.253859	6.9367	0.438066	478	0.239808	0.286939	GO:0000226:microtubule cytoskeleton organization and biogenesis; GO:0000278:mitotic cell cycle; GO:0006996:organelle organization and biogenesis; GO:0007010:cytoskeleton organization and biogenesis; GO:0007017:microtubule-based process; GO:0007020:microtubule nucleation; GO:0007049:cell cycle; GO:0007051:spindle organization and biogenesis; GO:0007052:mitotic spindle organization and biogenesis; …
YBR199W	KTR4	0	0	0	0.422846	0.880973	1.36494	0.106644	3051	0.327309	0.286737	GO:0006464:protein modification process; GO:0006486:protein amino acid glycosylation; GO:0006487:protein amino acid N-linked glycosylation; GO:0008150:biological_process; GO:0008152:metabolic process; GO:0009058:biosynthetic process; GO:0009059:macromolecule biosynthetic process; GO:0009100:glycoprotein metabolic process; GO:0009101:glycoprotein biosynthetic process; GO:0009987:cellular process; …
YBL006C	LDB7	0	0	0	0.561644	0.935491	3.10738	0.146961	1978	0.27795	0.28662	GO:0000032:cell wall mannoprotein biosynthetic process; GO:0000723:telomere maintenance; GO:0006056:mannoprotein metabolic process; GO:0006057:mannoprotein biosynthetic process; GO:0006139:nucleobase, nucleoside, nucleotide and nucleic acid metabolic process; GO:0006259:DNA metabolic process; GO:0006323:DNA packaging; GO:0006325:establishment and/or maintenance of chromatin architecture; GO:00063…
YKL035W	UGP1	0	0	0	0.28115	0.39299	4.40554	0.214209	1259	0.364465	0.286468	GO:0005975:carbohydrate metabolic process; GO:0005996:monosaccharide metabolic process; GO:0006006:glucose metabolic process; GO:0006011:UDP-glucose metabolic process; GO:0006066:alcohol metabolic process; GO:0006091:generation of precursor metabolites and energy; GO:0006139:nucleobase, nucleoside, nucleotide and nucleic acid metabolic process; GO:0006464:protein modification process; GO:0006486:…
YMR112C	MED11	0	0	0	0.221331	0.294306	6.78788	0.431034	499	0.207921	0.286393	GO:0006139:nucleobase, nucleoside, nucleotide and nucleic acid metabolic process; GO:0006350:transcription; GO:0006351:transcription, DNA-dependent; GO:0006366:transcription from RNA polymerase II promoter; GO:0008150:biological_process; GO:0008152:metabolic process; GO:0009987:cellular process; GO:0016070:RNA metabolic process; GO:0032774:RNA biosynthetic process; GO:0043170:macromolecule metabo…
YDR516C	EMI2	0	0	0	0.128691	0.184848	5.98743	0.343096	668	0.39726	0.286278	GO:0000003:reproduction; GO:0006139:nucleobase, nucleoside, nucleotide and nucleic acid metabolic process; GO:0006350:transcription; GO:0006351:transcription, DNA-dependent; GO:0006355:regulation of transcription, DNA-dependent; GO:0006357:regulation of transcription from RNA polymerase II promoter; GO:0006366:transcription from RNA polymerase II promoter; GO:0008150:biological_process; GO:000815…
YDR378C	LSM6	0	0	0	0.288117	0.417316	5.69525	0.314711	744	0.252618	0.286123	GO:0000375:RNA splicing, via transesterification reactions; GO:0000377:RNA splicing, via transesterification reactions with bulged adenosine as nucleophile; GO:0000398:nuclear mRNA splicing, via spliceosome; GO:0006139:nucleobase, nucleoside, nucleotide and nucleic acid metabolic process; GO:0006396:RNA processing; GO:0006397:mRNA processing; GO:0006401:RNA catabolic process; GO:0006402:mRNA cata…
YIR036C	YIR036C	1	0	0	0.277778	0.385343	5.46664	0.298126	813	0.285942	0.286101	GO:0008150:biological_process;
YJL005W	CYR1	0	0	0	0.260994	0.257776	7.66035	0.495935	372	0.177083	0.285994	GO:0000074:regulation of progression through cell cycle; GO:0000279:M phase; GO:0001300:chronological cell aging; GO:0001306:age-dependent response to oxidative stress; GO:0001323:age-dependent general metabolic decline during chronological cell aging; GO:0001324:age-dependent response to oxidative stress during chronological cell aging; GO:0006800:oxygen and reactive oxygen species metabolic pro…
YCL017C	NFS1	0	0	0	0.496667	7.00718	1.96626	0.122976	2571	0.242875	0.285507	GO:0006873:cell ion homeostasis; GO:0006875:metal ion homeostasis; GO:0006879:iron ion homeostasis; GO:0008150:biological_process; GO:0008152:metabolic process; GO:0009987:cellular process; GO:0016226:iron-sulfur cluster assembly; GO:0019725:cell homeostasis; GO:0030003:cation homeostasis; GO:0030005:di-, tri-valent inorganic cation homeostasis; GO:0031163:metallo-sulfur cluster assembly; GO:0042…
YNL134C	YNL134C	1	0	0	0.266402	0.362493	5.57116	0.302655	780	0.289644	0.285496	GO:0008150:biological_process;
YBR265W	TSC10	0	0	0	0.447837	0.79563	5.08022	0.267143	962	0.184996	0.285116	GO:0006629:lipid metabolic process; GO:0006643:membrane lipid metabolic process; GO:0006665:sphingolipid metabolic process; GO:0006666:3-keto-sphinganine metabolic process; GO:0006807:nitrogen compound metabolic process; GO:0008150:biological_process; GO:0008152:metabolic process; GO:0008610:lipid biosynthetic process; GO:0009058:biosynthetic process; GO:0009308:amine metabolic process; GO:000998…
YLR170C	APS1	0	0	0	0.087132	0.108649	6.08711	0.361233	640	0.406877	0.285105	GO:0006810:transport; GO:0006892:post-Golgi vesicle-mediated transport; GO:0006896:Golgi to vacuole transport; GO:0007034:vacuolar transport; GO:0008150:biological_process; GO:0009987:cellular process; GO:0016043:cellular component organization and biogenesis; GO:0016192:vesicle-mediated transport; GO:0032940:secretion by cell; GO:0045045:secretory pathway; GO:0046903:secretion; GO:0046907:intrac…
YBL032W	HEK2	0	0	0	0.505988	0.887408	4.45883	0.217344	1233	0.208127	0.284903	GO:0000723:telomere maintenance; GO:0006403:RNA localization; GO:0006996:organelle organization and biogenesis; GO:0007001:chromosome organization and biogenesis (sensu Eukaryota); GO:0007004:telomere maintenance via telomerase; GO:0008150:biological_process; GO:0008298:intracellular mRNA localization; GO:0009987:cellular process; GO:0016043:cellular component organization and biogenesis; GO:0032…
YMR025W	CSI1	0	0	0	0.218527	0.292345	6.69733	0.415978	520	0.221861	0.284474	GO:0000003:reproduction; GO:0000338:protein deneddylation; GO:0000746:conjugation; GO:0000747:conjugation with cellular fusion; GO:0000754:adaptation to pheromone during conjugation with cellular fusion; GO:0006464:protein modification process; GO:0007154:cell communication; GO:0007165:signal transduction; GO:0008150:biological_process; GO:0008152:metabolic process; GO:0009966:regulation of signa…
YCL044C	MGR1	0	0	1	0.478261	6.46978	4.80917	0.24647	1061	0.128514	0.284306	GO:0000002:mitochondrial genome maintenance; GO:0006996:organelle organization and biogenesis; GO:0007005:mitochondrion organization and biogenesis; GO:0008150:biological_process; GO:0009987:cellular process; GO:0016043:cellular component organization and biogenesis;
YAL062W	GDH3	0	0	0	0.536424	0.98392	5.38144	0.292962	846	0.117486	0.283912	GO:0006082:organic acid metabolic process; GO:0006519:amino acid and derivative metabolic process; GO:0006520:amino acid metabolic process; GO:0006536:glutamate metabolic process; GO:0006537:glutamate biosynthetic process; GO:0006807:nitrogen compound metabolic process; GO:0008150:biological_process; GO:0008152:metabolic process; GO:0008652:amino acid biosynthetic process; GO:0009058:biosynthetic…
YDL165W	CDC36	0	0	0	0.128126	0.181069	4.21499	0.194742	1382	0.535398	0.283894	GO:0000003:reproduction; GO:0000074:regulation of progression through cell cycle; GO:0000122:negative regulation of transcription from RNA polymerase II promoter; GO:0000288:mRNA catabolic process, deadenylation-dependent decay; GO:0000289:poly(A) tail shortening; GO:0000746:conjugation; GO:0000747:conjugation with cellular fusion; GO:0000749:response to pheromone during conjugation with cellular…
YJL121C	RPE1	0	0	0	0.575221	1.19848	4.55871	0.224771	1182	0.165198	0.283533	GO:0005975:carbohydrate metabolic process; GO:0005996:monosaccharide metabolic process; GO:0006006:glucose metabolic process; GO:0006007:glucose catabolic process; GO:0006066:alcohol metabolic process; GO:0006091:generation of precursor metabolites and energy; GO:0006098:pentose-phosphate shunt; GO:0006139:nucleobase, nucleoside, nucleotide and nucleic acid metabolic process; GO:0006732:coenzyme …
YOL026C	MIM1	0	0	1	0.297647	0.446474	3.27431	0.152189	1903	0.39726	0.282749	GO:0006461:protein complex assembly; GO:0006605:protein targeting; GO:0006626:protein targeting to mitochondrion; GO:0006810:transport; GO:0006839:mitochondrial transport; GO:0006886:intracellular protein transport; GO:0007005:mitochondrion organization and biogenesis; GO:0008104:protein localization; GO:0008150:biological_process; GO:0008152:metabolic process; GO:0009987:cellular process; GO:001…
YER057C	HMF1	1	0	0	0.341791	0.613496	4.26167	0.19802	1359	0.301887	0.282224	GO:0008150:biological_process;
YHR005C-A	MRS11	0	0	1	0.63125	1.59087	3.68731	0.16549	1691	0.201336	0.282082	GO:0006605:protein targeting; GO:0006626:protein targeting to mitochondrion; GO:0006810:transport; GO:0006839:mitochondrial transport; GO:0006886:intracellular protein transport; GO:0006996:organelle organization and biogenesis; GO:0007005:mitochondrion organization and biogenesis; GO:0007006:mitochondrial membrane organization and biogenesis; GO:0007007:inner mitochondrial membrane organization …
YCL034W	LSB5	0	0	0	0.340267	0.608582	2.0348	0.125646	2518	0.375297	0.282058	GO:0006810:transport; GO:0006897:endocytosis; GO:0006996:organelle organization and biogenesis; GO:0007010:cytoskeleton organization and biogenesis; GO:0007015:actin filament organization; GO:0008150:biological_process; GO:0009987:cellular process; GO:0010324:membrane invagination; GO:0016043:cellular component organization and biogenesis; GO:0016044:membrane organization and biogenesis; GO:00161…
YNL322C	KRE1	0	0	0	0.635135	1.78431	4.36543	0.207724	1294	0.15941	0.281896	GO:0007047:cell wall organization and biogenesis; GO:0008150:biological_process; GO:0009987:cellular process; GO:0016043:cellular component organization and biogenesis; GO:0045229:external encapsulating structure organization and biogenesis;
YKL162C	YKL162C	1	0	0	0.548638	8.20016	3.60336	0.162058	1729	0.132124	0.281773	GO:0008150:biological_process;
YDL135C	RDI1	0	0	0	0.202166	0.207912	4.82579	0.248698	1048	0.452459	0.28171	GO:0006996:organelle organization and biogenesis; GO:0007010:cytoskeleton organization and biogenesis; GO:0007015:actin filament organization; GO:0007154:cell communication; GO:0007165:signal transduction; GO:0007242:intracellular signaling cascade; GO:0007264:small GTPase mediated signal transduction; GO:0008150:biological_process; GO:0009987:cellular process; GO:0016043:cellular component organ…
YDR328C	SKP1	0	0	0	0.317164	0.376684	1.79287	0.118103	2682	0.457912	0.281601	GO:0000074:regulation of progression through cell cycle; GO:0000082:G1/S transition of mitotic cell cycle; GO:0000086:G2/M transition of mitotic cell cycle; GO:0000087:M phase of mitotic cell cycle; GO:0000278:mitotic cell cycle; GO:0000279:M phase; GO:0000910:cytokinesis; GO:0006461:protein complex assembly; GO:0006464:protein modification process; GO:0006508:proteolysis; GO:0006511:ubiquitin-de…
YKL038W	RGT1	0	0	0	0.222222	0.294306	7.35496	0.462898	422	0.161522	0.281163	GO:0005975:carbohydrate metabolic process; GO:0005996:monosaccharide metabolic process; GO:0006006:glucose metabolic process; GO:0006066:alcohol metabolic process; GO:0006091:generation of precursor metabolites and energy; GO:0006139:nucleobase, nucleoside, nucleotide and nucleic acid metabolic process; GO:0006350:transcription; GO:0006810:transport; GO:0008150:biological_process; GO:0008152:meta…
YOR281C	PLP2	0	0	0	0.59	1.27997	2.82177	0.138682	2116	0.238717	0.281149	GO:0006139:nucleobase, nucleoside, nucleotide and nucleic acid metabolic process; GO:0006350:transcription; GO:0006351:transcription, DNA-dependent; GO:0006355:regulation of transcription, DNA-dependent; GO:0006357:regulation of transcription from RNA polymerase II promoter; GO:0006366:transcription from RNA polymerase II promoter; GO:0007329:positive regulation of transcription from RNA polymera…
YDR308C	SRB7	0	0	0	0.18039	0.242073	6.26719	0.376471	605	0.293924	0.280579	GO:0006139:nucleobase, nucleoside, nucleotide and nucleic acid metabolic process; GO:0006350:transcription; GO:0006351:transcription, DNA-dependent; GO:0006366:transcription from RNA polymerase II promoter; GO:0008150:biological_process; GO:0008152:metabolic process; GO:0009987:cellular process; GO:0016070:RNA metabolic process; GO:0032774:RNA biosynthetic process; GO:0043170:macromolecule metabo…
YPL161C	BEM4	0	0	0	0.286822	0.410398	7.02094	0.444785	465	0.11069	0.280479	GO:0000723:telomere maintenance; GO:0000902:cell morphogenesis; GO:0006996:organelle organization and biogenesis; GO:0007001:chromosome organization and biogenesis (sensu Eukaryota); GO:0007010:cytoskeleton organization and biogenesis; GO:0007154:cell communication; GO:0007163:establishment and/or maintenance of cell polarity; GO:0007165:signal transduction; GO:0007242:intracellular signaling cas…
YOR117W	RPT5	0	0	0	0.192412	0.259558	1.17385	0.10035	3300	0.548077	0.280315	GO:0006508:proteolysis; GO:0006511:ubiquitin-dependent protein catabolic process; GO:0008150:biological_process; GO:0008152:metabolic process; GO:0009056:catabolic process; GO:0009057:macromolecule catabolic process; GO:0009987:cellular process; GO:0019538:protein metabolic process; GO:0019941:modification-dependent protein catabolic process; GO:0030163:protein catabolic process; GO:0043170:macro…
YML007C-A	YML007C-A	1	0	0	0.5	7.10491				0.0669899	0.280151	GO:0008150:biological_process;
YGL082W	YGL082W	1	0	0	0.321053	0.515617	2.55319	0.135119	2252	0.383459	0.280046	GO:0008150:biological_process;
YLR105C	SEN2	0	1	0	0.501695	7.15569	1.38612	0.1076	3023	0.234067	0.279944	GO:0000394:RNA splicing, via endonucleolytic cleavage and ligation; GO:0006139:nucleobase, nucleoside, nucleotide and nucleic acid metabolic process; GO:0006388:tRNA splicing; GO:0006396:RNA processing; GO:0006399:tRNA metabolic process; GO:0008033:tRNA processing; GO:0008150:biological_process; GO:0008152:metabolic process; GO:0008380:RNA splicing; GO:0009987:cellular process; GO:0016070:RNA met…
YGL038C	OCH1	0	0	0	0.225886	0.299242	6.72722	0.422969	513	0.192308	0.279873	GO:0006464:protein modification process; GO:0006486:protein amino acid glycosylation; GO:0006487:protein amino acid N-linked glycosylation; GO:0008150:biological_process; GO:0008152:metabolic process; GO:0009058:biosynthetic process; GO:0009059:macromolecule biosynthetic process; GO:0009100:glycoprotein metabolic process; GO:0009101:glycoprotein biosynthetic process; GO:0009987:cellular process; …
YJL053W	PEP8	0	0	0	0.151562	0.207475	5.06227	0.264498	972	0.435331	0.279778	GO:0006810:transport; GO:0008104:protein localization; GO:0008150:biological_process; GO:0009987:cellular process; GO:0016043:cellular component organization and biogenesis; GO:0016192:vesicle-mediated transport; GO:0016197:endosome transport; GO:0032507:maintenance of cellular protein localization; GO:0033036:macromolecule localization; GO:0042147:retrograde transport, endosome to Golgi; GO:0045…
YBR140C	IRA1	0	0	0	0.504478	0.887408	4.98059	0.259722	987	0.151653	0.279705	GO:0006139:nucleobase, nucleoside, nucleotide and nucleic acid metabolic process; GO:0006140:regulation of nucleotide metabolic process; GO:0006171:cAMP biosynthetic process; GO:0007154:cell communication; GO:0007165:signal transduction; GO:0007166:cell surface receptor linked signal transduction; GO:0007186:G-protein coupled receptor protein signaling pathway; GO:0007187:G-protein signaling, cou…
YDL130W-A	STF1	0	0	1	0.64539	11.1944	2.0844	0.126234	2493	0.0727848	0.279599	GO:0006091:generation of precursor metabolites and energy; GO:0006119:oxidative phosphorylation; GO:0006139:nucleobase, nucleoside, nucleotide and nucleic acid metabolic process; GO:0006163:purine nucleotide metabolic process; GO:0006164:purine nucleotide biosynthetic process; GO:0006732:coenzyme metabolic process; GO:0006752:group transfer coenzyme metabolic process; GO:0006753:nucleoside phosph…
YGL231C	YGL231C	1	0	0	0.268806	0.368202	5.91128	0.333333	687	0.236749	0.279485	GO:0008150:biological_process;
YKL190W	CNB1	0	0	0	0.141432	0.226869	5.9059	0.333333	689	0.346983	0.279314	GO:0000003:reproduction; GO:0000746:conjugation; GO:0000747:conjugation with cellular fusion; GO:0000754:adaptation to pheromone during conjugation with cellular fusion; GO:0006873:cell ion homeostasis; GO:0007047:cell wall organization and biogenesis; GO:0007154:cell communication; GO:0007165:signal transduction; GO:0008150:biological_process; GO:0009966:regulation of signal transduction; GO:000…
YBR139W	YBR139W	0	0	0	0.308168	0.474555	2.9861	0.142395	2035	0.381773	0.279117	GO:0006518:peptide metabolic process; GO:0008150:biological_process; GO:0008152:metabolic process; GO:0009058:biosynthetic process; GO:0009987:cellular process; GO:0043043:peptide biosynthetic process; GO:0044237:cellular metabolic process; GO:0044249:cellular biosynthetic process; GO:0046937:phytochelatin metabolic process; GO:0046938:phytochelatin biosynthetic process;
YEL033W							5.21764	0.278963	898		0.278963
YKL053C-A	MDM35	0	0	1	0.462617	1.23353	4.95415	0.256831	1001	0.1163	0.278919	GO:0006996:organelle organization and biogenesis; GO:0007005:mitochondrion organization and biogenesis; GO:0008150:biological_process; GO:0009987:cellular process; GO:0016043:cellular component organization and biogenesis;
YLR199C	YLR199C	1	0	0	0.214946	0.21619	7.62636	0.48996	377	0.197235	0.278911	GO:0008150:biological_process;
YDR276C	PMP3	0	0	0	0.357466	0.587321	5.76022	0.318868	728	0.177033	0.278472	GO:0006810:transport; GO:0006811:ion transport; GO:0006812:cation transport; GO:0008150:biological_process; GO:0009987:cellular process; GO:0019725:cell homeostasis; GO:0042391:regulation of membrane potential; GO:0042592:homeostatic process; GO:0051179:localization; GO:0051234:establishment of localization; GO:0065007:biological regulation; GO:0065008:regulation of biological quality;
YDL015C	TSC13	0	0	0	0.082494	0.09455	6.76651	0.428571	503	0.322266	0.278233	GO:0000038:very-long-chain fatty acid metabolic process; GO:0006082:organic acid metabolic process; GO:0006629:lipid metabolic process; GO:0006631:fatty acid metabolic process; GO:0008150:biological_process; GO:0008152:metabolic process; GO:0009987:cellular process; GO:0019752:carboxylic acid metabolic process; GO:0032787:monocarboxylic acid metabolic process; GO:0044237:cellular metabolic proces…
YMR009W	ADI1	0	0	0	0.252109	0.336725	5.84913	0.328063	704	0.255751	0.278205	GO:0000096:sulfur amino acid metabolic process; GO:0006082:organic acid metabolic process; GO:0006519:amino acid and derivative metabolic process; GO:0006520:amino acid metabolic process; GO:0006555:methionine metabolic process; GO:0006790:sulfur metabolic process; GO:0006807:nitrogen compound metabolic process; GO:0008150:biological_process; GO:0008152:metabolic process; GO:0009066:aspartate fam…
YPR172W	YPR172W	1	0	0	0.302046	0.461384	4.4478	0.216157	1239	0.310987	0.278012	GO:0008150:biological_process;
YMR067C	UBX4	0	0	1	0.595855	1.33303	1.67655	0.114486	2770	0.252949	0.27796	GO:0006508:proteolysis; GO:0006511:ubiquitin-dependent protein catabolic process; GO:0007005:mitochondrion organization and biogenesis; GO:0008150:biological_process; GO:0008152:metabolic process; GO:0009056:catabolic process; GO:0009057:macromolecule catabolic process; GO:0009987:cellular process; GO:0019538:protein metabolic process; GO:0019941:modification-dependent protein catabolic process; …
YPL127C	HHO1	0	0	0	0.247934	0.333234	5.55271	0.301754	789	0.285032	0.277882	GO:0000018:regulation of DNA recombination; GO:0006139:nucleobase, nucleoside, nucleotide and nucleic acid metabolic process; GO:0006259:DNA metabolic process; GO:0006310:DNA recombination; GO:0006350:transcription; GO:0006351:transcription, DNA-dependent; GO:0006355:regulation of transcription, DNA-dependent; GO:0008150:biological_process; GO:0008152:metabolic process; GO:0009892:negative regula…
YMR311C	GLC8	0	0	0	0.171633	0.232495	5.95838	0.338843	675	0.332653	0.277833	GO:0000271:polysaccharide biosynthetic process; GO:0005975:carbohydrate metabolic process; GO:0005976:polysaccharide metabolic process; GO:0005977:glycogen metabolic process; GO:0005978:glycogen biosynthetic process; GO:0006073:glucan metabolic process; GO:0006091:generation of precursor metabolites and energy; GO:0006112:energy reserve metabolic process; GO:0007059:chromosome segregation; GO:000…
YHR195W	NVJ1	0	0	0	0.308933	0.475366	4.85004	0.249673	1036	0.270431	0.277657	GO:0006914:autophagy; GO:0008150:biological_process; GO:0009987:cellular process; GO:0016237:microautophagy;
YML081C-A	ATP18	0	0	1	0.649254	7.66282	4.49851	0.220605	1209	0.0822341	0.277462	GO:0006091:generation of precursor metabolites and energy; GO:0006119:oxidative phosphorylation; GO:0006139:nucleobase, nucleoside, nucleotide and nucleic acid metabolic process; GO:0006163:purine nucleotide metabolic process; GO:0006164:purine nucleotide biosynthetic process; GO:0006732:coenzyme metabolic process; GO:0006752:group transfer coenzyme metabolic process; GO:0006753:nucleoside phosph…
YFL005W	SEC4	0	0	0	0.17715	0.264231	2.36094	0.131929	2355	0.506073	0.277364	GO:0000003:reproduction; GO:0000282:cellular bud site selection; GO:0000902:cell morphogenesis; GO:0000910:cytokinesis; GO:0006810:transport; GO:0006887:exocytosis; GO:0006892:post-Golgi vesicle-mediated transport; GO:0006893:Golgi to plasma membrane transport; GO:0006906:vesicle fusion; GO:0006944:membrane fusion; GO:0007105:cytokinesis, site selection; GO:0007107:membrane addition at site of cy…
YMR083W	ADH3	0	0	0	0.635135	1.88499	1.1335	0.0997715	3361	0.250975	0.277035	GO:0006091:generation of precursor metabolites and energy; GO:0006113:fermentation; GO:0006116:NADH oxidation; GO:0006139:nucleobase, nucleoside, nucleotide and nucleic acid metabolic process; GO:0006732:coenzyme metabolic process; GO:0006733:oxidoreduction coenzyme metabolic process; GO:0006734:NADH metabolic process; GO:0006766:vitamin metabolic process; GO:0006767:water-soluble vitamin metabol…
YJL153C	INO1	0	0	0	0.255597	0.250157	8.53048	0.56044	296	0.0932175	0.276705	GO:0005975:carbohydrate metabolic process; GO:0005996:monosaccharide metabolic process; GO:0006020:inositol metabolic process; GO:0006066:alcohol metabolic process; GO:0006091:generation of precursor metabolites and energy; GO:0008150:biological_process; GO:0008152:metabolic process; GO:0009987:cellular process; GO:0015980:energy derivation by oxidation of organic compounds; GO:0019318:hexose met…
YJR079W	YJR079W	1	0	0	0.2257	0.299242	1.9396	0.121988	2590	0.482014	0.2767	GO:0008150:biological_process;
YOR132W	VPS17	0	0	0	0.305979	0.341563	5.25874	0.283489	881	0.293924	0.276644	GO:0006810:transport; GO:0008150:biological_process; GO:0009987:cellular process; GO:0016043:cellular component organization and biogenesis; GO:0016192:vesicle-mediated transport; GO:0016197:endosome transport; GO:0042147:retrograde transport, endosome to Golgi; GO:0046907:intracellular transport; GO:0051179:localization; GO:0051234:establishment of localization; GO:0051641:cellular localization;…
YPR149W	NCE102	0	0	0	0.293578	0.43426	5.73179	0.316479	740	0.217989	0.276344	GO:0008104:protein localization; GO:0008150:biological_process; GO:0009306:protein secretion; GO:0009987:cellular process; GO:0016043:cellular component organization and biogenesis; GO:0032940:secretion by cell; GO:0033036:macromolecule localization; GO:0045184:establishment of protein localization; GO:0046903:secretion; GO:0051179:localization; GO:0051234:establishment of localization; GO:005164…
YLR348C	DIC1	0	0	1	0.649254	3.19988	1.08875	0.0988069	3433	0.249682	0.276242	GO:0006810:transport; GO:0006835:dicarboxylic acid transport; GO:0007005:mitochondrion organization and biogenesis; GO:0008150:biological_process; GO:0015849:organic acid transport; GO:0046942:carboxylic acid transport; GO:0051179:localization; GO:0051234:establishment of localization;
YDR051C	YDR051C	1	0	0	0.30485	0.334801	4.95527	0.256831	1000	0.323471	0.276148	GO:0008150:biological_process;
YOR334W	MRS2	0	0	1	0.592233	9.86954	1.13887	0.0997715	3353	0.142355	0.276076	GO:0000373:Group II intron splicing; GO:0000375:RNA splicing, via transesterification reactions; GO:0000377:RNA splicing, via transesterification reactions with bulged adenosine as nucleophile; GO:0006139:nucleobase, nucleoside, nucleotide and nucleic acid metabolic process; GO:0006396:RNA processing; GO:0006810:transport; GO:0006811:ion transport; GO:0006812:cation transport; GO:0006839:mitochon…
YDR219C	MFB1	0	0	1	0.537594	7.99413	1.05228	0.0967273	3508	0.194043	0.27589	GO:0006508:proteolysis; GO:0006511:ubiquitin-dependent protein catabolic process; GO:0006996:organelle organization and biogenesis; GO:0007005:mitochondrion organization and biogenesis; GO:0008150:biological_process; GO:0008152:metabolic process; GO:0009056:catabolic process; GO:0009057:macromolecule catabolic process; GO:0009987:cellular process; GO:0016043:cellular component organization and bi…
YDL157C	YDL157C	1	0	0	0.463291	4.96312	4.21449	0.194553	1384	0.154722	0.275871	GO:0008150:biological_process;
YLL027W	ISA1	0	0	1	0.635135	1.79136	1.35162	0.106347	3069	0.240964	0.275816	GO:0000041:transition metal ion transport; GO:0000723:telomere maintenance; GO:0006810:transport; GO:0006811:ion transport; GO:0006812:cation transport; GO:0006826:iron ion transport; GO:0006996:organelle organization and biogenesis; GO:0007001:chromosome organization and biogenesis (sensu Eukaryota); GO:0007005:mitochondrion organization and biogenesis; GO:0008150:biological_process; GO:0009987:…
YJL081C	ARP4	0	0	0	0.283696	0.401796	3.37634	0.153571	1855	0.390052	0.275792	GO:0006139:nucleobase, nucleoside, nucleotide and nucleic acid metabolic process; GO:0006259:DNA metabolic process; GO:0006281:DNA repair; GO:0006323:DNA packaging; GO:0006325:establishment and/or maintenance of chromatin architecture; GO:0006338:chromatin remodeling; GO:0006350:transcription; GO:0006351:transcription, DNA-dependent; GO:0006355:regulation of transcription, DNA-dependent; GO:00063…
YMR148W	YMR148W	1	0	0	0.312048	0.357563	5.40491	0.295868	838	0.268012	0.2753	GO:0008150:biological_process;
YDR171W	HSP42	0	0	0	0.639706	1.91085	4.65957	0.232697	1137	0.11506	0.27511	GO:0006950:response to stress; GO:0006996:organelle organization and biogenesis; GO:0007010:cytoskeleton organization and biogenesis; GO:0008150:biological_process; GO:0009987:cellular process; GO:0016043:cellular component organization and biogenesis; GO:0050896:response to stimulus;
YNL281W	HCH1	0	0	0	0.539249	0.988839	1.00946	0.0953554	3598	0.285942	0.274928	GO:0000723:telomere maintenance; GO:0006457:protein folding; GO:0006950:response to stress; GO:0006996:organelle organization and biogenesis; GO:0007001:chromosome organization and biogenesis (sensu Eukaryota); GO:0008150:biological_process; GO:0008152:metabolic process; GO:0009987:cellular process; GO:0016043:cellular component organization and biogenesis; GO:0019538:protein metabolic process; G…
YHR076W	PTC7	1	0	0	0.271152	0.376684	2.85353	0.139812	2100	0.415929	0.274523	GO:0008150:biological_process;
YOL012C	HTZ1	0	0	0	0.270517	0.373365	4.82566	0.248375	1049	0.307018	0.274441	GO:0006139:nucleobase, nucleoside, nucleotide and nucleic acid metabolic process; GO:0006259:DNA metabolic process; GO:0006323:DNA packaging; GO:0006325:establishment and/or maintenance of chromatin architecture; GO:0006333:chromatin assembly or disassembly; GO:0006338:chromatin remodeling; GO:0006342:chromatin silencing; GO:0006350:transcription; GO:0006351:transcription, DNA-dependent; GO:00063…
YCR009C	RVS161	0	0	0	0.666667	3.98228	2.25156	0.130506	2408	0.213251	0.274427	GO:0000003:reproduction; GO:0000282:cellular bud site selection; GO:0000902:cell morphogenesis; GO:0000910:cytokinesis; GO:0006810:transport; GO:0006897:endocytosis; GO:0006950:response to stress; GO:0006970:response to osmotic stress; GO:0007105:cytokinesis, site selection; GO:0007114:cell budding; GO:0007121:bipolar cellular bud site selection; GO:0007163:establishment and/or maintenance of cel…
YIR022W	SEC11	0	0	0	0.187335	0.253072	4.72556	0.240444	1101	0.401685	0.274404	GO:0006464:protein modification process; GO:0006465:signal peptide processing; GO:0006518:peptide metabolic process; GO:0006605:protein targeting; GO:0006810:transport; GO:0006886:intracellular protein transport; GO:0008104:protein localization; GO:0008150:biological_process; GO:0008152:metabolic process; GO:0009987:cellular process; GO:0015031:protein transport; GO:0016043:cellular component org…
YBR212W	NGR1	0	0	1	0.424658	0.744998	5.5564	0.302655	785	0.132124	0.274067	GO:0006996:organelle organization and biogenesis; GO:0007005:mitochondrion organization and biogenesis; GO:0008150:biological_process; GO:0009987:cellular process; GO:0016043:cellular component organization and biogenesis; GO:0040007:growth; GO:0040008:regulation of growth; GO:0050789:regulation of biological process; GO:0065007:biological regulation;
YHR097C	YHR097C	1	0	0	0.313222	0.49555	6.65211	0.415761	527	0.090619	0.274023	GO:0008150:biological_process;
YPL168W	YPL168W	1	0	0	0.559671	8.64552	2.12075	0.126382	2478	0.139269	0.273945	GO:0008150:biological_process;
YPL139C	UME1	0	0	0	0.200712	0.266194	5.77427	0.320537	725	0.303448	0.273871	GO:0000074:regulation of progression through cell cycle; GO:0000279:M phase; GO:0006139:nucleobase, nucleoside, nucleotide and nucleic acid metabolic process; GO:0006259:DNA metabolic process; GO:0006323:DNA packaging; GO:0006325:establishment and/or maintenance of chromatin architecture; GO:0006464:protein modification process; GO:0006476:protein amino acid deacetylation; GO:0006996:organelle or…
YLL019C	KNS1	0	0	0	0.218282	0.290602	6.7174	0.421788	515	0.185154	0.2736	GO:0006464:protein modification process; GO:0006468:protein amino acid phosphorylation; GO:0006793:phosphorus metabolic process; GO:0006796:phosphate metabolic process; GO:0008150:biological_process; GO:0008152:metabolic process; GO:0009987:cellular process; GO:0016310:phosphorylation; GO:0019538:protein metabolic process; GO:0043170:macromolecule metabolic process; GO:0043283:biopolymer metaboli…
YDL097C	RPN6	0	0	0	0.222222	0.294306	2.46253	0.132764	2301	0.465753	0.273196	GO:0006508:proteolysis; GO:0006511:ubiquitin-dependent protein catabolic process; GO:0008150:biological_process; GO:0008152:metabolic process; GO:0009056:catabolic process; GO:0009057:macromolecule catabolic process; GO:0009987:cellular process; GO:0019538:protein metabolic process; GO:0019941:modification-dependent protein catabolic process; GO:0030163:protein catabolic process; GO:0043170:macro…
YJR073C	OPI3	0	0	0	0.24356	0.378777	5.55827	0.302655	784	0.245614	0.273107	GO:0006629:lipid metabolic process; GO:0006643:membrane lipid metabolic process; GO:0006644:phospholipid metabolic process; GO:0006650:glycerophospholipid metabolic process; GO:0006656:phosphatidylcholine biosynthetic process; GO:0008150:biological_process; GO:0008152:metabolic process; GO:0008610:lipid biosynthetic process; GO:0008654:phospholipid biosynthetic process; GO:0009058:biosynthetic pr…
YDR272W	GLO2	0	0	0	0.289414	0.42181	3.95217	0.178355	1537	0.349241	0.272993	GO:0005975:carbohydrate metabolic process; GO:0006081:aldehyde metabolic process; GO:0006082:organic acid metabolic process; GO:0006089:lactate metabolic process; GO:0008150:biological_process; GO:0008152:metabolic process; GO:0009056:catabolic process; GO:0009438:methylglyoxal metabolic process; GO:0009636:response to toxin; GO:0009987:cellular process; GO:0019243:methylglyoxal catabolic process…
YKL134C	2008-10-01	0	0	1	0.580645	9.4427	1.13339	0.0997715	3362	0.135359	0.272952	GO:0006464:protein modification process; GO:0006605:protein targeting; GO:0006626:protein targeting to mitochondrion; GO:0006627:mitochondrial protein processing; GO:0006810:transport; GO:0006839:mitochondrial transport; GO:0006873:cell ion homeostasis; GO:0006875:metal ion homeostasis; GO:0006879:iron ion homeostasis; GO:0006886:intracellular protein transport; GO:0007005:mitochondrion organizat…
YKL100C	YKL100C	1	0	0	0.266137	0.361144	3.81442	0.169533	1618	0.38539	0.272745	GO:0008150:biological_process;
YMR296C	LCB1	0	0	0	0.347305	0.482416	6.51816	0.401554	551	0.103554	0.272685	GO:0006629:lipid metabolic process; GO:0006643:membrane lipid metabolic process; GO:0006665:sphingolipid metabolic process; GO:0008150:biological_process; GO:0008152:metabolic process; GO:0008610:lipid biosynthetic process; GO:0009058:biosynthetic process; GO:0009987:cellular process; GO:0030148:sphingolipid biosynthetic process; GO:0044237:cellular metabolic process; GO:0044238:primary metabolic…
YBR164C	ARL1	0	0	0	0.339259	0.608294	2.62727	0.135503	2212	0.337526	0.272369	GO:0006605:protein targeting; GO:0006623:protein targeting to vacuole; GO:0006810:transport; GO:0006886:intracellular protein transport; GO:0006892:post-Golgi vesicle-mediated transport; GO:0006893:Golgi to plasma membrane transport; GO:0007034:vacuolar transport; GO:0008104:protein localization; GO:0008150:biological_process; GO:0009987:cellular process; GO:0015031:protein transport; GO:0016043:…
YBR207W	FTH1	0	0	0	0.5	0.757836	2.20961	0.129102	2430	0.295191	0.27234	GO:0000041:transition metal ion transport; GO:0006810:transport; GO:0006811:ion transport; GO:0006812:cation transport; GO:0006826:iron ion transport; GO:0006827:high affinity iron ion transport; GO:0006897:endocytosis; GO:0008150:biological_process; GO:0009987:cellular process; GO:0010324:membrane invagination; GO:0015674:di-, tri-valent inorganic cation transport; GO:0016043:cellular component …
YJR103W	URA8	0	0	0	0.228548	0.224801	7.34439	0.459649	424	0.200188	0.272306	GO:0006139:nucleobase, nucleoside, nucleotide and nucleic acid metabolic process; GO:0006206:pyrimidine base metabolic process; GO:0006220:pyrimidine nucleotide metabolic process; GO:0006221:pyrimidine nucleotide biosynthetic process; GO:0006241:CTP biosynthetic process; GO:0006629:lipid metabolic process; GO:0006643:membrane lipid metabolic process; GO:0006644:phospholipid metabolic process; GO:…
YER089C	PTC2	0	0	0	0.421471	0.871095	5.15585	0.274336	926	0.121112	0.272136	GO:0000074:regulation of progression through cell cycle; GO:0000075:cell cycle checkpoint; GO:0000077:DNA damage checkpoint; GO:0000079:regulation of cyclin-dependent protein kinase activity; GO:0000082:G1/S transition of mitotic cell cycle; GO:0000161:MAPKKK cascade during osmolarity sensing; GO:0000165:MAPKKK cascade; GO:0000173:inactivation of MAPK activity during osmolarity sensing; GO:000018…
YBR082C	UBC4	0	0	0	0.492877	0.865555	2.34412	0.131856	2365	0.262937	0.272065	GO:0000003:reproduction; GO:0000209:protein polyubiquitination; GO:0006464:protein modification process; GO:0006508:proteolysis; GO:0006511:ubiquitin-dependent protein catabolic process; GO:0006512:ubiquitin cycle; GO:0006513:protein monoubiquitination; GO:0006950:response to stress; GO:0008150:biological_process; GO:0008152:metabolic process; GO:0009056:catabolic process; GO:0009057:macromolecul…
YBL033C	RIB1	0	0	0	0.249077	0.333234	4.91504	0.253028	1017	0.314501	0.271792	GO:0006766:vitamin metabolic process; GO:0006767:water-soluble vitamin metabolic process; GO:0006771:riboflavin metabolic process; GO:0008150:biological_process; GO:0008152:metabolic process; GO:0009058:biosynthetic process; GO:0009110:vitamin biosynthetic process; GO:0009231:riboflavin biosynthetic process; GO:0009987:cellular process; GO:0042221:response to chemical stimulus; GO:0042364:water-s…
YMR237W	BCH1	0	0	0	0.282267	0.292758	4.79171	0.244586	1070	0.353201	0.271737	GO:0000271:polysaccharide biosynthetic process; GO:0005975:carbohydrate metabolic process; GO:0005976:polysaccharide metabolic process; GO:0006030:chitin metabolic process; GO:0006031:chitin biosynthetic process; GO:0006037:cell wall chitin metabolic process; GO:0006038:cell wall chitin biosynthetic process; GO:0006040:amino sugar metabolic process; GO:0006041:glucosamine metabolic process; GO:00…
YKR046C	PET10	0	0	0	0.332867	0.436034	5.57963	0.304659	774	0.215031	0.271702	GO:0006091:generation of precursor metabolites and energy; GO:0008150:biological_process; GO:0008152:metabolic process; GO:0009060:aerobic respiration; GO:0015980:energy derivation by oxidation of organic compounds; GO:0045333:cellular respiration;
YOL082W	ATG19	0	0	0	0.237347	0.314077	3.96436	0.178819	1530	0.402266	0.271662	GO:0006605:protein targeting; GO:0006623:protein targeting to vacuole; GO:0006810:transport; GO:0006886:intracellular protein transport; GO:0007034:vacuolar transport; GO:0008104:protein localization; GO:0008150:biological_process; GO:0009987:cellular process; GO:0015031:protein transport; GO:0016043:cellular component organization and biogenesis; GO:0033036:macromolecule localization; GO:0045184…
YOL087C	YOL087C	1	0	0	0.308146	0.34622	6.08323	0.358862	644	0.199441	0.271468	GO:0008150:biological_process;
YML128C	MSC1	0	0	0	0.327846	0.553616	6.03159	0.351178	656	0.132124	0.270515	GO:0000279:M phase; GO:0006139:nucleobase, nucleoside, nucleotide and nucleic acid metabolic process; GO:0006259:DNA metabolic process; GO:0006310:DNA recombination; GO:0007049:cell cycle; GO:0007126:meiosis; GO:0007127:meiosis I; GO:0007131:meiotic recombination; GO:0008150:biological_process; GO:0008152:metabolic process; GO:0009987:cellular process; GO:0022402:cell cycle process; GO:0022403:ce…
YOL110W	SHR5	0	0	0	0.382857	0.62832	6.03942	0.351931	654	0.110092	0.270274	GO:0006464:protein modification process; GO:0006497:protein amino acid lipidation; GO:0007154:cell communication; GO:0007165:signal transduction; GO:0007242:intracellular signaling cascade; GO:0007264:small GTPase mediated signal transduction; GO:0007265:Ras protein signal transduction; GO:0008104:protein localization; GO:0008150:biological_process; GO:0008152:metabolic process; GO:0009058:biosyn…
YIR014W	YIR014W	1	0	0	0.4	0.670735	6.11271	0.36689	633	0.0822341	0.270178	GO:0008150:biological_process;
YOL088C	MPD2	0	0	0	0.177489	0.240538	3.82636	0.169672	1616	0.468966	0.270165	GO:0006457:protein folding; GO:0008150:biological_process; GO:0008152:metabolic process; GO:0009987:cellular process; GO:0019538:protein metabolic process; GO:0043170:macromolecule metabolic process; GO:0044237:cellular metabolic process; GO:0044238:primary metabolic process; GO:0044260:cellular macromolecule metabolic process; GO:0044267:cellular protein metabolic process;
YMR119W	ASI1	0	0	0	0.187955	0.253859	3.52116	0.159582	1776	0.467354	0.270155	GO:0006508:proteolysis; GO:0006511:ubiquitin-dependent protein catabolic process; GO:0008150:biological_process; GO:0008152:metabolic process; GO:0009056:catabolic process; GO:0009057:macromolecule catabolic process; GO:0009987:cellular process; GO:0019538:protein metabolic process; GO:0019941:modification-dependent protein catabolic process; GO:0030163:protein catabolic process; GO:0043170:macro…
YPR002W	PDH1	0	0	0	0.635135	1.83135	4.15372	0.189394	1420	0.14303	0.270139	GO:0006082:organic acid metabolic process; GO:0008150:biological_process; GO:0008152:metabolic process; GO:0009987:cellular process; GO:0019541:propionate metabolic process; GO:0019752:carboxylic acid metabolic process; GO:0032787:monocarboxylic acid metabolic process; GO:0044237:cellular metabolic process;
YPL203W	TPK2	0	0	0	0.310999	0.483472	3.70017	0.16549	1684	0.328629	0.270064	GO:0000902:cell morphogenesis; GO:0006464:protein modification process; GO:0006468:protein amino acid phosphorylation; GO:0006793:phosphorus metabolic process; GO:0006796:phosphate metabolic process; GO:0007124:pseudohyphal growth; GO:0007154:cell communication; GO:0007165:signal transduction; GO:0007242:intracellular signaling cascade; GO:0007264:small GTPase mediated signal transduction; GO:000…
YGR206W	MVB12	0	0	0	0.169711	0.230777	5.88471	0.33002	696	0.318618	0.269968	GO:0006605:protein targeting; GO:0006623:protein targeting to vacuole; GO:0006810:transport; GO:0006886:intracellular protein transport; GO:0007034:vacuolar transport; GO:0008104:protein localization; GO:0008150:biological_process; GO:0009987:cellular process; GO:0015031:protein transport; GO:0016043:cellular component organization and biogenesis; GO:0033036:macromolecule localization; GO:0045184…
YBR077C	SLM4	0	0	0	0.534653	0.783143	2.13064	0.126716	2472	0.281447	0.269891	GO:0006914:autophagy; GO:0007154:cell communication; GO:0007165:signal transduction; GO:0008150:biological_process; GO:0009987:cellular process; GO:0016237:microautophagy; GO:0042221:response to chemical stimulus; GO:0042493:response to drug; GO:0050896:response to stimulus;
YER048W-A	ISD11	0	0	0	0.570796	9.09024	3.60467	0.162183	1727	0.071514	0.269824	GO:0008150:biological_process; GO:0008152:metabolic process; GO:0009987:cellular process; GO:0016226:iron-sulfur cluster assembly; GO:0031163:metallo-sulfur cluster assembly; GO:0044237:cellular metabolic process; GO:0051186:cofactor metabolic process;
YHR080C	YHR080C	1	0	0	0.297968	0.323758	6.73881	0.425352	509	0.14399	0.269487	GO:0008150:biological_process;
YDL021W	GPM2	1	0	0	0.327846	0.560002	4.33215	0.204082	1322	0.274242	0.269353	GO:0008150:biological_process;
YBL091C	MAP2	0	0	0	0.555147	1.05436	1.41	0.108096	2998	0.250324	0.269325	GO:0006508:proteolysis; GO:0008150:biological_process; GO:0008152:metabolic process; GO:0009987:cellular process; GO:0019538:protein metabolic process; GO:0043170:macromolecule metabolic process; GO:0044237:cellular metabolic process; GO:0044238:primary metabolic process; GO:0044260:cellular macromolecule metabolic process; GO:0044267:cellular protein metabolic process;
YBR273C	UBX7	0	0	0	0.524272	0.772192	1.32233	0.105613	3101	0.302926	0.26926	GO:0006508:proteolysis; GO:0006511:ubiquitin-dependent protein catabolic process; GO:0008150:biological_process; GO:0008152:metabolic process; GO:0009056:catabolic process; GO:0009057:macromolecule catabolic process; GO:0009987:cellular process; GO:0019538:protein metabolic process; GO:0019941:modification-dependent protein catabolic process; GO:0030154:cell differentiation; GO:0030163:protein ca…
YOR120W	GCY1	0	0	0	0.311392	0.483472	5.13467	0.272993	939	0.218452	0.269168	GO:0005975:carbohydrate metabolic process; GO:0005996:monosaccharide metabolic process; GO:0006066:alcohol metabolic process; GO:0006091:generation of precursor metabolites and energy; GO:0006950:response to stress; GO:0006970:response to osmotic stress; GO:0008150:biological_process; GO:0008152:metabolic process; GO:0009056:catabolic process; GO:0009057:macromolecule catabolic process; GO:000962…
YEL012W	UBC8	0	0	0	0.325768	0.538251	4.7918	0.245524	1067	0.235981	0.269078	GO:0000209:protein polyubiquitination; GO:0005975:carbohydrate metabolic process; GO:0005996:monosaccharide metabolic process; GO:0006006:glucose metabolic process; GO:0006066:alcohol metabolic process; GO:0006082:organic acid metabolic process; GO:0006090:pyruvate metabolic process; GO:0006091:generation of precursor metabolites and energy; GO:0006094:gluconeogenesis; GO:0006109:regulation of ca…
YKR014C	YPT52	0	0	0	0.222222	0.294306	2.31708	0.131129	2378	0.454849	0.269051	GO:0006605:protein targeting; GO:0006623:protein targeting to vacuole; GO:0006810:transport; GO:0006886:intracellular protein transport; GO:0006897:endocytosis; GO:0007034:vacuolar transport; GO:0008104:protein localization; GO:0008150:biological_process; GO:0009987:cellular process; GO:0010324:membrane invagination; GO:0015031:protein transport; GO:0016043:cellular component organization and bio…
YOR289W	YOR289W	1	0	0	0.346786	0.480022	4.70544	0.238095	1113	0.252949	0.268651	GO:0008150:biological_process;
YGL037C	PNC1	0	0	0	0.274896	0.380002	5.7254	0.315888	742	0.218452	0.268536	GO:0000183:chromatin silencing at rDNA; GO:0001302:replicative cell aging; GO:0006139:nucleobase, nucleoside, nucleotide and nucleic acid metabolic process; GO:0006259:DNA metabolic process; GO:0006323:DNA packaging; GO:0006325:establishment and/or maintenance of chromatin architecture; GO:0006333:chromatin assembly or disassembly; GO:0006338:chromatin remodeling; GO:0006342:chromatin silencing; …
YBR153W	RIB7	0	0	0	0.442857	0.71282	2.48412	0.133219	2291	0.298157	0.267833	GO:0006766:vitamin metabolic process; GO:0006767:water-soluble vitamin metabolic process; GO:0006771:riboflavin metabolic process; GO:0008150:biological_process; GO:0008152:metabolic process; GO:0009058:biosynthetic process; GO:0009110:vitamin biosynthetic process; GO:0009231:riboflavin biosynthetic process; GO:0009987:cellular process; GO:0042364:water-soluble vitamin biosynthetic process; GO:00…
YNL307C	MCK1	0	0	0	0.092707	0.124126	5.57025	0.302655	781	0.409222	0.267713	GO:0000003:reproduction; GO:0000070:mitotic sister chromatid segregation; GO:0000087:M phase of mitotic cell cycle; GO:0000278:mitotic cell cycle; GO:0000279:M phase; GO:0000726:non-recombinational repair; GO:0000819:sister chromatid segregation; GO:0006139:nucleobase, nucleoside, nucleotide and nucleic acid metabolic process; GO:0006259:DNA metabolic process; GO:0006281:DNA repair; GO:0006302:do…
YPL154C	PEP4	0	0	0	0.285557	0.40775	5.12508	0.272198	945	0.242611	0.26756	GO:0006914:autophagy; GO:0006950:response to stress; GO:0007039:vacuolar protein catabolic process; GO:0007154:cell communication; GO:0008150:biological_process; GO:0008152:metabolic process; GO:0009056:catabolic process; GO:0009057:macromolecule catabolic process; GO:0009267:cellular response to starvation; GO:0009605:response to external stimulus; GO:0009987:cellular process; GO:0009991:respons…
YMR149W	SWP1	0	0	0	0.261996	0.258887	5.0792	0.266762	963	0.348485	0.267422	GO:0006464:protein modification process; GO:0006486:protein amino acid glycosylation; GO:0006487:protein amino acid N-linked glycosylation; GO:0008150:biological_process; GO:0008152:metabolic process; GO:0009058:biosynthetic process; GO:0009059:macromolecule biosynthetic process; GO:0009100:glycoprotein metabolic process; GO:0009101:glycoprotein biosynthetic process; GO:0009987:cellular process; …
YDR074W	TPS2	0	0	0	0.281857	0.400404	6.27075	0.378251	602	0.142355	0.267273	GO:0005975:carbohydrate metabolic process; GO:0005984:disaccharide metabolic process; GO:0005991:trehalose metabolic process; GO:0005992:trehalose biosynthetic process; GO:0006091:generation of precursor metabolites and energy; GO:0006112:energy reserve metabolic process; GO:0006950:response to stress; GO:0008150:biological_process; GO:0008152:metabolic process; GO:0009058:biosynthetic process; G…
YOR305W	YOR305W	0	0	0	0.485531	6.92705	3.42018	0.156023	1827	0.161222	0.267121	GO:0008150:biological_process; GO:0042221:response to chemical stimulus; GO:0042493:response to drug; GO:0050896:response to stimulus;
YER014W	HEM14	0	0	0	0.490132	6.95462	3.39242	0.154122	1848	0.163043	0.267085	GO:0006778:porphyrin metabolic process; GO:0006779:porphyrin biosynthetic process; GO:0006783:heme biosynthetic process; GO:0008150:biological_process; GO:0008152:metabolic process; GO:0009058:biosynthetic process; GO:0009987:cellular process; GO:0019748:secondary metabolic process; GO:0033013:tetrapyrrole metabolic process; GO:0033014:tetrapyrrole biosynthetic process; GO:0042168:heme metabolic …
YGR007W	MUQ1	0	0	0	0.279831	0.386143	2.71186	0.13587	2169	0.390052	0.26676	GO:0006066:alcohol metabolic process; GO:0006519:amino acid and derivative metabolic process; GO:0006575:amino acid derivative metabolic process; GO:0006576:biogenic amine metabolic process; GO:0006580:ethanolamine metabolic process; GO:0006629:lipid metabolic process; GO:0006643:membrane lipid metabolic process; GO:0006644:phospholipid metabolic process; GO:0006646:phosphatidylethanolamine biosy…
YHR200W	RPN10	0	0	0	0.213405	0.284267	2.97374	0.142119	2039	0.446602	0.26674	GO:0006508:proteolysis; GO:0006511:ubiquitin-dependent protein catabolic process; GO:0008150:biological_process; GO:0008152:metabolic process; GO:0009056:catabolic process; GO:0009057:macromolecule catabolic process; GO:0009987:cellular process; GO:0019538:protein metabolic process; GO:0019941:modification-dependent protein catabolic process; GO:0030163:protein catabolic process; GO:0043170:macro…
YJL183W	MNN11	0	0	0	0.586207	1.14393	3.76247	0.167068	1645	0.176752	0.26665	GO:0006464:protein modification process; GO:0006486:protein amino acid glycosylation; GO:0008150:biological_process; GO:0008152:metabolic process; GO:0009058:biosynthetic process; GO:0009059:macromolecule biosynthetic process; GO:0009100:glycoprotein metabolic process; GO:0009101:glycoprotein biosynthetic process; GO:0009987:cellular process; GO:0019538:protein metabolic process; GO:0043170:macro…
YDR343C	HXT6	0	0	0	0.12415	0.176422	7.62664	0.48996	376	0.195434	0.266413	GO:0006810:transport; GO:0008150:biological_process; GO:0008643:carbohydrate transport; GO:0008645:hexose transport; GO:0015749:monosaccharide transport; GO:0051179:localization; GO:0051234:establishment of localization;
YHR163W	SOL3	0	0	0	0.248865	0.243082	6.36185	0.382567	583	0.242054	0.266145	GO:0005975:carbohydrate metabolic process; GO:0005996:monosaccharide metabolic process; GO:0006006:glucose metabolic process; GO:0006007:glucose catabolic process; GO:0006066:alcohol metabolic process; GO:0006091:generation of precursor metabolites and energy; GO:0006098:pentose-phosphate shunt; GO:0006139:nucleobase, nucleoside, nucleotide and nucleic acid metabolic process; GO:0006732:coenzyme …
YGR268C	HUA1	0	0	0	0.325887	0.395959	6.40743	0.390977	571	0.125611	0.265882	GO:0000147:actin cortical patch assembly; GO:0006996:organelle organization and biogenesis; GO:0007010:cytoskeleton organization and biogenesis; GO:0008150:biological_process; GO:0009987:cellular process; GO:0016043:cellular component organization and biogenesis; GO:0022607:cellular component assembly; GO:0030029:actin filament-based process; GO:0030036:actin cytoskeleton organization and biogene…
YEL020C	YEL020C	1	0	0	0.193814	0.199952	7.53754	0.480769	390	0.182957	0.265821	GO:0008150:biological_process;
YKL026C	GPX1	0	0	0	0.247027	0.331294	6.41286	0.392947	569	0.159187	0.265641	GO:0006800:oxygen and reactive oxygen species metabolic process; GO:0006950:response to stress; GO:0006979:response to oxidative stress; GO:0008150:biological_process; GO:0008152:metabolic process; GO:0009987:cellular process; GO:0042221:response to chemical stimulus; GO:0044237:cellular metabolic process; GO:0050896:response to stimulus;
YEL038W	UTR4	1	0	0	0.281553	0.395677	1.8423	0.119491	2651	0.395095	0.26555	GO:0008150:biological_process;
YBR125C	PTC4	1	0	0	0.516923	0.913983	1.37183	0.107006	3039	0.256445	0.265543	GO:0008150:biological_process;
YOR109W	INP53	0	0	0	0.103352	0.146509	8.05498	0.520737	335	0.17619	0.265464	GO:0006629:lipid metabolic process; GO:0006643:membrane lipid metabolic process; GO:0006644:phospholipid metabolic process; GO:0006650:glycerophospholipid metabolic process; GO:0006793:phosphorus metabolic process; GO:0006796:phosphate metabolic process; GO:0006810:transport; GO:0006897:endocytosis; GO:0007047:cell wall organization and biogenesis; GO:0007154:cell communication; GO:0007165:signal…
YJL151C	SNA3	1	0	0	0.294457	0.437199	4.72174	0.240444	1103	0.258242	0.265385	GO:0008150:biological_process;
YNL094W	APP1	0	0	0	0.27027	0.273742	6.40921	0.39196	570	0.200754	0.265272	GO:0006996:organelle organization and biogenesis; GO:0007010:cytoskeleton organization and biogenesis; GO:0008150:biological_process; GO:0009987:cellular process; GO:0016043:cellular component organization and biogenesis; GO:0030029:actin filament-based process; GO:0030036:actin cytoskeleton organization and biogenesis;
YLR207W	HRD3	0	0	0	0.119967	0.171804	8.19263	0.529412	321	0.154722	0.265021	GO:0006508:proteolysis; GO:0006511:ubiquitin-dependent protein catabolic process; GO:0006515:misfolded or incompletely synthesized protein catabolic process; GO:0008150:biological_process; GO:0008152:metabolic process; GO:0009056:catabolic process; GO:0009057:macromolecule catabolic process; GO:0009987:cellular process; GO:0019538:protein metabolic process; GO:0019941:modification-dependent prote…
YGL200C	EMP24	0	0	0	0.219653	0.339643	5.95759	0.337449	677	0.205479	0.264714	GO:0006621:protein retention in ER; GO:0006810:transport; GO:0006888:ER to Golgi vesicle-mediated transport; GO:0006996:organelle organization and biogenesis; GO:0008104:protein localization; GO:0008150:biological_process; GO:0009987:cellular process; GO:0016043:cellular component organization and biogenesis; GO:0016050:vesicle organization and biogenesis; GO:0016192:vesicle-mediated transport; G…
YDL119C	YDL119C	0	0	0	0.555147	1.12741	2.40818	0.13232	2325	0.20854	0.264483	GO:0006810:transport; GO:0008150:biological_process; GO:0051179:localization; GO:0051234:establishment of localization;
YBR171W	SEC66	0	0	1	0.596491	1.15018	3.74304	0.166667	1659	0.167785	0.264477	GO:0006605:protein targeting; GO:0006612:protein targeting to membrane; GO:0006620:posttranslational protein targeting to membrane; GO:0006810:transport; GO:0006886:intracellular protein transport; GO:0007005:mitochondrion organization and biogenesis; GO:0008104:protein localization; GO:0008150:biological_process; GO:0009987:cellular process; GO:0015031:protein transport; GO:0016043:cellular comp…
YOR165W	SEY1	0	0	0	0.178153	0.265051	4.3805	0.210359	1280	0.390052	0.264408	GO:0008150:biological_process; GO:0009987:cellular process; GO:0016043:cellular component organization and biogenesis; GO:0016044:membrane organization and biogenesis;
YPR147C	YPR147C	1	0	0	0.234242	0.23376	4.01579	0.181738	1507	0.446602	0.264247	GO:0008150:biological_process;
YPR131C	NAT3	0	0	1	0.458333	0.809701	1.87144	0.120553	2629	0.264416	0.264107	GO:0000001:mitochondrion inheritance; GO:0000723:telomere maintenance; GO:0006464:protein modification process; GO:0006473:protein amino acid acetylation; GO:0006474:N-terminal protein amino acid acetylation; GO:0006996:organelle organization and biogenesis; GO:0007001:chromosome organization and biogenesis (sensu Eukaryota); GO:0007005:mitochondrion organization and biogenesis; GO:0007010:cytosk…
YMR066W	SOV1	1	0	0	0.548638	8.18857	1.73107	0.11619	2726	0.125061	0.264106	GO:0008150:biological_process;
YLR206W	ENT2	0	0	0	0.649254	3.84814	4.03454	0.182384	1502	0.131783	0.264052	GO:0000147:actin cortical patch assembly; GO:0006810:transport; GO:0006897:endocytosis; GO:0006996:organelle organization and biogenesis; GO:0007010:cytoskeleton organization and biogenesis; GO:0007015:actin filament organization; GO:0008150:biological_process; GO:0009987:cellular process; GO:0010324:membrane invagination; GO:0016043:cellular component organization and biogenesis; GO:0016044:memb…
YER031C	YPT31	0	0	0	0.170112	0.230777	4.11423	0.185424	1453	0.445161	0.263954	GO:0006810:transport; GO:0006887:exocytosis; GO:0008150:biological_process; GO:0009987:cellular process; GO:0016043:cellular component organization and biogenesis; GO:0016192:vesicle-mediated transport; GO:0032940:secretion by cell; GO:0045045:secretory pathway; GO:0046903:secretion; GO:0051179:localization; GO:0051234:establishment of localization; GO:0051641:cellular localization; GO:0051649:es…
YBR225W	YBR225W	1	0	0	0.515337	0.909717	5.05739	0.264124	974	0.0974742	0.263919	GO:0008150:biological_process;
YFR041C	ERJ5	0	0	0	0.108407	0.155963	7.62224	0.488	378	0.200565	0.263887	GO:0000723:telomere maintenance; GO:0006457:protein folding; GO:0006996:organelle organization and biogenesis; GO:0007001:chromosome organization and biogenesis (sensu Eukaryota); GO:0008150:biological_process; GO:0008152:metabolic process; GO:0009987:cellular process; GO:0016043:cellular component organization and biogenesis; GO:0019538:protein metabolic process; GO:0032200:telomere organization…
YDR294C	DPL1	0	0	0	0.301026	0.327182	3.34341	0.152266	1868	0.396175	0.263584	GO:0006629:lipid metabolic process; GO:0006643:membrane lipid metabolic process; GO:0006665:sphingolipid metabolic process; GO:0006950:response to stress; GO:0007154:cell communication; GO:0007165:signal transduction; GO:0007242:intracellular signaling cascade; GO:0008150:biological_process; GO:0008152:metabolic process; GO:0009267:cellular response to starvation; GO:0009605:response to external …
YPL186C	UIP4	1	0	0	0.306748	0.469975	6.30232	0.381862	595	0.099345	0.263505	GO:0008150:biological_process;
YDR059C	UBC5	0	0	0	0.306373	0.465555	5.06569	0.266003	965	0.216159	0.263394	GO:0000003:reproduction; GO:0000209:protein polyubiquitination; GO:0006464:protein modification process; GO:0006512:ubiquitin cycle; GO:0006810:transport; GO:0006897:endocytosis; GO:0006950:response to stress; GO:0006986:response to unfolded protein; GO:0008150:biological_process; GO:0008152:metabolic process; GO:0009607:response to biotic stimulus; GO:0009987:cellular process; GO:0010324:membran…
YBR090C	YBR090C	1	0	0	0.263006	0.26288	6.0785	0.358862	645	0.239001	0.263275	GO:0008150:biological_process;
YFR014C	CMK1	0	0	0	0.172352	0.23385	5.78321	0.321154	723	0.304498	0.263254	GO:0006464:protein modification process; GO:0006468:protein amino acid phosphorylation; GO:0006793:phosphorus metabolic process; GO:0006796:phosphate metabolic process; GO:0007154:cell communication; GO:0007165:signal transduction; GO:0008150:biological_process; GO:0008152:metabolic process; GO:0009987:cellular process; GO:0016310:phosphorylation; GO:0019538:protein metabolic process; GO:0043170:…
YGR038W	ORM1	0	0	0	0.169082	0.254895	4.62503	0.22924	1159	0.375297	0.262978	GO:0006950:response to stress; GO:0006986:response to unfolded protein; GO:0008150:biological_process; GO:0009607:response to biotic stimulus; GO:0042221:response to chemical stimulus; GO:0050896:response to stimulus; GO:0051789:response to protein stimulus;
YOR350C	MNE1	1	0	0	0.561702	8.86273	1.59215	0.112734	2836	0.11069	0.262344	GO:0008150:biological_process;
YOR014W	RTS1	0	0	0	0.177379	0.240538	6.56803	0.408971	542	0.206897	0.262257	GO:0000279:M phase; GO:0006412:translation; GO:0006464:protein modification process; GO:0006470:protein amino acid dephosphorylation; GO:0006793:phosphorus metabolic process; GO:0006796:phosphate metabolic process; GO:0006996:organelle organization and biogenesis; GO:0007001:chromosome organization and biogenesis (sensu Eukaryota); GO:0007049:cell cycle; GO:0007059:chromosome segregation; GO:0007…
YOL048C	YOL048C	1	0	0	0.330996	0.570558	5.09735	0.268293	958	0.183432	0.261852	GO:0008150:biological_process;
YLR229C	CDC42	0	0	0	0.130094	0.207783	4.96531	0.256868	996	0.389034	0.261793	GO:0000003:reproduction; GO:0000074:regulation of progression through cell cycle; GO:0000087:M phase of mitotic cell cycle; GO:0000278:mitotic cell cycle; GO:0000279:M phase; GO:0000746:conjugation; GO:0000747:conjugation with cellular fusion; GO:0000749:response to pheromone during conjugation with cellular fusion; GO:0000750:pheromone-dependent signal transduction during conjugation with cellul…
YLL026W	HSP104	0	0	0	0.587379	1.27113	4.36311	0.207508	1295	0.114236	0.261765	GO:0000723:telomere maintenance; GO:0006457:protein folding; GO:0006950:response to stress; GO:0006996:organelle organization and biogenesis; GO:0007001:chromosome organization and biogenesis (sensu Eukaryota); GO:0008150:biological_process; GO:0008152:metabolic process; GO:0009987:cellular process; GO:0016043:cellular component organization and biogenesis; GO:0019538:protein metabolic process; G…
YNL063W	MTQ1	1	0	0	0.483974	6.85958	0.931036	0.0912117	3813	0.208791	0.261749	GO:0008150:biological_process;
YGL109W							5.01664	0.261538	982		0.261538
YHL034C	SBP1	0	0	0	0.187583	0.253072	3.92443	0.176672	1552	0.425926	0.261525	GO:0006139:nucleobase, nucleoside, nucleotide and nucleic acid metabolic process; GO:0006364:rRNA processing; GO:0006365:35S primary transcript processing; GO:0006396:RNA processing; GO:0006996:organelle organization and biogenesis; GO:0008150:biological_process; GO:0008152:metabolic process; GO:0009987:cellular process; GO:0016043:cellular component organization and biogenesis; GO:0016070:RNA me…
YGL059W	YGL059W	1	0	0	0.548638	8.22415	1.9995	0.124615	2541	0.109362	0.261521	GO:0008150:biological_process;
YMR258C	YMR258C	1	0	0	0.292571	0.431402	4.73421	0.241337	1094	0.248416	0.261497	GO:0008150:biological_process;
YPR188C	MLC2	0	0	0	0.20361	0.271961	4.65697	0.23242	1139	0.352423	0.261424	GO:0000910:cytokinesis; GO:0000916:cytokinesis, contractile ring contraction; GO:0008150:biological_process; GO:0009987:cellular process; GO:0032506:cytokinetic process; GO:0051301:cell division;
YBR127C	VMA2	0	0	0	0.450128	0.796792	3.9162	0.176068	1556	0.203883	0.261378	GO:0006873:cell ion homeostasis; GO:0006874:calcium ion homeostasis; GO:0006875:metal ion homeostasis; GO:0006885:regulation of pH; GO:0006996:organelle organization and biogenesis; GO:0007033:vacuole organization and biogenesis; GO:0007035:vacuolar acidification; GO:0008150:biological_process; GO:0009987:cellular process; GO:0016043:cellular component organization and biogenesis; GO:0019725:cell…
YGL197W	MDS3	0	0	0	0.186719	0.253072	6.82394	0.434018	493	0.169184	0.261353	GO:0008150:biological_process; GO:0009987:cellular process; GO:0030154:cell differentiation; GO:0030435:sporulation; GO:0032502:developmental process; GO:0042173:regulation of sporulation; GO:0042174:negative regulation of sporulation; GO:0045595:regulation of cell differentiation; GO:0045596:negative regulation of cell differentiation; GO:0048519:negative regulation of biological process; GO:004…
YLR219W	MSC3	0	0	0	0.233878	0.31036	6.35024	0.382567	586	0.170602	0.261311	GO:0000279:M phase; GO:0006139:nucleobase, nucleoside, nucleotide and nucleic acid metabolic process; GO:0006259:DNA metabolic process; GO:0006310:DNA recombination; GO:0007049:cell cycle; GO:0007126:meiosis; GO:0007127:meiosis I; GO:0007131:meiotic recombination; GO:0008150:biological_process; GO:0008152:metabolic process; GO:0009987:cellular process; GO:0022402:cell cycle process; GO:0022403:ce…
YOR066W	YOR066W	1	0	0	0.264023	0.264694	7.77777	0.5	361	0.0921659	0.261071	GO:0008150:biological_process;
YBL047C	EDE1	0	0	0	0.551282	0.925317	3.01331	0.143229	2023	0.20649	0.260836	GO:0006810:transport; GO:0006897:endocytosis; GO:0008150:biological_process; GO:0009987:cellular process; GO:0010324:membrane invagination; GO:0016043:cellular component organization and biogenesis; GO:0016044:membrane organization and biogenesis; GO:0016192:vesicle-mediated transport; GO:0051179:localization; GO:0051234:establishment of localization;
YPR148C	YPR148C	1	0	0	0.116753	0.168077	5.66434	0.313544	748	0.358744	0.260632	GO:0008150:biological_process;
YIL040W	APQ12	0	0	0	0.220096	0.292345	5.84219	0.32613	707	0.239286	0.260554	GO:0006403:RNA localization; GO:0006405:RNA export from nucleus; GO:0006406:mRNA export from nucleus; GO:0006810:transport; GO:0006913:nucleocytoplasmic transport; GO:0008150:biological_process; GO:0009987:cellular process; GO:0015931:nucleobase, nucleoside, nucleotide and nucleic acid transport; GO:0016043:cellular component organization and biogenesis; GO:0033036:macromolecule localization; GO:…
YHR188C	GPI16	0	0	0	0.17199	0.254971	7.09017	0.444795	459	0.154153	0.260517	GO:0006464:protein modification process; GO:0006497:protein amino acid lipidation; GO:0006505:GPI anchor metabolic process; GO:0006506:GPI anchor biosynthetic process; GO:0006629:lipid metabolic process; GO:0006643:membrane lipid metabolic process; GO:0006644:phospholipid metabolic process; GO:0006650:glycerophospholipid metabolic process; GO:0008150:biological_process; GO:0008152:metabolic proce…
YHR082C	KSP1	0	0	0	0.232993	0.306285	7.13304	0.448387	451	0.105325	0.26042	GO:0006464:protein modification process; GO:0006468:protein amino acid phosphorylation; GO:0006793:phosphorus metabolic process; GO:0006796:phosphate metabolic process; GO:0008150:biological_process; GO:0008152:metabolic process; GO:0009987:cellular process; GO:0016310:phosphorylation; GO:0019538:protein metabolic process; GO:0043170:macromolecule metabolic process; GO:0043283:biopolymer metaboli…
YOR375C	GDH1	0	0	0	0.596859	1.34296	2.40812	0.132254	2326	0.182957	0.260013	GO:0006082:organic acid metabolic process; GO:0006519:amino acid and derivative metabolic process; GO:0006520:amino acid metabolic process; GO:0006536:glutamate metabolic process; GO:0006537:glutamate biosynthetic process; GO:0006807:nitrogen compound metabolic process; GO:0008150:biological_process; GO:0008152:metabolic process; GO:0008652:amino acid biosynthetic process; GO:0009058:biosynthetic…
YBR056W	YBR056W	1	0	0	0.479224	0.830845	3.64829	0.163947	1707	0.200758	0.259797	GO:0008150:biological_process;
YOR265W	RBL2	0	0	0	0.347826	0.563181	3.90579	0.175468	1563	0.27031	0.259732	GO:0000226:microtubule cytoskeleton organization and biogenesis; GO:0006457:protein folding; GO:0006996:organelle organization and biogenesis; GO:0007010:cytoskeleton organization and biogenesis; GO:0007017:microtubule-based process; GO:0007021:tubulin folding; GO:0007023:post-chaperonin tubulin folding pathway; GO:0007025:beta-tubulin folding; GO:0008150:biological_process; GO:0008152:metabolic …
YBR123C	TFC1	0	0	0	0.518519	0.913983	2.05575	0.126168	2509	0.219957	0.259594	GO:0006139:nucleobase, nucleoside, nucleotide and nucleic acid metabolic process; GO:0006350:transcription; GO:0006351:transcription, DNA-dependent; GO:0006352:transcription initiation; GO:0006383:transcription from RNA polymerase III promoter; GO:0006384:transcription initiation from RNA polymerase III promoter; GO:0008150:biological_process; GO:0008152:metabolic process; GO:0009987:cellular pro…
YOR031W	CRS5	0	0	0	0.231615	0.306285	6.72782	0.424157	512	0.12629	0.259527	GO:0008150:biological_process; GO:0010035:response to inorganic substance; GO:0010038:response to metal ion; GO:0042221:response to chemical stimulus; GO:0050896:response to stimulus;
YGL062W	PYC1	0	0	0	0.612022	1.43136	1.94231	0.122111	2586	0.187392	0.259056	GO:0005975:carbohydrate metabolic process; GO:0005996:monosaccharide metabolic process; GO:0006006:glucose metabolic process; GO:0006066:alcohol metabolic process; GO:0006082:organic acid metabolic process; GO:0006090:pyruvate metabolic process; GO:0006091:generation of precursor metabolites and energy; GO:0006094:gluconeogenesis; GO:0006139:nucleobase, nucleoside, nucleotide and nucleic acid met…
YFL017C	GNA1	0	0	0	0.206231	0.272984	4.28665	0.199402	1348	0.375297	0.258817	GO:0005975:carbohydrate metabolic process; GO:0006040:amino sugar metabolic process; GO:0006041:glucosamine metabolic process; GO:0006042:glucosamine biosynthetic process; GO:0006044:N-acetylglucosamine metabolic process; GO:0006045:N-acetylglucosamine biosynthetic process; GO:0006047:UDP-N-acetylglucosamine metabolic process; GO:0006048:UDP-N-acetylglucosamine biosynthetic process; GO:0006091:ge…
YMR298W	LIP1	0	0	0	0.281837	0.292758	3.37368	0.153134	1859	0.405714	0.25856	GO:0006629:lipid metabolic process; GO:0006643:membrane lipid metabolic process; GO:0006665:sphingolipid metabolic process; GO:0006672:ceramide metabolic process; GO:0008150:biological_process; GO:0008152:metabolic process; GO:0008610:lipid biosynthetic process; GO:0009058:biosynthetic process; GO:0009987:cellular process; GO:0030148:sphingolipid biosynthetic process; GO:0044237:cellular metaboli…
YNR049C	MSO1	0	0	0	0.092162	0.085114	7.57418	0.480769	385	0.211716	0.258433	GO:0000003:reproduction; GO:0006810:transport; GO:0006887:exocytosis; GO:0006904:vesicle docking during exocytosis; GO:0008150:biological_process; GO:0009987:cellular process; GO:0016043:cellular component organization and biogenesis; GO:0016192:vesicle-mediated transport; GO:0022406:membrane docking; GO:0022413:reproductive process in single-celled organism; GO:0022414:reproductive process; GO:0…
YLR100W	ERG27	0	0	0	0.342688	0.468777	1.16101	0.0998839	3312	0.363636	0.258222	GO:0006066:alcohol metabolic process; GO:0006629:lipid metabolic process; GO:0006694:steroid biosynthetic process; GO:0006696:ergosterol biosynthetic process; GO:0008150:biological_process; GO:0008152:metabolic process; GO:0008202:steroid metabolic process; GO:0008204:ergosterol metabolic process; GO:0008610:lipid biosynthetic process; GO:0009058:biosynthetic process; GO:0009987:cellular process;…
YKL065C	YET1	1	0	0	0.290909	0.425714	4.45965	0.217582	1232	0.264416	0.258109	GO:0008150:biological_process;
YPL057C	SUR1	0	0	0	0.20361	0.271961	7.49906	0.479245	395	0.0972075	0.257843	GO:0006629:lipid metabolic process; GO:0006643:membrane lipid metabolic process; GO:0006644:phospholipid metabolic process; GO:0006664:glycolipid metabolic process; GO:0006665:sphingolipid metabolic process; GO:0006672:ceramide metabolic process; GO:0006673:inositolphosphoceramide metabolic process; GO:0006675:mannose inositol phosphoceramide metabolic process; GO:0006687:glycosphingolipid metabo…
YBR227C	MCX1	1	0	1	0.555147	1.05436	1.10278	0.0988069	3406	0.224917	0.257648	GO:0007005:mitochondrion organization and biogenesis; GO:0008150:biological_process;
YHL038C	CBP2	0	0	0	0.54023	8.03378	1.1436	0.0997715	3342	0.137002	0.257633	GO:0000372:Group I intron splicing; GO:0000375:RNA splicing, via transesterification reactions; GO:0000376:RNA splicing, via transesterification reactions with guanosine as nucleophile; GO:0006139:nucleobase, nucleoside, nucleotide and nucleic acid metabolic process; GO:0006396:RNA processing; GO:0008150:biological_process; GO:0008152:metabolic process; GO:0008380:RNA splicing; GO:0009987:cellula…
YMR297W	PRC1	0	0	0	0.237555	0.314077	4.66441	0.233533	1134	0.305026	0.257586	GO:0006518:peptide metabolic process; GO:0007039:vacuolar protein catabolic process; GO:0008150:biological_process; GO:0008152:metabolic process; GO:0009056:catabolic process; GO:0009057:macromolecule catabolic process; GO:0009058:biosynthetic process; GO:0009987:cellular process; GO:0019538:protein metabolic process; GO:0030163:protein catabolic process; GO:0043043:peptide biosynthetic process; …
YPL069C	BTS1	0	0	0	0.537879	8.03378	1.03571	0.0958512	3549	0.137853	0.257428	GO:0006629:lipid metabolic process; GO:0006720:isoprenoid metabolic process; GO:0006721:terpenoid metabolic process; GO:0008150:biological_process; GO:0008152:metabolic process; GO:0008299:isoprenoid biosynthetic process; GO:0008610:lipid biosynthetic process; GO:0009058:biosynthetic process; GO:0009987:cellular process; GO:0016114:terpenoid biosynthetic process; GO:0019748:secondary metabolic pr…
YOR035C	SHE4	0	0	0	0.649254	2.73596	3.95014	0.178201	1538	0.1163	0.257372	GO:0000003:reproduction; GO:0003006:reproductive developmental process; GO:0006139:nucleobase, nucleoside, nucleotide and nucleic acid metabolic process; GO:0006259:DNA metabolic process; GO:0006310:DNA recombination; GO:0006312:mitotic recombination; GO:0006403:RNA localization; GO:0006996:organelle organization and biogenesis; GO:0007010:cytoskeleton organization and biogenesis; GO:0007530:sex …
YER136W	GDI1	0	0	0	0.195577	0.259941	3.50077	0.15899	1785	0.423313	0.257347	GO:0006810:transport; GO:0008150:biological_process; GO:0016192:vesicle-mediated transport; GO:0051179:localization; GO:0051234:establishment of localization;
YDL100C	GET3	0	0	0	0.285714	0.447939	3.71488	0.166271	1677	0.305026	0.257253	GO:0006810:transport; GO:0006890:retrograde vesicle-mediated transport, Golgi to ER; GO:0006950:response to stress; GO:0008150:biological_process; GO:0009266:response to temperature stimulus; GO:0009408:response to heat; GO:0009628:response to abiotic stimulus; GO:0009987:cellular process; GO:0010035:response to inorganic substance; GO:0010038:response to metal ion; GO:0016043:cellular component …
YOR221C	MCT1	0	0	0	0.508651	7.24936	0.449761	0.0687989	5451	0.199255	0.257214	GO:0006082:organic acid metabolic process; GO:0006091:generation of precursor metabolites and energy; GO:0006629:lipid metabolic process; GO:0006631:fatty acid metabolic process; GO:0008150:biological_process; GO:0008152:metabolic process; GO:0009060:aerobic respiration; GO:0009987:cellular process; GO:0015980:energy derivation by oxidation of organic compounds; GO:0019752:carboxylic acid metabol…
YGL100W	SEH1	0	0	0	0.097276	0.094933	6.19942	0.374713	618	0.31215	0.257147	GO:0006403:RNA localization; GO:0006405:RNA export from nucleus; GO:0006406:mRNA export from nucleus; GO:0006407:rRNA export from nucleus; GO:0006408:snRNA export from nucleus; GO:0006409:tRNA export from nucleus; GO:0006605:protein targeting; GO:0006606:protein import into nucleus; GO:0006607:NLS-bearing substrate import into nucleus; GO:0006608:snRNP protein import into nucleus; GO:0006609:mRNA…
YLR393W	ATP10	0	0	0	0.557377	8.56935	1.84374	0.119549	2649	0.0987699	0.257106	GO:0006461:protein complex assembly; GO:0008150:biological_process; GO:0008152:metabolic process; GO:0009987:cellular process; GO:0016043:cellular component organization and biogenesis; GO:0019538:protein metabolic process; GO:0022607:cellular component assembly; GO:0030154:cell differentiation; GO:0032502:developmental process; GO:0043170:macromolecule metabolic process; GO:0044238:primary metab…
YBR041W	FAT1	0	0	0	0.49711	0.871393	1.47118	0.109794	2939	0.238152	0.257041	GO:0000038:very-long-chain fatty acid metabolic process; GO:0006082:organic acid metabolic process; GO:0006629:lipid metabolic process; GO:0006631:fatty acid metabolic process; GO:0006810:transport; GO:0006869:lipid transport; GO:0008150:biological_process; GO:0008152:metabolic process; GO:0009987:cellular process; GO:0019752:carboxylic acid metabolic process; GO:0032787:monocarboxylic acid metab…
YDR258C	HSP78	0	0	1	0.633987	1.64578	3.28306	0.152189	1898	0.140149	0.25675	GO:0000002:mitochondrial genome maintenance; GO:0006457:protein folding; GO:0006605:protein targeting; GO:0006626:protein targeting to mitochondrion; GO:0006810:transport; GO:0006839:mitochondrial transport; GO:0006886:intracellular protein transport; GO:0006950:response to stress; GO:0006996:organelle organization and biogenesis; GO:0007005:mitochondrion organization and biogenesis; GO:0008104:p…
YLR121C	YPS3	0	0	0	0.47678	6.44987	4.26155	0.197824	1360	0.0951563	0.256726	GO:0007047:cell wall organization and biogenesis; GO:0008150:biological_process; GO:0008152:metabolic process; GO:0009987:cellular process; GO:0016043:cellular component organization and biogenesis; GO:0019538:protein metabolic process; GO:0031505:chitin- and beta-glucan-containing cell wall organization and biogenesis; GO:0043170:macromolecule metabolic process; GO:0044238:primary metabolic proc…
YJR117W	STE24	0	0	0	0.554054	0.93249	2.14436	0.127456	2459	0.208791	0.256669	GO:0006464:protein modification process; GO:0007323:peptide pheromone maturation; GO:0008150:biological_process; GO:0008152:metabolic process; GO:0009987:cellular process; GO:0016485:protein processing; GO:0019538:protein metabolic process; GO:0043170:macromolecule metabolic process; GO:0043283:biopolymer metabolic process; GO:0043412:biopolymer modification; GO:0043687:post-translational protein…
YPR183W	DPM1	0	0	0	0.436754	0.759843	2.51563	0.134027	2271	0.240964	0.256666	GO:0006464:protein modification process; GO:0006486:protein amino acid glycosylation; GO:0006487:protein amino acid N-linked glycosylation; GO:0006493:protein amino acid O-linked glycosylation; GO:0006497:protein amino acid lipidation; GO:0006505:GPI anchor metabolic process; GO:0006506:GPI anchor biosynthetic process; GO:0006629:lipid metabolic process; GO:0006643:membrane lipid metabolic proces…
YCL064C	CHA1	0	0	0	0.519435	7.44227	0.978709	0.0933425	3707	0.161222	0.256659	GO:0006082:organic acid metabolic process; GO:0006519:amino acid and derivative metabolic process; GO:0006520:amino acid metabolic process; GO:0006566:threonine metabolic process; GO:0006567:threonine catabolic process; GO:0006807:nitrogen compound metabolic process; GO:0008150:biological_process; GO:0008152:metabolic process; GO:0009056:catabolic process; GO:0009063:amino acid catabolic process;…
YER077C	YER077C	1	0	0	0.481132	6.71451	3.25895	0.151978	1910	0.138009	0.256607	GO:0008150:biological_process;
YKR067W	GPT2	0	0	0	0.28115	0.393354	4.7082	0.238386	1111	0.249682	0.256472	GO:0006629:lipid metabolic process; GO:0006643:membrane lipid metabolic process; GO:0006644:phospholipid metabolic process; GO:0008150:biological_process; GO:0008152:metabolic process; GO:0008610:lipid biosynthetic process; GO:0008654:phospholipid biosynthetic process; GO:0009058:biosynthetic process; GO:0009987:cellular process; GO:0044237:cellular metabolic process; GO:0044238:primary metabolic…
YKL204W	EAP1	0	0	0	0.329268	0.426753	4.68355	0.235223	1125	0.240385	0.256064	GO:0000723:telomere maintenance; GO:0006412:translation; GO:0006417:regulation of translation; GO:0006996:organelle organization and biogenesis; GO:0007001:chromosome organization and biogenesis (sensu Eukaryota); GO:0008150:biological_process; GO:0008152:metabolic process; GO:0009058:biosynthetic process; GO:0009059:macromolecule biosynthetic process; GO:0009889:regulation of biosynthetic proces…
YMR251W-A	HOR7	0	0	0	0.325768	0.538769	5.62748	0.310786	760	0.133054	0.255876	GO:0006950:response to stress; GO:0008150:biological_process; GO:0050896:response to stimulus;
YBR260C	RGD1	0	0	0	0.587379	1.26332	0.927296	0.0909393	3823	0.210794	0.25587	GO:0001101:response to acid; GO:0006950:response to stress; GO:0006970:response to osmotic stress; GO:0007154:cell communication; GO:0007165:signal transduction; GO:0007166:cell surface receptor linked signal transduction; GO:0007231:osmosensory signaling pathway; GO:0008150:biological_process; GO:0009628:response to abiotic stimulus; GO:0009987:cellular process; GO:0042221:response to chemical s…
YHR033W	YHR033W	1	0	0	0.227009	0.299242	7.16732	0.45098	447	0.0935712	0.255632	GO:0008150:biological_process;
YOR027W	STI1	0	0	0	0.612022	1.46178	3.3287	0.152189	1878	0.146617	0.255469	GO:0006457:protein folding; GO:0008150:biological_process; GO:0008152:metabolic process; GO:0009987:cellular process; GO:0019538:protein metabolic process; GO:0043170:macromolecule metabolic process; GO:0044237:cellular metabolic process; GO:0044238:primary metabolic process; GO:0044260:cellular macromolecule metabolic process; GO:0044267:cellular protein metabolic process;
YLR216C	CPR6	0	0	0	0.555147	1.12968	0.698607	0.0814836	4489	0.231121	0.255343	GO:0006457:protein folding; GO:0008150:biological_process; GO:0008152:metabolic process; GO:0009987:cellular process; GO:0019538:protein metabolic process; GO:0043170:macromolecule metabolic process; GO:0044237:cellular metabolic process; GO:0044238:primary metabolic process; GO:0044260:cellular macromolecule metabolic process; GO:0044267:cellular protein metabolic process;
YJL140W	RPB4	0	0	0	0.203798	0.272496	5.04976	0.26301	978	0.30137	0.25496	GO:0000288:mRNA catabolic process, deadenylation-dependent decay; GO:0000723:telomere maintenance; GO:0006139:nucleobase, nucleoside, nucleotide and nucleic acid metabolic process; GO:0006350:transcription; GO:0006351:transcription, DNA-dependent; GO:0006366:transcription from RNA polymerase II promoter; GO:0006401:RNA catabolic process; GO:0006402:mRNA catabolic process; GO:0006403:RNA localizat…
YGR012W	YGR012W	1	0	0	0.513986	7.34314	1.03284	0.0958512	3552	0.157968	0.25496	GO:0008150:biological_process;
YOL004W	SIN3	0	0	0	0.52518	7.47113	2.33196	0.131637	2368	0.111873	0.254804	GO:0000122:negative regulation of transcription from RNA polymerase II promoter; GO:0000183:chromatin silencing at rDNA; GO:0000723:telomere maintenance; GO:0000726:non-recombinational repair; GO:0006139:nucleobase, nucleoside, nucleotide and nucleic acid metabolic process; GO:0006259:DNA metabolic process; GO:0006281:DNA repair; GO:0006302:double-strand break repair; GO:0006303:double-strand bre…
YDL033C	SLM3	0	0	0	0.560166	8.70098	0.736571	0.0832129	4353	0.123677	0.25469	GO:0006139:nucleobase, nucleoside, nucleotide and nucleic acid metabolic process; GO:0006399:tRNA metabolic process; GO:0006400:tRNA modification; GO:0006412:translation; GO:0008150:biological_process; GO:0008152:metabolic process; GO:0009058:biosynthetic process; GO:0009059:macromolecule biosynthetic process; GO:0009451:RNA modification; GO:0009987:cellular process; GO:0016070:RNA metabolic proc…
YDL160C	DHH1	0	0	0	0.116474	0.167334	8.51157	0.556757	299	0.10022	0.254672	GO:0000184:mRNA catabolic process, nonsense-mediated decay; GO:0000288:mRNA catabolic process, deadenylation-dependent decay; GO:0000290:deadenylation-dependent decapping; GO:0006139:nucleobase, nucleoside, nucleotide and nucleic acid metabolic process; GO:0006401:RNA catabolic process; GO:0006402:mRNA catabolic process; GO:0008150:biological_process; GO:0008152:metabolic process; GO:0009056:cata…
YKL062W	MSN4	0	0	0	0.230446	0.303647	6.35787	0.382567	585	0.153439	0.254305	GO:0001300:chronological cell aging; GO:0001302:replicative cell aging; GO:0001306:age-dependent response to oxidative stress; GO:0001323:age-dependent general metabolic decline during chronological cell aging; GO:0001324:age-dependent response to oxidative stress during chronological cell aging; GO:0006139:nucleobase, nucleoside, nucleotide and nucleic acid metabolic process; GO:0006350:transcri…
YML013W	SEL1	0	0	0	0.172869	0.234484	7.57953	0.482213	383	0.116531	0.254041	GO:0006508:proteolysis; GO:0006511:ubiquitin-dependent protein catabolic process; GO:0006515:misfolded or incompletely synthesized protein catabolic process; GO:0008104:protein localization; GO:0008150:biological_process; GO:0008152:metabolic process; GO:0009056:catabolic process; GO:0009057:macromolecule catabolic process; GO:0009306:protein secretion; GO:0009987:cellular process; GO:0016043:cel…
YBR288C	APM3	0	0	0	0.346505	0.627528	2.9148	0.140961	2067	0.27031	0.253934	GO:0006810:transport; GO:0006892:post-Golgi vesicle-mediated transport; GO:0006896:Golgi to vacuole transport; GO:0007034:vacuolar transport; GO:0008150:biological_process; GO:0009987:cellular process; GO:0016043:cellular component organization and biogenesis; GO:0016192:vesicle-mediated transport; GO:0032940:secretion by cell; GO:0045045:secretory pathway; GO:0046903:secretion; GO:0046907:intrac…
YHR189W	PTH1	0	0	0	0.556962	1.13931	4.69662	0.236938	1118	0.0723796	0.25391	GO:0006412:translation; GO:0008150:biological_process; GO:0008152:metabolic process; GO:0009058:biosynthetic process; GO:0009059:macromolecule biosynthetic process; GO:0009987:cellular process; GO:0019538:protein metabolic process; GO:0043170:macromolecule metabolic process; GO:0044237:cellular metabolic process; GO:0044238:primary metabolic process; GO:0044260:cellular macromolecule metabolic pr…
YOR023C	AHC1	0	0	0	0.268657	0.273679	5.89989	0.331992	692	0.226712	0.253816	GO:0006139:nucleobase, nucleoside, nucleotide and nucleic acid metabolic process; GO:0006259:DNA metabolic process; GO:0006323:DNA packaging; GO:0006325:establishment and/or maintenance of chromatin architecture; GO:0006464:protein modification process; GO:0006473:protein amino acid acetylation; GO:0006996:organelle organization and biogenesis; GO:0007001:chromosome organization and biogenesis (s…
YBR036C	CSG2	0	0	0	0.442857	0.70611	1.25967	0.103197	3175	0.286859	0.253774	GO:0006629:lipid metabolic process; GO:0006643:membrane lipid metabolic process; GO:0006664:glycolipid metabolic process; GO:0006665:sphingolipid metabolic process; GO:0006687:glycosphingolipid metabolic process; GO:0006688:glycosphingolipid biosynthetic process; GO:0006873:cell ion homeostasis; GO:0006874:calcium ion homeostasis; GO:0006875:metal ion homeostasis; GO:0008150:biological_process; G…
YGR044C	RME1	0	0	0	0.367314	0.683274	4.10935	0.185321	1457	0.208748	0.25368	GO:0000122:negative regulation of transcription from RNA polymerase II promoter; GO:0000279:M phase; GO:0006139:nucleobase, nucleoside, nucleotide and nucleic acid metabolic process; GO:0006350:transcription; GO:0006351:transcription, DNA-dependent; GO:0006355:regulation of transcription, DNA-dependent; GO:0006357:regulation of transcription from RNA polymerase II promoter; GO:0006366:transcripti…
YDR394W	RPT3	0	0	0	0.203947	0.272496	1.50085	0.110075	2913	0.449511	0.253623	GO:0006508:proteolysis; GO:0006511:ubiquitin-dependent protein catabolic process; GO:0008150:biological_process; GO:0008152:metabolic process; GO:0009056:catabolic process; GO:0009057:macromolecule catabolic process; GO:0009987:cellular process; GO:0019538:protein metabolic process; GO:0019941:modification-dependent protein catabolic process; GO:0030163:protein catabolic process; GO:0043170:macro…
YBR094W	PBY1	1	0	0	0.488701	0.854796	0.625088	0.0772465	4790	0.264416	0.25359	GO:0006139:nucleobase, nucleoside, nucleotide and nucleic acid metabolic process; GO:0006401:RNA catabolic process; GO:0006402:mRNA catabolic process; GO:0008150:biological_process; GO:0008152:metabolic process; GO:0009056:catabolic process; GO:0009057:macromolecule catabolic process; GO:0009987:cellular process; GO:0016070:RNA metabolic process; GO:0016071:mRNA metabolic process; GO:0043170:macr…
YJL065C	DLS1	0	0	0	0.277778	0.385343	4.04847	0.183692	1490	0.301887	0.253416	GO:0006139:nucleobase, nucleoside, nucleotide and nucleic acid metabolic process; GO:0006259:DNA metabolic process; GO:0006323:DNA packaging; GO:0006325:establishment and/or maintenance of chromatin architecture; GO:0006333:chromatin assembly or disassembly; GO:0006338:chromatin remodeling; GO:0006342:chromatin silencing; GO:0006348:chromatin silencing at telomere; GO:0006350:transcription; GO:00…
[truncated: 5,691 more rows]
