# Supplementary material for: Computationally Driven, Quantitative Experiments Discover Genes Required for Mitochondrial Biogenesis
Source: PLoS Genet. 2009 Mar 20;5(3):e1000407. doi: 10.1371/journal.pgen.1000407 (PMC2648979; doi:10.1371/journal.pgen.1000407)
Supplement: Table S6 — Raw petite frequency single mutant data. (0.15 MB XLS) [file pgen.1000407.s009.xls]

## Sheet: Sheet1
Table S6. Raw petite frequency data.
Petite frequency measurements for each mutant that passed our data quality filters (see Methods) and the date the frequencies were counted. These individual frequencies were used to calculate the mean frequency and p-value with respect to wild-type for each mutant. These individual frequencies were used to generate the box and whisker plot in Fig. 4. Mutant distributions were always compared to w…							Wild Type Values
							Date	Mean	Freq00	Freq01	Freq02	Freq03	Freq04	Freq05	Freq06	Freq07	Freq08	Freq09	Freq10	Freq11	Freq12	Freq13	Freq14	Freq15	Freq16	Freq17	Freq18	Freq19
							2007-03-13	0.155123	0.240223	0.176471	0.134199	0.114583	0.0946746	0.170588	n/a	n/a	n/a	n/a	n/a	n/a	n/a	n/a	n/a	n/a	n/a	n/a	n/a	n/a
							2007-03-20	0.139056	0.0993789	0.14433	0.175439	0.194245	0.115789	0.139344	0.114865	0.170213	0.0979021	n/a	n/a	n/a	n/a	n/a	n/a	n/a	n/a	n/a	n/a	n/a
							2007-03-22	0.222382	0.243386	0.232394	0.126984	0.348739	0.195122	0.203704	0.228723	0.2	n/a	n/a	n/a	n/a	n/a	n/a	n/a	n/a	n/a	n/a	n/a	n/a
							2007-03-26	0.199099	0.259434	0.204819	0.195046	0.192857	0.20229	0.158879	0.198795	0.188725	0.231884	0.167866	0.189498	n/a	n/a	n/a	n/a	n/a	n/a	n/a	n/a	n/a
							2007-03-27	0.195575	0.222527	0.22179	0.0808383	0.0875	0.243446	0.230241	0.256944	0.188776	0.221719	0.21466	0.182879	n/a	n/a	n/a	n/a	n/a	n/a	n/a	n/a	n/a
							2007-03-28	0.220192	0.244898	0.205882	0.236264	0.223684	0.211765	0.1875	0.252336	0.144828	0.290076	0.226667	0.198895	0.219512	n/a	n/a	n/a	n/a	n/a	n/a	n/a	n/a
							2007-04-16	0.236952	0.230032	0.311224	0.271318	0.263158	0.232394	0.224806	0.18552	0.246212	0.185897	0.218954	n/a	n/a	n/a	n/a	n/a	n/a	n/a	n/a	n/a	n/a
							2007-04-17	0.238428	0.134615	0.23038	0.243323	0.253333	0.223684	0.251748	0.275591	0.247148	0.270968	0.272966	0.211921	0.245455	n/a	n/a	n/a	n/a	n/a	n/a	n/a	n/a
Column Key							2007-04-18	0.21664	0.178344	0.216495	0.258621	0.193798	0.243386	0.176271	0.195946	0.135514	0.270968	0.272966	0.211921	0.245455	n/a	n/a	n/a	n/a	n/a	n/a	n/a	n/a
A. Internal Reference ID: The reference ID used in our experiments. This ID appears in many raw data files.							2007-05-21	0.301788	0.3125	0.283951	0.264286	0.241379	0.30198	0.342105	0.321429	0.300578	0.347826	0.277397	0.326241	n/a	n/a	n/a	n/a	n/a	n/a	n/a	n/a	n/a
B. Systematic Name: Systematic nomenclature for Saccharomyces ORFs.							2007-05-22	0.261722	0.298851	0.244186	0.224	0.25283	0.245614	0.280769	0.256831	0.290698	n/a	n/a	n/a	n/a	n/a	n/a	n/a	n/a	n/a	n/a	n/a	n/a
	Described: http://www.yeastgenome.org/help/yeastGeneNomenclature.shtml#systemGenes						2007-05-23	0.281885	0.326733	0.305	0.240506	0.2	0.273684	0.279221	0.292135	0.308943	0.317073	0.275556	n/a	n/a	n/a	n/a	n/a	n/a	n/a	n/a	n/a	n/a
C. Common Name: Common nomenclature for Saccharomyces ORFs.							2007-05-29	0.216438	0.179487	0.0674157	0.239669	0.243902	0.217822	0.215686	0.252632	0.199203	0.251534	0.29703	n/a	n/a	n/a	n/a	n/a	n/a	n/a	n/a	n/a	n/a
	Described: http://www.yeastgenome.org/help/yeastGeneNomenclature.shtml#systemGenes						2007-05-30	0.26422	0.237624	0.229008	0.308571	0.291188	0.25	0.258427	0.273684	0.235897	0.293578	n/a	n/a	n/a	n/a	n/a	n/a	n/a	n/a	n/a	n/a	n/a
D. Petite Assay Phenotype: The phenotype for each gene represented in Fig. 4.							2007-06-11	0.242485	0.276119	0.233083	0.171806	0.247191	0.22	0.199413	0.282443	0.267442	0.248908	0.248927	0.210526	0.232	0.3125	0.211765	0.189922	0.24031	0.317073	0.275556	0.222222	n/a
E. Positive Control or Novel Prediction: Classification of each gene in our study.							2007-06-12	0.228279	0.257261	0.235632	0.172414	0.266667	0.166667	0.213836	0.199134	0.234375	0.324022	0.286325	0.214286	0.211073	0.200743	0.180428	0.127451	0.232143	0.317073	0.275556	0.222222	n/a
F. Mean Petite Frequency with Respect to Wild-type: Value for each mutant plotted in Fig. 4.							2007-06-13	0.250099	0.210356	0.262069	0.185629	0.25641	0.238636	0.253731	0.275676	0.364035	0.282828	0.319048	0.266667	0.20442	0.241071	0.238095	0.165605	0.114035	0.317073	0.275556	0.222222	0.308824
G. p-value (difference respect to wild-type): p-value that the value in the previous column							2007-06-20	0.2234	0.140244	0.182156	0.172619	0.220588	0.270718	0.182573	0.2	0.218045	0.170139	0.359712	0.189394	0.19457	0.198068	0.222727	0.24911	0.173653	0.317073	0.275556	0.222222	0.308824
	is different than wild-type (see Methods).						2007-07-03	0.253303	0.210059	0.125	0.253807	0.288	0.243697	0.270833	0.270073	0.233438	0.316602	0.246324	0.230366	0.190244	0.273616	0.27451	0.311111	0.260234	0.317073	0.275556	0.222222	n/a
H. Date: date on which the experiment was performed, compare to the wild-type from the same date							2007-07-11	0.218073	0.19697	0.220339	0.206278	0.252747	0.179012	0.209059	0.276786	0.197183	0.176056	0.180095	0.273973	0.204819	0.245552	0.211111	0.209184	0.25	n/a	n/a	n/a	n/a
G. WT Mean: The mean frequency for wild-type from date in column H.							2007-07-17	0.207432	0.214815	0.186047	0.28	0.204225	0.198953	0.237288	0.241546	0.23445	0.194915	0.190476	0.179348	0.242553	0.221429	0.185	0.245989	0.0941176	0.196172	0.224242	0.169643	n/a
							2007-08-06	0.22366	0.247706	0.170213	0.242718	0.201058	0.218182	0.206349	0.215385	0.287671	n/a	n/a	n/a	n/a	n/a	n/a	n/a	n/a	n/a	n/a	n/a	n/a
							2007-08-07	0.211363	0.16	0.239726	0.163842	0.238462	0.213793	0.190476	0.222222	0.265957	0.207792	n/a	n/a	n/a	n/a	n/a	n/a	n/a	n/a	n/a	n/a	n/a
							2007-08-10	0.214609	0.232558	0.23301	0.188406	0.160305	0.221429	0.212329	0.264706	0.14094	0.224806	0.267606	n/a	n/a	n/a	n/a	n/a	n/a	n/a	n/a	n/a	n/a
							2007-09-10	0.243753	0.278539	0.287129	0.190476	0.298387	0.197674	0.265217	0.206897	0.235294	0.262948	0.236842	0.205556	0.277778	0.242424	0.303167	0.203046	0.223077	0.229358	n/a	n/a	n/a
							2007-10-30	0.251718	0.243446	0.181034	0.277228	0.304462	0.231638	0.222222	0.26506	0.248848	0.255814	0.243243	0.28821	0.230088	0.24	0.245902	0.233333	0.248889	0.25731	0.289474	0.232704	0.295455
							2007-11-04	0.269836	0.242553	0.203125	0.326425	0.228188	0.185567	0.318919	0.241935	0.256098	0.230159	0.325843	0.375	0.219731	0.354331	n/a	n/a	n/a	n/a	n/a	n/a	n/a
							2007-11-13	0.229984	0.231638	0.166667	0.218935	0.213873	0.242268	0.292373	0.264286	0.204301	0.182482	0.283019	n/a	n/a	n/a	n/a	n/a	n/a	n/a	n/a	n/a	n/a
Internal Reference ID	Systematic Name	Common Name	Petite Assay Phenotype	Positive Control or Novel Prediction	Mean Petite Frequency with Respect to Wild-type	p value (difference respect to wild-type)	Date	WT Mean	Freq00	Freq01	Freq02	Freq03	Freq04	Freq05	Freq06	Freq07	Freq08	Freq09	Freq10	Freq11	Freq12	Freq13	Freq14	Freq15
k02	YMR267W	PPA2	respiratory deficient	control	0		2007-04-16	0.236952	0	0	0	0	0	0	0	0	n/a	n/a	n/a	n/a	n/a	n/a	n/a	n/a
k04	YOR045W	TOM6	altered	control	67.9	0.00071	2007-06-13	0.250099	0.05	0.163462	0.150538	0.165605	0.239852	0.176768	0.166667	0.142857	0.240385	0.207143	0.201835	0.131737	n/a	n/a	n/a	n/a
k05	YPL262W	FUM1	respiratory deficient	control	0		2007-04-16	0.236952	0	0	0	0	0	0	0	0	n/a	n/a	n/a	n/a	n/a	n/a	n/a	n/a
k06	YPL215W	CBP3	respiratory deficient	control	0		2007-04-16	0.236952	0	0	0	0	0	0	0	0	n/a	n/a	n/a	n/a	n/a	n/a	n/a	n/a
k07	YPL172C	COX10	respiratory deficient	control	0		2007-04-16	0.236952	0	0	0	0	0	0	0	0	n/a	n/a	n/a	n/a	n/a	n/a	n/a	n/a
k10	YER017C	AFG3	respiratory deficient	control	0		2007-04-16	0.236952	0	0	0	0	0	0	0	0	n/a	n/a	n/a	n/a	n/a	n/a	n/a	n/a
k12	YGR132C	PHB1	altered	control	47.5	3.1e-05	2007-06-13	0.250099	0.168224	0.0952381	0.120482	0.163522	0.0534351	0.0403226	0.114286	0.0878378	0.0987654	0.227778	0.214815	0.129412	0.03	n/a	n/a	n/a
k13	YHR038W	RRF1	respiratory deficient	control	0		2007-04-16	0.236952	0	0	0	0	0	0	0	0	n/a	n/a	n/a	n/a	n/a	n/a	n/a	n/a
k15	YLR203C	MSS51	respiratory deficient	control	0		2007-04-16	0.236952	0	0	0	0	0	0	0	0	n/a	n/a	n/a	n/a	n/a	n/a	n/a	n/a
k17	YKL087C	CYT2	respiratory deficient	control	0		2007-04-16	0.236952	0	0	0	0	0	0	0	0	n/a	n/a	n/a	n/a	n/a	n/a	n/a	n/a
k19	YOR142W	LSC1	altered	control	134.9	0.002	2007-04-16	0.236952	0.276596	0.341085	0.305825	0.347953	0.344444	0.257831	0.364	n/a	n/a	n/a	n/a	n/a	n/a	n/a	n/a	n/a
k21	YJL180C	ATP12	respiratory deficient	control	0		2007-04-16	0.236952	0	0	0	0	0	0	0	0	n/a	n/a	n/a	n/a	n/a	n/a	n/a	n/a
k22	YLR239C	LIP2	respiratory deficient	control	0		2007-04-16	0.236952	0	0	0	0	0	0	0	0	n/a	n/a	n/a	n/a	n/a	n/a	n/a	n/a
k25	YDR148C	KGD2	respiratory deficient	control	0		2007-04-17	0.238428	0	0	0	0	0	0	0	0	n/a	n/a	n/a	n/a	n/a	n/a	n/a	n/a
k27	YPR125W	YLH47	altered	control	34	0.00025	2007-04-17	0.238428	0.0630631	0.0974576	0.0758621	0.113139	0.0561224	0.108209	0.0722022	0.061674	n/a	n/a	n/a	n/a	n/a	n/a	n/a	n/a
k28	YGR231C	PHB2	altered	control	37.4	4e-05	2007-04-17	0.238428	0.0632411	0.111111	0.112245	0.100917	0.0614035	0.101449	0.0875576	0.0735294	n/a	n/a	n/a	n/a	n/a	n/a	n/a	n/a
k31	YKR065C	PAM17	altered	control	41.2	4e-05	2007-04-17	0.238428	0.103448	0.107143	0.0743034	0.119266	0.0974026	0.0851064	0.1	n/a	n/a	n/a	n/a	n/a	n/a	n/a	n/a	n/a
k34	YMR089C	YTA12	respiratory deficient	control	0		2007-04-17	0.238428	0	0	0	0	0	0	0	0	n/a	n/a	n/a	n/a	n/a	n/a	n/a	n/a
k41	YNR001C	CIT1	altered	control	135.9	4e-05	2007-04-17	0.238428	0.355705	0.283019	0.323171	0.372222	0.344214	0.297872	0.288136	n/a	n/a	n/a	n/a	n/a	n/a	n/a	n/a	n/a
k42	YBR037C	SCO1	respiratory deficient	control	0		2007-04-17	0.238428	0	0	0	0	0	0	0	0	n/a	n/a	n/a	n/a	n/a	n/a	n/a	n/a
k43	YKL194C	MST1	altered	control	60.4	0.0013	2007-04-17	0.238428	0.165094	0.0788288	0.176871	0.113924	0.157303	0.171053	n/a	n/a	n/a	n/a	n/a	n/a	n/a	n/a	n/a	n/a
k45	YNL315C	ATP11	respiratory deficient	control	0		2007-04-17	0.238428	0	0	0	0	0	0	0	0	n/a	n/a	n/a	n/a	n/a	n/a	n/a	n/a
k49	YAL010C	MDM10	respiratory deficient	control	0		2007-04-18	0.21664	0	0	0	0	0	0	0	0	n/a	n/a	n/a	n/a	n/a	n/a	n/a	n/a
k50	YML061C	PIF1	respiratory deficient	control	0		2007-04-18	0.21664	0	0	0	0	0	0	0	0	n/a	n/a	n/a	n/a	n/a	n/a	n/a	n/a
k53	YPL118W	MRP51	respiratory deficient	control	0		2007-04-18	0.21664	0	0	0	0	0	0	0	0	n/a	n/a	n/a	n/a	n/a	n/a	n/a	n/a
k54	YEL050C	RML2	respiratory deficient	control	0		2007-04-18	0.21664	0	0	0	0	0	0	0	0	n/a	n/a	n/a	n/a	n/a	n/a	n/a	n/a
k56	YKL167C	MRP49	altered	control	151.6	0.00011	2007-04-18	0.21664	0.290698	0.312775	0.298246	0.313305	0.341463	0.417722	n/a	n/a	n/a	n/a	n/a	n/a	n/a	n/a	n/a	n/a
k57	YKL148C	SDH1	respiratory deficient	control	0		2007-04-18	0.21664	0	0	0	0	0	0	0	0	n/a	n/a	n/a	n/a	n/a	n/a	n/a	n/a
k60	YNL252C	MRPL17	respiratory deficient	control	0		2007-04-18	0.21664	0	0	0	0	0	0	0	0	n/a	n/a	n/a	n/a	n/a	n/a	n/a	n/a
k62	YML120C	NDI1	respiratory deficient	control	0		2007-04-18	0.21664	0	0	0	0	0	0	0	0	n/a	n/a	n/a	n/a	n/a	n/a	n/a	n/a
k63	YJL112W	MDV1	no phenotype	control	104	0.799	2007-04-18	0.21664	0.251572	0.179245	0.238754	0.23506	0.224299	n/a	n/a	n/a	n/a	n/a	n/a	n/a	n/a	n/a	n/a	n/a
k67	YNL079C	TPM1	altered	control	253.7	0.00025	2007-04-18	0.21664	0.575	0.591549	0.56338	0.415205	0.573333	0.602459	0.336667	0.746667	n/a	n/a	n/a	n/a	n/a	n/a	n/a	n/a
k70	YDR470C	UGO1	no phenotype	control	85.8	0.0769	2007-06-13	0.250099	0.147727	0.364103	0.172619	0.183784	0.104839	0.135484	0.24375	0.275304	0.179487	0.383621	0.187215	0.223684	0.1875	n/a	n/a	n/a
k71	YPR133W-A	TOM5	respiratory deficient	control	0		2007-04-18	0.21664	0	0	0	0	0	0	0	0	n/a	n/a	n/a	n/a	n/a	n/a	n/a	n/a
k72	YOR187W	TUF1	respiratory deficient	control	0		2007-04-18	0.21664	0	0	0	0	0	0	0	0	n/a	n/a	n/a	n/a	n/a	n/a	n/a	n/a
k74	YBL022C	PIM1	no phenotype	control	92.2	0.0928	2007-05-23	0.281885	0.286624	0.251748	0.25	0.242291	0.267544	0.273846	0.247191	n/a	n/a	n/a	n/a	n/a	n/a	n/a	n/a	n/a
k77	YDL107W	MSS2	no phenotype	control	103.1	1	2007-05-23	0.281885	0.264901	0.33945	0.278107	0.314554	0.27	0.278261		n/a	n/a	n/a	n/a	n/a	n/a	n/a	n/a	n/a
k80	YDR194C	MSS116	altered	control	32.1	4.6e-05	2007-08-10	0.214609	0.0114943	0.0909091	0.0978261	0.047619	0.0104167	0.0980392	0.0863309	0.109091	n/a	n/a	n/a	n/a	n/a	n/a	n/a	n/a
k81	YDR375C	BCS1	respiratory deficient	control	0		2007-05-23	0.281885	0	0	0	0	0	0	0	0	n/a	n/a	n/a	n/a	n/a	n/a	n/a	n/a
k82	YDR430C	CYM1	altered	control	77.5	0.0278	2007-06-20	0.2234	0.22449	0.246377	0.297297	0.12973	0.26455	0.194444	0.197917	0.122222	0.136842	0.097561	0.196262	0.0820513	0.0555556	n/a	n/a	n/a
k87	YGR062C	COX18	respiratory deficient	control	0		2007-05-23	0.281885	0	0	0	0	0	0	0	0	n/a	n/a	n/a	n/a	n/a	n/a	n/a	n/a
k89	YHR116W	COX23	respiratory deficient	control	0		2007-05-23	0.281885	0	0	0	0	0	0	0	0	n/a	n/a	n/a	n/a	n/a	n/a	n/a	n/a
k91	YIL098C	FMC1	altered	control	64.3	0.0021	2007-05-23	0.281885	0.209402	0.264615	0.033557	0.26009	0.222222	0.212121	0.0659341	0.182156	n/a	n/a	n/a	n/a	n/a	n/a	n/a	n/a
k96	YLL027W	ISA1	respiratory deficient	control	0		2007-05-23	0.281885	0	0	0	0	0	0	0	0	n/a	n/a	n/a	n/a	n/a	n/a	n/a	n/a
k104	YML129C	COX14	altered	control	252.6	0.002	2007-05-29	0.216438	0.560606	0.597222	0.595652	0.428571				n/a	n/a	n/a	n/a	n/a	n/a	n/a	n/a	n/a
k106	YMR228W	MTF1	altered	control	162.9	0.01	2007-05-29	0.216438	0.494505	0.233577	0.396552	0.239437	0.310881	0.554054	0.233333	n/a	n/a	n/a	n/a	n/a	n/a	n/a	n/a	n/a
k112	YNR017W	MAS6	respiratory deficient	control	0		2007-05-22	0.261722	0	0	0	0	0	0	0	0	n/a	n/a	n/a	n/a	n/a	n/a	n/a	n/a
k118	YPL132W	COX11	altered	control	167.8	0.0031	2007-06-20	0.2234	0.31441	0.601036	0.398551	0.31203	0.186813	0.415094	0.191011	0.338462	0.712687	0.193717	0.390805	0.441948	0.539267	0.202186	n/a	n/a
k01	YLR059C	REX2	altered	novel	144.8	0.00055	2007-04-16	0.236952	0.362768	0.253659	0.364706	0.360335	0.32337	0.387931	0.307888	0.384615	n/a	n/a	n/a	n/a	n/a	n/a	n/a	n/a
k03	YOR035C	SHE4	no phenotype	novel	116.4	0.1946	2007-04-16	0.236952	0.300395	0.265403	0.298387	0.298246	0.394464	0.18	0.316129	0.154867	n/a	n/a	n/a	n/a	n/a	n/a	n/a	n/a
k08	YDR129C	SAC6	altered	novel	34	4.6e-05	2007-04-16	0.236952	0.057971	0.104762	0.0673077	0.0660377	0.112554	0.0705128	0.0722892	0.0931174	n/a	n/a	n/a	n/a	n/a	n/a	n/a	n/a
k09	YDR388W	RVS167	altered	novel	120.8	0.0176	2007-06-13	0.250099	0.257919	0.244444	0.3	0.2625	0.304813	0.303867	0.361446	0.308108	0.376471	0.291667	0.310811	n/a	n/a	n/a	n/a	n/a
k11	YER083C	GET2	no phenotype	novel	110	0.2929	2007-06-13	0.250099	0.335106	0.330935	0.204301	0.283333	0.192982	0.322222	0.25641	n/a	n/a	n/a	n/a	n/a	n/a	n/a	n/a	n/a
k14	YCR009C	RVS161	no phenotype	novel	114.7	0.1603	2007-06-13	0.250099	0.262857	0.392857	0.323887	0.240741	0.325397	0.352313	0.3375	0.235294	0.195122	0.280172	0.207921	n/a	n/a	n/a	n/a	n/a
k16	YKL007W	CAP1	no phenotype	novel	98.1	0.8116	2007-04-16	0.236952	0.189474	0.223242	0.240741	0.31348	0.233945	0.219388	0.208459	0.231638	n/a	n/a	n/a	n/a	n/a	n/a	n/a	n/a
k18	YKL129C	MYO3	altered	novel	149.7	0.00055	2007-04-16	0.236952	0.293478	0.324627	0.612245	0.34375	0.268421	0.363924	0.341379	0.291429	n/a	n/a	n/a	n/a	n/a	n/a	n/a	n/a
k23	YLR330W	CHS5	altered	novel	131	0.0031	2007-04-16	0.236952	0.290323	0.346626	0.314159	0.339181	0.251701	0.365385	0.265734	n/a	n/a	n/a	n/a	n/a	n/a	n/a	n/a	n/a
k24	YLR337C	VRP1	respiratory deficient	novel	0		2007-04-16	0.236952	0	0	0	0	0	0	0	0	n/a	n/a	n/a	n/a	n/a	n/a	n/a	n/a
k26	YPL050C	MNN9	respiratory deficient	novel	0		2007-04-17	0.238428	0	0	0	0	0	0	0	0	n/a	n/a	n/a	n/a	n/a	n/a	n/a	n/a
k29	YBL061C	SKT5	no phenotype	novel	115.3	0.0105	2007-04-17	0.238428	0.299213	0.277778	0.265233	0.293333	0.230769	0.272727	0.281734	n/a	n/a	n/a	n/a	n/a	n/a	n/a	n/a	n/a
k32	YIL034C	CAP2	altered	novel	130.6	0.0072	2007-04-17	0.238428	0.312775	0.34058	0.307018	0.267206	0.384615	0.24186	0.321543	n/a	n/a	n/a	n/a	n/a	n/a	n/a	n/a	n/a
k33	YMR067C	UBX4	altered	novel	126	0.0012	2007-04-17	0.238428	0.279621	0.31875	0.246154	0.298077	0.366782	0.30625	0.284091	n/a	n/a	n/a	n/a	n/a	n/a	n/a	n/a	n/a
k35	YMR109W	MYO5	no phenotype	novel	108.4	0.2397	2007-04-17	0.238428	0.289062	0.279279	0.23038	0.260163	0.215686	0.272727	n/a	n/a	n/a	n/a	n/a	n/a	n/a	n/a	n/a	n/a
k36	YHR059W	FYV4	altered	novel	48.5	0.00045	2007-04-17	0.238428	0.18254	0.0987654	0.150538	0.12	0.0454545	0.0943396	0.116279	0.115385	n/a	n/a	n/a	n/a	n/a	n/a	n/a	n/a
k38	YDL178W	DLD2	altered	novel	122.4	0.0051	2007-06-13	0.250099	0.349693	0.336493	0.206704	0.364035	0.310345	0.373016	0.307692	0.301508	0.271084	0.336	0.311258	0.285714	0.311688	0.259542	0.333333	0.236842
k39	YIL070C	MAM33	altered	novel	153.8	4e-05	2007-04-17	0.238428	0.306452	0.311594	0.301887	0.313725	0.4	0.384977	0.543269	n/a	n/a	n/a	n/a	n/a	n/a	n/a	n/a	n/a
k40	YNL037C	IDH1	no phenotype	novel	110	0.1571	2007-04-17	0.238428	0.304545	0.246445	0.254386	0.276139	0.253846	0.235294	n/a	n/a	n/a	n/a	n/a	n/a	n/a	n/a	n/a	n/a
k44	YCR088W	ABP1	no phenotype	novel	90.3	0.0969	2007-04-17	0.238428	0.236287	0.247012	0.134529	0.233918	0.212928	0.185022	0.231373	0.238806	n/a	n/a	n/a	n/a	n/a	n/a	n/a	n/a
k48	YNL138W	SRV2	respiratory deficient	novel	0		2007-04-17	0.238428	0	0	0	0	0	0	0	0	n/a	n/a	n/a	n/a	n/a	n/a	n/a	n/a
k51	YNL322C	KRE1	no phenotype	novel	109.7	0.2973	2007-04-18	0.21664	0.272727	0.229885	0.174419	0.272	0.231373	0.243243	0.276923	0.203209	n/a	n/a	n/a	n/a	n/a	n/a	n/a	n/a
k52	YOR367W	SCP1	no phenotype	novel	101.1	0.9671	2007-04-18	0.21664	0.256881	0.162896	0.188285	0.246835	0.227488	0.25098	0.201923	n/a	n/a	n/a	n/a	n/a	n/a	n/a	n/a	n/a
k55	YHR114W	BZZ1	no phenotype	novel	114.5	0.1578	2007-04-18	0.21664	0.25974	0.283505	0.170732	0.23	0.258687	0.287736	n/a	n/a	n/a	n/a	n/a	n/a	n/a	n/a	n/a	n/a
k59	YPL059W	GRX5	respiratory deficient	novel	0		2007-04-18	0.21664	0	0	0	0	0	0	0	0	n/a	n/a	n/a	n/a	n/a	n/a	n/a	n/a
k61	YML112W	CTK3	altered	novel	25.7	0.00011	2007-04-18	0.21664	0.103896	0.0630631	0.0149254	0.0149254	0.0379747	0.1	n/a	n/a	n/a	n/a	n/a	n/a	n/a	n/a	n/a	n/a
k64	YLR429W	CRN1	no phenotype	novel	87.3	0.1325	2007-04-18	0.21664	0.210084	0.180473	0.2	0.191304	0.170213	0.180851	0.197183	0.184615	n/a	n/a	n/a	n/a	n/a	n/a	n/a	n/a
k65	YJR032W	CPR7	altered	novel	43.2	0.00032	2007-04-18	0.21664	0.0837004	0.125749	0.104603	0.0535714	0.101333	n/a	n/a	n/a	n/a	n/a	n/a	n/a	n/a	n/a	n/a	n/a
k66	YBR003W	COQ1	respiratory deficient	novel	0		2007-04-18	0.21664	0	0	0	0	0	0	0	0	n/a	n/a	n/a	n/a	n/a	n/a	n/a	n/a
k73	YBL007C	SLA1	altered	novel	80	0.0106	2007-06-20	0.2234	0.166667	0.210526	0.185714	0.140449	0.164948	0.168367	0.114943	0.170984	0.206107	0.214286	0.192661	0.185714	0.171875	0.205607	n/a	n/a
k75	YBR022W	POA1	altered	novel	61.9	0.0017	2007-05-23	0.281885	0.227848	0.0808081	0.191176	0.25	0.118644	0.178841	n/a	n/a	n/a	n/a	n/a	n/a	n/a	n/a	n/a	n/a
k76	YBR171W	SEC66	respiratory deficient	novel	0		2007-06-20	0.2234	0	0	0	0	0	0	0	0	n/a	n/a	n/a	n/a	n/a	n/a	n/a	n/a
k78	YDL161W	ENT1	no phenotype	novel	91.5	0.0831	2007-05-23	0.281885	0.290323	0.266667	0.268817	0.282738	0.214286	0.245283	0.232	0.264423	n/a	n/a	n/a	n/a	n/a	n/a	n/a	n/a
k79	YDR036C	EHD3	altered	novel	139.4	0.0084	2007-10-30	0.251718	0.327189	0.715789	0.309211	0.261628	0.53913	0.294118	0.623188	0.222222	0.155039	0.156463	0.368098	0.281915	0.347826	0.318408	0.349754	n/a
k83	YEL003W	GIM4	no phenotype	novel	88.3	0.2421	2007-06-20	0.2234	0.142424	0.214286	0.144186	0.28	0.188406	0.161404	0.261261	0.182796	n/a	n/a	n/a	n/a	n/a	n/a	n/a	n/a
k84	YER155C	BEM2	no phenotype	novel	102.2	0.4448	2007-06-20	0.2234	0.27	0.198347	0.201183	0.194444	0.202312	0.269841	0.207237	0.135417	0.297872	0.23125	0.233945	0.228571	0.196078	0.306122	0.216667	0.25
k86	YGL181W	GTS1	no phenotype	novel	117	0.1105	2007-07-17	0.207432	0.20398	0.254658	0.210526	0.212121	0.20915	0.218623	0.212264	0.264249	0.253623	0.245614	0.27972	0.286385	0.234146	0.222826	0.326087	n/a
k88	YGR080W	TWF1	altered	novel	141.4	5e-05	2007-07-17	0.207432	0.339623	0.348387	0.344086	0.316239	0.266667	0.260563	0.284153	0.273543	0.273438	0.281818	0.264	0.253425	0.24	0.315476	0.337278	0.285714
k90	YIL095W	PRK1	respiratory deficient	novel	0		2007-05-23	0.281885	0	0	0	0	0	0	0	0	n/a	n/a	n/a	n/a	n/a	n/a	n/a	n/a
k93	YJL099W	CHS6	no phenotype	novel	112.6	0.2065	2007-05-23	0.281885	0.242857	0.314465	0.377163	0.296928	0.356913	n/a	n/a	n/a	n/a	n/a	n/a	n/a	n/a	n/a	n/a	n/a
k94	YJR075W	HOC1	no phenotype	novel	98.4	0.5148	2007-05-23	0.281885	0.215054	0.25	0.302083	0.210227	0.40678	0.256506	0.30131	0.277273	n/a	n/a	n/a	n/a	n/a	n/a	n/a	n/a
k95	YJR133W	XPT1	altered	novel	136.6	0.003	2007-07-17	0.207432	0.263514	0.323353	0.207865	0.248276	0.376884	0.23913	0.373563	0.305439	0.284672	0.276074	0.173228	0.229508	0.333333	0.274809	0.330544	n/a
k97	YLR204W	QRI5	respiratory deficient	novel	0		2007-05-29	0.216438	0	0	0	0	0	0	0	0	n/a	n/a	n/a	n/a	n/a	n/a	n/a	n/a
k98	YLR206W	ENT2	no phenotype	novel	105.1	0.5466	2007-07-11	0.218073	0.222689	0.240741	0.182203	0.196172	0.308244	0.313131	0.256303	0.258772	0.204188	0.226923	0.192825	0.224599	0.210117	0.171171	n/a	n/a
k99	YLR268W	SEC22	altered	novel	143.1	0.0062	2007-05-29	0.216438	0.319672	0.336134	0.290179	0.19084	0.300752	0.354545	0.39726	0.283784	n/a	n/a	n/a	n/a	n/a	n/a	n/a	n/a
k100	YLR348C	DIC1	altered	novel	145.9	9.1e-05	2007-05-29	0.216438	0.326923	0.366071	0.299625	0.343511	0.314917	0.3	0.270718	0.298701	n/a	n/a	n/a	n/a	n/a	n/a	n/a	n/a
k101	YLR390W	ECM19	no phenotype	novel	108.8	0.1141	2007-07-11	0.218073	0.22293	0.242553	0.238938	0.229075	0.269231	0.181319	0.284444	0.228972	0.245192	0.255906	0.278351	0.17623	0.22905	n/a	n/a	n/a
k102	YLR418C	CDC73	altered	novel	200.4	4.6e-05	2007-05-29	0.216438	0.457944	0.435673	0.438095	0.375	0.436842	0.372093	0.511111	0.436364	n/a	n/a	n/a	n/a	n/a	n/a	n/a	n/a
k103	YML032C	RAD52	altered	novel	59.6	0.0031	2007-05-29	0.216438	0.144279	0.133621	0.151786	0.111765	0.0969163	0.13	0.133333	n/a	n/a	n/a	n/a	n/a	n/a	n/a	n/a	n/a
k105	YMR092C	AIP1	no phenotype	novel	114.4	0.3112	2007-05-29	0.216438	0.247232	0.252747	0.306452	0.208955	0.252874	0.214286	n/a	n/a	n/a	n/a	n/a	n/a	n/a	n/a	n/a	n/a
k107	YMR282C	AEP2	respiratory deficient	novel	0		2007-05-29	0.216438	0	0	0	0	0	0	0	0	n/a	n/a	n/a	n/a	n/a	n/a	n/a	n/a
k108	YNL020C	ARK1	altered	novel	156	0.00021	2007-05-29	0.216438	0.416667	0.365385	0.338645	0.306306	0.329412	0.328063	0.274725	n/a	n/a	n/a	n/a	n/a	n/a	n/a	n/a	n/a
k109	YNL051W	COG5	no phenotype	novel	90.7	0.4714	2007-06-20	0.2234	0.18543	0.214286	0.251101	0.15873	0.173469	0.19469	0.218543	0.281553	0.190476	0.231579	0.125	0.202381	n/a	n/a	n/a	n/a
k110	YNL106C	INP52	no phenotype	novel	116.9	0.0685	2007-05-22	0.261722	0.310606	0.301724	0.244019	0.390625	0.292373	0.354167	0.238255	0.317726	n/a	n/a	n/a	n/a	n/a	n/a	n/a	n/a
k111	YNL153C	GIM3	altered	novel	126.5	0.0025	2007-05-22	0.261722	0.300578	0.326165	0.288	0.438202	0.360825	0.29064	0.316265	n/a	n/a	n/a	n/a	n/a	n/a	n/a	n/a	n/a
k113	YOL062C	APM4	no phenotype	novel	90.3	0.4248	2007-06-20	0.2234	0.150442	0.165468	0.201031	0.174242	0.273171	0.177215	0.190283	0.22069	0.193939	0.213836	0.225806	0.229358	n/a	n/a	n/a	n/a
k114	YOR216C	RUD3	no phenotype	novel	92.1	0.5709	2007-06-20	0.2234	0.153846	0.159184	0.135922	0.196481	0.203704	0.154639	0.191667	0.222222	0.251969	0.250883	0.192771	0.232068	0.21519	0.278947	0.24	n/a
k115	YOR354C	MSC6	no phenotype	novel	107.9	0.171	2007-06-20	0.2234	0.212291	0.212928	0.310078	0.205405	0.225806	0.274131	0.2	0.248276	0.368852	0.147059	0.219858	0.204082	0.282759	0.238806	0.244755	0.25641
k116	YOR356W	YOR356W	no phenotype	novel	99.6	0.4553	2007-05-22	0.261722	0.210526	0.195918	0.291045	0.204082	0.403409	n/a	n/a	n/a	n/a	n/a	n/a	n/a	n/a	n/a	n/a	n/a
k117	YPL072W	UBP16	respiratory deficient	novel	0		2007-05-22	0.261722	0	0	0	0	0	0	0	0	n/a	n/a	n/a	n/a	n/a	n/a	n/a	n/a
k119	YPR171W	BSP1	no phenotype	novel	101.493	0.7984	2007-05-22	0.261722	0.261589	0.230769	0.22619	0.232394	0.264085	0.292308	0.293532	0.326425	n/a	n/a	n/a	n/a	n/a	n/a	n/a	n/a
U02	YMR157C	FMP39	altered	novel	146.814	0.0293	2007-03-13	0.155123	0.200893	0.264808	0.304762	0.212871	0.184466	0.264228	0.150376	0.238095	n/a	n/a	n/a	n/a	n/a	n/a	n/a	n/a
U03	YMR003W	YMR003W	altered	novel	61.0069	0.035	2007-03-13	0.155123	0.131944	0.131474	0.123711	0.088	0.0916031	0.0375	0.0576923	n/a	n/a	n/a	n/a	n/a	n/a	n/a	n/a	n/a
U04	YMR222C	FSH2	no phenotype	novel	112.4	0.0318	2007-06-11	0.242485	0.240964	0.294118	0.243902	0.27451	0.309278	0.261682	0.273148	0.251938	0.267782	0.235741	0.284314	0.317992	0.295597	0.257353	n/a	n/a
U05	YBR262C	FMP51	altered	novel	59.4025	0.0186	2007-03-13	0.155123	0.104603	0.09375	0.0714286	0.136691	0.0558376	0.0621469	0.0944882	0.117647	n/a	n/a	n/a	n/a	n/a	n/a	n/a	n/a
U06	YHR198C	FMP22	altered	novel	123.8	0.00046	2007-06-11	0.242485	0.329787	0.273171	0.300546	0.251969	0.246032	0.333333	0.307958	0.359551	0.298913	0.323651	0.296703	0.321429	0.280612	0.234568	0.314488	0.321608
U07	YOR286W	FMP31	altered	novel	193.64	0.00067	2007-03-13	0.155123	0.297794	0.268293	0.245847	0.351438	0.369697	0.248276	0.333333	0.286458	n/a	n/a	n/a	n/a	n/a	n/a	n/a	n/a
U08	YLR253W	YLR253W	no phenotype	novel	88.4708	0.6573	2007-03-13	0.155123	0.166667	0.133641	0.125654	0.138418	0.188571	0.12	0.0869565	n/a	n/a	n/a	n/a	n/a	n/a	n/a	n/a	n/a
U09	YJL131C	YJL131C	altered	novel	228.667	0.00067	2007-03-13	0.155123	0.257246	0.423963	0.385093	0.394366	0.355311	0.391892	0.270916	0.356688	n/a	n/a	n/a	n/a	n/a	n/a	n/a	n/a
U11	YKR016W	FMP13	altered	novel	49.6	5.3e-06	2007-06-11	0.242485	0.128378	0.135678	0.114583	0.150235	0.149573	0.0747664	0.14	0.145669	0.0948276	0.124402	0.0979021	0.0857143	n/a	n/a	n/a	n/a
U12	YDR316W	OMS1	altered	novel	166.687	0.0027	2007-03-13	0.155123	0.24812	0.270742	0.216216	0.3	0.245399	0.219298	0.309859	0.257282	n/a	n/a	n/a	n/a	n/a	n/a	n/a	n/a
U13	YIL041W	GVP36	no phenotype	novel	94	0.1453	2007-03-27	0.195575	0.19469	0.198953	0.188406	0.142012	0.2	0.189922	0.172662	0.1875	n/a	n/a	n/a	n/a	n/a	n/a	n/a	n/a
U14	YMR098C	YMR098C	respiratory deficient	novel	0		2007-03-27	0.195575	0	0	0	0	0	0	0	0	n/a	n/a	n/a	n/a	n/a	n/a	n/a	n/a
U16	YJR080C	FMP26	altered	novel	158.818	0.00046	2007-03-27	0.195575	0.275058	0.304802	0.330275	0.315068	0.33121	n/a	n/a	n/a	n/a	n/a	n/a	n/a	n/a	n/a	n/a	n/a
U17	YIL157C	COA1 / FMP35	altered	novel	127.368	0.0119	2007-03-27	0.195575	0.232558	0.217666	0.238095	0.271605	0.276316	0.268571	0.242678	n/a	n/a	n/a	n/a	n/a	n/a	n/a	n/a	n/a
U20	YNL100W	YNL100W	altered	novel	49.2	0.004	2007-03-27	0.195575	0.178862	0.04	0.136612	0.0235294	0.134058	0.0125	0.149068	n/a	n/a	n/a	n/a	n/a	n/a	n/a	n/a	n/a
U21	YBR111C	YSA1	altered	novel	149.8	0.00013	2007-03-27	0.195575	0.323944	0.321782	0.282609	0.28692	0.321739	0.263158	0.25498	n/a	n/a	n/a	n/a	n/a	n/a	n/a	n/a	n/a
U22	YBR151W	APD1	altered	novel	119.6	0.002	2007-06-11	0.242485	0.28022	0.356828	0.327411	0.333333	0.259259	0.214612	0.270992	0.289855	0.288703	0.309623	0.279621	0.317757	0.254902	0.29078	0.269231	n/a
U23	YGL107C	RMD9	respiratory deficient	novel	0		2007-03-27	0.195575	0	0	0	0	0	0	0	0	n/a	n/a	n/a	n/a	n/a	n/a	n/a	n/a
U24	YIL158W	YIL158W	altered	novel	157.7	0.00044	2007-03-27	0.195575	0.233871	0.247788	0.379032	0.382075	0.364706	0.266667	0.289916	n/a	n/a	n/a	n/a	n/a	n/a	n/a	n/a	n/a
U25	YML030W	YML030W	altered	novel	30.2	0.0004	2007-03-20	0.139056	0.048218	0.0357143	0.0346535	0.0243056	0.0316742	0.0774194	n/a	n/a	n/a	n/a	n/a	n/a	n/a	n/a	n/a	n/a
U30	YOL053W	YOL053W	altered	novel	47.2	0.00017	2007-03-20	0.139056	0.0882353	0.0625	0.0352941	0.0672269	0.0570175	0.0689655	0.08	n/a	n/a	n/a	n/a	n/a	n/a	n/a	n/a	n/a
U33	YDR061W	YDR061W	no phenotype	novel	105.9	0.4848	2007-06-12	0.228279	0.305556	0.26506	0.336323	0.189474	0.237705	0.299492	0.320261	0.272727	0.142857	0.136364	0.150838	0.242105	n/a	n/a	n/a	n/a
U35	YEL052W	AFG1	no phenotype	novel	111.3	0.6993	2007-03-20	0.139056	0.0892857	0.0931373	0.195046	0.212766	0.18315	n/a	n/a	n/a	n/a	n/a	n/a	n/a	n/a	n/a	n/a	n/a
U36	YGR207C	YGR207C	no phenotype	novel	94.3	0.9313	2007-06-12	0.228279	0.297468	0.367647	0.244186	0.181818	0.151639	0.265487	0.286853	0.309278	0.178571	0.336	0.209877	0.0701754	0.296875	0.170213	0.0285714	0.0454545
U38	YLR168C	YLR168C	altered	novel	206.3	0.00031	2007-03-22	0.222382	0.432432	0.44898	0.507463	0.411765	0.384146	0.534483	0.486667	n/a	n/a	n/a	n/a	n/a	n/a	n/a	n/a	n/a
U39	YKL137W	YKL137W	no phenotype	novel	102.9	0.7242	2007-03-22	0.222382	0.181818	0.168874	0.284483	0.248366	0.258621	n/a	n/a	n/a	n/a	n/a	n/a	n/a	n/a	n/a	n/a	n/a
U40	YOR215C	YOR215C	altered	novel	58.5	0.0109	2007-03-22	0.222382	0.12	0.144654	0.146617	0.0943396	0.144	n/a	n/a	n/a	n/a	n/a	n/a	n/a	n/a	n/a	n/a	n/a
U43	YGR021W	YGR021W	no phenotype	novel	92.6	0.3975	2007-03-22	0.222382	0.21608	0.168	0.204724	0.289655	0.187817	0.162996	0.186869	0.229167	n/a	n/a	n/a	n/a	n/a	n/a	n/a	n/a
U44	YPR004C	YPR004C	altered	novel	125.4	0.0193	2007-06-12	0.228279	0.244898	0.262626	0.29653	0.349794	0.336898	0.117188	0.312102	0.354167	0.299539	n/a	n/a	n/a	n/a	n/a	n/a	n/a
U45	YGR235C	YGR235C	no phenotype	novel	87.3	0.2528	2007-06-12	0.228279	0.047619	0.208861	0.209302	0.222222	0.210526	0.241379	0.246862	0.206061	0.194175	0.240909	0.177305	0.184615	n/a	n/a	n/a	n/a
U46	YGR243W	FMP43	no phenotype	novel	95.6	0.5231	2007-03-22	0.222382	0.223529	0.27409	0.222798	0.228715	0.174603	0.192935	0.180995	0.20098	n/a	n/a	n/a	n/a	n/a	n/a	n/a	n/a
U49	YNL168C	FMP41	no phenotype	novel	115.5	0.0532	2007-06-12	0.228279	0.245353	0.212963	0.247788	0.219355	0.218447	0.285714	0.284768	0.296703	0.292135	0.279167	0.313725	n/a	n/a	n/a	n/a	n/a
U50	YKR074W	YKR074W	altered	novel	155.1	0.00065	2007-03-27	0.195575	0.316206	0.41875	0.315126	0.282895	0.246479	0.244186	n/a	n/a	n/a	n/a	n/a	n/a	n/a	n/a	n/a	n/a
U52	YJL066C	MPM1	no phenotype	novel	105.9	0.7037	2007-06-12	0.228279	0.15	0.118644	0.125926	0.358025	0.311355	0.251397	0.226087	0.409091	0.228448	0.241379	0.273077	0.239362	0.207317	n/a	n/a	n/a
U54	YJR100C	YJR100C	altered	novel	138.5	0.0038	2007-03-27	0.195575	0.251309	0.313131	0.26087	0.282486	0.328125	0.215517	0.248996	n/a	n/a	n/a	n/a	n/a	n/a	n/a	n/a	n/a
U55	YJR122W	CAF17	altered	novel	46	0.00077	2007-03-27	0.195575	0.0434783	0.0350877	0.0421687	0.161017	0.182482	0.0619469	0.0359712	0.159817	n/a	n/a	n/a	n/a	n/a	n/a	n/a	n/a
U59	YIR003W	YIR003W	altered	novel	165.6	6.3e-05	2007-03-27	0.195575	0.285714	0.282158	0.359375	0.285714	0.375	0.363636	0.320755	n/a	n/a	n/a	n/a	n/a	n/a	n/a	n/a	n/a
U60	YNL122C	YNL122C	no phenotype	novel	95.5	0.6759	2007-06-12	0.228279	0.115789	0.268966	0.288288	0.237113	0.225131	0.223022	0.210884	0.2875	0.285714	0.193548	0.210784	0.195	0.131148	0.162791	n/a	n/a
U61	YBL107C	YBL107C	no phenotype	novel	99.4	0.6653	2007-03-28	0.220192	0.272059	0.205	0.190939	0.2	0.238806	0.204724	n/a	n/a	n/a	n/a	n/a	n/a	n/a	n/a	n/a	n/a
U64	YFR011C	YFR011C	altered	novel	41.4	0.00064	2007-03-28	0.220192	0.0925926	0.16092	0.0523256	0.0869565	0.0625	n/a	n/a	n/a	n/a	n/a	n/a	n/a	n/a	n/a	n/a	n/a
U65	YBR125C	PTC4	no phenotype	novel	100.5	0.8471	2007-03-28	0.220192	0.189024	0.205212	0.184573	0.285714	0.190058	0.242188	0.22963	0.243151	n/a	n/a	n/a	n/a	n/a	n/a	n/a	n/a
U66	YBR096W	YBR096W	no phenotype	novel	101	0.8532	2007-03-28	0.220192	0.221477	0.222222	0.18241	0.205521	0.22082	0.28	0.222222	n/a	n/a	n/a	n/a	n/a	n/a	n/a	n/a	n/a
U69	YGL160W	YGL160W	altered	novel	132.5	0.0097	2007-03-28	0.220192	0.275862	0.207317	0.330579	0.292135	0.3	0.342466	n/a	n/a	n/a	n/a	n/a	n/a	n/a	n/a	n/a	n/a
U70	YER182W	FMP10	no phenotype	novel	113.4	0.1141	2007-03-28	0.220192	0.24359	0.3	0.217195	0.227907	0.232082	0.300395	0.225	n/a	n/a	n/a	n/a	n/a	n/a	n/a	n/a	n/a
U71	YDR493W	FMP36	altered	novel	136.1	0.00075	2007-03-28	0.220192	0.306306	0.284431	0.328671	0.329545	0.325077	0.282828	0.23913	n/a	n/a	n/a	n/a	n/a	n/a	n/a	n/a	n/a
U72	YPL158C	YPL158C	altered	novel	143.4	0.00075	2007-03-28	0.220192	0.295238	0.304	0.276923	0.340206	0.334375	0.257862	0.341216	0.374233	n/a	n/a	n/a	n/a	n/a	n/a	n/a	n/a
U73	YAL046C	YAL046C	altered	novel	157.6	0.0075	2007-05-29	0.216438	0.217391	0.426752	0.329502	0.320755	0.406393	0.342342	n/a	n/a	n/a	n/a	n/a	n/a	n/a	n/a	n/a	n/a
U74	YLR077W	FMP25	no phenotype	novel	116.7	0.2637	2007-05-29	0.216438	0.268437	0.285714	0.19898	0.269896	0.2375	n/a	n/a	n/a	n/a	n/a	n/a	n/a	n/a	n/a	n/a	n/a
U75	YML050W	YML050W	altered	novel	122.7	0.0374	2007-07-03	0.253303	0.278986	0.3	0.280967	0.25	0.540179	0.31401	0.248322	0.25	0.282297	0.390476	0.300752	0.266667	0.289474	0.464744	0.2	n/a
U76	YMR027W	YMR027W	no phenotype	novel	113.4	0.2014	2007-07-03	0.253303	0.258333	0.35023	0.213439	0.449541	0.285714	0.29771	0.235537	0.252066	0.201521	0.276596	0.278481	0.342857	n/a	n/a	n/a	n/a
U77	YOL042W	NGL1	altered	novel	146.5	0.0062	2007-05-29	0.216438	0.290598	0.168539	0.356707	0.389831	0.334842	0.358696	n/a	n/a	n/a	n/a	n/a	n/a	n/a	n/a	n/a	n/a
U78	YPL099C	FMP14	altered	novel	126	0.0018	2007-07-03	0.253303	0.25731	0.26383	0.362963	0.363014	0.346591	0.355072	0.40566	0.269608	0.2125	0.393617	0.272727	0.29	0.315385	0.315315	0.324786	0.353741
U79	YBR194W	SOY1	altered	novel	39.1	0.0001	2007-08-10	0.214609	0.047619	0.03125	0.0909091	0.111111	0.142857	0.133333	0.0384615	0.0769231	n/a	n/a	n/a	n/a	n/a	n/a	n/a	n/a
U80	YBR227C	MCX1	altered	novel	122.3	0.0487	2007-07-03	0.253303	0.242105	0.359116	0.296296	0.358852	0.238532	0.284091	0.290909	0.2625	0.268908	0.28692	0.34127	0.201835	0.591837	n/a	n/a	n/a
U81	YER080W	FMP29	altered	novel	64.4	0.0097	2007-05-29	0.216438	0.162791	0.110599	0.106667	0.170455	0.11583	0.212121	0.0952381	n/a	n/a	n/a	n/a	n/a	n/a	n/a	n/a	n/a
U82	YER087W	YER087W	altered	novel	9.8	4.5e-05	2007-08-10	0.214609	0.00613497	0.0105263	0.0102041	0.0120482	0.015873	0.0131579	0.0555556	0.0454545	n/a	n/a	n/a	n/a	n/a	n/a	n/a	n/a
U83	YGR150C	YGR150C	respiratory deficient	novel	0		2007-05-29	0.216438	0	0	0	0	0	0	0	0	n/a	n/a	n/a	n/a	n/a	n/a	n/a	n/a
U84	YHR117W	TOM71	altered	novel	144	0.002	2007-05-29	0.216438	0.3083	0.331683	0.381818	0.286325	0.252066	0.306569	n/a	n/a	n/a	n/a	n/a	n/a	n/a	n/a	n/a	n/a
U85	YKL037W	YKL037W	altered	novel	129.2	0.00099	2007-05-30	0.26422	0.30315	0.275449	0.362903	0.336032	0.331984	0.352201	0.404762	0.361991	n/a	n/a	n/a	n/a	n/a	n/a	n/a	n/a
U86	YLR289W	GUF1	altered	novel	67.5	0.0076	2007-07-03	0.253303	0.375	0.144737	0.108911	0.125926	0.221154	0.0470588	0.10219	0.179916	0.127451	0.176471	0.340426	0.110429	0.0566038	0.1	0.343511	n/a
U87	YGL220W	YGL220W	altered	novel	60	0.001	2007-05-30	0.26422	0.160338	0.172727	0.117188	0.154472	0.187739	n/a	n/a	n/a	n/a	n/a	n/a	n/a	n/a	n/a	n/a	n/a
U88	YGL221C	NIF3	altered	novel	197.6	0.007	2007-05-30	0.26422	0.581301	0.277108	0.542553	0.605691	0.601942	n/a	n/a	n/a	n/a	n/a	n/a	n/a	n/a	n/a	n/a	n/a
U89	YGL226W	YGL226W	no phenotype	novel	107.5	0.1832	2007-05-30	0.26422	0.310757	0.265928	0.254682	0.291429	0.265	0.319149	0.28	n/a	n/a	n/a	n/a	n/a	n/a	n/a	n/a	n/a
U90	YPR109W	YPR109W	no phenotype	novel	112.8	0.1119	2007-05-30	0.26422	0.271845	0.269231	0.302326	0.346801	0.298578	n/a	n/a	n/a	n/a	n/a	n/a	n/a	n/a	n/a	n/a	n/a
U91	YBL059W	YBL059W	no phenotype	novel	96.6	0.8963	2007-05-30	0.26422	0.265403	0.260726	0.26087	0.191176	0.277397	0.233871	0.296029	n/a	n/a	n/a	n/a	n/a	n/a	n/a	n/a	n/a
U92	YBL067C	UBP13	respiratory deficient	novel	0		2007-05-30	0.26422	0	0	0	0	0	0	0	0	n/a	n/a	n/a	n/a	n/a	n/a	n/a	n/a
U93	YKL207W	YKL207W	respiratory deficient	novel	0		2007-05-30	0.26422	0	0	0	0	0	0	0	0	n/a	n/a	n/a	n/a	n/a	n/a	n/a	n/a
U94	YDR286C	YDR286C	no phenotype	novel	96.6	0.5544	2007-05-30	0.26422	0.282353	0.238739	0.22619	0.267544	0.27044	0.249097	0.25	n/a	n/a	n/a	n/a	n/a	n/a	n/a	n/a	n/a
U95	YIR024C	YIR024C	no phenotype	novel	96.6	0.7105	2007-05-30	0.26422	0.243781	0.229814	0.238938	0.307692	n/a	n/a	n/a	n/a	n/a	n/a	n/a	n/a	n/a	n/a	n/a	n/a
U96	YLR050C	YLR050C	no phenotype	novel	92.1332	0.1922	2007-05-30	0.26422	0.245714	0.236422	0.206186	0.229885	0.252294	0.288889	n/a	n/a	n/a	n/a	n/a	n/a	n/a	n/a	n/a	n/a
U97	YMR115W	FMP24	no phenotype	novel	107.7	0.181	2007-05-30	0.26422	0.253012	0.298969	0.264516	0.252252	0.32	0.316832	n/a	n/a	n/a	n/a	n/a	n/a	n/a	n/a	n/a	n/a
U98	YJL046W	YJL046W	altered	novel	13.5	8.2e-05	2007-05-30	0.26422	0.00469484	0.0269231	0.0970149	0.0743243	0.017316	0.0328467	0.0133929	0.0178571	n/a	n/a	n/a	n/a	n/a	n/a	n/a	n/a
U99	YDL104C	QRI7	altered	novel	149.7	0.0164	2007-05-30	0.26422	0.406593	0.403587	0.168539	0.440758	0.420732	0.455696	0.469697	n/a	n/a	n/a	n/a	n/a	n/a	n/a	n/a	n/a
U100	YNR018W	YNR018W	altered	novel	56	0.00017	2007-05-30	0.26422	0.116129	0.00819672	0.177419	0.15625	0.190083	0.19661	0.190244	n/a	n/a	n/a	n/a	n/a	n/a	n/a	n/a	n/a
U101	YNR040W	YNR040W	no phenotype	novel	87.3	0.0829	2007-05-30	0.26422	0.181102	0.226852	0.208122	0.327759	0.209184	n/a	n/a	n/a	n/a	n/a	n/a	n/a	n/a	n/a	n/a	n/a
U102	YNL058C	YNL058C	no phenotype	novel	113.2	0.1469	2007-05-30	0.26422	0.322368	0.306667	0.242604	0.361702	0.261261	n/a	n/a	n/a	n/a	n/a	n/a	n/a	n/a	n/a	n/a	n/a
U103	YBR108W	YBR108W	altered	novel	30.3	0.00017	2007-05-30	0.26422	0.0674847	0.0786517	0.0963855	0.104265	0.102941	0.0882353	0.0218978	n/a	n/a	n/a	n/a	n/a	n/a	n/a	n/a	n/a
U104	YBR163W	DEM1	altered	novel	334	0.002	2007-08-10	0.214609	0.765957	0.723404	0.721088	0.661765	n/a	n/a	n/a	n/a	n/a	n/a	n/a	n/a	n/a	n/a	n/a	n/a
U105	YDL027C	YDL027C	no phenotype	novel	89	0.1459	2007-05-30	0.26422	0.220779	0.2	0.299578	0.25	0.275862	0.244094	0.226562	0.163121	n/a	n/a	n/a	n/a	n/a	n/a	n/a	n/a
U106	YER152C	YER152C	no phenotype	novel	100.3	0.631	2007-07-03	0.253303	0.208589	0.269608	0.217391	0.230088	0.251232	0.333333	0.251656	0.253394	0.242188	0.259887	0.285714	0.226131	0.268041	0.211982	0.271084	0.280702
k125	YHR011W	DIA4	respiratory deficient	novel	0	0	2007-08-06	0.22366	0	0	0	0	0	0	0	0	n/a	n/a	n/a	n/a	n/a	n/a	n/a	n/a
k127	YOL071W	EMI5	respiratory deficient	novel	0	0	2007-08-06	0.22366	0	0	0	0	0	0	0	0	n/a	n/a	n/a	n/a	n/a	n/a	n/a	n/a
k130	YGR037C	ACB1	altered	novel	133.7	0.00019	2007-09-10	0.243753	0.359551	0.361963	0.325843	0.368932	0.324022	0.344595	0.258197	0.291667	0.386555	0.279221	0.373832	0.320197	0.213592	0.359281	n/a	n/a
k131	YDL018C	ERP3	no phenotype	novel	110.8	0.1407	2007-09-10	0.243753	0.225	0.326667	0.246377	0.265823	0.266234	0.219512	0.293706	0.39819	0.276786	0.256757	0.218543	0.229008	0.291139	0.235043	0.308081	n/a
k132	YJR102C	VPS25	no phenotype	novel	94.2	0.4383	2007-09-10	0.243753	0.270492	0.25	0.159292	0.235602	0.195122	0.237805	0.237762	0.184358	0.261438	0.213904	0.294737	0.216418	n/a	n/a	n/a	n/a
k133	YMR293C	YMR293C	respiratory deficient	novel	0		2007-08-06	0.22366	0	0	0	0	0	0	0	0	n/a	n/a	n/a	n/a	n/a	n/a	n/a	n/a
k135	YGR232W	NAS6	no phenotype	novel	96.7	0.8518	2007-08-06	0.22366	0.163462	0.180723	0.237624	0.266667	0.203125	0.248705	n/a	n/a	n/a	n/a	n/a	n/a	n/a	n/a	n/a	n/a
k136	YGR167W	CLC1	altered	novel	20.7	0.00031	2007-08-06	0.22366	0.0185185	0.0769231	0.0588235	0.0222222	0.0412371	0.0588235	0.047619	n/a	n/a	n/a	n/a	n/a	n/a	n/a	n/a	n/a
k137	YDL078C	MDH3	no phenotype	novel	89.8	0.4351	2007-08-06	0.22366	0.163265	0.223404	0.211679	0.22561	0.181818	n/a	n/a	n/a	n/a	n/a	n/a	n/a	n/a	n/a	n/a	n/a
k138	YPL087W	YDC1	altered	novel	29.9	0.00015	2007-08-06	0.22366	0.0434783	0.0580913	0.0756757	0.1	0.0661765	0.07	0.0592593	0.0625	n/a	n/a	n/a	n/a	n/a	n/a	n/a	n/a
k139	YIL010W	DOT5	no phenotype	novel	90.2	0.3969	2007-08-06	0.22366	0.180451	0.251534	0.121212	0.17561	0.209091	0.278481	0.198068	n/a	n/a	n/a	n/a	n/a	n/a	n/a	n/a	n/a
k140	YJR125C	ENT3	no phenotype	novel	97.7	0.662	2007-08-07	0.211363	0.217391	0.226277	0.212245	0.153846	0.198582	0.228571	n/a	n/a	n/a	n/a	n/a	n/a	n/a	n/a	n/a	n/a
k141	YGL019W	CKB1	no phenotype	novel	114.1	0.2284	2007-08-07	0.211363	0.247148	0.2625	0.162162	0.217687	0.255556	0.299517	n/a	n/a	n/a	n/a	n/a	n/a	n/a	n/a	n/a	n/a
U18	YBR053C	YBR053C	no phenotype	novel	114	0.0209	2007-10-30	0.251718	0.284314	0.344828	0.365782	0.340807	0.218107	0.291339	0.337398	0.2	0.271357	0.289308	0.23	0.256098	0.320442	0.251938	0.303571	0.292818
U19	YBR052C	RFS1	no phenotype	novel	103.77	0.6503	2007-09-10	0.243753	0.242075	0.333333	0.266376	0.18232	0.22695	0.188552	0.212245	0.255952	0.263158	0.262222	0.277108	0.262411	0.241026	0.27037	0.313869	n/a
U29	YOR042W	CUE5	no phenotype	novel	108.4	0.1072	2007-10-30	0.251718	0.241935	0.228395	0.208333	0.324009	0.257895	0.277273	0.293651	0.291667	0.296875	0.274611	0.308989	n/a	n/a	n/a	n/a	n/a
U31	YPL260W	YPL260W	no phenotype	novel	103.3	0.9266	2007-10-30	0.251718	0.273973	0.214076	0.293023	0.348432	0.321101	0.247525	0.232143	0.215385	0.251852	0.22807	0.191489	0.245536	0.322404	n/a	n/a	n/a
U41	YOR228C	YOR228C	no phenotype	novel	92.2	0.4351	2007-03-22	0.222382	0.190083	0.135135	0.296552	0.184466	0.217172	n/a	n/a	n/a	n/a	n/a	n/a	n/a	n/a	n/a	n/a	n/a
U57	YDL237W	YDL237W	respiratory deficient	novel	0		2007-10-30	0.251718	0	0	0	0	0	0	0	0	n/a	n/a	n/a	n/a	n/a	n/a	n/a	n/a
U58	YBR269C	FMP21	no phenotype	novel	108.564	0.2111	2007-10-30	0.251718	0.31	0.335294	0.331915	0.195946	0.234637	0.310078	0.280255	0.260504	0.380282	0.221698	0.22549	0.283505	0.180952	0.268156	0.285	n/a
U126	YLR218C	YLR218C	no phenotype	novel	114.4	0.2879	2007-09-10	0.243753	0.304878	0.358824	0.216346	0.195122	0.284768	0.275862	0.2	0.307692	0.4	0.468085	0.212121	0.225	0.333333	0.181818	0.231884	0.271429
U128	YDR063W	YDR063W	altered	novel	73.1	0.0293	2007-09-10	0.243753	0.0913706	0.276316	0.25641	0.0681818	0.25	0.239837	0.0769231	0.292793	0.271523	0.107914	0.190909	0.223684	0.0612245	0.089172	n/a	n/a
U129	YPR098C	YPR098C	no phenotype	novel	92.8	0.5799	2007-09-10	0.243753	0.294118	0.29697	0.126531	0.19883	0.284091	0.3125	0.2	0.233645	0.161458	0.168831	0.267677	0.220126	0.235294	0.146341	0.103896	0.371429
U130	YOR131C	YOR131C	no phenotype	novel	102.4	0.7659	2007-09-10	0.243753	0.300926	0.184932	0.177419	0.253012	0.280423	0.287671	0.222222	0.231527	0.214286	0.344828	0.230263	0.271028	0.267606	0.23301	n/a	n/a
U131	YCR004C	YCP4	no phenotype	novel	114.6	0.3616	2007-08-07	0.211363	0.202381	0.186047	0.287129	0.222222	0.313187	0.239264	n/a	n/a	n/a	n/a	n/a	n/a	n/a	n/a	n/a	n/a
U132	YAL008W	FUN14	no phenotype	novel	94.8	0.4144	2007-09-10	0.243753	0.333333	0.28125	0.243697	0.201835	0.217391	0.226415	0.149758	0.25	0.17037	0.207317	0.34375	0.219858	0.162879	n/a	n/a	n/a
U133	YER048C	CAJ1	altered	novel	79.1	0.012	2007-09-10	0.243753	0.242009	0.180723	0.151515	0.288288	0.231343	0.216667	0.135417	0.160305	0.19186	0.218009	0.101695	0.155039	0.122951	0.275591	0.225	n/a
U134	YKL039W	PTM1	no phenotype	novel	100.5	0.9002	2007-08-07	0.211363	0.221719	0.185185	0.167883	0.223464	0.253589	0.216216	0.244681	0.183036	n/a	n/a	n/a	n/a	n/a	n/a	n/a	n/a
U135	YFR007W	YFR007W	altered	novel	63.2	0.00048	2007-09-10	0.243753	0.220472	0.242574	0.147651	0.0588235	0.185185	0.114286	0.106667	0.187919	0.134454	0.144444	n/a	n/a	n/a	n/a	n/a	n/a
U136	YPL107W	YPL107W	no phenotype	novel	107.5	0.5358	2007-08-07	0.211363	0.242775	0.314961	0.2	0.154472	0.174497	0.241379	0.259843	n/a	n/a	n/a	n/a	n/a	n/a	n/a	n/a	n/a
U137	YIL087C	YIL087C	respiratory deficient	novel	0		2007-08-07	0.211363	0	0	0	0	0	0	0	0	n/a	n/a	n/a	n/a	n/a	n/a	n/a	n/a
U138	YLR283W	YLR283W	no phenotype	novel	100.6	0.5728	2007-08-07	0.211363	0.13	0.245353	0.282723	0.260116	0.256944	0.0990099	n/a	n/a	n/a	n/a	n/a	n/a	n/a	n/a	n/a	n/a
U139	YER093C-A	YER093C-A	altered	novel	150.6	0.00093	2007-08-06	0.22366	0.296154	0.408602	0.4	0.354839	0.423077	0.269231	0.208955	n/a	n/a	n/a	n/a	n/a	n/a	n/a	n/a	n/a
U140	YML087C	YML087C	altered	novel	67.3	4e-05	2007-09-10	0.243753	0.20438	0.212963	0.252427	0.106796	0.11413	0.181818	0.145455	0.181373	0.142857	0.138889	0.0980392	0.205556	0.157895	0.134615	0.175325	0.175
U142	YKR049C	FMP46	no phenotype	novel	95.9	0.9333	2007-08-06	0.22366	0.220513	0.179245	0.21374	0.245455	n/a	n/a	n/a	n/a	n/a	n/a	n/a	n/a	n/a	n/a	n/a	n/a
U143	YKL063C	YKL063C	no phenotype	novel	88.1	0.345	2007-08-06	0.22366	0.224599	0.164062	0.166667	0.17341	0.223529	0.231959	n/a	n/a	n/a	n/a	n/a	n/a	n/a	n/a	n/a	n/a
U144	YDL053C	PBP4	no phenotype	novel	90.5	0.4646	2007-08-06	0.22366	0.236111	0.207143	0.221154	0.170455	0.178571	n/a	n/a	n/a	n/a	n/a	n/a	n/a	n/a	n/a	n/a	n/a
U145	YHL021C	FMP12	altered	novel	73.4	0.018	2007-08-06	0.22366	0.163121	0.131868	0.162791	0.124138	0.176471	0.228571	n/a	n/a	n/a	n/a	n/a	n/a	n/a	n/a	n/a	n/a
U146	YPL067C	YPL067C	no phenotype	novel	96.4	0.5123	2007-09-10	0.243753	0.270531	0.190625	0.205882	0.202532	0.189781	0.160221	0.285714	0.210843	0.170543	0.258333	0.286585	0.33758	0.273256	0.252033	n/a	n/a
U147	YHR199C	FMP34	altered	novel	136.3	1.2e-05	2007-09-10	0.243753	0.474684	0.315385	0.364865	0.369565	0.300546	0.27673	0.281437	0.304348	0.325843	0.268182	0.304348	0.369048	0.323529	0.313609	0.326923	0.401316
U148	YDR031W	YDR031W	no phenotype	novel	90.8	0.3268	2007-11-13	0.229984	0.21393	0.269461	0.153153	0.239437	0.191011	0.189189	0.206422	n/a	n/a	n/a	n/a	n/a	n/a	n/a	n/a	n/a
U149	YOR205C	FMP38	respiratory deficient	novel	0		2007-11-13	0.229984	0	0	0	0	0	0	0	0	n/a	n/a	n/a	n/a	n/a	n/a	n/a	n/a
U150	YMR071C	TVP18	no phenotype	novel	106.9	0.4461	2007-11-13	0.229984	0.184397	0.177489	0.308	0.23913	0.315789	0.242424	0.232	0.268293	n/a	n/a	n/a	n/a	n/a	n/a	n/a	n/a
U151	YER163C	YER163C	no phenotype	novel	100.5	0.9413	2007-11-13	0.229984	0.219355	0.178218	0.232323	0.252033	0.287582	0.217054	n/a	n/a	n/a	n/a	n/a	n/a	n/a	n/a	n/a	n/a
U152	YAL049C	YAL049C	altered	novel	71	0.0071	2007-11-13	0.229984	0.191011	0.18254	0.183908	0.166667	0.168	0.0875	n/a	n/a	n/a	n/a	n/a	n/a	n/a	n/a	n/a	n/a
U153	YDR248C	YDR248C	no phenotype	novel	95.1	0.685	2007-11-04	0.269836	0.271739	0.184397	0.195349	0.137755	0.303371	0.286432	0.273585	0.298611	0.311927	0.305882	0.254237	n/a	n/a	n/a	n/a	n/a
U154	YGR031W	YGR031W	no phenotype	novel	84.5	0.1175	2007-11-04	0.269836	0.273196	0.136	0.233645	0.205128	0.304762	0.203883	0.1875	0.2	0.22807	0.295082	0.242038	n/a	n/a	n/a	n/a	n/a
U155	YGL080W	FMP37	no phenotype	novel	93	0.6797	2007-11-04	0.269836	0.209459	0.269231	0.291457	0.303279	0.263374	0.265957	0.268817	0.294872	0.265734	0.189024	0.184466	0.236264	0.266355	0.205882	n/a	n/a
U156	YOR280C	FSH3	no phenotype	novel	95.1	0.618	2007-11-13	0.229984	0.25	0.183673	0.225806	0.210227	0.213115	0.242424	0.206107	n/a	n/a	n/a	n/a	n/a	n/a	n/a	n/a	n/a
U157	YLR351C	NIT3	no phenotype	novel	96.9	0.7595	2007-11-13	0.229984	0.215569	0.261194	0.1875	0.204082	0.227273	0.234783	0.229008	n/a	n/a	n/a	n/a	n/a	n/a	n/a	n/a	n/a
U158	YDL110C	TMA17	no phenotype	novel	89.7	0.2842	2007-11-13	0.229984	0.176471	0.195946	0.224719	0.232877	0.171271	0.231638	0.195266	0.222222	n/a	n/a	n/a	n/a	n/a	n/a	n/a	n/a
U159	YKL069W	YKL069W	no phenotype	novel	85	0.4519	2007-11-04	0.269836	0.0659341	0.1625	0.342541	0.26943	0.25	0.135484	0.257143	0.253846	0.10303	0.293651	0.20915	0.308219	0.297521	0.263158	n/a	n/a
