# Supplementary material for: Computationally Driven, Quantitative Experiments Discover Genes Required for Mitochondrial Biogenesis
Source: PLoS Genet. 2009 Mar 20;5(3):e1000407. doi: 10.1371/journal.pgen.1000407 (PMC2648979; doi:10.1371/journal.pgen.1000407)
Supplement: Table S7 — Raw petite frequency double mutant data. (0.06 MB XLS) [file pgen.1000407.s010.xls]

## Sheet: Sheet1
Table S7. Raw double mutant petite frequency data.
Petite frequency measurements for each double mutant that passed our data quality filters (see Methods) and the date the frequencies were counted. These individual frequencies were used to calculate the mean frequency and p-value with respect to wild-type for each mutant. These individual frequencies were used to generate the box and whisker plot in Fig. 4. Mutant distributions were always compar…							Wild-Types Per Day
							Date	Mean	Freq00	Freq01	Freq02	Freq03	Freq04	Freq05	Freq06	Freq07	Freq08	Freq09	Freq10	Freq11
							2008-05-10	0.246	0.23494	0.251534	0.246154	0.273684	0.128205	0.220779	0.186441	0.218391	0.255034	0.366279	0.257143	0.307692
							2008-05-11	0.237	0.222798	0.229008	0.251256	0.258706	0.236111	0.203704	0.186147	0.211765	0.307692	0.210884	0.246528	0.282443
							2008-05-12	0.284	0.218182	0.267677	0.351351	0.275641	0.194093	0.267241	0.251613	0.271084	0.311594	0.4	0.319672
							2008-05-13	0.197	0.165094	0.21831	0.131222	0.263473	0.214286	0.147059	0.135593	0.245	0.28022	0.177966	0.171429	0.217949
							2008-05-14	0.209	0.18894	0.243243	0.146154	0.191919	0.134969	0.272727	0.267176	0.133858	0.231959	0.155738	0.275676	0.262774
							2008-05-19	0.187	0.123762	0.153333	0.181818	0.184211	0.222826	0.197452	0.203704	0.202247	0.181818	0.197802	0.212291
							2008-05-20	0.238	0.204188	0.166667	0.226994	0.202312	0.26087	0.342975	0.267677	0.262136	0.248996	0.258216	0.175758
							2008-05-21	0.22	0.244186	0.230303	0.169231	0.185629	0.274775	0.180645	0.255924	0.213483	0.205357	0.262295	0.236364	0.176829
Column Key							2008-05-27	0.208	0.191781	0.209945	0.16791	0.124324	0.27933	0.210938	0.184211	0.197044	0.28	0.25	0.193103
A. Single mutant crossed into: Single mutant strain used to construct the double mutants used in this screen							2008-06-04	0.203	0.216	0.198529	0.235	0.1875	0.155556	0.1875	0.212598	0.219251	0.284848	0.171598	0.163934
B. Candidate Internal Reference ID: The reference ID used in our experiments. This ID appears in many raw data files.							2008-06-09	0.187	0.18018	0.144068	0.190789	0.245033	0.157407	0.204918
C. Candidate Systematic Name: Systematic nomenclature for Saccharomyces ORFs.							2008-06-11	0.112	0.0927152	0.161905	0.130435	0.0763359	0.2	0.0438596	0.0804598
	Described: http://www.yeastgenome.org/help/yeastGeneNomenclature.shtml#systemGenes						2008-06-17	0.22	0.294118	0.176056	0.176471	0.130631	0.22043	0.276471	0.211268	0.356322	0.224599	0.133858
D. Candidate Common Name: Common nomenclature for Saccharomyces ORFs.							2008-06-18	0.186	0.159722	0.159091	0.241026	0.192	0.186813	0.119403	0.142857	0.152866	0.158879	0.19685	0.336898
	Described: http://www.yeastgenome.org/help/yeastGeneNomenclature.shtml#systemGenes
E. Double Mutant Petite Assay Phenotype: The phenotype for each gene represented in Fig. 4.							Single mutants crossed into candidate strains
F. Mean Petite Frequency with Respect to Wild-type: Value for each mutant plotted in Fig. 4.							Mutant Strain	Mean WT%	WT%00	WT%01	WT%02	WT%03	WT%04	WT%05	WT%06	WT%07	WT%08	WT%09	WT%10	WT%11	WT%12	WT%13	WT%14	WT%15	WT%16	WT%17	WT%18	WT%19	WT%20	WT%21	WT%22	WT%23	WT%24	WT%25	WT%26	WT%27	WT%28	WT%29	WT%30	WT%31	WT%32	WT%33	WT%34	WT%35	WT%36	WT%37	WT%38	WT%39	WT%40
G. p-value (difference respect to wild-type): p-value that the value in the previous column							AIM17(YHL012C)	81.8558	72.8217	58.8697	72.6744	55.4187	78.7815	102.041	87.2406	53.312	61.3591	97.7387	64.5624	68.7255	110.865	106.045	109.275	89.0155	98.8794	71.5146	100.122	103.009	87.402	117.59	83.4069	108.748	109.742	86.2361	106.892	73.3568	56.2309	78.2473	52.9878	73.698	65.0399	79.7603	56.6335	85.3606	64.2368	81.124	56.3486	72.4055	69.4847
	is different than wild-type (see Methods).						TOM6	82.3506	19.9926	65.3603	60.1926	66.2174	95.9052	70.6807	66.6418	57.1216	96.1181	82.8263	80.7039	52.675	117.647	94.8767	74.7538	100.934	94.9418	31.2522	60.024	122.1	104.462	94.6532	100.04	94.5095	85.0873	47.619	60.9996	123.42	50.8373	58.2751	54.2355	106.772	94.1558	114.271	91.2853	90.812	68.6813	96.8456	113.285	106.838	74.3007
H. Date: date on which the experiment was performed, compare to the wild-type from the same date							RVS167	107.235	103.126	97.739	119.952	104.958	121.877	121.499	144.521	123.194	150.528	116.62	124.275	89.8647	121.503	103.174	93.5694	111.156	106.622	55.6738	92.7149	83.9362	97.5078	60.7402	105.856	130.902	127.452	133.971	116.133	70.6464	111.643	78.3699	93.4288	97.3157	115.759	81.7637	65.4807	134.71	110.193	112.581	85.8738	113.039	115.122
I. WT Mean: The mean frequency for wild-type from date in column H.							EHD3	122.621	129.982	284.362	122.84	103.937	214.18	116.844	247.574	88.2822	61.5922	62.1579	146.234	111.996	138.181	126.494	138.947	123.153	124.938	141.443	92.8107	95.7854	96.3804	61.5764	131.588	135.227	96.8099	96.6433	113.884	119.366	106.952	118.145	127.324	114.3	94.3693	164.753	78.2401	83.7054	202.504	72.2164	142.477	102.041	104.632
Single mutatnt crossed into	Candidate Internal Reference ID	Candidate Systematic Name	Candidate Common Name	Double Mutant Petite Assay Phenotype	Mean Petite Frequency with Respect to Wild-type	Joint p-value with each single mutant	Date	WT Mean	Freq00	Freq01	Freq02	Freq03	Freq04	Freq05	Freq06	Freq07
AIM17(YHL021C)	k40	YNL037C	IDH1	altered	57.484	0.000117453	2008-06-17	0.22	0.148936	0.0714286	0.175	0.0782609	0.125	0.134454	0.152174
AIM17(YHL021C)	k52	YOR367W	SCP1	no phenotype	95.0707	0.401257	2008-06-17	0.22	0.2	0.261111	0.241573	0.142077	0.262295	0.267857	0.139241	0.159091
AIM17(YHL021C)	k101	YLR390W	ECM19	no phenotype	84.9627	0.0978292	2008-06-17	0.22	0.228916	0.108527	0.320755	0.207921	0.153846	0.183908	0.163265	0.128205
AIM17(YHL021C)	k105	YMR092C	AIP1	no phenotype	76.6163	0.0108873	2008-06-17	0.22	0.209677	0.142857	0.176991	0.13253	0.106195	0.219895	0.175115	0.185185
AIM17(YHL021C)	k115	YOR354C	MSC6	no phenotype	85.6834	0.160366	2008-05-10	0.246	0.206186	0.25	0.262411	0.203704	0.164706	0.25	0.138462
AIM17(YHL021C)	k116	YOR356W	YOR356W	no phenotype	83.9474	0.853579	2008-05-10	0.246	0.197674	0.164634	0.204225	0.194175	0.262411	0.210227	0.227027	0.19171
AIM17(YHL021C)	U08	YLR253W	YLR253W	no phenotype	95.2105	0.172551	2008-05-10	0.246	0.218107	0.20155	0.251613	0.204918	0.190476	0.216418	0.321429	0.269231
AIM17(YHL021C)	U33	YDR061W	YDR061W	no phenotype	76.7667	0.238372	2008-05-11	0.237	0.179245	0.224551	0.18	0.162562	0.15508	0.190184
AIM17(YHL021C)	U35	YEL052W	AFG1	no phenotype	60.9211	0.00979149	2008-06-17	0.22	0.134454	0.138614	0.15493	0.108108
AIM17(YHL021C)	U36	YGR207C	YGR207C	no phenotype	115.543	0.000152992	2008-05-11	0.237	0.213115	0.217742	0.260274	0.333333	0.284314	0.289256	0.313253	0.279412
AIM17(YHL021C)	U39	YKL137W	YKL137W	no phenotype	124.269	4.95378e-05	2008-05-11	0.237	0.335714	0.245399	0.254098	0.333333	0.278409	0.213592	0.386503	0.309091
AIM17(YHL021C)	U43	YGR021W	YGR021W	no phenotype	69.4971	0.00699599	2008-05-11	0.237	0.15847	0.146597	0.15873	0.149068	0.216561	0.158824
AIM17(YHL021C)	U45	YGR235C	YGR235C	no phenotype	88.8945	0.784987	2008-05-11	0.237	0.148515	0.305164	0.214689	0.298851	0.215686	0.188406	0.103448
AIM17(YHL021C)	U46	YGR243W	FMP43	no phenotype	97.9479	0.17632	2008-05-11	0.237	0.206612	0.312102	0.25	0.256881	0.138298	0.267516	0.193548
AIM17(YHL021C)	U49	YNL168C	FMP41	no phenotype	105.325	0.0821312	2008-05-11	0.237	0.364486	0.216374	0.23913	0.234783	0.193333
AIM17(YHL021C)	U52	YJL066C	MPM1	no phenotype	102.945	0.031642	2008-05-11	0.237	0.278539	0.253086	0.22905	0.309677	0.230769	0.18543	0.221311
AIM17(YHL021C)	U60	YNL122C	YNL122C	no phenotype	92.4752	0.273332	2008-05-12	0.284	0.307692	0.25625	0.273585	0.223301	0.285714	0.272321	0.24581	0.236364
AIM17(YHL021C)	U61	YBL107C	YBL107C	no phenotype	95.9533	0.190025	2008-05-12	0.284	0.349112	0.29375	0.313043	0.232558	0.19883	0.274194	0.268571	0.25
AIM17(YHL021C)	U70	YER182W	FMP10	no phenotype	94.0233	0.21022	2008-05-12	0.284	0.220183	0.210526	0.206349	0.194175	0.316667	0.307692	0.316456	0.364162
AIM17(YHL021C)	U74	YLR077W	FMP25	no phenotype	108.429	0.000495915	2008-05-12	0.284	0.314286	0.296875	0.283186	0.334802	0.336788	0.3	0.290909	0.306667
AIM17(YHL021C)	U89	YGL226W	YGL226W	no phenotype	113.011	0.00269021	2008-05-12	0.284	0.405498	0.306748	0.270115	0.345238	0.385185	0.258333	0.297521	0.298969
AIM17(YHL021C)	U91	YBL059W	YBL059W	no phenotype	103.6	0.107329	2008-05-12	0.284	0.291667	0.291391	0.406897	0.203922	0.26875	0.33871	0.370629	0.181818
AIM17(YHL021C)	U94	YDR286C	YDR286C	no phenotype	104.309	0.0285653	2008-05-12	0.284	0.156489	0.35	0.343373	0.380368	0.306748	0.341463	0.269231	0.222222
AIM17(YHL021C)	U95	YIR024C	YIR024C	altered	154.565	1.53e-10	2008-05-12	0.284	0.414474	0.475	0.482517	0.427673	0.411429	0.386139	0.448276	0.466216
AIM17(YHL021C)	U101	YNR040W	YNR040W	no phenotype	101.883	0.0189268	2008-05-12	0.284	0.226562	0.318841	0.304348	0.221374	0.378531	0.276316	0.29661	0.292208
AIM17(YHL021C)	U105	YDL027C	YDL027C	no phenotype	112.807	0.000194422	2008-05-12	0.284	0.271605	0.257143	0.311765	0.291971	0.290698	0.315436	0.416667	0.407692
TOM6	k40	YNL037C	IDH1	no phenotype	106.687	0.0200222	2008-06-18	0.186	0.210227	0.222222	0.209945	0.196319	0.2	0.2	0.151261	0.197531
TOM6	k52	YOR367W	SCP1	no phenotype	109.199	0.0141529	2008-05-20	0.238	0.277778	0.259067	0.271084	0.307692	0.271318	0.221053	0.195122	0.276042
TOM6	k101	YLR390W	ECM19	no phenotype	114.576	0.0416208	2008-05-20	0.238	0.191011	0.267442	0.353211	0.321429	0.342105	0.214765	0.27451	0.217054
TOM6	k105	YMR092C	AIP1	no phenotype	105	0.0572659	2008-05-20	0.238	0.324503	0.18254	0.234568	0.218274	0.247423	0.240741	0.301255
TOM6	k115	YOR354C	MSC6	altered	135.738	8.15806e-06	2008-05-20	0.238	0.309783	0.258065	0.310345	0.28481	0.356808	0.329825	0.411765
TOM6	k116	YOR356W	YOR356W	no phenotype	110.438	0.0208488	2008-05-20	0.238	0.206667	0.255924	0.281915	0.33121	0.222749	0.248322	0.293103
TOM6	U08	YLR253W	YLR253W	no phenotype	102.684	0.0780146	2008-05-20	0.238	0.230769	0.235632	0.333333	0.19708	0.220238	0.202614	0.291045
TOM6	U33	YDR061W	YDR061W	no phenotype	109.976	0.0313499	2008-05-21	0.22	0.210526	0.210843	0.317073	0.244444	0.236842	0.234177	0.239726
TOM6	U35	YEL052W	AFG1	no data	n/a	n/a	n/a	n/a
TOM6	U36	YGR207C	YGR207C	no phenotype	101.502	0.209223	2008-05-21	0.22	0.220472	0.240816	0.160494	0.262376	0.183673	0.272
TOM6	U39	YKL137W	YKL137W	altered	145.596	2.51273e-06	2008-05-21	0.22	0.251572	0.326425	0.293578	0.366197	0.294574	0.264706	0.362205	0.403226
TOM6	U43	YGR021W	YGR021W	no phenotype	125.095	0.000800537	2008-06-18	0.186	0.189781	0.212766	0.24026	0.213675	0.318471	0.154321	0.299465
TOM6	U45	YGR235C	YGR235C	no phenotype	98.9869	0.126078	2008-05-21	0.22	0.174699	0.18797	0.201117	0.237179	0.254902	0.25641	0.212121
TOM6	U46	YGR243W	FMP43	no phenotype	97.2745	0.462168	2008-05-21	0.22	0.179191	0.175879	0.25	0.1875	0.222222	0.269231
TOM6	U49	YNL168C	FMP41	no phenotype	93.7431	0.0180141	2008-05-21	0.22	0.186335	0.219653	0.206522	0.197044	0.197368	0.254902	0.181818
TOM6	U52	YJL066C	MPM1	no phenotype	90.0751	0.171048	2008-05-21	0.22	0.211982	0.208738	0.296875	0.229008	0.141509	0.180233	0.118812
TOM6	U60	YNL122C	YNL122C	no phenotype	88.5924	0.705932	2008-05-27	0.208	0.181287	0.141104	0.198758	0.234783	0.181818	0.167883
TOM6	U61	YBL107C	YBL107C	no phenotype	92.0469	0.872512	2008-05-27	0.208	0.196203	0.202128	0.15	0.111111	0.333333	0.121622	0.225806
TOM6	U70	YER182W	FMP10	no phenotype	97.4253	0.0378616	2008-06-18	0.186	0.207921	0.181818	0.217617	0.186441	0.150538	0.142857	0.181287
TOM6	U74	YLR077W	FMP25	no phenotype	115.298	0.0286186	2008-05-27	0.208	0.252174	0.339806	0.225352	0.142857	0.282609	0.25	0.159091	0.266667
TOM6	U89	YGL226W	YGL226W	no phenotype	110.889	0.301538	2008-05-27	0.208	0.196429	0.240876	0.180328	0.304965
TOM6	U91	YBL059W	YBL059W	no phenotype	78.3132	0.274875	2008-05-27	0.208	0.135417	0.198895	0.154362
TOM6	U94	YDR286C	YDR286C	no phenotype	61.9589	0.0525617	2008-05-27	0.208	0.115385	0.0754717	0.195767
TOM6	U95	YIR024C	YIR024C	no phenotype	117.407	0.0337579	2008-05-27	0.208	0.292793	0.391304	0.0769231	0.215385	0.258065	0.230769
TOM6	U101	YNR040W	YNR040W	no phenotype	89.482	0.625953	2008-05-27	0.208	0.205607	0.182692	0.170068
TOM6	U105	YDL027C	YDL027C	no phenotype	76.3911	0.361141	2008-05-27	0.208	0.146154	0.18	0.15942	0.15
RVS167	k40	YNL037C	IDH1	respiratory deficient	0	1.22995e-07	2008-05-13	0.197	0	0	0	0	0	0	0	0
RVS167	k52	YOR367W	SCP1	no phenotype	104.508	0.886688	2008-05-13	0.197	0.217778	0.192513	0.20122	0.229167	0.132743	0.239766	0.227979
RVS167	k101	YLR390W	ECM19	no phenotype	103.365	0.934481	2008-05-13	0.197	0.220339	0.231132	0.10119	0.20979	0.291391	0.208861	0.162698
RVS167	k105	YMR092C	AIP1	altered	78.173	0.000395399	2008-05-13	0.197	0.179688	0.173516	0.137755	0.0853659	0.146067	0.201613
RVS167	k115	YOR354C	MSC6	no phenotype	99.131	0.454479	2008-05-13	0.197	0.185185	0.236994	0.148515	0.140496	0.2	0.183099	0.272727
RVS167	k116	YOR356W	YOR356W	no phenotype	95.5304	0.546206	2008-05-13	0.197	0.238806	0.179487	0.125	0.224638	0.157534	0.203704
RVS167	U08	YLR253W	YLR253W	no phenotype	80.8564	0.0105277	2008-05-13	0.197	0.154412	0.140351	0.105882	0.149351	0.15493	0.2	0.210084
RVS167	U33	YDR061W	YDR061W	no phenotype	92.7873	0.332987	2008-05-14	0.209	0.128	0.229358	0.177778	0.133858	0.238462	0.256098
RVS167	U35	YEL052W	AFG1	no phenotype	106.066	0.918657	2008-05-14	0.209	0.256831	0.2125	0.300699	0.209524	0.118812	0.231707
RVS167	U36	YGR207C	YGR207C	no phenotype	106.498	0.889648	2008-05-14	0.209	0.19209	0.236486	0.298246	0.232955	0.219298	0.159091	0.219895
RVS167	U39	YKL137W	YKL137W	no phenotype	135.406	0.029567	2008-05-14	0.209	0.22093	0.189781	0.325843	0.31875	0.292683	0.35
RVS167	U43	YGR021W	YGR021W	no phenotype	74.5299	0.0361193	2008-05-14	0.209	0.0808081	0.156627	0.177966	0.0588235	0.0714286	0.227273	0.1875	0.285714
RVS167	U45	YGR235C	YGR235C	no phenotype	102.749	0.527341	2008-05-14	0.209	0.291892	0.123457	0.188034	0.237288	0.233051
RVS167	U46	YGR243W	FMP43	no phenotype	103.826	0.389897	2008-05-14	0.209	0.1	0.273885	0.241758	0.230088	0.228395	0.227848
RVS167	U49	YNL168C	FMP41	no phenotype	100.609	0.302131	2008-05-14	0.209	0.230216	0.184615	0.238411	0.24812	0.15
RVS167	U52	YJL066C	MPM1	altered	82.7093	0.000301433	2008-05-14	0.209	0.175	0.183333	0.186047	0.135593	0.162791	0.14	0.227273
RVS167	U60	YNL122C	YNL122C	no phenotype	118.59	0.0533536	2008-05-19	0.187	0.172414	0.161137	0.198198	0.253521	0.239264	0.212903	0.271357	0.265306
RVS167	U61	YBL107C	YBL107C	no phenotype	86.7688	0.0264481	2008-05-19	0.187	0.183544	0.109756	0.169811	0.172727	0.153846	0.196721	0.114286	0.197368
RVS167	U70	YER182W	FMP10	no phenotype	105.418	0.794469	2008-05-19	0.187	0.22	0.170732	0.224719	0.173077
RVS167	U74	YLR077W	FMP25	no phenotype	105.606	0.446443	2008-05-19	0.187	0.184783	0.335938	0.190476	0.28	0.159091	0.122449	0.121951	0.185185
RVS167	U89	YGL226W	YGL226W	no phenotype	94.305	0.302946	2008-05-19	0.187	0.141176	0.116279	0.160377	0.189024	0.207547	0.243697
RVS167	U91	YBL059W	YBL059W	no data	n/a	n/a	n/a	n/a
RVS167	U94	YDR286C	YDR286C	altered	210.76	9.61275e-08	2008-05-19	0.187	0.423256	0.271845	0.327684	0.492537	0.455285
RVS167	U95	YIR024C	YIR024C	no phenotype	123.282	0.0190048	2008-05-19	0.187	0.229508	0.267974	0.234742	0.218085	0.202381
RVS167	U101	YNR040W	YNR040W	no phenotype	125.265	0.0138359	2008-05-19	0.187	0.21118	0.217687	0.214286	0.227723	0.221429	0.276923	0.270492
RVS167	U105	YDL027C	YDL027C	altered	135.394	8.00027e-06	2008-05-19	0.187	0.236948	0.285714	0.274194	0.198529	0.220096	0.235294	0.318182	0.256545
EHD3	k40	YNL037C	IDH1	no phenotype	95.997	0.162648	2008-06-04	0.203	0.0847458	0.175573	0.283186	0.172414	0.285714	0.178571	0.227273	0.151515
EHD3	k52	YOR367W	SCP1	no phenotype	106.263	0.722016	2008-06-04	0.203	0.230337	0.243243	0.145833	0.207547	0.368421	0.259259	0.128205	0.142857
EHD3	k101	YLR390W	ECM19	no phenotype	112.531	0.683803	2008-06-04	0.203	0.255474	0.179775	0.252632	0.186992	0.2	0.365079	0.207547	0.18
EHD3	k105	YMR092C	AIP1	no data	n/a	n/a	n/a	n/a
EHD3	k115	YOR354C	MSC6	no phenotype	86.2573	0.0200078	2008-06-04	0.203	0.178571	0.252336	0.238806	0.16129	0.0588235	0.157895	0.231884	0.121212
EHD3	k116	YOR356W	YOR356W	no phenotype	91.4214	0.07734	2008-06-04	0.203	0.159091	0.173228	0.198529	0.171875	0.230769	0.208333	0.2	0.142857
EHD3	U08	YLR253W	YLR253W	no data	n/a	n/a	n/a	n/a
EHD3	U33	YDR061W	YDR061W	no phenotype	78.5639	0.0408044	2008-06-09	0.187	0.0993789	0.260465	0.240964	0.189655	0.211765	0.0381679	0.0238095	0.111111
EHD3	U35	YEL052W	AFG1	no data	n/a	n/a	n/a	n/a
EHD3	U36	YGR207C	YGR207C	no phenotype	118.559	0.563736	2008-06-09	0.187	0.254777	0.183908	0.242647	0.188235	0.248705	0.211957
EHD3	U39	YKL137W	YKL137W	no phenotype	114.627	0.837792	2008-06-09	0.187	0.2	0.214286	0.259259	0.170732	0.227488
EHD3	U43	YGR021W	YGR021W	no data	n/a	n/a	n/a	n/a
EHD3	U45	YGR235C	YGR235C	no phenotype	119.24	0.0462482	2008-06-09	0.187	0.197531	0.184932	0.257576	0.207921	0.2	0.147059	0.19863	0.2
EHD3	U46	YGR243W	FMP43	no phenotype	96.3597	0.487096	2008-06-09	0.187	0.189474	0.186207	0.324742	0.191489
EHD3	U49	YNL168C	FMP41	no phenotype	96.3597	0.0230532	2008-06-09	0.187	0.233333	0.153846	0.20438	0.178862	0.166667	0.144068
EHD3	U52	YJL066C	MPM1	no phenotype	118.799	0.508073	2008-06-09	0.187	0.218391	0.24026	0.202247	0.239726	0.210145
EHD3	U60	YNL122C	YNL122C	no phenotype	126.915	0.00898609	2008-06-11	0.112	0.137931	0.151724	0.141732	0.15625	0.101124	0.155556	0.122302	0.170543
EHD3	U61	YBL107C	YBL107C	no phenotype	88.416	0.0530192	2008-06-11	0.112	0.0947368	0.0674157	0.0803571	0.0860927	0.118012	0.147541
EHD3	U70	YER182W	FMP10	altered	153.575	0.00593861	2008-06-11	0.112	0.160377	0.15873	0.223214	0.145695
EHD3	U74	YLR077W	FMP25	no phenotype	110.512	0.493783	2008-06-11	0.112	0.105263	0.182353	0.113636	0.108434	0.123288	0.132812	0.100629
EHD3	U89	YGL226W	YGL226W	no phenotype	114.463	0.865887	2008-06-11	0.112	0.164634	0.142857	0.188811	0.118056	0.0617284	0.134969	0.0863309
EHD3	U91	YBL059W	YBL059W	no phenotype	106.482	0.64361	2008-06-11	0.112	0.14554	0.0943396	0.0938776	0.134021	0.103448	0.14433
EHD3	U94	YDR286C	YDR286C	no phenotype	109.686	0.666175	2008-06-11	0.112	0.0804598	0.240741	0.102041	0.150289	0.101695	0.130952	0.0537634
EHD3	U95	YIR024C	YIR024C	altered	191.946	0.00401568	2008-06-11	0.112	0.232558	0.211009	0.298507	0.206612	0.126214
EHD3	U101	YNR040W	YNR040W	no phenotype	95.3846	0.416847	2008-06-11	0.112	0.1	0.161765	0.122449	0.0674157	0.0825243
EHD3	U105	YDL027C	YDL027C	no phenotype	97.6072	0.431887	2008-06-11	0.112	0.166667	0.126667	0.12987	0.0731707	0.101695	0.0578512
[truncated: 7 more columns]
