# Supplementary material for: Computationally Driven, Quantitative Experiments Discover Genes Required for Mitochondrial Biogenesis
Source: PLoS Genet. 2009 Mar 20;5(3):e1000407. doi: 10.1371/journal.pgen.1000407 (PMC2648979; doi:10.1371/journal.pgen.1000407)
Supplement: Table S8 — Raw data for mitochondrial motility assays. (0.04 MB XLS) [file pgen.1000407.s011.xls]

## Sheet: Sheet1
Description of Table S8. Raw data for mitochondrial motility assays.
The frequency of sustained mitochondrial movements was obtained for wild type, a puf3D strain, an aim21D strain, and three chemical exposures as described in the “Mitochondrial Tracking Microscopy” section of the Methods. Due to the size of this table, it is only available online.
Minute of Observation	wild-type	puf3D	aim21D	NaCl	NaF	NaN3
1	0	0	0	2	0	0
2	2	0	0	5	0	0
3	0	0	0	0	0	0
4	0	0	0	0	1	0
5	3	0	0	0	0	0
6	2	1	0	0	0	0
7	0	1	0	1	0	0
8	0	0	0	0	0	0
9	1	0	0	0		0
10	0	1	0	2		0
11	0	1	2	0		1
12	0	0	0	0		0
13	0	1	0	0
14	2	0	1	0
15	0	2	0	2
16	0	2	1	2
17	1	0	0	2
18	1	1	0	1
19	0	1	3	1
20	1	0	0	4
21	1	0	0
22	0	0	0
23	4	0	3
24	4	0	1
25	2	2	0
26	1	1	0
27	2	0	1
28	0	0	0
29	0	2	0
30	0	1	0
31	0	1	0
32	0	1	0
33	1	1	0
34	0	1	1
35	1	0	1
36	0	0	0
37	0	0	1
38	0	0	0
39	0	1	0
40	0	2	1
41	2	0	0
42	1	0	1
43	3	0	0
44	1	0	0
45	0	0	0
46	0	1	0
47	0	2	0
48	1	1	1
49	1	0	0
50	1	1	0
51	0	2	1
52	0	2	0
53	1	0	1
54	0	1	1
55	0	0	0
56	0	0	1
57	0		0
58	0		0
59	0		0
60	4		0
61	3		0
62	5		0
63	4		0
64	4		1
65	3		0
66	1		1
67	0		0
68	1		0
69	1
70	0
71	0
72	0
73	2
74	1
75	1
76	1
77	2
78	0
	wild-type	puf3D	aim21D	NaCl	NaF	NaN3
Avg. Events per minute	0.935897	0.607143	0.352941	1.1	0.125	0.0833333
Standard Error	0.14408	0.0976296	0.0805074	0.323631	0.125	0.0833333
