# Supplementary material for: Computationally Driven, Quantitative Experiments Discover Genes Required for Mitochondrial Biogenesis
Source: PLoS Genet. 2009 Mar 20;5(3):e1000407. doi: 10.1371/journal.pgen.1000407 (PMC2648979; doi:10.1371/journal.pgen.1000407)
Supplement: Dataset S1 — Raw respiratory growth data. A zip file containing 48 tab-delimited text files containing the raw data from the Tecan GENios reader. Additionally, a readme text file and plate key is contained in the zip file. The plate key uses our internal reference id for each mutant (internal reference id is matched with common and systematic gene names in Table S2). Raw optical density measurements from Tecan GENios plate incubator and reader. Wells are numbered in increasing order from upper left to lower right and can be converted to our internal identifiers using the included key (complete plate key). Not all original plates were assayed for growth curves, and there are two replicates of plate 20. (1.82 MB ZIP) [file pgen.1000407.s012.zip]

Archive with 51 entries (50 files):
- mitochondria_table_s7/
- mitochondria_table_s7/complete_plate_key.xls
- mitochondria_table_s7/p01_glu.txt
- mitochondria_table_s7/p01_gly.txt
- mitochondria_table_s7/p02_glu.txt
- mitochondria_table_s7/p02_gly.txt
- mitochondria_table_s7/p03_glu.txt
- mitochondria_table_s7/p03_gly.txt
- mitochondria_table_s7/p04_glu.txt
- mitochondria_table_s7/p04_gly.txt
- mitochondria_table_s7/p05_glu.txt
- mitochondria_table_s7/p05_gly.txt
- mitochondria_table_s7/p06_glu.txt
- mitochondria_table_s7/p06_gly.txt
- mitochondria_table_s7/p07_glu.txt
- mitochondria_table_s7/p07_gly.txt
- mitochondria_table_s7/p08_glu.txt
- mitochondria_table_s7/p08_gly.txt
- mitochondria_table_s7/p09_glu.txt
- mitochondria_table_s7/p09_gly.txt
- mitochondria_table_s7/p10_glu.txt
- mitochondria_table_s7/p10_gly.txt
- mitochondria_table_s7/p11_glu.txt
- mitochondria_table_s7/p11_gly.txt
- mitochondria_table_s7/p12_glu.txt
- mitochondria_table_s7/p12_gly.txt
- mitochondria_table_s7/p13_glu.txt
- mitochondria_table_s7/p13_gly.txt
- mitochondria_table_s7/p14_glu.txt
- mitochondria_table_s7/p14_gly.txt
- mitochondria_table_s7/p15_glu.txt
- mitochondria_table_s7/p15_gly.txt
- mitochondria_table_s7/p16_glu.txt
- mitochondria_table_s7/p16_gly.txt
- mitochondria_table_s7/p17_glu.txt
- mitochondria_table_s7/p17_gly.txt
- mitochondria_table_s7/p18_glu.txt
- mitochondria_table_s7/p18_gly.txt
- mitochondria_table_s7/p19_glu.txt
- mitochondria_table_s7/p19_gly.txt
- mitochondria_table_s7/p20a_glu.txt
- mitochondria_table_s7/p20a_gly.txt
- mitochondria_table_s7/p20_glu.txt
- mitochondria_table_s7/p20_gly.txt
- mitochondria_table_s7/p21_glu.txt
- mitochondria_table_s7/p21_gly.txt
- mitochondria_table_s7/p22_glu.txt
- mitochondria_table_s7/p22_gly.txt
- mitochondria_table_s7/p23_glu.txt
- mitochondria_table_s7/p23_gly.txt
- mitochondria_table_s7/README.txt
