# Supplementary material for: Computationally Driven, Quantitative Experiments Discover Genes Required for Mitochondrial Biogenesis
Source: PLoS Genet. 2009 Mar 20;5(3):e1000407. doi: 10.1371/journal.pgen.1000407 (PMC2648979; doi:10.1371/journal.pgen.1000407)
Supplement: Dataset S1 — Raw respiratory growth data. A zip file containing 48 tab-delimited text files containing the raw data from the Tecan GENios reader. Additionally, a readme text file and plate key is contained in the zip file. The plate key uses our internal reference id for each mutant (internal reference id is matched with common and systematic gene names in Table S2). Raw optical density measurements from Tecan GENios plate incubator and reader. Wells are numbered in increasing order from upper left to lower right and can be converted to our internal identifiers using the included key (complete plate key). Not all original plates were assayed for growth curves, and there are two replicates of plate 20. (1.82 MB ZIP) [file pgen.1000407.s012.zip › mitochondria_table_s7/complete_plate_key.xls]

## Sheet: Sheet1
plate m1
	u1	u2	u3	u4	u5	u6	u7	u8	u9	u10	u11	u12
	u1	u2	u3	u4	u5	u6	u7	u8	u9	u10	u11	u12
	u1	u2	u3	u4	u5	u6	u7	u8	u9	u10	u11	u12
	u1	u2	u3	u4	u5	u6	u7	u8	u9	u10	u11	u12
	u1	u2	u3	u4	u5	u6	u7	u8	u9	u10	u11	u12
	u1	u2	u3	u4	u5	u6	u7	u8	u9	u10	u11	u12
	wt	wt	wt	wt	wt	wt	wt	wt	wt	wt	wt	wt
	wt	wt	wt	wt	wt	wt	wt	wt	wt	wt	wt	wt
plate m2
	u13	u14	u15	u16	u17	u18	u19	u20	u21	u22	u23	u24
	u13	u14	u15	u16	u17	u18	u19	u20	u21	u22	u23	u24
	u13	u14	u15	u16	u17	u18	u19	u20	u21	u22	u23	u24
	u13	u14	u15	u16	u17	u18	u19	u20	u21	u22	u23	u24
	u13	u14	u15	u16	u17	u18	u19	u20	u21	u22	u23	u24
	u13	u14	u15	u16	u17	u18	u19	u20	u21	u22	u23	u24
	wt	wt	wt	wt	wt	wt	wt	wt	wt	wt	wt	wt
	wt	wt	wt	wt	wt	wt	wt	wt	wt	wt	wt	wt
plate m3
	u25	u26	u27	u28	u29	u30	u31	u32	u33	u34	u35	u36
	u25	u26	u27	u28	u29	u30	u31	u32	u33	u34	u35	u36
	u25	u26	u27	u28	u29	u30	u31	u32	u33	u34	u35	u36
	u25	u26	u27	u28	u29	u30	u31	u32	u33	u34	u35	u36
	u25	u26	u27	u28	u29	u30	u31	u32	u33	u34	u35	u36
	u25	u26	u27	u28	u29	u30	u31	u32	u33	u34	u35	u36
	wt	wt	wt	wt	wt	wt	wt	wt	wt	wt	wt	wt
	wt	wt	wt	wt	wt	wt	wt	wt	wt	wt	wt	wt
		kanMX phenotype wrong (filter out of data)							blank well
plate m4
	u37	u38	u39	u40	u41	u42	u43	u44	u45	u46	u47	u48
	u37	u38	u39	u40	u41	u42	u43	u44	u45	u46	u47	u48
	u37	u38	u39	u40	u41	u42	u43	u44	u45	u46	u47	u48
	u37	u38	u39	u40	u41	u42	u43	u44	u45	u46	u47	u48
	u37	u38	u39	u40	u41	u42	u43	u44	u45	u46	u47	u48
	u37	u38	u39	u40	u41	u42	u43	u44	u45	u46	u47	u48
	wt	wt	wt	wt	wt	wt	wt	wt	wt	wt	wt	wt
	wt	wt	wt	wt	wt	wt	wt	wt	wt	wt	wt	wt
plate m5
	u49	u50	u51	u52	u53	u54	u55	u56	u57	u58	u59	u60
	u49	u50	u51	u52	u53	u54	u55	u56	u57	u58	u59	u60
	u49	u50	u51	u52	u53	u54	u55	u56	u57	u58	u59	u60
	u49	u50	u51	u52	u53	u54	u55	u56	u57	u58	u59	u60
	u49	u50	u51	u52	u53	u54	u55	u56	u57	u58	u59	u60
	u49	u50	u51	u52	u53	u54	u55	u56	u57	u58	u59	u60
	wt	wt	wt	wt	wt	wt	wt	wt	wt	wt	wt	wt
	wt	wt	wt	wt	wt	wt	wt	wt	wt	wt	wt	wt
plate m6
	u61	u62	u63	u64	u65	u66	u67	u68	u69	u70	u71	u72
	u61	u62	u63	u64	u65	u66	u67	u68	u69	u70	u71	u72
	u61	u62	u63	u64	u65	u66	u67	u68	u69	u70	u71	u72
	u61	u62	u63	u64	u65	u66	u67	u68	u69	u70	u71	u72
	u61	u62	u63	u64	u65	u66	u67	u68	u69	u70	u71	u72
	u61	u62	u63	u64	u65	u66	u67	u68	u69	u70	u71	u72
	wt	wt	wt	wt	wt	wt	wt	wt	wt	wt	wt	wt
	wt	wt	wt	wt	wt	wt	wt	wt	wt	wt	wt	wt
		kanMX phenotype wrong (filter out of data)							blank well
plate m7
	k1	k2	k3	k4	k5	k6	k7	k8	k9	k10	k11	k12
	k1	k2	k3	k4	k5	k6	k7	k8	k9	k10	k11	k12
	k1	k2	k3	k4	k5	k6	k7	k8	k9	k10	k11	k12
	k1	k2	k3	k4	k5	k6	k7	k8	k9	k10	k11	k12
	k1	k2	k3	k4	k5	k6	k7	k8	k9	k10	k11	k12
	k1	k2	k3	k4	k5	k6	k7	k8	k9	k10	k11	k12
	wt	wt	wt	wt	wt	wt	wt	wt	wt	wt	wt	wt
	wt	wt	wt	wt	wt	wt	wt	wt	wt	wt	wt	wt
plate m8
	k13	k14	k15	k16	k17	k18	k19	k20	k21	k22	k23	k24
	k13	k14	k15	k16	k17	k18	k19	k20	k21	k22	k23	k24
	k13	k14	k15	k16	k17	k18	k19	k20	k21	k22	k23	k24
	k13	k14	k15	k16	k17	k18	k19	k20	k21	k22	k23	k24
	k13	k14	k15	k16	k17	k18	k19	k20	k21	k22	k23	k24
	k13	k14	k15	k16	k17	k18	k19	k20	k21	k22	k23	k24
	wt	wt	wt	wt	wt	wt	wt	wt	wt	wt	wt	wt
	wt	wt	wt	wt	wt	wt	wt	wt	wt	wt	wt	wt
plate m9
	k25	k26	k27	k28	k29	k30	k31	k32	k33	k34	k35	k36
	k25	k26	k27	k28	k29	k30	k31	k32	k33	k34	k35	k36
	k25	k26	k27	k28	k29	k30	k31	k32	k33	k34	k35	k36
	k25	k26	k27	k28	k29	k30	k31	k32	k33	k34	k35	k36
	k25	k26	k27	k28	k29	k30	k31	k32	k33	k34	k35	k36
	k25	k26	k27	k28	k29	k30	k31	k32	k33	k34	k35	k36
	wt	wt	wt	wt	wt	wt	wt	wt	wt	wt	wt	wt
	wt	wt	wt	wt	wt	wt	wt	wt	wt	wt	wt	wt
		kanMX phenotype wrong (filter out of data)							blank well
plate m10
	k37	k38	k39	k40	k41	k42	k43	k44	k45	k46	k47	k48
	k37	k38	k39	k40	k41	k42	k43	k44	k45	k46	k47	k48
	k37	k38	k39	k40	k41	k42	k43	k44	k45	k46	k47	k48
	k37	k38	k39	k40	k41	k42	k43	k44	k45	k46	k47	k48
	k37	k38	k39	k40	k41	k42	k43	k44	k45	k46	k47	k48
	k37	k38	k39	k40	k41	k42	k43	k44	k45	k46	k47	k48
	wt	wt	wt	wt	wt	wt	wt	wt	wt	wt	wt	wt
	wt	wt	wt	wt	wt	wt	wt	wt	wt	wt	wt	wt
plate m11
	k49	k50	k51	k52	k53	k54	k55	k56	k57	k58	k59	k60
	k49	k50	k51	k52	k53	k54	k55	k56	k57	k58	k59	k60
	k49	k50	k51	k52	k53	k54	k55	k56	k57	k58	k59	k60
	k49	k50	k51	k52	k53	k54	k55	k56	k57	k58	k59	k60
	k49	k50	k51	k52	k53	k54	k55	k56	k57	k58	k59	k60
	k49	k50	k51	k52	k53	k54	k55	k56	k57	k58	k59	k60
	wt	wt	wt	wt	wt	wt	wt	wt	wt	wt	wt	wt
	wt	wt	wt	wt	wt	wt	wt	wt	wt	wt	wt	wt
plate m12
	k61	k62	k63	k64	k65	k66	k67	k68	k69	k70	k71	k72
	k61	k62	k63	k64	k65	k66	k67	k68	k69	k70	k71	k72
	k61	k62	k63	k64	k65	k66	k67	k68	k69	k70	k71	k72
	k61	k62	k63	k64	k65	k66	k67	k68	k69	k70	k71	k72
	k61	k62	k63	k64	k65	k66	k67	k68	k69	k70	k71	k72
	k61	k62	k63	k64	k65	k66	k67	k68	k69	k70	k71	k72
	wt	wt	wt	wt	wt	wt	wt	wt	wt	wt	wt	wt
	wt	wt	wt	wt	wt	wt	wt	wt	wt	wt	wt	wt
		kanMX phenotype wrong (filter out of data)							blank well
plate m13
	r1	r2	r3	r4	r5	r6	r7	r8	r9	r10	r11	r12
	r1	r2	r3	r4	r5	r6	r7	r8	r9	r10	r11	r12
	r1	r2	r3	r4	r5	r6	r7	r8	r9	r10	r11	r12
	r1	r2	r3	r4	r5	r6	r7	r8	r9	r10	r11	r12
	r1	r2	r3	r4	r5	r6	r7	r8	r9	r10	r11	r12
	r1	r2	r3	r4	r5	r6	r7	r8	r9	r10	r11	r12
	wt	wt	wt	wt	wt	wt	wt	wt	wt	wt	wt	wt
	wt	wt	wt	wt	wt	wt	wt	wt	wt	wt	wt	wt
plate m14
	r13	r14	r15	r16	r17	r18	r19	r20	r21	r22	r23	r24
	r13	r14	r15	r16	r17	r18	r19	r20	r21	r22	r23	r24
	r13	r14	r15	r16	r17	r18	r19	r20	r21	r22	r23	r24
	r13	r14	r15	r16	r17	r18	r19	r20	r21	r22	r23	r24
	r13	r14	r15	r16	r17	r18	r19	r20	r21	r22	r23	r24
	r13	r14	r15	r16	r17	r18	r19	r20	r21	r22	r23	r24
	wt	wt	wt	wt	wt	wt	wt	wt	wt	wt	wt	wt
	wt	wt	wt	wt	wt	wt	wt	wt	wt	wt	wt	wt
		kanMX phenotype wrong (filter out of data)							blank well
plate m15
	d01	d02	d03	d04	d05	d06	d07	d08	d09	d10	d11
	d01	d02	d03	d04	d05	d06	d07	d08	d09	d10	d11
	d01	d02	d03	d04	d05	d06	d07	d08	d09	d10	d11
	d01	d02	d03	d04	d05	d06	d07	d08	d09	d10	d11
	d01	d02	d03	d04	d05	d06	d07	d08	d09	d10	d11
	d01	d02	d03	d04	d05	d06	d07	d08	d09	d10	d11
	wt	wt	wt	wt	wt	wt	wt	wt	wt	wt	wt
	wt	wt	wt	wt	wt	wt	wt	wt	wt	wt	wt
plate m16
	r25	r26	r27	r28	r29	r30	r31	r32	r33	r34	r35	r36
	r25	r26	r27	r28	r29	r30	r31	r32	r33	r34	r35	r36
	r25	r26	r27	r28	r29	r30	r31	r32	r33	r34	r35	r36
	r25	r26	r27	r28	r29	r30	r31	r32	r33	r34	r35	r36
	r25	r26	r27	r28	r29	r30	r31	r32	r33	r34	r35	r36
	r25	r26	r27	r28	r29	r30	r31	r32	r33	r34	r35	r36
	wt	wt	wt	wt	wt	wt	wt	wt	wt	wt	wt	wt
	wt	wt	wt	wt	wt	wt	wt	wt	wt	wt	wt	wt
plate m17
	r37	r38	r39	r40	r41	r42	r43	r44	r45	r46	r47	r48
	r37	r38	r39	r40	r41	r42	r43	r44	r45	r46	r47	r48
	r37	r38	r39	r40	r41	r42	r43	r44	r45	r46	r47	r48
	r37	r38	r39	r40	r41	r42	r43	r44	r45	r46	r47	r48
	r37	r38	r39	r40	r41	r42	r43	r44	r45	r46	r47	r48
	r37	r38	r39	r40	r41	r42	r43	r44	r45	r46	r47	r48
	wt	wt	wt	wt	wt	wt	wt	wt	wt	wt	wt	wt
	wt	wt	wt	wt	wt	wt	wt	wt	wt	wt	wt	wt
plate m18
	k109	k110	k111	k112	k113	k114	k115	k116	k116	k117	k118	k119
	k109	k110	k111	k112	k113	k114	k115	k116	k116	k117	k118	k119
	k109	k110	k111	k112	k113	k114	k115	k116	k116	k117	k118	k119
	k109	k110	k111	k112	k113	k114	k115	k116	k116	k117	k118	k119
	k109	k110	k111	k112	k113	k114	k115	k116	k116	k117	k118	k119
	k109	k110	k111	k112	k113	k114	k115	k116	k116	k117	k118	k119
	wt	wt	wt	wt	wt	wt	wt	wt	wt	wt	wt	wt
	wt	wt	wt	wt	wt	wt	wt	wt	wt	wt	wt	wt
plate m19
	k73	k74	k75	k76	k77	k78	k79	k80	k81	k82	k83	k84
	k73	k74	k75	k76	k77	k78	k79	k80	k81	k82	k83	k84
	k73	k74	k75	k76	k77	k78	k79	k80	k81	k82	k83	k84
	k73	k74	k75	k76	k77	k78	k79	k80	k81	k82	k83	k84
	k73	k74	k75	k76	k77	k78	k79	k80	k81	k82	k83	k84
	k73	k74	k75	k76	k77	k78	k79	k80	k81	k82	k83	k84
	wt	wt	wt	wt	wt	wt	wt	wt	wt	wt	wt	wt
	wt	wt	wt	wt	wt	wt	wt	wt	wt	wt	wt	wt
plate m20
	k85	k86	k87	k88	k89	k90	k91	k92	k93	k94	k95	k96
	k85	k86	k87	k88	k89	k90	k91	k92	k93	k94	k95	k96
	k85	k86	k87	k88	k89	k90	k91	k92	k93	k94	k95	k96
	k85	k86	k87	k88	k89	k90	k91	k92	k93	k94	k95	k96
	k85	k86	k87	k88	k89	k90	k91	k92	k93	k94	k95	k96
	k85	k86	k87	k88	k89	k90	k91	k92	k93	k94	k95	k96
	wt	wt	wt	wt	wt	wt	wt	wt	wt	wt	wt	wt
	wt	wt	wt	wt	wt	wt	wt	wt	wt	wt	wt	wt
plate m21
	k97	k98	k99	k100	k101	k102	k103	k104	k105	k106	k107	k108
	k97	k98	k99	k100	k101	k102	k103	k104	k105	k106	k107	k108
	k97	k98	k99	k100	k101	k102	k103	k104	k105	k106	k107	k108
	k97	k98	k99	k100	k101	k102	k103	k104	k105	k106	k107	k108
	k97	k98	k99	k100	k101	k102	k103	k104	k105	k106	k107	k108
	k97	k98	k99	k100	k101	k102	k103	k104	k105	k106	k107	k108
	wt	wt	wt	wt	wt	wt	wt	wt	wt	wt	wt	wt
	wt	wt	wt	wt	wt	wt	wt	wt	wt	wt	wt	wt
plate m22
	u73	u74	u75	u76	u77	u78	u79	u80	u81	u82	u83	u84
	u73	u74	u75	u76	u77	u78	u79	u80	u81	u82	u83	u84
	u73	u74	u75	u76	u77	u78	u79	u80	u81	u82	u83	u84
	u73	u74	u75	u76	u77	u78	u79	u80	u81	u82	u83	u84
	u73	u74	u75	u76	u77	u78	u79	u80	u81	u82	u83	u84
	u73	u74	u75	u76	u77	u78	u79	u80	u81	u82	u83	u84
	wt	wt	wt	wt	wt	wt	wt	wt	wt	wt	wt	wt
	wt	wt	wt	wt	wt	wt	wt	wt	wt	wt	wt	wt
plate m23
	u85	u86	u87	u88	u89	u90	u91	u92	u93	u94	u95	u96
	u85	u86	u87	u88	u89	u90	u91	u92	u93	u94	u95	u96
	u85	u86	u87	u88	u89	u90	u91	u92	u93	u94	u95	u96
	u85	u86	u87	u88	u89	u90	u91	u92	u93	u94	u95	u96
	u85	u86	u87	u88	u89	u90	u91	u92	u93	u94	u95	u96
	u85	u86	u87	u88	u89	u90	u91	u92	u93	u94	u95	u96
	wt	wt	wt	wt	wt	wt	wt	wt	wt	wt	wt	wt
	wt	wt	wt	wt	wt	wt	wt	wt	wt	wt	wt	wt
plate m24
	u97	u98	u99	u100	u101	u102	u103	u104	u105	u106
	u97	u98	u99	u100	u101	u102	u103	u104	u105	u106
	u97	u98	u99	u100	u101	u102	u103	u104	u105	u106
	u97	u98	u99	u100	u101	u102	u103	u104	u105	u106
	u97	u98	u99	u100	u101	u102	u103	u104	u105	u106
	u97	u98	u99	u100	u101	u102	u103	u104	u105	u106
	wt	wt	wt	wt	wt	wt	wt	wt	wt	wt
	wt	wt	wt	wt	wt	wt	wt	wt	wt	wt
