# Supplementary material for: Computationally Driven, Quantitative Experiments Discover Genes Required for Mitochondrial Biogenesis
Source: PLoS Genet. 2009 Mar 20;5(3):e1000407. doi: 10.1371/journal.pgen.1000407 (PMC2648979; doi:10.1371/journal.pgen.1000407)
Supplement: Dataset S1 — Raw respiratory growth data. A zip file containing 48 tab-delimited text files containing the raw data from the Tecan GENios reader. Additionally, a readme text file and plate key is contained in the zip file. The plate key uses our internal reference id for each mutant (internal reference id is matched with common and systematic gene names in Table S2). Raw optical density measurements from Tecan GENios plate incubator and reader. Wells are numbered in increasing order from upper left to lower right and can be converted to our internal identifiers using the included key (complete plate key). Not all original plates were assayed for growth curves, and there are two replicates of plate 20. (1.82 MB ZIP) [file pgen.1000407.s012.zip › mitochondria_table_s7/p01_glu.txt]

[config file info]
last_write=07:05:01_16:34:19
last write=07:05:02_14:49:18
[Run_Parameters]
Instrument=Tecan_18
Ini_Names=Read_Reps,Delid,Save_Data_File,Start_Time_Now
barcode_drug_plate=201401
user=mcostanzo
Plate_Size=96
Plate_Type=GRE96ft.pdf
Samples_to_Run=6
Overlay_Size=48
Drug_Plate=none
Plate_Quarter=none
run_ID=none
run_plate_repeat=1
Read_Reps=95
Read_Modes=Absorbance
Read_Flor_Every=2
Max_Delta_OD=0.500000
Well_By_Row_Col=none
Reorder_Map=Order_Strings_Not,0
Tip_Vol=200
OD_to_Innoc=0.100,0.100,0.380,0.380,0.380,0.380,0.760,0.760,0.100,0.100,0.380,0.380,0.380,0.380,0.760,0.760,0.100,0.100,0.380,0.380,0.380,0.380,0.760,0.760,0.100,0.100,0.380,0.380,0.380,0.380,0.760,0.760,0.100,0.100,0.380,0.380,0.380,0.380,0.760,0.760,0.100,0.100,0.380,0.380,0.380,0.380,0.760,0.760
Absorption_Max=.3
OD_to_Save=0.100,0.100,0.380,0.380,0.380,0.380,0.760,0.760,0.100,0.100,0.380,0.380,0.380,0.380,0.760,0.760,0.100,0.100,0.380,0.380,0.380,0.380,0.760,0.760,0.100,0.100,0.380,0.380,0.380,0.380,0.760,0.760,0.100,0.100,0.380,0.380,0.380,0.380,0.760,0.760,0.100,0.100,0.380,0.380,0.380,0.380,0.760,0.760
OD_to_Dilute=0.100
Save_Sample_Vol=180
Save_Sample_Reps=2
Innoc_Vol=184,184,46,46,46,46,0,0,184,184,46,46,46,46,0,0,184,184,46,46,46,46,0,0,184,184,46,46,46,46,0,0,184,184,46,46,46,46,0,0,184,184,46,46,46,46,0,0
Dilute_Vol=23,23,23,23,23,23,23,23,23,23,23,23,23,23,23,23,23,23,23,23,23,23,23,23,23,23,23,23,23,23,23,23,23,23,23,23,23,23,23,23,23,23,23,23,23,23,23,23
Save_Vol=800,800,800,800,800,800,800,800,800,800,800,800,800,800,800,800,800,800,800,800,800,800,800,800,800,800,800,800,800,800,800,800,800,800,800,800,800,800,800,800,800,800,800,800,800,800,800,800
Reference_Vol=100,100,100,100,100,100,100,100,100,100,100,100,100,100,100,100,100,100,100,100,100,100,100,100,100,100,100,100,100,100,100,100,100,100,100,100,100,100,100,100,100,100,100,100,100,100,100,100,100,100,100,100,100,100,100,100,100,100,100,100,100,100,100,100,100,100,100,100,100,100,100,100,100,100,100,100,100,100,100,100,100,100,100,100,100,100,100,100,100,100,100,100,100,100,100,100
Read_to_Innoc=20,20,20,20,20,20,20,20,20,20,20,20,20,20,20,20,20,20,20,20,20,20,20,20,20,20,20,20,20,20,20,20,20,20,20,20,20,20,20,20,20,20,20,20,20,20,20,20
Read_to_Dilute=26,26,26,26,26,26,26,26,26,26,26,26,26,26,26,26,26,26,26,26,26,26,26,26,26,26,26,26,26,26,26,26,26,26,26,26,26,26,26,26,26,26,26,26,26,26,26,26
Read_to_Save=20,20,20,20,20,20,20,20,20,20,20,20,20,20,20,20,20,20,20,20,20,20,20,20,20,20,20,20,20,20,20,20,20,20,20,20,20,20,20,20,20,20,20,20,20,20,20,20
Innoc_Target_Map=1,2,3,4,5,6,7,8,9,10,11,12,13,14,15,16,17,18,19,20,21,22,23,24,25,26,27,28,29,30,31,32,33,34,35,36,37,38,39,40,41,42,43,44,45,46,47,48
Pipet_Trigger=OD_Save_Innoc
Pipet_Volume_Adj=Con_OD_Save
Delid=no
Pre_Init=yes
Talk_To_ProMax=no
Time_Out_Time=1050
Wait_While_Busy=yes
Idle_Time=2
Screen_Run_Type=pre_screen_1
Spect_Protocol=15m
Spec_Run_File=GG_PB_Voyage.pda
Spec_Assay_File=""
Save_Data_File=01_05_07_mito1_glucose_ps1_A_96_T_18.txt
Working_Dir=C%3A\\Users\\Growth_Data
Run_Control_Dir=C%3A\\Users\\Yeast_Run_Files
Tracking_Dir=""
Track_File=201401_data_track.txt
Save_Run_Data_Flag=yes
Set_Incubator_Temp=30.0
Base_Line_Flag=atstart_minimum
Pipet_Cycles_Before_Save=20
Time_Point_Save=wellmap
Innoc_Direction=down
Wells_In_Use=111111111111111111111111111111111111111111111111
Save_Sample_Map=111111001111110011111100111111001111110011111100
Sections_to_Run=0
Rows_per_Section=8
Start_Sections_Row=1
MultiProbe_Run_File=MJP_Innoc_Save_Tecan_10_Falcon_AD.MPT
Multiprobe_Run_Dialogue=yes
Comments=no%20comment
Target_Temp=300
Temp_Control=On
Delta_Temp=10
ReadMode=Absorbance,Bottom
ExcitationFilter=485,
EmissionFilter=535,
MeasurementFilter=595
ReadsPerWellNumber=1,1
ShakeDuration=800,0
GainMode=Manual
PdfName=GRE96ft.pdf
Gain=50
Add_Drug_Map=1,1,1,1,1,1,1,1,1,1,1,1,1,1,1,1,1,1,1,1,1,1,1,1,1,1,1,1,1,1,1,1,1,1,1,1,1,1,1,1,1,1,1,1,1,1,1,1
Add_Drug_Vol=7,7,7,7,7,7,7,7,7,7,7,7,7,7,7,7,7,7,7,7,7,7,7,7,7,7,7,7,7,7,7,7,7,7,7,7,7,7,7,7,7,7,7,7,7,7,7,7
Innoc_Map=111011101110111011101110111011101110111011101110111011101110111011101110111011101110111011101110
Dilute_Map=111111111111111111111111111111111111111111111111111111111111111111111111111111111111111111111111
data_file_name=ps1_1_96.txt
barcode=""
Hit_Call_Threshold=1.000000
Reference_Well=A01
WT_Ref_Well=0
Project_Name=YKO_Lib
Pipet_Gens_Point=5.00,10.00,15.00,20.00,25.00,30.00,35.00,40.00,5.00,10.00,15.00,20.00,25.00,30.00,35.00,40.00,5.00,10.00,15.00,20.00,25.00,30.00,35.00,40.00,5.00,10.00,15.00,20.00,25.00,30.00,35.00,40.00,5.00,10.00,15.00,20.00,25.00,30.00,35.00,40.00,5.00,10.00,15.00,20.00,25.00,30.00,35.00,40.00,
Shake_Divisor=1
data_handling=file_&_DB_&_auto_analysis
time_frm_freezer=-1.00
gens_frm_freezer=-1.00
Well_Vol=100
Parent_ID=""
Units=%
Quarter=A
media_name=mm
Save_Mode=one_to_one
Consolidate_Save_Map=1,2,3,4,5,6,7,8,9,10,11,12,13,14,15,16,17,18,19,20,21,22,23,24,25,26,27,28,29,30,31,32,33,34,35,36,37,38,39,40,41,42,43,44,45,46,47,48
Add_Drug_at_Start_Map=000000000000000000000000000000000000000000000000000
Add_Drug_Labware=add_drug_48
Max_Dynam_OD_Change=0.05
Reads_After_Pipet=0
Ref_Type=single_ref
Read_to_Add_Drug_at_Start=0
Send_Email_at_Pipet=no_email
Strain_Name=""
Media=ypd
drug_vol=2.00
Drug_Name=""
Drug_Conc=2
Innoc_Conc=""
Strain_Plate=none
ShakeIntensity=High
ShakeMode=Orbital
NumberOfFlashes=1
PartOfPlate=0
MovePlateOutAfterMeasurement=0
IntegrationLagTime=0
IntegrationTime=100
DelayMoveFlashFluorescence=0
[Drug_Data]
Drug_Plate=none
Strain_Plate=none
Media=mm
Drug_Name=nd,nd,nd,nd,nd,nd,nd,nd,nd,nd,nd,nd,nd,nd,nd,nd,nd,nd,nd,nd,nd,nd,nd,nd,nd,nd,nd,nd,nd,nd,nd,nd,nd,nd,nd,nd,nd,nd,nd,nd,nd,nd,nd,nd,nd,nd,nd,nd,nd,nd,nd,nd,nd,nd,nd,nd,nd,nd,nd,nd,nd,nd,nd,nd,nd,nd,nd,nd,nd,nd,nd,nd,nd,nd,nd,nd,nd,nd,nd,nd,nd,nd,nd,nd,nd,nd,nd,nd,nd,nd,nd,nd,nd,nd,nd,nd
Strain_Name=ud
Drug_Conc=""
Innoc_Conc=0.06250,0.06250,0.06250,0.06250,0.06250,0.06250,0.06250,0.06250,0.06250,0.06250,0.06250,0.06250,0.06250,0.06250,0.06250,0.06250,0.06250,0.06250,0.06250,0.06250,0.06250,0.06250,0.06250,0.06250,0.06250,0.06250,0.06250,0.06250,0.06250,0.06250,0.06250,0.06250,0.06250,0.06250,0.06250,0.06250,0.06250,0.06250,0.06250,0.06250,0.06250,0.06250,0.06250,0.06250,0.06250,0.06250,0.06250,0.06250,0.06250,0.06250,0.06250,0.06250,0.06250,0.06250,0.06250,0.06250,0.06250,0.06250,0.06250,0.06250,0.06250,0.06250,0.06250,0.06250,0.06250,0.06250,0.06250,0.06250,0.06250,0.06250,0.06250,0.06250,0.06250,0.06250,0.06250,0.06250,0.06250,0.06250,0.06250,0.06250,0.06250,0.06250,0.06250,0.06250,0.06250,0.06250,0.06250,0.06250,0.06250,0.06250,0.06250,0.06250,0.06250,0.06250,0.06250,0.06250
Run_ID=none
Plate_Quarter=A
Units=%,%,%,%,%,%,%,%,%,%,%,%,%,%,%,%,%,%,%,%,%,%,%,%,%,%,%,%,%,%,%,%,%,%,%,%,%,%,%,%,%,%,%,%,%,%,%,%,%,%,%,%,%,%,%,%,%,%,%,%,%,%,%,%,%,%,%,%,%,%,%,%,%,%,%,%,%,%,%,%,%,%,%,%,%,%,%,%,%,%,%,%,%,%,%,%
Parent_ID=""
Project_Name=YKO_Lib
Strain_Backgrnd=0,0,0,0,0,0,0,0,0,0,0,0,0,0,0,0,0,0,0,0,0,0,0,0,0,0,0,0,0,0,0,0,0,0,0,0,0,0,0,0,0,0,0,0,0,0,0,0,0,0,0,0,0,0,0,0,0,0,0,0,0,0,0,0,0,0,0,0,0,0,0,0,0,0,0,0,0,0,0,0,0,0,0,0,0,0,0,0,0,0,0,0,0,0,0,0
Well_Vol=100,100,100,100,100,100,100,100,100,100,100,100,100,100,100,100,100,100,100,100,100,100,100,100,100,100,100,100,100,100,100,100,100,100,100,100,100,100,100,100,100,100,100,100,100,100,100,100,100,100,100,100,100,100,100,100,100,100,100,100,100,100,100,100,100,100,100,100,100,100,100,100,100,100,100,100,100,100,100,100,100,100,100,100,100,100,100,100,100,100,100,100,100,100,100,100
time_frm_freezer=-1.00
gens_frm_freezer=-1.00
user=mcostanzo
Strain_Pool=ud,ud,ud,ud,ud,ud,ud,ud,ud,ud,ud,ud,ud,ud,ud,ud,ud,ud,ud,ud,ud,ud,ud,ud,ud,ud,ud,ud,ud,ud,ud,ud,ud,ud,ud,ud,ud,ud,ud,ud,ud,ud,ud,ud,ud,ud,ud,ud,ud,ud,ud,ud,ud,ud,ud,ud,ud,ud,ud,ud,ud,ud,ud,ud,ud,ud,ud,ud,ud,ud,ud,ud,ud,ud,ud,ud,ud,ud,ud,ud,ud,ud,ud,ud,ud,ud,ud,ud,ud,ud,ud,ud,ud,ud,ud,ud
Well_Alias=A01,A02,A03,A04,A05,A06,A07,A08,A09,A10,A11,A12,B01,B02,B03,B04,B05,B06,B07,B08,B09,B10,B11,B12,C01,C02,C03,C04,C05,C06,C07,C08,C09,C10,C11,C12,D01,D02,D03,D04,D05,D06,D07,D08,D09,D10,D11,D12,E01,E02,E03,E04,E05,E06,E07,E08,E09,E10,E11,E12,F01,F02,F03,F04,F05,F06,F07,F08,F09,F10,F11,F12,G01,G02,G03,G04,G05,G06,G07,G08,G09,G10,G11,G12,H01,H02,H03,H04,H05,H06,H07,H08,H09,H10,H11,H12
Well_Pos=1,2,3,4,5,6,7,8,9,10,11,12,13,14,15,16,17,18,19,20,21,22,23,24,25,26,27,28,29,30,31,32,33,34,35,36,37,38,39,40,41,42,43,44,45,46,47,48,49,50,51,52,53,54,55,56,57,58,59,60,61,62,63,64,65,66,67,68,69,70,71,72,73,74,75,76,77,78,79,80,81,82,83,84,85,86,87,88,89,90,91,92,93,94,95,96
position=A01,A02,A03,A04,A05,A06,A07,A08,A09,A10,A11,A12,B01,B02,B03,B04,B05,B06,B07,B08,B09,B10,B11,B12,C01,C02,C03,C04,C05,C06,C07,C08,C09,C10,C11,C12,D01,D02,D03,D04,D05,D06,D07,D08,D09,D10,D11,D12,E01,E02,E03,E04,E05,E06,E07,E08,E09,E10,E11,E12,F01,F02,F03,F04,F05,F06,F07,F08,F09,F10,F11,F12,G01,G02,G03,G04,G05,G06,G07,G08,G09,G10,G11,G12,H01,H02,H03,H04,H05,H06,H07,H08,H09,H10,H11,H12
[Runtime_State]
Instrument=Tecan_18
Start_Time_Now=3.2608964678E+9
Reads_Completed=90
Innoc_Direction=down
Wells_In_Use=111111111111111111111111111111111111111111111111111111111111111111111111111111111111111111111111
Innoc_Map=111111111111111111111111111111111111111111111111111111111111111111111111111111111111000000000000
Dilute_Map=111111111111111111111111111111111111111111111111111111111111111111111111111111111111111111111111
Save_Sample_Map=000000000000000000000000000000000000000000000000010000000100000001000000010000000100000001000000
Current_OD=0.943,1.105,0.925,1.110,0.943,1.125,0.935,0.890,0.976,0.954,0.906,1.096,1.061,1.026,1.003,1.140,1.157,1.215,0.876,0.866,1.000,0.986,0.864,1.049,0.891,0.942,1.197,0.937,0.936,1.090,1.052,1.006,0.872,0.952,0.819,1.136,1.042,0.948,0.878,1.065,1.068,1.084,0.922,0.873,1.012,0.894,1.037,1.079,0.876,0.900,0.899,0.956,1.104,0.951,1.051,0.858,0.831,1.058,1.051,1.077,1.029,1.035,0.888,1.149,1.143,0.915,1.049,1.009,0.853,1.039,0.830,1.024,0.977,1.133,1.063,0.903,1.070,1.185,1.005,1.017,1.114,0.892,0.957,1.196,0.796,1.030,0.884,1.160,0.932,1.140,0.884,0.999,1.054,0.900,0.841,1.096
Bckgrnd_OD=0.112,0.109,0.113,0.119,0.108,0.126,0.104,0.114,0.103,0.111,0.120,0.124,0.101,0.101,0.105,0.093,0.105,0.097,0.089,0.095,0.091,0.106,0.098,0.114,0.097,0.088,0.094,0.102,0.087,0.100,0.108,0.096,0.085,0.087,0.089,0.121,0.097,0.082,0.090,0.101,0.114,0.095,0.098,0.089,0.096,0.089,0.128,0.132,0.093,0.088,0.097,0.101,0.121,0.093,0.091,0.084,0.087,0.115,0.126,0.127,0.093,0.091,0.092,0.109,0.098,0.093,0.109,0.104,0.092,0.105,0.119,0.132,0.115,0.098,0.097,0.087,0.101,0.145,0.102,0.108,0.123,0.095,0.121,0.117,0.088,0.093,0.083,0.120,0.095,0.122,0.094,0.110,0.103,0.102,0.115,0.143
Mapped=111111111111111111111111111111111111111111111111111111111111111111111111111111111111111111111111
Pipet_Completed=000000000000000000000000000000000000000000000000000000000000000000000000000000000000000000000000
Innoc_Completed=0,0,0,0,0,0,0,0,0,0,0,0,0,0,0,0,0,0,0,0,0,0,0,0,0,0,0,0,0,0,0,0,0,0,0,0,0,0,0,0,0,0,0,0,0,0,0,0,0,0,0,0,0,0,0,0,0,0,0,0,0,0,0,0,0,0,0,0,0,0,0,0,0,0,0,0,0,0,0,0,0,0,0,0,0,0,0,0,0,0,0,0,0,0,0,0
Save_Completed=0,0,0,0,0,0,0,0,0,0,0,0,0,0,0,0,0,0,0,0,0,0,0,0,0,0,0,0,0,0,0,0,0,0,0,0,0,0,0,0,0,0,0,0,0,0,0,0,0,0,0,0,0,0,0,0,0,0,0,0,0,0,0,0,0,0,0,0,0,0,0,0,0,0,0,0,0,0,0,0,0,0,0,0,0,0,0,0,0,0,0,0,0,0,0,0
Pipeted_At=0,0,0,0,0,0,0,0,0,0,0,0,0,0,0,0,0,0,0,0,0,0,0,0,0,0,0,0,0,0,0,0,0,0,0,0,0,0,0,0,0,0,0,0,0,0,0,0,0,0,0,0,0,0,0,0,0,0,0,0,0,0,0,0,0,0,0,0,0,0,0,0,0,0,0,0,0,0,0,0,0,0,0,0,0,0,0,0,0,0,0,0,0,0,0,0
Pipeted_OD=0,0,0,0,0,0,0,0,0,0,0,0,0,0,0,0,0,0,0,0,0,0,0,0,0,0,0,0,0,0,0,0,0,0,0,0,0,0,0,0,0,0,0,0,0,0,0,0,0,0,0,0,0,0,0,0,0,0,0,0,0,0,0,0,0,0,0,0,0,0,0,0,0,0,0,0,0,0,0,0,0,0,0,0,0,0,0,0,0,0,0,0,0,0,0,0
Dilutes_Completed=0,0,0,0,0,0,0,0,0,0,0,0,0,0,0,0,0,0,0,0,0,0,0,0,0,0,0,0,0,0,0,0,0,0,0,0,0,0,0,0,0,0,0,0,0,0,0,0,0,0,0,0,0,0,0,0,0,0,0,0,0,0,0,0,0,0,0,0,0,0,0,0,0,0,0,0,0,0,0,0,0,0,0,0,0,0,0,0,0,0,0,0,0,0,0,0
Time_At_Innoc=0,0,0,0,0,0,0,0,0,0,0,0,0,0,0,0,0,0,0,0,0,0,0,0,0,0,0,0,0,0,0,0,0,0,0,0,0,0,0,0,0,0,0,0,0,0,0,0,0,0,0,0,0,0,0,0,0,0,0,0,0,0,0,0,0,0,0,0,0,0,0,0,0,0,0,0,0,0,0,0,0,0,0,0,0,0,0,0,0,0,0,0,0,0,0,0
Time_At_Save=0,0,0,0,0,0,0,0,0,0,0,0,0,0,0,0,0,0,0,0,0,0,0,0,0,0,0,0,0,0,0,0,0,0,0,0,0,0,0,0,0,0,0,0,0,0,0,0,0,0,0,0,0,0,0,0,0,0,0,0,0,0,0,0,0,0,0,0,0,0,0,0,0,0,0,0,0,0,0,0,0,0,0,0,0,0,0,0,0,0,0,0,0,0,0,0
Time_At_Dilute=0,0,0,0,0,0,0,0,0,0,0,0,0,0,0,0,0,0,0,0,0,0,0,0,0,0,0,0,0,0,0,0,0,0,0,0,0,0,0,0,0,0,0,0,0,0,0,0,0,0,0,0,0,0,0,0,0,0,0,0,0,0,0,0,0,0,0,0,0,0,0,0,0,0,0,0,0,0,0,0,0,0,0,0,0,0,0,0,0,0,0,0,0,0,0,0
Previous_OD=0.943,1.105,0.925,1.110,0.943,1.125,0.935,0.890,0.976,0.954,0.906,1.096,1.061,1.026,1.003,1.140,1.157,1.215,0.876,0.866,1.000,0.986,0.864,1.049,0.891,0.942,1.197,0.937,0.936,1.090,1.052,1.006,0.872,0.952,0.819,1.136,1.042,0.948,0.878,1.065,1.068,1.084,0.922,0.873,1.012,0.894,1.037,1.079,0.876,0.900,0.899,0.956,1.104,0.951,1.051,0.858,0.831,1.058,1.051,1.077,1.029,1.035,0.888,1.149,1.143,0.915,1.049,1.009,0.853,1.039,0.830,1.024,0.977,1.133,1.063,0.903,1.070,1.185,1.005,1.017,1.114,0.892,0.957,1.196,0.796,1.030,0.884,1.160,0.932,1.140,0.884,0.999,1.054,0.900,0.841,1.096
Prev_Delta_OD=0.003,0.009,0.010,0.015,0.014,0.014,0.017,0.007,0.033,0.027,0.005,0.047,0.004,0.006,0.005,0.012,0.008,0.025,0.007,0.012,0.008,0.026,0.002,0.018,0.011,0.012,0.019,0.009,0.021,0.011,0.005,0.005,0.021,0.036,0.016,0.070,0.001,0.009,0.001,0.005,0.010,0.011,0.006,0.013,0.004,0.008,0.007,0.007,0.005,0.012,0.003,0.003,0.009,0.013,0.018,0.009,0.005,0.013,0.025,0.059,0.005,0.011,0.012,0.010,0.018,0.010,0.001,0.003,0.001,0.014,0.003,0.001,0.009,0.005,0.007,0.014,0.003,0.013,0.010,0.007,0.015,0.014,0.014,0.043,0.003,0.004,0.009,0.009,0.006,0.004,0.004,0.002,0.002,0.010,0.005,0.006
Delta_From_Ref=0.000,0.000,0.605,-1.925,-0.652,-2.576,-0.507,-1.253,0.000,0.000,-1.812,-1.799,0.046,0.291,1.346,0.697,0.000,0.000,0.828,0.587,1.938,1.331,0.628,-1.282,0.000,0.000,1.403,0.868,1.165,-0.122,0.034,0.510,0.000,0.000,0.876,-0.915,0.796,1.716,5.009,-0.508,0.000,0.000,0.118,0.850,0.164,1.354,-0.954,-3.810,0.000,0.000,0.000,0.000,0.000,0.000,0.000,0.000,0.000,0.000,0.000,0.000,0.000,0.000,0.000,0.000,0.000,0.000,0.000,0.000,0.000,0.000,0.000,0.000,0.000,0.000,0.000,0.000,0.000,0.000,0.000,0.000,0.000,0.000,0.000,0.000,0.000,0.000,0.000,0.000,0.000,0.000,0.000,0.000,0.000,0.000,0.000,0.000
Sig_OD_Delta=0,0,0,0,0,0,0,0,0,0,0,0,0,0,1,0,0,0,0,0,1,1,0,0,0,0,1,0,1,0,0,0,0,0,0,0,0,1,1,0,0,0,0,0,0,1,0,0,0,0,0,0,0,0,0,0,0,0,0,0,0,0,0,0,0,0,0,0,0,0,0,0,0,0,0,0,0,0,0,0,0,0,0,0,0,0,0,0,0,0,0,0,0,0,0,0
Add_Drug_at_Start_Map=000000000000000000000000000000000000000000000000000000000000000000000000000000000000000000000000
[Analysis]
Drug_ID=A1,A2,A3,A4,A5,A6,B1,B2,B3,B4,B5,B6,C1,C2,C3,C4,C5,C6,D1,D2,D3,D4,D5,D6,E1,E2,E3,E4,E5,E6,F1,F2,F3,F4,F5,F6,G1,G2,G3,G4,G5,G6,H1,H2,H3,H4,H5,H6
Decision=no_inh,ps2_1_1,ps2_1_1,ps2_1_1,no_inh,ps2_4_1,no_inh,no_inh,no_inh,no_inh,ps2_1_1,no_inh,ps2_1_1,ps2_2_1,ps2_4_1,ps2_1_1,ps2_1_1,no_inh,ps2_1_1,ps2_2_1,ps2_4_1,no_inh,no_inh,no_inh,ps2_2_1,ps2_2_1,ps2_4_1,no_inh,no_inh,no_inh,no_inh,no_inh,ps2_1_1,ps2_1_1,no_inh,no_inh,no_inh,no_inh,no_inh,no_inh,no_inh,ps2_1_1,ps2_2_1,no_inh,ps2_1_1,no_inh,no_inh,ps2_2_1,no_inh,no_inh,no_inh,no_inh,ps2_2_1,ps2_2_1,no_inh,no_inh,ps2_4_1,ps2_4_1,no_inh,no_inh,no_inh,no_inh,ps2_2_1,ps2_4_2,ps2_2_1,no_inh,no_inh,no_inh,no_inh,ps2_2_1,no_inh,ps2_2_1,no_inh,ps2_1_1,ps2_2_1,ps2_4_1,no_inh,no_inh,no_inh,no_inh,ps2_1_1,no_inh,no_inh,no_inh,no_inh,no_inh,ps2_2_1,no_inh,no_inh,ps2_2_1,no_inh,no_inh,no_inh,no_inh,no_inh,ps2_1_1
Plot_Min=0.100,0.100,0.100,0.100,0.100,0.100,0.100,0.100,0.100,0.100,0.100,0.100,0.100,0.100,0.100,0.100,0.100,0.100,0.100,0.100,0.100,0.100,0.100,0.100,0.100,0.100,0.100,0.100,0.100,0.100,0.100,0.100,0.100,0.100,0.100,0.100,0.100,0.100,0.100,0.100,0.100,0.100,0.100,0.100,0.100,0.100,0.100,0.100
Plot_Max=1.500,1.500,1.500,1.500,1.500,1.500,1.500,1.500,1.500,1.500,1.500,1.500,1.500,1.500,1.500,1.500,1.500,1.500,1.500,1.500,1.500,1.500,1.500,1.500,1.500,1.500,1.500,1.500,1.500,1.500,1.500,1.500,1.500,1.500,1.500,1.500,1.500,1.500,1.500,1.500,1.500,1.500,1.500,1.500,1.500,1.500,1.500,1.500
G_Plot_Min=0.1
G_Plot_Delta=0.7
Plot_On_Off=0
OD_Gen_Pt=0.460
Gens_to_OD_Pt=5.000
Avg_G=1.587,1.474,1.727,1.327,1.445,1.273,1.543,1.588,1.710,1.588,1.397,1.560,1.763,1.779,1.907,1.716,1.693,1.517,1.674,1.844,2.098,1.525,1.455,1.523,1.804,1.775,1.927,1.494,1.475,1.566,1.593,1.618,1.737,1.457,1.554,1.579,1.683,1.507,1.584,1.698,1.476,1.317,1.680,1.609,1.752,1.465,1.579,1.376,1.528,1.496,1.631,1.601,1.351,1.361,1.673,1.623,2.076,2.211,1.598,1.492,1.585,1.595,1.835,2.302,1.692,1.458,1.554,1.660,1.569,1.784,1.557,1.370,1.613,1.751,1.763,2.328,1.546,1.516,1.517,1.557,1.681,1.716,1.538,1.475,1.537,1.485,1.366,1.499,1.431,1.410,1.653,1.545,1.474,1.466,1.537,1.450
Max_Slope=1.951,2.091,1.900,1.928,1.947,1.914,2.050,2.053,2.218,1.910,1.765,2.040,2.215,2.274,1.971,2.036,1.983,1.985,1.935,2.219,2.082,2.036,2.040,1.943,2.255,2.212,1.820,1.932,1.897,2.032,2.288,2.032,2.044,2.091,2.153,2.055,2.192,1.923,1.896,2.047,2.190,1.969,2.053,1.885,2.058,2.017,1.895,1.855,2.145,2.229,2.164,2.163,2.087,1.932,2.412,2.280,2.466,2.895,2.268,2.045,2.048,2.272,2.411,2.369,2.273,1.815,2.048,2.220,2.381,2.230,2.004,1.865,2.019,2.226,2.356,3.282,2.129,1.915,2.250,2.071,2.241,2.444,2.214,1.987,2.502,2.306,2.031,2.078,2.004,1.840,2.146,2.239,2.011,2.045,2.191,1.890
Fit_Model=all
Fit_Const_OD_Base=0.085
Fit_Const_N0=0.01500
Fit_Const_T0=0.000
G_Fit_Min=0.100
G_Fit_Delta=0.400
Fit_On_Off=0.000,0.000,0.000,0.000,0.000,0.000,0.000,0.000,0.000,0.000,0.000,0.000,0.000,0.000,0.000,0.000,0.000,0.000,0.000,0.000,0.000,0.000,0.000,0.000,0.000,0.000,0.000,0.000,0.000,0.000,0.000,0.000,0.000,0.000,0.000,0.000,0.000,0.000,0.000,0.000,0.000,0.000,0.000,0.000,0.000,0.000,0.000,0.000,0.000,0.000,0.000,0.000,0.000,0.000,0.000,0.000,0.000,0.000,0.000,0.000,0.000,0.000,0.000,0.000,0.000,0.000,0.000,0.000,0.000,0.000,0.000,0.000,0.000,0.000,0.000,0.000,0.000,0.000,0.000,0.000,0.000,0.000,0.000,0.000,0.000,0.000,0.000,0.000,0.000,0.000,0.000,0.000,0.000,0.000,0.000,0.000
Fit_Min=0.062,0.059,0.063,0.069,0.058,0.076,0.051,0.051,0.055,0.043,0.055,0.047,0.047,0.038,0.044,0.052,0.037,0.050,0.047,0.032,0.040,0.051,0.064,0.045,0.043,0.038,0.047,0.051,0.071,0.043,0.043,0.041,0.042,0.059,0.048,0.043,0.065,0.048,0.047,0.037,0.051,0.095,0.038,0.043,0.033,0.070,0.045,0.072,0.000,0.000,0.000,0.000,0.000,0.000,0.000,0.000,0.000,0.000,0.000,0.000,0.000,0.000,0.000,0.000,0.000,0.000,0.000,0.000,0.000,0.000,0.000,0.000,0.000,0.000,0.000,0.000,0.000,0.000,0.000,0.000,0.000,0.000,0.000,0.000,0.000,0.000,0.000,0.000,0.000,0.000,0.000,0.000,0.000,0.000,0.000,0.000
Fit_Delta=0.472,0.446,0.431,0.602,0.312,0.406,0.467,0.473,0.451,0.554,0.642,0.416,0.411,0.333,0.487,0.406,0.464,0.445,0.436,0.389,0.297,0.445,0.381,0.402,0.343,0.365,0.511,0.470,0.477,0.374,0.526,0.482,0.430,0.459,0.492,0.397,0.641,0.661,0.585,0.464,0.614,0.409,0.397,0.528,0.456,0.587,0.509,0.661,0.442,0.354,0.475,0.494,0.463,0.366,0.341,0.334,0.369,0.444,0.288,0.427,0.399,0.366,0.365,0.417,0.356,0.498,0.500,0.345,0.447,0.398,0.420,0.535,0.521,0.280,0.378,0.547,0.568,0.454,0.346,0.560,0.434,0.415,0.396,0.324,0.592,0.270,0.415,0.312,0.443,0.580,0.455,0.527,0.621,0.375,0.359,0.471
Fit_Offset=0.091,0.083,0.099,0.069,0.088,0.090,0.077,0.077,0.089,0.068,0.076,0.077,0.081,0.076,0.079,0.092,0.071,0.078,0.076,0.069,0.082,0.077,0.087,0.076,0.083,0.076,0.080,0.078,0.096,0.071,0.064,0.065,0.080,0.086,0.072,0.078,0.070,0.066,0.069,0.070,0.064,0.113,0.077,0.064,0.070,0.085,0.079,0.080,0.082,0.094,0.081,0.088,0.082,0.107,0.074,0.082,0.083,0.087,0.082,0.100,0.088,0.075,0.073,0.075,0.074,0.103,0.075,0.072,0.071,0.078,0.104,0.098,0.066,0.074,0.072,0.079,0.094,0.104,0.090,0.072,0.071,0.080,0.101,0.115,0.068,0.092,0.097,0.079,0.101,0.100,0.075,0.080,0.066,0.085,0.100,0.120
Fit_N0=0.015,0.017,0.012,0.025,0.016,0.022,0.017,0.013,0.015,0.017,0.019,0.015,0.012,0.011,0.010,0.011,0.013,0.017,0.014,0.011,0.008,0.017,0.018,0.016,0.010,0.010,0.012,0.016,0.018,0.016,0.018,0.017,0.011,0.016,0.018,0.013,0.024,0.020,0.018,0.013,0.021,0.021,0.012,0.018,0.008,0.021,0.014,0.024,0.017,0.017,0.016,0.015,0.022,0.018,0.014,0.013,0.006,0.017,0.014,0.015,0.016,0.016,0.012,0.010,0.014,0.015,0.017,0.016,0.017,0.011,0.015,0.021,0.017,0.010,0.013,0.021,0.019,0.017,0.015,0.019,0.015,0.018,0.016,0.016,0.021,0.014,0.017,0.014,0.016,0.015,0.014,0.020,0.021,0.014,0.014,0.016
Fit_T0=0.455,0.222,0.930,-0.792,0.396,-0.410,0.290,-0.025,0.514,0.248,-0.040,0.448,0.892,1.047,0.307,1.036,0.785,0.260,0.582,1.083,1.577,0.210,0.074,0.419,1.140,0.965,0.718,0.340,0.062,0.314,0.075,0.277,0.986,0.347,0.108,0.746,-0.729,-0.092,0.089,0.788,-0.243,-0.251,0.912,0.131,0.609,-0.314,0.497,-0.654,0.245,0.254,0.310,0.462,-0.445,0.125,0.641,0.792,1.193,1.100,0.687,0.502,0.407,0.416,0.962,1.109,0.592,0.449,0.222,0.974,0.197,1.017,0.437,-0.223,0.242,1.158,0.750,-0.926,-0.013,0.233,0.519,-0.066,0.428,0.154,0.429,0.433,-0.271,0.653,0.285,0.663,0.407,0.502,0.603,-0.096,-0.291,0.583,0.693,0.329
Fit_G=1.496,1.456,1.428,1.738,1.346,1.480,1.516,1.533,1.586,1.603,1.532,1.461,1.456,1.395,1.663,1.375,1.462,1.498,1.521,1.460,1.466,1.523,1.493,1.434,1.388,1.366,1.680,1.450,1.545,1.508,1.670,1.602,1.414,1.391,1.601,1.357,2.153,1.670,1.667,1.460,1.700,1.471,1.387,1.664,1.376,1.709,1.472,1.775,1.513,1.465,1.603,1.509,1.599,1.389,1.467,1.359,1.440,2.053,1.359,1.350,1.497,1.474,1.493,1.832,1.521,1.368,1.566,1.453,1.569,1.436,1.454,1.551,1.625,1.320,1.521,2.759,1.668,1.508,1.347,1.700,1.592,1.729,1.440,1.371,1.766,1.231,1.318,1.290,1.357,1.350,1.494,1.683,1.715,1.302,1.322,1.411
Fit_Error=87.944,38.641,17.688,92.010,2.919,5.909,42.481,64.464,87.000,76.111,110.485,17.609,77.295,11.188,64.670,12.385,42.010,16.996,57.683,39.966,6.945,19.870,8.974,13.023,27.734,29.712,78.445,22.757,22.401,14.594,108.055,86.099,41.338,40.359,62.959,19.020,488.884,161.158,151.090,78.307,201.665,9.395,15.244,125.000,84.528,70.963,44.478,185.721,12.410,2.206,23.085,111.729,14.954,4.861,5.289,24.570,30.892,35.906,5.253,29.953,11.293,11.355,14.210,36.346,8.457,28.853,24.141,21.844,42.713,19.031,28.508,61.123,95.141,4.534,15.079,78.266,133.679,22.838,9.986,86.311,29.077,13.524,21.128,7.058,136.627,2.284,21.797,5.495,13.089,82.254,40.903,40.114,193.841,8.246,9.029,34.156
Fit_CV=23.000,34.000,24.000,21.000,15.000,19.000,31.000,47.000,26.000,23.000,25.000,18.000,23.000,21.000,53.000,21.000,23.000,32.000,22.000,25.000,30.000,50.000,15.000,25.000,22.000,42.000,56.000,14.000,30.000,27.000,53.000,25.000,24.000,35.000,25.000,16.000,56.000,63.000,45.000,23.000,24.000,14.000,37.000,38.000,47.000,39.000,40.000,22.000,21.000,18.000,22.000,35.000,20.000,8.000,19.000,15.000,47.000,63.000,13.000,440.000,17.000,29.000,25.000,53.000,21.000,20.000,46.000,42.000,33.000,24.000,18.000,23.000,30.000,17.000,22.000,55.000,45.000,27.000,21.000,29.000,22.000,21.000,21.000,12.000,60.000,14.000,14.000,13.000,14.000,467.000,22.000,47.000,68.000,19.000,14.000,16.000
Time_to_20_Gens=0,0,0,0,0,0,0,0,0,0,0,0,0,0,0,0,0,0,0,0,0,0,0,0,0,0,0,0,0,0,0,0,0,0,0,0,0,0,0,0,0,0,0,0,0,0,0,0
Time_to_each_5_Gens=0,0,0,0,0,0,0,0,0,0,0,0,0,0,0,0,0,0,0,0,0,0,0,0,0,0,0,0,0,0,0,0,0,0,0,0,0,0,0,0,0,0,0,0,0,0,0,0
Time_to_each_n_Gens=7.936,7.368,8.634,6.635,7.227,6.364,7.717,7.938,8.552,7.940,6.984,7.801,8.817,8.896,9.534,8.580,8.467,7.584,8.372,9.219,10.490,7.627,7.277,7.615,9.021,8.874,9.636,7.471,7.377,7.829,7.964,8.091,8.686,7.283,7.772,7.896,8.413,7.537,7.918,8.492,7.381,6.585,8.401,8.045,8.758,7.324,7.895,6.880,7.639,7.482,8.154,8.004,6.755,6.804,8.365,8.116,10.380,11.055,7.991,7.461,7.924,7.973,9.173,11.511,8.462,7.290,7.772,8.302,7.843,8.919,7.787,6.851,8.066,8.754,8.817,11.639,7.729,7.578,7.586,7.787,8.404,8.582,7.690,7.377,7.686,7.423,6.831,7.495,7.155,7.048,8.263,7.725,7.371,7.329,7.685,7.248
Min_Pt_OD=0,0,0,0,0,0,0,0,0,0,0,0,0,0,0,0,0,0,0,0,0,0,0,0,0,0,0,0,0,0,0,0,0,0,0,0,0,0,0,0,0,0,0,0,0,0,0,0
Min_Pt_t=0,0,0,0,0,0,0,0,0,0,0,0,0,0,0,0,0,0,0,0,0,0,0,0,0,0,0,0,0,0,0,0,0,0,0,0,0,0,0,0,0,0,0,0,0,0,0,0
TO_OD=0,0,0,0,0,0,0,0,0,0,0,0,0,0,0,0,0,0,0,0,0,0,0,0,0,0,0,0,0,0,0,0,0,0,0,0,0,0,0,0,0,0,0,0,0,0,0,0
Ref_ID=A01
Multi_Refs=single_ref
test=A01,A02,A03,A04,A05,A06,A07,A08,A09,A10,A11,A12,B01,B02,B03,B04,B05,B06,B07,B08,B09,B10,B11,B12,C01,C02,C03,C04,C05,C06,C07,C08,C09,C10,C11,C12,D01,D02,D03,D04,D05,D06,D07,D08,D09,D10,D11,D12,E01,E02,E03,E04,E05,E06,E07,E08,E09,E10,E11,E12,F01,F02,F03,F04,F05,F06,F07,F08,F09,F10,F11,F12,G01,G02,G03,G04,G05,G06,G07,G08,G09,G10,G11,G12,H01,H02,H03,H04,H05,H06,H07,H08,H09,H10,H11,H12
Start_Time_Now=3.2608964679E+9
Start_Date="5/1/2007+4:34 PM"
pv_to_plate_order=no
gen_time_cutoff=0.000
Drug_Name=nd?:;-ud+0,nd?:;-ud+0,nd?:;-ud+0,nd?:;-ud+0,nd?:;-ud+0,nd?:;-ud+0,nd?:;-ud+0,nd?:;-ud+0,nd?:;-ud+0,nd?:;-ud+0,nd?:;-ud+0,nd?:;-ud+0,nd?:;-ud+0,nd?:;-ud+0,nd?:;-ud+0,nd?:;-ud+0,nd?:;-ud+0,nd?:;-ud+0,nd?:;-ud+0,nd?:;-ud+0,nd?:;-ud+0,nd?:;-ud+0,nd?:;-ud+0,nd?:;-ud+0,nd?:;-ud+0,nd?:;-ud+0,nd?:;-ud+0,nd?:;-ud+0,nd?:;-ud+0,nd?:;-ud+0,nd?:;-ud+0,nd?:;-ud+0,nd?:;-ud+0,nd?:;-ud+0,nd?:;-ud+0,nd?:;-ud+0,nd?:;-ud+0,nd?:;-ud+0,nd?:;-ud+0,nd?:;-ud+0,nd?:;-ud+0,nd?:;-ud+0,nd?:;-ud+0,nd?:;-ud+0,nd?:;-ud+0,nd?:;-ud+0,nd?:;-ud+0,nd?:;-ud+0,nd?:;-ud+0,nd?:;-ud+0,nd?:;-ud+0,nd?:;-ud+0,nd?:;-ud+0,nd?:;-ud+0,nd?:;-ud+0,nd?:;-ud+0,nd?:;-ud+0,nd?:;-ud+0,nd?:;-ud+0,nd?:;-ud+0,nd?:;-ud+0,nd?:;-ud+0,nd?:;-ud+0,nd?:;-ud+0,nd?:;-ud+0,nd?:;-ud+0,nd?:;-ud+0,nd?:;-ud+0,nd?:;-ud+0,nd?:;-ud+0,nd?:;-ud+0,nd?:;-ud+0,nd?:;-ud+0,nd?:;-ud+0,nd?:;-ud+0,nd?:;-ud+0,nd?:;-ud+0,nd?:;-ud+0,nd?:;-ud+0,nd?:;-ud+0,nd?:;-ud+0,nd?:;-ud+0,nd?:;-ud+0,nd?:;-ud+0,nd?:;-ud+0,nd?:;-ud+0,nd?:;-ud+0,nd?:;-ud+0,nd?:;-ud+0,nd?:;-ud+0,nd?:;-ud+0,nd?:;-ud+0,nd?:;-ud+0,nd?:;-ud+0,nd?:;-ud+0,nd?:;-ud+0
Drug_Well_Pos=A01,A02,A03,A04,A05,A06,B01,B02,B03,B04,B05,B06,C01,C02,C03,C04,C05,C06,D01,D02,D03,D04,D05,D06,E01,E02,E03,E04,E05,E06,F01,F02,F03,F04,F05,F06,G01,G02,G03,G04,G05,G06,H01,H02,H03,H04,H05,H06,A07,A08,A09,A10,A11,A12,B07,B08,B09,B10,B11,B12,C07,C08,C09,C10,C11,C12,D07,D08,D09,D10,D11,D12,E07,E08,E09,E10,E11,E12,F07,F08,F09,F10,F11,F12,G07,G08,G09,G10,G11,G12,H07,H08,H09,H10,H11,H12
Avg_G_tcut=1.587,1.474,1.727,1.327,1.445,1.273,1.543,1.588,1.710,1.588,1.397,1.560,1.763,1.779,1.907,1.716,1.693,1.517,1.674,1.844,2.098,1.525,1.455,1.523,1.804,1.775,1.927,1.494,1.475,1.566,1.593,1.618,1.737,1.457,1.554,1.579,1.683,1.507,1.584,1.698,1.476,1.317,1.680,1.609,1.752,1.465,1.579,1.376,1.528,1.496,1.631,1.601,1.351,1.361,1.673,1.623,2.076,2.211,1.598,1.492,1.585,1.595,1.835,2.302,1.692,1.458,1.554,1.660,1.569,1.784,1.557,1.370,1.613,1.751,1.763,2.328,1.546,1.516,1.517,1.557,1.681,1.716,1.538,1.475,1.537,1.485,1.366,1.499,1.431,1.410,1.653,1.545,1.474,1.466,1.537,1.450
t0_from_interval=0.718,0.322,1.427,-0.010,0.353,-0.127,0.573,0.730,0.725,0.660,0.380,0.549,1.294,1.289,1.222,1.306,1.227,0.358,1.009,1.431,2.124,0.349,0.168,0.467,1.430,1.439,1.435,0.517,0.211,0.338,0.555,0.657,1.379,0.677,0.449,0.907,0.308,0.290,0.451,1.152,0.475,-0.033,1.056,0.574,1.632,0.162,0.840,0.189,0.287,0.108,0.551,0.954,-0.122,-0.219,0.653,0.828,2.225,0.982,0.599,0.627,0.525,0.491,1.160,1.861,0.599,0.504,0.367,0.810,0.357,1.256,0.736,0.260,0.613,1.277,0.943,-0.132,0.602,0.276,0.549,0.423,0.618,0.282,0.505,0.310,0.236,0.473,0.571,0.613,0.584,0.340,0.958,0.161,0.332,0.709,0.772,0.662
Sum_Delta_Ref=0.000,2.397,2.301,2.920,1.748,4.663,0.717,0.327,1.576,1.043,2.347,0.078,2.412,3.036,4.486,2.184,2.173,0.586,2.048,3.415,7.764,1.807,1.804,0.409,3.247,3.045,4.842,0.626,0.767,0.378,0.637,0.424,2.838,2.445,0.243,0.384,1.438,1.619,0.859,1.806,1.937,2.817,3.446,0.476,2.836,1.760,0.241,3.465,0.733,0.677,0.397,0.772,3.362,3.437,1.355,1.061,7.663,8.577,0.713,1.042,0.044,0.426,3.946,10.247,3.223,1.777,0.438,1.198,0.220,3.501,0.422,3.264,0.407,2.935,3.286,9.812,0.275,1.334,1.228,0.166,2.214,1.782,1.397,1.819,0.737,0.984,3.459,0.753,1.309,3.110,1.423,1.252,0.965,1.405,1.177,2.513
Gens_at_time_G=5.000,5.000,5.000,5.000,5.000,5.000,5.000,5.000,5.000,5.000,5.000,5.000,5.000,5.000,5.000,5.000,5.000,5.000,5.000,5.000,5.000,5.000,5.000,5.000,5.000,5.000,5.000,5.000,5.000,5.000,5.000,5.000,5.000,5.000,5.000,5.000,5.000,5.000,5.000,5.000,5.000,5.000,5.000,5.000,5.000,5.000,5.000,5.000,5.000,5.000,5.000,5.000,5.000,5.000,5.000,5.000,5.000,5.000,5.000,5.000,5.000,5.000,5.000,5.000,5.000,5.000,5.000,5.000,5.000,5.000,5.000,5.000,5.000,5.000,5.000,5.000,5.000,5.000,5.000,5.000,5.000,5.000,5.000,5.000,5.000,5.000,5.000,5.000,5.000,5.000,5.000,5.000,5.000,5.000,5.000,5.000
G_Int_tcut=1.444,1.409,1.441,1.329,1.375,1.298,1.429,1.442,1.565,1.456,1.321,1.450,1.505,1.521,1.662,1.455,1.448,1.445,1.473,1.558,1.673,1.456,1.422,1.430,1.518,1.487,1.640,1.391,1.433,1.498,1.482,1.487,1.461,1.321,1.465,1.398,1.621,1.449,1.493,1.468,1.381,1.324,1.469,1.494,1.425,1.432,1.411,1.338,1.470,1.475,1.521,1.410,1.375,1.405,1.542,1.458,1.631,2.015,1.478,1.367,1.480,1.496,1.603,1.930,1.573,1.357,1.481,1.498,1.497,1.533,1.410,1.318,1.490,1.495,1.575,2.354,1.426,1.460,1.407,1.473,1.557,1.660,1.437,1.413,1.490,1.390,1.252,1.376,1.314,1.342,1.461,1.513,1.408,1.324,1.382,1.317
Sum_Del_12=0.000,1.948,2.112,3.610,1.989,4.680,0.791,0.137,1.379,0.035,2.726,0.482,2.567,2.732,4.262,1.966,1.599,1.143,1.207,3.629,6.900,1.306,2.044,0.965,3.282,2.937,4.613,1.221,1.614,0.467,0.073,0.252,2.272,2.064,0.624,0.079,1.100,1.434,0.407,1.689,1.713,3.703,2.078,0.129,2.720,1.912,0.016,3.217,0.830,1.035,0.472,0.398,3.263,3.403,1.358,0.754,6.840,7.461,0.500,1.384,0.221,0.059,3.697,8.663,1.993,1.962,0.539,1.191,0.407,3.032,0.507,3.261,0.067,2.681,2.853,7.645,0.612,1.272,1.161,0.542,1.645,1.486,0.088,1.746,0.877,1.448,3.180,0.951,1.917,2.774,1.113,0.941,1.620,1.446,0.140,2.168
Sum_Del_20=0.000,2.350,2.261,2.870,1.723,4.586,0.706,0.319,1.551,1.012,2.314,0.083,2.377,2.982,4.411,2.145,2.128,0.585,2.002,3.363,7.629,1.770,1.778,0.410,3.197,2.994,4.768,0.624,0.767,0.373,0.618,0.415,2.795,2.398,0.245,0.374,1.412,1.590,0.838,1.776,1.901,2.784,3.353,0.463,2.788,1.733,0.234,3.405,0.723,0.671,0.391,0.758,3.306,3.380,1.334,1.039,7.529,8.437,0.698,1.030,0.039,0.412,3.880,10.076,3.148,1.751,0.432,1.178,0.219,3.437,0.413,3.205,0.394,2.883,3.227,9.645,0.272,1.311,1.206,0.169,2.169,1.749,1.352,1.788,0.727,0.974,3.397,0.743,1.297,3.053,1.395,1.226,0.958,1.381,1.140,2.466
Sum_Del_24=0.000,2.448,2.297,2.691,1.659,4.563,0.686,0.363,1.592,1.249,2.214,0.014,2.328,3.042,4.447,2.188,2.257,0.450,2.195,3.298,7.738,1.882,1.714,0.276,3.160,3.002,4.798,0.480,0.562,0.350,0.750,0.454,2.921,2.479,0.152,0.445,1.487,1.627,0.943,1.798,1.947,2.562,3.766,0.544,2.801,1.690,0.294,3.450,0.697,0.583,0.372,0.845,3.316,3.375,1.326,1.108,7.660,8.432,0.745,0.945,0.102,0.526,3.886,10.086,3.438,1.700,0.406,1.175,0.173,3.533,0.391,3.192,0.506,2.928,3.284,9.700,0.189,1.320,1.217,0.078,2.292,1.812,1.682,1.798,0.691,0.860,3.450,0.693,1.146,3.121,1.463,1.296,0.797,1.366,1.424,2.539
Sum_12=13.881,15.828,11.769,17.491,15.870,18.561,14.671,14.017,12.502,13.846,16.607,14.362,11.314,11.149,9.619,11.914,12.281,15.024,12.674,10.251,6.980,15.186,15.925,14.846,10.598,10.944,9.268,15.102,15.495,14.348,13.808,13.628,11.608,15.944,14.505,13.802,12.781,15.314,14.287,12.192,15.594,17.583,11.803,13.752,11.160,15.792,13.897,17.097,14.710,14.915,13.408,13.483,17.144,17.284,12.523,13.127,7.041,6.420,13.380,15.265,14.101,13.939,10.184,5.217,11.887,15.842,14.420,12.690,14.288,10.849,14.388,17.141,13.814,11.200,11.028,6.235,14.493,15.153,15.041,14.422,12.236,12.395,13.792,15.626,14.757,15.329,17.060,14.831,15.797,16.655,12.768,14.821,15.500,15.327,13.741,16.048
Sum_20=38.399,40.749,36.138,41.269,40.122,42.985,39.105,38.718,36.848,37.387,40.713,38.482,36.022,35.417,33.988,36.254,36.271,38.984,36.397,35.036,30.770,40.169,40.177,38.810,35.202,35.405,33.631,39.023,39.166,38.772,37.781,37.984,35.604,40.797,38.644,38.025,36.987,39.989,39.237,36.623,40.300,41.183,35.046,37.936,35.611,40.132,38.165,41.804,39.122,39.070,38.008,37.641,41.705,41.779,37.065,37.360,30.870,29.962,37.701,39.429,38.360,37.987,34.519,28.323,35.251,40.150,38.831,37.221,38.618,34.962,38.812,41.604,38.793,35.516,35.172,28.754,38.671,39.710,39.605,38.568,36.230,36.650,37.047,40.187,39.126,39.373,41.796,39.142,39.696,41.452,37.004,39.625,39.357,39.780,37.259,40.865
Sum_24=44.342,46.790,42.045,47.033,46.001,48.905,45.028,44.705,42.750,43.094,46.557,44.328,42.015,41.300,39.895,42.154,42.086,44.792,42.148,41.044,36.604,46.225,46.056,44.618,41.182,41.341,39.544,44.822,44.904,44.693,43.592,43.888,41.421,46.822,44.495,43.897,42.855,45.970,45.285,42.545,46.289,46.904,40.576,43.798,41.541,46.032,44.048,47.793,45.039,44.926,43.971,43.497,47.658,47.717,43.016,43.234,36.683,35.910,43.597,45.287,44.240,43.817,40.456,34.257,40.904,46.042,44.748,43.167,44.516,40.809,44.733,47.534,44.848,41.414,41.058,34.642,44.531,45.663,45.560,44.421,42.050,42.530,42.660,46.141,45.033,45.202,47.792,45.035,45.489,47.463,42.879,45.638,45.140,45.708,42.919,46.881
G_by_Interval=1.444,1.409,1.441,1.329,1.375,1.298,1.429,1.442,1.565,1.456,1.321,1.450,1.505,1.521,1.662,1.455,1.448,1.445,1.473,1.558,1.673,1.456,1.422,1.430,1.518,1.487,1.640,1.391,1.433,1.498,1.482,1.487,1.461,1.321,1.465,1.398,1.621,1.449,1.493,1.468,1.381,1.324,1.469,1.494,1.425,1.432,1.411,1.338,1.470,1.475,1.521,1.410,1.375,1.405,1.542,1.458,1.631,2.015,1.478,1.367,1.480,1.496,1.603,1.930,1.573,1.357,1.481,1.498,1.497,1.533,1.410,1.318,1.490,1.495,1.575,2.354,1.426,1.460,1.407,1.473,1.557,1.660,1.437,1.413,1.490,1.390,1.252,1.376,1.314,1.342,1.461,1.513,1.408,1.324,1.382,1.317
Avg_G_t8=1.587,1.474,1.727,1.327,1.445,1.273,1.543,1.588,1.710,1.588,1.397,1.560,1.763,1.779,1.907,1.716,1.693,1.517,1.674,1.844,2.098,1.525,1.455,1.523,1.804,1.775,1.927,1.494,1.475,1.566,1.593,1.618,1.737,1.457,1.554,1.579,1.683,1.507,1.584,1.698,1.476,1.317,1.680,1.609,1.752,1.465,1.579,1.376,1.528,1.496,1.631,1.601,1.351,1.361,1.673,1.623,2.076,2.211,1.598,1.492,1.585,1.595,1.835,2.302,1.692,1.458,1.554,1.660,1.569,1.784,1.557,1.370,1.613,1.751,1.763,2.328,1.546,1.516,1.517,1.557,1.681,1.716,1.538,1.475,1.537,1.485,1.366,1.499,1.431,1.410,1.653,1.545,1.474,1.466,1.537,1.450
G_int_t8=1.444,1.409,1.441,1.329,1.375,1.298,1.429,1.442,1.565,1.456,1.321,1.450,1.505,1.521,1.662,1.455,1.448,1.445,1.473,1.558,1.673,1.456,1.422,1.430,1.518,1.487,1.640,1.391,1.433,1.498,1.482,1.487,1.461,1.321,1.465,1.398,1.621,1.449,1.493,1.468,1.381,1.324,1.469,1.494,1.425,1.432,1.411,1.338,1.470,1.475,1.521,1.410,1.375,1.405,1.542,1.458,1.631,2.015,1.478,1.367,1.480,1.496,1.603,1.930,1.573,1.357,1.481,1.498,1.497,1.533,1.410,1.318,1.490,1.495,1.575,2.354,1.426,1.460,1.407,1.473,1.557,1.660,1.437,1.413,1.490,1.390,1.252,1.376,1.314,1.342,1.461,1.513,1.408,1.324,1.382,1.317
Avg_G_t12=1.587,1.474,1.727,1.327,1.445,1.273,1.543,1.588,1.710,1.588,1.397,1.560,1.763,1.779,1.907,1.716,1.693,1.517,1.674,1.844,2.098,1.525,1.455,1.523,1.804,1.775,1.927,1.494,1.475,1.566,1.593,1.618,1.737,1.457,1.554,1.579,1.683,1.507,1.584,1.698,1.476,1.317,1.680,1.609,1.752,1.465,1.579,1.376,1.528,1.496,1.631,1.601,1.351,1.361,1.673,1.623,2.076,2.211,1.598,1.492,1.585,1.595,1.835,2.302,1.692,1.458,1.554,1.660,1.569,1.784,1.557,1.370,1.613,1.751,1.763,2.328,1.546,1.516,1.517,1.557,1.681,1.716,1.538,1.475,1.537,1.485,1.366,1.499,1.431,1.410,1.653,1.545,1.474,1.466,1.537,1.450
G_int_t12=1.444,1.409,1.441,1.329,1.375,1.298,1.429,1.442,1.565,1.456,1.321,1.450,1.505,1.521,1.662,1.455,1.448,1.445,1.473,1.558,1.673,1.456,1.422,1.430,1.518,1.487,1.640,1.391,1.433,1.498,1.482,1.487,1.461,1.321,1.465,1.398,1.621,1.449,1.493,1.468,1.381,1.324,1.469,1.494,1.425,1.432,1.411,1.338,1.470,1.475,1.521,1.410,1.375,1.405,1.542,1.458,1.631,2.015,1.478,1.367,1.480,1.496,1.603,1.930,1.573,1.357,1.481,1.498,1.497,1.533,1.410,1.318,1.490,1.495,1.575,2.354,1.426,1.460,1.407,1.473,1.557,1.660,1.437,1.413,1.490,1.390,1.252,1.376,1.314,1.342,1.461,1.513,1.408,1.324,1.382,1.317
Avg_G_inflex=1.593,1.488,1.747,1.327,1.434,1.274,1.555,1.595,1.727,1.588,1.398,1.569,1.771,1.782,1.907,1.732,1.705,1.536,1.694,1.855,2.132,1.539,1.452,1.531,1.820,1.786,1.927,1.504,1.483,1.564,1.593,1.619,1.753,1.471,1.557,1.590,1.683,1.508,1.586,1.711,1.476,1.324,1.693,1.609,1.767,1.466,1.579,1.383,1.541,1.486,1.636,1.601,1.366,1.370,1.662,1.619,2.095,2.225,1.582,1.504,1.588,1.574,1.837,2.325,1.692,1.458,1.556,1.657,1.584,1.795,1.563,1.370,1.615,1.768,1.769,2.329,1.546,1.533,1.493,1.557,1.696,1.717,1.539,1.471,1.537,1.442,1.369,1.491,1.443,1.410,1.673,1.545,1.474,1.464,1.533,1.459
G_int_inflex=1.453,1.432,1.468,1.329,1.327,1.302,1.440,1.453,1.593,1.456,1.315,1.459,1.505,1.481,1.662,1.446,1.468,1.465,1.501,1.554,1.626,1.474,1.407,1.425,1.502,1.472,1.640,1.406,1.404,1.476,1.480,1.485,1.480,1.346,1.452,1.404,1.621,1.446,1.484,1.489,1.381,1.298,1.435,1.494,1.451,1.426,1.411,1.301,1.492,1.435,1.519,1.410,1.391,1.319,1.502,1.420,1.614,2.036,1.402,1.377,1.477,1.450,1.580,1.951,1.551,1.356,1.468,1.455,1.507,1.534,1.413,1.318,1.478,1.449,1.559,2.348,1.426,1.468,1.349,1.473,1.575,1.652,1.430,1.368,1.489,1.276,1.251,1.335,1.318,1.342,1.494,1.513,1.408,1.306,1.356,1.334
G_by_Interval_g4=1.347,1.271,1.462,1.432,1.307,1.245,1.363,1.339,1.699,1.412,1.267,1.384,1.407,1.487,1.618,1.482,1.443,1.401,1.384,1.479,1.662,1.397,1.329,1.361,1.544,1.399,1.622,1.334,1.381,1.397,1.402,1.399,1.844,1.262,1.418,1.360,1.475,1.356,1.392,1.384,1.298,1.267,1.505,1.399,1.364,1.358,1.411,1.374,1.416,1.419,1.483,1.338,1.300,1.397,1.519,1.495,1.559,1.931,1.392,1.251,1.413,1.424,1.560,1.872,1.553,1.282,1.437,1.435,1.406,1.489,1.334,1.294,1.427,1.467,1.524,2.222,1.311,1.343,1.331,1.390,1.494,1.604,1.441,1.372,1.398,1.324,1.178,1.344,1.310,1.249,1.435,1.442,1.314,1.289,1.341,1.294
G_int_t8_g4=1.347,1.271,1.462,1.432,1.307,1.245,1.363,1.339,1.699,1.412,1.267,1.384,1.407,1.487,1.618,1.482,1.443,1.401,1.384,1.479,1.662,1.397,1.329,1.361,1.544,1.399,1.622,1.334,1.381,1.397,1.402,1.399,1.844,1.262,1.418,1.360,1.475,1.356,1.392,1.384,1.298,1.267,1.505,1.399,1.364,1.358,1.411,1.374,1.416,1.419,1.483,1.338,1.300,1.397,1.519,1.495,1.559,1.931,1.392,1.251,1.413,1.424,1.560,1.872,1.553,1.282,1.437,1.435,1.406,1.489,1.334,1.294,1.427,1.467,1.524,2.222,1.311,1.343,1.331,1.390,1.494,1.604,1.441,1.372,1.398,1.324,1.178,1.344,1.310,1.249,1.435,1.442,1.314,1.289,1.341,1.294
G_int_t12_g4=1.347,1.271,1.462,1.432,1.307,1.245,1.363,1.339,1.699,1.412,1.267,1.384,1.407,1.487,1.618,1.482,1.443,1.401,1.384,1.479,1.662,1.397,1.329,1.361,1.544,1.399,1.622,1.334,1.381,1.397,1.402,1.399,1.844,1.262,1.418,1.360,1.475,1.356,1.392,1.384,1.298,1.267,1.505,1.399,1.364,1.358,1.411,1.374,1.416,1.419,1.483,1.338,1.300,1.397,1.519,1.495,1.559,1.931,1.392,1.251,1.413,1.424,1.560,1.872,1.553,1.282,1.437,1.435,1.406,1.489,1.334,1.294,1.427,1.467,1.524,2.222,1.311,1.343,1.331,1.390,1.494,1.604,1.441,1.372,1.398,1.324,1.178,1.344,1.310,1.249,1.435,1.442,1.314,1.289,1.341,1.294
G_int_inflex_g4=1.354,1.287,1.482,1.269,1.256,1.246,1.364,1.348,1.721,1.412,1.257,1.387,1.404,1.454,1.618,1.449,1.458,1.403,1.404,1.471,1.626,1.406,1.307,1.345,1.535,1.381,1.622,1.343,1.328,1.371,1.399,1.397,1.597,1.280,1.386,1.362,1.475,1.352,1.379,1.399,1.298,1.207,1.430,1.399,1.384,1.347,1.411,1.259,1.431,1.368,1.471,1.338,1.303,1.296,1.487,1.470,1.540,1.947,1.313,1.249,1.408,1.384,1.540,1.886,1.526,1.279,1.417,1.384,1.400,1.488,1.333,1.294,1.411,1.426,1.505,2.208,1.311,1.338,1.280,1.390,1.501,1.590,1.437,1.308,1.395,1.226,1.174,1.309,1.305,1.249,1.459,1.442,1.314,1.273,1.318,1.306
Time_Inflex=8.369,7.631,8.860,7.877,6.648,6.402,8.123,8.369,8.860,8.860,8.369,7.877,8.860,8.369,10.089,8.614,8.860,7.877,8.614,9.106,9.598,7.877,7.139,7.631,8.614,8.614,10.335,7.877,7.877,7.631,8.860,8.614,8.860,7.631,8.369,7.877,10.335,9.106,9.106,8.860,8.860,6.648,8.369,8.860,9.106,8.614,8.614,8.614,7.877,7.139,8.614,8.614,7.139,6.648,7.877,7.631,10.089,11.319,7.139,7.631,7.877,7.631,8.860,11.564,8.123,7.877,8.369,7.877,8.123,8.860,7.877,7.631,8.860,7.877,8.614,13.039,8.860,7.877,7.139,8.860,8.614,8.614,7.631,6.894,9.106,6.402,6.894,6.894,7.385,8.123,8.614,8.614,8.860,7.139,7.385,7.631
OD_Inflex=0.617,0.598,0.598,0.769,0.463,0.580,0.613,0.614,0.594,0.690,0.795,0.556,0.543,0.452,0.620,0.555,0.593,0.595,0.588,0.511,0.413,0.588,0.539,0.543,0.485,0.494,0.655,0.614,0.644,0.509,0.664,0.624,0.568,0.605,0.625,0.539,0.794,0.797,0.724,0.589,0.764,0.600,0.517,0.664,0.581,0.763,0.659,0.833,0.587,0.509,0.623,0.641,0.631,0.541,0.468,0.468,0.498,0.579,0.424,0.586,0.546,0.495,0.483,0.541,0.482,0.666,0.636,0.474,0.582,0.526,0.586,0.716,0.658,0.399,0.503,0.685,0.740,0.622,0.494,0.706,0.572,0.549,0.556,0.491,0.728,0.416,0.576,0.450,0.603,0.749,0.601,0.677,0.777,0.514,0.515,0.654
Time_Saturation=20.907,18.448,19.924,21.153,21.153,21.153,14.761,20.169,20.169,15.252,21.153,18.448,20.415,19.678,18.940,18.448,18.694,19.678,21.153,21.153,21.153,21.153,21.153,18.694,16.727,18.448,20.169,19.678,21.153,21.153,20.169,21.153,20.169,18.694,18.694,18.694,19.924,18.448,20.907,16.481,18.694,21.153,18.940,18.694,18.202,18.694,18.694,20.907,21.153,20.169,18.694,20.907,21.153,0.000,21.399,15.006,20.661,18.694,20.661,21.153,21.153,18.694,21.153,18.694,21.399,19.186,21.399,18.694,21.153,15.006,21.153,20.661,20.169,21.399,21.153,20.907,21.153,19.186,18.694,20.169,21.153,21.399,18.694,21.153,15.252,18.694,20.169,21.399,20.907,19.924,20.907,20.661,18.694,20.661,18.940,21.153
OD_Saturation=0.941,1.096,0.905,1.111,0.950,1.122,1.039,1.015,1.012,1.076,1.149,1.097,0.890,0.937,1.088,0.941,0.929,1.080,1.053,0.946,0.883,1.067,1.066,1.080,0.897,0.883,0.899,0.956,1.107,0.949,1.031,1.041,0.863,1.098,1.069,0.919,1.001,1.130,1.055,0.918,1.076,1.196,0.802,1.029,0.892,1.111,0.950,1.138,0.920,0.890,0.969,0.950,0.908,0.000,0.884,0.880,0.991,0.996,0.857,1.048,1.057,1.009,0.857,0.944,0.809,1.082,0.923,0.868,1.018,0.900,1.047,1.069,1.046,0.864,0.836,1.029,1.033,1.032,1.049,1.002,0.869,1.046,0.834,1.031,0.999,1.013,1.116,0.889,0.961,1.174,0.887,1.009,1.064,0.893,0.838,1.120
Ref_Well_Name=A01,A01,A01,A01,A01,A01,A01,A01,A01,A01,A01,A01,A01,A01,A01,A01,A01,A01,A01,A01,A01,A01,A01,A01,A01,A01,A01,A01,A01,A01,A01,A01,A01,A01,A01,A01,A01,A01,A01,A01,A01,A01,A01,A01,A01,A01,A01,A01,A01,A01,A01,A01,A01,A01,A01,A01,A01,A01,A01,A01,A01,A01,A01,A01,A01,A01,A01,A01,A01,A01,A01,A01,A01,A01,A01,A01,A01,A01,A01,A01,A01,A01,A01,A01,A01,A01,A01,A01,A01,A01,A01,A01,A01,A01,A01,A01
Ratio_Avg_G=1.000,1.077,0.919,1.196,1.098,1.247,1.028,1.000,0.928,1.000,1.136,1.017,0.900,0.892,0.832,0.925,0.937,1.046,0.948,0.861,0.757,1.041,1.091,1.042,0.880,0.894,0.824,1.062,1.076,1.014,0.997,0.981,0.914,1.090,1.021,1.005,0.943,1.053,1.002,0.935,1.075,1.205,0.945,0.986,0.906,1.084,1.005,1.153,1.039,1.061,0.973,0.992,1.175,1.166,0.949,0.978,0.765,0.718,0.993,1.064,1.002,0.995,0.865,0.689,0.938,1.089,1.021,0.956,1.012,0.890,1.019,1.158,0.984,0.907,0.900,0.682,1.027,1.047,1.046,1.019,0.944,0.925,1.032,1.076,1.033,1.069,1.162,1.059,1.109,1.126,0.960,1.027,1.077,1.083,1.033,1.095
Ratio_Fit_G=1.000,1.028,1.048,0.861,1.112,1.011,0.987,0.976,0.943,0.934,0.977,1.024,1.028,1.073,0.900,1.088,1.024,0.999,0.984,1.025,1.021,0.982,1.002,1.043,1.078,1.096,0.891,1.032,0.969,0.992,0.896,0.934,1.058,1.075,0.934,1.102,0.695,0.896,0.898,1.025,0.880,1.017,1.079,0.899,1.087,0.875,1.016,0.843,0.989,1.022,0.933,0.991,0.936,1.077,1.020,1.101,1.039,0.729,1.101,1.108,0.999,1.015,1.002,0.816,0.983,1.094,0.956,1.030,0.954,1.042,1.029,0.965,0.920,1.134,0.983,0.542,0.897,0.992,1.111,0.880,0.940,0.865,1.039,1.091,0.847,1.215,1.135,1.160,1.103,1.108,1.001,0.889,0.873,1.149,1.132,1.061
Ratio_G_Int=1.000,1.024,1.001,1.086,1.050,1.112,1.010,1.001,0.922,0.991,1.093,0.995,0.959,0.949,0.868,0.992,0.997,0.999,0.980,0.927,0.863,0.992,1.015,1.010,0.951,0.971,0.880,1.038,1.007,0.964,0.974,0.971,0.988,1.093,0.986,1.033,0.891,0.996,0.967,0.983,1.045,1.091,0.983,0.966,1.013,1.008,1.023,1.079,0.982,0.979,0.949,1.024,1.050,1.028,0.936,0.990,0.885,0.717,0.976,1.056,0.976,0.965,0.901,0.748,0.918,1.064,0.975,0.963,0.964,0.942,1.024,1.095,0.969,0.965,0.917,0.613,1.013,0.989,1.026,0.980,0.927,0.870,1.005,1.021,0.969,1.038,1.153,1.049,1.098,1.076,0.988,0.954,1.025,1.090,1.044,1.096
Ratio_t0_Fit=1.000,2.049,0.489,-0.574,1.150,-1.110,1.568,-18.187,0.885,1.837,-11.343,1.016,0.510,0.435,1.484,0.439,0.579,1.750,0.781,0.420,0.289,2.168,6.149,1.085,0.399,0.471,0.634,1.340,7.380,1.447,6.042,1.645,0.461,1.310,4.199,0.610,-0.624,-4.963,5.110,0.577,-1.869,-1.812,0.499,3.486,0.747,-1.449,0.916,-0.695,1.854,1.793,1.470,0.984,-1.022,3.652,0.709,0.574,0.382,0.414,0.662,0.906,1.117,1.093,0.473,0.410,0.769,1.014,2.052,0.467,2.306,0.447,1.041,-2.038,1.878,0.393,0.606,-0.492,-35.426,1.949,0.877,-6.853,1.063,2.953,1.060,1.052,-1.680,0.697,1.597,0.687,1.117,0.906,0.755,-4.749,-1.561,0.780,0.657,1.385
Ratio_t0_G_Int=1.000,2.235,0.504,-69.833,2.034,-5.649,1.254,0.984,0.991,1.089,1.888,1.309,0.555,0.557,0.588,0.550,0.586,2.005,0.712,0.502,0.338,2.061,4.266,1.538,0.503,0.499,0.501,1.390,3.411,2.125,1.294,1.094,0.521,1.061,1.601,0.792,2.332,2.477,1.594,0.624,1.514,-21.772,0.681,1.252,0.440,4.448,0.855,3.805,2.501,6.662,1.303,0.753,-5.905,-3.285,1.101,0.867,0.323,0.732,1.199,1.145,1.368,1.464,0.619,0.386,1.199,1.424,1.959,0.887,2.012,0.572,0.977,2.764,1.171,0.562,0.762,-5.425,1.194,2.599,1.310,1.697,1.162,2.548,1.422,2.319,3.040,1.519,1.259,1.172,1.230,2.113,0.750,4.454,2.165,1.014,0.930,1.086
Ref_Curve_Array=1,1,1,1,1,1,1,1,1,1,1,1,1,1,1,1,1,1,1,1,1,1,1,1,1,1,1,1,1,1,1,1,1,1,1,1,1,1,1,1,1,1,1,1,1,1,1,1,1,1,1,1,1,1,1,1,1,1,1,1,1,1,1,1,1,1,1,1,1,1,1,1,1,1,1,1,1,1,1,1,1,1,1,1,1,1,1,1,1,1,1,1,1,1,1,1
Default_ref=0
Comm_Map=,,,,,
Comm_Consol=,,,,,,,,
Comm_Screen=,,,,,
Analysis_Set=A,A,A,A,A,A,A,A,A,A,A,A,A,A,A,A,A,A,A,A,A,A,A,A,A,A,A,A,A,A,A,A,A,A,A,A,A,A,A,A,A,A,A,A,A,A,A,A,A,A,A,A,A,A,A,A,A,A,A,A,A,A,A,A,A,A,A,A,A,A,A,A,A,A,A,A,A,A,A,A,A,A,A,A,A,A,A,A,A,A,A,A,A,A,A,A
Ref_Type=single_ref,single_ref,single_ref,single_ref,single_ref,single_ref,single_ref,single_ref,single_ref,single_ref,single_ref,single_ref,single_ref,single_ref,single_ref,single_ref,single_ref,single_ref,single_ref,single_ref,single_ref,single_ref,single_ref,single_ref,single_ref,single_ref,single_ref,single_ref,single_ref,single_ref,single_ref,single_ref,single_ref,single_ref,single_ref,single_ref,single_ref,single_ref,single_ref,single_ref,single_ref,single_ref,single_ref,single_ref,single_ref,single_ref,single_ref,single_ref,single_ref,single_ref,single_ref,single_ref,single_ref,single_ref,single_ref,single_ref,single_ref,single_ref,single_ref,single_ref,single_ref,single_ref,single_ref,single_ref,single_ref,single_ref,single_ref,single_ref,single_ref,single_ref,single_ref,single_ref,single_ref,single_ref,single_ref,single_ref,single_ref,single_ref,single_ref,single_ref,single_ref,single_ref,single_ref,single_ref,single_ref,single_ref,single_ref,single_ref,single_ref,single_ref,single_ref,single_ref,single_ref,single_ref,single_ref,single_ref
Wells_In_Use=0,0,0,0,0,0,0,0,0,0,0,0,0,0,0,0,0,0,0,0,0,0,0,0,0,0,0,0,0,0,0,0,0,0,0,0,0,0,0,0,0,0,0,0,0,0,0,0,0,0,0,0,0,0,0,0,0,0,0,0,0,0,0,0,0,0,0,0,0,0,0,0,0,0,0,0,0,0,0,0,0,0,0,0,0,0,0,0,0,0,0,0,0,0,0,0
[Flor:]
[Flor2:]
[Lumin:]
[Data:]
Read=DateTime	RunT[s]	Temp	Well_1	Well_2	Well_3	Well_4	Well_5	Well_6	Well_7	Well_8	Well_9	Well_10	Well_11	Well_12	Well_13	Well_14	Well_15	Well_16	Well_17	Well_18	Well_19	Well_20	Well_21	Well_22	Well_23	Well_24	Well_25	Well_26	Well_27	Well_28	Well_29	Well_30	Well_31	Well_32	Well_33	Well_34	Well_35	Well_36	Well_37	Well_38	Well_39	Well_40	Well_41	Well_42	Well_43	Well_44	Well_45	Well_46	Well_47	Well_48	Well_49	Well_50	Well_51	Well_52	Well_53	Well_54	Well_55	Well_56	Well_57	Well_58	Well_59	Well_60	Well_61	Well_62	Well_63	Well_64	Well_65	Well_66	Well_67	Well_68	Well_69	Well_70	Well_71	Well_72	Well_73	Well_74	Well_75	Well_76	Well_77	Well_78	Well_79	Well_80	Well_81	Well_82	Well_83	Well_84	Well_85	Well_86	Well_87	Well_88	Well_89	Well_90	Well_91	Well_92	Well_93	Well_94	Well_95	Well_96
1=16:50:33	922	301	0.1122	0.1103	0.1143	0.1429	0.1080	0.1282	0.1037	0.1140	0.1034	0.1199	0.1198	0.1239	0.1015	0.1021	0.1115	0.0950	0.1046	0.0971	0.0903	0.0949	0.0948	0.1107	0.0976	0.1136	0.1012	0.0877	0.0978	0.1018	0.0877	0.0999	0.1085	0.0957	0.0863	0.0887	0.0890	0.1209	0.0982	0.0845	0.0937	0.1007	0.1141	0.0951	0.0977	0.0890	0.0961	0.0912	0.1345	0.1433	0.0961	0.0894	0.1148	0.1008	0.1209	0.0934	0.0914	0.0842	0.0870	0.1147	0.1344	0.1272	0.0932	0.0909	0.1170	0.1115	0.0979	0.0945	0.1091	0.1037	0.0920	0.1046	0.1188	0.1318	0.1206	0.0976	0.0975	0.0918	0.1023	0.1448	0.1020	0.1079	0.1250	0.0961	0.1208	0.1178	0.0878	0.0935	0.0834	0.1197	0.0970	0.1223	0.0939	0.1110	0.1047	0.1054	0.1207	0.1432
2=17:05:18	1807	301	0.1119	0.1089	0.1134	0.1199	0.1093	0.1261	0.1035	0.1156	0.1045	0.1158	0.1208	0.1318	0.1035	0.1022	0.1046	0.0926	0.1054	0.0972	0.0891	0.0961	0.0928	0.1084	0.0990	0.1155	0.1017	0.0880	0.0962	0.1038	0.0875	0.1010	0.1080	0.0958	0.0854	0.0872	0.0895	0.1211	0.0972	0.0819	0.0921	0.1011	0.1147	0.0961	0.0991	0.0901	0.0976	0.0906	0.1287	0.1409	0.0976	0.0893	0.0969	0.1010	0.1250	0.0945	0.0937	0.0850	0.0875	0.1152	0.1268	0.1293	0.0940	0.0912	0.0918	0.1113	0.1000	0.0940	0.1088	0.1035	0.0925	0.1051	0.1269	0.1387	0.1177	0.0980	0.0992	0.0883	0.1018	0.1487	0.1022	0.1088	0.1227	0.0950	0.1237	0.1167	0.0918	0.0948	0.0841	0.1206	0.0951	0.1280	0.0946	0.1098	0.1027	0.1032	0.1153	0.1453
3=17:20:03	2692	301	0.1184	0.1100	0.1139	0.1190	0.1090	0.1293	0.1075	0.1172	0.1045	0.1191	0.1238	0.1343	0.1024	0.1021	0.1047	0.0946	0.1067	0.0991	0.0906	0.0959	0.0932	0.1086	0.1000	0.1143	0.0995	0.0897	0.0980	0.1042	0.0887	0.1033	0.1115	0.0957	0.0880	0.0886	0.0939	0.1237	0.0978	0.0829	0.0927	0.1024	0.1153	0.0974	0.1002	0.0906	0.0989	0.0922	0.1297	0.1375	0.0933	0.0899	0.0993	0.1019	0.1274	0.0944	0.0939	0.0856	0.0885	0.1166	0.1310	0.1329	0.0934	0.0929	0.0967	0.1100	0.0997	0.0930	0.1114	0.1049	0.0933	0.1066	0.1241	0.1406	0.1196	0.0988	0.0988	0.0883	0.1011	0.1505	0.1028	0.1082	0.1256	0.0966	0.1230	0.1194	0.0912	0.0936	0.0841	0.1227	0.1018	0.1289	0.0940	0.1120	0.1061	0.1021	0.1192	0.1432
4=17:34:48	3577	298	0.1124	0.1099	0.1133	0.1235	0.1090	0.1324	0.1062	0.1180	0.1049	0.1110	0.1241	0.1348	0.1034	0.1007	0.1068	0.0938	0.1070	0.0997	0.0920	0.0950	0.0921	0.1061	0.0987	0.1151	0.0995	0.0876	0.0937	0.1046	0.0884	0.1031	0.1087	0.0970	0.0870	0.0875	0.0916	0.1266	0.0976	0.0820	0.0897	0.1036	0.1173	0.0964	0.1005	0.0900	0.0993	0.0891	0.1308	0.1338	0.0938	0.0881	0.0969	0.1028	0.1257	0.0945	0.0929	0.0856	0.0874	0.1160	0.1290	0.1309	0.0940	0.0925	0.0920	0.1095	0.1010	0.0986	0.1109	0.1042	0.0947	0.1058	0.1186	0.1368	0.1234	0.0991	0.1000	0.0874	0.1008	0.1535	0.1033	0.1106	0.1234	0.0967	0.1226	0.1272	0.0924	0.0930	0.0834	0.1229	0.0988	0.1309	0.0952	0.1119	0.1038	0.1033	0.1203	0.1549
5=17:49:33	4462	296	0.1197	0.1100	0.1146	0.1293	0.1133	0.1377	0.1097	0.1211	0.1082	0.1121	0.1282	0.1353	0.1036	0.1027	0.1315	0.0959	0.1096	0.1015	0.0938	0.0989	0.0910	0.1081	0.1015	0.1225	0.0975	0.0895	0.0977	0.1070	0.0895	0.1054	0.1119	0.0992	0.0886	0.0883	0.0948	0.1256	0.0972	0.0838	0.0900	0.1058	0.1178	0.1010	0.1034	0.0919	0.1001	0.0922	0.1288	0.1321	0.0958	0.0905	0.0989	0.1046	0.1291	0.0968	0.0946	0.0864	0.0896	0.1189	0.1320	0.1333	0.0954	0.0932	0.0959	0.1133	0.1045	0.0948	0.1140	0.1082	0.0942	0.1111	0.1236	0.1342	0.1264	0.0994	0.1000	0.0901	0.1041	0.1572	0.1074	0.1134	0.1293	0.0992	0.1267	0.1198	0.0925	0.0950	0.0840	0.1275	0.1018	0.1351	0.0955	0.1164	0.1084	0.1053	0.1167	0.1463
6=18:04:18	5347	301	0.1246	0.1117	0.1158	0.1339	0.1159	0.1424	0.1103	0.1231	0.1089	0.1138	0.1327	0.1437	0.1039	0.1026	0.1222	0.0986	0.1112	0.1026	0.0953	0.0995	0.0922	0.1074	0.1010	0.1192	0.0967	0.0903	0.0979	0.1067	0.0887	0.1073	0.1138	0.1000	0.0889	0.0883	0.0962	0.1278	0.0974	0.0845	0.0898	0.1062	0.1195	0.1020	0.1063	0.0923	0.0997	0.0927	0.1284	0.1403	0.0958	0.0903	0.0973	0.1037	0.1298	0.0975	0.0936	0.0844	0.0902	0.1185	0.1261	0.1330	0.0941	0.0911	0.0938	0.1144	0.1026	0.0956	0.1142	0.1090	0.0949	0.1092	0.1236	0.1362	0.1154	0.0987	0.1003	0.0899	0.1053	0.1568	0.1066	0.1142	0.1279	0.0952	0.1245	0.1212	0.0918	0.0956	0.0828	0.1256	0.1024	0.1360	0.0950	0.1140	0.1108	0.1083	0.1223	0.1453
7=18:19:03	6232	296	0.1159	0.1123	0.1165	0.1327	0.1181	0.1445	0.1140	0.1273	0.1119	0.1127	0.1363	0.1483	0.1070	0.1058	0.1199	0.0996	0.1151	0.1037	0.0948	0.1236	0.0928	0.1087	0.1029	0.1219	0.1023	0.0903	0.0986	0.1085	0.0913	0.1125	0.1163	0.1017	0.0907	0.0897	0.0977	0.1294	0.0976	0.0838	0.0901	0.1092	0.1242	0.1044	0.1079	0.0949	0.1022	0.0944	0.1293	0.1512	0.0972	0.0897	0.0978	0.1080	0.1335	0.0997	0.0960	0.0873	0.0927	0.1200	0.1307	0.1346	0.0977	0.0942	0.0942	0.1167	0.1084	0.0972	0.1166	0.1128	0.0976	0.1128	0.1385	0.1442	0.1248	0.1040	0.1011	0.0893	0.1082	0.1604	0.1111	0.1154	0.1291	0.1015	0.1301	0.1216	0.0952	0.0974	0.0848	0.1309	0.1053	0.1412	0.0963	0.1192	0.1120	0.1121	0.1267	0.1459
8=18:33:48	7117	300	0.1178	0.1165	0.1214	0.1370	0.1203	0.1501	0.1160	0.1297	0.1140	0.1179	0.1404	0.1500	0.1106	0.1083	0.1177	0.1005	0.1186	0.1065	0.0977	0.1024	0.0915	0.1078	0.1059	0.1242	0.1024	0.0915	0.0977	0.1093	0.0920	0.1113	0.1168	0.1051	0.0902	0.0891	0.0999	0.1290	0.0995	0.0848	0.0909	0.1132	0.1283	0.1057	0.1101	0.0964	0.1067	0.0939	0.1292	0.1501	0.0950	0.0902	0.0994	0.1109	0.1347	0.1011	0.0977	0.0882	0.0936	0.1202	0.1296	0.1357	0.1012	0.0976	0.0964	0.1202	0.1093	0.0999	0.1188	0.1128	0.1005	0.1162	0.1279	0.1489	0.1288	0.1090	0.1033	0.0904	0.1109	0.1671	0.1122	0.1191	0.1329	0.1060	0.1348	0.1289	0.0970	0.0979	0.0847	0.1349	0.1031	0.1409	0.0988	0.1240	0.1129	0.1118	0.1224	0.1533
9=18:48:33	8002	298	0.1186	0.1202	0.1227	0.1444	0.1255	0.1590	0.1218	0.1337	0.1175	0.1167	0.1476	0.1578	0.1135	0.1114	0.1184	0.1063	0.1247	0.1108	0.1026	0.1039	0.0928	0.1105	0.1068	0.1233	0.1025	0.0941	0.0997	0.1115	0.0952	0.1170	0.1210	0.1081	0.0934	0.0914	0.1016	0.1372	0.1016	0.0876	0.0929	0.1181	0.1319	0.1091	0.1142	0.0987	0.1092	0.0973	0.1416	0.1555	0.0994	0.0923	0.1028	0.1170	0.1417	0.1066	0.1042	0.0930	0.0975	0.1234	0.1336	0.1419	0.1038	0.0996	0.1017	0.1218	0.1128	0.1039	0.1209	0.1171	0.1028	0.1193	0.1325	0.1477	0.1212	0.1132	0.1088	0.0923	0.1153	0.1759	0.1188	0.1232	0.1386	0.1111	0.1434	0.1350	0.0988	0.1013	0.0871	0.1392	0.1089	0.1477	0.1044	0.1287	0.1181	0.1169	0.1303	0.1668
10=19:03:18	8887	298	0.1296	0.1260	0.1251	0.1546	0.1325	0.1676	0.1253	0.1397	0.1199	0.1240	0.1562	0.1599	0.1196	0.1119	0.1178	0.1083	0.1294	0.1135	0.1050	0.1075	0.0932	0.1118	0.1125	0.1278	0.0991	0.0949	0.1020	0.1127	0.0988	0.1226	0.1248	0.1123	0.0952	0.0924	0.1058	0.1404	0.1041	0.0887	0.0943	0.1205	0.1370	0.1138	0.1192	0.1017	0.1139	0.0991	0.1398	0.1635	0.1005	0.0955	0.1029	0.1199	0.1460	0.1124	0.1058	0.0931	0.0980	0.1258	0.1371	0.1460	0.1092	0.1037	0.1113	0.1270	0.1173	0.1068	0.1260	0.1216	0.1060	0.1215	0.1392	0.1550	0.1291	0.1183	0.1138	0.0953	0.1189	0.1805	0.1221	0.1271	0.1441	0.1146	0.1449	0.1404	0.1037	0.1069	0.0893	0.1437	0.1128	0.1522	0.1065	0.1323	0.1232	0.1205	0.1287	0.1582
11=19:18:03	9772	301	0.1243	0.1380	0.1257	0.1627	0.1374	0.1791	0.1311	0.1460	0.1252	0.1231	0.1642	0.1706	0.1223	0.1151	0.1200	0.1147	0.1363	0.1170	0.1099	0.1118	0.0948	0.1140	0.1168	0.1313	0.1048	0.0983	0.1041	0.1158	0.1007	0.1279	0.1301	0.1178	0.0965	0.0934	0.1079	0.1499	0.1083	0.0892	0.0956	0.1261	0.1466	0.1202	0.1246	0.1043	0.1182	0.0994	0.1461	0.1681	0.1009	0.0965	0.1061	0.1259	0.1531	0.1193	0.1120	0.0962	0.1006	0.1283	0.1474	0.1520	0.1135	0.1094	0.1089	0.1334	0.1227	0.1100	0.1309	0.1280	0.1101	0.1270	0.1448	0.1603	0.1354	0.1252	0.1184	0.0981	0.1253	0.1900	0.1289	0.1345	0.1504	0.1177	0.1483	0.1506	0.1051	0.1134	0.0899	0.1505	0.1181	0.1601	0.1104	0.1369	0.1296	0.1268	0.1371	0.1659
12=19:32:48	10657	300	0.1322	0.1454	0.1284	0.1757	0.1463	0.1943	0.1393	0.1533	0.1293	0.1306	0.1766	0.1798	0.1274	0.1222	0.1262	0.1194	0.1427	0.1249	0.1136	0.1173	0.0956	0.1157	0.1233	0.1377	0.1069	0.1004	0.1058	0.1204	0.1051	0.1334	0.1358	0.1241	0.0993	0.0939	0.1126	0.1548	0.1124	0.0910	0.0960	0.1321	0.1557	0.1272	0.1296	0.1081	0.1248	0.1034	0.1493	0.1743	0.1092	0.0984	0.1092	0.1323	0.1596	0.1254	0.1177	0.0981	0.1033	0.1304	0.1537	0.1634	0.1185	0.1120	0.1099	0.1370	0.1252	0.1142	0.1367	0.1330	0.1122	0.1307	0.1506	0.1710	0.1313	0.1319	0.1210	0.1001	0.1337	0.2021	0.1336	0.1386	0.1612	0.1243	0.1536	0.1545	0.1068	0.1151	0.0896	0.1594	0.1206	0.1657	0.1120	0.1458	0.1376	0.1321	0.1416	0.1721
13=19:47:33	11542	301	0.1453	0.1523	0.1317	0.1827	0.1532	0.2038	0.1439	0.1609	0.1345	0.1313	0.1850	0.1788	0.1383	0.1301	0.1301	0.1251	0.1552	0.1331	0.1175	0.1218	0.0969	0.1185	0.1289	0.1529	0.1099	0.1059	0.1090	0.1219	0.1092	0.1400	0.1407	0.1276	0.1025	0.0947	0.1182	0.1626	0.1203	0.0957	0.0986	0.1424	0.1618	0.1338	0.1369	0.1152	0.1347	0.1057	0.1558	0.1877	0.1204	0.1001	0.1108	0.1405	0.1661	0.1305	0.1205	0.1024	0.1086	0.1317	0.1575	0.1678	0.1257	0.1219	0.1115	0.1472	0.1356	0.1205	0.1443	0.1403	0.1193	0.1367	0.1556	0.1720	0.1446	0.1406	0.1335	0.1054	0.1406	0.2153	0.1430	0.1479	0.1687	0.1325	0.1630	0.1664	0.1135	0.1247	0.0953	0.1695	0.1266	0.1789	0.1174	0.1507	0.1477	0.1397	0.1485	0.1819
14=20:02:18	12427	301	0.1409	0.1633	0.1354	0.2013	0.1626	0.2234	0.1528	0.1695	0.1419	0.1418	0.2023	0.1982	0.1423	0.1376	0.1369	0.1309	0.1646	0.1389	0.1236	0.1285	0.0967	0.1204	0.1363	0.1575	0.1152	0.1098	0.1123	0.1252	0.1132	0.1495	0.1498	0.1376	0.1068	0.0951	0.1226	0.1713	0.1239	0.0962	0.1001	0.1491	0.1737	0.1408	0.1431	0.1205	0.1417	0.1110	0.1721	0.1978	0.1091	0.1037	0.1138	0.1476	0.1771	0.1399	0.1294	0.1063	0.1129	0.1360	0.1687	0.1789	0.1325	0.1271	0.1126	0.1574	0.1420	0.1272	0.1547	0.1494	0.1248	0.1413	0.1616	0.1876	0.1610	0.1495	0.1394	0.1109	0.1517	0.2295	0.1556	0.1586	0.1832	0.1392	0.1725	0.1744	0.1162	0.1313	0.0989	0.1773	0.1317	0.1911	0.1247	0.1624	0.1568	0.1473	0.1541	0.1921
15=20:17:03	13312	300	0.1685	0.1773	0.1395	0.2145	0.1762	0.2407	0.1620	0.1798	0.1474	0.1509	0.2172	0.2147	0.1537	0.1451	0.1421	0.1389	0.1790	0.1470	0.1311	0.1366	0.0995	0.1255	0.1451	0.1698	0.1218	0.1157	0.1168	0.1293	0.1177	0.1583	0.1577	0.1459	0.1118	0.0979	0.1306	0.1843	0.1294	0.1011	0.1019	0.1596	0.1854	0.1497	0.1516	0.1276	0.1495	0.1159	0.1732	0.2069	0.1140	0.1101	0.1168	0.1575	0.1904	0.1482	0.1383	0.1113	0.1194	0.1394	0.1795	0.1879	0.1419	0.1360	0.1168	0.1682	0.1515	0.1352	0.1651	0.1561	0.1328	0.1512	0.1726	0.1933	0.1562	0.1581	0.1487	0.1186	0.1645	0.2492	0.1656	0.1705	0.1998	0.1497	0.1846	0.1893	0.1225	0.1396	0.1049	0.1883	0.1380	0.2024	0.1309	0.1742	0.1688	0.1561	0.1623	0.2021
16=20:31:48	14197	301	0.1589	0.1830	0.1445	0.2317	0.1864	0.2579	0.1724	0.1916	0.1588	0.1591	0.2311	0.2263	0.1631	0.1557	0.1493	0.1464	0.1935	0.1536	0.1363	0.1424	0.1018	0.1277	0.1525	0.1775	0.1272	0.1180	0.1207	0.1351	0.1237	0.1689	0.1655	0.1549	0.1160	0.0995	0.1366	0.2004	0.1399	0.1055	0.1040	0.1697	0.1975	0.1608	0.1613	0.1358	0.1583	0.1201	0.1831	0.2331	0.1148	0.1152	0.1202	0.1652	0.1996	0.1585	0.1438	0.1159	0.1249	0.1438	0.1881	0.1945	0.1515	0.1428	0.1219	0.1856	0.1624	0.1436	0.1741	0.1672	0.1425	0.1565	0.1831	0.2044	0.1744	0.1710	0.1562	0.1239	0.1757	0.2594	0.1770	0.1822	0.2128	0.1571	0.1944	0.2013	0.1280	0.1490	0.1079	0.1983	0.1459	0.2161	0.1356	0.1834	0.1763	0.1734	0.1730	0.2182
17=20:46:33	15082	298	0.1829	0.2002	0.1518	0.2538	0.2016	0.2786	0.1844	0.2054	0.1666	0.1698	0.2502	0.2450	0.1767	0.1692	0.1571	0.1575	0.2140	0.1686	0.1471	0.1537	0.1053	0.1334	0.1643	0.2000	0.1363	0.1249	0.1264	0.1425	0.1306	0.1835	0.1773	0.1665	0.1219	0.1030	0.1474	0.2103	0.1484	0.1131	0.1075	0.1847	0.2118	0.1729	0.1741	0.1444	0.1761	0.1278	0.1953	0.2499	0.1282	0.1230	0.1237	0.1808	0.2136	0.1671	0.1554	0.1250	0.1331	0.1503	0.2022	0.2126	0.1643	0.1549	0.1304	0.1966	0.1753	0.1528	0.1879	0.1812	0.1488	0.1681	0.1963	0.2220	0.1845	0.1845	0.1706	0.1328	0.1911	0.2860	0.1935	0.1970	0.2318	0.1717	0.2155	0.2252	0.1360	0.1570	0.1162	0.2142	0.1550	0.2377	0.1490	0.1970	0.1939	0.1858	0.1837	0.2357
18=21:01:18	15967	300	0.1916	0.2184	0.1594	0.2719	0.2151	0.3035	0.1966	0.2154	0.1737	0.1799	0.2681	0.2634	0.1911	0.1804	0.1707	0.1681	0.2274	0.1801	0.1581	0.1649	0.1088	0.1368	0.1775	0.2171	0.1435	0.1335	0.1324	0.1525	0.1424	0.1944	0.1883	0.1809	0.1298	0.1056	0.1550	0.2238	0.1613	0.1211	0.1112	0.1978	0.2301	0.1881	0.1841	0.1535	0.1886	0.1350	0.2118	0.2652	0.1358	0.1304	0.1312	0.1939	0.2266	0.1823	0.1649	0.1313	0.1377	0.1526	0.2119	0.2188	0.1784	0.1679	0.1392	0.2151	0.1891	0.1647	0.2082	0.1960	0.1572	0.1746	0.2091	0.2345	0.2085	0.2003	0.1782	0.1431	0.2057	0.3086	0.2038	0.2109	0.2472	0.1815	0.2183	0.2288	0.1441	0.1699	0.1227	0.2347	0.1673	0.2527	0.1548	0.2111	0.2122	0.1936	0.1948	0.2375
19=21:16:03	16852	301	0.1996	0.2354	0.1684	0.3001	0.2373	0.3314	0.2140	0.2328	0.1891	0.1937	0.2909	0.2861	0.2043	0.1926	0.1800	0.1826	0.2499	0.1953	0.1674	0.1773	0.1118	0.1421	0.1895	0.2266	0.1501	0.1420	0.1413	0.1613	0.1514	0.2128	0.2021	0.1957	0.1384	0.1100	0.1678	0.2453	0.1689	0.1280	0.1150	0.2148	0.2453	0.2017	0.2015	0.2080	0.1989	0.1423	0.2242	0.2909	0.1396	0.1407	0.1387	0.2117	0.2491	0.1962	0.1794	0.1406	0.1505	0.1601	0.2285	0.2356	0.1900	0.1799	0.1469	0.2347	0.2087	0.1757	0.2213	0.2091	0.1701	0.1900	0.2239	0.2545	0.2101	0.2121	0.1945	0.1509	0.2256	0.3328	0.2245	0.2324	0.2747	0.2018	0.2424	0.2566	0.1573	0.1867	0.1325	0.2534	0.1815	0.2798	0.1669	0.2263	0.2313	0.2159	0.2130	0.2603
20=21:30:48	17737	301	0.2149	0.2560	0.1775	0.3294	0.2571	0.3592	0.2302	0.2513	0.2020	0.2092	0.3173	0.3093	0.2216	0.2071	0.1923	0.1974	0.2714	0.2087	0.1797	0.1921	0.1162	0.1454	0.2027	0.2479	0.1671	0.1554	0.1451	0.1694	0.1643	0.2286	0.2174	0.2092	0.1463	0.1133	0.1785	0.2632	0.1809	0.1375	0.1202	0.2303	0.2654	0.2160	0.2169	0.1781	0.2140	0.1506	0.2384	0.3147	0.1584	0.1487	0.1449	0.2292	0.2657	0.2123	0.1923	0.1501	0.1620	0.1653	0.2438	0.2562	0.2084	0.1928	0.1575	0.2549	0.2226	0.1899	0.2391	0.2248	0.1820	0.1986	0.2415	0.2727	0.2143	0.2289	0.2094	0.1606	0.2441	0.3599	0.2415	0.2532	0.2997	0.2188	0.2621	0.2710	0.1659	0.1988	0.1398	0.2714	0.1948	0.3037	0.1800	0.2438	0.2521	0.2369	0.2307	0.2789
21=21:45:33	18622	301	0.2382	0.2778	0.1939	0.3543	0.2802	0.3921	0.2506	0.2733	0.2216	0.2285	0.3488	0.3422	0.2398	0.2265	0.2047	0.2118	0.2951	0.2280	0.1960	0.2048	0.1245	0.1534	0.2196	0.2676	0.1715	0.1626	0.1544	0.1818	0.1764	0.2477	0.2366	0.2285	0.1554	0.1178	0.1941	0.2896	0.1987	0.1485	0.1239	0.2506	0.2909	0.2393	0.2350	0.1930	0.2354	0.1625	0.2602	0.3373	0.1551	0.1595	0.1556	0.2488	0.2884	0.2324	0.2120	0.1601	0.1712	0.1714	0.2671	0.2780	0.2252	0.2118	0.1718	0.2842	0.2414	0.2092	0.2667	0.2470	0.1960	0.2142	0.2615	0.2939	0.2457	0.2510	0.2252	0.1737	0.2705	0.3942	0.2637	0.2751	0.3370	0.2435	0.2892	0.3065	0.1774	0.2135	0.1511	0.2983	0.2120	0.3261	0.1952	0.2676	0.2760	0.2562	0.2505	0.3107
22=22:00:18	19507	300	0.2442	0.2958	0.2027	0.3847	0.3030	0.4304	0.2749	0.2929	0.2383	0.2496	0.3784	0.3693	0.2581	0.2401	0.2217	0.2344	0.3221	0.2466	0.2109	0.2254	0.1322	0.1564	0.2402	0.2918	0.1949	0.1730	0.1660	0.1944	0.1892	0.2731	0.2551	0.2506	0.1681	0.1226	0.2058	0.3144	0.2121	0.1567	0.1312	0.2706	0.3123	0.2597	0.2564	0.2078	0.2584	0.1715	0.2793	0.3775	0.1800	0.1733	0.1591	0.2676	0.3120	0.2495	0.2231	0.1721	0.1829	0.1801	0.2858	0.3025	0.2423	0.2269	0.1802	0.3090	0.2654	0.2239	0.2838	0.2662	0.2117	0.2304	0.2809	0.3138	0.2478	0.2672	0.2483	0.1916	0.2924	0.4174	0.2850	0.3000	0.3613	0.2606	0.3131	0.3264	0.1984	0.2331	0.1644	0.3189	0.2256	0.3622	0.2098	0.2805	0.3022	0.2830	0.2700	0.3247
23=22:15:03	20392	301	0.2746	0.3280	0.2210	0.4197	0.3295	0.4627	0.2951	0.3196	0.2540	0.2705	0.4084	0.3978	0.2804	0.2644	0.2382	0.2541	0.3538	0.2672	0.2285	0.2420	0.1380	0.1656	0.2597	0.3138	0.2045	0.1885	0.1774	0.2109	0.2042	0.2964	0.2734	0.2688	0.1790	0.1280	0.2232	0.3357	0.2264	0.1695	0.1368	0.2919	0.3372	0.2801	0.2749	0.2248	0.2765	0.1863	0.3016	0.3994	0.1835	0.1853	0.1695	0.2936	0.3347	0.2710	0.2441	0.1869	0.1983	0.1862	0.3097	0.3247	0.2626	0.2459	0.1951	0.3338	0.2876	0.2477	0.3097	0.2881	0.2260	0.2429	0.3013	0.3398	0.2692	0.2924	0.2629	0.2049	0.3164	0.4557	0.3075	0.3283	0.3914	0.2857	0.3394	0.3605	0.2135	0.2532	0.1791	0.3495	0.2489	0.3958	0.2300	0.3066	0.3251	0.3154	0.2955	0.3596
24=22:29:48	21277	301	0.2956	0.3542	0.2392	0.4514	0.3577	0.4942	0.3211	0.3447	0.2730	0.2878	0.4416	0.4299	0.3072	0.2910	0.2542	0.2716	0.3824	0.2912	0.2474	0.2619	0.1454	0.1750	0.2799	0.3441	0.2269	0.2046	0.1870	0.2271	0.2239	0.3180	0.2935	0.2877	0.1935	0.1342	0.2385	0.3590	0.2434	0.1803	0.1462	0.3201	0.3710	0.3028	0.2975	0.2461	0.3014	0.1985	0.3254	0.4268	0.1963	0.1992	0.1857	0.3210	0.3630	0.2927	0.2661	0.2054	0.2150	0.1912	0.3334	0.3427	0.2867	0.2674	0.2120	0.3599	0.3100	0.2713	0.3355	0.3081	0.2470	0.2615	0.3274	0.3608	0.2872	0.3240	0.2868	0.2235	0.3455	0.4881	0.3328	0.3541	0.4223	0.3145	0.3774	0.3865	0.2236	0.2708	0.1925	0.3688	0.2691	0.4158	0.2511	0.3277	0.3518	0.3355	0.3172	0.3829
25=22:44:33	22162	300	0.3084	0.3795	0.2545	0.4883	0.3911	0.5326	0.3456	0.3742	0.2947	0.3122	0.4702	0.4532	0.3329	0.3102	0.2718	0.2989	0.4187	0.3175	0.2688	0.2869	0.1560	0.1820	0.3041	0.3740	0.2435	0.2227	0.1966	0.2434	0.2442	0.3465	0.3208	0.3154	0.2064	0.1412	0.2625	0.3986	0.2637	0.1927	0.1556	0.3425	0.3950	0.3295	0.3250	0.2675	0.3246	0.2179	0.3541	0.4745	0.2164	0.2176	0.1965	0.3510	0.3870	0.3144	0.2871	0.2220	0.2331	0.2045	0.3593	0.3717	0.3062	0.2858	0.2325	0.3944	0.3367	0.2936	0.3648	0.3378	0.2703	0.2845	0.3549	0.3907	0.3188	0.3455	0.3051	0.2438	0.3700	0.5178	0.3541	0.3783	0.4598	0.3396	0.4071	0.4197	0.2482	0.2971	0.2081	0.3957	0.2912	0.4584	0.2716	0.3504	0.3810	0.3662	0.3434	0.4182
26=22:59:18	23047	301	0.3476	0.4144	0.2747	0.5231	0.4206	0.5800	0.3741	0.3989	0.3170	0.3386	0.5056	0.4976	0.3633	0.3337	0.2974	0.3265	0.4545	0.3428	0.2939	0.3130	0.1625	0.1915	0.3339	0.3996	0.2538	0.2386	0.2135	0.2672	0.2665	0.3743	0.3422	0.3448	0.2244	0.1476	0.2803	0.4269	0.2901	0.2103	0.1635	0.3721	0.4332	0.3659	0.3545	0.2879	0.3556	0.2346	0.3791	0.5025	0.2407	0.2357	0.2094	0.3769	0.4229	0.3448	0.3130	0.2392	0.2498	0.2125	0.3863	0.4044	0.3351	0.3117	0.2544	0.4283	0.3672	0.3214	0.3942	0.3634	0.2900	0.3023	0.3832	0.4294	0.3243	0.3773	0.3398	0.2672	0.4051	0.5572	0.3870	0.4159	0.4949	0.3745	0.4372	0.4525	0.2723	0.3245	0.2343	0.4338	0.3210	0.4925	0.2988	0.3833	0.4128	0.4017	0.3770	0.4472
27=23:14:03	23932	301	0.3734	0.4502	0.2997	0.5672	0.4631	0.6201	0.4053	0.4353	0.3488	0.3640	0.5506	0.5410	0.3881	0.3616	0.3196	0.3515	0.4904	0.3759	0.3145	0.3382	0.1742	0.2021	0.3597	0.4394	0.2906	0.2615	0.2333	0.2886	0.2896	0.4111	0.3801	0.3671	0.2418	0.1564	0.3054	0.4666	0.3127	0.2277	0.1741	0.4066	0.4639	0.3957	0.3813	0.3145	0.3804	0.2558	0.4091	0.5456	0.2525	0.2594	0.2247	0.4201	0.4562	0.3743	0.3437	0.2616	0.2738	0.2230	0.4187	0.4313	0.3644	0.3394	0.2776	0.4644	0.3928	0.3519	0.4293	0.3953	0.3125	0.3274	0.4150	0.4581	0.3586	0.4049	0.3633	0.2902	0.4473	0.6004	0.4120	0.4440	0.5375	0.4066	0.4833	0.4947	0.2954	0.3526	0.2479	0.4708	0.3543	0.5326	0.3222	0.4148	0.4518	0.4334	0.4057	0.4897
28=23:28:49	24817	300	0.4092	0.4796	0.3295	0.6081	0.5002	0.6655	0.4392	0.4700	0.3795	0.4016	0.5839	0.5857	0.4240	0.3983	0.3443	0.3840	0.5373	0.4097	0.3417	0.3689	0.1863	0.2100	0.3869	0.4688	0.3074	0.2879	0.2491	0.3155	0.3156	0.4457	0.4063	0.4001	0.2634	0.1633	0.3316	0.5091	0.3420	0.2490	0.1853	0.4373	0.4960	0.4306	0.4143	0.3423	0.4081	0.2764	0.4445	0.5788	0.2775	0.2814	0.2457	0.4579	0.4965	0.4069	0.3699	0.2869	0.2963	0.2337	0.4525	0.4700	0.3896	0.3707	0.3001	0.4966	0.4260	0.3846	0.4547	0.4257	0.3408	0.3520	0.4438	0.4911	0.3756	0.4459	0.4003	0.3164	0.4702	0.6443	0.4478	0.4793	0.5759	0.4498	0.5208	0.5358	0.3248	0.3730	0.2753	0.5055	0.3824	0.5699	0.3528	0.4458	0.4849	0.4771	0.4404	0.5256
29=23:43:34	25702	301	0.4403	0.5178	0.3570	0.6504	0.5393	0.7073	0.4734	0.5094	0.4072	0.4371	0.6306	0.6272	0.4601	0.4321	0.3758	0.4175	0.5745	0.4436	0.3732	0.3993	0.1994	0.2232	0.4245	0.5125	0.3360	0.3103	0.2624	0.3407	0.3441	0.4827	0.4403	0.4318	0.2850	0.1732	0.3549	0.5461	0.3688	0.2693	0.1982	0.4751	0.5395	0.4685	0.4475	0.3722	0.4441	0.3024	0.4836	0.6289	0.3022	0.3067	0.2637	0.4938	0.5314	0.4392	0.4060	0.3119	0.3175	0.2436	0.4880	0.5118	0.4251	0.4034	0.3264	0.5346	0.4586	0.4220	0.4938	0.4610	0.3653	0.3794	0.4826	0.5449	0.4245	0.4815	0.4281	0.3459	0.5133	0.6868	0.4763	0.5095	0.6219	0.4889	0.5651	0.5770	0.3503	0.4042	0.3015	0.5421	0.4192	0.6055	0.3785	0.4825	0.5186	0.5138	0.4739	0.5680
30=23:58:19	26587	300	0.4710	0.5544	0.3816	0.6863	0.5762	0.7445	0.5093	0.5445	0.4370	0.4619	0.6664	0.6507	0.4954	0.4661	0.3996	0.4501	0.6169	0.4756	0.4017	0.4292	0.2144	0.2366	0.4545	0.5413	0.3576	0.3374	0.2857	0.3682	0.3762	0.5160	0.4702	0.4620	0.3058	0.1830	0.3862	0.5750	0.3988	0.2922	0.2154	0.5057	0.5760	0.4980	0.4835	0.4046	0.4751	0.3254	0.5138	0.6674	0.3186	0.3310	0.2781	0.5306	0.5680	0.4682	0.4357	0.3384	0.3445	0.2530	0.5174	0.5351	0.4528	0.4281	0.3527	0.5687	0.4924	0.4544	0.5237	0.4883	0.3992	0.4054	0.5143	0.5728	0.4383	0.5130	0.4604	0.3756	0.5459	0.7199	0.5104	0.5496	0.6510	0.5214	0.6033	0.6181	0.3845	0.4422	0.3273	0.5699	0.4530	0.6460	0.4123	0.5078	0.5475	0.5594	0.5147	0.6142
31=00:13:04	27472	301	0.5151	0.5979	0.4129	0.7211	0.6219	0.7925	0.5453	0.5800	0.4724	0.5007	0.7037	0.7037	0.5336	0.5018	0.4262	0.4909	0.6599	0.5133	0.4306	0.4681	0.2299	0.2493	0.4895	0.5860	0.3792	0.3628	0.3053	0.4060	0.4066	0.5457	0.5075	0.4950	0.3318	0.1932	0.4183	0.6194	0.4335	0.3207	0.2300	0.5458	0.6133	0.5431	0.5202	0.4351	0.5118	0.3617	0.5485	0.7162	0.3514	0.3603	0.3043	0.5707	0.6020	0.5088	0.4696	0.3646	0.3737	0.2672	0.5529	0.5832	0.4875	0.4674	0.3850	0.6053	0.5242	0.4897	0.5586	0.5260	0.4287	0.4335	0.5560	0.6168	0.4754	0.5616	0.5112	0.4067	0.5800	0.7616	0.5395	0.5828	0.6898	0.5600	0.6498	0.6554	0.4193	0.4729	0.3606	0.6078	0.4911	0.6813	0.4529	0.5414	0.5828	0.5953	0.5564	0.6542
32=00:27:49	28357	301	0.5472	0.6356	0.4515	0.7690	0.6636	0.8350	0.5873	0.6188	0.5026	0.5342	0.7280	0.7338	0.5694	0.5338	0.4640	0.5275	0.7025	0.5556	0.4680	0.5042	0.2497	0.2640	0.5241	0.6292	0.4307	0.3936	0.3265	0.4372	0.4492	0.5945	0.5457	0.5282	0.3618	0.2056	0.4455	0.6656	0.4674	0.3494	0.2456	0.5877	0.6611	0.5870	0.5579	0.4741	0.5441	0.3910	0.5860	0.7649	0.3905	0.3986	0.3351	0.6145	0.6442	0.5470	0.5113	0.3991	0.4042	0.2818	0.5954	0.6223	0.5268	0.5036	0.4222	0.6534	0.5550	0.5385	0.5982	0.5621	0.4589	0.4639	0.5926	0.6544	0.5056	0.5975	0.5310	0.4524	0.6278	0.8050	0.5705	0.6178	0.7372	0.6007	0.6877	0.6969	0.4502	0.5191	0.3921	0.6496	0.5419	0.7328	0.4827	0.5747	0.6278	0.6407	0.5853	0.7049
33=00:42:34	29242	301	0.5838	0.6728	0.4836	0.8176	0.7082	0.8787	0.6277	0.6590	0.5473	0.5792	0.7626	0.7866	0.6131	0.5735	0.4947	0.5652	0.7473	0.5940	0.5015	0.5417	0.2722	0.2815	0.5617	0.6658	0.4472	0.4201	0.3572	0.4759	0.4816	0.6380	0.5848	0.5594	0.3928	0.2205	0.4823	0.7161	0.5038	0.3727	0.2620	0.6279	0.6983	0.6243	0.5993	0.5085	0.5822	0.4209	0.6269	0.7968	0.4055	0.4232	0.3530	0.6585	0.6851	0.5816	0.5432	0.4378	0.4327	0.2928	0.6366	0.6704	0.5638	0.5442	0.4556	0.6873	0.5921	0.5763	0.6360	0.5970	0.4957	0.4921	0.6304	0.7032	0.5173	0.6408	0.5695	0.4775	0.6525	0.8387	0.6031	0.6478	0.7704	0.6445	0.7309	0.7486	0.4879	0.5483	0.4295	0.6892	0.5789	0.7592	0.5179	0.6137	0.6672	0.6765	0.6273	0.7456
34=00:57:19	30127	300	0.6171	0.7155	0.5231	0.8517	0.7377	0.9191	0.6641	0.6923	0.5799	0.6048	0.7786	0.8159	0.6543	0.6137	0.5243	0.6048	0.7952	0.6329	0.5362	0.5766	0.2898	0.2975	0.6022	0.7025	0.4826	0.4517	0.3790	0.5096	0.5198	0.6728	0.6175	0.5966	0.4221	0.2336	0.5221	0.7543	0.5333	0.4015	0.2837	0.6631	0.7375	0.6599	0.6355	0.5427	0.6184	0.4481	0.6599	0.8298	0.4366	0.4529	0.3787	0.6962	0.7206	0.6168	0.5804	0.4678	0.4651	0.3075	0.6621	0.7018	0.5909	0.5735	0.4849	0.7194	0.6254	0.6113	0.6627	0.6226	0.5269	0.5202	0.6550	0.7367	0.5632	0.6731	0.6054	0.5121	0.6855	0.8720	0.6316	0.6857	0.8015	0.6739	0.7535	0.7925	0.5169	0.5808	0.4601	0.7074	0.6043	0.7886	0.5488	0.6370	0.6911	0.7080	0.6540	0.7890
35=01:12:04	31012	300	0.6817	0.7572	0.5441	0.8923	0.7745	0.9631	0.6909	0.7155	0.6230	0.6412	0.7897	0.8514	0.6840	0.6587	0.5559	0.6471	0.8474	0.6729	0.5662	0.6132	0.3162	0.3128	0.6311	0.7489	0.5081	0.4968	0.4172	0.5547	0.5514	0.7155	0.6660	0.6368	0.4506	0.2486	0.5572	0.7896	0.5877	0.4406	0.3141	0.7080	0.7719	0.7054	0.6845	0.5795	0.6472	0.4870	0.7053	0.8551	0.4851	0.4942	0.4006	0.7489	0.7803	0.6656	0.6140	0.5059	0.5030	0.3239	0.6945	0.7450	0.6190	0.6243	0.5219	0.7581	0.6758	0.6563	0.7033	0.6640	0.5722	0.5491	0.6785	0.7777	0.5840	0.7316	0.6625	0.5516	0.7151	0.9234	0.6745	0.7257	0.8378	0.7085	0.7853	0.8336	0.5789	0.6211	0.5140	0.7629	0.6589	0.8330	0.6009	0.6765	0.7241	0.7231	0.6848	0.8217
36=01:26:49	31897	301	0.7031	0.7916	0.5977	0.9430	0.8023	1.0053	0.7265	0.7488	0.6623	0.6880	0.8197	0.8787	0.7285	0.6957	0.5938	0.6898	0.8869	0.7177	0.6074	0.6490	0.3456	0.3339	0.6693	0.7853	0.5432	0.5259	0.4478	0.5924	0.5932	0.7644	0.7073	0.6650	0.4830	0.2682	0.5886	0.8363	0.6253	0.4709	0.3313	0.7524	0.8179	0.7498	0.7168	0.6209	0.6860	0.5258	0.7535	0.8859	0.5112	0.5295	0.4423	0.7725	0.8149	0.7051	0.6576	0.5497	0.5406	0.3402	0.7400	0.7935	0.6645	0.6670	0.5677	0.8028	0.7013	0.6988	0.7435	0.7058	0.6073	0.5926	0.7129	0.8228	0.6094	0.7592	0.6834	0.5892	0.7642	0.9619	0.6946	0.7576	0.8849	0.7366	0.8083	0.8808	0.6000	0.6643	0.5388	0.8047	0.7073	0.8836	0.6329	0.7204	0.7770	0.7544	0.7024	0.8782
37=01:41:34	32782	300	0.7342	0.8363	0.6486	0.9716	0.8112	1.0329	0.7588	0.7578	0.6967	0.7205	0.8243	0.8956	0.7757	0.7266	0.6320	0.7371	0.9150	0.7562	0.6402	0.6850	0.3689	0.3551	0.6950	0.8220	0.5931	0.5601	0.4753	0.6314	0.6415	0.7996	0.7379	0.7046	0.5244	0.2841	0.6166	0.8699	0.6593	0.5108	0.3530	0.7875	0.8614	0.7913	0.7361	0.6568	0.7158	0.5620	0.7811	0.9126	0.5490	0.5695	0.4792	0.7922	0.8503	0.7349	0.7012	0.5808	0.5711	0.3601	0.7802	0.8202	0.6982	0.6907	0.6086	0.8403	0.7277	0.7231	0.7755	0.7458	0.6317	0.6164	0.7194	0.8468	0.6336	0.7974	0.7236	0.6383	0.7988	0.9817	0.7279	0.7905	0.9183	0.7473	0.8182	0.9116	0.6293	0.7171	0.5808	0.8343	0.7380	0.9248	0.6685	0.7492	0.8147	0.7825	0.7167	0.9079
38=01:56:19	33667	301	0.7791	0.8768	0.6766	1.0021	0.8365	1.0699	0.7719	0.7750	0.7319	0.7463	0.8312	0.9327	0.8068	0.7658	0.6609	0.7800	0.9653	0.7957	0.6667	0.7154	0.4019	0.3765	0.7171	0.8582	0.6150	0.6006	0.5143	0.6812	0.6785	0.8382	0.7899	0.7421	0.5546	0.3056	0.6481	0.9005	0.7055	0.5482	0.3867	0.8250	0.8919	0.8335	0.7720	0.6848	0.7524	0.6023	0.8120	0.9271	0.5916	0.6039	0.5061	0.8152	0.8991	0.7763	0.7401	0.6180	0.6091	0.3754	0.8082	0.8491	0.7266	0.7321	0.6411	0.8753	0.7745	0.7540	0.8090	0.7780	0.6640	0.6468	0.7283	0.8699	0.6689	0.8579	0.7882	0.6714	0.8295	1.0279	0.7685	0.8345	0.9472	0.7695	0.8463	0.9628	0.6549	0.7501	0.6315	0.8697	0.7582	0.9435	0.7058	0.7834	0.8378	0.7907	0.7404	0.9407
39=02:11:04	34552	301	0.7835	0.9069	0.7214	1.0433	0.8477	1.0979	0.7934	0.7870	0.7626	0.7658	0.8488	0.9408	0.8544	0.7897	0.7122	0.8180	0.9904	0.8403	0.7039	0.7307	0.4287	0.3971	0.7366	0.8783	0.6641	0.6373	0.5480	0.7065	0.7123	0.8862	0.8175	0.7775	0.5906	0.3247	0.6690	0.9228	0.7485	0.5817	0.4131	0.8705	0.9369	0.8737	0.7886	0.7130	0.7887	0.6311	0.8514	0.9449	0.6178	0.6393	0.5397	0.8386	0.9350	0.7865	0.7804	0.6569	0.6277	0.3941	0.8485	0.8680	0.7669	0.7771	0.6934	0.9060	0.8037	0.7798	0.8501	0.8144	0.6906	0.6884	0.7480	0.8886	0.7107	0.8867	0.8095	0.6974	0.8621	1.0605	0.7915	0.8488	0.9893	0.7931	0.8515	0.9929	0.6656	0.7856	0.6599	0.9092	0.7873	0.9878	0.7261	0.8232	0.8827	0.8088	0.7452	0.9571
40=02:25:49	35437	300	0.8130	0.9563	0.7420	1.0580	0.8553	1.1131	0.8071	0.7966	0.7809	0.7925	0.8466	0.9565	0.8919	0.8122	0.7401	0.8712	1.0268	0.8772	0.7238	0.7542	0.4596	0.4191	0.7526	0.9007	0.6937	0.6694	0.5811	0.7409	0.7424	0.9122	0.8555	0.8134	0.6129	0.3393	0.6788	0.9427	0.7917	0.6276	0.4806	0.9019	0.9680	0.9174	0.8021	0.7274	0.8166	0.6622	0.8810	0.9651	0.6662	0.6756	0.5641	0.8379	0.9675	0.8068	0.8149	0.6697	0.6489	0.4033	0.8711	0.8839	0.7946	0.8038	0.7158	0.9508	0.8417	0.7860	0.8657	0.8475	0.7018	0.7095	0.7468	0.9006	0.7207	0.9243	0.8663	0.7391	0.8893	1.0741	0.8217	0.8885	1.0067	0.7877	0.8572	1.0300	0.6924	0.8382	0.6939	0.9236	0.7977	1.0213	0.7445	0.8355	0.8964	0.8280	0.7542	0.9612
41=02:40:34	36322	301	0.8321	0.9930	0.7771	1.0917	0.8803	1.1030	0.8260	0.8227	0.8123	0.8106	0.8766	0.9813	0.9306	0.8368	0.7788	0.9011	1.0539	0.9226	0.7395	0.7733	0.4977	0.4504	0.7660	0.9215	0.7229	0.7041	0.6199	0.7670	0.7654	0.9627	0.9005	0.8367	0.6535	0.3771	0.7031	0.9703	0.8282	0.6558	0.4791	0.9435	1.0016	0.9531	0.8263	0.7579	0.8458	0.7001	0.9213	0.9843	0.6972	0.7096	0.6083	0.8688	1.0049	0.8352	0.8611	0.7052	0.6900	0.4296	0.9148	0.9201	0.8319	0.8414	0.7388	0.9767	0.8788	0.8074	0.9134	0.8840	0.7316	0.7505	0.7770	0.9322	0.7561	0.9634	0.8889	0.7505	0.9294	1.1124	0.8529	0.9276	1.0419	0.8122	0.8866	1.0845	0.7036	0.8693	0.7081	0.9555	0.8247	1.0524	0.7669	0.8741	0.9505	0.8403	0.7805	0.9927
42=02:55:19	37207	301	0.8442	1.0244	0.7925	1.0924	0.8901	1.0981	0.8372	0.8345	0.8265	0.8165	0.8812	0.9853	0.9679	0.8618	0.8142	0.9430	1.0780	0.9594	0.7566	0.7852	0.5273	0.4762	0.7746	0.9349	0.7445	0.7415	0.6565	0.7835	0.7851	0.9907	0.9391	0.8666	0.6799	0.4002	0.7173	0.9739	0.8674	0.6983	0.5111	0.9835	1.0306	0.9863	0.8388	0.7736	0.8727	0.7227	0.9475	0.9913	0.7192	0.7227	0.6555	0.8892	1.0348	0.8460	0.8991	0.7264	0.7092	0.4489	0.9455	0.9195	0.8657	0.8796	0.7586	0.9979	0.9057	0.8242	0.9397	0.9064	0.7409	0.7817	0.7818	0.9287	0.7943	1.0109	0.9240	0.7657	0.9657	1.1513	0.8822	0.9475	1.0707	0.8278	0.9035	1.1133	0.7082	0.9118	0.7320	0.9875	0.8429	1.0720	0.7854	0.8984	0.9741	0.8456	0.7863	1.0180
43=03:10:04	38092	300	0.8511	1.0621	0.8157	1.0951	0.9018	1.1046	0.8557	0.8474	0.8349	0.8402	0.8911	1.0011	1.0040	0.8851	0.8548	0.9839	1.0816	1.0003	0.7804	0.8015	0.5649	0.5000	0.8012	0.9612	0.7714	0.7684	0.6910	0.8032	0.8086	1.0307	0.9717	0.9062	0.7040	0.4272	0.7276	0.9910	0.9049	0.7352	0.5458	1.0155	1.0575	1.0245	0.8499	0.7857	0.9125	0.7425	0.9865	1.0165	0.7352	0.7517	0.7044	0.9011	1.0599	0.8651	0.9376	0.7489	0.7160	0.4727	0.9778	0.9394	0.9050	0.9159	0.7845	1.0273	0.9326	0.8394	0.9744	0.9386	0.7590	0.8153	0.7966	0.9561	0.8375	1.0429	0.9638	0.7912	1.0032	1.1738	0.9073	0.9770	1.0980	0.8441	0.9038	1.1399	0.7263	0.9511	0.7571	1.0229	0.8670	1.1079	0.7997	0.9388	1.0110	0.8556	0.7930	1.0570
44=03:24:49	38977	301	0.8674	1.0777	0.8228	1.0988	0.9147	1.1061	0.8660	0.8564	0.8614	0.8495	0.8986	1.0214	1.0279	0.9008	0.8880	1.0103	1.0740	1.0314	0.7900	0.8049	0.5969	0.5295	0.8069	0.9647	0.7901	0.7955	0.7411	0.8191	0.8205	1.0674	1.0079	0.9291	0.7228	0.4557	0.7416	1.0174	0.9419	0.7533	0.5876	1.0456	1.0566	1.0502	0.8681	0.8031	0.9350	0.7596	1.0184	1.0260	0.7558	0.7663	0.7377	0.9202	1.0924	0.8809	0.9708	0.7681	0.7351	0.4864	1.0117	0.9701	0.9308	0.9530	0.7944	1.0510	0.9641	0.8569	1.0034	0.9666	0.7785	0.8445	0.8077	0.9593	0.8527	1.0824	0.9998	0.8033	1.0225	1.1899	0.9347	0.9960	1.1088	0.8560	0.9168	1.1721	0.7408	0.9816	0.7722	1.0476	0.8801	1.1320	0.8139	0.9662	1.0355	0.8665	0.8011	1.0373
45=03:39:34	39862	301	0.8947	1.0804	0.8177	1.0742	0.9165	1.1013	0.8595	0.8375	0.8654	0.8554	0.8822	1.0141	1.0457	0.9059	0.9025	1.0493	1.0750	1.0501	0.7977	0.8238	0.6273	0.5504	0.8103	0.9782	0.7902	0.8058	0.7839	0.8322	0.8267	1.0675	1.0277	0.9609	0.7284	0.4673	0.7525	1.0057	0.9837	0.7843	0.6280	1.0479	1.0442	1.0716	0.8749	0.8034	0.9548	0.7726	1.0243	1.0213	0.7772	0.7769	0.7418	0.9141	1.0916	0.8865	0.9931	0.7678	0.7472	0.5087	1.0129	0.9567	0.9390	0.9764	0.7970	1.0737	0.9955	0.8520	1.0148	0.9890	0.7904	0.8520	0.7992	0.9687	0.8613	1.1027	1.0466	0.8248	1.0319	1.1698	0.9639	1.0135	1.0949	0.8520	0.9189	1.1491	0.7646	1.0041	0.7962	1.0667	0.8758	1.1410	0.8272	0.9844	1.0438	0.8786	0.8152	1.0413
46=03:54:19	40747	298	0.8968	1.0874	0.8398	1.0804	0.9193	1.1048	0.8764	0.8583	0.8783	0.8745	0.8914	1.0323	1.0569	0.9235	0.9397	1.0730	1.0731	1.0658	0.8146	0.8343	0.6606	0.5791	0.8285	0.9928	0.8101	0.8174	0.8051	0.8518	0.8543	1.0744	1.0311	0.9889	0.7505	0.5040	0.7620	1.0297	1.0065	0.8087	0.6603	1.0433	1.0520	1.0712	0.8810	0.8188	0.9881	0.7867	1.0222	1.0373	0.7911	0.7983	0.7698	0.9170	1.0782	0.8982	1.0222	0.7814	0.7530	0.5335	1.0138	0.9742	0.9737	0.9955	0.8180	1.0893	1.0225	0.8691	1.0394	1.0056	0.7925	0.8859	0.8150	0.9842	0.8916	1.1133	1.0575	0.8402	1.0589	1.1676	0.9815	1.0141	1.0946	0.8630	0.9170	1.1587	0.7535	1.0122	0.8080	1.0712	0.8858	1.1385	0.8312	0.9918	1.0475	0.8842	0.8147	1.0497
47=04:09:04	41632	301	0.8961	1.0809	0.8642	1.0925	0.9351	1.0943	0.8904	0.8722	0.8956	0.8780	0.9098	1.0361	1.0553	0.9391	0.9701	1.0671	1.0655	1.0735	0.8187	0.8416	0.6954	0.6172	0.8299	0.9960	0.8293	0.8354	0.8446	0.8540	0.8601	1.0813	1.0391	0.9851	0.7727	0.5411	0.7735	1.0476	1.0306	0.8152	0.6887	1.0541	1.0483	1.0644	0.8923	0.8326	0.9961	0.8016	1.0172	1.0496	0.8007	0.8113	0.7994	0.9365	1.0823	0.9097	1.0260	0.8007	0.7762	0.5465	1.0180	0.9893	1.0001	1.0273	0.8258	1.0810	1.0340	0.8739	1.0376	0.9991	0.8048	0.9138	0.8237	0.9930	0.9214	1.1119	1.0301	0.8411	1.0684	1.1718	0.9971	1.0053	1.1004	0.8734	0.9401	1.1682	0.7628	1.0105	0.8056	1.0725	0.9058	1.1380	0.8407	0.9927	1.0639	0.8856	0.8284	1.0637
48=04:23:49	42517	301	0.9241	1.0854	0.8602	1.0884	0.9529	1.1121	0.8974	0.8833	0.9184	0.9053	0.9103	1.0549	1.0468	0.9538	0.9815	1.0741	1.0752	1.0671	0.8280	0.8582	0.7300	0.6358	0.8410	1.0098	0.8277	0.8588	0.8935	0.8833	0.8738	1.0787	1.0465	0.9992	0.7821	0.5748	0.7845	1.0544	1.0620	0.8456	0.7287	1.0538	1.0510	1.0809	0.9101	0.8449	1.0184	0.8261	1.0280	1.0596	0.8240	0.8198	0.8118	0.9454	1.0922	0.9311	1.0300	0.8113	0.7936	0.5800	1.0158	1.0118	1.0208	1.0381	0.8312	1.0865	1.0573	0.8951	1.0418	1.0097	0.8207	0.9563	0.8264	1.0077	0.9414	1.1328	1.0574	0.8559	1.0720	1.1828	1.0207	1.0098	1.1091	0.8839	0.9548	1.1622	0.7842	1.0177	0.8309	1.0836	0.9184	1.1442	0.8603	1.0022	1.0499	0.9043	0.8350	1.0755
49=04:38:34	43402	301	0.9109	1.0738	0.8787	1.0946	0.9469	1.0958	0.9009	0.8918	0.9061	0.9042	0.9030	1.0427	1.0490	0.9652	1.0011	1.0647	1.0703	1.0706	0.8456	0.8510	0.7629	0.6654	0.8471	1.0185	0.8585	0.8685	0.9127	0.8747	0.8761	1.0831	1.0370	0.9906	0.7913	0.6045	0.7790	1.0594	1.0609	0.8512	0.7486	1.0581	1.0530	1.0648	0.9075	0.8513	1.0107	0.8257	1.0175	1.0733	0.8243	0.8288	0.8344	0.9528	1.0819	0.9248	1.0214	0.8276	0.7904	0.5963	1.0095	1.0028	1.0454	1.0307	0.8567	1.0725	1.0498	0.8991	1.0358	0.9977	0.8193	0.9650	0.8315	1.0172	0.9734	1.1136	1.0294	0.8592	1.0716	1.1714	1.0078	0.9996	1.0980	0.8971	0.9424	1.1496	0.7643	1.0027	0.8266	1.0724	0.9291	1.1361	0.8488	0.9983	1.0515	0.8982	0.8233	1.0816
50=04:53:19	44287	301	0.9236	1.0898	0.8888	1.0916	0.9512	1.1049	0.9058	0.8902	0.9237	0.9095	0.9131	1.0575	1.0454	0.9694	0.9956	1.0672	1.0666	1.0564	0.8563	0.8614	0.7939	0.6921	0.8601	1.0307	0.8621	0.8783	0.9405	0.8962	0.8957	1.0786	1.0355	0.9983	0.8002	0.6312	0.7979	1.0721	1.0507	0.8678	0.7648	1.0445	1.0539	1.0669	0.9154	0.8540	1.0107	0.8324	1.0105	1.0766	0.8326	0.8426	0.8486	0.9561	1.0789	0.9397	1.0302	0.8340	0.7943	0.6232	1.0068	1.0144	1.0438	1.0182	0.8590	1.0713	1.0475	0.9008	1.0431	0.9932	0.8319	0.9844	0.8420	1.0225	0.9809	1.1111	1.0409	0.8744	1.0722	1.1754	0.9982	1.0103	1.1064	0.8987	0.9443	1.1610	0.7781	1.0069	0.8366	1.0695	0.9374	1.1381	0.8632	0.9992	1.0574	0.9133	0.8380	1.0960
51=05:08:04	45172	301	0.9344	1.0837	0.8837	1.0977	0.9642	1.1051	0.9157	0.8921	0.9387	0.9195	0.9163	1.0585	1.0461	0.9898	0.9961	1.0680	1.0715	1.0670	0.8593	0.8676	0.8299	0.7220	0.8597	1.0396	0.8658	0.9036	0.9819	0.9030	0.8980	1.0827	1.0438	0.9937	0.8177	0.6593	0.8119	1.0754	1.0612	0.8828	0.7864	1.0592	1.0537	1.0697	0.9259	0.8692	1.0028	0.8497	1.0210	1.0754	0.8534	0.8503	0.8485	0.9770	1.0936	0.9427	1.0290	0.8492	0.8191	0.6433	1.0139	1.0239	1.0472	1.0353	0.8600	1.0682	1.0539	0.9152	1.0399	0.9979	0.8557	1.0064	0.8457	1.0223	0.9893	1.1291	1.0549	0.8799	1.0658	1.1856	1.0062	1.0027	1.1026	0.9091	0.9665	1.1613	0.8036	1.0120	0.8633	1.0883	0.9427	1.1448	0.8903	1.0045	1.0658	0.9140	0.8550	1.1094
52=05:22:49	46057	301	0.9406	1.0768	0.8909	1.0939	0.9639	1.1040	0.9124	0.8930	0.9436	0.9213	0.9121	1.0576	1.0403	0.9945	0.9959	1.0635	1.0703	1.0619	0.8636	0.8656	0.8612	0.7436	0.8607	1.0341	0.8697	0.9091	0.9989	0.9067	0.9055	1.0812	1.0434	0.9909	0.8203	0.6852	0.8141	1.0799	1.0536	0.8853	0.8020	1.0528	1.0510	1.0612	0.9275	0.8662	0.9992	0.8501	1.0191	1.0735	0.8618	0.8495	0.8606	0.9789	1.0873	0.9450	1.0252	0.8572	0.8211	0.6618	1.0157	1.0310	1.0409	1.0265	0.8637	1.0626	1.0468	0.9168	1.0380	0.9912	0.8565	0.9986	0.8492	1.0321	0.9890	1.1263	1.0453	0.8786	1.0611	1.1810	0.9983	0.9973	1.0956	0.9114	0.9586	1.1622	0.7957	1.0052	0.8645	1.0772	0.9453	1.1341	0.8904	0.9967	1.0598	0.9114	0.8516	1.1035
53=05:37:34	46942	300	0.9398	1.0837	0.8976	1.1044	0.9702	1.1098	0.9230	0.9017	0.9545	0.9338	0.9170	1.0588	1.0441	1.0051	1.0024	1.0636	1.0744	1.0678	0.8752	0.8713	0.8956	0.7729	0.8712	1.0363	0.8842	0.9185	1.0006	0.9169	0.9186	1.0941	1.0435	0.9889	0.8401	0.7143	0.8196	1.0775	1.0510	0.8971	0.8155	1.0606	1.0589	1.0661	0.9336	0.8786	1.0056	0.8572	1.0282	1.0662	0.8614	0.8598	0.8756	0.9878	1.0924	0.9516	1.0312	0.8700	0.8276	0.6851	1.0231	1.0278	1.0438	1.0360	0.8708	1.0672	1.0494	0.9295	1.0427	0.9897	0.8628	1.0018	0.8530	1.0260	0.9841	1.1340	1.0429	0.8870	1.0663	1.1956	1.0011	1.0018	1.1086	0.9202	0.9716	1.1552	0.8002	1.0084	0.8700	1.0790	0.9502	1.1406	0.8922	1.0008	1.0590	0.9167	0.8513	1.1114
54=05:52:19	47827	301	0.9557	1.0958	0.8964	1.0987	0.9705	1.1152	0.9300	0.9022	0.9593	0.9465	0.9186	1.0684	1.0415	1.0026	0.9969	1.0699	1.0766	1.0611	0.8783	0.8744	0.9235	0.7877	0.8728	1.0441	0.8930	0.9237	1.0074	0.9376	0.9282	1.0895	1.0429	1.0003	0.8450	0.7428	0.8180	1.0870	1.0503	0.9139	0.8363	1.0527	1.0590	1.0716	0.9428	0.8728	1.0144	0.8713	1.0309	1.0688	0.8840	0.8804	0.8788	0.9807	1.0947	0.9699	1.0293	0.8677	0.8369	0.7194	1.0189	1.0423	1.0325	1.0227	0.8601	1.0739	1.0493	0.9232	1.0427	1.0004	0.8664	1.0108	0.8514	1.0343	0.9742	1.1261	1.0585	0.9146	1.0738	1.1824	1.0046	1.0138	1.1065	0.9163	0.9741	1.1686	0.8141	1.0138	0.8786	1.0641	0.9532	1.1484	0.8922	0.9974	1.0579	0.9327	0.8507	1.1132
55=06:07:04	48712	300	0.9489	1.0913	0.8995	1.0963	0.9667	1.1089	0.9223	0.8981	0.9567	0.9444	0.9104	1.0613	1.0387	0.9989	0.9961	1.0661	1.0702	1.0562	0.8804	0.8832	0.9461	0.8079	0.8753	1.0487	0.8938	0.9208	1.0052	0.9375	0.9298	1.0860	1.0390	0.9979	0.8455	0.7514	0.8170	1.0806	1.0465	0.9190	0.8314	1.0492	1.0547	1.0711	0.9352	0.8773	1.0091	0.8722	1.0232	1.0630	0.8754	0.8734	0.8834	0.9748	1.0855	0.9627	1.0308	0.8709	0.8353	0.7362	1.0127	1.0369	1.0333	1.0202	0.8707	1.0738	1.0434	0.9222	1.0384	0.9982	0.8652	1.0013	0.8471	1.0359	0.9754	1.1137	1.0487	0.9087	1.0658	1.1758	0.9946	1.0079	1.1052	0.9169	0.9675	1.1611	0.8112	1.0102	0.8814	1.0714	0.9596	1.1441	0.8926	0.9977	1.0600	0.9324	0.8516	1.1249
56=06:21:49	49597	301	0.9648	1.0819	0.8855	1.0973	0.9762	1.1084	0.9161	0.8943	0.9619	0.9455	0.9014	1.0570	1.0357	1.0032	0.9945	1.0645	1.0800	1.0654	0.8756	0.8830	0.9773	0.8286	0.8643	1.0511	0.8946	0.9428	1.0207	0.9375	0.9198	1.0848	1.0478	0.9988	0.8449	0.7754	0.8168	1.0851	1.0559	0.9191	0.8610	1.0601	1.0549	1.0710	0.9427	0.8768	0.9959	0.8824	1.0320	1.0714	0.8934	0.8787	0.8816	0.9841	1.0994	0.9576	1.0175	0.8767	0.8495	0.7563	1.0119	1.0376	1.0292	1.0346	0.8635	1.0714	1.0556	0.9274	1.0340	1.0056	0.8773	1.0176	0.8378	1.0424	0.9706	1.1290	1.0563	0.9094	1.0611	1.1742	1.0050	1.0034	1.0931	0.9137	0.9715	1.1572	0.8246	1.0058	0.8923	1.0742	0.9522	1.1425	0.9023	1.0008	1.0479	0.9234	0.8409	1.1115
57=06:36:34	50482	301	0.9693	1.0903	0.8900	1.0927	0.9683	1.1102	0.9235	0.8912	0.9677	0.9541	0.9153	1.0620	1.0343	1.0020	0.9983	1.0699	1.0748	1.0616	0.8804	0.8874	0.9747	0.8401	0.8645	1.0501	0.8971	0.9341	1.0180	0.9516	0.9321	1.0799	1.0442	0.9981	0.8607	0.7906	0.8204	1.0842	1.0543	0.9348	0.8613	1.0540	1.0546	1.0763	0.9373	0.8758	1.0030	0.8944	1.0411	1.0581	0.9012	0.8908	0.8876	0.9775	1.0953	0.9732	1.0268	0.8805	0.8511	0.7849	1.0273	1.0477	1.0276	1.0286	0.8626	1.0744	1.0515	0.9190	1.0401	1.0048	0.8743	1.0052	0.8443	1.0343	0.9682	1.1326	1.0577	0.9208	1.0640	1.1729	1.0027	1.0109	1.0986	0.9176	0.9705	1.1566	0.8331	1.0148	0.9059	1.0703	0.9615	1.1420	0.9029	0.9952	1.0559	0.9259	0.8540	1.1142
58=06:51:19	51368	300	0.9611	1.0796	0.9078	1.0998	0.9704	1.1040	0.9157	0.8959	0.9647	0.9492	0.9021	1.0659	1.0408	1.0036	1.0023	1.0626	1.0735	1.0659	0.8768	0.8820	0.9648	0.8622	0.8641	1.0535	0.9095	0.9506	1.0019	0.9410	0.9380	1.0839	1.0471	0.9911	0.8527	0.8088	0.8168	1.0987	1.0462	0.9299	0.8604	1.0604	1.0529	1.0681	0.9262	0.8814	0.9985	0.8842	1.0182	1.0730	0.8843	0.8905	0.9109	0.9968	1.0893	0.9582	1.0340	0.8878	0.8513	0.8043	1.0108	1.0395	1.0327	1.0298	0.8801	1.0667	1.0401	0.9240	1.0399	0.9951	0.8649	1.0148	0.8349	1.0221	0.9870	1.1292	1.0433	0.9116	1.0681	1.1800	0.9938	0.9990	1.1058	0.9148	0.9619	1.1763	0.8220	1.0108	0.8930	1.0789	0.9657	1.1322	0.8998	1.0103	1.0528	0.9209	0.8456	1.1140
59=07:06:04	52253	300	0.9643	1.0923	0.9157	1.1026	0.9732	1.1153	0.9257	0.8955	0.9765	0.9535	0.9119	1.0663	1.0403	0.9989	1.0012	1.0661	1.0760	1.0650	0.8825	0.8848	0.9661	0.8798	0.8703	1.0463	0.9148	0.9519	1.0066	0.9524	0.9474	1.0887	1.0532	0.9972	0.8669	0.8292	0.8205	1.0910	1.0457	0.9389	0.8712	1.0573	1.0585	1.0789	0.9369	0.8800	1.0088	0.8965	1.0231	1.0668	0.8996	0.8946	0.9150	0.9908	1.0956	0.9706	1.0383	0.8882	0.8532	0.8364	1.0226	1.0484	1.0265	1.0245	0.8694	1.0748	1.0453	0.9272	1.0458	0.9994	0.8661	1.0283	0.8381	1.0473	0.9856	1.1269	1.0475	0.9118	1.0698	1.1825	0.9958	1.0052	1.1142	0.9141	0.9652	1.1656	0.8134	1.0113	0.8908	1.0765	0.9675	1.1473	0.8938	1.0028	1.0557	0.9212	0.8422	1.1199
60=07:20:49	53138	300	0.9678	1.0846	0.9003	1.1011	0.9690	1.1090	0.9202	0.8959	0.9623	0.9471	0.9074	1.0676	1.0391	1.0038	0.9998	1.0651	1.0798	1.0681	0.8759	0.8768	0.9672	0.8889	0.8597	1.0469	0.9075	0.9565	1.0136	0.9484	0.9387	1.0856	1.0514	0.9952	0.8604	0.8415	0.8139	1.1014	1.0476	0.9394	0.8747	1.0614	1.0551	1.0696	0.9300	0.8767	0.9970	0.8974	1.0245	1.0734	0.8943	0.8903	0.9104	0.9854	1.0950	0.9583	1.0297	0.8906	0.8548	0.8504	1.0129	1.0462	1.0287	1.0305	0.8685	1.0697	1.0475	0.9272	1.0396	1.0037	0.8669	1.0179	0.8348	1.0387	0.9799	1.1309	1.0504	0.9053	1.0677	1.1797	0.9997	1.0035	1.0988	0.9087	0.9609	1.1747	0.8248	1.0141	0.9044	1.0841	0.9611	1.1408	0.8960	1.0097	1.0511	0.9206	0.8380	1.1142
61=07:35:34	54023	301	0.9597	1.0923	0.9000	1.0896	0.9527	1.1045	0.9312	0.8854	0.9514	0.9365	0.9120	1.0534	1.0425	0.9947	0.9981	1.0662	1.0692	1.0616	0.8762	0.8803	0.9547	0.9037	0.8615	1.0388	0.9041	0.9443	0.9989	0.9591	0.9470	1.0769	1.0450	0.9897	0.8691	0.8403	0.8085	1.0671	1.0398	0.9497	0.8627	1.0543	1.0552	1.0724	0.9160	0.8700	1.0040	0.8997	1.0089	1.0542	0.8971	0.8989	0.9023	0.9710	1.0805	0.9601	1.0337	0.8799	0.8478	0.8632	1.0186	1.0259	1.0261	1.0169	0.8604	1.0692	1.0388	0.9094	1.0423	0.9943	0.8510	1.0020	0.8303	1.0214	0.9766	1.1195	1.0414	0.9235	1.0668	1.1767	0.9906	1.0035	1.1019	0.8973	0.9651	1.1572	0.7988	1.0025	0.8935	1.0573	0.9510	1.1252	0.8894	0.9763	1.0525	0.9026	0.8379	1.1158
62=07:50:19	54908	300	0.9547	1.1047	0.9046	1.1010	0.9546	1.1210	0.9357	0.8943	0.9611	0.9468	0.9126	1.0589	1.0457	1.0014	1.0097	1.0757	1.0810	1.0667	0.8866	0.8783	0.9687	0.9190	0.8770	1.0415	0.9173	0.9560	0.9979	0.9714	0.9621	1.0881	1.0436	1.0036	0.8732	0.8594	0.8122	1.0844	1.0429	0.9624	0.8706	1.0568	1.0658	1.0822	0.9278	0.8768	1.0225	0.9022	1.0303	1.0626	0.8959	0.9066	0.9065	0.9807	1.0924	0.9734	1.0406	0.8817	0.8372	0.9001	1.0242	1.0255	1.0326	1.0224	0.8664	1.0848	1.0468	0.9303	1.0559	1.0041	0.8654	1.0160	0.8357	1.0382	0.9806	1.1279	1.0576	0.9307	1.0763	1.1962	0.9987	1.0114	1.1128	0.8972	0.9534	1.1563	0.8180	1.0308	0.9104	1.0779	0.9697	1.1541	0.8929	0.9994	1.0580	0.9197	0.8405	1.1284
63=08:05:04	55793	301	0.9724	1.0961	0.8854	1.0948	0.9614	1.1153	0.9235	0.8884	0.9628	0.9445	0.9144	1.0706	1.0378	0.9962	0.9972	1.0707	1.0847	1.0683	0.8725	0.8819	0.9766	0.9282	0.8640	1.0395	0.8998	0.9501	1.0191	0.9651	0.9404	1.0839	1.0559	1.0007	0.8600	0.8772	0.8107	1.0862	1.0495	0.9516	0.8861	1.0598	1.0578	1.0839	0.9328	0.8627	1.0072	0.9043	1.0265	1.0634	0.9097	0.8932	0.8989	0.9695	1.0942	0.9621	1.0311	0.8826	0.8483	0.9213	1.0173	1.0507	1.0269	1.0287	0.8620	1.0838	1.0571	0.9088	1.0468	1.0069	0.8669	1.0193	0.8411	1.0367	0.9813	1.1338	1.0653	0.9222	1.0713	1.1787	0.9991	1.0203	1.1014	0.9011	0.9614	1.1693	0.8238	1.0217	0.9130	1.0753	0.9504	1.1426	0.8944	1.0022	1.0590	0.9079	0.8453	1.1093
64=08:19:49	56678	301	0.9556	1.0924	0.8958	1.1145	0.9720	1.1215	0.9355	0.8978	0.9808	0.9512	0.9064	1.0657	1.0396	1.0064	1.0071	1.0730	1.0856	1.0815	0.8779	0.8755	0.9797	0.9653	0.8575	1.0443	0.9155	0.9655	1.0118	0.9546	0.9443	1.0990	1.0574	0.9964	0.8707	0.9070	0.8039	1.0917	1.0478	0.9550	0.8802	1.0713	1.0647	1.0846	0.9318	0.8798	1.0012	0.8982	1.0336	1.0668	0.8919	0.8926	0.9162	0.9844	1.1005	0.9613	1.0373	0.8863	0.8480	0.9334	1.0335	1.0358	1.0286	1.0362	0.8694	1.0778	1.0458	0.9287	1.0419	1.0027	0.8600	1.0181	0.8279	1.0335	0.9818	1.1423	1.0514	0.9097	1.0774	1.1948	1.0001	0.9958	1.1109	0.9003	0.9680	1.1579	0.7995	1.0145	0.8943	1.0798	0.9553	1.1471	0.8803	1.0000	1.0496	0.9006	0.8271	1.1095
65=08:34:34	57563	300	0.9477	1.0849	0.9026	1.0999	0.9524	1.1025	0.9269	0.8949	0.9544	0.9369	0.9080	1.0590	1.0442	0.9939	1.0042	1.0648	1.0735	1.0764	0.8683	0.8672	0.9742	0.9516	0.8582	1.0349	0.9000	0.9533	1.0102	0.9420	0.9370	1.0822	1.0512	0.9868	0.8548	0.8973	0.8019	1.0841	1.0391	0.9462	0.8705	1.0637	1.0506	1.0703	0.9211	0.8652	0.9949	0.8912	1.0221	1.0687	0.8819	0.8889	0.9076	0.9751	1.0859	0.9477	1.0287	0.8756	0.8410	0.9450	1.0191	1.0265	1.0291	1.0242	0.8637	1.0730	1.0412	0.9098	1.0395	0.9994	0.8590	1.0145	0.8320	1.0322	0.9697	1.1196	1.0386	0.9054	1.0707	1.1749	0.9893	1.0053	1.1025	0.8984	0.9639	1.1609	0.8036	1.0219	0.8923	1.0822	0.9555	1.1376	0.8888	1.0038	1.0640	0.9017	0.8428	1.1287
66=08:49:20	58448	301	0.9411	1.0811	0.9057	1.0984	0.9446	1.0996	0.9204	0.8922	0.9494	0.9292	0.9014	1.0558	1.0405	0.9931	1.0042	1.0616	1.0777	1.0724	0.8717	0.8639	0.9717	0.9564	0.8609	1.0332	0.9034	0.9505	1.0065	0.9378	0.9315	1.0863	1.0468	0.9920	0.8489	0.8966	0.8068	1.0855	1.0332	0.9394	0.8691	1.0597	1.0560	1.0659	0.9234	0.8633	1.0010	0.8795	1.0147	1.0685	0.8784	0.8824	0.9171	0.9765	1.0867	0.9411	1.0332	0.8782	0.8318	0.9660	1.0150	1.0262	1.0225	1.0204	0.8690	1.0711	1.0425	0.9112	1.0429	0.9935	0.8553	1.0052	0.8316	1.0302	0.9871	1.1166	1.0406	0.9012	1.0711	1.1791	0.9892	1.0016	1.1021	0.8960	0.9471	1.1554	0.7968	1.0129	0.8871	1.0828	0.9483	1.1321	0.8801	1.0026	1.0558	0.8978	0.8272	1.1128
67=09:04:05	59333	301	0.9502	1.0905	0.8957	1.0886	0.9464	1.1129	0.9270	0.8830	0.9550	0.9427	0.9035	1.0573	1.0441	0.9896	1.0054	1.0761	1.0790	1.0698	0.8772	0.8757	0.9717	0.9690	0.8659	1.0387	0.8962	0.9396	1.0220	0.9494	0.9365	1.0774	1.0439	1.0011	0.8546	0.9028	0.8059	1.0829	1.0454	0.9585	0.8749	1.0566	1.0618	1.0820	0.9238	0.8650	1.0063	0.8948	1.0203	1.0770	0.8879	0.8929	0.8977	0.9601	1.0892	0.9501	1.0360	0.8651	0.8334	0.9985	1.0181	1.0337	1.0214	1.0174	0.8644	1.0859	1.0457	0.9068	1.0451	1.0106	0.8538	1.0114	0.8307	1.0412	0.9783	1.1172	1.0567	0.9179	1.0726	1.1778	0.9962	1.0113	1.1075	0.8858	0.9613	1.1553	0.8129	1.0268	0.8978	1.0860	0.9464	1.1460	0.8871	1.0007	1.0594	0.9141	0.8398	1.1113
68=09:18:50	60218	301	0.9608	1.0969	0.8888	1.0892	0.9487	1.1121	0.9172	0.8811	0.9551	0.9371	0.9059	1.0663	1.0348	0.9936	0.9981	1.0757	1.0892	1.0670	0.8756	0.8748	0.9786	0.9704	0.8675	1.0406	0.8860	0.9390	1.0231	0.9565	0.9331	1.0767	1.0502	1.0031	0.8454	0.9058	0.8101	1.0839	1.0450	0.9514	0.8821	1.0489	1.0565	1.0809	0.9307	0.8598	1.0061	0.8873	1.0151	1.0607	0.8966	0.8866	0.8952	0.9551	1.0872	0.9566	1.0328	0.8713	0.8308	1.0063	1.0117	1.0336	1.0204	1.0121	0.8536	1.0865	1.0515	0.9109	1.0493	1.0006	0.8612	1.0070	0.8348	1.0376	0.9711	1.1258	1.0602	0.9099	1.0635	1.1719	0.9928	1.0182	1.0978	0.8912	0.9485	1.1643	0.8002	1.0117	0.8958	1.0785	0.9433	1.1339	0.8883	1.0003	1.0503	0.9012	0.8467	1.1065
69=09:33:35	61103	301	0.9474	1.0975	0.8896	1.1001	0.9563	1.1187	0.9301	0.8914	0.9613	0.9447	0.9064	1.0641	1.0379	0.9969	0.9987	1.0783	1.0894	1.0795	0.8710	0.8678	0.9782	0.9806	0.8604	1.0362	0.8867	0.9471	1.0268	0.9525	0.9337	1.0834	1.0520	0.9943	0.8566	0.9232	0.8067	1.0801	1.0416	0.9534	0.8743	1.0633	1.0556	1.0797	0.9287	0.8653	1.0052	0.8970	1.0252	1.0596	0.8821	0.8866	0.8934	0.9662	1.0968	0.9546	1.0384	0.8687	0.8389	1.0176	1.0235	1.0350	1.0206	1.0256	0.8494	1.0817	1.0498	0.9131	1.0429	1.0059	0.8560	1.0260	0.8300	1.0281	0.9750	1.1370	1.0605	0.9030	1.0716	1.1872	0.9971	1.0114	1.1124	0.8896	0.9725	1.1691	0.8080	1.0185	0.8948	1.0815	0.9439	1.1440	0.8819	0.9945	1.0548	0.8991	0.8399	1.1122
70=09:48:20	61988	300	0.9423	1.0786	0.8880	1.0949	0.9469	1.1052	0.9159	0.8886	0.9530	0.9402	0.8909	1.0522	1.0347	0.9931	1.0025	1.0729	1.0890	1.0791	0.8708	0.8617	0.9812	0.9816	0.8542	1.0384	0.8869	0.9498	1.0393	0.9346	0.9186	1.0802	1.0485	0.9980	0.8441	0.9209	0.8028	1.0842	1.0476	0.9408	0.8835	1.0600	1.0554	1.0695	0.9233	0.8635	0.9927	0.8890	1.0231	1.0683	0.8848	0.8771	0.8923	0.9653	1.0963	0.9392	1.0256	0.8664	0.8326	1.0096	1.0123	1.0301	1.0193	1.0217	0.8592	1.0777	1.0531	0.9155	1.0368	1.0073	0.8606	1.0124	0.8239	1.0368	0.9790	1.1259	1.0515	0.8907	1.0617	1.1741	0.9955	0.9997	1.0959	0.8860	0.9543	1.1549	0.8022	1.0086	0.8855	1.0903	0.9390	1.1376	0.8812	1.0038	1.0445	0.8998	0.8293	1.1026
71=10:03:05	62873	300	0.9430	1.0975	0.8965	1.1030	0.9481	1.1178	0.9272	0.8905	0.9614	0.9386	0.9093	1.0715	1.0425	0.9963	1.0032	1.0755	1.0888	1.0803	0.8783	0.8638	0.9820	0.9845	0.8667	1.0384	0.9022	0.9490	1.0313	0.9448	0.9359	1.0883	1.0536	1.0010	0.8536	0.9372	0.8079	1.0930	1.0369	0.9449	0.8852	1.0611	1.0637	1.0800	0.9259	0.8622	1.0047	0.8893	1.0242	1.0669	0.8785	0.8900	0.9079	0.9649	1.0953	0.9487	1.0427	0.8708	0.8343	1.0172	1.0268	1.0487	1.0232	1.0193	0.8608	1.0879	1.0501	0.9103	1.0474	1.0011	0.8600	1.0265	0.8330	1.0258	0.9796	1.1311	1.0534	0.9046	1.0772	1.1802	0.9945	1.0157	1.1107	0.8928	0.9581	1.1725	0.8004	1.0270	0.8874	1.0906	0.9487	1.1423	0.8893	1.0049	1.0589	0.9048	0.8373	1.1070
72=10:17:50	63759	301	0.9479	1.0871	0.8764	1.0968	0.9522	1.1134	0.9253	0.8840	0.9648	0.9500	0.8995	1.0605	1.0337	0.9986	0.9968	1.0832	1.0948	1.0902	0.8710	0.8661	0.9840	0.9934	0.8534	1.0417	0.8845	0.9505	1.0497	0.9397	0.9230	1.0828	1.0540	0.9988	0.8556	0.9342	0.8068	1.0838	1.0503	0.9477	0.8844	1.0636	1.0579	1.0802	0.9278	0.8672	0.9930	0.8973	1.0320	1.0605	0.8844	0.8842	0.8866	0.9604	1.1051	0.9465	1.0334	0.8712	0.8402	1.0103	1.0288	1.0411	1.0168	1.0309	0.8449	1.0919	1.0573	0.9161	1.0348	1.0116	0.8638	1.0207	0.8242	1.0288	0.9584	1.1343	1.0591	0.9007	1.0648	1.1705	1.0015	1.0015	1.0991	0.8876	0.9643	1.1676	0.8067	1.0162	0.8933	1.0932	0.9393	1.1386	0.8897	1.0050	1.0481	0.9006	0.8349	1.0950
73=10:32:35	64644	301	0.9429	1.0942	0.8769	1.0891	0.9383	1.1092	0.9246	0.8797	0.9492	0.9425	0.8984	1.0567	1.0363	0.9912	1.0032	1.0880	1.0959	1.0868	0.8743	0.8655	0.9797	0.9766	0.8570	1.0408	0.8826	0.9294	1.0515	0.9418	0.9171	1.0740	1.0448	1.0009	0.8512	0.9126	0.8008	1.0822	1.0417	0.9567	0.8799	1.0541	1.0582	1.0800	0.9222	0.8548	0.9944	0.8922	1.0200	1.0671	0.8942	0.8895	0.8829	0.9443	1.0923	0.9489	1.0306	0.8534	0.8296	1.0124	1.0210	1.0270	1.0133	1.0132	0.8521	1.0960	1.0539	0.9014	1.0365	1.0069	0.8484	1.0009	0.8248	1.0334	0.9579	1.1166	1.0533	0.9115	1.0639	1.1653	0.9979	1.0109	1.0977	0.8763	0.9491	1.1486	0.7990	1.0187	0.8881	1.0814	0.9360	1.1396	0.8765	0.9921	1.0495	0.8961	0.8321	1.1014
74=10:47:20	65529	300	0.9442	1.0968	0.8803	1.0959	0.9500	1.1155	0.9246	0.8825	0.9599	0.9431	0.9053	1.0626	1.0369	0.9977	0.9972	1.0865	1.0957	1.0923	0.8648	0.8676	0.9884	0.9867	0.8592	1.0405	0.8896	0.9416	1.0632	0.9463	0.9243	1.0826	1.0556	0.9980	0.8543	0.9342	0.8058	1.0832	1.0430	0.9494	0.8785	1.0611	1.0570	1.0839	0.9263	0.8614	0.9994	0.9054	1.0268	1.0684	0.8913	0.8907	0.8855	0.9580	1.1016	0.9518	1.0361	0.8581	0.8380	1.0161	1.0253	1.0449	1.0186	1.0221	0.8493	1.0961	1.0658	0.9115	1.0423	1.0176	0.8571	1.0321	0.8293	1.0315	0.9688	1.1329	1.0668	0.9049	1.0715	1.1780	1.0028	1.0176	1.1071	0.8779	0.9707	1.1673	0.8074	1.0248	0.8918	1.0961	0.9381	1.1509	0.8866	1.0004	1.0549	0.8997	0.8346	1.1028
75=11:02:05	66414	298	0.9403	1.0957	0.8888	1.0968	0.9439	1.1175	0.9269	0.8898	0.9588	0.9369	0.9115	1.0620	1.0413	1.0012	1.0042	1.0858	1.1039	1.0969	0.8775	0.8601	0.9878	0.9784	0.8621	1.0441	0.8850	0.9468	1.0736	0.9411	0.9198	1.0812	1.0518	1.0046	0.8554	0.9281	0.8123	1.0823	1.0423	0.9435	0.8792	1.0632	1.0617	1.0760	0.9265	0.8577	1.0084	0.8928	1.0312	1.0613	0.8751	0.8831	0.8840	0.9633	1.0982	0.9417	1.0287	0.8640	0.8348	1.0152	1.0219	1.0372	1.0245	1.0261	0.8511	1.0958	1.0656	0.9163	1.0488	1.0106	0.8670	1.0228	0.8334	1.0321	0.9766	1.1297	1.0542	0.8917	1.0695	1.1830	0.9937	1.0087	1.0987	0.8870	0.9563	1.1648	0.8004	1.0201	0.8890	1.1004	0.9406	1.1452	0.8882	1.0042	1.0531	0.8996	0.8396	1.1086
76=11:16:50	67299	300	0.9387	1.1036	0.8920	1.1058	0.9490	1.1264	0.9369	0.8878	0.9686	0.9451	0.9126	1.0760	1.0452	0.9985	1.0108	1.0972	1.1083	1.1048	0.8822	0.8592	0.9952	0.9957	0.8637	1.0548	0.8957	0.9514	1.0862	0.9443	0.9289	1.0908	1.0556	1.0094	0.8664	0.9439	0.8113	1.1154	1.0435	0.9531	0.8812	1.0662	1.0689	1.0803	0.9320	0.8675	1.0101	0.8901	1.0407	1.0790	0.8758	0.8921	0.8940	0.9637	1.1057	0.9478	1.0367	0.8705	0.8367	1.0178	1.0397	1.0568	1.0259	1.0251	0.8526	1.0980	1.0690	0.9190	1.0494	1.0088	0.8726	1.0437	0.8341	1.0405	0.9662	1.1308	1.0579	0.9039	1.0762	1.1869	1.0030	1.0131	1.1080	0.8912	0.9645	1.1825	0.8041	1.0292	0.8896	1.1114	0.9499	1.1574	0.8957	1.0056	1.0638	0.9045	0.8326	1.1179
77=11:31:36	68184	301	0.9383	1.1016	0.8983	1.1033	0.9440	1.1151	0.9346	0.8906	0.9676	0.9534	0.9079	1.0743	1.0449	1.0064	1.0062	1.0946	1.1060	1.1163	0.8735	0.8662	0.9895	0.9891	0.8621	1.0472	0.8958	0.9431	1.0878	0.9426	0.9316	1.0870	1.0538	0.9977	0.8640	0.9418	0.8110	1.1099	1.0447	0.9499	0.8797	1.0682	1.0636	1.0871	0.9280	0.8727	1.0062	0.9053	1.0330	1.0786	0.8831	0.8936	0.8941	0.9602	1.1048	0.9531	1.0419	0.8637	0.8396	1.0140	1.0362	1.0609	1.0289	1.0294	0.8590	1.1095	1.0752	0.9179	1.0511	1.0175	0.8592	1.0343	0.8340	1.0388	0.9764	1.1359	1.0610	0.9054	1.0778	1.1866	0.9991	1.0192	1.1125	0.8818	0.9658	1.1905	0.8018	1.0309	0.8881	1.1083	0.9503	1.1511	0.8896	1.0022	1.0631	0.9006	0.8382	1.1027
78=11:46:21	69069	300	0.9372	1.0940	0.8943	1.0962	0.9377	1.1095	0.9205	0.8885	0.9562	0.9368	0.8994	1.0633	1.0421	1.0012	1.0038	1.0926	1.1101	1.1047	0.8683	0.8588	0.9862	0.9737	0.8654	1.0373	0.8806	0.9420	1.0987	0.9370	0.9233	1.0773	1.0477	1.0008	0.8492	0.9228	0.8142	1.0819	1.0415	0.9441	0.8739	1.0565	1.0573	1.0787	0.9261	0.8641	1.0090	0.8931	1.0261	1.0670	0.8735	0.8833	0.8842	0.9590	1.1011	0.9478	1.0395	0.8560	0.8295	1.0172	1.0216	1.0324	1.0208	1.0223	0.8583	1.1080	1.0772	0.9172	1.0535	1.0073	0.8593	1.0197	0.8326	1.0385	0.9773	1.1267	1.0562	0.8959	1.0689	1.1763	0.9989	1.0189	1.1091	0.8863	0.9487	1.1602	0.7931	1.0240	0.8812	1.1128	0.9426	1.1373	0.8828	1.0066	1.0549	0.8980	0.8435	1.1048
79=12:01:06	69954	298	0.9340	1.0937	0.8887	1.0962	0.9416	1.1143	0.9223	0.8817	0.9551	0.9412	0.9025	1.0513	1.0439	1.0016	1.0000	1.0991	1.1108	1.1141	0.8727	0.8665	0.9882	0.9771	0.8588	1.0407	0.8882	0.9405	1.1026	0.9320	0.9235	1.0820	1.0489	0.9999	0.8501	0.9214	0.8126	1.0712	1.0424	0.9454	0.8758	1.0590	1.0619	1.0834	0.9228	0.8651	1.0037	0.8865	1.0279	1.0617	0.8761	0.8878	0.8874	0.9584	1.0959	0.9414	1.0376	0.8621	0.8318	1.0186	1.0211	1.0164	1.0192	1.0210	0.8504	1.1103	1.0743	0.9121	1.0407	1.0003	0.8601	1.0230	0.8268	1.0192	0.9667	1.1220	1.0651	0.9021	1.0681	1.1755	0.9907	1.0084	1.1051	0.8865	0.9562	1.1599	0.7994	1.0254	0.8783	1.1088	0.9343	1.1408	0.8880	1.0044	1.0547	0.9045	0.8386	1.1004
80=12:15:51	70840	300	0.9381	1.0885	0.8868	1.0955	0.9354	1.1046	0.9123	0.8810	0.9462	0.9283	0.9022	1.0435	1.0453	0.9974	0.9917	1.0892	1.1142	1.1195	0.8665	0.8499	0.9828	0.9641	0.8532	1.0284	0.8809	0.9370	1.1014	0.9264	0.9148	1.0804	1.0509	0.9910	0.8440	0.9126	0.8036	1.0645	1.0365	0.9310	0.8750	1.0602	1.0542	1.0682	0.9182	0.8538	0.9984	0.8854	1.0215	1.0583	0.8711	0.8803	0.8859	0.9563	1.0911	0.9327	1.0287	0.8578	0.8304	1.0087	1.0190	1.0221	1.0223	1.0241	0.8514	1.0993	1.0749	0.9056	1.0417	1.0027	0.8537	1.0133	0.8328	1.0166	0.9931	1.1251	1.0506	0.8811	1.0623	1.1732	0.9847	1.0007	1.0935	0.8806	0.9481	1.1555	0.7923	1.0183	0.8797	1.1077	0.9330	1.1297	0.8788	1.0034	1.0520	0.8821	0.8368	1.0926
81=12:30:36	71725	301	0.9325	1.0963	0.9053	1.1058	0.9444	1.1153	0.9287	0.8944	0.9588	0.9375	0.9047	1.0619	1.0473	1.0146	1.0126	1.1023	1.1206	1.1345	0.8771	0.8604	0.9937	0.9751	0.8611	1.0441	0.8925	0.9449	1.1075	0.9329	0.9238	1.0871	1.0552	1.0001	0.8596	0.9371	0.8010	1.0863	1.0420	0.9459	0.8747	1.0685	1.0641	1.0809	0.9226	0.8679	1.0074	0.8919	1.0315	1.0749	0.8762	0.8903	0.8978	0.9653	1.1018	0.9472	1.0421	0.8594	0.8313	1.0198	1.0322	1.0363	1.0232	1.0293	0.8669	1.1093	1.0820	0.9155	1.0485	1.0060	0.8524	1.0412	0.8288	1.0287	1.0007	1.1374	1.0524	0.8941	1.0800	1.1871	0.9980	1.0095	1.1155	0.8856	0.9561	1.1742	0.7725	1.0158	0.8662	1.1154	0.9414	1.1366	0.8752	1.0006	1.0497	0.8911	0.8304	1.0991
82=12:45:21	72610	300	0.9314	1.0972	0.9037	1.1091	0.9428	1.1135	0.9290	0.8904	0.9661	0.9404	0.9072	1.0711	1.0492	1.0151	1.0116	1.1061	1.1185	1.1420	0.8733	0.8637	0.9947	0.9848	0.8565	1.0424	0.9003	0.9462	1.1128	0.9319	0.9293	1.0898	1.0527	0.9919	0.8612	0.9434	0.8106	1.0954	1.0377	0.9416	0.8668	1.0671	1.0642	1.0816	0.9235	0.8722	1.0057	0.8870	1.0296	1.0697	0.8721	0.8926	0.8986	0.9695	1.0999	0.9445	1.0456	0.8651	0.8325	1.0159	1.0380	1.0414	1.0314	1.0295	0.8633	1.1172	1.0898	0.9153	1.0470	1.0022	0.8547	1.0360	0.8360	1.0289	0.9918	1.1336	1.0560	0.9009	1.0770	1.1893	0.9961	1.0144	1.1161	0.8901	0.9629	1.1793	0.7875	1.0254	0.8745	1.1180	0.9375	1.1389	0.8815	1.0035	1.0632	0.8945	0.8365	1.1060
83=13:00:06	73495	301	0.9234	1.0867	0.9125	1.0976	0.9286	1.0955	0.9123	0.8856	0.9442	0.9202	0.8984	1.0502	1.0521	1.0113	1.0002	1.0993	1.1184	1.1397	0.8678	0.8606	0.9880	0.9671	0.8589	1.0347	0.8896	0.9328	1.1121	0.9165	0.9203	1.0811	1.0469	0.9874	0.8469	0.9195	0.8056	1.0771	1.0314	0.9330	0.8708	1.0583	1.0537	1.0724	0.9134	0.8636	1.0010	0.8796	1.0171	1.0712	0.8579	0.8815	0.9087	0.9595	1.0824	0.9325	1.0364	0.8574	0.8291	1.0146	1.0197	1.0162	1.0320	1.0211	0.8676	1.1191	1.0891	0.9085	1.0502	1.0050	0.8500	1.0222	0.8360	1.0197	0.9969	1.1215	1.0457	0.8869	1.0767	1.1762	0.9808	1.0149	1.1057	0.8792	0.9487	1.1627	0.7885	1.0325	0.8688	1.1236	0.9428	1.1343	0.8836	1.0125	1.0595	0.8920	0.8369	1.1050
84=13:14:51	74380	301	0.9455	1.0925	0.8856	1.0866	0.9352	1.1108	0.9111	0.8794	0.9462	0.9299	0.8938	1.0508	1.0473	1.0054	0.9895	1.1096	1.1340	1.1481	0.8678	0.8636	0.9912	0.9627	0.8573	1.0318	0.8687	0.9278	1.1399	0.9288	0.9126	1.0695	1.0533	1.0026	0.8392	0.9164	0.7993	1.0629	1.0462	0.9422	0.8811	1.0593	1.0566	1.0824	0.9171	0.8559	0.9999	0.8888	1.0221	1.0695	0.8767	0.8799	0.8812	0.9476	1.0922	0.9362	1.0342	0.8443	0.8351	1.0334	1.0177	1.0172	1.0185	1.0231	0.8546	1.1256	1.0959	0.9036	1.0412	1.0136	0.8527	1.0250	0.8240	1.0217	0.9823	1.1280	1.0653	0.8886	1.0685	1.1715	0.9923	1.0108	1.1021	0.8730	0.9535	1.1599	0.8033	1.0308	0.8788	1.1307	0.9307	1.1420	0.8820	1.0093	1.0434	0.8929	0.8333	1.0972
85=13:29:36	75265	300	0.9414	1.0942	0.8996	1.1100	0.9449	1.1181	0.9255	0.8864	0.9559	0.9498	0.9065	1.0740	1.0540	1.0189	1.0021	1.1131	1.1366	1.1699	0.8814	0.8632	1.0019	0.9795	0.8594	1.0544	0.8934	0.9437	1.1513	0.9310	0.9237	1.0940	1.0524	1.0017	0.8591	0.9358	0.8034	1.1063	1.0448	0.9409	0.8813	1.0714	1.0683	1.0831	0.9254	0.8697	1.0055	0.8902	1.0408	1.0860	0.8822	0.8933	0.9018	0.9684	1.1015	0.9399	1.0404	0.8712	0.8357	1.0291	1.0330	1.0569	1.0234	1.0341	0.8636	1.1227	1.1027	0.9112	1.0376	1.0057	0.8599	1.0351	0.8334	1.0476	0.9843	1.1302	1.0552	0.8987	1.0768	1.1898	0.9959	1.0029	1.1055	0.8893	0.9608	1.1841	0.7773	1.0142	0.8721	1.1262	0.9306	1.1377	0.8866	1.0050	1.0570	0.8985	0.8272	1.1018
86=13:44:21	76150	301	0.9469	1.0961	0.8925	1.1108	0.9499	1.1220	0.9201	0.8896	0.9610	0.9476	0.9079	1.0644	1.0498	1.0282	0.9983	1.1201	1.1490	1.1722	0.8840	0.8587	1.0049	0.9715	0.8636	1.0482	0.8869	0.9516	1.1642	0.9355	0.9205	1.0950	1.0569	1.0047	0.8568	0.9344	0.8216	1.0864	1.0532	0.9456	0.8829	1.0675	1.0660	1.0838	0.9365	0.8668	1.0182	0.8809	1.0470	1.0736	0.8778	0.8894	0.8864	0.9681	1.1073	0.9488	1.0396	0.8712	0.8361	1.0440	1.0331	1.0341	1.0215	1.0415	0.8678	1.1323	1.1214	0.9210	1.0467	1.0026	0.8686	1.0481	0.8340	1.0307	0.9837	1.1459	1.0705	0.8961	1.0757	1.1959	1.0030	1.0142	1.1187	0.9024	0.9647	1.1818	0.8000	1.0237	0.8828	1.1448	0.9384	1.1504	0.8916	1.0115	1.0582	0.9019	0.8401	1.1197
87=13:59:06	77035	301	0.9342	1.0948	0.9225	1.1057	0.9437	1.1215	0.9283	0.8886	0.9618	0.9391	0.9029	1.0767	1.0543	1.0256	1.0029	1.1230	1.1457	1.1862	0.8840	0.8634	0.9972	0.9742	0.8579	1.0521	0.8895	0.9453	1.1689	0.9259	0.9218	1.0906	1.0600	1.0039	0.8585	0.9354	0.8087	1.1127	1.0416	0.9411	0.8806	1.0706	1.0668	1.0812	0.9225	0.8660	1.0093	0.8869	1.0378	1.0844	0.8663	0.8879	0.8989	0.9667	1.0998	0.9373	1.0394	0.8640	0.8381	1.0402	1.0342	1.0473	1.0211	1.0325	0.8766	1.1340	1.1181	0.9166	1.0483	1.0120	0.8652	1.0462	0.8322	1.0485	0.9939	1.1291	1.0548	0.8897	1.0740	1.1866	0.9949	1.0092	1.1084	0.8892	0.9603	1.1808	0.7882	1.0262	0.8704	1.1440	0.9386	1.1500	0.8889	1.0086	1.0568	0.8971	0.8348	1.1104
88=14:13:52	77920	301	0.9393	1.0952	0.9056	1.1012	0.9425	1.1125	0.9273	0.8820	0.9549	0.9391	0.9024	1.0649	1.0544	1.0264	1.0064	1.1307	1.1486	1.1932	0.8681	0.8648	0.9952	0.9710	0.8485	1.0457	0.8833	0.9415	1.1807	0.9318	0.9182	1.0834	1.0570	0.9996	0.8634	0.9241	0.8094	1.0982	1.0504	0.9455	0.8824	1.0696	1.0646	1.0820	0.9200	0.8695	1.0001	0.8932	1.0333	1.0721	0.8736	0.8902	0.8932	0.9607	1.1037	0.9412	1.0374	0.8597	0.8393	1.0365	1.0368	1.0443	1.0278	1.0372	0.8704	1.1401	1.1289	0.9120	1.0444	1.0108	0.8600	1.0278	0.8303	1.0204	0.9856	1.1368	1.0614	0.8946	1.0722	1.1842	1.0035	1.0114	1.1030	0.8868	0.9602	1.1657	0.7957	1.0249	0.8834	1.1518	0.9371	1.1393	0.8864	1.0030	1.0550	0.8943	0.8357	1.0979
89=14:28:37	78805	300	0.9397	1.0962	0.9147	1.0948	0.9288	1.1109	0.9180	0.8830	0.9435	0.9265	0.9009	1.0494	1.0573	1.0199	0.9981	1.1279	1.1491	1.1904	0.8690	0.8545	0.9921	0.9597	0.8615	1.0308	0.8801	0.9302	1.1784	0.9277	0.9153	1.0788	1.0473	1.0013	0.8514	0.9161	0.8031	1.0655	1.0409	0.9387	0.8790	1.0604	1.0579	1.0727	0.9159	0.8596	1.0085	0.8856	1.0298	1.0720	0.8709	0.8876	0.9020	0.9534	1.0953	0.9382	1.0334	0.8485	0.8260	1.0448	1.0265	1.0181	1.0238	1.0244	0.8764	1.1390	1.1250	0.9050	1.0501	1.0063	0.8520	1.0251	0.8326	1.0226	0.9862	1.1281	1.0562	0.8893	1.0673	1.1724	0.9949	1.0103	1.0985	0.8778	0.9433	1.1535	0.7995	1.0265	0.8751	1.1507	0.9378	1.1359	0.8802	1.0009	1.0517	0.8902	0.8362	1.1017
90=14:43:22	79690	298	0.9431	1.1053	0.9255	1.1104	0.9427	1.1255	0.9350	0.8904	0.9761	0.9536	0.9060	1.0958	1.0608	1.0260	1.0033	1.1404	1.1567	1.2149	0.8755	0.8664	1.0000	0.9857	0.8638	1.0486	0.8914	0.9416	1.1974	0.9372	0.9361	1.0904	1.0517	1.0057	0.8720	0.9524	0.8187	1.1358	1.0416	0.9483	0.8783	1.0650	1.0684	1.0845	0.9219	0.8735	1.0124	0.8941	1.0369	1.0794	0.8759	0.8999	0.8985	0.9563	1.1037	0.9509	1.0514	0.8580	0.8314	1.0584	1.0511	1.0773	1.0290	1.0345	0.8878	1.1490	1.1434	0.9148	1.0491	1.0090	0.8528	1.0394	0.8295	1.0238	0.9770	1.1330	1.0633	0.9026	1.0702	1.1847	1.0048	1.0169	1.1139	0.8916	0.9575	1.1961	0.7957	1.0296	0.8840	1.1601	0.9315	1.1403	0.8842	0.9994	1.0537	0.9004	0.8411	1.0957
