# Supplementary material for: Computationally Driven, Quantitative Experiments Discover Genes Required for Mitochondrial Biogenesis
Source: PLoS Genet. 2009 Mar 20;5(3):e1000407. doi: 10.1371/journal.pgen.1000407 (PMC2648979; doi:10.1371/journal.pgen.1000407)
Supplement: Dataset S1 — Raw respiratory growth data. A zip file containing 48 tab-delimited text files containing the raw data from the Tecan GENios reader. Additionally, a readme text file and plate key is contained in the zip file. The plate key uses our internal reference id for each mutant (internal reference id is matched with common and systematic gene names in Table S2). Raw optical density measurements from Tecan GENios plate incubator and reader. Wells are numbered in increasing order from upper left to lower right and can be converted to our internal identifiers using the included key (complete plate key). Not all original plates were assayed for growth curves, and there are two replicates of plate 20. (1.82 MB ZIP) [file pgen.1000407.s012.zip › mitochondria_table_s7/p01_gly.txt]

[config file info]
last_write=07:05:01_16:37:35
last write=07:05:11_11:12:17
[Run_Parameters]
Instrument=Tecan_19
Ini_Names=Read_Reps,Delid,Save_Data_File,Start_Time_Now
barcode_drug_plate=201401
user=mcostanzo
Plate_Size=96
Plate_Type=GRE96ft.pdf
Samples_to_Run=6
Overlay_Size=48
Drug_Plate=none
Plate_Quarter=none
run_ID=none
run_plate_repeat=1
Read_Reps=95
Read_Modes=Absorbance
Read_Flor_Every=2
Max_Delta_OD=0.500000
Well_By_Row_Col=none
Reorder_Map=Order_Strings_Not,0
Tip_Vol=200
OD_to_Innoc=0.100,0.100,0.380,0.380,0.380,0.380,0.760,0.760,0.100,0.100,0.380,0.380,0.380,0.380,0.760,0.760,0.100,0.100,0.380,0.380,0.380,0.380,0.760,0.760,0.100,0.100,0.380,0.380,0.380,0.380,0.760,0.760,0.100,0.100,0.380,0.380,0.380,0.380,0.760,0.760,0.100,0.100,0.380,0.380,0.380,0.380,0.760,0.760
Absorption_Max=.3
OD_to_Save=0.100,0.100,0.380,0.380,0.380,0.380,0.760,0.760,0.100,0.100,0.380,0.380,0.380,0.380,0.760,0.760,0.100,0.100,0.380,0.380,0.380,0.380,0.760,0.760,0.100,0.100,0.380,0.380,0.380,0.380,0.760,0.760,0.100,0.100,0.380,0.380,0.380,0.380,0.760,0.760,0.100,0.100,0.380,0.380,0.380,0.380,0.760,0.760
OD_to_Dilute=0.100
Save_Sample_Vol=180
Save_Sample_Reps=2
Innoc_Vol=184,184,46,46,46,46,0,0,184,184,46,46,46,46,0,0,184,184,46,46,46,46,0,0,184,184,46,46,46,46,0,0,184,184,46,46,46,46,0,0,184,184,46,46,46,46,0,0
Dilute_Vol=23,23,23,23,23,23,23,23,23,23,23,23,23,23,23,23,23,23,23,23,23,23,23,23,23,23,23,23,23,23,23,23,23,23,23,23,23,23,23,23,23,23,23,23,23,23,23,23
Save_Vol=800,800,800,800,800,800,800,800,800,800,800,800,800,800,800,800,800,800,800,800,800,800,800,800,800,800,800,800,800,800,800,800,800,800,800,800,800,800,800,800,800,800,800,800,800,800,800,800
Reference_Vol=100,100,100,100,100,100,100,100,100,100,100,100,100,100,100,100,100,100,100,100,100,100,100,100,100,100,100,100,100,100,100,100,100,100,100,100,100,100,100,100,100,100,100,100,100,100,100,100,100,100,100,100,100,100,100,100,100,100,100,100,100,100,100,100,100,100,100,100,100,100,100,100,100,100,100,100,100,100,100,100,100,100,100,100,100,100,100,100,100,100,100,100,100,100,100,100
Read_to_Innoc=20,20,20,20,20,20,20,20,20,20,20,20,20,20,20,20,20,20,20,20,20,20,20,20,20,20,20,20,20,20,20,20,20,20,20,20,20,20,20,20,20,20,20,20,20,20,20,20
Read_to_Dilute=26,26,26,26,26,26,26,26,26,26,26,26,26,26,26,26,26,26,26,26,26,26,26,26,26,26,26,26,26,26,26,26,26,26,26,26,26,26,26,26,26,26,26,26,26,26,26,26
Read_to_Save=20,20,20,20,20,20,20,20,20,20,20,20,20,20,20,20,20,20,20,20,20,20,20,20,20,20,20,20,20,20,20,20,20,20,20,20,20,20,20,20,20,20,20,20,20,20,20,20
Innoc_Target_Map=1,2,3,4,5,6,7,8,9,10,11,12,13,14,15,16,17,18,19,20,21,22,23,24,25,26,27,28,29,30,31,32,33,34,35,36,37,38,39,40,41,42,43,44,45,46,47,48
Pipet_Trigger=OD_Save_Innoc
Pipet_Volume_Adj=Con_OD_Save
Delid=no
Pre_Init=yes
Talk_To_ProMax=no
Time_Out_Time=1050
Wait_While_Busy=yes
Idle_Time=2
Screen_Run_Type=pre_screen_1
Spect_Protocol=15m
Spec_Run_File=GG_PB_Voyage.pda
Spec_Assay_File=""
Save_Data_File=01_05_07_mito1_gly_ps1_A_96_T_19.txt
Working_Dir=C%3A\\Users\\Growth_Data
Run_Control_Dir=C%3A\\Users\\Yeast_Run_Files
Tracking_Dir=""
Track_File=201401_data_track.txt
Save_Run_Data_Flag=yes
Set_Incubator_Temp=30.0
Base_Line_Flag=atstart_minimum
Pipet_Cycles_Before_Save=20
Time_Point_Save=wellmap
Innoc_Direction=down
Wells_In_Use=111111111111111111111111111111111111111111111111
Save_Sample_Map=111111001111110011111100111111001111110011111100
Sections_to_Run=0
Rows_per_Section=8
Start_Sections_Row=1
MultiProbe_Run_File=MJP_Innoc_Save_Tecan_11_Falcon_AD.MPT
Multiprobe_Run_Dialogue=yes
Comments=no%20comment
Target_Temp=300
Temp_Control=On
Delta_Temp=10
ReadMode=Absorbance,Bottom
ExcitationFilter=485,
EmissionFilter=535,
MeasurementFilter=595
ReadsPerWellNumber=1,1
ShakeDuration=800,0
GainMode=Manual
PdfName=GRE96ft.pdf
Gain=50
Add_Drug_Map=1,1,1,1,1,1,1,1,1,1,1,1,1,1,1,1,1,1,1,1,1,1,1,1,1,1,1,1,1,1,1,1,1,1,1,1,1,1,1,1,1,1,1,1,1,1,1,1
Add_Drug_Vol=7,7,7,7,7,7,7,7,7,7,7,7,7,7,7,7,7,7,7,7,7,7,7,7,7,7,7,7,7,7,7,7,7,7,7,7,7,7,7,7,7,7,7,7,7,7,7,7
Innoc_Map=111011101110111011101110111011101110111011101110111011101110111011101110111011101110111011101110
Dilute_Map=111111111111111111111111111111111111111111111111111111111111111111111111111111111111111111111111
data_file_name=_asya_ps2_1_96.txt
barcode=""
Hit_Call_Threshold=1.000000
Reference_Well=A01
WT_Ref_Well=0
Project_Name=YKO_Lib
Pipet_Gens_Point=5.00,10.00,15.00,20.00,25.00,30.00,35.00,40.00,5.00,10.00,15.00,20.00,25.00,30.00,35.00,40.00,5.00,10.00,15.00,20.00,25.00,30.00,35.00,40.00,5.00,10.00,15.00,20.00,25.00,30.00,35.00,40.00,5.00,10.00,15.00,20.00,25.00,30.00,35.00,40.00,5.00,10.00,15.00,20.00,25.00,30.00,35.00,40.00,
Shake_Divisor=1
data_handling=file_&_DB_&_auto_analysis
time_frm_freezer=-1.00
gens_frm_freezer=-1.00
Well_Vol=100
Parent_ID=""
Units=%
Quarter=A
media_name=mm
Save_Mode=one_to_one
Consolidate_Save_Map=1,2,3,4,5,6,7,8,9,10,11,12,13,14,15,16,17,18,19,20,21,22,23,24,25,26,27,28,29,30,31,32,33,34,35,36,37,38,39,40,41,42,43,44,45,46,47,48
Add_Drug_at_Start_Map=000000000000000000000000000000000000000000000000000
Add_Drug_Labware=add_drug_48
Max_Dynam_OD_Change=0.05
Reads_After_Pipet=0
Ref_Type=single_ref
Read_to_Add_Drug_at_Start=0
Send_Email_at_Pipet=no_email
Strain_Name=""
Media=ypd
drug_vol=2.00
Drug_Name=""
Drug_Conc=2
Innoc_Conc=""
Strain_Plate=none
ShakeIntensity=High
ShakeMode=Orbital
NumberOfFlashes=1
PartOfPlate=0
MovePlateOutAfterMeasurement=0
IntegrationLagTime=0
IntegrationTime=100
DelayMoveFlashFluorescence=0
[Drug_Data]
Drug_Plate=none
Strain_Plate=none
Media=mm
Drug_Name=nd,nd,nd,nd,nd,nd,nd,nd,nd,nd,nd,nd,nd,nd,nd,nd,nd,nd,nd,nd,nd,nd,nd,nd,nd,nd,nd,nd,nd,nd,nd,nd,nd,nd,nd,nd,nd,nd,nd,nd,nd,nd,nd,nd,nd,nd,nd,nd,nd,nd,nd,nd,nd,nd,nd,nd,nd,nd,nd,nd,nd,nd,nd,nd,nd,nd,nd,nd,nd,nd,nd,nd,nd,nd,nd,nd,nd,nd,nd,nd,nd,nd,nd,nd,nd,nd,nd,nd,nd,nd,nd,nd,nd,nd,nd,nd
Strain_Name=ud
Drug_Conc=""
Innoc_Conc=0.06250,0.06250,0.06250,0.06250,0.06250,0.06250,0.06250,0.06250,0.06250,0.06250,0.06250,0.06250,0.06250,0.06250,0.06250,0.06250,0.06250,0.06250,0.06250,0.06250,0.06250,0.06250,0.06250,0.06250,0.06250,0.06250,0.06250,0.06250,0.06250,0.06250,0.06250,0.06250,0.06250,0.06250,0.06250,0.06250,0.06250,0.06250,0.06250,0.06250,0.06250,0.06250,0.06250,0.06250,0.06250,0.06250,0.06250,0.06250,0.06250,0.06250,0.06250,0.06250,0.06250,0.06250,0.06250,0.06250,0.06250,0.06250,0.06250,0.06250,0.06250,0.06250,0.06250,0.06250,0.06250,0.06250,0.06250,0.06250,0.06250,0.06250,0.06250,0.06250,0.06250,0.06250,0.06250,0.06250,0.06250,0.06250,0.06250,0.06250,0.06250,0.06250,0.06250,0.06250,0.06250,0.06250,0.06250,0.06250,0.06250,0.06250,0.06250,0.06250,0.06250,0.06250,0.06250,0.06250
Run_ID=none
Plate_Quarter=A
Units=%,%,%,%,%,%,%,%,%,%,%,%,%,%,%,%,%,%,%,%,%,%,%,%,%,%,%,%,%,%,%,%,%,%,%,%,%,%,%,%,%,%,%,%,%,%,%,%,%,%,%,%,%,%,%,%,%,%,%,%,%,%,%,%,%,%,%,%,%,%,%,%,%,%,%,%,%,%,%,%,%,%,%,%,%,%,%,%,%,%,%,%,%,%,%,%
Parent_ID=""
Project_Name=YKO_Lib
Strain_Backgrnd=0,0,0,0,0,0,0,0,0,0,0,0,0,0,0,0,0,0,0,0,0,0,0,0,0,0,0,0,0,0,0,0,0,0,0,0,0,0,0,0,0,0,0,0,0,0,0,0,0,0,0,0,0,0,0,0,0,0,0,0,0,0,0,0,0,0,0,0,0,0,0,0,0,0,0,0,0,0,0,0,0,0,0,0,0,0,0,0,0,0,0,0,0,0,0,0
Well_Vol=100,100,100,100,100,100,100,100,100,100,100,100,100,100,100,100,100,100,100,100,100,100,100,100,100,100,100,100,100,100,100,100,100,100,100,100,100,100,100,100,100,100,100,100,100,100,100,100,100,100,100,100,100,100,100,100,100,100,100,100,100,100,100,100,100,100,100,100,100,100,100,100,100,100,100,100,100,100,100,100,100,100,100,100,100,100,100,100,100,100,100,100,100,100,100,100
time_frm_freezer=-1.00
gens_frm_freezer=-1.00
user=mcostanzo
Strain_Pool=ud,ud,ud,ud,ud,ud,ud,ud,ud,ud,ud,ud,ud,ud,ud,ud,ud,ud,ud,ud,ud,ud,ud,ud,ud,ud,ud,ud,ud,ud,ud,ud,ud,ud,ud,ud,ud,ud,ud,ud,ud,ud,ud,ud,ud,ud,ud,ud,ud,ud,ud,ud,ud,ud,ud,ud,ud,ud,ud,ud,ud,ud,ud,ud,ud,ud,ud,ud,ud,ud,ud,ud,ud,ud,ud,ud,ud,ud,ud,ud,ud,ud,ud,ud,ud,ud,ud,ud,ud,ud,ud,ud,ud,ud,ud,ud
Well_Alias=A01,A02,A03,A04,A05,A06,A07,A08,A09,A10,A11,A12,B01,B02,B03,B04,B05,B06,B07,B08,B09,B10,B11,B12,C01,C02,C03,C04,C05,C06,C07,C08,C09,C10,C11,C12,D01,D02,D03,D04,D05,D06,D07,D08,D09,D10,D11,D12,E01,E02,E03,E04,E05,E06,E07,E08,E09,E10,E11,E12,F01,F02,F03,F04,F05,F06,F07,F08,F09,F10,F11,F12,G01,G02,G03,G04,G05,G06,G07,G08,G09,G10,G11,G12,H01,H02,H03,H04,H05,H06,H07,H08,H09,H10,H11,H12
Well_Pos=1,2,3,4,5,6,7,8,9,10,11,12,13,14,15,16,17,18,19,20,21,22,23,24,25,26,27,28,29,30,31,32,33,34,35,36,37,38,39,40,41,42,43,44,45,46,47,48,49,50,51,52,53,54,55,56,57,58,59,60,61,62,63,64,65,66,67,68,69,70,71,72,73,74,75,76,77,78,79,80,81,82,83,84,85,86,87,88,89,90,91,92,93,94,95,96
position=A01,A02,A03,A04,A05,A06,A07,A08,A09,A10,A11,A12,B01,B02,B03,B04,B05,B06,B07,B08,B09,B10,B11,B12,C01,C02,C03,C04,C05,C06,C07,C08,C09,C10,C11,C12,D01,D02,D03,D04,D05,D06,D07,D08,D09,D10,D11,D12,E01,E02,E03,E04,E05,E06,E07,E08,E09,E10,E11,E12,F01,F02,F03,F04,F05,F06,F07,F08,F09,F10,F11,F12,G01,G02,G03,G04,G05,G06,G07,G08,G09,G10,G11,G12,H01,H02,H03,H04,H05,H06,H07,H08,H09,H10,H11,H12
[Runtime_State]
Instrument=Tecan_19
Start_Time_Now=3.2608966632E+9
Reads_Completed=90
Innoc_Direction=down
Wells_In_Use=111111111111111111111111111111111111111111111111111111111111111111111111111111111111111111111111
Innoc_Map=111111111111111111111111111111111111111111111111111111111111111111111111111111111111000000000000
Dilute_Map=111111111111111111111111111111111111111111111111111111111111111111111111111111111111111111111111
Save_Sample_Map=000000000000000000000000000000000000000000000000010000000100000001000000010000000100000001000000
Current_OD=0.500,0.409,0.213,0.480,0.248,0.463,0.432,0.445,0.117,0.362,0.331,0.167,0.478,0.414,0.214,0.459,0.401,0.409,0.370,0.411,0.087,0.282,0.244,0.183,0.398,0.331,0.207,0.403,0.333,0.398,0.436,0.384,0.096,0.273,0.180,0.370,0.416,0.354,0.183,0.409,0.404,0.409,0.385,0.320,0.154,0.303,0.211,0.191,0.376,0.337,0.194,0.376,0.408,0.399,0.410,0.361,0.107,0.337,0.221,0.391,0.296,0.240,0.184,0.340,0.347,0.301,0.367,0.349,0.113,0.242,0.234,0.172,0.333,0.421,0.373,0.365,0.353,0.363,0.330,0.356,0.336,0.340,0.328,0.457,0.277,0.291,0.275,0.328,0.289,0.361,0.323,0.345,0.329,0.372,0.345,0.424
Bckgrnd_OD=0.119,0.111,0.091,0.107,0.094,0.102,0.104,0.099,0.101,0.110,0.108,0.150,0.102,0.099,0.096,0.091,0.107,0.105,0.088,0.098,0.084,0.105,0.108,0.098,0.090,0.090,0.090,0.098,0.089,0.094,0.105,0.129,0.087,0.101,0.108,0.108,0.091,0.085,0.080,0.095,0.091,0.099,0.096,0.083,0.116,0.105,0.106,0.109,0.090,0.086,0.086,0.089,0.097,0.094,0.089,0.110,0.090,0.130,0.105,0.096,0.108,0.085,0.086,0.117,0.106,0.103,0.147,0.124,0.093,0.123,0.117,0.117,0.108,0.096,0.086,0.089,0.110,0.138,0.114,0.136,0.131,0.108,0.108,0.101,0.090,0.092,0.091,0.114,0.088,0.139,0.104,0.135,0.129,0.111,0.109,0.111
Mapped=110000000100000011000000110000000100000011000000111111111111111111111111111111111111111111111111
Pipet_Completed=000000000000000000000000000000000000000000000000000000000000000000000000000000000000000000000000
Innoc_Completed=0,0,0,0,0,0,0,0,0,0,0,0,0,0,0,0,0,0,0,0,0,0,0,0,0,0,0,0,0,0,0,0,0,0,0,0,0,0,0,0,0,0,0,0,0,0,0,0,0,0,0,0,0,0,0,0,0,0,0,0,0,0,0,0,0,0,0,0,0,0,0,0,0,0,0,0,0,0,0,0,0,0,0,0,0,0,0,0,0,0,0,0,0,0,0,0
Save_Completed=0,0,0,0,0,0,0,0,0,0,0,0,0,0,0,0,0,0,0,0,0,0,0,0,0,0,0,0,0,0,0,0,0,0,0,0,0,0,0,0,0,0,0,0,0,0,0,0,0,0,0,0,0,0,0,0,0,0,0,0,0,0,0,0,0,0,0,0,0,0,0,0,0,0,0,0,0,0,0,0,0,0,0,0,0,0,0,0,0,0,0,0,0,0,0,0
Pipeted_At=0,0,0,0,0,0,0,0,0,0,0,0,0,0,0,0,0,0,0,0,0,0,0,0,0,0,0,0,0,0,0,0,0,0,0,0,0,0,0,0,0,0,0,0,0,0,0,0,0,0,0,0,0,0,0,0,0,0,0,0,0,0,0,0,0,0,0,0,0,0,0,0,0,0,0,0,0,0,0,0,0,0,0,0,0,0,0,0,0,0,0,0,0,0,0,0
Pipeted_OD=0,0,0,0,0,0,0,0,0,0,0,0,0,0,0,0,0,0,0,0,0,0,0,0,0,0,0,0,0,0,0,0,0,0,0,0,0,0,0,0,0,0,0,0,0,0,0,0,0,0,0,0,0,0,0,0,0,0,0,0,0,0,0,0,0,0,0,0,0,0,0,0,0,0,0,0,0,0,0,0,0,0,0,0,0,0,0,0,0,0,0,0,0,0,0,0
Dilutes_Completed=0,0,0,0,0,0,0,0,0,0,0,0,0,0,0,0,0,0,0,0,0,0,0,0,0,0,0,0,0,0,0,0,0,0,0,0,0,0,0,0,0,0,0,0,0,0,0,0,0,0,0,0,0,0,0,0,0,0,0,0,0,0,0,0,0,0,0,0,0,0,0,0,0,0,0,0,0,0,0,0,0,0,0,0,0,0,0,0,0,0,0,0,0,0,0,0
Time_At_Innoc=0,0,0,0,0,0,0,0,0,0,0,0,0,0,0,0,0,0,0,0,0,0,0,0,0,0,0,0,0,0,0,0,0,0,0,0,0,0,0,0,0,0,0,0,0,0,0,0,0,0,0,0,0,0,0,0,0,0,0,0,0,0,0,0,0,0,0,0,0,0,0,0,0,0,0,0,0,0,0,0,0,0,0,0,0,0,0,0,0,0,0,0,0,0,0,0
Time_At_Save=0,0,0,0,0,0,0,0,0,0,0,0,0,0,0,0,0,0,0,0,0,0,0,0,0,0,0,0,0,0,0,0,0,0,0,0,0,0,0,0,0,0,0,0,0,0,0,0,0,0,0,0,0,0,0,0,0,0,0,0,0,0,0,0,0,0,0,0,0,0,0,0,0,0,0,0,0,0,0,0,0,0,0,0,0,0,0,0,0,0,0,0,0,0,0,0
Time_At_Dilute=0,0,0,0,0,0,0,0,0,0,0,0,0,0,0,0,0,0,0,0,0,0,0,0,0,0,0,0,0,0,0,0,0,0,0,0,0,0,0,0,0,0,0,0,0,0,0,0,0,0,0,0,0,0,0,0,0,0,0,0,0,0,0,0,0,0,0,0,0,0,0,0,0,0,0,0,0,0,0,0,0,0,0,0,0,0,0,0,0,0,0,0,0,0,0,0
Previous_OD=0.500,0.409,0.213,0.480,0.248,0.463,0.432,0.445,0.117,0.362,0.331,0.167,0.478,0.414,0.214,0.459,0.401,0.409,0.370,0.411,0.087,0.282,0.244,0.183,0.398,0.331,0.207,0.403,0.333,0.398,0.436,0.384,0.096,0.273,0.180,0.370,0.416,0.354,0.183,0.409,0.404,0.409,0.385,0.320,0.154,0.303,0.211,0.191,0.376,0.337,0.194,0.376,0.408,0.399,0.410,0.361,0.107,0.337,0.221,0.391,0.296,0.240,0.184,0.340,0.347,0.301,0.367,0.349,0.113,0.242,0.234,0.172,0.333,0.421,0.373,0.365,0.353,0.363,0.330,0.356,0.336,0.340,0.328,0.457,0.277,0.291,0.275,0.328,0.289,0.361,0.323,0.345,0.329,0.372,0.345,0.424
Prev_Delta_OD=0.016,0.002,0.001,0.000,0.001,0.005,0.005,0.011,0.002,0.000,0.003,0.006,0.003,0.004,0.003,0.005,0.002,0.004,0.005,0.010,0.001,0.010,0.000,0.006,0.001,0.002,0.000,0.004,0.000,0.002,0.009,0.004,0.003,0.007,0.001,0.003,0.005,0.002,0.000,0.002,0.000,0.008,0.005,0.001,0.001,0.005,0.003,0.017,0.001,0.005,0.002,0.001,0.005,0.004,0.001,0.006,0.002,0.006,0.005,0.001,0.000,0.001,0.000,0.008,0.003,0.001,0.003,0.005,0.002,0.006,0.005,0.005,0.010,0.002,0.010,0.007,0.004,0.007,0.000,0.006,0.011,0.009,0.011,0.005,0.011,0.005,0.004,0.001,0.000,0.001,0.001,0.002,0.003,0.005,0.004,0.016
Delta_From_Ref=0.000,0.000,4.820,0.558,5.669,2.056,4.978,4.473,0.000,0.000,3.453,0.974,1.892,4.304,9.586,2.961,0.000,0.000,5.977,3.861,7.449,4.658,9.325,10.972,0.000,0.000,5.627,2.333,5.094,2.785,2.896,0.760,0.000,0.000,5.443,4.143,4.002,5.841,12.259,4.487,0.000,0.000,4.426,6.901,5.831,3.739,10.921,10.992,0.000,0.000,0.000,0.000,0.000,0.000,0.000,0.000,0.000,0.000,0.000,0.000,0.000,0.000,0.000,0.000,0.000,0.000,0.000,0.000,0.000,0.000,0.000,0.000,0.000,0.000,0.000,0.000,0.000,0.000,0.000,0.000,0.000,0.000,0.000,0.000,0.000,0.000,0.000,0.000,0.000,0.000,0.000,0.000,0.000,0.000,0.000,0.000
Sig_OD_Delta=0,0,1,0,1,1,1,1,0,0,1,0,1,1,1,1,0,0,1,1,1,1,1,1,0,0,1,1,1,1,1,0,0,0,1,1,1,1,1,1,0,0,1,1,1,1,1,1,0,0,0,0,0,0,0,0,0,0,0,0,0,0,0,0,0,0,0,0,0,0,0,0,0,0,0,0,0,0,0,0,0,0,0,0,0,0,0,0,0,0,0,0,0,0,0,0
Add_Drug_at_Start_Map=000000000000000000000000000000000000000000000000000000000000000000000000000000000000000000000000
[Analysis]
Drug_ID=A1,A2,A3,A4,A5,A6,B1,B2,B3,B4,B5,B6,C1,C2,C3,C4,C5,C6,D1,D2,D3,D4,D5,D6,E1,E2,E3,E4,E5,E6,F1,F2,F3,F4,F5,F6,G1,G2,G3,G4,G5,G6,H1,H2,H3,H4,H5,H6
Decision=no_inh,ps2_1_1,ps2_4_1,no_inh,ps2_4_1,no_inh,no_inh,ps2_2_1,ps2_4_1,no_inh,ps2_2_1,ps2_1_1,ps2_2_1,ps2_4_1,ps2_4_1,no_inh,ps2_4_1,no_inh,ps2_1_1,ps2_4_1,ps2_4_1,no_inh,ps2_1_1,no_inh,ps2_2_1,ps2_4_1,ps2_4_1,ps2_2_1,no_inh,ps2_2_1,no_inh,ps2_4_1,ps2_4_1,no_inh,no_inh,ps2_4_1,no_inh,no_inh,ps2_2_1,ps2_2_1,no_inh,no_inh,ps2_2_1,ps2_2_1,ps2_2_1,no_inh,ps2_4_1,no_inh,ps2_2_1,ps2_1_1,ps2_4_1,no_inh,ps2_4_1,screen,ps2_4_1,ps2_1_1,screen,ps2_4_1,ps2_4_1,ps2_4_1,no_inh,no_inh,screen,ps2_4_1,screen,ps2_4_1,ps2_2_1,ps2_4_1,ps2_4_1,ps2_4_1,ps2_4_1,ps2_4_1,ps2_2_1,ps2_1_1,ps2_4_1,ps2_1_1,ps2_4_1,ps2_4_1,no_inh,no_inh,ps2_4_1,ps2_4_1,ps2_4_1,ps2_4_1,ps2_2_1,no_inh,no_inh,ps2_2_1,ps2_2_1,no_inh,ps2_4_1,ps2_1_1,ps2_1_1,ps2_1_1,ps2_4_1,no_inh
Plot_Min=0.100,0.100,0.100,0.100,0.100,0.100,0.100,0.100,0.100,0.100,0.100,0.100,0.100,0.100,0.100,0.100,0.100,0.100,0.100,0.100,0.100,0.100,0.100,0.100,0.100,0.100,0.100,0.100,0.100,0.100,0.100,0.100,0.100,0.100,0.100,0.100,0.100,0.100,0.100,0.100,0.100,0.100,0.100,0.100,0.100,0.100,0.100,0.100
Plot_Max=1.500,1.500,1.500,1.500,1.500,1.500,1.500,1.500,1.500,1.500,1.500,1.500,1.500,1.500,1.500,1.500,1.500,1.500,1.500,1.500,1.500,1.500,1.500,1.500,1.500,1.500,1.500,1.500,1.500,1.500,1.500,1.500,1.500,1.500,1.500,1.500,1.500,1.500,1.500,1.500,1.500,1.500,1.500,1.500,1.500,1.500,1.500,1.500
G_Plot_Min=0.1
G_Plot_Delta=0.7
Plot_On_Off=0
OD_Gen_Pt=0.460
Gens_to_OD_Pt=5.000
Avg_G=4.624,4.969,6.494,4.514,6.039,4.688,4.630,4.890,6.899,4.506,4.880,4.943,4.912,5.319,6.900,4.839,5.147,4.818,4.843,5.120,6.902,4.708,4.889,4.770,5.031,5.219,6.542,5.024,4.900,4.799,5.346,6.197,7.159,4.933,5.261,5.680,5.274,4.780,5.046,4.950,4.983,5.113,5.751,5.647,5.725,4.871,5.578,5.036,4.808,4.759,15.515,5.034,5.454,0.179,5.057,4.807,0.000,5.939,6.505,7.978,4.644,5.093,0.000,5.983,0.000,5.081,5.017,5.341,11.428,5.594,7.240,7.635,4.790,5.181,20.000,5.597,6.973,4.866,5.316,5.190,16.422,6.907,6.946,9.506,5.502,5.266,5.104,5.394,5.234,4.528,5.412,5.553,5.561,5.130,5.307,4.698
Max_Slope=4.191,7.947,20.126,7.457,16.330,9.073,7.788,8.261,17.108,7.331,9.642,8.978,8.734,10.181,18.020,9.963,11.537,9.830,8.811,9.201,19.197,9.596,10.518,8.450,7.653,10.204,17.340,9.927,10.677,8.920,11.719,13.168,14.564,12.422,13.093,11.498,10.327,8.518,9.330,9.291,13.465,12.909,14.430,13.924,15.384,13.398,15.570,12.953,7.629,8.337,14.919,12.296,12.872,3.944,7.813,8.863,53.145,14.974,17.108,5.238,8.020,11.084,64.545,16.523,3.397,6.237,9.734,8.672,28.881,13.592,22.581,4.913,7.635,11.406,34.080,13.411,18.458,5.587,10.907,12.379,35.462,19.453,12.567,7.794,12.960,14.570,13.867,12.995,11.810,7.567,12.263,13.194,13.881,11.767,9.792,7.026
Fit_Model=all
Fit_Const_OD_Base=0.085
Fit_Const_N0=0.01500
Fit_Const_T0=0.000
G_Fit_Min=0.100
G_Fit_Delta=0.400
Fit_On_Off=0.000,0.000,0.000,0.000,0.000,0.000,0.000,0.000,0.000,0.000,0.000,0.000,0.000,0.000,0.000,0.000,0.000,0.000,0.000,0.000,0.000,0.000,0.000,0.000,0.000,0.000,0.000,0.000,0.000,0.000,0.000,0.000,0.000,0.000,0.000,0.000,0.000,0.000,0.000,0.000,0.000,0.000,0.000,0.000,0.000,0.000,0.000,0.000,0.000,0.000,0.000,0.000,0.000,0.000,0.000,0.000,0.000,0.000,0.000,0.000,0.000,0.000,0.000,0.000,0.000,0.000,0.000,0.000,0.000,0.000,0.000,0.000,0.000,0.000,0.000,0.000,0.000,0.000,0.000,0.000,0.000,0.000,0.000,0.000,0.000,0.000,0.000,0.000,0.000,0.000,0.000,0.000,0.000,0.000,0.000,0.000
Fit_Min=0.069,0.061,0.041,0.057,0.044,0.052,0.052,0.049,0.046,0.041,0.057,0.055,0.040,0.040,0.040,0.048,0.039,0.044,0.041,0.035,0.030,0.045,0.041,0.049,0.040,0.036,0.036,0.039,0.047,0.044,0.058,0.035,0.036,0.067,0.056,0.053,0.058,0.046,0.036,0.038,0.060,0.088,0.040,0.042,0.041,0.064,0.038,0.089,0.000,0.000,0.000,0.000,0.000,0.000,0.000,0.000,0.000,0.000,0.000,0.000,0.000,0.000,0.000,0.000,0.000,0.000,0.000,0.000,0.000,0.000,0.000,0.000,0.000,0.000,0.000,0.000,0.000,0.000,0.000,0.000,0.000,0.000,0.000,0.000,0.000,0.000,0.000,0.000,0.000,0.000,0.000,0.000,0.000,0.000,0.000,0.000
Fit_Delta=0.052,0.217,0.059,0.163,0.118,0.156,0.165,0.233,0.078,0.161,0.108,0.105,0.175,0.200,0.039,0.117,0.139,0.138,0.220,0.151,0.054,0.116,0.254,0.127,0.190,0.150,0.054,0.154,0.137,0.160,0.101,0.139,0.034,0.137,0.105,0.135,0.080,0.159,0.198,0.144,0.163,0.083,0.110,0.081,0.066,0.093,0.122,0.203,0.148,0.173,0.021,0.122,0.155,0.073,0.195,0.169,0.034,0.021,0.068,0.074,0.178,0.118,0.198,0.120,0.163,0.226,0.172,0.126,0.033,0.153,0.091,0.030,0.166,0.114,0.009,0.179,0.099,0.260,0.072,0.054,0.014,0.110,0.009,0.004,0.183,0.059,0.130,0.098,0.130,0.344,0.205,0.048,0.055,0.117,0.155,0.119
Fit_Offset=-0.291,0.088,0.097,0.103,0.086,0.091,0.090,0.091,0.106,0.084,0.107,0.103,0.083,0.076,0.095,0.090,0.082,0.090,0.080,0.080,0.079,0.090,0.076,0.095,0.083,0.082,0.087,0.084,0.086,0.089,0.101,0.077,0.111,0.103,0.096,0.098,0.104,0.088,0.078,0.083,0.089,0.132,0.086,0.090,0.088,0.109,0.084,0.048,0.103,0.095,0.066,0.098,0.082,0.181,0.084,0.096,0.000,0.090,0.108,0.169,0.099,0.115,0.000,0.089,0.000,0.111,0.086,0.080,0.115,0.090,0.106,NaN,0.082,0.103,0.093,0.024,0.095,0.096,0.147,0.120,0.095,0.076,NaN,NaN,0.085,0.132,0.115,0.105,0.102,0.069,0.086,0.136,0.131,0.106,0.107,0.110
Fit_N0=0.190,0.003,0.002,0.007,0.011,0.008,0.011,0.009,0.001,0.007,0.004,0.005,0.005,0.016,0.001,0.007,0.007,0.005,0.012,0.004,0.003,0.004,0.010,0.004,0.007,0.004,0.004,0.006,0.009,0.003,0.007,0.014,-0.013,0.009,0.008,0.008,0.006,0.004,0.004,0.003,0.014,0.008,0.006,0.003,0.004,0.006,0.004,0.046,0.004,0.006,0.040,0.010,0.019,0.005,0.006,0.004,0.000,0.016,0.005,-0.031,0.004,0.010,0.000,0.011,0.000,0.011,0.005,0.004,0.006,0.010,0.004,1.000,0.004,0.006,0.000,0.031,0.014,0.009,0.005,0.006,0.000,0.058,1.000,1.000,0.017,0.007,0.011,0.005,0.006,0.043,0.015,0.003,0.003,0.005,0.006,0.006
Fit_T0=-33.621,-13.751,3.348,1.349,3.174,0.367,0.666,2.333,3.769,0.873,2.638,3.090,-0.301,2.902,4.036,1.414,2.227,2.005,2.389,0.474,3.176,1.024,0.108,1.704,1.071,1.560,3.444,2.260,1.056,0.594,1.100,5.765,115.588,-0.915,0.595,3.554,2.190,-0.424,-0.155,-0.136,0.033,1.455,2.052,2.738,2.423,0.929,1.394,-5.959,2.254,2.711,3.277,0.246,-1.015,10.269,3.606,2.062,0.000,-2.078,3.724,-1.269,1.000,0.229,0.000,1.516,0.000,5.225,-0.168,3.852,5.868,0.345,4.709,0.000,0.990,0.216,6.022,-17.339,5.198,4.191,2.132,1.876,5.933,5.054,0.000,0.000,-1.638,1.678,-1.100,2.035,1.006,4.550,1.584,2.860,2.778,0.455,2.219,0.988
Fit_G=30.629,5.052,1.500,2.552,4.059,3.138,3.364,3.466,1.382,2.837,2.379,2.192,3.275,4.510,1.444,2.672,3.073,2.249,3.461,3.191,2.611,2.462,3.896,2.069,3.358,3.094,2.322,2.816,3.047,2.735,2.272,4.281,-130.307,3.177,2.654,3.467,2.020,2.759,3.100,2.893,3.474,2.196,2.822,1.987,2.085,2.324,2.793,8.694,2.617,2.696,26.566,3.302,5.643,4.144,3.002,2.610,0.000,7.843,3.215,5.571,2.466,2.952,0.000,4.602,0.000,3.559,3.277,2.825,5.715,3.969,3.471,0.000,2.700,2.962,1.597,10.819,5.182,3.328,1.935,1.978,2.190,10.840,0.000,0.000,5.311,2.003,3.488,2.488,2.917,4.828,4.707,1.351,1.342,2.607,3.129,2.558
Fit_Error=0.678,5.686,1.554,1.209,2.013,2.786,3.044,27.348,4.475,5.177,1.228,1.971,1.708,19.211,1.042,0.727,2.683,1.234,12.146,2.844,0.152,0.582,18.929,1.589,5.314,2.046,0.847,2.592,0.716,2.921,0.209,8.511,0.289,1.084,0.665,2.821,0.348,4.510,16.053,2.816,7.303,0.444,0.495,0.231,0.211,0.484,1.188,22.493,5.526,17.172,0.325,1.164,6.675,9.019,11.831,12.843,0.000,0.370,1.231,5.890,4.486,0.722,0.000,2.813,0.000,46.078,4.612,2.700,0.282,14.413,1.822,0.000,8.866,0.808,0.058,10.510,2.196,78.548,0.351,0.058,0.135,3.184,0.000,0.000,9.082,0.156,2.162,1.296,1.332,172.764,20.133,0.385,0.333,1.545,1.362,2.396
Fit_CV=10.000,136.000,29.000,56.000,97.000,60.000,83.000,124.000,61.000,74.000,67.000,64.000,107.000,143.000,47.000,56.000,86.000,74.000,104.000,88.000,24.000,79.000,97.000,56.000,96.000,94.000,59.000,81.000,88.000,92.000,13.000,143.000,5.000,57.000,45.000,101.000,14.000,93.000,114.000,86.000,68.000,11.000,24.000,19.000,14.000,16.000,79.000,118.000,72.000,81.000,28.000,67.000,120.000,116.000,101.000,101.000,0.000,5.000,83.000,19.000,79.000,55.000,0.000,120.000,0.000,150.000,88.000,93.000,48.000,99.000,116.000,0.000,95.000,66.000,27.000,118.000,128.000,140.000,11.000,9.000,32.000,135.000,0.000,0.000,122.000,9.000,58.000,69.000,80.000,139.000,146.000,8.000,8.000,68.000,90.000,54.000
Time_to_20_Gens=0,0,0,0,0,0,0,0,0,0,0,0,0,0,0,0,0,0,0,0,0,0,0,0,0,0,0,0,0,0,0,0,0,0,0,0,0,0,0,0,0,0,0,0,0,0,0,0
Time_to_each_5_Gens=0,0,0,0,0,0,0,0,0,0,0,0,0,0,0,0,0,0,0,0,0,0,0,0,0,0,0,0,0,0,0,0,0,0,0,0,0,0,0,0,0,0,0,0,0,0,0,0
Time_to_each_n_Gens=22.031,22.064,21.129,21.460,21.436,22.043,22.078,22.066,22.056,21.352,21.565,22.058,22.040,22.076,22.059,21.685,21.473,21.545,22.064,22.058,20.977,21.272,22.062,21.507,22.078,22.005,20.202,22.066,22.026,21.508,20.413,22.070,21.311,20.051,21.887,22.067,21.528,21.824,22.074,21.538,20.788,20.831,22.063,22.061,21.763,19.437,21.800,20.372,22.023,22.062,16.787,21.204,22.039,0.221,22.050,21.758,0.000,22.055,22.078,22.069,21.357,21.505,0.000,22.055,0.000,21.713,22.045,22.051,21.809,21.723,22.060,21.625,21.786,21.745,22.068,22.017,22.074,21.550,21.439,21.134,21.642,22.068,22.070,22.015,22.039,21.302,20.217,22.049,21.211,21.274,21.785,22.005,21.724,21.822,21.944,21.313
Min_Pt_OD=0,0,0,0,0,0,0,0,0,0,0,0,0,0,0,0,0,0,0,0,0,0,0,0,0,0,0,0,0,0,0,0,0,0,0,0,0,0,0,0,0,0,0,0,0,0,0,0
Min_Pt_t=0,0,0,0,0,0,0,0,0,0,0,0,0,0,0,0,0,0,0,0,0,0,0,0,0,0,0,0,0,0,0,0,0,0,0,0,0,0,0,0,0,0,0,0,0,0,0,0
TO_OD=0,0,0,0,0,0,0,0,0,0,0,0,0,0,0,0,0,0,0,0,0,0,0,0,0,0,0,0,0,0,0,0,0,0,0,0,0,0,0,0,0,0,0,0,0,0,0,0
Ref_ID=A01
Multi_Refs=single_ref
test=A01,A02,A03,A04,A05,A06,A07,A08,A09,A10,A11,A12,B01,B02,B03,B04,B05,B06,B07,B08,B09,B10,B11,B12,C01,C02,C03,C04,C05,C06,C07,C08,C09,C10,C11,C12,D01,D02,D03,D04,D05,D06,D07,D08,D09,D10,D11,D12,E01,E02,E03,E04,E05,E06,E07,E08,E09,E10,E11,E12,F01,F02,F03,F04,F05,F06,F07,F08,F09,F10,F11,F12,G01,G02,G03,G04,G05,G06,G07,G08,G09,G10,G11,G12,H01,H02,H03,H04,H05,H06,H07,H08,H09,H10,H11,H12
Start_Time_Now=3.2608966633E+9
Start_Date="5/1/2007+4:37 PM"
pv_to_plate_order=no
gen_time_cutoff=0.000
Drug_Name=nd?:;-ud+0,nd?:;-ud+0,nd?:;-ud+0,nd?:;-ud+0,nd?:;-ud+0,nd?:;-ud+0,nd?:;-ud+0,nd?:;-ud+0,nd?:;-ud+0,nd?:;-ud+0,nd?:;-ud+0,nd?:;-ud+0,nd?:;-ud+0,nd?:;-ud+0,nd?:;-ud+0,nd?:;-ud+0,nd?:;-ud+0,nd?:;-ud+0,nd?:;-ud+0,nd?:;-ud+0,nd?:;-ud+0,nd?:;-ud+0,nd?:;-ud+0,nd?:;-ud+0,nd?:;-ud+0,nd?:;-ud+0,nd?:;-ud+0,nd?:;-ud+0,nd?:;-ud+0,nd?:;-ud+0,nd?:;-ud+0,nd?:;-ud+0,nd?:;-ud+0,nd?:;-ud+0,nd?:;-ud+0,nd?:;-ud+0,nd?:;-ud+0,nd?:;-ud+0,nd?:;-ud+0,nd?:;-ud+0,nd?:;-ud+0,nd?:;-ud+0,nd?:;-ud+0,nd?:;-ud+0,nd?:;-ud+0,nd?:;-ud+0,nd?:;-ud+0,nd?:;-ud+0,nd?:;-ud+0,nd?:;-ud+0,nd?:;-ud+0,nd?:;-ud+0,nd?:;-ud+0,nd?:;-ud+0,nd?:;-ud+0,nd?:;-ud+0,nd?:;-ud+0,nd?:;-ud+0,nd?:;-ud+0,nd?:;-ud+0,nd?:;-ud+0,nd?:;-ud+0,nd?:;-ud+0,nd?:;-ud+0,nd?:;-ud+0,nd?:;-ud+0,nd?:;-ud+0,nd?:;-ud+0,nd?:;-ud+0,nd?:;-ud+0,nd?:;-ud+0,nd?:;-ud+0,nd?:;-ud+0,nd?:;-ud+0,nd?:;-ud+0,nd?:;-ud+0,nd?:;-ud+0,nd?:;-ud+0,nd?:;-ud+0,nd?:;-ud+0,nd?:;-ud+0,nd?:;-ud+0,nd?:;-ud+0,nd?:;-ud+0,nd?:;-ud+0,nd?:;-ud+0,nd?:;-ud+0,nd?:;-ud+0,nd?:;-ud+0,nd?:;-ud+0,nd?:;-ud+0,nd?:;-ud+0,nd?:;-ud+0,nd?:;-ud+0,nd?:;-ud+0,nd?:;-ud+0
Drug_Well_Pos=A01,A02,A03,A04,A05,A06,B01,B02,B03,B04,B05,B06,C01,C02,C03,C04,C05,C06,D01,D02,D03,D04,D05,D06,E01,E02,E03,E04,E05,E06,F01,F02,F03,F04,F05,F06,G01,G02,G03,G04,G05,G06,H01,H02,H03,H04,H05,H06,A07,A08,A09,A10,A11,A12,B07,B08,B09,B10,B11,B12,C07,C08,C09,C10,C11,C12,D07,D08,D09,D10,D11,D12,E07,E08,E09,E10,E11,E12,F07,F08,F09,F10,F11,F12,G07,G08,G09,G10,G11,G12,H07,H08,H09,H10,H11,H12
Avg_G_tcut=4.624,4.969,6.494,4.514,6.039,4.688,4.630,4.890,6.899,4.506,4.880,4.943,4.912,5.319,6.900,4.839,5.147,4.818,4.843,5.120,6.902,4.708,4.889,4.770,5.031,5.219,6.542,5.024,4.900,4.799,5.346,6.197,7.159,4.933,5.261,5.680,5.274,4.780,5.046,4.950,4.983,5.113,5.751,5.647,5.725,4.871,5.578,5.036,4.808,4.759,15.515,5.034,5.454,0.179,5.057,4.807,0.000,5.939,6.505,7.978,4.644,5.093,0.000,5.983,0.000,5.081,5.017,5.341,11.428,5.594,7.240,7.635,4.790,5.181,20.000,5.597,6.973,4.866,5.316,5.190,16.422,6.907,6.946,9.506,5.502,5.266,5.104,5.394,5.234,4.528,5.412,5.553,5.561,5.130,5.307,4.698
t0_from_interval=-7.217,-1.883,-5.332,-1.350,3.056,-1.412,-1.329,1.638,-4.383,-0.286,1.359,0.020,1.077,0.393,-4.229,-1.597,0.654,-0.658,0.205,1.916,2.920,0.683,-0.162,-1.050,0.833,2.825,-3.844,0.819,-2.163,1.859,-1.052,4.388,-5.198,-4.348,-5.118,3.772,-4.701,-0.965,1.451,1.689,-4.754,-5.657,0.911,2.410,1.570,0.335,3.552,-4.077,2.026,0.449,-44.450,-3.466,-3.008,0.000,3.479,1.213,0.000,0.431,-1.632,-9.436,0.775,-5.157,0.000,2.541,0.000,2.998,0.878,4.693,3.143,2.477,7.011,-1.083,1.737,-1.902,-16.379,-1.212,3.919,3.401,-5.657,-5.754,4.281,0.343,-2.659,-6.347,-2.504,-6.649,-0.525,-2.105,-1.074,-0.210,0.971,-0.083,-0.175,-2.708,1.661,-1.889
Sum_Delta_Ref=0.000,2.563,4.748,0.580,5.613,0.839,0.621,3.649,5.383,0.565,3.037,2.459,3.364,4.815,5.573,1.202,3.972,1.352,2.469,4.455,6.493,1.910,2.632,0.745,3.599,5.009,5.808,3.325,1.350,3.299,1.527,6.362,5.908,1.210,1.554,5.562,1.643,1.459,3.509,3.779,0.905,1.120,3.927,3.727,3.820,1.737,4.794,1.694,3.278,2.415,8.148,1.853,4.011,-1.000,4.905,2.871,-1.000,5.317,6.269,6.548,1.447,0.780,-1.000,5.533,-1.000,4.718,3.557,5.874,8.296,4.013,7.443,7.614,3.023,2.711,8.757,2.402,7.066,4.396,1.622,1.130,8.721,6.086,6.769,7.691,3.496,1.411,1.577,3.336,3.287,0.702,4.686,2.077,1.972,2.210,4.542,0.419
Gens_at_time_G=4.764,4.441,3.253,4.754,3.550,4.702,4.768,4.513,3.197,4.739,4.419,4.462,4.487,4.150,3.197,4.482,4.172,4.472,4.556,4.308,3.039,4.519,4.513,4.509,4.388,4.216,3.088,4.392,4.495,4.482,3.819,3.561,2.977,4.064,4.160,3.885,4.082,4.565,4.374,4.351,4.172,4.074,3.836,3.906,3.801,3.990,3.908,4.045,4.581,4.636,1.082,4.213,4.041,1.236,4.361,4.526,0.000,3.713,3.394,2.766,4.599,4.222,0.000,3.686,0.000,4.273,4.394,4.129,1.908,3.883,3.047,2.832,4.548,4.197,1.103,3.934,3.166,4.429,4.033,4.072,1.318,3.195,3.177,2.316,4.006,4.045,3.961,4.088,4.053,4.698,4.025,3.963,3.906,4.253,4.135,4.536
G_Int_tcut=6.139,5.393,8.133,4.797,5.178,4.989,4.909,4.527,8.270,4.566,4.572,4.939,4.671,5.225,8.223,5.195,4.990,4.965,4.798,4.675,5.941,4.557,4.925,5.003,4.841,4.549,7.787,4.838,5.381,4.384,5.621,4.965,8.905,6.003,6.492,4.709,6.426,4.992,4.714,4.562,6.123,6.502,5.514,5.030,5.312,4.787,4.669,6.044,4.365,4.663,56.599,5.856,6.198,0.000,4.259,4.539,0.000,5.823,6.986,11.389,4.476,6.315,0.000,5.294,0.000,4.380,4.817,4.204,9.781,4.956,4.939,8.017,4.409,5.634,34.843,5.905,5.735,4.098,6.718,6.603,13.174,6.800,7.782,12.247,6.127,6.910,5.237,5.909,5.499,4.573,5.171,5.573,5.606,5.767,4.906,5.115
Sum_Del_12=0.000,1.051,1.132,0.828,1.726,1.032,0.951,1.565,1.392,1.080,1.497,1.493,1.492,1.654,1.546,1.068,1.617,1.233,1.367,1.700,1.903,1.407,1.379,1.152,1.527,1.814,1.662,1.572,1.041,1.662,0.328,1.895,1.557,0.553,0.707,1.808,0.823,1.230,1.663,1.657,0.496,0.389,1.397,1.484,1.387,0.635,1.746,0.706,1.584,1.431,1.875,0.901,1.275,0.615,1.829,1.533,1.286,1.584,1.733,0.779,1.434,0.507,2.078,1.672,1.447,1.361,1.587,1.975,2.047,1.482,2.042,1.686,1.673,1.255,2.123,0.668,1.973,1.482,0.629,0.448,2.153,1.592,1.840,1.789,1.357,0.392,0.418,1.383,1.405,1.085,1.691,0.682,0.527,1.170,1.621,0.783
Sum_Del_20=0.000,2.490,4.595,0.558,5.425,0.824,0.615,3.556,5.225,0.566,2.956,2.395,3.273,4.665,5.385,1.164,3.853,1.308,2.408,4.332,6.270,1.864,2.561,0.723,3.498,4.866,5.606,3.232,1.308,3.215,1.432,6.155,5.692,1.144,1.480,5.391,1.559,1.422,3.414,3.676,0.851,1.052,3.785,3.596,3.680,1.656,4.641,1.618,3.202,2.359,7.856,1.782,3.875,5.283,4.769,2.802,7.681,5.142,6.059,6.337,1.418,0.727,8.572,5.350,6.896,4.590,3.457,5.702,8.006,3.875,7.194,7.364,2.953,2.616,8.451,2.301,6.825,4.288,1.542,1.063,8.419,5.871,6.539,7.431,3.377,1.332,1.501,3.223,3.176,0.691,4.541,1.987,1.875,2.134,4.402,0.414
Sum_Del_24=0.000,3.044,6.380,0.676,6.980,0.874,0.567,4.046,7.071,0.474,3.483,2.845,3.773,5.700,7.258,1.585,4.744,1.723,2.779,5.084,8.188,2.180,2.980,1.065,4.196,5.754,7.472,3.834,1.701,3.665,2.707,7.776,7.665,2.081,2.371,6.668,2.533,1.715,4.084,4.331,1.660,2.006,5.085,4.797,5.005,2.683,5.868,2.599,3.550,2.577,10.457,2.564,4.995,7.676,5.532,3.199,10.386,6.607,7.830,8.545,1.597,1.492,11.247,6.853,9.117,5.505,4.096,6.784,10.471,5.118,9.205,9.537,3.279,3.457,11.072,3.465,8.775,4.923,2.561,2.016,11.004,7.777,8.476,9.781,4.464,2.359,2.575,4.228,4.182,0.700,5.665,3.097,3.067,2.905,5.421,0.711
Sum_12=2.287,1.236,1.155,1.460,0.561,1.255,1.336,0.722,0.895,1.208,0.790,0.794,0.795,0.633,0.741,1.219,0.670,1.054,0.920,0.587,0.384,0.880,0.908,1.135,0.760,0.473,0.625,0.715,1.246,0.625,1.959,0.392,0.730,1.734,1.580,0.479,1.464,1.057,0.624,0.630,1.791,1.898,0.890,0.803,0.900,1.652,0.541,1.581,0.703,0.856,0.412,1.386,1.012,1.672,0.458,0.754,1.001,0.703,0.554,1.508,0.854,1.780,0.209,0.615,0.840,0.926,0.700,0.312,0.240,0.805,0.245,0.601,0.614,1.032,0.164,1.619,0.314,0.805,1.658,1.839,0.134,0.695,0.447,0.498,0.930,1.895,1.869,0.904,0.882,1.202,0.596,1.605,1.760,1.117,0.667,1.504
Sum_20=8.913,6.423,4.318,9.471,3.488,8.089,8.298,5.357,3.688,8.347,5.957,6.518,5.640,4.248,3.528,7.749,5.060,7.605,6.505,4.581,2.643,7.049,6.352,8.190,5.415,4.047,3.307,5.681,7.605,5.698,7.482,2.758,3.221,7.769,7.434,3.522,7.354,7.491,5.499,5.237,8.062,7.862,5.128,5.317,5.234,7.257,4.272,7.295,5.711,6.554,1.057,7.131,5.038,3.631,4.144,6.111,1.232,3.771,2.854,2.576,7.495,8.186,0.341,3.563,2.017,4.323,5.456,3.211,0.907,5.038,1.719,1.549,5.960,6.297,0.463,6.612,2.089,4.625,7.371,7.850,0.494,3.042,2.374,1.482,5.536,7.581,7.412,5.690,5.737,8.222,4.372,6.926,7.038,6.779,4.512,8.499
Sum_24=11.642,8.598,5.262,12.318,4.663,10.768,11.075,7.596,4.571,11.168,8.160,8.797,7.870,5.942,4.385,10.057,6.898,9.919,8.863,6.558,3.454,9.463,8.662,10.577,7.446,5.888,4.170,7.808,9.941,7.977,8.935,3.866,3.977,9.562,9.272,4.975,9.110,9.927,7.558,7.311,9.983,9.636,6.557,6.846,6.637,8.959,5.775,9.043,8.092,9.065,1.186,9.079,6.647,3.966,6.111,8.443,1.257,5.035,3.812,3.097,10.046,10.150,0.395,4.789,2.526,6.137,7.547,4.858,1.172,6.524,2.437,2.105,8.363,8.186,0.570,8.178,2.867,6.719,9.081,9.626,0.638,3.866,3.166,1.861,7.178,9.283,9.067,7.414,7.461,10.942,5.977,8.545,8.576,8.737,6.221,10.932
G_by_Interval=6.139,5.393,8.133,4.797,5.178,4.989,4.909,4.527,8.270,4.566,4.572,4.939,4.671,5.225,8.223,5.195,4.990,4.965,4.798,4.675,5.941,4.557,4.925,5.003,4.841,4.549,7.787,4.838,5.381,4.384,5.621,4.965,8.905,6.003,6.492,4.709,6.426,4.992,4.714,4.562,6.123,6.502,5.514,5.030,5.312,4.787,4.669,6.044,4.365,4.663,56.599,5.856,6.198,0.000,4.259,4.539,0.000,5.823,6.986,11.389,4.476,6.315,0.000,5.294,0.000,4.380,4.817,4.204,9.781,4.956,4.939,8.017,4.409,5.634,34.843,5.905,5.735,4.098,6.718,6.603,13.174,6.800,7.782,12.247,6.127,6.910,5.237,5.909,5.499,4.573,5.171,5.573,5.606,5.767,4.906,5.115
Avg_G_t8=4.624,4.969,6.494,4.514,6.039,4.688,4.630,4.890,6.899,4.506,4.880,4.943,4.912,5.319,6.900,4.839,5.147,4.818,4.843,5.120,6.902,4.708,4.889,4.770,5.031,5.219,6.542,5.024,4.900,4.799,5.346,6.197,7.159,4.933,5.261,5.680,5.274,4.780,5.046,4.950,4.983,5.113,5.751,5.647,5.725,4.871,5.578,5.036,4.808,4.759,15.515,5.034,5.454,0.179,5.057,4.807,0.000,5.939,6.505,7.978,4.644,5.093,0.000,5.983,0.000,5.081,5.017,5.341,11.428,5.594,7.240,7.635,4.790,5.181,20.000,5.597,6.973,4.866,5.316,5.190,16.422,6.907,6.946,9.506,5.502,5.266,5.104,5.394,5.234,4.528,5.412,5.553,5.561,5.130,5.307,4.698
G_int_t8=6.139,5.393,8.133,4.797,5.178,4.989,4.909,4.527,8.270,4.566,4.572,4.939,4.671,5.225,8.223,5.195,4.990,4.965,4.798,4.675,5.941,4.557,4.925,5.003,4.841,4.549,7.787,4.838,5.381,4.384,5.621,4.965,8.905,6.003,6.492,4.709,6.426,4.992,4.714,4.562,6.123,6.502,5.514,5.030,5.312,4.787,4.669,6.044,4.365,4.663,56.599,5.856,6.198,0.000,4.259,4.539,0.000,5.823,6.986,11.389,4.476,6.315,0.000,5.294,0.000,4.380,4.817,4.204,9.781,4.956,4.939,8.017,4.409,5.634,34.843,5.905,5.735,4.098,6.718,6.603,13.174,6.800,7.782,12.247,6.127,6.910,5.237,5.909,5.499,4.573,5.171,5.573,5.606,5.767,4.906,5.115
Avg_G_t12=4.624,4.969,6.494,4.514,6.039,4.688,4.630,4.890,6.899,4.506,4.880,4.943,4.912,5.319,6.900,4.839,5.147,4.818,4.843,5.120,6.902,4.708,4.889,4.770,5.031,5.219,6.542,5.024,4.900,4.799,5.346,6.197,7.159,4.933,5.261,5.680,5.274,4.780,5.046,4.950,4.983,5.113,5.751,5.647,5.725,4.871,5.578,5.036,4.808,4.759,15.515,5.034,5.454,0.179,5.057,4.807,0.000,5.939,6.505,7.978,4.644,5.093,0.000,5.983,0.000,5.081,5.017,5.341,11.428,5.594,7.240,7.635,4.790,5.181,20.000,5.597,6.973,4.866,5.316,5.190,16.422,6.907,6.946,9.506,5.502,5.266,5.104,5.394,5.234,4.528,5.412,5.553,5.561,5.130,5.307,4.698
G_int_t12=6.139,5.393,8.133,4.797,5.178,4.989,4.909,4.527,8.270,4.566,4.572,4.939,4.671,5.225,8.223,5.195,4.990,4.965,4.798,4.675,5.941,4.557,4.925,5.003,4.841,4.549,7.787,4.838,5.381,4.384,5.621,4.965,8.905,6.003,6.492,4.709,6.426,4.992,4.714,4.562,6.123,6.502,5.514,5.030,5.312,4.787,4.669,6.044,4.365,4.663,56.599,5.856,6.198,0.000,4.259,4.539,0.000,5.823,6.986,11.389,4.476,6.315,0.000,5.294,0.000,4.380,4.817,4.204,9.781,4.956,4.939,8.017,4.409,5.634,34.843,5.905,5.735,4.098,6.718,6.603,13.174,6.800,7.782,12.247,6.127,6.910,5.237,5.909,5.499,4.573,5.171,5.573,5.606,5.767,4.906,5.115
Avg_G_inflex=1.513,4.645,2.593,3.657,5.685,3.998,3.989,4.668,3.073,3.972,4.599,4.382,4.567,5.238,5.853,3.940,4.743,3.900,4.389,4.945,6.360,4.242,4.532,3.813,4.686,5.096,5.652,4.504,3.968,4.503,3.374,6.123,5.528,3.691,3.706,5.405,3.796,4.019,4.601,4.680,3.720,3.452,4.580,4.484,4.558,3.648,4.983,4.648,4.617,4.327,9.258,4.012,5.085,3.673,4.957,4.417,0.000,3.252,6.369,1.551,4.003,3.589,0.000,5.711,0.000,5.133,4.591,5.531,12.212,4.845,7.302,0.435,4.434,4.284,22.892,4.953,7.033,4.901,3.749,3.723,17.423,6.962,0.000,0.000,4.937,3.555,3.762,4.482,4.420,4.496,5.369,3.929,3.651,4.098,4.971,3.897
G_int_inflex=1.517,4.837,2.196,3.089,4.520,3.265,3.506,4.022,2.127,3.425,3.243,2.859,3.817,4.298,7.820,3.041,3.600,2.817,3.881,3.686,4.336,3.096,4.252,2.589,3.817,3.756,6.918,3.484,3.243,3.189,2.770,4.780,5.528,3.284,2.950,4.100,2.896,2.966,3.436,3.466,3.117,2.763,3.702,2.776,2.980,2.865,3.542,4.435,4.743,3.031,9.258,3.367,4.682,9.306,3.512,2.962,0.000,3.252,7.046,0.533,2.851,3.102,0.000,4.754,0.000,4.409,3.470,3.761,11.232,3.818,4.824,0.000,3.057,3.319,22.892,5.047,5.713,4.105,2.813,2.955,17.423,6.876,0.000,0.000,4.496,2.865,3.352,3.204,3.477,4.518,4.434,2.533,2.260,2.992,3.965,4.171
G_by_Interval_g4=5.512,5.022,8.133,4.346,5.178,4.368,4.464,3.981,8.270,4.271,4.133,4.200,4.428,4.485,8.223,4.536,4.406,4.335,4.291,4.215,5.941,4.131,4.427,4.247,4.409,4.211,7.787,4.415,4.669,3.906,5.621,4.965,8.905,5.022,5.265,4.709,5.254,4.227,4.183,4.141,4.883,5.257,5.514,5.030,5.312,4.787,4.669,4.961,3.878,3.921,56.599,4.903,5.236,0.000,3.858,3.818,0.000,5.823,6.986,11.389,3.946,5.227,0.000,5.294,0.000,5.641,4.256,3.990,9.781,4.956,4.939,8.017,3.862,4.814,34.843,5.905,5.735,5.084,5.354,5.359,13.174,6.800,7.782,12.247,5.282,5.525,5.237,4.881,4.781,4.137,4.521,5.573,5.606,4.710,4.595,5.282
G_int_t8_g4=5.512,5.022,8.133,4.346,5.178,4.368,4.464,3.981,8.270,4.271,4.133,4.200,4.428,4.485,8.223,4.536,4.406,4.335,4.291,4.215,5.941,4.131,4.427,4.247,4.409,4.211,7.787,4.415,4.669,3.906,5.621,4.965,8.905,5.022,5.265,4.709,5.254,4.227,4.183,4.141,4.883,5.257,5.514,5.030,5.312,4.787,4.669,4.961,3.878,3.921,56.599,4.903,5.236,0.000,3.858,3.818,0.000,5.823,6.986,11.389,3.946,5.227,0.000,5.294,0.000,5.641,4.256,3.990,9.781,4.956,4.939,8.017,3.862,4.814,34.843,5.905,5.735,5.084,5.354,5.359,13.174,6.800,7.782,12.247,5.282,5.525,5.237,4.881,4.781,4.137,4.521,5.573,5.606,4.710,4.595,5.282
G_int_t12_g4=5.512,5.022,8.133,4.346,5.178,4.368,4.464,3.981,8.270,4.271,4.133,4.200,4.428,4.485,8.223,4.536,4.406,4.335,4.291,4.215,5.941,4.131,4.427,4.247,4.409,4.211,7.787,4.415,4.669,3.906,5.621,4.965,8.905,5.022,5.265,4.709,5.254,4.227,4.183,4.141,4.883,5.257,5.514,5.030,5.312,4.787,4.669,4.961,3.878,3.921,56.599,4.903,5.236,0.000,3.858,3.818,0.000,5.823,6.986,11.389,3.946,5.227,0.000,5.294,0.000,5.641,4.256,3.990,9.781,4.956,4.939,8.017,3.862,4.814,34.843,5.905,5.735,5.084,5.354,5.359,13.174,6.800,7.782,12.247,5.282,5.525,5.237,4.881,4.781,4.137,4.521,5.573,5.606,4.710,4.595,5.282
G_int_inflex_g4=1.517,4.598,2.196,3.089,4.520,3.265,3.506,3.565,2.127,3.425,3.243,2.859,3.817,4.298,7.820,3.041,3.600,2.817,3.587,3.686,4.336,3.096,3.918,2.589,3.817,3.756,6.918,3.484,3.243,3.189,2.770,4.780,5.528,3.284,2.950,4.100,2.896,2.966,3.436,3.466,3.117,2.763,3.702,2.776,2.980,2.865,3.542,4.435,4.743,3.031,9.258,3.367,4.682,9.306,3.512,2.962,0.000,3.252,7.046,0.533,2.851,3.102,0.000,4.754,0.000,5.708,3.470,3.761,11.232,3.818,4.824,0.000,3.057,3.319,22.892,5.047,5.713,5.104,2.813,2.955,17.423,6.876,0.000,0.000,4.496,2.865,3.352,3.204,3.477,4.088,4.434,2.533,2.260,2.992,3.965,4.171
Time_Inflex=2.923,18.888,9.311,13.488,18.397,14.470,14.715,19.379,12.014,14.470,14.470,13.733,17.169,20.607,11.277,12.752,16.433,13.488,17.905,17.660,14.470,13.733,19.379,12.752,18.151,18.151,12.997,16.188,13.733,16.433,10.293,21.099,4.644,12.752,11.523,18.397,10.539,14.715,18.151,16.433,13.733,9.802,14.470,12.506,11.523,10.785,16.433,18.888,16.433,16.188,14.225,13.241,18.397,15.942,19.379,16.433,0.221,5.380,16.188,5.134,15.204,11.769,0.221,18.643,0.221,21.099,17.169,18.397,21.345,17.660,21.345,1.202,16.433,13.733,15.696,18.888,21.345,21.099,9.802,8.574,17.660,21.834,0.957,0.957,18.888,8.574,12.752,13.488,14.959,21.099,21.345,8.574,8.574,13.241,17.905,12.752
OD_Inflex=0.130,0.344,0.135,0.280,0.216,0.267,0.275,0.343,0.147,0.263,0.226,0.221,0.274,0.305,0.133,0.226,0.240,0.237,0.317,0.250,0.138,0.222,0.350,0.239,0.293,0.245,0.146,0.249,0.243,0.269,0.212,0.230,0.090,0.262,0.217,0.241,0.201,0.265,0.290,0.244,0.279,0.232,0.203,0.181,0.162,0.212,0.218,0.350,0.270,0.278,0.123,0.243,0.270,0.209,0.291,0.283,0.174,0.120,0.179,0.138,0.300,0.262,0.100,0.227,0.127,0.347,0.279,0.217,0.150,0.264,0.203,0.128,0.274,0.236,0.102,0.317,0.213,0.373,0.226,0.188,0.107,0.236,0.120,0.131,0.305,0.201,0.268,0.212,0.249,0.450,0.315,0.194,0.193,0.236,0.276,0.248
Time_Saturation=18.151,19.379,19.625,21.589,21.834,5.134,22.079,19.871,13.733,21.834,19.871,21.589,21.345,0.000,0.000,19.871,21.589,19.379,0.000,0.000,0.000,21.589,19.871,22.079,19.871,21.589,21.099,19.625,21.589,21.834,19.379,21.589,5.134,20.116,17.660,20.361,21.345,19.625,19.871,21.834,16.923,21.099,22.079,0.000,0.000,20.116,0.000,21.589,22.079,20.853,14.715,19.871,21.834,20.853,19.871,22.079,0.221,16.678,12.997,20.361,21.834,19.379,0.221,0.000,0.221,19.379,0.000,0.000,16.678,18.151,0.000,18.151,21.589,21.589,16.433,19.379,20.853,19.133,19.625,19.871,0.000,0.000,14.715,18.151,21.589,21.834,20.116,18.888,21.834,21.589,0.000,19.133,20.853,19.871,22.079,19.871
OD_Saturation=0.398,0.357,0.214,0.483,0.247,0.113,0.478,0.359,0.171,0.464,0.371,0.404,0.384,0.000,0.000,0.385,0.334,0.370,0.000,0.000,0.000,0.410,0.365,0.409,0.338,0.335,0.200,0.337,0.404,0.403,0.298,0.235,0.090,0.343,0.309,0.279,0.327,0.396,0.339,0.372,0.322,0.366,0.277,0.000,0.000,0.336,0.000,0.362,0.432,0.419,0.123,0.351,0.328,0.211,0.311,0.411,0.174,0.212,0.152,0.157,0.445,0.365,0.100,0.000,0.127,0.287,0.000,0.000,0.136,0.267,0.000,0.156,0.408,0.361,0.107,0.318,0.204,0.300,0.364,0.352,0.000,0.000,0.167,0.171,0.325,0.362,0.338,0.310,0.339,0.467,0.000,0.336,0.328,0.353,0.345,0.412
Ref_Well_Name=A01,A01,A01,A01,A01,A01,A01,A01,A01,A01,A01,A01,A01,A01,A01,A01,A01,A01,A01,A01,A01,A01,A01,A01,A01,A01,A01,A01,A01,A01,A01,A01,A01,A01,A01,A01,A01,A01,A01,A01,A01,A01,A01,A01,A01,A01,A01,A01,A01,A01,A01,A01,A01,A01,A01,A01,A01,A01,A01,A01,A01,A01,A01,A01,A01,A01,A01,A01,A01,A01,A01,A01,A01,A01,A01,A01,A01,A01,A01,A01,A01,A01,A01,A01,A01,A01,A01,A01,A01,A01,A01,A01,A01,A01,A01,A01
Ratio_Avg_G=1.000,0.931,0.712,1.025,0.766,0.986,0.999,0.946,0.670,1.026,0.948,0.935,0.942,0.869,0.670,0.956,0.898,0.960,0.955,0.903,0.670,0.982,0.946,0.969,0.919,0.886,0.707,0.920,0.944,0.964,0.865,0.746,0.646,0.937,0.879,0.814,0.877,0.967,0.916,0.934,0.928,0.904,0.804,0.819,0.808,0.949,0.829,0.918,0.962,0.972,0.298,0.919,0.848,25.882,0.915,0.962,Inf,0.779,0.711,0.580,0.996,0.908,Inf,0.773,Inf,0.910,0.922,0.866,0.405,0.827,0.639,0.606,0.965,0.893,0.231,0.826,0.663,0.950,0.870,0.891,0.282,0.670,0.666,0.486,0.841,0.878,0.906,0.857,0.884,1.021,0.854,0.833,0.832,0.901,0.871,0.984
Ratio_Fit_G=1.000,6.063,20.419,12.002,7.546,9.761,9.105,8.837,22.163,10.796,12.875,13.973,9.352,6.791,21.211,11.463,9.967,13.619,8.850,9.599,11.731,12.441,7.862,14.804,9.121,9.899,13.191,10.877,10.052,11.199,13.481,7.155,-0.235,9.641,11.541,8.834,15.163,11.101,9.880,10.587,8.817,13.948,10.854,15.415,14.690,13.179,10.966,3.523,11.704,11.361,1.153,9.276,5.428,7.391,10.203,11.735,Inf,3.905,9.527,5.498,12.421,10.376,Inf,6.656,Inf,8.606,9.347,10.842,5.359,7.717,8.824,Inf,11.344,10.341,19.179,2.831,5.911,9.203,15.829,15.485,13.986,2.826,Inf,Inf,5.767,15.292,8.781,12.311,10.500,6.344,6.507,22.671,22.823,11.749,9.789,11.974
Ratio_G_Int=1.000,1.138,0.755,1.280,1.186,1.231,1.251,1.356,0.742,1.345,1.343,1.243,1.314,1.175,0.747,1.182,1.230,1.236,1.279,1.313,1.033,1.347,1.247,1.227,1.268,1.350,0.788,1.269,1.141,1.400,1.092,1.237,0.689,1.023,0.946,1.304,0.955,1.230,1.302,1.346,1.003,0.944,1.113,1.220,1.156,1.282,1.315,1.016,1.406,1.317,0.108,1.048,0.990,Inf,1.442,1.353,Inf,1.054,0.879,0.539,1.372,0.972,Inf,1.160,Inf,1.402,1.274,1.460,0.628,1.239,1.243,0.766,1.393,1.090,0.176,1.040,1.071,1.498,0.914,0.930,0.466,0.903,0.789,0.501,1.002,0.888,1.172,1.039,1.117,1.343,1.187,1.102,1.095,1.065,1.251,1.200
Ratio_t0_Fit=1.000,2.445,-10.042,-24.923,-10.593,-91.610,-50.482,-14.411,-8.920,-38.512,-12.745,-10.881,111.698,-11.585,-8.330,-23.777,-15.097,-16.769,-14.073,-70.930,-10.586,-32.833,-311.306,-19.731,-31.392,-21.552,-9.762,-14.877,-31.838,-56.601,-30.565,-5.832,-0.291,36.744,-56.506,-9.460,-15.352,79.295,216.910,247.213,-1018.818,-23.107,-16.385,-12.279,-13.876,-36.191,-24.118,5.642,-14.916,-12.402,-10.260,-136.671,33.124,-3.274,-9.324,-16.305,-Inf,16.179,-9.028,26.494,-33.621,-146.817,-Inf,-22.177,-Inf,-6.435,200.125,-8.728,-5.730,-97.452,-7.140,-Inf,-33.961,-155.653,-5.583,1.939,-6.468,-8.022,-15.770,-17.922,-5.667,-6.652,-Inf,-Inf,20.526,-20.036,30.565,-16.521,-33.420,-7.389,-21.225,-11.756,-12.103,-73.892,-15.151,-34.029
Ratio_t0_G_Int=1.000,3.833,1.354,5.348,-2.362,5.111,5.432,-4.405,1.647,25.212,-5.310,-356.409,-6.700,-18.373,1.706,4.518,-11.028,10.966,-35.181,-3.767,-2.471,-10.572,44.566,6.873,-8.660,-2.554,1.877,-8.816,3.337,-3.882,6.858,-1.645,1.389,1.660,1.410,-1.914,1.535,7.477,-4.972,-4.272,1.518,1.276,-7.921,-2.995,-4.598,-21.522,-2.032,1.770,-3.562,-16.085,0.162,2.082,2.399,-Inf,-2.074,-5.949,-Inf,-16.760,4.422,0.765,-9.311,1.400,-Inf,-2.840,-Inf,-2.407,-8.225,-1.538,-2.296,-2.913,-1.029,6.666,-4.156,3.794,0.441,5.955,-1.842,-2.122,1.276,1.254,-1.686,-21.072,2.714,1.137,2.882,1.085,13.743,3.428,6.721,34.395,-7.434,87.151,41.356,2.665,-4.345,3.821
Ref_Curve_Array=1,1,1,1,1,1,1,1,1,1,1,1,1,1,1,1,1,1,1,1,1,1,1,1,1,1,1,1,1,1,1,1,1,1,1,1,1,1,1,1,1,1,1,1,1,1,1,1,1,1,1,1,1,1,1,1,1,1,1,1,1,1,1,1,1,1,1,1,1,1,1,1,1,1,1,1,1,1,1,1,1,1,1,1,1,1,1,1,1,1,1,1,1,1,1,1
Default_ref=0
Comm_Map=,,,,,
Comm_Consol=,,,,,,,,
Comm_Screen=,,,,,
Analysis_Set=A,A,A,A,A,A,A,A,A,A,A,A,A,A,A,A,A,A,A,A,A,A,A,A,A,A,A,A,A,A,A,A,A,A,A,A,A,A,A,A,A,A,A,A,A,A,A,A,A,A,A,A,A,A,A,A,A,A,A,A,A,A,A,A,A,A,A,A,A,A,A,A,A,A,A,A,A,A,A,A,A,A,A,A,A,A,A,A,A,A,A,A,A,A,A,A
Ref_Type=single_ref,single_ref,single_ref,single_ref,single_ref,single_ref,single_ref,single_ref,single_ref,single_ref,single_ref,single_ref,single_ref,single_ref,single_ref,single_ref,single_ref,single_ref,single_ref,single_ref,single_ref,single_ref,single_ref,single_ref,single_ref,single_ref,single_ref,single_ref,single_ref,single_ref,single_ref,single_ref,single_ref,single_ref,single_ref,single_ref,single_ref,single_ref,single_ref,single_ref,single_ref,single_ref,single_ref,single_ref,single_ref,single_ref,single_ref,single_ref,single_ref,single_ref,single_ref,single_ref,single_ref,single_ref,single_ref,single_ref,single_ref,single_ref,single_ref,single_ref,single_ref,single_ref,single_ref,single_ref,single_ref,single_ref,single_ref,single_ref,single_ref,single_ref,single_ref,single_ref,single_ref,single_ref,single_ref,single_ref,single_ref,single_ref,single_ref,single_ref,single_ref,single_ref,single_ref,single_ref,single_ref,single_ref,single_ref,single_ref,single_ref,single_ref,single_ref,single_ref,single_ref,single_ref,single_ref,single_ref
Wells_In_Use=0,0,0,0,0,0,0,0,0,0,0,0,0,0,0,0,0,0,0,0,0,0,0,0,0,0,0,0,0,0,0,0,0,0,0,0,0,0,0,0,0,0,0,0,0,0,0,0,0,0,0,0,0,0,0,0,0,0,0,0,0,0,0,0,0,0,0,0,0,0,0,0,0,0,0,0,0,0,0,0,0,0,0,0,0,0,0,0,0,0,0,0,0,0,0,0
[Flor:]
[Flor2:]
[Lumin:]
[Data:]
Read=DateTime	RunT[s]	Temp	Well_1	Well_2	Well_3	Well_4	Well_5	Well_6	Well_7	Well_8	Well_9	Well_10	Well_11	Well_12	Well_13	Well_14	Well_15	Well_16	Well_17	Well_18	Well_19	Well_20	Well_21	Well_22	Well_23	Well_24	Well_25	Well_26	Well_27	Well_28	Well_29	Well_30	Well_31	Well_32	Well_33	Well_34	Well_35	Well_36	Well_37	Well_38	Well_39	Well_40	Well_41	Well_42	Well_43	Well_44	Well_45	Well_46	Well_47	Well_48	Well_49	Well_50	Well_51	Well_52	Well_53	Well_54	Well_55	Well_56	Well_57	Well_58	Well_59	Well_60	Well_61	Well_62	Well_63	Well_64	Well_65	Well_66	Well_67	Well_68	Well_69	Well_70	Well_71	Well_72	Well_73	Well_74	Well_75	Well_76	Well_77	Well_78	Well_79	Well_80	Well_81	Well_82	Well_83	Well_84	Well_85	Well_86	Well_87	Well_88	Well_89	Well_90	Well_91	Well_92	Well_93	Well_94	Well_95	Well_96
1=16:52:43	795	303	0.1189	0.1224	0.1606	0.1078	0.0971	0.1042	0.1159	0.1025	0.1054	0.1170	0.1144	0.1884	0.1064	0.1070	0.1854	0.0957	0.1127	0.1103	0.0905	0.1052	0.1743	0.1203	0.1235	0.1764	0.0934	0.0949	0.1290	0.1020	0.0918	0.0970	0.1072	0.1323	0.1004	0.1084	0.1271	0.1507	0.0936	0.0885	0.0847	0.0962	0.0932	0.1019	0.0983	0.0882	0.1208	0.1120	0.1113	0.1382	0.0917	0.0888	0.1063	0.0932	0.0985	0.0956	0.0906	0.1145	0.0981	0.1424	0.1072	0.1319	0.1080	0.0924	0.0904	0.1212	0.1105	0.1111	0.1554	0.1251	0.0998	0.1320	0.1275	0.1472	0.1084	0.0998	0.0915	0.0911	0.1188	0.1444	0.1212	0.1437	0.1424	0.1204	0.1134	0.1013	0.0919	0.0961	0.0959	0.1222	0.0950	0.1488	0.1123	0.1474	0.1380	0.1194	0.1110	0.1405
2=17:07:24	1676	303	0.1199	0.1202	0.1500	0.1137	0.0951	0.1034	0.1209	0.1074	0.1041	0.1142	0.1161	0.2181	0.1088	0.1058	0.1449	0.0956	0.1073	0.1098	0.0933	0.0983	0.1490	0.1141	0.1125	0.1721	0.0933	0.0964	0.1249	0.1000	0.0923	0.0988	0.1074	0.1314	0.0988	0.1060	0.1161	0.1461	0.0910	0.0864	0.0846	0.0965	0.0937	0.0995	0.0962	0.0867	0.1205	0.1109	0.1078	0.1525	0.0956	0.0878	0.1335	0.0924	0.0965	0.0955	0.0919	0.1149	0.0971	0.1368	0.1099	0.1512	0.1103	0.0913	0.1196	0.1175	0.1084	0.1086	0.1563	0.1245	0.0978	0.1311	0.1264	0.1175	0.1102	0.0986	0.0894	0.0902	0.1158	0.1424	0.1158	0.1411	0.1402	0.1162	0.1119	0.1197	0.0902	0.0921	0.0923	0.1201	0.0918	0.1418	0.1095	0.1442	0.1391	0.1171	0.1110	0.1143
3=17:22:09	2561	298	0.1261	0.1110	0.1177	0.1070	0.0973	0.1059	0.1151	0.1060	0.1062	0.1141	0.1128	0.2235	0.1061	0.1092	0.1743	0.0962	0.1117	0.1067	0.0894	0.1045	0.1459	0.1064	0.1091	0.1551	0.0935	0.0948	0.1277	0.1005	0.0904	0.0957	0.1074	0.1322	0.0964	0.1049	0.1218	0.1232	0.0929	0.0872	0.0815	0.0947	0.0923	0.0997	0.0958	0.0857	0.1175	0.1108	0.1090	0.1222	0.0913	0.0884	0.0917	0.0919	0.0967	0.0952	0.0889	0.1131	0.0961	0.1375	0.1093	0.1121	0.1088	0.0900	0.0878	0.1205	0.1079	0.1060	0.1547	0.1238	0.0977	0.1283	0.1171	0.1216	0.1106	0.0994	0.0907	0.0918	0.1147	0.1430	0.1176	0.1414	0.1405	0.1160	0.1100	0.1006	0.0900	0.0921	0.0933	0.1193	0.0891	0.1430	0.1069	0.1436	0.1367	0.1190	0.1089	0.1151
4=17:36:54	3446	298	0.1198	0.1143	0.1085	0.1088	0.0986	0.1057	0.1114	0.1060	0.1046	0.1143	0.1136	0.2097	0.1052	0.1045	0.1288	0.0981	0.1097	0.1101	0.0907	0.1121	0.1099	0.1121	0.1147	0.1636	0.0936	0.0916	0.1148	0.1000	0.0924	0.0940	0.1065	0.1325	0.0984	0.1058	0.1356	0.1404	0.0920	0.0883	0.0815	0.0954	0.0913	0.1003	0.0959	0.0866	0.1186	0.1140	0.1114	0.1450	0.0931	0.0887	0.0883	0.0915	0.0974	0.0952	0.0908	0.1115	0.0963	0.1348	0.1097	0.1153	0.1108	0.0894	0.0878	0.1203	0.1086	0.1080	0.1548	0.1255	0.0959	0.1293	0.1204	0.1309	0.1112	0.0983	0.0905	0.0906	0.1140	0.1433	0.1166	0.1416	0.1388	0.1138	0.1105	0.1041	0.0917	0.0938	0.0929	0.1197	0.0914	0.1452	0.1088	0.1419	0.1359	0.1141	0.1114	0.1132
5=17:51:35	4327	301	0.1295	0.1122	0.0956	0.1081	0.1010	0.1023	0.1100	0.1002	0.1047	0.1116	0.1109	0.1582	0.1023	0.1114	0.0987	0.0987	0.1104	0.1085	0.0879	0.1088	0.1094	0.1203	0.1133	0.1431	0.0898	0.0923	0.0980	0.0985	0.0903	0.0944	0.1090	0.1305	0.0960	0.1048	0.1373	0.1076	0.0937	0.0885	0.0809	0.0959	0.0909	0.1018	0.0971	0.0862	0.1168	0.1144	0.1107	0.1281	0.0931	0.0876	0.0878	0.0899	0.0976	0.0943	0.0908	0.1102	0.0952	0.1313	0.1078	0.0962	0.1090	0.0896	0.0865	0.1216	0.1070	0.1074	0.1498	0.1268	0.0954	0.1299	0.1356	0.1508	0.1085	0.0983	0.0898	0.0902	0.1130	0.1390	0.1157	0.1382	0.1375	0.1121	0.1085	0.1048	0.0910	0.0931	0.0914	0.1183	0.0897	0.1410	0.1056	0.1405	0.1335	0.1134	0.1108	0.1154
6=18:06:20	5212	298	0.1439	0.1150	0.0935	0.1128	0.0962	0.1035	0.1090	0.1003	0.1009	0.1110	0.1125	0.1640	0.1034	0.1021	0.1031	0.0968	0.1120	0.1071	0.0906	0.0996	0.1116	0.1150	0.1163	0.1249	0.0912	0.0951	0.0977	0.1005	0.0908	0.0962	0.1064	0.1297	0.0969	0.1022	0.1447	0.1087	0.0941	0.0881	0.0821	0.0948	0.0920	0.1011	0.0970	0.0852	0.1187	0.1126	0.1112	0.1855	0.0945	0.0893	0.0918	0.0909	0.0967	0.0967	0.0913	0.1117	0.0946	0.1317	0.1077	0.1006	0.1076	0.0876	0.0880	0.1197	0.1069	0.1043	0.1529	0.1270	0.0958	0.1244	0.1346	0.1442	0.1112	0.0972	0.0890	0.0918	0.1119	0.1405	0.1140	0.1411	0.1364	0.1093	0.1086	0.1097	0.0910	0.0924	0.0908	0.1144	0.0904	0.1422	0.1059	0.1360	0.1335	0.1110	0.1135	0.1195
7=18:21:05	6097	298	0.1343	0.1120	0.0959	0.1117	0.0985	0.1044	0.1138	0.1101	0.1054	0.1136	0.1129	0.1967	0.1036	0.1056	0.1199	0.0930	0.1142	0.1117	0.0915	0.1018	0.1097	0.1175	0.1198	0.1550	0.0923	0.0959	0.1003	0.0984	0.0902	0.0959	0.1076	0.1296	0.0975	0.1059	0.1547	0.1517	0.0933	0.0864	0.0812	0.0974	0.0909	0.0990	0.0959	0.0858	0.1194	0.1097	0.1120	0.1539	0.0929	0.0866	0.0879	0.0924	0.0979	0.0942	0.0916	0.1133	0.0959	0.1325	0.1080	0.1181	0.1102	0.0901	0.0873	0.1172	0.1058	0.1065	0.1488	0.1258	0.0959	0.1308	0.1313	0.1421	0.1120	0.0997	0.0891	0.0892	0.1118	0.1405	0.1165	0.1356	0.1361	0.1118	0.1098	0.1125	0.0946	0.0933	0.0914	0.1183	0.0879	0.1395	0.1055	0.1392	0.1323	0.1124	0.1119	0.1335
8=18:35:50	6982	300	0.1223	0.1139	0.0943	0.1122	0.0967	0.1055	0.1103	0.1088	0.1063	0.1101	0.1145	0.1796	0.1049	0.1041	0.1097	0.0948	0.1180	0.1094	0.0887	0.1003	0.1106	0.1113	0.1198	0.1086	0.0920	0.0959	0.1012	0.0996	0.0890	0.0968	0.1080	0.1294	0.0968	0.1048	0.1630	0.1110	0.0965	0.0873	0.0833	0.0953	0.0922	0.1023	0.0975	0.0847	0.1220	0.1104	0.1100	0.1278	0.0896	0.0871	0.0899	0.0915	0.0975	0.0958	0.0895	0.1124	0.0957	0.1298	0.1082	0.1412	0.1104	0.0885	0.0856	0.1180	0.1080	0.1073	0.1475	0.1287	0.0989	0.1289	0.1240	0.1341	0.1093	0.0959	0.0890	0.0897	0.1099	0.1403	0.1158	0.1383	0.1306	0.1122	0.1156	0.1105	0.0938	0.0933	0.0931	0.1149	0.0885	0.1401	0.1096	0.1357	0.1324	0.1137	0.1166	0.1292
9=18:50:35	7867	303	0.1716	0.1153	0.0937	0.1116	0.0941	0.1037	0.1128	0.1070	0.1024	0.1139	0.1136	0.1943	0.1077	0.0990	0.1100	0.0942	0.1144	0.1059	0.0919	0.1053	0.1106	0.1226	0.1329	0.1008	0.0909	0.0905	0.0902	0.0982	0.0894	0.0958	0.1055	0.1297	0.0959	0.1034	0.1193	0.1190	0.0933	0.0864	0.0807	0.0953	0.0940	0.1013	0.0983	0.0848	0.1197	0.1072	0.1109	0.1122	0.0913	0.0882	0.0879	0.0900	0.0977	0.0959	0.0907	0.1126	0.0920	0.1335	0.1062	0.1018	0.1112	0.0876	0.0874	0.1186	0.1074	0.1043	0.1513	0.1269	0.0949	0.1266	0.1181	0.1179	0.1082	0.0974	0.0885	0.0896	0.1113	0.1379	0.1141	0.1379	0.1336	0.1100	0.1079	0.1033	0.0923	0.0943	0.0926	0.1167	0.0917	0.1390	0.1048	0.1352	0.1330	0.1124	0.1115	0.1122
10=19:05:20	8752	301	0.1287	0.1185	0.0963	0.1123	0.0940	0.1050	0.1112	0.1029	0.1063	0.1114	0.1136	0.1835	0.1059	0.1003	0.1120	0.0952	0.1135	0.1076	0.0938	0.1098	0.1065	0.1090	0.1134	0.1031	0.0933	0.0909	0.0905	0.0986	0.0900	0.0964	0.1074	0.1297	0.0956	0.1050	0.1091	0.1160	0.0944	0.0873	0.0816	0.0950	0.0946	0.1028	0.0974	0.0859	0.1244	0.1071	0.1114	0.1186	0.0912	0.0865	0.0882	0.0897	0.0983	0.0970	0.0910	0.1129	0.0945	0.1327	0.1095	0.1002	0.1136	0.0884	0.0877	0.1242	0.1087	0.1062	0.1506	0.1282	0.0966	0.1283	0.1197	0.1298	0.1093	0.0971	0.0861	0.0899	0.1127	0.1395	0.1154	0.1411	0.1341	0.1121	0.1112	0.1035	0.0956	0.0954	0.0917	0.1159	0.0899	0.1438	0.1084	0.1356	0.1331	0.1170	0.1152	0.1223
11=19:20:05	9637	301	0.1422	0.1159	0.0952	0.1095	0.0950	0.1055	0.1119	0.1074	0.1034	0.1173	0.1111	0.1773	0.1076	0.1005	0.1059	0.0955	0.1127	0.1056	0.0907	0.1018	0.1023	0.1063	0.1155	0.1100	0.0936	0.0925	0.0904	0.0994	0.0911	0.0952	0.1059	0.1318	0.0929	0.1039	0.1251	0.1119	0.0950	0.0888	0.0798	0.0951	0.0939	0.1015	0.0967	0.0840	0.1212	0.1119	0.1087	0.1152	0.0904	0.0879	0.0876	0.0895	0.0984	0.0955	0.0908	0.1114	0.0913	0.1343	0.1055	0.1011	0.1131	0.0888	0.0871	0.1200	0.1057	0.1055	0.1498	0.1290	0.0950	0.1268	0.1173	0.1182	0.1084	0.0985	0.0877	0.0896	0.1127	0.1404	0.1149	0.1380	0.1348	0.1092	0.1084	0.1045	0.0932	0.0949	0.0924	0.1167	0.0894	0.1406	0.1054	0.1362	0.1292	0.1137	0.1107	0.1107
12=19:34:50	10522	301	0.1303	0.1228	0.0933	0.1139	0.0956	0.1056	0.1044	0.1054	0.1028	0.1129	0.1135	0.1907	0.1084	0.1027	0.1093	0.0941	0.1109	0.1082	0.0919	0.1009	0.1061	0.1193	0.1148	0.1266	0.0927	0.0926	0.0909	0.1009	0.0895	0.0969	0.1076	0.1310	0.0954	0.1039	0.1458	0.1328	0.0962	0.0868	0.0816	0.0954	0.0948	0.1041	0.0986	0.0857	0.1242	0.1048	0.1156	0.1231	0.0935	0.0870	0.0882	0.0909	0.0983	0.0976	0.0914	0.1134	0.0945	0.1335	0.1099	0.1045	0.1129	0.0881	0.0880	0.1227	0.1081	0.1056	0.1544	0.1295	0.0982	0.1250	0.1203	0.1221	0.1106	0.0976	0.0886	0.0913	0.1131	0.1419	0.1148	0.1413	0.1370	0.1121	0.1137	0.1052	0.0954	0.0949	0.0910	0.1166	0.0924	0.1405	0.1077	0.1356	0.1359	0.1176	0.1178	0.1231
13=19:49:35	11407	301	0.1869	0.1144	0.0940	0.1143	0.1004	0.1016	0.1080	0.1044	0.1029	0.1132	0.1085	0.1757	0.1056	0.1053	0.0978	0.0922	0.1089	0.1131	0.0881	0.0989	0.0996	0.1186	0.1102	0.1367	0.0933	0.0921	0.0910	0.0989	0.0900	0.0955	0.1073	0.1301	0.0935	0.1026	0.1858	0.1186	0.0959	0.0850	0.0805	0.0977	0.0912	0.0998	0.0957	0.0847	0.1155	0.1063	0.1065	0.1544	0.0924	0.0871	0.0862	0.0891	0.0989	0.0942	0.0897	0.1106	0.0935	0.1330	0.1056	0.1031	0.1128	0.0880	0.0863	0.1211	0.1063	0.1061	0.1492	0.1283	0.0929	0.1231	0.1211	0.1286	0.1108	0.0982	0.0875	0.0896	0.1113	0.1409	0.1139	0.1385	0.1373	0.1075	0.1087	0.1057	0.0971	0.0950	0.0918	0.1162	0.0883	0.1401	0.1039	0.1351	0.1301	0.1126	0.1126	0.1218
14=20:04:20	12292	298	0.1679	0.1140	0.0915	0.1171	0.0963	0.1056	0.1080	0.1027	0.1053	0.1134	0.1129	0.1910	0.1098	0.1075	0.1029	0.0959	0.1197	0.1107	0.0923	0.1090	0.1073	0.1077	0.1167	0.0981	0.0939	0.0973	0.0917	0.1001	0.0893	0.0973	0.1070	0.1324	0.0935	0.1041	0.1526	0.1536	0.0964	0.0876	0.0829	0.0990	0.0936	0.1003	0.0991	0.0846	0.1199	0.1045	0.1107	0.1156	0.0930	0.0873	0.0882	0.0921	0.1003	0.0960	0.0897	0.1145	0.0936	0.1357	0.1065	0.1226	0.1151	0.0899	0.0888	0.1215	0.1107	0.1067	0.1544	0.1288	0.0971	0.1234	0.1199	0.1263	0.1110	0.0978	0.0880	0.0885	0.1121	0.1436	0.1161	0.1420	0.1374	0.1098	0.1099	0.1072	0.0973	0.0945	0.0928	0.1190	0.0910	0.1424	0.1079	0.1349	0.1328	0.1130	0.1149	0.1202
15=20:19:05	13177	300	0.2044	0.1179	0.0960	0.1173	0.0988	0.1078	0.1068	0.1089	0.1054	0.1186	0.1144	0.1840	0.1067	0.1003	0.1001	0.0915	0.1177	0.1068	0.0927	0.1087	0.1067	0.1190	0.1174	0.1133	0.0941	0.0945	0.0930	0.1032	0.0908	0.0975	0.1072	0.1359	0.0925	0.1008	0.1692	0.1145	0.0982	0.0870	0.0819	0.0970	0.0939	0.0995	0.0998	0.0834	0.1194	0.1055	0.1119	0.1194	0.0935	0.0883	0.0883	0.0907	0.1021	0.0961	0.0903	0.1161	0.0921	0.1383	0.1082	0.1021	0.1183	0.0887	0.0883	0.1224	0.1112	0.1058	0.1547	0.1308	0.0966	0.1251	0.1207	0.1219	0.1102	0.0992	0.0885	0.0891	0.1134	0.1435	0.1174	0.1447	0.1389	0.1115	0.1117	0.1062	0.0980	0.0938	0.0934	0.1214	0.0912	0.1423	0.1080	0.1381	0.1337	0.1147	0.1148	0.1207
16=20:33:50	14062	301	0.1584	0.1197	0.0980	0.1172	0.0973	0.1060	0.1085	0.1024	0.1085	0.1164	0.1153	0.1766	0.1076	0.1039	0.0962	0.0962	0.1147	0.1082	0.0898	0.1030	0.1040	0.1165	0.1111	0.1212	0.0933	0.0918	0.0921	0.1029	0.0898	0.0977	0.1079	0.1356	0.0944	0.1051	0.1630	0.1265	0.0976	0.0880	0.0812	0.0974	0.0941	0.1026	0.0997	0.0846	0.1194	0.1081	0.1092	0.1236	0.0932	0.0871	0.0869	0.0906	0.1019	0.0963	0.0902	0.1144	0.0950	0.1376	0.1111	0.1037	0.1181	0.0885	0.0891	0.1250	0.1119	0.1045	0.1587	0.1325	0.0967	0.1246	0.1234	0.1316	0.1133	0.0998	0.0879	0.0893	0.1138	0.1460	0.1160	0.1476	0.1393	0.1123	0.1149	0.1077	0.0968	0.0960	0.0945	0.1209	0.0927	0.1437	0.1091	0.1392	0.1367	0.1157	0.1204	0.1264
17=20:48:35	14947	298	0.2001	0.1225	0.0986	0.1159	0.1007	0.1056	0.1099	0.1076	0.1122	0.1182	0.1138	0.1861	0.1094	0.1042	0.0994	0.0964	0.1137	0.1105	0.0908	0.1048	0.1011	0.1275	0.1106	0.1236	0.0948	0.0967	0.0934	0.1040	0.0915	0.0963	0.1089	0.1385	0.0918	0.1046	0.1329	0.1194	0.0983	0.0893	0.0829	0.0993	0.0941	0.1016	0.0978	0.0862	0.1189	0.1054	0.1107	0.1093	0.0948	0.0885	0.0893	0.0923	0.1041	0.0973	0.0911	0.1163	0.0939	0.1409	0.1081	0.1027	0.1198	0.0896	0.0901	0.1285	0.1136	0.1069	0.1594	0.1342	0.0959	0.1287	0.1199	0.1195	0.1139	0.1002	0.0894	0.0901	0.1161	0.1483	0.1194	0.1468	0.1421	0.1112	0.1132	0.1081	0.0992	0.0966	0.0950	0.1239	0.0929	0.1462	0.1088	0.1416	0.1358	0.1160	0.1152	0.1225
18=21:03:20	15832	301	0.1839	0.1196	0.0996	0.1206	0.0973	0.1082	0.1053	0.1112	0.1092	0.1170	0.1135	0.1859	0.1102	0.1018	0.1022	0.0922	0.1140	0.1091	0.0928	0.1077	0.1011	0.1172	0.1110	0.1167	0.0950	0.0955	0.0933	0.1021	0.0900	0.0999	0.1085	0.1414	0.0908	0.1074	0.1303	0.1185	0.0979	0.0873	0.0821	0.0991	0.0943	0.1009	0.0998	0.0848	0.1205	0.1057	0.1114	0.1241	0.0951	0.0866	0.0890	0.0917	0.1034	0.0956	0.0904	0.1168	0.0926	0.1408	0.1112	0.1038	0.1192	0.0876	0.0901	0.1291	0.1138	0.1054	0.1571	0.1365	0.0965	0.1269	0.1213	0.1252	0.1128	0.0979	0.0879	0.0896	0.1160	0.1510	0.1184	0.1495	0.1415	0.1155	0.1132	0.1080	0.0976	0.0963	0.0945	0.1225	0.0904	0.1470	0.1073	0.1404	0.1387	0.1178	0.1181	0.1203
19=21:18:05	16717	300	0.2006	0.1253	0.1020	0.1153	0.0989	0.1099	0.1101	0.1043	0.1122	0.1218	0.1106	0.1765	0.1135	0.1004	0.1007	0.1012	0.1097	0.1084	0.0896	0.1039	0.1002	0.1199	0.1078	0.1525	0.0967	0.0919	0.0925	0.1054	0.0923	0.0969	0.1074	0.1409	0.0927	0.1024	0.1541	0.1116	0.0969	0.0907	0.0808	0.0977	0.0927	0.1033	0.0967	0.0839	0.1167	0.1076	0.1085	0.1154	0.0934	0.0899	0.0899	0.0914	0.1037	0.0954	0.0902	0.1144	0.0937	0.1425	0.1079	0.1011	0.1222	0.0868	0.0904	0.1313	0.1134	0.1032	0.1591	0.1375	0.0940	0.1273	0.1197	0.1199	0.1140	0.0992	0.0874	0.0915	0.1179	0.1505	0.1180	0.1498	0.1449	0.1095	0.1112	0.1074	0.0969	0.0959	0.0951	0.1254	0.0910	0.1469	0.1053	0.1430	0.1383	0.1166	0.1158	0.1175
20=21:32:50	17602	298	0.1919	0.1249	0.1059	0.1192	0.0997	0.1153	0.1118	0.1055	0.1090	0.1239	0.1139	0.1941	0.1147	0.1002	0.1035	0.0974	0.1165	0.1072	0.0928	0.1056	0.1021	0.1211	0.1111	0.1101	0.0961	0.0917	0.0931	0.1075	0.0930	0.1003	0.1058	0.1467	0.0906	0.1071	0.1084	0.1140	0.0966	0.0898	0.0826	0.0995	0.0969	0.1032	0.0996	0.0841	0.1182	0.1052	0.1091	0.1177	0.0943	0.0878	0.0900	0.0919	0.1060	0.0961	0.0907	0.1185	0.0913	0.1457	0.1069	0.1028	0.1239	0.0869	0.1095	0.1321	0.1168	0.1052	0.1591	0.1382	0.0942	0.1251	0.1197	0.1223	0.1201	0.1005	0.0883	0.0890	0.1182	0.1529	0.1222	0.1526	0.1445	0.1119	0.1133	0.1084	0.0962	0.0963	0.0970	0.1262	0.0900	0.1500	0.1068	0.1418	0.1398	0.1162	0.1157	0.1233
21=21:47:31	18483	300	0.1819	0.1273	0.1045	0.1197	0.1028	0.1126	0.1093	0.0989	0.1095	0.1251	0.1152	0.1955	0.1129	0.1032	0.0980	0.1034	0.1166	0.1057	0.0905	0.1100	0.1012	0.1083	0.1100	0.1377	0.0983	0.0944	0.0969	0.1077	0.0915	0.1010	0.1080	0.1476	0.0891	0.1078	0.1180	0.1343	0.0987	0.0905	0.0834	0.0994	0.0967	0.1024	0.0994	0.0832	0.1181	0.1077	0.1062	0.1122	0.0950	0.0906	0.0900	0.0921	0.1075	0.0976	0.0899	0.1171	0.0928	0.1490	0.1056	0.1057	0.1243	0.0874	0.0896	0.1341	0.1194	0.1048	0.1592	0.1406	0.0950	0.1300	0.1207	0.1189	0.1188	0.1015	0.0885	0.0908	0.1222	0.1561	0.1234	0.1549	0.1493	0.1120	0.1141	0.1091	0.1001	0.0969	0.0970	0.1279	0.0908	0.1521	0.1095	0.1451	0.1419	0.1166	0.1167	0.1249
22=22:02:16	19368	300	0.1712	0.1272	0.1053	0.1233	0.0981	0.1112	0.1130	0.1039	0.1093	0.1216	0.1170	0.1839	0.1188	0.1029	0.1084	0.1036	0.1117	0.1082	0.0940	0.1024	0.1008	0.1201	0.1137	0.1717	0.0998	0.0952	0.0937	0.1074	0.0931	0.1024	0.1064	0.1481	0.0902	0.1048	0.1233	0.1198	0.0973	0.0890	0.0820	0.1017	0.1002	0.1006	0.0986	0.0834	0.1202	0.1046	0.1096	0.1157	0.0976	0.0895	0.0915	0.0938	0.1077	0.0981	0.0914	0.1199	0.0914	0.1473	0.1084	0.1026	0.1274	0.0876	0.0926	0.1336	0.1190	0.1056	0.1634	0.1391	0.0936	0.1280	0.1197	0.1262	0.1240	0.1023	0.0887	0.0918	0.1242	0.1602	0.1222	0.1576	0.1512	0.1120	0.1142	0.1108	0.0988	0.0976	0.0979	0.1306	0.0916	0.1528	0.1082	0.1473	0.1420	0.1168	0.1170	0.1293
23=22:17:01	20253	298	0.1589	0.1313	0.1059	0.1205	0.1002	0.1113	0.1098	0.1063	0.1119	0.1240	0.1170	0.1504	0.1182	0.1060	0.1050	0.1087	0.1105	0.1095	0.0890	0.1019	0.0993	0.1267	0.1130	0.1338	0.0983	0.0947	0.0950	0.1114	0.0940	0.1009	0.1085	0.1505	0.0906	0.1059	0.1195	0.1149	0.0982	0.0906	0.0828	0.1003	0.0990	0.1053	0.0997	0.0853	0.1198	0.1088	0.1075	0.1144	0.0985	0.0909	0.0919	0.0943	0.1101	0.0985	0.0896	0.1190	0.0927	0.1502	0.1081	0.1034	0.1302	0.0884	0.0936	0.1381	0.1235	0.1065	0.1669	0.1438	0.0939	0.1298	0.1192	0.1218	0.1237	0.1032	0.0887	0.0932	0.1275	0.1617	0.1252	0.1590	0.1529	0.1117	0.1154	0.1111	0.1004	0.0980	0.0981	0.1347	0.0932	0.1562	0.1067	0.1504	0.1432	0.1182	0.1161	0.1243
24=22:31:46	21138	300	0.1712	0.1307	0.1089	0.1245	0.1004	0.1186	0.1078	0.0989	0.1117	0.1279	0.1218	0.1962	0.1193	0.1011	0.1057	0.1100	0.1136	0.1055	0.0919	0.1036	0.1012	0.1237	0.1154	0.1058	0.0997	0.0951	0.0955	0.1109	0.0944	0.1026	0.1121	0.1559	0.0893	0.1078	0.1103	0.1172	0.1001	0.0914	0.0842	0.1020	0.1006	0.1065	0.1021	0.0835	0.1169	0.1092	0.1105	0.1100	0.0978	0.0916	0.0925	0.0940	0.1109	0.0998	0.0915	0.1196	0.0921	0.1543	0.1089	0.1046	0.1295	0.0847	0.0936	0.1430	0.1238	0.1050	0.1674	0.1480	0.0940	0.1297	0.1230	0.1199	0.1211	0.1012	0.0889	0.0950	0.1291	0.1612	0.1246	0.1609	0.1543	0.1149	0.1150	0.1124	0.1001	0.0983	0.0976	0.1334	0.0941	0.1590	0.1076	0.1521	0.1503	0.1223	0.1176	0.1291
25=22:46:31	22023	298	0.1686	0.1317	0.1073	0.1249	0.1036	0.1161	0.1102	0.1013	0.1141	0.1283	0.1209	0.1771	0.1214	0.1079	0.1042	0.1074	0.1181	0.1098	0.0919	0.1012	0.1034	0.1111	0.1149	0.1428	0.1005	0.0960	0.0993	0.1131	0.0959	0.1039	0.1149	0.1549	0.0902	0.1073	0.1210	0.1217	0.1041	0.0926	0.0849	0.1057	0.1014	0.1093	0.1025	0.0871	0.1201	0.1105	0.1103	0.1182	0.1009	0.0932	0.0933	0.0972	0.1139	0.1007	0.0928	0.1216	0.0928	0.1561	0.1080	0.1087	0.1343	0.0894	0.0945	0.1451	0.1289	0.1074	0.1691	0.1503	0.0953	0.1353	0.1214	0.1225	0.1281	0.1067	0.0924	0.0962	0.1312	0.1681	0.1285	0.1668	0.1606	0.1169	0.1209	0.1168	0.1042	0.1005	0.1017	0.1386	0.0954	0.1616	0.1105	0.1557	0.1545	0.1226	0.1184	0.1311
26=23:01:16	22908	301	0.1596	0.1337	0.1105	0.1275	0.1013	0.1189	0.1132	0.1028	0.1127	0.1322	0.1241	0.1797	0.1232	0.1083	0.1090	0.1090	0.1154	0.1102	0.0940	0.1043	0.1012	0.1086	0.1184	0.1459	0.1022	0.0984	0.0985	0.1163	0.0969	0.1074	0.1142	0.1582	0.0902	0.1106	0.1164	0.1202	0.1002	0.0920	0.0832	0.1059	0.1047	0.1109	0.1036	0.0866	0.1208	0.1101	0.1110	0.1200	0.0994	0.0916	0.0945	0.0968	0.1142	0.1006	0.0924	0.1234	0.0918	0.1575	0.1074	0.1054	0.1394	0.0890	0.0965	0.1438	0.1299	0.1085	0.1713	0.1500	0.0942	0.1346	0.1188	0.1354	0.1294	0.1071	0.0904	0.0939	0.1358	0.1694	0.1286	0.1678	0.1589	0.1168	0.1184	0.1177	0.1019	0.1001	0.1025	0.1404	0.0947	0.1598	0.1095	0.1572	0.1546	0.1233	0.1183	0.1282
27=23:16:01	23794	300	0.1621	0.1330	0.1090	0.1331	0.1030	0.1197	0.1113	0.1050	0.1126	0.1327	0.1252	0.1896	0.1226	0.1122	0.1053	0.1072	0.1200	0.1135	0.0929	0.1023	0.1036	0.1049	0.1148	0.1543	0.1032	0.1016	0.1001	0.1178	0.0970	0.1089	0.1174	0.1603	0.0897	0.1109	0.1158	0.1248	0.1037	0.0916	0.0867	0.1086	0.1042	0.1117	0.1042	0.0857	0.1171	0.1100	0.1128	0.1155	0.1028	0.0938	0.0951	0.1002	0.1183	0.1019	0.0935	0.1271	0.0929	0.1596	0.1076	0.1056	0.1398	0.0877	0.0964	0.1471	0.1329	0.1090	0.1723	0.1527	0.0952	0.1352	0.1217	0.1275	0.1282	0.1092	0.0926	0.0960	0.1389	0.1728	0.1318	0.1697	0.1634	0.1200	0.1221	0.1189	0.1045	0.1014	0.1026	0.1416	0.0951	0.1649	0.1108	0.1602	0.1581	0.1259	0.1201	0.1391
28=23:30:42	24675	298	0.1641	0.1361	0.1097	0.1341	0.1024	0.1235	0.1134	0.1053	0.1156	0.1343	0.1263	0.1891	0.1239	0.1120	0.1053	0.1123	0.1195	0.1131	0.0939	0.1030	0.1012	0.1051	0.1140	0.1193	0.1055	0.1012	0.1015	0.1222	0.0974	0.1097	0.1179	0.1644	0.0913	0.1073	0.1138	0.1222	0.1043	0.0940	0.0876	0.1092	0.1075	0.1158	0.1056	0.0860	0.1176	0.1142	0.1108	0.1123	0.1014	0.0932	0.0969	0.1015	0.1204	0.1015	0.0928	0.1288	0.0938	0.1641	0.1098	0.1072	0.1427	0.0877	0.0981	0.1521	0.1364	0.1079	0.1749	0.1580	0.0961	0.1344	0.1232	0.1215	0.1304	0.1100	0.0935	0.0978	0.1433	0.1733	0.1319	0.1725	0.1677	0.1210	0.1243	0.1192	0.1068	0.1021	0.1043	0.1446	0.0958	0.1692	0.1114	0.1627	0.1609	0.1271	0.1212	0.1400
29=23:45:27	25560	298	0.1544	0.1386	0.1106	0.1336	0.1071	0.1249	0.1138	0.1044	0.1119	0.1373	0.1268	0.1788	0.1231	0.1121	0.1031	0.1121	0.1209	0.1155	0.0893	0.1041	0.1013	0.1215	0.1153	0.1251	0.1042	0.1047	0.1026	0.1237	0.0983	0.1094	0.1199	0.1660	0.0894	0.1077	0.1151	0.1205	0.1077	0.0948	0.0869	0.1091	0.1060	0.1162	0.1067	0.0862	0.1170	0.1140	0.1111	0.1151	0.1048	0.0947	0.0947	0.1031	0.1217	0.1028	0.0919	0.1286	0.0932	0.1637	0.1066	0.1057	0.1448	0.0874	0.0976	0.1524	0.1385	0.1072	0.1764	0.1582	0.0952	0.1360	0.1219	0.1221	0.1321	0.1116	0.0934	0.0992	0.1429	0.1743	0.1329	0.1764	0.1685	0.1195	0.1255	0.1197	0.1091	0.1030	0.1060	0.1468	0.0957	0.1686	0.1115	0.1640	0.1627	0.1288	0.1210	0.1413
30=00:00:12	26445	301	0.1703	0.1425	0.1179	0.1358	0.1057	0.1297	0.1185	0.1089	0.1140	0.1438	0.1330	0.1976	0.1356	0.1111	0.1113	0.1174	0.1196	0.1189	0.0954	0.1098	0.1039	0.1097	0.1161	0.1253	0.1093	0.1032	0.1023	0.1262	0.1026	0.1134	0.1190	0.1704	0.0895	0.1117	0.1137	0.1231	0.1057	0.0976	0.0854	0.1132	0.1126	0.1224	0.1080	0.0893	0.1197	0.1175	0.1123	0.1165	0.1031	0.0964	0.0997	0.1041	0.1242	0.1047	0.0967	0.1345	0.0941	0.1714	0.1090	0.1081	0.1529	0.0900	0.1008	0.1566	0.1422	0.1119	0.1845	0.1641	0.0944	0.1392	0.1219	0.1274	0.1404	0.1185	0.0955	0.0996	0.1505	0.1821	0.1349	0.1819	0.1744	0.1265	0.1292	0.1249	0.1073	0.1051	0.1092	0.1528	0.0983	0.1735	0.1151	0.1702	0.1692	0.1367	0.1208	0.1436
31=00:14:57	27330	300	0.1688	0.1438	0.1168	0.1380	0.1083	0.1299	0.1156	0.1097	0.1129	0.1472	0.1328	0.1595	0.1387	0.1109	0.1077	0.1210	0.1215	0.1195	0.0942	0.1121	0.1019	0.1104	0.1177	0.1449	0.1100	0.1028	0.1038	0.1271	0.1037	0.1140	0.1221	0.1734	0.0912	0.1131	0.1125	0.1213	0.1087	0.0982	0.0875	0.1151	0.1131	0.1252	0.1081	0.0889	0.1194	0.1210	0.1114	0.1165	0.1062	0.0977	0.0994	0.1053	0.1269	0.1059	0.0980	0.1348	0.0948	0.1732	0.1090	0.1071	0.1547	0.0889	0.1021	0.1594	0.1449	0.1111	0.1870	0.1703	0.0949	0.1399	0.1239	0.1247	0.1419	0.1218	0.0968	0.1034	0.1549	0.1848	0.1368	0.1846	0.1755	0.1268	0.1277	0.1255	0.1112	0.1078	0.1102	0.1528	0.0987	0.1771	0.1157	0.1745	0.1743	0.1387	0.1230	0.1410
32=00:29:42	28215	301	0.1698	0.1463	0.1160	0.1416	0.1050	0.1328	0.1160	0.1117	0.1117	0.1472	0.1354	0.1974	0.1401	0.1100	0.1123	0.1207	0.1241	0.1210	0.0978	0.1084	0.1032	0.1102	0.1190	0.1170	0.1090	0.1055	0.1034	0.1333	0.1042	0.1173	0.1222	0.1775	0.0882	0.1141	0.1137	0.1239	0.1123	0.0980	0.0888	0.1161	0.1174	0.1261	0.1121	0.0876	0.1207	0.1203	0.1118	0.1151	0.1080	0.0984	0.0997	0.1063	0.1269	0.1080	0.0994	0.1380	0.0920	0.1757	0.1090	0.1106	0.1616	0.0906	0.1030	0.1611	0.1478	0.1122	0.1907	0.1728	0.0946	0.1402	0.1271	0.1320	0.1471	0.1229	0.0990	0.1026	0.1579	0.1890	0.1366	0.1861	0.1815	0.1294	0.1305	0.1296	0.1092	0.1073	0.1115	0.1588	0.1005	0.1810	0.1176	0.1775	0.1779	0.1397	0.1250	0.1499
33=00:44:23	29096	298	0.1813	0.1449	0.1202	0.1463	0.1058	0.1390	0.1187	0.1177	0.1117	0.1530	0.1394	0.1952	0.1450	0.1121	0.1168	0.1227	0.1268	0.1207	0.0996	0.1094	0.1021	0.1117	0.1237	0.1594	0.1123	0.1025	0.1056	0.1325	0.1070	0.1205	0.1238	0.1814	0.0894	0.1165	0.1145	0.1275	0.1118	0.0986	0.0895	0.1181	0.1187	0.1274	0.1124	0.0883	0.1231	0.1226	0.1116	0.1211	0.1101	0.0976	0.1032	0.1084	0.1308	0.1085	0.1035	0.1415	0.0903	0.1794	0.1129	0.1092	0.1694	0.0919	0.1048	0.1640	0.1509	0.1134	0.1947	0.1741	0.0937	0.1417	0.1279	0.1330	0.1539	0.1273	0.0999	0.1036	0.1617	0.1956	0.1398	0.1923	0.1869	0.1312	0.1294	0.1313	0.1112	0.1090	0.1138	0.1603	0.1005	0.1822	0.1176	0.1813	0.1838	0.1417	0.1264	0.1502
34=00:59:08	29980	301	0.1806	0.1501	0.1202	0.1511	0.1067	0.1411	0.1187	0.1208	0.1080	0.1515	0.1394	0.1913	0.1414	0.1161	0.1197	0.1239	0.1295	0.1228	0.1007	0.1096	0.1034	0.1143	0.1221	0.1063	0.1121	0.1071	0.1091	0.1377	0.1091	0.1250	0.1272	0.1826	0.0876	0.1177	0.1154	0.1291	0.1165	0.0992	0.0911	0.1175	0.1189	0.1298	0.1177	0.0902	0.1216	0.1237	0.1101	0.1200	0.1116	0.0985	0.1040	0.1116	0.1346	0.1109	0.1050	0.1435	0.0902	0.1809	0.1134	0.1112	0.1665	0.0930	0.1056	0.1666	0.1537	0.1143	0.1957	0.1777	0.0947	0.1446	0.1265	0.1330	0.1503	0.1288	0.1045	0.1057	0.1654	0.1981	0.1405	0.1941	0.1875	0.1345	0.1318	0.1343	0.1143	0.1118	0.1166	0.1634	0.1018	0.1830	0.1173	0.1829	0.1842	0.1442	0.1241	0.1554
35=01:13:53	30865	298	0.1793	0.1481	0.1232	0.1559	0.1143	0.1438	0.1208	0.1215	0.1093	0.1563	0.1433	0.1647	0.1434	0.1209	0.1108	0.1285	0.1297	0.1312	0.0989	0.1186	0.1036	0.1190	0.1196	0.1111	0.1128	0.1097	0.1112	0.1360	0.1118	0.1290	0.1334	0.1899	0.0887	0.1195	0.1172	0.1249	0.1217	0.1015	0.0920	0.1241	0.1213	0.1348	0.1208	0.0924	0.1194	0.1296	0.1112	0.1192	0.1155	0.1011	0.1037	0.1126	0.1393	0.1124	0.1095	0.1469	0.0947	0.1869	0.1139	0.1117	0.1771	0.0946	0.1075	0.1741	0.1609	0.1191	0.2019	0.1877	0.0951	0.1494	0.1282	0.1250	0.1500	0.1320	0.1069	0.1097	0.1732	0.2053	0.1443	0.2015	0.1953	0.1378	0.1358	0.1367	0.1189	0.1167	0.1202	0.1737	0.1043	0.1920	0.1220	0.1937	0.1928	0.1508	0.1280	0.1536
36=01:28:38	31750	300	0.1787	0.1559	0.1285	0.1544	0.1124	0.1477	0.1239	0.1264	0.1089	0.1616	0.1472	0.1966	0.1520	0.1218	0.1171	0.1353	0.1319	0.1317	0.0996	0.1211	0.1015	0.1187	0.1216	0.1379	0.1168	0.1083	0.1109	0.1426	0.1143	0.1298	0.1359	0.1947	0.0892	0.1214	0.1180	0.1301	0.1238	0.1055	0.0936	0.1257	0.1232	0.1394	0.1228	0.0934	0.1210	0.1332	0.1143	0.1200	0.1173	0.1041	0.1054	0.1142	0.1419	0.1156	0.1112	0.1471	0.0932	0.1912	0.1153	0.1141	0.1808	0.0966	0.1114	0.1787	0.1666	0.1199	0.2053	0.1937	0.0961	0.1479	0.1308	0.1293	0.1585	0.1363	0.1093	0.1122	0.1791	0.2102	0.1474	0.2093	0.2011	0.1400	0.1401	0.1431	0.1204	0.1203	0.1243	0.1758	0.1064	0.1981	0.1242	0.1974	0.1975	0.1526	0.1312	0.1577
37=01:43:23	32636	298	0.1880	0.1535	0.1276	0.1582	0.1135	0.1507	0.1252	0.1293	0.1101	0.1630	0.1462	0.1856	0.1493	0.1223	0.1162	0.1370	0.1341	0.1367	0.1007	0.1260	0.1009	0.1228	0.1223	0.1516	0.1196	0.1100	0.1150	0.1442	0.1158	0.1332	0.1384	0.2000	0.0893	0.1234	0.1150	0.1296	0.1259	0.1051	0.0945	0.1279	0.1260	0.1436	0.1244	0.0948	0.1207	0.1355	0.1149	0.1142	0.1150	0.1032	0.1082	0.1158	0.1461	0.1179	0.1136	0.1490	0.0947	0.1895	0.1163	0.1174	0.1823	0.0967	0.1101	0.1848	0.1682	0.1226	0.2111	0.1982	0.0962	0.1520	0.1312	0.1251	0.1608	0.1372	0.1115	0.1130	0.1831	0.2142	0.1482	0.2110	0.2027	0.1415	0.1400	0.1439	0.1240	0.1225	0.1261	0.1797	0.1077	0.2029	0.1269	0.2032	0.2031	0.1569	0.1322	0.1607
38=01:58:08	33520	300	0.1833	0.1570	0.1348	0.1634	0.1127	0.1543	0.1289	0.1341	0.1129	0.1666	0.1502	0.1907	0.1562	0.1271	0.1218	0.1397	0.1384	0.1383	0.1042	0.1271	0.1019	0.1239	0.1240	0.1049	0.1213	0.1139	0.1159	0.1485	0.1175	0.1370	0.1424	0.2035	0.0873	0.1251	0.1177	0.1344	0.1287	0.1069	0.0952	0.1304	0.1291	0.1469	0.1271	0.0953	0.1225	0.1368	0.1114	0.1199	0.1204	0.1052	0.1095	0.1192	0.1496	0.1202	0.1164	0.1515	0.0916	0.1935	0.1181	0.1189	0.1896	0.0986	0.1133	0.1879	0.1728	0.1238	0.2114	0.1995	0.0959	0.1487	0.1314	0.1353	0.1718	0.1440	0.1126	0.1150	0.1873	0.2211	0.1515	0.2170	0.2090	0.1460	0.1422	0.1485	0.1239	0.1253	0.1282	0.1815	0.1075	0.2046	0.1276	0.2030	0.2055	0.1583	0.1312	0.1670
39=02:12:49	34402	300	0.1848	0.1590	0.1402	0.1674	0.1155	0.1581	0.1317	0.1378	0.1137	0.1710	0.1533	0.1749	0.1644	0.1275	0.1236	0.1465	0.1374	0.1422	0.1050	0.1322	0.0997	0.1283	0.1272	0.1433	0.1228	0.1139	0.1142	0.1505	0.1228	0.1411	0.1443	0.2072	0.0893	0.1272	0.1137	0.1342	0.1294	0.1089	0.0951	0.1324	0.1304	0.1487	0.1254	0.0979	0.1220	0.1410	0.1125	0.1153	0.1220	0.1070	0.1122	0.1216	0.1499	0.1209	0.1183	0.1551	0.0951	0.1988	0.1180	0.1200	0.1976	0.0993	0.1149	0.1903	0.1746	0.1266	0.2192	0.2053	0.0948	0.1541	0.1320	0.1291	0.1796	0.1445	0.1156	0.1176	0.1917	0.2207	0.1526	0.2212	0.2102	0.1465	0.1451	0.1514	0.1254	0.1277	0.1304	0.1878	0.1107	0.2096	0.1289	0.2089	0.2107	0.1619	0.1333	0.1680
40=02:27:34	35286	301	0.1797	0.1664	0.1372	0.1762	0.1208	0.1625	0.1362	0.1414	0.1107	0.1753	0.1567	0.2016	0.1589	0.1317	0.1242	0.1482	0.1397	0.1453	0.1087	0.1329	0.1003	0.1304	0.1294	0.1315	0.1250	0.1175	0.1202	0.1574	0.1224	0.1465	0.1507	0.2145	0.0914	0.1302	0.1180	0.1367	0.1339	0.1120	0.0967	0.1366	0.1353	0.1541	0.1309	0.0974	0.1232	0.1439	0.1150	0.1246	0.1280	0.1100	0.1126	0.1240	0.1579	0.1255	0.1223	0.1601	0.0931	0.2039	0.1203	0.1238	0.2010	0.1011	0.1179	0.1982	0.1842	0.1278	0.2258	0.2116	0.0957	0.1546	0.1358	0.1359	0.1799	0.1487	0.1172	0.1193	0.1987	0.2317	0.1574	0.2232	0.2177	0.1510	0.1488	0.1555	0.1279	0.1308	0.1343	0.1943	0.1135	0.2124	0.1310	0.2147	0.2163	0.1643	0.1374	0.1763
41=02:42:19	36171	298	0.1855	0.1666	0.1396	0.1791	0.1191	0.1637	0.1381	0.1464	0.1136	0.1794	0.1597	0.1968	0.1707	0.1358	0.1285	0.1551	0.1431	0.1514	0.1118	0.1388	0.1028	0.1342	0.1310	0.1176	0.1279	0.1222	0.1216	0.1589	0.1262	0.1510	0.1519	0.2202	0.0892	0.1324	0.1174	0.1393	0.1372	0.1159	0.0981	0.1429	0.1392	0.1607	0.1340	0.1003	0.1261	0.1503	0.1127	0.1201	0.1265	0.1109	0.1152	0.1270	0.1612	0.1284	0.1256	0.1642	0.0935	0.2085	0.1215	0.1267	0.2082	0.1050	0.1195	0.2044	0.1879	0.1301	0.2352	0.2202	0.0966	0.1571	0.1369	0.1312	0.1851	0.1526	0.1202	0.1220	0.2060	0.2378	0.1613	0.2292	0.2231	0.1562	0.1518	0.1609	0.1305	0.1365	0.1407	0.2005	0.1154	0.2215	0.1347	0.2225	0.2209	0.1684	0.1389	0.1776
42=02:57:04	37056	298	0.1907	0.1691	0.1476	0.1855	0.1227	0.1679	0.1405	0.1495	0.1114	0.1809	0.1631	0.1975	0.1680	0.1376	0.1252	0.1559	0.1477	0.1552	0.1126	0.1394	0.1006	0.1360	0.1348	0.1089	0.1311	0.1278	0.1221	0.1633	0.1276	0.1546	0.1574	0.2246	0.0889	0.1333	0.1174	0.1397	0.1397	0.1175	0.0998	0.1465	0.1389	0.1647	0.1352	0.0994	0.1257	0.1511	0.1127	0.1179	0.1306	0.1125	0.1161	0.1295	0.1639	0.1323	0.1287	0.1659	0.0949	0.2117	0.1220	0.1257	0.2122	0.1036	0.1196	0.2110	0.1904	0.1297	0.2379	0.2237	0.0963	0.1584	0.1382	0.1303	0.1885	0.1568	0.1224	0.1249	0.2094	0.2391	0.1618	0.2341	0.2262	0.1565	0.1562	0.1651	0.1359	0.1405	0.1395	0.2024	0.1169	0.2268	0.1361	0.2237	0.2250	0.1723	0.1391	0.1838
43=03:11:49	37941	298	0.1862	0.1744	0.1452	0.1879	0.1243	0.1787	0.1439	0.1516	0.1152	0.1882	0.1649	0.1911	0.1769	0.1376	0.1336	0.1593	0.1485	0.1549	0.1165	0.1443	0.0984	0.1350	0.1312	0.1692	0.1347	0.1302	0.1244	0.1720	0.1302	0.1586	0.1616	0.2351	0.0912	0.1352	0.1189	0.1400	0.1462	0.1191	0.1003	0.1474	0.1446	0.1739	0.1380	0.1007	0.1243	0.1560	0.1152	0.1178	0.1314	0.1152	0.1180	0.1320	0.1670	0.1363	0.1323	0.1701	0.0941	0.2189	0.1266	0.1295	0.2239	0.1071	0.1242	0.2171	0.1952	0.1318	0.2442	0.2317	0.0960	0.1595	0.1402	0.1338	0.2015	0.1594	0.1239	0.1271	0.2182	0.2436	0.1665	0.2390	0.2339	0.1616	0.1612	0.1689	0.1363	0.1446	0.1474	0.2074	0.1199	0.2316	0.1407	0.2303	0.2304	0.1759	0.1466	0.1862
44=03:26:34	38826	298	0.1878	0.1762	0.1447	0.1917	0.1268	0.1790	0.1448	0.1549	0.1200	0.1897	0.1621	0.1830	0.1773	0.1429	0.1303	0.1622	0.1549	0.1579	0.1139	0.1454	0.1034	0.1377	0.1319	0.1128	0.1341	0.1328	0.1288	0.1770	0.1331	0.1619	0.1669	0.2387	0.0894	0.1373	0.1183	0.1402	0.1510	0.1221	0.1026	0.1507	0.1451	0.1782	0.1423	0.1026	0.1231	0.1556	0.1156	0.1185	0.1351	0.1173	0.1186	0.1347	0.1726	0.1385	0.1326	0.1709	0.0943	0.2176	0.1242	0.1319	0.2212	0.1078	0.1231	0.2217	0.2019	0.1324	0.2427	0.2320	0.0988	0.1580	0.1390	0.1346	0.2066	0.1618	0.1293	0.1306	0.2197	0.2484	0.1701	0.2386	0.2357	0.1611	0.1640	0.1715	0.1429	0.1488	0.1512	0.2116	0.1198	0.2363	0.1422	0.2311	0.2299	0.1783	0.1447	0.2044
45=03:41:19	39711	300	0.1901	0.1816	0.1525	0.1993	0.1266	0.1814	0.1535	0.1590	0.1136	0.1959	0.1721	0.1969	0.1923	0.1479	0.1370	0.1700	0.1555	0.1686	0.1249	0.1515	0.1001	0.1425	0.1405	0.1304	0.1382	0.1340	0.1280	0.1788	0.1368	0.1700	0.1690	0.2436	0.0905	0.1395	0.1189	0.1441	0.1505	0.1247	0.1038	0.1595	0.1546	0.1861	0.1454	0.1063	0.1275	0.1635	0.1139	0.1176	0.1346	0.1207	0.1231	0.1377	0.1747	0.1406	0.1387	0.1770	0.0949	0.2216	0.1278	0.1334	0.2355	0.1112	0.1301	0.2271	0.2053	0.1349	0.2559	0.2404	0.0963	0.1644	0.1428	0.1313	0.2143	0.1703	0.1286	0.1341	0.2273	0.2491	0.1721	0.2427	0.2410	0.1665	0.1654	0.1765	0.1427	0.1525	0.1542	0.2211	0.1248	0.2442	0.1438	0.2400	0.2375	0.1858	0.1478	0.1979
46=03:56:04	40596	301	0.1930	0.1753	0.1543	0.2069	0.1304	0.1842	0.1528	0.1619	0.1152	0.1970	0.1699	0.1527	0.1873	0.1545	0.1326	0.1733	0.1579	0.1737	0.1245	0.1537	0.0976	0.1479	0.1364	0.1059	0.1416	0.1388	0.1328	0.1811	0.1389	0.1782	0.1740	0.2454	0.0904	0.1418	0.1199	0.1437	0.1545	0.1260	0.1057	0.1619	0.1535	0.1895	0.1476	0.1070	0.1226	0.1641	0.1145	0.1150	0.1415	0.1216	0.1240	0.1425	0.1819	0.1433	0.1415	0.1813	0.0965	0.2253	0.1270	0.1323	0.2301	0.1114	0.1331	0.2314	0.2110	0.1370	0.2591	0.2444	0.0973	0.1644	0.1419	0.1277	0.2105	0.1746	0.1342	0.1375	0.2331	0.2554	0.1778	0.2494	0.2414	0.1697	0.1687	0.1796	0.1497	0.1573	0.1564	0.2247	0.1273	0.2495	0.1462	0.2431	0.2400	0.1919	0.1486	0.2078
47=04:10:49	41482	300	0.2022	0.1887	0.1576	0.2126	0.1310	0.1896	0.1558	0.1648	0.1160	0.2039	0.1730	0.1965	0.1927	0.1505	0.1386	0.1820	0.1686	0.1746	0.1230	0.1558	0.1015	0.1467	0.1427	0.1434	0.1456	0.1377	0.1387	0.1902	0.1420	0.1821	0.1814	0.2479	0.0896	0.1420	0.1213	0.1479	0.1618	0.1322	0.1089	0.1663	0.1562	0.1994	0.1522	0.1104	0.1282	0.1712	0.1190	0.1154	0.1431	0.1245	0.1264	0.1444	0.1892	0.1470	0.1431	0.1819	0.0943	0.2257	0.1280	0.1390	0.2323	0.1138	0.1335	0.2362	0.2170	0.1376	0.2618	0.2492	0.0979	0.1627	0.1459	0.1301	0.2150	0.1776	0.1360	0.1405	0.2350	0.2590	0.1831	0.2516	0.2477	0.1719	0.1738	0.1847	0.1543	0.1577	0.1618	0.2267	0.1281	0.2514	0.1477	0.2443	0.2429	0.1915	0.1516	0.2053
48=04:25:34	42367	298	0.2018	0.1889	0.1604	0.2178	0.1364	0.1979	0.1595	0.1701	0.1183	0.2081	0.1759	0.2010	0.1981	0.1620	0.1382	0.1871	0.1714	0.1816	0.1261	0.1611	0.1018	0.1500	0.1397	0.1289	0.1468	0.1409	0.1418	0.1959	0.1436	0.1890	0.1872	0.2615	0.0905	0.1458	0.1241	0.1479	0.1647	0.1332	0.1100	0.1720	0.1600	0.2058	0.1584	0.1131	0.1255	0.1730	0.1175	0.1163	0.1486	0.1276	0.1277	0.1478	0.1934	0.1535	0.1487	0.1889	0.0963	0.2368	0.1296	0.1409	0.2391	0.1156	0.1363	0.2412	0.2250	0.1409	0.2671	0.2535	0.0985	0.1673	0.1457	0.1332	0.2265	0.1873	0.1436	0.1443	0.2416	0.2640	0.1889	0.2601	0.2508	0.1778	0.1767	0.1920	0.1585	0.1667	0.1683	0.2318	0.1311	0.2596	0.1542	0.2502	0.2468	0.1965	0.1556	0.2156
49=04:40:19	43252	298	0.2087	0.1974	0.1664	0.2282	0.1376	0.2045	0.1662	0.1757	0.1150	0.2145	0.1799	0.2010	0.2045	0.1559	0.1474	0.1961	0.1735	0.1822	0.1330	0.1668	0.0990	0.1503	0.1469	0.1434	0.1529	0.1451	0.1414	0.2056	0.1507	0.1992	0.1949	0.2665	0.0904	0.1486	0.1252	0.1550	0.1662	0.1362	0.1111	0.1766	0.1670	0.2141	0.1599	0.1147	0.1272	0.1769	0.1204	0.1233	0.1484	0.1300	0.1340	0.1531	0.1974	0.1578	0.1552	0.1945	0.0950	0.2391	0.1345	0.1453	0.2440	0.1167	0.1418	0.2485	0.2250	0.1415	0.2754	0.2597	0.0985	0.1674	0.1500	0.1396	0.2290	0.1921	0.1464	0.1480	0.2477	0.2712	0.1906	0.2614	0.2566	0.1830	0.1859	0.1991	0.1628	0.1714	0.1727	0.2363	0.1375	0.2627	0.1551	0.2518	0.2526	0.2053	0.1577	0.2271
50=04:55:04	44137	301	0.2125	0.1937	0.1663	0.2371	0.1403	0.2047	0.1664	0.1798	0.1153	0.2163	0.1815	0.1997	0.2111	0.1654	0.1519	0.1971	0.1791	0.1934	0.1328	0.1680	0.1000	0.1578	0.1475	0.1203	0.1537	0.1482	0.1482	0.2078	0.1523	0.2050	0.1997	0.2683	0.0895	0.1493	0.1265	0.1572	0.1739	0.1377	0.1141	0.1851	0.1697	0.2187	0.1635	0.1189	0.1279	0.1807	0.1230	0.1169	0.1528	0.1323	0.1363	0.1578	0.2065	0.1581	0.1566	0.1976	0.0953	0.2401	0.1312	0.1462	0.2474	0.1208	0.1415	0.2491	0.2321	0.1476	0.2790	0.2630	0.0991	0.1710	0.1492	0.1305	0.2343	0.1954	0.1494	0.1503	0.2521	0.2786	0.1959	0.2638	0.2601	0.1866	0.1870	0.2035	0.1645	0.1733	0.1759	0.2429	0.1368	0.2633	0.1584	0.2572	0.2550	0.2089	0.1587	0.2256
51=05:09:49	45022	300	0.2166	0.1962	0.1678	0.2427	0.1442	0.2117	0.1695	0.1845	0.1185	0.2218	0.1833	0.2003	0.2099	0.1690	0.1519	0.2007	0.1815	0.1952	0.1345	0.1736	0.0978	0.1616	0.1458	0.1110	0.1593	0.1500	0.1518	0.2155	0.1545	0.2092	0.2020	0.2755	0.0892	0.1537	0.1264	0.1586	0.1793	0.1412	0.1153	0.1869	0.1726	0.2260	0.1677	0.1199	0.1241	0.1815	0.1220	0.1224	0.1660	0.1353	0.1381	0.1597	0.2087	0.1640	0.1606	0.2024	0.0959	0.2451	0.1326	0.1473	0.2500	0.1210	0.1464	0.2538	0.2353	0.1487	0.2826	0.2681	0.0966	0.1722	0.1499	0.1373	0.2376	0.2043	0.1554	0.1540	0.2576	0.2788	0.1989	0.2698	0.2590	0.1916	0.1895	0.2131	0.1704	0.1806	0.1813	0.2460	0.1421	0.2718	0.1575	0.2615	0.2596	0.2150	0.1608	0.2301
52=05:24:34	45907	300	0.2230	0.2088	0.1706	0.2522	0.1422	0.2195	0.1752	0.1882	0.1142	0.2282	0.1859	0.1904	0.2247	0.1713	0.1600	0.2084	0.1884	0.1957	0.1408	0.1803	0.0986	0.1580	0.1542	0.1236	0.1631	0.1523	0.1547	0.2256	0.1611	0.2151	0.2144	0.2790	0.0896	0.1529	0.1289	0.1636	0.1808	0.1471	0.1171	0.1927	0.1798	0.2391	0.1732	0.1211	0.1303	0.1880	0.1253	0.1242	0.1654	0.1395	0.1407	0.1655	0.2168	0.1700	0.1688	0.2081	0.0934	0.2481	0.1363	0.1540	0.2544	0.1225	0.1469	0.2620	0.2417	0.1481	0.2875	0.2717	0.0991	0.1719	0.1560	0.1397	0.2451	0.2126	0.1606	0.1586	0.2586	0.2812	0.2045	0.2745	0.2681	0.1978	0.2015	0.2180	0.1748	0.1868	0.1860	0.2470	0.1469	0.2742	0.1642	0.2620	0.2612	0.2214	0.1670	0.2477
53=05:39:15	46788	301	0.2314	0.2097	0.1736	0.2658	0.1483	0.2234	0.1799	0.1944	0.1177	0.2321	0.1914	0.1896	0.2272	0.1778	0.1620	0.2143	0.1938	0.2099	0.1452	0.1820	0.0981	0.1630	0.1518	0.1081	0.1657	0.1603	0.1585	0.2329	0.1661	0.2269	0.2237	0.2825	0.0910	0.1569	0.1275	0.1636	0.1863	0.1488	0.1203	0.2050	0.1856	0.2466	0.1730	0.1253	0.1292	0.1897	0.1260	0.1248	0.1670	0.1453	0.1464	0.1738	0.2232	0.1732	0.1729	0.2147	0.0941	0.2486	0.1367	0.1553	0.2601	0.1264	0.1522	0.2692	0.2444	0.1522	0.2898	0.2765	0.0999	0.1748	0.1560	0.1359	0.2498	0.2193	0.1615	0.1643	0.2644	0.2860	0.2094	0.2756	0.2732	0.2003	0.2044	0.2243	0.1808	0.1916	0.1880	0.2540	0.1503	0.2802	0.1670	0.2681	0.2661	0.2275	0.1709	0.2601
54=05:53:56	47669	301	0.2336	0.2118	0.1774	0.2702	0.1493	0.2311	0.1849	0.1970	0.1170	0.2427	0.1952	0.2043	0.2320	0.1808	0.1645	0.2236	0.1965	0.2095	0.1477	0.1911	0.0966	0.1646	0.1563	0.1172	0.1709	0.1599	0.1636	0.2383	0.1702	0.2319	0.2284	0.2888	0.0907	0.1599	0.1304	0.1691	0.1912	0.1547	0.1226	0.2071	0.1899	0.2570	0.1793	0.1274	0.1300	0.1994	0.1296	0.1211	0.1701	0.1449	0.1510	0.1745	0.2312	0.1780	0.1801	0.2194	0.0956	0.2571	0.1400	0.1610	0.2628	0.1272	0.1523	0.2726	0.2487	0.1566	0.2923	0.2844	0.0998	0.1776	0.1595	0.1414	0.2583	0.2229	0.1702	0.1683	0.2695	0.2900	0.2161	0.2810	0.2771	0.2057	0.2125	0.2328	0.1855	0.1951	0.1933	0.2574	0.1552	0.2845	0.1711	0.2730	0.2687	0.2361	0.1730	0.2617
55=06:08:43	48555	301	0.2483	0.2263	0.1768	0.2797	0.1515	0.2392	0.1904	0.2034	0.1167	0.2477	0.1994	0.1965	0.2414	0.1789	0.1690	0.2339	0.2027	0.2108	0.1524	0.1956	0.0878	0.1645	0.1592	0.1243	0.1766	0.1606	0.1637	0.2504	0.1725	0.2375	0.2347	0.2960	0.0901	0.1599	0.1301	0.1675	0.1953	0.1580	0.1244	0.2112	0.1964	0.2621	0.1849	0.1288	0.1314	0.2056	0.1292	0.1215	0.1707	0.1487	0.1555	0.1787	0.2340	0.1852	0.1827	0.2243	0.0955	0.2583	0.1410	0.1630	0.2671	0.1275	0.1536	0.2743	0.2551	0.1544	0.2981	0.2866	0.0994	0.1783	0.1586	0.1376	0.2612	0.2295	0.1718	0.1704	0.2733	0.2969	0.2192	0.2841	0.2781	0.2121	0.2164	0.2386	0.1902	0.1984	0.1968	0.2617	0.1600	0.2902	0.1731	0.2746	0.2708	0.2426	0.1780	0.2603
56=06:23:28	49440	300	0.2543	0.2255	0.1786	0.2962	0.1569	0.2440	0.1940	0.2095	0.1215	0.2517	0.2029	0.2076	0.2409	0.1894	0.1709	0.2364	0.2082	0.2213	0.1552	0.1973	0.0902	0.1740	0.1602	0.1142	0.1794	0.1650	0.1682	0.2555	0.1781	0.2525	0.2461	0.3008	0.0898	0.1643	0.1314	0.1760	0.2051	0.1593	0.1288	0.2222	0.2026	0.2684	0.1898	0.1348	0.1319	0.2053	0.1348	0.1242	0.1801	0.1510	0.1576	0.1870	0.2426	0.1887	0.1903	0.2357	0.0962	0.2615	0.1426	0.1689	0.2704	0.1322	0.1565	0.2792	0.2574	0.1606	0.3015	0.2865	0.1018	0.1823	0.1629	0.1341	0.2607	0.2386	0.1804	0.1759	0.2790	0.2992	0.2239	0.2870	0.2842	0.2200	0.2214	0.2487	0.1936	0.2020	0.2000	0.2627	0.1656	0.2903	0.1774	0.2799	0.2769	0.2477	0.1811	0.2679
57=06:38:13	50325	300	0.2531	0.2314	0.1830	0.3028	0.1624	0.2523	0.2002	0.2220	0.1027	0.2595	0.2042	0.2055	0.2504	0.1984	0.1749	0.2413	0.2152	0.2337	0.1556	0.2062	0.0896	0.1758	0.1549	0.1211	0.1869	0.1693	0.1712	0.2592	0.1823	0.2558	0.2535	0.3085	0.0922	0.1717	0.1333	0.1798	0.2107	0.1609	0.1336	0.2328	0.2049	0.2763	0.1914	0.1368	0.1291	0.2116	0.1322	0.1247	0.1845	0.1542	0.1601	0.1904	0.2537	0.1946	0.1970	0.2405	0.0976	0.2691	0.1447	0.1712	0.2688	0.1360	0.1547	0.2879	0.2666	0.1643	0.3049	0.2921	0.0977	0.1836	0.1599	0.1340	0.2708	0.2479	0.1868	0.1790	0.2887	0.3067	0.2317	0.2975	0.2900	0.2248	0.2240	0.2640	0.1997	0.2070	0.2038	0.2720	0.1673	0.2981	0.1794	0.2881	0.2773	0.2522	0.1832	0.2863
58=06:52:58	51210	300	0.2642	0.2342	0.1834	0.3149	0.1630	0.2577	0.2099	0.2252	0.1227	0.2620	0.2089	0.2053	0.2598	0.2016	0.1771	0.2521	0.2146	0.2383	0.1614	0.2103	0.0857	0.1787	0.1624	0.1190	0.1871	0.1719	0.1703	0.2643	0.1859	0.2625	0.2582	0.3083	0.0937	0.1704	0.1335	0.1813	0.2098	0.1668	0.1320	0.2370	0.2116	0.2777	0.1948	0.1395	0.1301	0.2125	0.1337	0.1286	0.1933	0.1566	0.1629	0.1963	0.2569	0.1969	0.1987	0.2476	0.0973	0.2678	0.1474	0.1746	0.2735	0.1373	0.1578	0.2824	0.2661	0.1648	0.3095	0.2890	0.0982	0.1856	0.1635	0.1353	0.2754	0.2552	0.1918	0.1817	0.2879	0.3083	0.2344	0.2968	0.2865	0.2307	0.2275	0.2675	0.1977	0.2099	0.2060	0.2744	0.1732	0.2952	0.1810	0.2870	0.2804	0.2561	0.1874	0.2945
59=07:07:39	52091	300	0.2718	0.2361	0.1824	0.3173	0.1641	0.2671	0.2128	0.2271	0.1202	0.2682	0.2142	0.2136	0.2675	0.2004	0.1787	0.2633	0.2260	0.2468	0.1694	0.2199	0.0907	0.1804	0.1671	0.1217	0.2039	0.1739	0.1695	0.2737	0.1908	0.2695	0.2710	0.3104	0.0900	0.1741	0.1365	0.1858	0.2189	0.1719	0.1380	0.2464	0.2205	0.2932	0.2058	0.1443	0.1357	0.2234	0.1393	0.1328	0.1936	0.1600	0.1635	0.2014	0.2590	0.2061	0.2051	0.2499	0.0980	0.2679	0.1505	0.1807	0.2790	0.1405	0.1587	0.2881	0.2704	0.1697	0.3126	0.2983	0.1029	0.1897	0.1698	0.1533	0.2797	0.2548	0.1981	0.1867	0.2860	0.3111	0.2335	0.2998	0.2875	0.2359	0.2371	0.2772	0.2033	0.2147	0.2140	0.2732	0.1795	0.3009	0.1925	0.2862	0.2859	0.2662	0.1979	0.2949
60=07:22:20	52973	298	0.2855	0.2386	0.1838	0.3319	0.1694	0.2757	0.2151	0.2371	0.1225	0.2739	0.2138	0.1973	0.2750	0.2081	0.1737	0.2762	0.2336	0.2550	0.1695	0.2245	0.0904	0.1854	0.1624	0.1218	0.2048	0.1838	0.1763	0.2762	0.1957	0.2771	0.2787	0.3209	0.0902	0.1782	0.1353	0.1877	0.2243	0.1767	0.1429	0.2557	0.2238	0.2959	0.2075	0.1486	0.1309	0.2241	0.1392	0.1265	0.1979	0.1665	0.1661	0.2073	0.2726	0.2088	0.2134	0.2576	0.0982	0.2753	0.1491	0.1822	0.2756	0.1449	0.1589	0.2981	0.2769	0.1723	0.3134	0.3029	0.0997	0.1886	0.1665	0.1423	0.2758	0.2648	0.2057	0.1937	0.2951	0.3098	0.2433	0.3039	0.2946	0.2390	0.2374	0.2832	0.2120	0.2179	0.2140	0.2813	0.1815	0.3102	0.1948	0.2925	0.2849	0.2680	0.1968	0.3032
61=07:37:01	53854	298	0.2896	0.2459	0.1910	0.3355	0.1705	0.2832	0.2268	0.2408	0.1193	0.2764	0.2248	0.2148	0.2930	0.2159	0.1839	0.2839	0.2414	0.2593	0.1794	0.2341	0.0910	0.1864	0.1724	0.1205	0.2105	0.1826	0.1751	0.2846	0.2045	0.2816	0.2839	0.3177	0.0911	0.1803	0.1391	0.1947	0.2312	0.1805	0.1451	0.2612	0.2320	0.3052	0.2162	0.1524	0.1370	0.2268	0.1438	0.1363	0.2033	0.1682	0.1683	0.2155	0.2734	0.2182	0.2207	0.2619	0.0970	0.2732	0.1556	0.1891	0.2880	0.1457	0.1605	0.2964	0.2784	0.1763	0.3177	0.3055	0.1017	0.1925	0.1734	0.1537	0.2930	0.2774	0.2129	0.1997	0.2946	0.3174	0.2440	0.3072	0.2937	0.2445	0.2493	0.2980	0.2144	0.2241	0.2215	0.2789	0.1907	0.3078	0.2033	0.2919	0.2896	0.2761	0.2058	0.3196
62=07:51:42	54735	301	0.2943	0.2544	0.1881	0.3424	0.1747	0.2931	0.2303	0.2463	0.1160	0.2809	0.2190	0.2034	0.2957	0.2143	0.1860	0.2943	0.2482	0.2679	0.1815	0.2413	0.0910	0.1890	0.1720	0.1208	0.2116	0.1879	0.1775	0.2906	0.2102	0.2851	0.2998	0.3257	0.0915	0.1812	0.1360	0.1939	0.2438	0.1884	0.1495	0.2717	0.2403	0.3153	0.2186	0.1548	0.1338	0.2306	0.1437	0.1262	0.2068	0.1769	0.1674	0.2192	0.2809	0.2265	0.2312	0.2645	0.0967	0.2808	0.1548	0.1918	0.2799	0.1476	0.1611	0.3051	0.2842	0.1790	0.3217	0.3096	0.1001	0.1911	0.1700	0.1416	0.2838	0.2820	0.2247	0.2099	0.2996	0.3201	0.2509	0.3081	0.3031	0.2485	0.2535	0.3040	0.2152	0.2254	0.2222	0.2838	0.1916	0.3102	0.2038	0.2966	0.2848	0.2804	0.2075	0.3149
63=08:06:27	55620	298	0.3072	0.2624	0.1883	0.3556	0.1812	0.3030	0.2360	0.2526	0.1226	0.2837	0.2254	0.2164	0.3034	0.2249	0.1821	0.3008	0.2587	0.2758	0.1815	0.2445	0.0917	0.1952	0.1720	0.1225	0.2198	0.1935	0.1802	0.2991	0.2162	0.2966	0.3087	0.3282	0.0896	0.1849	0.1410	0.2004	0.2493	0.1885	0.1534	0.2817	0.2448	0.3208	0.2239	0.1598	0.1347	0.2330	0.1483	0.1317	0.2157	0.1794	0.1709	0.2318	0.2903	0.2356	0.2376	0.2720	0.0989	0.2824	0.1550	0.1973	0.2822	0.1527	0.1614	0.3081	0.2903	0.1838	0.3276	0.3104	0.1042	0.1934	0.1712	0.1511	0.2900	0.2896	0.2266	0.2158	0.3052	0.3282	0.2536	0.3165	0.3055	0.2521	0.2590	0.3143	0.2210	0.2300	0.2265	0.2903	0.1975	0.3170	0.2118	0.3014	0.2940	0.2825	0.2140	0.3246
64=08:21:12	56505	301	0.3143	0.2628	0.1912	0.3574	0.1831	0.3089	0.2387	0.2627	0.1211	0.2865	0.2277	0.1589	0.3099	0.2281	0.1858	0.3088	0.2645	0.2813	0.1876	0.2525	0.0892	0.1937	0.1717	0.1326	0.2292	0.1953	0.1791	0.3011	0.2203	0.2994	0.3085	0.3276	0.0905	0.1871	0.1394	0.2011	0.2560	0.1942	0.1545	0.2843	0.2530	0.3184	0.2323	0.1605	0.1324	0.2328	0.1493	0.1313	0.2213	0.1871	0.1760	0.2372	0.2921	0.2409	0.2433	0.2760	0.1022	0.2797	0.1560	0.1997	0.2791	0.1556	0.1636	0.3055	0.2889	0.1871	0.3261	0.3060	0.1028	0.1936	0.1710	0.1425	0.3024	0.2983	0.2361	0.2199	0.3071	0.3255	0.2547	0.3144	0.3015	0.2611	0.2576	0.3167	0.2198	0.2313	0.2269	0.2893	0.2012	0.3157	0.2170	0.2992	0.2960	0.2881	0.2158	0.3460
65=08:35:57	57390	301	0.3322	0.2697	0.1877	0.3661	0.1905	0.3204	0.2529	0.2716	0.1251	0.2981	0.2343	0.2090	0.3199	0.2365	0.1858	0.3231	0.2702	0.2955	0.1950	0.2627	0.0926	0.1972	0.1755	0.1245	0.2310	0.2006	0.1794	0.3067	0.2253	0.3060	0.3213	0.3350	0.0923	0.1913	0.1444	0.2070	0.2676	0.2039	0.1569	0.2971	0.2603	0.3288	0.2428	0.1675	0.1344	0.2433	0.1536	0.1326	0.2353	0.1935	0.1736	0.2432	0.2989	0.2493	0.2542	0.2795	0.1038	0.2900	0.1594	0.2068	0.2826	0.1602	0.1649	0.3134	0.2945	0.1926	0.3311	0.3174	0.1043	0.1982	0.1767	0.1428	0.2946	0.3052	0.2449	0.2307	0.3084	0.3290	0.2631	0.3137	0.3061	0.2633	0.2638	0.3265	0.2284	0.2368	0.2321	0.2959	0.2081	0.3228	0.2214	0.3056	0.2965	0.2934	0.2257	0.3338
66=08:50:43	58275	301	0.3460	0.2682	0.1893	0.3721	0.1875	0.3261	0.2526	0.2784	0.1234	0.2948	0.2335	0.2171	0.3312	0.2403	0.1868	0.3205	0.2766	0.2949	0.1963	0.2671	0.0891	0.2010	0.1790	0.1399	0.2449	0.2014	0.1800	0.3113	0.2277	0.3128	0.3228	0.3360	0.0904	0.1936	0.1476	0.2126	0.2716	0.2023	0.1585	0.2951	0.2654	0.3293	0.2435	0.1687	0.1375	0.2409	0.1532	0.1441	0.2429	0.1929	0.1716	0.2487	0.3017	0.2546	0.2544	0.2850	0.1067	0.2875	0.1616	0.2112	0.2877	0.1593	0.1629	0.3050	0.2929	0.1926	0.3299	0.3115	0.1051	0.2004	0.1796	0.1566	0.3009	0.3035	0.2489	0.2320	0.3058	0.3300	0.2603	0.3200	0.3015	0.2674	0.2683	0.3323	0.2303	0.2370	0.2339	0.2906	0.2102	0.3193	0.2274	0.3037	0.2998	0.2995	0.2309	0.3469
67=09:05:28	59160	298	0.3450	0.2860	0.1939	0.3859	0.1919	0.3383	0.2700	0.2945	0.1264	0.3063	0.2396	0.2282	0.3426	0.2462	0.1910	0.3361	0.2856	0.3043	0.2066	0.2828	0.0936	0.2110	0.1866	0.1379	0.2495	0.2091	0.1823	0.3235	0.2397	0.3204	0.3356	0.3435	0.0921	0.1998	0.1509	0.2207	0.2869	0.2104	0.1607	0.3096	0.2762	0.3409	0.2576	0.1784	0.1412	0.2476	0.1581	0.1379	0.2452	0.1990	0.1760	0.2627	0.3134	0.2689	0.2744	0.2925	0.1071	0.2939	0.1669	0.2218	0.2866	0.1638	0.1665	0.3163	0.2998	0.2032	0.3342	0.3194	0.1074	0.2019	0.1806	0.1587	0.3129	0.3135	0.2492	0.2439	0.3175	0.3356	0.2695	0.3217	0.3123	0.2745	0.2775	0.3471	0.2367	0.2458	0.2374	0.2982	0.2178	0.3280	0.2354	0.3079	0.2982	0.3060	0.2423	0.3572
68=09:20:09	60041	298	0.3523	0.2849	0.1973	0.3912	0.1964	0.3423	0.2811	0.2988	0.1275	0.3061	0.2447	0.2173	0.3414	0.2541	0.1892	0.3469	0.2912	0.3105	0.2117	0.2894	0.0903	0.2123	0.1851	0.1279	0.2573	0.2139	0.1850	0.3214	0.2446	0.3243	0.3459	0.3431	0.0920	0.2011	0.1518	0.2234	0.2863	0.2180	0.1619	0.3155	0.2829	0.3439	0.2610	0.1825	0.1359	0.2508	0.1590	0.1374	0.2531	0.2061	0.1787	0.2671	0.3166	0.2759	0.2812	0.2963	0.1013	0.2986	0.1678	0.2259	0.2855	0.1649	0.1663	0.3180	0.2993	0.2082	0.3352	0.3253	0.1054	0.1990	0.1814	0.1496	0.3100	0.3200	0.2589	0.2513	0.3181	0.3360	0.2721	0.3259	0.3114	0.2748	0.2792	0.3503	0.2375	0.2478	0.2373	0.3006	0.2234	0.3316	0.2375	0.3115	0.3028	0.3078	0.2447	0.3514
69=09:34:50	60922	298	0.3731	0.2913	0.1961	0.3988	0.2017	0.3545	0.2860	0.3091	0.1265	0.3112	0.2449	0.2178	0.3553	0.2610	0.1918	0.3525	0.3021	0.3162	0.2145	0.2932	0.0904	0.2123	0.1873	0.1411	0.2647	0.2145	0.1858	0.3321	0.2506	0.3295	0.3532	0.3501	0.0908	0.2057	0.1511	0.2260	0.2963	0.2257	0.1635	0.3221	0.2875	0.3505	0.2679	0.1852	0.1390	0.2536	0.1615	0.1412	0.2606	0.2148	0.1796	0.2753	0.3237	0.2840	0.2892	0.2994	0.1017	0.3011	0.1671	0.2298	0.2883	0.1708	0.1691	0.3213	0.3046	0.2110	0.3418	0.3235	0.1058	0.2044	0.1826	0.1504	0.3105	0.3284	0.2660	0.2600	0.3223	0.3448	0.2782	0.3254	0.3187	0.2826	0.2854	0.3589	0.2382	0.2504	0.2402	0.3067	0.2252	0.3295	0.2447	0.3164	0.3052	0.3096	0.2549	0.3627
70=09:49:35	61807	300	0.3742	0.2987	0.1958	0.3962	0.2020	0.3564	0.2948	0.3137	0.1261	0.3164	0.2492	0.2273	0.3648	0.2659	0.1927	0.3632	0.3075	0.3230	0.2212	0.3106	0.0908	0.2173	0.1891	0.1352	0.2739	0.2205	0.1864	0.3347	0.2539	0.3311	0.3569	0.3453	0.0903	0.2086	0.1520	0.2286	0.3036	0.2327	0.1650	0.3294	0.2953	0.3568	0.2788	0.1922	0.1384	0.2578	0.1634	0.1417	0.2626	0.2182	0.1813	0.2796	0.3314	0.2896	0.2948	0.2988	0.0987	0.3013	0.1702	0.2327	0.2873	0.1721	0.1675	0.3290	0.3088	0.2190	0.3418	0.3287	0.1061	0.2063	0.1839	0.1529	0.3101	0.3332	0.2734	0.2659	0.3240	0.3380	0.2803	0.3300	0.3163	0.2793	0.2841	0.3589	0.2448	0.2549	0.2435	0.3052	0.2315	0.3376	0.2485	0.3149	0.3054	0.3167	0.2568	0.3673
71=10:04:20	62692	298	0.3784	0.3034	0.1973	0.4123	0.2042	0.3668	0.3036	0.3237	0.1249	0.3165	0.2551	0.2203	0.3721	0.2770	0.1910	0.3703	0.3098	0.3268	0.2280	0.3091	0.0908	0.2194	0.1932	0.1363	0.2867	0.2309	0.1840	0.3393	0.2580	0.3419	0.3572	0.3512	0.0891	0.2076	0.1527	0.2346	0.3061	0.2361	0.1653	0.3338	0.3053	0.3544	0.2865	0.1916	0.1373	0.2530	0.1636	0.1432	0.2743	0.2245	0.1820	0.2866	0.3308	0.3001	0.2963	0.3060	0.0998	0.3017	0.1705	0.2372	0.2848	0.1733	0.1698	0.3239	0.3146	0.2208	0.3472	0.3257	0.1057	0.2034	0.1858	0.1518	0.3160	0.3410	0.2792	0.2728	0.3301	0.3437	0.2782	0.3345	0.3160	0.2859	0.2847	0.3711	0.2446	0.2582	0.2480	0.3060	0.2356	0.3367	0.2500	0.3140	0.3113	0.3204	0.2597	0.3653
72=10:19:05	63577	300	0.3844	0.3141	0.2010	0.4154	0.2108	0.3721	0.3186	0.3348	0.1266	0.3262	0.2599	0.2260	0.3783	0.2850	0.1951	0.3785	0.3163	0.3340	0.2363	0.3205	0.0874	0.2229	0.1956	0.1320	0.2889	0.2336	0.1866	0.3443	0.2678	0.3432	0.3726	0.3564	0.0942	0.2158	0.1556	0.2442	0.3106	0.2495	0.1668	0.3439	0.3090	0.3624	0.2873	0.2008	0.1392	0.2640	0.1669	0.1459	0.2732	0.2344	0.1852	0.2930	0.3392	0.3076	0.3131	0.3107	0.1052	0.3075	0.1740	0.2471	0.2908	0.1785	0.1705	0.3280	0.3093	0.2283	0.3435	0.3351	0.1071	0.2073	0.1888	0.1517	0.3127	0.3407	0.2816	0.2797	0.3291	0.3404	0.2875	0.3316	0.3237	0.2874	0.2938	0.3775	0.2476	0.2598	0.2437	0.3078	0.2383	0.3391	0.2549	0.3185	0.3050	0.3225	0.2639	0.3772
73=10:33:46	64459	301	0.3993	0.3108	0.1957	0.4092	0.2074	0.3725	0.3229	0.3325	0.1198	0.3195	0.2639	0.2264	0.3854	0.2909	0.1983	0.3823	0.3224	0.3372	0.2483	0.3322	0.0900	0.2261	0.2025	0.1395	0.3009	0.2332	0.1841	0.3454	0.2717	0.3393	0.3736	0.3478	0.0902	0.2154	0.1583	0.2462	0.3171	0.2546	0.1683	0.3403	0.3141	0.3679	0.2998	0.2053	0.1434	0.2723	0.1735	0.1534	0.2800	0.2363	0.1817	0.2938	0.3348	0.3075	0.3121	0.3057	0.1051	0.3003	0.1780	0.2548	0.2872	0.1786	0.1700	0.3274	0.3103	0.2299	0.3414	0.3310	0.1125	0.2109	0.1950	0.1518	0.3131	0.3404	0.2844	0.2852	0.3247	0.3341	0.2822	0.3308	0.3206	0.2885	0.2960	0.3766	0.2499	0.2611	0.2477	0.3004	0.2421	0.3367	0.2606	0.3126	0.3104	0.3272	0.2758	0.3690
74=10:48:31	65344	300	0.3982	0.3240	0.2012	0.4241	0.2115	0.3864	0.3327	0.3415	0.1256	0.3223	0.2625	0.2288	0.3989	0.3000	0.1997	0.3896	0.3294	0.3396	0.2520	0.3372	0.0908	0.2265	0.2015	0.1502	0.3040	0.2384	0.1883	0.3544	0.2734	0.3507	0.3818	0.3603	0.0907	0.2183	0.1611	0.2560	0.3321	0.2652	0.1685	0.3479	0.3206	0.3731	0.3012	0.2093	0.1440	0.2671	0.1734	0.1556	0.2931	0.2448	0.1829	0.3048	0.3476	0.3208	0.3196	0.3156	0.1007	0.3072	0.1804	0.2645	0.2898	0.1803	0.1746	0.3338	0.3166	0.2384	0.3502	0.3336	0.1119	0.2075	0.1958	0.1713	0.3289	0.3568	0.2901	0.2894	0.3305	0.3506	0.2908	0.3372	0.3248	0.2967	0.3022	0.3953	0.2534	0.2642	0.2514	0.3116	0.2496	0.3382	0.2677	0.3172	0.3146	0.3276	0.2847	0.4068
75=11:03:16	66229	301	0.4097	0.3266	0.2023	0.4274	0.2159	0.3932	0.3396	0.3520	0.1211	0.3258	0.2703	0.2190	0.4005	0.3134	0.2015	0.3999	0.3372	0.3496	0.2637	0.3394	0.0860	0.2329	0.2054	0.1429	0.3073	0.2477	0.1911	0.3568	0.2768	0.3541	0.3813	0.3584	0.0925	0.2204	0.1584	0.2541	0.3345	0.2708	0.1733	0.3570	0.3323	0.3715	0.3093	0.2172	0.1430	0.2678	0.1740	0.1501	0.3059	0.2560	0.1843	0.3112	0.3506	0.3250	0.3259	0.3222	0.0995	0.3064	0.1816	0.2681	0.2876	0.1881	0.1744	0.3286	0.3220	0.2414	0.3515	0.3302	0.1064	0.2100	0.1917	0.1588	0.3193	0.3626	0.3101	0.2981	0.3332	0.3506	0.2921	0.3397	0.3184	0.3006	0.2995	0.3926	0.2499	0.2641	0.2570	0.3112	0.2516	0.3422	0.2715	0.3216	0.3151	0.3291	0.2849	0.3834
76=11:18:01	67114	298	0.4192	0.3278	0.2017	0.4332	0.2227	0.3966	0.3468	0.3567	0.1222	0.3337	0.2758	0.2166	0.4132	0.3187	0.2042	0.4051	0.3425	0.3519	0.2703	0.3457	0.0882	0.2395	0.2095	0.1510	0.3192	0.2500	0.1891	0.3564	0.2827	0.3571	0.3971	0.3577	0.0932	0.2272	0.1622	0.2614	0.3426	0.2836	0.1746	0.3585	0.3311	0.3774	0.3121	0.2325	0.1469	0.2702	0.1765	0.1687	0.3077	0.2604	0.1877	0.3153	0.3568	0.3288	0.3388	0.3241	0.1019	0.3087	0.1873	0.2804	0.2908	0.1907	0.1728	0.3307	0.3204	0.2536	0.3469	0.3317	0.1099	0.2162	0.2012	0.1622	0.3270	0.3677	0.3057	0.3028	0.3329	0.3469	0.2971	0.3333	0.3253	0.3044	0.3095	0.3979	0.2565	0.2650	0.2548	0.3154	0.2489	0.3378	0.2762	0.3200	0.3102	0.3344	0.2923	0.3920
77=11:32:42	67995	300	0.4216	0.3436	0.2023	0.4367	0.2266	0.4053	0.3540	0.3724	0.1261	0.3385	0.2827	0.2242	0.4103	0.3256	0.1951	0.4082	0.3495	0.3578	0.2784	0.3527	0.0888	0.2420	0.2066	0.1492	0.3278	0.2546	0.1917	0.3604	0.2886	0.3621	0.3956	0.3674	0.0918	0.2332	0.1651	0.2685	0.3500	0.2838	0.1741	0.3679	0.3446	0.3796	0.3266	0.2369	0.1419	0.2726	0.1796	0.1593	0.3072	0.2686	0.1868	0.3184	0.3609	0.3377	0.3442	0.3282	0.1022	0.3166	0.1846	0.2908	0.2944	0.1947	0.1724	0.3335	0.3272	0.2548	0.3531	0.3365	0.1081	0.2166	0.2019	0.1520	0.3215	0.3640	0.3132	0.3088	0.3398	0.3498	0.3045	0.3402	0.3272	0.3096	0.3058	0.4075	0.2587	0.2746	0.2573	0.3179	0.2538	0.3501	0.2801	0.3297	0.3168	0.3413	0.2949	0.3914
78=11:47:27	68879	300	0.4213	0.3570	0.2053	0.4456	0.2272	0.4132	0.3636	0.3777	0.1195	0.3447	0.2840	0.2232	0.4227	0.3322	0.2041	0.4203	0.3460	0.3603	0.2830	0.3588	0.0872	0.2441	0.2137	0.1394	0.3290	0.2646	0.1939	0.3733	0.2971	0.3657	0.4086	0.3757	0.0955	0.2344	0.1624	0.2810	0.3537	0.2946	0.1730	0.3774	0.3436	0.3885	0.3236	0.2420	0.1463	0.2769	0.1804	0.1616	0.3218	0.2786	0.1916	0.3290	0.3724	0.3461	0.3592	0.3290	0.1003	0.3249	0.1850	0.3000	0.2976	0.1998	0.1764	0.3432	0.3253	0.2614	0.3590	0.3465	0.1098	0.2182	0.2024	0.1561	0.3243	0.3816	0.3187	0.3173	0.3427	0.3544	0.3115	0.3415	0.3382	0.3032	0.3115	0.4182	0.2593	0.2761	0.2562	0.3253	0.2575	0.3565	0.2821	0.3365	0.3139	0.3433	0.2943	0.3957
79=12:02:12	69764	300	0.4399	0.3567	0.2052	0.4501	0.2318	0.4132	0.3740	0.3807	0.1198	0.3427	0.2917	0.2278	0.4348	0.3426	0.2018	0.4199	0.3564	0.3699	0.2912	0.3639	0.0885	0.2484	0.2166	0.1524	0.3412	0.2716	0.1939	0.3757	0.2990	0.3697	0.4128	0.3652	0.0919	0.2405	0.1678	0.2871	0.3661	0.2980	0.1765	0.3818	0.3502	0.3901	0.3320	0.2516	0.1476	0.2834	0.1874	0.1666	0.3174	0.2829	0.1891	0.3381	0.3719	0.3511	0.3633	0.3346	0.0999	0.3182	0.1924	0.3101	0.2976	0.2027	0.1759	0.3377	0.3309	0.2656	0.3611	0.3455	0.1108	0.2212	0.2095	0.1577	0.3254	0.3862	0.3215	0.3236	0.3423	0.3623	0.3073	0.3431	0.3370	0.3074	0.3190	0.4170	0.2636	0.2750	0.2637	0.3244	0.2646	0.3525	0.2883	0.3326	0.3254	0.3460	0.3086	0.3938
80=12:16:57	70649	298	0.4435	0.3688	0.2144	0.4586	0.2301	0.4239	0.3839	0.3999	0.1222	0.3548	0.2947	0.2302	0.4316	0.3565	0.1992	0.4300	0.3622	0.3802	0.3120	0.3753	0.0841	0.2530	0.2165	0.1423	0.3477	0.2735	0.1950	0.3836	0.3108	0.3790	0.4171	0.3789	0.0960	0.2453	0.1663	0.2983	0.3706	0.3054	0.1789	0.3902	0.3670	0.3970	0.3385	0.2585	0.1429	0.2853	0.1879	0.1713	0.3357	0.2928	0.1904	0.3370	0.3819	0.3648	0.3777	0.3413	0.1015	0.3285	0.1924	0.3234	0.2873	0.2085	0.1809	0.3483	0.3318	0.2689	0.3644	0.3526	0.1101	0.2218	0.2047	0.1575	0.3200	0.3958	0.3402	0.3308	0.3498	0.3567	0.3158	0.3526	0.3382	0.3159	0.3119	0.4276	0.2676	0.2805	0.2610	0.3324	0.2664	0.3638	0.2963	0.3407	0.3205	0.3547	0.3054	0.4034
81=12:31:42	71534	298	0.4456	0.3682	0.2091	0.4546	0.2352	0.4240	0.3816	0.3932	0.1220	0.3514	0.2954	0.1867	0.4331	0.3591	0.2048	0.4355	0.3712	0.3834	0.3106	0.3796	0.0861	0.2518	0.2175	0.1529	0.3480	0.2797	0.1956	0.3852	0.3128	0.3742	0.4221	0.3723	0.0949	0.2467	0.1710	0.3002	0.3793	0.3176	0.1804	0.3922	0.3650	0.4016	0.3428	0.2660	0.1455	0.2871	0.1893	0.1727	0.3383	0.2997	0.1895	0.3410	0.3832	0.3667	0.3801	0.3358	0.1010	0.3245	0.1921	0.3243	0.2933	0.2107	0.1803	0.3486	0.3315	0.2739	0.3599	0.3515	0.1106	0.2227	0.2094	0.1621	0.3219	0.3950	0.3387	0.3401	0.3485	0.3592	0.3176	0.3440	0.3474	0.3119	0.3194	0.4274	0.2669	0.2827	0.2624	0.3315	0.2667	0.3617	0.2941	0.3397	0.3200	0.3534	0.3110	0.4121
82=12:46:27	72419	300	0.4471	0.3732	0.2087	0.4589	0.2389	0.4280	0.3829	0.4017	0.1189	0.3487	0.2986	0.2075	0.4473	0.3655	0.2024	0.4361	0.3757	0.3878	0.3167	0.3802	0.0862	0.2609	0.2234	0.1483	0.3495	0.2908	0.1998	0.3802	0.3116	0.3811	0.4203	0.3775	0.0944	0.2495	0.1688	0.3090	0.3790	0.3201	0.1816	0.3954	0.3709	0.3968	0.3530	0.2724	0.1481	0.2904	0.1894	0.1656	0.3358	0.3062	0.1977	0.3472	0.3884	0.3678	0.3801	0.3469	0.1042	0.3244	0.1925	0.3324	0.2932	0.2186	0.1786	0.3428	0.3375	0.2811	0.3623	0.3476	0.1089	0.2258	0.2107	0.1570	0.3307	0.3997	0.3411	0.3363	0.3550	0.3590	0.3242	0.3458	0.3384	0.3203	0.3177	0.4311	0.2653	0.2850	0.2641	0.3363	0.2708	0.3621	0.2974	0.3423	0.3172	0.3531	0.3097	0.4007
83=13:01:08	73300	298	0.4478	0.3701	0.2130	0.4598	0.2385	0.4325	0.3930	0.4062	0.1203	0.3553	0.3053	0.2136	0.4464	0.3637	0.2014	0.4373	0.3783	0.3852	0.3215	0.3811	0.0863	0.2549	0.2237	0.1567	0.3635	0.2866	0.1955	0.3825	0.3170	0.3795	0.4172	0.3727	0.0946	0.2509	0.1748	0.3150	0.3833	0.3236	0.1820	0.3927	0.3731	0.3939	0.3502	0.2796	0.1472	0.2899	0.1934	0.1754	0.3357	0.3081	0.1919	0.3436	0.3810	0.3690	0.3820	0.3434	0.1043	0.3232	0.1987	0.3432	0.2918	0.2170	0.1796	0.3393	0.3337	0.2786	0.3643	0.3451	0.1101	0.2255	0.2149	0.1677	0.3324	0.3916	0.3396	0.3438	0.3484	0.3556	0.3155	0.3460	0.3348	0.3204	0.3158	0.4330	0.2755	0.2853	0.2667	0.3257	0.2748	0.3587	0.3020	0.3378	0.3230	0.3583	0.3235	0.4207
84=13:15:53	74186	300	0.4620	0.3898	0.2057	0.4651	0.2458	0.4435	0.4076	0.4151	0.1147	0.3569	0.3119	0.2237	0.4489	0.3809	0.2138	0.4504	0.3811	0.3921	0.3328	0.3923	0.0914	0.2645	0.2251	0.1684	0.3647	0.3047	0.1992	0.3901	0.3177	0.3816	0.4321	0.3834	0.0945	0.2529	0.1694	0.3339	0.3876	0.3344	0.1795	0.3974	0.3780	0.4033	0.3566	0.2873	0.1480	0.2930	0.1963	0.1767	0.3483	0.3145	0.1928	0.3575	0.3901	0.3797	0.3900	0.3428	0.1012	0.3300	0.2035	0.3566	0.2925	0.2187	0.1825	0.3430	0.3385	0.2852	0.3637	0.3486	0.1119	0.2276	0.2155	0.1661	0.3242	0.4029	0.3422	0.3489	0.3511	0.3643	0.3192	0.3477	0.3412	0.3201	0.3284	0.4447	0.2661	0.2835	0.2709	0.3297	0.2763	0.3591	0.3046	0.3393	0.3279	0.3539	0.3242	0.4113
85=13:30:38	75071	301	0.4701	0.3839	0.2109	0.4676	0.2431	0.4446	0.4044	0.4185	0.1190	0.3556	0.3142	0.2110	0.4551	0.3818	0.2064	0.4516	0.3887	0.3952	0.3363	0.3894	0.0869	0.2692	0.2294	0.1697	0.3764	0.3104	0.1966	0.3880	0.3194	0.3906	0.4229	0.3773	0.0929	0.2535	0.1699	0.3321	0.3921	0.3332	0.1835	0.3975	0.3849	0.3937	0.3641	0.2917	0.1467	0.2901	0.1968	0.1748	0.3368	0.3194	0.1981	0.3597	0.3891	0.3808	0.3883	0.3522	0.1048	0.3271	0.2044	0.3549	0.2898	0.2237	0.1804	0.3415	0.3396	0.2875	0.3652	0.3468	0.1094	0.2277	0.2171	0.1606	0.3238	0.4015	0.3474	0.3502	0.3550	0.3659	0.3162	0.3497	0.3337	0.3315	0.3236	0.4361	0.2710	0.2827	0.2692	0.3286	0.2813	0.3577	0.3051	0.3394	0.3279	0.3609	0.3241	0.4163
86=13:45:23	75956	300	0.4663	0.3941	0.2135	0.4738	0.2432	0.4482	0.4147	0.4271	0.1161	0.3603	0.3166	0.1674	0.4617	0.3906	0.2110	0.4562	0.3917	0.3985	0.3461	0.4006	0.0853	0.2660	0.2305	0.1647	0.3882	0.3126	0.2002	0.3944	0.3261	0.3930	0.4340	0.3817	0.0961	0.2595	0.1722	0.3469	0.3876	0.3458	0.1822	0.4053	0.3943	0.4059	0.3645	0.2984	0.1488	0.2902	0.1967	0.1770	0.3505	0.3259	0.2005	0.3685	0.4025	0.3904	0.4030	0.3548	0.1042	0.3325	0.2044	0.3733	0.2932	0.2302	0.1844	0.3473	0.3395	0.2921	0.3638	0.3491	0.1107	0.2265	0.2189	0.1652	0.3470	0.4097	0.3495	0.3533	0.3584	0.3658	0.3281	0.3507	0.3412	0.3326	0.3277	0.4496	0.2709	0.2902	0.2686	0.3343	0.2793	0.3625	0.3087	0.3448	0.3231	0.3613	0.3253	0.4263
87=14:00:08	76841	301	0.4779	0.3997	0.2159	0.4808	0.2461	0.4473	0.4209	0.4324	0.1168	0.3640	0.3190	0.1707	0.4605	0.4027	0.2131	0.4619	0.3991	0.4084	0.3539	0.4040	0.0867	0.2730	0.2354	0.1625	0.3839	0.3167	0.1998	0.4003	0.3357	0.3967	0.4380	0.3816	0.0939	0.2656	0.1743	0.3642	0.4028	0.3493	0.1868	0.4161	0.3952	0.4069	0.3678	0.3093	0.1502	0.2978	0.2027	0.1879	0.3629	0.3368	0.1992	0.3687	0.4031	0.3995	0.4115	0.3585	0.1037	0.3342	0.2127	0.3883	0.2908	0.2381	0.1831	0.3510	0.3427	0.2960	0.3685	0.3548	0.1112	0.2282	0.2199	0.1682	0.3269	0.4140	0.3585	0.3670	0.3601	0.3677	0.3319	0.3619	0.3496	0.3313	0.3349	0.4681	0.2748	0.2911	0.2699	0.3321	0.2841	0.3685	0.3148	0.3405	0.3231	0.3627	0.3315	0.4381
88=14:14:49	77722	298	0.4949	0.4050	0.2147	0.4826	0.2513	0.4565	0.4279	0.4338	0.1143	0.3671	0.3297	0.1707	0.4701	0.4030	0.2127	0.4627	0.4020	0.4039	0.3610	0.4132	0.0884	0.2760	0.2402	0.1801	0.3903	0.3227	0.2016	0.4044	0.3338	0.3989	0.4437	0.3854	0.0933	0.2673	0.1802	0.3718	0.4022	0.3514	0.1873	0.4098	0.3994	0.4137	0.3776	0.3125	0.1544	0.3056	0.2073	0.1937	0.3586	0.3354	0.1980	0.3748	0.4038	0.4025	0.4080	0.3615	0.1059	0.3341	0.2170	0.3954	0.2953	0.2355	0.1843	0.3497	0.3457	0.2977	0.3690	0.3546	0.1145	0.2330	0.2273	0.1718	0.3364	0.4206	0.3568	0.3655	0.3544	0.3678	0.3254	0.3634	0.3445	0.3392	0.3416	0.4674	0.2750	0.2871	0.2759	0.3328	0.2887	0.3619	0.3242	0.3432	0.3313	0.3718	0.3440	0.4243
89=14:29:30	78603	300	0.4844	0.4065	0.2142	0.4798	0.2470	0.4576	0.4369	0.4342	0.1148	0.3620	0.3277	0.1732	0.4814	0.4100	0.2110	0.4636	0.3992	0.4048	0.3648	0.4214	0.0876	0.2722	0.2443	0.1766	0.3973	0.3293	0.2075	0.4071	0.3329	0.3995	0.4452	0.3802	0.0929	0.2665	0.1809	0.3728	0.4108	0.3557	0.1833	0.4111	0.4041	0.4169	0.3797	0.3191	0.1552	0.2984	0.2077	0.2080	0.3752	0.3420	0.1921	0.3765	0.4025	0.4033	0.4114	0.3547	0.1047	0.3307	0.2162	0.3918	0.2959	0.2386	0.1845	0.3483	0.3500	0.2999	0.3697	0.3535	0.1151	0.2364	0.2295	0.1774	0.3432	0.4226	0.3630	0.3719	0.3569	0.3704	0.3303	0.3623	0.3474	0.3309	0.3387	0.4624	0.2877	0.2959	0.2791	0.3274	0.2895	0.3624	0.3235	0.3426	0.3317	0.3674	0.3490	0.4399
90=14:44:11	79484	300	0.5001	0.4091	0.2135	0.4802	0.2476	0.4627	0.4322	0.4451	0.1171	0.3619	0.3315	0.1673	0.4778	0.4135	0.2141	0.4588	0.4007	0.4088	0.3705	0.4114	0.0873	0.2819	0.2437	0.1831	0.3978	0.3315	0.2070	0.4034	0.3335	0.3978	0.4358	0.3841	0.0960	0.2733	0.1804	0.3696	0.4161	0.3544	0.1829	0.4086	0.4042	0.4089	0.3850	0.3204	0.1542	0.3033	0.2113	0.1911	0.3758	0.3374	0.1942	0.3756	0.4077	0.3994	0.4098	0.3614	0.1068	0.3367	0.2212	0.3905	0.2956	0.2399	0.1836	0.3400	0.3470	0.3010	0.3670	0.3493	0.1131	0.2416	0.2336	0.1725	0.3334	0.4208	0.3725	0.3648	0.3529	0.3627	0.3300	0.3557	0.3359	0.3400	0.3280	0.4571	0.2767	0.2912	0.2751	0.3283	0.2887	0.3611	0.3229	0.3451	0.3289	0.3718	0.3455	0.4239
