# Supplementary material for: Computationally Driven, Quantitative Experiments Discover Genes Required for Mitochondrial Biogenesis
Source: PLoS Genet. 2009 Mar 20;5(3):e1000407. doi: 10.1371/journal.pgen.1000407 (PMC2648979; doi:10.1371/journal.pgen.1000407)
Supplement: Dataset S1 — Raw respiratory growth data. A zip file containing 48 tab-delimited text files containing the raw data from the Tecan GENios reader. Additionally, a readme text file and plate key is contained in the zip file. The plate key uses our internal reference id for each mutant (internal reference id is matched with common and systematic gene names in Table S2). Raw optical density measurements from Tecan GENios plate incubator and reader. Wells are numbered in increasing order from upper left to lower right and can be converted to our internal identifiers using the included key (complete plate key). Not all original plates were assayed for growth curves, and there are two replicates of plate 20. (1.82 MB ZIP) [file pgen.1000407.s012.zip › mitochondria_table_s7/p02_glu.txt]

[config file info]
last_write=07:05:01_16:40:30
last write=07:05:02_14:58:04
[Run_Parameters]
Instrument=Tecan_20
Ini_Names=Read_Reps,Delid,Save_Data_File,Start_Time_Now
barcode_drug_plate=201401
user=mcostanzo
Plate_Size=96
Plate_Type=GRE96ft.pdf
Samples_to_Run=6
Overlay_Size=48
Drug_Plate=none
Plate_Quarter=none
run_ID=none
run_plate_repeat=1
Read_Reps=95
Read_Modes=Absorbance
Read_Flor_Every=2
Max_Delta_OD=0.500000
Well_By_Row_Col=none
Reorder_Map=Order_Strings_Not,0
Tip_Vol=200
OD_to_Innoc=0.100,0.100,0.380,0.380,0.380,0.380,0.760,0.760,0.100,0.100,0.380,0.380,0.380,0.380,0.760,0.760,0.100,0.100,0.380,0.380,0.380,0.380,0.760,0.760,0.100,0.100,0.380,0.380,0.380,0.380,0.760,0.760,0.100,0.100,0.380,0.380,0.380,0.380,0.760,0.760,0.100,0.100,0.380,0.380,0.380,0.380,0.760,0.760
Absorption_Max=.3
OD_to_Save=0.100,0.100,0.380,0.380,0.380,0.380,0.760,0.760,0.100,0.100,0.380,0.380,0.380,0.380,0.760,0.760,0.100,0.100,0.380,0.380,0.380,0.380,0.760,0.760,0.100,0.100,0.380,0.380,0.380,0.380,0.760,0.760,0.100,0.100,0.380,0.380,0.380,0.380,0.760,0.760,0.100,0.100,0.380,0.380,0.380,0.380,0.760,0.760
OD_to_Dilute=0.100
Save_Sample_Vol=180
Save_Sample_Reps=2
Innoc_Vol=184,184,46,46,46,46,0,0,184,184,46,46,46,46,0,0,184,184,46,46,46,46,0,0,184,184,46,46,46,46,0,0,184,184,46,46,46,46,0,0,184,184,46,46,46,46,0,0
Dilute_Vol=23,23,23,23,23,23,23,23,23,23,23,23,23,23,23,23,23,23,23,23,23,23,23,23,23,23,23,23,23,23,23,23,23,23,23,23,23,23,23,23,23,23,23,23,23,23,23,23
Save_Vol=800,800,800,800,800,800,800,800,800,800,800,800,800,800,800,800,800,800,800,800,800,800,800,800,800,800,800,800,800,800,800,800,800,800,800,800,800,800,800,800,800,800,800,800,800,800,800,800
Reference_Vol=100,100,100,100,100,100,100,100,100,100,100,100,100,100,100,100,100,100,100,100,100,100,100,100,100,100,100,100,100,100,100,100,100,100,100,100,100,100,100,100,100,100,100,100,100,100,100,100,100,100,100,100,100,100,100,100,100,100,100,100,100,100,100,100,100,100,100,100,100,100,100,100,100,100,100,100,100,100,100,100,100,100,100,100,100,100,100,100,100,100,100,100,100,100,100,100
Read_to_Innoc=20,20,20,20,20,20,20,20,20,20,20,20,20,20,20,20,20,20,20,20,20,20,20,20,20,20,20,20,20,20,20,20,20,20,20,20,20,20,20,20,20,20,20,20,20,20,20,20
Read_to_Dilute=26,26,26,26,26,26,26,26,26,26,26,26,26,26,26,26,26,26,26,26,26,26,26,26,26,26,26,26,26,26,26,26,26,26,26,26,26,26,26,26,26,26,26,26,26,26,26,26
Read_to_Save=20,20,20,20,20,20,20,20,20,20,20,20,20,20,20,20,20,20,20,20,20,20,20,20,20,20,20,20,20,20,20,20,20,20,20,20,20,20,20,20,20,20,20,20,20,20,20,20
Innoc_Target_Map=1,2,3,4,5,6,7,8,9,10,11,12,13,14,15,16,17,18,19,20,21,22,23,24,25,26,27,28,29,30,31,32,33,34,35,36,37,38,39,40,41,42,43,44,45,46,47,48
Pipet_Trigger=OD_Save_Innoc
Pipet_Volume_Adj=Con_OD_Save
Delid=no
Pre_Init=yes
Talk_To_ProMax=no
Time_Out_Time=1050
Wait_While_Busy=yes
Idle_Time=2
Screen_Run_Type=pre_screen_1
Spect_Protocol=15m
Spec_Run_File=GG_PB_Voyage.pda
Spec_Assay_File=""
Save_Data_File=01_05_07_mito2_glu_ps1_A_96_T_20.txt
Working_Dir=C%3A\\Users\\Growth_Data
Run_Control_Dir=C%3A\\Users\\Yeast_Run_Files
Tracking_Dir=""
Track_File=201401_data_track.txt
Save_Run_Data_Flag=yes
Set_Incubator_Temp=30.0
Base_Line_Flag=atstart_minimum
Pipet_Cycles_Before_Save=20
Time_Point_Save=wellmap
Innoc_Direction=down
Wells_In_Use=111111111111111111111111111111111111111111111111
Save_Sample_Map=111111001111110011111100111111001111110011111100
Sections_to_Run=0
Rows_per_Section=8
Start_Sections_Row=1
MultiProbe_Run_File=MJP_Innoc_Save_Tecan_12_Falcon.MPT
Multiprobe_Run_Dialogue=yes
Comments=no%20comment
Target_Temp=300
Temp_Control=On
Delta_Temp=10
ReadMode=Absorbance,Bottom
ExcitationFilter=485,
EmissionFilter=535,
MeasurementFilter=595
ReadsPerWellNumber=1,1
ShakeDuration=800,0
GainMode=Manual
PdfName=GRE96ft.pdf
Gain=50
Add_Drug_Map=1,1,1,1,1,1,1,1,1,1,1,1,1,1,1,1,1,1,1,1,1,1,1,1,1,1,1,1,1,1,1,1,1,1,1,1,1,1,1,1,1,1,1,1,1,1,1,1
Add_Drug_Vol=7,7,7,7,7,7,7,7,7,7,7,7,7,7,7,7,7,7,7,7,7,7,7,7,7,7,7,7,7,7,7,7,7,7,7,7,7,7,7,7,7,7,7,7,7,7,7,7
Innoc_Map=111011101110111011101110111011101110111011101110111011101110111011101110111011101110111011101110
Dilute_Map=111111111111111111111111111111111111111111111111111111111111111111111111111111111111111111111111
data_file_name=iS_1_48.txt
barcode=""
Hit_Call_Threshold=1.000000
Reference_Well=A01
WT_Ref_Well=0
Project_Name=YKO_Lib
Pipet_Gens_Point=5.00,10.00,15.00,20.00,5.00,10.00,15.00,20.00,5.00,10.00,15.00,20.00,5.00,10.00,15.00,20.00,5.00,10.00,15.00,20.00,5.00,10.00,15.00,20.00,5.00,10.00,15.00,20.00,5.00,10.00,15.00,20.00,5.00,10.00,15.00,20.00,5.00,10.00,15.00,20.00,5.00,10.00,15.00,20.00,5.00,10.00,15.00,20.00,
Shake_Divisor=1
data_handling=file_&_DB_&_auto_analysis
time_frm_freezer=-1.00
gens_frm_freezer=-1.00
Well_Vol=100
Parent_ID=""
Units=%
Quarter=A
media_name=mm
Save_Mode=one_to_one
Consolidate_Save_Map=1,2,3,4,5,6,7,8,9,10,11,12,13,14,15,16,17,18,19,20,21,22,23,24,25,26,27,28,29,30,31,32,33,34,35,36,37,38,39,40,41,42,43,44,45,46,47,48
Add_Drug_at_Start_Map=000000000000000000000000000000000000000000000000000
Add_Drug_Labware=add_drug_48
Max_Dynam_OD_Change=0.05
Reads_After_Pipet=1
Ref_Type=single_ref
Read_to_Add_Drug_at_Start=0
Send_Email_at_Pipet=no_email
Strain_Name=""
Media=ypd
drug_vol=2.00
Drug_Name=""
Drug_Conc=2
Innoc_Conc=""
Strain_Plate=none
ShakeIntensity=High
ShakeMode=Orbital
NumberOfFlashes=1
PartOfPlate=0
MovePlateOutAfterMeasurement=0
IntegrationLagTime=0
IntegrationTime=100
DelayMoveFlashFluorescence=0
[Drug_Data]
Drug_Plate=none
Strain_Plate=none
Media=mm
Drug_Name=nd,nd,nd,nd,nd,nd,nd,nd,nd,nd,nd,nd,nd,nd,nd,nd,nd,nd,nd,nd,nd,nd,nd,nd,nd,nd,nd,nd,nd,nd,nd,nd,nd,nd,nd,nd,nd,nd,nd,nd,nd,nd,nd,nd,nd,nd,nd,nd,nd,nd,nd,nd,nd,nd,nd,nd,nd,nd,nd,nd,nd,nd,nd,nd,nd,nd,nd,nd,nd,nd,nd,nd,nd,nd,nd,nd,nd,nd,nd,nd,nd,nd,nd,nd,nd,nd,nd,nd,nd,nd,nd,nd,nd,nd,nd,nd
Strain_Name=ud
Drug_Conc=""
Innoc_Conc=0.06250,0.06250,0.06250,0.06250,0.06250,0.06250,0.06250,0.06250,0.06250,0.06250,0.06250,0.06250,0.06250,0.06250,0.06250,0.06250,0.06250,0.06250,0.06250,0.06250,0.06250,0.06250,0.06250,0.06250,0.06250,0.06250,0.06250,0.06250,0.06250,0.06250,0.06250,0.06250,0.06250,0.06250,0.06250,0.06250,0.06250,0.06250,0.06250,0.06250,0.06250,0.06250,0.06250,0.06250,0.06250,0.06250,0.06250,0.06250,0.06250,0.06250,0.06250,0.06250,0.06250,0.06250,0.06250,0.06250,0.06250,0.06250,0.06250,0.06250,0.06250,0.06250,0.06250,0.06250,0.06250,0.06250,0.06250,0.06250,0.06250,0.06250,0.06250,0.06250,0.06250,0.06250,0.06250,0.06250,0.06250,0.06250,0.06250,0.06250,0.06250,0.06250,0.06250,0.06250,0.06250,0.06250,0.06250,0.06250,0.06250,0.06250,0.06250,0.06250,0.06250,0.06250,0.06250,0.06250
Run_ID=none
Plate_Quarter=A
Units=%,%,%,%,%,%,%,%,%,%,%,%,%,%,%,%,%,%,%,%,%,%,%,%,%,%,%,%,%,%,%,%,%,%,%,%,%,%,%,%,%,%,%,%,%,%,%,%,%,%,%,%,%,%,%,%,%,%,%,%,%,%,%,%,%,%,%,%,%,%,%,%,%,%,%,%,%,%,%,%,%,%,%,%,%,%,%,%,%,%,%,%,%,%,%,%
Parent_ID=""
Project_Name=YKO_Lib
Strain_Backgrnd=0,0,0,0,0,0,0,0,0,0,0,0,0,0,0,0,0,0,0,0,0,0,0,0,0,0,0,0,0,0,0,0,0,0,0,0,0,0,0,0,0,0,0,0,0,0,0,0,0,0,0,0,0,0,0,0,0,0,0,0,0,0,0,0,0,0,0,0,0,0,0,0,0,0,0,0,0,0,0,0,0,0,0,0,0,0,0,0,0,0,0,0,0,0,0,0
Well_Vol=100,100,100,100,100,100,100,100,100,100,100,100,100,100,100,100,100,100,100,100,100,100,100,100,100,100,100,100,100,100,100,100,100,100,100,100,100,100,100,100,100,100,100,100,100,100,100,100,100,100,100,100,100,100,100,100,100,100,100,100,100,100,100,100,100,100,100,100,100,100,100,100,100,100,100,100,100,100,100,100,100,100,100,100,100,100,100,100,100,100,100,100,100,100,100,100
time_frm_freezer=-1.00
gens_frm_freezer=-1.00
user=mcostanzo
Strain_Pool=ud,ud,ud,ud,ud,ud,ud,ud,ud,ud,ud,ud,ud,ud,ud,ud,ud,ud,ud,ud,ud,ud,ud,ud,ud,ud,ud,ud,ud,ud,ud,ud,ud,ud,ud,ud,ud,ud,ud,ud,ud,ud,ud,ud,ud,ud,ud,ud,ud,ud,ud,ud,ud,ud,ud,ud,ud,ud,ud,ud,ud,ud,ud,ud,ud,ud,ud,ud,ud,ud,ud,ud,ud,ud,ud,ud,ud,ud,ud,ud,ud,ud,ud,ud,ud,ud,ud,ud,ud,ud,ud,ud,ud,ud,ud,ud
Well_Alias=A01,A02,A03,A04,A05,A06,A07,A08,A09,A10,A11,A12,B01,B02,B03,B04,B05,B06,B07,B08,B09,B10,B11,B12,C01,C02,C03,C04,C05,C06,C07,C08,C09,C10,C11,C12,D01,D02,D03,D04,D05,D06,D07,D08,D09,D10,D11,D12,E01,E02,E03,E04,E05,E06,E07,E08,E09,E10,E11,E12,F01,F02,F03,F04,F05,F06,F07,F08,F09,F10,F11,F12,G01,G02,G03,G04,G05,G06,G07,G08,G09,G10,G11,G12,H01,H02,H03,H04,H05,H06,H07,H08,H09,H10,H11,H12
Well_Pos=1,2,3,4,5,6,7,8,9,10,11,12,13,14,15,16,17,18,19,20,21,22,23,24,25,26,27,28,29,30,31,32,33,34,35,36,37,38,39,40,41,42,43,44,45,46,47,48,49,50,51,52,53,54,55,56,57,58,59,60,61,62,63,64,65,66,67,68,69,70,71,72,73,74,75,76,77,78,79,80,81,82,83,84,85,86,87,88,89,90,91,92,93,94,95,96
position=A01,A02,A03,A04,A05,A06,A07,A08,A09,A10,A11,A12,B01,B02,B03,B04,B05,B06,B07,B08,B09,B10,B11,B12,C01,C02,C03,C04,C05,C06,C07,C08,C09,C10,C11,C12,D01,D02,D03,D04,D05,D06,D07,D08,D09,D10,D11,D12,E01,E02,E03,E04,E05,E06,E07,E08,E09,E10,E11,E12,F01,F02,F03,F04,F05,F06,F07,F08,F09,F10,F11,F12,G01,G02,G03,G04,G05,G06,G07,G08,G09,G10,G11,G12,H01,H02,H03,H04,H05,H06,H07,H08,H09,H10,H11,H12
[Runtime_State]
Instrument=Tecan_20
Start_Time_Now=3.2608968380E+9
Reads_Completed=90
Innoc_Direction=down
Wells_In_Use=111111111111111111111111111111111111111111111111111111111111111111111111111111111111111111111111
Innoc_Map=111111111111111111111111111111111111111111111111111111111111111111111111111111111111000000000000
Dilute_Map=111111111111111111111111111111111111111111111111111111111111111111111111111111111111111111111111
Save_Sample_Map=000000000000000000000000000000000000000000000000010000000100000001000000010000000100000001000000
Current_OD=0.850,0.738,0.837,0.988,0.924,1.022,0.806,0.880,0.941,1.013,0.800,1.149,0.868,0.795,0.771,0.914,0.852,0.982,1.004,0.910,0.942,0.823,1.021,1.007,0.923,0.738,0.761,0.763,0.833,0.973,0.887,0.955,0.992,0.834,0.826,1.005,0.898,0.922,0.783,0.959,0.873,0.911,0.921,0.808,0.941,0.939,0.972,1.149,0.931,0.883,0.777,0.976,0.787,1.065,0.782,0.857,0.934,1.063,0.765,1.173,0.851,0.749,0.717,0.995,0.793,0.982,0.976,0.973,0.954,0.842,0.787,1.149,0.939,0.823,0.892,0.885,0.815,1.069,0.924,1.033,1.004,0.971,0.991,1.069,0.991,0.848,0.792,0.983,0.923,0.947,0.923,0.806,0.821,1.046,0.979,1.148
Bckgrnd_OD=0.098,0.082,0.087,0.089,0.086,0.088,0.078,0.084,0.092,0.094,0.085,0.095,0.093,0.080,0.078,0.082,0.086,0.092,0.092,0.083,0.085,0.082,0.098,0.157,0.093,0.078,0.077,0.079,0.078,0.081,0.079,0.088,0.079,0.078,0.079,0.079,0.097,0.082,0.077,0.081,0.079,0.080,0.086,0.079,0.086,0.085,0.085,0.150,0.091,0.084,0.078,0.085,0.078,0.079,0.077,0.077,0.082,0.086,0.080,0.089,0.089,0.078,0.080,0.090,0.079,0.079,0.082,0.083,0.082,0.085,0.080,0.149,0.096,0.082,0.080,0.112,0.078,0.088,0.084,0.090,0.085,0.088,0.090,0.091,0.090,0.087,0.096,0.120,0.087,0.093,0.092,0.082,0.091,0.106,0.098,0.140
Mapped=111111011111110111111111111111111111110111111111111111111111111111111111111111111111111111111111
Pipet_Completed=000000000000000000000000000000000000000000000000000000000000000000000000000000000000000000000000
Innoc_Completed=0,0,0,0,0,0,0,0,0,0,0,0,0,0,0,0,0,0,0,0,0,0,0,0,0,0,0,0,0,0,0,0,0,0,0,0,0,0,0,0,0,0,0,0,0,0,0,0,0,0,0,0,0,0,0,0,0,0,0,0,0,0,0,0,0,0,0,0,0,0,0,0,0,0,0,0,0,0,0,0,0,0,0,0,0,0,0,0,0,0,0,0,0,0,0,0
Save_Completed=0,0,0,0,0,0,0,0,0,0,0,0,0,0,0,0,0,0,0,0,0,0,0,0,0,0,0,0,0,0,0,0,0,0,0,0,0,0,0,0,0,0,0,0,0,0,0,0,0,0,0,0,0,0,0,0,0,0,0,0,0,0,0,0,0,0,0,0,0,0,0,0,0,0,0,0,0,0,0,0,0,0,0,0,0,0,0,0,0,0,0,0,0,0,0,0
Pipeted_At=0,0,0,0,0,0,0,0,0,0,0,0,0,0,0,0,0,0,0,0,0,0,0,0,0,0,0,0,0,0,0,0,0,0,0,0,0,0,0,0,0,0,0,0,0,0,0,0,0,0,0,0,0,0,0,0,0,0,0,0,0,0,0,0,0,0,0,0,0,0,0,0,0,0,0,0,0,0,0,0,0,0,0,0,0,0,0,0,0,0,0,0,0,0,0,0
Pipeted_OD=0,0,0,0,0,0,0,0,0,0,0,0,0,0,0,0,0,0,0,0,0,0,0,0,0,0,0,0,0,0,0,0,0,0,0,0,0,0,0,0,0,0,0,0,0,0,0,0,0,0,0,0,0,0,0,0,0,0,0,0,0,0,0,0,0,0,0,0,0,0,0,0,0,0,0,0,0,0,0,0,0,0,0,0,0,0,0,0,0,0,0,0,0,0,0,0
Dilutes_Completed=0,0,0,0,0,0,0,0,0,0,0,0,0,0,0,0,0,0,0,0,0,0,0,0,0,0,0,0,0,0,0,0,0,0,0,0,0,0,0,0,0,0,0,0,0,0,0,0,0,0,0,0,0,0,0,0,0,0,0,0,0,0,0,0,0,0,0,0,0,0,0,0,0,0,0,0,0,0,0,0,0,0,0,0,0,0,0,0,0,0,0,0,0,0,0,0
Time_At_Innoc=0,0,0,0,0,0,0,0,0,0,0,0,0,0,0,0,0,0,0,0,0,0,0,0,0,0,0,0,0,0,0,0,0,0,0,0,0,0,0,0,0,0,0,0,0,0,0,0,0,0,0,0,0,0,0,0,0,0,0,0,0,0,0,0,0,0,0,0,0,0,0,0,0,0,0,0,0,0,0,0,0,0,0,0,0,0,0,0,0,0,0,0,0,0,0,0
Time_At_Save=0,0,0,0,0,0,0,0,0,0,0,0,0,0,0,0,0,0,0,0,0,0,0,0,0,0,0,0,0,0,0,0,0,0,0,0,0,0,0,0,0,0,0,0,0,0,0,0,0,0,0,0,0,0,0,0,0,0,0,0,0,0,0,0,0,0,0,0,0,0,0,0,0,0,0,0,0,0,0,0,0,0,0,0,0,0,0,0,0,0,0,0,0,0,0,0
Time_At_Dilute=0,0,0,0,0,0,0,0,0,0,0,0,0,0,0,0,0,0,0,0,0,0,0,0,0,0,0,0,0,0,0,0,0,0,0,0,0,0,0,0,0,0,0,0,0,0,0,0,0,0,0,0,0,0,0,0,0,0,0,0,0,0,0,0,0,0,0,0,0,0,0,0,0,0,0,0,0,0,0,0,0,0,0,0,0,0,0,0,0,0,0,0,0,0,0,0
Previous_OD=0.850,0.738,0.837,0.988,0.924,1.022,0.806,0.880,0.941,1.013,0.800,1.149,0.868,0.795,0.771,0.914,0.852,0.982,1.004,0.910,0.942,0.823,1.021,1.007,0.923,0.738,0.761,0.763,0.833,0.973,0.887,0.955,0.992,0.834,0.826,1.005,0.898,0.922,0.783,0.959,0.873,0.911,0.921,0.808,0.941,0.939,0.972,1.149,0.931,0.883,0.777,0.976,0.787,1.065,0.782,0.857,0.934,1.063,0.765,1.173,0.851,0.749,0.717,0.995,0.793,0.982,0.976,0.973,0.954,0.842,0.787,1.149,0.939,0.823,0.892,0.885,0.815,1.069,0.924,1.033,1.004,0.971,0.991,1.069,0.991,0.848,0.792,0.983,0.923,0.947,0.923,0.806,0.821,1.046,0.979,1.148
Prev_Delta_OD=0.006,0.006,0.014,0.005,0.008,0.012,0.012,0.018,0.024,0.011,0.005,0.031,0.020,0.003,0.000,0.002,0.011,0.002,0.004,0.016,0.003,0.018,0.006,0.022,0.008,0.003,0.009,0.015,0.003,0.008,0.008,0.020,0.011,0.009,0.017,0.038,0.026,0.006,0.007,0.002,0.003,0.004,0.003,0.017,0.001,0.009,0.000,0.017,0.007,0.005,0.001,0.006,0.001,0.004,0.000,0.002,0.001,0.005,0.025,0.032,0.010,0.005,0.006,0.001,0.003,0.005,0.006,0.011,0.003,0.005,0.012,0.017,0.000,0.006,0.010,0.003,0.009,0.036,0.000,0.001,0.010,0.004,0.017,0.029,0.001,0.001,0.000,0.007,0.007,0.009,0.011,0.005,0.020,0.000,0.021,0.005
Delta_From_Ref=0.000,0.006,1.658,0.646,0.828,0.087,2.819,2.181,0.009,-0.014,1.648,-0.861,2.904,2.384,9.192,1.547,0.019,0.000,0.811,1.332,1.363,1.436,-3.175,-5.476,0.008,0.038,2.976,2.392,2.587,1.826,4.368,-1.906,0.037,0.036,2.046,1.631,2.737,2.338,9.781,4.046,0.037,0.035,0.911,2.307,1.049,0.922,0.725,-4.163,0.000,0.000,0.000,0.000,0.000,0.000,0.000,0.000,0.000,0.000,0.000,0.000,0.000,0.000,0.000,0.000,0.000,0.000,0.000,0.000,0.000,0.000,0.000,0.000,0.000,0.000,0.000,0.000,0.000,0.000,0.000,0.000,0.000,0.000,0.000,0.000,0.000,0.000,0.000,0.000,0.000,0.000,0.000,0.000,0.000,0.000,0.000,0.000
Sig_OD_Delta=0,0,1,0,0,0,1,1,0,0,1,0,1,1,1,1,0,0,0,1,1,1,0,0,0,0,1,1,1,1,1,0,0,0,1,1,1,1,1,1,0,0,0,1,1,0,0,0,0,0,0,0,0,0,0,0,0,0,0,0,0,0,0,0,0,0,0,0,0,0,0,0,0,0,0,0,0,0,0,0,0,0,0,0,0,0,0,0,0,0,0,0,0,0,0,0
Add_Drug_at_Start_Map=000000000000000000000000000000000000000000000000000000000000000000000000000000000000000000000000
[Analysis]
Drug_ID=A1,A2,A3,A4,A5,A6,B1,B2,B3,B4,B5,B6,C1,C2,C3,C4,C5,C6,D1,D2,D3,D4,D5,D6,E1,E2,E3,E4,E5,E6,F1,F2,F3,F4,F5,F6,G1,G2,G3,G4,G5,G6,H1,H2,H3,H4,H5,H6
Decision=no_inh,other,other,no_inh,no_inh,ps2_1_1,other,ps2_4_2,other,no_inh,no_inh,no_inh,other,other,other,ps2_4_1,ps2_4_1,ps2_1_1,other,ps2_4_1,other,ps2_1_1,ps2_4_1,ps2_1_1,other,ps2_4_2,other,no_inh,ps2_4_1,ps2_1_1,no_inh,other,other,no_inh,ps2_2_1,no_inh,other,no_inh,no_inh,no_inh,ps2_1_1,ps2_4_1,no_inh,no_inh,no_inh,ps2_2_1,no_inh,ps2_4_1,no_inh,no_inh,no_inh,ps2_4_1,ps2_4_1,ps2_2_1,no_inh,no_inh,no_inh,no_inh,ps2_2_1,ps2_1_1,ps2_2_1,ps2_1_1,ps2_1_1,ps2_1_1,ps2_4_1,no_inh,no_inh,ps2_4_1,no_inh,no_inh,no_inh,no_inh,ps2_4_1,ps2_1_1,no_inh,no_inh,ps2_4_1,ps2_4_1,no_inh,no_inh,no_inh,no_inh,ps2_4_1,ps2_1_1,no_inh,ps2_1_1,ps2_1_1,ps2_1_1,ps2_4_1,no_inh,no_inh,no_inh,no_inh,ps2_2_1,ps2_4_1,ps2_4_1
Plot_Min=0.100,0.100,0.100,0.100,0.100,0.100,0.100,0.100,0.100,0.100,0.100,0.100,0.100,0.100,0.100,0.100,0.100,0.100,0.100,0.100,0.100,0.100,0.100,0.100,0.100,0.100,0.100,0.100,0.100,0.100,0.100,0.100,0.100,0.100,0.100,0.100,0.100,0.100,0.100,0.100,0.100,0.100,0.100,0.100,0.100,0.100,0.100,0.100
Plot_Max=1.500,1.500,1.500,1.500,1.500,1.500,1.500,1.500,1.500,1.500,1.500,1.500,1.500,1.500,1.500,1.500,1.500,1.500,1.500,1.500,1.500,1.500,1.500,1.500,1.500,1.500,1.500,1.500,1.500,1.500,1.500,1.500,1.500,1.500,1.500,1.500,1.500,1.500,1.500,1.500,1.500,1.500,1.500,1.500,1.500,1.500,1.500,1.500
G_Plot_Min=0.1
G_Plot_Delta=0.7
Plot_On_Off=0
OD_Gen_Pt=0.460
Gens_to_OD_Pt=5.000
Avg_G=1.766,3.219,3.032,1.679,1.728,1.593,3.737,2.632,2.949,1.839,1.873,1.650,3.624,3.669,2.873,2.120,2.149,1.880,3.681,2.323,3.071,1.979,2.238,1.912,3.407,2.607,3.091,1.740,2.144,1.930,1.760,3.196,2.822,1.713,1.882,1.836,3.133,1.814,1.761,1.706,1.897,1.521,1.665,1.637,1.691,1.512,1.790,1.538,1.892,1.874,1.669,1.531,2.283,1.492,1.716,1.805,1.816,1.843,1.580,1.578,1.981,1.607,1.877,1.952,2.129,1.807,1.715,2.191,1.751,1.711,1.764,1.682,1.958,1.950,1.859,1.686,2.312,1.513,1.797,1.707,1.798,1.726,2.345,1.559,1.623,1.598,1.670,1.615,1.516,1.723,1.628,1.782,1.696,1.466,1.476,1.394
Max_Slope=2.564,3.930,2.300,1.908,1.955,2.053,3.089,3.130,3.237,2.192,2.264,1.829,2.936,3.230,3.043,2.649,2.245,1.857,3.171,2.970,2.537,2.104,2.423,1.977,2.747,2.857,2.745,1.753,2.376,1.817,2.422,4.082,3.110,2.019,2.474,1.937,3.093,2.223,2.127,1.971,2.454,1.646,1.901,1.878,2.156,2.184,1.923,1.953,2.166,2.168,1.871,2.048,3.362,1.786,2.052,2.038,2.058,1.993,2.189,2.125,2.009,2.070,2.003,1.980,2.680,1.833,1.904,2.515,2.018,1.733,2.128,1.952,2.104,1.955,1.784,2.089,3.427,1.705,1.934,2.028,1.861,2.284,3.003,1.945,1.929,1.874,1.825,2.229,1.815,1.693,2.021,2.363,2.035,2.069,1.855,1.812
Fit_Model=all
Fit_Const_OD_Base=0.085
Fit_Const_N0=0.01500
Fit_Const_T0=0.000
G_Fit_Min=0.100
G_Fit_Delta=0.400
Fit_On_Off=0.000,0.000,0.000,0.000,0.000,0.000,0.000,0.000,0.000,0.000,0.000,0.000,0.000,0.000,0.000,0.000,0.000,0.000,0.000,0.000,0.000,0.000,0.000,0.000,0.000,0.000,0.000,0.000,0.000,0.000,0.000,0.000,0.000,0.000,0.000,0.000,0.000,0.000,0.000,0.000,0.000,0.000,0.000,0.000,0.000,0.000,0.000,0.000,0.000,0.000,0.000,0.000,0.000,0.000,0.000,0.000,0.000,0.000,0.000,0.000,0.000,0.000,0.000,0.000,0.000,0.000,0.000,0.000,0.000,0.000,0.000,0.000,0.000,0.000,0.000,0.000,0.000,0.000,0.000,0.000,0.000,0.000,0.000,0.000,0.000,0.000,0.000,0.000,0.000,0.000,0.000,0.000,0.000,0.000,0.000,0.000
Fit_Min=0.048,0.032,0.037,0.039,0.036,0.038,0.043,0.030,0.028,0.032,0.036,0.042,0.043,0.028,0.027,0.029,0.028,0.031,0.047,0.032,0.027,0.031,0.029,0.030,0.041,0.034,0.028,0.035,0.028,0.029,0.039,0.028,0.030,0.040,0.029,0.029,0.046,0.032,0.030,0.062,0.028,0.038,0.040,0.037,0.046,0.070,0.037,0.043,0.000,0.000,0.000,0.000,0.000,0.000,0.000,0.000,0.000,0.000,0.000,0.000,0.000,0.000,0.000,0.000,0.000,0.000,0.000,0.000,0.000,0.000,0.000,0.000,0.000,0.000,0.000,0.000,0.000,0.000,0.000,0.000,0.000,0.000,0.000,0.000,0.000,0.000,0.000,0.000,0.000,0.000,0.000,0.000,0.000,0.000,0.000,0.000
Fit_Delta=0.268,0.373,0.617,0.556,0.511,0.639,0.671,0.432,0.395,0.449,0.476,0.583,0.419,0.385,0.429,0.464,0.442,0.701,0.543,0.563,0.570,0.354,0.557,0.407,0.479,0.445,0.559,0.511,0.261,0.678,0.390,0.312,0.340,0.555,0.464,0.464,0.349,0.480,0.489,0.453,0.421,0.699,0.522,0.384,0.215,0.484,0.382,0.468,0.415,0.430,0.585,0.463,0.346,0.835,0.547,0.478,0.724,0.423,0.330,0.321,0.345,0.408,0.431,0.453,0.294,0.478,0.589,0.418,0.408,0.509,0.402,0.470,0.367,0.375,0.437,0.622,0.233,0.593,0.529,0.515,0.522,0.329,0.234,0.567,0.396,0.526,0.585,0.483,0.693,0.432,0.495,0.305,0.447,0.525,0.345,0.420
Fit_Offset=0.055,0.094,0.111,0.061,0.071,0.060,0.085,0.085,0.079,0.091,0.073,0.081,0.091,0.081,0.076,0.074,0.069,0.059,0.095,0.063,0.080,0.072,0.064,0.069,0.088,0.072,0.079,0.066,0.073,0.064,0.086,0.071,0.087,0.080,0.067,0.072,0.095,0.069,0.071,0.102,0.072,0.057,0.071,0.078,0.091,0.097,0.078,0.100,0.080,0.078,0.078,0.100,0.068,0.059,0.071,0.069,0.061,0.089,0.104,0.161,0.070,0.069,0.067,0.071,0.071,0.067,0.061,0.068,0.068,0.065,0.070,0.145,0.068,0.068,0.067,0.051,0.073,0.065,0.063,0.070,0.068,0.076,0.078,0.128,0.070,0.065,0.061,0.059,0.058,0.074,0.073,0.071,0.071,0.070,0.074,0.111
Fit_N0=0.023,0.009,0.003,0.018,0.016,0.020,0.002,0.007,0.010,0.010,0.016,0.016,0.002,0.003,0.007,0.010,0.010,0.016,0.003,0.014,0.007,0.008,0.012,0.011,0.003,0.011,0.009,0.015,0.009,0.010,0.012,0.008,0.015,0.011,0.012,0.011,0.003,0.014,0.014,0.011,0.012,0.020,0.017,0.013,0.010,0.016,0.010,0.015,0.011,0.010,0.012,0.015,0.017,0.023,0.015,0.012,0.015,0.008,0.012,0.012,0.011,0.016,0.011,0.013,0.014,0.013,0.017,0.011,0.014,0.016,0.013,0.014,0.012,0.010,0.012,0.020,0.012,0.019,0.017,0.015,0.013,0.011,0.011,0.019,0.015,0.021,0.017,0.019,0.022,0.014,0.012,0.011,0.016,0.022,0.018,0.022
Fit_T0=-2.318,1.262,0.753,0.116,0.370,-0.126,0.896,0.904,1.058,1.158,1.467,0.434,4.181,0.944,1.920,1.690,1.647,0.599,3.746,0.245,1.570,0.918,0.417,1.127,2.794,1.015,3.224,0.508,1.929,0.431,0.984,0.845,4.838,0.149,0.606,0.700,3.187,1.003,0.588,0.998,1.732,-0.160,0.188,0.805,1.244,0.345,1.277,0.516,1.080,0.530,-0.457,0.516,-0.038,-0.539,0.473,0.314,-0.158,1.360,0.933,0.939,1.841,0.414,0.774,1.907,1.154,1.096,0.205,0.720,0.565,0.408,0.753,0.696,1.785,1.426,0.804,-0.183,0.964,0.039,1.076,0.530,0.384,1.120,1.765,0.013,0.468,0.687,0.284,0.046,-0.330,0.626,0.121,0.998,0.409,-0.401,0.082,-0.937
Fit_G=2.695,2.562,2.110,1.767,1.709,1.800,2.327,2.041,2.564,1.463,1.601,1.621,1.815,2.389,1.998,1.606,1.607,1.832,1.999,2.263,2.342,1.516,2.038,1.521,1.884,2.212,2.207,1.651,1.506,1.694,1.427,2.514,1.866,1.588,1.636,1.561,1.637,1.583,1.631,1.398,1.462,1.752,1.709,1.398,1.230,1.460,1.335,1.350,1.534,1.581,1.704,1.350,2.296,1.892,1.644,1.632,1.922,1.336,1.277,1.257,1.471,1.534,1.555,1.503,1.814,1.552,1.763,1.877,1.605,1.665,1.533,1.502,1.490,1.476,1.597,1.918,1.893,1.632,1.662,1.614,1.671,1.334,1.766,1.683,1.532,1.622,1.690,1.709,1.817,1.552,1.504,1.421,1.617,1.726,1.527,1.788
Fit_Error=47.624,553.071,4894.770,223.214,91.514,237.856,1829.661,606.857,570.124,107.765,78.807,340.922,88.475,289.024,38.689,138.637,49.337,530.158,373.583,170.529,1825.859,13.600,267.355,25.281,191.612,44.733,1887.151,103.282,34.713,482.093,208.256,44.672,416.146,700.954,63.113,184.634,18.248,215.870,586.077,56.655,160.214,330.143,373.609,154.787,9.091,47.880,28.102,279.626,300.122,237.111,801.549,224.392,113.501,689.214,191.241,78.052,1432.665,318.973,115.634,81.985,14.233,27.470,46.797,156.097,44.355,51.339,151.181,31.551,24.102,76.415,27.926,211.793,15.643,18.957,49.842,438.768,15.502,66.831,98.589,110.005,271.927,27.969,31.741,355.174,91.331,125.326,158.400,90.630,404.065,30.823,120.393,9.214,84.445,42.886,12.920,45.031
Fit_CV=40.000,170.000,107.000,31.000,31.000,35.000,128.000,69.000,81.000,29.000,60.000,30.000,126.000,100.000,65.000,56.000,50.000,52.000,109.000,93.000,86.000,50.000,56.000,44.000,111.000,74.000,104.000,39.000,51.000,66.000,27.000,87.000,94.000,49.000,43.000,48.000,71.000,46.000,33.000,22.000,65.000,51.000,57.000,20.000,8.000,47.000,24.000,489.000,37.000,44.000,53.000,535.000,37.000,54.000,43.000,54.000,54.000,50.000,9.000,32.000,49.000,21.000,45.000,50.000,45.000,45.000,31.000,47.000,25.000,28.000,24.000,23.000,52.000,41.000,36.000,40.000,49.000,37.000,46.000,26.000,45.000,20.000,50.000,36.000,22.000,47.000,40.000,44.000,50.000,24.000,44.000,21.000,27.000,21.000,16.000,36.000
Time_to_20_Gens=0,0,0,0,0,0,0,0,0,0,0,0,0,0,0,0,0,0,0,0,0,0,0,0,0,0,0,0,0,0,0,0,0,0,0,0,0,0,0,0,0,0,0,0,0,0,0,0
Time_to_each_5_Gens=0,0,0,0,0,0,0,0,0,0,0,0,0,0,0,0,0,0,0,0,0,0,0,0,0,0,0,0,0,0,0,0,0,0,0,0,0,0,0,0,0,0,0,0,0,0,0,0
Time_to_each_n_Gens=8.828,16.095,15.162,8.396,8.641,7.964,18.683,13.161,14.743,9.193,9.366,8.252,18.120,18.343,14.365,10.600,10.746,9.402,18.407,11.613,15.353,9.893,11.190,9.562,17.036,13.037,15.455,8.700,10.722,9.649,8.798,15.980,14.112,8.563,9.412,9.179,15.666,9.068,8.805,8.530,9.484,7.607,8.326,8.185,8.454,7.559,8.950,7.691,9.460,9.368,8.343,7.654,11.413,7.459,8.581,9.026,9.082,9.214,7.900,7.890,9.907,8.035,9.387,9.759,10.643,9.035,8.574,10.953,8.754,8.557,8.820,8.409,9.789,9.752,9.293,8.428,11.562,7.563,8.984,8.536,8.989,8.631,11.724,7.794,8.116,7.988,8.352,8.073,7.580,8.615,8.142,8.912,8.478,7.328,7.382,6.968
Min_Pt_OD=0,0,0,0,0,0,0,0,0,0,0,0,0,0,0,0,0,0,0,0,0,0,0,0,0,0,0,0,0,0,0,0,0,0,0,0,0,0,0,0,0,0,0,0,0,0,0,0
Min_Pt_t=0,0,0,0,0,0,0,0,0,0,0,0,0,0,0,0,0,0,0,0,0,0,0,0,0,0,0,0,0,0,0,0,0,0,0,0,0,0,0,0,0,0,0,0,0,0,0,0
TO_OD=0,0,0,0,0,0,0,0,0,0,0,0,0,0,0,0,0,0,0,0,0,0,0,0,0,0,0,0,0,0,0,0,0,0,0,0,0,0,0,0,0,0,0,0,0,0,0,0
Ref_ID=A01
Multi_Refs=single_ref
test=A01,A02,A03,A04,A05,A06,A07,A08,A09,A10,A11,A12,B01,B02,B03,B04,B05,B06,B07,B08,B09,B10,B11,B12,C01,C02,C03,C04,C05,C06,C07,C08,C09,C10,C11,C12,D01,D02,D03,D04,D05,D06,D07,D08,D09,D10,D11,D12,E01,E02,E03,E04,E05,E06,E07,E08,E09,E10,E11,E12,F01,F02,F03,F04,F05,F06,F07,F08,F09,F10,F11,F12,G01,G02,G03,G04,G05,G06,G07,G08,G09,G10,G11,G12,H01,H02,H03,H04,H05,H06,H07,H08,H09,H10,H11,H12
Start_Time_Now=3.2608968380E+9
Start_Date="5/1/2007+4:40 PM"
pv_to_plate_order=no
gen_time_cutoff=0.000
Drug_Name=nd?:;-ud+0,nd?:;-ud+0,nd?:;-ud+0,nd?:;-ud+0,nd?:;-ud+0,nd?:;-ud+0,nd?:;-ud+0,nd?:;-ud+0,nd?:;-ud+0,nd?:;-ud+0,nd?:;-ud+0,nd?:;-ud+0,nd?:;-ud+0,nd?:;-ud+0,nd?:;-ud+0,nd?:;-ud+0,nd?:;-ud+0,nd?:;-ud+0,nd?:;-ud+0,nd?:;-ud+0,nd?:;-ud+0,nd?:;-ud+0,nd?:;-ud+0,nd?:;-ud+0,nd?:;-ud+0,nd?:;-ud+0,nd?:;-ud+0,nd?:;-ud+0,nd?:;-ud+0,nd?:;-ud+0,nd?:;-ud+0,nd?:;-ud+0,nd?:;-ud+0,nd?:;-ud+0,nd?:;-ud+0,nd?:;-ud+0,nd?:;-ud+0,nd?:;-ud+0,nd?:;-ud+0,nd?:;-ud+0,nd?:;-ud+0,nd?:;-ud+0,nd?:;-ud+0,nd?:;-ud+0,nd?:;-ud+0,nd?:;-ud+0,nd?:;-ud+0,nd?:;-ud+0,nd?:;-ud+0,nd?:;-ud+0,nd?:;-ud+0,nd?:;-ud+0,nd?:;-ud+0,nd?:;-ud+0,nd?:;-ud+0,nd?:;-ud+0,nd?:;-ud+0,nd?:;-ud+0,nd?:;-ud+0,nd?:;-ud+0,nd?:;-ud+0,nd?:;-ud+0,nd?:;-ud+0,nd?:;-ud+0,nd?:;-ud+0,nd?:;-ud+0,nd?:;-ud+0,nd?:;-ud+0,nd?:;-ud+0,nd?:;-ud+0,nd?:;-ud+0,nd?:;-ud+0,nd?:;-ud+0,nd?:;-ud+0,nd?:;-ud+0,nd?:;-ud+0,nd?:;-ud+0,nd?:;-ud+0,nd?:;-ud+0,nd?:;-ud+0,nd?:;-ud+0,nd?:;-ud+0,nd?:;-ud+0,nd?:;-ud+0,nd?:;-ud+0,nd?:;-ud+0,nd?:;-ud+0,nd?:;-ud+0,nd?:;-ud+0,nd?:;-ud+0,nd?:;-ud+0,nd?:;-ud+0,nd?:;-ud+0,nd?:;-ud+0,nd?:;-ud+0,nd?:;-ud+0
Drug_Well_Pos=A01,A02,A03,A04,A05,A06,B01,B02,B03,B04,B05,B06,C01,C02,C03,C04,C05,C06,D01,D02,D03,D04,D05,D06,E01,E02,E03,E04,E05,E06,F01,F02,F03,F04,F05,F06,G01,G02,G03,G04,G05,G06,H01,H02,H03,H04,H05,H06,A07,A08,A09,A10,A11,A12,B07,B08,B09,B10,B11,B12,C07,C08,C09,C10,C11,C12,D07,D08,D09,D10,D11,D12,E07,E08,E09,E10,E11,E12,F07,F08,F09,F10,F11,F12,G07,G08,G09,G10,G11,G12,H07,H08,H09,H10,H11,H12
Avg_G_tcut=1.766,3.219,3.032,1.679,1.728,1.593,3.737,2.632,2.949,1.839,1.873,1.650,3.624,3.669,2.873,2.120,2.149,1.880,3.681,2.323,3.071,1.979,2.238,1.912,3.407,2.607,3.091,1.740,2.144,1.930,1.760,3.196,2.822,1.713,1.882,1.836,3.133,1.814,1.761,1.706,1.897,1.521,1.665,1.637,1.691,1.512,1.790,1.538,1.892,1.874,1.669,1.531,2.283,1.492,1.716,1.805,1.816,1.843,1.580,1.578,1.981,1.607,1.877,1.952,2.129,1.807,1.715,2.191,1.751,1.711,1.764,1.682,1.958,1.950,1.859,1.686,2.312,1.513,1.797,1.707,1.798,1.726,2.345,1.559,1.623,1.598,1.670,1.615,1.516,1.723,1.628,1.782,1.696,1.466,1.476,1.394
t0_from_interval=-2.761,-3.101,-4.398,0.157,0.599,0.358,7.756,-1.217,-3.269,0.766,1.266,0.549,7.607,3.865,2.829,2.033,2.188,1.255,7.796,1.081,-0.631,1.618,0.335,1.450,6.750,1.504,1.951,1.016,2.093,1.706,0.667,1.621,-0.812,0.710,1.239,0.876,5.731,0.875,-0.692,1.372,1.425,0.368,0.171,0.737,1.357,0.706,1.700,-0.843,0.142,0.392,-0.901,-1.614,-0.766,-0.067,0.946,0.945,1.143,1.226,-0.482,-0.592,1.904,0.484,1.286,1.699,0.742,1.076,0.829,1.113,0.769,0.627,0.970,0.587,1.656,1.687,1.188,0.712,0.575,0.218,1.086,0.557,0.974,1.374,1.069,-0.414,0.435,0.558,0.751,0.375,-0.171,0.803,1.088,1.128,0.670,0.029,0.107,-2.563
Sum_Delta_Ref=0.000,19.342,16.387,0.925,0.720,1.980,28.148,12.581,16.819,0.257,1.841,1.410,27.042,26.021,16.637,7.479,6.000,2.328,27.605,7.337,18.006,2.693,6.435,2.192,24.070,11.372,18.623,0.084,6.901,2.634,0.402,20.088,16.334,0.401,3.320,0.964,20.170,1.015,0.123,0.806,2.586,4.506,1.377,1.367,1.548,3.391,0.439,4.342,1.807,1.211,1.581,3.990,7.589,3.813,0.966,0.677,0.299,1.141,3.402,2.863,3.140,2.212,1.951,2.801,5.437,0.018,1.275,6.074,0.455,0.129,0.419,1.663,4.408,2.875,0.385,1.063,9.117,4.654,0.722,1.464,0.112,0.324,9.553,2.751,1.729,2.359,2.602,2.769,4.976,1.884,1.931,0.490,0.109,3.817,4.164,5.771
Gens_at_time_G=5.000,5.000,5.000,5.000,5.000,5.000,5.000,5.000,5.000,5.000,5.000,5.000,5.000,5.000,5.000,5.000,5.000,5.000,5.000,5.000,5.000,5.000,5.000,5.000,5.000,5.000,5.000,5.000,5.000,5.000,5.000,5.000,5.000,5.000,5.000,5.000,5.000,5.000,5.000,5.000,5.000,5.000,5.000,5.000,5.000,5.000,5.000,5.000,5.000,5.000,5.000,5.000,5.000,5.000,5.000,5.000,5.000,5.000,5.000,5.000,5.000,5.000,5.000,5.000,5.000,5.000,5.000,5.000,5.000,5.000,5.000,5.000,5.000,5.000,5.000,5.000,5.000,5.000,5.000,5.000,5.000,5.000,5.000,5.000,5.000,5.000,5.000,5.000,5.000,5.000,5.000,5.000,5.000,5.000,5.000,5.000
G_Int_tcut=2.318,3.839,3.912,1.648,1.608,1.521,2.185,2.876,3.602,1.685,1.620,1.541,2.102,2.896,2.307,1.713,1.712,1.630,2.122,2.106,3.197,1.655,2.171,1.622,2.057,2.307,2.701,1.537,1.726,1.589,1.626,2.872,2.985,1.571,1.635,1.660,1.987,1.638,1.899,1.432,1.612,1.448,1.631,1.490,1.419,1.371,1.450,1.707,1.864,1.795,1.849,1.854,2.436,1.505,1.527,1.616,1.588,1.598,1.676,1.696,1.600,1.510,1.620,1.612,1.980,1.592,1.549,1.968,1.597,1.586,1.570,1.564,1.627,1.613,1.621,1.543,2.197,1.469,1.580,1.596,1.603,1.452,2.131,1.642,1.536,1.486,1.520,1.540,1.550,1.562,1.411,1.557,1.562,1.460,1.455,1.906
Sum_Del_12=0.000,8.523,8.646,1.066,0.527,2.309,11.300,7.835,8.813,0.652,1.814,1.610,11.268,10.431,9.349,4.775,5.213,1.719,11.219,6.051,9.419,3.144,5.630,2.172,11.022,7.926,9.694,0.201,5.091,2.346,0.402,9.522,8.790,0.712,2.039,0.853,10.641,1.020,0.248,0.277,2.286,3.508,1.558,1.380,0.046,3.306,0.749,3.598,1.862,1.429,1.535,3.590,4.788,3.878,0.607,0.544,0.746,1.243,2.824,2.737,3.401,2.080,1.629,2.946,4.359,0.599,0.746,5.140,0.228,0.624,0.087,1.475,3.215,2.884,1.162,0.989,5.675,3.677,0.543,0.857,0.318,0.171,6.122,3.030,1.914,2.207,1.428,1.970,3.756,0.861,1.552,0.819,0.642,4.148,3.920,5.572
Sum_Del_20=0.000,18.966,16.117,0.912,0.711,1.957,27.587,12.354,16.512,0.254,1.808,1.395,26.531,25.502,16.334,7.313,5.896,2.275,27.068,7.217,17.681,2.650,6.323,2.150,23.654,11.184,18.289,0.090,6.768,2.581,0.395,19.710,16.005,0.396,3.242,0.942,19.826,0.996,0.123,0.788,2.543,4.422,1.362,1.349,1.489,3.337,0.432,4.265,1.777,1.189,1.559,3.923,7.449,3.757,0.950,0.658,0.296,1.121,3.336,2.814,3.089,2.179,1.909,2.759,5.346,0.013,1.251,5.969,0.447,0.140,0.403,1.633,4.320,2.826,0.385,1.050,8.943,4.568,0.704,1.436,0.112,0.315,9.367,2.691,1.705,2.323,2.547,2.716,4.881,1.843,1.899,0.484,0.121,3.764,4.097,5.645
Sum_Del_24=0.000,19.758,16.137,0.789,0.669,1.786,28.293,12.686,16.984,0.244,1.854,1.257,26.816,26.558,16.871,7.925,5.960,2.496,27.610,7.183,18.105,2.613,6.398,2.231,23.742,11.136,18.726,0.023,7.111,2.724,0.421,20.388,16.953,0.233,3.637,1.049,19.936,1.041,0.007,0.829,2.595,4.557,1.228,1.256,2.040,3.259,0.441,4.340,1.766,1.214,1.479,3.918,7.797,3.641,0.947,0.772,0.274,1.148,3.373,2.746,3.065,2.117,2.063,2.703,5.338,0.075,1.287,6.025,0.414,0.064,0.565,1.585,4.628,2.855,0.282,0.978,9.345,4.698,0.829,1.491,0.148,0.349,9.737,2.523,1.568,2.265,2.731,2.810,5.068,1.995,1.896,0.451,0.097,3.585,4.054,5.577
Sum_12=11.615,3.093,2.969,12.681,12.142,13.924,0.315,3.780,2.802,10.963,9.801,13.226,0.347,1.185,2.266,6.840,6.402,9.896,0.397,5.565,2.196,8.471,5.986,9.444,0.593,3.689,1.921,11.817,6.524,9.269,11.214,2.093,2.825,12.327,9.576,10.763,0.974,10.595,11.863,11.893,9.329,15.123,13.173,12.995,11.569,14.921,10.866,15.213,9.754,10.186,13.150,15.206,6.827,15.493,12.222,11.072,10.869,10.372,14.439,14.353,8.214,13.695,9.987,8.670,7.257,11.016,12.361,6.476,11.843,12.240,11.529,13.091,8.401,8.731,10.453,12.604,5.941,15.292,11.072,12.472,11.297,11.444,5.493,14.645,13.529,13.822,13.044,13.586,15.372,12.477,13.168,10.797,12.257,15.763,15.535,17.187
Sum_20=35.715,16.749,19.598,36.628,36.426,37.673,8.128,23.361,19.203,35.461,33.907,37.110,9.184,10.214,19.382,28.402,29.819,33.440,8.648,28.499,18.035,33.065,29.392,33.565,12.062,24.531,17.427,35.805,28.947,33.135,35.320,16.005,19.710,36.112,32.473,34.774,15.889,34.720,35.839,36.504,33.172,40.137,37.077,37.065,34.227,39.053,35.283,39.980,33.938,34.526,37.275,39.639,28.266,39.472,36.665,35.057,35.419,34.595,39.051,38.530,32.626,37.895,33.806,32.957,30.369,35.729,36.966,29.746,36.163,35.855,35.313,37.349,31.395,32.889,35.331,36.765,26.772,40.283,35.012,37.152,35.604,36.030,26.348,38.406,37.421,38.038,38.262,38.431,40.597,37.559,37.614,35.231,35.836,39.479,39.813,41.361
Sum_24=41.645,21.887,25.507,42.433,42.313,43.430,13.352,28.959,24.660,41.401,39.791,42.901,14.828,15.086,24.774,33.720,35.685,39.149,14.034,34.462,23.539,39.031,35.246,39.413,17.903,30.508,22.919,41.621,34.533,38.921,41.223,21.257,24.691,41.878,38.007,40.595,21.709,40.604,41.652,42.473,39.049,46.202,42.873,42.900,39.605,44.903,41.203,45.985,39.878,40.431,43.124,45.562,33.847,45.286,42.591,40.872,41.371,40.496,45.018,44.391,38.579,43.761,39.581,38.942,36.306,41.720,42.931,35.620,42.059,41.581,41.079,43.230,37.016,38.790,41.362,42.623,32.299,46.342,40.816,43.135,41.497,41.994,31.908,44.167,43.213,43.909,44.376,44.454,46.712,43.640,43.541,41.194,41.547,45.229,45.699,47.222
G_by_Interval=2.318,3.839,3.912,1.648,1.608,1.521,2.185,2.876,3.602,1.685,1.620,1.541,2.102,2.896,2.307,1.713,1.712,1.630,2.122,2.106,3.197,1.655,2.171,1.622,2.057,2.307,2.701,1.537,1.726,1.589,1.626,2.872,2.985,1.571,1.635,1.660,1.987,1.638,1.899,1.432,1.612,1.448,1.631,1.490,1.419,1.371,1.450,1.707,1.864,1.795,1.849,1.854,2.436,1.505,1.527,1.616,1.588,1.598,1.676,1.696,1.600,1.510,1.620,1.612,1.980,1.592,1.549,1.968,1.597,1.586,1.570,1.564,1.627,1.613,1.621,1.543,2.197,1.469,1.580,1.596,1.603,1.452,2.131,1.642,1.536,1.486,1.520,1.540,1.550,1.562,1.411,1.557,1.562,1.460,1.455,1.906
Avg_G_t8=1.766,3.219,3.032,1.679,1.728,1.593,3.737,2.632,2.949,1.839,1.873,1.650,3.624,3.669,2.873,2.120,2.149,1.880,3.681,2.323,3.071,1.979,2.238,1.912,3.407,2.607,3.091,1.740,2.144,1.930,1.760,3.196,2.822,1.713,1.882,1.836,3.133,1.814,1.761,1.706,1.897,1.521,1.665,1.637,1.691,1.512,1.790,1.538,1.892,1.874,1.669,1.531,2.283,1.492,1.716,1.805,1.816,1.843,1.580,1.578,1.981,1.607,1.877,1.952,2.129,1.807,1.715,2.191,1.751,1.711,1.764,1.682,1.958,1.950,1.859,1.686,2.312,1.513,1.797,1.707,1.798,1.726,2.345,1.559,1.623,1.598,1.670,1.615,1.516,1.723,1.628,1.782,1.696,1.466,1.476,1.394
G_int_t8=2.318,3.839,3.912,1.648,1.608,1.521,2.185,2.876,3.602,1.685,1.620,1.541,2.102,2.896,2.307,1.713,1.712,1.630,2.122,2.106,3.197,1.655,2.171,1.622,2.057,2.307,2.701,1.537,1.726,1.589,1.626,2.872,2.985,1.571,1.635,1.660,1.987,1.638,1.899,1.432,1.612,1.448,1.631,1.490,1.419,1.371,1.450,1.707,1.864,1.795,1.849,1.854,2.436,1.505,1.527,1.616,1.588,1.598,1.676,1.696,1.600,1.510,1.620,1.612,1.980,1.592,1.549,1.968,1.597,1.586,1.570,1.564,1.627,1.613,1.621,1.543,2.197,1.469,1.580,1.596,1.603,1.452,2.131,1.642,1.536,1.486,1.520,1.540,1.550,1.562,1.411,1.557,1.562,1.460,1.455,1.906
Avg_G_t12=1.766,3.219,3.032,1.679,1.728,1.593,3.737,2.632,2.949,1.839,1.873,1.650,3.624,3.669,2.873,2.120,2.149,1.880,3.681,2.323,3.071,1.979,2.238,1.912,3.407,2.607,3.091,1.740,2.144,1.930,1.760,3.196,2.822,1.713,1.882,1.836,3.133,1.814,1.761,1.706,1.897,1.521,1.665,1.637,1.691,1.512,1.790,1.538,1.892,1.874,1.669,1.531,2.283,1.492,1.716,1.805,1.816,1.843,1.580,1.578,1.981,1.607,1.877,1.952,2.129,1.807,1.715,2.191,1.751,1.711,1.764,1.682,1.958,1.950,1.859,1.686,2.312,1.513,1.797,1.707,1.798,1.726,2.345,1.559,1.623,1.598,1.670,1.615,1.516,1.723,1.628,1.782,1.696,1.466,1.476,1.394
G_int_t12=2.318,3.839,3.912,1.648,1.608,1.521,2.185,2.876,3.602,1.685,1.620,1.541,2.102,2.896,2.307,1.713,1.712,1.630,2.122,2.106,3.197,1.655,2.171,1.622,2.057,2.307,2.701,1.537,1.726,1.589,1.626,2.872,2.985,1.571,1.635,1.660,1.987,1.638,1.899,1.432,1.612,1.448,1.631,1.490,1.419,1.371,1.450,1.707,1.864,1.795,1.849,1.854,2.436,1.505,1.527,1.616,1.588,1.598,1.676,1.696,1.600,1.510,1.620,1.612,1.980,1.592,1.549,1.968,1.597,1.586,1.570,1.564,1.627,1.613,1.621,1.543,2.197,1.469,1.580,1.596,1.603,1.452,2.131,1.642,1.536,1.486,1.520,1.540,1.550,1.562,1.411,1.557,1.562,1.460,1.455,1.906
Avg_G_inflex=1.746,3.211,3.032,1.679,1.731,1.596,3.737,2.646,2.971,1.879,1.881,1.663,3.667,3.721,2.895,2.121,2.178,1.881,3.681,2.325,3.071,2.011,2.238,1.931,3.407,2.625,3.092,1.741,2.213,1.931,1.757,3.180,2.838,1.713,1.890,1.848,3.191,1.814,1.761,1.727,1.911,1.525,1.665,1.654,1.738,1.512,1.811,1.546,1.916,1.898,1.669,1.556,2.233,1.492,1.716,1.806,1.816,1.860,1.577,1.582,2.028,1.627,1.900,1.968,2.124,1.807,1.715,2.209,1.773,1.715,1.780,1.686,1.993,1.975,1.887,1.688,2.290,1.515,1.797,1.713,1.798,1.736,2.354,1.559,1.638,1.598,1.672,1.615,1.521,1.745,1.628,1.779,1.726,1.466,1.488,1.408
G_int_inflex=2.464,3.882,3.912,1.648,1.579,1.497,2.185,2.905,3.687,1.555,1.597,1.424,2.123,2.920,2.275,1.715,1.746,1.626,2.122,2.088,3.197,1.649,2.171,1.639,2.057,2.325,2.700,1.529,1.712,1.582,1.611,2.776,3.038,1.571,1.644,1.680,1.927,1.638,1.899,1.467,1.626,1.423,1.631,1.506,1.477,1.371,1.456,1.720,1.895,1.834,1.846,1.580,2.370,1.503,1.527,1.610,1.588,1.563,1.690,1.727,1.627,1.506,1.636,1.639,1.932,1.592,1.549,1.944,1.628,1.558,1.586,1.572,1.633,1.624,1.654,1.533,2.042,1.449,1.580,1.536,1.603,1.420,2.054,1.642,1.556,1.486,1.506,1.540,1.501,1.585,1.411,1.498,1.581,1.460,1.473,1.610
G_by_Interval_g4=1.829,3.697,3.485,1.460,1.808,1.574,2.185,2.779,3.029,2.171,1.615,1.904,2.118,3.810,2.639,1.997,1.713,1.605,2.280,2.229,2.846,1.653,2.057,1.607,2.087,2.242,2.842,1.525,1.877,1.584,1.837,2.928,2.561,1.838,1.768,1.732,2.019,1.585,1.885,1.517,1.755,1.392,1.652,1.691,1.485,1.308,1.461,1.781,2.021,2.119,1.760,1.766,2.509,1.507,1.481,1.616,1.619,2.044,1.753,1.879,1.589,1.452,1.586,1.857,2.149,1.578,1.531,1.945,1.558,1.543,1.552,1.798,1.617,1.623,1.584,1.483,2.347,1.430,1.581,1.677,1.640,1.565,2.354,1.663,1.568,1.420,1.468,1.437,1.485,1.532,1.385,1.584,1.514,1.450,1.461,1.675
G_int_t8_g4=1.829,3.697,3.485,1.460,1.808,1.574,2.185,2.779,3.029,2.171,1.615,1.904,2.118,3.810,2.639,1.997,1.713,1.605,2.280,2.229,2.846,1.653,2.057,1.607,2.087,2.242,2.842,1.525,1.877,1.584,1.837,2.928,2.561,1.838,1.768,1.732,2.019,1.585,1.885,1.517,1.755,1.392,1.652,1.691,1.485,1.308,1.461,1.781,2.021,2.119,1.760,1.766,2.509,1.507,1.481,1.616,1.619,2.044,1.753,1.879,1.589,1.452,1.586,1.857,2.149,1.578,1.531,1.945,1.558,1.543,1.552,1.798,1.617,1.623,1.584,1.483,2.347,1.430,1.581,1.677,1.640,1.565,2.354,1.663,1.568,1.420,1.468,1.437,1.485,1.532,1.385,1.584,1.514,1.450,1.461,1.675
G_int_t12_g4=1.829,3.697,3.485,1.460,1.808,1.574,2.185,2.779,3.029,2.171,1.615,1.904,2.118,3.810,2.639,1.997,1.713,1.605,2.280,2.229,2.846,1.653,2.057,1.607,2.087,2.242,2.842,1.525,1.877,1.584,1.837,2.928,2.561,1.838,1.768,1.732,2.019,1.585,1.885,1.517,1.755,1.392,1.652,1.691,1.485,1.308,1.461,1.781,2.021,2.119,1.760,1.766,2.509,1.507,1.481,1.616,1.619,2.044,1.753,1.879,1.589,1.452,1.586,1.857,2.149,1.578,1.531,1.945,1.558,1.543,1.552,1.798,1.617,1.623,1.584,1.483,2.347,1.430,1.581,1.677,1.640,1.565,2.354,1.663,1.568,1.420,1.468,1.437,1.485,1.532,1.385,1.584,1.514,1.450,1.461,1.675
G_int_inflex_g4=1.816,3.719,3.485,1.460,1.668,1.497,2.185,2.799,3.062,1.687,1.553,1.356,2.134,3.874,2.577,1.998,1.719,1.597,2.280,2.175,2.846,1.637,2.057,1.618,2.087,2.246,2.839,1.515,1.903,1.572,1.822,2.868,2.552,1.807,1.770,1.747,1.979,1.585,1.876,1.543,1.769,1.347,1.744,1.713,1.477,1.308,1.466,1.796,2.054,2.154,1.759,1.758,2.461,1.506,1.481,1.605,1.619,2.050,1.738,1.886,1.607,1.411,1.584,1.877,2.145,1.578,1.531,1.906,1.579,1.503,1.563,1.785,1.611,1.631,1.596,1.468,2.138,1.393,1.581,1.562,1.640,1.557,2.368,1.633,1.584,1.420,1.451,1.437,1.469,1.538,1.385,1.546,1.524,1.450,1.475,1.637
Time_Inflex=7.645,15.511,16.986,9.611,9.611,9.611,21.411,13.299,14.527,9.611,9.857,9.611,18.215,17.969,14.527,11.086,11.086,11.332,19.690,13.053,16.740,9.611,12.316,9.611,17.723,13.299,16.740,9.611,9.611,11.332,8.628,14.527,13.299,9.611,9.857,9.611,15.019,9.611,9.366,8.874,9.611,9.611,9.120,8.136,7.153,8.136,8.874,8.136,9.611,9.611,9.611,8.136,10.595,10.103,9.611,9.611,11.332,9.366,7.399,7.399,9.611,8.136,9.611,10.103,9.611,9.611,9.857,11.086,8.874,9.366,8.874,8.874,9.611,9.611,9.611,10.103,9.611,8.874,9.857,9.366,9.857,8.136,9.857,8.874,8.136,8.874,9.611,8.874,9.611,8.874,8.874,8.136,8.874,8.136,7.153,7.153
OD_Inflex=0.397,0.474,0.738,0.715,0.666,0.790,0.808,0.540,0.499,0.593,0.598,0.756,0.556,0.483,0.538,0.587,0.577,0.806,0.669,0.677,0.680,0.483,0.673,0.537,0.599,0.561,0.662,0.662,0.388,0.815,0.509,0.412,0.448,0.699,0.583,0.596,0.472,0.613,0.607,0.616,0.548,0.859,0.656,0.530,0.355,0.648,0.525,0.617,0.555,0.577,0.739,0.628,0.466,0.979,0.689,0.622,0.841,0.540,0.472,0.538,0.478,0.558,0.564,0.573,0.403,0.622,0.719,0.542,0.558,0.642,0.546,0.670,0.504,0.498,0.589,0.762,0.343,0.750,0.653,0.637,0.667,0.454,0.342,0.760,0.538,0.667,0.745,0.629,0.867,0.581,0.645,0.424,0.600,0.683,0.506,0.623
Time_Saturation=20.673,20.427,20.182,19.936,19.936,20.427,0.000,19.936,18.706,19.690,20.182,19.936,22.148,19.936,18.461,20.673,20.182,19.936,0.000,19.936,19.444,19.936,20.182,21.903,21.411,20.182,20.182,19.936,19.936,20.427,19.936,19.936,19.444,19.936,19.444,19.936,20.427,19.936,20.919,19.936,20.182,19.936,21.411,19.936,19.198,19.936,20.182,20.182,19.936,20.182,19.690,20.182,19.936,20.427,20.182,20.182,16.740,21.903,16.986,20.673,20.182,20.673,19.936,20.182,19.936,20.673,19.444,21.903,17.723,19.936,19.936,16.986,19.936,19.936,19.936,17.723,19.936,19.936,19.936,19.936,21.657,19.936,20.673,20.673,19.936,19.936,19.936,17.723,19.936,20.427,20.673,20.182,19.936,20.919,20.182,17.723
OD_Saturation=0.861,0.738,0.857,0.983,0.928,1.040,0.000,0.798,0.769,0.905,0.846,0.989,0.923,0.656,0.772,0.747,0.858,0.961,0.000,0.918,0.785,0.961,0.862,0.915,0.924,0.873,0.781,0.966,0.796,1.071,0.852,0.742,0.723,1.001,0.789,0.993,0.932,0.830,0.897,0.880,0.809,1.061,0.995,0.855,0.776,0.994,0.921,0.934,0.815,0.869,0.938,1.017,0.798,1.176,1.004,0.919,0.921,0.841,1.013,0.999,0.878,0.955,0.972,0.843,0.833,1.008,0.908,0.825,0.910,0.965,0.950,1.135,0.801,0.844,0.938,1.014,0.790,1.158,0.964,0.982,0.939,0.853,0.779,1.143,0.937,1.011,1.023,0.940,1.000,1.077,0.940,0.808,0.809,1.044,0.988,1.112
Ref_Well_Name=A01,A01,A01,A01,A01,A01,A01,A01,A01,A01,A01,A01,A01,A01,A01,A01,A01,A01,A01,A01,A01,A01,A01,A01,A01,A01,A01,A01,A01,A01,A01,A01,A01,A01,A01,A01,A01,A01,A01,A01,A01,A01,A01,A01,A01,A01,A01,A01,A01,A01,A01,A01,A01,A01,A01,A01,A01,A01,A01,A01,A01,A01,A01,A01,A01,A01,A01,A01,A01,A01,A01,A01,A01,A01,A01,A01,A01,A01,A01,A01,A01,A01,A01,A01,A01,A01,A01,A01,A01,A01,A01,A01,A01,A01,A01,A01
Ratio_Avg_G=1.000,0.548,0.582,1.051,1.022,1.109,0.473,0.671,0.599,0.960,0.943,1.070,0.487,0.481,0.615,0.833,0.822,0.939,0.480,0.760,0.575,0.892,0.789,0.923,0.518,0.677,0.571,1.015,0.823,0.915,1.003,0.552,0.626,1.031,0.938,0.962,0.564,0.974,1.003,1.035,0.931,1.160,1.060,1.079,1.044,1.168,0.986,1.148,0.933,0.942,1.058,1.153,0.773,1.184,1.029,0.978,0.972,0.958,1.117,1.119,0.891,1.099,0.940,0.905,0.829,0.977,1.030,0.806,1.008,1.032,1.001,1.050,0.902,0.905,0.950,1.047,0.764,1.167,0.983,1.034,0.982,1.023,0.753,1.133,1.088,1.105,1.057,1.094,1.165,1.025,1.084,0.991,1.041,1.205,1.196,1.267
Ratio_Fit_G=1.000,1.052,1.277,1.525,1.577,1.497,1.158,1.321,1.051,1.842,1.683,1.663,1.485,1.128,1.349,1.678,1.677,1.471,1.348,1.191,1.151,1.778,1.322,1.772,1.431,1.219,1.221,1.632,1.789,1.591,1.889,1.072,1.444,1.697,1.647,1.726,1.646,1.702,1.652,1.928,1.843,1.538,1.576,1.928,2.190,1.846,2.018,1.996,1.756,1.704,1.581,1.996,1.173,1.425,1.639,1.652,1.402,2.017,2.110,2.144,1.833,1.757,1.733,1.793,1.486,1.736,1.528,1.436,1.679,1.619,1.758,1.794,1.809,1.826,1.687,1.405,1.424,1.651,1.622,1.669,1.612,2.020,1.526,1.602,1.759,1.662,1.595,1.577,1.483,1.736,1.792,1.896,1.667,1.561,1.765,1.507
Ratio_G_Int=1.000,0.604,0.592,1.407,1.441,1.524,1.061,0.806,0.643,1.375,1.431,1.504,1.102,0.800,1.005,1.353,1.354,1.422,1.092,1.100,0.725,1.400,1.068,1.429,1.127,1.005,0.858,1.508,1.343,1.459,1.425,0.807,0.777,1.476,1.418,1.396,1.166,1.415,1.220,1.619,1.438,1.601,1.421,1.556,1.633,1.691,1.598,1.358,1.244,1.291,1.254,1.251,0.952,1.540,1.518,1.434,1.460,1.451,1.383,1.366,1.448,1.535,1.431,1.438,1.170,1.456,1.496,1.178,1.451,1.461,1.476,1.482,1.425,1.437,1.430,1.502,1.055,1.578,1.467,1.452,1.446,1.597,1.088,1.412,1.509,1.560,1.525,1.505,1.495,1.483,1.643,1.489,1.484,1.588,1.593,1.216
Ratio_t0_Fit=1.000,-1.836,-3.078,-20.003,-6.273,18.357,-2.586,-2.564,-2.192,-2.002,-1.580,-5.342,-0.554,-2.457,-1.207,-1.372,-1.408,-3.868,-0.619,-9.452,-1.477,-2.525,-5.557,-2.058,-0.830,-2.284,-0.719,-4.567,-1.202,-5.380,-2.356,-2.745,-0.479,-15.606,-3.825,-3.309,-0.727,-2.311,-3.940,-2.323,-1.338,14.493,-12.357,-2.880,-1.863,-6.719,-1.816,-4.496,-2.146,-4.376,5.077,-4.496,60.280,4.303,-4.899,-7.380,14.693,-1.704,-2.485,-2.469,-1.259,-5.593,-2.995,-1.215,-2.010,-2.115,-11.289,-3.222,-4.105,-5.683,-3.079,-3.332,-1.299,-1.626,-2.885,12.636,-2.406,-59.243,-2.155,-4.374,-6.037,-2.069,-1.313,-180.443,-4.954,-3.377,-8.161,-50.337,7.033,-3.706,-19.171,-2.322,-5.670,5.785,-28.405,2.473
Ratio_t0_G_Int=1.000,0.890,0.628,-17.552,-4.613,-7.707,-0.356,2.268,0.845,-3.603,-2.181,-5.029,-0.363,-0.714,-0.976,-1.358,-1.262,-2.201,-0.354,-2.554,4.379,-1.706,-8.240,-1.905,-0.409,-1.836,-1.415,-2.717,-1.319,-1.618,-4.142,-1.704,3.401,-3.890,-2.229,-3.151,-0.482,-3.154,3.989,-2.013,-1.937,-7.513,-16.134,-3.748,-2.035,-3.909,-1.624,3.274,-19.441,-7.041,3.065,1.711,3.605,41.014,-2.918,-2.922,-2.417,-2.253,5.731,4.663,-1.450,-5.707,-2.147,-1.625,-3.722,-2.566,-3.331,-2.481,-3.592,-4.404,-2.846,-4.701,-1.668,-1.636,-2.325,-3.877,-4.801,-12.662,-2.543,-4.962,-2.836,-2.010,-2.582,6.666,-6.348,-4.948,-3.678,-7.365,16.163,-3.439,-2.539,-2.449,-4.121,-95.323,-25.764,1.077
Ref_Curve_Array=1,1,1,1,1,1,1,1,1,1,1,1,1,1,1,1,1,1,1,1,1,1,1,1,1,1,1,1,1,1,1,1,1,1,1,1,1,1,1,1,1,1,1,1,1,1,1,1,1,1,1,1,1,1,1,1,1,1,1,1,1,1,1,1,1,1,1,1,1,1,1,1,1,1,1,1,1,1,1,1,1,1,1,1,1,1,1,1,1,1,1,1,1,1,1,1
Default_ref=0
Comm_Map=,,,,,
Comm_Consol=,,,,,,,,
Comm_Screen=,,,,,
Analysis_Set=A,A,A,A,A,A,A,A,A,A,A,A,A,A,A,A,A,A,A,A,A,A,A,A,A,A,A,A,A,A,A,A,A,A,A,A,A,A,A,A,A,A,A,A,A,A,A,A,A,A,A,A,A,A,A,A,A,A,A,A,A,A,A,A,A,A,A,A,A,A,A,A,A,A,A,A,A,A,A,A,A,A,A,A,A,A,A,A,A,A,A,A,A,A,A,A
Ref_Type=single_ref,single_ref,single_ref,single_ref,single_ref,single_ref,single_ref,single_ref,single_ref,single_ref,single_ref,single_ref,single_ref,single_ref,single_ref,single_ref,single_ref,single_ref,single_ref,single_ref,single_ref,single_ref,single_ref,single_ref,single_ref,single_ref,single_ref,single_ref,single_ref,single_ref,single_ref,single_ref,single_ref,single_ref,single_ref,single_ref,single_ref,single_ref,single_ref,single_ref,single_ref,single_ref,single_ref,single_ref,single_ref,single_ref,single_ref,single_ref,single_ref,single_ref,single_ref,single_ref,single_ref,single_ref,single_ref,single_ref,single_ref,single_ref,single_ref,single_ref,single_ref,single_ref,single_ref,single_ref,single_ref,single_ref,single_ref,single_ref,single_ref,single_ref,single_ref,single_ref,single_ref,single_ref,single_ref,single_ref,single_ref,single_ref,single_ref,single_ref,single_ref,single_ref,single_ref,single_ref,single_ref,single_ref,single_ref,single_ref,single_ref,single_ref,single_ref,single_ref,single_ref,single_ref,single_ref,single_ref
Wells_In_Use=0,0,0,0,0,0,0,0,0,0,0,0,0,0,0,0,0,0,0,0,0,0,0,0,0,0,0,0,0,0,0,0,0,0,0,0,0,0,0,0,0,0,0,0,0,0,0,0,0,0,0,0,0,0,0,0,0,0,0,0,0,0,0,0,0,0,0,0,0,0,0,0,0,0,0,0,0,0,0,0,0,0,0,0,0,0,0,0,0,0,0,0,0,0,0,0
[Flor:]
[Flor2:]
[Lumin:]
[Data:]
Read=DateTime	RunT[s]	Temp	Well_1	Well_2	Well_3	Well_4	Well_5	Well_6	Well_7	Well_8	Well_9	Well_10	Well_11	Well_12	Well_13	Well_14	Well_15	Well_16	Well_17	Well_18	Well_19	Well_20	Well_21	Well_22	Well_23	Well_24	Well_25	Well_26	Well_27	Well_28	Well_29	Well_30	Well_31	Well_32	Well_33	Well_34	Well_35	Well_36	Well_37	Well_38	Well_39	Well_40	Well_41	Well_42	Well_43	Well_44	Well_45	Well_46	Well_47	Well_48	Well_49	Well_50	Well_51	Well_52	Well_53	Well_54	Well_55	Well_56	Well_57	Well_58	Well_59	Well_60	Well_61	Well_62	Well_63	Well_64	Well_65	Well_66	Well_67	Well_68	Well_69	Well_70	Well_71	Well_72	Well_73	Well_74	Well_75	Well_76	Well_77	Well_78	Well_79	Well_80	Well_81	Well_82	Well_83	Well_84	Well_85	Well_86	Well_87	Well_88	Well_89	Well_90	Well_91	Well_92	Well_93	Well_94	Well_95	Well_96
1=16:55:38	971	298	0.0985	0.0963	0.0993	0.0992	0.0858	0.0884	0.0784	0.0840	0.0922	0.0943	0.0980	0.0946	0.0959	0.0827	0.0800	0.0821	0.0856	0.0920	0.0923	0.0833	0.0855	0.0819	0.1119	0.1675	0.0951	0.0814	0.0773	0.0810	0.0777	0.0807	0.0789	0.0877	0.0795	0.0807	0.0793	0.0806	0.1012	0.0817	0.0795	0.0810	0.0788	0.0801	0.0875	0.0794	0.0894	0.0846	0.0860	0.1595	0.0951	0.0845	0.0779	0.0852	0.0785	0.0794	0.0769	0.0785	0.0824	0.0860	0.0801	0.0893	0.0932	0.0840	0.0809	0.1059	0.0786	0.0798	0.0835	0.0828	0.0893	0.0877	0.0807	0.1988	0.0990	0.0831	0.0897	0.1156	0.0860	0.0876	0.0920	0.0896	0.0849	0.0896	0.0900	0.0909	0.0900	0.0892	0.0986	0.1235	0.0893	0.0930	0.0923	0.0819	0.0911	0.1076	0.0983	0.2076
2=17:10:23	1856	301	0.1028	0.0892	0.0986	0.0968	0.0878	0.0913	0.0799	0.0839	0.0948	0.1114	0.0847	0.0948	0.0957	0.0833	0.0810	0.0979	0.0888	0.1030	0.0998	0.0850	0.0943	0.0965	0.1287	0.1571	0.0955	0.0934	0.0807	0.0815	0.0786	0.0811	0.0789	0.0908	0.0814	0.0817	0.0803	0.0791	0.1009	0.0833	0.0828	0.0828	0.0803	0.0808	0.0855	0.0821	0.0873	0.0871	0.0866	0.1538	0.0944	0.0855	0.0796	0.0859	0.0781	0.0800	0.0781	0.0782	0.0836	0.0872	0.0842	0.0915	0.1159	0.0812	0.0816	0.0993	0.0813	0.0889	0.0818	0.0946	0.0839	0.0907	0.0805	0.1643	0.0987	0.0860	0.0836	0.1136	0.0818	0.0908	0.0843	0.0921	0.0862	0.0903	0.0959	0.0921	0.1170	0.0891	0.0964	0.1202	0.0904	0.0974	0.0937	0.0832	0.0939	0.1058	0.0992	0.1613
3=17:25:08	2741	298	0.1158	0.0815	0.0949	0.0893	0.0896	0.0917	0.0786	0.0921	0.1029	0.1046	0.1060	0.0986	0.0953	0.0803	0.0776	0.1083	0.0892	0.1107	0.0984	0.0890	0.0916	0.1054	0.1298	0.2162	0.0946	0.1100	0.0796	0.0835	0.0796	0.0812	0.0801	0.0911	0.0818	0.0804	0.0837	0.0812	0.1007	0.0834	0.0774	0.0826	0.0796	0.0819	0.0878	0.0832	0.0868	0.0890	0.0878	0.2075	0.0950	0.0850	0.0784	0.0895	0.0805	0.0804	0.0791	0.0779	0.0844	0.0872	0.0850	0.0921	0.1039	0.0825	0.0919	0.1310	0.0789	0.0791	0.0849	0.0869	0.0973	0.0859	0.1142	0.1614	0.0987	0.0881	0.1165	0.1273	0.0862	0.0917	0.0959	0.0921	0.0876	0.0876	0.0941	0.0930	0.0905	0.1287	0.1077	0.1220	0.0912	0.1204	0.0951	0.0857	0.0966	0.1092	0.0980	0.1395
4=17:39:53	3626	303	0.1027	0.0956	0.1249	0.0892	0.0998	0.0957	0.0925	0.1108	0.0927	0.1407	0.1232	0.0988	0.0948	0.0834	0.0807	0.1119	0.0889	0.1155	0.0917	0.0839	0.0874	0.1188	0.1338	0.1647	0.0947	0.0839	0.0811	0.0847	0.0789	0.0816	0.0792	0.0923	0.0818	0.0781	0.0801	0.0844	0.1061	0.0831	0.0856	0.0822	0.0786	0.0799	0.0870	0.0821	0.0868	0.0886	0.0876	0.1681	0.0948	0.0871	0.0851	0.0892	0.0787	0.0805	0.0781	0.0789	0.0841	0.0879	0.0860	0.0938	0.1273	0.0831	0.1043	0.1316	0.0804	0.0843	0.0847	0.0878	0.0988	0.0855	0.0807	0.1681	0.0995	0.1074	0.0930	0.1183	0.0982	0.0927	0.1016	0.0968	0.0882	0.0902	0.0949	0.0948	0.0954	0.1124	0.1052	0.1201	0.0906	0.1338	0.1004	0.0832	0.0942	0.1080	0.1014	0.1743
5=17:54:38	4511	301	0.1097	0.0877	0.1250	0.0887	0.1013	0.0999	0.0857	0.0956	0.1216	0.1123	0.0995	0.1006	0.0943	0.0845	0.0783	0.1093	0.0898	0.1099	0.0943	0.0950	0.0916	0.0922	0.0980	0.2012	0.0944	0.0856	0.0803	0.0856	0.0789	0.0820	0.0806	0.0914	0.0811	0.0805	0.0795	0.0814	0.0984	0.0831	0.0845	0.0822	0.0785	0.0818	0.0875	0.0833	0.0858	0.0898	0.0847	0.1808	0.0933	0.0856	0.0854	0.0867	0.0799	0.0808	0.0780	0.0771	0.0840	0.0876	0.0860	0.0944	0.0888	0.0792	0.0827	0.0896	0.0816	0.0905	0.0818	0.0933	0.0819	0.0849	0.0801	0.1531	0.0984	0.0815	0.0801	0.1125	0.0782	0.0940	0.0848	0.0896	0.0870	0.0892	0.0937	0.0919	0.0900	0.0874	0.0958	0.1230	0.0874	0.0928	0.0917	0.0816	0.0936	0.1131	0.1028	0.1704
6=18:09:23	5396	298	0.0991	0.0951	0.0919	0.0902	0.0985	0.0975	0.0850	0.0919	0.0956	0.1167	0.0912	0.1049	0.0932	0.0832	0.0812	0.1015	0.0921	0.1048	0.0938	0.0879	0.0858	0.0869	0.1139	0.2009	0.0941	0.0776	0.0807	0.0788	0.0793	0.0818	0.0801	0.0940	0.0808	0.0801	0.0869	0.0855	0.1033	0.0844	0.0859	0.0829	0.0811	0.0823	0.0899	0.0834	0.0884	0.0895	0.0888	0.1825	0.0926	0.0868	0.0850	0.0876	0.0805	0.0820	0.0790	0.0803	0.0865	0.0900	0.0826	0.0971	0.1149	0.0787	0.0861	0.0923	0.0837	0.0856	0.0835	0.0878	0.0855	0.0872	0.0824	0.1956	0.0998	0.0859	0.0834	0.1124	0.0791	0.0938	0.0891	0.0916	0.0893	0.0930	0.0994	0.0954	0.1261	0.0944	0.1028	0.1261	0.0908	0.1360	0.0960	0.0864	0.0938	0.1186	0.1188	0.1679
7=18:24:08	6281	298	0.1245	0.1280	0.1007	0.0924	0.0980	0.1036	0.1193	0.1057	0.1323	0.1271	0.0911	0.1272	0.0965	0.0904	0.0945	0.1004	0.0918	0.1148	0.0977	0.0899	0.0957	0.1030	0.1220	0.1700	0.0943	0.0833	0.0818	0.0855	0.0810	0.0861	0.0821	0.0966	0.0843	0.0816	0.0884	0.0902	0.1008	0.0850	0.0837	0.0845	0.0820	0.0838	0.0931	0.0857	0.0929	0.0909	0.0920	0.1501	0.0937	0.0885	0.0879	0.0905	0.0796	0.0834	0.0804	0.0816	0.0857	0.0936	0.0882	0.1023	0.0998	0.0799	0.0814	0.0938	0.0855	0.0946	0.0863	0.0983	0.0875	0.0885	0.0877	0.1486	0.0997	0.0851	0.0856	0.1161	0.0798	0.0985	0.0925	0.0943	0.0913	0.0950	0.1000	0.0976	0.0977	0.0915	0.0994	0.1327	0.0898	0.1016	0.0970	0.0860	0.0973	0.1253	0.1107	0.1667
8=18:38:53	7166	300	0.1795	0.0999	0.0995	0.0945	0.1035	0.1078	0.1184	0.1109	0.1364	0.1511	0.0939	0.1358	0.0940	0.0929	0.0927	0.1098	0.0948	0.1113	0.0986	0.0978	0.1097	0.1187	0.1616	0.2267	0.0956	0.1086	0.0866	0.0974	0.0833	0.0866	0.0817	0.0996	0.0859	0.0993	0.0996	0.0868	0.1001	0.0899	0.0792	0.0857	0.0823	0.0859	0.0951	0.0859	0.0930	0.0958	0.0932	0.1598	0.0943	0.0902	0.0795	0.0931	0.0808	0.0858	0.0821	0.0828	0.0881	0.0951	0.0963	0.1060	0.0974	0.0850	0.0941	0.1057	0.0926	0.0938	0.0873	0.1014	0.0931	0.0951	0.0951	0.1753	0.0990	0.0933	0.1005	0.1236	0.0927	0.1015	0.1088	0.1006	0.0939	0.0977	0.1252	0.0992	0.1049	0.0952	0.1019	0.1321	0.0916	0.1146	0.1014	0.0884	0.1006	0.1281	0.1216	0.1698
9=18:53:38	8051	303	0.1368	0.1153	0.1136	0.0956	0.1033	0.1037	0.0918	0.0869	0.0989	0.1119	0.0910	0.1134	0.0940	0.0915	0.0847	0.1114	0.0943	0.1088	0.0973	0.0928	0.0847	0.0882	0.1080	0.1657	0.0929	0.0788	0.0810	0.0827	0.0807	0.0843	0.0811	0.0983	0.0835	0.0802	0.0856	0.0857	0.0986	0.0839	0.0834	0.0846	0.0810	0.0829	0.0943	0.0850	0.0917	0.0935	0.0901	0.1592	0.0908	0.0858	0.0822	0.0932	0.0787	0.0836	0.0808	0.0803	0.0872	0.0939	0.0859	0.1064	0.0951	0.0784	0.0798	0.0950	0.0894	0.0870	0.0865	0.0940	0.0878	0.0892	0.0847	0.1604	0.0964	0.0868	0.0857	0.1155	0.0811	0.1016	0.0983	0.0978	0.0943	0.0966	0.1055	0.0993	0.1001	0.0941	0.0987	0.1310	0.0906	0.1058	0.0984	0.0863	0.0975	0.1279	0.1147	0.1744
10=19:08:23	8936	301	0.1766	0.1332	0.1257	0.1015	0.1092	0.1114	0.1192	0.1047	0.1257	0.1756	0.1176	0.1224	0.0961	0.1242	0.0899	0.1103	0.0947	0.1092	0.1052	0.0975	0.0997	0.1219	0.1308	0.2097	0.0961	0.0811	0.0845	0.0905	0.0842	0.0906	0.0855	0.1069	0.0897	0.1016	0.1130	0.0909	0.0992	0.0944	0.0995	0.0873	0.0868	0.0881	0.1006	0.0894	0.1007	0.1006	0.0975	0.2246	0.0934	0.0916	0.0922	0.0977	0.0882	0.0875	0.0848	0.0861	0.0922	0.1010	0.1031	0.1225	0.1000	0.0912	0.1137	0.1172	0.0922	0.0958	0.0939	0.1048	0.1003	0.0998	0.0970	0.1836	0.0975	0.0925	0.1106	0.1293	0.0910	0.1105	0.1270	0.1085	0.0998	0.1052	0.1248	0.1057	0.1084	0.1016	0.1084	0.1357	0.0955	0.1400	0.1047	0.0951	0.1127	0.1362	0.1278	0.2028
11=19:23:08	9821	300	0.1585	0.1381	0.1286	0.1050	0.1106	0.1120	0.1169	0.1121	0.1182	0.1463	0.0997	0.1291	0.1001	0.1215	0.0878	0.1068	0.0968	0.1131	0.1042	0.0980	0.1007	0.1332	0.1264	0.1692	0.0941	0.1033	0.0839	0.0960	0.0847	0.0912	0.0857	0.1093	0.0904	0.0927	0.1028	0.0927	0.0991	0.0962	0.0893	0.0891	0.0856	0.0897	0.1040	0.0907	0.1038	0.1043	0.1007	0.1728	0.0933	0.0932	0.0958	0.1006	0.1101	0.0888	0.0860	0.0856	0.0928	0.1035	0.0993	0.1219	0.1114	0.0931	0.0969	0.1206	0.0995	0.1243	0.0972	0.1068	0.1004	0.1165	0.1113	0.1605	0.0982	0.0958	0.1454	0.1345	0.1046	0.1162	0.1092	0.1114	0.1019	0.1103	0.1248	0.1088	0.1322	0.1227	0.1173	0.1394	0.0955	0.1339	0.1044	0.0984	0.1056	0.1433	0.1324	0.1928
12=19:37:53	10706	298	0.1596	0.1370	0.0866	0.1133	0.1138	0.1191	0.1176	0.0984	0.1524	0.1538	0.1138	0.1409	0.0946	0.1282	0.1044	0.1213	0.1001	0.1190	0.1109	0.1018	0.1048	0.1069	0.1368	0.1755	0.0948	0.1054	0.0862	0.0985	0.0860	0.0950	0.0867	0.1159	0.0918	0.0974	0.0997	0.0952	0.1013	0.0976	0.0985	0.0916	0.0912	0.0911	0.1092	0.0915	0.1069	0.1065	0.1033	0.1798	0.0944	0.0932	0.0997	0.1044	0.0927	0.0903	0.0868	0.0882	0.0956	0.1068	0.0922	0.1248	0.1051	0.0849	0.1167	0.1226	0.1007	0.1060	0.0990	0.1108	0.1157	0.1046	0.1037	0.2186	0.0993	0.0974	0.1437	0.1387	0.0984	0.1222	0.1218	0.1174	0.1074	0.1167	0.1406	0.1095	0.1165	0.1180	0.1319	0.1473	0.1008	0.1789	0.1167	0.1026	0.1285	0.1489	0.1390	0.2345
13=19:52:38	11591	298	0.1561	0.1407	0.1367	0.1198	0.1164	0.1238	0.1088	0.0978	0.1536	0.1402	0.1136	0.1440	0.0981	0.1183	0.0920	0.1223	0.1036	0.1227	0.1148	0.1054	0.1083	0.0985	0.1781	0.1727	0.0958	0.0959	0.0900	0.1009	0.0861	0.0968	0.0886	0.1195	0.0949	0.0897	0.0961	0.0979	0.1006	0.0973	0.0859	0.0930	0.1007	0.0941	0.1123	0.0922	0.1138	0.1102	0.1093	0.1747	0.0938	0.0938	0.0901	0.1052	0.0856	0.0909	0.0880	0.0899	0.1006	0.1101	0.0942	0.1324	0.1098	0.0817	0.1055	0.1122	0.0959	0.0974	0.1042	0.1175	0.1074	0.1018	0.0968	0.2021	0.0979	0.1002	0.1070	0.1308	0.0908	0.1243	0.1159	0.1190	0.1106	0.1193	0.1337	0.1130	0.1211	0.1151	0.1160	0.1512	0.1010	0.1379	0.1142	0.1031	0.1155	0.1546	0.1458	0.2283
14=20:07:23	12476	300	0.1574	0.1226	0.1163	0.1295	0.1220	0.1329	0.1096	0.1053	0.1530	0.1416	0.1102	0.1555	0.0952	0.1103	0.0959	0.1273	0.1049	0.1326	0.1202	0.1106	0.1057	0.1072	0.1429	0.2178	0.0948	0.0955	0.0879	0.0934	0.0892	0.0999	0.0917	0.1292	0.0999	0.0966	0.1311	0.1082	0.0968	0.0973	0.0998	0.0974	0.1026	0.0989	0.1171	0.0970	0.1166	0.1190	0.1125	0.1672	0.0957	0.0952	0.0949	0.1144	0.1116	0.0951	0.0931	0.0929	0.1038	0.1196	0.1228	0.1439	0.1302	0.0887	0.1166	0.1341	0.1076	0.1221	0.1073	0.1201	0.1097	0.1104	0.1106	0.1729	0.0977	0.1162	0.1278	0.1410	0.1043	0.1394	0.1264	0.1317	0.1199	0.1318	0.1428	0.1185	0.1342	0.1238	0.1335	0.1652	0.1069	0.1492	0.1224	0.1082	0.1256	0.1713	0.1568	0.2386
15=20:22:08	13361	298	0.1657	0.1399	0.1435	0.1460	0.1271	0.1421	0.1429	0.1287	0.1301	0.1518	0.1132	0.1659	0.0940	0.1086	0.1287	0.1180	0.1097	0.1362	0.1251	0.1141	0.1150	0.1104	0.1545	0.2242	0.0943	0.0872	0.0889	0.0971	0.0906	0.1072	0.0951	0.1382	0.1037	0.0970	0.1035	0.1074	0.1005	0.0999	0.1016	0.1006	0.0938	0.1010	0.1242	0.1011	0.1226	0.1267	0.1184	0.2035	0.0938	0.0961	0.0889	0.1193	0.0903	0.0986	0.0965	0.0974	0.1090	0.1274	0.1013	0.1540	0.1261	0.0848	0.0883	0.1296	0.1192	0.1093	0.1137	0.1285	0.1171	0.1162	0.0985	0.2114	0.0984	0.1097	0.1245	0.1421	0.1001	0.1470	0.1339	0.1393	0.1250	0.1403	0.1542	0.1274	0.1461	0.1298	0.1273	0.1733	0.1096	0.1594	0.1311	0.1155	0.1328	0.1846	0.1710	0.2408
16=20:36:53	14246	300	0.1732	0.1517	0.1618	0.1355	0.1297	0.1482	0.1186	0.1294	0.1373	0.1618	0.1337	0.1727	0.0942	0.1263	0.1209	0.1229	0.1139	0.1406	0.1305	0.1206	0.1169	0.1089	0.1611	0.2065	0.0957	0.0888	0.0942	0.0974	0.0908	0.1056	0.0960	0.1430	0.1048	0.0963	0.1119	0.1161	0.0990	0.1015	0.1197	0.1010	0.1131	0.1039	0.1270	0.0998	0.1270	0.1291	0.1208	0.2063	0.0939	0.0976	0.1071	0.1218	0.0909	0.0988	0.0977	0.0977	0.1106	0.1309	0.1013	0.1626	0.1240	0.0876	0.1321	0.1301	0.1160	0.1088	0.1171	0.1251	0.1175	0.1164	0.1020	0.2341	0.1003	0.1143	0.1205	0.1466	0.1025	0.1541	0.1406	0.1430	0.1311	0.1457	0.1623	0.1338	0.1524	0.1357	0.1306	0.1824	0.1126	0.1642	0.1326	0.1167	0.1358	0.1875	0.1792	0.2648
17=20:51:38	15131	298	0.1698	0.1454	0.1498	0.1447	0.1364	0.1591	0.1142	0.1196	0.1460	0.1735	0.1248	0.1879	0.0950	0.1289	0.1121	0.1231	0.1178	0.1505	0.1425	0.1256	0.1238	0.1170	0.1705	0.2255	0.0939	0.0827	0.0933	0.0972	0.0943	0.1139	0.0997	0.1544	0.1126	0.1029	0.1096	0.1193	0.1002	0.1048	0.1158	0.1062	0.1070	0.1079	0.1350	0.1047	0.1348	0.1372	0.1317	0.2119	0.0921	0.0982	0.1181	0.1315	0.0940	0.1036	0.1021	0.1023	0.1159	0.1410	0.1066	0.1776	0.1463	0.0917	0.1302	0.1385	0.1109	0.1177	0.1219	0.1347	0.1252	0.1226	0.1057	0.2379	0.0994	0.1261	0.1270	0.1535	0.1082	0.1678	0.1495	0.1541	0.1390	0.1559	0.1757	0.1418	0.1520	0.1454	0.1379	0.1968	0.1173	0.1769	0.1429	0.1224	0.1454	0.2072	0.1896	0.2736
18=21:06:23	16016	298	0.1827	0.1471	0.1625	0.1545	0.1457	0.1718	0.1292	0.1432	0.1556	0.1893	0.1296	0.2049	0.0950	0.1370	0.1331	0.1314	0.1253	0.1617	0.1508	0.1332	0.1296	0.1261	0.1859	0.2410	0.0952	0.0903	0.0937	0.1041	0.0979	0.1209	0.1055	0.1666	0.1189	0.1090	0.1151	0.1249	0.1000	0.1098	0.1264	0.1124	0.1038	0.1159	0.1457	0.1103	0.1449	0.1487	0.1356	0.1988	0.0932	0.1023	0.1183	0.1388	0.1151	0.1095	0.1083	0.1073	0.1270	0.1546	0.1125	0.1899	0.1724	0.0916	0.1143	0.1491	0.1186	0.1390	0.1300	0.1447	0.1319	0.1350	0.1067	0.2249	0.1003	0.1373	0.1364	0.1612	0.1140	0.1821	0.1622	0.1663	0.1506	0.1711	0.1907	0.1520	0.1654	0.1558	0.1470	0.2148	0.1256	0.1936	0.1550	0.1294	0.1542	0.2286	0.2052	0.2749
19=21:21:08	16901	298	0.1945	0.1601	0.1613	0.1695	0.1572	0.1900	0.1236	0.1358	0.1712	0.2093	0.1354	0.2219	0.0957	0.1412	0.1167	0.1416	0.1361	0.1756	0.1636	0.1454	0.1410	0.1328	0.1993	0.2655	0.0962	0.0931	0.0948	0.1102	0.1026	0.1293	0.1117	0.1815	0.1279	0.1165	0.1233	0.1357	0.1008	0.1165	0.0974	0.1190	0.1263	0.1238	0.1581	0.1144	0.1534	0.1569	0.1468	0.2402	0.0942	0.1070	0.0959	0.1508	0.1045	0.1191	0.1154	0.1166	0.1336	0.1668	0.1171	0.2064	0.1649	0.1085	0.1157	0.1602	0.1284	0.1358	0.1399	0.1559	0.1434	0.1437	0.1126	0.2899	0.1009	0.1398	0.1489	0.1726	0.1239	0.2011	0.1764	0.1811	0.1638	0.1852	0.2082	0.1608	0.1798	0.1710	0.1586	0.2379	0.1339	0.2107	0.1687	0.1411	0.1676	0.2497	0.2277	0.3241
20=21:35:53	17786	300	0.2119	0.1383	0.1568	0.1802	0.1670	0.1962	0.1305	0.1451	0.1819	0.2236	0.1414	0.2316	0.0931	0.1367	0.1149	0.1453	0.1398	0.1885	0.1685	0.1494	0.1501	0.1401	0.2090	0.2660	0.0946	0.0853	0.0928	0.1115	0.1060	0.1348	0.1168	0.1917	0.1335	0.1206	0.1264	0.1384	0.1012	0.1178	0.1205	0.1240	0.1349	0.1275	0.1670	0.1207	0.1580	0.1680	0.1543	0.2402	0.0929	0.1072	0.0931	0.1598	0.1072	0.1222	0.1196	0.1204	0.1415	0.1737	0.1220	0.2150	0.1699	0.1039	0.1052	0.1693	0.1334	0.1419	0.1452	0.1658	0.1492	0.1549	0.1147	0.2855	0.1014	0.1469	0.1573	0.1790	0.1279	0.2116	0.1903	0.1919	0.1726	0.1996	0.2244	0.1691	0.1882	0.1789	0.1679	0.2526	0.1383	0.2259	0.1786	0.1509	0.1788	0.2707	0.2443	0.3321
21=21:50:38	18671	300	0.2046	0.1231	0.1696	0.1892	0.1838	0.2185	0.1409	0.1539	0.2014	0.2479	0.1527	0.2584	0.0929	0.1085	0.1311	0.1576	0.1512	0.1970	0.1799	0.1631	0.1598	0.1486	0.2277	0.2976	0.0956	0.0854	0.0949	0.1141	0.1087	0.1396	0.1229	0.2086	0.1417	0.1259	0.1345	0.1525	0.1012	0.1214	0.0945	0.1283	0.1170	0.1381	0.1798	0.1244	0.1741	0.1822	0.1705	0.2589	0.0962	0.1093	0.0829	0.1691	0.1125	0.1289	0.1254	0.1236	0.1486	0.1905	0.1270	0.2410	0.1758	0.0920	0.0868	0.1810	0.1432	0.1480	0.1544	0.1760	0.1614	0.1630	0.1243	0.3062	0.1004	0.1556	0.1683	0.1918	0.1336	0.2251	0.1985	0.2073	0.1839	0.2124	0.2423	0.1834	0.2070	0.1946	0.1810	0.2725	0.1485	0.2399	0.1964	0.1583	0.1955	0.2926	0.2692	0.3569
22=22:05:23	19556	300	0.2215	0.1054	0.1639	0.2069	0.1980	0.2309	0.1460	0.1626	0.2126	0.2590	0.1586	0.2754	0.0947	0.1053	0.1331	0.1668	0.1604	0.2131	0.1881	0.1670	0.1685	0.1580	0.2385	0.3384	0.0950	0.0876	0.0961	0.1195	0.1137	0.1512	0.1308	0.2253	0.1479	0.1320	0.1376	0.1564	0.0990	0.1269	0.0875	0.1346	0.1222	0.1415	0.1965	0.1285	0.1839	0.1893	0.1820	0.2664	0.0963	0.1138	0.0852	0.1845	0.1167	0.1341	0.1309	0.1318	0.1583	0.2050	0.1314	0.2518	0.1893	0.0958	0.0903	0.1896	0.1523	0.1574	0.1667	0.1862	0.1756	0.1775	0.1212	0.2998	0.1013	0.1675	0.1813	0.2045	0.1424	0.2482	0.2155	0.2235	0.1954	0.2374	0.2580	0.1938	0.2230	0.2076	0.1983	0.2995	0.1606	0.2613	0.2167	0.1725	0.2078	0.3159	0.2896	0.3541
23=22:20:08	20441	298	0.2362	0.1134	0.1513	0.2225	0.2114	0.2535	0.1586	0.1757	0.2300	0.2854	0.1653	0.3035	0.0941	0.1115	0.1275	0.1781	0.1733	0.2319	0.2120	0.1859	0.1865	0.1677	0.2693	0.3444	0.0946	0.0883	0.0989	0.1276	0.1222	0.1614	0.1395	0.2458	0.1619	0.1429	0.1456	0.1752	0.1007	0.1327	0.0901	0.1457	0.1424	0.1536	0.2125	0.1350	0.2030	0.2055	0.1951	0.3034	0.0958	0.1189	0.0863	0.2000	0.1236	0.1480	0.1417	0.1443	0.1716	0.2258	0.1403	0.2851	0.2027	0.0978	0.0917	0.2097	0.1665	0.1687	0.1831	0.2076	0.1874	0.1905	0.1276	0.3358	0.1016	0.1799	0.1944	0.2206	0.1537	0.2767	0.2351	0.2484	0.2185	0.2602	0.2847	0.2124	0.2363	0.2287	0.2135	0.3247	0.1777	0.2843	0.2362	0.1859	0.2293	0.3412	0.3202	0.3936
24=22:34:53	21326	300	0.2494	0.1142	0.1784	0.2414	0.2281	0.2732	0.1696	0.1882	0.2526	0.3153	0.1731	0.3285	0.0947	0.1146	0.1367	0.1984	0.1912	0.2562	0.2323	0.2049	0.2057	0.1850	0.2933	0.3695	0.0954	0.0953	0.1043	0.1382	0.1307	0.1764	0.1496	0.2665	0.1771	0.1530	0.1560	0.1872	0.1020	0.1426	0.1450	0.1559	0.1489	0.1676	0.2342	0.1453	0.2230	0.2297	0.2152	0.3135	0.0948	0.1233	0.1094	0.2139	0.1322	0.1620	0.1520	0.1551	0.1857	0.2438	0.1467	0.3067	0.2144	0.1045	0.1117	0.2300	0.1819	0.1849	0.1985	0.2269	0.2041	0.2075	0.1344	0.3656	0.1027	0.1924	0.2104	0.2408	0.1673	0.2948	0.2550	0.2697	0.2379	0.2784	0.3181	0.2341	0.2597	0.2547	0.2358	0.3497	0.1926	0.3122	0.2579	0.2006	0.2520	0.3691	0.3476	0.4320
25=22:49:38	22211	303	0.2632	0.1140	0.1676	0.2570	0.2443	0.2959	0.1808	0.2011	0.2668	0.3404	0.1799	0.3490	0.0935	0.1176	0.1532	0.2115	0.2022	0.2754	0.2496	0.2170	0.2137	0.2015	0.3175	0.3679	0.0940	0.0944	0.1054	0.1433	0.1357	0.1859	0.1570	0.2936	0.1872	0.1655	0.1631	0.1964	0.0997	0.1467	0.1281	0.1674	0.1403	0.1782	0.2488	0.1528	0.2371	0.2481	0.2270	0.3128	0.0945	0.1271	0.0935	0.2315	0.1392	0.1699	0.1629	0.1649	0.1996	0.2698	0.1544	0.3309	0.2339	0.1059	0.1133	0.2483	0.1898	0.2010	0.2149	0.2479	0.2174	0.2350	0.1436	0.3837	0.1021	0.2070	0.2256	0.2576	0.1813	0.3248	0.2823	0.2927	0.2584	0.3054	0.3421	0.2505	0.2753	0.2728	0.2505	0.3836	0.2077	0.3462	0.2792	0.2238	0.2691	0.4066	0.3731	0.4767
26=23:04:23	23096	300	0.2970	0.1203	0.1435	0.2852	0.2694	0.3293	0.2002	0.2205	0.2952	0.3644	0.1871	0.3874	0.0943	0.1244	0.1408	0.2329	0.2187	0.3035	0.2708	0.2393	0.2295	0.2150	0.3441	0.4278	0.0975	0.0939	0.1106	0.1559	0.1468	0.2045	0.1696	0.3195	0.2062	0.1784	0.1727	0.2162	0.1005	0.1589	0.1370	0.1805	0.1461	0.1953	0.2718	0.1615	0.2592	0.2641	0.2481	0.3641	0.0979	0.1338	0.1306	0.2583	0.1484	0.1893	0.1774	0.1803	0.2172	0.2953	0.1620	0.3618	0.2580	0.1101	0.1377	0.2704	0.2064	0.2157	0.2346	0.2643	0.2380	0.2489	0.1481	0.4047	0.1063	0.2261	0.2485	0.2826	0.1958	0.3632	0.3017	0.3235	0.2735	0.3270	0.3540	0.2617	0.3025	0.2987	0.2753	0.4098	0.2253	0.3631	0.3003	0.2336	0.2858	0.4227	0.3937	0.4927
27=23:19:08	23981	303	0.2992	0.1236	0.1832	0.3043	0.2887	0.3530	0.2147	0.2352	0.3204	0.4045	0.2037	0.4182	0.0942	0.1286	0.1635	0.2445	0.2344	0.3205	0.2897	0.2570	0.2463	0.2317	0.3725	0.4442	0.0964	0.0969	0.1100	0.1624	0.1550	0.2185	0.1827	0.3473	0.2237	0.1930	0.1866	0.2366	0.1002	0.1629	0.1417	0.1905	0.1533	0.2070	0.2882	0.1712	0.2741	0.2900	0.2704	0.3762	0.0963	0.1379	0.0984	0.2718	0.1566	0.1994	0.1879	0.1920	0.2347	0.3163	0.1722	0.3945	0.2704	0.1110	0.1417	0.2907	0.2214	0.2319	0.2485	0.2873	0.2552	0.2740	0.1571	0.4541	0.1078	0.2431	0.2688	0.3046	0.2082	0.3850	0.3334	0.3452	0.3040	0.3556	0.4023	0.2959	0.3266	0.3234	0.2985	0.4407	0.2451	0.4006	0.3339	0.2564	0.3151	0.4681	0.4403	0.5460
28=23:33:53	24866	298	0.3108	0.1249	0.1195	0.3235	0.3014	0.3726	0.2279	0.2492	0.3286	0.4308	0.2100	0.4395	0.0945	0.1299	0.1382	0.2611	0.2478	0.3426	0.3092	0.2687	0.2561	0.2476	0.3917	0.4576	0.0953	0.0933	0.1085	0.1714	0.1633	0.2312	0.1882	0.3636	0.2316	0.2006	0.1854	0.2406	0.1062	0.1685	0.1029	0.2010	0.1596	0.2168	0.3014	0.1749	0.2930	0.3075	0.2812	0.3888	0.0953	0.1422	0.0911	0.2846	0.1613	0.2051	0.2000	0.1976	0.2423	0.3261	0.1734	0.4056	0.2948	0.1120	0.1099	0.3104	0.2323	0.2453	0.2585	0.3063	0.2607	0.2888	0.1599	0.4570	0.1060	0.2589	0.2834	0.3241	0.2271	0.4017	0.3556	0.3581	0.3235	0.3628	0.4188	0.3023	0.3430	0.3471	0.3106	0.4664	0.2585	0.4256	0.3383	0.2728	0.3284	0.4851	0.4425	0.5593
29=23:48:38	25751	300	0.3319	0.1278	0.1586	0.3539	0.3311	0.4010	0.2489	0.2706	0.3684	0.4529	0.2199	0.4735	0.0984	0.1377	0.1671	0.2799	0.2685	0.3835	0.3351	0.2898	0.2872	0.2703	0.4280	0.4779	0.0958	0.0947	0.1130	0.1775	0.1705	0.2477	0.2036	0.3889	0.2522	0.2203	0.2041	0.2698	0.0989	0.1760	0.1085	0.2208	0.1726	0.2348	0.3372	0.1901	0.3223	0.3287	0.3125	0.4228	0.0974	0.1449	0.0963	0.3241	0.1772	0.2269	0.2174	0.2219	0.2704	0.3615	0.1901	0.4510	0.3253	0.1191	0.1574	0.3350	0.2588	0.2724	0.2912	0.3309	0.2963	0.3224	0.1732	0.5005	0.1065	0.2889	0.3073	0.3442	0.2378	0.4478	0.3876	0.3985	0.3478	0.4021	0.4593	0.3403	0.3733	0.3717	0.3547	0.5089	0.2932	0.4548	0.3897	0.3036	0.3671	0.5270	0.5058	0.6230
30=00:03:23	26636	300	0.3670	0.1359	0.1808	0.3945	0.3700	0.4544	0.2789	0.2981	0.4135	0.5032	0.2445	0.5371	0.0958	0.1425	0.1686	0.3131	0.2937	0.4190	0.3765	0.3249	0.3146	0.3002	0.4720	0.5375	0.0967	0.0996	0.1192	0.1986	0.1902	0.2809	0.2304	0.4361	0.2899	0.2432	0.2276	0.3129	0.1015	0.1915	0.1289	0.2429	0.1845	0.2613	0.3666	0.2056	0.3521	0.3696	0.3429	0.4790	0.0975	0.1571	0.1281	0.3560	0.1920	0.2579	0.2393	0.2454	0.3030	0.3980	0.2056	0.5143	0.3497	0.1205	0.1648	0.3687	0.2830	0.2982	0.3205	0.3678	0.3261	0.3477	0.1865	0.5377	0.1090	0.3158	0.3359	0.3928	0.2679	0.5099	0.4254	0.4484	0.3957	0.4420	0.5163	0.3862	0.4070	0.4121	0.3868	0.5450	0.3261	0.4940	0.4316	0.3297	0.4060	0.5572	0.5524	0.6479
31=00:18:08	27521	303	0.3969	0.1399	0.1801	0.4338	0.3959	0.4847	0.3018	0.3285	0.4386	0.5425	0.2687	0.5764	0.0974	0.1534	0.1605	0.3337	0.3227	0.4527	0.4122	0.3495	0.3453	0.3308	0.5068	0.5617	0.0962	0.0999	0.1253	0.2146	0.2024	0.3068	0.2464	0.4720	0.3067	0.2698	0.2408	0.3378	0.1006	0.2010	0.1278	0.2641	0.2031	0.2813	0.4059	0.2215	0.3884	0.3993	0.3812	0.4914	0.1019	0.1629	0.1474	0.3860	0.2075	0.2763	0.2595	0.2709	0.3285	0.4320	0.2177	0.5511	0.3863	0.1249	0.1528	0.3979	0.3092	0.3295	0.3525	0.4006	0.3559	0.3890	0.2009	0.5662	0.1104	0.3390	0.3635	0.4197	0.2937	0.5405	0.4607	0.4771	0.4249	0.4744	0.5477	0.4103	0.4356	0.4520	0.4201	0.5794	0.3534	0.5359	0.4634	0.3593	0.4358	0.6020	0.5801	0.7077
32=00:32:53	28406	298	0.4327	0.1427	0.1698	0.4587	0.4280	0.5161	0.3203	0.3451	0.4791	0.5675	0.2650	0.6038	0.0995	0.1589	0.1554	0.3542	0.3409	0.4741	0.4295	0.3711	0.3669	0.3487	0.5373	0.6035	0.0972	0.1009	0.1235	0.2295	0.2170	0.3238	0.2676	0.4988	0.3280	0.2847	0.2565	0.3543	0.1016	0.2094	0.1355	0.2775	0.2091	0.3036	0.4321	0.2295	0.4147	0.4182	0.4019	0.5264	0.1009	0.1694	0.1310	0.4172	0.2242	0.3007	0.2799	0.2909	0.3497	0.4545	0.2271	0.5806	0.4142	0.1277	0.1256	0.4271	0.3341	0.3465	0.3743	0.4218	0.3810	0.4135	0.2099	0.6044	0.1124	0.3727	0.3987	0.4527	0.3082	0.5654	0.4803	0.5168	0.4483	0.5053	0.5699	0.4454	0.4680	0.4712	0.4581	0.6038	0.3780	0.5603	0.4938	0.3869	0.4677	0.6304	0.6195	0.7307
33=00:47:38	29291	300	0.4629	0.1512	0.1732	0.4991	0.4568	0.5653	0.3487	0.3818	0.5107	0.6278	0.2777	0.6640	0.0970	0.1654	0.1482	0.3905	0.3740	0.5152	0.4738	0.4103	0.4052	0.3822	0.5805	0.6414	0.0986	0.1075	0.1282	0.2566	0.2390	0.3662	0.2938	0.5584	0.3607	0.3223	0.2775	0.4012	0.1018	0.2291	0.1358	0.3045	0.2280	0.3406	0.4759	0.2513	0.4554	0.4654	0.4453	0.5612	0.1023	0.1813	0.1593	0.4510	0.2453	0.3350	0.3126	0.3250	0.3838	0.5057	0.2452	0.6318	0.4401	0.1334	0.1327	0.4707	0.3660	0.3865	0.4122	0.4704	0.4172	0.4544	0.2231	0.6574	0.1173	0.4021	0.4393	0.5021	0.3520	0.6212	0.5376	0.5631	0.4978	0.5495	0.6159	0.4779	0.5060	0.5296	0.4981	0.6481	0.4140	0.6171	0.5369	0.4237	0.4974	0.6827	0.6465	0.7765
34=01:02:23	30176	300	0.4898	0.1537	0.1517	0.5266	0.4920	0.5996	0.3849	0.4076	0.5441	0.6611	0.2894	0.6930	0.1024	0.1757	0.1303	0.4235	0.4045	0.5623	0.5077	0.4455	0.4367	0.4229	0.6191	0.6719	0.0997	0.1071	0.1333	0.2722	0.2592	0.3906	0.3182	0.5893	0.3944	0.3451	0.2917	0.4205	0.1069	0.2437	0.1234	0.3361	0.2442	0.3673	0.5088	0.2728	0.4827	0.5093	0.4757	0.5921	0.1023	0.1889	0.1292	0.4823	0.2659	0.3566	0.3396	0.3461	0.4151	0.5301	0.2537	0.6609	0.4786	0.1398	0.1416	0.5097	0.3993	0.4254	0.4416	0.5144	0.4495	0.4986	0.2404	0.6789	0.1168	0.4365	0.4724	0.5362	0.3765	0.6527	0.5799	0.5950	0.5379	0.5669	0.6643	0.5075	0.5463	0.5693	0.5385	0.6899	0.4510	0.6624	0.5774	0.4672	0.5301	0.7218	0.6857	0.8133
35=01:17:08	31061	300	0.5296	0.1622	0.1570	0.5694	0.5367	0.6430	0.4144	0.4417	0.5715	0.6930	0.3018	0.7351	0.1021	0.1872	0.1380	0.4547	0.4405	0.6001	0.5383	0.4737	0.4530	0.4450	0.6404	0.7010	0.1020	0.1086	0.1399	0.2948	0.2757	0.4165	0.3438	0.6171	0.4164	0.3706	0.3073	0.4545	0.1069	0.2602	0.1374	0.3629	0.2591	0.3923	0.5236	0.2836	0.4935	0.5371	0.4871	0.6204	0.1055	0.2009	0.1688	0.5179	0.2884	0.3844	0.3635	0.3603	0.4359	0.5415	0.2623	0.6843	0.5088	0.1458	0.1474	0.5425	0.4163	0.4472	0.4573	0.5316	0.4544	0.5231	0.2439	0.7155	0.1219	0.4728	0.4990	0.5653	0.4034	0.6933	0.6134	0.6157	0.5688	0.5707	0.6991	0.5242	0.5777	0.6092	0.5582	0.7199	0.4693	0.6846	0.5866	0.4803	0.5408	0.7321	0.6998	0.8330
36=01:31:53	31946	298	0.5449	0.1658	0.1309	0.6064	0.5586	0.6730	0.4385	0.4710	0.6132	0.7326	0.3334	0.7873	0.1012	0.1942	0.1414	0.4811	0.4654	0.6323	0.5854	0.5104	0.5030	0.4865	0.6983	0.7463	0.1011	0.1110	0.1436	0.3159	0.2976	0.4563	0.3707	0.6530	0.4511	0.4066	0.3351	0.5116	0.1085	0.2770	0.1293	0.3925	0.2862	0.4346	0.5825	0.3102	0.5585	0.5734	0.5461	0.6697	0.1049	0.2119	0.1258	0.5587	0.3039	0.4187	0.3935	0.4079	0.4742	0.5892	0.2848	0.7502	0.5473	0.1489	0.1581	0.5808	0.4584	0.4917	0.5151	0.5773	0.5102	0.5668	0.2746	0.7602	0.1222	0.4993	0.5342	0.6160	0.4464	0.7407	0.6439	0.6671	0.6104	0.6290	0.7256	0.5815	0.6118	0.6453	0.5927	0.7532	0.5248	0.7242	0.6451	0.5306	0.5997	0.7801	0.7485	0.8845
37=01:46:38	32831	300	0.5712	0.1719	0.1371	0.6427	0.5897	0.7155	0.4803	0.4945	0.6634	0.7523	0.3499	0.8212	0.1007	0.2017	0.1466	0.5200	0.5025	0.6719	0.6238	0.5462	0.5405	0.5098	0.7256	0.7844	0.1015	0.1141	0.1501	0.3467	0.3209	0.4902	0.4032	0.6899	0.4866	0.4249	0.3610	0.5389	0.1066	0.2920	0.1365	0.4165	0.3010	0.4645	0.6149	0.3197	0.5955	0.5962	0.5784	0.7000	0.1062	0.2215	0.1301	0.5910	0.3208	0.4508	0.4180	0.4360	0.5062	0.6245	0.3051	0.7959	0.5753	0.1523	0.1631	0.6127	0.4896	0.5122	0.5538	0.6017	0.5560	0.5869	0.2885	0.7967	0.1260	0.5373	0.5693	0.6634	0.4776	0.7895	0.6679	0.7249	0.6480	0.6749	0.7810	0.6469	0.6558	0.6730	0.6293	0.7748	0.5669	0.7548	0.6984	0.5542	0.6500	0.8107	0.8027	0.9291
38=02:01:23	33716	298	0.5903	0.1760	0.1395	0.6448	0.5989	0.7305	0.4936	0.5142	0.6781	0.7757	0.3480	0.8336	0.1020	0.2106	0.1514	0.5468	0.5244	0.6861	0.6388	0.5621	0.5624	0.5401	0.7440	0.8098	0.1055	0.1134	0.1589	0.3736	0.3421	0.5088	0.4239	0.7158	0.5120	0.4530	0.3738	0.5575	0.1120	0.3099	0.1432	0.4366	0.3206	0.4864	0.6424	0.3391	0.6219	0.6417	0.6098	0.7438	0.1109	0.2302	0.1333	0.5965	0.3395	0.4675	0.4453	0.4518	0.5211	0.6331	0.3160	0.8062	0.5944	0.1556	0.1707	0.6450	0.5207	0.5434	0.5781	0.6373	0.5828	0.6129	0.2977	0.8368	0.1311	0.5617	0.6070	0.6854	0.4990	0.7758	0.6869	0.7387	0.6711	0.6755	0.7866	0.6517	0.6941	0.6968	0.6445	0.7921	0.5860	0.7876	0.7026	0.5753	0.6606	0.8367	0.8133	0.9429
39=02:16:08	34601	300	0.6324	0.1881	0.1502	0.7152	0.6665	0.7905	0.5547	0.5768	0.7392	0.8473	0.3709	0.9094	0.1050	0.2300	0.1626	0.5934	0.5649	0.7557	0.6890	0.6215	0.5980	0.6015	0.7919	0.8298	0.1062	0.1207	0.1689	0.4034	0.3838	0.5624	0.4778	0.7634	0.5641	0.5135	0.4033	0.6221	0.1152	0.3323	0.1478	0.4834	0.3414	0.5371	0.6742	0.3737	0.6560	0.7066	0.6364	0.7869	0.1126	0.2455	0.1431	0.6617	0.3877	0.5228	0.5040	0.4985	0.5890	0.6886	0.3425	0.8595	0.6318	0.1655	0.1777	0.6989	0.5430	0.5962	0.6104	0.6906	0.6041	0.6701	0.3139	0.8809	0.1383	0.6125	0.6487	0.7197	0.5479	0.8585	0.7653	0.7856	0.7449	0.7068	0.8674	0.6930	0.7319	0.7279	0.6534	0.8491	0.6242	0.8271	0.7285	0.6166	0.6716	0.8781	0.8462	0.9812
40=02:30:53	35486	298	0.6513	0.1928	0.1586	0.7478	0.7051	0.8203	0.5890	0.5979	0.7863	0.8636	0.4066	0.9297	0.1056	0.2449	0.1706	0.6340	0.5975	0.7955	0.7242	0.6573	0.6382	0.6318	0.8207	0.8586	0.1077	0.1242	0.1798	0.4333	0.4104	0.5958	0.5202	0.7907	0.6110	0.5307	0.4395	0.6482	0.1110	0.3549	0.1553	0.5214	0.3678	0.5729	0.7193	0.3969	0.6912	0.7384	0.6762	0.8240	0.1159	0.2608	0.1477	0.7081	0.4160	0.5614	0.5334	0.5408	0.6330	0.7095	0.3697	0.9011	0.6574	0.1728	0.1879	0.7345	0.5831	0.6294	0.6534	0.7187	0.6666	0.6799	0.3423	0.9212	0.1421	0.6481	0.6800	0.7469	0.5716	0.8988	0.7858	0.8359	0.7718	0.7479	0.9059	0.7512	0.7823	0.7360	0.6824	0.8638	0.6764	0.8561	0.7750	0.6383	0.7168	0.8989	0.8929	1.0229
41=02:45:38	36371	303	0.6764	0.1986	0.1633	0.7828	0.7313	0.8570	0.6133	0.6371	0.8142	0.8959	0.4181	0.9795	0.1070	0.2543	0.1778	0.6600	0.6390	0.8281	0.7655	0.6895	0.6860	0.6522	0.8565	0.8843	0.1094	0.1244	0.1906	0.4654	0.4317	0.6302	0.5511	0.8335	0.6348	0.5729	0.4677	0.7000	0.1150	0.3727	0.1667	0.5572	0.4013	0.6148	0.7765	0.4249	0.7357	0.7687	0.7283	0.8690	0.1192	0.2766	0.1555	0.7430	0.4496	0.6064	0.5605	0.5830	0.6656	0.7621	0.3885	0.9559	0.6789	0.1822	0.2039	0.7723	0.6206	0.6698	0.7032	0.7622	0.7146	0.7167	0.3759	0.9694	0.1448	0.6718	0.7260	0.7588	0.6037	0.9349	0.8206	0.8735	0.8068	0.7874	0.9302	0.8000	0.8267	0.7520	0.7022	0.8987	0.7163	0.8980	0.8004	0.6801	0.7375	0.9458	0.9247	1.0661
42=03:00:23	37256	300	0.6928	0.2139	0.1754	0.8267	0.7694	0.9021	0.6508	0.6772	0.8357	0.9469	0.4303	1.0345	0.1119	0.2693	0.1884	0.7098	0.6653	0.8681	0.8064	0.7326	0.7066	0.6900	0.8844	0.9022	0.1135	0.1294	0.2011	0.4985	0.4797	0.6733	0.5900	0.8680	0.6711	0.6148	0.4829	0.7472	0.1148	0.4046	0.1718	0.5923	0.4282	0.6608	0.7908	0.4512	0.7545	0.8124	0.7388	0.8977	0.1239	0.2973	0.1648	0.7767	0.4801	0.6463	0.6040	0.6099	0.6970	0.7879	0.4068	0.9937	0.6949	0.1887	0.2162	0.8226	0.6269	0.7146	0.7269	0.8082	0.7237	0.7345	0.3848	0.9931	0.1553	0.6922	0.7669	0.7837	0.6473	0.9769	0.8756	0.9023	0.8621	0.8029	0.9654	0.8096	0.8581	0.7791	0.7073	0.9362	0.7312	0.9373	0.7969	0.6962	0.7328	0.9784	0.9177	1.0816
43=03:15:08	38141	298	0.7088	0.2232	0.1891	0.8724	0.8117	0.9384	0.6767	0.7155	0.8928	0.9785	0.4663	1.0704	0.1154	0.2945	0.2036	0.7393	0.6891	0.9091	0.8450	0.7708	0.7552	0.7237	0.9264	0.9187	0.1166	0.1354	0.2165	0.5280	0.5085	0.7183	0.6374	0.9053	0.7154	0.6602	0.5242	0.7874	0.1187	0.4257	0.1838	0.6344	0.4635	0.7012	0.8438	0.4937	0.8078	0.8637	0.7905	0.9599	0.1296	0.3142	0.1778	0.8245	0.5153	0.6881	0.6328	0.6552	0.7507	0.8306	0.4416	1.0371	0.7239	0.2008	0.2328	0.8584	0.6587	0.7598	0.7783	0.8434	0.7820	0.7638	0.4148	1.0349	0.1647	0.7106	0.7922	0.7966	0.6728	1.0180	0.9067	0.9493	0.9090	0.8533	1.0081	0.8639	0.8917	0.7932	0.7226	0.9614	0.7603	0.9477	0.8216	0.7225	0.7607	1.0117	0.9709	1.1144
44=03:29:53	39026	300	0.7192	0.2221	0.1902	0.8954	0.8342	0.9654	0.6867	0.7251	0.9159	0.9755	0.4890	1.1003	0.1152	0.3086	0.2100	0.7579	0.6983	0.9196	0.8624	0.7730	0.7785	0.7099	0.9459	0.9064	0.1160	0.1360	0.2226	0.5430	0.5202	0.7320	0.6566	0.9099	0.7380	0.6528	0.5486	0.8120	0.1183	0.4357	0.1884	0.6572	0.4735	0.7145	0.8639	0.5001	0.8353	0.8593	0.8177	0.9680	0.1328	0.3250	0.1814	0.8719	0.5365	0.7254	0.6272	0.6718	0.7634	0.8499	0.4526	1.0879	0.7303	0.2057	0.2408	0.8645	0.6781	0.7783	0.8196	0.8513	0.8310	0.7438	0.4324	1.0559	0.1703	0.7291	0.8190	0.7937	0.6600	1.0574	0.9120	0.9836	0.9101	0.8692	0.9974	0.9179	0.9203	0.7765	0.7458	0.9718	0.7853	0.9222	0.8451	0.7155	0.7768	1.0033	0.9946	1.1404
45=03:44:38	39911	300	0.7318	0.2380	0.2054	0.9138	0.8561	0.9883	0.7113	0.7472	0.9379	1.0046	0.5037	1.1271	0.1128	0.3212	0.2222	0.8105	0.7197	0.9498	0.9037	0.8225	0.8083	0.7366	0.9800	0.9402	0.1217	0.1401	0.2383	0.5872	0.5768	0.7825	0.6857	0.9419	0.7802	0.6841	0.5703	0.8407	0.1258	0.4771	0.2029	0.6878	0.5130	0.7505	0.8839	0.5420	0.8703	0.9079	0.8519	1.0203	0.1361	0.3489	0.1903	0.8732	0.5526	0.7584	0.6591	0.6881	0.7882	0.8848	0.4776	1.1062	0.7408	0.2148	0.2619	0.9139	0.6810	0.8191	0.8600	0.9005	0.8582	0.7702	0.4609	1.0954	0.1809	0.7327	0.8610	0.8333	0.7040	1.0584	0.9103	1.0033	0.9625	0.8970	0.9922	0.9415	0.9569	0.8159	0.7442	0.9864	0.8111	0.9337	0.8509	0.7389	0.7874	1.0378	0.9800	1.1464
46=03:59:23	40796	300	0.7520	0.2448	0.2133	0.9372	0.8968	1.0170	0.7236	0.7569	0.9543	1.0164	0.5178	1.1639	0.1184	0.3492	0.2334	0.8371	0.7379	0.9692	0.9318	0.8639	0.8413	0.7477	0.9989	0.9453	0.1223	0.1448	0.2564	0.6112	0.5984	0.8063	0.7198	0.9453	0.8136	0.7038	0.6042	0.8800	0.1253	0.4976	0.2147	0.7287	0.5384	0.7895	0.9018	0.5758	0.8955	0.9461	0.8794	1.0443	0.1441	0.3648	0.2006	0.9161	0.5977	0.8149	0.6835	0.7143	0.8491	0.9147	0.5030	1.1670	0.7461	0.2272	0.2718	0.9466	0.6944	0.8529	0.8807	0.9324	0.8854	0.7828	0.4842	1.1158	0.1852	0.7585	0.8948	0.8320	0.6963	1.0960	0.9068	1.0095	0.9905	0.9162	1.0088	0.9844	0.9960	0.8132	0.7667	0.9816	0.8110	0.9314	0.8675	0.7470	0.7953	1.0416	0.9827	1.1273
47=04:14:08	41681	298	0.7625	0.2600	0.2345	0.9930	0.9302	1.0308	0.7462	0.7874	0.9608	1.0233	0.5475	1.1376	0.1236	0.3677	0.2518	0.8750	0.7599	0.9687	0.9873	0.8817	0.9055	0.7633	1.0424	0.9682	0.1298	0.1535	0.2718	0.6422	0.6395	0.8770	0.7482	0.9468	0.8544	0.7258	0.6303	0.8890	0.1297	0.5245	0.2265	0.7662	0.5816	0.7999	0.9173	0.5972	0.9467	0.9352	0.9353	1.0924	0.1507	0.3972	0.2153	0.9686	0.6190	0.8629	0.6941	0.7570	0.8697	0.9567	0.5270	1.1790	0.7788	0.2342	0.2981	0.9739	0.7255	0.9031	0.9487	0.9598	0.9472	0.7842	0.5192	1.1389	0.1996	0.7704	0.8985	0.8566	0.7299	1.0884	0.9099	1.0322	1.0049	0.9741	0.9869	1.0118	0.9940	0.8217	0.7797	0.9784	0.8399	0.9252	0.8919	0.7512	0.8096	1.0333	0.9774	1.1387
48=04:28:53	42566	300	0.7786	0.2672	0.2508	0.9856	0.9606	1.0313	0.7618	0.8031	0.9462	1.0252	0.5648	1.1502	0.1313	0.3979	0.2754	0.9028	0.7747	0.9813	0.9969	0.9261	0.9038	0.7908	1.0258	0.9653	0.1378	0.1618	0.2948	0.6366	0.6627	0.8838	0.7735	0.9496	0.8820	0.7486	0.6452	0.9120	0.1323	0.5469	0.2469	0.8103	0.6020	0.8233	0.8898	0.6450	0.9254	0.9563	0.9479	1.1222	0.1633	0.4111	0.2320	0.9772	0.6595	0.8968	0.7195	0.7551	0.9247	0.9764	0.5501	1.1783	0.7705	0.2537	0.3149	0.9916	0.7144	0.9343	0.9418	0.9846	0.9311	0.8178	0.5246	1.1137	0.2144	0.7818	0.8879	0.8502	0.7433	1.0756	0.9311	1.0183	1.0244	0.9634	1.0352	1.0520	0.9835	0.8292	0.7707	0.9895	0.8383	0.9365	0.8830	0.7774	0.8085	1.0407	0.9745	1.1245
49=04:43:38	43451	298	0.7963	0.2811	0.2616	0.9803	0.9638	1.0158	0.7789	0.8345	0.9542	1.0314	0.5965	1.1467	0.1329	0.4175	0.2874	0.9156	0.8042	0.9751	1.0131	0.9396	0.9504	0.8077	1.0241	0.9904	0.1394	0.1657	0.3179	0.6663	0.6897	0.9326	0.8106	0.9446	0.9459	0.7720	0.6705	0.9255	0.1425	0.5767	0.2587	0.8394	0.6353	0.8369	0.8950	0.6728	0.9313	0.9577	0.9731	1.1433	0.1682	0.4373	0.2427	0.9699	0.6712	0.9357	0.7286	0.7722	0.9481	1.0098	0.5752	1.1673	0.7891	0.2619	0.3361	1.0076	0.7384	0.9891	0.9831	0.9921	0.9404	0.8430	0.5638	1.1367	0.2228	0.7920	0.8857	0.8712	0.7506	1.0743	0.9176	1.0134	1.0205	0.9744	1.0161	1.0719	0.9997	0.8495	0.7872	0.9828	0.8700	0.9311	0.9280	0.7884	0.8290	1.0470	0.9816	1.1341
50=04:58:23	44336	298	0.7907	0.2849	0.2734	0.9725	0.9444	1.0032	0.7795	0.8273	0.9471	1.0048	0.6036	1.1308	0.1384	0.4372	0.3025	0.9059	0.7980	0.9710	1.0036	0.9243	0.9342	0.8014	1.0189	0.9960	0.1436	0.1691	0.3288	0.6764	0.7019	0.9510	0.7982	0.9372	0.9402	0.7756	0.6817	0.9234	0.1449	0.5983	0.2756	0.8749	0.6731	0.8447	0.9033	0.6911	0.9311	0.9498	0.9674	1.1437	0.1734	0.4532	0.2564	0.9621	0.6787	0.9559	0.7338	0.7813	0.9457	1.0211	0.5868	1.1541	0.7953	0.2759	0.3554	0.9945	0.7526	0.9934	0.9755	0.9797	0.9425	0.8274	0.5841	1.1309	0.2376	0.7969	0.8807	0.8625	0.7516	1.0586	0.9149	1.0032	1.0004	0.9635	1.0053	1.0659	0.9908	0.8413	0.7940	0.9842	0.8778	0.9332	0.9062	0.7931	0.8317	1.0387	0.9726	1.1260
51=05:13:08	45221	298	0.7887	0.3040	0.2999	0.9885	0.9358	1.0123	0.7791	0.8461	0.9432	1.0162	0.6255	1.1778	0.1469	0.4622	0.3292	0.8976	0.7968	0.9647	0.9995	0.9143	0.9312	0.8057	1.0220	0.9869	0.1537	0.1758	0.3467	0.6796	0.7206	0.9775	0.8038	0.9457	0.9466	0.7997	0.6926	0.9951	0.1486	0.6199	0.2900	0.8920	0.7066	0.8526	0.9051	0.7066	0.9311	0.9444	0.9666	1.1394	0.1884	0.4825	0.2801	0.9706	0.6971	1.0034	0.7501	0.8053	0.9360	1.0458	0.5971	1.1887	0.8104	0.2864	0.3835	0.9835	0.7521	1.0026	0.9712	0.9667	0.9336	0.8411	0.5894	1.1283	0.2625	0.8018	0.8840	0.8727	0.7931	1.0860	0.9339	1.0203	1.0133	0.9790	0.9940	1.0847	0.9707	0.8554	0.7880	0.9942	0.8742	0.9331	0.8917	0.8080	0.8171	1.0469	0.9610	1.1253
52=05:27:53	46106	300	0.8058	0.3142	0.3154	0.9709	0.9271	0.9977	0.7947	0.8439	0.9494	0.9894	0.6435	1.1170	0.1486	0.4878	0.3449	0.8984	0.8197	0.9620	0.9855	0.9077	0.9316	0.8124	1.0152	1.0025	0.1618	0.1831	0.3730	0.7017	0.7267	0.9635	0.8174	0.9360	0.9507	0.7953	0.7111	0.9465	0.1567	0.6463	0.3110	0.9355	0.7293	0.8603	0.9088	0.7246	0.9326	0.9442	0.9637	1.1409	0.1995	0.5024	0.2941	0.9641	0.7093	1.0286	0.7582	0.8117	0.9342	1.0361	0.6226	1.1488	0.8130	0.2997	0.3993	0.9904	0.7771	0.9906	0.9751	0.9688	0.9451	0.8431	0.6190	1.1428	0.2766	0.8166	0.8812	0.8870	0.7831	1.0650	0.9139	1.0135	1.0058	0.9697	0.9974	1.0598	0.9932	0.8577	0.8109	0.9875	0.9116	0.9300	0.9283	0.8395	0.8689	1.0376	0.9889	1.1393
53=05:42:38	46991	298	0.8126	0.3310	0.3374	0.9699	0.9307	1.0077	0.8031	0.8511	0.9369	1.0154	0.6651	1.1448	0.1536	0.5122	0.3649	0.9039	0.8140	0.9679	0.9945	0.9176	0.9146	0.8321	1.0211	0.9992	0.1702	0.1878	0.3953	0.7066	0.7599	0.9822	0.8356	0.9346	0.9506	0.8101	0.7227	0.9787	0.1648	0.6771	0.3251	0.9547	0.7549	0.8886	0.8898	0.7600	0.9203	0.9491	0.9584	1.1369	0.2082	0.5304	0.3137	0.9548	0.7211	1.0567	0.7729	0.8175	0.9351	1.0315	0.6341	1.1647	0.8161	0.3131	0.4198	0.9912	0.7606	0.9907	0.9585	0.9701	0.9258	0.8694	0.6261	1.1269	0.2986	0.8151	0.8862	0.8949	0.8044	1.0698	0.9206	1.0061	1.0192	0.9600	1.0051	1.0638	0.9806	0.8640	0.7930	0.9860	0.8903	0.9297	0.9118	0.8144	0.8332	1.0509	0.9683	1.1176
54=05:57:24	47876	298	0.8253	0.3465	0.3552	0.9695	0.9257	0.9993	0.8120	0.8594	0.9484	0.9961	0.6812	1.1251	0.1632	0.5401	0.3858	0.9085	0.8335	0.9669	0.9916	0.9104	0.9282	0.8243	1.0155	1.0145	0.1768	0.1994	0.4198	0.7292	0.7591	0.9550	0.8385	0.9373	0.9493	0.8078	0.7355	0.9702	0.1737	0.7052	0.3479	0.9699	0.7935	0.8806	0.9043	0.7474	0.9290	0.9411	0.9626	1.1351	0.2185	0.5609	0.3263	0.9606	0.7291	1.0612	0.7664	0.8272	0.9272	1.0261	0.6457	1.1579	0.8230	0.3267	0.4482	0.9880	0.7864	0.9766	0.9698	0.9631	0.9455	0.8443	0.6535	1.1363	0.3085	0.8295	0.8854	0.9060	0.7945	1.0598	0.9072	1.0152	0.9990	0.9647	0.9891	1.0594	0.9940	0.8618	0.8123	0.9743	0.9073	0.9284	0.9298	0.8095	0.8493	1.0359	0.9767	1.1308
55=06:12:05	48757	301	0.8359	0.3613	0.3807	0.9778	0.9315	1.0169	0.8170	0.8683	0.9538	0.9947	0.7055	1.1443	0.1723	0.5691	0.4081	0.9077	0.8446	0.9695	1.0024	0.9080	0.9375	0.8283	1.0328	1.0092	0.1859	0.2127	0.4447	0.7501	0.7954	0.9790	0.8635	0.9356	0.9560	0.8221	0.7582	1.0152	0.1831	0.7314	0.3659	0.9705	0.8227	0.9142	0.9108	0.7668	0.9417	0.9369	0.9740	1.1439	0.2392	0.5915	0.3471	0.9734	0.7447	1.0764	0.7732	0.8523	0.9298	1.0409	0.6664	1.1868	0.8355	0.3432	0.4784	0.9940	0.8038	0.9929	0.9966	0.9690	0.9562	0.8582	0.6742	1.1452	0.3378	0.8400	0.8883	0.9169	0.8069	1.0799	0.9077	1.0420	1.0038	0.9966	1.0134	1.0638	0.9949	0.8656	0.8212	0.9749	0.9165	0.9255	0.9404	0.8085	0.8508	1.0448	0.9795	1.1408
56=06:26:50	49642	298	0.8371	0.3674	0.3937	0.9724	0.9230	0.9919	0.8173	0.8761	0.9454	0.9935	0.7106	1.1221	0.1828	0.5909	0.4252	0.9048	0.8460	0.9652	0.9879	0.9059	0.9249	0.8412	1.0135	1.0187	0.1960	0.2190	0.4654	0.7432	0.7822	0.9536	0.8587	0.9324	0.9420	0.8241	0.7572	0.9872	0.1924	0.7526	0.3882	0.9603	0.8465	0.8968	0.9088	0.7779	0.9287	0.9449	0.9605	1.1415	0.2530	0.6087	0.3705	0.9635	0.7513	1.0503	0.7831	0.8410	0.9255	1.0184	0.6758	1.1555	0.8385	0.3653	0.5009	0.9914	0.8023	0.9814	0.9726	0.9658	0.9453	0.8495	0.6810	1.1421	0.3497	0.8373	0.8863	0.9076	0.8103	1.0597	0.9123	1.0098	0.9996	0.9583	0.9968	1.0488	0.9972	0.8660	0.8244	0.9799	0.9296	0.9316	0.9391	0.8202	0.8539	1.0371	0.9797	1.1322
57=06:41:35	50527	300	0.8522	0.3843	0.4188	0.9625	0.9307	0.9946	0.8335	0.8708	0.9579	0.9901	0.7341	1.1225	0.1907	0.6207	0.4490	0.9135	0.8526	0.9638	0.9768	0.9107	0.9084	0.8458	0.9977	1.0064	0.2070	0.2269	0.4940	0.7487	0.7962	0.9419	0.8711	0.9226	0.9494	0.8078	0.7756	0.9924	0.2023	0.7769	0.4044	0.9475	0.8509	0.9006	0.8860	0.7824	0.9121	0.9405	0.9442	1.1254	0.2782	0.6275	0.3804	0.9573	0.7594	1.0487	0.7904	0.8325	0.9331	1.0059	0.6910	1.1539	0.8245	0.3784	0.5148	0.9864	0.7954	0.9693	0.9589	0.9513	0.9389	0.8400	0.6803	1.1269	0.3757	0.8468	0.8869	0.9143	0.7982	1.0595	0.9047	1.0091	1.0033	0.9510	1.0063	1.0592	0.9933	0.8590	0.8255	0.9744	0.9241	0.9207	0.9383	0.8061	0.8503	1.0249	0.9842	1.1227
58=06:56:20	51412	300	0.8460	0.4024	0.4506	0.9777	0.9339	0.9929	0.8402	0.8787	0.9557	0.9853	0.7444	1.1234	0.2004	0.6385	0.4726	0.9062	0.8464	0.9649	0.9795	0.9030	0.9081	0.8449	1.0006	0.9991	0.2200	0.2397	0.5085	0.7453	0.8053	0.9498	0.8754	0.9177	0.9464	0.8136	0.7800	0.9998	0.2118	0.7923	0.4193	0.9502	0.8566	0.8985	0.8860	0.7810	0.9119	0.9256	0.9419	1.1227	0.2858	0.6599	0.4066	0.9710	0.7560	1.0465	0.7884	0.8415	0.9253	1.0021	0.6987	1.1596	0.8343	0.3901	0.5402	0.9759	0.7962	0.9675	0.9647	0.9432	0.9341	0.8374	0.6931	1.1202	0.4041	0.8493	0.8763	0.9193	0.8152	1.0747	0.9049	1.0124	0.9986	0.9550	0.9977	1.0651	0.9767	0.8541	0.8112	0.9730	0.9361	0.9123	0.9390	0.8097	0.8494	1.0150	0.9804	1.1202
59=07:11:05	52297	298	0.8442	0.4147	0.4705	0.9759	0.9263	0.9907	0.8308	0.8821	0.9386	0.9972	0.7364	1.1247	0.2198	0.6551	0.4988	0.9007	0.8544	0.9692	0.9817	0.9133	0.9145	0.8631	1.0111	1.0084	0.2362	0.2524	0.5380	0.7432	0.8104	0.9431	0.8790	0.9221	0.9281	0.8389	0.7716	0.9938	0.2272	0.8162	0.4476	0.9540	0.8504	0.9150	0.8959	0.8096	0.9136	0.9511	0.9449	1.1369	0.2992	0.6778	0.4357	0.9609	0.7784	1.0380	0.8018	0.8420	0.9248	1.0018	0.6926	1.1391	0.8392	0.4125	0.5600	0.9859	0.7968	0.9788	0.9589	0.9623	0.9281	0.8675	0.7021	1.1256	0.4210	0.8409	0.8794	0.9081	0.8235	1.0565	0.9153	0.9946	1.0042	0.9362	0.9965	1.0263	0.9804	0.8537	0.7999	0.9813	0.9287	0.9299	0.9254	0.8250	0.8263	1.0300	0.9581	1.1189
60=07:25:50	53182	300	0.8540	0.4304	0.4948	0.9864	0.9349	1.0051	0.8267	0.8851	0.9405	1.0107	0.7428	1.1883	0.2322	0.6782	0.5278	0.9010	0.8587	0.9711	0.9833	0.9172	0.9169	0.8649	1.0029	1.0008	0.2483	0.2656	0.5715	0.7484	0.8233	0.9518	0.8897	0.9310	0.9345	0.8544	0.7835	1.0481	0.2402	0.8397	0.4730	0.9542	0.8469	0.9234	0.9014	0.8233	0.9106	0.9587	0.9497	1.1340	0.3216	0.7038	0.4627	0.9707	0.8049	1.0643	0.8192	0.8529	0.9396	1.0078	0.7116	1.1970	0.8410	0.4371	0.5782	0.9916	0.8008	0.9857	0.9555	0.9680	0.9200	0.8673	0.7085	1.1211	0.4451	0.8517	0.8790	0.8982	0.8278	1.0872	0.9279	1.0056	1.0153	0.9449	1.0062	1.0545	0.9737	0.8541	0.7988	0.9842	0.9179	0.9254	0.9152	0.8245	0.8173	1.0357	0.9632	1.1064
61=07:40:35	54068	300	0.8538	0.4540	0.5222	0.9699	0.9252	1.0053	0.8329	0.8632	0.9521	0.9888	0.7553	1.1192	0.2434	0.6900	0.5507	0.9093	0.8494	0.9731	0.9792	0.9177	0.9090	0.8539	0.9965	0.9937	0.2674	0.2768	0.5907	0.7691	0.8344	0.9491	0.8948	0.9143	0.9492	0.8262	0.8079	1.0109	0.2591	0.8686	0.4880	0.9526	0.8409	0.9353	0.8929	0.8197	0.9108	0.9534	0.9381	1.1221	0.3477	0.7318	0.4751	0.9600	0.7995	1.0604	0.8127	0.8495	0.9406	0.9958	0.7256	1.1548	0.8421	0.4492	0.5955	0.9919	0.8011	0.9826	0.9633	0.9586	0.9296	0.8414	0.7195	1.1227	0.4717	0.8531	0.8766	0.9161	0.8201	1.0686	0.9098	1.0252	1.0135	0.9464	1.0213	1.0450	0.9858	0.8562	0.8102	0.9704	0.9310	0.9236	0.9322	0.8029	0.8403	1.0189	0.9824	1.1039
62=07:55:20	54953	298	0.8426	0.4536	0.5352	0.9733	0.9238	0.9954	0.8232	0.8751	0.9509	0.9911	0.7662	1.1269	0.2614	0.7037	0.5654	0.8946	0.8642	0.9582	0.9750	0.8996	0.9164	0.8430	1.0044	0.9984	0.2833	0.2894	0.6014	0.7538	0.8167	0.9425	0.8883	0.9214	0.9296	0.8347	0.8174	1.0110	0.2701	0.8776	0.5192	0.9491	0.8412	0.9215	0.9036	0.8181	0.9203	0.9282	0.9460	1.1305	0.3737	0.7396	0.4987	0.9735	0.8001	1.0501	0.8010	0.8682	0.9263	1.0170	0.7250	1.1642	0.8461	0.4719	0.6166	0.9779	0.8113	0.9689	0.9690	0.9485	0.9473	0.8471	0.7401	1.1299	0.5040	0.8473	0.8735	0.8976	0.8102	1.0689	0.9064	1.0198	0.9991	0.9616	0.9952	1.0639	0.9836	0.8387	0.8137	0.9762	0.9495	0.9153	0.9440	0.8182	0.8429	1.0263	0.9845	1.1179
63=08:10:05	55838	303	0.8230	0.4739	0.5681	0.9797	0.9180	0.9876	0.8241	0.8605	0.9462	0.9812	0.7700	1.1360	0.2753	0.7127	0.5855	0.8980	0.8508	0.9699	0.9828	0.9071	0.9121	0.8526	1.0023	0.9804	0.2954	0.2962	0.6049	0.7457	0.8259	0.9445	0.8838	0.9128	0.9310	0.8217	0.8093	1.0125	0.2802	0.8956	0.5295	0.9517	0.8412	0.9249	0.8910	0.8270	0.9109	0.9403	0.9378	1.1139	0.3729	0.7663	0.5298	0.9690	0.7849	1.0402	0.7869	0.8439	0.9224	0.9937	0.7284	1.1612	0.8470	0.4848	0.6328	0.9681	0.7880	0.9714	0.9580	0.9427	0.9344	0.8461	0.7350	1.1078	0.5223	0.8348	0.8589	0.8913	0.8253	1.0946	0.9104	1.0043	0.9957	0.9444	0.9964	1.0522	0.9658	0.8393	0.7851	0.9772	0.9346	0.9131	0.9283	0.8073	0.8305	1.0135	0.9712	1.1053
64=08:24:50	56723	298	0.8470	0.5071	0.6005	0.9774	0.9195	1.0002	0.8219	0.8797	0.9375	0.9969	0.7703	1.1290	0.2893	0.7246	0.6142	0.9028	0.8668	0.9580	0.9865	0.9036	0.9277	0.8399	1.0125	1.0208	0.3222	0.3173	0.6471	0.7812	0.8460	0.9544	0.8900	0.9412	0.9307	0.8518	0.8066	1.0068	0.3112	0.9169	0.5728	0.9468	0.8525	0.9259	0.9015	0.8270	0.9269	0.9345	0.9561	1.1498	0.4187	0.8054	0.5592	0.9652	0.8034	1.0457	0.8055	0.8632	0.9138	1.0236	0.7327	1.1528	0.8435	0.5058	0.6494	0.9879	0.8019	0.9711	0.9658	0.9587	0.9381	0.8528	0.7432	1.1427	0.5519	0.8372	0.8871	0.9092	0.8407	1.0595	0.9162	1.0132	0.9998	0.9587	0.9794	1.0356	0.9861	0.8493	0.7939	0.9789	0.9359	0.9290	0.9163	0.8174	0.8125	1.0324	0.9530	1.1279
65=08:39:35	57608	300	0.8323	0.5148	0.6327	0.9838	0.9120	0.9834	0.8118	0.8677	0.9302	0.9942	0.7713	1.1267	0.3071	0.7341	0.6392	0.8886	0.8445	0.9550	0.9798	0.8915	0.9135	0.8391	1.0118	0.9987	0.3379	0.3312	0.6456	0.7521	0.8422	0.9520	0.8788	0.9237	0.9138	0.8373	0.8056	0.9971	0.3147	0.8895	0.5815	0.9382	0.8451	0.9140	0.8953	0.8260	0.9174	0.9133	0.9463	1.1432	0.4279	0.8130	0.5859	0.9626	0.7865	1.0199	0.7918	0.8532	0.9001	1.0068	0.7237	1.1404	0.8399	0.5232	0.6588	0.9670	0.7779	0.9665	0.9516	0.9364	0.9212	0.8421	0.7380	1.1340	0.5768	0.8176	0.8752	0.8873	0.8323	1.0617	0.9115	0.9924	1.0005	0.9587	0.9699	1.0358	0.9570	0.8375	0.7686	0.9802	0.9218	0.9128	0.9035	0.8143	0.8040	1.0350	0.9443	1.1249
66=08:54:20	58493	303	0.8537	0.5402	0.6584	0.9716	0.9307	0.9968	0.8306	0.8711	0.9463	1.0045	0.7772	1.1255	0.3245	0.7532	0.6474	0.9071	0.8691	0.9729	0.9738	0.9172	0.9087	0.8537	0.9961	1.0018	0.3618	0.3503	0.6810	0.7733	0.8579	0.9416	0.9017	0.9210	0.9401	0.8327	0.8198	0.9898	0.3508	0.9129	0.6191	0.9531	0.8395	0.9287	0.8839	0.8351	0.9056	0.9550	0.9299	1.1318	0.4615	0.8443	0.6045	0.9558	0.8051	1.0457	0.8077	0.8381	0.9301	1.0007	0.7548	1.1387	0.8469	0.5467	0.6611	1.0006	0.7926	0.9787	0.9600	0.9671	0.9245	0.8465	0.7520	1.1304	0.5951	0.8385	0.8825	0.9099	0.8163	1.0558	0.9176	1.0079	1.0145	0.9288	1.0049	1.0271	0.9940	0.8607	0.7942	0.9792	0.9517	0.9319	0.9208	0.7995	0.8292	1.0262	0.9740	1.1166
67=09:09:05	59378	300	0.8376	0.5532	0.6904	0.9763	0.9251	0.9981	0.8257	0.8761	0.9429	1.0005	0.7852	1.1370	0.3550	0.7529	0.6676	0.9059	0.8754	0.9691	0.9924	0.9150	0.9216	0.8438	1.0113	0.9927	0.3776	0.3635	0.6799	0.7685	0.8637	0.9536	0.9128	0.9320	0.9416	0.8309	0.8340	1.0150	0.3682	0.9097	0.6470	0.9532	0.8588	0.9325	0.9019	0.8461	0.9316	0.9445	0.9576	1.1327	0.4705	0.8667	0.6376	0.9622	0.7872	1.0436	0.7937	0.8557	0.9186	1.0131	0.7623	1.1604	0.8538	0.5652	0.6876	0.9902	0.7915	0.9752	0.9752	0.9624	0.9459	0.8465	0.7734	1.1292	0.6187	0.8287	0.8799	0.9079	0.8277	1.0667	0.9124	1.0152	1.0082	0.9572	1.0010	1.0555	0.9828	0.8548	0.7954	0.9829	0.9693	0.9304	0.9382	0.8122	0.8376	1.0421	0.9808	1.1254
68=09:23:50	60263	300	0.8399	0.5606	0.7035	0.9775	0.9134	0.9893	0.8039	0.8621	0.9442	0.9786	0.7897	1.1197	0.3676	0.7709	0.6798	0.8947	0.8528	0.9569	0.9829	0.8915	0.9213	0.8273	1.0098	0.9921	0.3978	0.3862	0.6960	0.7649	0.8369	0.9446	0.8734	0.9222	0.9260	0.8254	0.8326	0.9923	0.3902	0.8932	0.6804	0.9444	0.8510	0.9133	0.9095	0.8242	0.9264	0.9260	0.9544	1.1405	0.5075	0.8670	0.6618	0.9729	0.7991	1.0526	0.7850	0.8570	0.9152	1.0197	0.7608	1.1531	0.8508	0.5866	0.6916	0.9800	0.8034	0.9681	0.9760	0.9502	0.9500	0.8363	0.7819	1.1441	0.6487	0.8295	0.8799	0.8905	0.8083	1.0643	0.9141	1.0213	0.9903	0.9626	0.9850	1.0437	0.9873	0.8455	0.8042	0.9803	0.9404	0.9258	0.9330	0.8056	0.8270	1.0327	0.9772	1.1395
69=09:38:35	61148	300	0.8483	0.5817	0.7380	0.9820	0.9206	0.9978	0.8080	0.8702	0.9299	1.0035	0.7738	1.1284	0.3930	0.7807	0.6977	0.9035	0.8601	0.9706	0.9885	0.9029	0.9284	0.8328	1.0125	0.9967	0.4247	0.4119	0.7222	0.7653	0.8411	0.9491	0.8774	0.9355	0.9166	0.8318	0.8175	0.9879	0.4197	0.9007	0.7199	0.9513	0.8550	0.9194	0.9086	0.8229	0.9186	0.9391	0.9520	1.1350	0.5343	0.8705	0.6999	0.9704	0.8049	1.0410	0.7876	0.8381	0.9110	1.0196	0.7399	1.1363	0.8477	0.6062	0.6945	0.9902	0.7873	0.9687	0.9506	0.9580	0.9286	0.8450	0.7561	1.1227	0.6685	0.8266	0.8928	0.8861	0.8175	1.0508	0.9205	0.9983	0.9856	0.9408	0.9739	1.0115	0.9887	0.8492	0.7901	0.9861	0.9183	0.9403	0.9154	0.8136	0.8025	1.0403	0.9404	1.1126
70=09:53:20	62033	303	0.8535	0.6058	0.7800	0.9694	0.9143	1.0038	0.8180	0.8690	0.9410	1.0074	0.7856	1.1462	0.4067	0.7768	0.7101	0.9115	0.8516	0.9643	0.9849	0.9128	0.9164	0.8407	1.0065	1.0028	0.4555	0.4270	0.7294	0.7706	0.8655	0.9513	0.8889	0.9369	0.9403	0.8337	0.8391	1.0194	0.4311	0.9044	0.7314	0.9399	0.8526	0.9234	0.8955	0.8325	0.9249	0.9520	0.9524	1.1407	0.5530	0.8671	0.7217	0.9613	0.7933	1.0534	0.8006	0.8406	0.9191	1.0235	0.7790	1.1679	0.8420	0.6085	0.7012	0.9878	0.7804	0.9760	0.9644	0.9661	0.9370	0.8481	0.7757	1.1348	0.6949	0.8217	0.8916	0.8973	0.8133	1.0615	0.9210	1.0077	1.0109	0.9515	0.9908	1.0485	0.9881	0.8459	0.7837	0.9774	0.9177	0.9337	0.9176	0.8039	0.8131	1.0398	0.9625	1.1204
71=10:08:06	62918	300	0.8287	0.6101	0.8130	0.9723	0.9068	0.9929	0.8115	0.8662	0.9449	0.9903	0.8036	1.1343	0.4387	0.7838	0.7206	0.9040	0.8416	0.9615	0.9869	0.9043	0.9192	0.8289	1.0177	0.9935	0.4761	0.4319	0.7144	0.7524	0.8466	0.9485	0.8714	0.9258	0.9341	0.8199	0.8346	1.0093	0.4465	0.8940	0.7457	0.9395	0.8510	0.9071	0.8948	0.8229	0.9321	0.9354	0.9532	1.1354	0.5695	0.8561	0.7498	0.9563	0.7641	1.0317	0.7803	0.8351	0.9043	1.0192	0.7753	1.1666	0.8535	0.6139	0.7171	0.9762	0.7753	0.9684	0.9728	0.9522	0.9400	0.8406	0.7907	1.1291	0.7253	0.8120	0.8716	0.8933	0.8255	1.0651	0.9094	1.0116	1.0053	0.9614	0.9850	1.0569	0.9703	0.8454	0.7747	0.9848	0.9294	0.9303	0.9169	0.8180	0.8219	1.0405	0.9653	1.1309
72=10:22:51	63803	298	0.8516	0.6208	0.8279	0.9568	0.9096	0.9914	0.8107	0.8542	0.9365	0.9997	0.7950	1.1331	0.4516	0.7877	0.7226	0.9099	0.8388	0.9642	0.9739	0.9132	0.9008	0.8389	0.9919	0.9900	0.4965	0.4629	0.7450	0.7571	0.8517	0.9366	0.8821	0.9265	0.9401	0.8214	0.8314	0.9986	0.4748	0.9042	0.7743	0.9412	0.8460	0.9182	0.8824	0.8284	0.9095	0.9553	0.9393	1.1234	0.5993	0.8571	0.7606	0.9593	0.7853	1.0398	0.7887	0.8314	0.9172	1.0140	0.7741	1.1564	0.8425	0.6338	0.7116	0.9859	0.7791	0.9699	0.9599	0.9558	0.9279	0.8412	0.7785	1.1212	0.7421	0.8139	0.8832	0.8902	0.8139	1.0551	0.9168	0.9987	1.0033	0.9399	0.9941	1.0424	0.9747	0.8414	0.7756	0.9807	0.9160	0.9297	0.9130	0.7985	0.8147	1.0306	0.9608	1.1124
73=10:37:36	64688	298	0.8540	0.6377	0.8378	0.9714	0.9132	1.0160	0.8070	0.8656	0.9596	0.9979	0.8184	1.1474	0.4685	0.7962	0.7346	0.9000	0.8674	0.9549	0.9892	0.9008	0.9302	0.8330	1.0176	0.9904	0.5121	0.4834	0.7511	0.7643	0.8454	0.9526	0.8980	0.9331	0.9457	0.8325	0.8502	1.0254	0.4996	0.9064	0.7871	0.9417	0.8483	0.9216	0.9060	0.8302	0.9365	0.9447	0.9627	1.1336	0.6332	0.8585	0.7744	0.9626	0.7888	1.0673	0.7959	0.8558	0.9229	1.0379	0.8014	1.1886	0.8536	0.6544	0.7218	0.9952	0.8005	0.9818	0.9816	0.9684	0.9516	0.8451	0.8046	1.1425	0.7676	0.8357	0.8892	0.9263	0.7992	1.0687	0.9078	1.0344	1.0216	0.9676	0.9957	1.0726	0.9988	0.8516	0.8007	0.9851	0.9558	0.9340	0.9452	0.8098	0.8346	1.0462	0.9953	1.1302
74=10:52:21	65573	300	0.8584	0.6579	0.8616	0.9785	0.9272	1.0154	0.8216	0.8663	0.9562	1.0032	0.8118	1.1662	0.4886	0.8030	0.7517	0.9158	0.8467	0.9782	0.9882	0.9215	0.9214	0.8391	1.0044	0.9933	0.5562	0.5130	0.7621	0.7665	0.8556	0.9597	0.8892	0.9351	0.9553	0.8210	0.8481	1.0271	0.5250	0.9107	0.7804	0.9498	0.8497	0.9325	0.9002	0.8276	0.9210	0.9596	0.9494	1.1328	0.6616	0.8679	0.7839	0.9649	0.7977	1.0891	0.7956	0.8451	0.9395	1.0292	0.8011	1.1865	0.8495	0.6658	0.7205	0.9927	0.7825	0.9741	0.9666	0.9688	0.9456	0.8389	0.7998	1.1342	0.7962	0.8300	0.8875	0.9006	0.8202	1.0783	0.9169	1.0232	1.0184	0.9524	1.0132	1.0638	0.9961	0.8516	0.7922	0.9823	0.9263	0.9329	0.9281	0.8077	0.8352	1.0297	0.9852	1.1210
75=11:07:06	66458	298	0.8538	0.6612	0.8532	0.9718	0.9198	1.0024	0.8158	0.8588	0.9428	1.0061	0.7915	1.1370	0.5135	0.8020	0.7602	0.9102	0.8456	0.9776	0.9893	0.9194	0.9185	0.8399	1.0065	0.9990	0.5762	0.5329	0.7717	0.7582	0.8729	0.9655	0.8818	0.9395	0.9515	0.8270	0.8351	0.9992	0.5476	0.9087	0.7727	0.9508	0.8492	0.9256	0.8944	0.8422	0.9178	0.9587	0.9457	1.1424	0.6829	0.8642	0.7817	0.9633	0.8023	1.0603	0.8006	0.8410	0.9365	1.0298	0.8043	1.1589	0.8413	0.6802	0.7179	0.9909	0.7773	0.9784	0.9566	0.9709	0.9343	0.8463	0.7965	1.1365	0.8189	0.8254	0.8861	0.8950	0.8137	1.0719	0.9280	1.0119	1.0193	0.9461	1.0136	1.0492	0.9855	0.8481	0.7784	0.9810	0.9166	0.9387	0.9231	0.8041	0.8199	1.0358	0.9655	1.1213
76=11:21:51	67343	298	0.8552	0.6692	0.8598	0.9802	0.9219	1.0181	0.8115	0.8664	0.9348	1.0114	0.7872	1.1643	0.5459	0.8019	0.7692	0.9081	0.8405	0.9811	0.9865	0.9142	0.9076	0.8417	1.0005	0.9743	0.5989	0.5574	0.7754	0.7463	0.8440	0.9515	0.8837	0.9333	0.9398	0.8289	0.8298	1.0135	0.5676	0.9108	0.7743	0.9503	0.8533	0.9349	0.8862	0.8273	0.9076	0.9584	0.9436	1.1160	0.6940	0.8650	0.7846	0.9694	0.7995	1.0554	0.8008	0.8322	0.9290	1.0255	0.8203	1.1659	0.8465	0.6941	0.7169	0.9921	0.7720	0.9899	0.9531	0.9696	0.9233	0.8506	0.7738	1.1065	0.8362	0.8281	0.8895	0.8794	0.8206	1.0672	0.9355	1.0026	1.0146	0.9353	1.0309	1.0293	0.9778	0.8496	0.7721	0.9875	0.9064	0.9375	0.9205	0.8016	0.8026	1.0420	0.9574	1.0974
77=11:36:36	68228	300	0.8630	0.6768	0.8444	0.9709	0.9258	0.9979	0.8147	0.8516	0.9577	0.9990	0.8056	1.1180	0.5613	0.8018	0.7649	0.9107	0.8439	0.9791	0.9833	0.9223	0.9248	0.8401	1.0014	0.9851	0.6136	0.5745	0.7771	0.7530	0.8325	0.9447	0.8799	0.9242	0.9540	0.8193	0.8323	0.9806	0.6030	0.9135	0.7714	0.9546	0.8491	0.9135	0.9026	0.8237	0.9233	0.9509	0.9442	1.1236	0.7279	0.8619	0.7662	0.9677	0.7880	1.0502	0.7906	0.8374	0.9374	1.0211	0.7993	1.1508	0.8504	0.7006	0.7164	0.9929	0.7884	0.9742	0.9653	0.9593	0.9428	0.8310	0.7968	1.1229	0.8573	0.8310	0.8823	0.8909	0.7889	1.0538	0.9065	1.0110	1.0057	0.9422	1.0030	1.0460	0.9931	0.8375	0.7913	0.9748	0.9159	0.9280	0.9279	0.7883	0.8311	1.0216	0.9828	1.1122
78=11:51:21	69114	300	0.8647	0.6960	0.8494	0.9826	0.9111	1.0161	0.8022	0.8674	0.9361	1.0016	0.7778	1.1521	0.5894	0.7944	0.7817	0.9040	0.8512	0.9664	0.9978	0.8991	0.9306	0.8140	1.0137	0.9941	0.6563	0.5927	0.7775	0.7634	0.8368	0.9649	0.8691	0.9459	0.9305	0.8278	0.8134	1.0060	0.6146	0.9077	0.7828	0.9365	0.8593	0.9011	0.9033	0.7999	0.9267	0.9292	0.9480	1.1361	0.7486	0.8639	0.7810	0.9698	0.7821	1.0560	0.7817	0.8428	0.9068	1.0417	0.7637	1.1586	0.8443	0.7020	0.7241	0.9811	0.7778	0.9663	0.9600	0.9550	0.9281	0.8318	0.7751	1.1270	0.8747	0.8180	0.8940	0.8813	0.8134	1.0606	0.9190	1.0082	0.9933	0.9501	0.9662	1.0321	0.9812	0.8402	0.7757	0.9779	0.9007	0.9308	0.9037	0.8020	0.7924	1.0350	0.9402	1.1101
79=12:06:06	69999	298	0.8623	0.6899	0.8452	0.9777	0.9184	1.0216	0.8023	0.8674	0.9576	1.0139	0.7923	1.1632	0.6070	0.7945	0.7741	0.9108	0.8511	0.9744	0.9955	0.9190	0.9280	0.8388	1.0219	0.9987	0.6694	0.6121	0.7709	0.7532	0.8504	0.9658	0.8842	0.9456	0.9575	0.8371	0.8482	1.0306	0.6403	0.9181	0.7847	0.9523	0.8607	0.9322	0.9083	0.8376	0.9360	0.9505	0.9640	1.1471	0.7691	0.8617	0.7746	0.9719	0.7887	1.0632	0.7968	0.8548	0.9337	1.0551	0.8035	1.1834	0.8495	0.7230	0.7231	0.9954	0.7888	0.9905	0.9737	0.9683	0.9472	0.8500	0.8012	1.1391	0.8939	0.8249	0.8943	0.8886	0.8057	1.0697	0.9232	1.0227	1.0223	0.9639	0.9981	1.0680	0.9948	0.8478	0.7909	0.9894	0.9224	0.9361	0.9323	0.8101	0.8228	1.0630	0.9879	1.1345
80=12:20:51	70884	300	0.8551	0.6995	0.8486	0.9838	0.9197	1.0006	0.8105	0.8687	0.9384	1.0095	0.8002	1.1387	0.6452	0.7909	0.7790	0.9049	0.8430	0.9770	0.9911	0.9183	0.9272	0.8473	1.0156	0.9927	0.7020	0.6265	0.7724	0.7394	0.8349	0.9576	0.8744	0.9357	0.9521	0.8344	0.8191	0.9999	0.6693	0.9100	0.7783	0.9567	0.8599	0.9151	0.9070	0.8369	0.9283	0.9620	0.9585	1.1431	0.7840	0.8642	0.7822	0.9714	0.7917	1.0427	0.7934	0.8420	0.9322	1.0403	0.7862	1.1520	0.8525	0.7312	0.7149	0.9944	0.7899	0.9905	0.9644	0.9777	0.9358	0.8556	0.7945	1.1336	0.9074	0.8230	0.8846	0.8812	0.8130	1.0572	0.9306	1.0018	1.0200	0.9436	1.0041	1.0280	0.9847	0.8450	0.7728	0.9868	0.9057	0.9399	0.9109	0.8060	0.8148	1.0441	0.9683	1.1152
81=12:35:36	71769	300	0.8568	0.7153	0.8487	0.9833	0.9280	1.0088	0.8149	0.8658	0.9513	1.0140	0.7984	1.1404	0.6612	0.7983	0.7794	0.9149	0.8463	0.9893	0.9965	0.9291	0.9304	0.8474	1.0060	0.9853	0.7267	0.6556	0.7801	0.7477	0.8396	0.9607	0.8903	0.9287	0.9721	0.8321	0.8328	1.0063	0.6937	0.9181	0.7812	0.9613	0.8628	0.9248	0.9112	0.8355	0.9197	0.9648	0.9497	1.1438	0.8127	0.8707	0.7863	0.9661	0.7962	1.0504	0.8010	0.8444	0.9380	1.0452	0.7902	1.1585	0.8522	0.7418	0.7194	1.0009	0.7869	0.9934	0.9640	0.9816	0.9319	0.8529	0.7789	1.1307	0.9183	0.8299	0.8885	0.8803	0.8162	1.0615	0.9372	1.0108	1.0231	0.9459	1.0002	1.0353	0.9796	0.8555	0.7791	0.9945	0.9133	0.9437	0.9125	0.8070	0.8095	1.0450	0.9638	1.1210
82=12:50:21	72654	300	0.8550	0.7230	0.8568	0.9861	0.9239	1.0164	0.8182	0.8691	0.9569	1.0171	0.8025	1.1434	0.6936	0.7937	0.7794	0.9066	0.8456	0.9789	1.0042	0.9187	0.9276	0.8426	1.0240	1.0023	0.7579	0.6677	0.7616	0.7471	0.8581	0.9743	0.8783	0.9463	0.9790	0.8428	0.8489	1.0174	0.7179	0.9161	0.7773	0.9613	0.8616	0.9245	0.9080	0.8410	0.9371	0.9550	0.9732	1.1472	0.8347	0.8726	0.7807	0.9777	0.7962	1.0671	0.7924	0.8568	0.9442	1.0598	0.8044	1.1741	0.8676	0.7465	0.7167	0.9890	0.7823	0.9917	0.9757	0.9738	0.9507	0.8508	0.8055	1.1406	0.9341	0.8258	0.8783	0.8827	0.8095	1.0787	0.9263	1.0241	1.0191	0.9642	1.0115	1.0868	0.9890	0.8404	0.7776	0.9883	0.9213	0.9341	0.9301	0.8077	0.8264	1.0458	0.9882	1.1354
83=13:05:06	73539	300	0.8634	0.7384	0.8533	0.9759	0.9188	1.0403	0.8170	0.8758	0.9500	1.0231	0.7976	1.1756	0.7099	0.7894	0.7773	0.9156	0.8670	0.9735	1.0106	0.9240	0.9322	0.8503	1.0277	1.0005	0.7846	0.6795	0.7676	0.7621	0.8612	0.9700	0.9154	0.9523	0.9880	0.8480	0.8408	1.0498	0.7398	0.9242	0.7751	0.9542	0.8629	0.9346	0.9053	0.8337	0.9393	0.9657	0.9711	1.1432	0.8610	0.8793	0.7808	0.9687	0.7861	1.0708	0.7955	0.8612	0.9374	1.0683	0.7980	1.1957	0.8562	0.7393	0.7142	1.0005	0.7797	0.9915	0.9809	0.9870	0.9521	0.8699	0.8006	1.1459	0.9316	0.8299	0.8981	0.9020	0.8139	1.0775	0.9271	1.0290	1.0271	0.9649	1.0085	1.0775	0.9941	0.8539	0.7766	0.9858	0.9552	0.9494	0.9473	0.8124	0.8275	1.0671	0.9994	1.1372
84=13:19:51	74424	301	0.8613	0.7297	0.8492	0.9849	0.9186	1.0307	0.8051	0.8725	0.9447	1.0183	0.7767	1.1531	0.7385	0.7908	0.7701	0.9011	0.8472	0.9710	1.0036	0.9193	0.9292	0.8422	1.0220	0.9988	0.8080	0.6819	0.7594	0.7469	0.8515	0.9665	0.8931	0.9547	0.9671	0.8547	0.8295	1.0079	0.7676	0.9141	0.7831	0.9551	0.8701	0.9258	0.9106	0.8319	0.9386	0.9540	0.9640	1.1478	0.8738	0.8677	0.7812	0.9717	0.7902	1.0640	0.7958	0.8489	0.9341	1.0637	0.7820	1.1586	0.8559	0.7492	0.7159	0.9963	0.7791	0.9941	0.9732	0.9787	0.9392	0.8589	0.7785	1.1432	0.9354	0.8208	0.8910	0.8748	0.8148	1.0697	0.9298	1.0181	1.0194	0.9598	0.9977	1.0492	0.9889	0.8469	0.7771	0.9950	0.9363	0.9442	0.9404	0.8212	0.8114	1.0660	0.9793	1.1347
85=13:34:37	75309	298	0.8623	0.7428	0.8510	0.9784	0.9206	1.0188	0.8074	0.8726	0.9402	1.0300	0.7890	1.1590	0.7587	0.7849	0.7737	0.9117	0.8450	0.9751	0.9988	0.9223	0.9327	0.8360	1.0186	0.9983	0.8329	0.6937	0.7643	0.7586	0.8442	0.9609	0.8821	0.9473	0.9661	0.8361	0.8139	1.0072	0.7816	0.9168	0.7770	0.9485	0.8669	0.9132	0.9048	0.8161	0.9247	0.9547	0.9499	1.1315	0.9013	0.8749	0.7796	0.9604	0.7827	1.0528	0.7886	0.8369	0.9254	1.0467	0.7552	1.1557	0.8452	0.7459	0.7100	0.9926	0.7698	0.9810	0.9561	0.9704	0.9274	0.8458	0.7640	1.1277	0.9295	0.8219	0.8968	0.8812	0.8142	1.0530	0.9214	1.0067	1.0082	0.9460	0.9852	1.0423	0.9835	0.8442	0.7702	0.9788	0.9033	0.9478	0.9042	0.8054	0.8037	1.0439	0.9590	1.1141
86=13:49:22	76194	300	0.8594	0.7359	0.8316	0.9603	0.9133	1.0035	0.8070	0.8513	0.9542	0.9954	0.7862	1.1278	0.7640	0.7861	0.7563	0.9173	0.8382	0.9658	0.9804	0.9140	0.9184	0.8171	1.0023	0.9980	0.8389	0.7010	0.7629	0.7630	0.8286	0.9420	0.8601	0.9365	0.9800	0.8065	0.8269	0.9831	0.8094	0.9177	0.7727	0.9399	0.8502	0.9031	0.8931	0.8024	0.9237	0.9470	0.9557	1.1245	0.9212	0.8652	0.7543	0.9627	0.7830	1.0552	0.7859	0.8302	0.9258	1.0371	0.7750	1.1578	0.8331	0.7366	0.6972	0.9878	0.7760	0.9659	0.9630	0.9616	0.9461	0.8239	0.7781	1.1376	0.9349	0.8243	0.8985	0.8778	0.7758	1.0443	0.9061	1.0093	1.0032	0.9417	0.9930	1.0592	1.0009	0.8342	0.7843	0.9667	0.8994	0.9291	0.9135	0.7782	0.8153	1.0237	0.9886	1.1295
87=14:04:07	77079	300	0.8523	0.7442	0.8481	0.9862	0.9287	1.0249	0.8128	0.8680	0.9679	1.0058	0.8072	1.1527	0.8076	0.7947	0.7704	0.9100	0.8414	0.9717	1.0006	0.9164	0.9423	0.8311	1.0277	0.9951	0.8756	0.7217	0.7528	0.7564	0.8402	0.9667	0.8848	0.9455	0.9949	0.8297	0.8481	1.0211	0.8357	0.9177	0.7712	0.9545	0.8641	0.9169	0.9183	0.8220	0.9521	0.9411	0.9734	1.1348	0.9245	0.8798	0.7753	0.9847	0.7823	1.0710	0.7843	0.8570	0.9353	1.0571	0.7805	1.1816	0.8630	0.7471	0.7206	0.9925	0.7931	0.9897	0.9921	0.9691	0.9670	0.8390	0.8044	1.1391	0.9428	0.8290	0.8927	0.8885	0.8039	1.0827	0.9141	1.0368	1.0106	0.9703	0.9898	1.0735	0.9953	0.8426	0.7858	0.9837	0.9246	0.9356	0.9344	0.8026	0.8308	1.0426	1.0032	1.1321
88=14:18:52	77964	298	0.8560	0.7393	0.8529	0.9853	0.9321	1.0257	0.8158	0.8866	0.9587	1.0391	0.7923	1.1551	0.8284	0.7969	0.7680	0.9190	0.8616	0.9852	1.0051	0.9310	0.9335	0.8685	1.0248	1.0025	0.8938	0.7319	0.7667	0.7558	0.8490	0.9671	0.9079	0.9497	1.0009	0.8369	0.8321	1.0141	0.8624	0.9316	0.7825	0.9658	0.8663	0.9306	0.9047	0.8335	0.9290	0.9617	0.9582	1.1387	0.9226	0.8796	0.7742	0.9724	0.7942	1.0611	0.7977	0.8510	0.9413	1.0529	0.7765	1.1612	0.8525	0.7546	0.7080	1.0071	0.7854	0.9969	0.9680	0.9819	0.9395	0.8562	0.7740	1.1369	0.9291	0.8298	0.8955	0.8894	0.7987	1.0662	0.9209	1.0160	1.0219	0.9527	0.9893	1.0616	0.9991	0.8488	0.7782	0.9882	0.9420	0.9447	0.9276	0.8054	0.8151	1.0514	0.9785	1.1334
89=14:33:37	78849	298	0.8440	0.7320	0.8508	0.9925	0.9315	1.0097	0.8176	0.8618	0.9649	1.0016	0.8047	1.1798	0.8479	0.7979	0.7713	0.9165	0.8413	0.9845	1.0000	0.9259	0.9388	0.8410	1.0268	0.9851	0.9150	0.7406	0.7522	0.7485	0.8358	0.9648	0.8790	0.9354	1.0032	0.8252	0.8427	1.0428	0.8724	0.9160	0.7756	0.9615	0.8699	0.9149	0.9184	0.8245	0.9404	0.9476	0.9717	1.1322	0.9236	0.8782	0.7780	0.9820	0.7863	1.0685	0.7821	0.8548	0.9349	1.0580	0.7899	1.2053	0.8609	0.7545	0.7226	0.9961	0.7964	0.9871	0.9822	0.9622	0.9569	0.8372	0.7993	1.1323	0.9390	0.8294	0.8817	0.8878	0.8059	1.1048	0.9238	1.0318	1.0140	0.9755	1.0085	1.0979	0.9896	0.8467	0.7923	0.9900	0.9305	0.9382	0.9343	0.8014	0.8415	1.0460	1.0005	1.1426
90=14:48:22	79734	300	0.8504	0.7378	0.8373	0.9880	0.9239	1.0217	0.8060	0.8796	0.9405	1.0127	0.7996	1.1491	0.8681	0.7953	0.7714	0.9143	0.8522	0.9817	1.0043	0.9101	0.9416	0.8231	1.0214	1.0074	0.9233	0.7377	0.7605	0.7632	0.8333	0.9734	0.8867	0.9548	0.9916	0.8338	0.8261	1.0054	0.8976	0.9218	0.7829	0.9593	0.8726	0.9113	0.9212	0.8076	0.9409	0.9386	0.9718	1.1489	0.9311	0.8833	0.7771	0.9765	0.7873	1.0650	0.7821	0.8565	0.9338	1.0626	0.7649	1.1734	0.8515	0.7493	0.7170	0.9947	0.7930	0.9818	0.9765	0.9728	0.9541	0.8418	0.7873	1.1488	0.9387	0.8234	0.8921	0.8853	0.8146	1.0685	0.9241	1.0328	1.0037	0.9706	0.9907	1.0688	0.9907	0.8481	0.7922	0.9825	0.9225	0.9467	0.9228	0.8063	0.8205	1.0458	0.9785	1.1478
