# Supplementary material for: Computationally Driven, Quantitative Experiments Discover Genes Required for Mitochondrial Biogenesis
Source: PLoS Genet. 2009 Mar 20;5(3):e1000407. doi: 10.1371/journal.pgen.1000407 (PMC2648979; doi:10.1371/journal.pgen.1000407)
Supplement: Dataset S1 — Raw respiratory growth data. A zip file containing 48 tab-delimited text files containing the raw data from the Tecan GENios reader. Additionally, a readme text file and plate key is contained in the zip file. The plate key uses our internal reference id for each mutant (internal reference id is matched with common and systematic gene names in Table S2). Raw optical density measurements from Tecan GENios plate incubator and reader. Wells are numbered in increasing order from upper left to lower right and can be converted to our internal identifiers using the included key (complete plate key). Not all original plates were assayed for growth curves, and there are two replicates of plate 20. (1.82 MB ZIP) [file pgen.1000407.s012.zip › mitochondria_table_s7/p02_gly.txt]

[config file info]
last_write=07:05:01_13:44:28
last write=07:05:02_12:01:02
[Run_Parameters]
Instrument=Tecan_21
Ini_Names=Read_Reps,Delid,Save_Data_File,Start_Time_Now
barcode_drug_plate=201401
user=mcostanzo
Plate_Size=96
Plate_Type=GRE96ft.pdf
Samples_to_Run=6
Overlay_Size=48
Drug_Plate=none
Plate_Quarter=none
run_ID=none
run_plate_repeat=1
Read_Reps=95
Read_Modes=Absorbance
Read_Flor_Every=2
Max_Delta_OD=0.500000
Well_By_Row_Col=none
Reorder_Map=Order_Strings_Not,0
Tip_Vol=200
OD_to_Innoc=0.100,0.100,0.380,0.380,0.380,0.380,0.760,0.760,0.100,0.100,0.380,0.380,0.380,0.380,0.760,0.760,0.100,0.100,0.380,0.380,0.380,0.380,0.760,0.760,0.100,0.100,0.380,0.380,0.380,0.380,0.760,0.760,0.100,0.100,0.380,0.380,0.380,0.380,0.760,0.760,0.100,0.100,0.380,0.380,0.380,0.380,0.760,0.760
Absorption_Max=.3
OD_to_Save=0.100,0.100,0.380,0.380,0.380,0.380,0.760,0.760,0.100,0.100,0.380,0.380,0.380,0.380,0.760,0.760,0.100,0.100,0.380,0.380,0.380,0.380,0.760,0.760,0.100,0.100,0.380,0.380,0.380,0.380,0.760,0.760,0.100,0.100,0.380,0.380,0.380,0.380,0.760,0.760,0.100,0.100,0.380,0.380,0.380,0.380,0.760,0.760
OD_to_Dilute=0.100
Save_Sample_Vol=180
Save_Sample_Reps=2
Innoc_Vol=184,184,46,46,46,46,0,0,184,184,46,46,46,46,0,0,184,184,46,46,46,46,0,0,184,184,46,46,46,46,0,0,184,184,46,46,46,46,0,0,184,184,46,46,46,46,0,0
Dilute_Vol=23,23,23,23,23,23,23,23,23,23,23,23,23,23,23,23,23,23,23,23,23,23,23,23,23,23,23,23,23,23,23,23,23,23,23,23,23,23,23,23,23,23,23,23,23,23,23,23
Save_Vol=800,800,800,800,800,800,800,800,800,800,800,800,800,800,800,800,800,800,800,800,800,800,800,800,800,800,800,800,800,800,800,800,800,800,800,800,800,800,800,800,800,800,800,800,800,800,800,800
Reference_Vol=100,100,100,100,100,100,100,100,100,100,100,100,100,100,100,100,100,100,100,100,100,100,100,100,100,100,100,100,100,100,100,100,100,100,100,100,100,100,100,100,100,100,100,100,100,100,100,100,100,100,100,100,100,100,100,100,100,100,100,100,100,100,100,100,100,100,100,100,100,100,100,100,100,100,100,100,100,100,100,100,100,100,100,100,100,100,100,100,100,100,100,100,100,100,100,100
Read_to_Innoc=20,20,20,20,20,20,20,20,20,20,20,20,20,20,20,20,20,20,20,20,20,20,20,20,20,20,20,20,20,20,20,20,20,20,20,20,20,20,20,20,20,20,20,20,20,20,20,20
Read_to_Dilute=26,26,26,26,26,26,26,26,26,26,26,26,26,26,26,26,26,26,26,26,26,26,26,26,26,26,26,26,26,26,26,26,26,26,26,26,26,26,26,26,26,26,26,26,26,26,26,26
Read_to_Save=20,20,20,20,20,20,20,20,20,20,20,20,20,20,20,20,20,20,20,20,20,20,20,20,20,20,20,20,20,20,20,20,20,20,20,20,20,20,20,20,20,20,20,20,20,20,20,20
Innoc_Target_Map=1,2,3,4,5,6,7,8,9,10,11,12,13,14,15,16,17,18,19,20,21,22,23,24,25,26,27,28,29,30,31,32,33,34,35,36,37,38,39,40,41,42,43,44,45,46,47,48
Pipet_Trigger=OD_Save_Innoc
Pipet_Volume_Adj=Con_OD_Save
Delid=no
Pre_Init=yes
Talk_To_ProMax=no
Time_Out_Time=1050
Wait_While_Busy=yes
Idle_Time=2
Screen_Run_Type=pre_screen_1
Spect_Protocol=15m
Spec_Run_File=GG_PB_Voyage.pda
Spec_Assay_File=""
Save_Data_File=01_05_07_mito2_gly_ps1_A_96_T_21.txt
Working_Dir=C%3A\\Users\\Growth_Data
Run_Control_Dir=C%3A\\Users\\Yeast_Run_Files
Tracking_Dir=""
Track_File=201401_data_track.txt
Save_Run_Data_Flag=yes
Set_Incubator_Temp=30.0
Base_Line_Flag=atstart_minimum
Pipet_Cycles_Before_Save=20
Time_Point_Save=wellmap
Innoc_Direction=down
Wells_In_Use=111111111111111111111111111111111111111111111111
Save_Sample_Map=111111001111110011111100111111001111110011111100
Sections_to_Run=0
Rows_per_Section=8
Start_Sections_Row=1
MultiProbe_Run_File=""
Multiprobe_Run_Dialogue=yes
Comments=no%20comment
Target_Temp=300
Temp_Control=On
Delta_Temp=10
ReadMode=Absorbance,Bottom
ExcitationFilter=485,
EmissionFilter=535,
MeasurementFilter=595
ReadsPerWellNumber=1,1
ShakeDuration=800,0
GainMode=Manual
PdfName=GRE96ft.pdf
Gain=50
Add_Drug_Map=1,1,1,1,1,1,1,1,1,1,1,1,1,1,1,1,1,1,1,1,1,1,1,1,1,1,1,1,1,1,1,1,1,1,1,1,1,1,1,1,1,1,1,1,1,1,1,1
Add_Drug_Vol=7,7,7,7,7,7,7,7,7,7,7,7,7,7,7,7,7,7,7,7,7,7,7,7,7,7,7,7,7,7,7,7,7,7,7,7,7,7,7,7,7,7,7,7,7,7,7,7
Innoc_Map=111011101110111011101110111011101110111011101110111011101110111011101110111011101110111011101110
Dilute_Map=111111111111111111111111111111111111111111111111111111111111111111111111111111111111111111111111
data_file_name=iS_1_48.txt
barcode=""
Hit_Call_Threshold=1.000000
Reference_Well=A01
WT_Ref_Well=0
Project_Name=YKO_Lib
Pipet_Gens_Point=5.00,10.00,15.00,20.00,5.00,10.00,15.00,20.00,5.00,10.00,15.00,20.00,5.00,10.00,15.00,20.00,5.00,10.00,15.00,20.00,5.00,10.00,15.00,20.00,5.00,10.00,15.00,20.00,5.00,10.00,15.00,20.00,5.00,10.00,15.00,20.00,5.00,10.00,15.00,20.00,5.00,10.00,15.00,20.00,5.00,10.00,15.00,20.00,
Shake_Divisor=1
data_handling=file_&_DB_&_auto_analysis
time_frm_freezer=-1.00
gens_frm_freezer=-1.00
Well_Vol=100
Parent_ID=""
Units=%
Quarter=A
media_name=mm
Save_Mode=one_to_one
Consolidate_Save_Map=1,2,3,4,5,6,7,8,9,10,11,12,13,14,15,16,17,18,19,20,21,22,23,24,25,26,27,28,29,30,31,32,33,34,35,36,37,38,39,40,41,42,43,44,45,46,47,48
Add_Drug_at_Start_Map=000000000000000000000000000000000000000000000000000
Add_Drug_Labware=add_drug_48
Max_Dynam_OD_Change=0.05
Reads_After_Pipet=1
Ref_Type=single_ref
Read_to_Add_Drug_at_Start=0
Send_Email_at_Pipet=no_email
Strain_Name=""
Media=ypd
drug_vol=2.00
Drug_Name=""
Drug_Conc=2
Innoc_Conc=""
Strain_Plate=none
ShakeIntensity=High
ShakeMode=Orbital
NumberOfFlashes=1
PartOfPlate=0
MovePlateOutAfterMeasurement=0
IntegrationLagTime=0
IntegrationTime=100
DelayMoveFlashFluorescence=0
[Drug_Data]
Drug_Plate=none
Strain_Plate=none
Media=mm
Drug_Name=nd,nd,nd,nd,nd,nd,nd,nd,nd,nd,nd,nd,nd,nd,nd,nd,nd,nd,nd,nd,nd,nd,nd,nd,nd,nd,nd,nd,nd,nd,nd,nd,nd,nd,nd,nd,nd,nd,nd,nd,nd,nd,nd,nd,nd,nd,nd,nd,nd,nd,nd,nd,nd,nd,nd,nd,nd,nd,nd,nd,nd,nd,nd,nd,nd,nd,nd,nd,nd,nd,nd,nd,nd,nd,nd,nd,nd,nd,nd,nd,nd,nd,nd,nd,nd,nd,nd,nd,nd,nd,nd,nd,nd,nd,nd,nd
Strain_Name=ud
Drug_Conc=""
Innoc_Conc=0.06250,0.06250,0.06250,0.06250,0.06250,0.06250,0.06250,0.06250,0.06250,0.06250,0.06250,0.06250,0.06250,0.06250,0.06250,0.06250,0.06250,0.06250,0.06250,0.06250,0.06250,0.06250,0.06250,0.06250,0.06250,0.06250,0.06250,0.06250,0.06250,0.06250,0.06250,0.06250,0.06250,0.06250,0.06250,0.06250,0.06250,0.06250,0.06250,0.06250,0.06250,0.06250,0.06250,0.06250,0.06250,0.06250,0.06250,0.06250,0.06250,0.06250,0.06250,0.06250,0.06250,0.06250,0.06250,0.06250,0.06250,0.06250,0.06250,0.06250,0.06250,0.06250,0.06250,0.06250,0.06250,0.06250,0.06250,0.06250,0.06250,0.06250,0.06250,0.06250,0.06250,0.06250,0.06250,0.06250,0.06250,0.06250,0.06250,0.06250,0.06250,0.06250,0.06250,0.06250,0.06250,0.06250,0.06250,0.06250,0.06250,0.06250,0.06250,0.06250,0.06250,0.06250,0.06250,0.06250
Run_ID=none
Plate_Quarter=A
Units=%,%,%,%,%,%,%,%,%,%,%,%,%,%,%,%,%,%,%,%,%,%,%,%,%,%,%,%,%,%,%,%,%,%,%,%,%,%,%,%,%,%,%,%,%,%,%,%,%,%,%,%,%,%,%,%,%,%,%,%,%,%,%,%,%,%,%,%,%,%,%,%,%,%,%,%,%,%,%,%,%,%,%,%,%,%,%,%,%,%,%,%,%,%,%,%
Parent_ID=""
Project_Name=YKO_Lib
Strain_Backgrnd=0,0,0,0,0,0,0,0,0,0,0,0,0,0,0,0,0,0,0,0,0,0,0,0,0,0,0,0,0,0,0,0,0,0,0,0,0,0,0,0,0,0,0,0,0,0,0,0,0,0,0,0,0,0,0,0,0,0,0,0,0,0,0,0,0,0,0,0,0,0,0,0,0,0,0,0,0,0,0,0,0,0,0,0,0,0,0,0,0,0,0,0,0,0,0,0
Well_Vol=100,100,100,100,100,100,100,100,100,100,100,100,100,100,100,100,100,100,100,100,100,100,100,100,100,100,100,100,100,100,100,100,100,100,100,100,100,100,100,100,100,100,100,100,100,100,100,100,100,100,100,100,100,100,100,100,100,100,100,100,100,100,100,100,100,100,100,100,100,100,100,100,100,100,100,100,100,100,100,100,100,100,100,100,100,100,100,100,100,100,100,100,100,100,100,100
time_frm_freezer=-1.00
gens_frm_freezer=-1.00
user=mcostanzo
Strain_Pool=ud,ud,ud,ud,ud,ud,ud,ud,ud,ud,ud,ud,ud,ud,ud,ud,ud,ud,ud,ud,ud,ud,ud,ud,ud,ud,ud,ud,ud,ud,ud,ud,ud,ud,ud,ud,ud,ud,ud,ud,ud,ud,ud,ud,ud,ud,ud,ud,ud,ud,ud,ud,ud,ud,ud,ud,ud,ud,ud,ud,ud,ud,ud,ud,ud,ud,ud,ud,ud,ud,ud,ud,ud,ud,ud,ud,ud,ud,ud,ud,ud,ud,ud,ud,ud,ud,ud,ud,ud,ud,ud,ud,ud,ud,ud,ud
Well_Alias=A01,A02,A03,A04,A05,A06,A07,A08,A09,A10,A11,A12,B01,B02,B03,B04,B05,B06,B07,B08,B09,B10,B11,B12,C01,C02,C03,C04,C05,C06,C07,C08,C09,C10,C11,C12,D01,D02,D03,D04,D05,D06,D07,D08,D09,D10,D11,D12,E01,E02,E03,E04,E05,E06,E07,E08,E09,E10,E11,E12,F01,F02,F03,F04,F05,F06,F07,F08,F09,F10,F11,F12,G01,G02,G03,G04,G05,G06,G07,G08,G09,G10,G11,G12,H01,H02,H03,H04,H05,H06,H07,H08,H09,H10,H11,H12
Well_Pos=1,2,3,4,5,6,7,8,9,10,11,12,13,14,15,16,17,18,19,20,21,22,23,24,25,26,27,28,29,30,31,32,33,34,35,36,37,38,39,40,41,42,43,44,45,46,47,48,49,50,51,52,53,54,55,56,57,58,59,60,61,62,63,64,65,66,67,68,69,70,71,72,73,74,75,76,77,78,79,80,81,82,83,84,85,86,87,88,89,90,91,92,93,94,95,96
position=A01,A02,A03,A04,A05,A06,A07,A08,A09,A10,A11,A12,B01,B02,B03,B04,B05,B06,B07,B08,B09,B10,B11,B12,C01,C02,C03,C04,C05,C06,C07,C08,C09,C10,C11,C12,D01,D02,D03,D04,D05,D06,D07,D08,D09,D10,D11,D12,E01,E02,E03,E04,E05,E06,E07,E08,E09,E10,E11,E12,F01,F02,F03,F04,F05,F06,F07,F08,F09,F10,F11,F12,G01,G02,G03,G04,G05,G06,G07,G08,G09,G10,G11,G12,H01,H02,H03,H04,H05,H06,H07,H08,H09,H10,H11,H12
[Runtime_State]
Instrument=Tecan_21
Start_Time_Now=3.2608970753E+9
Reads_Completed=91
Innoc_Direction=down
Wells_In_Use=111111111111111111111111111111111111111111111111111111111111111111111111111111111111111111111111
Innoc_Map=111111111111111111111111111111111111111111111111111111111111111111111111111111111111000000000000
Dilute_Map=111111111111111111111111111111111111111111111111111111111111111111111111111111111111111111111111
Save_Sample_Map=000000000000000000000000000000000000000000000000010000000100000001000000010000000100000001000000
Current_OD=0.375,0.084,0.082,0.221,0.086,0.342,0.261,0.268,0.333,0.315,0.205,0.414,0.173,0.081,0.078,0.185,0.086,0.323,0.322,0.293,0.311,0.277,0.327,0.359,0.163,0.080,0.080,0.130,0.083,0.285,0.310,0.287,0.297,0.240,0.185,0.344,0.173,0.082,0.080,0.157,0.081,0.263,0.333,0.196,0.309,0.332,0.300,0.317,0.173,0.082,0.078,0.185,0.078,0.307,0.266,0.237,0.300,0.299,0.149,0.375,0.341,0.081,0.077,0.214,0.079,0.302,0.305,0.293,0.313,0.293,0.142,0.357,0.190,0.314,0.341,0.283,0.305,0.340,0.334,0.341,0.332,0.285,0.357,0.276,0.343,0.266,0.242,0.255,0.290,0.328,0.310,0.249,0.222,0.253,0.275,0.319
Bckgrnd_OD=0.097,0.081,0.079,0.088,0.083,0.084,0.078,0.079,0.083,0.090,0.081,0.089,0.091,0.078,0.076,0.083,0.080,0.083,0.083,0.082,0.080,0.082,0.084,0.086,0.088,0.078,0.076,0.077,0.078,0.080,0.079,0.083,0.081,0.077,0.076,0.078,0.092,0.079,0.076,0.080,0.078,0.079,0.083,0.077,0.082,0.082,0.080,0.080,0.089,0.079,0.075,0.080,0.076,0.082,0.078,0.076,0.081,0.083,0.077,0.084,0.085,0.078,0.074,0.081,0.076,0.079,0.079,0.081,0.080,0.082,0.076,0.087,0.091,0.081,0.082,0.081,0.077,0.081,0.080,0.083,0.081,0.081,0.084,0.086,0.087,0.081,0.081,0.090,0.081,0.082,0.084,0.080,0.084,0.099,0.086,0.089
Mapped=100000001100000001000000000000001100000001000000111111111111111111111111111111111111111111111111
Pipet_Completed=000000000000000000000000000000000000000000000000000000000000000000000000000000000000000000000000
Innoc_Completed=0,0,0,0,0,0,0,0,0,0,0,0,0,0,0,0,0,0,0,0,0,0,0,0,0,0,0,0,0,0,0,0,0,0,0,0,0,0,0,0,0,0,0,0,0,0,0,0,0,0,0,0,0,0,0,0,0,0,0,0,0,0,0,0,0,0,0,0,0,0,0,0,0,0,0,0,0,0,0,0,0,0,0,0,0,0,0,0,0,0,0,0,0,0,0,0
Save_Completed=0,0,0,0,0,0,0,0,0,0,0,0,0,0,0,0,0,0,0,0,0,0,0,0,0,0,0,0,0,0,0,0,0,0,0,0,0,0,0,0,0,0,0,0,0,0,0,0,0,0,0,0,0,0,0,0,0,0,0,0,0,0,0,0,0,0,0,0,0,0,0,0,0,0,0,0,0,0,0,0,0,0,0,0,0,0,0,0,0,0,0,0,0,0,0,0
Pipeted_At=0,0,0,0,0,0,0,0,0,0,0,0,0,0,0,0,0,0,0,0,0,0,0,0,0,0,0,0,0,0,0,0,0,0,0,0,0,0,0,0,0,0,0,0,0,0,0,0,0,0,0,0,0,0,0,0,0,0,0,0,0,0,0,0,0,0,0,0,0,0,0,0,0,0,0,0,0,0,0,0,0,0,0,0,0,0,0,0,0,0,0,0,0,0,0,0
Pipeted_OD=0,0,0,0,0,0,0,0,0,0,0,0,0,0,0,0,0,0,0,0,0,0,0,0,0,0,0,0,0,0,0,0,0,0,0,0,0,0,0,0,0,0,0,0,0,0,0,0,0,0,0,0,0,0,0,0,0,0,0,0,0,0,0,0,0,0,0,0,0,0,0,0,0,0,0,0,0,0,0,0,0,0,0,0,0,0,0,0,0,0,0,0,0,0,0,0
Dilutes_Completed=0,0,0,0,0,0,0,0,0,0,0,0,0,0,0,0,0,0,0,0,0,0,0,0,0,0,0,0,0,0,0,0,0,0,0,0,0,0,0,0,0,0,0,0,0,0,0,0,0,0,0,0,0,0,0,0,0,0,0,0,0,0,0,0,0,0,0,0,0,0,0,0,0,0,0,0,0,0,0,0,0,0,0,0,0,0,0,0,0,0,0,0,0,0,0,0
Time_At_Innoc=0,0,0,0,0,0,0,0,0,0,0,0,0,0,0,0,0,0,0,0,0,0,0,0,0,0,0,0,0,0,0,0,0,0,0,0,0,0,0,0,0,0,0,0,0,0,0,0,0,0,0,0,0,0,0,0,0,0,0,0,0,0,0,0,0,0,0,0,0,0,0,0,0,0,0,0,0,0,0,0,0,0,0,0,0,0,0,0,0,0,0,0,0,0,0,0
Time_At_Save=0,0,0,0,0,0,0,0,0,0,0,0,0,0,0,0,0,0,0,0,0,0,0,0,0,0,0,0,0,0,0,0,0,0,0,0,0,0,0,0,0,0,0,0,0,0,0,0,0,0,0,0,0,0,0,0,0,0,0,0,0,0,0,0,0,0,0,0,0,0,0,0,0,0,0,0,0,0,0,0,0,0,0,0,0,0,0,0,0,0,0,0,0,0,0,0
Time_At_Dilute=0,0,0,0,0,0,0,0,0,0,0,0,0,0,0,0,0,0,0,0,0,0,0,0,0,0,0,0,0,0,0,0,0,0,0,0,0,0,0,0,0,0,0,0,0,0,0,0,0,0,0,0,0,0,0,0,0,0,0,0,0,0,0,0,0,0,0,0,0,0,0,0,0,0,0,0,0,0,0,0,0,0,0,0,0,0,0,0,0,0,0,0,0,0,0,0
Previous_OD=0.375,0.084,0.082,0.221,0.086,0.342,0.261,0.268,0.333,0.315,0.205,0.414,0.173,0.081,0.078,0.185,0.086,0.323,0.322,0.293,0.311,0.277,0.327,0.359,0.163,0.080,0.080,0.130,0.083,0.285,0.310,0.287,0.297,0.240,0.185,0.344,0.173,0.082,0.080,0.157,0.081,0.263,0.333,0.196,0.309,0.332,0.300,0.317,0.173,0.082,0.078,0.185,0.078,0.307,0.266,0.237,0.300,0.299,0.149,0.375,0.341,0.081,0.077,0.214,0.079,0.302,0.305,0.293,0.313,0.293,0.142,0.357,0.190,0.314,0.341,0.283,0.305,0.340,0.334,0.341,0.332,0.285,0.357,0.276,0.343,0.266,0.242,0.255,0.290,0.328,0.310,0.249,0.222,0.253,0.275,0.319
Prev_Delta_OD=0.022,0.001,0.001,0.006,0.001,0.019,0.010,0.014,0.009,0.012,0.003,0.032,0.006,0.002,0.000,0.007,0.000,0.003,0.005,0.017,0.006,0.016,0.002,0.011,0.002,0.001,0.002,0.006,0.002,0.003,0.012,0.017,0.002,0.015,0.008,0.008,0.007,0.001,0.003,0.004,0.000,0.013,0.010,0.012,0.006,0.020,0.007,0.018,0.010,0.001,0.005,0.002,0.002,0.010,0.012,0.009,0.015,0.019,0.009,0.018,0.018,0.003,0.002,0.008,0.001,0.012,0.012,0.016,0.001,0.025,0.002,0.006,0.004,0.001,0.016,0.009,0.004,0.007,0.013,0.014,0.024,0.006,0.015,0.018,0.009,0.012,0.007,0.005,0.005,0.012,0.007,0.015,0.004,0.009,0.002,0.003
Delta_From_Ref=0.000,0.057,8.958,4.724,8.799,2.337,5.518,5.161,0.057,0.025,5.472,-1.368,6.877,9.272,9.491,6.213,0.066,0.050,2.634,3.708,3.315,4.568,1.827,2.033,0.029,0.072,9.503,8.339,9.360,4.125,3.755,3.870,0.055,0.082,7.143,3.216,6.748,9.209,9.453,7.378,0.073,0.073,1.861,6.647,3.086,1.858,3.438,1.835,0.000,0.000,0.000,0.000,0.000,0.000,0.000,0.000,0.000,0.000,0.000,0.000,0.000,0.000,0.000,0.000,0.000,0.000,0.000,0.000,0.000,0.000,0.000,0.000,0.000,0.000,0.000,0.000,0.000,0.000,0.000,0.000,0.000,0.000,0.000,0.000,0.000,0.000,0.000,0.000,0.000,0.000,0.000,0.000,0.000,0.000,0.000,0.000
Sig_OD_Delta=0,0,1,1,1,1,1,1,0,0,1,0,1,1,1,1,0,0,1,1,1,1,1,1,0,0,1,1,1,1,1,1,0,0,1,1,1,1,1,1,0,0,1,1,1,1,1,1,0,0,0,0,0,0,0,0,0,0,0,0,0,0,0,0,0,0,0,0,0,0,0,0,0,0,0,0,0,0,0,0,0,0,0,0,0,0,0,0,0,0,0,0,0,0,0,0
Add_Drug_at_Start_Map=000000000000000000000000000000000000000000000000000000000000000000000000000000000000000000000000
[Analysis]
Drug_ID=A1,A2,A3,A4,A5,A6,B1,B2,B3,B4,B5,B6,C1,C2,C3,C4,C5,C6,D1,D2,D3,D4,D5,D6,E1,E2,E3,E4,E5,E6,F1,F2,F3,F4,F5,F6,G1,G2,G3,G4,G5,G6,H1,H2,H3,H4,H5,H6
Decision=none,none,none,none,none,none,none,none,none,none,none,none,none,none,none,none,none,none,none,none,none,none,none,none,none,none,none,none,none,none,none,none,none,none,none,none,none,none,none,none,none,none,none,none,none,none,none,none
Plot_Min=0.100,0.100,0.100,0.100,0.100,0.100,0.100,0.100,0.100,0.100,0.100,0.100,0.100,0.100,0.100,0.100,0.100,0.100,0.100,0.100,0.100,0.100,0.100,0.100,0.100,0.100,0.100,0.100,0.100,0.100,0.100,0.100,0.100,0.100,0.100,0.100,0.100,0.100,0.100,0.100,0.100,0.100,0.100,0.100,0.100,0.100,0.100,0.100
Plot_Max=1.500,1.500,1.500,1.500,1.500,1.500,1.500,1.500,1.500,1.500,1.500,1.500,1.500,1.500,1.500,1.500,1.500,1.500,1.500,1.500,1.500,1.500,1.500,1.500,1.500,1.500,1.500,1.500,1.500,1.500,1.500,1.500,1.500,1.500,1.500,1.500,1.500,1.500,1.500,1.500,1.500,1.500,1.500,1.500,1.500,1.500,1.500,1.500
G_Plot_Min=0.1
G_Plot_Delta=0.7
Plot_On_Off=0
OD_Gen_Pt=.46
Gens_to_OD_Pt=5.000
Avg_G=0,0,0,0,0,0,0,0,0,0,0,0,0,0,0,0,0,0,0,0,0,0,0,0,0,0,0,0,0,0,0,0,0,0,0,0,0,0,0,0,0,0,0,0,0,0,0,0
Max_Slope=0,0,0,0,0,0,0,0,0,0,0,0,0,0,0,0,0,0,0,0,0,0,0,0,0,0,0,0,0,0,0,0,0,0,0,0,0,0,0,0,0,0,0,0,0,0,0,0
Fit_Model=all
Fit_Const_OD_Base=0
Fit_Const_N0=0.018
Fit_Const_T0=0
G_Fit_Min=.1
G_Fit_Delta=.4
Fit_On_Off=0
Fit_Min=0.100,0.100,0.100,0.100,0.100,0.100,0.100,0.100,0.100,0.100,0.100,0.100,0.100,0.100,0.100,0.100,0.100,0.100,0.100,0.100,0.100,0.100,0.100,0.100,0.000,0.000,0.000,0.000,0.000,0.000,0.000,0.000,0.000,0.000,0.000,0.000,0.000,0.000,0.000,0.000,0.000,0.000,0.000,0.000,0.000,0.000,0.000,0.000\\0D
Fit_Delta=0.500,0.500,0.500,0.500,0.500,0.500,0.500,0.500,0.500,0.500,0.500,0.500,0.500,0.500,0.500,0.500,0.500,0.500,0.500,0.500,0.500,0.500,0.500,0.500,0.000,0.000,0.000,0.000,0.000,0.000,0.000,0.000,0.000,0.000,0.000,0.000,0.000,0.000,0.000,0.000,0.000,0.000,0.000,0.000,0.000,0.000,0.000,0.000\\0D
Fit_Offset=0,0,0,0,0,0,0,0,0,0,0,0,0,0,0,0,0,0,0,0,0,0,0,0,0,0,0,0,0,0,0,0,0,0,0,0,0,0,0,0,0,0,0,0,0,0,0,0
Fit_N0=0,0,0,0,0,0,0,0,0,0,0,0,0,0,0,0,0,0,0,0,0,0,0,0,0,0,0,0,0,0,0,0,0,0,0,0,0,0,0,0,0,0,0,0,0,0,0,0
Fit_T0=0,0,0,0,0,0,0,0,0,0,0,0,0,0,0,0,0,0,0,0,0,0,0,0,0,0,0,0,0,0,0,0,0,0,0,0,0,0,0,0,0,0,0,0,0,0,0,0
Fit_G=0,0,0,0,0,0,0,0,0,0,0,0,0,0,0,0,0,0,0,0,0,0,0,0,0,0,0,0,0,0,0,0,0,0,0,0,0,0,0,0,0,0,0,0,0,0,0,0
Fit_Error=0,0,0,0,0,0,0,0,0,0,0,0,0,0,0,0,0,0,0,0,0,0,0,0,0,0,0,0,0,0,0,0,0,0,0,0,0,0,0,0,0,0,0,0,0,0,0,0
Fit_CV=0,0,0,0,0,0,0,0,0,0,0,0,0,0,0,0,0,0,0,0,0,0,0,0,0,0,0,0,0,0,0,0,0,0,0,0,0,0,0,0,0,0,0,0,0,0,0,0
Time_to_20_Gens=0,0,0,0,0,0,0,0,0,0,0,0,0,0,0,0,0,0,0,0,0,0,0,0,0,0,0,0,0,0,0,0,0,0,0,0,0,0,0,0,0,0,0,0,0,0,0,0
Time_to_each_5_Gens=0,0,0,0,0,0,0,0,0,0,0,0,0,0,0,0,0,0,0,0,0,0,0,0,0,0,0,0,0,0,0,0,0,0,0,0,0,0,0,0,0,0,0,0,0,0,0,0
Time_to_each_n_Gens=0,0,0,0,0,0,0,0,0,0,0,0,0,0,0,0,0,0,0,0,0,0,0,0,0,0,0,0,0,0,0,0,0,0,0,0,0,0,0,0,0,0,0,0,0,0,0,0
Min_Pt_OD=0,0,0,0,0,0,0,0,0,0,0,0,0,0,0,0,0,0,0,0,0,0,0,0,0,0,0,0,0,0,0,0,0,0,0,0,0,0,0,0,0,0,0,0,0,0,0,0
Min_Pt_t=0,0,0,0,0,0,0,0,0,0,0,0,0,0,0,0,0,0,0,0,0,0,0,0,0,0,0,0,0,0,0,0,0,0,0,0,0,0,0,0,0,0,0,0,0,0,0,0
TO_OD=0,0,0,0,0,0,0,0,0,0,0,0,0,0,0,0,0,0,0,0,0,0,0,0,0,0,0,0,0,0,0,0,0,0,0,0,0,0,0,0,0,0,0,0,0,0,0,0
Ref_ID=A01
Multi_Refs=single_ref
test=A01,A02,A03,A04,A05,A06,A07,A08,A09,A10,A11,A12,B01,B02,B03,B04,B05,B06,B07,B08,B09,B10,B11,B12,C01,C02,C03,C04,C05,C06,C07,C08,C09,C10,C11,C12,D01,D02,D03,D04,D05,D06,D07,D08,D09,D10,D11,D12,E01,E02,E03,E04,E05,E06,E07,E08,E09,E10,E11,E12,F01,F02,F03,F04,F05,F06,F07,F08,F09,F10,F11,F12,G01,G02,G03,G04,G05,G06,G07,G08,G09,G10,G11,G12,H01,H02,H03,H04,H05,H06,H07,H08,H09,H10,H11,H12
Start_Time_Now=3.2608970755E+9
Start_Date=5/1/2007+1:44 PM
[Flor:]
[Flor2:]
[Lumin:]
[Data:]
Read=DateTime	RunT[s]	Temp	Well_1	Well_2	Well_3	Well_4	Well_5	Well_6	Well_7	Well_8	Well_9	Well_10	Well_11	Well_12	Well_13	Well_14	Well_15	Well_16	Well_17	Well_18	Well_19	Well_20	Well_21	Well_22	Well_23	Well_24	Well_25	Well_26	Well_27	Well_28	Well_29	Well_30	Well_31	Well_32	Well_33	Well_34	Well_35	Well_36	Well_37	Well_38	Well_39	Well_40	Well_41	Well_42	Well_43	Well_44	Well_45	Well_46	Well_47	Well_48	Well_49	Well_50	Well_51	Well_52	Well_53	Well_54	Well_55	Well_56	Well_57	Well_58	Well_59	Well_60	Well_61	Well_62	Well_63	Well_64	Well_65	Well_66	Well_67	Well_68	Well_69	Well_70	Well_71	Well_72	Well_73	Well_74	Well_75	Well_76	Well_77	Well_78	Well_79	Well_80	Well_81	Well_82	Well_83	Well_84	Well_85	Well_86	Well_87	Well_88	Well_89	Well_90	Well_91	Well_92	Well_93	Well_94	Well_95	Well_96
1=13:59:49	966	301	0.1029	0.0857	0.0836	0.0878	0.0864	0.0840	0.0807	0.0815	0.0832	0.0934	0.0807	0.0901	0.0922	0.0834	0.0801	0.0858	0.0819	0.0859	0.0831	0.0866	0.0844	0.0840	0.0845	0.0893	0.0911	0.0809	0.0787	0.0780	0.0784	0.0804	0.0813	0.0847	0.0836	0.0787	0.0770	0.0782	0.0979	0.0830	0.0800	0.0807	0.0798	0.0806	0.0830	0.0797	0.0850	0.0830	0.0802	0.0816	0.0952	0.0843	0.0788	0.0806	0.0788	0.0817	0.0800	0.0773	0.0819	0.0855	0.0794	0.0839	0.0859	0.0804	0.0757	0.0812	0.0784	0.0798	0.0794	0.0807	0.0822	0.0855	0.0780	0.0866	0.0920	0.0868	0.0821	0.0806	0.0775	0.0810	0.0816	0.0826	0.0825	0.0811	0.0843	0.0880	0.0874	0.0811	0.0809	0.0907	0.0814	0.0840	0.0842	0.0806	0.0868	0.1019	0.0865	0.0898
2=14:14:30	1847	298	0.1034	0.0850	0.0836	0.0886	0.0867	0.0853	0.0787	0.0817	0.0834	0.0920	0.0837	0.0907	0.0939	0.0823	0.0795	0.0849	0.0822	0.0851	0.0852	0.0840	0.0864	0.0825	0.0894	0.0901	0.0895	0.0800	0.0784	0.0782	0.0783	0.0808	0.0807	0.0868	0.0806	0.0784	0.0770	0.0794	0.0962	0.0820	0.0802	0.0797	0.0800	0.0798	0.0848	0.0808	0.0858	0.0819	0.0828	0.0813	0.0933	0.0830	0.0790	0.0799	0.0795	0.0818	0.0791	0.0783	0.0808	0.0861	0.0781	0.0855	0.0857	0.0805	0.0778	0.0811	0.0784	0.0800	0.0802	0.0840	0.0797	0.0865	0.0781	0.0884	0.0945	0.0863	0.0817	0.0810	0.0786	0.0814	0.0803	0.0830	0.0858	0.0824	0.0840	0.0874	0.0867	0.0807	0.0808	0.0910	0.0830	0.0831	0.0845	0.0836	0.0843	0.1006	0.0868	0.0904
3=14:29:11	2727	301	0.1020	0.0847	0.0842	0.0905	0.0850	0.0851	0.0797	0.0818	0.0833	0.0908	0.0834	0.0890	0.0938	0.0826	0.0810	0.0848	0.0820	0.0852	0.0855	0.0833	0.0843	0.0860	0.0871	0.0869	0.0922	0.0833	0.0788	0.0778	0.0792	0.0825	0.0796	0.0853	0.0828	0.0788	0.0782	0.0799	0.0950	0.0819	0.0795	0.0802	0.0804	0.0787	0.0844	0.0789	0.0865	0.0823	0.0822	0.0799	0.0925	0.0830	0.0804	0.0820	0.0793	0.0826	0.0791	0.0777	0.0812	0.0862	0.0805	0.0847	0.0860	0.0800	0.0770	0.0817	0.0780	0.0801	0.0811	0.0818	0.0815	0.0840	0.0799	0.0884	0.0943	0.0836	0.0824	0.0817	0.0792	0.0818	0.0808	0.0846	0.0823	0.0828	0.0848	0.0913	0.0870	0.0806	0.0811	0.0907	0.0846	0.0820	0.0862	0.0816	0.0851	0.1011	0.0888	0.0918
4=14:43:52	3608	301	0.1222	0.0841	0.0830	0.0898	0.0870	0.0852	0.0784	0.0820	0.0851	0.0912	0.0823	0.0904	0.0915	0.0826	0.0793	0.0839	0.0836	0.0861	0.0853	0.0824	0.0865	0.0837	0.0873	0.0869	0.0895	0.0818	0.0785	0.0777	0.0780	0.0820	0.0805	0.0837	0.0825	0.0780	0.0795	0.0788	0.0950	0.0817	0.0802	0.0806	0.0818	0.0790	0.0853	0.0797	0.0857	0.0824	0.0833	0.0811	0.0940	0.0807	0.0782	0.0813	0.0794	0.0823	0.0782	0.0791	0.0822	0.0855	0.0792	0.0848	0.0853	0.0804	0.0765	0.0816	0.0790	0.0787	0.0810	0.0818	0.0817	0.0826	0.0797	0.0885	0.0914	0.0918	0.0853	0.0812	0.0772	0.0828	0.0836	0.0838	0.0817	0.0841	0.0846	0.0893	0.0878	0.0809	0.0812	0.0909	0.0849	0.0826	0.0855	0.0835	0.0854	0.1023	0.0877	0.0894
5=14:58:32	4489	301	0.0975	0.0856	0.0841	0.0885	0.0836	0.0859	0.0805	0.0801	0.0832	0.0913	0.0835	0.0913	0.0939	0.0810	0.0792	0.0862	0.0816	0.0835	0.0854	0.0898	0.0824	0.0849	0.0871	0.0883	0.0919	0.0806	0.0766	0.0776	0.0794	0.0803	0.0798	0.0853	0.0845	0.0773	0.0774	0.0794	0.0938	0.0821	0.0781	0.0797	0.0809	0.0798	0.0838	0.0827	0.0847	0.0840	0.0808	0.0798	0.0918	0.0851	0.0809	0.0813	0.0773	0.0826	0.0801	0.0764	0.0814	0.0853	0.0807	0.0842	0.0855	0.0796	0.0749	0.0807	0.0784	0.0806	0.0815	0.0831	0.0814	0.0842	0.0781	0.0878	0.0941	0.0822	0.0823	0.0814	0.0775	0.0822	0.0811	0.0838	0.0870	0.0824	0.0847	0.0886	0.0882	0.0819	0.0813	0.0913	0.0845	0.0829	0.0855	0.0805	0.0861	0.1019	0.0885	0.0896
6=15:13:13	5370	298	0.1094	0.0833	0.0829	0.0900	0.0861	0.0849	0.0787	0.0814	0.0849	0.0919	0.0839	0.0890	0.0945	0.0819	0.0805	0.0835	0.0845	0.0862	0.0853	0.0854	0.0851	0.0867	0.0868	0.0879	0.0902	0.0824	0.0767	0.0776	0.0783	0.0819	0.0799	0.0846	0.0842	0.0781	0.0780	0.0797	0.0940	0.0817	0.0800	0.0802	0.0808	0.0795	0.0857	0.0805	0.0852	0.0818	0.0836	0.0812	0.0927	0.0806	0.0789	0.0819	0.0782	0.0827	0.0778	0.0784	0.0814	0.0835	0.0803	0.0862	0.0864	0.0805	0.0764	0.0819	0.0803	0.0802	0.0813	0.0836	0.0823	0.0858	0.0803	0.0891	0.0925	0.0856	0.0821	0.0814	0.0789	0.0813	0.0822	0.0846	0.0812	0.0832	0.0853	0.0889	0.0888	0.0813	0.0829	0.0899	0.0858	0.0846	0.0853	0.0838	0.0867	0.1017	0.0894	0.0910
7=15:27:54	6251	298	0.1119	0.0855	0.0832	0.0912	0.0865	0.0852	0.0786	0.0820	0.0853	0.0896	0.0825	0.0918	0.0924	0.0826	0.0801	0.0841	0.0855	0.0871	0.0863	0.0841	0.0864	0.0830	0.0888	0.0860	0.0917	0.0837	0.0790	0.0782	0.0778	0.0805	0.0802	0.0859	0.0832	0.0799	0.0793	0.0795	0.0955	0.0820	0.0813	0.0811	0.0823	0.0796	0.0872	0.0805	0.0872	0.0826	0.0849	0.0811	0.0945	0.0817	0.0786	0.0815	0.0778	0.0836	0.0787	0.0792	0.0811	0.0859	0.0790	0.0864	0.0860	0.0793	0.0766	0.0825	0.0797	0.0806	0.0809	0.0808	0.0826	0.0834	0.0788	0.0909	0.0935	0.0884	0.0832	0.0808	0.0789	0.0823	0.0825	0.0857	0.0829	0.0838	0.0843	0.0908	0.0885	0.0812	0.0821	0.0901	0.0839	0.0842	0.0863	0.0834	0.0863	0.0994	0.0884	0.0905
8=15:42:35	7131	301	0.1044	0.0976	0.0847	0.0900	0.0861	0.0864	0.0798	0.0831	0.0865	0.0962	0.0824	0.0959	0.0935	0.0834	0.0800	0.0876	0.0838	0.0895	0.0868	0.0884	0.0865	0.0868	0.0897	0.0938	0.0919	0.0794	0.0787	0.0790	0.0792	0.0812	0.0813	0.0868	0.0843	0.0800	0.0770	0.0814	0.0958	0.0841	0.0814	0.0826	0.0808	0.0821	0.0864	0.0817	0.0860	0.0863	0.0845	0.0842	0.0925	0.0822	0.0795	0.0811	0.0799	0.0844	0.0800	0.0783	0.0815	0.0849	0.0797	0.0872	0.0862	0.0816	0.0743	0.0842	0.0786	0.0823	0.0804	0.0846	0.0828	0.0902	0.0787	0.0909	0.0918	0.0867	0.0865	0.0823	0.0789	0.0822	0.0855	0.0838	0.0829	0.0832	0.0877	0.0881	0.0901	0.0820	0.0827	0.0922	0.0838	0.0858	0.0876	0.0831	0.0854	0.1039	0.0892	0.0910
9=15:57:16	8012	301	0.1026	0.0856	0.0831	0.0912	0.0858	0.0838	0.0798	0.0806	0.0838	0.0917	0.0814	0.0933	0.0910	0.0830	0.0801	0.0845	0.0810	0.0861	0.0847	0.0846	0.0832	0.0844	0.0881	0.0867	0.0892	0.0819	0.0786	0.0779	0.0785	0.0821	0.0804	0.0848	0.0826	0.0788	0.0764	0.0807	0.0963	0.0816	0.0807	0.0807	0.0796	0.0797	0.0840	0.0816	0.0847	0.0857	0.0833	0.0835	0.0923	0.0841	0.0799	0.0816	0.0793	0.0824	0.0792	0.0775	0.0806	0.0854	0.0785	0.0874	0.0867	0.0812	0.0768	0.0827	0.0779	0.0809	0.0812	0.0841	0.0826	0.0893	0.0784	0.0907	0.0923	0.0945	0.0840	0.0837	0.0801	0.0824	0.0833	0.0860	0.0853	0.0828	0.0857	0.0890	0.0913	0.0821	0.0838	0.0919	0.0831	0.0844	0.0869	0.0823	0.0863	0.1011	0.0890	0.0895
10=16:11:56	8893	300	0.1027	0.0826	0.0835	0.0922	0.0864	0.0873	0.0792	0.0796	0.0854	0.0924	0.0828	0.0912	0.0922	0.0816	0.0784	0.0860	0.0838	0.0865	0.0863	0.0850	0.0853	0.0894	0.0884	0.0870	0.0913	0.0819	0.0780	0.0769	0.0789	0.0827	0.0816	0.0865	0.0840	0.0781	0.0785	0.0789	0.0934	0.0820	0.0809	0.0813	0.0807	0.0797	0.0868	0.0788	0.0864	0.0849	0.0831	0.0819	0.0923	0.0826	0.0784	0.0823	0.0794	0.0842	0.0798	0.0792	0.0827	0.0860	0.0780	0.0868	0.0857	0.0792	0.0757	0.0837	0.0793	0.0806	0.0821	0.0827	0.0832	0.0837	0.0789	0.0902	0.0925	0.0842	0.0846	0.0826	0.0790	0.0825	0.0842	0.0869	0.0845	0.0830	0.0862	0.0888	0.0895	0.0815	0.0831	0.0904	0.0849	0.0847	0.0872	0.0830	0.0871	0.0992	0.0899	0.0906
11=16:26:37	9774	303	0.0976	0.0838	0.0858	0.0918	0.0857	0.0854	0.0829	0.0812	0.0862	0.0931	0.0834	0.0916	0.0936	0.0830	0.0794	0.0881	0.0807	0.0887	0.0851	0.0898	0.0805	0.0946	0.0878	0.0884	0.0918	0.0822	0.0779	0.0772	0.0807	0.0825	0.0817	0.0832	0.0869	0.0783	0.0787	0.0778	0.0940	0.0825	0.0796	0.0823	0.0794	0.0814	0.0853	0.0816	0.0846	0.0907	0.0819	0.0843	0.0901	0.0826	0.0792	0.0827	0.0785	0.0822	0.0795	0.0773	0.0829	0.0855	0.0810	0.0849	0.0869	0.0800	0.0770	0.0855	0.0782	0.0809	0.0816	0.0851	0.0821	0.0880	0.0794	0.0912	0.0945	0.0812	0.0824	0.0821	0.0781	0.0810	0.0833	0.0857	0.0859	0.0836	0.0869	0.0882	0.0933	0.0836	0.0834	0.0918	0.0851	0.0852	0.0882	0.0834	0.0879	0.1045	0.0915	0.0906
12=16:41:18	10654	298	0.1003	0.0824	0.0848	0.0912	0.0870	0.0858	0.0806	0.0805	0.0840	0.0934	0.0878	0.0937	0.0912	0.0807	0.0788	0.0859	0.0821	0.0875	0.0837	0.0884	0.0813	0.0844	0.0865	0.0879	0.0887	0.0800	0.0798	0.0784	0.0797	0.0826	0.0842	0.0858	0.0842	0.0790	0.0761	0.0781	0.0944	0.0816	0.0788	0.0815	0.0797	0.0807	0.0830	0.0812	0.0820	0.0853	0.0822	0.0842	0.0913	0.0821	0.0787	0.0811	0.0794	0.0845	0.0828	0.0771	0.0835	0.0860	0.0795	0.0852	0.0891	0.0809	0.0750	0.0830	0.0783	0.0810	0.0805	0.0840	0.0828	0.0870	0.0779	0.0907	0.0908	0.0882	0.0834	0.0822	0.0800	0.0827	0.0874	0.0873	0.0848	0.0829	0.0861	0.0861	0.0901	0.0812	0.0828	0.0901	0.0829	0.0852	0.0870	0.0828	0.0874	0.1016	0.0897	0.0912
13=16:55:59	11535	303	0.0999	0.0862	0.0848	0.0911	0.0844	0.0869	0.0797	0.0802	0.0851	0.0925	0.0850	0.0940	0.0925	0.0815	0.0791	0.0871	0.0841	0.0862	0.0884	0.0837	0.0855	0.0832	0.0915	0.0878	0.0933	0.0799	0.0764	0.0776	0.0791	0.0815	0.0795	0.0871	0.0849	0.0794	0.0796	0.0803	0.0927	0.0826	0.0796	0.0805	0.0818	0.0798	0.0879	0.0773	0.0885	0.0820	0.0865	0.0826	0.0920	0.0849	0.0783	0.0814	0.0772	0.0847	0.0793	0.0786	0.0807	0.0876	0.0789	0.0882	0.0873	0.0803	0.0750	0.0843	0.0791	0.0804	0.0833	0.0839	0.0823	0.0822	0.0793	0.0927	0.0946	0.0823	0.0838	0.0834	0.0803	0.0827	0.0824	0.0861	0.0845	0.0845	0.0860	0.0902	0.0916	0.0827	0.0830	0.0917	0.0854	0.0847	0.0888	0.0835	0.0866	0.1026	0.0901	0.0961
14=17:10:39	12416	300	0.1014	0.0855	0.0861	0.0913	0.0856	0.0890	0.0799	0.0802	0.0854	0.0936	0.0851	0.0955	0.0924	0.0808	0.0792	0.0878	0.0830	0.0856	0.0872	0.0887	0.0839	0.0848	0.0921	0.0909	0.0900	0.0801	0.0778	0.0788	0.0800	0.0809	0.0810	0.0889	0.0851	0.0799	0.0786	0.0817	0.0936	0.0829	0.0797	0.0812	0.0805	0.0799	0.0856	0.0812	0.0870	0.0847	0.0854	0.0837	0.0908	0.0839	0.0804	0.0831	0.0779	0.0867	0.0811	0.0781	0.0818	0.0896	0.0787	0.0901	0.0865	0.0793	0.0777	0.0846	0.0783	0.0811	0.0824	0.0839	0.0839	0.0888	0.0786	0.0925	0.0924	0.0835	0.0854	0.0829	0.0801	0.0832	0.0853	0.0877	0.0851	0.0851	0.0869	0.0898	0.0918	0.0836	0.0841	0.0929	0.0849	0.0861	0.0877	0.0826	0.0873	0.1071	0.0905	0.0943
15=17:25:20	13297	303	0.1089	0.0842	0.0826	0.0919	0.0861	0.0849	0.0803	0.0804	0.0862	0.0921	0.0855	0.0934	0.0915	0.0824	0.0787	0.0856	0.0819	0.0883	0.0857	0.0842	0.0849	0.0878	0.0874	0.0856	0.0896	0.0838	0.0770	0.0766	0.0781	0.0822	0.0809	0.0850	0.0852	0.0784	0.0802	0.0790	0.0929	0.0813	0.0785	0.0814	0.0794	0.0799	0.0885	0.0790	0.0852	0.0843	0.0841	0.0827	0.0911	0.0811	0.0775	0.0836	0.0782	0.0831	0.0780	0.0779	0.0823	0.0862	0.0797	0.0881	0.0874	0.0788	0.0753	0.0831	0.0780	0.0809	0.0832	0.0811	0.0843	0.0823	0.0782	0.0899	0.0918	0.0893	0.0863	0.0829	0.0794	0.0833	0.0830	0.0857	0.0851	0.0844	0.0866	0.0926	0.0902	0.0821	0.0836	0.0909	0.0845	0.0845	0.0890	0.0820	0.0873	0.1033	0.0899	0.0918
16=17:40:01	14178	300	0.1123	0.0830	0.0820	0.0932	0.0858	0.0861	0.0807	0.0828	0.0863	0.0941	0.0842	0.0948	0.0912	0.0826	0.0795	0.0861	0.0819	0.0889	0.0857	0.0858	0.0848	0.0892	0.0896	0.0890	0.0904	0.0839	0.0791	0.0782	0.0792	0.0825	0.0824	0.0869	0.0841	0.0811	0.0783	0.0809	0.0938	0.0811	0.0796	0.0812	0.0800	0.0800	0.0874	0.0806	0.0865	0.0858	0.0837	0.0850	0.0922	0.0805	0.0778	0.0833	0.0786	0.0835	0.0788	0.0792	0.0828	0.0891	0.0799	0.0872	0.0869	0.0806	0.0756	0.0839	0.0772	0.0817	0.0837	0.0841	0.0838	0.0866	0.0779	0.0919	0.0935	0.0846	0.0851	0.0823	0.0801	0.0834	0.0856	0.0861	0.0907	0.0857	0.0891	0.0900	0.0918	0.0833	0.0843	0.0948	0.0866	0.0854	0.0880	0.0828	0.0876	0.1063	0.0917	0.0934
17=17:54:42	15058	298	0.1058	0.1033	0.0854	0.0934	0.0864	0.0858	0.0796	0.0795	0.0867	0.0945	0.0833	0.0926	0.0912	0.0809	0.0771	0.0879	0.0804	0.0879	0.0844	0.0872	0.0817	0.0902	0.0885	0.0894	0.0890	0.0810	0.0774	0.0773	0.0778	0.0824	0.0825	0.0854	0.0883	0.0778	0.0788	0.0781	0.0929	0.0815	0.0782	0.0811	0.0784	0.0810	0.0867	0.0800	0.0847	0.0873	0.0832	0.0852	0.0926	0.0843	0.0796	0.0819	0.0780	0.0838	0.0800	0.0774	0.0837	0.0882	0.0799	0.0871	0.0868	0.0796	0.0752	0.0845	0.0781	0.0816	0.0830	0.0831	0.0817	0.0852	0.0776	0.0938	0.0914	0.0898	0.0865	0.0838	0.0811	0.0842	0.0854	0.0871	0.0862	0.0828	0.0893	0.0886	0.0925	0.0828	0.0830	0.0932	0.0855	0.0849	0.0882	0.0822	0.0881	0.1057	0.0919	0.0931
18=18:09:23	15939	303	0.1032	0.0823	0.0821	0.0935	0.0855	0.0866	0.0792	0.0806	0.0850	0.0940	0.0861	0.0966	0.0918	0.0798	0.0789	0.0856	0.0821	0.0871	0.0863	0.0849	0.0859	0.0837	0.0922	0.0874	0.0889	0.0802	0.0773	0.0779	0.0784	0.0825	0.0818	0.0880	0.0836	0.0796	0.0760	0.0828	0.0927	0.0801	0.0796	0.0802	0.0792	0.0797	0.0872	0.0809	0.0870	0.0853	0.0847	0.0843	0.0906	0.0816	0.0792	0.0822	0.0776	0.0847	0.0805	0.0786	0.0823	0.0895	0.0772	0.0892	0.0881	0.0795	0.0749	0.0845	0.0781	0.0819	0.0830	0.0856	0.0825	0.0871	0.0778	0.0948	0.0911	0.0838	0.0861	0.0832	0.0810	0.0834	0.0861	0.0871	0.0862	0.0856	0.0877	0.0877	0.0915	0.0832	0.0840	0.0928	0.0855	0.0859	0.0888	0.0848	0.0877	0.1102	0.0917	0.0949
19=18:24:03	16820	300	0.1074	0.0928	0.0836	0.0948	0.0873	0.0872	0.0809	0.0832	0.0869	0.0954	0.0865	0.0974	0.0911	0.0827	0.0801	0.0871	0.0825	0.0894	0.0873	0.0882	0.0858	0.0868	0.0925	0.0925	0.0900	0.0826	0.0801	0.0789	0.0795	0.0833	0.0838	0.0896	0.0848	0.0793	0.0777	0.0842	0.0938	0.0819	0.0786	0.0817	0.0804	0.0817	0.0874	0.0826	0.0864	0.0868	0.0854	0.0857	0.0912	0.0807	0.0791	0.0847	0.0787	0.0855	0.0839	0.0790	0.0819	0.0921	0.0785	0.0888	0.0898	0.0804	0.0760	0.0852	0.0782	0.0829	0.0824	0.0865	0.0840	0.0909	0.0785	0.0947	0.0916	0.0872	0.0871	0.0836	0.0811	0.0851	0.0870	0.0889	0.0868	0.0864	0.0887	0.0892	0.0944	0.0844	0.0845	0.0958	0.0860	0.0870	0.0888	0.0851	0.0883	0.1101	0.0928	0.0945
20=18:38:44	17701	298	0.1094	0.0844	0.0858	0.0945	0.0863	0.0881	0.0825	0.0823	0.0893	0.0964	0.0868	0.0965	0.0924	0.0827	0.0792	0.0885	0.0854	0.0899	0.0880	0.0900	0.0846	0.0897	0.0893	0.0899	0.0901	0.0816	0.0783	0.0785	0.0793	0.0821	0.0846	0.0888	0.0930	0.0795	0.0811	0.0801	0.0935	0.0826	0.0794	0.0829	0.0800	0.0823	0.0888	0.0808	0.0881	0.0883	0.0840	0.0857	0.0921	0.0829	0.0793	0.0848	0.0774	0.0858	0.0844	0.0796	0.0849	0.0922	0.0810	0.0904	0.0891	0.0807	0.0761	0.0863	0.0792	0.0836	0.0837	0.0824	0.0858	0.0856	0.0786	0.0949	0.0907	0.0904	0.0875	0.0843	0.0814	0.0855	0.0886	0.0886	0.0872	0.0876	0.0900	0.0895	0.0940	0.0838	0.0851	0.0959	0.0866	0.0875	0.0906	0.0827	0.0896	0.1098	0.0937	0.0946
21=18:53:25	18582	300	0.1117	0.0858	0.0842	0.0965	0.0867	0.0914	0.0824	0.0849	0.0869	0.1001	0.0866	0.1028	0.0931	0.0815	0.0807	0.0896	0.0847	0.0912	0.0885	0.0894	0.0899	0.0851	0.0936	0.0920	0.0914	0.0801	0.0798	0.0806	0.0799	0.0837	0.0844	0.0922	0.0875	0.0821	0.0777	0.0843	0.0949	0.0832	0.0804	0.0825	0.0812	0.0824	0.0889	0.0824	0.0882	0.0900	0.0877	0.0904	0.0939	0.0856	0.0798	0.0842	0.0804	0.0874	0.0821	0.0804	0.0841	0.0952	0.0786	0.0935	0.0892	0.0812	0.0757	0.0874	0.0789	0.0846	0.0848	0.0871	0.0859	0.0916	0.0796	0.0977	0.0926	0.0904	0.0885	0.0865	0.0832	0.0868	0.0891	0.0902	0.0891	0.0879	0.0902	0.0888	0.0955	0.0841	0.0855	0.0979	0.0879	0.0899	0.0908	0.0857	0.0898	0.1133	0.0942	0.0965
22=19:08:06	19462	303	0.1128	0.0848	0.0819	0.0967	0.0868	0.0860	0.0807	0.0823	0.0890	0.0969	0.0870	0.0980	0.0911	0.0827	0.0778	0.0879	0.0809	0.0922	0.0874	0.0916	0.0843	0.0911	0.0902	0.0893	0.0900	0.0837	0.0779	0.0778	0.0786	0.0832	0.0847	0.0881	0.0878	0.0786	0.0796	0.0797	0.0926	0.0801	0.0791	0.0830	0.0794	0.0816	0.0895	0.0827	0.0875	0.0904	0.0844	0.0870	0.0926	0.0815	0.0782	0.0842	0.0777	0.0853	0.0820	0.0791	0.0837	0.0939	0.0799	0.0903	0.0877	0.0799	0.0758	0.0868	0.0773	0.0839	0.0856	0.0833	0.0859	0.0880	0.0788	0.0944	0.0915	0.0942	0.0882	0.0850	0.0819	0.0865	0.0869	0.0879	0.0885	0.0886	0.0917	0.0901	0.0956	0.0840	0.0851	0.0983	0.0870	0.0883	0.0912	0.0842	0.0904	0.1145	0.0937	0.0954
23=19:22:47	20343	298	0.1113	0.0865	0.0926	0.0957	0.0869	0.0881	0.0824	0.0837	0.0879	0.0980	0.0874	0.1003	0.0914	0.0817	0.0783	0.0900	0.0827	0.0916	0.0872	0.0915	0.0858	0.0893	0.0899	0.0908	0.0905	0.0806	0.0785	0.0787	0.0791	0.0841	0.0843	0.0876	0.0883	0.0801	0.0791	0.0810	0.0938	0.0826	0.0780	0.0826	0.0796	0.0821	0.0890	0.0824	0.0862	0.0906	0.0842	0.0881	0.0918	0.0816	0.0794	0.0839	0.0787	0.0871	0.0807	0.0791	0.0856	0.0951	0.0802	0.0909	0.0895	0.0809	0.0768	0.0875	0.0782	0.0841	0.0850	0.0852	0.0841	0.0891	0.0778	0.0951	0.0921	0.0908	0.0892	0.0844	0.0827	0.0857	0.0870	0.0894	0.0888	0.0870	0.0911	0.0892	0.0970	0.0837	0.0851	0.0989	0.0876	0.0881	0.0908	0.0823	0.0915	0.1115	0.0946	0.0968
24=19:37:30	21227	300	0.1081	0.0922	0.0986	0.0946	0.0848	0.0873	0.0801	0.0815	0.0877	0.0975	0.0932	0.1003	0.0916	0.0801	0.0776	0.0877	0.0828	0.0913	0.0866	0.0895	0.0853	0.0850	0.0946	0.0931	0.0883	0.0792	0.0772	0.0785	0.0785	0.0843	0.0845	0.0881	0.0856	0.0789	0.0779	0.0833	0.0918	0.0806	0.0797	0.0825	0.0794	0.0818	0.0902	0.0819	0.0887	0.0891	0.0869	0.0870	0.0889	0.0794	0.0772	0.0848	0.0777	0.0851	0.0816	0.0777	0.0836	0.0959	0.0770	0.0911	0.0900	0.0803	0.0759	0.0868	0.0778	0.0838	0.0853	0.0862	0.0844	0.0892	0.0765	0.0986	0.0915	0.0848	0.0886	0.0837	0.0819	0.0859	0.0867	0.0893	0.0886	0.0879	0.0922	0.0882	0.0952	0.0839	0.0854	0.0995	0.0865	0.0878	0.0908	0.0851	0.0878	0.1151	0.0955	0.0969
25=19:52:11	22108	300	0.1092	0.0848	0.0841	0.0964	0.0832	0.0903	0.0827	0.0830	0.0897	0.1008	0.0901	0.1049	0.0933	0.0809	0.0792	0.0906	0.0830	0.0916	0.0923	0.0886	0.0896	0.0860	0.0959	0.0902	0.0927	0.0798	0.0776	0.0806	0.0807	0.0850	0.0839	0.0901	0.0886	0.0803	0.0798	0.0836	0.0939	0.0818	0.0791	0.0824	0.0809	0.0824	0.0924	0.0806	0.0915	0.0907	0.0881	0.0890	0.0925	0.0863	0.0800	0.0854	0.0787	0.0900	0.0816	0.0788	0.0845	0.1005	0.0794	0.0962	0.0915	0.0798	0.0745	0.0898	0.0774	0.0842	0.0877	0.0867	0.0879	0.0881	0.0798	0.0987	0.0923	0.0856	0.0895	0.0895	0.0869	0.0886	0.0875	0.0922	0.0924	0.0908	0.0957	0.0920	0.0988	0.0856	0.0863	0.1033	0.0893	0.0887	0.0942	0.0853	0.0898	0.1183	0.0974	0.1043
26=20:06:52	22988	298	0.1150	0.0839	0.0821	0.0975	0.0859	0.0908	0.0818	0.0852	0.0908	0.0995	0.0887	0.1058	0.0931	0.0817	0.0784	0.0888	0.0850	0.0924	0.0904	0.0875	0.0894	0.0872	0.0973	0.0919	0.0925	0.0798	0.0773	0.0802	0.0788	0.0858	0.0851	0.0907	0.0891	0.0817	0.0808	0.0828	0.0948	0.0797	0.0799	0.0817	0.0802	0.0822	0.0933	0.0815	0.0909	0.0890	0.0887	0.0887	0.0943	0.0812	0.0781	0.0852	0.0774	0.0893	0.0815	0.0809	0.0851	0.0991	0.0794	0.0943	0.0906	0.0815	0.0756	0.0888	0.0783	0.0853	0.0867	0.0868	0.0884	0.0875	0.0794	0.0996	0.0931	0.0867	0.0904	0.0856	0.0835	0.0875	0.0896	0.0907	0.0920	0.0903	0.0939	0.0906	0.0991	0.0849	0.0855	0.1016	0.0891	0.0899	0.0937	0.0861	0.0900	0.1185	0.0979	0.1025
27=20:21:33	23869	301	0.1217	0.0827	0.0826	0.1019	0.0881	0.0889	0.0820	0.0854	0.0912	0.1021	0.0878	0.1051	0.0916	0.0813	0.0785	0.0897	0.0835	0.0954	0.0904	0.0908	0.0883	0.0924	0.0940	0.0943	0.0895	0.0859	0.0793	0.0795	0.0783	0.0879	0.0870	0.0890	0.0896	0.0812	0.0813	0.0838	0.0938	0.0808	0.0798	0.0844	0.0810	0.0830	0.0928	0.0843	0.0897	0.0948	0.0878	0.0905	0.0933	0.0815	0.0777	0.0863	0.0786	0.0885	0.0832	0.0811	0.0868	0.1028	0.0802	0.0951	0.0921	0.0800	0.0750	0.0901	0.0777	0.0865	0.0881	0.0873	0.0870	0.0912	0.0778	0.0990	0.0919	0.0991	0.0939	0.0873	0.0841	0.0900	0.0929	0.0924	0.0981	0.0916	0.0959	0.0900	0.1010	0.0852	0.0864	0.1047	0.0915	0.0906	0.0951	0.0859	0.0902	0.1199	0.0992	0.0995
28=20:36:13	24750	300	0.1174	0.0847	0.0829	0.0991	0.0881	0.0909	0.0836	0.0843	0.0933	0.1027	0.0873	0.1064	0.0932	0.0821	0.0797	0.0914	0.0840	0.0974	0.0904	0.0958	0.0881	0.0971	0.0958	0.1020	0.0900	0.0812	0.0803	0.0796	0.0805	0.0875	0.0872	0.0903	0.0902	0.0824	0.0796	0.0857	0.0940	0.0822	0.0791	0.0843	0.0797	0.0841	0.0940	0.0882	0.0893	0.0956	0.0882	0.0943	0.0930	0.0815	0.0781	0.0875	0.0798	0.0892	0.0834	0.0805	0.0872	0.1051	0.0802	0.0956	0.0935	0.0799	0.0762	0.0913	0.0780	0.0877	0.0879	0.0918	0.0886	0.0958	0.0785	0.1006	0.0942	0.0898	0.0943	0.0869	0.0836	0.0911	0.0925	0.0935	0.0929	0.0923	0.0977	0.0880	0.1023	0.0863	0.0913	0.1059	0.0920	0.0933	0.0957	0.0867	0.0903	0.1248	0.0997	0.1023
29=20:50:54	25631	303	0.1133	0.0935	0.0882	0.1034	0.0865	0.0922	0.0854	0.0866	0.0930	0.1020	0.0926	0.1059	0.0941	0.0829	0.0800	0.0904	0.0834	0.0968	0.0944	0.0893	0.0897	0.0888	0.0994	0.0934	0.0903	0.0824	0.0774	0.0799	0.0804	0.0889	0.0883	0.0913	0.0933	0.0826	0.0820	0.0868	0.0933	0.0810	0.0789	0.0839	0.0820	0.0832	0.0944	0.0843	0.0922	0.0927	0.0906	0.0908	0.0921	0.0804	0.0780	0.0900	0.0782	0.0917	0.0848	0.0831	0.0870	0.1052	0.0813	0.0971	0.0939	0.0804	0.0766	0.0906	0.0789	0.0870	0.0898	0.0890	0.0905	0.0892	0.0814	0.1006	0.0951	0.0885	0.0938	0.0881	0.0851	0.0932	0.0948	0.0951	0.0950	0.0950	0.0991	0.0926	0.1028	0.0869	0.0884	0.1076	0.0938	0.0929	0.0956	0.0871	0.0909	0.1254	0.1024	0.1069
30=21:05:35	26512	300	0.1160	0.0819	0.0808	0.1002	0.0838	0.0924	0.0823	0.0859	0.0923	0.1035	0.0896	0.1091	0.0918	0.0795	0.0776	0.0882	0.0832	0.0944	0.0909	0.0872	0.0912	0.0822	0.0984	0.0928	0.0902	0.0806	0.0770	0.0791	0.0776	0.0874	0.0877	0.0902	0.0895	0.0808	0.0815	0.0862	0.0932	0.0798	0.0784	0.0827	0.0789	0.0820	0.0953	0.0795	0.0946	0.0912	0.0906	0.0916	0.0927	0.0805	0.0775	0.0868	0.0771	0.0899	0.0826	0.0801	0.0860	0.1069	0.0788	0.0977	0.0932	0.0795	0.0754	0.0908	0.0764	0.0867	0.0902	0.0873	0.0923	0.0885	0.0792	0.1051	0.0929	0.0877	0.0931	0.0867	0.0862	0.0911	0.0920	0.0945	0.0942	0.0936	0.0985	0.0906	0.1040	0.0869	0.0871	0.1076	0.0924	0.0913	0.0966	0.0850	0.0906	0.1262	0.1011	0.1066
31=21:20:16	27392	301	0.1176	0.0978	0.0829	0.1003	0.0843	0.0931	0.0848	0.0851	0.0946	0.1049	0.0927	0.1132	0.0913	0.0794	0.0783	0.0911	0.0814	0.0969	0.0950	0.0914	0.0904	0.0862	0.1004	0.0968	0.0914	0.0799	0.0773	0.0802	0.0793	0.0879	0.0873	0.0926	0.0917	0.0821	0.0812	0.0869	0.0932	0.0816	0.0790	0.0841	0.0796	0.0838	0.0971	0.0829	0.0936	0.0957	0.0917	0.0960	0.0928	0.0817	0.0777	0.0875	0.0768	0.0915	0.0831	0.0811	0.0875	0.1081	0.0796	0.1003	0.0949	0.0807	0.0773	0.0925	0.0784	0.0886	0.0911	0.0908	0.0907	0.0925	0.0790	0.1064	0.0927	0.0897	0.0948	0.0897	0.0879	0.0935	0.0949	0.0963	0.0952	0.0951	0.0998	0.0916	0.1048	0.0875	0.0881	0.1117	0.0942	0.0950	0.0965	0.0861	0.0902	0.1308	0.1029	0.1055
32=21:34:57	28273	301	0.1196	0.0900	0.0813	0.1013	0.0864	0.0936	0.0855	0.0859	0.0958	0.1058	0.0920	0.1117	0.0932	0.0798	0.0788	0.0922	0.0841	0.0990	0.0944	0.0896	0.0927	0.0859	0.1003	0.0951	0.0903	0.0793	0.0776	0.0804	0.0789	0.0894	0.0892	0.0916	0.0915	0.0831	0.0827	0.0883	0.0941	0.0816	0.0793	0.0849	0.0804	0.0840	0.0981	0.0858	0.0953	0.0958	0.0923	0.0958	0.0934	0.0804	0.0783	0.0890	0.0771	0.0919	0.0838	0.0821	0.0892	0.1112	0.0797	0.1018	0.0953	0.0803	0.0772	0.0942	0.0796	0.0895	0.0922	0.0920	0.0917	0.0921	0.0798	0.1083	0.0942	0.0904	0.0965	0.0894	0.0877	0.0955	0.0959	0.0976	0.0978	0.0970	0.1023	0.0929	0.1064	0.0877	0.0883	0.1151	0.0948	0.0956	0.0982	0.0900	0.0902	0.1331	0.1055	0.1079
33=21:49:37	29154	298	0.1197	0.0839	0.0836	0.1017	0.0846	0.0955	0.0858	0.0847	0.0981	0.1083	0.0944	0.1163	0.0916	0.0803	0.0772	0.0935	0.0818	0.0989	0.0958	0.0943	0.0938	0.0893	0.1000	0.0942	0.0892	0.0785	0.0762	0.0809	0.0784	0.0883	0.0894	0.0941	0.0942	0.0818	0.0834	0.0875	0.0933	0.0793	0.0789	0.0843	0.0794	0.0846	0.0995	0.0835	0.0953	0.0961	0.0933	0.0949	0.0920	0.0830	0.0773	0.0886	0.0763	0.0936	0.0861	0.0821	0.0893	0.1132	0.0800	0.1047	0.0969	0.0792	0.0748	0.0931	0.0777	0.0892	0.0923	0.0916	0.0924	0.0908	0.0800	0.1047	0.0920	0.0908	0.0976	0.0908	0.0882	0.0962	0.0979	0.0979	0.0979	0.0978	0.1046	0.0928	0.1095	0.0875	0.0886	0.1144	0.0946	0.0951	0.0995	0.0874	0.0915	0.1342	0.1060	0.1122
34=22:04:18	30035	303	0.1195	0.0829	0.0805	0.1024	0.0839	0.0972	0.0851	0.0850	0.0981	0.1084	0.0937	0.1188	0.0921	0.0789	0.0785	0.0922	0.0847	0.0998	0.0963	0.0913	0.0931	0.0861	0.1026	0.0954	0.0904	0.0800	0.0766	0.0801	0.0778	0.0891	0.0898	0.0940	0.0936	0.0820	0.0821	0.0897	0.0950	0.0808	0.0788	0.0855	0.0815	0.0833	0.1014	0.0841	0.0960	0.0986	0.0956	0.0970	0.0926	0.0806	0.0769	0.0897	0.0764	0.0933	0.0837	0.0822	0.0886	0.1162	0.0775	0.1021	0.0977	0.0787	0.0758	0.0939	0.0791	0.0911	0.0920	0.0953	0.0939	0.0922	0.0802	0.1100	0.0937	0.0927	0.0984	0.0889	0.0882	0.0963	0.0974	0.0995	0.0983	0.0996	0.1048	0.0916	0.1098	0.0879	0.0894	0.1167	0.0960	0.0971	0.1005	0.0924	0.0893	0.1356	0.1077	0.1122
35=22:18:59	30915	300	0.1294	0.0963	0.0820	0.1050	0.0869	0.1007	0.0871	0.0874	0.1005	0.1126	0.0950	0.1240	0.0927	0.0808	0.0773	0.0948	0.0828	0.1030	0.0971	0.0988	0.0975	0.0962	0.1028	0.1012	0.0906	0.0819	0.0785	0.0812	0.0790	0.0909	0.0932	0.0967	0.0968	0.0850	0.0833	0.0912	0.0939	0.0814	0.0789	0.0858	0.0792	0.0859	0.1039	0.0897	0.0963	0.1035	0.0935	0.0984	0.0941	0.0827	0.0781	0.0912	0.0783	0.0957	0.0873	0.0843	0.0921	0.1214	0.0813	0.1063	0.0998	0.0795	0.0781	0.0962	0.0780	0.0927	0.0945	0.0960	0.0959	0.0982	0.0795	0.1083	0.0948	0.0980	0.1039	0.0924	0.0892	0.1010	0.1008	0.1020	0.1014	0.1016	0.1092	0.0924	0.1122	0.0900	0.0909	0.1202	0.0991	0.0999	0.1036	0.0882	0.0922	0.1438	0.1093	0.1114
36=22:33:40	31796	303	0.1381	0.0820	0.0823	0.1080	0.0871	0.0982	0.0879	0.0886	0.1047	0.1132	0.0958	0.1233	0.0942	0.0820	0.0777	0.0947	0.0826	0.1064	0.0973	0.0990	0.0981	0.0976	0.1074	0.1028	0.0900	0.0817	0.0793	0.0810	0.0798	0.0942	0.0951	0.0958	0.0971	0.0843	0.0840	0.0923	0.0958	0.0804	0.0791	0.0881	0.0806	0.0867	0.1049	0.0908	0.0981	0.1052	0.0944	0.1027	0.0954	0.0802	0.0773	0.0931	0.0784	0.0975	0.0870	0.0846	0.0936	0.1227	0.0809	0.1097	0.1023	0.0802	0.0764	0.0959	0.0790	0.0946	0.0973	0.0951	0.0970	0.0992	0.0798	0.1124	0.0967	0.1056	0.1069	0.0942	0.0919	0.1025	0.1028	0.1034	0.1022	0.1065	0.1117	0.0935	0.1182	0.0905	0.0913	0.1243	0.1006	0.1011	0.1059	0.0893	0.0931	0.1455	0.1108	0.1127
37=22:48:21	32677	300	0.1330	0.0817	0.0824	0.1091	0.0839	0.1195	0.0883	0.0905	0.1040	0.1155	0.0992	0.1284	0.0931	0.0820	0.0792	0.0966	0.0837	0.1074	0.1016	0.1008	0.0977	0.0970	0.1089	0.1036	0.0921	0.0807	0.0783	0.0817	0.0800	0.0945	0.0934	0.0969	0.0981	0.0844	0.0838	0.0960	0.0939	0.0808	0.0779	0.0875	0.0805	0.0879	0.1064	0.0903	0.1004	0.1080	0.0961	0.1048	0.0937	0.0819	0.0781	0.0928	0.0776	0.0984	0.0872	0.0842	0.0933	0.1257	0.0824	0.1124	0.0996	0.0797	0.0854	0.0977	0.0771	0.0946	0.0991	0.0972	0.0993	0.0981	0.0796	0.1129	0.0970	0.0990	0.1080	0.0949	0.0932	0.1034	0.1037	0.1051	0.1048	0.1077	0.1122	0.0951	0.1150	0.0903	0.0913	0.1267	0.1006	0.1008	0.1061	0.0887	0.0934	0.1488	0.1115	0.1147
38=23:03:01	33558	303	0.1225	0.0852	0.0839	0.1077	0.0856	0.1015	0.0907	0.0901	0.1076	0.1193	0.0981	0.1296	0.0968	0.0799	0.0788	0.1008	0.0858	0.1086	0.1049	0.1049	0.0974	0.0979	0.1111	0.1077	0.0943	0.0787	0.0776	0.0822	0.0814	0.0934	0.0949	0.0989	0.1014	0.0859	0.0855	0.0950	0.0958	0.0834	0.0787	0.0889	0.0804	0.0904	0.1089	0.0920	0.1030	0.1119	0.0958	0.1067	0.0938	0.0908	0.0795	0.0926	0.0769	0.1013	0.0895	0.0842	0.0949	0.1313	0.0832	0.1167	0.1039	0.0802	0.0775	0.1003	0.0793	0.0971	0.1011	0.1006	0.0997	0.0997	0.0810	0.1151	0.0972	0.0942	0.1052	0.0965	0.0944	0.1049	0.1059	0.1092	0.1066	0.1087	0.1172	0.0956	0.1241	0.0917	0.0923	0.1298	0.1036	0.1054	0.1075	0.0894	0.0929	0.1530	0.1161	0.1180
39=23:17:42	34439	298	0.1311	0.0881	0.0835	0.1114	0.0867	0.1082	0.0908	0.0926	0.1072	0.1218	0.1015	0.1339	0.0949	0.0805	0.0789	0.0992	0.0844	0.1123	0.1057	0.1026	0.1016	0.0972	0.1121	0.1037	0.0928	0.0818	0.0780	0.0829	0.0799	0.0963	0.0972	0.1007	0.1028	0.0863	0.0866	0.0958	0.0958	0.0821	0.0789	0.0896	0.0806	0.0889	0.1112	0.0888	0.1031	0.1111	0.0979	0.1057	0.0948	0.0834	0.0798	0.0938	0.0776	0.1027	0.0914	0.0864	0.0964	0.1298	0.0826	0.1196	0.1046	0.0803	0.0772	0.0995	0.0789	0.0975	0.1019	0.0996	0.1013	0.0977	0.0818	0.1178	0.0953	0.1002	0.1106	0.0979	0.0955	0.1066	0.1090	0.1098	0.1074	0.1096	0.1159	0.0971	0.1195	0.0908	0.0927	0.1310	0.1027	0.1048	0.1072	0.0904	0.0943	0.1558	0.1181	0.1202
40=23:32:23	35319	303	0.1354	0.0857	0.0821	0.1104	0.0878	0.1083	0.1061	0.0921	0.1107	0.1229	0.1019	0.1418	0.0962	0.0807	0.0782	0.1003	0.0838	0.1115	0.1066	0.1023	0.1062	0.0942	0.1165	0.1073	0.0913	0.0803	0.0790	0.0837	0.0793	0.0970	0.1016	0.1039	0.1033	0.0873	0.0876	0.0983	0.0968	0.0818	0.0789	0.0879	0.0801	0.0895	0.1126	0.0889	0.1043	0.1132	0.1033	0.1083	0.0958	0.0823	0.0779	0.0953	0.0789	0.1061	0.0902	0.0880	0.0984	0.1374	0.0817	0.1215	0.1073	0.0798	0.0756	0.1025	0.0787	0.0985	0.1036	0.1023	0.1037	0.1013	0.0811	0.1222	0.0953	0.1020	0.1116	0.1000	0.0961	0.1122	0.1114	0.1132	0.1097	0.1121	0.1196	0.0967	0.1239	0.0924	0.0931	0.1333	0.1074	0.1076	0.1114	0.0938	0.0937	0.1541	0.1193	0.1211
41=23:47:04	36200	298	0.1345	0.0873	0.0847	0.1125	0.0865	0.1109	0.0934	0.0935	0.1144	0.1278	0.1025	0.1453	0.0955	0.0820	0.0779	0.1018	0.0854	0.1183	0.1100	0.1062	0.1079	0.0972	0.1173	0.1104	0.0931	0.0789	0.0796	0.0856	0.0805	0.0990	0.1019	0.1046	0.1058	0.0883	0.0886	0.0993	0.0962	0.0820	0.0792	0.0906	0.0814	0.0918	0.1157	0.0911	0.1073	0.1184	0.1074	0.1127	0.0955	0.0818	0.0784	0.0961	0.0778	0.1090	0.0930	0.0874	0.0985	0.1411	0.0816	0.1261	0.1085	0.0802	0.0768	0.1037	0.0791	0.1015	0.1056	0.1043	0.1090	0.1024	0.0815	0.1256	0.0960	0.1033	0.1200	0.1032	0.0982	0.1121	0.1159	0.1156	0.1117	0.1152	0.1235	0.0982	0.1269	0.0931	0.0957	0.1379	0.1073	0.1115	0.1132	0.0910	0.0942	0.1621	0.1228	0.1251
42=00:01:45	37081	300	0.1349	0.0835	0.0840	0.1150	0.0864	0.1117	0.0945	0.0935	0.1135	0.1286	0.1049	0.1436	0.0960	0.0817	0.0797	0.1024	0.0836	0.1186	0.1113	0.1075	0.1052	0.0997	0.1182	0.1132	0.0950	0.0799	0.0787	0.0842	0.0814	0.1018	0.1026	0.1033	0.1082	0.0880	0.0877	0.1003	0.0969	0.0827	0.0782	0.0903	0.0807	0.0914	0.1169	0.0914	0.1069	0.1157	0.1028	0.1151	0.0949	0.0832	0.0802	0.0987	0.0784	0.1102	0.0920	0.0873	0.0995	0.1420	0.0836	0.1262	0.1104	0.0799	0.0764	0.1034	0.0787	0.1027	0.1080	0.1036	0.1074	0.1011	0.0825	0.1238	0.0976	0.1017	0.1156	0.1029	0.1002	0.1129	0.1142	0.1156	0.1125	0.1177	0.1235	0.0982	0.1321	0.0945	0.0948	0.1397	0.1074	0.1104	0.1133	0.0894	0.0964	0.1637	0.1224	0.1254
43=00:16:25	37962	298	0.1430	0.0838	0.0823	0.1135	0.0865	0.1108	0.0972	0.0924	0.1143	0.1269	0.1016	0.1463	0.0943	0.0802	0.0779	0.1014	0.0830	0.1198	0.1078	0.1082	0.1043	0.1016	0.1172	0.1160	0.0924	0.0806	0.0788	0.0838	0.0797	0.1009	0.1040	0.1035	0.1061	0.0883	0.0861	0.1021	0.0981	0.0821	0.0812	0.0900	0.0801	0.0918	0.1175	0.0919	0.1083	0.1187	0.1044	0.1182	0.0972	0.0834	0.0780	0.0974	0.0781	0.1082	0.0915	0.0877	0.0998	0.1458	0.0825	0.1302	0.1114	0.0801	0.0779	0.1036	0.0782	0.1031	0.1077	0.1047	0.1078	0.1026	0.0819	0.1265	0.0958	0.1090	0.1204	0.1039	0.1002	0.1133	0.1167	0.1176	0.1144	0.1188	0.1250	0.0983	0.1301	0.0946	0.0945	0.1415	0.1081	0.1115	0.1125	0.0938	0.0972	0.1660	0.1232	0.1252
44=00:31:06	38843	301	0.1471	0.0855	0.0864	0.1204	0.0875	0.1194	0.1029	0.0977	0.1200	0.1377	0.1101	0.1534	0.0980	0.0823	0.0811	0.1045	0.0847	0.1278	0.1221	0.1114	0.1125	0.1046	0.1255	0.1167	0.0975	0.0820	0.0799	0.0858	0.0827	0.1085	0.1066	0.1099	0.1124	0.0943	0.0912	0.1087	0.0979	0.0833	0.0827	0.0930	0.0834	0.0938	0.1246	0.0936	0.1118	0.1253	0.1088	0.1191	0.0966	0.0837	0.0798	0.1015	0.0794	0.1135	0.0975	0.0914	0.1042	0.1525	0.0862	0.1343	0.1165	0.0802	0.0783	0.1071	0.0800	0.1084	0.1120	0.1081	0.1123	0.1047	0.0847	0.1326	0.0988	0.1067	0.1267	0.1073	0.1041	0.1233	0.1225	0.1214	0.1225	0.1264	0.1339	0.1027	0.1374	0.0974	0.0990	0.1496	0.1141	0.1181	0.1203	0.0953	0.0986	0.1723	0.1288	0.1320
45=00:45:47	39724	298	0.1418	0.0834	0.0824	0.1153	0.0849	0.1182	0.1010	0.0950	0.1223	0.1348	0.1077	0.1547	0.0979	0.0806	0.0779	0.1050	0.0837	0.1264	0.1177	0.1128	0.1119	0.1037	0.1270	0.1188	0.0934	0.0797	0.0781	0.0840	0.0792	0.1056	0.1070	0.1089	0.1100	0.0891	0.0897	0.1065	0.0969	0.0824	0.0774	0.0911	0.0801	0.0941	0.1255	0.0957	0.1119	0.1248	0.1080	0.1229	0.0997	0.0832	0.0782	0.1006	0.0779	0.1120	0.0943	0.0888	0.1038	0.1557	0.0835	0.1355	0.1155	0.0792	0.0762	0.1067	0.0794	0.1078	0.1128	0.1075	0.1131	0.1062	0.0813	0.1336	0.0997	0.1084	0.1221	0.1072	0.1037	0.1220	0.1202	0.1215	0.1211	0.1266	0.1334	0.1007	0.1363	0.0968	0.0970	0.1496	0.1141	0.1170	0.1199	0.0944	0.0973	0.1716	0.1301	0.1335
46=01:00:28	40604	298	0.1476	0.0930	0.0975	0.1232	0.0876	0.1191	0.0989	0.0960	0.1239	0.1387	0.1089	0.1550	0.0995	0.0808	0.0792	0.1062	0.0844	0.1324	0.1214	0.1123	0.1124	0.1079	0.1305	0.1163	0.0968	0.0829	0.0795	0.0844	0.0818	0.1100	0.1095	0.1109	0.1136	0.0917	0.0919	0.1096	0.0996	0.0823	0.0805	0.0932	0.0827	0.0950	0.1272	0.0937	0.1154	0.1297	0.1123	0.1238	0.0983	0.0840	0.0795	0.1018	0.0791	0.1153	0.0973	0.0925	0.1062	0.1582	0.0844	0.1402	0.1192	0.0792	0.0775	0.1068	0.0804	0.1112	0.1160	0.1126	0.1136	0.1045	0.0861	0.1366	0.0992	0.1090	0.1273	0.1081	0.1061	0.1227	0.1257	0.1240	0.1249	0.1289	0.1366	0.1044	0.1413	0.0968	0.0973	0.1558	0.1158	0.1186	0.1217	0.0928	0.0985	0.1764	0.1322	0.1415
47=01:15:09	41485	303	0.1628	0.0845	0.0817	0.1214	0.0859	0.1204	0.1009	0.0963	0.1275	0.1401	0.1110	0.1651	0.0963	0.0817	0.0769	0.1058	0.0845	0.1370	0.1226	0.1138	0.1182	0.1061	0.1353	0.1228	0.0944	0.0816	0.0784	0.0847	0.0794	0.1109	0.1106	0.1127	0.1150	0.0956	0.0923	0.1130	0.0966	0.0816	0.0789	0.0947	0.0842	0.0958	0.1312	0.0952	0.1176	0.1295	0.1140	0.1298	0.0987	0.0813	0.0772	0.1006	0.0778	0.1157	0.0966	0.0920	0.1082	0.1638	0.0827	0.1436	0.1206	0.0789	0.0758	0.1079	0.0788	0.1125	0.1165	0.1111	0.1180	0.1078	0.0840	0.1507	0.0979	0.1180	0.1288	0.1109	0.1061	0.1255	0.1250	0.1257	0.1248	0.1286	0.1405	0.1066	0.1416	0.0978	0.0971	0.1582	0.1176	0.1216	0.1242	0.0948	0.0972	0.1777	0.1327	0.1377
48=01:29:49	42366	300	0.1562	0.0855	0.0911	0.1230	0.0864	0.1241	0.1024	0.0982	0.1297	0.1425	0.1119	0.1670	0.0980	0.0824	0.0792	0.1082	0.0834	0.1407	0.1254	0.1143	0.1200	0.1082	0.1362	0.1266	0.0957	0.0815	0.0788	0.0864	0.0807	0.1146	0.1115	0.1139	0.1215	0.0958	0.0921	0.1203	0.0979	0.0819	0.0786	0.0954	0.0802	0.0976	0.1377	0.0974	0.1202	0.1380	0.1153	0.1328	0.0986	0.0822	0.0784	0.1049	0.0787	0.1202	0.0993	0.0944	0.1112	0.1709	0.0863	0.1487	0.1234	0.0811	0.0771	0.1112	0.0793	0.1148	0.1221	0.1132	0.1228	0.1165	0.0840	0.1472	0.1004	0.1173	0.1393	0.1142	0.1114	0.1328	0.1325	0.1331	0.1312	0.1386	0.1463	0.1068	0.1461	0.1001	0.1008	0.1618	0.1217	0.1238	0.1286	0.0938	0.0988	0.1839	0.1367	0.1409
49=01:44:30	43247	300	0.1587	0.0827	0.0818	0.1225	0.0846	0.1281	0.1055	0.1032	0.1327	0.1445	0.1128	0.1694	0.0997	0.0811	0.0790	0.1084	0.0833	0.1443	0.1283	0.1164	0.1208	0.1095	0.1412	0.1248	0.0975	0.0801	0.0773	0.0859	0.0806	0.1159	0.1146	0.1128	0.1218	0.0966	0.0929	0.1202	0.0989	0.0811	0.0787	0.0963	0.0812	0.0978	0.1378	0.1002	0.1226	0.1404	0.1193	0.1401	0.0998	0.0809	0.0780	0.1045	0.0777	0.1225	0.1006	0.0948	0.1119	0.1717	0.0847	0.1470	0.1249	0.0795	0.0768	0.1139	0.0783	0.1166	0.1228	0.1161	0.1235	0.1166	0.0844	0.1526	0.1037	0.1157	0.1350	0.1159	0.1124	0.1351	0.1342	0.1331	0.1318	0.1400	0.1482	0.1069	0.1511	0.1019	0.1018	0.1682	0.1257	0.1259	0.1320	0.0995	0.0991	0.1870	0.1406	0.1476
50=01:59:11	44128	298	0.1703	0.0855	0.0814	0.1245	0.0885	0.1336	0.1061	0.1118	0.1380	0.1500	0.1134	0.1751	0.0986	0.0823	0.0783	0.1117	0.0860	0.1471	0.1316	0.1235	0.1269	0.1115	0.1417	0.1320	0.0958	0.0815	0.0794	0.0875	0.0801	0.1177	0.1207	0.1246	0.1258	0.0992	0.0960	0.1222	0.1000	0.0825	0.0800	0.0966	0.0797	0.1017	0.1446	0.1024	0.1242	0.1463	0.1236	0.1414	0.1027	0.0818	0.0792	0.1074	0.0790	0.1260	0.1027	0.0964	0.1184	0.1816	0.0870	0.1567	0.1303	0.0800	0.0772	0.1159	0.0802	0.1216	0.1272	0.1201	0.1291	0.1194	0.0851	0.1530	0.1012	0.1243	0.1424	0.1202	0.1164	0.1400	0.1417	0.1402	0.1371	0.1454	0.1544	0.1075	0.1515	0.1027	0.1041	0.1711	0.1287	0.1321	0.1357	0.0994	0.1047	0.1901	0.1436	0.1470
51=02:13:52	45008	303	0.1515	0.0840	0.0845	0.1252	0.0840	0.1353	0.1071	0.1118	0.1384	0.1511	0.1145	0.1789	0.0984	0.0795	0.0776	0.1109	0.0817	0.1470	0.1353	0.1258	0.1233	0.1094	0.1439	0.1377	0.0971	0.0787	0.0774	0.0867	0.0807	0.1191	0.1202	0.1248	0.1315	0.0994	0.0944	0.1246	0.0988	0.0819	0.0775	0.0960	0.0812	0.1012	0.1426	0.1008	0.1292	0.1462	0.1242	0.1442	0.0973	0.0856	0.0794	0.1065	0.0769	0.1313	0.1065	0.0952	0.1163	0.1824	0.0854	0.1587	0.1314	0.0778	0.0852	0.1162	0.0786	0.1215	0.1304	0.1248	0.1302	0.1174	0.0844	0.1539	0.1004	0.1162	0.1393	0.1222	0.1201	0.1399	0.1437	0.1436	0.1415	0.1494	0.1556	0.1098	0.1563	0.1045	0.1019	0.1772	0.1305	0.1352	0.1372	0.0989	0.1047	0.1893	0.1498	0.1499
52=02:28:33	45889	298	0.1634	0.0854	0.0910	0.1275	0.0860	0.1381	0.1102	0.1161	0.1416	0.1542	0.1175	0.1860	0.1020	0.0801	0.0789	0.1111	0.0855	0.1525	0.1415	0.1252	0.1292	0.1102	0.1470	0.1363	0.0985	0.0805	0.0791	0.0888	0.0795	0.1233	0.1235	0.1276	0.1335	0.1033	0.0948	0.1279	0.1022	0.0814	0.0816	0.0986	0.0839	0.1029	0.1471	0.1015	0.1304	0.1474	0.1293	0.1493	0.1017	0.0832	0.0783	0.1065	0.0781	0.1323	0.1082	0.0996	0.1194	0.1858	0.0862	0.1596	0.1336	0.0802	0.0817	0.1178	0.0793	0.1248	0.1329	0.1250	0.1341	0.1193	0.0857	0.1620	0.1013	0.1230	0.1460	0.1213	0.1203	0.1443	0.1465	0.1442	0.1439	0.1509	0.1596	0.1107	0.1636	0.1047	0.1045	0.1766	0.1344	0.1365	0.1401	0.1071	0.1047	0.1908	0.1544	0.1544
53=02:43:13	46770	300	0.1735	0.0864	0.0948	0.1310	0.0869	0.1392	0.1089	0.1169	0.1461	0.1570	0.1186	0.1866	0.0988	0.0806	0.0779	0.1117	0.0832	0.1580	0.1388	0.1273	0.1314	0.1160	0.1483	0.1395	0.0962	0.0814	0.0796	0.0876	0.0790	0.1241	0.1274	0.1303	0.1361	0.1269	0.0965	0.1318	0.1014	0.0806	0.0785	0.0983	0.0793	0.1039	0.1499	0.1039	0.1351	0.1520	0.1310	0.1540	0.1002	0.0803	0.0778	0.1095	0.0764	0.1366	0.1106	0.0991	0.1245	0.1909	0.0868	0.1646	0.1365	0.0796	0.0772	0.1191	0.0792	0.1305	0.1356	0.1286	0.1388	0.1245	0.0854	0.1644	0.1006	0.1288	0.1539	0.1274	0.1241	0.1501	0.1525	0.1489	0.1457	0.1578	0.1639	0.1119	0.1631	0.1067	0.1070	0.1811	0.1386	0.1426	0.1440	0.1041	0.1056	0.1957	0.1565	0.1562
54=02:57:54	47651	303	0.1721	0.0836	0.0820	0.1304	0.0865	0.1432	0.1116	0.1181	0.1493	0.1604	0.1208	0.1962	0.1005	0.0813	0.0773	0.1134	0.0830	0.1606	0.1436	0.1356	0.1333	0.1216	0.1523	0.1410	0.0985	0.0807	0.0780	0.0885	0.0804	0.1278	0.1296	0.1328	0.1405	0.1217	0.0979	0.1369	0.1027	0.0804	0.0779	0.0990	0.0804	0.1078	0.1547	0.1070	0.1357	0.1571	0.1351	0.1571	0.1010	0.0814	0.0768	0.1115	0.0784	0.1401	0.1095	0.1017	0.1260	0.1969	0.0872	0.1708	0.1389	0.0784	0.0765	0.1207	0.0784	0.1326	0.1389	0.1326	0.1423	0.1277	0.0859	0.1691	0.1041	0.1301	0.1516	0.1287	0.1286	0.1498	0.1538	0.1531	0.1544	0.1617	0.1683	0.1150	0.1714	0.1095	0.1075	0.1821	0.1438	0.1436	0.1480	0.1042	0.1064	0.1968	0.1601	0.1608
55=03:12:35	48532	300	0.1768	0.0849	0.0824	0.1325	0.0853	0.1456	0.1113	0.1204	0.1522	0.1630	0.1213	0.1980	0.1012	0.0816	0.0786	0.1155	0.0828	0.1667	0.1480	0.1343	0.1365	0.1243	0.1569	0.1502	0.0987	0.0814	0.0785	0.0901	0.0811	0.1309	0.1330	0.1336	0.1392	0.1092	0.0965	0.1378	0.1020	0.0808	0.0760	0.1005	0.0802	0.1086	0.1603	0.1084	0.1407	0.1590	0.1383	0.1664	0.1009	0.0803	0.0779	0.1130	0.0777	0.1413	0.1131	0.1030	0.1274	0.1981	0.0871	0.1709	0.1441	0.0794	0.0758	0.1211	0.0779	0.1359	0.1415	0.1351	0.1456	0.1331	0.0857	0.1711	0.1044	0.1303	0.1571	0.1310	0.1286	0.1570	0.1558	0.1557	0.1522	0.1683	0.1706	0.1151	0.1711	0.1108	0.1098	0.1875	0.1453	0.1482	0.1501	0.1082	0.1079	0.2013	0.1635	0.1631
56=03:27:16	49412	298	0.1777	0.0825	0.0819	0.1325	0.0848	0.1496	0.1122	0.1183	0.1527	0.1651	0.1222	0.2000	0.1023	0.0790	0.0769	0.1161	0.0824	0.1647	0.1478	0.1351	0.1379	0.1196	0.1633	0.1502	0.0998	0.0802	0.0780	0.0894	0.0794	0.1311	0.1315	0.1349	0.1417	0.1050	0.0980	0.1396	0.1022	0.0805	0.0783	0.0998	0.0805	0.1110	0.1601	0.1094	0.1418	0.1604	0.1415	0.1705	0.1025	0.0824	0.0765	0.1098	0.0776	0.1445	0.1132	0.1038	0.1276	0.1991	0.0872	0.1721	0.1456	0.0789	0.0765	0.1234	0.0781	0.1368	0.1428	0.1356	0.1462	0.1325	0.0872	0.1784	0.1058	0.1308	0.1597	0.1341	0.1312	0.1575	0.1589	0.1586	0.1543	0.1682	0.1759	0.1170	0.1758	0.1124	0.1104	0.1895	0.1480	0.1509	0.1541	0.1065	0.1097	0.1997	0.1680	0.1670
57=03:41:57	50293	303	0.1817	0.0837	0.0837	0.1313	0.0847	0.1531	0.1102	0.1184	0.1560	0.1694	0.1223	0.2074	0.1002	0.0789	0.0768	0.1186	0.0834	0.1678	0.1492	0.1365	0.1377	0.1209	0.1591	0.1520	0.0974	0.0786	0.0783	0.0901	0.0788	0.1308	0.1340	0.1367	0.1406	0.1043	0.1014	0.1398	0.1027	0.0799	0.0778	0.1016	0.0796	0.1107	0.1642	0.1079	0.1423	0.1646	0.1405	0.1717	0.1021	0.0809	0.0771	0.1129	0.0771	0.1462	0.1126	0.1053	0.1329	0.2035	0.0872	0.1810	0.1508	0.0797	0.0759	0.1256	0.0786	0.1391	0.1476	0.1355	0.1510	0.1356	0.0873	0.1805	0.1031	0.1388	0.1678	0.1373	0.1363	0.1624	0.1668	0.1626	0.1581	0.1741	0.1811	0.1187	0.1835	0.1147	0.1129	0.1928	0.1526	0.1549	0.1587	0.1074	0.1096	0.2049	0.1715	0.1697
58=03:56:37	51174	300	0.1891	0.0877	0.0823	0.1350	0.0854	0.1591	0.1169	0.1252	0.1632	0.1779	0.1289	0.2163	0.1033	0.0803	0.0782	0.1210	0.0838	0.1746	0.1582	0.1458	0.1484	0.1317	0.1715	0.1662	0.1017	0.0790	0.0781	0.0930	0.0813	0.1362	0.1388	0.1423	0.1489	0.1094	0.1034	0.1428	0.1041	0.0818	0.0768	0.1021	0.0804	0.1154	0.1736	0.1089	0.1549	0.1700	0.1467	0.1821	0.1052	0.0817	0.0791	0.1134	0.0782	0.1511	0.1179	0.1068	0.1353	0.2126	0.0902	0.1809	0.1516	0.0793	0.0757	0.1287	0.0782	0.1439	0.1513	0.1405	0.1563	0.1377	0.0885	0.1889	0.1053	0.1377	0.1697	0.1387	0.1376	0.1680	0.1703	0.1669	0.1635	0.1758	0.1838	0.1189	0.1850	0.1164	0.1150	0.1946	0.1538	0.1582	0.1611	0.1104	0.1141	0.2041	0.1787	0.1781
59=04:11:18	52055	303	0.1837	0.0842	0.0834	0.1382	0.0873	0.1645	0.1201	0.1275	0.1640	0.1850	0.1283	0.2213	0.1042	0.0805	0.0788	0.1202	0.0836	0.1811	0.1586	0.1427	0.1486	0.1298	0.1664	0.1579	0.1031	0.0800	0.0785	0.0937	0.0804	0.1393	0.1428	0.1452	0.1529	0.1085	0.1048	0.1472	0.1076	0.0818	0.0797	0.1043	0.0794	0.1161	0.1740	0.1109	0.1504	0.1763	0.1468	0.1803	0.1035	0.0838	0.0798	0.1159	0.0776	0.1569	0.1202	0.1092	0.1375	0.2128	0.0917	0.1895	0.1584	0.0802	0.0776	0.1302	0.0797	0.1480	0.1530	0.1450	0.1541	0.1404	0.0933	0.1863	0.1063	0.1390	0.1689	0.1452	0.1424	0.1690	0.1775	0.1731	0.1688	0.1819	0.1909	0.1209	0.1952	0.1201	0.1186	0.1977	0.1620	0.1631	0.1660	0.1138	0.1142	0.2102	0.1799	0.1832
60=04:25:59	52936	300	0.1899	0.0860	0.0834	0.1405	0.0858	0.1678	0.1234	0.1291	0.1696	0.1882	0.1334	0.2297	0.1078	0.0803	0.0798	0.1283	0.0841	0.1893	0.1740	0.1535	0.1507	0.1366	0.1801	0.1674	0.1060	0.0804	0.0776	0.0960	0.0828	0.1438	0.1454	0.1504	0.1619	0.1127	0.1075	0.1543	0.1080	0.0832	0.0786	0.1060	0.0818	0.1202	0.1824	0.1113	0.1646	0.1851	0.1574	0.1967	0.1039	0.0852	0.0796	0.1195	0.0777	0.1617	0.1234	0.1108	0.1404	0.2214	0.0927	0.1957	0.1673	0.0808	0.0779	0.1342	0.0798	0.1552	0.1632	0.1496	0.1669	0.1494	0.0923	0.1987	0.1104	0.1411	0.1758	0.1490	0.1496	0.1767	0.1812	0.1797	0.1800	0.1881	0.1985	0.1236	0.2063	0.1234	0.1201	0.2020	0.1640	0.1719	0.1726	0.1140	0.1166	0.2158	0.1882	0.1976
61=04:40:40	53816	298	0.2019	0.0842	0.0831	0.1420	0.0849	0.1704	0.1222	0.1336	0.1773	0.1952	0.1374	0.2406	0.1066	0.0806	0.0787	0.1251	0.0841	0.1914	0.1715	0.1551	0.1553	0.1382	0.1862	0.1723	0.1061	0.0799	0.0779	0.0937	0.0819	0.1486	0.1494	0.1524	0.1620	0.1147	0.1079	0.1631	0.1084	0.0821	0.0803	0.1069	0.0806	0.1220	0.1892	0.1130	0.1676	0.1890	0.1565	0.2025	0.1090	0.0858	0.0796	0.1192	0.0772	0.1645	0.1244	0.1127	0.1443	0.2248	0.0922	0.2048	0.1671	0.0794	0.0792	0.1337	0.0788	0.1540	0.1648	0.1514	0.1665	0.1506	0.0914	0.2005	0.1111	0.1443	0.1818	0.1539	0.1521	0.1809	0.1826	0.1833	0.1785	0.1927	0.2036	0.1286	0.2037	0.1229	0.1202	0.2017	0.1683	0.1700	0.1740	0.1145	0.1158	0.2137	0.1871	0.1962
62=04:55:21	54697	303	0.2176	0.0850	0.0825	0.1456	0.0883	0.1756	0.1233	0.1363	0.1837	0.2036	0.1382	0.2454	0.1073	0.0815	0.0782	0.1252	0.0859	0.2016	0.1704	0.1581	0.1645	0.1459	0.1864	0.1761	0.1057	0.0828	0.0779	0.0953	0.0804	0.1523	0.1568	0.1548	0.1656	0.1162	0.1104	0.1630	0.1080	0.0816	0.0796	0.1087	0.0805	0.1231	0.1947	0.1189	0.1652	0.1976	0.1621	0.2028	0.1115	0.0812	0.0781	0.1229	0.0791	0.1668	0.1245	0.1165	0.1498	0.2268	0.0925	0.2094	0.1681	0.0814	0.0761	0.1355	0.0799	0.1597	0.1701	0.1528	0.1725	0.1520	0.0928	0.2079	0.1110	0.1554	0.1974	0.1588	0.1531	0.1898	0.1933	0.1872	0.1808	0.1980	0.2109	0.1304	0.2115	0.1264	0.1245	0.2049	0.1713	0.1777	0.1812	0.1168	0.1180	0.2172	0.1887	0.2006
63=05:10:02	55578	298	0.1942	0.0880	0.0829	0.1424	0.0848	0.1779	0.1284	0.1325	0.1785	0.2018	0.1371	0.2467	0.1061	0.0793	0.0769	0.1264	0.0822	0.1984	0.1729	0.1570	0.1610	0.1332	0.1862	0.1770	0.1027	0.0785	0.0776	0.0946	0.0803	0.1516	0.1545	0.1544	0.1707	0.1150	0.1091	0.1636	0.1086	0.0811	0.0776	0.1079	0.0802	0.1265	0.1941	0.1182	0.1673	0.2010	0.1618	0.2039	0.1056	0.0834	0.0781	0.1207	0.0770	0.1721	0.1326	0.1151	0.1490	0.2267	0.0930	0.2125	0.1731	0.0796	0.0800	0.1370	0.0787	0.1651	0.1717	0.1606	0.1770	0.1552	0.0927	0.2110	0.1094	0.1484	0.1900	0.1600	0.1596	0.1888	0.1947	0.1930	0.1886	0.1990	0.2147	0.1321	0.2167	0.1290	0.1257	0.2103	0.1762	0.1820	0.1845	0.1218	0.1230	0.2158	0.1968	0.2061
64=05:24:42	56459	300	0.2152	0.0856	0.1056	0.1499	0.0870	0.1874	0.1329	0.1418	0.1925	0.2136	0.1465	0.2648	0.1090	0.0807	0.0783	0.1291	0.0841	0.2106	0.1817	0.1672	0.1709	0.1501	0.2011	0.1889	0.1072	0.0820	0.0786	0.0980	0.0816	0.1595	0.1639	0.1660	0.1805	0.1212	0.1125	0.1748	0.1099	0.0825	0.0784	0.1106	0.0806	0.1333	0.2048	0.1239	0.1772	0.2120	0.1708	0.2147	0.1098	0.0832	0.0790	0.1248	0.0781	0.1814	0.1367	0.1226	0.1587	0.2354	0.0959	0.2237	0.1788	0.0809	0.0767	0.1401	0.0789	0.1695	0.1783	0.1659	0.1824	0.1663	0.0927	0.2182	0.1131	0.1606	0.2054	0.1677	0.1645	0.2038	0.2079	0.2039	0.1954	0.2085	0.2283	0.1373	0.2226	0.1323	0.1306	0.2071	0.1829	0.1874	0.1897	0.1270	0.1244	0.2203	0.1988	0.2077
65=05:39:23	57340	300	0.2191	0.0846	0.0834	0.1523	0.0877	0.1895	0.1366	0.1444	0.1999	0.2110	0.1476	0.2735	0.1088	0.0802	0.0774	0.1307	0.0840	0.2170	0.1882	0.1699	0.1717	0.1513	0.2045	0.1944	0.1071	0.0809	0.0786	0.0977	0.0818	0.1628	0.1701	0.1676	0.1860	0.1250	0.1155	0.1817	0.1105	0.0809	0.0779	0.1115	0.0810	0.1343	0.2124	0.1233	0.1790	0.2205	0.1754	0.2200	0.1091	0.0829	0.0775	0.1290	0.0779	0.1880	0.1414	0.1233	0.1631	0.2369	0.0945	0.2274	0.1822	0.0778	0.0766	0.1415	0.0790	0.1729	0.1832	0.1703	0.1881	0.1679	0.0934	0.2316	0.1130	0.1610	0.2150	0.1713	0.1674	0.2093	0.2059	0.2118	0.2033	0.2105	0.2325	0.1393	0.2241	0.1340	0.1301	0.2121	0.1883	0.1926	0.1935	0.1288	0.1249	0.2227	0.2025	0.2097
66=05:54:04	58220	300	0.2483	0.0810	0.0817	0.1536	0.0859	0.1917	0.1339	0.1464	0.2061	0.2134	0.1476	0.2680	0.1128	0.0803	0.0783	0.1304	0.0832	0.2224	0.1918	0.1708	0.1766	0.1584	0.2103	0.2039	0.1068	0.0812	0.0793	0.0971	0.0802	0.1644	0.1701	0.1656	0.1849	0.1234	0.1139	0.1823	0.1112	0.0794	0.0774	0.1123	0.0804	0.1338	0.2162	0.1264	0.1857	0.2127	0.1787	0.2309	0.1123	0.0801	0.0774	0.1283	0.0779	0.1843	0.1371	0.1258	0.1617	0.2361	0.0940	0.2320	0.1888	0.0794	0.0754	0.1411	0.0774	0.1784	0.1854	0.1654	0.1954	0.1651	0.0923	0.2406	0.1136	0.1749	0.2204	0.1739	0.1669	0.2125	0.2085	0.2099	0.1977	0.2124	0.2298	0.1409	0.2364	0.1365	0.1322	0.2130	0.1920	0.1930	0.2002	0.1283	0.1221	0.2196	0.2065	0.2165
67=06:08:45	59101	303	0.2361	0.0836	0.0816	0.1493	0.0866	0.1995	0.1369	0.1470	0.2099	0.2171	0.1486	0.2762	0.1101	0.0796	0.0777	0.1304	0.0843	0.2233	0.1920	0.1721	0.1809	0.1511	0.2066	0.2056	0.1063	0.0795	0.0791	0.1002	0.0800	0.1655	0.1736	0.1674	0.1906	0.1244	0.1177	0.1828	0.1132	0.0810	0.0784	0.1126	0.0804	0.1372	0.2201	0.1247	0.1870	0.2188	0.1822	0.2361	0.1138	0.0811	0.0772	0.1261	0.0782	0.1902	0.1399	0.1256	0.1681	0.2334	0.0944	0.2457	0.1901	0.0801	0.0764	0.1438	0.0781	0.1777	0.1910	0.1686	0.2026	0.1701	0.0936	0.2459	0.1134	0.1751	0.2207	0.1838	0.1718	0.2143	0.2171	0.2164	0.2070	0.2143	0.2403	0.1423	0.2408	0.1404	0.1341	0.2156	0.1937	0.1994	0.2065	0.1306	0.1272	0.2220	0.2148	0.2180
68=06:23:26	59982	300	0.2372	0.0955	0.0812	0.1572	0.0852	0.2078	0.1442	0.1535	0.2123	0.2310	0.1527	0.2863	0.1127	0.0801	0.0784	0.1332	0.0842	0.2332	0.1993	0.1799	0.1867	0.1575	0.2146	0.1960	0.1115	0.0812	0.0786	0.0988	0.0794	0.1736	0.1796	0.1761	0.1979	0.1277	0.1196	0.1908	0.1141	0.0809	0.0779	0.1138	0.0802	0.1423	0.2249	0.1277	0.1837	0.2329	0.1836	0.2268	0.1149	0.0819	0.0774	0.1286	0.0769	0.1953	0.1463	0.1300	0.1726	0.2413	0.0971	0.2472	0.1965	0.0794	0.0752	0.1441	0.0792	0.1885	0.1937	0.1769	0.1989	0.1796	0.0962	0.2522	0.1171	0.1747	0.2259	0.1863	0.1789	0.2196	0.2288	0.2219	0.2199	0.2155	0.2530	0.1478	0.2439	0.1434	0.1371	0.2191	0.1974	0.2065	0.2093	0.1336	0.1298	0.2202	0.2135	0.2337
69=06:38:06	60863	300	0.2448	0.0954	0.0823	0.1617	0.0847	0.2166	0.1490	0.1596	0.2250	0.2348	0.1575	0.2942	0.1182	0.0792	0.0789	0.1370	0.0840	0.2384	0.2168	0.1804	0.1978	0.1711	0.2356	0.2157	0.1139	0.0798	0.0784	0.0999	0.0815	0.1852	0.1866	0.1851	0.2038	0.1348	0.1226	0.1965	0.1172	0.0812	0.0778	0.1188	0.0812	0.1475	0.2379	0.1313	0.2164	0.2340	0.1997	0.2446	0.1188	0.0826	0.0777	0.1324	0.0765	0.2049	0.1510	0.1361	0.1783	0.2523	0.0993	0.2538	0.2046	0.0802	0.0769	0.1507	0.0790	0.1987	0.2111	0.1863	0.2169	0.1892	0.0972	0.2576	0.1259	0.1806	0.2344	0.1920	0.1898	0.2336	0.2320	0.2318	0.2257	0.2280	0.2521	0.1501	0.2598	0.1486	0.1434	0.2248	0.2086	0.2177	0.2191	0.1385	0.1330	0.2290	0.2156	0.2345
70=06:52:47	61744	300	0.2465	0.0844	0.0843	0.1613	0.0857	0.2265	0.1522	0.1602	0.2283	0.2383	0.1593	0.3013	0.1191	0.0796	0.0783	0.1393	0.0860	0.2424	0.2204	0.1884	0.2040	0.1649	0.2377	0.2173	0.1152	0.0799	0.0781	0.1033	0.0805	0.1855	0.1941	0.1885	0.2114	0.1356	0.1240	0.1987	0.1201	0.0821	0.0792	0.1175	0.0839	0.1512	0.2361	0.1306	0.2058	0.2466	0.2008	0.2514	0.1178	0.0833	0.0802	0.1313	0.0770	0.2127	0.1547	0.1334	0.1842	0.2437	0.0976	0.2585	0.2085	0.0804	0.0775	0.1525	0.0788	0.2010	0.2116	0.1892	0.2149	0.1889	0.0991	0.2662	0.1239	0.1867	0.2373	0.1953	0.1934	0.2380	0.2331	0.2365	0.2294	0.2208	0.2635	0.1551	0.2584	0.1519	0.1458	0.2266	0.2122	0.2208	0.2201	0.1411	0.1367	0.2275	0.2255	0.2396
71=07:07:28	62625	303	0.2534	0.0823	0.0898	0.1600	0.0859	0.2307	0.1526	0.1599	0.2374	0.2412	0.1613	0.3064	0.1162	0.0797	0.0775	0.1393	0.0844	0.2445	0.2196	0.1929	0.2042	0.1737	0.2414	0.2271	0.1131	0.0788	0.0774	0.1018	0.0803	0.1914	0.1979	0.1936	0.2098	0.1365	0.1273	0.2037	0.1170	0.0812	0.0776	0.1207	0.0785	0.1535	0.2422	0.1354	0.2167	0.2462	0.2090	0.2497	0.1208	0.0824	0.0777	0.1341	0.0770	0.2169	0.1548	0.1375	0.1897	0.2568	0.1004	0.2698	0.2085	0.0800	0.0758	0.1554	0.0789	0.2068	0.2140	0.1986	0.2203	0.1986	0.0983	0.2631	0.1238	0.1965	0.2526	0.2026	0.2007	0.2432	0.2413	0.2456	0.2377	0.2323	0.2610	0.1569	0.2626	0.1556	0.1494	0.2274	0.2168	0.2277	0.2291	0.1427	0.1359	0.2331	0.2220	0.2431
72=07:22:09	63505	300	0.2559	0.0830	0.0823	0.1618	0.0868	0.2351	0.1585	0.1660	0.2414	0.2405	0.1657	0.3050	0.1176	0.0793	0.0767	0.1380	0.0844	0.2484	0.2293	0.2027	0.2150	0.1778	0.2453	0.2340	0.1142	0.0796	0.0782	0.1010	0.0806	0.1956	0.2047	0.1970	0.2172	0.1430	0.1280	0.2086	0.1192	0.0810	0.0782	0.1205	0.0809	0.1592	0.2537	0.1365	0.2250	0.2430	0.2160	0.2505	0.1196	0.0804	0.0778	0.1351	0.0776	0.2213	0.1592	0.1401	0.1946	0.2540	0.1010	0.2683	0.2173	0.0788	0.0768	0.1570	0.0797	0.2126	0.2212	0.2048	0.2309	0.2014	0.1004	0.2783	0.1265	0.1977	0.2455	0.2024	0.2046	0.2482	0.2435	0.2494	0.2371	0.2340	0.2675	0.1602	0.2687	0.1598	0.1513	0.2243	0.2291	0.2331	0.2360	0.1490	0.1421	0.2286	0.2303	0.2477
73=07:36:50	64386	298	0.2670	0.0841	0.0817	0.1704	0.0870	0.2482	0.1682	0.1749	0.2460	0.2595	0.1703	0.3249	0.1239	0.0808	0.0788	0.1468	0.0846	0.2625	0.2399	0.2126	0.2284	0.1914	0.2565	0.2358	0.1221	0.0797	0.0794	0.1054	0.0819	0.2060	0.2143	0.2077	0.2272	0.1494	0.1320	0.2231	0.1222	0.0825	0.0782	0.1240	0.0806	0.1663	0.2564	0.1410	0.2323	0.2586	0.2215	0.2581	0.1242	0.0820	0.0781	0.1386	0.0779	0.2282	0.1677	0.1457	0.2014	0.2651	0.1065	0.2787	0.2276	0.0794	0.0763	0.1643	0.0787	0.2211	0.2293	0.2095	0.2320	0.2086	0.1048	0.2751	0.1303	0.2021	0.2542	0.2109	0.2159	0.2540	0.2548	0.2535	0.2503	0.2387	0.2749	0.1626	0.2709	0.1656	0.1550	0.2330	0.2254	0.2456	0.2370	0.1493	0.1456	0.2333	0.2321	0.2588
74=07:51:31	65267	300	0.2872	0.0818	0.0790	0.1651	0.0852	0.2421	0.1619	0.1726	0.2490	0.2458	0.1658	0.3232	0.1190	0.0791	0.0759	0.1400	0.0815	0.2579	0.2367	0.2042	0.2221	0.1874	0.2540	0.2524	0.1150	0.0795	0.0772	0.1021	0.0791	0.2035	0.2119	0.2048	0.2176	0.1462	0.1321	0.2225	0.1200	0.0804	0.0765	0.1229	0.0790	0.1661	0.2555	0.1401	0.2303	0.2558	0.2239	0.2584	0.1267	0.0794	0.0763	0.1385	0.0767	0.2267	0.1647	0.1446	0.2018	0.2625	0.1054	0.2824	0.2314	0.0795	0.0761	0.1634	0.0780	0.2200	0.2279	0.2145	0.2361	0.2114	0.1038	0.2890	0.1336	0.2220	0.2573	0.2111	0.2167	0.2582	0.2513	0.2524	0.2465	0.2389	0.2705	0.1650	0.2760	0.1699	0.1621	0.2305	0.2290	0.2483	0.2441	0.1538	0.1461	0.2358	0.2294	0.2552
75=08:06:11	66148	303	0.2844	0.0821	0.0814	0.1735	0.0863	0.2527	0.1707	0.1804	0.2563	0.2521	0.1724	0.3322	0.1235	0.0790	0.0779	0.1425	0.0832	0.2659	0.2424	0.2130	0.2317	0.1926	0.2595	0.2574	0.1179	0.0801	0.0781	0.1042	0.0795	0.2129	0.2245	0.2108	0.2313	0.1536	0.1355	0.2363	0.1247	0.0806	0.0778	0.1262	0.0802	0.1702	0.2658	0.1454	0.2376	0.2570	0.2294	0.2637	0.1267	0.0796	0.0770	0.1406	0.0775	0.2373	0.1728	0.1525	0.2114	0.2646	0.1074	0.2942	0.2385	0.0791	0.0758	0.1628	0.0783	0.2276	0.2349	0.2146	0.2461	0.2131	0.1063	0.2892	0.1336	0.2223	0.2674	0.2172	0.2223	0.2676	0.2633	0.2675	0.2525	0.2460	0.2828	0.1717	0.2835	0.1722	0.1713	0.2331	0.2397	0.2535	0.2514	0.1575	0.1509	0.2311	0.2367	0.2582
76=08:20:53	67029	300	0.2868	0.0836	0.0867	0.1767	0.0859	0.2636	0.1773	0.1859	0.2653	0.2679	0.1773	0.3442	0.1298	0.0804	0.0793	0.1529	0.0855	0.2721	0.2588	0.2224	0.2415	0.2025	0.2753	0.2689	0.1288	0.0801	0.0781	0.1093	0.0823	0.2228	0.2307	0.2213	0.2421	0.1607	0.1432	0.2483	0.1274	0.0830	0.0790	0.1312	0.0811	0.1777	0.2750	0.1503	0.2524	0.2723	0.2401	0.2871	0.1307	0.0856	0.0791	0.1462	0.0785	0.2448	0.1827	0.1594	0.2202	0.2693	0.1121	0.3058	0.2488	0.0808	0.0777	0.1716	0.0797	0.2351	0.2456	0.2251	0.2550	0.2284	0.1096	0.2994	0.1405	0.2260	0.2677	0.2271	0.2351	0.2739	0.2691	0.2766	0.2622	0.2512	0.2954	0.1835	0.2917	0.1808	0.1724	0.2379	0.2395	0.2604	0.2567	0.1637	0.1582	0.2412	0.2400	0.2668
77=08:35:34	67910	298	0.2852	0.0831	0.0823	0.1854	0.0857	0.2668	0.1804	0.1933	0.2648	0.2700	0.1760	0.3473	0.1304	0.0802	0.0793	0.1500	0.0834	0.2770	0.2622	0.2249	0.2432	0.2125	0.2757	0.2627	0.1293	0.0832	0.0792	0.1089	0.0802	0.2281	0.2336	0.2228	0.2409	0.1631	0.1412	0.2522	0.1316	0.0822	0.0778	0.1312	0.0811	0.1817	0.2749	0.1492	0.2510	0.2716	0.2407	0.2765	0.1309	0.0826	0.0775	0.1478	0.0777	0.2441	0.1864	0.1623	0.2220	0.2725	0.1124	0.2984	0.2565	0.0802	0.0777	0.1705	0.0795	0.2417	0.2466	0.2306	0.2493	0.2298	0.1118	0.2961	0.1417	0.2366	0.2783	0.2253	0.2358	0.2759	0.2760	0.2735	0.2720	0.2549	0.2899	0.1779	0.2959	0.1841	0.1755	0.2424	0.2412	0.2665	0.2594	0.1674	0.1579	0.2399	0.2386	0.2709
78=08:50:14	68791	300	0.2957	0.0901	0.0890	0.1808	0.0872	0.2775	0.1881	0.1976	0.2677	0.2729	0.1743	0.3521	0.1303	0.0811	0.0777	0.1501	0.0824	0.2774	0.2609	0.2286	0.2482	0.2145	0.2742	0.2738	0.1249	0.0799	0.0788	0.1067	0.0804	0.2310	0.2359	0.2301	0.2405	0.1662	0.1436	0.2539	0.1327	0.0802	0.0762	0.1284	0.0786	0.1859	0.2748	0.1513	0.2463	0.2778	0.2447	0.2717	0.1303	0.0798	0.0769	0.1459	0.0769	0.2498	0.1926	0.1663	0.2236	0.2766	0.1128	0.3015	0.2619	0.0786	0.0752	0.1724	0.0776	0.2421	0.2437	0.2313	0.2526	0.2397	0.1125	0.2964	0.1379	0.2381	0.2795	0.2235	0.2352	0.2767	0.2823	0.2745	0.2676	0.2547	0.2897	0.1821	0.2939	0.1893	0.1769	0.2402	0.2403	0.2677	0.2575	0.1733	0.1594	0.2460	0.2374	0.2639
79=09:04:55	69672	300	0.2961	0.0860	0.0854	0.1913	0.0874	0.2850	0.1981	0.2048	0.2762	0.2808	0.1804	0.3677	0.1346	0.0812	0.0792	0.1552	0.0840	0.2852	0.2674	0.2375	0.2522	0.2216	0.2846	0.2814	0.1268	0.0820	0.0800	0.1134	0.0825	0.2380	0.2487	0.2374	0.2532	0.1732	0.1472	0.2712	0.1375	0.0821	0.0778	0.1327	0.0808	0.1928	0.2795	0.1563	0.2549	0.2807	0.2510	0.2810	0.1301	0.0836	0.0801	0.1524	0.0787	0.2601	0.2068	0.1705	0.2341	0.2793	0.1167	0.3150	0.2642	0.0806	0.0773	0.1776	0.0782	0.2524	0.2515	0.2407	0.2559	0.2439	0.1148	0.3013	0.1417	0.2474	0.2904	0.2331	0.2496	0.2888	0.2967	0.2870	0.2819	0.2596	0.2983	0.1900	0.3065	0.1975	0.1860	0.2461	0.2504	0.2786	0.2638	0.1785	0.1653	0.2473	0.2407	0.2729
80=09:19:36	70553	298	0.3099	0.0937	0.0854	0.1827	0.0848	0.2847	0.1965	0.2079	0.2827	0.2797	0.1801	0.3513	0.1341	0.0787	0.0767	0.1520	0.0838	0.2867	0.2726	0.2448	0.2570	0.2214	0.2851	0.2812	0.1327	0.0789	0.0774	0.1103	0.0802	0.2355	0.2492	0.2376	0.2618	0.1785	0.1519	0.2678	0.1386	0.0799	0.0782	0.1357	0.0813	0.1997	0.2881	0.1634	0.2568	0.2948	0.2556	0.2863	0.1408	0.0806	0.0770	0.1507	0.0773	0.2573	0.2041	0.1747	0.2422	0.2716	0.1156	0.3195	0.2711	0.0800	0.0764	0.1806	0.0792	0.2554	0.2611	0.2491	0.2693	0.2440	0.1146	0.3153	0.1500	0.2491	0.2843	0.2416	0.2509	0.2874	0.2890	0.2893	0.2812	0.2630	0.3124	0.1980	0.3036	0.2055	0.1927	0.2405	0.2544	0.2836	0.2725	0.1874	0.1740	0.2431	0.2503	0.2863
81=09:34:17	71433	300	0.3156	0.0824	0.0793	0.1918	0.0846	0.2897	0.2014	0.2132	0.2795	0.2876	0.1808	0.3655	0.1358	0.0788	0.0764	0.1565	0.0836	0.2917	0.2771	0.2465	0.2612	0.2359	0.2913	0.2915	0.1375	0.0791	0.0766	0.1101	0.0788	0.2409	0.2556	0.2404	0.2526	0.1804	0.1520	0.2740	0.1394	0.0799	0.0772	0.1340	0.0787	0.2022	0.2889	0.1604	0.2579	0.2927	0.2595	0.2880	0.1416	0.0815	0.0751	0.1499	0.0756	0.2581	0.2056	0.1776	0.2409	0.2811	0.1165	0.3190	0.2770	0.0782	0.0749	0.1819	0.0783	0.2592	0.2578	0.2497	0.2588	0.2498	0.1157	0.3120	0.1523	0.2572	0.2920	0.2370	0.2563	0.2908	0.2918	0.2871	0.2859	0.2590	0.3076	0.1959	0.3084	0.2076	0.1919	0.2443	0.2526	0.2868	0.2714	0.1864	0.1730	0.2447	0.2455	0.2843
82=09:48:58	72314	300	0.3274	0.0847	0.0829	0.1911	0.0865	0.2972	0.2108	0.2183	0.2957	0.2848	0.1838	0.3773	0.1405	0.0799	0.0781	0.1615	0.0858	0.2915	0.2824	0.2557	0.2641	0.2294	0.2911	0.3056	0.1343	0.0805	0.0782	0.1161	0.0811	0.2431	0.2680	0.2437	0.2663	0.1851	0.1584	0.2818	0.1421	0.0814	0.0780	0.1377	0.0813	0.2132	0.2960	0.1627	0.2680	0.2998	0.2633	0.2960	0.1451	0.0824	0.0780	0.1560	0.0777	0.2729	0.2159	0.1786	0.2580	0.2749	0.1210	0.3271	0.2861	0.0795	0.0763	0.1865	0.0787	0.2625	0.2668	0.2507	0.2773	0.2501	0.1204	0.3257	0.1534	0.2639	0.2974	0.2491	0.2600	0.2981	0.2960	0.3005	0.2952	0.2562	0.3282	0.2059	0.3115	0.2171	0.1980	0.2438	0.2639	0.2865	0.2784	0.1907	0.1841	0.2347	0.2622	0.2925
83=10:03:38	73195	300	0.3467	0.0821	0.0804	0.1973	0.0856	0.2931	0.2104	0.2219	0.2864	0.2862	0.1821	0.3705	0.1406	0.0780	0.0769	0.1557	0.0832	0.2898	0.2796	0.2462	0.2725	0.2221	0.2932	0.3024	0.1383	0.0853	0.0799	0.1152	0.0785	0.2500	0.2671	0.2474	0.2600	0.1894	0.1555	0.2880	0.1448	0.0806	0.0772	0.1387	0.0798	0.2148	0.2953	0.1654	0.2660	0.2954	0.2628	0.2878	0.1492	0.0815	0.0776	0.1576	0.0769	0.2713	0.2226	0.1884	0.2580	0.2799	0.1202	0.3222	0.2908	0.0802	0.0768	0.1881	0.0786	0.2682	0.2675	0.2600	0.2756	0.2567	0.1211	0.3196	0.1538	0.2836	0.3145	0.2517	0.2680	0.3046	0.3052	0.3009	0.2993	0.2677	0.3211	0.2130	0.3170	0.2244	0.2075	0.2482	0.2619	0.3000	0.2841	0.2008	0.1896	0.2448	0.2532	0.2886
84=10:18:19	74076	300	0.3321	0.0843	0.0828	0.1954	0.0845	0.3013	0.2206	0.2331	0.2953	0.2953	0.1852	0.3732	0.1496	0.0806	0.0784	0.1652	0.0853	0.3022	0.2939	0.2655	0.2722	0.2430	0.3095	0.3046	0.1470	0.0795	0.0777	0.1165	0.0815	0.2538	0.2681	0.2483	0.2673	0.1987	0.1608	0.2847	0.1481	0.0817	0.0775	0.1424	0.0823	0.2253	0.2987	0.1722	0.2719	0.3116	0.2710	0.2932	0.1537	0.0832	0.0775	0.1568	0.0772	0.2689	0.2278	0.1918	0.2615	0.2780	0.1262	0.3217	0.2983	0.0804	0.0786	0.1935	0.0785	0.2753	0.2731	0.2669	0.2746	0.2677	0.1260	0.3249	0.1684	0.2696	0.2995	0.2490	0.2700	0.3026	0.3027	0.2996	0.3076	0.2638	0.3302	0.2159	0.3210	0.2276	0.2073	0.2468	0.2657	0.3025	0.2836	0.2053	0.1951	0.2418	0.2580	0.3034
85=10:33:00	74957	298	0.3379	0.0870	0.1006	0.2029	0.0878	0.3124	0.2298	0.2411	0.3053	0.2962	0.1907	0.3883	0.1503	0.0815	0.0775	0.1658	0.0861	0.3069	0.2971	0.2727	0.2803	0.2517	0.3074	0.3172	0.1465	0.0811	0.0798	0.1199	0.0813	0.2615	0.2822	0.2614	0.2775	0.2107	0.1701	0.3080	0.1548	0.0815	0.0831	0.1458	0.0814	0.2340	0.3012	0.1769	0.2828	0.3089	0.2803	0.2983	0.1496	0.0815	0.0846	0.1661	0.0776	0.2856	0.2417	0.2045	0.2699	0.2877	0.1313	0.3334	0.2996	0.0801	0.0771	0.1973	0.0806	0.2818	0.2782	0.2730	0.2854	0.2707	0.1268	0.3319	0.1632	0.2877	0.3104	0.2537	0.2799	0.3116	0.3119	0.3147	0.3115	0.2695	0.3304	0.2309	0.3161	0.2339	0.2138	0.2476	0.2714	0.3049	0.2913	0.2182	0.1962	0.2476	0.2646	0.3052
86=10:47:41	75838	300	0.3423	0.0840	0.0902	0.2110	0.0887	0.3215	0.2351	0.2409	0.3054	0.2977	0.1954	0.3872	0.1493	0.0813	0.0769	0.1694	0.0840	0.3042	0.2982	0.2728	0.2928	0.2451	0.3149	0.3480	0.1440	0.0798	0.0793	0.1238	0.0819	0.2630	0.2811	0.2676	0.2781	0.2064	0.1667	0.3075	0.1542	0.0831	0.0775	0.1447	0.0792	0.2340	0.3109	0.1756	0.2900	0.3021	0.2881	0.3095	0.1546	0.0834	0.0770	0.1647	0.0775	0.2917	0.2378	0.2066	0.2667	0.2914	0.1308	0.3422	0.3113	0.0792	0.0755	0.1980	0.0784	0.2764	0.2799	0.2717	0.2902	0.2635	0.1268	0.3342	0.1597	0.2830	0.3147	0.2650	0.2828	0.3137	0.3119	0.3185	0.2978	0.2762	0.3170	0.2270	0.3249	0.2377	0.2164	0.2462	0.2707	0.3078	0.2948	0.2120	0.1960	0.2555	0.2463	0.3012
87=11:02:22	76718	300	0.3459	0.0847	0.0818	0.2079	0.0859	0.3153	0.2357	0.2481	0.3098	0.2911	0.1987	0.3876	0.1572	0.0813	0.0787	0.1683	0.0837	0.3090	0.3060	0.2704	0.2949	0.2484	0.3184	0.3778	0.1512	0.0820	0.0786	0.1224	0.0810	0.2662	0.2828	0.2615	0.2768	0.2134	0.1729	0.3188	0.1610	0.0813	0.0775	0.1464	0.0804	0.2393	0.3190	0.1792	0.2958	0.3052	0.2889	0.3159	0.1577	0.0830	0.0798	0.1709	0.0778	0.2896	0.2373	0.2107	0.2718	0.2858	0.1341	0.3475	0.3158	0.0809	0.0777	0.1995	0.0792	0.2813	0.2889	0.2755	0.2974	0.2704	0.1298	0.3492	0.1721	0.3006	0.3206	0.2625	0.2856	0.3173	0.3107	0.3193	0.3043	0.2770	0.3311	0.2425	0.3382	0.2450	0.2249	0.2488	0.2824	0.3084	0.2983	0.2250	0.2008	0.2472	0.2621	0.3095
88=11:17:03	77599	300	0.3723	0.0834	0.0812	0.2154	0.0857	0.3248	0.2488	0.2571	0.3201	0.3109	0.1966	0.3898	0.1611	0.0802	0.0781	0.1733	0.0859	0.3184	0.3216	0.2794	0.2999	0.2606	0.3231	0.3498	0.1612	0.0789	0.0782	0.1255	0.0799	0.2710	0.2890	0.2719	0.2916	0.2238	0.1732	0.3212	0.1601	0.0799	0.0781	0.1516	0.0811	0.2480	0.3203	0.1838	0.2926	0.3198	0.2880	0.3294	0.1673	0.0806	0.0768	0.1721	0.0771	0.2897	0.2493	0.2195	0.2841	0.2859	0.1365	0.3518	0.3183	0.0789	0.0755	0.2056	0.0785	0.2924	0.2907	0.2822	0.3002	0.2778	0.1329	0.3560	0.1764	0.2985	0.3219	0.2753	0.2906	0.3238	0.3185	0.3214	0.3152	0.2764	0.3409	0.2502	0.3313	0.2491	0.2279	0.2515	0.2805	0.3169	0.2995	0.2299	0.2094	0.2410	0.2749	0.3217
89=11:31:44	78480	300	0.3393	0.0833	0.0794	0.2107	0.0878	0.3226	0.2457	0.2495	0.3173	0.3003	0.1984	0.3838	0.1635	0.0781	0.0777	0.1746	0.0856	0.3134	0.3099	0.2752	0.2977	0.2646	0.3208	0.3463	0.1601	0.0782	0.0775	0.1229	0.0800	0.2692	0.2917	0.2670	0.2878	0.2178	0.1728	0.3237	0.1630	0.0809	0.0777	0.1502	0.0797	0.2450	0.3192	0.1868	0.2996	0.3139	0.2925	0.3161	0.1587	0.0824	0.0773	0.1720	0.0770	0.2921	0.2494	0.2193	0.2773	0.2844	0.1365	0.3471	0.3247	0.0798	0.0752	0.2033	0.0787	0.2906	0.2911	0.2757	0.3120	0.2712	0.1361	0.3452	0.1834	0.2944	0.3131	0.2628	0.2902	0.3267	0.3115	0.3265	0.3106	0.2791	0.3329	0.2495	0.3341	0.2518	0.2305	0.2510	0.2853	0.3146	0.3039	0.2373	0.2134	0.2429	0.2762	0.3142
90=11:46:24	79361	298	0.3530	0.0833	0.0812	0.2272	0.0866	0.3226	0.2514	0.2539	0.3237	0.3025	0.2018	0.3825	0.1669	0.0787	0.0783	0.1776	0.0855	0.3201	0.3167	0.2760	0.3054	0.2606	0.3295	0.3699	0.1610	0.0807	0.0778	0.1238	0.0812	0.2822	0.2980	0.2696	0.2947	0.2246	0.1774	0.3363	0.1662	0.0807	0.0772	0.1530	0.0806	0.2501	0.3229	0.1837	0.3032	0.3117	0.2930	0.3346	0.1634	0.0830	0.0828	0.1829	0.0765	0.2966	0.2537	0.2277	0.2854	0.2799	0.1403	0.3569	0.3227	0.0776	0.0748	0.2057	0.0776	0.2902	0.2928	0.2770	0.3121	0.2680	0.1399	0.3510	0.1856	0.3133	0.3246	0.2736	0.3015	0.3325	0.3213	0.3274	0.3076	0.2793	0.3415	0.2579	0.3336	0.2538	0.2345	0.2496	0.2851	0.3159	0.3028	0.2338	0.2182	0.2438	0.2732	0.3158
91=12:01:01	80238	298	0.3746	0.0843	0.0819	0.2213	0.0861	0.3423	0.2606	0.2678	0.3331	0.3153	0.2049	0.4136	0.1726	0.0806	0.0781	0.1846	0.0860	0.3231	0.3220	0.2926	0.3110	0.2772	0.3268	0.3585	0.1630	0.0803	0.0796	0.1302	0.0827	0.2851	0.3095	0.2865	0.2974	0.2401	0.1855	0.3442	0.1729	0.0820	0.0796	0.1569	0.0813	0.2634	0.3328	0.1955	0.3086	0.3316	0.3000	0.3166	0.1730	0.0820	0.0784	0.1846	0.0784	0.3072	0.2658	0.2375	0.3000	0.2988	0.1495	0.3752	0.3407	0.0809	0.0770	0.2141	0.0789	0.3020	0.3048	0.2929	0.3131	0.2927	0.1423	0.3572	0.1904	0.3144	0.3410	0.2830	0.3053	0.3397	0.3336	0.3414	0.3322	0.2854	0.3570	0.2764	0.3426	0.2655	0.2417	0.2549	0.2905	0.3284	0.3096	0.2491	0.2218	0.2532	0.2753	0.3189
