# Supplementary material for: Computationally Driven, Quantitative Experiments Discover Genes Required for Mitochondrial Biogenesis
Source: PLoS Genet. 2009 Mar 20;5(3):e1000407. doi: 10.1371/journal.pgen.1000407 (PMC2648979; doi:10.1371/journal.pgen.1000407)
Supplement: Dataset S1 — Raw respiratory growth data. A zip file containing 48 tab-delimited text files containing the raw data from the Tecan GENios reader. Additionally, a readme text file and plate key is contained in the zip file. The plate key uses our internal reference id for each mutant (internal reference id is matched with common and systematic gene names in Table S2). Raw optical density measurements from Tecan GENios plate incubator and reader. Wells are numbered in increasing order from upper left to lower right and can be converted to our internal identifiers using the included key (complete plate key). Not all original plates were assayed for growth curves, and there are two replicates of plate 20. (1.82 MB ZIP) [file pgen.1000407.s012.zip › mitochondria_table_s7/p03_glu.txt]

[config file info]
last_write=07:05:01_13:46:15
last write=07:05:02_12:02:33
[Run_Parameters]
Instrument=Tecan_22
Ini_Names=Read_Reps,Delid,Save_Data_File,Start_Time_Now
barcode_drug_plate=201401
user=mcostanzo
Plate_Size=96
Plate_Type=GRE96ft.pdf
Samples_to_Run=6
Overlay_Size=48
Drug_Plate=none
Plate_Quarter=none
run_ID=none
run_plate_repeat=1
Read_Reps=95
Read_Modes=Absorbance
Read_Flor_Every=2
Max_Delta_OD=0.500000
Well_By_Row_Col=none
Reorder_Map=Order_Strings_Not,0
Tip_Vol=200
OD_to_Innoc=0.100,0.100,0.380,0.380,0.380,0.380,0.760,0.760,0.100,0.100,0.380,0.380,0.380,0.380,0.760,0.760,0.100,0.100,0.380,0.380,0.380,0.380,0.760,0.760,0.100,0.100,0.380,0.380,0.380,0.380,0.760,0.760,0.100,0.100,0.380,0.380,0.380,0.380,0.760,0.760,0.100,0.100,0.380,0.380,0.380,0.380,0.760,0.760
Absorption_Max=.3
OD_to_Save=0.100,0.100,0.380,0.380,0.380,0.380,0.760,0.760,0.100,0.100,0.380,0.380,0.380,0.380,0.760,0.760,0.100,0.100,0.380,0.380,0.380,0.380,0.760,0.760,0.100,0.100,0.380,0.380,0.380,0.380,0.760,0.760,0.100,0.100,0.380,0.380,0.380,0.380,0.760,0.760,0.100,0.100,0.380,0.380,0.380,0.380,0.760,0.760
OD_to_Dilute=0.100
Save_Sample_Vol=180
Save_Sample_Reps=2
Innoc_Vol=184,184,46,46,46,46,0,0,184,184,46,46,46,46,0,0,184,184,46,46,46,46,0,0,184,184,46,46,46,46,0,0,184,184,46,46,46,46,0,0,184,184,46,46,46,46,0,0
Dilute_Vol=23,23,23,23,23,23,23,23,23,23,23,23,23,23,23,23,23,23,23,23,23,23,23,23,23,23,23,23,23,23,23,23,23,23,23,23,23,23,23,23,23,23,23,23,23,23,23,23
Save_Vol=800,800,800,800,800,800,800,800,800,800,800,800,800,800,800,800,800,800,800,800,800,800,800,800,800,800,800,800,800,800,800,800,800,800,800,800,800,800,800,800,800,800,800,800,800,800,800,800
Reference_Vol=100,100,100,100,100,100,100,100,100,100,100,100,100,100,100,100,100,100,100,100,100,100,100,100,100,100,100,100,100,100,100,100,100,100,100,100,100,100,100,100,100,100,100,100,100,100,100,100,100,100,100,100,100,100,100,100,100,100,100,100,100,100,100,100,100,100,100,100,100,100,100,100,100,100,100,100,100,100,100,100,100,100,100,100,100,100,100,100,100,100,100,100,100,100,100,100
Read_to_Innoc=20,20,20,20,20,20,20,20,20,20,20,20,20,20,20,20,20,20,20,20,20,20,20,20,20,20,20,20,20,20,20,20,20,20,20,20,20,20,20,20,20,20,20,20,20,20,20,20
Read_to_Dilute=26,26,26,26,26,26,26,26,26,26,26,26,26,26,26,26,26,26,26,26,26,26,26,26,26,26,26,26,26,26,26,26,26,26,26,26,26,26,26,26,26,26,26,26,26,26,26,26
Read_to_Save=20,20,20,20,20,20,20,20,20,20,20,20,20,20,20,20,20,20,20,20,20,20,20,20,20,20,20,20,20,20,20,20,20,20,20,20,20,20,20,20,20,20,20,20,20,20,20,20
Innoc_Target_Map=1,2,3,4,5,6,7,8,9,10,11,12,13,14,15,16,17,18,19,20,21,22,23,24,25,26,27,28,29,30,31,32,33,34,35,36,37,38,39,40,41,42,43,44,45,46,47,48
Pipet_Trigger=OD_Save_Innoc
Pipet_Volume_Adj=Con_OD_Save
Delid=no
Pre_Init=yes
Talk_To_ProMax=no
Time_Out_Time=1050
Wait_While_Busy=yes
Idle_Time=2
Screen_Run_Type=pre_screen_1
Spect_Protocol=15m
Spec_Run_File=GG_PB_Voyage.pda
Spec_Assay_File=""
Save_Data_File=01_05_07_mito3_glu_ps1_A_96_T_22.txt
Working_Dir=C%3A\\Users\\Growth_Data
Run_Control_Dir=C%3A\\Users\\Yeast_Run_Files
Tracking_Dir=""
Track_File=201401_data_track.txt
Save_Run_Data_Flag=yes
Set_Incubator_Temp=30.0
Base_Line_Flag=atstart_minimum
Pipet_Cycles_Before_Save=20
Time_Point_Save=wellmap
Innoc_Direction=down
Wells_In_Use=111111111111111111111111111111111111111111111111
Save_Sample_Map=111111001111110011111100111111001111110011111100
Sections_to_Run=0
Rows_per_Section=8
Start_Sections_Row=1
MultiProbe_Run_File=""
Multiprobe_Run_Dialogue=yes
Comments=no%20comment
Target_Temp=300
Temp_Control=On
Delta_Temp=10
ReadMode=Absorbance,Bottom
ExcitationFilter=340,340
EmissionFilter=535,465
MeasurementFilter=595
ReadsPerWellNumber=1,1
ShakeDuration=800,0
GainMode=Manual
PdfName=GRE96ft.pdf
Gain=50
Add_Drug_Map=1,1,1,1,1,1,1,1,1,1,1,1,1,1,1,1,1,1,1,1,1,1,1,1,1,1,1,1,1,1,1,1,1,1,1,1,1,1,1,1,1,1,1,1,1,1,1,1
Add_Drug_Vol=7,7,7,7,7,7,7,7,7,7,7,7,7,7,7,7,7,7,7,7,7,7,7,7,7,7,7,7,7,7,7,7,7,7,7,7,7,7,7,7,7,7,7,7,7,7,7,7
Innoc_Map=111011101110111011101110111011101110111011101110111011101110111011101110111011101110111011101110
Dilute_Map=111111111111111111111111111111111111111111111111111111111111111111111111111111111111111111111111
data_file_name=iS_1_48.txt
barcode=""
Hit_Call_Threshold=1.000000
Reference_Well=A01
WT_Ref_Well=0
Project_Name=YKO_Lib
Pipet_Gens_Point=5.00,10.00,15.00,20.00,5.00,10.00,15.00,20.00,5.00,10.00,15.00,20.00,5.00,10.00,15.00,20.00,5.00,10.00,15.00,20.00,5.00,10.00,15.00,20.00,5.00,10.00,15.00,20.00,5.00,10.00,15.00,20.00,5.00,10.00,15.00,20.00,5.00,10.00,15.00,20.00,5.00,10.00,15.00,20.00,5.00,10.00,15.00,20.00,
Shake_Divisor=1
data_handling=file_&_DB_&_auto_analysis
time_frm_freezer=-1.00
gens_frm_freezer=-1.00
Well_Vol=100
Parent_ID=""
Units=%
Quarter=A
media_name=mm
Save_Mode=one_to_one
Consolidate_Save_Map=1,2,3,4,5,6,7,8,9,10,11,12,13,14,15,16,17,18,19,20,21,22,23,24,25,26,27,28,29,30,31,32,33,34,35,36,37,38,39,40,41,42,43,44,45,46,47,48
Add_Drug_at_Start_Map=000000000000000000000000000000000000000000000000000
Add_Drug_Labware=add_drug_48
Max_Dynam_OD_Change=0.05
Reads_After_Pipet=1
Ref_Type=single_ref
Read_to_Add_Drug_at_Start=0
Send_Email_at_Pipet=no_email
Strain_Name=""
Media=ypd
drug_vol=2.00
Drug_Name=""
Drug_Conc=2
Innoc_Conc=""
Strain_Plate=none
ShakeIntensity=High
ShakeMode=Orbital
NumberOfFlashes=1
PartOfPlate=0
MovePlateOutAfterMeasurement=0
IntegrationLagTime=0
IntegrationTime=100
DelayMoveFlashFluorescence=0
[Drug_Data]
Drug_Plate=none
Strain_Plate=none
Media=mm
Drug_Name=nd,nd,nd,nd,nd,nd,nd,nd,nd,nd,nd,nd,nd,nd,nd,nd,nd,nd,nd,nd,nd,nd,nd,nd,nd,nd,nd,nd,nd,nd,nd,nd,nd,nd,nd,nd,nd,nd,nd,nd,nd,nd,nd,nd,nd,nd,nd,nd,nd,nd,nd,nd,nd,nd,nd,nd,nd,nd,nd,nd,nd,nd,nd,nd,nd,nd,nd,nd,nd,nd,nd,nd,nd,nd,nd,nd,nd,nd,nd,nd,nd,nd,nd,nd,nd,nd,nd,nd,nd,nd,nd,nd,nd,nd,nd,nd
Strain_Name=ud
Drug_Conc=""
Innoc_Conc=0.06250,0.06250,0.06250,0.06250,0.06250,0.06250,0.06250,0.06250,0.06250,0.06250,0.06250,0.06250,0.06250,0.06250,0.06250,0.06250,0.06250,0.06250,0.06250,0.06250,0.06250,0.06250,0.06250,0.06250,0.06250,0.06250,0.06250,0.06250,0.06250,0.06250,0.06250,0.06250,0.06250,0.06250,0.06250,0.06250,0.06250,0.06250,0.06250,0.06250,0.06250,0.06250,0.06250,0.06250,0.06250,0.06250,0.06250,0.06250,0.06250,0.06250,0.06250,0.06250,0.06250,0.06250,0.06250,0.06250,0.06250,0.06250,0.06250,0.06250,0.06250,0.06250,0.06250,0.06250,0.06250,0.06250,0.06250,0.06250,0.06250,0.06250,0.06250,0.06250,0.06250,0.06250,0.06250,0.06250,0.06250,0.06250,0.06250,0.06250,0.06250,0.06250,0.06250,0.06250,0.06250,0.06250,0.06250,0.06250,0.06250,0.06250,0.06250,0.06250,0.06250,0.06250,0.06250,0.06250
Run_ID=none
Plate_Quarter=A
Units=%,%,%,%,%,%,%,%,%,%,%,%,%,%,%,%,%,%,%,%,%,%,%,%,%,%,%,%,%,%,%,%,%,%,%,%,%,%,%,%,%,%,%,%,%,%,%,%,%,%,%,%,%,%,%,%,%,%,%,%,%,%,%,%,%,%,%,%,%,%,%,%,%,%,%,%,%,%,%,%,%,%,%,%,%,%,%,%,%,%,%,%,%,%,%,%
Parent_ID=""
Project_Name=YKO_Lib
Strain_Backgrnd=0,0,0,0,0,0,0,0,0,0,0,0,0,0,0,0,0,0,0,0,0,0,0,0,0,0,0,0,0,0,0,0,0,0,0,0,0,0,0,0,0,0,0,0,0,0,0,0,0,0,0,0,0,0,0,0,0,0,0,0,0,0,0,0,0,0,0,0,0,0,0,0,0,0,0,0,0,0,0,0,0,0,0,0,0,0,0,0,0,0,0,0,0,0,0,0
Well_Vol=100,100,100,100,100,100,100,100,100,100,100,100,100,100,100,100,100,100,100,100,100,100,100,100,100,100,100,100,100,100,100,100,100,100,100,100,100,100,100,100,100,100,100,100,100,100,100,100,100,100,100,100,100,100,100,100,100,100,100,100,100,100,100,100,100,100,100,100,100,100,100,100,100,100,100,100,100,100,100,100,100,100,100,100,100,100,100,100,100,100,100,100,100,100,100,100
time_frm_freezer=-1.00
gens_frm_freezer=-1.00
user=mcostanzo
Strain_Pool=ud,ud,ud,ud,ud,ud,ud,ud,ud,ud,ud,ud,ud,ud,ud,ud,ud,ud,ud,ud,ud,ud,ud,ud,ud,ud,ud,ud,ud,ud,ud,ud,ud,ud,ud,ud,ud,ud,ud,ud,ud,ud,ud,ud,ud,ud,ud,ud,ud,ud,ud,ud,ud,ud,ud,ud,ud,ud,ud,ud,ud,ud,ud,ud,ud,ud,ud,ud,ud,ud,ud,ud,ud,ud,ud,ud,ud,ud,ud,ud,ud,ud,ud,ud,ud,ud,ud,ud,ud,ud,ud,ud,ud,ud,ud,ud
Well_Alias=A01,A02,A03,A04,A05,A06,A07,A08,A09,A10,A11,A12,B01,B02,B03,B04,B05,B06,B07,B08,B09,B10,B11,B12,C01,C02,C03,C04,C05,C06,C07,C08,C09,C10,C11,C12,D01,D02,D03,D04,D05,D06,D07,D08,D09,D10,D11,D12,E01,E02,E03,E04,E05,E06,E07,E08,E09,E10,E11,E12,F01,F02,F03,F04,F05,F06,F07,F08,F09,F10,F11,F12,G01,G02,G03,G04,G05,G06,G07,G08,G09,G10,G11,G12,H01,H02,H03,H04,H05,H06,H07,H08,H09,H10,H11,H12
Well_Pos=1,2,3,4,5,6,7,8,9,10,11,12,13,14,15,16,17,18,19,20,21,22,23,24,25,26,27,28,29,30,31,32,33,34,35,36,37,38,39,40,41,42,43,44,45,46,47,48,49,50,51,52,53,54,55,56,57,58,59,60,61,62,63,64,65,66,67,68,69,70,71,72,73,74,75,76,77,78,79,80,81,82,83,84,85,86,87,88,89,90,91,92,93,94,95,96
position=A01,A02,A03,A04,A05,A06,A07,A08,A09,A10,A11,A12,B01,B02,B03,B04,B05,B06,B07,B08,B09,B10,B11,B12,C01,C02,C03,C04,C05,C06,C07,C08,C09,C10,C11,C12,D01,D02,D03,D04,D05,D06,D07,D08,D09,D10,D11,D12,E01,E02,E03,E04,E05,E06,E07,E08,E09,E10,E11,E12,F01,F02,F03,F04,F05,F06,F07,F08,F09,F10,F11,F12,G01,G02,G03,G04,G05,G06,G07,G08,G09,G10,G11,G12,H01,H02,H03,H04,H05,H06,H07,H08,H09,H10,H11,H12
[Runtime_State]
Instrument=Tecan_22
Start_Time_Now=3.2608971818E+9
Reads_Completed=91
Innoc_Direction=down
Wells_In_Use=111111111111111111111111111111111111111111111111111111111111111111111111111111111111111111111111
Innoc_Map=111111111111111111111111111111111111111111111111111111111111111111111111111111111111000000000000
Dilute_Map=111111111111111111111111111111111111111111111111111111111111111111111111111111111111111111111111
Save_Sample_Map=000000000000000000000000000000000000000000000000010000000100000001000000010000000100000001000000
Current_OD=1.022,0.913,0.886,0.973,0.828,0.995,0.885,0.876,0.806,0.901,0.784,0.994,0.979,1.018,0.873,1.033,0.841,0.840,0.867,0.849,0.953,0.975,0.858,1.010,0.848,0.873,0.983,0.844,0.990,0.994,0.855,1.002,0.935,0.761,0.787,0.842,0.865,1.006,0.981,0.821,0.945,0.793,0.923,0.860,0.767,0.944,0.827,0.828,1.025,0.866,0.823,0.964,0.855,0.915,0.884,1.027,0.773,0.838,0.966,0.825,0.955,0.835,1.008,0.827,0.786,0.962,0.949,0.961,0.977,0.972,0.959,0.946,0.881,0.991,1.020,0.862,0.879,0.831,0.827,0.987,0.991,0.777,0.907,0.922,0.893,1.042,1.061,0.841,0.758,0.946,1.029,0.924,0.811,0.952,0.976,0.789
Bckgrnd_OD=0.136,0.095,0.097,0.097,0.089,0.090,0.095,0.086,0.089,0.082,0.086,0.100,0.096,0.088,0.088,0.088,0.085,0.097,0.082,0.085,0.092,0.084,0.086,0.118,0.101,0.087,0.091,0.094,0.085,0.083,0.085,0.095,0.083,0.078,0.084,0.086,0.092,0.085,0.086,0.083,0.080,0.076,0.088,0.083,0.079,0.079,0.078,0.105,0.092,0.079,0.081,0.085,0.080,0.083,0.081,0.082,0.081,0.073,0.079,0.080,0.101,0.076,0.087,0.078,0.077,0.082,0.081,0.092,0.081,0.083,0.097,0.118,0.105,0.089,0.090,0.083,0.080,0.082,0.080,0.086,0.083,0.078,0.096,0.090,0.095,0.097,0.094,0.084,0.078,0.091,0.099,0.102,0.087,0.102,0.098,0.115
Mapped=111111111111111111111111111111111111111011111100111111111111111111111111111111111111111111111111
Pipet_Completed=000000000000000000000000000000000000000000000000000000000000000000000000000000000000000000000000
Innoc_Completed=0,0,0,0,0,0,0,0,0,0,0,0,0,0,0,0,0,0,0,0,0,0,0,0,0,0,0,0,0,0,0,0,0,0,0,0,0,0,0,0,0,0,0,0,0,0,0,0,0,0,0,0,0,0,0,0,0,0,0,0,0,0,0,0,0,0,0,0,0,0,0,0,0,0,0,0,0,0,0,0,0,0,0,0,0,0,0,0,0,0,0,0,0,0,0,0
Save_Completed=0,0,0,0,0,0,0,0,0,0,0,0,0,0,0,0,0,0,0,0,0,0,0,0,0,0,0,0,0,0,0,0,0,0,0,0,0,0,0,0,0,0,0,0,0,0,0,0,0,0,0,0,0,0,0,0,0,0,0,0,0,0,0,0,0,0,0,0,0,0,0,0,0,0,0,0,0,0,0,0,0,0,0,0,0,0,0,0,0,0,0,0,0,0,0,0
Pipeted_At=0,0,0,0,0,0,0,0,0,0,0,0,0,0,0,0,0,0,0,0,0,0,0,0,0,0,0,0,0,0,0,0,0,0,0,0,0,0,0,0,0,0,0,0,0,0,0,0,0,0,0,0,0,0,0,0,0,0,0,0,0,0,0,0,0,0,0,0,0,0,0,0,0,0,0,0,0,0,0,0,0,0,0,0,0,0,0,0,0,0,0,0,0,0,0,0
Pipeted_OD=0,0,0,0,0,0,0,0,0,0,0,0,0,0,0,0,0,0,0,0,0,0,0,0,0,0,0,0,0,0,0,0,0,0,0,0,0,0,0,0,0,0,0,0,0,0,0,0,0,0,0,0,0,0,0,0,0,0,0,0,0,0,0,0,0,0,0,0,0,0,0,0,0,0,0,0,0,0,0,0,0,0,0,0,0,0,0,0,0,0,0,0,0,0,0,0
Dilutes_Completed=0,0,0,0,0,0,0,0,0,0,0,0,0,0,0,0,0,0,0,0,0,0,0,0,0,0,0,0,0,0,0,0,0,0,0,0,0,0,0,0,0,0,0,0,0,0,0,0,0,0,0,0,0,0,0,0,0,0,0,0,0,0,0,0,0,0,0,0,0,0,0,0,0,0,0,0,0,0,0,0,0,0,0,0,0,0,0,0,0,0,0,0,0,0,0,0
Time_At_Innoc=0,0,0,0,0,0,0,0,0,0,0,0,0,0,0,0,0,0,0,0,0,0,0,0,0,0,0,0,0,0,0,0,0,0,0,0,0,0,0,0,0,0,0,0,0,0,0,0,0,0,0,0,0,0,0,0,0,0,0,0,0,0,0,0,0,0,0,0,0,0,0,0,0,0,0,0,0,0,0,0,0,0,0,0,0,0,0,0,0,0,0,0,0,0,0,0
Time_At_Save=0,0,0,0,0,0,0,0,0,0,0,0,0,0,0,0,0,0,0,0,0,0,0,0,0,0,0,0,0,0,0,0,0,0,0,0,0,0,0,0,0,0,0,0,0,0,0,0,0,0,0,0,0,0,0,0,0,0,0,0,0,0,0,0,0,0,0,0,0,0,0,0,0,0,0,0,0,0,0,0,0,0,0,0,0,0,0,0,0,0,0,0,0,0,0,0
Time_At_Dilute=0,0,0,0,0,0,0,0,0,0,0,0,0,0,0,0,0,0,0,0,0,0,0,0,0,0,0,0,0,0,0,0,0,0,0,0,0,0,0,0,0,0,0,0,0,0,0,0,0,0,0,0,0,0,0,0,0,0,0,0,0,0,0,0,0,0,0,0,0,0,0,0,0,0,0,0,0,0,0,0,0,0,0,0,0,0,0,0,0,0,0,0,0,0,0,0
Previous_OD=1.022,0.913,0.886,0.973,0.828,0.995,0.885,0.876,0.806,0.901,0.784,0.994,0.979,1.018,0.873,1.033,0.841,0.840,0.867,0.849,0.953,0.975,0.858,1.010,0.848,0.873,0.983,0.844,0.990,0.994,0.855,1.002,0.935,0.761,0.787,0.842,0.865,1.006,0.981,0.821,0.945,0.793,0.923,0.860,0.767,0.944,0.827,0.828,1.025,0.866,0.823,0.964,0.855,0.915,0.884,1.027,0.773,0.838,0.966,0.825,0.955,0.835,1.008,0.827,0.786,0.962,0.949,0.961,0.977,0.972,0.959,0.946,0.881,0.991,1.020,0.862,0.879,0.831,0.827,0.987,0.991,0.777,0.907,0.922,0.893,1.042,1.061,0.841,0.758,0.946,1.029,0.924,0.811,0.952,0.976,0.789
Prev_Delta_OD=0.001,0.005,0.030,0.016,0.029,0.006,0.025,0.011,0.006,0.021,0.006,0.008,0.006,0.022,0.011,0.011,0.013,0.028,0.002,0.025,0.015,0.017,0.001,0.003,0.024,0.022,0.010,0.007,0.033,0.017,0.034,0.011,0.037,0.022,0.003,0.012,0.006,0.022,0.005,0.034,0.007,0.025,0.014,0.039,0.007,0.021,0.014,0.014,0.003,0.021,0.032,0.026,0.011,0.004,0.043,0.014,0.039,0.007,0.036,0.009,0.030,0.022,0.017,0.020,0.013,0.021,0.008,0.021,0.017,0.025,0.002,0.010,0.030,0.019,0.014,0.027,0.026,0.026,0.005,0.009,0.048,0.001,0.045,0.004,0.002,0.014,0.005,0.002,0.028,0.005,0.003,0.009,0.030,0.005,0.005,0.001
Delta_From_Ref=0.000,0.000,1.168,0.986,1.580,1.189,2.098,5.425,0.000,0.000,2.224,0.951,1.287,1.632,5.325,3.537,0.000,0.000,2.215,2.294,2.030,2.223,5.545,3.041,0.000,0.000,1.790,1.960,2.150,2.186,6.331,3.043,0.000,0.000,2.135,2.133,1.991,2.029,5.868,7.269,0.000,0.000,2.177,2.374,2.613,2.400,7.573,5.255,0.000,0.000,0.000,0.000,0.000,0.000,0.000,0.000,0.000,0.000,0.000,0.000,0.000,0.000,0.000,0.000,0.000,0.000,0.000,0.000,0.000,0.000,0.000,0.000,0.000,0.000,0.000,0.000,0.000,0.000,0.000,0.000,0.000,0.000,0.000,0.000,0.000,0.000,0.000,0.000,0.000,0.000,0.000,0.000,0.000,0.000,0.000,0.000
Sig_OD_Delta=0,0,1,0,1,1,1,1,0,0,1,0,1,1,1,1,0,0,1,1,1,1,1,1,0,0,1,1,1,1,1,1,0,0,1,1,1,1,1,1,0,0,1,1,1,1,1,1,0,0,0,0,0,0,0,0,0,0,0,0,0,0,0,0,0,0,0,0,0,0,0,0,0,0,0,0,0,0,0,0,0,0,0,0,0,0,0,0,0,0,0,0,0,0,0,0
Add_Drug_at_Start_Map=000000000000000000000000000000000000000000000000000000000000000000000000000000000000000000000000
[Analysis]
Drug_ID=A1,A2,A3,A4,A5,A6,B1,B2,B3,B4,B5,B6,C1,C2,C3,C4,C5,C6,D1,D2,D3,D4,D5,D6,E1,E2,E3,E4,E5,E6,F1,F2,F3,F4,F5,F6,G1,G2,G3,G4,G5,G6,H1,H2,H3,H4,H5,H6
Decision=none,none,none,none,none,none,none,none,none,none,none,none,none,none,none,none,none,none,none,none,none,none,none,none,none,none,none,none,none,none,none,none,none,none,none,none,none,none,none,none,none,none,none,none,none,none,none,none
Plot_Min=0.100,0.100,0.100,0.100,0.100,0.100,0.100,0.100,0.100,0.100,0.100,0.100,0.100,0.100,0.100,0.100,0.100,0.100,0.100,0.100,0.100,0.100,0.100,0.100,0.100,0.100,0.100,0.100,0.100,0.100,0.100,0.100,0.100,0.100,0.100,0.100,0.100,0.100,0.100,0.100,0.100,0.100,0.100,0.100,0.100,0.100,0.100,0.100
Plot_Max=1.500,1.500,1.500,1.500,1.500,1.500,1.500,1.500,1.500,1.500,1.500,1.500,1.500,1.500,1.500,1.500,1.500,1.500,1.500,1.500,1.500,1.500,1.500,1.500,1.500,1.500,1.500,1.500,1.500,1.500,1.500,1.500,1.500,1.500,1.500,1.500,1.500,1.500,1.500,1.500,1.500,1.500,1.500,1.500,1.500,1.500,1.500,1.500
G_Plot_Min=0.1
G_Plot_Delta=0.7
Plot_On_Off=0
OD_Gen_Pt=.46
Gens_to_OD_Pt=5.000
Avg_G=0,0,0,0,0,0,0,0,0,0,0,0,0,0,0,0,0,0,0,0,0,0,0,0,0,0,0,0,0,0,0,0,0,0,0,0,0,0,0,0,0,0,0,0,0,0,0,0
Max_Slope=0,0,0,0,0,0,0,0,0,0,0,0,0,0,0,0,0,0,0,0,0,0,0,0,0,0,0,0,0,0,0,0,0,0,0,0,0,0,0,0,0,0,0,0,0,0,0,0
Fit_Model=all
Fit_Const_OD_Base=0
Fit_Const_N0=0.018
Fit_Const_T0=0
G_Fit_Min=.1
G_Fit_Delta=.4
Fit_On_Off=0
Fit_Min=0.100,0.100,0.100,0.100,0.100,0.100,0.100,0.100,0.100,0.100,0.100,0.100,0.100,0.100,0.100,0.100,0.100,0.100,0.100,0.100,0.100,0.100,0.100,0.100,0.000,0.000,0.000,0.000,0.000,0.000,0.000,0.000,0.000,0.000,0.000,0.000,0.000,0.000,0.000,0.000,0.000,0.000,0.000,0.000,0.000,0.000,0.000,0.000\\0D
Fit_Delta=0.500,0.500,0.500,0.500,0.500,0.500,0.500,0.500,0.500,0.500,0.500,0.500,0.500,0.500,0.500,0.500,0.500,0.500,0.500,0.500,0.500,0.500,0.500,0.500,0.000,0.000,0.000,0.000,0.000,0.000,0.000,0.000,0.000,0.000,0.000,0.000,0.000,0.000,0.000,0.000,0.000,0.000,0.000,0.000,0.000,0.000,0.000,0.000\\0D
Fit_Offset=0,0,0,0,0,0,0,0,0,0,0,0,0,0,0,0,0,0,0,0,0,0,0,0,0,0,0,0,0,0,0,0,0,0,0,0,0,0,0,0,0,0,0,0,0,0,0,0
Fit_N0=0,0,0,0,0,0,0,0,0,0,0,0,0,0,0,0,0,0,0,0,0,0,0,0,0,0,0,0,0,0,0,0,0,0,0,0,0,0,0,0,0,0,0,0,0,0,0,0
Fit_T0=0,0,0,0,0,0,0,0,0,0,0,0,0,0,0,0,0,0,0,0,0,0,0,0,0,0,0,0,0,0,0,0,0,0,0,0,0,0,0,0,0,0,0,0,0,0,0,0
Fit_G=0,0,0,0,0,0,0,0,0,0,0,0,0,0,0,0,0,0,0,0,0,0,0,0,0,0,0,0,0,0,0,0,0,0,0,0,0,0,0,0,0,0,0,0,0,0,0,0
Fit_Error=0,0,0,0,0,0,0,0,0,0,0,0,0,0,0,0,0,0,0,0,0,0,0,0,0,0,0,0,0,0,0,0,0,0,0,0,0,0,0,0,0,0,0,0,0,0,0,0
Fit_CV=0,0,0,0,0,0,0,0,0,0,0,0,0,0,0,0,0,0,0,0,0,0,0,0,0,0,0,0,0,0,0,0,0,0,0,0,0,0,0,0,0,0,0,0,0,0,0,0
Time_to_20_Gens=0,0,0,0,0,0,0,0,0,0,0,0,0,0,0,0,0,0,0,0,0,0,0,0,0,0,0,0,0,0,0,0,0,0,0,0,0,0,0,0,0,0,0,0,0,0,0,0
Time_to_each_5_Gens=0,0,0,0,0,0,0,0,0,0,0,0,0,0,0,0,0,0,0,0,0,0,0,0,0,0,0,0,0,0,0,0,0,0,0,0,0,0,0,0,0,0,0,0,0,0,0,0
Time_to_each_n_Gens=0,0,0,0,0,0,0,0,0,0,0,0,0,0,0,0,0,0,0,0,0,0,0,0,0,0,0,0,0,0,0,0,0,0,0,0,0,0,0,0,0,0,0,0,0,0,0,0
Min_Pt_OD=0,0,0,0,0,0,0,0,0,0,0,0,0,0,0,0,0,0,0,0,0,0,0,0,0,0,0,0,0,0,0,0,0,0,0,0,0,0,0,0,0,0,0,0,0,0,0,0
Min_Pt_t=0,0,0,0,0,0,0,0,0,0,0,0,0,0,0,0,0,0,0,0,0,0,0,0,0,0,0,0,0,0,0,0,0,0,0,0,0,0,0,0,0,0,0,0,0,0,0,0
TO_OD=0,0,0,0,0,0,0,0,0,0,0,0,0,0,0,0,0,0,0,0,0,0,0,0,0,0,0,0,0,0,0,0,0,0,0,0,0,0,0,0,0,0,0,0,0,0,0,0
Ref_ID=A01
Multi_Refs=single_ref
test=A01,A02,A03,A04,A05,A06,A07,A08,A09,A10,A11,A12,B01,B02,B03,B04,B05,B06,B07,B08,B09,B10,B11,B12,C01,C02,C03,C04,C05,C06,C07,C08,C09,C10,C11,C12,D01,D02,D03,D04,D05,D06,D07,D08,D09,D10,D11,D12,E01,E02,E03,E04,E05,E06,E07,E08,E09,E10,E11,E12,F01,F02,F03,F04,F05,F06,F07,F08,F09,F10,F11,F12,G01,G02,G03,G04,G05,G06,G07,G08,G09,G10,G11,G12,H01,H02,H03,H04,H05,H06,H07,H08,H09,H10,H11,H12
Start_Time_Now=3.2608971819E+9
Start_Date=5/1/2007+1:46 PM
[Flor:]
[Flor2:]
[Lumin:]
[Data:]
Read=DateTime	RunT[s]	Temp	Well_1	Well_2	Well_3	Well_4	Well_5	Well_6	Well_7	Well_8	Well_9	Well_10	Well_11	Well_12	Well_13	Well_14	Well_15	Well_16	Well_17	Well_18	Well_19	Well_20	Well_21	Well_22	Well_23	Well_24	Well_25	Well_26	Well_27	Well_28	Well_29	Well_30	Well_31	Well_32	Well_33	Well_34	Well_35	Well_36	Well_37	Well_38	Well_39	Well_40	Well_41	Well_42	Well_43	Well_44	Well_45	Well_46	Well_47	Well_48	Well_49	Well_50	Well_51	Well_52	Well_53	Well_54	Well_55	Well_56	Well_57	Well_58	Well_59	Well_60	Well_61	Well_62	Well_63	Well_64	Well_65	Well_66	Well_67	Well_68	Well_69	Well_70	Well_71	Well_72	Well_73	Well_74	Well_75	Well_76	Well_77	Well_78	Well_79	Well_80	Well_81	Well_82	Well_83	Well_84	Well_85	Well_86	Well_87	Well_88	Well_89	Well_90	Well_91	Well_92	Well_93	Well_94	Well_95	Well_96
1=14:01:14	795	300	0.1384	0.1088	0.0996	0.0974	0.0892	0.0911	0.0981	0.0861	0.0908	0.0832	0.0880	0.0999	0.1110	0.0902	0.0880	0.0881	0.0850	0.0974	0.0829	0.0864	0.0960	0.0864	0.0858	0.1467	0.1009	0.0896	0.0911	0.0941	0.0849	0.0830	0.0850	0.0946	0.0877	0.0781	0.0849	0.0865	0.0924	0.0854	0.0859	0.0848	0.0801	0.0777	0.0880	0.0833	0.0785	0.0805	0.0807	0.1150	0.0917	0.0798	0.0807	0.0846	0.0845	0.0836	0.0832	0.0824	0.0833	0.0764	0.0858	0.0810	0.1009	0.0768	0.0866	0.0797	0.0788	0.0853	0.0812	0.0922	0.0811	0.0828	0.1092	0.1256	0.1347	0.0919	0.0902	0.0836	0.0861	0.0863	0.0822	0.0865	0.0831	0.0837	0.1109	0.0897	0.0978	0.1111	0.0960	0.0843	0.0796	0.1060	0.1009	0.1018	0.0874	0.1331	0.1441	0.1288
2=14:15:55	1676	301	0.1459	0.1246	0.1303	0.1163	0.1058	0.1394	0.1355	0.0891	0.0925	0.0849	0.0913	0.1323	0.1375	0.1127	0.1233	0.1211	0.1066	0.1035	0.0881	0.0877	0.0943	0.0876	0.1158	0.1469	0.1037	0.1098	0.0949	0.0964	0.0861	0.0845	0.0894	0.1063	0.0868	0.0848	0.1054	0.0956	0.0930	0.0933	0.0896	0.0859	0.0818	0.0803	0.0896	0.0874	0.0786	0.0858	0.0883	0.1137	0.1121	0.0807	0.0811	0.0860	0.0869	0.0855	0.0861	0.0849	0.0841	0.0770	0.0831	0.0822	0.1294	0.0781	0.0930	0.0811	0.0857	0.0831	0.0834	0.0972	0.0842	0.0854	0.0970	0.1255	0.1054	0.0889	0.1023	0.0872	0.0815	0.0846	0.0836	0.0864	0.0855	0.0781	0.0973	0.0991	0.0966	0.1005	0.0941	0.0875	0.0825	0.0967	0.0995	0.1029	0.0887	0.1043	0.1005	0.1184
3=14:30:36	2556	301	0.1359	0.0948	0.0975	0.1002	0.0899	0.0902	0.0955	0.0882	0.0888	0.0823	0.0865	0.1033	0.0958	0.0880	0.0876	0.0888	0.0852	0.0965	0.0821	0.0851	0.0918	0.0838	0.0874	0.1182	0.1133	0.0873	0.0930	0.0940	0.0848	0.0831	0.0849	0.0946	0.0833	0.0781	0.0837	0.0885	0.0935	0.0851	0.0895	0.0826	0.0807	0.0764	0.0884	0.0844	0.0807	0.0793	0.0803	0.1150	0.0951	0.0788	0.0806	0.0846	0.0838	0.0832	0.0808	0.0832	0.0818	0.0764	0.0790	0.0823	0.1178	0.0761	0.0922	0.0794	0.0821	0.0837	0.0893	0.0917	0.0825	0.0896	0.0966	0.1298	0.1270	0.0971	0.0910	0.0833	0.0845	0.0928	0.0813	0.0905	0.0860	0.0802	0.0967	0.0924	0.0948	0.0993	0.0945	0.0861	0.0783	0.1269	0.0992	0.1037	0.0882	0.1017	0.0983	0.1245
4=14:45:17	3437	300	0.1420	0.1237	0.1129	0.1113	0.1250	0.1281	0.1264	0.0904	0.0936	0.0861	0.0884	0.1264	0.1660	0.1187	0.1061	0.1281	0.1017	0.1030	0.0924	0.0892	0.0992	0.0862	0.0878	0.1973	0.1245	0.1034	0.0976	0.0965	0.0875	0.0877	0.0866	0.0975	0.0864	0.0808	0.0879	0.0918	0.0939	0.0923	0.0899	0.0850	0.0852	0.0791	0.0918	0.0872	0.0821	0.0818	0.0816	0.1197	0.1017	0.0830	0.0826	0.0903	0.0858	0.0873	0.0830	0.0874	0.0842	0.0774	0.0835	0.0853	0.1052	0.0780	0.0886	0.0808	0.0795	0.0824	0.0854	0.0938	0.0818	0.0852	0.1004	0.1270	0.1180	0.0933	0.0945	0.0880	0.0801	0.0834	0.0837	0.0949	0.0891	0.0809	0.0960	0.0947	0.0975	0.0969	0.0965	0.0880	0.0861	0.0908	0.1024	0.1033	0.0908	0.1045	0.1039	0.1524
5=14:59:57	4318	300	0.1435	0.1344	0.1254	0.1260	0.1267	0.1239	0.1292	0.0929	0.0951	0.0924	0.0882	0.1080	0.1528	0.1188	0.1122	0.1181	0.1058	0.1036	0.0966	0.0895	0.0985	0.0919	0.1268	0.1278	0.1164	0.1059	0.1004	0.0984	0.0896	0.0873	0.0883	0.0997	0.0886	0.0825	0.1299	0.1093	0.0953	0.0890	0.0921	0.0859	0.0846	0.0793	0.0903	0.0881	0.0811	0.0840	0.1106	0.1203	0.1005	0.0814	0.0848	0.0890	0.0869	0.0877	0.0866	0.0864	0.0843	0.0774	0.1096	0.1323	0.1037	0.1000	0.0926	0.0817	0.0783	0.0887	0.0850	0.0965	0.0836	0.0885	0.1057	0.1333	0.1357	0.1077	0.0965	0.0866	0.0841	0.0857	0.0846	0.1011	0.0955	0.0805	0.1114	0.1027	0.1139	0.0992	0.0972	0.0874	0.0895	0.0928	0.1030	0.1093	0.0908	0.1177	0.1076	0.1159
6=15:14:39	5199	298	0.1540	0.1036	0.1098	0.1275	0.0979	0.1050	0.1138	0.0925	0.0950	0.0918	0.0882	0.1082	0.1453	0.1452	0.1198	0.1229	0.1017	0.1045	0.0926	0.0908	0.0979	0.0931	0.0882	0.1380	0.1166	0.1010	0.0981	0.0953	0.0897	0.0869	0.0897	0.1002	0.0908	0.0840	0.0936	0.0931	0.1021	0.0963	0.0926	0.0885	0.0854	0.0812	0.0921	0.0891	0.0793	0.0851	0.0821	0.1112	0.1068	0.0826	0.0830	0.0891	0.0869	0.0872	0.0861	0.0869	0.0877	0.0769	0.1112	0.1134	0.1050	0.0802	0.0979	0.0835	0.0898	0.0884	0.0853	0.0997	0.0844	0.0920	0.1175	0.1178	0.1244	0.1073	0.1060	0.0894	0.0909	0.0934	0.0871	0.1044	0.1226	0.0907	0.1441	0.1012	0.1073	0.1110	0.1017	0.1009	0.1041	0.1229	0.1139	0.1089	0.0914	0.1118	0.1474	0.1215
7=15:29:19	6080	296	0.1580	0.1058	0.1156	0.1253	0.1046	0.1085	0.1132	0.0924	0.0930	0.0861	0.0883	0.1117	0.1254	0.1101	0.1059	0.1098	0.0982	0.1089	0.0889	0.0909	0.0987	0.0910	0.1199	0.1309	0.1136	0.1069	0.1085	0.0975	0.0893	0.0893	0.0893	0.1040	0.0883	0.0828	0.1199	0.1041	0.0982	0.1031	0.0947	0.0883	0.0842	0.0811	0.0920	0.0898	0.0822	0.0849	0.1093	0.1133	0.1034	0.0825	0.0867	0.0907	0.0875	0.0884	0.0872	0.0877	0.0858	0.0795	0.0867	0.1171	0.1110	0.0888	0.0954	0.0823	0.0802	0.0895	0.0861	0.0997	0.0873	0.0904	0.1026	0.1254	0.1328	0.1123	0.1012	0.0878	0.0899	0.0864	0.0873	0.0990	0.1065	0.0855	0.1035	0.0990	0.1152	0.1045	0.0987	0.0890	0.0950	0.0954	0.1088	0.1078	0.0915	0.1149	0.1134	0.1421
8=15:44:00	6961	300	0.1569	0.1048	0.1082	0.1246	0.1047	0.1287	0.1329	0.0911	0.0915	0.0857	0.0865	0.1121	0.1037	0.0977	0.0919	0.1095	0.0959	0.1091	0.0850	0.0880	0.0925	0.0885	0.0892	0.1834	0.1261	0.0936	0.0958	0.0954	0.0878	0.0855	0.0859	0.0992	0.0873	0.0790	0.0860	0.0862	0.0930	0.1010	0.0907	0.0827	0.0823	0.0786	0.0891	0.0869	0.0792	0.0823	0.0833	0.1461	0.1111	0.0812	0.0853	0.0879	0.0805	0.0854	0.0813	0.0835	0.0809	0.0726	0.0844	0.0798	0.1502	0.0927	0.0964	0.0783	0.0788	0.0850	0.0849	0.0956	0.0812	0.0883	0.1106	0.1242	0.1240	0.1064	0.0977	0.0868	0.0862	0.0816	0.0798	0.0967	0.0909	0.0837	0.1009	0.0998	0.1184	0.1034	0.0986	0.0859	0.0918	0.0952	0.1059	0.1061	0.0917	0.1104	0.1078	0.1148
9=15:58:41	7841	301	0.1678	0.1109	0.1178	0.1425	0.1080	0.1223	0.1275	0.0932	0.0973	0.0920	0.0915	0.1199	0.1106	0.1043	0.1016	0.1124	0.1017	0.1136	0.0942	0.0923	0.1064	0.0923	0.1151	0.1506	0.1140	0.1074	0.1114	0.1006	0.0932	0.0934	0.0923	0.1094	0.0929	0.0830	0.1256	0.1011	0.1035	0.1048	0.0964	0.0889	0.0875	0.0822	0.0953	0.0900	0.0832	0.0902	0.1015	0.1048	0.1174	0.0855	0.0915	0.0934	0.0878	0.0912	0.0879	0.0895	0.0860	0.0794	0.0974	0.1052	0.1127	0.0846	0.1001	0.0839	0.0816	0.0911	0.0894	0.1046	0.0904	0.0949	0.1235	0.1366	0.1443	0.1131	0.1059	0.0919	0.0933	0.0891	0.0883	0.1049	0.0964	0.0837	0.1111	0.1069	0.1177	0.1116	0.1090	0.0952	0.1004	0.1042	0.1189	0.1145	0.1009	0.1224	0.1232	0.1260
10=16:13:22	8722	298	0.1649	0.1108	0.1270	0.1295	0.1207	0.1262	0.1440	0.0933	0.0996	0.0868	0.0922	0.1276	0.1100	0.1012	0.0966	0.1147	0.1008	0.1134	0.0887	0.0890	0.0980	0.0874	0.0932	0.1454	0.1026	0.1012	0.1077	0.1007	0.0922	0.0885	0.0877	0.1107	0.0894	0.0798	0.0898	0.0924	0.0959	0.0924	0.0945	0.0836	0.0853	0.0774	0.0908	0.0872	0.0819	0.0832	0.0783	0.1272	0.1142	0.0800	0.0887	0.0894	0.0825	0.0879	0.0865	0.0868	0.0810	0.0901	0.0852	0.0853	0.1073	0.0886	0.0989	0.0810	0.0772	0.0890	0.0879	0.1012	0.0866	0.0912	0.1075	0.1292	0.1206	0.1079	0.1059	0.0902	0.0871	0.0852	0.0860	0.1041	0.0967	0.0803	0.1044	0.0977	0.1125	0.1102	0.1083	0.0897	0.0974	0.1018	0.1155	0.1126	0.0954	0.1258	0.1185	0.1281
11=16:28:02	9603	300	0.1804	0.1217	0.1443	0.1353	0.1357	0.1336	0.1307	0.1020	0.1037	0.0934	0.0924	0.1362	0.1186	0.1142	0.1223	0.1157	0.1057	0.1216	0.0984	0.0945	0.1074	0.0952	0.1205	0.1278	0.1259	0.1070	0.1146	0.1087	0.0990	0.0983	0.0938	0.1191	0.0953	0.0858	0.0953	0.1009	0.1050	0.1040	0.1018	0.0884	0.0923	0.0827	0.0999	0.0935	0.0862	0.0921	0.0864	0.1315	0.1118	0.0879	0.0917	0.0969	0.0888	0.0950	0.0914	0.0951	0.0881	0.0825	0.0956	0.0894	0.1178	0.0942	0.1094	0.0874	0.0827	0.0979	0.0953	0.1126	0.0932	0.1002	0.1155	0.1474	0.1285	0.1191	0.1175	0.0982	0.0938	0.0925	0.0928	0.1139	0.1043	0.0873	0.1153	0.1089	0.1223	0.1238	0.1177	0.1007	0.1076	0.1129	0.1255	0.1199	0.1035	0.1428	0.1284	0.1561
12=16:42:43	10484	301	0.1950	0.1263	0.1446	0.1407	0.1163	0.1355	0.1333	0.1037	0.0999	0.0997	0.0947	0.1431	0.1223	0.1168	0.1067	0.1199	0.1090	0.1210	0.1008	0.0958	0.1063	0.0990	0.1004	0.1366	0.1212	0.1115	0.1154	0.1100	0.1024	0.0999	0.0926	0.1232	0.0998	0.0860	0.0980	0.1018	0.1089	0.1093	0.1054	0.0923	0.0961	0.0842	0.1008	0.0963	0.0886	0.0931	0.0873	0.1335	0.1302	0.0897	0.0976	0.0999	0.0909	0.0975	0.0946	0.0977	0.0887	0.0839	0.0969	0.0909	0.1238	0.0947	0.1135	0.0864	0.0857	0.1001	0.0964	0.1136	0.0959	0.1031	0.1224	0.1502	0.1269	0.1218	0.1265	0.1005	0.0971	0.0961	0.0957	0.1180	0.1104	0.0879	0.1203	0.1111	0.1285	0.1305	0.1243	0.1058	0.1108	0.1174	0.1349	0.1246	0.1055	0.1450	0.1375	0.1607
13=16:57:24	11365	300	0.1954	0.1312	0.1466	0.1483	0.1309	0.1387	0.1405	0.1030	0.1056	0.0958	0.1010	0.1514	0.1500	0.1218	0.1084	0.1228	0.1115	0.1278	0.1015	0.0977	0.1113	0.1012	0.1153	0.1427	0.1176	0.1127	0.1225	0.1112	0.1024	0.1013	0.0984	0.1273	0.1004	0.0862	0.0991	0.1030	0.1103	0.1110	0.1038	0.0903	0.0954	0.0834	0.1032	0.0963	0.0837	0.0947	0.0898	0.1226	0.1112	0.0891	0.0942	0.1026	0.0906	0.0983	0.0956	0.0976	0.0893	0.0817	0.1012	0.0902	0.1294	0.0971	0.1162	0.0878	0.0831	0.1025	0.0992	0.1192	0.0960	0.1073	0.1301	0.1322	0.1331	0.1310	0.1290	0.1009	0.0977	0.0964	0.0962	0.1212	0.1141	0.0882	0.1244	0.1134	0.1326	0.1354	0.1280	0.1050	0.1133	0.1213	0.1389	0.1293	0.1131	0.1499	0.1426	0.1581
14=17:12:05	12245	301	0.2137	0.1392	0.1538	0.1548	0.1305	0.1482	0.1435	0.1094	0.1075	0.1026	0.1052	0.1629	0.1443	0.1280	0.1137	0.1297	0.1191	0.1302	0.1072	0.1020	0.1184	0.1067	0.1083	0.1525	0.1278	0.1148	0.1214	0.1156	0.1072	0.1068	0.1008	0.1343	0.1040	0.0899	0.1029	0.1067	0.1208	0.1134	0.1131	0.0941	0.1013	0.0870	0.1086	0.0982	0.0910	0.0973	0.0911	0.1472	0.1300	0.0934	0.0996	0.1073	0.0920	0.1022	0.0983	0.1043	0.0903	0.0858	0.1038	0.0943	0.1393	0.1012	0.1213	0.0915	0.0888	0.1077	0.1034	0.1219	0.1032	0.1129	0.1347	0.1338	0.1377	0.1369	0.1382	0.1067	0.1031	0.1024	0.1009	0.1269	0.1217	0.1001	0.1296	0.1219	0.1582	0.1412	0.1345	0.1133	0.1198	0.1261	0.1490	0.1373	0.1154	0.1570	0.1542	0.1893
15=17:26:46	13126	300	0.2127	0.1467	0.1619	0.1619	0.1366	0.1552	0.1559	0.1123	0.1126	0.1020	0.1088	0.1750	0.1688	0.1351	0.1150	0.1355	0.1264	0.1380	0.1097	0.1058	0.1191	0.1128	0.1136	0.1472	0.1361	0.1196	0.1302	0.1218	0.1138	0.1065	0.1053	0.1436	0.1060	0.0937	0.1079	0.1243	0.1208	0.1174	0.1128	0.0944	0.1028	0.0887	0.1084	0.1044	0.0911	0.1001	0.1038	0.1207	0.1220	0.0945	0.1038	0.1099	0.0903	0.1071	0.1028	0.1041	0.0929	0.0854	0.1085	0.0975	0.1436	0.1019	0.1301	0.0954	0.0893	0.1146	0.1064	0.1274	0.1039	0.1185	0.1365	0.1383	0.1453	0.1438	0.1477	0.1121	0.1091	0.1074	0.1031	0.1367	0.1301	0.0929	0.1378	0.1272	0.1444	0.1505	0.1428	0.1176	0.1254	0.1343	0.1541	0.1433	0.1190	0.1670	0.1623	0.1820
16=17:41:26	14007	298	0.2405	0.1637	0.1774	0.1876	0.1508	0.1746	0.1736	0.1223	0.1207	0.1119	0.1175	0.1923	0.1693	0.1466	0.1234	0.1484	0.1352	0.1510	0.1180	0.1116	0.1277	0.1174	0.1202	0.1609	0.1412	0.1291	0.1432	0.1306	0.1233	0.1210	0.1131	0.1593	0.1111	0.0986	0.1377	0.1180	0.1281	0.1289	0.1192	0.1003	0.1099	0.0910	0.1200	0.1074	0.0956	0.1042	0.0963	0.1424	0.1331	0.0997	0.1095	0.1174	0.0971	0.1174	0.1088	0.1119	0.0964	0.0911	0.1138	0.1004	0.1578	0.1103	0.1394	0.1000	0.0927	0.1200	0.1153	0.1366	0.1133	0.1251	0.1504	0.1751	0.1724	0.1583	0.1582	0.1178	0.1142	0.1113	0.1093	0.1472	0.1391	0.0978	0.1498	0.1370	0.1565	0.1638	0.1536	0.1233	0.1349	0.1437	0.1708	0.1546	0.1280	0.1819	0.1775	0.1925
17=17:56:07	14888	301	0.2503	0.1697	0.1829	0.1942	0.1539	0.1810	0.1781	0.1256	0.1246	0.1152	0.1214	0.2040	0.1699	0.1552	0.1289	0.1588	0.1416	0.1575	0.1198	0.1155	0.1302	0.1212	0.1255	0.1613	0.1445	0.1365	0.1494	0.1391	0.1281	0.1247	0.1164	0.1655	0.1166	0.0998	0.1194	0.1273	0.1350	0.1383	0.1251	0.1043	0.1134	0.0950	0.1254	0.1118	0.0986	0.1085	0.1005	0.1560	0.1495	0.1040	0.1158	0.1285	0.1009	0.1227	0.1145	0.1188	0.0990	0.0941	0.1218	0.1049	0.1653	0.1162	0.1502	0.1046	0.0981	0.1279	0.1222	0.1492	0.1197	0.1345	0.1596	0.1689	0.1800	0.1691	0.1742	0.1272	0.1191	0.1214	0.1148	0.1558	0.1504	0.1019	0.1600	0.1435	0.1641	0.1750	0.1695	0.1332	0.1433	0.1559	0.1879	0.1685	0.1368	0.1962	0.1922	0.2347
18=18:10:48	15768	301	0.2720	0.1820	0.1964	0.2082	0.1658	0.1964	0.1975	0.1323	0.1272	0.1171	0.1289	0.2192	0.1751	0.1632	0.1364	0.1687	0.1506	0.1689	0.1296	0.1206	0.1367	0.1279	0.1334	0.1774	0.1721	0.1390	0.1571	0.1444	0.1362	0.1346	0.1230	0.1794	0.1214	0.0999	0.1250	0.1279	0.1413	0.1408	0.1311	0.1070	0.1181	0.0964	0.1310	0.1143	0.0993	0.1178	0.1024	0.1536	0.1336	0.1071	0.1221	0.1310	0.1030	0.1306	0.1231	0.1236	0.1050	0.0947	0.1280	0.1137	0.1737	0.1241	0.1586	0.1085	0.0993	0.1354	0.1267	0.1560	0.1255	0.1418	0.1695	0.1807	0.2061	0.1802	0.1891	0.1333	0.1247	0.1263	0.1237	0.1714	0.1626	0.1057	0.1742	0.1556	0.1787	0.1888	0.1809	0.1413	0.1545	0.1680	0.2077	0.1788	0.1443	0.2172	0.2063	0.2203
19=18:25:29	16649	300	0.2989	0.1979	0.2063	0.2312	0.1794	0.2146	0.2064	0.1386	0.1330	0.1216	0.1336	0.2323	0.1841	0.1725	0.1404	0.1772	0.1602	0.1771	0.1350	0.1256	0.1412	0.1331	0.1440	0.2141	0.1707	0.1435	0.1662	0.1522	0.1401	0.1392	0.1266	0.1907	0.1225	0.1043	0.1254	0.1282	0.1479	0.1488	0.1377	0.1075	0.1217	0.0972	0.1367	0.1164	0.1007	0.1206	0.1026	0.1828	0.1461	0.1078	0.1235	0.1351	0.1042	0.1354	0.1240	0.1250	0.1059	0.0984	0.1315	0.1111	0.1798	0.1269	0.1682	0.1139	0.1008	0.1380	0.1312	0.1628	0.1287	0.1498	0.1777	0.1895	0.1869	0.1898	0.1945	0.1361	0.1290	0.1287	0.1266	0.1806	0.1677	0.1047	0.1811	0.1647	0.1907	0.2009	0.1903	0.1462	0.1622	0.1756	0.2178	0.1894	0.1536	0.2294	0.2181	0.2211
20=18:40:10	17530	298	0.3127	0.2067	0.2306	0.2519	0.1916	0.2278	0.2254	0.1490	0.1435	0.1301	0.1448	0.2607	0.2062	0.1881	0.1494	0.1906	0.1703	0.1956	0.1430	0.1361	0.1531	0.1451	0.1504	0.2132	0.1717	0.1584	0.1798	0.1612	0.1538	0.1516	0.1373	0.2075	0.1354	0.1083	0.1334	0.1435	0.1596	0.1564	0.1448	0.1152	0.1313	0.1054	0.1448	0.1275	0.1049	0.1320	0.1078	0.1469	0.1552	0.1163	0.1337	0.1487	0.1122	0.1434	0.1339	0.1375	0.1097	0.1013	0.1427	0.1214	0.1919	0.1352	0.1821	0.1220	0.1060	0.1520	0.1418	0.1784	0.1371	0.1631	0.1937	0.1928	0.2045	0.2080	0.2161	0.1498	0.1427	0.1401	0.1384	0.1887	0.1848	0.1119	0.1924	0.1737	0.2097	0.2262	0.2050	0.1636	0.1759	0.1977	0.2365	0.2112	0.1662	0.2495	0.2346	0.2164
21=18:54:50	18411	301	0.3393	0.2322	0.2524	0.2825	0.2090	0.2562	0.2485	0.1626	0.1551	0.1417	0.1588	0.2933	0.2062	0.2019	0.1604	0.2051	0.1851	0.2120	0.1521	0.1407	0.1596	0.1496	0.1570	0.2240	0.1998	0.1684	0.1902	0.1766	0.1637	0.1658	0.1453	0.2303	0.1435	0.1152	0.1443	0.1553	0.1692	0.1635	0.1551	0.1205	0.1379	0.1088	0.1551	0.1322	0.1071	0.1402	0.1122	0.1829	0.1584	0.1223	0.1385	0.1571	0.1162	0.1527	0.1421	0.1460	0.1165	0.1073	0.1524	0.1298	0.2053	0.1454	0.1942	0.1251	0.1120	0.1600	0.1487	0.1909	0.1482	0.1728	0.2068	0.2031	0.2279	0.2179	0.2358	0.1619	0.1459	0.1473	0.1463	0.2094	0.1993	0.1166	0.2086	0.1910	0.2223	0.2371	0.2248	0.1687	0.1858	0.2097	0.2573	0.2208	0.1777	0.2747	0.2507	0.2349
22=19:09:31	19292	301	0.3674	0.2516	0.2772	0.3047	0.2298	0.2734	0.2704	0.1743	0.1652	0.1496	0.1693	0.3165	0.2256	0.2243	0.1735	0.2263	0.2011	0.2323	0.1641	0.1552	0.1727	0.1660	0.1737	0.2312	0.2017	0.1815	0.2091	0.1859	0.1824	0.1806	0.1608	0.2496	0.1541	0.1221	0.1557	0.1675	0.1872	0.1857	0.1674	0.1275	0.1496	0.1164	0.1675	0.1435	0.1177	0.1499	0.1198	0.1714	0.1754	0.1322	0.1529	0.1727	0.1224	0.1688	0.1567	0.1587	0.1251	0.1128	0.1647	0.1359	0.2232	0.1569	0.2143	0.1394	0.1190	0.1765	0.1661	0.2083	0.1623	0.1874	0.2246	0.2195	0.2621	0.2487	0.2544	0.1784	0.1636	0.1605	0.1605	0.2331	0.2274	0.1277	0.2333	0.2052	0.2457	0.2687	0.2456	0.1872	0.2047	0.2250	0.2833	0.2414	0.1969	0.2984	0.2765	0.2752
23=19:24:12	20172	300	0.3844	0.2701	0.2978	0.3254	0.2472	0.2955	0.2963	0.1838	0.1758	0.1610	0.1876	0.3397	0.2553	0.2433	0.1862	0.2446	0.2179	0.2540	0.1778	0.1667	0.1827	0.1743	0.1864	0.2597	0.2058	0.1944	0.2204	0.2017	0.1918	0.1894	0.1709	0.2709	0.1649	0.1278	0.1673	0.1776	0.1954	0.1984	0.1783	0.1335	0.1614	0.1229	0.1811	0.1517	0.1242	0.1629	0.1278	0.1896	0.1892	0.1408	0.1680	0.1887	0.1306	0.1798	0.1674	0.1705	0.1308	0.1208	0.1799	0.1468	0.2419	0.1714	0.2350	0.1471	0.1245	0.1896	0.1772	0.2269	0.1729	0.2110	0.2489	0.2490	0.2756	0.2672	0.2803	0.1918	0.1795	0.1779	0.1727	0.2553	0.2476	0.1356	0.2588	0.2288	0.2553	0.2862	0.2672	0.2013	0.2247	0.2431	0.3107	0.2647	0.2138	0.3290	0.3027	0.2906
24=19:38:53	21053	300	0.4092	0.3049	0.3248	0.3602	0.2714	0.3295	0.3304	0.2018	0.1878	0.1715	0.2051	0.3651	0.2640	0.2626	0.1984	0.2656	0.2324	0.2733	0.1887	0.1752	0.1965	0.1869	0.1961	0.2765	0.2330	0.2082	0.2412	0.2206	0.2036	0.2061	0.1823	0.2996	0.1786	0.1357	0.1798	0.1908	0.2033	0.2133	0.1856	0.1432	0.1733	0.1282	0.1932	0.1589	0.1296	0.1722	0.1295	0.1953	0.1939	0.1502	0.1758	0.1994	0.1387	0.1951	0.1758	0.1813	0.1361	0.1253	0.1958	0.1580	0.2588	0.1797	0.2533	0.1538	0.1332	0.2029	0.1859	0.2365	0.1819	0.2227	0.2677	0.2791	0.2885	0.2856	0.3045	0.2096	0.1880	0.1891	0.1860	0.2781	0.2607	0.1443	0.2758	0.2442	0.2788	0.3057	0.2958	0.2170	0.2446	0.2605	0.3418	0.2779	0.2318	0.3489	0.3325	0.3041
25=19:53:33	21934	300	0.4291	0.3373	0.3557	0.3770	0.2870	0.3502	0.3429	0.2110	0.1975	0.1837	0.2140	0.3906	0.2868	0.2863	0.2170	0.2901	0.2560	0.3006	0.2060	0.1953	0.2115	0.2010	0.2116	0.2874	0.2471	0.2221	0.2595	0.2420	0.2212	0.2184	0.1915	0.3193	0.1862	0.1402	0.1909	0.2025	0.2226	0.2360	0.2057	0.1547	0.1892	0.1406	0.2128	0.1722	0.1410	0.1866	0.1453	0.2294	0.1905	0.1659	0.1868	0.2143	0.1464	0.2132	0.1915	0.1948	0.1477	0.1351	0.2067	0.1635	0.2841	0.2005	0.2797	0.1713	0.1475	0.2236	0.2044	0.2572	0.2025	0.2400	0.2902	0.2917	0.3157	0.3132	0.3400	0.2343	0.2001	0.2062	0.2049	0.2990	0.2814	0.1550	0.2964	0.2577	0.3097	0.3424	0.3243	0.2389	0.2650	0.2868	0.3763	0.3085	0.2575	0.3816	0.3637	0.3427
26=20:08:14	22815	298	0.4582	0.3707	0.3960	0.4176	0.3139	0.3886	0.3820	0.2338	0.2160	0.2000	0.2408	0.4304	0.3015	0.3043	0.2333	0.3150	0.2768	0.3292	0.2247	0.2072	0.2277	0.2200	0.2328	0.3245	0.2603	0.2361	0.2718	0.2633	0.2447	0.2382	0.2027	0.3466	0.2029	0.1504	0.2022	0.2171	0.2367	0.2504	0.2178	0.1643	0.2038	0.1463	0.2241	0.1832	0.1472	0.2009	0.1501	0.2157	0.1987	0.1717	0.2086	0.2272	0.1507	0.2273	0.2093	0.2098	0.1530	0.1406	0.2219	0.1698	0.2992	0.2072	0.3021	0.1805	0.1514	0.2399	0.2206	0.2760	0.2141	0.2596	0.3144	0.3076	0.3541	0.3276	0.3579	0.2461	0.2254	0.2204	0.2147	0.3273	0.3123	0.1621	0.3145	0.2816	0.3238	0.3702	0.3439	0.2566	0.2885	0.3062	0.4050	0.3302	0.2769	0.4105	0.3920	0.3523
27=20:22:57	23697	300	0.4923	0.3962	0.4254	0.4616	0.3408	0.4172	0.4156	0.2535	0.2355	0.2129	0.2601	0.4544	0.3174	0.3339	0.2484	0.3348	0.2926	0.3577	0.2363	0.2200	0.2371	0.2296	0.2446	0.3371	0.2773	0.2628	0.2963	0.2775	0.2606	0.2616	0.2214	0.3665	0.2197	0.1546	0.2185	0.2333	0.2499	0.2670	0.2286	0.1723	0.2131	0.1548	0.2367	0.1920	0.1511	0.2092	0.1548	0.2423	0.2226	0.1861	0.2175	0.2513	0.1629	0.2407	0.2180	0.2237	0.1633	0.1449	0.2409	0.1809	0.3245	0.2258	0.3257	0.1919	0.1598	0.2526	0.2331	0.2899	0.2265	0.2753	0.3298	0.3307	0.3772	0.3645	0.3785	0.2749	0.2364	0.2418	0.2271	0.3422	0.3319	0.1722	0.3426	0.3048	0.3508	0.3905	0.3680	0.2713	0.3147	0.3203	0.4295	0.3509	0.2970	0.4248	0.4143	0.3752
28=20:37:38	24578	298	0.5161	0.4267	0.4528	0.4869	0.3704	0.4460	0.4451	0.2738	0.2516	0.2304	0.2845	0.4833	0.3578	0.3632	0.2744	0.3649	0.3225	0.3853	0.2547	0.2405	0.2625	0.2503	0.2674	0.3847	0.2938	0.2797	0.3236	0.3100	0.2829	0.2836	0.2399	0.3975	0.2368	0.1707	0.2432	0.2543	0.2732	0.2922	0.2522	0.1875	0.2318	0.1684	0.2635	0.2117	0.1693	0.2320	0.1691	0.2551	0.2358	0.2051	0.2376	0.2694	0.1753	0.2657	0.2355	0.2469	0.1792	0.1611	0.2658	0.2021	0.3460	0.2466	0.3567	0.2104	0.1779	0.2763	0.2559	0.3147	0.2519	0.3033	0.3613	0.3566	0.3901	0.4029	0.4183	0.3015	0.2586	0.2622	0.2525	0.3868	0.3631	0.1879	0.3738	0.3390	0.3910	0.4283	0.4049	0.3019	0.3422	0.3518	0.4695	0.3758	0.3265	0.4665	0.4579	0.4032
29=20:52:19	25459	300	0.5504	0.4713	0.5041	0.5364	0.4041	0.4965	0.4931	0.3023	0.2781	0.2533	0.3143	0.5263	0.3738	0.3945	0.2959	0.3986	0.3536	0.4229	0.2797	0.2627	0.2841	0.2727	0.2866	0.3927	0.3176	0.3029	0.3552	0.3357	0.3116	0.3135	0.2548	0.4388	0.2622	0.1829	0.2598	0.2749	0.2857	0.3134	0.2729	0.2009	0.2538	0.1804	0.2808	0.2246	0.1768	0.2523	0.1755	0.2842	0.2457	0.2176	0.2535	0.2952	0.1852	0.2833	0.2547	0.2697	0.1869	0.1725	0.2934	0.2140	0.3703	0.2649	0.3931	0.2276	0.1870	0.3009	0.2805	0.3400	0.2672	0.3256	0.3900	0.3869	0.4362	0.4288	0.4495	0.3221	0.2738	0.2843	0.2745	0.4221	0.3925	0.2034	0.3954	0.3617	0.4202	0.4675	0.4425	0.3301	0.3770	0.3861	0.5071	0.4071	0.3576	0.5006	0.4935	0.4380
30=21:06:59	26340	301	0.5692	0.4985	0.5106	0.5287	0.4247	0.5109	0.4909	0.3070	0.2858	0.2651	0.3211	0.5640	0.4039	0.4187	0.3149	0.4279	0.3752	0.4463	0.2930	0.2876	0.3016	0.2892	0.3073	0.3998	0.3228	0.3199	0.3729	0.3575	0.3219	0.3138	0.2681	0.4557	0.2648	0.1922	0.2711	0.2865	0.3084	0.3406	0.2940	0.2136	0.2675	0.1930	0.3034	0.2417	0.1887	0.2692	0.1967	0.2957	0.2498	0.2304	0.2695	0.3026	0.1959	0.3007	0.2695	0.2771	0.2023	0.1818	0.2989	0.2291	0.3902	0.2867	0.4024	0.2513	0.2038	0.3263	0.2941	0.3729	0.2955	0.3514	0.4030	0.3765	0.4335	0.4529	0.4827	0.3470	0.2921	0.2968	0.3017	0.4385	0.4198	0.2129	0.4284	0.3702	0.4535	0.4921	0.4655	0.3581	0.3859	0.4194	0.5385	0.4409	0.3763	0.5402	0.5229	0.4712
31=21:21:40	27221	300	0.5999	0.5433	0.5723	0.6074	0.4662	0.5599	0.5516	0.3582	0.3256	0.2979	0.3739	0.6024	0.4319	0.4533	0.3461	0.4598	0.4071	0.4883	0.3271	0.3102	0.3272	0.3143	0.3317	0.4572	0.3515	0.3544	0.4053	0.3947	0.3676	0.3681	0.2958	0.4996	0.3049	0.2125	0.3082	0.3229	0.3298	0.3681	0.3137	0.2315	0.2978	0.2072	0.3275	0.2632	0.2027	0.2963	0.2104	0.3284	0.2763	0.2498	0.2987	0.3421	0.2097	0.3283	0.2968	0.3179	0.2207	0.1990	0.3436	0.2461	0.4327	0.3122	0.4553	0.2687	0.2188	0.3502	0.3229	0.3876	0.3154	0.3763	0.4414	0.4215	0.5088	0.4925	0.5115	0.3823	0.3238	0.3359	0.3188	0.4893	0.4638	0.2390	0.4599	0.4256	0.4784	0.5322	0.5037	0.3809	0.4339	0.4355	0.5792	0.4614	0.4202	0.5654	0.5671	0.5070
32=21:36:21	28101	298	0.6376	0.5867	0.6117	0.6244	0.4926	0.6027	0.5763	0.3869	0.3340	0.3255	0.3918	0.6505	0.4646	0.4893	0.3813	0.5023	0.4488	0.5250	0.3541	0.3427	0.3578	0.3501	0.3656	0.4808	0.3894	0.3826	0.4369	0.4293	0.3946	0.3825	0.3100	0.5413	0.3225	0.2311	0.3219	0.3550	0.3558	0.4053	0.3446	0.2520	0.3243	0.2270	0.3560	0.2881	0.2241	0.3216	0.2277	0.3518	0.2863	0.2826	0.3216	0.3634	0.2308	0.3533	0.3187	0.3361	0.2391	0.2203	0.3645	0.2802	0.4546	0.3427	0.4815	0.3015	0.2401	0.3957	0.3543	0.4353	0.3469	0.4157	0.4695	0.4441	0.5217	0.5228	0.5563	0.4187	0.3566	0.3517	0.3606	0.5139	0.5076	0.2553	0.4869	0.4424	0.5234	0.5851	0.5387	0.4314	0.4605	0.4966	0.6062	0.5121	0.4442	0.6220	0.5942	0.5367
33=21:51:02	28982	301	0.6638	0.6305	0.6489	0.6853	0.5153	0.6314	0.6139	0.4145	0.3642	0.3358	0.4304	0.6494	0.4968	0.5248	0.4104	0.5208	0.4726	0.5564	0.3769	0.3594	0.3755	0.3652	0.3857	0.5118	0.4140	0.4164	0.4592	0.4548	0.4110	0.4216	0.3226	0.5504	0.3456	0.2432	0.3541	0.3765	0.3753	0.4210	0.3629	0.2666	0.3466	0.2331	0.3813	0.3050	0.2360	0.3379	0.2418	0.3628	0.3176	0.2947	0.3450	0.3961	0.2362	0.3732	0.3243	0.3671	0.2477	0.2308	0.4037	0.2948	0.4910	0.3518	0.5249	0.3089	0.2532	0.4075	0.3861	0.4383	0.3720	0.4302	0.5106	0.4870	0.5591	0.5478	0.5576	0.4351	0.3804	0.3888	0.3724	0.5578	0.5137	0.2859	0.4942	0.5049	0.5482	0.6015	0.5621	0.4445	0.5180	0.5044	0.6431	0.5182	0.4972	0.6253	0.6391	0.5713
34=22:05:43	29863	301	0.6973	0.6417	0.6703	0.7071	0.5758	0.6729	0.6151	0.4518	0.4039	0.3809	0.4481	0.7314	0.5242	0.5723	0.4362	0.5530	0.5265	0.6014	0.4030	0.4006	0.4203	0.4081	0.4145	0.5454	0.4234	0.4492	0.5118	0.4854	0.4375	0.4501	0.3628	0.6004	0.3597	0.2729	0.3901	0.4198	0.4025	0.4485	0.4094	0.2978	0.3712	0.2668	0.4247	0.3408	0.2598	0.3730	0.2674	0.4046	0.3328	0.3191	0.3650	0.4236	0.2705	0.3974	0.3546	0.4001	0.2826	0.2593	0.4135	0.3291	0.5035	0.4087	0.5481	0.3460	0.2861	0.4603	0.4025	0.4829	0.4118	0.4847	0.5186	0.4898	0.5811	0.6136	0.6283	0.4691	0.4049	0.4205	0.4361	0.5810	0.5716	0.3131	0.5516	0.5197	0.6007	0.6264	0.5992	0.5059	0.5079	0.5392	0.6863	0.5931	0.5014	0.6880	0.6768	0.6134
35=22:20:23	30744	301	0.7198	0.6938	0.7305	0.7636	0.6159	0.7084	0.6946	0.4997	0.4471	0.4154	0.5025	0.7619	0.5608	0.6142	0.4854	0.6035	0.5459	0.6526	0.4375	0.4441	0.4423	0.4496	0.4491	0.5854	0.4553	0.4936	0.5362	0.5234	0.4995	0.5030	0.3989	0.6272	0.4175	0.3035	0.4221	0.4547	0.4321	0.4994	0.4248	0.3278	0.4135	0.2922	0.4443	0.3786	0.2825	0.4193	0.2918	0.4218	0.3699	0.3600	0.4218	0.4813	0.2916	0.4323	0.4022	0.4464	0.3157	0.2785	0.4764	0.3488	0.5622	0.4436	0.6187	0.3877	0.3041	0.5012	0.4498	0.5191	0.4438	0.5194	0.5655	0.5176	0.6494	0.6560	0.6456	0.5293	0.4590	0.4736	0.4485	0.6397	0.6388	0.3445	0.6007	0.5661	0.6338	0.6816	0.6307	0.5322	0.5814	0.5724	0.7296	0.6012	0.5757	0.7087	0.7229	0.6358
36=22:35:04	31625	301	0.7554	0.7177	0.7298	0.7796	0.6480	0.7440	0.7034	0.5202	0.4656	0.4394	0.5127	0.7971	0.5856	0.6556	0.5056	0.6345	0.5935	0.6742	0.4550	0.4717	0.4812	0.4711	0.4726	0.6097	0.4750	0.5182	0.5911	0.5577	0.5081	0.5127	0.4217	0.6649	0.4295	0.3210	0.4447	0.4737	0.4620	0.5308	0.4733	0.3558	0.4297	0.3166	0.4818	0.4036	0.3047	0.4445	0.3105	0.4572	0.3887	0.3776	0.4276	0.5018	0.3268	0.4543	0.4107	0.4629	0.3365	0.3028	0.4840	0.3745	0.5660	0.4849	0.6272	0.4150	0.3374	0.5395	0.4663	0.5543	0.4732	0.5507	0.5765	0.5512	0.6522	0.7008	0.6954	0.5463	0.4587	0.4988	0.5074	0.6603	0.6500	0.3635	0.6244	0.5694	0.6846	0.7056	0.6761	0.5875	0.5894	0.6115	0.7646	0.6468	0.5841	0.7416	0.7562	0.6623
37=22:49:45	32505	298	0.7821	0.7515	0.7692	0.8301	0.6760	0.7901	0.7735	0.5738	0.5321	0.4836	0.5876	0.8337	0.6264	0.6953	0.5532	0.6815	0.6283	0.7052	0.5053	0.5183	0.5222	0.5252	0.5249	0.6574	0.5209	0.5680	0.6235	0.6132	0.5713	0.5812	0.4603	0.7138	0.5011	0.3628	0.5174	0.5330	0.4944	0.5755	0.5054	0.3903	0.4791	0.3440	0.5187	0.4438	0.3351	0.4852	0.3460	0.4933	0.4230	0.4209	0.4754	0.5580	0.3498	0.5048	0.4503	0.5256	0.3734	0.3374	0.5647	0.4197	0.6139	0.5179	0.6938	0.4451	0.3735	0.5785	0.5242	0.5750	0.5215	0.5857	0.6306	0.5897	0.7148	0.7414	0.7304	0.6059	0.5076	0.5603	0.5417	0.7344	0.7008	0.4207	0.6657	0.6485	0.7108	0.7419	0.7254	0.6201	0.6430	0.6310	0.8126	0.6564	0.6475	0.7656	0.8083	0.6832
38=23:04:26	33386	301	0.8201	0.7908	0.8000	0.8577	0.7015	0.8286	0.8068	0.6152	0.5531	0.5402	0.6020	0.8836	0.6541	0.7373	0.5910	0.7351	0.6592	0.7202	0.5395	0.5684	0.5635	0.5677	0.5604	0.6977	0.5516	0.5994	0.6723	0.6538	0.6252	0.6116	0.4896	0.7548	0.5353	0.4016	0.5322	0.5752	0.5298	0.6283	0.5453	0.4210	0.5157	0.3814	0.5503	0.4870	0.3651	0.5357	0.3764	0.5307	0.4374	0.4637	0.5155	0.5796	0.3889	0.5338	0.4963	0.5565	0.4052	0.3718	0.5967	0.4480	0.6400	0.5595	0.7318	0.5000	0.4021	0.6254	0.5521	0.6344	0.5540	0.6311	0.6541	0.6204	0.7303	0.7787	0.7812	0.6652	0.5564	0.5807	0.5957	0.7728	0.7748	0.4486	0.7097	0.6622	0.7500	0.7984	0.7594	0.6657	0.6489	0.6908	0.8432	0.7008	0.6677	0.8266	0.8371	0.6920
39=23:19:06	34267	301	0.8268	0.8004	0.8105	0.9138	0.7125	0.8591	0.8362	0.6598	0.5896	0.5603	0.6482	0.8966	0.6935	0.7805	0.6434	0.7453	0.6842	0.7358	0.5851	0.5912	0.6063	0.6065	0.6023	0.7303	0.5869	0.6473	0.6931	0.6681	0.6514	0.6680	0.5070	0.7789	0.5666	0.4382	0.5749	0.6139	0.5532	0.6499	0.5801	0.4587	0.5633	0.4058	0.5943	0.5230	0.4070	0.5643	0.4110	0.5698	0.4731	0.4979	0.5611	0.6278	0.4139	0.5528	0.5141	0.6073	0.4254	0.4015	0.6326	0.4813	0.6749	0.5925	0.7861	0.5229	0.4360	0.6581	0.6039	0.6460	0.5957	0.6499	0.6921	0.6439	0.7776	0.8053	0.7862	0.6782	0.5985	0.6259	0.6083	0.8017	0.7917	0.4889	0.7073	0.7060	0.7472	0.8160	0.7759	0.6821	0.6817	0.7107	0.8616	0.7236	0.6980	0.8347	0.8611	0.7117
40=23:33:47	35148	301	0.8734	0.8244	0.8118	0.9196	0.7307	0.9039	0.8422	0.6913	0.6028	0.6096	0.6502	0.9548	0.7026	0.7987	0.6547	0.7811	0.7149	0.7227	0.6029	0.6183	0.6385	0.6150	0.6197	0.7729	0.6036	0.6570	0.7401	0.7004	0.6749	0.6678	0.5265	0.8311	0.5730	0.4655	0.5818	0.6364	0.5812	0.6872	0.6208	0.4711	0.5745	0.4260	0.6187	0.5300	0.4195	0.5928	0.4320	0.5874	0.5031	0.5270	0.5732	0.6337	0.4390	0.5820	0.5241	0.6202	0.4528	0.4383	0.6378	0.5315	0.6771	0.6184	0.7888	0.5584	0.4571	0.6743	0.6053	0.6843	0.6190	0.6802	0.7109	0.6765	0.7655	0.8354	0.8417	0.6958	0.6165	0.6180	0.6539	0.8307	0.8238	0.5037	0.7362	0.7092	0.7881	0.8561	0.8168	0.7098	0.6538	0.7587	0.8813	0.7590	0.6733	0.8794	0.8779	0.7112
41=23:48:28	36029	301	0.8868	0.8191	0.8433	0.9646	0.7529	0.9227	0.8785	0.7276	0.6424	0.6497	0.6671	0.9735	0.7559	0.8513	0.7035	0.8206	0.7194	0.7723	0.6472	0.6624	0.6641	0.6871	0.6663	0.8111	0.6404	0.7146	0.7696	0.6920	0.7377	0.7355	0.5783	0.8475	0.6367	0.5138	0.6075	0.6829	0.6113	0.7327	0.6443	0.5312	0.6251	0.4658	0.6362	0.6004	0.4552	0.6363	0.4670	0.6228	0.5339	0.5631	0.6374	0.7101	0.4849	0.5978	0.5800	0.6815	0.5064	0.4629	0.7040	0.5474	0.7336	0.6691	0.8499	0.5956	0.4814	0.7417	0.6603	0.7148	0.6617	0.7406	0.7413	0.6959	0.8082	0.8866	0.8391	0.7137	0.6765	0.6918	0.6848	0.8425	0.8900	0.5529	0.7882	0.7678	0.7875	0.8824	0.8179	0.7404	0.7021	0.7800	0.9210	0.7929	0.7122	0.8993	0.9136	0.7298
42=00:03:09	36909	298	0.9087	0.8324	0.8490	0.9809	0.7694	0.9481	0.8814	0.7525	0.6764	0.6840	0.6824	0.9916	0.7745	0.9000	0.7227	0.8544	0.7371	0.7804	0.6674	0.6975	0.7032	0.7189	0.6864	0.8537	0.6614	0.7309	0.8066	0.7187	0.7696	0.7690	0.6086	0.8655	0.6683	0.5495	0.6404	0.6968	0.6405	0.7681	0.6818	0.5689	0.6542	0.5108	0.6807	0.6412	0.4885	0.6813	0.5111	0.6605	0.5707	0.6001	0.6580	0.7358	0.5220	0.6378	0.6040	0.7160	0.5473	0.4964	0.7495	0.5792	0.7633	0.6990	0.8861	0.6324	0.5316	0.7802	0.6982	0.7452	0.7025	0.7721	0.7731	0.7301	0.8143	0.9317	0.8763	0.7354	0.6958	0.7080	0.6986	0.8929	0.9208	0.5854	0.8218	0.8027	0.8067	0.9053	0.8575	0.7625	0.7121	0.7963	0.9525	0.8131	0.7402	0.9193	0.9544	0.7440
43=00:17:50	37790	300	0.9426	0.8646	0.8629	0.9891	0.7694	1.0032	0.8770	0.7726	0.6889	0.7178	0.7249	1.0025	0.8073	0.9147	0.7520	0.8846	0.7612	0.7661	0.7277	0.7061	0.7503	0.7368	0.7302	0.8853	0.6995	0.7578	0.8360	0.7511	0.8014	0.8162	0.6141	0.9305	0.6982	0.5734	0.6673	0.7294	0.6674	0.8156	0.7307	0.5820	0.7084	0.5351	0.7235	0.6492	0.5381	0.6990	0.5590	0.6866	0.5952	0.6474	0.6792	0.7625	0.5507	0.6834	0.6231	0.7643	0.5550	0.5573	0.7782	0.6468	0.7720	0.6945	0.9319	0.6637	0.5717	0.7856	0.7482	0.7670	0.7589	0.7792	0.8173	0.7679	0.8276	0.9277	0.9199	0.7663	0.7366	0.7111	0.7070	0.9434	0.9263	0.6248	0.8067	0.8479	0.8223	0.9447	0.8923	0.7488	0.7268	0.8419	0.9784	0.8200	0.7466	0.9463	0.9594	0.7546
44=00:32:30	38671	301	0.9513	0.8539	0.8725	0.9741	0.7902	0.9792	0.8708	0.7812	0.7031	0.7454	0.7142	0.9951	0.8315	0.9590	0.7629	0.9213	0.7598	0.8062	0.7514	0.7386	0.7757	0.7885	0.7408	0.9167	0.7158	0.7765	0.8739	0.7417	0.8497	0.8548	0.6747	0.9338	0.7403	0.6222	0.6742	0.7491	0.6834	0.8539	0.7535	0.6455	0.7396	0.5904	0.7420	0.7113	0.5625	0.7554	0.5844	0.7079	0.6185	0.6802	0.7100	0.8125	0.5973	0.6896	0.6775	0.8027	0.6199	0.5842	0.8234	0.6485	0.8140	0.7391	0.9681	0.6978	0.5841	0.8502	0.7752	0.8155	0.7815	0.8412	0.8422	0.7849	0.8478	0.9752	0.9300	0.7821	0.7880	0.7484	0.7361	0.9508	1.0004	0.6379	0.8807	0.8682	0.8432	0.9744	0.8986	0.7820	0.7405	0.8757	1.0000	0.8653	0.7685	0.9657	0.9523	0.7617
45=00:47:11	39552	300	0.9690	0.8626	0.8524	0.9780	0.7913	0.9650	0.8506	0.7782	0.7331	0.7249	0.7171	0.9661	0.8477	1.0000	0.7669	0.9183	0.7755	0.7903	0.7526	0.7258	0.8059	0.7974	0.7332	0.9267	0.7079	0.7894	0.8978	0.7485	0.8437	0.8787	0.6795	0.9394	0.7508	0.6032	0.7130	0.7168	0.7031	0.8546	0.7883	0.6500	0.7456	0.5962	0.7895	0.7071	0.5799	0.7619	0.6201	0.7217	0.6633	0.6794	0.6893	0.8351	0.6100	0.7177	0.6553	0.8241	0.6185	0.5885	0.8477	0.6643	0.8255	0.7481	0.9827	0.6788	0.6338	0.8599	0.8109	0.7876	0.8289	0.8300	0.8572	0.8028	0.8442	1.0056	0.9558	0.7595	0.7613	0.7534	0.7229	0.9789	0.9549	0.6526	0.8878	0.9120	0.8345	0.9477	0.9432	0.7875	0.7446	0.8405	1.0191	0.8602	0.7766	0.9156	0.9686	0.7725
46=01:01:52	40433	300	1.0047	0.8826	0.8732	0.9642	0.8012	0.9840	0.8591	0.8018	0.7357	0.7884	0.7403	0.9872	0.8634	1.0073	0.7825	0.9536	0.7936	0.7939	0.8146	0.7577	0.8556	0.8260	0.7666	0.9740	0.7335	0.8009	0.9397	0.7782	0.9047	0.9154	0.6967	0.9949	0.7873	0.6244	0.6997	0.7521	0.7180	0.9085	0.8299	0.6614	0.7994	0.6349	0.8194	0.7174	0.6097	0.8052	0.6495	0.7407	0.6923	0.7240	0.7150	0.8572	0.6513	0.7578	0.6998	0.8692	0.6320	0.6505	0.8778	0.7050	0.8387	0.7493	0.9917	0.7219	0.6515	0.8873	0.8381	0.8486	0.8673	0.8601	0.8896	0.8368	0.8367	0.9932	1.0102	0.8047	0.8211	0.7424	0.7521	0.9851	0.9743	0.6703	0.9009	0.9066	0.8687	0.9970	0.9796	0.7863	0.7314	0.9181	1.0153	0.8832	0.7710	0.9553	0.9556	0.7729
47=01:16:33	41313	300	1.0067	0.8938	0.8975	0.9727	0.8102	0.9716	0.8795	0.8278	0.7679	0.7981	0.7672	0.9858	0.9059	1.0374	0.8100	0.9588	0.7995	0.8251	0.8430	0.7725	0.8801	0.8759	0.7965	0.9895	0.7588	0.8205	0.9552	0.7947	0.9576	0.9668	0.7454	0.9949	0.8593	0.6735	0.7409	0.7939	0.7358	0.9534	0.8577	0.7086	0.8498	0.6703	0.8522	0.7748	0.6555	0.8553	0.6878	0.7651	0.7291	0.7495	0.7613	0.9169	0.6876	0.7996	0.7623	0.9335	0.6760	0.6875	0.9561	0.7210	0.8965	0.7787	1.0145	0.7448	0.6679	0.9507	0.9054	0.8808	0.9107	0.9172	0.9330	0.8742	0.8856	1.0088	1.0039	0.8209	0.8605	0.7946	0.7763	0.9867	0.9994	0.7023	0.9314	0.9314	0.8652	1.0021	1.0001	0.8223	0.7779	0.9279	1.0186	0.9114	0.8154	0.9474	0.9650	0.7978
48=01:31:14	42194	301	1.0221	0.9083	0.9010	0.9677	0.8222	0.9792	0.8850	0.8308	0.7783	0.8139	0.7875	0.9913	0.9235	1.0263	0.8200	0.9612	0.8065	0.8237	0.8644	0.7917	0.9065	0.8983	0.8034	0.9818	0.7713	0.8269	0.9785	0.8070	0.9877	0.9921	0.7749	0.9949	0.8944	0.6798	0.7501	0.8026	0.7477	0.9947	0.8901	0.7119	0.8835	0.6926	0.8708	0.7772	0.6645	0.8900	0.7006	0.7672	0.7577	0.7718	0.7741	0.9403	0.6986	0.8249	0.7853	0.9646	0.6908	0.7095	0.9760	0.7446	0.9063	0.7784	1.0105	0.7588	0.6742	0.9555	0.9306	0.9090	0.9342	0.9333	0.9546	0.8917	0.8878	0.9902	0.9999	0.8373	0.8886	0.7989	0.7703	0.9853	0.9981	0.7127	0.9305	0.9311	0.8713	0.9998	0.9985	0.8094	0.7800	0.9467	1.0142	0.9110	0.8238	0.9402	0.9602	0.7850
49=01:45:54	43075	301	1.0328	0.9196	0.9183	0.9759	0.8461	0.9819	0.8974	0.8547	0.7875	0.8604	0.7741	1.0037	0.9329	1.0320	0.8290	0.9679	0.8173	0.8478	0.8490	0.8157	0.9278	0.9413	0.8075	0.9799	0.7813	0.8367	1.0051	0.8181	1.0243	1.0017	0.8144	0.9899	0.9357	0.7065	0.7408	0.8076	0.7608	1.0245	0.9254	0.7355	0.9039	0.7180	0.8907	0.8140	0.6647	0.9350	0.7083	0.7739	0.7902	0.7988	0.7875	0.9654	0.7371	0.8491	0.8356	0.9961	0.7197	0.7143	0.9877	0.7325	0.9329	0.8039	1.0065	0.7934	0.6893	0.9914	0.9421	0.9622	0.9492	0.9778	0.9606	0.9176	0.8831	1.0000	1.0131	0.8728	0.9005	0.7983	0.8046	0.9933	1.0268	0.7032	0.9468	0.9027	0.9040	1.0221	1.0083	0.8241	0.7813	0.9619	1.0122	0.9323	0.8295	0.9602	0.9644	0.7882
50=02:00:35	43956	301	1.0340	0.9378	0.9412	1.0003	0.8407	0.9971	0.8841	0.8833	0.7783	0.8627	0.7945	1.0008	0.9598	1.0235	0.8599	0.9552	0.8269	0.8396	0.8730	0.8085	0.9294	0.9512	0.8335	0.9775	0.7972	0.8505	0.9799	0.8145	1.0115	1.0138	0.7998	0.9957	0.9286	0.7212	0.7415	0.8291	0.7585	1.0197	0.9481	0.7341	0.9538	0.7024	0.9134	0.8079	0.6988	0.9220	0.7217	0.7790	0.7984	0.7985	0.8036	0.9777	0.7255	0.8615	0.8467	1.0388	0.6825	0.7358	0.9589	0.7495	0.9492	0.8022	1.0238	0.7878	0.6907	0.9712	0.9643	0.9536	0.9484	0.9805	0.9668	0.9348	0.8959	0.9792	0.9939	0.8476	0.9075	0.7990	0.7889	0.9802	0.9982	0.7295	0.8797	0.9168	0.8767	1.0127	0.9762	0.8283	0.7916	0.9438	0.9832	0.9311	0.8272	0.9412	0.9400	0.7956
51=02:15:16	44837	300	1.0249	0.9211	0.9309	0.9877	0.8438	0.9771	0.8994	0.8690	0.8160	0.8489	0.8041	0.9659	0.9817	1.0286	0.8614	0.9582	0.8326	0.8583	0.8561	0.8172	0.9142	0.9766	0.8354	0.9701	0.8109	0.8791	0.9771	0.8218	1.0005	1.0146	0.8466	0.9806	0.9539	0.7117	0.7752	0.8225	0.7692	1.0125	0.9639	0.7616	0.9604	0.7146	0.9230	0.8287	0.7016	0.9332	0.7492	0.7952	0.8365	0.8074	0.8030	0.9943	0.7510	0.8934	0.8565	1.0467	0.7141	0.7350	0.9844	0.7523	0.9786	0.8130	1.0215	0.7823	0.7154	0.9684	0.9668	0.9532	0.9702	0.9830	0.9645	0.9429	0.9202	0.9983	0.9849	0.8543	0.8785	0.8401	0.7985	0.9833	0.9769	0.7484	0.9068	0.9319	0.8963	0.9989	0.9947	0.8389	0.8207	0.9239	1.0175	0.9141	0.8587	0.9194	0.9611	0.8186
52=02:29:57	45717	298	1.0173	0.9163	0.9130	0.9480	0.8414	0.9743	0.8655	0.8613	0.7762	0.8640	0.7670	0.9879	0.9694	1.0109	0.8546	0.9483	0.8336	0.8488	0.8530	0.8325	0.9141	0.9493	0.8390	0.9929	0.7904	0.8557	0.9702	0.8215	0.9861	0.9749	0.8688	0.9869	0.9072	0.7328	0.7333	0.8147	0.7852	1.0113	0.9624	0.7660	0.9411	0.7457	0.9029	0.8242	0.7003	0.9307	0.7440	0.8009	0.8582	0.8176	0.8091	0.9484	0.7696	0.8943	0.8905	1.0027	0.7322	0.7565	0.9315	0.7562	0.9667	0.8259	0.9974	0.8157	0.7026	0.9611	0.9286	0.9833	0.9392	0.9905	0.9317	0.9458	0.8891	0.9770	0.9910	0.8604	0.8944	0.8068	0.8175	0.9514	0.9964	0.7210	0.9076	0.8809	0.9062	1.0058	0.9726	0.8467	0.7806	0.9563	0.9898	0.9383	0.8106	0.9546	0.9387	0.7962
53=02:44:38	46598	298	1.0331	0.9433	0.9370	0.9893	0.8533	0.9836	0.8873	0.8932	0.8198	0.8767	0.8249	0.9878	0.9810	1.0312	0.8817	0.9508	0.8529	0.8633	0.8688	0.8354	0.9308	0.9651	0.8637	0.9812	0.8202	0.8901	0.9752	0.8509	0.9960	1.0169	0.8692	0.9976	0.9370	0.7620	0.7938	0.8567	0.7971	1.0148	0.9694	0.7829	0.9568	0.7510	0.9345	0.8456	0.7387	0.9301	0.7790	0.8234	0.8977	0.8356	0.8290	0.9793	0.7834	0.9467	0.9129	1.0428	0.7406	0.7927	0.9800	0.8030	0.9856	0.8310	1.0260	0.8157	0.7505	0.9611	0.9654	0.9606	0.9729	0.9775	0.9656	0.9460	0.9183	0.9931	0.9951	0.8786	0.8961	0.8423	0.8259	0.9990	0.9974	0.7885	0.9104	0.9376	0.8937	1.0062	0.9983	0.8538	0.8157	0.9376	1.0137	0.9324	0.8558	0.9441	0.9610	0.8201
54=02:59:18	47479	301	1.0258	0.9401	0.9247	0.9588	0.8315	0.9735	0.8829	0.8613	0.8001	0.8556	0.8066	0.9630	0.9667	1.0006	0.8688	0.9518	0.8325	0.8356	0.8487	0.8367	0.8939	0.9365	0.8463	0.9669	0.8207	0.8680	0.9509	0.8442	0.9890	0.9785	0.8478	0.9756	0.9277	0.7210	0.7708	0.8172	0.8018	1.0149	0.9459	0.7626	0.9372	0.7577	0.9007	0.8243	0.7267	0.9199	0.7652	0.8079	0.9037	0.8506	0.8154	0.9460	0.7636	0.9416	0.9065	1.0045	0.7268	0.7784	0.9682	0.7729	0.9612	0.8056	1.0041	0.8244	0.7386	0.9258	0.9498	0.9494	0.9454	0.9546	0.9516	0.9242	0.8926	0.9610	0.9801	0.8887	0.8815	0.8175	0.7875	0.9807	0.9792	0.7543	0.8946	0.9115	0.9055	1.0007	0.9867	0.8097	0.8048	0.9267	1.0007	0.8878	0.8542	0.9240	0.9467	0.7971
55=03:13:59	48360	300	1.0238	0.9167	0.9124	0.9781	0.8439	0.9660	0.8620	0.8883	0.8178	0.8567	0.7902	0.9634	0.9768	1.0231	0.8808	0.9315	0.8552	0.8607	0.8507	0.8213	0.9226	0.9622	0.8563	0.9710	0.8124	0.9016	0.9698	0.8267	0.9626	0.9904	0.8457	0.9727	0.9028	0.7448	0.7899	0.8362	0.8050	0.9827	0.9547	0.7960	0.9286	0.7401	0.9192	0.8475	0.7379	0.9085	0.8006	0.8155	0.9224	0.8172	0.8084	0.9736	0.8036	0.9108	0.8743	1.0170	0.7335	0.7840	0.9504	0.7839	0.9618	0.8383	0.9961	0.7894	0.7590	0.9527	0.9414	0.9239	0.9634	0.9640	0.9404	0.9150	0.9011	0.9907	0.9820	0.8356	0.8519	0.8446	0.8287	0.9584	0.9516	0.7836	0.8881	0.9270	0.8904	0.9667	0.9813	0.8613	0.7899	0.9022	1.0003	0.9172	0.8355	0.9130	0.9505	0.8173
56=03:28:40	49241	301	1.0317	0.9307	0.9207	0.9744	0.8456	0.9821	0.8565	0.8946	0.8092	0.8937	0.8035	0.9882	0.9682	1.0127	0.8843	0.9368	0.8661	0.8550	0.8610	0.8452	0.9354	0.9458	0.8688	0.9831	0.8233	0.8862	0.9704	0.8486	0.9776	0.9974	0.8409	0.9919	0.8944	0.7690	0.7787	0.8537	0.8146	0.9908	0.9583	0.7949	0.9370	0.7663	0.9226	0.8464	0.7435	0.9095	0.8041	0.8333	0.9622	0.8520	0.8357	0.9511	0.8125	0.9180	0.8881	1.0210	0.7425	0.8142	0.9346	0.8144	0.9610	0.8530	1.0004	0.8315	0.7730	0.9490	0.9300	0.9441	0.9599	0.9609	0.9448	0.9380	0.9049	0.9801	1.0020	0.8766	0.8794	0.8277	0.8437	0.9700	0.9690	0.7918	0.8856	0.9109	0.8989	0.9966	0.9964	0.8632	0.7712	0.9346	1.0052	0.9226	0.8281	0.9457	0.9413	0.8018
57=03:43:21	50121	298	1.0356	0.9422	0.9332	0.9891	0.8484	0.9766	0.8856	0.9094	0.8299	0.8741	0.8150	0.9550	0.9846	1.0299	0.9033	0.9357	0.8599	0.8730	0.8518	0.8378	0.9154	0.9625	0.8660	0.9658	0.8499	0.9224	0.9703	0.8521	0.9756	1.0012	0.8513	0.9760	0.9204	0.7709	0.7983	0.8521	0.8223	0.9961	0.9535	0.8192	0.9403	0.7559	0.9177	0.8682	0.7556	0.9058	0.8099	0.8282	0.9724	0.8572	0.8427	0.9841	0.8129	0.9166	0.8826	1.0285	0.7516	0.8042	0.9678	0.7985	0.9771	0.8501	1.0111	0.8114	0.7697	0.9537	0.9633	0.9248	0.9610	0.9649	0.9524	0.9128	0.9122	0.9859	0.9697	0.8592	0.8762	0.8639	0.8225	0.9680	0.9582	0.8002	0.8885	0.9319	0.8927	0.9788	0.9852	0.8620	0.8178	0.9066	1.0029	0.9072	0.8636	0.9066	0.9489	0.8168
58=03:58:02	51003	301	1.0151	0.9211	0.9215	0.9779	0.8362	0.9697	0.8689	0.9118	0.8155	0.8956	0.8274	0.9766	0.9739	1.0029	0.8931	0.9267	0.8555	0.8503	0.8626	0.8435	0.9198	0.9490	0.8820	0.9800	0.8403	0.8978	0.9564	0.8505	0.9840	1.0042	0.8414	0.9877	0.9086	0.7987	0.7905	0.8656	0.8143	0.9847	0.9413	0.8086	0.9433	0.7750	0.9121	0.8659	0.7683	0.9064	0.8168	0.8419	0.9865	0.8670	0.8569	0.9584	0.8228	0.9139	0.8975	1.0323	0.7578	0.8358	0.9557	0.8260	0.9752	0.8441	1.0101	0.8354	0.7719	0.9446	0.9531	0.9369	0.9581	0.9698	0.9593	0.9392	0.9101	0.9750	0.9835	0.8828	0.8940	0.8457	0.8408	0.9750	0.9856	0.8174	0.8824	0.9349	0.8918	0.9967	0.9784	0.8544	0.7943	0.9288	0.9989	0.9306	0.8595	0.9411	0.9472	0.8067
59=04:12:43	51884	300	1.0214	0.9212	0.9344	0.9788	0.8459	0.9716	0.8747	0.9196	0.8080	0.9166	0.8012	0.9887	0.9786	1.0131	0.9057	0.9362	0.8494	0.8652	0.8615	0.8576	0.9216	0.9597	0.8838	0.9809	0.8527	0.9045	0.9637	0.8445	1.0019	1.0009	0.8493	0.9862	0.9042	0.8114	0.7696	0.8768	0.8124	0.9987	0.9403	0.8302	0.9438	0.7913	0.9021	0.8888	0.7712	0.9137	0.8113	0.8406	0.9872	0.8775	0.8695	0.9575	0.8363	0.8993	0.9164	1.0268	0.7734	0.8337	0.9429	0.8098	0.9746	0.8617	1.0122	0.8533	0.7586	0.9638	0.9460	0.9531	0.9359	0.9839	0.9452	0.9313	0.9148	0.9785	0.9849	0.8855	0.9013	0.8456	0.8534	0.9600	1.0031	0.8015	0.8905	0.9097	0.8891	1.0143	0.9679	0.8634	0.7849	0.9421	0.9860	0.9437	0.8496	0.9503	0.9376	0.7926
60=04:27:24	52765	300	1.0431	0.9309	0.9190	0.9760	0.8530	0.9978	0.8790	0.9255	0.8141	0.9284	0.8038	1.0034	0.9779	1.0183	0.9082	0.9514	0.8782	0.8580	0.8621	0.8716	0.9363	0.9540	0.8910	0.9933	0.8358	0.9110	0.9842	0.8756	0.9894	0.9963	0.8542	1.0176	0.9100	0.8129	0.7849	0.8736	0.8400	1.0086	0.9643	0.8345	0.9410	0.7974	0.9209	0.8864	0.7799	0.9240	0.8389	0.8509	1.0140	0.8840	0.8555	0.9609	0.8693	0.9261	0.8926	1.0327	0.7848	0.8609	0.9472	0.8426	0.9688	0.8663	1.0057	0.8529	0.7918	0.9616	0.9530	0.9652	0.9684	0.9736	0.9479	0.9423	0.8891	0.9873	1.0092	0.8885	0.8699	0.8453	0.8771	0.9811	0.9810	0.8058	0.8940	0.8999	0.9083	0.9998	0.9973	0.8690	0.7724	0.9506	1.0148	0.9255	0.8258	0.9499	0.9436	0.7960
61=04:42:05	53645	298	1.0202	0.8905	0.8974	0.9512	0.8490	0.9543	0.8747	0.8974	0.8228	0.8986	0.7710	0.9768	0.9687	1.0243	0.8817	0.9373	0.8519	0.8756	0.8268	0.8685	0.9087	0.9667	0.8537	0.9810	0.8252	0.9096	0.9732	0.8347	0.9723	0.9727	0.8849	0.9728	0.9098	0.7914	0.7779	0.8328	0.8388	0.9920	0.9441	0.8530	0.9098	0.7999	0.8906	0.8989	0.7433	0.9221	0.8178	0.8404	0.9976	0.8593	0.8436	0.9639	0.8609	0.8867	0.8895	1.0046	0.8124	0.8158	0.9523	0.7862	0.9658	0.8722	0.9846	0.8346	0.7718	0.9650	0.9249	0.9477	0.9442	0.9914	0.9281	0.9187	0.8976	0.9988	0.9767	0.8618	0.8654	0.8576	0.8497	0.9391	0.9840	0.7835	0.9287	0.8939	0.8973	0.9861	0.9742	0.8635	0.7725	0.9203	1.0039	0.9291	0.8268	0.9252	0.9453	0.7875
62=04:56:46	54526	301	1.0303	0.9258	0.9244	0.9683	0.8435	0.9879	0.8834	0.9192	0.8172	0.9227	0.7986	1.0026	0.9786	1.0225	0.9112	0.9525	0.8645	0.8594	0.8639	0.8750	0.9321	0.9639	0.8893	0.9931	0.8445	0.9127	0.9788	0.8684	0.9947	0.9937	0.8606	1.0120	0.9168	0.8270	0.7906	0.8754	0.8481	1.0121	0.9609	0.8488	0.9424	0.8238	0.9155	0.9023	0.7940	0.9275	0.8449	0.8519	1.0104	0.8910	0.8628	0.9583	0.8800	0.9219	0.9105	1.0278	0.7984	0.8708	0.9595	0.8359	0.9732	0.8627	1.0110	0.8743	0.7955	0.9705	0.9558	0.9698	0.9632	0.9860	0.9443	0.9382	0.8974	0.9887	1.0054	0.8969	0.8877	0.8474	0.8742	0.9841	1.0027	0.8125	0.9099	0.9070	0.9075	1.0202	0.9950	0.8694	0.7823	0.9566	1.0134	0.9383	0.8322	0.9610	0.9548	0.7954
63=05:11:30	55411	300	1.0313	0.9173	0.9072	0.9739	0.8561	0.9703	0.8775	0.8929	0.8342	0.9040	0.7822	0.9728	0.9675	1.0351	0.8896	0.9505	0.8546	0.8666	0.8230	0.8776	0.9083	0.9696	0.8535	0.9704	0.8419	0.9212	0.9806	0.8507	0.9772	0.9827	0.8712	0.9716	0.9154	0.7830	0.7970	0.8244	0.8589	1.0079	0.9516	0.8530	0.9146	0.8192	0.9051	0.9030	0.7564	0.9220	0.8302	0.8381	1.0107	0.8864	0.8343	0.9681	0.8674	0.9088	0.8891	1.0171	0.8085	0.8204	0.9620	0.7956	0.9742	0.8728	0.9989	0.8487	0.8089	0.9646	0.9382	0.9374	0.9545	0.9761	0.9372	0.9202	0.8845	0.9954	0.9872	0.8743	0.8509	0.8595	0.8389	0.9631	0.9760	0.7908	0.9224	0.8979	0.9061	0.9824	1.0019	0.8554	0.7811	0.9096	1.0229	0.9113	0.8500	0.9189	0.9569	0.7949
64=05:26:11	56292	298	1.0225	0.9208	0.9140	0.9672	0.8467	0.9755	0.8950	0.8997	0.8422	0.9147	0.8169	0.9870	0.9834	1.0264	0.8952	0.9533	0.8543	0.8643	0.8566	0.8826	0.9219	0.9716	0.8800	0.9936	0.8592	0.9155	0.9681	0.8650	0.9958	0.9990	0.8724	0.9906	0.9347	0.8024	0.8128	0.8521	0.8680	1.0144	0.9520	0.8595	0.9388	0.8319	0.9137	0.9048	0.7898	0.9377	0.8527	0.8544	1.0117	0.9026	0.8551	0.9725	0.8650	0.9216	0.9029	1.0339	0.8165	0.8590	0.9866	0.8286	0.9885	0.8593	1.0190	0.8575	0.8121	0.9562	0.9571	0.9516	0.9746	0.9797	0.9669	0.9308	0.9000	0.9956	0.9910	0.9000	0.8740	0.8677	0.8357	0.9917	0.9955	0.8244	0.9333	0.9313	0.9074	1.0039	1.0093	0.8368	0.7973	0.9252	1.0344	0.9121	0.8651	0.9391	0.9759	0.8019
65=05:40:52	57172	298	1.0223	0.9333	0.9084	0.9686	0.8396	0.9929	0.8917	0.9000	0.8229	0.9067	0.8284	0.9841	0.9839	1.0163	0.9020	0.9549	0.8632	0.8496	0.8655	0.8732	0.9326	0.9573	0.8863	0.9982	0.8635	0.9046	0.9679	0.8735	0.9858	1.0002	0.8611	0.9997	0.9296	0.8065	0.8030	0.8483	0.8612	1.0133	0.9578	0.8421	0.9447	0.8219	0.9187	0.8751	0.8029	0.9274	0.8560	0.8525	1.0231	0.9060	0.8559	0.9657	0.8658	0.9341	0.8902	1.0360	0.8003	0.8766	0.9829	0.8449	0.9781	0.8404	1.0123	0.8502	0.8103	0.9393	0.9665	0.9500	0.9754	0.9656	0.9774	0.9360	0.9011	0.9799	0.9933	0.8942	0.8834	0.8544	0.8346	0.9954	0.9813	0.8245	0.9121	0.9368	0.8950	1.0013	1.0089	0.8302	0.7956	0.9422	1.0266	0.9122	0.8520	0.9398	0.9653	0.7904
66=05:55:33	58053	298	1.0258	0.9147	0.9017	0.9727	0.8482	0.9788	0.8840	0.9082	0.8366	0.9030	0.8118	0.9868	0.9852	1.0272	0.8878	0.9483	0.8637	0.8671	0.8539	0.8663	0.9309	0.9689	0.8753	0.9956	0.8648	0.9181	0.9719	0.8540	0.9769	1.0059	0.8791	0.9951	0.9286	0.8180	0.8097	0.8526	0.8648	1.0026	0.9619	0.8701	0.9403	0.8117	0.9207	0.9002	0.7916	0.9246	0.8535	0.8412	1.0120	0.8843	0.8540	0.9870	0.8862	0.9176	0.8876	1.0432	0.8141	0.8680	0.9858	0.8346	0.9784	0.8564	1.0128	0.8362	0.8081	0.9574	0.9629	0.9443	0.9775	0.9886	0.9634	0.9331	0.9066	0.9974	0.9871	0.8708	0.8813	0.8777	0.8492	0.9813	0.9839	0.8286	0.9254	0.9456	0.8964	0.9941	1.0051	0.8504	0.7982	0.9283	1.0330	0.9314	0.8509	0.9294	0.9687	0.8041
67=06:10:14	58934	298	1.0387	0.9316	0.9143	0.9825	0.8412	0.9977	0.8807	0.9241	0.8158	0.9242	0.8138	1.0044	0.9847	1.0219	0.9023	0.9491	0.8603	0.8431	0.8615	0.8546	0.9406	0.9533	0.8873	0.9920	0.8648	0.9038	0.9825	0.8616	0.9886	1.0032	0.8389	1.0120	0.9085	0.8248	0.7885	0.8670	0.8624	1.0049	0.9626	0.8403	0.9384	0.8013	0.9287	0.8817	0.7958	0.9161	0.8587	0.8483	1.0199	0.8875	0.8451	0.9581	0.8810	0.9246	0.8868	1.0347	0.7686	0.8729	0.9527	0.8469	0.9713	0.8428	1.0115	0.8457	0.7993	0.9582	0.9617	0.9513	0.9706	0.9689	0.9625	0.9485	0.8795	0.9855	1.0088	0.8736	0.8765	0.8280	0.8541	0.9852	0.9764	0.8080	0.8810	0.9195	0.8981	1.0126	1.0057	0.8521	0.7661	0.9457	1.0063	0.9320	0.8199	0.9489	0.9565	0.7899
68=06:24:54	59815	298	1.0202	0.9233	0.9038	0.9581	0.8384	0.9759	0.8998	0.8846	0.8229	0.8965	0.7957	0.9802	0.9827	1.0126	0.8868	0.9588	0.8408	0.8546	0.8470	0.8663	0.9091	0.9645	0.8584	0.9797	0.8681	0.8958	0.9637	0.8421	0.9952	0.9910	0.8672	0.9817	0.9365	0.7910	0.7792	0.8391	0.8659	1.0168	0.9368	0.8607	0.9347	0.8197	0.8931	0.8941	0.7717	0.9316	0.8212	0.8373	1.0049	0.8966	0.8524	0.9687	0.8661	0.9074	0.9123	1.0263	0.8004	0.8392	0.9875	0.8052	0.9793	0.8491	1.0132	0.8448	0.7767	0.9581	0.9556	0.9590	0.9503	0.9840	0.9590	0.9256	0.9107	0.9864	0.9777	0.8940	0.8870	0.8643	0.8327	0.9727	1.0054	0.7943	0.9307	0.9135	0.8988	1.0082	0.9927	0.8353	0.7919	0.9387	1.0135	0.9155	0.8553	0.9399	0.9516	0.7824
69=06:39:35	60696	298	1.0183	0.9167	0.9073	0.9795	0.8470	0.9795	0.8895	0.8989	0.8284	0.8980	0.8172	0.9855	0.9819	1.0210	0.8876	0.9540	0.8467	0.8555	0.8572	0.8649	0.9283	0.9670	0.8649	0.9872	0.8710	0.9018	0.9659	0.8466	0.9912	1.0105	0.8697	0.9900	0.9283	0.8024	0.8029	0.8510	0.8663	1.0052	0.9505	0.8566	0.9379	0.8127	0.9090	0.8876	0.7803	0.9245	0.8350	0.8258	1.0162	0.8847	0.8493	0.9725	0.8632	0.9097	0.9053	1.0348	0.8123	0.8420	0.9813	0.8189	0.9779	0.8570	1.0103	0.8333	0.7953	0.9625	0.9473	0.9400	0.9672	0.9864	0.9548	0.9307	0.9012	1.0031	0.9900	0.8761	0.8723	0.8665	0.8358	0.9765	1.0034	0.8081	0.9311	0.9369	0.8955	0.9920	1.0035	0.8443	0.7821	0.9215	1.0260	0.9321	0.8500	0.9337	0.9715	0.7979
70=06:54:16	61577	301	1.0141	0.9216	0.9197	0.9748	0.8301	0.9828	0.8983	0.9035	0.8157	0.8964	0.8058	0.9834	0.9863	1.0166	0.8961	0.9618	0.8382	0.8508	0.8591	0.8535	0.9206	0.9651	0.8716	0.9831	0.8743	0.8990	0.9610	0.8481	0.9957	0.9962	0.8511	0.9931	0.9311	0.7994	0.7920	0.8644	0.8562	1.0164	0.9446	0.8426	0.9402	0.8037	0.9059	0.8866	0.7865	0.9228	0.8320	0.8279	1.0091	0.8815	0.8524	0.9731	0.8635	0.9181	0.9046	1.0314	0.7751	0.8592	0.9850	0.8219	0.9754	0.8426	1.0214	0.8398	0.7822	0.9589	0.9656	0.9448	0.9602	0.9744	0.9590	0.9240	0.9035	0.9908	0.9813	0.8744	0.8909	0.8562	0.8397	0.9791	1.0033	0.8008	0.9067	0.9386	0.8747	1.0108	0.9877	0.8627	0.7906	0.9418	0.9970	0.9377	0.8343	0.9422	0.9392	0.7964
71=07:08:57	62457	301	1.0184	0.9262	0.9201	0.9767	0.8314	0.9823	0.8973	0.9022	0.8077	0.9017	0.8068	0.9868	0.9914	1.0226	0.8997	0.9630	0.8365	0.8553	0.8655	0.8557	0.9233	0.9701	0.8772	0.9926	0.8728	0.9013	0.9682	0.8480	0.9941	1.0033	0.8515	0.9953	0.9332	0.8075	0.7802	0.8637	0.8555	1.0142	0.9463	0.8451	0.9450	0.8016	0.9073	0.8843	0.7869	0.9318	0.8321	0.8438	1.0130	0.8806	0.8546	0.9762	0.8654	0.9179	0.9047	1.0318	0.7792	0.8552	0.9807	0.8245	0.9807	0.8363	1.0234	0.8335	0.7745	0.9636	0.9699	0.9524	0.9637	0.9844	0.9668	0.9335	0.9024	0.9941	0.9794	0.8677	0.8942	0.8561	0.8371	0.9841	1.0000	0.8013	0.9054	0.9263	0.8805	1.0139	0.9902	0.8429	0.7979	0.9400	1.0090	0.9306	0.8466	0.9452	0.9534	0.7977
72=07:23:38	63338	301	1.0018	0.9034	0.9047	0.9546	0.8158	0.9685	0.8999	0.8868	0.7969	0.8958	0.7840	0.9817	0.9794	1.0073	0.8778	0.9624	0.8317	0.8468	0.8575	0.8551	0.9163	0.9654	0.8654	1.0016	0.8634	0.8796	0.9568	0.8332	0.9944	0.9803	0.8435	0.9847	0.9263	0.7975	0.7682	0.8562	0.8480	1.0073	0.9357	0.8397	0.9304	0.8027	0.8898	0.8895	0.7758	0.9269	0.8199	0.8356	0.9998	0.8703	0.8368	0.9576	0.8578	0.9074	0.9072	1.0148	0.7790	0.8433	0.9829	0.8054	0.9727	0.8286	1.0069	0.8383	0.7628	0.9599	0.9550	0.9568	0.9517	0.9812	0.9513	0.9347	0.8988	0.9788	0.9730	0.8706	0.8807	0.8422	0.8345	0.9729	1.0083	0.7829	0.9089	0.9132	0.8878	1.0163	0.9865	0.8345	0.7803	0.9358	0.9921	0.9148	0.8319	0.9407	0.9491	0.7797
73=07:38:18	64219	301	1.0156	0.9028	0.9106	0.9737	0.8396	0.9693	0.8931	0.9021	0.8257	0.9063	0.7841	0.9995	0.9776	1.0302	0.8778	0.9622	0.8319	0.8613	0.8493	0.8607	0.9272	0.9796	0.8621	0.9991	0.8613	0.8900	0.9736	0.8313	0.9981	0.9909	0.8668	0.9858	0.9301	0.8017	0.7811	0.8469	0.8583	1.0040	0.9446	0.8483	0.9283	0.8007	0.9046	0.8971	0.7653	0.9289	0.8191	0.8279	1.0070	0.8737	0.8363	0.9737	0.8663	0.9084	0.9064	1.0259	0.7910	0.8427	0.9796	0.8083	0.9804	0.8551	1.0089	0.8368	0.7789	0.9747	0.9517	0.9526	0.9538	0.9905	0.9466	0.9217	0.8988	1.0006	0.9883	0.8655	0.8738	0.8508	0.8386	0.9709	1.0134	0.7878	0.9223	0.9227	0.8930	1.0088	0.9978	0.8525	0.7737	0.9264	1.0005	0.9276	0.8287	0.9395	0.9527	0.7776
74=07:52:59	65100	301	1.0080	0.9149	0.9037	0.9766	0.8273	0.9803	0.8881	0.8953	0.8124	0.8918	0.8068	0.9837	0.9968	1.0211	0.8876	0.9689	0.8428	0.8500	0.8622	0.8462	0.9325	0.9668	0.8753	0.9865	0.8588	0.8992	0.9684	0.8411	0.9839	1.0006	0.8532	0.9935	0.9233	0.8024	0.7949	0.8594	0.8613	1.0039	0.9533	0.8408	0.9389	0.7890	0.9128	0.8775	0.7825	0.9247	0.8308	0.8319	1.0060	0.8676	0.8404	0.9808	0.8604	0.9149	0.8884	1.0364	0.7843	0.8471	0.9886	0.8227	0.9741	0.8448	1.0189	0.8247	0.7815	0.9642	0.9649	0.9391	0.9695	0.9763	0.9646	0.9279	0.9064	0.9966	0.9841	0.8575	0.8830	0.8627	0.8396	0.9819	0.9992	0.8050	0.9105	0.9446	0.8846	1.0135	1.0009	0.8510	0.7914	0.9307	1.0081	0.9188	0.8393	0.9280	0.9641	0.7991
75=08:07:40	65981	300	1.0276	0.9129	0.9012	0.9651	0.8424	0.9896	0.8905	0.8933	0.8178	0.9144	0.7955	0.9966	0.9776	1.0199	0.8739	0.9777	0.8420	0.8587	0.8565	0.8635	0.9343	0.9733	0.8690	1.0046	0.8527	0.8977	0.9818	0.8439	0.9902	0.9955	0.8724	1.0045	0.9351	0.8002	0.7939	0.8560	0.8716	1.0144	0.9624	0.8475	0.9386	0.8078	0.9143	0.8877	0.7729	0.9377	0.8413	0.8381	1.0079	0.8778	0.8379	0.9762	0.8676	0.9074	0.8985	1.0337	0.8009	0.8581	0.9847	0.8248	0.9718	0.8473	1.0073	0.8333	0.7751	0.9648	0.9507	0.9575	0.9683	0.9884	0.9620	0.9268	0.8881	0.9957	0.9927	0.8705	0.8814	0.8557	0.8413	0.9757	1.0071	0.7930	0.9252	0.9270	0.8970	1.0073	1.0053	0.8450	0.7776	0.9415	1.0160	0.9273	0.8304	0.9405	0.9611	0.7883
76=08:22:21	66861	298	1.0285	0.9197	0.8956	0.9771	0.8474	0.9957	0.8931	0.8865	0.8270	0.9070	0.8036	0.9948	0.9801	1.0178	0.8746	0.9783	0.8460	0.8479	0.8594	0.8555	0.9385	0.9730	0.8627	0.9905	0.8525	0.8937	0.9842	0.8520	0.9974	0.9993	0.8713	1.0039	0.9388	0.7859	0.7995	0.8493	0.8759	1.0078	0.9688	0.8406	0.9436	0.8037	0.9201	0.8808	0.7747	0.9375	0.8367	0.8286	1.0229	0.8811	0.8344	0.9757	0.8682	0.9175	0.8939	1.0351	0.7920	0.8574	0.9804	0.8313	0.9642	0.8417	1.0194	0.8295	0.7870	0.9587	0.9605	0.9539	0.9740	0.9814	0.9603	0.9234	0.8830	0.9934	0.9994	0.8727	0.8710	0.8570	0.8381	0.9874	1.0000	0.7960	0.9227	0.9282	0.8901	1.0028	1.0209	0.8449	0.7791	0.9326	1.0290	0.9204	0.8349	0.9356	0.9656	0.7836
77=08:37:02	67742	300	1.0164	0.9155	0.9143	0.9884	0.8446	0.9808	0.9021	0.8994	0.8165	0.9077	0.8003	0.9866	0.9853	1.0274	0.8802	0.9781	0.8302	0.8544	0.8566	0.8615	0.9333	0.9808	0.8685	0.9981	0.8784	0.8988	0.9763	0.8370	1.0076	1.0131	0.8699	0.9820	0.9480	0.7902	0.7876	0.8574	0.8600	1.0076	0.9496	0.8474	0.9422	0.8030	0.9097	0.8916	0.7710	0.9380	0.8217	0.8335	1.0236	0.8834	0.8559	0.9844	0.8574	0.9092	0.9073	1.0426	0.7915	0.8340	0.9931	0.8129	0.9804	0.8440	1.0214	0.8344	0.7732	0.9647	0.9651	0.9521	0.9598	0.9864	0.9695	0.9328	0.9039	0.9967	0.9785	0.8793	0.8939	0.8642	0.8326	0.9869	1.0208	0.7960	0.9264	0.9383	0.8891	1.0198	0.9997	0.8347	0.7884	0.9345	1.0176	0.9333	0.8510	0.9415	0.9569	0.7796
78=08:51:42	68623	301	1.0144	0.9121	0.8893	0.9796	0.8274	0.9890	0.8894	0.8926	0.8093	0.8943	0.8116	0.9801	0.9862	1.0154	0.8799	0.9746	0.8436	0.8368	0.8681	0.8391	0.9427	0.9652	0.8741	0.9942	0.8542	0.8820	0.9786	0.8475	0.9804	0.9889	0.8563	1.0060	0.9292	0.7838	0.8004	0.8529	0.8681	1.0068	0.9687	0.8342	0.9347	0.8020	0.9115	0.8745	0.7709	0.9313	0.8346	0.8338	1.0178	0.8693	0.8227	0.9664	0.8700	0.9165	0.8893	1.0243	0.7878	0.8537	0.9828	0.8314	0.9572	0.8404	1.0048	0.8267	0.7914	0.9544	0.9539	0.9519	0.9731	0.9711	0.9541	0.9331	0.8812	0.9918	1.0041	0.8712	0.8706	0.8492	0.8487	0.9940	0.9911	0.7998	0.9165	0.9319	0.8980	1.0073	1.0254	0.8447	0.7736	0.9382	1.0199	0.9181	0.8238	0.9394	0.9604	0.7922
79=09:06:23	69504	301	1.0257	0.9140	0.8979	0.9889	0.8394	0.9851	0.8905	0.8926	0.8339	0.8875	0.8085	0.9748	0.9847	1.0281	0.8757	0.9799	0.8368	0.8483	0.8564	0.8436	0.9383	0.9795	0.8593	0.9973	0.8716	0.9012	0.9730	0.8458	0.9895	1.0094	0.8611	0.9867	0.9370	0.7696	0.8089	0.8397	0.8636	0.9972	0.9570	0.8369	0.9355	0.7770	0.9243	0.8784	0.7676	0.9204	0.8328	0.8368	1.0203	0.8632	0.8268	0.9870	0.8509	0.9177	0.8805	1.0336	0.7732	0.8212	0.9788	0.8013	0.9773	0.8364	1.0189	0.8264	0.7896	0.9612	0.9576	0.9345	0.9649	0.9716	0.9603	0.9318	0.9055	0.9938	0.9874	0.8756	0.8777	0.8576	0.8220	0.9905	1.0026	0.7939	0.9111	0.9331	0.8936	1.0191	1.0216	0.8433	0.7825	0.9223	1.0191	0.9165	0.8466	0.9419	0.9721	0.8081
80=09:21:04	70385	301	1.0201	0.9114	0.8950	0.9779	0.8449	0.9935	0.8920	0.8958	0.8177	0.9168	0.8016	0.9988	0.9773	1.0241	0.8787	0.9977	0.8416	0.8536	0.8665	0.8657	0.9472	0.9725	0.8656	1.0099	0.8626	0.8906	0.9881	0.8431	0.9953	1.0045	0.8701	1.0035	0.9439	0.7982	0.7950	0.8580	0.8669	1.0108	0.9689	0.8465	0.9468	0.8086	0.9268	0.8886	0.7752	0.9437	0.8355	0.8441	1.0208	0.8796	0.8435	0.9743	0.8646	0.9155	0.9021	1.0449	0.7962	0.8525	0.9877	0.8320	0.9723	0.8488	1.0183	0.8363	0.7819	0.9680	0.9575	0.9631	0.9721	0.9894	0.9714	0.9384	0.8826	0.9920	0.9954	0.8702	0.8862	0.8462	0.8297	0.9808	1.0084	0.7979	0.9238	0.9309	0.8915	1.0259	1.0118	0.8445	0.7944	0.9287	1.0176	0.9330	0.8356	0.9521	0.9659	0.7858
81=09:35:45	71265	300	1.0236	0.9063	0.8875	0.9730	0.8375	0.9809	0.8688	0.8840	0.8058	0.8967	0.7632	0.9927	0.9706	1.0274	0.8680	0.9844	0.8382	0.8440	0.8438	0.8411	0.9446	0.9671	0.8493	0.9991	0.8509	0.8813	0.9849	0.8338	0.9795	0.9848	0.8523	0.9861	0.9084	0.7811	0.7815	0.8386	0.8677	0.9889	0.9660	0.8308	0.9223	0.7875	0.9198	0.8662	0.7569	0.9208	0.8223	0.8328	1.0250	0.8513	0.8135	0.9625	0.8572	0.9041	0.8752	1.0189	0.7706	0.8261	0.9451	0.8072	0.9557	0.8464	0.9917	0.8145	0.7857	0.9611	0.9341	0.9401	0.9586	0.9718	0.9415	0.9352	0.8828	1.0049	1.0014	0.8379	0.8463	0.8317	0.8342	0.9687	0.9811	0.7760	0.9037	0.9150	0.8860	1.0041	1.0278	0.8541	0.7491	0.9196	1.0103	0.9263	0.8094	0.9401	0.9598	0.7916
82=09:50:26	72146	298	1.0168	0.9057	0.8864	0.9554	0.8366	0.9820	0.8769	0.8791	0.7919	0.9012	0.7654	0.9961	0.9781	1.0213	0.8661	0.9989	0.8357	0.8488	0.8434	0.8540	0.9390	0.9640	0.8553	1.0046	0.8500	0.8764	0.9889	0.8354	0.9831	0.9752	0.8634	0.9932	0.9186	0.7822	0.7649	0.8412	0.8639	1.0047	0.9710	0.8363	0.9256	0.7995	0.9064	0.8743	0.7601	0.9394	0.8206	0.8286	1.0211	0.8656	0.8284	0.9659	0.8681	0.8994	0.8868	1.0118	0.7877	0.8320	0.9507	0.8097	0.9618	0.8452	0.9958	0.8289	0.7679	0.9669	0.9441	0.9638	0.9593	0.9861	0.9498	0.9299	0.8803	0.9977	0.9943	0.8548	0.8641	0.8447	0.8393	0.9610	0.9988	0.7611	0.9176	0.9045	0.8950	1.0167	1.0235	0.8528	0.7717	0.9446	1.0159	0.9381	0.8177	0.9475	0.9608	0.7871
83=10:05:07	73027	298	1.0113	0.9372	0.9260	0.9885	0.8313	0.9859	0.9070	0.8881	0.8111	0.9013	0.8061	0.9873	0.9892	1.0272	0.8965	1.0139	0.8225	0.8548	0.8779	0.8614	0.9368	0.9838	0.8685	0.9910	0.8817	0.8975	0.9673	0.8455	1.0246	1.0127	0.8519	0.9893	0.9533	0.7773	0.7928	0.8603	0.8540	1.0275	0.9554	0.8442	0.9613	0.8110	0.9136	0.8839	0.7830	0.9360	0.8149	0.8282	1.0267	0.8989	0.8594	0.9812	0.8318	0.9185	0.9231	1.0421	0.7756	0.8344	0.9949	0.8102	0.9856	0.8475	1.0389	0.8461	0.7854	0.9671	0.9740	0.9553	0.9655	0.9783	0.9752	0.9351	0.9157	0.9940	0.9945	0.8970	0.9048	0.8575	0.8074	0.9967	1.0295	0.7965	0.9178	0.9359	0.8801	1.0415	1.0312	0.8297	0.7959	0.9406	1.0176	0.9203	0.8582	0.9512	0.9703	0.7920
84=10:19:47	73908	300	1.0271	0.9218	0.9033	0.9836	0.8520	0.9863	0.9123	0.8866	0.8325	0.9001	0.7878	0.9794	0.9803	1.0425	0.8723	1.0185	0.8313	0.8627	0.8464	0.8610	0.9296	0.9879	0.8498	1.0004	0.8700	0.9018	0.9967	0.8459	0.9965	0.9990	0.8831	0.9877	0.9659	0.7694	0.8061	0.8387	0.8665	1.0180	0.9712	0.8486	0.9328	0.8046	0.9090	0.8916	0.7565	0.9522	0.8233	0.8378	1.0281	0.8744	0.8316	0.9902	0.8668	0.9167	0.8963	1.0329	0.8075	0.8206	1.0049	0.8067	0.9798	0.8515	1.0122	0.8277	0.7878	0.9743	0.9573	0.9566	0.9699	0.9851	0.9628	0.9261	0.9049	1.0188	0.9979	0.8733	0.8660	0.8641	0.8335	0.9897	1.0045	0.7758	0.9432	0.9250	0.9026	1.0244	1.0448	0.8477	0.7930	0.9257	1.0358	0.9139	0.8510	0.9366	0.9814	0.8070
85=10:34:28	74789	300	1.0187	0.8951	0.8853	0.9813	0.8468	0.9840	0.8839	0.8874	0.8082	0.9047	0.7707	0.9998	0.9755	1.0294	0.8703	1.0071	0.8412	0.8576	0.8549	0.8497	0.9493	0.9813	0.8537	1.0035	0.8435	0.8939	0.9927	0.8246	0.9855	0.9976	0.8762	0.9944	0.9317	0.7861	0.7829	0.8553	0.8655	0.9964	0.9767	0.8476	0.9365	0.7955	0.9196	0.8863	0.7647	0.9448	0.8324	0.8362	1.0217	0.8558	0.8287	0.9828	0.8741	0.9008	0.8920	1.0346	0.7989	0.8363	0.9689	0.8184	0.9620	0.8581	1.0067	0.8184	0.7826	0.9814	0.9459	0.9630	0.9716	0.9944	0.9502	0.9264	0.8923	1.0135	1.0001	0.8489	0.8729	0.8597	0.8486	0.9735	1.0079	0.7852	0.9299	0.9152	0.8900	1.0150	1.0336	0.8628	0.7759	0.9363	1.0278	0.9453	0.8313	0.9484	0.9672	0.7931
86=10:49:09	75670	301	1.0333	0.9110	0.8892	0.9978	0.8441	1.0004	0.8780	0.8980	0.8083	0.8985	0.7845	0.9971	0.9849	1.0358	0.8795	1.0078	0.8466	0.8517	0.8665	0.8267	0.9500	0.9708	0.8581	0.9965	0.8583	0.9091	0.9866	0.8278	0.9784	1.0110	0.8596	1.0001	0.9233	0.7754	0.7982	0.8571	0.8653	0.9974	0.9817	0.8397	0.9454	0.7671	0.9252	0.8663	0.7700	0.9185	0.8344	0.8313	1.0259	0.8461	0.8281	0.9960	0.8582	0.9045	0.8698	1.0444	0.7707	0.8390	0.9661	0.8253	0.9646	0.8517	1.0147	0.8019	0.7832	0.9661	0.9605	0.9353	0.9786	0.9749	0.9613	0.9315	0.8973	1.0076	1.0024	0.8351	0.8625	0.8570	0.8310	0.9757	0.9753	0.7980	0.8991	0.9424	0.8854	1.0117	1.0334	0.8474	0.7704	0.9268	1.0259	0.9334	0.8186	0.9344	0.9710	0.7964
87=11:03:50	76550	298	1.0307	0.9355	0.9073	0.9811	0.8338	1.0069	0.8972	0.8854	0.8159	0.9169	0.7895	1.0002	0.9732	1.0211	0.8720	1.0306	0.8345	0.8368	0.8703	0.8589	0.9403	0.9710	0.8596	0.9936	0.8615	0.8777	0.9808	0.8587	1.0065	0.9943	0.8488	1.0075	0.9475	0.7510	0.7924	0.8474	0.8622	1.0234	0.9750	0.8177	0.9502	0.8015	0.9136	0.8650	0.7712	0.9345	0.8161	0.8235	1.0302	0.8844	0.8251	0.9640	0.8447	0.9278	0.9008	1.0337	0.7687	0.8446	0.9821	0.8213	0.9574	0.8277	1.0151	0.8391	0.7876	0.9526	0.9613	0.9515	0.9675	0.9629	0.9625	0.9324	0.8752	0.9821	1.0164	0.8825	0.8660	0.8326	0.8127	0.9997	0.9938	0.7782	0.9055	0.9238	0.8962	1.0320	1.0541	0.8283	0.7622	0.9290	1.0290	0.9049	0.8322	0.9495	0.9732	0.7844
88=11:18:31	77431	298	1.0170	0.9071	0.9027	1.0010	0.8543	0.9890	0.8867	0.9060	0.8169	0.9209	0.7961	1.0123	0.9856	1.0346	0.8864	1.0167	0.8373	0.8596	0.8756	0.8577	0.9516	0.9824	0.8658	0.9984	0.8580	0.9001	0.9833	0.8226	1.0010	1.0194	0.8758	0.9978	0.9452	0.8018	0.7950	0.8730	0.8578	1.0026	0.9769	0.8491	0.9576	0.7967	0.9236	0.8923	0.7770	0.9433	0.8288	0.8431	1.0196	0.8660	0.8495	0.9960	0.8581	0.9022	0.9084	1.0554	0.7914	0.8430	0.9802	0.8207	0.9840	0.8593	1.0354	0.8308	0.7729	0.9839	0.9681	0.9602	0.9675	1.0016	0.9726	0.9294	0.9021	1.0116	1.0001	0.8622	0.9012	0.8694	0.8306	0.9855	1.0265	0.8039	0.9203	0.9492	0.8795	1.0370	1.0322	0.8575	0.7899	0.9391	1.0240	0.9507	0.8429	0.9549	0.9713	0.7952
89=11:33:12	78312	298	1.0220	0.9316	0.9177	0.9893	0.8414	0.9898	0.9089	0.8866	0.8203	0.9034	0.8002	0.9979	0.9894	1.0397	0.8817	1.0404	0.8289	0.8562	0.8679	0.8607	0.9337	0.9857	0.8666	0.9993	0.8788	0.8902	0.9847	0.8529	1.0188	1.0101	0.8716	0.9944	0.9692	0.7650	0.7947	0.8534	0.8598	1.0291	0.9768	0.8373	0.9554	0.8082	0.9131	0.8870	0.7783	0.9564	0.8141	0.8374	1.0212	0.8868	0.8514	0.9911	0.8531	0.9274	0.9181	1.0419	0.7909	0.8326	1.0019	0.8145	0.9816	0.8409	1.0282	0.8396	0.7816	0.9756	0.9663	0.9596	0.9677	0.9831	0.9745	0.9356	0.9129	1.0062	1.0092	0.8843	0.8965	0.8600	0.8180	1.0010	1.0192	0.7813	0.9309	0.9364	0.8855	1.0538	1.0551	0.8359	0.7910	0.9386	1.0307	0.9185	0.8501	0.9547	0.9778	0.8029
90=11:47:52	79193	300	1.0227	0.9176	0.9159	0.9894	0.8568	0.9892	0.9101	0.8873	0.8116	0.9219	0.7896	1.0024	0.9850	1.0398	0.8844	1.0440	0.8278	0.8676	0.8652	0.8744	0.9384	0.9923	0.8585	1.0070	0.8718	0.8947	0.9933	0.8370	1.0227	1.0106	0.8888	0.9914	0.9717	0.7833	0.7837	0.8542	0.8595	1.0277	0.9763	0.8552	0.9522	0.8184	0.9091	0.8991	0.7599	0.9647	0.8134	0.8425	1.0283	0.8865	0.8555	0.9903	0.8658	0.9190	0.9265	1.0412	0.8122	0.8315	1.0018	0.8158	0.9849	0.8569	1.0249	0.8468	0.7730	0.9826	0.9571	0.9823	0.9596	0.9974	0.9605	0.9364	0.9113	1.0102	1.0063	0.8893	0.9052	0.8568	0.8319	0.9963	1.0393	0.7760	0.9525	0.9261	0.8913	1.0559	1.0562	0.8390	0.7862	0.9512	1.0257	0.9332	0.8408	0.9573	0.9710	0.7882
91=12:02:33	80074	300	1.0220	0.9125	0.8857	0.9725	0.8280	0.9953	0.8847	0.8759	0.8062	0.9009	0.7840	0.9940	0.9787	1.0178	0.8725	1.0329	0.8410	0.8398	0.8672	0.8491	0.9528	0.9752	0.8578	1.0095	0.8475	0.8735	0.9831	0.8440	0.9900	0.9938	0.8547	1.0015	0.9349	0.7613	0.7866	0.8423	0.8651	1.0061	0.9807	0.8210	0.9453	0.7931	0.9228	0.8601	0.7671	0.9437	0.8267	0.8280	1.0249	0.8659	0.8232	0.9638	0.8549	0.9152	0.8841	1.0268	0.7728	0.8382	0.9657	0.8251	0.9553	0.8353	1.0076	0.8269	0.7862	0.9616	0.9487	0.9615	0.9769	0.9722	0.9586	0.9457	0.8806	0.9907	1.0204	0.8620	0.8788	0.8311	0.8270	0.9865	0.9912	0.7770	0.9071	0.9218	0.8929	1.0424	1.0607	0.8407	0.7584	0.9462	1.0288	0.9239	0.8112	0.9517	0.9761	0.7893
