# Supplementary material for: Computationally Driven, Quantitative Experiments Discover Genes Required for Mitochondrial Biogenesis
Source: PLoS Genet. 2009 Mar 20;5(3):e1000407. doi: 10.1371/journal.pgen.1000407 (PMC2648979; doi:10.1371/journal.pgen.1000407)
Supplement: Dataset S1 — Raw respiratory growth data. A zip file containing 48 tab-delimited text files containing the raw data from the Tecan GENios reader. Additionally, a readme text file and plate key is contained in the zip file. The plate key uses our internal reference id for each mutant (internal reference id is matched with common and systematic gene names in Table S2). Raw optical density measurements from Tecan GENios plate incubator and reader. Wells are numbered in increasing order from upper left to lower right and can be converted to our internal identifiers using the included key (complete plate key). Not all original plates were assayed for growth curves, and there are two replicates of plate 20. (1.82 MB ZIP) [file pgen.1000407.s012.zip › mitochondria_table_s7/p04_glu.txt]

[config file info]
last_write=07:05:08_09:24:41
last write=07:05:09_13:03:21
[Run_Parameters]
Instrument=Tecan_21
Ini_Names=Read_Reps,Delid,Save_Data_File,Start_Time_Now
barcode_drug_plate=201401
user=mcostanzo
Plate_Size=96
Plate_Type=GRE96ft.pdf
Samples_to_Run=6
Overlay_Size=48
Drug_Plate=none
Plate_Quarter=none
run_ID=none
run_plate_repeat=1
Read_Reps=200
Read_Modes=Absorbance
Read_Flor_Every=2
Max_Delta_OD=0.500000
Well_By_Row_Col=none
Reorder_Map=Order_Strings_Not,0
Tip_Vol=200
OD_to_Innoc=0.100,0.100,0.380,0.380,0.380,0.380,0.760,0.760,0.100,0.100,0.380,0.380,0.380,0.380,0.760,0.760,0.100,0.100,0.380,0.380,0.380,0.380,0.760,0.760,0.100,0.100,0.380,0.380,0.380,0.380,0.760,0.760,0.100,0.100,0.380,0.380,0.380,0.380,0.760,0.760,0.100,0.100,0.380,0.380,0.380,0.380,0.760,0.760
Absorption_Max=.3
OD_to_Save=0.100,0.100,0.380,0.380,0.380,0.380,0.760,0.760,0.100,0.100,0.380,0.380,0.380,0.380,0.760,0.760,0.100,0.100,0.380,0.380,0.380,0.380,0.760,0.760,0.100,0.100,0.380,0.380,0.380,0.380,0.760,0.760,0.100,0.100,0.380,0.380,0.380,0.380,0.760,0.760,0.100,0.100,0.380,0.380,0.380,0.380,0.760,0.760
OD_to_Dilute=0.100
Save_Sample_Vol=180
Save_Sample_Reps=2
Innoc_Vol=184,184,46,46,46,46,0,0,184,184,46,46,46,46,0,0,184,184,46,46,46,46,0,0,184,184,46,46,46,46,0,0,184,184,46,46,46,46,0,0,184,184,46,46,46,46,0,0
Dilute_Vol=23,23,23,23,23,23,23,23,23,23,23,23,23,23,23,23,23,23,23,23,23,23,23,23,23,23,23,23,23,23,23,23,23,23,23,23,23,23,23,23,23,23,23,23,23,23,23,23
Save_Vol=800,800,800,800,800,800,800,800,800,800,800,800,800,800,800,800,800,800,800,800,800,800,800,800,800,800,800,800,800,800,800,800,800,800,800,800,800,800,800,800,800,800,800,800,800,800,800,800
Reference_Vol=100,100,100,100,100,100,100,100,100,100,100,100,100,100,100,100,100,100,100,100,100,100,100,100,100,100,100,100,100,100,100,100,100,100,100,100,100,100,100,100,100,100,100,100,100,100,100,100,100,100,100,100,100,100,100,100,100,100,100,100,100,100,100,100,100,100,100,100,100,100,100,100,100,100,100,100,100,100,100,100,100,100,100,100,100,100,100,100,100,100,100,100,100,100,100,100
Read_to_Innoc=20,20,20,20,20,20,20,20,20,20,20,20,20,20,20,20,20,20,20,20,20,20,20,20,20,20,20,20,20,20,20,20,20,20,20,20,20,20,20,20,20,20,20,20,20,20,20,20
Read_to_Dilute=26,26,26,26,26,26,26,26,26,26,26,26,26,26,26,26,26,26,26,26,26,26,26,26,26,26,26,26,26,26,26,26,26,26,26,26,26,26,26,26,26,26,26,26,26,26,26,26
Read_to_Save=20,20,20,20,20,20,20,20,20,20,20,20,20,20,20,20,20,20,20,20,20,20,20,20,20,20,20,20,20,20,20,20,20,20,20,20,20,20,20,20,20,20,20,20,20,20,20,20
Innoc_Target_Map=1,2,3,4,5,6,7,8,9,10,11,12,13,14,15,16,17,18,19,20,21,22,23,24,25,26,27,28,29,30,31,32,33,34,35,36,37,38,39,40,41,42,43,44,45,46,47,48
Pipet_Trigger=OD_Save_Innoc
Pipet_Volume_Adj=Con_OD_Save
Delid=no
Pre_Init=yes
Talk_To_ProMax=no
Time_Out_Time=1050
Wait_While_Busy=yes
Idle_Time=2
Screen_Run_Type=pre_screen_1
Spect_Protocol=15m
Spec_Run_File=GG_PB_Voyage.pda
Spec_Assay_File=""
Save_Data_File=08_05_07_mito4_glu_ps1_A_96_T_21.txt
Working_Dir=C%3A\\Users\\Growth_Data
Run_Control_Dir=C%3A\\Users\\Yeast_Run_Files
Tracking_Dir=""
Track_File=201401_data_track.txt
Save_Run_Data_Flag=yes
Set_Incubator_Temp=30.0
Base_Line_Flag=atstart_minimum
Pipet_Cycles_Before_Save=20
Time_Point_Save=wellmap
Innoc_Direction=down
Wells_In_Use=111111111111111111111111111111111111111111111111
Save_Sample_Map=111111001111110011111100111111001111110011111100
Sections_to_Run=0
Rows_per_Section=8
Start_Sections_Row=1
MultiProbe_Run_File=""
Multiprobe_Run_Dialogue=yes
Comments=no%20comment
Target_Temp=300
Temp_Control=On
Delta_Temp=10
ReadMode=Absorbance,Bottom
ExcitationFilter=485,
EmissionFilter=535,
MeasurementFilter=595
ReadsPerWellNumber=1,1
ShakeDuration=800,0
GainMode=Manual
PdfName=GRE96ft.pdf
Gain=50
Add_Drug_Map=1,1,1,1,1,1,1,1,1,1,1,1,1,1,1,1,1,1,1,1,1,1,1,1,1,1,1,1,1,1,1,1,1,1,1,1,1,1,1,1,1,1,1,1,1,1,1,1
Add_Drug_Vol=7,7,7,7,7,7,7,7,7,7,7,7,7,7,7,7,7,7,7,7,7,7,7,7,7,7,7,7,7,7,7,7,7,7,7,7,7,7,7,7,7,7,7,7,7,7,7,7
Innoc_Map=111011101110111011101110111011101110111011101110111011101110111011101110111011101110111011101110
Dilute_Map=111111111111111111111111111111111111111111111111111111111111111111111111111111111111111111111111
data_file_name=iS_1_48.txt
barcode=""
Hit_Call_Threshold=1.000000
Reference_Well=A01
WT_Ref_Well=0
Project_Name=YKO_Lib
Pipet_Gens_Point=5.00,10.00,15.00,20.00,5.00,10.00,15.00,20.00,5.00,10.00,15.00,20.00,5.00,10.00,15.00,20.00,5.00,10.00,15.00,20.00,5.00,10.00,15.00,20.00,5.00,10.00,15.00,20.00,5.00,10.00,15.00,20.00,5.00,10.00,15.00,20.00,5.00,10.00,15.00,20.00,5.00,10.00,15.00,20.00,5.00,10.00,15.00,20.00,
Shake_Divisor=1
data_handling=file_&_DB_&_auto_analysis
time_frm_freezer=-1.00
gens_frm_freezer=-1.00
Well_Vol=100
Parent_ID=""
Units=%
Quarter=A
media_name=mm
Save_Mode=one_to_one
Consolidate_Save_Map=1,2,3,4,5,6,7,8,9,10,11,12,13,14,15,16,17,18,19,20,21,22,23,24,25,26,27,28,29,30,31,32,33,34,35,36,37,38,39,40,41,42,43,44,45,46,47,48
Add_Drug_at_Start_Map=000000000000000000000000000000000000000000000000000
Add_Drug_Labware=add_drug_48
Max_Dynam_OD_Change=0.05
Reads_After_Pipet=1
Ref_Type=single_ref
Read_to_Add_Drug_at_Start=0
Send_Email_at_Pipet=no_email
Strain_Name=""
Media=ypd
drug_vol=2.00
Drug_Name=""
Drug_Conc=2
Innoc_Conc=""
Strain_Plate=none
ShakeIntensity=High
ShakeMode=Orbital
NumberOfFlashes=1
PartOfPlate=0
MovePlateOutAfterMeasurement=0
IntegrationLagTime=0
IntegrationTime=100
DelayMoveFlashFluorescence=0
[Drug_Data]
Drug_Plate=none
Strain_Plate=none
Media=mm
Drug_Name=nd,nd,nd,nd,nd,nd,nd,nd,nd,nd,nd,nd,nd,nd,nd,nd,nd,nd,nd,nd,nd,nd,nd,nd,nd,nd,nd,nd,nd,nd,nd,nd,nd,nd,nd,nd,nd,nd,nd,nd,nd,nd,nd,nd,nd,nd,nd,nd,nd,nd,nd,nd,nd,nd,nd,nd,nd,nd,nd,nd,nd,nd,nd,nd,nd,nd,nd,nd,nd,nd,nd,nd,nd,nd,nd,nd,nd,nd,nd,nd,nd,nd,nd,nd,nd,nd,nd,nd,nd,nd,nd,nd,nd,nd,nd,nd
Strain_Name=ud
Drug_Conc=""
Innoc_Conc=0.06250,0.06250,0.06250,0.06250,0.06250,0.06250,0.06250,0.06250,0.06250,0.06250,0.06250,0.06250,0.06250,0.06250,0.06250,0.06250,0.06250,0.06250,0.06250,0.06250,0.06250,0.06250,0.06250,0.06250,0.06250,0.06250,0.06250,0.06250,0.06250,0.06250,0.06250,0.06250,0.06250,0.06250,0.06250,0.06250,0.06250,0.06250,0.06250,0.06250,0.06250,0.06250,0.06250,0.06250,0.06250,0.06250,0.06250,0.06250,0.06250,0.06250,0.06250,0.06250,0.06250,0.06250,0.06250,0.06250,0.06250,0.06250,0.06250,0.06250,0.06250,0.06250,0.06250,0.06250,0.06250,0.06250,0.06250,0.06250,0.06250,0.06250,0.06250,0.06250,0.06250,0.06250,0.06250,0.06250,0.06250,0.06250,0.06250,0.06250,0.06250,0.06250,0.06250,0.06250,0.06250,0.06250,0.06250,0.06250,0.06250,0.06250,0.06250,0.06250,0.06250,0.06250,0.06250,0.06250
Run_ID=none
Plate_Quarter=A
Units=%,%,%,%,%,%,%,%,%,%,%,%,%,%,%,%,%,%,%,%,%,%,%,%,%,%,%,%,%,%,%,%,%,%,%,%,%,%,%,%,%,%,%,%,%,%,%,%,%,%,%,%,%,%,%,%,%,%,%,%,%,%,%,%,%,%,%,%,%,%,%,%,%,%,%,%,%,%,%,%,%,%,%,%,%,%,%,%,%,%,%,%,%,%,%,%
Parent_ID=""
Project_Name=YKO_Lib
Strain_Backgrnd=0,0,0,0,0,0,0,0,0,0,0,0,0,0,0,0,0,0,0,0,0,0,0,0,0,0,0,0,0,0,0,0,0,0,0,0,0,0,0,0,0,0,0,0,0,0,0,0,0,0,0,0,0,0,0,0,0,0,0,0,0,0,0,0,0,0,0,0,0,0,0,0,0,0,0,0,0,0,0,0,0,0,0,0,0,0,0,0,0,0,0,0,0,0,0,0
Well_Vol=100,100,100,100,100,100,100,100,100,100,100,100,100,100,100,100,100,100,100,100,100,100,100,100,100,100,100,100,100,100,100,100,100,100,100,100,100,100,100,100,100,100,100,100,100,100,100,100,100,100,100,100,100,100,100,100,100,100,100,100,100,100,100,100,100,100,100,100,100,100,100,100,100,100,100,100,100,100,100,100,100,100,100,100,100,100,100,100,100,100,100,100,100,100,100,100
time_frm_freezer=-1.00
gens_frm_freezer=-1.00
user=mcostanzo
Strain_Pool=ud,ud,ud,ud,ud,ud,ud,ud,ud,ud,ud,ud,ud,ud,ud,ud,ud,ud,ud,ud,ud,ud,ud,ud,ud,ud,ud,ud,ud,ud,ud,ud,ud,ud,ud,ud,ud,ud,ud,ud,ud,ud,ud,ud,ud,ud,ud,ud,ud,ud,ud,ud,ud,ud,ud,ud,ud,ud,ud,ud,ud,ud,ud,ud,ud,ud,ud,ud,ud,ud,ud,ud,ud,ud,ud,ud,ud,ud,ud,ud,ud,ud,ud,ud,ud,ud,ud,ud,ud,ud,ud,ud,ud,ud,ud,ud
Well_Alias=A01,A02,A03,A04,A05,A06,A07,A08,A09,A10,A11,A12,B01,B02,B03,B04,B05,B06,B07,B08,B09,B10,B11,B12,C01,C02,C03,C04,C05,C06,C07,C08,C09,C10,C11,C12,D01,D02,D03,D04,D05,D06,D07,D08,D09,D10,D11,D12,E01,E02,E03,E04,E05,E06,E07,E08,E09,E10,E11,E12,F01,F02,F03,F04,F05,F06,F07,F08,F09,F10,F11,F12,G01,G02,G03,G04,G05,G06,G07,G08,G09,G10,G11,G12,H01,H02,H03,H04,H05,H06,H07,H08,H09,H10,H11,H12
Well_Pos=1,2,3,4,5,6,7,8,9,10,11,12,13,14,15,16,17,18,19,20,21,22,23,24,25,26,27,28,29,30,31,32,33,34,35,36,37,38,39,40,41,42,43,44,45,46,47,48,49,50,51,52,53,54,55,56,57,58,59,60,61,62,63,64,65,66,67,68,69,70,71,72,73,74,75,76,77,78,79,80,81,82,83,84,85,86,87,88,89,90,91,92,93,94,95,96
position=A01,A02,A03,A04,A05,A06,A07,A08,A09,A10,A11,A12,B01,B02,B03,B04,B05,B06,B07,B08,B09,B10,B11,B12,C01,C02,C03,C04,C05,C06,C07,C08,C09,C10,C11,C12,D01,D02,D03,D04,D05,D06,D07,D08,D09,D10,D11,D12,E01,E02,E03,E04,E05,E06,E07,E08,E09,E10,E11,E12,F01,F02,F03,F04,F05,F06,F07,F08,F09,F10,F11,F12,G01,G02,G03,G04,G05,G06,G07,G08,G09,G10,G11,G12,H01,H02,H03,H04,H05,H06,H07,H08,H09,H10,H11,H12
[Runtime_State]
Instrument=Tecan_21
Start_Time_Now=3.2614862920E+9
Reads_Completed=112
Innoc_Direction=down
Wells_In_Use=111111111111111111111111111111111111111111111111111111111111111111111111111111111111111111111111
Innoc_Map=111111111111111111111111111111111111111111111111111111111111111111111111111111111111000000000000
Dilute_Map=111111111111111111111111111111111111111111111111111111111111111111111111111111111111111111111111
Save_Sample_Map=000000000000000000000000000000000000000000000000010000000100000001000000010000000100000001000000
Current_OD=0.840,0.860,1.021,0.845,0.914,1.012,1.034,0.853,0.794,0.863,0.839,1.086,0.773,0.914,1.015,0.919,0.919,0.866,0.818,1.003,0.778,0.944,0.921,1.065,0.939,0.880,0.931,1.024,0.857,0.894,0.852,1.002,0.816,1.028,0.946,1.205,0.809,0.853,0.857,1.052,0.845,0.827,0.973,0.857,0.945,0.973,0.830,1.031,0.863,0.897,0.883,1.023,0.967,0.875,0.924,0.831,0.995,0.845,0.934,1.029,0.868,0.920,0.917,0.970,0.960,0.957,0.915,0.824,0.856,0.832,0.903,1.106,0.912,0.857,1.034,0.822,0.988,0.944,0.838,0.852,0.848,0.977,0.922,1.100,0.827,0.810,0.908,0.943,1.028,0.957,0.863,0.841,1.092,0.993,0.951,1.282
Bckgrnd_OD=0.121,0.099,0.090,0.081,0.083,0.087,0.087,0.084,0.084,0.088,0.083,0.102,0.085,0.090,0.089,0.086,0.086,0.083,0.087,0.093,0.084,0.089,0.085,0.102,0.094,0.089,0.090,0.089,0.086,0.086,0.089,0.090,0.083,0.087,0.085,0.104,0.085,0.092,0.085,0.090,0.082,0.084,0.087,0.084,0.088,0.089,0.086,0.108,0.106,0.097,0.083,0.088,0.089,0.084,0.089,0.085,0.089,0.084,0.083,0.094,0.094,0.083,0.090,0.090,0.089,0.092,0.086,0.086,0.082,0.085,0.097,0.098,0.122,0.095,0.103,0.086,0.088,0.088,0.084,0.086,0.086,0.092,0.088,0.099,0.114,0.086,0.101,0.092,0.090,0.090,0.086,0.085,0.092,0.104,0.092,0.119
Mapped=111111111111111111111111111111111111111111111101111111111111111111111111111111111111111111111111
Pipet_Completed=000000000000000000000000000000000000000000000000000000000000000000000000000000000000000000000000
Innoc_Completed=0,0,0,0,0,0,0,0,0,0,0,0,0,0,0,0,0,0,0,0,0,0,0,0,0,0,0,0,0,0,0,0,0,0,0,0,0,0,0,0,0,0,0,0,0,0,0,0,0,0,0,0,0,0,0,0,0,0,0,0,0,0,0,0,0,0,0,0,0,0,0,0,0,0,0,0,0,0,0,0,0,0,0,0,0,0,0,0,0,0,0,0,0,0,0,0
Save_Completed=0,0,0,0,0,0,0,0,0,0,0,0,0,0,0,0,0,0,0,0,0,0,0,0,0,0,0,0,0,0,0,0,0,0,0,0,0,0,0,0,0,0,0,0,0,0,0,0,0,0,0,0,0,0,0,0,0,0,0,0,0,0,0,0,0,0,0,0,0,0,0,0,0,0,0,0,0,0,0,0,0,0,0,0,0,0,0,0,0,0,0,0,0,0,0,0
Pipeted_At=0,0,0,0,0,0,0,0,0,0,0,0,0,0,0,0,0,0,0,0,0,0,0,0,0,0,0,0,0,0,0,0,0,0,0,0,0,0,0,0,0,0,0,0,0,0,0,0,0,0,0,0,0,0,0,0,0,0,0,0,0,0,0,0,0,0,0,0,0,0,0,0,0,0,0,0,0,0,0,0,0,0,0,0,0,0,0,0,0,0,0,0,0,0,0,0
Pipeted_OD=0,0,0,0,0,0,0,0,0,0,0,0,0,0,0,0,0,0,0,0,0,0,0,0,0,0,0,0,0,0,0,0,0,0,0,0,0,0,0,0,0,0,0,0,0,0,0,0,0,0,0,0,0,0,0,0,0,0,0,0,0,0,0,0,0,0,0,0,0,0,0,0,0,0,0,0,0,0,0,0,0,0,0,0,0,0,0,0,0,0,0,0,0,0,0,0
Dilutes_Completed=0,0,0,0,0,0,0,0,0,0,0,0,0,0,0,0,0,0,0,0,0,0,0,0,0,0,0,0,0,0,0,0,0,0,0,0,0,0,0,0,0,0,0,0,0,0,0,0,0,0,0,0,0,0,0,0,0,0,0,0,0,0,0,0,0,0,0,0,0,0,0,0,0,0,0,0,0,0,0,0,0,0,0,0,0,0,0,0,0,0,0,0,0,0,0,0
Time_At_Innoc=0,0,0,0,0,0,0,0,0,0,0,0,0,0,0,0,0,0,0,0,0,0,0,0,0,0,0,0,0,0,0,0,0,0,0,0,0,0,0,0,0,0,0,0,0,0,0,0,0,0,0,0,0,0,0,0,0,0,0,0,0,0,0,0,0,0,0,0,0,0,0,0,0,0,0,0,0,0,0,0,0,0,0,0,0,0,0,0,0,0,0,0,0,0,0,0
Time_At_Save=0,0,0,0,0,0,0,0,0,0,0,0,0,0,0,0,0,0,0,0,0,0,0,0,0,0,0,0,0,0,0,0,0,0,0,0,0,0,0,0,0,0,0,0,0,0,0,0,0,0,0,0,0,0,0,0,0,0,0,0,0,0,0,0,0,0,0,0,0,0,0,0,0,0,0,0,0,0,0,0,0,0,0,0,0,0,0,0,0,0,0,0,0,0,0,0
Time_At_Dilute=0,0,0,0,0,0,0,0,0,0,0,0,0,0,0,0,0,0,0,0,0,0,0,0,0,0,0,0,0,0,0,0,0,0,0,0,0,0,0,0,0,0,0,0,0,0,0,0,0,0,0,0,0,0,0,0,0,0,0,0,0,0,0,0,0,0,0,0,0,0,0,0,0,0,0,0,0,0,0,0,0,0,0,0,0,0,0,0,0,0,0,0,0,0,0,0
Previous_OD=0.840,0.860,1.021,0.845,0.914,1.012,1.034,0.853,0.794,0.863,0.839,1.086,0.773,0.914,1.015,0.919,0.919,0.866,0.818,1.003,0.778,0.944,0.921,1.065,0.939,0.880,0.931,1.024,0.857,0.894,0.852,1.002,0.816,1.028,0.946,1.205,0.809,0.853,0.857,1.052,0.845,0.827,0.973,0.857,0.945,0.973,0.830,1.031,0.863,0.897,0.883,1.023,0.967,0.875,0.924,0.831,0.995,0.845,0.934,1.029,0.868,0.920,0.917,0.970,0.960,0.957,0.915,0.824,0.856,0.832,0.903,1.106,0.912,0.857,1.034,0.822,0.988,0.944,0.838,0.852,0.848,0.977,0.922,1.100,0.827,0.810,0.908,0.943,1.028,0.957,0.863,0.841,1.092,0.993,0.951,1.282
Prev_Delta_OD=0.004,0.021,0.005,0.003,0.003,0.004,0.001,0.019,0.003,0.004,0.008,0.011,0.011,0.011,0.007,0.001,0.012,0.002,0.001,0.006,0.008,0.006,0.002,0.001,0.002,0.011,0.008,0.021,0.007,0.001,0.006,0.005,0.003,0.022,0.005,0.008,0.002,0.005,0.003,0.002,0.001,0.007,0.009,0.006,0.006,0.010,0.003,0.002,0.009,0.008,0.003,0.007,0.007,0.016,0.005,0.005,0.005,0.007,0.008,0.006,0.004,0.006,0.001,0.014,0.010,0.002,0.001,0.008,0.007,0.007,0.003,0.004,0.015,0.007,0.009,0.007,0.000,0.013,0.001,0.008,0.008,0.005,0.002,0.004,0.004,0.007,0.004,0.010,0.006,0.004,0.011,0.008,0.009,0.005,0.008,0.006
Delta_From_Ref=0.000,0.000,0.340,1.506,1.356,0.698,0.040,1.550,0.000,0.000,1.241,0.261,1.448,0.837,1.023,1.745,0.000,0.000,1.600,0.788,1.830,0.894,0.384,0.654,0.000,0.000,1.199,0.865,1.575,1.377,3.779,0.357,0.000,0.000,0.775,-0.001,1.655,0.784,3.587,1.340,0.000,0.000,0.908,1.536,0.836,0.585,1.861,-0.972,0.000,0.000,0.000,0.000,0.000,0.000,0.000,0.000,0.000,0.000,0.000,0.000,0.000,0.000,0.000,0.000,0.000,0.000,0.000,0.000,0.000,0.000,0.000,0.000,0.000,0.000,0.000,0.000,0.000,0.000,0.000,0.000,0.000,0.000,0.000,0.000,0.000,0.000,0.000,0.000,0.000,0.000,0.000,0.000,0.000,0.000,0.000,0.000
Sig_OD_Delta=0,0,0,1,1,0,0,1,0,0,1,0,1,0,1,1,0,0,1,0,1,0,0,0,0,0,1,0,1,1,1,0,0,0,0,0,1,0,1,1,0,0,0,1,0,0,1,0,0,0,0,0,0,0,0,0,0,0,0,0,0,0,0,0,0,0,0,0,0,0,0,0,0,0,0,0,0,0,0,0,0,0,0,0,0,0,0,0,0,0,0,0,0,0,0,0
Add_Drug_at_Start_Map=000000000000000000000000000000000000000000000000000000000000000000000000000000000000000000000000
[Analysis]
Drug_ID=A1,A2,A3,A4,A5,A6,B1,B2,B3,B4,B5,B6,C1,C2,C3,C4,C5,C6,D1,D2,D3,D4,D5,D6,E1,E2,E3,E4,E5,E6,F1,F2,F3,F4,F5,F6,G1,G2,G3,G4,G5,G6,H1,H2,H3,H4,H5,H6
Decision=no_inh,no_inh,ps2_2_1,no_inh,no_inh,ps2_2_1,ps2_1_1,no_inh,no_inh,ps2_1_1,no_inh,no_inh,no_inh,no_inh,no_inh,ps2_1_1,no_inh,ps2_1_1,ps2_1_1,no_inh,no_inh,no_inh,no_inh,no_inh,no_inh,ps2_2_1,no_inh,ps2_1_1,ps2_1_1,no_inh,ps2_2_1,ps2_1_1,no_inh,ps2_2_1,ps2_1_1,ps2_2_1,ps2_4_1,ps2_1_1,ps2_4_1,no_inh,ps2_2_1,ps2_2_1,ps2_2_1,no_inh,ps2_4_1,ps2_4_1,ps2_4_1,ps2_2_1,ps2_1_1,ps2_1_1,no_inh,no_inh,no_inh,ps2_2_1,no_inh,ps2_2_1,ps2_4_1,ps2_1_1,ps2_2_1,ps2_1_1,no_inh,ps2_2_1,no_inh,ps2_2_1,ps2_2_1,ps2_4_1,ps2_1_1,no_inh,ps2_2_1,ps2_2_1,no_inh,ps2_2_1,ps2_2_1,no_inh,ps2_2_1,no_inh,no_inh,ps2_1_1,ps2_1_1,no_inh,no_inh,no_inh,ps2_2_1,ps2_1_1,no_inh,no_inh,ps2_1_1,ps2_4_1,ps2_2_1,ps2_4_1,no_inh,no_inh,ps2_2_1,ps2_4_1,ps2_2_1,ps2_4_1
Plot_Min=0.100,0.100,0.100,0.100,0.100,0.100,0.100,0.100,0.100,0.100,0.100,0.100,0.100,0.100,0.100,0.100,0.100,0.100,0.100,0.100,0.100,0.100,0.100,0.100,0.100,0.100,0.100,0.100,0.100,0.100,0.100,0.100,0.100,0.100,0.100,0.100,0.100,0.100,0.100,0.100,0.100,0.100,0.100,0.100,0.100,0.100,0.100,0.100
Plot_Max=1.500,1.500,1.500,1.500,1.500,1.500,1.500,1.500,1.500,1.500,1.500,1.500,1.500,1.500,1.500,1.500,1.500,1.500,1.500,1.500,1.500,1.500,1.500,1.500,1.500,1.500,1.500,1.500,1.500,1.500,1.500,1.500,1.500,1.500,1.500,1.500,1.500,1.500,1.500,1.500,1.500,1.500,1.500,1.500,1.500,1.500,1.500,1.500
G_Plot_Min=0.1
G_Plot_Delta=0.7
Plot_On_Off=0
OD_Gen_Pt=0.460
Gens_to_OD_Pt=5.000
Avg_G=1.630,1.635,1.525,1.729,1.644,1.539,1.728,1.645,1.603,1.647,1.688,1.706,1.643,1.679,1.702,1.617,1.717,1.635,1.757,1.662,1.771,1.617,1.744,1.723,1.675,1.522,1.736,1.582,1.565,1.648,1.494,1.640,1.579,1.541,1.564,1.509,1.284,1.525,1.345,1.592,1.514,1.561,1.331,1.691,1.402,1.478,1.471,1.565,1.531,1.604,1.664,1.678,1.604,1.479,1.726,1.550,1.821,1.576,1.548,1.598,1.786,1.545,1.662,1.550,1.561,1.465,1.569,1.683,1.571,1.522,1.632,1.500,1.586,1.667,1.556,1.650,1.680,1.592,1.594,1.616,1.685,1.667,1.502,1.548,1.676,1.606,1.588,1.477,1.599,1.527,1.701,1.656,1.500,1.395,1.542,1.190
Max_Slope=2.315,1.954,1.837,1.598,1.590,1.765,2.460,2.084,1.920,2.227,1.911,1.909,2.094,1.686,1.955,1.854,1.907,1.621,2.444,2.581,2.000,1.774,1.968,2.039,1.929,2.108,1.752,1.371,1.762,1.781,2.167,1.858,1.957,1.967,2.010,1.823,2.148,2.269,1.802,1.930,1.754,1.563,2.182,2.174,1.983,1.925,1.822,2.160,1.847,1.831,2.093,2.003,1.897,1.345,2.072,1.899,2.092,1.955,2.037,1.686,1.856,1.849,1.989,1.650,1.738,1.309,1.769,1.962,2.016,2.061,2.183,1.687,1.962,1.810,1.721,1.746,1.829,1.722,2.229,2.005,1.816,1.881,2.363,1.296,1.798,2.060,1.748,1.591,1.933,1.442,1.949,1.860,1.807,1.868,2.162,1.631
Fit_Model=all
Fit_Const_OD_Base=0.085
Fit_Const_N0=0.01500
Fit_Const_T0=0.000
G_Fit_Min=0.100
G_Fit_Delta=0.400
Fit_On_Off=0.000,0.000,0.000,0.000,0.000,0.000,0.000,0.000,0.000,0.000,0.000,0.000,0.000,0.000,0.000,0.000,0.000,0.000,0.000,0.000,0.000,0.000,0.000,0.000,0.000,0.000,0.000,0.000,0.000,0.000,0.000,0.000,0.000,0.000,0.000,0.000,0.000,0.000,0.000,0.000,0.000,0.000,0.000,0.000,0.000,0.000,0.000,0.000,0.000,0.000,0.000,0.000,0.000,0.000,0.000,0.000,0.000,0.000,0.000,0.000,0.000,0.000,0.000,0.000,0.000,0.000,0.000,0.000,0.000,0.000,0.000,0.000,0.000,0.000,0.000,0.000,0.000,0.000,0.000,0.000,0.000,0.000,0.000,0.000,0.000,0.000,0.000,0.000,0.000,0.000,0.000,0.000,0.000,0.000,0.000,0.000
Fit_Min=0.071,0.049,0.040,0.031,0.033,0.037,0.035,0.040,0.039,0.036,0.036,0.033,0.044,0.038,0.040,0.039,0.036,0.036,0.035,0.042,0.035,0.040,0.032,0.034,0.056,0.047,0.033,0.038,0.039,0.034,0.044,0.033,0.040,0.040,0.039,0.042,0.072,0.045,0.053,0.036,0.038,0.038,0.064,0.036,0.051,0.042,0.040,0.040,0.000,0.000,0.000,0.000,0.000,0.000,0.000,0.000,0.000,0.000,0.000,0.000,0.000,0.000,0.000,0.000,0.000,0.000,0.000,0.000,0.000,0.000,0.000,0.000,0.000,0.000,0.000,0.000,0.000,0.000,0.000,0.000,0.000,0.000,0.000,0.000,0.000,0.000,0.000,0.000,0.000,0.000,0.000,0.000,0.000,0.000,0.000,0.000
Fit_Delta=0.437,0.493,0.550,0.418,0.475,0.556,0.323,0.461,0.495,0.480,0.440,0.429,0.462,0.446,0.613,0.469,0.425,0.476,0.338,0.650,0.387,0.491,0.407,0.422,0.478,0.416,0.402,0.519,0.533,0.493,0.573,0.478,0.526,0.484,0.546,0.563,0.715,0.449,0.284,0.367,0.569,0.535,0.321,0.381,0.249,0.584,0.468,0.447,0.578,0.396,0.355,0.385,0.357,1.155,0.425,0.444,0.612,0.429,0.449,0.399,0.361,0.560,0.480,0.557,0.581,1.261,0.424,0.448,0.541,0.463,0.378,0.602,0.529,0.456,0.557,0.484,0.730,0.533,0.371,0.432,0.456,0.458,0.440,1.025,0.339,0.401,0.425,0.659,0.520,0.594,0.437,0.471,0.448,0.556,0.543,0.400
Fit_Offset=0.108,0.091,0.084,0.079,0.072,0.070,0.087,0.079,0.077,0.067,0.073,0.074,0.077,0.076,0.055,0.066,0.071,0.068,0.079,0.058,0.073,0.063,0.071,0.072,0.084,0.081,0.070,0.063,0.062,0.065,0.065,0.063,0.067,0.070,0.063,0.063,0.004,0.070,0.077,0.081,0.064,0.060,0.084,0.075,0.081,0.064,0.068,0.079,0.066,0.073,0.074,0.081,0.073,-0.089,0.076,0.072,0.052,0.067,0.067,0.096,0.073,0.062,0.066,0.062,0.061,-0.111,0.067,0.067,0.065,0.067,0.077,0.082,0.061,0.066,0.061,0.068,0.050,0.069,0.066,0.068,0.073,0.072,0.055,0.016,0.074,0.068,0.070,0.058,0.062,0.078,0.073,0.068,0.069,0.062,0.056,0.088
Fit_N0=0.017,0.015,0.019,0.013,0.014,0.019,0.008,0.018,0.018,0.019,0.015,0.015,0.018,0.018,0.022,0.020,0.015,0.016,0.011,0.025,0.013,0.019,0.014,0.013,0.017,0.019,0.014,0.019,0.020,0.016,0.022,0.019,0.018,0.018,0.020,0.021,0.047,0.019,0.020,0.014,0.020,0.021,0.020,0.014,0.016,0.021,0.019,0.016,0.020,0.014,0.014,0.012,0.018,0.066,0.013,0.017,0.021,0.018,0.019,0.014,0.013,0.020,0.016,0.019,0.021,0.071,0.018,0.016,0.019,0.019,0.014,0.019,0.020,0.016,0.019,0.015,0.021,0.017,0.018,0.016,0.014,0.014,0.025,0.039,0.013,0.016,0.016,0.022,0.019,0.017,0.014,0.016,0.018,0.024,0.023,0.022
Fit_T0=0.201,0.512,-0.016,0.722,0.210,-0.035,0.313,0.049,0.037,-0.033,0.431,0.525,0.049,0.112,-0.503,-0.141,0.505,0.365,0.746,-0.863,0.690,-0.093,0.848,0.690,0.261,-0.012,0.544,-0.061,-0.219,0.286,-0.473,-0.028,0.074,0.063,-0.190,-0.312,-3.179,-0.037,-0.167,0.596,-0.205,-0.228,-0.248,0.671,0.332,-0.334,0.020,0.372,-0.133,0.575,0.847,0.599,1.040,-6.163,0.716,0.183,-0.333,0.089,-0.015,0.627,0.685,-0.105,0.387,-0.075,-0.257,-6.455,0.137,0.401,-0.077,-0.036,0.614,0.024,-0.224,0.325,-0.075,0.435,-0.374,0.169,0.072,0.341,0.659,0.606,-0.769,-3.059,0.718,0.362,0.406,-0.454,-0.081,0.209,0.598,0.351,0.103,-0.713,-0.518,-0.569
Fit_G=1.623,1.527,1.673,1.527,1.574,1.675,1.386,1.739,1.714,1.768,1.608,1.591,1.741,1.739,2.062,1.767,1.601,1.595,1.449,2.221,1.566,1.767,1.534,1.526,1.651,1.607,1.602,1.722,1.757,1.626,1.814,1.758,1.665,1.606,1.749,1.748,2.739,1.622,1.465,1.421,1.710,1.770,1.466,1.492,1.329,1.742,1.549,1.484,1.702,1.455,1.441,1.444,1.461,4.638,1.513,1.559,2.164,1.615,1.643,1.442,1.586,1.697,1.601,1.690,1.790,4.683,1.593,1.614,1.710,1.619,1.458,1.607,1.773,1.632,1.691,1.573,2.011,1.629,1.634,1.561,1.517,1.516,1.885,3.397,1.449,1.535,1.502,1.778,1.743,1.558,1.546,1.608,1.537,1.792,1.861,1.452
Fit_Error=156.528,332.861,456.189,253.168,153.307,184.350,54.629,189.268,192.813,81.324,81.308,84.488,158.356,227.042,272.505,46.086,30.193,46.809,60.461,687.339,37.141,42.651,24.265,54.587,128.757,48.090,31.684,53.644,68.579,63.697,148.526,167.373,64.910,27.775,53.445,74.042,215.551,24.774,2.789,96.996,118.197,69.186,1.328,36.649,1.671,261.717,29.427,304.276,127.400,55.423,66.080,104.472,20.085,17470.646,87.274,39.623,525.198,28.845,81.257,61.438,22.618,106.668,43.689,50.314,87.138,15572.723,24.401,42.547,58.472,26.638,53.822,169.236,42.925,32.292,74.742,43.218,440.591,116.624,10.887,24.895,33.199,118.588,31.267,7796.022,26.800,25.861,23.929,141.393,88.834,197.301,61.778,156.424,19.361,73.069,73.694,12.542
Fit_CV=35.000,45.000,105.000,39.000,71.000,45.000,67.000,42.000,42.000,51.000,50.000,35.000,82.000,42.000,71.000,58.000,38.000,38.000,58.000,113.000,45.000,65.000,62.000,38.000,41.000,37.000,35.000,61.000,67.000,44.000,97.000,42.000,77.000,53.000,69.000,99.000,42.000,45.000,27.000,34.000,86.000,45.000,24.000,37.000,19.000,124.000,31.000,76.000,82.000,33.000,67.000,60.000,66.000,191.000,38.000,80.000,69.000,60.000,71.000,31.000,45.000,63.000,44.000,80.000,46.000,202.000,86.000,44.000,53.000,67.000,33.000,69.000,93.000,39.000,91.000,37.000,121.000,35.000,57.000,35.000,39.000,43.000,58.000,276.000,40.000,37.000,42.000,133.000,44.000,51.000,45.000,41.000,58.000,41.000,85.000,27.000
Time_to_20_Gens=0,0,0,0,0,0,0,0,0,0,0,0,0,0,0,0,0,0,0,0,0,0,0,0,0,0,0,0,0,0,0,0,0,0,0,0,0,0,0,0,0,0,0,0,0,0,0,0
Time_to_each_5_Gens=0,0,0,0,0,0,0,0,0,0,0,0,0,0,0,0,0,0,0,0,0,0,0,0,0,0,0,0,0,0,0,0,0,0,0,0,0,0,0,0,0,0,0,0,0,0,0,0
Time_to_each_n_Gens=8.151,8.174,7.627,8.647,8.221,7.696,8.641,8.225,8.015,8.233,8.441,8.530,8.215,8.396,8.512,8.084,8.585,8.174,8.787,8.311,8.853,8.086,8.722,8.617,8.377,7.611,8.681,7.908,7.826,8.240,7.469,8.200,7.897,7.704,7.818,7.543,6.419,7.626,6.725,7.959,7.571,7.805,6.654,8.456,7.009,7.390,7.357,7.826,7.655,8.020,8.320,8.389,8.019,7.395,8.628,7.751,9.107,7.881,7.739,7.990,8.928,7.725,8.309,7.751,7.806,7.323,7.846,8.417,7.853,7.612,8.162,7.498,7.930,8.334,7.779,8.250,8.400,7.960,7.972,8.082,8.427,8.337,7.508,7.740,8.379,8.028,7.940,7.386,7.996,7.635,8.503,8.279,7.501,6.975,7.708,5.952
Min_Pt_OD=0,0,0,0,0,0,0,0,0,0,0,0,0,0,0,0,0,0,0,0,0,0,0,0,0,0,0,0,0,0,0,0,0,0,0,0,0,0,0,0,0,0,0,0,0,0,0,0
Min_Pt_t=0,0,0,0,0,0,0,0,0,0,0,0,0,0,0,0,0,0,0,0,0,0,0,0,0,0,0,0,0,0,0,0,0,0,0,0,0,0,0,0,0,0,0,0,0,0,0,0
TO_OD=0,0,0,0,0,0,0,0,0,0,0,0,0,0,0,0,0,0,0,0,0,0,0,0,0,0,0,0,0,0,0,0,0,0,0,0,0,0,0,0,0,0,0,0,0,0,0,0
Ref_ID=A01
Multi_Refs=single_ref
test=A01,A02,A03,A04,A05,A06,A07,A08,A09,A10,A11,A12,B01,B02,B03,B04,B05,B06,B07,B08,B09,B10,B11,B12,C01,C02,C03,C04,C05,C06,C07,C08,C09,C10,C11,C12,D01,D02,D03,D04,D05,D06,D07,D08,D09,D10,D11,D12,E01,E02,E03,E04,E05,E06,E07,E08,E09,E10,E11,E12,F01,F02,F03,F04,F05,F06,F07,F08,F09,F10,F11,F12,G01,G02,G03,G04,G05,G06,G07,G08,G09,G10,G11,G12,H01,H02,H03,H04,H05,H06,H07,H08,H09,H10,H11,H12
Start_Time_Now=3.2614862921E+9
Start_Date="5/8/2007+9:24 AM"
pv_to_plate_order=no
gen_time_cutoff=0.000
Drug_Name=nd?:;-ud+0,nd?:;-ud+0,nd?:;-ud+0,nd?:;-ud+0,nd?:;-ud+0,nd?:;-ud+0,nd?:;-ud+0,nd?:;-ud+0,nd?:;-ud+0,nd?:;-ud+0,nd?:;-ud+0,nd?:;-ud+0,nd?:;-ud+0,nd?:;-ud+0,nd?:;-ud+0,nd?:;-ud+0,nd?:;-ud+0,nd?:;-ud+0,nd?:;-ud+0,nd?:;-ud+0,nd?:;-ud+0,nd?:;-ud+0,nd?:;-ud+0,nd?:;-ud+0,nd?:;-ud+0,nd?:;-ud+0,nd?:;-ud+0,nd?:;-ud+0,nd?:;-ud+0,nd?:;-ud+0,nd?:;-ud+0,nd?:;-ud+0,nd?:;-ud+0,nd?:;-ud+0,nd?:;-ud+0,nd?:;-ud+0,nd?:;-ud+0,nd?:;-ud+0,nd?:;-ud+0,nd?:;-ud+0,nd?:;-ud+0,nd?:;-ud+0,nd?:;-ud+0,nd?:;-ud+0,nd?:;-ud+0,nd?:;-ud+0,nd?:;-ud+0,nd?:;-ud+0,nd?:;-ud+0,nd?:;-ud+0,nd?:;-ud+0,nd?:;-ud+0,nd?:;-ud+0,nd?:;-ud+0,nd?:;-ud+0,nd?:;-ud+0,nd?:;-ud+0,nd?:;-ud+0,nd?:;-ud+0,nd?:;-ud+0,nd?:;-ud+0,nd?:;-ud+0,nd?:;-ud+0,nd?:;-ud+0,nd?:;-ud+0,nd?:;-ud+0,nd?:;-ud+0,nd?:;-ud+0,nd?:;-ud+0,nd?:;-ud+0,nd?:;-ud+0,nd?:;-ud+0,nd?:;-ud+0,nd?:;-ud+0,nd?:;-ud+0,nd?:;-ud+0,nd?:;-ud+0,nd?:;-ud+0,nd?:;-ud+0,nd?:;-ud+0,nd?:;-ud+0,nd?:;-ud+0,nd?:;-ud+0,nd?:;-ud+0,nd?:;-ud+0,nd?:;-ud+0,nd?:;-ud+0,nd?:;-ud+0,nd?:;-ud+0,nd?:;-ud+0,nd?:;-ud+0,nd?:;-ud+0,nd?:;-ud+0,nd?:;-ud+0,nd?:;-ud+0,nd?:;-ud+0
Drug_Well_Pos=A01,A02,A03,A04,A05,A06,B01,B02,B03,B04,B05,B06,C01,C02,C03,C04,C05,C06,D01,D02,D03,D04,D05,D06,E01,E02,E03,E04,E05,E06,F01,F02,F03,F04,F05,F06,G01,G02,G03,G04,G05,G06,H01,H02,H03,H04,H05,H06,A07,A08,A09,A10,A11,A12,B07,B08,B09,B10,B11,B12,C07,C08,C09,C10,C11,C12,D07,D08,D09,D10,D11,D12,E07,E08,E09,E10,E11,E12,F07,F08,F09,F10,F11,F12,G07,G08,G09,G10,G11,G12,H07,H08,H09,H10,H11,H12
Avg_G_tcut=1.630,1.635,1.525,1.729,1.644,1.539,1.728,1.645,1.603,1.647,1.688,1.706,1.643,1.679,1.702,1.617,1.717,1.635,1.757,1.662,1.771,1.617,1.744,1.723,1.675,1.522,1.736,1.582,1.565,1.648,1.494,1.640,1.579,1.541,1.564,1.509,1.284,1.525,1.345,1.592,1.514,1.561,1.331,1.691,1.402,1.478,1.471,1.565,1.531,1.604,1.664,1.678,1.604,1.479,1.726,1.550,1.821,1.576,1.548,1.598,1.786,1.545,1.662,1.550,1.561,1.465,1.569,1.683,1.571,1.522,1.632,1.500,1.586,1.667,1.556,1.650,1.680,1.592,1.594,1.616,1.685,1.667,1.502,1.548,1.676,1.606,1.588,1.477,1.599,1.527,1.701,1.656,1.500,1.395,1.542,1.190
t0_from_interval=-0.414,0.640,-1.373,0.209,0.387,-0.261,0.398,-0.862,-0.338,-0.153,0.405,0.413,-0.300,-0.284,0.110,-0.246,0.569,0.561,0.683,-0.403,0.725,0.220,0.737,0.786,0.605,-0.407,0.454,0.097,-0.089,0.479,-0.412,-0.097,0.330,-0.063,-0.202,-0.280,-1.328,-0.086,-0.338,0.211,-0.329,-0.105,-0.294,0.542,0.264,-0.171,-0.067,0.055,-0.294,0.559,0.697,0.753,0.370,-0.222,0.748,0.276,0.542,0.106,-0.505,0.302,0.870,0.249,0.546,0.039,-0.305,-0.125,-0.007,0.562,-0.140,-0.254,0.514,0.695,-0.186,0.547,0.269,0.571,0.335,0.560,-0.235,0.491,0.653,0.707,-0.552,0.292,0.659,0.447,0.480,-0.165,0.203,0.584,0.679,0.448,0.083,-0.099,-0.211,-0.695
Sum_Delta_Ref=0.000,1.563,3.482,0.363,1.742,3.516,2.416,1.708,1.884,2.903,0.871,0.773,0.754,1.661,0.899,2.394,0.101,2.397,2.030,1.626,0.783,1.180,0.269,0.275,1.284,3.280,0.441,2.439,2.752,1.681,3.912,2.270,1.891,3.557,2.835,3.602,7.953,2.853,6.870,1.911,3.451,3.149,3.015,0.649,4.505,4.526,4.456,3.306,2.826,2.104,0.546,1.197,1.871,3.588,1.065,3.655,4.142,2.137,3.060,2.336,1.034,3.133,1.028,3.363,3.098,4.087,2.853,0.492,3.308,3.533,1.464,3.448,3.017,0.678,3.512,1.076,1.536,2.725,2.292,1.725,0.926,0.700,3.330,2.661,0.956,1.938,2.383,5.171,3.203,4.552,0.190,1.186,3.817,5.806,3.911,7.360
Gens_at_time_G=5.000,5.000,5.000,5.000,5.000,5.000,5.000,5.000,5.000,5.000,5.000,5.000,5.000,5.000,5.000,5.000,5.000,5.000,5.000,5.000,5.000,5.000,5.000,5.000,5.000,5.000,5.000,5.000,5.000,5.000,5.000,5.000,5.000,5.000,5.000,5.000,5.000,5.000,5.000,5.000,5.000,5.000,5.000,5.000,5.000,5.000,5.000,5.000,5.000,5.000,5.000,5.000,5.000,5.000,5.000,5.000,5.000,5.000,5.000,5.000,5.000,5.000,5.000,5.000,5.000,5.000,5.000,5.000,5.000,5.000,5.000,5.000,5.000,5.000,5.000,5.000,5.000,5.000,5.000,5.000,5.000,5.000,5.000,5.000,5.000,5.000,5.000,5.000,5.000,5.000,5.000,5.000,5.000,5.000,5.000,5.000
G_Int_tcut=1.713,1.507,1.800,1.688,1.567,1.591,1.648,1.817,1.671,1.677,1.607,1.623,1.703,1.736,1.680,1.666,1.603,1.523,1.621,1.743,1.626,1.573,1.597,1.566,1.554,1.604,1.645,1.562,1.583,1.552,1.576,1.659,1.513,1.553,1.604,1.565,1.549,1.542,1.413,1.550,1.580,1.582,1.390,1.583,1.349,1.512,1.485,1.554,1.590,1.492,1.525,1.527,1.530,1.523,1.576,1.495,1.713,1.555,1.649,1.538,1.612,1.495,1.553,1.542,1.622,1.490,1.570,1.571,1.599,1.573,1.529,1.361,1.623,1.558,1.502,1.536,1.613,1.480,1.641,1.518,1.555,1.526,1.612,1.490,1.544,1.516,1.492,1.510,1.559,1.410,1.565,1.566,1.484,1.415,1.584,1.329
Sum_Del_12=0.000,0.179,1.890,1.318,0.004,1.643,1.994,0.163,0.581,0.102,0.830,1.153,0.186,0.197,0.817,0.587,1.511,0.110,2.362,0.280,2.302,0.177,2.021,1.935,0.894,1.648,1.576,0.835,1.211,0.311,2.062,0.214,0.546,1.553,1.161,1.877,5.347,1.230,4.246,0.127,1.853,1.195,2.843,1.502,2.830,2.307,2.478,1.245,1.563,0.223,1.123,0.935,0.078,2.165,1.904,1.397,3.283,0.828,1.448,0.551,2.814,1.339,0.970,1.430,1.260,2.374,1.135,1.220,1.169,1.724,0.346,1.818,0.989,1.135,1.369,0.566,0.590,0.691,0.621,0.262,1.079,1.065,1.942,1.208,0.919,0.109,0.369,2.656,0.716,1.881,1.332,0.650,1.963,3.439,1.511,5.990
Sum_Del_20=0.000,1.524,3.405,0.344,1.697,3.433,2.333,1.668,1.844,2.819,0.847,0.744,0.743,1.618,0.872,2.336,0.094,2.328,1.970,1.582,0.770,1.159,0.271,0.276,1.243,3.206,0.420,2.383,2.691,1.635,3.821,2.211,1.851,3.471,2.770,3.520,7.758,2.788,6.706,1.863,3.373,3.073,2.971,0.622,4.404,4.417,4.352,3.223,2.767,2.051,0.528,1.159,1.824,3.510,1.035,3.563,4.026,2.092,2.991,2.266,1.022,3.060,0.995,3.282,3.025,3.995,2.787,0.475,3.225,3.451,1.425,3.370,2.942,0.646,3.425,1.048,1.491,2.657,2.238,1.678,0.896,0.678,3.259,2.594,0.927,1.889,2.322,5.044,3.117,4.435,0.182,1.153,3.728,5.664,3.812,7.204
Sum_Del_24=0.000,2.272,4.054,1.077,2.441,4.228,2.733,2.312,2.360,4.107,1.582,1.596,1.081,2.426,1.614,3.110,0.791,3.468,1.866,2.416,0.110,1.525,0.535,0.486,2.223,3.878,1.326,3.051,3.321,2.514,4.600,3.116,2.388,4.335,3.468,4.237,8.882,3.460,7.857,2.630,4.026,3.915,2.894,0.368,5.085,5.382,5.193,4.119,3.251,2.866,1.290,2.115,2.596,4.070,0.714,4.558,4.351,2.608,3.655,3.021,0.179,3.819,1.905,4.111,3.807,4.700,3.509,1.234,4.162,4.213,2.211,4.039,3.824,0.587,4.362,1.751,2.441,3.545,2.942,2.553,1.790,1.459,3.803,3.175,1.753,2.680,3.204,6.157,4.237,5.637,0.831,1.956,4.510,6.691,4.878,7.693
Sum_12=14.030,13.851,15.920,12.712,14.034,15.673,12.035,14.193,14.610,14.131,13.199,12.877,13.844,13.832,13.212,14.616,12.519,13.920,11.668,13.750,11.728,14.207,12.009,12.095,13.135,15.677,12.453,14.864,15.240,13.718,16.092,14.244,14.576,15.582,15.191,15.907,19.377,15.259,18.275,14.156,15.882,15.225,16.872,12.527,16.860,16.337,16.507,15.275,15.592,14.253,12.907,13.094,14.108,16.195,12.126,15.427,10.746,14.858,15.478,14.581,11.215,15.368,13.059,15.459,15.289,16.404,15.164,12.810,15.199,15.753,13.684,15.848,15.019,12.894,15.398,13.463,13.440,14.721,14.650,13.767,12.951,12.965,15.972,15.237,13.111,14.138,14.399,16.685,14.746,15.911,12.697,13.380,15.993,17.469,15.541,20.020
Sum_20=35.805,37.328,39.209,36.149,37.502,39.238,33.472,37.473,37.649,38.624,36.652,36.548,36.548,37.422,36.677,38.141,35.899,38.133,33.834,37.387,35.034,36.964,35.534,35.529,37.048,39.011,36.225,38.188,38.495,37.440,39.626,38.016,37.656,39.276,38.574,39.324,43.562,38.593,42.510,37.668,39.178,38.878,38.776,35.183,40.209,40.221,40.157,39.028,38.572,37.855,36.332,36.963,37.629,39.315,34.770,39.368,31.778,37.897,38.795,38.071,34.783,38.864,36.799,39.087,38.829,39.800,38.592,36.280,39.030,39.256,37.230,39.175,38.747,35.159,39.230,36.853,37.296,38.461,38.043,37.483,36.701,36.483,39.064,38.398,36.732,37.694,38.127,40.849,38.922,40.240,35.987,36.957,39.533,41.469,39.616,43.009
Sum_24=47.528,49.800,51.581,48.604,49.969,51.756,44.795,49.840,49.888,51.634,49.110,49.123,48.609,49.954,49.142,50.637,48.319,50.996,45.662,49.944,47.418,49.053,48.062,48.014,49.751,51.406,48.853,50.578,50.849,50.042,52.128,50.644,49.916,51.862,50.996,51.765,56.410,50.988,55.385,50.158,51.553,51.443,50.421,47.160,52.612,52.909,52.720,51.646,50.779,50.394,48.817,49.643,50.124,51.597,46.814,52.086,43.177,50.135,51.182,50.549,47.348,51.346,49.432,51.639,51.334,52.228,51.037,48.761,51.690,51.741,49.738,51.567,51.352,46.940,51.890,49.278,49.969,51.073,50.470,50.081,49.317,48.986,51.331,50.702,49.280,50.208,50.732,53.685,51.764,53.164,48.359,49.484,52.038,54.219,52.406,55.221
G_by_Interval=1.713,1.507,1.800,1.688,1.567,1.591,1.648,1.817,1.671,1.677,1.607,1.623,1.703,1.736,1.680,1.666,1.603,1.523,1.621,1.743,1.626,1.573,1.597,1.566,1.554,1.604,1.645,1.562,1.583,1.552,1.576,1.659,1.513,1.553,1.604,1.565,1.549,1.542,1.413,1.550,1.580,1.582,1.390,1.583,1.349,1.512,1.485,1.554,1.590,1.492,1.525,1.527,1.530,1.523,1.576,1.495,1.713,1.555,1.649,1.538,1.612,1.495,1.553,1.542,1.622,1.490,1.570,1.571,1.599,1.573,1.529,1.361,1.623,1.558,1.502,1.536,1.613,1.480,1.641,1.518,1.555,1.526,1.612,1.490,1.544,1.516,1.492,1.510,1.559,1.410,1.565,1.566,1.484,1.415,1.584,1.329
Avg_G_t8=1.630,1.635,1.525,1.729,1.644,1.539,1.728,1.645,1.603,1.647,1.688,1.706,1.643,1.679,1.702,1.617,1.717,1.635,1.757,1.662,1.771,1.617,1.744,1.723,1.675,1.522,1.736,1.582,1.565,1.648,1.494,1.640,1.579,1.541,1.564,1.509,1.284,1.525,1.345,1.592,1.514,1.561,1.331,1.691,1.402,1.478,1.471,1.565,1.531,1.604,1.664,1.678,1.604,1.479,1.726,1.550,1.821,1.576,1.548,1.598,1.786,1.545,1.662,1.550,1.561,1.465,1.569,1.683,1.571,1.522,1.632,1.500,1.586,1.667,1.556,1.650,1.680,1.592,1.594,1.616,1.685,1.667,1.502,1.548,1.676,1.606,1.588,1.477,1.599,1.527,1.701,1.656,1.500,1.395,1.542,1.190
G_int_t8=1.713,1.507,1.800,1.688,1.567,1.591,1.648,1.817,1.671,1.677,1.607,1.623,1.703,1.736,1.680,1.666,1.603,1.523,1.621,1.743,1.626,1.573,1.597,1.566,1.554,1.604,1.645,1.562,1.583,1.552,1.576,1.659,1.513,1.553,1.604,1.565,1.549,1.542,1.413,1.550,1.580,1.582,1.390,1.583,1.349,1.512,1.485,1.554,1.590,1.492,1.525,1.527,1.530,1.523,1.576,1.495,1.713,1.555,1.649,1.538,1.612,1.495,1.553,1.542,1.622,1.490,1.570,1.571,1.599,1.573,1.529,1.361,1.623,1.558,1.502,1.536,1.613,1.480,1.641,1.518,1.555,1.526,1.612,1.490,1.544,1.516,1.492,1.510,1.559,1.410,1.565,1.566,1.484,1.415,1.584,1.329
Avg_G_t12=1.630,1.635,1.525,1.729,1.644,1.539,1.728,1.645,1.603,1.647,1.688,1.706,1.643,1.679,1.702,1.617,1.717,1.635,1.757,1.662,1.771,1.617,1.744,1.723,1.675,1.522,1.736,1.582,1.565,1.648,1.494,1.640,1.579,1.541,1.564,1.509,1.284,1.525,1.345,1.592,1.514,1.561,1.331,1.691,1.402,1.478,1.471,1.565,1.531,1.604,1.664,1.678,1.604,1.479,1.726,1.550,1.821,1.576,1.548,1.598,1.786,1.545,1.662,1.550,1.561,1.465,1.569,1.683,1.571,1.522,1.632,1.500,1.586,1.667,1.556,1.650,1.680,1.592,1.594,1.616,1.685,1.667,1.502,1.548,1.676,1.606,1.588,1.477,1.599,1.527,1.701,1.656,1.500,1.395,1.542,1.190
G_int_t12=1.713,1.507,1.800,1.688,1.567,1.591,1.648,1.817,1.671,1.677,1.607,1.623,1.703,1.736,1.680,1.666,1.603,1.523,1.621,1.743,1.626,1.573,1.597,1.566,1.554,1.604,1.645,1.562,1.583,1.552,1.576,1.659,1.513,1.553,1.604,1.565,1.549,1.542,1.413,1.550,1.580,1.582,1.390,1.583,1.349,1.512,1.485,1.554,1.590,1.492,1.525,1.527,1.530,1.523,1.576,1.495,1.713,1.555,1.649,1.538,1.612,1.495,1.553,1.542,1.622,1.490,1.570,1.571,1.599,1.573,1.529,1.361,1.623,1.558,1.502,1.536,1.613,1.480,1.641,1.518,1.555,1.526,1.612,1.490,1.544,1.516,1.492,1.510,1.559,1.410,1.565,1.566,1.484,1.415,1.584,1.329
Avg_G_inflex=1.635,1.642,1.546,1.754,1.644,1.554,1.732,1.660,1.614,1.649,1.719,1.730,1.650,1.713,1.702,1.633,1.740,1.640,1.761,1.670,1.787,1.620,1.760,1.745,1.684,1.545,1.762,1.584,1.569,1.652,1.498,1.646,1.583,1.551,1.569,1.517,1.284,1.545,1.339,1.603,1.524,1.565,1.298,1.698,1.402,1.484,1.490,1.574,1.539,1.627,1.679,1.695,1.621,1.488,1.740,1.572,1.824,1.590,1.572,1.621,1.817,1.549,1.668,1.554,1.567,1.469,1.588,1.710,1.579,1.538,1.645,1.505,1.587,1.679,1.556,1.653,1.681,1.594,1.601,1.636,1.706,1.682,1.523,1.548,1.696,1.623,1.603,1.480,1.599,1.530,1.725,1.657,1.521,1.395,1.545,1.214
G_int_inflex=1.723,1.467,1.758,1.728,1.567,1.488,1.585,1.740,1.606,1.655,1.603,1.663,1.684,1.747,1.680,1.597,1.604,1.495,1.587,1.697,1.621,1.555,1.586,1.567,1.549,1.602,1.662,1.544,1.556,1.533,1.549,1.622,1.484,1.508,1.566,1.521,1.549,1.575,1.351,1.513,1.520,1.549,1.343,1.560,1.329,1.480,1.444,1.569,1.531,1.488,1.524,1.544,1.495,1.410,1.581,1.502,1.697,1.578,1.651,1.574,1.648,1.469,1.533,1.520,1.578,1.465,1.581,1.603,1.527,1.548,1.496,1.342,1.610,1.560,1.502,1.520,1.609,1.472,1.578,1.520,1.566,1.520,1.617,1.490,1.533,1.508,1.490,1.496,1.559,1.396,1.581,1.557,1.486,1.415,1.570,1.252
G_by_Interval_g4=1.877,1.738,1.781,2.057,1.831,1.753,1.998,1.904,1.843,1.825,1.834,1.870,1.837,1.932,1.619,1.668,1.618,1.554,1.798,1.888,1.650,1.556,1.633,1.568,1.465,1.670,1.688,1.522,1.552,1.584,1.585,1.823,1.518,1.546,1.551,1.490,1.429,1.484,1.353,1.748,1.561,1.556,1.343,1.666,1.300,1.485,1.475,1.695,1.698,1.652,1.699,1.741,1.566,1.552,1.740,1.458,1.709,1.508,1.722,1.870,1.576,1.468,1.562,1.502,1.657,1.426,1.526,1.571,1.588,1.533,1.703,1.385,1.575,1.582,1.468,1.543,1.646,1.435,1.594,1.542,1.672,1.508,1.500,1.618,1.647,1.530,1.570,1.447,1.647,1.592,1.552,1.603,1.436,1.407,1.521,1.242
G_int_t8_g4=1.877,1.738,1.781,2.057,1.831,1.753,1.998,1.904,1.843,1.825,1.834,1.870,1.837,1.932,1.619,1.668,1.618,1.554,1.798,1.888,1.650,1.556,1.633,1.568,1.465,1.670,1.688,1.522,1.552,1.584,1.585,1.823,1.518,1.546,1.551,1.490,1.429,1.484,1.353,1.748,1.561,1.556,1.343,1.666,1.300,1.485,1.475,1.695,1.698,1.652,1.699,1.741,1.566,1.552,1.740,1.458,1.709,1.508,1.722,1.870,1.576,1.468,1.562,1.502,1.657,1.426,1.526,1.571,1.588,1.533,1.703,1.385,1.575,1.582,1.468,1.543,1.646,1.435,1.594,1.542,1.672,1.508,1.500,1.618,1.647,1.530,1.570,1.447,1.647,1.592,1.552,1.603,1.436,1.407,1.521,1.242
G_int_t12_g4=1.877,1.738,1.781,2.057,1.831,1.753,1.998,1.904,1.843,1.825,1.834,1.870,1.837,1.932,1.619,1.668,1.618,1.554,1.798,1.888,1.650,1.556,1.633,1.568,1.465,1.670,1.688,1.522,1.552,1.584,1.585,1.823,1.518,1.546,1.551,1.490,1.429,1.484,1.353,1.748,1.561,1.556,1.343,1.666,1.300,1.485,1.475,1.695,1.698,1.652,1.699,1.741,1.566,1.552,1.740,1.458,1.709,1.508,1.722,1.870,1.576,1.468,1.562,1.502,1.657,1.426,1.526,1.571,1.588,1.533,1.703,1.385,1.575,1.582,1.468,1.543,1.646,1.435,1.594,1.542,1.672,1.508,1.500,1.618,1.647,1.530,1.570,1.447,1.647,1.592,1.552,1.603,1.436,1.407,1.521,1.242
G_int_inflex_g4=1.784,1.710,1.612,2.083,1.831,1.424,1.996,1.851,1.661,1.809,1.548,1.903,1.816,1.941,1.619,1.561,1.575,1.477,1.787,1.851,1.611,1.526,1.563,1.514,1.447,1.647,1.670,1.490,1.504,1.508,1.561,1.804,1.449,1.447,1.492,1.435,1.425,1.508,1.253,1.830,1.444,1.489,1.303,1.514,1.273,1.406,1.386,1.676,1.458,1.490,1.710,1.767,1.485,1.363,1.714,1.445,1.662,1.524,1.737,1.840,1.599,1.428,1.512,1.477,1.567,1.390,1.516,1.574,1.483,1.481,1.483,1.333,1.559,1.551,1.468,1.495,1.634,1.417,1.520,1.501,1.659,1.471,1.484,1.618,1.494,1.458,1.479,1.421,1.647,1.446,1.538,1.519,1.420,1.407,1.488,1.154
Time_Inflex=8.309,8.799,8.799,8.799,8.799,8.799,8.065,8.799,8.799,8.799,8.799,8.799,8.799,8.799,10.267,8.554,8.799,8.799,8.309,10.511,8.799,8.799,8.799,8.799,8.799,7.820,8.799,8.799,8.799,8.799,8.799,8.799,8.799,8.309,8.799,8.799,8.799,8.065,6.107,7.820,8.799,8.799,6.107,8.309,6.107,8.799,7.820,8.065,8.799,8.065,8.065,8.309,7.820,15.894,8.799,8.065,11.245,8.065,8.065,8.065,8.799,8.799,8.799,8.799,9.043,15.894,8.065,8.799,8.799,8.065,8.065,8.799,8.799,8.799,8.799,8.799,10.756,8.799,7.820,8.309,8.799,8.799,7.820,15.894,8.065,8.065,8.065,9.043,8.799,8.799,8.799,8.799,7.820,8.065,8.799,6.107
OD_Inflex=0.584,0.635,0.727,0.566,0.655,0.705,0.452,0.629,0.646,0.612,0.591,0.578,0.619,0.620,0.764,0.597,0.568,0.646,0.466,0.750,0.526,0.666,0.535,0.561,0.605,0.582,0.558,0.701,0.701,0.622,0.725,0.632,0.687,0.635,0.679,0.741,0.894,0.599,0.454,0.520,0.729,0.702,0.481,0.511,0.402,0.754,0.615,0.565,0.726,0.537,0.495,0.526,0.491,1.108,0.553,0.586,0.711,0.565,0.585,0.567,0.528,0.699,0.604,0.730,0.720,1.193,0.570,0.603,0.671,0.595,0.516,0.776,0.667,0.595,0.726,0.618,0.844,0.690,0.512,0.573,0.586,0.626,0.582,1.102,0.472,0.544,0.542,0.809,0.675,0.774,0.581,0.627,0.590,0.698,0.685,0.598
Time_Saturation=24.214,27.151,25.193,25.193,24.949,24.214,25.193,25.193,25.193,25.683,25.193,25.193,25.193,26.661,25.193,22.256,25.438,25.193,24.458,25.683,24.458,25.193,22.011,25.438,24.214,25.438,25.193,25.193,24.949,25.193,25.438,25.193,25.193,25.683,25.193,25.193,26.661,22.501,27.151,25.683,25.193,26.661,24.214,25.683,24.458,25.193,24.949,25.927,25.193,25.193,25.193,22.256,24.949,24.949,25.193,25.683,25.193,25.193,25.438,25.193,25.193,24.458,25.193,25.193,25.193,25.193,25.193,25.193,25.193,25.193,22.746,21.033,25.438,25.193,23.479,24.458,25.193,24.949,25.193,24.214,24.704,25.193,25.683,25.438,24.949,25.193,24.458,25.193,25.193,24.949,25.193,25.927,25.193,25.438,25.438,24.949
OD_Saturation=0.843,0.881,1.037,0.851,0.917,1.013,0.764,0.915,1.023,0.932,0.924,0.871,0.950,0.892,0.921,1.029,0.857,0.898,0.798,0.868,0.850,1.054,0.840,0.825,0.869,0.889,0.891,1.039,0.974,0.881,0.860,0.904,0.915,0.987,0.956,0.956,0.918,0.844,1.043,0.848,0.991,0.948,0.823,0.834,0.907,0.928,1.015,0.942,1.030,0.867,0.793,0.868,0.838,1.099,0.811,1.005,0.774,0.944,0.927,1.059,0.856,0.985,0.823,1.032,0.934,1.292,0.965,0.848,0.947,0.983,0.829,1.023,0.916,0.809,0.990,0.840,0.933,1.035,0.922,0.836,0.844,0.819,0.896,1.090,0.843,0.858,0.847,0.963,0.907,1.102,0.849,0.837,1.061,0.979,0.938,1.267
Ref_Well_Name=A01,A01,A01,A01,A01,A01,A01,A01,A01,A01,A01,A01,A01,A01,A01,A01,A01,A01,A01,A01,A01,A01,A01,A01,A01,A01,A01,A01,A01,A01,A01,A01,A01,A01,A01,A01,A01,A01,A01,A01,A01,A01,A01,A01,A01,A01,A01,A01,A01,A01,A01,A01,A01,A01,A01,A01,A01,A01,A01,A01,A01,A01,A01,A01,A01,A01,A01,A01,A01,A01,A01,A01,A01,A01,A01,A01,A01,A01,A01,A01,A01,A01,A01,A01,A01,A01,A01,A01,A01,A01,A01,A01,A01,A01,A01,A01
Ratio_Avg_G=1.000,0.997,1.069,0.943,0.991,1.059,0.943,0.991,1.017,0.990,0.966,0.956,0.992,0.971,0.958,1.008,0.950,0.997,0.928,0.981,0.921,1.008,0.935,0.946,0.973,1.071,0.939,1.031,1.042,0.989,1.091,0.994,1.032,1.058,1.043,1.081,1.270,1.069,1.212,1.024,1.077,1.044,1.225,0.964,1.163,1.103,1.108,1.041,1.065,1.016,0.980,0.972,1.016,1.102,0.945,1.052,0.895,1.034,1.053,1.020,0.913,1.055,0.981,1.052,1.044,1.113,1.039,0.968,1.038,1.071,0.999,1.087,1.028,0.978,1.048,0.988,0.970,1.024,1.022,1.009,0.967,0.978,1.086,1.053,0.973,1.015,1.027,1.104,1.019,1.068,0.959,0.985,1.087,1.169,1.057,1.369
Ratio_Fit_G=1.000,1.063,0.970,1.063,1.031,0.969,1.171,0.933,0.947,0.918,1.010,1.020,0.932,0.933,0.787,0.918,1.013,1.017,1.120,0.731,1.036,0.918,1.058,1.063,0.983,1.010,1.013,0.943,0.924,0.998,0.895,0.923,0.975,1.011,0.928,0.928,0.593,1.001,1.107,1.142,0.949,0.917,1.107,1.088,1.221,0.932,1.048,1.093,0.954,1.115,1.126,1.124,1.111,0.350,1.073,1.041,0.750,1.005,0.987,1.126,1.023,0.956,1.014,0.960,0.907,0.347,1.019,1.005,0.949,1.002,1.113,1.010,0.916,0.994,0.960,1.032,0.807,0.996,0.993,1.039,1.070,1.071,0.861,0.478,1.120,1.057,1.080,0.913,0.931,1.041,1.050,1.009,1.056,0.906,0.872,1.118
Ratio_G_Int=1.000,1.137,0.952,1.015,1.093,1.076,1.039,0.943,1.025,1.021,1.066,1.055,1.006,0.987,1.019,1.028,1.068,1.125,1.057,0.983,1.054,1.089,1.073,1.094,1.102,1.068,1.041,1.097,1.082,1.103,1.087,1.032,1.132,1.103,1.068,1.095,1.106,1.111,1.213,1.105,1.084,1.083,1.233,1.082,1.270,1.133,1.154,1.102,1.077,1.148,1.123,1.122,1.120,1.124,1.087,1.146,1.000,1.102,1.039,1.114,1.063,1.146,1.103,1.111,1.056,1.150,1.091,1.090,1.072,1.089,1.120,1.259,1.055,1.100,1.140,1.115,1.062,1.157,1.044,1.128,1.102,1.123,1.063,1.150,1.109,1.130,1.148,1.134,1.099,1.215,1.095,1.094,1.155,1.211,1.081,1.289
Ratio_t0_Fit=1.000,0.392,-12.708,0.278,0.953,-5.724,0.641,4.131,5.440,-6.065,0.466,0.382,4.085,1.794,-0.399,-1.422,0.397,0.549,0.269,-0.232,0.291,-2.146,0.237,0.290,0.769,-16.733,0.369,-3.310,-0.914,0.700,-0.424,-7.134,2.726,3.181,-1.054,-0.643,-0.063,-5.367,-1.201,0.337,-0.977,-0.880,-0.808,0.299,0.604,-0.601,9.885,0.540,-1.504,0.349,0.237,0.335,0.193,-0.033,0.280,1.094,-0.603,2.256,-13.395,0.320,0.293,-1.904,0.518,-2.673,-0.781,-0.031,1.468,0.500,-2.595,-5.595,0.327,8.189,-0.896,0.618,-2.676,0.461,-0.537,1.184,2.799,0.588,0.304,0.331,-0.261,-0.066,0.279,0.553,0.494,-0.442,-2.476,0.961,0.336,0.571,1.947,-0.281,-0.387,-0.353
Ratio_t0_G_Int=1.000,-0.646,0.301,-1.980,-1.069,1.587,-1.038,0.480,1.222,2.699,-1.020,-1.002,1.378,1.458,-3.744,1.680,-0.727,-0.737,-0.606,1.026,-0.571,-1.880,-0.562,-0.526,-0.683,1.017,-0.911,-4.252,4.641,-0.864,1.004,4.259,-1.254,6.602,2.043,1.476,0.312,4.821,1.222,-1.962,1.258,3.958,1.405,-0.763,-1.569,2.420,6.170,-7.581,1.406,-0.741,-0.594,-0.549,-1.118,1.863,-0.553,-1.499,-0.764,-3.885,0.819,-1.370,-0.475,-1.661,-0.758,-10.490,1.355,3.305,62.524,-0.736,2.961,1.631,-0.804,-0.595,2.225,-0.757,-1.539,-0.724,-1.236,-0.738,1.759,-0.842,-0.634,-0.585,0.750,-1.417,-0.628,-0.924,-0.861,2.500,-2.034,-0.708,-0.609,-0.924,-4.986,4.177,1.957,0.595
Ref_Curve_Array=1,1,1,1,1,1,1,1,1,1,1,1,1,1,1,1,1,1,1,1,1,1,1,1,1,1,1,1,1,1,1,1,1,1,1,1,1,1,1,1,1,1,1,1,1,1,1,1,1,1,1,1,1,1,1,1,1,1,1,1,1,1,1,1,1,1,1,1,1,1,1,1,1,1,1,1,1,1,1,1,1,1,1,1,1,1,1,1,1,1,1,1,1,1,1,1
Default_ref=0
Comm_Map=,,,,,
Comm_Consol=,,,,,,,,
Comm_Screen=,,,,,
Analysis_Set=A,A,A,A,A,A,A,A,A,A,A,A,A,A,A,A,A,A,A,A,A,A,A,A,A,A,A,A,A,A,A,A,A,A,A,A,A,A,A,A,A,A,A,A,A,A,A,A,A,A,A,A,A,A,A,A,A,A,A,A,A,A,A,A,A,A,A,A,A,A,A,A,A,A,A,A,A,A,A,A,A,A,A,A,A,A,A,A,A,A,A,A,A,A,A,A
Ref_Type=single_ref,single_ref,single_ref,single_ref,single_ref,single_ref,single_ref,single_ref,single_ref,single_ref,single_ref,single_ref,single_ref,single_ref,single_ref,single_ref,single_ref,single_ref,single_ref,single_ref,single_ref,single_ref,single_ref,single_ref,single_ref,single_ref,single_ref,single_ref,single_ref,single_ref,single_ref,single_ref,single_ref,single_ref,single_ref,single_ref,single_ref,single_ref,single_ref,single_ref,single_ref,single_ref,single_ref,single_ref,single_ref,single_ref,single_ref,single_ref,single_ref,single_ref,single_ref,single_ref,single_ref,single_ref,single_ref,single_ref,single_ref,single_ref,single_ref,single_ref,single_ref,single_ref,single_ref,single_ref,single_ref,single_ref,single_ref,single_ref,single_ref,single_ref,single_ref,single_ref,single_ref,single_ref,single_ref,single_ref,single_ref,single_ref,single_ref,single_ref,single_ref,single_ref,single_ref,single_ref,single_ref,single_ref,single_ref,single_ref,single_ref,single_ref,single_ref,single_ref,single_ref,single_ref,single_ref,single_ref
Wells_In_Use=0,0,0,0,0,0,0,0,0,0,0,0,0,0,0,0,0,0,0,0,0,0,0,0,0,0,0,0,0,0,0,0,0,0,0,0,0,0,0,0,0,0,0,0,0,0,0,0,0,0,0,0,0,0,0,0,0,0,0,0,0,0,0,0,0,0,0,0,0,0,0,0,0,0,0,0,0,0,0,0,0,0,0,0,0,0,0,0,0,0,0,0,0,0,0,0
[Flor:]
[Flor2:]
[Lumin:]
[Data:]
Read=DateTime	RunT[s]	Temp	Well_1	Well_2	Well_3	Well_4	Well_5	Well_6	Well_7	Well_8	Well_9	Well_10	Well_11	Well_12	Well_13	Well_14	Well_15	Well_16	Well_17	Well_18	Well_19	Well_20	Well_21	Well_22	Well_23	Well_24	Well_25	Well_26	Well_27	Well_28	Well_29	Well_30	Well_31	Well_32	Well_33	Well_34	Well_35	Well_36	Well_37	Well_38	Well_39	Well_40	Well_41	Well_42	Well_43	Well_44	Well_45	Well_46	Well_47	Well_48	Well_49	Well_50	Well_51	Well_52	Well_53	Well_54	Well_55	Well_56	Well_57	Well_58	Well_59	Well_60	Well_61	Well_62	Well_63	Well_64	Well_65	Well_66	Well_67	Well_68	Well_69	Well_70	Well_71	Well_72	Well_73	Well_74	Well_75	Well_76	Well_77	Well_78	Well_79	Well_80	Well_81	Well_82	Well_83	Well_84	Well_85	Well_86	Well_87	Well_88	Well_89	Well_90	Well_91	Well_92	Well_93	Well_94	Well_95	Well_96
1=09:39:43	847	298	0.1608	0.0992	0.0899	0.0916	0.0869	0.0867	0.0869	0.0844	0.0840	0.0879	0.0832	0.1019	0.0846	0.0895	0.0891	0.0864	0.0860	0.0910	0.0868	0.0926	0.0838	0.0901	0.0849	0.1302	0.0935	0.0885	0.0928	0.0893	0.0855	0.0856	0.0894	0.0895	0.0835	0.0875	0.0853	0.1036	0.0852	0.0922	0.0846	0.0895	0.0823	0.0843	0.0870	0.0845	0.0877	0.0893	0.0860	0.1076	0.1058	0.0975	0.0825	0.0882	0.0893	0.0837	0.0892	0.0852	0.0890	0.0845	0.0827	0.0935	0.0938	0.0835	0.0898	0.0905	0.0890	0.0917	0.0859	0.0864	0.0824	0.0854	0.0966	0.1180	0.1399	0.0952	0.1027	0.0864	0.0878	0.0880	0.0844	0.0856	0.0863	0.0916	0.0884	0.0989	0.1162	0.0855	0.1022	0.0922	0.0900	0.0937	0.0859	0.0846	0.0917	0.1110	0.0916	0.1190
2=09:54:23	1728	296	0.1378	0.1124	0.1046	0.1012	0.0941	0.0973	0.0927	0.0876	0.0874	0.0878	0.0882	0.1122	0.1000	0.1030	0.0971	0.0883	0.0907	0.0906	0.0898	0.0951	0.0858	0.0894	0.0884	0.1018	0.1025	0.1067	0.0967	0.0958	0.0913	0.0896	0.0886	0.0923	0.0867	0.0897	0.0896	0.1066	0.0914	0.1107	0.0883	0.0914	0.0855	0.0878	0.0888	0.0859	0.0942	0.0932	0.0957	0.1114	0.1138	0.1143	0.0875	0.0902	0.0921	0.0866	0.0903	0.0870	0.0890	0.0868	0.0832	0.0948	0.1123	0.0904	0.0931	0.0965	0.0932	0.0979	0.0912	0.0891	0.0845	0.0996	0.0998	0.0984	0.1222	0.1002	0.1080	0.1100	0.1000	0.0933	0.0898	0.0892	0.0901	0.0933	0.0879	0.1014	0.1136	0.0917	0.1010	0.1163	0.0973	0.1363	0.0936	0.1054	0.0944	0.1041	0.0937	0.1347
3=10:09:04	2609	301	0.1212	0.1071	0.1130	0.0806	0.0829	0.1023	0.0976	0.0881	0.0847	0.0964	0.0943	0.1158	0.0896	0.1029	0.1060	0.0945	0.0918	0.0834	0.0884	0.0982	0.0859	0.0908	0.0949	0.1219	0.0971	0.0923	0.0899	0.0966	0.0887	0.0899	0.0912	0.0932	0.0874	0.0900	0.0950	0.1084	0.0867	0.0966	0.0864	0.0922	0.0866	0.0885	0.0943	0.0877	0.0949	0.0971	0.0946	0.1114	0.1083	0.1018	0.0844	0.0923	0.0958	0.0893	0.0940	0.0877	0.0918	0.0902	0.0872	0.0965	0.0966	0.0871	0.0940	0.0960	0.0959	0.0969	0.0941	0.0903	0.0902	0.1001	0.1056	0.1032	0.1372	0.0953	0.1084	0.0905	0.0947	0.0914	0.0868	0.0912	0.0887	0.0960	0.0922	0.1022	0.1183	0.0874	0.1026	0.0963	0.0965	0.1156	0.0879	0.0857	0.0961	0.1101	0.0959	0.1296
4=10:23:45	3489	300	0.1339	0.1182	0.1282	0.1108	0.1028	0.1047	0.1009	0.0937	0.0984	0.1148	0.0927	0.1292	0.1149	0.1171	0.1136	0.1016	0.0950	0.0982	0.1043	0.1027	0.0984	0.0941	0.0932	0.1207	0.1128	0.1138	0.0979	0.1011	0.0920	0.0910	0.0927	0.0958	0.0898	0.0933	0.0936	0.1129	0.0983	0.1082	0.0884	0.0949	0.0876	0.0981	0.0973	0.0946	0.0955	0.0991	0.0906	0.1121	0.1089	0.1058	0.0941	0.0956	0.0969	0.0885	0.0958	0.0891	0.0938	0.0883	0.0863	0.0959	0.1004	0.0897	0.0948	0.0967	0.0971	0.0987	0.0932	0.0920	0.0883	0.0884	0.1042	0.1052	0.1492	0.0997	0.1105	0.0896	0.0946	0.0934	0.0873	0.0912	0.0901	0.0961	0.0914	0.1044	0.1204	0.0874	0.1055	0.0961	0.0962	0.0901	0.0891	0.0858	0.0964	0.1119	0.0967	0.1299
5=10:38:26	4370	300	0.1446	0.1379	0.1351	0.1376	0.1086	0.1160	0.1114	0.1141	0.1196	0.1154	0.1017	0.1195	0.1171	0.1176	0.1185	0.1070	0.1042	0.1016	0.1084	0.1011	0.0971	0.1055	0.1261	0.1107	0.1187	0.1216	0.1004	0.1039	0.0910	0.0953	0.0919	0.0967	0.0897	0.0974	0.1010	0.1119	0.1316	0.1280	0.0991	0.0965	0.0885	0.0890	0.0981	0.0896	0.0989	0.1001	0.1134	0.1119	0.1168	0.1283	0.0955	0.0957	0.0997	0.0904	0.0959	0.0914	0.0936	0.0904	0.0877	0.1005	0.1137	0.1229	0.1001	0.1001	0.0994	0.1005	0.0955	0.0937	0.0962	0.0884	0.1069	0.1111	0.1550	0.1027	0.1166	0.1205	0.0987	0.0955	0.1000	0.0941	0.0924	0.1007	0.0994	0.1061	0.1258	0.0983	0.1071	0.1076	0.1018	0.1338	0.0906	0.0895	0.0990	0.1136	0.1045	0.1380
6=10:53:06	5251	300	0.1368	0.1122	0.1129	0.1174	0.1009	0.1010	0.1009	0.0921	0.0869	0.0996	0.0918	0.1103	0.1100	0.1379	0.1360	0.1116	0.1069	0.1089	0.0942	0.0999	0.0903	0.0971	0.0977	0.1265	0.1171	0.1279	0.1011	0.1005	0.0947	0.0928	0.0909	0.0956	0.0890	0.0964	0.1038	0.1159	0.0942	0.1315	0.0964	0.1000	0.0911	0.0940	0.0983	0.0890	0.0991	0.1004	0.1024	0.1193	0.1101	0.1165	0.0912	0.0989	0.1017	0.0933	0.1010	0.0914	0.0969	0.0922	0.0919	0.1036	0.1151	0.1025	0.1011	0.1053	0.1014	0.1031	0.0969	0.0948	0.0920	0.0900	0.1090	0.1193	0.1568	0.1051	0.1176	0.1231	0.1074	0.1030	0.1024	0.0922	0.1014	0.1034	0.1075	0.1268	0.1323	0.1075	0.1083	0.1042	0.1032	0.0964	0.1055	0.1061	0.1011	0.1195	0.1023	0.1430
7=11:07:47	6132	300	0.1277	0.1044	0.1041	0.0930	0.0932	0.1030	0.1029	0.0961	0.0922	0.0949	0.0970	0.1145	0.0978	0.0973	0.1022	0.1017	0.0933	0.0944	0.0938	0.1023	0.0890	0.0983	0.1036	0.1229	0.0962	0.0934	0.0966	0.1056	0.0947	0.0951	0.0923	0.1018	0.0935	0.1014	0.1033	0.1164	0.0908	0.1063	0.0887	0.0995	0.0905	0.0908	0.0990	0.0923	0.1049	0.1079	0.0969	0.1248	0.1119	0.1130	0.0914	0.0970	0.1027	0.0953	0.1038	0.0941	0.0993	0.0950	0.0930	0.1014	0.1156	0.0931	0.1006	0.1051	0.1020	0.1060	0.1006	0.0976	0.0948	0.0923	0.1123	0.1090	0.1533	0.1046	0.1220	0.1022	0.1031	0.1014	0.0945	0.0979	0.0998	0.1059	0.0997	0.1073	0.1328	0.0942	0.1103	0.1065	0.1063	0.1015	0.0968	0.0947	0.1043	0.1276	0.1044	0.1504
8=11:22:29	7013	296	0.1721	0.1213	0.1285	0.0956	0.0979	0.1096	0.1074	0.0992	0.0953	0.0998	0.0996	0.1177	0.1124	0.1156	0.1137	0.1048	0.0997	0.0987	0.0957	0.1065	0.0944	0.1062	0.1092	0.1251	0.1296	0.1143	0.1029	0.1090	0.0969	0.0988	0.0947	0.1044	0.0951	0.1036	0.1054	0.1239	0.0946	0.1146	0.0943	0.1040	0.0938	0.0931	0.1034	0.0965	0.1071	0.1092	0.0999	0.1168	0.1238	0.1239	0.0962	0.1051	0.1075	0.0969	0.1075	0.0981	0.1026	0.0958	0.1014	0.1031	0.1175	0.1081	0.1049	0.1090	0.1080	0.1137	0.1060	0.0999	0.1002	0.0962	0.1210	0.1165	0.1773	0.1180	0.1296	0.1025	0.1098	0.1063	0.0960	0.0991	0.1003	0.1113	0.1024	0.1142	0.1399	0.0974	0.1187	0.1138	0.1100	0.1049	0.0962	0.0965	0.1083	0.1265	0.1116	0.1649
9=11:37:10	7894	300	0.1603	0.1384	0.1397	0.1021	0.1040	0.1154	0.1135	0.1024	0.0998	0.1069	0.1031	0.1385	0.1026	0.1235	0.1166	0.1127	0.1066	0.1118	0.1008	0.1117	0.0987	0.1102	0.1135	0.1267	0.1216	0.1195	0.1075	0.1159	0.1010	0.1038	0.0980	0.1086	0.0987	0.1103	0.1130	0.1302	0.0964	0.1244	0.1029	0.1096	0.0991	0.0981	0.1083	0.0992	0.1114	0.1133	0.1066	0.1219	0.1143	0.1303	0.1020	0.1090	0.1126	0.1017	0.1124	0.1029	0.1083	0.1006	0.0986	0.1106	0.1232	0.1104	0.1092	0.1143	0.1145	0.1189	0.1109	0.1042	0.1021	0.0980	0.1270	0.1110	0.1810	0.1193	0.1394	0.1074	0.1156	0.1100	0.0975	0.1028	0.1034	0.1180	0.1066	0.1171	0.1467	0.0988	0.1242	0.1176	0.1159	0.1103	0.0990	0.0989	0.1129	0.1323	0.1167	0.1678
10=11:51:50	8775	300	0.1406	0.1073	0.1226	0.0998	0.1024	0.1130	0.1175	0.1039	0.0995	0.1008	0.1058	0.1242	0.1016	0.1201	0.1144	0.1097	0.1003	0.1031	0.0997	0.1135	0.0973	0.1113	0.1152	0.1313	0.1166	0.1091	0.1078	0.1130	0.1023	0.1034	0.0983	0.1115	0.1030	0.1137	0.1147	0.1318	0.1001	0.1154	0.0962	0.1108	0.0953	0.0978	0.1101	0.1012	0.1128	0.1165	0.1043	0.1366	0.1104	0.1272	0.0984	0.1112	0.1146	0.1008	0.1148	0.1014	0.1107	0.1014	0.1010	0.1066	0.1288	0.1056	0.1090	0.1152	0.1149	0.1185	0.1111	0.1052	0.1011	0.0995	0.1293	0.1175	0.1804	0.1205	0.1393	0.1067	0.1149	0.1119	0.1004	0.1042	0.1068	0.1189	0.1091	0.1176	0.1545	0.1011	0.1253	0.1202	0.1177	0.1125	0.1004	0.1023	0.1161	0.1340	0.1181	0.1718
11=12:06:31	9656	300	0.1887	0.1536	0.1739	0.1064	0.1104	0.1230	0.1244	0.1079	0.1050	0.1135	0.1099	0.1527	0.1109	0.1238	0.1237	0.1185	0.1078	0.1105	0.1045	0.1201	0.1016	0.1203	0.1251	0.1195	0.1241	0.1241	0.1160	0.1232	0.1060	0.1084	0.1031	0.1186	0.1060	0.1177	0.1204	0.1408	0.1040	0.1267	0.1010	0.1173	0.1011	0.1014	0.1168	0.1043	0.1193	0.1267	0.1090	0.1392	0.1286	0.1369	0.1021	0.1172	0.1213	0.1089	0.1219	0.1071	0.1171	0.1060	0.1055	0.1155	0.1341	0.1129	0.1170	0.1233	0.1224	0.1295	0.1193	0.1121	0.1048	0.1044	0.1403	0.1188	0.1931	0.1283	0.1520	0.1150	0.1263	0.1186	0.1042	0.1108	0.1113	0.1277	0.1144	0.1244	0.1614	0.1051	0.1333	0.1294	0.1263	0.1190	0.1043	0.1057	0.1238	0.1447	0.1253	0.1881
12=12:21:12	10536	301	0.1827	0.1361	0.1814	0.1110	0.1153	0.1314	0.1329	0.1171	0.1124	0.1226	0.1195	0.1468	0.1150	0.1462	0.1309	0.1240	0.1145	0.1133	0.1086	0.1272	0.1060	0.1260	0.1319	0.1325	0.1331	0.1246	0.1211	0.1301	0.1118	0.1154	0.1080	0.1262	0.1118	0.1261	0.1299	0.1510	0.1092	0.1305	0.1091	0.1239	0.1057	0.1066	0.1242	0.1104	0.1289	0.1342	0.1182	0.1391	0.1305	0.1437	0.1091	0.1243	0.1297	0.1132	0.1311	0.1136	0.1258	0.1127	0.1116	0.1236	0.1411	0.1199	0.1233	0.1297	0.1306	0.1378	0.1265	0.1183	0.1102	0.1106	0.1486	0.1296	0.2160	0.1353	0.1637	0.1223	0.1346	0.1281	0.1105	0.1164	0.1193	0.1392	0.1234	0.1322	0.1760	0.1113	0.1443	0.1377	0.1334	0.1267	0.1099	0.1131	0.1322	0.1553	0.1338	0.2074
13=12:35:53	11417	301	0.1477	0.1252	0.1399	0.1123	0.1169	0.1336	0.1336	0.1170	0.1120	0.1117	0.1183	0.1405	0.1136	0.1361	0.1330	0.1287	0.1182	0.1132	0.1104	0.1297	0.1066	0.1301	0.1373	0.1497	0.1346	0.1306	0.1241	0.1313	0.1117	0.1154	0.1083	0.1282	0.1119	0.1299	0.1321	0.1527	0.1128	0.1376	0.1110	0.1260	0.1045	0.1083	0.1290	0.1134	0.1317	0.1374	0.1180	0.1437	0.1305	0.1524	0.1111	0.1287	0.1317	0.1131	0.1322	0.1153	0.1270	0.1128	0.1144	0.1229	0.1494	0.1236	0.1252	0.1356	0.1346	0.1431	0.1305	0.1192	0.1108	0.1126	0.1555	0.1388	0.2275	0.1426	0.1700	0.1258	0.1397	0.1333	0.1110	0.1189	0.1208	0.1422	0.1255	0.1293	0.1883	0.1143	0.1492	0.1442	0.1400	0.1316	0.1108	0.1151	0.1365	0.1632	0.1399	0.2138
14=12:50:33	12298	300	0.1559	0.1360	0.1515	0.1192	0.1219	0.1442	0.1453	0.1228	0.1171	0.1154	0.1259	0.1686	0.1193	0.1453	0.1468	0.1319	0.1239	0.1196	0.1180	0.1402	0.1139	0.1355	0.1435	0.1385	0.1462	0.1364	0.1322	0.1398	0.1173	0.1209	0.1096	0.1359	0.1192	0.1379	0.1398	0.1678	0.1163	0.1413	0.1138	0.1327	0.1121	0.1124	0.1386	0.1178	0.1393	0.1448	0.1247	0.1467	0.1380	0.1594	0.1158	0.1346	0.1420	0.1211	0.1400	0.1206	0.1346	0.1193	0.1211	0.1294	0.1559	0.1307	0.1341	0.1450	0.1438	0.1495	0.1373	0.1258	0.1157	0.1181	0.1663	0.1470	0.2346	0.1517	0.1820	0.1310	0.1459	0.1398	0.1174	0.1260	0.1273	0.1508	0.1334	0.1446	0.2018	0.1204	0.1591	0.1502	0.1476	0.1402	0.1174	0.1227	0.1438	0.1740	0.1523	0.2423
15=13:05:14	13179	301	0.1670	0.1400	0.1573	0.1251	0.1288	0.1502	0.1505	0.1285	0.1220	0.1231	0.1315	0.1637	0.1259	0.1488	0.1555	0.1412	0.1296	0.1263	0.1199	0.1484	0.1166	0.1483	0.1500	0.1470	0.1526	0.1449	0.1354	0.1468	0.1223	0.1285	0.1149	0.1467	0.1250	0.1441	0.1471	0.1831	0.1197	0.1525	0.1175	0.1407	0.1145	0.1162	0.1437	0.1251	0.1466	0.1539	0.1272	0.1599	0.1450	0.1690	0.1228	0.1463	0.1484	0.1254	0.1479	0.1261	0.1429	0.1261	0.1262	0.1429	0.1691	0.1384	0.1422	0.1513	0.1516	0.1623	0.1449	0.1309	0.1195	0.1247	0.1778	0.1475	0.2558	0.1588	0.1967	0.1357	0.1545	0.1488	0.1214	0.1318	0.1330	0.1612	0.1380	0.1512	0.2130	0.1267	0.1726	0.1628	0.1581	0.1484	0.1232	0.1280	0.1533	0.1855	0.1616	0.2530
16=13:19:55	14059	300	0.1801	0.1498	0.1733	0.1308	0.1370	0.1634	0.1656	0.1409	0.1317	0.1340	0.1435	0.1759	0.1324	0.1563	0.1584	0.1500	0.1348	0.1319	0.1310	0.1611	0.1243	0.1577	0.1644	0.1635	0.1583	0.1501	0.1486	0.1618	0.1335	0.1405	0.1248	0.1610	0.1347	0.1605	0.1652	0.1948	0.1275	0.1632	0.1248	0.1516	0.1242	0.1270	0.1581	0.1335	0.1616	0.1687	0.1423	0.1771	0.1548	0.1839	0.1290	0.1564	0.1637	0.1409	0.1650	0.1363	0.1573	0.1374	0.1379	0.1530	0.1815	0.1456	0.1533	0.1666	0.1637	0.1753	0.1602	0.1429	0.1301	0.1313	0.1944	0.1604	0.2813	0.1741	0.2168	0.1516	0.1718	0.1630	0.1329	0.1482	0.1477	0.1798	0.1534	0.1670	0.2303	0.1328	0.1887	0.1775	0.1737	0.1610	0.1309	0.1382	0.1693	0.2071	0.1764	0.2819
17=13:34:36	14940	298	0.1983	0.1604	0.1843	0.1386	0.1482	0.1804	0.1798	0.1503	0.1421	0.1460	0.1558	0.1842	0.1455	0.1645	0.1743	0.1694	0.1466	0.1434	0.1374	0.1780	0.1320	0.1723	0.1789	0.1642	0.1686	0.1631	0.1579	0.1720	0.1406	0.1486	0.1345	0.1775	0.1453	0.1711	0.1751	0.2061	0.1340	0.1759	0.1325	0.1636	0.1329	0.1356	0.1691	0.1437	0.1737	0.1864	0.1567	0.1912	0.1707	0.1959	0.1373	0.1661	0.1776	0.1480	0.1764	0.1460	0.1724	0.1474	0.1454	0.1598	0.1983	0.1576	0.1635	0.1790	0.1780	0.1903	0.1713	0.1561	0.1383	0.1419	0.2112	0.1649	0.3044	0.1822	0.2349	0.1625	0.1884	0.1743	0.1430	0.1564	0.1589	0.1964	0.1635	0.1729	0.2512	0.1418	0.2033	0.1946	0.1875	0.1747	0.1400	0.1474	0.1826	0.2223	0.1874	0.3057
18=13:49:17	15821	301	0.1983	0.1761	0.1958	0.1456	0.1579	0.1919	0.1944	0.1619	0.1525	0.1595	0.1645	0.2028	0.1491	0.1813	0.1847	0.1740	0.1550	0.1518	0.1498	0.1905	0.1401	0.1843	0.1881	0.1826	0.1746	0.1709	0.1736	0.1870	0.1483	0.1578	0.1398	0.1872	0.1555	0.1858	0.1907	0.2206	0.1439	0.1833	0.1400	0.1741	0.1413	0.1451	0.1846	0.1521	0.1845	0.1985	0.1629	0.2064	0.1812	0.2086	0.1434	0.1795	0.1927	0.1595	0.1854	0.1529	0.1819	0.1540	0.1548	0.1712	0.2080	0.1687	0.1752	0.1924	0.1912	0.2033	0.1836	0.1650	0.1465	0.1498	0.2269	0.1809	0.3239	0.2003	0.2579	0.1712	0.1991	0.1907	0.1533	0.1706	0.1702	0.2124	0.1782	0.1868	0.2674	0.1511	0.2191	0.2095	0.2039	0.1868	0.1481	0.1567	0.1970	0.2418	0.2034	0.3301
19=14:03:57	16702	301	0.2262	0.1878	0.2167	0.1557	0.1651	0.2040	0.2078	0.1742	0.1597	0.1695	0.1733	0.2207	0.1648	0.1896	0.1941	0.1849	0.1617	0.1610	0.1562	0.2018	0.1421	0.1935	0.2019	0.1833	0.1977	0.1838	0.1787	0.1987	0.1612	0.1672	0.1453	0.2003	0.1629	0.1988	0.1991	0.2386	0.1499	0.1959	0.1462	0.1885	0.1489	0.1523	0.1946	0.1615	0.1978	0.2155	0.1720	0.2250	0.1951	0.2286	0.1560	0.1921	0.2079	0.1702	0.2053	0.1631	0.1952	0.1628	0.1629	0.1859	0.2299	0.1840	0.1903	0.2065	0.2028	0.2212	0.1935	0.1799	0.1553	0.1617	0.2430	0.1903	0.3428	0.2183	0.2846	0.1904	0.2141	0.2002	0.1634	0.1818	0.1815	0.2263	0.1870	0.2004	0.2957	0.1614	0.2426	0.2262	0.2178	0.2042	0.1581	0.1679	0.2131	0.2640	0.2172	0.3635
20=14:18:38	17582	301	0.2320	0.1933	0.2224	0.1655	0.1805	0.2108	0.2154	0.1781	0.1681	0.1639	0.1817	0.2203	0.1634	0.2066	0.2091	0.1941	0.1827	0.1660	0.1622	0.2072	0.1532	0.2049	0.2161	0.2088	0.2008	0.1976	0.1871	0.2013	0.1612	0.1764	0.1533	0.2042	0.1707	0.2021	0.2094	0.2503	0.1604	0.2100	0.1590	0.1952	0.1531	0.1560	0.2054	0.1684	0.2081	0.2225	0.1801	0.2313	0.1932	0.2405	0.1614	0.2006	0.2091	0.1728	0.2073	0.1723	0.2066	0.1674	0.1740	0.1862	0.2418	0.1917	0.1962	0.2155	0.2163	0.2326	0.2072	0.1825	0.1628	0.1665	0.2575	0.2339	0.3814	0.2234	0.2867	0.1926	0.2283	0.2142	0.1634	0.1848	0.1861	0.2379	0.1998	0.2007	0.3170	0.1683	0.2559	0.2387	0.2369	0.2120	0.1651	0.1758	0.2227	0.2715	0.2315	0.3865
21=14:33:19	18463	300	0.2616	0.2101	0.2507	0.1830	0.1967	0.2394	0.2419	0.2033	0.1881	0.1911	0.2076	0.2516	0.1878	0.2186	0.2239	0.2156	0.1951	0.1884	0.1777	0.2348	0.1656	0.2361	0.2442	0.2219	0.2158	0.2106	0.2022	0.2233	0.1826	0.1997	0.1680	0.2391	0.1917	0.2329	0.2394	0.2840	0.1731	0.2283	0.1719	0.2202	0.1699	0.1732	0.2302	0.1912	0.2367	0.2516	0.2084	0.2618	0.2133	0.2651	0.1799	0.2286	0.2384	0.1949	0.2385	0.1961	0.2357	0.1937	0.1916	0.2241	0.2672	0.2136	0.2181	0.2395	0.2391	0.2632	0.2330	0.2072	0.1809	0.1875	0.2866	0.2303	0.4259	0.2478	0.3296	0.2172	0.2586	0.2394	0.1862	0.2092	0.2124	0.2771	0.2226	0.2402	0.3515	0.1840	0.2834	0.2698	0.2646	0.2379	0.1830	0.1965	0.2519	0.3114	0.2565	0.4395
22=14:48:00	19344	301	0.2707	0.2329	0.2656	0.1912	0.2098	0.2612	0.2649	0.2234	0.2049	0.2058	0.2277	0.2829	0.1991	0.2417	0.2449	0.2277	0.2028	0.1974	0.1939	0.2598	0.1759	0.2469	0.2601	0.2440	0.2345	0.2237	0.2248	0.2521	0.1941	0.2098	0.1786	0.2585	0.2090	0.2524	0.2596	0.3123	0.1860	0.2409	0.1798	0.2365	0.1861	0.1912	0.2495	0.2009	0.2531	0.2762	0.2234	0.2831	0.2389	0.2815	0.1867	0.2435	0.2635	0.2200	0.2538	0.2092	0.2536	0.2079	0.2094	0.2417	0.2902	0.2279	0.2398	0.2624	0.2589	0.2806	0.2486	0.2278	0.1946	0.2032	0.3103	0.2491	0.4301	0.2754	0.3580	0.2337	0.2740	0.2540	0.2043	0.2335	0.2283	0.2954	0.2368	0.2672	0.3797	0.1995	0.3067	0.2865	0.2845	0.2579	0.1975	0.2119	0.2735	0.3351	0.2779	0.4715
23=15:02:40	20225	301	0.2948	0.2488	0.2908	0.2050	0.2298	0.2885	0.2859	0.2385	0.2193	0.2239	0.2413	0.3198	0.2128	0.2485	0.2596	0.2476	0.2176	0.2087	0.2049	0.2800	0.1861	0.2685	0.2765	0.2581	0.2426	0.2426	0.2377	0.2643	0.2077	0.2283	0.1923	0.2804	0.2175	0.2669	0.2743	0.3285	0.1961	0.2589	0.1930	0.2503	0.1934	0.2057	0.2713	0.2161	0.2693	0.2896	0.2345	0.3128	0.2486	0.2986	0.2007	0.2629	0.2845	0.2309	0.2710	0.2219	0.2686	0.2215	0.2172	0.2538	0.3116	0.2423	0.2560	0.2826	0.2799	0.3023	0.2646	0.2421	0.2061	0.2140	0.3271	0.2652	0.4600	0.3002	0.3922	0.2529	0.2919	0.2735	0.2206	0.2488	0.2453	0.3210	0.2535	0.2747	0.4118	0.2123	0.3394	0.3147	0.3060	0.2758	0.2113	0.2299	0.2939	0.3629	0.3005	0.5127
24=15:17:21	21106	301	0.3115	0.2699	0.3167	0.2241	0.2458	0.2953	0.3006	0.2565	0.2330	0.2327	0.2536	0.3214	0.2282	0.2681	0.2723	0.2628	0.2409	0.2280	0.2155	0.2922	0.1980	0.2894	0.2984	0.2667	0.2695	0.2598	0.2482	0.2754	0.2237	0.2437	0.2039	0.2917	0.2322	0.2949	0.2950	0.3482	0.2128	0.2774	0.2092	0.2679	0.2064	0.2154	0.2857	0.2317	0.2924	0.3153	0.2498	0.3150	0.2547	0.3266	0.2161	0.2792	0.2955	0.2375	0.2941	0.2365	0.2892	0.2344	0.2288	0.2633	0.3349	0.2647	0.2696	0.3004	0.2909	0.3282	0.2851	0.2588	0.2172	0.2297	0.3462	0.2788	0.5149	0.3103	0.3911	0.2632	0.3188	0.2923	0.2308	0.2511	0.2669	0.3365	0.2677	0.2828	0.4346	0.2278	0.3503	0.3429	0.3253	0.2999	0.2211	0.2458	0.3103	0.3845	0.3103	0.5291
25=15:32:02	21986	298	0.3364	0.2958	0.3447	0.2442	0.2658	0.3339	0.3369	0.2841	0.2638	0.2616	0.2902	0.3566	0.2448	0.2981	0.3028	0.2871	0.2598	0.2509	0.2435	0.3238	0.2145	0.3163	0.3310	0.3093	0.3014	0.2799	0.2739	0.3112	0.2494	0.2750	0.2242	0.3323	0.2673	0.3239	0.3350	0.3878	0.2357	0.3028	0.2251	0.2974	0.2324	0.2372	0.3181	0.2554	0.3232	0.3483	0.2818	0.3729	0.2834	0.3656	0.2408	0.3096	0.3274	0.2757	0.3310	0.2700	0.3244	0.2652	0.2644	0.3053	0.3697	0.2893	0.3073	0.3331	0.3259	0.3583	0.3164	0.2887	0.2472	0.2587	0.3871	0.3334	0.5434	0.3431	0.4538	0.3097	0.3574	0.3334	0.2562	0.2961	0.3043	0.3891	0.3058	0.3378	0.4812	0.2537	0.4016	0.3696	0.3721	0.3299	0.2520	0.2709	0.3586	0.4312	0.3545	0.5983
26=15:46:43	22867	301	0.3697	0.3216	0.3746	0.2651	0.2993	0.3634	0.3696	0.3159	0.2934	0.2848	0.3157	0.4054	0.2666	0.3241	0.3254	0.3083	0.2853	0.2712	0.2652	0.3541	0.2325	0.3472	0.3599	0.3352	0.3089	0.3063	0.3040	0.3463	0.2748	0.3025	0.2481	0.3641	0.2905	0.3625	0.3693	0.4314	0.2549	0.3215	0.2495	0.3272	0.2517	0.2597	0.3494	0.2793	0.3515	0.3824	0.3075	0.3927	0.3164	0.3870	0.2576	0.3447	0.3677	0.3090	0.3577	0.2955	0.3664	0.2936	0.2891	0.3453	0.3956	0.3181	0.3368	0.3632	0.3605	0.3902	0.3430	0.3186	0.2711	0.2832	0.4227	0.3592	0.5558	0.3814	0.5040	0.3277	0.3867	0.3552	0.2835	0.3281	0.3290	0.4187	0.3392	0.3842	0.5134	0.2733	0.4483	0.4022	0.4050	0.3557	0.2756	0.2977	0.3859	0.4635	0.3793	0.6547
27=16:01:24	23748	300	0.3965	0.3401	0.3971	0.2802	0.3230	0.3906	0.3965	0.3381	0.3094	0.3129	0.3334	0.4311	0.2899	0.3422	0.3478	0.3340	0.3005	0.2883	0.2768	0.3806	0.2513	0.3738	0.3817	0.3481	0.3210	0.3255	0.3197	0.3581	0.2883	0.3131	0.2629	0.3843	0.3035	0.3803	0.3749	0.4503	0.2697	0.3456	0.2586	0.3406	0.2623	0.2751	0.3678	0.3006	0.3646	0.4016	0.3242	0.4203	0.3438	0.4038	0.2697	0.3577	0.3894	0.3189	0.3797	0.3024	0.3817	0.3080	0.2941	0.3553	0.4220	0.3392	0.3494	0.3914	0.3730	0.4158	0.3478	0.3370	0.2806	0.3004	0.4293	0.3659	0.5791	0.4081	0.5237	0.3499	0.3950	0.3675	0.3026	0.3332	0.3524	0.4228	0.3542	0.3949	0.5534	0.2906	0.4655	0.4290	0.4131	0.3790	0.2827	0.3141	0.4016	0.4866	0.3992	0.6774
28=16:16:04	24629	298	0.4083	0.3766	0.4330	0.3080	0.3483	0.4320	0.4367	0.3726	0.3351	0.3375	0.3763	0.4653	0.3074	0.3755	0.3902	0.3667	0.3329	0.3135	0.3103	0.4194	0.2746	0.4017	0.4175	0.3929	0.3661	0.3619	0.3521	0.3928	0.3127	0.3515	0.2841	0.4339	0.3460	0.4147	0.4171	0.4907	0.2970	0.3776	0.2879	0.3751	0.2961	0.3048	0.4091	0.3277	0.4083	0.4399	0.3632	0.4660	0.3627	0.4486	0.3064	0.4032	0.4315	0.3586	0.4091	0.3450	0.4160	0.3462	0.3374	0.3940	0.4636	0.3644	0.3956	0.4208	0.4177	0.4507	0.3969	0.3737	0.3208	0.3334	0.4767	0.4251	0.6281	0.4368	0.5648	0.3867	0.4513	0.4193	0.3360	0.3859	0.3845	0.4857	0.3834	0.4407	0.5833	0.3258	0.5251	0.4691	0.4786	0.4180	0.3247	0.3519	0.4609	0.5365	0.4414	0.7422
29=16:30:45	25510	301	0.4436	0.3998	0.4572	0.3216	0.3655	0.4408	0.4566	0.3798	0.3466	0.3514	0.3859	0.4956	0.3319	0.3898	0.4047	0.3844	0.3502	0.3353	0.3221	0.4366	0.2856	0.4322	0.4382	0.3871	0.3883	0.3707	0.3616	0.4070	0.3320	0.3647	0.2964	0.4341	0.3585	0.4339	0.4208	0.5267	0.3155	0.3997	0.3006	0.3954	0.3087	0.3212	0.4232	0.3522	0.4247	0.4571	0.3687	0.4842	0.3887	0.4782	0.3211	0.4119	0.4357	0.3707	0.4360	0.3459	0.4392	0.3574	0.3506	0.4150	0.4886	0.3850	0.4138	0.4563	0.4373	0.4770	0.4133	0.3948	0.3295	0.3485	0.4855	0.4362	0.6407	0.4637	0.6007	0.4211	0.4634	0.4266	0.3486	0.3985	0.4141	0.4796	0.4067	0.4703	0.6226	0.3543	0.5570	0.4861	0.5005	0.4452	0.3381	0.3661	0.4777	0.5590	0.4570	0.7811
30=16:45:26	26390	300	0.4768	0.4344	0.4982	0.3495	0.3986	0.4890	0.4874	0.4325	0.3838	0.3854	0.4280	0.5363	0.3631	0.4274	0.4425	0.4172	0.3819	0.3657	0.3633	0.4820	0.3105	0.4633	0.4869	0.4510	0.4194	0.4024	0.3972	0.4510	0.3720	0.4035	0.3239	0.4899	0.3820	0.4825	0.4672	0.5488	0.3498	0.4285	0.3341	0.4318	0.3463	0.3576	0.4703	0.3823	0.4731	0.5007	0.4123	0.5439	0.4253	0.5173	0.3579	0.4494	0.4870	0.4169	0.4786	0.3942	0.4708	0.4088	0.3773	0.4517	0.5233	0.4245	0.4527	0.5008	0.4741	0.5154	0.4487	0.4362	0.3688	0.3885	0.5290	0.4789	0.6809	0.5156	0.6572	0.4568	0.5145	0.4597	0.3930	0.4389	0.4568	0.5370	0.4324	0.5003	0.6500	0.3879	0.5974	0.5356	0.5276	0.4844	0.3653	0.4090	0.5116	0.6056	0.4923	0.8190
31=17:00:07	27271	300	0.5002	0.4609	0.5241	0.3851	0.4421	0.5188	0.5088	0.4568	0.4168	0.4086	0.4457	0.5719	0.3846	0.4570	0.4713	0.4452	0.4168	0.3960	0.3851	0.5169	0.3381	0.4884	0.4990	0.4774	0.4292	0.4440	0.4256	0.4718	0.3723	0.4263	0.3503	0.5151	0.4119	0.5092	0.5044	0.5728	0.3665	0.4412	0.3612	0.4580	0.3597	0.3795	0.5010	0.4073	0.4895	0.5317	0.4521	0.5574	0.4457	0.5152	0.3639	0.4880	0.5125	0.4314	0.4733	0.4161	0.5109	0.4244	0.3946	0.4662	0.5440	0.4553	0.4739	0.5129	0.5042	0.5387	0.4624	0.4565	0.3968	0.4144	0.5402	0.5095	0.7269	0.5440	0.6604	0.4515	0.5166	0.5001	0.4154	0.4588	0.4630	0.5675	0.4764	0.5151	0.6563	0.3894	0.6309	0.5678	0.5646	0.5004	0.4009	0.4349	0.5427	0.6179	0.5207	0.8530
32=17:14:48	28152	300	0.5169	0.4939	0.5610	0.3952	0.4482	0.5352	0.5624	0.4832	0.4401	0.4395	0.4910	0.6363	0.4125	0.4802	0.5022	0.4715	0.4272	0.4168	0.4085	0.5389	0.3483	0.5182	0.5379	0.5007	0.5010	0.4434	0.4312	0.4960	0.4148	0.4621	0.3645	0.5366	0.4646	0.5388	0.5158	0.6322	0.3962	0.4796	0.3755	0.4876	0.3964	0.4065	0.5129	0.4364	0.5235	0.5562	0.4689	0.5897	0.4711	0.5817	0.4046	0.5012	0.5186	0.4616	0.5270	0.4436	0.5332	0.4509	0.4515	0.5155	0.5955	0.4651	0.5251	0.5514	0.5239	0.5679	0.5115	0.4924	0.4213	0.4459	0.5824	0.5500	0.7487	0.5438	0.6966	0.5202	0.5692	0.5250	0.4263	0.4900	0.5137	0.5921	0.5015	0.5830	0.6686	0.4414	0.6665	0.5776	0.6146	0.5371	0.4221	0.4537	0.5897	0.6598	0.5408	0.8949
33=17:29:28	29033	301	0.5581	0.5316	0.5985	0.4512	0.5078	0.5949	0.6008	0.5366	0.4950	0.4724	0.5399	0.6637	0.4516	0.5162	0.5429	0.5136	0.4797	0.4583	0.4527	0.5863	0.3925	0.5650	0.5853	0.5665	0.5253	0.5089	0.4736	0.5341	0.4497	0.5192	0.4034	0.5910	0.4952	0.5757	0.5770	0.6584	0.4248	0.5049	0.4216	0.5257	0.4361	0.4387	0.5695	0.4741	0.5693	0.5953	0.5155	0.6485	0.5104	0.6075	0.4477	0.5671	0.5693	0.5064	0.5447	0.4985	0.5752	0.5018	0.4935	0.5643	0.6291	0.5061	0.5642	0.5796	0.5749	0.6005	0.5520	0.5211	0.4730	0.4876	0.6242	0.6152	0.7927	0.5990	0.7421	0.5436	0.6127	0.5812	0.4722	0.5444	0.5423	0.6627	0.5426	0.6372	0.6862	0.4680	0.7151	0.6252	0.6651	0.5646	0.4665	0.4942	0.6406	0.6983	0.5952	0.9558
34=17:44:09	29914	301	0.5835	0.5605	0.6476	0.4990	0.5572	0.6295	0.6399	0.5934	0.5268	0.5257	0.5784	0.6986	0.4858	0.5564	0.5791	0.5424	0.5230	0.5073	0.4956	0.6323	0.4264	0.6146	0.6220	0.6151	0.5539	0.5384	0.5151	0.5648	0.4954	0.5645	0.4501	0.6282	0.5236	0.6434	0.6073	0.6694	0.4660	0.5340	0.4584	0.5824	0.4767	0.4858	0.6206	0.5240	0.6050	0.6403	0.5661	0.7054	0.5299	0.6407	0.4860	0.6088	0.6199	0.5335	0.6013	0.5392	0.6301	0.5448	0.5078	0.5875	0.6614	0.5650	0.6053	0.6348	0.6082	0.6602	0.5701	0.5726	0.5137	0.5409	0.6459	0.6687	0.8369	0.6502	0.7811	0.5902	0.6633	0.6259	0.5352	0.5749	0.6152	0.7053	0.5849	0.6599	0.7074	0.5106	0.7446	0.6805	0.7029	0.6221	0.5106	0.5571	0.6822	0.7564	0.6104	1.0060
35=17:58:50	30794	298	0.6305	0.5979	0.6538	0.4792	0.5583	0.6534	0.6707	0.5977	0.5604	0.5577	0.6089	0.7629	0.5160	0.5578	0.5919	0.5685	0.5304	0.5120	0.5135	0.6643	0.4415	0.6275	0.6624	0.6224	0.5583	0.5137	0.5243	0.5970	0.5134	0.5653	0.4483	0.6523	0.5668	0.6465	0.6219	0.7184	0.4981	0.5721	0.4729	0.5757	0.4926	0.5100	0.6336	0.5335	0.6349	0.6710	0.5762	0.7137	0.5861	0.6713	0.4829	0.5724	0.6247	0.5795	0.6198	0.5431	0.6456	0.5710	0.5499	0.6275	0.6699	0.5544	0.6193	0.6767	0.6388	0.6557	0.6046	0.6051	0.5409	0.5469	0.6695	0.6724	0.7830	0.6396	0.8266	0.6346	0.6550	0.5903	0.5418	0.6118	0.6285	0.7044	0.6076	0.6953	0.7365	0.5500	0.7658	0.6647	0.7170	0.6454	0.5249	0.5494	0.6972	0.7765	0.6368	1.0062
36=18:13:31	31675	301	0.6519	0.6350	0.7271	0.5656	0.6549	0.7052	0.7257	0.6749	0.6073	0.6028	0.6341	0.8289	0.5516	0.6289	0.6461	0.6120	0.5912	0.5778	0.5530	0.7123	0.4796	0.6812	0.6841	0.6635	0.6187	0.6202	0.5843	0.6603	0.5676	0.6465	0.5281	0.6992	0.6045	0.7304	0.6704	0.7778	0.5283	0.5889	0.5262	0.6659	0.5354	0.5605	0.6889	0.6032	0.6713	0.7222	0.6346	0.7756	0.6048	0.6922	0.5578	0.7013	0.7005	0.6217	0.6674	0.5945	0.7257	0.6177	0.5793	0.6899	0.7252	0.6316	0.6875	0.7082	0.6795	0.7411	0.6339	0.6512	0.5864	0.6258	0.6998	0.7495	0.8944	0.7250	0.8765	0.6449	0.7291	0.7023	0.6102	0.6448	0.6911	0.7522	0.6746	0.7736	0.7399	0.5729	0.8101	0.7539	0.7883	0.6796	0.5808	0.6266	0.7449	0.8163	0.6848	1.0764
37=18:28:12	32556	301	0.6905	0.6928	0.7635	0.5858	0.6772	0.7600	0.7746	0.6962	0.6462	0.6450	0.6820	0.8401	0.5855	0.6498	0.6927	0.6523	0.6235	0.6115	0.6050	0.7651	0.5190	0.7214	0.7337	0.7330	0.6611	0.6202	0.6119	0.6961	0.6157	0.6805	0.5476	0.7462	0.6531	0.7539	0.7196	0.7984	0.5691	0.6353	0.5608	0.6866	0.5889	0.6076	0.7348	0.6371	0.7249	0.7586	0.6599	0.8326	0.6702	0.7542	0.5932	0.7127	0.7285	0.6781	0.7210	0.6442	0.7613	0.6757	0.6439	0.7264	0.7590	0.6518	0.7255	0.7670	0.7280	0.7614	0.6871	0.6822	0.6362	0.6526	0.7436	0.8068	0.8851	0.7248	0.9213	0.7043	0.7708	0.7176	0.6420	0.7011	0.7243	0.8093	0.7088	0.8204	0.7587	0.6314	0.8231	0.7637	0.8234	0.7217	0.6251	0.6559	0.7957	0.8704	0.7251	1.1180
38=18:42:52	33437	301	0.7266	0.6945	0.7956	0.6494	0.7287	0.7953	0.7890	0.7404	0.6779	0.6848	0.7170	0.8852	0.6121	0.6865	0.7236	0.6792	0.6676	0.6489	0.6326	0.7894	0.5601	0.7587	0.7724	0.7669	0.6747	0.6814	0.6494	0.7110	0.6456	0.7284	0.5941	0.7895	0.6687	0.8100	0.7682	0.8506	0.5998	0.6481	0.6027	0.7282	0.6184	0.6301	0.7781	0.6663	0.7573	0.7840	0.6945	0.8524	0.6853	0.7567	0.6325	0.7748	0.7758	0.6965	0.7460	0.6827	0.7980	0.7136	0.6645	0.7795	0.7891	0.6998	0.7455	0.7945	0.7633	0.8040	0.7089	0.6984	0.6800	0.6883	0.7665	0.8379	0.9085	0.7526	0.9430	0.7004	0.7972	0.7661	0.6884	0.7154	0.7446	0.8631	0.7376	0.8757	0.7660	0.6473	0.8337	0.8083	0.8451	0.7463	0.6552	0.6916	0.8205	0.8950	0.7441	1.1406
39=18:57:33	34318	300	0.7583	0.7332	0.8335	0.6867	0.7705	0.8391	0.8206	0.7656	0.6862	0.7032	0.7337	0.9405	0.6350	0.7206	0.7626	0.7066	0.7092	0.6869	0.6613	0.8160	0.5862	0.7753	0.7979	0.8020	0.7095	0.7160	0.6907	0.7516	0.6610	0.7529	0.6170	0.8249	0.6703	0.8315	0.7837	0.8903	0.6253	0.6702	0.6436	0.7658	0.6511	0.6493	0.8187	0.6766	0.7816	0.8135	0.7228	0.8696	0.7239	0.7789	0.6647	0.8070	0.8149	0.7158	0.7500	0.6940	0.8148	0.7262	0.6817	0.8101	0.7964	0.7339	0.7615	0.8152	0.7902	0.8241	0.7364	0.7127	0.7040	0.6941	0.7887	0.8688	0.9190	0.7860	0.9827	0.7104	0.8316	0.7950	0.7180	0.7277	0.7280	0.8898	0.7600	0.8972	0.7774	0.6668	0.8465	0.8548	0.8731	0.7894	0.6823	0.7105	0.8433	0.9108	0.7659	1.1730
40=19:12:14	35198	300	0.7596	0.7654	0.8765	0.6967	0.7686	0.8676	0.8708	0.7636	0.7094	0.7162	0.7531	0.9323	0.6655	0.7347	0.7955	0.7389	0.7224	0.7120	0.6940	0.8570	0.6053	0.8133	0.8294	0.8400	0.7741	0.7232	0.6936	0.7842	0.7043	0.7680	0.6310	0.8397	0.7170	0.8419	0.8113	0.8993	0.6532	0.7094	0.6637	0.7999	0.6911	0.6802	0.8350	0.7007	0.8180	0.8397	0.7337	0.9033	0.7295	0.8380	0.6969	0.8329	0.8107	0.7430	0.7904	0.7116	0.8499	0.7328	0.7501	0.8251	0.8452	0.7416	0.7967	0.8470	0.8168	0.8394	0.7750	0.7241	0.7262	0.7117	0.8218	0.9247	0.9035	0.7619	1.0017	0.7498	0.8650	0.8276	0.7053	0.7512	0.7509	0.9114	0.7996	0.9184	0.7838	0.6960	0.8577	0.8521	0.9290	0.8052	0.7200	0.7195	0.8941	0.9425	0.7993	1.2081
41=19:26:55	36079	301	0.7655	0.7663	0.9100	0.7155	0.7775	0.8785	0.8696	0.7775	0.6955	0.7105	0.7610	0.9784	0.6689	0.7617	0.8247	0.7413	0.7349	0.7133	0.6954	0.8541	0.6152	0.8250	0.8526	0.8518	0.7881	0.7486	0.7029	0.7914	0.7073	0.7826	0.6451	0.8703	0.7094	0.8970	0.8369	0.9542	0.6546	0.7130	0.6721	0.8161	0.7035	0.6763	0.8672	0.7111	0.8486	0.8550	0.7465	0.8984	0.7253	0.8425	0.7216	0.8533	0.8318	0.7441	0.8134	0.7231	0.8562	0.7472	0.7565	0.8515	0.8612	0.7702	0.8027	0.8715	0.8356	0.8723	0.7999	0.7187	0.7242	0.7151	0.8339	0.9152	0.9101	0.7700	0.9860	0.7337	0.8911	0.8432	0.7190	0.7509	0.7597	0.9372	0.7846	0.9449	0.7627	0.7076	0.8399	0.8857	0.9367	0.8203	0.7075	0.7309	0.9058	0.9454	0.8132	1.2145
42=19:41:36	36960	301	0.8006	0.7876	0.9406	0.7484	0.8235	0.9239	0.9326	0.8042	0.7402	0.7577	0.7805	0.9839	0.6960	0.8223	0.8718	0.7980	0.7704	0.7624	0.7235	0.9136	0.6486	0.8852	0.8872	0.9129	0.8158	0.8077	0.7644	0.8404	0.7427	0.7998	0.6917	0.8899	0.7507	0.9284	0.8775	0.9753	0.6920	0.7471	0.7064	0.8729	0.7188	0.7129	0.8952	0.7481	0.8757	0.9092	0.7713	0.9426	0.7652	0.8581	0.7460	0.9142	0.8886	0.7716	0.8468	0.7302	0.9180	0.7631	0.8128	0.8703	0.8604	0.8172	0.8252	0.9022	0.8778	0.9213	0.8294	0.7569	0.7621	0.7558	0.8662	0.9803	0.9166	0.8165	0.9934	0.7459	0.9127	0.8991	0.7589	0.7786	0.7920	0.9481	0.8598	0.9614	0.7847	0.7162	0.8726	0.9241	0.9833	0.8485	0.7533	0.7621	0.9405	0.9604	0.8603	1.2414
43=19:56:16	37841	300	0.8413	0.7729	0.9364	0.7477	0.8322	0.9396	0.8967	0.7988	0.7350	0.7546	0.7655	1.0146	0.6852	0.8328	0.8757	0.7975	0.7846	0.7489	0.7147	0.9180	0.6575	0.8784	0.8978	0.9065	0.8055	0.8339	0.7896	0.8449	0.7208	0.7997	0.7016	0.9296	0.7179	0.9504	0.9009	1.0061	0.7096	0.7499	0.7283	0.8834	0.7184	0.7117	0.9352	0.7374	0.8946	0.9182	0.7834	0.9281	0.7778	0.8323	0.7343	0.9254	0.9142	0.7713	0.8435	0.7339	0.9301	0.7783	0.7862	0.8887	0.8356	0.8425	0.8134	0.9227	0.9049	0.9247	0.8267	0.7456	0.7666	0.7463	0.8647	0.9591	0.8974	0.8235	0.9913	0.7166	0.9088	0.8973	0.7647	0.7688	0.7712	0.9393	0.8528	0.9770	0.8047	0.7076	0.8711	0.9254	0.9584	0.8616	0.7525	0.7685	0.9208	0.9413	0.8779	1.2220
44=20:10:57	38722	301	0.8628	0.8133	0.9711	0.7481	0.8691	0.9832	0.9789	0.7915	0.7491	0.8040	0.7771	1.0055	0.7061	0.8519	0.9014	0.8684	0.8038	0.7925	0.7349	0.9833	0.6763	0.9274	0.8937	0.9564	0.8184	0.8417	0.8391	0.9074	0.7663	0.7981	0.7437	0.9432	0.7670	0.9498	0.8984	1.0146	0.7308	0.8216	0.7495	0.9364	0.7337	0.7620	0.9337	0.7622	0.8967	0.9727	0.7824	0.9573	0.8226	0.8699	0.7453	0.9426	0.9471	0.8044	0.8941	0.7233	0.9868	0.7913	0.8444	0.8988	0.8218	0.8662	0.8267	0.9616	0.9198	0.9427	0.8328	0.7955	0.7787	0.7754	0.8846	1.0105	0.8692	0.8360	1.0182	0.7908	0.9344	0.9129	0.7869	0.7934	0.8121	0.9005	0.9237	0.9710	0.8411	0.7368	0.9043	0.9019	0.9735	0.9070	0.7853	0.7815	0.9256	0.9540	0.8805	1.2291
45=20:25:38	39602	301	0.8291	0.8404	1.0136	0.7911	0.8708	1.0038	0.9798	0.8380	0.7725	0.7923	0.8216	1.0479	0.7302	0.8787	0.9553	0.8809	0.8348	0.8014	0.7683	0.9765	0.6973	0.9350	0.9112	0.9689	0.8776	0.8579	0.8524	0.9474	0.7936	0.8587	0.7483	0.9708	0.7836	0.9622	0.9387	1.0905	0.7408	0.8274	0.7806	0.9679	0.7838	0.7640	0.9609	0.7723	0.9397	0.9728	0.8052	0.9655	0.8159	0.8732	0.8093	1.0011	0.9614	0.8411	0.8937	0.7850	0.9690	0.8194	0.9034	0.9477	0.8437	0.8749	0.8701	0.9564	0.9605	0.9324	0.9095	0.7938	0.8121	0.7832	0.9163	1.0238	0.8958	0.8337	1.0251	0.8077	1.0006	0.9361	0.7967	0.8377	0.8136	0.9527	0.8997	1.0410	0.8139	0.7709	0.9153	0.8992	1.0002	0.8923	0.8038	0.7968	0.9491	0.9480	0.8909	1.2323
46=20:40:19	40483	301	0.8303	0.8488	1.0189	0.8156	0.8879	0.9983	0.9764	0.8540	0.7877	0.8138	0.8342	1.0678	0.7347	0.8990	0.9852	0.9007	0.8489	0.8109	0.7770	0.9642	0.7107	0.9320	0.9074	0.9843	0.8851	0.8581	0.8832	0.9740	0.8108	0.8731	0.7603	0.9656	0.7909	0.9659	0.9407	1.1294	0.7530	0.8352	0.7895	0.9920	0.7920	0.7673	0.9582	0.7846	0.9367	0.9659	0.8138	0.9794	0.8252	0.8672	0.8231	1.0062	0.9656	0.8508	0.8871	0.8001	0.9545	0.8316	0.9210	0.9782	0.8407	0.8790	0.8847	0.9493	0.9585	0.9331	0.9198	0.8020	0.8172	0.7840	0.9066	1.0366	0.8771	0.8439	1.0175	0.8059	0.9931	0.9192	0.8161	0.8448	0.8285	0.9561	0.8830	1.0660	0.8135	0.7781	0.9225	0.8994	0.9831	0.8801	0.8075	0.8017	0.9381	0.9519	0.8821	1.2233
47=20:55:00	41364	301	0.7971	0.8504	1.0129	0.8142	0.8870	0.9728	0.9872	0.8567	0.7781	0.8236	0.8195	1.0425	0.7447	0.9141	1.0103	0.9202	0.8422	0.8241	0.7782	0.9648	0.8069	0.9319	0.9005	1.0199	0.9240	0.8548	0.8907	0.9771	0.8193	0.8649	0.7755	0.9373	0.8088	0.9704	0.9061	1.1056	0.7465	0.8469	0.7797	1.0152	0.7882	0.7796	0.9369	0.8047	0.9191	0.9620	0.8117	1.0005	0.8242	0.8669	0.8258	1.0033	0.9419	0.8417	0.8867	0.7793	0.9563	0.8101	0.9204	0.9349	0.8546	0.8643	0.8811	0.9453	0.9358	0.9340	0.9207	0.8086	0.8098	0.7950	0.8841	1.0633	0.9090	0.8402	0.9812	0.8105	0.9734	0.9197	0.8130	0.8381	0.8439	0.9251	0.8882	1.0268	0.8067	0.7823	0.9175	0.8996	0.9914	0.8778	0.8054	0.8012	0.9332	0.9490	0.8788	1.2271
48=21:09:40	42245	300	0.8264	0.8518	1.0014	0.8118	0.9106	0.9760	0.9897	0.8585	0.7944	0.8499	0.8154	1.0749	0.7538	0.9082	1.0104	0.9332	0.8578	0.8392	0.7738	0.9645	0.7164	0.9268	0.8930	1.0090	0.9070	0.8503	0.9312	1.0096	0.8320	0.8600	0.8017	0.9442	0.8244	0.9749	0.9026	1.1670	0.7721	0.8602	0.7936	1.0442	0.7819	0.7957	0.9233	0.8134	0.9066	0.9671	0.8198	0.9938	0.8374	0.8573	0.8213	0.9985	0.9522	0.8499	0.8937	0.7734	0.9749	0.8313	0.9098	0.9759	0.8422	0.8709	0.8751	0.9512	0.9182	0.9395	0.8879	0.8275	0.8171	0.8096	0.8681	1.0547	0.8834	0.8641	0.9949	0.8193	0.9499	0.9145	0.8386	0.8330	0.8663	0.9040	0.8972	1.0634	0.8359	0.7785	0.9320	0.9022	0.9750	0.8794	0.8175	0.8090	0.9151	0.9517	0.8765	1.2124
49=21:24:21	43126	300	0.8426	0.8767	1.0089	0.8106	0.9163	0.9895	0.9809	0.8706	0.7904	0.8529	0.8362	1.1047	0.7572	0.8926	1.0159	0.9199	0.8823	0.8415	0.7983	0.9685	0.7343	0.9167	0.9080	1.0212	0.9289	0.8406	0.9547	1.0538	0.8491	0.8688	0.8050	0.9645	0.8150	0.9748	0.9107	1.2128	0.7791	0.8574	0.8200	1.0422	0.8069	0.8112	0.9443	0.8120	0.9262	0.9729	0.8378	1.0032	0.8693	0.8714	0.8415	0.9860	0.9619	0.8767	0.8948	0.7866	0.9635	0.8647	0.9047	1.0149	0.8357	0.8679	0.8910	0.9644	0.9316	0.9360	0.9054	0.8436	0.8407	0.8192	0.8815	1.0738	0.8768	0.8768	1.0220	0.8371	0.9647	0.9036	0.8565	0.8555	0.8659	0.9192	0.8906	1.0910	0.8448	0.8066	0.9439	0.9066	0.9787	0.8978	0.8295	0.8307	0.9233	0.9582	0.8779	1.2253
50=21:39:02	44006	301	0.8357	0.8579	0.9895	0.8292	0.9267	0.9793	0.9727	0.8730	0.8010	0.8581	0.8265	1.0983	0.7592	0.8952	1.0021	0.9076	0.8899	0.8487	0.7955	0.9617	0.7398	0.9161	0.8966	1.0336	0.9115	0.8613	0.9468	1.0418	0.8432	0.8789	0.8163	0.9550	0.8144	0.9712	0.9078	1.2033	0.7916	0.8379	0.8283	1.0372	0.8075	0.8076	0.9367	0.8189	0.9130	0.9652	0.8374	1.0002	0.8586	0.8474	0.8425	0.9987	0.9593	0.8710	0.8844	0.7925	0.9669	0.8520	0.8948	1.0042	0.8321	0.8709	0.8954	0.9492	0.9306	0.9346	0.8891	0.8389	0.8477	0.8267	0.8711	1.0776	0.8850	0.8840	1.0098	0.8179	0.9497	0.9176	0.8626	0.8533	0.8601	0.9269	0.9000	1.0899	0.8310	0.7927	0.9447	0.9047	0.9747	0.8806	0.8450	0.8375	0.9216	0.9519	0.8757	1.2185
51=21:53:43	44887	301	0.8113	0.8633	0.9979	0.8411	0.9305	0.9772	0.9886	0.8674	0.8113	0.8572	0.8451	1.0917	0.7777	0.8927	1.0082	0.9179	0.8903	0.8621	0.8029	0.9658	0.7444	0.9251	0.8867	1.0435	0.9208	0.8564	0.9251	1.0241	0.8497	0.8870	0.8320	0.9441	0.8428	0.9635	0.9009	1.2013	0.7898	0.8450	0.8289	1.0418	0.8169	0.8187	0.9293	0.8347	0.9073	0.9645	0.8354	1.0153	0.8505	0.8570	0.8617	1.0015	0.9497	0.8697	0.8894	0.8013	0.9760	0.8554	0.9158	1.0117	0.8453	0.8713	0.9013	0.9471	0.9195	0.9377	0.8890	0.8458	0.8491	0.8369	0.8742	1.0894	0.8848	0.8644	0.9922	0.8251	0.9614	0.9214	0.8615	0.8521	0.8751	0.9187	0.9027	1.1012	0.8287	0.8068	0.9397	0.9080	0.9844	0.8904	0.8473	0.8405	0.9269	0.9473	0.8706	1.2187
52=22:08:24	45768	298	0.8353	0.8765	0.9968	0.8624	0.9372	0.9958	0.9704	0.8937	0.8344	0.8707	0.8646	1.0978	0.7663	0.8916	1.0114	0.9052	0.9124	0.8614	0.8188	0.9599	0.7695	0.9215	0.9062	1.0575	0.9142	0.8629	0.9324	1.0275	0.8555	0.9077	0.8338	0.9680	0.8292	0.9648	0.9392	1.1955	0.8023	0.8301	0.8491	1.0286	0.8353	0.8194	0.9533	0.8310	0.9260	0.9564	0.8561	1.0244	0.8819	0.8544	0.8656	0.9986	0.9541	0.8867	0.8825	0.8350	0.9558	0.8860	0.9158	1.0170	0.8359	0.8742	0.9118	0.9512	0.9410	0.9334	0.9042	0.8387	0.8689	0.8417	0.8936	1.1018	0.8800	0.8812	1.0158	0.8313	0.9606	0.9139	0.8744	0.8671	0.8706	0.9563	0.8889	1.1039	0.8234	0.8111	0.9374	0.9028	0.9702	0.8785	0.8551	0.8473	0.9325	0.9637	0.8887	1.2177
53=22:23:04	46649	301	0.8274	0.9009	1.0031	0.8192	0.9326	0.9866	0.9771	0.8678	0.7999	0.8618	0.8295	1.2652	0.7622	0.8748	1.0056	0.9074	0.8983	0.8484	0.8110	0.9651	0.7432	0.9075	0.8916	1.0420	0.9262	0.8248	0.9261	1.0539	0.8662	0.8883	0.8259	0.9502	0.8362	0.9537	0.8957	1.3674	0.7969	0.8499	0.8398	1.0291	0.8357	0.8347	0.9361	0.8257	0.9157	0.9603	0.8266	1.0104	0.8955	0.8828	0.8624	0.9716	0.9389	0.8971	0.8947	0.7961	0.9549	0.8617	0.9011	1.0394	0.8308	0.8511	0.9198	0.9650	0.9296	0.9196	0.8992	0.8381	0.8452	0.8296	0.8756	1.1112	0.8541	0.8534	1.0293	0.8533	0.9624	0.8937	0.8460	0.8652	0.8649	0.9050	0.8757	1.1665	0.8318	0.8315	0.9417	0.8781	0.9758	0.8825	0.8511	0.8224	0.9247	0.9562	0.8763	1.2237
54=22:37:45	47530	298	0.8086	0.8807	1.0051	0.8758	0.9446	0.9843	0.9742	0.8922	0.8247	0.8597	0.8468	1.0696	0.7835	0.8956	1.0113	0.8996	0.9187	0.8790	0.8284	0.9576	0.7695	0.9245	0.9023	1.0888	0.9367	0.8651	0.9159	1.0054	0.8640	0.9102	0.8438	0.9476	0.8224	0.9655	0.9097	1.1500	0.8017	0.8297	0.8536	1.0364	0.8474	0.8228	0.9442	0.8313	0.9216	0.9571	0.8500	1.0430	0.8610	0.8598	0.8947	1.0066	0.9436	0.8679	0.8786	0.8174	0.9560	0.8631	0.9003	0.9927	0.8442	0.8739	0.9153	0.9425	0.9227	0.9294	0.9033	0.8328	0.8624	0.8520	0.8883	1.1206	0.8988	0.8638	0.9935	0.8242	0.9672	0.9272	0.8632	0.8482	0.8647	0.9361	0.8827	1.0764	0.8091	0.8112	0.9222	0.9099	0.9883	0.8820	0.8628	0.8582	0.9336	0.9495	0.8774	1.2266
55=22:52:26	48410	301	0.8345	0.8878	0.9992	0.8547	0.9296	0.9832	0.9686	0.8789	0.8166	0.8530	0.8486	1.0938	0.7826	0.8787	1.0111	0.9058	0.9203	0.8626	0.8257	0.9557	0.7714	0.9180	0.9116	1.0716	0.9242	0.8418	0.9153	1.0243	0.8731	0.9093	0.8320	0.9575	0.8249	0.9511	0.9189	1.1695	0.8067	0.8379	0.8629	1.0226	0.8522	0.8222	0.9503	0.8251	0.9364	0.9670	0.8506	1.0303	0.8837	0.8763	0.8908	0.9821	0.9406	0.8967	0.8814	0.8224	0.9487	0.8705	0.9202	1.0251	0.8393	0.8605	0.9166	0.9484	0.9417	0.9237	0.9214	0.8350	0.8691	0.8380	0.8918	1.1232	0.8784	0.8491	1.0180	0.8367	0.9709	0.9113	0.8599	0.8757	0.8476	0.9446	0.8853	1.0995	0.8159	0.8217	0.9340	0.8938	0.9899	0.8853	0.8642	0.8332	0.9400	0.9568	0.8810	1.2258
56=23:07:07	49291	303	0.8379	0.8839	0.9992	0.8561	0.9492	0.9838	0.9838	0.8791	0.8266	0.8776	0.8305	1.0947	0.7720	0.9033	1.0054	0.9182	0.9128	0.8795	0.8174	0.9685	0.7714	0.9258	0.8992	1.0760	0.9162	0.8562	0.9334	1.0258	0.8803	0.8945	0.8544	0.9505	0.8357	0.9730	0.9149	1.1836	0.8113	0.8477	0.8582	1.0344	0.8352	0.8403	0.9375	0.8383	0.9157	0.9693	0.8401	1.0263	0.8893	0.8580	0.8763	0.9921	0.9553	0.8866	0.8998	0.7993	0.9667	0.8548	0.9096	1.0274	0.8366	0.8776	0.9106	0.9610	0.9342	0.9438	0.8881	0.8357	0.8538	0.8446	0.8716	1.1195	0.8713	0.8795	1.0184	0.8251	0.9455	0.9122	0.8690	0.8521	0.8693	0.9206	0.9000	1.1058	0.8248	0.8067	0.9362	0.9051	0.9665	0.8734	0.8514	0.8337	0.9196	0.9623	0.8843	1.2133
57=23:21:47	50172	301	0.8167	0.8844	1.0142	0.8549	0.9297	0.9836	0.9631	0.8893	0.7823	0.8499	0.8421	1.1059	0.7823	0.8869	1.0144	0.8965	0.9126	0.8672	0.8317	0.9513	0.7642	0.9135	0.9142	1.0709	0.9403	0.8426	0.9111	1.0183	0.8824	0.9038	0.8378	0.9624	0.7992	0.9740	0.9026	1.2017	0.7915	0.8337	0.8571	1.0315	0.8561	0.8179	0.9454	0.8164	0.9330	0.9552	0.8349	1.0171	0.8589	0.8761	0.9140	0.9905	0.9429	0.8682	0.8944	0.8094	0.9371	0.8697	0.8894	1.0325	0.8424	0.8716	0.9200	0.9529	0.9200	0.9289	0.9105	0.8306	0.8455	0.8393	0.8873	1.1096	0.8926	0.8413	1.0071	0.8189	0.9848	0.9095	0.8577	0.8395	0.8549	0.9359	0.8560	1.1137	0.8045	0.8300	0.9096	0.9121	0.9790	0.9015	0.8406	0.8448	0.9335	0.9579	0.8638	1.2219
58=23:36:28	51053	301	0.8260	0.8663	0.9921	0.8692	0.9436	0.9861	0.9625	0.8791	0.8206	0.8571	0.8416	1.1181	0.7704	0.8973	1.0048	0.8976	0.9128	0.8721	0.8238	0.9577	0.7761	0.9193	0.9011	1.0698	0.9219	0.8676	0.9254	1.0188	0.8618	0.9100	0.8469	0.9582	0.8135	0.9618	0.9311	1.2025	0.8118	0.8312	0.8697	1.0345	0.8483	0.8225	0.9544	0.8278	0.9231	0.9597	0.8468	1.0236	0.8844	0.8568	0.8812	1.0033	0.9511	0.8823	0.8846	0.8220	0.9597	0.8568	0.9100	1.0390	0.8398	0.8857	0.9198	0.9504	0.9454	0.9346	0.9049	0.8206	0.8651	0.8366	0.8879	1.1205	0.8925	0.8717	1.0151	0.8132	0.9523	0.9248	0.8631	0.8590	0.8497	0.9541	0.8989	1.1301	0.8208	0.7991	0.9349	0.9044	0.9782	0.8714	0.8634	0.8334	0.9405	0.9618	0.8866	1.2271
59=23:51:09	51934	300	0.8372	0.8587	0.9849	0.8501	0.9380	0.9867	0.9565	0.8727	0.8071	0.8389	0.8258	1.1048	0.7595	0.8956	1.0049	0.9008	0.9132	0.8607	0.8092	0.9558	0.7675	0.9134	0.9007	1.0773	0.9007	0.8669	0.9338	1.0137	0.8526	0.8955	0.8532	0.9650	0.8062	0.9599	0.9259	1.1946	0.8031	0.8294	0.8679	1.0268	0.8345	0.8151	0.9531	0.8167	0.9242	0.9599	0.8436	1.0181	0.8788	0.8389	0.8792	0.9999	0.9566	0.8724	0.8752	0.8045	0.9561	0.8639	0.8960	1.0293	0.8221	0.8744	0.9049	0.9459	0.9401	0.9283	0.9042	0.8200	0.8609	0.8302	0.8762	1.1169	0.8775	0.8681	1.0192	0.7920	0.9514	0.9163	0.8683	0.8509	0.8366	0.9445	0.8824	1.1150	0.8170	0.8012	0.9251	0.9117	0.9659	0.8830	0.8512	0.8297	0.9239	0.9524	0.8848	1.2200
60=00:05:50	52814	300	0.7918	0.8899	1.0035	0.8113	0.8907	0.9628	0.9736	0.8555	0.7808	0.8436	0.8176	1.0914	0.7761	0.8814	1.0035	0.8991	0.8777	0.8480	0.8024	0.9524	0.7336	0.9105	0.8998	1.0507	0.9380	0.8048	0.8825	1.0064	0.8606	0.8718	0.8205	0.9299	0.8163	0.9571	0.8816	1.1518	0.7829	0.8455	0.8299	1.0106	0.8290	0.8145	0.9212	0.8103	0.9194	0.9626	0.8051	0.9945	0.8517	0.8887	0.8722	0.9533	0.9021	0.8572	0.8943	0.7697	0.9378	0.8278	0.9022	0.9888	0.8446	0.8444	0.9048	0.9526	0.9115	0.9167	0.9063	0.8176	0.8169	0.8195	0.8764	1.0900	0.8721	0.8092	0.9884	0.8330	0.9537	0.8890	0.8047	0.8300	0.8355	0.8975	0.8694	1.0729	0.8158	0.8170	0.9028	0.8653	0.9735	0.8763	0.8194	0.7954	0.9286	0.9471	0.8633	1.2001
61=00:20:31	53695	300	0.8466	0.8585	0.9773	0.8321	0.9394	0.9786	0.9498	0.8408	0.8055	0.8361	0.8080	1.1147	0.7499	0.8869	0.9875	0.8990	0.9012	0.8545	0.7889	0.9669	0.7474	0.9006	0.8808	1.0427	0.9001	0.8515	0.9330	1.0262	0.8306	0.8743	0.8509	0.9413	0.8019	0.9368	0.9050	1.2708	0.8028	0.8324	0.8591	1.0317	0.8180	0.8259	0.9425	0.8091	0.9032	0.9624	0.8244	0.9976	0.8920	0.8510	0.8507	0.9897	0.9481	0.8741	0.8692	0.7744	0.9652	0.8269	0.8869	1.0116	0.8076	0.8717	0.8979	0.9510	0.9382	0.9160	0.8820	0.8169	0.8407	0.8074	0.8674	1.0984	0.8657	0.8662	1.0253	0.8105	0.9249	0.8964	0.8403	0.8409	0.8202	0.9056	0.8930	1.0934	0.8276	0.7834	0.9323	0.8848	0.9564	0.8678	0.8543	0.8088	0.9224	0.9445	0.8826	1.2055
62=00:35:11	54576	301	0.7878	0.8517	1.0062	0.8586	0.9330	0.9571	0.9586	0.8550	0.7929	0.8229	0.8029	1.0634	0.7741	0.9039	1.0029	0.8913	0.9015	0.8728	0.8017	0.9514	0.7493	0.9186	0.8961	1.0554	0.9348	0.8631	0.9038	0.9804	0.8492	0.8967	0.8464	0.9126	0.7937	0.9581	0.8916	1.1328	0.7842	0.8178	0.8338	1.0400	0.8237	0.8084	0.9285	0.8237	0.9053	0.9442	0.8189	1.0035	0.8215	0.8448	0.8817	1.0044	0.9225	0.8290	0.8809	0.7827	0.9480	0.8047	0.8728	0.9564	0.8402	0.8850	0.8948	0.9490	0.9134	0.9383	0.8887	0.7990	0.8223	0.8249	0.8628	1.0940	0.9072	0.8380	0.9592	0.7797	0.9594	0.9268	0.8270	0.7984	0.8377	0.9080	0.8771	1.0583	0.7878	0.7831	0.8787	0.9083	0.9715	0.8692	0.8231	0.8260	0.9187	0.9345	0.8598	1.2069
63=00:49:52	55457	301	0.8371	0.8736	0.9800	0.7902	0.8970	0.9806	0.9537	0.8388	0.7703	0.8299	0.8177	1.1237	0.7504	0.8618	1.0015	0.8972	0.8877	0.8222	0.7957	0.9462	0.7352	0.8870	0.8954	1.0374	0.9010	0.8098	0.9122	1.0239	0.8413	0.8545	0.8051	0.9504	0.7932	0.9322	0.8917	1.2266	0.7890	0.8468	0.8397	0.9947	0.8238	0.8062	0.9299	0.7870	0.9222	0.9498	0.8082	0.9848	0.8838	0.8658	0.8484	0.9418	0.9195	0.8667	0.8782	0.7698	0.9147	0.8430	0.8857	1.0027	0.8134	0.8397	0.8881	0.9553	0.9197	0.8973	0.8976	0.8068	0.8244	0.7880	0.8745	1.0790	0.8394	0.8228	1.0178	0.8211	0.9352	0.8524	0.8164	0.8320	0.8215	0.9068	0.8375	1.0852	0.8231	0.8144	0.9034	0.8695	0.9448	0.8844	0.8148	0.7885	0.9133	0.9487	0.8608	1.1898
64=01:04:33	56338	298	0.8370	0.8790	0.9960	0.8264	0.9264	0.9862	0.9778	0.8576	0.7972	0.8555	0.8167	1.1004	0.7698	0.8914	0.9992	0.9133	0.9024	0.8610	0.8006	0.9652	0.7440	0.9116	0.9035	1.0653	0.9217	0.8438	0.9285	1.0286	0.8627	0.8741	0.8491	0.9525	0.8211	0.9635	0.9024	1.1901	0.8017	0.8527	0.8573	1.0345	0.8202	0.8301	0.9366	0.8165	0.9216	0.9729	0.8280	1.0109	0.8843	0.8746	0.8682	0.9941	0.9494	0.8834	0.9001	0.7802	0.9753	0.8530	0.9087	1.0202	0.8349	0.8691	0.9027	0.9613	0.9314	0.9309	0.9015	0.8340	0.8480	0.8297	0.8752	1.1156	0.8791	0.8624	1.0318	0.8342	0.9486	0.9191	0.8507	0.8558	0.8523	0.9081	0.9004	1.0959	0.8298	0.8071	0.9348	0.8947	0.9838	0.8877	0.8568	0.8191	0.9329	0.9593	0.8833	1.2263
65=01:19:14	57218	300	0.8372	0.8804	1.0029	0.8500	0.9336	0.9889	0.9697	0.8851	0.7944	0.8652	0.8356	1.1083	0.7585	0.8999	1.0089	0.9031	0.9122	0.8608	0.8111	0.9563	0.7632	0.9177	0.9082	1.0580	0.9159	0.8475	0.9386	1.0261	0.8628	0.8927	0.8476	0.9648	0.8070	0.9805	0.9152	1.1927	0.8002	0.8395	0.8597	1.0350	0.8307	0.8194	0.9591	0.8218	0.9301	0.9690	0.8414	1.0123	0.8867	0.8674	0.8795	0.9924	0.9632	0.8771	0.9023	0.8042	0.9584	0.8632	0.9060	1.0249	0.8289	0.8847	0.9023	0.9635	0.9380	0.9417	0.8976	0.8313	0.8472	0.8269	0.8784	1.1024	0.8700	0.8694	1.0292	0.8206	0.9624	0.9006	0.8678	0.8487	0.8520	0.9466	0.8769	1.0977	0.8185	0.8117	0.9163	0.9129	0.9619	0.8908	0.8368	0.8284	0.9300	0.9723	0.8700	1.2209
66=01:33:55	58099	298	0.8098	0.8693	1.0195	0.8673	0.9433	0.9914	0.9905	0.8815	0.8016	0.8759	0.8416	1.3312	0.7805	0.9019	1.0214	0.9138	0.9167	0.8810	0.8214	0.9733	0.7597	0.9328	0.9087	1.0644	0.9327	0.8541	0.9363	1.0288	0.8839	0.9120	0.8729	0.9635	0.8383	0.9885	0.9126	1.4270	0.7942	0.8429	0.8629	1.0668	0.8413	0.8383	0.9701	0.8453	0.9344	0.9845	0.8382	1.0238	0.8545	0.8721	0.9017	1.0277	0.9714	0.8824	0.9141	0.8268	0.9977	0.8640	0.9195	1.0275	0.8472	0.8910	0.9183	0.9792	0.9442	0.9635	0.9037	0.8349	0.8463	0.8433	0.8829	1.3015	0.8882	0.8533	1.0249	0.8220	0.9997	0.9325	0.8684	0.8469	0.8763	0.9521	0.9031	1.1178	0.8050	0.8205	0.9183	0.9136	0.9987	0.8972	0.8495	0.8421	0.9469	0.9746	0.8712	1.2390
67=01:48:36	58980	300	0.8124	0.8778	1.0032	0.8339	0.9133	0.9747	0.9762	0.8587	0.7823	0.8601	0.8261	1.0628	0.7654	0.8882	1.0040	0.9051	0.8939	0.8615	0.8079	0.9621	0.7523	0.9191	0.9076	1.0709	0.9278	0.8267	0.9116	1.0105	0.8633	0.8798	0.8323	0.9393	0.8103	0.9634	0.8885	1.1575	0.7865	0.8456	0.8368	1.0277	0.8259	0.8189	0.9400	0.8168	0.9227	0.9640	0.8124	1.0223	0.8746	0.8870	0.8743	0.9749	0.9317	0.8675	0.9070	0.7847	0.9601	0.8344	0.9040	0.9943	0.8402	0.8718	0.9048	0.9649	0.9256	0.9320	0.8992	0.8272	0.8273	0.8141	0.8774	1.1168	0.8735	0.8378	1.0129	0.8375	0.9600	0.9023	0.8348	0.8466	0.8551	0.9223	0.8866	1.0706	0.8138	0.8189	0.9149	0.8879	0.9744	0.8905	0.8367	0.8168	0.9374	0.9645	0.8673	1.2288
68=02:03:16	59861	298	0.8076	0.8722	1.0146	0.8511	0.9251	0.9847	0.9792	0.8721	0.8037	0.8547	0.8320	1.0949	0.7813	0.9029	1.0094	0.9084	0.9042	0.8640	0.8093	0.9629	0.7489	0.9210	0.9117	1.0607	0.9270	0.8553	0.9128	1.0131	0.8635	0.8905	0.8492	0.9538	0.8181	0.9798	0.9140	1.1965	0.7915	0.8431	0.8477	1.0382	0.8275	0.8197	0.9425	0.8236	0.9330	0.9648	0.8258	1.0077	0.8438	0.8728	0.8862	1.0063	0.9417	0.8661	0.9045	0.7962	0.9730	0.8531	0.9129	1.0200	0.8502	0.8809	0.9052	0.9581	0.9239	0.9409	0.9088	0.8268	0.8395	0.8346	0.8816	1.1019	0.8941	0.8473	1.0094	0.8177	0.9679	0.9332	0.8454	0.8411	0.8591	0.9311	0.8955	1.1111	0.8159	0.8139	0.9154	0.9133	0.9924	0.8892	0.8445	0.8297	0.9439	0.9650	0.8821	1.2235
69=02:17:57	60742	301	0.8137	0.8632	1.0052	0.8472	0.9217	0.9838	0.9696	0.8752	0.7845	0.8582	0.8361	1.1004	0.7728	0.8934	1.0104	0.9012	0.9023	0.8573	0.8092	0.9557	0.7593	0.9155	0.9149	1.0556	0.9309	0.8536	0.9139	1.0113	0.8635	0.8940	0.8445	0.9607	0.8070	0.9859	0.9102	1.3329	0.7910	0.8404	0.8497	1.0385	0.8334	0.8199	0.9558	0.8255	0.9397	0.9681	0.8295	1.0147	0.8623	0.8746	0.8895	1.0049	0.9444	0.8705	0.9066	0.8014	0.9701	0.8619	0.9078	1.0314	0.8495	0.8814	0.9080	0.9636	0.9323	0.9431	0.9098	0.8287	0.8394	0.8286	0.8788	1.1694	0.8999	0.8426	1.0139	0.8223	0.9706	0.9246	0.8474	0.8504	0.8623	0.9428	0.8884	1.1155	0.8150	0.8160	0.9166	0.9057	0.9834	0.8899	0.8377	0.8282	0.9402	0.9661	0.8720	1.2270
70=02:32:41	61625	303	0.8133	0.8777	0.9877	0.7910	0.8950	0.9854	0.9648	0.8356	0.7646	0.8451	0.8325	1.2106	0.7545	0.8540	1.0023	0.8942	0.8819	0.8296	0.8058	0.9526	0.7419	0.8948	0.9016	1.0336	0.9143	0.8069	0.9069	1.0344	0.8503	0.8613	0.8026	0.9485	0.8016	0.9285	0.8842	1.3282	0.7829	0.8542	0.8350	1.0154	0.8334	0.8129	0.9344	0.7862	0.9171	0.9450	0.8048	0.9874	0.8764	0.8847	0.8502	0.9476	0.9094	0.8693	0.8921	0.7708	0.9319	0.8320	0.8960	1.0049	0.8216	0.8420	0.8941	0.9601	0.9153	0.8947	0.8949	0.8069	0.8201	0.7910	0.8756	1.1041	0.8482	0.8133	1.0132	0.8396	0.9416	0.8645	0.8009	0.8340	0.8275	0.9130	0.8612	1.0780	0.8220	0.8187	0.8989	0.8554	0.9587	0.8897	0.8262	0.7961	0.9303	0.9554	0.8552	1.1956
71=02:47:21	62506	300	0.8092	0.8655	1.0087	0.8414	0.9127	1.0012	0.9630	0.8737	0.7717	0.8434	0.8457	1.1037	0.7703	0.8873	1.0152	0.8886	0.9111	0.8539	0.8287	0.9564	0.7671	0.9131	0.9156	1.0633	0.9392	0.8499	0.9184	1.0168	0.8559	0.8980	0.8324	0.9772	0.7985	0.9690	0.9176	1.2095	0.7911	0.8280	0.8544	1.0364	0.8486	0.8092	0.9648	0.8092	0.9420	0.9582	0.8423	1.0192	0.8541	0.8646	0.8922	1.0044	0.9484	0.8664	0.8916	0.8144	0.9528	0.8710	0.9125	1.0232	0.8343	0.8765	0.9077	0.9526	0.9285	0.9231	0.9123	0.8181	0.8533	0.8234	0.8925	1.0989	0.8798	0.8329	1.0208	0.8068	0.9767	0.9183	0.8507	0.8455	0.8339	0.9649	0.8711	1.1067	0.7959	0.8100	0.8948	0.9130	0.9777	0.9009	0.8371	0.8307	0.9483	0.9699	0.8687	1.2352
72=03:02:02	63387	298	0.8144	0.8716	1.0101	0.8558	0.9232	0.9943	0.9720	0.8623	0.8100	0.8519	0.8454	1.0996	0.7739	0.8944	1.0106	0.9019	0.9075	0.8617	0.8124	0.9634	0.7581	0.9193	0.9129	1.0606	0.9303	0.8596	0.9177	1.0221	0.8627	0.9051	0.8411	0.9579	0.8195	0.9691	0.9344	1.2082	0.8013	0.8366	0.8557	1.0431	0.8419	0.8215	0.9580	0.8238	0.9379	0.9667	0.8299	1.0211	0.8588	0.8810	0.8887	1.0148	0.9402	0.8811	0.9004	0.8187	0.9800	0.8520	0.9259	1.0289	0.8480	0.8853	0.9189	0.9584	0.9442	0.9337	0.9148	0.8166	0.8528	0.8263	0.8949	1.1020	0.8934	0.8451	1.0242	0.8264	0.9733	0.9366	0.8343	0.8614	0.8458	0.9599	0.9027	1.1176	0.8112	0.8012	0.9198	0.8957	0.9946	0.8771	0.8588	0.8292	0.9677	0.9721	0.8889	1.2357
73=03:16:43	64268	301	0.7878	0.8745	1.0225	0.8369	0.8962	0.9662	0.9812	0.8359	0.7822	0.8233	0.8156	1.0648	0.7772	0.8976	1.0134	0.9026	0.8891	0.8660	0.7973	0.9574	0.7325	0.9176	0.8983	1.0482	0.9443	0.8412	0.8880	0.9950	0.8471	0.8749	0.8245	0.9172	0.8196	0.9526	0.8794	1.1704	0.7706	0.8380	0.8250	1.0308	0.8196	0.8072	0.9182	0.8189	0.9166	0.9631	0.8025	0.9997	0.8276	0.8843	0.8865	0.9877	0.9049	0.8486	0.8955	0.7750	0.9588	0.8001	0.9207	0.9726	0.8530	0.8713	0.9016	0.9462	0.9092	0.9251	0.9048	0.8129	0.8163	0.8123	0.8732	1.0780	0.8902	0.8154	0.9802	0.8139	0.9688	0.9211	0.8003	0.8252	0.8333	0.9128	0.8908	1.0499	0.7857	0.8031	0.8870	0.8931	0.9929	0.8798	0.8262	0.8051	0.9472	0.9410	0.8633	1.2090
74=03:31:24	65148	301	0.7839	0.8899	1.0375	0.8419	0.9117	0.9771	0.9595	0.8678	0.7410	0.8578	0.8171	1.1034	0.7682	0.8961	1.0151	0.8888	0.8878	0.8537	0.8098	0.9409	0.7474	0.9081	0.9080	1.0448	0.9556	0.8372	0.9080	1.0074	0.8596	0.8804	0.8268	0.9433	0.7800	0.9958	0.8717	1.2086	0.7712	0.8323	0.8195	1.0416	0.8266	0.8081	0.9419	0.8176	0.9331	0.9584	0.8180	1.0011	0.8761	0.8811	0.8950	0.9840	0.9311	0.8361	0.9079	0.7779	0.9399	0.8348	0.8699	1.0008	0.8499	0.8896	0.9020	0.9642	0.8980	0.9374	0.8877	0.8198	0.8045	0.8261	0.8740	1.0877	0.8921	0.8503	0.9981	0.8189	0.9791	0.9022	0.8290	0.8030	0.8561	0.9238	0.8489	1.0655	0.7928	0.8208	0.8728	0.9162	0.9618	0.9067	0.7946	0.8376	0.9354	0.9736	0.8480	1.2255
75=03:46:05	66029	298	0.8325	0.8652	0.9862	0.7969	0.9105	0.9855	0.9831	0.8179	0.7768	0.8486	0.8100	1.0599	0.7614	0.8854	0.9976	0.9190	0.8932	0.8579	0.7931	0.9746	0.7459	0.9153	0.8983	1.0595	0.9058	0.8366	0.9193	1.0131	0.8427	0.8431	0.8292	0.9367	0.8140	0.9423	0.8819	1.1633	0.7979	0.8584	0.8398	1.0250	0.8116	0.8271	0.9263	0.8071	0.9138	0.9720	0.8003	0.9989	0.8817	0.8770	0.8401	0.9675	0.9286	0.8616	0.8943	0.7512	0.9699	0.8204	0.9102	0.9858	0.8304	0.8676	0.8835	0.9685	0.9208	0.9208	0.8888	0.8259	0.8215	0.8077	0.8688	1.0809	0.8559	0.8351	1.0175	0.8278	0.9286	0.8984	0.8180	0.8349	0.8346	0.8925	0.9047	1.0580	0.8344	0.8069	0.9093	0.8887	0.9738	0.8960	0.8379	0.8003	0.9402	0.9663	0.8824	1.2114
76=04:00:46	66910	298	0.8039	0.8501	1.0149	0.8511	0.9309	0.9809	0.9742	0.8671	0.7818	0.8690	0.8328	1.0688	0.7701	0.9029	1.0120	0.8964	0.9014	0.8681	0.8106	0.9634	0.7662	0.9307	0.9111	1.0627	0.9303	0.8656	0.9200	0.9986	0.8639	0.8915	0.8509	0.9492	0.8005	0.9947	0.9110	1.1779	0.7892	0.8316	0.8439	1.0452	0.8317	0.8219	0.9595	0.8313	0.9308	0.9661	0.8199	1.0165	0.8451	0.8733	0.8949	1.0080	0.9513	0.8517	0.9104	0.8021	0.9744	0.8340	0.9013	1.0004	0.8504	0.8988	0.9049	0.9627	0.9289	0.9419	0.8918	0.8220	0.8279	0.8313	0.8867	1.1025	0.8888	0.8447	1.0081	0.8088	0.9745	0.9236	0.8478	0.8319	0.8567	0.9524	0.8954	1.0810	0.7975	0.8036	0.8926	0.9139	0.9736	0.8969	0.8311	0.8398	0.9575	0.9781	0.8763	1.2295
77=04:15:26	67791	300	0.7989	0.8689	1.0229	0.8473	0.9007	0.9863	0.9757	0.8704	0.7727	0.8528	0.8318	1.0673	0.7767	0.8929	1.0167	0.8924	0.9011	0.8551	0.8185	0.9505	0.7615	0.9268	0.9227	1.0648	0.9469	0.8452	0.8998	1.0047	0.8622	0.8887	0.8141	0.9462	0.7969	0.9757	0.9048	1.1628	0.7830	0.8326	0.8364	1.0308	0.8373	0.8080	0.9522	0.8149	0.9400	0.9602	0.8207	1.0175	0.8472	0.8911	0.8882	0.9915	0.9280	0.8581	0.9054	0.8007	0.9456	0.8310	0.9119	0.9866	0.8572	0.8795	0.9100	0.9592	0.9309	0.9336	0.9173	0.8121	0.8291	0.8115	0.8840	1.0988	0.9058	0.8219	1.0047	0.8229	0.9739	0.9176	0.8219	0.8388	0.8376	0.9490	0.8658	1.0621	0.7970	0.8144	0.8931	0.9064	0.9881	0.8876	0.8250	0.8224	0.9664	0.9707	0.8756	1.2387
78=04:30:07	68672	301	0.8034	0.8689	1.0332	0.8471	0.9429	1.0074	0.9906	0.8800	0.7698	0.8750	0.8448	1.2245	0.7671	0.9012	1.0257	0.9000	0.9144	0.8710	0.8196	0.9679	0.7672	0.9299	0.9139	1.0674	0.9496	0.8618	0.9312	1.0310	0.8770	0.9031	0.8643	0.9758	0.8086	1.0058	0.9031	1.3525	0.7905	0.8440	0.8540	1.0660	0.8438	0.8297	0.9665	0.8293	0.9366	0.9764	0.8285	1.0172	0.8587	0.8893	0.9065	1.0224	0.9669	0.8693	0.9195	0.8044	0.9892	0.8602	0.9063	1.0708	0.8503	0.8988	0.9168	0.9726	0.9311	0.9490	0.9037	0.8380	0.8413	0.8433	0.8901	1.1586	0.8951	0.8406	1.0260	0.8288	0.9975	0.9296	0.8546	0.8415	0.8604	0.9544	0.8930	1.1681	0.8037	0.8224	0.9016	0.9265	0.9961	0.9221	0.8437	0.8513	0.9728	0.9857	0.8725	1.2639
79=04:44:48	69553	301	0.8288	0.8676	1.0118	0.8337	0.9346	0.9963	0.9970	0.8559	0.7984	0.8667	0.8317	1.0853	0.7697	0.9097	1.0087	0.9194	0.9126	0.8768	0.8050	0.9778	0.7604	0.9254	0.9107	1.0547	0.9238	0.8617	0.9378	1.0232	0.8636	0.8721	0.8566	0.9550	0.8233	0.9878	0.9106	1.1920	0.8037	0.8537	0.8568	1.0542	0.8219	0.8348	0.9495	0.8251	0.9245	0.9896	0.8265	1.0101	0.8711	0.8778	0.8702	1.0065	0.9643	0.8777	0.9108	0.7809	0.9993	0.8416	0.9166	1.0242	0.8429	0.9030	0.8942	0.9732	0.9370	0.9456	0.8989	0.8407	0.8418	0.8318	0.8844	1.0940	0.8862	0.8680	1.0290	0.8232	0.9597	0.9284	0.8527	0.8455	0.8547	0.9291	0.9212	1.0934	0.8209	0.8037	0.9201	0.9234	0.9870	0.9064	0.8472	0.8336	0.9630	0.9721	0.8873	1.2352
80=04:59:29	70433	301	0.7685	0.8339	1.0073	0.8470	0.8853	0.9532	0.9444	0.8427	0.7840	0.8047	0.8232	1.0646	0.7688	0.8998	1.0033	0.8583	0.8881	0.8484	0.7961	0.9395	0.7628	0.9182	0.9018	1.0161	0.9464	0.8614	0.8794	0.9640	0.8195	0.8908	0.8088	0.9184	0.7802	0.9438	0.9125	1.2110	0.7786	0.8007	0.8308	1.0270	0.8238	0.7857	0.9520	0.8081	0.9143	0.9283	0.8180	0.9945	0.8334	0.8531	0.8703	1.0051	0.9129	0.8270	0.8650	0.8030	0.9405	0.7894	0.9036	0.9627	0.8527	0.8942	0.8938	0.9218	0.9266	0.9186	0.9040	0.7732	0.8261	0.7986	0.8747	1.0704	0.9096	0.8179	0.9631	0.7758	0.9487	0.9326	0.8030	0.8154	0.7966	0.9488	0.8675	1.0516	0.7688	0.7791	0.8605	0.9154	0.9776	0.8561	0.8278	0.8113	0.9640	0.9327	0.8752	1.2164
81=05:14:10	71314	301	0.8178	0.8658	1.0345	0.8780	0.9331	1.0036	0.9723	0.8628	0.7600	0.8617	0.8098	1.0867	0.7564	0.9099	1.0152	0.9024	0.9155	0.8679	0.8093	0.9617	0.7643	0.9220	0.9083	1.0595	0.9340	0.8780	0.9342	1.0143	0.8483	0.8760	0.8458	0.9614	0.7768	0.9933	0.8962	1.2001	0.7884	0.8346	0.8522	1.0570	0.8212	0.8162	0.9538	0.8143	0.9239	0.9632	0.8251	1.0159	0.8584	0.8501	0.8834	1.0184	0.9642	0.8512	0.9028	0.7841	0.9737	0.8379	0.8813	0.9915	0.8356	0.9088	0.8945	0.9615	0.9268	0.9488	0.8888	0.8263	0.8287	0.8242	0.8666	1.0904	0.9086	0.8771	1.0260	0.7895	0.9687	0.9298	0.8490	0.8102	0.8385	0.9370	0.8883	1.0506	0.8058	0.7958	0.8962	0.9475	0.9892	0.9110	0.8349	0.8419	0.9504	0.9637	0.8709	1.2326
82=05:28:50	72195	300	0.8222	0.8703	1.0142	0.8376	0.9095	1.0014	0.9788	0.8652	0.7805	0.8490	0.8423	1.0893	0.7741	0.9015	1.0189	0.9046	0.9160	0.8572	0.8168	0.9648	0.7669	0.9200	0.9196	1.0639	0.9322	0.8564	0.9199	1.0179	0.8601	0.8893	0.8343	0.9757	0.8049	0.9870	0.9195	1.1989	0.7956	0.8456	0.8574	1.0383	0.8411	0.8201	0.9635	0.8130	0.9445	0.9719	0.8286	1.0148	0.8555	0.8870	0.8877	1.0039	0.9497	0.8747	0.9036	0.8055	0.9745	0.8546	0.9164	1.0232	0.8484	0.8877	0.9043	0.9610	0.9386	0.9312	0.9192	0.8237	0.8449	0.8228	0.8909	1.1011	0.8908	0.8327	1.0244	0.8206	0.9797	0.9278	0.8376	0.8497	0.8364	0.9583	0.8954	1.0992	0.8117	0.8118	0.9056	0.9162	0.9975	0.9092	0.8439	0.8306	0.9764	0.9731	0.8874	1.2407
83=05:43:31	73076	301	0.8378	0.8676	1.0116	0.8223	0.9112	0.9957	0.9909	0.8411	0.7842	0.8562	0.8232	1.0840	0.7676	0.9027	1.0078	0.9170	0.9055	0.8619	0.8061	0.9798	0.7588	0.9268	0.9222	1.0561	0.9204	0.8540	0.9206	1.0237	0.8629	0.8679	0.8410	0.9572	0.8155	0.9806	0.9120	1.1930	0.8009	0.8567	0.8459	1.0412	0.8266	0.8347	0.9498	0.8221	0.9350	0.9777	0.8167	1.0090	0.8744	0.8912	0.8688	1.0026	0.9453	0.8771	0.9132	0.7782	0.9903	0.8396	0.9164	1.0141	0.8483	0.8879	0.8982	0.9729	0.9353	0.9384	0.9059	0.8281	0.8335	0.8211	0.8768	1.0931	0.8835	0.8456	1.0264	0.8331	0.9597	0.9270	0.8270	0.8488	0.8457	0.9241	0.9151	1.0914	0.8258	0.8040	0.9144	0.9015	1.0000	0.8994	0.8489	0.8204	0.9748	0.9730	0.8981	1.2368
84=05:58:12	73957	301	0.8404	0.8473	0.9988	0.8336	0.9292	0.9915	0.9686	0.8317	0.7773	0.8488	0.8049	1.0763	0.7475	0.9122	0.9999	0.9068	0.9144	0.8658	0.7903	0.9728	0.7622	0.9185	0.8902	1.0455	0.9169	0.8762	0.9373	1.0102	0.8255	0.8585	0.8401	0.9478	0.7925	0.9691	0.9032	1.1792	0.8008	0.8333	0.8545	1.0375	0.8055	0.8216	0.9548	0.8094	0.9066	0.9759	0.8220	0.9943	0.8795	0.8603	0.8444	1.0014	0.9638	0.8602	0.8815	0.7711	0.9796	0.8088	0.8899	0.9901	0.8244	0.9033	0.8780	0.9558	0.9418	0.9340	0.8803	0.8254	0.8290	0.8049	0.8650	1.0804	0.8855	0.8666	1.0223	0.7964	0.9401	0.9176	0.8372	0.8281	0.8123	0.9249	0.9089	1.0455	0.8156	0.7861	0.9063	0.9300	0.9711	0.9063	0.8449	0.8210	0.9606	0.9613	0.8888	1.2262
85=06:12:53	74837	300	0.8013	0.8520	1.0165	0.8531	0.9090	0.9907	0.9730	0.8589	0.7863	0.8208	0.8388	1.0976	0.7685	0.9034	1.0187	0.8866	0.9098	0.8548	0.8068	0.9581	0.7669	0.9233	0.9146	1.0548	0.9420	0.8665	0.9040	1.0098	0.8430	0.8982	0.8288	0.9614	0.8126	0.9862	0.9303	1.2354	0.7795	0.8168	0.8440	1.0397	0.8329	0.8022	0.9639	0.8191	0.9382	0.9678	0.8298	1.0170	0.8482	0.8744	0.8835	1.0162	0.9445	0.8702	0.8852	0.8133	0.9661	0.8294	0.9258	1.0283	0.8523	0.8891	0.9011	0.9405	0.9459	0.9282	0.9254	0.8043	0.8413	0.8137	0.8912	1.0967	0.9114	0.8257	0.9982	0.7958	0.9763	0.9364	0.8213	0.8525	0.8200	0.9662	0.8885	1.1095	0.7844	0.7935	0.8848	0.9221	1.0045	0.8823	0.8363	0.8221	0.9937	0.9515	0.9001	1.2452
86=06:27:34	75718	303	0.8161	0.8511	1.0211	0.8522	0.9158	0.9939	0.9762	0.8630	0.7781	0.8549	0.8358	1.0624	0.7687	0.9138	1.0185	0.9006	0.9146	0.8652	0.8164	0.9698	0.7744	0.9327	0.9252	1.0656	0.9449	0.8769	0.9224	1.0089	0.8602	0.8903	0.8396	0.9664	0.7935	0.9975	0.9219	1.1747	0.7951	0.8354	0.8494	1.0464	0.8372	0.8213	0.9693	0.8254	0.9433	0.9698	0.8268	1.0228	0.8569	0.8797	0.8882	1.0159	0.9525	0.8594	0.9083	0.8008	0.9674	0.8316	0.9000	0.9939	0.8541	0.9047	0.9050	0.9638	0.9415	0.9449	0.9082	0.8166	0.8322	0.8222	0.8852	1.1023	0.9150	0.8459	1.0149	0.8092	0.9779	0.9330	0.8361	0.8377	0.8426	0.9554	0.8918	1.0724	0.8001	0.8019	0.8891	0.9330	0.9951	0.9071	0.8393	0.8384	0.9914	0.9787	0.8986	1.2549
87=06:42:14	76599	301	0.8294	0.8556	1.0145	0.8323	0.9125	0.9960	0.9736	0.8635	0.7547	0.8702	0.8330	1.0879	0.7625	0.9033	1.0141	0.9077	0.9137	0.8553	0.8179	0.9675	0.7757	0.9283	0.9247	1.0566	0.9242	0.8572	0.9260	1.0131	0.8663	0.8829	0.8331	0.9776	0.7832	1.0119	0.9073	1.1958	0.7950	0.8446	0.8501	1.0418	0.8373	0.8262	0.9710	0.8193	0.9436	0.9717	0.8216	1.0120	0.8632	0.8830	0.8805	0.9960	0.9609	0.8643	0.9169	0.7962	0.9682	0.8510	0.8878	1.0145	0.8466	0.9016	0.8920	0.9735	0.9356	0.9484	0.8961	0.8281	0.8250	0.8197	0.8796	1.0948	0.8887	0.8391	1.0257	0.8163	0.9777	0.9101	0.8447	0.8322	0.8452	0.9531	0.8825	1.0809	0.8124	0.8116	0.8925	0.9308	0.9764	0.9228	0.8307	0.8385	0.9792	0.9832	0.8833	1.2447
88=06:56:55	77480	303	0.8165	0.8452	1.0077	0.8404	0.9170	0.9855	0.9867	0.8471	0.7850	0.8384	0.8145	1.0861	0.7653	0.9168	1.0064	0.9031	0.9081	0.8677	0.7966	0.9724	0.7641	0.9307	0.9088	1.0531	0.9287	0.8849	0.9275	1.0144	0.8450	0.8788	0.8431	0.9554	0.8081	0.9911	0.9127	1.2123	0.7971	0.8292	0.8475	1.0501	0.8180	0.8222	0.9570	0.8270	0.9269	0.9751	0.8211	1.0078	0.8632	0.8601	0.8696	1.0272	0.9594	0.8663	0.8974	0.7814	0.9863	0.8165	0.9058	1.0156	0.8446	0.9035	0.8889	0.9545	0.9399	0.9454	0.9023	0.8162	0.8305	0.8151	0.8696	1.0889	0.9141	0.8535	1.0057	0.7893	0.9556	0.9385	0.8283	0.8374	0.8301	0.9266	0.9069	1.0909	0.8012	0.7870	0.8990	0.9285	0.9998	0.8935	0.8421	0.8272	0.9858	0.9545	0.9005	1.2448
89=07:11:36	78361	301	0.8135	0.8640	1.0275	0.8673	0.9027	1.0095	0.9889	0.8652	0.7832	0.8428	0.8479	1.0771	0.7699	0.9047	1.0267	0.9039	0.9206	0.8584	0.8253	0.9640	0.7748	0.9339	0.9287	1.0555	0.9468	0.8706	0.9182	1.0168	0.8506	0.8943	0.8121	0.9788	0.8008	0.9909	0.9346	1.2016	0.7919	0.8318	0.8545	1.0401	0.8512	0.8094	0.9744	0.8152	0.9549	0.9651	0.8376	1.0139	0.8555	0.8832	0.8844	1.0193	0.9535	0.8675	0.8998	0.8132	0.9525	0.8431	0.9277	1.0105	0.8550	0.8991	0.9062	0.9587	0.9513	0.9433	0.9296	0.8122	0.8474	0.8107	0.8981	1.0940	0.9104	0.8510	1.0241	0.8219	0.9821	0.9402	0.8327	0.8466	0.8242	0.9774	0.8793	1.0796	0.8007	0.8094	0.8936	0.9408	1.0079	0.9127	0.8466	0.8311	1.0075	0.9777	0.9075	1.2522
90=07:26:17	79241	301	0.8303	0.8801	1.0331	0.8285	0.9113	1.0083	0.9989	0.8508	0.7669	0.8639	0.8371	1.0671	0.7685	0.9016	1.0177	0.9186	0.9152	0.8601	0.8236	0.9788	0.7663	0.9298	0.9302	1.0710	0.9419	0.8455	0.9207	1.0310	0.8778	0.8774	0.8289	0.9796	0.8012	0.9966	0.9165	1.1838	0.7914	0.8616	0.8470	1.0429	0.8405	0.8312	0.9551	0.8153	0.9458	0.9746	0.8172	1.0263	0.8647	0.9092	0.8856	1.0012	0.9512	0.8740	0.9292	0.7907	0.9753	0.8521	0.9134	1.0088	0.8523	0.8940	0.9008	0.9790	0.9289	0.9427	0.9108	0.8305	0.8295	0.8204	0.8896	1.1064	0.8938	0.8341	1.0328	0.8421	0.9844	0.9217	0.8339	0.8386	0.8546	0.9424	0.8942	1.0728	0.8188	0.8216	0.8957	0.9249	1.0004	0.9350	0.8371	0.8370	1.0014	0.9831	0.8994	1.2602
91=07:40:58	80122	300	0.8308	0.8649	1.0165	0.8193	0.9205	0.9961	1.0088	0.8566	0.7745	0.8677	0.8281	1.0981	0.7625	0.9155	1.0112	0.9203	0.9095	0.8604	0.8051	0.9840	0.7694	0.9314	0.9202	1.0501	0.9156	0.8552	0.9438	1.0294	0.8708	0.8638	0.8465	0.9712	0.8183	1.0192	0.9094	1.2144	0.8024	0.8608	0.8454	1.0490	0.8193	0.8343	0.9598	0.8280	0.9352	0.9899	0.8198	1.0088	0.8770	0.8920	0.8637	1.0002	0.9770	0.8776	0.9286	0.7719	0.9951	0.8397	0.9129	1.0202	0.8481	0.9123	0.8860	0.9848	0.9389	0.9575	0.8952	0.8416	0.8254	0.8177	0.8775	1.0892	0.8710	0.8581	1.0374	0.8345	0.9668	0.9138	0.8531	0.8390	0.8553	0.9249	0.9042	1.0859	0.8315	0.8153	0.9049	0.9347	0.9819	0.9317	0.8264	0.8304	0.9888	0.9849	0.8983	1.2483
92=07:55:38	81003	298	0.8241	0.8685	1.0316	0.8376	0.9161	1.0053	1.0070	0.8622	0.7822	0.8595	0.8342	1.0977	0.7725	0.9128	1.0204	0.9175	0.9168	0.8625	0.8159	0.9785	0.7684	0.9303	0.9298	1.0527	0.9392	0.8685	0.9270	1.0261	0.8695	0.8801	0.8336	0.9831	0.8148	1.0130	0.9234	1.2350	0.7937	0.8534	0.8481	1.0481	0.8321	0.8257	0.9590	0.8224	0.9468	0.9801	0.8230	1.0118	0.8540	0.8921	0.8794	1.0134	0.9581	0.8744	0.9213	0.7906	0.9876	0.8518	0.9217	1.0339	0.8594	0.9019	0.8968	0.9686	0.9393	0.9505	0.9141	0.8337	0.8337	0.8227	0.8857	1.0896	0.9047	0.8440	1.0216	0.8201	0.9783	0.9349	0.8413	0.8475	0.8541	0.9466	0.9062	1.1096	0.8204	0.8093	0.9060	0.9319	1.0124	0.9281	0.8422	0.8354	1.0092	0.9785	0.9047	1.2594
93=08:10:19	81884	303	0.8363	0.8700	1.0256	0.8326	0.9271	1.0160	1.0077	0.8793	0.7772	0.8632	0.8452	1.1080	0.7552	0.9188	1.0234	0.9123	0.9224	0.8596	0.8157	0.9795	0.7719	0.9244	0.9192	1.0469	0.9274	0.8611	0.9484	1.0408	0.8641	0.8812	0.8411	0.9987	0.8086	1.0242	0.9314	1.2240	0.7982	0.8467	0.8533	1.0507	0.8312	0.8256	0.9708	0.8171	0.9433	0.9795	0.8294	1.0098	0.8717	0.8776	0.8744	1.0120	0.9830	0.8860	0.9174	0.7971	0.9852	0.8632	0.9169	1.0419	0.8475	0.9115	0.8935	0.9780	0.9478	0.9537	0.9072	0.8334	0.8366	0.8233	0.8881	1.0844	0.8815	0.8634	1.0401	0.8094	0.9780	0.9132	0.8545	0.8472	0.8531	0.9586	0.8963	1.1060	0.8186	0.8123	0.8957	0.9443	0.9917	0.9316	0.8319	0.8346	1.0016	0.9818	0.9058	1.2520
94=08:25:00	82765	301	0.8382	0.8641	1.0068	0.8200	0.9096	1.0049	1.0079	0.8424	0.7839	0.8561	0.8329	1.0822	0.7585	0.9043	1.0059	0.9125	0.9102	0.8576	0.8038	0.9822	0.7706	0.9277	0.9115	1.0563	0.9222	0.8551	0.9354	1.0314	0.8570	0.8745	0.8347	0.9788	0.8188	0.9960	0.9275	1.2047	0.8043	0.8533	0.8500	1.0434	0.8305	0.8289	0.9641	0.8205	0.9361	0.9830	0.8267	1.0143	0.8778	0.8910	0.8540	0.9953	0.9616	0.8816	0.9123	0.7959	0.9930	0.8431	0.9287	1.0270	0.8436	0.9023	0.8939	0.9719	0.9503	0.9431	0.9053	0.8313	0.8403	0.8109	0.8869	1.0951	0.8726	0.8524	1.0388	0.8285	0.9597	0.9187	0.8372	0.8523	0.8382	0.9523	0.9173	1.0943	0.8268	0.8066	0.9071	0.9198	0.9992	0.9267	0.8500	0.8227	1.0156	0.9795	0.9109	1.2542
95=08:39:41	83645	301	0.8431	0.8634	1.0097	0.8301	0.9183	1.0022	1.0038	0.8508	0.7815	0.8705	0.8383	1.0635	0.7626	0.9092	1.0095	0.9154	0.9120	0.8585	0.8100	0.9905	0.7771	0.9349	0.9195	1.0590	0.9190	0.8576	0.9320	1.0265	0.8619	0.8808	0.8419	0.9814	0.8099	1.0113	0.9237	1.1770	0.8087	0.8523	0.8529	1.0436	0.8308	0.8354	0.9696	0.8261	0.9407	0.9856	0.8259	1.0196	0.8748	0.8955	0.8652	0.9996	0.9625	0.8801	0.9206	0.7972	0.9931	0.8447	0.9150	1.0085	0.8567	0.9068	0.8958	0.9807	0.9548	0.9522	0.9036	0.8321	0.8403	0.8233	0.8921	1.0968	0.8841	0.8501	1.0379	0.8296	0.9738	0.9216	0.8366	0.8518	0.8492	0.9512	0.9169	1.0731	0.8208	0.8093	0.9074	0.9187	1.0008	0.9292	0.8458	0.8339	1.0251	0.9878	0.9143	1.2562
96=08:54:22	84526	301	0.8120	0.8632	1.0368	0.8466	0.9117	0.9966	1.0156	0.8589	0.7860	0.8573	0.8322	1.0881	0.7736	0.9141	1.0216	0.9219	0.9156	0.8671	0.8160	0.9793	0.7672	0.9399	0.9222	1.0507	0.9500	0.8715	0.9131	1.0270	0.8701	0.8900	0.8406	0.9822	0.8270	1.0147	0.9297	1.2361	0.7889	0.8530	0.8462	1.0544	0.8365	0.8248	0.9565	0.8364	0.9459	0.9767	0.8213	1.0152	0.8505	0.8994	0.8895	1.0267	0.9554	0.8751	0.9241	0.8033	0.9899	0.8414	0.9382	1.0247	0.8681	0.9066	0.9080	0.9661	0.9470	0.9565	0.9196	0.8271	0.8390	0.8202	0.8856	1.0943	0.9238	0.8344	1.0146	0.8233	0.9854	0.9485	0.8365	0.8507	0.8507	0.9561	0.9092	1.0939	0.8071	0.8100	0.9080	0.9303	1.0220	0.9234	0.8464	0.8250	1.0287	0.9789	0.9176	1.2729
97=09:09:02	85407	301	0.8226	0.8723	1.0250	0.8299	0.9090	1.0077	1.0212	0.8481	0.7822	0.8530	0.8383	1.0978	0.7696	0.9114	1.0159	0.9178	0.9068	0.8620	0.8076	0.9892	0.7714	0.9289	0.9152	1.0490	0.9438	0.8589	0.9273	1.0316	0.8646	0.8770	0.8452	0.9781	0.8284	1.0025	0.9139	1.2164	0.7966	0.8565	0.8430	1.0515	0.8318	0.8325	0.9531	0.8297	0.9308	0.9865	0.8160	1.0073	0.8625	0.8905	0.8705	1.0248	0.9673	0.8782	0.9181	0.7855	1.0139	0.8131	0.9361	1.0337	0.8615	0.9158	0.8967	0.9670	0.9440	0.9571	0.8990	0.8329	0.8290	0.8219	0.8827	1.0876	0.9022	0.8565	1.0149	0.8161	0.9645	0.9433	0.8312	0.8480	0.8444	0.9324	0.9409	1.1059	0.8173	0.7962	0.9063	0.9189	1.0153	0.9176	0.8490	0.8211	1.0263	0.9664	0.9182	1.2555
98=09:23:43	86288	298	0.8299	0.8716	1.0265	0.8389	0.9115	0.9996	1.0224	0.8486	0.7948	0.8598	0.8294	1.0805	0.7646	0.9163	1.0147	0.9227	0.9073	0.8617	0.8070	0.9916	0.7661	0.9381	0.9150	1.0497	0.9304	0.8617	0.9278	1.0326	0.8691	0.8822	0.8448	0.9791	0.8266	1.0180	0.9365	1.2003	0.7977	0.8550	0.8477	1.0489	0.8283	0.8346	0.9620	0.8319	0.9333	0.9832	0.8158	1.0141	0.8615	0.8979	0.8752	1.0105	0.9609	0.8806	0.9254	0.8044	0.9890	0.8430	0.9300	1.0162	0.8544	0.9055	0.9024	0.9739	0.9564	0.9514	0.9187	0.8271	0.8332	0.8230	0.8972	1.0898	0.8930	0.8423	1.0416	0.8257	0.9827	0.9261	0.8361	0.8526	0.8466	0.9567	0.9231	1.0875	0.8285	0.8152	0.9102	0.9276	1.0085	0.9326	0.8531	0.8293	1.0341	0.9856	0.9301	1.2590
99=09:38:24	87169	301	0.8426	0.8657	1.0161	0.8290	0.9114	1.0131	1.0129	0.8532	0.7823	0.8585	0.8397	1.0894	0.7708	0.9079	1.0158	0.9213	0.9213	0.8579	0.8196	0.9935	0.7753	0.9304	0.9217	1.0586	0.9351	0.8691	0.9294	1.0342	0.8591	0.8866	0.8381	1.0007	0.8136	1.0133	0.9376	1.2831	0.8096	0.8571	0.8628	1.0497	0.8440	0.8314	0.9705	0.8255	0.9468	0.9795	0.8313	1.0189	0.8689	0.8936	0.8752	1.0177	0.9624	0.8810	0.9155	0.8072	0.9945	0.8567	0.9293	1.0282	0.8579	0.9115	0.9076	0.9726	0.9572	0.9447	0.9217	0.8361	0.8483	0.8268	0.8997	1.1634	0.8937	0.8428	1.0376	0.8229	0.9866	0.9452	0.8398	0.8555	0.8419	0.9628	0.9088	1.0913	0.8231	0.8166	0.9112	0.9386	1.0189	0.9445	0.8552	0.8374	1.0348	0.9881	0.9242	1.2685
100=09:53:05	88049	301	0.8435	0.8779	1.0241	0.8150	0.9023	1.0060	1.0190	0.8467	0.7893	0.8519	0.8295	1.0698	0.7596	0.9104	1.0181	0.9235	0.9137	0.8559	0.8136	0.9937	0.7650	0.9323	0.9247	1.0567	0.9378	0.8519	0.9327	1.0395	0.8707	0.8702	0.8243	0.9846	0.8147	1.0052	0.9296	1.1901	0.7976	0.8620	0.8497	1.0379	0.8334	0.8268	0.9583	0.8246	0.9447	0.9781	0.8180	1.0140	0.8794	0.9024	0.8575	0.9899	0.9590	0.8840	0.9274	0.7922	0.9830	0.8403	0.9298	1.0140	0.8531	0.9024	0.8950	0.9809	0.9483	0.9482	0.9120	0.8298	0.8340	0.8097	0.8886	1.0897	0.8888	0.8454	1.0448	0.8392	0.9698	0.9169	0.8354	0.8516	0.8468	0.9471	0.9092	1.0812	0.8265	0.8192	0.9072	0.9247	1.0048	0.9382	0.8422	0.8193	1.0341	0.9854	0.9289	1.2637
101=10:07:50	88935	301	0.8385	0.8816	1.0276	0.8298	0.9154	1.0146	1.0236	0.8665	0.7794	0.8588	0.8446	1.1018	0.7651	0.9155	1.0170	0.9274	0.9195	0.8606	0.8157	0.9926	0.7741	0.9288	0.9194	1.0551	0.9375	0.8641	0.9310	1.0402	0.8679	0.8833	0.8457	0.9997	0.8210	1.0235	0.9398	1.2164	0.8034	0.8619	0.8564	1.0513	0.8376	0.8326	0.9634	0.8287	0.9466	0.9863	0.8249	1.0168	0.8675	0.9038	0.8717	1.0131	0.9649	0.8831	0.9220	0.7992	0.9990	0.8550	0.9276	1.0380	0.8625	0.9063	0.9023	0.9746	0.9517	0.9514	0.9176	0.8355	0.8442	0.8235	0.8987	1.0963	0.9014	0.8527	1.0375	0.8326	0.9818	0.9398	0.8407	0.8557	0.8494	0.9483	0.9187	1.1094	0.8264	0.8134	0.9097	0.9259	1.0241	0.9436	0.8513	0.8309	1.0456	0.9807	0.9277	1.2721
102=10:22:31	89815	298	0.8355	0.8659	1.0206	0.8334	0.9169	1.0090	1.0244	0.8631	0.7832	0.8742	0.8377	1.0990	0.7652	0.9203	1.0199	0.9194	0.9209	0.8682	0.8140	0.9921	0.7828	0.9429	0.9231	1.0586	0.9351	0.8626	0.9390	1.0363	0.8680	0.8866	0.8522	0.9948	0.8132	1.0384	0.9324	1.2383	0.8118	0.8496	0.8628	1.0551	0.8412	0.8351	0.9770	0.8435	0.9412	0.9880	0.8275	1.0157	0.8752	0.8966	0.8733	1.0177	0.9737	0.8831	0.9252	0.8111	0.9958	0.8494	0.9173	1.0352	0.8639	0.9203	0.9101	0.9827	0.9612	0.9611	0.9087	0.8357	0.8450	0.8288	0.8942	1.0929	0.8929	0.8563	1.0436	0.8285	0.9810	0.9302	0.8432	0.8499	0.8562	0.9641	0.9133	1.1015	0.8272	0.8126	0.9105	0.9279	1.0152	0.9439	0.8533	0.8408	1.0541	0.9902	0.9245	1.2674
103=10:37:12	90696	300	0.8114	0.8648	1.0373	0.8513	0.9173	1.0046	1.0299	0.8671	0.7925	0.8607	0.8379	1.0930	0.7644	0.9154	1.0227	0.9138	0.9238	0.8709	0.8110	0.9907	0.7744	0.9437	0.9213	1.0594	0.9502	0.8706	0.9213	1.0419	0.8706	0.8980	0.8558	0.9872	0.8229	1.0319	0.9341	1.2920	0.7900	0.8456	0.8455	1.0535	0.8325	0.8250	0.9649	0.8475	0.9470	0.9833	0.8241	1.0216	0.8528	0.8973	0.8906	1.0389	0.9639	0.8809	0.9232	0.8093	0.9892	0.8376	0.9333	1.0370	0.8624	0.9041	0.9155	0.9656	0.9563	0.9565	0.9223	0.8216	0.8408	0.8186	0.8906	1.0925	0.9201	0.8384	1.0225	0.8238	0.9908	0.9470	0.8344	0.8576	0.8491	0.9632	0.9068	1.1070	0.7998	0.8112	0.9044	0.9276	1.0256	0.9257	0.8490	0.8285	1.0605	0.9817	0.9341	1.2937
104=10:51:53	91577	298	0.8343	0.8707	1.0215	0.8415	0.9129	1.0140	1.0275	0.8607	0.7965	0.8573	0.8388	1.0879	0.7634	0.9284	1.0285	0.9160	0.9269	0.8626	0.8133	0.9982	0.7825	0.9388	0.9268	1.0548	0.9295	0.8772	0.9452	1.0379	0.8565	0.8839	0.8408	0.9926	0.8233	1.0403	0.9434	1.2035	0.8048	0.8447	0.8565	1.0433	0.8325	0.8246	0.9798	0.8375	0.9512	0.9892	0.8251	1.0144	0.8761	0.8893	0.8714	1.0165	0.9750	0.8939	0.9162	0.8068	0.9976	0.8489	0.9276	1.0230	0.8596	0.9177	0.9065	0.9778	0.9658	0.9602	0.9246	0.8341	0.8421	0.8182	0.8948	1.0897	0.9009	0.8629	1.0379	0.8133	0.9782	0.9343	0.8525	0.8687	0.8287	0.9545	0.9260	1.0945	0.8162	0.8171	0.9031	0.9351	1.0128	0.9402	0.8397	0.8306	1.0572	0.9790	0.9379	1.2674
105=11:06:33	92458	301	0.8325	0.8964	1.0473	0.8297	0.9044	1.0133	1.0378	0.8580	0.7743	0.8669	0.8368	1.0890	0.7768	0.9228	1.0263	0.9321	0.9231	0.8717	0.8222	1.0048	0.7767	0.9408	0.9291	1.0583	0.9534	0.8555	0.9288	1.0446	0.8769	0.8752	0.8368	0.9945	0.8152	1.0289	0.9173	1.2101	0.7979	0.8675	0.8503	1.0460	0.8435	0.8349	0.9636	0.8355	0.9505	0.9869	0.8133	1.0083	0.8760	0.9187	0.8781	1.0009	0.9527	0.8818	0.9430	0.7923	0.9928	0.8388	0.9287	1.0097	0.8685	0.9052	0.9091	0.9869	0.9516	0.9584	0.9270	0.8305	0.8306	0.8289	0.8962	1.0849	0.9072	0.8497	1.0427	0.8475	0.9898	0.9328	0.8311	0.8494	0.8524	0.9379	0.9139	1.0751	0.8233	0.8336	0.9053	0.9343	1.0283	0.9635	0.8505	0.8249	1.0663	0.9846	0.9336	1.2621
106=11:21:14	93339	301	0.8391	0.8734	1.0320	0.8360	0.9139	1.0080	1.0346	0.8623	0.7921	0.8669	0.8315	1.0868	0.7643	0.9217	1.0193	0.9194	0.9211	0.8662	0.8158	0.9973	0.7785	0.9433	0.9266	1.0609	0.9342	0.8697	0.9381	1.0324	0.8756	0.8795	0.8445	0.9831	0.8181	1.0394	0.9449	1.2030	0.8045	0.8585	0.8512	1.0497	0.8230	0.8317	0.9638	0.8494	0.9451	0.9822	0.8178	1.0168	0.8582	0.8961	0.8738	1.0092	0.9684	0.8756	0.9334	0.7988	0.9924	0.8447	0.9238	1.0224	0.8693	0.9196	0.9067	0.9841	0.9511	0.9636	0.9069	0.8295	0.8381	0.8287	0.8960	1.0925	0.8977	0.8583	1.0378	0.8245	0.9793	0.9271	0.8369	0.8420	0.8646	0.9603	0.9129	1.0967	0.8214	0.8163	0.9002	0.9397	1.0070	0.9418	0.8414	0.8368	1.0619	0.9936	0.9421	1.2652
107=11:35:55	94219	301	0.8532	0.8696	0.9949	0.8002	0.9013	1.0035	1.0116	0.8225	0.7726	0.8508	0.8277	1.0851	0.7538	0.8979	1.0011	0.9201	0.9077	0.8522	0.8017	1.0021	0.7685	0.9197	0.9159	1.0406	0.9228	0.8469	0.9228	1.0324	0.8511	0.8625	0.8265	0.9755	0.7995	1.0049	0.9159	1.1906	0.8004	0.8564	0.8478	1.0330	0.8288	0.8295	0.9615	0.8295	0.9333	0.9799	0.8108	0.9998	0.8819	0.9069	0.8596	0.9826	0.9524	0.8737	0.9220	0.7892	0.9877	0.8215	0.9089	1.0102	0.8559	0.9048	0.8982	0.9791	0.9493	0.9371	0.9053	0.8245	0.8327	0.8084	0.9017	1.0747	0.8852	0.8503	1.0428	0.8357	0.9685	0.9144	0.8117	0.8426	0.8365	0.9346	0.9150	1.0795	0.8277	0.8161	0.9010	0.9149	1.0024	0.9546	0.8404	0.8226	1.0634	0.9736	0.9407	1.2515
108=11:50:36	95100	300	0.8211	0.8632	1.0422	0.8740	0.9288	1.0037	1.0397	0.8573	0.7659	0.8580	0.8283	1.0889	0.7672	0.9304	1.0192	0.9160	0.9233	0.8734	0.8138	0.9983	0.7797	0.9377	0.9191	1.0594	0.9456	0.8854	0.9333	1.0242	0.8475	0.8825	0.8427	0.9958	0.7926	1.0377	0.9252	1.2164	0.7958	0.8469	0.8545	1.0605	0.8347	0.8206	0.9689	0.8333	0.9414	0.9695	0.8252	1.0209	0.8593	0.8824	0.8941	1.0285	0.9701	0.8601	0.9154	0.7910	0.9915	0.8378	0.9004	1.0142	0.8626	0.9169	0.9078	0.9801	0.9409	0.9555	0.9012	0.8259	0.8346	0.8272	0.8934	1.0885	0.9214	0.8746	1.0380	0.8108	0.9871	0.9401	0.8426	0.8317	0.8472	0.9486	0.9082	1.0742	0.8168	0.8070	0.9003	0.9426	1.0343	0.9592	0.8477	0.8405	1.0658	0.9775	0.9280	1.2705
109=12:05:17	95981	300	0.8467	0.8721	1.0171	0.8474	0.9222	1.0211	1.0170	0.8424	0.7985	0.8254	0.8323	1.0876	0.7598	0.9266	1.0203	0.9131	0.9300	0.8636	0.8115	0.9953	0.7786	0.9320	0.9166	1.0602	0.9291	0.8920	0.9418	1.0456	0.8330	0.8801	0.8336	0.9953	0.8089	0.9995	0.9513	1.2011	0.8060	0.8373	0.8643	1.0392	0.8340	0.8120	0.9719	0.8294	0.9353	0.9715	0.8252	1.0095	0.8897	0.8798	0.8656	1.0220	0.9688	0.8833	0.8921	0.8117	0.9775	0.8221	0.9254	1.0054	0.8490	0.9154	0.9084	0.9522	0.9637	0.9483	0.9185	0.8141	0.8465	0.8101	0.8908	1.0860	0.9178	0.8725	1.0323	0.7968	0.9648	0.9482	0.8309	0.8558	0.8192	0.9504	0.9172	1.0743	0.8204	0.8076	0.9114	0.9339	1.0298	0.9464	0.8568	0.8207	1.0637	0.9700	0.9469	1.2676
110=12:19:57	96862	298	0.8491	0.9043	1.0502	0.8522	0.9054	1.0291	1.0655	0.8483	0.7909	0.8529	0.8339	1.0921	0.7604	0.9154	1.0327	0.9295	0.9214	0.8616	0.8131	1.0040	0.7692	0.9334	0.9243	1.0587	0.9401	0.8488	0.9443	1.0625	0.8687	0.8771	0.8315	1.0123	0.8176	1.0104	0.9334	1.2171	0.7995	0.8633	0.8577	1.0442	0.8361	0.8301	0.9611	0.8416	0.9447	0.9826	0.8190	1.0221	0.8864	0.9142	0.8870	0.9986	0.9654	0.8972	0.9289	0.8044	0.9886	0.8377	0.9384	1.0231	0.8548	0.8996	0.9239	0.9946	0.9580	0.9458	0.9212	0.8300	0.8475	0.8178	0.8996	1.0930	0.8866	0.8673	1.0872	0.8428	1.0006	0.9253	0.8284	0.8578	0.8403	0.9465	0.9139	1.0832	0.8307	0.8182	0.9278	0.9253	1.0417	0.9573	0.8594	0.8194	1.0792	0.9861	0.9492	1.2865
111=12:34:38	97743	300	0.8435	0.8807	1.0257	0.8416	0.9172	1.0162	1.0325	0.8720	0.7907	0.8591	0.8467	1.0971	0.7620	0.9249	1.0220	0.9196	0.9308	0.8675	0.8190	1.0093	0.7861	0.9378	0.9234	1.0656	0.9365	0.8689	0.9395	1.0447	0.8637	0.8952	0.8579	1.0066	0.8129	1.0498	0.9505	1.2130	0.8066	0.8580	0.8602	1.0539	0.8436	0.8343	0.9821	0.8507	0.9511	0.9826	0.8275	1.0291	0.8717	0.9046	0.8803	1.0164	0.9739	0.8906	0.9294	0.8261	0.9998	0.8520	0.9258	1.0352	0.8641	0.9257	0.9181	0.9845	0.9698	0.9590	0.9164	0.8319	0.8493	0.8252	0.9065	1.1015	0.8974	0.8644	1.0435	0.8286	0.9881	0.9308	0.8387	0.8601	0.8557	0.9724	0.9202	1.1043	0.8235	0.8166	0.9119	0.9330	1.0224	0.9531	0.8520	0.8334	1.0832	0.9880	0.9428	1.2759
112=12:49:19	98624	300	0.8399	0.8603	1.0207	0.8449	0.9143	1.0121	1.0337	0.8533	0.7943	0.8633	0.8393	1.0860	0.7730	0.9144	1.0147	0.9194	0.9188	0.8658	0.8182	1.0030	0.7778	0.9444	0.9214	1.0650	0.9390	0.8796	0.9310	1.0243	0.8572	0.8943	0.8516	1.0024	0.8157	1.0284	0.9460	1.2047	0.8087	0.8527	0.8573	1.0519	0.8448	0.8275	0.9730	0.8573	0.9448	0.9730	0.8301	1.0310	0.8628	0.8973	0.8831	1.0227	0.9669	0.8747	0.9244	0.8307	0.9946	0.8449	0.9343	1.0289	0.8677	0.9200	0.9172	0.9705	0.9599	0.9574	0.9151	0.8237	0.8560	0.8316	0.9034	1.1063	0.9119	0.8566	1.0338	0.8215	0.9881	0.9442	0.8380	0.8517	0.8478	0.9772	0.9217	1.1005	0.8266	0.8103	0.9076	0.9428	1.0282	0.9571	0.8631	0.8412	1.0916	0.9932	0.9508	1.2817
