# Supplementary material for: Computationally Driven, Quantitative Experiments Discover Genes Required for Mitochondrial Biogenesis
Source: PLoS Genet. 2009 Mar 20;5(3):e1000407. doi: 10.1371/journal.pgen.1000407 (PMC2648979; doi:10.1371/journal.pgen.1000407)
Supplement: Dataset S1 — Raw respiratory growth data. A zip file containing 48 tab-delimited text files containing the raw data from the Tecan GENios reader. Additionally, a readme text file and plate key is contained in the zip file. The plate key uses our internal reference id for each mutant (internal reference id is matched with common and systematic gene names in Table S2). Raw optical density measurements from Tecan GENios plate incubator and reader. Wells are numbered in increasing order from upper left to lower right and can be converted to our internal identifiers using the included key (complete plate key). Not all original plates were assayed for growth curves, and there are two replicates of plate 20. (1.82 MB ZIP) [file pgen.1000407.s012.zip › mitochondria_table_s7/p04_gly.txt]

[config file info]
last_write=07:05:08_09:29:19
last write=07:05:09_13:04:03
[Run_Parameters]
Instrument=Tecan_22
Ini_Names=Read_Reps,Delid,Save_Data_File,Start_Time_Now
barcode_drug_plate=201401
user=mcostanzo
Plate_Size=96
Plate_Type=GRE96ft.pdf
Samples_to_Run=6
Overlay_Size=48
Drug_Plate=none
Plate_Quarter=none
run_ID=none
run_plate_repeat=1
Read_Reps=200
Read_Modes=Absorbance
Read_Flor_Every=2
Max_Delta_OD=0.500000
Well_By_Row_Col=none
Reorder_Map=Order_Strings_Not,0
Tip_Vol=200
OD_to_Innoc=0.100,0.100,0.380,0.380,0.380,0.380,0.760,0.760,0.100,0.100,0.380,0.380,0.380,0.380,0.760,0.760,0.100,0.100,0.380,0.380,0.380,0.380,0.760,0.760,0.100,0.100,0.380,0.380,0.380,0.380,0.760,0.760,0.100,0.100,0.380,0.380,0.380,0.380,0.760,0.760,0.100,0.100,0.380,0.380,0.380,0.380,0.760,0.760
Absorption_Max=.3
OD_to_Save=0.100,0.100,0.380,0.380,0.380,0.380,0.760,0.760,0.100,0.100,0.380,0.380,0.380,0.380,0.760,0.760,0.100,0.100,0.380,0.380,0.380,0.380,0.760,0.760,0.100,0.100,0.380,0.380,0.380,0.380,0.760,0.760,0.100,0.100,0.380,0.380,0.380,0.380,0.760,0.760,0.100,0.100,0.380,0.380,0.380,0.380,0.760,0.760
OD_to_Dilute=0.100
Save_Sample_Vol=180
Save_Sample_Reps=2
Innoc_Vol=184,184,46,46,46,46,0,0,184,184,46,46,46,46,0,0,184,184,46,46,46,46,0,0,184,184,46,46,46,46,0,0,184,184,46,46,46,46,0,0,184,184,46,46,46,46,0,0
Dilute_Vol=23,23,23,23,23,23,23,23,23,23,23,23,23,23,23,23,23,23,23,23,23,23,23,23,23,23,23,23,23,23,23,23,23,23,23,23,23,23,23,23,23,23,23,23,23,23,23,23
Save_Vol=800,800,800,800,800,800,800,800,800,800,800,800,800,800,800,800,800,800,800,800,800,800,800,800,800,800,800,800,800,800,800,800,800,800,800,800,800,800,800,800,800,800,800,800,800,800,800,800
Reference_Vol=100,100,100,100,100,100,100,100,100,100,100,100,100,100,100,100,100,100,100,100,100,100,100,100,100,100,100,100,100,100,100,100,100,100,100,100,100,100,100,100,100,100,100,100,100,100,100,100,100,100,100,100,100,100,100,100,100,100,100,100,100,100,100,100,100,100,100,100,100,100,100,100,100,100,100,100,100,100,100,100,100,100,100,100,100,100,100,100,100,100,100,100,100,100,100,100
Read_to_Innoc=20,20,20,20,20,20,20,20,20,20,20,20,20,20,20,20,20,20,20,20,20,20,20,20,20,20,20,20,20,20,20,20,20,20,20,20,20,20,20,20,20,20,20,20,20,20,20,20
Read_to_Dilute=26,26,26,26,26,26,26,26,26,26,26,26,26,26,26,26,26,26,26,26,26,26,26,26,26,26,26,26,26,26,26,26,26,26,26,26,26,26,26,26,26,26,26,26,26,26,26,26
Read_to_Save=20,20,20,20,20,20,20,20,20,20,20,20,20,20,20,20,20,20,20,20,20,20,20,20,20,20,20,20,20,20,20,20,20,20,20,20,20,20,20,20,20,20,20,20,20,20,20,20
Innoc_Target_Map=1,2,3,4,5,6,7,8,9,10,11,12,13,14,15,16,17,18,19,20,21,22,23,24,25,26,27,28,29,30,31,32,33,34,35,36,37,38,39,40,41,42,43,44,45,46,47,48
Pipet_Trigger=OD_Save_Innoc
Pipet_Volume_Adj=Con_OD_Save
Delid=no
Pre_Init=yes
Talk_To_ProMax=no
Time_Out_Time=1050
Wait_While_Busy=yes
Idle_Time=2
Screen_Run_Type=pre_screen_1
Spect_Protocol=15m
Spec_Run_File=GG_PB_Voyage.pda
Spec_Assay_File=""
Save_Data_File=08_05_07_mito4_gly_ps1_A_96_T_22.txt
Working_Dir=C%3A\\Users\\Growth_Data
Run_Control_Dir=C%3A\\Users\\Yeast_Run_Files
Tracking_Dir=""
Track_File=201401_data_track.txt
Save_Run_Data_Flag=yes
Set_Incubator_Temp=30.0
Base_Line_Flag=atstart_minimum
Pipet_Cycles_Before_Save=20
Time_Point_Save=wellmap
Innoc_Direction=down
Wells_In_Use=111111111111111111111111111111111111111111111111
Save_Sample_Map=111111001111110011111100111111001111110011111100
Sections_to_Run=0
Rows_per_Section=8
Start_Sections_Row=1
MultiProbe_Run_File=""
Multiprobe_Run_Dialogue=yes
Comments=no%20comment
Target_Temp=300
Temp_Control=On
Delta_Temp=10
ReadMode=Absorbance,Bottom
ExcitationFilter=340,340
EmissionFilter=535,465
MeasurementFilter=595
ReadsPerWellNumber=1,1
ShakeDuration=800,0
GainMode=Manual
PdfName=GRE96ft.pdf
Gain=50
Add_Drug_Map=1,1,1,1,1,1,1,1,1,1,1,1,1,1,1,1,1,1,1,1,1,1,1,1,1,1,1,1,1,1,1,1,1,1,1,1,1,1,1,1,1,1,1,1,1,1,1,1
Add_Drug_Vol=7,7,7,7,7,7,7,7,7,7,7,7,7,7,7,7,7,7,7,7,7,7,7,7,7,7,7,7,7,7,7,7,7,7,7,7,7,7,7,7,7,7,7,7,7,7,7,7
Innoc_Map=111011101110111011101110111011101110111011101110111011101110111011101110111011101110111011101110
Dilute_Map=111111111111111111111111111111111111111111111111111111111111111111111111111111111111111111111111
data_file_name=iS_1_48.txt
barcode=""
Hit_Call_Threshold=1.000000
Reference_Well=A01
WT_Ref_Well=0
Project_Name=YKO_Lib
Pipet_Gens_Point=5.00,10.00,15.00,20.00,5.00,10.00,15.00,20.00,5.00,10.00,15.00,20.00,5.00,10.00,15.00,20.00,5.00,10.00,15.00,20.00,5.00,10.00,15.00,20.00,5.00,10.00,15.00,20.00,5.00,10.00,15.00,20.00,5.00,10.00,15.00,20.00,5.00,10.00,15.00,20.00,5.00,10.00,15.00,20.00,5.00,10.00,15.00,20.00,
Shake_Divisor=1
data_handling=file_&_DB_&_auto_analysis
time_frm_freezer=-1.00
gens_frm_freezer=-1.00
Well_Vol=100
Parent_ID=""
Units=%
Quarter=A
media_name=mm
Save_Mode=one_to_one
Consolidate_Save_Map=1,2,3,4,5,6,7,8,9,10,11,12,13,14,15,16,17,18,19,20,21,22,23,24,25,26,27,28,29,30,31,32,33,34,35,36,37,38,39,40,41,42,43,44,45,46,47,48
Add_Drug_at_Start_Map=000000000000000000000000000000000000000000000000000
Add_Drug_Labware=add_drug_48
Max_Dynam_OD_Change=0.05
Reads_After_Pipet=1
Ref_Type=single_ref
Read_to_Add_Drug_at_Start=0
Send_Email_at_Pipet=no_email
Strain_Name=""
Media=ypd
drug_vol=2.00
Drug_Name=""
Drug_Conc=2
Innoc_Conc=""
Strain_Plate=none
ShakeIntensity=High
ShakeMode=Orbital
NumberOfFlashes=1
PartOfPlate=0
MovePlateOutAfterMeasurement=0
IntegrationLagTime=0
IntegrationTime=100
DelayMoveFlashFluorescence=0
[Drug_Data]
Drug_Plate=none
Strain_Plate=none
Media=mm
Drug_Name=nd,nd,nd,nd,nd,nd,nd,nd,nd,nd,nd,nd,nd,nd,nd,nd,nd,nd,nd,nd,nd,nd,nd,nd,nd,nd,nd,nd,nd,nd,nd,nd,nd,nd,nd,nd,nd,nd,nd,nd,nd,nd,nd,nd,nd,nd,nd,nd,nd,nd,nd,nd,nd,nd,nd,nd,nd,nd,nd,nd,nd,nd,nd,nd,nd,nd,nd,nd,nd,nd,nd,nd,nd,nd,nd,nd,nd,nd,nd,nd,nd,nd,nd,nd,nd,nd,nd,nd,nd,nd,nd,nd,nd,nd,nd,nd
Strain_Name=ud
Drug_Conc=""
Innoc_Conc=0.06250,0.06250,0.06250,0.06250,0.06250,0.06250,0.06250,0.06250,0.06250,0.06250,0.06250,0.06250,0.06250,0.06250,0.06250,0.06250,0.06250,0.06250,0.06250,0.06250,0.06250,0.06250,0.06250,0.06250,0.06250,0.06250,0.06250,0.06250,0.06250,0.06250,0.06250,0.06250,0.06250,0.06250,0.06250,0.06250,0.06250,0.06250,0.06250,0.06250,0.06250,0.06250,0.06250,0.06250,0.06250,0.06250,0.06250,0.06250,0.06250,0.06250,0.06250,0.06250,0.06250,0.06250,0.06250,0.06250,0.06250,0.06250,0.06250,0.06250,0.06250,0.06250,0.06250,0.06250,0.06250,0.06250,0.06250,0.06250,0.06250,0.06250,0.06250,0.06250,0.06250,0.06250,0.06250,0.06250,0.06250,0.06250,0.06250,0.06250,0.06250,0.06250,0.06250,0.06250,0.06250,0.06250,0.06250,0.06250,0.06250,0.06250,0.06250,0.06250,0.06250,0.06250,0.06250,0.06250
Run_ID=none
Plate_Quarter=A
Units=%,%,%,%,%,%,%,%,%,%,%,%,%,%,%,%,%,%,%,%,%,%,%,%,%,%,%,%,%,%,%,%,%,%,%,%,%,%,%,%,%,%,%,%,%,%,%,%,%,%,%,%,%,%,%,%,%,%,%,%,%,%,%,%,%,%,%,%,%,%,%,%,%,%,%,%,%,%,%,%,%,%,%,%,%,%,%,%,%,%,%,%,%,%,%,%
Parent_ID=""
Project_Name=YKO_Lib
Strain_Backgrnd=0,0,0,0,0,0,0,0,0,0,0,0,0,0,0,0,0,0,0,0,0,0,0,0,0,0,0,0,0,0,0,0,0,0,0,0,0,0,0,0,0,0,0,0,0,0,0,0,0,0,0,0,0,0,0,0,0,0,0,0,0,0,0,0,0,0,0,0,0,0,0,0,0,0,0,0,0,0,0,0,0,0,0,0,0,0,0,0,0,0,0,0,0,0,0,0
Well_Vol=100,100,100,100,100,100,100,100,100,100,100,100,100,100,100,100,100,100,100,100,100,100,100,100,100,100,100,100,100,100,100,100,100,100,100,100,100,100,100,100,100,100,100,100,100,100,100,100,100,100,100,100,100,100,100,100,100,100,100,100,100,100,100,100,100,100,100,100,100,100,100,100,100,100,100,100,100,100,100,100,100,100,100,100,100,100,100,100,100,100,100,100,100,100,100,100
time_frm_freezer=-1.00
gens_frm_freezer=-1.00
user=mcostanzo
Strain_Pool=ud,ud,ud,ud,ud,ud,ud,ud,ud,ud,ud,ud,ud,ud,ud,ud,ud,ud,ud,ud,ud,ud,ud,ud,ud,ud,ud,ud,ud,ud,ud,ud,ud,ud,ud,ud,ud,ud,ud,ud,ud,ud,ud,ud,ud,ud,ud,ud,ud,ud,ud,ud,ud,ud,ud,ud,ud,ud,ud,ud,ud,ud,ud,ud,ud,ud,ud,ud,ud,ud,ud,ud,ud,ud,ud,ud,ud,ud,ud,ud,ud,ud,ud,ud,ud,ud,ud,ud,ud,ud,ud,ud,ud,ud,ud,ud
Well_Alias=A01,A02,A03,A04,A05,A06,A07,A08,A09,A10,A11,A12,B01,B02,B03,B04,B05,B06,B07,B08,B09,B10,B11,B12,C01,C02,C03,C04,C05,C06,C07,C08,C09,C10,C11,C12,D01,D02,D03,D04,D05,D06,D07,D08,D09,D10,D11,D12,E01,E02,E03,E04,E05,E06,E07,E08,E09,E10,E11,E12,F01,F02,F03,F04,F05,F06,F07,F08,F09,F10,F11,F12,G01,G02,G03,G04,G05,G06,G07,G08,G09,G10,G11,G12,H01,H02,H03,H04,H05,H06,H07,H08,H09,H10,H11,H12
Well_Pos=1,2,3,4,5,6,7,8,9,10,11,12,13,14,15,16,17,18,19,20,21,22,23,24,25,26,27,28,29,30,31,32,33,34,35,36,37,38,39,40,41,42,43,44,45,46,47,48,49,50,51,52,53,54,55,56,57,58,59,60,61,62,63,64,65,66,67,68,69,70,71,72,73,74,75,76,77,78,79,80,81,82,83,84,85,86,87,88,89,90,91,92,93,94,95,96
position=A01,A02,A03,A04,A05,A06,A07,A08,A09,A10,A11,A12,B01,B02,B03,B04,B05,B06,B07,B08,B09,B10,B11,B12,C01,C02,C03,C04,C05,C06,C07,C08,C09,C10,C11,C12,D01,D02,D03,D04,D05,D06,D07,D08,D09,D10,D11,D12,E01,E02,E03,E04,E05,E06,E07,E08,E09,E10,E11,E12,F01,F02,F03,F04,F05,F06,F07,F08,F09,F10,F11,F12,G01,G02,G03,G04,G05,G06,G07,G08,G09,G10,G11,G12,H01,H02,H03,H04,H05,H06,H07,H08,H09,H10,H11,H12
[Runtime_State]
Instrument=Tecan_22
Start_Time_Now=3.2614865662E+9
Reads_Completed=112
Innoc_Direction=down
Wells_In_Use=111111111111111111111111111111111111111111111111111111111111111111111111111111111111111111111111
Innoc_Map=111111111111111111111111111111111111111111111111111111111111111111111111111111111111000000000000
Dilute_Map=111111111111111111111111111111111111111111111111111111111111111111111111111111111111111111111111
Save_Sample_Map=000000000000000000000000000000000000000000000000010000000100000001000000010000000100000001000000
Current_OD=0.295,0.227,0.148,0.285,0.298,0.345,0.390,0.383,0.375,0.384,0.236,0.331,0.310,0.280,0.143,0.309,0.314,0.376,0.380,0.407,0.086,0.375,0.269,0.354,0.365,0.267,0.136,0.378,0.361,0.361,0.472,0.360,0.350,0.366,0.289,0.296,0.320,0.228,0.125,0.339,0.359,0.392,0.399,0.356,0.370,0.369,0.244,0.308,0.285,0.219,0.117,0.358,0.299,0.357,0.396,0.348,0.334,0.341,0.304,0.239,0.221,0.386,0.130,0.282,0.338,0.315,0.357,0.284,0.375,0.365,0.145,0.274,0.170,0.175,0.202,0.262,0.308,0.324,0.318,0.291,0.194,0.169,0.287,0.124,0.134,0.304,0.170,0.168,0.255,0.264,0.321,0.205,0.151,0.170,0.162,0.149
Bckgrnd_OD=0.103,0.099,0.090,0.092,0.083,0.095,0.090,0.090,0.092,0.091,0.095,0.101,0.095,0.098,0.091,0.091,0.090,0.090,0.085,0.088,0.082,0.087,0.091,0.097,0.087,0.089,0.088,0.090,0.083,0.085,0.087,0.093,0.085,0.086,0.088,0.094,0.090,0.093,0.086,0.088,0.083,0.087,0.089,0.086,0.090,0.090,0.085,0.102,0.089,0.094,0.084,0.087,0.085,0.086,0.089,0.084,0.087,0.085,0.083,0.084,0.101,0.085,0.088,0.087,0.088,0.089,0.091,0.085,0.083,0.082,0.101,0.105,0.111,0.091,0.098,0.086,0.089,0.089,0.084,0.085,0.087,0.094,0.083,0.098,0.116,0.083,0.107,0.092,0.091,0.087,0.085,0.086,0.090,0.099,0.094,0.131
Mapped=110000001100000011000000110000001100000011000000111111111111111111111111111111111111111111111111
Pipet_Completed=000000000000000000000000000000000000000000000000000000000000000000000000000000000000000000000000
Innoc_Completed=0,0,0,0,0,0,0,0,0,0,0,0,0,0,0,0,0,0,0,0,0,0,0,0,0,0,0,0,0,0,0,0,0,0,0,0,0,0,0,0,0,0,0,0,0,0,0,0,0,0,0,0,0,0,0,0,0,0,0,0,0,0,0,0,0,0,0,0,0,0,0,0,0,0,0,0,0,0,0,0,0,0,0,0,0,0,0,0,0,0,0,0,0,0,0,0
Save_Completed=0,0,0,0,0,0,0,0,0,0,0,0,0,0,0,0,0,0,0,0,0,0,0,0,0,0,0,0,0,0,0,0,0,0,0,0,0,0,0,0,0,0,0,0,0,0,0,0,0,0,0,0,0,0,0,0,0,0,0,0,0,0,0,0,0,0,0,0,0,0,0,0,0,0,0,0,0,0,0,0,0,0,0,0,0,0,0,0,0,0,0,0,0,0,0,0
Pipeted_At=0,0,0,0,0,0,0,0,0,0,0,0,0,0,0,0,0,0,0,0,0,0,0,0,0,0,0,0,0,0,0,0,0,0,0,0,0,0,0,0,0,0,0,0,0,0,0,0,0,0,0,0,0,0,0,0,0,0,0,0,0,0,0,0,0,0,0,0,0,0,0,0,0,0,0,0,0,0,0,0,0,0,0,0,0,0,0,0,0,0,0,0,0,0,0,0
Pipeted_OD=0,0,0,0,0,0,0,0,0,0,0,0,0,0,0,0,0,0,0,0,0,0,0,0,0,0,0,0,0,0,0,0,0,0,0,0,0,0,0,0,0,0,0,0,0,0,0,0,0,0,0,0,0,0,0,0,0,0,0,0,0,0,0,0,0,0,0,0,0,0,0,0,0,0,0,0,0,0,0,0,0,0,0,0,0,0,0,0,0,0,0,0,0,0,0,0
Dilutes_Completed=0,0,0,0,0,0,0,0,0,0,0,0,0,0,0,0,0,0,0,0,0,0,0,0,0,0,0,0,0,0,0,0,0,0,0,0,0,0,0,0,0,0,0,0,0,0,0,0,0,0,0,0,0,0,0,0,0,0,0,0,0,0,0,0,0,0,0,0,0,0,0,0,0,0,0,0,0,0,0,0,0,0,0,0,0,0,0,0,0,0,0,0,0,0,0,0
Time_At_Innoc=0,0,0,0,0,0,0,0,0,0,0,0,0,0,0,0,0,0,0,0,0,0,0,0,0,0,0,0,0,0,0,0,0,0,0,0,0,0,0,0,0,0,0,0,0,0,0,0,0,0,0,0,0,0,0,0,0,0,0,0,0,0,0,0,0,0,0,0,0,0,0,0,0,0,0,0,0,0,0,0,0,0,0,0,0,0,0,0,0,0,0,0,0,0,0,0
Time_At_Save=0,0,0,0,0,0,0,0,0,0,0,0,0,0,0,0,0,0,0,0,0,0,0,0,0,0,0,0,0,0,0,0,0,0,0,0,0,0,0,0,0,0,0,0,0,0,0,0,0,0,0,0,0,0,0,0,0,0,0,0,0,0,0,0,0,0,0,0,0,0,0,0,0,0,0,0,0,0,0,0,0,0,0,0,0,0,0,0,0,0,0,0,0,0,0,0
Time_At_Dilute=0,0,0,0,0,0,0,0,0,0,0,0,0,0,0,0,0,0,0,0,0,0,0,0,0,0,0,0,0,0,0,0,0,0,0,0,0,0,0,0,0,0,0,0,0,0,0,0,0,0,0,0,0,0,0,0,0,0,0,0,0,0,0,0,0,0,0,0,0,0,0,0,0,0,0,0,0,0,0,0,0,0,0,0,0,0,0,0,0,0,0,0,0,0,0,0
Previous_OD=0.295,0.227,0.148,0.285,0.298,0.345,0.390,0.383,0.375,0.384,0.236,0.331,0.310,0.280,0.143,0.309,0.314,0.376,0.380,0.407,0.086,0.375,0.269,0.354,0.365,0.267,0.136,0.378,0.361,0.361,0.472,0.360,0.350,0.366,0.289,0.296,0.320,0.228,0.125,0.339,0.359,0.392,0.399,0.356,0.370,0.369,0.244,0.308,0.285,0.219,0.117,0.358,0.299,0.357,0.396,0.348,0.334,0.341,0.304,0.239,0.221,0.386,0.130,0.282,0.338,0.315,0.357,0.284,0.375,0.365,0.145,0.274,0.170,0.175,0.202,0.262,0.308,0.324,0.318,0.291,0.194,0.169,0.287,0.124,0.134,0.304,0.170,0.168,0.255,0.264,0.321,0.205,0.151,0.170,0.162,0.149
Prev_Delta_OD=0.002,0.002,0.001,0.006,0.022,0.010,0.005,0.011,0.007,0.014,0.003,0.012,0.005,0.004,0.001,0.004,0.002,0.002,0.013,0.009,0.004,0.000,0.002,0.006,0.013,0.001,0.004,0.012,0.009,0.007,0.001,0.015,0.007,0.017,0.009,0.007,0.005,0.004,0.000,0.001,0.012,0.011,0.014,0.001,0.015,0.004,0.007,0.000,0.005,0.000,0.001,0.002,0.005,0.008,0.011,0.010,0.002,0.014,0.002,0.006,0.001,0.007,0.002,0.009,0.006,0.002,0.011,0.010,0.005,0.010,0.002,0.017,0.004,0.004,0.002,0.006,0.005,0.000,0.010,0.009,0.005,0.002,0.002,0.000,0.003,0.010,0.003,0.001,0.005,0.008,0.008,0.007,0.002,0.007,0.005,0.000
Delta_From_Ref=0.000,0.000,8.804,3.773,3.661,-0.769,-1.995,0.278,0.000,0.000,3.850,0.019,1.296,1.337,9.064,0.917,0.000,0.000,3.424,-2.923,12.365,-0.684,2.295,-1.120,0.000,0.000,9.936,-0.449,2.601,1.974,-0.596,-1.405,0.000,0.000,3.337,0.252,2.801,3.348,10.602,0.172,0.000,0.000,-1.809,1.790,-2.413,-1.167,5.034,0.972,0.000,0.000,0.000,0.000,0.000,0.000,0.000,0.000,0.000,0.000,0.000,0.000,0.000,0.000,0.000,0.000,0.000,0.000,0.000,0.000,0.000,0.000,0.000,0.000,0.000,0.000,0.000,0.000,0.000,0.000,0.000,0.000,0.000,0.000,0.000,0.000,0.000,0.000,0.000,0.000,0.000,0.000,0.000,0.000,0.000,0.000,0.000,0.000
Sig_OD_Delta=0,0,1,1,1,0,0,0,0,0,1,0,1,1,1,0,0,0,1,0,1,0,1,0,0,0,1,0,1,1,0,0,0,0,1,0,1,1,1,0,0,0,0,1,0,0,1,0,0,0,0,0,0,0,0,0,0,0,0,0,0,0,0,0,0,0,0,0,0,0,0,0,0,0,0,0,0,0,0,0,0,0,0,0,0,0,0,0,0,0,0,0,0,0,0,0
Add_Drug_at_Start_Map=000000000000000000000000000000000000000000000000000000000000000000000000000000000000000000000000
[Analysis]
Drug_ID=A1,A2,A3,A4,A5,A6,B1,B2,B3,B4,B5,B6,C1,C2,C3,C4,C5,C6,D1,D2,D3,D4,D5,D6,E1,E2,E3,E4,E5,E6,F1,F2,F3,F4,F5,F6,G1,G2,G3,G4,G5,G6,H1,H2,H3,H4,H5,H6
Decision=no_inh,ps2_1_1,ps2_2_1,ps2_1_1,no_inh,no_inh,no_inh,no_inh,ps2_2_1,no_inh,no_inh,ps2_1_1,no_inh,no_inh,ps2_2_1,no_inh,no_inh,no_inh,no_inh,no_inh,ps2_4_1,no_inh,ps2_1_1,ps2_1_1,no_inh,no_inh,ps2_4_1,no_inh,no_inh,no_inh,no_inh,no_inh,ps2_4_1,no_inh,no_inh,no_inh,ps2_1_1,ps2_1_1,no_inh,no_inh,no_inh,no_inh,ps2_4_1,ps2_1_1,ps2_1_1,ps2_1_1,no_inh,no_inh,no_inh,no_inh,no_inh,no_inh,no_inh,no_inh,ps2_1_1,no_inh,screen,no_inh,no_inh,no_inh,no_inh,no_inh,no_inh,no_inh,no_inh,no_inh,no_inh,no_inh,no_inh,no_inh,no_inh,no_inh,no_inh,no_inh,no_inh,no_inh,no_inh,no_inh,no_inh,no_inh,ps2_1_1,no_inh,ps2_2_1,no_inh,no_inh,no_inh,ps2_1_1,ps2_1_1,no_inh,ps2_2_1,no_inh,ps2_1_1,ps2_2_1,no_inh,ps2_1_1,screen
Plot_Min=0.100,0.100,0.100,0.100,0.100,0.100,0.100,0.100,0.100,0.100,0.100,0.100,0.100,0.100,0.100,0.100,0.100,0.100,0.100,0.100,0.100,0.100,0.100,0.100,0.100,0.100,0.100,0.100,0.100,0.100,0.100,0.100,0.100,0.100,0.100,0.100,0.100,0.100,0.100,0.100,0.100,0.100,0.100,0.100,0.100,0.100,0.100,0.100
Plot_Max=1.500,1.500,1.500,1.500,1.500,1.500,1.500,1.500,1.500,1.500,1.500,1.500,1.500,1.500,1.500,1.500,1.500,1.500,1.500,1.500,1.500,1.500,1.500,1.500,1.500,1.500,1.500,1.500,1.500,1.500,1.500,1.500,1.500,1.500,1.500,1.500,1.500,1.500,1.500,1.500,1.500,1.500,1.500,1.500,1.500,1.500,1.500,1.500
G_Plot_Min=0.1
G_Plot_Delta=0.7
Plot_On_Off=0
OD_Gen_Pt=0.460
Gens_to_OD_Pt=5.000
Avg_G=6.837,7.996,11.724,7.134,6.716,6.542,6.866,7.269,12.217,6.826,6.764,6.241,6.328,7.295,12.979,6.257,6.324,6.329,6.707,8.116,14.294,6.508,6.346,6.142,7.084,8.035,15.843,6.341,6.879,6.371,8.486,6.161,13.888,7.125,6.532,6.740,11.718,9.883,9.026,7.375,6.817,6.642,23.347,6.819,11.357,9.985,7.554,7.356,6.161,6.220,6.279,6.228,7.984,6.737,6.210,6.057,0.000,6.222,7.294,6.131,5.705,6.414,6.408,6.326,7.044,7.025,6.115,6.355,6.320,6.296,7.668,6.788,6.129,6.429,6.467,6.503,6.792,7.725,6.417,7.076,6.213,6.283,11.904,7.543,6.689,6.985,8.936,10.397,6.973,17.282,6.663,8.569,11.441,10.803,10.928,0.000
Max_Slope=11.290,16.822,17.850,12.735,6.649,12.310,10.105,13.463,34.889,10.106,13.273,6.423,8.581,13.741,28.840,10.085,12.134,10.602,12.095,14.802,41.780,11.234,9.869,9.667,13.008,17.893,37.844,10.642,12.697,8.073,19.189,8.813,34.323,13.144,11.979,12.234,18.039,27.808,18.350,15.670,10.093,11.234,26.925,12.146,26.353,27.808,14.719,17.204,8.171,10.170,10.281,11.185,14.980,10.826,7.106,7.994,37.863,9.828,14.979,6.805,6.946,12.268,10.145,11.415,13.061,15.029,9.269,11.776,9.584,10.206,16.795,9.452,8.646,10.972,10.356,9.326,13.336,15.729,10.939,14.643,9.179,11.174,33.916,10.073,10.602,11.725,21.526,31.766,13.420,32.739,11.862,18.764,32.989,23.173,31.876,12.787
Fit_Model=all
Fit_Const_OD_Base=0.085
Fit_Const_N0=0.01500
Fit_Const_T0=0.000
G_Fit_Min=0.100
G_Fit_Delta=0.400
Fit_On_Off=0.000,0.000,0.000,0.000,0.000,0.000,0.000,0.000,0.000,0.000,0.000,0.000,0.000,0.000,0.000,0.000,0.000,0.000,0.000,0.000,0.000,0.000,0.000,0.000,0.000,0.000,0.000,0.000,0.000,0.000,0.000,0.000,0.000,0.000,0.000,0.000,0.000,0.000,0.000,0.000,0.000,0.000,0.000,0.000,0.000,0.000,0.000,0.000,0.000,0.000,0.000,0.000,0.000,0.000,0.000,0.000,0.000,0.000,0.000,0.000,0.000,0.000,0.000,0.000,0.000,0.000,0.000,0.000,0.000,0.000,0.000,0.000,0.000,0.000,0.000,0.000,0.000,0.000,0.000,0.000,0.000,0.000,0.000,0.000,0.000,0.000,0.000,0.000,0.000,0.000,0.000,0.000,0.000,0.000,0.000,0.000
Fit_Min=0.053,0.049,0.040,0.042,0.033,0.045,0.045,0.048,0.041,0.041,0.040,0.040,0.037,0.039,0.038,0.040,0.033,0.035,0.040,0.043,0.036,0.038,0.033,0.037,0.039,0.044,0.034,0.037,0.035,0.036,0.051,0.035,0.038,0.037,0.038,0.039,0.061,0.041,0.048,0.036,0.038,0.039,0.066,0.033,0.057,0.042,0.041,0.037,0.000,0.000,0.000,0.000,0.000,0.000,0.000,0.000,0.000,0.000,0.000,0.000,0.000,0.000,0.000,0.000,0.000,0.000,0.000,0.000,0.000,0.000,0.000,0.000,0.000,0.000,0.000,0.000,0.000,0.000,0.000,0.000,0.000,0.000,0.000,0.000,0.000,0.000,0.000,0.000,0.000,0.000,0.000,0.000,0.000,0.000,0.000,0.000
Fit_Delta=0.040,0.087,0.013,0.074,0.207,0.000,0.050,0.071,0.025,0.062,0.127,0.020,0.129,0.091,0.023,0.127,0.235,0.119,0.162,0.049,0.022,0.131,0.122,0.129,0.192,0.066,0.010,0.133,0.083,0.203,0.067,0.137,0.037,0.072,0.070,0.133,0.049,0.050,0.052,0.045,0.076,0.113,0.011,0.097,0.025,0.039,0.078,0.060,0.156,0.109,0.119,0.278,0.067,0.134,0.146,0.161,0.000,0.130,0.082,0.044,0.202,0.150,0.081,0.162,0.158,0.131,0.144,0.083,0.098,0.137,0.078,0.059,0.147,0.091,0.146,0.177,0.094,0.047,0.085,0.081,0.205,0.080,0.021,0.031,0.086,0.076,0.064,0.061,0.130,0.023,0.098,0.069,0.031,0.030,0.051,0.000
Fit_Offset=0.109,0.100,NaN,0.091,0.076,NaN,0.095,0.094,0.087,0.090,0.088,0.077,0.087,0.088,0.086,0.086,0.075,0.085,0.087,0.095,0.088,0.085,0.083,0.088,0.057,0.093,0.085,0.083,0.085,0.080,0.096,0.084,0.085,0.088,0.087,0.084,-38.231,0.079,0.090,0.087,0.090,0.084,0.085,0.085,0.105,0.087,0.088,0.088,0.085,0.089,0.088,0.068,0.091,0.090,0.087,0.084,0.000,0.081,0.084,0.105,0.083,0.083,0.085,0.073,0.064,0.061,0.083,0.085,0.086,0.080,0.082,0.108,0.087,0.084,0.081,0.077,0.078,0.087,0.088,0.088,0.081,0.083,0.096,0.113,0.085,0.085,0.081,-0.054,0.075,0.094,0.085,0.084,0.089,0.091,0.044,0.000
Fit_N0=0.002,0.005,1.000,0.004,0.003,1.000,0.004,0.004,0.009,0.004,0.006,0.013,0.010,0.005,0.007,0.005,0.026,0.004,0.008,0.005,0.004,0.003,0.004,0.003,0.034,0.003,0.002,0.003,0.005,0.011,0.006,0.005,0.002,0.003,0.005,0.007,38.356,0.017,0.011,0.002,0.007,0.007,0.021,0.003,0.005,0.007,0.005,0.005,0.006,0.004,0.004,0.028,0.009,0.014,0.003,0.006,0.000,0.006,0.011,0.001,0.006,0.012,0.004,0.014,0.033,0.018,0.009,0.004,0.006,0.007,0.013,0.005,0.006,0.004,0.007,0.016,0.007,0.003,0.005,0.004,0.005,0.003,0.007,0.000,0.003,0.003,0.006,0.145,0.009,0.011,0.004,0.005,0.003,0.011,0.041,0.000
Fit_T0=2.864,3.903,0.000,3.877,-6.073,0.000,2.575,-0.668,3.302,2.033,2.250,0.330,4.147,1.936,4.892,0.685,8.401,3.661,4.570,2.551,5.761,-0.425,4.847,4.851,3.569,0.093,2.564,-1.293,1.888,4.875,0.934,3.744,-16.814,1.543,2.131,1.041,3.596,3.330,-0.075,3.289,3.044,1.584,-4.023,4.726,1.846,1.202,1.606,2.125,0.161,2.632,0.812,5.101,1.897,2.780,5.158,0.335,0.000,0.164,2.065,4.159,3.825,2.566,3.402,1.293,5.109,-4.327,2.901,3.621,1.443,-1.116,5.864,5.595,1.565,3.632,0.885,6.084,1.352,2.604,1.820,2.915,4.181,3.716,1.055,4.806,3.863,1.621,-0.104,0.271,-0.522,6.026,3.403,2.258,2.452,-0.180,-2.745,0.000
Fit_G=1.953,3.322,0.000,3.008,4.943,0.000,2.494,3.239,5.684,2.595,3.227,3.406,3.202,3.174,5.853,3.376,4.601,2.763,3.642,2.513,5.679,3.050,3.051,2.585,7.419,2.900,3.102,2.997,2.718,3.920,3.119,3.115,10.137,2.505,2.506,3.320,10131.460,6.761,3.973,2.096,2.680,2.937,9.657,2.997,2.693,3.317,2.627,2.304,3.323,2.943,2.992,6.001,3.875,4.004,2.768,3.267,0.000,3.389,3.795,1.287,3.163,3.561,2.895,4.516,6.567,6.069,3.202,2.772,2.725,3.793,3.673,2.170,3.136,2.658,3.334,4.410,3.714,2.322,2.563,2.744,3.196,2.669,3.482,0.358,2.541,2.721,4.420,28.405,4.103,14.172,2.648,3.452,2.648,4.026,13.924,0.000
Fit_Error=0.554,0.508,0.000,0.329,118.037,0.000,0.463,0.359,0.347,0.384,1.055,0.355,1.343,0.316,0.261,1.008,37.091,1.088,4.098,0.287,0.334,1.127,1.031,1.911,34.220,0.376,0.350,1.297,0.312,13.225,0.406,1.856,0.266,0.254,0.264,1.515,0.711,0.366,0.203,0.224,0.750,0.713,0.192,0.752,0.254,0.149,0.403,0.209,1.637,0.527,0.787,82.218,0.398,3.765,6.823,2.688,0.000,1.938,0.502,1.192,6.040,1.505,0.408,4.868,7.390,4.158,1.616,0.592,0.451,2.511,0.464,1.034,1.123,0.440,1.706,9.498,0.556,0.257,0.346,0.437,8.676,0.529,0.128,0.627,0.330,0.377,0.412,0.445,1.584,0.400,0.699,0.379,0.321,0.173,0.529,0.000
Fit_CV=63.000,177.000,0.000,48.000,262.000,0.000,30.000,40.000,38.000,29.000,127.000,6.000,140.000,45.000,48.000,128.000,306.000,130.000,225.000,23.000,62.000,52.000,207.000,166.000,326.000,30.000,22.000,144.000,41.000,221.000,37.000,197.000,169.000,30.000,29.000,125.000,234.000,48.000,26.000,29.000,119.000,98.000,8.000,180.000,16.000,25.000,29.000,22.000,131.000,126.000,125.000,362.000,41.000,138.000,185.000,140.000,0.000,159.000,120.000,68.000,201.000,149.000,48.000,166.000,222.000,144.000,159.000,123.000,33.000,128.000,52.000,114.000,119.000,48.000,124.000,243.000,142.000,29.000,30.000,40.000,241.000,123.000,13.000,38.000,46.000,40.000,47.000,57.000,141.000,74.000,114.000,47.000,29.000,14.000,184.000,0.000
Time_to_20_Gens=0,0,0,0,0,0,0,0,0,0,0,0,0,0,0,0,0,0,0,0,0,0,0,0,0,0,0,0,0,0,0,0,0,0,0,0,0,0,0,0,0,0,0,0,0,0,0,0
Time_to_each_5_Gens=0,0,0,0,0,0,0,0,0,0,0,0,0,0,0,0,0,0,0,0,0,0,0,0,0,0,0,0,0,0,0,0,0,0,0,0,0,0,0,0,0,0,0,0,0,0,0,0
Time_to_each_n_Gens=26.350,26.406,27.381,27.381,27.151,27.382,27.386,27.389,27.387,27.383,27.386,27.396,27.386,27.331,27.351,27.394,27.391,27.377,27.364,27.387,27.308,27.390,27.386,27.383,27.382,26.331,27.394,27.380,27.382,27.398,27.379,27.381,27.344,27.390,27.390,27.381,27.388,27.396,27.397,27.400,27.376,27.358,26.534,27.383,27.385,26.608,27.375,27.387,27.395,27.391,27.392,27.400,27.363,27.395,27.396,27.382,0.000,27.349,27.301,26.068,27.380,27.395,27.371,27.375,27.393,27.388,27.382,27.389,27.387,27.380,27.400,26.742,27.397,27.383,27.115,27.383,27.379,27.377,27.380,27.395,27.385,27.376,24.112,27.395,27.394,27.382,27.384,27.381,27.360,26.345,27.391,27.345,27.387,27.398,27.395,0.000
Min_Pt_OD=0,0,0,0,0,0,0,0,0,0,0,0,0,0,0,0,0,0,0,0,0,0,0,0,0,0,0,0,0,0,0,0,0,0,0,0,0,0,0,0,0,0,0,0,0,0,0,0
Min_Pt_t=0,0,0,0,0,0,0,0,0,0,0,0,0,0,0,0,0,0,0,0,0,0,0,0,0,0,0,0,0,0,0,0,0,0,0,0,0,0,0,0,0,0,0,0,0,0,0,0
TO_OD=0,0,0,0,0,0,0,0,0,0,0,0,0,0,0,0,0,0,0,0,0,0,0,0,0,0,0,0,0,0,0,0,0,0,0,0,0,0,0,0,0,0,0,0,0,0,0,0
Ref_ID=A01
Multi_Refs=single_ref
test=A01,A02,A03,A04,A05,A06,A07,A08,A09,A10,A11,A12,B01,B02,B03,B04,B05,B06,B07,B08,B09,B10,B11,B12,C01,C02,C03,C04,C05,C06,C07,C08,C09,C10,C11,C12,D01,D02,D03,D04,D05,D06,D07,D08,D09,D10,D11,D12,E01,E02,E03,E04,E05,E06,E07,E08,E09,E10,E11,E12,F01,F02,F03,F04,F05,F06,F07,F08,F09,F10,F11,F12,G01,G02,G03,G04,G05,G06,G07,G08,G09,G10,G11,G12,H01,H02,H03,H04,H05,H06,H07,H08,H09,H10,H11,H12
Start_Time_Now=3.2614865664E+9
Start_Date="5/8/2007+9:29 AM"
pv_to_plate_order=no
gen_time_cutoff=0.000
Drug_Name=nd?:;-ud+0,nd?:;-ud+0,nd?:;-ud+0,nd?:;-ud+0,nd?:;-ud+0,nd?:;-ud+0,nd?:;-ud+0,nd?:;-ud+0,nd?:;-ud+0,nd?:;-ud+0,nd?:;-ud+0,nd?:;-ud+0,nd?:;-ud+0,nd?:;-ud+0,nd?:;-ud+0,nd?:;-ud+0,nd?:;-ud+0,nd?:;-ud+0,nd?:;-ud+0,nd?:;-ud+0,nd?:;-ud+0,nd?:;-ud+0,nd?:;-ud+0,nd?:;-ud+0,nd?:;-ud+0,nd?:;-ud+0,nd?:;-ud+0,nd?:;-ud+0,nd?:;-ud+0,nd?:;-ud+0,nd?:;-ud+0,nd?:;-ud+0,nd?:;-ud+0,nd?:;-ud+0,nd?:;-ud+0,nd?:;-ud+0,nd?:;-ud+0,nd?:;-ud+0,nd?:;-ud+0,nd?:;-ud+0,nd?:;-ud+0,nd?:;-ud+0,nd?:;-ud+0,nd?:;-ud+0,nd?:;-ud+0,nd?:;-ud+0,nd?:;-ud+0,nd?:;-ud+0,nd?:;-ud+0,nd?:;-ud+0,nd?:;-ud+0,nd?:;-ud+0,nd?:;-ud+0,nd?:;-ud+0,nd?:;-ud+0,nd?:;-ud+0,nd?:;-ud+0,nd?:;-ud+0,nd?:;-ud+0,nd?:;-ud+0,nd?:;-ud+0,nd?:;-ud+0,nd?:;-ud+0,nd?:;-ud+0,nd?:;-ud+0,nd?:;-ud+0,nd?:;-ud+0,nd?:;-ud+0,nd?:;-ud+0,nd?:;-ud+0,nd?:;-ud+0,nd?:;-ud+0,nd?:;-ud+0,nd?:;-ud+0,nd?:;-ud+0,nd?:;-ud+0,nd?:;-ud+0,nd?:;-ud+0,nd?:;-ud+0,nd?:;-ud+0,nd?:;-ud+0,nd?:;-ud+0,nd?:;-ud+0,nd?:;-ud+0,nd?:;-ud+0,nd?:;-ud+0,nd?:;-ud+0,nd?:;-ud+0,nd?:;-ud+0,nd?:;-ud+0,nd?:;-ud+0,nd?:;-ud+0,nd?:;-ud+0,nd?:;-ud+0,nd?:;-ud+0,nd?:;-ud+0
Drug_Well_Pos=A01,A02,A03,A04,A05,A06,B01,B02,B03,B04,B05,B06,C01,C02,C03,C04,C05,C06,D01,D02,D03,D04,D05,D06,E01,E02,E03,E04,E05,E06,F01,F02,F03,F04,F05,F06,G01,G02,G03,G04,G05,G06,H01,H02,H03,H04,H05,H06,A07,A08,A09,A10,A11,A12,B07,B08,B09,B10,B11,B12,C07,C08,C09,C10,C11,C12,D07,D08,D09,D10,D11,D12,E07,E08,E09,E10,E11,E12,F07,F08,F09,F10,F11,F12,G07,G08,G09,G10,G11,G12,H07,H08,H09,H10,H11,H12
Avg_G_tcut=6.837,7.996,11.724,7.134,6.716,6.542,6.866,7.269,12.217,6.826,6.764,6.241,6.328,7.295,12.979,6.257,6.324,6.329,6.707,8.116,14.294,6.508,6.346,6.142,7.084,8.035,15.843,6.341,6.879,6.371,8.486,6.161,13.888,7.125,6.532,6.740,11.718,9.883,9.026,7.375,6.817,6.642,23.347,6.819,11.357,9.985,7.554,7.356,6.161,6.220,6.279,6.228,7.984,6.737,6.210,6.057,0.000,6.222,7.294,6.131,5.705,6.414,6.408,6.326,7.044,7.025,6.115,6.355,6.320,6.296,7.668,6.788,6.129,6.429,6.467,6.503,6.792,7.725,6.417,7.076,6.213,6.283,11.904,7.543,6.689,6.985,8.936,10.397,6.973,17.282,6.663,8.569,11.441,10.803,10.928,0.000
t0_from_interval=-4.572,0.452,-11.687,2.884,1.412,-4.419,0.098,-0.424,-6.201,-5.428,-3.791,5.438,-3.229,-0.704,-3.546,-2.609,1.329,0.727,-0.494,-3.124,-2.601,-3.683,3.715,4.616,1.163,-2.608,3.197,-2.908,-0.532,0.644,-3.001,1.281,-1.280,-0.785,-4.918,-6.204,-14.269,-3.822,-7.779,1.156,-7.343,-6.947,-13.327,3.238,-7.549,-5.694,-1.912,-2.235,-4.033,-0.438,-2.113,1.001,-2.233,-5.673,4.332,-3.841,0.000,-3.308,-1.764,-2.059,2.709,-5.305,0.340,-3.872,0.409,-3.041,-2.849,0.469,-6.270,-4.963,0.183,-3.524,-3.437,0.029,-5.033,0.624,-3.899,-0.338,-5.333,0.596,4.127,1.089,-11.733,-5.314,-0.213,1.590,-1.373,-7.661,-2.986,-17.559,-1.539,-0.203,-5.560,-11.833,-6.840,0.000
Sum_Delta_Ref=0.000,2.331,3.263,2.024,1.685,0.384,0.796,0.468,3.471,0.100,0.761,2.452,0.262,0.748,3.793,0.143,1.701,1.445,1.823,0.551,3.975,0.073,2.494,2.404,1.326,1.005,4.276,0.126,0.070,1.672,1.115,1.606,4.065,0.054,0.370,0.224,2.366,2.700,0.970,1.616,0.466,0.991,4.227,2.706,2.783,2.039,0.324,0.403,0.911,0.795,0.327,1.605,1.241,0.258,2.583,1.292,-1.000,0.217,0.379,0.024,1.253,0.827,1.468,0.190,1.297,0.868,0.606,1.413,1.743,0.647,1.724,0.917,0.796,1.264,0.617,1.823,1.120,1.627,0.769,1.064,2.279,1.624,2.954,0.745,1.565,1.356,2.275,1.967,0.559,3.900,1.168,2.218,3.063,1.803,2.541,-1.000
Gens_at_time_G=3.854,3.302,2.335,3.838,4.043,4.185,3.988,3.768,2.242,4.012,4.049,4.390,4.328,3.747,2.107,4.378,4.331,4.326,4.080,3.374,1.910,4.209,4.316,4.458,3.866,3.277,1.729,4.318,3.981,4.300,3.226,4.444,1.969,3.844,4.193,4.062,2.337,2.772,3.035,3.715,4.016,4.119,1.137,4.016,2.411,2.665,3.624,3.723,4.446,4.404,4.363,4.400,3.427,4.066,4.411,4.521,0.000,4.396,3.743,4.252,4.799,4.271,4.271,4.328,3.889,3.899,4.478,4.310,4.333,4.349,3.573,3.940,4.470,4.259,4.193,4.211,4.031,3.544,4.267,3.871,4.407,4.357,2.025,3.632,4.096,3.920,3.064,2.634,3.924,1.524,4.111,3.191,2.394,2.536,2.507,0.000
G_Int_tcut=8.024,7.859,16.729,6.382,6.366,7.598,6.842,7.381,14.983,8.179,7.700,5.002,7.074,7.483,14.662,6.853,6.017,6.161,6.828,9.042,15.656,7.383,5.485,5.107,6.783,8.831,13.994,7.015,7.013,6.221,9.417,5.872,14.538,7.329,7.705,8.267,17.823,11.262,11.589,7.064,8.646,8.328,35.073,6.013,14.487,12.122,8.082,7.956,7.068,6.320,6.763,6.000,8.636,8.132,5.228,6.907,0.000,6.974,7.766,6.616,5.141,7.656,6.329,7.220,6.939,7.805,6.751,6.246,7.767,7.437,7.617,7.683,6.898,6.422,7.667,6.355,7.759,7.820,7.666,6.922,5.277,6.034,17.697,9.007,6.741,6.579,9.384,13.306,7.734,28.800,7.037,8.633,13.764,15.469,13.657,0.000
Sum_Del_12=0.000,0.437,0.340,0.503,0.296,0.077,0.264,0.148,0.473,0.071,0.267,0.329,0.004,0.190,0.584,0.169,0.382,0.490,0.452,0.129,0.595,0.144,0.585,0.609,0.344,0.060,0.709,0.202,0.048,0.457,0.015,0.477,0.636,0.009,0.050,0.023,0.125,0.310,0.357,0.398,0.138,0.144,0.631,0.530,0.262,0.120,0.044,0.268,0.059,0.347,0.277,0.440,0.069,0.128,0.577,0.123,0.715,0.099,0.092,0.081,0.475,0.050,0.428,0.004,0.259,0.524,0.101,0.451,0.266,0.105,0.333,0.190,0.038,0.447,0.011,0.454,0.233,0.281,0.057,0.239,0.589,0.449,0.184,0.016,0.484,0.399,0.364,0.029,0.287,0.510,0.410,0.423,0.442,0.251,0.207,0.426
Sum_Del_20=0.000,2.248,3.131,1.964,1.638,0.364,0.785,0.454,3.334,0.101,0.748,2.377,0.240,0.726,3.645,0.153,1.658,1.417,1.775,0.516,3.820,0.056,2.422,2.344,1.288,0.956,4.110,0.106,0.071,1.631,1.062,1.577,3.905,0.049,0.346,0.213,2.255,2.588,0.911,1.558,0.453,0.958,4.063,2.621,2.669,1.948,0.302,0.402,0.866,0.790,0.336,1.563,1.190,0.248,2.511,1.226,4.352,0.192,0.360,0.001,1.239,0.791,1.438,0.174,1.256,0.853,0.561,1.389,1.678,0.615,1.664,0.893,0.753,1.240,0.587,1.768,1.086,1.566,0.737,1.032,2.225,1.584,2.829,0.734,1.525,1.316,2.184,1.876,0.546,3.745,1.142,2.133,2.940,1.712,2.436,3.816
Sum_Del_24=0.000,3.278,5.294,2.348,1.720,0.953,0.644,0.549,5.539,0.151,0.541,2.351,1.134,0.908,5.989,0.709,1.305,0.895,1.734,1.318,6.313,0.714,2.338,1.918,1.504,1.935,6.715,0.963,0.077,1.264,2.153,0.837,6.400,0.104,1.012,0.570,4.336,4.432,2.287,2.188,0.764,1.517,6.770,3.069,4.691,3.662,0.807,0.139,2.070,0.018,0.482,1.330,2.105,0.116,2.424,2.833,7.204,1.191,0.687,0.746,0.091,1.634,0.997,0.896,1.587,0.794,1.888,0.801,2.770,1.488,2.419,1.048,2.000,0.761,1.282,1.816,1.185,2.388,1.474,1.183,1.791,1.288,5.058,1.351,1.418,1.489,3.636,3.661,0.642,6.304,0.933,3.404,4.984,3.581,4.345,6.479
Sum_12=0.927,0.490,0.587,0.424,0.631,1.004,0.663,0.779,0.454,0.856,0.660,0.598,0.931,0.737,0.343,0.758,0.545,0.437,0.475,1.056,0.332,0.782,0.342,0.317,0.583,0.867,0.218,0.725,0.879,0.470,0.912,0.450,0.291,0.917,0.877,0.904,1.052,0.617,1.284,0.529,1.064,1.071,0.296,0.396,0.664,0.807,0.971,1.195,0.986,0.580,0.650,0.487,0.858,0.799,0.350,1.050,0.212,0.828,1.019,0.845,0.451,0.977,0.499,0.923,0.668,1.451,0.826,0.476,1.192,1.032,0.593,0.737,0.965,0.480,0.938,0.473,0.693,0.646,0.984,0.688,0.338,0.478,0.743,0.943,0.443,0.528,0.562,0.956,1.214,0.417,0.517,0.504,0.485,1.178,0.720,0.501
Sum_20=4.698,2.451,1.567,2.734,3.060,5.063,3.914,4.245,1.364,4.597,3.951,2.321,4.939,3.973,1.054,4.546,3.041,3.282,2.923,4.182,0.878,4.754,2.277,2.355,3.410,3.742,0.589,4.805,4.627,3.067,3.637,3.122,0.793,4.649,5.044,4.911,2.443,2.110,3.787,3.140,5.152,5.656,0.635,2.078,2.030,2.750,4.397,5.101,5.564,3.909,4.362,3.135,3.509,4.450,2.188,5.924,0.346,4.891,4.338,4.700,3.460,5.489,3.261,4.873,3.442,5.551,5.260,3.309,6.376,5.314,3.034,3.805,5.452,3.459,5.285,2.930,3.613,3.133,5.435,3.666,2.474,3.114,1.869,3.964,3.173,3.382,2.514,2.823,5.245,0.954,3.556,2.565,1.758,2.986,2.262,0.882
Sum_24=7.631,4.352,2.337,5.282,5.910,8.583,6.986,7.082,2.091,7.782,7.090,5.280,8.765,6.722,1.641,8.339,6.325,6.735,5.896,6.312,1.318,8.344,5.292,5.713,6.127,5.695,0.916,8.594,7.708,6.366,5.478,6.794,1.230,7.527,8.643,8.201,3.294,3.199,5.343,5.443,8.395,9.148,0.860,4.561,2.939,3.969,6.823,7.769,9.701,7.648,8.113,6.301,5.525,7.514,5.207,10.464,0.427,8.822,6.944,8.376,7.722,9.265,6.634,8.526,6.043,8.424,9.518,6.830,10.401,9.118,5.211,6.582,9.630,6.869,8.913,5.814,6.445,5.242,9.104,6.447,5.840,6.343,2.572,6.279,6.213,6.142,3.995,3.970,8.272,1.326,6.698,4.227,2.646,4.050,3.285,1.151
G_by_Interval=8.024,7.859,16.729,6.382,6.366,7.598,6.842,7.381,14.983,8.179,7.700,5.002,7.074,7.483,14.662,6.853,6.017,6.161,6.828,9.042,15.656,7.383,5.485,5.107,6.783,8.831,13.994,7.015,7.013,6.221,9.417,5.872,14.538,7.329,7.705,8.267,17.823,11.262,11.589,7.064,8.646,8.328,35.073,6.013,14.487,12.122,8.082,7.956,7.068,6.320,6.763,6.000,8.636,8.132,5.228,6.907,0.000,6.974,7.766,6.616,5.141,7.656,6.329,7.220,6.939,7.805,6.751,6.246,7.767,7.437,7.617,7.683,6.898,6.422,7.667,6.355,7.759,7.820,7.666,6.922,5.277,6.034,17.697,9.007,6.741,6.579,9.384,13.306,7.734,28.800,7.037,8.633,13.764,15.469,13.657,0.000
Avg_G_t8=6.837,7.996,11.724,7.134,6.716,6.542,6.866,7.269,12.217,6.826,6.764,6.241,6.328,7.295,12.979,6.257,6.324,6.329,6.707,8.116,14.294,6.508,6.346,6.142,7.084,8.035,15.843,6.341,6.879,6.371,8.486,6.161,13.888,7.125,6.532,6.740,11.718,9.883,9.026,7.375,6.817,6.642,23.347,6.819,11.357,9.985,7.554,7.356,6.161,6.220,6.279,6.228,7.984,6.737,6.210,6.057,0.000,6.222,7.294,6.131,5.705,6.414,6.408,6.326,7.044,7.025,6.115,6.355,6.320,6.296,7.668,6.788,6.129,6.429,6.467,6.503,6.792,7.725,6.417,7.076,6.213,6.283,11.904,7.543,6.689,6.985,8.936,10.397,6.973,17.282,6.663,8.569,11.441,10.803,10.928,0.000
G_int_t8=8.024,7.859,16.729,6.382,6.366,7.598,6.842,7.381,14.983,8.179,7.700,5.002,7.074,7.483,14.662,6.853,6.017,6.161,6.828,9.042,15.656,7.383,5.485,5.107,6.783,8.831,13.994,7.015,7.013,6.221,9.417,5.872,14.538,7.329,7.705,8.267,17.823,11.262,11.589,7.064,8.646,8.328,35.073,6.013,14.487,12.122,8.082,7.956,7.068,6.320,6.763,6.000,8.636,8.132,5.228,6.907,0.000,6.974,7.766,6.616,5.141,7.656,6.329,7.220,6.939,7.805,6.751,6.246,7.767,7.437,7.617,7.683,6.898,6.422,7.667,6.355,7.759,7.820,7.666,6.922,5.277,6.034,17.697,9.007,6.741,6.579,9.384,13.306,7.734,28.800,7.037,8.633,13.764,15.469,13.657,0.000
Avg_G_t12=6.837,7.996,11.724,7.134,6.716,6.542,6.866,7.269,12.217,6.826,6.764,6.241,6.328,7.295,12.979,6.257,6.324,6.329,6.707,8.116,14.294,6.508,6.346,6.142,7.084,8.035,15.843,6.341,6.879,6.371,8.486,6.161,13.888,7.125,6.532,6.740,11.718,9.883,9.026,7.375,6.817,6.642,23.347,6.819,11.357,9.985,7.554,7.356,6.161,6.220,6.279,6.228,7.984,6.737,6.210,6.057,0.000,6.222,7.294,6.131,5.705,6.414,6.408,6.326,7.044,7.025,6.115,6.355,6.320,6.296,7.668,6.788,6.129,6.429,6.467,6.503,6.792,7.725,6.417,7.076,6.213,6.283,11.904,7.543,6.689,6.985,8.936,10.397,6.973,17.282,6.663,8.569,11.441,10.803,10.928,0.000
G_int_t12=8.024,7.859,16.729,6.382,6.366,7.598,6.842,7.381,14.983,8.179,7.700,5.002,7.074,7.483,14.662,6.853,6.017,6.161,6.828,9.042,15.656,7.383,5.485,5.107,6.783,8.831,13.994,7.015,7.013,6.221,9.417,5.872,14.538,7.329,7.705,8.267,17.823,11.262,11.589,7.064,8.646,8.328,35.073,6.013,14.487,12.122,8.082,7.956,7.068,6.320,6.763,6.000,8.636,8.132,5.228,6.907,0.000,6.974,7.766,6.616,5.141,7.656,6.329,7.220,6.939,7.805,6.751,6.246,7.767,7.437,7.617,7.683,6.898,6.422,7.667,6.355,7.759,7.820,7.666,6.922,5.277,6.034,17.697,9.007,6.741,6.579,9.384,13.306,7.734,28.800,7.037,8.633,13.764,15.469,13.657,0.000
Avg_G_inflex=5.874,6.395,1.253,6.253,6.191,0.000,5.903,5.198,10.177,5.191,5.252,4.135,4.940,5.277,11.896,4.981,5.995,5.490,5.748,5.019,14.286,4.832,6.067,5.838,6.289,5.096,7.397,4.802,4.914,5.601,5.122,5.513,14.106,4.926,4.986,4.808,7.569,7.410,4.813,6.201,4.736,4.441,5.270,6.548,6.383,5.579,4.684,4.633,4.613,5.302,5.044,6.196,5.382,5.018,5.992,4.498,0.000,4.852,4.942,3.728,5.185,4.608,5.824,5.129,6.190,4.657,4.679,5.845,4.305,4.651,5.903,5.706,4.650,5.620,4.551,5.880,5.421,6.051,4.548,5.582,5.655,5.922,6.252,4.067,5.746,5.730,6.399,6.463,4.727,14.261,5.449,6.266,7.403,4.865,7.043,0.000
G_int_inflex=7.937,4.906,1.253,4.393,6.677,0.000,4.954,4.069,13.216,4.088,4.368,13.225,3.840,4.475,14.697,4.290,5.115,4.009,4.510,3.721,18.671,4.121,4.216,3.697,5.685,4.111,7.397,3.761,3.592,4.250,4.243,4.083,13.802,3.749,3.923,4.041,11.378,7.148,4.222,3.415,4.140,3.683,5.270,4.415,4.433,4.616,3.769,3.341,4.063,4.143,3.765,5.921,4.660,4.023,3.951,3.917,0.000,3.984,4.167,1.216,3.850,3.892,4.412,4.553,5.735,4.194,3.912,4.236,3.411,4.049,4.576,7.082,3.793,4.145,3.742,4.756,4.448,4.359,3.639,4.046,4.108,4.078,7.180,4.067,3.782,4.247,5.230,7.061,4.027,25.325,4.070,4.620,6.135,5.323,7.243,0.000
G_by_Interval_g4=8.024,7.859,16.729,6.382,7.345,7.337,6.842,7.381,14.983,7.018,6.592,6.080,6.446,7.483,14.662,6.166,5.785,5.598,5.967,9.042,15.656,6.512,5.215,4.800,6.783,8.831,13.994,6.065,7.013,5.458,9.417,5.364,14.538,7.329,6.501,6.781,17.823,11.262,11.589,7.064,7.348,6.830,35.073,5.687,14.487,12.122,8.082,7.956,6.232,5.779,5.811,5.573,8.636,6.539,4.797,6.077,0.000,6.031,7.766,6.534,4.912,6.419,5.844,6.397,6.939,7.805,5.989,5.653,6.440,6.409,7.617,7.683,6.235,5.830,6.494,5.940,6.642,7.820,6.504,6.922,5.045,5.506,17.697,9.007,5.845,6.579,9.384,13.306,7.734,28.800,6.185,8.633,13.764,15.469,13.657,0.000
G_int_t8_g4=8.024,7.859,16.729,6.382,7.345,7.337,6.842,7.381,14.983,7.018,6.592,6.080,6.446,7.483,14.662,6.166,5.785,5.598,5.967,9.042,15.656,6.512,5.215,4.800,6.783,8.831,13.994,6.065,7.013,5.458,9.417,5.364,14.538,7.329,6.501,6.781,17.823,11.262,11.589,7.064,7.348,6.830,35.073,5.687,14.487,12.122,8.082,7.956,6.232,5.779,5.811,5.573,8.636,6.539,4.797,6.077,0.000,6.031,7.766,6.534,4.912,6.419,5.844,6.397,6.939,7.805,5.989,5.653,6.440,6.409,7.617,7.683,6.235,5.830,6.494,5.940,6.642,7.820,6.504,6.922,5.045,5.506,17.697,9.007,5.845,6.579,9.384,13.306,7.734,28.800,6.185,8.633,13.764,15.469,13.657,0.000
G_int_t12_g4=8.024,7.859,16.729,6.382,7.345,7.337,6.842,7.381,14.983,7.018,6.592,6.080,6.446,7.483,14.662,6.166,5.785,5.598,5.967,9.042,15.656,6.512,5.215,4.800,6.783,8.831,13.994,6.065,7.013,5.458,9.417,5.364,14.538,7.329,6.501,6.781,17.823,11.262,11.589,7.064,7.348,6.830,35.073,5.687,14.487,12.122,8.082,7.956,6.232,5.779,5.811,5.573,8.636,6.539,4.797,6.077,0.000,6.031,7.766,6.534,4.912,6.419,5.844,6.397,6.939,7.805,5.989,5.653,6.440,6.409,7.617,7.683,6.235,5.830,6.494,5.940,6.642,7.820,6.504,6.922,5.045,5.506,17.697,9.007,5.845,6.579,9.384,13.306,7.734,28.800,6.185,8.633,13.764,15.469,13.657,0.000
G_int_inflex_g4=7.937,4.906,1.253,4.393,6.677,0.000,4.954,4.069,13.216,4.088,4.368,13.225,3.840,4.475,14.697,4.290,4.975,4.009,4.510,3.721,18.671,4.121,4.216,3.697,5.685,4.111,7.397,3.761,3.592,4.250,4.243,4.083,13.802,3.749,3.923,4.041,11.378,7.148,4.222,3.415,4.140,3.683,5.270,4.415,4.433,4.616,3.769,3.341,4.063,4.143,3.765,5.426,4.660,4.023,3.951,3.917,0.000,3.984,4.167,1.216,3.850,3.892,4.412,4.553,5.735,4.194,3.912,4.236,3.411,4.049,4.576,7.082,3.793,4.145,3.742,4.756,4.448,4.359,3.639,4.046,4.108,4.078,7.180,4.067,3.782,4.247,5.230,7.061,4.027,25.325,4.070,4.620,6.135,5.323,7.243,0.000
Time_Inflex=11.252,18.592,1.221,16.635,25.198,0.487,12.965,13.943,14.677,12.965,17.613,4.646,16.635,15.411,16.635,16.635,24.954,17.858,21.039,11.252,19.571,16.390,19.815,19.571,25.198,12.965,11.252,16.390,13.943,22.507,12.965,18.837,26.666,12.965,12.965,16.390,18.592,16.635,11.252,12.965,12.965,14.188,5.624,19.571,9.050,11.497,12.965,11.252,16.635,16.635,16.390,27.156,14.188,17.369,21.039,16.390,0.242,16.390,14.188,9.295,20.549,16.390,16.390,18.837,22.507,16.390,16.390,16.390,12.965,16.390,16.390,12.965,16.390,16.390,16.390,22.507,16.390,12.965,12.965,15.411,22.507,16.390,8.071,7.337,16.390,15.411,16.390,16.390,16.390,21.039,16.390,16.390,12.965,8.316,16.390,0.242
OD_Inflex=0.152,0.194,0.113,0.177,0.294,0.098,0.149,0.174,0.118,0.159,0.224,0.103,0.235,0.189,0.114,0.231,0.333,0.213,0.265,0.149,0.110,0.228,0.214,0.224,0.276,0.165,0.091,0.226,0.177,0.303,0.169,0.224,0.126,0.169,0.163,0.227,0.160,0.144,0.158,0.138,0.175,0.211,0.120,0.187,0.132,0.138,0.175,0.156,0.261,0.212,0.217,0.370,0.165,0.239,0.247,0.259,0.087,0.225,0.178,0.110,0.306,0.251,0.174,0.258,0.254,0.230,0.245,0.176,0.205,0.236,0.171,0.159,0.245,0.183,0.238,0.273,0.183,0.136,0.186,0.175,0.307,0.171,0.124,0.116,0.180,0.169,0.151,0.156,0.217,0.123,0.191,0.158,0.125,0.136,0.142,0.161
Time_Saturation=21.528,25.443,25.688,25.443,25.688,25.443,25.688,25.443,20.794,25.443,20.305,25.688,24.709,17.858,0.000,0.000,25.443,0.000,21.528,23.730,0.000,25.443,0.000,0.000,25.688,25.688,0.000,27.400,25.688,25.443,25.688,25.443,20.549,25.443,25.443,24.219,25.688,0.000,21.528,25.688,22.507,26.422,13.454,25.443,16.879,13.454,25.443,25.443,25.443,0.000,25.688,0.000,22.507,25.198,0.000,25.443,0.242,25.688,25.688,24.464,27.400,25.443,25.443,25.688,25.688,22.996,0.000,25.443,17.858,25.443,25.443,26.422,25.198,0.000,25.443,22.996,25.443,21.283,25.198,25.443,25.443,25.443,22.262,25.443,0.000,25.198,0.000,16.635,25.443,21.528,0.000,23.730,25.688,21.283,18.103,0.242
OD_Saturation=0.285,0.226,0.147,0.275,0.300,0.336,0.304,0.277,0.129,0.300,0.267,0.351,0.339,0.230,0.000,0.000,0.338,0.000,0.271,0.225,0.000,0.333,0.000,0.000,0.274,0.222,0.000,0.358,0.290,0.340,0.217,0.364,0.113,0.277,0.328,0.304,0.165,0.000,0.194,0.253,0.292,0.308,0.130,0.284,0.155,0.147,0.254,0.257,0.375,0.000,0.357,0.000,0.220,0.310,0.000,0.394,0.087,0.368,0.267,0.359,0.472,0.343,0.336,0.350,0.272,0.274,0.000,0.343,0.290,0.363,0.236,0.304,0.374,0.000,0.331,0.280,0.296,0.209,0.336,0.274,0.350,0.331,0.146,0.274,0.000,0.277,0.000,0.161,0.286,0.121,0.000,0.194,0.147,0.163,0.147,0.161
Ref_Well_Name=A01,A01,A01,A01,A01,A01,A01,A01,A01,A01,A01,A01,A01,A01,A01,A01,A01,A01,A01,A01,A01,A01,A01,A01,A01,A01,A01,A01,A01,A01,A01,A01,A01,A01,A01,A01,A01,A01,A01,A01,A01,A01,A01,A01,A01,A01,A01,A01,A01,A01,A01,A01,A01,A01,A01,A01,A01,A01,A01,A01,A01,A01,A01,A01,A01,A01,A01,A01,A01,A01,A01,A01,A01,A01,A01,A01,A01,A01,A01,A01,A01,A01,A01,A01,A01,A01,A01,A01,A01,A01,A01,A01,A01,A01,A01,A01
Ratio_Avg_G=1.000,0.855,0.583,0.958,1.018,1.045,0.996,0.941,0.560,1.002,1.011,1.096,1.080,0.937,0.527,1.093,1.081,1.080,1.019,0.842,0.478,1.051,1.078,1.113,0.965,0.851,0.432,1.078,0.994,1.073,0.806,1.110,0.492,0.960,1.047,1.014,0.584,0.692,0.757,0.927,1.003,1.029,0.293,1.003,0.602,0.685,0.905,0.930,1.110,1.099,1.089,1.098,0.856,1.015,1.101,1.129,Inf,1.099,0.937,1.115,1.198,1.066,1.067,1.081,0.971,0.973,1.118,1.076,1.082,1.086,0.892,1.007,1.115,1.064,1.057,1.051,1.007,0.885,1.066,0.966,1.100,1.088,0.574,0.906,1.022,0.979,0.765,0.658,0.981,0.396,1.026,0.798,0.598,0.633,0.626,Inf
Ratio_Fit_G=1.000,0.588,Inf,0.649,0.395,Inf,0.783,0.603,0.344,0.753,0.605,0.573,0.610,0.615,0.334,0.578,0.424,0.707,0.536,0.777,0.344,0.640,0.640,0.756,0.263,0.673,0.629,0.652,0.718,0.498,0.626,0.627,0.193,0.780,0.779,0.588,0.000,0.289,0.492,0.932,0.729,0.665,0.202,0.652,0.725,0.589,0.743,0.848,0.588,0.664,0.653,0.325,0.504,0.488,0.706,0.598,Inf,0.576,0.515,1.517,0.617,0.548,0.675,0.432,0.297,0.322,0.610,0.704,0.717,0.515,0.532,0.900,0.623,0.735,0.586,0.443,0.526,0.841,0.762,0.712,0.611,0.732,0.561,5.460,0.769,0.718,0.442,0.069,0.476,0.138,0.738,0.566,0.737,0.485,0.140,Inf
Ratio_G_Int=1.000,1.021,0.480,1.257,1.260,1.056,1.173,1.087,0.536,0.981,1.042,1.604,1.134,1.072,0.547,1.171,1.334,1.302,1.175,0.887,0.513,1.087,1.463,1.571,1.183,0.909,0.573,1.144,1.144,1.290,0.852,1.366,0.552,1.095,1.041,0.971,0.450,0.712,0.692,1.136,0.928,0.963,0.229,1.335,0.554,0.662,0.993,1.009,1.135,1.270,1.186,1.337,0.929,0.987,1.535,1.162,Inf,1.151,1.033,1.213,1.561,1.048,1.268,1.111,1.156,1.028,1.188,1.285,1.033,1.079,1.053,1.044,1.163,1.249,1.047,1.263,1.034,1.026,1.047,1.159,1.521,1.330,0.453,0.891,1.190,1.220,0.855,0.603,1.038,0.279,1.140,0.929,0.583,0.519,0.588,Inf
Ratio_t0_Fit=1.000,0.734,Inf,0.739,-0.472,Inf,1.112,-4.285,0.867,1.409,1.273,8.684,0.691,1.479,0.585,4.180,0.341,0.782,0.627,1.123,0.497,-6.744,0.591,0.590,0.802,30.721,1.117,-2.215,1.517,0.587,3.066,0.765,-0.170,1.856,1.344,2.751,0.796,0.860,-37.979,0.871,0.941,1.808,-0.712,0.606,1.552,2.382,1.784,1.348,17.804,1.088,3.525,0.561,1.510,1.030,0.555,8.542,Inf,17.436,1.387,0.689,0.749,1.116,0.842,2.216,0.561,-0.662,0.987,0.791,1.984,-2.566,0.488,0.512,1.830,0.789,3.237,0.471,2.118,1.100,1.574,0.982,0.685,0.771,2.715,0.596,0.741,1.767,-27.608,10.551,-5.489,0.475,0.842,1.268,1.168,-15.915,-1.043,Inf
Ratio_t0_G_Int=1.000,-10.110,0.391,-1.585,-3.238,1.035,-46.683,10.786,0.737,0.842,1.206,-0.841,1.416,6.493,1.290,1.752,-3.441,-6.286,9.250,1.463,1.758,1.241,-1.231,-0.991,-3.931,1.753,-1.430,1.573,8.596,-7.095,1.524,-3.569,3.573,5.823,0.930,0.737,0.320,1.196,0.588,-3.957,0.623,0.658,0.343,-1.412,0.606,0.803,2.392,2.046,1.134,10.449,2.164,-4.569,2.048,0.806,-1.056,1.190,-Inf,1.382,2.592,2.221,-1.688,0.862,-13.463,1.181,-11.166,1.504,1.605,-9.749,0.729,0.921,-24.953,1.297,1.330,-158.384,0.908,-7.327,1.173,13.522,0.857,-7.676,-1.108,-4.200,0.390,0.861,21.431,-2.876,3.331,0.597,1.531,0.260,2.970,22.536,0.822,0.386,0.668,-Inf
Ref_Curve_Array=1,1,1,1,1,1,1,1,1,1,1,1,1,1,1,1,1,1,1,1,1,1,1,1,1,1,1,1,1,1,1,1,1,1,1,1,1,1,1,1,1,1,1,1,1,1,1,1,1,1,1,1,1,1,1,1,1,1,1,1,1,1,1,1,1,1,1,1,1,1,1,1,1,1,1,1,1,1,1,1,1,1,1,1,1,1,1,1,1,1,1,1,1,1,1,1
Default_ref=0
Comm_Map=,,,,,
Comm_Consol=,,,,,,,,
Comm_Screen=,,,,,
Analysis_Set=A,A,A,A,A,A,A,A,A,A,A,A,A,A,A,A,A,A,A,A,A,A,A,A,A,A,A,A,A,A,A,A,A,A,A,A,A,A,A,A,A,A,A,A,A,A,A,A,A,A,A,A,A,A,A,A,A,A,A,A,A,A,A,A,A,A,A,A,A,A,A,A,A,A,A,A,A,A,A,A,A,A,A,A,A,A,A,A,A,A,A,A,A,A,A,A
Ref_Type=single_ref,single_ref,single_ref,single_ref,single_ref,single_ref,single_ref,single_ref,single_ref,single_ref,single_ref,single_ref,single_ref,single_ref,single_ref,single_ref,single_ref,single_ref,single_ref,single_ref,single_ref,single_ref,single_ref,single_ref,single_ref,single_ref,single_ref,single_ref,single_ref,single_ref,single_ref,single_ref,single_ref,single_ref,single_ref,single_ref,single_ref,single_ref,single_ref,single_ref,single_ref,single_ref,single_ref,single_ref,single_ref,single_ref,single_ref,single_ref,single_ref,single_ref,single_ref,single_ref,single_ref,single_ref,single_ref,single_ref,single_ref,single_ref,single_ref,single_ref,single_ref,single_ref,single_ref,single_ref,single_ref,single_ref,single_ref,single_ref,single_ref,single_ref,single_ref,single_ref,single_ref,single_ref,single_ref,single_ref,single_ref,single_ref,single_ref,single_ref,single_ref,single_ref,single_ref,single_ref,single_ref,single_ref,single_ref,single_ref,single_ref,single_ref,single_ref,single_ref,single_ref,single_ref,single_ref,single_ref
Wells_In_Use=0,0,0,0,0,0,0,0,0,0,0,0,0,0,0,0,0,0,0,0,0,0,0,0,0,0,0,0,0,0,0,0,0,0,0,0,0,0,0,0,0,0,0,0,0,0,0,0,0,0,0,0,0,0,0,0,0,0,0,0,0,0,0,0,0,0,0,0,0,0,0,0,0,0,0,0,0,0,0,0,0,0,0,0,0,0,0,0,0,0,0,0,0,0,0,0
[Flor:]
[Flor2:]
[Lumin:]
[Data:]
Read=DateTime	RunT[s]	Temp	Well_1	Well_2	Well_3	Well_4	Well_5	Well_6	Well_7	Well_8	Well_9	Well_10	Well_11	Well_12	Well_13	Well_14	Well_15	Well_16	Well_17	Well_18	Well_19	Well_20	Well_21	Well_22	Well_23	Well_24	Well_25	Well_26	Well_27	Well_28	Well_29	Well_30	Well_31	Well_32	Well_33	Well_34	Well_35	Well_36	Well_37	Well_38	Well_39	Well_40	Well_41	Well_42	Well_43	Well_44	Well_45	Well_46	Well_47	Well_48	Well_49	Well_50	Well_51	Well_52	Well_53	Well_54	Well_55	Well_56	Well_57	Well_58	Well_59	Well_60	Well_61	Well_62	Well_63	Well_64	Well_65	Well_66	Well_67	Well_68	Well_69	Well_70	Well_71	Well_72	Well_73	Well_74	Well_75	Well_76	Well_77	Well_78	Well_79	Well_80	Well_81	Well_82	Well_83	Well_84	Well_85	Well_86	Well_87	Well_88	Well_89	Well_90	Well_91	Well_92	Well_93	Well_94	Well_95	Well_96
1=09:44:23	871	298	0.1028	0.0993	0.0901	0.0948	0.0891	0.0962	0.0899	0.0898	0.0932	0.0910	0.0983	0.1034	0.1042	0.0977	0.0906	0.0907	0.0946	0.0910	0.0905	0.0883	0.0868	0.0880	0.0908	0.1111	0.0870	0.0910	0.0878	0.0906	0.0833	0.0862	0.0866	0.0927	0.0865	0.0864	0.0899	0.0937	0.0920	0.0926	0.0888	0.0891	0.0835	0.0881	0.0891	0.0897	0.0896	0.0897	0.0853	0.1068	0.0941	0.0945	0.0845	0.0874	0.0854	0.0862	0.0891	0.0843	0.0867	0.0846	0.0838	0.0844	0.1045	0.0884	0.0880	0.0873	0.0890	0.0895	0.0922	0.0853	0.0857	0.0821	0.1005	0.1580	0.1109	0.0907	0.0985	0.0859	0.0885	0.0889	0.0841	0.0859	0.0871	0.0939	0.0829	0.0985	0.1181	0.0829	0.1111	0.0936	0.0908	0.0867	0.0866	0.0860	0.0923	0.0990	0.0999	0.1612
2=09:59:04	1752	300	0.1163	0.1045	0.0960	0.0981	0.0963	0.0978	0.0945	0.0931	0.0945	0.0949	0.1001	0.1057	0.1014	0.1019	0.0962	0.0970	0.0954	0.0979	0.0965	0.0946	0.0881	0.0941	0.0941	0.1008	0.0933	0.0948	0.0920	0.0935	0.0932	0.0899	0.0907	0.0942	0.0910	0.0892	0.0943	0.1002	0.0948	0.0999	0.0930	0.0931	0.0860	0.0934	0.0904	0.0936	0.0932	0.0955	0.0908	0.1117	0.0928	0.1008	0.0897	0.0917	0.0898	0.0894	0.0928	0.0891	0.0915	0.0879	0.0873	0.0896	0.1085	0.0927	0.0920	0.0922	0.0920	0.0949	0.0945	0.0915	0.0889	0.0880	0.1061	0.1181	0.1157	0.0957	0.1040	0.0890	0.0989	0.0944	0.0876	0.0881	0.0915	0.0979	0.0905	0.1014	0.1192	0.0889	0.1119	0.0944	0.0966	0.0912	0.0911	0.0901	0.0942	0.1036	0.1020	0.1562
3=10:13:44	2633	296	0.1136	0.1004	0.1088	0.0955	0.1059	0.1258	0.0955	0.0934	0.0931	0.0942	0.1001	0.1048	0.0976	0.0997	0.0943	0.0931	0.0940	0.0904	0.0950	0.0918	0.0875	0.0872	0.0946	0.1078	0.0955	0.0938	0.0903	0.0951	0.0902	0.0883	0.0887	0.0963	0.0869	0.0905	0.0901	0.0990	0.0930	0.0982	0.0888	0.0907	0.0868	0.0919	0.0919	0.0901	0.0950	0.0912	0.0886	0.1109	0.0920	0.0959	0.0874	0.0887	0.0908	0.0895	0.0938	0.0871	0.0887	0.0889	0.0855	0.0907	0.1024	0.0891	0.0899	0.0923	0.0926	0.0931	0.0920	0.0886	0.0849	0.0873	0.1043	0.1357	0.1215	0.0962	0.1059	0.0879	0.0913	0.0908	0.0861	0.0891	0.0905	0.0971	0.0895	0.1007	0.1192	0.0858	0.1103	0.0967	0.0922	0.0926	0.0880	0.0895	0.0933	0.1024	0.1000	0.1432
4=10:28:25	3514	298	0.1288	0.1017	0.1041	0.0920	0.1085	0.0971	0.0919	0.0915	0.0918	0.0944	0.0955	0.1048	0.0972	0.0984	0.0914	0.0934	0.0919	0.0949	0.0949	0.0920	0.0876	0.0904	0.0952	0.1412	0.0925	0.0919	0.0900	0.0906	0.0866	0.0872	0.0870	0.0948	0.0860	0.0921	0.0882	0.0998	0.0951	0.1001	0.0886	0.0915	0.0867	0.0906	0.0910	0.0875	0.0932	0.0947	0.0875	0.1186	0.0930	0.0962	0.0860	0.0887	0.0893	0.0889	0.0954	0.0862	0.0909	0.0868	0.0831	0.0872	0.1028	0.0861	0.0889	0.0926	0.0897	0.0927	0.0925	0.0922	0.0836	0.0853	0.1012	0.1252	0.1149	0.0941	0.1038	0.0885	0.0966	0.0888	0.0863	0.0866	0.0888	0.0962	0.0879	0.0995	0.1174	0.0866	0.1077	0.0948	0.0931	0.0919	0.0855	0.0898	0.0914	0.1055	0.0960	0.1324
5=10:43:06	4394	298	0.1185	0.1037	0.1134	0.0923	0.1080	0.0951	0.0918	0.0898	0.0924	0.0917	0.0950	0.1050	0.0954	0.0980	0.0925	0.0941	0.0908	0.0906	0.0926	0.0913	0.0853	0.0885	0.0935	0.1019	0.0920	0.0926	0.0889	0.0935	0.0880	0.0852	0.0881	0.0933	0.0878	0.0893	0.0895	0.0981	0.0902	0.0967	0.0858	0.0880	0.0847	0.0897	0.0897	0.0888	0.0918	0.0922	0.0872	0.1222	0.0890	0.0978	0.0845	0.0872	0.0877	0.0867	0.0925	0.0842	0.0885	0.0868	0.0856	0.0866	0.1046	0.0872	0.0889	0.0889	0.0877	0.0889	0.0912	0.0892	0.0829	0.0855	0.1037	0.1060	0.1119	0.0918	0.1033	0.0885	0.0906	0.0895	0.0839	0.0859	0.0876	0.0939	0.0887	0.0976	0.1172	0.0852	0.1080	0.0923	0.0918	0.0898	0.0851	0.0888	0.0911	0.1043	0.0936	0.1358
6=10:57:47	5275	300	0.1178	0.1045	0.1208	0.0927	0.0876	0.1155	0.0919	0.0906	0.0944	0.0937	0.0998	0.1029	0.0969	0.1002	0.0930	0.0913	0.0902	0.0925	0.0934	0.0925	0.0864	0.0903	0.0947	0.1017	0.0959	0.0930	0.0909	0.0921	0.0880	0.0877	0.0906	0.0941	0.0892	0.0894	0.0926	0.1003	0.0918	0.0981	0.0889	0.0909	0.0864	0.0893	0.0904	0.0883	0.0910	0.0938	0.0883	0.1024	0.0952	0.0992	0.0853	0.0879	0.0895	0.0890	0.0941	0.0877	0.0889	0.0883	0.0854	0.0883	0.1039	0.0854	0.0887	0.0912	0.0906	0.0940	0.0933	0.0900	0.0872	0.0850	0.1038	0.1065	0.1185	0.0953	0.1053	0.0895	0.0907	0.0920	0.0858	0.0889	0.0875	0.0964	0.0894	0.1007	0.1190	0.0891	0.1086	0.0953	0.0936	0.0919	0.0898	0.0886	0.0932	0.1043	0.0973	0.1415
7=11:12:27	6156	296	0.1102	0.1022	0.1017	0.0950	0.0867	0.1091	0.0905	0.0926	0.0917	0.0933	0.0996	0.1016	0.0977	0.0976	0.0934	0.0926	0.0926	0.0908	0.0911	0.0910	0.0881	0.0885	0.0985	0.1053	0.0921	0.0893	0.0881	0.0907	0.0854	0.0868	0.0880	0.0927	0.0851	0.0892	0.0887	0.0977	0.0934	0.0953	0.0887	0.0915	0.0858	0.0898	0.0915	0.0868	0.0929	0.0934	0.0892	0.1150	0.0909	0.0980	0.0843	0.0885	0.0894	0.0899	0.0938	0.0865	0.0878	0.0867	0.0848	0.0859	0.1027	0.0882	0.0882	0.0913	0.0907	0.0906	0.0919	0.0920	0.0846	0.0830	0.1044	0.1162	0.1118	0.0920	0.1031	0.0879	0.0947	0.0895	0.0875	0.0877	0.0906	0.0967	0.0889	0.0994	0.1162	0.0870	0.1074	0.0934	0.0931	0.0933	0.0874	0.0878	0.0922	0.1070	0.0944	0.1526
8=11:27:08	7037	298	0.1097	0.1021	0.0952	0.0937	0.1011	0.1202	0.0952	0.0921	0.0927	0.0917	0.0997	0.1031	0.0950	0.0997	0.0930	0.0921	0.0937	0.0942	0.0896	0.0884	0.0855	0.0869	0.0980	0.0993	0.0938	0.0927	0.0900	0.0903	0.0865	0.0873	0.0886	0.0938	0.0877	0.0909	0.0887	0.0985	0.0933	0.0985	0.0870	0.0891	0.0851	0.0870	0.0901	0.0857	0.0923	0.0915	0.0883	0.1082	0.0906	0.0974	0.0861	0.0881	0.0904	0.0880	0.0926	0.0859	0.0890	0.0870	0.0843	0.0894	0.1010	0.0852	0.0902	0.0917	0.0908	0.0930	0.0939	0.0894	0.0845	0.0824	0.1037	0.1178	0.1217	0.0943	0.1064	0.0872	0.0963	0.0916	0.0874	0.0848	0.0898	0.0971	0.0894	0.0988	0.1183	0.0840	0.1074	0.0951	0.0925	0.0915	0.0855	0.0900	0.0911	0.1054	0.0942	0.1386
9=11:41:49	7917	296	0.1072	0.1029	0.0933	0.0927	0.0932	0.1003	0.0933	0.0912	0.0916	0.0933	0.0989	0.1047	0.0949	0.1004	0.0930	0.0951	0.0924	0.0904	0.0892	0.0925	0.0863	0.0876	0.0949	0.1113	0.0921	0.0928	0.0936	0.0906	0.0864	0.0873	0.0887	0.0962	0.0876	0.0882	0.0889	0.0977	0.0946	0.0988	0.0891	0.0902	0.0844	0.0899	0.0888	0.0855	0.0926	0.0931	0.0871	0.1051	0.0911	0.0988	0.0855	0.0901	0.0930	0.0914	0.0956	0.0849	0.0899	0.0880	0.0878	0.0888	0.1018	0.0853	0.0910	0.0913	0.0902	0.0923	0.0932	0.0912	0.0848	0.0845	0.1039	0.1173	0.1152	0.0938	0.1051	0.0885	0.0940	0.0917	0.0861	0.0877	0.0877	0.0984	0.0890	0.0998	0.1198	0.0858	0.1107	0.0953	0.0909	0.0908	0.0876	0.0885	0.0899	0.1092	0.0969	0.1375
10=11:56:30	8798	300	0.1084	0.1030	0.1034	0.0935	0.0959	0.1126	0.0938	0.0928	0.0931	0.0952	0.1036	0.1105	0.0978	0.1024	0.0938	0.0959	0.0966	0.1048	0.0904	0.0924	0.0892	0.0883	0.0961	0.1015	0.0980	0.0944	0.0909	0.0920	0.0867	0.0875	0.0878	0.0950	0.0871	0.0908	0.0913	0.1008	0.0961	0.1002	0.0906	0.0926	0.0849	0.0915	0.0927	0.0892	0.0946	0.0935	0.0908	0.1148	0.0919	0.0973	0.0857	0.0902	0.0905	0.0894	0.0932	0.0876	0.0905	0.0877	0.0866	0.0903	0.1017	0.0902	0.0901	0.0922	0.0913	0.0951	0.0952	0.0921	0.0857	0.0864	0.1084	0.1174	0.1234	0.0965	0.1061	0.0879	0.0995	0.0930	0.0862	0.0876	0.0900	0.0991	0.0909	0.1010	0.1179	0.0868	0.1111	0.0953	0.0935	0.0927	0.0885	0.0880	0.0924	0.1065	0.0973	0.1444
11=12:11:10	9679	300	0.1075	0.1041	0.0988	0.0946	0.0895	0.1160	0.0981	0.0938	0.0933	0.0943	0.1008	0.1019	0.0996	0.1001	0.0927	0.0948	0.0926	0.1060	0.0870	0.0941	0.0834	0.0891	0.0976	0.1162	0.0930	0.0922	0.0907	0.0938	0.0876	0.0855	0.0888	0.0970	0.0890	0.0922	0.0896	0.0987	0.0920	0.0999	0.0882	0.0900	0.0860	0.0913	0.0898	0.0887	0.0922	0.0933	0.0887	0.1071	0.0914	0.0977	0.0865	0.0875	0.0897	0.0879	0.0942	0.0861	0.0916	0.0893	0.0856	0.0879	0.1026	0.0879	0.0894	0.0924	0.0914	0.0942	0.0942	0.0920	0.0831	0.0838	0.1066	0.1115	0.1181	0.0960	0.1057	0.0878	0.0956	0.0921	0.0870	0.0868	0.0906	0.0979	0.0913	0.0999	0.1194	0.0858	0.1089	0.0951	0.0957	0.0931	0.0874	0.0906	0.0918	0.1085	0.0947	0.1387
12=12:25:51	10560	301	0.1071	0.1033	0.0929	0.0919	0.0862	0.0982	0.0921	0.0900	0.0939	0.0929	0.1007	0.1010	0.1004	0.0984	0.0940	0.0956	0.0930	0.1000	0.0875	0.0959	0.0853	0.0895	0.0958	0.0972	0.0937	0.0935	0.0896	0.0917	0.0868	0.0866	0.0888	0.0958	0.0854	0.0884	0.0897	0.0992	0.0910	0.1024	0.0891	0.0908	0.0840	0.0903	0.0900	0.0874	0.0937	0.0928	0.0868	0.1064	0.0926	0.0979	0.0842	0.0867	0.0894	0.0893	0.0950	0.0847	0.0903	0.0853	0.0865	0.0879	0.1050	0.0866	0.0901	0.0936	0.0920	0.0931	0.0942	0.0921	0.0842	0.0848	0.1052	0.1053	0.1219	0.0936	0.1094	0.0886	0.0915	0.0919	0.0857	0.0866	0.0892	0.0981	0.0916	0.1003	0.1198	0.0848	0.1107	0.0961	0.0957	0.0934	0.0871	0.0866	0.0918	0.1087	0.0948	0.1384
13=12:40:32	11440	301	0.1070	0.1058	0.0952	0.0969	0.0926	0.1119	0.0961	0.0949	0.0974	0.0923	0.1044	0.1023	0.0988	0.1051	0.0958	0.0991	0.0959	0.1100	0.0910	0.0971	0.0851	0.0930	0.0977	0.1099	0.0918	0.0947	0.0907	0.0930	0.0931	0.0886	0.0900	0.0972	0.0877	0.0914	0.0939	0.1011	0.0945	0.1020	0.0918	0.0937	0.0867	0.0914	0.0947	0.0897	0.0946	0.0967	0.0897	0.1079	0.0932	0.1017	0.0877	0.0919	0.0887	0.0903	0.0947	0.0855	0.0929	0.0874	0.0875	0.0887	0.1076	0.0894	0.0916	0.0945	0.0928	0.0944	0.0962	0.0901	0.0890	0.0883	0.1110	0.1105	0.1189	0.0958	0.1052	0.0879	0.0950	0.0933	0.0846	0.0878	0.0924	0.0999	0.0943	0.1030	0.1207	0.0876	0.1116	0.0973	0.0958	0.0941	0.0901	0.0911	0.0940	0.1098	0.0985	0.1442
14=12:55:13	12321	300	0.1085	0.1038	0.0957	0.0954	0.0952	0.1074	0.0954	0.0955	0.0946	0.0946	0.1035	0.1040	0.0973	0.1034	0.0949	0.0949	0.0952	0.0957	0.0886	0.0954	0.0884	0.0903	0.0991	0.1135	0.0984	0.0981	0.0915	0.0952	0.0880	0.0871	0.0894	0.0992	0.0892	0.0957	0.0930	0.1019	0.0948	0.1002	0.0889	0.0932	0.0857	0.0884	0.0931	0.0896	0.0975	0.0943	0.0907	0.1166	0.0953	0.0998	0.0874	0.0922	0.0942	0.0896	0.0964	0.0879	0.0920	0.0888	0.0866	0.0898	0.1076	0.0880	0.0914	0.0953	0.0939	0.0954	0.0961	0.0919	0.0856	0.0853	0.1070	0.1280	0.1238	0.0965	0.1085	0.0897	0.1023	0.0938	0.0880	0.0891	0.0917	0.1002	0.0946	0.1036	0.1224	0.0861	0.1128	0.0985	0.0967	0.0965	0.0891	0.0921	0.0926	0.1109	0.0966	0.1348
15=13:09:54	13202	301	0.1122	0.1084	0.0974	0.0929	0.0963	0.1039	0.1004	0.0945	0.0988	0.0951	0.1048	0.1046	0.0999	0.1058	0.0947	0.1002	0.0946	0.1077	0.0916	0.1011	0.0872	0.0949	0.0992	0.1048	0.0987	0.0958	0.0921	0.0983	0.0895	0.0871	0.0910	0.0988	0.0930	0.0950	0.0938	0.1011	0.1012	0.1045	0.0909	0.0952	0.0893	0.0917	0.0951	0.0916	0.0973	0.1012	0.0898	0.1043	0.0980	0.1021	0.0882	0.0903	0.0943	0.0927	0.0973	0.0873	0.0933	0.0876	0.0890	0.0908	0.1059	0.0885	0.0940	0.0957	0.0948	0.0980	0.0976	0.0943	0.0854	0.0858	0.1112	0.1060	0.1251	0.0994	0.1135	0.0909	0.0967	0.0963	0.0893	0.0908	0.0951	0.1024	0.0934	0.1049	0.1271	0.0880	0.1143	0.0981	0.0987	0.0972	0.0925	0.0899	0.0958	0.1132	0.0990	0.1313
16=13:24:34	14083	301	0.1096	0.1078	0.0986	0.0978	0.0863	0.1109	0.0987	0.0953	0.0987	0.0974	0.1042	0.1065	0.1032	0.1057	0.0994	0.0992	0.0955	0.0963	0.0910	0.0993	0.0867	0.0956	0.1003	0.1036	0.0972	0.0968	0.0923	0.0974	0.0956	0.0914	0.0925	0.1009	0.0912	0.0971	0.0942	0.1045	0.0944	0.1042	0.0916	0.0972	0.0880	0.0893	0.0955	0.0916	0.0974	0.0991	0.0925	0.1114	0.0953	0.1030	0.0899	0.0922	0.0931	0.0924	0.0999	0.0911	0.0959	0.0904	0.0886	0.0920	0.1110	0.0902	0.0926	0.0960	0.0940	0.1002	0.0989	0.0956	0.0871	0.0901	0.1090	0.1079	0.1304	0.0974	0.1127	0.0928	0.1028	0.0979	0.0914	0.0907	0.0936	0.1043	0.0972	0.1045	0.1242	0.0912	0.1160	0.1011	0.1007	0.0979	0.0919	0.0936	0.0958	0.1148	0.1004	0.1394
17=13:39:15	14964	300	0.1099	0.1070	0.0991	0.0965	0.0936	0.1034	0.1008	0.0939	0.0979	0.0960	0.1073	0.1060	0.1016	0.1074	0.0984	0.1033	0.0969	0.0960	0.0901	0.1013	0.0879	0.0970	0.1001	0.1025	0.0981	0.0983	0.0940	0.0984	0.0916	0.0899	0.0929	0.1022	0.0918	0.0935	0.0967	0.1049	0.0957	0.1068	0.0936	0.0975	0.0879	0.0946	0.0973	0.0918	0.0997	0.1023	0.0918	0.1075	0.0965	0.1034	0.0889	0.0945	0.0940	0.0919	0.0994	0.0894	0.0971	0.0913	0.0910	0.0922	0.1099	0.0911	0.0950	0.0973	0.0958	0.0979	0.0998	0.0952	0.0869	0.0912	0.1110	0.1052	0.1270	0.1001	0.1120	0.0935	0.1005	0.0993	0.0892	0.0912	0.0944	0.1038	0.0965	0.1063	0.1230	0.0905	0.1158	0.1004	0.1010	0.0977	0.0937	0.0920	0.0947	0.1138	0.0990	0.1406
18=13:53:56	15844	301	0.1126	0.1045	0.0977	0.0948	0.1132	0.1116	0.0973	0.0949	0.0966	0.0955	0.1059	0.1057	0.1017	0.1028	0.0966	0.0995	0.1000	0.1102	0.0880	0.0970	0.0867	0.0934	0.1039	0.1018	0.0968	0.0954	0.0932	0.0976	0.0883	0.0889	0.0891	0.0995	0.0890	0.0919	0.0943	0.1037	0.0937	0.1047	0.0925	0.0945	0.0867	0.0921	0.0962	0.0896	0.1001	0.0979	0.0914	0.1079	0.0932	0.1052	0.0867	0.0900	0.0921	0.0929	0.0970	0.0893	0.0929	0.0905	0.0895	0.0938	0.1048	0.0895	0.0919	0.0956	0.0956	0.0969	0.0987	0.0940	0.0865	0.0858	0.1095	0.1120	0.1267	0.0956	0.1141	0.0928	0.0959	0.0970	0.0897	0.0899	0.0927	0.1052	0.0957	0.1039	0.1205	0.0868	0.1162	0.0988	0.0978	0.0961	0.0911	0.0912	0.0935	0.1140	0.0985	0.1343
19=14:08:37	16725	300	0.1070	0.1061	0.0950	0.0968	0.0910	0.1056	0.0988	0.0937	0.0969	0.0964	0.1050	0.1044	0.0994	0.1042	0.0948	0.0984	0.0964	0.1027	0.0863	0.0959	0.0845	0.0908	0.0995	0.1049	0.0979	0.0956	0.0930	0.0980	0.0881	0.0895	0.0903	0.1004	0.0901	0.0953	0.0942	0.1063	0.0955	0.1026	0.0912	0.0938	0.0861	0.0904	0.0944	0.0865	0.0990	0.0977	0.0896	0.1096	0.0947	0.1005	0.0857	0.0920	0.0936	0.0931	0.0979	0.0894	0.0953	0.0883	0.0907	0.0926	0.1084	0.0890	0.0928	0.0948	0.0935	0.0970	0.0980	0.0922	0.0848	0.0859	0.1123	0.1092	0.1304	0.0963	0.1139	0.0906	0.0990	0.0977	0.0893	0.0898	0.0925	0.1044	0.0961	0.1044	0.1238	0.0892	0.1133	0.1001	0.0999	0.0971	0.0900	0.0913	0.0927	0.1176	0.1007	0.1358
20=14:23:17	17606	301	0.1098	0.1112	0.1022	0.0998	0.1025	0.1155	0.1010	0.1000	0.0997	0.0983	0.1064	0.1121	0.1072	0.1135	0.1021	0.1005	0.0997	0.1425	0.0973	0.1003	0.0879	0.0966	0.1046	0.1039	0.1025	0.1004	0.0947	0.1023	0.0921	0.0932	0.0913	0.1029	0.0926	0.0993	0.0988	0.1097	0.0967	0.1065	0.0961	0.0998	0.0930	0.0917	0.0974	0.0917	0.1017	0.1005	0.0950	0.1167	0.0996	0.1084	0.0885	0.0963	0.0958	0.0942	0.1021	0.0929	0.0968	0.0945	0.0913	0.0949	0.1121	0.0945	0.0955	0.0969	0.0982	0.1008	0.1042	0.0946	0.0900	0.0912	0.1148	0.1143	0.1338	0.1015	0.1206	0.0950	0.1080	0.1017	0.0910	0.0932	0.0955	0.1096	0.0967	0.1077	0.1257	0.0917	0.1168	0.1015	0.1026	0.0994	0.0923	0.0948	0.0958	0.1177	0.1025	0.1399
21=14:37:58	18487	300	0.1104	0.1077	0.0985	0.0992	0.0863	0.1120	0.1021	0.0998	0.1001	0.0976	0.1055	0.1078	0.1058	0.1069	0.1000	0.1015	0.0978	0.1316	0.0914	0.0991	0.0873	0.0966	0.1006	0.0995	0.0965	0.1004	0.0918	0.1002	0.0916	0.0894	0.0920	0.1031	0.0927	0.0977	0.0975	0.1092	0.0946	0.1062	0.0919	0.0979	0.0865	0.0910	0.0978	0.0930	0.1013	0.1031	0.0931	0.1094	0.0958	0.1048	0.0896	0.0936	0.0951	0.0920	0.1007	0.0909	0.0990	0.0915	0.0907	0.0943	0.1133	0.0912	0.0951	0.0979	0.0975	0.1002	0.0998	0.0967	0.0872	0.0887	0.1124	0.1093	0.1294	0.1000	0.1158	0.0898	0.1076	0.1006	0.0899	0.0928	0.0932	0.1073	0.0992	0.1063	0.1199	0.0900	0.1169	0.0993	0.1016	0.0989	0.0921	0.0912	0.0967	0.1200	0.1050	0.1424
22=14:52:39	19367	301	0.1070	0.1040	0.0960	0.0967	0.0935	0.1035	0.0999	0.0963	0.0966	0.0954	0.1028	0.1069	0.0996	0.1092	0.0965	0.0983	0.0955	0.0956	0.0853	0.1007	0.0840	0.0940	0.0987	0.0995	0.0984	0.0974	0.0927	0.0966	0.0894	0.0885	0.0896	0.1013	0.0894	0.0966	0.0959	0.1075	0.0932	0.1044	0.0894	0.0954	0.0870	0.0879	0.0951	0.0893	0.0982	0.0971	0.0910	0.1115	0.0961	0.1029	0.0876	0.0926	0.0959	0.0912	0.0988	0.0882	0.0968	0.0902	0.0879	0.0897	0.1071	0.0916	0.0919	0.0968	0.0974	0.0967	0.0992	0.0920	0.0855	0.0868	0.1118	0.1104	0.1297	0.0974	0.1135	0.0891	0.1002	0.0996	0.0886	0.0905	0.0925	0.1047	0.0981	0.1044	0.1167	0.0874	0.1159	0.0994	0.0986	0.0982	0.0894	0.0922	0.0934	0.1171	0.1014	0.1411
23=15:07:20	20248	301	0.1070	0.1073	0.0991	0.0961	0.0834	0.1036	0.1022	0.0981	0.0955	0.0964	0.1045	0.1085	0.0985	0.1089	0.0971	0.1003	0.0971	0.0958	0.0850	0.0989	0.0852	0.0927	0.1014	0.1299	0.0970	0.0984	0.0943	0.1009	0.0957	0.0907	0.0899	0.1027	0.0890	0.0981	0.0936	0.1105	0.0937	0.1020	0.0903	0.0962	0.0844	0.0890	0.0945	0.0898	0.1005	0.1009	0.0912	0.1090	0.0915	0.1026	0.0873	0.0921	0.0967	0.0956	0.1023	0.0887	0.0967	0.0890	0.0909	0.0913	0.1077	0.0887	0.0909	0.0975	0.0971	0.0993	0.0997	0.0948	0.0847	0.0866	0.1100	0.1100	0.1260	0.0987	0.1193	0.0902	0.0982	0.0970	0.0897	0.0884	0.0954	0.1062	0.0985	0.1036	0.1201	0.0879	0.1142	0.1013	0.0987	0.0983	0.0884	0.0919	0.0919	0.1182	0.1007	0.1331
24=15:22:00	21129	300	0.1158	0.1077	0.1016	0.0994	0.0868	0.1074	0.1044	0.0997	0.1018	0.0984	0.1076	0.1117	0.1034	0.1081	0.0973	0.1047	0.1013	0.1182	0.0884	0.1030	0.0836	0.0979	0.1016	0.1093	0.1014	0.0994	0.0944	0.1015	0.0957	0.0924	0.0948	0.1044	0.0929	0.0993	0.0974	0.1135	0.0978	0.1087	0.0929	0.0995	0.0872	0.0941	0.0961	0.0923	0.1026	0.1053	0.0930	0.1144	0.0949	0.1085	0.0874	0.0950	0.1003	0.0953	0.1058	0.0935	0.0996	0.0908	0.0946	0.0936	0.1133	0.0917	0.0935	0.1023	0.0970	0.1025	0.1037	0.0980	0.0844	0.0895	0.1155	0.1141	0.1353	0.1014	0.1200	0.0958	0.1074	0.1029	0.0917	0.0910	0.0950	0.1115	0.0998	0.1047	0.1257	0.0885	0.1183	0.1045	0.1037	0.1028	0.0919	0.0938	0.0947	0.1242	0.1045	0.1399
25=15:36:41	22010	300	0.1142	0.1064	0.0992	0.0968	0.1029	0.1060	0.1035	0.0981	0.0984	0.0975	0.1052	0.1078	0.1047	0.1058	0.0985	0.1038	0.1002	0.1048	0.0891	0.1013	0.0840	0.0958	0.1060	0.1087	0.1016	0.1001	0.0934	0.1003	0.0914	0.0928	0.0918	0.1054	0.0894	0.0990	0.0951	0.1147	0.0983	0.1069	0.0932	0.0983	0.0879	0.0904	0.0982	0.0884	0.1052	0.1028	0.0935	0.1129	0.0971	0.1051	0.0901	0.0942	0.0975	0.0953	0.1017	0.0900	0.0981	0.0919	0.0917	0.0943	0.1111	0.0905	0.0947	0.0989	0.0984	0.1020	0.1022	0.0970	0.0853	0.0880	0.1138	0.1287	0.1355	0.1021	0.1195	0.0951	0.1030	0.1021	0.0898	0.0925	0.0962	0.1114	0.0998	0.1047	0.1252	0.0896	0.1177	0.1029	0.1038	0.1034	0.0914	0.0951	0.0954	0.1205	0.1027	0.1365
26=15:51:22	22890	301	0.1172	0.1096	0.1003	0.0995	0.0865	0.1083	0.1066	0.1001	0.1034	0.0980	0.1103	0.1131	0.1123	0.1103	0.0989	0.1053	0.1002	0.1107	0.0922	0.1051	0.0850	0.0984	0.1100	0.1024	0.1051	0.1004	0.0956	0.1046	0.0948	0.0924	0.0928	0.1061	0.0935	0.1026	0.1019	0.1164	0.0995	0.1093	0.0925	0.1022	0.0896	0.0915	0.1017	0.0936	0.1087	0.1079	0.0939	0.1080	0.0976	0.1103	0.0893	0.0986	0.0985	0.0931	0.1049	0.0923	0.1015	0.0927	0.0944	0.0950	0.1159	0.0932	0.0968	0.0993	0.0995	0.1009	0.1086	0.0984	0.0899	0.0894	0.1189	0.1155	0.1416	0.1023	0.1241	0.0953	0.1017	0.1045	0.0913	0.0938	0.0940	0.1121	0.1025	0.1070	0.1203	0.0909	0.1190	0.1073	0.1053	0.1035	0.0921	0.0934	0.0989	0.1226	0.1056	0.1464
27=16:06:03	23771	301	0.1200	0.1091	0.0989	0.1000	0.0934	0.1090	0.1059	0.0989	0.1020	0.0985	0.1092	0.1119	0.1136	0.1089	0.1011	0.1038	0.1026	0.0965	0.0868	0.1041	0.0866	0.1016	0.1103	0.1050	0.1045	0.1018	0.0935	0.1025	0.0934	0.0936	0.0923	0.1070	0.0929	0.1004	0.1010	0.1172	0.0968	0.1094	0.0940	0.1016	0.0911	0.0897	0.1023	0.0937	0.1087	0.1062	0.0966	0.1097	0.0978	0.1104	0.0907	0.0975	0.0993	0.0916	0.1057	0.0932	0.1013	0.0925	0.0919	0.0938	0.1158	0.0910	0.0941	0.1029	0.1017	0.1033	0.1090	0.0978	0.0900	0.0919	0.1165	0.1076	0.1334	0.1007	0.1224	0.0945	0.1065	0.1059	0.0909	0.0933	0.0954	0.1118	0.1031	0.1086	0.1218	0.0919	0.1186	0.1069	0.1074	0.1032	0.0927	0.0942	0.0992	0.1236	0.1067	0.1391
28=16:20:43	24652	301	0.1180	0.1114	0.0997	0.1001	0.0867	0.1121	0.1081	0.1008	0.1042	0.1001	0.1137	0.1161	0.1062	0.1127	0.1011	0.1063	0.1025	0.0962	0.0903	0.1083	0.0880	0.1003	0.1101	0.1057	0.1064	0.1048	0.0955	0.1060	0.0928	0.0937	0.0924	0.1108	0.0923	0.1025	0.1005	0.1204	0.1017	0.1122	0.0927	0.1039	0.0906	0.0919	0.1050	0.0920	0.1089	0.1084	0.0971	0.1130	0.1002	0.1121	0.0898	0.0998	0.1018	0.0954	0.1064	0.0923	0.1039	0.0950	0.0950	0.0975	0.1173	0.0934	0.0957	0.1016	0.1029	0.1036	0.1077	0.0995	0.0908	0.0893	0.1218	0.1179	0.1372	0.1015	0.1295	0.0971	0.1054	0.1069	0.0924	0.0949	0.0974	0.1142	0.1051	0.1085	0.1208	0.0902	0.1222	0.1066	0.1081	0.1061	0.0947	0.0936	0.1012	0.1245	0.1067	0.1417
29=16:35:24	25533	301	0.1196	0.1101	0.1011	0.0976	0.0965	0.1101	0.1070	0.1010	0.1044	0.0992	0.1113	0.1149	0.1084	0.1116	0.1008	0.1047	0.1025	0.1054	0.0909	0.1071	0.0851	0.0998	0.1098	0.1090	0.1047	0.1034	0.0953	0.1052	0.0917	0.0909	0.0920	0.1120	0.0932	0.1050	0.0995	0.1222	0.0987	0.1121	0.0917	0.1007	0.0900	0.0909	0.1011	0.0934	0.1101	0.1066	0.0956	0.1110	0.0981	0.1110	0.0874	0.0982	0.1001	0.0952	0.1079	0.0917	0.1013	0.0929	0.0965	0.0972	0.1154	0.0901	0.0967	0.1048	0.1017	0.1040	0.1089	0.0974	0.0879	0.0882	0.1188	0.1175	0.1391	0.1021	0.1253	0.0958	0.1072	0.1085	0.0916	0.0959	0.0976	0.1157	0.1057	0.1081	0.1230	0.0900	0.1215	0.1083	0.1089	0.1094	0.0931	0.0958	0.1007	0.1267	0.1091	0.1468
30=16:50:05	26414	300	0.1217	0.1081	0.0998	0.1000	0.0849	0.1097	0.1088	0.1011	0.1045	0.0997	0.1140	0.1129	0.1105	0.1108	0.1038	0.1075	0.1027	0.0950	0.0893	0.1085	0.0855	0.1046	0.1118	0.1049	0.1029	0.1031	0.0931	0.1041	0.0940	0.0935	0.0938	0.1123	0.0951	0.1021	0.1006	0.1227	0.0953	0.1138	0.0931	0.1019	0.0911	0.0912	0.1053	0.0935	0.1099	0.1090	0.0965	0.1174	0.1009	0.1124	0.0898	0.0999	0.1013	0.0912	0.1067	0.0931	0.1037	0.0926	0.0959	0.0955	0.1195	0.0932	0.0951	0.1038	0.1040	0.1069	0.1105	0.0973	0.0887	0.0889	0.1184	0.1165	0.1336	0.1029	0.1269	0.0944	0.1082	0.1085	0.0921	0.0934	0.0958	0.1163	0.1070	0.1060	0.1201	0.0927	0.1217	0.1100	0.1106	0.1089	0.0920	0.0936	0.0989	0.1273	0.1094	0.1429
31=17:04:46	27294	298	0.1222	0.1100	0.1000	0.1041	0.1048	0.1151	0.1117	0.1031	0.1044	0.1022	0.1159	0.1163	0.1057	0.1167	0.1013	0.1107	0.1077	0.1034	0.0940	0.1114	0.0894	0.1039	0.1126	0.1201	0.1081	0.1082	0.0988	0.1055	0.0929	0.0948	0.0967	0.1171	0.0960	0.1074	0.1055	0.1268	0.1027	0.1139	0.0969	0.1049	0.0911	0.0952	0.1084	0.0955	0.1169	0.1116	0.0982	0.1174	0.1023	0.1129	0.0910	0.1049	0.1052	0.0963	0.1097	0.0946	0.1066	0.0971	0.1000	0.1008	0.1181	0.0960	0.0934	0.1062	0.1086	0.1098	0.1123	0.1006	0.0909	0.0941	0.1225	0.1415	0.1390	0.1073	0.1310	0.0971	0.1115	0.1116	0.0943	0.0980	0.0991	0.1198	0.1101	0.1124	0.1256	0.0915	0.1287	0.1137	0.1113	0.1128	0.0948	0.0978	0.1010	0.1324	0.1103	0.1403
32=17:19:27	28175	301	0.1238	0.1072	0.1032	0.0998	0.0973	0.1128	0.1105	0.1038	0.1039	0.1023	0.1151	0.1195	0.1090	0.1130	0.1013	0.1100	0.1040	0.0989	0.0902	0.1119	0.0853	0.1058	0.1152	0.1156	0.1063	0.1046	0.0953	0.1054	0.0954	0.0933	0.0934	0.1152	0.0956	0.1078	0.1051	0.1309	0.1007	0.1164	0.0928	0.1043	0.0914	0.0954	0.1069	0.0963	0.1172	0.1138	0.0987	0.1192	0.1012	0.1128	0.0882	0.1030	0.1044	0.0935	0.1092	0.0942	0.1065	0.0958	0.1015	0.0988	0.1218	0.0954	0.0958	0.1059	0.1073	0.1099	0.1145	0.0999	0.0904	0.0931	0.1193	0.1345	0.1414	0.1046	0.1314	0.0960	0.1086	0.1103	0.0942	0.0950	0.0997	0.1199	0.1101	0.1082	0.1216	0.0932	0.1247	0.1125	0.1125	0.1119	0.0943	0.0965	0.1014	0.1298	0.1132	0.1430
33=17:34:07	29056	298	0.1277	0.1120	0.1052	0.1058	0.0878	0.1155	0.1152	0.1057	0.1071	0.1026	0.1172	0.1181	0.1141	0.1162	0.1048	0.1110	0.1077	0.0998	0.0915	0.1134	0.0893	0.1083	0.1204	0.1215	0.1112	0.1085	0.0962	0.1113	0.0968	0.0994	0.0963	0.1188	0.0990	0.1128	0.1088	0.1344	0.1013	0.1186	0.0972	0.1073	0.0945	0.0915	0.1105	0.0962	0.1209	0.1166	0.1007	0.1153	0.1026	0.1192	0.0910	0.1057	0.1091	0.0983	0.1155	0.0960	0.1094	0.0968	0.1033	0.1006	0.1246	0.0968	0.0970	0.1106	0.1092	0.1112	0.1190	0.1016	0.0912	0.0946	0.1242	0.1290	0.1406	0.1068	0.1344	0.0981	0.1154	0.1147	0.0936	0.0979	0.1008	0.1226	0.1148	0.1114	0.1226	0.0954	0.1246	0.1181	0.1172	0.1156	0.0992	0.1004	0.1036	0.1314	0.1165	0.1500
34=17:48:48	29937	301	0.1285	0.1113	0.1036	0.1019	0.0930	0.1208	0.1166	0.1069	0.1103	0.1041	0.1187	0.1227	0.1113	0.1186	0.1031	0.1178	0.1097	0.1072	0.0938	0.1280	0.0880	0.1135	0.1221	0.1153	0.1123	0.1100	0.0980	0.1114	0.0980	0.0940	0.0988	0.1224	0.0981	0.1125	0.1098	0.1388	0.1037	0.1222	0.0961	0.1114	0.0929	0.0985	0.1145	0.0987	0.1247	0.1204	0.1022	0.1198	0.1067	0.1169	0.0914	0.1069	0.1073	0.0985	0.1189	0.0974	0.1135	0.0981	0.1026	0.1000	0.1267	0.0970	0.0983	0.1137	0.1139	0.1125	0.1194	0.1032	0.0936	0.0948	0.1271	0.1380	0.1458	0.1069	0.1356	0.1011	0.1190	0.1181	0.0959	0.1009	0.1030	0.1237	0.1159	0.1103	0.1227	0.0943	0.1290	0.1188	0.1179	0.1217	0.1008	0.0985	0.1032	0.1356	0.1155	0.1423
35=18:03:29	30818	301	0.1282	0.1160	0.1131	0.1050	0.0951	0.1237	0.1215	0.1080	0.1131	0.1076	0.1190	0.1265	0.1147	0.1233	0.1081	0.1181	0.1090	0.1017	0.0936	0.1211	0.0903	0.1129	0.1223	0.1184	0.1138	0.1112	0.0994	0.1153	0.1003	0.1004	0.1030	0.1264	0.1007	0.1163	0.1089	0.1407	0.1036	0.1245	0.0953	0.1111	0.0942	0.0973	0.1154	0.1009	0.1265	0.1199	0.1045	0.1216	0.1112	0.1217	0.0939	0.1096	0.1132	0.1017	0.1171	0.0998	0.1161	0.1002	0.1075	0.1052	0.1317	0.0982	0.0999	0.1158	0.1156	0.1158	0.1198	0.1039	0.0926	0.0977	0.1265	0.1294	0.1446	0.1104	0.1407	0.1022	0.1215	0.1197	0.0967	0.0996	0.1044	0.1270	0.1237	0.1127	0.1268	0.0969	0.1322	0.1182	0.1206	0.1234	0.1014	0.1017	0.1065	0.1406	0.1181	0.1440
36=18:18:10	31698	298	0.1306	0.1138	0.1018	0.1035	0.0922	0.1176	0.1170	0.1045	0.1088	0.1022	0.1200	0.1234	0.1156	0.1205	0.1026	0.1140	0.1087	0.1076	0.0903	0.1169	0.0854	0.1111	0.1216	0.1063	0.1122	0.1111	0.0952	0.1117	0.0957	0.0970	0.0979	0.1195	0.0988	0.1143	0.1071	0.1362	0.1017	0.1237	0.0942	0.1110	0.0916	0.0929	0.1134	0.0966	0.1245	0.1186	0.1006	0.1161	0.1072	0.1209	0.0885	0.1068	0.1071	0.0962	0.1157	0.0984	0.1132	0.0974	0.1034	0.1024	0.1287	0.0972	0.0961	0.1098	0.1142	0.1138	0.1209	0.1017	0.0911	0.0932	0.1209	0.1209	0.1411	0.1077	0.1381	0.0983	0.1172	0.1212	0.0929	0.0998	0.0999	0.1250	0.1164	0.1095	0.1218	0.0931	0.1251	0.1164	0.1180	0.1212	0.0996	0.0983	0.1029	0.1352	0.1168	0.1416
37=18:32:51	32579	300	0.1337	0.1147	0.1035	0.1065	0.0985	0.1228	0.1215	0.1090	0.1130	0.1070	0.1237	0.1273	0.1169	0.1232	0.1050	0.1186	0.1123	0.1070	0.0959	0.1222	0.0892	0.1155	0.1247	0.1163	0.1165	0.1135	0.1001	0.1161	0.0983	0.1007	0.1009	0.1255	0.1019	0.1172	0.1129	0.1456	0.1053	0.1259	0.0951	0.1155	0.0936	0.0954	0.1176	0.1019	0.1324	0.1247	0.1046	0.1238	0.1061	0.1211	0.0912	0.1113	0.1137	0.0989	0.1210	0.0992	0.1186	0.1008	0.1072	0.1039	0.1361	0.1008	0.0996	0.1175	0.1183	0.1181	0.1246	0.1072	0.0942	0.0974	0.1266	0.1417	0.1456	0.1108	0.1427	0.1018	0.1210	0.1246	0.0961	0.1036	0.1068	0.1299	0.1236	0.1128	0.1257	0.0957	0.1320	0.1232	0.1229	0.1258	0.1010	0.1024	0.1076	0.1395	0.1227	0.1460
38=18:47:32	33461	300	0.1309	0.1140	0.1034	0.1058	0.0938	0.1237	0.1247	0.1094	0.1168	0.1094	0.1261	0.1298	0.1154	0.1222	0.1041	0.1190	0.1094	0.1065	0.0916	0.1222	0.0865	0.1162	0.1246	0.1102	0.1162	0.1140	0.0983	0.1147	0.1014	0.1024	0.1029	0.1282	0.1014	0.1176	0.1105	0.1457	0.1053	0.1250	0.0947	0.1121	0.0930	0.0939	0.1188	0.1006	0.1325	0.1229	0.1039	0.1360	0.1067	0.1242	0.0896	0.1121	0.1160	0.0996	0.1198	0.1008	0.1188	0.0979	0.1104	0.1046	0.1336	0.0998	0.0953	0.1163	0.1165	0.1188	0.1240	0.1060	0.0936	0.0969	0.1274	0.1354	0.1467	0.1079	0.1444	0.1039	0.1221	0.1257	0.0973	0.1011	0.1044	0.1290	0.1244	0.1093	0.1278	0.0949	0.1333	0.1240	0.1260	0.1270	0.1027	0.1011	0.1062	0.1380	0.1188	0.1434
39=19:02:13	34342	298	0.1353	0.1128	0.1042	0.1048	0.1203	0.1281	0.1282	0.1110	0.1130	0.1112	0.1228	0.1275	0.1126	0.1281	0.1031	0.1211	0.1127	0.1013	0.0924	0.1299	0.0852	0.1180	0.1278	0.1499	0.1202	0.1153	0.1000	0.1166	0.1000	0.0968	0.1046	0.1288	0.1037	0.1208	0.1135	0.1469	0.1104	0.1290	0.0961	0.1157	0.0950	0.0981	0.1196	0.1023	0.1324	0.1277	0.1064	0.1371	0.1091	0.1246	0.0905	0.1153	0.1162	0.0992	0.1250	0.0995	0.1223	0.1022	0.1068	0.1070	0.1319	0.1005	0.0954	0.1228	0.1207	0.1206	0.1282	0.1108	0.0934	0.0994	0.1238	0.1326	0.1421	0.1143	0.1457	0.1040	0.1238	0.1270	0.0994	0.1034	0.1096	0.1292	0.1228	0.1114	0.1289	0.0945	0.1354	0.1262	0.1271	0.1322	0.1017	0.1039	0.1096	0.1425	0.1194	0.1344
40=19:16:54	35222	298	0.1358	0.1166	0.1087	0.1080	0.1136	0.1302	0.1316	0.1127	0.1177	0.1103	0.1251	0.1340	0.1200	0.1308	0.1085	0.1239	0.1148	0.1092	0.0942	0.1315	0.0889	0.1210	0.1291	0.1316	0.1236	0.1198	0.1012	0.1226	0.1031	0.1018	0.1046	0.1332	0.1066	0.1244	0.1144	0.1565	0.1106	0.1332	0.0967	0.1206	0.0955	0.1001	0.1224	0.1042	0.1402	0.1310	0.1082	0.1288	0.1106	0.1267	0.0925	0.1158	0.1197	0.1048	0.1273	0.1039	0.1270	0.1025	0.1108	0.1107	0.1401	0.1016	0.0972	0.1248	0.1235	0.1243	0.1303	0.1123	0.0968	0.1032	0.1259	0.1386	0.1434	0.1163	0.1482	0.1072	0.1297	0.1345	0.1039	0.1086	0.1103	0.1316	0.1305	0.1135	0.1293	0.0972	0.1349	0.1260	0.1308	0.1379	0.1069	0.1067	0.1113	0.1431	0.1250	0.1382
41=19:31:35	36103	298	0.1360	0.1167	0.1051	0.1078	0.1026	0.1289	0.1305	0.1101	0.1194	0.1078	0.1283	0.1359	0.1216	0.1297	0.1059	0.1227	0.1152	0.1057	0.0951	0.1283	0.0849	0.1209	0.1301	0.1220	0.1199	0.1169	0.0962	0.1216	0.1007	0.1002	0.1025	0.1352	0.1041	0.1232	0.1148	0.1562	0.1099	0.1327	0.0938	0.1199	0.0972	0.0970	0.1239	0.1045	0.1420	0.1323	0.1075	0.1264	0.1107	0.1286	0.0896	0.1176	0.1186	0.1013	0.1267	0.1029	0.1250	0.1020	0.1128	0.1092	0.1404	0.1039	0.0981	0.1226	0.1234	0.1245	0.1336	0.1096	0.0958	0.0994	0.1251	0.1336	0.1500	0.1152	0.1475	0.1067	0.1331	0.1353	0.0991	0.1032	0.1096	0.1318	0.1290	0.1113	0.1218	0.0926	0.1334	0.1261	0.1329	0.1373	0.1052	0.1045	0.1086	0.1410	0.1237	0.1420
42=19:46:16	36984	298	0.1416	0.1164	0.1060	0.1105	0.1125	0.1328	0.1334	0.1145	0.1216	0.1126	0.1294	0.1378	0.1237	0.1339	0.1099	0.1306	0.1208	0.1050	0.0956	0.1334	0.0875	0.1270	0.1369	0.1209	0.1232	0.1238	0.1012	0.1231	0.1035	0.1051	0.1060	0.1380	0.1069	0.1260	0.1176	0.1639	0.1047	0.1388	0.0973	0.1227	0.0980	0.0982	0.1287	0.1070	0.1487	0.1385	0.1105	0.1324	0.1141	0.1332	0.0919	0.1228	0.1234	0.1031	0.1321	0.1064	0.1300	0.1055	0.1149	0.1131	0.1429	0.1079	0.0977	0.1283	0.1293	0.1322	0.1384	0.1123	0.0962	0.1013	0.1286	0.1477	0.1491	0.1167	0.1520	0.1098	0.1333	0.1413	0.1043	0.1075	0.1133	0.1349	0.1352	0.1132	0.1251	0.0974	0.1382	0.1313	0.1371	0.1424	0.1083	0.1064	0.1115	0.1427	0.1287	0.1423
43=20:00:56	37865	298	0.1410	0.1206	0.1103	0.1100	0.1064	0.1358	0.1372	0.1160	0.1236	0.1140	0.1320	0.1437	0.1260	0.1345	0.1094	0.1335	0.1210	0.1031	0.0968	0.1393	0.0878	0.1284	0.1377	0.1384	0.1278	0.1224	0.1030	0.1300	0.1066	0.1057	0.1090	0.1415	0.1102	0.1272	0.1201	0.1642	0.1107	0.1442	0.0963	0.1235	0.0995	0.0996	0.1289	0.1070	0.1518	0.1400	0.1140	0.1409	0.1164	0.1342	0.0913	0.1244	0.1273	0.1071	0.1342	0.1056	0.1315	0.1054	0.1138	0.1130	0.1465	0.1055	0.0998	0.1330	0.1311	0.1352	0.1441	0.1127	0.0985	0.1062	0.1301	0.1443	0.1483	0.1181	0.1552	0.1108	0.1359	0.1449	0.1032	0.1100	0.1150	0.1354	0.1396	0.1131	0.1263	0.1005	0.1366	0.1291	0.1404	0.1468	0.1086	0.1099	0.1130	0.1453	0.1256	0.1479
44=20:15:37	38746	301	0.1468	0.1160	0.1051	0.1102	0.0959	0.1356	0.1401	0.1159	0.1254	0.1128	0.1355	0.1457	0.1265	0.1332	0.1065	0.1301	0.1198	0.1040	0.0961	0.1361	0.0846	0.1298	0.1384	0.1314	0.1284	0.1220	0.0973	0.1266	0.1042	0.1051	0.1090	0.1419	0.1068	0.1320	0.1193	0.1671	0.1094	0.1429	0.0952	0.1258	0.0984	0.0984	0.1309	0.1074	0.1530	0.1400	0.1118	0.1333	0.1135	0.1378	0.0896	0.1229	0.1278	0.1077	0.1318	0.1064	0.1349	0.1035	0.1182	0.1125	0.1496	0.1055	0.0982	0.1317	0.1310	0.1344	0.1437	0.1131	0.0989	0.1030	0.1296	0.1418	0.1492	0.1176	0.1512	0.1106	0.1392	0.1492	0.1043	0.1082	0.1136	0.1364	0.1396	0.1104	0.1243	0.0979	0.1354	0.1308	0.1431	0.1479	0.1085	0.1089	0.1142	0.1428	0.1251	0.1544
45=20:30:18	39626	298	0.1413	0.1201	0.1051	0.1140	0.0964	0.1410	0.1425	0.1197	0.1278	0.1133	0.1367	0.1488	0.1253	0.1402	0.1065	0.1330	0.1229	0.1048	0.1005	0.1420	0.0864	0.1330	0.1450	0.1291	0.1298	0.1259	0.1004	0.1317	0.1060	0.1086	0.1122	0.1494	0.1100	0.1332	0.1226	0.1700	0.1111	0.1407	0.0965	0.1273	0.1017	0.1039	0.1384	0.1098	0.1597	0.1485	0.1169	0.1289	0.1177	0.1405	0.0883	0.1273	0.1299	0.1126	0.1399	0.1080	0.1401	0.1053	0.1187	0.1119	0.1519	0.1063	0.0960	0.1344	0.1353	0.1338	0.1469	0.1172	0.0985	0.1033	0.1269	0.1524	0.1413	0.1190	0.1525	0.1101	0.1393	0.1490	0.1062	0.1120	0.1153	0.1380	0.1407	0.1118	0.1219	0.0969	0.1384	0.1315	0.1413	0.1501	0.1123	0.1092	0.1134	0.1436	0.1289	0.1517
46=20:44:59	40507	300	0.1523	0.1222	0.1138	0.1134	0.1011	0.1424	0.1477	0.1227	0.1313	0.1173	0.1378	0.1533	0.1330	0.1469	0.1100	0.1379	0.1260	0.1063	0.0988	0.1503	0.0863	0.1338	0.1441	0.1426	0.1317	0.1290	0.1033	0.1357	0.1083	0.1116	0.1149	0.1508	0.1126	0.1397	0.1226	0.1742	0.1142	0.1488	0.0963	0.1338	0.1007	0.1034	0.1385	0.1114	0.1587	0.1482	0.1163	0.1360	0.1221	0.1427	0.0912	0.1303	0.1379	0.1115	0.1421	0.1099	0.1423	0.1079	0.1209	0.1176	0.1560	0.1091	0.0955	0.1395	0.1402	0.1391	0.1509	0.1157	0.1009	0.1058	0.1261	0.1452	0.1489	0.1225	0.1579	0.1154	0.1466	0.1561	0.1064	0.1138	0.1161	0.1378	0.1442	0.1109	0.1240	0.0983	0.1376	0.1297	0.1470	0.1561	0.1129	0.1109	0.1163	0.1448	0.1291	0.1521
47=20:59:40	41388	301	0.1615	0.1253	0.1148	0.1203	0.1049	0.1482	0.1551	0.1267	0.1372	0.1236	0.1455	0.1599	0.1348	0.1458	0.1122	0.1466	0.1342	0.1085	0.1047	0.1530	0.0878	0.1435	0.1534	0.1551	0.1384	0.1328	0.1055	0.1387	0.1141	0.1139	0.1199	0.1588	0.1166	0.1436	0.1287	0.1831	0.1197	0.1563	0.1005	0.1406	0.1018	0.1052	0.1452	0.1160	0.1676	0.1591	0.1223	0.1468	0.1281	0.1508	0.0961	0.1381	0.1423	0.1165	0.1486	0.1164	0.1497	0.1131	0.1249	0.1232	0.1618	0.1142	0.0982	0.1461	0.1457	0.1470	0.1575	0.1229	0.1048	0.1100	0.1308	0.1619	0.1509	0.1227	0.1648	0.1208	0.1549	0.1629	0.1120	0.1183	0.1229	0.1432	0.1548	0.1125	0.1282	0.1013	0.1411	0.1383	0.1541	0.1607	0.1177	0.1150	0.1170	0.1513	0.1326	0.1439
48=21:14:20	42269	301	0.1594	0.1217	0.1136	0.1172	0.1031	0.1509	0.1510	0.1263	0.1369	0.1217	0.1463	0.1576	0.1388	0.1444	0.1104	0.1458	0.1337	0.1078	0.1048	0.1592	0.0872	0.1434	0.1533	0.1489	0.1438	0.1328	0.1036	0.1388	0.1104	0.1120	0.1186	0.1605	0.1165	0.1449	0.1299	0.1808	0.1230	0.1573	0.0968	0.1403	0.1028	0.1071	0.1462	0.1172	0.1728	0.1582	0.1223	0.1418	0.1261	0.1488	0.0928	0.1379	0.1423	0.1160	0.1503	0.1168	0.1502	0.1121	0.1286	0.1225	0.1647	0.1130	0.0987	0.1486	0.1485	0.1494	0.1621	0.1233	0.1037	0.1124	0.1304	0.1609	0.1496	0.1218	0.1608	0.1231	0.1558	0.1650	0.1113	0.1176	0.1229	0.1407	0.1545	0.1125	0.1310	0.1005	0.1409	0.1388	0.1576	0.1650	0.1220	0.1187	0.1195	0.1504	0.1345	0.1363
49=21:29:01	43150	301	0.1616	0.1231	0.1117	0.1198	0.1067	0.1539	0.1516	0.1284	0.1379	0.1247	0.1452	0.1629	0.1380	0.1454	0.1104	0.1444	0.1351	0.1074	0.1046	0.1532	0.0852	0.1472	0.1546	0.1544	0.1369	0.1340	0.1043	0.1422	0.1121	0.1142	0.1198	0.1620	0.1162	0.1460	0.1312	0.1868	0.1193	0.1580	0.0985	0.1403	0.1055	0.1066	0.1523	0.1184	0.1758	0.1628	0.1265	0.1459	0.1244	0.1509	0.0931	0.1387	0.1428	0.1189	0.1495	0.1146	0.1506	0.1146	0.1257	0.1247	0.1597	0.1153	0.1002	0.1499	0.1474	0.1478	0.1627	0.1278	0.1045	0.1103	0.1312	0.1736	0.1476	0.1220	0.1627	0.1244	0.1561	0.1652	0.1131	0.1186	0.1220	0.1429	0.1550	0.1102	0.1220	0.1013	0.1430	0.1387	0.1567	0.1652	0.1201	0.1192	0.1185	0.1475	0.1309	0.1412
50=21:43:42	44030	301	0.1661	0.1283	0.1158	0.1226	0.1123	0.1584	0.1596	0.1333	0.1433	0.1275	0.1504	0.1707	0.1402	0.1534	0.1125	0.1531	0.1402	0.1105	0.1078	0.1619	0.0864	0.1529	0.1612	0.1517	0.1481	0.1372	0.1061	0.1458	0.1173	0.1219	0.1266	0.1723	0.1206	0.1533	0.1346	0.1925	0.1210	0.1642	0.1027	0.1461	0.1067	0.1082	0.1563	0.1226	0.1832	0.1689	0.1286	0.1515	0.1307	0.1619	0.0939	0.1486	0.1474	0.1225	0.1590	0.1219	0.1608	0.1180	0.1305	0.1314	0.1639	0.1187	0.1031	0.1572	0.1538	0.1587	0.1706	0.1303	0.1054	0.1176	0.1314	0.1609	0.1528	0.1284	0.1659	0.1299	0.1644	0.1764	0.1169	0.1238	0.1287	0.1465	0.1647	0.1142	0.1249	0.1067	0.1424	0.1413	0.1670	0.1739	0.1250	0.1230	0.1198	0.1523	0.1381	0.1380
51=21:58:23	44911	300	0.1690	0.1274	0.1174	0.1228	0.1082	0.1607	0.1617	0.1364	0.1472	0.1297	0.1542	0.1711	0.1446	0.1546	0.1125	0.1524	0.1412	0.1101	0.1080	0.1660	0.0879	0.1540	0.1598	0.1517	0.1472	0.1404	0.1031	0.1496	0.1186	0.1227	0.1232	0.1716	0.1215	0.1578	0.1384	0.1939	0.1246	0.1650	0.0988	0.1497	0.1095	0.1089	0.1561	0.1230	0.1890	0.1734	0.1306	0.1614	0.1321	0.1577	0.0950	0.1509	0.1525	0.1238	0.1606	0.1233	0.1628	0.1189	0.1345	0.1326	0.1682	0.1223	0.1023	0.1590	0.1574	0.1619	0.1761	0.1316	0.1072	0.1166	0.1330	0.1699	0.1494	0.1265	0.1659	0.1327	0.1666	0.1786	0.1198	0.1276	0.1292	0.1450	0.1659	0.1135	0.1274	0.1056	0.1430	0.1416	0.1686	0.1766	0.1281	0.1269	0.1209	0.1551	0.1356	0.1453
52=22:13:04	45792	300	0.1714	0.1261	0.1111	0.1228	0.1083	0.1621	0.1639	0.1328	0.1446	0.1268	0.1491	0.1698	0.1395	0.1560	0.1118	0.1514	0.1399	0.1082	0.1049	0.1658	0.0871	0.1487	0.1577	0.1518	0.1527	0.1412	0.1033	0.1491	0.1142	0.1194	0.1219	0.1708	0.1225	0.1549	0.1338	0.1867	0.1258	0.1641	0.0991	0.1498	0.1069	0.1065	0.1564	0.1203	0.1862	0.1700	0.1289	0.1445	0.1339	0.1559	0.0924	0.1475	0.1543	0.1236	0.1574	0.1230	0.1607	0.1172	0.1316	0.1272	0.1646	0.1193	0.0974	0.1604	0.1564	0.1595	0.1705	0.1285	0.1061	0.1149	0.1304	0.1656	0.1446	0.1245	0.1630	0.1261	0.1627	0.1782	0.1202	0.1242	0.1265	0.1427	0.1701	0.1113	0.1215	0.1047	0.1419	0.1394	0.1646	0.1773	0.1273	0.1239	0.1188	0.1463	0.1331	0.1396
53=22:27:44	46673	298	0.1804	0.1317	0.1170	0.1268	0.1144	0.1683	0.1730	0.1434	0.1547	0.1323	0.1581	0.1821	0.1487	0.1636	0.1121	0.1587	0.1437	0.1153	0.1156	0.1756	0.0882	0.1632	0.1662	0.1553	0.1632	0.1466	0.1058	0.1557	0.1249	0.1275	0.1291	0.1822	0.1296	0.1685	0.1419	0.1989	0.1315	0.1710	0.0998	0.1596	0.1115	0.1162	0.1641	0.1285	0.2045	0.1815	0.1378	0.1586	0.1333	0.1652	0.0921	0.1570	0.1603	0.1289	0.1719	0.1276	0.1724	0.1216	0.1395	0.1364	0.1694	0.1281	0.1017	0.1691	0.1633	0.1717	0.1860	0.1385	0.1108	0.1235	0.1382	0.1781	0.1568	0.1327	0.1699	0.1384	0.1746	0.1889	0.1244	0.1322	0.1315	0.1489	0.1760	0.1185	0.1284	0.1081	0.1451	0.1417	0.1748	0.1875	0.1349	0.1314	0.1246	0.1547	0.1389	0.1459
54=22:42:25	47554	301	0.1844	0.1322	0.1186	0.1312	0.1175	0.1722	0.1751	0.1447	0.1553	0.1392	0.1610	0.1840	0.1600	0.1686	0.1158	0.1682	0.1496	0.1191	0.1129	0.1799	0.0873	0.1692	0.1706	0.1677	0.1625	0.1509	0.1043	0.1560	0.1273	0.1314	0.1348	0.1876	0.1294	0.1705	0.1467	0.2035	0.1330	0.1770	0.1020	0.1666	0.1149	0.1167	0.1716	0.1354	0.2069	0.1890	0.1394	0.1708	0.1434	0.1704	0.0954	0.1615	0.1672	0.1295	0.1726	0.1332	0.1789	0.1292	0.1424	0.1417	0.1780	0.1326	0.1014	0.1757	0.1729	0.1762	0.1912	0.1425	0.1142	0.1247	0.1342	0.1822	0.1550	0.1299	0.1742	0.1427	0.1812	0.1911	0.1261	0.1359	0.1345	0.1496	0.1773	0.1144	0.1289	0.1094	0.1467	0.1478	0.1778	0.1881	0.1373	0.1332	0.1251	0.1556	0.1386	0.1397
55=22:57:06	48434	301	0.1951	0.1346	0.1148	0.1316	0.1201	0.1774	0.1801	0.1475	0.1596	0.1416	0.1625	0.1815	0.1637	0.1686	0.1153	0.1762	0.1572	0.1166	0.1125	0.1862	0.0875	0.1715	0.1751	0.1801	0.1668	0.1524	0.1071	0.1615	0.1265	0.1333	0.1364	0.1912	0.1322	0.1719	0.1485	0.2036	0.1355	0.1783	0.1040	0.1686	0.1156	0.1176	0.1750	0.1353	0.2117	0.1874	0.1389	0.1657	0.1461	0.1689	0.0958	0.1670	0.1707	0.1318	0.1751	0.1369	0.1835	0.1282	0.1466	0.1434	0.1764	0.1317	0.1015	0.1797	0.1766	0.1811	0.1946	0.1448	0.1160	0.1286	0.1375	0.1826	0.1560	0.1300	0.1715	0.1427	0.1885	0.1995	0.1281	0.1396	0.1351	0.1478	0.1826	0.1143	0.1297	0.1096	0.1491	0.1466	0.1828	0.1917	0.1379	0.1347	0.1272	0.1564	0.1374	0.1402
56=23:11:47	49315	301	0.1913	0.1325	0.1129	0.1303	0.1156	0.1803	0.1820	0.1451	0.1576	0.1369	0.1559	0.1816	0.1553	0.1668	0.1114	0.1656	0.1506	0.1155	0.1120	0.1798	0.0827	0.1623	0.1703	0.1854	0.1671	0.1536	0.1040	0.1599	0.1227	0.1290	0.1316	0.1887	0.1305	0.1682	0.1458	0.1955	0.1309	0.1714	0.0972	0.1623	0.1128	0.1146	0.1673	0.1276	0.2061	0.1824	0.1353	0.1816	0.1384	0.1676	0.0912	0.1642	0.1649	0.1295	0.1725	0.1311	0.1743	0.1261	0.1404	0.1396	0.1706	0.1265	0.0969	0.1743	0.1720	0.1719	0.1906	0.1402	0.1122	0.1241	0.1286	0.1861	0.1530	0.1260	0.1698	0.1415	0.1835	0.1951	0.1269	0.1350	0.1336	0.1438	0.1769	0.1060	0.1212	0.1069	0.1429	0.1436	0.1783	0.1880	0.1358	0.1332	0.1195	0.1520	0.1337	0.1356
57=23:26:28	50196	300	0.1907	0.1368	0.1168	0.1343	0.1200	0.1847	0.1895	0.1511	0.1676	0.1426	0.1572	0.1912	0.1608	0.1735	0.1108	0.1723	0.1560	0.1187	0.1126	0.1889	0.0824	0.1732	0.1694	0.1682	0.1681	0.1590	0.1042	0.1669	0.1298	0.1370	0.1404	0.1995	0.1358	0.1826	0.1530	0.2053	0.1356	0.1768	0.0972	0.1726	0.1146	0.1180	0.1790	0.1359	0.2177	0.1932	0.1396	0.1679	0.1448	0.1738	0.0919	0.1732	0.1766	0.1314	0.1858	0.1377	0.1873	0.1297	0.1490	0.1435	0.1771	0.1339	0.1007	0.1840	0.1823	0.1843	0.1983	0.1491	0.1160	0.1295	0.1289	0.1809	0.1531	0.1295	0.1721	0.1458	0.1933	0.2020	0.1304	0.1441	0.1351	0.1465	0.1862	0.1099	0.1270	0.1117	0.1462	0.1453	0.1838	0.1953	0.1442	0.1362	0.1218	0.1514	0.1338	0.1380
58=23:41:08	51077	300	0.1958	0.1394	0.1190	0.1403	0.1234	0.1928	0.2016	0.1579	0.1717	0.1472	0.1652	0.1938	0.1664	0.1825	0.1169	0.1798	0.1631	0.1220	0.1222	0.1992	0.0899	0.1799	0.1785	0.1688	0.1826	0.1649	0.1078	0.1736	0.1343	0.1402	0.1429	0.2020	0.1445	0.1847	0.1601	0.2082	0.1408	0.1823	0.1033	0.1820	0.1215	0.1244	0.1877	0.1407	0.2258	0.2002	0.1488	0.1802	0.1538	0.1766	0.0945	0.1796	0.1852	0.1362	0.1930	0.1426	0.1950	0.1365	0.1577	0.1447	0.1801	0.1411	0.1038	0.1891	0.1890	0.1900	0.2045	0.1536	0.1214	0.1357	0.1347	0.2050	0.1538	0.1347	0.1741	0.1524	0.1964	0.2112	0.1388	0.1488	0.1397	0.1501	0.1918	0.1137	0.1265	0.1174	0.1500	0.1508	0.1860	0.1993	0.1500	0.1400	0.1275	0.1545	0.1387	0.1571
59=23:55:49	51958	301	0.2026	0.1406	0.1156	0.1392	0.1383	0.1977	0.2079	0.1601	0.1743	0.1470	0.1681	0.1997	0.1679	0.1848	0.1138	0.1852	0.1650	0.1193	0.1205	0.2033	0.0845	0.1840	0.1848	0.1952	0.1794	0.1713	0.1048	0.1763	0.1325	0.1427	0.1457	0.2094	0.1429	0.1880	0.1551	0.2115	0.1400	0.1795	0.0995	0.1826	0.1198	0.1200	0.1879	0.1416	0.2329	0.1984	0.1427	0.1784	0.1520	0.1760	0.0903	0.1836	0.1843	0.1376	0.1946	0.1454	0.1965	0.1374	0.1557	0.1504	0.1800	0.1395	0.0986	0.1889	0.1912	0.1921	0.2078	0.1533	0.1170	0.1357	0.1306	0.1890	0.1511	0.1308	0.1726	0.1512	0.2013	0.2172	0.1382	0.1494	0.1370	0.1471	0.1923	0.1105	0.1242	0.1130	0.1440	0.1477	0.1898	0.1986	0.1497	0.1384	0.1232	0.1529	0.1363	0.1395
60=00:10:30	52838	300	0.2108	0.1477	0.1190	0.1452	0.1371	0.2037	0.2088	0.1668	0.1827	0.1544	0.1751	0.2025	0.1771	0.1890	0.1177	0.1904	0.1740	0.1258	0.1264	0.2099	0.0896	0.1904	0.1858	0.1849	0.1869	0.1732	0.1075	0.1798	0.1384	0.1502	0.1509	0.2125	0.1481	0.1910	0.1621	0.2111	0.1464	0.1870	0.1011	0.1933	0.1271	0.1269	0.1969	0.1475	0.2377	0.2026	0.1526	0.1969	0.1641	0.1803	0.0958	0.1904	0.1931	0.1431	0.2023	0.1519	0.2074	0.1398	0.1625	0.1537	0.1881	0.1470	0.1050	0.1951	0.2007	0.1993	0.2162	0.1609	0.1275	0.1402	0.1368	0.1976	0.1596	0.1355	0.1767	0.1555	0.2048	0.2220	0.1451	0.1551	0.1458	0.1529	0.2004	0.1135	0.1265	0.1192	0.1489	0.1516	0.1927	0.2015	0.1584	0.1439	0.1302	0.1539	0.1395	0.1491
61=00:25:11	53719	301	0.2103	0.1501	0.1189	0.1456	0.1663	0.2111	0.2168	0.1693	0.1867	0.1546	0.1735	0.2052	0.1826	0.1972	0.1237	0.2023	0.1773	0.1267	0.1326	0.2227	0.0863	0.2009	0.1876	0.1881	0.1905	0.1802	0.1058	0.1864	0.1419	0.1511	0.1551	0.2240	0.1528	0.1973	0.1635	0.2203	0.1454	0.1909	0.1018	0.1979	0.1308	0.1327	0.2088	0.1518	0.2416	0.2162	0.1534	0.1837	0.1608	0.1825	0.0938	0.2012	0.1980	0.1442	0.2127	0.1550	0.2127	0.1449	0.1614	0.1531	0.1835	0.1476	0.1025	0.2014	0.2060	0.2067	0.2219	0.1658	0.1315	0.1454	0.1367	0.1933	0.1551	0.1324	0.1784	0.1603	0.2113	0.2265	0.1480	0.1582	0.1458	0.1504	0.2055	0.1143	0.1222	0.1230	0.1497	0.1518	0.1964	0.2068	0.1611	0.1448	0.1289	0.1565	0.1388	0.1440
62=00:39:52	54600	301	0.2174	0.1499	0.1191	0.1453	0.1600	0.2114	0.2175	0.1714	0.1891	0.1548	0.1703	0.2085	0.1827	0.2011	0.1190	0.1969	0.1785	0.1303	0.1271	0.2245	0.0879	0.2011	0.1836	0.2016	0.1896	0.1793	0.1085	0.1891	0.1436	0.1512	0.1558	0.2236	0.1522	0.1991	0.1668	0.2195	0.1503	0.1887	0.1010	0.1982	0.1298	0.1343	0.2119	0.1529	0.2417	0.2133	0.1559	0.1841	0.1677	0.1813	0.0942	0.1996	0.1999	0.1479	0.2150	0.1568	0.2115	0.1464	0.1615	0.1557	0.1851	0.1478	0.1023	0.2016	0.2097	0.2067	0.2176	0.1693	0.1318	0.1474	0.1326	0.1917	0.1512	0.1347	0.1755	0.1613	0.2100	0.2204	0.1501	0.1606	0.1421	0.1516	0.2027	0.1154	0.1269	0.1235	0.1497	0.1507	0.1934	0.2109	0.1640	0.1468	0.1304	0.1549	0.1448	0.1404
63=00:54:32	55481	301	0.2257	0.1538	0.1210	0.1545	0.1444	0.2229	0.2285	0.1804	0.2002	0.1651	0.1780	0.2152	0.1866	0.2045	0.1185	0.2074	0.1890	0.1318	0.1297	0.2308	0.0897	0.2063	0.1930	0.2184	0.1966	0.1893	0.1095	0.1993	0.1495	0.1614	0.1662	0.2337	0.1586	0.2044	0.1727	0.2254	0.1569	0.1914	0.1034	0.2058	0.1320	0.1347	0.2194	0.1600	0.2516	0.2209	0.1611	0.2012	0.1734	0.1858	0.0978	0.2077	0.2002	0.1515	0.2240	0.1672	0.2255	0.1559	0.1713	0.1613	0.1870	0.1540	0.1025	0.2048	0.2157	0.2130	0.2287	0.1745	0.1386	0.1522	0.1402	0.1981	0.1512	0.1367	0.1777	0.1649	0.2188	0.2338	0.1584	0.1695	0.1510	0.1548	0.2128	0.1167	0.1285	0.1265	0.1528	0.1548	0.2009	0.2115	0.1746	0.1511	0.1306	0.1606	0.1440	0.1435
64=01:09:13	56362	300	0.2207	0.1592	0.1199	0.1564	0.1669	0.2224	0.2329	0.1855	0.2036	0.1685	0.1791	0.2185	0.1933	0.2084	0.1186	0.2095	0.1908	0.1356	0.1366	0.2420	0.0871	0.2142	0.1982	0.2145	0.2111	0.1943	0.1096	0.2055	0.1532	0.1656	0.1701	0.2376	0.1653	0.2117	0.1752	0.2290	0.1617	0.1942	0.1040	0.2159	0.1368	0.1422	0.2262	0.1642	0.2601	0.2238	0.1612	0.2008	0.1783	0.1896	0.0957	0.2149	0.2029	0.1567	0.2309	0.1708	0.2283	0.1606	0.1775	0.1667	0.1891	0.1591	0.1045	0.2100	0.2207	0.2171	0.2355	0.1826	0.1427	0.1607	0.1388	0.2013	0.1591	0.1401	0.1794	0.1699	0.2244	0.2394	0.1658	0.1755	0.1504	0.1550	0.2164	0.1173	0.1301	0.1311	0.1534	0.1565	0.2042	0.2167	0.1785	0.1559	0.1329	0.1603	0.1443	0.1434
65=01:23:54	57242	296	0.2283	0.1614	0.1180	0.1595	0.1482	0.2287	0.2420	0.1888	0.2054	0.1711	0.1826	0.2213	0.1961	0.2174	0.1203	0.2142	0.1960	0.1383	0.1395	0.2494	0.0869	0.2166	0.1991	0.2249	0.2177	0.1982	0.1110	0.2118	0.1569	0.1667	0.1730	0.2432	0.1662	0.2158	0.1739	0.2285	0.1598	0.1957	0.1038	0.2170	0.1400	0.1475	0.2330	0.1673	0.2609	0.2284	0.1646	0.1952	0.1830	0.1906	0.0967	0.2192	0.2094	0.1613	0.2393	0.1727	0.2336	0.1619	0.1758	0.1625	0.1882	0.1627	0.1039	0.2124	0.2223	0.2221	0.2384	0.1859	0.1422	0.1614	0.1383	0.2010	0.1487	0.1414	0.1792	0.1703	0.2232	0.2371	0.1690	0.1791	0.1517	0.1530	0.2177	0.1166	0.1245	0.1330	0.1516	0.1550	0.2033	0.2157	0.1793	0.1511	0.1320	0.1539	0.1427	0.1426
66=01:38:35	58123	301	0.2349	0.1631	0.1200	0.1640	0.1580	0.2299	0.2384	0.1941	0.2102	0.1755	0.1805	0.2196	0.2017	0.2129	0.1191	0.2190	0.1982	0.1406	0.1370	0.2432	0.0821	0.2152	0.2020	0.2362	0.2184	0.1975	0.1099	0.2127	0.1568	0.1714	0.1712	0.2388	0.1644	0.2113	0.1766	0.2219	0.1622	0.1934	0.1021	0.2193	0.1419	0.1410	0.2294	0.1684	0.2642	0.2217	0.1594	0.2222	0.1787	0.1902	0.0952	0.2193	0.2039	0.1649	0.2323	0.1753	0.2249	0.1639	0.1728	0.1667	0.1923	0.1641	0.1048	0.2080	0.2263	0.2205	0.2406	0.1841	0.1420	0.1624	0.1350	0.1982	0.1562	0.1392	0.1788	0.1705	0.2256	0.2466	0.1700	0.1795	0.1501	0.1534	0.2109	0.1145	0.1284	0.1346	0.1511	0.1579	0.2038	0.2140	0.1834	0.1531	0.1321	0.1569	0.1415	0.1400
67=01:53:16	59004	301	0.2336	0.1652	0.1199	0.1660	0.1613	0.2335	0.2467	0.1989	0.2174	0.1770	0.1821	0.2217	0.2107	0.2188	0.1180	0.2183	0.2051	0.1448	0.1439	0.2585	0.0854	0.2253	0.2026	0.2224	0.2203	0.1984	0.1067	0.2174	0.1618	0.1727	0.1816	0.2514	0.1742	0.2211	0.1814	0.2304	0.1683	0.1991	0.1010	0.2276	0.1450	0.1517	0.2446	0.1757	0.2702	0.2358	0.1706	0.2056	0.1902	0.1888	0.0944	0.2258	0.2133	0.1698	0.2448	0.1825	0.2376	0.1725	0.1825	0.1691	0.1906	0.1690	0.1041	0.2149	0.2338	0.2274	0.2455	0.1931	0.1507	0.1708	0.1360	0.2043	0.1506	0.1378	0.1760	0.1756	0.2240	0.2435	0.1798	0.1871	0.1510	0.1564	0.2171	0.1147	0.1250	0.1357	0.1501	0.1559	0.2054	0.2196	0.1913	0.1581	0.1315	0.1571	0.1425	0.1381
68=02:07:56	59885	301	0.2374	0.1749	0.1229	0.1771	0.1717	0.2456	0.2605	0.2115	0.2282	0.1884	0.1920	0.2350	0.2158	0.2259	0.1229	0.2295	0.2131	0.1505	0.1567	0.2716	0.0868	0.2390	0.2095	0.2346	0.2355	0.2112	0.1140	0.2310	0.1700	0.1893	0.1961	0.2586	0.1850	0.2312	0.1902	0.2412	0.1744	0.2029	0.1060	0.2380	0.1528	0.1612	0.2573	0.1876	0.2776	0.2433	0.1777	0.2158	0.1924	0.2002	0.0986	0.2410	0.2238	0.1764	0.2586	0.1950	0.2490	0.1773	0.1908	0.1770	0.1949	0.1759	0.1078	0.2224	0.2434	0.2391	0.2553	0.1986	0.1593	0.1839	0.1421	0.2207	0.1538	0.1437	0.1850	0.1821	0.2367	0.2589	0.1924	0.1936	0.1601	0.1609	0.2299	0.1187	0.1312	0.1430	0.1586	0.1628	0.2137	0.2240	0.2005	0.1645	0.1358	0.1625	0.1497	0.1507
69=02:22:37	60766	301	0.2475	0.1760	0.1253	0.1825	0.1710	0.2474	0.2684	0.2177	0.2341	0.1930	0.1934	0.2333	0.2199	0.2303	0.1232	0.2288	0.2155	0.1540	0.1534	0.2742	0.0891	0.2394	0.2147	0.2471	0.2440	0.2132	0.1153	0.2362	0.1770	0.1922	0.1968	0.2557	0.1874	0.2327	0.1894	0.2330	0.1805	0.2031	0.1072	0.2410	0.1549	0.1622	0.2515	0.1881	0.2809	0.2469	0.1722	0.2092	0.1932	0.2010	0.0993	0.2408	0.2219	0.1803	0.2604	0.1969	0.2484	0.1768	0.1910	0.1747	0.1958	0.1828	0.1081	0.2203	0.2386	0.2383	0.2522	0.2003	0.1549	0.1797	0.1411	0.2166	0.1603	0.1474	0.1840	0.1862	0.2413	0.2571	0.1884	0.1953	0.1602	0.1594	0.2277	0.1170	0.1315	0.1434	0.1550	0.1639	0.2117	0.2247	0.2025	0.1611	0.1371	0.1576	0.1461	0.1484
70=02:37:18	61646	300	0.2413	0.1779	0.1253	0.1833	0.1791	0.2515	0.2668	0.2190	0.2380	0.1912	0.1927	0.2307	0.2235	0.2332	0.1258	0.2352	0.2169	0.1556	0.1579	0.2834	0.0887	0.2383	0.2092	0.2478	0.2436	0.2158	0.1141	0.2370	0.1777	0.1927	0.2002	0.2635	0.1933	0.2340	0.1950	0.2342	0.1840	0.2020	0.1038	0.2395	0.1588	0.1674	0.2635	0.1946	0.2828	0.2508	0.1770	0.2136	0.1970	0.1959	0.0969	0.2470	0.2276	0.1889	0.2619	0.1988	0.2556	0.1830	0.1966	0.1735	0.1986	0.1856	0.1040	0.2262	0.2480	0.2412	0.2563	0.2030	0.1658	0.1899	0.1411	0.2125	0.1551	0.1446	0.1854	0.1840	0.2373	0.2561	0.1977	0.2006	0.1604	0.1571	0.2336	0.1169	0.1252	0.1488	0.1545	0.1593	0.2133	0.2249	0.2082	0.1651	0.1343	0.1598	0.1485	0.1501
71=02:51:59	62527	300	0.2437	0.1793	0.1237	0.1860	0.1826	0.2541	0.2698	0.2242	0.2408	0.1961	0.1918	0.2390	0.2262	0.2310	0.1233	0.2389	0.2174	0.1560	0.1558	0.2802	0.0867	0.2458	0.2131	0.2513	0.2416	0.2177	0.1142	0.2395	0.1813	0.1999	0.2100	0.2664	0.1978	0.2343	0.1892	0.2395	0.1842	0.2035	0.1047	0.2414	0.1590	0.1679	0.2612	0.1995	0.2821	0.2532	0.1759	0.2262	0.2047	0.1963	0.0964	0.2533	0.2274	0.1856	0.2664	0.2051	0.2564	0.1833	0.1985	0.1781	0.1954	0.1837	0.1050	0.2257	0.2468	0.2425	0.2591	0.2026	0.1665	0.1917	0.1377	0.2189	0.1568	0.1437	0.1833	0.1855	0.2400	0.2640	0.1994	0.1973	0.1584	0.1561	0.2351	0.1139	0.1266	0.1498	0.1534	0.1601	0.2130	0.2213	0.2069	0.1615	0.1361	0.1583	0.1452	0.1481
72=03:06:40	63408	301	0.2429	0.1827	0.1259	0.1906	0.1848	0.2594	0.2767	0.2333	0.2450	0.2025	0.1929	0.2477	0.2275	0.2388	0.1225	0.2382	0.2241	0.1628	0.1575	0.2899	0.0843	0.2464	0.2094	0.2552	0.2525	0.2196	0.1135	0.2510	0.1861	0.2046	0.2127	0.2728	0.1986	0.2428	0.1954	0.2434	0.1941	0.2046	0.1035	0.2479	0.1627	0.1749	0.2679	0.2028	0.2895	0.2553	0.1802	0.2159	0.2078	0.1997	0.0973	0.2501	0.2296	0.1986	0.2793	0.2109	0.2560	0.1880	0.1966	0.1780	0.1955	0.1942	0.1067	0.2301	0.2541	0.2446	0.2631	0.2090	0.1704	0.1923	0.1386	0.2132	0.1542	0.1449	0.1848	0.1907	0.2433	0.2576	0.2008	0.2026	0.1609	0.1562	0.2301	0.1135	0.1262	0.1524	0.1524	0.1620	0.2149	0.2305	0.2127	0.1630	0.1347	0.1602	0.1493	0.1386
73=03:21:21	64289	301	0.2535	0.1871	0.1268	0.1973	0.2021	0.2664	0.2834	0.2389	0.2549	0.2084	0.1972	0.2480	0.2373	0.2449	0.1299	0.2442	0.2325	0.1689	0.1704	0.2975	0.0875	0.2617	0.2191	0.2584	0.2489	0.2297	0.1165	0.2536	0.1899	0.2134	0.2276	0.2785	0.2094	0.2474	0.2037	0.2465	0.1948	0.2101	0.1068	0.2541	0.1671	0.1815	0.2817	0.2164	0.2899	0.2644	0.1902	0.2316	0.2122	0.2004	0.1004	0.2663	0.2387	0.2053	0.2775	0.2177	0.2702	0.1953	0.2043	0.1830	0.2019	0.2023	0.1070	0.2312	0.2614	0.2533	0.2681	0.2102	0.1792	0.2013	0.1377	0.2160	0.1565	0.1469	0.1842	0.1930	0.2459	0.2682	0.2118	0.2101	0.1630	0.1610	0.2441	0.1156	0.1279	0.1559	0.1553	0.1621	0.2176	0.2299	0.2213	0.1695	0.1380	0.1595	0.1523	0.1499
74=03:36:01	65170	301	0.2524	0.1833	0.1249	0.2002	0.1902	0.2635	0.2840	0.2454	0.2586	0.2092	0.1992	0.2431	0.2348	0.2420	0.1199	0.2465	0.2359	0.1731	0.1673	0.2968	0.0842	0.2620	0.2206	0.2683	0.2630	0.2273	0.1149	0.2573	0.1962	0.2235	0.2292	0.2800	0.2116	0.2480	0.2049	0.2474	0.2026	0.2085	0.1062	0.2572	0.1715	0.1828	0.2871	0.2160	0.3005	0.2576	0.1845	0.2348	0.2103	0.2011	0.0976	0.2601	0.2346	0.2081	0.2836	0.2243	0.2640	0.1986	0.2040	0.1872	0.1971	0.2051	0.1041	0.2325	0.2651	0.2508	0.2755	0.2086	0.1856	0.2024	0.1363	0.2273	0.1575	0.1455	0.1840	0.1956	0.2502	0.2696	0.2117	0.2109	0.1631	0.1568	0.2376	0.1156	0.1281	0.1596	0.1554	0.1600	0.2196	0.2293	0.2248	0.1687	0.1324	0.1597	0.1472	0.1437
75=03:50:42	66051	300	0.2589	0.1841	0.1249	0.2015	0.2140	0.2677	0.2839	0.2471	0.2572	0.2123	0.1978	0.2472	0.2397	0.2413	0.1232	0.2487	0.2385	0.1781	0.1668	0.2991	0.0826	0.2613	0.2203	0.2682	0.2675	0.2305	0.1133	0.2592	0.2048	0.2279	0.2322	0.2800	0.2128	0.2503	0.2000	0.2456	0.2082	0.2066	0.1054	0.2611	0.1751	0.1877	0.2867	0.2230	0.3006	0.2594	0.1826	0.2300	0.2131	0.1973	0.0989	0.2670	0.2336	0.2117	0.2857	0.2303	0.2637	0.1981	0.2019	0.1876	0.2026	0.2121	0.1057	0.2341	0.2636	0.2553	0.2756	0.2155	0.1899	0.2031	0.1371	0.2082	0.1551	0.1457	0.1869	0.1952	0.2575	0.2716	0.2135	0.2116	0.1620	0.1581	0.2368	0.1146	0.1240	0.1629	0.1538	0.1604	0.2202	0.2334	0.2219	0.1670	0.1334	0.1596	0.1454	0.1329
76=04:05:23	66931	298	0.2674	0.1943	0.1336	0.2099	0.1977	0.2701	0.2872	0.2554	0.2667	0.2203	0.1950	0.2514	0.2518	0.2487	0.1294	0.2555	0.2452	0.1875	0.1819	0.3085	0.0867	0.2709	0.2240	0.2848	0.2725	0.2303	0.1170	0.2669	0.2078	0.2279	0.2339	0.2808	0.2204	0.2505	0.2101	0.2455	0.2163	0.2096	0.1054	0.2701	0.1830	0.1965	0.2970	0.2307	0.2970	0.2695	0.1920	0.2296	0.2234	0.2057	0.0993	0.2690	0.2443	0.2207	0.2858	0.2311	0.2639	0.1974	0.2092	0.1888	0.2046	0.2226	0.1101	0.2379	0.2728	0.2551	0.2708	0.2183	0.1989	0.2098	0.1380	0.2214	0.1596	0.1447	0.1891	0.1994	0.2459	0.2693	0.2142	0.2149	0.1645	0.1599	0.2382	0.1168	0.1269	0.1674	0.1550	0.1651	0.2197	0.2362	0.2320	0.1714	0.1385	0.1607	0.1467	0.1445
77=04:20:04	67812	300	0.2662	0.1967	0.1278	0.2122	0.2139	0.2752	0.2984	0.2609	0.2727	0.2238	0.2014	0.2564	0.2466	0.2467	0.1231	0.2540	0.2463	0.1865	0.1811	0.3070	0.0840	0.2657	0.2276	0.2805	0.2836	0.2319	0.1176	0.2737	0.2164	0.2411	0.2474	0.2842	0.2260	0.2577	0.2101	0.2452	0.2165	0.2094	0.1058	0.2687	0.1850	0.1981	0.2911	0.2343	0.2975	0.2644	0.1893	0.2314	0.2242	0.2060	0.0972	0.2731	0.2414	0.2163	0.2883	0.2391	0.2673	0.2008	0.2119	0.1917	0.2025	0.2243	0.1042	0.2328	0.2669	0.2579	0.2728	0.2168	0.2032	0.2160	0.1392	0.2184	0.1680	0.1466	0.1871	0.1954	0.2588	0.2768	0.2175	0.2162	0.1618	0.1579	0.2405	0.1141	0.1319	0.1716	0.1578	0.1628	0.2201	0.2307	0.2304	0.1698	0.1383	0.1584	0.1440	0.1384
78=04:34:45	68693	301	0.2609	0.1998	0.1282	0.2141	0.2047	0.2785	0.3020	0.2687	0.2773	0.2282	0.2024	0.2624	0.2521	0.2539	0.1250	0.2578	0.2504	0.1983	0.1965	0.3171	0.0861	0.2806	0.2272	0.2750	0.2793	0.2362	0.1182	0.2792	0.2236	0.2433	0.2577	0.2937	0.2336	0.2702	0.2181	0.2533	0.2275	0.2145	0.1079	0.2760	0.1989	0.2126	0.3044	0.2442	0.3130	0.2789	0.1939	0.2337	0.2215	0.2075	0.1002	0.2779	0.2490	0.2323	0.3054	0.2480	0.2773	0.2146	0.2186	0.1958	0.2045	0.2436	0.1099	0.2447	0.2781	0.2642	0.2879	0.2254	0.2124	0.2252	0.1387	0.2268	0.1644	0.1515	0.1895	0.2049	0.2628	0.2791	0.2296	0.2256	0.1674	0.1611	0.2470	0.1178	0.1299	0.1812	0.1567	0.1641	0.2274	0.2378	0.2382	0.1752	0.1379	0.1628	0.1512	0.1464
79=04:49:25	69574	300	0.2627	0.2009	0.1297	0.2166	0.2331	0.2841	0.3045	0.2667	0.2798	0.2325	0.2050	0.2628	0.2491	0.2478	0.1243	0.2558	0.2484	0.1936	0.1936	0.3191	0.0844	0.2793	0.2258	0.2886	0.2761	0.2372	0.1172	0.2796	0.2244	0.2434	0.2671	0.2953	0.2410	0.2683	0.2201	0.2532	0.2277	0.2100	0.1047	0.2729	0.1973	0.2156	0.3074	0.2469	0.3040	0.2793	0.1940	0.2371	0.2278	0.2041	0.0991	0.2853	0.2545	0.2337	0.3035	0.2478	0.2863	0.2136	0.2190	0.1922	0.2039	0.2434	0.1068	0.2402	0.2790	0.2609	0.2819	0.2261	0.2201	0.2273	0.1379	0.2212	0.1572	0.1480	0.1842	0.2013	0.2542	0.2785	0.2321	0.2242	0.1675	0.1579	0.2504	0.1169	0.1284	0.1797	0.1562	0.1613	0.2213	0.2321	0.2413	0.1721	0.1384	0.1586	0.1518	0.1456
80=05:04:06	70455	300	0.2634	0.2017	0.1286	0.2195	0.2200	0.2876	0.3115	0.2736	0.2843	0.2346	0.2080	0.2569	0.2537	0.2558	0.1286	0.2647	0.2507	0.1992	0.1987	0.3294	0.0886	0.2910	0.2349	0.2956	0.2887	0.2466	0.1191	0.2853	0.2349	0.2524	0.2764	0.2961	0.2514	0.2683	0.2211	0.2536	0.2287	0.2164	0.1098	0.2775	0.2065	0.2237	0.3067	0.2565	0.3111	0.2859	0.1974	0.2497	0.2253	0.2041	0.0991	0.2866	0.2507	0.2380	0.3047	0.2510	0.2845	0.2152	0.2283	0.1920	0.2031	0.2469	0.1086	0.2436	0.2788	0.2659	0.2868	0.2280	0.2249	0.2317	0.1428	0.2438	0.1611	0.1492	0.1857	0.2060	0.2698	0.2877	0.2326	0.2274	0.1679	0.1615	0.2492	0.1167	0.1278	0.1870	0.1579	0.1634	0.2277	0.2350	0.2421	0.1741	0.1372	0.1586	0.1495	0.1469
81=05:18:47	71335	300	0.2721	0.2014	0.1326	0.2252	0.2255	0.2882	0.3128	0.2830	0.2933	0.2461	0.2097	0.2592	0.2679	0.2595	0.1311	0.2682	0.2612	0.2129	0.2134	0.3369	0.0867	0.2967	0.2378	0.2984	0.2902	0.2437	0.1189	0.2858	0.2380	0.2585	0.2824	0.3002	0.2550	0.2804	0.2284	0.2557	0.2386	0.2147	0.1107	0.2881	0.2141	0.2367	0.3225	0.2650	0.3159	0.2956	0.2078	0.2594	0.2336	0.2089	0.0999	0.2911	0.2609	0.2457	0.3122	0.2594	0.2900	0.2210	0.2311	0.2005	0.2071	0.2627	0.1086	0.2489	0.2893	0.2719	0.2915	0.2356	0.2380	0.2408	0.1432	0.2327	0.1584	0.1487	0.1899	0.2077	0.2644	0.2839	0.2409	0.2308	0.1693	0.1623	0.2534	0.1187	0.1337	0.1956	0.1599	0.1648	0.2288	0.2402	0.2508	0.1803	0.1394	0.1618	0.1532	0.1526
82=05:33:28	72216	300	0.2672	0.2067	0.1309	0.2277	0.2442	0.2900	0.3241	0.2878	0.2957	0.2398	0.2115	0.2703	0.2605	0.2638	0.1302	0.2684	0.2599	0.2170	0.2213	0.3385	0.0892	0.2971	0.2403	0.3083	0.3021	0.2455	0.1225	0.2951	0.2424	0.2678	0.2882	0.3043	0.2625	0.2820	0.2268	0.2610	0.2431	0.2178	0.1110	0.2898	0.2234	0.2405	0.3221	0.2622	0.3210	0.2918	0.2047	0.2508	0.2306	0.2112	0.1008	0.2970	0.2550	0.2496	0.3193	0.2651	0.2857	0.2213	0.2357	0.2034	0.2045	0.2654	0.1135	0.2495	0.2872	0.2745	0.3001	0.2357	0.2365	0.2353	0.1412	0.2418	0.1603	0.1514	0.1919	0.2144	0.2728	0.2937	0.2408	0.2340	0.1690	0.1640	0.2520	0.1203	0.1302	0.2001	0.1619	0.1645	0.2334	0.2407	0.2554	0.1788	0.1419	0.1623	0.1541	0.1504
83=05:48:09	73097	301	0.2782	0.2067	0.1365	0.2319	0.2399	0.2935	0.3141	0.2855	0.2962	0.2488	0.2064	0.2712	0.2647	0.2642	0.1309	0.2698	0.2669	0.2297	0.2178	0.3367	0.0884	0.2961	0.2379	0.3027	0.2920	0.2465	0.1198	0.2959	0.2498	0.2589	0.2885	0.3033	0.2571	0.2787	0.2274	0.2513	0.2438	0.2167	0.1116	0.2888	0.2244	0.2446	0.3207	0.2650	0.3163	0.2941	0.2048	0.2509	0.2436	0.2094	0.1047	0.2916	0.2621	0.2579	0.3173	0.2613	0.2868	0.2260	0.2304	0.2015	0.2085	0.2698	0.1152	0.2495	0.2896	0.2721	0.2880	0.2402	0.2435	0.2432	0.1402	0.2359	0.1632	0.1508	0.1934	0.2107	0.2663	0.2786	0.2433	0.2364	0.1705	0.1601	0.2495	0.1181	0.1302	0.2018	0.1590	0.1658	0.2247	0.2432	0.2545	0.1777	0.1405	0.1605	0.1512	0.1443
84=06:02:49	73978	301	0.2768	0.2094	0.1337	0.2345	0.2401	0.2973	0.3243	0.2944	0.3047	0.2566	0.2111	0.2749	0.2738	0.2656	0.1357	0.2760	0.2689	0.2337	0.2312	0.3514	0.0870	0.3068	0.2389	0.2991	0.3057	0.2527	0.1185	0.3008	0.2532	0.2713	0.3060	0.3107	0.2700	0.2879	0.2332	0.2659	0.2517	0.2225	0.1096	0.2948	0.2373	0.2614	0.3361	0.2823	0.3220	0.3030	0.2100	0.2618	0.2429	0.2086	0.1006	0.3049	0.2677	0.2615	0.3275	0.2726	0.3005	0.2339	0.2421	0.2045	0.2100	0.2827	0.1127	0.2587	0.3001	0.2828	0.3019	0.2453	0.2548	0.2564	0.1402	0.2351	0.1629	0.1553	0.1925	0.2148	0.2735	0.2944	0.2565	0.2439	0.1735	0.1639	0.2674	0.1193	0.1299	0.2140	0.1625	0.1670	0.2336	0.2442	0.2628	0.1824	0.1404	0.1648	0.1557	0.1472
85=06:17:30	74859	301	0.2701	0.2094	0.1321	0.2344	0.2516	0.3016	0.3301	0.2961	0.3097	0.2563	0.2150	0.2744	0.2665	0.2625	0.1287	0.2720	0.2738	0.2333	0.2284	0.3468	0.0874	0.3060	0.2410	0.3137	0.2978	0.2502	0.1192	0.3043	0.2585	0.2779	0.3203	0.3122	0.2766	0.2924	0.2404	0.2603	0.2515	0.2193	0.1101	0.2930	0.2368	0.2601	0.3341	0.2801	0.3246	0.3060	0.2097	0.2602	0.2430	0.2063	0.1018	0.3066	0.2642	0.2664	0.3294	0.2763	0.3053	0.2399	0.2460	0.2028	0.2108	0.2812	0.1099	0.2537	0.2970	0.2772	0.3074	0.2399	0.2608	0.2524	0.1415	0.2464	0.1639	0.1534	0.1887	0.2187	0.2739	0.2939	0.2543	0.2441	0.1727	0.1614	0.2647	0.1164	0.1268	0.2146	0.1584	0.1637	0.2330	0.2379	0.2661	0.1805	0.1383	0.1613	0.1551	0.1515
86=06:32:11	75740	301	0.2736	0.2105	0.1349	0.2412	0.2556	0.3011	0.3325	0.3015	0.3107	0.2667	0.2144	0.2801	0.2762	0.2703	0.1372	0.2801	0.2720	0.2465	0.2469	0.3549	0.0881	0.3155	0.2440	0.3121	0.3142	0.2525	0.1238	0.3107	0.2676	0.2832	0.3232	0.3166	0.2808	0.2979	0.2381	0.2684	0.2654	0.2215	0.1113	0.3002	0.2479	0.2702	0.3427	0.2874	0.3286	0.3088	0.2144	0.2686	0.2508	0.2115	0.1028	0.3139	0.2700	0.2755	0.3342	0.2814	0.3026	0.2462	0.2503	0.2086	0.2124	0.2942	0.1116	0.2583	0.3008	0.2826	0.3095	0.2497	0.2723	0.2620	0.1461	0.2408	0.1615	0.1536	0.1934	0.2205	0.2819	0.2976	0.2630	0.2486	0.1740	0.1641	0.2658	0.1235	0.1301	0.2221	0.1625	0.1657	0.2367	0.2464	0.2702	0.1868	0.1435	0.1655	0.1563	0.1408
87=06:46:52	76620	301	0.2827	0.2140	0.1336	0.2399	0.2429	0.3019	0.3311	0.3052	0.3100	0.2690	0.2157	0.2833	0.2794	0.2676	0.1356	0.2807	0.2742	0.2535	0.2534	0.3551	0.0881	0.3158	0.2467	0.3065	0.3151	0.2537	0.1254	0.3113	0.2719	0.2840	0.3266	0.3124	0.2797	0.2985	0.2356	0.2656	0.2661	0.2189	0.1144	0.2993	0.2529	0.2754	0.3331	0.2905	0.3259	0.3092	0.2105	0.2685	0.2489	0.2118	0.1024	0.3128	0.2713	0.2697	0.3312	0.2807	0.3014	0.2467	0.2453	0.2089	0.2122	0.2933	0.1147	0.2572	0.2997	0.2825	0.2989	0.2435	0.2690	0.2673	0.1433	0.2373	0.1635	0.1550	0.1974	0.2151	0.2838	0.3020	0.2632	0.2441	0.1748	0.1621	0.2671	0.1233	0.1307	0.2192	0.1626	0.1640	0.2333	0.2391	0.2651	0.1836	0.1440	0.1630	0.1533	0.1519
88=07:01:33	77501	301	0.2851	0.2124	0.1376	0.2421	0.2400	0.3040	0.3363	0.3115	0.3139	0.2782	0.2159	0.2892	0.2813	0.2659	0.1337	0.2814	0.2740	0.2615	0.2660	0.3554	0.0877	0.3176	0.2436	0.3132	0.3275	0.2524	0.1258	0.3170	0.2794	0.2947	0.3326	0.3177	0.2866	0.3034	0.2445	0.2685	0.2705	0.2193	0.1120	0.2998	0.2637	0.2817	0.3408	0.2915	0.3327	0.3125	0.2150	0.2719	0.2510	0.2113	0.1048	0.3096	0.2690	0.2808	0.3396	0.2900	0.3017	0.2566	0.2511	0.2105	0.2149	0.3007	0.1134	0.2597	0.3029	0.2849	0.3101	0.2510	0.2817	0.2703	0.1454	0.2437	0.1636	0.1587	0.1944	0.2236	0.2843	0.2968	0.2648	0.2494	0.1778	0.1647	0.2603	0.1212	0.1332	0.2297	0.1646	0.1676	0.2386	0.2506	0.2752	0.1863	0.1443	0.1664	0.1537	0.1375
89=07:16:14	78382	301	0.2752	0.2130	0.1343	0.2443	0.2402	0.3034	0.3338	0.3122	0.3083	0.2748	0.2113	0.2852	0.2768	0.2666	0.1308	0.2795	0.2776	0.2669	0.2658	0.3632	0.0842	0.3208	0.2465	0.3187	0.3162	0.2534	0.1199	0.3195	0.2821	0.2915	0.3334	0.3166	0.2800	0.3036	0.2364	0.2630	0.2678	0.2181	0.1086	0.2997	0.2656	0.2862	0.3388	0.2921	0.3342	0.3114	0.2142	0.2671	0.2483	0.2104	0.0996	0.3087	0.2629	0.2836	0.3412	0.2885	0.2937	0.2532	0.2454	0.2094	0.2097	0.3027	0.1109	0.2581	0.2980	0.2854	0.3103	0.2526	0.2810	0.2730	0.1415	0.2396	0.1588	0.1576	0.1884	0.2212	0.2836	0.2944	0.2609	0.2455	0.1741	0.1602	0.2537	0.1169	0.1318	0.2304	0.1620	0.1636	0.2360	0.2493	0.2664	0.1822	0.1436	0.1633	0.1528	0.1500
90=07:30:54	79263	301	0.2740	0.2159	0.1379	0.2471	0.2513	0.3069	0.3416	0.3212	0.3188	0.2875	0.2135	0.2938	0.2774	0.2680	0.1297	0.2822	0.2783	0.2728	0.2768	0.3619	0.0841	0.3257	0.2469	0.3155	0.3196	0.2551	0.1206	0.3219	0.2897	0.2993	0.3548	0.3245	0.2899	0.3131	0.2461	0.2693	0.2704	0.2204	0.1106	0.3065	0.2676	0.2947	0.3508	0.3000	0.3335	0.3193	0.2170	0.2685	0.2510	0.2142	0.1037	0.3196	0.2725	0.2901	0.3483	0.2950	0.3072	0.2626	0.2530	0.2136	0.2084	0.3140	0.1126	0.2620	0.3058	0.2894	0.3148	0.2570	0.2880	0.2807	0.1405	0.2428	0.1632	0.1572	0.1891	0.2270	0.2845	0.3010	0.2714	0.2545	0.1771	0.1625	0.2655	0.1198	0.1282	0.2383	0.1606	0.1664	0.2382	0.2505	0.2743	0.1868	0.1435	0.1630	0.1555	0.1480
91=07:45:35	80144	301	0.2843	0.2121	0.1365	0.2469	0.2608	0.3048	0.3368	0.3178	0.3192	0.2865	0.2195	0.2701	0.2897	0.2680	0.1366	0.2901	0.2812	0.2822	0.2742	0.3660	0.0871	0.3368	0.2529	0.3100	0.3307	0.2514	0.1245	0.3127	0.2823	0.2966	0.3395	0.3131	0.2873	0.3040	0.2385	0.2532	0.2713	0.2221	0.1141	0.3087	0.2723	0.2938	0.3455	0.3093	0.3308	0.3185	0.2160	0.2705	0.2508	0.2120	0.1041	0.3149	0.2658	0.2730	0.3279	0.2867	0.3044	0.2514	0.2519	0.2057	0.2126	0.3162	0.1159	0.2606	0.3024	0.2963	0.3096	0.2507	0.2876	0.2852	0.1458	0.2459	0.1692	0.1528	0.1905	0.2214	0.2888	0.3039	0.2636	0.2418	0.1761	0.1598	0.2625	0.1171	0.1323	0.2331	0.1637	0.1698	0.2382	0.2440	0.2756	0.1852	0.1468	0.1593	0.1519	0.1514
92=08:00:16	81025	300	0.2752	0.2177	0.1375	0.2515	0.2670	0.3161	0.3513	0.3282	0.3251	0.2968	0.2201	0.2922	0.2810	0.2718	0.1360	0.2885	0.2812	0.2830	0.2799	0.3703	0.0840	0.3337	0.2518	0.3291	0.3144	0.2574	0.1241	0.3304	0.2970	0.3045	0.3712	0.3321	0.3011	0.3191	0.2541	0.2733	0.2801	0.2223	0.1118	0.3094	0.2789	0.3086	0.3568	0.3101	0.3394	0.3357	0.2246	0.2691	0.2595	0.2143	0.1048	0.3190	0.2771	0.3028	0.3549	0.2998	0.3142	0.2725	0.2615	0.2161	0.2126	0.3184	0.1152	0.2635	0.3065	0.2903	0.3225	0.2635	0.3067	0.2906	0.1437	0.2518	0.1581	0.1574	0.1882	0.2329	0.2920	0.3005	0.2788	0.2578	0.1781	0.1645	0.2738	0.1199	0.1253	0.2437	0.1602	0.1635	0.2361	0.2509	0.2829	0.1875	0.1430	0.1602	0.1551	0.1460
93=08:14:57	81905	300	0.2762	0.2150	0.1366	0.2525	0.2666	0.3134	0.3473	0.3294	0.3273	0.2983	0.2195	0.2865	0.2849	0.2700	0.1345	0.2823	0.2852	0.2877	0.2887	0.3733	0.0881	0.3337	0.2508	0.3202	0.3210	0.2594	0.1236	0.3284	0.2979	0.3055	0.3650	0.3302	0.3034	0.3198	0.2530	0.2682	0.2809	0.2187	0.1115	0.3086	0.2874	0.3147	0.3491	0.3136	0.3365	0.3296	0.2198	0.2707	0.2562	0.2095	0.1040	0.3252	0.2744	0.2989	0.3510	0.3017	0.3113	0.2785	0.2654	0.2141	0.2119	0.3219	0.1143	0.2677	0.3086	0.2924	0.3182	0.2607	0.3091	0.2948	0.1447	0.2443	0.1626	0.1575	0.1920	0.2317	0.2925	0.3026	0.2762	0.2569	0.1797	0.1635	0.2664	0.1209	0.1291	0.2477	0.1628	0.1642	0.2401	0.2499	0.2798	0.1891	0.1439	0.1632	0.1553	0.1506
94=08:29:38	82786	300	0.2819	0.2193	0.1404	0.2547	0.2742	0.3174	0.3502	0.3328	0.3328	0.3050	0.2233	0.2981	0.2905	0.2736	0.1353	0.2899	0.2901	0.3016	0.2951	0.3740	0.0872	0.3404	0.2568	0.3281	0.3314	0.2613	0.1258	0.3343	0.3039	0.3108	0.3785	0.3293	0.3059	0.3186	0.2605	0.2737	0.2804	0.2235	0.1148	0.3149	0.2912	0.3181	0.3610	0.3136	0.3424	0.3367	0.2228	0.2807	0.2587	0.2140	0.1056	0.3275	0.2777	0.3093	0.3580	0.3088	0.3133	0.2797	0.2684	0.2183	0.2140	0.3329	0.1160	0.2693	0.3148	0.2929	0.3257	0.2623	0.3134	0.2952	0.1410	0.2471	0.1597	0.1591	0.1954	0.2343	0.2921	0.3074	0.2817	0.2662	0.1803	0.1633	0.2715	0.1207	0.1290	0.2513	0.1649	0.1668	0.2421	0.2503	0.2893	0.1905	0.1438	0.1653	0.1579	0.1496
95=08:44:19	83667	300	0.2821	0.2173	0.1384	0.2515	0.2650	0.3159	0.3524	0.3314	0.3281	0.3065	0.2163	0.3005	0.2840	0.2699	0.1366	0.2894	0.2871	0.3000	0.3012	0.3762	0.0869	0.3370	0.2491	0.3297	0.3254	0.2603	0.1250	0.3356	0.3066	0.3053	0.3765	0.3284	0.3073	0.3247	0.2512	0.2735	0.2840	0.2197	0.1133	0.3111	0.2910	0.3216	0.3550	0.3157	0.3359	0.3379	0.2209	0.2747	0.2664	0.2135	0.1054	0.3188	0.2742	0.3094	0.3564	0.2996	0.3132	0.2825	0.2677	0.2182	0.2120	0.3229	0.1167	0.2667	0.3115	0.2920	0.3207	0.2636	0.3093	0.2983	0.1396	0.2564	0.1602	0.1580	0.1910	0.2318	0.2894	0.2984	0.2779	0.2616	0.1798	0.1620	0.2698	0.1198	0.1274	0.2554	0.1620	0.1639	0.2384	0.2522	0.2840	0.1907	0.1434	0.1622	0.1579	0.1440
96=08:58:59	84548	301	0.2893	0.2182	0.1372	0.2589	0.2663	0.3181	0.3515	0.3355	0.3332	0.3097	0.2214	0.2997	0.2900	0.2691	0.1362	0.2913	0.2960	0.3072	0.3074	0.3781	0.0861	0.3422	0.2542	0.3372	0.3310	0.2606	0.1247	0.3356	0.3043	0.3155	0.3882	0.3278	0.3074	0.3239	0.2621	0.2754	0.2896	0.2255	0.1142	0.3147	0.2968	0.3232	0.3633	0.3184	0.3378	0.3380	0.2225	0.2754	0.2650	0.2152	0.1063	0.3293	0.2796	0.3120	0.3557	0.3081	0.3171	0.2860	0.2676	0.2191	0.2110	0.3366	0.1164	0.2655	0.3171	0.2930	0.3219	0.2595	0.3198	0.3038	0.1428	0.2478	0.1598	0.1596	0.1943	0.2355	0.2893	0.3052	0.2844	0.2601	0.1777	0.1618	0.2716	0.1200	0.1283	0.2556	0.1624	0.1652	0.2383	0.2516	0.2897	0.1895	0.1436	0.1605	0.1559	0.1446
97=09:13:40	85429	301	0.2919	0.2199	0.1404	0.2606	0.2677	0.3208	0.3574	0.3413	0.3363	0.3152	0.2222	0.2993	0.2936	0.2732	0.1383	0.2899	0.2927	0.3142	0.3115	0.3760	0.0869	0.3429	0.2561	0.3434	0.3347	0.2612	0.1268	0.3419	0.3107	0.3218	0.3943	0.3343	0.3122	0.3280	0.2629	0.2726	0.2872	0.2247	0.1146	0.3191	0.3037	0.3285	0.3640	0.3207	0.3428	0.3387	0.2274	0.2908	0.2650	0.2151	0.1090	0.3339	0.2818	0.3139	0.3568	0.3132	0.3146	0.2906	0.2719	0.2229	0.2186	0.3424	0.1195	0.2647	0.3187	0.2966	0.3309	0.2641	0.3292	0.3071	0.1448	0.2531	0.1626	0.1615	0.1912	0.2366	0.2907	0.3102	0.2857	0.2659	0.1816	0.1653	0.2731	0.1225	0.1302	0.2602	0.1623	0.1660	0.2452	0.2516	0.2925	0.1940	0.1466	0.1646	0.1578	0.1481
98=09:28:21	86310	301	0.2868	0.2255	0.1465	0.2670	0.2872	0.3268	0.3662	0.3476	0.3455	0.3253	0.2265	0.2984	0.2965	0.2767	0.1426	0.3000	0.3020	0.3241	0.3142	0.3859	0.0876	0.3545	0.2587	0.3441	0.3285	0.2632	0.1270	0.3446	0.3110	0.3184	0.3977	0.3400	0.3156	0.3317	0.2633	0.2739	0.2949	0.2238	0.1181	0.3228	0.3051	0.3366	0.3702	0.3313	0.3448	0.3462	0.2329	0.2969	0.2806	0.2182	0.1109	0.3324	0.2869	0.3180	0.3585	0.3143	0.3239	0.2929	0.2749	0.2244	0.2205	0.3471	0.1201	0.2704	0.3240	0.3027	0.3259	0.2681	0.3326	0.3165	0.1461	0.2548	0.1655	0.1614	0.1947	0.2376	0.2926	0.3086	0.2895	0.2697	0.1842	0.1678	0.2827	0.1216	0.1319	0.2636	0.1651	0.1678	0.2451	0.2551	0.2941	0.1964	0.1494	0.1664	0.1608	0.1491
99=09:43:02	87190	301	0.2857	0.2186	0.1397	0.2638	0.2815	0.3246	0.3600	0.3465	0.3408	0.3316	0.2239	0.3033	0.2941	0.2695	0.1382	0.2977	0.2980	0.3218	0.3165	0.3848	0.0871	0.3543	0.2562	0.3446	0.3326	0.2665	0.1265	0.3444	0.3167	0.3233	0.4132	0.3391	0.3176	0.3374	0.2647	0.2794	0.2904	0.2272	0.1164	0.3229	0.3081	0.3412	0.3733	0.3323	0.3456	0.3467	0.2286	0.2975	0.2732	0.2151	0.1079	0.3376	0.2855	0.3198	0.3648	0.3166	0.3233	0.3012	0.2767	0.2230	0.2168	0.3447	0.1180	0.2726	0.3251	0.3039	0.3295	0.2692	0.3315	0.3201	0.1429	0.2539	0.1626	0.1617	0.1908	0.2406	0.2919	0.3085	0.2927	0.2648	0.1816	0.1663	0.2768	0.1240	0.1294	0.2671	0.1648	0.1670	0.2427	0.2536	0.2951	0.1938	0.1466	0.1635	0.1604	0.1496
100=09:57:43	88071	301	0.2967	0.2235	0.1428	0.2641	0.2906	0.3195	0.3600	0.3478	0.3469	0.3280	0.2248	0.3076	0.3048	0.2726	0.1399	0.2960	0.3023	0.3320	0.3258	0.3778	0.0878	0.3536	0.2611	0.3586	0.3371	0.2594	0.1277	0.3446	0.3202	0.3261	0.4066	0.3309	0.3146	0.3348	0.2664	0.2752	0.3002	0.2192	0.1182	0.3239	0.3115	0.3344	0.3676	0.3266	0.3440	0.3458	0.2323	0.2984	0.2712	0.2158	0.1097	0.3345	0.2861	0.3205	0.3607	0.3177	0.3194	0.2964	0.2743	0.2268	0.2233	0.3485	0.1193	0.2687	0.3212	0.3005	0.3259	0.2629	0.3382	0.3214	0.1414	0.2534	0.1655	0.1622	0.1937	0.2342	0.2886	0.3078	0.2895	0.2707	0.1811	0.1624	0.2761	0.1200	0.1311	0.2648	0.1674	0.1663	0.2436	0.2514	0.2951	0.1931	0.1449	0.1667	0.1581	0.1499
101=10:12:24	88952	301	0.2921	0.2226	0.1431	0.2627	0.2754	0.3211	0.3613	0.3475	0.3510	0.3297	0.2246	0.3089	0.2982	0.2697	0.1374	0.2887	0.2983	0.3308	0.3294	0.3811	0.0875	0.3506	0.2556	0.3499	0.3392	0.2578	0.1267	0.3453	0.3178	0.3268	0.4150	0.3338	0.3191	0.3311	0.2685	0.2761	0.2988	0.2194	0.1153	0.3225	0.3131	0.3383	0.3698	0.3290	0.3429	0.3440	0.2264	0.2960	0.2704	0.2151	0.1056	0.3379	0.2839	0.3225	0.3617	0.3182	0.3216	0.2991	0.2804	0.2269	0.2178	0.3510	0.1191	0.2648	0.3224	0.2976	0.3313	0.2641	0.3416	0.3156	0.1435	0.2637	0.1655	0.1627	0.1946	0.2387	0.2871	0.3102	0.2919	0.2715	0.1812	0.1639	0.2801	0.1201	0.1293	0.2672	0.1633	0.1640	0.2414	0.2505	0.2989	0.1910	0.1450	0.1644	0.1588	0.1485
102=10:27:04	89833	301	0.2913	0.2219	0.1443	0.2676	0.2792	0.3258	0.3635	0.3542	0.3445	0.3365	0.2257	0.3091	0.2983	0.2774	0.1387	0.3007	0.3058	0.3381	0.3353	0.3910	0.0874	0.3570	0.2593	0.3557	0.3386	0.2640	0.1331	0.3518	0.3328	0.3315	0.4183	0.3434	0.3248	0.3447	0.2657	0.2837	0.3062	0.2255	0.1217	0.3294	0.3242	0.3541	0.3763	0.3381	0.3583	0.3514	0.2323	0.2913	0.2649	0.2137	0.1107	0.3389	0.2869	0.3291	0.3687	0.3257	0.3214	0.3125	0.2826	0.2312	0.2162	0.3520	0.1230	0.2755	0.3245	0.3067	0.3355	0.2707	0.3427	0.3298	0.1456	0.2551	0.1572	0.1662	0.1976	0.2426	0.3030	0.3133	0.2969	0.2749	0.1849	0.1654	0.2761	0.1235	0.1328	0.2788	0.1678	0.1679	0.2484	0.2597	0.2996	0.1954	0.1463	0.1678	0.1574	0.1436
103=10:41:45	90714	301	0.2859	0.2265	0.1414	0.2684	0.2936	0.3277	0.3712	0.3570	0.3533	0.3398	0.2274	0.3096	0.2952	0.2764	0.1390	0.2979	0.3016	0.3441	0.3464	0.3946	0.0882	0.3581	0.2634	0.3546	0.3507	0.2639	0.1311	0.3600	0.3385	0.3388	0.4287	0.3418	0.3288	0.3440	0.2705	0.2765	0.3007	0.2212	0.1178	0.3284	0.3284	0.3572	0.3739	0.3382	0.3521	0.3552	0.2303	0.3051	0.2761	0.2188	0.1091	0.3424	0.2864	0.3358	0.3741	0.3254	0.3225	0.3046	0.2869	0.2270	0.2139	0.3565	0.1218	0.2766	0.3226	0.3019	0.3359	0.2715	0.3451	0.3328	0.1431	0.2619	0.1611	0.1670	0.1965	0.2469	0.2984	0.3123	0.2968	0.2766	0.1865	0.1661	0.2806	0.1206	0.1298	0.2809	0.1642	0.1641	0.2475	0.2551	0.3029	0.1935	0.1440	0.1650	0.1554	0.1466
104=10:56:26	91595	301	0.2934	0.2264	0.1447	0.2752	0.3121	0.3355	0.3746	0.3621	0.3618	0.3468	0.2334	0.3137	0.3070	0.2770	0.1418	0.3000	0.3066	0.3490	0.3529	0.3943	0.0913	0.3632	0.2693	0.3542	0.3480	0.2650	0.1310	0.3624	0.3375	0.3384	0.4374	0.3434	0.3355	0.3396	0.2796	0.2832	0.3087	0.2268	0.1214	0.3331	0.3318	0.3635	0.3794	0.3430	0.3543	0.3634	0.2365	0.3021	0.2884	0.2209	0.1114	0.3430	0.2866	0.3401	0.3780	0.3276	0.3309	0.3088	0.2955	0.2312	0.2207	0.3642	0.1245	0.2774	0.3281	0.3042	0.3461	0.2741	0.3504	0.3315	0.1428	0.2739	0.1662	0.1676	0.1985	0.2533	0.2994	0.3146	0.2965	0.2785	0.1851	0.1672	0.2861	0.1234	0.1335	0.2843	0.1670	0.1683	0.2544	0.2574	0.3078	0.1963	0.1473	0.1660	0.1571	0.1596
105=11:11:07	92476	301	0.2914	0.2256	0.1472	0.2727	0.3000	0.3312	0.3743	0.3627	0.3568	0.3565	0.2264	0.3113	0.3042	0.2748	0.1372	0.3044	0.3082	0.3514	0.3449	0.3986	0.0880	0.3682	0.2671	0.3492	0.3426	0.2638	0.1285	0.3620	0.3409	0.3361	0.4434	0.3456	0.3299	0.3496	0.2723	0.2784	0.3038	0.2259	0.1200	0.3313	0.3287	0.3704	0.3787	0.3470	0.3544	0.3660	0.2352	0.2979	0.2737	0.2216	0.1107	0.3440	0.2905	0.3386	0.3800	0.3261	0.3333	0.3164	0.2872	0.2289	0.2173	0.3654	0.1234	0.2781	0.3244	0.3096	0.3390	0.2775	0.3497	0.3409	0.1393	0.2613	0.1648	0.1675	0.1971	0.2527	0.3019	0.3148	0.3002	0.2758	0.1872	0.1647	0.2827	0.1238	0.1275	0.2813	0.1645	0.1669	0.2486	0.2580	0.3034	0.1958	0.1467	0.1640	0.1579	0.1555
106=11:25:48	93356	301	0.3005	0.2249	0.1422	0.2707	0.2798	0.3324	0.3717	0.3634	0.3539	0.3536	0.2303	0.3151	0.3039	0.2806	0.1430	0.3059	0.3072	0.3614	0.3584	0.3970	0.0892	0.3684	0.2658	0.3655	0.3581	0.2632	0.1375	0.3592	0.3380	0.3413	0.4391	0.3437	0.3361	0.3498	0.2740	0.2819	0.3127	0.2249	0.1231	0.3372	0.3403	0.3704	0.3875	0.3464	0.3589	0.3613	0.2378	0.3031	0.2762	0.2167	0.1144	0.3476	0.2917	0.3354	0.3719	0.3340	0.3264	0.3202	0.2910	0.2309	0.2212	0.3675	0.1254	0.2796	0.3319	0.3080	0.3413	0.2773	0.3583	0.3471	0.1433	0.2636	0.1654	0.1681	0.2005	0.2467	0.2990	0.3198	0.3028	0.2788	0.1879	0.1670	0.2799	0.1291	0.1356	0.2880	0.1699	0.1689	0.2513	0.2574	0.3089	0.1973	0.1518	0.1659	0.1613	0.1470
107=11:40:29	94237	300	0.2938	0.2293	0.1487	0.2774	0.2950	0.3367	0.3732	0.3644	0.3594	0.3575	0.2303	0.3102	0.3051	0.2774	0.1447	0.3053	0.3083	0.3625	0.3575	0.3991	0.0888	0.3679	0.2686	0.3548	0.3552	0.2666	0.1378	0.3611	0.3416	0.3474	0.4404	0.3466	0.3355	0.3487	0.2741	0.2785	0.3047	0.2290	0.1240	0.3324	0.3382	0.3656	0.3794	0.3461	0.3522	0.3572	0.2335	0.3188	0.2763	0.2207	0.1136	0.3483	0.2928	0.3385	0.3707	0.3315	0.3252	0.3178	0.2935	0.2306	0.2196	0.3691	0.1248	0.2760	0.3302	0.3106	0.3357	0.2730	0.3555	0.3470	0.1433	0.2632	0.1708	0.1699	0.2000	0.2476	0.3030	0.3258	0.3047	0.2765	0.1893	0.1681	0.2798	0.1210	0.1354	0.2889	0.1699	0.1704	0.2536	0.2547	0.3043	0.1991	0.1491	0.1664	0.1587	0.1424
108=11:55:10	95118	300	0.2936	0.2143	0.1416	0.2695	0.2762	0.3299	0.3674	0.3589	0.3528	0.3626	0.2286	0.3016	0.3019	0.2686	0.1397	0.2997	0.3068	0.3615	0.3501	0.3950	0.0846	0.3679	0.2655	0.3548	0.3555	0.2635	0.1281	0.3587	0.3471	0.3346	0.4351	0.3419	0.3283	0.3433	0.2698	0.2777	0.3150	0.2192	0.1216	0.3289	0.3389	0.3694	0.3777	0.3466	0.3531	0.3599	0.2330	0.3043	0.2846	0.2144	0.1087	0.3392	0.2860	0.3346	0.3745	0.3235	0.3216	0.3201	0.2852	0.2262	0.2174	0.3559	0.1216	0.2738	0.3200	0.3056	0.3340	0.2724	0.3517	0.3467	0.1407	0.2520	0.1612	0.1645	0.1963	0.2473	0.2975	0.3076	0.2928	0.2722	0.1849	0.1615	0.2755	0.1225	0.1290	0.2869	0.1663	0.1645	0.2443	0.2545	0.2992	0.1931	0.1451	0.1625	0.1544	0.1399
109=12:09:50	95999	300	0.2984	0.2238	0.1419	0.2728	0.3107	0.3327	0.3751	0.3650	0.3611	0.3648	0.2263	0.3192	0.2985	0.2705	0.1421	0.3029	0.3090	0.3661	0.3584	0.3938	0.0854	0.3641	0.2611	0.3556	0.3541	0.2634	0.1291	0.3644	0.3392	0.3440	0.4520	0.3440	0.3338	0.3467	0.2741	0.2820	0.3108	0.2272	0.1208	0.3310	0.3433	0.3750	0.3879	0.3453	0.3533	0.3593	0.2351	0.3072	0.2854	0.2134	0.1129	0.3464	0.2885	0.3422	0.3786	0.3354	0.3279	0.3267	0.2885	0.2339	0.2129	0.3696	0.1262	0.2735	0.3317	0.3049	0.3423	0.2731	0.3628	0.3449	0.1394	0.2596	0.1639	0.1679	0.1924	0.2496	0.2997	0.3118	0.3017	0.2764	0.1832	0.1646	0.2759	0.1209	0.1280	0.2912	0.1663	0.1676	0.2457	0.2528	0.3058	0.1948	0.1453	0.1637	0.1565	0.1417
110=12:24:31	96880	300	0.2951	0.2244	0.1458	0.2745	0.2858	0.3355	0.3798	0.3704	0.3654	0.3699	0.2325	0.3192	0.3054	0.2738	0.1411	0.3013	0.3062	0.3716	0.3620	0.3960	0.0890	0.3700	0.2676	0.3698	0.3530	0.2648	0.1355	0.3647	0.3505	0.3499	0.4601	0.3478	0.3428	0.3563	0.2811	0.2861	0.3154	0.2226	0.1242	0.3364	0.3449	0.3763	0.3833	0.3520	0.3544	0.3640	0.2357	0.2988	0.2800	0.2174	0.1126	0.3523	0.2918	0.3421	0.3819	0.3352	0.3348	0.3270	0.2982	0.2340	0.2194	0.3740	0.1290	0.2754	0.3278	0.3101	0.3444	0.2772	0.3639	0.3575	0.1453	0.2571	0.1665	0.1729	0.1964	0.2511	0.3018	0.3190	0.3056	0.2802	0.1890	0.1678	0.2838	0.1243	0.1339	0.2961	0.1668	0.1666	0.2513	0.2565	0.3104	0.2030	0.1482	0.1639	0.1578	0.1524
111=12:39:12	97761	298	0.2974	0.2245	0.1475	0.2793	0.3200	0.3346	0.3848	0.3716	0.3675	0.3697	0.2331	0.3193	0.3052	0.2764	0.1441	0.3049	0.3122	0.3778	0.3672	0.3975	0.0895	0.3751	0.2668	0.3601	0.3522	0.2684	0.1325	0.3663	0.3515	0.3536	0.4731	0.3452	0.3434	0.3485	0.2801	0.2886	0.3149	0.2243	0.1253	0.3377	0.3466	0.3812	0.3848	0.3551	0.3550	0.3646	0.2368	0.3085	0.2800	0.2187	0.1157	0.3600	0.2943	0.3488	0.3853	0.3378	0.3358	0.3270	0.3021	0.2329	0.2197	0.3793	0.1284	0.2733	0.3321	0.3130	0.3460	0.2740	0.3696	0.3549	0.1432	0.2567	0.1664	0.1713	0.1997	0.2558	0.3034	0.3236	0.3077	0.2818	0.1890	0.1668	0.2850	0.1238	0.1309	0.2940	0.1672	0.1691	0.2496	0.2563	0.3132	0.1982	0.1493	0.1630	0.1574	0.1487
112=12:53:53	98641	300	0.2950	0.2270	0.1478	0.2845	0.2982	0.3455	0.3902	0.3830	0.3749	0.3843	0.2356	0.3307	0.3096	0.2796	0.1434	0.3092	0.3138	0.3763	0.3804	0.4065	0.0857	0.3747	0.2693	0.3541	0.3652	0.2670	0.1359	0.3784	0.3610	0.3614	0.4717	0.3604	0.3502	0.3663	0.2893	0.2956	0.3204	0.2280	0.1247	0.3394	0.3593	0.3919	0.3993	0.3560	0.3695	0.3694	0.2437	0.3078	0.2855	0.2190	0.1175	0.3578	0.2991	0.3573	0.3964	0.3483	0.3344	0.3406	0.3039	0.2394	0.2210	0.3856	0.1298	0.2816	0.3376	0.3148	0.3570	0.2841	0.3750	0.3654	0.1445	0.2744	0.1697	0.1752	0.2022	0.2617	0.3076	0.3240	0.3183	0.2906	0.1942	0.1688	0.2869	0.1241	0.1338	0.3039	0.1698	0.1682	0.2549	0.2644	0.3214	0.2045	0.1511	0.1696	0.1618	0.1492
