# Supplementary material for: Computationally Driven, Quantitative Experiments Discover Genes Required for Mitochondrial Biogenesis
Source: PLoS Genet. 2009 Mar 20;5(3):e1000407. doi: 10.1371/journal.pgen.1000407 (PMC2648979; doi:10.1371/journal.pgen.1000407)
Supplement: Dataset S1 — Raw respiratory growth data. A zip file containing 48 tab-delimited text files containing the raw data from the Tecan GENios reader. Additionally, a readme text file and plate key is contained in the zip file. The plate key uses our internal reference id for each mutant (internal reference id is matched with common and systematic gene names in Table S2). Raw optical density measurements from Tecan GENios plate incubator and reader. Wells are numbered in increasing order from upper left to lower right and can be converted to our internal identifiers using the included key (complete plate key). Not all original plates were assayed for growth curves, and there are two replicates of plate 20. (1.82 MB ZIP) [file pgen.1000407.s012.zip › mitochondria_table_s7/p05_glu.txt]

[config file info]
last_write=07:05:09_13:44:23
last write=07:05:10_13:10:39
[Run_Parameters]
Instrument=Tecan_21
Ini_Names=Read_Reps,Delid,Save_Data_File,Start_Time_Now
barcode_drug_plate=201401
user=mcostanzo
Plate_Size=96
Plate_Type=GRE96ft.pdf
Samples_to_Run=6
Overlay_Size=48
Drug_Plate=none
Plate_Quarter=none
run_ID=none
run_plate_repeat=1
Read_Reps=200
Read_Modes=Absorbance
Read_Flor_Every=2
Max_Delta_OD=0.500000
Well_By_Row_Col=none
Reorder_Map=Order_Strings_Not,0
Tip_Vol=200
OD_to_Innoc=0.100,0.100,0.380,0.380,0.380,0.380,0.760,0.760,0.100,0.100,0.380,0.380,0.380,0.380,0.760,0.760,0.100,0.100,0.380,0.380,0.380,0.380,0.760,0.760,0.100,0.100,0.380,0.380,0.380,0.380,0.760,0.760,0.100,0.100,0.380,0.380,0.380,0.380,0.760,0.760,0.100,0.100,0.380,0.380,0.380,0.380,0.760,0.760
Absorption_Max=.3
OD_to_Save=0.100,0.100,0.380,0.380,0.380,0.380,0.760,0.760,0.100,0.100,0.380,0.380,0.380,0.380,0.760,0.760,0.100,0.100,0.380,0.380,0.380,0.380,0.760,0.760,0.100,0.100,0.380,0.380,0.380,0.380,0.760,0.760,0.100,0.100,0.380,0.380,0.380,0.380,0.760,0.760,0.100,0.100,0.380,0.380,0.380,0.380,0.760,0.760
OD_to_Dilute=0.100
Save_Sample_Vol=180
Save_Sample_Reps=2
Innoc_Vol=184,184,46,46,46,46,0,0,184,184,46,46,46,46,0,0,184,184,46,46,46,46,0,0,184,184,46,46,46,46,0,0,184,184,46,46,46,46,0,0,184,184,46,46,46,46,0,0
Dilute_Vol=23,23,23,23,23,23,23,23,23,23,23,23,23,23,23,23,23,23,23,23,23,23,23,23,23,23,23,23,23,23,23,23,23,23,23,23,23,23,23,23,23,23,23,23,23,23,23,23
Save_Vol=800,800,800,800,800,800,800,800,800,800,800,800,800,800,800,800,800,800,800,800,800,800,800,800,800,800,800,800,800,800,800,800,800,800,800,800,800,800,800,800,800,800,800,800,800,800,800,800
Reference_Vol=100,100,100,100,100,100,100,100,100,100,100,100,100,100,100,100,100,100,100,100,100,100,100,100,100,100,100,100,100,100,100,100,100,100,100,100,100,100,100,100,100,100,100,100,100,100,100,100,100,100,100,100,100,100,100,100,100,100,100,100,100,100,100,100,100,100,100,100,100,100,100,100,100,100,100,100,100,100,100,100,100,100,100,100,100,100,100,100,100,100,100,100,100,100,100,100
Read_to_Innoc=20,20,20,20,20,20,20,20,20,20,20,20,20,20,20,20,20,20,20,20,20,20,20,20,20,20,20,20,20,20,20,20,20,20,20,20,20,20,20,20,20,20,20,20,20,20,20,20
Read_to_Dilute=26,26,26,26,26,26,26,26,26,26,26,26,26,26,26,26,26,26,26,26,26,26,26,26,26,26,26,26,26,26,26,26,26,26,26,26,26,26,26,26,26,26,26,26,26,26,26,26
Read_to_Save=20,20,20,20,20,20,20,20,20,20,20,20,20,20,20,20,20,20,20,20,20,20,20,20,20,20,20,20,20,20,20,20,20,20,20,20,20,20,20,20,20,20,20,20,20,20,20,20
Innoc_Target_Map=1,2,3,4,5,6,7,8,9,10,11,12,13,14,15,16,17,18,19,20,21,22,23,24,25,26,27,28,29,30,31,32,33,34,35,36,37,38,39,40,41,42,43,44,45,46,47,48
Pipet_Trigger=OD_Save_Innoc
Pipet_Volume_Adj=Con_OD_Save
Delid=no
Pre_Init=yes
Talk_To_ProMax=no
Time_Out_Time=1050
Wait_While_Busy=yes
Idle_Time=2
Screen_Run_Type=pre_screen_1
Spect_Protocol=15m
Spec_Run_File=GG_PB_Voyage.pda
Spec_Assay_File=""
Save_Data_File=09_05_07_mito5_glu_ps1_A_96_T_21.txt
Working_Dir=C%3A\\Users\\Growth_Data
Run_Control_Dir=C%3A\\Users\\Yeast_Run_Files
Tracking_Dir=""
Track_File=201401_data_track.txt
Save_Run_Data_Flag=yes
Set_Incubator_Temp=30.0
Base_Line_Flag=atstart_minimum
Pipet_Cycles_Before_Save=20
Time_Point_Save=wellmap
Innoc_Direction=down
Wells_In_Use=111111111111111111111111111111111111111111111111
Save_Sample_Map=111111001111110011111100111111001111110011111100
Sections_to_Run=0
Rows_per_Section=8
Start_Sections_Row=1
MultiProbe_Run_File=""
Multiprobe_Run_Dialogue=yes
Comments=no%20comment
Target_Temp=300
Temp_Control=On
Delta_Temp=10
ReadMode=Absorbance,Bottom
ExcitationFilter=485,
EmissionFilter=535,
MeasurementFilter=595
ReadsPerWellNumber=1,1
ShakeDuration=800,0
GainMode=Manual
PdfName=GRE96ft.pdf
Gain=50
Add_Drug_Map=1,1,1,1,1,1,1,1,1,1,1,1,1,1,1,1,1,1,1,1,1,1,1,1,1,1,1,1,1,1,1,1,1,1,1,1,1,1,1,1,1,1,1,1,1,1,1,1
Add_Drug_Vol=7,7,7,7,7,7,7,7,7,7,7,7,7,7,7,7,7,7,7,7,7,7,7,7,7,7,7,7,7,7,7,7,7,7,7,7,7,7,7,7,7,7,7,7,7,7,7,7
Innoc_Map=111011101110111011101110111011101110111011101110111011101110111011101110111011101110111011101110
Dilute_Map=111111111111111111111111111111111111111111111111111111111111111111111111111111111111111111111111
data_file_name=iS_1_48.txt
barcode=""
Hit_Call_Threshold=1.000000
Reference_Well=A01
WT_Ref_Well=0
Project_Name=YKO_Lib
Pipet_Gens_Point=5.00,10.00,15.00,20.00,5.00,10.00,15.00,20.00,5.00,10.00,15.00,20.00,5.00,10.00,15.00,20.00,5.00,10.00,15.00,20.00,5.00,10.00,15.00,20.00,5.00,10.00,15.00,20.00,5.00,10.00,15.00,20.00,5.00,10.00,15.00,20.00,5.00,10.00,15.00,20.00,5.00,10.00,15.00,20.00,5.00,10.00,15.00,20.00,
Shake_Divisor=1
data_handling=file_&_DB_&_auto_analysis
time_frm_freezer=-1.00
gens_frm_freezer=-1.00
Well_Vol=100
Parent_ID=""
Units=%
Quarter=A
media_name=mm
Save_Mode=one_to_one
Consolidate_Save_Map=1,2,3,4,5,6,7,8,9,10,11,12,13,14,15,16,17,18,19,20,21,22,23,24,25,26,27,28,29,30,31,32,33,34,35,36,37,38,39,40,41,42,43,44,45,46,47,48
Add_Drug_at_Start_Map=000000000000000000000000000000000000000000000000000
Add_Drug_Labware=add_drug_48
Max_Dynam_OD_Change=0.05
Reads_After_Pipet=1
Ref_Type=single_ref
Read_to_Add_Drug_at_Start=0
Send_Email_at_Pipet=no_email
Strain_Name=""
Media=ypd
drug_vol=2.00
Drug_Name=""
Drug_Conc=2
Innoc_Conc=""
Strain_Plate=none
ShakeIntensity=High
ShakeMode=Orbital
NumberOfFlashes=1
PartOfPlate=0
MovePlateOutAfterMeasurement=0
IntegrationLagTime=0
IntegrationTime=100
DelayMoveFlashFluorescence=0
[Drug_Data]
Drug_Plate=none
Strain_Plate=none
Media=mm
Drug_Name=nd,nd,nd,nd,nd,nd,nd,nd,nd,nd,nd,nd,nd,nd,nd,nd,nd,nd,nd,nd,nd,nd,nd,nd,nd,nd,nd,nd,nd,nd,nd,nd,nd,nd,nd,nd,nd,nd,nd,nd,nd,nd,nd,nd,nd,nd,nd,nd,nd,nd,nd,nd,nd,nd,nd,nd,nd,nd,nd,nd,nd,nd,nd,nd,nd,nd,nd,nd,nd,nd,nd,nd,nd,nd,nd,nd,nd,nd,nd,nd,nd,nd,nd,nd,nd,nd,nd,nd,nd,nd,nd,nd,nd,nd,nd,nd
Strain_Name=ud
Drug_Conc=""
Innoc_Conc=0.06250,0.06250,0.06250,0.06250,0.06250,0.06250,0.06250,0.06250,0.06250,0.06250,0.06250,0.06250,0.06250,0.06250,0.06250,0.06250,0.06250,0.06250,0.06250,0.06250,0.06250,0.06250,0.06250,0.06250,0.06250,0.06250,0.06250,0.06250,0.06250,0.06250,0.06250,0.06250,0.06250,0.06250,0.06250,0.06250,0.06250,0.06250,0.06250,0.06250,0.06250,0.06250,0.06250,0.06250,0.06250,0.06250,0.06250,0.06250,0.06250,0.06250,0.06250,0.06250,0.06250,0.06250,0.06250,0.06250,0.06250,0.06250,0.06250,0.06250,0.06250,0.06250,0.06250,0.06250,0.06250,0.06250,0.06250,0.06250,0.06250,0.06250,0.06250,0.06250,0.06250,0.06250,0.06250,0.06250,0.06250,0.06250,0.06250,0.06250,0.06250,0.06250,0.06250,0.06250,0.06250,0.06250,0.06250,0.06250,0.06250,0.06250,0.06250,0.06250,0.06250,0.06250,0.06250,0.06250
Run_ID=none
Plate_Quarter=A
Units=%,%,%,%,%,%,%,%,%,%,%,%,%,%,%,%,%,%,%,%,%,%,%,%,%,%,%,%,%,%,%,%,%,%,%,%,%,%,%,%,%,%,%,%,%,%,%,%,%,%,%,%,%,%,%,%,%,%,%,%,%,%,%,%,%,%,%,%,%,%,%,%,%,%,%,%,%,%,%,%,%,%,%,%,%,%,%,%,%,%,%,%,%,%,%,%
Parent_ID=""
Project_Name=YKO_Lib
Strain_Backgrnd=0,0,0,0,0,0,0,0,0,0,0,0,0,0,0,0,0,0,0,0,0,0,0,0,0,0,0,0,0,0,0,0,0,0,0,0,0,0,0,0,0,0,0,0,0,0,0,0,0,0,0,0,0,0,0,0,0,0,0,0,0,0,0,0,0,0,0,0,0,0,0,0,0,0,0,0,0,0,0,0,0,0,0,0,0,0,0,0,0,0,0,0,0,0,0,0
Well_Vol=100,100,100,100,100,100,100,100,100,100,100,100,100,100,100,100,100,100,100,100,100,100,100,100,100,100,100,100,100,100,100,100,100,100,100,100,100,100,100,100,100,100,100,100,100,100,100,100,100,100,100,100,100,100,100,100,100,100,100,100,100,100,100,100,100,100,100,100,100,100,100,100,100,100,100,100,100,100,100,100,100,100,100,100,100,100,100,100,100,100,100,100,100,100,100,100
time_frm_freezer=-1.00
gens_frm_freezer=-1.00
user=mcostanzo
Strain_Pool=ud,ud,ud,ud,ud,ud,ud,ud,ud,ud,ud,ud,ud,ud,ud,ud,ud,ud,ud,ud,ud,ud,ud,ud,ud,ud,ud,ud,ud,ud,ud,ud,ud,ud,ud,ud,ud,ud,ud,ud,ud,ud,ud,ud,ud,ud,ud,ud,ud,ud,ud,ud,ud,ud,ud,ud,ud,ud,ud,ud,ud,ud,ud,ud,ud,ud,ud,ud,ud,ud,ud,ud,ud,ud,ud,ud,ud,ud,ud,ud,ud,ud,ud,ud,ud,ud,ud,ud,ud,ud,ud,ud,ud,ud,ud,ud
Well_Alias=A01,A02,A03,A04,A05,A06,A07,A08,A09,A10,A11,A12,B01,B02,B03,B04,B05,B06,B07,B08,B09,B10,B11,B12,C01,C02,C03,C04,C05,C06,C07,C08,C09,C10,C11,C12,D01,D02,D03,D04,D05,D06,D07,D08,D09,D10,D11,D12,E01,E02,E03,E04,E05,E06,E07,E08,E09,E10,E11,E12,F01,F02,F03,F04,F05,F06,F07,F08,F09,F10,F11,F12,G01,G02,G03,G04,G05,G06,G07,G08,G09,G10,G11,G12,H01,H02,H03,H04,H05,H06,H07,H08,H09,H10,H11,H12
Well_Pos=1,2,3,4,5,6,7,8,9,10,11,12,13,14,15,16,17,18,19,20,21,22,23,24,25,26,27,28,29,30,31,32,33,34,35,36,37,38,39,40,41,42,43,44,45,46,47,48,49,50,51,52,53,54,55,56,57,58,59,60,61,62,63,64,65,66,67,68,69,70,71,72,73,74,75,76,77,78,79,80,81,82,83,84,85,86,87,88,89,90,91,92,93,94,95,96
position=A01,A02,A03,A04,A05,A06,A07,A08,A09,A10,A11,A12,B01,B02,B03,B04,B05,B06,B07,B08,B09,B10,B11,B12,C01,C02,C03,C04,C05,C06,C07,C08,C09,C10,C11,C12,D01,D02,D03,D04,D05,D06,D07,D08,D09,D10,D11,D12,E01,E02,E03,E04,E05,E06,E07,E08,E09,E10,E11,E12,F01,F02,F03,F04,F05,F06,F07,F08,F09,F10,F11,F12,G01,G02,G03,G04,G05,G06,G07,G08,G09,G10,G11,G12,H01,H02,H03,H04,H05,H06,H07,H08,H09,H10,H11,H12
[Runtime_State]
Instrument=Tecan_21
Start_Time_Now=3.2615882701E+9
Reads_Completed=95
Innoc_Direction=down
Wells_In_Use=111111111111111111111111111111111111111111111111111111111111111111111111111111111111111111111111
Innoc_Map=111111111111111111111111111111111111111111111111111111111111111111111111111111111111000000000000
Dilute_Map=111111111111111111111111111111111111111111111111111111111111111111111111111111111111111111111111
Save_Sample_Map=000000000000000000000000000000000000000000000000010000000100000001000000010000000100000001000000
Current_OD=0.851,0.930,0.829,0.972,0.856,0.964,0.825,0.851,0.838,0.854,1.016,1.105,0.931,0.926,0.860,0.899,0.940,0.868,0.917,0.878,0.078,0.949,0.896,1.027,0.869,0.811,0.893,0.908,0.960,0.870,0.071,0.911,0.075,0.966,1.003,1.055,0.948,0.895,0.886,0.988,0.959,0.874,0.076,0.912,0.076,0.953,0.957,1.190,0.992,0.816,0.994,0.925,0.973,0.936,0.076,0.862,0.071,0.854,0.978,0.823,0.954,0.883,1.045,0.997,0.944,0.850,0.070,0.874,0.074,0.962,0.976,1.031,0.946,0.948,1.033,0.852,0.936,0.857,0.870,0.817,0.893,0.971,0.847,1.157,0.908,0.948,0.974,0.977,0.926,0.863,0.951,0.890,0.874,0.872,0.945,1.039
Bckgrnd_OD=0.099,0.109,0.091,0.084,0.085,0.098,0.083,0.086,0.082,0.083,0.082,0.087,0.091,0.086,0.085,0.082,0.084,0.087,0.089,0.086,0.068,0.087,0.086,0.091,0.099,0.084,0.084,0.082,0.088,0.081,0.069,0.084,0.067,0.084,0.085,0.089,0.094,0.086,0.079,0.081,0.082,0.082,0.069,0.081,0.069,0.083,0.082,0.089,0.093,0.081,0.083,0.081,0.083,0.080,0.069,0.082,0.068,0.078,0.083,0.081,0.084,0.081,0.085,0.084,0.083,0.087,0.069,0.085,0.069,0.087,0.086,0.090,0.101,0.085,0.084,0.084,0.084,0.082,0.083,0.083,0.082,0.082,0.082,0.092,0.086,0.087,0.085,0.084,0.080,0.078,0.080,0.078,0.082,0.084,0.083,0.095
Mapped=111111011111111111110111111111010111111111010111111111111111111111111111111111111111111111111111
Pipet_Completed=000000000000000000000000000000000000000000000000000000000000000000000000000000000000000000000000
Innoc_Completed=0,0,0,0,0,0,0,0,0,0,0,0,0,0,0,0,0,0,0,0,0,0,0,0,0,0,0,0,0,0,0,0,0,0,0,0,0,0,0,0,0,0,0,0,0,0,0,0,0,0,0,0,0,0,0,0,0,0,0,0,0,0,0,0,0,0,0,0,0,0,0,0,0,0,0,0,0,0,0,0,0,0,0,0,0,0,0,0,0,0,0,0,0,0,0,0
Save_Completed=0,0,0,0,0,0,0,0,0,0,0,0,0,0,0,0,0,0,0,0,0,0,0,0,0,0,0,0,0,0,0,0,0,0,0,0,0,0,0,0,0,0,0,0,0,0,0,0,0,0,0,0,0,0,0,0,0,0,0,0,0,0,0,0,0,0,0,0,0,0,0,0,0,0,0,0,0,0,0,0,0,0,0,0,0,0,0,0,0,0,0,0,0,0,0,0
Pipeted_At=0,0,0,0,0,0,0,0,0,0,0,0,0,0,0,0,0,0,0,0,0,0,0,0,0,0,0,0,0,0,0,0,0,0,0,0,0,0,0,0,0,0,0,0,0,0,0,0,0,0,0,0,0,0,0,0,0,0,0,0,0,0,0,0,0,0,0,0,0,0,0,0,0,0,0,0,0,0,0,0,0,0,0,0,0,0,0,0,0,0,0,0,0,0,0,0
Pipeted_OD=0,0,0,0,0,0,0,0,0,0,0,0,0,0,0,0,0,0,0,0,0,0,0,0,0,0,0,0,0,0,0,0,0,0,0,0,0,0,0,0,0,0,0,0,0,0,0,0,0,0,0,0,0,0,0,0,0,0,0,0,0,0,0,0,0,0,0,0,0,0,0,0,0,0,0,0,0,0,0,0,0,0,0,0,0,0,0,0,0,0,0,0,0,0,0,0
Dilutes_Completed=0,0,0,0,0,0,0,0,0,0,0,0,0,0,0,0,0,0,0,0,0,0,0,0,0,0,0,0,0,0,0,0,0,0,0,0,0,0,0,0,0,0,0,0,0,0,0,0,0,0,0,0,0,0,0,0,0,0,0,0,0,0,0,0,0,0,0,0,0,0,0,0,0,0,0,0,0,0,0,0,0,0,0,0,0,0,0,0,0,0,0,0,0,0,0,0
Time_At_Innoc=0,0,0,0,0,0,0,0,0,0,0,0,0,0,0,0,0,0,0,0,0,0,0,0,0,0,0,0,0,0,0,0,0,0,0,0,0,0,0,0,0,0,0,0,0,0,0,0,0,0,0,0,0,0,0,0,0,0,0,0,0,0,0,0,0,0,0,0,0,0,0,0,0,0,0,0,0,0,0,0,0,0,0,0,0,0,0,0,0,0,0,0,0,0,0,0
Time_At_Save=0,0,0,0,0,0,0,0,0,0,0,0,0,0,0,0,0,0,0,0,0,0,0,0,0,0,0,0,0,0,0,0,0,0,0,0,0,0,0,0,0,0,0,0,0,0,0,0,0,0,0,0,0,0,0,0,0,0,0,0,0,0,0,0,0,0,0,0,0,0,0,0,0,0,0,0,0,0,0,0,0,0,0,0,0,0,0,0,0,0,0,0,0,0,0,0
Time_At_Dilute=0,0,0,0,0,0,0,0,0,0,0,0,0,0,0,0,0,0,0,0,0,0,0,0,0,0,0,0,0,0,0,0,0,0,0,0,0,0,0,0,0,0,0,0,0,0,0,0,0,0,0,0,0,0,0,0,0,0,0,0,0,0,0,0,0,0,0,0,0,0,0,0,0,0,0,0,0,0,0,0,0,0,0,0,0,0,0,0,0,0,0,0,0,0,0,0
Previous_OD=0.851,0.930,0.829,0.972,0.856,0.964,0.825,0.851,0.838,0.854,1.016,1.105,0.931,0.926,0.860,0.899,0.940,0.868,0.917,0.878,0.078,0.949,0.896,1.027,0.869,0.811,0.893,0.908,0.960,0.870,0.071,0.911,0.075,0.966,1.003,1.055,0.948,0.895,0.886,0.988,0.959,0.874,0.076,0.912,0.076,0.953,0.957,1.190,0.992,0.816,0.994,0.925,0.973,0.936,0.076,0.862,0.071,0.854,0.978,0.823,0.954,0.883,1.045,0.997,0.944,0.850,0.070,0.874,0.074,0.962,0.976,1.031,0.946,0.948,1.033,0.852,0.936,0.857,0.870,0.817,0.893,0.971,0.847,1.157,0.908,0.948,0.974,0.977,0.926,0.863,0.951,0.890,0.874,0.872,0.945,1.039
Prev_Delta_OD=0.018,0.021,0.020,0.012,0.012,0.016,0.000,0.036,0.003,0.012,0.036,0.029,0.002,0.008,0.030,0.001,0.012,0.007,0.024,0.004,0.001,0.001,0.015,0.002,0.016,0.005,0.007,0.016,0.023,0.024,0.002,0.034,0.001,0.033,0.028,0.050,0.005,0.006,0.012,0.001,0.032,0.002,0.000,0.001,0.001,0.004,0.013,0.012,0.007,0.015,0.028,0.005,0.014,0.014,0.001,0.034,0.003,0.047,0.018,0.034,0.014,0.004,0.025,0.022,0.014,0.010,0.002,0.004,0.000,0.006,0.020,0.011,0.011,0.014,0.025,0.014,0.035,0.002,0.025,0.017,0.033,0.046,0.015,0.045,0.001,0.037,0.003,0.017,0.005,0.016,0.001,0.011,0.013,0.017,0.010,0.017
Delta_From_Ref=0.000,-0.032,0.847,0.672,0.762,0.168,3.443,3.041,0.017,0.016,0.845,0.446,0.071,1.098,1.785,2.048,0.015,0.012,0.389,1.709,3.486,0.580,0.971,-1.823,-0.001,0.001,1.181,1.438,1.009,1.599,10.258,2.857,0.027,-0.012,0.827,0.359,0.684,1.436,3.705,1.917,0.015,0.011,3.482,1.524,3.487,1.025,1.286,-2.249,0.000,0.000,0.000,0.000,0.000,0.000,0.000,0.000,0.000,0.000,0.000,0.000,0.000,0.000,0.000,0.000,0.000,0.000,0.000,0.000,0.000,0.000,0.000,0.000,0.000,0.000,0.000,0.000,0.000,0.000,0.000,0.000,0.000,0.000,0.000,0.000,0.000,0.000,0.000,0.000,0.000,0.000,0.000,0.000,0.000,0.000,0.000,0.000
Sig_OD_Delta=0,0,0,0,0,0,1,1,0,0,0,0,0,1,1,1,0,0,0,1,1,0,0,0,0,0,1,1,1,1,1,1,0,0,0,0,0,1,1,1,0,0,1,1,1,1,1,0,0,0,0,0,0,0,0,0,0,0,0,0,0,0,0,0,0,0,0,0,0,0,0,0,0,0,0,0,0,0,0,0,0,0,0,0,0,0,0,0,0,0,0,0,0,0,0,0
Add_Drug_at_Start_Map=000000000000000000000000000000000000000000000000000000000000000000000000000000000000000000000000
[Analysis]
Drug_ID=A1,A2,A3,A4,A5,A6,B1,B2,B3,B4,B5,B6,C1,C2,C3,C4,C5,C6,D1,D2,D3,D4,D5,D6,E1,E2,E3,E4,E5,E6,F1,F2,F3,F4,F5,F6,G1,G2,G3,G4,G5,G6,H1,H2,H3,H4,H5,H6
Decision=no_inh,ps2_4_1,ps2_4_1,no_inh,no_inh,no_inh,no_inh,ps2_4_1,no_inh,no_inh,no_inh,no_inh,no_inh,ps2_4_1,ps2_1_1,ps2_1_1,no_inh,ps2_2_1,no_inh,ps2_4_1,ps2_2_1,no_inh,no_inh,no_inh,no_inh,ps2_4_1,no_inh,ps2_2_1,ps2_1_1,no_inh,no_inh,ps2_4_1,ps2_2_1,no_inh,no_inh,no_inh,no_inh,no_inh,ps2_1_1,no_inh,no_inh,no_inh,no_inh,no_inh,ps2_4_1,no_inh,no_inh,no_inh,ps2_2_1,ps2_1_1,ps2_4_2,no_inh,no_inh,no_inh,no_inh,ps2_4_1,ps3_4_6,no_inh,no_inh,ps2_1_1,screen,no_inh,ps3_4_6,no_inh,no_inh,no_inh,ps3_4_6,ps2_1_1,ps3_4_6,no_inh,no_inh,ps2_1_1,ps3_4_6,ps2_4_1,screen,no_inh,no_inh,no_inh,screen,ps2_1_1,ps3_4_6,no_inh,no_inh,no_inh,no_inh,no_inh,no_inh,no_inh,no_inh,no_inh,no_inh,no_inh,no_inh,no_inh,no_inh,ps2_1_1
Plot_Min=0.100,0.100,0.100,0.100,0.100,0.100,0.100,0.100,0.100,0.100,0.100,0.100,0.100,0.100,0.100,0.100,0.100,0.100,0.100,0.100,0.100,0.100,0.100,0.100,0.100,0.100,0.100,0.100,0.100,0.100,0.100,0.100,0.100,0.100,0.100,0.100,0.100,0.100,0.100,0.100,0.100,0.100,0.100,0.100,0.100,0.100,0.100,0.100
Plot_Max=1.500,1.500,1.500,1.500,1.500,1.500,1.500,1.500,1.500,1.500,1.500,1.500,1.500,1.500,1.500,1.500,1.500,1.500,1.500,1.500,1.500,1.500,1.500,1.500,1.500,1.500,1.500,1.500,1.500,1.500,1.500,1.500,1.500,1.500,1.500,1.500,1.500,1.500,1.500,1.500,1.500,1.500,1.500,1.500,1.500,1.500,1.500,1.500
G_Plot_Min=0.1
G_Plot_Delta=0.7
Plot_On_Off=0
OD_Gen_Pt=0.460
Gens_to_OD_Pt=5.000
Avg_G=1.727,2.079,1.965,1.708,1.727,1.706,1.761,2.091,1.838,1.813,1.814,1.772,1.763,2.267,1.853,1.858,1.777,1.849,1.810,2.096,1.995,1.795,1.847,1.808,1.674,2.239,1.729,1.909,1.844,1.808,1.726,2.154,1.930,1.743,1.837,1.777,1.622,1.661,1.888,1.759,1.763,1.786,1.618,1.675,2.151,1.696,1.749,1.693,1.926,1.911,2.467,1.690,1.696,1.651,1.629,2.044,29.983,1.685,1.734,1.596,0.000,1.896,29.232,1.725,1.690,1.628,34.344,1.908,33.801,1.741,1.749,1.575,34.616,2.055,0.000,1.829,1.755,1.775,0.000,1.938,43.522,1.736,1.720,1.694,1.745,1.720,1.739,1.733,1.766,1.602,1.710,1.727,1.765,1.720,1.730,1.569
Max_Slope=2.266,2.111,2.438,1.821,2.014,1.550,2.086,2.256,2.260,2.262,1.837,1.956,1.982,2.451,1.831,1.933,1.871,1.867,2.009,2.288,2.318,1.803,1.850,2.045,1.546,2.355,1.939,1.742,1.419,1.714,1.989,2.340,1.976,1.815,1.642,1.885,1.806,1.926,1.609,1.973,1.973,1.824,2.054,1.795,2.017,1.882,1.862,2.216,2.106,2.029,2.726,1.889,1.642,1.608,1.990,1.723,37.037,1.764,2.001,1.709,116.120,1.549,40.568,1.802,1.525,1.514,34.748,1.610,40.764,1.992,1.906,1.706,66.752,1.729,71.272,1.902,1.821,1.909,58.493,1.966,58.475,1.850,1.669,1.834,1.865,2.170,1.686,1.526,1.984,1.447,1.852,2.001,1.908,1.957,1.888,1.706
Fit_Model=all
Fit_Const_OD_Base=0.085
Fit_Const_N0=0.01500
Fit_Const_T0=0.000
G_Fit_Min=0.100
G_Fit_Delta=0.400
Fit_On_Off=0.000,0.000,0.000,0.000,0.000,0.000,0.000,0.000,0.000,0.000,0.000,0.000,0.000,0.000,0.000,0.000,0.000,0.000,0.000,0.000,0.000,0.000,0.000,0.000,0.000,0.000,0.000,0.000,0.000,0.000,0.000,0.000,0.000,0.000,0.000,0.000,0.000,0.000,0.000,0.000,0.000,0.000,0.000,0.000,0.000,0.000,0.000,0.000,0.000,0.000,0.000,0.000,0.000,0.000,0.000,0.000,0.000,0.000,0.000,0.000,0.000,0.000,0.000,0.000,0.000,0.000,0.000,0.000,0.000,0.000,0.000,0.000,0.000,0.000,0.000,0.000,0.000,0.000,0.000,0.000,0.000,0.000,0.000,0.000,0.000,0.000,0.000,0.000,0.000,0.000,0.000,0.000,0.000,0.000,0.000,0.000
Fit_Min=0.049,0.059,0.041,0.034,0.035,0.048,0.041,0.036,0.035,0.032,0.034,0.037,0.049,0.034,0.034,0.032,0.038,0.031,0.044,0.036,0.029,0.031,0.032,0.032,0.043,0.031,0.033,0.031,0.033,0.030,0.034,0.031,0.035,0.034,0.033,0.037,0.051,0.035,0.034,0.034,0.034,0.032,0.036,0.037,0.035,0.034,0.030,0.028,0.000,0.000,0.000,0.000,0.000,0.000,0.000,0.000,0.000,0.000,0.000,0.000,0.000,0.000,0.000,0.000,0.000,0.000,0.000,0.000,0.000,0.000,0.000,0.000,0.000,0.000,0.000,0.000,0.000,0.000,0.000,0.000,0.000,0.000,0.000,0.000,0.000,0.000,0.000,0.000,0.000,0.000,0.000,0.000,0.000,0.000,0.000,0.000
Fit_Delta=0.494,0.507,0.309,0.573,0.385,0.699,0.505,0.568,0.456,0.332,0.629,0.349,0.406,0.416,0.578,0.534,0.419,0.449,0.622,0.564,0.504,0.779,0.602,0.368,0.693,0.416,0.550,0.553,0.585,0.576,0.545,0.491,0.633,0.701,0.615,0.339,0.447,0.745,0.545,0.438,0.481,0.323,0.741,0.509,0.500,0.396,0.514,0.414,0.489,0.655,0.307,0.388,0.523,0.886,0.462,0.643,0.004,0.418,0.379,0.476,0.000,0.558,0.006,0.380,0.573,0.670,0.003,0.736,0.003,0.456,0.522,0.559,0.003,0.567,0.000,0.430,0.505,0.465,0.000,0.531,0.003,0.370,0.538,0.581,0.359,0.519,0.431,0.526,0.354,0.660,0.554,0.380,0.502,0.394,0.528,0.513
Fit_Offset=0.091,0.116,0.111,0.069,0.074,0.089,0.105,0.073,0.067,0.073,0.063,0.077,0.103,0.101,0.074,0.064,0.074,0.070,0.079,0.071,0.058,0.058,0.064,0.079,0.073,0.072,0.066,0.074,0.070,0.069,0.066,0.066,0.071,0.062,0.072,0.080,0.082,0.064,0.069,0.069,0.069,0.079,0.046,0.070,0.078,0.075,0.065,0.069,0.068,0.071,0.071,0.071,0.065,0.050,0.074,0.078,0.071,0.070,0.073,0.076,0.000,0.069,0.071,0.073,0.066,0.069,0.071,0.069,0.071,0.074,0.066,0.077,0.071,0.079,0.000,0.070,0.068,0.071,0.000,0.087,0.070,0.082,0.064,0.073,0.083,0.076,0.082,0.073,0.072,0.066,0.067,0.068,0.069,0.069,0.062,0.082
Fit_N0=0.016,0.015,0.026,0.014,0.011,0.022,0.014,0.022,0.018,0.013,0.015,0.014,0.014,0.008,0.016,0.012,0.013,0.010,0.013,0.017,0.020,0.017,0.014,0.008,0.021,0.009,0.017,0.009,0.013,0.011,0.016,0.016,0.015,0.017,0.016,0.008,0.019,0.019,0.015,0.013,0.013,0.010,0.023,0.015,0.011,0.012,0.014,0.014,0.012,0.012,0.010,0.018,0.017,0.022,0.014,0.015,0.000,0.015,0.013,0.020,0.000,0.015,0.000,0.013,0.015,0.016,0.000,0.015,0.000,0.012,0.014,0.018,0.000,0.009,0.000,0.011,0.013,0.012,0.000,0.012,0.000,0.011,0.016,0.015,0.010,0.013,0.011,0.013,0.013,0.018,0.014,0.013,0.013,0.014,0.016,0.017
Fit_T0=0.343,1.492,3.640,-0.027,0.062,1.275,0.288,0.162,-0.091,0.974,0.142,1.121,0.617,0.858,0.667,-0.065,0.716,0.716,-0.210,0.052,0.436,0.137,0.522,0.571,-0.354,0.051,0.595,0.831,0.764,0.161,0.381,0.147,0.901,0.527,1.341,0.817,0.009,0.017,0.896,0.709,0.702,1.131,-0.577,0.531,1.549,0.851,0.547,0.630,0.659,-0.235,0.496,1.183,0.632,-0.470,0.694,1.329,6.291,0.523,0.766,0.238,0.000,0.453,6.266,1.091,0.496,0.334,6.252,0.392,6.266,0.891,0.578,0.062,6.274,0.907,0.000,1.122,0.717,0.931,0.000,1.449,6.274,1.118,0.414,0.119,1.136,0.706,1.298,0.785,1.172,0.114,0.578,0.738,0.777,0.693,0.416,0.636
Fit_G=1.711,1.827,1.530,1.705,1.589,1.759,1.727,2.369,2.015,1.531,1.826,1.512,1.613,1.823,1.804,1.773,1.571,1.534,1.847,2.210,2.139,1.926,1.746,1.421,2.017,1.989,1.681,1.536,1.648,1.649,1.685,2.171,1.804,1.742,1.645,1.352,1.723,1.829,1.731,1.560,1.572,1.406,2.046,1.568,1.710,1.439,1.638,1.526,1.703,1.899,2.132,1.540,1.637,2.050,1.441,1.824,1.539,1.562,1.504,1.721,0.000,1.826,1.554,1.431,1.611,1.624,1.721,1.897,1.555,1.470,1.624,1.696,1.462,1.673,0.000,1.443,1.572,1.492,0.000,1.576,1.564,1.352,1.665,1.712,1.348,1.555,1.362,1.530,1.463,1.691,1.596,1.509,1.555,1.519,1.674,1.508
Fit_Error=615.503,867.000,175.089,377.886,111.265,1818.109,586.870,719.518,545.284,14.598,100.022,49.823,337.386,469.534,653.297,223.806,69.504,50.421,1334.446,437.744,404.995,1727.722,181.838,105.537,1777.577,244.174,183.780,474.528,590.553,648.786,450.574,501.024,783.664,553.738,950.289,61.048,94.434,2432.512,214.546,56.854,79.210,51.427,671.190,151.379,195.206,40.390,125.978,45.608,83.765,462.098,50.191,93.826,107.483,1169.491,195.862,710.214,0.028,47.404,18.239,179.085,0.000,193.312,0.084,84.658,196.028,129.820,0.024,1146.133,0.054,260.479,124.876,302.548,0.008,782.384,0.000,55.183,205.088,107.445,0.000,779.670,0.125,113.638,135.226,242.978,115.172,470.181,356.764,454.970,77.213,500.597,262.621,31.190,200.082,58.766,157.173,302.929
Fit_CV=45.000,105.000,85.000,73.000,98.000,91.000,77.000,101.000,83.000,69.000,90.000,64.000,42.000,84.000,78.000,100.000,41.000,70.000,88.000,90.000,111.000,62.000,61.000,79.000,78.000,93.000,62.000,81.000,65.000,75.000,64.000,96.000,82.000,70.000,78.000,90.000,46.000,85.000,82.000,44.000,45.000,39.000,55.000,48.000,89.000,36.000,53.000,36.000,79.000,115.000,106.000,67.000,66.000,115.000,36.000,124.000,50.000,37.000,33.000,59.000,0.000,69.000,54.000,62.000,59.000,57.000,49.000,68.000,55.000,44.000,53.000,40.000,49.000,82.000,0.000,45.000,65.000,39.000,0.000,84.000,54.000,36.000,59.000,73.000,66.000,61.000,75.000,43.000,67.000,67.000,53.000,36.000,44.000,35.000,47.000,60.000
Time_to_20_Gens=0,0,0,0,0,0,0,0,0,0,0,0,0,0,0,0,0,0,0,0,0,0,0,0,0,0,0,0,0,0,0,0,0,0,0,0,0,0,0,0,0,0,0,0,0,0,0,0
Time_to_each_5_Gens=0,0,0,0,0,0,0,0,0,0,0,0,0,0,0,0,0,0,0,0,0,0,0,0,0,0,0,0,0,0,0,0,0,0,0,0,0,0,0,0,0,0,0,0,0,0,0,0
Time_to_each_n_Gens=8.637,10.394,9.825,8.538,8.634,8.531,8.805,10.455,9.189,9.066,9.069,8.858,8.816,11.336,9.264,9.292,8.883,9.243,9.049,10.478,9.974,8.976,9.236,9.038,8.369,11.197,8.645,9.544,9.218,9.040,8.630,10.770,9.648,8.714,9.185,8.886,8.111,8.303,9.442,8.795,8.816,8.929,8.090,8.377,10.753,8.479,8.745,8.463,9.628,9.556,12.336,8.448,8.481,8.255,8.147,10.222,22.678,8.427,8.670,7.979,0.000,9.478,21.142,8.625,8.449,8.141,21.693,9.540,21.679,8.705,8.747,7.874,22.472,10.275,0.000,9.145,8.777,8.875,0.000,9.692,21.128,8.680,8.599,8.470,8.723,8.600,8.696,8.664,8.830,8.011,8.549,8.637,8.823,8.602,8.650,7.845
Min_Pt_OD=0,0,0,0,0,0,0,0,0,0,0,0,0,0,0,0,0,0,0,0,0,0,0,0,0,0,0,0,0,0,0,0,0,0,0,0,0,0,0,0,0,0,0,0,0,0,0,0
Min_Pt_t=0,0,0,0,0,0,0,0,0,0,0,0,0,0,0,0,0,0,0,0,0,0,0,0,0,0,0,0,0,0,0,0,0,0,0,0,0,0,0,0,0,0,0,0,0,0,0,0
TO_OD=0,0,0,0,0,0,0,0,0,0,0,0,0,0,0,0,0,0,0,0,0,0,0,0,0,0,0,0,0,0,0,0,0,0,0,0,0,0,0,0,0,0,0,0,0,0,0,0
Ref_ID=A01
Multi_Refs=single_ref
test=A01,A02,A03,A04,A05,A06,A07,A08,A09,A10,A11,A12,B01,B02,B03,B04,B05,B06,B07,B08,B09,B10,B11,B12,C01,C02,C03,C04,C05,C06,C07,C08,C09,C10,C11,C12,D01,D02,D03,D04,D05,D06,D07,D08,D09,D10,D11,D12,E01,E02,E03,E04,E05,E06,E07,E08,E09,E10,E11,E12,F01,F02,F03,F04,F05,F06,F07,F08,F09,F10,F11,F12,G01,G02,G03,G04,G05,G06,G07,G08,G09,G10,G11,G12,H01,H02,H03,H04,H05,H06,H07,H08,H09,H10,H11,H12
Start_Time_Now=3.2615882702E+9
Start_Date="5/9/2007+1:44 PM"
pv_to_plate_order=no
gen_time_cutoff=0.000
Drug_Name=nd?:;-ud+0,nd?:;-ud+0,nd?:;-ud+0,nd?:;-ud+0,nd?:;-ud+0,nd?:;-ud+0,nd?:;-ud+0,nd?:;-ud+0,nd?:;-ud+0,nd?:;-ud+0,nd?:;-ud+0,nd?:;-ud+0,nd?:;-ud+0,nd?:;-ud+0,nd?:;-ud+0,nd?:;-ud+0,nd?:;-ud+0,nd?:;-ud+0,nd?:;-ud+0,nd?:;-ud+0,nd?:;-ud+0,nd?:;-ud+0,nd?:;-ud+0,nd?:;-ud+0,nd?:;-ud+0,nd?:;-ud+0,nd?:;-ud+0,nd?:;-ud+0,nd?:;-ud+0,nd?:;-ud+0,nd?:;-ud+0,nd?:;-ud+0,nd?:;-ud+0,nd?:;-ud+0,nd?:;-ud+0,nd?:;-ud+0,nd?:;-ud+0,nd?:;-ud+0,nd?:;-ud+0,nd?:;-ud+0,nd?:;-ud+0,nd?:;-ud+0,nd?:;-ud+0,nd?:;-ud+0,nd?:;-ud+0,nd?:;-ud+0,nd?:;-ud+0,nd?:;-ud+0,nd?:;-ud+0,nd?:;-ud+0,nd?:;-ud+0,nd?:;-ud+0,nd?:;-ud+0,nd?:;-ud+0,nd?:;-ud+0,nd?:;-ud+0,nd?:;-ud+0,nd?:;-ud+0,nd?:;-ud+0,nd?:;-ud+0,nd?:;-ud+0,nd?:;-ud+0,nd?:;-ud+0,nd?:;-ud+0,nd?:;-ud+0,nd?:;-ud+0,nd?:;-ud+0,nd?:;-ud+0,nd?:;-ud+0,nd?:;-ud+0,nd?:;-ud+0,nd?:;-ud+0,nd?:;-ud+0,nd?:;-ud+0,nd?:;-ud+0,nd?:;-ud+0,nd?:;-ud+0,nd?:;-ud+0,nd?:;-ud+0,nd?:;-ud+0,nd?:;-ud+0,nd?:;-ud+0,nd?:;-ud+0,nd?:;-ud+0,nd?:;-ud+0,nd?:;-ud+0,nd?:;-ud+0,nd?:;-ud+0,nd?:;-ud+0,nd?:;-ud+0,nd?:;-ud+0,nd?:;-ud+0,nd?:;-ud+0,nd?:;-ud+0,nd?:;-ud+0,nd?:;-ud+0
Drug_Well_Pos=A01,A02,A03,A04,A05,A06,B01,B02,B03,B04,B05,B06,C01,C02,C03,C04,C05,C06,D01,D02,D03,D04,D05,D06,E01,E02,E03,E04,E05,E06,F01,F02,F03,F04,F05,F06,G01,G02,G03,G04,G05,G06,H01,H02,H03,H04,H05,H06,A07,A08,A09,A10,A11,A12,B07,B08,B09,B10,B11,B12,C07,C08,C09,C10,C11,C12,D07,D08,D09,D10,D11,D12,E07,E08,E09,E10,E11,E12,F07,F08,F09,F10,F11,F12,G07,G08,G09,G10,G11,G12,H07,H08,H09,H10,H11,H12
Avg_G_tcut=1.727,2.079,1.965,1.708,1.727,1.706,1.761,2.091,1.838,1.813,1.814,1.772,1.763,2.267,1.853,1.858,1.777,1.849,1.810,2.096,1.995,1.795,1.847,1.808,1.674,2.239,1.729,1.909,1.844,1.808,1.726,2.154,1.930,1.743,1.837,1.777,1.622,1.661,1.888,1.759,1.763,1.786,1.618,1.675,2.151,1.696,1.749,1.693,1.926,1.911,2.467,1.690,1.696,1.651,1.629,2.044,29.983,1.685,1.734,1.596,0.000,1.896,29.232,1.725,1.690,1.628,34.344,1.908,33.801,1.741,1.749,1.575,34.616,2.055,0.000,1.829,1.755,1.775,0.000,1.938,43.522,1.736,1.720,1.694,1.745,1.720,1.739,1.733,1.766,1.602,1.710,1.727,1.765,1.720,1.730,1.569
t0_from_interval=-1.235,-2.302,-2.305,-0.562,0.037,-0.476,-3.084,-3.094,-1.583,0.733,0.620,0.644,-1.469,-1.957,0.153,0.446,0.958,1.300,-1.024,-0.631,-0.284,0.985,1.071,1.383,-1.411,0.363,0.540,2.008,1.319,1.140,0.432,-0.075,1.116,0.917,1.152,1.259,-0.168,0.384,1.025,0.974,0.944,1.100,0.239,0.797,1.824,0.905,0.743,0.573,0.886,0.620,0.487,0.173,0.613,0.586,0.885,0.932,0.000,0.559,0.728,-1.097,0.000,0.366,0.000,0.919,0.817,0.732,0.000,0.531,0.000,0.957,0.777,-0.401,0.000,1.184,0.000,1.415,1.050,1.018,0.000,0.759,0.000,1.091,0.853,-0.515,0.934,0.745,0.926,0.936,1.022,0.719,0.681,0.697,1.046,0.910,0.806,0.502
Sum_Delta_Ref=0.000,4.329,4.456,0.127,0.296,0.255,0.361,4.392,1.402,1.828,1.147,1.101,0.273,7.797,2.104,2.060,0.476,3.044,1.293,4.678,3.721,1.011,1.539,1.567,1.259,7.099,0.415,2.973,2.693,1.257,0.103,5.425,3.321,0.725,1.748,1.730,1.659,0.870,2.687,1.215,0.324,1.730,1.115,1.218,6.280,0.050,1.178,0.336,3.243,2.493,11.903,0.479,0.926,0.465,1.665,4.240,37.322,0.270,0.669,2.316,-1.000,1.324,37.212,0.493,0.262,0.167,37.339,2.889,37.400,0.483,0.320,2.196,37.320,4.761,-1.000,1.277,1.273,1.353,-1.000,2.057,37.414,1.231,0.042,0.410,1.334,1.201,0.598,1.270,1.254,1.083,0.154,0.297,1.009,0.312,0.839,2.117
Gens_at_time_G=5.000,5.000,5.000,5.000,5.000,5.000,5.000,5.000,5.000,5.000,5.000,5.000,5.000,5.000,5.000,5.000,5.000,5.000,5.000,5.000,5.000,5.000,5.000,5.000,5.000,5.000,5.000,5.000,5.000,5.000,5.000,5.000,5.000,5.000,5.000,5.000,5.000,5.000,5.000,5.000,5.000,5.000,5.000,5.000,5.000,5.000,5.000,5.000,5.000,5.000,5.000,5.000,5.000,5.000,5.000,5.000,0.756,5.000,5.000,5.000,0.000,5.000,0.723,5.000,5.000,5.000,0.632,5.000,0.641,5.000,5.000,5.000,0.649,5.000,0.000,5.000,5.000,5.000,0.000,5.000,0.485,5.000,5.000,5.000,5.000,5.000,5.000,5.000,5.000,5.000,5.000,5.000,5.000,5.000,5.000,5.000
G_Int_tcut=1.974,2.539,2.426,1.820,1.719,1.801,2.378,2.710,2.154,1.666,1.690,1.643,2.057,2.659,1.822,1.769,1.585,1.588,2.015,2.222,2.052,1.598,1.633,1.531,1.956,2.167,1.621,1.507,1.580,1.580,1.639,2.169,1.706,1.559,1.607,1.525,1.656,1.584,1.684,1.564,1.574,1.566,1.570,1.516,1.786,1.515,1.600,1.578,1.748,1.787,2.370,1.655,1.573,1.534,1.453,1.858,29.983,1.574,1.588,1.815,0.000,1.823,29.232,1.541,1.526,1.482,34.344,1.802,33.801,1.550,1.594,1.655,34.616,1.818,0.000,1.546,1.545,1.571,0.000,1.787,43.522,1.518,1.549,1.797,1.558,1.571,1.554,1.546,1.562,1.458,1.574,1.588,1.556,1.538,1.569,1.469
Sum_Del_12=0.000,4.091,3.003,0.400,0.076,0.386,0.236,3.849,1.286,1.274,1.089,0.930,0.147,5.647,1.779,1.957,0.631,2.016,0.924,4.257,3.304,1.002,1.664,1.422,1.095,5.901,0.069,2.843,1.815,1.064,0.155,4.870,2.905,0.305,1.434,1.230,1.847,1.085,2.426,0.710,0.559,1.217,1.466,0.848,5.666,0.354,0.404,0.422,3.036,2.596,7.599,0.478,0.482,1.052,1.332,4.073,11.885,0.670,0.300,2.209,11.911,2.141,11.811,0.038,0.476,1.229,11.901,2.430,11.919,0.177,0.370,2.390,11.894,4.218,11.846,1.705,0.538,1.297,11.927,2.758,11.929,0.283,0.075,0.638,0.535,0.287,0.265,0.250,1.050,1.700,0.194,0.036,0.859,0.101,0.130,2.266
Sum_Del_20=0.000,4.245,4.375,0.116,0.285,0.242,0.353,4.295,1.371,1.780,1.120,1.075,0.262,7.606,2.056,2.018,0.468,2.964,1.259,4.576,3.644,1.008,1.508,1.534,1.232,6.951,0.398,2.907,2.622,1.243,0.098,5.309,3.243,0.705,1.705,1.685,1.628,0.856,2.625,1.180,0.319,1.684,1.099,1.188,6.143,0.055,1.143,0.320,3.172,2.440,11.631,0.469,0.899,0.465,1.627,4.148,36.161,0.270,0.648,2.261,36.216,1.332,36.052,0.481,0.261,0.180,36.177,2.820,36.233,0.467,0.314,2.145,36.157,4.665,36.109,1.255,1.235,1.324,36.246,2.034,36.248,1.189,0.043,0.406,1.293,1.161,0.580,1.228,1.224,1.071,0.144,0.285,0.984,0.301,0.811,2.066
Sum_Del_24=0.000,4.232,4.378,0.338,0.385,0.508,0.381,4.381,1.404,1.998,1.151,1.150,0.414,8.091,2.183,2.060,0.422,3.356,1.409,4.598,3.610,1.028,1.465,1.596,1.267,6.840,0.601,2.950,2.958,1.333,0.057,5.284,3.395,0.880,1.829,1.882,1.524,0.748,2.722,1.384,0.243,1.887,0.936,1.304,6.211,0.081,1.452,0.630,3.220,2.397,11.952,0.448,1.046,0.216,1.725,4.182,45.670,0.095,0.803,2.264,45.810,1.032,45.567,0.704,0.158,0.251,45.703,2.992,45.782,0.599,0.310,2.031,45.683,4.838,45.685,1.096,1.527,1.349,45.825,1.766,45.806,1.565,0.013,0.297,1.610,1.524,0.723,1.631,1.310,0.805,0.296,0.366,1.051,0.397,1.097,1.970
Sum_12=11.994,7.904,8.992,12.394,11.919,12.381,12.230,8.145,10.708,10.721,10.906,11.064,11.847,6.348,10.215,10.037,11.364,9.979,11.071,7.738,8.691,10.992,10.330,10.573,13.090,6.094,12.063,9.151,10.179,10.931,12.150,7.125,9.089,11.689,10.560,10.764,13.841,13.079,9.568,11.285,11.435,10.777,13.460,12.842,6.329,12.349,11.590,12.417,8.958,9.398,4.395,12.472,12.476,13.047,13.326,7.922,0.109,12.664,11.695,14.203,0.083,9.854,0.184,12.032,12.471,13.223,0.093,9.564,0.075,11.818,11.625,14.384,0.100,7.777,0.149,10.290,11.457,10.697,0.067,9.236,0.066,11.712,12.069,12.632,11.459,11.708,11.730,11.744,10.944,13.694,12.188,12.030,11.136,11.893,11.864,14.260
Sum_20=36.355,32.110,31.980,36.239,36.070,36.112,36.708,32.060,34.984,34.575,35.235,35.280,36.617,28.748,34.299,34.337,35.887,33.390,35.096,31.779,32.711,35.347,34.847,34.821,37.587,29.404,35.956,33.448,33.733,35.111,36.453,31.045,33.111,35.650,34.650,34.670,37.983,37.211,33.729,35.175,36.036,34.670,37.454,37.543,30.211,36.410,35.212,36.035,33.183,33.915,24.724,36.824,37.254,36.820,37.982,32.207,0.194,36.625,35.707,38.616,0.139,35.023,0.303,35.874,36.616,36.535,0.178,33.535,0.121,35.888,36.041,38.500,0.197,31.690,0.245,35.100,35.120,35.031,0.109,34.321,0.107,35.166,36.398,36.761,35.061,35.194,35.774,35.127,35.131,37.426,36.210,36.640,35.371,36.054,35.544,38.421
Sum_24=45.970,41.738,41.592,45.632,45.585,45.462,46.351,41.589,44.566,43.972,44.819,44.820,46.383,37.879,43.786,43.910,45.548,42.614,44.561,41.372,42.360,44.942,44.505,44.374,47.237,39.130,45.369,43.020,43.012,44.637,46.027,40.686,42.575,45.090,44.141,44.088,47.494,46.718,43.248,44.586,45.727,44.083,46.906,47.274,39.759,45.888,44.518,45.340,42.750,43.573,34.018,46.418,47.015,46.186,47.695,41.788,0.300,46.065,45.167,48.234,0.160,44.938,0.403,45.266,46.128,45.719,0.267,42.978,0.187,45.371,45.660,48.001,0.287,41.132,0.285,44.874,44.443,44.620,0.145,44.203,0.164,44.405,45.983,46.266,44.360,44.446,45.247,44.338,44.659,46.775,45.674,46.335,44.919,45.572,44.873,47.940
G_by_Interval=1.974,2.539,2.426,1.820,1.719,1.801,2.378,2.710,2.154,1.666,1.690,1.643,2.057,2.659,1.822,1.769,1.585,1.588,2.015,2.222,2.052,1.598,1.633,1.531,1.956,2.167,1.621,1.507,1.580,1.580,1.639,2.169,1.706,1.559,1.607,1.525,1.656,1.584,1.684,1.564,1.574,1.566,1.570,1.516,1.786,1.515,1.600,1.578,1.748,1.787,2.370,1.655,1.573,1.534,1.453,1.858,29.983,1.574,1.588,1.815,0.000,1.823,29.232,1.541,1.526,1.482,34.344,1.802,33.801,1.550,1.594,1.655,34.616,1.818,0.000,1.546,1.545,1.571,0.000,1.787,43.522,1.518,1.549,1.797,1.558,1.571,1.554,1.546,1.562,1.458,1.574,1.588,1.556,1.538,1.569,1.469
Avg_G_t8=1.727,2.079,1.965,1.708,1.727,1.706,1.761,2.091,1.838,1.813,1.814,1.772,1.763,2.267,1.853,1.858,1.777,1.849,1.810,2.096,1.995,1.795,1.847,1.808,1.674,2.239,1.729,1.909,1.844,1.808,1.726,2.154,1.930,1.743,1.837,1.777,1.622,1.661,1.888,1.759,1.763,1.786,1.618,1.675,2.151,1.696,1.749,1.693,1.926,1.911,2.467,1.690,1.696,1.651,1.629,2.044,29.983,1.685,1.734,1.596,0.000,1.896,29.232,1.725,1.690,1.628,34.344,1.908,33.801,1.741,1.749,1.575,34.616,2.055,0.000,1.829,1.755,1.775,0.000,1.938,43.522,1.736,1.720,1.694,1.745,1.720,1.739,1.733,1.766,1.602,1.710,1.727,1.765,1.720,1.730,1.569
G_int_t8=1.974,2.539,2.426,1.820,1.719,1.801,2.378,2.710,2.154,1.666,1.690,1.643,2.057,2.659,1.822,1.769,1.585,1.588,2.015,2.222,2.052,1.598,1.633,1.531,1.956,2.167,1.621,1.507,1.580,1.580,1.639,2.169,1.706,1.559,1.607,1.525,1.656,1.584,1.684,1.564,1.574,1.566,1.570,1.516,1.786,1.515,1.600,1.578,1.748,1.787,2.370,1.655,1.573,1.534,1.453,1.858,29.983,1.574,1.588,1.815,0.000,1.823,29.232,1.541,1.526,1.482,34.344,1.802,33.801,1.550,1.594,1.655,34.616,1.818,0.000,1.546,1.545,1.571,0.000,1.787,43.522,1.518,1.549,1.797,1.558,1.571,1.554,1.546,1.562,1.458,1.574,1.588,1.556,1.538,1.569,1.469
Avg_G_t12=1.727,2.079,1.965,1.708,1.727,1.706,1.761,2.091,1.838,1.813,1.814,1.772,1.763,2.267,1.853,1.858,1.777,1.849,1.810,2.096,1.995,1.795,1.847,1.808,1.674,2.239,1.729,1.909,1.844,1.808,1.726,2.154,1.930,1.743,1.837,1.777,1.622,1.661,1.888,1.759,1.763,1.786,1.618,1.675,2.151,1.696,1.749,1.693,1.926,1.911,2.467,1.690,1.696,1.651,1.629,2.044,29.983,1.685,1.734,1.596,0.000,1.896,29.232,1.725,1.690,1.628,34.344,1.908,33.801,1.741,1.749,1.575,34.616,2.055,0.000,1.829,1.755,1.775,0.000,1.938,43.522,1.736,1.720,1.694,1.745,1.720,1.739,1.733,1.766,1.602,1.710,1.727,1.765,1.720,1.730,1.569
G_int_t12=1.974,2.539,2.426,1.820,1.719,1.801,2.378,2.710,2.154,1.666,1.690,1.643,2.057,2.659,1.822,1.769,1.585,1.588,2.015,2.222,2.052,1.598,1.633,1.531,1.956,2.167,1.621,1.507,1.580,1.580,1.639,2.169,1.706,1.559,1.607,1.525,1.656,1.584,1.684,1.564,1.574,1.566,1.570,1.516,1.786,1.515,1.600,1.578,1.748,1.787,2.370,1.655,1.573,1.534,1.453,1.858,29.983,1.574,1.588,1.815,0.000,1.823,29.232,1.541,1.526,1.482,34.344,1.802,33.801,1.550,1.594,1.655,34.616,1.818,0.000,1.546,1.545,1.571,0.000,1.787,43.522,1.518,1.549,1.797,1.558,1.571,1.554,1.546,1.562,1.458,1.574,1.588,1.556,1.538,1.569,1.469
Avg_G_inflex=1.727,2.079,1.979,1.708,1.746,1.706,1.770,2.091,1.855,1.829,1.814,1.799,1.778,2.297,1.853,1.858,1.801,1.870,1.810,2.096,1.995,1.795,1.847,1.830,1.685,2.258,1.729,1.909,1.845,1.808,1.726,2.155,1.930,1.743,1.838,1.813,1.668,1.663,1.888,1.781,1.763,1.836,1.620,1.675,2.151,1.729,1.749,1.709,1.928,1.911,2.523,1.695,1.696,1.651,1.643,2.044,42.184,1.706,1.753,1.596,0.000,1.896,25.079,1.747,1.690,1.628,5.282,1.917,51.327,1.761,1.749,1.575,30.717,2.055,0.000,1.846,1.755,1.782,0.000,1.938,42.856,1.765,1.720,1.694,1.778,1.728,1.755,1.733,1.797,1.604,1.710,1.749,1.767,1.737,1.730,1.569
G_int_inflex=1.974,2.539,2.553,1.820,1.745,1.801,2.351,2.710,2.182,1.638,1.686,1.674,2.095,2.565,1.822,1.769,1.620,1.622,2.013,2.221,2.052,1.598,1.633,1.538,1.614,2.195,1.621,1.507,1.571,1.580,1.639,2.164,1.706,1.559,1.595,1.550,1.679,1.574,1.684,1.598,1.574,1.538,1.557,1.516,1.786,1.512,1.600,1.600,1.730,1.786,2.450,1.661,1.573,1.534,1.472,1.858,42.184,1.604,1.595,1.815,0.000,1.823,25.079,1.564,1.526,1.482,5.282,1.703,51.327,1.576,1.594,1.655,30.717,1.818,0.000,1.561,1.545,1.584,0.000,1.787,42.856,1.512,1.547,1.797,1.594,1.511,1.574,1.546,1.588,1.449,1.574,1.613,1.540,1.554,1.569,1.469
G_by_Interval_g4=1.957,2.397,2.391,1.687,1.719,1.811,2.027,2.304,1.881,1.684,1.724,1.717,2.139,2.769,1.974,1.621,1.533,1.573,1.826,2.270,1.959,1.899,1.669,1.863,1.913,2.283,1.728,1.782,1.765,1.923,1.610,2.226,1.773,1.486,1.789,1.467,1.762,1.901,1.657,1.540,1.609,1.781,1.513,1.576,1.817,1.617,1.624,1.715,1.637,1.971,2.235,1.667,1.646,1.518,1.586,2.314,29.983,1.636,1.569,1.724,0.000,2.042,29.232,1.456,1.483,1.569,34.344,2.014,33.801,1.787,1.517,1.767,34.616,2.229,0.000,1.582,1.665,1.674,0.000,2.094,43.522,1.640,1.460,1.666,1.905,1.884,1.705,1.731,1.633,1.407,1.736,1.686,1.620,1.598,1.551,1.691
G_int_t8_g4=1.957,2.397,2.391,1.687,1.719,1.811,2.027,2.304,1.881,1.684,1.724,1.717,2.139,2.769,1.974,1.621,1.533,1.573,1.826,2.270,1.959,1.899,1.669,1.863,1.913,2.283,1.728,1.782,1.765,1.923,1.610,2.226,1.773,1.486,1.789,1.467,1.762,1.901,1.657,1.540,1.609,1.781,1.513,1.576,1.817,1.617,1.624,1.715,1.637,1.971,2.235,1.667,1.646,1.518,1.586,2.314,29.983,1.636,1.569,1.724,0.000,2.042,29.232,1.456,1.483,1.569,34.344,2.014,33.801,1.787,1.517,1.767,34.616,2.229,0.000,1.582,1.665,1.674,0.000,2.094,43.522,1.640,1.460,1.666,1.905,1.884,1.705,1.731,1.633,1.407,1.736,1.686,1.620,1.598,1.551,1.691
G_int_t12_g4=1.957,2.397,2.391,1.687,1.719,1.811,2.027,2.304,1.881,1.684,1.724,1.717,2.139,2.769,1.974,1.621,1.533,1.573,1.826,2.270,1.959,1.899,1.669,1.863,1.913,2.283,1.728,1.782,1.765,1.923,1.610,2.226,1.773,1.486,1.789,1.467,1.762,1.901,1.657,1.540,1.609,1.781,1.513,1.576,1.817,1.617,1.624,1.715,1.637,1.971,2.235,1.667,1.646,1.518,1.586,2.314,29.983,1.636,1.569,1.724,0.000,2.042,29.232,1.456,1.483,1.569,34.344,2.014,33.801,1.787,1.517,1.767,34.616,2.229,0.000,1.582,1.665,1.674,0.000,2.094,43.522,1.640,1.460,1.666,1.905,1.884,1.705,1.731,1.633,1.407,1.736,1.686,1.620,1.598,1.551,1.691
G_int_inflex_g4=1.935,2.376,2.366,1.687,1.736,1.811,1.968,2.304,1.902,1.614,1.717,1.747,2.112,2.474,1.974,1.621,1.558,1.598,1.824,2.267,1.959,1.785,1.669,1.896,1.884,2.308,1.728,1.782,1.739,1.793,1.610,2.223,2.029,1.486,1.778,1.478,1.553,1.869,1.657,1.564,1.609,1.815,1.478,1.576,1.817,1.447,1.624,1.736,1.605,1.970,2.271,1.672,1.646,1.518,1.599,2.314,42.184,1.660,1.542,1.724,0.000,1.780,25.079,1.467,1.483,1.569,5.282,1.729,51.327,1.790,1.517,1.767,30.717,2.166,0.000,1.578,1.665,1.683,0.000,2.063,42.856,1.636,1.456,1.666,1.961,1.628,1.724,1.731,1.659,1.383,1.736,1.710,1.607,1.613,1.551,1.625
Time_Inflex=9.313,11.271,9.068,9.558,8.579,10.536,9.558,11.760,9.558,8.579,10.536,8.579,8.824,11.515,10.536,10.292,9.068,9.558,10.536,11.760,10.781,11.515,10.536,8.824,10.536,11.271,9.558,10.536,10.536,10.292,9.558,11.515,11.271,10.536,10.536,8.579,8.579,10.536,10.536,9.068,9.313,8.579,10.536,9.068,11.515,8.579,9.558,8.579,10.292,11.515,11.515,8.334,9.313,11.515,8.579,11.760,19.100,8.579,8.579,8.579,0.261,10.536,21.057,8.579,9.558,9.558,18.366,11.760,21.057,9.068,9.558,8.824,18.611,11.271,0.261,9.313,9.558,9.313,0.261,10.536,20.813,8.579,9.558,9.558,8.579,9.558,8.824,9.558,8.579,9.558,9.558,8.579,9.558,8.579,9.558,8.579
OD_Inflex=0.629,0.667,0.445,0.702,0.529,0.833,0.652,0.698,0.586,0.460,0.732,0.489,0.533,0.554,0.696,0.669,0.575,0.586,0.757,0.702,0.632,0.896,0.721,0.488,0.852,0.539,0.684,0.661,0.706,0.706,0.684,0.615,0.753,0.826,0.741,0.484,0.632,0.859,0.677,0.581,0.601,0.479,0.866,0.653,0.632,0.561,0.637,0.550,0.614,0.796,0.444,0.499,0.642,1.003,0.614,0.769,0.076,0.566,0.528,0.638,0.071,0.674,0.077,0.537,0.735,0.811,0.071,0.873,0.074,0.596,0.658,0.685,0.075,0.668,0.071,0.546,0.656,0.581,0.070,0.658,0.071,0.523,0.698,0.729,0.515,0.663,0.541,0.685,0.490,0.827,0.691,0.522,0.646,0.538,0.676,0.671
Time_Saturation=21.302,22.036,22.036,21.791,22.036,20.323,20.568,22.036,22.525,21.791,20.323,20.323,20.568,22.036,21.791,21.791,21.791,22.036,22.036,22.281,20.323,22.036,22.525,18.855,21.547,21.791,22.036,21.302,20.323,19.834,20.568,20.323,19.100,21.791,22.036,22.036,22.036,21.791,20.079,21.791,22.525,21.791,20.079,22.036,19.834,22.036,21.791,22.036,21.791,22.036,22.036,22.036,22.036,21.547,20.079,22.036,0.000,20.568,22.036,20.323,0.261,22.281,0.000,22.036,22.036,22.036,0.000,22.281,0.000,22.036,22.036,22.036,0.000,22.770,0.261,22.281,21.791,22.281,0.261,22.036,0.000,22.036,22.525,22.036,22.036,22.036,22.036,22.036,22.036,22.036,20.323,22.036,22.036,22.036,22.036,22.036
OD_Saturation=0.816,0.934,0.842,0.971,0.844,0.973,0.920,0.919,0.864,0.916,0.937,0.879,0.862,0.796,0.915,0.913,0.951,0.847,0.929,0.913,0.876,0.983,0.962,0.862,1.016,0.801,0.986,0.884,0.965,0.941,0.939,0.868,1.030,0.989,0.908,0.854,0.943,0.973,1.023,0.843,0.932,0.859,0.912,0.946,0.975,0.962,0.906,0.868,0.854,0.832,0.811,0.865,0.987,1.112,0.928,0.874,0.000,0.938,0.896,1.030,0.071,0.921,0.000,0.962,0.956,1.033,0.000,0.910,0.000,0.957,0.943,1.176,0.000,0.854,0.071,0.876,0.967,0.836,0.070,0.881,0.000,0.959,0.975,1.016,0.853,0.789,0.889,0.916,0.831,1.111,0.940,0.880,0.851,0.875,0.921,1.022
Ref_Well_Name=A01,A01,A01,A01,A01,A01,A01,A01,A01,A01,A01,A01,A01,A01,A01,A01,A01,A01,A01,A01,A01,A01,A01,A01,A01,A01,A01,A01,A01,A01,A01,A01,A01,A01,A01,A01,A01,A01,A01,A01,A01,A01,A01,A01,A01,A01,A01,A01,A01,A01,A01,A01,A01,A01,A01,A01,A01,A01,A01,A01,A01,A01,A01,A01,A01,A01,A01,A01,A01,A01,A01,A01,A01,A01,A01,A01,A01,A01,A01,A01,A01,A01,A01,A01,A01,A01,A01,A01,A01,A01,A01,A01,A01,A01,A01,A01
Ratio_Avg_G=1.000,0.831,0.879,1.012,1.000,1.013,0.981,0.826,0.940,0.953,0.952,0.975,0.980,0.762,0.932,0.930,0.972,0.935,0.954,0.824,0.866,0.962,0.935,0.956,1.032,0.771,0.999,0.905,0.937,0.955,1.001,0.802,0.895,0.991,0.940,0.972,1.065,1.040,0.915,0.982,0.980,0.967,1.068,1.031,0.803,1.019,0.988,1.021,0.897,0.904,0.700,1.022,1.018,1.046,1.060,0.845,0.058,1.025,0.996,1.083,Inf,0.911,0.059,1.001,1.022,1.061,0.050,0.905,0.051,0.992,0.987,1.097,0.050,0.841,Inf,0.945,0.984,0.973,Inf,0.891,0.040,0.995,1.004,1.020,0.990,1.004,0.993,0.997,0.978,1.078,1.010,1.000,0.979,1.004,0.999,1.101
Ratio_Fit_G=1.000,0.936,1.118,1.003,1.077,0.973,0.990,0.722,0.849,1.117,0.937,1.131,1.060,0.938,0.948,0.965,1.089,1.115,0.926,0.774,0.800,0.888,0.980,1.204,0.848,0.860,1.018,1.113,1.038,1.037,1.015,0.788,0.948,0.982,1.040,1.265,0.993,0.935,0.988,1.096,1.088,1.217,0.836,1.091,1.001,1.189,1.044,1.121,1.004,0.901,0.802,1.111,1.045,0.835,1.187,0.938,1.111,1.095,1.138,0.994,Inf,0.937,1.101,1.195,1.062,1.053,0.994,0.902,1.100,1.164,1.053,1.008,1.170,1.023,Inf,1.186,1.088,1.147,Inf,1.085,1.093,1.266,1.028,0.999,1.269,1.100,1.256,1.118,1.169,1.011,1.072,1.133,1.100,1.126,1.022,1.134
Ratio_G_Int=1.000,0.778,0.814,1.085,1.148,1.096,0.830,0.729,0.917,1.185,1.168,1.202,0.960,0.743,1.084,1.116,1.246,1.243,0.980,0.889,0.962,1.235,1.209,1.290,1.009,0.911,1.218,1.310,1.250,1.250,1.204,0.910,1.157,1.266,1.229,1.294,1.193,1.247,1.173,1.262,1.254,1.261,1.258,1.303,1.106,1.303,1.234,1.251,1.129,1.105,0.833,1.193,1.255,1.287,1.359,1.063,0.066,1.255,1.243,1.088,Inf,1.083,0.068,1.281,1.294,1.333,0.057,1.096,0.058,1.274,1.239,1.193,0.057,1.086,Inf,1.277,1.278,1.257,Inf,1.105,0.045,1.301,1.274,1.099,1.267,1.257,1.271,1.278,1.264,1.354,1.255,1.243,1.269,1.283,1.259,1.344
Ratio_t0_Fit=1.000,0.230,0.094,-12.864,5.559,0.269,1.189,2.111,-3.767,0.352,2.415,0.306,0.556,0.399,0.514,-5.252,0.478,0.478,-1.629,6.645,0.786,2.499,0.657,0.601,-0.967,6.751,0.576,0.412,0.449,2.128,0.898,2.330,0.380,0.650,0.256,0.419,38.802,20.747,0.382,0.483,0.488,0.303,-0.594,0.646,0.221,0.403,0.626,0.544,0.520,-1.458,0.691,0.290,0.543,-0.729,0.493,0.258,0.054,0.655,0.447,1.439,Inf,0.756,0.055,0.314,0.691,1.025,0.055,0.873,0.055,0.385,0.593,5.541,0.055,0.378,Inf,0.305,0.478,0.368,Inf,0.236,0.055,0.306,0.827,2.889,0.302,0.486,0.264,0.437,0.292,3.013,0.593,0.465,0.441,0.494,0.824,0.538
Ratio_t0_G_Int=1.000,0.537,0.536,2.196,-33.398,2.595,0.400,0.399,0.780,-1.684,-1.993,-1.917,0.841,0.631,-8.092,-2.770,-1.289,-0.950,1.207,1.957,4.350,-1.253,-1.153,-0.893,0.876,-3.404,-2.289,-0.615,-0.936,-1.083,-2.856,16.431,-1.106,-1.347,-1.072,-0.981,7.363,-3.217,-1.205,-1.269,-1.308,-1.123,-5.160,-1.549,-0.677,-1.365,-1.661,-2.155,-1.394,-1.991,-2.537,-7.148,-2.014,-2.107,-1.396,-1.325,-Inf,-2.211,-1.696,1.126,-Inf,-3.379,-Inf,-1.345,-1.512,-1.686,-Inf,-2.325,-Inf,-1.290,-1.590,3.078,-Inf,-1.043,-Inf,-0.873,-1.176,-1.213,-Inf,-1.628,-Inf,-1.132,-1.449,2.401,-1.323,-1.658,-1.334,-1.319,-1.209,-1.719,-1.814,-1.773,-1.181,-1.358,-1.532,-2.458
Ref_Curve_Array=1,1,1,1,1,1,1,1,1,1,1,1,1,1,1,1,1,1,1,1,1,1,1,1,1,1,1,1,1,1,1,1,1,1,1,1,1,1,1,1,1,1,1,1,1,1,1,1,1,1,1,1,1,1,1,1,1,1,1,1,1,1,1,1,1,1,1,1,1,1,1,1,1,1,1,1,1,1,1,1,1,1,1,1,1,1,1,1,1,1,1,1,1,1,1,1
Default_ref=0
Comm_Map=,,,,,
Comm_Consol=,,,,,,,,
Comm_Screen=,,,,,
Analysis_Set=A,A,A,A,A,A,A,A,A,A,A,A,A,A,A,A,A,A,A,A,A,A,A,A,A,A,A,A,A,A,A,A,A,A,A,A,A,A,A,A,A,A,A,A,A,A,A,A,A,A,A,A,A,A,A,A,A,A,A,A,A,A,A,A,A,A,A,A,A,A,A,A,A,A,A,A,A,A,A,A,A,A,A,A,A,A,A,A,A,A,A,A,A,A,A,A
Ref_Type=single_ref,single_ref,single_ref,single_ref,single_ref,single_ref,single_ref,single_ref,single_ref,single_ref,single_ref,single_ref,single_ref,single_ref,single_ref,single_ref,single_ref,single_ref,single_ref,single_ref,single_ref,single_ref,single_ref,single_ref,single_ref,single_ref,single_ref,single_ref,single_ref,single_ref,single_ref,single_ref,single_ref,single_ref,single_ref,single_ref,single_ref,single_ref,single_ref,single_ref,single_ref,single_ref,single_ref,single_ref,single_ref,single_ref,single_ref,single_ref,single_ref,single_ref,single_ref,single_ref,single_ref,single_ref,single_ref,single_ref,single_ref,single_ref,single_ref,single_ref,single_ref,single_ref,single_ref,single_ref,single_ref,single_ref,single_ref,single_ref,single_ref,single_ref,single_ref,single_ref,single_ref,single_ref,single_ref,single_ref,single_ref,single_ref,single_ref,single_ref,single_ref,single_ref,single_ref,single_ref,single_ref,single_ref,single_ref,single_ref,single_ref,single_ref,single_ref,single_ref,single_ref,single_ref,single_ref,single_ref
Wells_In_Use=0,0,0,0,0,0,0,0,0,0,0,0,0,0,0,0,0,0,0,0,0,0,0,0,0,0,0,0,0,0,0,0,0,0,0,0,0,0,0,0,0,0,0,0,0,0,0,0,0,0,0,0,0,0,0,0,0,0,0,0,0,0,0,0,0,0,0,0,0,0,0,0,0,0,0,0,0,0,0,0,0,0,0,0,0,0,0,0,0,0,0,0,0,0,0,0
[Flor:]
[Flor2:]
[Lumin:]
[Data:]
Read=DateTime	RunT[s]	Temp	Well_1	Well_2	Well_3	Well_4	Well_5	Well_6	Well_7	Well_8	Well_9	Well_10	Well_11	Well_12	Well_13	Well_14	Well_15	Well_16	Well_17	Well_18	Well_19	Well_20	Well_21	Well_22	Well_23	Well_24	Well_25	Well_26	Well_27	Well_28	Well_29	Well_30	Well_31	Well_32	Well_33	Well_34	Well_35	Well_36	Well_37	Well_38	Well_39	Well_40	Well_41	Well_42	Well_43	Well_44	Well_45	Well_46	Well_47	Well_48	Well_49	Well_50	Well_51	Well_52	Well_53	Well_54	Well_55	Well_56	Well_57	Well_58	Well_59	Well_60	Well_61	Well_62	Well_63	Well_64	Well_65	Well_66	Well_67	Well_68	Well_69	Well_70	Well_71	Well_72	Well_73	Well_74	Well_75	Well_76	Well_77	Well_78	Well_79	Well_80	Well_81	Well_82	Well_83	Well_84	Well_85	Well_86	Well_87	Well_88	Well_89	Well_90	Well_91	Well_92	Well_93	Well_94	Well_95	Well_96
1=13:59:21	938	300	0.1005	0.1250	0.1215	0.0870	0.0849	0.1052	0.0829	0.0860	0.0844	0.0844	0.0862	0.0883	0.0914	0.0881	0.0869	0.0823	0.0840	0.0893	0.0887	0.0864	0.0712	0.0886	0.0857	0.1024	0.0993	0.0845	0.0896	0.0895	0.0901	0.0845	0.0707	0.1365	0.0720	0.1019	0.0868	0.0890	0.0941	0.0856	0.0826	0.1227	0.0839	0.0886	0.0709	0.0807	0.0714	0.0826	0.0865	0.1065	0.0931	0.0811	0.0858	0.0810	0.0828	0.1152	0.0703	0.1086	0.0711	0.0784	0.0846	0.0836	0.0949	0.0809	0.0848	0.0881	0.0829	0.0873	0.0702	0.1081	0.0712	0.0866	0.0865	0.0907	0.1014	0.0852	0.0852	0.0838	0.0850	0.0822	0.0844	0.0826	0.0859	0.0844	0.0839	0.0922	0.0861	0.0872	0.0873	0.0842	0.0846	0.0861	0.0816	0.0836	0.0817	0.0847	0.0857	0.1140
2=14:14:02	1818	300	0.1310	0.1097	0.0911	0.0891	0.0888	0.0981	0.0840	0.0897	0.0883	0.0874	0.0836	0.0888	0.0977	0.0860	0.0848	0.0876	0.0856	0.0886	0.0890	0.0856	0.0717	0.0880	0.0895	0.0954	0.1427	0.1291	0.0845	0.0818	0.0915	0.0811	0.0721	0.0840	0.0723	0.0895	0.0889	0.0887	0.0989	0.0861	0.0831	0.0814	0.0822	0.0817	0.0720	0.0877	0.0714	0.0833	0.0856	0.0891	0.1261	0.0814	0.0843	0.0808	0.0880	0.0805	0.0702	0.0817	0.0725	0.0788	0.0855	0.0840	0.0994	0.0830	0.1100	0.0836	0.0844	0.0907	0.0706	0.0848	0.0713	0.0892	0.0868	0.0898	0.1215	0.1266	0.0885	0.0855	0.0867	0.0875	0.0949	0.0912	0.0824	0.0861	0.0837	0.0934	0.0915	0.0901	0.0969	0.0921	0.0800	0.0783	0.0865	0.0873	0.0844	0.0845	0.0830	0.0990
3=14:28:43	2699	300	0.1224	0.1514	0.1174	0.0889	0.0858	0.1114	0.0848	0.0898	0.0851	0.0841	0.0863	0.0875	0.1086	0.0930	0.0846	0.0849	0.0848	0.0918	0.0986	0.0934	0.0710	0.0868	0.0877	0.0909	0.1283	0.1242	0.0865	0.0886	0.0886	0.0833	0.0715	0.0863	0.0726	0.0844	0.0849	0.0891	0.1028	0.0857	0.0812	0.0828	0.0829	0.0850	0.0710	0.0912	0.0705	0.0915	0.0824	0.1061	0.1128	0.0820	0.0834	0.0887	0.0896	0.0958	0.0712	0.1035	0.0722	0.0788	0.0827	0.0833	0.0952	0.0897	0.0913	0.0871	0.1034	0.0958	0.0704	0.1259	0.0703	0.1049	0.0876	0.0921	0.1167	0.0960	0.0880	0.0839	0.0844	0.0930	0.0825	0.0911	0.0840	0.0872	0.0820	0.1062	0.0877	0.0866	0.0866	0.0903	0.0898	0.0897	0.0801	0.0781	0.0831	0.0844	0.0852	0.1259
4=14:43:24	3580	300	0.0989	0.1312	0.1183	0.0842	0.0862	0.1077	0.0841	0.0906	0.0816	0.0830	0.0824	0.0916	0.1142	0.0920	0.0921	0.0901	0.0843	0.0866	0.0915	0.0945	0.0708	0.0898	0.0869	0.1013	0.1004	0.0982	0.0916	0.0845	0.0883	0.0852	0.0714	0.1095	0.0721	0.1110	0.0860	0.0927	0.0986	0.1025	0.0792	0.0962	0.0845	0.0877	0.0708	0.1098	0.0705	0.1148	0.0841	0.1092	0.1002	0.0821	0.0878	0.0832	0.0838	0.0867	0.0708	0.0997	0.0721	0.0861	0.0843	0.0809	0.0845	0.0813	0.0846	0.0860	0.0856	0.0867	0.0696	0.1121	0.0706	0.0925	0.0868	0.0899	0.1074	0.0870	0.0837	0.0846	0.0853	0.0854	0.0884	0.0896	0.0862	0.0819	0.0832	0.0943	0.0907	0.0866	0.0851	0.0890	0.0854	0.0867	0.0848	0.0822	0.0840	0.0858	0.0880	0.0947
5=14:58:04	4461	301	0.1151	0.1220	0.1166	0.0935	0.0900	0.1086	0.0847	0.1067	0.0855	0.0946	0.0865	0.0927	0.1126	0.1061	0.0873	0.0875	0.0887	0.0892	0.1193	0.1136	0.0717	0.0957	0.0888	0.1167	0.1166	0.1013	0.0955	0.0856	0.1041	0.0851	0.0710	0.0868	0.0714	0.0857	0.0978	0.0974	0.1033	0.0900	0.0835	0.0893	0.0908	0.0946	0.0717	0.0883	0.0716	0.0859	0.0902	0.1065	0.1001	0.0827	0.0890	0.0837	0.1031	0.0967	0.0711	0.0975	0.0714	0.0817	0.0914	0.0834	0.0862	0.0917	0.0879	0.0916	0.0890	0.0955	0.0704	0.1167	0.0705	0.0922	0.0893	0.1012	0.1113	0.0900	0.0861	0.0849	0.0897	0.0865	0.1028	0.0981	0.1178	0.0954	0.0898	0.0983	0.0954	0.0900	0.0855	0.0921	0.0871	0.0931	0.0883	0.0893	0.0858	0.0897	0.0877	0.1364
6=15:12:45	5342	300	0.1116	0.1115	0.1075	0.0952	0.0963	0.1140	0.0896	0.0861	0.0901	0.0919	0.0862	0.0975	0.1407	0.1009	0.0871	0.0894	0.0904	0.0971	0.0894	0.1034	0.0712	0.0880	0.0881	0.1046	0.1382	0.1120	0.0962	0.0885	0.0897	0.0847	0.0717	0.0865	0.0715	0.0859	0.0862	0.0984	0.1259	0.1013	0.0877	0.1071	0.0852	0.0927	0.0713	0.0873	0.0710	0.0872	0.0876	0.1329	0.1365	0.0810	0.0873	0.0854	0.0956	0.0904	0.0717	0.1108	0.0713	0.0885	0.0970	0.0876	0.1102	0.1113	0.1028	0.0919	0.1074	0.0916	0.0704	0.1210	0.0701	0.1117	0.0903	0.0988	0.1224	0.1365	0.1026	0.0906	0.0871	0.0970	0.1162	0.1273	0.1200	0.1262	0.0862	0.1060	0.0928	0.1020	0.1112	0.0896	0.0827	0.0872	0.1023	0.0855	0.0972	0.0855	0.0828	0.1002
7=15:27:26	6222	300	0.1543	0.1497	0.1467	0.0922	0.0976	0.1345	0.0872	0.1077	0.0861	0.0944	0.0914	0.0987	0.1326	0.1275	0.1126	0.0914	0.0916	0.1070	0.0977	0.1064	0.0714	0.1070	0.0945	0.1335	0.1401	0.1229	0.1136	0.0886	0.1001	0.0919	0.0727	0.0918	0.0727	0.0926	0.0941	0.1027	0.0961	0.1090	0.0849	0.0956	0.0901	0.1031	0.0713	0.1123	0.0714	0.1140	0.0949	0.1069	0.1320	0.0999	0.1093	0.1057	0.1067	0.1220	0.0720	0.1156	0.0728	0.0869	0.1018	0.1055	0.0882	0.0926	0.0859	0.0886	0.1060	0.1085	0.0707	0.1284	0.0704	0.1094	0.0922	0.1037	0.1147	0.0946	0.0879	0.0897	0.0893	0.0868	0.1082	0.1136	0.1023	0.1116	0.0873	0.0978	0.0966	0.0924	0.0872	0.0891	0.0886	0.0928	0.0883	0.0894	0.0891	0.0916	0.0937	0.1019
8=15:42:07	7103	303	0.1291	0.1383	0.1311	0.1004	0.0995	0.1152	0.0878	0.0966	0.0899	0.0969	0.0917	0.0994	0.1332	0.1063	0.0982	0.0896	0.0951	0.1044	0.0913	0.0888	0.0717	0.0952	0.0978	0.1067	0.1614	0.1225	0.1068	0.0881	0.0980	0.0854	0.0708	0.0913	0.0708	0.0899	0.0923	0.1029	0.1144	0.1079	0.0951	0.0886	0.0892	0.0874	0.0710	0.0893	0.0712	0.0891	0.0955	0.1193	0.1568	0.0874	0.0945	0.0840	0.0864	0.0860	0.0715	0.0848	0.0712	0.0860	0.0886	0.0929	0.0970	0.1021	0.0951	0.0896	0.0839	0.0877	0.0699	0.0879	0.0699	0.1036	0.0936	0.1042	0.1243	0.1185	0.0948	0.0974	0.0922	0.0970	0.0930	0.1097	0.1125	0.0884	0.0894	0.1013	0.1001	0.1112	0.0954	0.0966	0.0923	0.0993	0.0937	0.0932	0.0863	0.0864	0.0884	0.1078
9=15:56:47	7984	301	0.1663	0.1618	0.1662	0.1191	0.1184	0.1564	0.0909	0.1006	0.0912	0.1243	0.1143	0.1009	0.1922	0.1239	0.1463	0.0966	0.1005	0.0993	0.0971	0.1157	0.0714	0.1061	0.0990	0.1368	0.1677	0.1153	0.1228	0.0923	0.0999	0.0874	0.0707	0.0969	0.0706	0.0928	0.0937	0.1044	0.0945	0.1138	0.0933	0.0898	0.0939	0.1236	0.0712	0.0912	0.0715	0.0907	0.0909	0.1350	0.1152	0.1028	0.1096	0.0917	0.0893	0.0893	0.0713	0.0877	0.0708	0.0880	0.0913	0.0898	0.0931	0.0871	0.0892	0.0993	0.1174	0.0918	0.0714	0.0932	0.0700	0.0907	0.0957	0.1115	0.1179	0.0999	0.0893	0.0961	0.1000	0.1196	0.1194	0.1072	0.1371	0.1000	0.1464	0.1035	0.1007	0.0964	0.0894	0.1066	0.0930	0.1004	0.1026	0.0965	0.1156	0.1152	0.0975	0.1216
10=16:11:28	8865	303	0.1195	0.1554	0.1616	0.1131	0.1205	0.1465	0.0892	0.1149	0.0848	0.0958	0.0991	0.1042	0.1614	0.1352	0.1334	0.0964	0.0990	0.0944	0.0989	0.0986	0.0722	0.1016	0.0993	0.1320	0.1345	0.0924	0.1079	0.0908	0.0942	0.0909	0.0695	0.0990	0.0705	0.0953	0.0983	0.1070	0.1019	0.1004	0.0931	0.0977	0.0941	0.0920	0.0724	0.0996	0.0721	0.0969	0.0951	0.1112	0.1190	0.0933	0.0971	0.0911	0.0905	0.0908	0.0703	0.0906	0.0686	0.0887	0.0911	0.0960	0.0950	0.0888	0.0898	0.0926	0.0909	0.0929	0.0713	0.1046	0.0703	0.0948	0.0961	0.1288	0.1252	0.1001	0.0921	0.0910	0.0938	0.0900	0.0932	0.0958	0.0911	0.0926	0.0914	0.1080	0.1045	0.0974	0.0923	0.0997	0.0939	0.0948	0.0902	0.0911	0.0916	0.0929	0.0952	0.1195
11=16:26:09	9746	298	0.1090	0.1551	0.1377	0.1223	0.1093	0.1623	0.0941	0.1036	0.0907	0.1017	0.1006	0.1118	0.1746	0.1518	0.1514	0.1016	0.1024	0.1091	0.1031	0.1067	0.0701	0.1065	0.1009	0.1281	0.1258	0.1279	0.1079	0.0993	0.1056	0.0925	0.0717	0.1017	0.0724	0.0966	0.1016	0.1097	0.1520	0.1270	0.1105	0.0965	0.0981	0.1203	0.0703	0.1060	0.0711	0.1089	0.0946	0.1245	0.1200	0.1195	0.1043	0.1047	0.0963	0.1048	0.0715	0.1089	0.0722	0.0934	0.0975	0.0914	0.0995	0.1021	0.1092	0.0982	0.1027	0.1092	0.0708	0.1035	0.0707	0.0962	0.0999	0.1049	0.1262	0.1027	0.0964	0.0950	0.1049	0.1051	0.1111	0.0972	0.0931	0.0998	0.0926	0.1087	0.1101	0.1069	0.0933	0.1019	0.1085	0.1032	0.1004	0.0982	0.0944	0.1030	0.0975	0.1159
12=16:40:50	10626	298	0.1155	0.1088	0.1110	0.1047	0.0998	0.1112	0.0931	0.1036	0.0871	0.1055	0.1044	0.1128	0.1493	0.1125	0.1113	0.0991	0.1038	0.1046	0.1091	0.0971	0.0716	0.1093	0.1072	0.1482	0.1209	0.0964	0.0954	0.0926	0.1039	0.0949	0.0706	0.1031	0.0676	0.0987	0.1043	0.1141	0.1501	0.1034	0.0993	0.0988	0.0983	0.0996	0.0717	0.0988	0.0714	0.0966	0.0998	0.1407	0.1144	0.0919	0.1041	0.0903	0.0948	0.0951	0.0706	0.0925	0.0691	0.0926	0.0986	0.0973	0.1016	0.1251	0.1071	0.0981	0.0955	0.0953	0.0700	0.0984	0.0701	0.0990	0.1020	0.1463	0.1383	0.1079	0.1005	0.1110	0.0977	0.1070	0.1002	0.1024	0.1030	0.1022	0.0981	0.1161	0.1166	0.1173	0.0974	0.1031	0.0976	0.1062	0.1065	0.1026	0.0960	0.1070	0.1009	0.1270
13=16:55:31	11507	301	0.1227	0.1696	0.1373	0.1586	0.1640	0.2058	0.1003	0.1099	0.0972	0.1521	0.1144	0.1209	0.1755	0.1494	0.1543	0.1069	0.1105	0.1053	0.1113	0.1067	0.0705	0.1145	0.1071	0.1498	0.1219	0.1418	0.1265	0.1003	0.1083	0.0972	0.0711	0.1104	0.0716	0.1053	0.1082	0.1216	0.1336	0.1305	0.1134	0.1007	0.0999	0.1124	0.0709	0.1072	0.0709	0.1045	0.1074	0.1335	0.1318	0.1215	0.1150	0.1157	0.0978	0.1001	0.0715	0.0968	0.0718	0.0926	0.1001	0.1009	0.1072	0.0970	0.1079	0.1051	0.1023	0.1022	0.0692	0.1059	0.0705	0.1066	0.1090	0.1313	0.1508	0.1143	0.0997	0.1095	0.1111	0.1176	0.1148	0.1053	0.0975	0.1022	0.1119	0.1228	0.1227	0.1084	0.0963	0.1087	0.1043	0.1125	0.1058	0.1091	0.1064	0.1136	0.1068	0.1259
14=17:10:11	12388	303	0.1359	0.1383	0.1343	0.1135	0.1113	0.1945	0.0988	0.1121	0.0972	0.1137	0.1145	0.1229	0.1891	0.1312	0.1113	0.1048	0.1164	0.1061	0.1197	0.1034	0.0724	0.1185	0.1112	0.1342	0.1244	0.1230	0.1043	0.0990	0.1161	0.1003	0.0698	0.1116	0.0669	0.1074	0.1132	0.1230	0.1162	0.1095	0.1034	0.1053	0.1037	0.1027	0.0725	0.1061	0.0721	0.1053	0.1072	0.1630	0.1404	0.1152	0.1112	0.0951	0.1002	0.1018	0.0706	0.0975	0.0685	0.0968	0.1041	0.1025	0.1163	0.1024	0.1028	0.1084	0.1026	0.1021	0.0714	0.1068	0.0710	0.1102	0.1116	0.1325	0.1471	0.1182	0.1048	0.1106	0.1052	0.1036	0.1064	0.1098	0.1081	0.1042	0.1040	0.1271	0.1286	0.1163	0.0982	0.1123	0.1083	0.1115	0.1058	0.1089	0.1049	0.1138	0.1086	0.1422
15=17:24:52	13269	298	0.1467	0.1527	0.1537	0.1265	0.1377	0.1464	0.1063	0.1160	0.0927	0.1252	0.1234	0.1302	0.1745	0.1344	0.1607	0.1131	0.1191	0.1220	0.1268	0.1118	0.0710	0.1297	0.1206	0.1617	0.1473	0.1260	0.1214	0.1127	0.1193	0.1044	0.0711	0.1181	0.0717	0.1162	0.1203	0.1300	0.1885	0.1182	0.1052	0.1122	0.1092	0.1134	0.0711	0.1170	0.0708	0.1126	0.1147	0.1551	0.1458	0.1001	0.1221	0.0988	0.1073	0.1085	0.0711	0.1022	0.0706	0.1018	0.1121	0.1094	0.1275	0.1033	0.1083	0.1151	0.1075	0.1109	0.0703	0.1151	0.0701	0.1168	0.1184	0.1357	0.1693	0.1360	0.1086	0.1127	0.1145	0.1154	0.1123	0.1174	0.1161	0.1143	0.1121	0.1348	0.1405	0.1268	0.1009	0.1213	0.1137	0.1196	0.1234	0.1148	0.1127	0.1171	0.1164	0.1436
16=17:39:33	14150	301	0.1590	0.1909	0.1781	0.1504	0.1304	0.1313	0.1160	0.1223	0.1004	0.1354	0.1293	0.1393	0.1766	0.1550	0.1816	0.1203	0.1271	0.1331	0.1358	0.1138	0.0713	0.1374	0.1322	0.1684	0.1612	0.1559	0.1390	0.1211	0.1258	0.1116	0.0707	0.1242	0.0709	0.1237	0.1296	0.1393	0.1718	0.1383	0.1217	0.1192	0.1155	0.1144	0.0709	0.1193	0.0713	0.1207	0.1264	0.1701	0.1484	0.1143	0.1336	0.1235	0.1130	0.1148	0.0706	0.1070	0.0710	0.1058	0.1181	0.1179	0.1341	0.1314	0.1133	0.1241	0.1145	0.1232	0.0703	0.1185	0.0703	0.1240	0.1293	0.1420	0.1792	0.1467	0.1128	0.1201	0.1231	0.1211	0.1243	0.1291	0.1229	0.1235	0.1198	0.1472	0.1496	0.1302	0.1030	0.1267	0.1237	0.1269	0.1266	0.1210	0.1185	0.1234	0.1239	0.1610
17=17:54:14	15030	300	0.2021	0.1974	0.1843	0.1432	0.1402	0.1428	0.1210	0.1298	0.0994	0.1420	0.1392	0.1523	0.1715	0.1612	0.1794	0.1281	0.1288	0.1323	0.1463	0.1171	0.0706	0.1462	0.1342	0.1723	0.1713	0.1200	0.1401	0.1305	0.1310	0.1165	0.0716	0.1317	0.0712	0.1342	0.1386	0.1547	0.1821	0.1448	0.1673	0.1227	0.1189	0.1155	0.0710	0.1242	0.0708	0.1301	0.1306	0.1683	0.1857	0.1450	0.1388	0.1106	0.1181	0.1188	0.0709	0.1107	0.0722	0.1120	0.1268	0.1221	0.1461	0.1100	0.1201	0.1281	0.1195	0.1230	0.0703	0.1245	0.0705	0.1303	0.1370	0.1426	0.1861	0.1458	0.1197	0.1258	0.1286	0.1208	0.1273	0.1329	0.1278	0.1278	0.1259	0.1622	0.1584	0.1402	0.1069	0.1317	0.1288	0.1363	0.1264	0.1313	0.1241	0.1344	0.1342	0.1678
18=18:08:55	15911	301	0.2015	0.1886	0.1763	0.1548	0.1456	0.1501	0.1302	0.1321	0.1468	0.1516	0.1465	0.1581	0.1847	0.1686	0.1949	0.1363	0.1351	0.1610	0.1551	0.1244	0.0704	0.1551	0.1460	0.1722	0.2233	0.1524	0.1679	0.1518	0.1395	0.1221	0.0712	0.1349	0.0720	0.1391	0.1440	0.1611	0.1482	0.1527	0.1678	0.1293	0.1277	0.1221	0.0710	0.1279	0.0705	0.1357	0.1360	0.1833	0.2107	0.1186	0.1456	0.1072	0.1225	0.1261	0.0707	0.1151	0.0715	0.1168	0.1337	0.1315	0.1553	0.1229	0.1265	0.1407	0.1285	0.1342	0.0703	0.1296	0.0707	0.1370	0.1456	0.1553	0.1885	0.1567	0.1283	0.1416	0.1363	0.1295	0.1351	0.1405	0.1348	0.1335	0.1300	0.1706	0.1671	0.1526	0.1100	0.1480	0.1371	0.1482	0.1461	0.1394	0.1314	0.1424	0.1423	0.1754
19=18:23:35	16792	301	0.1807	0.1476	0.1415	0.1557	0.1560	0.1617	0.1266	0.1384	0.1047	0.1561	0.1516	0.1676	0.1526	0.1457	0.1422	0.1447	0.1427	0.1435	0.1677	0.1289	0.0716	0.1622	0.1495	0.1845	0.1729	0.1804	0.1359	0.1361	0.1491	0.1266	0.0701	0.1422	0.0705	0.1453	0.1503	0.1663	0.1417	0.1369	0.1423	0.1376	0.1336	0.1318	0.0719	0.1336	0.0717	0.1426	0.1430	0.2001	0.1965	0.1276	0.1526	0.1140	0.1298	0.1330	0.0714	0.1203	0.0709	0.1259	0.1404	0.1338	0.1554	0.1478	0.1276	0.1454	0.1321	0.1363	0.0703	0.1330	0.0704	0.1448	0.1516	0.1665	0.1928	0.1660	0.1329	0.1430	0.1408	0.1328	0.1396	0.1499	0.1377	0.1398	0.1377	0.1762	0.1739	0.1589	0.1136	0.1519	0.1441	0.1548	0.1409	0.1458	0.1358	0.1497	0.1493	0.1887
20=18:38:16	17673	301	0.2247	0.2152	0.2106	0.1680	0.1666	0.1717	0.1354	0.1478	0.1122	0.1726	0.1664	0.1791	0.1897	0.1958	0.1850	0.1548	0.1543	0.1556	0.1786	0.1320	0.0711	0.1763	0.1629	0.2157	0.2522	0.1448	0.1904	0.1518	0.1600	0.1403	0.0714	0.1476	0.0701	0.1628	0.1705	0.1826	0.1767	0.1603	0.2078	0.1497	0.1430	0.1462	0.0714	0.1409	0.0710	0.1591	0.1578	0.2107	0.2420	0.1157	0.1631	0.1199	0.1409	0.1466	0.0713	0.1268	0.0710	0.1344	0.1546	0.1482	0.1654	0.1577	0.1360	0.1524	0.1424	0.1467	0.0698	0.1404	0.0696	0.1599	0.1653	0.1888	0.2257	0.1763	0.1385	0.1553	0.1547	0.1463	0.1521	0.1646	0.1514	0.1585	0.1488	0.1967	0.1959	0.1720	0.1169	0.1641	0.1545	0.1683	0.1628	0.1595	0.1478	0.1637	0.1638	0.1978
21=18:52:57	18553	301	0.2222	0.1927	0.1532	0.1771	0.1754	0.1847	0.1400	0.1526	0.1243	0.1804	0.1764	0.1950	0.1925	0.1591	0.1583	0.1634	0.1636	0.1663	0.1996	0.1398	0.0696	0.1847	0.1718	0.2266	0.2131	0.1641	0.1538	0.1532	0.1687	0.1453	0.0695	0.1543	0.0710	0.1718	0.1790	0.1927	0.1693	0.1536	0.1838	0.1597	0.1543	0.1561	0.0704	0.1481	0.0709	0.1688	0.1679	0.2249	0.2551	0.1197	0.1730	0.1264	0.1475	0.1561	0.0714	0.1314	0.0706	0.1425	0.1626	0.1538	0.1757	0.1716	0.1411	0.1665	0.1496	0.1555	0.0690	0.1478	0.0705	0.1701	0.1766	0.1877	0.2347	0.1919	0.1476	0.1625	0.1644	0.1551	0.1631	0.1780	0.1627	0.1683	0.1595	0.2124	0.2092	0.1837	0.1225	0.1755	0.1662	0.1801	0.1692	0.1700	0.1575	0.1727	0.1740	0.2215
22=19:07:38	19434	298	0.2045	0.1541	0.1505	0.1908	0.1876	0.1958	0.1504	0.1581	0.1314	0.1920	0.1869	0.2083	0.1869	0.1552	0.1719	0.1661	0.1705	0.1764	0.2117	0.1423	0.0706	0.1984	0.1822	0.2193	0.2105	0.1580	0.1611	0.1596	0.1811	0.1531	0.0704	0.1615	0.0713	0.1815	0.1849	0.2085	0.1746	0.1509	0.1396	0.1670	0.1620	0.1605	0.0714	0.1543	0.0706	0.1778	0.1764	0.2262	0.2241	0.1240	0.1850	0.1347	0.1566	0.1649	0.0694	0.1341	0.0701	0.1534	0.1733	0.1617	0.1858	0.1514	0.1499	0.1765	0.1594	0.1653	0.0714	0.1527	0.0712	0.1802	0.1866	0.1936	0.2450	0.2090	0.1556	0.1758	0.1729	0.1599	0.1719	0.1843	0.1743	0.1707	0.1687	0.2225	0.2225	0.1974	0.1265	0.1845	0.1753	0.1917	0.1792	0.1793	0.1676	0.1837	0.1815	0.2435
23=19:22:19	20315	298	0.2187	0.1968	0.1600	0.2064	0.2016	0.2108	0.1587	0.1682	0.1270	0.2084	0.2043	0.2258	0.2119	0.2033	0.1786	0.1799	0.1833	0.1888	0.2247	0.1493	0.0704	0.2171	0.1965	0.2548	0.2243	0.1717	0.1738	0.1699	0.1950	0.1670	0.0711	0.1711	0.0707	0.1971	0.2030	0.2330	0.1924	0.1609	0.2178	0.1801	0.1721	0.1741	0.0708	0.1660	0.0705	0.1939	0.1917	0.2505	0.2255	0.1325	0.2053	0.1465	0.1673	0.1766	0.0702	0.1422	0.0711	0.1631	0.1858	0.1748	0.2135	0.1995	0.1598	0.1893	0.1712	0.1803	0.0698	0.1619	0.0693	0.1954	0.2048	0.2106	0.2800	0.2236	0.1636	0.1897	0.1916	0.1773	0.1889	0.1989	0.1890	0.1912	0.1808	0.2499	0.2428	0.2129	0.1340	0.2041	0.1919	0.2080	0.2039	0.1977	0.1835	0.1996	0.2027	0.2552
24=19:36:59	21196	301	0.2523	0.1724	0.1680	0.2239	0.2225	0.2361	0.1721	0.1765	0.1298	0.2344	0.2242	0.2415	0.2155	0.1720	0.1942	0.2017	0.1983	0.2067	0.2505	0.1621	0.0713	0.2406	0.2170	0.2674	0.2367	0.1425	0.1871	0.1847	0.2099	0.1794	0.0708	0.1855	0.0712	0.2185	0.2281	0.2506	0.2014	0.1735	0.1653	0.1956	0.1846	0.1898	0.0712	0.1770	0.0702	0.2123	0.2111	0.2780	0.2653	0.1393	0.2192	0.1590	0.1842	0.1944	0.0707	0.1528	0.0709	0.1832	0.2069	0.1965	0.2264	0.1788	0.1707	0.2095	0.1879	0.1978	0.0700	0.1750	0.0699	0.2162	0.2267	0.2370	0.2914	0.2432	0.1788	0.2051	0.2071	0.1965	0.2089	0.2215	0.2076	0.2119	0.2041	0.2725	0.2673	0.2334	0.1418	0.2258	0.2104	0.2292	0.2232	0.2155	0.2007	0.2204	0.2216	0.2787
25=19:51:40	22077	301	0.2494	0.1821	0.1779	0.2360	0.2245	0.2438	0.1777	0.1839	0.1302	0.2406	0.2353	0.2627	0.2268	0.1818	0.2074	0.2086	0.2073	0.2149	0.2657	0.1684	0.0711	0.2465	0.2244	0.2825	0.2625	0.1491	0.1957	0.1937	0.2200	0.1862	0.0714	0.1937	0.0708	0.2286	0.2353	0.2658	0.2184	0.1775	0.1710	0.2042	0.1960	0.1998	0.0715	0.1832	0.0698	0.2217	0.2196	0.3003	0.2728	0.1842	0.2317	0.1651	0.1913	0.2049	0.0707	0.1566	0.0715	0.1921	0.2187	0.2046	0.2359	0.1574	0.1806	0.2226	0.1964	0.2049	0.0698	0.1807	0.0695	0.2257	0.2353	0.2435	0.3105	0.2597	0.1864	0.2240	0.2149	0.2006	0.2141	0.2369	0.2143	0.2191	0.2071	0.2853	0.2864	0.2546	0.1466	0.2340	0.2203	0.2450	0.2255	0.2251	0.2104	0.2349	0.2340	0.2968
26=20:06:21	22957	301	0.2714	0.1947	0.1910	0.2541	0.2461	0.2663	0.1950	0.1964	0.1329	0.2563	0.2546	0.2722	0.2475	0.1935	0.2211	0.2206	0.2239	0.2343	0.2909	0.1747	0.0713	0.2691	0.2476	0.3269	0.2754	0.1551	0.2081	0.2091	0.2410	0.2018	0.0712	0.2019	0.0694	0.2451	0.2562	0.2812	0.2369	0.1861	0.1819	0.2214	0.2118	0.2147	0.0712	0.1940	0.0704	0.2403	0.2403	0.3353	0.2943	0.1546	0.2502	0.1829	0.2056	0.2245	0.0711	0.1671	0.0708	0.2014	0.2389	0.2186	0.2631	0.1683	0.1931	0.2399	0.2150	0.2233	0.0697	0.1917	0.0702	0.2427	0.2558	0.2756	0.3275	0.2819	0.1996	0.2440	0.2351	0.2167	0.2296	0.2577	0.2314	0.2374	0.2257	0.3068	0.3105	0.2738	0.1532	0.2544	0.2399	0.2640	0.2445	0.2425	0.2298	0.2525	0.2515	0.3235
27=20:21:02	23838	301	0.2951	0.2099	0.2060	0.2865	0.2778	0.2940	0.2115	0.2178	0.1465	0.2966	0.2840	0.3219	0.2671	0.2044	0.2386	0.2445	0.2489	0.2589	0.3200	0.1909	0.0708	0.3024	0.2693	0.3461	0.3008	0.1638	0.2311	0.2317	0.2659	0.2260	0.0708	0.2232	0.0710	0.2839	0.2879	0.3269	0.2567	0.1991	0.1994	0.2475	0.2315	0.2387	0.0711	0.2150	0.0707	0.2717	0.2667	0.3425	0.3080	0.1654	0.2805	0.2031	0.2279	0.2423	0.0700	0.1811	0.0711	0.2285	0.2625	0.2459	0.2804	0.1809	0.2103	0.2652	0.2313	0.2480	0.0705	0.2069	0.0709	0.2709	0.2806	0.2906	0.3681	0.3074	0.2163	0.2665	0.2637	0.2426	0.2620	0.2805	0.2679	0.2687	0.2568	0.3523	0.3335	0.3002	0.1614	0.2831	0.2604	0.2883	0.2729	0.2742	0.2543	0.2816	0.2756	0.3600
28=20:35:43	24719	300	0.3196	0.2209	0.2220	0.3073	0.3039	0.3223	0.2266	0.2325	0.1534	0.3177	0.3108	0.3355	0.2990	0.2173	0.2628	0.2620	0.2685	0.2774	0.3480	0.2031	0.0708	0.3268	0.2951	0.3718	0.3103	0.1747	0.2471	0.2445	0.2823	0.2422	0.0704	0.2379	0.0713	0.3022	0.3098	0.3464	0.2732	0.2108	0.2120	0.2635	0.2505	0.2552	0.0711	0.2274	0.0700	0.2879	0.2852	0.3753	0.3431	0.1714	0.3052	0.2184	0.2469	0.2663	0.0713	0.1941	0.0709	0.2480	0.2870	0.2735	0.3101	0.1911	0.2236	0.2849	0.2536	0.2688	0.0706	0.2233	0.0708	0.2959	0.3073	0.3193	0.3976	0.3354	0.2329	0.2781	0.2842	0.2658	0.2836	0.3046	0.2864	0.2937	0.2778	0.3829	0.3598	0.3240	0.1718	0.3104	0.2857	0.3165	0.3056	0.2977	0.2759	0.3034	0.2987	0.3973
29=20:50:23	25600	303	0.3607	0.2364	0.2446	0.3410	0.3299	0.3452	0.2400	0.2456	0.1618	0.3463	0.3397	0.3594	0.3240	0.2275	0.2810	0.2849	0.2948	0.3093	0.3816	0.2124	0.0701	0.3616	0.3271	0.4050	0.3400	0.1846	0.2650	0.2673	0.3162	0.2724	0.0708	0.2554	0.0703	0.3272	0.3482	0.3768	0.2974	0.2269	0.2307	0.2895	0.2725	0.2766	0.0707	0.2473	0.0696	0.3200	0.3134	0.4208	0.3576	0.1886	0.3336	0.2378	0.2634	0.2919	0.0708	0.2135	0.0705	0.2688	0.3128	0.2946	0.3404	0.2040	0.2450	0.3108	0.2799	0.2957	0.0697	0.2374	0.0701	0.3221	0.3380	0.3476	0.4284	0.3652	0.2558	0.3199	0.3156	0.2934	0.3074	0.3384	0.3174	0.3246	0.3048	0.4110	0.3917	0.3548	0.1847	0.3388	0.3175	0.3427	0.3271	0.3259	0.3051	0.3349	0.3323	0.4320
30=21:05:04	26481	303	0.3764	0.2495	0.2541	0.3629	0.3564	0.3760	0.2615	0.2662	0.1640	0.3690	0.3598	0.4044	0.3500	0.2433	0.3000	0.3111	0.3153	0.3305	0.4187	0.2379	0.0702	0.3864	0.3476	0.4321	0.3582	0.1938	0.2908	0.2894	0.3249	0.2815	0.0704	0.2719	0.0711	0.3540	0.3693	0.4011	0.3225	0.2383	0.2463	0.3125	0.2949	0.3060	0.0706	0.2637	0.0713	0.3427	0.3367	0.4399	0.4031	0.1903	0.3488	0.2541	0.2888	0.3088	0.0712	0.2203	0.0707	0.2842	0.3263	0.3078	0.3552	0.2156	0.2633	0.3379	0.3000	0.3179	0.0704	0.2556	0.0693	0.3451	0.3578	0.3581	0.4528	0.4043	0.2736	0.3253	0.3299	0.3135	0.3352	0.3600	0.3299	0.3432	0.3227	0.4263	0.4230	0.3788	0.1946	0.3700	0.3351	0.3669	0.3521	0.3506	0.3220	0.3540	0.3515	0.4469
31=21:19:45	27362	301	0.4054	0.2724	0.2782	0.3879	0.3821	0.4169	0.2886	0.2914	0.1739	0.4106	0.4022	0.4227	0.3725	0.2680	0.3334	0.3345	0.3392	0.3549	0.4590	0.2509	0.0698	0.4192	0.3833	0.4920	0.4000	0.2088	0.3147	0.3156	0.3675	0.3104	0.0714	0.3007	0.0718	0.3891	0.3976	0.4409	0.3533	0.2550	0.2631	0.3352	0.3197	0.3286	0.0703	0.2815	0.0702	0.3707	0.3719	0.4877	0.4245	0.2052	0.3884	0.2757	0.3117	0.3388	0.0700	0.2426	0.0717	0.3242	0.3628	0.3421	0.3871	0.2284	0.2820	0.3695	0.3218	0.3443	0.0700	0.2778	0.0701	0.3804	0.3963	0.4099	0.4852	0.4291	0.2994	0.3716	0.3721	0.3387	0.3674	0.3935	0.3695	0.3804	0.3494	0.4736	0.4610	0.4252	0.2123	0.4002	0.3702	0.4119	0.3922	0.3856	0.3588	0.3939	0.3833	0.5019
32=21:34:26	28242	301	0.4394	0.2848	0.3002	0.4322	0.4204	0.4433	0.3111	0.3140	0.1900	0.4404	0.4342	0.4551	0.4044	0.2836	0.3586	0.3638	0.3730	0.3901	0.4923	0.2675	0.0711	0.4590	0.4178	0.5182	0.4223	0.2222	0.3455	0.3371	0.3946	0.3448	0.0700	0.3271	0.0704	0.4314	0.4455	0.4905	0.3795	0.2749	0.2914	0.3718	0.3430	0.3571	0.0718	0.3138	0.0713	0.4154	0.4097	0.5332	0.4594	0.2183	0.4245	0.3054	0.3422	0.3655	0.0708	0.2606	0.0712	0.3509	0.4047	0.3818	0.4187	0.2469	0.3030	0.3987	0.3520	0.3835	0.0697	0.3029	0.0699	0.4215	0.4283	0.4582	0.5334	0.4685	0.3181	0.3955	0.3988	0.3806	0.4052	0.4244	0.4091	0.4122	0.3908	0.5197	0.4962	0.4520	0.2269	0.4415	0.4058	0.4404	0.4195	0.4153	0.3883	0.4261	0.4226	0.5428
33=21:49:07	29123	300	0.4671	0.3045	0.3200	0.4560	0.4488	0.4892	0.3276	0.3379	0.1927	0.4707	0.4732	0.4921	0.4345	0.2966	0.3863	0.3897	0.4002	0.4107	0.5289	0.2914	0.0696	0.4796	0.4453	0.5564	0.4467	0.2342	0.3666	0.3635	0.4135	0.3636	0.0712	0.3551	0.0720	0.4532	0.4740	0.5156	0.4087	0.2900	0.3107	0.3921	0.3748	0.3841	0.0699	0.3268	0.0700	0.4280	0.4292	0.5693	0.5016	0.2285	0.4499	0.3220	0.3668	0.3970	0.0711	0.2813	0.0716	0.3865	0.4160	0.4081	0.4478	0.2630	0.3277	0.4370	0.3835	0.4058	0.0698	0.3205	0.0701	0.4412	0.4556	0.4677	0.5425	0.4974	0.3510	0.4199	0.4280	0.3974	0.4285	0.4521	0.4269	0.4431	0.4007	0.5487	0.5293	0.4907	0.2394	0.4679	0.4239	0.4721	0.4483	0.4460	0.4091	0.4512	0.4404	0.5742
34=22:03:47	30004	301	0.5048	0.3196	0.3365	0.4836	0.4706	0.5015	0.3502	0.3473	0.1976	0.4993	0.4862	0.5595	0.4583	0.3080	0.4078	0.4171	0.4151	0.4358	0.5512	0.3081	0.0712	0.5051	0.4661	0.5672	0.4636	0.2456	0.3897	0.3922	0.4445	0.3773	0.0710	0.3666	0.0704	0.4647	0.4967	0.5672	0.4360	0.3088	0.3254	0.4121	0.3937	0.4125	0.0714	0.3489	0.0704	0.4637	0.4452	0.5892	0.5414	0.2457	0.4652	0.3368	0.3836	0.4278	0.0706	0.2885	0.0705	0.3934	0.4514	0.4224	0.4767	0.2763	0.3538	0.4672	0.4089	0.4260	0.0706	0.3440	0.0706	0.4590	0.4784	0.5007	0.5548	0.5312	0.3764	0.4558	0.4351	0.4081	0.4419	0.4862	0.4522	0.4508	0.4361	0.5761	0.5676	0.5168	0.2555	0.4855	0.4539	0.4927	0.4848	0.4584	0.4421	0.4782	0.4738	0.6072
35=22:18:28	30885	301	0.5456	0.3479	0.3772	0.5510	0.5294	0.5638	0.3911	0.4002	0.2256	0.5622	0.5610	0.5893	0.5075	0.3335	0.4474	0.4597	0.4711	0.4889	0.6140	0.3311	0.0700	0.5658	0.5280	0.6383	0.5068	0.2695	0.4312	0.4237	0.4908	0.4418	0.0713	0.4159	0.0712	0.5373	0.5642	0.6228	0.4715	0.3321	0.3628	0.4658	0.4380	0.4492	0.0703	0.3900	0.0700	0.5111	0.5113	0.6483	0.5586	0.2688	0.5298	0.3914	0.4372	0.4630	0.0713	0.3364	0.0716	0.4582	0.5044	0.4979	0.5276	0.3052	0.3847	0.5049	0.4481	0.4839	0.0703	0.3806	0.0693	0.5229	0.5407	0.5668	0.6318	0.5760	0.4065	0.4986	0.5030	0.4788	0.5148	0.5311	0.5131	0.5333	0.4898	0.6482	0.6073	0.5691	0.2837	0.5607	0.5058	0.5499	0.5343	0.5224	0.4920	0.5379	0.5227	0.6710
36=22:33:09	31766	301	0.5603	0.3630	0.3998	0.5726	0.5617	0.5825	0.4079	0.4156	0.2286	0.5822	0.5767	0.6359	0.5390	0.3570	0.4777	0.4902	0.4963	0.5203	0.6387	0.3652	0.0708	0.5977	0.5491	0.6703	0.5332	0.2859	0.4616	0.4501	0.5073	0.4600	0.0706	0.4317	0.0702	0.5590	0.5908	0.6629	0.5053	0.3538	0.3860	0.5009	0.4663	0.4876	0.0712	0.4172	0.0716	0.5398	0.5365	0.6853	0.5910	0.2826	0.5555	0.4181	0.4639	0.4862	0.0709	0.3482	0.0710	0.4728	0.5184	0.5162	0.5595	0.3275	0.4138	0.5444	0.4772	0.5175	0.0714	0.4041	0.0703	0.5540	0.5654	0.5925	0.6621	0.6224	0.4326	0.5217	0.5241	0.5086	0.5419	0.5550	0.5413	0.5528	0.5203	0.6855	0.6348	0.5960	0.3030	0.5926	0.5289	0.5769	0.5711	0.5582	0.5226	0.5593	0.5506	0.7019
37=22:47:50	32646	301	0.5931	0.4027	0.4449	0.6143	0.5950	0.6171	0.4624	0.4569	0.2494	0.6389	0.6054	0.6683	0.5716	0.3938	0.5171	0.5301	0.5274	0.5698	0.6850	0.3942	0.0720	0.6547	0.5975	0.7219	0.5974	0.3051	0.4986	0.4974	0.5746	0.4983	0.0700	0.4609	0.0708	0.6113	0.6314	0.7089	0.5426	0.3801	0.4140	0.5439	0.5053	0.5365	0.0723	0.4633	0.0710	0.5960	0.5751	0.7425	0.6188	0.3057	0.5950	0.4513	0.5042	0.5416	0.0692	0.3733	0.0700	0.5087	0.5860	0.5463	0.5967	0.3482	0.4534	0.5929	0.5141	0.5647	0.0706	0.4445	0.0711	0.6014	0.6013	0.6462	0.7012	0.6571	0.4808	0.5807	0.5651	0.5531	0.5844	0.6085	0.6104	0.5774	0.5684	0.7248	0.6769	0.6533	0.3287	0.6250	0.5813	0.6101	0.6175	0.5877	0.5657	0.6155	0.5994	0.7626
38=23:02:31	33527	301	0.6291	0.4251	0.4691	0.6570	0.6527	0.6661	0.4870	0.4901	0.2621	0.6869	0.6422	0.7280	0.6028	0.4128	0.5410	0.5626	0.5631	0.6030	0.7179	0.4248	0.0702	0.6847	0.6288	0.7705	0.6127	0.3245	0.5425	0.5255	0.6042	0.5305	0.0706	0.4962	0.0722	0.6544	0.6578	0.7588	0.5776	0.4009	0.4407	0.5760	0.5298	0.5711	0.0713	0.4854	0.0705	0.6286	0.6041	0.7777	0.6672	0.3227	0.6336	0.4819	0.5452	0.5600	0.0686	0.3955	0.0708	0.5462	0.5874	0.5811	0.6292	0.3690	0.4732	0.6306	0.5375	0.5985	0.0711	0.4740	0.0714	0.6318	0.6251	0.6711	0.7169	0.6921	0.5024	0.6097	0.6009	0.5746	0.6169	0.6084	0.6359	0.6080	0.5965	0.7537	0.7095	0.6879	0.3406	0.6600	0.5937	0.6507	0.6339	0.6315	0.5847	0.6424	0.6108	0.7891
39=23:17:11	34408	300	0.6730	0.4562	0.5038	0.7018	0.6828	0.7118	0.5176	0.5348	0.2804	0.7158	0.7203	0.7651	0.6518	0.4338	0.5855	0.6040	0.6100	0.6339	0.7626	0.4497	0.0699	0.7181	0.6799	0.8160	0.6459	0.3428	0.5688	0.5676	0.6442	0.5857	0.0707	0.5469	0.0708	0.7015	0.7346	0.8105	0.6209	0.4291	0.4772	0.6127	0.5834	0.6069	0.0701	0.5245	0.0701	0.6675	0.6582	0.8358	0.6963	0.3517	0.6840	0.5232	0.5784	0.6128	0.0704	0.4473	0.0705	0.6089	0.6557	0.6526	0.6845	0.3980	0.5187	0.6782	0.5922	0.6359	0.0707	0.5154	0.0702	0.6797	0.6977	0.7293	0.7550	0.7324	0.5465	0.6553	0.6551	0.6160	0.6604	0.6626	0.6831	0.6849	0.6404	0.8270	0.7507	0.7419	0.3732	0.7052	0.6368	0.6899	0.6907	0.6677	0.6455	0.6925	0.6763	0.8428
40=23:31:52	35289	303	0.6898	0.4792	0.5329	0.7546	0.7154	0.7431	0.5543	0.5688	0.3029	0.7263	0.7515	0.8236	0.6831	0.4613	0.6221	0.6413	0.6461	0.6723	0.7976	0.4838	0.0719	0.7696	0.7074	0.8468	0.6866	0.3744	0.6128	0.6036	0.6803	0.6313	0.0713	0.5839	0.0691	0.7296	0.7912	0.8784	0.6541	0.4514	0.5100	0.6535	0.6228	0.6423	0.0718	0.5755	0.0714	0.7122	0.7026	0.8776	0.7342	0.3735	0.7240	0.5793	0.6204	0.6541	0.0710	0.4844	0.0714	0.6300	0.7185	0.6651	0.7204	0.4242	0.5590	0.7088	0.6468	0.6738	0.0704	0.5427	0.0702	0.7172	0.7465	0.7789	0.8074	0.7742	0.5875	0.6884	0.6903	0.6733	0.7006	0.7036	0.7197	0.7370	0.6827	0.8958	0.7736	0.7748	0.4115	0.7483	0.6948	0.7105	0.7512	0.6993	0.6936	0.7213	0.7273	0.8847
41=23:46:33	36170	298	0.7060	0.5035	0.5626	0.7791	0.7298	0.7500	0.5731	0.6063	0.3036	0.7354	0.7565	0.8527	0.7279	0.4879	0.6539	0.6730	0.6768	0.7025	0.8180	0.4999	0.0708	0.7884	0.7290	0.8508	0.7276	0.3887	0.6238	0.6160	0.7098	0.6419	0.0708	0.5966	0.0712	0.7806	0.7899	0.8785	0.6821	0.4751	0.5277	0.6859	0.6398	0.6646	0.0710	0.5982	0.0705	0.7436	0.7171	0.9032	0.7511	0.3896	0.7603	0.5861	0.6311	0.6569	0.0699	0.4903	0.0712	0.6481	0.7068	0.6502	0.7590	0.4448	0.5760	0.7439	0.6526	0.7031	0.0699	0.5786	0.0711	0.7493	0.7474	0.7921	0.8489	0.7936	0.5790	0.6894	0.7174	0.6852	0.7038	0.6851	0.7316	0.7243	0.6741	0.8739	0.7921	0.8114	0.4261	0.7795	0.7262	0.7465	0.7530	0.7348	0.6917	0.7244	0.7299	0.8788
42=00:01:14	37050	301	0.7279	0.5430	0.6004	0.8050	0.7437	0.7975	0.6138	0.6471	0.3238	0.7502	0.8078	0.9016	0.7637	0.5156	0.6817	0.7049	0.7131	0.7277	0.8521	0.5417	0.0709	0.8287	0.7587	0.8905	0.7484	0.4134	0.6622	0.6691	0.7568	0.6782	0.0695	0.6416	0.0706	0.8077	0.8325	0.9085	0.7169	0.5078	0.5597	0.7222	0.6846	0.6986	0.0719	0.6391	0.0705	0.7795	0.7517	0.9517	0.7930	0.4250	0.8004	0.6335	0.6686	0.7062	0.0708	0.5295	0.0707	0.6846	0.7660	0.6887	0.7941	0.4685	0.6182	0.7841	0.6985	0.7237	0.0697	0.6156	0.0711	0.7872	0.7955	0.8369	0.8779	0.8324	0.6292	0.7337	0.7588	0.7185	0.7246	0.7178	0.7600	0.7665	0.7053	0.9384	0.8290	0.8514	0.4624	0.8108	0.7679	0.7780	0.7852	0.7613	0.7280	0.7489	0.7778	0.9116
43=00:15:55	37931	301	0.7480	0.5771	0.6174	0.8225	0.7522	0.8329	0.6564	0.6697	0.3427	0.7678	0.8496	0.9287	0.7925	0.5380	0.7101	0.7385	0.7319	0.7397	0.8727	0.5766	0.0716	0.8595	0.7757	0.9043	0.7647	0.4345	0.6962	0.7109	0.7965	0.7058	0.0715	0.6737	0.0682	0.8226	0.8697	0.9366	0.7567	0.5371	0.5833	0.7496	0.7209	0.7282	0.0722	0.6782	0.0717	0.8279	0.7894	0.9908	0.8516	0.4589	0.8232	0.6609	0.7060	0.7611	0.0704	0.5658	0.0707	0.7006	0.8291	0.7076	0.8272	0.4897	0.6544	0.8255	0.7407	0.7344	0.0706	0.6578	0.0712	0.8128	0.8398	0.8709	0.8756	0.8588	0.6772	0.7749	0.7846	0.7277	0.7390	0.7483	0.7753	0.8059	0.7364	0.9826	0.8662	0.8855	0.4996	0.8292	0.8041	0.8096	0.8239	0.7711	0.7625	0.7722	0.8160	0.9349
44=00:30:35	38812	301	0.8095	0.5939	0.6216	0.8603	0.8188	0.9205	0.6931	0.7261	0.3551	0.8370	0.8937	0.9709	0.8124	0.5650	0.7235	0.7772	0.8210	0.7769	0.9348	0.6191	0.0687	0.8823	0.7994	0.9306	0.7526	0.4630	0.7668	0.7483	0.8476	0.7428	0.0702	0.7683	0.0718	0.8875	0.8995	0.9421	0.8095	0.5692	0.6321	0.8089	0.7805	0.7678	0.0697	0.7041	0.0702	0.8554	0.8384	1.0288	0.9144	0.4745	0.8608	0.7285	0.8083	0.8035	0.0706	0.5964	0.0714	0.7753	0.8154	0.7456	0.8370	0.5303	0.6769	0.8858	0.8107	0.7825	0.0694	0.7083	0.0699	0.8680	0.8686	0.8978	0.9005	0.9296	0.7386	0.7827	0.8095	0.7422	0.8159	0.7500	0.8132	0.8606	0.7609	1.0040	0.9173	0.9144	0.5346	0.8961	0.8114	0.8635	0.8511	0.8401	0.7752	0.8130	0.8511	0.9530
45=00:45:16	39693	301	0.7970	0.6160	0.6496	0.8721	0.8113	0.9191	0.6912	0.7411	0.3884	0.8046	0.9215	0.9715	0.8493	0.6051	0.7516	0.7881	0.8373	0.7812	0.9158	0.6465	0.0709	0.9181	0.8137	0.9524	0.7752	0.5070	0.7732	0.7565	0.8451	0.7501	0.0715	0.7780	0.0710	0.9097	0.9545	0.9668	0.8380	0.5917	0.6654	0.8355	0.8001	0.7665	0.0708	0.7492	0.0705	0.8826	0.8837	1.0670	0.9200	0.4970	0.8893	0.7561	0.8202	0.8292	0.0715	0.6484	0.0715	0.7644	0.8712	0.7577	0.8822	0.5618	0.7180	0.8969	0.8288	0.7823	0.0701	0.7271	0.0697	0.8859	0.9018	0.9215	0.9468	0.9556	0.7565	0.7787	0.8461	0.7818	0.8124	0.7691	0.8092	0.9049	0.7617	1.0611	0.9168	0.9231	0.5683	0.9295	0.8508	0.8576	0.8603	0.8591	0.7855	0.8087	0.8912	0.9758
46=00:59:57	40574	301	0.7971	0.6669	0.6787	0.8638	0.7929	0.9320	0.7160	0.7405	0.3824	0.8219	0.9441	0.9739	0.8924	0.6241	0.7716	0.8093	0.8493	0.7954	0.9265	0.6881	0.0706	0.9337	0.8292	0.9544	0.8127	0.5082	0.7575	0.7749	0.8954	0.7528	0.0710	0.7963	0.0713	0.9290	0.9338	0.9551	0.8538	0.6331	0.6680	0.8601	0.8413	0.7898	0.0711	0.7814	0.0708	0.9142	0.8847	1.0884	0.9433	0.5393	0.9198	0.7378	0.8121	0.8508	0.0701	0.6678	0.0707	0.7745	0.8906	0.7381	0.9155	0.5722	0.7534	0.9382	0.8374	0.7799	0.0703	0.7702	0.0705	0.9167	0.9301	0.9214	0.9343	0.9090	0.7735	0.8165	0.8886	0.7633	0.7800	0.7617	0.8177	0.9063	0.7549	1.0514	0.9062	0.9303	0.5848	0.9232	0.8809	0.8652	0.8552	0.8700	0.7922	0.8208	0.8868	0.9649
47=01:14:38	41454	298	0.8288	0.6967	0.7046	0.9129	0.8327	0.9727	0.7386	0.7957	0.4441	0.8487	1.0091	1.0034	0.9244	0.6541	0.7938	0.8209	0.9094	0.8150	0.9134	0.7286	0.0702	0.9432	0.8587	0.9836	0.8315	0.5537	0.7899	0.7998	0.9343	0.8111	0.0715	0.8633	0.0701	0.9501	1.0098	0.9890	0.9027	0.6498	0.7120	0.8955	0.8971	0.7934	0.0702	0.8229	0.0705	0.9396	0.9488	1.1341	0.9714	0.5708	0.9808	0.8013	0.8712	0.9116	0.0717	0.7534	0.0712	0.8084	0.9614	0.7899	0.9465	0.6151	0.8081	0.9585	0.9129	0.7949	0.0688	0.7913	0.0690	0.9449	0.9706	0.9589	0.9624	0.9302	0.8318	0.8235	0.9340	0.8124	0.8133	0.8081	0.8269	0.9713	0.7825	1.1325	0.9030	0.9285	0.6317	0.9642	0.9265	0.8428	0.9021	0.8755	0.8281	0.8325	0.9352	0.9937
48=01:29:19	42335	301	0.8317	0.7399	0.7251	0.9195	0.8602	0.9636	0.7819	0.8451	0.4575	0.8644	1.0029	1.1357	0.9243	0.6981	0.7980	0.8556	0.9255	0.8364	0.9197	0.7691	0.0702	0.9299	0.8673	0.9892	0.8242	0.5801	0.8302	0.8342	0.9703	0.8060	0.0712	0.9041	0.0710	0.9884	0.9783	1.0631	0.9267	0.7021	0.7286	0.9568	0.9136	0.8325	0.0701	0.8734	0.0711	0.9668	0.9496	1.1619	1.0003	0.6065	0.9858	0.8331	0.9352	0.9381	0.0708	0.7590	0.0709	0.8466	0.9816	0.8182	0.9379	0.6541	0.8284	1.0044	0.9193	0.8269	0.0707	0.8615	0.0706	0.9609	0.9589	0.9787	0.9409	0.9413	0.8662	0.8496	0.9348	0.8220	0.8615	0.8098	0.8852	0.9390	0.8309	1.1712	0.9136	0.9373	0.6747	0.9818	0.9230	0.8663	0.9067	0.8742	0.8321	0.8547	0.9214	1.0175
49=01:43:59	43216	301	0.8189	0.7769	0.7417	0.9499	0.8847	0.9623	0.8318	0.8633	0.4816	0.9005	1.0338	1.1056	0.9276	0.7347	0.8283	0.8762	0.9666	0.8892	0.9541	0.8386	0.0714	0.9591	0.9005	1.0067	0.8669	0.6147	0.8406	0.8475	1.0161	0.8833	0.0705	0.9376	0.0703	0.9973	0.9833	1.0521	0.9324	0.7290	0.7476	0.9964	0.9870	0.8838	0.0716	0.9401	0.0699	0.9809	0.9831	1.1627	0.9907	0.6409	1.0106	0.8894	0.9900	0.9335	0.0708	0.8007	0.0705	0.8798	1.0153	0.8346	0.9448	0.6800	0.8771	0.9990	0.9645	0.8632	0.0700	0.8752	0.0705	0.9933	0.9943	1.0000	0.9602	0.9333	0.8956	0.8687	0.9468	0.8534	0.9011	0.8760	0.9183	0.9808	0.8745	1.1612	0.9065	0.9323	0.7106	0.9778	0.9381	0.8583	0.9412	0.8752	0.8938	0.8895	0.9312	1.0505
50=01:58:40	44097	298	0.8546	0.8043	0.7326	0.9352	0.8708	0.9604	0.8041	0.8148	0.5184	0.8614	0.9808	1.0754	0.9146	0.7624	0.8193	0.8762	0.9300	0.8470	0.9000	0.8381	0.0714	0.9357	0.8746	1.0083	0.8411	0.6470	0.8608	0.8633	0.9635	0.8255	0.0697	0.9079	0.0701	0.9394	0.9827	1.0510	0.9454	0.7644	0.7632	0.9824	0.9491	0.8570	0.0718	0.9111	0.0713	0.9510	0.9477	1.1423	1.0003	0.6610	0.9632	0.8630	0.9709	0.9409	0.0705	0.8238	0.0703	0.8443	0.9804	0.8273	0.9320	0.7106	0.8927	0.9900	0.9375	0.8348	0.0697	0.8837	0.0707	0.9467	0.9492	0.9975	0.9296	0.9464	0.9327	0.8645	0.9062	0.8453	0.8636	0.8324	0.8798	0.9340	0.8542	1.1474	0.9201	0.9278	0.7521	0.9622	0.9222	0.8572	0.9470	0.8697	0.8562	0.8668	0.9346	1.0258
51=02:13:21	44978	303	0.8497	0.8407	0.7520	0.9607	0.8822	0.9619	0.8348	0.8477	0.5482	0.8737	0.9878	1.1245	0.9226	0.7977	0.8377	0.8807	0.9281	0.8650	0.9059	0.8681	0.0706	0.9354	0.8827	1.0160	0.8616	0.6745	0.8671	0.8764	0.9636	0.8516	0.0700	0.9053	0.0693	0.9463	0.9868	1.0798	0.9445	0.7918	0.7748	0.9865	0.9551	0.8592	0.0710	0.9100	0.0711	0.9490	0.9475	1.1401	0.9854	0.6892	0.9767	0.8884	0.9752	0.9390	0.0706	0.8592	0.0698	0.8560	0.9909	0.8400	0.9378	0.7425	0.9320	0.9789	0.9401	0.8462	0.0699	0.8748	0.0699	0.9484	0.9568	1.0039	0.9380	0.9429	0.9540	0.8712	0.9149	0.8678	0.8769	0.8429	0.8914	0.9455	0.8614	1.1574	0.9116	0.9253	0.7895	0.9693	0.9337	0.8496	0.9647	0.8661	0.8726	0.8734	0.9347	1.0381
52=02:28:02	45858	298	0.8580	0.8655	0.7701	0.9562	0.8786	0.9454	0.8353	0.8362	0.5710	0.8593	0.9706	1.0530	0.9229	0.8349	0.8419	0.8911	0.9153	0.8743	0.8856	0.8732	0.0722	0.9356	0.8828	1.0315	0.8745	0.6956	0.8636	0.8704	0.9539	0.8464	0.0702	0.8805	0.0691	0.9357	0.9639	1.0248	0.9324	0.8244	0.7764	0.9771	0.9249	0.8595	0.0726	0.9066	0.0722	0.9403	0.9275	1.1405	0.9869	0.7151	0.9721	0.8897	0.9525	0.9254	0.0711	0.8390	0.0678	0.8292	0.9766	0.8114	0.9386	0.7711	0.9429	0.9697	0.9175	0.8503	0.0713	0.8718	0.0712	0.9424	0.9414	1.0117	0.9623	0.9439	0.9602	0.8707	0.9052	0.8751	0.8619	0.8274	0.8902	0.9150	0.8612	1.1115	0.9075	0.9156	0.8099	0.9535	0.9233	0.8408	0.9502	0.8565	0.8663	0.8611	0.9259	1.0392
53=02:42:43	46739	298	0.8736	0.8749	0.7502	0.9675	0.8967	0.9738	0.8220	0.8511	0.5807	0.9027	0.9882	1.0539	0.9100	0.8598	0.8452	0.8839	0.9433	0.8817	0.9081	0.8740	0.0689	0.9374	0.8976	1.0434	0.8639	0.7261	0.8885	0.8717	0.9330	0.8634	0.0709	0.9025	0.0699	0.9342	0.9747	1.0196	0.9489	0.8396	0.8084	0.9685	0.9453	0.8657	0.0693	0.8935	0.0700	0.9318	0.9534	1.1513	1.0001	0.7102	0.9576	0.8905	0.9645	0.9233	0.0714	0.8627	0.0708	0.8577	0.9475	0.8572	0.9241	0.8186	0.9719	0.9741	0.9455	0.8517	0.0696	0.8575	0.0693	0.9313	0.9552	1.0297	0.9414	0.9498	0.9928	0.8530	0.9025	0.8635	0.8815	0.8322	0.8696	0.9531	0.8582	1.1025	0.9067	0.9093	0.8355	0.9609	0.9061	0.8463	0.9601	0.8690	0.8749	0.8930	0.9381	1.0477
54=02:57:23	47620	301	0.8502	0.9077	0.7846	0.9430	0.8847	0.9514	0.8312	0.8526	0.5820	0.8920	0.9656	1.0677	0.9189	0.8846	0.8506	0.9072	0.9231	0.8751	0.8992	0.8682	0.0695	0.9207	0.8925	1.0397	0.8648	0.7215	0.8782	0.8692	0.9497	0.8334	0.0699	0.9037	0.0716	0.9558	0.9381	1.0315	0.9242	0.8902	0.7969	0.9731	0.9294	0.8727	0.0710	0.8911	0.0702	0.9366	0.9307	1.1352	0.9605	0.7404	0.9812	0.8908	0.9538	0.8938	0.0700	0.8138	0.0707	0.8660	0.9291	0.8230	0.9296	0.8386	0.9680	0.9816	0.8917	0.8612	0.0696	0.8776	0.0705	0.9511	0.9348	1.0223	0.9386	0.9288	0.9828	0.8659	0.9219	0.8569	0.8808	0.7864	0.9002	0.9111	0.8396	1.0969	0.9024	0.9295	0.8399	0.9632	0.8944	0.8668	0.9364	0.8836	0.8479	0.8817	0.8993	1.0404
55=03:12:04	48501	301	0.8550	0.9283	0.8016	0.9734	0.8597	0.9417	0.8183	0.8616	0.6009	0.8555	0.9863	1.0732	0.9177	0.9034	0.8695	0.9008	0.9284	0.8684	0.9069	0.8493	0.0705	0.9227	0.9043	1.0295	0.9019	0.7395	0.8691	0.8813	0.9515	0.8681	0.0713	0.8933	0.0707	0.9441	0.9574	1.0446	0.9155	0.8886	0.8112	0.9644	0.9465	0.8607	0.0706	0.8890	0.0692	0.9217	0.9345	1.1363	0.9722	0.7773	0.9953	0.8959	0.9369	0.9025	0.0707	0.8490	0.0718	0.8679	0.9402	0.8277	0.9343	0.8794	0.9979	0.9765	0.9111	0.8591	0.0689	0.8565	0.0689	0.9337	0.9530	1.0232	0.9475	0.9176	0.9922	0.8845	0.9342	0.8568	0.8598	0.8039	0.8822	0.9347	0.8060	1.1059	0.8852	0.9323	0.8607	0.9556	0.9046	0.8544	0.9275	0.8729	0.8662	0.8826	0.9004	1.0406
56=03:26:45	49382	300	0.8651	0.9288	0.8129	0.9759	0.8788	0.9497	0.8554	0.8646	0.6432	0.8815	0.9792	1.1089	0.9188	0.9013	0.8604	0.9120	0.9117	0.8877	0.9034	0.8638	0.0712	0.9316	0.8978	1.0431	0.8967	0.7522	0.8793	0.9009	0.9660	0.8741	0.0712	0.8894	0.0709	0.9466	0.9633	1.0668	0.9270	0.8967	0.8181	0.9748	0.9440	0.8872	0.0715	0.8972	0.0714	0.9308	0.9248	1.1390	0.9809	0.7938	0.9846	0.9155	0.9419	0.9136	0.0709	0.8435	0.0709	0.8660	0.9635	0.8259	0.9368	0.8613	0.9970	0.9798	0.9074	0.8559	0.0709	0.8629	0.0708	0.9425	0.9459	1.0372	0.9504	0.9220	0.9959	0.8973	0.9222	0.8766	0.8717	0.8144	0.9108	0.9311	0.8615	1.1286	0.9042	0.9235	0.9057	0.9486	0.9079	0.8488	0.9635	0.8686	0.8824	0.8899	0.9146	1.0511
57=03:41:26	50262	301	0.8403	0.8973	0.8047	0.9781	0.8834	0.9187	0.8403	0.8553	0.6455	0.8498	0.9536	1.0760	0.9211	0.9152	0.8631	0.9143	0.9167	0.8917	0.8856	0.8608	0.0722	0.9330	0.8856	1.0359	0.8953	0.7806	0.8789	0.8670	0.9386	0.8614	0.0691	0.8575	0.0709	0.9476	0.9431	1.0500	0.9199	0.8761	0.8122	0.9789	0.9103	0.8745	0.0724	0.9047	0.0720	0.9381	0.9286	1.1403	0.9637	0.7741	0.9781	0.9234	0.9415	0.8841	0.0705	0.8162	0.0703	0.8286	0.9460	0.7985	0.9386	0.8625	0.9766	0.9675	0.9086	0.8688	0.0715	0.8652	0.0715	0.9438	0.9299	1.0257	0.9550	0.9287	0.9584	0.8439	0.9012	0.8694	0.8613	0.7870	0.8891	0.9073	0.8481	1.0942	0.8913	0.9086	0.9091	0.9572	0.9001	0.8387	0.9377	0.8694	0.8580	0.8652	0.9011	1.0371
58=03:56:07	51143	301	0.8763	0.9014	0.7993	0.9680	0.8997	0.9511	0.8555	0.8612	0.6666	0.8868	0.9634	1.0993	0.9130	0.9079	0.8600	0.9228	0.9243	0.8887	0.8896	0.8614	0.0702	0.9298	0.8934	1.0468	0.8654	0.7936	0.9160	0.8946	0.9452	0.8537	0.0706	0.8989	0.0720	0.9592	0.9453	1.0619	0.9306	0.8906	0.8376	0.9787	0.9198	0.8856	0.0708	0.8986	0.0712	0.9374	0.9386	1.1386	0.9854	0.7860	0.9695	0.9312	0.9748	0.9048	0.0704	0.8187	0.0707	0.8705	0.9385	0.8308	0.9233	0.8697	0.9749	0.9796	0.9052	0.8741	0.0713	0.8810	0.0699	0.9462	0.9297	1.0381	0.9334	0.9441	0.9950	0.8556	0.9015	0.8610	0.8940	0.7845	0.8985	0.9163	0.8528	1.1034	0.9043	0.9136	0.9414	0.9710	0.8853	0.8633	0.9431	0.8785	0.8462	0.8785	0.8999	1.0427
59=04:10:48	52024	300	0.8546	0.9193	0.8113	0.9964	0.8979	0.9837	0.8531	0.8650	0.7044	0.8674	0.9939	1.1099	0.9273	0.9153	0.8784	0.9189	0.9430	0.8910	0.9216	0.8746	0.0707	0.9404	0.9059	1.0490	0.8937	0.8144	0.9118	0.9065	0.9668	0.9021	0.0708	0.9137	0.0712	0.9462	0.9836	1.0631	0.9397	0.8894	0.8628	0.9970	0.9657	0.8858	0.0710	0.9051	0.0704	0.9399	0.9475	1.1412	0.9857	0.8058	0.9964	0.9538	0.9822	0.9206	0.0713	0.8570	0.0706	0.8774	0.9675	0.8316	0.9381	0.8755	1.0214	0.9801	0.9471	0.8632	0.0704	0.8663	0.0702	0.9494	0.9515	1.0445	0.9546	0.9459	1.0065	0.8609	0.9268	0.8942	0.8873	0.8198	0.8882	0.9568	0.8586	1.1342	0.8972	0.9171	0.9637	0.9716	0.9373	0.8480	0.9671	0.8784	0.8773	0.8779	0.9247	1.0560
60=04:25:29	52905	300	0.8678	0.9072	0.7971	0.9657	0.8899	0.9623	0.8397	0.8637	0.7125	0.8679	0.9817	1.0968	0.9156	0.9179	0.8728	0.9220	0.9351	0.8766	0.8981	0.8637	0.0705	0.9238	0.9040	1.0569	0.8653	0.8216	0.9163	0.9137	0.9380	0.8669	0.0700	0.9100	0.0712	0.9507	0.9757	1.0545	0.9408	0.8924	0.8605	0.9715	0.9343	0.8837	0.0707	0.8936	0.0705	0.9336	0.9427	1.1480	0.9906	0.8040	0.9661	0.9463	0.9652	0.9248	0.0707	0.8334	0.0706	0.8768	0.9476	0.8312	0.9333	0.8708	0.9968	0.9797	0.9299	0.8615	0.0696	0.8660	0.0698	0.9485	0.9454	1.0514	0.9509	0.9557	1.0014	0.8522	0.8976	0.8782	0.8816	0.8167	0.8954	0.9377	0.8540	1.1214	0.9092	0.9121	0.9680	0.9636	0.9083	0.8429	0.9657	0.8746	0.8661	0.8761	0.9296	1.0557
61=04:40:09	53786	301	0.8580	0.9033	0.8043	0.9823	0.8783	0.9472	0.8154	0.8588	0.7072	0.8294	0.9766	1.0779	0.9188	0.9154	0.8680	0.9023	0.9414	0.8694	0.8995	0.8481	0.0701	0.9200	0.8984	1.0402	0.8762	0.8266	0.8983	0.8831	0.9235	0.8665	0.0714	0.8954	0.0718	0.9430	0.9728	1.0333	0.9329	0.8704	0.8660	0.9680	0.9383	0.8612	0.0701	0.8866	0.0698	0.9225	0.9445	1.1397	0.9899	0.8046	0.9796	0.9457	0.9552	0.9028	0.0720	0.8409	0.0719	0.8633	0.9303	0.8209	0.9212	0.8717	1.0009	0.9644	0.9261	0.8558	0.0700	0.8484	0.0697	0.9304	0.9426	1.0407	0.9623	0.9485	0.9906	0.8264	0.9087	0.8630	0.8682	0.8001	0.8618	0.9423	0.8159	1.1027	0.8864	0.9098	0.9530	0.9686	0.8979	0.8405	0.9376	0.8741	0.8542	0.8648	0.9141	1.0495
62=04:54:50	54667	301	0.8640	0.9388	0.8176	0.9592	0.8648	0.9643	0.8541	0.8513	0.7405	0.8346	1.0001	1.0616	0.9275	0.9041	0.8758	0.9170	0.9326	0.8698	0.9043	0.8734	0.0716	0.9367	0.9149	1.0461	0.8697	0.8135	0.8952	0.9281	0.9542	0.8675	0.0712	0.8974	0.0688	0.9269	0.9760	1.0263	0.9337	0.8980	0.8678	0.9628	0.9455	0.8819	0.0711	0.8983	0.0705	0.9518	0.9391	1.1455	0.9894	0.8454	0.9851	0.9227	0.9459	0.9407	0.0713	0.8342	0.0708	0.8586	0.9750	0.8200	0.9401	0.8471	1.0085	0.9832	0.9382	0.8453	0.0688	0.8700	0.0697	0.9381	0.9631	1.0402	0.9331	0.9277	1.0115	0.8749	0.9163	0.8636	0.8521	0.8338	0.8734	0.9273	0.8355	1.1085	0.9089	0.9284	0.9798	0.9484	0.9269	0.8447	0.9587	0.8494	0.8778	0.8665	0.9354	1.0464
63=05:09:31	55548	301	0.8492	0.9250	0.8194	0.9747	0.8765	0.9614	0.8535	0.8897	0.7303	0.8688	1.0008	1.1156	0.9181	0.9111	0.8746	0.9101	0.9389	0.8826	0.9132	0.8504	0.0690	0.9129	0.9068	1.0387	0.8868	0.8158	0.9088	0.9151	0.9529	0.8864	0.0715	0.9188	0.0710	0.9739	0.9770	1.0723	0.9311	0.8900	0.8722	0.9733	0.9518	0.8752	0.0698	0.8925	0.0697	0.9402	0.9532	1.1450	0.9802	0.8488	0.9947	0.9473	0.9703	0.9266	0.0714	0.8537	0.0720	0.9067	0.9606	0.8505	0.9369	0.8652	1.0077	0.9856	0.9304	0.8666	0.0695	0.8715	0.0700	0.9470	0.9627	1.0438	0.9376	0.9314	1.0067	0.8621	0.9305	0.8624	0.8899	0.8181	0.9062	0.9565	0.8337	1.1504	0.9015	0.9352	0.9640	0.9686	0.9028	0.8599	0.9424	0.8750	0.8691	0.8926	0.9179	1.0543
64=05:24:12	56428	298	0.8361	0.8988	0.8225	0.9557	0.8744	0.9394	0.8269	0.8596	0.7192	0.8764	0.9708	1.0653	0.9145	0.9041	0.8554	0.9005	0.9150	0.8676	0.8977	0.8561	0.0698	0.9286	0.8985	1.0447	0.8639	0.8169	0.8807	0.8772	0.9430	0.8487	0.0714	0.8911	0.0729	0.9604	0.9341	1.0291	0.9161	0.8779	0.8434	0.9684	0.9288	0.8641	0.0705	0.8884	0.0702	0.9218	0.9280	1.1420	0.9593	0.8174	0.9827	0.9226	0.9470	0.8826	0.0700	0.8148	0.0711	0.8541	0.9103	0.8023	0.9317	0.8609	0.9876	0.9734	0.8931	0.8604	0.0708	0.8623	0.0708	0.9460	0.9396	1.0377	0.9398	0.9258	0.9761	0.8339	0.9120	0.8438	0.8561	0.7646	0.8923	0.9174	0.8194	1.0871	0.8862	0.9133	0.9322	0.9556	0.8793	0.8559	0.9151	0.8839	0.8335	0.8726	0.8940	1.0342
65=05:38:53	57309	300	0.8608	0.9326	0.8130	0.9546	0.8480	0.9520	0.8438	0.8515	0.7495	0.8528	0.9850	1.1193	0.9159	0.8888	0.8582	0.9080	0.9243	0.8587	0.9090	0.8546	0.0711	0.9148	0.9056	1.0317	0.8677	0.7972	0.8891	0.9257	0.9541	0.8598	0.0718	0.9010	0.0705	0.9313	0.9656	1.0603	0.9242	0.8971	0.8673	0.9623	0.9469	0.8732	0.0713	0.8842	0.0709	0.9381	0.9409	1.1323	0.9882	0.8519	0.9697	0.9089	0.9492	0.9290	0.0718	0.8365	0.0716	0.8714	0.9646	0.8274	0.9221	0.8408	1.0030	0.9784	0.9238	0.8411	0.0699	0.8649	0.0693	0.9329	0.9558	1.0390	0.9287	0.9150	1.0105	0.8726	0.9104	0.8412	0.8535	0.8167	0.8734	0.9320	0.8269	1.1304	0.8966	0.9262	0.9653	0.9429	0.9069	0.8468	0.9547	0.8481	0.8649	0.8766	0.9153	1.0434
66=05:53:33	58190	298	0.8489	0.9392	0.8259	0.9624	0.8526	0.9603	0.8516	0.8534	0.7686	0.8402	0.9960	1.1361	0.9220	0.8985	0.8645	0.9075	0.9278	0.8662	0.9076	0.8559	0.0712	0.9242	0.8966	1.0375	0.8839	0.8037	0.8875	0.9211	0.9575	0.8689	0.0711	0.9037	0.0698	0.9374	0.9757	1.0672	0.9277	0.8951	0.8705	0.9725	0.9535	0.8693	0.0717	0.8896	0.0709	0.9403	0.9420	1.1430	0.9715	0.8461	0.9826	0.9267	0.9498	0.9294	0.0714	0.8442	0.0708	0.8732	0.9784	0.8296	0.9334	0.8460	1.0130	0.9714	0.9229	0.8381	0.0699	0.8628	0.0702	0.9426	0.9617	1.0367	0.9413	0.9172	1.0048	0.8675	0.9240	0.8614	0.8610	0.8194	0.8769	0.9451	0.8428	1.1476	0.8980	0.9267	0.9661	0.9535	0.9184	0.8505	0.9599	0.8548	0.8734	0.8680	0.9208	1.0422
67=06:08:14	59071	301	0.8755	0.9269	0.8047	0.9550	0.8682	0.9558	0.8473	0.8599	0.7712	0.8765	0.9871	1.0967	0.9139	0.9009	0.8524	0.9126	0.9266	0.8759	0.9057	0.8677	0.0708	0.9310	0.9115	1.0407	0.8548	0.8022	0.9073	0.9342	0.9621	0.8546	0.0713	0.9091	0.0706	0.9639	0.9713	1.0703	0.9358	0.8987	0.8711	0.9729	0.9412	0.9087	0.0713	0.9013	0.0705	0.9567	0.9425	1.1482	1.0074	0.8396	0.9643	0.9228	0.9679	0.9417	0.0707	0.8330	0.0712	0.8932	0.9627	0.8276	0.9323	0.8540	1.0065	0.9954	0.9338	0.8612	0.0702	0.8815	0.0708	0.9451	0.9600	1.0471	0.9253	0.9406	1.0271	0.8705	0.9049	0.8453	0.8715	0.8260	0.9098	0.9398	0.8551	1.1488	0.9132	0.9280	0.9803	0.9568	0.9063	0.8537	0.9492	0.8641	0.8667	0.8924	0.9331	1.0493
68=06:22:55	59952	301	0.8545	0.9152	0.8023	0.9616	0.8722	0.9649	0.8411	0.8443	0.7880	0.8465	0.9946	1.0865	0.9256	0.9093	0.8660	0.9040	0.9355	0.8705	0.9011	0.8642	0.0717	0.9257	0.8886	1.0389	0.8594	0.8232	0.8928	0.9057	0.9292	0.8668	0.0710	0.9027	0.0689	0.9334	0.9825	1.0411	0.9409	0.8895	0.8765	0.9733	0.9467	0.8714	0.0717	0.8872	0.0713	0.9353	0.9439	1.1381	0.9856	0.8122	0.9726	0.9370	0.9556	0.9314	0.0712	0.8471	0.0704	0.8645	0.9752	0.8319	0.9375	0.8619	1.0130	0.9665	0.9331	0.8378	0.0702	0.8587	0.0703	0.9440	0.9622	1.0373	0.9403	0.9406	0.9961	0.8391	0.9043	0.8741	0.8627	0.8260	0.8652	0.9505	0.8595	1.1385	0.8971	0.9059	0.9686	0.9552	0.9196	0.8370	0.9614	0.8592	0.8673	0.8550	0.9296	1.0384
69=06:37:36	60832	301	0.8336	0.9342	0.8266	0.9481	0.8307	0.9360	0.8358	0.8450	0.7590	0.8321	0.9831	1.0988	0.9257	0.8954	0.8651	0.8967	0.9167	0.8536	0.9034	0.8502	0.0707	0.9264	0.8922	1.0175	0.8732	0.7837	0.8669	0.9067	0.9523	0.8561	0.0720	0.8817	0.0701	0.9348	0.9521	1.0434	0.9140	0.8855	0.8529	0.9627	0.9446	0.8568	0.0709	0.8876	0.0700	0.9300	0.9280	1.1253	0.9685	0.8380	0.9795	0.8926	0.9281	0.9107	0.0710	0.8386	0.0715	0.8445	0.9569	0.8062	0.9340	0.8406	1.0088	0.9694	0.9131	0.8376	0.0692	0.8569	0.0694	0.9322	0.9525	1.0159	0.9257	0.9040	0.9924	0.8571	0.9235	0.8353	0.8366	0.8005	0.8605	0.9270	0.8057	1.1144	0.8830	0.9242	0.9511	0.9448	0.9068	0.8467	0.9196	0.8529	0.8568	0.8629	0.9013	1.0227
70=06:52:17	61713	298	0.8573	0.9360	0.8238	0.9733	0.8780	0.9615	0.8676	0.8608	0.8108	0.8649	1.0038	1.1083	0.9307	0.9197	0.8639	0.9066	0.9351	0.8868	0.9082	0.8708	0.0708	0.9353	0.9011	1.0316	0.8695	0.8114	0.8959	0.9215	0.9533	0.8764	0.0705	0.8985	0.0702	0.9603	0.9865	1.0479	0.9451	0.8966	0.8789	0.9879	0.9497	0.8827	0.0713	0.9047	0.0713	0.9568	0.9476	1.1383	0.9825	0.8333	0.9872	0.9386	0.9618	0.9396	0.0716	0.8482	0.0700	0.8710	0.9832	0.8439	0.9455	0.8665	1.0241	0.9817	0.9404	0.8490	0.0704	0.8768	0.0698	0.9550	0.9739	1.0375	0.9410	0.9414	1.0155	0.8687	0.9222	0.8763	0.8642	0.8310	0.8877	0.9479	0.8747	1.1453	0.9049	0.9228	0.9797	0.9551	0.9263	0.8501	0.9674	0.8675	0.8791	0.8764	0.9360	1.0389
71=07:06:58	62594	303	0.8622	0.9165	0.8179	0.9737	0.8795	0.9503	0.8428	0.8442	0.8037	0.8526	0.9782	1.0895	0.9145	0.9216	0.8582	0.9024	0.9322	0.8767	0.8945	0.8662	0.0713	0.9434	0.8829	1.0361	0.8634	0.8251	0.9068	0.9079	0.9457	0.8592	0.0709	0.8916	0.0704	0.9499	0.9782	1.0367	0.9416	0.8907	0.8729	0.9773	0.9347	0.8742	0.0715	0.9064	0.0709	0.9484	0.9460	1.1470	0.9957	0.8118	0.9718	0.9307	0.9725	0.9255	0.0716	0.8388	0.0706	0.8369	0.9665	0.8156	0.9297	0.8764	1.0101	0.9797	0.9383	0.8612	0.0712	0.8671	0.0707	0.9432	0.9539	1.0389	0.9464	0.9573	1.0136	0.8463	0.9064	0.8608	0.8807	0.8186	0.8787	0.9500	0.8554	1.1231	0.8991	0.9152	0.9759	0.9707	0.9025	0.8441	0.9472	0.8688	0.8664	0.8741	0.9304	1.0396
72=07:21:38	63475	301	0.8583	0.9365	0.8268	0.9675	0.8658	0.9660	0.8363	0.8641	0.7956	0.8732	1.0062	1.1174	0.9216	0.9096	0.8564	0.9001	0.9348	0.8618	0.9193	0.8649	0.0690	0.9301	0.9081	1.0322	0.8764	0.7984	0.8953	0.9246	0.9623	0.8714	0.0711	0.9166	0.0720	0.9639	0.9890	1.0599	0.9412	0.8963	0.8777	0.9797	0.9582	0.8821	0.0701	0.8991	0.0700	0.9439	0.9532	1.1523	0.9883	0.8330	0.9840	0.9171	0.9630	0.9355	0.0710	0.8586	0.0718	0.8838	0.9627	0.8414	0.9364	0.8673	1.0200	0.9943	0.9323	0.8499	0.0695	0.8717	0.0705	0.9479	0.9687	1.0376	0.9357	0.9389	1.0213	0.8683	0.9228	0.8522	0.8731	0.8214	0.8917	0.9624	0.8447	1.1474	0.9041	0.9306	0.9713	0.9624	0.9043	0.8567	0.9520	0.8729	0.8648	0.8866	0.9262	1.0416
73=07:36:19	64356	303	0.8605	0.9415	0.8297	0.9493	0.8465	0.9625	0.8352	0.8521	0.7829	0.8627	1.0070	1.0708	0.9269	0.9014	0.8648	0.9050	0.9388	0.8573	0.9186	0.8593	0.0704	0.9291	0.9099	1.0399	0.8749	0.7974	0.8863	0.9205	0.9626	0.8598	0.0717	0.9089	0.0715	0.9401	0.9721	1.0262	0.9285	0.9028	0.8743	0.9658	0.9593	0.8715	0.0702	0.8825	0.0696	0.9327	0.9486	1.1483	0.9878	0.8415	0.9885	0.8993	0.9477	0.9281	0.0715	0.8429	0.0710	0.8728	0.9548	0.8307	0.9345	0.8549	1.0191	0.9880	0.9225	0.8397	0.0695	0.8703	0.0698	0.9492	0.9728	1.0383	0.9430	0.9262	1.0125	0.8750	0.9349	0.8425	0.8571	0.8123	0.8740	0.9488	0.8196	1.1159	0.8977	0.9369	0.9643	0.9541	0.9120	0.8641	0.9411	0.8763	0.8654	0.8799	0.9225	1.0393
74=07:51:00	65237	303	0.8471	0.9008	0.8055	0.9793	0.8783	0.9527	0.8297	0.8411	0.7884	0.8542	0.9828	1.0467	0.9118	0.9241	0.8504	0.8879	0.9468	0.8877	0.9044	0.8586	0.0685	0.9357	0.8848	1.0241	0.8508	0.8246	0.8875	0.8866	0.9223	0.8638	0.0711	0.8953	0.0714	0.9461	0.9726	1.0041	0.9402	0.8704	0.8730	0.9692	0.9336	0.8586	0.0691	0.8939	0.0707	0.9381	0.9530	1.1344	0.9792	0.7850	0.9689	0.9198	0.9621	0.9110	0.0720	0.8435	0.0717	0.8328	0.9322	0.8041	0.9209	0.8766	0.9970	0.9702	0.9387	0.8688	0.0700	0.8585	0.0694	0.9371	0.9491	1.0195	0.9529	0.9603	0.9903	0.8065	0.8957	0.8626	0.8643	0.7970	0.8416	0.9416	0.8163	1.0901	0.8872	0.8888	0.9556	0.9719	0.8910	0.8394	0.9327	0.8726	0.8410	0.8664	0.9352	1.0302
75=08:05:41	66117	300	0.8809	0.9245	0.7970	0.9329	0.8493	0.9648	0.8266	0.8328	0.7854	0.8513	0.9707	1.0864	0.9039	0.8980	0.8419	0.8995	0.9368	0.8435	0.9045	0.8623	0.0706	0.9179	0.8856	1.0299	0.8408	0.7935	0.9029	0.9208	0.9388	0.8263	0.0717	0.9080	0.0715	0.9381	0.9787	1.0261	0.9426	0.8964	0.8762	0.9498	0.9388	0.8700	0.0707	0.8765	0.0701	0.9375	0.9398	1.1348	1.0108	0.8073	0.9420	0.8840	0.9584	0.9348	0.0712	0.8268	0.0718	0.8662	0.9482	0.8168	0.9112	0.8510	0.9989	0.9859	0.9286	0.8348	0.0699	0.8667	0.0699	0.9310	0.9455	1.0311	0.9170	0.9433	1.0274	0.8473	0.8893	0.8166	0.8575	0.8113	0.8603	0.9357	0.8202	1.1088	0.9158	0.9248	0.9726	0.9535	0.8859	0.8571	0.9390	0.8635	0.8425	0.8750	0.9285	1.0275
76=08:20:22	66998	301	0.8850	0.9304	0.8053	0.9703	0.8831	0.9930	0.8342	0.8293	0.7969	0.8696	0.9897	1.0959	0.9153	0.9128	0.8533	0.9153	0.9416	0.8638	0.9081	0.8798	0.0702	0.9340	0.8973	1.0295	0.8399	0.8286	0.9100	0.9276	0.9609	0.8574	0.0710	0.9022	0.0703	0.9439	0.9719	1.0250	0.9447	0.9062	0.8839	0.9840	0.9515	0.8835	0.0750	0.8966	0.0711	0.9533	0.9437	1.1422	1.0194	0.8388	0.9946	0.9124	0.9705	0.9431	0.0746	0.8356	0.0709	0.8483	0.9532	0.8218	0.9267	0.8978	1.0237	1.0086	0.9382	0.8464	0.0709	0.8800	0.0704	0.9439	0.9571	1.0337	0.9255	0.9557	1.0461	0.8955	0.9094	0.8491	0.8631	0.8167	0.8702	0.9354	0.8487	1.1137	0.9146	0.9222	0.9944	0.9621	0.9134	0.8589	0.9467	0.8714	0.8634	0.8787	0.9252	1.0285
77=08:35:02	67879	301	0.8534	0.9059	0.8104	0.9707	0.8655	0.9547	0.8192	0.8404	0.8039	0.8438	0.9772	1.0733	0.9201	0.9174	0.8542	0.9047	0.9413	0.8635	0.9070	0.8564	0.0704	0.9338	0.8868	1.0250	0.8495	0.8233	0.9002	0.8962	0.9356	0.8492	0.0715	0.8997	0.0704	0.9395	0.9828	1.0293	0.9417	0.8870	0.8760	0.9741	0.9335	0.8618	0.0758	0.9005	0.0709	0.9407	0.9560	1.1357	0.9894	0.7949	0.9645	0.9267	0.9689	0.9118	0.0751	0.8317	0.0710	0.8409	0.9519	0.8014	0.9277	0.8718	1.0072	0.9730	0.9294	0.8518	0.0708	0.8578	0.0695	0.9443	0.9438	1.0170	0.9559	0.9549	1.0030	0.8316	0.8976	0.8544	0.8701	0.7986	0.8583	0.9412	0.8226	1.1101	0.9033	0.9044	0.9644	0.9748	0.9001	0.8420	0.9496	0.8724	0.8518	0.8680	0.9288	1.0334
78=08:49:43	68760	301	0.8609	0.9277	0.8200	0.9835	0.8813	0.9906	0.8591	0.8654	0.8293	0.8911	1.0203	1.0994	0.9275	0.9123	0.8682	0.9084	0.9597	0.8823	0.9334	0.8784	0.0756	0.9446	0.8957	1.0333	0.8592	0.8169	0.9076	0.9176	0.9816	0.9004	0.0708	0.9289	0.0705	0.9777	0.9952	1.0414	0.9436	0.8943	0.8890	0.9974	0.9735	0.8978	0.0755	0.9197	0.0704	0.9505	0.9565	1.1601	0.9920	0.8268	1.0034	0.9467	1.0022	0.9320	0.0740	0.8625	0.0710	0.8972	0.9968	0.8577	0.9442	0.8753	1.0299	0.9965	0.9562	0.8701	0.0697	0.8751	0.0697	0.9789	0.9906	1.0385	0.9478	0.9384	1.0201	0.8623	0.9378	0.8980	0.9056	0.8220	0.9156	0.9990	0.8854	1.1501	0.9006	0.9275	0.9726	0.9757	0.9230	0.8550	0.9568	0.8858	0.8933	0.8981	0.9534	1.0389
79=09:04:24	69641	298	0.8522	0.9373	0.8318	0.9690	0.8818	0.9759	0.8726	0.8510	0.8278	0.8901	1.0035	1.1036	0.9263	0.9230	0.8620	0.9040	0.9347	0.8827	0.9066	0.8814	0.0761	0.9490	0.8867	1.0304	0.8723	0.8044	0.8842	0.9106	0.9827	0.8780	0.0696	0.8933	0.0704	0.9716	0.9807	1.0397	0.9367	0.8970	0.8689	0.9955	0.9518	0.8842	0.0761	0.9170	0.0704	0.9550	0.9370	1.1470	0.9787	0.8311	0.9940	0.9257	0.9764	0.9282	0.0742	0.8385	0.0690	0.8423	0.9778	0.8076	0.9503	0.8711	1.0287	1.0015	0.9296	0.8504	0.0707	0.8719	0.0716	0.9548	0.9599	1.0215	0.9561	0.9389	1.0093	0.8695	0.9223	0.8716	0.8594	0.8143	0.8934	0.9395	0.8646	1.1447	0.9023	0.9256	0.9709	0.9581	0.9185	0.8436	0.9421	0.8701	0.8701	0.8713	0.9294	1.0251
80=09:19:05	70521	298	0.8546	0.9367	0.8466	0.9692	0.8539	0.9473	0.8517	0.8369	0.8220	0.8527	0.9890	1.0654	0.9361	0.9201	0.8576	0.9093	0.9252	0.8752	0.9048	0.8700	0.0754	0.9514	0.9013	1.0349	0.8783	0.8036	0.8787	0.9069	0.9687	0.8595	0.0697	0.8811	0.0691	0.9536	0.9798	1.0257	0.9365	0.8994	0.8665	0.9820	0.9442	0.8747	0.0760	0.9057	0.0714	0.9503	0.9423	1.1530	0.9777	0.8390	0.9928	0.9142	0.9492	0.9225	0.0740	0.8344	0.0701	0.8323	0.9711	0.7989	0.9501	0.8647	1.0281	0.9910	0.9229	0.8550	0.0692	0.8736	0.0705	0.9514	0.9621	1.0267	0.9541	0.9363	1.0107	0.8705	0.9301	0.8594	0.8548	0.8102	0.8847	0.9386	0.8368	1.1195	0.9067	0.9378	0.9663	0.9638	0.9247	0.8577	0.9424	0.8773	0.8670	0.8734	0.9356	1.0322
81=09:33:46	71402	301	0.8749	0.9367	0.8038	0.9476	0.8492	0.9589	0.8318	0.8133	0.7999	0.8621	0.9824	1.0890	0.9113	0.9068	0.8500	0.9104	0.9293	0.8521	0.9081	0.8758	0.0766	0.9326	0.8879	1.0139	0.8393	0.7914	0.9038	0.9185	0.9540	0.8325	0.0714	0.8958	0.0699	0.9321	0.9631	1.0168	0.9438	0.9086	0.8656	0.9619	0.9380	0.8815	0.0756	0.8938	0.0707	0.9517	0.9403	1.1445	1.0147	0.8243	0.9521	0.8758	0.9604	0.9410	0.0745	0.8253	0.0713	0.8344	0.9607	0.8024	0.9188	0.8538	1.0099	0.9960	0.9312	0.8310	0.0702	0.8797	0.0710	0.9335	0.9558	1.0156	0.9102	0.9438	1.0272	0.8677	0.9000	0.8190	0.8505	0.8142	0.8605	0.9305	0.8370	1.0979	0.9167	0.9198	0.9748	0.9382	0.9043	0.8613	0.9305	0.8534	0.8526	0.8713	0.9216	1.0103
82=09:48:27	72283	298	0.8767	0.9292	0.8181	0.9730	0.8799	0.9739	0.8638	0.8647	0.8259	0.8622	1.0135	1.1226	0.9312	0.9224	0.8545	0.9086	0.9511	0.8888	0.9279	0.8731	0.0767	0.9402	0.8967	1.0365	0.8523	0.8214	0.9037	0.9167	0.9566	0.8702	0.0702	0.9207	0.0708	0.9638	0.9981	1.0460	0.9490	0.8968	0.8894	0.9931	0.9540	0.8771	0.0759	0.9046	0.0709	0.9535	0.9613	1.1634	0.9930	0.8152	0.9856	0.9414	0.9803	0.9387	0.0750	0.8518	0.0699	0.8720	0.9815	0.8390	0.9403	0.8795	1.0261	0.9883	0.9385	0.8521	0.0742	0.8816	0.0702	0.9693	0.9753	1.0333	0.9489	0.9576	1.0234	0.8553	0.9207	0.8752	0.8819	0.8197	0.8827	0.9611	0.8639	1.1570	0.9120	0.9208	0.9756	0.9782	0.9232	0.8599	0.9611	0.8846	0.8670	0.8712	0.9421	1.0354
83=10:03:07	73164	300	0.8526	0.9375	0.8400	0.9595	0.8665	0.9733	0.8557	0.8420	0.8072	0.8755	0.9966	1.0849	0.9345	0.9206	0.8603	0.9148	0.9373	0.8794	0.9123	0.8791	0.0755	0.9497	0.8917	1.0297	0.8646	0.8060	0.8905	0.9089	0.9661	0.8564	0.0702	0.9082	0.0703	0.9693	0.9707	1.0357	0.9376	0.9120	0.8758	0.9885	0.9486	0.8772	0.0757	0.9165	0.0710	0.9594	0.9529	1.1657	0.9798	0.8313	0.9950	0.9161	0.9649	0.9236	0.0752	0.8352	0.0706	0.8585	0.9772	0.8263	0.9436	0.8685	1.0221	0.9917	0.9183	0.8578	0.0727	0.8828	0.0703	0.9558	0.9583	1.0224	0.9471	0.9395	1.0159	0.8675	0.9290	0.8666	0.8735	0.8046	0.8962	0.9394	0.8570	1.1257	0.9119	0.9363	0.9709	0.9710	0.9208	0.8698	0.9404	0.8771	0.8576	0.8771	0.9320	1.0310
84=10:17:48	74045	301	0.8606	0.9388	0.8462	0.9537	0.8511	0.9611	0.8317	0.8500	0.7873	0.8781	0.9839	1.1282	0.9198	0.9076	0.8474	0.9069	0.9279	0.8555	0.9204	0.8562	0.0763	0.9384	0.8995	1.0245	0.8621	0.7881	0.8897	0.9113	0.9788	0.8502	0.0719	0.9118	0.0716	0.9795	0.9546	1.0532	0.9294	0.9065	0.8683	0.9761	0.9457	0.8711	0.0755	0.9023	0.0698	0.9494	0.9444	1.1643	0.9856	0.8320	0.9849	0.8932	0.9661	0.9142	0.0749	0.8255	0.0726	0.8655	0.9334	0.8050	0.9395	0.8690	1.0157	0.9999	0.9068	0.8565	0.0724	0.8793	0.0713	0.9536	0.9443	1.0241	0.9363	0.9351	1.0266	0.8651	0.9285	0.8288	0.8711	0.7839	0.8982	0.9344	0.8058	1.1234	0.9097	0.9479	0.9506	0.9706	0.8876	0.8754	0.9061	0.8880	0.8363	0.8872	0.9102	1.0295
85=10:32:29	74926	303	0.8283	0.9290	0.8423	0.9627	0.8475	0.9400	0.8372	0.8448	0.7985	0.8609	0.9888	1.0769	0.9289	0.9177	0.8554	0.9052	0.9251	0.8744	0.9051	0.8671	0.0762	0.9449	0.8949	1.0280	0.8814	0.7950	0.8775	0.8999	0.9606	0.8579	0.0699	0.8852	0.0710	0.9678	0.9459	1.0267	0.9252	0.8981	0.8603	0.9865	0.9420	0.8665	0.0758	0.9049	0.0709	0.9507	0.9412	1.1609	0.9699	0.8285	0.9976	0.9066	0.9517	0.9104	0.0755	0.8301	0.0710	0.8293	0.9507	0.8005	0.9458	0.8643	1.0162	0.9856	0.9101	0.8531	0.0717	0.8816	0.0709	0.9513	0.9581	1.0159	0.9623	0.9309	0.9959	0.8572	0.9312	0.8523	0.8573	0.7914	0.8777	0.9246	0.8283	1.1092	0.8959	0.9376	0.9560	0.9671	0.9164	0.8698	0.9267	0.8821	0.8546	0.8654	0.9085	1.0263
86=10:47:10	75806	301	0.8831	0.9093	0.8011	0.9716	0.8714	0.9507	0.8114	0.8161	0.8165	0.8622	0.9628	1.0919	0.9087	0.9251	0.8279	0.9051	0.9397	0.8661	0.8952	0.8720	0.0757	0.9385	0.8770	1.0212	0.8362	0.8262	0.9036	0.8954	0.9269	0.8349	0.0694	0.8911	0.0769	0.9493	0.9691	1.0068	0.9539	0.8882	0.8812	0.9793	0.9222	0.8738	0.0755	0.9047	0.0737	0.9533	0.9406	1.1509	1.0058	0.7913	0.9566	0.9155	0.9711	0.9178	0.0760	0.8183	0.0697	0.8260	0.9308	0.7954	0.9232	0.8809	1.0038	0.9826	0.9319	0.8473	0.0718	0.8724	0.0752	0.9508	0.9392	1.0202	0.9399	0.9655	1.0187	0.8341	0.8845	0.8390	0.8616	0.7937	0.8639	0.9215	0.8445	1.0939	0.9126	0.9022	0.9718	0.9677	0.8935	0.8525	0.9339	0.8842	0.8419	0.8680	0.9311	1.0184
87=11:01:51	76687	300	0.8161	0.9336	0.8331	0.9382	0.8072	0.9159	0.8338	0.8325	0.7742	0.8535	0.9705	1.1092	0.9247	0.9034	0.8526	0.8990	0.8972	0.8597	0.8994	0.8521	0.0763	0.9340	0.8832	1.0173	0.8671	0.7672	0.8491	0.8919	0.9611	0.8434	0.0698	0.8700	0.0766	0.9579	0.9189	1.0283	0.9039	0.8946	0.8349	0.9759	0.9358	0.8607	0.0757	0.9024	0.0756	0.9411	0.9190	1.1550	0.9523	0.8227	0.9784	0.8843	0.9244	0.9003	0.0752	0.8143	0.0700	0.8148	0.9578	0.7757	0.9443	0.8435	1.0183	0.9809	0.8915	0.8406	0.0698	0.8757	0.0747	0.9402	0.9431	1.0073	0.9379	0.9009	0.9789	0.8540	0.9278	0.8313	0.8319	0.7824	0.8775	0.9085	0.8168	1.0959	0.8767	0.9358	0.9335	0.9426	0.9151	0.8603	0.9035	0.8622	0.8437	0.8553	0.8878	1.0261
88=11:16:32	77568	301	0.8765	0.9456	0.8216	0.9771	0.8824	0.9840	0.8421	0.8374	0.8036	0.8674	0.9962	1.1121	0.9134	0.9105	0.8660	0.9179	0.9456	0.8556	0.9271	0.8723	0.0774	0.9346	0.9001	1.0230	0.8347	0.8026	0.9277	0.9415	0.9684	0.8644	0.0722	0.9254	0.0779	0.9507	0.9673	1.0304	0.9407	0.9106	0.8873	0.9793	0.9527	0.8787	0.0764	0.8902	0.0772	0.9503	0.9507	1.1617	1.0164	0.8317	0.9786	0.9194	0.9814	0.9427	0.0767	0.8317	0.0723	0.8690	0.9480	0.8204	0.9229	0.8659	1.0294	1.0162	0.9348	0.8482	0.0715	0.8862	0.0753	0.9483	0.9550	1.0247	0.9311	0.9524	1.0535	0.8979	0.9253	0.8577	0.8788	0.8118	0.8742	0.9414	0.8201	1.1118	0.9180	0.9420	0.9745	0.9778	0.9084	0.8796	0.9342	0.8822	0.8419	0.8897	0.9214	1.0300
89=11:31:12	78449	303	0.8709	0.9209	0.8043	0.9710	0.8833	0.9671	0.8539	0.8406	0.8254	0.8674	0.9855	1.1619	0.9057	0.9224	0.8355	0.9162	0.9404	0.8999	0.9110	0.8739	0.0769	0.9382	0.8855	1.0306	0.8340	0.8213	0.9151	0.9134	0.9513	0.8731	0.0694	0.9158	0.0767	0.9672	0.9771	1.0588	0.9445	0.8941	0.8842	0.9941	0.9302	0.8977	0.0760	0.9076	0.0762	0.9592	0.9512	1.1712	1.0116	0.8007	0.9708	0.9382	0.9929	0.9299	0.0759	0.8280	0.0698	0.8652	0.9674	0.8068	0.9254	0.8788	1.0132	0.9894	0.9351	0.8514	0.0711	0.8838	0.0743	0.9691	0.9475	1.0272	0.9510	0.9728	1.0304	0.8432	0.8990	0.8587	0.8864	0.8066	0.8987	0.9362	0.8593	1.1412	0.9170	0.9107	0.9760	0.9794	0.9057	0.8606	0.9518	0.8863	0.8522	0.8712	0.9339	1.0407
90=11:45:53	79330	300	0.8359	0.9336	0.8423	0.9500	0.8443	0.9430	0.8417	0.8321	0.8108	0.8646	0.9873	1.0698	0.9350	0.9192	0.8511	0.9121	0.9198	0.8665	0.9088	0.8739	0.0788	0.9511	0.8961	1.0281	0.8648	0.7963	0.8814	0.8988	0.9702	0.8472	0.0710	0.8876	0.0770	0.9619	0.9565	1.0334	0.9292	0.9064	0.8597	0.9825	0.9375	0.8761	0.0774	0.9123	0.0772	0.9568	0.9427	1.1760	0.9765	0.8264	0.9863	0.9011	0.9537	0.9161	0.0759	0.8158	0.0703	0.8304	0.9617	0.7907	0.9496	0.8599	1.0194	0.9992	0.9075	0.8536	0.0733	0.8810	0.0752	0.9591	0.9530	1.0162	0.9431	0.9318	1.0085	0.8617	0.9250	0.8443	0.8526	0.7889	0.8886	0.9163	0.8312	1.1106	0.9082	0.9459	0.9533	0.9616	0.9166	0.8676	0.9233	0.8796	0.8507	0.8746	0.9209	1.0221
91=12:00:34	80210	301	0.8553	0.9421	0.8323	0.9539	0.8583	0.9678	0.8261	0.8563	0.8195	0.8631	1.0102	1.1173	0.9304	0.9178	0.8588	0.9131	0.9395	0.8560	0.9191	0.8758	0.0774	0.9415	0.9038	1.0292	0.8499	0.7927	0.8975	0.9201	0.9722	0.8586	0.0718	0.9209	0.0769	0.9814	0.9858	1.0479	0.9445	0.9125	0.8807	0.9840	0.9516	0.8824	0.0762	0.9103	0.0766	0.9674	0.9536	1.1877	0.9988	0.8322	0.9904	0.9041	0.9761	0.9455	0.0752	0.8476	0.0721	0.8761	0.9673	0.8357	0.9459	0.8759	1.0333	1.0129	0.9390	0.8592	0.0706	0.8923	0.0743	0.9569	0.9705	1.0319	0.9327	0.9468	1.0395	0.8737	0.9383	0.8383	0.8822	0.8181	0.9005	0.9548	0.8380	1.1458	0.9183	0.9634	0.9763	0.9782	0.9128	0.8809	0.9362	0.8866	0.8614	0.8844	0.9361	1.0391
92=12:15:15	81091	301	0.8398	0.9239	0.8337	0.9812	0.8522	0.9599	0.8364	0.8583	0.8351	0.8488	1.0064	1.1295	0.9376	0.9216	0.8645	0.9045	0.9437	0.8739	0.9308	0.8624	0.0776	0.9531	0.9037	1.0217	0.8717	0.8154	0.8819	0.9059	0.9642	0.8808	0.0710	0.9149	0.0766	0.9725	1.0035	1.0648	0.9352	0.8951	0.8848	0.9943	0.9616	0.8712	0.0765	0.9237	0.0768	0.9513	0.9690	1.1838	0.9703	0.8174	1.0009	0.9442	0.9710	0.9295	0.0768	0.8614	0.0717	0.8602	0.9818	0.8153	0.9557	0.8799	1.0455	0.9922	0.9448	0.8649	0.0700	0.8725	0.0748	0.9673	0.9749	1.0363	0.9708	0.9479	1.0192	0.8499	0.9324	0.8763	0.8739	0.8178	0.8962	0.9708	0.8384	1.1592	0.9042	0.9378	0.9725	0.9861	0.9360	0.8511	0.9558	0.8875	0.8721	0.8838	0.9532	1.0504
93=12:29:56	81972	301	0.8633	0.9281	0.8156	0.9442	0.8536	0.9708	0.8222	0.8428	0.8072	0.8619	1.0116	1.0942	0.9227	0.9097	0.8556	0.9046	0.9484	0.8543	0.9219	0.8774	0.0775	0.9358	0.8975	1.0407	0.8400	0.7919	0.8932	0.9101	0.9570	0.8558	0.0720	0.9230	0.0767	0.9645	0.9781	1.0364	0.9474	0.9105	0.8891	0.9766	0.9609	0.8761	0.0768	0.8946	0.0771	0.9547	0.9537	1.1832	1.0003	0.8173	0.9846	0.8964	0.9687	0.9328	0.0757	0.8538	0.0722	0.8749	0.9485	0.8280	0.9377	0.8701	1.0266	1.0038	0.9330	0.8395	0.0708	0.8837	0.0744	0.9563	0.9685	1.0325	0.9204	0.9342	1.0377	0.8569	0.9353	0.8286	0.8701	0.8011	0.8791	0.9588	0.8236	1.1346	0.9100	0.9542	0.9629	0.9677	0.8983	0.8798	0.9323	0.8868	0.8484	0.8745	0.9234	1.0261
94=12:44:36	82853	298	0.8693	0.9088	0.8090	0.9596	0.8681	0.9477	0.8246	0.8147	0.8353	0.8417	0.9801	1.0763	0.9293	0.9178	0.8296	0.8977	0.9278	0.8753	0.8928	0.8741	0.0774	0.9482	0.8812	1.0245	0.8532	0.8160	0.8863	0.8924	0.9374	0.8458	0.0693	0.8771	0.0761	0.9329	0.9746	1.0050	0.9530	0.8890	0.8742	0.9894	0.9273	0.8718	0.0764	0.9110	0.0773	0.9572	0.9437	1.1775	0.9995	0.8010	0.9656	0.9205	0.9587	0.9221	0.0767	0.8276	0.0681	0.8067	0.9598	0.7890	0.9404	0.8795	1.0198	0.9751	0.9305	0.8398	0.0716	0.8700	0.0741	0.9563	0.9557	1.0203	0.9569	0.9618	1.0079	0.8380	0.9014	0.8555	0.8454	0.8003	0.8605	0.9249	0.8618	1.1118	0.9068	0.9108	0.9708	0.9596	0.9214	0.8474	0.9499	0.8793	0.8612	0.8546	0.9347	1.0217
95=12:59:17	83734	300	0.8515	0.9299	0.8294	0.9722	0.8558	0.9636	0.8250	0.8512	0.8383	0.8539	1.0156	1.1054	0.9308	0.9256	0.8596	0.8986	0.9403	0.8683	0.9171	0.8777	0.0780	0.9492	0.8955	1.0268	0.8688	0.8105	0.8927	0.9075	0.9599	0.8702	0.0706	0.9107	0.0754	0.9662	1.0026	1.0550	0.9483	0.8945	0.8860	0.9875	0.9585	0.8744	0.0764	0.9123	0.0763	0.9533	0.9573	1.1899	0.9924	0.8156	0.9945	0.9255	0.9733	0.9363	0.0759	0.8618	0.0707	0.8539	0.9783	0.8226	0.9539	0.8827	1.0454	0.9972	0.9436	0.8503	0.0702	0.8739	0.0740	0.9619	0.9762	1.0312	0.9463	0.9481	1.0326	0.8518	0.9363	0.8568	0.8696	0.8172	0.8930	0.9708	0.8471	1.1566	0.9081	0.9485	0.9737	0.9770	0.9256	0.8626	0.9506	0.8904	0.8736	0.8717	0.9454	1.0391
