# Supplementary material for: Computationally Driven, Quantitative Experiments Discover Genes Required for Mitochondrial Biogenesis
Source: PLoS Genet. 2009 Mar 20;5(3):e1000407. doi: 10.1371/journal.pgen.1000407 (PMC2648979; doi:10.1371/journal.pgen.1000407)
Supplement: Dataset S1 — Raw respiratory growth data. A zip file containing 48 tab-delimited text files containing the raw data from the Tecan GENios reader. Additionally, a readme text file and plate key is contained in the zip file. The plate key uses our internal reference id for each mutant (internal reference id is matched with common and systematic gene names in Table S2). Raw optical density measurements from Tecan GENios plate incubator and reader. Wells are numbered in increasing order from upper left to lower right and can be converted to our internal identifiers using the included key (complete plate key). Not all original plates were assayed for growth curves, and there are two replicates of plate 20. (1.82 MB ZIP) [file pgen.1000407.s012.zip › mitochondria_table_s7/p05_gly.txt]

[config file info]
last_write=07:05:09_13:46:23
last write=07:05:10_13:15:57
[Run_Parameters]
Instrument=Tecan_22
Ini_Names=Read_Reps,Delid,Save_Data_File,Start_Time_Now
barcode_drug_plate=201401
user=mcostanzo
Plate_Size=96
Plate_Type=GRE96ft.pdf
Samples_to_Run=6
Overlay_Size=48
Drug_Plate=none
Plate_Quarter=none
run_ID=none
run_plate_repeat=1
Read_Reps=200
Read_Modes=Absorbance
Read_Flor_Every=2
Max_Delta_OD=0.500000
Well_By_Row_Col=none
Reorder_Map=Order_Strings_Not,0
Tip_Vol=200
OD_to_Innoc=0.100,0.100,0.380,0.380,0.380,0.380,0.760,0.760,0.100,0.100,0.380,0.380,0.380,0.380,0.760,0.760,0.100,0.100,0.380,0.380,0.380,0.380,0.760,0.760,0.100,0.100,0.380,0.380,0.380,0.380,0.760,0.760,0.100,0.100,0.380,0.380,0.380,0.380,0.760,0.760,0.100,0.100,0.380,0.380,0.380,0.380,0.760,0.760
Absorption_Max=.3
OD_to_Save=0.100,0.100,0.380,0.380,0.380,0.380,0.760,0.760,0.100,0.100,0.380,0.380,0.380,0.380,0.760,0.760,0.100,0.100,0.380,0.380,0.380,0.380,0.760,0.760,0.100,0.100,0.380,0.380,0.380,0.380,0.760,0.760,0.100,0.100,0.380,0.380,0.380,0.380,0.760,0.760,0.100,0.100,0.380,0.380,0.380,0.380,0.760,0.760
OD_to_Dilute=0.100
Save_Sample_Vol=180
Save_Sample_Reps=2
Innoc_Vol=184,184,46,46,46,46,0,0,184,184,46,46,46,46,0,0,184,184,46,46,46,46,0,0,184,184,46,46,46,46,0,0,184,184,46,46,46,46,0,0,184,184,46,46,46,46,0,0
Dilute_Vol=23,23,23,23,23,23,23,23,23,23,23,23,23,23,23,23,23,23,23,23,23,23,23,23,23,23,23,23,23,23,23,23,23,23,23,23,23,23,23,23,23,23,23,23,23,23,23,23
Save_Vol=800,800,800,800,800,800,800,800,800,800,800,800,800,800,800,800,800,800,800,800,800,800,800,800,800,800,800,800,800,800,800,800,800,800,800,800,800,800,800,800,800,800,800,800,800,800,800,800
Reference_Vol=100,100,100,100,100,100,100,100,100,100,100,100,100,100,100,100,100,100,100,100,100,100,100,100,100,100,100,100,100,100,100,100,100,100,100,100,100,100,100,100,100,100,100,100,100,100,100,100,100,100,100,100,100,100,100,100,100,100,100,100,100,100,100,100,100,100,100,100,100,100,100,100,100,100,100,100,100,100,100,100,100,100,100,100,100,100,100,100,100,100,100,100,100,100,100,100
Read_to_Innoc=20,20,20,20,20,20,20,20,20,20,20,20,20,20,20,20,20,20,20,20,20,20,20,20,20,20,20,20,20,20,20,20,20,20,20,20,20,20,20,20,20,20,20,20,20,20,20,20
Read_to_Dilute=26,26,26,26,26,26,26,26,26,26,26,26,26,26,26,26,26,26,26,26,26,26,26,26,26,26,26,26,26,26,26,26,26,26,26,26,26,26,26,26,26,26,26,26,26,26,26,26
Read_to_Save=20,20,20,20,20,20,20,20,20,20,20,20,20,20,20,20,20,20,20,20,20,20,20,20,20,20,20,20,20,20,20,20,20,20,20,20,20,20,20,20,20,20,20,20,20,20,20,20
Innoc_Target_Map=1,2,3,4,5,6,7,8,9,10,11,12,13,14,15,16,17,18,19,20,21,22,23,24,25,26,27,28,29,30,31,32,33,34,35,36,37,38,39,40,41,42,43,44,45,46,47,48
Pipet_Trigger=OD_Save_Innoc
Pipet_Volume_Adj=Con_OD_Save
Delid=no
Pre_Init=yes
Talk_To_ProMax=no
Time_Out_Time=1050
Wait_While_Busy=yes
Idle_Time=2
Screen_Run_Type=pre_screen_1
Spect_Protocol=15m
Spec_Run_File=GG_PB_Voyage.pda
Spec_Assay_File=""
Save_Data_File=09_05_07_mito5_gly_ps1_A_96_T_22.txt
Working_Dir=C%3A\\Users\\Growth_Data
Run_Control_Dir=C%3A\\Users\\Yeast_Run_Files
Tracking_Dir=""
Track_File=201401_data_track.txt
Save_Run_Data_Flag=yes
Set_Incubator_Temp=30.0
Base_Line_Flag=atstart_minimum
Pipet_Cycles_Before_Save=20
Time_Point_Save=wellmap
Innoc_Direction=down
Wells_In_Use=111111111111111111111111111111111111111111111111
Save_Sample_Map=111111001111110011111100111111001111110011111100
Sections_to_Run=0
Rows_per_Section=8
Start_Sections_Row=1
MultiProbe_Run_File=""
Multiprobe_Run_Dialogue=yes
Comments=no%20comment
Target_Temp=300
Temp_Control=On
Delta_Temp=10
ReadMode=Absorbance,Bottom
ExcitationFilter=340,340
EmissionFilter=535,465
MeasurementFilter=595
ReadsPerWellNumber=1,1
ShakeDuration=800,0
GainMode=Manual
PdfName=GRE96ft.pdf
Gain=50
Add_Drug_Map=1,1,1,1,1,1,1,1,1,1,1,1,1,1,1,1,1,1,1,1,1,1,1,1,1,1,1,1,1,1,1,1,1,1,1,1,1,1,1,1,1,1,1,1,1,1,1,1
Add_Drug_Vol=7,7,7,7,7,7,7,7,7,7,7,7,7,7,7,7,7,7,7,7,7,7,7,7,7,7,7,7,7,7,7,7,7,7,7,7,7,7,7,7,7,7,7,7,7,7,7,7
Innoc_Map=111011101110111011101110111011101110111011101110111011101110111011101110111011101110111011101110
Dilute_Map=111111111111111111111111111111111111111111111111111111111111111111111111111111111111111111111111
data_file_name=iS_1_48.txt
barcode=""
Hit_Call_Threshold=1.000000
Reference_Well=A01
WT_Ref_Well=0
Project_Name=YKO_Lib
Pipet_Gens_Point=5.00,10.00,15.00,20.00,5.00,10.00,15.00,20.00,5.00,10.00,15.00,20.00,5.00,10.00,15.00,20.00,5.00,10.00,15.00,20.00,5.00,10.00,15.00,20.00,5.00,10.00,15.00,20.00,5.00,10.00,15.00,20.00,5.00,10.00,15.00,20.00,5.00,10.00,15.00,20.00,5.00,10.00,15.00,20.00,5.00,10.00,15.00,20.00,
Shake_Divisor=1
data_handling=file_&_DB_&_auto_analysis
time_frm_freezer=-1.00
gens_frm_freezer=-1.00
Well_Vol=100
Parent_ID=""
Units=%
Quarter=A
media_name=mm
Save_Mode=one_to_one
Consolidate_Save_Map=1,2,3,4,5,6,7,8,9,10,11,12,13,14,15,16,17,18,19,20,21,22,23,24,25,26,27,28,29,30,31,32,33,34,35,36,37,38,39,40,41,42,43,44,45,46,47,48
Add_Drug_at_Start_Map=000000000000000000000000000000000000000000000000000
Add_Drug_Labware=add_drug_48
Max_Dynam_OD_Change=0.05
Reads_After_Pipet=1
Ref_Type=single_ref
Read_to_Add_Drug_at_Start=0
Send_Email_at_Pipet=no_email
Strain_Name=""
Media=ypd
drug_vol=2.00
Drug_Name=""
Drug_Conc=2
Innoc_Conc=""
Strain_Plate=none
ShakeIntensity=High
ShakeMode=Orbital
NumberOfFlashes=1
PartOfPlate=0
MovePlateOutAfterMeasurement=0
IntegrationLagTime=0
IntegrationTime=100
DelayMoveFlashFluorescence=0
[Drug_Data]
Drug_Plate=none
Strain_Plate=none
Media=mm
Drug_Name=nd,nd,nd,nd,nd,nd,nd,nd,nd,nd,nd,nd,nd,nd,nd,nd,nd,nd,nd,nd,nd,nd,nd,nd,nd,nd,nd,nd,nd,nd,nd,nd,nd,nd,nd,nd,nd,nd,nd,nd,nd,nd,nd,nd,nd,nd,nd,nd,nd,nd,nd,nd,nd,nd,nd,nd,nd,nd,nd,nd,nd,nd,nd,nd,nd,nd,nd,nd,nd,nd,nd,nd,nd,nd,nd,nd,nd,nd,nd,nd,nd,nd,nd,nd,nd,nd,nd,nd,nd,nd,nd,nd,nd,nd,nd,nd
Strain_Name=ud
Drug_Conc=""
Innoc_Conc=0.06250,0.06250,0.06250,0.06250,0.06250,0.06250,0.06250,0.06250,0.06250,0.06250,0.06250,0.06250,0.06250,0.06250,0.06250,0.06250,0.06250,0.06250,0.06250,0.06250,0.06250,0.06250,0.06250,0.06250,0.06250,0.06250,0.06250,0.06250,0.06250,0.06250,0.06250,0.06250,0.06250,0.06250,0.06250,0.06250,0.06250,0.06250,0.06250,0.06250,0.06250,0.06250,0.06250,0.06250,0.06250,0.06250,0.06250,0.06250,0.06250,0.06250,0.06250,0.06250,0.06250,0.06250,0.06250,0.06250,0.06250,0.06250,0.06250,0.06250,0.06250,0.06250,0.06250,0.06250,0.06250,0.06250,0.06250,0.06250,0.06250,0.06250,0.06250,0.06250,0.06250,0.06250,0.06250,0.06250,0.06250,0.06250,0.06250,0.06250,0.06250,0.06250,0.06250,0.06250,0.06250,0.06250,0.06250,0.06250,0.06250,0.06250,0.06250,0.06250,0.06250,0.06250,0.06250,0.06250
Run_ID=none
Plate_Quarter=A
Units=%,%,%,%,%,%,%,%,%,%,%,%,%,%,%,%,%,%,%,%,%,%,%,%,%,%,%,%,%,%,%,%,%,%,%,%,%,%,%,%,%,%,%,%,%,%,%,%,%,%,%,%,%,%,%,%,%,%,%,%,%,%,%,%,%,%,%,%,%,%,%,%,%,%,%,%,%,%,%,%,%,%,%,%,%,%,%,%,%,%,%,%,%,%,%,%
Parent_ID=""
Project_Name=YKO_Lib
Strain_Backgrnd=0,0,0,0,0,0,0,0,0,0,0,0,0,0,0,0,0,0,0,0,0,0,0,0,0,0,0,0,0,0,0,0,0,0,0,0,0,0,0,0,0,0,0,0,0,0,0,0,0,0,0,0,0,0,0,0,0,0,0,0,0,0,0,0,0,0,0,0,0,0,0,0,0,0,0,0,0,0,0,0,0,0,0,0,0,0,0,0,0,0,0,0,0,0,0,0
Well_Vol=100,100,100,100,100,100,100,100,100,100,100,100,100,100,100,100,100,100,100,100,100,100,100,100,100,100,100,100,100,100,100,100,100,100,100,100,100,100,100,100,100,100,100,100,100,100,100,100,100,100,100,100,100,100,100,100,100,100,100,100,100,100,100,100,100,100,100,100,100,100,100,100,100,100,100,100,100,100,100,100,100,100,100,100,100,100,100,100,100,100,100,100,100,100,100,100
time_frm_freezer=-1.00
gens_frm_freezer=-1.00
user=mcostanzo
Strain_Pool=ud,ud,ud,ud,ud,ud,ud,ud,ud,ud,ud,ud,ud,ud,ud,ud,ud,ud,ud,ud,ud,ud,ud,ud,ud,ud,ud,ud,ud,ud,ud,ud,ud,ud,ud,ud,ud,ud,ud,ud,ud,ud,ud,ud,ud,ud,ud,ud,ud,ud,ud,ud,ud,ud,ud,ud,ud,ud,ud,ud,ud,ud,ud,ud,ud,ud,ud,ud,ud,ud,ud,ud,ud,ud,ud,ud,ud,ud,ud,ud,ud,ud,ud,ud,ud,ud,ud,ud,ud,ud,ud,ud,ud,ud,ud,ud
Well_Alias=A01,A02,A03,A04,A05,A06,A07,A08,A09,A10,A11,A12,B01,B02,B03,B04,B05,B06,B07,B08,B09,B10,B11,B12,C01,C02,C03,C04,C05,C06,C07,C08,C09,C10,C11,C12,D01,D02,D03,D04,D05,D06,D07,D08,D09,D10,D11,D12,E01,E02,E03,E04,E05,E06,E07,E08,E09,E10,E11,E12,F01,F02,F03,F04,F05,F06,F07,F08,F09,F10,F11,F12,G01,G02,G03,G04,G05,G06,G07,G08,G09,G10,G11,G12,H01,H02,H03,H04,H05,H06,H07,H08,H09,H10,H11,H12
Well_Pos=1,2,3,4,5,6,7,8,9,10,11,12,13,14,15,16,17,18,19,20,21,22,23,24,25,26,27,28,29,30,31,32,33,34,35,36,37,38,39,40,41,42,43,44,45,46,47,48,49,50,51,52,53,54,55,56,57,58,59,60,61,62,63,64,65,66,67,68,69,70,71,72,73,74,75,76,77,78,79,80,81,82,83,84,85,86,87,88,89,90,91,92,93,94,95,96
position=A01,A02,A03,A04,A05,A06,A07,A08,A09,A10,A11,A12,B01,B02,B03,B04,B05,B06,B07,B08,B09,B10,B11,B12,C01,C02,C03,C04,C05,C06,C07,C08,C09,C10,C11,C12,D01,D02,D03,D04,D05,D06,D07,D08,D09,D10,D11,D12,E01,E02,E03,E04,E05,E06,E07,E08,E09,E10,E11,E12,F01,F02,F03,F04,F05,F06,F07,F08,F09,F10,F11,F12,G01,G02,G03,G04,G05,G06,G07,G08,G09,G10,G11,G12,H01,H02,H03,H04,H05,H06,H07,H08,H09,H10,H11,H12
[Runtime_State]
Instrument=Tecan_22
Start_Time_Now=3.2615883909E+9
Reads_Completed=96
Innoc_Direction=down
Wells_In_Use=111111111111111111111111111111111111111111111111111111111111111111111111111111111111111111111111
Innoc_Map=111111111111111111111111111111111111111111111111111111111111111111111111111111111111000000000000
Dilute_Map=111111111111111111111111111111111111111111111111111111111111111111111111111111111111111111111111
Save_Sample_Map=000000000000000000000000000000000000000000000000010000000100000001000000010000000100000001000000
Current_OD=0.419,0.398,0.363,0.361,0.375,0.403,0.336,0.382,0.165,0.299,0.368,0.432,0.394,0.380,0.377,0.361,0.354,0.388,0.368,0.363,0.071,0.287,0.381,0.444,0.406,0.344,0.377,0.278,0.374,0.355,0.073,0.378,0.072,0.272,0.380,0.429,0.385,0.389,0.317,0.375,0.342,0.376,0.069,0.369,0.071,0.271,0.359,0.474,0.387,0.331,0.406,0.356,0.330,0.387,0.072,0.339,0.071,0.270,0.366,0.342,0.383,0.348,0.339,0.359,0.379,0.364,0.070,0.376,0.071,0.267,0.388,0.460,0.428,0.422,0.325,0.354,0.399,0.386,0.383,0.370,0.388,0.414,0.351,0.467,0.378,0.391,0.329,0.415,0.385,0.394,0.450,0.350,0.377,0.398,0.351,0.469
Bckgrnd_OD=0.098,0.091,0.092,0.085,0.089,0.087,0.082,0.083,0.083,0.092,0.086,0.087,0.094,0.090,0.089,0.084,0.090,0.094,0.082,0.085,0.066,0.092,0.086,0.092,0.086,0.084,0.084,0.083,0.088,0.082,0.067,0.090,0.067,0.086,0.089,0.086,0.090,0.088,0.083,0.083,0.083,0.083,0.066,0.086,0.066,0.086,0.088,0.105,0.086,0.080,0.086,0.080,0.080,0.083,0.068,0.074,0.067,0.083,0.085,0.084,0.089,0.083,0.085,0.081,0.082,0.081,0.066,0.080,0.065,0.086,0.087,0.096,0.091,0.085,0.085,0.085,0.084,0.084,0.082,0.082,0.084,0.087,0.084,0.091,0.088,0.088,0.087,0.083,0.083,0.082,0.091,0.084,0.083,0.090,0.085,0.105
Mapped=110000000100000011000000110000000100000011000000111111111111111111111111111111111111111111111111
Pipet_Completed=000000000000000000000000000000000000000000000000000000000000000000000000000000000000000000000000
Innoc_Completed=0,0,0,0,0,0,0,0,0,0,0,0,0,0,0,0,0,0,0,0,0,0,0,0,0,0,0,0,0,0,0,0,0,0,0,0,0,0,0,0,0,0,0,0,0,0,0,0,0,0,0,0,0,0,0,0,0,0,0,0,0,0,0,0,0,0,0,0,0,0,0,0,0,0,0,0,0,0,0,0,0,0,0,0,0,0,0,0,0,0,0,0,0,0,0,0
Save_Completed=0,0,0,0,0,0,0,0,0,0,0,0,0,0,0,0,0,0,0,0,0,0,0,0,0,0,0,0,0,0,0,0,0,0,0,0,0,0,0,0,0,0,0,0,0,0,0,0,0,0,0,0,0,0,0,0,0,0,0,0,0,0,0,0,0,0,0,0,0,0,0,0,0,0,0,0,0,0,0,0,0,0,0,0,0,0,0,0,0,0,0,0,0,0,0,0
Pipeted_At=0,0,0,0,0,0,0,0,0,0,0,0,0,0,0,0,0,0,0,0,0,0,0,0,0,0,0,0,0,0,0,0,0,0,0,0,0,0,0,0,0,0,0,0,0,0,0,0,0,0,0,0,0,0,0,0,0,0,0,0,0,0,0,0,0,0,0,0,0,0,0,0,0,0,0,0,0,0,0,0,0,0,0,0,0,0,0,0,0,0,0,0,0,0,0,0
Pipeted_OD=0,0,0,0,0,0,0,0,0,0,0,0,0,0,0,0,0,0,0,0,0,0,0,0,0,0,0,0,0,0,0,0,0,0,0,0,0,0,0,0,0,0,0,0,0,0,0,0,0,0,0,0,0,0,0,0,0,0,0,0,0,0,0,0,0,0,0,0,0,0,0,0,0,0,0,0,0,0,0,0,0,0,0,0,0,0,0,0,0,0,0,0,0,0,0,0
Dilutes_Completed=0,0,0,0,0,0,0,0,0,0,0,0,0,0,0,0,0,0,0,0,0,0,0,0,0,0,0,0,0,0,0,0,0,0,0,0,0,0,0,0,0,0,0,0,0,0,0,0,0,0,0,0,0,0,0,0,0,0,0,0,0,0,0,0,0,0,0,0,0,0,0,0,0,0,0,0,0,0,0,0,0,0,0,0,0,0,0,0,0,0,0,0,0,0,0,0
Time_At_Innoc=0,0,0,0,0,0,0,0,0,0,0,0,0,0,0,0,0,0,0,0,0,0,0,0,0,0,0,0,0,0,0,0,0,0,0,0,0,0,0,0,0,0,0,0,0,0,0,0,0,0,0,0,0,0,0,0,0,0,0,0,0,0,0,0,0,0,0,0,0,0,0,0,0,0,0,0,0,0,0,0,0,0,0,0,0,0,0,0,0,0,0,0,0,0,0,0
Time_At_Save=0,0,0,0,0,0,0,0,0,0,0,0,0,0,0,0,0,0,0,0,0,0,0,0,0,0,0,0,0,0,0,0,0,0,0,0,0,0,0,0,0,0,0,0,0,0,0,0,0,0,0,0,0,0,0,0,0,0,0,0,0,0,0,0,0,0,0,0,0,0,0,0,0,0,0,0,0,0,0,0,0,0,0,0,0,0,0,0,0,0,0,0,0,0,0,0
Time_At_Dilute=0,0,0,0,0,0,0,0,0,0,0,0,0,0,0,0,0,0,0,0,0,0,0,0,0,0,0,0,0,0,0,0,0,0,0,0,0,0,0,0,0,0,0,0,0,0,0,0,0,0,0,0,0,0,0,0,0,0,0,0,0,0,0,0,0,0,0,0,0,0,0,0,0,0,0,0,0,0,0,0,0,0,0,0,0,0,0,0,0,0,0,0,0,0,0,0
Previous_OD=0.419,0.398,0.363,0.361,0.375,0.403,0.336,0.382,0.165,0.299,0.368,0.432,0.394,0.380,0.377,0.361,0.354,0.388,0.368,0.363,0.071,0.287,0.381,0.444,0.406,0.344,0.377,0.278,0.374,0.355,0.073,0.378,0.072,0.272,0.380,0.429,0.385,0.389,0.317,0.375,0.342,0.376,0.069,0.369,0.071,0.271,0.359,0.474,0.387,0.331,0.406,0.356,0.330,0.387,0.072,0.339,0.071,0.270,0.366,0.342,0.383,0.348,0.339,0.359,0.379,0.364,0.070,0.376,0.071,0.267,0.388,0.460,0.428,0.422,0.325,0.354,0.399,0.386,0.383,0.370,0.388,0.414,0.351,0.467,0.378,0.391,0.329,0.415,0.385,0.394,0.450,0.350,0.377,0.398,0.351,0.469
Prev_Delta_OD=0.000,0.012,0.011,0.001,0.002,0.008,0.005,0.004,0.002,0.002,0.004,0.011,0.002,0.006,0.004,0.002,0.005,0.000,0.008,0.004,0.000,0.003,0.010,0.007,0.018,0.008,0.004,0.007,0.006,0.006,0.003,0.004,0.001,0.004,0.001,0.006,0.001,0.009,0.003,0.001,0.007,0.004,0.000,0.003,0.000,0.004,0.003,0.015,0.005,0.010,0.009,0.005,0.001,0.006,0.000,0.004,0.000,0.006,0.008,0.005,0.001,0.004,0.007,0.004,0.008,0.007,0.001,0.005,0.002,0.009,0.007,0.022,0.003,0.006,0.002,0.007,0.015,0.009,0.006,0.002,0.005,0.001,0.001,0.012,0.003,0.008,0.003,0.005,0.013,0.008,0.005,0.002,0.009,0.005,0.002,0.003
Delta_From_Ref=0.000,-0.001,3.519,2.341,0.917,0.369,4.616,1.772,0.011,0.006,0.826,2.253,0.127,2.022,2.058,3.452,0.005,0.001,0.827,2.235,10.039,2.597,1.775,-0.763,0.008,0.011,2.885,5.473,1.426,3.231,12.932,1.105,0.028,0.007,1.212,1.626,1.575,2.298,5.802,3.009,0.015,0.014,10.066,1.812,10.034,3.950,2.212,-2.881,0.000,0.000,0.000,0.000,0.000,0.000,0.000,0.000,0.000,0.000,0.000,0.000,0.000,0.000,0.000,0.000,0.000,0.000,0.000,0.000,0.000,0.000,0.000,0.000,0.000,0.000,0.000,0.000,0.000,0.000,0.000,0.000,0.000,0.000,0.000,0.000,0.000,0.000,0.000,0.000,0.000,0.000,0.000,0.000,0.000,0.000,0.000,0.000
Sig_OD_Delta=0,0,1,1,0,0,1,1,0,0,0,1,0,1,1,1,0,0,0,1,1,1,1,0,0,0,1,1,1,1,1,1,0,0,1,1,1,1,1,1,0,0,1,1,1,1,1,0,0,0,0,0,0,0,0,0,0,0,0,0,0,0,0,0,0,0,0,0,0,0,0,0,0,0,0,0,0,0,0,0,0,0,0,0,0,0,0,0,0,0,0,0,0,0,0,0
Add_Drug_at_Start_Map=000000000000000000000000000000000000000000000000000000000000000000000000000000000000000000000000
[Analysis]
Drug_ID=A1,A2,A3,A4,A5,A6,B1,B2,B3,B4,B5,B6,C1,C2,C3,C4,C5,C6,D1,D2,D3,D4,D5,D6,E1,E2,E3,E4,E5,E6,F1,F2,F3,F4,F5,F6,G1,G2,G3,G4,G5,G6,H1,H2,H3,H4,H5,H6
Decision=no_inh,no_inh,ps2_1_1,no_inh,no_inh,no_inh,no_inh,no_inh,no_inh,no_inh,no_inh,no_inh,no_inh,ps2_1_1,no_inh,ps2_2_1,no_inh,no_inh,no_inh,no_inh,ps2_2_1,no_inh,no_inh,no_inh,no_inh,ps2_1_1,no_inh,ps2_1_1,no_inh,no_inh,no_inh,ps2_1_1,ps2_1_1,no_inh,no_inh,no_inh,no_inh,no_inh,ps2_1_1,no_inh,no_inh,no_inh,no_inh,no_inh,no_inh,no_inh,no_inh,no_inh,ps2_1_1,no_inh,ps2_4_1,no_inh,no_inh,no_inh,no_inh,no_inh,screen,no_inh,no_inh,no_inh,screen,no_inh,screen,ps2_1_1,no_inh,no_inh,screen,no_inh,screen,ps2_1_1,no_inh,no_inh,screen,ps2_1_1,screen,ps2_1_1,no_inh,ps2_1_1,screen,no_inh,ps2_4_1,ps2_1_1,no_inh,no_inh,no_inh,no_inh,no_inh,no_inh,no_inh,no_inh,no_inh,no_inh,no_inh,no_inh,no_inh,ps2_1_1
Plot_Min=0.100,0.100,0.100,0.100,0.100,0.100,0.100,0.100,0.100,0.100,0.100,0.100,0.100,0.100,0.100,0.100,0.100,0.100,0.100,0.100,0.100,0.100,0.100,0.100,0.100,0.100,0.100,0.100,0.100,0.100,0.100,0.100,0.100,0.100,0.100,0.100,0.100,0.100,0.100,0.100,0.100,0.100,0.100,0.100,0.100,0.100,0.100,0.100
Plot_Max=1.500,1.500,1.500,1.500,1.500,1.500,1.500,1.500,1.500,1.500,1.500,1.500,1.500,1.500,1.500,1.500,1.500,1.500,1.500,1.500,1.500,1.500,1.500,1.500,1.500,1.500,1.500,1.500,1.500,1.500,1.500,1.500,1.500,1.500,1.500,1.500,1.500,1.500,1.500,1.500,1.500,1.500,1.500,1.500,1.500,1.500,1.500,1.500
G_Plot_Min=0.1
G_Plot_Delta=0.7
Plot_On_Off=0
OD_Gen_Pt=0.460
Gens_to_OD_Pt=5.000
Avg_G=5.115,5.223,5.472,5.364,5.289,5.108,5.213,5.293,5.307,5.372,5.446,5.261,5.194,5.506,5.282,6.058,5.342,5.416,5.252,5.269,5.676,5.282,5.500,5.282,5.179,5.600,5.152,5.393,5.536,5.219,5.260,5.464,5.542,5.363,5.269,5.348,5.037,5.051,5.605,5.437,5.153,5.244,5.293,5.240,5.572,5.099,5.260,5.195,5.532,5.242,8.386,5.863,5.319,4.979,5.252,5.377,0.000,5.960,5.278,4.988,0.000,5.285,0.000,6.146,5.267,5.005,0.000,5.340,0.000,6.093,5.399,4.880,0.000,5.462,0.000,6.086,5.375,5.466,0.000,5.272,20.891,6.185,5.193,4.941,5.255,5.288,5.220,5.081,5.438,4.851,4.965,5.444,5.297,5.189,5.416,4.905
Max_Slope=6.829,8.619,8.735,10.804,10.583,9.100,4.701,10.133,9.338,9.805,10.154,10.289,6.455,9.236,8.637,11.058,9.351,10.049,9.978,8.541,9.951,9.738,10.536,9.794,6.895,9.239,8.602,7.739,8.840,7.347,10.709,9.893,10.002,11.278,7.334,9.010,6.626,9.388,9.778,8.242,7.701,8.428,8.530,7.912,11.318,8.507,8.956,9.649,10.306,10.589,9.100,14.642,4.312,6.192,9.711,10.182,37.513,14.517,9.794,4.890,56.518,10.203,60.144,12.969,8.422,6.666,44.860,11.430,47.097,12.565,10.432,6.089,46.589,9.297,44.152,10.843,9.209,7.089,42.196,10.268,33.241,12.650,9.893,6.587,7.197,8.279,8.937,7.002,9.487,5.960,7.265,10.206,8.741,10.073,8.533,6.774
Fit_Model=all
Fit_Const_OD_Base=0.085
Fit_Const_N0=0.01500
Fit_Const_T0=0.000
G_Fit_Min=0.100
G_Fit_Delta=0.400
Fit_On_Off=0.000,0.000,0.000,0.000,0.000,0.000,0.000,0.000,0.000,0.000,0.000,0.000,0.000,0.000,0.000,0.000,0.000,0.000,0.000,0.000,0.000,0.000,0.000,0.000,0.000,0.000,0.000,0.000,0.000,0.000,0.000,0.000,0.000,0.000,0.000,0.000,0.000,0.000,0.000,0.000,0.000,0.000,0.000,0.000,0.000,0.000,0.000,0.000,0.000,0.000,0.000,0.000,0.000,0.000,0.000,0.000,0.000,0.000,0.000,0.000,0.000,0.000,0.000,0.000,0.000,0.000,0.000,0.000,0.000,0.000,0.000,0.000,0.000,0.000,0.000,0.000,0.000,0.000,0.000,0.000,0.000,0.000,0.000,0.000,0.000,0.000,0.000,0.000,0.000,0.000,0.000,0.000,0.000,0.000,0.000,0.000
Fit_Min=0.048,0.041,0.042,0.035,0.039,0.037,0.044,0.040,0.039,0.034,0.040,0.044,0.036,0.034,0.034,0.033,0.038,0.032,0.040,0.038,0.033,0.033,0.033,0.033,0.036,0.030,0.036,0.030,0.030,0.033,0.039,0.033,0.035,0.031,0.032,0.031,0.041,0.035,0.035,0.035,0.034,0.034,0.038,0.038,0.037,0.033,0.033,0.032,0.000,0.000,0.000,0.000,0.000,0.000,0.000,0.000,0.000,0.000,0.000,0.000,0.000,0.000,0.000,0.000,0.000,0.000,0.000,0.000,0.000,0.000,0.000,0.000,0.000,0.000,0.000,0.000,0.000,0.000,0.000,0.000,0.000,0.000,0.000,0.000,0.000,0.000,0.000,0.000,0.000,0.000,0.000,0.000,0.000,0.000,0.000,0.000
Fit_Delta=0.184,0.199,0.197,0.127,0.209,0.203,0.026,0.126,0.228,0.140,0.107,0.197,0.203,0.145,0.263,0.105,0.198,0.227,0.275,0.187,0.203,0.191,0.181,0.184,0.181,0.132,0.172,0.012,0.229,0.197,0.172,0.159,0.155,0.102,0.184,0.239,0.156,0.232,0.135,0.166,0.267,0.156,0.133,0.208,0.227,0.219,0.201,0.211,0.152,0.155,0.022,0.079,0.044,0.328,0.130,0.105,0.000,0.090,0.156,0.071,0.000,0.210,0.000,0.100,0.100,0.204,0.000,0.148,0.000,0.100,0.147,0.177,0.000,0.240,0.000,0.117,0.136,0.153,0.000,0.020,0.006,0.145,0.137,0.221,0.269,0.168,0.131,0.223,0.120,0.170,0.233,0.125,0.179,0.131,0.099,0.124
Fit_Offset=0.101,0.090,0.093,0.078,0.077,0.081,-0.002,0.083,0.076,0.081,0.086,0.086,0.081,0.085,0.074,0.081,0.077,0.072,0.070,0.081,0.080,0.078,0.077,0.077,0.082,0.078,0.081,0.075,0.068,0.076,0.082,0.080,0.078,0.080,0.078,0.071,0.086,0.078,0.080,0.082,0.072,0.083,0.083,0.081,0.068,0.082,0.081,0.079,0.079,0.079,0.086,0.090,0.093,0.074,0.080,0.082,0.000,0.088,0.084,0.101,0.000,0.078,0.000,0.085,0.088,0.081,0.000,0.080,0.000,0.084,0.084,0.105,0.000,0.066,0.000,0.082,0.083,0.082,0.000,0.052,0.049,0.073,0.083,0.098,0.071,0.080,0.085,0.079,0.081,0.086,0.086,0.084,0.082,0.086,0.086,0.108
Fit_N0=0.013,0.006,0.006,0.007,0.014,0.009,0.054,0.005,0.012,0.005,0.006,0.008,0.007,0.007,0.016,0.006,0.011,0.016,0.020,0.007,0.013,0.006,0.008,0.006,0.007,0.007,0.009,0.008,0.016,0.006,0.006,0.007,0.009,0.004,0.006,0.017,0.006,0.016,0.009,0.006,0.021,0.005,0.007,0.008,0.030,0.006,0.006,0.007,0.007,0.006,0.001,0.005,0.003,0.016,0.006,0.007,0.000,0.005,0.006,0.004,0.000,0.009,0.000,0.007,0.005,0.009,0.000,0.004,0.000,0.012,0.009,0.004,0.000,0.016,0.000,0.005,0.003,0.008,0.000,0.023,0.014,0.021,0.006,0.005,0.014,0.005,0.004,0.009,0.006,0.006,0.006,0.006,0.004,0.005,0.004,0.005
Fit_T0=5.717,1.060,4.226,-0.462,1.440,0.795,-4.813,0.374,1.027,2.362,0.813,1.078,0.888,3.821,4.256,4.111,1.368,4.751,2.612,1.711,6.669,0.970,1.329,1.162,1.031,3.818,3.102,1.103,3.721,-0.087,0.990,3.270,3.601,1.527,1.909,4.697,0.175,3.967,3.203,3.060,4.216,2.265,1.510,1.375,5.681,1.936,1.427,0.987,3.322,0.571,4.579,2.238,1.748,3.689,1.017,2.444,0.000,1.555,1.245,1.257,0.000,0.173,0.000,2.676,2.593,2.310,0.000,-0.826,0.000,5.620,3.980,-1.560,0.000,4.813,0.000,3.637,-0.045,4.266,0.000,-6.113,-0.850,5.598,1.673,1.409,3.594,1.634,3.060,1.857,3.057,1.282,-0.101,4.370,1.949,1.552,1.299,0.521
Fit_G=2.976,3.254,3.090,3.844,4.139,3.492,5.837,3.325,4.245,3.056,3.218,3.521,3.553,3.253,4.128,3.343,3.898,3.935,4.748,3.475,3.723,3.411,3.627,3.450,3.268,3.350,3.141,3.668,4.479,3.470,3.187,3.243,3.625,2.930,3.237,3.879,3.254,3.575,3.666,3.166,4.177,2.874,3.065,3.405,5.040,3.085,3.204,3.415,3.362,3.200,1.709,2.812,1.309,4.128,2.906,3.107,0.000,2.991,3.071,2.628,0.000,3.784,0.000,3.269,2.641,3.466,0.000,3.111,0.000,3.208,2.934,3.056,0.000,4.198,0.000,3.152,2.842,3.305,0.000,11.777,10.253,4.832,2.932,3.080,4.042,2.951,2.445,3.354,2.821,2.863,3.317,2.548,2.985,2.738,2.666,2.727
Fit_Error=19.254,14.661,23.199,1.388,6.194,7.092,0.127,1.047,14.396,2.270,1.022,6.310,5.652,6.605,37.278,1.060,7.801,21.069,43.863,4.016,8.842,4.171,5.597,3.163,5.091,2.305,2.910,0.402,24.330,5.451,4.060,3.360,3.443,0.723,4.292,30.467,2.348,14.886,2.041,3.372,42.224,1.982,1.840,10.005,34.481,8.552,8.842,10.348,2.280,3.399,0.262,0.455,0.747,97.891,1.305,1.294,0.000,1.144,5.830,3.317,0.000,9.474,0.000,1.762,2.247,8.589,0.000,1.599,0.000,0.932,5.831,15.426,0.000,44.206,0.000,1.996,4.172,4.506,0.000,0.314,0.171,6.480,2.045,44.346,42.249,3.741,3.476,14.830,0.901,2.533,12.067,2.023,4.096,1.358,1.096,6.152
Fit_CV=216.000,171.000,248.000,211.000,211.000,159.000,2.000,144.000,250.000,150.000,122.000,164.000,179.000,207.000,329.000,198.000,166.000,257.000,273.000,172.000,336.000,224.000,201.000,236.000,172.000,216.000,177.000,10.000,259.000,176.000,183.000,206.000,172.000,131.000,160.000,241.000,131.000,205.000,189.000,166.000,228.000,146.000,149.000,169.000,257.000,175.000,170.000,172.000,214.000,161.000,15.000,39.000,28.000,276.000,136.000,122.000,0.000,127.000,152.000,93.000,0.000,167.000,0.000,132.000,147.000,211.000,0.000,161.000,0.000,142.000,155.000,164.000,0.000,272.000,0.000,161.000,159.000,186.000,0.000,12.000,2.000,251.000,128.000,165.000,279.000,156.000,134.000,170.000,136.000,111.000,169.000,139.000,170.000,122.000,102.000,109.000
Time_to_20_Gens=0,0,0,0,0,0,0,0,0,0,0,0,0,0,0,0,0,0,0,0,0,0,0,0,0,0,0,0,0,0,0,0,0,0,0,0,0,0,0,0,0,0,0,0,0,0,0,0
Time_to_each_5_Gens=0,0,0,0,0,0,0,0,0,0,0,0,0,0,0,0,0,0,0,0,0,0,0,0,0,0,0,0,0,0,0,0,0,0,0,0,0,0,0,0,0,0,0,0,0,0,0,0
Time_to_each_n_Gens=23.201,23.171,23.220,23.202,23.218,22.970,23.202,23.183,23.203,23.194,23.184,23.190,23.167,23.160,23.220,23.193,23.210,23.207,23.219,23.203,23.214,23.208,23.179,23.217,23.218,23.221,23.168,23.191,23.213,23.195,23.192,23.211,23.173,23.167,23.202,23.124,23.200,23.177,23.209,23.210,22.932,23.154,23.214,23.218,23.211,23.220,23.130,23.202,23.208,23.198,23.212,23.187,23.186,23.217,22.849,23.218,0.000,22.899,23.169,23.210,0.000,23.200,0.000,23.195,23.204,23.220,0.000,23.172,0.000,22.935,23.208,22.937,0.000,23.221,0.000,22.957,23.217,23.217,0.000,23.183,9.571,22.858,22.971,22.915,23.201,23.206,23.141,23.216,23.216,23.217,23.218,23.209,23.182,23.154,23.165,23.188
Min_Pt_OD=0,0,0,0,0,0,0,0,0,0,0,0,0,0,0,0,0,0,0,0,0,0,0,0,0,0,0,0,0,0,0,0,0,0,0,0,0,0,0,0,0,0,0,0,0,0,0,0
Min_Pt_t=0,0,0,0,0,0,0,0,0,0,0,0,0,0,0,0,0,0,0,0,0,0,0,0,0,0,0,0,0,0,0,0,0,0,0,0,0,0,0,0,0,0,0,0,0,0,0,0
TO_OD=0,0,0,0,0,0,0,0,0,0,0,0,0,0,0,0,0,0,0,0,0,0,0,0,0,0,0,0,0,0,0,0,0,0,0,0,0,0,0,0,0,0,0,0,0,0,0,0
Ref_ID=A01
Multi_Refs=single_ref
test=A01,A02,A03,A04,A05,A06,A07,A08,A09,A10,A11,A12,B01,B02,B03,B04,B05,B06,B07,B08,B09,B10,B11,B12,C01,C02,C03,C04,C05,C06,C07,C08,C09,C10,C11,C12,D01,D02,D03,D04,D05,D06,D07,D08,D09,D10,D11,D12,E01,E02,E03,E04,E05,E06,E07,E08,E09,E10,E11,E12,F01,F02,F03,F04,F05,F06,F07,F08,F09,F10,F11,F12,G01,G02,G03,G04,G05,G06,G07,G08,G09,G10,G11,G12,H01,H02,H03,H04,H05,H06,H07,H08,H09,H10,H11,H12
Start_Time_Now=3.2615883911E+9
Start_Date=5/9/2007+1:46 PM
pv_to_plate_order=no
gen_time_cutoff=0.000
Drug_Name=nd?:;-ud+0,nd?:;-ud+0,nd?:;-ud+0,nd?:;-ud+0,nd?:;-ud+0,nd?:;-ud+0,nd?:;-ud+0,nd?:;-ud+0,nd?:;-ud+0,nd?:;-ud+0,nd?:;-ud+0,nd?:;-ud+0,nd?:;-ud+0,nd?:;-ud+0,nd?:;-ud+0,nd?:;-ud+0,nd?:;-ud+0,nd?:;-ud+0,nd?:;-ud+0,nd?:;-ud+0,nd?:;-ud+0,nd?:;-ud+0,nd?:;-ud+0,nd?:;-ud+0,nd?:;-ud+0,nd?:;-ud+0,nd?:;-ud+0,nd?:;-ud+0,nd?:;-ud+0,nd?:;-ud+0,nd?:;-ud+0,nd?:;-ud+0,nd?:;-ud+0,nd?:;-ud+0,nd?:;-ud+0,nd?:;-ud+0,nd?:;-ud+0,nd?:;-ud+0,nd?:;-ud+0,nd?:;-ud+0,nd?:;-ud+0,nd?:;-ud+0,nd?:;-ud+0,nd?:;-ud+0,nd?:;-ud+0,nd?:;-ud+0,nd?:;-ud+0,nd?:;-ud+0,nd?:;-ud+0,nd?:;-ud+0,nd?:;-ud+0,nd?:;-ud+0,nd?:;-ud+0,nd?:;-ud+0,nd?:;-ud+0,nd?:;-ud+0,nd?:;-ud+0,nd?:;-ud+0,nd?:;-ud+0,nd?:;-ud+0,nd?:;-ud+0,nd?:;-ud+0,nd?:;-ud+0,nd?:;-ud+0,nd?:;-ud+0,nd?:;-ud+0,nd?:;-ud+0,nd?:;-ud+0,nd?:;-ud+0,nd?:;-ud+0,nd?:;-ud+0,nd?:;-ud+0,nd?:;-ud+0,nd?:;-ud+0,nd?:;-ud+0,nd?:;-ud+0,nd?:;-ud+0,nd?:;-ud+0,nd?:;-ud+0,nd?:;-ud+0,nd?:;-ud+0,nd?:;-ud+0,nd?:;-ud+0,nd?:;-ud+0,nd?:;-ud+0,nd?:;-ud+0,nd?:;-ud+0,nd?:;-ud+0,nd?:;-ud+0,nd?:;-ud+0,nd?:;-ud+0,nd?:;-ud+0,nd?:;-ud+0,nd?:;-ud+0,nd?:;-ud+0,nd?:;-ud+0
Drug_Well_Pos=A01,A02,A03,A04,A05,A06,B01,B02,B03,B04,B05,B06,C01,C02,C03,C04,C05,C06,D01,D02,D03,D04,D05,D06,E01,E02,E03,E04,E05,E06,F01,F02,F03,F04,F05,F06,G01,G02,G03,G04,G05,G06,H01,H02,H03,H04,H05,H06,A07,A08,A09,A10,A11,A12,B07,B08,B09,B10,B11,B12,C07,C08,C09,C10,C11,C12,D07,D08,D09,D10,D11,D12,E07,E08,E09,E10,E11,E12,F07,F08,F09,F10,F11,F12,G07,G08,G09,G10,G11,G12,H07,H08,H09,H10,H11,H12
Avg_G_tcut=5.115,5.223,5.472,5.364,5.289,5.108,5.213,5.293,5.307,5.372,5.446,5.261,5.194,5.506,5.282,6.058,5.342,5.416,5.252,5.269,5.676,5.282,5.500,5.282,5.179,5.600,5.152,5.393,5.536,5.219,5.260,5.464,5.542,5.363,5.269,5.348,5.037,5.051,5.605,5.437,5.153,5.244,5.293,5.240,5.572,5.099,5.260,5.195,5.532,5.242,8.386,5.863,5.319,4.979,5.252,5.377,0.000,5.960,5.278,4.988,0.000,5.285,0.000,6.146,5.267,5.005,0.000,5.340,0.000,6.093,5.399,4.880,0.000,5.462,0.000,6.086,5.375,5.466,0.000,5.272,20.891,6.185,5.193,4.941,5.255,5.288,5.220,5.081,5.438,4.851,4.965,5.444,5.297,5.189,5.416,4.905
t0_from_interval=0.058,-0.356,3.766,-0.926,-1.344,-0.998,-7.729,0.553,-0.525,1.573,-1.907,-0.647,0.083,2.317,1.793,4.758,-0.882,1.425,0.298,1.323,3.871,1.257,-0.245,1.097,-0.313,3.016,0.915,2.045,1.322,0.351,-0.120,1.932,1.522,0.938,1.525,0.968,-0.663,-0.034,1.382,2.332,0.481,1.560,-0.964,0.153,0.505,1.302,0.514,-0.442,1.773,-0.670,2.982,1.243,-6.045,2.246,-1.782,0.272,0.000,1.105,-0.705,-1.970,0.000,-0.981,0.000,1.366,-0.276,1.003,0.000,-0.121,0.000,1.597,-0.556,-1.564,0.000,2.352,0.000,3.755,0.131,2.395,0.000,-0.355,0.000,3.061,0.243,0.560,2.258,1.141,1.596,0.096,1.287,0.469,0.246,0.521,1.981,-0.093,-0.974,-2.234
Sum_Delta_Ref=0.000,0.366,2.624,0.929,0.001,0.548,0.275,1.104,0.765,1.502,0.284,0.183,0.511,2.210,1.492,3.394,0.416,1.551,0.706,1.262,2.969,1.157,1.207,1.330,0.089,2.679,0.475,1.958,1.885,0.628,0.553,2.087,2.273,1.164,1.319,1.130,0.606,0.467,2.323,1.844,0.238,1.049,0.099,0.383,1.347,0.335,0.659,0.156,2.084,0.090,4.886,1.407,0.382,1.245,0.628,0.903,-1.000,1.474,0.258,0.996,-1.000,0.069,-1.000,2.047,0.297,0.585,-1.000,0.601,-1.000,2.244,0.597,1.508,-1.000,2.079,-1.000,2.778,0.672,2.159,-1.000,0.276,5.631,2.658,0.441,0.173,1.577,0.895,0.925,0.101,1.441,0.931,0.490,1.049,1.392,0.041,0.439,2.289
Gens_at_time_G=4.536,4.437,4.244,4.326,4.390,4.497,4.450,4.380,4.372,4.318,4.257,4.407,4.460,4.207,4.396,3.829,4.345,4.285,4.421,4.404,4.090,4.394,4.214,4.396,4.483,4.146,4.497,4.300,4.193,4.444,4.409,4.248,4.181,4.320,4.404,4.324,4.606,4.589,4.140,4.269,4.450,4.415,4.386,4.431,4.166,4.554,4.398,4.466,4.195,4.425,2.768,3.955,4.359,4.663,4.351,4.318,0.000,3.842,4.390,4.653,0.000,4.390,0.000,3.774,4.406,4.639,0.000,4.339,0.000,3.764,4.298,4.700,0.000,4.252,0.000,3.772,4.320,4.248,0.000,4.398,0.458,3.696,4.423,4.637,4.415,4.388,4.433,4.569,4.269,4.786,4.676,4.263,4.376,4.462,4.277,4.727
G_Int_tcut=5.102,5.303,4.584,5.578,5.595,5.330,6.950,5.166,5.427,5.007,5.894,5.408,5.176,4.955,4.875,4.815,5.545,5.084,5.184,4.969,4.730,4.996,5.558,5.032,5.249,4.873,4.948,4.917,5.221,5.140,5.287,5.009,5.178,5.146,4.923,5.124,5.180,5.058,5.272,4.890,5.045,4.891,5.512,5.205,5.451,4.813,5.143,5.294,5.110,5.394,7.309,5.548,6.706,4.498,5.661,5.314,0.000,5.672,5.438,5.411,0.000,5.508,0.000,5.784,5.330,4.789,0.000,5.368,0.000,5.669,5.529,5.213,0.000,4.909,0.000,5.091,5.345,4.902,0.000,5.352,20.891,5.356,5.139,4.821,4.743,5.028,4.860,5.060,5.137,4.753,4.912,5.322,4.845,5.210,5.644,5.378
Sum_Del_12=0.000,0.071,0.540,0.115,0.008,0.071,0.230,0.344,0.191,0.413,0.038,0.140,0.130,0.380,0.374,0.649,0.160,0.433,0.242,0.376,0.546,0.342,0.294,0.368,0.072,0.543,0.261,0.431,0.401,0.245,0.275,0.511,0.519,0.322,0.383,0.361,0.031,0.021,0.476,0.487,0.161,0.326,0.091,0.252,0.343,0.203,0.200,0.023,0.432,0.090,0.722,0.227,0.338,0.380,0.137,0.263,0.809,0.235,0.089,0.466,0.812,0.092,0.791,0.312,0.200,0.200,0.828,0.266,0.801,0.418,0.239,0.280,0.867,0.435,0.834,0.562,0.244,0.453,0.818,0.038,0.774,0.538,0.274,0.001,0.461,0.331,0.371,0.192,0.474,0.083,0.045,0.354,0.399,0.228,0.113,0.565
Sum_Del_20=0.000,0.354,2.540,0.893,0.008,0.525,0.272,1.066,0.736,1.450,0.262,0.175,0.494,2.135,1.447,3.264,0.395,1.496,0.683,1.218,2.859,1.118,1.157,1.284,0.085,2.580,0.462,1.891,1.814,0.608,0.535,2.013,2.190,1.122,1.274,1.093,0.579,0.449,2.236,1.779,0.231,1.015,0.102,0.368,1.291,0.332,0.637,0.155,2.006,0.084,4.687,1.336,0.370,1.212,0.621,0.869,5.442,1.401,0.246,0.960,5.443,0.074,5.422,1.954,0.281,0.570,5.468,0.576,5.428,2.145,0.568,1.445,5.541,2.004,5.502,2.667,0.642,2.082,5.443,0.261,5.394,2.547,0.426,0.173,1.528,0.863,0.897,0.095,1.390,0.887,0.464,1.009,1.348,0.039,0.414,2.206
Sum_Del_24=0.000,0.529,3.365,1.415,0.295,0.533,0.109,1.442,1.103,1.967,0.826,0.402,0.646,2.987,1.865,4.806,0.778,2.105,0.936,1.573,4.048,1.482,1.869,1.653,0.183,3.612,0.531,2.542,2.663,0.816,0.799,2.813,3.088,1.618,1.680,1.510,0.852,0.676,3.227,2.432,0.333,1.294,0.134,0.539,2.130,0.260,0.891,0.074,2.846,0.288,7.471,2.543,0.017,1.182,0.359,1.338,8.979,2.737,0.516,1.265,8.987,0.204,8.977,3.474,0.588,0.467,9.015,0.979,8.972,3.646,1.076,2.012,9.105,2.842,9.059,4.221,1.084,2.926,8.994,0.523,8.936,4.170,0.650,0.100,1.919,1.223,1.126,0.186,2.026,1.526,0.866,1.575,1.761,0.123,0.947,2.857
Sum_12=1.068,0.997,0.528,0.953,1.075,1.139,1.298,0.724,0.877,0.654,1.030,0.928,0.938,0.687,0.694,0.419,0.908,0.635,0.826,0.692,0.522,0.726,0.774,0.700,0.995,0.525,0.807,0.637,0.667,0.823,0.793,0.557,0.548,0.746,0.685,0.707,1.099,1.047,0.592,0.581,0.907,0.742,0.977,0.816,0.725,0.865,0.868,1.045,0.636,0.978,0.346,0.841,1.406,0.688,1.205,0.805,0.259,0.833,0.979,1.534,0.256,0.976,0.277,0.756,0.868,0.868,0.240,0.802,0.267,0.650,0.829,1.348,0.201,0.633,0.234,0.506,0.824,0.615,0.250,1.030,0.293,0.530,0.793,1.068,0.606,0.737,0.697,0.876,0.594,0.985,1.023,0.714,0.669,0.840,0.955,1.633
Sum_20=5.865,5.511,3.325,4.972,5.873,6.390,6.137,4.799,5.129,4.415,5.603,5.690,5.371,3.730,4.418,2.601,5.470,4.370,5.182,4.647,3.006,4.747,4.708,4.581,5.780,3.285,5.403,3.974,4.051,5.257,5.330,3.852,3.675,4.743,4.591,4.772,6.444,6.314,3.629,4.086,5.634,4.850,5.967,5.497,4.575,5.533,5.228,6.020,3.859,5.781,1.178,4.529,6.235,4.654,6.486,4.996,0.423,4.464,5.619,6.825,0.422,5.939,0.443,3.911,5.584,5.295,0.397,5.289,0.438,3.720,5.297,7.310,0.324,3.861,0.363,3.199,5.223,3.783,0.422,5.604,0.471,3.319,5.439,5.692,4.337,5.003,4.968,5.960,4.475,6.752,6.329,4.856,4.518,5.826,5.451,8.071
Sum_24=9.487,8.958,6.122,8.072,9.191,10.019,9.596,8.044,8.383,7.519,8.661,9.084,8.840,6.499,7.621,4.680,8.708,7.382,8.551,7.914,5.438,8.005,7.617,7.833,9.304,5.874,8.956,6.944,6.823,8.671,8.687,6.674,6.398,7.869,7.806,7.977,10.339,10.162,6.260,7.055,9.154,8.192,9.353,8.948,7.357,9.226,8.595,9.560,6.640,9.198,2.016,6.944,9.503,8.304,9.846,8.149,0.508,6.749,8.971,10.752,0.499,9.282,0.510,6.012,8.898,9.020,0.471,8.508,0.515,5.841,8.410,11.498,0.381,6.645,0.428,5.266,8.403,6.560,0.493,8.964,0.550,5.317,8.836,9.587,7.567,8.263,8.360,9.673,7.460,11.012,10.353,7.912,7.726,9.363,8.540,12.344
G_by_Interval=5.102,5.303,4.584,5.578,5.595,5.330,6.950,5.166,5.427,5.007,5.894,5.408,5.176,4.955,4.875,4.815,5.545,5.084,5.184,4.969,4.730,4.996,5.558,5.032,5.249,4.873,4.948,4.917,5.221,5.140,5.287,5.009,5.178,5.146,4.923,5.124,5.180,5.058,5.272,4.890,5.045,4.891,5.512,5.205,5.451,4.813,5.143,5.294,5.110,5.394,7.309,5.548,6.706,4.498,5.661,5.314,0.000,5.672,5.438,5.411,0.000,5.508,0.000,5.784,5.330,4.789,0.000,5.368,0.000,5.669,5.529,5.213,0.000,4.909,0.000,5.091,5.345,4.902,0.000,5.352,20.891,5.356,5.139,4.821,4.743,5.028,4.860,5.060,5.137,4.753,4.912,5.322,4.845,5.210,5.644,5.378
Avg_G_t8=5.115,5.223,5.472,5.364,5.289,5.108,5.213,5.293,5.307,5.372,5.446,5.261,5.194,5.506,5.282,6.058,5.342,5.416,5.252,5.269,5.676,5.282,5.500,5.282,5.179,5.600,5.152,5.393,5.536,5.219,5.260,5.464,5.542,5.363,5.269,5.348,5.037,5.051,5.605,5.437,5.153,5.244,5.293,5.240,5.572,5.099,5.260,5.195,5.532,5.242,8.386,5.863,5.319,4.979,5.252,5.377,0.000,5.960,5.278,4.988,0.000,5.285,0.000,6.146,5.267,5.005,0.000,5.340,0.000,6.093,5.399,4.880,0.000,5.462,0.000,6.086,5.375,5.466,0.000,5.272,20.891,6.185,5.193,4.941,5.255,5.288,5.220,5.081,5.438,4.851,4.965,5.444,5.297,5.189,5.416,4.905
G_int_t8=5.102,5.303,4.584,5.578,5.595,5.330,6.950,5.166,5.427,5.007,5.894,5.408,5.176,4.955,4.875,4.815,5.545,5.084,5.184,4.969,4.730,4.996,5.558,5.032,5.249,4.873,4.948,4.917,5.221,5.140,5.287,5.009,5.178,5.146,4.923,5.124,5.180,5.058,5.272,4.890,5.045,4.891,5.512,5.205,5.451,4.813,5.143,5.294,5.110,5.394,7.309,5.548,6.706,4.498,5.661,5.314,0.000,5.672,5.438,5.411,0.000,5.508,0.000,5.784,5.330,4.789,0.000,5.368,0.000,5.669,5.529,5.213,0.000,4.909,0.000,5.091,5.345,4.902,0.000,5.352,20.891,5.356,5.139,4.821,4.743,5.028,4.860,5.060,5.137,4.753,4.912,5.322,4.845,5.210,5.644,5.378
Avg_G_t12=5.115,5.223,5.472,5.364,5.289,5.108,5.213,5.293,5.307,5.372,5.446,5.261,5.194,5.506,5.282,6.058,5.342,5.416,5.252,5.269,5.676,5.282,5.500,5.282,5.179,5.600,5.152,5.393,5.536,5.219,5.260,5.464,5.542,5.363,5.269,5.348,5.037,5.051,5.605,5.437,5.153,5.244,5.293,5.240,5.572,5.099,5.260,5.195,5.532,5.242,8.386,5.863,5.319,4.979,5.252,5.377,0.000,5.960,5.278,4.988,0.000,5.285,0.000,6.146,5.267,5.005,0.000,5.340,0.000,6.093,5.399,4.880,0.000,5.462,0.000,6.086,5.375,5.466,0.000,5.272,20.891,6.185,5.193,4.941,5.255,5.288,5.220,5.081,5.438,4.851,4.965,5.444,5.297,5.189,5.416,4.905
G_int_t12=5.102,5.303,4.584,5.578,5.595,5.330,6.950,5.166,5.427,5.007,5.894,5.408,5.176,4.955,4.875,4.815,5.545,5.084,5.184,4.969,4.730,4.996,5.558,5.032,5.249,4.873,4.948,4.917,5.221,5.140,5.287,5.009,5.178,5.146,4.923,5.124,5.180,5.058,5.272,4.890,5.045,4.891,5.512,5.205,5.451,4.813,5.143,5.294,5.110,5.394,7.309,5.548,6.706,4.498,5.661,5.314,0.000,5.672,5.438,5.411,0.000,5.508,0.000,5.784,5.330,4.789,0.000,5.368,0.000,5.669,5.529,5.213,0.000,4.909,0.000,5.091,5.345,4.902,0.000,5.352,20.891,5.356,5.139,4.821,4.743,5.028,4.860,5.060,5.137,4.753,4.912,5.322,4.845,5.210,5.644,5.378
Avg_G_inflex=4.581,4.701,5.305,4.896,4.707,4.438,1.039,4.911,4.913,4.984,4.633,4.599,4.742,5.356,5.045,6.087,4.781,5.033,4.949,4.903,5.533,4.843,4.994,4.910,4.606,5.565,4.620,7.094,5.280,4.659,4.623,5.186,5.302,5.043,4.906,4.976,4.403,4.530,5.432,5.087,4.754,4.809,4.509,4.708,5.191,4.618,4.759,4.612,5.205,4.538,7.092,5.065,2.057,4.989,4.269,4.905,0.000,4.955,4.600,4.626,0.000,4.619,0.000,5.381,4.700,4.735,0.000,4.621,0.000,5.424,4.638,4.191,0.000,5.454,0.000,5.663,4.692,5.290,0.000,8.508,4.359,5.817,4.623,4.637,5.013,4.740,4.805,4.444,4.944,4.266,4.449,4.841,4.853,4.472,4.754,3.984
G_int_inflex=4.568,4.827,4.750,4.861,4.507,4.516,2.612,4.134,4.671,4.149,4.087,3.964,4.478,5.232,4.392,4.383,4.254,4.278,4.613,4.161,4.489,4.213,4.368,4.074,3.899,4.307,3.889,7.094,4.658,3.897,3.745,3.911,4.087,4.097,4.028,4.380,3.689,3.965,4.206,3.919,4.279,3.750,3.724,3.996,4.447,3.781,4.142,4.415,4.300,3.784,7.092,4.019,2.057,4.496,3.733,4.184,0.000,3.973,3.794,6.446,0.000,4.020,0.000,4.495,3.522,4.086,0.000,3.789,0.000,4.490,3.628,4.683,0.000,4.860,0.000,4.197,3.731,4.520,0.000,8.508,4.359,4.764,3.550,4.173,4.237,3.831,3.422,3.755,3.598,3.442,3.893,3.697,3.991,3.369,4.014,4.846
G_by_Interval_g4=5.255,5.480,5.596,5.481,5.287,5.363,5.677,4.881,4.955,4.876,5.351,4.920,5.103,5.457,4.854,4.815,5.055,4.624,4.764,4.769,4.755,4.886,5.119,4.706,4.862,4.677,4.740,4.663,4.983,4.744,4.752,4.537,4.645,4.889,4.658,4.769,4.708,4.869,4.735,4.597,4.818,4.715,4.977,4.810,4.987,4.758,4.881,5.364,4.922,4.886,7.309,5.548,6.390,4.245,5.174,5.077,0.000,5.672,4.870,5.884,0.000,4.958,0.000,5.784,4.743,4.558,0.000,4.935,0.000,5.669,4.873,5.446,0.000,4.691,0.000,5.091,4.891,4.925,0.000,5.512,20.891,5.356,4.614,5.263,4.509,4.737,4.516,4.629,4.680,4.431,4.619,4.848,4.735,4.654,5.172,5.698
G_int_t8_g4=5.255,5.480,5.596,5.481,5.287,5.363,5.677,4.881,4.955,4.876,5.351,4.920,5.103,5.457,4.854,4.815,5.055,4.624,4.764,4.769,4.755,4.886,5.119,4.706,4.862,4.677,4.740,4.663,4.983,4.744,4.752,4.537,4.645,4.889,4.658,4.769,4.708,4.869,4.735,4.597,4.818,4.715,4.977,4.810,4.987,4.758,4.881,5.364,4.922,4.886,7.309,5.548,6.390,4.245,5.174,5.077,0.000,5.672,4.870,5.884,0.000,4.958,0.000,5.784,4.743,4.558,0.000,4.935,0.000,5.669,4.873,5.446,0.000,4.691,0.000,5.091,4.891,4.925,0.000,5.512,20.891,5.356,4.614,5.263,4.509,4.737,4.516,4.629,4.680,4.431,4.619,4.848,4.735,4.654,5.172,5.698
G_int_t12_g4=5.255,5.480,5.596,5.481,5.287,5.363,5.677,4.881,4.955,4.876,5.351,4.920,5.103,5.457,4.854,4.815,5.055,4.624,4.764,4.769,4.755,4.886,5.119,4.706,4.862,4.677,4.740,4.663,4.983,4.744,4.752,4.537,4.645,4.889,4.658,4.769,4.708,4.869,4.735,4.597,4.818,4.715,4.977,4.810,4.987,4.758,4.881,5.364,4.922,4.886,7.309,5.548,6.390,4.245,5.174,5.077,0.000,5.672,4.870,5.884,0.000,4.958,0.000,5.784,4.743,4.558,0.000,4.935,0.000,5.669,4.873,5.446,0.000,4.691,0.000,5.091,4.891,4.925,0.000,5.512,20.891,5.356,4.614,5.263,4.509,4.737,4.516,4.629,4.680,4.431,4.619,4.848,4.735,4.654,5.172,5.698
G_int_inflex_g4=4.568,4.827,4.750,4.861,4.507,4.516,2.612,4.134,4.399,4.149,4.087,3.964,4.478,5.232,4.520,4.383,4.254,4.045,4.350,4.161,4.489,4.213,4.368,4.074,3.899,4.307,3.889,7.094,4.585,3.897,3.745,3.911,4.087,4.097,4.028,4.240,3.689,3.741,4.206,3.919,4.274,3.750,3.724,3.996,4.447,4.058,4.142,4.415,4.300,3.784,7.092,4.019,2.057,4.236,3.733,4.184,0.000,3.973,3.794,6.446,0.000,4.020,0.000,4.495,3.522,4.086,0.000,3.789,0.000,4.490,3.628,4.683,0.000,4.649,0.000,4.197,3.731,4.520,0.000,8.508,4.359,4.764,3.550,4.904,4.145,3.831,3.422,3.608,3.598,3.442,3.874,3.697,3.991,3.369,4.014,4.846
Time_Inflex=17.594,18.573,20.776,16.371,18.818,17.594,1.936,16.371,20.286,17.350,14.414,18.084,18.818,18.818,22.244,18.818,18.818,21.021,22.244,18.818,22.244,18.818,19.062,18.818,17.594,18.818,17.350,7.074,22.244,18.573,17.350,18.818,19.062,15.392,18.818,20.776,15.882,18.818,18.573,18.818,21.021,17.350,15.392,18.818,22.244,18.818,18.818,18.573,18.573,16.371,8.297,13.680,4.627,22.978,14.414,15.148,0.223,14.414,16.616,11.967,0.223,18.573,0.223,16.371,14.414,18.818,0.223,16.371,0.223,16.371,16.371,16.126,0.223,22.733,0.223,18.573,16.126,18.818,0.223,6.095,1.936,21.021,15.882,18.818,22.244,17.594,16.126,18.573,16.126,15.882,18.573,15.882,18.573,15.148,14.414,13.680
OD_Inflex=0.302,0.295,0.293,0.220,0.312,0.300,0.102,0.231,0.328,0.237,0.206,0.298,0.296,0.241,0.352,0.200,0.301,0.320,0.373,0.289,0.298,0.284,0.275,0.282,0.284,0.223,0.270,0.090,0.311,0.289,0.273,0.252,0.248,0.195,0.282,0.318,0.259,0.334,0.226,0.265,0.363,0.251,0.238,0.309,0.319,0.313,0.295,0.303,0.236,0.252,0.091,0.176,0.110,0.423,0.221,0.194,0.071,0.190,0.254,0.171,0.071,0.305,0.072,0.196,0.204,0.316,0.071,0.244,0.073,0.190,0.244,0.305,0.071,0.320,0.072,0.208,0.234,0.248,0.072,0.092,0.072,0.246,0.233,0.326,0.355,0.259,0.223,0.321,0.214,0.279,0.338,0.220,0.272,0.226,0.196,0.242
Time_Saturation=21.021,21.021,19.552,0.000,21.021,21.754,21.754,23.222,21.510,0.000,23.222,18.573,19.307,17.839,21.021,23.222,21.265,21.510,22.733,21.021,0.000,21.265,21.510,21.510,21.754,21.021,21.265,21.021,22.733,21.754,20.776,0.000,23.222,0.000,21.754,21.265,17.839,22.733,21.754,23.222,21.754,21.021,21.021,21.510,0.000,22.733,21.510,21.754,23.222,21.265,11.477,21.754,21.510,0.000,21.510,18.818,0.223,20.776,21.754,18.818,0.223,21.754,0.223,21.265,18.818,0.000,0.223,22.733,0.223,21.021,21.021,23.222,0.223,0.000,0.223,21.754,18.818,21.021,0.223,21.265,0.000,21.510,21.754,20.531,21.754,21.754,21.265,21.754,21.021,21.021,21.754,21.265,21.754,21.510,21.754,21.510
OD_Saturation=0.384,0.359,0.266,0.000,0.353,0.385,0.375,0.374,0.351,0.000,0.349,0.307,0.323,0.217,0.333,0.271,0.342,0.324,0.376,0.343,0.000,0.339,0.318,0.347,0.367,0.282,0.365,0.317,0.319,0.363,0.340,0.000,0.332,0.000,0.347,0.335,0.327,0.410,0.305,0.347,0.371,0.352,0.353,0.370,0.000,0.400,0.355,0.367,0.331,0.351,0.099,0.287,0.350,0.000,0.353,0.289,0.071,0.264,0.354,0.350,0.071,0.364,0.072,0.252,0.310,0.000,0.071,0.361,0.073,0.254,0.332,0.459,0.071,0.000,0.072,0.254,0.294,0.299,0.072,0.346,0.000,0.246,0.366,0.379,0.351,0.353,0.352,0.397,0.321,0.416,0.425,0.324,0.346,0.377,0.341,0.440
Ref_Well_Name=A01,A01,A01,A01,A01,A01,A01,A01,A01,A01,A01,A01,A01,A01,A01,A01,A01,A01,A01,A01,A01,A01,A01,A01,A01,A01,A01,A01,A01,A01,A01,A01,A01,A01,A01,A01,A01,A01,A01,A01,A01,A01,A01,A01,A01,A01,A01,A01,A01,A01,A01,A01,A01,A01,A01,A01,A01,A01,A01,A01,A01,A01,A01,A01,A01,A01,A01,A01,A01,A01,A01,A01,A01,A01,A01,A01,A01,A01,A01,A01,A01,A01,A01,A01,A01,A01,A01,A01,A01,A01,A01,A01,A01,A01,A01,A01
Ratio_Avg_G=1.000,0.979,0.935,0.954,0.967,1.001,0.981,0.966,0.964,0.952,0.939,0.972,0.985,0.929,0.968,0.844,0.958,0.944,0.974,0.971,0.901,0.968,0.930,0.968,0.988,0.913,0.993,0.948,0.924,0.980,0.972,0.936,0.923,0.954,0.971,0.956,1.016,1.013,0.912,0.941,0.993,0.975,0.966,0.976,0.918,1.003,0.972,0.984,0.925,0.976,0.610,0.872,0.962,1.027,0.974,0.951,Inf,0.858,0.969,1.025,Inf,0.968,Inf,0.832,0.971,1.022,Inf,0.958,Inf,0.839,0.947,1.048,Inf,0.936,Inf,0.840,0.952,0.936,Inf,0.970,0.245,0.827,0.985,1.035,0.973,0.967,0.980,1.007,0.941,1.054,1.030,0.939,0.966,0.986,0.944,1.043
Ratio_Fit_G=1.000,0.915,0.963,0.774,0.719,0.852,0.510,0.895,0.701,0.974,0.925,0.845,0.838,0.915,0.721,0.890,0.764,0.756,0.627,0.857,0.800,0.872,0.821,0.863,0.911,0.888,0.948,0.811,0.664,0.858,0.934,0.918,0.821,1.016,0.920,0.767,0.915,0.833,0.812,0.940,0.713,1.036,0.971,0.874,0.591,0.965,0.929,0.871,0.885,0.930,1.741,1.058,2.274,0.721,1.024,0.958,Inf,0.995,0.969,1.133,Inf,0.787,Inf,0.911,1.127,0.859,Inf,0.957,Inf,0.928,1.014,0.974,Inf,0.709,Inf,0.944,1.047,0.901,Inf,0.253,0.290,0.616,1.015,0.966,0.736,1.009,1.217,0.887,1.055,1.040,0.897,1.168,0.997,1.087,1.116,1.092
Ratio_G_Int=1.000,0.962,1.113,0.915,0.912,0.957,0.734,0.988,0.940,1.019,0.866,0.943,0.986,1.030,1.047,1.060,0.920,1.004,0.984,1.027,1.079,1.021,0.918,1.014,0.972,1.047,1.031,1.038,0.977,0.993,0.965,1.018,0.985,0.991,1.036,0.996,0.985,1.009,0.968,1.043,1.011,1.043,0.926,0.980,0.936,1.060,0.992,0.964,0.998,0.946,0.698,0.920,0.761,1.134,0.901,0.960,Inf,0.899,0.938,0.943,Inf,0.926,Inf,0.882,0.957,1.065,Inf,0.950,Inf,0.900,0.923,0.979,Inf,1.039,Inf,1.002,0.955,1.041,Inf,0.953,0.244,0.952,0.993,1.058,1.076,1.015,1.050,1.008,0.993,1.073,1.039,0.959,1.053,0.979,0.904,0.949
Ratio_t0_Fit=1.000,5.394,1.353,-12.388,3.971,7.196,-1.188,15.286,5.566,2.420,7.034,5.303,6.440,1.496,1.343,1.391,4.179,1.203,2.189,3.341,0.857,5.896,4.302,4.922,5.548,1.497,1.843,5.185,1.537,-65.460,5.778,1.749,1.588,3.744,2.996,1.217,32.608,1.441,1.785,1.868,1.356,2.524,3.786,4.159,1.006,2.953,4.008,5.794,1.721,10.018,1.248,2.555,3.271,1.550,5.624,2.340,Inf,3.677,4.593,4.548,Inf,32.970,Inf,2.137,2.205,2.475,Inf,-6.919,Inf,1.017,1.437,-3.665,Inf,1.188,Inf,1.572,-127.354,1.340,Inf,-0.935,-6.724,1.021,3.417,4.056,1.591,3.499,1.869,3.079,1.870,4.459,-56.331,1.308,2.934,3.683,4.403,10.965
Ratio_t0_G_Int=1.000,-0.162,0.015,-0.062,-0.043,-0.058,-0.007,0.105,-0.110,0.037,-0.030,-0.089,0.693,0.025,0.032,0.012,-0.066,0.041,0.194,0.044,0.015,0.046,-0.236,0.053,-0.185,0.019,0.063,0.028,0.044,0.165,-0.483,0.030,0.038,0.062,0.038,0.060,-0.087,-1.680,0.042,0.025,0.120,0.037,-0.060,0.378,0.115,0.044,0.113,-0.131,0.033,-0.086,0.019,0.047,-0.010,0.026,-0.032,0.212,Inf,0.052,-0.082,-0.029,Inf,-0.059,Inf,0.042,-0.210,0.058,Inf,-0.476,Inf,0.036,-0.104,-0.037,Inf,0.025,Inf,0.015,0.443,0.024,Inf,-0.163,Inf,0.019,0.238,0.103,0.026,0.051,0.036,0.603,0.045,0.123,0.235,0.111,0.029,-0.622,-0.059,-0.026
Ref_Curve_Array=1,1,1,1,1,1,1,1,1,1,1,1,1,1,1,1,1,1,1,1,1,1,1,1,1,1,1,1,1,1,1,1,1,1,1,1,1,1,1,1,1,1,1,1,1,1,1,1,1,1,1,1,1,1,1,1,1,1,1,1,1,1,1,1,1,1,1,1,1,1,1,1,1,1,1,1,1,1,1,1,1,1,1,1,1,1,1,1,1,1,1,1,1,1,1,1
Default_ref=0
Comm_Map=,,,,,
Comm_Consol=,,,,,,,,
Comm_Screen=,,,,,
Analysis_Set=A,A,A,A,A,A,A,A,A,A,A,A,A,A,A,A,A,A,A,A,A,A,A,A,A,A,A,A,A,A,A,A,A,A,A,A,A,A,A,A,A,A,A,A,A,A,A,A,A,A,A,A,A,A,A,A,A,A,A,A,A,A,A,A,A,A,A,A,A,A,A,A,A,A,A,A,A,A,A,A,A,A,A,A,A,A,A,A,A,A,A,A,A,A,A,A
Ref_Type=single_ref,single_ref,single_ref,single_ref,single_ref,single_ref,single_ref,single_ref,single_ref,single_ref,single_ref,single_ref,single_ref,single_ref,single_ref,single_ref,single_ref,single_ref,single_ref,single_ref,single_ref,single_ref,single_ref,single_ref,single_ref,single_ref,single_ref,single_ref,single_ref,single_ref,single_ref,single_ref,single_ref,single_ref,single_ref,single_ref,single_ref,single_ref,single_ref,single_ref,single_ref,single_ref,single_ref,single_ref,single_ref,single_ref,single_ref,single_ref,single_ref,single_ref,single_ref,single_ref,single_ref,single_ref,single_ref,single_ref,single_ref,single_ref,single_ref,single_ref,single_ref,single_ref,single_ref,single_ref,single_ref,single_ref,single_ref,single_ref,single_ref,single_ref,single_ref,single_ref,single_ref,single_ref,single_ref,single_ref,single_ref,single_ref,single_ref,single_ref,single_ref,single_ref,single_ref,single_ref,single_ref,single_ref,single_ref,single_ref,single_ref,single_ref,single_ref,single_ref,single_ref,single_ref,single_ref,single_ref
Wells_In_Use=0,0,0,0,0,0,0,0,0,0,0,0,0,0,0,0,0,0,0,0,0,0,0,0,0,0,0,0,0,0,0,0,0,0,0,0,0,0,0,0,0,0,0,0,0,0,0,0,0,0,0,0,0,0,0,0,0,0,0,0,0,0,0,0,0,0,0,0,0,0,0,0,0,0,0,0,0,0,0,0,0,0,0,0,0,0,0,0,0,0,0,0,0,0,0,0
[Flor:]
[Flor2:]
[Lumin:]
[Data:]
Read=DateTime	RunT[s]	Temp	Well_1	Well_2	Well_3	Well_4	Well_5	Well_6	Well_7	Well_8	Well_9	Well_10	Well_11	Well_12	Well_13	Well_14	Well_15	Well_16	Well_17	Well_18	Well_19	Well_20	Well_21	Well_22	Well_23	Well_24	Well_25	Well_26	Well_27	Well_28	Well_29	Well_30	Well_31	Well_32	Well_33	Well_34	Well_35	Well_36	Well_37	Well_38	Well_39	Well_40	Well_41	Well_42	Well_43	Well_44	Well_45	Well_46	Well_47	Well_48	Well_49	Well_50	Well_51	Well_52	Well_53	Well_54	Well_55	Well_56	Well_57	Well_58	Well_59	Well_60	Well_61	Well_62	Well_63	Well_64	Well_65	Well_66	Well_67	Well_68	Well_69	Well_70	Well_71	Well_72	Well_73	Well_74	Well_75	Well_76	Well_77	Well_78	Well_79	Well_80	Well_81	Well_82	Well_83	Well_84	Well_85	Well_86	Well_87	Well_88	Well_89	Well_90	Well_91	Well_92	Well_93	Well_94	Well_95	Well_96
1=14:01:22	803	301	0.1022	0.0974	0.1107	0.0885	0.0901	0.1066	0.0835	0.0876	0.0882	0.0938	0.1140	0.0885	0.0972	0.0908	0.0903	0.0877	0.0967	0.0986	0.0872	0.0931	0.0711	0.0987	0.0939	0.1188	0.0881	0.1008	0.0944	0.0863	0.0909	0.0835	0.0714	0.0905	0.0719	0.0902	0.0917	0.0884	0.0952	0.0881	0.0855	0.0842	0.0859	0.0849	0.0708	0.0865	0.0727	0.0887	0.0906	0.1192	0.0856	0.0809	0.0862	0.0806	0.0799	0.0857	0.0711	0.0807	0.0718	0.0841	0.0856	0.0847	0.0925	0.0852	0.0854	0.0819	0.0839	0.0846	0.0723	0.0804	0.0717	0.0869	0.0914	0.1099	0.0970	0.0851	0.0886	0.0874	0.0842	0.0837	0.0848	0.0831	0.0839	0.0866	0.0876	0.0907	0.0910	0.0878	0.0881	0.0877	0.0858	0.0823	0.0957	0.0874	0.0853	0.0908	0.0888	0.1227
2=14:16:03	1684	301	0.1109	0.0909	0.1003	0.0878	0.0929	0.0890	0.0842	0.0887	0.0890	0.0945	0.1033	0.0890	0.0968	0.0898	0.0954	0.0865	0.0932	0.0965	0.0890	0.0945	0.0737	0.0961	0.0941	0.1161	0.0859	0.0866	0.0871	0.0854	0.0922	0.0848	0.0724	0.0905	0.0734	0.0877	0.0956	0.0885	0.0960	0.0899	0.0877	0.0858	0.0860	0.0835	0.0729	0.0879	0.0744	0.0890	0.0880	0.1154	0.0905	0.0847	0.0876	0.0827	0.0815	0.0860	0.0720	0.0793	0.0739	0.0866	0.0868	0.0863	0.0914	0.0853	0.0856	0.0865	0.0840	0.0856	0.0733	0.0861	0.0738	0.0887	0.0910	0.1006	0.0950	0.0908	0.0857	0.0882	0.0882	0.0858	0.0830	0.0898	0.0852	0.0894	0.0872	0.0908	0.0919	0.0909	0.0898	0.0888	0.0899	0.0865	0.0965	0.0924	0.0885	0.0927	0.0907	0.1366
3=14:30:44	2564	301	0.1020	0.0931	0.0945	0.0897	0.0946	0.0951	0.0881	0.0847	0.0835	0.0944	0.0965	0.0931	0.0973	0.0895	0.0947	0.0882	0.0932	0.0943	0.0876	0.0852	0.0743	0.0944	0.0972	0.1162	0.0928	0.0857	0.0877	0.0851	0.0886	0.0850	0.0731	0.0934	0.0722	0.0919	0.0893	0.0943	0.0951	0.0920	0.0901	0.0844	0.0882	0.0850	0.0751	0.0864	0.0739	0.0898	0.0898	0.1262	0.0924	0.0842	0.0894	0.0835	0.0856	0.0870	0.0744	0.0810	0.0722	0.0855	0.0862	0.0892	0.0915	0.0839	0.0888	0.0872	0.0850	0.0849	0.0719	0.0863	0.0696	0.0876	0.0882	0.1281	0.0912	0.0887	0.0876	0.0885	0.0892	0.0871	0.0861	0.0841	0.0874	0.0880	0.0846	0.0929	0.0910	0.0923	0.0906	0.0890	0.0882	0.0860	0.0932	0.0889	0.0861	0.0911	0.0860	0.1346
4=14:45:25	3445	300	0.1024	0.1044	0.1026	0.0912	0.0940	0.0909	0.0856	0.0859	0.0878	0.0926	0.0965	0.0919	0.1118	0.0926	0.0924	0.0878	0.0980	0.0968	0.0869	0.0856	0.0752	0.0959	0.0936	0.1051	0.0923	0.0893	0.0887	0.0841	0.0889	0.0872	0.0741	0.0945	0.0749	0.0982	0.0891	0.0919	0.0927	0.0910	0.0902	0.0888	0.0871	0.0855	0.0746	0.0891	0.0771	0.0894	0.0940	0.1199	0.0928	0.0908	0.0915	0.0843	0.0856	0.0879	0.0748	0.0834	0.0735	0.0870	0.1014	0.0855	0.0918	0.0866	0.0889	0.0859	0.0881	0.0928	0.0750	0.0890	0.0743	0.0887	0.0921	0.1135	0.0980	0.0928	0.0897	0.0921	0.0930	0.0900	0.0910	0.0857	0.0930	0.0962	0.0848	0.0939	0.0945	0.0911	0.0915	0.0882	0.0903	0.0885	0.1016	0.0949	0.0863	0.0900	0.0943	0.1137
5=15:00:05	4326	298	0.1078	0.1037	0.0952	0.0881	0.0927	0.0890	0.0849	0.0889	0.0877	0.0970	0.0970	0.0916	0.1225	0.0918	0.0892	0.0875	0.0942	0.0972	0.0865	0.0895	0.0726	0.1070	0.0959	0.1055	0.0928	0.0899	0.0860	0.0888	0.0917	0.0860	0.0761	0.0938	0.0740	0.0947	0.0956	0.0894	0.0937	0.0897	0.0866	0.0878	0.0863	0.0860	0.0711	0.0884	0.0726	0.0928	0.0955	0.1106	0.0906	0.0839	0.0892	0.0825	0.0849	0.0878	0.0751	0.0812	0.0762	0.0858	0.0895	0.0901	0.0933	0.0863	0.0866	0.0859	0.0859	0.0860	0.0732	0.0867	0.0724	0.0887	0.0899	0.1023	0.0948	0.0895	0.0895	0.0869	0.0886	0.0891	0.0850	0.0855	0.0880	0.0880	0.0848	0.0933	0.0884	0.0900	0.0954	0.0910	0.0948	0.0883	0.0955	0.0880	0.0893	0.0904	0.0930	0.1229
6=15:14:46	5207	301	0.0980	0.0986	0.0924	0.0846	0.0889	0.0874	0.0820	0.0854	0.0866	0.0917	0.0974	0.0898	0.1030	0.0903	0.0906	0.0841	0.0928	0.0970	0.0824	0.0866	0.0692	0.0931	0.0937	0.1009	0.0901	0.0868	0.0854	0.0833	0.0893	0.0820	0.0711	0.0895	0.0699	0.0907	0.0901	0.0880	0.0895	0.0896	0.0829	0.0832	0.0834	0.0836	0.0699	0.0874	0.0700	0.0863	0.0890	0.1160	0.0886	0.0805	0.0858	0.0799	0.0803	0.0837	0.0708	0.0744	0.0719	0.0848	0.0849	0.0846	0.0925	0.0835	0.0852	0.0834	0.0821	0.0826	0.0687	0.0909	0.0696	0.0857	0.0881	0.0976	0.0938	0.0910	0.0852	0.0850	0.0907	0.0855	0.0832	0.0823	0.0871	0.0911	0.0851	0.0932	0.0894	0.0892	0.0867	0.0880	0.0885	0.0852	0.0910	0.0887	0.0835	0.0899	0.0902	0.1071
7=15:29:27	6088	300	0.1062	0.0962	0.1006	0.0861	0.0925	0.0880	0.0854	0.0832	0.0854	0.0933	0.0859	0.0867	0.1159	0.0904	0.0931	0.0870	0.0902	0.0968	0.0859	0.0894	0.0699	0.0940	0.0857	0.1053	0.0882	0.0852	0.0850	0.0852	0.0883	0.0830	0.0727	0.0902	0.0743	0.0862	0.0906	0.0857	0.0910	0.0883	0.0859	0.0853	0.0859	0.0841	0.0686	0.0882	0.0714	0.0911	0.0917	0.1124	0.0908	0.0804	0.0872	0.0833	0.0835	0.0832	0.0723	0.0792	0.0715	0.0829	0.0903	0.0874	0.0902	0.0846	0.0847	0.0832	0.0839	0.0853	0.0707	0.0856	0.0681	0.0883	0.0896	0.0964	0.0963	0.0894	0.0891	0.0869	0.0909	0.0883	0.0823	0.0853	0.0865	0.0877	0.0846	0.1001	0.0884	0.0884	0.0884	0.0866	0.0827	0.0882	0.0957	0.0890	0.0868	0.0908	0.0846	0.1048
8=15:44:08	6968	298	0.1150	0.0965	0.1047	0.0913	0.0951	0.0926	0.0872	0.0934	0.0895	0.1003	0.1019	0.0934	0.1024	0.0895	0.0917	0.0895	0.0988	0.1057	0.0909	0.0895	0.0736	0.0951	0.0990	0.1080	0.0937	0.0928	0.0901	0.0858	0.0939	0.0862	0.0733	0.0954	0.0738	0.0922	0.1006	0.0918	0.0945	0.0909	0.0872	0.0882	0.0882	0.0862	0.0731	0.0918	0.0735	0.0937	0.0877	0.1286	0.0918	0.0836	0.0901	0.0834	0.0845	0.0887	0.0747	0.0764	0.0739	0.0918	0.0870	0.0885	0.0946	0.0870	0.0872	0.0844	0.0857	0.0819	0.0710	0.0951	0.0721	0.0902	0.0874	0.1054	0.0979	0.0927	0.0901	0.0865	0.0876	0.0882	0.0859	0.0856	0.1061	0.0907	0.0845	0.0935	0.0938	0.0933	0.0910	0.0890	0.0911	0.0889	0.0947	0.0871	0.0878	0.0985	0.0858	0.1126
9=15:58:49	7849	300	0.1030	0.0984	0.0925	0.0890	0.0945	0.0920	0.0875	0.0883	0.0868	0.0968	0.0930	0.0936	0.1676	0.0916	0.0953	0.0877	0.0970	0.0983	0.0918	0.0899	0.0755	0.0990	0.0904	0.1115	0.0928	0.0866	0.0866	0.0876	0.0916	0.0863	0.0753	0.0971	0.0741	0.0938	0.0981	0.0935	0.0935	0.0907	0.0892	0.0869	0.0921	0.0909	0.0747	0.0887	0.0735	0.0912	0.1109	0.1212	0.0917	0.0823	0.0899	0.0827	0.0889	0.0880	0.0740	0.0830	0.0728	0.0868	0.1057	0.0878	0.0924	0.0872	0.0875	0.0861	0.0875	0.0848	0.0745	0.0908	0.0741	0.0901	0.0902	0.1163	0.0959	0.0919	0.0883	0.0902	0.0918	0.0901	0.0867	0.0876	0.0890	0.0908	0.0857	0.0952	0.0934	0.0920	0.0909	0.0916	0.0915	0.0922	0.0986	0.0889	0.0899	0.0946	0.0937	0.1157
10=16:13:29	8730	300	0.1051	0.0949	0.0959	0.0885	0.0942	0.0909	0.0868	0.0859	0.0874	0.0973	0.0923	0.0895	0.1284	0.0922	0.0906	0.0874	0.0942	0.1007	0.0881	0.0877	0.0712	0.0978	0.0939	0.0918	0.0907	0.0896	0.0869	0.0879	0.0921	0.0860	0.0740	0.0913	0.0738	0.0921	0.0924	0.0905	0.0919	0.0908	0.0856	0.0877	0.0856	0.0877	0.0714	0.0902	0.0708	0.0916	0.0880	0.1099	0.0904	0.0860	0.0903	0.0844	0.0841	0.0874	0.0725	0.0840	0.0743	0.0851	0.0893	0.0867	0.0931	0.0861	0.0892	0.0847	0.0866	0.0866	0.0732	0.1053	0.0725	0.0893	0.0901	0.0971	0.0993	0.0918	0.0885	0.0904	0.0889	0.0894	0.0862	0.0861	0.0874	0.0923	0.0852	0.0946	0.0945	0.0915	0.0923	0.0894	0.0912	0.0879	0.0958	0.0857	0.0874	0.0913	0.0922	0.1154
11=16:28:10	9611	300	0.1173	0.0998	0.0984	0.0859	0.0935	0.0939	0.0857	0.0836	0.0840	0.0965	0.0954	0.0917	0.1398	0.0907	0.0917	0.0855	0.0941	0.0961	0.0891	0.0871	0.0718	0.0920	0.0946	0.1096	0.0936	0.0951	0.0868	0.0825	0.0915	0.0842	0.0726	0.0928	0.0717	0.0902	0.0935	0.0907	0.0908	0.0893	0.0861	0.0843	0.0873	0.0872	0.0705	0.0873	0.0714	0.0886	0.0889	0.1142	0.0923	0.0846	0.0899	0.0855	0.0826	0.0865	0.0716	0.0804	0.0695	0.0840	0.0874	0.0837	0.0896	0.0851	0.0851	0.0842	0.0855	0.0811	0.0719	0.0875	0.0683	0.0873	0.0906	0.1266	0.0977	0.0913	0.0881	0.0866	0.0892	0.0901	0.0832	0.0895	0.0854	0.0936	0.0876	0.0934	0.0926	0.0910	0.0905	0.0902	0.0887	0.0900	0.0980	0.0839	0.0889	0.0929	0.0935	0.1177
12=16:42:51	10491	296	0.1045	0.0930	0.0924	0.0893	0.0927	0.0913	0.0850	0.0892	0.1045	0.0942	0.0933	0.0882	0.1025	0.0901	0.0961	0.0859	0.0959	0.0949	0.0884	0.0861	0.0727	0.0940	0.0919	0.0916	0.0931	0.0842	0.0845	0.0840	0.0904	0.0840	0.0697	0.0920	0.0710	0.0941	0.1017	0.0902	0.0906	0.0881	0.0870	0.0838	0.0864	0.0842	0.0716	0.0862	0.0727	0.0890	0.0952	0.1054	0.0887	0.0810	0.0879	0.0836	0.0811	0.0858	0.0682	0.0775	0.0683	0.0900	0.0929	0.0925	0.0897	0.0831	0.0864	0.0811	0.0851	0.0811	0.0726	0.0929	0.0736	0.0881	0.0910	0.1049	0.0973	0.0903	0.0859	0.0855	0.0840	0.0865	0.0863	0.0872	0.0916	0.0887	0.0842	0.0927	0.0925	0.0906	0.0894	0.0832	0.0873	0.0856	0.0933	0.0852	0.0861	0.0916	0.0900	0.1313
13=16:57:32	11372	300	0.1224	0.0947	0.0928	0.0883	0.0924	0.0921	0.0832	0.0885	0.0867	0.0960	0.0929	0.0881	0.1163	0.0895	0.0925	0.0879	0.0956	0.0982	0.0901	0.0885	0.0691	0.0943	0.0916	0.1002	0.0906	0.0886	0.0849	0.0852	0.0915	0.0857	0.0724	0.0923	0.0734	0.0877	0.0910	0.0893	0.0920	0.0916	0.0873	0.0867	0.0862	0.0862	0.0708	0.0882	0.0703	0.0891	0.0899	0.1157	0.0923	0.0828	0.0895	0.0838	0.0813	0.0852	0.0710	0.0781	0.0710	0.0852	0.0904	0.0876	0.0889	0.0846	0.0870	0.0849	0.0829	0.0872	0.0702	0.0923	0.0706	0.0875	0.0904	0.0986	0.0976	0.0938	0.0877	0.0876	0.0873	0.0881	0.0834	0.0838	0.0857	0.0911	0.0856	0.0939	0.0921	0.0947	0.0893	0.0887	0.0886	0.0891	0.0952	0.0887	0.0864	0.0919	0.0907	0.1137
14=17:12:12	12253	300	0.1269	0.1001	0.0964	0.0910	0.0967	0.0965	0.0895	0.0911	0.0857	0.0983	0.1028	0.0958	0.1156	0.0920	0.0954	0.0913	0.0951	0.0976	0.0901	0.0904	0.0740	0.0953	0.0896	0.1200	0.0903	0.0905	0.0899	0.0859	0.0971	0.0875	0.0754	0.0927	0.0739	0.0918	0.0938	0.0946	0.0933	0.0945	0.0880	0.0903	0.0898	0.0872	0.0704	0.0926	0.0732	0.0918	0.0908	0.1342	0.0963	0.0841	0.0890	0.0866	0.0849	0.0884	0.0739	0.0820	0.0750	0.0870	0.0900	0.0938	0.0927	0.0890	0.0902	0.0842	0.0865	0.0876	0.0704	0.0924	0.0729	0.0914	0.0895	0.1069	0.0984	0.0957	0.0898	0.0865	0.0895	0.0862	0.0864	0.0856	0.0882	0.0890	0.0849	0.0960	0.0939	0.0938	0.0919	0.0921	0.0873	0.0892	0.0975	0.0933	0.0860	0.0950	0.0914	0.1084
15=17:26:53	13134	301	0.1174	0.0994	0.1035	0.0887	0.0984	0.1000	0.0869	0.0966	0.0830	0.0971	0.1302	0.0911	0.1138	0.0920	0.0915	0.0882	0.0932	0.0984	0.0909	0.0877	0.0717	0.0955	0.0949	0.1134	0.0926	0.0930	0.0929	0.0844	0.0915	0.0875	0.0737	0.0953	0.0726	0.0976	0.0894	0.0958	0.0939	0.0927	0.0870	0.0872	0.0861	0.0882	0.0720	0.0884	0.0727	0.0922	0.1015	0.1135	0.0949	0.0869	0.0896	0.0879	0.0831	0.0873	0.0722	0.0794	0.0715	0.0908	0.0919	0.0861	0.0923	0.0870	0.0880	0.0833	0.0862	0.0814	0.0728	0.0956	0.0706	0.0880	0.0903	0.1074	0.0999	0.0931	0.0876	0.0924	0.0929	0.0921	0.0873	0.0874	0.0888	0.0919	0.0871	0.0964	0.0927	0.0903	0.0911	0.0916	0.0894	0.0915	0.1043	0.0890	0.0901	0.0912	0.0977	0.1158
16=17:41:34	14015	301	0.1300	0.1052	0.1069	0.0930	0.0996	0.1073	0.0893	0.0894	0.0840	0.1021	0.1245	0.0927	0.1319	0.0924	0.0943	0.0897	0.0992	0.0995	0.0947	0.0910	0.0743	0.0947	0.0947	0.1129	0.0954	0.0959	0.0989	0.0854	0.0936	0.0868	0.0736	0.0985	0.0737	0.0927	0.0972	0.0945	0.0963	0.0927	0.0909	0.0883	0.0901	0.0898	0.0750	0.0915	0.0752	0.0912	0.0943	0.1186	0.0977	0.0867	0.0918	0.0886	0.0882	0.0912	0.0735	0.0827	0.0738	0.0897	0.0900	0.0907	0.0938	0.0876	0.0908	0.0885	0.0882	0.0882	0.0761	0.0995	0.0739	0.0886	0.0975	0.1165	0.1000	0.0951	0.0919	0.0926	0.0950	0.0936	0.0862	0.0904	0.0886	0.0918	0.0880	0.0982	0.0984	0.0942	0.0922	0.0924	0.0943	0.1007	0.1012	0.0895	0.0925	0.0979	0.0941	0.1298
17=17:56:15	14895	301	0.1243	0.1234	0.1092	0.0962	0.0977	0.1000	0.0905	0.0936	0.0851	0.1018	0.0993	0.0933	0.1324	0.0938	0.0974	0.0886	0.0997	0.0996	0.0924	0.0889	0.0747	0.0962	0.0958	0.1373	0.0957	0.1111	0.0907	0.0863	0.0942	0.0884	0.0730	0.0955	0.0753	0.0927	0.0961	0.0962	0.0962	0.0929	0.0877	0.0914	0.0894	0.0916	0.0728	0.0912	0.0726	0.0929	0.0935	0.1186	0.0943	0.0855	0.0924	0.0899	0.0863	0.0896	0.0720	0.0825	0.0735	0.0884	0.0920	0.0909	0.0933	0.0896	0.0885	0.0876	0.0881	0.0873	0.0739	0.0889	0.0726	0.0892	0.0938	0.1127	0.1000	0.0972	0.0905	0.0888	0.0922	0.0930	0.0896	0.0900	0.0884	0.0932	0.0875	0.0967	0.0959	0.0940	0.0963	0.0963	0.0938	0.1006	0.1087	0.0924	0.0887	0.0959	0.0926	0.1211
18=18:10:56	15776	301	0.1152	0.1052	0.0957	0.0944	0.0999	0.0950	0.0910	0.0897	0.0866	0.1003	0.0966	0.0923	0.1260	0.0922	0.0976	0.0928	0.1025	0.0996	0.0955	0.0908	0.0712	0.0976	0.0934	0.1052	0.0930	0.0945	0.0886	0.0865	0.0935	0.0892	0.0735	0.0966	0.0732	0.0959	0.0917	0.0950	0.0953	0.0926	0.0913	0.0883	0.0889	0.0887	0.0712	0.0912	0.0710	0.0950	0.0949	0.1153	0.0950	0.0856	0.0947	0.0900	0.0847	0.0907	0.0731	0.0816	0.0712	0.0895	0.0897	0.0913	0.0940	0.0877	0.0892	0.0877	0.0880	0.0842	0.0733	0.0931	0.0735	0.0902	0.0917	0.0998	0.0994	0.0941	0.0911	0.0904	0.0929	0.0935	0.0863	0.0926	0.0886	0.0936	0.0880	0.0957	0.0934	0.0933	0.0944	0.0947	0.0885	0.0979	0.1024	0.0905	0.0953	0.0987	0.0955	0.1124
19=18:25:36	16657	301	0.1079	0.0982	0.1055	0.0957	0.1010	0.0992	0.0878	0.0980	0.0848	0.0991	0.1097	0.0931	0.0942	0.0933	0.0942	0.0876	0.0990	0.1024	0.0947	0.0924	0.0696	0.0986	0.0944	0.1375	0.0997	0.1018	0.0953	0.0848	0.0942	0.0854	0.0707	0.0974	0.0701	0.1025	0.1107	0.0941	0.0952	0.0949	0.0881	0.0882	0.0872	0.0900	0.0705	0.0904	0.0715	0.0915	0.0903	0.1217	0.0916	0.0839	0.0913	0.0866	0.0852	0.0901	0.0702	0.0803	0.0712	0.0872	0.0905	0.0921	0.0907	0.0889	0.0865	0.0869	0.0867	0.0847	0.0717	0.0852	0.0697	0.0889	0.0891	0.1068	0.1003	0.0921	0.0895	0.0874	0.0930	0.0912	0.0870	0.0906	0.0881	0.0885	0.0879	0.0994	0.0955	0.0934	0.0927	0.0928	0.0918	0.0946	0.1010	0.0881	0.0872	0.0921	0.1011	0.1256
20=18:40:17	17538	300	0.1124	0.1084	0.1022	0.0965	0.0984	0.1026	0.0850	0.0917	0.0858	0.0981	0.1605	0.0915	0.1062	0.0934	0.0963	0.0877	0.0951	0.1018	0.0920	0.0905	0.0720	0.0974	0.0962	0.1143	0.0960	0.1013	0.0997	0.0848	0.0935	0.0863	0.0704	0.0961	0.0719	0.0915	0.0904	0.0956	0.0971	0.0952	0.0881	0.0896	0.0903	0.0878	0.0721	0.0918	0.0722	0.0913	0.0922	0.1190	0.0955	0.0853	0.0932	0.0872	0.0838	0.0890	0.0710	0.0820	0.0716	0.0871	0.0888	0.0899	0.0949	0.0901	0.0885	0.0950	0.0864	0.0867	0.0690	0.0902	0.0717	0.0888	0.0930	0.1113	0.0995	0.0948	0.0888	0.0914	0.0956	0.0888	0.0876	0.0869	0.0885	0.0934	0.0888	0.0979	0.0944	0.0959	0.0956	0.0916	0.0926	0.0947	0.0994	0.0900	0.0894	0.0958	0.0944	0.1219
21=18:54:58	18418	298	0.1049	0.1043	0.1061	0.1009	0.1029	0.1052	0.0893	0.0918	0.0855	0.0996	0.1393	0.0966	0.1010	0.0968	0.1015	0.0875	0.1001	0.1007	0.0930	0.0929	0.0761	0.0972	0.0956	0.1051	0.0986	0.0921	0.0935	0.0861	0.0965	0.0877	0.0710	0.0990	0.0733	0.1001	0.0944	0.0978	0.0999	0.0969	0.0910	0.0901	0.0933	0.0920	0.0723	0.0927	0.0719	0.0941	0.0940	0.1105	0.0987	0.0885	0.0945	0.0915	0.0865	0.0936	0.0741	0.0810	0.0715	0.0947	0.0929	0.0975	0.0943	0.0882	0.0901	0.0895	0.0904	0.0873	0.0742	0.0877	0.0746	0.0918	0.0952	0.1154	0.1029	0.0962	0.0912	0.0933	0.0953	0.0913	0.0870	0.0909	0.1023	0.0940	0.0882	0.0985	0.0992	0.0978	0.0936	0.0938	0.0924	0.0957	0.1011	0.0922	0.0907	0.0947	0.0962	0.1287
22=19:09:39	19299	300	0.1121	0.1112	0.0960	0.1003	0.1029	0.1085	0.0859	0.0962	0.0898	0.0994	0.1094	0.0927	0.1084	0.0955	0.0975	0.0907	0.1004	0.1031	0.0954	0.0974	0.0724	0.1013	0.0971	0.1258	0.0958	0.1015	0.0962	0.0865	0.0994	0.0881	0.0716	0.0986	0.0728	0.0946	0.0995	0.0940	0.1003	0.0946	0.0924	0.0912	0.0924	0.0908	0.0715	0.0948	0.0722	0.0947	0.0961	0.1228	0.0943	0.0885	0.0947	0.0884	0.0859	0.0911	0.0726	0.0832	0.0728	0.0878	0.0941	0.0892	0.0970	0.0919	0.0906	0.0918	0.0894	0.0899	0.0716	0.0905	0.0690	0.0928	0.0970	0.1155	0.1014	0.0989	0.0913	0.0901	0.0967	0.0931	0.0896	0.0886	0.0905	0.0945	0.0923	0.0982	0.0987	0.0938	0.0949	0.0940	0.0922	0.0961	0.1015	0.0954	0.0901	0.0996	0.0989	0.1347
23=19:24:20	20180	301	0.1063	0.1008	0.0958	0.1006	0.1035	0.1035	0.0898	0.0955	0.0883	0.1009	0.1271	0.0943	0.1057	0.0961	0.0956	0.0891	0.1002	0.1023	0.0982	0.0954	0.0727	0.1029	0.0952	0.1144	0.1029	0.0978	0.0913	0.0886	0.0974	0.0888	0.0752	0.1011	0.0729	0.0956	0.0999	0.0961	0.1019	0.0965	0.0946	0.0930	0.0918	0.0925	0.0725	0.0944	0.0736	0.0944	0.0968	0.1308	0.0980	0.0903	0.0973	0.0898	0.0894	0.0930	0.0743	0.0853	0.0714	0.0903	0.0926	0.0900	0.0962	0.0925	0.0906	0.0913	0.0894	0.0901	0.0711	0.0894	0.0724	0.0942	0.0947	0.1304	0.1061	0.0990	0.0931	0.0949	0.0996	0.0943	0.0911	0.0927	0.0911	0.0974	0.0923	0.1006	0.1029	0.1018	0.0965	0.0962	0.0943	0.0952	0.1012	0.0926	0.0929	0.0989	0.0991	0.1235
24=19:39:00	21061	301	0.1042	0.1089	0.1097	0.0975	0.1063	0.1034	0.0904	0.0940	0.0909	0.1047	0.1094	0.0941	0.1043	0.0962	0.1011	0.0916	0.1073	0.1076	0.0960	0.0969	0.0725	0.0965	0.0931	0.1102	0.1013	0.0990	0.0932	0.0854	0.0953	0.0868	0.0715	0.1005	0.0707	0.0947	0.0955	0.0946	0.1027	0.0952	0.0912	0.0901	0.0908	0.0915	0.0706	0.0940	0.0724	0.0922	0.0957	0.1219	0.0983	0.0863	0.0952	0.0837	0.0864	0.0916	0.0711	0.0811	0.0713	0.0901	0.0930	0.0918	0.0977	0.0887	0.0907	0.0899	0.0888	0.0870	0.0706	0.0893	0.0713	0.0922	0.0967	0.1092	0.1028	0.0979	0.0917	0.0920	0.0944	0.0913	0.0887	0.0930	0.0905	0.0960	0.0922	0.1015	0.0986	0.0985	0.0940	0.0975	0.0923	0.1001	0.1020	0.0967	0.0927	0.0981	0.0937	0.1267
25=19:53:41	21942	301	0.1084	0.1056	0.1090	0.0997	0.1081	0.1050	0.0906	0.0978	0.0896	0.1007	0.1090	0.0930	0.1060	0.1016	0.0995	0.0915	0.1069	0.1030	0.0990	0.0968	0.0723	0.1012	0.0950	0.1074	0.1014	0.0989	0.0985	0.0906	0.1024	0.0907	0.0734	0.1017	0.0709	0.0976	0.0989	0.0990	0.1024	0.0949	0.0933	0.0929	0.0929	0.0931	0.0729	0.0960	0.0730	0.0967	0.0983	0.1172	0.0983	0.0901	0.0972	0.0902	0.0921	0.0939	0.0738	0.0851	0.0740	0.0886	0.0958	0.0937	0.0990	0.0906	0.0917	0.0924	0.0900	0.0906	0.0718	0.0917	0.0732	0.0941	0.0956	0.1184	0.1035	0.1008	0.0951	0.0939	0.0976	0.0927	0.0899	0.0943	0.0934	0.0980	0.0935	0.1035	0.1005	0.0979	0.0965	0.0952	0.0940	0.0963	0.1050	0.0914	0.0924	0.1007	0.0985	0.1268
26=20:08:22	22823	301	0.1077	0.1084	0.1063	0.1020	0.1075	0.1055	0.0912	0.0949	0.0858	0.1009	0.1145	0.0913	0.1064	0.0994	0.1008	0.0885	0.1077	0.1037	0.1003	0.1009	0.0722	0.1033	0.0971	0.1172	0.1027	0.0929	0.1005	0.0859	0.0999	0.0889	0.0711	0.1021	0.0719	0.0956	0.0977	0.0972	0.1003	0.0989	0.0969	0.0938	0.0927	0.0934	0.0700	0.0961	0.0711	0.0943	0.0971	0.1320	0.0988	0.0891	0.0960	0.0901	0.0902	0.0922	0.0716	0.0820	0.0690	0.0900	0.0944	0.0916	0.0995	0.0915	0.0914	0.0917	0.0907	0.0911	0.0673	0.1159	0.0704	0.0921	0.0956	0.1148	0.1062	0.0993	0.0955	0.0934	0.0970	0.0948	0.0904	0.0941	0.0921	0.0979	0.0920	0.1011	0.1025	0.0983	0.0983	0.0941	0.0941	0.0955	0.1034	0.0943	0.0940	0.1015	0.0988	0.1282
27=20:23:03	23703	300	0.1151	0.1086	0.1096	0.1023	0.1081	0.1031	0.0913	0.0974	0.0853	0.1034	0.1098	0.0958	0.1112	0.1040	0.1045	0.0946	0.1090	0.1132	0.1008	0.0979	0.0725	0.1028	0.0995	0.1152	0.1049	0.0939	0.1044	0.0878	0.1055	0.0902	0.0723	0.1050	0.0728	0.0971	0.0990	0.1015	0.1029	0.0994	0.0944	0.0982	0.0970	0.0925	0.0719	0.0984	0.0715	0.0962	0.0978	0.1264	0.1018	0.0915	0.1016	0.0871	0.0891	0.0962	0.0725	0.0851	0.0721	0.0896	0.0957	0.0935	0.0988	0.0928	0.0929	0.0935	0.0950	0.0902	0.0719	0.0933	0.0711	0.0937	0.1035	0.1131	0.1073	0.1027	0.0944	0.0946	0.0993	0.0972	0.0938	0.0957	0.0921	0.1029	0.0941	0.1070	0.1032	0.1005	0.0974	0.1021	0.0978	0.1048	0.1087	0.0951	0.0909	0.1015	0.1018	0.1378
28=20:37:44	24584	298	0.1174	0.1082	0.1051	0.1041	0.1091	0.1077	0.0940	0.0993	0.0917	0.1090	0.1119	0.0960	0.1184	0.1047	0.1060	0.0971	0.1088	0.1152	0.1035	0.1059	0.0700	0.1076	0.0997	0.1133	0.1030	0.0992	0.0991	0.0912	0.1050	0.0911	0.0727	0.1062	0.0719	0.0966	0.1003	0.0989	0.1042	0.1008	0.0922	0.0981	0.0984	0.0963	0.0701	0.1034	0.0707	0.0960	0.0976	0.1202	0.1073	0.0905	0.1009	0.0879	0.0909	0.0964	0.0731	0.0842	0.0722	0.0905	0.0979	0.1045	0.1024	0.0927	0.0958	0.0949	0.0930	0.0907	0.0711	0.0926	0.0721	0.0955	0.1005	0.1048	0.1126	0.1013	0.0964	0.0953	0.1020	0.0977	0.0917	0.0935	0.0945	0.0989	0.0947	0.1077	0.1035	0.1031	0.0991	0.0985	0.0981	0.1015	0.1114	0.0956	0.0960	0.1013	0.0976	0.1316
29=20:52:24	25465	301	0.1151	0.1045	0.1024	0.1076	0.1100	0.1095	0.0925	0.0994	0.0896	0.1045	0.1082	0.0959	0.1127	0.1035	0.1079	0.0973	0.1111	0.1113	0.1067	0.1039	0.0721	0.1078	0.1036	0.1181	0.1036	0.0955	0.0954	0.0894	0.1037	0.0923	0.0732	0.1082	0.0730	0.0995	0.1030	0.1010	0.1007	0.1014	0.0935	0.0983	0.0985	0.0969	0.0712	0.1005	0.0716	0.0989	0.1007	0.1227	0.1009	0.0888	0.1001	0.0904	0.0918	0.0977	0.0738	0.0859	0.0726	0.0934	0.0984	0.0958	0.1013	0.0908	0.0930	0.0950	0.0948	0.0946	0.0715	0.0959	0.0727	0.0959	0.0981	0.1109	0.1097	0.1017	0.0985	0.0953	0.1004	0.0960	0.0928	0.0947	0.0950	0.1009	0.0955	0.1071	0.1070	0.1035	0.0996	0.0983	0.0990	0.1007	0.1081	0.0966	0.0963	0.1051	0.1011	0.1299
30=21:07:05	26346	300	0.1173	0.1068	0.0976	0.1059	0.1137	0.1108	0.0961	0.1058	0.0916	0.1095	0.1090	0.0986	0.1123	0.1043	0.1100	0.1006	0.1106	0.1120	0.1116	0.1045	0.0742	0.1104	0.1061	0.1174	0.1033	0.0961	0.1006	0.0939	0.1094	0.0964	0.0734	0.1095	0.0734	0.1016	0.1059	0.0994	0.1082	0.1062	0.0940	0.0987	0.0995	0.0971	0.0726	0.1021	0.0722	0.1003	0.1043	0.1215	0.1053	0.0905	0.1037	0.1228	0.0949	0.1013	0.0732	0.0897	0.0722	0.0916	0.1021	0.0930	0.1070	0.0963	0.0952	0.0961	0.0951	0.0952	0.0724	0.1168	0.0734	0.0974	0.1051	0.1104	0.1144	0.1055	0.0967	0.0961	0.1006	0.0988	0.0932	0.0985	0.0961	0.1061	0.0982	0.1101	0.1100	0.1050	0.1000	0.1000	0.1009	0.1031	0.1126	0.0976	0.0987	0.1050	0.1020	0.1388
31=21:21:46	27227	300	0.1125	0.1081	0.1036	0.1052	0.1134	0.1123	0.0961	0.1026	0.0885	0.1088	0.1099	0.1000	0.1152	0.1109	0.1091	0.0985	0.1113	0.1180	0.1044	0.1045	0.0699	0.1064	0.1019	0.1234	0.1056	0.0988	0.0985	0.0928	0.1070	0.0938	0.0727	0.1098	0.0730	0.1035	0.1060	0.1027	0.1062	0.1022	0.0912	0.0997	0.1004	0.0985	0.0699	0.1053	0.0701	0.1023	0.1044	0.1334	0.1076	0.0895	0.1011	0.0922	0.0945	0.1003	0.0718	0.0857	0.0734	0.0937	0.1047	0.0974	0.1071	0.0930	0.0937	0.0985	0.0967	0.0957	0.0710	0.0975	0.0707	0.0969	0.1002	0.1148	0.1162	0.1087	0.0959	0.0971	0.1044	0.0993	0.0948	0.0977	0.0972	0.1044	0.0970	0.1106	0.1080	0.1028	0.1001	0.1010	0.1008	0.1029	0.1102	0.0978	0.0975	0.1062	0.1019	0.1329
32=21:36:27	28107	296	0.1243	0.1111	0.1040	0.1066	0.1149	0.1151	0.0963	0.1053	0.0894	0.1126	0.1146	0.1016	0.1156	0.1087	0.1142	0.1032	0.1183	0.1169	0.1138	0.1076	0.0731	0.1092	0.1098	0.1232	0.1105	0.1000	0.1025	0.0932	0.1100	0.0965	0.0732	0.1138	0.0727	0.1021	0.1080	0.1074	0.1093	0.1065	0.0948	0.1014	0.1039	0.0980	0.0720	0.1055	0.0721	0.1007	0.1062	0.1282	0.1106	0.0934	0.1076	0.0910	0.0964	0.1030	0.0735	0.0897	0.0725	0.0948	0.1031	0.1007	0.1075	0.0966	0.0980	0.0990	0.1021	0.0969	0.0716	0.0988	0.0723	0.1000	0.1066	0.1291	0.1202	0.1110	0.0993	0.0978	0.1053	0.1006	0.0975	0.1014	0.0994	0.1092	0.0992	0.1141	0.1103	0.1095	0.1035	0.1058	0.1038	0.1089	0.1159	0.0999	0.1023	0.1109	0.1082	0.1335
33=21:51:08	28988	296	0.1169	0.1102	0.0971	0.1072	0.1139	0.1146	0.0978	0.1069	0.0856	0.1111	0.1135	0.1013	0.1161	0.1052	0.1104	0.0978	0.1124	0.1144	0.1079	0.1069	0.0708	0.1105	0.1045	0.1194	0.1056	0.0967	0.1005	0.0897	0.1098	0.0930	0.0726	0.1149	0.0715	0.1011	0.1081	0.1030	0.1091	0.1028	0.0933	0.0996	0.1028	0.0994	0.0695	0.1063	0.0702	0.1016	0.1065	0.1298	0.1117	0.0914	0.1039	0.0956	0.0932	0.1030	0.0704	0.0846	0.0701	0.0930	0.1037	0.0952	0.1086	0.0937	0.0957	0.0989	0.0956	0.0965	0.0705	0.0989	0.0707	0.0956	0.1054	0.1112	0.1183	0.1073	0.0963	0.0979	0.1045	0.1016	0.0959	0.0989	0.0969	0.1055	0.0963	0.1132	0.1097	0.1059	0.1033	0.1032	0.1027	0.1045	0.1138	0.0976	0.0982	0.1096	0.1061	0.1356
34=22:05:49	29869	301	0.1200	0.1129	0.0976	0.1084	0.1147	0.1139	0.0970	0.1086	0.0909	0.1121	0.1166	0.0996	0.1181	0.1085	0.1100	0.0995	0.1174	0.1193	0.1154	0.1044	0.0716	0.1131	0.1114	0.1363	0.1116	0.0972	0.1006	0.0923	0.1122	0.0984	0.0712	0.1146	0.0707	0.1027	0.1099	0.1039	0.1126	0.1035	0.0934	0.1041	0.1039	0.1008	0.0719	0.1065	0.0722	0.1006	0.1075	0.1362	0.1124	0.0934	0.1050	0.0906	0.0976	0.1058	0.0720	0.0871	0.0710	0.0960	0.1019	0.1000	0.1078	0.0964	0.0991	0.1017	0.0990	0.0991	0.0711	0.1049	0.0697	0.0987	0.1071	0.1268	0.1205	0.1117	0.1012	0.0983	0.1069	0.1006	0.0973	0.1001	0.1017	0.1053	0.1001	0.1146	0.1129	0.1089	0.1049	0.1034	0.1044	0.1124	0.1181	0.1015	0.1011	0.1140	0.1080	0.1438
35=22:20:29	30750	301	0.1237	0.1150	0.1027	0.1171	0.1214	0.1178	0.1011	0.1119	0.1187	0.1171	0.1159	0.1071	0.1207	0.1128	0.1096	0.1031	0.1189	0.1245	0.1175	0.1079	0.0702	0.1181	0.1112	0.1247	0.1123	0.1011	0.1005	0.0970	0.1185	0.0989	0.0728	0.1166	0.0704	0.1057	0.1162	0.1088	0.1121	0.1081	0.0969	0.1037	0.1042	0.1026	0.0701	0.1089	0.0697	0.1042	0.1071	0.1368	0.1147	0.0951	0.1080	0.0930	0.0992	0.1085	0.0702	0.0891	0.0711	0.0928	0.1055	0.0985	0.1100	0.0964	0.0985	0.1018	0.1019	0.0969	0.0687	0.1114	0.0708	0.1000	0.1102	0.1136	0.1208	0.1096	0.0983	0.1020	0.1081	0.1031	0.0973	0.1010	0.1020	0.1081	0.0970	0.1181	0.1156	0.1064	0.1068	0.1039	0.1043	0.1099	0.1164	0.0994	0.0995	0.1116	0.1085	0.1456
36=22:35:10	31631	301	0.1299	0.1166	0.1024	0.1148	0.1217	0.1226	0.1028	0.1148	0.0915	0.1211	0.1189	0.1076	0.1250	0.1139	0.1150	0.1062	0.1248	0.1232	0.1190	0.1121	0.0709	0.1196	0.1180	0.1386	0.1154	0.1008	0.1033	0.0944	0.1180	0.1029	0.0744	0.1208	0.0734	0.1075	0.1178	0.1134	0.1148	0.1090	0.1002	0.1076	0.1091	0.1066	0.0733	0.1121	0.0722	0.1054	0.1133	0.1496	0.1150	0.0944	0.1095	0.0948	0.1004	0.1101	0.0727	0.0923	0.0704	0.0967	0.1107	0.1033	0.1137	0.0992	0.1007	0.1035	0.1058	0.1058	0.0753	0.1195	0.0728	0.1038	0.1113	0.1262	0.1240	0.1155	0.1025	0.1036	0.1110	0.1058	0.1009	0.1080	0.1046	0.1162	0.1052	0.1220	0.1155	0.1116	0.1090	0.1096	0.1074	0.1137	0.1223	0.1045	0.1077	0.1171	0.1113	0.1540
37=22:49:51	32511	301	0.1285	0.1183	0.1030	0.1125	0.1224	0.1212	0.1021	0.1144	0.0903	0.1185	0.1179	0.1039	0.1254	0.1130	0.1212	0.1049	0.1228	0.1248	0.1218	0.1196	0.0715	0.1183	0.1154	0.1292	0.1128	0.1007	0.1036	0.0942	0.1188	0.1019	0.0718	0.1238	0.0723	0.1091	0.1211	0.1106	0.1159	0.1107	0.0965	0.1065	0.1080	0.1080	0.0706	0.1151	0.0710	0.1079	0.1132	0.1502	0.1180	0.0958	0.1107	0.0955	0.1023	0.1104	0.0733	0.0944	0.0728	0.0990	0.1116	0.1007	0.1177	0.1000	0.1032	0.1063	0.1041	0.1042	0.0724	0.1097	0.0700	0.1037	0.1138	0.1236	0.1241	0.1169	0.1043	0.1046	0.1100	0.1086	0.1019	0.1051	0.1053	0.1147	0.1027	0.1252	0.1164	0.1118	0.1125	0.1115	0.1092	0.1169	0.1233	0.1040	0.1045	0.1177	0.1147	0.1518
38=23:04:32	33392	300	0.1278	0.1203	0.1042	0.1173	0.1276	0.1260	0.1062	0.1186	0.1127	0.1231	0.1247	0.1116	0.1246	0.1161	0.1213	0.1074	0.1247	0.1289	0.1224	0.1080	0.0709	0.1199	0.1193	0.1609	0.1151	0.1039	0.1051	0.0957	0.1238	0.1047	0.0733	0.1266	0.0743	0.1104	0.1184	0.1174	0.1194	0.1139	0.0996	0.1097	0.1106	0.1097	0.0729	0.1151	0.0708	0.1072	0.1150	0.1597	0.1247	0.0970	0.1143	0.0993	0.1023	0.1132	0.0756	0.0947	0.0720	0.0988	0.1135	0.0999	0.1181	0.1006	0.1045	0.1070	0.1068	0.1031	0.0711	0.1107	0.0699	0.1015	0.1160	0.1334	0.1270	0.1202	0.1064	0.1037	0.1145	0.1105	0.1020	0.1044	0.1080	0.1169	0.1070	0.1281	0.1249	0.1172	0.1137	0.1110	0.1110	0.1144	0.1244	0.1062	0.1047	0.1185	0.1175	0.1542
39=23:19:13	34273	300	0.1339	0.1233	0.1024	0.1194	0.1277	0.1305	0.1055	0.1192	0.0887	0.1220	0.1258	0.1146	0.1289	0.1178	0.1246	0.1075	0.1268	0.1297	0.1252	0.1098	0.0705	0.1260	0.1203	0.1474	0.1179	0.1050	0.1068	0.0983	0.1227	0.1061	0.0729	0.1281	0.0722	0.1161	0.1226	0.1170	0.1188	0.1144	0.0986	0.1094	0.1100	0.1095	0.0691	0.1154	0.0716	0.1097	0.1185	0.1529	0.1199	0.0976	0.1152	0.0982	0.1052	0.1132	0.0740	0.0948	0.0717	0.1003	0.1154	0.1040	0.1168	0.1009	0.1039	0.1074	0.1067	0.1096	0.0722	0.1140	0.0703	0.1037	0.1172	0.1341	0.1348	0.1221	0.1054	0.1067	0.1156	0.1111	0.1050	0.1075	0.1099	0.1199	0.1063	0.1292	0.1217	0.1143	0.1145	0.1119	0.1092	0.1166	0.1277	0.1079	0.1056	0.1228	0.1166	0.1649
40=23:33:53	35154	301	0.1271	0.1210	0.1017	0.1172	0.1272	0.1271	0.1031	0.1178	0.0861	0.1219	0.1211	0.1081	0.1313	0.1174	0.1188	0.1063	0.1289	0.1316	0.1263	0.1100	0.0664	0.1287	0.1214	0.1349	0.1145	0.1007	0.1054	0.0938	0.1201	0.1047	0.0671	0.1232	0.0689	0.1091	0.1209	0.1135	0.1181	0.1119	0.0978	0.1082	0.1086	0.1088	0.0673	0.1195	0.0670	0.1063	0.1158	0.1681	0.1169	0.0956	0.1136	0.0980	0.1029	0.1124	0.0684	0.0939	0.0701	0.1010	0.1133	0.0987	0.1186	0.1004	0.1028	0.1077	0.1053	0.1092	0.0667	0.1110	0.0653	0.1041	0.1156	0.1208	0.1292	0.1205	0.1032	0.1042	0.1133	0.1095	0.1004	0.1045	0.1059	0.1184	0.1030	0.1271	0.1232	0.1162	0.1137	0.1132	0.1107	0.1182	0.1268	0.1079	0.1049	0.1236	0.1175	0.1634
41=23:48:34	36035	301	0.1383	0.1293	0.1099	0.1242	0.1360	0.1366	0.1096	0.1244	0.0921	0.1297	0.1308	0.1156	0.1339	0.1220	0.1258	0.1127	0.1367	0.1345	0.1321	0.1179	0.0726	0.1296	0.1258	0.1416	0.1235	0.1081	0.1134	0.1001	0.1283	0.1097	0.0746	0.1345	0.0735	0.1119	0.1256	0.1216	0.1247	0.1188	0.1029	0.1128	0.1164	0.1129	0.0714	0.1228	0.0720	0.1110	0.1215	0.1524	0.1270	0.1034	0.1204	0.1042	0.1072	0.1186	0.0733	0.0967	0.0737	0.1026	0.1183	0.1078	0.1258	0.1081	0.1091	0.1130	0.1112	0.1107	0.0719	0.1179	0.0721	0.1094	0.1221	0.1288	0.1409	0.1280	0.1118	0.1101	0.1222	0.1163	0.1082	0.1124	0.1131	0.1247	0.1144	0.1352	0.1325	0.1251	0.1195	0.1182	0.1178	0.1252	0.1359	0.1134	0.1118	0.1290	0.1254	0.1678
42=00:03:15	36915	301	0.1427	0.1344	0.1096	0.1272	0.1377	0.1400	0.1104	0.1278	0.0953	0.1303	0.1335	0.1194	0.1393	0.1226	0.1283	0.1147	0.1389	0.1379	0.1352	0.1206	0.0713	0.1305	0.1291	0.1543	0.1266	0.1090	0.1132	0.1001	0.1310	0.1117	0.0722	0.1363	0.0715	0.1187	0.1312	0.1225	0.1272	0.1190	0.1024	0.1154	0.1181	0.1156	0.0710	0.1230	0.0735	0.1160	0.1269	0.1674	0.1278	0.1021	0.1242	0.1072	0.1114	0.1209	0.0741	0.1005	0.0724	0.1054	0.1210	0.1092	0.1279	0.1098	0.1111	0.1124	0.1129	0.1135	0.0706	0.1211	0.0706	0.1096	0.1257	0.1438	0.1404	0.1294	0.1116	0.1114	0.1201	0.1136	0.1116	0.1116	0.1146	0.1298	0.1119	0.1386	0.1335	0.1232	0.1188	0.1184	0.1175	0.1249	0.1345	0.1137	0.1117	0.1300	0.1262	0.1670
43=00:17:56	37796	301	0.1402	0.1368	0.1127	0.1313	0.1418	0.1447	0.1142	0.1339	0.0930	0.1377	0.1398	0.1239	0.1492	0.1275	0.1379	0.1196	0.1429	0.1414	0.1413	0.1235	0.0721	0.1360	0.1339	0.1494	0.1281	0.1122	0.1171	0.1036	0.1362	0.1157	0.0717	0.1422	0.0729	0.1207	0.1334	0.1302	0.1302	0.1258	0.1049	0.1183	0.1235	0.1200	0.0713	0.1271	0.0725	0.1182	0.1314	0.1715	0.1346	0.1046	0.1285	0.1110	0.1116	0.1258	0.0710	0.1089	0.0716	0.1057	0.1253	0.1118	0.1343	0.1099	0.1146	0.1170	0.1191	0.1164	0.0718	0.1265	0.0743	0.1130	0.1323	0.1506	0.1538	0.1370	0.1159	0.1135	0.1259	0.1183	0.1123	0.1186	0.1169	0.1355	0.1150	0.1435	0.1399	0.1297	0.1228	0.1228	0.1203	0.1291	0.1401	0.1165	0.1169	0.1352	0.1286	0.1763
44=00:32:37	38677	301	0.1481	0.1404	0.1136	0.1284	0.1420	0.1432	0.1129	0.1302	0.0926	0.1361	0.1364	0.1218	0.1464	0.1292	0.1360	0.1190	0.1421	0.1452	0.1406	0.1250	0.0711	0.1373	0.1307	0.1545	0.1330	0.1135	0.1175	0.1048	0.1358	0.1185	0.0726	0.1401	0.0725	0.1208	0.1343	0.1283	0.1327	0.1241	0.1028	0.1216	0.1231	0.1209	0.0700	0.1305	0.0687	0.1157	0.1322	0.1704	0.1284	0.1060	0.1263	0.1131	0.1149	0.1255	0.0714	0.0988	0.0718	0.1045	0.1241	0.1131	0.1334	0.1129	0.1140	0.1177	0.1184	0.1212	0.0715	0.1261	0.0707	0.1113	0.1309	0.1308	0.1481	0.1392	0.1185	0.1148	0.1300	0.1209	0.1147	0.1236	0.1175	0.1345	0.1149	0.1450	0.1449	0.1345	0.1212	0.1231	0.1259	0.1324	0.1441	0.1224	0.1159	0.1391	0.1299	0.1734
45=00:47:17	39558	300	0.1471	0.1395	0.1143	0.1318	0.1439	0.1434	0.1125	0.1348	0.0922	0.1354	0.1418	0.1235	0.1497	0.1335	0.1370	0.1198	0.1489	0.1492	0.1488	0.1294	0.0692	0.1410	0.1407	0.1628	0.1310	0.1139	0.1165	0.1029	0.1416	0.1185	0.0699	0.1449	0.0702	0.1244	0.1390	0.1333	0.1358	0.1268	0.1066	0.1235	0.1260	0.1249	0.0704	0.1346	0.0709	0.1228	0.1368	0.1641	0.1364	0.1063	0.1281	0.1113	0.1172	0.1300	0.0693	0.1077	0.0694	0.1083	0.1292	0.1139	0.1343	0.1134	0.1157	0.1191	0.1221	0.1193	0.0716	0.1289	0.0723	0.1146	0.1351	0.1474	0.1500	0.1399	0.1177	0.1154	0.1320	0.1192	0.1152	0.1196	0.1217	0.1372	0.1212	0.1487	0.1472	0.1364	0.1256	0.1235	0.1266	0.1313	0.1466	0.1223	0.1178	0.1405	0.1344	0.1880
46=01:01:58	40439	298	0.1564	0.1489	0.1191	0.1373	0.1483	0.1482	0.1172	0.1410	0.0968	0.1388	0.1458	0.1295	0.1597	0.1375	0.1447	0.1237	0.1500	0.1510	0.1549	0.1316	0.0721	0.1428	0.1423	0.1526	0.1373	0.1157	0.1221	0.1100	0.1459	0.1231	0.0728	0.1474	0.0742	0.1290	0.1428	0.1337	0.1388	0.1303	0.1107	0.1276	0.1333	0.1260	0.0724	0.1381	0.0740	0.1246	0.1419	0.1742	0.1464	0.1105	0.1357	0.1142	0.1202	0.1351	0.0739	0.1088	0.0718	0.1131	0.1369	0.1213	0.1419	0.1201	0.1207	0.1265	0.1242	0.1262	0.0727	0.1315	0.0723	0.1188	0.1415	0.1460	0.1588	0.1484	0.1205	0.1212	0.1347	0.1285	0.1218	0.1282	0.1260	0.1420	0.1266	0.1511	0.1519	0.1395	0.1261	0.1330	0.1326	0.1406	0.1524	0.1314	0.1230	0.1458	0.1398	0.2002
47=01:16:39	41319	301	0.1497	0.1498	0.1181	0.1348	0.1502	0.1545	0.1188	0.1464	0.0990	0.1427	0.1480	0.1340	0.1527	0.1367	0.1425	0.1237	0.1493	0.1534	0.1594	0.1351	0.0687	0.1469	0.1463	0.1591	0.1423	0.1155	0.1272	0.1080	0.1472	0.1206	0.0703	0.1545	0.0706	0.1310	0.1458	0.1412	0.1441	0.1334	0.1093	0.1256	0.1331	0.1297	0.0706	0.1404	0.0717	0.1268	0.1466	0.1871	0.1462	0.1087	0.1383	0.1154	0.1192	0.1351	0.0719	0.1089	0.0707	0.1139	0.1383	0.1205	0.1422	0.1180	0.1228	0.1253	0.1239	0.1256	0.0703	0.1350	0.0698	0.1203	0.1436	0.1479	0.1587	0.1508	0.1224	0.1181	0.1360	0.1258	0.1212	0.1271	0.1279	0.1453	0.1248	0.1611	0.1540	0.1414	0.1306	0.1303	0.1336	0.1405	0.1535	0.1267	0.1235	0.1457	0.1406	0.2029
48=01:31:20	42200	300	0.1601	0.1490	0.1228	0.1441	0.1551	0.1576	0.1210	0.1464	0.0993	0.1454	0.1529	0.1422	0.1572	0.1438	0.1457	0.1284	0.1564	0.1571	0.1622	0.1375	0.0736	0.1490	0.1467	0.1602	0.1447	0.1229	0.1287	0.1103	0.1545	0.1268	0.0711	0.1568	0.0727	0.1359	0.1496	0.1454	0.1458	0.1384	0.1112	0.1298	0.1346	0.1324	0.0732	0.1445	0.0718	0.1291	0.1452	0.1845	0.1463	0.1142	0.1430	0.1213	0.1210	0.1393	0.0721	0.1120	0.0710	0.1142	0.1426	0.1197	0.1457	0.1231	0.1248	0.1275	0.1285	0.1298	0.0720	0.1388	0.0734	0.1202	0.1444	0.1632	0.1629	0.1548	0.1258	0.1243	0.1446	0.1307	0.1253	0.1317	0.1322	0.1475	0.1264	0.1615	0.1589	0.1459	0.1331	0.1356	0.1385	0.1445	0.1592	0.1302	0.1267	0.1524	0.1422	0.2094
49=01:46:01	43081	300	0.1593	0.1543	0.1230	0.1391	0.1585	0.1634	0.1259	0.1528	0.0969	0.1514	0.1563	0.1412	0.1590	0.1479	0.1512	0.1326	0.1586	0.1618	0.1669	0.1413	0.0734	0.1524	0.1511	0.1714	0.1455	0.1250	0.1335	0.1110	0.1539	0.1295	0.0741	0.1637	0.0711	0.1360	0.1522	0.1459	0.1496	0.1400	0.1126	0.1357	0.1400	0.1341	0.0729	0.1480	0.0738	0.1341	0.1531	0.1968	0.1574	0.1185	0.1495	0.1233	0.1259	0.1422	0.0742	0.1153	0.0722	0.1178	0.1467	0.1245	0.1522	0.1269	0.1291	0.1331	0.1315	0.1334	0.0733	0.1451	0.0725	0.1235	0.1515	0.1604	0.1673	0.1640	0.1291	0.1241	0.1482	0.1327	0.1270	0.1364	0.1356	0.1563	0.1334	0.1695	0.1639	0.1484	0.1378	0.1391	0.1433	0.1508	0.1638	0.1356	0.1291	0.1594	0.1503	0.2103
50=02:00:41	43962	301	0.1696	0.1567	0.1260	0.1431	0.1657	0.1663	0.1261	0.1547	0.0953	0.1513	0.1611	0.1423	0.1639	0.1480	0.1525	0.1361	0.1611	0.1639	0.1674	0.1403	0.0716	0.1547	0.1559	0.1988	0.1479	0.1282	0.1351	0.1145	0.1576	0.1308	0.0734	0.1657	0.0725	0.1379	0.1604	0.1503	0.1513	0.1428	0.1168	0.1381	0.1384	0.1356	0.0729	0.1474	0.0744	0.1358	0.1518	0.2007	0.1624	0.1162	0.1521	0.1266	0.1257	0.1447	0.0738	0.1172	0.0731	0.1220	0.1483	0.1273	0.1517	0.1274	0.1305	0.1362	0.1327	0.1336	0.0731	0.1457	0.0725	0.1254	0.1502	0.1766	0.1704	0.1633	0.1294	0.1301	0.1521	0.1395	0.1309	0.1417	0.1376	0.1575	0.1354	0.1736	0.1653	0.1550	0.1427	0.1449	0.1448	0.1543	0.1633	0.1379	0.1329	0.1593	0.1519	0.2020
51=02:15:22	44843	298	0.1659	0.1583	0.1285	0.1476	0.1675	0.1713	0.1259	0.1572	0.0974	0.1575	0.1656	0.1415	0.1756	0.1484	0.1556	0.1361	0.1676	0.1736	0.1716	0.1525	0.0735	0.1562	0.1586	0.1923	0.1506	0.1266	0.1331	0.1100	0.1573	0.1320	0.0747	0.1686	0.0727	0.1391	0.1642	0.1463	0.1544	0.1442	0.1164	0.1413	0.1427	0.1371	0.0713	0.1547	0.0711	0.1367	0.1619	0.2077	0.1577	0.1182	0.1539	0.1218	0.1244	0.1450	0.0719	0.1195	0.0739	0.1205	0.1470	0.1272	0.1608	0.1316	0.1313	0.1392	0.1349	0.1389	0.0708	0.1491	0.0698	0.1315	0.1580	0.1674	0.1711	0.1643	0.1319	0.1310	0.1529	0.1382	0.1330	0.1431	0.1403	0.1594	0.1361	0.1735	0.1712	0.1565	0.1441	0.1490	0.1483	0.1603	0.1696	0.1462	0.1374	0.1649	0.1565	0.2073
52=02:30:03	45724	301	0.1732	0.1659	0.1344	0.1516	0.1743	0.1778	0.1334	0.1677	0.0983	0.1664	0.1699	0.1513	0.1841	0.1547	0.1612	0.1429	0.1690	0.1725	0.1795	0.1523	0.0727	0.1692	0.1648	0.1915	0.1559	0.1300	0.1399	0.1164	0.1706	0.1425	0.0738	0.1773	0.0742	0.1478	0.1727	0.1578	0.1606	0.1543	0.1215	0.1479	0.1505	0.1410	0.0709	0.1627	0.0736	0.1425	0.1638	0.2119	0.1697	0.1231	0.1615	0.1323	0.1338	0.1519	0.0750	0.1248	0.0746	0.1252	0.1584	0.1345	0.1649	0.1364	0.1361	0.1434	0.1413	0.1450	0.0734	0.1544	0.0732	0.1332	0.1618	0.1781	0.1892	0.1737	0.1361	0.1392	0.1589	0.1466	0.1378	0.1485	0.1450	0.1729	0.1468	0.1854	0.1817	0.1669	0.1501	0.1579	0.1539	0.1674	0.1754	0.1492	0.1397	0.1738	0.1667	0.2249
53=02:44:44	46604	301	0.1762	0.1644	0.1335	0.1505	0.1725	0.1789	0.1324	0.1669	0.0964	0.1612	0.1712	0.1478	0.1757	0.1560	0.1642	0.1451	0.1731	0.1792	0.1836	0.1544	0.0694	0.1636	0.1633	0.1943	0.1617	0.1331	0.1421	0.1160	0.1699	0.1408	0.0739	0.1776	0.0718	0.1460	0.1685	0.1595	0.1595	0.1519	0.1198	0.1465	0.1508	0.1461	0.0708	0.1607	0.0721	0.1437	0.1636	0.2138	0.1604	0.1252	0.1615	0.1365	0.1355	0.1563	0.0717	0.1248	0.0720	0.1267	0.1604	0.1357	0.1626	0.1369	0.1371	0.1471	0.1439	0.1445	0.0714	0.1574	0.0688	0.1393	0.1637	0.1681	0.1908	0.1759	0.1379	0.1399	0.1639	0.1468	0.1391	0.1510	0.1501	0.1742	0.1490	0.1879	0.1783	0.1691	0.1496	0.1586	0.1568	0.1728	0.1791	0.1548	0.1428	0.1756	0.1673	0.2282
54=02:59:25	47485	301	0.1840	0.1691	0.1372	0.1572	0.1818	0.1858	0.1360	0.1738	0.1009	0.1709	0.1808	0.1515	0.1815	0.1589	0.1651	0.1484	0.1781	0.1818	0.1918	0.1593	0.0683	0.1710	0.1727	0.2058	0.1648	0.1354	0.1469	0.1184	0.1756	0.1465	0.0730	0.1854	0.0724	0.1542	0.1775	0.1617	0.1684	0.1579	0.1244	0.1533	0.1572	0.1496	0.0699	0.1695	0.0691	0.1477	0.1701	0.2149	0.1699	0.1270	0.1661	0.1334	0.1387	0.1596	0.0709	0.1290	0.0697	0.1324	0.1651	0.1359	0.1708	0.1391	0.1401	0.1503	0.1471	0.1515	0.0711	0.1633	0.0703	0.1383	0.1725	0.1707	0.1868	0.1793	0.1374	0.1428	0.1705	0.1538	0.1436	0.1563	0.1552	0.1790	0.1502	0.1919	0.1864	0.1744	0.1529	0.1623	0.1596	0.1758	0.1862	0.1588	0.1471	0.1819	0.1720	0.2286
55=03:14:06	48366	300	0.1862	0.1805	0.1391	0.1589	0.1822	0.1900	0.1367	0.1773	0.0974	0.1651	0.1812	0.1604	0.1797	0.1669	0.1671	0.1506	0.1819	0.1825	0.1983	0.1641	0.0710	0.1689	0.1720	0.2199	0.1718	0.1404	0.1471	0.1182	0.1773	0.1460	0.0739	0.1826	0.0697	0.1546	0.1772	0.1670	0.1703	0.1565	0.1257	0.1499	0.1565	0.1498	0.0692	0.1639	0.0704	0.1517	0.1709	0.2180	0.1737	0.1278	0.1657	0.1332	0.1373	0.1598	0.0751	0.1282	0.0730	0.1340	0.1655	0.1397	0.1687	0.1367	0.1397	0.1511	0.1466	0.1505	0.0687	0.1620	0.0712	0.1402	0.1689	0.1864	0.1863	0.1817	0.1383	0.1448	0.1670	0.1508	0.1450	0.1583	0.1545	0.1776	0.1517	0.1966	0.1845	0.1791	0.1559	0.1600	0.1597	0.1775	0.1869	0.1591	0.1505	0.1828	0.1720	0.2210
56=03:28:46	49247	298	0.1995	0.1811	0.1435	0.1668	0.1930	0.2003	0.1423	0.1815	0.0999	0.1759	0.1892	0.1619	0.1929	0.1673	0.1735	0.1569	0.1932	0.1913	0.2016	0.1630	0.0736	0.1759	0.1781	0.2071	0.1695	0.1437	0.1536	0.1220	0.1845	0.1504	0.0730	0.1963	0.0747	0.1574	0.1869	0.1740	0.1731	0.1679	0.1308	0.1592	0.1607	0.1541	0.0718	0.1760	0.0717	0.1549	0.1810	0.2347	0.1937	0.1357	0.1810	0.1407	0.1442	0.1721	0.0719	0.1364	0.0714	0.1370	0.1731	0.1439	0.1764	0.1485	0.1470	0.1602	0.1586	0.1569	0.0717	0.1742	0.0731	0.1426	0.1790	0.1871	0.2026	0.1924	0.1467	0.1496	0.1811	0.1628	0.1485	0.1662	0.1631	0.1890	0.1596	0.2066	0.1925	0.1820	0.1625	0.1719	0.1688	0.1859	0.1961	0.1652	0.1546	0.1928	0.1803	0.2415
57=03:43:27	50128	298	0.1955	0.1845	0.1445	0.1658	0.1958	0.2022	0.1443	0.1865	0.0999	0.1813	0.1922	0.1600	0.2046	0.1738	0.1780	0.1582	0.1887	0.1940	0.2084	0.1688	0.0693	0.1806	0.1814	0.2021	0.1709	0.1427	0.1572	0.1234	0.1872	0.1542	0.0727	0.1999	0.0695	0.1585	0.1888	0.1729	0.1782	0.1653	0.1305	0.1616	0.1659	0.1636	0.0681	0.1811	0.0697	0.1543	0.1861	0.2332	0.1882	0.1357	0.1778	0.1439	0.1466	0.1757	0.0700	0.1380	0.0686	0.1375	0.1787	0.1425	0.1857	0.1484	0.1473	0.1602	0.1601	0.1619	0.0722	0.1751	0.0694	0.1451	0.1830	0.1902	0.2043	0.1975	0.1457	0.1531	0.1813	0.1636	0.1512	0.1672	0.1661	0.1903	0.1620	0.2075	0.1953	0.1841	0.1654	0.1749	0.1716	0.1913	0.2006	0.1699	0.1580	0.1944	0.1834	0.2635
58=03:58:08	51008	300	0.2007	0.1898	0.1499	0.1702	0.1984	0.2093	0.1487	0.1930	0.1027	0.1826	0.1962	0.1688	0.2006	0.1759	0.1783	0.1615	0.1976	0.2005	0.2120	0.1770	0.0712	0.1815	0.1865	0.2109	0.1843	0.1480	0.1622	0.1246	0.1957	0.1600	0.0741	0.2074	0.0743	0.1644	0.1892	0.1783	0.1879	0.1720	0.1353	0.1672	0.1707	0.1629	0.0733	0.1859	0.0721	0.1588	0.1911	0.2306	0.1885	0.1364	0.1843	0.1441	0.1514	0.1766	0.0737	0.1400	0.0755	0.1425	0.1771	0.1503	0.1896	0.1548	0.1520	0.1666	0.1598	0.1669	0.0732	0.1824	0.0722	0.1486	0.1859	0.1806	0.2141	0.2007	0.1516	0.1560	0.1897	0.1657	0.1583	0.1692	0.1707	0.1934	0.1644	0.2138	0.2051	0.1930	0.1703	0.1787	0.1731	0.1951	0.2039	0.1739	0.1608	0.2045	0.1827	0.2538
59=04:12:49	51889	301	0.2093	0.1896	0.1507	0.1764	0.2078	0.2156	0.1518	0.1983	0.1018	0.1869	0.2083	0.1735	0.2125	0.1806	0.1875	0.1704	0.2061	0.2103	0.2207	0.1789	0.0712	0.1901	0.2013	0.2154	0.1810	0.1492	0.1646	0.1273	0.1960	0.1665	0.0729	0.2121	0.0731	0.1646	0.2042	0.1822	0.1876	0.1760	0.1364	0.1744	0.1767	0.1683	0.0737	0.1936	0.0724	0.1624	0.1986	0.2568	0.1905	0.1392	0.1872	0.1539	0.1550	0.1801	0.0733	0.1483	0.0715	0.1476	0.1864	0.1511	0.1988	0.1561	0.1542	0.1710	0.1671	0.1720	0.0723	0.1878	0.0706	0.1537	0.1976	0.2018	0.2136	0.2081	0.1523	0.1614	0.1879	0.1752	0.1609	0.1765	0.1767	0.2066	0.1723	0.2184	0.2087	0.1947	0.1798	0.1902	0.1853	0.2020	0.2103	0.1816	0.1701	0.2100	0.1957	0.2711
60=04:27:30	52770	301	0.2228	0.2067	0.1590	0.1853	0.2163	0.2247	0.1595	0.2096	0.1044	0.1960	0.2132	0.1860	0.2122	0.1901	0.1951	0.1721	0.2137	0.2182	0.2346	0.1839	0.0733	0.1972	0.2014	0.2179	0.1936	0.1546	0.1747	0.1344	0.2099	0.1722	0.0731	0.2193	0.0746	0.1754	0.2116	0.1916	0.1901	0.1830	0.1416	0.1804	0.1819	0.1750	0.0732	0.2006	0.0752	0.1711	0.2048	0.2467	0.1988	0.1506	0.1998	0.1586	0.1627	0.1931	0.0762	0.1541	0.0735	0.1510	0.1968	0.1602	0.1991	0.1622	0.1620	0.1761	0.1752	0.1772	0.0742	0.1950	0.0731	0.1605	0.2027	0.2041	0.2285	0.2177	0.1601	0.1687	0.2004	0.1832	0.1707	0.1874	0.1884	0.2200	0.1815	0.2381	0.2159	0.2043	0.1843	0.1973	0.1910	0.2119	0.2234	0.1905	0.1768	0.2205	0.2060	0.2878
61=04:42:10	53651	301	0.2201	0.2059	0.1564	0.1843	0.2168	0.2302	0.1583	0.2080	0.1014	0.1930	0.2212	0.1820	0.2200	0.1898	0.1954	0.1746	0.2172	0.2185	0.2345	0.1905	0.0711	0.1967	0.2066	0.2398	0.1974	0.1571	0.1738	0.1322	0.2071	0.1731	0.0729	0.2252	0.0717	0.1719	0.2203	0.1944	0.1992	0.1826	0.1419	0.1816	0.1870	0.1738	0.0714	0.2046	0.0706	0.1657	0.2114	0.2689	0.2068	0.1471	0.1978	0.1582	0.1617	0.1940	0.0720	0.1519	0.0699	0.1513	0.1997	0.1595	0.2080	0.1626	0.1637	0.1784	0.1778	0.1817	0.0716	0.1944	0.0694	0.1582	0.2053	0.2072	0.2257	0.2225	0.1582	0.1657	0.2015	0.1813	0.1692	0.1885	0.1856	0.2185	0.1815	0.2429	0.2201	0.2097	0.1904	0.1995	0.1924	0.2126	0.2286	0.1925	0.1776	0.2191	0.2124	0.2853
62=04:56:51	54532	301	0.2192	0.2142	0.1587	0.1911	0.2308	0.2387	0.1665	0.2184	0.1032	0.1985	0.2225	0.1876	0.2221	0.1986	0.2047	0.1775	0.2186	0.2253	0.2400	0.1943	0.0708	0.2007	0.2083	0.2301	0.2018	0.1632	0.1798	0.1373	0.2178	0.1773	0.0694	0.2306	0.0719	0.1770	0.2180	0.1972	0.2017	0.1873	0.1444	0.1859	0.1904	0.1796	0.0705	0.2103	0.0717	0.1717	0.2137	0.2691	0.2080	0.1507	0.2082	0.1658	0.1709	0.1982	0.0712	0.1562	0.0709	0.1559	0.2066	0.1628	0.2111	0.1674	0.1656	0.1828	0.1825	0.1850	0.0722	0.2023	0.0723	0.1630	0.2111	0.2093	0.2377	0.2315	0.1629	0.1732	0.2096	0.1889	0.1752	0.1927	0.1963	0.2210	0.1880	0.2467	0.2213	0.2150	0.1873	0.2038	0.1940	0.2178	0.2320	0.1951	0.1786	0.2261	0.2089	0.2897
63=05:11:32	55413	300	0.2343	0.2134	0.1656	0.1979	0.2317	0.2454	0.1700	0.2242	0.1059	0.2048	0.2312	0.1873	0.2321	0.2004	0.2065	0.1870	0.2278	0.2312	0.2447	0.2104	0.0691	0.2044	0.2174	0.2382	0.2084	0.1678	0.1862	0.1382	0.2242	0.1841	0.0739	0.2440	0.0743	0.1816	0.2252	0.2033	0.2116	0.1966	0.1496	0.1912	0.1984	0.1904	0.0723	0.2179	0.0697	0.1789	0.2206	0.2822	0.2194	0.1544	0.2189	0.1683	0.1739	0.2109	0.0738	0.1637	0.0709	0.1630	0.2119	0.1679	0.2221	0.1713	0.1711	0.1948	0.1897	0.1948	0.0727	0.2145	0.0729	0.1687	0.2248	0.2150	0.2386	0.2389	0.1709	0.1805	0.2250	0.1953	0.1803	0.2030	0.2072	0.2383	0.1914	0.2531	0.2382	0.2261	0.1979	0.2137	0.2046	0.2335	0.2392	0.2085	0.1901	0.2426	0.2187	0.2970
64=05:26:13	56293	296	0.2416	0.2222	0.1679	0.2016	0.2380	0.2527	0.1702	0.2247	0.1050	0.2064	0.2356	0.1902	0.2411	0.2113	0.2149	0.1950	0.2363	0.2352	0.2465	0.2126	0.0736	0.2040	0.2233	0.2410	0.2171	0.1706	0.1908	0.1416	0.2256	0.1879	0.0722	0.2421	0.0709	0.1803	0.2350	0.2082	0.2169	0.2037	0.1528	0.1949	0.1984	0.1956	0.0740	0.2209	0.0728	0.1783	0.2262	0.2779	0.2341	0.1546	0.2182	0.1722	0.1770	0.2122	0.0719	0.1623	0.0693	0.1591	0.2184	0.1693	0.2233	0.1725	0.1696	0.1992	0.1938	0.1986	0.0744	0.2121	0.0722	0.1675	0.2209	0.2355	0.2475	0.2461	0.1709	0.1812	0.2212	0.2006	0.1811	0.2049	0.2046	0.2309	0.1993	0.2606	0.2476	0.2303	0.2043	0.2148	0.2080	0.2283	0.2465	0.2011	0.1891	0.2362	0.2223	0.3227
65=05:40:54	57174	300	0.2525	0.2313	0.1742	0.2080	0.2415	0.2534	0.1767	0.2377	0.1045	0.2111	0.2387	0.2032	0.2458	0.2123	0.2175	0.1957	0.2380	0.2497	0.2550	0.2176	0.0714	0.2078	0.2328	0.2486	0.2263	0.1725	0.1954	0.1442	0.2326	0.1954	0.0707	0.2514	0.0720	0.1863	0.2383	0.2197	0.2221	0.2038	0.1561	0.2053	0.2094	0.2009	0.0703	0.2296	0.0716	0.1866	0.2281	0.2790	0.2271	0.1599	0.2293	0.1769	0.1816	0.2201	0.0697	0.1730	0.0729	0.1675	0.2207	0.1801	0.2317	0.1836	0.1790	0.2048	0.2000	0.2091	0.0719	0.2271	0.0696	0.1738	0.2327	0.2251	0.2589	0.2539	0.1758	0.1912	0.2348	0.2095	0.1930	0.2147	0.2161	0.2519	0.2040	0.2792	0.2502	0.2407	0.2098	0.2292	0.2171	0.2452	0.2588	0.2198	0.1975	0.2531	0.2304	0.3198
66=05:55:35	58055	301	0.2568	0.2364	0.1761	0.2118	0.2470	0.2606	0.1777	0.2365	0.1058	0.2109	0.2491	0.2051	0.2481	0.2155	0.2273	0.2051	0.2458	0.2498	0.2569	0.2214	0.0734	0.2100	0.2359	0.2664	0.2269	0.1794	0.1981	0.1479	0.2365	0.1997	0.0720	0.2547	0.0710	0.1856	0.2484	0.2253	0.2300	0.2160	0.1608	0.2097	0.2138	0.2044	0.0712	0.2342	0.0713	0.1828	0.2348	0.3052	0.2467	0.1651	0.2334	0.1818	0.1833	0.2257	0.0708	0.1756	0.0682	0.1696	0.2340	0.1802	0.2356	0.1826	0.1817	0.2123	0.2057	0.2096	0.0712	0.2287	0.0708	0.1758	0.2394	0.2442	0.2723	0.2583	0.1803	0.1976	0.2419	0.2177	0.1959	0.2256	0.2228	0.2544	0.2140	0.2913	0.2548	0.2455	0.2171	0.2343	0.2254	0.2432	0.2683	0.2201	0.2068	0.2530	0.2377	0.3195
67=06:10:15	58936	300	0.2640	0.2440	0.1818	0.2203	0.2550	0.2729	0.1880	0.2518	0.1095	0.2195	0.2511	0.2149	0.2583	0.2311	0.2357	0.2083	0.2502	0.2603	0.2603	0.2299	0.0718	0.2185	0.2421	0.2533	0.2342	0.1854	0.2103	0.1519	0.2445	0.2091	0.0720	0.2645	0.0713	0.1964	0.2532	0.2366	0.2394	0.2200	0.1659	0.2191	0.2174	0.2141	0.0717	0.2441	0.0733	0.1898	0.2444	0.3156	0.2590	0.1677	0.2426	0.1930	0.1984	0.2365	0.0708	0.1848	0.0693	0.1785	0.2388	0.1900	0.2484	0.1921	0.1844	0.2213	0.2184	0.2236	0.0719	0.2391	0.0714	0.1832	0.2462	0.2502	0.2800	0.2709	0.1895	0.1991	0.2468	0.2225	0.2122	0.2328	0.2340	0.2657	0.2206	0.3000	0.2650	0.2504	0.2255	0.2450	0.2313	0.2555	0.2752	0.2287	0.2131	0.2643	0.2428	0.3332
68=06:24:56	59817	298	0.2708	0.2536	0.1855	0.2283	0.2630	0.2758	0.1929	0.2569	0.1115	0.2232	0.2595	0.2206	0.2647	0.2335	0.2403	0.2164	0.2593	0.2656	0.2706	0.2344	0.0748	0.2189	0.2543	0.2721	0.2426	0.1893	0.2147	0.1582	0.2536	0.2161	0.0714	0.2679	0.0724	0.2006	0.2603	0.2405	0.2473	0.2298	0.1703	0.2274	0.2230	0.2215	0.0739	0.2504	0.0722	0.1976	0.2520	0.3148	0.2640	0.1772	0.2542	0.1972	0.2013	0.2449	0.0726	0.1916	0.0710	0.1828	0.2498	0.1962	0.2501	0.1978	0.1920	0.2240	0.2217	0.2297	0.0725	0.2451	0.0696	0.1876	0.2587	0.2591	0.2829	0.2774	0.1909	0.2090	0.2573	0.2350	0.2154	0.2377	0.2420	0.2738	0.2316	0.3056	0.2688	0.2567	0.2270	0.2533	0.2397	0.2574	0.2822	0.2373	0.2226	0.2702	0.2468	0.3394
69=06:39:37	60698	300	0.2786	0.2660	0.1938	0.2353	0.2693	0.2833	0.2028	0.2614	0.1099	0.2288	0.2606	0.2307	0.2718	0.2425	0.2491	0.2236	0.2573	0.2722	0.2798	0.2457	0.0743	0.2268	0.2607	0.2769	0.2535	0.1936	0.2215	0.1604	0.2637	0.2218	0.0722	0.2742	0.0745	0.2060	0.2626	0.2502	0.2532	0.2370	0.1717	0.2321	0.2309	0.2289	0.0733	0.2542	0.0737	0.2027	0.2544	0.3112	0.2622	0.1778	0.2580	0.1965	0.2010	0.2480	0.0723	0.1922	0.0724	0.1816	0.2497	0.1967	0.2600	0.2012	0.1960	0.2301	0.2248	0.2345	0.0720	0.2541	0.0745	0.1961	0.2620	0.2651	0.2955	0.2817	0.1934	0.2173	0.2639	0.2353	0.2182	0.2379	0.2473	0.2740	0.2317	0.3045	0.2748	0.2680	0.2293	0.2569	0.2437	0.2694	0.2877	0.2378	0.2238	0.2785	0.2493	0.3391
70=06:54:18	61578	301	0.2763	0.2598	0.1966	0.2363	0.2662	0.2824	0.2003	0.2638	0.1100	0.2285	0.2690	0.2270	0.2792	0.2412	0.2471	0.2243	0.2610	0.2764	0.2782	0.2461	0.0701	0.2245	0.2676	0.2769	0.2507	0.1903	0.2213	0.1626	0.2604	0.2246	0.0694	0.2777	0.0683	0.2018	0.2718	0.2455	0.2553	0.2353	0.1742	0.2366	0.2340	0.2308	0.0702	0.2582	0.0672	0.2017	0.2584	0.3463	0.2685	0.1808	0.2578	0.2020	0.2058	0.2555	0.0690	0.1968	0.0670	0.1855	0.2554	0.2020	0.2611	0.2045	0.1989	0.2316	0.2337	0.2370	0.0692	0.2598	0.0665	0.1911	0.2678	0.2700	0.2866	0.2830	0.1986	0.2188	0.2643	0.2415	0.2245	0.2467	0.2532	0.2828	0.2337	0.3052	0.2784	0.2640	0.2365	0.2607	0.2494	0.2707	0.2956	0.2413	0.2343	0.2805	0.2538	0.3397
71=07:08:59	62459	301	0.2817	0.2722	0.2038	0.2472	0.2749	0.2906	0.2097	0.2756	0.1174	0.2360	0.2790	0.2438	0.2929	0.2526	0.2645	0.2368	0.2693	0.2823	0.2873	0.2572	0.0722	0.2315	0.2783	0.2935	0.2610	0.2026	0.2289	0.1687	0.2642	0.2344	0.0720	0.2817	0.0730	0.2086	0.2752	0.2597	0.2632	0.2454	0.1791	0.2463	0.2447	0.2428	0.0716	0.2657	0.0733	0.2030	0.2648	0.3452	0.2693	0.1893	0.2697	0.2135	0.2122	0.2553	0.0735	0.2035	0.0721	0.1856	0.2580	0.2066	0.2725	0.2117	0.2082	0.2421	0.2378	0.2495	0.0744	0.2627	0.0713	0.1969	0.2804	0.2856	0.3021	0.2946	0.1975	0.2264	0.2744	0.2513	0.2314	0.2501	0.2561	0.2858	0.2380	0.3225	0.2826	0.2697	0.2397	0.2678	0.2550	0.2792	0.3003	0.2571	0.2404	0.2898	0.2629	0.3522
72=07:23:40	63340	301	0.3021	0.2788	0.2106	0.2504	0.2843	0.3001	0.2194	0.2772	0.1156	0.2389	0.2794	0.2510	0.2952	0.2583	0.2638	0.2432	0.2736	0.2917	0.2899	0.2624	0.0725	0.2371	0.2773	0.3037	0.2729	0.2093	0.2425	0.1716	0.2751	0.2403	0.0716	0.2879	0.0737	0.2116	0.2786	0.2749	0.2726	0.2564	0.1865	0.2541	0.2444	0.2492	0.0747	0.2744	0.0742	0.2116	0.2681	0.3432	0.2841	0.1952	0.2816	0.2198	0.2216	0.2692	0.0731	0.2092	0.0699	0.1914	0.2705	0.2175	0.2790	0.2200	0.2134	0.2480	0.2464	0.2535	0.0736	0.2707	0.0714	0.1997	0.2819	0.2958	0.3089	0.2984	0.2082	0.2345	0.2845	0.2602	0.2421	0.2591	0.2674	0.2977	0.2512	0.3295	0.2896	0.2821	0.2441	0.2803	0.2672	0.2858	0.3118	0.2529	0.2471	0.2945	0.2673	0.3625
73=07:38:20	64221	301	0.3109	0.2856	0.2146	0.2571	0.2887	0.3103	0.2245	0.2833	0.1165	0.2396	0.2874	0.2634	0.2980	0.2672	0.2652	0.2510	0.2796	0.2898	0.2916	0.2640	0.0733	0.2340	0.2817	0.3149	0.2758	0.2166	0.2495	0.1802	0.2823	0.2478	0.0730	0.2967	0.0714	0.2140	0.2921	0.2826	0.2740	0.2633	0.1929	0.2585	0.2493	0.2537	0.0720	0.2731	0.0725	0.2114	0.2679	0.3565	0.3039	0.2009	0.2867	0.2289	0.2315	0.2804	0.0725	0.2184	0.0696	0.1998	0.2754	0.2298	0.2834	0.2289	0.2181	0.2547	0.2569	0.2536	0.0710	0.2735	0.0711	0.2017	0.2864	0.2947	0.3270	0.3098	0.2194	0.2446	0.2868	0.2676	0.2518	0.2749	0.2722	0.3107	0.2537	0.3503	0.2997	0.2863	0.2550	0.2887	0.2737	0.2902	0.3219	0.2571	0.2564	0.2960	0.2730	0.3707
74=07:53:01	65102	301	0.3004	0.2901	0.2188	0.2571	0.2840	0.3100	0.2286	0.2878	0.1179	0.2382	0.2928	0.2557	0.2952	0.2680	0.2761	0.2521	0.2763	0.2977	0.2993	0.2721	0.0698	0.2352	0.2889	0.3258	0.2845	0.2181	0.2513	0.1847	0.2808	0.2507	0.0707	0.2967	0.0695	0.2138	0.2915	0.2787	0.2838	0.2616	0.1893	0.2613	0.2564	0.2582	0.0701	0.2792	0.0699	0.2117	0.2755	0.3650	0.2923	0.1990	0.2876	0.2275	0.2254	0.2790	0.0710	0.2171	0.0701	0.1982	0.2786	0.2230	0.2819	0.2247	0.2223	0.2590	0.2552	0.2613	0.0707	0.2770	0.0688	0.2027	0.2909	0.3045	0.3238	0.3095	0.2153	0.2468	0.2947	0.2698	0.2488	0.2733	0.2759	0.3052	0.2526	0.3359	0.3012	0.2907	0.2538	0.2854	0.2765	0.2958	0.3221	0.2624	0.2626	0.3031	0.2761	0.3688
75=08:07:42	65983	301	0.3141	0.2897	0.2248	0.2708	0.2976	0.3147	0.2336	0.2943	0.1232	0.2468	0.2924	0.2777	0.3198	0.2771	0.2851	0.2664	0.2873	0.3107	0.2984	0.2780	0.0723	0.2429	0.2944	0.3121	0.2892	0.2289	0.2604	0.1844	0.2829	0.2556	0.0705	0.2994	0.0709	0.2123	0.2924	0.2895	0.2914	0.2750	0.2019	0.2742	0.2582	0.2634	0.0738	0.2910	0.0732	0.2155	0.2803	0.3752	0.3070	0.2127	0.2931	0.2417	0.2394	0.2802	0.0702	0.2233	0.0700	0.1972	0.2768	0.2251	0.2960	0.2422	0.2277	0.2644	0.2629	0.2754	0.0732	0.2839	0.0713	0.2019	0.2919	0.3169	0.3354	0.3185	0.2207	0.2492	0.2921	0.2746	0.2593	0.2712	0.2814	0.3025	0.2604	0.3453	0.3052	0.2885	0.2557	0.3015	0.2801	0.2960	0.3244	0.2661	0.2552	0.3074	0.2729	0.3671
76=08:22:23	66863	300	0.3127	0.2948	0.2296	0.2724	0.2940	0.3170	0.2357	0.2999	0.1206	0.2415	0.3002	0.2724	0.3177	0.2805	0.2851	0.2603	0.2845	0.3072	0.3025	0.2763	0.0678	0.2402	0.3000	0.3326	0.2873	0.2278	0.2600	0.1872	0.2864	0.2590	0.0698	0.3051	0.0666	0.2192	0.3017	0.2879	0.2908	0.2697	0.1997	0.2727	0.2634	0.2677	0.0664	0.2868	0.0663	0.2205	0.2868	0.3822	0.2930	0.2097	0.2944	0.2427	0.2393	0.2885	0.0689	0.2289	0.0679	0.2082	0.2825	0.2363	0.2975	0.2391	0.2352	0.2685	0.2664	0.2700	0.0664	0.2909	0.0670	0.2082	0.3030	0.3089	0.3265	0.3204	0.2258	0.2513	0.2978	0.2791	0.2639	0.2853	0.2864	0.3206	0.2600	0.3490	0.3045	0.2967	0.2596	0.3018	0.2834	0.3025	0.3377	0.2748	0.2720	0.3172	0.2797	0.3874
77=08:37:04	67744	300	0.3376	0.3125	0.2410	0.2778	0.3119	0.3313	0.2521	0.3068	0.1272	0.2571	0.3069	0.3031	0.3249	0.2906	0.2943	0.2740	0.2964	0.3199	0.3152	0.2885	0.0726	0.2491	0.3040	0.3497	0.2955	0.2405	0.2784	0.2004	0.3011	0.2665	0.0726	0.3180	0.0722	0.2276	0.3097	0.3164	0.3034	0.2887	0.2108	0.2836	0.2644	0.2821	0.0697	0.2993	0.0717	0.2290	0.2963	0.3741	0.3158	0.2229	0.3097	0.2512	0.2504	0.3067	0.0714	0.2360	0.0702	0.2153	0.2944	0.2482	0.3011	0.2523	0.2393	0.2795	0.2820	0.2824	0.0714	0.3012	0.0717	0.2184	0.3125	0.3263	0.3418	0.3341	0.2425	0.2646	0.3094	0.2890	0.2748	0.2955	0.2986	0.3292	0.2765	0.3680	0.3181	0.3089	0.2719	0.3135	0.2948	0.3186	0.3512	0.2805	0.2805	0.3245	0.2921	0.3899
78=08:51:45	68625	300	0.3349	0.3127	0.2457	0.2838	0.3146	0.3346	0.2543	0.3133	0.1295	0.2559	0.3126	0.3056	0.3243	0.2957	0.2987	0.2745	0.3028	0.3233	0.3182	0.2922	0.0700	0.2471	0.3041	0.3427	0.3207	0.2475	0.2831	0.2048	0.3050	0.2750	0.0719	0.3228	0.0700	0.2303	0.3183	0.3220	0.3132	0.2923	0.2171	0.2915	0.2753	0.2868	0.0703	0.2989	0.0719	0.2292	0.3013	0.3871	0.3202	0.2313	0.3148	0.2621	0.2585	0.3103	0.0723	0.2454	0.0713	0.2209	0.3015	0.2610	0.3114	0.2583	0.2479	0.2824	0.2916	0.2853	0.0687	0.3061	0.0699	0.2178	0.3143	0.3471	0.3476	0.3440	0.2424	0.2691	0.3137	0.2960	0.2841	0.2995	0.3006	0.3400	0.2796	0.3831	0.3246	0.3162	0.2761	0.3271	0.3022	0.3195	0.3588	0.2853	0.2847	0.3250	0.2965	0.4004
79=09:06:25	69506	300	0.3448	0.3228	0.2604	0.2891	0.3113	0.3407	0.2586	0.3184	0.1312	0.2605	0.3159	0.3082	0.3343	0.3011	0.3071	0.2879	0.3069	0.3304	0.3273	0.3008	0.0724	0.2570	0.3170	0.3453	0.3227	0.2541	0.2903	0.2113	0.3149	0.2843	0.0743	0.3280	0.0711	0.2357	0.3174	0.3233	0.3156	0.3016	0.2252	0.2991	0.2866	0.2950	0.0706	0.3067	0.0718	0.2332	0.3056	0.4020	0.3241	0.2375	0.3238	0.2629	0.2554	0.3145	0.0714	0.2497	0.0714	0.2239	0.3044	0.2578	0.3166	0.2646	0.2606	0.2924	0.2915	0.2927	0.0716	0.3125	0.0707	0.2227	0.3268	0.3427	0.3547	0.3430	0.2547	0.2841	0.3286	0.3029	0.2882	0.3064	0.3138	0.3474	0.2795	0.3729	0.3276	0.3300	0.2777	0.3305	0.3125	0.3315	0.3627	0.2950	0.2947	0.3409	0.2985	0.4030
80=09:21:06	70387	298	0.3485	0.3271	0.2664	0.3002	0.3291	0.3415	0.2642	0.3256	0.1304	0.2626	0.3122	0.3194	0.3418	0.3096	0.3101	0.2888	0.3090	0.3301	0.3238	0.2991	0.0714	0.2552	0.3182	0.3591	0.3235	0.2625	0.2997	0.2137	0.3136	0.2875	0.0727	0.3296	0.0727	0.2366	0.3232	0.3293	0.3142	0.2992	0.2275	0.3047	0.2782	0.2991	0.0698	0.3159	0.0720	0.2352	0.3085	0.3934	0.3232	0.2411	0.3294	0.2772	0.2730	0.3168	0.0730	0.2534	0.0722	0.2194	0.3016	0.2584	0.3223	0.2701	0.2556	0.2917	0.2973	0.3039	0.0753	0.3145	0.0731	0.2236	0.3240	0.3431	0.3609	0.3552	0.2512	0.2783	0.3245	0.3088	0.3019	0.3055	0.3114	0.3423	0.2903	0.3758	0.3241	0.3202	0.2814	0.3383	0.3080	0.3285	0.3660	0.3001	0.2903	0.3386	0.2988	0.4041
81=09:35:47	71268	301	0.3463	0.3280	0.2692	0.2997	0.3255	0.3438	0.2654	0.3231	0.1355	0.2595	0.3175	0.3227	0.3374	0.3122	0.3146	0.2931	0.3045	0.3348	0.3182	0.2992	0.0711	0.2540	0.3176	0.3463	0.3237	0.2637	0.2998	0.2136	0.3128	0.2865	0.0717	0.3272	0.0726	0.2338	0.3192	0.3320	0.3196	0.3062	0.2361	0.3068	0.2847	0.2989	0.0719	0.3145	0.0720	0.2313	0.3049	0.4060	0.3340	0.2474	0.3334	0.2802	0.2693	0.3199	0.0721	0.2577	0.0716	0.2272	0.3055	0.2728	0.3245	0.2739	0.2662	0.2986	0.2983	0.3037	0.0719	0.3147	0.0712	0.2253	0.3260	0.3431	0.3683	0.3530	0.2570	0.2819	0.3313	0.3125	0.3023	0.3068	0.3195	0.3489	0.2925	0.3915	0.3286	0.3261	0.2818	0.3407	0.3155	0.3314	0.3709	0.2973	0.3037	0.3407	0.3015	0.4099
82=09:50:28	72149	301	0.3700	0.3382	0.2814	0.3082	0.3336	0.3516	0.2751	0.3304	0.1374	0.2702	0.3204	0.3437	0.3430	0.3199	0.3172	0.3034	0.3148	0.3476	0.3316	0.3041	0.0713	0.2616	0.3273	0.3605	0.3384	0.2736	0.3075	0.2240	0.3288	0.2974	0.0719	0.3317	0.0718	0.2430	0.3282	0.3534	0.3266	0.3209	0.2444	0.3182	0.2913	0.3080	0.0724	0.3199	0.0734	0.2371	0.3114	0.3996	0.3377	0.2598	0.3443	0.2842	0.2760	0.3284	0.0724	0.2683	0.0703	0.2316	0.3161	0.2821	0.3297	0.2850	0.2736	0.3047	0.3096	0.3138	0.0719	0.3227	0.0705	0.2306	0.3313	0.3584	0.3777	0.3650	0.2668	0.2969	0.3412	0.3226	0.3111	0.3153	0.3307	0.3619	0.2991	0.4075	0.3396	0.3379	0.2895	0.3492	0.3245	0.3400	0.3786	0.3062	0.3062	0.3474	0.3075	0.4139
83=10:05:09	73030	301	0.3526	0.3412	0.2832	0.3069	0.3336	0.3574	0.2819	0.3312	0.1382	0.2647	0.3316	0.3331	0.3436	0.3282	0.3276	0.3040	0.3159	0.3449	0.3403	0.3153	0.0730	0.2572	0.3330	0.3818	0.3289	0.2784	0.3123	0.2278	0.3262	0.2995	0.0723	0.3398	0.0709	0.2395	0.3381	0.3443	0.3382	0.3227	0.2491	0.3174	0.2968	0.3154	0.0735	0.3182	0.0711	0.2378	0.3201	0.4240	0.3408	0.2594	0.3397	0.2904	0.2788	0.3364	0.0731	0.2705	0.0714	0.2358	0.3240	0.2835	0.3339	0.2823	0.2781	0.3060	0.3131	0.3083	0.0714	0.3248	0.0722	0.2307	0.3361	0.3782	0.3782	0.3708	0.2691	0.2950	0.3404	0.3291	0.3151	0.3270	0.3266	0.3619	0.3031	0.4069	0.3371	0.3388	0.2938	0.3496	0.3316	0.3395	0.3910	0.3081	0.3158	0.3437	0.3144	0.4285
84=10:19:50	73910	301	0.3776	0.3471	0.2892	0.3193	0.3417	0.3625	0.2839	0.3372	0.1394	0.2714	0.3394	0.3493	0.3488	0.3325	0.3414	0.3180	0.3258	0.3498	0.3436	0.3200	0.0744	0.2693	0.3355	0.3970	0.3479	0.2927	0.3199	0.2326	0.3309	0.3088	0.0726	0.3370	0.0709	0.2444	0.3487	0.3687	0.3383	0.3315	0.2565	0.3263	0.3021	0.3218	0.0722	0.3288	0.0734	0.2434	0.3199	0.4177	0.3565	0.2677	0.3565	0.3037	0.2882	0.3423	0.0736	0.2763	0.0732	0.2329	0.3301	0.2870	0.3447	0.2917	0.2862	0.3130	0.3265	0.3201	0.0722	0.3235	0.0698	0.2302	0.3462	0.3794	0.3854	0.3786	0.2772	0.3038	0.3513	0.3381	0.3209	0.3315	0.3350	0.3714	0.3067	0.4141	0.3447	0.3480	0.3020	0.3625	0.3422	0.3445	0.3974	0.3124	0.3280	0.3468	0.3273	0.4373
85=10:34:32	74793	300	0.3789	0.3551	0.2928	0.3140	0.3433	0.3652	0.2884	0.3389	0.1390	0.2757	0.3304	0.3581	0.3589	0.3351	0.3318	0.3167	0.3242	0.3503	0.3366	0.3255	0.0730	0.2638	0.3388	0.3856	0.3447	0.2838	0.3260	0.2351	0.3328	0.2972	0.0717	0.3429	0.0701	0.2380	0.3373	0.3651	0.3437	0.3342	0.2588	0.3252	0.3005	0.3262	0.0711	0.3302	0.0725	0.2481	0.3224	0.4084	0.3606	0.2700	0.3447	0.2976	0.2893	0.3413	0.0721	0.2738	0.0720	0.2301	0.3204	0.2834	0.3405	0.2894	0.2803	0.3208	0.3163	0.3180	0.0720	0.3355	0.0715	0.2297	0.3368	0.3846	0.3866	0.3757	0.2846	0.3071	0.3360	0.3220	0.3161	0.3272	0.3316	0.3547	0.3071	0.4155	0.3472	0.3427	0.3009	0.3543	0.3305	0.3491	0.3942	0.3078	0.3163	0.3552	0.3162	0.4144
86=10:49:13	75674	298	0.3840	0.3588	0.3118	0.3303	0.3532	0.3679	0.2986	0.3519	0.1479	0.2813	0.3381	0.3665	0.3595	0.3410	0.3425	0.3256	0.3329	0.3604	0.3451	0.3280	0.0742	0.2731	0.3439	0.3931	0.3609	0.2998	0.3332	0.2404	0.3462	0.3203	0.0744	0.3504	0.0731	0.2535	0.3483	0.3695	0.3517	0.3429	0.2724	0.3426	0.3110	0.3373	0.0741	0.3392	0.0718	0.2538	0.3319	0.4406	0.3535	0.2825	0.3671	0.3175	0.2969	0.3484	0.0741	0.2924	0.0735	0.2453	0.3367	0.2990	0.3536	0.3046	0.2966	0.3223	0.3297	0.3404	0.0744	0.3445	0.0745	0.2464	0.3538	0.3941	0.4035	0.3885	0.2892	0.3150	0.3628	0.3522	0.3372	0.3323	0.3548	0.3795	0.3210	0.4164	0.3526	0.3585	0.3013	0.3783	0.3483	0.3573	0.4046	0.3295	0.3323	0.3673	0.3246	0.4373
87=11:03:54	76555	298	0.3785	0.3619	0.3106	0.3282	0.3483	0.3732	0.3002	0.3513	0.1505	0.2826	0.3443	0.3731	0.3672	0.3403	0.3406	0.3275	0.3298	0.3559	0.3415	0.3308	0.0752	0.2715	0.3473	0.4032	0.3598	0.2977	0.3371	0.2453	0.3421	0.3201	0.0753	0.3554	0.0741	0.2515	0.3493	0.3824	0.3575	0.3440	0.2744	0.3392	0.3105	0.3405	0.0746	0.3392	0.0733	0.2526	0.3335	0.4361	0.3629	0.2838	0.3648	0.3137	0.2977	0.3550	0.0734	0.2943	0.0750	0.2473	0.3356	0.3097	0.3510	0.3027	0.2973	0.3250	0.3388	0.3346	0.0732	0.3463	0.0751	0.2470	0.3549	0.3940	0.3894	0.3863	0.2903	0.3206	0.3598	0.3454	0.3390	0.3397	0.3519	0.3812	0.3178	0.4324	0.3620	0.3614	0.3079	0.3727	0.3489	0.3626	0.4111	0.3244	0.3373	0.3706	0.3309	0.4423
88=11:18:35	77435	296	0.3874	0.3683	0.3173	0.3284	0.3500	0.3807	0.3102	0.3603	0.1482	0.2883	0.3498	0.3777	0.3664	0.3490	0.3511	0.3358	0.3341	0.3643	0.3526	0.3414	0.0736	0.2752	0.3597	0.4108	0.3590	0.3070	0.3415	0.2511	0.3485	0.3244	0.0743	0.3605	0.0692	0.2543	0.3516	0.3845	0.3583	0.3532	0.2785	0.3415	0.3183	0.3470	0.0714	0.3401	0.0702	0.2605	0.3378	0.4451	0.3744	0.2886	0.3720	0.3151	0.2983	0.3609	0.0715	0.2990	0.0725	0.2512	0.3427	0.3050	0.3545	0.3051	0.3024	0.3328	0.3410	0.3352	0.0695	0.3539	0.0709	0.2458	0.3650	0.4103	0.4040	0.3903	0.3001	0.3270	0.3737	0.3490	0.3399	0.3461	0.3585	0.3873	0.3175	0.4206	0.3567	0.3702	0.3044	0.3786	0.3547	0.3730	0.4091	0.3263	0.3440	0.3772	0.3294	0.4397
89=11:33:16	78316	296	0.3882	0.3716	0.3222	0.3354	0.3569	0.3846	0.3093	0.3602	0.1549	0.2870	0.3527	0.3909	0.3755	0.3554	0.3556	0.3391	0.3383	0.3677	0.3527	0.3386	0.0711	0.2735	0.3540	0.4233	0.3677	0.3146	0.3476	0.2576	0.3470	0.3249	0.0721	0.3636	0.0700	0.2583	0.3644	0.3947	0.3642	0.3529	0.2859	0.3426	0.3206	0.3460	0.0707	0.3404	0.0722	0.2555	0.3440	0.4510	0.3668	0.2911	0.3736	0.3257	0.3094	0.3631	0.0746	0.3054	0.0714	0.2538	0.3444	0.3144	0.3596	0.3126	0.3105	0.3362	0.3473	0.3384	0.0700	0.3509	0.0701	0.2484	0.3661	0.4160	0.3972	0.3961	0.3047	0.3277	0.3707	0.3627	0.3514	0.3526	0.3596	0.3973	0.3279	0.4460	0.3590	0.3727	0.3137	0.3849	0.3571	0.3668	0.4253	0.3308	0.3463	0.3741	0.3410	0.4601
90=11:47:57	79197	300	0.3792	0.3677	0.3334	0.3346	0.3484	0.3653	0.3092	0.3593	0.1526	0.2841	0.3443	0.3806	0.3779	0.3467	0.3513	0.3351	0.3284	0.3753	0.3494	0.3416	0.0739	0.2717	0.3565	0.3907	0.3747	0.3043	0.3336	0.2488	0.3495	0.3278	0.0732	0.3455	0.0749	0.2513	0.3392	0.3780	0.3502	0.3463	0.2730	0.3457	0.3164	0.3474	0.0719	0.3472	0.0722	0.2551	0.3267	0.4317	0.3572	0.2873	0.3707	0.3098	0.2899	0.3360	0.0706	0.2954	0.0714	0.2383	0.3315	0.2902	0.3598	0.3047	0.3059	0.3329	0.3255	0.3419	0.0717	0.3488	0.0724	0.2415	0.3524	0.4229	0.4079	0.3836	0.2874	0.3253	0.3690	0.3408	0.3262	0.3248	0.3503	0.3639	0.3186	0.4119	0.3586	0.3634	0.2948	0.3681	0.3522	0.3635	0.3937	0.3292	0.3356	0.3736	0.3145	0.4437
91=12:02:37	80078	298	0.3988	0.3741	0.3339	0.3413	0.3562	0.3825	0.3130	0.3651	0.1594	0.2914	0.3531	0.3966	0.3859	0.3571	0.3590	0.3477	0.3429	0.3687	0.3557	0.3513	0.0724	0.2814	0.3657	0.4268	0.3707	0.3186	0.3525	0.2613	0.3555	0.3364	0.0754	0.3639	0.0717	0.2588	0.3646	0.3953	0.3728	0.3656	0.2981	0.3546	0.3286	0.3578	0.0698	0.3527	0.0736	0.2648	0.3469	0.4520	0.3800	0.3073	0.3793	0.3282	0.3108	0.3656	0.0729	0.3141	0.0704	0.2592	0.3470	0.3243	0.3654	0.3240	0.3161	0.3399	0.3529	0.3459	0.0729	0.3617	0.0695	0.2533	0.3696	0.4446	0.4111	0.3982	0.3141	0.3367	0.3733	0.3609	0.3552	0.3545	0.3670	0.3971	0.3308	0.4421	0.3684	0.3757	0.3192	0.3926	0.3595	0.3808	0.4285	0.3373	0.3552	0.3887	0.3425	0.4474
92=12:17:18	80959	300	0.3930	0.3777	0.3326	0.3444	0.3637	0.3857	0.3153	0.3656	0.1561	0.2885	0.3484	0.3997	0.3813	0.3639	0.3569	0.3399	0.3367	0.3729	0.3492	0.3501	0.0738	0.2793	0.3640	0.4092	0.3697	0.3222	0.3618	0.2621	0.3502	0.3317	0.0727	0.3636	0.0729	0.2586	0.3574	0.3927	0.3778	0.3574	0.2960	0.3584	0.3178	0.3582	0.0738	0.3579	0.0733	0.2637	0.3489	0.4411	0.3731	0.2995	0.3769	0.3337	0.3188	0.3661	0.0726	0.3078	0.0713	0.2537	0.3409	0.3135	0.3671	0.3224	0.3111	0.3400	0.3518	0.3511	0.0738	0.3603	0.0709	0.2504	0.3608	0.4138	0.4135	0.4096	0.3094	0.3268	0.3660	0.3634	0.3587	0.3525	0.3648	0.3803	0.3375	0.4367	0.3604	0.3627	0.3179	0.3960	0.3540	0.3732	0.4220	0.3399	0.3470	0.3819	0.3383	0.4558
93=12:31:59	81839	300	0.4063	0.3821	0.3430	0.3485	0.3679	0.3950	0.3249	0.3723	0.1609	0.2957	0.3593	0.4149	0.3871	0.3669	0.3671	0.3496	0.3433	0.3792	0.3653	0.3559	0.0718	0.2856	0.3668	0.4265	0.3830	0.3326	0.3632	0.2672	0.3617	0.3394	0.0724	0.3712	0.0721	0.2660	0.3677	0.4165	0.3761	0.3716	0.3021	0.3635	0.3325	0.3685	0.0721	0.3606	0.0717	0.2670	0.3474	0.4613	0.3862	0.3109	0.3927	0.3417	0.3192	0.3743	0.0706	0.3203	0.0721	0.2645	0.3530	0.3309	0.3762	0.3338	0.3275	0.3501	0.3644	0.3537	0.0710	0.3660	0.0704	0.2608	0.3806	0.4428	0.4174	0.4099	0.3113	0.3405	0.3865	0.3735	0.3643	0.3596	0.3797	0.4038	0.3419	0.4555	0.3715	0.3807	0.3202	0.3996	0.3692	0.3798	0.4332	0.3429	0.3642	0.3908	0.3439	0.4689
94=12:46:40	82720	300	0.4123	0.3908	0.3443	0.3541	0.3722	0.4010	0.3302	0.3748	0.1650	0.2972	0.3700	0.4227	0.3882	0.3747	0.3695	0.3514	0.3538	0.3779	0.3624	0.3535	0.0730	0.2812	0.3746	0.4412	0.3872	0.3331	0.3704	0.2740	0.3607	0.3445	0.0745	0.3795	0.0722	0.2670	0.3793	0.4177	0.3797	0.3729	0.3102	0.3638	0.3357	0.3688	0.0707	0.3549	0.0719	0.2665	0.3553	0.4746	0.3920	0.3173	0.3927	0.3443	0.3255	0.3827	0.0749	0.3293	0.0749	0.2651	0.3550	0.3327	0.3741	0.3362	0.3288	0.3506	0.3718	0.3498	0.0709	0.3631	0.0720	0.2560	0.3816	0.4430	0.4181	0.4166	0.3256	0.3482	0.3829	0.3729	0.3682	0.3692	0.3727	0.4089	0.3389	0.4593	0.3724	0.3828	0.3257	0.3965	0.3695	0.3831	0.4400	0.3389	0.3663	0.3898	0.3485	0.4673
95=13:01:21	83601	300	0.4192	0.3858	0.3525	0.3602	0.3769	0.3954	0.3305	0.3784	0.1665	0.3013	0.3641	0.4427	0.3965	0.3740	0.3734	0.3585	0.3487	0.3882	0.3604	0.3586	0.0707	0.2843	0.3713	0.4371	0.3879	0.3358	0.3730	0.2708	0.3680	0.3488	0.0701	0.3742	0.0707	0.2684	0.3789	0.4347	0.3839	0.3799	0.3141	0.3740	0.3353	0.3723	0.0686	0.3664	0.0709	0.2669	0.3559	0.4591	0.3923	0.3213	0.3973	0.3506	0.3292	0.3808	0.0716	0.3352	0.0708	0.2641	0.3580	0.3465	0.3824	0.3439	0.3318	0.3550	0.3714	0.3566	0.0688	0.3715	0.0691	0.2578	0.3807	0.4380	0.4311	0.4163	0.3231	0.3468	0.3837	0.3772	0.3775	0.3681	0.3833	0.4150	0.3502	0.4789	0.3748	0.3829	0.3320	0.4105	0.3718	0.3862	0.4455	0.3481	0.3677	0.3930	0.3487	0.4724
96=13:15:57	84477	301	0.4185	0.3983	0.3628	0.3612	0.3752	0.4026	0.3357	0.3819	0.1651	0.2995	0.3683	0.4318	0.3944	0.3803	0.3775	0.3615	0.3537	0.3879	0.3680	0.3626	0.0710	0.2873	0.3810	0.4444	0.4060	0.3442	0.3772	0.2775	0.3741	0.3546	0.0727	0.3781	0.0715	0.2720	0.3795	0.4293	0.3854	0.3885	0.3174	0.3751	0.3417	0.3762	0.0692	0.3694	0.0707	0.2711	0.3586	0.4739	0.3870	0.3310	0.4058	0.3557	0.3298	0.3872	0.0716	0.3392	0.0714	0.2696	0.3663	0.3420	0.3828	0.3482	0.3387	0.3594	0.3789	0.3645	0.0704	0.3761	0.0714	0.2666	0.3884	0.4599	0.4279	0.4221	0.3250	0.3545	0.3992	0.3864	0.3833	0.3703	0.3877	0.4139	0.3512	0.4674	0.3780	0.3911	0.3285	0.4155	0.3848	0.3936	0.4496	0.3496	0.3767	0.3980	0.3510	0.4690
