# Supplementary material for: Computationally Driven, Quantitative Experiments Discover Genes Required for Mitochondrial Biogenesis
Source: PLoS Genet. 2009 Mar 20;5(3):e1000407. doi: 10.1371/journal.pgen.1000407 (PMC2648979; doi:10.1371/journal.pgen.1000407)
Supplement: Dataset S1 — Raw respiratory growth data. A zip file containing 48 tab-delimited text files containing the raw data from the Tecan GENios reader. Additionally, a readme text file and plate key is contained in the zip file. The plate key uses our internal reference id for each mutant (internal reference id is matched with common and systematic gene names in Table S2). Raw optical density measurements from Tecan GENios plate incubator and reader. Wells are numbered in increasing order from upper left to lower right and can be converted to our internal identifiers using the included key (complete plate key). Not all original plates were assayed for growth curves, and there are two replicates of plate 20. (1.82 MB ZIP) [file pgen.1000407.s012.zip › mitochondria_table_s7/p06_glu.txt]

[config file info]
last_write=07:05:09_13:54:23
last write=07:05:10_13:23:48
[Run_Parameters]
Instrument=Tecan_23
Ini_Names=Read_Reps,Delid,Save_Data_File,Start_Time_Now
barcode_drug_plate=201401
user=mcostanzo
Plate_Size=96
Plate_Type=GRE96ft.pdf
Samples_to_Run=6
Overlay_Size=48
Drug_Plate=none
Plate_Quarter=none
run_ID=none
run_plate_repeat=1
Read_Reps=200
Read_Modes=Absorbance
Read_Flor_Every=2
Max_Delta_OD=0.500000
Well_By_Row_Col=none
Reorder_Map=Order_Strings_Not,0
Tip_Vol=200
OD_to_Innoc=0.100,0.100,0.380,0.380,0.380,0.380,0.760,0.760,0.100,0.100,0.380,0.380,0.380,0.380,0.760,0.760,0.100,0.100,0.380,0.380,0.380,0.380,0.760,0.760,0.100,0.100,0.380,0.380,0.380,0.380,0.760,0.760,0.100,0.100,0.380,0.380,0.380,0.380,0.760,0.760,0.100,0.100,0.380,0.380,0.380,0.380,0.760,0.760
Absorption_Max=.3
OD_to_Save=0.100,0.100,0.380,0.380,0.380,0.380,0.760,0.760,0.100,0.100,0.380,0.380,0.380,0.380,0.760,0.760,0.100,0.100,0.380,0.380,0.380,0.380,0.760,0.760,0.100,0.100,0.380,0.380,0.380,0.380,0.760,0.760,0.100,0.100,0.380,0.380,0.380,0.380,0.760,0.760,0.100,0.100,0.380,0.380,0.380,0.380,0.760,0.760
OD_to_Dilute=0.100
Save_Sample_Vol=180
Save_Sample_Reps=2
Innoc_Vol=184,184,46,46,46,46,0,0,184,184,46,46,46,46,0,0,184,184,46,46,46,46,0,0,184,184,46,46,46,46,0,0,184,184,46,46,46,46,0,0,184,184,46,46,46,46,0,0
Dilute_Vol=23,23,23,23,23,23,23,23,23,23,23,23,23,23,23,23,23,23,23,23,23,23,23,23,23,23,23,23,23,23,23,23,23,23,23,23,23,23,23,23,23,23,23,23,23,23,23,23
Save_Vol=800,800,800,800,800,800,800,800,800,800,800,800,800,800,800,800,800,800,800,800,800,800,800,800,800,800,800,800,800,800,800,800,800,800,800,800,800,800,800,800,800,800,800,800,800,800,800,800
Reference_Vol=100,100,100,100,100,100,100,100,100,100,100,100,100,100,100,100,100,100,100,100,100,100,100,100,100,100,100,100,100,100,100,100,100,100,100,100,100,100,100,100,100,100,100,100,100,100,100,100,100,100,100,100,100,100,100,100,100,100,100,100,100,100,100,100,100,100,100,100,100,100,100,100,100,100,100,100,100,100,100,100,100,100,100,100,100,100,100,100,100,100,100,100,100,100,100,100
Read_to_Innoc=20,20,20,20,20,20,20,20,20,20,20,20,20,20,20,20,20,20,20,20,20,20,20,20,20,20,20,20,20,20,20,20,20,20,20,20,20,20,20,20,20,20,20,20,20,20,20,20
Read_to_Dilute=26,26,26,26,26,26,26,26,26,26,26,26,26,26,26,26,26,26,26,26,26,26,26,26,26,26,26,26,26,26,26,26,26,26,26,26,26,26,26,26,26,26,26,26,26,26,26,26
Read_to_Save=20,20,20,20,20,20,20,20,20,20,20,20,20,20,20,20,20,20,20,20,20,20,20,20,20,20,20,20,20,20,20,20,20,20,20,20,20,20,20,20,20,20,20,20,20,20,20,20
Innoc_Target_Map=1,2,3,4,5,6,7,8,9,10,11,12,13,14,15,16,17,18,19,20,21,22,23,24,25,26,27,28,29,30,31,32,33,34,35,36,37,38,39,40,41,42,43,44,45,46,47,48
Pipet_Trigger=OD_Save_Innoc
Pipet_Volume_Adj=Con_OD_Save
Delid=no
Pre_Init=yes
Talk_To_ProMax=no
Time_Out_Time=1050
Wait_While_Busy=yes
Idle_Time=2
Screen_Run_Type=pre_screen_1
Spect_Protocol=15m
Spec_Run_File=GG_PB_Voyage.pda
Spec_Assay_File=""
Save_Data_File=09_05_07_mito6_glu_ps1_A_96_T_23.txt
Working_Dir=C%3A\\Users\\Growth_Data
Run_Control_Dir=C%3A\\Users\\Yeast_Run_Files
Tracking_Dir=""
Track_File=201401_data_track.txt
Save_Run_Data_Flag=yes
Set_Incubator_Temp=30.0
Base_Line_Flag=atstart_minimum
Pipet_Cycles_Before_Save=20
Time_Point_Save=wellmap
Innoc_Direction=down
Wells_In_Use=111111111111111111111111111111111111111111111111
Save_Sample_Map=111111001111110011111100111111001111110011111100
Sections_to_Run=0
Rows_per_Section=8
Start_Sections_Row=1
MultiProbe_Run_File=""
Multiprobe_Run_Dialogue=yes
Comments=no%20comment
Target_Temp=300
Temp_Control=On
Delta_Temp=10
ReadMode=Absorbance,Bottom
ExcitationFilter=485,
EmissionFilter=535,
MeasurementFilter=595
ReadsPerWellNumber=1,1
ShakeDuration=800,0
GainMode=Manual
PdfName=GRE96ft.pdf
Gain=50
Add_Drug_Map=1,1,1,1,1,1,1,1,1,1,1,1,1,1,1,1,1,1,1,1,1,1,1,1,1,1,1,1,1,1,1,1,1,1,1,1,1,1,1,1,1,1,1,1,1,1,1,1
Add_Drug_Vol=7,7,7,7,7,7,7,7,7,7,7,7,7,7,7,7,7,7,7,7,7,7,7,7,7,7,7,7,7,7,7,7,7,7,7,7,7,7,7,7,7,7,7,7,7,7,7,7
Innoc_Map=111011101110111011101110111011101110111011101110111011101110111011101110111011101110111011101110
Dilute_Map=111111111111111111111111111111111111111111111111111111111111111111111111111111111111111111111111
data_file_name=_asya_ps2_1_96.txt
barcode=""
Hit_Call_Threshold=1.000000
Reference_Well=A01
WT_Ref_Well=0
Project_Name=YKO_Lib
Pipet_Gens_Point=5.00,10.00,15.00,20.00,5.00,10.00,15.00,20.00,5.00,10.00,15.00,20.00,5.00,10.00,15.00,20.00,5.00,10.00,15.00,20.00,5.00,10.00,15.00,20.00,5.00,10.00,15.00,20.00,5.00,10.00,15.00,20.00,5.00,10.00,15.00,20.00,5.00,10.00,15.00,20.00,5.00,10.00,15.00,20.00,5.00,10.00,15.00,20.00,
Shake_Divisor=1
data_handling=file_&_DB_&_auto_analysis
time_frm_freezer=-1.00
gens_frm_freezer=-1.00
Well_Vol=100
Parent_ID=""
Units=%
Quarter=A
media_name=mm
Save_Mode=one_to_one
Consolidate_Save_Map=1,2,3,4,5,6,7,8,9,10,11,12,13,14,15,16,17,18,19,20,21,22,23,24,25,26,27,28,29,30,31,32,33,34,35,36,37,38,39,40,41,42,43,44,45,46,47,48
Add_Drug_at_Start_Map=000000000000000000000000000000000000000000000000000
Add_Drug_Labware=add_drug_48
Max_Dynam_OD_Change=0.05
Reads_After_Pipet=0
Ref_Type=single_ref
Read_to_Add_Drug_at_Start=0
Send_Email_at_Pipet=no_email
Strain_Name=""
Media=ypd
drug_vol=2.00
Drug_Name=""
Drug_Conc=2
Innoc_Conc=""
Strain_Plate=none
ShakeIntensity=High
ShakeMode=Orbital
NumberOfFlashes=1
PartOfPlate=0
MovePlateOutAfterMeasurement=0
IntegrationLagTime=0
IntegrationTime=100
DelayMoveFlashFluorescence=0
[Drug_Data]
Drug_Plate=none
Strain_Plate=none
Media=mm
Drug_Name=nd,nd,nd,nd,nd,nd,nd,nd,nd,nd,nd,nd,nd,nd,nd,nd,nd,nd,nd,nd,nd,nd,nd,nd,nd,nd,nd,nd,nd,nd,nd,nd,nd,nd,nd,nd,nd,nd,nd,nd,nd,nd,nd,nd,nd,nd,nd,nd,nd,nd,nd,nd,nd,nd,nd,nd,nd,nd,nd,nd,nd,nd,nd,nd,nd,nd,nd,nd,nd,nd,nd,nd,nd,nd,nd,nd,nd,nd,nd,nd,nd,nd,nd,nd,nd,nd,nd,nd,nd,nd,nd,nd,nd,nd,nd,nd
Strain_Name=ud
Drug_Conc=""
Innoc_Conc=0.06250,0.06250,0.06250,0.06250,0.06250,0.06250,0.06250,0.06250,0.06250,0.06250,0.06250,0.06250,0.06250,0.06250,0.06250,0.06250,0.06250,0.06250,0.06250,0.06250,0.06250,0.06250,0.06250,0.06250,0.06250,0.06250,0.06250,0.06250,0.06250,0.06250,0.06250,0.06250,0.06250,0.06250,0.06250,0.06250,0.06250,0.06250,0.06250,0.06250,0.06250,0.06250,0.06250,0.06250,0.06250,0.06250,0.06250,0.06250,0.06250,0.06250,0.06250,0.06250,0.06250,0.06250,0.06250,0.06250,0.06250,0.06250,0.06250,0.06250,0.06250,0.06250,0.06250,0.06250,0.06250,0.06250,0.06250,0.06250,0.06250,0.06250,0.06250,0.06250,0.06250,0.06250,0.06250,0.06250,0.06250,0.06250,0.06250,0.06250,0.06250,0.06250,0.06250,0.06250,0.06250,0.06250,0.06250,0.06250,0.06250,0.06250,0.06250,0.06250,0.06250,0.06250,0.06250,0.06250
Run_ID=none
Plate_Quarter=A
Units=%,%,%,%,%,%,%,%,%,%,%,%,%,%,%,%,%,%,%,%,%,%,%,%,%,%,%,%,%,%,%,%,%,%,%,%,%,%,%,%,%,%,%,%,%,%,%,%,%,%,%,%,%,%,%,%,%,%,%,%,%,%,%,%,%,%,%,%,%,%,%,%,%,%,%,%,%,%,%,%,%,%,%,%,%,%,%,%,%,%,%,%,%,%,%,%
Parent_ID=""
Project_Name=YKO_Lib
Strain_Backgrnd=0,0,0,0,0,0,0,0,0,0,0,0,0,0,0,0,0,0,0,0,0,0,0,0,0,0,0,0,0,0,0,0,0,0,0,0,0,0,0,0,0,0,0,0,0,0,0,0,0,0,0,0,0,0,0,0,0,0,0,0,0,0,0,0,0,0,0,0,0,0,0,0,0,0,0,0,0,0,0,0,0,0,0,0,0,0,0,0,0,0,0,0,0,0,0,0
Well_Vol=100,100,100,100,100,100,100,100,100,100,100,100,100,100,100,100,100,100,100,100,100,100,100,100,100,100,100,100,100,100,100,100,100,100,100,100,100,100,100,100,100,100,100,100,100,100,100,100,100,100,100,100,100,100,100,100,100,100,100,100,100,100,100,100,100,100,100,100,100,100,100,100,100,100,100,100,100,100,100,100,100,100,100,100,100,100,100,100,100,100,100,100,100,100,100,100
time_frm_freezer=-1.00
gens_frm_freezer=-1.00
user=mcostanzo
Strain_Pool=ud,ud,ud,ud,ud,ud,ud,ud,ud,ud,ud,ud,ud,ud,ud,ud,ud,ud,ud,ud,ud,ud,ud,ud,ud,ud,ud,ud,ud,ud,ud,ud,ud,ud,ud,ud,ud,ud,ud,ud,ud,ud,ud,ud,ud,ud,ud,ud,ud,ud,ud,ud,ud,ud,ud,ud,ud,ud,ud,ud,ud,ud,ud,ud,ud,ud,ud,ud,ud,ud,ud,ud,ud,ud,ud,ud,ud,ud,ud,ud,ud,ud,ud,ud,ud,ud,ud,ud,ud,ud,ud,ud,ud,ud,ud,ud
Well_Alias=A01,A02,A03,A04,A05,A06,A07,A08,A09,A10,A11,A12,B01,B02,B03,B04,B05,B06,B07,B08,B09,B10,B11,B12,C01,C02,C03,C04,C05,C06,C07,C08,C09,C10,C11,C12,D01,D02,D03,D04,D05,D06,D07,D08,D09,D10,D11,D12,E01,E02,E03,E04,E05,E06,E07,E08,E09,E10,E11,E12,F01,F02,F03,F04,F05,F06,F07,F08,F09,F10,F11,F12,G01,G02,G03,G04,G05,G06,G07,G08,G09,G10,G11,G12,H01,H02,H03,H04,H05,H06,H07,H08,H09,H10,H11,H12
Well_Pos=1,2,3,4,5,6,7,8,9,10,11,12,13,14,15,16,17,18,19,20,21,22,23,24,25,26,27,28,29,30,31,32,33,34,35,36,37,38,39,40,41,42,43,44,45,46,47,48,49,50,51,52,53,54,55,56,57,58,59,60,61,62,63,64,65,66,67,68,69,70,71,72,73,74,75,76,77,78,79,80,81,82,83,84,85,86,87,88,89,90,91,92,93,94,95,96
position=A01,A02,A03,A04,A05,A06,A07,A08,A09,A10,A11,A12,B01,B02,B03,B04,B05,B06,B07,B08,B09,B10,B11,B12,C01,C02,C03,C04,C05,C06,C07,C08,C09,C10,C11,C12,D01,D02,D03,D04,D05,D06,D07,D08,D09,D10,D11,D12,E01,E02,E03,E04,E05,E06,E07,E08,E09,E10,E11,E12,F01,F02,F03,F04,F05,F06,F07,F08,F09,F10,F11,F12,G01,G02,G03,G04,G05,G06,G07,G08,G09,G10,G11,G12,H01,H02,H03,H04,H05,H06,H07,H08,H09,H10,H11,H12
[Runtime_State]
Instrument=Tecan_23
Start_Time_Now=3.2615888704E+9
Reads_Completed=95
Innoc_Direction=down
Wells_In_Use=111111111111111111111111111111111111111111111111111111111111111111111111111111111111111111111111
Innoc_Map=111111111111111111111111111111111111111111111111111111111111111111111111111111111111000000000000
Dilute_Map=111111111111111111111111111111111111111111111111111111111111111111111111111111111111111111111111
Save_Sample_Map=000000000000000000000000000000000000000000000000010000000100000001000000010000000100000001000000
Current_OD=0.866,1.088,0.848,1.079,0.921,1.016,0.872,0.933,0.831,0.987,0.968,1.129,0.786,0.978,0.872,1.020,0.862,0.969,0.985,0.980,0.843,1.016,0.960,1.071,0.951,0.922,0.959,1.012,0.918,0.915,0.875,0.909,0.881,0.887,0.841,1.112,0.910,0.954,0.961,0.975,0.894,0.920,0.971,0.863,0.868,0.993,0.837,1.085,0.958,1.010,0.879,0.992,0.855,0.993,0.904,0.981,0.938,1.023,0.862,0.920,0.927,1.047,0.872,1.027,0.843,0.945,0.848,0.891,0.965,0.884,0.861,1.074,0.838,1.003,0.948,0.904,0.916,1.024,0.963,1.008,0.846,0.870,0.942,1.005,0.791,0.937,1.044,0.846,0.964,0.958,0.921,0.920,0.852,0.928,0.873,1.153
Bckgrnd_OD=0.101,0.088,0.084,0.082,0.084,0.087,0.084,0.087,0.084,0.088,0.087,0.093,0.085,0.087,0.081,0.086,0.082,0.084,0.084,0.085,0.086,0.088,0.089,0.112,0.095,0.082,0.086,0.084,0.082,0.082,0.081,0.083,0.083,0.085,0.084,0.092,0.085,0.082,0.085,0.083,0.081,0.080,0.082,0.081,0.081,0.086,0.082,0.099,0.091,0.084,0.081,0.083,0.083,0.088,0.082,0.082,0.084,0.085,0.081,0.083,0.084,0.085,0.085,0.084,0.082,0.082,0.081,0.083,0.083,0.081,0.088,0.093,0.093,0.090,0.084,0.084,0.083,0.082,0.082,0.088,0.080,0.083,0.084,0.090,0.089,0.082,0.087,0.079,0.081,0.080,0.080,0.085,0.082,0.088,0.086,0.100
Mapped=111111111111111111111111111111111111111111111101111111111111111111111111111111111111111111111111
Pipet_Completed=000000000000000000000000000000000000000000000000000000000000000000000000000000000000000000000000
Innoc_Completed=0,0,0,0,0,0,0,0,0,0,0,0,0,0,0,0,0,0,0,0,0,0,0,0,0,0,0,0,0,0,0,0,0,0,0,0,0,0,0,0,0,0,0,0,0,0,0,0,0,0,0,0,0,0,0,0,0,0,0,0,0,0,0,0,0,0,0,0,0,0,0,0,0,0,0,0,0,0,0,0,0,0,0,0,0,0,0,0,0,0,0,0,0,0,0,0
Save_Completed=0,0,0,0,0,0,0,0,0,0,0,0,0,0,0,0,0,0,0,0,0,0,0,0,0,0,0,0,0,0,0,0,0,0,0,0,0,0,0,0,0,0,0,0,0,0,0,0,0,0,0,0,0,0,0,0,0,0,0,0,0,0,0,0,0,0,0,0,0,0,0,0,0,0,0,0,0,0,0,0,0,0,0,0,0,0,0,0,0,0,0,0,0,0,0,0
Pipeted_At=0,0,0,0,0,0,0,0,0,0,0,0,0,0,0,0,0,0,0,0,0,0,0,0,0,0,0,0,0,0,0,0,0,0,0,0,0,0,0,0,0,0,0,0,0,0,0,0,0,0,0,0,0,0,0,0,0,0,0,0,0,0,0,0,0,0,0,0,0,0,0,0,0,0,0,0,0,0,0,0,0,0,0,0,0,0,0,0,0,0,0,0,0,0,0,0
Pipeted_OD=0,0,0,0,0,0,0,0,0,0,0,0,0,0,0,0,0,0,0,0,0,0,0,0,0,0,0,0,0,0,0,0,0,0,0,0,0,0,0,0,0,0,0,0,0,0,0,0,0,0,0,0,0,0,0,0,0,0,0,0,0,0,0,0,0,0,0,0,0,0,0,0,0,0,0,0,0,0,0,0,0,0,0,0,0,0,0,0,0,0,0,0,0,0,0,0
Dilutes_Completed=0,0,0,0,0,0,0,0,0,0,0,0,0,0,0,0,0,0,0,0,0,0,0,0,0,0,0,0,0,0,0,0,0,0,0,0,0,0,0,0,0,0,0,0,0,0,0,0,0,0,0,0,0,0,0,0,0,0,0,0,0,0,0,0,0,0,0,0,0,0,0,0,0,0,0,0,0,0,0,0,0,0,0,0,0,0,0,0,0,0,0,0,0,0,0,0
Time_At_Innoc=0,0,0,0,0,0,0,0,0,0,0,0,0,0,0,0,0,0,0,0,0,0,0,0,0,0,0,0,0,0,0,0,0,0,0,0,0,0,0,0,0,0,0,0,0,0,0,0,0,0,0,0,0,0,0,0,0,0,0,0,0,0,0,0,0,0,0,0,0,0,0,0,0,0,0,0,0,0,0,0,0,0,0,0,0,0,0,0,0,0,0,0,0,0,0,0
Time_At_Save=0,0,0,0,0,0,0,0,0,0,0,0,0,0,0,0,0,0,0,0,0,0,0,0,0,0,0,0,0,0,0,0,0,0,0,0,0,0,0,0,0,0,0,0,0,0,0,0,0,0,0,0,0,0,0,0,0,0,0,0,0,0,0,0,0,0,0,0,0,0,0,0,0,0,0,0,0,0,0,0,0,0,0,0,0,0,0,0,0,0,0,0,0,0,0,0
Time_At_Dilute=0,0,0,0,0,0,0,0,0,0,0,0,0,0,0,0,0,0,0,0,0,0,0,0,0,0,0,0,0,0,0,0,0,0,0,0,0,0,0,0,0,0,0,0,0,0,0,0,0,0,0,0,0,0,0,0,0,0,0,0,0,0,0,0,0,0,0,0,0,0,0,0,0,0,0,0,0,0,0,0,0,0,0,0,0,0,0,0,0,0,0,0,0,0,0,0
Previous_OD=0.866,1.088,0.848,1.079,0.921,1.016,0.872,0.933,0.831,0.987,0.968,1.129,0.786,0.978,0.872,1.020,0.862,0.969,0.985,0.980,0.843,1.016,0.960,1.071,0.951,0.922,0.959,1.012,0.918,0.915,0.875,0.909,0.881,0.887,0.841,1.112,0.910,0.954,0.961,0.975,0.894,0.920,0.971,0.863,0.868,0.993,0.837,1.085,0.958,1.010,0.879,0.992,0.855,0.993,0.904,0.981,0.938,1.023,0.862,0.920,0.927,1.047,0.872,1.027,0.843,0.945,0.848,0.891,0.965,0.884,0.861,1.074,0.838,1.003,0.948,0.904,0.916,1.024,0.963,1.008,0.846,0.870,0.942,1.005,0.791,0.937,1.044,0.846,0.964,0.958,0.921,0.920,0.852,0.928,0.873,1.153
Prev_Delta_OD=0.012,0.018,0.003,0.008,0.011,0.016,0.005,0.013,0.018,0.002,0.006,0.036,0.000,0.007,0.003,0.015,0.009,0.004,0.002,0.014,0.012,0.014,0.005,0.017,0.008,0.007,0.010,0.019,0.006,0.007,0.015,0.002,0.010,0.022,0.014,0.041,0.007,0.013,0.003,0.016,0.010,0.005,0.010,0.011,0.000,0.007,0.018,0.019,0.006,0.023,0.004,0.010,0.022,0.021,0.008,0.013,0.009,0.002,0.000,0.001,0.003,0.015,0.002,0.012,0.005,0.013,0.008,0.004,0.009,0.020,0.006,0.000,0.006,0.015,0.007,0.019,0.004,0.006,0.018,0.008,0.004,0.017,0.006,0.008,0.001,0.007,0.011,0.023,0.004,0.005,0.001,0.026,0.009,0.007,0.006,0.005
Delta_From_Ref=0.000,0.000,1.035,0.393,1.709,0.361,1.393,0.318,0.000,0.000,0.280,1.143,1.083,1.121,1.781,0.767,0.000,0.000,0.744,1.007,0.879,0.417,-0.495,1.821,0.000,0.000,0.862,1.082,1.378,1.164,2.307,1.600,0.000,0.000,1.072,1.334,1.073,1.578,1.675,1.901,0.000,0.000,0.946,1.058,1.268,0.743,1.947,2.677,0.000,0.000,0.000,0.000,0.000,0.000,0.000,0.000,0.000,0.000,0.000,0.000,0.000,0.000,0.000,0.000,0.000,0.000,0.000,0.000,0.000,0.000,0.000,0.000,0.000,0.000,0.000,0.000,0.000,0.000,0.000,0.000,0.000,0.000,0.000,0.000,0.000,0.000,0.000,0.000,0.000,0.000,0.000,0.000,0.000,0.000,0.000,0.000
Sig_OD_Delta=0,0,1,0,1,0,1,0,0,0,0,1,1,1,1,0,0,0,0,1,0,0,0,1,0,0,0,1,1,1,1,1,0,0,1,1,1,1,1,1,0,0,0,1,1,0,1,1,0,0,0,0,0,0,0,0,0,0,0,0,0,0,0,0,0,0,0,0,0,0,0,0,0,0,0,0,0,0,0,0,0,0,0,0,0,0,0,0,0,0,0,0,0,0,0,0
Add_Drug_at_Start_Map=000000000000000000000000000000000000000000000000000000000000000000000000000000000000000000000000
[Analysis]
Drug_ID=A1,A2,A3,A4,A5,A6,B1,B2,B3,B4,B5,B6,C1,C2,C3,C4,C5,C6,D1,D2,D3,D4,D5,D6,E1,E2,E3,E4,E5,E6,F1,F2,F3,F4,F5,F6,G1,G2,G3,G4,G5,G6,H1,H2,H3,H4,H5,H6
Decision=no_inh,no_inh,no_inh,no_inh,ps2_4_1,no_inh,ps2_2_1,no_inh,no_inh,no_inh,ps2_1_1,no_inh,no_inh,ps2_1_1,no_inh,no_inh,ps2_1_1,no_inh,ps2_1_1,ps2_2_1,no_inh,no_inh,ps2_1_1,no_inh,no_inh,ps2_1_1,no_inh,ps2_1_1,ps2_1_1,no_inh,no_inh,no_inh,no_inh,no_inh,no_inh,no_inh,no_inh,no_inh,no_inh,no_inh,no_inh,no_inh,ps2_1_1,no_inh,no_inh,no_inh,no_inh,no_inh,no_inh,no_inh,no_inh,no_inh,ps2_1_1,ps2_4_1,no_inh,no_inh,no_inh,no_inh,no_inh,ps2_2_1,no_inh,no_inh,no_inh,no_inh,no_inh,ps2_4_1,no_inh,no_inh,no_inh,no_inh,no_inh,ps2_4_1,no_inh,no_inh,no_inh,no_inh,no_inh,ps2_4_1,no_inh,ps2_1_1,no_inh,no_inh,ps2_1_1,ps2_4_1,no_inh,no_inh,no_inh,no_inh,no_inh,no_inh,no_inh,no_inh,no_inh,no_inh,no_inh,ps2_1_1
Plot_Min=0.100,0.100,0.100,0.100,0.100,0.100,0.100,0.100,0.100,0.100,0.100,0.100,0.100,0.100,0.100,0.100,0.100,0.100,0.100,0.100,0.100,0.100,0.100,0.100,0.100,0.100,0.100,0.100,0.100,0.100,0.100,0.100,0.100,0.100,0.100,0.100,0.100,0.100,0.100,0.100,0.100,0.100,0.100,0.100,0.100,0.100,0.100,0.100
Plot_Max=1.500,1.500,1.500,1.500,1.500,1.500,1.500,1.500,1.500,1.500,1.500,1.500,1.500,1.500,1.500,1.500,1.500,1.500,1.500,1.500,1.500,1.500,1.500,1.500,1.500,1.500,1.500,1.500,1.500,1.500,1.500,1.500,1.500,1.500,1.500,1.500,1.500,1.500,1.500,1.500,1.500,1.500,1.500,1.500,1.500,1.500,1.500,1.500
G_Plot_Min=0.1
G_Plot_Delta=0.7
Plot_On_Off=0
OD_Gen_Pt=0.460
Gens_to_OD_Pt=5.000
Avg_G=1.713,1.660,1.758,1.614,1.951,1.618,1.813,1.824,1.775,1.704,1.822,1.680,1.740,1.830,1.745,1.762,1.797,1.737,1.782,1.892,1.770,1.782,1.811,1.724,1.683,1.776,1.791,1.760,1.821,1.720,1.727,1.728,1.772,1.716,1.800,1.733,1.704,1.617,1.706,1.746,1.764,1.686,1.687,1.733,1.627,1.794,1.673,1.733,1.735,1.659,1.712,1.585,1.605,2.043,1.675,1.722,1.702,1.622,1.609,2.022,1.796,1.747,1.757,1.735,1.723,2.117,1.697,1.729,1.759,1.679,1.770,2.115,1.757,1.717,1.692,1.689,1.791,2.226,1.804,1.780,1.716,1.748,1.766,2.209,1.730,1.597,1.756,1.749,1.709,1.629,1.746,1.668,1.727,1.659,1.669,1.543
Max_Slope=1.865,1.716,1.885,1.735,2.035,1.720,2.232,1.948,2.013,1.879,2.121,1.890,1.825,2.073,1.908,1.845,1.792,1.674,2.064,1.880,1.987,1.783,1.937,1.789,2.049,1.703,1.845,1.665,1.851,1.598,2.088,1.750,1.878,1.771,2.240,1.707,2.038,1.710,1.737,1.625,1.586,1.645,2.304,1.684,1.662,1.644,1.686,1.691,1.700,1.859,2.003,1.724,1.639,1.792,1.722,1.926,2.185,1.925,1.849,2.209,1.891,1.777,1.797,1.831,2.014,1.859,1.788,1.984,1.983,1.891,2.252,2.434,1.692,1.675,1.867,1.683,1.842,2.206,1.947,1.897,2.021,1.917,1.980,2.361,1.721,1.577,1.866,1.890,1.921,1.533,1.977,1.873,1.985,1.748,2.083,1.816
Fit_Model=all
Fit_Const_OD_Base=0.085
Fit_Const_N0=0.01500
Fit_Const_T0=0.000
G_Fit_Min=0.100
G_Fit_Delta=0.400
Fit_On_Off=0.000,0.000,0.000,0.000,0.000,0.000,0.000,0.000,0.000,0.000,0.000,0.000,0.000,0.000,0.000,0.000,0.000,0.000,0.000,0.000,0.000,0.000,0.000,0.000,0.000,0.000,0.000,0.000,0.000,0.000,0.000,0.000,0.000,0.000,0.000,0.000,0.000,0.000,0.000,0.000,0.000,0.000,0.000,0.000,0.000,0.000,0.000,0.000,0.000,0.000,0.000,0.000,0.000,0.000,0.000,0.000,0.000,0.000,0.000,0.000,0.000,0.000,0.000,0.000,0.000,0.000,0.000,0.000,0.000,0.000,0.000,0.000,0.000,0.000,0.000,0.000,0.000,0.000,0.000,0.000,0.000,0.000,0.000,0.000,0.000,0.000,0.000,0.000,0.000,0.000,0.000,0.000,0.000,0.000,0.000,0.000
Fit_Min=0.051,0.038,0.034,0.032,0.034,0.037,0.035,0.037,0.031,0.036,0.032,0.034,0.045,0.032,0.036,0.034,0.032,0.032,0.035,0.032,0.035,0.033,0.031,0.030,0.041,0.034,0.031,0.033,0.033,0.038,0.034,0.035,0.035,0.034,0.032,0.032,0.043,0.040,0.034,0.034,0.033,0.032,0.039,0.032,0.037,0.029,0.031,0.030,0.000,0.000,0.000,0.000,0.000,0.000,0.000,0.000,0.000,0.000,0.000,0.000,0.000,0.000,0.000,0.000,0.000,0.000,0.000,0.000,0.000,0.000,0.000,0.000,0.000,0.000,0.000,0.000,0.000,0.000,0.000,0.000,0.000,0.000,0.000,0.000,0.000,0.000,0.000,0.000,0.000,0.000,0.000,0.000,0.000,0.000,0.000,0.000
Fit_Delta=0.581,0.456,0.384,0.502,0.472,0.488,0.358,0.574,0.379,0.429,0.351,0.499,0.615,0.547,0.636,0.383,0.344,0.406,0.530,0.294,0.387,0.697,0.341,0.411,0.633,0.362,0.356,0.714,0.435,0.417,0.461,0.659,0.381,0.420,0.372,0.422,0.433,0.548,0.423,0.383,0.597,0.491,0.442,0.399,0.497,0.458,0.467,0.640,0.402,0.470,0.323,0.527,0.379,0.713,0.446,0.427,0.438,0.426,0.494,0.424,0.402,0.387,0.434,0.416,0.309,1.065,0.440,0.341,0.385,0.463,0.389,0.488,0.381,0.640,0.489,0.431,0.363,0.417,0.354,0.367,0.431,0.408,0.385,0.435,0.509,0.520,0.395,0.402,0.475,0.542,0.407,0.689,0.422,0.470,0.474,0.552
Fit_Offset=0.089,0.078,0.072,0.069,0.075,0.063,0.076,0.076,0.066,0.064,0.075,0.065,0.069,0.066,0.061,0.067,0.071,0.069,0.065,0.075,0.071,0.054,0.071,0.069,0.069,0.073,0.069,0.054,0.071,0.079,0.068,0.060,0.073,0.072,0.072,0.070,0.078,0.066,0.073,0.075,0.061,0.065,0.065,0.070,0.073,0.072,0.065,0.058,0.067,0.071,0.071,0.065,0.070,0.059,0.063,0.068,0.069,0.068,0.064,0.092,0.067,0.068,0.070,0.071,0.073,0.013,0.067,0.070,0.070,0.066,0.073,0.089,0.072,0.058,0.064,0.068,0.070,0.066,0.071,0.071,0.070,0.070,0.078,0.095,0.064,0.065,0.067,0.071,0.067,0.068,0.071,0.052,0.070,0.068,0.067,0.085
Fit_N0=0.017,0.016,0.020,0.016,0.009,0.018,0.012,0.013,0.014,0.016,0.011,0.015,0.018,0.016,0.017,0.014,0.012,0.013,0.018,0.012,0.013,0.015,0.012,0.013,0.016,0.014,0.013,0.020,0.015,0.012,0.016,0.016,0.012,0.013,0.014,0.012,0.018,0.017,0.013,0.012,0.014,0.014,0.016,0.014,0.014,0.010,0.014,0.019,0.014,0.014,0.014,0.017,0.016,0.021,0.016,0.014,0.014,0.016,0.018,0.020,0.012,0.013,0.012,0.012,0.012,0.031,0.014,0.013,0.011,0.015,0.012,0.019,0.012,0.018,0.014,0.014,0.012,0.014,0.008,0.014,0.012,0.012,0.011,0.009,0.014,0.017,0.014,0.013,0.015,0.016,0.012,0.020,0.011,0.016,0.015,0.021
Fit_T0=0.156,0.293,1.525,0.291,0.689,0.112,0.601,0.278,0.465,0.196,1.018,0.406,-0.405,0.619,-0.108,0.557,0.788,0.774,0.713,1.239,0.723,-0.604,1.072,0.840,-0.872,1.150,0.754,0.139,1.379,1.213,0.503,0.147,0.870,0.673,1.242,0.837,0.483,0.148,0.726,0.789,-0.166,0.519,-0.159,0.886,0.559,0.714,0.555,0.525,0.561,0.544,1.011,0.193,0.319,-0.763,0.327,0.607,0.572,0.382,0.062,-0.106,0.826,0.751,0.806,0.803,0.845,-4.174,0.594,0.741,0.698,0.420,0.922,-0.270,0.813,0.427,0.254,0.535,0.966,0.280,0.282,1.019,0.554,0.852,0.444,-0.996,0.458,0.208,0.878,0.923,0.504,0.304,0.897,-0.166,0.279,0.308,0.420,-0.273
Fit_G=1.777,1.651,1.572,1.609,1.592,1.680,1.605,1.722,1.638,1.680,1.464,1.608,1.944,1.759,1.852,1.607,1.535,1.497,1.755,1.549,1.532,1.957,1.490,1.499,1.931,1.509,1.558,1.947,1.550,1.390,1.662,1.755,1.488,1.523,1.529,1.466,1.710,1.662,1.491,1.509,1.788,1.568,1.739,1.534,1.498,1.494,1.534,1.770,1.593,1.530,1.471,1.616,1.571,2.487,1.635,1.552,1.551,1.549,1.693,2.238,1.533,1.518,1.513,1.483,1.448,3.989,1.539,1.494,1.500,1.594,1.465,2.368,1.509,1.762,1.610,1.560,1.497,2.136,1.482,1.541,1.515,1.477,1.522,2.166,1.620,1.617,1.557,1.498,1.589,1.611,1.472,1.877,1.549,1.628,1.591,1.795
Fit_Error=878.868,315.560,86.300,107.621,148.776,56.685,111.360,267.773,27.834,35.731,55.803,122.050,563.116,169.559,449.117,30.968,22.329,30.980,169.211,11.849,41.757,550.702,55.662,50.257,568.182,19.567,22.248,688.055,91.879,86.127,59.810,328.868,28.864,82.619,68.299,104.869,133.598,92.393,147.633,51.187,314.866,129.137,78.404,47.755,197.751,177.027,57.451,310.629,26.074,86.830,14.141,43.891,19.651,488.496,46.953,28.974,37.406,39.203,79.619,106.217,28.717,29.560,50.302,51.549,13.581,8482.107,56.187,22.273,51.160,69.155,40.815,366.504,90.749,333.345,113.191,45.981,28.968,55.676,62.818,59.354,97.242,68.837,39.776,390.669,117.521,70.231,40.510,39.926,72.760,110.998,104.303,577.106,61.600,92.152,81.334,246.078
Fit_CV=51.000,43.000,80.000,36.000,79.000,44.000,81.000,93.000,60.000,61.000,38.000,50.000,74.000,84.000,83.000,37.000,72.000,37.000,77.000,68.000,38.000,86.000,65.000,66.000,101.000,65.000,37.000,90.000,78.000,68.000,62.000,74.000,38.000,37.000,68.000,41.000,62.000,57.000,44.000,38.000,101.000,49.000,64.000,66.000,37.000,67.000,38.000,80.000,40.000,38.000,66.000,35.000,35.000,120.000,36.000,37.000,38.000,36.000,41.000,73.000,41.000,35.000,44.000,38.000,31.000,302.000,36.000,35.000,66.000,38.000,65.000,98.000,43.000,73.000,71.000,39.000,56.000,87.000,95.000,68.000,62.000,34.000,77.000,103.000,54.000,34.000,72.000,60.000,41.000,39.000,52.000,58.000,76.000,35.000,37.000,52.000
Time_to_20_Gens=0,0,0,0,0,0,0,0,0,0,0,0,0,0,0,0,0,0,0,0,0,0,0,0,0,0,0,0,0,0,0,0,0,0,0,0,0,0,0,0,0,0,0,0,0,0,0,0
Time_to_each_5_Gens=0,0,0,0,0,0,0,0,0,0,0,0,0,0,0,0,0,0,0,0,0,0,0,0,0,0,0,0,0,0,0,0,0,0,0,0,0,0,0,0,0,0,0,0,0,0,0,0
Time_to_each_n_Gens=8.563,8.301,8.792,8.068,9.753,8.092,9.064,9.120,8.874,8.520,9.108,8.399,8.698,9.148,8.723,8.812,8.987,8.683,8.911,9.458,8.850,8.911,9.056,8.622,8.414,8.878,8.956,8.798,9.107,8.599,8.635,8.638,8.861,8.581,9.001,8.665,8.519,8.084,8.529,8.730,8.822,8.428,8.434,8.663,8.133,8.972,8.364,8.667,8.676,8.297,8.559,7.924,8.023,10.214,8.373,8.608,8.510,8.111,8.045,10.109,8.982,8.733,8.783,8.676,8.613,10.583,8.483,8.646,8.795,8.395,8.849,10.576,8.783,8.584,8.462,8.445,8.955,11.131,9.019,8.899,8.580,8.740,8.829,11.045,8.652,7.985,8.782,8.745,8.543,8.145,8.729,8.338,8.637,8.297,8.347,7.717
Min_Pt_OD=0,0,0,0,0,0,0,0,0,0,0,0,0,0,0,0,0,0,0,0,0,0,0,0,0,0,0,0,0,0,0,0,0,0,0,0,0,0,0,0,0,0,0,0,0,0,0,0
Min_Pt_t=0,0,0,0,0,0,0,0,0,0,0,0,0,0,0,0,0,0,0,0,0,0,0,0,0,0,0,0,0,0,0,0,0,0,0,0,0,0,0,0,0,0,0,0,0,0,0,0
TO_OD=0,0,0,0,0,0,0,0,0,0,0,0,0,0,0,0,0,0,0,0,0,0,0,0,0,0,0,0,0,0,0,0,0,0,0,0,0,0,0,0,0,0,0,0,0,0,0,0
Ref_ID=A01
Multi_Refs=single_ref
test=A01,A02,A03,A04,A05,A06,A07,A08,A09,A10,A11,A12,B01,B02,B03,B04,B05,B06,B07,B08,B09,B10,B11,B12,C01,C02,C03,C04,C05,C06,C07,C08,C09,C10,C11,C12,D01,D02,D03,D04,D05,D06,D07,D08,D09,D10,D11,D12,E01,E02,E03,E04,E05,E06,E07,E08,E09,E10,E11,E12,F01,F02,F03,F04,F05,F06,F07,F08,F09,F10,F11,F12,G01,G02,G03,G04,G05,G06,G07,G08,G09,G10,G11,G12,H01,H02,H03,H04,H05,H06,H07,H08,H09,H10,H11,H12
Start_Time_Now=3.2615888705E+9
Start_Date="5/9/2007+1:54 PM"
pv_to_plate_order=no
gen_time_cutoff=0.000
Drug_Name=nd?:;-ud+0,nd?:;-ud+0,nd?:;-ud+0,nd?:;-ud+0,nd?:;-ud+0,nd?:;-ud+0,nd?:;-ud+0,nd?:;-ud+0,nd?:;-ud+0,nd?:;-ud+0,nd?:;-ud+0,nd?:;-ud+0,nd?:;-ud+0,nd?:;-ud+0,nd?:;-ud+0,nd?:;-ud+0,nd?:;-ud+0,nd?:;-ud+0,nd?:;-ud+0,nd?:;-ud+0,nd?:;-ud+0,nd?:;-ud+0,nd?:;-ud+0,nd?:;-ud+0,nd?:;-ud+0,nd?:;-ud+0,nd?:;-ud+0,nd?:;-ud+0,nd?:;-ud+0,nd?:;-ud+0,nd?:;-ud+0,nd?:;-ud+0,nd?:;-ud+0,nd?:;-ud+0,nd?:;-ud+0,nd?:;-ud+0,nd?:;-ud+0,nd?:;-ud+0,nd?:;-ud+0,nd?:;-ud+0,nd?:;-ud+0,nd?:;-ud+0,nd?:;-ud+0,nd?:;-ud+0,nd?:;-ud+0,nd?:;-ud+0,nd?:;-ud+0,nd?:;-ud+0,nd?:;-ud+0,nd?:;-ud+0,nd?:;-ud+0,nd?:;-ud+0,nd?:;-ud+0,nd?:;-ud+0,nd?:;-ud+0,nd?:;-ud+0,nd?:;-ud+0,nd?:;-ud+0,nd?:;-ud+0,nd?:;-ud+0,nd?:;-ud+0,nd?:;-ud+0,nd?:;-ud+0,nd?:;-ud+0,nd?:;-ud+0,nd?:;-ud+0,nd?:;-ud+0,nd?:;-ud+0,nd?:;-ud+0,nd?:;-ud+0,nd?:;-ud+0,nd?:;-ud+0,nd?:;-ud+0,nd?:;-ud+0,nd?:;-ud+0,nd?:;-ud+0,nd?:;-ud+0,nd?:;-ud+0,nd?:;-ud+0,nd?:;-ud+0,nd?:;-ud+0,nd?:;-ud+0,nd?:;-ud+0,nd?:;-ud+0,nd?:;-ud+0,nd?:;-ud+0,nd?:;-ud+0,nd?:;-ud+0,nd?:;-ud+0,nd?:;-ud+0,nd?:;-ud+0,nd?:;-ud+0,nd?:;-ud+0,nd?:;-ud+0,nd?:;-ud+0,nd?:;-ud+0
Drug_Well_Pos=A01,A02,A03,A04,A05,A06,B01,B02,B03,B04,B05,B06,C01,C02,C03,C04,C05,C06,D01,D02,D03,D04,D05,D06,E01,E02,E03,E04,E05,E06,F01,F02,F03,F04,F05,F06,G01,G02,G03,G04,G05,G06,H01,H02,H03,H04,H05,H06,A07,A08,A09,A10,A11,A12,B07,B08,B09,B10,B11,B12,C07,C08,C09,C10,C11,C12,D07,D08,D09,D10,D11,D12,E07,E08,E09,E10,E11,E12,F07,F08,F09,F10,F11,F12,G07,G08,G09,G10,G11,G12,H07,H08,H09,H10,H11,H12
Avg_G_tcut=1.713,1.660,1.758,1.614,1.951,1.618,1.813,1.824,1.775,1.704,1.822,1.680,1.740,1.830,1.745,1.762,1.797,1.737,1.782,1.892,1.770,1.782,1.811,1.724,1.683,1.776,1.791,1.760,1.821,1.720,1.727,1.728,1.772,1.716,1.800,1.733,1.704,1.617,1.706,1.746,1.764,1.686,1.687,1.733,1.627,1.794,1.673,1.733,1.735,1.659,1.712,1.585,1.605,2.043,1.675,1.722,1.702,1.622,1.609,2.022,1.796,1.747,1.757,1.735,1.723,2.117,1.697,1.729,1.759,1.679,1.770,2.115,1.757,1.717,1.692,1.689,1.791,2.226,1.804,1.780,1.716,1.748,1.766,2.209,1.730,1.597,1.756,1.749,1.709,1.629,1.746,1.668,1.727,1.659,1.669,1.543
t0_from_interval=-0.696,-0.475,0.755,0.376,1.629,0.523,0.697,0.640,0.614,0.460,0.966,0.729,0.377,0.629,0.659,0.773,1.054,0.975,0.396,1.077,0.992,0.884,1.317,0.923,-1.620,1.071,0.903,0.842,1.232,1.340,0.433,0.873,1.086,0.890,0.979,1.195,0.334,0.543,0.920,0.947,0.865,0.942,0.449,0.886,0.821,1.071,0.843,0.873,0.744,0.840,0.850,0.466,0.448,-0.474,0.554,0.796,0.829,0.583,0.310,-1.529,1.228,1.107,1.106,1.191,0.994,0.296,0.792,0.810,1.112,0.779,1.097,-2.371,1.044,0.986,0.802,0.882,1.219,0.137,1.335,1.117,1.041,1.038,0.942,-2.454,0.872,0.643,0.834,1.035,0.899,0.695,1.018,0.784,0.846,0.663,0.725,-0.637
Sum_Delta_Ref=0.000,0.841,0.961,0.640,4.048,0.250,3.864,1.903,1.471,0.502,2.711,0.197,0.134,2.630,1.680,1.523,2.669,0.959,1.997,3.815,1.501,1.172,2.476,1.690,0.575,1.989,1.927,2.601,2.195,0.333,1.074,0.205,1.762,0.234,1.882,0.230,1.011,0.855,0.033,1.211,1.086,1.198,2.573,1.313,1.522,1.871,0.816,0.619,1.267,0.755,0.966,1.339,2.108,5.909,0.288,1.122,0.864,0.170,1.802,3.753,1.914,1.195,0.928,1.597,1.149,5.419,0.949,0.895,1.339,0.462,1.706,5.912,0.827,0.262,0.006,0.397,1.588,8.131,1.886,1.966,0.990,0.850,2.109,6.036,0.218,0.936,1.324,1.641,0.246,0.387,1.506,0.975,1.258,0.672,0.412,2.497
Gens_at_time_G=5.000,5.000,5.000,5.000,5.000,5.000,5.000,5.000,5.000,5.000,5.000,5.000,5.000,5.000,5.000,5.000,5.000,5.000,5.000,5.000,5.000,5.000,5.000,5.000,5.000,5.000,5.000,5.000,5.000,5.000,5.000,5.000,5.000,5.000,5.000,5.000,5.000,5.000,5.000,5.000,5.000,5.000,5.000,5.000,5.000,5.000,5.000,5.000,5.000,5.000,5.000,5.000,5.000,5.000,5.000,5.000,5.000,5.000,5.000,5.000,5.000,5.000,5.000,5.000,5.000,5.000,5.000,5.000,5.000,5.000,5.000,5.000,5.000,5.000,5.000,5.000,5.000,5.000,5.000,5.000,5.000,5.000,5.000,5.000,5.000,5.000,5.000,5.000,5.000,5.000,5.000,5.000,5.000,5.000,5.000,5.000
G_Int_tcut=1.852,1.755,1.607,1.538,1.625,1.514,1.673,1.696,1.652,1.612,1.629,1.534,1.664,1.704,1.613,1.608,1.587,1.541,1.703,1.676,1.572,1.605,1.548,1.540,2.007,1.561,1.611,1.591,1.575,1.452,1.640,1.553,1.555,1.538,1.604,1.494,1.637,1.508,1.522,1.557,1.591,1.497,1.597,1.555,1.462,1.580,1.504,1.559,1.586,1.491,1.542,1.492,1.515,2.138,1.564,1.562,1.536,1.506,1.547,2.328,1.551,1.525,1.535,1.497,1.524,2.057,1.538,1.567,1.537,1.523,1.550,2.589,1.548,1.519,1.532,1.512,1.547,2.199,1.537,1.556,1.508,1.540,1.577,2.700,1.556,1.468,1.590,1.542,1.529,1.490,1.542,1.511,1.558,1.527,1.524,1.671
Sum_Del_12=0.000,0.774,1.361,1.106,3.815,0.867,2.229,1.843,1.337,0.150,2.192,0.134,0.481,2.138,0.780,1.082,1.964,0.866,1.323,3.050,1.198,1.332,2.238,0.730,0.490,1.439,1.774,1.206,2.206,0.509,0.566,0.499,1.621,0.285,1.984,0.666,0.418,1.071,0.180,1.072,1.073,0.233,0.605,0.759,1.052,1.596,0.330,0.519,0.984,0.400,0.836,1.465,1.368,4.376,0.168,0.590,0.575,0.823,1.244,3.758,1.814,0.996,1.454,0.980,1.021,5.136,0.056,0.763,1.408,0.069,1.629,4.543,1.140,0.441,0.043,0.025,2.140,6.381,2.209,1.559,0.538,1.094,1.532,5.652,0.468,1.278,1.457,1.239,0.293,0.737,1.017,0.103,0.912,0.515,0.054,2.513
Sum_Del_20=0.000,0.828,0.945,0.639,3.956,0.259,3.755,1.865,1.434,0.482,2.643,0.196,0.136,2.563,1.625,1.480,2.600,0.932,1.940,3.720,1.464,1.147,2.416,1.635,0.562,1.934,1.881,2.521,2.146,0.333,1.042,0.201,1.718,0.226,1.844,0.227,0.976,0.845,0.030,1.179,1.061,1.163,2.486,1.273,1.487,1.825,0.793,0.601,1.232,0.738,0.939,1.318,2.057,5.758,0.271,1.085,0.838,0.181,1.761,3.684,1.868,1.178,0.917,1.550,1.118,5.304,0.921,0.870,1.310,0.442,1.665,5.774,0.820,0.263,0.002,0.379,1.564,7.944,1.853,1.916,0.958,0.831,2.050,5.926,0.214,0.924,1.294,1.596,0.237,0.389,1.465,0.934,1.222,0.659,0.393,2.450
Sum_Del_24=0.000,0.849,0.693,0.449,4.008,0.013,4.536,1.874,1.473,0.617,2.830,0.222,0.004,2.736,1.969,1.641,2.858,0.959,2.191,3.992,1.572,1.072,2.483,2.002,0.591,2.135,1.924,3.056,2.118,0.262,1.235,0.080,1.757,0.202,1.755,0.049,1.200,0.753,0.031,1.222,1.056,1.541,3.188,1.482,1.664,1.918,0.981,0.634,1.332,0.876,0.981,1.258,2.337,6.306,0.449,1.286,0.945,0.080,1.970,3.609,1.889,1.252,0.690,1.782,1.158,5.221,1.272,0.913,1.267,0.649,1.668,6.199,0.690,0.190,0.014,0.523,1.241,8.233,1.615,2.061,1.128,0.725,2.264,5.706,0.111,0.780,1.218,1.741,0.214,0.248,1.646,1.355,1.348,0.718,0.530,2.425
Sum_12=13.162,13.936,11.801,14.267,9.347,14.029,10.933,11.319,11.825,13.012,10.969,13.296,12.681,11.024,12.382,12.080,11.198,12.295,11.839,10.112,11.964,11.830,10.924,12.432,13.652,11.723,11.388,11.956,10.956,12.653,12.596,12.663,11.541,12.876,11.178,12.496,12.744,14.232,12.982,12.090,12.089,13.395,12.557,12.403,14.214,11.565,13.491,12.642,12.178,13.562,12.326,14.627,14.530,8.786,13.329,12.572,12.587,13.985,14.406,9.404,11.348,12.166,11.708,12.182,12.141,8.026,13.218,12.399,11.754,13.231,11.533,8.619,12.022,12.720,13.119,13.137,11.022,6.781,10.953,11.603,12.624,12.067,11.630,7.509,12.694,14.440,11.705,11.923,12.869,13.898,12.145,13.264,12.250,13.677,13.107,15.675
Sum_20=36.832,37.660,35.887,37.471,32.876,37.091,33.077,34.967,35.398,36.350,34.189,37.028,36.696,34.268,35.206,35.352,34.232,35.900,34.892,33.112,35.368,35.685,34.416,35.197,37.394,34.898,34.951,34.311,34.686,36.498,35.790,36.631,35.114,36.606,34.988,36.605,35.856,37.677,36.802,35.653,35.771,37.995,34.346,35.559,38.319,35.007,37.625,36.231,35.600,37.570,35.892,38.150,38.889,31.074,36.561,35.747,35.994,37.013,38.592,33.148,34.964,35.654,35.914,35.282,35.714,31.528,37.752,35.962,35.521,36.390,35.167,31.057,36.012,36.569,36.830,36.453,35.268,28.888,34.979,34.915,35.874,36.000,34.781,30.906,36.618,37.756,35.538,35.236,36.595,37.221,35.367,35.898,35.610,37.491,36.439,39.282
Sum_24=46.448,47.297,45.755,46.898,42.440,46.461,41.912,44.574,44.975,45.831,43.618,46.670,46.452,43.712,44.479,44.807,43.590,45.489,44.257,42.456,44.876,45.376,43.965,44.446,47.039,44.314,44.524,43.393,44.330,46.186,45.213,46.368,44.691,46.246,44.694,46.399,45.248,47.202,46.479,45.226,45.393,47.989,43.260,44.967,48.112,44.530,47.430,45.814,45.116,47.324,45.467,47.706,48.785,40.142,45.999,45.162,45.504,46.368,48.419,42.839,44.559,45.196,45.759,44.667,45.290,41.227,47.720,45.535,45.181,45.799,44.781,40.249,45.758,46.258,46.462,45.926,45.207,38.215,44.833,44.387,45.320,45.724,44.184,40.743,46.337,47.228,45.230,44.707,46.234,46.696,44.802,45.093,45.101,47.166,45.918,48.873
G_by_Interval=1.852,1.755,1.607,1.538,1.625,1.514,1.673,1.696,1.652,1.612,1.629,1.534,1.664,1.704,1.613,1.608,1.587,1.541,1.703,1.676,1.572,1.605,1.548,1.540,2.007,1.561,1.611,1.591,1.575,1.452,1.640,1.553,1.555,1.538,1.604,1.494,1.637,1.508,1.522,1.557,1.591,1.497,1.597,1.555,1.462,1.580,1.504,1.559,1.586,1.491,1.542,1.492,1.515,2.138,1.564,1.562,1.536,1.506,1.547,2.328,1.551,1.525,1.535,1.497,1.524,2.057,1.538,1.567,1.537,1.523,1.550,2.589,1.548,1.519,1.532,1.512,1.547,2.199,1.537,1.556,1.508,1.540,1.577,2.700,1.556,1.468,1.590,1.542,1.529,1.490,1.542,1.511,1.558,1.527,1.524,1.671
Avg_G_t8=1.713,1.660,1.758,1.614,1.951,1.618,1.813,1.824,1.775,1.704,1.822,1.680,1.740,1.830,1.745,1.762,1.797,1.737,1.782,1.892,1.770,1.782,1.811,1.724,1.683,1.776,1.791,1.760,1.821,1.720,1.727,1.728,1.772,1.716,1.800,1.733,1.704,1.617,1.706,1.746,1.764,1.686,1.687,1.733,1.627,1.794,1.673,1.733,1.735,1.659,1.712,1.585,1.605,2.043,1.675,1.722,1.702,1.622,1.609,2.022,1.796,1.747,1.757,1.735,1.723,2.117,1.697,1.729,1.759,1.679,1.770,2.115,1.757,1.717,1.692,1.689,1.791,2.226,1.804,1.780,1.716,1.748,1.766,2.209,1.730,1.597,1.756,1.749,1.709,1.629,1.746,1.668,1.727,1.659,1.669,1.543
G_int_t8=1.852,1.755,1.607,1.538,1.625,1.514,1.673,1.696,1.652,1.612,1.629,1.534,1.664,1.704,1.613,1.608,1.587,1.541,1.703,1.676,1.572,1.605,1.548,1.540,2.007,1.561,1.611,1.591,1.575,1.452,1.640,1.553,1.555,1.538,1.604,1.494,1.637,1.508,1.522,1.557,1.591,1.497,1.597,1.555,1.462,1.580,1.504,1.559,1.586,1.491,1.542,1.492,1.515,2.138,1.564,1.562,1.536,1.506,1.547,2.328,1.551,1.525,1.535,1.497,1.524,2.057,1.538,1.567,1.537,1.523,1.550,2.589,1.548,1.519,1.532,1.512,1.547,2.199,1.537,1.556,1.508,1.540,1.577,2.700,1.556,1.468,1.590,1.542,1.529,1.490,1.542,1.511,1.558,1.527,1.524,1.671
Avg_G_t12=1.713,1.660,1.758,1.614,1.951,1.618,1.813,1.824,1.775,1.704,1.822,1.680,1.740,1.830,1.745,1.762,1.797,1.737,1.782,1.892,1.770,1.782,1.811,1.724,1.683,1.776,1.791,1.760,1.821,1.720,1.727,1.728,1.772,1.716,1.800,1.733,1.704,1.617,1.706,1.746,1.764,1.686,1.687,1.733,1.627,1.794,1.673,1.733,1.735,1.659,1.712,1.585,1.605,2.043,1.675,1.722,1.702,1.622,1.609,2.022,1.796,1.747,1.757,1.735,1.723,2.117,1.697,1.729,1.759,1.679,1.770,2.115,1.757,1.717,1.692,1.689,1.791,2.226,1.804,1.780,1.716,1.748,1.766,2.209,1.730,1.597,1.756,1.749,1.709,1.629,1.746,1.668,1.727,1.659,1.669,1.543
G_int_t12=1.852,1.755,1.607,1.538,1.625,1.514,1.673,1.696,1.652,1.612,1.629,1.534,1.664,1.704,1.613,1.608,1.587,1.541,1.703,1.676,1.572,1.605,1.548,1.540,2.007,1.561,1.611,1.591,1.575,1.452,1.640,1.553,1.555,1.538,1.604,1.494,1.637,1.508,1.522,1.557,1.591,1.497,1.597,1.555,1.462,1.580,1.504,1.559,1.586,1.491,1.542,1.492,1.515,2.138,1.564,1.562,1.536,1.506,1.547,2.328,1.551,1.525,1.535,1.497,1.524,2.057,1.538,1.567,1.537,1.523,1.550,2.589,1.548,1.519,1.532,1.512,1.547,2.199,1.537,1.556,1.508,1.540,1.577,2.700,1.556,1.468,1.590,1.542,1.529,1.490,1.542,1.511,1.558,1.527,1.524,1.671
Avg_G_inflex=1.713,1.678,1.785,1.621,1.951,1.618,1.827,1.824,1.791,1.728,1.833,1.680,1.740,1.830,1.745,1.787,1.841,1.754,1.782,1.935,1.780,1.782,1.848,1.753,1.683,1.813,1.825,1.760,1.835,1.742,1.743,1.728,1.793,1.743,1.806,1.749,1.727,1.617,1.731,1.780,1.764,1.686,1.712,1.766,1.627,1.809,1.682,1.733,1.761,1.661,1.729,1.585,1.641,2.043,1.704,1.738,1.719,1.640,1.613,2.035,1.818,1.775,1.781,1.751,1.749,2.117,1.718,1.747,1.783,1.693,1.780,2.115,1.792,1.717,1.692,1.722,1.819,2.247,1.834,1.815,1.731,1.764,1.785,2.225,1.730,1.597,1.781,1.763,1.711,1.629,1.763,1.668,1.743,1.662,1.674,1.560
G_int_inflex=1.852,1.758,1.641,1.511,1.625,1.514,1.668,1.696,1.670,1.650,1.623,1.534,1.664,1.704,1.611,1.638,1.634,1.551,1.703,1.703,1.574,1.605,1.574,1.544,2.007,1.592,1.648,1.591,1.591,1.479,1.668,1.553,1.572,1.577,1.595,1.510,1.646,1.504,1.559,1.593,1.591,1.497,1.639,1.602,1.462,1.603,1.520,1.559,1.623,1.494,1.539,1.490,1.533,2.138,1.613,1.585,1.563,1.532,1.527,2.359,1.572,1.558,1.571,1.514,1.528,2.057,1.541,1.559,1.561,1.546,1.549,2.589,1.591,1.519,1.532,1.565,1.568,2.232,1.554,1.592,1.528,1.556,1.579,2.737,1.556,1.468,1.620,1.553,1.532,1.490,1.559,1.511,1.557,1.531,1.529,1.612
G_by_Interval_g4=1.873,1.758,1.705,1.622,1.871,1.527,1.829,1.814,1.695,1.549,1.706,1.546,1.704,1.765,1.702,1.582,1.670,1.565,1.712,1.806,1.558,1.643,1.672,1.605,1.877,1.636,1.664,1.639,1.690,1.859,1.634,1.499,1.534,1.656,1.698,1.604,1.749,1.535,1.810,1.699,1.617,1.551,1.561,1.676,1.512,1.687,1.562,1.617,1.581,1.613,1.564,1.486,1.544,2.046,1.549,1.519,1.547,1.474,1.488,2.295,1.570,1.842,1.561,1.538,1.573,2.068,1.558,1.591,1.620,1.497,1.602,2.498,1.927,1.556,1.505,1.531,1.620,2.128,1.682,1.654,1.599,1.569,1.677,2.708,1.588,1.458,1.614,1.594,1.556,1.470,1.692,1.504,1.629,1.537,1.532,1.783
G_int_t8_g4=1.873,1.758,1.705,1.622,1.871,1.527,1.829,1.814,1.695,1.549,1.706,1.546,1.704,1.765,1.702,1.582,1.670,1.565,1.712,1.806,1.558,1.643,1.672,1.605,1.877,1.636,1.664,1.639,1.690,1.859,1.634,1.499,1.534,1.656,1.698,1.604,1.749,1.535,1.810,1.699,1.617,1.551,1.561,1.676,1.512,1.687,1.562,1.617,1.581,1.613,1.564,1.486,1.544,2.046,1.549,1.519,1.547,1.474,1.488,2.295,1.570,1.842,1.561,1.538,1.573,2.068,1.558,1.591,1.620,1.497,1.602,2.498,1.927,1.556,1.505,1.531,1.620,2.128,1.682,1.654,1.599,1.569,1.677,2.708,1.588,1.458,1.614,1.594,1.556,1.470,1.692,1.504,1.629,1.537,1.532,1.783
G_int_t12_g4=1.873,1.758,1.705,1.622,1.871,1.527,1.829,1.814,1.695,1.549,1.706,1.546,1.704,1.765,1.702,1.582,1.670,1.565,1.712,1.806,1.558,1.643,1.672,1.605,1.877,1.636,1.664,1.639,1.690,1.859,1.634,1.499,1.534,1.656,1.698,1.604,1.749,1.535,1.810,1.699,1.617,1.551,1.561,1.676,1.512,1.687,1.562,1.617,1.581,1.613,1.564,1.486,1.544,2.046,1.549,1.519,1.547,1.474,1.488,2.295,1.570,1.842,1.561,1.538,1.573,2.068,1.558,1.591,1.620,1.497,1.602,2.498,1.927,1.556,1.505,1.531,1.620,2.128,1.682,1.654,1.599,1.569,1.677,2.708,1.588,1.458,1.614,1.594,1.556,1.470,1.692,1.504,1.629,1.537,1.532,1.783
G_int_inflex_g4=1.857,1.748,1.735,1.570,1.871,1.527,1.842,1.814,1.711,1.577,1.710,1.546,1.704,1.765,1.699,1.603,1.713,1.553,1.712,1.848,1.559,1.643,1.704,1.601,1.877,1.646,1.695,1.639,1.704,1.647,1.655,1.499,1.545,1.688,1.699,1.620,1.742,1.529,1.838,1.723,1.617,1.551,1.592,1.716,1.512,1.704,1.574,1.617,1.607,1.615,1.565,1.482,1.529,2.046,1.585,1.531,1.567,1.492,1.445,2.135,1.587,1.580,1.588,1.552,1.583,2.068,1.559,1.582,1.643,1.515,1.603,2.468,1.754,1.556,1.505,1.571,1.641,2.151,1.709,1.689,1.616,1.582,1.675,2.673,1.588,1.458,1.638,1.604,1.558,1.470,1.711,1.504,1.626,1.540,1.536,1.517
Time_Inflex=9.756,8.778,8.778,8.778,10.246,8.778,8.778,10.246,8.778,8.778,8.778,9.023,10.246,10.246,10.246,8.778,8.778,8.778,9.756,8.778,8.778,10.980,8.778,8.778,10.001,8.778,8.778,10.980,9.267,8.778,9.023,10.246,8.778,8.778,8.778,8.778,8.778,9.023,8.778,8.778,10.246,9.023,8.778,8.778,8.778,9.267,8.778,10.246,8.778,8.778,8.044,8.778,8.044,12.693,8.778,8.778,8.778,8.288,8.778,10.246,9.023,8.778,9.023,8.778,8.044,18.809,8.778,8.288,8.778,8.778,8.778,11.224,8.778,10.246,9.023,8.778,8.778,11.224,8.778,8.778,8.778,8.778,8.778,11.224,9.267,8.778,8.778,8.778,9.023,9.023,8.778,10.246,8.778,8.778,8.778,8.778
OD_Inflex=0.702,0.612,0.531,0.632,0.592,0.642,0.489,0.689,0.513,0.580,0.480,0.644,0.760,0.658,0.747,0.526,0.491,0.539,0.646,0.432,0.520,0.845,0.482,0.557,0.781,0.514,0.497,0.879,0.547,0.562,0.595,0.776,0.511,0.576,0.488,0.542,0.579,0.699,0.576,0.549,0.737,0.647,0.594,0.562,0.646,0.569,0.591,0.791,0.551,0.610,0.438,0.686,0.541,0.891,0.607,0.558,0.572,0.568,0.654,0.572,0.539,0.546,0.582,0.547,0.432,1.102,0.571,0.470,0.528,0.598,0.518,0.627,0.531,0.769,0.633,0.604,0.488,0.542,0.480,0.518,0.558,0.532,0.524,0.561,0.620,0.673,0.525,0.530,0.620,0.706,0.531,0.808,0.543,0.629,0.589,0.720
Time_Saturation=21.011,21.990,21.745,22.234,22.234,19.299,21.501,21.256,21.501,21.745,21.011,19.543,21.501,21.256,21.011,21.745,21.745,21.501,21.011,21.745,21.011,19.543,21.501,21.990,21.011,21.745,21.745,21.256,21.256,20.032,21.501,21.256,21.501,21.745,21.011,21.256,21.501,21.256,22.234,21.745,21.501,21.256,20.766,21.745,21.011,21.256,21.501,21.745,21.745,21.501,21.256,19.543,21.501,21.256,21.501,21.990,21.256,19.788,20.032,20.032,22.234,21.256,21.745,21.501,21.256,22.234,21.256,21.501,21.501,21.745,21.256,21.256,21.745,19.543,21.256,21.501,21.745,19.054,21.501,21.745,21.011,21.501,21.501,21.256,21.256,21.011,21.745,21.256,19.788,21.256,21.011,21.501,19.543,21.745,21.011,21.256
OD_Saturation=0.901,1.088,0.825,1.079,0.935,0.992,0.792,0.991,0.885,0.996,0.889,0.983,0.945,0.929,0.979,0.997,0.891,0.925,0.926,0.924,0.981,0.992,0.883,0.928,0.970,0.969,0.871,1.003,0.881,0.988,0.918,1.056,0.874,1.006,0.855,0.949,0.842,1.020,0.969,0.866,0.916,1.038,0.808,0.923,1.036,0.866,0.949,0.951,0.839,0.955,0.865,0.994,0.956,1.124,0.990,0.972,0.852,1.028,0.962,1.085,0.880,0.913,0.842,0.906,0.876,1.098,0.992,0.869,0.859,0.994,0.855,1.091,0.884,0.984,0.941,1.024,0.814,0.941,0.826,0.888,0.974,0.906,0.840,1.071,0.977,0.983,0.835,0.903,0.951,1.031,0.917,0.953,0.839,0.940,0.864,1.153
Ref_Well_Name=A01,A01,A01,A01,A01,A01,A01,A01,A01,A01,A01,A01,A01,A01,A01,A01,A01,A01,A01,A01,A01,A01,A01,A01,A01,A01,A01,A01,A01,A01,A01,A01,A01,A01,A01,A01,A01,A01,A01,A01,A01,A01,A01,A01,A01,A01,A01,A01,A01,A01,A01,A01,A01,A01,A01,A01,A01,A01,A01,A01,A01,A01,A01,A01,A01,A01,A01,A01,A01,A01,A01,A01,A01,A01,A01,A01,A01,A01,A01,A01,A01,A01,A01,A01,A01,A01,A01,A01,A01,A01,A01,A01,A01,A01,A01,A01
Ratio_Avg_G=1.000,1.031,0.974,1.061,0.878,1.058,0.945,0.939,0.965,1.005,0.940,1.020,0.984,0.936,0.982,0.972,0.953,0.986,0.961,0.905,0.968,0.961,0.945,0.993,1.018,0.965,0.956,0.973,0.940,0.996,0.992,0.991,0.966,0.998,0.951,0.988,1.005,1.059,1.004,0.981,0.971,1.016,1.015,0.988,1.053,0.954,1.024,0.988,0.987,1.032,1.000,1.081,1.067,0.838,1.023,0.995,1.006,1.056,1.064,0.847,0.953,0.980,0.975,0.987,0.994,0.809,1.009,0.990,0.974,1.020,0.968,0.810,0.975,0.998,1.012,1.014,0.956,0.769,0.949,0.962,0.998,0.980,0.970,0.775,0.990,1.072,0.975,0.979,1.002,1.051,0.981,1.027,0.991,1.032,1.026,1.110
Ratio_Fit_G=1.000,1.076,1.130,1.104,1.116,1.058,1.107,1.032,1.085,1.057,1.214,1.105,0.914,1.010,0.960,1.105,1.157,1.187,1.012,1.147,1.160,0.908,1.193,1.185,0.920,1.178,1.141,0.912,1.146,1.278,1.069,1.012,1.194,1.167,1.162,1.212,1.039,1.069,1.192,1.178,0.994,1.133,1.022,1.158,1.186,1.189,1.158,1.004,1.116,1.161,1.208,1.100,1.131,0.714,1.087,1.145,1.145,1.147,1.049,0.794,1.159,1.170,1.174,1.198,1.227,0.445,1.154,1.190,1.184,1.114,1.213,0.750,1.177,1.008,1.103,1.139,1.187,0.832,1.199,1.153,1.172,1.203,1.167,0.820,1.097,1.099,1.141,1.186,1.118,1.103,1.207,0.947,1.147,1.091,1.117,0.990
Ratio_G_Int=1.000,1.055,1.152,1.204,1.140,1.223,1.107,1.092,1.121,1.149,1.137,1.207,1.113,1.087,1.148,1.152,1.167,1.201,1.087,1.105,1.178,1.153,1.196,1.203,0.923,1.186,1.150,1.164,1.176,1.276,1.129,1.193,1.191,1.204,1.154,1.240,1.131,1.228,1.217,1.190,1.164,1.237,1.160,1.191,1.266,1.172,1.231,1.188,1.167,1.242,1.201,1.242,1.222,0.866,1.184,1.185,1.205,1.230,1.197,0.796,1.194,1.214,1.206,1.237,1.215,0.900,1.204,1.182,1.205,1.216,1.194,0.715,1.197,1.219,1.209,1.224,1.197,0.842,1.205,1.190,1.228,1.202,1.174,0.686,1.190,1.261,1.165,1.201,1.211,1.243,1.201,1.226,1.188,1.213,1.215,1.108
Ratio_t0_Fit=1.000,0.532,0.102,0.536,0.227,1.394,0.260,0.562,0.336,0.796,0.153,0.384,-0.385,0.252,-1.452,0.280,0.198,0.202,0.219,0.126,0.216,-0.259,0.146,0.186,-0.179,0.136,0.207,1.121,0.113,0.129,0.310,1.062,0.179,0.232,0.126,0.187,0.323,1.058,0.215,0.198,-0.939,0.301,-0.980,0.176,0.279,0.219,0.281,0.297,0.278,0.287,0.154,0.808,0.489,-0.204,0.477,0.257,0.273,0.409,2.531,-1.477,0.189,0.208,0.194,0.194,0.185,-0.037,0.263,0.211,0.224,0.371,0.169,-0.578,0.192,0.366,0.614,0.292,0.161,0.558,0.553,0.153,0.282,0.183,0.351,-0.157,0.341,0.750,0.178,0.169,0.310,0.514,0.174,-0.942,0.560,0.507,0.372,-0.572
Ratio_t0_G_Int=1.000,1.468,-0.922,-1.852,-0.427,-1.333,-0.999,-1.089,-1.134,-1.514,-0.721,-0.956,-1.849,-1.107,-1.057,-0.901,-0.660,-0.714,-1.759,-0.646,-0.702,-0.787,-0.529,-0.755,0.430,-0.650,-0.772,-0.827,-0.565,-0.520,-1.609,-0.797,-0.641,-0.783,-0.711,-0.583,-2.086,-1.283,-0.757,-0.735,-0.805,-0.739,-1.550,-0.786,-0.848,-0.650,-0.826,-0.797,-0.936,-0.829,-0.819,-1.493,-1.554,1.471,-1.258,-0.875,-0.840,-1.195,-2.249,0.455,-0.567,-0.629,-0.630,-0.585,-0.701,-2.355,-0.879,-0.860,-0.626,-0.895,-0.635,0.294,-0.667,-0.706,-0.868,-0.789,-0.571,-5.101,-0.522,-0.623,-0.669,-0.671,-0.740,0.284,-0.799,-1.082,-0.835,-0.673,-0.775,-1.002,-0.684,-0.889,-0.823,-1.051,-0.960,1.093
Ref_Curve_Array=1,1,1,1,1,1,1,1,1,1,1,1,1,1,1,1,1,1,1,1,1,1,1,1,1,1,1,1,1,1,1,1,1,1,1,1,1,1,1,1,1,1,1,1,1,1,1,1,1,1,1,1,1,1,1,1,1,1,1,1,1,1,1,1,1,1,1,1,1,1,1,1,1,1,1,1,1,1,1,1,1,1,1,1,1,1,1,1,1,1,1,1,1,1,1,1
Default_ref=0
Comm_Map=,,,,,
Comm_Consol=,,,,,,,,
Comm_Screen=,,,,,
Analysis_Set=A,A,A,A,A,A,A,A,A,A,A,A,A,A,A,A,A,A,A,A,A,A,A,A,A,A,A,A,A,A,A,A,A,A,A,A,A,A,A,A,A,A,A,A,A,A,A,A,A,A,A,A,A,A,A,A,A,A,A,A,A,A,A,A,A,A,A,A,A,A,A,A,A,A,A,A,A,A,A,A,A,A,A,A,A,A,A,A,A,A,A,A,A,A,A,A
Ref_Type=single_ref,single_ref,single_ref,single_ref,single_ref,single_ref,single_ref,single_ref,single_ref,single_ref,single_ref,single_ref,single_ref,single_ref,single_ref,single_ref,single_ref,single_ref,single_ref,single_ref,single_ref,single_ref,single_ref,single_ref,single_ref,single_ref,single_ref,single_ref,single_ref,single_ref,single_ref,single_ref,single_ref,single_ref,single_ref,single_ref,single_ref,single_ref,single_ref,single_ref,single_ref,single_ref,single_ref,single_ref,single_ref,single_ref,single_ref,single_ref,single_ref,single_ref,single_ref,single_ref,single_ref,single_ref,single_ref,single_ref,single_ref,single_ref,single_ref,single_ref,single_ref,single_ref,single_ref,single_ref,single_ref,single_ref,single_ref,single_ref,single_ref,single_ref,single_ref,single_ref,single_ref,single_ref,single_ref,single_ref,single_ref,single_ref,single_ref,single_ref,single_ref,single_ref,single_ref,single_ref,single_ref,single_ref,single_ref,single_ref,single_ref,single_ref,single_ref,single_ref,single_ref,single_ref,single_ref,single_ref
Wells_In_Use=0,0,0,0,0,0,0,0,0,0,0,0,0,0,0,0,0,0,0,0,0,0,0,0,0,0,0,0,0,0,0,0,0,0,0,0,0,0,0,0,0,0,0,0,0,0,0,0,0,0,0,0,0,0,0,0,0,0,0,0,0,0,0,0,0,0,0,0,0,0,0,0,0,0,0,0,0,0,0,0,0,0,0,0,0,0,0,0,0,0,0,0,0,0,0,0
[Flor:]
[Flor2:]
[Lumin:]
[Data:]
Read=DateTime	RunT[s]	Temp	Well_1	Well_2	Well_3	Well_4	Well_5	Well_6	Well_7	Well_8	Well_9	Well_10	Well_11	Well_12	Well_13	Well_14	Well_15	Well_16	Well_17	Well_18	Well_19	Well_20	Well_21	Well_22	Well_23	Well_24	Well_25	Well_26	Well_27	Well_28	Well_29	Well_30	Well_31	Well_32	Well_33	Well_34	Well_35	Well_36	Well_37	Well_38	Well_39	Well_40	Well_41	Well_42	Well_43	Well_44	Well_45	Well_46	Well_47	Well_48	Well_49	Well_50	Well_51	Well_52	Well_53	Well_54	Well_55	Well_56	Well_57	Well_58	Well_59	Well_60	Well_61	Well_62	Well_63	Well_64	Well_65	Well_66	Well_67	Well_68	Well_69	Well_70	Well_71	Well_72	Well_73	Well_74	Well_75	Well_76	Well_77	Well_78	Well_79	Well_80	Well_81	Well_82	Well_83	Well_84	Well_85	Well_86	Well_87	Well_88	Well_89	Well_90	Well_91	Well_92	Well_93	Well_94	Well_95	Well_96
1=14:09:21	770	298	0.1118	0.0879	0.0847	0.0818	0.0866	0.0874	0.0844	0.0878	0.0844	0.0877	0.0874	0.0951	0.0853	0.1033	0.0832	0.0878	0.0857	0.0853	0.0855	0.0850	0.0895	0.0900	0.0893	0.1384	0.1053	0.0844	0.0860	0.0863	0.0880	0.0819	0.0818	0.1163	0.0949	0.0863	0.0853	0.0961	0.0858	0.0857	0.0939	0.0887	0.0810	0.0797	0.0815	0.0812	0.0889	0.0920	0.0823	0.1189	0.1015	0.0836	0.0842	0.0858	0.0877	0.1091	0.1039	0.0993	0.0854	0.0868	0.0854	0.0869	0.0924	0.0861	0.0851	0.0868	0.0883	0.0819	0.0879	0.0894	0.0839	0.0819	0.0877	0.1231	0.0928	0.0902	0.0854	0.0845	0.0883	0.0829	0.0867	0.0936	0.0806	0.0835	0.0859	0.0907	0.0901	0.0842	0.0895	0.0832	0.0877	0.0836	0.0856	0.0878	0.0819	0.0910	0.0858	0.1002
2=14:24:02	1651	298	0.1106	0.1043	0.0860	0.0911	0.0885	0.0900	0.0862	0.0878	0.0853	0.0880	0.0920	0.0939	0.0890	0.0926	0.0866	0.0884	0.0857	0.0875	0.0869	0.0859	0.0864	0.0947	0.0936	0.1155	0.1007	0.0867	0.0893	0.0850	0.0857	0.0849	0.0832	0.0855	0.0862	0.0885	0.0886	0.0949	0.0867	0.0878	0.0869	0.0849	0.0840	0.0847	0.0850	0.0895	0.0855	0.0885	0.0854	0.1267	0.0933	0.0883	0.0851	0.0868	0.0856	0.0899	0.0856	0.0851	0.0876	0.0892	0.0837	0.0868	0.0882	0.0862	0.0867	0.0864	0.0836	0.0866	0.0821	0.0861	0.0849	0.0881	0.0889	0.0932	0.0967	0.0931	0.0893	0.0876	0.0875	0.0844	0.0868	0.0915	0.0860	0.0859	0.0888	0.0918	0.0890	0.0874	0.0893	0.0852	0.0855	0.0861	0.0845	0.0897	0.0860	0.0895	0.0886	0.1190
3=14:38:43	2531	301	0.1353	0.0971	0.0867	0.0922	0.0880	0.0872	0.0854	0.0889	0.0882	0.0901	0.0922	0.0974	0.0874	0.0977	0.0814	0.0861	0.1035	0.0927	0.0873	0.0863	0.0881	0.0881	0.0944	0.1340	0.1008	0.0887	0.0983	0.0902	0.0824	0.0842	0.0806	0.0828	0.0836	0.0860	0.0864	0.0959	0.0882	0.0851	0.0926	0.0840	0.0818	0.0840	0.0855	0.0825	0.0814	0.0862	0.0838	0.0986	0.0909	0.0844	0.0848	0.0855	0.0835	0.0925	0.0907	0.0840	0.0844	0.0857	0.0809	0.0843	0.0941	0.0869	0.0912	0.0961	0.0818	0.0820	0.0808	0.0835	0.0840	0.0838	0.0904	0.1451	0.1062	0.0909	0.1236	0.0893	0.0902	0.0838	0.0838	0.0881	0.0800	0.0836	0.0844	0.0942	0.0889	0.0874	0.1123	0.0896	0.0811	0.0800	0.0823	0.0849	0.0845	0.0881	0.0908	0.1157
4=14:53:24	3412	300	0.1344	0.0940	0.0986	0.0876	0.0837	0.0886	0.0839	0.0871	0.0837	0.0895	0.0922	0.0934	0.0907	0.0901	0.0848	0.0864	0.0846	0.0841	0.0841	0.0862	0.0895	0.0882	0.0941	0.1148	0.1148	0.0861	0.0863	0.0845	0.0837	0.0842	0.0821	0.0844	0.0837	0.0857	0.0856	0.0921	0.0858	0.0829	0.0853	0.0837	0.0818	0.0846	0.0853	0.0851	0.0822	0.0861	0.0846	0.1024	0.1007	0.0852	0.0811	0.0829	0.0839	0.0898	0.0824	0.0823	0.0859	0.0847	0.0817	0.0854	0.0844	0.0851	0.0854	0.0845	0.0840	0.0831	0.0822	0.0843	0.0848	0.0809	0.0897	0.1446	0.0984	0.0906	0.0868	0.0852	0.0825	0.0821	0.0833	0.0900	0.0801	0.0855	0.0855	0.0911	0.0891	0.0850	0.0924	0.0853	0.0814	0.0848	0.0834	0.0850	0.0839	0.0923	0.0861	0.1138
5=15:08:04	4293	300	0.1463	0.1400	0.0867	0.0926	0.0882	0.0933	0.0850	0.0945	0.0846	0.0936	0.0953	0.0981	0.0953	0.0993	0.0884	0.0905	0.0863	0.0852	0.0875	0.0864	0.0878	0.0894	0.0939	0.1204	0.1022	0.0882	0.0897	0.0865	0.0853	0.0861	0.0808	0.0840	0.0891	0.0850	0.0851	0.0966	0.0881	0.0877	0.0919	0.0869	0.0821	0.0836	0.0847	0.0859	0.0848	0.0881	0.0902	0.1355	0.1286	0.0898	0.0856	0.0859	0.0856	0.0949	0.0852	0.0831	0.0857	0.0871	0.0826	0.0883	0.0902	0.0866	0.0893	0.0960	0.0881	0.0854	0.0829	0.0851	0.0863	0.0821	0.1021	0.1022	0.0999	0.0956	0.0880	0.0966	0.0872	0.0899	0.0830	0.0909	0.0817	0.0852	0.0873	0.0916	0.0913	0.0828	0.0948	0.0863	0.0871	0.0829	0.0827	0.0876	0.0876	0.0916	0.0864	0.1427
6=15:22:45	5174	300	0.1014	0.0921	0.0836	0.0910	0.0850	0.0908	0.0838	0.0893	0.0848	0.0910	0.0915	0.0955	0.0866	0.0866	0.0836	0.0869	0.0816	0.0845	0.0856	0.0851	0.0867	0.0908	0.0918	0.1120	0.0950	0.0824	0.0870	0.0849	0.0849	0.0830	0.0837	0.0833	0.0830	0.0865	0.0843	0.0955	0.0848	0.0822	0.0859	0.0831	0.0808	0.0853	0.0905	0.0856	0.0838	0.0858	0.0825	0.1294	0.0991	0.0843	0.0844	0.0861	0.0882	0.0882	0.0846	0.0821	0.0840	0.0866	0.0814	0.0825	0.0881	0.0847	0.0846	0.0861	0.0830	0.0819	0.0838	0.0851	0.0826	0.0828	0.0893	0.0982	0.1020	0.0942	0.0838	0.0890	0.0835	0.0829	0.0817	0.0906	0.0805	0.0838	0.0867	0.0903	0.0891	0.0817	0.0872	0.0790	0.0832	0.0826	0.0801	0.0865	0.0871	0.0880	0.0863	0.1201
7=15:37:26	6055	300	0.1053	0.0963	0.0925	0.0968	0.0902	0.0930	0.0894	0.0935	0.0879	0.0971	0.0978	0.1030	0.0879	0.0937	0.0906	0.0937	0.0872	0.0904	0.0901	0.0885	0.0937	0.0955	0.0979	0.1297	0.1058	0.0915	0.0940	0.0908	0.0866	0.0889	0.0857	0.0867	0.0862	0.0895	0.0900	0.0954	0.0940	0.0880	0.0899	0.0882	0.0839	0.0862	0.0897	0.0893	0.0874	0.0902	0.0924	0.1355	0.1149	0.0880	0.0886	0.0887	0.0862	0.0923	0.0846	0.0862	0.0886	0.0896	0.0832	0.0885	0.0924	0.0906	0.0883	0.0892	0.0874	0.0862	0.0825	0.0874	0.0896	0.0887	0.0934	0.1239	0.1104	0.0983	0.0905	0.0910	0.0896	0.0877	0.0883	0.0964	0.0881	0.0868	0.0899	0.0968	0.0941	0.0898	0.0901	0.0872	0.0870	0.0888	0.0874	0.0915	0.0878	0.0946	0.0904	0.1172
8=15:52:07	6935	301	0.1108	0.1107	0.0964	0.1033	0.0882	0.1017	0.0923	0.1113	0.0931	0.0997	0.1031	0.1061	0.1106	0.1068	0.0968	0.0973	0.0895	0.0937	0.0930	0.0925	0.0931	0.0968	0.1007	0.1382	0.1079	0.0939	0.1019	0.0918	0.0878	0.0913	0.0855	0.0896	0.0940	0.0954	0.0961	0.1030	0.0913	0.0929	0.0906	0.0901	0.0875	0.0893	0.0893	0.0909	0.0882	0.0929	0.0963	0.1158	0.1144	0.0933	0.0873	0.0921	0.0852	0.0963	0.1056	0.0902	0.0924	0.0957	0.0897	0.0885	0.0955	0.0936	0.0931	0.1045	0.0887	0.0884	0.0968	0.0913	0.0896	0.0886	0.0970	0.1207	0.1203	0.1043	0.0969	0.1083	0.0915	0.0885	0.0892	0.0971	0.0907	0.0891	0.0922	0.0972	0.1004	0.0971	0.1019	0.0865	0.0963	0.0913	0.0988	0.0921	0.0927	0.0965	0.0930	0.1411
9=16:06:48	7816	301	0.1556	0.1089	0.0964	0.1132	0.0984	0.1049	0.0964	0.1019	0.0993	0.1049	0.1079	0.1094	0.1298	0.1053	0.0951	0.0975	0.0983	0.1018	0.0981	0.0974	0.1000	0.1030	0.1038	0.1384	0.1163	0.0956	0.1042	0.0977	0.0982	0.0955	0.0906	0.0927	0.0952	0.0949	0.0982	0.1039	0.0974	0.0981	0.0980	0.0950	0.0911	0.0966	0.0956	0.0948	0.0921	0.0973	0.0954	0.1216	0.1133	0.0960	0.0956	0.0961	0.0955	0.1023	0.0979	0.0933	0.0966	0.0968	0.0924	0.0943	0.0985	0.0975	0.0964	0.1002	0.0952	0.0959	0.0903	0.0946	0.0997	0.0963	0.1042	0.1517	0.1357	0.1083	0.0969	0.0952	0.0991	0.0946	0.0954	0.1027	0.0941	0.0947	0.0972	0.1035	0.1037	0.0987	0.1025	0.0919	0.0924	0.0941	0.0935	0.0981	0.0975	0.1035	0.0963	0.1401
10=16:21:28	8697	300	0.1567	0.1250	0.1274	0.1157	0.0934	0.1064	0.0959	0.1111	0.0933	0.1093	0.1102	0.1099	0.1173	0.1147	0.0949	0.0976	0.0908	0.0963	0.1022	0.0954	0.0984	0.1034	0.1078	0.1363	0.1359	0.1029	0.0985	0.0972	0.0940	0.0939	0.0893	0.0931	0.0927	0.0935	0.0955	0.1098	0.1172	0.0946	0.0945	0.0931	0.0891	0.0920	0.0932	0.0919	0.0934	0.0973	0.0946	0.1332	0.1273	0.0998	0.0947	0.0965	0.0893	0.1123	0.0920	0.0931	0.0944	0.0961	0.0888	0.0939	0.1039	0.0947	0.0941	0.0961	0.0963	0.0934	0.0887	0.0933	0.0976	0.0893	0.1057	0.1261	0.1040	0.1105	0.0994	0.0989	0.0950	0.0974	0.0916	0.1065	0.0892	0.0922	0.0946	0.1086	0.1018	0.0956	0.1029	0.0923	0.0984	0.0945	0.1004	0.0978	0.0990	0.1064	0.1043	0.1351
11=16:36:09	9578	300	0.1204	0.1383	0.1061	0.1142	0.1196	0.1104	0.1031	0.1049	0.1054	0.1122	0.1132	0.1093	0.0973	0.1128	0.0993	0.1088	0.1057	0.1034	0.1024	0.1012	0.1076	0.1096	0.1103	0.1692	0.1204	0.0958	0.1062	0.0983	0.1031	0.0973	0.0953	0.0970	0.0966	0.0985	0.1031	0.1045	0.0996	0.1018	0.1005	0.1080	0.1073	0.1096	0.1128	0.1069	0.1084	0.1045	0.0966	0.1414	0.1641	0.0977	0.1003	0.1107	0.1156	0.1140	0.1061	0.1044	0.0993	0.1068	0.0985	0.0917	0.1163	0.0982	0.0976	0.1033	0.1319	0.1184	0.1129	0.1192	0.1338	0.0943	0.1049	0.1435	0.1279	0.1079	0.1007	0.1134	0.0957	0.1213	0.1083	0.1120	0.1022	0.1085	0.1095	0.1046	0.1251	0.0974	0.1108	0.1204	0.1010	0.1028	0.1332	0.1051	0.1286	0.1353	0.1185	0.1309
12=16:50:50	10458	298	0.1358	0.1414	0.1055	0.1272	0.0951	0.1195	0.1069	0.1097	0.1081	0.1189	0.1207	0.1142	0.1026	0.1239	0.1036	0.1085	0.1004	0.1064	0.1044	0.1021	0.1042	0.1101	0.1198	0.1601	0.1190	0.1047	0.1067	0.1034	0.1060	0.1030	0.0960	0.1093	0.1067	0.1161	0.1111	0.1153	0.1112	0.1061	0.1030	0.1069	0.1268	0.1076	0.1028	0.1106	0.1208	0.1218	0.1106	0.1309	0.1272	0.1061	0.1006	0.1105	0.1076	0.1133	0.1253	0.1065	0.1241	0.1171	0.1097	0.1049	0.1067	0.1029	0.0992	0.1025	0.1172	0.1160	0.1194	0.1257	0.1060	0.1174	0.1247	0.1404	0.1315	0.1231	0.1066	0.1028	0.1005	0.1044	0.1021	0.1154	0.1073	0.1102	0.1092	0.1157	0.1402	0.1115	0.1087	0.1154	0.1009	0.1009	0.1016	0.1091	0.1089	0.1210	0.1164	0.1559
13=17:05:31	11339	298	0.1319	0.1147	0.1041	0.1161	0.0989	0.1194	0.1097	0.1118	0.1086	0.1223	0.1210	0.1172	0.1395	0.1101	0.1078	0.1181	0.1026	0.1087	0.1138	0.1098	0.1088	0.1200	0.1257	0.1387	0.1146	0.1037	0.1123	0.1071	0.1029	0.1045	0.1034	0.1038	0.1050	0.1072	0.1099	0.1083	0.1173	0.1014	0.1071	0.1055	0.0994	0.1044	0.1085	0.1086	0.1037	0.1138	0.1057	0.1628	0.1258	0.1075	0.1039	0.1072	0.1033	0.1035	0.1046	0.1060	0.1082	0.1101	0.1005	0.1002	0.1162	0.1083	0.1097	0.1106	0.1040	0.1060	0.1013	0.1047	0.1069	0.1073	0.1122	0.1188	0.1189	0.1233	0.1124	0.1117	0.1087	0.1072	0.1076	0.1211	0.1054	0.1077	0.1104	0.1194	0.1261	0.1061	0.1143	0.1042	0.1116	0.1102	0.1045	0.1152	0.1117	0.1182	0.1134	0.1694
14=17:20:12	12220	298	0.1362	0.1217	0.1095	0.1211	0.1093	0.1229	0.1110	0.1171	0.1101	0.1276	0.1250	0.1182	0.1142	0.1140	0.1114	0.1188	0.1051	0.1136	0.1181	0.1125	0.1147	0.1242	0.1310	0.1518	0.1235	0.1058	0.1162	0.1117	0.1044	0.1086	0.1042	0.1089	0.1082	0.1103	0.1101	0.1133	0.1113	0.1056	0.1116	0.1100	0.1022	0.1066	0.1118	0.1109	0.1063	0.1180	0.1042	0.1814	0.1479	0.1076	0.1053	0.1090	0.1097	0.1075	0.1046	0.1105	0.1172	0.1171	0.1042	0.1036	0.1205	0.1133	0.1090	0.1145	0.1121	0.1055	0.1002	0.1045	0.1088	0.1049	0.1194	0.1408	0.1253	0.1291	0.1129	0.1109	0.1115	0.1111	0.1113	0.1235	0.1064	0.1115	0.1129	0.1275	0.1248	0.1125	0.1216	0.1013	0.1134	0.1104	0.1073	0.1157	0.1131	0.1240	0.1179	0.1812
15=17:34:52	13101	298	0.1419	0.1312	0.1138	0.1273	0.1023	0.1315	0.1167	0.1191	0.1170	0.1340	0.1335	0.1266	0.1162	0.1162	0.1117	0.1279	0.1056	0.1224	0.1243	0.1196	0.1203	0.1325	0.1378	0.1527	0.1266	0.1089	0.1201	0.1142	0.1054	0.1089	0.1066	0.1113	0.1080	0.1103	0.1135	0.1195	0.1147	0.1062	0.1131	0.1125	0.1006	0.1080	0.1166	0.1139	0.1075	0.1197	0.1076	0.1746	0.1500	0.1095	0.1062	0.1114	0.1051	0.1081	0.1090	0.1131	0.1201	0.1193	0.1042	0.1012	0.1244	0.1150	0.1113	0.1165	0.1063	0.1069	0.1016	0.1098	0.1133	0.1070	0.1159	0.1218	0.1383	0.1315	0.1173	0.1123	0.1145	0.1154	0.1143	0.1328	0.1095	0.1078	0.1148	0.1289	0.1275	0.1193	0.1263	0.1060	0.1191	0.1130	0.1053	0.1218	0.1137	0.1290	0.1233	0.2027
16=17:49:33	13982	298	0.1550	0.1634	0.1218	0.1514	0.1098	0.1434	0.1245	0.1336	0.1248	0.1521	0.1508	0.1546	0.1198	0.1254	0.1232	0.1348	0.1147	0.1281	0.1329	0.1254	0.1257	0.1385	0.1489	0.1611	0.1524	0.1221	0.1288	0.1222	0.1137	0.1176	0.1101	0.1131	0.1161	0.1160	0.1200	0.1249	0.1420	0.1127	0.1177	0.1186	0.1080	0.1169	0.1214	0.1184	0.1119	0.1301	0.1132	0.1527	0.1382	0.1207	0.1190	0.1204	0.1110	0.1230	0.1155	0.1193	0.1231	0.1244	0.1107	0.1106	0.1290	0.1237	0.1172	0.1230	0.1192	0.1104	0.1138	0.1210	0.1179	0.1199	0.1267	0.1457	0.1457	0.1444	0.1244	0.1212	0.1180	0.1200	0.1207	0.1401	0.1220	0.1213	0.1239	0.1392	0.1416	0.1175	0.1312	0.1083	0.1206	0.1180	0.1154	0.1286	0.1217	0.1320	0.1310	0.1674
17=18:04:14	14862	300	0.1637	0.1575	0.1320	0.1489	0.1101	0.1548	0.1343	0.1424	0.1317	0.1548	0.1556	0.1307	0.1286	0.1316	0.1328	0.1422	0.1205	0.1380	0.1442	0.1343	0.1389	0.1505	0.1588	0.1527	0.1606	0.1273	0.1365	0.1329	0.1218	0.1286	0.1173	0.1261	0.1284	0.1269	0.1312	0.1269	0.1322	0.1192	0.1288	0.1272	0.1193	0.1282	0.1355	0.1327	0.1241	0.1405	0.1253	0.1772	0.1536	0.1246	0.1228	0.1291	0.1209	0.1275	0.1235	0.1291	0.1378	0.1355	0.1213	0.1117	0.1428	0.1332	0.1258	0.1336	0.1220	0.1249	0.1165	0.1239	0.1282	0.1228	0.1320	0.1524	0.1659	0.1493	0.1295	0.1306	0.1282	0.1328	0.1290	0.1528	0.1240	0.1255	0.1337	0.1466	0.1431	0.1273	0.1446	0.1201	0.1338	0.1274	0.1219	0.1394	0.1299	0.1446	0.1410	0.2008
18=18:18:55	15743	298	0.1714	0.1877	0.1442	0.1668	0.1178	0.1673	0.1418	0.1524	0.1421	0.1654	0.1689	0.1639	0.1449	0.1395	0.1403	0.1564	0.1310	0.1478	0.1516	0.1409	0.1449	0.1628	0.1705	0.1786	0.1665	0.1351	0.1478	0.1415	0.1319	0.1343	0.1265	0.1335	0.1281	0.1335	0.1378	0.1356	0.1403	0.1232	0.1362	0.1339	0.1201	0.1359	0.1418	0.1386	0.1301	0.1443	0.1281	0.1479	0.1716	0.1284	0.1294	0.1380	0.1254	0.1338	0.1348	0.1344	0.1434	0.1443	0.1239	0.1240	0.1457	0.1399	0.1321	0.1400	0.1279	0.1317	0.1238	0.1270	0.1358	0.1283	0.1343	0.1479	0.1792	0.1701	0.1410	0.1357	0.1358	0.1416	0.1353	0.1657	0.1322	0.1321	0.1426	0.1560	0.1676	0.1377	0.1550	0.1258	0.1443	0.1338	0.1335	0.1488	0.1383	0.1560	0.1505	0.2116
19=18:33:36	16624	298	0.1797	0.1630	0.1444	0.1614	0.1161	0.1718	0.1420	0.1542	0.1456	0.1714	0.1709	0.1407	0.1496	0.1440	0.1455	0.1585	0.1305	0.1568	0.1595	0.1466	0.1532	0.1686	0.1776	0.1621	0.1709	0.1326	0.1448	0.1453	0.1317	0.1375	0.1288	0.1398	0.1358	0.1423	0.1434	0.1377	0.1440	0.1278	0.1439	0.1426	0.1276	0.1412	0.1513	0.1457	0.1360	0.1557	0.1406	0.1682	0.1672	0.1379	0.1333	0.1404	0.1310	0.1395	0.1349	0.1436	0.1519	0.1516	0.1296	0.1219	0.1583	0.1460	0.1397	0.1485	0.1348	0.1382	0.1267	0.1357	0.1486	0.1358	0.1436	0.1348	0.1663	0.1720	0.1505	0.1435	0.1415	0.1493	0.1465	0.1751	0.1372	0.1380	0.1504	0.1669	0.1659	0.1402	0.1661	0.1328	0.1509	0.1453	0.1381	0.1610	0.1488	0.1616	0.1605	0.2376
20=18:48:16	17505	298	0.1863	0.1951	0.1604	0.1835	0.1246	0.1867	0.1575	0.1722	0.1571	0.1907	0.1888	0.1571	0.1486	0.1514	0.1580	0.1725	0.1416	0.1711	0.1738	0.1603	0.1663	0.1854	0.1923	0.1924	0.1921	0.1482	0.1630	0.1584	0.1416	0.1538	0.1411	0.1515	0.1523	0.1520	0.1530	0.1504	0.1570	0.1361	0.1541	0.1543	0.1371	0.1525	0.1612	0.1579	0.1459	0.1671	0.1447	0.1734	0.1850	0.1497	0.1505	0.1532	0.1398	0.1541	0.1493	0.1559	0.1642	0.1653	0.1403	0.1381	0.1617	0.1614	0.1514	0.1631	0.1419	0.1462	0.1364	0.1443	0.1558	0.1466	0.1511	0.1718	0.2094	0.1890	0.1636	0.1567	0.1559	0.1620	0.1555	0.1931	0.1478	0.1475	0.1611	0.1812	0.1797	0.1593	0.1792	0.1383	0.1633	0.1550	0.1428	0.1724	0.1555	0.1803	0.1738	0.2261
21=19:02:57	18386	300	0.2101	0.2073	0.1730	0.2043	0.1363	0.2073	0.1739	0.1936	0.1755	0.2111	0.2123	0.1635	0.1619	0.1614	0.1720	0.1850	0.1529	0.1857	0.1878	0.1718	0.1807	0.2037	0.2133	0.1988	0.1985	0.1574	0.1821	0.1751	0.1578	0.1690	0.1583	0.1681	0.1651	0.1707	0.1745	0.1572	0.1666	0.1416	0.1698	0.1664	0.1486	0.1664	0.1787	0.1695	0.1603	0.1860	0.1603	0.1655	0.2063	0.1594	0.1616	0.1704	0.1545	0.1713	0.1662	0.1726	0.1839	0.1840	0.1548	0.1345	0.1756	0.1706	0.1584	0.1756	0.1572	0.1628	0.1497	0.1600	0.1686	0.1590	0.1690	0.1674	0.2021	0.2050	0.1792	0.1670	0.1701	0.1797	0.1720	0.2122	0.1615	0.1635	0.1788	0.2005	0.1927	0.1672	0.1953	0.1508	0.1802	0.1698	0.1593	0.1885	0.1695	0.1954	0.1875	0.2531
22=19:17:38	19266	301	0.2165	0.2113	0.1814	0.2168	0.1405	0.2164	0.1827	0.2014	0.1797	0.2176	0.2198	0.1638	0.1720	0.1705	0.1813	0.1994	0.1639	0.1980	0.2008	0.1843	0.1899	0.2165	0.2255	0.2048	0.2068	0.1684	0.1929	0.1797	0.1659	0.1790	0.1665	0.1750	0.1696	0.1805	0.1780	0.1570	0.1774	0.1526	0.1809	0.1781	0.1587	0.1774	0.1891	0.1811	0.1707	0.2016	0.1703	0.1760	0.2240	0.1652	0.1693	0.1798	0.1593	0.1734	0.1710	0.1844	0.1899	0.1900	0.1594	0.1351	0.1875	0.1788	0.1716	0.1872	0.1655	0.1730	0.1588	0.1702	0.1815	0.1684	0.1775	0.1678	0.2078	0.2201	0.1872	0.1740	0.1796	0.1874	0.1814	0.2201	0.1712	0.1729	0.1863	0.2075	0.2070	0.1773	0.2064	0.1607	0.1913	0.1836	0.1690	0.2048	0.1810	0.2082	0.1939	0.2550
23=19:32:19	20147	301	0.2378	0.2208	0.1900	0.2266	0.1489	0.2326	0.1891	0.2109	0.1955	0.2369	0.2339	0.1731	0.1917	0.1802	0.1919	0.2125	0.1733	0.2152	0.2136	0.1983	0.2043	0.2309	0.2414	0.2148	0.2115	0.1754	0.2074	0.1928	0.1737	0.1884	0.1743	0.1865	0.1810	0.1887	0.1914	0.1655	0.1904	0.1593	0.1949	0.1907	0.1689	0.1928	0.2032	0.1962	0.1807	0.2128	0.1801	0.2078	0.2362	0.1805	0.1781	0.1897	0.1753	0.1917	0.1816	0.1956	0.2062	0.2016	0.1704	0.1424	0.2062	0.1980	0.1821	0.2020	0.1803	0.1912	0.1724	0.1816	0.1977	0.1875	0.1927	0.1698	0.2199	0.2339	0.2078	0.1900	0.1905	0.2038	0.2011	0.2390	0.1823	0.1887	0.2087	0.2270	0.2203	0.1883	0.2278	0.1763	0.2048	0.1941	0.1854	0.2236	0.1963	0.2210	0.2150	0.2968
24=19:47:00	21028	301	0.2570	0.2467	0.2143	0.2502	0.1612	0.2639	0.2196	0.2400	0.2140	0.2695	0.2681	0.1882	0.2003	0.1953	0.2099	0.2333	0.1861	0.2308	0.2382	0.2176	0.2252	0.2573	0.2707	0.2270	0.2431	0.1877	0.2237	0.2158	0.1949	0.2085	0.1917	0.2083	0.2009	0.2110	0.2149	0.1806	0.2095	0.1759	0.2087	0.2016	0.1854	0.2102	0.2241	0.2142	0.1992	0.2405	0.2027	0.1866	0.2451	0.1984	0.1989	0.2084	0.1884	0.2134	0.2063	0.2140	0.2281	0.2317	0.1905	0.1610	0.2232	0.2107	0.1991	0.2222	0.1901	0.2069	0.1888	0.2002	0.2182	0.2029	0.2080	0.1761	0.2511	0.2611	0.2217	0.2169	0.2160	0.2260	0.2145	0.2685	0.2021	0.2027	0.2273	0.2576	0.2341	0.2058	0.2466	0.1904	0.2285	0.2147	0.2007	0.2458	0.2150	0.2463	0.2356	0.3027
25=20:01:40	21909	300	0.2809	0.2716	0.2305	0.2800	0.1767	0.2847	0.2274	0.2555	0.2277	0.2913	0.2781	0.2113	0.2163	0.2105	0.2229	0.2490	0.2000	0.2534	0.2507	0.2349	0.2422	0.2782	0.2868	0.2267	0.2475	0.2089	0.2464	0.2277	0.2070	0.2288	0.2074	0.2164	0.2119	0.2260	0.2272	0.2085	0.2214	0.1860	0.2274	0.2237	0.1988	0.2274	0.2391	0.2316	0.2118	0.2524	0.2130	0.2055	0.2751	0.2126	0.2147	0.2291	0.2073	0.2326	0.2196	0.2328	0.2449	0.2396	0.2014	0.1619	0.2391	0.2366	0.2136	0.2408	0.2068	0.2260	0.2016	0.2113	0.2290	0.2176	0.2216	0.1845	0.2582	0.2924	0.2440	0.2252	0.2237	0.2466	0.2364	0.2783	0.2195	0.2188	0.2406	0.2777	0.2586	0.2228	0.2684	0.2075	0.2470	0.2322	0.2157	0.2644	0.2307	0.2625	0.2529	0.3309
26=20:16:21	22790	301	0.2924	0.2859	0.2515	0.2996	0.1865	0.3037	0.2577	0.2827	0.2592	0.3119	0.3163	0.2071	0.2276	0.2209	0.2427	0.2705	0.2149	0.2680	0.2775	0.2524	0.2599	0.2994	0.3118	0.2537	0.2799	0.2184	0.2581	0.2485	0.2241	0.2443	0.2236	0.2378	0.2384	0.2452	0.2498	0.1943	0.2329	0.1947	0.2432	0.2349	0.2134	0.2406	0.2570	0.2472	0.2310	0.2716	0.2298	0.2309	0.3023	0.2251	0.2271	0.2450	0.2129	0.2526	0.2391	0.2535	0.2677	0.2634	0.2228	0.1678	0.2581	0.2473	0.2315	0.2548	0.2206	0.2423	0.2169	0.2243	0.2471	0.2322	0.2388	0.2192	0.2866	0.3054	0.2548	0.2398	0.2387	0.2655	0.2465	0.3103	0.2344	0.2346	0.2605	0.2939	0.2754	0.2405	0.2908	0.2165	0.2703	0.2429	0.2317	0.2739	0.2464	0.2822	0.2736	0.3498
27=20:31:02	23670	300	0.3081	0.2988	0.2594	0.3184	0.1973	0.3135	0.2574	0.2957	0.2634	0.3287	0.3234	0.2164	0.2453	0.2379	0.2553	0.2888	0.2266	0.2910	0.2936	0.2702	0.2779	0.3212	0.3278	0.2618	0.2915	0.2356	0.2724	0.2548	0.2320	0.2585	0.2335	0.2483	0.2451	0.2615	0.2595	0.2106	0.2595	0.2071	0.2573	0.2521	0.2299	0.2624	0.2775	0.2670	0.2479	0.2921	0.2446	0.2152	0.3021	0.2371	0.2425	0.2619	0.2265	0.2563	0.2514	0.2660	0.2820	0.2773	0.2286	0.1718	0.2766	0.2651	0.2513	0.2738	0.2337	0.2617	0.2321	0.2436	0.2670	0.2507	0.2574	0.1978	0.2915	0.3344	0.2668	0.2535	0.2615	0.2846	0.2596	0.3225	0.2506	0.2516	0.2768	0.3174	0.2981	0.2542	0.2996	0.2337	0.2897	0.2652	0.2465	0.3037	0.2729	0.3070	0.2886	0.3768
28=20:45:43	24551	300	0.3411	0.3306	0.2674	0.3380	0.2114	0.3491	0.2752	0.3119	0.2891	0.3549	0.3441	0.2383	0.2692	0.2552	0.2708	0.3094	0.2478	0.3095	0.3081	0.2920	0.3020	0.3443	0.3510	0.2610	0.2962	0.2482	0.2985	0.2736	0.2390	0.2707	0.2509	0.2749	0.2642	0.2760	0.2846	0.2229	0.2777	0.2249	0.2850	0.2655	0.2388	0.2797	0.3013	0.2862	0.2644	0.3154	0.2679	0.2502	0.3236	0.2586	0.2492	0.2737	0.2526	0.2816	0.2607	0.2850	0.3093	0.3028	0.2438	0.1814	0.2976	0.2929	0.2597	0.2922	0.2607	0.2773	0.2449	0.2609	0.2891	0.2715	0.2682	0.1969	0.3001	0.3537	0.3032	0.2741	0.2641	0.2987	0.2890	0.3520	0.2600	0.2682	0.3017	0.3322	0.3306	0.2692	0.3396	0.2514	0.3053	0.2866	0.2712	0.3250	0.2837	0.3178	0.3196	0.4159
29=21:00:26	25434	300	0.3673	0.3756	0.3194	0.3900	0.2404	0.3983	0.3278	0.3732	0.3309	0.4264	0.4084	0.2635	0.2897	0.2880	0.3103	0.3495	0.2783	0.3547	0.3592	0.3323	0.3404	0.3919	0.4066	0.2884	0.3411	0.2804	0.3397	0.3208	0.2867	0.3196	0.2920	0.3155	0.3101	0.3302	0.3225	0.2502	0.3048	0.2531	0.3159	0.3053	0.2760	0.3250	0.3396	0.3261	0.3036	0.3645	0.3013	0.2433	0.3645	0.2982	0.2989	0.3180	0.2854	0.3359	0.3109	0.3285	0.3564	0.3546	0.2871	0.2072	0.3273	0.3299	0.3019	0.3408	0.2827	0.3246	0.2815	0.2984	0.3272	0.3103	0.3080	0.2186	0.3542	0.4071	0.3395	0.3167	0.3127	0.3548	0.3321	0.4081	0.3129	0.3081	0.3471	0.3991	0.3565	0.3164	0.3829	0.2908	0.3528	0.3271	0.3033	0.3701	0.3233	0.3734	0.3575	0.4494
30=21:15:06	26315	300	0.3946	0.4000	0.3385	0.4081	0.2495	0.4211	0.3381	0.3865	0.3406	0.4439	0.4153	0.2763	0.3121	0.3039	0.3315	0.3747	0.2967	0.3780	0.3826	0.3547	0.3624	0.4136	0.4244	0.2834	0.3621	0.2943	0.3529	0.3385	0.3063	0.3304	0.2981	0.3351	0.3140	0.3373	0.3349	0.2654	0.3282	0.2691	0.3378	0.3174	0.2930	0.3462	0.3598	0.3443	0.3204	0.3809	0.3161	0.2637	0.3904	0.3211	0.3133	0.3245	0.3009	0.3556	0.3269	0.3368	0.3613	0.3741	0.2914	0.2124	0.3510	0.3475	0.3190	0.3640	0.3049	0.3402	0.2947	0.3197	0.3467	0.3275	0.3269	0.2183	0.3666	0.4188	0.3731	0.3436	0.3285	0.3571	0.3500	0.4326	0.3228	0.3167	0.3547	0.4019	0.3871	0.3384	0.4134	0.3072	0.3637	0.3536	0.3240	0.3886	0.3383	0.4012	0.3768	0.4696
31=21:29:47	27196	298	0.4162	0.4256	0.3568	0.4474	0.2754	0.4474	0.3672	0.4229	0.3761	0.4772	0.4504	0.2897	0.3312	0.3278	0.3515	0.3977	0.3192	0.4102	0.4028	0.3799	0.3948	0.4491	0.4516	0.3094	0.3889	0.3247	0.3905	0.3664	0.3275	0.3674	0.3363	0.3601	0.3451	0.3726	0.3691	0.2725	0.3528	0.2831	0.3649	0.3537	0.3125	0.3717	0.3930	0.3725	0.3412	0.4064	0.3409	0.2793	0.4335	0.3410	0.3373	0.3622	0.3326	0.3883	0.3525	0.3825	0.4087	0.3998	0.3217	0.2209	0.3801	0.3882	0.3458	0.3867	0.3376	0.3710	0.3214	0.3423	0.3737	0.3564	0.3474	0.2469	0.4170	0.4761	0.3975	0.3610	0.3546	0.4087	0.3872	0.4753	0.3517	0.3550	0.3977	0.4534	0.4141	0.3657	0.4563	0.3451	0.4110	0.3742	0.3580	0.4257	0.3730	0.4281	0.4152	0.5400
32=21:44:28	28077	300	0.4416	0.4388	0.3845	0.4758	0.2922	0.4706	0.3904	0.4490	0.4067	0.4984	0.4703	0.2867	0.3637	0.3487	0.3772	0.4217	0.3395	0.4384	0.4358	0.4091	0.4208	0.4819	0.4804	0.3374	0.4177	0.3437	0.4072	0.3750	0.3459	0.3890	0.3558	0.3769	0.3731	0.3957	0.3936	0.2715	0.3805	0.3035	0.3807	0.3749	0.3384	0.3966	0.4182	0.4050	0.3719	0.4326	0.3707	0.3044	0.4567	0.3563	0.3572	0.3880	0.3470	0.3943	0.3758	0.4032	0.4242	0.4186	0.3442	0.2290	0.4083	0.4081	0.3726	0.4116	0.3548	0.4003	0.3485	0.3668	0.4034	0.3842	0.3773	0.2596	0.4248	0.4948	0.4089	0.3771	0.3825	0.4270	0.3991	0.4811	0.3799	0.3817	0.4161	0.4611	0.4378	0.3866	0.4625	0.3695	0.4418	0.3952	0.3762	0.4596	0.4033	0.4547	0.4394	0.5471
33=21:59:09	28957	300	0.4817	0.5032	0.4294	0.5210	0.3124	0.5315	0.4358	0.4904	0.4376	0.5555	0.5409	0.3214	0.3912	0.3769	0.4150	0.4699	0.3735	0.4738	0.4906	0.4452	0.4564	0.5146	0.5359	0.3618	0.4755	0.3760	0.4332	0.4280	0.3887	0.4324	0.3799	0.4320	0.4113	0.4271	0.4319	0.3083	0.4066	0.3394	0.4188	0.3985	0.3815	0.4384	0.4563	0.4234	0.4138	0.4721	0.4049	0.3098	0.4809	0.4040	0.3954	0.4165	0.3669	0.4527	0.4124	0.4444	0.4568	0.4797	0.3858	0.2530	0.4372	0.4300	0.4067	0.4488	0.3856	0.4231	0.3834	0.3966	0.4447	0.4119	0.4184	0.2771	0.4786	0.5160	0.4559	0.4293	0.4200	0.4643	0.4278	0.5488	0.4074	0.4213	0.4535	0.5236	0.4803	0.4334	0.5198	0.3796	0.4791	0.4433	0.4170	0.4798	0.4386	0.4995	0.4804	0.5881
34=22:13:50	29838	301	0.5220	0.5414	0.4558	0.5724	0.3485	0.5750	0.4744	0.5440	0.5009	0.6084	0.5984	0.3433	0.4233	0.4152	0.4488	0.5038	0.4205	0.5167	0.5264	0.4808	0.5088	0.5683	0.5859	0.3897	0.4872	0.4136	0.4803	0.4679	0.4196	0.4807	0.4257	0.4703	0.4571	0.4715	0.4964	0.3195	0.4513	0.3651	0.4620	0.4381	0.4101	0.4731	0.5068	0.4705	0.4542	0.5165	0.4550	0.3381	0.5266	0.4418	0.4258	0.4608	0.4146	0.4938	0.4448	0.4954	0.5040	0.5145	0.4245	0.2752	0.4830	0.4808	0.4448	0.4817	0.4309	0.4631	0.4111	0.4277	0.4887	0.4530	0.4577	0.2905	0.5101	0.5756	0.5055	0.4687	0.4469	0.5100	0.4679	0.5993	0.4380	0.4689	0.4924	0.5681	0.5226	0.4657	0.5701	0.4212	0.5165	0.4671	0.4580	0.5184	0.4780	0.5365	0.5265	0.6421
35=22:28:31	30719	301	0.5311	0.5483	0.4674	0.5892	0.3659	0.5685	0.4854	0.5575	0.5212	0.6153	0.5856	0.3614	0.4450	0.4396	0.4601	0.5150	0.4326	0.5473	0.5302	0.5119	0.5243	0.6063	0.5818	0.3912	0.4943	0.4302	0.4971	0.4603	0.4268	0.4895	0.4563	0.4698	0.4818	0.5006	0.5124	0.3391	0.4713	0.3757	0.4726	0.4711	0.4222	0.4948	0.5250	0.5089	0.4662	0.5487	0.4717	0.3440	0.5440	0.4459	0.4371	0.4845	0.4408	0.5052	0.4632	0.5064	0.5439	0.5155	0.4435	0.2718	0.5128	0.5131	0.4653	0.5047	0.4542	0.5036	0.4349	0.4502	0.5132	0.4886	0.4738	0.2983	0.5297	0.6117	0.5068	0.4672	0.4528	0.5450	0.5035	0.6077	0.4746	0.4857	0.5310	0.5893	0.5313	0.4808	0.5839	0.4653	0.5482	0.4764	0.4866	0.5660	0.5058	0.5583	0.5597	0.6661
36=22:43:11	31600	301	0.5756	0.6120	0.5308	0.6318	0.3947	0.6421	0.5509	0.6103	0.5520	0.6862	0.6620	0.3681	0.4891	0.4686	0.5129	0.5802	0.4798	0.5836	0.6068	0.5583	0.5718	0.6373	0.6544	0.4232	0.5643	0.4607	0.5377	0.5262	0.4910	0.5385	0.4825	0.5464	0.5172	0.5465	0.5424	0.3381	0.5114	0.4316	0.5204	0.4988	0.4821	0.5565	0.5713	0.5389	0.5277	0.5984	0.5180	0.3634	0.5900	0.5138	0.4969	0.5108	0.4701	0.5618	0.5314	0.5560	0.5730	0.6039	0.4875	0.3034	0.5455	0.5443	0.5107	0.5756	0.4875	0.5419	0.4802	0.5177	0.5575	0.5319	0.5243	0.3228	0.5792	0.6384	0.5763	0.5493	0.5351	0.5733	0.5491	0.6727	0.5254	0.5295	0.5594	0.6326	0.5936	0.5621	0.6456	0.4872	0.5907	0.5662	0.5313	0.6056	0.5433	0.6291	0.5888	0.7196
37=22:57:52	32481	301	0.6089	0.6726	0.5798	0.6965	0.4345	0.6890	0.6038	0.6621	0.6149	0.7379	0.7111	0.4199	0.5255	0.5204	0.5569	0.6253	0.5194	0.6436	0.6528	0.6090	0.6200	0.7031	0.7003	0.4352	0.5974	0.5139	0.5805	0.5831	0.5447	0.5986	0.5391	0.5889	0.5823	0.5941	0.6083	0.3916	0.5500	0.4749	0.5639	0.5505	0.5270	0.6106	0.6246	0.6012	0.5763	0.6494	0.5618	0.3934	0.6380	0.5654	0.5439	0.5781	0.5187	0.6368	0.5847	0.6094	0.6328	0.6458	0.5506	0.3247	0.5954	0.6000	0.5683	0.6177	0.5418	0.5973	0.5383	0.5542	0.6099	0.5760	0.5738	0.3415	0.6164	0.6993	0.6197	0.5971	0.5673	0.6470	0.5906	0.7429	0.5726	0.5859	0.6201	0.7061	0.6174	0.6004	0.7067	0.5370	0.6578	0.5865	0.5820	0.6378	0.6045	0.6746	0.6512	0.7744
38=23:12:33	33361	301	0.6266	0.6928	0.6010	0.7305	0.4692	0.7172	0.6340	0.6920	0.6413	0.7620	0.7417	0.4236	0.5595	0.5538	0.5858	0.6504	0.5391	0.6768	0.6790	0.6417	0.6376	0.7271	0.7146	0.4714	0.6269	0.5424	0.6069	0.5945	0.5666	0.6383	0.5746	0.6147	0.6174	0.6266	0.6292	0.3967	0.5755	0.4960	0.5883	0.5881	0.5531	0.6334	0.6480	0.6241	0.5920	0.6709	0.5757	0.4181	0.6621	0.5946	0.5746	0.6112	0.5472	0.6571	0.6125	0.6494	0.6671	0.6694	0.5759	0.3463	0.6315	0.6394	0.5966	0.6446	0.5603	0.6277	0.5607	0.5787	0.6310	0.6052	0.6000	0.3825	0.6560	0.7385	0.6350	0.6252	0.6047	0.6852	0.6203	0.7635	0.6027	0.6164	0.6542	0.7491	0.6428	0.6359	0.7336	0.5693	0.6935	0.6176	0.6113	0.6649	0.6278	0.6917	0.6711	0.8027
39=23:27:14	34242	301	0.6822	0.7474	0.6447	0.7803	0.5117	0.7717	0.6688	0.7523	0.6763	0.8189	0.7755	0.4633	0.5875	0.5986	0.6300	0.6971	0.5978	0.7219	0.7247	0.6790	0.6907	0.7761	0.7716	0.4911	0.6542	0.5875	0.6668	0.6501	0.6146	0.6746	0.6201	0.6810	0.6538	0.6900	0.6684	0.4420	0.6151	0.5403	0.6395	0.6303	0.5922	0.6802	0.7033	0.6737	0.6463	0.7279	0.6369	0.4345	0.7053	0.6360	0.6124	0.6550	0.6133	0.7147	0.6591	0.6890	0.7129	0.7381	0.6113	0.3769	0.6631	0.6882	0.6307	0.6949	0.6075	0.6973	0.6058	0.6435	0.6853	0.6696	0.6392	0.3732	0.6797	0.7906	0.7003	0.6570	0.6451	0.7324	0.6995	0.8058	0.6483	0.6621	0.6951	0.7956	0.6700	0.6859	0.7911	0.6483	0.7301	0.6800	0.6645	0.7380	0.6602	0.7569	0.7120	0.8540
40=23:41:54	35123	301	0.7025	0.7670	0.6706	0.7922	0.5204	0.7883	0.7043	0.7638	0.6854	0.8165	0.8152	0.4570	0.6242	0.6149	0.6557	0.7256	0.6057	0.7424	0.7560	0.7068	0.6956	0.8009	0.8010	0.5360	0.7102	0.6041	0.6697	0.6690	0.6397	0.6910	0.6375	0.6869	0.6792	0.6929	0.6755	0.4240	0.6455	0.5652	0.6489	0.6469	0.6225	0.6934	0.7131	0.6872	0.6726	0.7534	0.6489	0.4500	0.7237	0.6650	0.6475	0.6748	0.6103	0.7225	0.6811	0.7073	0.7232	0.7435	0.6416	0.3821	0.7116	0.6993	0.6608	0.7211	0.6187	0.7004	0.6350	0.6632	0.7066	0.6796	0.6738	0.4152	0.7189	0.7984	0.6975	0.6834	0.6791	0.7445	0.6901	0.8326	0.6672	0.6737	0.7076	0.7886	0.6932	0.7163	0.8086	0.6427	0.7776	0.7111	0.6826	0.7390	0.6989	0.7613	0.7325	0.8773
41=23:56:35	36004	301	0.7714	0.7943	0.6464	0.8227	0.5553	0.8236	0.6792	0.7655	0.7156	0.8388	0.8074	0.5144	0.6233	0.6603	0.6596	0.7481	0.6544	0.7635	0.7624	0.7412	0.7315	0.8234	0.8114	0.5265	0.6806	0.6292	0.7226	0.6921	0.6264	0.6983	0.6687	0.7152	0.6602	0.7046	0.7014	0.4689	0.7009	0.5848	0.7032	0.6743	0.6204	0.7255	0.7724	0.7516	0.6727	0.7792	0.6805	0.4802	0.7807	0.6850	0.6287	0.6851	0.6652	0.7496	0.6738	0.7218	0.7666	0.7752	0.6262	0.3966	0.7104	0.7437	0.6564	0.7438	0.6699	0.7236	0.6257	0.6811	0.7456	0.6920	0.6629	0.4055	0.6790	0.8388	0.7566	0.6811	0.6572	0.7522	0.7472	0.8506	0.6552	0.6908	0.7457	0.7941	0.7223	0.7048	0.8569	0.6799	0.7605	0.7196	0.7166	0.7739	0.6804	0.7668	0.7447	0.9014
42=00:11:16	36885	300	0.7904	0.8454	0.7058	0.8556	0.5918	0.8711	0.7307	0.8011	0.7239	0.8758	0.8652	0.5358	0.6502	0.6891	0.6999	0.8024	0.6762	0.7919	0.8259	0.7926	0.7417	0.8671	0.8616	0.5718	0.7602	0.6575	0.7473	0.7437	0.7017	0.7356	0.6965	0.7468	0.7093	0.7329	0.7106	0.4930	0.7255	0.6412	0.7249	0.7043	0.6756	0.7631	0.7913	0.7181	0.7109	0.8253	0.6875	0.5041	0.8185	0.7468	0.6896	0.7195	0.6783	0.7895	0.7359	0.7689	0.7947	0.8292	0.6732	0.4216	0.7554	0.7761	0.6991	0.8157	0.6823	0.7556	0.6699	0.7313	0.7732	0.7274	0.7066	0.4295	0.7225	0.8688	0.8039	0.7508	0.7374	0.7960	0.7735	0.9014	0.7094	0.7110	0.7768	0.8350	0.7337	0.7803	0.8926	0.6991	0.8063	0.7911	0.7428	0.8076	0.7145	0.8138	0.7613	0.9399
43=00:25:57	37765	298	0.8223	0.8802	0.7255	0.9305	0.6471	0.9077	0.7462	0.8537	0.7551	0.9101	0.8995	0.5809	0.6849	0.7504	0.7482	0.8313	0.7317	0.8419	0.8762	0.8250	0.7929	0.9259	0.8994	0.6189	0.8042	0.7247	0.8096	0.7767	0.7294	0.7975	0.7455	0.7848	0.7287	0.7940	0.7492	0.5465	0.7742	0.6758	0.7839	0.7769	0.7152	0.7870	0.8649	0.7693	0.7442	0.8645	0.7425	0.5380	0.8490	0.7774	0.7346	0.7932	0.7387	0.8213	0.7671	0.8436	0.8411	0.8778	0.6935	0.4633	0.8041	0.8500	0.7385	0.8422	0.7191	0.8181	0.6970	0.7582	0.8250	0.7686	0.7350	0.4802	0.7568	0.9269	0.8444	0.7537	0.7919	0.8676	0.8456	0.9223	0.7356	0.7753	0.8187	0.8884	0.7399	0.7990	0.9257	0.7654	0.8517	0.8332	0.7836	0.8787	0.7392	0.8484	0.7866	1.0013
44=00:40:38	38646	298	0.8452	0.9335	0.7462	0.9338	0.6527	0.9485	0.7732	0.8439	0.7571	0.9017	0.9336	0.5913	0.6969	0.7628	0.7555	0.8837	0.7406	0.8352	0.8987	0.8632	0.7779	0.9268	0.9302	0.6214	0.8208	0.7317	0.8148	0.8276	0.7561	0.7785	0.7458	0.8040	0.7569	0.7879	0.7544	0.5377	0.7978	0.7236	0.8006	0.7797	0.7337	0.8094	0.8730	0.7577	0.7673	0.9007	0.7403	0.5598	0.8796	0.8152	0.7439	0.7967	0.7287	0.8496	0.7856	0.8394	0.8590	0.9174	0.7254	0.4802	0.8250	0.8540	0.7498	0.8900	0.7335	0.8097	0.7344	0.7857	0.8587	0.7802	0.7512	0.4975	0.7623	0.9328	0.8653	0.7920	0.8172	0.8790	0.8526	0.9725	0.7472	0.7582	0.8420	0.8798	0.7624	0.8259	0.9699	0.7483	0.8917	0.8727	0.8004	0.8711	0.7531	0.8536	0.8013	1.0274
45=00:55:18	39527	298	0.8572	0.9583	0.7626	1.0088	0.7082	0.9620	0.7906	0.8834	0.8033	0.9095	0.9524	0.6302	0.7314	0.8179	0.7845	0.8939	0.7615	0.8769	0.9351	0.8750	0.8091	0.9940	0.9537	0.6593	0.8618	0.7895	0.8633	0.8515	0.7711	0.8356	0.7811	0.8117	0.7771	0.8226	0.8000	0.5833	0.8209	0.7292	0.8326	0.8448	0.7565	0.8066	0.9301	0.8029	0.7833	0.9226	0.7711	0.5867	0.9076	0.8236	0.7653	0.8795	0.7688	0.8651	0.7881	0.9090	0.8933	0.9310	0.7482	0.4992	0.8773	0.9181	0.7826	0.8940	0.7628	0.8517	0.7529	0.7710	0.9018	0.7974	0.7651	0.5280	0.7992	0.9969	0.8941	0.7769	0.8387	0.9592	0.9019	0.9900	0.7537	0.8130	0.8806	0.9283	0.7405	0.8211	0.9960	0.7981	0.9363	0.8694	0.8216	0.9180	0.7770	0.8491	0.8202	1.0868
46=01:09:59	40408	300	0.8801	0.9888	0.7950	1.0355	0.7406	0.9899	0.8142	0.8932	0.8008	0.9447	0.9608	0.6656	0.7468	0.8417	0.8099	0.9390	0.7706	0.9000	0.9802	0.9335	0.8180	1.0283	0.9691	0.6977	0.9150	0.8116	0.8915	0.8768	0.8127	0.8581	0.8126	0.8328	0.8041	0.8502	0.8012	0.6239	0.8609	0.7807	0.8633	0.8953	0.7955	0.8544	0.9536	0.8336	0.8019	0.9697	0.7874	0.6274	0.9264	0.8710	0.8139	0.9134	0.7872	0.8799	0.8484	0.9521	0.9411	0.9799	0.7756	0.5418	0.9170	0.9639	0.8127	0.9621	0.7565	0.8798	0.7681	0.8202	0.9282	0.8451	0.7953	0.5614	0.8021	1.0137	0.9267	0.8238	0.9098	0.9833	0.9323	0.9801	0.8115	0.8279	0.9302	0.9481	0.7649	0.8682	1.0065	0.8115	0.9530	0.9323	0.8436	0.9653	0.8068	0.8949	0.8308	1.1100
47=01:24:40	41289	301	0.8791	1.0235	0.7989	1.0620	0.7596	1.0065	0.8317	0.9071	0.8207	0.9436	0.9686	0.6946	0.7603	0.8607	0.8213	0.9664	0.7915	0.9083	0.9851	0.9477	0.8278	1.0215	0.9617	0.7366	0.9371	0.8246	0.9172	0.9215	0.8149	0.8735	0.8254	0.8559	0.8282	0.8542	0.8290	0.6500	0.8939	0.7997	0.8996	0.9214	0.8145	0.8539	0.9782	0.8345	0.8267	0.9810	0.8093	0.6624	0.9573	0.8857	0.8199	0.9552	0.7969	0.9091	0.8398	0.9938	0.9429	1.0107	0.8069	0.5793	0.9291	0.9814	0.8230	0.9696	0.7848	0.8817	0.7998	0.8178	0.9715	0.8431	0.8188	0.6016	0.8282	1.0251	0.9451	0.8369	0.9114	1.0309	0.9484	0.9951	0.7955	0.8554	0.9430	0.9719	0.7725	0.8675	1.0236	0.8177	0.9716	0.9292	0.8678	0.9438	0.8278	0.8871	0.8507	1.1461
48=01:39:21	42169	301	0.8775	1.0572	0.8087	1.0902	0.7839	0.9980	0.8399	0.9241	0.8362	0.9536	0.9689	0.7350	0.7666	0.8800	0.8341	0.9881	0.8080	0.9181	0.9771	0.9581	0.8338	1.0150	0.9548	0.7587	0.9551	0.8490	0.9430	0.9486	0.8283	0.8874	0.8347	0.8560	0.8328	0.8646	0.8370	0.6726	0.9148	0.8135	0.9240	0.9472	0.8221	0.8595	0.9830	0.8409	0.8293	0.9717	0.8122	0.6838	0.9597	0.9032	0.8335	0.9859	0.8058	0.9158	0.8492	1.0097	0.9316	1.0041	0.8164	0.5980	0.9255	1.0172	0.8373	0.9865	0.7987	0.8945	0.8020	0.8216	0.9707	0.8535	0.8261	0.6204	0.8407	1.0204	0.9645	0.8390	0.9091	1.0392	0.9592	0.9902	0.8062	0.8652	0.9486	0.9808	0.7690	0.8768	1.0213	0.8275	0.9616	0.9289	0.8785	0.9339	0.8366	0.8954	0.8581	1.1478
49=01:54:02	43050	301	0.8932	1.0645	0.7945	1.0923	0.8096	0.9967	0.8163	0.9213	0.8413	0.9576	0.9505	0.7803	0.7595	0.9041	0.8309	0.9892	0.8299	0.9256	0.9493	0.9581	0.8441	1.0070	0.9435	0.7978	0.9249	0.8641	0.9760	0.9700	0.8179	0.8807	0.8420	0.8538	0.8084	0.8612	0.8347	0.7169	0.9281	0.8166	0.9572	0.9665	0.8060	0.8661	0.9834	0.8377	0.8217	0.9656	0.8201	0.6971	0.9658	0.9025	0.8163	0.9889	0.8235	0.9209	0.8375	0.9824	0.9203	0.9828	0.7861	0.6113	0.9039	1.0461	0.8232	0.9870	0.8178	0.9022	0.7858	0.8279	0.9593	0.8511	0.8173	0.6268	0.8163	1.0230	0.9690	0.8268	0.8749	1.0134	0.9591	0.9695	0.7907	0.8517	0.9307	0.9723	0.7890	0.8737	1.0182	0.8403	0.9255	0.9099	0.8872	0.9359	0.8163	0.8909	0.8629	1.1262
50=02:08:43	43931	301	0.8880	1.0659	0.8255	1.0644	0.8354	0.9953	0.8579	0.9269	0.8488	0.9828	0.9540	0.7859	0.7606	0.9050	0.8380	1.0031	0.8293	0.9302	0.9630	0.9683	0.8407	1.0054	0.9474	0.8331	0.9342	0.8565	0.9796	0.9950	0.8622	0.8860	0.8648	0.8895	0.8567	0.8825	0.8452	0.7129	0.9200	0.8574	0.9746	0.9746	0.8313	0.8951	0.9677	0.8549	0.8406	0.9860	0.8284	0.7605	0.9605	0.9274	0.8434	0.9843	0.8415	0.9379	0.8888	0.9767	0.9391	1.0159	0.8300	0.6551	0.8976	1.0462	0.8303	1.0021	0.8157	0.9093	0.7989	0.8715	0.9466	0.8792	0.8279	0.6812	0.8310	1.0044	0.9658	0.8733	0.8958	1.0073	0.9745	0.9836	0.8418	0.8621	0.9495	0.9857	0.8092	0.9106	1.0183	0.8376	0.9265	0.9389	0.8975	0.9299	0.8288	0.9283	0.8704	1.1329
51=02:23:23	44812	301	0.8492	1.0525	0.8234	1.0845	0.8348	0.9682	0.8492	0.9253	0.8480	0.9362	0.9377	0.8061	0.7937	0.9264	0.8582	0.9758	0.8227	0.9520	0.9566	0.9508	0.8375	1.0078	0.9373	0.8392	0.9271	0.8872	0.9490	0.9595	0.8453	0.9002	0.8655	0.8469	0.8407	0.8775	0.8389	0.7512	0.8921	0.8447	0.9556	0.9916	0.8462	0.8741	0.9574	0.8637	0.8406	0.9488	0.8259	0.7697	0.9184	0.9201	0.8567	1.0070	0.8174	0.9036	0.8638	0.9760	0.9122	0.9527	0.8112	0.6357	0.9259	1.0457	0.8589	0.9621	0.8065	0.9126	0.8132	0.8284	0.9339	0.8719	0.8313	0.6986	0.8570	1.0025	0.9068	0.8327	0.8874	1.0187	0.9221	0.9462	0.8174	0.8660	0.9170	0.9809	0.7675	0.8892	0.9775	0.8481	0.9448	0.8878	0.8835	0.9276	0.8423	0.8781	0.8557	1.1224
52=02:38:04	45693	301	0.8899	1.0704	0.8177	1.0650	0.8622	1.0053	0.8511	0.9327	0.8473	0.9916	0.9452	0.8911	0.7641	0.9283	0.8488	0.9936	0.8570	0.9426	0.9613	0.9631	0.8573	0.9978	0.9400	0.8737	0.9255	0.8826	0.9737	1.0007	0.8688	0.8980	0.8720	0.9044	0.8411	0.8869	0.8493	0.8197	0.9169	0.8750	0.9847	0.9634	0.8428	0.9077	0.9734	0.8532	0.8434	0.9729	0.8379	0.8053	0.9660	0.9483	0.8420	0.9720	0.8576	0.9602	0.8823	0.9711	0.9322	1.0133	0.8246	0.7204	0.8803	1.0480	0.8387	0.9935	0.8446	0.9274	0.8051	0.8783	0.9554	0.8816	0.8333	0.7342	0.8372	1.0069	0.9694	0.8824	0.8747	1.0039	0.9744	0.9873	0.8326	0.8716	0.9412	1.0075	0.8210	0.9146	1.0302	0.8583	0.9136	0.9327	0.9144	0.9268	0.8261	0.9347	0.8849	1.1316
53=02:52:45	46573	300	0.9002	1.0724	0.7933	1.0802	0.8597	1.0068	0.8201	0.9188	0.8676	0.9745	0.9328	0.9153	0.7661	0.9451	0.8484	0.9803	0.8653	0.9413	0.9473	0.9429	0.8638	0.9937	0.9288	0.8866	0.8979	0.8930	0.9693	0.9914	0.8399	0.8994	0.8626	0.8921	0.8184	0.8565	0.8654	0.8229	0.9275	0.8603	0.9792	0.9469	0.8390	0.8894	0.9802	0.8370	0.8459	0.9474	0.8513	0.8210	0.9623	0.9405	0.8159	0.9704	0.8582	0.9583	0.8391	0.9653	0.9039	0.9841	0.7962	0.7162	0.8831	1.0373	0.8420	0.9635	0.8626	0.9101	0.8037	0.8344	0.9611	0.8426	0.8267	0.7543	0.8152	0.9981	0.9610	0.8450	0.8308	0.9912	0.9462	0.9763	0.7714	0.8745	0.9002	0.9796	0.8075	0.8690	1.0215	0.8520	0.8983	0.8839	0.9150	0.8901	0.8145	0.9039	0.8839	1.1194
54=03:07:26	47454	300	0.8785	1.0759	0.8592	1.0650	0.8697	0.9999	0.8869	0.9516	0.8611	0.9966	0.9708	0.9281	0.8056	0.9528	0.8844	1.0018	0.8665	0.9536	0.9778	0.9603	0.8574	1.0062	0.9649	0.9370	0.9427	0.9017	0.9531	0.9973	0.9056	0.9174	0.8779	0.9193	0.8750	0.9057	0.8677	0.8544	0.9054	0.9120	0.9605	0.9598	0.8818	0.9177	0.9643	0.8698	0.8850	0.9753	0.8547	0.8783	0.9499	0.9764	0.8835	0.9826	0.8608	0.9778	0.9085	0.9725	0.9170	1.0158	0.8621	0.7652	0.9118	1.0268	0.8782	0.9973	0.8498	0.9384	0.8553	0.8853	0.9547	0.8913	0.8673	0.8116	0.8664	0.9928	0.9505	0.9036	0.9013	1.0163	0.9519	0.9943	0.8440	0.8865	0.9237	1.0114	0.8074	0.9418	1.0222	0.8569	0.9507	0.9325	0.9237	0.9142	0.8561	0.9386	0.8862	1.1427
55=03:22:07	48335	300	0.8585	1.0282	0.8230	1.0750	0.8739	0.9517	0.8415	0.9339	0.8390	0.9494	0.9133	0.9157	0.7962	0.9571	0.8728	0.9615	0.8472	0.9596	0.9398	0.9309	0.8469	0.9978	0.9205	0.9238	0.9176	0.8992	0.9397	0.9294	0.8629	0.9174	0.8765	0.8595	0.8376	0.8981	0.8328	0.8677	0.8877	0.8631	0.9371	0.9659	0.8497	0.8830	0.9544	0.8769	0.8387	0.9385	0.8342	0.8778	0.9208	0.9244	0.8543	0.9788	0.8486	0.9113	0.8702	0.9617	0.9035	0.9413	0.8109	0.7135	0.9006	1.0277	0.8582	0.9539	0.8166	0.9419	0.8110	0.8444	0.9173	0.8877	0.8272	0.8049	0.8441	0.9862	0.8982	0.8214	0.8717	0.9940	0.9312	0.9180	0.8258	0.8712	0.9051	0.9753	0.7619	0.8932	0.9563	0.8730	0.9198	0.8829	0.8832	0.9286	0.8213	0.8923	0.8480	1.1157
56=03:36:47	49216	298	0.8432	1.0719	0.8721	1.0974	0.9134	0.9913	0.9024	0.9836	0.8894	0.9959	0.9578	0.9743	0.8165	0.9727	0.9087	0.9838	0.8853	0.9872	0.9786	0.9613	0.8730	1.0189	0.9549	0.9555	0.9448	0.9314	0.9392	0.9684	0.9358	0.9621	0.9074	0.9036	0.8877	0.9464	0.8790	0.9391	0.8733	0.9160	0.9379	0.9772	0.9195	0.9348	0.9669	0.9002	0.8927	0.9658	0.8548	0.9212	0.9141	0.9873	0.9086	0.9932	0.8890	0.9707	0.9404	0.9979	0.9006	0.9951	0.8608	0.7753	0.9264	1.0407	0.9061	0.9935	0.8502	0.9690	0.8610	0.8819	0.9233	0.9145	0.8714	0.8663	0.8573	0.9909	0.9266	0.8849	0.9133	1.0126	0.9445	0.9664	0.8813	0.9104	0.9016	1.0207	0.7631	0.9636	0.9738	0.8820	0.9450	0.9168	0.8936	0.9376	0.8599	0.9369	0.8699	1.1351
57=03:51:28	50097	300	0.8646	1.0784	0.8626	1.0625	0.8909	0.9884	0.8936	0.9367	0.8485	0.9946	0.9410	0.9746	0.8013	0.9644	0.8923	1.0019	0.8661	0.9606	0.9641	0.9642	0.8402	1.0062	0.9466	0.9693	0.9389	0.9113	0.9491	0.9931	0.9326	0.9092	0.8776	0.9043	0.8838	0.9001	0.8422	0.9252	0.8936	0.9426	0.9413	0.9514	0.8913	0.9340	0.9503	0.8706	0.8738	0.9738	0.8428	0.9369	0.9498	1.0034	0.8963	0.9625	0.8782	0.9794	0.9297	0.9521	0.9081	0.9982	0.8703	0.7930	0.9069	1.0270	0.8849	1.0098	0.8568	0.9513	0.8472	0.9081	0.9366	0.8999	0.8603	0.8826	0.8409	0.9873	0.9438	0.9104	0.8959	0.9895	0.9570	0.9839	0.8653	0.8655	0.9203	0.9825	0.8022	0.9653	1.0114	0.8595	0.9344	0.9437	0.9168	0.9126	0.8482	0.9469	0.8767	1.1227
58=04:06:09	50977	300	0.8704	1.0707	0.8544	1.1020	0.9192	1.0010	0.8658	0.9644	0.8385	0.9988	0.9463	1.0462	0.8118	0.9942	0.8993	0.9811	0.8733	0.9932	0.9700	0.9537	0.8530	1.0142	0.9428	0.9712	0.9440	0.9457	0.9563	0.9634	0.9172	0.9461	0.8964	0.8987	0.8546	0.9367	0.8450	1.0244	0.8866	0.9232	0.9492	0.9831	0.9014	0.9164	0.9632	0.8786	0.8665	0.9515	0.8508	0.9595	0.9224	0.9857	0.9048	0.9951	0.8819	0.9592	0.9120	0.9908	0.9129	0.9980	0.8370	0.7976	0.9114	1.0511	0.8924	0.9845	0.8323	0.9719	0.8299	0.8747	0.9349	0.9125	0.8477	0.8997	0.8561	1.0007	0.9261	0.8631	0.9101	1.0174	0.9550	0.9456	0.8458	0.8946	0.9093	1.0067	0.7593	0.9394	0.9817	0.8873	0.9341	0.9197	0.9064	0.9446	0.8361	0.9252	0.8476	1.1318
59=04:20:50	51858	298	0.8532	1.0785	0.8564	1.0825	0.8885	0.9922	0.8809	0.9391	0.8389	0.9740	0.9610	1.0222	0.8188	0.9700	0.8999	0.9942	0.8678	0.9694	0.9714	0.9524	0.8383	1.0065	0.9498	0.9834	0.9462	0.9266	0.9248	0.9879	0.9220	0.9320	0.8548	0.8936	0.8819	0.8874	0.8538	1.0064	0.8916	0.9410	0.9374	0.9498	0.9097	0.9119	0.9539	0.8543	0.8844	0.9602	0.8406	0.9509	0.9309	1.0056	0.8938	0.9721	0.8383	0.9860	0.8971	0.9656	0.8850	0.9836	0.8670	0.8156	0.9203	1.0136	0.8928	0.9880	0.8496	0.9323	0.8582	0.8647	0.9430	0.8737	0.8681	0.9139	0.8404	0.9734	0.9192	0.8950	0.8996	0.9962	0.9166	0.9881	0.8260	0.8846	0.8977	1.0115	0.7779	0.9410	1.0015	0.8279	0.9505	0.9147	0.9073	0.8911	0.8590	0.9037	0.8668	1.1197
60=04:35:31	52739	300	0.8867	1.0733	0.8398	1.0906	0.9294	1.0042	0.8800	0.9617	0.8720	0.9804	0.9727	1.0205	0.8166	1.0049	0.8993	0.9874	0.9023	0.9789	0.9754	0.9513	0.8697	1.0189	0.9595	1.0094	0.9413	0.9653	0.9649	0.9972	0.9122	0.9477	0.8924	0.9144	0.8748	0.9074	0.8846	1.0113	0.9152	0.9383	0.9660	0.9761	0.9091	0.9087	0.9902	0.8673	0.8821	0.9716	0.8702	0.9851	0.9560	1.0003	0.8925	1.0096	0.8904	0.9885	0.8840	1.0006	0.9208	1.0042	0.8646	0.8587	0.9184	1.0493	0.8929	0.9756	0.8721	0.9542	0.8537	0.8667	0.9724	0.8985	0.8655	0.9376	0.8582	1.0109	0.9492	0.8746	0.8886	1.0337	0.9540	0.9964	0.8122	0.9121	0.9215	1.0327	0.7759	0.9210	1.0209	0.8737	0.9531	0.9149	0.9339	0.9207	0.8482	0.9166	0.8845	1.1524
61=04:50:11	53620	298	0.8921	1.0859	0.8429	1.0832	0.9400	1.0207	0.8856	0.9483	0.8722	1.0018	0.9703	1.0552	0.7983	0.9980	0.8867	1.0149	0.9050	0.9759	0.9731	0.9813	0.8620	1.0179	0.9599	1.0141	0.9293	0.9513	0.9623	1.0173	0.9353	0.9324	0.8895	0.9288	0.8837	0.8970	0.8823	1.0317	0.9192	0.9677	0.9705	0.9549	0.9082	0.9429	0.9823	0.8577	0.8833	0.9876	0.8639	0.9957	0.9645	1.0193	0.8789	0.9862	0.8854	1.0134	0.9036	0.9798	0.9200	1.0240	0.8736	0.8757	0.9003	1.0327	0.8770	1.0103	0.8823	0.9446	0.8506	0.8947	0.9718	0.8910	0.8698	0.9614	0.8288	1.0043	0.9643	0.9097	0.8767	1.0162	0.9518	1.0123	0.8228	0.8857	0.9271	1.0174	0.7989	0.9381	1.0349	0.8452	0.9331	0.9270	0.9426	0.8969	0.8492	0.9300	0.8950	1.1353
62=05:04:52	54501	301	0.8857	1.0675	0.8458	1.0868	0.9532	1.0018	0.8831	0.9488	0.8704	0.9916	0.9579	1.0649	0.8023	1.0112	0.8860	1.0037	0.8933	0.9896	0.9638	0.9751	0.8575	1.0306	0.9470	1.0210	0.9309	0.9641	0.9737	0.9913	0.9274	0.9336	0.9134	0.9038	0.8853	0.9124	0.8708	1.0494	0.9120	0.9578	0.9635	0.9892	0.8965	0.9318	0.9778	0.8856	0.8646	0.9927	0.8628	1.0046	0.9520	1.0064	0.8897	1.0054	0.9038	0.9919	0.9104	0.9840	0.9473	1.0080	0.8777	0.8757	0.9132	1.0577	0.8821	1.0039	0.8706	0.9754	0.8420	0.8999	0.9692	0.9268	0.8658	0.9615	0.8451	1.0219	0.9500	0.8964	0.8930	1.0355	0.9739	0.9901	0.8504	0.8926	0.9539	1.0260	0.7928	0.9354	1.0220	0.8885	0.9527	0.9321	0.9457	0.9393	0.8576	0.9326	0.8940	1.1387
63=05:19:33	55382	301	0.8932	1.0671	0.8245	1.0589	0.9441	1.0032	0.8604	0.9282	0.8517	0.9820	0.9368	1.0393	0.7679	0.9916	0.8652	0.9978	0.8987	0.9642	0.9517	0.9681	0.8511	1.0020	0.9365	1.0309	0.9043	0.9335	0.9691	0.9937	0.9065	0.8908	0.8890	0.9077	0.8487	0.8838	0.8495	0.9990	0.9100	0.9466	0.9637	0.9498	0.8597	0.9165	0.9648	0.8460	0.8426	0.9743	0.8437	1.0129	0.9602	0.9831	0.8486	0.9592	0.8984	0.9729	0.8810	0.9490	0.9256	1.0031	0.8287	0.8623	0.8626	1.0358	0.8321	0.9918	0.8635	0.9393	0.8037	0.8885	0.9524	0.8792	0.8195	0.9721	0.8062	0.9897	0.9619	0.8759	0.8573	0.9914	0.9753	0.9800	0.8213	0.8465	0.9265	0.9566	0.8074	0.9193	1.0184	0.8662	0.9009	0.9287	0.9172	0.9123	0.8002	0.9223	0.8720	1.1259
64=05:34:14	56262	301	0.8723	1.0481	0.8436	1.0771	0.9365	0.9907	0.8772	0.9471	0.8618	0.9773	0.9602	1.0407	0.8078	0.9934	0.8866	0.9883	0.8906	0.9761	0.9736	0.9525	0.8580	1.0234	0.9498	1.0482	0.9310	0.9541	0.9528	0.9747	0.9140	0.9354	0.8906	0.9047	0.8724	0.9047	0.8717	1.0261	0.9094	0.9420	0.9547	0.9819	0.9071	0.9073	0.9801	0.8759	0.8715	0.9733	0.8664	1.0283	0.9392	0.9844	0.8853	1.0019	0.8929	0.9648	0.8998	0.9970	0.9270	1.0053	0.8642	0.8791	0.9161	1.0497	0.8840	0.9868	0.8624	0.9588	0.8439	0.8783	0.9715	0.9086	0.8638	0.9883	0.8473	1.0055	0.9402	0.8717	0.9007	1.0331	0.9644	0.9790	0.8449	0.9102	0.9353	1.0104	0.7744	0.9268	1.0075	0.8828	0.9535	0.9319	0.9304	0.9345	0.8487	0.9265	0.8849	1.1436
65=05:48:55	57143	300	0.8651	1.0622	0.8492	1.0921	0.9422	0.9925	0.8826	0.9527	0.8749	0.9714	0.9716	1.0654	0.8133	0.9889	0.8831	0.9927	0.8702	0.9856	0.9748	0.9666	0.8440	1.0283	0.9496	1.0432	0.9473	0.9535	0.9410	0.9831	0.9172	0.9525	0.8886	0.8976	0.8854	0.9000	0.8820	1.0546	0.9019	0.9424	0.9433	0.9833	0.9121	0.9097	0.9718	0.8752	0.8746	0.9671	0.8629	1.0372	0.9403	0.9935	0.8894	1.0157	0.8535	0.9784	0.8972	1.0007	0.9176	0.9909	0.8793	0.8899	0.9300	1.0410	0.8892	0.9854	0.8479	0.9458	0.8488	0.8581	0.9670	0.9083	0.8795	1.0093	0.8604	1.0015	0.9245	0.8806	0.8961	1.0386	0.9292	0.9907	0.8319	0.9195	0.9308	1.0251	0.7698	0.9245	1.0053	0.8516	0.9657	0.9024	0.9373	0.9161	0.8678	0.9193	0.8959	1.1479
66=06:03:35	58024	300	0.8816	1.0474	0.8408	1.0789	0.9359	0.9854	0.8725	0.9527	0.8573	0.9802	0.9530	1.0536	0.7968	0.9969	0.8747	0.9904	0.8706	0.9825	0.9646	0.9521	0.8399	1.0235	0.9461	1.0546	0.9383	0.9460	0.9630	0.9665	0.9045	0.9178	0.8912	0.8892	0.8656	0.9054	0.8564	1.0237	0.8966	0.9360	0.9453	0.9837	0.8766	0.9050	0.9621	0.8794	0.8532	0.9766	0.8578	1.0501	0.9431	0.9706	0.8771	1.0028	0.8841	0.9513	0.8951	0.9752	0.9313	0.9914	0.8524	0.8601	0.9137	1.0502	0.8656	0.9843	0.8316	0.9618	0.8199	0.8736	0.9585	0.9181	0.8518	1.0112	0.8538	1.0145	0.9321	0.8618	0.8900	1.0302	0.9738	0.9642	0.8386	0.8816	0.9372	0.9838	0.7859	0.9166	0.9989	0.8811	0.9408	0.9207	0.9245	0.9383	0.8363	0.9231	0.8786	1.1449
67=06:18:16	58905	300	0.8463	1.0656	0.8466	1.0666	0.8956	0.9848	0.8633	0.9216	0.8266	0.9554	0.9644	1.0437	0.7971	0.9506	0.8800	0.9894	0.8561	0.9459	0.9872	0.9535	0.8422	1.0009	0.9583	1.0566	0.9434	0.9035	0.9121	0.9767	0.9097	0.9120	0.8348	0.8913	0.8697	0.8792	0.8249	1.0144	0.8879	0.9341	0.9257	0.9308	0.9061	0.8954	0.9583	0.8442	0.8812	0.9593	0.8369	1.0377	0.9223	0.9825	0.8810	0.9551	0.8191	0.9546	0.8921	0.9756	0.8722	0.9887	0.8422	0.8593	0.9131	0.9961	0.8777	0.9892	0.8274	0.9114	0.8408	0.8574	0.9465	0.8692	0.8638	1.0108	0.8308	0.9470	0.9196	0.8802	0.9150	0.9837	0.9134	0.9842	0.8291	0.8845	0.8823	0.9763	0.7692	0.9285	0.9866	0.8200	0.9441	0.9277	0.8919	0.8992	0.8504	0.9166	0.8412	1.1315
68=06:32:57	59786	300	0.9008	1.0652	0.8166	1.0964	0.9643	1.0211	0.8487	0.9564	0.8582	0.9969	0.9597	1.1258	0.7815	0.9962	0.8697	0.9970	0.9008	0.9872	0.9757	0.9714	0.8710	1.0168	0.9457	1.0632	0.9154	0.9493	0.9782	0.9945	0.8890	0.9368	0.9023	0.9216	0.8408	0.9039	0.8594	1.1028	0.9193	0.9359	0.9772	0.9791	0.8814	0.9229	0.9970	0.8558	0.8569	0.9777	0.8654	1.0610	0.9625	0.9882	0.8672	0.9963	0.9004	0.9800	0.8733	0.9925	0.9268	1.0154	0.8286	0.9162	0.8847	1.0565	0.8565	0.9932	0.8688	0.9539	0.8124	0.8791	0.9764	0.8983	0.8458	1.0217	0.8241	1.0172	0.9625	0.8714	0.8863	1.0199	0.9772	0.9814	0.8135	0.8989	0.9306	1.0139	0.7917	0.9115	1.0204	0.8770	0.9259	0.9350	0.9304	0.9360	0.8210	0.9292	0.8766	1.1446
69=06:47:38	60666	300	0.9052	1.0817	0.8271	1.0942	0.9522	1.0240	0.8425	0.9544	0.8483	1.0012	0.9575	1.1451	0.7750	0.9995	0.8690	0.9948	0.8969	0.9709	0.9688	0.9674	0.8640	1.0079	0.9479	1.0647	0.9274	0.9431	0.9713	0.9998	0.8977	0.9246	0.8873	0.9199	0.8369	0.9046	0.8551	1.1203	0.9190	0.9376	0.9739	0.9640	0.8762	0.9210	0.9938	0.8461	0.8561	0.9770	0.8527	1.0694	0.9782	0.9913	0.8671	0.9824	0.8912	0.9826	0.8866	0.9887	0.9211	1.0269	0.8193	0.9273	0.8917	1.0545	0.8598	1.0022	0.8656	0.9510	0.8153	0.8803	0.9648	0.8957	0.8386	1.0410	0.8215	1.0114	0.9731	0.8789	0.8897	1.0097	0.9776	0.9899	0.8327	0.9003	0.9286	1.0084	0.7951	0.9214	1.0278	0.8745	0.9188	0.9396	0.9230	0.9335	0.8125	0.9405	0.8733	1.1453
70=07:02:19	61547	300	0.8958	1.0555	0.8105	1.0706	0.9365	1.0017	0.8369	0.9425	0.8468	0.9729	0.9408	1.0983	0.7746	0.9959	0.8571	0.9860	0.8809	0.9586	0.9500	0.9520	0.8536	1.0055	0.9483	1.0535	0.9127	0.9258	0.9665	0.9871	0.8797	0.8979	0.8722	0.8914	0.8252	0.8907	0.8505	1.0673	0.9139	0.9131	0.9596	0.9585	0.8474	0.9004	0.9795	0.8499	0.8447	0.9721	0.8517	1.0484	0.9658	0.9681	0.8430	0.9779	0.8779	0.9617	0.8682	0.9609	0.9119	1.0012	0.8126	0.8923	0.8875	1.0450	0.8432	0.9802	0.8546	0.9412	0.8041	0.8686	0.9577	0.8875	0.8243	1.0097	0.8225	1.0083	0.9597	0.8540	0.8601	0.9985	0.9692	0.9739	0.8113	0.8700	0.9236	0.9761	0.7933	0.8935	1.0182	0.8688	0.9151	0.9150	0.9124	0.9253	0.8092	0.9186	0.8718	1.1254
71=07:17:00	62428	300	0.8533	1.0605	0.8417	1.0926	0.9302	0.9821	0.8600	0.9407	0.8388	0.9608	0.9495	1.1249	0.7962	0.9851	0.8731	0.9849	0.8457	0.9749	0.9614	0.9574	0.8220	1.0143	0.9354	1.0389	0.9405	0.9318	0.9370	0.9662	0.8977	0.9192	0.8717	0.8580	0.8583	0.8925	0.8352	1.1307	0.8839	0.9246	0.9273	0.9766	0.8781	0.8960	0.9513	0.8689	0.8478	0.9633	0.8192	1.0477	0.9292	0.9831	0.8786	0.9956	0.8413	0.9508	0.8845	0.9729	0.9100	0.9709	0.8442	0.8745	0.9230	1.0400	0.8744	0.9885	0.8115	0.9428	0.8196	0.8480	0.9293	0.8910	0.8407	1.0214	0.8443	0.9979	0.9111	0.8594	0.9001	1.0162	0.9294	0.9554	0.8309	0.8712	0.9121	1.0052	0.7612	0.9158	0.9818	0.8519	0.9439	0.9035	0.8877	0.9187	0.8310	0.9004	0.8529	1.1272
72=07:31:40	63309	301	0.8598	1.0596	0.8504	1.0680	0.9131	0.9880	0.8603	0.9351	0.8178	0.9675	0.9631	1.0731	0.7941	0.9653	0.8766	0.9888	0.8533	0.9562	0.9831	0.9599	0.8350	1.0076	0.9597	1.0724	0.9505	0.9001	0.9247	0.9692	0.9031	0.9051	0.8540	0.8873	0.8517	0.8953	0.8168	1.0417	0.8846	0.9298	0.9282	0.9509	0.8876	0.8996	0.9509	0.8486	0.8640	0.9676	0.8268	1.0642	0.9269	0.9786	0.8832	0.9610	0.8349	0.9399	0.8940	0.9663	0.8965	1.0014	0.8347	0.8756	0.9150	1.0179	0.8687	0.9978	0.8049	0.9258	0.8214	0.8678	0.9280	0.8909	0.8498	1.0351	0.8369	0.9651	0.9233	0.8718	0.9247	0.9882	0.9402	0.9692	0.8403	0.8677	0.8989	0.9674	0.7676	0.9321	0.9788	0.8349	0.9374	0.9409	0.8766	0.9231	0.8320	0.9248	0.8428	1.1240
73=07:46:21	64190	301	0.8570	1.0422	0.8224	1.0818	0.9343	0.9646	0.8481	0.9376	0.8481	0.9511	0.9248	1.1430	0.7807	0.9928	0.8601	0.9737	0.8461	0.9792	0.9354	0.9510	0.8195	1.0162	0.9290	1.0353	0.9187	0.9334	0.9416	0.9494	0.8870	0.9101	0.8851	0.8520	0.8497	0.8951	0.8394	1.1567	0.8798	0.9076	0.9252	0.9874	0.8483	0.8907	0.9551	0.8808	0.8290	0.9702	0.8231	1.0553	0.9324	0.9500	0.8603	0.9997	0.8534	0.9401	0.8754	0.9594	0.9279	0.9547	0.8299	0.8517	0.9172	1.0460	0.8530	0.9692	0.8146	0.9545	0.8081	0.8387	0.9248	0.8997	0.8213	1.0239	0.8456	1.0080	0.9018	0.8237	0.8735	1.0204	0.9450	0.9440	0.8301	0.8569	0.9301	0.9919	0.7649	0.8888	0.9807	0.8689	0.9362	0.8833	0.8897	0.9298	0.8232	0.8788	0.8653	1.1215
74=08:01:02	65070	301	0.8960	1.0644	0.7921	1.0594	0.9338	0.9930	0.8310	0.9019	0.8531	0.9529	0.9503	1.0678	0.7696	0.9752	0.8440	0.9948	0.8909	0.9480	0.9555	0.9697	0.8504	0.9895	0.9319	1.0699	0.9038	0.9077	0.9590	0.9962	0.8575	0.8933	0.8711	0.8999	0.8379	0.8518	0.8552	1.0147	0.9299	0.9197	0.9623	0.9481	0.8553	0.9041	0.9775	0.8257	0.8370	0.9706	0.8459	1.0687	0.9647	0.9718	0.8254	0.9622	0.8702	0.9630	0.8363	0.9651	0.9242	0.9931	0.8250	0.9074	0.8818	1.0316	0.8392	0.9834	0.8701	0.9034	0.8045	0.8527	0.9673	0.8559	0.8400	1.0450	0.7985	0.9892	0.9540	0.8674	0.8529	0.9892	0.9503	0.9913	0.7763	0.8732	0.9351	0.9708	0.8131	0.8874	1.0306	0.8340	0.9147	0.9166	0.9259	0.8901	0.8228	0.8988	0.8806	1.1365
75=08:15:43	65951	301	0.8759	1.0690	0.8485	1.0811	0.9365	0.9995	0.8622	0.9399	0.8447	0.9901	0.9624	1.1094	0.7825	0.9824	0.8713	1.0026	0.8651	0.9688	0.9813	0.9716	0.8501	1.0221	0.9609	1.0779	0.9409	0.9258	0.9543	0.9916	0.9182	0.9245	0.8821	0.9077	0.8673	0.8982	0.8523	1.0839	0.9052	0.9462	0.9524	0.9781	0.8925	0.9262	0.9802	0.8729	0.8650	0.9880	0.8529	1.0926	0.9477	0.9982	0.8856	0.9935	0.8707	0.9717	0.9057	0.9917	0.9320	1.0197	0.8541	0.9236	0.9159	1.0567	0.8770	1.0141	0.8423	0.9542	0.8284	0.8855	0.9668	0.9025	0.8584	1.0571	0.8347	1.0030	0.9547	0.8945	0.9147	1.0252	0.9676	0.9931	0.8528	0.8890	0.9404	1.0052	0.7844	0.9339	1.0233	0.8605	0.9397	0.9486	0.9193	0.9352	0.8424	0.9410	0.8679	1.1437
76=08:30:24	66832	300	0.8626	1.0583	0.8472	1.0781	0.9142	0.9818	0.8687	0.9421	0.8560	0.9501	0.9712	1.0558	0.8025	0.9819	0.8780	0.9939	0.8620	0.9569	0.9729	0.9550	0.8439	1.0224	0.9637	1.0892	0.9414	0.9201	0.9385	0.9869	0.9039	0.9166	0.8539	0.8839	0.8664	0.8847	0.8556	1.0382	0.8987	0.9246	0.9360	0.9652	0.8788	0.8913	0.9677	0.8622	0.8713	0.9780	0.8450	1.0881	0.9472	0.9769	0.8755	0.9926	0.8472	0.9673	0.8836	0.9819	0.9019	0.9897	0.8579	0.8937	0.9255	1.0280	0.8740	0.9874	0.8433	0.9404	0.8469	0.8505	0.9574	0.8843	0.8608	1.0660	0.8543	0.9943	0.9301	0.8661	0.8926	1.0148	0.9388	0.9947	0.8230	0.8842	0.9113	0.9911	0.7712	0.9191	1.0132	0.8472	0.9619	0.9183	0.9010	0.9121	0.8467	0.9115	0.8819	1.1485
77=08:45:04	67713	298	0.8815	1.0757	0.8410	1.0800	0.9291	1.0020	0.8700	0.9480	0.8640	0.9711	0.9793	1.1133	0.8001	0.9859	0.8762	1.0042	0.8804	0.9607	0.9778	0.9746	0.8556	1.0168	0.9658	1.0833	0.9282	0.9276	0.9584	1.0092	0.9063	0.9237	0.8781	0.9136	0.8748	0.8953	0.8718	1.1023	0.9199	0.9435	0.9641	0.9747	0.8908	0.9181	0.9846	0.8628	0.8804	0.9960	0.8537	1.0835	0.9597	0.9871	0.8786	0.9968	0.8736	0.9892	0.8947	0.9890	0.9356	1.0217	0.8665	0.9437	0.9221	1.0451	0.8744	1.0040	0.8564	0.9410	0.8509	0.8742	0.9727	0.8922	0.8589	1.0623	0.8379	1.0089	0.9541	0.8906	0.9033	1.0258	0.9637	1.0128	0.8346	0.8967	0.9387	1.0317	0.7903	0.9292	1.0323	0.8576	0.9578	0.9349	0.9225	0.9200	0.8425	0.9243	0.8882	1.1499
78=08:59:45	68594	301	0.8715	1.0866	0.8580	1.1024	0.9256	1.0125	0.8746	0.9670	0.8418	0.9869	0.9804	1.1661	0.8083	0.9952	0.8949	1.0064	0.8682	0.9754	0.9959	0.9667	0.8516	1.0283	0.9734	1.0696	0.9577	0.9436	0.9533	1.0064	0.9278	0.9398	0.8629	0.9087	0.8805	0.9166	0.8598	1.1673	0.8971	0.9487	0.9568	0.9836	0.9045	0.9176	0.9836	0.8749	0.8924	0.9878	0.8548	1.0921	0.9489	1.0044	0.8947	1.0083	0.8617	0.9892	0.9088	1.0006	0.9133	1.0230	0.8649	0.9407	0.9354	1.0503	0.8908	1.0095	0.8419	0.9644	0.8564	0.8790	0.9613	0.9044	0.8736	1.0708	0.8618	1.0095	0.9502	0.8912	0.9210	1.0312	0.9586	1.0052	0.8508	0.9055	0.9168	1.0275	0.7767	0.9397	1.0214	0.8625	0.9597	0.9403	0.9081	0.9327	0.8550	0.9390	0.8793	1.1493
79=09:14:26	69475	301	0.8643	1.0585	0.8352	1.0903	0.9201	0.9915	0.8456	0.9383	0.8400	0.9481	0.9694	1.1230	0.8035	0.9781	0.8767	0.9842	0.8594	0.9594	0.9822	0.9476	0.8379	1.0100	0.9504	1.0602	0.9522	0.9321	0.9300	0.9777	0.8866	0.9316	0.8560	0.8832	0.8516	0.8787	0.8517	1.1245	0.9015	0.9183	0.9439	0.9723	0.8958	0.8813	0.9727	0.8512	0.8643	0.9519	0.8429	1.0782	0.9439	0.9794	0.8831	1.0073	0.8308	0.9564	0.8724	1.0028	0.9062	0.9878	0.8487	0.9117	0.9322	1.0403	0.8903	0.9781	0.8298	0.9274	0.8420	0.8340	0.9645	0.8791	0.8642	1.0578	0.8600	1.0004	0.9265	0.8617	0.9110	1.0287	0.9193	0.9849	0.8170	0.9099	0.9121	1.0239	0.7572	0.9038	1.0031	0.8428	0.9611	0.9045	0.9074	0.9252	0.8556	0.8980	0.8712	1.1428
80=09:29:07	70355	301	0.8800	1.0780	0.8427	1.0918	0.9549	1.0077	0.8735	0.9448	0.8657	0.9937	0.9629	1.1741	0.7753	0.9976	0.8650	1.0157	0.8662	0.9825	0.9674	0.9863	0.8458	1.0319	0.9444	1.0704	0.9310	0.9333	0.9690	1.0027	0.9211	0.9227	0.9035	0.8979	0.8860	0.8970	0.8595	1.1753	0.9154	0.9482	0.9535	0.9917	0.8698	0.9306	0.9763	0.8784	0.8442	1.0003	0.8366	1.0862	0.9641	0.9987	0.8672	0.9952	0.8747	0.9859	0.9120	0.9843	0.9591	1.0085	0.8661	0.9366	0.9147	1.0650	0.8603	1.0155	0.8455	0.9517	0.8145	0.8835	0.9544	0.9021	0.8445	1.0640	0.8359	1.0149	0.9610	0.8991	0.8953	1.0303	0.9732	1.0028	0.8610	0.8757	0.9673	1.0309	0.8030	0.9238	1.0389	0.8521	0.9328	0.9333	0.9237	0.9212	0.8386	0.9269	0.8816	1.1279
81=09:43:48	71236	301	0.8754	1.0879	0.8451	1.0990	0.9396	1.0167	0.8770	0.9503	0.8635	0.9807	0.9908	1.1508	0.7962	0.9931	0.8808	1.0115	0.8808	0.9781	0.9857	0.9770	0.8532	1.0280	0.9641	1.0763	0.9502	0.9419	0.9624	1.0105	0.9121	0.9365	0.8876	0.9108	0.8834	0.8881	0.8686	1.1434	0.9175	0.9476	0.9613	0.9883	0.9011	0.9165	0.9853	0.8663	0.8738	0.9898	0.8513	1.0834	0.9549	1.0016	0.8871	1.0135	0.8662	0.9962	0.8938	1.0074	0.9465	1.0210	0.8736	0.9494	0.9266	1.0551	0.8846	1.0057	0.8542	0.9431	0.8509	0.8665	0.9781	0.8968	0.8676	1.0684	0.8534	1.0155	0.9509	0.8970	0.9110	1.0460	0.9584	1.0124	0.8318	0.9053	0.9515	1.0351	0.7867	0.9232	1.0400	0.8506	0.9681	0.9353	0.9334	0.9249	0.8616	0.9227	0.8828	1.1503
82=09:58:28	72117	301	0.8883	1.0785	0.8403	1.1069	0.9575	1.0074	0.8676	0.9639	0.8854	0.9770	0.9799	1.1550	0.7908	1.0120	0.8752	1.0050	0.8732	0.9857	0.9736	0.9826	0.8567	1.0403	0.9623	1.0849	0.9406	0.9580	0.9714	1.0001	0.9140	0.9414	0.9084	0.8979	0.8834	0.9133	0.8880	1.1401	0.9225	0.9365	0.9628	1.0002	0.8775	0.9209	0.9950	0.8875	0.8638	0.9980	0.8568	1.0924	0.9710	0.9918	0.8785	1.0214	0.8748	0.9878	0.9056	1.0055	0.9598	1.0110	0.8664	0.9324	0.9336	1.0724	0.8768	1.0050	0.8590	0.9679	0.8414	0.8622	0.9744	0.9113	0.8666	1.0648	0.8560	1.0369	0.9591	0.8846	0.8986	1.0498	0.9735	1.0106	0.8554	0.9052	0.9631	1.0424	0.7894	0.9198	1.0357	0.8779	0.9574	0.9223	0.9289	0.9417	0.8555	0.9226	0.8961	1.1492
83=10:13:09	72998	301	0.8735	1.0659	0.8468	1.0948	0.9283	1.0007	0.8574	0.9471	0.8277	0.9842	0.9602	1.1229	0.7915	0.9831	0.8788	0.9992	0.8567	0.9731	0.9809	0.9560	0.8323	1.0262	0.9535	1.0724	0.9536	0.9342	0.9557	0.9755	0.9011	0.9239	0.8689	0.8866	0.8548	0.8991	0.8293	1.1131	0.9009	0.9314	0.9454	0.9846	0.8855	0.9006	0.9627	0.8698	0.8499	0.9754	0.8373	1.0765	0.9397	0.9857	0.8918	1.0021	0.8631	0.9496	0.8940	0.9883	0.9232	1.0028	0.8430	0.9002	0.9228	1.0565	0.8763	1.0014	0.8092	0.9522	0.8166	0.8672	0.9480	0.9024	0.8484	1.0522	0.8478	1.0070	0.9389	0.8716	0.9236	1.0212	0.9640	0.9643	0.8471	0.8813	0.9235	0.9917	0.7750	0.9241	1.0019	0.8657	0.9438	0.9442	0.8981	0.9445	0.8342	0.9344	0.8508	1.1311
84=10:27:50	73879	301	0.8774	1.0654	0.8209	1.0450	0.9081	0.9844	0.8592	0.8994	0.8383	0.9486	0.9552	1.0684	0.7700	0.9657	0.8529	1.0109	0.8550	0.9457	0.9613	0.9723	0.8289	1.0050	0.9491	1.0764	0.9282	0.8925	0.9461	0.9969	0.8917	0.8779	0.8589	0.8841	0.8681	0.8499	0.8327	1.0258	0.9140	0.9335	0.9416	0.9443	0.8542	0.9075	0.9545	0.8397	0.8450	0.9943	0.8315	1.0713	0.9595	0.9835	0.8525	0.9621	0.8412	0.9646	0.8728	0.9472	0.9250	0.9840	0.8484	0.8840	0.9069	1.0227	0.8477	1.0030	0.8398	0.9075	0.8265	0.8770	0.9543	0.8693	0.8427	1.0636	0.8193	0.9864	0.9432	0.8924	0.8738	0.9887	0.9436	0.9952	0.8167	0.8462	0.9328	0.9673	0.8063	0.9085	1.0257	0.8164	0.9388	0.9385	0.9092	0.8852	0.8346	0.9090	0.8721	1.1265
85=10:42:31	74759	301	0.8936	1.0890	0.8229	1.0822	0.9322	1.0109	0.8464	0.9340	0.8474	0.9813	0.9577	1.1120	0.7678	0.9917	0.8606	1.0107	0.8765	0.9578	0.9683	0.9762	0.8500	1.0116	0.9496	1.0829	0.9260	0.9249	0.9711	1.0138	0.8987	0.9077	0.8712	0.9016	0.8533	0.8771	0.8486	1.0718	0.9256	0.9401	0.9678	0.9612	0.8641	0.9182	0.9876	0.8509	0.8503	0.9854	0.8404	1.0848	0.9696	1.0009	0.8558	0.9773	0.8717	0.9830	0.8823	0.9691	0.9301	1.0102	0.8360	0.9131	0.9000	1.0514	0.8582	1.0153	0.8665	0.9370	0.8187	0.8780	0.9643	0.8771	0.8426	1.0621	0.8054	1.0128	0.9758	0.9004	0.8829	1.0003	0.9686	1.0016	0.8283	0.8665	0.9382	0.9837	0.8077	0.9222	1.0540	0.8510	0.9246	0.9453	0.9189	0.9162	0.8295	0.9335	0.8747	1.1323
86=10:57:12	75640	300	0.9009	1.0748	0.8086	1.0971	0.9451	1.0197	0.8276	0.9482	0.8391	0.9833	0.9467	1.1617	0.7698	0.9961	0.8625	0.9954	0.8890	0.9756	0.9685	0.9613	0.8597	1.0107	0.9442	1.0663	0.9196	0.9365	0.9785	0.9996	0.8718	0.9191	0.8844	0.9137	0.8327	0.8980	0.8541	1.1529	0.9261	0.9213	0.9814	0.9797	0.8632	0.9036	0.9968	0.8519	0.8492	0.9790	0.8613	1.0855	0.9695	0.9731	0.8538	0.9959	0.8893	0.9741	0.8608	0.9880	0.9371	1.0219	0.8068	0.9221	0.8964	1.0670	0.8513	0.9880	0.8549	0.9486	0.8117	0.8698	0.9743	0.8847	0.8293	1.0563	0.8119	1.0213	0.9697	0.8578	0.8813	1.0205	0.9828	0.9828	0.8083	0.8883	0.9358	1.0007	0.7920	0.8973	1.0365	0.8737	0.9254	0.9316	0.9167	0.9383	0.8042	0.9208	0.8642	1.1390
87=11:11:53	76521	298	0.8962	1.0694	0.8292	1.0869	0.9337	1.0064	0.8566	0.9459	0.8648	0.9766	0.9732	1.1240	0.7857	0.9911	0.8666	0.9979	0.8759	0.9632	0.9747	0.9567	0.8516	1.0249	0.9600	1.0786	0.9370	0.9288	0.9659	1.0014	0.8937	0.9244	0.8800	0.9125	0.8640	0.8989	0.8763	1.1096	0.9252	0.9288	0.9653	0.9801	0.8777	0.9019	0.9923	0.8644	0.8664	0.9881	0.8554	1.0907	0.9753	0.9807	0.8612	1.0026	0.8808	0.9846	0.8839	0.9997	0.9413	1.0269	0.8540	0.9312	0.9153	1.0563	0.8646	0.9951	0.8592	0.9489	0.8354	0.8639	0.9791	0.8959	0.8503	1.0714	0.8425	1.0202	0.9677	0.8833	0.8975	1.0384	0.9774	1.0108	0.8318	0.9030	0.9493	1.0307	0.7932	0.9094	1.0359	0.8661	0.9487	0.9249	0.9201	0.9342	0.8301	0.9308	0.8823	1.1529
88=11:26:33	77402	298	0.8858	1.0721	0.8456	1.0990	0.9302	1.0090	0.8566	0.9550	0.8382	0.9807	0.9560	1.1061	0.7924	0.9994	0.8853	1.0070	0.8768	0.9785	0.9903	0.9516	0.8494	1.0309	0.9626	1.0917	0.9451	0.9436	0.9766	0.9936	0.9061	0.9247	0.8811	0.9094	0.8564	0.9062	0.8435	1.0897	0.9104	0.9375	0.9703	0.9902	0.8835	0.9046	0.9821	0.8694	0.8594	0.9791	0.8526	1.0937	0.9554	0.9820	0.8815	1.0144	0.8863	0.9657	0.8930	0.9976	0.9267	1.0243	0.8402	0.9000	0.9177	1.0646	0.8742	1.0032	0.8379	0.9631	0.8263	0.8759	0.9682	0.9063	0.8400	1.0712	0.8425	1.0202	0.9612	0.8699	0.9158	1.0364	0.9894	0.9838	0.8435	0.8946	0.9271	0.9988	0.7770	0.9250	1.0282	0.8823	0.9493	0.9486	0.9091	0.9530	0.8198	0.9345	0.8563	1.1604
89=11:41:14	78283	298	0.8916	1.0597	0.8250	1.0769	0.9370	1.0029	0.8386	0.9498	0.8368	0.9876	0.9557	1.1141	0.7684	0.9849	0.8665	0.9958	0.8859	0.9645	0.9757	0.9670	0.8624	1.0132	0.9554	1.0862	0.9235	0.9175	0.9766	0.9967	0.8914	0.9163	0.8859	0.9142	0.8417	0.9154	0.8439	1.0856	0.9182	0.9237	0.9743	0.9824	0.8685	0.9126	0.9908	0.8619	0.8555	0.9938	0.8552	1.1035	0.9704	0.9690	0.8709	0.9892	0.8934	0.9725	0.8840	0.9883	0.9384	1.0340	0.8143	0.9219	0.8921	1.0588	0.8519	1.0064	0.8461	0.9584	0.8151	0.8880	0.9644	0.9036	0.8373	1.0780	0.8157	1.0159	0.9720	0.8663	0.9148	1.0172	0.9955	0.9853	0.8348	0.8859	0.9395	0.9942	0.7818	0.9232	1.0304	0.8769	0.9261	0.9506	0.9012	0.9489	0.8034	0.9398	0.8592	1.1576
90=11:55:55	79163	298	0.8528	1.0876	0.8608	1.1063	0.9364	1.0139	0.8749	0.9619	0.8316	0.9993	0.9762	1.1439	0.7884	0.9859	0.8843	1.0145	0.8517	0.9811	0.9926	0.9721	0.8412	1.0253	0.9589	1.0755	0.9597	0.9321	0.9533	1.0034	0.9401	0.9416	0.8847	0.9073	0.8824	0.9153	0.8437	1.1270	0.8859	0.9521	0.9472	0.9817	0.9028	0.9281	0.9659	0.8766	0.8658	0.9868	0.8315	1.0790	0.9492	1.0157	0.9019	0.9987	0.8554	0.9824	0.9218	0.9965	0.9326	1.0247	0.8612	0.9224	0.9286	1.0550	0.8842	1.0237	0.8222	0.9513	0.8397	0.8888	0.9447	0.9059	0.8619	1.0655	0.8575	1.0057	0.9483	0.9149	0.9398	1.0267	0.9643	0.9987	0.8682	0.8812	0.9355	1.0155	0.7836	0.9534	1.0178	0.8468	0.9612	0.9526	0.9021	0.9351	0.8520	0.9444	0.8600	1.1437
91=12:10:36	80044	298	0.8810	1.0760	0.8375	1.0793	0.9351	1.0164	0.8484	0.9317	0.8349	0.9897	0.9586	1.1256	0.7701	0.9829	0.8649	1.0176	0.8709	0.9676	0.9808	0.9803	0.8490	1.0151	0.9563	1.0779	0.9356	0.9184	0.9655	1.0053	0.9041	0.9119	0.8800	0.9076	0.8592	0.8816	0.8394	1.0981	0.9182	0.9431	0.9669	0.9727	0.8770	0.9242	0.9745	0.8553	0.8498	0.9908	0.8339	1.0783	0.9624	0.9966	0.8693	0.9810	0.8656	0.9778	0.8896	0.9788	0.9376	1.0207	0.8354	0.9145	0.9011	1.0543	0.8572	1.0176	0.8413	0.9389	0.8177	0.8873	0.9582	0.8845	0.8439	1.0538	0.8189	0.9967	0.9687	0.8998	0.9073	1.0096	0.9680	0.9941	0.8398	0.8723	0.9425	0.9862	0.7918	0.9265	1.0387	0.8489	0.9366	0.9530	0.9149	0.9276	0.8253	0.9358	0.8680	1.1360
92=12:25:17	80925	300	0.8973	1.0705	0.8288	1.0883	0.9436	1.0081	0.8519	0.9465	0.8535	0.9874	0.9583	1.1067	0.7809	0.9998	0.8682	1.0092	0.8862	0.9754	0.9757	0.9691	0.8647	1.0368	0.9597	1.0889	0.9280	0.9367	0.9871	1.0010	0.9020	0.9195	0.8926	0.9056	0.8616	0.9021	0.8592	1.0842	0.9312	0.9320	0.9812	0.9897	0.8722	0.9213	0.9986	0.8778	0.8578	0.9988	0.8534	1.1001	0.9686	0.9856	0.8633	1.0064	0.8922	0.9818	0.8821	0.9883	0.9416	1.0164	0.8409	0.9081	0.9100	1.0720	0.8626	1.0102	0.8678	0.9585	0.8253	0.8786	0.9705	0.8974	0.8344	1.0706	0.8219	1.0275	0.9722	0.8792	0.8882	1.0307	0.9867	0.9977	0.8321	0.8868	0.9442	0.9941	0.7975	0.9131	1.0553	0.8791	0.9423	0.9367	0.9308	0.9460	0.8315	0.9330	0.8731	1.1641
93=12:39:57	81806	300	0.9033	1.0749	0.8185	1.1039	0.9488	1.0078	0.8306	0.9432	0.8584	0.9768	0.9681	1.1316	0.7693	0.9998	0.8585	0.9894	0.8766	0.9714	0.9703	0.9523	0.8618	1.0204	0.9491	1.0699	0.9304	0.9477	0.9739	0.9895	0.8762	0.9268	0.8889	0.8895	0.8377	0.8860	0.8639	1.1017	0.9285	0.9141	0.9713	0.9843	0.8690	0.8942	0.9920	0.8551	0.8438	0.9699	0.8457	1.0827	0.9652	0.9758	0.8486	1.0051	0.8700	0.9683	0.8649	0.9978	0.9341	0.9998	0.8246	0.9094	0.9115	1.0684	0.8628	0.9814	0.8578	0.9423	0.8170	0.8468	0.9730	0.8739	0.8424	1.0599	0.8312	1.0248	0.9569	0.8585	0.8790	1.0303	0.9600	0.9855	0.8120	0.8959	0.9352	1.0180	0.7797	0.8824	1.0339	0.8652	0.9400	0.9106	0.9233	0.9301	0.8307	0.9055	0.8727	1.1438
94=12:54:38	82687	300	0.8783	1.0700	0.8508	1.0869	0.9319	1.0003	0.8672	0.9458	0.8490	0.9886	0.9740	1.0931	0.7861	0.9853	0.8751	1.0054	0.8710	0.9733	0.9826	0.9659	0.8547	1.0303	0.9655	1.0876	0.9428	0.9287	0.9690	0.9933	0.9121	0.9222	0.8895	0.9067	0.8713	0.9086	0.8546	1.0715	0.9166	0.9407	0.9635	0.9906	0.8836	0.9146	0.9807	0.8741	0.8677	1.0004	0.8550	1.1042	0.9521	0.9871	0.8828	1.0024	0.8765	0.9722	0.8957	0.9940	0.9470	1.0252	0.8621	0.9192	0.9237	1.0617	0.8704	1.0153	0.8379	0.9580	0.8400	0.8871	0.9742	0.9043	0.8547	1.0745	0.8436	1.0177	0.9552	0.8851	0.9199	1.0301	0.9813	0.9996	0.8504	0.8875	0.9484	1.0127	0.7904	0.9299	1.0335	0.8687	0.9597	0.9528	0.9201	0.9463	0.8428	0.9348	0.8667	1.1583
95=13:09:19	83568	301	0.8661	1.0882	0.8476	1.0790	0.9213	1.0162	0.8720	0.9333	0.8306	0.9872	0.9677	1.1292	0.7865	0.9776	0.8716	1.0198	0.8618	0.9685	0.9853	0.9804	0.8433	1.0159	0.9597	1.0706	0.9515	0.9220	0.9588	1.0119	0.9176	0.9147	0.8754	0.9086	0.8810	0.8872	0.8411	1.1117	0.9097	0.9537	0.9611	0.9749	0.8937	0.9197	0.9711	0.8628	0.8679	0.9933	0.8374	1.0853	0.9581	1.0099	0.8791	0.9920	0.8552	0.9935	0.9035	0.9807	0.9381	1.0228	0.8621	0.9199	0.9265	1.0467	0.8720	1.0266	0.8434	0.9450	0.8480	0.8913	0.9651	0.8836	0.8606	1.0735	0.8382	1.0026	0.9478	0.9035	0.9165	1.0240	0.9630	1.0084	0.8460	0.8697	0.9420	1.0048	0.7914	0.9368	1.0438	0.8456	0.9637	0.9578	0.9208	0.9203	0.8520	0.9285	0.8732	1.1525
