# Supplementary material for: Computationally Driven, Quantitative Experiments Discover Genes Required for Mitochondrial Biogenesis
Source: PLoS Genet. 2009 Mar 20;5(3):e1000407. doi: 10.1371/journal.pgen.1000407 (PMC2648979; doi:10.1371/journal.pgen.1000407)
Supplement: Dataset S1 — Raw respiratory growth data. A zip file containing 48 tab-delimited text files containing the raw data from the Tecan GENios reader. Additionally, a readme text file and plate key is contained in the zip file. The plate key uses our internal reference id for each mutant (internal reference id is matched with common and systematic gene names in Table S2). Raw optical density measurements from Tecan GENios plate incubator and reader. Wells are numbered in increasing order from upper left to lower right and can be converted to our internal identifiers using the included key (complete plate key). Not all original plates were assayed for growth curves, and there are two replicates of plate 20. (1.82 MB ZIP) [file pgen.1000407.s012.zip › mitochondria_table_s7/p06_gly.txt]

[config file info]
last_write=07:05:09_13:56:23
last write=07:05:10_13:24:32
[Run_Parameters]
Instrument=Tecan_24
Ini_Names=Read_Reps,Delid,Save_Data_File,Start_Time_Now
barcode_drug_plate=201401
user=mcostanzo
Plate_Size=96
Plate_Type=GRE96ft.pdf
Samples_to_Run=6
Overlay_Size=48
Drug_Plate=none
Plate_Quarter=none
run_ID=none
run_plate_repeat=1
Read_Reps=200
Read_Modes=Absorbance
Read_Flor_Every=2
Max_Delta_OD=0.500000
Well_By_Row_Col=none
Reorder_Map=Order_Strings_Not,0
Tip_Vol=200
OD_to_Innoc=0.100,0.100,0.380,0.380,0.380,0.380,0.760,0.760,0.100,0.100,0.380,0.380,0.380,0.380,0.760,0.760,0.100,0.100,0.380,0.380,0.380,0.380,0.760,0.760,0.100,0.100,0.380,0.380,0.380,0.380,0.760,0.760,0.100,0.100,0.380,0.380,0.380,0.380,0.760,0.760,0.100,0.100,0.380,0.380,0.380,0.380,0.760,0.760
Absorption_Max=.3
OD_to_Save=0.100,0.100,0.380,0.380,0.380,0.380,0.760,0.760,0.100,0.100,0.380,0.380,0.380,0.380,0.760,0.760,0.100,0.100,0.380,0.380,0.380,0.380,0.760,0.760,0.100,0.100,0.380,0.380,0.380,0.380,0.760,0.760,0.100,0.100,0.380,0.380,0.380,0.380,0.760,0.760,0.100,0.100,0.380,0.380,0.380,0.380,0.760,0.760
OD_to_Dilute=0.100
Save_Sample_Vol=180
Save_Sample_Reps=2
Innoc_Vol=184,184,46,46,46,46,0,0,184,184,46,46,46,46,0,0,184,184,46,46,46,46,0,0,184,184,46,46,46,46,0,0,184,184,46,46,46,46,0,0,184,184,46,46,46,46,0,0
Dilute_Vol=23,23,23,23,23,23,23,23,23,23,23,23,23,23,23,23,23,23,23,23,23,23,23,23,23,23,23,23,23,23,23,23,23,23,23,23,23,23,23,23,23,23,23,23,23,23,23,23
Save_Vol=800,800,800,800,800,800,800,800,800,800,800,800,800,800,800,800,800,800,800,800,800,800,800,800,800,800,800,800,800,800,800,800,800,800,800,800,800,800,800,800,800,800,800,800,800,800,800,800
Reference_Vol=100,100,100,100,100,100,100,100,100,100,100,100,100,100,100,100,100,100,100,100,100,100,100,100,100,100,100,100,100,100,100,100,100,100,100,100,100,100,100,100,100,100,100,100,100,100,100,100,100,100,100,100,100,100,100,100,100,100,100,100,100,100,100,100,100,100,100,100,100,100,100,100,100,100,100,100,100,100,100,100,100,100,100,100,100,100,100,100,100,100,100,100,100,100,100,100
Read_to_Innoc=20,20,20,20,20,20,20,20,20,20,20,20,20,20,20,20,20,20,20,20,20,20,20,20,20,20,20,20,20,20,20,20,20,20,20,20,20,20,20,20,20,20,20,20,20,20,20,20
Read_to_Dilute=26,26,26,26,26,26,26,26,26,26,26,26,26,26,26,26,26,26,26,26,26,26,26,26,26,26,26,26,26,26,26,26,26,26,26,26,26,26,26,26,26,26,26,26,26,26,26,26
Read_to_Save=20,20,20,20,20,20,20,20,20,20,20,20,20,20,20,20,20,20,20,20,20,20,20,20,20,20,20,20,20,20,20,20,20,20,20,20,20,20,20,20,20,20,20,20,20,20,20,20
Innoc_Target_Map=1,2,3,4,5,6,7,8,9,10,11,12,13,14,15,16,17,18,19,20,21,22,23,24,25,26,27,28,29,30,31,32,33,34,35,36,37,38,39,40,41,42,43,44,45,46,47,48
Pipet_Trigger=OD_Save_Innoc
Pipet_Volume_Adj=Con_OD_Save
Delid=no
Pre_Init=yes
Talk_To_ProMax=no
Time_Out_Time=1050
Wait_While_Busy=yes
Idle_Time=2
Screen_Run_Type=pre_screen_1
Spect_Protocol=15m
Spec_Run_File=GG_PB_Voyage.pda
Spec_Assay_File=""
Save_Data_File=09_05_07_mito6_gly_ps1_A_96_T_24.txt
Working_Dir=C%3A\\Users\\Growth_Data
Run_Control_Dir=C%3A\\Users\\Yeast_Run_Files
Tracking_Dir=""
Track_File=201401_data_track.txt
Save_Run_Data_Flag=yes
Set_Incubator_Temp=30.0
Base_Line_Flag=atstart_minimum
Pipet_Cycles_Before_Save=20
Time_Point_Save=wellmap
Innoc_Direction=down
Wells_In_Use=111111111111111111111111111111111111111111111111
Save_Sample_Map=111111001111110011111100111111001111110011111100
Sections_to_Run=0
Rows_per_Section=8
Start_Sections_Row=1
MultiProbe_Run_File=""
Multiprobe_Run_Dialogue=yes
Comments=no%20comment
Target_Temp=300
Temp_Control=On
Delta_Temp=10
ReadMode=Absorbance,Bottom
ExcitationFilter=485,
EmissionFilter=535,
MeasurementFilter=595
ReadsPerWellNumber=1,1
ShakeDuration=800,0
GainMode=Manual
PdfName=GRE96ft.pdf
Gain=50
Add_Drug_Map=1,1,1,1,1,1,1,1,1,1,1,1,1,1,1,1,1,1,1,1,1,1,1,1,1,1,1,1,1,1,1,1,1,1,1,1,1,1,1,1,1,1,1,1,1,1,1,1
Add_Drug_Vol=7,7,7,7,7,7,7,7,7,7,7,7,7,7,7,7,7,7,7,7,7,7,7,7,7,7,7,7,7,7,7,7,7,7,7,7,7,7,7,7,7,7,7,7,7,7,7,7
Innoc_Map=111011101110111011101110111011101110111011101110111011101110111011101110111011101110111011101110
Dilute_Map=111111111111111111111111111111111111111111111111111111111111111111111111111111111111111111111111
data_file_name=iS_1_48.txt
barcode=""
Hit_Call_Threshold=1.000000
Reference_Well=A01
WT_Ref_Well=0
Project_Name=YKO_Lib
Pipet_Gens_Point=5.00,10.00,15.00,20.00,5.00,10.00,15.00,20.00,5.00,10.00,15.00,20.00,5.00,10.00,15.00,20.00,5.00,10.00,15.00,20.00,5.00,10.00,15.00,20.00,5.00,10.00,15.00,20.00,5.00,10.00,15.00,20.00,5.00,10.00,15.00,20.00,5.00,10.00,15.00,20.00,5.00,10.00,15.00,20.00,5.00,10.00,15.00,20.00,
Shake_Divisor=1
data_handling=file_&_DB_&_auto_analysis
time_frm_freezer=-1.00
gens_frm_freezer=-1.00
Well_Vol=100
Parent_ID=""
Units=%
Quarter=A
media_name=mm
Save_Mode=one_to_one
Consolidate_Save_Map=1,2,3,4,5,6,7,8,9,10,11,12,13,14,15,16,17,18,19,20,21,22,23,24,25,26,27,28,29,30,31,32,33,34,35,36,37,38,39,40,41,42,43,44,45,46,47,48
Add_Drug_at_Start_Map=000000000000000000000000000000000000000000000000000
Add_Drug_Labware=add_drug_48
Max_Dynam_OD_Change=0.05
Reads_After_Pipet=1
Ref_Type=single_ref
Read_to_Add_Drug_at_Start=0
Send_Email_at_Pipet=no_email
Strain_Name=""
Media=ypd
drug_vol=2.00
Drug_Name=""
Drug_Conc=2
Innoc_Conc=""
Strain_Plate=none
ShakeIntensity=High
ShakeMode=Orbital
NumberOfFlashes=1
PartOfPlate=0
MovePlateOutAfterMeasurement=0
IntegrationLagTime=0
IntegrationTime=100
DelayMoveFlashFluorescence=0
[Drug_Data]
Drug_Plate=none
Strain_Plate=none
Media=mm
Drug_Name=nd,nd,nd,nd,nd,nd,nd,nd,nd,nd,nd,nd,nd,nd,nd,nd,nd,nd,nd,nd,nd,nd,nd,nd,nd,nd,nd,nd,nd,nd,nd,nd,nd,nd,nd,nd,nd,nd,nd,nd,nd,nd,nd,nd,nd,nd,nd,nd,nd,nd,nd,nd,nd,nd,nd,nd,nd,nd,nd,nd,nd,nd,nd,nd,nd,nd,nd,nd,nd,nd,nd,nd,nd,nd,nd,nd,nd,nd,nd,nd,nd,nd,nd,nd,nd,nd,nd,nd,nd,nd,nd,nd,nd,nd,nd,nd
Strain_Name=ud
Drug_Conc=""
Innoc_Conc=0.06250,0.06250,0.06250,0.06250,0.06250,0.06250,0.06250,0.06250,0.06250,0.06250,0.06250,0.06250,0.06250,0.06250,0.06250,0.06250,0.06250,0.06250,0.06250,0.06250,0.06250,0.06250,0.06250,0.06250,0.06250,0.06250,0.06250,0.06250,0.06250,0.06250,0.06250,0.06250,0.06250,0.06250,0.06250,0.06250,0.06250,0.06250,0.06250,0.06250,0.06250,0.06250,0.06250,0.06250,0.06250,0.06250,0.06250,0.06250,0.06250,0.06250,0.06250,0.06250,0.06250,0.06250,0.06250,0.06250,0.06250,0.06250,0.06250,0.06250,0.06250,0.06250,0.06250,0.06250,0.06250,0.06250,0.06250,0.06250,0.06250,0.06250,0.06250,0.06250,0.06250,0.06250,0.06250,0.06250,0.06250,0.06250,0.06250,0.06250,0.06250,0.06250,0.06250,0.06250,0.06250,0.06250,0.06250,0.06250,0.06250,0.06250,0.06250,0.06250,0.06250,0.06250,0.06250,0.06250
Run_ID=none
Plate_Quarter=A
Units=%,%,%,%,%,%,%,%,%,%,%,%,%,%,%,%,%,%,%,%,%,%,%,%,%,%,%,%,%,%,%,%,%,%,%,%,%,%,%,%,%,%,%,%,%,%,%,%,%,%,%,%,%,%,%,%,%,%,%,%,%,%,%,%,%,%,%,%,%,%,%,%,%,%,%,%,%,%,%,%,%,%,%,%,%,%,%,%,%,%,%,%,%,%,%,%
Parent_ID=""
Project_Name=YKO_Lib
Strain_Backgrnd=0,0,0,0,0,0,0,0,0,0,0,0,0,0,0,0,0,0,0,0,0,0,0,0,0,0,0,0,0,0,0,0,0,0,0,0,0,0,0,0,0,0,0,0,0,0,0,0,0,0,0,0,0,0,0,0,0,0,0,0,0,0,0,0,0,0,0,0,0,0,0,0,0,0,0,0,0,0,0,0,0,0,0,0,0,0,0,0,0,0,0,0,0,0,0,0
Well_Vol=100,100,100,100,100,100,100,100,100,100,100,100,100,100,100,100,100,100,100,100,100,100,100,100,100,100,100,100,100,100,100,100,100,100,100,100,100,100,100,100,100,100,100,100,100,100,100,100,100,100,100,100,100,100,100,100,100,100,100,100,100,100,100,100,100,100,100,100,100,100,100,100,100,100,100,100,100,100,100,100,100,100,100,100,100,100,100,100,100,100,100,100,100,100,100,100
time_frm_freezer=-1.00
gens_frm_freezer=-1.00
user=mcostanzo
Strain_Pool=ud,ud,ud,ud,ud,ud,ud,ud,ud,ud,ud,ud,ud,ud,ud,ud,ud,ud,ud,ud,ud,ud,ud,ud,ud,ud,ud,ud,ud,ud,ud,ud,ud,ud,ud,ud,ud,ud,ud,ud,ud,ud,ud,ud,ud,ud,ud,ud,ud,ud,ud,ud,ud,ud,ud,ud,ud,ud,ud,ud,ud,ud,ud,ud,ud,ud,ud,ud,ud,ud,ud,ud,ud,ud,ud,ud,ud,ud,ud,ud,ud,ud,ud,ud,ud,ud,ud,ud,ud,ud,ud,ud,ud,ud,ud,ud
Well_Alias=A01,A02,A03,A04,A05,A06,A07,A08,A09,A10,A11,A12,B01,B02,B03,B04,B05,B06,B07,B08,B09,B10,B11,B12,C01,C02,C03,C04,C05,C06,C07,C08,C09,C10,C11,C12,D01,D02,D03,D04,D05,D06,D07,D08,D09,D10,D11,D12,E01,E02,E03,E04,E05,E06,E07,E08,E09,E10,E11,E12,F01,F02,F03,F04,F05,F06,F07,F08,F09,F10,F11,F12,G01,G02,G03,G04,G05,G06,G07,G08,G09,G10,G11,G12,H01,H02,H03,H04,H05,H06,H07,H08,H09,H10,H11,H12
Well_Pos=1,2,3,4,5,6,7,8,9,10,11,12,13,14,15,16,17,18,19,20,21,22,23,24,25,26,27,28,29,30,31,32,33,34,35,36,37,38,39,40,41,42,43,44,45,46,47,48,49,50,51,52,53,54,55,56,57,58,59,60,61,62,63,64,65,66,67,68,69,70,71,72,73,74,75,76,77,78,79,80,81,82,83,84,85,86,87,88,89,90,91,92,93,94,95,96
position=A01,A02,A03,A04,A05,A06,A07,A08,A09,A10,A11,A12,B01,B02,B03,B04,B05,B06,B07,B08,B09,B10,B11,B12,C01,C02,C03,C04,C05,C06,C07,C08,C09,C10,C11,C12,D01,D02,D03,D04,D05,D06,D07,D08,D09,D10,D11,D12,E01,E02,E03,E04,E05,E06,E07,E08,E09,E10,E11,E12,F01,F02,F03,F04,F05,F06,F07,F08,F09,F10,F11,F12,G01,G02,G03,G04,G05,G06,G07,G08,G09,G10,G11,G12,H01,H02,H03,H04,H05,H06,H07,H08,H09,H10,H11,H12
[Runtime_State]
Instrument=Tecan_24
Start_Time_Now=3.2615889907E+9
Reads_Completed=95
Innoc_Direction=down
Wells_In_Use=111111111111111111111111111111111111111111111111111111111111111111111111111111111111111111111111
Innoc_Map=111111111111111111111111111111111111111111111111111111111111111111111111111111111111000000000000
Dilute_Map=111111111111111111111111111111111111111111111111111111111111111111111111111111111111111111111111
Save_Sample_Map=000000000000000000000000000000000000000000000000010000000100000001000000010000000100000001000000
Current_OD=0.328,0.345,0.323,0.291,0.301,0.262,0.306,0.329,0.319,0.298,0.096,0.301,0.337,0.331,0.304,0.280,0.296,0.321,0.329,0.306,0.309,0.301,0.094,0.310,0.323,0.287,0.311,0.269,0.283,0.305,0.309,0.304,0.315,0.277,0.093,0.272,0.346,0.312,0.325,0.287,0.296,0.210,0.327,0.312,0.318,0.290,0.089,0.295,0.311,0.339,0.322,0.283,0.303,0.296,0.320,0.333,0.330,0.293,0.088,0.254,0.370,0.358,0.322,0.297,0.311,0.308,0.293,0.303,0.356,0.277,0.089,0.294,0.312,0.357,0.339,0.315,0.355,0.320,0.322,0.315,0.328,0.316,0.343,0.359,0.322,0.336,0.330,0.305,0.339,0.319,0.326,0.309,0.335,0.345,0.302,0.361
Bckgrnd_OD=0.084,0.085,0.083,0.084,0.084,0.082,0.081,0.082,0.083,0.084,0.086,0.085,0.084,0.085,0.083,0.086,0.083,0.084,0.083,0.081,0.081,0.085,0.087,0.088,0.083,0.083,0.088,0.085,0.082,0.081,0.082,0.081,0.080,0.081,0.083,0.082,0.085,0.081,0.084,0.083,0.082,0.079,0.082,0.080,0.081,0.084,0.081,0.085,0.083,0.084,0.083,0.086,0.082,0.080,0.082,0.080,0.083,0.082,0.081,0.083,0.086,0.085,0.081,0.083,0.080,0.079,0.079,0.080,0.083,0.081,0.082,0.084,0.083,0.086,0.084,0.082,0.083,0.082,0.082,0.086,0.081,0.081,0.083,0.087,0.085,0.083,0.085,0.080,0.084,0.083,0.082,0.084,0.083,0.090,0.087,0.090
Mapped=110000001100000011000000110000001100000011000000111111111111111111111111111111111111111111111111
Pipet_Completed=000000000000000000000000000000000000000000000000000000000000000000000000000000000000000000000000
Innoc_Completed=0,0,0,0,0,0,0,0,0,0,0,0,0,0,0,0,0,0,0,0,0,0,0,0,0,0,0,0,0,0,0,0,0,0,0,0,0,0,0,0,0,0,0,0,0,0,0,0,0,0,0,0,0,0,0,0,0,0,0,0,0,0,0,0,0,0,0,0,0,0,0,0,0,0,0,0,0,0,0,0,0,0,0,0,0,0,0,0,0,0,0,0,0,0,0,0
Save_Completed=0,0,0,0,0,0,0,0,0,0,0,0,0,0,0,0,0,0,0,0,0,0,0,0,0,0,0,0,0,0,0,0,0,0,0,0,0,0,0,0,0,0,0,0,0,0,0,0,0,0,0,0,0,0,0,0,0,0,0,0,0,0,0,0,0,0,0,0,0,0,0,0,0,0,0,0,0,0,0,0,0,0,0,0,0,0,0,0,0,0,0,0,0,0,0,0
Pipeted_At=0,0,0,0,0,0,0,0,0,0,0,0,0,0,0,0,0,0,0,0,0,0,0,0,0,0,0,0,0,0,0,0,0,0,0,0,0,0,0,0,0,0,0,0,0,0,0,0,0,0,0,0,0,0,0,0,0,0,0,0,0,0,0,0,0,0,0,0,0,0,0,0,0,0,0,0,0,0,0,0,0,0,0,0,0,0,0,0,0,0,0,0,0,0,0,0
Pipeted_OD=0,0,0,0,0,0,0,0,0,0,0,0,0,0,0,0,0,0,0,0,0,0,0,0,0,0,0,0,0,0,0,0,0,0,0,0,0,0,0,0,0,0,0,0,0,0,0,0,0,0,0,0,0,0,0,0,0,0,0,0,0,0,0,0,0,0,0,0,0,0,0,0,0,0,0,0,0,0,0,0,0,0,0,0,0,0,0,0,0,0,0,0,0,0,0,0
Dilutes_Completed=0,0,0,0,0,0,0,0,0,0,0,0,0,0,0,0,0,0,0,0,0,0,0,0,0,0,0,0,0,0,0,0,0,0,0,0,0,0,0,0,0,0,0,0,0,0,0,0,0,0,0,0,0,0,0,0,0,0,0,0,0,0,0,0,0,0,0,0,0,0,0,0,0,0,0,0,0,0,0,0,0,0,0,0,0,0,0,0,0,0,0,0,0,0,0,0
Time_At_Innoc=0,0,0,0,0,0,0,0,0,0,0,0,0,0,0,0,0,0,0,0,0,0,0,0,0,0,0,0,0,0,0,0,0,0,0,0,0,0,0,0,0,0,0,0,0,0,0,0,0,0,0,0,0,0,0,0,0,0,0,0,0,0,0,0,0,0,0,0,0,0,0,0,0,0,0,0,0,0,0,0,0,0,0,0,0,0,0,0,0,0,0,0,0,0,0,0
Time_At_Save=0,0,0,0,0,0,0,0,0,0,0,0,0,0,0,0,0,0,0,0,0,0,0,0,0,0,0,0,0,0,0,0,0,0,0,0,0,0,0,0,0,0,0,0,0,0,0,0,0,0,0,0,0,0,0,0,0,0,0,0,0,0,0,0,0,0,0,0,0,0,0,0,0,0,0,0,0,0,0,0,0,0,0,0,0,0,0,0,0,0,0,0,0,0,0,0
Time_At_Dilute=0,0,0,0,0,0,0,0,0,0,0,0,0,0,0,0,0,0,0,0,0,0,0,0,0,0,0,0,0,0,0,0,0,0,0,0,0,0,0,0,0,0,0,0,0,0,0,0,0,0,0,0,0,0,0,0,0,0,0,0,0,0,0,0,0,0,0,0,0,0,0,0,0,0,0,0,0,0,0,0,0,0,0,0,0,0,0,0,0,0,0,0,0,0,0,0
Previous_OD=0.328,0.345,0.323,0.291,0.301,0.262,0.306,0.329,0.319,0.298,0.096,0.301,0.337,0.331,0.304,0.280,0.296,0.321,0.329,0.306,0.309,0.301,0.094,0.310,0.323,0.287,0.311,0.269,0.283,0.305,0.309,0.304,0.315,0.277,0.093,0.272,0.346,0.312,0.325,0.287,0.296,0.210,0.327,0.312,0.318,0.290,0.089,0.295,0.311,0.339,0.322,0.283,0.303,0.296,0.320,0.333,0.330,0.293,0.088,0.254,0.370,0.358,0.322,0.297,0.311,0.308,0.293,0.303,0.356,0.277,0.089,0.294,0.312,0.357,0.339,0.315,0.355,0.320,0.322,0.315,0.328,0.316,0.343,0.359,0.322,0.336,0.330,0.305,0.339,0.319,0.326,0.309,0.335,0.345,0.302,0.361
Prev_Delta_OD=0.018,0.003,0.002,0.008,0.002,0.005,0.006,0.001,0.001,0.005,0.001,0.004,0.004,0.004,0.003,0.002,0.007,0.001,0.002,0.009,0.002,0.000,0.000,0.001,0.012,0.005,0.008,0.008,0.002,0.000,0.001,0.002,0.007,0.001,0.000,0.001,0.002,0.006,0.004,0.000,0.001,0.005,0.002,0.004,0.004,0.002,0.000,0.001,0.006,0.007,0.000,0.007,0.003,0.000,0.001,0.001,0.003,0.000,0.001,0.000,0.005,0.002,0.002,0.001,0.002,0.002,0.001,0.005,0.005,0.004,0.001,0.002,0.008,0.010,0.011,0.005,0.003,0.006,0.004,0.002,0.002,0.002,0.000,0.007,0.008,0.001,0.003,0.001,0.002,0.001,0.004,0.004,0.004,0.001,0.000,0.004
Delta_From_Ref=0.000,0.003,1.202,1.983,2.233,3.968,1.776,0.806,0.083,0.002,7.429,2.378,1.044,1.768,2.008,2.131,0.091,-0.010,0.329,1.774,1.518,0.990,7.379,1.767,0.081,0.074,0.815,2.632,2.697,2.089,2.020,2.090,0.187,0.134,7.738,3.850,0.276,2.595,0.579,2.551,0.117,0.221,0.645,1.818,1.771,1.753,8.029,2.758,0.000,0.000,0.000,0.000,0.000,0.000,0.000,0.000,0.000,0.000,0.000,0.000,0.000,0.000,0.000,0.000,0.000,0.000,0.000,0.000,0.000,0.000,0.000,0.000,0.000,0.000,0.000,0.000,0.000,0.000,0.000,0.000,0.000,0.000,0.000,0.000,0.000,0.000,0.000,0.000,0.000,0.000,0.000,0.000,0.000,0.000,0.000,0.000
Sig_OD_Delta=0,0,1,1,1,1,1,0,0,0,1,1,1,1,1,1,0,0,0,1,1,0,1,1,0,0,0,1,1,1,1,1,0,0,1,1,0,1,0,1,0,0,0,1,1,1,1,1,0,0,0,0,0,0,0,0,0,0,0,0,0,0,0,0,0,0,0,0,0,0,0,0,0,0,0,0,0,0,0,0,0,0,0,0,0,0,0,0,0,0,0,0,0,0,0,0
Add_Drug_at_Start_Map=000000000000000000000000000000000000000000000000000000000000000000000000000000000000000000000000
[Analysis]
Drug_ID=A1,A2,A3,A4,A5,A6,B1,B2,B3,B4,B5,B6,C1,C2,C3,C4,C5,C6,D1,D2,D3,D4,D5,D6,E1,E2,E3,E4,E5,E6,F1,F2,F3,F4,F5,F6,G1,G2,G3,G4,G5,G6,H1,H2,H3,H4,H5,H6
Decision=no_inh,no_inh,no_inh,no_inh,no_inh,ps2_1_1,no_inh,no_inh,no_inh,no_inh,no_inh,no_inh,no_inh,no_inh,no_inh,no_inh,no_inh,no_inh,no_inh,no_inh,no_inh,no_inh,no_inh,ps2_2_1,no_inh,no_inh,no_inh,no_inh,no_inh,no_inh,no_inh,no_inh,no_inh,no_inh,no_inh,no_inh,no_inh,no_inh,no_inh,no_inh,no_inh,no_inh,no_inh,no_inh,no_inh,no_inh,no_inh,no_inh,no_inh,no_inh,no_inh,no_inh,ps2_4_1,no_inh,no_inh,no_inh,no_inh,no_inh,ps2_4_1,no_inh,no_inh,no_inh,no_inh,no_inh,ps2_4_1,ps2_1_1,no_inh,no_inh,no_inh,no_inh,ps2_4_1,ps2_1_1,no_inh,no_inh,no_inh,no_inh,ps2_4_1,ps2_1_1,no_inh,no_inh,no_inh,no_inh,ps2_4_1,ps2_1_1,no_inh,no_inh,no_inh,no_inh,no_inh,no_inh,no_inh,no_inh,no_inh,no_inh,no_inh,no_inh
Plot_Min=0.100,0.100,0.100,0.100,0.100,0.100,0.100,0.100,0.100,0.100,0.100,0.100,0.100,0.100,0.100,0.100,0.100,0.100,0.100,0.100,0.100,0.100,0.100,0.100,0.100,0.100,0.100,0.100,0.100,0.100,0.100,0.100,0.100,0.100,0.100,0.100,0.100,0.100,0.100,0.100,0.100,0.100,0.100,0.100,0.100,0.100,0.100,0.100
Plot_Max=1.500,1.500,1.500,1.500,1.500,1.500,1.500,1.500,1.500,1.500,1.500,1.500,1.500,1.500,1.500,1.500,1.500,1.500,1.500,1.500,1.500,1.500,1.500,1.500,1.500,1.500,1.500,1.500,1.500,1.500,1.500,1.500,1.500,1.500,1.500,1.500,1.500,1.500,1.500,1.500,1.500,1.500,1.500,1.500,1.500,1.500,1.500,1.500
G_Plot_Min=0.1
G_Plot_Delta=0.7
Plot_On_Off=0
OD_Gen_Pt=0.460
Gens_to_OD_Pt=5.000
Avg_G=5.161,5.445,5.598,5.857,5.786,6.196,5.495,5.568,5.774,5.828,5.841,5.616,5.487,5.895,5.715,6.092,5.953,5.733,5.444,5.688,5.504,5.849,5.689,6.905,5.327,5.504,5.605,5.963,5.743,5.802,5.314,5.364,5.594,5.687,5.675,5.691,5.497,5.316,5.308,5.643,5.375,5.595,5.600,5.478,5.545,5.696,5.485,5.594,5.735,5.485,5.610,5.758,21.314,5.721,5.365,5.672,5.583,5.799,21.204,5.738,5.705,5.732,5.658,5.910,16.272,6.052,5.535,5.675,5.618,5.874,27.766,5.856,5.612,5.505,5.466,5.843,33.334,6.299,5.805,5.688,5.387,5.902,28.001,5.860,5.592,5.696,5.522,5.648,5.373,5.299,5.571,5.701,5.522,5.489,5.632,5.129
Max_Slope=7.731,8.381,8.860,9.667,11.474,11.991,9.611,9.206,12.047,14.275,10.598,12.522,8.868,11.536,10.037,9.690,10.745,9.746,10.691,11.324,12.328,14.207,11.504,13.184,7.707,10.085,8.669,10.677,11.415,9.963,10.314,10.428,11.264,13.718,11.598,12.116,7.694,9.845,7.512,9.649,10.190,10.402,12.359,11.567,10.441,12.274,11.354,12.025,9.244,11.234,11.199,13.204,65.213,9.279,10.655,9.950,10.265,10.318,30.495,7.169,10.772,10.085,9.234,14.543,17.768,10.958,12.754,12.710,10.142,12.963,63.770,7.792,9.894,9.613,11.760,11.829,75.706,11.587,14.667,12.773,9.476,13.719,64.253,10.572,9.225,12.845,11.249,10.302,10.860,9.377,10.682,12.322,8.512,10.032,9.839,9.874
Fit_Model=all
Fit_Const_OD_Base=0.085
Fit_Const_N0=0.01500
Fit_Const_T0=0.000
G_Fit_Min=0.100
G_Fit_Delta=0.400
Fit_On_Off=0.000,0.000,0.000,0.000,0.000,0.000,0.000,0.000,0.000,0.000,0.000,0.000,0.000,0.000,0.000,0.000,0.000,0.000,0.000,0.000,0.000,0.000,0.000,0.000,0.000,0.000,0.000,0.000,0.000,0.000,0.000,0.000,0.000,0.000,0.000,0.000,0.000,0.000,0.000,0.000,0.000,0.000,0.000,0.000,0.000,0.000,0.000,0.000,0.000,0.000,0.000,0.000,0.000,0.000,0.000,0.000,0.000,0.000,0.000,0.000,0.000,0.000,0.000,0.000,0.000,0.000,0.000,0.000,0.000,0.000,0.000,0.000,0.000,0.000,0.000,0.000,0.000,0.000,0.000,0.000,0.000,0.000,0.000,0.000,0.000,0.000,0.000,0.000,0.000,0.000,0.000,0.000,0.000,0.000,0.000,0.000
Fit_Min=0.034,0.035,0.033,0.034,0.034,0.032,0.034,0.035,0.033,0.036,0.033,0.034,0.033,0.033,0.038,0.035,0.032,0.031,0.035,0.031,0.034,0.033,0.032,0.029,0.033,0.034,0.033,0.036,0.032,0.030,0.036,0.035,0.031,0.033,0.030,0.029,0.033,0.036,0.034,0.032,0.033,0.032,0.035,0.033,0.035,0.030,0.034,0.033,0.000,0.000,0.000,0.000,0.000,0.000,0.000,0.000,0.000,0.000,0.000,0.000,0.000,0.000,0.000,0.000,0.000,0.000,0.000,0.000,0.000,0.000,0.000,0.000,0.000,0.000,0.000,0.000,0.000,0.000,0.000,0.000,0.000,0.000,0.000,0.000,0.000,0.000,0.000,0.000,0.000,0.000,0.000,0.000,0.000,0.000,0.000,0.000
Fit_Delta=0.236,0.234,0.150,0.137,0.119,0.140,0.129,0.120,0.129,0.184,0.130,0.121,0.187,0.178,0.179,0.111,0.116,0.134,0.131,0.185,0.197,0.109,0.181,0.112,0.126,0.115,0.147,0.111,0.197,0.135,0.110,0.137,0.107,0.184,0.142,0.157,0.172,0.261,0.245,0.127,0.130,0.097,0.230,0.126,0.124,0.078,0.112,0.102,0.192,0.129,0.185,0.186,0.009,0.175,0.112,0.189,0.118,0.081,0.003,0.161,0.188,0.137,0.195,0.122,0.003,0.139,0.166,0.143,0.217,0.095,0.006,0.144,0.146,0.160,0.125,0.140,0.007,0.147,0.130,0.123,0.232,0.112,0.006,0.162,0.101,0.083,0.151,0.143,0.159,0.145,0.164,0.104,0.211,0.151,0.081,0.133
Fit_Offset=0.066,0.073,0.077,0.077,0.080,0.077,0.079,0.081,0.078,0.071,0.079,0.081,0.072,0.076,0.076,0.078,0.078,0.076,0.081,0.076,0.072,0.079,0.074,0.074,0.078,0.080,0.078,0.083,0.075,0.076,0.081,0.082,0.078,0.071,0.077,0.074,0.072,0.073,0.064,0.079,0.078,0.078,0.060,0.079,0.081,0.078,0.080,0.080,0.070,0.077,0.074,0.071,0.087,0.080,0.080,0.072,0.080,0.083,0.101,0.082,0.074,0.077,0.072,0.077,0.088,0.080,0.076,0.078,0.070,0.081,0.082,0.081,0.077,0.075,0.080,0.077,0.082,0.080,0.076,0.078,0.069,0.079,0.083,0.080,0.078,0.084,0.078,0.077,0.079,0.083,0.077,0.080,0.073,0.085,0.085,0.086
Fit_N0=0.019,0.015,0.007,0.010,0.006,0.007,0.006,0.007,0.008,0.019,0.005,0.004,0.011,0.011,0.016,0.008,0.007,0.007,0.006,0.008,0.014,0.006,0.011,0.007,0.005,0.006,0.006,0.007,0.011,0.006,0.006,0.004,0.003,0.015,0.005,0.007,0.011,0.022,0.028,0.007,0.005,0.003,0.032,0.005,0.003,0.003,0.004,0.005,0.013,0.006,0.012,0.017,0.002,0.010,0.005,0.016,0.004,0.004,-0.002,0.009,0.013,0.005,0.011,0.006,0.002,0.006,0.006,0.005,0.014,0.005,0.002,0.007,0.006,0.006,0.005,0.006,0.001,0.006,0.005,0.005,0.018,0.005,0.001,0.007,0.008,0.004,0.005,0.006,0.004,0.005,0.009,0.003,0.012,0.005,0.004,0.005
Fit_T0=2.992,4.053,1.891,3.826,3.823,4.997,2.776,3.099,3.419,4.870,3.315,1.111,3.259,4.842,4.281,3.113,3.947,3.401,2.728,4.240,3.401,3.365,4.499,4.447,0.720,2.818,3.113,3.694,5.135,3.163,2.555,1.036,0.894,4.254,3.468,3.678,2.694,3.970,5.314,2.652,2.025,0.823,4.478,2.788,0.603,1.775,1.164,2.645,3.642,2.573,4.150,4.192,4.707,4.759,2.201,5.146,2.472,1.549,3.822,4.166,5.125,3.481,4.612,3.447,2.850,5.103,0.833,3.290,4.008,2.994,3.906,4.937,2.649,2.574,2.900,2.130,4.829,5.065,3.468,3.300,4.409,3.317,4.356,4.703,3.971,2.301,3.429,3.310,0.559,2.017,4.089,-0.353,3.409,0.846,2.492,0.929
Fit_G=4.627,4.124,3.498,3.725,3.242,3.466,3.233,3.487,3.487,4.825,3.161,3.023,3.831,3.956,4.169,3.776,3.317,3.318,3.027,3.635,3.986,3.296,3.779,4.162,3.222,3.171,3.153,3.481,3.708,3.242,2.802,2.987,2.920,4.253,3.068,3.261,3.994,4.570,4.627,3.325,2.864,2.884,5.497,2.987,2.734,2.837,2.882,2.843,4.194,3.122,3.718,4.413,3.054,3.798,2.823,4.087,2.890,2.827,-1.542,3.584,3.885,3.045,3.669,3.265,0.835,3.470,3.393,3.049,4.243,3.013,2.167,3.393,3.187,3.065,2.797,3.332,2.794,3.636,3.094,3.011,4.205,3.121,1.790,3.451,2.980,2.340,2.920,3.070,3.077,2.981,3.336,2.901,3.934,3.142,2.245,2.736
Fit_Error=30.490,18.936,2.589,2.770,0.908,3.162,1.189,0.746,0.976,11.028,1.264,0.668,8.065,4.676,7.768,1.430,0.953,1.161,1.231,4.417,9.616,0.634,5.544,1.452,1.556,1.551,2.358,1.710,7.240,1.683,0.477,1.215,0.492,7.173,1.457,1.986,5.860,38.387,40.113,1.395,0.866,0.464,40.729,0.465,0.499,0.288,0.653,0.236,10.863,0.739,6.272,9.627,0.130,4.000,1.083,13.558,1.246,0.543,0.050,3.251,7.787,0.973,8.065,0.575,0.274,1.679,3.284,1.205,19.348,0.609,0.317,1.697,2.341,1.707,1.472,1.587,0.100,1.933,0.987,0.861,25.550,0.596,0.181,2.074,0.838,0.466,0.877,1.258,1.994,1.293,2.450,0.466,12.159,1.161,0.258,0.775
Fit_CV=254.000,212.000,161.000,192.000,71.000,209.000,135.000,193.000,182.000,243.000,148.000,130.000,209.000,201.000,208.000,216.000,148.000,187.000,129.000,218.000,187.000,138.000,194.000,271.000,135.000,155.000,142.000,151.000,221.000,146.000,40.000,146.000,53.000,222.000,143.000,159.000,186.000,262.000,293.000,136.000,120.000,40.000,254.000,50.000,84.000,39.000,60.000,39.000,221.000,135.000,192.000,223.000,29.000,223.000,55.000,238.000,131.000,48.000,2.000,168.000,223.000,140.000,229.000,180.000,2.000,214.000,168.000,141.000,235.000,119.000,16.000,199.000,134.000,148.000,121.000,152.000,29.000,235.000,141.000,134.000,211.000,134.000,16.000,192.000,118.000,31.000,141.000,141.000,139.000,140.000,183.000,44.000,221.000,129.000,31.000,106.000
Time_to_20_Gens=0,0,0,0,0,0,0,0,0,0,0,0,0,0,0,0,0,0,0,0,0,0,0,0,0,0,0,0,0,0,0,0,0,0,0,0,0,0,0,0,0,0,0,0,0,0,0,0
Time_to_each_5_Gens=0,0,0,0,0,0,0,0,0,0,0,0,0,0,0,0,0,0,0,0,0,0,0,0,0,0,0,0,0,0,0,0,0,0,0,0,0,0,0,0,0,0,0,0,0,0,0,0
Time_to_each_n_Gens=21.699,23.215,23.245,23.224,23.234,23.239,23.149,23.238,23.242,22.518,23.227,23.207,22.654,23.214,23.226,23.229,23.242,23.232,23.232,23.231,22.905,22.974,22.722,22.950,21.797,23.218,23.230,23.237,23.230,23.207,23.236,23.194,23.227,22.724,23.208,23.221,22.374,23.035,22.555,23.222,23.196,23.211,23.241,23.120,23.185,23.097,23.192,23.065,23.208,22.966,23.139,22.943,17.825,22.964,22.443,22.921,22.768,23.230,12.691,23.231,23.219,23.186,23.228,22.914,13.418,23.216,23.121,23.208,23.164,23.177,18.783,23.242,23.227,23.233,22.930,23.226,21.900,23.230,23.154,22.976,23.238,22.908,17.905,23.201,23.242,23.230,23.090,23.241,22.866,22.940,23.209,23.116,23.242,23.238,22.538,22.088
Min_Pt_OD=0,0,0,0,0,0,0,0,0,0,0,0,0,0,0,0,0,0,0,0,0,0,0,0,0,0,0,0,0,0,0,0,0,0,0,0,0,0,0,0,0,0,0,0,0,0,0,0
Min_Pt_t=0,0,0,0,0,0,0,0,0,0,0,0,0,0,0,0,0,0,0,0,0,0,0,0,0,0,0,0,0,0,0,0,0,0,0,0,0,0,0,0,0,0,0,0,0,0,0,0
TO_OD=0,0,0,0,0,0,0,0,0,0,0,0,0,0,0,0,0,0,0,0,0,0,0,0,0,0,0,0,0,0,0,0,0,0,0,0,0,0,0,0,0,0,0,0,0,0,0,0
Ref_ID=A01
Multi_Refs=single_ref
test=A01,A02,A03,A04,A05,A06,A07,A08,A09,A10,A11,A12,B01,B02,B03,B04,B05,B06,B07,B08,B09,B10,B11,B12,C01,C02,C03,C04,C05,C06,C07,C08,C09,C10,C11,C12,D01,D02,D03,D04,D05,D06,D07,D08,D09,D10,D11,D12,E01,E02,E03,E04,E05,E06,E07,E08,E09,E10,E11,E12,F01,F02,F03,F04,F05,F06,F07,F08,F09,F10,F11,F12,G01,G02,G03,G04,G05,G06,G07,G08,G09,G10,G11,G12,H01,H02,H03,H04,H05,H06,H07,H08,H09,H10,H11,H12
Start_Time_Now=3.2615889908E+9
Start_Date="5/9/2007+1:56 PM"
pv_to_plate_order=no
gen_time_cutoff=0.000
Drug_Name=nd?:;-ud+0,nd?:;-ud+0,nd?:;-ud+0,nd?:;-ud+0,nd?:;-ud+0,nd?:;-ud+0,nd?:;-ud+0,nd?:;-ud+0,nd?:;-ud+0,nd?:;-ud+0,nd?:;-ud+0,nd?:;-ud+0,nd?:;-ud+0,nd?:;-ud+0,nd?:;-ud+0,nd?:;-ud+0,nd?:;-ud+0,nd?:;-ud+0,nd?:;-ud+0,nd?:;-ud+0,nd?:;-ud+0,nd?:;-ud+0,nd?:;-ud+0,nd?:;-ud+0,nd?:;-ud+0,nd?:;-ud+0,nd?:;-ud+0,nd?:;-ud+0,nd?:;-ud+0,nd?:;-ud+0,nd?:;-ud+0,nd?:;-ud+0,nd?:;-ud+0,nd?:;-ud+0,nd?:;-ud+0,nd?:;-ud+0,nd?:;-ud+0,nd?:;-ud+0,nd?:;-ud+0,nd?:;-ud+0,nd?:;-ud+0,nd?:;-ud+0,nd?:;-ud+0,nd?:;-ud+0,nd?:;-ud+0,nd?:;-ud+0,nd?:;-ud+0,nd?:;-ud+0,nd?:;-ud+0,nd?:;-ud+0,nd?:;-ud+0,nd?:;-ud+0,nd?:;-ud+0,nd?:;-ud+0,nd?:;-ud+0,nd?:;-ud+0,nd?:;-ud+0,nd?:;-ud+0,nd?:;-ud+0,nd?:;-ud+0,nd?:;-ud+0,nd?:;-ud+0,nd?:;-ud+0,nd?:;-ud+0,nd?:;-ud+0,nd?:;-ud+0,nd?:;-ud+0,nd?:;-ud+0,nd?:;-ud+0,nd?:;-ud+0,nd?:;-ud+0,nd?:;-ud+0,nd?:;-ud+0,nd?:;-ud+0,nd?:;-ud+0,nd?:;-ud+0,nd?:;-ud+0,nd?:;-ud+0,nd?:;-ud+0,nd?:;-ud+0,nd?:;-ud+0,nd?:;-ud+0,nd?:;-ud+0,nd?:;-ud+0,nd?:;-ud+0,nd?:;-ud+0,nd?:;-ud+0,nd?:;-ud+0,nd?:;-ud+0,nd?:;-ud+0,nd?:;-ud+0,nd?:;-ud+0,nd?:;-ud+0,nd?:;-ud+0,nd?:;-ud+0,nd?:;-ud+0
Drug_Well_Pos=A01,A02,A03,A04,A05,A06,B01,B02,B03,B04,B05,B06,C01,C02,C03,C04,C05,C06,D01,D02,D03,D04,D05,D06,E01,E02,E03,E04,E05,E06,F01,F02,F03,F04,F05,F06,G01,G02,G03,G04,G05,G06,H01,H02,H03,H04,H05,H06,A07,A08,A09,A10,A11,A12,B07,B08,B09,B10,B11,B12,C07,C08,C09,C10,C11,C12,D07,D08,D09,D10,D11,D12,E07,E08,E09,E10,E11,E12,F07,F08,F09,F10,F11,F12,G07,G08,G09,G10,G11,G12,H07,H08,H09,H10,H11,H12
Avg_G_tcut=5.161,5.445,5.598,5.857,5.786,6.196,5.495,5.568,5.774,5.828,5.841,5.616,5.487,5.895,5.715,6.092,5.953,5.733,5.444,5.688,5.504,5.849,5.689,6.905,5.327,5.504,5.605,5.963,5.743,5.802,5.314,5.364,5.594,5.687,5.675,5.691,5.497,5.316,5.308,5.643,5.375,5.595,5.600,5.478,5.545,5.696,5.485,5.594,5.735,5.485,5.610,5.758,21.314,5.721,5.365,5.672,5.583,5.799,21.204,5.738,5.705,5.732,5.658,5.910,16.272,6.052,5.535,5.675,5.618,5.874,27.766,5.856,5.612,5.505,5.466,5.843,33.334,6.299,5.805,5.688,5.387,5.902,28.001,5.860,5.592,5.696,5.522,5.648,5.373,5.299,5.571,5.701,5.522,5.489,5.632,5.129
t0_from_interval=0.627,1.372,0.908,3.145,2.853,5.570,2.015,3.194,1.858,4.144,4.422,1.210,1.449,4.250,0.060,3.729,4.370,1.784,1.233,3.581,0.629,4.028,4.625,5.939,1.056,1.339,1.232,3.429,3.292,1.122,0.827,1.327,2.345,3.548,2.600,2.187,1.393,-0.981,0.876,0.599,1.104,0.558,-0.130,1.643,-0.620,2.074,0.036,0.118,1.296,1.070,1.536,2.859,0.000,3.851,0.895,1.529,2.304,-0.290,0.000,2.902,2.251,2.228,2.639,4.173,0.000,4.990,0.906,2.189,2.160,3.249,0.000,4.963,1.464,1.476,1.304,3.301,0.000,5.744,4.225,2.032,1.315,3.690,0.000,5.018,0.294,-0.832,2.548,1.899,0.784,1.698,2.275,-0.578,1.721,-0.290,-1.000,-1.263
Sum_Delta_Ref=0.000,0.579,0.762,1.216,1.581,2.521,0.848,1.491,1.331,1.479,1.541,0.606,0.638,1.801,0.670,1.671,1.677,1.173,0.285,1.736,0.324,1.612,1.502,3.040,0.337,0.977,0.938,1.617,1.583,1.255,0.269,0.158,1.081,1.090,1.292,1.144,0.586,0.756,0.295,0.536,0.158,0.314,0.035,0.529,0.499,1.028,0.243,0.111,0.974,0.418,0.787,0.770,4.352,1.764,0.103,0.919,0.827,0.486,4.393,1.529,1.236,1.257,1.309,1.565,4.353,2.518,0.283,1.010,1.079,1.009,4.492,2.044,0.907,0.539,0.261,0.933,4.509,2.804,1.395,1.061,0.215,1.340,4.510,2.044,0.174,0.165,0.922,1.038,0.230,0.154,0.873,0.048,0.610,0.391,0.274,1.828
Gens_at_time_G=4.205,4.263,4.152,3.965,4.016,3.751,4.213,4.174,4.025,3.864,3.977,4.133,4.129,3.938,4.064,3.813,3.905,4.053,4.267,4.084,4.162,3.928,3.994,3.324,4.092,4.218,4.144,3.897,4.045,4.000,4.372,4.324,4.152,3.996,4.090,4.080,4.070,4.333,4.250,4.115,4.316,4.148,4.150,4.220,4.181,4.055,4.228,4.123,4.047,4.187,4.125,3.984,0.836,4.014,4.183,4.041,4.078,4.006,0.599,4.049,4.070,4.045,4.105,3.877,0.825,3.836,4.177,4.090,4.123,3.945,0.676,3.969,4.138,4.220,4.195,3.975,0.657,3.688,3.988,4.039,4.314,3.881,0.639,3.959,4.156,4.078,4.181,4.115,4.255,4.330,4.166,4.055,4.209,4.234,4.002,4.306
G_Int_tcut=5.012,5.124,5.380,5.064,5.076,4.711,5.017,4.802,5.312,4.756,4.729,5.323,5.136,4.816,5.700,5.114,4.833,5.292,5.155,4.811,5.352,4.823,4.531,5.118,5.069,5.187,5.308,5.083,4.929,5.521,5.125,5.057,5.029,4.799,5.039,5.155,5.155,5.542,5.102,5.497,5.119,5.461,5.631,5.089,5.693,5.185,5.477,5.566,5.415,5.229,5.237,5.040,21.314,4.762,5.151,5.294,5.018,5.871,21.204,5.021,5.152,5.181,5.015,4.833,16.272,4.751,5.318,5.139,5.094,5.051,27.766,4.606,5.259,5.155,5.155,5.013,33.334,4.741,4.746,5.185,5.082,4.951,28.001,4.593,5.522,5.901,4.913,5.186,5.189,4.906,5.025,5.844,5.114,5.557,5.881,5.423
Sum_Del_12=0.000,0.162,0.157,0.191,0.314,0.481,0.190,0.261,0.246,0.278,0.307,0.134,0.173,0.282,0.120,0.260,0.317,0.235,0.104,0.329,0.116,0.300,0.323,0.486,0.085,0.212,0.249,0.246,0.331,0.278,0.061,0.102,0.273,0.215,0.303,0.278,0.125,0.300,0.032,0.074,0.097,0.129,0.001,0.161,0.016,0.249,0.006,0.077,0.216,0.125,0.212,0.127,0.531,0.280,0.067,0.160,0.157,0.053,0.513,0.302,0.240,0.309,0.304,0.289,0.524,0.375,0.109,0.225,0.234,0.179,0.592,0.369,0.223,0.197,0.139,0.198,0.589,0.440,0.298,0.198,0.135,0.213,0.605,0.375,0.081,0.014,0.271,0.273,0.022,0.130,0.202,0.020,0.173,0.050,0.011,0.323
Sum_Del_20=0.000,0.564,0.738,1.170,1.528,2.429,0.828,1.445,1.286,1.424,1.489,0.588,0.621,1.736,0.642,1.608,1.621,1.132,0.283,1.681,0.315,1.556,1.452,2.921,0.326,0.948,0.911,1.555,1.531,1.212,0.250,0.162,1.051,1.052,1.251,1.110,0.572,0.728,0.284,0.516,0.142,0.306,0.037,0.517,0.483,0.998,0.233,0.108,0.940,0.408,0.763,0.741,4.166,1.700,0.101,0.888,0.799,0.468,4.207,1.475,1.195,1.217,1.270,1.507,4.169,2.423,0.275,0.980,1.048,0.971,4.303,1.973,0.881,0.527,0.258,0.899,4.319,2.698,1.348,1.026,0.218,1.291,4.320,1.973,0.169,0.164,0.900,1.007,0.217,0.159,0.850,0.043,0.596,0.375,0.271,1.768
Sum_Del_24=0.000,0.668,1.072,1.868,2.134,3.560,1.030,1.860,1.887,2.236,2.173,0.887,0.925,2.544,1.115,2.552,2.432,1.709,0.364,2.261,0.540,2.328,2.082,4.610,0.560,1.184,1.284,2.389,2.091,1.829,0.404,0.120,1.402,1.634,1.731,1.570,0.931,0.924,0.299,0.869,0.242,0.571,0.230,0.669,0.342,1.466,0.124,0.385,1.464,0.607,1.076,1.321,7.093,2.393,0.256,1.425,1.218,0.987,7.172,2.048,1.736,1.733,1.739,2.338,7.111,3.524,0.477,1.418,1.444,1.683,7.272,2.718,1.264,0.734,0.411,1.518,7.299,4.004,2.007,1.558,0.223,2.101,7.298,2.727,0.439,0.200,1.165,1.448,0.213,0.052,1.159,0.453,0.821,0.287,0.181,2.028
Sum_12=0.741,0.579,0.584,0.550,0.428,0.260,0.551,0.480,0.495,0.464,0.434,0.607,0.568,0.459,0.622,0.482,0.424,0.507,0.637,0.413,0.626,0.441,0.419,0.255,0.656,0.530,0.493,0.496,0.411,0.464,0.681,0.640,0.468,0.526,0.439,0.463,0.616,1.042,0.709,0.667,0.645,0.612,0.742,0.580,0.757,0.492,0.736,0.664,0.526,0.616,0.530,0.615,0.210,0.462,0.675,0.582,0.585,0.688,0.228,0.440,0.502,0.432,0.437,0.453,0.217,0.367,0.633,0.517,0.508,0.562,0.150,0.372,0.518,0.544,0.603,0.543,0.153,0.302,0.443,0.544,0.606,0.528,0.136,0.366,0.661,0.727,0.471,0.468,0.720,0.612,0.540,0.722,0.569,0.791,0.753,1.064
Sum_20=4.683,4.119,3.945,3.513,3.154,2.253,3.855,3.238,3.397,3.259,3.194,4.095,4.061,2.947,4.041,3.075,3.062,3.550,4.400,3.002,4.367,3.127,3.231,1.762,4.356,3.734,3.772,3.128,3.152,3.471,4.933,4.521,3.631,3.631,3.431,3.573,4.110,5.411,4.967,4.166,4.825,4.377,4.719,4.166,5.166,3.684,4.915,4.575,3.742,4.275,3.919,3.942,0.517,2.983,4.582,3.794,3.884,4.214,0.476,3.208,3.488,3.466,3.412,3.175,0.514,2.259,4.407,3.702,3.634,3.712,0.380,2.710,3.802,4.155,4.425,3.783,0.364,1.985,3.335,3.656,4.465,3.391,0.362,2.709,4.514,4.846,3.783,3.676,4.900,4.524,3.832,4.639,4.087,5.058,4.954,6.450
Sum_24=7.757,7.089,6.685,5.889,5.623,4.197,6.727,5.897,5.870,5.521,5.584,6.870,6.832,5.213,6.642,5.205,5.325,6.047,7.392,5.496,7.217,5.428,5.674,3.147,7.197,6.572,6.473,5.368,5.666,5.928,8.161,7.637,6.355,6.123,6.026,6.187,6.825,8.680,8.056,6.888,7.999,7.186,7.527,7.088,8.099,6.291,7.881,7.372,6.293,7.150,6.681,6.436,0.664,5.364,7.501,6.332,6.539,6.769,0.585,5.708,6.020,6.024,6.018,5.419,0.646,4.233,7.280,6.338,6.312,6.074,0.484,5.039,6.493,7.023,7.345,6.239,0.458,3.753,5.750,6.198,7.533,5.656,0.459,5.030,7.318,7.557,6.592,6.309,7.969,7.705,6.598,7.304,6.935,8.044,7.576,9.785
G_by_Interval=5.012,5.124,5.380,5.064,5.076,4.711,5.017,4.802,5.312,4.756,4.729,5.323,5.136,4.816,5.700,5.114,4.833,5.292,5.155,4.811,5.352,4.823,4.531,5.118,5.069,5.187,5.308,5.083,4.929,5.521,5.125,5.057,5.029,4.799,5.039,5.155,5.155,5.542,5.102,5.497,5.119,5.461,5.631,5.089,5.693,5.185,5.477,5.566,5.415,5.229,5.237,5.040,21.314,4.762,5.151,5.294,5.018,5.871,21.204,5.021,5.152,5.181,5.015,4.833,16.272,4.751,5.318,5.139,5.094,5.051,27.766,4.606,5.259,5.155,5.155,5.013,33.334,4.741,4.746,5.185,5.082,4.951,28.001,4.593,5.522,5.901,4.913,5.186,5.189,4.906,5.025,5.844,5.114,5.557,5.881,5.423
Avg_G_t8=5.161,5.445,5.598,5.857,5.786,6.196,5.495,5.568,5.774,5.828,5.841,5.616,5.487,5.895,5.715,6.092,5.953,5.733,5.444,5.688,5.504,5.849,5.689,6.905,5.327,5.504,5.605,5.963,5.743,5.802,5.314,5.364,5.594,5.687,5.675,5.691,5.497,5.316,5.308,5.643,5.375,5.595,5.600,5.478,5.545,5.696,5.485,5.594,5.735,5.485,5.610,5.758,21.314,5.721,5.365,5.672,5.583,5.799,21.204,5.738,5.705,5.732,5.658,5.910,16.272,6.052,5.535,5.675,5.618,5.874,27.766,5.856,5.612,5.505,5.466,5.843,33.334,6.299,5.805,5.688,5.387,5.902,28.001,5.860,5.592,5.696,5.522,5.648,5.373,5.299,5.571,5.701,5.522,5.489,5.632,5.129
G_int_t8=5.012,5.124,5.380,5.064,5.076,4.711,5.017,4.802,5.312,4.756,4.729,5.323,5.136,4.816,5.700,5.114,4.833,5.292,5.155,4.811,5.352,4.823,4.531,5.118,5.069,5.187,5.308,5.083,4.929,5.521,5.125,5.057,5.029,4.799,5.039,5.155,5.155,5.542,5.102,5.497,5.119,5.461,5.631,5.089,5.693,5.185,5.477,5.566,5.415,5.229,5.237,5.040,21.314,4.762,5.151,5.294,5.018,5.871,21.204,5.021,5.152,5.181,5.015,4.833,16.272,4.751,5.318,5.139,5.094,5.051,27.766,4.606,5.259,5.155,5.155,5.013,33.334,4.741,4.746,5.185,5.082,4.951,28.001,4.593,5.522,5.901,4.913,5.186,5.189,4.906,5.025,5.844,5.114,5.557,5.881,5.423
Avg_G_t12=5.161,5.445,5.598,5.857,5.786,6.196,5.495,5.568,5.774,5.828,5.841,5.616,5.487,5.895,5.715,6.092,5.953,5.733,5.444,5.688,5.504,5.849,5.689,6.905,5.327,5.504,5.605,5.963,5.743,5.802,5.314,5.364,5.594,5.687,5.675,5.691,5.497,5.316,5.308,5.643,5.375,5.595,5.600,5.478,5.545,5.696,5.485,5.594,5.735,5.485,5.610,5.758,21.314,5.721,5.365,5.672,5.583,5.799,21.204,5.738,5.705,5.732,5.658,5.910,16.272,6.052,5.535,5.675,5.618,5.874,27.766,5.856,5.612,5.505,5.466,5.843,33.334,6.299,5.805,5.688,5.387,5.902,28.001,5.860,5.592,5.696,5.522,5.648,5.373,5.299,5.571,5.701,5.522,5.489,5.632,5.129
G_int_t12=5.012,5.124,5.380,5.064,5.076,4.711,5.017,4.802,5.312,4.756,4.729,5.323,5.136,4.816,5.700,5.114,4.833,5.292,5.155,4.811,5.352,4.823,4.531,5.118,5.069,5.187,5.308,5.083,4.929,5.521,5.125,5.057,5.029,4.799,5.039,5.155,5.155,5.542,5.102,5.497,5.119,5.461,5.631,5.089,5.693,5.185,5.477,5.566,5.415,5.229,5.237,5.040,21.314,4.762,5.151,5.294,5.018,5.871,21.204,5.021,5.152,5.181,5.015,4.833,16.272,4.751,5.318,5.139,5.094,5.051,27.766,4.606,5.259,5.155,5.155,5.013,33.334,4.741,4.746,5.185,5.082,4.951,28.001,4.593,5.522,5.901,4.913,5.186,5.189,4.906,5.025,5.844,5.114,5.557,5.881,5.423
Avg_G_inflex=4.971,5.192,5.148,5.418,5.586,6.059,5.239,5.616,5.458,5.811,5.531,5.139,5.162,5.708,5.359,5.748,5.686,5.371,4.994,5.550,5.110,5.706,5.525,7.013,5.054,5.388,5.192,5.712,5.504,5.374,4.888,4.915,5.392,5.486,5.354,5.276,5.243,5.061,5.091,5.205,4.791,5.136,5.427,5.071,4.654,5.654,4.847,4.997,5.434,5.025,5.221,5.482,16.485,5.629,4.941,5.451,5.277,5.323,4.190,5.526,5.463,5.329,5.415,5.565,6.657,6.080,5.027,5.244,5.374,5.421,21.571,5.738,5.207,5.035,4.944,5.219,19.915,6.362,5.459,5.336,5.132,5.539,20.783,5.670,5.066,4.927,5.130,5.258,4.824,4.931,5.187,4.929,5.245,4.731,4.844,4.232
G_int_inflex=4.618,4.605,3.988,4.249,4.015,4.318,3.986,4.266,4.134,4.702,3.968,3.910,4.144,4.476,4.416,4.290,4.074,3.966,3.741,4.232,4.135,4.198,4.211,5.122,3.993,3.887,3.695,4.396,4.219,3.870,3.671,3.709,3.766,4.443,3.834,3.854,4.338,5.017,4.668,4.139,3.577,3.735,5.292,3.733,3.459,3.876,3.614,3.671,4.413,3.855,4.089,4.408,16.485,4.339,3.691,4.388,3.914,3.829,4.190,4.188,4.333,3.761,4.148,4.036,6.657,4.566,3.992,3.816,4.261,3.931,21.571,4.177,3.790,3.753,3.486,3.936,19.915,4.681,3.942,3.860,4.551,4.085,20.783,4.167,3.695,3.389,3.711,3.817,3.587,3.816,4.007,3.666,4.291,3.931,3.422,3.383
G_by_Interval_g4=4.650,4.622,4.816,5.064,4.708,4.711,4.673,4.607,4.865,4.756,4.729,4.890,4.682,4.816,4.989,5.114,4.833,4.761,4.689,4.541,4.741,4.823,4.531,5.118,4.630,4.525,4.552,5.083,4.611,4.757,4.681,4.634,4.582,4.799,4.586,4.641,4.789,5.240,4.788,5.195,4.701,4.873,5.171,4.688,4.976,4.731,4.905,4.942,4.887,4.782,4.722,5.040,21.314,4.599,4.667,4.764,4.709,5.113,21.204,4.672,4.751,4.631,4.577,4.833,16.272,4.751,4.832,4.697,4.633,5.051,27.766,4.606,4.624,4.618,4.596,5.013,33.334,4.741,4.746,4.710,4.557,4.951,28.001,4.593,4.893,5.082,4.518,4.644,4.726,4.582,4.713,5.176,4.727,5.100,5.080,4.831
G_int_t8_g4=4.650,4.622,4.816,5.064,4.708,4.711,4.673,4.607,4.865,4.756,4.729,4.890,4.682,4.816,4.989,5.114,4.833,4.761,4.689,4.541,4.741,4.823,4.531,5.118,4.630,4.525,4.552,5.083,4.611,4.757,4.681,4.634,4.582,4.799,4.586,4.641,4.789,5.240,4.788,5.195,4.701,4.873,5.171,4.688,4.976,4.731,4.905,4.942,4.887,4.782,4.722,5.040,21.314,4.599,4.667,4.764,4.709,5.113,21.204,4.672,4.751,4.631,4.577,4.833,16.272,4.751,4.832,4.697,4.633,5.051,27.766,4.606,4.624,4.618,4.596,5.013,33.334,4.741,4.746,4.710,4.557,4.951,28.001,4.593,4.893,5.082,4.518,4.644,4.726,4.582,4.713,5.176,4.727,5.100,5.080,4.831
G_int_t12_g4=4.650,4.622,4.816,5.064,4.708,4.711,4.673,4.607,4.865,4.756,4.729,4.890,4.682,4.816,4.989,5.114,4.833,4.761,4.689,4.541,4.741,4.823,4.531,5.118,4.630,4.525,4.552,5.083,4.611,4.757,4.681,4.634,4.582,4.799,4.586,4.641,4.789,5.240,4.788,5.195,4.701,4.873,5.171,4.688,4.976,4.731,4.905,4.942,4.887,4.782,4.722,5.040,21.314,4.599,4.667,4.764,4.709,5.113,21.204,4.672,4.751,4.631,4.577,4.833,16.272,4.751,4.832,4.697,4.633,5.051,27.766,4.606,4.624,4.618,4.596,5.013,33.334,4.741,4.746,4.710,4.557,4.951,28.001,4.593,4.893,5.082,4.518,4.644,4.726,4.582,4.713,5.176,4.727,5.100,5.080,4.831
G_int_inflex_g4=4.290,4.244,3.988,4.249,4.015,4.318,3.986,4.266,4.134,4.702,3.968,3.910,4.144,4.476,4.416,4.290,4.074,3.966,3.741,4.232,4.135,4.198,4.211,5.122,3.993,3.887,3.695,4.396,4.219,3.870,3.671,3.709,3.766,4.443,3.834,3.854,4.338,4.799,4.481,4.139,3.577,3.735,4.929,3.733,3.459,3.876,3.614,3.671,4.413,3.855,4.089,4.408,16.485,4.339,3.691,4.388,3.914,3.829,4.190,4.188,4.333,3.761,4.148,4.036,6.657,4.566,3.992,3.816,4.261,3.931,21.571,4.177,3.790,3.753,3.486,3.936,19.915,4.681,3.942,3.860,4.160,4.085,20.783,4.167,3.695,3.389,3.711,3.817,3.587,3.816,4.007,3.666,4.291,3.931,3.422,3.383
Time_Inflex=21.534,21.534,18.353,18.597,18.108,21.044,17.619,18.353,18.353,22.268,18.597,16.885,19.821,21.534,20.310,18.353,18.353,18.353,16.885,21.289,20.066,17.864,21.044,22.268,16.885,17.374,18.353,18.108,21.534,18.353,15.417,16.885,16.885,21.044,18.597,19.087,19.576,21.534,21.534,17.374,16.151,15.417,22.757,16.885,15.417,15.417,15.417,15.172,21.044,16.885,20.066,21.044,12.481,21.044,15.661,21.044,17.129,14.683,1.715,20.066,21.044,18.353,21.044,18.353,3.183,21.044,18.597,18.353,22.268,16.151,9.545,20.066,18.353,18.353,16.396,18.353,12.481,22.268,18.353,17.619,21.289,17.619,9.300,20.800,15.417,13.704,18.353,18.353,17.619,17.374,19.087,15.172,21.044,16.885,13.459,14.438
OD_Inflex=0.333,0.317,0.242,0.233,0.208,0.226,0.220,0.216,0.219,0.275,0.219,0.210,0.278,0.264,0.274,0.210,0.208,0.226,0.224,0.278,0.285,0.198,0.263,0.201,0.216,0.208,0.241,0.203,0.282,0.225,0.206,0.229,0.198,0.274,0.229,0.239,0.267,0.349,0.330,0.224,0.221,0.187,0.311,0.218,0.220,0.170,0.209,0.190,0.275,0.215,0.275,0.272,0.094,0.266,0.201,0.275,0.216,0.174,0.091,0.257,0.276,0.224,0.278,0.207,0.084,0.226,0.257,0.233,0.309,0.191,0.087,0.235,0.238,0.249,0.216,0.228,0.087,0.249,0.215,0.213,0.332,0.200,0.084,0.249,0.189,0.174,0.241,0.234,0.258,0.246,0.255,0.193,0.306,0.243,0.178,0.233
Time_Saturation=22.023,22.023,21.534,21.778,23.247,21.534,22.023,19.087,21.778,22.757,19.087,18.842,22.268,23.247,23.247,22.023,21.534,19.087,23.247,0.000,20.555,0.000,22.757,0.000,20.310,15.417,21.289,23.247,22.023,19.087,21.289,23.247,0.000,23.002,19.087,22.268,22.757,22.023,22.023,22.023,22.023,23.247,23.247,22.023,19.087,0.000,0.000,20.555,21.534,0.000,21.778,0.000,0.000,23.247,20.066,21.534,22.757,21.044,14.193,20.555,21.289,21.778,21.534,0.000,4.162,23.247,0.000,20.310,20.800,22.268,0.000,22.757,21.289,19.087,21.289,19.821,0.000,22.512,0.000,0.000,21.778,23.247,0.000,22.757,22.023,19.087,22.023,21.778,21.289,23.247,21.289,22.023,21.534,22.023,21.534,22.757
OD_Saturation=0.331,0.325,0.301,0.285,0.301,0.234,0.318,0.236,0.293,0.280,0.232,0.257,0.313,0.287,0.311,0.256,0.260,0.239,0.346,0.000,0.299,0.000,0.297,0.000,0.296,0.168,0.294,0.283,0.290,0.240,0.343,0.358,0.000,0.298,0.242,0.300,0.324,0.350,0.339,0.303,0.345,0.320,0.322,0.324,0.289,0.000,0.000,0.294,0.279,0.000,0.307,0.000,0.000,0.301,0.290,0.274,0.308,0.280,0.094,0.277,0.289,0.298,0.287,0.000,0.084,0.272,0.000,0.268,0.284,0.277,0.000,0.289,0.300,0.268,0.314,0.254,0.000,0.243,0.000,0.000,0.331,0.277,0.000,0.293,0.311,0.277,0.315,0.293,0.329,0.359,0.303,0.295,0.311,0.328,0.298,0.369
Ref_Well_Name=A01,A01,A01,A01,A01,A01,A01,A01,A01,A01,A01,A01,A01,A01,A01,A01,A01,A01,A01,A01,A01,A01,A01,A01,A01,A01,A01,A01,A01,A01,A01,A01,A01,A01,A01,A01,A01,A01,A01,A01,A01,A01,A01,A01,A01,A01,A01,A01,A01,A01,A01,A01,A01,A01,A01,A01,A01,A01,A01,A01,A01,A01,A01,A01,A01,A01,A01,A01,A01,A01,A01,A01,A01,A01,A01,A01,A01,A01,A01,A01,A01,A01,A01,A01,A01,A01,A01,A01,A01,A01,A01,A01,A01,A01,A01,A01
Ratio_Avg_G=1.000,0.948,0.922,0.881,0.892,0.833,0.939,0.927,0.894,0.885,0.884,0.919,0.941,0.875,0.903,0.847,0.867,0.900,0.948,0.907,0.938,0.882,0.907,0.747,0.969,0.938,0.921,0.865,0.899,0.889,0.971,0.962,0.923,0.908,0.909,0.907,0.939,0.971,0.972,0.915,0.960,0.922,0.922,0.942,0.931,0.906,0.941,0.922,0.900,0.941,0.920,0.896,0.242,0.902,0.962,0.910,0.924,0.890,0.243,0.899,0.905,0.900,0.912,0.873,0.317,0.853,0.932,0.909,0.919,0.879,0.186,0.881,0.919,0.937,0.944,0.883,0.155,0.819,0.889,0.907,0.958,0.874,0.184,0.881,0.923,0.906,0.935,0.914,0.960,0.974,0.926,0.905,0.934,0.940,0.916,1.006
Ratio_Fit_G=1.000,1.122,1.323,1.242,1.427,1.335,1.431,1.327,1.327,0.959,1.464,1.530,1.208,1.169,1.110,1.225,1.395,1.394,1.529,1.273,1.161,1.404,1.224,1.112,1.436,1.459,1.467,1.329,1.248,1.427,1.651,1.549,1.584,1.088,1.508,1.419,1.158,1.012,1.000,1.391,1.615,1.604,0.842,1.549,1.692,1.631,1.605,1.627,1.103,1.482,1.244,1.048,1.515,1.218,1.639,1.132,1.601,1.637,-3.000,1.291,1.191,1.519,1.261,1.417,5.544,1.333,1.363,1.517,1.090,1.535,2.135,1.364,1.452,1.510,1.654,1.389,1.656,1.272,1.496,1.537,1.100,1.482,2.584,1.341,1.553,1.978,1.585,1.507,1.503,1.552,1.387,1.595,1.176,1.472,2.061,1.691
Ratio_G_Int=1.000,0.978,0.932,0.990,0.987,1.064,0.999,1.044,0.943,1.054,1.060,0.942,0.976,1.041,0.879,0.980,1.037,0.947,0.972,1.042,0.936,1.039,1.106,0.979,0.989,0.966,0.944,0.986,1.017,0.908,0.978,0.991,0.997,1.044,0.995,0.972,0.972,0.904,0.982,0.912,0.979,0.918,0.890,0.985,0.880,0.967,0.915,0.900,0.926,0.958,0.957,0.994,0.235,1.052,0.973,0.947,0.999,0.854,0.236,0.998,0.973,0.967,0.999,1.037,0.308,1.055,0.942,0.975,0.984,0.992,0.180,1.088,0.953,0.972,0.972,1.000,0.150,1.057,1.056,0.966,0.986,1.012,0.179,1.091,0.908,0.849,1.020,0.966,0.966,1.021,0.997,0.858,0.980,0.902,0.852,0.924
Ratio_t0_Fit=1.000,0.738,1.582,0.782,0.783,0.599,1.078,0.966,0.875,0.614,0.903,2.693,0.918,0.618,0.699,0.961,0.758,0.880,1.097,0.706,0.880,0.889,0.665,0.673,4.159,1.062,0.961,0.810,0.583,0.946,1.171,2.889,3.348,0.703,0.863,0.814,1.111,0.754,0.563,1.128,1.478,3.637,0.668,1.073,4.962,1.685,2.571,1.131,0.822,1.163,0.721,0.714,0.636,0.629,1.359,0.581,1.211,1.931,0.783,0.718,0.584,0.860,0.649,0.868,1.050,0.586,3.590,0.909,0.747,0.999,0.766,0.606,1.129,1.162,1.032,1.405,0.620,0.591,0.863,0.907,0.679,0.902,0.687,0.636,0.753,1.300,0.873,0.904,5.353,1.483,0.732,-8.469,0.878,3.539,1.201,3.221
Ratio_t0_G_Int=1.000,0.457,0.690,0.199,0.220,0.112,0.311,0.196,0.337,0.151,0.142,0.518,0.432,0.147,10.358,0.168,0.143,0.351,0.508,0.175,0.996,0.156,0.135,0.106,0.593,0.468,0.509,0.183,0.190,0.558,0.757,0.472,0.267,0.177,0.241,0.287,0.450,-0.639,0.716,1.045,0.567,1.124,-4.818,0.381,-1.010,0.302,17.397,5.314,0.483,0.585,0.408,0.219,Inf,0.163,0.700,0.410,0.272,-2.164,Inf,0.216,0.278,0.281,0.237,0.150,Inf,0.126,0.692,0.286,0.290,0.193,Inf,0.126,0.428,0.425,0.480,0.190,Inf,0.109,0.148,0.308,0.477,0.170,Inf,0.125,2.133,-0.753,0.246,0.330,0.799,0.369,0.275,-1.085,0.364,-2.164,-0.627,-0.496
Ref_Curve_Array=1,1,1,1,1,1,1,1,1,1,1,1,1,1,1,1,1,1,1,1,1,1,1,1,1,1,1,1,1,1,1,1,1,1,1,1,1,1,1,1,1,1,1,1,1,1,1,1,1,1,1,1,1,1,1,1,1,1,1,1,1,1,1,1,1,1,1,1,1,1,1,1,1,1,1,1,1,1,1,1,1,1,1,1,1,1,1,1,1,1,1,1,1,1,1,1
Default_ref=0
Comm_Map=,,,,,
Comm_Consol=,,,,,,,,
Comm_Screen=,,,,,
Analysis_Set=A,A,A,A,A,A,A,A,A,A,A,A,A,A,A,A,A,A,A,A,A,A,A,A,A,A,A,A,A,A,A,A,A,A,A,A,A,A,A,A,A,A,A,A,A,A,A,A,A,A,A,A,A,A,A,A,A,A,A,A,A,A,A,A,A,A,A,A,A,A,A,A,A,A,A,A,A,A,A,A,A,A,A,A,A,A,A,A,A,A,A,A,A,A,A,A
Ref_Type=single_ref,single_ref,single_ref,single_ref,single_ref,single_ref,single_ref,single_ref,single_ref,single_ref,single_ref,single_ref,single_ref,single_ref,single_ref,single_ref,single_ref,single_ref,single_ref,single_ref,single_ref,single_ref,single_ref,single_ref,single_ref,single_ref,single_ref,single_ref,single_ref,single_ref,single_ref,single_ref,single_ref,single_ref,single_ref,single_ref,single_ref,single_ref,single_ref,single_ref,single_ref,single_ref,single_ref,single_ref,single_ref,single_ref,single_ref,single_ref,single_ref,single_ref,single_ref,single_ref,single_ref,single_ref,single_ref,single_ref,single_ref,single_ref,single_ref,single_ref,single_ref,single_ref,single_ref,single_ref,single_ref,single_ref,single_ref,single_ref,single_ref,single_ref,single_ref,single_ref,single_ref,single_ref,single_ref,single_ref,single_ref,single_ref,single_ref,single_ref,single_ref,single_ref,single_ref,single_ref,single_ref,single_ref,single_ref,single_ref,single_ref,single_ref,single_ref,single_ref,single_ref,single_ref,single_ref,single_ref
Wells_In_Use=0,0,0,0,0,0,0,0,0,0,0,0,0,0,0,0,0,0,0,0,0,0,0,0,0,0,0,0,0,0,0,0,0,0,0,0,0,0,0,0,0,0,0,0,0,0,0,0,0,0,0,0,0,0,0,0,0,0,0,0,0,0,0,0,0,0,0,0,0,0,0,0,0,0,0,0,0,0,0,0,0,0,0,0,0,0,0,0,0,0,0,0,0,0,0,0
[Flor:]
[Flor2:]
[Lumin:]
[Data:]
Read=DateTime	RunT[s]	Temp	Well_1	Well_2	Well_3	Well_4	Well_5	Well_6	Well_7	Well_8	Well_9	Well_10	Well_11	Well_12	Well_13	Well_14	Well_15	Well_16	Well_17	Well_18	Well_19	Well_20	Well_21	Well_22	Well_23	Well_24	Well_25	Well_26	Well_27	Well_28	Well_29	Well_30	Well_31	Well_32	Well_33	Well_34	Well_35	Well_36	Well_37	Well_38	Well_39	Well_40	Well_41	Well_42	Well_43	Well_44	Well_45	Well_46	Well_47	Well_48	Well_49	Well_50	Well_51	Well_52	Well_53	Well_54	Well_55	Well_56	Well_57	Well_58	Well_59	Well_60	Well_61	Well_62	Well_63	Well_64	Well_65	Well_66	Well_67	Well_68	Well_69	Well_70	Well_71	Well_72	Well_73	Well_74	Well_75	Well_76	Well_77	Well_78	Well_79	Well_80	Well_81	Well_82	Well_83	Well_84	Well_85	Well_86	Well_87	Well_88	Well_89	Well_90	Well_91	Well_92	Well_93	Well_94	Well_95	Well_96
1=14:11:22	890	296	0.0839	0.0866	0.0848	0.0865	0.0856	0.0821	0.0828	0.0825	0.0840	0.0836	0.0857	0.0857	0.0850	0.0868	0.0846	0.0874	0.0847	0.0859	0.0863	0.0823	0.0845	0.0878	0.0908	0.0878	0.0831	0.0835	0.0886	0.0874	0.0849	0.0819	0.0836	0.0815	0.0804	0.0809	0.0855	0.0850	0.0896	0.0841	0.0856	0.0834	0.0824	0.0807	0.0830	0.0803	0.0855	0.0845	0.0835	0.0858	0.0831	0.0858	0.0858	0.0877	0.0824	0.0803	0.0842	0.0806	0.0831	0.0834	0.0826	0.0850	0.0876	0.0857	0.0816	0.0827	0.0805	0.0793	0.0796	0.0812	0.0861	0.0819	0.0840	0.0849	0.0838	0.0857	0.0850	0.0822	0.0829	0.0829	0.0845	0.0878	0.0816	0.0824	0.0830	0.0879	0.0871	0.0827	0.0851	0.0811	0.0836	0.0841	0.0825	0.0836	0.0834	0.0900	0.0873	0.0904
2=14:26:03	1771	298	0.0847	0.0867	0.0841	0.0854	0.0849	0.0831	0.0820	0.0819	0.0836	0.0868	0.0883	0.0885	0.0876	0.0874	0.0841	0.0874	0.0845	0.0862	0.0858	0.0857	0.0858	0.0881	0.0909	0.0886	0.0835	0.0828	0.0893	0.0855	0.0845	0.0810	0.0828	0.0817	0.0811	0.0822	0.0845	0.0861	0.0878	0.0832	0.0846	0.0836	0.0838	0.0815	0.0834	0.0819	0.0833	0.0867	0.0820	0.0866	0.0830	0.0853	0.0826	0.0886	0.0831	0.0811	0.0830	0.0806	0.0844	0.0839	0.0816	0.0853	0.0872	0.0887	0.0820	0.0836	0.0817	0.0798	0.0808	0.0830	0.0849	0.0846	0.0831	0.0855	0.0846	0.0887	0.0837	0.0843	0.0843	0.0832	0.0838	0.0863	0.0826	0.0814	0.0864	0.0871	0.0889	0.0836	0.0848	0.0811	0.0879	0.0842	0.0817	0.0871	0.0836	0.0932	0.0872	0.0909
3=14:40:44	2652	301	0.0852	0.0862	0.0830	0.0837	0.0855	0.0816	0.0827	0.0826	0.0829	0.0854	0.0877	0.0864	0.0848	0.0853	0.0839	0.0872	0.0833	0.0867	0.0843	0.0861	0.0818	0.0894	0.0876	0.0893	0.0828	0.0858	0.0897	0.0858	0.0850	0.0807	0.0827	0.0809	0.0811	0.0820	0.0848	0.0843	0.0886	0.0835	0.0853	0.0838	0.0826	0.0800	0.0823	0.0829	0.0810	0.0888	0.0823	0.0864	0.0835	0.0862	0.0836	0.0890	0.0835	0.0803	0.0819	0.0797	0.0857	0.0819	0.0837	0.0843	0.0860	0.0876	0.0818	0.0835	0.0813	0.0803	0.0804	0.0810	0.0843	0.0837	0.0825	0.0846	0.0831	0.0945	0.0837	0.0832	0.0834	0.0832	0.0829	0.0864	0.0818	0.0821	0.0850	0.0884	0.0867	0.0839	0.0851	0.0810	0.0860	0.0839	0.0825	0.0844	0.0844	0.0896	0.0867	0.0914
4=14:55:24	3533	303	0.0850	0.0874	0.0844	0.0855	0.0849	0.0837	0.0835	0.0835	0.0849	0.0856	0.0901	0.0885	0.0860	0.0883	0.0854	0.0883	0.0847	0.0858	0.0879	0.0866	0.0860	0.0879	0.0911	0.0877	0.0849	0.0848	0.0906	0.0894	0.0848	0.0826	0.0837	0.0822	0.0826	0.0827	0.0857	0.0851	0.0864	0.0844	0.0852	0.0844	0.0835	0.0817	0.0846	0.0814	0.0845	0.0858	0.0832	0.0864	0.0849	0.0878	0.0846	0.0920	0.0842	0.0827	0.0829	0.0802	0.0833	0.0849	0.0842	0.0859	0.0868	0.0874	0.0853	0.0848	0.0822	0.0793	0.0812	0.0816	0.0860	0.0834	0.0842	0.0851	0.0849	0.0952	0.0860	0.0874	0.0852	0.0844	0.0844	0.0886	0.0831	0.0826	0.0857	0.0899	0.0859	0.0844	0.0876	0.0822	0.0858	0.0863	0.0822	0.0848	0.0857	0.0917	0.0900	0.0932
5=15:10:05	4414	298	0.0863	0.0854	0.0842	0.0852	0.0839	0.0819	0.0818	0.0822	0.0837	0.0850	0.0881	0.0871	0.0851	0.0858	0.0840	0.0865	0.0831	0.0844	0.0858	0.0828	0.0847	0.0893	0.0895	0.0878	0.0837	0.0851	0.0902	0.0856	0.0835	0.0830	0.0837	0.0822	0.0809	0.0812	0.0846	0.0853	0.0868	0.0828	0.0837	0.0837	0.0831	0.0796	0.0842	0.0818	0.0838	0.0874	0.0830	0.0858	0.0849	0.0850	0.0835	0.0898	0.0828	0.0816	0.0836	0.0807	0.0834	0.0837	0.0833	0.0867	0.0872	0.0868	0.0818	0.0829	0.0807	0.0796	0.0813	0.0826	0.0846	0.0843	0.0834	0.0851	0.0839	0.0921	0.0846	0.0836	0.0830	0.0851	0.0838	0.0912	0.0826	0.0828	0.0859	0.0889	0.0873	0.0841	0.0866	0.0819	0.0853	0.0848	0.0829	0.0850	0.0846	0.0939	0.0878	0.0926
6=15:24:46	5294	303	0.0842	0.0849	0.0851	0.0875	0.0870	0.0815	0.0813	0.0837	0.0828	0.0852	0.0871	0.0876	0.0839	0.0861	0.0835	0.0864	0.0825	0.0854	0.0849	0.0823	0.0839	0.0860	0.0902	0.0888	0.0826	0.0844	0.0896	0.0876	0.0838	0.0827	0.0853	0.0816	0.0797	0.0820	0.0827	0.0846	0.0847	0.0812	0.0841	0.0828	0.0823	0.0795	0.0831	0.0813	0.0822	0.0847	0.0820	0.0847	0.0832	0.0839	0.0858	0.0918	0.0823	0.0816	0.0845	0.0808	0.0826	0.0822	0.0823	0.0847	0.0860	0.0862	0.0808	0.0833	0.0804	0.0792	0.0793	0.0830	0.0835	0.0848	0.0819	0.0846	0.0832	0.0890	0.0844	0.0844	0.0844	0.0845	0.0842	0.0876	0.0829	0.0820	0.0853	0.0875	0.0878	0.0838	0.0859	0.0811	0.0848	0.0846	0.0822	0.0857	0.0828	0.0929	0.0867	0.0918
7=15:39:27	6175	298	0.0853	0.0868	0.0843	0.0856	0.0847	0.0825	0.0820	0.0828	0.0852	0.0851	0.0892	0.0854	0.0852	0.0864	0.0850	0.0866	0.0854	0.0840	0.0873	0.0809	0.0857	0.0854	0.0913	0.0893	0.0840	0.0843	0.0876	0.0851	0.0824	0.0819	0.0816	0.0815	0.0811	0.0809	0.0843	0.0853	0.0864	0.0820	0.0854	0.0831	0.0837	0.0808	0.0856	0.0807	0.0833	0.0842	0.0831	0.0851	0.0861	0.0855	0.0830	0.0890	0.0817	0.0810	0.0816	0.0809	0.0858	0.0833	0.0838	0.0838	0.0858	0.0852	0.0807	0.0832	0.0811	0.0788	0.0808	0.0797	0.0858	0.0813	0.0833	0.0844	0.0846	0.0899	0.0839	0.0843	0.0826	0.0829	0.0818	0.0867	0.0812	0.0834	0.0860	0.0884	0.0848	0.0831	0.0861	0.0805	0.0842	0.0835	0.0821	0.0845	0.0844	0.0899	0.0894	0.0927
8=15:54:07	7056	298	0.0867	0.0866	0.0842	0.0880	0.0859	0.0830	0.0842	0.0867	0.0830	0.0878	0.0895	0.0894	0.0884	0.0870	0.0861	0.0875	0.0862	0.0876	0.0871	0.0846	0.0868	0.0846	0.0984	0.0894	0.0847	0.0844	0.0897	0.0853	0.0837	0.0831	0.0836	0.0825	0.0807	0.0842	0.0848	0.0877	0.0873	0.0831	0.0854	0.0845	0.0844	0.0807	0.0848	0.0829	0.0852	0.0853	0.0858	0.0881	0.0859	0.0844	0.0836	0.0863	0.0829	0.0816	0.0826	0.0821	0.0841	0.0840	0.0821	0.0851	0.0871	0.0868	0.0829	0.0835	0.0821	0.0804	0.0811	0.0835	0.0844	0.0852	0.0828	0.0890	0.0862	0.0895	0.0842	0.0842	0.0836	0.0828	0.0833	0.0869	0.0829	0.0832	0.0850	0.0876	0.0873	0.0833	0.0873	0.0820	0.0866	0.0866	0.0845	0.0861	0.0843	0.0919	0.0870	0.0971
9=16:08:48	7937	303	0.0854	0.0864	0.0829	0.0846	0.0838	0.0818	0.0826	0.0830	0.0833	0.0862	0.0878	0.0875	0.0848	0.0861	0.0845	0.0868	0.0836	0.0857	0.0858	0.0845	0.0840	0.0886	0.0884	0.0878	0.0838	0.0840	0.0895	0.0857	0.0826	0.0822	0.0837	0.0817	0.0807	0.0815	0.0844	0.0851	0.0865	0.0825	0.0852	0.0841	0.0828	0.0802	0.0840	0.0825	0.0826	0.0865	0.0822	0.0855	0.0842	0.0864	0.0835	0.0873	0.0822	0.0814	0.0830	0.0808	0.0829	0.0838	0.0825	0.0852	0.0870	0.0869	0.0817	0.0831	0.0817	0.0804	0.0801	0.0822	0.0851	0.0847	0.0829	0.0844	0.0844	0.0985	0.0845	0.0836	0.0837	0.0840	0.0829	0.0879	0.0815	0.0825	0.0858	0.0891	0.0877	0.0837	0.0869	0.0824	0.0863	0.0854	0.0837	0.0857	0.0847	0.0924	0.0889	0.0919
10=16:23:29	8817	300	0.0873	0.0889	0.0859	0.0856	0.0857	0.0823	0.0828	0.0840	0.0861	0.0861	0.0889	0.0862	0.0864	0.0880	0.0842	0.0871	0.0863	0.0871	0.0858	0.0866	0.0849	0.0915	0.0886	0.0885	0.0841	0.0846	0.0890	0.0876	0.0844	0.0828	0.0839	0.0817	0.0825	0.0820	0.0851	0.0837	0.0885	0.0834	0.0868	0.0849	0.0833	0.0814	0.0858	0.0830	0.0831	0.0879	0.0822	0.0868	0.0871	0.0878	0.0834	0.0884	0.0831	0.0832	0.0832	0.0814	0.0888	0.0819	0.0839	0.0854	0.0885	0.0886	0.0821	0.0850	0.0853	0.0809	0.0817	0.0822	0.0861	0.0831	0.0847	0.0866	0.0854	0.0948	0.0843	0.0856	0.0848	0.0834	0.0833	0.0882	0.0823	0.0832	0.0859	0.0889	0.0906	0.0862	0.0884	0.0816	0.0874	0.0861	0.0839	0.0862	0.0857	0.0918	0.0899	0.0930
11=16:38:10	9698	300	0.0865	0.0859	0.0840	0.0842	0.0847	0.0815	0.0837	0.0834	0.0843	0.0872	0.0878	0.0860	0.0854	0.0875	0.0845	0.0869	0.0841	0.0882	0.0832	0.0882	0.0813	0.0915	0.0872	0.0917	0.0836	0.0843	0.0896	0.0846	0.0840	0.0824	0.0834	0.0815	0.0815	0.0832	0.0849	0.0822	0.0870	0.0829	0.0850	0.0844	0.0833	0.0811	0.0836	0.0850	0.0813	0.0893	0.0814	0.0873	0.0850	0.0854	0.0832	0.0875	0.0827	0.0809	0.0819	0.0800	0.0899	0.0826	0.0838	0.0833	0.0873	0.0909	0.0822	0.0845	0.0805	0.0811	0.0811	0.0836	0.0842	0.0858	0.0819	0.0854	0.0848	0.0972	0.0848	0.0842	0.0836	0.0819	0.0828	0.0881	0.0836	0.0824	0.0882	0.0882	0.0867	0.0847	0.0874	0.0835	0.0864	0.0868	0.0826	0.0867	0.0850	0.0919	0.0885	0.0946
12=16:52:51	10579	298	0.0888	0.0864	0.0836	0.0853	0.0868	0.0821	0.0836	0.0829	0.0846	0.0865	0.0861	0.0851	0.0848	0.0886	0.0855	0.0883	0.0837	0.0882	0.0849	0.0864	0.0818	0.0911	0.0880	0.0897	0.0840	0.0859	0.0927	0.0875	0.0843	0.0826	0.0852	0.0815	0.0829	0.0827	0.0851	0.0831	0.0862	0.0843	0.0853	0.0851	0.0826	0.0805	0.0837	0.0840	0.0817	0.0892	0.0821	0.0867	0.0850	0.0857	0.0840	0.0889	0.0839	0.0811	0.0838	0.0804	0.0842	0.0827	0.0836	0.0835	0.0876	0.0897	0.0826	0.0839	0.0811	0.0812	0.0810	0.0814	0.0859	0.0849	0.0840	0.0870	0.0847	0.0956	0.0847	0.0862	0.0833	0.0842	0.0865	0.0884	0.0836	0.0833	0.0872	0.0898	0.0876	0.0848	0.0875	0.0824	0.0866	0.0854	0.0861	0.0843	0.0863	0.0900	0.0908	0.0942
13=17:07:31	11460	301	0.0864	0.0861	0.0840	0.0845	0.0844	0.0819	0.0825	0.0840	0.0850	0.0876	0.0884	0.0882	0.0861	0.0870	0.0847	0.0882	0.0851	0.0873	0.0854	0.0855	0.0855	0.0882	0.0908	0.0896	0.0838	0.0845	0.0902	0.0850	0.0832	0.0824	0.0832	0.0817	0.0800	0.0833	0.0843	0.0860	0.0871	0.0835	0.0852	0.0843	0.0835	0.0814	0.0843	0.0834	0.0844	0.0870	0.0828	0.0874	0.0854	0.0852	0.0843	0.0882	0.0827	0.0807	0.0828	0.0805	0.0862	0.0845	0.0832	0.0855	0.0872	0.0882	0.0822	0.0855	0.0803	0.0813	0.0808	0.0833	0.0887	0.0857	0.0836	0.0867	0.0855	0.0917	0.0856	0.0861	0.0849	0.0839	0.0840	0.0896	0.0835	0.0834	0.0875	0.0895	0.0890	0.0855	0.0879	0.0825	0.0865	0.0867	0.0843	0.0865	0.0887	0.0942	0.0900	0.0939
14=17:22:12	12341	298	0.0876	0.0872	0.0858	0.0867	0.0862	0.0822	0.0835	0.0856	0.0847	0.0866	0.0884	0.0890	0.0863	0.0880	0.0854	0.0878	0.0849	0.0884	0.0869	0.0850	0.0862	0.0883	0.0930	0.0960	0.0840	0.0860	0.0911	0.0877	0.0835	0.0833	0.0851	0.0821	0.0813	0.0847	0.0962	0.0860	0.0865	0.0831	0.0864	0.0852	0.0838	0.0820	0.0835	0.0832	0.0846	0.0856	0.0835	0.0862	0.0848	0.0849	0.0855	0.0898	0.0832	0.0821	0.0841	0.0818	0.0850	0.0844	0.0814	0.0857	0.0875	0.0875	0.0825	0.0847	0.0817	0.0807	0.0808	0.0821	0.0841	0.0858	0.0823	0.0869	0.0852	0.0941	0.0878	0.0886	0.0858	0.0851	0.0853	0.0891	0.0837	0.0827	0.0871	0.0906	0.0889	0.0847	0.0878	0.0829	0.0880	0.0865	0.0834	0.0889	0.0847	0.0942	0.0889	0.0937
15=17:36:53	13221	300	0.0855	0.0889	0.0868	0.0851	0.0864	0.0837	0.0843	0.0858	0.0845	0.0872	0.0886	0.0887	0.0864	0.0866	0.0875	0.0881	0.0859	0.0874	0.0864	0.0839	0.0858	0.0876	0.0904	0.0894	0.0855	0.0856	0.0907	0.0880	0.0851	0.0833	0.0838	0.0823	0.0817	0.0839	0.0848	0.0860	0.0897	0.0847	0.0860	0.0839	0.0844	0.0817	0.0861	0.0826	0.0841	0.0864	0.0835	0.0868	0.0854	0.0875	0.0854	0.0902	0.0836	0.0837	0.0832	0.0818	0.0845	0.0846	0.0826	0.0867	0.0877	0.0880	0.0827	0.0854	0.0821	0.0805	0.0820	0.0846	0.0864	0.0849	0.0844	0.0867	0.0855	0.0932	0.0881	0.0891	0.0865	0.0842	0.0841	0.0916	0.0836	0.0835	0.0868	0.0917	0.0888	0.0864	0.0886	0.0834	0.0877	0.0873	0.0836	0.0879	0.0858	0.0942	0.0916	0.0968
16=17:51:34	14102	300	0.0865	0.0866	0.0863	0.0901	0.0879	0.0837	0.0850	0.0848	0.0849	0.0879	0.0883	0.0881	0.0890	0.0877	0.0856	0.0876	0.0844	0.0884	0.0863	0.0857	0.0845	0.0906	0.0888	0.0898	0.0848	0.0862	0.0930	0.0863	0.0846	0.0859	0.0883	0.0830	0.0821	0.0846	0.1040	0.0854	0.0897	0.0833	0.0862	0.0855	0.0850	0.0817	0.0854	0.0852	0.0834	0.0891	0.0821	0.0880	0.0860	0.0861	0.0838	0.0875	0.0838	0.0833	0.0860	0.0827	0.0850	0.0847	0.0831	0.0855	0.0905	0.0882	0.0835	0.0857	0.0843	0.0811	0.0821	0.0855	0.0859	0.0849	0.0834	0.0859	0.0859	0.0982	0.0863	0.0862	0.0854	0.0854	0.0879	0.0910	0.0840	0.0830	0.0876	0.0901	0.0910	0.0864	0.0881	0.0839	0.0888	0.0876	0.0844	0.0898	0.0874	0.0948	0.0903	0.0976
17=18:06:15	14983	298	0.0865	0.0874	0.0872	0.0866	0.0851	0.0827	0.0832	0.0845	0.0845	0.0874	0.0874	0.0894	0.0856	0.0878	0.0859	0.0874	0.0849	0.0888	0.0877	0.0844	0.0861	0.0880	0.0907	0.0899	0.0842	0.0855	0.0919	0.0864	0.0856	0.0829	0.0834	0.0824	0.0814	0.0838	0.0843	0.0863	0.0879	0.0837	0.0865	0.0847	0.0844	0.0812	0.0848	0.0836	0.0838	0.0857	0.0825	0.0872	0.0854	0.0866	0.0865	0.0931	0.0839	0.0824	0.0838	0.0818	0.0895	0.0851	0.0810	0.0870	0.0892	0.0901	0.0839	0.0854	0.0819	0.0814	0.0811	0.0840	0.0857	0.0842	0.0822	0.0867	0.0862	0.0941	0.0883	0.0890	0.0874	0.0845	0.0846	0.0892	0.0836	0.0828	0.0873	0.0914	0.0884	0.0863	0.0881	0.0829	0.0873	0.0871	0.0860	0.0876	0.0854	0.0964	0.0900	0.0967
18=18:20:55	15864	300	0.0875	0.0884	0.0882	0.0867	0.0883	0.0844	0.0870	0.0869	0.0874	0.0893	0.0885	0.0907	0.0885	0.0893	0.0872	0.0914	0.0857	0.0903	0.0882	0.0878	0.0897	0.0901	0.0920	0.0927	0.0854	0.0859	0.0928	0.0887	0.0858	0.0834	0.0862	0.0842	0.0836	0.0845	0.0868	0.0867	0.0890	0.0855	0.0885	0.0861	0.0859	0.0827	0.0851	0.0858	0.0859	0.0895	0.0842	0.0878	0.0877	0.0859	0.0849	0.0900	0.0838	0.0831	0.0853	0.0834	0.0857	0.0864	0.0835	0.0858	0.0905	0.0902	0.0834	0.0877	0.0827	0.0831	0.0825	0.0845	0.0889	0.0872	0.0832	0.0872	0.0875	0.0952	0.0879	0.0884	0.0865	0.0855	0.0851	0.0898	0.0852	0.0838	0.0897	0.0914	0.0900	0.0864	0.0898	0.0849	0.0865	0.0878	0.0859	0.0885	0.0876	0.0961	0.0908	0.0979
19=18:35:36	16745	303	0.0866	0.0885	0.0888	0.0890	0.0880	0.0835	0.0869	0.0868	0.0869	0.0884	0.0907	0.0874	0.0884	0.0895	0.0886	0.0896	0.0865	0.0897	0.0882	0.0871	0.0864	0.0930	0.0909	0.0906	0.0852	0.0875	0.0927	0.0872	0.0856	0.0845	0.0872	0.0828	0.0842	0.0845	0.0865	0.0833	0.0893	0.0843	0.0868	0.0859	0.0846	0.0833	0.0871	0.0846	0.0854	0.0901	0.0827	0.0883	0.0866	0.0873	0.0855	0.0902	0.0843	0.0829	0.0839	0.0838	0.0855	0.0847	0.0840	0.0862	0.0898	0.0932	0.0848	0.0863	0.0836	0.0814	0.0836	0.0835	0.0877	0.0850	0.0849	0.0870	0.0878	0.0946	0.0866	0.0880	0.0857	0.0846	0.0850	0.0912	0.0847	0.0842	0.0892	0.0909	0.0908	0.0870	0.0903	0.0837	0.0891	0.0891	0.0849	0.0887	0.0880	0.0955	0.0942	0.0965
20=18:50:17	17625	298	0.0913	0.0886	0.0869	0.0848	0.0859	0.0840	0.0853	0.0873	0.0863	0.0891	0.0894	0.0906	0.0889	0.0890	0.0877	0.0883	0.0874	0.0886	0.0893	0.0849	0.0894	0.0891	0.0927	0.0909	0.0874	0.0873	0.0919	0.0878	0.0860	0.0855	0.0849	0.0842	0.0818	0.0848	0.0854	0.0876	0.0921	0.0845	0.0894	0.0844	0.0861	0.0817	0.0885	0.0847	0.0863	0.0865	0.0861	0.0883	0.0898	0.0879	0.0855	0.0916	0.0843	0.0833	0.0837	0.0838	0.0903	0.0870	0.0840	0.0868	0.0891	0.0902	0.0846	0.0870	0.0828	0.0826	0.0832	0.0860	0.0874	0.0861	0.0849	0.0888	0.0898	0.0990	0.0887	0.0876	0.0865	0.0848	0.0860	0.0931	0.0851	0.0861	0.0883	0.0932	0.0923	0.0878	0.0907	0.0851	0.0894	0.0893	0.0861	0.0907	0.0876	0.0974	0.0919	0.0990
21=19:04:58	18506	301	0.0928	0.0897	0.0889	0.0882	0.0882	0.0847	0.0854	0.0881	0.0871	0.0910	0.0890	0.0911	0.0886	0.0901	0.0880	0.0904	0.0880	0.0916	0.0895	0.0890	0.0890	0.0914	0.0913	0.0923	0.0882	0.0865	0.0937	0.0885	0.0874	0.0854	0.0852	0.0849	0.0830	0.0861	0.0864	0.0876	0.0920	0.0851	0.0895	0.0868	0.0862	0.0835	0.0893	0.0853	0.0851	0.0910	0.0846	0.0890	0.0891	0.0874	0.0844	0.0888	0.0869	0.0845	0.0854	0.0844	0.0880	0.0868	0.0820	0.0875	0.0914	0.0894	0.0841	0.0875	0.0844	0.0829	0.0836	0.0857	0.0886	0.0870	0.0844	0.0881	0.0881	0.1058	0.0898	0.0911	0.0873	0.0867	0.0879	0.0921	0.0853	0.0839	0.0903	0.0927	0.0912	0.0884	0.0907	0.0862	0.0915	0.0895	0.0897	0.0906	0.0882	0.1003	0.0920	0.0999
22=19:19:39	19387	300	0.0933	0.0903	0.0872	0.0874	0.0873	0.0841	0.0852	0.0885	0.0884	0.0903	0.0910	0.0901	0.0885	0.0896	0.0879	0.0891	0.0874	0.0899	0.0903	0.0870	0.0879	0.0924	0.0907	0.0909	0.0870	0.0873	0.0926	0.0886	0.0864	0.0845	0.0863	0.0855	0.0836	0.0856	0.0865	0.0854	0.0915	0.0850	0.0886	0.0867	0.0856	0.0824	0.0897	0.0856	0.0850	0.0889	0.0838	0.0877	0.0917	0.0884	0.0854	0.0914	0.0860	0.0850	0.0856	0.0844	0.0903	0.0866	0.0840	0.0869	0.0925	0.0914	0.0846	0.0878	0.0858	0.0834	0.0845	0.0870	0.0891	0.0863	0.0850	0.0872	0.0885	0.1000	0.0897	0.0895	0.0903	0.0877	0.0868	0.0928	0.0847	0.0854	0.0914	0.0948	0.0926	0.0894	0.0933	0.0845	0.0910	0.0907	0.0879	0.0919	0.0891	0.0988	0.0946	0.1006
23=19:34:19	20268	298	0.0913	0.0901	0.0899	0.0872	0.0873	0.0853	0.0852	0.0872	0.0873	0.0914	0.0892	0.0914	0.0901	0.0904	0.0880	0.0899	0.0870	0.0900	0.0901	0.0862	0.0891	0.0904	0.0918	0.0929	0.0878	0.0871	0.0934	0.0886	0.0865	0.0863	0.0850	0.0857	0.0840	0.0856	0.0849	0.0880	0.0909	0.0854	0.0892	0.0867	0.0862	0.0824	0.0884	0.0861	0.0860	0.0891	0.0846	0.0903	0.0895	0.0892	0.0873	0.0906	0.0853	0.0848	0.0872	0.0846	0.0871	0.0876	0.0836	0.0874	0.0918	0.0915	0.0850	0.0874	0.0850	0.0844	0.0832	0.0864	0.0907	0.0890	0.0831	0.0883	0.0893	0.1024	0.0901	0.0908	0.0877	0.0875	0.0879	0.0930	0.0856	0.0855	0.0916	0.0945	0.0937	0.0884	0.0931	0.0853	0.0921	0.0911	0.0868	0.0926	0.0897	0.0999	0.0933	0.1015
24=19:49:00	21149	301	0.0894	0.0894	0.0888	0.0896	0.0883	0.0834	0.0876	0.0890	0.0882	0.0914	0.0885	0.0909	0.0899	0.0909	0.0886	0.0910	0.0861	0.0926	0.0903	0.0887	0.0882	0.0941	0.0915	0.0936	0.0880	0.0879	0.0933	0.0895	0.0885	0.0872	0.0878	0.0850	0.0846	0.0871	0.0854	0.0882	0.0922	0.0850	0.0902	0.0882	0.0866	0.0834	0.0894	0.0872	0.0879	0.0891	0.0843	0.0895	0.0885	0.0882	0.0880	0.0918	0.0851	0.0849	0.0891	0.0862	0.0935	0.0882	0.0849	0.0880	0.0928	0.0928	0.0855	0.0883	0.0855	0.0848	0.0851	0.0875	0.0906	0.0888	0.0847	0.0882	0.0896	0.0957	0.0906	0.0914	0.0899	0.0882	0.0894	0.0931	0.0871	0.0865	0.0924	0.0950	0.0936	0.0908	0.0933	0.0873	0.0920	0.0918	0.0922	0.0921	0.0912	0.1001	0.0950	0.1028
25=20:03:41	22029	301	0.0936	0.0943	0.0960	0.0966	0.0924	0.0869	0.0888	0.0910	0.0915	0.0932	0.0911	0.0930	0.0914	0.0918	0.0921	0.0933	0.0894	0.0929	0.0921	0.0884	0.0896	0.0957	0.0912	0.0932	0.0890	0.0937	0.0988	0.0934	0.0893	0.0909	0.0917	0.0873	0.0865	0.0870	0.0881	0.0889	0.0934	0.0873	0.0922	0.0880	0.0879	0.0830	0.0907	0.0878	0.0877	0.0934	0.0848	0.0893	0.0910	0.0927	0.0903	0.0970	0.0903	0.0895	0.0900	0.0886	0.0896	0.0900	0.0853	0.0893	0.0951	0.0931	0.0875	0.0893	0.0870	0.0848	0.0855	0.0909	0.0904	0.0880	0.0856	0.0900	0.0906	0.0996	0.0958	0.0938	0.0907	0.0901	0.0940	0.0974	0.0873	0.0887	0.0929	0.0957	0.0963	0.0905	0.0943	0.0875	0.0950	0.0934	0.0878	0.0929	0.0909	0.1021	0.0967	0.1058
26=20:18:22	22910	296	0.0908	0.0919	0.0927	0.0914	0.0889	0.0860	0.0884	0.0902	0.0889	0.0933	0.0889	0.0933	0.0909	0.0905	0.0899	0.0917	0.0871	0.0920	0.0910	0.0887	0.0896	0.0921	0.0920	0.0954	0.0897	0.0879	0.0962	0.0914	0.0892	0.0884	0.0899	0.0864	0.0847	0.0874	0.0846	0.0888	0.0907	0.0870	0.0906	0.0880	0.0871	0.0832	0.0891	0.0889	0.0875	0.0911	0.0842	0.0911	0.0895	0.0943	0.0909	0.0925	0.0871	0.0870	0.0917	0.0860	0.0875	0.0905	0.0835	0.0875	0.0935	0.0948	0.0861	0.0885	0.0847	0.0851	0.0847	0.0888	0.0915	0.0897	0.0839	0.0899	0.0912	0.0971	0.0916	0.0924	0.0915	0.0899	0.0914	0.0953	0.0875	0.0871	0.0937	0.0944	0.0951	0.0915	0.0939	0.0872	0.0924	0.0919	0.0888	0.0936	0.0917	0.1030	0.0967	0.1039
27=20:33:02	23791	298	0.1021	0.0932	0.0905	0.0915	0.0903	0.0861	0.0899	0.0920	0.0910	0.0943	0.0910	0.0936	0.0928	0.0945	0.0910	0.0942	0.0907	0.0965	0.0957	0.0906	0.0948	0.0950	0.0940	0.0940	0.0917	0.0906	0.0976	0.0912	0.0887	0.0886	0.0889	0.0881	0.0863	0.0887	0.0869	0.0893	0.0940	0.0880	0.0943	0.0902	0.0897	0.0840	0.0944	0.0877	0.0895	0.0919	0.0861	0.0928	0.0946	0.0913	0.0889	0.0949	0.0879	0.0870	0.0889	0.0889	0.0911	0.0916	0.0834	0.0900	0.0948	0.0945	0.0877	0.0910	0.0874	0.0864	0.0869	0.0883	0.0926	0.0900	0.0849	0.0924	0.0918	0.1058	0.0981	0.0946	0.0918	0.0910	0.0914	0.0984	0.0881	0.0881	0.0944	0.0996	0.0980	0.0925	0.0959	0.0885	0.0943	0.0947	0.0900	0.0934	0.0933	0.1023	0.0976	0.1061
28=20:47:43	24672	300	0.0965	0.0936	0.0924	0.0906	0.0905	0.0862	0.0885	0.0911	0.0904	0.0946	0.0883	0.0943	0.0917	0.0934	0.0901	0.0933	0.0909	0.0946	0.0915	0.0909	0.0909	0.0947	0.0915	0.0960	0.0906	0.0912	0.0976	0.0925	0.0894	0.0890	0.0900	0.0870	0.0858	0.0885	0.0861	0.0882	0.0944	0.0883	0.0945	0.0887	0.0892	0.0840	0.0926	0.0902	0.0892	0.0938	0.0836	0.0933	0.0934	0.0951	0.0916	0.0920	0.0892	0.0871	0.0888	0.0878	0.0923	0.0912	0.0836	0.0892	0.0979	0.0953	0.0884	0.0912	0.0871	0.0862	0.0860	0.0894	0.0921	0.0912	0.0843	0.0908	0.0921	0.1104	0.0964	0.0960	0.0924	0.0914	0.0931	0.0970	0.0889	0.0886	0.0949	0.0979	0.0974	0.0928	0.0967	0.0892	0.0957	0.0943	0.0885	0.0971	0.0919	0.1038	0.0976	0.1067
29=21:02:24	25553	301	0.0954	0.0928	0.0905	0.0923	0.0915	0.0857	0.0906	0.0916	0.0920	0.0962	0.0895	0.0925	0.0918	0.0924	0.0894	0.0933	0.0902	0.0955	0.0933	0.0904	0.0934	0.0957	0.0929	0.0960	0.0914	0.0895	0.0980	0.0923	0.0885	0.0893	0.0902	0.0883	0.0866	0.0892	0.0868	0.0889	0.0947	0.0886	0.0934	0.0901	0.0895	0.0846	0.0931	0.0905	0.0889	0.0942	0.0849	0.0912	0.0947	0.0921	0.0897	0.0928	0.0892	0.0881	0.0903	0.0887	0.0924	0.0914	0.0834	0.0888	0.0975	0.0955	0.0886	0.0921	0.0874	0.0874	0.0866	0.0900	0.0933	0.0910	0.0848	0.0916	0.0932	0.1013	0.0955	0.0940	0.0930	0.0925	0.0929	0.0979	0.0899	0.0880	0.0951	0.0970	0.0996	0.0917	0.0965	0.0899	0.0955	0.0955	0.0902	0.0969	0.0926	0.1047	0.0986	0.1114
30=21:17:05	26433	298	0.1011	0.0955	0.0947	0.0923	0.0915	0.0849	0.0904	0.0926	0.0918	0.0947	0.0911	0.0928	0.0935	0.0972	0.0928	0.0952	0.0904	0.0964	0.0935	0.0909	0.0922	0.0982	0.0896	0.0960	0.0926	0.0944	0.1010	0.0956	0.0896	0.0899	0.0891	0.0873	0.0872	0.0891	0.0877	0.0884	0.0981	0.0885	0.0940	0.0901	0.0890	0.0839	0.0934	0.0891	0.0900	0.0932	0.0843	0.0915	0.0966	0.0937	0.0932	0.1015	0.0900	0.0879	0.0892	0.0885	0.0923	0.0909	0.0851	0.0904	0.0987	0.0971	0.0893	0.0923	0.0870	0.0860	0.0876	0.0870	0.0938	0.0907	0.0842	0.0927	0.0952	0.1112	0.1021	0.0989	0.0951	0.0940	0.0921	0.0966	0.0891	0.0910	0.0957	0.1028	0.0996	0.0938	0.0984	0.0904	0.0969	0.0948	0.0924	0.0950	0.0939	0.1046	0.1014	0.1088
31=21:31:46	27314	300	0.0978	0.0957	0.0928	0.0926	0.0911	0.0854	0.0920	0.0949	0.0915	0.0971	0.0921	0.0950	0.0950	0.0938	0.0936	0.0956	0.0906	0.0957	0.0965	0.0929	0.0943	0.0974	0.0934	0.0956	0.0957	0.0913	0.0972	0.0927	0.0895	0.0898	0.0900	0.0894	0.0878	0.0907	0.0866	0.0912	0.0949	0.0901	0.0953	0.0919	0.0917	0.0854	0.0956	0.0901	0.0909	0.0965	0.0854	0.0927	0.0974	0.0934	0.0915	0.0956	0.0892	0.0891	0.0907	0.0901	0.0928	0.0932	0.0842	0.0901	0.1002	0.0984	0.0908	0.0938	0.0888	0.0884	0.0884	0.0902	0.0963	0.0944	0.0847	0.0940	0.0967	0.1076	0.0957	0.0960	0.0953	0.0935	0.0939	0.1002	0.0902	0.0901	0.0978	0.1005	0.0992	0.0951	0.1004	0.0917	0.0994	0.0973	0.0949	0.1007	0.0940	0.1077	0.1024	0.1141
32=21:46:27	28195	300	0.0998	0.0976	0.0952	0.0975	0.0922	0.0863	0.0923	0.0970	0.0943	0.0981	0.0909	0.0953	0.0967	0.0956	0.0957	0.0963	0.0915	0.0979	0.1009	0.0910	0.0945	0.0983	0.0962	0.0964	0.0964	0.0935	0.1002	0.0959	0.0924	0.0922	0.0914	0.0904	0.0887	0.0922	0.0863	0.0912	0.1014	0.0896	0.0973	0.0931	0.0916	0.0859	0.0973	0.0927	0.0941	0.0965	0.0866	0.0931	0.0974	0.0969	0.0941	0.0994	0.0913	0.0905	0.0922	0.0919	0.0949	0.0943	0.0849	0.0900	0.1027	0.0996	0.0910	0.0933	0.0907	0.0895	0.0898	0.0932	0.0968	0.0931	0.0865	0.0942	0.0981	0.1064	0.0993	0.0981	0.0984	0.0955	0.0959	0.1033	0.0919	0.0918	0.0980	0.1013	0.1040	0.0962	0.1043	0.0917	0.0994	0.0988	0.0931	0.0995	0.0965	0.1102	0.1029	0.1155
33=22:01:07	29076	300	0.1001	0.0972	0.0968	0.0978	0.0946	0.0860	0.0932	0.0969	0.0941	0.0961	0.0886	0.0959	0.0971	0.0969	0.0962	0.0958	0.0917	0.0989	0.0983	0.0932	0.0936	0.0991	0.0933	0.1001	0.0947	0.0949	0.1037	0.0956	0.0921	0.0930	0.0937	0.0910	0.0886	0.0921	0.0865	0.0909	0.0965	0.0900	0.0981	0.0932	0.0917	0.0848	0.0959	0.0921	0.0922	0.0972	0.0848	0.0935	0.0958	0.0944	0.0946	0.1028	0.0908	0.0892	0.0934	0.0924	0.0951	0.0940	0.0833	0.0881	0.1034	0.0992	0.0915	0.0947	0.0891	0.0888	0.0876	0.0922	0.0961	0.0946	0.0846	0.0938	0.0968	0.1077	0.0996	0.0967	0.0983	0.0973	0.0976	0.1047	0.0925	0.0923	0.0986	0.0999	0.1023	0.0954	0.1029	0.0922	0.1000	0.0994	0.0921	0.1010	0.0953	0.1092	0.1038	0.1145
34=22:15:48	29957	296	0.1025	0.1007	0.0982	0.0964	0.0943	0.0873	0.0957	0.0975	0.0972	0.0998	0.0940	0.0961	0.0988	0.0976	0.0977	0.1002	0.0931	0.0989	0.1012	0.0917	0.0972	0.0995	0.0964	0.1006	0.0989	0.0936	0.1040	0.0966	0.0931	0.0920	0.0929	0.0913	0.0909	0.0917	0.0888	0.0924	0.1026	0.0923	0.1001	0.0932	0.0930	0.0861	0.0999	0.0904	0.0954	0.0966	0.0877	0.0929	0.0999	0.0981	0.0957	0.0991	0.0913	0.0911	0.0922	0.0933	0.0969	0.0970	0.0852	0.0910	0.1023	0.0998	0.0929	0.0969	0.0911	0.0896	0.0914	0.0928	0.0982	0.0924	0.0883	0.0939	0.1024	0.1204	0.1026	0.1015	0.0995	0.0978	0.0966	0.1065	0.0933	0.0945	0.1001	0.1035	0.1032	0.0985	0.1047	0.0940	0.1027	0.1017	0.0941	0.1017	0.0979	0.1078	0.1064	0.1242
35=22:30:29	30837	300	0.1017	0.0996	0.0973	0.0987	0.0954	0.0856	0.0963	0.0984	0.0969	0.0978	0.0907	0.0952	0.0981	0.0987	0.0967	0.0986	0.0940	0.0996	0.0997	0.0966	0.0933	0.1063	0.0904	0.0991	0.0975	0.0947	0.1029	0.0969	0.0933	0.0932	0.0948	0.0921	0.0918	0.0922	0.0872	0.0893	0.1001	0.0916	0.1005	0.0949	0.0934	0.0843	0.0992	0.0940	0.0937	0.1004	0.0835	0.0937	0.0996	0.0970	0.0955	0.0958	0.0909	0.0917	0.0949	0.0941	0.0980	0.0960	0.0850	0.0900	0.1040	0.1021	0.0935	0.0974	0.0923	0.0907	0.0899	0.0918	0.0995	0.0940	0.0861	0.0941	0.1010	0.1179	0.1010	0.0970	0.0995	0.0988	0.1002	0.1072	0.0941	0.0929	0.1010	0.1029	0.1052	0.0985	0.1053	0.0941	0.1055	0.1029	0.1012	0.1058	0.0975	0.1100	0.1090	0.1183
36=22:45:10	31718	300	0.1046	0.1036	0.1034	0.1017	0.0971	0.0853	0.0961	0.1002	0.0999	0.1001	0.0892	0.0958	0.0992	0.1005	0.0976	0.0986	0.0935	0.1021	0.1004	0.0986	0.0952	0.1088	0.0901	0.1004	0.0983	0.0972	0.1071	0.0982	0.0940	0.0959	0.0973	0.0927	0.0922	0.0926	0.0883	0.0884	0.1031	0.0914	0.1027	0.0967	0.0938	0.0854	0.1015	0.0944	0.0933	0.1050	0.0837	0.0945	0.1030	0.0972	0.0952	0.1012	0.0941	0.0930	0.0955	0.0958	0.1000	0.0964	0.0852	0.0899	0.1059	0.1028	0.0935	0.0981	0.0926	0.0912	0.0921	0.0937	0.1010	0.0967	0.0847	0.0951	0.1004	0.1177	0.1062	0.1006	0.1004	0.1012	0.1020	0.1087	0.0946	0.0948	0.1027	0.1028	0.1081	0.0986	0.1074	0.0934	0.1037	0.1028	0.0984	0.1049	0.0978	0.1122	0.1101	0.1213
37=22:59:51	32599	298	0.1066	0.1037	0.0999	0.0995	0.0958	0.0875	0.0977	0.1036	0.0995	0.1046	0.0923	0.0998	0.1002	0.0993	0.0998	0.1019	0.0959	0.1014	0.1038	0.0993	0.0986	0.1063	0.0930	0.1012	0.1021	0.0947	0.1058	0.0994	0.0952	0.0962	0.0967	0.0955	0.0941	0.0953	0.0886	0.0932	0.1081	0.0947	0.1041	0.0974	0.0964	0.0883	0.1038	0.0967	0.0989	0.1040	0.0868	0.0966	0.1048	0.0999	0.0970	0.0988	0.0935	0.0950	0.0979	0.0968	0.1012	0.0995	0.0863	0.0929	0.1085	0.1065	0.0968	0.1020	0.0950	0.0937	0.0944	0.0981	0.1050	0.0990	0.0861	0.0973	0.1039	0.1125	0.1061	0.1033	0.1050	0.1021	0.1012	0.1126	0.0979	0.0983	0.1066	0.1078	0.1097	0.1043	0.1122	0.0978	0.1101	0.1065	0.1034	0.1101	0.1014	0.1169	0.1117	0.1258
38=23:14:31	33480	300	0.1108	0.1050	0.1049	0.1050	0.1001	0.0874	0.0991	0.1036	0.1029	0.1049	0.0914	0.1000	0.1045	0.1036	0.1015	0.1023	0.0961	0.1058	0.1034	0.1011	0.1009	0.1082	0.0924	0.1042	0.1001	0.0975	0.1085	0.1010	0.0964	0.0993	0.1012	0.0950	0.0945	0.0970	0.0872	0.0928	0.1092	0.0943	0.1060	0.0988	0.0959	0.0877	0.1038	0.0984	0.0973	0.1039	0.0839	0.0963	0.1058	0.0990	0.0986	0.1007	0.0957	0.0965	0.0998	0.0992	0.1039	0.0995	0.0861	0.0913	0.1104	0.1073	0.0947	0.1015	0.0947	0.0950	0.0941	0.0964	0.1062	0.0986	0.0844	0.0970	0.1036	0.1131	0.1055	0.1024	0.1036	0.1035	0.1040	0.1115	0.0976	0.0978	0.1075	0.1051	0.1085	0.1022	0.1106	0.0954	0.1076	0.1073	0.1004	0.1083	0.1021	0.1159	0.1122	0.1277
39=23:29:12	34361	301	0.1242	0.1090	0.1035	0.1054	0.1003	0.0912	0.1029	0.1079	0.1063	0.1074	0.0937	0.1006	0.1062	0.1060	0.1044	0.1068	0.1018	0.1088	0.1134	0.1021	0.1058	0.1151	0.0951	0.1038	0.1060	0.1027	0.1108	0.1015	0.0987	0.1001	0.1014	0.0988	0.0984	0.0987	0.0906	0.0950	0.1109	0.0977	0.1102	0.1024	0.0988	0.0895	0.1113	0.1001	0.1006	0.1064	0.0875	0.0979	0.1137	0.1028	0.1013	0.1053	0.0996	0.0974	0.1007	0.1028	0.1075	0.1043	0.0861	0.0936	0.1130	0.1098	0.0987	0.1052	0.0985	0.0985	0.0978	0.0989	0.1092	0.0995	0.0890	0.0979	0.1085	0.1257	0.1122	0.1081	0.1088	0.1069	0.1067	0.1161	0.0994	0.0995	0.1112	0.1113	0.1111	0.1054	0.1143	0.0995	0.1123	0.1099	0.1050	0.1112	0.1047	0.1186	0.1167	0.1342
40=23:43:53	35242	298	0.1129	0.1123	0.1125	0.1142	0.1041	0.0933	0.1062	0.1092	0.1097	0.1112	0.0925	0.1055	0.1067	0.1063	0.1046	0.1096	0.1011	0.1091	0.1113	0.1047	0.1060	0.1121	0.0941	0.1082	0.1056	0.1005	0.1185	0.1110	0.1022	0.1050	0.1064	0.1017	0.0997	0.0999	0.0905	0.0966	0.1129	0.1000	0.1122	0.1025	0.1002	0.0913	0.1089	0.1017	0.1020	0.1084	0.0889	0.1005	0.1080	0.1083	0.1042	0.1070	0.1027	0.1051	0.1101	0.1057	0.1111	0.1081	0.0871	0.0978	0.1198	0.1134	0.1015	0.1076	0.1004	0.0990	0.0990	0.1008	0.1141	0.1030	0.0870	0.0982	0.1080	0.1239	0.1189	0.1103	0.1121	0.1127	0.1184	0.1204	0.1016	0.1046	0.1157	0.1130	0.1199	0.1091	0.1189	0.1011	0.1174	0.1127	0.1089	0.1168	0.1079	0.1232	0.1201	0.1349
41=23:58:34	36122	300	0.1172	0.1105	0.1076	0.1052	0.1006	0.0934	0.1056	0.1112	0.1057	0.1097	0.0924	0.1044	0.1102	0.1076	0.1076	0.1098	0.1029	0.1115	0.1198	0.1065	0.1064	0.1137	0.0969	0.1088	0.1195	0.1013	0.1129	0.1043	0.1006	0.1016	0.1006	0.1021	0.1002	0.1026	0.0881	0.0971	0.1121	0.0997	0.1151	0.1049	0.1044	0.0909	0.1123	0.1027	0.1051	0.1103	0.0872	0.1030	0.1156	0.1075	0.1041	0.1039	0.0995	0.1013	0.1047	0.1062	0.1101	0.1072	0.0857	0.0953	0.1186	0.1173	0.1040	0.1070	0.1011	0.1004	0.0997	0.1026	0.1110	0.1052	0.0861	0.1020	0.1176	0.1302	0.1136	0.1090	0.1152	0.1084	0.1108	0.1195	0.1041	0.1036	0.1152	0.1150	0.1165	0.1082	0.1199	0.1027	0.1184	0.1138	0.1084	0.1156	0.1084	0.1239	0.1215	0.1401
42=00:13:15	37003	301	0.1154	0.1139	0.1136	0.1136	0.1066	0.0961	0.1068	0.1115	0.1067	0.1128	0.0928	0.1056	0.1102	0.1064	0.1079	0.1093	0.1010	0.1095	0.1142	0.1060	0.1033	0.1137	0.0956	0.1050	0.1102	0.1031	0.1159	0.1081	0.1038	0.1037	0.1048	0.1035	0.1007	0.1020	0.0884	0.0978	0.1143	0.0996	0.1130	0.1038	0.1033	0.0903	0.1121	0.1035	0.1041	0.1097	0.0887	0.1010	0.1114	0.1083	0.1093	0.1089	0.1008	0.1053	0.1127	0.1064	0.1119	0.1079	0.0860	0.0951	0.1200	0.1157	0.1027	0.1079	0.1013	0.1017	0.0997	0.1069	0.1111	0.1060	0.0866	0.1008	0.1112	0.1251	0.1155	0.1115	0.1164	0.1113	0.1142	0.1222	0.1039	0.1040	0.1169	0.1146	0.1204	0.1110	0.1206	0.1036	0.1180	0.1146	0.1083	0.1177	0.1099	0.1256	0.1240	0.1439
43=00:27:55	37884	298	0.1352	0.1195	0.1121	0.1118	0.1062	0.0962	0.1080	0.1144	0.1133	0.1139	0.0929	0.1095	0.1127	0.1128	0.1092	0.1124	0.1078	0.1137	0.1195	0.1086	0.1098	0.1216	0.0943	0.1107	0.1119	0.1101	0.1213	0.1135	0.1050	0.1076	0.1070	0.1054	0.1023	0.1036	0.0910	0.0983	0.1174	0.1020	0.1181	0.1081	0.1043	0.0910	0.1175	0.1062	0.1068	0.1136	0.0868	0.1029	0.1224	0.1121	0.1083	0.1123	0.1033	0.1051	0.1096	0.1082	0.1143	0.1109	0.0862	0.0983	0.1232	0.1189	0.1059	0.1108	0.1039	0.1036	0.1029	0.1057	0.1146	0.1062	0.0864	0.1028	0.1133	0.1429	0.1291	0.1154	0.1165	0.1139	0.1198	0.1250	0.1056	0.1063	0.1198	0.1216	0.1222	0.1122	0.1251	0.1060	0.1201	0.1147	0.1083	0.1181	0.1110	0.1289	0.1254	0.1451
44=00:42:36	38765	301	0.1223	0.1207	0.1187	0.1171	0.1077	0.0985	0.1131	0.1157	0.1127	0.1177	0.0947	0.1090	0.1156	0.1120	0.1102	0.1143	0.1049	0.1155	0.1213	0.1119	0.1103	0.1207	0.0933	0.1117	0.1163	0.1062	0.1202	0.1133	0.1098	0.1100	0.1093	0.1071	0.1065	0.1056	0.0901	0.0990	0.1200	0.1037	0.1184	0.1073	0.1068	0.0922	0.1177	0.1059	0.1089	0.1151	0.0865	0.1040	0.1179	0.1176	0.1134	0.1154	0.1051	0.1092	0.1137	0.1123	0.1161	0.1134	0.0868	0.0982	0.1249	0.1189	0.1061	0.1113	0.1047	0.1050	0.1041	0.1082	0.1179	0.1075	0.0861	0.1037	0.1180	0.1311	0.1230	0.1190	0.1211	0.1177	0.1191	0.1264	0.1075	0.1069	0.1210	0.1183	0.1223	0.1160	0.1250	0.1068	0.1213	0.1182	0.1107	0.1212	0.1142	0.1305	0.1282	0.1498
45=00:57:17	39646	301	0.1276	0.1182	0.1142	0.1153	0.1078	0.0980	0.1134	0.1173	0.1151	0.1184	0.0947	0.1086	0.1183	0.1137	0.1144	0.1165	0.1079	0.1186	0.1266	0.1151	0.1139	0.1234	0.0952	0.1113	0.1222	0.1047	0.1201	0.1102	0.1054	0.1098	0.1088	0.1081	0.1067	0.1074	0.0893	0.0995	0.1226	0.1051	0.1229	0.1102	0.1096	0.0953	0.1206	0.1097	0.1124	0.1182	0.0861	0.1041	0.1271	0.1130	0.1102	0.1104	0.1043	0.1066	0.1108	0.1134	0.1188	0.1144	0.0852	0.0981	0.1283	0.1224	0.1097	0.1152	0.1090	0.1064	0.1075	0.1120	0.1201	0.1104	0.0878	0.1025	0.1279	0.1326	0.1244	0.1161	0.1220	0.1171	0.1175	0.1300	0.1086	0.1091	0.1245	0.1214	0.1253	0.1162	0.1319	0.1102	0.1285	0.1243	0.1129	0.1262	0.1158	0.1352	0.1342	0.1567
46=01:11:58	40526	298	0.1304	0.1198	0.1174	0.1181	0.1086	0.0986	0.1128	0.1202	0.1157	0.1163	0.0912	0.1107	0.1183	0.1126	0.1147	0.1152	0.1057	0.1186	0.1243	0.1112	0.1118	0.1243	0.0937	0.1145	0.1182	0.1095	0.1285	0.1122	0.1051	0.1113	0.1118	0.1089	0.1076	0.1070	0.0880	0.1015	0.1216	0.1054	0.1233	0.1100	0.1079	0.0918	0.1205	0.1115	0.1107	0.1170	0.0858	0.1069	0.1226	0.1151	0.1138	0.1141	0.1056	0.1081	0.1142	0.1146	0.1191	0.1147	0.0853	0.0983	0.1290	0.1245	0.1106	0.1145	0.1080	0.1073	0.1053	0.1094	0.1226	0.1092	0.0864	0.1068	0.1215	0.1371	0.1279	0.1164	0.1220	0.1210	0.1233	0.1311	0.1099	0.1115	0.1253	0.1236	0.1292	0.1183	0.1330	0.1100	0.1294	0.1236	0.1116	0.1261	0.1145	0.1363	0.1346	0.1561
47=01:26:39	41407	300	0.1369	0.1241	0.1221	0.1210	0.1139	0.1023	0.1182	0.1262	0.1226	0.1237	0.0935	0.1139	0.1228	0.1178	0.1169	0.1199	0.1118	0.1246	0.1278	0.1160	0.1183	0.1296	0.0936	0.1165	0.1212	0.1136	0.1311	0.1152	0.1106	0.1181	0.1182	0.1121	0.1096	0.1127	0.0910	0.1034	0.1294	0.1086	0.1298	0.1138	0.1119	0.0947	0.1251	0.1170	0.1155	0.1206	0.0869	0.1090	0.1299	0.1175	0.1166	0.1168	0.1103	0.1120	0.1174	0.1197	0.1242	0.1188	0.0878	0.1017	0.1351	0.1297	0.1135	0.1200	0.1102	0.1120	0.1100	0.1129	0.1286	0.1156	0.0877	0.1085	0.1252	0.1424	0.1352	0.1210	0.1274	0.1242	0.1272	0.1373	0.1139	0.1165	0.1303	0.1287	0.1327	0.1220	0.1384	0.1163	0.1347	0.1305	0.1149	0.1333	0.1204	0.1416	0.1409	0.1630
48=01:41:20	42288	300	0.1373	0.1317	0.1250	0.1207	0.1156	0.1014	0.1198	0.1259	0.1217	0.1243	0.0930	0.1197	0.1229	0.1181	0.1201	0.1231	0.1114	0.1254	0.1318	0.1194	0.1190	0.1284	0.0923	0.1194	0.1274	0.1187	0.1329	0.1225	0.1145	0.1156	0.1149	0.1139	0.1115	0.1120	0.0901	0.1057	0.1285	0.1109	0.1312	0.1146	0.1141	0.0959	0.1271	0.1168	0.1164	0.1198	0.0862	0.1099	0.1330	0.1368	0.1262	0.1219	0.1140	0.1168	0.1197	0.1206	0.1258	0.1215	0.0866	0.1046	0.1375	0.1310	0.1163	0.1221	0.1137	0.1132	0.1110	0.1172	0.1275	0.1160	0.0871	0.1084	0.1265	0.1514	0.1418	0.1292	0.1333	0.1291	0.1325	0.1411	0.1165	0.1178	0.1343	0.1361	0.1377	0.1244	0.1424	0.1160	0.1363	0.1303	0.1179	0.1359	0.1221	0.1441	0.1432	0.1671
49=01:56:00	43169	301	0.1399	0.1336	0.1347	0.1276	0.1172	0.1055	0.1225	0.1284	0.1256	0.1288	0.0940	0.1211	0.1268	0.1208	0.1234	0.1251	0.1182	0.1279	0.1339	0.1211	0.1211	0.1307	0.0943	0.1192	0.1277	0.1179	0.1403	0.1253	0.1173	0.1209	0.1213	0.1163	0.1146	0.1143	0.0912	0.1064	0.1339	0.1125	0.1365	0.1177	0.1167	0.0975	0.1310	0.1188	0.1184	0.1259	0.0875	0.1107	0.1304	0.1265	0.1279	0.1261	0.1180	0.1228	0.1260	0.1254	0.1326	0.1245	0.0865	0.1053	0.1391	0.1347	0.1190	0.1247	0.1169	0.1153	0.1129	0.1190	0.1325	0.1173	0.0884	0.1103	0.1259	0.1499	0.1487	0.1363	0.1344	0.1332	0.1394	0.1466	0.1189	0.1215	0.1385	0.1346	0.1406	0.1270	0.1460	0.1182	0.1416	0.1368	0.1205	0.1386	0.1260	0.1493	0.1511	0.1725
50=02:10:41	44050	298	0.1347	0.1359	0.1316	0.1275	0.1207	0.1066	0.1238	0.1302	0.1279	0.1293	0.0918	0.1208	0.1273	0.1203	0.1195	0.1269	0.1153	0.1282	0.1350	0.1232	0.1205	0.1322	0.0929	0.1219	0.1261	0.1148	0.1354	0.1292	0.1204	0.1216	0.1204	0.1177	0.1145	0.1155	0.0900	0.1060	0.1344	0.1143	0.1338	0.1161	0.1154	0.0977	0.1353	0.1174	0.1199	0.1262	0.0876	0.1116	0.1299	0.1274	0.1277	0.1253	0.1171	0.1242	0.1270	0.1252	0.1329	0.1253	0.0851	0.1048	0.1433	0.1372	0.1205	0.1258	0.1155	0.1159	0.1146	0.1190	0.1358	0.1208	0.0867	0.1103	0.1276	0.1466	0.1454	0.1393	0.1381	0.1334	0.1391	0.1497	0.1205	0.1223	0.1412	0.1361	0.1435	0.1293	0.1498	0.1198	0.1436	0.1370	0.1216	0.1420	0.1294	0.1505	0.1525	0.1785
51=02:25:22	44930	298	0.1397	0.1389	0.1370	0.1281	0.1211	0.1097	0.1295	0.1351	0.1307	0.1365	0.0941	0.1229	0.1323	0.1244	0.1271	0.1324	0.1188	0.1354	0.1437	0.1321	0.1252	0.1402	0.0947	0.1248	0.1358	0.1197	0.1402	0.1273	0.1240	0.1246	0.1234	0.1232	0.1205	0.1193	0.0907	0.1087	0.1396	0.1190	0.1428	0.1215	0.1214	0.1024	0.1388	0.1228	0.1263	0.1322	0.0876	0.1159	0.1361	0.1330	0.1333	0.1308	0.1193	0.1233	0.1293	0.1309	0.1387	0.1334	0.0866	0.1078	0.1490	0.1447	0.1251	0.1332	0.1205	0.1215	0.1205	0.1237	0.1414	0.1230	0.0880	0.1147	0.1347	0.1510	0.1480	0.1423	0.1487	0.1392	0.1412	0.1548	0.1262	0.1269	0.1475	0.1453	0.1469	0.1357	0.1565	0.1243	0.1510	0.1437	0.1271	0.1493	0.1381	0.1575	0.1612	0.1887
52=02:40:03	45811	300	0.1478	0.1379	0.1346	0.1324	0.1236	0.1096	0.1333	0.1408	0.1351	0.1377	0.0961	0.1250	0.1362	0.1292	0.1313	0.1347	0.1250	0.1425	0.1523	0.1356	0.1319	0.1464	0.0985	0.1288	0.1402	0.1216	0.1410	0.1264	0.1226	0.1255	0.1258	0.1252	0.1235	0.1230	0.0892	0.1117	0.1422	0.1199	0.1443	0.1268	0.1256	0.1034	0.1429	0.1287	0.1312	0.1328	0.0897	0.1183	0.1422	0.1319	0.1324	0.1291	0.1202	0.1245	0.1308	0.1329	0.1391	0.1318	0.0882	0.1080	0.1530	0.1450	0.1263	0.1327	0.1241	0.1259	0.1231	0.1262	0.1424	0.1254	0.0893	0.1190	0.1511	0.1584	0.1481	0.1368	0.1468	0.1378	0.1395	0.1549	0.1287	0.1284	0.1493	0.1479	0.1482	0.1358	0.1585	0.1261	0.1535	0.1455	0.1298	0.1513	0.1380	0.1570	0.1672	0.1966
53=02:54:44	46692	301	0.1465	0.1400	0.1380	0.1322	0.1273	0.1115	0.1378	0.1437	0.1381	0.1395	0.0943	0.1250	0.1385	0.1276	0.1306	0.1365	0.1227	0.1417	0.1498	0.1357	0.1336	0.1446	0.0951	0.1286	0.1364	0.1189	0.1426	0.1273	0.1231	0.1289	0.1294	0.1268	0.1250	0.1220	0.0907	0.1090	0.1451	0.1210	0.1446	0.1281	0.1228	0.1028	0.1429	0.1274	0.1317	0.1355	0.0861	0.1165	0.1418	0.1299	0.1312	0.1245	0.1189	0.1275	0.1306	0.1345	0.1408	0.1339	0.0883	0.1067	0.1525	0.1469	0.1273	0.1346	0.1258	0.1245	0.1224	0.1263	0.1466	0.1272	0.0864	0.1162	0.1420	0.1535	0.1480	0.1347	0.1451	0.1383	0.1402	0.1592	0.1274	0.1289	0.1472	0.1424	0.1498	0.1359	0.1599	0.1295	0.1524	0.1467	0.1289	0.1578	0.1349	0.1672	0.1638	0.1930
54=03:09:24	47573	300	0.1576	0.1439	0.1413	0.1351	0.1267	0.1109	0.1353	0.1440	0.1379	0.1404	0.0947	0.1273	0.1371	0.1317	0.1319	0.1361	0.1292	0.1463	0.1518	0.1370	0.1351	0.1488	0.0933	0.1342	0.1452	0.1271	0.1481	0.1302	0.1240	0.1297	0.1291	0.1290	0.1254	0.1267	0.0915	0.1130	0.1494	0.1236	0.1505	0.1292	0.1266	0.1052	0.1467	0.1323	0.1313	0.1397	0.0880	0.1224	0.1509	0.1378	0.1359	0.1316	0.1254	0.1273	0.1334	0.1377	0.1435	0.1386	0.0875	0.1103	0.1590	0.1508	0.1306	0.1358	0.1278	0.1290	0.1251	0.1305	0.1490	0.1301	0.0881	0.1202	0.1456	0.1657	0.1602	0.1415	0.1527	0.1439	0.1455	0.1620	0.1325	0.1314	0.1538	0.1548	0.1592	0.1424	0.1665	0.1302	0.1588	0.1510	0.1321	0.1570	0.1383	0.1662	0.1677	0.2006
55=03:24:05	48454	300	0.1682	0.1451	0.1384	0.1386	0.1330	0.1126	0.1397	0.1498	0.1439	0.1450	0.0927	0.1252	0.1440	0.1354	0.1380	0.1399	0.1289	0.1537	0.1580	0.1365	0.1439	0.1571	0.0936	0.1368	0.1451	0.1301	0.1533	0.1306	0.1246	0.1358	0.1337	0.1327	0.1294	0.1290	0.0906	0.1150	0.1538	0.1268	0.1555	0.1352	0.1293	0.1038	0.1551	0.1397	0.1353	0.1447	0.0880	0.1231	0.1581	0.1398	0.1354	0.1345	0.1312	0.1318	0.1372	0.1449	0.1536	0.1435	0.0868	0.1093	0.1639	0.1572	0.1357	0.1421	0.1318	0.1354	0.1286	0.1321	0.1584	0.1349	0.0880	0.1260	0.1509	0.1666	0.1623	0.1448	0.1551	0.1527	0.1542	0.1692	0.1372	0.1364	0.1623	0.1565	0.1608	0.1491	0.1752	0.1382	0.1648	0.1577	0.1416	0.1626	0.1462	0.1737	0.1778	0.2094
56=03:38:46	49334	298	0.1608	0.1477	0.1436	0.1386	0.1307	0.1153	0.1414	0.1508	0.1451	0.1517	0.0937	0.1331	0.1440	0.1333	0.1369	0.1403	0.1336	0.1485	0.1605	0.1436	0.1429	0.1571	0.0922	0.1347	0.1520	0.1276	0.1508	0.1324	0.1300	0.1357	0.1358	0.1363	0.1323	0.1321	0.0914	0.1152	0.1532	0.1284	0.1551	0.1324	0.1341	0.1071	0.1552	0.1394	0.1404	0.1472	0.0882	0.1230	0.1562	0.1435	0.1398	0.1329	0.1281	0.1364	0.1431	0.1445	0.1535	0.1451	0.0876	0.1120	0.1661	0.1592	0.1358	0.1427	0.1366	0.1347	0.1352	0.1408	0.1574	0.1371	0.0885	0.1226	0.1526	0.1676	0.1641	0.1498	0.1599	0.1529	0.1554	0.1743	0.1400	0.1386	0.1642	0.1598	0.1710	0.1497	0.1782	0.1374	0.1667	0.1623	0.1420	0.1636	0.1523	0.1739	0.1858	0.2163
57=03:53:27	50215	298	0.1695	0.1550	0.1463	0.1423	0.1369	0.1209	0.1486	0.1546	0.1541	0.1561	0.0952	0.1366	0.1539	0.1404	0.1404	0.1488	0.1406	0.1557	0.1695	0.1516	0.1544	0.1646	0.0979	0.1453	0.1540	0.1316	0.1572	0.1358	0.1343	0.1417	0.1426	0.1433	0.1373	0.1356	0.0913	0.1203	0.1610	0.1341	0.1636	0.1373	0.1413	0.1113	0.1631	0.1439	0.1483	0.1505	0.0892	0.1304	0.1643	0.1463	0.1431	0.1384	0.1327	0.1390	0.1472	0.1508	0.1599	0.1533	0.0884	0.1151	0.1716	0.1621	0.1410	0.1487	0.1391	0.1402	0.1402	0.1412	0.1663	0.1409	0.0881	0.1282	0.1595	0.1759	0.1703	0.1521	0.1646	0.1595	0.1611	0.1823	0.1431	0.1447	0.1703	0.1645	0.1674	0.1535	0.1814	0.1427	0.1719	0.1656	0.1459	0.1711	0.1521	0.1797	0.1910	0.2207
58=04:08:08	51096	300	0.1682	0.1651	0.1592	0.1519	0.1422	0.1212	0.1499	0.1597	0.1546	0.1562	0.0946	0.1407	0.1518	0.1397	0.1433	0.1489	0.1390	0.1594	0.1691	0.1488	0.1514	0.1579	0.0937	0.1518	0.1556	0.1343	0.1642	0.1452	0.1376	0.1433	0.1439	0.1419	0.1383	0.1375	0.0917	0.1203	0.1662	0.1345	0.1639	0.1383	0.1386	0.1111	0.1618	0.1410	0.1432	0.1507	0.0878	0.1339	0.1629	0.1551	0.1552	0.1441	0.1369	0.1409	0.1489	0.1542	0.1609	0.1529	0.0879	0.1188	0.1760	0.1668	0.1423	0.1455	0.1381	0.1379	0.1383	0.1417	0.1626	0.1419	0.0885	0.1297	0.1573	0.1829	0.1787	0.1560	0.1712	0.1612	0.1658	0.1863	0.1451	0.1457	0.1701	0.1674	0.1715	0.1540	0.1863	0.1410	0.1736	0.1667	0.1445	0.1712	0.1495	0.1846	0.1850	0.2235
59=04:22:48	51977	301	0.1720	0.1609	0.1560	0.1486	0.1420	0.1236	0.1557	0.1623	0.1599	0.1617	0.0951	0.1425	0.1573	0.1440	0.1453	0.1508	0.1411	0.1611	0.1740	0.1542	0.1548	0.1655	0.0963	0.1514	0.1612	0.1336	0.1642	0.1430	0.1399	0.1475	0.1462	0.1458	0.1442	0.1394	0.0923	0.1221	0.1685	0.1366	0.1666	0.1422	0.1445	0.1129	0.1713	0.1492	0.1512	0.1576	0.0895	0.1372	0.1694	0.1546	0.1537	0.1432	0.1371	0.1485	0.1551	0.1573	0.1662	0.1571	0.0880	0.1192	0.1786	0.1706	0.1498	0.1523	0.1455	0.1473	0.1439	0.1493	0.1720	0.1469	0.0890	0.1351	0.1643	0.1854	0.1814	0.1607	0.1739	0.1688	0.1688	0.1927	0.1500	0.1507	0.1781	0.1733	0.1774	0.1617	0.1969	0.1504	0.1847	0.1749	0.1536	0.1814	0.1610	0.1907	0.1990	0.2334
60=04:37:29	52858	296	0.1782	0.1654	0.1647	0.1589	0.1478	0.1286	0.1589	0.1674	0.1637	0.1636	0.0959	0.1429	0.1614	0.1479	0.1502	0.1568	0.1441	0.1656	0.1798	0.1556	0.1585	0.1736	0.1003	0.1551	0.1610	0.1391	0.1705	0.1433	0.1425	0.1514	0.1526	0.1488	0.1468	0.1449	0.0907	0.1241	0.1711	0.1393	0.1727	0.1442	0.1437	0.1151	0.1743	0.1530	0.1545	0.1595	0.0913	0.1445	0.1673	0.1534	0.1561	0.1483	0.1388	0.1485	0.1567	0.1613	0.1748	0.1591	0.0876	0.1192	0.1849	0.1742	0.1500	0.1543	0.1481	0.1495	0.1467	0.1517	0.1741	0.1475	0.0888	0.1423	0.1705	0.1886	0.1852	0.1595	0.1791	0.1720	0.1739	0.1959	0.1552	0.1536	0.1873	0.1778	0.1858	0.1635	0.2002	0.1503	0.1867	0.1772	0.1537	0.1831	0.1639	0.1927	0.2037	0.2398
61=04:52:10	53739	298	0.1871	0.1712	0.1638	0.1591	0.1493	0.1295	0.1650	0.1761	0.1662	0.1712	0.0968	0.1462	0.1654	0.1543	0.1590	0.1583	0.1493	0.1721	0.1905	0.1621	0.1661	0.1826	0.0959	0.1541	0.1721	0.1468	0.1744	0.1453	0.1465	0.1564	0.1538	0.1535	0.1512	0.1495	0.0929	0.1295	0.1807	0.1445	0.1783	0.1489	0.1518	0.1162	0.1828	0.1604	0.1575	0.1666	0.0899	0.1395	0.1826	0.1601	0.1600	0.1518	0.1458	0.1504	0.1589	0.1669	0.1778	0.1641	0.0886	0.1218	0.1923	0.1822	0.1561	0.1600	0.1503	0.1559	0.1508	0.1567	0.1794	0.1540	0.0923	0.1408	0.1750	0.1960	0.1926	0.1647	0.1874	0.1763	0.1792	0.1989	0.1575	0.1558	0.1910	0.1806	0.1858	0.1685	0.2043	0.1567	0.1935	0.1851	0.1608	0.1883	0.1681	0.2045	0.2074	0.2500
62=05:06:51	54619	301	0.1991	0.1789	0.1657	0.1574	0.1514	0.1301	0.1633	0.1770	0.1681	0.1717	0.0956	0.1532	0.1685	0.1558	0.1568	0.1645	0.1551	0.1774	0.1879	0.1695	0.1701	0.1805	0.0937	0.1685	0.1767	0.1447	0.1826	0.1532	0.1488	0.1579	0.1580	0.1569	0.1505	0.1490	0.0924	0.1311	0.1826	0.1458	0.1838	0.1542	0.1517	0.1177	0.1857	0.1603	0.1600	0.1646	0.0874	0.1455	0.1913	0.1719	0.1648	0.1553	0.1523	0.1540	0.1609	0.1721	0.1833	0.1699	0.0874	0.1284	0.1954	0.1841	0.1577	0.1627	0.1536	0.1554	0.1523	0.1568	0.1822	0.1514	0.0869	0.1415	0.1738	0.2033	0.2043	0.1807	0.1950	0.1792	0.1824	0.2062	0.1616	0.1623	0.1963	0.1934	0.1926	0.1735	0.2091	0.1584	0.1958	0.1902	0.1621	0.1926	0.1674	0.2068	0.2030	0.2492
63=05:21:32	55500	298	0.1939	0.1766	0.1662	0.1623	0.1540	0.1305	0.1678	0.1829	0.1728	0.1778	0.0968	0.1536	0.1719	0.1578	0.1607	0.1642	0.1550	0.1787	0.1956	0.1686	0.1760	0.1866	0.0937	0.1582	0.1864	0.1457	0.1799	0.1503	0.1507	0.1608	0.1587	0.1615	0.1563	0.1549	0.0921	0.1314	0.1853	0.1491	0.1879	0.1585	0.1564	0.1190	0.1917	0.1662	0.1652	0.1733	0.0879	0.1453	0.1920	0.1679	0.1628	0.1543	0.1511	0.1578	0.1675	0.1789	0.1887	0.1736	0.0875	0.1259	0.2056	0.1937	0.1637	0.1691	0.1617	0.1634	0.1583	0.1651	0.1902	0.1618	0.0900	0.1451	0.1914	0.2077	0.2034	0.1728	0.1995	0.1872	0.1888	0.2091	0.1708	0.1668	0.2024	0.1935	0.2006	0.1792	0.2204	0.1705	0.2092	0.1990	0.1722	0.2046	0.1760	0.2201	0.2149	0.2618
64=05:36:13	56381	303	0.1908	0.1860	0.1772	0.1705	0.1596	0.1328	0.1724	0.1846	0.1765	0.1796	0.0971	0.1608	0.1789	0.1640	0.1679	0.1633	0.1599	0.1847	0.2008	0.1723	0.1735	0.1921	0.0954	0.1675	0.1868	0.1613	0.1952	0.1604	0.1588	0.1700	0.1673	0.1655	0.1643	0.1605	0.0933	0.1410	0.1958	0.1523	0.1948	0.1610	0.1615	0.1214	0.1964	0.1713	0.1658	0.1784	0.0883	0.1544	0.1832	0.1811	0.1859	0.1692	0.1576	0.1673	0.1828	0.1904	0.1959	0.1772	0.0875	0.1353	0.2163	0.1987	0.1706	0.1702	0.1665	0.1677	0.1628	0.1685	0.1978	0.1641	0.0897	0.1519	0.1830	0.2217	0.2156	0.1864	0.2085	0.2008	0.2077	0.2199	0.1756	0.1758	0.2124	0.2069	0.2060	0.1866	0.2276	0.1751	0.2116	0.2041	0.1763	0.2054	0.1847	0.2246	0.2198	0.2611
65=05:50:53	57262	300	0.2014	0.1884	0.1800	0.1727	0.1634	0.1386	0.1820	0.1926	0.1879	0.1864	0.0979	0.1580	0.1795	0.1691	0.1681	0.1691	0.1660	0.1952	0.2127	0.1799	0.1889	0.1984	0.0971	0.1669	0.1887	0.1560	0.1946	0.1562	0.1595	0.1712	0.1700	0.1688	0.1676	0.1631	0.0935	0.1382	0.2003	0.1581	0.1999	0.1641	0.1673	0.1241	0.2063	0.1773	0.1788	0.1793	0.0917	0.1525	0.1953	0.1719	0.1725	0.1624	0.1622	0.1674	0.1782	0.1897	0.2030	0.1812	0.0882	0.1306	0.2123	0.2053	0.1744	0.1772	0.1696	0.1747	0.1667	0.1713	0.2095	0.1674	0.0914	0.1596	0.1928	0.2213	0.2147	0.1835	0.2124	0.2009	0.2024	0.2190	0.1792	0.1778	0.2155	0.2031	0.2115	0.1900	0.2300	0.1799	0.2199	0.2087	0.1872	0.2103	0.1897	0.2227	0.2301	0.2729
66=06:05:34	58143	298	0.2070	0.1983	0.1881	0.1744	0.1650	0.1442	0.1865	0.1985	0.1911	0.1920	0.0958	0.1665	0.1835	0.1694	0.1728	0.1717	0.1677	0.1922	0.2161	0.1829	0.1898	0.1995	0.0962	0.1746	0.1981	0.1569	0.1956	0.1636	0.1623	0.1748	0.1738	0.1777	0.1728	0.1663	0.0919	0.1412	0.2083	0.1615	0.2053	0.1657	0.1717	0.1257	0.2075	0.1800	0.1771	0.1914	0.0890	0.1621	0.2038	0.1815	0.1814	0.1644	0.1645	0.1757	0.1847	0.1969	0.2074	0.1876	0.0866	0.1344	0.2264	0.2071	0.1830	0.1804	0.1767	0.1753	0.1729	0.1788	0.2126	0.1713	0.0887	0.1570	0.1925	0.2327	0.2202	0.1913	0.2212	0.2062	0.2113	0.2280	0.1848	0.1845	0.2219	0.2105	0.2192	0.1992	0.2347	0.1836	0.2286	0.2158	0.1867	0.2186	0.1960	0.2345	0.2316	0.2715
67=06:20:15	59024	301	0.2190	0.2000	0.1941	0.1820	0.1686	0.1439	0.1916	0.2078	0.1947	0.1976	0.0955	0.1653	0.1901	0.1744	0.1807	0.1766	0.1715	0.2030	0.2190	0.1897	0.1879	0.2116	0.0950	0.1743	0.2038	0.1622	0.2049	0.1665	0.1673	0.1842	0.1777	0.1817	0.1790	0.1743	0.0924	0.1435	0.2122	0.1648	0.2127	0.1717	0.1752	0.1284	0.2127	0.1918	0.1776	0.1956	0.0888	0.1591	0.2082	0.1856	0.1910	0.1755	0.1707	0.1789	0.1909	0.2047	0.2162	0.1897	0.0874	0.1368	0.2311	0.2164	0.1873	0.1861	0.1783	0.1843	0.1756	0.1857	0.2140	0.1774	0.0901	0.1641	0.1988	0.2399	0.2321	0.2004	0.2324	0.2176	0.2156	0.2303	0.1952	0.1909	0.2309	0.2222	0.2201	0.2045	0.2404	0.1908	0.2308	0.2213	0.1929	0.2180	0.2032	0.2364	0.2349	0.2754
68=06:34:56	59904	298	0.2209	0.2062	0.1980	0.1810	0.1754	0.1505	0.1948	0.2105	0.1995	0.2023	0.0955	0.1706	0.1961	0.1789	0.1845	0.1856	0.1806	0.2054	0.2227	0.1987	0.1993	0.2121	0.0965	0.1818	0.2064	0.1632	0.2090	0.1739	0.1727	0.1847	0.1841	0.1861	0.1826	0.1775	0.0932	0.1448	0.2154	0.1695	0.2184	0.1736	0.1764	0.1318	0.2185	0.1930	0.1880	0.1997	0.0884	0.1651	0.2090	0.1894	0.2019	0.1739	0.1737	0.1851	0.1958	0.2075	0.2241	0.1985	0.0880	0.1405	0.2373	0.2224	0.1880	0.1921	0.1853	0.1863	0.1818	0.1910	0.2187	0.1838	0.0896	0.1631	0.2038	0.2352	0.2318	0.2061	0.2364	0.2130	0.2187	0.2337	0.1975	0.1928	0.2341	0.2244	0.2259	0.2095	0.2458	0.1952	0.2352	0.2273	0.1983	0.2209	0.2068	0.2405	0.2376	0.2852
69=06:49:37	60785	298	0.2200	0.2104	0.2021	0.1889	0.1758	0.1541	0.2025	0.2147	0.2076	0.2054	0.0963	0.1698	0.2049	0.1797	0.1871	0.1859	0.1818	0.2096	0.2275	0.2006	0.1979	0.2170	0.0960	0.1820	0.2170	0.1653	0.2097	0.1749	0.1782	0.1904	0.1868	0.1911	0.1897	0.1786	0.0923	0.1468	0.2236	0.1728	0.2212	0.1774	0.1838	0.1352	0.2225	0.1959	0.1989	0.2013	0.0913	0.1728	0.2164	0.1985	0.2025	0.1769	0.1745	0.1890	0.2039	0.2131	0.2270	0.2011	0.0879	0.1406	0.2476	0.2287	0.1978	0.1967	0.1891	0.1936	0.1879	0.1934	0.2306	0.1888	0.0891	0.1701	0.2149	0.2413	0.2343	0.2056	0.2385	0.2229	0.2228	0.2396	0.2042	0.1999	0.2413	0.2309	0.2345	0.2177	0.2500	0.2032	0.2427	0.2298	0.2045	0.2266	0.2188	0.2434	0.2486	0.2917
70=07:04:18	61666	301	0.2461	0.2217	0.2051	0.1960	0.1918	0.1590	0.2019	0.2287	0.2158	0.2117	0.0963	0.1742	0.2096	0.1938	0.1954	0.1919	0.1898	0.2236	0.2302	0.2035	0.2159	0.2299	0.0937	0.1963	0.2162	0.1801	0.2208	0.1787	0.1795	0.2000	0.1985	0.1986	0.1894	0.1892	0.0939	0.1516	0.2359	0.1796	0.2335	0.1868	0.1893	0.1360	0.2330	0.2063	0.1975	0.2076	0.0884	0.1702	0.2424	0.1994	0.2015	0.1811	0.1879	0.1952	0.2036	0.2221	0.2326	0.2080	0.0894	0.1450	0.2494	0.2414	0.2044	0.2020	0.1987	0.1991	0.1892	0.2011	0.2323	0.1932	0.0903	0.1720	0.2185	0.2561	0.2486	0.2105	0.2446	0.2243	0.2318	0.2411	0.2087	0.2065	0.2417	0.2321	0.2375	0.2262	0.2553	0.2081	0.2436	0.2383	0.2118	0.2335	0.2122	0.2589	0.2384	0.2876
71=07:18:58	62547	298	0.2404	0.2289	0.2198	0.2013	0.1895	0.1619	0.2117	0.2265	0.2191	0.2174	0.0954	0.1839	0.2132	0.1895	0.1995	0.1974	0.1906	0.2228	0.2400	0.2086	0.2161	0.2207	0.0939	0.1982	0.2232	0.1766	0.2216	0.1864	0.1863	0.2053	0.1992	0.2060	0.1996	0.1881	0.0907	0.1584	0.2361	0.1823	0.2324	0.1862	0.1976	0.1375	0.2313	0.2058	0.2097	0.2055	0.0878	0.1855	0.2272	0.2085	0.2132	0.1888	0.1893	0.2036	0.2156	0.2284	0.2340	0.2131	0.0877	0.1494	0.2612	0.2414	0.2109	0.2093	0.2002	0.2078	0.1928	0.2024	0.2448	0.1923	0.0883	0.1783	0.2228	0.2570	0.2565	0.2243	0.2511	0.2350	0.2362	0.2477	0.2166	0.2138	0.2439	0.2463	0.2458	0.2286	0.2580	0.2103	0.2502	0.2449	0.2162	0.2408	0.2224	0.2599	0.2463	0.2975
72=07:33:39	63428	298	0.2579	0.2355	0.2234	0.2045	0.1970	0.1668	0.2131	0.2371	0.2282	0.2226	0.0957	0.1919	0.2204	0.1977	0.2027	0.1986	0.2006	0.2282	0.2409	0.2139	0.2229	0.2261	0.0941	0.2096	0.2249	0.1861	0.2328	0.1939	0.1920	0.2103	0.2079	0.2133	0.2044	0.1971	0.0931	0.1631	0.2412	0.1860	0.2389	0.1918	0.1996	0.1426	0.2375	0.2141	0.2128	0.2153	0.0881	0.1790	0.2406	0.2215	0.2215	0.1951	0.1979	0.2093	0.2194	0.2340	0.2462	0.2199	0.0879	0.1557	0.2645	0.2463	0.2151	0.2119	0.2071	0.2090	0.2017	0.2127	0.2419	0.1997	0.0888	0.1810	0.2296	0.2695	0.2693	0.2303	0.2586	0.2395	0.2424	0.2507	0.2251	0.2205	0.2581	0.2553	0.2486	0.2325	0.2614	0.2144	0.2518	0.2448	0.2179	0.2434	0.2281	0.2664	0.2529	0.2990
73=07:48:20	64309	300	0.2604	0.2429	0.2317	0.2108	0.2026	0.1737	0.2204	0.2455	0.2323	0.2265	0.0948	0.1946	0.2326	0.2037	0.2110	0.2064	0.2053	0.2355	0.2533	0.2207	0.2289	0.2318	0.0939	0.2103	0.2335	0.1912	0.2370	0.1960	0.1964	0.2124	0.2156	0.2176	0.2104	0.2026	0.0937	0.1616	0.2491	0.1912	0.2472	0.1981	0.2065	0.1475	0.2413	0.2225	0.2210	0.2219	0.0886	0.1812	0.2534	0.2231	0.2293	0.1978	0.2031	0.2155	0.2245	0.2359	0.2507	0.2222	0.0891	0.1546	0.2717	0.2516	0.2214	0.2212	0.2118	0.2155	0.2044	0.2198	0.2453	0.2081	0.0896	0.1863	0.2356	0.2773	0.2690	0.2315	0.2647	0.2449	0.2468	0.2562	0.2310	0.2196	0.2630	0.2549	0.2548	0.2428	0.2664	0.2226	0.2605	0.2504	0.2287	0.2495	0.2388	0.2700	0.2504	0.3032
74=08:03:01	65190	303	0.2643	0.2436	0.2329	0.2158	0.2081	0.1725	0.2267	0.2440	0.2370	0.2293	0.0964	0.1928	0.2343	0.2050	0.2122	0.2096	0.2069	0.2391	0.2506	0.2224	0.2273	0.2357	0.0963	0.2067	0.2355	0.1964	0.2391	0.1944	0.1989	0.2150	0.2173	0.2171	0.2174	0.2029	0.0928	0.1634	0.2533	0.1965	0.2469	0.2040	0.2091	0.1455	0.2460	0.2233	0.2193	0.2208	0.0900	0.1890	0.2510	0.2273	0.2286	0.2030	0.2090	0.2127	0.2277	0.2397	0.2536	0.2188	0.0871	0.1568	0.2719	0.2594	0.2270	0.2220	0.2155	0.2229	0.2091	0.2198	0.2506	0.2088	0.0910	0.2004	0.2331	0.2821	0.2736	0.2401	0.2654	0.2467	0.2493	0.2553	0.2325	0.2243	0.2669	0.2649	0.2598	0.2454	0.2725	0.2261	0.2658	0.2540	0.2342	0.2455	0.2448	0.2709	0.2616	0.3122
75=08:17:42	66070	298	0.2621	0.2537	0.2421	0.2207	0.2198	0.1738	0.2283	0.2528	0.2390	0.2332	0.0962	0.2021	0.2409	0.2158	0.2185	0.2104	0.2127	0.2472	0.2541	0.2246	0.2326	0.2393	0.0937	0.2184	0.2390	0.2029	0.2513	0.2100	0.2082	0.2258	0.2259	0.2244	0.2237	0.2068	0.0929	0.1708	0.2579	0.2019	0.2530	0.2063	0.2167	0.1488	0.2486	0.2327	0.2258	0.2269	0.0880	0.1920	0.2470	0.2379	0.2411	0.2149	0.2180	0.2250	0.2380	0.2488	0.2593	0.2280	0.0873	0.1629	0.2845	0.2653	0.2317	0.2240	0.2221	0.2258	0.2150	0.2272	0.2577	0.2163	0.0891	0.1921	0.2376	0.2910	0.2807	0.2478	0.2718	0.2568	0.2652	0.2631	0.2408	0.2342	0.2731	0.2707	0.2658	0.2512	0.2739	0.2317	0.2658	0.2591	0.2391	0.2534	0.2506	0.2819	0.2587	0.3078
76=08:32:23	66951	298	0.2653	0.2600	0.2571	0.2331	0.2213	0.1833	0.2390	0.2616	0.2469	0.2404	0.0972	0.2095	0.2477	0.2248	0.2287	0.2196	0.2189	0.2545	0.2679	0.2361	0.2367	0.2490	0.0945	0.2219	0.2477	0.2084	0.2507	0.2150	0.2196	0.2342	0.2289	0.2338	0.2324	0.2171	0.0935	0.1809	0.2670	0.2098	0.2624	0.2136	0.2259	0.1550	0.2573	0.2416	0.2365	0.2307	0.0880	0.2051	0.2496	0.2441	0.2537	0.2203	0.2246	0.2297	0.2478	0.2587	0.2636	0.2376	0.0896	0.1692	0.2868	0.2746	0.2413	0.2314	0.2289	0.2353	0.2217	0.2323	0.2653	0.2217	0.0889	0.1980	0.2472	0.2914	0.2851	0.2545	0.2856	0.2634	0.2645	0.2686	0.2517	0.2412	0.2771	0.2812	0.2665	0.2559	0.2785	0.2385	0.2733	0.2628	0.2462	0.2584	0.2546	0.2850	0.2674	0.3200
77=08:47:04	67832	301	0.2787	0.2678	0.2598	0.2409	0.2304	0.1855	0.2369	0.2641	0.2572	0.2422	0.0947	0.2155	0.2486	0.2327	0.2301	0.2230	0.2315	0.2573	0.2683	0.2358	0.2480	0.2480	0.0961	0.2308	0.2524	0.2163	0.2579	0.2219	0.2185	0.2412	0.2415	0.2377	0.2361	0.2189	0.0928	0.1791	0.2706	0.2143	0.2658	0.2180	0.2306	0.1560	0.2640	0.2392	0.2436	0.2362	0.0885	0.2051	0.2642	0.2496	0.2544	0.2193	0.2296	0.2395	0.2530	0.2658	0.2706	0.2384	0.0870	0.1749	0.2965	0.2769	0.2414	0.2342	0.2376	0.2340	0.2256	0.2365	0.2725	0.2205	0.0889	0.2053	0.2483	0.2968	0.2888	0.2544	0.2859	0.2668	0.2708	0.2750	0.2523	0.2494	0.2843	0.2817	0.2722	0.2623	0.2831	0.2385	0.2780	0.2656	0.2440	0.2647	0.2596	0.2890	0.2659	0.3141
78=09:01:44	68713	298	0.2776	0.2716	0.2639	0.2379	0.2330	0.1898	0.2440	0.2651	0.2595	0.2464	0.0956	0.2216	0.2557	0.2356	0.2378	0.2249	0.2321	0.2571	0.2728	0.2440	0.2446	0.2512	0.0952	0.2365	0.2587	0.2192	0.2565	0.2224	0.2270	0.2393	0.2394	0.2396	0.2423	0.2193	0.0928	0.1882	0.2719	0.2232	0.2687	0.2221	0.2325	0.1598	0.2685	0.2451	0.2454	0.2378	0.0887	0.2139	0.2613	0.2604	0.2611	0.2284	0.2356	0.2399	0.2531	0.2676	0.2739	0.2413	0.0876	0.1804	0.3010	0.2826	0.2479	0.2378	0.2418	0.2392	0.2298	0.2401	0.2777	0.2237	0.0896	0.2144	0.2489	0.3052	0.2960	0.2697	0.2955	0.2688	0.2719	0.2772	0.2581	0.2521	0.2879	0.2932	0.2771	0.2679	0.2885	0.2437	0.2817	0.2687	0.2555	0.2627	0.2682	0.2899	0.2738	0.3216
79=09:16:25	69594	300	0.2772	0.2660	0.2524	0.2308	0.2333	0.1949	0.2476	0.2686	0.2599	0.2518	0.0971	0.2163	0.2624	0.2342	0.2373	0.2296	0.2281	0.2608	0.2693	0.2444	0.2509	0.2542	0.0943	0.2347	0.2599	0.2149	0.2505	0.2147	0.2233	0.2384	0.2409	0.2465	0.2449	0.2230	0.0929	0.1852	0.2845	0.2294	0.2698	0.2298	0.2348	0.1625	0.2681	0.2561	0.2452	0.2472	0.0899	0.2113	0.2670	0.2546	0.2512	0.2227	0.2365	0.2379	0.2530	0.2643	0.2807	0.2425	0.0876	0.1748	0.3067	0.2881	0.2556	0.2452	0.2437	0.2506	0.2354	0.2457	0.2848	0.2296	0.0910	0.2165	0.2551	0.2985	0.2911	0.2596	0.2953	0.2716	0.2706	0.2737	0.2651	0.2509	0.2967	0.2935	0.2751	0.2756	0.2928	0.2520	0.2899	0.2780	0.2625	0.2686	0.2736	0.2962	0.2778	0.3290
80=09:31:06	70475	298	0.2869	0.2840	0.2720	0.2472	0.2457	0.2032	0.2495	0.2785	0.2657	0.2572	0.0957	0.2342	0.2702	0.2488	0.2456	0.2359	0.2381	0.2688	0.2834	0.2500	0.2571	0.2564	0.0946	0.2489	0.2701	0.2260	0.2652	0.2334	0.2365	0.2494	0.2486	0.2552	0.2520	0.2331	0.0943	0.1968	0.2871	0.2372	0.2787	0.2329	0.2434	0.1662	0.2772	0.2550	0.2578	0.2473	0.0890	0.2236	0.2681	0.2755	0.2751	0.2360	0.2450	0.2509	0.2719	0.2778	0.2860	0.2554	0.0885	0.1892	0.3072	0.2937	0.2614	0.2484	0.2508	0.2535	0.2399	0.2566	0.2854	0.2377	0.0900	0.2227	0.2669	0.3103	0.3077	0.2726	0.3081	0.2802	0.2828	0.2816	0.2709	0.2632	0.2979	0.3013	0.2860	0.2783	0.2947	0.2566	0.2919	0.2824	0.2642	0.2735	0.2736	0.3050	0.2748	0.3306
81=09:45:47	71355	300	0.2851	0.2781	0.2665	0.2405	0.2439	0.2047	0.2557	0.2793	0.2681	0.2594	0.0963	0.2313	0.2785	0.2552	0.2492	0.2385	0.2416	0.2723	0.2816	0.2575	0.2582	0.2686	0.0955	0.2437	0.2775	0.2279	0.2598	0.2255	0.2384	0.2487	0.2499	0.2534	0.2577	0.2331	0.0932	0.1975	0.2895	0.2416	0.2805	0.2381	0.2465	0.1692	0.2806	0.2654	0.2614	0.2518	0.0903	0.2291	0.2774	0.2675	0.2652	0.2288	0.2436	0.2478	0.2656	0.2795	0.2879	0.2542	0.0888	0.1881	0.3134	0.3002	0.2669	0.2536	0.2540	0.2603	0.2459	0.2543	0.2977	0.2416	0.0902	0.2305	0.2817	0.3103	0.2942	0.2664	0.3082	0.2782	0.2778	0.2817	0.2767	0.2637	0.3006	0.3026	0.2797	0.2818	0.2971	0.2651	0.2956	0.2820	0.2726	0.2777	0.2808	0.3044	0.2817	0.3360
82=10:00:28	72236	300	0.3130	0.2906	0.2724	0.2449	0.2513	0.2070	0.2599	0.2858	0.2754	0.2611	0.0961	0.2430	0.2778	0.2597	0.2538	0.2446	0.2446	0.2822	0.2896	0.2597	0.2630	0.2668	0.0948	0.2574	0.2893	0.2373	0.2666	0.2329	0.2403	0.2522	0.2536	0.2574	0.2571	0.2377	0.0938	0.2061	0.2989	0.2461	0.2852	0.2436	0.2493	0.1703	0.2827	0.2699	0.2590	0.2541	0.0891	0.2350	0.2925	0.2819	0.2774	0.2439	0.2557	0.2485	0.2675	0.2799	0.2906	0.2549	0.0879	0.1956	0.3159	0.3032	0.2712	0.2564	0.2567	0.2603	0.2460	0.2594	0.2874	0.2411	0.0885	0.2387	0.2861	0.3272	0.3141	0.2804	0.3096	0.2826	0.2848	0.2804	0.2805	0.2625	0.3052	0.3232	0.2907	0.2866	0.2971	0.2652	0.2944	0.2854	0.2717	0.2739	0.2809	0.3073	0.2775	0.3433
83=10:15:09	73117	300	0.3137	0.3023	0.2796	0.2514	0.2571	0.2200	0.2643	0.2907	0.2885	0.2647	0.0967	0.2483	0.2924	0.2674	0.2632	0.2522	0.2560	0.2837	0.3014	0.2669	0.2737	0.2755	0.0960	0.2752	0.2876	0.2367	0.2737	0.2404	0.2462	0.2596	0.2615	0.2673	0.2640	0.2404	0.0934	0.2118	0.3012	0.2549	0.2970	0.2462	0.2554	0.1794	0.2948	0.2683	0.2776	0.2534	0.0904	0.2579	0.2956	0.2864	0.2780	0.2445	0.2560	0.2603	0.2710	0.2880	0.2950	0.2652	0.0890	0.2054	0.3211	0.3083	0.2774	0.2630	0.2669	0.2631	0.2547	0.2623	0.3065	0.2417	0.0893	0.2467	0.2837	0.3230	0.3093	0.2819	0.3175	0.2865	0.2782	0.2932	0.2809	0.2730	0.3044	0.3171	0.2940	0.2948	0.3032	0.2656	0.3065	0.2889	0.2776	0.2839	0.2807	0.3088	0.2845	0.3464
84=10:29:49	73998	303	0.3175	0.3029	0.2805	0.2624	0.2655	0.2198	0.2647	0.2977	0.2871	0.2650	0.0951	0.2600	0.2860	0.2777	0.2601	0.2503	0.2567	0.2892	0.2991	0.2623	0.2780	0.2722	0.0934	0.2772	0.2841	0.2472	0.2856	0.2420	0.2479	0.2650	0.2644	0.2692	0.2629	0.2465	0.0929	0.2208	0.3075	0.2587	0.2995	0.2473	0.2605	0.1737	0.2980	0.2685	0.2814	0.2550	0.0889	0.2493	0.2985	0.2907	0.2781	0.2534	0.2668	0.2617	0.2751	0.2917	0.2979	0.2655	0.0888	0.2070	0.3236	0.3140	0.2803	0.2642	0.2698	0.2693	0.2571	0.2684	0.3090	0.2473	0.0885	0.2465	0.2901	0.3352	0.3186	0.2874	0.3217	0.2925	0.2920	0.2934	0.2836	0.2760	0.3093	0.3259	0.2974	0.2982	0.3095	0.2758	0.3058	0.2944	0.2851	0.2834	0.2893	0.3152	0.2829	0.3435
85=10:44:30	74879	298	0.3150	0.3053	0.2912	0.2643	0.2641	0.2216	0.2729	0.2999	0.2917	0.2710	0.0976	0.2543	0.3001	0.2798	0.2670	0.2556	0.2598	0.2972	0.3048	0.2698	0.2857	0.2853	0.0954	0.2745	0.2893	0.2469	0.2813	0.2397	0.2466	0.2709	0.2693	0.2736	0.2745	0.2489	0.0933	0.2213	0.3117	0.2630	0.2984	0.2553	0.2635	0.1791	0.3003	0.2781	0.2842	0.2666	0.0885	0.2558	0.3082	0.2930	0.2788	0.2496	0.2645	0.2639	0.2793	0.2973	0.3011	0.2675	0.0882	0.2106	0.3323	0.3164	0.2837	0.2667	0.2777	0.2733	0.2587	0.2737	0.3154	0.2522	0.0881	0.2489	0.2872	0.3272	0.3127	0.2857	0.3190	0.2912	0.2899	0.2940	0.2878	0.2815	0.3104	0.3220	0.3017	0.3027	0.3112	0.2760	0.3069	0.2988	0.2856	0.2936	0.2939	0.3203	0.2858	0.3448
86=10:59:11	75759	300	0.3197	0.3115	0.2927	0.2657	0.2745	0.2260	0.2746	0.2996	0.2931	0.2719	0.0968	0.2655	0.3049	0.2889	0.2683	0.2551	0.2605	0.2955	0.3040	0.2752	0.2747	0.2803	0.0968	0.2755	0.2998	0.2613	0.2992	0.2510	0.2536	0.2677	0.2757	0.2672	0.2781	0.2515	0.0934	0.2257	0.3155	0.2664	0.2997	0.2581	0.2630	0.1816	0.2992	0.2824	0.2742	0.2666	0.0899	0.2609	0.2965	0.3067	0.3004	0.2603	0.2732	0.2679	0.2887	0.2906	0.3120	0.2610	0.0874	0.2095	0.3371	0.3253	0.2864	0.2736	0.2750	0.2761	0.2622	0.2703	0.3126	0.2558	0.0899	0.2663	0.2950	0.3493	0.3290	0.2940	0.3300	0.3014	0.2998	0.2963	0.2971	0.2747	0.3248	0.3301	0.3132	0.3078	0.3137	0.2817	0.3131	0.3009	0.2931	0.2833	0.3062	0.3122	0.2924	0.3460
87=11:13:52	76640	301	0.3037	0.3188	0.2974	0.2694	0.2796	0.2419	0.2947	0.3136	0.3079	0.2861	0.0982	0.2782	0.3138	0.2940	0.2808	0.2674	0.2778	0.3012	0.3160	0.2889	0.2948	0.2905	0.0965	0.2784	0.2951	0.2569	0.2888	0.2488	0.2646	0.2803	0.2885	0.2893	0.2923	0.2604	0.0934	0.2415	0.3200	0.2776	0.3087	0.2633	0.2850	0.1910	0.3120	0.2893	0.2978	0.2730	0.0913	0.2669	0.2890	0.3051	0.2936	0.2598	0.2782	0.2784	0.3003	0.3112	0.3144	0.2827	0.0894	0.2237	0.3435	0.3309	0.2983	0.2825	0.2894	0.2886	0.2724	0.2859	0.3323	0.2624	0.0896	0.2660	0.2976	0.3323	0.3145	0.2899	0.3305	0.3025	0.3017	0.3050	0.3036	0.2951	0.3291	0.3398	0.3037	0.3148	0.3163	0.2853	0.3244	0.3033	0.3030	0.2982	0.3184	0.3250	0.2993	0.3512
88=11:28:33	77521	300	0.3333	0.3165	0.3011	0.2737	0.2809	0.2344	0.2791	0.3022	0.3060	0.2748	0.0967	0.2641	0.3115	0.2978	0.2777	0.2688	0.2652	0.3075	0.3153	0.2741	0.2903	0.2881	0.0989	0.2867	0.2911	0.2641	0.2961	0.2514	0.2596	0.2783	0.2822	0.2822	0.2867	0.2516	0.0917	0.2364	0.3272	0.2820	0.3069	0.2660	0.2713	0.1884	0.3106	0.2856	0.2968	0.2644	0.0913	0.2757	0.3049	0.3026	0.2922	0.2659	0.2817	0.2720	0.2931	0.3052	0.3102	0.2731	0.0878	0.2225	0.3398	0.3327	0.2938	0.2820	0.2828	0.2854	0.2687	0.2730	0.3383	0.2544	0.0884	0.2700	0.2962	0.3491	0.3301	0.2991	0.3301	0.3105	0.3014	0.3001	0.3011	0.2904	0.3241	0.3370	0.3119	0.3125	0.3175	0.2866	0.3153	0.2997	0.3027	0.2893	0.3109	0.3200	0.2980	0.3506
89=11:43:13	78402	298	0.3464	0.3460	0.3154	0.2852	0.2913	0.2504	0.2900	0.3218	0.3071	0.2911	0.0980	0.2973	0.3259	0.3087	0.2928	0.2681	0.2858	0.3076	0.3201	0.2876	0.2989	0.2899	0.0947	0.2965	0.3063	0.2788	0.3097	0.2719	0.2705	0.2880	0.2931	0.2976	0.2928	0.2684	0.0939	0.2532	0.3334	0.2897	0.3198	0.2698	0.2870	0.1916	0.3167	0.2969	0.2977	0.2772	0.0891	0.2693	0.3187	0.3227	0.3085	0.2755	0.2968	0.2864	0.3078	0.3161	0.3232	0.2881	0.0890	0.2307	0.3457	0.3457	0.3044	0.2858	0.2943	0.2910	0.2762	0.2911	0.3305	0.2717	0.0900	0.2739	0.2847	0.3608	0.3497	0.3114	0.3468	0.3122	0.3216	0.3075	0.3153	0.2934	0.3331	0.3443	0.3145	0.3258	0.3225	0.2937	0.3234	0.3132	0.3115	0.3050	0.3091	0.3417	0.2908	0.3504
90=11:57:54	79283	300	0.3311	0.3252	0.3097	0.2779	0.2870	0.2442	0.2890	0.3151	0.2998	0.2909	0.0971	0.2770	0.3177	0.3042	0.2873	0.2705	0.2750	0.3109	0.3146	0.2870	0.2939	0.2891	0.0945	0.2848	0.3103	0.2674	0.3012	0.2556	0.2687	0.2813	0.2866	0.2877	0.2934	0.2649	0.0921	0.2440	0.3262	0.2875	0.3136	0.2729	0.2785	0.1909	0.3101	0.3000	0.2915	0.2829	0.0890	0.2709	0.3145	0.3165	0.3044	0.2663	0.2903	0.2770	0.3031	0.3093	0.3206	0.2776	0.0878	0.2232	0.3454	0.3405	0.3050	0.2882	0.2925	0.2966	0.2742	0.2885	0.3272	0.2690	0.0911	0.2751	0.2969	0.3500	0.3386	0.3031	0.3447	0.3088	0.3110	0.2959	0.3155	0.2906	0.3345	0.3405	0.3053	0.3241	0.3196	0.2968	0.3223	0.3125	0.3075	0.2946	0.3188	0.3278	0.2975	0.3627
91=12:12:35	80164	298	0.3432	0.3355	0.3141	0.2865	0.2963	0.2470	0.2940	0.3218	0.3121	0.2917	0.0986	0.2939	0.3234	0.3165	0.2947	0.2753	0.2847	0.3188	0.3319	0.2910	0.3113	0.2895	0.0972	0.3058	0.3126	0.2786	0.3086	0.2672	0.2709	0.2933	0.2951	0.2947	0.3014	0.2714	0.0934	0.2608	0.3330	0.2942	0.3188	0.2772	0.2879	0.2006	0.3232	0.2975	0.3094	0.2767	0.0895	0.2891	0.3204	0.3260	0.3098	0.2807	0.2977	0.2886	0.3071	0.3242	0.3261	0.2857	0.0890	0.2494	0.3490	0.3451	0.3061	0.2887	0.2996	0.2998	0.2810	0.2901	0.3446	0.2651	0.0902	0.2900	0.3093	0.3584	0.3441	0.3112	0.3426	0.3155	0.3178	0.3078	0.3142	0.3073	0.3374	0.3553	0.3134	0.3193	0.3208	0.2954	0.3219	0.3125	0.3112	0.2991	0.3198	0.3319	0.2981	0.3622
92=12:27:16	81044	301	0.3376	0.3310	0.3127	0.2829	0.2948	0.2482	0.3009	0.3204	0.3188	0.2924	0.0993	0.2864	0.3307	0.3185	0.2940	0.2863	0.2893	0.3175	0.3299	0.2967	0.3133	0.3017	0.0974	0.3028	0.3158	0.2756	0.2957	0.2593	0.2754	0.2945	0.2993	0.2995	0.3061	0.2670	0.0925	0.2590	0.3308	0.3049	0.3219	0.2785	0.2969	0.2037	0.3277	0.3069	0.3153	0.2793	0.0891	0.2991	0.3136	0.3261	0.3095	0.2763	0.2959	0.2879	0.3089	0.3250	0.3255	0.2885	0.0882	0.2431	0.3589	0.3461	0.3144	0.2952	0.3029	0.3057	0.2872	0.2911	0.3519	0.2688	0.0895	0.2923	0.3109	0.3470	0.3275	0.3059	0.3428	0.3160	0.3110	0.3094	0.3182	0.3094	0.3345	0.3527	0.3092	0.3304	0.3252	0.2991	0.3318	0.3154	0.3202	0.3065	0.3238	0.3380	0.3039	0.3656
93=12:41:57	81925	300	0.3419	0.3403	0.3147	0.2816	0.2955	0.2545	0.3010	0.3302	0.3174	0.2986	0.0979	0.3032	0.3349	0.3216	0.2979	0.2802	0.2940	0.3191	0.3309	0.3083	0.3076	0.2971	0.0945	0.3025	0.3291	0.2808	0.3003	0.2648	0.2795	0.2928	0.3002	0.3016	0.3063	0.2801	0.0928	0.2692	0.3344	0.3052	0.3257	0.2871	0.2967	0.2113	0.3253	0.3071	0.3166	0.2871	0.0891	0.2894	0.3316	0.3328	0.3094	0.2749	0.2994	0.2902	0.3156	0.3222	0.3312	0.2908	0.0875	0.2478	0.3620	0.3536	0.3176	0.2993	0.3058	0.3027	0.2914	0.3034	0.3410	0.2798	0.0905	0.2927	0.3237	0.3567	0.3343	0.3065	0.3510	0.3133	0.3173	0.3113	0.3264	0.3053	0.3465	0.3601	0.3111	0.3340	0.3275	0.3035	0.3347	0.3180	0.3213	0.3072	0.3295	0.3420	0.3037	0.3690
94=12:56:38	82806	298	0.3462	0.3477	0.3253	0.2990	0.3032	0.2566	0.3003	0.3280	0.3180	0.2933	0.0966	0.3045	0.3326	0.3275	0.3005	0.2817	0.2894	0.3223	0.3312	0.2967	0.3106	0.3005	0.0939	0.3114	0.3110	0.2920	0.3188	0.2770	0.2811	0.3045	0.3080	0.3023	0.3080	0.2781	0.0931	0.2732	0.3484	0.3060	0.3285	0.2869	0.2968	0.2053	0.3288	0.3077	0.3140	0.2925	0.0894	0.2943	0.3172	0.3322	0.3217	0.2896	0.3058	0.2958	0.3195	0.3320	0.3325	0.2927	0.0892	0.2536	0.3652	0.3598	0.3202	0.2980	0.3092	0.3057	0.2918	0.2979	0.3510	0.2808	0.0895	0.2917	0.3044	0.3673	0.3498	0.3198	0.3518	0.3258	0.3257	0.3129	0.3262	0.3144	0.3429	0.3659	0.3304	0.3366	0.3330	0.3042	0.3370	0.3196	0.3223	0.3054	0.3309	0.3456	0.3017	0.3573
95=13:11:23	83691	303	0.3284	0.3454	0.3226	0.2907	0.3005	0.2618	0.3061	0.3294	0.3193	0.2978	0.0963	0.3015	0.3373	0.3310	0.3037	0.2805	0.2961	0.3207	0.3288	0.3055	0.3086	0.3007	0.0940	0.3105	0.3233	0.2865	0.3107	0.2691	0.2835	0.3045	0.3086	0.3039	0.3145	0.2767	0.0932	0.2724	0.3459	0.3122	0.3251	0.2867	0.2964	0.2100	0.3272	0.3116	0.3179	0.2902	0.0894	0.2951	0.3111	0.3390	0.3223	0.2835	0.3032	0.2955	0.3201	0.3333	0.3304	0.2931	0.0884	0.2538	0.3704	0.3576	0.3220	0.2969	0.3109	0.3078	0.2931	0.3030	0.3564	0.2768	0.0892	0.2937	0.3122	0.3574	0.3388	0.3150	0.3554	0.3203	0.3218	0.3148	0.3279	0.3162	0.3429	0.3589	0.3225	0.3356	0.3297	0.3049	0.3390	0.3190	0.3263	0.3090	0.3350	0.3449	0.3024	0.3614
