# Supplementary material for: Computationally Driven, Quantitative Experiments Discover Genes Required for Mitochondrial Biogenesis
Source: PLoS Genet. 2009 Mar 20;5(3):e1000407. doi: 10.1371/journal.pgen.1000407 (PMC2648979; doi:10.1371/journal.pgen.1000407)
Supplement: Dataset S1 — Raw respiratory growth data. A zip file containing 48 tab-delimited text files containing the raw data from the Tecan GENios reader. Additionally, a readme text file and plate key is contained in the zip file. The plate key uses our internal reference id for each mutant (internal reference id is matched with common and systematic gene names in Table S2). Raw optical density measurements from Tecan GENios plate incubator and reader. Wells are numbered in increasing order from upper left to lower right and can be converted to our internal identifiers using the included key (complete plate key). Not all original plates were assayed for growth curves, and there are two replicates of plate 20. (1.82 MB ZIP) [file pgen.1000407.s012.zip › mitochondria_table_s7/p07_glu.txt]

[config file info]
last_write=07:05:08_09:31:15
last write=07:05:09_13:04:33
[Run_Parameters]
Instrument=Tecan_23
Ini_Names=Read_Reps,Delid,Save_Data_File,Start_Time_Now
barcode_drug_plate=201401
user=mcostanzo
Plate_Size=96
Plate_Type=GRE96ft.pdf
Samples_to_Run=6
Overlay_Size=48
Drug_Plate=none
Plate_Quarter=none
run_ID=none
run_plate_repeat=1
Read_Reps=200
Read_Modes=Absorbance
Read_Flor_Every=2
Max_Delta_OD=0.500000
Well_By_Row_Col=none
Reorder_Map=Order_Strings_Not,0
Tip_Vol=200
OD_to_Innoc=0.100,0.100,0.380,0.380,0.380,0.380,0.760,0.760,0.100,0.100,0.380,0.380,0.380,0.380,0.760,0.760,0.100,0.100,0.380,0.380,0.380,0.380,0.760,0.760,0.100,0.100,0.380,0.380,0.380,0.380,0.760,0.760,0.100,0.100,0.380,0.380,0.380,0.380,0.760,0.760,0.100,0.100,0.380,0.380,0.380,0.380,0.760,0.760
Absorption_Max=.3
OD_to_Save=0.100,0.100,0.380,0.380,0.380,0.380,0.760,0.760,0.100,0.100,0.380,0.380,0.380,0.380,0.760,0.760,0.100,0.100,0.380,0.380,0.380,0.380,0.760,0.760,0.100,0.100,0.380,0.380,0.380,0.380,0.760,0.760,0.100,0.100,0.380,0.380,0.380,0.380,0.760,0.760,0.100,0.100,0.380,0.380,0.380,0.380,0.760,0.760
OD_to_Dilute=0.100
Save_Sample_Vol=180
Save_Sample_Reps=2
Innoc_Vol=184,184,46,46,46,46,0,0,184,184,46,46,46,46,0,0,184,184,46,46,46,46,0,0,184,184,46,46,46,46,0,0,184,184,46,46,46,46,0,0,184,184,46,46,46,46,0,0
Dilute_Vol=23,23,23,23,23,23,23,23,23,23,23,23,23,23,23,23,23,23,23,23,23,23,23,23,23,23,23,23,23,23,23,23,23,23,23,23,23,23,23,23,23,23,23,23,23,23,23,23
Save_Vol=800,800,800,800,800,800,800,800,800,800,800,800,800,800,800,800,800,800,800,800,800,800,800,800,800,800,800,800,800,800,800,800,800,800,800,800,800,800,800,800,800,800,800,800,800,800,800,800
Reference_Vol=100,100,100,100,100,100,100,100,100,100,100,100,100,100,100,100,100,100,100,100,100,100,100,100,100,100,100,100,100,100,100,100,100,100,100,100,100,100,100,100,100,100,100,100,100,100,100,100,100,100,100,100,100,100,100,100,100,100,100,100,100,100,100,100,100,100,100,100,100,100,100,100,100,100,100,100,100,100,100,100,100,100,100,100,100,100,100,100,100,100,100,100,100,100,100,100
Read_to_Innoc=20,20,20,20,20,20,20,20,20,20,20,20,20,20,20,20,20,20,20,20,20,20,20,20,20,20,20,20,20,20,20,20,20,20,20,20,20,20,20,20,20,20,20,20,20,20,20,20
Read_to_Dilute=26,26,26,26,26,26,26,26,26,26,26,26,26,26,26,26,26,26,26,26,26,26,26,26,26,26,26,26,26,26,26,26,26,26,26,26,26,26,26,26,26,26,26,26,26,26,26,26
Read_to_Save=20,20,20,20,20,20,20,20,20,20,20,20,20,20,20,20,20,20,20,20,20,20,20,20,20,20,20,20,20,20,20,20,20,20,20,20,20,20,20,20,20,20,20,20,20,20,20,20
Innoc_Target_Map=1,2,3,4,5,6,7,8,9,10,11,12,13,14,15,16,17,18,19,20,21,22,23,24,25,26,27,28,29,30,31,32,33,34,35,36,37,38,39,40,41,42,43,44,45,46,47,48
Pipet_Trigger=OD_Save_Innoc
Pipet_Volume_Adj=Con_OD_Save
Delid=no
Pre_Init=yes
Talk_To_ProMax=no
Time_Out_Time=1050
Wait_While_Busy=yes
Idle_Time=2
Screen_Run_Type=pre_screen_1
Spect_Protocol=15m
Spec_Run_File=GG_PB_Voyage.pda
Spec_Assay_File=""
Save_Data_File=08_05_07_mito7_glu_ps1_A_96_T_23.txt
Working_Dir=C%3A\\Users\\Growth_Data
Run_Control_Dir=C%3A\\Users\\Yeast_Run_Files
Tracking_Dir=""
Track_File=201401_data_track.txt
Save_Run_Data_Flag=yes
Set_Incubator_Temp=30.0
Base_Line_Flag=atstart_minimum
Pipet_Cycles_Before_Save=20
Time_Point_Save=wellmap
Innoc_Direction=down
Wells_In_Use=111111111111111111111111111111111111111111111111
Save_Sample_Map=111111001111110011111100111111001111110011111100
Sections_to_Run=0
Rows_per_Section=8
Start_Sections_Row=1
MultiProbe_Run_File=""
Multiprobe_Run_Dialogue=yes
Comments=no%20comment
Target_Temp=300
Temp_Control=On
Delta_Temp=10
ReadMode=Absorbance,Bottom
ExcitationFilter=485,
EmissionFilter=535,
MeasurementFilter=595
ReadsPerWellNumber=1,1
ShakeDuration=800,0
GainMode=Manual
PdfName=GRE96ft.pdf
Gain=50
Add_Drug_Map=1,1,1,1,1,1,1,1,1,1,1,1,1,1,1,1,1,1,1,1,1,1,1,1,1,1,1,1,1,1,1,1,1,1,1,1,1,1,1,1,1,1,1,1,1,1,1,1
Add_Drug_Vol=7,7,7,7,7,7,7,7,7,7,7,7,7,7,7,7,7,7,7,7,7,7,7,7,7,7,7,7,7,7,7,7,7,7,7,7,7,7,7,7,7,7,7,7,7,7,7,7
Innoc_Map=111011101110111011101110111011101110111011101110111011101110111011101110111011101110111011101110
Dilute_Map=111111111111111111111111111111111111111111111111111111111111111111111111111111111111111111111111
data_file_name=_asya_ps2_1_96.txt
barcode=""
Hit_Call_Threshold=1.000000
Reference_Well=A01
WT_Ref_Well=0
Project_Name=YKO_Lib
Pipet_Gens_Point=5.00,10.00,15.00,20.00,5.00,10.00,15.00,20.00,5.00,10.00,15.00,20.00,5.00,10.00,15.00,20.00,5.00,10.00,15.00,20.00,5.00,10.00,15.00,20.00,5.00,10.00,15.00,20.00,5.00,10.00,15.00,20.00,5.00,10.00,15.00,20.00,5.00,10.00,15.00,20.00,5.00,10.00,15.00,20.00,5.00,10.00,15.00,20.00,
Shake_Divisor=1
data_handling=file_&_DB_&_auto_analysis
time_frm_freezer=-1.00
gens_frm_freezer=-1.00
Well_Vol=100
Parent_ID=""
Units=%
Quarter=A
media_name=mm
Save_Mode=one_to_one
Consolidate_Save_Map=1,2,3,4,5,6,7,8,9,10,11,12,13,14,15,16,17,18,19,20,21,22,23,24,25,26,27,28,29,30,31,32,33,34,35,36,37,38,39,40,41,42,43,44,45,46,47,48
Add_Drug_at_Start_Map=000000000000000000000000000000000000000000000000000
Add_Drug_Labware=add_drug_48
Max_Dynam_OD_Change=0.05
Reads_After_Pipet=0
Ref_Type=single_ref
Read_to_Add_Drug_at_Start=0
Send_Email_at_Pipet=no_email
Strain_Name=""
Media=ypd
drug_vol=2.00
Drug_Name=""
Drug_Conc=2
Innoc_Conc=""
Strain_Plate=none
ShakeIntensity=High
ShakeMode=Orbital
NumberOfFlashes=1
PartOfPlate=0
MovePlateOutAfterMeasurement=0
IntegrationLagTime=0
IntegrationTime=100
DelayMoveFlashFluorescence=0
[Drug_Data]
Drug_Plate=none
Strain_Plate=none
Media=mm
Drug_Name=nd,nd,nd,nd,nd,nd,nd,nd,nd,nd,nd,nd,nd,nd,nd,nd,nd,nd,nd,nd,nd,nd,nd,nd,nd,nd,nd,nd,nd,nd,nd,nd,nd,nd,nd,nd,nd,nd,nd,nd,nd,nd,nd,nd,nd,nd,nd,nd,nd,nd,nd,nd,nd,nd,nd,nd,nd,nd,nd,nd,nd,nd,nd,nd,nd,nd,nd,nd,nd,nd,nd,nd,nd,nd,nd,nd,nd,nd,nd,nd,nd,nd,nd,nd,nd,nd,nd,nd,nd,nd,nd,nd,nd,nd,nd,nd
Strain_Name=ud
Drug_Conc=""
Innoc_Conc=0.06250,0.06250,0.06250,0.06250,0.06250,0.06250,0.06250,0.06250,0.06250,0.06250,0.06250,0.06250,0.06250,0.06250,0.06250,0.06250,0.06250,0.06250,0.06250,0.06250,0.06250,0.06250,0.06250,0.06250,0.06250,0.06250,0.06250,0.06250,0.06250,0.06250,0.06250,0.06250,0.06250,0.06250,0.06250,0.06250,0.06250,0.06250,0.06250,0.06250,0.06250,0.06250,0.06250,0.06250,0.06250,0.06250,0.06250,0.06250,0.06250,0.06250,0.06250,0.06250,0.06250,0.06250,0.06250,0.06250,0.06250,0.06250,0.06250,0.06250,0.06250,0.06250,0.06250,0.06250,0.06250,0.06250,0.06250,0.06250,0.06250,0.06250,0.06250,0.06250,0.06250,0.06250,0.06250,0.06250,0.06250,0.06250,0.06250,0.06250,0.06250,0.06250,0.06250,0.06250,0.06250,0.06250,0.06250,0.06250,0.06250,0.06250,0.06250,0.06250,0.06250,0.06250,0.06250,0.06250
Run_ID=none
Plate_Quarter=A
Units=%,%,%,%,%,%,%,%,%,%,%,%,%,%,%,%,%,%,%,%,%,%,%,%,%,%,%,%,%,%,%,%,%,%,%,%,%,%,%,%,%,%,%,%,%,%,%,%,%,%,%,%,%,%,%,%,%,%,%,%,%,%,%,%,%,%,%,%,%,%,%,%,%,%,%,%,%,%,%,%,%,%,%,%,%,%,%,%,%,%,%,%,%,%,%,%
Parent_ID=""
Project_Name=YKO_Lib
Strain_Backgrnd=0,0,0,0,0,0,0,0,0,0,0,0,0,0,0,0,0,0,0,0,0,0,0,0,0,0,0,0,0,0,0,0,0,0,0,0,0,0,0,0,0,0,0,0,0,0,0,0,0,0,0,0,0,0,0,0,0,0,0,0,0,0,0,0,0,0,0,0,0,0,0,0,0,0,0,0,0,0,0,0,0,0,0,0,0,0,0,0,0,0,0,0,0,0,0,0
Well_Vol=100,100,100,100,100,100,100,100,100,100,100,100,100,100,100,100,100,100,100,100,100,100,100,100,100,100,100,100,100,100,100,100,100,100,100,100,100,100,100,100,100,100,100,100,100,100,100,100,100,100,100,100,100,100,100,100,100,100,100,100,100,100,100,100,100,100,100,100,100,100,100,100,100,100,100,100,100,100,100,100,100,100,100,100,100,100,100,100,100,100,100,100,100,100,100,100
time_frm_freezer=-1.00
gens_frm_freezer=-1.00
user=mcostanzo
Strain_Pool=ud,ud,ud,ud,ud,ud,ud,ud,ud,ud,ud,ud,ud,ud,ud,ud,ud,ud,ud,ud,ud,ud,ud,ud,ud,ud,ud,ud,ud,ud,ud,ud,ud,ud,ud,ud,ud,ud,ud,ud,ud,ud,ud,ud,ud,ud,ud,ud,ud,ud,ud,ud,ud,ud,ud,ud,ud,ud,ud,ud,ud,ud,ud,ud,ud,ud,ud,ud,ud,ud,ud,ud,ud,ud,ud,ud,ud,ud,ud,ud,ud,ud,ud,ud,ud,ud,ud,ud,ud,ud,ud,ud,ud,ud,ud,ud
Well_Alias=A01,A02,A03,A04,A05,A06,A07,A08,A09,A10,A11,A12,B01,B02,B03,B04,B05,B06,B07,B08,B09,B10,B11,B12,C01,C02,C03,C04,C05,C06,C07,C08,C09,C10,C11,C12,D01,D02,D03,D04,D05,D06,D07,D08,D09,D10,D11,D12,E01,E02,E03,E04,E05,E06,E07,E08,E09,E10,E11,E12,F01,F02,F03,F04,F05,F06,F07,F08,F09,F10,F11,F12,G01,G02,G03,G04,G05,G06,G07,G08,G09,G10,G11,G12,H01,H02,H03,H04,H05,H06,H07,H08,H09,H10,H11,H12
Well_Pos=1,2,3,4,5,6,7,8,9,10,11,12,13,14,15,16,17,18,19,20,21,22,23,24,25,26,27,28,29,30,31,32,33,34,35,36,37,38,39,40,41,42,43,44,45,46,47,48,49,50,51,52,53,54,55,56,57,58,59,60,61,62,63,64,65,66,67,68,69,70,71,72,73,74,75,76,77,78,79,80,81,82,83,84,85,86,87,88,89,90,91,92,93,94,95,96
position=A01,A02,A03,A04,A05,A06,A07,A08,A09,A10,A11,A12,B01,B02,B03,B04,B05,B06,B07,B08,B09,B10,B11,B12,C01,C02,C03,C04,C05,C06,C07,C08,C09,C10,C11,C12,D01,D02,D03,D04,D05,D06,D07,D08,D09,D10,D11,D12,E01,E02,E03,E04,E05,E06,E07,E08,E09,E10,E11,E12,F01,F02,F03,F04,F05,F06,F07,F08,F09,F10,F11,F12,G01,G02,G03,G04,G05,G06,G07,G08,G09,G10,G11,G12,H01,H02,H03,H04,H05,H06,H07,H08,H09,H10,H11,H12
[Runtime_State]
Instrument=Tecan_23
Start_Time_Now=3.2614866817E+9
Reads_Completed=112
Innoc_Direction=down
Wells_In_Use=111111111111111111111111111111111111111111111111111111111111111111111111111111111111111111111111
Innoc_Map=111111111111111111111111111111111111111111111111111111111111111111111111111111111111000000000000
Dilute_Map=111111111111111111111111111111111111111111111111111111111111111111111111111111111111111111111111
Save_Sample_Map=000000000000000000000000000000000000000000000000010000000100000001000000010000000100000001000000
Current_OD=0.964,0.071,0.927,0.819,0.818,0.865,0.900,1.006,1.048,1.066,0.902,1.189,0.965,0.069,1.164,0.893,1.022,0.951,0.801,1.003,1.083,0.889,0.768,1.188,0.950,0.068,0.864,0.803,0.903,0.934,0.973,0.918,1.035,0.863,0.509,1.119,0.975,0.071,0.805,0.867,0.792,1.027,0.979,1.039,0.917,0.908,0.753,1.147,0.970,0.074,0.961,0.922,0.891,1.037,0.894,0.970,0.942,0.790,0.733,1.008,0.832,0.069,0.817,0.891,0.848,0.923,0.862,0.959,1.061,0.948,0.776,1.096,0.888,0.934,0.936,0.904,0.832,0.899,0.904,0.907,0.856,0.871,0.809,1.178,0.923,0.821,0.822,0.818,0.992,0.856,0.900,0.880,1.090,1.203,0.970,1.219
Bckgrnd_OD=0.129,0.067,0.094,0.089,0.085,0.089,0.085,0.088,0.092,0.100,0.090,0.115,0.091,0.067,0.087,0.087,0.085,0.090,0.080,0.085,0.090,0.082,0.083,0.124,0.112,0.065,0.086,0.083,0.082,0.083,0.083,0.085,0.089,0.082,0.077,0.094,0.100,0.067,0.082,0.082,0.082,0.084,0.081,0.084,0.080,0.081,0.080,0.133,0.106,0.070,0.086,0.086,0.082,0.086,0.081,0.084,0.081,0.075,0.081,0.095,0.083,0.067,0.084,0.084,0.082,0.081,0.083,0.085,0.090,0.084,0.085,0.113,0.092,0.092,0.083,0.083,0.080,0.082,0.079,0.084,0.080,0.085,0.083,0.108,0.102,0.087,0.081,0.084,0.089,0.080,0.095,0.080,0.086,0.094,0.097,0.116
Mapped=101111111111101111111101101111111111100111111101111111111111111111111111111111111111111111111111
Pipet_Completed=000000000000000000000000000000000000000000000000000000000000000000000000000000000000000000000000
Innoc_Completed=0,0,0,0,0,0,0,0,0,0,0,0,0,0,0,0,0,0,0,0,0,0,0,0,0,0,0,0,0,0,0,0,0,0,0,0,0,0,0,0,0,0,0,0,0,0,0,0,0,0,0,0,0,0,0,0,0,0,0,0,0,0,0,0,0,0,0,0,0,0,0,0,0,0,0,0,0,0,0,0,0,0,0,0,0,0,0,0,0,0,0,0,0,0,0,0
Save_Completed=0,0,0,0,0,0,0,0,0,0,0,0,0,0,0,0,0,0,0,0,0,0,0,0,0,0,0,0,0,0,0,0,0,0,0,0,0,0,0,0,0,0,0,0,0,0,0,0,0,0,0,0,0,0,0,0,0,0,0,0,0,0,0,0,0,0,0,0,0,0,0,0,0,0,0,0,0,0,0,0,0,0,0,0,0,0,0,0,0,0,0,0,0,0,0,0
Pipeted_At=0,0,0,0,0,0,0,0,0,0,0,0,0,0,0,0,0,0,0,0,0,0,0,0,0,0,0,0,0,0,0,0,0,0,0,0,0,0,0,0,0,0,0,0,0,0,0,0,0,0,0,0,0,0,0,0,0,0,0,0,0,0,0,0,0,0,0,0,0,0,0,0,0,0,0,0,0,0,0,0,0,0,0,0,0,0,0,0,0,0,0,0,0,0,0,0
Pipeted_OD=0,0,0,0,0,0,0,0,0,0,0,0,0,0,0,0,0,0,0,0,0,0,0,0,0,0,0,0,0,0,0,0,0,0,0,0,0,0,0,0,0,0,0,0,0,0,0,0,0,0,0,0,0,0,0,0,0,0,0,0,0,0,0,0,0,0,0,0,0,0,0,0,0,0,0,0,0,0,0,0,0,0,0,0,0,0,0,0,0,0,0,0,0,0,0,0
Dilutes_Completed=0,0,0,0,0,0,0,0,0,0,0,0,0,0,0,0,0,0,0,0,0,0,0,0,0,0,0,0,0,0,0,0,0,0,0,0,0,0,0,0,0,0,0,0,0,0,0,0,0,0,0,0,0,0,0,0,0,0,0,0,0,0,0,0,0,0,0,0,0,0,0,0,0,0,0,0,0,0,0,0,0,0,0,0,0,0,0,0,0,0,0,0,0,0,0,0
Time_At_Innoc=0,0,0,0,0,0,0,0,0,0,0,0,0,0,0,0,0,0,0,0,0,0,0,0,0,0,0,0,0,0,0,0,0,0,0,0,0,0,0,0,0,0,0,0,0,0,0,0,0,0,0,0,0,0,0,0,0,0,0,0,0,0,0,0,0,0,0,0,0,0,0,0,0,0,0,0,0,0,0,0,0,0,0,0,0,0,0,0,0,0,0,0,0,0,0,0
Time_At_Save=0,0,0,0,0,0,0,0,0,0,0,0,0,0,0,0,0,0,0,0,0,0,0,0,0,0,0,0,0,0,0,0,0,0,0,0,0,0,0,0,0,0,0,0,0,0,0,0,0,0,0,0,0,0,0,0,0,0,0,0,0,0,0,0,0,0,0,0,0,0,0,0,0,0,0,0,0,0,0,0,0,0,0,0,0,0,0,0,0,0,0,0,0,0,0,0
Time_At_Dilute=0,0,0,0,0,0,0,0,0,0,0,0,0,0,0,0,0,0,0,0,0,0,0,0,0,0,0,0,0,0,0,0,0,0,0,0,0,0,0,0,0,0,0,0,0,0,0,0,0,0,0,0,0,0,0,0,0,0,0,0,0,0,0,0,0,0,0,0,0,0,0,0,0,0,0,0,0,0,0,0,0,0,0,0,0,0,0,0,0,0,0,0,0,0,0,0
Previous_OD=0.964,0.071,0.927,0.819,0.818,0.865,0.900,1.006,1.048,1.066,0.902,1.189,0.965,0.069,1.164,0.893,1.022,0.951,0.801,1.003,1.083,0.889,0.768,1.188,0.950,0.068,0.864,0.803,0.903,0.934,0.973,0.918,1.035,0.863,0.509,1.119,0.975,0.071,0.805,0.867,0.792,1.027,0.979,1.039,0.917,0.908,0.753,1.147,0.970,0.074,0.961,0.922,0.891,1.037,0.894,0.970,0.942,0.790,0.733,1.008,0.832,0.069,0.817,0.891,0.848,0.923,0.862,0.959,1.061,0.948,0.776,1.096,0.888,0.934,0.936,0.904,0.832,0.899,0.904,0.907,0.856,0.871,0.809,1.178,0.923,0.821,0.822,0.818,0.992,0.856,0.900,0.880,1.090,1.203,0.970,1.219
Prev_Delta_OD=0.002,0.001,0.018,0.007,0.007,0.009,0.009,0.033,0.005,0.007,0.026,0.023,0.004,0.002,0.026,0.020,0.011,0.002,0.008,0.009,0.004,0.007,0.004,0.010,0.003,0.002,0.012,0.023,0.004,0.012,0.004,0.007,0.018,0.007,0.002,0.032,0.012,0.001,0.009,0.002,0.007,0.005,0.007,0.031,0.012,0.015,0.001,0.004,0.011,0.001,0.012,0.000,0.003,0.003,0.005,0.012,0.011,0.019,0.026,0.020,0.005,0.002,0.006,0.015,0.005,0.015,0.004,0.003,0.016,0.002,0.009,0.014,0.008,0.006,0.008,0.032,0.013,0.011,0.006,0.022,0.008,0.003,0.026,0.016,0.011,0.005,0.016,0.021,0.006,0.010,0.019,0.012,0.007,0.006,0.005,0.007
Delta_From_Ref=0.000,0.000,1.350,1.704,1.831,1.702,3.860,7.108,0.000,0.000,1.623,-0.780,1.171,3.290,4.056,3.142,0.000,0.000,2.341,2.312,1.841,2.541,6.186,-0.298,0.000,0.000,2.358,2.222,2.119,2.096,4.233,7.150,0.000,0.000,2.689,1.636,1.013,3.252,6.306,4.501,0.000,0.000,2.070,2.257,2.570,2.302,6.321,-0.485,0.000,0.000,0.000,0.000,0.000,0.000,0.000,0.000,0.000,0.000,0.000,0.000,0.000,0.000,0.000,0.000,0.000,0.000,0.000,0.000,0.000,0.000,0.000,0.000,0.000,0.000,0.000,0.000,0.000,0.000,0.000,0.000,0.000,0.000,0.000,0.000,0.000,0.000,0.000,0.000,0.000,0.000,0.000,0.000,0.000,0.000,0.000,0.000
Sig_OD_Delta=0,0,1,1,1,1,1,1,0,0,1,0,1,1,1,1,0,0,1,1,1,1,1,0,0,0,1,1,1,1,1,1,0,0,1,1,1,1,1,1,0,0,1,1,1,1,1,0,0,0,0,0,0,0,0,0,0,0,0,0,0,0,0,0,0,0,0,0,0,0,0,0,0,0,0,0,0,0,0,0,0,0,0,0,0,0,0,0,0,0,0,0,0,0,0,0
Add_Drug_at_Start_Map=000000000000000000000000000000000000000000000000000000000000000000000000000000000000000000000000
[Analysis]
Drug_ID=A1,A2,A3,A4,A5,A6,B1,B2,B3,B4,B5,B6,C1,C2,C3,C4,C5,C6,D1,D2,D3,D4,D5,D6,E1,E2,E3,E4,E5,E6,F1,F2,F3,F4,F5,F6,G1,G2,G3,G4,G5,G6,H1,H2,H3,H4,H5,H6
Decision=no_inh,screen,ps2_4_1,ps2_4_1,ps2_4_1,ps2_2_1,no_inh,screen,ps2_4_1,ps2_2_1,ps2_1_1,ps2_4_1,no_inh,screen,ps2_4_2,ps2_4_1,ps2_4_1,ps2_4_1,no_inh,screen,other,ps2_4_1,ps2_4_1,ps2_1_1,no_inh,screen,ps2_4_2,ps2_1_1,ps2_2_1,ps2_1_1,ps2_4_1,screen,ps2_4_1,ps2_2_1,ps2_4_1,ps2_4_1,no_inh,no_inh,no_inh,no_inh,ps2_4_1,ps2_1_1,no_inh,ps2_1_1,ps2_4_1,ps2_4_1,no_inh,ps2_4_1,ps2_2_1,other,ps2_2_1,no_inh,ps2_4_1,ps2_2_1,ps2_4_1,ps2_4_2,ps2_2_1,ps2_4_2,ps2_4_2,no_inh,ps2_2_1,other,ps2_4_1,ps2_4_1,ps3_4_6,ps2_1_1,ps2_4_1,ps2_4_2,ps2_4_1,ps2_4_1,ps2_4_2,no_inh,ps2_4_1,ps2_4_2,ps2_4_1,ps2_4_2,ps2_4_2,ps2_1_1,ps2_4_1,ps2_4_2,ps2_4_1,ps2_4_1,ps2_4_2,no_inh,ps2_2_1,no_inh,ps2_2_1,ps2_1_1,ps2_2_1,no_inh,ps2_4_1,ps2_2_1,no_inh,no_inh,no_inh,ps2_1_1
Plot_Min=0.100,0.100,0.100,0.100,0.100,0.100,0.100,0.100,0.100,0.100,0.100,0.100,0.100,0.100,0.100,0.100,0.100,0.100,0.100,0.100,0.100,0.100,0.100,0.100,0.100,0.100,0.100,0.100,0.100,0.100,0.100,0.100,0.100,0.100,0.100,0.100,0.100,0.100,0.100,0.100,0.100,0.100,0.100,0.100,0.100,0.100,0.100,0.100
Plot_Max=1.500,1.500,1.500,1.500,1.500,1.500,1.500,1.500,1.500,1.500,1.500,1.500,1.500,1.500,1.500,1.500,1.500,1.500,1.500,1.500,1.500,1.500,1.500,1.500,1.500,1.500,1.500,1.500,1.500,1.500,1.500,1.500,1.500,1.500,1.500,1.500,1.500,1.500,1.500,1.500,1.500,1.500,1.500,1.500,1.500,1.500,1.500,1.500
G_Plot_Min=0.1
G_Plot_Delta=0.7
Plot_On_Off=0
OD_Gen_Pt=0.460
Gens_to_OD_Pt=5.000
Avg_G=1.557,0.000,2.156,1.728,1.763,1.745,1.662,0.000,1.950,1.731,1.730,1.951,1.674,0.000,2.541,1.877,1.811,1.823,1.617,0.000,2.871,1.847,1.805,1.775,1.693,0.000,2.295,1.751,1.781,1.760,1.816,0.000,2.075,1.714,1.782,1.837,1.600,1.545,1.666,1.653,1.760,1.723,1.524,1.619,1.844,1.846,1.619,1.783,1.798,3.148,1.773,1.558,1.782,1.315,1.958,2.538,1.792,2.434,2.257,1.534,1.823,3.031,1.836,1.885,5.534,1.734,1.781,2.473,2.187,2.086,2.226,1.523,1.840,2.566,2.239,2.485,2.255,1.693,1.871,2.523,1.851,1.932,2.277,1.619,1.748,1.611,1.719,1.738,1.756,1.520,1.771,1.745,1.606,1.540,1.496,1.506
Max_Slope=1.661,49.296,2.809,1.887,1.865,1.686,2.032,39.819,2.824,2.259,1.722,2.295,2.432,34.461,2.629,1.928,1.981,1.944,2.087,43.104,3.216,1.962,2.122,2.090,1.687,43.706,2.114,1.767,1.895,1.779,2.088,52.355,2.583,2.270,1.760,1.899,2.310,1.893,1.490,2.167,1.859,1.648,2.300,1.940,1.975,2.074,1.634,1.981,2.135,2.551,1.705,1.705,2.160,1.450,2.431,2.715,1.681,2.508,2.673,1.759,1.972,2.436,1.814,2.148,5.243,1.560,1.874,2.334,2.301,2.233,2.648,1.915,1.934,2.025,1.807,3.087,2.363,1.798,2.127,2.267,1.718,2.130,2.704,2.128,1.665,1.638,1.794,1.853,1.900,1.507,1.791,1.796,1.791,1.913,2.050,1.881
Fit_Model=all
Fit_Const_OD_Base=0.085
Fit_Const_N0=0.01500
Fit_Const_T0=0.000
G_Fit_Min=0.100
G_Fit_Delta=0.400
Fit_On_Off=0.000,0.000,0.000,0.000,0.000,0.000,0.000,0.000,0.000,0.000,0.000,0.000,0.000,0.000,0.000,0.000,0.000,0.000,0.000,0.000,0.000,0.000,0.000,0.000,0.000,0.000,0.000,0.000,0.000,0.000,0.000,0.000,0.000,0.000,0.000,0.000,0.000,0.000,0.000,0.000,0.000,0.000,0.000,0.000,0.000,0.000,0.000,0.000,0.000,0.000,0.000,0.000,0.000,0.000,0.000,0.000,0.000,0.000,0.000,0.000,0.000,0.000,0.000,0.000,0.000,0.000,0.000,0.000,0.000,0.000,0.000,0.000,0.000,0.000,0.000,0.000,0.000,0.000,0.000,0.000,0.000,0.000,0.000,0.000,0.000,0.000,0.000,0.000,0.000,0.000,0.000,0.000,0.000,0.000,0.000,0.000
Fit_Min=0.079,0.017,0.044,0.039,0.035,0.039,0.041,0.016,0.037,0.037,0.035,0.040,0.062,0.015,0.036,0.033,0.032,0.033,0.050,0.017,0.032,0.032,0.032,0.034,0.056,0.020,0.036,0.036,0.032,0.036,0.033,0.017,0.034,0.034,0.032,0.031,0.042,0.042,0.033,0.033,0.030,0.032,0.052,0.037,0.031,0.034,0.039,0.030,0.000,0.000,0.000,0.000,0.000,0.000,0.000,0.000,0.000,0.000,0.000,0.000,0.000,0.000,0.000,0.000,0.000,0.000,0.000,0.000,0.000,0.000,0.000,0.000,0.000,0.000,0.000,0.000,0.000,0.000,0.000,0.000,0.000,0.000,0.000,0.000,0.000,0.000,0.000,0.000,0.000,0.000,0.000,0.000,0.000,0.000,0.000,0.000
Fit_Delta=0.532,1.500,0.461,0.387,0.397,0.366,0.563,1.500,0.435,0.436,0.377,0.439,0.605,1.500,0.571,0.316,0.528,0.521,0.693,1.500,0.562,0.408,0.317,0.573,0.452,1.500,0.586,0.488,0.351,0.394,0.406,1.500,0.377,0.469,0.340,0.512,0.311,0.407,0.433,0.381,0.440,0.528,0.638,0.398,0.445,0.299,0.567,0.325,0.681,0.480,0.611,0.509,0.390,0.750,0.434,0.592,0.591,0.668,0.371,0.569,0.562,0.540,0.533,0.470,0.402,0.617,0.574,0.653,0.300,0.596,0.316,0.533,0.506,0.673,0.599,0.340,0.443,0.417,0.403,0.594,0.540,0.590,0.434,0.479,0.358,0.516,0.468,0.373,0.494,0.579,0.488,0.364,0.594,0.540,0.565,0.582
Fit_Offset=0.099,0.000,0.008,0.073,0.069,0.071,0.074,0.000,0.056,0.068,0.071,0.076,0.078,0.000,0.055,0.072,0.066,0.065,0.055,0.000,0.032,0.070,0.071,0.065,0.087,0.000,0.037,0.062,0.067,0.070,0.072,0.000,0.056,0.066,0.071,0.066,0.103,0.074,0.065,0.071,0.071,0.064,0.059,0.073,0.070,0.078,0.059,0.075,0.049,0.082,0.066,0.073,0.068,0.042,0.070,0.052,0.070,0.060,0.076,0.116,0.063,0.071,0.071,0.066,-0.145,0.070,0.058,0.049,0.073,0.053,0.073,0.107,0.065,0.046,0.068,0.065,0.071,0.068,0.071,0.051,0.068,0.064,0.075,0.106,0.072,0.065,0.067,0.074,0.066,0.078,0.088,0.072,0.060,0.070,0.060,0.094
Fit_N0=0.021,0.000,0.040,0.014,0.013,0.015,0.031,0.000,0.021,0.017,0.014,0.012,0.021,0.000,0.018,0.010,0.014,0.012,0.025,0.000,0.023,0.012,0.011,0.018,0.018,0.000,0.027,0.017,0.014,0.014,0.012,0.000,0.019,0.015,0.012,0.014,0.011,0.015,0.016,0.016,0.012,0.014,0.025,0.013,0.011,0.009,0.019,0.009,0.020,0.008,0.019,0.019,0.018,0.033,0.016,0.019,0.016,0.015,0.009,0.018,0.021,0.010,0.016,0.012,0.265,0.019,0.016,0.021,0.008,0.018,0.009,0.019,0.012,0.021,0.013,0.014,0.010,0.018,0.011,0.020,0.016,0.014,0.010,0.019,0.011,0.014,0.012,0.011,0.014,0.019,0.009,0.010,0.018,0.018,0.022,0.020
Fit_T0=-0.229,0.000,-2.938,0.651,0.365,0.510,1.370,0.000,-0.427,0.285,0.674,0.530,-0.341,0.000,-0.904,0.876,0.673,0.249,-0.707,0.000,-3.322,0.846,0.994,0.620,0.170,0.000,-1.871,0.187,0.685,0.621,0.990,0.000,-0.183,0.449,0.967,0.728,1.018,0.485,0.363,0.874,0.962,0.612,-0.706,0.768,1.044,1.357,-0.016,1.306,-0.557,0.927,0.275,0.027,0.252,-1.673,1.789,-1.175,0.576,-0.102,0.910,0.106,1.149,0.280,0.714,0.102,5.471,0.571,0.250,-1.365,1.139,-0.210,1.224,-0.066,0.380,-1.637,1.285,1.493,1.226,0.080,1.050,-1.268,0.383,0.555,0.918,-0.005,1.265,0.595,0.902,1.002,0.650,-0.048,1.302,1.284,0.153,0.094,-0.443,-0.160
Fit_G=1.782,0.000,3.565,1.530,1.618,1.620,1.796,0.000,2.219,1.706,1.531,1.741,1.978,0.000,2.886,1.523,1.672,1.709,2.090,0.000,3.997,1.582,1.446,1.764,1.716,0.000,3.185,1.768,1.565,1.594,1.513,0.000,2.202,1.627,1.460,1.669,1.249,1.444,1.601,1.470,1.453,1.567,1.978,1.384,1.506,1.340,1.768,1.302,2.128,2.559,1.865,1.659,1.802,2.136,1.612,3.001,1.761,2.504,1.795,1.641,1.786,2.692,1.729,1.767,15.359,1.755,1.784,3.049,1.624,2.303,1.681,1.669,1.690,3.185,1.907,2.079,1.789,1.734,1.508,3.036,1.818,1.827,1.859,1.765,1.356,1.482,1.444,1.409,1.582,1.666,1.334,1.300,1.682,1.611,1.797,1.719
Fit_Error=107.628,0.000,95.838,21.822,17.233,17.428,425.134,0.000,46.372,28.198,21.779,45.249,344.832,0.000,475.435,11.536,130.413,107.716,571.827,0.000,603.017,32.530,6.801,185.811,180.493,0.000,374.518,70.734,19.652,36.758,19.551,0.000,34.634,134.754,13.717,122.816,85.478,26.301,40.861,39.010,64.799,118.343,182.239,18.285,65.790,17.487,234.912,17.869,717.682,386.758,201.114,57.146,16.027,296.307,68.568,255.381,166.353,657.526,45.726,547.191,186.993,295.255,102.922,66.042,257.044,163.239,304.907,254.749,15.052,386.892,8.044,126.327,114.974,383.795,582.303,30.915,38.323,43.263,38.946,180.982,134.501,366.748,33.144,150.017,17.599,122.405,69.840,17.232,88.360,111.238,227.504,14.445,173.215,57.271,108.417,247.513
Fit_CV=67.000,0.000,76.000,37.000,67.000,37.000,90.000,0.000,61.000,41.000,37.000,84.000,56.000,0.000,178.000,108.000,80.000,80.000,97.000,0.000,238.000,44.000,33.000,73.000,42.000,0.000,140.000,47.000,35.000,50.000,60.000,0.000,66.000,46.000,37.000,79.000,40.000,28.000,38.000,66.000,39.000,46.000,110.000,32.000,45.000,35.000,48.000,37.000,94.000,196.000,74.000,52.000,59.000,41.000,109.000,150.000,83.000,122.000,102.000,78.000,102.000,193.000,72.000,77.000,362.000,80.000,75.000,137.000,70.000,106.000,76.000,65.000,73.000,191.000,111.000,104.000,88.000,43.000,46.000,193.000,62.000,65.000,80.000,37.000,64.000,38.000,39.000,34.000,58.000,107.000,53.000,37.000,66.000,80.000,95.000,62.000
Time_to_20_Gens=0,0,0,0,0,0,0,0,0,0,0,0,0,0,0,0,0,0,0,0,0,0,0,0,0,0,0,0,0,0,0,0,0,0,0,0,0,0,0,0,0,0,0,0,0,0,0,0
Time_to_each_5_Gens=0,0,0,0,0,0,0,0,0,0,0,0,0,0,0,0,0,0,0,0,0,0,0,0,0,0,0,0,0,0,0,0,0,0,0,0,0,0,0,0,0,0,0,0,0,0,0,0
Time_to_each_n_Gens=7.785,0.000,10.781,8.641,8.815,8.724,8.310,0.000,9.748,8.655,8.650,9.757,8.371,0.000,12.703,9.387,9.053,9.115,8.087,0.000,14.353,9.235,9.027,8.875,8.463,0.000,11.473,8.753,8.903,8.801,9.080,0.000,10.375,8.571,8.909,9.185,7.998,7.724,8.329,8.263,8.798,8.617,7.620,8.095,9.219,9.230,8.095,8.917,8.992,15.739,8.864,7.790,8.912,6.577,9.789,12.689,8.961,12.171,11.285,7.670,9.113,15.155,9.178,9.426,27.421,8.670,8.903,12.363,10.936,10.430,11.131,7.616,9.199,12.830,11.193,12.427,11.275,8.464,9.355,12.616,9.257,9.659,11.384,8.094,8.742,8.055,8.595,8.691,8.778,7.598,8.855,8.727,8.029,7.700,7.480,7.528
Min_Pt_OD=0,0,0,0,0,0,0,0,0,0,0,0,0,0,0,0,0,0,0,0,0,0,0,0,0,0,0,0,0,0,0,0,0,0,0,0,0,0,0,0,0,0,0,0,0,0,0,0
Min_Pt_t=0,0,0,0,0,0,0,0,0,0,0,0,0,0,0,0,0,0,0,0,0,0,0,0,0,0,0,0,0,0,0,0,0,0,0,0,0,0,0,0,0,0,0,0,0,0,0,0
TO_OD=0,0,0,0,0,0,0,0,0,0,0,0,0,0,0,0,0,0,0,0,0,0,0,0,0,0,0,0,0,0,0,0,0,0,0,0,0,0,0,0,0,0,0,0,0,0,0,0
Ref_ID=A01
Multi_Refs=single_ref
test=A01,A02,A03,A04,A05,A06,A07,A08,A09,A10,A11,A12,B01,B02,B03,B04,B05,B06,B07,B08,B09,B10,B11,B12,C01,C02,C03,C04,C05,C06,C07,C08,C09,C10,C11,C12,D01,D02,D03,D04,D05,D06,D07,D08,D09,D10,D11,D12,E01,E02,E03,E04,E05,E06,E07,E08,E09,E10,E11,E12,F01,F02,F03,F04,F05,F06,F07,F08,F09,F10,F11,F12,G01,G02,G03,G04,G05,G06,G07,G08,G09,G10,G11,G12,H01,H02,H03,H04,H05,H06,H07,H08,H09,H10,H11,H12
Start_Time_Now=3.2614866819E+9
Start_Date="5/8/2007+9:31 AM"
pv_to_plate_order=no
gen_time_cutoff=0.000
Drug_Name=nd?:;-ud+0,nd?:;-ud+0,nd?:;-ud+0,nd?:;-ud+0,nd?:;-ud+0,nd?:;-ud+0,nd?:;-ud+0,nd?:;-ud+0,nd?:;-ud+0,nd?:;-ud+0,nd?:;-ud+0,nd?:;-ud+0,nd?:;-ud+0,nd?:;-ud+0,nd?:;-ud+0,nd?:;-ud+0,nd?:;-ud+0,nd?:;-ud+0,nd?:;-ud+0,nd?:;-ud+0,nd?:;-ud+0,nd?:;-ud+0,nd?:;-ud+0,nd?:;-ud+0,nd?:;-ud+0,nd?:;-ud+0,nd?:;-ud+0,nd?:;-ud+0,nd?:;-ud+0,nd?:;-ud+0,nd?:;-ud+0,nd?:;-ud+0,nd?:;-ud+0,nd?:;-ud+0,nd?:;-ud+0,nd?:;-ud+0,nd?:;-ud+0,nd?:;-ud+0,nd?:;-ud+0,nd?:;-ud+0,nd?:;-ud+0,nd?:;-ud+0,nd?:;-ud+0,nd?:;-ud+0,nd?:;-ud+0,nd?:;-ud+0,nd?:;-ud+0,nd?:;-ud+0,nd?:;-ud+0,nd?:;-ud+0,nd?:;-ud+0,nd?:;-ud+0,nd?:;-ud+0,nd?:;-ud+0,nd?:;-ud+0,nd?:;-ud+0,nd?:;-ud+0,nd?:;-ud+0,nd?:;-ud+0,nd?:;-ud+0,nd?:;-ud+0,nd?:;-ud+0,nd?:;-ud+0,nd?:;-ud+0,nd?:;-ud+0,nd?:;-ud+0,nd?:;-ud+0,nd?:;-ud+0,nd?:;-ud+0,nd?:;-ud+0,nd?:;-ud+0,nd?:;-ud+0,nd?:;-ud+0,nd?:;-ud+0,nd?:;-ud+0,nd?:;-ud+0,nd?:;-ud+0,nd?:;-ud+0,nd?:;-ud+0,nd?:;-ud+0,nd?:;-ud+0,nd?:;-ud+0,nd?:;-ud+0,nd?:;-ud+0,nd?:;-ud+0,nd?:;-ud+0,nd?:;-ud+0,nd?:;-ud+0,nd?:;-ud+0,nd?:;-ud+0,nd?:;-ud+0,nd?:;-ud+0,nd?:;-ud+0,nd?:;-ud+0,nd?:;-ud+0,nd?:;-ud+0
Drug_Well_Pos=A01,A02,A03,A04,A05,A06,B01,B02,B03,B04,B05,B06,C01,C02,C03,C04,C05,C06,D01,D02,D03,D04,D05,D06,E01,E02,E03,E04,E05,E06,F01,F02,F03,F04,F05,F06,G01,G02,G03,G04,G05,G06,H01,H02,H03,H04,H05,H06,A07,A08,A09,A10,A11,A12,B07,B08,B09,B10,B11,B12,C07,C08,C09,C10,C11,C12,D07,D08,D09,D10,D11,D12,E07,E08,E09,E10,E11,E12,F07,F08,F09,F10,F11,F12,G07,G08,G09,G10,G11,G12,H07,H08,H09,H10,H11,H12
Avg_G_tcut=1.557,0.000,2.156,1.728,1.763,1.745,1.662,0.000,1.950,1.731,1.730,1.951,1.674,0.000,2.541,1.877,1.811,1.823,1.617,0.000,2.871,1.847,1.805,1.775,1.693,0.000,2.295,1.751,1.781,1.760,1.816,0.000,2.075,1.714,1.782,1.837,1.600,1.545,1.666,1.653,1.760,1.723,1.524,1.619,1.844,1.846,1.619,1.783,1.798,3.148,1.773,1.558,1.782,1.315,1.958,2.538,1.792,2.434,2.257,1.534,1.823,3.031,1.836,1.885,5.534,1.734,1.781,2.473,2.187,2.086,2.226,1.523,1.840,2.566,2.239,2.485,2.255,1.693,1.871,2.523,1.851,1.932,2.277,1.619,1.748,1.611,1.719,1.738,1.756,1.520,1.771,1.745,1.606,1.540,1.496,1.506
t0_from_interval=0.119,0.000,-1.587,0.808,0.638,0.710,-1.294,0.000,-0.137,0.340,0.737,0.883,0.490,0.000,0.279,1.199,1.087,1.004,0.211,0.000,-1.881,1.062,0.991,0.778,0.281,0.000,-0.874,0.556,0.774,0.832,1.089,0.000,0.020,0.789,1.143,1.070,-0.355,0.653,0.429,0.499,1.074,1.068,0.003,0.948,1.373,1.443,0.537,1.283,0.726,1.908,0.764,0.341,0.337,-0.328,1.218,-0.250,1.022,1.098,1.475,-0.067,0.896,1.077,0.898,0.780,-8.503,0.814,0.996,-0.594,1.729,0.496,1.726,0.359,0.983,-0.707,2.087,1.126,1.969,0.456,1.317,-0.690,0.839,1.334,1.498,-0.643,1.291,1.139,1.250,1.140,0.985,0.372,1.934,1.500,0.677,0.230,0.010,-0.410
Sum_Delta_Ref=0.000,-1.000,6.896,4.567,4.609,3.649,1.658,-1.000,5.390,3.260,2.461,5.808,1.739,-1.000,13.721,6.091,4.132,4.264,1.935,-1.000,18.463,5.046,5.982,2.762,1.071,-1.000,10.208,2.371,3.395,2.892,4.708,-1.000,8.112,3.491,4.062,4.086,0.622,0.659,1.140,1.484,4.164,2.576,0.646,2.323,5.073,7.204,0.636,4.379,3.291,22.631,3.553,0.748,4.203,3.195,8.090,13.163,2.963,12.750,13.131,0.096,3.724,20.799,4.615,5.354,30.550,2.635,3.956,12.254,9.691,7.297,13.049,0.676,5.209,13.075,9.727,14.270,12.753,2.674,5.491,13.009,5.148,5.999,13.270,1.180,3.348,0.876,3.348,2.482,3.289,0.939,4.290,3.258,0.971,0.091,0.634,2.113
Gens_at_time_G=5.000,0.000,5.000,5.000,5.000,5.000,5.000,0.000,5.000,5.000,5.000,5.000,5.000,0.000,5.000,5.000,5.000,5.000,5.000,0.000,5.000,5.000,5.000,5.000,5.000,0.000,5.000,5.000,5.000,5.000,5.000,0.000,5.000,5.000,5.000,5.000,5.000,5.000,5.000,5.000,5.000,5.000,5.000,5.000,5.000,5.000,5.000,5.000,5.000,5.000,5.000,5.000,5.000,5.000,5.000,5.000,5.000,5.000,5.000,5.000,5.000,5.000,5.000,5.000,4.955,5.000,5.000,5.000,5.000,5.000,5.000,5.000,5.000,5.000,5.000,5.000,5.000,5.000,5.000,5.000,5.000,5.000,5.000,5.000,5.000,5.000,5.000,5.000,5.000,5.000,5.000,5.000,5.000,5.000,5.000,5.000
G_Int_tcut=1.533,0.000,2.474,1.567,1.635,1.603,1.921,0.000,1.977,1.663,1.583,1.775,1.576,0.000,2.485,1.638,1.593,1.622,1.575,0.000,3.247,1.635,1.607,1.619,1.636,0.000,2.469,1.639,1.626,1.594,1.598,0.000,2.071,1.556,1.553,1.623,1.671,1.414,1.580,1.553,1.545,1.510,1.523,1.430,1.569,1.557,1.512,1.527,1.653,2.766,1.620,1.490,1.715,1.381,1.714,2.588,1.588,2.215,1.962,1.547,1.643,2.816,1.656,1.729,7.250,1.571,1.582,2.592,1.842,1.987,1.881,1.451,1.643,2.707,1.821,2.260,1.861,1.601,1.608,2.661,1.684,1.665,1.977,1.747,1.490,1.383,1.469,1.510,1.559,1.445,1.384,1.445,1.470,1.494,1.494,1.588
Sum_Del_12=0.000,14.237,5.687,2.828,3.253,3.126,1.181,14.286,4.911,2.354,2.363,5.519,1.704,14.194,9.624,5.190,3.946,4.115,0.980,14.237,10.337,4.387,4.075,3.015,1.360,14.236,7.618,2.344,3.195,2.860,4.038,14.274,6.307,2.371,3.619,4.255,0.452,0.309,1.135,1.248,3.382,2.342,0.425,1.693,4.675,4.784,0.915,3.759,3.412,12.427,2.934,0.067,3.219,3.373,5.838,9.594,3.316,9.644,8.714,0.518,3.786,12.166,3.902,4.935,12.100,2.370,3.374,9.228,8.206,6.934,8.586,0.255,4.374,9.581,8.678,9.820,8.846,1.741,4.974,9.487,4.137,5.381,8.987,0.575,3.025,0.961,2.805,2.990,3.013,0.216,3.445,3.147,0.831,0.334,0.830,1.153
Sum_Del_20=0.000,38.625,6.740,4.426,4.475,3.557,1.610,38.683,5.263,3.171,2.398,5.675,1.695,38.524,13.414,5.948,4.033,4.163,1.871,38.622,18.028,4.922,5.820,2.699,1.050,38.598,9.973,2.312,3.312,2.821,4.591,38.665,7.908,3.392,3.961,3.994,0.597,0.632,1.109,1.442,4.056,2.509,0.638,2.256,4.957,6.990,0.617,4.269,3.215,22.122,3.460,0.713,4.091,3.140,7.882,12.873,2.897,12.459,12.796,0.083,3.637,20.346,4.499,5.234,29.657,2.567,3.855,11.985,9.467,7.138,12.706,0.646,5.079,12.797,9.511,13.926,12.427,2.597,5.363,12.719,5.016,5.855,12.936,1.137,3.264,0.851,3.261,2.428,3.207,0.895,4.181,3.179,0.941,0.102,0.633,2.060
Sum_Del_24=0.000,50.445,6.727,5.119,5.026,3.704,1.819,50.515,5.329,3.567,2.415,5.719,1.690,50.331,13.555,6.105,4.076,4.186,2.303,50.445,18.765,5.149,6.521,2.545,0.900,50.418,10.237,2.296,3.368,2.802,4.833,50.489,8.429,3.886,4.104,3.838,0.667,0.788,1.096,1.536,4.385,2.591,0.741,2.527,4.907,8.136,0.473,4.508,3.119,22.673,3.715,1.026,4.514,3.027,8.571,12.911,2.693,12.767,14.102,0.374,3.565,20.362,4.789,5.117,36.256,2.663,4.088,11.926,9.737,6.921,14.225,1.083,5.419,12.510,9.508,14.733,13.719,3.012,5.422,12.819,5.442,6.080,14.054,1.409,3.380,0.798,3.481,2.155,3.276,1.433,4.538,3.195,0.994,0.011,0.537,2.500
Sum_12=14.441,0.204,8.754,11.613,11.188,11.315,13.260,0.155,9.531,12.088,12.078,8.923,12.737,0.248,4.818,9.251,10.495,10.327,13.461,0.204,4.104,10.054,10.366,11.426,13.081,0.206,6.823,12.097,11.246,11.581,10.403,0.167,8.134,12.070,10.822,10.187,13.989,14.132,13.307,13.193,11.059,12.100,14.866,12.749,9.766,9.657,13.527,10.683,11.030,2.014,11.508,14.374,11.222,17.814,8.603,4.847,11.125,4.797,5.727,14.959,10.656,2.275,10.539,9.506,2.342,12.071,11.067,5.213,6.236,7.507,5.855,14.696,10.068,4.860,5.763,4.622,5.595,12.700,9.468,4.954,10.304,9.060,5.454,13.866,11.416,13.480,11.636,11.451,11.428,14.658,10.996,11.294,13.610,14.776,15.271,15.594
Sum_20=38.953,0.329,32.214,34.528,34.478,35.396,37.343,0.270,33.690,35.783,36.555,33.279,37.259,0.430,25.539,33.005,34.920,34.791,37.082,0.332,20.926,34.032,33.134,36.255,37.904,0.356,28.981,36.641,35.642,36.132,34.363,0.288,31.045,35.562,34.992,34.959,38.356,38.322,37.845,37.512,34.897,36.444,39.591,36.698,33.997,31.963,38.336,34.684,35.739,16.832,35.493,38.241,34.863,42.094,31.071,26.080,36.057,26.495,26.157,38.871,35.316,18.607,34.454,33.719,9.297,36.386,35.099,26.968,29.487,31.815,26.247,38.308,33.875,26.157,29.442,25.028,26.527,36.356,33.591,26.235,33.938,33.099,26.017,37.817,35.690,38.102,35.693,36.526,35.746,38.059,34.772,35.774,38.013,39.055,39.586,41.014
Sum_24=50.839,0.395,44.112,45.720,45.813,47.135,49.021,0.325,45.510,47.273,48.424,45.121,49.150,0.508,37.284,44.735,46.764,46.653,48.536,0.394,32.074,45.691,44.318,48.294,49.940,0.422,40.602,48.543,47.471,48.037,46.006,0.350,42.410,46.953,46.736,47.002,50.172,50.051,49.743,49.304,46.454,48.249,51.581,48.313,45.933,42.703,50.366,46.332,47.720,28.167,47.124,49.813,46.326,53.867,42.268,37.928,48.146,38.072,36.737,50.466,47.274,30.477,46.051,45.723,14.583,48.177,46.751,38.914,41.102,43.919,36.614,49.757,45.421,38.329,41.331,36.107,37.120,47.827,45.417,38.021,45.398,44.759,36.785,49.430,47.460,50.042,47.358,48.684,47.563,49.406,46.301,47.645,49.845,50.829,51.377,53.340
G_by_Interval=1.533,0.000,2.474,1.567,1.635,1.603,1.921,0.000,1.977,1.663,1.583,1.775,1.576,0.000,2.485,1.638,1.593,1.622,1.575,0.000,3.247,1.635,1.607,1.619,1.636,0.000,2.469,1.639,1.626,1.594,1.598,0.000,2.071,1.556,1.553,1.623,1.671,1.414,1.580,1.553,1.545,1.510,1.523,1.430,1.569,1.557,1.512,1.527,1.653,2.766,1.620,1.490,1.715,1.381,1.714,2.588,1.588,2.215,1.962,1.547,1.643,2.816,1.656,1.729,7.250,1.571,1.582,2.592,1.842,1.987,1.881,1.451,1.643,2.707,1.821,2.260,1.861,1.601,1.608,2.661,1.684,1.665,1.977,1.747,1.490,1.383,1.469,1.510,1.559,1.445,1.384,1.445,1.470,1.494,1.494,1.588
Avg_G_t8=1.557,0.000,2.156,1.728,1.763,1.745,1.662,0.000,1.950,1.731,1.730,1.951,1.674,0.000,2.541,1.877,1.811,1.823,1.617,0.000,2.871,1.847,1.805,1.775,1.693,0.000,2.295,1.751,1.781,1.760,1.816,0.000,2.075,1.714,1.782,1.837,1.600,1.545,1.666,1.653,1.760,1.723,1.524,1.619,1.844,1.846,1.619,1.783,1.798,3.148,1.773,1.558,1.782,1.315,1.958,2.538,1.792,2.434,2.257,1.534,1.823,3.031,1.836,1.885,5.534,1.734,1.781,2.473,2.187,2.086,2.226,1.523,1.840,2.566,2.239,2.485,2.255,1.693,1.871,2.523,1.851,1.932,2.277,1.619,1.748,1.611,1.719,1.738,1.756,1.520,1.771,1.745,1.606,1.540,1.496,1.506
G_int_t8=1.533,0.000,2.474,1.567,1.635,1.603,1.921,0.000,1.977,1.663,1.583,1.775,1.576,0.000,2.485,1.638,1.593,1.622,1.575,0.000,3.247,1.635,1.607,1.619,1.636,0.000,2.469,1.639,1.626,1.594,1.598,0.000,2.071,1.556,1.553,1.623,1.671,1.414,1.580,1.553,1.545,1.510,1.523,1.430,1.569,1.557,1.512,1.527,1.653,2.766,1.620,1.490,1.715,1.381,1.714,2.588,1.588,2.215,1.962,1.547,1.643,2.816,1.656,1.729,7.250,1.571,1.582,2.592,1.842,1.987,1.881,1.451,1.643,2.707,1.821,2.260,1.861,1.601,1.608,2.661,1.684,1.665,1.977,1.747,1.490,1.383,1.469,1.510,1.559,1.445,1.384,1.445,1.470,1.494,1.494,1.588
Avg_G_t12=1.557,0.000,2.156,1.728,1.763,1.745,1.662,0.000,1.950,1.731,1.730,1.951,1.674,0.000,2.541,1.877,1.811,1.823,1.617,0.000,2.871,1.847,1.805,1.775,1.693,0.000,2.295,1.751,1.781,1.760,1.816,0.000,2.075,1.714,1.782,1.837,1.600,1.545,1.666,1.653,1.760,1.723,1.524,1.619,1.844,1.846,1.619,1.783,1.798,3.148,1.773,1.558,1.782,1.315,1.958,2.538,1.792,2.434,2.257,1.534,1.823,3.031,1.836,1.885,5.534,1.734,1.781,2.473,2.187,2.086,2.226,1.523,1.840,2.566,2.239,2.485,2.255,1.693,1.871,2.523,1.851,1.932,2.277,1.619,1.748,1.611,1.719,1.738,1.756,1.520,1.771,1.745,1.606,1.540,1.496,1.506
G_int_t12=1.533,0.000,2.474,1.567,1.635,1.603,1.921,0.000,1.977,1.663,1.583,1.775,1.576,0.000,2.485,1.638,1.593,1.622,1.575,0.000,3.247,1.635,1.607,1.619,1.636,0.000,2.469,1.639,1.626,1.594,1.598,0.000,2.071,1.556,1.553,1.623,1.671,1.414,1.580,1.553,1.545,1.510,1.523,1.430,1.569,1.557,1.512,1.527,1.653,2.766,1.620,1.490,1.715,1.381,1.714,2.588,1.588,2.215,1.962,1.547,1.643,2.816,1.656,1.729,7.250,1.571,1.582,2.592,1.842,1.987,1.881,1.451,1.643,2.707,1.821,2.260,1.861,1.601,1.608,2.661,1.684,1.665,1.977,1.747,1.490,1.383,1.469,1.510,1.559,1.445,1.384,1.445,1.470,1.494,1.494,1.588
Avg_G_inflex=1.557,0.000,2.156,1.736,1.790,1.773,1.662,0.000,1.974,1.741,1.752,1.973,1.674,0.000,2.542,1.919,1.811,1.825,1.617,0.000,2.871,1.873,1.805,1.778,1.723,0.000,2.298,1.751,1.801,1.792,1.826,0.000,2.063,1.716,1.810,1.837,1.594,1.564,1.685,1.652,1.779,1.723,1.527,1.629,1.871,1.888,1.622,1.796,1.798,3.152,1.773,1.559,1.795,1.317,1.977,2.538,1.794,2.434,2.274,1.534,1.824,3.031,1.836,1.891,5.164,1.734,1.782,2.473,2.210,2.088,2.240,1.523,1.840,2.566,2.239,2.491,2.273,1.708,1.885,2.523,1.851,1.932,2.285,1.645,1.780,1.611,1.720,1.762,1.756,1.520,1.772,1.768,1.606,1.540,1.496,1.506
G_int_inflex=1.533,0.000,2.474,1.564,1.660,1.628,1.921,0.000,1.986,1.678,1.570,1.809,1.576,0.000,2.480,1.662,1.593,1.611,1.575,0.000,3.247,1.667,1.553,1.600,1.686,0.000,2.461,1.639,1.638,1.614,1.602,0.000,2.043,1.546,1.566,1.621,2.157,1.441,1.611,1.543,1.574,1.510,1.514,1.434,1.596,1.531,1.492,1.499,1.653,2.737,1.617,1.487,1.732,1.369,1.721,2.588,1.573,2.215,1.950,1.966,1.634,2.816,1.656,1.717,6.711,1.571,1.575,2.592,1.803,1.979,1.836,1.451,1.643,2.707,1.821,2.174,1.886,1.624,1.614,2.661,1.684,1.665,1.984,1.663,1.515,1.383,1.470,1.503,1.559,1.445,1.386,1.454,1.470,1.494,1.494,1.588
G_by_Interval_g4=1.667,0.000,2.229,1.562,1.663,1.599,1.698,0.000,1.925,1.654,1.575,1.740,1.677,0.000,2.305,1.605,1.582,1.591,1.491,0.000,2.803,1.601,1.576,1.653,1.797,0.000,2.295,1.620,1.592,1.583,1.643,0.000,1.945,1.660,1.537,1.572,1.931,1.407,1.609,1.595,1.577,1.471,1.441,1.428,1.564,1.538,1.472,1.518,1.652,3.186,1.606,1.447,1.664,1.355,1.704,2.375,1.626,2.165,1.966,1.849,1.620,2.745,1.717,1.734,6.087,1.532,1.522,2.416,1.842,1.849,1.997,1.607,1.651,2.435,1.810,2.283,1.959,1.540,1.565,2.441,1.609,1.598,2.011,1.955,1.477,1.381,1.426,1.502,1.511,1.379,1.579,1.402,1.438,1.459,1.411,1.652
G_int_t8_g4=1.667,0.000,2.229,1.562,1.663,1.599,1.698,0.000,1.925,1.654,1.575,1.740,1.677,0.000,2.305,1.605,1.582,1.591,1.491,0.000,2.803,1.601,1.576,1.653,1.797,0.000,2.295,1.620,1.592,1.583,1.643,0.000,1.945,1.660,1.537,1.572,1.931,1.407,1.609,1.595,1.577,1.471,1.441,1.428,1.564,1.538,1.472,1.518,1.652,3.186,1.606,1.447,1.664,1.355,1.704,2.375,1.626,2.165,1.966,1.849,1.620,2.745,1.717,1.734,6.087,1.532,1.522,2.416,1.842,1.849,1.997,1.607,1.651,2.435,1.810,2.283,1.959,1.540,1.565,2.441,1.609,1.598,2.011,1.955,1.477,1.381,1.426,1.502,1.511,1.379,1.579,1.402,1.438,1.459,1.411,1.652
G_int_t12_g4=1.667,0.000,2.229,1.562,1.663,1.599,1.698,0.000,1.925,1.654,1.575,1.740,1.677,0.000,2.305,1.605,1.582,1.591,1.491,0.000,2.803,1.601,1.576,1.653,1.797,0.000,2.295,1.620,1.592,1.583,1.643,0.000,1.945,1.660,1.537,1.572,1.931,1.407,1.609,1.595,1.577,1.471,1.441,1.428,1.564,1.538,1.472,1.518,1.652,3.186,1.606,1.447,1.664,1.355,1.704,2.375,1.626,2.165,1.966,1.849,1.620,2.745,1.717,1.734,6.087,1.532,1.522,2.416,1.842,1.849,1.997,1.607,1.651,2.435,1.810,2.283,1.959,1.540,1.565,2.441,1.609,1.598,2.011,1.955,1.477,1.381,1.426,1.502,1.511,1.379,1.579,1.402,1.438,1.459,1.411,1.652
G_int_inflex_g4=1.456,0.000,2.229,1.553,1.665,1.612,1.698,0.000,1.920,1.664,1.515,1.765,1.677,0.000,2.294,1.617,1.582,1.567,1.491,0.000,2.803,1.624,1.519,1.584,1.801,0.000,2.237,1.620,1.589,1.540,1.647,0.000,1.899,1.656,1.541,1.562,1.832,1.427,1.632,1.590,1.600,1.471,1.421,1.431,1.555,1.492,1.440,1.497,1.652,3.166,1.596,1.441,1.674,1.333,1.701,2.375,1.552,2.165,1.946,1.788,1.588,2.745,1.717,1.658,5.643,1.532,1.507,2.416,1.815,1.829,1.982,1.607,1.651,2.435,1.810,2.117,1.979,1.555,1.568,2.441,1.609,1.598,2.017,1.819,1.494,1.381,1.427,1.456,1.511,1.379,1.581,1.405,1.438,1.459,1.411,1.641
Time_Inflex=8.836,0.273,11.282,8.591,8.836,8.591,9.325,0.273,10.059,8.836,8.591,10.059,10.059,0.273,14.463,8.836,10.059,10.059,10.304,0.273,16.665,9.325,8.346,10.059,8.836,0.273,13.729,9.325,8.591,8.836,9.080,0.273,10.059,9.080,8.591,10.059,7.368,7.857,8.591,8.102,9.080,9.325,9.570,8.102,9.570,8.591,9.325,8.346,11.282,16.665,10.304,8.591,8.836,8.836,10.059,14.463,10.304,14.708,11.038,8.836,10.304,16.665,10.059,10.059,26.208,10.059,10.304,14.708,10.059,12.261,10.304,8.591,10.059,15.442,12.506,11.772,11.527,8.591,9.325,14.218,10.304,11.038,11.527,8.836,8.591,8.836,9.080,8.591,9.325,8.836,9.325,8.591,9.325,8.591,8.836,8.836
OD_Inflex=0.718,0.072,0.596,0.520,0.542,0.502,0.691,0.072,0.567,0.555,0.519,0.575,0.777,0.072,0.697,0.454,0.674,0.644,0.832,0.074,0.696,0.549,0.433,0.692,0.630,0.076,0.720,0.638,0.470,0.540,0.526,0.071,0.499,0.607,0.459,0.655,0.451,0.566,0.569,0.498,0.569,0.662,0.783,0.537,0.591,0.426,0.713,0.437,0.809,0.614,0.771,0.664,0.527,0.928,0.555,0.726,0.748,0.780,0.503,0.748,0.710,0.688,0.670,0.601,0.494,0.752,0.728,0.756,0.426,0.721,0.432,0.701,0.650,0.788,0.701,0.467,0.562,0.561,0.518,0.683,0.697,0.704,0.536,0.656,0.495,0.668,0.601,0.509,0.626,0.752,0.614,0.507,0.732,0.687,0.729,0.765
Time_Saturation=24.496,0.273,26.698,26.698,26.453,26.453,26.453,0.273,26.208,26.453,26.698,26.698,26.453,0.273,25.964,26.453,26.453,26.698,26.453,0.273,24.496,26.942,25.229,26.453,26.453,0.273,25.229,26.698,26.208,26.453,26.698,0.273,26.453,24.985,24.496,26.698,26.453,25.964,25.229,26.453,25.229,26.698,24.496,26.453,26.453,25.964,26.698,26.453,26.453,26.698,22.537,26.453,24.985,26.453,25.229,23.516,24.496,26.698,25.229,26.453,26.698,25.229,26.453,26.453,26.698,26.453,24.496,25.719,23.516,26.453,24.496,26.698,25.229,26.453,25.964,26.453,26.453,26.453,25.229,26.208,26.453,26.698,23.516,24.985,26.208,26.453,26.453,24.740,26.453,26.698,26.453,24.985,26.698,25.229,26.208,26.698
OD_Saturation=0.962,0.072,0.919,0.806,0.828,0.874,0.972,0.072,1.124,0.918,1.010,0.949,0.963,0.072,0.837,0.818,0.912,0.923,0.976,0.074,0.807,0.827,0.793,1.035,0.983,0.076,0.895,0.928,0.889,1.055,0.838,0.071,0.828,0.888,0.837,0.919,0.918,0.875,0.958,0.936,0.847,0.920,0.927,0.829,0.836,0.761,1.014,0.866,0.928,0.977,1.077,1.067,0.903,1.179,0.803,1.013,1.080,0.891,0.770,1.196,0.982,0.915,1.083,0.864,0.510,1.113,0.950,1.016,0.911,0.924,0.737,1.149,0.916,0.985,0.937,0.800,0.779,1.030,0.840,0.970,1.083,0.954,0.793,1.108,0.904,0.941,0.872,0.864,0.841,1.195,0.923,0.860,1.100,1.164,0.964,1.224
Ref_Well_Name=A01,A01,A01,A01,A01,A01,A01,A01,A01,A01,A01,A01,A01,A01,A01,A01,A01,A01,A01,A01,A01,A01,A01,A01,A01,A01,A01,A01,A01,A01,A01,A01,A01,A01,A01,A01,A01,A01,A01,A01,A01,A01,A01,A01,A01,A01,A01,A01,A01,A01,A01,A01,A01,A01,A01,A01,A01,A01,A01,A01,A01,A01,A01,A01,A01,A01,A01,A01,A01,A01,A01,A01,A01,A01,A01,A01,A01,A01,A01,A01,A01,A01,A01,A01,A01,A01,A01,A01,A01,A01,A01,A01,A01,A01,A01,A01
Ratio_Avg_G=1.000,Inf,0.722,0.901,0.883,0.892,0.937,Inf,0.799,0.899,0.900,0.798,0.930,Inf,0.613,0.829,0.860,0.854,0.963,Inf,0.542,0.843,0.862,0.877,0.920,Inf,0.679,0.889,0.875,0.885,0.857,Inf,0.750,0.908,0.874,0.848,0.973,1.008,0.935,0.942,0.885,0.903,1.022,0.962,0.844,0.844,0.962,0.873,0.866,0.495,0.878,0.999,0.874,1.184,0.795,0.614,0.869,0.640,0.690,1.015,0.854,0.514,0.848,0.826,0.281,0.898,0.874,0.630,0.712,0.746,0.699,1.022,0.846,0.607,0.696,0.626,0.691,0.920,0.832,0.617,0.841,0.806,0.684,0.962,0.891,0.966,0.906,0.896,0.887,1.025,0.879,0.892,0.970,1.011,1.041,1.034
Ratio_Fit_G=1.000,Inf,0.500,1.165,1.102,1.100,0.992,Inf,0.803,1.044,1.164,1.023,0.901,Inf,0.618,1.170,1.066,1.042,0.853,Inf,0.446,1.127,1.233,1.010,1.038,Inf,0.560,1.008,1.138,1.118,1.177,Inf,0.809,1.095,1.220,1.068,1.427,1.234,1.113,1.212,1.226,1.137,0.901,1.287,1.183,1.330,1.008,1.369,0.837,0.696,0.955,1.074,0.989,0.834,1.106,0.594,1.012,0.712,0.993,1.086,0.998,0.662,1.031,1.009,0.116,1.015,0.999,0.585,1.097,0.774,1.060,1.068,1.055,0.559,0.935,0.857,0.996,1.028,1.181,0.587,0.980,0.975,0.959,1.010,1.314,1.202,1.234,1.265,1.127,1.070,1.336,1.371,1.059,1.106,0.991,1.037
Ratio_G_Int=1.000,Inf,0.620,0.979,0.938,0.957,0.798,Inf,0.776,0.922,0.969,0.864,0.973,Inf,0.617,0.936,0.962,0.945,0.973,Inf,0.472,0.938,0.954,0.947,0.937,Inf,0.621,0.935,0.943,0.962,0.959,Inf,0.740,0.985,0.987,0.945,0.918,1.084,0.970,0.987,0.993,1.016,1.006,1.073,0.977,0.984,1.014,1.004,0.927,0.554,0.946,1.029,0.894,1.110,0.894,0.592,0.966,0.692,0.781,0.991,0.933,0.545,0.926,0.887,0.211,0.976,0.969,0.592,0.833,0.772,0.815,1.056,0.933,0.566,0.842,0.678,0.824,0.957,0.954,0.576,0.911,0.921,0.775,0.877,1.029,1.108,1.044,1.015,0.984,1.061,1.108,1.061,1.043,1.026,1.026,0.966
Ratio_t0_Fit=1.000,-Inf,0.078,-0.351,-0.626,-0.449,-0.167,-Inf,0.536,-0.801,-0.339,-0.431,0.671,-Inf,0.253,-0.261,-0.340,-0.918,0.323,-Inf,0.069,-0.270,-0.230,-0.369,-1.348,-Inf,0.122,-1.223,-0.334,-0.368,-0.231,-Inf,1.248,-0.509,-0.236,-0.314,-0.225,-0.472,-0.630,-0.262,-0.238,-0.374,0.324,-0.298,-0.219,-0.168,14.340,-0.175,0.410,-0.247,-0.833,-8.501,-0.907,0.137,-0.128,0.195,-0.397,2.243,-0.251,-2.153,-0.199,-0.818,-0.320,-2.234,-0.042,-0.401,-0.916,0.167,-0.201,1.090,-0.187,3.482,-0.601,0.140,-0.178,-0.153,-0.186,-2.856,-0.218,0.180,-0.597,-0.412,-0.249,48.588,-0.181,-0.385,-0.253,-0.228,-0.352,4.808,-0.176,-0.178,-1.489,-2.444,0.516,1.431
Ratio_t0_G_Int=1.000,Inf,-0.075,0.148,0.187,0.168,-0.092,Inf,-0.870,0.351,0.162,0.135,0.243,Inf,0.428,0.099,0.110,0.119,0.564,Inf,-0.063,0.112,0.120,0.153,0.424,Inf,-0.136,0.214,0.154,0.143,0.109,Inf,5.841,0.151,0.104,0.111,-0.336,0.183,0.278,0.239,0.111,0.112,44.427,0.126,0.087,0.083,0.222,0.093,0.164,0.062,0.156,0.350,0.354,-0.363,0.098,-0.476,0.117,0.109,0.081,-1.791,0.133,0.111,0.133,0.153,-0.014,0.146,0.120,-0.201,0.069,0.240,0.069,0.332,0.121,-0.169,0.057,0.106,0.061,0.261,0.091,-0.173,0.142,0.089,0.080,-0.185,0.092,0.105,0.095,0.105,0.121,0.320,0.062,0.079,0.176,0.519,12.151,-0.291
Ref_Curve_Array=1,1,1,1,1,1,1,1,1,1,1,1,1,1,1,1,1,1,1,1,1,1,1,1,1,1,1,1,1,1,1,1,1,1,1,1,1,1,1,1,1,1,1,1,1,1,1,1,1,1,1,1,1,1,1,1,1,1,1,1,1,1,1,1,1,1,1,1,1,1,1,1,1,1,1,1,1,1,1,1,1,1,1,1,1,1,1,1,1,1,1,1,1,1,1,1
Default_ref=0
Comm_Map=,,,,,
Comm_Consol=,,,,,,,,
Comm_Screen=,,,,,
Analysis_Set=A,A,A,A,A,A,A,A,A,A,A,A,A,A,A,A,A,A,A,A,A,A,A,A,A,A,A,A,A,A,A,A,A,A,A,A,A,A,A,A,A,A,A,A,A,A,A,A,A,A,A,A,A,A,A,A,A,A,A,A,A,A,A,A,A,A,A,A,A,A,A,A,A,A,A,A,A,A,A,A,A,A,A,A,A,A,A,A,A,A,A,A,A,A,A,A
Ref_Type=single_ref,single_ref,single_ref,single_ref,single_ref,single_ref,single_ref,single_ref,single_ref,single_ref,single_ref,single_ref,single_ref,single_ref,single_ref,single_ref,single_ref,single_ref,single_ref,single_ref,single_ref,single_ref,single_ref,single_ref,single_ref,single_ref,single_ref,single_ref,single_ref,single_ref,single_ref,single_ref,single_ref,single_ref,single_ref,single_ref,single_ref,single_ref,single_ref,single_ref,single_ref,single_ref,single_ref,single_ref,single_ref,single_ref,single_ref,single_ref,single_ref,single_ref,single_ref,single_ref,single_ref,single_ref,single_ref,single_ref,single_ref,single_ref,single_ref,single_ref,single_ref,single_ref,single_ref,single_ref,single_ref,single_ref,single_ref,single_ref,single_ref,single_ref,single_ref,single_ref,single_ref,single_ref,single_ref,single_ref,single_ref,single_ref,single_ref,single_ref,single_ref,single_ref,single_ref,single_ref,single_ref,single_ref,single_ref,single_ref,single_ref,single_ref,single_ref,single_ref,single_ref,single_ref,single_ref,single_ref
Wells_In_Use=0,0,0,0,0,0,0,0,0,0,0,0,0,0,0,0,0,0,0,0,0,0,0,0,0,0,0,0,0,0,0,0,0,0,0,0,0,0,0,0,0,0,0,0,0,0,0,0,0,0,0,0,0,0,0,0,0,0,0,0,0,0,0,0,0,0,0,0,0,0,0,0,0,0,0,0,0,0,0,0,0,0,0,0,0,0,0,0,0,0,0,0,0,0,0,0
[Flor:]
[Flor2:]
[Lumin:]
[Data:]
Read=DateTime	RunT[s]	Temp	Well_1	Well_2	Well_3	Well_4	Well_5	Well_6	Well_7	Well_8	Well_9	Well_10	Well_11	Well_12	Well_13	Well_14	Well_15	Well_16	Well_17	Well_18	Well_19	Well_20	Well_21	Well_22	Well_23	Well_24	Well_25	Well_26	Well_27	Well_28	Well_29	Well_30	Well_31	Well_32	Well_33	Well_34	Well_35	Well_36	Well_37	Well_38	Well_39	Well_40	Well_41	Well_42	Well_43	Well_44	Well_45	Well_46	Well_47	Well_48	Well_49	Well_50	Well_51	Well_52	Well_53	Well_54	Well_55	Well_56	Well_57	Well_58	Well_59	Well_60	Well_61	Well_62	Well_63	Well_64	Well_65	Well_66	Well_67	Well_68	Well_69	Well_70	Well_71	Well_72	Well_73	Well_74	Well_75	Well_76	Well_77	Well_78	Well_79	Well_80	Well_81	Well_82	Well_83	Well_84	Well_85	Well_86	Well_87	Well_88	Well_89	Well_90	Well_91	Well_92	Well_93	Well_94	Well_95	Well_96
1=09:46:12	981	300	0.1478	0.0725	0.0938	0.0886	0.0846	0.0886	0.0862	0.0883	0.0921	0.1004	0.0904	0.1149	0.0989	0.0718	0.0870	0.0907	0.0846	0.0933	0.0803	0.0884	0.0900	0.0820	0.0832	0.1376	0.1164	0.0719	0.0856	0.0857	0.0827	0.0828	0.0835	0.0875	0.0912	0.0815	0.0791	0.0964	0.1006	0.0741	0.0837	0.0826	0.0815	0.0840	0.0809	0.0846	0.0820	0.0810	0.0813	0.1488	0.1196	0.0759	0.0856	0.0862	0.0820	0.0856	0.0825	0.0866	0.0831	0.0748	0.0820	0.1008	0.0836	0.0707	0.0842	0.0843	0.0822	0.0814	0.0842	0.0854	0.0911	0.0854	0.0860	0.1135	0.0924	0.0953	0.0866	0.0868	0.0810	0.0834	0.0799	0.0868	0.0801	0.0846	0.0831	0.1115	0.1019	0.0882	0.0813	0.0837	0.0888	0.0817	0.1030	0.0826	0.0897	0.0940	0.0971	0.1214
2=10:00:53	1862	298	0.1375	0.0717	0.0936	0.0890	0.0856	0.0892	0.0849	0.0901	0.0936	0.1008	0.0904	0.1166	0.0912	0.0712	0.0903	0.0874	0.0886	0.0921	0.0818	0.0854	0.0934	0.0820	0.0849	0.1796	0.1202	0.0727	0.0861	0.0850	0.0818	0.0848	0.0845	0.0865	0.0885	0.0835	0.0808	0.0939	0.1003	0.0708	0.0846	0.0824	0.0831	0.0866	0.0834	0.0845	0.0821	0.0818	0.0843	0.1332	0.1061	0.0742	0.0874	0.0884	0.0822	0.0882	0.0807	0.0842	0.0812	0.0799	0.0817	0.0954	0.0845	0.0713	0.0847	0.0853	0.0825	0.0817	0.0827	0.0852	0.0923	0.0845	0.0858	0.1671	0.1614	0.0965	0.0830	0.0828	0.0799	0.0824	0.0792	0.0842	0.0798	0.0878	0.0828	0.1117	0.1037	0.0881	0.0842	0.0862	0.0907	0.0801	0.1027	0.0805	0.0863	0.0937	0.0994	0.1353
3=10:15:34	2742	301	0.1477	0.0723	0.0966	0.0930	0.0889	0.0926	0.0887	0.0961	0.0949	0.1033	0.0924	0.1240	0.1059	0.0719	0.0896	0.0924	0.0896	0.0978	0.0850	0.0889	0.0947	0.0868	0.0950	0.1573	0.1232	0.0719	0.0912	0.0849	0.0884	0.0858	0.0848	0.0898	0.0936	0.0869	0.0817	0.0972	0.1162	0.0745	0.0850	0.0869	0.0830	0.0877	0.0852	0.0890	0.0833	0.0825	0.0821	0.1341	0.1400	0.0770	0.0920	0.0881	0.0848	0.0882	0.0823	0.0862	0.0877	0.0798	0.0823	0.0978	0.0846	0.0729	0.0877	0.0922	0.0847	0.0864	0.0887	0.0893	0.0931	0.0900	0.0861	0.1506	0.1075	0.0961	0.0876	0.1006	0.0902	0.0842	0.0812	0.0873	0.0819	0.0879	0.0857	0.1107	0.1052	0.0884	0.0841	0.0959	0.0967	0.0893	0.1011	0.0827	0.0889	0.0980	0.0984	0.1372
4=10:30:15	3623	298	0.1286	0.0707	0.0972	0.0901	0.0887	0.0905	0.0881	0.0909	0.0925	0.1049	0.0919	0.1252	0.1128	0.0671	0.0928	0.0901	0.0878	0.0898	0.0830	0.0878	0.0919	0.0828	0.0841	0.1423	0.1176	0.0675	0.0879	0.0831	0.0835	0.0841	0.0871	0.0853	0.0895	0.0848	0.0773	0.0955	0.1003	0.0702	0.0816	0.0846	0.0827	0.0891	0.0818	0.0869	0.0804	0.0845	0.0803	0.1510	0.1152	0.0750	0.0899	0.0858	0.0847	0.0895	0.0899	0.0857	0.0825	0.0810	0.0814	0.0967	0.0829	0.0696	0.0851	0.0867	0.0833	0.0855	0.0840	0.0878	0.0902	0.0854	0.0849	0.1254	0.0972	0.0923	0.0926	0.0900	0.0868	0.0820	0.0858	0.0842	0.0823	0.0870	0.0853	0.1076	0.1050	0.0875	0.0830	0.0861	0.0910	0.0870	0.0998	0.0807	0.0883	0.0991	0.0967	0.1156
5=10:44:56	4504	300	0.1366	0.0729	0.1017	0.0931	0.0901	0.0951	0.0899	0.0903	0.0961	0.1055	0.0960	0.1285	0.0938	0.0721	0.0932	0.0940	0.0909	0.0955	0.0842	0.0906	0.0946	0.0864	0.0865	0.1527	0.1119	0.0718	0.0876	0.0846	0.0881	0.0872	0.0893	0.0884	0.0935	0.0883	0.0819	0.0968	0.1030	0.0737	0.0874	0.0863	0.0864	0.0916	0.0839	0.0902	0.0834	0.0854	0.0822	0.1463	0.1272	0.0752	0.0948	0.0906	0.0864	0.0907	0.0852	0.0865	0.0856	0.0806	0.0822	0.1001	0.0858	0.0726	0.0891	0.0918	0.0856	0.0846	0.0862	0.0893	0.0930	0.0869	0.0892	0.1419	0.1275	0.0987	0.0924	0.0916	0.0864	0.0854	0.0841	0.0897	0.0835	0.0876	0.0853	0.1109	0.1109	0.0917	0.0849	0.0869	0.0941	0.0867	0.0994	0.0834	0.0912	0.1014	0.1032	0.1289
6=10:59:36	5385	298	0.1400	0.0728	0.1044	0.0955	0.0918	0.0964	0.0898	0.1200	0.0982	0.1099	0.0973	0.1373	0.1005	0.0707	0.0979	0.1009	0.0914	0.0970	0.0848	0.0904	0.0957	0.0859	0.0946	0.1632	0.1309	0.0691	0.0968	0.0879	0.0873	0.0864	0.0897	0.0876	0.0943	0.0891	0.0824	0.0985	0.1082	0.0726	0.0872	0.0880	0.0863	0.0935	0.0878	0.0900	0.0860	0.0885	0.0834	0.1469	0.1165	0.0750	0.0945	0.0922	0.0909	0.0918	0.0861	0.0861	0.0865	0.0805	0.0819	0.0987	0.0888	0.0735	0.0886	0.0891	0.0881	0.0862	0.0839	0.0914	0.0926	0.0907	0.0887	0.1410	0.1179	0.1006	0.0938	0.0918	0.0890	0.0859	0.0860	0.0888	0.0860	0.0895	0.0876	0.1124	0.1112	0.0924	0.0830	0.0891	0.0935	0.0882	0.0970	0.0839	0.0905	0.1059	0.1053	0.1291
7=11:14:17	6266	296	0.1452	0.0719	0.1053	0.0974	0.0939	0.0951	0.0926	0.1125	0.0991	0.1124	0.0996	0.1395	0.1185	0.0708	0.0957	0.1014	0.0923	0.0957	0.0847	0.0938	0.0964	0.0872	0.0941	0.1447	0.1233	0.0728	0.0954	0.0863	0.0877	0.0906	0.0950	0.0874	0.0995	0.0871	0.0813	0.0992	0.1077	0.0718	0.0858	0.0909	0.0871	0.0982	0.0847	0.0920	0.0866	0.0894	0.0823	0.1520	0.1123	0.0742	0.0938	0.0954	0.0903	0.0996	0.0919	0.0904	0.0911	0.0826	0.0834	0.1014	0.0891	0.0702	0.0908	0.0922	0.0933	0.0897	0.0853	0.0895	0.0934	0.0885	0.0871	0.1425	0.1263	0.1006	0.0953	0.0927	0.0937	0.0886	0.0865	0.0903	0.0855	0.0883	0.0883	0.1127	0.1131	0.0952	0.0870	0.0915	0.0953	0.0879	0.0953	0.0865	0.0938	0.1064	0.1077	0.1375
8=11:28:58	7146	296	0.1396	0.0700	0.1090	0.0991	0.0960	0.0971	0.0946	0.0900	0.1023	0.1145	0.0996	0.1443	0.1147	0.0720	0.0994	0.0974	0.0938	0.1004	0.0860	0.0917	0.0990	0.0895	0.0854	0.1237	0.1278	0.0715	0.0900	0.0873	0.0911	0.0921	0.0917	0.0866	0.0997	0.0912	0.0838	0.1015	0.1096	0.0730	0.0855	0.0921	0.0895	0.0942	0.0912	0.0937	0.0824	0.0872	0.0863	0.1525	0.1125	0.0730	0.0957	0.0950	0.0924	0.0942	0.0882	0.0912	0.0862	0.0794	0.0861	0.1054	0.0927	0.0713	0.0915	0.0914	0.0898	0.0914	0.0866	0.0904	0.0951	0.0876	0.0899	0.1366	0.1171	0.1026	0.0960	0.0971	0.0904	0.0894	0.0909	0.0911	0.0873	0.0920	0.0887	0.1229	0.1162	0.0947	0.0841	0.0901	0.0994	0.0848	0.1017	0.0860	0.0967	0.1071	0.1131	0.1470
9=11:43:39	8027	298	0.1425	0.0737	0.1110	0.1007	0.1004	0.1006	0.0985	0.0943	0.1055	0.1149	0.1049	0.1478	0.1066	0.0739	0.1036	0.1033	0.0970	0.1035	0.1011	0.0959	0.1035	0.0955	0.0897	0.1646	0.1295	0.0733	0.0928	0.0909	0.0912	0.0939	0.0941	0.0883	0.1026	0.0965	0.0859	0.1031	0.1173	0.0736	0.0876	0.0959	0.0941	0.0994	0.0938	0.0967	0.0867	0.0928	0.0866	0.1395	0.1187	0.0760	0.1005	0.1006	0.0947	0.0970	0.0903	0.0931	0.0925	0.0826	0.0913	0.1085	0.0933	0.0746	0.0950	0.1168	0.0938	0.0929	0.0895	0.0964	0.0989	0.0923	0.0918	0.1413	0.1472	0.1092	0.1020	0.1054	0.0932	0.0925	0.0926	0.0949	0.0888	0.0950	0.0981	0.1214	0.1248	0.1018	0.0917	0.0944	0.1046	0.0912	0.1109	0.0881	0.0988	0.1117	0.1187	0.1464
10=11:58:19	8908	298	0.1486	0.0699	0.1135	0.1021	0.1005	0.1050	0.0982	0.1133	0.1037	0.1227	0.1065	0.1576	0.1435	0.0698	0.1092	0.1073	0.0992	0.1011	0.0897	0.0946	0.1024	0.0902	0.0918	0.1590	0.1284	0.0698	0.0980	0.0922	0.0933	0.0942	0.0953	0.0872	0.1024	0.0918	0.0845	0.1057	0.1212	0.0708	0.0884	0.0938	0.0936	0.0986	0.0908	0.0991	0.0852	0.0914	0.0856	0.1615	0.1445	0.0735	0.1002	0.1012	0.0936	0.0968	0.0919	0.0928	0.0872	0.0824	0.0865	0.1102	0.0968	0.0696	0.0960	0.0988	0.0915	0.0937	0.0915	0.0969	0.1010	0.0929	0.0908	0.1465	0.1167	0.1132	0.1034	0.1024	0.0918	0.0925	0.0882	0.0958	0.0899	0.0971	0.0937	0.1301	0.1298	0.1013	0.0873	0.0888	0.1045	0.0910	0.1017	0.0913	0.1022	0.1144	0.1205	0.1474
11=12:13:00	9789	300	0.1671	0.0728	0.1212	0.1069	0.1037	0.1080	0.1019	0.0933	0.1094	0.1259	0.1141	0.1713	0.1402	0.0700	0.1116	0.1109	0.1042	0.1042	0.0890	0.0964	0.1058	0.0901	0.0932	0.1576	0.1269	0.0713	0.0937	0.0967	0.0974	0.0988	0.0995	0.0885	0.1058	0.0973	0.0861	0.1120	0.1203	0.0714	0.0919	0.0950	0.0960	0.1023	0.0940	0.0984	0.0895	0.0955	0.0902	0.1591	0.1376	0.0754	0.1022	0.1054	0.0979	0.1045	0.0988	0.0966	0.0878	0.0865	0.0905	0.1166	0.0994	0.0711	0.1005	0.1009	0.0974	0.0946	0.0957	0.0981	0.1018	0.0932	0.0972	0.1576	0.1253	0.1144	0.1056	0.1058	0.0958	0.0974	0.0930	0.1016	0.0935	0.1002	0.0968	0.1375	0.1320	0.1042	0.0934	0.0938	0.1091	0.0942	0.1122	0.0925	0.1097	0.1222	0.1279	0.1643
12=12:27:41	10669	300	0.1612	0.0680	0.1248	0.1059	0.1043	0.1079	0.1012	0.0905	0.1101	0.1283	0.1103	0.1759	0.1428	0.0674	0.1092	0.1111	0.1032	0.1025	0.0945	0.0947	0.1066	0.0909	0.0899	0.1768	0.1391	0.0695	0.0928	0.0922	0.0957	0.0954	0.0985	0.0856	0.1030	0.0986	0.0839	0.1110	0.1286	0.0677	0.0873	0.0961	0.0959	0.1017	0.0952	0.0973	0.0867	0.0911	0.0905	0.1621	0.1242	0.0709	0.1026	0.1071	0.0990	0.1028	0.0951	0.0941	0.0870	0.0832	0.0894	0.1175	0.0964	0.0700	0.0997	0.1028	0.0970	0.0934	0.0923	0.0991	0.1042	0.0927	0.0902	0.1548	0.1435	0.1175	0.1073	0.1092	0.0959	0.0966	0.0928	0.1016	0.0919	0.0982	0.0987	0.1375	0.1402	0.1061	0.0923	0.0943	0.1102	0.0922	0.1199	0.0902	0.1072	0.1251	0.1366	0.1553
13=12:42:22	11550	300	0.1742	0.0740	0.1309	0.1184	0.1115	0.1168	0.1082	0.0940	0.1185	0.1398	0.1238	0.1921	0.1642	0.0708	0.1207	0.1194	0.1107	0.1102	0.0982	0.0995	0.1144	0.0945	0.0953	0.1550	0.1446	0.0741	0.0971	0.1015	0.1023	0.1035	0.1029	0.0890	0.1084	0.1014	0.0915	0.1204	0.1394	0.0717	0.0930	0.1016	0.1047	0.1080	0.1009	0.1043	0.0946	0.0958	0.0955	0.1674	0.1451	0.0768	0.1094	0.1170	0.1061	0.1109	0.0998	0.0995	0.0890	0.0891	0.0944	0.1269	0.1027	0.0700	0.1086	0.1101	0.1028	0.0989	0.0981	0.1020	0.1126	0.0957	0.1001	0.1633	0.1324	0.1288	0.1182	0.1191	0.1028	0.1050	0.0986	0.1090	0.0975	0.1059	0.1023	0.1510	0.1507	0.1138	0.0994	0.0994	0.1226	0.0992	0.0991	0.0942	0.1193	0.1357	0.1485	0.1862
14=12:57:02	12431	298	0.1790	0.0713	0.1413	0.1184	0.1145	0.1206	0.1142	0.0958	0.1208	0.1491	0.1232	0.2094	0.1620	0.0711	0.1211	0.1249	0.1149	0.1125	0.1000	0.1038	0.1183	0.0961	0.0983	0.1926	0.1598	0.0722	0.1001	0.1040	0.1050	0.1068	0.1083	0.1059	0.1147	0.1093	0.0929	0.1272	0.1467	0.0724	0.1111	0.1075	0.1069	0.1142	0.1071	0.1056	0.0909	0.1021	0.0983	0.1924	0.1385	0.0738	0.1140	0.1184	0.1094	0.1134	0.1026	0.1037	0.0915	0.0901	0.0943	0.1334	0.1159	0.0714	0.1130	0.1177	0.1081	0.1058	0.1018	0.1041	0.1135	0.1035	0.0992	0.1825	0.1629	0.1326	0.1216	0.1217	0.1048	0.1092	0.1034	0.1138	0.1047	0.1103	0.1097	0.1557	0.1613	0.1213	0.1010	0.1043	0.1282	0.1017	0.1231	0.1017	0.1232	0.1466	0.1607	0.1933
15=13:11:43	13312	301	0.1954	0.0709	0.1430	0.1218	0.1209	0.1231	0.1168	0.0914	0.1256	0.1534	0.1290	0.2158	0.1357	0.0701	0.1255	0.1293	0.1224	0.1168	0.0990	0.1060	0.1199	0.0960	0.0984	0.2203	0.1493	0.0684	0.1000	0.1057	0.1105	0.1108	0.1138	0.0910	0.1169	0.1108	0.0926	0.1273	0.1505	0.0715	0.0993	0.1103	0.1104	0.1190	0.1112	0.1069	0.0937	0.1067	0.0970	0.1858	0.1512	0.0740	0.1160	0.1244	0.1149	0.1179	0.1100	0.1025	0.0929	0.0922	0.0972	0.1379	0.1112	0.0704	0.1157	0.1202	0.1099	0.1084	0.1051	0.1083	0.1151	0.1051	0.1023	0.1839	0.1356	0.1400	0.1265	0.1253	0.1096	0.1143	0.1092	0.1198	0.1101	0.1137	0.1131	0.1650	0.1697	0.1277	0.1024	0.1056	0.1350	0.1090	0.1207	0.1055	0.1294	0.1563	0.1661	0.1632
16=13:26:24	14192	298	0.2080	0.0729	0.1514	0.1311	0.1275	0.1300	0.1227	0.0934	0.1305	0.1636	0.1398	0.2314	0.1525	0.0698	0.1324	0.1379	0.1265	0.1199	0.1079	0.1098	0.1254	0.0972	0.1028	0.1973	0.1569	0.0706	0.1042	0.1099	0.1125	0.1164	0.1198	0.0939	0.1199	0.1149	0.0940	0.1332	0.1602	0.0721	0.1005	0.1120	0.1147	0.1243	0.1160	0.1137	0.1015	0.1114	0.0985	0.2159	0.1718	0.0756	0.1229	0.1303	0.1225	0.1258	0.1142	0.1159	0.0944	0.0925	0.0976	0.1453	0.1181	0.0704	0.1203	0.1268	0.1149	0.1125	0.1096	0.1111	0.1259	0.1127	0.1083	0.2006	0.1457	0.1546	0.1366	0.1349	0.1131	0.1180	0.1112	0.1267	0.1157	0.1199	0.1185	0.1725	0.1775	0.1323	0.1070	0.1110	0.1411	0.1100	0.1336	0.1090	0.1408	0.1659	0.1799	0.1855
17=13:41:05	15073	300	0.2288	0.0715	0.1658	0.1405	0.1358	0.1426	0.1318	0.0955	0.1404	0.1822	0.1470	0.2689	0.1550	0.0667	0.1406	0.1486	0.1358	0.1217	0.1091	0.1141	0.1287	0.1008	0.1087	0.2177	0.1738	0.0680	0.1077	0.1155	0.1201	0.1203	0.1224	0.0952	0.1288	0.1200	0.0961	0.1468	0.1691	0.0712	0.1050	0.1174	0.1208	0.1284	0.1208	0.1169	0.0996	0.1138	0.1006	0.2388	0.1801	0.0721	0.1290	0.1394	0.1261	0.1310	0.1171	0.1117	0.0972	0.0979	0.0994	0.1579	0.1202	0.0689	0.1253	0.1365	0.1193	0.1159	0.1125	0.1158	0.1274	0.1170	0.1047	0.1951	0.1631	0.1636	0.1448	0.1398	0.1211	0.1257	0.1171	0.1371	0.1195	0.1244	0.1262	0.1888	0.1934	0.1408	0.1098	0.1143	0.1508	0.1154	0.1131	0.1164	0.1451	0.1785	0.1960	0.2007
18=13:55:46	15954	300	0.2268	0.0722	0.1749	0.1512	0.1461	0.1548	0.1465	0.1022	0.1544	0.2001	0.1617	0.2940	0.1660	0.0709	0.1513	0.1576	0.1467	0.1335	0.1208	0.1208	0.1423	0.1079	0.1134	0.2458	0.1900	0.0726	0.1265	0.1260	0.1305	0.1335	0.1362	0.1088	0.1416	0.1322	0.1050	0.1597	0.1833	0.0708	0.1283	0.1309	0.1344	0.1447	0.1363	0.1253	0.1075	0.1250	0.1075	0.2434	0.1956	0.0757	0.1487	0.1552	0.1443	0.1481	0.1302	0.1215	0.1029	0.1015	0.1078	0.1810	0.1297	0.0715	0.1366	0.1486	0.1332	0.1305	0.1247	0.1259	0.1427	0.1234	0.1149	0.2129	0.1786	0.1813	0.1622	0.1625	0.1355	0.1404	0.1283	0.1549	0.1316	0.1398	0.1408	0.2165	0.2145	0.1561	0.1237	0.1246	0.1709	0.1273	0.1332	0.1237	0.1633	0.1966	0.2153	0.2221
19=14:10:26	16835	298	0.2400	0.0723	0.1833	0.1622	0.1529	0.1619	0.1495	0.1030	0.1609	0.2123	0.1665	0.3108	0.1816	0.0705	0.1593	0.1686	0.1560	0.1416	0.1233	0.1245	0.1506	0.1098	0.1155	0.2385	0.1977	0.0711	0.1225	0.1317	0.1403	0.1390	0.1412	0.0975	0.1485	0.1382	0.1061	0.1643	0.1986	0.0721	0.1202	0.1364	0.1426	0.1525	0.1420	0.1291	0.1072	0.1289	0.1130	0.2472	0.1907	0.0744	0.1532	0.1654	0.1492	0.1555	0.1382	0.1257	0.1172	0.1023	0.1079	0.1883	0.1384	0.0716	0.1460	0.1634	0.1412	0.1368	0.1300	0.1277	0.1529	0.1294	0.1127	0.2173	0.1988	0.1908	0.1722	0.1733	0.1415	0.1514	0.1359	0.1692	0.1411	0.1439	0.1462	0.2254	0.2323	0.1702	0.1300	0.1287	0.1819	0.1347	0.1361	0.1329	0.1742	0.2092	0.2368	0.2562
20=14:25:07	17716	300	0.2600	0.0680	0.1905	0.1686	0.1609	0.1690	0.1585	0.1007	0.1667	0.2228	0.1743	0.3260	0.1887	0.0681	0.1645	0.1786	0.1648	0.1447	0.1264	0.1260	0.1575	0.1091	0.1179	0.2583	0.2144	0.0694	0.1235	0.1363	0.1432	0.1456	0.1461	0.0986	0.1528	0.1437	0.1078	0.1691	0.2100	0.0714	0.1304	0.1430	0.1473	0.1589	0.1500	0.1320	0.1100	0.1319	0.1136	0.2711	0.1976	0.0730	0.1577	0.1738	0.1552	0.1609	0.1401	0.1306	0.1058	0.1046	0.1082	0.1970	0.1441	0.0692	0.1507	0.1698	0.1480	0.1398	0.1329	0.1325	0.1561	0.1288	0.1140	0.2410	0.2181	0.2037	0.1848	0.1808	0.1479	0.1574	0.1407	0.1748	0.1481	0.1538	0.1526	0.2320	0.2490	0.1791	0.1341	0.1357	0.1928	0.1393	0.1402	0.1376	0.1825	0.2208	0.2469	0.2511
21=14:39:48	18597	301	0.2737	0.0709	0.2053	0.1760	0.1711	0.1814	0.1685	0.1110	0.1814	0.2420	0.1853	0.3580	0.2067	0.0725	0.1803	0.1928	0.1791	0.1554	0.1356	0.1330	0.1668	0.1204	0.1201	0.2623	0.2344	0.0724	0.1269	0.1477	0.1569	0.1558	0.1572	0.1017	0.1641	0.1515	0.1121	0.1853	0.2310	0.0710	0.1244	0.1544	0.1607	0.1716	0.1624	0.1397	0.1204	0.1407	0.1180	0.3001	0.2117	0.0751	0.1676	0.1802	0.1715	0.1752	0.1508	0.1393	0.1140	0.1085	0.1172	0.2189	0.1565	0.0724	0.1607	0.1852	0.1606	0.1527	0.1419	0.1389	0.1718	0.1424	0.1226	0.2524	0.2294	0.2234	0.2030	0.2019	0.1573	0.1712	0.1548	0.1904	0.1612	0.1634	0.1699	0.2624	0.2721	0.1960	0.1471	0.1449	0.2045	0.1532	0.1703	0.1480	0.1996	0.2407	0.2742	0.2962
22=14:54:29	19478	301	0.2921	0.0675	0.2149	0.1982	0.1854	0.1964	0.1829	0.1072	0.1934	0.2601	0.1976	0.3887	0.2165	0.0672	0.1875	0.1977	0.1868	0.1584	0.1431	0.1358	0.1781	0.1204	0.1249	0.3115	0.2475	0.0667	0.1279	0.1522	0.1637	0.1677	0.1702	0.1025	0.1741	0.1611	0.1110	0.1924	0.2411	0.0675	0.1345	0.1600	0.1655	0.1791	0.1693	0.1396	0.1207	0.1421	0.1185	0.3010	0.2411	0.0706	0.1719	0.1931	0.1766	0.1823	0.1582	0.1433	0.1128	0.1102	0.1170	0.2247	0.1609	0.0675	0.1663	0.1913	0.1653	0.1567	0.1504	0.1370	0.1697	0.1490	0.1250	0.2948	0.2456	0.2382	0.2047	0.2061	0.1670	0.1787	0.1579	0.2001	0.1666	0.1749	0.1779	0.2769	0.2815	0.2051	0.1492	0.1487	0.2199	0.1548	0.1659	0.1557	0.2134	0.2498	0.2851	0.3017
23=15:09:10	20358	300	0.3103	0.0705	0.2310	0.2111	0.2041	0.2090	0.1983	0.1074	0.2099	0.2910	0.2128	0.4258	0.2375	0.0675	0.2003	0.2176	0.2038	0.1706	0.1542	0.1445	0.1880	0.1263	0.1328	0.3132	0.2570	0.0679	0.1413	0.1666	0.1784	0.1774	0.1846	0.1071	0.1884	0.1719	0.1162	0.2087	0.2645	0.0689	0.1527	0.1729	0.1775	0.1940	0.1875	0.1497	0.1275	0.1535	0.1257	0.3300	0.2628	0.0729	0.1788	0.2117	0.1992	0.2031	0.1725	0.1442	0.1193	0.1191	0.1241	0.2452	0.1767	0.0668	0.1789	0.2119	0.1828	0.1735	0.1662	0.1470	0.1861	0.1597	0.1325	0.2804	0.2533	0.2726	0.2320	0.2296	0.1821	0.1994	0.1776	0.2232	0.1875	0.1870	0.1958	0.3007	0.3132	0.2295	0.1638	0.1663	0.2401	0.1700	0.1734	0.1698	0.2367	0.2762	0.3160	0.3265
24=15:23:51	21239	301	0.3357	0.0700	0.2353	0.2245	0.2113	0.2254	0.2085	0.1082	0.2207	0.2983	0.2254	0.4401	0.2539	0.0671	0.2127	0.2352	0.2244	0.1807	0.1645	0.1500	0.2080	0.1338	0.1385	0.3300	0.2836	0.0705	0.1468	0.1773	0.1885	0.1874	0.1967	0.1093	0.2001	0.1812	0.1165	0.2226	0.2902	0.0687	0.1523	0.1847	0.1926	0.2133	0.1999	0.1554	0.1407	0.1629	0.1375	0.3628	0.2723	0.0728	0.1875	0.2265	0.2096	0.2180	0.1840	0.1492	0.1306	0.1231	0.1274	0.2593	0.1876	0.0677	0.1865	0.2343	0.1977	0.1861	0.1763	0.1529	0.1978	0.1720	0.1349	0.3018	0.2666	0.2881	0.2539	0.2544	0.1953	0.2136	0.1916	0.2484	0.2013	0.2009	0.2080	0.3146	0.3393	0.2519	0.1767	0.1752	0.2639	0.1848	0.1933	0.1863	0.2544	0.3007	0.3472	0.3520
25=15:38:31	22120	298	0.3735	0.0734	0.2517	0.2548	0.2384	0.2421	0.2242	0.1125	0.2400	0.3221	0.2394	0.4765	0.2774	0.0691	0.2300	0.2539	0.2461	0.1945	0.1746	0.1612	0.2281	0.1404	0.1461	0.3781	0.2996	0.0706	0.1597	0.1873	0.2027	0.2045	0.2164	0.1132	0.2116	0.1973	0.1229	0.2400	0.3125	0.0728	0.1577	0.2038	0.2103	0.2289	0.2164	0.1630	0.1425	0.1729	0.1405	0.3838	0.2951	0.0749	0.1992	0.2540	0.2266	0.2286	0.1968	0.1580	0.1405	0.1311	0.1385	0.2741	0.2046	0.0674	0.2005	0.2466	0.2136	0.2009	0.1906	0.1620	0.2089	0.1853	0.1426	0.3435	0.2971	0.3182	0.2642	0.2622	0.2146	0.2373	0.2082	0.2642	0.2244	0.2245	0.2231	0.3434	0.3605	0.2706	0.1903	0.1947	0.2903	0.2059	0.2217	0.2043	0.2804	0.3252	0.3749	0.3540
26=15:53:12	23001	301	0.3937	0.0698	0.2710	0.2726	0.2518	0.2633	0.2441	0.1151	0.2575	0.3533	0.2605	0.5342	0.2979	0.0688	0.2468	0.2706	0.2606	0.2060	0.1876	0.1642	0.2385	0.1453	0.1486	0.4026	0.3279	0.0692	0.1597	0.2036	0.2229	0.2244	0.2299	0.1144	0.2299	0.2083	0.1258	0.2725	0.3385	0.0688	0.1396	0.2154	0.2298	0.2487	0.2335	0.1684	0.1443	0.1845	0.1468	0.4009	0.3183	0.0715	0.2087	0.2723	0.2410	0.2526	0.2189	0.1584	0.1403	0.1354	0.1426	0.3016	0.2258	0.0700	0.2151	0.2720	0.2294	0.2166	0.2102	0.1654	0.2238	0.1966	0.1494	0.3603	0.3429	0.3466	0.2903	0.2905	0.2339	0.2574	0.2228	0.2948	0.2442	0.2423	0.2416	0.3855	0.3946	0.3014	0.2047	0.2056	0.3199	0.2241	0.2237	0.2210	0.3126	0.3638	0.4053	0.3765
27=16:07:53	23882	300	0.4239	0.0677	0.2801	0.2982	0.2677	0.2811	0.2628	0.1152	0.2760	0.3842	0.2766	0.5622	0.3259	0.0665	0.2590	0.2933	0.2847	0.2230	0.2026	0.1721	0.2576	0.1584	0.1585	0.4348	0.3428	0.0673	0.1682	0.2149	0.2406	0.2419	0.2457	0.1253	0.2448	0.2287	0.1275	0.2922	0.3622	0.0692	0.1627	0.2326	0.2485	0.2693	0.2541	0.1781	0.1660	0.1941	0.1524	0.4382	0.3440	0.0696	0.2203	0.2907	0.2615	0.2676	0.2341	0.1704	0.1559	0.1429	0.1515	0.3355	0.2382	0.0691	0.2262	0.2879	0.2421	0.2338	0.2193	0.1771	0.2432	0.2174	0.1518	0.3835	0.3609	0.3635	0.3147	0.3100	0.2604	0.2786	0.2466	0.3265	0.2732	0.2698	0.2653	0.4193	0.4028	0.3270	0.2153	0.2228	0.3418	0.2436	0.2427	0.2452	0.3342	0.3950	0.4198	0.4233
28=16:22:34	24762	301	0.4525	0.0737	0.2987	0.3211	0.3061	0.3205	0.2971	0.1254	0.3057	0.4366	0.3052	0.6158	0.3552	0.0712	0.2752	0.3276	0.3180	0.2451	0.2255	0.1849	0.2864	0.1660	0.1712	0.4511	0.3804	0.0713	0.1873	0.2448	0.2703	0.2684	0.2831	0.1398	0.2799	0.2565	0.1389	0.3202	0.3972	0.0709	0.1750	0.2623	0.2741	0.3011	0.2862	0.1907	0.1737	0.2182	0.1705	0.4799	0.3720	0.0739	0.2328	0.3218	0.3058	0.3141	0.2666	0.1833	0.1852	0.1555	0.1662	0.3695	0.2674	0.0724	0.2410	0.3333	0.2804	0.2633	0.2466	0.1870	0.2694	0.2392	0.1701	0.3944	0.3852	0.4206	0.3673	0.3637	0.2877	0.3185	0.2890	0.3703	0.3066	0.2913	0.3069	0.4575	0.4626	0.3663	0.2504	0.2543	0.3715	0.2714	0.2808	0.2790	0.3735	0.4357	0.4637	0.4729
29=16:37:15	25643	298	0.4760	0.0680	0.3140	0.3372	0.3080	0.3213	0.3040	0.1223	0.3116	0.4369	0.3161	0.6335	0.3757	0.0678	0.2947	0.3382	0.3267	0.2486	0.2321	0.1867	0.2959	0.1663	0.1742	0.4759	0.4022	0.0688	0.1876	0.2502	0.2775	0.2737	0.2825	0.1272	0.2821	0.2580	0.1332	0.3312	0.4244	0.0691	0.1830	0.2677	0.2868	0.3086	0.2925	0.1921	0.1819	0.2214	0.1742	0.4848	0.3748	0.0714	0.2438	0.3285	0.2971	0.3126	0.2676	0.1887	0.1794	0.1523	0.1650	0.3734	0.2830	0.0680	0.2548	0.3442	0.2904	0.2691	0.2573	0.1926	0.2801	0.2487	0.1713	0.4209	0.4079	0.4279	0.3719	0.3731	0.3085	0.3226	0.2854	0.3895	0.3195	0.3072	0.3089	0.4758	0.4797	0.3947	0.2571	0.2548	0.3962	0.2842	0.2916	0.2887	0.3969	0.4536	0.4913	0.4781
30=16:51:55	26524	298	0.5170	0.0730	0.3277	0.3812	0.3631	0.3742	0.3464	0.1356	0.3629	0.5128	0.3524	0.7119	0.4159	0.0727	0.3109	0.3786	0.3701	0.2784	0.2620	0.2000	0.3332	0.1862	0.1935	0.5197	0.4323	0.0731	0.2031	0.2872	0.3217	0.3150	0.3320	0.1359	0.3187	0.2982	0.1458	0.3804	0.4604	0.0734	0.1810	0.3067	0.3212	0.3514	0.3368	0.2082	0.1962	0.2475	0.1905	0.5494	0.4284	0.0769	0.2558	0.3743	0.3612	0.3607	0.3107	0.1940	0.1957	0.1757	0.1874	0.4329	0.3072	0.0732	0.2697	0.3886	0.3272	0.3092	0.2855	0.2060	0.3105	0.2790	0.1898	0.4572	0.4507	0.4896	0.4281	0.4234	0.3438	0.3733	0.3474	0.4323	0.3656	0.3480	0.3596	0.5392	0.5200	0.4348	0.2935	0.3003	0.4243	0.3248	0.3338	0.3368	0.4284	0.5059	0.5254	0.5457
31=17:06:36	27405	301	0.5361	0.0712	0.3347	0.3972	0.3605	0.3815	0.3592	0.1311	0.3632	0.5051	0.3671	0.7012	0.4502	0.0719	0.3374	0.4023	0.3900	0.2919	0.2815	0.2081	0.3497	0.1944	0.2055	0.5535	0.4627	0.0720	0.2054	0.2972	0.3275	0.3221	0.3278	0.1365	0.3317	0.3016	0.1430	0.3774	0.4821	0.0714	0.1921	0.3214	0.3491	0.3573	0.3458	0.2098	0.2101	0.2559	0.1980	0.5631	0.4434	0.0752	0.2706	0.3916	0.3539	0.3617	0.3119	0.2058	0.1877	0.1749	0.1949	0.4368	0.3378	0.0725	0.2906	0.4013	0.3445	0.3183	0.3087	0.2094	0.3279	0.2846	0.1977	0.4868	0.4855	0.4994	0.4265	0.4382	0.3631	0.3900	0.3476	0.4516	0.3751	0.3714	0.3665	0.5357	0.5448	0.4658	0.3110	0.3099	0.4676	0.3422	0.3535	0.3461	0.4610	0.5174	0.5535	0.5639
32=17:21:17	28285	300	0.5980	0.0704	0.3441	0.4451	0.4119	0.4277	0.3931	0.1337	0.4197	0.5652	0.4039	0.7688	0.4821	0.0690	0.3526	0.4306	0.4316	0.3169	0.3026	0.2166	0.3918	0.2028	0.2201	0.6053	0.4849	0.0700	0.2171	0.3366	0.3589	0.3594	0.3733	0.1465	0.3637	0.3336	0.1479	0.4214	0.5240	0.0725	0.2062	0.3507	0.3715	0.3954	0.3915	0.2252	0.2296	0.2756	0.2125	0.6206	0.5010	0.0740	0.2687	0.4362	0.4100	0.4101	0.3440	0.2130	0.2247	0.1900	0.2124	0.4802	0.3700	0.0703	0.3003	0.4249	0.3874	0.3530	0.3359	0.2157	0.3606	0.3165	0.2126	0.5397	0.5118	0.5658	0.4905	0.4642	0.3833	0.4381	0.3988	0.5031	0.4038	0.4125	0.4077	0.5894	0.5734	0.4852	0.3458	0.3484	0.4975	0.3676	0.3952	0.3886	0.4994	0.5591	0.6109	0.6215
33=17:35:58	29166	301	0.6155	0.0726	0.3675	0.4760	0.4452	0.4376	0.4155	0.1420	0.4388	0.5858	0.4206	0.7948	0.5076	0.0695	0.3742	0.4507	0.4584	0.3447	0.3218	0.2275	0.4060	0.2120	0.2299	0.6377	0.5222	0.0697	0.2333	0.3478	0.3893	0.3874	0.4079	0.1507	0.3893	0.3615	0.1520	0.4539	0.5480	0.0716	0.2169	0.3937	0.3993	0.4305	0.4155	0.2381	0.2496	0.2922	0.2252	0.6411	0.5225	0.0751	0.2908	0.4734	0.4336	0.4331	0.3745	0.2288	0.2342	0.1955	0.2237	0.4901	0.4003	0.0673	0.3297	0.4662	0.4089	0.3885	0.3603	0.2327	0.3803	0.3425	0.2256	0.5614	0.5575	0.6145	0.5044	0.4985	0.4314	0.4801	0.4289	0.5385	0.4628	0.4444	0.4528	0.6295	0.6007	0.5366	0.3661	0.3855	0.5444	0.4054	0.4303	0.4439	0.5500	0.6004	0.6340	0.6477
34=17:50:39	30047	300	0.6201	0.0718	0.3733	0.4750	0.4435	0.4549	0.4445	0.1401	0.4494	0.6102	0.4556	0.8169	0.5381	0.0698	0.3862	0.4890	0.4649	0.3535	0.3433	0.2329	0.4254	0.2223	0.2411	0.6469	0.5472	0.0702	0.2235	0.3656	0.4094	0.3956	0.4082	0.1489	0.4152	0.3703	0.1507	0.4702	0.5692	0.0717	0.2063	0.3928	0.4332	0.4492	0.4258	0.2412	0.2673	0.3097	0.2383	0.6665	0.5221	0.0723	0.2988	0.4638	0.4193	0.4496	0.3985	0.2284	0.2325	0.2059	0.2326	0.5129	0.4261	0.0725	0.3374	0.5052	0.4225	0.3928	0.3855	0.2380	0.3954	0.3570	0.2333	0.5773	0.5848	0.5941	0.5164	0.5450	0.4534	0.4774	0.4369	0.5680	0.4954	0.4598	0.4653	0.6417	0.6336	0.5786	0.3879	0.3754	0.5619	0.4365	0.4511	0.4442	0.5795	0.6340	0.6462	0.6768
35=18:05:19	30928	298	0.6610	0.0701	0.3923	0.5198	0.4829	0.5016	0.4771	0.1453	0.4707	0.6637	0.4801	0.8667	0.5770	0.0707	0.4162	0.5235	0.5188	0.3874	0.3820	0.2462	0.4685	0.2358	0.2582	0.6930	0.5928	0.0701	0.2390	0.3990	0.4513	0.4330	0.4351	0.1527	0.4422	0.4101	0.1523	0.5231	0.6005	0.0724	0.2062	0.4325	0.4716	0.4807	0.4630	0.2525	0.2844	0.3316	0.2622	0.7005	0.5578	0.0753	0.3207	0.5028	0.4702	0.4824	0.4311	0.2422	0.2602	0.2211	0.2510	0.5605	0.4602	0.0718	0.3557	0.5356	0.4592	0.4339	0.4155	0.2509	0.4283	0.3925	0.2503	0.6049	0.6251	0.6376	0.5688	0.5787	0.5042	0.5194	0.4955	0.6002	0.5299	0.5088	0.4937	0.6869	0.6536	0.6169	0.4140	0.4261	0.5896	0.4782	0.4823	0.5066	0.6085	0.6868	0.6616	0.6975
36=18:20:00	31809	300	0.7180	0.0681	0.4034	0.5797	0.5419	0.5644	0.5036	0.1523	0.5459	0.7126	0.5273	0.9282	0.6153	0.0690	0.4392	0.5546	0.5694	0.4132	0.4107	0.2556	0.5219	0.2478	0.2799	0.7477	0.6082	0.0678	0.2582	0.4538	0.4898	0.4851	0.4869	0.1620	0.4749	0.4438	0.1599	0.5700	0.6546	0.0703	0.2319	0.4640	0.4960	0.5205	0.5265	0.2653	0.2912	0.3464	0.2835	0.7647	0.6297	0.0713	0.3218	0.5529	0.5243	0.5397	0.4560	0.2581	0.2694	0.2381	0.2657	0.6106	0.4890	0.0705	0.3759	0.5545	0.5255	0.4698	0.4461	0.2544	0.4805	0.4213	0.2683	0.6565	0.6606	0.7011	0.6411	0.6056	0.5194	0.5701	0.5461	0.6683	0.5476	0.5656	0.5395	0.7525	0.6971	0.6312	0.4724	0.4684	0.6147	0.5063	0.5448	0.5469	0.6474	0.7252	0.7292	0.7652
37=18:34:41	32689	301	0.7713	0.0681	0.4351	0.6048	0.5754	0.6016	0.5436	0.1632	0.5792	0.7597	0.5651	0.9913	0.6546	0.0701	0.4655	0.6036	0.6122	0.4408	0.4487	0.2719	0.5534	0.2634	0.3032	0.7893	0.6489	0.0706	0.2763	0.4939	0.5351	0.5236	0.5239	0.1720	0.5181	0.4803	0.1673	0.6357	0.6866	0.0695	0.2380	0.4903	0.5358	0.5681	0.5554	0.2746	0.3173	0.3791	0.3018	0.7927	0.6657	0.0725	0.3504	0.5737	0.5504	0.5894	0.5062	0.2657	0.2987	0.2551	0.2905	0.6534	0.5261	0.0691	0.4069	0.6074	0.5610	0.5056	0.4859	0.2720	0.5075	0.4477	0.2861	0.6929	0.6900	0.7222	0.6820	0.6597	0.5692	0.6103	0.5898	0.7178	0.6006	0.5934	0.5766	0.8074	0.7340	0.6809	0.5115	0.4971	0.6581	0.5536	0.5835	0.5862	0.6804	0.7689	0.7615	0.8045
38=18:49:22	33570	298	0.7759	0.0687	0.4492	0.6424	0.6089	0.6091	0.5796	0.1680	0.6047	0.7910	0.5888	1.0081	0.6909	0.0669	0.4947	0.6250	0.6296	0.4799	0.4726	0.2811	0.5885	0.2832	0.3256	0.8182	0.6805	0.0691	0.2893	0.5088	0.5688	0.5574	0.5585	0.1770	0.5542	0.5238	0.1700	0.6728	0.6999	0.0700	0.2388	0.5490	0.5690	0.5923	0.5817	0.2957	0.3429	0.4052	0.3252	0.8155	0.6871	0.0739	0.3659	0.6384	0.6025	0.6046	0.5512	0.2810	0.3243	0.2650	0.3166	0.6708	0.5685	0.0695	0.4305	0.6398	0.5784	0.5557	0.5182	0.2845	0.5332	0.4929	0.3086	0.7116	0.7367	0.7608	0.6977	0.6846	0.6203	0.6621	0.6467	0.7297	0.6630	0.6344	0.6263	0.8322	0.7414	0.7030	0.5276	0.5528	0.7127	0.5906	0.6140	0.6472	0.7322	0.8036	0.7812	0.8247
39=19:04:02	34451	301	0.8165	0.0694	0.4652	0.6758	0.6483	0.6618	0.6240	0.1789	0.6632	0.8245	0.6447	1.0409	0.7423	0.0686	0.5245	0.6726	0.6868	0.5233	0.5135	0.2984	0.6318	0.2992	0.3500	0.8681	0.7112	0.0700	0.2999	0.5584	0.6036	0.6053	0.6078	0.1930	0.6080	0.5533	0.1779	0.7107	0.7568	0.0709	0.2588	0.5885	0.6181	0.6396	0.6306	0.3098	0.3713	0.4345	0.3595	0.8606	0.7281	0.0742	0.3776	0.6913	0.6296	0.6689	0.5871	0.3070	0.3566	0.2933	0.3525	0.7292	0.6102	0.0683	0.4618	0.6669	0.6376	0.5826	0.5682	0.3039	0.5976	0.5247	0.3399	0.7709	0.7664	0.7802	0.7437	0.7277	0.6544	0.7243	0.6813	0.7839	0.6843	0.6925	0.6717	0.8931	0.7830	0.7188	0.5911	0.5793	0.7695	0.6366	0.6883	0.6839	0.7879	0.8314	0.8203	0.9027
40=19:18:43	35332	300	0.8424	0.0722	0.4602	0.6417	0.6529	0.6674	0.6341	0.1745	0.6746	0.8394	0.6370	1.0462	0.7510	0.0722	0.5245	0.7091	0.6982	0.5287	0.5160	0.3110	0.6423	0.3081	0.3633	0.8641	0.7171	0.0721	0.3040	0.5857	0.6102	0.5895	0.6159	0.1895	0.6220	0.5338	0.1732	0.7005	0.7938	0.0718	0.2642	0.5904	0.6059	0.6593	0.6344	0.3158	0.3808	0.4572	0.3717	0.8643	0.7742	0.0733	0.3716	0.6763	0.6486	0.6748	0.5800	0.2987	0.3585	0.2972	0.3619	0.7239	0.6192	0.0716	0.4555	0.6954	0.6620	0.5934	0.5730	0.3095	0.6178	0.5356	0.3510	0.7747	0.7529	0.7729	0.7770	0.7641	0.6249	0.7053	0.6957	0.7838	0.6665	0.6670	0.6950	0.8734	0.8338	0.7073	0.6311	0.5847	0.7628	0.6519	0.7166	0.6650	0.7963	0.8455	0.8496	0.9057
41=19:33:24	36213	301	0.8471	0.0730	0.4977	0.6985	0.6727	0.6683	0.6817	0.1874	0.7037	0.8856	0.6656	1.0584	0.7987	0.0728	0.5666	0.7311	0.7151	0.5747	0.5549	0.3236	0.6831	0.3359	0.3859	0.9216	0.7773	0.0725	0.3255	0.5863	0.6735	0.6436	0.6463	0.1968	0.6697	0.6015	0.1762	0.7516	0.7849	0.0734	0.2741	0.6438	0.6509	0.6924	0.6561	0.3489	0.4257	0.4811	0.3965	0.9182	0.7775	0.0783	0.4206	0.7228	0.6674	0.6887	0.6495	0.3213	0.3957	0.3088	0.3927	0.7259	0.6771	0.0738	0.4990	0.7395	0.6630	0.6547	0.6085	0.3298	0.6303	0.5902	0.3780	0.8208	0.8107	0.7945	0.7723	0.7883	0.7076	0.7427	0.7217	0.7860	0.7478	0.7023	0.7159	0.9067	0.8276	0.7583	0.6299	0.6368	0.8168	0.6904	0.7196	0.7291	0.8419	0.8980	0.8499	0.9471
42=19:48:05	37093	301	0.8876	0.0705	0.5296	0.7330	0.7190	0.7222	0.7213	0.2046	0.7715	0.9385	0.7175	1.1382	0.8369	0.0694	0.6040	0.7734	0.7787	0.6130	0.5994	0.3444	0.7479	0.3578	0.4220	0.9582	0.8013	0.0706	0.3504	0.6476	0.7252	0.7122	0.7102	0.2169	0.7216	0.6607	0.1902	0.8468	0.8317	0.0719	0.2862	0.6868	0.6810	0.7503	0.7277	0.3669	0.4644	0.5188	0.4316	0.9592	0.8277	0.0741	0.4353	0.7803	0.7333	0.7728	0.7056	0.3524	0.4354	0.3487	0.4262	0.8116	0.6981	0.0718	0.5321	0.7767	0.7265	0.7110	0.6560	0.3561	0.6968	0.6265	0.4089	0.8551	0.8321	0.8349	0.8428	0.8358	0.7294	0.7930	0.7837	0.8466	0.7841	0.7592	0.7540	1.0083	0.8675	0.7767	0.6813	0.6753	0.8570	0.7306	0.7667	0.7623	0.8787	0.9416	0.8856	0.9890
43=20:02:46	37974	300	0.9252	0.0726	0.5214	0.7339	0.7354	0.7416	0.7400	0.2029	0.8177	0.9444	0.7505	1.1218	0.8662	0.0700	0.6121	0.8060	0.8148	0.6364	0.6174	0.3596	0.7888	0.3745	0.4528	1.0042	0.8124	0.0708	0.3642	0.6923	0.7236	0.7101	0.7379	0.2255	0.7588	0.6456	0.1908	0.8290	0.8863	0.0711	0.3054	0.6984	0.6843	0.7697	0.7612	0.3691	0.4813	0.5421	0.4667	0.9861	0.8747	0.0759	0.4337	0.8138	0.7566	0.7966	0.6855	0.3514	0.4543	0.3528	0.4543	0.8277	0.7063	0.0715	0.5377	0.7806	0.7610	0.7027	0.6805	0.3562	0.7529	0.6366	0.4340	0.8929	0.8229	0.8413	0.8834	0.8653	0.7062	0.8000	0.7726	0.8537	0.7272	0.7634	0.7709	1.0071	0.9003	0.7523	0.7237	0.6704	0.8806	0.7177	0.8052	0.7450	0.9144	0.9346	0.9357	1.0348
44=20:17:26	38855	298	0.9455	0.0726	0.5407	0.7529	0.7535	0.7375	0.7371	0.2097	0.8348	0.9526	0.7565	1.0993	0.8833	0.0712	0.6347	0.8018	0.8425	0.6643	0.6300	0.3703	0.8147	0.3860	0.4556	1.0091	0.8270	0.0697	0.3796	0.6544	0.7144	0.7313	0.7681	0.2282	0.7539	0.6594	0.1883	0.8380	0.8967	0.0722	0.3041	0.7234	0.6940	0.7813	0.7801	0.3862	0.5019	0.5508	0.4865	0.9984	0.8838	0.0750	0.4526	0.8458	0.7747	0.7880	0.6878	0.3637	0.4956	0.3636	0.4623	0.8279	0.7239	0.0706	0.5632	0.7820	0.7601	0.7259	0.6753	0.3683	0.7761	0.6750	0.4542	0.9085	0.8277	0.8526	0.8711	0.8327	0.7155	0.8076	0.7798	0.8208	0.7328	0.7782	0.7701	1.0178	0.9009	0.7475	0.7075	0.7000	0.8869	0.7190	0.8071	0.7815	0.9209	0.9275	0.9025	1.0433
45=20:32:07	39736	298	0.9627	0.0690	0.5549	0.7768	0.7565	0.7612	0.7658	0.2138	0.8713	0.9911	0.8068	1.0975	0.9227	0.0667	0.6607	0.8211	0.8675	0.6920	0.6647	0.3765	0.8620	0.4085	0.5033	1.0555	0.8712	0.0673	0.3833	0.6933	0.7537	0.7662	0.7772	0.2338	0.7898	0.6981	0.1954	0.8754	0.9156	0.0699	0.3134	0.7322	0.7219	0.8036	0.8182	0.3990	0.5377	0.5631	0.5217	1.0419	0.9148	0.0720	0.4716	0.8699	0.7819	0.8177	0.7175	0.3922	0.4922	0.3979	0.4964	0.8720	0.7390	0.0674	0.5960	0.8117	0.7728	0.7418	0.7102	0.3766	0.8190	0.7043	0.4929	0.9410	0.8469	0.8448	0.9131	0.8722	0.7457	0.8171	0.7876	0.8476	0.7632	0.8187	0.7670	1.0653	0.9010	0.7591	0.7146	0.7132	0.9192	0.7425	0.8143	0.8085	0.9584	0.9601	0.8991	1.0779
46=20:46:48	40616	298	0.9581	0.0723	0.5965	0.7796	0.7633	0.7664	0.8088	0.2282	0.8768	1.0326	0.8104	1.1132	0.9523	0.0712	0.6932	0.8608	0.8864	0.7281	0.6851	0.4004	0.8742	0.4362	0.5267	1.0660	0.9052	0.0705	0.4002	0.6848	0.7945	0.7840	0.8166	0.2469	0.8290	0.7321	0.1980	0.9191	0.9203	0.0741	0.3272	0.7618	0.7453	0.8528	0.8250	0.4297	0.5758	0.6004	0.5370	1.0515	0.9165	0.0747	0.5156	0.8946	0.8169	0.8458	0.7764	0.4031	0.5379	0.4170	0.5241	0.8722	0.7662	0.0684	0.6301	0.8690	0.7599	0.7794	0.7269	0.4101	0.8220	0.7595	0.5191	0.9555	0.8656	0.8573	0.9070	0.8874	0.7844	0.8358	0.8144	0.8372	0.8197	0.8075	0.7814	1.0865	0.9193	0.8003	0.7107	0.7386	0.9536	0.7767	0.8060	0.8385	0.9367	0.9724	0.8615	1.1029
47=21:01:29	41497	298	0.9424	0.0709	0.6181	0.7876	0.7739	0.7604	0.8500	0.2396	0.9268	1.0351	0.8224	1.0864	0.9630	0.0691	0.7206	0.8963	0.9163	0.7655	0.6865	0.4265	0.9027	0.4620	0.5535	1.1036	0.9216	0.0690	0.4239	0.6992	0.8062	0.7908	0.8471	0.2553	0.8829	0.7394	0.2017	0.9092	0.9452	0.0729	0.3369	0.7795	0.7379	0.8820	0.8498	0.4580	0.6008	0.6384	0.5666	1.0759	0.9328	0.0757	0.5343	0.9231	0.8374	0.8665	0.7790	0.4101	0.5791	0.4197	0.5616	0.8787	0.7840	0.0691	0.6505	0.8742	0.7856	0.7937	0.7460	0.4269	0.8643	0.7842	0.5365	0.9870	0.8823	0.8769	0.8905	0.8868	0.7777	0.8473	0.8192	0.8508	0.8153	0.7940	0.8045	1.0954	0.9343	0.8007	0.7385	0.7419	0.9882	0.7720	0.8315	0.8266	0.9360	0.9359	0.8737	1.1340
48=21:16:10	42378	298	0.9471	0.0698	0.6483	0.8131	0.7989	0.8114	0.8733	0.2628	0.9805	1.0559	0.8761	1.1289	0.9681	0.0693	0.7437	0.8977	0.9601	0.7915	0.7269	0.4497	0.9519	0.4856	0.5924	1.1265	0.9592	0.0691	0.4552	0.7550	0.8381	0.8403	0.8952	0.2806	0.9276	0.7518	0.2119	0.9608	0.9797	0.0696	0.3541	0.7886	0.7805	0.9291	0.9072	0.4671	0.6522	0.6626	0.5990	1.1005	0.9761	0.0722	0.5618	0.9350	0.8580	0.9457	0.8086	0.4604	0.6128	0.4671	0.6035	0.9617	0.8006	0.0689	0.6986	0.8749	0.8208	0.8011	0.7857	0.4448	0.9310	0.8113	0.5916	1.0297	0.8941	0.8836	0.9144	0.9155	0.8109	0.8861	0.8308	0.9155	0.8247	0.8610	0.8222	1.1773	0.9247	0.8118	0.7679	0.7362	1.0144	0.7913	0.8730	0.8448	0.9696	0.9411	0.8884	1.1837
49=21:30:50	43259	300	0.9347	0.0690	0.6698	0.7878	0.7729	0.8060	0.8668	0.2607	0.9493	1.0658	0.8509	1.1171	0.9555	0.0697	0.7711	0.8977	0.9631	0.8058	0.7398	0.4593	0.9604	0.5038	0.6065	1.1284	0.9747	0.0688	0.4602	0.7343	0.8493	0.8299	0.8833	0.2850	0.9408	0.7652	0.2074	0.9655	0.9511	0.0709	0.3500	0.7870	0.7844	0.9503	0.8839	0.4809	0.6745	0.6775	0.6038	1.1005	0.9500	0.0736	0.5852	0.8861	0.8483	0.9387	0.8180	0.4484	0.6212	0.4834	0.6139	0.9490	0.7943	0.0695	0.7036	0.8841	0.7889	0.8110	0.7746	0.4696	0.9134	0.8291	0.5999	1.0294	0.8851	0.8500	0.8894	0.9057	0.8214	0.8417	0.8313	0.8751	0.8392	0.8182	0.8012	1.1502	0.9158	0.8319	0.7470	0.7425	0.9829	0.8181	0.8394	0.8402	0.9321	0.9584	0.8533	1.1538
50=21:45:31	44140	300	0.9423	0.0697	0.6948	0.8173	0.8003	0.8177	0.8665	0.2818	1.0002	1.0606	0.8473	1.1228	0.9596	0.0679	0.7933	0.8937	0.9936	0.8460	0.7395	0.4863	0.9932	0.5399	0.6289	1.1360	0.9690	0.0694	0.4913	0.7623	0.8702	0.8623	0.9342	0.3035	0.9848	0.7950	0.2202	0.9956	0.9569	0.0712	0.3750	0.8181	0.7838	0.9720	0.9010	0.5183	0.7016	0.7214	0.6313	1.1123	0.9725	0.0732	0.5988	0.9163	0.8722	0.9870	0.8517	0.4866	0.6801	0.5056	0.6463	0.9851	0.8181	0.0692	0.7353	0.8742	0.8321	0.8504	0.8043	0.4879	0.9609	0.8722	0.6259	1.0785	0.9113	0.8976	0.9050	0.9009	0.8217	0.8956	0.8644	0.9118	0.8554	0.8518	0.8282	1.1855	0.9203	0.8306	0.7780	0.7721	1.0006	0.8256	0.8747	0.8657	0.9465	0.9593	0.8745	1.1886
51=22:00:12	45020	301	0.9425	0.0726	0.7091	0.8179	0.8036	0.8048	0.8550	0.2917	1.0082	1.0496	0.8335	1.1192	0.9549	0.0705	0.8121	0.8869	0.9939	0.8767	0.7382	0.5092	1.0113	0.5674	0.6404	1.1297	0.9550	0.0711	0.5087	0.7618	0.8743	0.8577	0.9345	0.3095	0.9999	0.7996	0.2185	0.9986	0.9565	0.0725	0.3945	0.8269	0.7764	0.9651	0.8930	0.5470	0.7228	0.7519	0.6435	1.1036	0.9643	0.0759	0.6175	0.9164	0.8669	0.9940	0.8512	0.4975	0.7014	0.5194	0.6526	0.9788	0.8264	0.0718	0.7511	0.8668	0.8329	0.8576	0.8020	0.5130	0.9840	0.8922	0.6331	1.0816	0.9085	0.8996	0.8966	0.8909	0.8179	0.8888	0.8622	0.9027	0.8532	0.8364	0.8374	1.1592	0.9184	0.8292	0.7836	0.7815	0.9925	0.8239	0.8776	0.8717	0.9401	0.9482	0.8700	1.1752
52=22:14:53	45901	301	0.9348	0.0689	0.7293	0.8127	0.8261	0.8240	0.8565	0.3027	1.0077	1.0809	0.8391	1.1221	0.9562	0.0697	0.8178	0.9076	0.9854	0.9080	0.7612	0.5477	1.0289	0.6035	0.6650	1.1507	0.9481	0.0712	0.5391	0.7844	0.9053	0.8698	0.9440	0.3336	1.0248	0.8240	0.2284	1.0049	0.9653	0.0707	0.4175	0.8459	0.7883	0.9812	0.8946	0.5819	0.7487	0.7939	0.6577	1.1204	0.9573	0.0749	0.6403	0.8980	0.8821	0.9994	0.8933	0.5234	0.7705	0.5585	0.6747	0.9969	0.8403	0.0693	0.7646	0.9037	0.8466	0.8837	0.8051	0.5585	1.0011	0.9062	0.6558	1.1038	0.9075	0.9087	0.9212	0.9170	0.8455	0.9005	0.9004	0.9142	0.9016	0.8373	0.8723	1.1497	0.9333	0.8540	0.8008	0.7918	0.9697	0.8521	0.8936	0.8983	0.9327	0.9828	0.8667	1.1778
53=22:29:33	46782	301	0.9418	0.0718	0.7207	0.8117	0.8243	0.8385	0.8493	0.3149	1.0106	1.0490	0.8500	1.0946	0.9525	0.0705	0.8418	0.8916	0.9929	0.9122	0.7653	0.5503	1.0371	0.6150	0.6732	1.1451	0.9281	0.0707	0.5567	0.8017	0.8667	0.8621	0.9218	0.3496	1.0068	0.8145	0.2309	0.9790	0.9657	0.0728	0.4081	0.8370	0.7836	0.9455	0.8971	0.5765	0.7610	0.8009	0.6796	1.1104	0.9757	0.0739	0.6522	0.9016	0.8808	0.9873	0.8466	0.5389	0.7680	0.5841	0.6791	0.9996	0.8198	0.0712	0.7691	0.8621	0.8555	0.8630	0.8202	0.5573	1.0276	0.8774	0.6664	1.0980	0.9061	0.9060	0.9277	0.8848	0.8203	0.8951	0.9006	0.9154	0.8482	0.8591	0.8491	1.1394	0.9193	0.8234	0.8121	0.8013	0.9780	0.8513	0.9053	0.8881	0.9318	0.9591	0.8833	1.1844
54=22:44:14	47663	301	0.9391	0.0714	0.7664	0.8291	0.8250	0.8214	0.8254	0.3344	1.0034	1.0460	0.8289	1.1237	0.9461	0.0711	0.8578	0.8621	0.9893	0.9197	0.7668	0.5681	1.0313	0.6364	0.6717	1.1195	0.9360	0.0699	0.5698	0.7612	0.8781	0.8887	0.9272	0.3577	0.9928	0.8302	0.2383	1.0258	0.9559	0.0718	0.4203	0.8533	0.7894	0.9443	0.8988	0.6193	0.7711	0.8064	0.6881	1.0978	0.9504	0.0775	0.6738	0.9107	0.8664	0.9590	0.8617	0.5826	0.7873	0.5846	0.6667	0.9751	0.8352	0.0701	0.8030	0.8521	0.8425	0.8764	0.8075	0.5747	1.0140	0.8808	0.6759	1.0625	0.8975	0.8953	0.8925	0.8553	0.8290	0.8995	0.8867	0.8725	0.8569	0.8667	0.8511	1.1490	0.9021	0.8159	0.7842	0.8103	0.9670	0.8354	0.8916	0.9100	0.9231	0.9439	0.8628	1.1666
55=22:58:55	48544	301	0.9490	0.0741	0.7650	0.7905	0.8266	0.8382	0.8334	0.3444	1.0217	1.0619	0.8178	1.1247	0.9241	0.0730	0.8500	0.8905	0.9942	0.8991	0.7480	0.6081	1.0302	0.6638	0.6705	1.1210	0.9129	0.0746	0.6144	0.8130	0.8809	0.8685	0.9274	0.3737	1.0057	0.7955	0.2431	0.9933	0.9797	0.0745	0.4520	0.8399	0.7617	0.9670	0.9019	0.6259	0.7656	0.8539	0.6937	1.0906	0.9790	0.0783	0.6506	0.8766	0.8813	0.9894	0.8528	0.5753	0.8105	0.6145	0.6901	0.9782	0.8167	0.0741	0.7851	0.8702	0.8843	0.8704	0.8054	0.6118	1.0291	0.8565	0.6742	1.0748	0.8665	0.8941	0.9375	0.8992	0.7752	0.8761	0.8986	0.9167	0.8312	0.8327	0.8648	1.1194	0.9444	0.7954	0.8435	0.7875	0.9473	0.8268	0.9301	0.8608	0.9164	0.9475	0.8986	1.1603
56=23:13:36	49424	301	0.9432	0.0713	0.8047	0.8212	0.8310	0.8410	0.8691	0.3620	1.0412	1.0574	0.8515	1.1118	0.9511	0.0682	0.8909	0.9006	0.9777	0.9098	0.7746	0.6311	1.0176	0.6997	0.6949	1.1355	0.9385	0.0696	0.6279	0.8321	0.9140	0.9000	0.9343	0.4013	1.0353	0.8024	0.2527	1.0097	0.9724	0.0717	0.4608	0.8584	0.7884	0.9675	0.8941	0.6667	0.7989	0.8732	0.6948	1.0970	0.9791	0.0732	0.7197	0.9081	0.8675	0.9916	0.8840	0.6282	0.8404	0.6232	0.7336	0.9758	0.8496	0.0683	0.8232	0.8775	0.8705	0.8763	0.8379	0.6215	1.0267	0.8716	0.7097	1.0749	0.9247	0.9036	0.9232	0.9243	0.8216	0.9115	0.8795	0.9294	0.8573	0.8591	0.8771	1.1456	0.9307	0.8181	0.8419	0.7785	0.9799	0.8243	0.9334	0.8662	0.9487	0.9399	0.9001	1.1644
57=23:28:17	50305	301	0.9506	0.0684	0.8217	0.7915	0.8164	0.8527	0.8518	0.3834	1.0220	1.0694	0.8269	1.1379	0.9338	0.0702	0.8912	0.9012	0.9948	0.8902	0.7724	0.6645	1.0302	0.7048	0.6972	1.1291	0.9280	0.0700	0.6568	0.8422	0.9069	0.8896	0.9280	0.4318	1.0140	0.8142	0.2528	1.0301	0.9768	0.0692	0.5038	0.8419	0.7769	0.9770	0.9060	0.6862	0.8221	0.8990	0.7119	1.0920	0.9783	0.0737	0.7208	0.8765	0.8747	1.0005	0.8782	0.6316	0.8418	0.6690	0.7138	0.9909	0.8203	0.0687	0.7931	0.8778	0.8768	0.8868	0.8333	0.6792	1.0305	0.8714	0.6978	1.0792	0.8775	0.8886	0.9427	0.9115	0.8076	0.8822	0.9059	0.9249	0.8474	0.8442	0.8562	1.1381	0.9391	0.8139	0.8559	0.7893	0.9559	0.8637	0.9370	0.8809	0.9126	0.9660	0.8766	1.1672
58=23:42:57	51186	301	0.9336	0.0726	0.8534	0.8076	0.7907	0.8421	0.8720	0.3949	1.0191	1.0408	0.8659	1.1105	0.9656	0.0716	0.9318	0.9054	0.9798	0.8889	0.8000	0.6772	1.0274	0.7262	0.7271	1.1250	0.9542	0.0723	0.6484	0.8367	0.9090	0.8901	0.8970	0.4406	1.0383	0.7986	0.2564	1.0215	0.9572	0.0727	0.5206	0.8333	0.8147	0.9592	0.8869	0.6971	0.8613	0.8855	0.7075	1.0815	0.9493	0.0758	0.7839	0.8927	0.8326	0.9885	0.8729	0.6627	0.8210	0.6780	0.7421	0.9808	0.8471	0.0729	0.8276	0.8783	0.8399	0.8534	0.8621	0.6834	1.0236	0.8638	0.7374	1.0620	0.9033	0.8537	0.8935	0.9134	0.8411	0.8778	0.8509	0.9208	0.8483	0.8582	0.8081	1.1399	0.9151	0.8264	0.8247	0.7540	0.9942	0.8549	0.9135	0.8560	0.9563	0.9445	0.8790	1.1522
59=23:57:38	52067	298	0.9392	0.0694	0.8801	0.7632	0.7937	0.8504	0.8652	0.4137	1.0177	1.0719	0.8419	1.1530	0.9357	0.0704	0.9200	0.9117	0.9937	0.8814	0.7908	0.7257	1.0280	0.7496	0.7245	1.1306	0.9395	0.0737	0.6972	0.8447	0.9270	0.8822	0.9179	0.4750	1.0419	0.8173	0.2620	1.0392	0.9592	0.0714	0.5361	0.8353	0.7907	0.9928	0.8863	0.7372	0.8589	0.9018	0.7095	1.0932	0.9609	0.0746	0.7773	0.8407	0.8505	1.0078	0.8989	0.6657	0.8551	0.7065	0.7408	0.9801	0.8315	0.0718	0.8048	0.9054	0.8417	0.8783	0.8417	0.7448	1.0130	0.8722	0.7268	1.0856	0.8749	0.8541	0.9216	0.9314	0.8282	0.8527	0.8863	0.9191	0.8672	0.8106	0.8375	1.1175	0.9438	0.8443	0.8397	0.7674	0.9673	0.8747	0.9060	0.8600	0.9214	0.9740	0.8624	1.1655
60=00:12:19	52948	298	0.9498	0.0699	0.8631	0.7856	0.8243	0.8507	0.8401	0.4348	1.0336	1.0744	0.8337	1.1283	0.9378	0.0695	0.9025	0.8880	0.9996	0.8953	0.7783	0.7496	1.0565	0.7799	0.7190	1.1473	0.9187	0.0688	0.7281	0.8268	0.8903	0.8846	0.9287	0.4924	1.0009	0.8146	0.2626	1.0101	0.9711	0.0677	0.5389	0.8467	0.7651	0.9654	0.9115	0.7555	0.8307	0.8822	0.7300	1.0973	0.9720	0.0728	0.7970	0.8760	0.8707	0.9772	0.8591	0.7032	0.8828	0.7211	0.7088	0.9787	0.8021	0.0680	0.7750	0.8651	0.8492	0.8767	0.8100	0.7503	1.0324	0.8797	0.7114	1.0700	0.8731	0.8687	0.9297	0.8874	0.8138	0.8743	0.9016	0.8872	0.8345	0.8429	0.8440	1.1156	0.9192	0.7973	0.8322	0.7941	0.9489	0.8583	0.9207	0.8885	0.9070	0.9594	0.8635	1.1628
61=00:27:00	53828	300	0.9376	0.0703	0.9081	0.8151	0.8246	0.8407	0.8737	0.4782	1.0458	1.0839	0.8528	1.1434	0.9560	0.0700	0.9183	0.8993	0.9894	0.9042	0.7929	0.7680	1.0483	0.8288	0.7459	1.1449	0.9393	0.0713	0.7456	0.8352	0.9314	0.9144	0.9342	0.5220	1.0462	0.8480	0.2825	1.0564	0.9656	0.0699	0.5508	0.8659	0.7935	0.9834	0.9183	0.8121	0.8819	0.8977	0.7313	1.1063	0.9663	0.0751	0.8277	0.8901	0.8807	1.0127	0.9119	0.7570	0.9104	0.7453	0.7639	1.0023	0.8483	0.0706	0.8004	0.8963	0.8620	0.9109	0.8458	0.7829	1.0211	0.9000	0.7420	1.0906	0.9023	0.8906	0.9280	0.9094	0.8444	0.8937	0.9096	0.9324	0.8927	0.8629	0.8593	1.1668	0.9210	0.8389	0.8378	0.7935	0.9766	0.8630	0.9052	0.8941	0.9320	0.9766	0.8623	1.1713
62=00:41:41	54709	300	0.9216	0.0715	0.9172	0.7799	0.7781	0.8315	0.8692	0.4606	1.0125	1.0542	0.8401	1.1011	0.9519	0.0717	0.9204	0.9025	0.9738	0.8848	0.7885	0.7853	1.0317	0.8213	0.7390	1.1363	0.9410	0.0727	0.7343	0.8199	0.8998	0.8666	0.8911	0.5267	1.0297	0.8051	0.2697	0.9997	0.9406	0.0720	0.5593	0.8252	0.7900	0.9619	0.8831	0.8053	0.8744	0.8736	0.7240	1.0908	0.9414	0.0763	0.8437	0.8606	0.8407	0.9700	0.8752	0.7450	0.8614	0.7447	0.7451	0.9658	0.8315	0.0708	0.8036	0.8891	0.8226	0.8584	0.8336	0.8085	1.0132	0.8706	0.7396	1.0743	0.8823	0.8352	0.9044	0.9127	0.8307	0.8433	0.8710	0.8983	0.8581	0.8206	0.8098	1.1012	0.9134	0.8335	0.8181	0.7611	0.9703	0.8606	0.8846	0.8548	0.9261	0.9710	0.8556	1.1536
63=00:56:22	55590	298	0.9387	0.0677	0.9051	0.7834	0.8164	0.8330	0.8503	0.4967	1.0521	1.0701	0.8250	1.1175	0.9316	0.0673	0.8976	0.8886	0.9887	0.8982	0.7632	0.8240	1.0589	0.8562	0.7273	1.1475	0.9150	0.0694	0.7756	0.8164	0.8959	0.8762	0.9281	0.5525	1.0193	0.8156	0.2839	0.9976	0.9655	0.0679	0.5885	0.8480	0.7588	0.9716	0.9150	0.8473	0.8491	0.8839	0.7381	1.0930	0.9728	0.0706	0.8325	0.8677	0.8717	0.9799	0.8733	0.7876	0.9184	0.7399	0.7295	0.9623	0.8117	0.0669	0.7897	0.8770	0.8480	0.8827	0.7996	0.8290	1.0325	0.8885	0.7259	1.0738	0.8704	0.8830	0.9409	0.8963	0.8089	0.8617	0.8946	0.8956	0.8578	0.8362	0.8451	1.1103	0.9290	0.8034	0.8254	0.7911	0.9490	0.8389	0.9061	0.8857	0.9156	0.9698	0.8814	1.1524
64=01:11:02	56471	300	0.9464	0.0696	0.9100	0.8168	0.8212	0.8445	0.8694	0.5304	1.0737	1.0476	0.8678	1.1383	0.9630	0.0699	0.9131	0.8840	1.0006	0.9102	0.7909	0.8420	1.0598	0.8841	0.7514	1.1382	0.9365	0.0688	0.7974	0.8322	0.8930	0.9150	0.9490	0.5913	1.0539	0.8114	0.3022	1.0342	0.9808	0.0689	0.6282	0.8517	0.7952	0.9737	0.9364	0.8692	0.8947	0.8822	0.7604	1.0975	0.9786	0.0754	0.8458	0.9221	0.8629	1.0143	0.8567	0.8615	0.9249	0.7742	0.7689	1.0124	0.8363	0.0691	0.8246	0.8464	0.8647	0.8710	0.8510	0.8378	1.0687	0.8848	0.7688	1.0858	0.8981	0.8859	0.9246	0.9035	0.8204	0.9081	0.8779	0.9339	0.8213	0.8944	0.8320	1.1699	0.9151	0.7886	0.8408	0.7748	0.9962	0.8310	0.9384	0.8713	0.9604	0.9384	0.8980	1.1833
65=01:25:43	57352	300	0.9221	0.0690	0.9296	0.8074	0.8010	0.8325	0.8905	0.5602	1.0608	1.0514	0.8533	1.1274	0.9653	0.0676	0.9205	0.9040	0.9791	0.9100	0.7861	0.8677	1.0286	0.9119	0.7532	1.1375	0.9443	0.0689	0.7899	0.8288	0.9128	0.9011	0.9386	0.6085	1.0751	0.8262	0.3062	1.0433	0.9577	0.0698	0.6299	0.8509	0.7950	0.9892	0.9114	0.9151	0.8945	0.8972	0.7419	1.1061	0.9630	0.0729	0.8645	0.9126	0.8659	1.0136	0.8975	0.8600	0.9193	0.7703	0.7989	0.9865	0.8516	0.0685	0.8183	0.8839	0.8460	0.8926	0.8573	0.8748	1.0379	0.9055	0.7682	1.0869	0.9124	0.8878	0.9109	0.9117	0.8318	0.9077	0.8832	0.9360	0.8760	0.8630	0.8437	1.1611	0.9186	0.8260	0.8318	0.7778	1.0071	0.8441	0.9137	0.8660	0.9612	0.9633	0.8905	1.1812
66=01:40:24	58232	300	0.9379	0.0688	0.9189	0.7573	0.7925	0.8380	0.8575	0.5549	1.0362	1.0739	0.8280	1.1439	0.9331	0.0717	0.8965	0.9032	0.9834	0.8824	0.7640	0.9030	1.0360	0.8761	0.7307	1.1238	0.9318	0.0706	0.7961	0.8280	0.8980	0.8640	0.9185	0.6250	1.0422	0.7966	0.2895	1.0144	0.9665	0.0698	0.6437	0.8119	0.7720	0.9905	0.8985	0.8787	0.8612	0.8885	0.7134	1.0833	0.9618	0.0713	0.8351	0.8360	0.8504	0.9979	0.8662	0.8238	0.9023	0.7803	0.7435	0.9686	0.8065	0.0711	0.7864	0.8947	0.8341	0.8483	0.8114	0.8979	1.0159	0.8750	0.7365	1.0677	0.8573	0.8384	0.9282	0.9256	0.8021	0.8359	0.8690	0.9078	0.8512	0.8091	0.8389	1.1037	0.9341	0.8217	0.8359	0.7446	0.9505	0.8549	0.8932	0.8412	0.9208	0.9786	0.8715	1.1333
67=01:55:05	59113	300	0.9094	0.0700	0.9329	0.7832	0.7749	0.8081	0.8677	0.5699	1.0246	1.0533	0.8284	1.1161	0.9504	0.0686	0.9108	0.8867	0.9489	0.8922	0.7803	0.9049	1.0140	0.8862	0.7285	1.1131	0.9439	0.0701	0.7600	0.7843	0.9041	0.8724	0.8995	0.6227	1.0482	0.8095	0.2911	1.0183	0.9354	0.0704	0.6327	0.8278	0.7969	0.9729	0.8812	0.9174	0.8652	0.8662	0.6960	1.0758	0.9228	0.0738	0.8693	0.8661	0.8144	0.9696	0.8817	0.8588	0.8757	0.7488	0.7490	0.9286	0.8353	0.0706	0.8152	0.8907	0.8034	0.8537	0.8168	0.8844	0.9935	0.8833	0.7411	1.0576	0.8904	0.8233	0.8820	0.9102	0.8317	0.8481	0.8283	0.8800	0.8749	0.8198	0.8113	1.1147	0.9045	0.8320	0.7901	0.7406	0.9718	0.8395	0.8681	0.8486	0.9400	0.9712	0.8505	1.1379
68=02:09:45	59994	300	0.9412	0.0714	0.9104	0.7963	0.8124	0.8393	0.8640	0.6142	1.0480	1.0766	0.8324	1.1329	0.9507	0.0710	0.9052	0.9055	0.9947	0.9051	0.7864	0.9283	1.0553	0.8950	0.7492	1.1557	0.9262	0.0724	0.8286	0.8282	0.9046	0.8845	0.9343	0.6878	1.0423	0.8349	0.3190	1.0275	0.9674	0.0723	0.6957	0.8452	0.7858	0.9923	0.9334	0.9416	0.8801	0.9007	0.7412	1.1189	0.9693	0.0760	0.8477	0.8854	0.8883	1.0071	0.8920	0.8926	0.9284	0.7998	0.7414	0.9925	0.8259	0.0712	0.7983	0.8979	0.8580	0.8938	0.8303	0.9281	1.0398	0.9079	0.7413	1.1040	0.8814	0.8783	0.9486	0.9140	0.8344	0.8819	0.9104	0.9144	0.8782	0.8528	0.8402	1.1322	0.9302	0.8374	0.8399	0.8041	0.9723	0.8698	0.9071	0.8913	0.9295	0.9984	0.8734	1.1840
69=02:24:26	60875	298	0.9455	0.0720	0.8934	0.8013	0.8161	0.8406	0.8745	0.6437	1.0749	1.0593	0.8459	1.1181	0.9453	0.0697	0.9045	0.8934	0.9915	0.9107	0.7718	0.9302	1.0529	0.8863	0.7312	1.1505	0.9272	0.0701	0.8356	0.8297	0.8807	0.8805	0.9398	0.7180	1.0588	0.8113	0.3252	1.0111	0.9761	0.0716	0.7106	0.8450	0.7746	0.9718	0.9290	0.9428	0.8827	0.8902	0.7492	1.1066	0.9826	0.0718	0.8291	0.9056	0.8825	1.0005	0.8580	0.9131	0.9234	0.7876	0.7603	0.9905	0.8223	0.0709	0.7958	0.8671	0.8645	0.8688	0.8293	0.9164	1.0602	0.8900	0.7496	1.0888	0.8947	0.8889	0.9403	0.9074	0.8060	0.8919	0.8919	0.9213	0.8394	0.8629	0.8495	1.1358	0.9246	0.8023	0.8526	0.7913	0.9779	0.8398	0.9231	0.8624	0.9463	0.9659	0.9015	1.1764
70=02:39:07	61756	298	0.9263	0.0712	0.9160	0.8052	0.8039	0.8386	0.8789	0.6641	1.0481	1.0654	0.8545	1.1170	0.9579	0.0692	0.9143	0.8986	0.9777	0.9123	0.7947	0.9543	1.0453	0.8819	0.7456	1.1606	0.9505	0.0694	0.8194	0.8033	0.8973	0.8886	0.9255	0.7287	1.0564	0.8205	0.3163	1.0185	0.9579	0.0706	0.7002	0.8474	0.8011	0.9874	0.9135	0.9501	0.8785	0.8833	0.7367	1.1109	0.9546	0.0742	0.8696	0.9059	0.8603	0.9862	0.8819	0.9121	0.9023	0.7889	0.7577	0.9841	0.8393	0.0696	0.8104	0.8861	0.8300	0.8742	0.8348	0.9238	1.0390	0.9094	0.7583	1.0923	0.9099	0.8643	0.9109	0.9162	0.8461	0.8890	0.8762	0.9046	0.8697	0.8530	0.8313	1.1295	0.9137	0.8300	0.8172	0.7733	0.9857	0.8619	0.9051	0.8794	0.9560	0.9826	0.8655	1.1764
71=02:53:48	62636	298	0.9337	0.0711	0.9278	0.8165	0.8102	0.8580	0.8895	0.7087	1.0734	1.0655	0.8818	1.1464	0.9646	0.0713	0.9209	0.9029	0.9884	0.9092	0.8013	0.9616	1.0508	0.8754	0.7515	1.1432	0.9455	0.0712	0.8231	0.8348	0.9136	0.9077	0.9409	0.7678	1.0726	0.8257	0.3374	1.0515	0.9644	0.0714	0.7325	0.8429	0.8106	0.9955	0.9295	0.9476	0.8930	0.8926	0.7391	1.1040	0.9608	0.0747	0.8612	0.9084	0.8536	1.0233	0.8926	0.9358	0.9038	0.8025	0.7734	1.0148	0.8366	0.0725	0.8213	0.8880	0.8520	0.8757	0.8541	0.9231	1.0533	0.9005	0.7698	1.0838	0.9072	0.8673	0.9263	0.9286	0.8495	0.9058	0.8761	0.9387	0.8699	0.8786	0.8326	1.1746	0.9174	0.8338	0.8400	0.7692	1.0005	0.8675	0.9155	0.8747	0.9711	0.9904	0.8839	1.1774
72=03:08:29	63517	301	0.9386	0.0703	0.9326	0.7880	0.8003	0.8584	0.8915	0.7395	1.0659	1.0755	0.8571	1.1524	0.9620	0.0732	0.9236	0.9153	0.9967	0.9088	0.7949	0.9785	1.0564	0.8645	0.7424	1.1485	0.9473	0.0728	0.8413	0.8375	0.9108	0.8973	0.9373	0.8016	1.0777	0.8187	0.3372	1.0496	0.9731	0.0713	0.7468	0.8308	0.8020	1.0085	0.9283	0.9465	0.8885	0.8986	0.7332	1.0974	0.9661	0.0748	0.8576	0.8892	0.8568	1.0262	0.8788	0.9203	0.8991	0.7987	0.7647	1.0054	0.8248	0.0741	0.8105	0.8940	0.8511	0.8679	0.8490	0.9454	1.0561	0.8917	0.7604	1.0828	0.8817	0.8517	0.9269	0.9316	0.8347	0.8813	0.8779	0.9308	0.8528	0.8468	0.8263	1.1416	0.9317	0.8335	0.8500	0.7546	0.9840	0.8713	0.9097	0.8553	0.9468	0.9856	0.8788	1.1668
73=03:23:10	64398	300	0.9140	0.0731	0.9295	0.8051	0.7833	0.8236	0.8675	0.7434	1.0311	1.0483	0.8523	1.1063	0.9641	0.0708	0.9341	0.8820	0.9599	0.9062	0.7961	0.9521	1.0422	0.8638	0.7422	1.1337	0.9417	0.0717	0.8173	0.7747	0.8888	0.8760	0.9035	0.7810	1.0487	0.8287	0.3262	1.0221	0.9365	0.0732	0.7172	0.8410	0.8056	0.9629	0.8969	0.9616	0.8794	0.8716	0.7270	1.1009	0.9265	0.0767	0.8756	0.8956	0.8360	0.9575	0.8735	0.9205	0.8787	0.7640	0.7395	0.9546	0.8455	0.0738	0.8254	0.8720	0.8018	0.8693	0.8314	0.9199	1.0132	0.9048	0.7544	1.0774	0.8893	0.8339	0.8864	0.8894	0.8519	0.8698	0.8539	0.8690	0.8703	0.8544	0.7971	1.1180	0.8840	0.8220	0.7790	0.7662	0.9891	0.8467	0.8574	0.8779	0.9504	0.9798	0.8503	1.1602
74=03:37:50	65279	300	0.9285	0.0674	0.8992	0.8067	0.8060	0.8266	0.8748	0.7718	1.0671	1.0616	0.8505	1.1172	0.9549	0.0668	0.9068	0.8888	0.9758	0.9106	0.7756	0.9525	1.0583	0.8771	0.7395	1.1592	0.9318	0.0650	0.8363	0.8074	0.8897	0.8875	0.9326	0.7942	1.0568	0.8306	0.3414	1.0224	0.9599	0.0671	0.7345	0.8426	0.7783	0.9839	0.9252	0.9535	0.8678	0.8949	0.7381	1.1146	0.9613	0.0706	0.8368	0.8953	0.8633	0.9934	0.8763	0.9130	0.9107	0.7656	0.7520	0.9770	0.8304	0.0670	0.7949	0.8790	0.8431	0.8859	0.8374	0.9149	1.0338	0.9054	0.7488	1.0965	0.8933	0.8709	0.9264	0.9038	0.8243	0.8822	0.8767	0.9112	0.8647	0.8548	0.8292	1.1373	0.9166	0.8190	0.8273	0.7827	0.9841	0.8497	0.8977	0.8694	0.9540	0.9841	0.8831	1.1788
75=03:52:31	66160	301	0.9408	0.0713	0.9193	0.7735	0.7877	0.8516	0.8801	0.8014	1.0544	1.0694	0.8435	1.1424	0.9484	0.0714	0.9215	0.9073	0.9979	0.8984	0.7853	0.9852	1.0637	0.8522	0.7466	1.1478	0.9254	0.0720	0.8572	0.8328	0.8980	0.8799	0.9243	0.8433	1.0672	0.8194	0.3469	1.0421	0.9653	0.0712	0.7642	0.8143	0.7820	0.9971	0.9200	0.9438	0.8847	0.9010	0.7305	1.0927	0.9679	0.0740	0.8336	0.8578	0.8583	1.0219	0.8723	0.9063	0.8879	0.7917	0.7439	0.9987	0.8096	0.0734	0.7885	0.8942	0.8396	0.8655	0.8366	0.9573	1.0468	0.8877	0.7483	1.0895	0.8669	0.8392	0.9295	0.9189	0.8236	0.8525	0.8779	0.9205	0.8464	0.8264	0.8050	1.1317	0.9282	0.8297	0.8307	0.7612	0.9678	0.8663	0.8896	0.8486	0.9287	0.9921	0.8740	1.1621
76=04:07:12	67040	301	0.9465	0.0720	0.9172	0.7643	0.8048	0.8490	0.8829	0.8121	1.0635	1.0744	0.8317	1.1372	0.9474	0.0725	0.9172	0.9217	0.9890	0.9101	0.7675	0.9856	1.0490	0.8567	0.7293	1.1442	0.9234	0.0741	0.8726	0.8268	0.8960	0.8604	0.9381	0.8535	1.0696	0.8140	0.3499	1.0273	0.9731	0.0723	0.7826	0.8376	0.7631	1.0056	0.9089	0.9589	0.8542	0.9119	0.7322	1.0893	0.9702	0.0758	0.8351	0.8727	0.8738	1.0104	0.8760	0.8924	0.9139	0.7776	0.7548	0.9840	0.8182	0.0742	0.7812	0.9026	0.8355	0.8727	0.8235	0.9651	1.0372	0.9048	0.7369	1.0795	0.8767	0.8610	0.9380	0.9324	0.8086	0.8686	0.8867	0.9041	0.8542	0.8135	0.8452	1.1119	0.9471	0.8229	0.8388	0.7716	0.9695	0.8642	0.9018	0.8463	0.9316	0.9996	0.8967	1.1499
77=04:21:53	67921	301	0.9462	0.0708	0.9249	0.8142	0.8235	0.8488	0.8994	0.8692	1.0975	1.0681	0.8615	1.1596	0.9644	0.0706	0.9348	0.9059	0.9988	0.9324	0.7796	0.9864	1.0635	0.8840	0.7449	1.1493	0.9465	0.0725	0.8725	0.8237	0.9118	0.9128	0.9677	0.8609	1.0936	0.8369	0.3736	1.0771	0.9759	0.0715	0.7844	0.8593	0.7863	1.0126	0.9399	0.9860	0.8764	0.9109	0.7405	1.1056	0.9856	0.0764	0.8474	0.9247	0.8794	1.0354	0.8941	0.9502	0.9240	0.7686	0.7739	0.9971	0.8441	0.0707	0.8133	0.8843	0.8599	0.9015	0.8531	0.9461	1.0563	0.9181	0.7607	1.0877	0.9107	0.8924	0.9331	0.9216	0.8243	0.9127	0.8822	0.9309	0.8681	0.8601	0.8448	1.1737	0.9305	0.8229	0.8444	0.7850	1.0046	0.8459	0.9182	0.8592	0.9767	0.9832	0.9125	1.1803
78=04:36:34	68802	300	0.9256	0.0685	0.9325	0.8037	0.7989	0.8415	0.8925	0.8767	1.0563	1.0698	0.8570	1.1352	0.9564	0.0689	0.9392	0.9004	0.9854	0.9185	0.7922	0.9760	1.0601	0.8645	0.7512	1.1507	0.9437	0.0692	0.8490	0.8112	0.9098	0.8978	0.9359	0.8706	1.0755	0.8384	0.3564	1.0527	0.9497	0.0697	0.7721	0.8418	0.7971	0.9958	0.9218	0.9690	0.8826	0.8946	0.7307	1.1027	0.9597	0.0724	0.8666	0.8954	0.8604	1.0114	0.8908	0.9431	0.8991	0.7791	0.7600	0.9946	0.8332	0.0701	0.8119	0.8906	0.8304	0.8844	0.8467	0.9565	1.0338	0.9087	0.7564	1.0852	0.9040	0.8593	0.9187	0.9170	0.8504	0.8848	0.8827	0.9134	0.8740	0.8479	0.8227	1.1377	0.9112	0.8432	0.8235	0.7752	0.9940	0.8685	0.8909	0.8690	0.9607	1.0034	0.8777	1.1678
79=04:51:14	69683	298	0.9300	0.0711	0.9207	0.8188	0.8085	0.8310	0.8894	0.8879	1.0820	1.0503	0.8633	1.1180	0.9655	0.0678	0.9413	0.8945	0.9796	0.9366	0.7876	0.9804	1.0595	0.8818	0.7391	1.1428	0.9469	0.0692	0.8403	0.7948	0.8930	0.9014	0.9393	0.8529	1.0807	0.8211	0.3732	1.0371	0.9625	0.0699	0.7742	0.8628	0.7993	0.9878	0.9227	0.9855	0.8718	0.8916	0.7377	1.1032	0.9529	0.0743	0.8572	0.9301	0.8532	0.9952	0.8774	0.9568	0.9036	0.7471	0.7682	0.9646	0.8476	0.0678	0.8303	0.8696	0.8324	0.8827	0.8418	0.9277	1.0512	0.9170	0.7636	1.0741	0.9106	0.8753	0.9000	0.9091	0.8315	0.9032	0.8486	0.8999	0.8550	0.8664	0.8289	1.1426	0.9043	0.8128	0.8117	0.7751	1.0024	0.8353	0.9045	0.8611	0.9914	0.9802	0.8995	1.1723
80=05:05:55	70564	298	0.9380	0.0693	0.9101	0.7705	0.7963	0.8508	0.8819	0.8736	1.0652	1.0587	0.8533	1.1252	0.9416	0.0709	0.9267	0.9162	0.9830	0.9034	0.7769	0.9914	1.0576	0.8493	0.7426	1.1459	0.9226	0.0699	0.8468	0.8297	0.8859	0.8678	0.9305	0.8896	1.0687	0.8045	0.3701	1.0171	0.9711	0.0700	0.7917	0.8255	0.7791	0.9986	0.9168	0.9445	0.8788	0.9037	0.7314	1.0895	0.9729	0.0733	0.8320	0.8735	0.8561	1.0103	0.8646	0.9214	0.9031	0.7776	0.7485	0.9861	0.8118	0.0708	0.7850	0.8934	0.8402	0.8568	0.8348	0.9578	1.0532	0.8952	0.7528	1.0885	0.8799	0.8464	0.9312	0.9333	0.8101	0.8661	0.8669	0.9127	0.8316	0.8297	0.8254	1.1171	0.9321	0.8189	0.8400	0.7527	0.9763	0.8609	0.9052	0.8364	0.9562	0.9978	0.8951	1.1615
81=05:20:36	71444	300	0.9332	0.0694	0.9120	0.7774	0.7902	0.8432	0.8881	0.8965	1.0582	1.0673	0.8537	1.1285	0.9441	0.0691	0.9263	0.9122	0.9772	0.9066	0.7882	1.0088	1.0699	0.8628	0.7498	1.1532	0.9429	0.0704	0.8238	0.8156	0.9021	0.8739	0.9188	0.8867	1.0714	0.8169	0.3615	1.0160	0.9542	0.0707	0.7741	0.8197	0.7889	0.9991	0.9167	0.9681	0.8957	0.8986	0.7266	1.0907	0.9600	0.0729	0.8491	0.8653	0.8373	1.0029	0.8860	0.9270	0.8952	0.7719	0.7473	0.9651	0.8212	0.0703	0.7994	0.9052	0.8297	0.8662	0.8367	0.9600	1.0382	0.8989	0.7587	1.0812	0.8797	0.8358	0.9219	0.9300	0.8297	0.8499	0.8480	0.9057	0.8615	0.8212	0.8122	1.1117	0.9175	0.8315	0.8154	0.7405	0.9699	0.8544	0.8823	0.8396	0.9610	1.0208	0.8922	1.1527
82=05:35:17	72325	300	0.9543	0.0721	0.9191	0.8115	0.8106	0.8623	0.8806	0.9484	1.0730	1.0795	0.8772	1.1712	0.9568	0.0712	0.9478	0.9025	1.0032	0.9117	0.8012	0.9905	1.0843	0.8618	0.7603	1.1529	0.9402	0.0710	0.8452	0.8368	0.9085	0.9141	0.9442	0.9124	1.0613	0.8450	0.3890	1.0794	0.9791	0.0716	0.8084	0.8383	0.8038	1.0108	0.9568	0.9595	0.9132	0.9033	0.7510	1.1018	0.9836	0.0754	0.8467	0.8927	0.8654	1.0424	0.8865	0.9543	0.8928	0.7993	0.7411	1.0205	0.8174	0.0729	0.8076	0.8933	0.8621	0.8884	0.8522	0.9520	1.0643	0.9082	0.7677	1.0974	0.8889	0.8643	0.9512	0.9257	0.8401	0.8860	0.8819	0.9374	0.8571	0.8725	0.8132	1.1710	0.9188	0.8281	0.8428	0.7756	0.9839	0.8660	0.9016	0.8738	0.9668	1.0285	0.9101	1.1778
83=05:49:58	73206	300	0.9320	0.0733	0.9169	0.8112	0.8249	0.8401	0.9019	0.9284	1.0788	1.0652	0.8568	1.1461	0.9662	0.0704	0.9461	0.9151	0.9822	0.9389	0.7815	0.9949	1.0536	0.8797	0.7434	1.1456	0.9374	0.0728	0.8451	0.8098	0.9055	0.9065	0.9652	0.8801	1.0843	0.8334	0.3887	1.0669	0.9697	0.0719	0.7833	0.8680	0.7852	1.0115	0.9253	0.9798	0.8764	0.9040	0.7334	1.1033	0.9677	0.0759	0.8437	0.9251	0.8712	1.0189	0.8925	0.9456	0.9342	0.7557	0.7713	0.9837	0.8401	0.0714	0.8079	0.8860	0.8348	0.8921	0.8403	0.9446	1.0489	0.9244	0.7576	1.0810	0.9074	0.8807	0.9146	0.9237	0.8294	0.9100	0.8730	0.9109	0.8655	0.8454	0.8501	1.1600	0.9181	0.8184	0.8262	0.7656	0.9978	0.8431	0.9072	0.8529	0.9833	0.9954	0.9047	1.1611
84=06:04:38	74087	300	0.9443	0.0702	0.9187	0.8179	0.8231	0.8678	0.8982	0.9598	1.0918	1.0749	0.8862	1.1646	0.9595	0.0684	0.9590	0.9090	1.0005	0.9273	0.7993	0.9914	1.0784	0.8748	0.7510	1.1519	0.9422	0.0682	0.8505	0.8283	0.9091	0.9209	0.9609	0.9147	1.0816	0.8388	0.4067	1.0885	0.9815	0.0703	0.8099	0.8567	0.7998	1.0133	0.9549	0.9679	0.8964	0.9029	0.7511	1.1097	0.9846	0.0735	0.8454	0.9132	0.8728	1.0372	0.8916	0.9667	0.9276	0.7924	0.7651	1.0263	0.8277	0.0709	0.8148	0.8844	0.8611	0.8997	0.8543	0.9431	1.0720	0.9166	0.7703	1.0883	0.9030	0.8832	0.9448	0.9222	0.8396	0.9083	0.8902	0.9341	0.8627	0.8845	0.8386	1.1871	0.9218	0.8232	0.8407	0.7815	0.9912	0.8584	0.9119	0.8687	0.9812	1.0233	0.9058	1.1865
85=06:19:19	74968	301	0.9349	0.0713	0.9450	0.8071	0.8021	0.8643	0.8950	0.9749	1.0681	1.0789	0.8843	1.1643	0.9688	0.0695	0.9822	0.9092	1.0058	0.9239	0.8112	1.0223	1.0849	0.8725	0.7697	1.1584	0.9481	0.0699	0.8314	0.8168	0.9183	0.9159	0.9399	0.9325	1.0772	0.8426	0.3991	1.0753	0.9630	0.0722	0.8013	0.8343	0.8092	1.0194	0.9363	0.9807	0.9197	0.9036	0.7345	1.1070	0.9477	0.0738	0.8726	0.8866	0.8427	1.0309	0.8981	0.9724	0.9054	0.7948	0.7487	0.9983	0.8295	0.0708	0.8187	0.8990	0.8305	0.8895	0.8577	0.9774	1.0559	0.9190	0.7736	1.0893	0.8872	0.8399	0.9221	0.9177	0.8537	0.8721	0.8635	0.9165	0.8701	0.8530	0.8003	1.1495	0.9061	0.8426	0.8114	0.7566	0.9875	0.8715	0.8824	0.8674	0.9825	1.0383	0.8889	1.1697
86=06:34:00	75848	300	0.9368	0.0697	0.8931	0.8052	0.8137	0.8415	0.8795	0.9493	1.0706	1.0616	0.8831	1.1408	0.9590	0.0683	0.9552	0.8962	0.9891	0.9252	0.7884	0.9796	1.0753	0.8675	0.7599	1.1592	0.9279	0.0689	0.8328	0.8134	0.8884	0.9009	0.9520	0.8909	1.0591	0.8414	0.4043	1.0566	0.9764	0.0707	0.8105	0.8529	0.7913	1.0015	0.9476	0.9598	0.8913	0.9040	0.7472	1.1113	0.9686	0.0722	0.8405	0.9141	0.8635	1.0156	0.8817	0.9429	0.9312	0.7849	0.7535	1.0099	0.8276	0.0687	0.7961	0.8865	0.8452	0.8896	0.8500	0.9379	1.0641	0.9239	0.7714	1.0894	0.8991	0.8764	0.9341	0.9120	0.8374	0.8980	0.8797	0.9180	0.8627	0.8646	0.8403	1.1665	0.9193	0.8176	0.8224	0.7792	0.9841	0.8540	0.9017	0.8669	0.9919	1.0272	0.9142	1.1768
87=06:48:41	76729	300	0.9418	0.0692	0.9144	0.8066	0.8001	0.8484	0.8930	0.9686	1.0603	1.0646	0.8807	1.1376	0.9677	0.0691	0.9791	0.9009	0.9907	0.9279	0.7981	0.9939	1.0750	0.8739	0.7658	1.1680	0.9452	0.0689	0.8440	0.8059	0.8955	0.8998	0.9428	0.9114	1.0757	0.8472	0.4038	1.0569	0.9597	0.0697	0.7863	0.8500	0.7937	0.9961	0.9317	0.9743	0.8976	0.9003	0.7399	1.1175	0.9615	0.0720	0.8577	0.9148	0.8586	1.0117	0.8845	0.9508	0.9232	0.7841	0.7578	0.9875	0.8356	0.0711	0.8120	0.8828	0.8269	0.8894	0.8569	0.9519	1.0506	0.9284	0.7688	1.0971	0.9072	0.8636	0.9141	0.8998	0.8399	0.8953	0.8718	0.9070	0.8617	0.8577	0.8088	1.1475	0.9082	0.8257	0.8118	0.7736	1.0023	0.8585	0.8844	0.8670	0.9936	1.0292	0.8982	1.1839
88=07:03:22	77610	300	0.9574	0.0715	0.9065	0.8154	0.8178	0.8548	0.8943	0.9661	1.0941	1.0434	0.8774	1.1269	0.9675	0.0705	0.9854	0.9020	0.9992	0.9382	0.7893	0.9959	1.0856	0.8832	0.7563	1.1651	0.9423	0.0711	0.8554	0.8154	0.8811	0.9018	0.9522	0.9180	1.0796	0.8228	0.4223	1.0361	0.9756	0.0725	0.8081	0.8577	0.7872	0.9875	0.9430	0.9835	0.8908	0.8995	0.7554	1.1154	0.9794	0.0763	0.8384	0.9332	0.8663	1.0092	0.8613	0.9708	0.9367	0.7724	0.7591	0.9764	0.8317	0.0715	0.8142	0.8565	0.8495	0.8852	0.8529	0.9385	1.0789	0.9202	0.7701	1.0887	0.8977	0.8770	0.9230	0.8947	0.8078	0.9048	0.8647	0.9077	0.8253	0.8702	0.8172	1.1436	0.9139	0.7918	0.8308	0.7795	1.0025	0.8326	0.9097	0.8469	1.0039	1.0063	0.9380	1.1876
89=07:18:02	78491	300	0.9444	0.0716	0.9059	0.7673	0.7927	0.8483	0.8914	0.9204	1.0632	1.0507	0.8789	1.1227	0.9475	0.0718	0.9754	0.9224	0.9817	0.9065	0.7868	1.0177	1.0656	0.8546	0.7533	1.1583	0.9305	0.0732	0.8392	0.8345	0.8853	0.8671	0.9291	0.9066	1.0781	0.7961	0.4083	1.0151	0.9785	0.0706	0.7997	0.8132	0.7845	1.0069	0.9242	0.9465	0.8895	0.9071	0.7298	1.1041	0.9721	0.0726	0.8302	0.8597	0.8373	1.0094	0.8662	0.9266	0.9182	0.7751	0.7475	0.9773	0.8154	0.0719	0.8014	0.9020	0.8393	0.8493	0.8414	0.9622	1.0560	0.8901	0.7700	1.0887	0.8697	0.8330	0.9291	0.9421	0.8067	0.8502	0.8405	0.9158	0.8286	0.8193	0.8122	1.1149	0.9440	0.8162	0.8392	0.7347	0.9747	0.8495	0.8951	0.8057	0.9884	1.0296	0.9267	1.1780
90=07:32:43	79372	298	0.9360	0.0719	0.9296	0.7973	0.8103	0.8457	0.9060	0.9704	1.0644	1.0656	0.8757	1.1524	0.9629	0.0708	0.9985	0.9162	0.9833	0.9380	0.7907	1.0087	1.0563	0.8812	0.7567	1.1651	0.9530	0.0703	0.8342	0.8038	0.9100	0.9032	0.9623	0.9066	1.0885	0.8448	0.4159	1.0788	0.9584	0.0704	0.7800	0.8588	0.7957	1.0194	0.9221	0.9834	0.8896	0.9112	0.7259	1.1106	0.9632	0.0737	0.8731	0.9113	0.8574	1.0197	0.9053	0.9504	0.9434	0.7757	0.7668	0.9861	0.8366	0.0696	0.8097	0.9015	0.8184	0.8975	0.8528	0.9678	1.0425	0.9382	0.7750	1.0864	0.9143	0.8633	0.9078	0.9235	0.8495	0.8980	0.8602	0.9035	0.8765	0.8372	0.8336	1.1595	0.9146	0.8394	0.8104	0.7674	1.0053	0.8668	0.8863	0.8613	1.0098	1.0514	0.9149	1.1738
91=07:47:24	80253	300	0.9487	0.0693	0.9240	0.8093	0.8189	0.8494	0.9052	0.9731	1.0723	1.0824	0.8853	1.1639	0.9709	0.0711	1.0050	0.9162	0.9982	0.9421	0.7929	1.0038	1.0818	0.8891	0.7648	1.1764	0.9467	0.0703	0.8509	0.8161	0.9155	0.9135	0.9668	0.9045	1.0831	0.8637	0.4255	1.0887	0.9760	0.0708	0.7992	0.8648	0.7934	1.0277	0.9528	0.9905	0.9003	0.9311	0.7465	1.1212	0.9722	0.0744	0.8602	0.9073	0.8806	1.0331	0.9124	0.9483	0.9489	0.7906	0.7679	1.0110	0.8394	0.0723	0.8069	0.9094	0.8470	0.9172	0.8602	0.9716	1.0517	0.9464	0.7767	1.1021	0.8952	0.8844	0.9373	0.9254	0.8484	0.9018	0.8935	0.9270	0.8882	0.8576	0.8491	1.1746	0.9294	0.8469	0.8352	0.7864	0.9977	0.8750	0.9003	0.8802	1.0115	1.0724	0.9278	1.1861
92=08:02:05	81133	300	0.9566	0.0719	0.9092	0.8038	0.8184	0.8473	0.8927	0.9764	1.0770	1.0699	0.8756	1.1489	0.9635	0.0694	1.0107	0.9055	0.9957	0.9353	0.7879	0.9898	1.0790	0.8844	0.7639	1.1755	0.9388	0.0713	0.8595	0.8085	0.8978	0.9002	0.9597	0.9013	1.0660	0.8574	0.4306	1.0615	0.9689	0.0727	0.7886	0.8612	0.7803	1.0088	0.9470	0.9816	0.8899	0.9108	0.7488	1.1221	0.9781	0.0767	0.8516	0.9181	0.8845	1.0137	0.8889	0.9456	0.9430	0.7885	0.7494	0.9942	0.8331	0.0694	0.8040	0.8895	0.8411	0.9078	0.8453	0.9557	1.0629	0.9434	0.7642	1.0942	0.9019	0.8995	0.9399	0.9039	0.8322	0.9037	0.8935	0.9095	0.8757	0.8594	0.8426	1.1600	0.9231	0.8238	0.8262	0.8036	0.9872	0.8558	0.8962	0.8793	0.9986	1.0660	0.9375	1.1911
93=08:16:46	82014	300	0.9436	0.0722	0.9023	0.8041	0.8183	0.8530	0.9066	0.9484	1.0749	1.0644	0.8964	1.1371	0.9674	0.0696	1.0070	0.9181	0.9936	0.9367	0.7931	0.9941	1.0750	0.8825	0.7561	1.1768	0.9404	0.0686	0.8549	0.8226	0.8951	0.9048	0.9651	0.8999	1.0877	0.8261	0.4384	1.0620	0.9881	0.0692	0.7968	0.8624	0.7986	1.0191	0.9513	0.9678	0.8903	0.9197	0.7604	1.1264	0.9777	0.0724	0.8417	0.9216	0.8725	1.0328	0.8867	0.9552	0.9530	0.7886	0.7832	1.0126	0.8355	0.0712	0.8089	0.8914	0.8547	0.8892	0.8597	0.9494	1.0845	0.9265	0.7841	1.1065	0.9033	0.8839	0.9326	0.9400	0.8310	0.9123	0.8755	0.9350	0.8562	0.8726	0.8516	1.1686	0.9403	0.8175	0.8479	0.7676	1.0070	0.8593	0.9263	0.8472	1.0305	1.0530	0.9406	1.1984
94=08:31:27	82895	300	0.9364	0.0707	0.9334	0.8181	0.7975	0.8505	0.8955	0.9905	1.0448	1.0431	0.8945	1.1444	0.9708	0.0704	1.0510	0.8889	1.0007	0.9383	0.8080	0.9974	1.0755	0.8782	0.7672	1.1688	0.9501	0.0695	0.8346	0.7908	0.8952	0.9236	0.9453	0.9167	1.0701	0.8546	0.4397	1.0747	0.9573	0.0726	0.7780	0.8503	0.8078	0.9977	0.9432	0.9840	0.9161	0.8879	0.7495	1.1229	0.9476	0.0738	0.8737	0.9235	0.8466	1.0243	0.8866	0.9813	0.9074	0.7833	0.7475	0.9916	0.8417	0.0727	0.8288	0.8660	0.8313	0.8959	0.8681	0.9471	1.0583	0.9229	0.7825	1.0943	0.9019	0.8588	0.8964	0.8849	0.8413	0.8972	0.8543	0.9063	0.8547	0.8679	0.7828	1.1504	0.8989	0.8183	0.8045	0.7777	1.0106	0.8468	0.8698	0.8593	1.0158	1.0418	0.9203	1.1869
95=08:46:07	83776	301	0.9375	0.0716	0.8955	0.7932	0.8146	0.8473	0.8895	0.9452	1.0480	1.0746	0.8759	1.1426	0.9561	0.0716	1.0113	0.9072	0.9863	0.9349	0.7921	0.9946	1.0684	0.8802	0.7521	1.1781	0.9349	0.0707	0.8407	0.7975	0.8925	0.8973	0.9600	0.8947	1.0631	0.8396	0.4311	1.0642	0.9772	0.0718	0.7947	0.8621	0.7899	1.0183	0.9382	0.9771	0.8775	0.9114	0.7462	1.1262	0.9620	0.0745	0.8558	0.9102	0.8786	1.0014	0.8933	0.9336	0.9418	0.7841	0.7517	0.9976	0.8226	0.0700	0.7921	0.8968	0.8282	0.8990	0.8322	0.9520	1.0587	0.9419	0.7638	1.0923	0.8880	0.8764	0.9334	0.9258	0.8363	0.8934	0.8830	0.8926	0.8698	0.8483	0.8431	1.1501	0.9286	0.8180	0.8169	0.7826	0.9780	0.8635	0.9045	0.8674	1.0081	1.0747	0.9174	1.1796
96=09:00:48	84657	301	0.9204	0.0666	0.9213	0.7944	0.7809	0.8493	0.9050	0.9627	1.0346	1.0397	0.9051	1.1309	0.9678	0.0682	1.0533	0.9057	0.9866	0.9298	0.8061	1.0133	1.0619	0.8713	0.7639	1.1604	0.9539	0.0657	0.8154	0.8014	0.8992	0.9052	0.9367	0.9068	1.0867	0.8282	0.4349	1.0612	0.9574	0.0669	0.7795	0.8357	0.8116	1.0094	0.9291	0.9720	0.9115	0.9029	0.7299	1.1126	0.9419	0.0703	0.8811	0.8953	0.8287	1.0153	0.8835	0.9609	0.9073	0.7762	0.7642	0.9894	0.8373	0.0671	0.8239	0.8846	0.8218	0.8736	0.8671	0.9617	1.0583	0.9160	0.7925	1.0928	0.8949	0.8413	0.8882	0.9194	0.8469	0.8809	0.8362	0.9117	0.8461	0.8551	0.7945	1.1477	0.9095	0.8313	0.8099	0.7384	1.0096	0.8570	0.8824	0.8373	1.0375	1.0590	0.9224	1.1809
97=09:15:29	85538	301	0.9178	0.0700	0.9343	0.8040	0.7908	0.8447	0.9019	0.9666	1.0370	1.0473	0.8973	1.1345	0.9675	0.0691	1.0569	0.9033	0.9767	0.9364	0.8086	1.0085	1.0603	0.8827	0.7637	1.1712	0.9565	0.0694	0.8114	0.7858	0.9063	0.9121	0.9416	0.8991	1.0785	0.8358	0.4373	1.0629	0.9478	0.0697	0.7696	0.8442	0.8094	1.0079	0.9236	0.9826	0.9085	0.8939	0.7275	1.1200	0.9346	0.0738	0.8878	0.9028	0.8258	1.0025	0.8989	0.9676	0.9071	0.7694	0.7540	0.9716	0.8447	0.0706	0.8247	0.8930	0.8114	0.8803	0.8629	0.9451	1.0434	0.9265	0.7857	1.0905	0.8946	0.8373	0.8865	0.9189	0.8495	0.8866	0.8277	0.8950	0.8660	0.8533	0.7937	1.1458	0.9100	0.8287	0.7996	0.7441	1.0046	0.8472	0.8759	0.8465	1.0433	1.0721	0.9154	1.1878
98=09:30:10	86418	300	0.9393	0.0715	0.9348	0.8202	0.7992	0.8538	0.9134	0.9909	1.0510	1.0595	0.9057	1.1622	0.9775	0.0684	1.0687	0.9094	1.0009	0.9420	0.8070	1.0009	1.0775	0.8845	0.7693	1.1659	0.9579	0.0706	0.8427	0.8146	0.9080	0.9253	0.9469	0.9139	1.0794	0.8448	0.4580	1.0987	0.9674	0.0720	0.7878	0.8531	0.8032	1.0166	0.9531	0.9872	0.9133	0.9051	0.7414	1.1177	0.9600	0.0740	0.8891	0.9119	0.8560	1.0361	0.8974	0.9653	0.9128	0.7788	0.7587	1.0016	0.8461	0.0720	0.8313	0.8919	0.8432	0.9014	0.8726	0.9543	1.0611	0.9256	0.7880	1.0847	0.9022	0.8732	0.9166	0.9170	0.8406	0.8960	0.8591	0.9238	0.8538	0.8608	0.7993	1.1745	0.9167	0.8344	0.8232	0.7660	1.0096	0.8555	0.8856	0.8481	1.0472	1.0870	0.9402	1.1884
99=09:44:55	87303	300	0.9541	0.0714	0.9121	0.8144	0.8199	0.8726	0.9033	0.9713	1.0617	1.0712	0.9159	1.1631	0.9714	0.0700	1.0607	0.9157	1.0077	0.9394	0.8122	0.9968	1.0832	0.8801	0.7731	1.1858	0.9453	0.0707	0.8480	0.8194	0.8994	0.9184	0.9637	0.9147	1.0641	0.8502	0.4638	1.0860	0.9822	0.0727	0.8063	0.8573	0.8058	1.0224	0.9594	0.9672	0.9170	0.9129	0.7552	1.1358	0.9696	0.0734	0.8832	0.9214	0.8790	1.0359	0.8974	0.9537	0.9383	0.8113	0.7600	1.0259	0.8240	0.0702	0.8085	0.8999	0.8450	0.9004	0.8668	0.9535	1.0757	0.9407	0.7829	1.1066	0.8991	0.8818	0.9402	0.9208	0.8504	0.9100	0.8938	0.9296	0.8650	0.8756	0.8260	1.1805	0.9262	0.8333	0.8314	0.7856	1.0001	0.8741	0.9077	0.8741	1.0328	1.1128	0.9390	1.2049
100=09:59:35	88184	301	0.9621	0.0692	0.8878	0.7772	0.8178	0.8367	0.8534	0.9426	1.0518	1.0378	0.8485	1.1462	0.9289	0.0667	1.0339	0.8797	0.9979	0.9268	0.7562	1.0051	1.0798	0.8634	0.7285	1.1531	0.9063	0.0674	0.8503	0.7832	0.8546	0.8852	0.9593	0.8757	1.0053	0.8156	0.4383	1.0369	0.9797	0.0685	0.8073	0.8411	0.7440	1.0033	0.9504	0.9645	0.8615	0.8969	0.7365	1.0999	0.9738	0.0708	0.8310	0.8854	0.8802	0.9958	0.8469	0.9167	0.9422	0.7534	0.6967	0.9697	0.7996	0.0672	0.7722	0.8576	0.8368	0.8770	0.7967	0.9333	1.0491	0.9138	0.7388	1.0677	0.8378	0.8834	0.9226	0.8613	0.7655	0.8542	0.8695	0.8600	0.8091	0.8221	0.8268	1.1167	0.9266	0.7637	0.8103	0.7791	0.9343	0.8178	0.8933	0.8432	0.9933	1.0788	0.9470	1.1547
101=10:14:16	89065	301	0.9635	0.0711	0.9155	0.8074	0.8231	0.8642	0.9012	0.9766	1.0573	1.0908	0.9054	1.1729	0.9602	0.0714	1.0735	0.9155	1.0097	0.9421	0.7993	1.0082	1.0870	0.8861	0.7677	1.1986	0.9529	0.0726	0.8582	0.8185	0.9119	0.9204	0.9704	0.9121	1.0651	0.8664	0.4668	1.0956	0.9877	0.0704	0.8033	0.8596	0.7927	1.0361	0.9663	0.9928	0.9085	0.9260	0.7528	1.1420	0.9808	0.0751	0.8914	0.8981	0.8940	1.0407	0.9100	0.9545	0.9561	0.8047	0.7563	1.0187	0.8318	0.0721	0.8020	0.9168	0.8511	0.9164	0.8532	0.9777	1.0626	0.9494	0.7823	1.1126	0.8893	0.8980	0.9522	0.9314	0.8498	0.8920	0.9059	0.9256	0.8810	0.8643	0.8433	1.1773	0.9410	0.8465	0.8370	0.7937	0.9811	0.8824	0.9014	0.8802	1.0395	1.1506	0.9465	1.2008
102=10:28:57	89946	301	0.9653	0.0710	0.9066	0.8003	0.8080	0.8720	0.8953	0.9764	1.0581	1.0655	0.9031	1.1591	0.9592	0.0682	1.0802	0.9048	1.0135	0.9281	0.7975	1.0009	1.0889	0.8736	0.7732	1.1878	0.9367	0.0708	0.8601	0.8275	0.8924	0.9078	0.9547	0.9274	1.0487	0.8460	0.4772	1.0744	0.9834	0.0712	0.8043	0.8364	0.7812	1.0136	0.9664	0.9806	0.9163	0.9112	0.7573	1.1326	0.9879	0.0740	0.8712	0.8939	0.8841	1.0384	0.8795	0.9615	0.9303	0.8067	0.7319	1.0188	0.8144	0.0723	0.7961	0.8885	0.8567	0.8972	0.8538	0.9682	1.0804	0.9252	0.7729	1.1080	0.8840	0.8942	0.9514	0.9139	0.8197	0.8803	0.8965	0.9240	0.8366	0.8605	0.8094	1.1609	0.9330	0.8132	0.8397	0.7902	0.9772	0.8602	0.9031	0.8605	1.0206	1.1385	0.9692	1.2037
103=10:43:38	90826	301	0.9581	0.0700	0.9204	0.8074	0.8216	0.8656	0.8910	0.9755	1.0489	1.0847	0.8909	1.1735	0.9538	0.0688	1.0792	0.9136	1.0040	0.9315	0.8033	1.0007	1.0831	0.8814	0.7700	1.1981	0.9432	0.0705	0.8487	0.8152	0.9154	0.9156	0.9627	0.9152	1.0447	0.8666	0.4685	1.0941	0.9727	0.0727	0.7876	0.8530	0.7931	1.0320	0.9607	0.9962	0.9003	0.9129	0.7477	1.1427	0.9733	0.0740	0.8954	0.8958	0.8870	1.0289	0.9165	0.9518	0.9451	0.8094	0.7310	1.0117	0.8181	0.0700	0.7993	0.9146	0.8416	0.9142	0.8398	0.9764	1.0425	0.9473	0.7660	1.1121	0.8857	0.8974	0.9576	0.9238	0.8466	0.8870	0.9059	0.9127	0.8872	0.8577	0.8229	1.1625	0.9318	0.8358	0.8228	0.8003	0.9638	0.8721	0.8844	0.8820	1.0186	1.1640	0.9408	1.1967
104=10:58:19	91707	301	0.9428	0.0711	0.9382	0.8187	0.8084	0.8471	0.9146	0.9889	1.0558	1.0425	0.9027	1.1524	0.9684	0.0681	1.1134	0.9037	0.9957	0.9532	0.7946	1.0116	1.0629	0.8925	0.7645	1.1769	0.9570	0.0687	0.8354	0.7954	0.9068	0.9243	0.9645	0.8979	1.0755	0.8468	0.4791	1.0852	0.9589	0.0700	0.7816	0.8652	0.7935	1.0196	0.9434	1.0151	0.9090	0.9099	0.7393	1.1321	0.9568	0.0744	0.9132	0.9299	0.8585	1.0299	0.9018	0.9708	0.9385	0.7646	0.7629	0.9799	0.8468	0.0700	0.8268	0.8814	0.8307	0.9089	0.8689	0.9482	1.0547	0.9408	0.7841	1.0942	0.9112	0.8943	0.8954	0.9093	0.8295	0.9090	0.8526	0.9100	0.8611	0.8528	0.8092	1.1715	0.9143	0.8183	0.8129	0.7756	1.0156	0.8402	0.8899	0.8467	1.0739	1.1077	0.9528	1.2023
105=11:13:00	92588	300	0.9450	0.0726	0.9194	0.8025	0.8126	0.8374	0.8978	0.9623	1.0409	1.0578	0.8781	1.1401	0.9619	0.0706	1.1035	0.9056	0.9849	0.9465	0.7847	0.9983	1.0490	0.8877	0.7636	1.1878	0.9498	0.0696	0.8411	0.7870	0.9037	0.8966	0.9561	0.8852	1.0508	0.8531	0.4681	1.0620	0.9541	0.0719	0.7924	0.8625	0.7800	1.0178	0.9324	1.0161	0.8899	0.9166	0.7255	1.1459	0.9587	0.0750	0.9198	0.9103	0.8736	1.0004	0.9040	0.9310	0.9429	0.7673	0.7406	0.9631	0.8375	0.0705	0.8074	0.9014	0.8131	0.9135	0.8477	0.9692	1.0275	0.9569	0.7679	1.0946	0.9015	0.9018	0.9158	0.9095	0.8393	0.8909	0.8730	0.8867	0.8818	0.8319	0.8257	1.1336	0.9225	0.8314	0.8022	0.7924	0.9930	0.8516	0.8779	0.8782	1.0563	1.1567	0.9483	1.1995
106=11:27:40	93469	300	0.9568	0.0683	0.9077	0.7602	0.7995	0.8560	0.9073	0.9468	1.0259	1.0639	0.8857	1.1459	0.9390	0.0708	1.0920	0.9262	0.9889	0.9223	0.7810	1.0089	1.0595	0.8639	0.7582	1.1817	0.9448	0.0699	0.8375	0.8229	0.8907	0.8672	0.9425	0.9180	1.0624	0.8240	0.4604	1.0454	0.9721	0.0680	0.7846	0.8291	0.7636	1.0227	0.9304	0.9823	0.8921	0.9215	0.7330	1.1144	0.9789	0.0705	0.8962	0.8660	0.8687	1.0154	0.8818	0.9042	0.9373	0.7906	0.7427	0.9889	0.8089	0.0696	0.7859	0.9125	0.8293	0.8736	0.8386	0.9888	1.0483	0.9207	0.7599	1.0933	0.8767	0.8749	0.9301	0.9434	0.8085	0.8555	0.8807	0.9042	0.8480	0.8029	0.8199	1.1166	0.9512	0.8210	0.8335	0.7605	0.9648	0.8682	0.8906	0.8214	1.0399	1.1697	0.9521	1.1740
107=11:42:21	94350	300	0.9550	0.0709	0.9324	0.8076	0.8223	0.8717	0.9304	0.9790	1.0607	1.0757	0.9160	1.1782	0.9750	0.0697	1.1243	0.9324	1.0098	0.9553	0.8047	0.9974	1.0631	0.8942	0.7762	1.1944	0.9576	0.0721	0.8510	0.8201	0.9238	0.9273	0.9818	0.9177	1.0860	0.8596	0.4936	1.1129	0.9778	0.0715	0.7835	0.8658	0.7956	1.0424	0.9540	1.0132	0.9107	0.9308	0.7493	1.1456	0.9728	0.0747	0.9252	0.9218	0.8892	1.0507	0.9194	0.9581	0.9580	0.8037	0.7802	1.0174	0.8417	0.0708	0.8119	0.9116	0.8401	0.9211	0.8735	0.9700	1.0681	0.9509	0.7834	1.1033	0.9053	0.9177	0.9340	0.9438	0.8416	0.9216	0.9038	0.9334	0.8829	0.8600	0.8492	1.1906	0.9453	0.8404	0.8378	0.7926	1.0127	0.8754	0.9171	0.8573	1.0913	1.1780	0.9643	1.2126
108=11:57:02	95230	300	0.9550	0.0724	0.9346	0.8230	0.8276	0.8738	0.9278	0.9910	1.0669	1.0674	0.9396	1.1791	0.9723	0.0689	1.1393	0.9176	1.0161	0.9571	0.8061	1.0048	1.0732	0.8933	0.7765	1.1956	0.9633	0.0695	0.8516	0.8184	0.9121	0.9365	0.9901	0.9255	1.0828	0.8637	0.5074	1.1135	0.9764	0.0710	0.7948	0.8699	0.7992	1.0348	0.9658	1.0208	0.9176	0.9241	0.7590	1.1520	0.9834	0.0742	0.9368	0.9375	0.8843	1.0546	0.9109	0.9855	0.9601	0.7996	0.7790	1.0297	0.8447	0.0702	0.8277	0.8957	0.8506	0.9181	0.8822	0.9700	1.0832	0.9525	0.7992	1.1067	0.9183	0.9293	0.9281	0.9364	0.8480	0.9278	0.8923	0.9411	0.8719	0.8817	0.8410	1.1963	0.9318	0.8293	0.8361	0.7931	1.0207	0.8656	0.9226	0.8671	1.1091	1.1733	0.9735	1.2244
109=12:11:43	96111	298	0.9574	0.0710	0.9191	0.8061	0.8226	0.8687	0.9148	0.9767	1.0663	1.0707	0.9253	1.1721	0.9700	0.0689	1.1264	0.9224	1.0102	0.9486	0.8038	0.9980	1.0805	0.8906	0.7788	1.1984	0.9474	0.0728	0.8515	0.8315	0.9099	0.9226	0.9820	0.9135	1.0688	0.8571	0.5097	1.0993	0.9873	0.0719	0.7949	0.8673	0.7949	1.0440	0.9721	1.0125	0.9135	0.9388	0.7600	1.1486	0.9841	0.0752	0.9296	0.9283	0.8883	1.0549	0.9062	0.9580	0.9526	0.8069	0.7726	1.0232	0.8378	0.0691	0.8105	0.9045	0.8595	0.9191	0.8798	0.9622	1.0821	0.9541	0.7919	1.1099	0.9046	0.9272	0.9446	0.9375	0.8406	0.9201	0.9019	0.9411	0.8713	0.8722	0.8427	1.1946	0.9440	0.8274	0.8476	0.7970	1.0137	0.8699	0.9285	0.8634	1.0999	1.1869	0.9764	1.2244
110=12:26:24	96992	300	0.9487	0.0696	0.9265	0.7827	0.7939	0.8592	0.9065	0.9565	1.0307	1.0718	0.9032	1.1589	0.9489	0.0731	1.1207	0.9206	0.9881	0.9207	0.7971	1.0168	1.0511	0.8720	0.7663	1.1870	0.9610	0.0732	0.8193	0.8186	0.9091	0.8967	0.9421	0.9107	1.0537	0.8371	0.4799	1.0700	0.9651	0.0721	0.7927	0.8272	0.7896	1.0313	0.9425	1.0050	0.9073	0.9211	0.7300	1.1300	0.9746	0.0735	0.9487	0.8702	0.8575	1.0273	0.9025	0.9299	0.9173	0.7944	0.7415	0.9961	0.8226	0.0719	0.8061	0.9223	0.8315	0.8840	0.8505	0.9715	1.0347	0.9299	0.7731	1.0967	0.8939	0.8775	0.9305	0.9536	0.8386	0.8633	0.8641	0.9150	0.8617	0.8282	0.8039	1.1425	0.9392	0.8388	0.8256	0.7620	0.9752	0.8708	0.8908	0.8388	1.0816	1.2065	0.9548	1.1886
111=12:41:08	97877	298	0.9621	0.0697	0.9087	0.8115	0.8247	0.8736	0.9094	0.9728	1.0532	1.0729	0.9280	1.1665	0.9612	0.0713	1.1376	0.9134	1.0112	0.9486	0.8086	0.9940	1.0792	0.8816	0.7724	1.1977	0.9466	0.0696	0.8522	0.8256	0.8988	0.9221	0.9766	0.9113	1.0526	0.8564	0.5075	1.0868	0.9871	0.0715	0.7957	0.8652	0.7991	1.0323	0.9716	1.0075	0.9051	0.9230	0.7522	1.1509	0.9814	0.0745	0.9487	0.9217	0.8877	1.0400	0.8985	0.9579	0.9530	0.8094	0.7587	1.0281	0.8269	0.0707	0.8106	0.9057	0.8529	0.9081	0.8656	0.9563	1.0771	0.9457	0.7851	1.1102	0.8962	0.9279	0.9442	0.9357	0.8449	0.9104	0.8981	0.9291	0.8636	0.8744	0.8348	1.1937	0.9342	0.8255	0.8384	0.7974	0.9978	0.8658	0.9190	0.8676	1.0969	1.1967	0.9646	1.2121
112=12:55:49	98758	300	0.9644	0.0711	0.9269	0.8190	0.8178	0.8649	0.8998	1.0058	1.0479	1.0664	0.9025	1.1886	0.9648	0.0691	1.1638	0.8928	1.0220	0.9514	0.8013	1.0032	1.0828	0.8892	0.7682	1.1876	0.9496	0.0685	0.8640	0.8032	0.9033	0.9343	0.9731	0.9177	1.0351	0.8628	0.5093	1.1193	0.9749	0.0714	0.8050	0.8665	0.7918	1.0269	0.9791	1.0387	0.9168	0.9080	0.7526	1.1469	0.9705	0.0736	0.9607	0.9223	0.8906	1.0373	0.8937	0.9695	0.9416	0.7901	0.7330	1.0076	0.8316	0.0690	0.8173	0.8910	0.8477	0.9231	0.8619	0.9586	1.0606	0.9479	0.7760	1.0958	0.8880	0.9341	0.9357	0.9035	0.8320	0.8985	0.9041	0.9074	0.8563	0.8712	0.8090	1.1775	0.9226	0.8205	0.8217	0.8185	0.9923	0.8563	0.8998	0.8802	1.0901	1.2033	0.9703	1.2193
