# Supplementary material for: Computationally Driven, Quantitative Experiments Discover Genes Required for Mitochondrial Biogenesis
Source: PLoS Genet. 2009 Mar 20;5(3):e1000407. doi: 10.1371/journal.pgen.1000407 (PMC2648979; doi:10.1371/journal.pgen.1000407)
Supplement: Dataset S1 — Raw respiratory growth data. A zip file containing 48 tab-delimited text files containing the raw data from the Tecan GENios reader. Additionally, a readme text file and plate key is contained in the zip file. The plate key uses our internal reference id for each mutant (internal reference id is matched with common and systematic gene names in Table S2). Raw optical density measurements from Tecan GENios plate incubator and reader. Wells are numbered in increasing order from upper left to lower right and can be converted to our internal identifiers using the included key (complete plate key). Not all original plates were assayed for growth curves, and there are two replicates of plate 20. (1.82 MB ZIP) [file pgen.1000407.s012.zip › mitochondria_table_s7/p07_gly.txt]

[config file info]
last_write=07:05:08_09:32:47
last write=07:05:09_13:06:07
[Run_Parameters]
Instrument=Tecan_24
Ini_Names=Read_Reps,Delid,Save_Data_File,Start_Time_Now
barcode_drug_plate=201401
user=mcostanzo
Plate_Size=96
Plate_Type=GRE96ft.pdf
Samples_to_Run=6
Overlay_Size=48
Drug_Plate=none
Plate_Quarter=none
run_ID=none
run_plate_repeat=1
Read_Reps=200
Read_Modes=Absorbance
Read_Flor_Every=2
Max_Delta_OD=0.500000
Well_By_Row_Col=none
Reorder_Map=Order_Strings_Not,0
Tip_Vol=200
OD_to_Innoc=0.100,0.100,0.380,0.380,0.380,0.380,0.760,0.760,0.100,0.100,0.380,0.380,0.380,0.380,0.760,0.760,0.100,0.100,0.380,0.380,0.380,0.380,0.760,0.760,0.100,0.100,0.380,0.380,0.380,0.380,0.760,0.760,0.100,0.100,0.380,0.380,0.380,0.380,0.760,0.760,0.100,0.100,0.380,0.380,0.380,0.380,0.760,0.760
Absorption_Max=.3
OD_to_Save=0.100,0.100,0.380,0.380,0.380,0.380,0.760,0.760,0.100,0.100,0.380,0.380,0.380,0.380,0.760,0.760,0.100,0.100,0.380,0.380,0.380,0.380,0.760,0.760,0.100,0.100,0.380,0.380,0.380,0.380,0.760,0.760,0.100,0.100,0.380,0.380,0.380,0.380,0.760,0.760,0.100,0.100,0.380,0.380,0.380,0.380,0.760,0.760
OD_to_Dilute=0.100
Save_Sample_Vol=180
Save_Sample_Reps=2
Innoc_Vol=184,184,46,46,46,46,0,0,184,184,46,46,46,46,0,0,184,184,46,46,46,46,0,0,184,184,46,46,46,46,0,0,184,184,46,46,46,46,0,0,184,184,46,46,46,46,0,0
Dilute_Vol=23,23,23,23,23,23,23,23,23,23,23,23,23,23,23,23,23,23,23,23,23,23,23,23,23,23,23,23,23,23,23,23,23,23,23,23,23,23,23,23,23,23,23,23,23,23,23,23
Save_Vol=800,800,800,800,800,800,800,800,800,800,800,800,800,800,800,800,800,800,800,800,800,800,800,800,800,800,800,800,800,800,800,800,800,800,800,800,800,800,800,800,800,800,800,800,800,800,800,800
Reference_Vol=100,100,100,100,100,100,100,100,100,100,100,100,100,100,100,100,100,100,100,100,100,100,100,100,100,100,100,100,100,100,100,100,100,100,100,100,100,100,100,100,100,100,100,100,100,100,100,100,100,100,100,100,100,100,100,100,100,100,100,100,100,100,100,100,100,100,100,100,100,100,100,100,100,100,100,100,100,100,100,100,100,100,100,100,100,100,100,100,100,100,100,100,100,100,100,100
Read_to_Innoc=20,20,20,20,20,20,20,20,20,20,20,20,20,20,20,20,20,20,20,20,20,20,20,20,20,20,20,20,20,20,20,20,20,20,20,20,20,20,20,20,20,20,20,20,20,20,20,20
Read_to_Dilute=26,26,26,26,26,26,26,26,26,26,26,26,26,26,26,26,26,26,26,26,26,26,26,26,26,26,26,26,26,26,26,26,26,26,26,26,26,26,26,26,26,26,26,26,26,26,26,26
Read_to_Save=20,20,20,20,20,20,20,20,20,20,20,20,20,20,20,20,20,20,20,20,20,20,20,20,20,20,20,20,20,20,20,20,20,20,20,20,20,20,20,20,20,20,20,20,20,20,20,20
Innoc_Target_Map=1,2,3,4,5,6,7,8,9,10,11,12,13,14,15,16,17,18,19,20,21,22,23,24,25,26,27,28,29,30,31,32,33,34,35,36,37,38,39,40,41,42,43,44,45,46,47,48
Pipet_Trigger=OD_Save_Innoc
Pipet_Volume_Adj=Con_OD_Save
Delid=no
Pre_Init=yes
Talk_To_ProMax=no
Time_Out_Time=1050
Wait_While_Busy=yes
Idle_Time=2
Screen_Run_Type=pre_screen_1
Spect_Protocol=15m
Spec_Run_File=GG_PB_Voyage.pda
Spec_Assay_File=""
Save_Data_File=08_05_07_mito7_gly_ps1_A_96_T_24.txt
Working_Dir=C%3A\\Users\\Growth_Data
Run_Control_Dir=C%3A\\Users\\Yeast_Run_Files
Tracking_Dir=""
Track_File=201401_data_track.txt
Save_Run_Data_Flag=yes
Set_Incubator_Temp=30.0
Base_Line_Flag=atstart_minimum
Pipet_Cycles_Before_Save=20
Time_Point_Save=wellmap
Innoc_Direction=down
Wells_In_Use=111111111111111111111111111111111111111111111111
Save_Sample_Map=111111001111110011111100111111001111110011111100
Sections_to_Run=0
Rows_per_Section=8
Start_Sections_Row=1
MultiProbe_Run_File=""
Multiprobe_Run_Dialogue=yes
Comments=no%20comment
Target_Temp=300
Temp_Control=On
Delta_Temp=10
ReadMode=Absorbance,Bottom
ExcitationFilter=485,
EmissionFilter=535,
MeasurementFilter=595
ReadsPerWellNumber=1,1
ShakeDuration=800,0
GainMode=Manual
PdfName=GRE96ft.pdf
Gain=50
Add_Drug_Map=1,1,1,1,1,1,1,1,1,1,1,1,1,1,1,1,1,1,1,1,1,1,1,1,1,1,1,1,1,1,1,1,1,1,1,1,1,1,1,1,1,1,1,1,1,1,1,1
Add_Drug_Vol=7,7,7,7,7,7,7,7,7,7,7,7,7,7,7,7,7,7,7,7,7,7,7,7,7,7,7,7,7,7,7,7,7,7,7,7,7,7,7,7,7,7,7,7,7,7,7,7
Innoc_Map=111011101110111011101110111011101110111011101110111011101110111011101110111011101110111011101110
Dilute_Map=111111111111111111111111111111111111111111111111111111111111111111111111111111111111111111111111
data_file_name=iS_1_48.txt
barcode=""
Hit_Call_Threshold=1.000000
Reference_Well=A01
WT_Ref_Well=0
Project_Name=YKO_Lib
Pipet_Gens_Point=5.00,10.00,15.00,20.00,5.00,10.00,15.00,20.00,5.00,10.00,15.00,20.00,5.00,10.00,15.00,20.00,5.00,10.00,15.00,20.00,5.00,10.00,15.00,20.00,5.00,10.00,15.00,20.00,5.00,10.00,15.00,20.00,5.00,10.00,15.00,20.00,5.00,10.00,15.00,20.00,5.00,10.00,15.00,20.00,5.00,10.00,15.00,20.00,
Shake_Divisor=1
data_handling=file_&_DB_&_auto_analysis
time_frm_freezer=-1.00
gens_frm_freezer=-1.00
Well_Vol=100
Parent_ID=""
Units=%
Quarter=A
media_name=mm
Save_Mode=one_to_one
Consolidate_Save_Map=1,2,3,4,5,6,7,8,9,10,11,12,13,14,15,16,17,18,19,20,21,22,23,24,25,26,27,28,29,30,31,32,33,34,35,36,37,38,39,40,41,42,43,44,45,46,47,48
Add_Drug_at_Start_Map=000000000000000000000000000000000000000000000000000
Add_Drug_Labware=add_drug_48
Max_Dynam_OD_Change=0.05
Reads_After_Pipet=1
Ref_Type=single_ref
Read_to_Add_Drug_at_Start=0
Send_Email_at_Pipet=no_email
Strain_Name=""
Media=ypd
drug_vol=2.00
Drug_Name=""
Drug_Conc=2
Innoc_Conc=""
Strain_Plate=none
ShakeIntensity=High
ShakeMode=Orbital
NumberOfFlashes=1
PartOfPlate=0
MovePlateOutAfterMeasurement=0
IntegrationLagTime=0
IntegrationTime=100
DelayMoveFlashFluorescence=0
[Drug_Data]
Drug_Plate=none
Strain_Plate=none
Media=mm
Drug_Name=nd,nd,nd,nd,nd,nd,nd,nd,nd,nd,nd,nd,nd,nd,nd,nd,nd,nd,nd,nd,nd,nd,nd,nd,nd,nd,nd,nd,nd,nd,nd,nd,nd,nd,nd,nd,nd,nd,nd,nd,nd,nd,nd,nd,nd,nd,nd,nd,nd,nd,nd,nd,nd,nd,nd,nd,nd,nd,nd,nd,nd,nd,nd,nd,nd,nd,nd,nd,nd,nd,nd,nd,nd,nd,nd,nd,nd,nd,nd,nd,nd,nd,nd,nd,nd,nd,nd,nd,nd,nd,nd,nd,nd,nd,nd,nd
Strain_Name=ud
Drug_Conc=""
Innoc_Conc=0.06250,0.06250,0.06250,0.06250,0.06250,0.06250,0.06250,0.06250,0.06250,0.06250,0.06250,0.06250,0.06250,0.06250,0.06250,0.06250,0.06250,0.06250,0.06250,0.06250,0.06250,0.06250,0.06250,0.06250,0.06250,0.06250,0.06250,0.06250,0.06250,0.06250,0.06250,0.06250,0.06250,0.06250,0.06250,0.06250,0.06250,0.06250,0.06250,0.06250,0.06250,0.06250,0.06250,0.06250,0.06250,0.06250,0.06250,0.06250,0.06250,0.06250,0.06250,0.06250,0.06250,0.06250,0.06250,0.06250,0.06250,0.06250,0.06250,0.06250,0.06250,0.06250,0.06250,0.06250,0.06250,0.06250,0.06250,0.06250,0.06250,0.06250,0.06250,0.06250,0.06250,0.06250,0.06250,0.06250,0.06250,0.06250,0.06250,0.06250,0.06250,0.06250,0.06250,0.06250,0.06250,0.06250,0.06250,0.06250,0.06250,0.06250,0.06250,0.06250,0.06250,0.06250,0.06250,0.06250
Run_ID=none
Plate_Quarter=A
Units=%,%,%,%,%,%,%,%,%,%,%,%,%,%,%,%,%,%,%,%,%,%,%,%,%,%,%,%,%,%,%,%,%,%,%,%,%,%,%,%,%,%,%,%,%,%,%,%,%,%,%,%,%,%,%,%,%,%,%,%,%,%,%,%,%,%,%,%,%,%,%,%,%,%,%,%,%,%,%,%,%,%,%,%,%,%,%,%,%,%,%,%,%,%,%,%
Parent_ID=""
Project_Name=YKO_Lib
Strain_Backgrnd=0,0,0,0,0,0,0,0,0,0,0,0,0,0,0,0,0,0,0,0,0,0,0,0,0,0,0,0,0,0,0,0,0,0,0,0,0,0,0,0,0,0,0,0,0,0,0,0,0,0,0,0,0,0,0,0,0,0,0,0,0,0,0,0,0,0,0,0,0,0,0,0,0,0,0,0,0,0,0,0,0,0,0,0,0,0,0,0,0,0,0,0,0,0,0,0
Well_Vol=100,100,100,100,100,100,100,100,100,100,100,100,100,100,100,100,100,100,100,100,100,100,100,100,100,100,100,100,100,100,100,100,100,100,100,100,100,100,100,100,100,100,100,100,100,100,100,100,100,100,100,100,100,100,100,100,100,100,100,100,100,100,100,100,100,100,100,100,100,100,100,100,100,100,100,100,100,100,100,100,100,100,100,100,100,100,100,100,100,100,100,100,100,100,100,100
time_frm_freezer=-1.00
gens_frm_freezer=-1.00
user=mcostanzo
Strain_Pool=ud,ud,ud,ud,ud,ud,ud,ud,ud,ud,ud,ud,ud,ud,ud,ud,ud,ud,ud,ud,ud,ud,ud,ud,ud,ud,ud,ud,ud,ud,ud,ud,ud,ud,ud,ud,ud,ud,ud,ud,ud,ud,ud,ud,ud,ud,ud,ud,ud,ud,ud,ud,ud,ud,ud,ud,ud,ud,ud,ud,ud,ud,ud,ud,ud,ud,ud,ud,ud,ud,ud,ud,ud,ud,ud,ud,ud,ud,ud,ud,ud,ud,ud,ud,ud,ud,ud,ud,ud,ud,ud,ud,ud,ud,ud,ud
Well_Alias=A01,A02,A03,A04,A05,A06,A07,A08,A09,A10,A11,A12,B01,B02,B03,B04,B05,B06,B07,B08,B09,B10,B11,B12,C01,C02,C03,C04,C05,C06,C07,C08,C09,C10,C11,C12,D01,D02,D03,D04,D05,D06,D07,D08,D09,D10,D11,D12,E01,E02,E03,E04,E05,E06,E07,E08,E09,E10,E11,E12,F01,F02,F03,F04,F05,F06,F07,F08,F09,F10,F11,F12,G01,G02,G03,G04,G05,G06,G07,G08,G09,G10,G11,G12,H01,H02,H03,H04,H05,H06,H07,H08,H09,H10,H11,H12
Well_Pos=1,2,3,4,5,6,7,8,9,10,11,12,13,14,15,16,17,18,19,20,21,22,23,24,25,26,27,28,29,30,31,32,33,34,35,36,37,38,39,40,41,42,43,44,45,46,47,48,49,50,51,52,53,54,55,56,57,58,59,60,61,62,63,64,65,66,67,68,69,70,71,72,73,74,75,76,77,78,79,80,81,82,83,84,85,86,87,88,89,90,91,92,93,94,95,96
position=A01,A02,A03,A04,A05,A06,A07,A08,A09,A10,A11,A12,B01,B02,B03,B04,B05,B06,B07,B08,B09,B10,B11,B12,C01,C02,C03,C04,C05,C06,C07,C08,C09,C10,C11,C12,D01,D02,D03,D04,D05,D06,D07,D08,D09,D10,D11,D12,E01,E02,E03,E04,E05,E06,E07,E08,E09,E10,E11,E12,F01,F02,F03,F04,F05,F06,F07,F08,F09,F10,F11,F12,G01,G02,G03,G04,G05,G06,G07,G08,G09,G10,G11,G12,H01,H02,H03,H04,H05,H06,H07,H08,H09,H10,H11,H12
[Runtime_State]
Instrument=Tecan_24
Start_Time_Now=3.2614867740E+9
Reads_Completed=112
Innoc_Direction=down
Wells_In_Use=111111111111111111111111111111111111111111111111111111111111111111111111111111111111111111111111
Innoc_Map=111111111111111111111111111111111111111111111111111111111111111111111111111111111111000000000000
Dilute_Map=111111111111111111111111111111111111111111111111111111111111111111111111111111111111111111111111
Save_Sample_Map=000000000000000000000000000000000000000000000000010000000100000001000000010000000100000001000000
Current_OD=0.243,0.070,0.269,0.150,0.086,0.084,0.084,0.123,0.173,0.115,0.105,0.137,0.330,0.071,0.178,0.258,0.082,0.087,0.079,0.192,0.241,0.084,0.132,0.130,0.294,0.070,0.272,0.248,0.081,0.079,0.082,0.181,0.248,0.082,0.145,0.189,0.268,0.071,0.286,0.237,0.080,0.082,0.082,0.206,0.257,0.085,0.128,0.155,0.328,0.071,0.323,0.287,0.085,0.081,0.080,0.220,0.240,0.078,0.118,0.159,0.315,0.070,0.225,0.278,0.083,0.078,0.082,0.219,0.302,0.083,0.153,0.250,0.281,0.194,0.292,0.354,0.314,0.334,0.339,0.286,0.253,0.279,0.179,0.177,0.224,0.216,0.204,0.290,0.313,0.309,0.358,0.281,0.221,0.221,0.255,0.239
Bckgrnd_OD=0.088,0.068,0.084,0.084,0.082,0.082,0.082,0.081,0.087,0.093,0.084,0.102,0.086,0.069,0.084,0.082,0.081,0.084,0.078,0.081,0.083,0.077,0.080,0.089,0.084,0.068,0.080,0.078,0.078,0.077,0.079,0.081,0.083,0.080,0.079,0.080,0.090,0.068,0.080,0.078,0.077,0.079,0.080,0.086,0.083,0.079,0.078,0.092,0.082,0.069,0.080,0.080,0.081,0.080,0.078,0.082,0.082,0.076,0.077,0.083,0.081,0.068,0.079,0.081,0.080,0.076,0.079,0.085,0.088,0.079,0.078,0.087,0.086,0.092,0.081,0.080,0.076,0.079,0.080,0.082,0.079,0.078,0.078,0.088,0.094,0.083,0.078,0.079,0.083,0.077,0.082,0.076,0.088,0.089,0.094,0.088
Mapped=100000000000000000000000100000001000000000000000111111111111111111111111111111111111111111111111
Pipet_Completed=000000000000000000000000000000000000000000000000000000000000000000000000000000000000000000000000
Innoc_Completed=0,0,0,0,0,0,0,0,0,0,0,0,0,0,0,0,0,0,0,0,0,0,0,0,0,0,0,0,0,0,0,0,0,0,0,0,0,0,0,0,0,0,0,0,0,0,0,0,0,0,0,0,0,0,0,0,0,0,0,0,0,0,0,0,0,0,0,0,0,0,0,0,0,0,0,0,0,0,0,0,0,0,0,0,0,0,0,0,0,0,0,0,0,0,0,0
Save_Completed=0,0,0,0,0,0,0,0,0,0,0,0,0,0,0,0,0,0,0,0,0,0,0,0,0,0,0,0,0,0,0,0,0,0,0,0,0,0,0,0,0,0,0,0,0,0,0,0,0,0,0,0,0,0,0,0,0,0,0,0,0,0,0,0,0,0,0,0,0,0,0,0,0,0,0,0,0,0,0,0,0,0,0,0,0,0,0,0,0,0,0,0,0,0,0,0
Pipeted_At=0,0,0,0,0,0,0,0,0,0,0,0,0,0,0,0,0,0,0,0,0,0,0,0,0,0,0,0,0,0,0,0,0,0,0,0,0,0,0,0,0,0,0,0,0,0,0,0,0,0,0,0,0,0,0,0,0,0,0,0,0,0,0,0,0,0,0,0,0,0,0,0,0,0,0,0,0,0,0,0,0,0,0,0,0,0,0,0,0,0,0,0,0,0,0,0
Pipeted_OD=0,0,0,0,0,0,0,0,0,0,0,0,0,0,0,0,0,0,0,0,0,0,0,0,0,0,0,0,0,0,0,0,0,0,0,0,0,0,0,0,0,0,0,0,0,0,0,0,0,0,0,0,0,0,0,0,0,0,0,0,0,0,0,0,0,0,0,0,0,0,0,0,0,0,0,0,0,0,0,0,0,0,0,0,0,0,0,0,0,0,0,0,0,0,0,0
Dilutes_Completed=0,0,0,0,0,0,0,0,0,0,0,0,0,0,0,0,0,0,0,0,0,0,0,0,0,0,0,0,0,0,0,0,0,0,0,0,0,0,0,0,0,0,0,0,0,0,0,0,0,0,0,0,0,0,0,0,0,0,0,0,0,0,0,0,0,0,0,0,0,0,0,0,0,0,0,0,0,0,0,0,0,0,0,0,0,0,0,0,0,0,0,0,0,0,0,0
Time_At_Innoc=0,0,0,0,0,0,0,0,0,0,0,0,0,0,0,0,0,0,0,0,0,0,0,0,0,0,0,0,0,0,0,0,0,0,0,0,0,0,0,0,0,0,0,0,0,0,0,0,0,0,0,0,0,0,0,0,0,0,0,0,0,0,0,0,0,0,0,0,0,0,0,0,0,0,0,0,0,0,0,0,0,0,0,0,0,0,0,0,0,0,0,0,0,0,0,0
Time_At_Save=0,0,0,0,0,0,0,0,0,0,0,0,0,0,0,0,0,0,0,0,0,0,0,0,0,0,0,0,0,0,0,0,0,0,0,0,0,0,0,0,0,0,0,0,0,0,0,0,0,0,0,0,0,0,0,0,0,0,0,0,0,0,0,0,0,0,0,0,0,0,0,0,0,0,0,0,0,0,0,0,0,0,0,0,0,0,0,0,0,0,0,0,0,0,0,0
Time_At_Dilute=0,0,0,0,0,0,0,0,0,0,0,0,0,0,0,0,0,0,0,0,0,0,0,0,0,0,0,0,0,0,0,0,0,0,0,0,0,0,0,0,0,0,0,0,0,0,0,0,0,0,0,0,0,0,0,0,0,0,0,0,0,0,0,0,0,0,0,0,0,0,0,0,0,0,0,0,0,0,0,0,0,0,0,0,0,0,0,0,0,0,0,0,0,0,0,0
Previous_OD=0.243,0.070,0.269,0.150,0.086,0.084,0.084,0.123,0.173,0.115,0.105,0.137,0.330,0.071,0.178,0.258,0.082,0.087,0.079,0.192,0.241,0.084,0.132,0.130,0.294,0.070,0.272,0.248,0.081,0.079,0.082,0.181,0.248,0.082,0.145,0.189,0.268,0.071,0.286,0.237,0.080,0.082,0.082,0.206,0.257,0.085,0.128,0.155,0.328,0.071,0.323,0.287,0.085,0.081,0.080,0.220,0.240,0.078,0.118,0.159,0.315,0.070,0.225,0.278,0.083,0.078,0.082,0.219,0.302,0.083,0.153,0.250,0.281,0.194,0.292,0.354,0.314,0.334,0.339,0.286,0.253,0.279,0.179,0.177,0.224,0.216,0.204,0.290,0.313,0.309,0.358,0.281,0.221,0.221,0.255,0.239
Prev_Delta_OD=0.004,0.001,0.009,0.004,0.000,0.001,0.002,0.000,0.001,0.001,0.001,0.007,0.002,0.000,0.006,0.003,0.001,0.001,0.002,0.001,0.003,0.000,0.001,0.002,0.001,0.000,0.020,0.016,0.001,0.000,0.000,0.003,0.003,0.002,0.001,0.006,0.004,0.000,0.010,0.001,0.000,0.001,0.000,0.003,0.004,0.001,0.002,0.002,0.006,0.001,0.019,0.010,0.000,0.001,0.001,0.001,0.001,0.000,0.001,0.003,0.009,0.000,0.005,0.002,0.000,0.001,0.001,0.002,0.001,0.003,0.004,0.002,0.013,0.003,0.010,0.008,0.003,0.002,0.010,0.005,0.002,0.001,0.001,0.006,0.001,0.000,0.000,0.002,0.002,0.001,0.003,0.004,0.003,0.002,0.002,0.001
Delta_From_Ref=0.000,0.590,1.936,5.349,8.719,8.795,8.818,7.948,0.095,-0.101,6.999,4.097,-2.554,10.360,2.865,1.320,0.277,0.142,9.134,4.114,1.332,9.135,7.569,5.382,0.132,0.607,2.277,4.188,9.220,9.326,9.140,6.144,0.218,0.305,6.288,4.638,-1.894,10.411,1.561,4.213,0.356,0.309,9.065,2.030,4.038,9.013,7.949,3.885,0.000,0.000,0.000,0.000,0.000,0.000,0.000,0.000,0.000,0.000,0.000,0.000,0.000,0.000,0.000,0.000,0.000,0.000,0.000,0.000,0.000,0.000,0.000,0.000,0.000,0.000,0.000,0.000,0.000,0.000,0.000,0.000,0.000,0.000,0.000,0.000,0.000,0.000,0.000,0.000,0.000,0.000,0.000,0.000,0.000,0.000,0.000,0.000
Sig_OD_Delta=0,0,1,1,1,1,1,1,0,0,1,1,0,1,1,1,0,0,1,1,1,1,1,1,0,0,1,1,1,1,1,1,0,0,1,1,0,1,1,1,0,0,1,1,1,1,1,1,0,0,0,0,0,0,0,0,0,0,0,0,0,0,0,0,0,0,0,0,0,0,0,0,0,0,0,0,0,0,0,0,0,0,0,0,0,0,0,0,0,0,0,0,0,0,0,0
Add_Drug_at_Start_Map=000000000000000000000000000000000000000000000000000000000000000000000000000000000000000000000000
[Analysis]
Drug_ID=A1,A2,A3,A4,A5,A6,B1,B2,B3,B4,B5,B6,C1,C2,C3,C4,C5,C6,D1,D2,D3,D4,D5,D6,E1,E2,E3,E4,E5,E6,F1,F2,F3,F4,F5,F6,G1,G2,G3,G4,G5,G6,H1,H2,H3,H4,H5,H6
Decision=no_inh,screen,no_inh,ps2_1_1,screen,screen,no_inh,screen,no_inh,no_inh,screen,screen,no_inh,ps2_2_1,ps2_1_1,ps2_1_1,screen,screen,no_inh,screen,no_inh,ps2_1_1,screen,screen,no_inh,screen,no_inh,no_inh,screen,screen,no_inh,screen,no_inh,no_inh,screen,screen,no_inh,no_inh,no_inh,no_inh,no_inh,ps2_1_1,no_inh,no_inh,ps2_1_1,no_inh,no_inh,no_inh,screen,ps2_2_1,ps2_1_1,ps2_1_1,ps2_1_1,ps2_1_1,screen,ps2_1_1,no_inh,ps2_2_1,ps2_2_1,ps2_1_1,ps2_2_1,ps2_2_1,no_inh,screen,ps2_1_1,ps2_1_1,screen,no_inh,ps2_1_1,screen,ps2_2_1,no_inh,screen,no_inh,ps2_2_1,screen,ps2_2_1,no_inh,screen,no_inh,no_inh,screen,ps2_2_1,no_inh,no_inh,no_inh,no_inh,no_inh,ps2_1_1,no_inh,no_inh,no_inh,no_inh,no_inh,no_inh,no_inh
Plot_Min=0.100,0.100,0.100,0.100,0.100,0.100,0.100,0.100,0.100,0.100,0.100,0.100,0.100,0.100,0.100,0.100,0.100,0.100,0.100,0.100,0.100,0.100,0.100,0.100,0.100,0.100,0.100,0.100,0.100,0.100,0.100,0.100,0.100,0.100,0.100,0.100,0.100,0.100,0.100,0.100,0.100,0.100,0.100,0.100,0.100,0.100,0.100,0.100
Plot_Max=1.500,1.500,1.500,1.500,1.500,1.500,1.500,1.500,1.500,1.500,1.500,1.500,1.500,1.500,1.500,1.500,1.500,1.500,1.500,1.500,1.500,1.500,1.500,1.500,1.500,1.500,1.500,1.500,1.500,1.500,1.500,1.500,1.500,1.500,1.500,1.500,1.500,1.500,1.500,1.500,1.500,1.500,1.500,1.500,1.500,1.500,1.500,1.500
G_Plot_Min=0.1
G_Plot_Delta=0.7
Plot_On_Off=0
OD_Gen_Pt=0.460
Gens_to_OD_Pt=5.000
Avg_G=7.648,0.000,7.174,10.759,0.000,0.000,6.314,0.000,8.875,7.040,0.000,0.000,6.838,59.970,6.909,7.212,0.000,0.000,7.152,0.000,6.896,7.538,0.000,0.000,6.566,0.000,6.383,6.759,0.000,0.000,6.686,0.000,7.562,7.057,0.000,0.000,7.135,9.033,6.771,6.073,6.557,6.467,7.987,8.132,8.234,6.887,6.704,6.680,0.000,13.715,9.617,16.332,15.236,12.792,0.000,8.522,7.480,21.723,12.157,12.155,46.574,9.074,6.180,0.000,10.407,8.564,0.000,8.034,7.393,0.000,12.554,10.678,0.000,8.018,7.612,0.000,13.815,9.975,0.000,8.128,6.757,0.000,10.450,7.072,6.408,6.943,7.352,6.999,8.709,8.461,6.316,6.980,7.132,8.182,6.936,7.107
Max_Slope=8.947,103.404,11.777,28.557,35.324,83.975,9.728,134.553,24.936,18.398,69.495,79.238,7.810,104.648,10.666,10.507,94.218,3.344,13.927,90.205,14.498,19.136,46.859,122.873,7.375,88.319,10.774,12.674,76.375,71.848,11.309,113.044,11.791,17.888,70.095,146.158,9.377,22.978,10.251,9.860,13.064,10.655,18.279,25.847,22.557,13.654,14.346,12.001,80.014,53.680,37.037,41.780,56.168,22.985,55.787,25.013,15.365,38.205,21.965,36.876,65.242,22.850,13.791,68.377,36.394,21.464,76.409,24.571,11.533,50.766,30.389,23.557,65.726,20.005,16.957,91.198,37.681,30.730,128.456,19.136,8.699,48.174,32.747,11.929,9.693,14.200,16.820,14.083,22.861,27.349,11.534,13.315,17.670,20.629,14.645,15.997
Fit_Model=all
Fit_Const_OD_Base=0.085
Fit_Const_N0=0.01500
Fit_Const_T0=0.000
G_Fit_Min=0.100
G_Fit_Delta=0.400
Fit_On_Off=0.000,0.000,0.000,0.000,0.000,0.000,0.000,0.000,0.000,0.000,0.000,0.000,0.000,0.000,0.000,0.000,0.000,0.000,0.000,0.000,0.000,0.000,0.000,0.000,0.000,0.000,0.000,0.000,0.000,0.000,0.000,0.000,0.000,0.000,0.000,0.000,0.000,0.000,0.000,0.000,0.000,0.000,0.000,0.000,0.000,0.000,0.000,0.000,0.000,0.000,0.000,0.000,0.000,0.000,0.000,0.000,0.000,0.000,0.000,0.000,0.000,0.000,0.000,0.000,0.000,0.000,0.000,0.000,0.000,0.000,0.000,0.000,0.000,0.000,0.000,0.000,0.000,0.000,0.000,0.000,0.000,0.000,0.000,0.000,0.000,0.000,0.000,0.000,0.000,0.000,0.000,0.000,0.000,0.000,0.000,0.000
Fit_Min=0.038,0.018,0.034,0.034,0.032,0.032,0.036,0.019,0.034,0.032,0.031,0.034,0.034,0.018,0.030,0.028,0.028,0.027,0.040,0.018,0.030,0.028,0.027,0.029,0.032,0.019,0.030,0.030,0.031,0.030,0.031,0.018,0.029,0.031,0.030,0.026,0.036,0.042,0.031,0.030,0.026,0.029,0.044,0.033,0.028,0.029,0.033,0.027,0.000,0.000,0.000,0.000,0.000,0.000,0.000,0.000,0.000,0.000,0.000,0.000,0.000,0.000,0.000,0.000,0.000,0.000,0.000,0.000,0.000,0.000,0.000,0.000,0.000,0.000,0.000,0.000,0.000,0.000,0.000,0.000,0.000,0.000,0.000,0.000,0.000,0.000,0.000,0.000,0.000,0.000,0.000,0.000,0.000,0.000,0.000,0.000
Fit_Delta=0.131,1.500,0.162,0.055,1.500,1.500,0.153,1.500,0.032,0.135,1.500,1.500,0.191,0.004,0.194,0.128,1.500,1.500,0.153,1.500,0.121,0.093,1.500,1.500,0.191,1.500,0.193,0.109,1.500,1.500,0.135,1.500,0.058,0.115,1.500,1.500,0.126,0.095,0.095,0.183,0.095,0.159,0.036,0.038,0.037,0.101,0.084,0.099,0.000,0.038,0.073,0.003,0.006,0.026,0.000,0.043,0.123,0.009,0.020,0.035,0.005,0.058,0.132,0.000,0.067,0.109,0.000,0.096,0.105,0.000,0.031,0.049,0.000,0.108,0.077,0.000,0.013,0.048,0.000,0.080,0.004,0.000,0.048,0.130,0.143,0.089,0.060,0.064,0.041,0.083,0.122,0.193,0.048,0.088,0.042,0.112
Fit_Offset=0.043,0.000,0.067,0.066,0.000,0.000,0.081,0.000,0.082,0.071,0.000,0.000,0.052,0.070,0.066,0.075,0.000,0.000,0.035,0.000,0.074,0.076,0.000,0.000,0.067,0.000,0.071,0.076,0.000,0.000,0.080,0.000,0.078,0.076,0.000,0.000,0.080,-0.148,0.078,0.077,0.077,0.078,0.091,0.083,0.078,0.081,0.081,0.077,0.000,0.081,0.066,0.086,0.084,0.086,0.000,0.080,0.074,0.082,0.080,0.065,0.082,0.080,0.075,0.000,0.059,0.061,0.000,0.067,0.082,0.000,0.082,0.047,0.000,0.076,0.081,0.000,0.078,0.071,0.000,0.079,0.092,0.000,0.080,0.073,0.078,0.081,0.078,0.079,0.078,-0.008,0.080,0.058,0.085,0.074,0.088,0.072
Fit_N0=0.053,0.000,0.030,0.024,0.000,0.000,0.007,0.000,0.005,0.016,0.000,0.000,0.052,0.000,0.016,0.006,0.000,0.000,0.060,0.000,0.011,0.004,0.000,0.000,0.024,0.000,0.013,0.006,0.000,0.000,0.004,0.000,0.004,0.009,0.000,0.000,0.005,0.051,0.004,0.005,0.003,0.004,0.005,0.002,0.002,0.003,0.005,0.003,0.000,0.001,0.028,0.010,0.006,0.013,0.000,0.005,0.013,0.000,0.004,0.028,0.000,0.005,0.010,0.000,0.008,0.007,0.000,0.023,0.004,0.000,0.000,0.042,0.000,0.014,0.003,0.000,0.001,0.018,0.000,0.009,0.003,0.000,0.001,0.016,0.004,0.005,0.003,0.003,0.004,0.108,0.004,0.021,0.005,0.014,0.007,0.011
Fit_T0=4.118,0.000,5.929,5.319,0.000,0.000,1.658,0.000,2.245,4.799,0.000,0.000,7.399,6.316,4.708,5.858,0.000,0.000,3.554,0.000,4.873,5.500,0.000,0.000,4.068,0.000,3.574,1.645,0.000,0.000,4.738,0.000,2.949,3.976,0.000,0.000,-0.619,-113.356,1.471,1.718,4.530,4.742,1.994,2.072,4.781,4.798,1.882,4.401,0.000,-2.408,5.925,1.265,1.855,-1.732,0.000,3.579,3.433,6.975,5.987,2.878,6.249,5.972,3.936,0.000,-10.772,-9.034,0.000,3.583,5.850,0.000,6.142,0.160,0.000,5.452,5.670,0.000,6.087,3.409,0.000,3.604,2.633,0.000,1.622,2.109,4.419,3.293,3.576,3.629,3.668,3.995,3.671,4.995,1.625,0.155,1.408,-1.391
Fit_G=8.779,0.000,7.508,8.912,0.000,0.000,3.539,0.000,2.311,4.818,0.000,0.000,6.882,1.525,5.633,3.839,0.000,0.000,8.469,0.000,4.242,3.347,0.000,0.000,5.048,0.000,4.320,3.704,0.000,0.000,3.010,0.000,2.860,3.813,0.000,0.000,3.662,51.378,2.761,3.176,2.772,2.944,2.240,2.514,2.455,2.585,2.485,2.651,0.000,4.804,9.794,2.466,1.711,6.880,0.000,3.695,4.812,1.770,6.265,10.882,1.182,4.518,4.062,0.000,10.052,8.224,0.000,6.036,3.548,0.000,2.902,13.292,0.000,4.713,3.350,0.000,3.477,5.944,0.000,4.047,0.526,0.000,4.456,4.913,2.853,2.801,2.447,2.362,3.248,19.158,2.795,6.024,2.652,4.816,2.563,4.993
Fit_Error=9.332,0.000,3.494,0.492,0.000,0.000,2.433,0.000,0.345,3.102,0.000,0.000,28.815,0.069,18.892,1.419,0.000,0.000,13.585,0.000,0.882,0.405,0.000,0.000,9.579,0.000,7.413,0.505,0.000,0.000,1.242,0.000,0.086,0.454,0.000,0.000,1.549,1.150,0.476,13.782,0.451,1.207,0.133,0.107,0.343,1.636,0.232,0.264,0.000,0.247,0.432,0.205,0.376,0.388,0.000,0.285,3.865,0.276,0.165,0.301,0.026,0.159,1.321,0.000,1.605,5.627,0.000,0.952,0.888,0.000,0.460,0.375,0.000,1.202,0.312,0.000,0.289,0.364,0.000,0.476,0.118,0.000,0.174,3.986,1.520,0.181,0.089,0.141,0.197,1.420,0.327,60.659,0.155,0.645,0.176,1.691
Fit_CV=207.000,0.000,133.000,78.000,0.000,0.000,147.000,0.000,17.000,195.000,0.000,0.000,293.000,43.000,289.000,251.000,0.000,0.000,201.000,0.000,85.000,74.000,0.000,0.000,220.000,0.000,231.000,167.000,0.000,0.000,201.000,0.000,37.000,68.000,0.000,0.000,135.000,338.000,42.000,171.000,53.000,218.000,14.000,30.000,41.000,155.000,29.000,52.000,0.000,163.000,108.000,3.000,3.000,27.000,0.000,45.000,215.000,30.000,74.000,46.000,51.000,95.000,192.000,0.000,360.000,338.000,0.000,168.000,229.000,0.000,86.000,51.000,0.000,229.000,75.000,0.000,68.000,38.000,0.000,50.000,3.000,0.000,138.000,174.000,143.000,39.000,38.000,38.000,39.000,178.000,52.000,343.000,21.000,111.000,13.000,160.000
Time_to_20_Gens=0,0,0,0,0,0,0,0,0,0,0,0,0,0,0,0,0,0,0,0,0,0,0,0,0,0,0,0,0,0,0,0,0,0,0,0,0,0,0,0,0,0,0,0,0,0,0,0
Time_to_each_5_Gens=0,0,0,0,0,0,0,0,0,0,0,0,0,0,0,0,0,0,0,0,0,0,0,0,0,0,0,0,0,0,0,0,0,0,0,0,0,0,0,0,0,0,0,0,0,0,0,0
Time_to_each_n_Gens=27.313,0.000,27.380,27.098,0.000,0.000,26.363,0.000,26.193,26.307,0.000,0.000,27.124,13.798,26.895,26.895,0.000,0.000,26.895,0.000,27.356,27.112,0.000,0.000,27.366,0.000,26.791,26.797,0.000,0.000,27.371,0.000,26.476,27.376,0.000,0.000,27.370,27.365,27.057,26.350,27.150,27.369,26.607,27.360,27.125,27.361,27.379,27.384,0.000,27.378,27.051,22.669,19.929,23.863,0.000,26.697,26.770,13.805,26.922,24.097,13.803,27.293,22.563,0.000,26.110,26.812,0.000,26.030,27.368,0.000,27.360,25.957,0.000,27.369,27.287,0.000,27.092,26.718,0.000,27.380,27.002,0.000,27.357,25.710,27.355,27.366,27.345,27.354,26.263,24.377,27.368,27.376,24.079,27.369,25.053,25.091
Min_Pt_OD=0,0,0,0,0,0,0,0,0,0,0,0,0,0,0,0,0,0,0,0,0,0,0,0,0,0,0,0,0,0,0,0,0,0,0,0,0,0,0,0,0,0,0,0,0,0,0,0
Min_Pt_t=0,0,0,0,0,0,0,0,0,0,0,0,0,0,0,0,0,0,0,0,0,0,0,0,0,0,0,0,0,0,0,0,0,0,0,0,0,0,0,0,0,0,0,0,0,0,0,0
TO_OD=0,0,0,0,0,0,0,0,0,0,0,0,0,0,0,0,0,0,0,0,0,0,0,0,0,0,0,0,0,0,0,0,0,0,0,0,0,0,0,0,0,0,0,0,0,0,0,0
Ref_ID=A01
Multi_Refs=single_ref
test=A01,A02,A03,A04,A05,A06,A07,A08,A09,A10,A11,A12,B01,B02,B03,B04,B05,B06,B07,B08,B09,B10,B11,B12,C01,C02,C03,C04,C05,C06,C07,C08,C09,C10,C11,C12,D01,D02,D03,D04,D05,D06,D07,D08,D09,D10,D11,D12,E01,E02,E03,E04,E05,E06,E07,E08,E09,E10,E11,E12,F01,F02,F03,F04,F05,F06,F07,F08,F09,F10,F11,F12,G01,G02,G03,G04,G05,G06,G07,G08,G09,G10,G11,G12,H01,H02,H03,H04,H05,H06,H07,H08,H09,H10,H11,H12
Start_Time_Now=3.2614867742E+9
Start_Date="5/8/2007+9:32 AM"
pv_to_plate_order=no
gen_time_cutoff=0.000
Drug_Name=nd?:;-ud+0,nd?:;-ud+0,nd?:;-ud+0,nd?:;-ud+0,nd?:;-ud+0,nd?:;-ud+0,nd?:;-ud+0,nd?:;-ud+0,nd?:;-ud+0,nd?:;-ud+0,nd?:;-ud+0,nd?:;-ud+0,nd?:;-ud+0,nd?:;-ud+0,nd?:;-ud+0,nd?:;-ud+0,nd?:;-ud+0,nd?:;-ud+0,nd?:;-ud+0,nd?:;-ud+0,nd?:;-ud+0,nd?:;-ud+0,nd?:;-ud+0,nd?:;-ud+0,nd?:;-ud+0,nd?:;-ud+0,nd?:;-ud+0,nd?:;-ud+0,nd?:;-ud+0,nd?:;-ud+0,nd?:;-ud+0,nd?:;-ud+0,nd?:;-ud+0,nd?:;-ud+0,nd?:;-ud+0,nd?:;-ud+0,nd?:;-ud+0,nd?:;-ud+0,nd?:;-ud+0,nd?:;-ud+0,nd?:;-ud+0,nd?:;-ud+0,nd?:;-ud+0,nd?:;-ud+0,nd?:;-ud+0,nd?:;-ud+0,nd?:;-ud+0,nd?:;-ud+0,nd?:;-ud+0,nd?:;-ud+0,nd?:;-ud+0,nd?:;-ud+0,nd?:;-ud+0,nd?:;-ud+0,nd?:;-ud+0,nd?:;-ud+0,nd?:;-ud+0,nd?:;-ud+0,nd?:;-ud+0,nd?:;-ud+0,nd?:;-ud+0,nd?:;-ud+0,nd?:;-ud+0,nd?:;-ud+0,nd?:;-ud+0,nd?:;-ud+0,nd?:;-ud+0,nd?:;-ud+0,nd?:;-ud+0,nd?:;-ud+0,nd?:;-ud+0,nd?:;-ud+0,nd?:;-ud+0,nd?:;-ud+0,nd?:;-ud+0,nd?:;-ud+0,nd?:;-ud+0,nd?:;-ud+0,nd?:;-ud+0,nd?:;-ud+0,nd?:;-ud+0,nd?:;-ud+0,nd?:;-ud+0,nd?:;-ud+0,nd?:;-ud+0,nd?:;-ud+0,nd?:;-ud+0,nd?:;-ud+0,nd?:;-ud+0,nd?:;-ud+0,nd?:;-ud+0,nd?:;-ud+0,nd?:;-ud+0,nd?:;-ud+0,nd?:;-ud+0,nd?:;-ud+0
Drug_Well_Pos=A01,A02,A03,A04,A05,A06,B01,B02,B03,B04,B05,B06,C01,C02,C03,C04,C05,C06,D01,D02,D03,D04,D05,D06,E01,E02,E03,E04,E05,E06,F01,F02,F03,F04,F05,F06,G01,G02,G03,G04,G05,G06,H01,H02,H03,H04,H05,H06,A07,A08,A09,A10,A11,A12,B07,B08,B09,B10,B11,B12,C07,C08,C09,C10,C11,C12,D07,D08,D09,D10,D11,D12,E07,E08,E09,E10,E11,E12,F07,F08,F09,F10,F11,F12,G07,G08,G09,G10,G11,G12,H07,H08,H09,H10,H11,H12
Avg_G_tcut=7.648,0.000,7.174,10.759,0.000,0.000,6.314,0.000,8.875,7.040,0.000,0.000,6.838,59.970,6.909,7.212,0.000,0.000,7.152,0.000,6.896,7.538,0.000,0.000,6.566,0.000,6.383,6.759,0.000,0.000,6.686,0.000,7.562,7.057,0.000,0.000,7.135,9.033,6.771,6.073,6.557,6.467,7.987,8.132,8.234,6.887,6.704,6.680,0.000,13.715,9.617,16.332,15.236,12.792,0.000,8.522,7.480,21.723,12.157,12.155,46.574,9.074,6.180,0.000,10.407,8.564,0.000,8.034,7.393,0.000,12.554,10.678,0.000,8.018,7.612,0.000,13.815,9.975,0.000,8.128,6.757,0.000,10.450,7.072,6.408,6.943,7.352,6.999,8.709,8.461,6.316,6.980,7.132,8.182,6.936,7.107
t0_from_interval=-1.020,0.000,-0.114,-1.440,0.000,0.000,-1.934,0.000,-3.203,1.957,0.000,0.000,0.347,0.000,3.697,6.750,0.000,0.000,-0.878,0.000,2.188,6.400,0.000,0.000,-4.606,0.000,-1.346,1.085,0.000,0.000,2.982,0.000,0.934,1.611,0.000,0.000,-0.578,-3.553,0.804,-0.827,3.230,4.435,-3.292,0.029,5.109,5.017,-7.233,2.014,0.000,11.250,-0.757,-30.655,-35.670,-12.913,0.000,0.736,0.065,0.000,7.476,-9.173,0.000,6.892,3.763,0.000,1.697,3.570,0.000,-1.302,7.174,0.000,8.132,-6.529,0.000,1.175,7.996,0.000,14.832,-4.998,0.000,0.654,-3.331,0.000,8.447,-0.448,2.586,0.741,2.763,2.880,0.777,-3.934,0.815,4.803,-1.459,-3.665,-2.129,-0.913
Sum_Delta_Ref=0.000,-1.000,1.483,2.431,-1.000,-1.000,0.235,-1.000,0.874,1.130,-1.000,-1.000,0.133,3.922,1.966,2.679,-1.000,-1.000,0.826,-1.000,1.549,2.633,-1.000,-1.000,0.751,-1.000,0.314,0.475,-1.000,-1.000,1.778,-1.000,0.914,0.973,-1.000,-1.000,0.347,1.548,0.640,0.687,1.599,1.995,0.286,1.171,2.426,1.652,1.628,1.421,-1.000,3.671,2.487,2.928,2.880,2.432,-1.000,2.016,0.872,3.666,3.370,2.349,3.874,3.159,1.144,-1.000,2.753,2.245,-1.000,0.940,2.837,-1.000,3.401,1.823,-1.000,1.503,2.953,-1.000,3.663,1.658,-1.000,1.285,1.033,-1.000,3.327,0.060,1.209,0.068,0.992,0.736,2.010,0.767,0.482,1.599,0.186,0.238,1.205,0.206
Gens_at_time_G=3.571,0.000,3.817,2.519,0.000,0.000,4.176,0.000,2.951,3.737,0.000,0.000,3.967,0.230,3.893,3.729,0.000,0.000,3.760,0.000,3.967,3.597,0.000,0.000,4.168,0.000,4.197,3.965,0.000,0.000,4.094,0.000,3.501,3.879,0.000,0.000,3.836,3.029,3.996,4.339,4.140,4.232,3.331,3.365,3.294,3.973,4.084,4.100,0.000,1.996,2.813,1.388,1.308,1.866,0.000,3.133,3.579,0.636,2.214,1.982,0.296,3.008,3.651,0.000,2.509,3.131,0.000,3.240,3.702,0.000,2.179,2.431,0.000,3.413,3.585,0.000,1.961,2.678,0.000,3.369,3.996,0.000,2.618,3.636,4.269,3.942,3.719,3.908,3.016,2.881,4.333,3.922,3.376,3.345,3.612,3.530
G_Int_tcut=7.934,0.000,7.203,11.331,0.000,0.000,6.777,0.000,9.960,6.516,0.000,0.000,6.750,59.970,5.959,5.402,0.000,0.000,7.386,0.000,6.345,5.759,0.000,0.000,7.672,0.000,6.704,6.485,0.000,0.000,5.958,0.000,7.295,6.642,0.000,0.000,7.285,10.206,6.570,6.263,5.777,5.419,8.975,8.123,6.683,5.624,8.475,6.189,0.000,8.080,9.886,38.418,42.505,19.714,0.000,8.287,7.461,21.723,8.781,16.782,46.574,6.783,5.149,0.000,9.731,7.424,0.000,8.436,5.455,0.000,8.823,13.364,0.000,7.674,5.381,0.000,6.252,11.841,0.000,7.934,7.591,0.000,7.223,7.195,5.802,6.755,6.609,6.262,8.451,9.826,6.127,5.755,7.564,9.277,7.525,7.366
Sum_Del_12=0.000,0.741,0.162,0.482,0.688,0.715,0.180,0.751,0.008,0.394,0.724,0.678,0.177,0.760,0.520,0.637,0.750,0.740,0.165,0.724,0.419,0.666,0.682,0.737,0.044,0.751,0.259,0.247,0.703,0.717,0.567,0.749,0.313,0.354,0.738,0.764,0.072,0.104,0.101,0.166,0.524,0.623,0.294,0.321,0.630,0.487,0.198,0.546,0.699,0.739,0.473,0.390,0.328,0.271,0.683,0.430,0.254,0.602,0.612,0.267,0.732,0.651,0.434,0.750,0.602,0.501,0.723,0.223,0.651,0.643,0.610,0.176,0.731,0.362,0.708,0.712,0.717,0.142,0.737,0.351,0.043,0.673,0.620,0.120,0.549,0.196,0.465,0.404,0.430,0.118,0.433,0.513,0.097,0.256,0.507,0.066
Sum_Del_20=0.000,3.742,1.432,2.346,3.643,3.708,0.200,3.764,0.836,1.106,3.715,3.658,0.113,3.779,1.913,2.595,3.722,3.743,0.794,3.722,1.511,2.553,3.619,3.746,0.707,3.762,0.327,0.477,3.662,3.713,1.742,3.768,0.890,0.956,3.712,3.791,0.328,1.486,0.606,0.636,1.570,1.952,0.285,1.136,2.353,1.618,1.564,1.399,3.669,3.540,2.402,2.816,2.768,2.336,3.651,1.954,0.852,3.534,3.246,2.258,3.733,3.050,1.123,3.752,2.659,2.170,3.721,0.908,2.746,3.584,3.276,1.748,3.731,1.461,2.859,3.702,3.530,1.592,3.751,1.248,0.970,3.637,3.207,0.062,1.202,0.080,0.974,0.732,1.945,0.729,0.497,1.567,0.181,0.238,1.171,0.202
Sum_Del_24=0.000,5.948,1.773,3.621,5.818,5.903,1.421,5.973,1.596,0.965,5.916,5.856,0.874,5.991,1.880,3.149,5.907,5.945,1.281,5.924,1.297,3.024,5.790,5.951,1.839,5.975,0.769,0.136,5.839,5.913,1.198,5.979,0.977,0.600,5.895,6.005,0.816,2.439,1.497,2.252,0.882,1.302,0.085,1.479,2.905,1.213,2.691,0.717,5.861,5.412,3.558,4.679,4.658,3.974,5.834,2.708,0.815,5.696,5.031,3.823,5.934,4.413,0.746,5.961,3.948,3.017,5.920,1.324,3.439,5.760,5.121,3.017,5.934,1.669,3.630,5.900,5.483,2.703,5.960,1.512,2.118,5.823,4.862,0.144,0.135,0.559,0.751,0.223,2.772,1.521,0.823,1.252,0.097,0.019,1.458,0.292
Sum_12=0.849,0.108,0.686,0.367,0.161,0.133,0.669,0.098,0.841,0.455,0.125,0.171,0.672,0.089,0.329,0.212,0.099,0.109,1.014,0.125,0.430,0.183,0.167,0.112,0.893,0.098,0.590,0.602,0.145,0.132,0.282,0.100,0.536,0.495,0.111,0.085,0.776,0.745,0.748,0.683,0.325,0.226,1.143,0.528,0.219,0.362,1.047,0.303,0.150,0.110,0.376,0.459,0.521,0.578,0.166,0.419,0.595,0.247,0.237,0.582,0.117,0.198,0.415,0.099,0.247,0.348,0.126,0.626,0.198,0.206,0.239,0.673,0.118,0.487,0.141,0.137,0.132,0.707,0.112,0.498,0.892,0.176,0.229,0.729,0.300,0.653,0.384,0.445,0.419,0.967,0.416,0.336,0.946,1.105,1.356,0.915
Sum_20=3.915,0.173,2.483,1.569,0.273,0.207,4.115,0.151,3.079,2.809,0.200,0.257,4.028,0.136,2.002,1.320,0.194,0.172,4.709,0.193,2.404,1.362,0.296,0.170,4.622,0.154,3.588,3.438,0.253,0.202,2.173,0.147,3.026,2.959,0.203,0.124,4.243,2.429,4.521,4.552,2.345,1.963,4.200,2.780,1.562,2.297,5.480,2.517,0.246,0.375,1.513,1.100,1.147,1.579,0.264,1.962,3.064,0.382,0.669,1.657,0.182,0.865,2.792,0.163,1.256,1.745,0.194,3.007,1.169,0.331,0.639,2.167,0.184,2.454,1.057,0.214,0.385,2.323,0.164,2.667,4.885,0.278,0.708,3.853,2.713,3.835,2.941,3.184,1.970,3.186,3.418,2.348,4.096,4.153,5.086,4.117
Sum_24=6.151,0.203,4.378,2.530,0.333,0.249,7.572,0.178,4.556,5.186,0.235,0.295,7.025,0.160,4.271,3.002,0.244,0.206,7.432,0.227,4.854,3.127,0.361,0.200,7.990,0.176,6.920,6.287,0.312,0.238,4.953,0.172,5.175,5.551,0.256,0.146,6.967,3.712,7.648,8.403,5.269,4.849,6.236,4.672,3.246,4.938,8.843,5.434,0.290,0.739,2.593,1.472,1.493,2.178,0.317,3.443,5.336,0.456,1.120,2.328,0.217,1.738,5.405,0.190,2.203,3.134,0.231,4.828,2.712,0.391,1.030,3.134,0.218,4.482,2.521,0.251,0.668,3.448,0.191,4.639,8.269,0.328,1.289,6.295,6.016,6.710,5.400,5.929,3.379,4.630,6.974,4.899,6.248,6.170,7.609,6.443
G_by_Interval=7.934,0.000,7.203,11.331,0.000,0.000,6.777,0.000,9.960,6.516,0.000,0.000,6.750,59.970,5.959,5.402,0.000,0.000,7.386,0.000,6.345,5.759,0.000,0.000,7.672,0.000,6.704,6.485,0.000,0.000,5.958,0.000,7.295,6.642,0.000,0.000,7.285,10.206,6.570,6.263,5.777,5.419,8.975,8.123,6.683,5.624,8.475,6.189,0.000,8.080,9.886,38.418,42.505,19.714,0.000,8.287,7.461,21.723,8.781,16.782,46.574,6.783,5.149,0.000,9.731,7.424,0.000,8.436,5.455,0.000,8.823,13.364,0.000,7.674,5.381,0.000,6.252,11.841,0.000,7.934,7.591,0.000,7.223,7.195,5.802,6.755,6.609,6.262,8.451,9.826,6.127,5.755,7.564,9.277,7.525,7.366
Avg_G_t8=7.648,0.000,7.174,10.759,0.000,0.000,6.314,0.000,8.875,7.040,0.000,0.000,6.838,59.970,6.909,7.212,0.000,0.000,7.152,0.000,6.896,7.538,0.000,0.000,6.566,0.000,6.383,6.759,0.000,0.000,6.686,0.000,7.562,7.057,0.000,0.000,7.135,9.033,6.771,6.073,6.557,6.467,7.987,8.132,8.234,6.887,6.704,6.680,0.000,13.715,9.617,16.332,15.236,12.792,0.000,8.522,7.480,21.723,12.157,12.155,46.574,9.074,6.180,0.000,10.407,8.564,0.000,8.034,7.393,0.000,12.554,10.678,0.000,8.018,7.612,0.000,13.815,9.975,0.000,8.128,6.757,0.000,10.450,7.072,6.408,6.943,7.352,6.999,8.709,8.461,6.316,6.980,7.132,8.182,6.936,7.107
G_int_t8=7.934,0.000,7.203,11.331,0.000,0.000,6.777,0.000,9.960,6.516,0.000,0.000,6.750,59.970,5.959,5.402,0.000,0.000,7.386,0.000,6.345,5.759,0.000,0.000,7.672,0.000,6.704,6.485,0.000,0.000,5.958,0.000,7.295,6.642,0.000,0.000,7.285,10.206,6.570,6.263,5.777,5.419,8.975,8.123,6.683,5.624,8.475,6.189,0.000,8.080,9.886,38.418,42.505,19.714,0.000,8.287,7.461,21.723,8.781,16.782,46.574,6.783,5.149,0.000,9.731,7.424,0.000,8.436,5.455,0.000,8.823,13.364,0.000,7.674,5.381,0.000,6.252,11.841,0.000,7.934,7.591,0.000,7.223,7.195,5.802,6.755,6.609,6.262,8.451,9.826,6.127,5.755,7.564,9.277,7.525,7.366
Avg_G_t12=7.648,0.000,7.174,10.759,0.000,0.000,6.314,0.000,8.875,7.040,0.000,0.000,6.838,59.970,6.909,7.212,0.000,0.000,7.152,0.000,6.896,7.538,0.000,0.000,6.566,0.000,6.383,6.759,0.000,0.000,6.686,0.000,7.562,7.057,0.000,0.000,7.135,9.033,6.771,6.073,6.557,6.467,7.987,8.132,8.234,6.887,6.704,6.680,0.000,13.715,9.617,16.332,15.236,12.792,0.000,8.522,7.480,21.723,12.157,12.155,46.574,9.074,6.180,0.000,10.407,8.564,0.000,8.034,7.393,0.000,12.554,10.678,0.000,8.018,7.612,0.000,13.815,9.975,0.000,8.128,6.757,0.000,10.450,7.072,6.408,6.943,7.352,6.999,8.709,8.461,6.316,6.980,7.132,8.182,6.936,7.107
G_int_t12=7.934,0.000,7.203,11.331,0.000,0.000,6.777,0.000,9.960,6.516,0.000,0.000,6.750,59.970,5.959,5.402,0.000,0.000,7.386,0.000,6.345,5.759,0.000,0.000,7.672,0.000,6.704,6.485,0.000,0.000,5.958,0.000,7.295,6.642,0.000,0.000,7.285,10.206,6.570,6.263,5.777,5.419,8.975,8.123,6.683,5.624,8.475,6.189,0.000,8.080,9.886,38.418,42.505,19.714,0.000,8.287,7.461,21.723,8.781,16.782,46.574,6.783,5.149,0.000,9.731,7.424,0.000,8.436,5.455,0.000,8.823,13.364,0.000,7.674,5.381,0.000,6.252,11.841,0.000,7.934,7.591,0.000,7.223,7.195,5.802,6.755,6.609,6.262,8.451,9.826,6.127,5.755,7.564,9.277,7.525,7.366
Avg_G_inflex=5.858,0.000,7.028,8.947,0.000,0.000,5.183,0.000,5.627,6.235,0.000,0.000,5.931,52.532,6.895,7.190,0.000,0.000,5.561,0.000,6.272,7.244,0.000,0.000,5.414,0.000,5.430,5.598,0.000,0.000,6.015,0.000,6.001,5.851,0.000,0.000,4.978,9.105,4.930,4.983,6.201,5.918,4.698,6.640,8.712,6.180,4.470,6.001,0.000,14.146,8.870,6.616,6.743,6.849,0.000,7.656,6.186,1.422,16.369,8.634,60.994,9.793,5.995,0.000,9.630,8.413,0.000,6.332,7.516,0.000,14.507,7.445,0.000,6.576,7.984,0.000,21.411,6.940,0.000,6.227,6.401,0.000,11.356,5.561,5.602,5.276,6.143,5.961,7.616,6.642,5.367,6.747,5.067,5.156,4.349,5.211
G_int_inflex=5.340,0.000,7.004,8.153,0.000,0.000,4.403,0.000,3.989,5.288,0.000,0.000,5.517,52.532,5.916,5.030,0.000,0.000,5.188,0.000,5.259,4.658,0.000,0.000,4.991,0.000,4.512,4.658,0.000,0.000,4.236,0.000,4.312,4.744,0.000,0.000,4.186,10.378,3.605,4.300,4.086,3.887,3.464,4.905,4.959,3.954,3.436,3.812,0.000,8.276,8.706,6.616,6.743,6.973,0.000,6.303,5.590,1.422,16.908,9.946,60.994,6.856,4.747,0.000,8.368,7.150,0.000,5.917,5.029,0.000,10.748,7.985,0.000,5.483,4.741,0.000,21.411,7.029,0.000,4.841,6.401,0.000,7.466,5.044,3.799,4.059,3.813,3.780,5.921,7.082,3.680,5.263,4.100,4.806,3.249,4.621
G_by_Interval_g4=7.934,0.000,7.203,11.331,0.000,0.000,6.047,0.000,9.960,6.516,0.000,0.000,6.750,59.970,5.959,5.402,0.000,0.000,7.386,0.000,6.345,5.759,0.000,0.000,6.931,0.000,5.874,6.485,0.000,0.000,5.539,0.000,7.295,6.642,0.000,0.000,7.285,10.206,6.570,5.831,5.380,5.008,8.975,8.123,6.683,5.624,6.830,5.506,0.000,8.080,9.886,38.418,42.505,19.714,0.000,8.287,7.461,21.723,8.781,16.782,46.574,6.783,5.149,0.000,9.731,7.424,0.000,8.436,5.455,0.000,8.823,13.364,0.000,7.674,5.381,0.000,6.252,11.841,0.000,7.934,7.591,0.000,7.223,7.195,5.308,6.755,6.609,6.262,8.451,9.826,5.471,5.755,7.564,9.277,7.525,7.366
G_int_t8_g4=7.934,0.000,7.203,11.331,0.000,0.000,6.047,0.000,9.960,6.516,0.000,0.000,6.750,59.970,5.959,5.402,0.000,0.000,7.386,0.000,6.345,5.759,0.000,0.000,6.931,0.000,5.874,6.485,0.000,0.000,5.539,0.000,7.295,6.642,0.000,0.000,7.285,10.206,6.570,5.831,5.380,5.008,8.975,8.123,6.683,5.624,6.830,5.506,0.000,8.080,9.886,38.418,42.505,19.714,0.000,8.287,7.461,21.723,8.781,16.782,46.574,6.783,5.149,0.000,9.731,7.424,0.000,8.436,5.455,0.000,8.823,13.364,0.000,7.674,5.381,0.000,6.252,11.841,0.000,7.934,7.591,0.000,7.223,7.195,5.308,6.755,6.609,6.262,8.451,9.826,5.471,5.755,7.564,9.277,7.525,7.366
G_int_t12_g4=7.934,0.000,7.203,11.331,0.000,0.000,6.047,0.000,9.960,6.516,0.000,0.000,6.750,59.970,5.959,5.402,0.000,0.000,7.386,0.000,6.345,5.759,0.000,0.000,6.931,0.000,5.874,6.485,0.000,0.000,5.539,0.000,7.295,6.642,0.000,0.000,7.285,10.206,6.570,5.831,5.380,5.008,8.975,8.123,6.683,5.624,6.830,5.506,0.000,8.080,9.886,38.418,42.505,19.714,0.000,8.287,7.461,21.723,8.781,16.782,46.574,6.783,5.149,0.000,9.731,7.424,0.000,8.436,5.455,0.000,8.823,13.364,0.000,7.674,5.381,0.000,6.252,11.841,0.000,7.934,7.591,0.000,7.223,7.195,5.308,6.755,6.609,6.262,8.451,9.826,5.471,5.755,7.564,9.277,7.525,7.366
G_int_inflex_g4=5.340,0.000,7.004,8.153,0.000,0.000,4.403,0.000,3.989,5.288,0.000,0.000,5.517,52.532,5.916,5.030,0.000,0.000,5.188,0.000,5.259,4.658,0.000,0.000,4.991,0.000,4.512,4.658,0.000,0.000,4.236,0.000,4.312,4.744,0.000,0.000,4.186,10.378,3.605,4.300,4.086,3.887,3.464,4.905,4.959,3.954,3.436,3.812,0.000,8.276,8.706,6.616,6.743,6.973,0.000,6.303,5.590,1.422,16.908,9.946,60.994,6.856,4.747,0.000,8.368,7.150,0.000,5.917,5.029,0.000,10.748,7.985,0.000,5.483,4.741,0.000,21.411,7.029,0.000,4.841,6.401,0.000,7.466,5.044,3.799,4.059,3.813,3.780,5.921,7.082,3.680,5.263,4.100,4.806,3.249,4.621
Time_Inflex=21.024,0.227,25.673,20.534,0.227,0.227,18.577,0.227,9.769,21.268,0.227,0.227,23.715,16.619,26.896,23.960,0.227,0.227,20.534,0.227,20.534,21.268,0.227,0.227,21.024,0.227,21.513,17.598,0.227,0.227,20.534,0.227,14.172,18.821,0.227,0.227,17.109,26.896,14.662,19.066,18.332,21.513,9.034,12.704,16.130,18.821,12.704,18.087,0.227,26.896,23.960,3.162,3.652,11.971,0.227,15.641,20.534,13.439,21.024,15.641,19.556,22.981,20.289,0.227,25.917,26.651,0.227,18.821,23.226,0.227,24.204,16.130,0.227,20.534,21.513,0.227,21.268,14.662,0.227,17.353,2.673,0.227,24.204,19.066,19.556,15.151,14.907,14.907,15.151,19.311,17.598,27.140,10.747,14.907,9.034,17.109
OD_Inflex=0.221,0.072,0.240,0.147,0.085,0.086,0.249,0.073,0.120,0.225,0.082,0.091,0.278,0.069,0.275,0.211,0.082,0.080,0.248,0.072,0.207,0.178,0.080,0.085,0.277,0.073,0.278,0.200,0.083,0.084,0.224,0.070,0.139,0.202,0.082,0.080,0.211,0.191,0.177,0.264,0.177,0.246,0.134,0.125,0.121,0.188,0.179,0.184,0.087,0.121,0.161,0.095,0.091,0.127,0.084,0.125,0.210,0.083,0.102,0.121,0.081,0.141,0.220,0.083,0.144,0.189,0.083,0.185,0.204,0.088,0.112,0.139,0.083,0.194,0.163,0.078,0.094,0.129,0.083,0.166,0.091,0.084,0.127,0.211,0.234,0.177,0.146,0.148,0.123,0.174,0.214,0.277,0.138,0.181,0.144,0.199
Time_Saturation=25.183,0.227,26.162,22.002,0.227,0.227,19.066,0.227,27.140,26.406,0.227,0.227,24.204,0.000,27.385,27.385,0.227,0.227,25.428,0.227,27.385,0.000,0.227,0.227,25.183,0.227,27.385,27.140,0.227,0.227,0.000,0.227,23.715,24.449,0.227,0.227,25.917,27.385,27.385,26.406,27.385,26.162,23.715,0.000,0.000,25.673,26.406,18.577,0.227,0.000,0.000,0.000,0.000,18.087,0.227,0.000,26.651,0.000,21.513,0.000,0.000,0.000,26.406,0.227,0.000,0.000,0.227,23.960,23.715,0.227,14.172,20.779,0.227,21.024,0.000,0.227,0.000,27.140,0.227,23.715,24.694,0.227,0.000,24.938,27.385,27.385,0.000,25.673,27.140,0.000,0.000,0.000,25.673,0.000,19.066,26.406
OD_Saturation=0.239,0.072,0.262,0.140,0.085,0.086,0.261,0.073,0.184,0.256,0.082,0.091,0.281,0.000,0.272,0.248,0.082,0.080,0.269,0.072,0.286,0.000,0.080,0.085,0.315,0.073,0.323,0.297,0.083,0.084,0.000,0.070,0.216,0.263,0.082,0.080,0.263,0.194,0.292,0.347,0.314,0.324,0.223,0.000,0.000,0.282,0.301,0.197,0.087,0.000,0.000,0.000,0.000,0.139,0.084,0.000,0.244,0.000,0.110,0.000,0.000,0.000,0.257,0.083,0.000,0.000,0.083,0.206,0.205,0.088,0.090,0.150,0.083,0.200,0.000,0.078,0.000,0.162,0.083,0.211,0.296,0.084,0.000,0.256,0.339,0.286,0.000,0.270,0.180,0.000,0.000,0.000,0.221,0.000,0.235,0.244
Ref_Well_Name=A01,A01,A01,A01,A01,A01,A01,A01,A01,A01,A01,A01,A01,A01,A01,A01,A01,A01,A01,A01,A01,A01,A01,A01,A01,A01,A01,A01,A01,A01,A01,A01,A01,A01,A01,A01,A01,A01,A01,A01,A01,A01,A01,A01,A01,A01,A01,A01,A01,A01,A01,A01,A01,A01,A01,A01,A01,A01,A01,A01,A01,A01,A01,A01,A01,A01,A01,A01,A01,A01,A01,A01,A01,A01,A01,A01,A01,A01,A01,A01,A01,A01,A01,A01,A01,A01,A01,A01,A01,A01,A01,A01,A01,A01,A01,A01
Ratio_Avg_G=1.000,Inf,1.066,0.711,Inf,Inf,1.211,Inf,0.862,1.086,Inf,Inf,1.119,0.128,1.107,1.060,Inf,Inf,1.069,Inf,1.109,1.015,Inf,Inf,1.165,Inf,1.198,1.132,Inf,Inf,1.144,Inf,1.011,1.084,Inf,Inf,1.072,0.847,1.130,1.259,1.166,1.183,0.958,0.941,0.929,1.110,1.141,1.145,Inf,0.558,0.795,0.468,0.502,0.598,Inf,0.897,1.023,0.352,0.629,0.629,0.164,0.843,1.238,Inf,0.735,0.893,Inf,0.952,1.034,Inf,0.609,0.716,Inf,0.954,1.005,Inf,0.554,0.767,Inf,0.941,1.132,Inf,0.732,1.081,1.194,1.102,1.040,1.093,0.878,0.904,1.211,1.096,1.072,0.935,1.103,1.076
Ratio_Fit_G=1.000,Inf,1.169,0.985,Inf,Inf,2.481,Inf,3.799,1.822,Inf,Inf,1.276,5.756,1.559,2.287,Inf,Inf,1.037,Inf,2.070,2.623,Inf,Inf,1.739,Inf,2.032,2.370,Inf,Inf,2.916,Inf,3.070,2.302,Inf,Inf,2.397,0.171,3.180,2.765,3.167,2.982,3.919,3.492,3.576,3.396,3.533,3.312,Inf,1.827,0.896,3.559,5.131,1.276,Inf,2.376,1.824,4.959,1.401,0.807,7.427,1.943,2.161,Inf,0.873,1.067,Inf,1.454,2.474,Inf,3.025,0.660,Inf,1.863,2.621,Inf,2.525,1.477,Inf,2.169,16.677,Inf,1.970,1.787,3.077,3.134,3.588,3.716,2.703,0.458,3.141,1.457,3.310,1.823,3.426,1.758
Ratio_G_Int=1.000,Inf,1.101,0.700,Inf,Inf,1.171,Inf,0.797,1.218,Inf,Inf,1.175,0.132,1.331,1.469,Inf,Inf,1.074,Inf,1.250,1.378,Inf,Inf,1.034,Inf,1.183,1.223,Inf,Inf,1.332,Inf,1.088,1.195,Inf,Inf,1.089,0.777,1.208,1.267,1.373,1.464,0.884,0.977,1.187,1.411,0.936,1.282,Inf,0.982,0.803,0.207,0.187,0.402,Inf,0.957,1.063,0.365,0.903,0.473,0.170,1.170,1.541,Inf,0.815,1.069,Inf,0.940,1.454,Inf,0.899,0.594,Inf,1.034,1.474,Inf,1.269,0.670,Inf,1.000,1.045,Inf,1.098,1.103,1.367,1.175,1.200,1.267,0.939,0.807,1.295,1.379,1.049,0.855,1.054,1.077
Ratio_t0_Fit=1.000,Inf,0.695,0.774,Inf,Inf,2.484,Inf,1.834,0.858,Inf,Inf,0.557,0.652,0.875,0.703,Inf,Inf,1.159,Inf,0.845,0.749,Inf,Inf,1.012,Inf,1.152,2.503,Inf,Inf,0.869,Inf,1.396,1.036,Inf,Inf,-6.657,-0.036,2.800,2.397,0.909,0.868,2.065,1.988,0.861,0.858,2.188,0.936,Inf,-1.710,0.695,3.254,2.220,-2.378,Inf,1.151,1.200,0.590,0.688,1.431,0.659,0.690,1.046,Inf,-0.382,-0.456,Inf,1.149,0.704,Inf,0.670,25.683,Inf,0.755,0.726,Inf,0.677,1.208,Inf,1.143,1.564,Inf,2.538,1.952,0.932,1.250,1.152,1.135,1.123,1.031,1.122,0.824,2.534,26.485,2.924,-2.960
Ratio_t0_G_Int=1.000,-Inf,8.952,0.709,-Inf,-Inf,0.528,-Inf,0.319,-0.522,-Inf,-Inf,-2.942,-Inf,-0.276,-0.151,-Inf,-Inf,1.163,-Inf,-0.466,-0.159,-Inf,-Inf,0.222,-Inf,0.758,-0.940,-Inf,-Inf,-0.342,-Inf,-1.092,-0.634,-Inf,-Inf,1.766,0.287,-1.270,1.234,-0.316,-0.230,0.310,-35.586,-0.200,-0.203,0.141,-0.507,-Inf,-0.091,1.349,0.033,0.029,0.079,-Inf,-1.386,-15.593,-Inf,-0.136,0.111,-Inf,-0.148,-0.271,-Inf,-0.601,-0.286,-Inf,0.783,-0.142,-Inf,-0.125,0.156,-Inf,-0.869,-0.128,-Inf,-0.069,0.204,-Inf,-1.559,0.306,-Inf,-0.121,2.277,-0.395,-1.377,-0.369,-0.354,-1.314,0.259,-1.252,-0.212,0.699,0.278,0.479,1.117
Ref_Curve_Array=1,1,1,1,1,1,1,1,1,1,1,1,1,1,1,1,1,1,1,1,1,1,1,1,1,1,1,1,1,1,1,1,1,1,1,1,1,1,1,1,1,1,1,1,1,1,1,1,1,1,1,1,1,1,1,1,1,1,1,1,1,1,1,1,1,1,1,1,1,1,1,1,1,1,1,1,1,1,1,1,1,1,1,1,1,1,1,1,1,1,1,1,1,1,1,1
Default_ref=0
Comm_Map=,,,,,
Comm_Consol=,,,,,,,,
Comm_Screen=,,,,,
Analysis_Set=A,A,A,A,A,A,A,A,A,A,A,A,A,A,A,A,A,A,A,A,A,A,A,A,A,A,A,A,A,A,A,A,A,A,A,A,A,A,A,A,A,A,A,A,A,A,A,A,A,A,A,A,A,A,A,A,A,A,A,A,A,A,A,A,A,A,A,A,A,A,A,A,A,A,A,A,A,A,A,A,A,A,A,A,A,A,A,A,A,A,A,A,A,A,A,A
Ref_Type=single_ref,single_ref,single_ref,single_ref,single_ref,single_ref,single_ref,single_ref,single_ref,single_ref,single_ref,single_ref,single_ref,single_ref,single_ref,single_ref,single_ref,single_ref,single_ref,single_ref,single_ref,single_ref,single_ref,single_ref,single_ref,single_ref,single_ref,single_ref,single_ref,single_ref,single_ref,single_ref,single_ref,single_ref,single_ref,single_ref,single_ref,single_ref,single_ref,single_ref,single_ref,single_ref,single_ref,single_ref,single_ref,single_ref,single_ref,single_ref,single_ref,single_ref,single_ref,single_ref,single_ref,single_ref,single_ref,single_ref,single_ref,single_ref,single_ref,single_ref,single_ref,single_ref,single_ref,single_ref,single_ref,single_ref,single_ref,single_ref,single_ref,single_ref,single_ref,single_ref,single_ref,single_ref,single_ref,single_ref,single_ref,single_ref,single_ref,single_ref,single_ref,single_ref,single_ref,single_ref,single_ref,single_ref,single_ref,single_ref,single_ref,single_ref,single_ref,single_ref,single_ref,single_ref,single_ref,single_ref
Wells_In_Use=0,0,0,0,0,0,0,0,0,0,0,0,0,0,0,0,0,0,0,0,0,0,0,0,0,0,0,0,0,0,0,0,0,0,0,0,0,0,0,0,0,0,0,0,0,0,0,0,0,0,0,0,0,0,0,0,0,0,0,0,0,0,0,0,0,0,0,0,0,0,0,0,0,0,0,0,0,0,0,0,0,0,0,0,0,0,0,0,0,0,0,0,0,0,0,0
[Flor:]
[Flor2:]
[Lumin:]
[Data:]
Read=DateTime	RunT[s]	Temp	Well_1	Well_2	Well_3	Well_4	Well_5	Well_6	Well_7	Well_8	Well_9	Well_10	Well_11	Well_12	Well_13	Well_14	Well_15	Well_16	Well_17	Well_18	Well_19	Well_20	Well_21	Well_22	Well_23	Well_24	Well_25	Well_26	Well_27	Well_28	Well_29	Well_30	Well_31	Well_32	Well_33	Well_34	Well_35	Well_36	Well_37	Well_38	Well_39	Well_40	Well_41	Well_42	Well_43	Well_44	Well_45	Well_46	Well_47	Well_48	Well_49	Well_50	Well_51	Well_52	Well_53	Well_54	Well_55	Well_56	Well_57	Well_58	Well_59	Well_60	Well_61	Well_62	Well_63	Well_64	Well_65	Well_66	Well_67	Well_68	Well_69	Well_70	Well_71	Well_72	Well_73	Well_74	Well_75	Well_76	Well_77	Well_78	Well_79	Well_80	Well_81	Well_82	Well_83	Well_84	Well_85	Well_86	Well_87	Well_88	Well_89	Well_90	Well_91	Well_92	Well_93	Well_94	Well_95	Well_96
1=09:47:44	816	303	0.0881	0.0716	0.0871	0.0880	0.0847	0.0859	0.0866	0.0834	0.0908	0.0945	0.0875	0.1023	0.0887	0.0726	0.0878	0.0835	0.0824	0.0907	0.0837	0.0882	0.0829	0.0871	0.0797	0.0929	0.0839	0.0708	0.0811	0.0805	0.0818	0.0800	0.0839	0.0834	0.0855	0.0825	0.0814	0.0797	0.0944	0.0720	0.0824	0.0787	0.0802	0.0852	0.0826	0.0862	0.0843	0.0882	0.0780	0.0925	0.0822	0.0728	0.0827	0.0826	0.0825	0.0841	0.0834	0.0848	0.0836	0.0784	0.0802	0.0830	0.0845	0.0700	0.0813	0.0819	0.0815	0.0796	0.0831	0.0850	0.0931	0.0841	0.0798	0.0876	0.0881	0.0925	0.0806	0.0819	0.0780	0.0800	0.0822	0.0841	0.0790	0.0788	0.0794	0.0912	0.0982	0.0846	0.0779	0.0803	0.0840	0.0777	0.0819	0.0763	0.0898	0.0889	0.0955	0.0879
2=10:02:24	1697	298	0.0906	0.0698	0.0844	0.0842	0.0913	0.0839	0.0838	0.0822	0.0880	0.0938	0.0844	0.1037	0.0925	0.0710	0.0838	0.0827	0.0846	0.0895	0.0796	0.0917	0.0854	0.0855	0.0808	0.0996	0.0836	0.0699	0.0802	0.0780	0.0792	0.0788	0.0821	0.0823	0.0831	0.0808	0.0785	0.0799	0.0908	0.0699	0.0799	0.0780	0.0800	0.0826	0.0819	0.0871	0.0832	0.0883	0.0775	0.0946	0.0835	0.0699	0.0804	0.0805	0.0812	0.0818	0.0802	0.0821	0.0826	0.0787	0.0778	0.0825	0.0839	0.0697	0.0790	0.0809	0.0821	0.0787	0.0810	0.0862	0.0876	0.0850	0.0781	0.0870	0.0861	0.0924	0.0813	0.0805	0.0765	0.0795	0.0805	0.0820	0.0794	0.0776	0.0789	0.0881	0.0964	0.0847	0.0784	0.0786	0.0834	0.0774	0.0818	0.0788	0.0876	0.0907	0.0948	0.0876
3=10:17:05	2578	298	0.0891	0.0722	0.0882	0.0857	0.0858	0.0854	0.0861	0.0836	0.0885	0.0951	0.0879	0.1052	0.0859	0.0707	0.0852	0.0851	0.0810	0.0877	0.0841	0.0858	0.0868	0.0836	0.0845	0.0944	0.0851	0.0711	0.0821	0.0798	0.0813	0.0803	0.0828	0.0851	0.0842	0.0827	0.0818	0.0839	0.0931	0.0720	0.0817	0.0799	0.0797	0.0837	0.0837	0.0877	0.0857	0.0851	0.0815	0.0946	0.0852	0.0732	0.0840	0.0820	0.0840	0.0842	0.0818	0.0876	0.0840	0.0815	0.0789	0.0864	0.0816	0.0717	0.0824	0.0834	0.0809	0.0797	0.0839	0.0866	0.0902	0.0843	0.0809	0.0908	0.0883	0.0935	0.0826	0.0838	0.0800	0.0806	0.0809	0.0847	0.0814	0.0814	0.0814	0.0925	0.0948	0.0863	0.0799	0.0804	0.0843	0.0800	0.0837	0.0795	0.0900	0.0934	0.0948	0.0914
4=10:31:46	3458	298	0.0915	0.0722	0.0861	0.0855	0.0850	0.0844	0.0854	0.0836	0.0893	0.0928	0.0877	0.1043	0.0879	0.0722	0.0853	0.0825	0.0820	0.0890	0.0831	0.0834	0.0890	0.0811	0.0846	0.0901	0.0848	0.0709	0.0814	0.0797	0.0798	0.0799	0.0825	0.0838	0.0836	0.0833	0.0807	0.0831	0.0895	0.0698	0.0811	0.0795	0.0789	0.0821	0.0846	0.0856	0.0858	0.0827	0.0818	0.0935	0.0845	0.0709	0.0823	0.0830	0.0837	0.0830	0.0803	0.0862	0.0826	0.0809	0.0777	0.0857	0.0824	0.0707	0.0808	0.0812	0.0800	0.0787	0.0824	0.0865	0.0889	0.0842	0.0806	0.0919	0.0880	0.0952	0.0829	0.0812	0.0789	0.0804	0.0800	0.0842	0.0806	0.0805	0.0804	0.0941	0.0941	0.0852	0.0788	0.0841	0.0833	0.0785	0.0821	0.0789	0.0885	0.0926	0.0936	0.0895
5=10:46:27	4339	298	0.0953	0.0703	0.0855	0.0852	0.0889	0.0847	0.0843	0.0832	0.0874	0.0930	0.0893	0.1021	0.0875	0.0707	0.0858	0.0821	0.0834	0.0889	0.0844	0.0814	0.0904	0.0791	0.0838	0.0887	0.0856	0.0712	0.0821	0.0794	0.0784	0.0798	0.0821	0.0830	0.0832	0.0826	0.0809	0.0842	0.0923	0.0704	0.0816	0.0796	0.0808	0.0817	0.0833	0.0865	0.0851	0.0814	0.0821	0.0920	0.0878	0.0704	0.0813	0.0810	0.0833	0.0832	0.0796	0.0850	0.0826	0.0799	0.0778	0.0869	0.0823	0.0709	0.0807	0.0817	0.0812	0.0777	0.0814	0.0848	0.0885	0.0810	0.0820	0.0908	0.0892	0.0961	0.0833	0.0823	0.0783	0.0807	0.0806	0.0846	0.0791	0.0807	0.0780	0.0949	0.0940	0.0827	0.0776	0.0812	0.0843	0.0781	0.0824	0.0790	0.0887	0.0898	0.0944	0.0918
6=11:01:07	5220	298	0.0898	0.0731	0.0907	0.0869	0.0879	0.0872	0.0832	0.0835	0.0885	0.0944	0.0893	0.1088	0.0891	0.0722	0.0860	0.0828	0.0846	0.0892	0.0837	0.0835	0.0891	0.0796	0.0861	0.0906	0.0865	0.0710	0.0820	0.0816	0.0805	0.0805	0.0821	0.0848	0.0831	0.0835	0.0807	0.0856	0.0924	0.0710	0.0817	0.0796	0.0811	0.0820	0.0833	0.0858	0.0846	0.0821	0.0833	0.0967	0.0855	0.0735	0.0839	0.0835	0.0838	0.0851	0.0821	0.0851	0.0831	0.0793	0.0767	0.0878	0.0849	0.0710	0.0804	0.0828	0.0814	0.0788	0.0814	0.0883	0.0881	0.0839	0.0816	0.0920	0.0888	0.0964	0.0843	0.0834	0.0805	0.0815	0.0826	0.0870	0.0788	0.0812	0.0794	0.0936	0.0958	0.0862	0.0794	0.0831	0.0851	0.0787	0.0822	0.0810	0.0885	0.0948	0.0944	0.0926
7=11:15:48	6101	298	0.0932	0.0712	0.0845	0.0855	0.0846	0.0849	0.0846	0.0819	0.0884	0.0958	0.0869	0.1040	0.0882	0.0712	0.0847	0.0844	0.0840	0.0881	0.0827	0.0836	0.0903	0.0818	0.0834	0.0912	0.0845	0.0698	0.0819	0.0789	0.0789	0.0793	0.0818	0.0825	0.0839	0.0822	0.0808	0.0828	0.0918	0.0706	0.0820	0.0789	0.0786	0.0815	0.0851	0.0858	0.0856	0.0851	0.0800	0.0948	0.0889	0.0714	0.0828	0.0829	0.0836	0.0827	0.0799	0.0860	0.0834	0.0792	0.0775	0.0869	0.0823	0.0705	0.0816	0.0826	0.0809	0.0777	0.0814	0.0855	0.0899	0.0835	0.0804	0.0884	0.0896	0.0958	0.0840	0.0815	0.0792	0.0809	0.0810	0.0854	0.0799	0.0798	0.0818	0.0931	0.0964	0.0858	0.0791	0.0856	0.0854	0.0797	0.0826	0.0785	0.0899	0.0935	0.0952	0.0904
8=11:30:29	6981	300	0.0894	0.0703	0.0872	0.0861	0.0841	0.0829	0.0847	0.0826	0.0877	0.0949	0.0875	0.1031	0.0891	0.0712	0.0864	0.0827	0.0816	0.0891	0.0835	0.0849	0.0875	0.0832	0.0834	0.0903	0.0868	0.0702	0.0815	0.0786	0.0808	0.0796	0.0821	0.0834	0.0849	0.0822	0.0807	0.0840	0.0907	0.0700	0.0813	0.0791	0.0804	0.0821	0.0834	0.0878	0.0855	0.0832	0.0811	0.0953	0.0867	0.0718	0.0832	0.0841	0.0850	0.0829	0.0806	0.0860	0.0827	0.0797	0.0785	0.0863	0.0847	0.0710	0.0832	0.0828	0.0824	0.0788	0.0823	0.0878	0.0901	0.0833	0.0815	0.0903	0.0890	0.0951	0.0833	0.0828	0.0803	0.0807	0.0803	0.0857	0.0811	0.0808	0.0811	0.0933	0.0977	0.0869	0.0805	0.0865	0.0869	0.0793	0.0832	0.0811	0.0905	0.0954	0.0965	0.0911
9=11:45:10	7862	303	0.0901	0.0714	0.0875	0.0841	0.0839	0.0857	0.0844	0.0821	0.0887	0.0960	0.0876	0.1036	0.0880	0.0709	0.0859	0.0835	0.0830	0.0867	0.0824	0.0844	0.0858	0.0826	0.0824	0.0916	0.0865	0.0700	0.0812	0.0790	0.0798	0.0787	0.0807	0.0838	0.0838	0.0824	0.0800	0.0824	0.0934	0.0707	0.0817	0.0787	0.0803	0.0819	0.0829	0.0867	0.0848	0.0845	0.0806	0.0930	0.0890	0.0715	0.0826	0.0833	0.0838	0.0826	0.0810	0.0859	0.0832	0.0801	0.0787	0.0871	0.0814	0.0695	0.0818	0.0831	0.0829	0.0779	0.0803	0.0875	0.0905	0.0839	0.0817	0.0905	0.0884	0.0953	0.0833	0.0829	0.0792	0.0808	0.0811	0.0864	0.0808	0.0811	0.0812	0.0936	0.0976	0.0857	0.0794	0.0822	0.0875	0.0796	0.0825	0.0782	0.0913	0.0948	0.0970	0.0921
10=11:59:51	8743	301	0.0909	0.0705	0.0890	0.0872	0.0838	0.0842	0.0850	0.0815	0.0878	0.0954	0.0876	0.1033	0.0875	0.0710	0.0871	0.0839	0.0824	0.0867	0.0799	0.0861	0.0828	0.0846	0.0796	0.0927	0.0866	0.0711	0.0821	0.0790	0.0809	0.0790	0.0831	0.0821	0.0833	0.0813	0.0801	0.0817	0.0919	0.0709	0.0813	0.0786	0.0789	0.0820	0.0807	0.0877	0.0830	0.0847	0.0787	0.0948	0.0867	0.0721	0.0836	0.0850	0.0842	0.0834	0.0815	0.0834	0.0830	0.0780	0.0788	0.0848	0.0824	0.0705	0.0814	0.0838	0.0810	0.0786	0.0808	0.0863	0.0917	0.0830	0.0798	0.0893	0.0901	0.0979	0.0842	0.0849	0.0786	0.0805	0.0834	0.0856	0.0810	0.0796	0.0808	0.0917	0.0983	0.0860	0.0787	0.0821	0.0866	0.0784	0.0832	0.0785	0.0919	0.0933	0.0968	0.0914
11=12:14:31	9624	296	0.0923	0.0703	0.0898	0.0865	0.0834	0.0851	0.0849	0.0831	0.0886	0.0961	0.0898	0.1022	0.0878	0.0708	0.0861	0.0833	0.0827	0.0870	0.0820	0.0846	0.0861	0.0823	0.0816	0.0915	0.0870	0.0705	0.0817	0.0794	0.0794	0.0794	0.0830	0.0828	0.0838	0.0821	0.0807	0.0817	0.0910	0.0708	0.0815	0.0784	0.0800	0.0815	0.0831	0.0867	0.0847	0.0832	0.0807	0.0943	0.0884	0.0716	0.0828	0.0836	0.0842	0.0833	0.0797	0.0856	0.0834	0.0789	0.0790	0.0871	0.0825	0.0712	0.0821	0.0830	0.0816	0.0777	0.0814	0.0862	0.0915	0.0808	0.0823	0.0895	0.0899	0.0967	0.0847	0.0841	0.0787	0.0804	0.0815	0.0867	0.0806	0.0812	0.0821	0.0950	0.0981	0.0872	0.0792	0.0829	0.0880	0.0793	0.0828	0.0793	0.0931	0.0941	0.0984	0.0917
12=12:29:12	10505	298	0.0899	0.0708	0.0881	0.0868	0.0829	0.0845	0.0844	0.0819	0.0885	0.0942	0.0899	0.1029	0.0896	0.0704	0.0870	0.0834	0.0806	0.0866	0.0826	0.0826	0.0868	0.0817	0.0815	0.0913	0.0869	0.0702	0.0831	0.0796	0.0805	0.0797	0.0814	0.0829	0.0844	0.0801	0.0806	0.0836	0.0917	0.0703	0.0798	0.0783	0.0794	0.0804	0.0832	0.0865	0.0849	0.0828	0.0813	0.0931	0.0882	0.0716	0.0844	0.0847	0.0843	0.0844	0.0807	0.0856	0.0828	0.0789	0.0787	0.0869	0.0834	0.0702	0.0829	0.0815	0.0816	0.0776	0.0814	0.0863	0.1209	0.0819	0.0814	0.0893	0.0924	0.0991	0.0832	0.0825	0.0798	0.0805	0.0813	0.0871	0.0803	0.0810	0.0816	0.0943	0.0974	0.0859	0.0786	0.0846	0.0875	0.0785	0.0839	0.0794	0.0921	0.0961	0.0981	0.0920
13=12:43:53	11385	296	0.0918	0.0706	0.0897	0.0850	0.0838	0.0837	0.0844	0.0810	0.0895	0.0955	0.0888	0.1031	0.0876	0.0713	0.0854	0.0842	0.0816	0.0866	0.0810	0.0842	0.0847	0.0838	0.0796	0.0925	0.0860	0.0703	0.0818	0.0807	0.0807	0.0786	0.0828	0.0812	0.0852	0.0797	0.0813	0.0801	0.0907	0.0704	0.0802	0.0783	0.0769	0.0811	0.0815	0.0867	0.0842	0.0827	0.0801	0.0953	0.0884	0.0719	0.0836	0.0840	0.0838	0.0839	0.0806	0.0849	0.0833	0.0774	0.0795	0.0860	0.0819	0.0701	0.0812	0.0832	0.0808	0.0771	0.0802	0.0861	0.0918	0.0786	0.0818	0.0926	0.0892	0.1006	0.0867	0.0825	0.0775	0.0813	0.0824	0.0866	0.0804	0.0800	0.0821	0.0948	0.0998	0.0865	0.0792	0.0796	0.0876	0.0788	0.0833	0.0782	0.0951	0.0931	0.0995	0.0922
14=12:58:34	12266	296	0.0916	0.0720	0.0910	0.0870	0.0840	0.0879	0.0851	0.0822	0.0885	0.0999	0.0902	0.1083	0.0882	0.0712	0.0900	0.0850	0.0835	0.0873	0.0820	0.0863	0.0895	0.0804	0.0849	0.0947	0.0891	0.0696	0.0825	0.0795	0.0808	0.0799	0.0819	0.0846	0.0859	0.0834	0.0797	0.0849	0.0920	0.0709	0.0809	0.0794	0.0805	0.0821	0.0825	0.0878	0.0854	0.0823	0.0827	0.0989	0.0896	0.0725	0.0858	0.0849	0.0841	0.0849	0.0817	0.0856	0.0834	0.0805	0.0777	0.0881	0.0828	0.0699	0.0827	0.0856	0.0813	0.0784	0.0811	0.0878	0.0959	0.0824	0.0809	0.0929	0.0896	0.0958	0.0851	0.0851	0.0797	0.0805	0.0840	0.0869	0.0809	0.0812	0.0814	0.0950	0.0996	0.0873	0.0793	0.0849	0.0891	0.0810	0.0843	0.0801	0.0924	0.0994	0.0985	0.0941
15=13:13:14	13147	298	0.0913	0.0711	0.0897	0.0882	0.0846	0.0852	0.0850	0.0832	0.0896	0.0991	0.0906	0.1086	0.0909	0.0715	0.0903	0.0854	0.0828	0.0890	0.0817	0.0869	0.0878	0.0838	0.0839	0.0955	0.0906	0.0707	0.0817	0.0799	0.0814	0.0800	0.0823	0.0842	0.0860	0.0824	0.0801	0.0857	0.0930	0.0718	0.0822	0.0809	0.0800	0.0820	0.0822	0.0910	0.0859	0.0840	0.0807	0.0976	0.0897	0.0729	0.0862	0.0860	0.0844	0.0838	0.0828	0.0873	0.0841	0.0788	0.0792	0.0881	0.0844	0.0704	0.0819	0.0846	0.0813	0.0791	0.0816	0.0908	0.0923	0.0845	0.0804	0.0914	0.0944	0.0980	0.0849	0.0844	0.0813	0.0801	0.0823	0.0880	0.0825	0.0814	0.0830	0.0957	0.1005	0.0878	0.0794	0.0801	0.0904	0.0811	0.0840	0.0802	0.0939	0.0993	0.1005	0.0940
16=13:27:55	14028	301	0.0956	0.0697	0.0901	0.0902	0.0837	0.0871	0.0842	0.0846	0.0898	0.0983	0.0937	0.1063	0.0921	0.0715	0.0905	0.0845	0.0842	0.0895	0.0838	0.0843	0.0911	0.0814	0.0851	0.0934	0.0885	0.0715	0.0820	0.0793	0.0801	0.0816	0.0819	0.0843	0.0849	0.0837	0.0809	0.0860	0.0950	0.0702	0.0830	0.0784	0.0831	0.0812	0.0853	0.0909	0.0869	0.0824	0.0836	0.0980	0.0897	0.0712	0.0848	0.0858	0.0840	0.0823	0.0798	0.0890	0.0835	0.0804	0.0785	0.0893	0.0876	0.0704	0.0851	0.0843	0.0824	0.0788	0.0816	0.0893	0.0963	0.0816	0.0835	0.0939	0.0926	0.0991	0.0851	0.0839	0.0793	0.0799	0.0821	0.0877	0.0816	0.0825	0.0823	0.0976	0.1008	0.0877	0.0805	0.0819	0.0935	0.0803	0.0856	0.0817	0.0950	0.0994	0.1019	0.0956
17=13:42:36	14908	301	0.0961	0.0717	0.0917	0.0887	0.0856	0.0845	0.0847	0.0827	0.0920	0.0992	0.0935	0.1083	0.0953	0.0720	0.0910	0.0871	0.0860	0.0893	0.0839	0.0829	0.0924	0.0813	0.0849	0.0935	0.0896	0.0713	0.0837	0.0816	0.0817	0.0806	0.0822	0.0845	0.0864	0.0816	0.0822	0.0856	0.0958	0.0698	0.0835	0.0800	0.0808	0.0809	0.0840	0.0901	0.0864	0.0794	0.0839	0.0975	0.0912	0.0719	0.0872	0.0884	0.0853	0.0845	0.0797	0.0884	0.0827	0.0798	0.0789	0.0921	0.0850	0.0699	0.0840	0.0845	0.0821	0.0783	0.0816	0.0882	0.0953	0.0806	0.0833	0.0937	0.0920	0.1011	0.0880	0.0936	0.0816	0.0824	0.0827	0.0876	0.0813	0.0831	0.0832	0.0992	0.0991	0.0870	0.0810	0.0923	0.0892	0.0799	0.0852	0.0803	0.0956	0.0983	0.1024	0.0971
18=13:57:17	15789	301	0.0945	0.0712	0.0912	0.0884	0.0847	0.0853	0.0861	0.0831	0.0915	0.1002	0.0929	0.1077	0.0955	0.0714	0.0903	0.0856	0.0837	0.0883	0.0820	0.0889	0.0878	0.0842	0.0820	0.0958	0.0895	0.0707	0.0830	0.0789	0.0804	0.0803	0.0828	0.0844	0.0874	0.0821	0.0819	0.0842	0.0955	0.0707	0.0825	0.0800	0.0813	0.0823	0.0826	0.0918	0.0848	0.0841	0.0809	0.0971	0.0899	0.0718	0.0858	0.0860	0.0841	0.0835	0.0807	0.0879	0.0840	0.0785	0.0800	0.0894	0.0838	0.0693	0.0839	0.0857	0.0810	0.0784	0.0822	0.0894	0.0986	0.0823	0.0812	0.0919	0.0943	0.0988	0.0858	0.0849	0.0800	0.0814	0.0825	0.0886	0.0813	0.0824	0.0838	0.0980	0.1029	0.0889	0.0797	0.0833	0.0911	0.0807	0.0857	0.0806	0.0959	0.0997	0.1043	0.0957
19=14:11:57	16670	300	0.0961	0.0696	0.0897	0.0865	0.0827	0.0846	0.0842	0.0816	0.0903	0.0983	0.0916	0.1084	0.0910	0.0697	0.0897	0.0861	0.0832	0.0882	0.0838	0.0844	0.0906	0.0809	0.0828	0.0939	0.0899	0.0693	0.0823	0.0793	0.0791	0.0776	0.0805	0.0835	0.0857	0.0809	0.0811	0.0837	0.0954	0.0693	0.0821	0.0787	0.0798	0.0805	0.0826	0.0901	0.0853	0.0812	0.0818	0.0961	0.0927	0.0704	0.0853	0.0852	0.0824	0.0818	0.0790	0.0873	0.0822	0.0781	0.0777	0.0900	0.0829	0.0696	0.0838	0.0841	0.0811	0.0767	0.0809	0.0857	0.0969	0.0800	0.0814	0.0914	0.0942	0.0993	0.0851	0.0847	0.0781	0.0804	0.0808	0.0878	0.0812	0.0814	0.0815	0.0993	0.1018	0.0874	0.0793	0.0857	0.0911	0.0802	0.0846	0.0793	0.0941	0.0995	0.1032	0.0958
20=14:26:38	17551	301	0.1000	0.0711	0.0923	0.0904	0.0879	0.0855	0.0834	0.0847	0.0912	0.0998	0.0941	0.1108	0.0940	0.0707	0.0932	0.0857	0.0845	0.0881	0.0843	0.0815	0.0921	0.0788	0.0874	0.0933	0.0929	0.0705	0.0823	0.0809	0.0788	0.0812	0.0798	0.0849	0.0863	0.0840	0.0823	0.0868	0.0971	0.0707	0.0845	0.0800	0.0809	0.0802	0.0846	0.0905	0.0877	0.0800	0.0843	0.0989	0.0950	0.0716	0.0872	0.0869	0.0845	0.0824	0.0795	0.0896	0.0835	0.0809	0.0778	0.0927	0.0830	0.0705	0.0847	0.0864	0.0820	0.0771	0.0806	0.0895	0.0958	0.0807	0.0835	0.0989	0.0944	0.1026	0.0876	0.0847	0.0798	0.0812	0.0816	0.0890	0.0820	0.0842	0.0831	0.1010	0.1025	0.0881	0.0805	0.0816	0.0928	0.0803	0.0845	0.0802	0.0966	0.0995	0.1054	0.1023
21=14:41:19	18432	301	0.0975	0.0711	0.0923	0.0863	0.0897	0.0843	0.0842	0.0826	0.0915	0.1001	0.0924	0.1135	0.0918	0.0714	0.0913	0.0867	0.0832	0.0876	0.0785	0.0887	0.0881	0.0823	0.0821	0.1001	0.0903	0.0703	0.0831	0.0807	0.0800	0.0793	0.0816	0.0819	0.0861	0.0823	0.0814	0.0836	0.0977	0.0705	0.0826	0.0798	0.0791	0.0827	0.0815	0.0910	0.0847	0.0850	0.0794	0.1003	0.0956	0.0718	0.0862	0.0868	0.0847	0.0830	0.0791	0.0863	0.0835	0.0788	0.0788	0.0906	0.0843	0.0706	0.0844	0.0862	0.0809	0.0776	0.0823	0.0895	0.0962	0.0833	0.0812	0.0941	0.0952	0.1029	0.0890	0.0931	0.0807	0.0821	0.0828	0.0894	0.0839	0.0813	0.0845	0.0994	0.1050	0.0890	0.0791	0.0871	0.0932	0.0816	0.0845	0.0795	0.0995	0.1010	0.1059	0.0965
22=14:56:00	19312	301	0.1028	0.0708	0.0927	0.0881	0.0901	0.0860	0.0855	0.0825	0.0921	0.1027	0.0957	0.1099	0.0957	0.0713	0.0939	0.0895	0.0849	0.0884	0.0833	0.0894	0.0894	0.0849	0.0826	0.0982	0.0936	0.0704	0.0831	0.0809	0.0801	0.0789	0.0809	0.0842	0.0877	0.0805	0.0818	0.0841	0.0993	0.0725	0.0834	0.0806	0.0808	0.0811	0.0831	0.0932	0.0863	0.0835	0.0813	0.1003	0.0954	0.0719	0.0863	0.0872	0.0830	0.0829	0.0795	0.0869	0.0836	0.0786	0.0801	0.0916	0.0847	0.0709	0.0850	0.0859	0.0825	0.0782	0.0819	0.0887	0.0992	0.0817	0.0826	0.0940	0.0992	0.1043	0.0869	0.0866	0.0802	0.0824	0.0820	0.0895	0.0828	0.0831	0.0837	0.0994	0.1048	0.0879	0.0808	0.0814	0.0946	0.0810	0.0859	0.0792	0.0977	0.1008	0.1070	0.0980
23=15:10:41	20193	298	0.0984	0.0707	0.0929	0.0880	0.0834	0.0859	0.0853	0.0828	0.0919	0.1024	0.0935	0.1137	0.0930	0.0721	0.0923	0.0876	0.0830	0.0884	0.0799	0.0883	0.0899	0.0825	0.0811	0.0986	0.0934	0.0693	0.0846	0.0808	0.0795	0.0783	0.0809	0.0832	0.0874	0.0809	0.0807	0.0835	0.1013	0.0707	0.0823	0.0798	0.0811	0.0815	0.0812	0.0939	0.0832	0.0850	0.0793	0.1044	0.0966	0.0718	0.0861	0.0879	0.0850	0.0826	0.0799	0.0865	0.0832	0.0780	0.0793	0.0913	0.0832	0.0707	0.0852	0.0863	0.0816	0.0774	0.0798	0.0902	0.0994	0.0847	0.0806	0.0946	0.0976	0.1054	0.0887	0.0868	0.0805	0.0811	0.0829	0.0898	0.0830	0.0820	0.0845	0.0996	0.1077	0.0895	0.0796	0.0817	0.0933	0.0801	0.0869	0.0796	0.1001	0.1023	0.1084	0.0980
24=15:25:21	21074	298	0.0989	0.0717	0.0956	0.0917	0.0831	0.0863	0.0855	0.0839	0.0933	0.1020	0.0981	0.1126	0.0968	0.0714	0.0965	0.0874	0.0846	0.0885	0.0847	0.0842	0.0925	0.0782	0.0871	0.0969	0.0952	0.0710	0.0844	0.0820	0.0813	0.0806	0.0815	0.0838	0.0874	0.0826	0.0829	0.0871	0.1061	0.0715	0.0856	0.0800	0.0829	0.0818	0.0839	0.0930	0.0876	0.0795	0.0855	0.1015	0.0969	0.0731	0.0876	0.0895	0.0848	0.0845	0.0808	0.0889	0.0840	0.0800	0.0798	0.0943	0.0860	0.0700	0.0870	0.0879	0.0838	0.0776	0.0823	0.0905	0.1005	0.0792	0.0844	0.0984	0.0959	0.1023	0.0901	0.1049	0.0809	0.0815	0.0834	0.0915	0.0835	0.0855	0.0849	0.1038	0.1094	0.0897	0.0814	0.0819	0.0964	0.0819	0.0873	0.0823	0.0998	0.1048	0.1116	0.1038
25=15:40:02	21955	296	0.0994	0.0703	0.0967	0.0889	0.0887	0.0839	0.0834	0.0823	0.0919	0.1038	0.0936	0.1148	0.0924	0.0694	0.0926	0.0868	0.0830	0.0883	0.0788	0.0874	0.0909	0.0797	0.0838	0.0989	0.0917	0.0691	0.0843	0.0808	0.0795	0.0777	0.0814	0.0831	0.0868	0.0822	0.0805	0.0849	0.0996	0.0696	0.0853	0.0803	0.0792	0.0811	0.0804	0.0933	0.0849	0.0835	0.0813	0.1034	0.0961	0.0704	0.0875	0.0876	0.0845	0.0826	0.0802	0.0885	0.0843	0.0785	0.0776	0.0943	0.0842	0.0699	0.0859	0.0876	0.0818	0.0779	0.0791	0.0904	0.1043	0.0838	0.0808	0.0981	0.0948	0.1057	0.0910	0.0874	0.0803	0.0826	0.0854	0.0916	0.0832	0.0829	0.0844	0.1015	0.1093	0.0888	0.0805	0.0847	0.0959	0.0819	0.0865	0.0803	0.1015	0.1043	0.1129	0.0995
26=15:54:43	22836	300	0.0993	0.0696	0.0952	0.0888	0.0836	0.0826	0.0851	0.0820	0.0920	0.1032	0.0976	0.1118	0.0942	0.0707	0.0981	0.0892	0.0806	0.0882	0.0798	0.0893	0.0886	0.0834	0.0805	0.0982	0.0948	0.0699	0.0846	0.0798	0.0803	0.0779	0.0815	0.0826	0.0884	0.0801	0.0813	0.0839	0.1008	0.0701	0.0850	0.0805	0.0789	0.0816	0.0815	0.0945	0.0839	0.0837	0.0797	0.1031	0.0967	0.0716	0.0882	0.0900	0.0844	0.0824	0.0797	0.0887	0.0830	0.0775	0.0801	0.0926	0.0847	0.0705	0.0860	0.0880	0.0817	0.0777	0.0801	0.0896	0.1032	0.0807	0.0818	0.0982	0.0974	0.1043	0.0906	0.1056	0.0812	0.0823	0.0833	0.0901	0.0838	0.0823	0.0851	0.1037	0.1086	0.0890	0.0812	0.0869	0.0962	0.0814	0.0870	0.0801	0.1027	0.1056	0.1156	0.1000
27=16:09:24	23716	303	0.0992	0.0716	0.0969	0.0885	0.0889	0.0855	0.0854	0.0824	0.0948	0.1033	0.0960	0.1158	0.0969	0.0708	0.0963	0.0894	0.0834	0.0871	0.0797	0.0897	0.0912	0.0829	0.0840	0.1015	0.0939	0.0695	0.0841	0.0817	0.0803	0.0786	0.0826	0.0835	0.0901	0.0814	0.0830	0.0855	0.1045	0.0705	0.0859	0.0800	0.0792	0.0812	0.0812	0.0965	0.0861	0.0833	0.0811	0.1038	0.0967	0.0722	0.0913	0.0897	0.0846	0.0842	0.0796	0.0890	0.0846	0.0793	0.0787	0.0937	0.0853	0.0695	0.0869	0.0901	0.0827	0.0764	0.0813	0.0925	0.1026	0.0824	0.0815	0.0976	0.0990	0.1070	0.0908	0.0891	0.0807	0.0820	0.0842	0.0919	0.0846	0.0836	0.0851	0.1053	0.1145	0.0911	0.0813	0.0845	0.0994	0.0820	0.0875	0.0812	0.1018	0.1067	0.1174	0.1015
28=16:24:05	24597	303	0.1006	0.0704	0.0970	0.0929	0.0829	0.0850	0.0845	0.0841	0.0938	0.1037	0.0990	0.1156	0.0962	0.0706	0.0970	0.0883	0.0833	0.0863	0.0824	0.0847	0.0944	0.0768	0.0875	0.0980	0.0958	0.0701	0.0853	0.0809	0.0799	0.0806	0.0825	0.0839	0.0897	0.0826	0.0824	0.0873	0.1068	0.0700	0.0861	0.0809	0.0805	0.0801	0.0830	0.0955	0.0875	0.0797	0.0847	0.1043	0.0982	0.0713	0.0892	0.0914	0.0842	0.0825	0.0803	0.0884	0.0838	0.0799	0.0785	0.0960	0.0860	0.0699	0.0879	0.0888	0.0814	0.0771	0.0809	0.0926	0.1035	0.0820	0.0847	0.1030	0.1011	0.1060	0.0932	0.0885	0.0819	0.0826	0.0830	0.0934	0.0841	0.0855	0.0855	0.1065	0.1142	0.0906	0.0820	0.0879	0.0999	0.0810	0.0881	0.0821	0.1042	0.1108	0.1170	0.1063
29=16:38:45	25478	300	0.1037	0.0704	0.0977	0.0920	0.0844	0.0842	0.0840	0.0837	0.0936	0.1039	0.0994	0.1168	0.1002	0.0696	0.0999	0.0883	0.0837	0.0891	0.0830	0.0886	0.0998	0.0823	0.0877	0.1010	0.0959	0.0705	0.0862	0.0810	0.0799	0.0793	0.0830	0.0853	0.0906	0.0834	0.0843	0.0875	0.1085	0.0703	0.0895	0.0814	0.0819	0.0822	0.0831	0.0999	0.0884	0.0833	0.0832	0.1091	0.0987	0.0709	0.0912	0.0920	0.0836	0.0821	0.0802	0.0922	0.0857	0.0798	0.0787	0.0988	0.0882	0.0699	0.0900	0.0911	0.0822	0.0793	0.0817	0.0965	0.1071	0.0843	0.0838	0.1035	0.1016	0.1086	0.0935	0.0901	0.0826	0.0834	0.0846	0.0944	0.0868	0.0849	0.0885	0.1089	0.1194	0.0942	0.0818	0.0848	0.1048	0.0840	0.0898	0.0832	0.1079	0.1106	0.1257	0.1059
30=16:53:26	26359	298	0.1054	0.0704	0.0996	0.0929	0.0838	0.0845	0.0843	0.0846	0.0942	0.1035	0.1001	0.1178	0.1011	0.0702	0.1038	0.0902	0.0844	0.0885	0.0828	0.0890	0.0953	0.0814	0.0859	0.1004	0.0996	0.0701	0.0872	0.0817	0.0798	0.0797	0.0827	0.0851	0.0908	0.0829	0.0821	0.0873	0.1100	0.0696	0.0890	0.0823	0.0813	0.0811	0.0824	0.1011	0.0878	0.0832	0.0825	0.1086	0.1021	0.0703	0.0911	0.0921	0.0829	0.0833	0.0800	0.0927	0.0852	0.0794	0.0791	0.0993	0.0862	0.0701	0.0891	0.0912	0.0821	0.0774	0.0811	0.0970	0.1077	0.0825	0.0844	0.1007	0.1035	0.1078	0.0937	0.1072	0.0819	0.0831	0.0841	0.0950	0.0857	0.0860	0.0881	0.1089	0.1187	0.0938	0.0823	0.0958	0.1051	0.0834	0.0896	0.0830	0.1056	0.1114	0.1250	0.1057
31=17:08:07	27240	298	0.1033	0.0707	0.1000	0.0904	0.0849	0.0852	0.0855	0.0837	0.0943	0.1050	0.0999	0.1202	0.1005	0.0720	0.1052	0.0926	0.0830	0.0890	0.0807	0.0913	0.0957	0.0816	0.0867	0.1028	0.1051	0.0703	0.0869	0.0819	0.0811	0.0793	0.0811	0.0850	0.0925	0.0829	0.0823	0.0881	0.1110	0.0709	0.0909	0.0811	0.0821	0.0825	0.0817	0.1022	0.0889	0.0839	0.0827	0.1125	0.1017	0.0717	0.0936	0.0949	0.0844	0.0824	0.0796	0.0928	0.0856	0.0797	0.0795	0.1001	0.0876	0.0705	0.0906	0.0922	0.0816	0.0773	0.0807	0.0963	0.1063	0.0839	0.0822	0.1042	0.1078	0.1125	0.0948	0.0925	0.0838	0.0830	0.0853	0.0960	0.0876	0.0865	0.0885	0.1118	0.1206	0.0947	0.0812	0.0845	0.1058	0.0839	0.0889	0.0843	0.1076	0.1157	0.1233	0.1066
32=17:22:48	28120	300	0.1101	0.0715	0.1019	0.0931	0.0876	0.0858	0.0843	0.0838	0.0973	0.1077	0.1000	0.1204	0.1028	0.0711	0.1051	0.0915	0.0834	0.0884	0.0817	0.0923	0.0956	0.0811	0.0853	0.1033	0.1004	0.0703	0.0886	0.0830	0.0810	0.0799	0.0817	0.0860	0.0938	0.0826	0.0838	0.0873	0.1162	0.0700	0.0910	0.0824	0.0807	0.0810	0.0821	0.1027	0.0860	0.0832	0.0830	0.1108	0.1046	0.0712	0.0936	0.0957	0.0850	0.0830	0.0802	0.0938	0.0850	0.0782	0.0799	0.1016	0.0886	0.0699	0.0918	0.0932	0.0820	0.0777	0.0802	0.0961	0.1089	0.0820	0.0839	0.1051	0.1039	0.1121	0.0985	0.0954	0.0835	0.0847	0.0858	0.0970	0.0864	0.0876	0.0881	0.1133	0.1219	0.0958	0.0826	0.0835	0.1073	0.0842	0.0908	0.0864	0.1093	0.1173	0.1262	0.1080
33=17:37:29	29001	298	0.1047	0.0702	0.1025	0.0936	0.0842	0.0837	0.0851	0.0831	0.0947	0.1078	0.0982	0.1198	0.1014	0.0706	0.1060	0.0923	0.0814	0.0878	0.0786	0.0907	0.0960	0.0815	0.0852	0.1053	0.0995	0.0696	0.0876	0.0829	0.0804	0.0793	0.0823	0.0853	0.0934	0.0812	0.0807	0.0874	0.1132	0.0701	0.0897	0.0823	0.0795	0.0818	0.0809	0.1033	0.0855	0.0839	0.0816	0.1173	0.1028	0.0711	0.0936	0.0956	0.0846	0.0830	0.0810	0.0925	0.0855	0.0781	0.0797	0.1002	0.0873	0.0706	0.0909	0.0926	0.0814	0.0777	0.0793	0.0982	0.1087	0.0847	0.0831	0.1048	0.1051	0.1124	0.0962	0.0937	0.0846	0.0839	0.0863	0.0960	0.0877	0.0869	0.0881	0.1096	0.1244	0.0960	0.0824	0.0851	0.1083	0.0843	0.0919	0.0843	0.1120	0.1178	0.1281	0.1096
34=17:52:09	29882	298	0.1250	0.0713	0.1022	0.0930	0.0847	0.0855	0.0845	0.0833	0.0984	0.1078	0.0987	0.1228	0.1044	0.0714	0.1077	0.0963	0.0850	0.0894	0.0835	0.0917	0.0999	0.0835	0.0860	0.1059	0.1028	0.0708	0.0897	0.0851	0.0803	0.0794	0.0804	0.0862	0.0949	0.0815	0.0852	0.0875	0.1179	0.0712	0.0946	0.0838	0.0802	0.0825	0.0846	0.1044	0.0894	0.0829	0.0848	0.1116	0.1124	0.0715	0.0956	0.0964	0.0849	0.0829	0.0796	0.0959	0.0861	0.0795	0.0810	0.1043	0.0886	0.0715	0.0942	0.0963	0.0830	0.0784	0.0817	0.0994	0.1131	0.0819	0.0848	0.1054	0.1063	0.1180	0.1013	0.0984	0.0836	0.0860	0.0881	0.0985	0.0887	0.0898	0.0900	0.1171	0.1299	0.0970	0.0843	0.0887	0.1114	0.0860	0.0947	0.0833	0.1142	0.1190	0.1349	0.1136
35=18:06:50	30763	301	0.1110	0.0692	0.1067	0.0968	0.0840	0.0843	0.0850	0.0826	0.0984	0.1060	0.0993	0.1177	0.1071	0.0706	0.1102	0.0955	0.0826	0.0872	0.0823	0.0895	0.0972	0.0819	0.0846	0.1055	0.1015	0.0702	0.0909	0.0823	0.0809	0.0805	0.0816	0.0858	0.0955	0.0804	0.0846	0.0902	0.1210	0.0701	0.0937	0.0823	0.0817	0.0796	0.0816	0.1059	0.0876	0.0802	0.0845	0.1129	0.1040	0.0706	0.0973	0.0991	0.0837	0.0817	0.0806	0.0949	0.0858	0.0781	0.0801	0.1034	0.0897	0.0699	0.0937	0.0955	0.0821	0.0768	0.0799	0.0980	0.1158	0.0796	0.0844	0.1054	0.1065	0.1152	0.1014	0.0957	0.0837	0.0866	0.0894	0.0993	0.0888	0.0894	0.0893	0.1173	0.1303	0.0972	0.0825	0.0849	0.1149	0.0846	0.0939	0.0836	0.1136	0.1216	0.1353	0.1138
36=18:21:31	31644	301	0.1124	0.0685	0.1055	0.0947	0.0830	0.0836	0.0843	0.0831	0.0974	0.1069	0.0971	0.1222	0.1058	0.0706	0.1120	0.0972	0.0819	0.0877	0.0784	0.0927	0.0968	0.0822	0.0833	0.1121	0.1048	0.0693	0.0902	0.0834	0.0815	0.0772	0.0807	0.0852	0.0961	0.0812	0.0831	0.0887	0.1186	0.0699	0.0925	0.0828	0.0791	0.0813	0.0799	0.1062	0.0866	0.0831	0.0803	0.1166	0.1057	0.0704	0.1000	0.1015	0.0838	0.0821	0.0804	0.0948	0.0854	0.0776	0.0792	0.1038	0.0869	0.0692	0.0932	0.0961	0.0797	0.0770	0.0788	0.0976	0.1130	0.0833	0.0815	0.1064	0.1079	0.1160	0.1004	0.0965	0.0859	0.0855	0.0894	0.0997	0.0897	0.0877	0.0883	0.1183	0.1283	0.0956	0.0824	0.0856	0.1109	0.0852	0.0930	0.0838	0.1135	0.1222	0.1338	0.1146
37=18:36:12	32524	298	0.1136	0.0713	0.1070	0.0930	0.0851	0.0850	0.0842	0.0851	0.1010	0.1078	0.1027	0.1240	0.1074	0.0709	0.1127	0.0974	0.0841	0.0899	0.0811	0.0979	0.1015	0.0791	0.0910	0.1085	0.1066	0.0699	0.0914	0.0837	0.0804	0.0788	0.0814	0.0872	0.0975	0.0840	0.0856	0.0905	0.1234	0.0702	0.0957	0.0835	0.0817	0.0825	0.0821	0.1089	0.0892	0.0826	0.0857	0.1186	0.1102	0.0711	0.0978	0.0988	0.0839	0.0830	0.0790	0.0971	0.0872	0.0795	0.0793	0.1075	0.0893	0.0706	0.0952	0.0993	0.0812	0.0775	0.0805	0.1031	0.1145	0.0836	0.0835	0.1150	0.1139	0.1167	0.1031	0.0989	0.0868	0.0848	0.0884	0.1021	0.0914	0.0914	0.0922	0.1221	0.1342	0.1002	0.0837	0.0881	0.1189	0.0874	0.0946	0.0873	0.1189	0.1262	0.1442	0.1200
38=18:50:53	33405	301	0.1182	0.0710	0.1093	0.0974	0.0863	0.0858	0.0845	0.0843	0.1030	0.1084	0.1010	0.1229	0.1110	0.0713	0.1149	0.0985	0.0825	0.0862	0.0823	0.0951	0.1005	0.0847	0.0845	0.1090	0.1066	0.0715	0.0929	0.0861	0.0819	0.0798	0.0821	0.0881	0.0984	0.0807	0.0868	0.0895	0.1283	0.0698	0.0955	0.0844	0.0809	0.0811	0.0832	0.1089	0.0897	0.0829	0.0835	0.1157	0.1150	0.0721	0.1019	0.1025	0.0861	0.0845	0.0807	0.0980	0.0869	0.0795	0.0820	0.1081	0.0933	0.0706	0.0973	0.0981	0.0827	0.0778	0.0813	0.1031	0.1172	0.0813	0.0857	0.1115	0.1148	0.1255	0.1080	0.1015	0.0877	0.0882	0.0915	0.1041	0.0928	0.0928	0.0923	0.1245	0.1394	0.1013	0.0857	0.0884	0.1200	0.0878	0.0973	0.0864	0.1210	0.1272	0.1487	0.1198
39=19:05:34	34286	300	0.1223	0.0694	0.1104	0.0951	0.0837	0.0835	0.0831	0.0831	0.1027	0.1067	0.0999	0.1236	0.1075	0.0705	0.1154	0.0993	0.0822	0.0874	0.0816	0.0949	0.1027	0.0802	0.0861	0.1125	0.1061	0.0698	0.0933	0.0848	0.0800	0.0783	0.0806	0.0876	0.0989	0.0805	0.0864	0.0918	0.1272	0.0706	0.0964	0.0833	0.0806	0.0802	0.0814	0.1108	0.0872	0.0819	0.0842	0.1198	0.1130	0.0708	0.1053	0.1032	0.0848	0.0824	0.0793	0.0995	0.0858	0.0789	0.0801	0.1107	0.0908	0.0697	0.0992	0.0974	0.0816	0.0768	0.0794	0.1041	0.1180	0.0823	0.0844	0.1158	0.1106	0.1222	0.1136	0.1076	0.0878	0.0877	0.0896	0.1049	0.0922	0.0926	0.0914	0.1275	0.1414	0.1009	0.0846	0.0881	0.1225	0.0877	0.0974	0.0873	0.1233	0.1313	0.1516	0.1226
40=19:20:14	35167	298	0.1321	0.0717	0.1124	0.0978	0.0866	0.0858	0.0838	0.0839	0.1050	0.1101	0.1021	0.1279	0.1108	0.0706	0.1201	0.1033	0.0851	0.0867	0.0817	0.0987	0.1055	0.0835	0.0856	0.1132	0.1090	0.0701	0.0950	0.0883	0.0811	0.0783	0.0820	0.0892	0.1000	0.0798	0.0896	0.0899	0.1323	0.0711	0.0990	0.0855	0.0798	0.0827	0.0838	0.1105	0.0905	0.0831	0.0835	0.1179	0.1184	0.0716	0.1064	0.1044	0.0848	0.0833	0.0799	0.1008	0.0882	0.0795	0.0809	0.1136	0.0913	0.0706	0.1013	0.1006	0.0835	0.0779	0.0811	0.1060	0.1214	0.0804	0.0850	0.1142	0.1140	0.1253	0.1167	0.1096	0.0886	0.0894	0.0926	0.1080	0.0947	0.0949	0.0950	0.1281	0.1490	0.1036	0.0868	0.0896	0.1281	0.0883	0.0990	0.0875	0.1269	0.1333	0.1561	0.1220
41=19:34:55	36048	300	0.1293	0.0703	0.1117	0.0975	0.0854	0.0841	0.0830	0.0843	0.1038	0.1088	0.1013	0.1247	0.1138	0.0708	0.1235	0.1007	0.0848	0.0872	0.0827	0.0955	0.1079	0.0791	0.0878	0.1103	0.1139	0.0704	0.0941	0.0852	0.0798	0.0799	0.0810	0.0888	0.1007	0.0808	0.0890	0.0940	0.1379	0.0705	0.0989	0.0859	0.0816	0.0808	0.0826	0.1138	0.0899	0.0807	0.0872	0.1205	0.1233	0.0707	0.1032	0.1044	0.0847	0.0827	0.0783	0.1009	0.0861	0.0796	0.0802	0.1103	0.0936	0.0707	0.1015	0.1017	0.0861	0.0771	0.0800	0.1076	0.1234	0.0815	0.0859	0.1221	0.1190	0.1247	0.1134	0.1057	0.0882	0.0900	0.0930	0.1073	0.0950	0.0956	0.0930	0.1289	0.1482	0.1040	0.0865	0.0894	0.1286	0.0902	0.1002	0.0906	0.1285	0.1367	0.1596	0.1291
42=19:49:36	36928	298	0.1270	0.0711	0.1180	0.1014	0.0855	0.0842	0.0858	0.0852	0.1070	0.1081	0.1018	0.1249	0.1157	0.0719	0.1256	0.1050	0.0842	0.0898	0.0819	0.0993	0.1065	0.0851	0.0861	0.1127	0.1142	0.0704	0.0970	0.0882	0.0826	0.0796	0.0813	0.0880	0.1039	0.0811	0.0932	0.0908	0.1397	0.0707	0.0999	0.0877	0.0813	0.0814	0.0828	0.1162	0.0900	0.0845	0.0829	0.1216	0.1179	0.0713	0.1078	0.1095	0.0858	0.0835	0.0802	0.1030	0.0890	0.0783	0.0813	0.1135	0.0958	0.0705	0.1049	0.1033	0.0831	0.0777	0.0801	0.1095	0.1248	0.0817	0.0849	0.1174	0.1185	0.1239	0.1183	0.1160	0.0915	0.0912	0.0959	0.1108	0.0963	0.0969	0.0942	0.1306	0.1484	0.1042	0.0873	0.0920	0.1324	0.0911	0.1017	0.0885	0.1290	0.1362	0.1601	0.1269
43=20:04:17	37809	298	0.1347	0.0695	0.1185	0.1024	0.0851	0.0847	0.0852	0.0853	0.1066	0.1099	0.1027	0.1269	0.1176	0.0717	0.1280	0.1037	0.0837	0.0894	0.0816	0.0996	0.1099	0.0823	0.0872	0.1134	0.1145	0.0708	0.0986	0.0868	0.0808	0.0802	0.0821	0.0895	0.1063	0.0822	0.0893	0.0935	0.1449	0.0709	0.1027	0.0873	0.0817	0.0813	0.0816	0.1179	0.0903	0.0843	0.0851	0.1228	0.1210	0.0705	0.1093	0.1106	0.0860	0.0830	0.0797	0.1051	0.0895	0.0796	0.0811	0.1144	0.0965	0.0708	0.1051	0.1050	0.0816	0.0785	0.0804	0.1099	0.1288	0.0836	0.0845	0.1221	0.1218	0.1248	0.1209	0.1236	0.0911	0.0918	0.0956	0.1131	0.0982	0.0983	0.0955	0.1309	0.1546	0.1075	0.0878	0.0914	0.1375	0.0916	0.1032	0.0899	0.1351	0.1451	0.1630	0.1301
44=20:18:58	38690	301	0.1241	0.0716	0.1177	0.1010	0.0868	0.0861	0.0850	0.0832	0.1054	0.1101	0.1026	0.1251	0.1191	0.0702	0.1260	0.1065	0.0829	0.0869	0.0806	0.1019	0.1064	0.0835	0.0850	0.1144	0.1168	0.0707	0.0960	0.0899	0.0834	0.0781	0.0819	0.0900	0.1066	0.0801	0.0896	0.0912	0.1466	0.0712	0.1029	0.0869	0.0806	0.0813	0.0823	0.1182	0.0909	0.0842	0.0827	0.1215	0.1239	0.0727	0.1114	0.1084	0.0856	0.0856	0.0814	0.1050	0.0895	0.0790	0.0826	0.1139	0.0949	0.0707	0.1065	0.1059	0.0832	0.0777	0.0818	0.1113	0.1247	0.0812	0.0868	0.1221	0.1243	0.1237	0.1175	0.1118	0.0934	0.0916	0.0964	0.1158	0.0991	0.0985	0.0958	0.1319	0.1564	0.1076	0.0880	0.0924	0.1412	0.0924	0.1052	0.0909	0.1381	0.1413	0.1666	0.1334
45=20:33:38	39571	298	0.1319	0.0725	0.1197	0.1028	0.0846	0.0871	0.0857	0.0846	0.1095	0.1148	0.1024	0.1280	0.1245	0.0702	0.1315	0.1088	0.0844	0.0880	0.0814	0.1035	0.1141	0.0845	0.0867	0.1155	0.1203	0.0705	0.0976	0.0891	0.0807	0.0799	0.0836	0.0914	0.1076	0.0820	0.0908	0.0943	0.1532	0.0713	0.1055	0.0880	0.0808	0.0820	0.0829	0.1207	0.0937	0.0854	0.0861	0.1233	0.1297	0.0719	0.1142	0.1114	0.0848	0.0845	0.0815	0.1082	0.0909	0.0798	0.0826	0.1163	0.0975	0.0706	0.1087	0.1096	0.0815	0.0789	0.0806	0.1141	0.1388	0.0823	0.0864	0.1234	0.1277	0.1252	0.1218	0.1158	0.0922	0.0925	0.0985	0.1189	0.1016	0.1018	0.0979	0.1344	0.1571	0.1120	0.0888	0.0942	0.1489	0.0936	0.1079	0.0922	0.1440	0.1483	0.1697	0.1365
46=20:48:19	40452	301	0.1331	0.0715	0.1189	0.1026	0.0849	0.0872	0.0857	0.0842	0.1094	0.1131	0.1026	0.1283	0.1243	0.0703	0.1317	0.1109	0.0837	0.0868	0.0821	0.1071	0.1139	0.0837	0.0877	0.1163	0.1214	0.0688	0.0970	0.0894	0.0808	0.0786	0.0825	0.0914	0.1092	0.0812	0.0921	0.0948	0.1529	0.0710	0.1059	0.0884	0.0815	0.0822	0.0820	0.1195	0.0935	0.0842	0.0848	0.1245	0.1294	0.0714	0.1142	0.1116	0.0839	0.0835	0.0811	0.1079	0.0912	0.0798	0.0814	0.1165	0.0965	0.0692	0.1101	0.1110	0.0833	0.0778	0.0809	0.1159	0.1337	0.0821	0.0857	0.1265	0.1302	0.1247	0.1226	0.1181	0.0936	0.0929	0.0980	0.1206	0.1023	0.1018	0.0982	0.1356	0.1562	0.1126	0.0886	0.0947	0.1495	0.0960	0.1090	0.0939	0.1455	0.1492	0.1721	0.1409
47=21:03:00	41332	298	0.1374	0.0702	0.1218	0.1085	0.0867	0.0863	0.0844	0.0847	0.1103	0.1104	0.1037	0.1265	0.1278	0.0703	0.1338	0.1113	0.0840	0.0863	0.0819	0.1034	0.1153	0.0811	0.0879	0.1157	0.1206	0.0698	0.0998	0.0919	0.0815	0.0789	0.0830	0.0919	0.1121	0.0816	0.0926	0.0980	0.1555	0.0705	0.1062	0.0896	0.0806	0.0811	0.0815	0.1225	0.0932	0.0815	0.0869	0.1246	0.1278	0.0704	0.1162	0.1177	0.0844	0.0836	0.0807	0.1110	0.0921	0.0807	0.0813	0.1180	0.0990	0.0705	0.1119	0.1116	0.0829	0.0779	0.0800	0.1144	0.1387	0.0825	0.0864	0.1326	0.1313	0.1270	0.1282	0.1206	0.0963	0.0951	0.1021	0.1235	0.1052	0.1063	0.0999	0.1374	0.1614	0.1136	0.0901	0.0961	0.1570	0.0957	0.1109	0.0974	0.1462	0.1547	0.1733	0.1422
48=21:17:41	42213	301	0.1431	0.0704	0.1218	0.1061	0.0842	0.0835	0.0859	0.0855	0.1109	0.1111	0.1037	0.1240	0.1271	0.0713	0.1339	0.1120	0.0814	0.0880	0.0831	0.1031	0.1186	0.0818	0.0878	0.1147	0.1261	0.0705	0.1019	0.0899	0.0811	0.0798	0.0815	0.0911	0.1117	0.0807	0.0924	0.0990	0.1628	0.0705	0.1061	0.0917	0.0805	0.0814	0.0829	0.1234	0.0954	0.0820	0.0876	0.1266	0.1334	0.0711	0.1178	0.1170	0.0855	0.0822	0.0796	0.1114	0.0908	0.0789	0.0832	0.1184	0.0999	0.0709	0.1139	0.1134	0.0833	0.0782	0.0809	0.1166	0.1422	0.0809	0.0888	0.1350	0.1419	0.1314	0.1343	0.1237	0.0958	0.0972	0.1002	0.1244	0.1075	0.1080	0.1022	0.1401	0.1670	0.1168	0.0920	0.0988	0.1554	0.0990	0.1128	0.0962	0.1515	0.1544	0.1773	0.1485
49=21:32:22	43094	298	0.1492	0.0695	0.1202	0.1082	0.0862	0.0855	0.0846	0.0857	0.1126	0.1104	0.1025	0.1269	0.1349	0.0710	0.1388	0.1149	0.0828	0.0869	0.0816	0.1048	0.1208	0.0811	0.0884	0.1161	0.1258	0.0707	0.1029	0.0900	0.0815	0.0813	0.0827	0.0920	0.1134	0.0817	0.0936	0.1003	0.1687	0.0699	0.1091	0.0905	0.0811	0.0803	0.0826	0.1283	0.0942	0.0821	0.0877	0.1274	0.1382	0.0702	0.1191	0.1206	0.0858	0.0826	0.0800	0.1137	0.0933	0.0789	0.0814	0.1199	0.1005	0.0695	0.1162	0.1145	0.0819	0.0771	0.0797	0.1179	0.1468	0.0825	0.0863	0.1386	0.1417	0.1321	0.1371	0.1255	0.0972	0.0966	0.1047	0.1266	0.1091	0.1095	0.1013	0.1403	0.1660	0.1195	0.0916	0.0983	0.1626	0.0983	0.1147	0.1000	0.1528	0.1590	0.1804	0.1487
50=21:47:02	43975	300	0.1452	0.0699	0.1252	0.1068	0.0829	0.0845	0.0831	0.0832	0.1102	0.1112	0.1012	0.1338	0.1295	0.0693	0.1377	0.1148	0.0833	0.0859	0.0813	0.1047	0.1177	0.0791	0.0884	0.1175	0.1338	0.0687	0.1032	0.0912	0.0820	0.0785	0.0794	0.0913	0.1155	0.0817	0.0926	0.1002	0.1646	0.0697	0.1089	0.0912	0.0803	0.0811	0.0813	0.1286	0.0930	0.0812	0.0859	0.1335	0.1381	0.0717	0.1259	0.1254	0.0847	0.0834	0.0792	0.1125	0.0920	0.0788	0.0801	0.1234	0.1010	0.0690	0.1175	0.1158	0.0818	0.0772	0.0786	0.1199	0.1469	0.0808	0.0856	0.1414	0.1394	0.1327	0.1433	0.1340	0.0994	0.0973	0.1055	0.1303	0.1094	0.1106	0.1023	0.1438	0.1700	0.1204	0.0914	0.0991	0.1666	0.1004	0.1150	0.0985	0.1541	0.1600	0.1826	0.1524
51=22:01:43	44856	298	0.1486	0.0716	0.1283	0.1137	0.0899	0.0852	0.0857	0.0861	0.1119	0.1122	0.1033	0.1340	0.1373	0.0706	0.1416	0.1196	0.0830	0.0881	0.0801	0.1087	0.1223	0.0816	0.0893	0.1195	0.1338	0.0704	0.1076	0.0955	0.0833	0.0791	0.0848	0.0930	0.1187	0.0822	0.0937	0.1023	0.1703	0.0712	0.1107	0.0941	0.0811	0.0824	0.0811	0.1286	0.0969	0.0856	0.0851	0.1325	0.1405	0.0725	0.1336	0.1279	0.0858	0.0856	0.0825	0.1173	0.0940	0.0789	0.0816	0.1242	0.1034	0.0706	0.1209	0.1187	0.0822	0.0784	0.0812	0.1205	0.1545	0.0839	0.0859	0.1413	0.1455	0.1334	0.1478	0.1396	0.1032	0.1017	0.1110	0.1339	0.1136	0.1147	0.1032	0.1442	0.1720	0.1203	0.0932	0.1010	0.1678	0.1025	0.1185	0.0987	0.1599	0.1599	0.1811	0.1534
52=22:16:24	45736	300	0.1463	0.0707	0.1260	0.1113	0.0875	0.0855	0.0845	0.0847	0.1127	0.1116	0.1023	0.1311	0.1367	0.0708	0.1384	0.1188	0.0825	0.0863	0.0795	0.1105	0.1230	0.0829	0.0871	0.1187	0.1368	0.0708	0.1074	0.0956	0.0827	0.0795	0.0835	0.0943	0.1210	0.0817	0.0950	0.1014	0.1692	0.0709	0.1115	0.0939	0.0806	0.0819	0.0815	0.1321	0.0953	0.0841	0.0848	0.1299	0.1419	0.0725	0.1282	0.1260	0.0847	0.0858	0.0832	0.1186	0.0954	0.0786	0.0815	0.1229	0.1058	0.0694	0.1216	0.1199	0.0830	0.0777	0.0807	0.1250	0.1564	0.0824	0.0878	0.1448	0.1495	0.1333	0.1474	0.1363	0.1031	0.1020	0.1131	0.1383	0.1168	0.1158	0.1063	0.1444	0.1739	0.1251	0.0949	0.1065	0.1795	0.1047	0.1214	0.1039	0.1627	0.1654	0.1870	0.1566
53=22:31:05	46617	300	0.1607	0.0695	0.1243	0.1124	0.0846	0.0847	0.0844	0.0868	0.1139	0.1116	0.1029	0.1295	0.1424	0.0708	0.1427	0.1234	0.0823	0.0880	0.0826	0.1101	0.1271	0.0837	0.0890	0.1193	0.1413	0.0702	0.1075	0.0938	0.0815	0.0795	0.0806	0.0949	0.1221	0.0815	0.0974	0.1053	0.1762	0.0698	0.1154	0.0960	0.0816	0.0800	0.0817	0.1360	0.1003	0.0821	0.0863	0.1320	0.1479	0.0707	0.1330	0.1334	0.0841	0.0817	0.0800	0.1205	0.0956	0.0791	0.0831	0.1253	0.1061	0.0698	0.1261	0.1237	0.0823	0.0779	0.0796	0.1243	0.1596	0.0827	0.0875	0.1519	0.1566	0.1346	0.1552	0.1430	0.1054	0.1027	0.1127	0.1395	0.1205	0.1208	0.1076	0.1484	0.1747	0.1291	0.0955	0.1063	0.1824	0.1075	0.1231	0.1033	0.1652	0.1680	0.1880	0.1605
54=22:45:46	47498	298	0.1542	0.0694	0.1231	0.1078	0.0872	0.0828	0.0840	0.0852	0.1117	0.1091	0.1027	0.1279	0.1414	0.0694	0.1411	0.1235	0.0815	0.0869	0.0802	0.1116	0.1260	0.0780	0.0902	0.1182	0.1467	0.0684	0.1050	0.0942	0.0808	0.0771	0.0799	0.0931	0.1247	0.0813	0.0968	0.1035	0.1762	0.0690	0.1137	0.0948	0.0797	0.0797	0.0805	0.1356	0.0977	0.0808	0.0859	0.1357	0.1495	0.0694	0.1305	0.1296	0.0816	0.0813	0.0787	0.1192	0.0950	0.0781	0.0819	0.1247	0.1061	0.0685	0.1259	0.1238	0.0812	0.0766	0.0789	0.1248	0.1639	0.0813	0.0877	0.1579	0.1605	0.1334	0.1520	0.1434	0.1056	0.1017	0.1107	0.1423	0.1199	0.1213	0.1073	0.1462	0.1709	0.1289	0.0955	0.1061	0.1832	0.1069	0.1244	0.1030	0.1656	0.1646	0.1947	0.1658
55=23:00:26	48379	300	0.1759	0.0705	0.1277	0.1117	0.0831	0.0838	0.0835	0.0846	0.1120	0.1145	0.1044	0.1318	0.1500	0.0707	0.1481	0.1285	0.0831	0.0875	0.0824	0.1121	0.1330	0.0826	0.0898	0.1180	0.1597	0.0686	0.1072	0.0967	0.0809	0.0781	0.0808	0.0942	0.1270	0.0807	0.0977	0.1056	0.1812	0.0704	0.1183	0.0973	0.0812	0.0810	0.0830	0.1411	0.1000	0.0838	0.0868	0.1370	0.1562	0.0712	0.1375	0.1341	0.0841	0.0814	0.0785	0.1223	0.0953	0.0774	0.0821	0.1301	0.1082	0.0696	0.1310	0.1264	0.0827	0.0775	0.0805	0.1286	0.1646	0.0811	0.0876	0.1569	0.1636	0.1363	0.1621	0.1567	0.1101	0.1037	0.1146	0.1453	0.1238	0.1251	0.1114	0.1524	0.1786	0.1333	0.0984	0.1065	0.1911	0.1099	0.1295	0.1060	0.1693	0.1696	0.1933	0.1702
56=23:15:07	49260	298	0.1692	0.0703	0.1267	0.1143	0.0892	0.0841	0.0859	0.0867	0.1158	0.1122	0.1061	0.1259	0.1533	0.0712	0.1450	0.1301	0.0833	0.0884	0.0800	0.1151	0.1348	0.0849	0.0879	0.1204	0.1504	0.0702	0.1104	0.0980	0.0813	0.0796	0.0825	0.0936	0.1276	0.0812	0.1005	0.1047	0.1867	0.0701	0.1193	0.0983	0.0810	0.0813	0.0830	0.1438	0.1007	0.0843	0.0854	0.1322	0.1636	0.0712	0.1363	0.1345	0.0843	0.0824	0.0790	0.1234	0.0982	0.0777	0.0837	0.1267	0.1122	0.0702	0.1325	0.1266	0.0826	0.0763	0.0810	0.1314	0.1659	0.0796	0.0918	0.1566	0.1661	0.1338	0.1638	0.1491	0.1068	0.1067	0.1175	0.1479	0.1265	0.1271	0.1120	0.1471	0.1823	0.1340	0.0990	0.1090	0.1950	0.1120	0.1306	0.1076	0.1737	0.1722	0.1942	0.1685
57=23:29:48	50140	298	0.1617	0.0715	0.1314	0.1145	0.0852	0.0847	0.0863	0.0881	0.1155	0.1131	0.1031	0.1318	0.1560	0.0709	0.1503	0.1342	0.0840	0.0889	0.0815	0.1188	0.1361	0.0838	0.0918	0.1223	0.1589	0.0696	0.1119	0.0996	0.0834	0.0790	0.0819	0.0972	0.1343	0.0834	0.1010	0.1107	0.1862	0.0712	0.1218	0.1006	0.0819	0.0819	0.0815	0.1459	0.1032	0.0838	0.0883	0.1399	0.1571	0.0726	0.1441	0.1421	0.0846	0.0831	0.0814	0.1272	0.0993	0.0797	0.0856	0.1275	0.1150	0.0708	0.1375	0.1329	0.0828	0.0786	0.0804	0.1315	0.1747	0.0839	0.0885	0.1653	0.1713	0.1384	0.1671	0.1572	0.1145	0.1080	0.1203	0.1559	0.1306	0.1311	0.1133	0.1496	0.1788	0.1384	0.1008	0.1122	0.1987	0.1161	0.1364	0.1112	0.1770	0.1745	0.2000	0.1722
58=23:44:29	51021	300	0.1698	0.0709	0.1269	0.1137	0.0846	0.0843	0.0832	0.0865	0.1151	0.1126	0.1044	0.1307	0.1550	0.0704	0.1477	0.1316	0.0835	0.0875	0.0823	0.1156	0.1428	0.0783	0.0919	0.1182	0.1588	0.0694	0.1120	0.0978	0.0800	0.0786	0.0807	0.0963	0.1333	0.0820	0.1004	0.1114	0.1866	0.0701	0.1209	0.1009	0.0802	0.0813	0.0834	0.1471	0.1015	0.0812	0.0897	0.1344	0.1696	0.0707	0.1416	0.1397	0.0837	0.0825	0.0794	0.1250	0.0992	0.0794	0.0828	0.1266	0.1149	0.0691	0.1386	0.1334	0.0836	0.0772	0.0811	0.1332	0.1757	0.0808	0.0909	0.1745	0.1717	0.1357	0.1726	0.1617	0.1128	0.1092	0.1212	0.1566	0.1315	0.1327	0.1155	0.1518	0.1787	0.1389	0.1016	0.1131	0.1996	0.1179	0.1378	0.1134	0.1801	0.1739	0.2010	0.1805
59=23:59:10	51902	301	0.1732	0.0705	0.1288	0.1156	0.0819	0.0844	0.0847	0.0873	0.1154	0.1132	0.1049	0.1308	0.1640	0.0692	0.1542	0.1393	0.0818	0.0864	0.0840	0.1188	0.1470	0.0805	0.0922	0.1194	0.1788	0.0688	0.1144	0.1007	0.0807	0.0785	0.0796	0.0969	0.1377	0.0804	0.1018	0.1156	0.1893	0.0695	0.1227	0.1013	0.0824	0.0808	0.0827	0.1526	0.1053	0.0812	0.0883	0.1364	0.1737	0.0708	0.1474	0.1463	0.0836	0.0815	0.0787	0.1277	0.1009	0.0788	0.0832	0.1289	0.1169	0.0691	0.1561	0.1378	0.0815	0.0774	0.0802	0.1367	0.1873	0.0801	0.0914	0.1745	0.1859	0.1399	0.1768	0.1670	0.1169	0.1106	0.1254	0.1631	0.1386	0.1415	0.1177	0.1567	0.1832	0.1435	0.1055	0.1170	0.2084	0.1198	0.1443	0.1160	0.1804	0.1779	0.2040	0.1834
60=00:13:50	52783	298	0.1737	0.0710	0.1354	0.1203	0.0875	0.0854	0.0838	0.0858	0.1177	0.1134	0.1058	0.1307	0.1708	0.0699	0.1493	0.1392	0.0836	0.0860	0.0835	0.1188	0.1464	0.0781	0.0919	0.1187	0.1700	0.0691	0.1157	0.1014	0.0818	0.0790	0.0814	0.0978	0.1389	0.0813	0.1035	0.1157	0.1968	0.0693	0.1240	0.1021	0.0819	0.0801	0.0822	0.1525	0.1054	0.0800	0.0913	0.1359	0.1699	0.0717	0.1511	0.1473	0.0833	0.0832	0.0803	0.1296	0.1009	0.0790	0.0819	0.1286	0.1207	0.0687	0.1451	0.1389	0.0829	0.0765	0.0799	0.1374	0.1866	0.0794	0.0908	0.1776	0.1859	0.1376	0.1774	0.1699	0.1170	0.1131	0.1287	0.1651	0.1392	0.1418	0.1182	0.1508	0.1832	0.1430	0.1031	0.1174	0.2092	0.1227	0.1439	0.1185	0.1817	0.1778	0.2088	0.1857
61=00:28:31	53664	301	0.1863	0.0712	0.1359	0.1205	0.0847	0.0841	0.0857	0.0868	0.1174	0.1113	0.1066	0.1328	0.1742	0.0706	0.1559	0.1442	0.0839	0.0876	0.0831	0.1210	0.1510	0.0826	0.0892	0.1204	0.1799	0.0711	0.1212	0.1060	0.0801	0.0782	0.0812	0.0977	0.1414	0.0799	0.1061	0.1178	0.1998	0.0708	0.1289	0.1047	0.0801	0.0810	0.0834	0.1554	0.1054	0.0820	0.0873	0.1357	0.1851	0.0730	0.1583	0.1575	0.0847	0.0827	0.0792	0.1327	0.1022	0.0773	0.0832	0.1359	0.1232	0.0699	0.1474	0.1422	0.0823	0.0771	0.0807	0.1427	0.1833	0.0790	0.0909	0.1755	0.1819	0.1455	0.1986	0.1867	0.1203	0.1168	0.1344	0.1707	0.1462	0.1478	0.1189	0.1641	0.1877	0.1468	0.1064	0.1215	0.2120	0.1258	0.1489	0.1190	0.1783	0.1807	0.2017	0.1832
62=00:43:12	54544	298	0.1851	0.0702	0.1381	0.1251	0.0870	0.0849	0.0835	0.0878	0.1217	0.1129	0.1034	0.1369	0.1809	0.0710	0.1537	0.1462	0.0843	0.0875	0.0795	0.1234	0.1548	0.0818	0.0904	0.1237	0.1743	0.0705	0.1267	0.1093	0.0814	0.0792	0.0815	0.0991	0.1445	0.0814	0.1074	0.1176	0.2034	0.0699	0.1307	0.1065	0.0801	0.0803	0.0814	0.1595	0.1047	0.0846	0.0861	0.1356	0.1871	0.0708	0.1588	0.1578	0.0859	0.0825	0.0806	0.1374	0.1049	0.0787	0.0830	0.1343	0.1282	0.0698	0.1518	0.1457	0.0829	0.0776	0.0786	0.1462	0.1959	0.0834	0.0902	0.1778	0.1815	0.1452	0.1973	0.1880	0.1225	0.1217	0.1430	0.1767	0.1504	0.1555	0.1235	0.1567	0.1889	0.1511	0.1095	0.1241	0.2187	0.1322	0.1552	0.1262	0.1839	0.1884	0.2035	0.1814
63=00:57:53	55425	298	0.1865	0.0714	0.1376	0.1266	0.0858	0.0853	0.0842	0.0901	0.1204	0.1126	0.1049	0.1396	0.1895	0.0711	0.1568	0.1467	0.0842	0.0876	0.0824	0.1248	0.1578	0.0813	0.0919	0.1229	0.1831	0.0720	0.1302	0.1098	0.0805	0.0809	0.0825	0.0998	0.1489	0.0827	0.1106	0.1197	0.2116	0.0708	0.1340	0.1093	0.0815	0.0809	0.0820	0.1597	0.1088	0.0847	0.0877	0.1378	0.1963	0.0716	0.1610	0.1612	0.0866	0.0837	0.0807	0.1416	0.1066	0.0789	0.0836	0.1340	0.1305	0.0710	0.1546	0.1512	0.0826	0.0777	0.0819	0.1510	0.1989	0.0838	0.0920	0.1813	0.1909	0.1477	0.2051	0.1944	0.1283	0.1240	0.1459	0.1830	0.1546	0.1593	0.1269	0.1593	0.1942	0.1525	0.1123	0.1283	0.2217	0.1359	0.1609	0.1270	0.1861	0.1867	0.2086	0.1840
64=01:12:34	56306	301	0.1897	0.0701	0.1378	0.1209	0.0858	0.0842	0.0848	0.0900	0.1224	0.1122	0.1045	0.1340	0.1891	0.0706	0.1567	0.1511	0.0838	0.0883	0.0819	0.1254	0.1591	0.0796	0.0939	0.1210	0.1862	0.0703	0.1285	0.1075	0.0811	0.0797	0.0813	0.0999	0.1544	0.0836	0.1099	0.1214	0.2075	0.0699	0.1355	0.1093	0.0817	0.0807	0.0832	0.1630	0.1095	0.0824	0.0907	0.1389	0.1979	0.0701	0.1624	0.1641	0.0848	0.0824	0.0785	0.1404	0.1077	0.0792	0.0836	0.1313	0.1315	0.0702	0.1565	0.1535	0.0825	0.0767	0.0805	0.1509	0.2141	0.0820	0.0933	0.1907	0.1934	0.1431	0.2019	0.1987	0.1293	0.1238	0.1463	0.1829	0.1598	0.1628	0.1274	0.1580	0.1932	0.1538	0.1144	0.1299	0.2284	0.1384	0.1663	0.1302	0.1928	0.1858	0.2173	0.1894
65=01:27:14	57187	300	0.1928	0.0691	0.1379	0.1201	0.0842	0.0834	0.0853	0.0881	0.1249	0.1124	0.1031	0.1313	0.1942	0.0713	0.1571	0.1581	0.0822	0.0869	0.0790	0.1333	0.1599	0.0837	0.0907	0.1320	0.1864	0.0695	0.1294	0.1081	0.0811	0.0776	0.0814	0.1005	0.1515	0.0805	0.1098	0.1222	0.2078	0.0701	0.1377	0.1117	0.0796	0.0816	0.0800	0.1650	0.1087	0.0842	0.0867	0.1406	0.2027	0.0699	0.1693	0.1663	0.0837	0.0811	0.0793	0.1400	0.1074	0.0771	0.0858	0.1332	0.1329	0.0691	0.1579	0.1558	0.0796	0.0764	0.0800	0.1536	0.2049	0.0818	0.0898	0.1869	0.2034	0.1471	0.2057	0.1992	0.1313	0.1253	0.1451	0.1838	0.1590	0.1640	0.1265	0.1610	0.1926	0.1529	0.1129	0.1312	0.2262	0.1415	0.1660	0.1319	0.1873	0.1873	0.2113	0.1889
66=01:41:55	58068	298	0.1958	0.0725	0.1382	0.1241	0.0848	0.0857	0.0856	0.0913	0.1269	0.1139	0.1061	0.1360	0.2058	0.0712	0.1580	0.1586	0.0857	0.0876	0.0824	0.1321	0.1711	0.0808	0.0966	0.1221	0.2002	0.0710	0.1312	0.1125	0.0812	0.0806	0.0832	0.1028	0.1612	0.0834	0.1140	0.1265	0.2154	0.0711	0.1415	0.1162	0.0823	0.0817	0.0836	0.1704	0.1175	0.0818	0.0945	0.1391	0.2136	0.0710	0.1713	0.1697	0.0850	0.0823	0.0794	0.1471	0.1119	0.0803	0.0855	0.1348	0.1422	0.0705	0.1647	0.1623	0.0834	0.0778	0.0810	0.1594	0.2264	0.0818	0.0957	0.1991	0.2115	0.1463	0.2059	0.2089	0.1365	0.1296	0.1528	0.1901	0.1699	0.1735	0.1328	0.1611	0.1963	0.1596	0.1212	0.1386	0.2347	0.1480	0.1800	0.1388	0.1995	0.1910	0.2217	0.1996
67=01:56:36	58948	298	0.1938	0.0688	0.1379	0.1224	0.0840	0.0822	0.0829	0.0890	0.1217	0.1134	0.1036	0.1335	0.2021	0.0694	0.1578	0.1585	0.0820	0.0868	0.0800	0.1318	0.1675	0.0792	0.0940	0.1242	0.2056	0.0684	0.1302	0.1099	0.0800	0.0780	0.0799	0.1019	0.1604	0.0819	0.1110	0.1272	0.2154	0.0683	0.1420	0.1162	0.0807	0.0808	0.0812	0.1676	0.1123	0.0817	0.0896	0.1514	0.2139	0.0702	0.1764	0.1755	0.0839	0.0804	0.0786	0.1456	0.1099	0.0782	0.0835	0.1343	0.1398	0.0692	0.1660	0.1623	0.0821	0.0774	0.0795	0.1579	0.2314	0.0827	0.0922	0.2037	0.2122	0.1472	0.2111	0.2146	0.1419	0.1311	0.1551	0.1916	0.1686	0.1762	0.1293	0.1630	0.1944	0.1586	0.1223	0.1413	0.2338	0.1494	0.1831	0.1394	0.1947	0.1906	0.2218	0.1985
68=02:11:17	59829	300	0.1829	0.0710	0.1465	0.1272	0.0857	0.0860	0.0851	0.0901	0.1239	0.1138	0.1031	0.1350	0.2106	0.0713	0.1581	0.1634	0.0827	0.0867	0.0793	0.1381	0.1696	0.0830	0.0920	0.1275	0.1988	0.0693	0.1343	0.1148	0.0831	0.0785	0.0837	0.1032	0.1628	0.0812	0.1128	0.1276	0.2192	0.0710	0.1452	0.1172	0.0806	0.0822	0.0802	0.1692	0.1143	0.0851	0.0878	0.1437	0.2094	0.0718	0.1848	0.1772	0.0847	0.0842	0.0819	0.1481	0.1120	0.0778	0.0853	0.1363	0.1472	0.0694	0.1681	0.1659	0.0825	0.0779	0.0798	0.1632	0.2233	0.0847	0.0932	0.1909	0.2055	0.1461	0.2095	0.2174	0.1444	0.1364	0.1621	0.1967	0.1696	0.1782	0.1313	0.1592	0.1996	0.1619	0.1240	0.1424	0.2395	0.1520	0.1850	0.1462	0.1949	0.1922	0.2187	0.1958
69=02:25:58	60710	300	0.2058	0.0712	0.1468	0.1273	0.0867	0.0848	0.0859	0.0903	0.1267	0.1136	0.1063	0.1374	0.2118	0.0724	0.1596	0.1685	0.0848	0.0880	0.0803	0.1380	0.1789	0.0834	0.0933	0.1268	0.2054	0.0716	0.1430	0.1181	0.0806	0.0793	0.0835	0.1040	0.1661	0.0816	0.1151	0.1320	0.2220	0.0705	0.1506	0.1203	0.0813	0.0817	0.0834	0.1700	0.1156	0.0846	0.0911	0.1412	0.2303	0.0715	0.1867	0.1828	0.0859	0.0832	0.0806	0.1516	0.1154	0.0777	0.0864	0.1403	0.1493	0.0703	0.1710	0.1712	0.0846	0.0776	0.0806	0.1650	0.2281	0.0826	0.0954	0.1950	0.1998	0.1537	0.2238	0.2319	0.1463	0.1407	0.1684	0.1980	0.1754	0.1810	0.1350	0.1648	0.1977	0.1645	0.1272	0.1466	0.2428	0.1575	0.1954	0.1490	0.1958	0.1949	0.2150	0.1963
70=02:40:38	61591	298	0.1934	0.0703	0.1478	0.1290	0.0856	0.0844	0.0834	0.0912	0.1282	0.1123	0.1036	0.1397	0.2209	0.0699	0.1589	0.1714	0.0821	0.0850	0.0809	0.1402	0.1735	0.0787	0.0966	0.1247	0.2080	0.0696	0.1450	0.1246	0.0830	0.0797	0.0824	0.1057	0.1737	0.0822	0.1176	0.1347	0.2178	0.0703	0.1504	0.1213	0.0794	0.0813	0.0811	0.1708	0.1184	0.0813	0.0923	0.1448	0.2206	0.0714	0.1981	0.1899	0.0850	0.0832	0.0813	0.1545	0.1162	0.0791	0.0845	0.1377	0.1510	0.0692	0.1701	0.1728	0.0806	0.0769	0.0790	0.1627	0.2437	0.0830	0.0939	0.2049	0.2111	0.1519	0.2217	0.2310	0.1513	0.1451	0.1706	0.2053	0.1777	0.1864	0.1350	0.1640	0.2054	0.1658	0.1305	0.1487	0.2470	0.1593	0.1979	0.1524	0.1994	0.1996	0.2217	0.1985
71=02:55:19	62472	301	0.2052	0.0698	0.1445	0.1240	0.0832	0.0843	0.0837	0.0902	0.1281	0.1141	0.1046	0.1322	0.2269	0.0694	0.1573	0.1778	0.0818	0.0857	0.0809	0.1398	0.1785	0.0784	0.0990	0.1221	0.2127	0.0689	0.1409	0.1176	0.0800	0.0789	0.0795	0.1029	0.1758	0.0814	0.1178	0.1355	0.2259	0.0696	0.1543	0.1240	0.0810	0.0802	0.0816	0.1767	0.1203	0.0804	0.0947	0.1428	0.2364	0.0700	0.1936	0.1880	0.0835	0.0812	0.0778	0.1524	0.1166	0.0791	0.0859	0.1356	0.1543	0.0692	0.1735	0.1784	0.0821	0.0762	0.0801	0.1661	0.2506	0.0810	0.0954	0.2113	0.2313	0.1517	0.2201	0.2332	0.1539	0.1454	0.1717	0.2036	0.1807	0.1862	0.1381	0.1653	0.1979	0.1689	0.1335	0.1562	0.2478	0.1669	0.2040	0.1581	0.2004	0.1957	0.2271	0.2104
72=03:10:00	63352	298	0.2001	0.0708	0.1527	0.1286	0.0827	0.0854	0.0847	0.0916	0.1306	0.1148	0.1053	0.1361	0.2311	0.0706	0.1652	0.1809	0.0829	0.0855	0.0826	0.1439	0.1854	0.0820	0.0943	0.1257	0.2316	0.0697	0.1478	0.1252	0.0810	0.0787	0.0807	0.1086	0.1825	0.0801	0.1205	0.1388	0.2263	0.0700	0.1582	0.1264	0.0810	0.0806	0.0835	0.1780	0.1233	0.0825	0.0939	0.1416	0.2316	0.0713	0.2074	0.2002	0.0852	0.0833	0.0791	0.1598	0.1193	0.0787	0.0872	0.1417	0.1624	0.0697	0.1783	0.1835	0.0828	0.0768	0.0807	0.1738	0.2449	0.0800	0.0970	0.2024	0.2232	0.1526	0.2302	0.2452	0.1637	0.1529	0.1816	0.2085	0.1881	0.1933	0.1399	0.1658	0.2032	0.1708	0.1362	0.1627	0.2477	0.1727	0.2136	0.1629	0.2032	0.1981	0.2241	0.2099
73=03:24:41	64233	300	0.2062	0.0709	0.1523	0.1292	0.0845	0.0850	0.0839	0.0920	0.1322	0.1138	0.1040	0.1359	0.2279	0.0705	0.1621	0.1815	0.0829	0.0878	0.0822	0.1442	0.1800	0.0785	0.0974	0.1275	0.2244	0.0698	0.1519	0.1241	0.0803	0.0795	0.0807	0.1090	0.1892	0.0829	0.1219	0.1388	0.2232	0.0701	0.1628	0.1295	0.0821	0.0818	0.0827	0.1782	0.1228	0.0818	0.0947	0.1471	0.2364	0.0718	0.2066	0.2017	0.0860	0.0830	0.0799	0.1628	0.1215	0.0797	0.0863	0.1382	0.1642	0.0697	0.1805	0.1848	0.0835	0.0779	0.0806	0.1743	0.2621	0.0819	0.0974	0.2167	0.2257	0.1543	0.2326	0.2474	0.1670	0.1590	0.1879	0.2120	0.1892	0.1945	0.1410	0.1662	0.2010	0.1742	0.1385	0.1655	0.2542	0.1766	0.2192	0.1687	0.2040	0.1982	0.2318	0.2086
74=03:39:22	65114	301	0.2052	0.0709	0.1532	0.1295	0.0851	0.0834	0.0833	0.0924	0.1328	0.1144	0.1051	0.1385	0.2346	0.0699	0.1609	0.1824	0.0831	0.0865	0.0827	0.1448	0.1890	0.0779	0.0977	0.1247	0.2257	0.0701	0.1552	0.1293	0.0812	0.0799	0.0814	0.1102	0.1903	0.0814	0.1220	0.1402	0.2327	0.0679	0.1683	0.1311	0.0808	0.0804	0.0825	0.1790	0.1264	0.0793	0.0951	0.1424	0.2412	0.0708	0.2185	0.2098	0.0848	0.0834	0.0802	0.1653	0.1236	0.0787	0.0875	0.1384	0.1782	0.0697	0.1841	0.1923	0.0830	0.0770	0.0801	0.1768	0.2649	0.0810	0.0987	0.2156	0.2162	0.1559	0.2399	0.2585	0.1716	0.1654	0.1986	0.2165	0.1941	0.1983	0.1438	0.1656	0.2041	0.1742	0.1431	0.1698	0.2571	0.1843	0.2264	0.1751	0.2056	0.2002	0.2314	0.2068
75=03:54:02	65995	298	0.2055	0.0697	0.1590	0.1334	0.0854	0.0843	0.0858	0.0933	0.1323	0.1137	0.1030	0.1356	0.2393	0.0712	0.1646	0.1905	0.0812	0.0873	0.0815	0.1469	0.1916	0.0828	0.0957	0.1288	0.2263	0.0705	0.1641	0.1317	0.0814	0.0800	0.0823	0.1112	0.1921	0.0815	0.1249	0.1443	0.2340	0.0708	0.1735	0.1361	0.0812	0.0804	0.0813	0.1817	0.1294	0.0845	0.0930	0.1423	0.2452	0.0710	0.2174	0.2109	0.0856	0.0812	0.0808	0.1706	0.1274	0.0787	0.0886	0.1424	0.1794	0.0709	0.1866	0.1946	0.0827	0.0775	0.0805	0.1813	0.2621	0.0840	0.0985	0.2109	0.2357	0.1602	0.2407	0.2551	0.1770	0.1695	0.2054	0.2204	0.1973	0.2048	0.1455	0.1712	0.2057	0.1775	0.1472	0.1794	0.2588	0.1929	0.2336	0.1820	0.2036	0.2060	0.2295	0.2089
76=04:08:44	66877	300	0.2032	0.0711	0.1631	0.1307	0.0847	0.0855	0.0834	0.0926	0.1347	0.1160	0.1052	0.1402	0.2485	0.0708	0.1655	0.1925	0.0834	0.0868	0.0828	0.1525	0.1923	0.0788	0.0987	0.1252	0.2311	0.0693	0.1631	0.1374	0.0825	0.0790	0.0804	0.1118	0.2026	0.0823	0.1245	0.1434	0.2329	0.0698	0.1730	0.1386	0.0814	0.0819	0.0820	0.1796	0.1344	0.0811	0.0952	0.1438	0.2417	0.0712	0.2311	0.2128	0.0854	0.0839	0.0807	0.1749	0.1299	0.0797	0.0858	0.1425	0.1808	0.0682	0.1864	0.1960	0.0832	0.0776	0.0800	0.1827	0.2716	0.0811	0.0987	0.2155	0.2278	0.1551	0.2346	0.2602	0.1859	0.1731	0.2062	0.2226	0.1987	0.2074	0.1477	0.1684	0.2036	0.1770	0.1476	0.1789	0.2607	0.1973	0.2365	0.1837	0.2065	0.2018	0.2329	0.2143
77=04:23:25	67757	301	0.2090	0.0711	0.1640	0.1374	0.0849	0.0855	0.0866	0.0945	0.1369	0.1161	0.1068	0.1338	0.2606	0.0709	0.1697	0.1946	0.0829	0.0875	0.0848	0.1504	0.2014	0.0827	0.0973	0.1266	0.2392	0.0710	0.1672	0.1368	0.0823	0.0816	0.0816	0.1135	0.1995	0.0807	0.1245	0.1455	0.2377	0.0704	0.1804	0.1409	0.0815	0.0810	0.0831	0.1848	0.1381	0.0820	0.0958	0.1433	0.2527	0.0720	0.2291	0.2164	0.0849	0.0821	0.0797	0.1780	0.1333	0.0792	0.0892	0.1426	0.1854	0.0698	0.1889	0.2017	0.0838	0.0770	0.0812	0.1851	0.2779	0.0800	0.1026	0.2118	0.2360	0.1574	0.2443	0.2636	0.1883	0.1784	0.2186	0.2225	0.2044	0.2099	0.1470	0.1674	0.2073	0.1791	0.1529	0.1878	0.2668	0.1994	0.2434	0.1879	0.2068	0.2025	0.2343	0.2159
78=04:38:06	68638	298	0.2060	0.0708	0.1633	0.1336	0.0859	0.0841	0.0863	0.0947	0.1377	0.1165	0.1064	0.1347	0.2613	0.0703	0.1673	0.2021	0.0824	0.0885	0.0794	0.1589	0.1953	0.0851	0.0982	0.1266	0.2443	0.0701	0.1688	0.1374	0.0832	0.0776	0.0816	0.1165	0.2056	0.0825	0.1263	0.1447	0.2359	0.0702	0.1828	0.1464	0.0811	0.0820	0.0803	0.1900	0.1386	0.0859	0.0930	0.1469	0.2567	0.0709	0.2326	0.2172	0.0834	0.0822	0.0801	0.1812	0.1362	0.0789	0.0898	0.1442	0.1940	0.0703	0.1905	0.2065	0.0833	0.0778	0.0809	0.1925	0.2735	0.0841	0.0995	0.2105	0.2524	0.1554	0.2411	0.2644	0.1971	0.1825	0.2191	0.2291	0.2034	0.2179	0.1453	0.1664	0.2072	0.1819	0.1543	0.1944	0.2663	0.2069	0.2478	0.1925	0.2078	0.2031	0.2354	0.2159
79=04:52:47	69519	300	0.2192	0.0707	0.1644	0.1308	0.0888	0.0845	0.0833	0.0931	0.1386	0.1137	0.1044	0.1367	0.2589	0.0706	0.1653	0.1994	0.0821	0.0859	0.0824	0.1554	0.1956	0.0793	0.0999	0.1267	0.2422	0.0693	0.1710	0.1397	0.0797	0.0782	0.0797	0.1152	0.2093	0.0822	0.1263	0.1475	0.2402	0.0697	0.1894	0.1487	0.0802	0.0804	0.0827	0.1845	0.1380	0.0810	0.0949	0.1486	0.2687	0.0710	0.2391	0.2226	0.0840	0.0818	0.0786	0.1786	0.1379	0.0790	0.0865	0.1444	0.1933	0.0698	0.1914	0.2102	0.0814	0.0780	0.0798	0.1850	0.2848	0.0822	0.1004	0.2330	0.2349	0.1625	0.2548	0.2882	0.2004	0.1904	0.2226	0.2301	0.2051	0.2137	0.1506	0.1737	0.2088	0.1821	0.1545	0.1974	0.2641	0.2068	0.2525	0.1926	0.2105	0.2045	0.2388	0.2195
80=05:07:27	70400	301	0.2198	0.0705	0.1671	0.1346	0.0849	0.0839	0.0848	0.0962	0.1402	0.1145	0.1057	0.1394	0.2635	0.0713	0.1679	0.2004	0.0827	0.0882	0.0820	0.1579	0.2006	0.0805	0.0991	0.1265	0.2446	0.0703	0.1809	0.1441	0.0819	0.0797	0.0811	0.1170	0.2110	0.0829	0.1283	0.1506	0.2424	0.0703	0.1919	0.1530	0.0816	0.0804	0.0823	0.1873	0.1413	0.0833	0.0944	0.1475	0.2639	0.0712	0.2424	0.2298	0.0855	0.0819	0.0789	0.1817	0.1414	0.0794	0.0890	0.1468	0.2034	0.0704	0.1956	0.2122	0.0834	0.0776	0.0806	0.1916	0.2839	0.0813	0.1031	0.2209	0.2391	0.1634	0.2563	0.2819	0.2066	0.1989	0.2342	0.2315	0.2104	0.2209	0.1520	0.1752	0.2105	0.1859	0.1616	0.2026	0.2694	0.2148	0.2563	0.2006	0.2075	0.2057	0.2378	0.2180
81=05:22:08	71281	298	0.2149	0.0706	0.1691	0.1376	0.0870	0.0859	0.0846	0.0980	0.1441	0.1164	0.1050	0.1381	0.2699	0.0720	0.1681	0.2071	0.0836	0.0879	0.0807	0.1616	0.2056	0.0824	0.0984	0.1270	0.2456	0.0700	0.1833	0.1488	0.0819	0.0794	0.0830	0.1209	0.2154	0.0824	0.1302	0.1510	0.2419	0.0698	0.1948	0.1545	0.0815	0.0812	0.0824	0.1882	0.1465	0.0846	0.0968	0.1442	0.2649	0.0705	0.2449	0.2303	0.0857	0.0836	0.0808	0.1852	0.1436	0.0793	0.0889	0.1465	0.2090	0.0702	0.1937	0.2154	0.0825	0.0779	0.0804	0.1915	0.2936	0.0831	0.1038	0.2194	0.2339	0.1593	0.2503	0.2791	0.2108	0.2062	0.2444	0.2353	0.2126	0.2255	0.1572	0.1684	0.2061	0.1855	0.1607	0.2048	0.2690	0.2201	0.2613	0.2070	0.2151	0.2051	0.2353	0.2141
82=05:36:49	72161	298	0.2131	0.0700	0.1769	0.1386	0.0910	0.0843	0.0848	0.0967	0.1406	0.1142	0.1055	0.1340	0.2683	0.0713	0.1677	0.2060	0.0822	0.0873	0.0805	0.1616	0.2032	0.0835	0.0964	0.1255	0.2470	0.0706	0.1909	0.1496	0.0814	0.0791	0.0828	0.1184	0.2125	0.0804	0.1274	0.1521	0.2414	0.0710	0.1975	0.1580	0.0812	0.0813	0.0819	0.1904	0.1453	0.0847	0.0936	0.1443	0.2654	0.0711	0.2566	0.2313	0.0841	0.0827	0.0808	0.1902	0.1430	0.0769	0.0885	0.1460	0.2123	0.0695	0.1955	0.2151	0.0824	0.0777	0.0809	0.1986	0.2717	0.0797	0.1033	0.2175	0.2439	0.1684	0.2583	0.2854	0.2182	0.2069	0.2471	0.2403	0.2136	0.2254	0.1529	0.1729	0.2142	0.1852	0.1633	0.2110	0.2732	0.2246	0.2646	0.2056	0.2106	0.2063	0.2341	0.2180
83=05:51:30	73042	301	0.2206	0.0693	0.1750	0.1327	0.0844	0.0822	0.0822	0.0966	0.1429	0.1128	0.1053	0.1355	0.2706	0.0697	0.1688	0.2118	0.0809	0.0869	0.0804	0.1636	0.2058	0.0810	0.0965	0.1274	0.2488	0.0696	0.1897	0.1535	0.0802	0.0778	0.0801	0.1207	0.2198	0.0798	0.1287	0.1528	0.2419	0.0691	0.2013	0.1610	0.0792	0.0799	0.0818	0.1921	0.1473	0.0812	0.0952	0.1472	0.2730	0.0699	0.2553	0.2372	0.0848	0.0812	0.0784	0.1881	0.1467	0.0763	0.0883	0.1470	0.2168	0.0696	0.1963	0.2184	0.0829	0.0763	0.0794	0.1969	0.2807	0.0794	0.1043	0.2235	0.2341	0.1650	0.2629	0.2946	0.2225	0.2170	0.2497	0.2359	0.2164	0.2268	0.1540	0.1729	0.2081	0.1879	0.1645	0.2117	0.2734	0.2262	0.2700	0.2073	0.2091	0.2062	0.2387	0.2210
84=06:06:11	73923	298	0.2118	0.0714	0.1867	0.1471	0.0902	0.0847	0.0861	0.0995	0.1448	0.1160	0.1068	0.1346	0.2755	0.0715	0.1696	0.2123	0.0827	0.0876	0.0816	0.1663	0.2103	0.0835	0.0976	0.1260	0.2520	0.0702	0.2005	0.1598	0.0829	0.0796	0.0827	0.1255	0.2267	0.0816	0.1295	0.1513	0.2479	0.0707	0.2073	0.1646	0.0807	0.0811	0.0823	0.1929	0.1566	0.0832	0.0946	0.1463	0.2663	0.0709	0.2641	0.2366	0.0848	0.0843	0.0812	0.1944	0.1507	0.0779	0.0888	0.1459	0.2240	0.0690	0.2020	0.2220	0.0830	0.0778	0.0804	0.1974	0.2886	0.0793	0.1064	0.2185	0.2387	0.1607	0.2578	0.2982	0.2310	0.2216	0.2597	0.2429	0.2186	0.2318	0.1552	0.1702	0.2135	0.1901	0.1670	0.2193	0.2729	0.2334	0.2726	0.2114	0.2135	0.2079	0.2375	0.2216
85=06:20:51	74804	298	0.2126	0.0710	0.1854	0.1437	0.0850	0.0847	0.0848	0.1010	0.1471	0.1140	0.1063	0.1390	0.2847	0.0699	0.1743	0.2171	0.0844	0.0877	0.0814	0.1672	0.2201	0.0830	0.0979	0.1296	0.2589	0.0695	0.2042	0.1640	0.0807	0.0787	0.0814	0.1255	0.2307	0.0812	0.1341	0.1562	0.2597	0.0698	0.2150	0.1709	0.0807	0.0812	0.0830	0.1930	0.1616	0.0848	0.0965	0.1497	0.2741	0.0709	0.2705	0.2454	0.0853	0.0834	0.0789	0.1992	0.1528	0.0779	0.0886	0.1491	0.2349	0.0699	0.2053	0.2271	0.0820	0.0770	0.0807	0.2028	0.2848	0.0815	0.1080	0.2266	0.2404	0.1656	0.2633	0.3000	0.2343	0.2277	0.2645	0.2455	0.2208	0.2358	0.1564	0.1722	0.2166	0.1891	0.1712	0.2225	0.2783	0.2384	0.2822	0.2197	0.2129	0.2089	0.2426	0.2234
86=06:35:32	75685	300	0.2207	0.0695	0.1888	0.1390	0.0850	0.0849	0.0828	0.1007	0.1485	0.1147	0.1038	0.1421	0.2829	0.0689	0.1687	0.2144	0.0829	0.0856	0.0813	0.1638	0.2131	0.0769	0.1022	0.1317	0.2535	0.0697	0.2067	0.1664	0.0810	0.0798	0.0809	0.1255	0.2338	0.0825	0.1328	0.1564	0.2474	0.0688	0.2118	0.1702	0.0804	0.0809	0.0806	0.1870	0.1630	0.0809	0.0981	0.1537	0.2766	0.0703	0.2731	0.2456	0.0855	0.0832	0.0792	0.1997	0.1559	0.0794	0.0877	0.1462	0.2325	0.0692	0.2040	0.2276	0.0826	0.0772	0.0796	0.1967	0.2969	0.0823	0.1070	0.2342	0.2355	0.1651	0.2688	0.3142	0.2365	0.2376	0.2640	0.2493	0.2192	0.2328	0.1591	0.1713	0.2142	0.1921	0.1708	0.2229	0.2807	0.2390	0.2834	0.2151	0.2177	0.2093	0.2460	0.2229
87=06:50:13	76566	301	0.2407	0.0690	0.1831	0.1356	0.0855	0.0854	0.0833	0.1003	0.1496	0.1161	0.1032	0.1383	0.2874	0.0710	0.1725	0.2245	0.0838	0.0876	0.0805	0.1717	0.2193	0.0826	0.1057	0.1318	0.2559	0.0694	0.2043	0.1651	0.0796	0.0781	0.0811	0.1295	0.2354	0.0814	0.1329	0.1604	0.2501	0.0694	0.2218	0.1777	0.0804	0.0820	0.0826	0.1948	0.1646	0.0829	0.1000	0.1511	0.3038	0.0697	0.2648	0.2433	0.0848	0.0811	0.0789	0.1982	0.1595	0.0784	0.0937	0.1511	0.2399	0.0702	0.2068	0.2357	0.0821	0.0782	0.0803	0.2023	0.2906	0.0827	0.1087	0.2343	0.2473	0.1681	0.2659	0.3047	0.2406	0.2382	0.2620	0.2503	0.2203	0.2353	0.1594	0.1752	0.2140	0.1968	0.1766	0.2280	0.2817	0.2462	0.2899	0.2234	0.2132	0.2103	0.2408	0.2231
88=07:04:54	77446	298	0.2275	0.0705	0.1948	0.1416	0.0854	0.0849	0.0848	0.1023	0.1528	0.1165	0.1066	0.1401	0.2915	0.0700	0.1743	0.2280	0.0830	0.0871	0.0833	0.1707	0.2226	0.0795	0.1096	0.1276	0.2682	0.0693	0.2077	0.1748	0.0809	0.0789	0.0812	0.1304	0.2410	0.0806	0.1355	0.1632	0.2510	0.0689	0.2225	0.1812	0.0815	0.0817	0.0831	0.1954	0.1737	0.0805	0.1023	0.1544	0.2858	0.0711	0.2779	0.2526	0.0852	0.0820	0.0789	0.2027	0.1632	0.0802	0.0941	0.1522	0.2446	0.0700	0.2069	0.2370	0.0830	0.0772	0.0801	0.2015	0.2925	0.0810	0.1115	0.2376	0.2542	0.1684	0.2685	0.3142	0.2498	0.2462	0.2720	0.2519	0.2275	0.2388	0.1632	0.1792	0.2132	0.1943	0.1761	0.2330	0.2844	0.2482	0.2924	0.2283	0.2132	0.2095	0.2445	0.2313
89=07:19:35	78327	300	0.2262	0.0699	0.1989	0.1447	0.0847	0.0841	0.0838	0.1037	0.1538	0.1147	0.1061	0.1374	0.2954	0.0707	0.1746	0.2252	0.0816	0.0865	0.0829	0.1705	0.2204	0.0788	0.1091	0.1274	0.2579	0.0700	0.2180	0.1767	0.0816	0.0800	0.0811	0.1321	0.2431	0.0809	0.1340	0.1625	0.2513	0.0692	0.2270	0.1838	0.0808	0.0802	0.0824	0.1983	0.1680	0.0787	0.1020	0.1461	0.2787	0.0703	0.2815	0.2565	0.0847	0.0826	0.0784	0.2061	0.1712	0.0789	0.0943	0.1478	0.2474	0.0699	0.2056	0.2363	0.0828	0.0772	0.0803	0.2040	0.2952	0.0788	0.1132	0.2358	0.2427	0.1659	0.2692	0.3163	0.2537	0.2561	0.2805	0.2534	0.2288	0.2402	0.1646	0.1714	0.2162	0.1975	0.1795	0.2367	0.2855	0.2525	0.2970	0.2269	0.2198	0.2076	0.2446	0.2264
90=07:34:16	79208	298	0.2334	0.0712	0.2000	0.1398	0.0845	0.0837	0.0815	0.1026	0.1533	0.1142	0.1032	0.1415	0.2973	0.0705	0.1703	0.2273	0.0822	0.0870	0.0812	0.1683	0.2211	0.0806	0.1089	0.1370	0.2646	0.0696	0.2255	0.1801	0.0810	0.0785	0.0800	0.1312	0.2446	0.0819	0.1362	0.1672	0.2521	0.0696	0.2304	0.1869	0.0805	0.0811	0.0820	0.1901	0.1768	0.0821	0.0995	0.1554	0.2912	0.0697	0.2869	0.2589	0.0864	0.0806	0.0794	0.2072	0.1735	0.0777	0.0940	0.1533	0.2533	0.0700	0.2089	0.2379	0.0816	0.0777	0.0797	0.1995	0.3004	0.0825	0.1109	0.2414	0.2513	0.1752	0.2797	0.3231	0.2538	0.2612	0.2800	0.2591	0.2238	0.2452	0.1616	0.1806	0.2157	0.1978	0.1818	0.2376	0.2862	0.2534	0.2994	0.2294	0.2163	0.2107	0.2462	0.2269
91=07:48:56	80089	301	0.2201	0.0708	0.2035	0.1427	0.0837	0.0863	0.0834	0.1048	0.1550	0.1141	0.1061	0.1377	0.3017	0.0701	0.1732	0.2268	0.0839	0.0859	0.0839	0.1705	0.2194	0.0769	0.1126	0.1288	0.2624	0.0703	0.2235	0.1845	0.0819	0.0802	0.0803	0.1332	0.2505	0.0815	0.1363	0.1647	0.2540	0.0700	0.2332	0.1904	0.0815	0.0810	0.0830	0.1943	0.1834	0.0790	0.1053	0.1538	0.2843	0.0712	0.2873	0.2523	0.0841	0.0822	0.0802	0.2068	0.1771	0.0805	0.0940	0.1476	0.2577	0.0702	0.2094	0.2398	0.0832	0.0776	0.0806	0.2032	0.2967	0.0837	0.1154	0.2503	0.2507	0.1710	0.2700	0.3177	0.2617	0.2607	0.2838	0.2587	0.2293	0.2420	0.1688	0.1753	0.2212	0.1989	0.1839	0.2462	0.2905	0.2610	0.3058	0.2346	0.2247	0.2113	0.2546	0.2368
92=08:03:37	80970	298	0.2201	0.0706	0.2053	0.1436	0.0849	0.0837	0.0829	0.1041	0.1534	0.1143	0.1044	0.1426	0.2961	0.0709	0.1743	0.2293	0.0828	0.0869	0.0800	0.1727	0.2207	0.0824	0.1078	0.1288	0.2742	0.0697	0.2243	0.1900	0.0814	0.0781	0.0813	0.1366	0.2462	0.0805	0.1374	0.1722	0.2526	0.0703	0.2344	0.1934	0.0806	0.0810	0.0815	0.1958	0.1788	0.0834	0.1005	0.1507	0.2860	0.0722	0.3005	0.2601	0.0844	0.0832	0.0800	0.2086	0.1772	0.0781	0.0960	0.1579	0.2594	0.0694	0.2083	0.2400	0.0843	0.0773	0.0805	0.2068	0.2859	0.0818	0.1149	0.2359	0.2484	0.1718	0.2746	0.3308	0.2661	0.2691	0.2932	0.2609	0.2294	0.2513	0.1646	0.1794	0.2204	0.2012	0.1844	0.2463	0.2877	0.2616	0.3031	0.2366	0.2147	0.2103	0.2434	0.2287
93=08:18:18	81851	303	0.2159	0.0706	0.2095	0.1419	0.0846	0.0845	0.0852	0.1057	0.1580	0.1153	0.1047	0.1371	0.3098	0.0712	0.1715	0.2319	0.0824	0.0856	0.0801	0.1770	0.2242	0.0838	0.1096	0.1296	0.2709	0.0697	0.2265	0.1941	0.0823	0.0793	0.0822	0.1388	0.2481	0.0817	0.1383	0.1661	0.2589	0.0716	0.2368	0.2002	0.0806	0.0819	0.0821	0.1983	0.1883	0.0860	0.1024	0.1493	0.2939	0.0713	0.2893	0.2546	0.0843	0.0835	0.0801	0.2121	0.1819	0.0795	0.0971	0.1500	0.2638	0.0701	0.2132	0.2473	0.0826	0.0780	0.0807	0.2119	0.2885	0.0843	0.1185	0.2340	0.2671	0.1713	0.2695	0.3144	0.2675	0.2716	0.2952	0.2642	0.2318	0.2568	0.1646	0.1742	0.2174	0.2009	0.1861	0.2536	0.2899	0.2693	0.3085	0.2467	0.2180	0.2144	0.2452	0.2303
94=08:32:59	82731	298	0.2293	0.0701	0.2077	0.1414	0.0846	0.0847	0.0825	0.1045	0.1594	0.1161	0.1046	0.1404	0.3034	0.0694	0.1718	0.2327	0.0827	0.0844	0.0816	0.1719	0.2246	0.0773	0.1117	0.1281	0.2731	0.0695	0.2296	0.1975	0.0804	0.0790	0.0805	0.1410	0.2549	0.0812	0.1379	0.1674	0.2515	0.0694	0.2394	0.1956	0.0802	0.0806	0.0819	0.1969	0.1874	0.0806	0.1050	0.1516	0.2943	0.0706	0.2929	0.2611	0.0844	0.0822	0.0794	0.2095	0.1878	0.0786	0.0951	0.1515	0.2641	0.0691	0.2145	0.2464	0.0826	0.0772	0.0796	0.2050	0.3012	0.0814	0.1188	0.2469	0.2523	0.1736	0.2745	0.3283	0.2682	0.2786	0.2954	0.2660	0.2334	0.2506	0.1670	0.1748	0.2139	0.2027	0.1890	0.2505	0.2941	0.2683	0.3109	0.2393	0.2236	0.2102	0.2531	0.2325
95=08:47:40	83612	298	0.2308	0.0702	0.2160	0.1466	0.0851	0.0857	0.0865	0.1073	0.1603	0.1163	0.1035	0.1388	0.3114	0.0714	0.1747	0.2367	0.0834	0.0878	0.0823	0.1775	0.2262	0.0840	0.1130	0.1306	0.2704	0.0712	0.2370	0.2018	0.0833	0.0803	0.0817	0.1480	0.2527	0.0830	0.1415	0.1737	0.2587	0.0705	0.2493	0.2014	0.0816	0.0807	0.0820	0.1980	0.2036	0.0838	0.1068	0.1507	0.2990	0.0707	0.2956	0.2671	0.0839	0.0826	0.0811	0.2144	0.1910	0.0794	0.0988	0.1525	0.2705	0.0697	0.2165	0.2540	0.0829	0.0785	0.0799	0.2097	0.2966	0.0838	0.1202	0.2379	0.2644	0.1754	0.2781	0.3209	0.2736	0.2844	0.2992	0.2677	0.2367	0.2550	0.1696	0.1780	0.2213	0.2029	0.1883	0.2575	0.2933	0.2723	0.3133	0.2499	0.2182	0.2129	0.2500	0.2313
96=09:02:21	84493	303	0.2206	0.0703	0.2235	0.1471	0.0843	0.0845	0.0862	0.1074	0.1587	0.1170	0.1061	0.1352	0.3143	0.0712	0.1774	0.2382	0.0823	0.0866	0.0830	0.1764	0.2299	0.0826	0.1136	0.1274	0.2721	0.0695	0.2391	0.2007	0.0827	0.0795	0.0824	0.1475	0.2508	0.0817	0.1385	0.1714	0.2667	0.0706	0.2526	0.2066	0.0810	0.0814	0.0816	0.1995	0.2056	0.0814	0.1061	0.1489	0.2897	0.0711	0.2993	0.2625	0.0841	0.0826	0.0813	0.2140	0.1940	0.0781	0.0990	0.1513	0.2775	0.0689	0.2196	0.2522	0.0837	0.0770	0.0806	0.2077	0.2882	0.0810	0.1216	0.2336	0.2608	0.1722	0.2714	0.3178	0.2796	0.2857	0.3033	0.2678	0.2379	0.2560	0.1704	0.1763	0.2214	0.2021	0.1894	0.2612	0.2961	0.2756	0.3195	0.2461	0.2246	0.2119	0.2509	0.2326
97=09:17:01	85374	298	0.2167	0.0703	0.2196	0.1456	0.0856	0.0864	0.0854	0.1089	0.1584	0.1157	0.1065	0.1367	0.3066	0.0705	0.1751	0.2353	0.0822	0.0858	0.0811	0.1757	0.2299	0.0817	0.1140	0.1278	0.2784	0.0699	0.2423	0.2061	0.0814	0.0798	0.0846	0.1512	0.2559	0.0819	0.1460	0.1724	0.2655	0.0702	0.2500	0.2046	0.0809	0.0806	0.0821	0.2015	0.2051	0.0821	0.1070	0.1507	0.2918	0.0711	0.3005	0.2640	0.0851	0.0836	0.0808	0.2164	0.1975	0.0797	0.1006	0.1515	0.2798	0.0696	0.2164	0.2506	0.0835	0.0771	0.0806	0.2109	0.2977	0.0818	0.1239	0.2352	0.2588	0.1746	0.2711	0.3198	0.2800	0.2898	0.3116	0.2675	0.2389	0.2588	0.1709	0.1750	0.2227	0.2028	0.1910	0.2605	0.3010	0.2765	0.3201	0.2532	0.2202	0.2150	0.2519	0.2299
98=09:31:42	86255	303	0.2296	0.0704	0.2233	0.1415	0.0839	0.0834	0.0843	0.1076	0.1606	0.1160	0.1057	0.1346	0.3208	0.0699	0.1810	0.2475	0.0816	0.0865	0.0824	0.1820	0.2309	0.0836	0.1159	0.1289	0.3045	0.0690	0.2397	0.2114	0.0808	0.0778	0.0800	0.1545	0.2559	0.0797	0.1399	0.1771	0.2645	0.0700	0.2648	0.2112	0.0820	0.0813	0.0826	0.2058	0.2110	0.0838	0.1080	0.1529	0.3047	0.0708	0.3059	0.2703	0.0831	0.0812	0.0785	0.2149	0.1980	0.0767	0.1003	0.1550	0.2843	0.0695	0.2253	0.2579	0.0821	0.0771	0.0800	0.2122	0.2885	0.0804	0.1258	0.2421	0.2781	0.1799	0.2731	0.3276	0.2903	0.2897	0.3039	0.2659	0.2401	0.2571	0.1695	0.1812	0.2229	0.2083	0.1942	0.2674	0.2977	0.2809	0.3219	0.2529	0.2206	0.2140	0.2548	0.2450
99=09:46:23	87136	298	0.2350	0.0711	0.2375	0.1537	0.0871	0.0867	0.0846	0.1130	0.1656	0.1162	0.1044	0.1429	0.3186	0.0708	0.1790	0.2446	0.0832	0.0861	0.0828	0.1811	0.2283	0.0824	0.1183	0.1300	0.2810	0.0712	0.2609	0.2220	0.0816	0.0806	0.0831	0.1567	0.2631	0.0821	0.1435	0.1805	0.2694	0.0701	0.2638	0.2144	0.0805	0.0806	0.0830	0.2035	0.2103	0.0831	0.1122	0.1502	0.3014	0.0713	0.3149	0.2776	0.0865	0.0827	0.0815	0.2205	0.2097	0.0791	0.1045	0.1554	0.2852	0.0703	0.2236	0.2614	0.0838	0.0766	0.0805	0.2117	0.2904	0.0818	0.1273	0.2414	0.2598	0.1795	0.2835	0.3334	0.2894	0.3040	0.3187	0.2767	0.2435	0.2641	0.1775	0.1810	0.2242	0.2054	0.1956	0.2644	0.3005	0.2844	0.3239	0.2547	0.2227	0.2167	0.2501	0.2311
100=10:01:04	88016	300	0.2267	0.0724	0.2330	0.1434	0.0854	0.0856	0.0855	0.1115	0.1635	0.1186	0.1067	0.1391	0.3153	0.0707	0.1759	0.2424	0.0829	0.0867	0.0830	0.1797	0.2408	0.0794	0.1204	0.1276	0.2814	0.0701	0.2474	0.2195	0.0804	0.0790	0.0818	0.1594	0.2640	0.0823	0.1437	0.1770	0.2638	0.0703	0.2595	0.2132	0.0823	0.0816	0.0833	0.2032	0.2177	0.0818	0.1149	0.1525	0.2995	0.0714	0.3053	0.2724	0.0849	0.0840	0.0800	0.2196	0.2091	0.0802	0.1044	0.1513	0.2905	0.0703	0.2212	0.2632	0.0842	0.0778	0.0809	0.2091	0.3076	0.0803	0.1320	0.2445	0.2600	0.1769	0.2757	0.3362	0.2908	0.3021	0.3121	0.2750	0.2463	0.2627	0.1779	0.1755	0.2195	0.2079	0.1939	0.2705	0.2995	0.2870	0.3315	0.2575	0.2248	0.2161	0.2543	0.2365
101=10:15:45	88897	298	0.2313	0.0707	0.2316	0.1437	0.0839	0.0849	0.0847	0.1115	0.1659	0.1157	0.1066	0.1364	0.3207	0.0698	0.1746	0.2447	0.0826	0.0864	0.0823	0.1840	0.2297	0.0812	0.1183	0.1291	0.2955	0.0693	0.2476	0.2226	0.0795	0.0785	0.0798	0.1586	0.2569	0.0819	0.1438	0.1809	0.2590	0.0699	0.2619	0.2167	0.0827	0.0803	0.0817	0.2038	0.2167	0.0834	0.1143	0.1527	0.3114	0.0713	0.3060	0.2728	0.0839	0.0825	0.0792	0.2165	0.2104	0.0790	0.1051	0.1553	0.2817	0.0703	0.2195	0.2615	0.0832	0.0776	0.0807	0.2085	0.2956	0.0810	0.1319	0.2461	0.2770	0.1803	0.2763	0.3334	0.2927	0.3024	0.3159	0.2742	0.2430	0.2602	0.1764	0.1817	0.2180	0.2052	0.1942	0.2697	0.2992	0.2878	0.3303	0.2602	0.2186	0.2139	0.2526	0.2412
102=10:30:26	89778	300	0.2257	0.0708	0.2453	0.1454	0.0848	0.0854	0.0845	0.1112	0.1677	0.1151	0.1062	0.1414	0.3223	0.0696	0.1777	0.2499	0.0835	0.0865	0.0834	0.1836	0.2352	0.0788	0.1240	0.1307	0.2774	0.0698	0.2595	0.2315	0.0831	0.0784	0.0807	0.1601	0.2602	0.0813	0.1430	0.1815	0.2641	0.0704	0.2642	0.2165	0.0820	0.0817	0.0818	0.1989	0.2223	0.0801	0.1159	0.1531	0.2975	0.0716	0.3204	0.2778	0.0852	0.0839	0.0801	0.2169	0.2166	0.0792	0.1055	0.1567	0.2881	0.0692	0.2213	0.2642	0.0825	0.0767	0.0802	0.2066	0.2991	0.0799	0.1334	0.2556	0.2605	0.1771	0.2824	0.3450	0.2991	0.3073	0.3184	0.2747	0.2457	0.2607	0.1760	0.1789	0.2210	0.2064	0.1934	0.2705	0.3007	0.2894	0.3309	0.2557	0.2264	0.2110	0.2583	0.2436
103=10:45:06	90659	300	0.2388	0.0703	0.2418	0.1481	0.0864	0.0854	0.0852	0.1133	0.1676	0.1172	0.1041	0.1359	0.3263	0.0713	0.1776	0.2466	0.0839	0.0875	0.0824	0.1841	0.2334	0.0876	0.1213	0.1308	0.2903	0.0708	0.2564	0.2265	0.0822	0.0797	0.0828	0.1655	0.2516	0.0809	0.1413	0.1800	0.2634	0.0714	0.2728	0.2219	0.0815	0.0819	0.0821	0.2055	0.2257	0.0859	0.1130	0.1501	0.3145	0.0717	0.3193	0.2734	0.0844	0.0821	0.0806	0.2198	0.2164	0.0780	0.1064	0.1556	0.2902	0.0702	0.2223	0.2663	0.0826	0.0779	0.0817	0.2145	0.2860	0.0791	0.1322	0.2439	0.2690	0.1825	0.2824	0.3324	0.3018	0.3085	0.3210	0.2763	0.2449	0.2636	0.1736	0.1775	0.2239	0.2102	0.1958	0.2767	0.3024	0.2956	0.3325	0.2645	0.2193	0.2182	0.2496	0.2348
104=10:59:47	91540	301	0.2366	0.0694	0.2463	0.1465	0.0843	0.0825	0.0832	0.1134	0.1696	0.1157	0.1051	0.1388	0.3199	0.0702	0.1743	0.2501	0.0816	0.0870	0.0809	0.1812	0.2341	0.0789	0.1240	0.1276	0.2851	0.0689	0.2602	0.2317	0.0799	0.0784	0.0806	0.1644	0.2607	0.0818	0.1438	0.1824	0.2686	0.0684	0.2713	0.2239	0.0806	0.0806	0.0823	0.2037	0.2275	0.0791	0.1165	0.1604	0.3129	0.0699	0.3183	0.2850	0.0846	0.0809	0.0782	0.2192	0.2227	0.0785	0.1078	0.1574	0.2974	0.0698	0.2237	0.2671	0.0831	0.0773	0.0800	0.2082	0.3044	0.0799	0.1374	0.2583	0.2628	0.1833	0.2916	0.3562	0.3018	0.3180	0.3232	0.2773	0.2486	0.2684	0.1787	0.1825	0.2209	0.2091	0.1975	0.2785	0.2996	0.2951	0.3422	0.2548	0.2324	0.2116	0.2583	0.2403
105=11:14:28	92421	298	0.2376	0.0700	0.2403	0.1450	0.0855	0.0839	0.0856	0.1157	0.1667	0.1156	0.1056	0.1336	0.3305	0.0708	0.1770	0.2501	0.0815	0.0860	0.0803	0.1904	0.2366	0.0851	0.1224	0.1306	0.2898	0.0699	0.2598	0.2293	0.0810	0.0785	0.0813	0.1688	0.2480	0.0802	0.1392	0.1828	0.2656	0.0701	0.2733	0.2259	0.0812	0.0820	0.0816	0.2054	0.2321	0.0839	0.1155	0.1532	0.3253	0.0708	0.3137	0.2772	0.0843	0.0809	0.0795	0.2169	0.2171	0.0766	0.1087	0.1552	0.2944	0.0705	0.2228	0.2716	0.0829	0.0783	0.0805	0.2152	0.2880	0.0811	0.1367	0.2460	0.2805	0.1828	0.2828	0.3393	0.3017	0.3116	0.3260	0.2770	0.2451	0.2698	0.1730	0.1781	0.2198	0.2109	0.1991	0.2822	0.3015	0.3012	0.3380	0.2704	0.2206	0.2166	0.2538	0.2382
106=11:29:09	93301	301	0.2273	0.0704	0.2658	0.1561	0.0857	0.0842	0.0854	0.1175	0.1689	0.1163	0.1059	0.1385	0.3248	0.0720	0.1827	0.2563	0.0819	0.0873	0.0829	0.1895	0.2346	0.0831	0.1251	0.1281	0.2804	0.0694	0.2739	0.2445	0.0839	0.1642	0.0815	0.1714	0.2559	0.0815	0.1438	0.1872	0.2682	0.0711	0.2771	0.2317	0.0816	0.0822	0.0823	0.2060	0.2385	0.0819	0.1188	0.1524	0.3003	0.0709	0.3337	0.2931	0.0850	0.0832	0.0804	0.2196	0.2282	0.0790	0.1114	0.1561	0.3040	0.0697	0.2265	0.2699	0.0822	0.0761	0.0810	0.2096	0.2978	0.0811	0.1398	0.2454	0.2626	0.1859	0.2872	0.3667	0.3082	0.3282	0.3344	0.2841	0.2511	0.2704	0.1802	0.1806	0.2266	0.2102	0.2008	0.2829	0.3069	0.2980	0.3435	0.2668	0.2255	0.2173	0.2571	0.2389
107=11:43:50	94182	300	0.2315	0.0707	0.2618	0.1493	0.0848	0.0846	0.0854	0.1168	0.1724	0.1174	0.1052	0.1388	0.3306	0.0705	0.1809	0.2599	0.0827	0.0884	0.0819	0.1883	0.2381	0.0827	0.1271	0.1331	0.2912	0.0696	0.2678	0.2425	0.0806	0.0786	0.0802	0.1759	0.2562	0.0810	0.1479	0.1892	0.2657	0.0708	0.2811	0.2297	0.0814	0.0817	0.0812	0.2054	0.2427	0.0839	0.1219	0.1585	0.3103	0.0724	0.3312	0.2874	0.0845	0.0826	0.0798	0.2205	0.2275	0.0789	0.1126	0.1595	0.2983	0.0701	0.2300	0.2726	0.0829	0.0773	0.0798	0.2136	0.3001	0.0817	0.1422	0.2492	0.2757	0.1858	0.2907	0.3661	0.3107	0.3244	0.3307	0.2821	0.2521	0.2710	0.1799	0.1828	0.2253	0.2127	0.1993	0.2875	0.3085	0.3011	0.3443	0.2715	0.2228	0.2173	0.2576	0.2421
108=11:58:30	95063	301	0.2393	0.0698	0.2568	0.1473	0.0854	0.0826	0.0838	0.1190	0.1713	0.1126	0.1051	0.1340	0.3313	0.0705	0.1778	0.2562	0.0822	0.0877	0.0800	0.1886	0.2454	0.0833	0.1275	0.1271	0.2887	0.0690	0.2670	0.2385	0.0800	0.0776	0.0808	0.1737	0.2571	0.0800	0.1456	0.1827	0.2642	0.0687	0.2809	0.2340	0.0795	0.0792	0.0820	0.2106	0.2402	0.0828	0.1214	0.1494	0.3216	0.0699	0.3185	0.2799	0.0821	0.0810	0.0791	0.2180	0.2324	0.0768	0.1120	0.1556	0.3059	0.0691	0.2239	0.2728	0.0828	0.0769	0.0800	0.2160	0.2937	0.0795	0.1444	0.2497	0.2726	0.1858	0.2853	0.3475	0.3057	0.3190	0.3287	0.2790	0.2493	0.2709	0.1768	0.1786	0.2210	0.2112	0.1997	0.2831	0.3015	0.3034	0.3465	0.2683	0.2202	0.2153	0.2550	0.2443
109=12:13:11	95944	298	0.2376	0.0698	0.2643	0.1474	0.0848	0.0850	0.0852	0.1191	0.1715	0.1167	0.1066	0.1378	0.3312	0.0694	0.1805	0.2628	0.0823	0.0879	0.0829	0.1919	0.2437	0.0806	0.1295	0.1290	0.2916	0.0700	0.2694	0.2466	0.0801	0.0785	0.0808	0.1781	0.2580	0.0814	0.1469	0.1891	0.2677	0.0705	0.2829	0.2352	0.0815	0.0818	0.0822	0.2068	0.2507	0.0819	0.1280	0.1546	0.3175	0.0704	0.3240	0.2850	0.0848	0.0822	0.0792	0.2201	0.2354	0.0789	0.1158	0.1585	0.3041	0.0697	0.2260	0.2783	0.0828	0.0780	0.0801	0.2117	0.3039	0.0816	0.1477	0.2551	0.2763	0.1871	0.2865	0.3536	0.3103	0.3273	0.3302	0.2827	0.2518	0.2710	0.1823	0.1802	0.2221	0.2099	0.1992	0.2881	0.3019	0.3061	0.3478	0.2671	0.2260	0.2151	0.2579	0.2470
110=12:27:52	96825	300	0.2420	0.0704	0.2649	0.1504	0.0836	0.0843	0.0842	0.1212	0.1737	0.1159	0.1059	0.1418	0.3326	0.0709	0.1830	0.2621	0.0826	0.0863	0.0823	0.1960	0.2356	0.0814	0.1337	0.1294	0.2936	0.0699	0.2754	0.2502	0.0811	0.0782	0.0804	0.1800	0.2566	0.0809	0.1483	0.1920	0.2683	0.0702	0.2833	0.2374	0.0810	0.0819	0.0826	0.2068	0.2474	0.0825	0.1259	0.1584	0.3178	0.0709	0.3310	0.2947	0.0850	0.0819	0.0789	0.2191	0.2379	0.0788	0.1181	0.1628	0.3019	0.0704	0.2261	0.2749	0.0821	0.0773	0.0804	0.2097	0.3010	0.0815	0.1497	0.2614	0.2709	0.1913	0.2930	0.3566	0.3134	0.3279	0.3348	0.2852	0.2492	0.2739	0.1857	0.1860	0.2231	0.2120	0.2038	0.2820	0.3058	0.3016	0.3493	0.2644	0.2241	0.2166	0.2570	0.2460
111=12:42:33	97705	296	0.2467	0.0707	0.2784	0.1543	0.0861	0.0853	0.0855	0.1235	0.1739	0.1164	0.1056	0.1443	0.3320	0.0714	0.1842	0.2610	0.0829	0.0864	0.0811	0.1935	0.2377	0.0840	0.1305	0.1323	0.2928	0.0704	0.2915	0.2642	0.0821	0.0787	0.0820	0.1837	0.2506	0.0804	0.1458	0.1949	0.2719	0.0708	0.2965	0.2363	0.0797	0.0812	0.0823	0.2086	0.2528	0.0844	0.1263	0.1528	0.3222	0.0719	0.3424	0.2972	0.0853	0.0823	0.0788	0.2210	0.2407	0.0783	0.1175	0.1617	0.3060	0.0699	0.2300	0.2758	0.0835	0.0770	0.0812	0.2172	0.3033	0.0803	0.1488	0.2518	0.2679	0.1967	0.3019	0.3619	0.3173	0.3365	0.3486	0.2911	0.2546	0.2782	0.1803	0.1825	0.2226	0.2157	0.2035	0.2883	0.3110	0.3079	0.3546	0.2770	0.2240	0.2190	0.2532	0.2382
112=12:57:14	98586	301	0.2427	0.0702	0.2688	0.1502	0.0858	0.0837	0.0843	0.1233	0.1733	0.1150	0.1047	0.1371	0.3300	0.0710	0.1779	0.2578	0.0815	0.0872	0.0786	0.1921	0.2408	0.0842	0.1318	0.1297	0.2939	0.0702	0.2724	0.2484	0.0809	0.0787	0.0821	0.1811	0.2480	0.0818	0.1451	0.1887	0.2680	0.0705	0.2863	0.2372	0.0804	0.0818	0.0822	0.2055	0.2565	0.0850	0.1284	0.1554	0.3276	0.0711	0.3228	0.2867	0.0846	0.0813	0.0800	0.2199	0.2395	0.0776	0.1178	0.1586	0.3151	0.0698	0.2252	0.2783	0.0832	0.0784	0.0820	0.2189	0.3016	0.0832	0.1528	0.2504	0.2810	0.1939	0.2919	0.3543	0.3143	0.3339	0.3392	0.2863	0.2527	0.2789	0.1789	0.1774	0.2244	0.2160	0.2039	0.2902	0.3127	0.3093	0.3579	0.2806	0.2211	0.2206	0.2550	0.2392
