# Supplementary material for: Computationally Driven, Quantitative Experiments Discover Genes Required for Mitochondrial Biogenesis
Source: PLoS Genet. 2009 Mar 20;5(3):e1000407. doi: 10.1371/journal.pgen.1000407 (PMC2648979; doi:10.1371/journal.pgen.1000407)
Supplement: Dataset S1 — Raw respiratory growth data. A zip file containing 48 tab-delimited text files containing the raw data from the Tecan GENios reader. Additionally, a readme text file and plate key is contained in the zip file. The plate key uses our internal reference id for each mutant (internal reference id is matched with common and systematic gene names in Table S2). Raw optical density measurements from Tecan GENios plate incubator and reader. Wells are numbered in increasing order from upper left to lower right and can be converted to our internal identifiers using the included key (complete plate key). Not all original plates were assayed for growth curves, and there are two replicates of plate 20. (1.82 MB ZIP) [file pgen.1000407.s012.zip › mitochondria_table_s7/p08_glu.txt]

[config file info]
last_write=07:06:06_14:36:45
last write=07:06:08_15:51:07
[Run_Parameters]
Instrument=Tecan_23
Ini_Names=Read_Reps,Delid,Save_Data_File,Start_Time_Now
barcode_drug_plate=201401
user=mcostanzo
Plate_Size=96
Plate_Type=GRE96ft.pdf
Samples_to_Run=6
Overlay_Size=48
Drug_Plate=none
Plate_Quarter=none
run_ID=none
run_plate_repeat=1
Read_Reps=200
Read_Modes=Absorbance
Read_Flor_Every=2
Max_Delta_OD=0.500000
Well_By_Row_Col=none
Reorder_Map=Order_Strings_Not,0
Tip_Vol=200
OD_to_Innoc=0.100,0.100,0.380,0.380,0.380,0.380,0.760,0.760,0.100,0.100,0.380,0.380,0.380,0.380,0.760,0.760,0.100,0.100,0.380,0.380,0.380,0.380,0.760,0.760,0.100,0.100,0.380,0.380,0.380,0.380,0.760,0.760,0.100,0.100,0.380,0.380,0.380,0.380,0.760,0.760,0.100,0.100,0.380,0.380,0.380,0.380,0.760,0.760
Absorption_Max=.3
OD_to_Save=0.100,0.100,0.380,0.380,0.380,0.380,0.760,0.760,0.100,0.100,0.380,0.380,0.380,0.380,0.760,0.760,0.100,0.100,0.380,0.380,0.380,0.380,0.760,0.760,0.100,0.100,0.380,0.380,0.380,0.380,0.760,0.760,0.100,0.100,0.380,0.380,0.380,0.380,0.760,0.760,0.100,0.100,0.380,0.380,0.380,0.380,0.760,0.760
OD_to_Dilute=0.100
Save_Sample_Vol=180
Save_Sample_Reps=2
Innoc_Vol=184,184,46,46,46,46,0,0,184,184,46,46,46,46,0,0,184,184,46,46,46,46,0,0,184,184,46,46,46,46,0,0,184,184,46,46,46,46,0,0,184,184,46,46,46,46,0,0
Dilute_Vol=23,23,23,23,23,23,23,23,23,23,23,23,23,23,23,23,23,23,23,23,23,23,23,23,23,23,23,23,23,23,23,23,23,23,23,23,23,23,23,23,23,23,23,23,23,23,23,23
Save_Vol=800,800,800,800,800,800,800,800,800,800,800,800,800,800,800,800,800,800,800,800,800,800,800,800,800,800,800,800,800,800,800,800,800,800,800,800,800,800,800,800,800,800,800,800,800,800,800,800
Reference_Vol=100,100,100,100,100,100,100,100,100,100,100,100,100,100,100,100,100,100,100,100,100,100,100,100,100,100,100,100,100,100,100,100,100,100,100,100,100,100,100,100,100,100,100,100,100,100,100,100,100,100,100,100,100,100,100,100,100,100,100,100,100,100,100,100,100,100,100,100,100,100,100,100,100,100,100,100,100,100,100,100,100,100,100,100,100,100,100,100,100,100,100,100,100,100,100,100
Read_to_Innoc=20,20,20,20,20,20,20,20,20,20,20,20,20,20,20,20,20,20,20,20,20,20,20,20,20,20,20,20,20,20,20,20,20,20,20,20,20,20,20,20,20,20,20,20,20,20,20,20
Read_to_Dilute=26,26,26,26,26,26,26,26,26,26,26,26,26,26,26,26,26,26,26,26,26,26,26,26,26,26,26,26,26,26,26,26,26,26,26,26,26,26,26,26,26,26,26,26,26,26,26,26
Read_to_Save=20,20,20,20,20,20,20,20,20,20,20,20,20,20,20,20,20,20,20,20,20,20,20,20,20,20,20,20,20,20,20,20,20,20,20,20,20,20,20,20,20,20,20,20,20,20,20,20
Innoc_Target_Map=1,2,3,4,5,6,7,8,9,10,11,12,13,14,15,16,17,18,19,20,21,22,23,24,25,26,27,28,29,30,31,32,33,34,35,36,37,38,39,40,41,42,43,44,45,46,47,48
Pipet_Trigger=OD_Save_Innoc
Pipet_Volume_Adj=Con_OD_Save
Delid=no
Pre_Init=yes
Talk_To_ProMax=no
Time_Out_Time=1050
Wait_While_Busy=yes
Idle_Time=2
Screen_Run_Type=pre_screen_1
Spect_Protocol=15m
Spec_Run_File=GG_PB_Voyage.pda
Spec_Assay_File=""
Save_Data_File=06_06_07_mito8_glu_redo_ps1_A_96_T_23.txt
Working_Dir=C%3A\\Users\\Growth_Data
Run_Control_Dir=C%3A\\Users\\Yeast_Run_Files
Tracking_Dir=""
Track_File=201401_data_track.txt
Save_Run_Data_Flag=yes
Set_Incubator_Temp=30.0
Base_Line_Flag=atstart_minimum
Pipet_Cycles_Before_Save=20
Time_Point_Save=wellmap
Innoc_Direction=down
Wells_In_Use=111111111111111111111111111111111111111111111111
Save_Sample_Map=111111001111110011111100111111001111110011111100
Sections_to_Run=0
Rows_per_Section=8
Start_Sections_Row=1
MultiProbe_Run_File=""
Multiprobe_Run_Dialogue=yes
Comments=no%20comment
Target_Temp=300
Temp_Control=On
Delta_Temp=10
ReadMode=Absorbance,Bottom
ExcitationFilter=485,
EmissionFilter=535,
MeasurementFilter=595
ReadsPerWellNumber=1,1
ShakeDuration=800,0
GainMode=Manual
PdfName=GRE96ft.pdf
Gain=50,50
Add_Drug_Map=1,1,1,1,1,1,1,1,1,1,1,1,1,1,1,1,1,1,1,1,1,1,1,1,1,1,1,1,1,1,1,1,1,1,1,1,1,1,1,1,1,1,1,1,1,1,1,1
Add_Drug_Vol=7,7,7,7,7,7,7,7,7,7,7,7,7,7,7,7,7,7,7,7,7,7,7,7,7,7,7,7,7,7,7,7,7,7,7,7,7,7,7,7,7,7,7,7,7,7,7,7
Innoc_Map=111011101110111011101110111011101110111011101110111011101110111011101110111011101110111011101110
Dilute_Map=111111111111111111111111111111111111111111111111111111111111111111111111111111111111111111111111
data_file_name=_asya_ps2_1_96.txt
barcode=""
Hit_Call_Threshold=1.000000
Reference_Well=A01
WT_Ref_Well=0
Project_Name=YKO_Lib
Pipet_Gens_Point=5.00,10.00,15.00,20.00,5.00,10.00,15.00,20.00,5.00,10.00,15.00,20.00,5.00,10.00,15.00,20.00,5.00,10.00,15.00,20.00,5.00,10.00,15.00,20.00,5.00,10.00,15.00,20.00,5.00,10.00,15.00,20.00,5.00,10.00,15.00,20.00,5.00,10.00,15.00,20.00,5.00,10.00,15.00,20.00,5.00,10.00,15.00,20.00,
Shake_Divisor=1
data_handling=file_&_DB_&_auto_analysis
time_frm_freezer=-1.00
gens_frm_freezer=-1.00
Well_Vol=100
Parent_ID=""
Units=%
Quarter=A
media_name=mm
Save_Mode=one_to_one
Consolidate_Save_Map=1,2,3,4,5,6,7,8,9,10,11,12,13,14,15,16,17,18,19,20,21,22,23,24,25,26,27,28,29,30,31,32,33,34,35,36,37,38,39,40,41,42,43,44,45,46,47,48
Add_Drug_at_Start_Map=000000000000000000000000000000000000000000000000000
Add_Drug_Labware=add_drug_48
Max_Dynam_OD_Change=0.05
Reads_After_Pipet=0
Ref_Type=single_ref
Read_to_Add_Drug_at_Start=0
Send_Email_at_Pipet=no_email
Strain_Name=""
Media=ypd
drug_vol=2.00
Drug_Name=""
Drug_Conc=2
Innoc_Conc=""
Strain_Plate=none
ShakeIntensity=High
ShakeMode=Orbital
NumberOfFlashes=1
PartOfPlate=0
MovePlateOutAfterMeasurement=0
IntegrationLagTime=0
IntegrationTime=100
DelayMoveFlashFluorescence=0
[Drug_Data]
Drug_Plate=none
Strain_Plate=none
Media=mm
Drug_Name=nd,nd,nd,nd,nd,nd,nd,nd,nd,nd,nd,nd,nd,nd,nd,nd,nd,nd,nd,nd,nd,nd,nd,nd,nd,nd,nd,nd,nd,nd,nd,nd,nd,nd,nd,nd,nd,nd,nd,nd,nd,nd,nd,nd,nd,nd,nd,nd,nd,nd,nd,nd,nd,nd,nd,nd,nd,nd,nd,nd,nd,nd,nd,nd,nd,nd,nd,nd,nd,nd,nd,nd,nd,nd,nd,nd,nd,nd,nd,nd,nd,nd,nd,nd,nd,nd,nd,nd,nd,nd,nd,nd,nd,nd,nd,nd
Strain_Name=ud
Drug_Conc=""
Innoc_Conc=0.06250,0.06250,0.06250,0.06250,0.06250,0.06250,0.06250,0.06250,0.06250,0.06250,0.06250,0.06250,0.06250,0.06250,0.06250,0.06250,0.06250,0.06250,0.06250,0.06250,0.06250,0.06250,0.06250,0.06250,0.06250,0.06250,0.06250,0.06250,0.06250,0.06250,0.06250,0.06250,0.06250,0.06250,0.06250,0.06250,0.06250,0.06250,0.06250,0.06250,0.06250,0.06250,0.06250,0.06250,0.06250,0.06250,0.06250,0.06250,0.06250,0.06250,0.06250,0.06250,0.06250,0.06250,0.06250,0.06250,0.06250,0.06250,0.06250,0.06250,0.06250,0.06250,0.06250,0.06250,0.06250,0.06250,0.06250,0.06250,0.06250,0.06250,0.06250,0.06250,0.06250,0.06250,0.06250,0.06250,0.06250,0.06250,0.06250,0.06250,0.06250,0.06250,0.06250,0.06250,0.06250,0.06250,0.06250,0.06250,0.06250,0.06250,0.06250,0.06250,0.06250,0.06250,0.06250,0.06250
Run_ID=none
Plate_Quarter=A
Units=%,%,%,%,%,%,%,%,%,%,%,%,%,%,%,%,%,%,%,%,%,%,%,%,%,%,%,%,%,%,%,%,%,%,%,%,%,%,%,%,%,%,%,%,%,%,%,%,%,%,%,%,%,%,%,%,%,%,%,%,%,%,%,%,%,%,%,%,%,%,%,%,%,%,%,%,%,%,%,%,%,%,%,%,%,%,%,%,%,%,%,%,%,%,%,%
Parent_ID=""
Project_Name=YKO_Lib
Strain_Backgrnd=0,0,0,0,0,0,0,0,0,0,0,0,0,0,0,0,0,0,0,0,0,0,0,0,0,0,0,0,0,0,0,0,0,0,0,0,0,0,0,0,0,0,0,0,0,0,0,0,0,0,0,0,0,0,0,0,0,0,0,0,0,0,0,0,0,0,0,0,0,0,0,0,0,0,0,0,0,0,0,0,0,0,0,0,0,0,0,0,0,0,0,0,0,0,0,0
Well_Vol=100,100,100,100,100,100,100,100,100,100,100,100,100,100,100,100,100,100,100,100,100,100,100,100,100,100,100,100,100,100,100,100,100,100,100,100,100,100,100,100,100,100,100,100,100,100,100,100,100,100,100,100,100,100,100,100,100,100,100,100,100,100,100,100,100,100,100,100,100,100,100,100,100,100,100,100,100,100,100,100,100,100,100,100,100,100,100,100,100,100,100,100,100,100,100,100
time_frm_freezer=-1.00
gens_frm_freezer=-1.00
user=mcostanzo
Strain_Pool=ud,ud,ud,ud,ud,ud,ud,ud,ud,ud,ud,ud,ud,ud,ud,ud,ud,ud,ud,ud,ud,ud,ud,ud,ud,ud,ud,ud,ud,ud,ud,ud,ud,ud,ud,ud,ud,ud,ud,ud,ud,ud,ud,ud,ud,ud,ud,ud,ud,ud,ud,ud,ud,ud,ud,ud,ud,ud,ud,ud,ud,ud,ud,ud,ud,ud,ud,ud,ud,ud,ud,ud,ud,ud,ud,ud,ud,ud,ud,ud,ud,ud,ud,ud,ud,ud,ud,ud,ud,ud,ud,ud,ud,ud,ud,ud
Well_Alias=A01,A02,A03,A04,A05,A06,A07,A08,A09,A10,A11,A12,B01,B02,B03,B04,B05,B06,B07,B08,B09,B10,B11,B12,C01,C02,C03,C04,C05,C06,C07,C08,C09,C10,C11,C12,D01,D02,D03,D04,D05,D06,D07,D08,D09,D10,D11,D12,E01,E02,E03,E04,E05,E06,E07,E08,E09,E10,E11,E12,F01,F02,F03,F04,F05,F06,F07,F08,F09,F10,F11,F12,G01,G02,G03,G04,G05,G06,G07,G08,G09,G10,G11,G12,H01,H02,H03,H04,H05,H06,H07,H08,H09,H10,H11,H12
Well_Pos=1,2,3,4,5,6,7,8,9,10,11,12,13,14,15,16,17,18,19,20,21,22,23,24,25,26,27,28,29,30,31,32,33,34,35,36,37,38,39,40,41,42,43,44,45,46,47,48,49,50,51,52,53,54,55,56,57,58,59,60,61,62,63,64,65,66,67,68,69,70,71,72,73,74,75,76,77,78,79,80,81,82,83,84,85,86,87,88,89,90,91,92,93,94,95,96
position=A01,A02,A03,A04,A05,A06,A07,A08,A09,A10,A11,A12,B01,B02,B03,B04,B05,B06,B07,B08,B09,B10,B11,B12,C01,C02,C03,C04,C05,C06,C07,C08,C09,C10,C11,C12,D01,D02,D03,D04,D05,D06,D07,D08,D09,D10,D11,D12,E01,E02,E03,E04,E05,E06,E07,E08,E09,E10,E11,E12,F01,F02,F03,F04,F05,F06,F07,F08,F09,F10,F11,F12,G01,G02,G03,G04,G05,G06,G07,G08,G09,G10,G11,G12,H01,H02,H03,H04,H05,H06,H07,H08,H09,H10,H11,H12
[Runtime_State]
Instrument=Tecan_23
Start_Time_Now=3.2639998134E+9
Reads_Completed=195
Innoc_Direction=down
Wells_In_Use=111111111111111111111111111111111111111111111111111111111111111111111111111111111111111111111111
Innoc_Map=111111111111111111111111111111111111111111111111111111111111111111111111111111111111000000000000
Dilute_Map=111111111111111111111111111111111111111111111111111111111111111111111111111111111111111111111111
Save_Sample_Map=000000000000000000000000000000000000000000000000010000000100000001000000010000000100000001000000
Current_OD=0.851,0.963,0.889,0.881,0.913,1.002,0.963,0.076,0.839,0.076,0.885,0.072,0.854,0.980,0.857,0.922,0.908,0.993,0.797,0.080,0.867,0.984,0.943,0.931,0.854,1.029,1.008,1.005,0.895,0.959,0.855,0.078,0.798,0.080,0.836,0.898,0.701,1.039,0.933,0.982,0.848,0.917,0.836,0.076,0.871,0.078,0.826,1.098,0.824,1.045,0.781,0.865,0.975,0.878,0.896,0.079,0.825,0.072,0.899,0.937,0.775,0.897,0.828,1.013,0.881,0.860,0.964,0.872,0.819,0.865,0.905,0.993,1.032,0.846,0.988,0.902,1.027,0.941,0.893,0.886,0.913,0.837,0.885,1.151,1.049,1.021,0.999,1.114,0.989,0.960,0.945,0.975,0.984,0.971,0.997,1.035
Bckgrnd_OD=0.103,0.089,0.083,0.093,0.085,0.089,0.086,0.065,0.079,0.066,0.082,0.067,0.088,0.088,0.084,0.093,0.082,0.087,0.078,0.066,0.083,0.069,0.085,0.093,0.105,0.096,0.087,0.111,0.083,0.086,0.083,0.066,0.079,0.068,0.083,0.078,0.084,0.093,0.085,0.098,0.082,0.086,0.082,0.066,0.084,0.066,0.082,0.079,0.092,0.093,0.080,0.088,0.090,0.088,0.083,0.068,0.080,0.066,0.086,0.081,0.082,0.086,0.079,0.090,0.081,0.086,0.087,0.066,0.079,0.067,0.085,0.097,0.105,0.087,0.089,0.091,0.086,0.091,0.087,0.087,0.082,0.082,0.080,0.093,0.094,0.088,0.094,0.090,0.091,0.086,0.088,0.088,0.090,0.089,0.088,0.091
Mapped=111111101010111111101111111111101011111111101001111111111111111111111111111111111111111111111111
Pipet_Completed=000000000000000000000000000000000000000000000000000000000000000000000000000000000000000000000000
Innoc_Completed=0,0,0,0,0,0,0,0,0,0,0,0,0,0,0,0,0,0,0,0,0,0,0,0,0,0,0,0,0,0,0,0,0,0,0,0,0,0,0,0,0,0,0,0,0,0,0,0,0,0,0,0,0,0,0,0,0,0,0,0,0,0,0,0,0,0,0,0,0,0,0,0,0,0,0,0,0,0,0,0,0,0,0,0,0,0,0,0,0,0,0,0,0,0,0,0
Save_Completed=0,0,0,0,0,0,0,0,0,0,0,0,0,0,0,0,0,0,0,0,0,0,0,0,0,0,0,0,0,0,0,0,0,0,0,0,0,0,0,0,0,0,0,0,0,0,0,0,0,0,0,0,0,0,0,0,0,0,0,0,0,0,0,0,0,0,0,0,0,0,0,0,0,0,0,0,0,0,0,0,0,0,0,0,0,0,0,0,0,0,0,0,0,0,0,0
Pipeted_At=0,0,0,0,0,0,0,0,0,0,0,0,0,0,0,0,0,0,0,0,0,0,0,0,0,0,0,0,0,0,0,0,0,0,0,0,0,0,0,0,0,0,0,0,0,0,0,0,0,0,0,0,0,0,0,0,0,0,0,0,0,0,0,0,0,0,0,0,0,0,0,0,0,0,0,0,0,0,0,0,0,0,0,0,0,0,0,0,0,0,0,0,0,0,0,0
Pipeted_OD=0,0,0,0,0,0,0,0,0,0,0,0,0,0,0,0,0,0,0,0,0,0,0,0,0,0,0,0,0,0,0,0,0,0,0,0,0,0,0,0,0,0,0,0,0,0,0,0,0,0,0,0,0,0,0,0,0,0,0,0,0,0,0,0,0,0,0,0,0,0,0,0,0,0,0,0,0,0,0,0,0,0,0,0,0,0,0,0,0,0,0,0,0,0,0,0
Dilutes_Completed=0,0,0,0,0,0,0,0,0,0,0,0,0,0,0,0,0,0,0,0,0,0,0,0,0,0,0,0,0,0,0,0,0,0,0,0,0,0,0,0,0,0,0,0,0,0,0,0,0,0,0,0,0,0,0,0,0,0,0,0,0,0,0,0,0,0,0,0,0,0,0,0,0,0,0,0,0,0,0,0,0,0,0,0,0,0,0,0,0,0,0,0,0,0,0,0
Time_At_Innoc=0,0,0,0,0,0,0,0,0,0,0,0,0,0,0,0,0,0,0,0,0,0,0,0,0,0,0,0,0,0,0,0,0,0,0,0,0,0,0,0,0,0,0,0,0,0,0,0,0,0,0,0,0,0,0,0,0,0,0,0,0,0,0,0,0,0,0,0,0,0,0,0,0,0,0,0,0,0,0,0,0,0,0,0,0,0,0,0,0,0,0,0,0,0,0,0
Time_At_Save=0,0,0,0,0,0,0,0,0,0,0,0,0,0,0,0,0,0,0,0,0,0,0,0,0,0,0,0,0,0,0,0,0,0,0,0,0,0,0,0,0,0,0,0,0,0,0,0,0,0,0,0,0,0,0,0,0,0,0,0,0,0,0,0,0,0,0,0,0,0,0,0,0,0,0,0,0,0,0,0,0,0,0,0,0,0,0,0,0,0,0,0,0,0,0,0
Time_At_Dilute=0,0,0,0,0,0,0,0,0,0,0,0,0,0,0,0,0,0,0,0,0,0,0,0,0,0,0,0,0,0,0,0,0,0,0,0,0,0,0,0,0,0,0,0,0,0,0,0,0,0,0,0,0,0,0,0,0,0,0,0,0,0,0,0,0,0,0,0,0,0,0,0,0,0,0,0,0,0,0,0,0,0,0,0,0,0,0,0,0,0,0,0,0,0,0,0
Previous_OD=0.851,0.963,0.889,0.881,0.913,1.002,0.963,0.076,0.839,0.076,0.885,0.072,0.854,0.980,0.857,0.922,0.908,0.993,0.797,0.080,0.867,0.984,0.943,0.931,0.854,1.029,1.008,1.005,0.895,0.959,0.855,0.078,0.798,0.080,0.836,0.898,0.701,1.039,0.933,0.982,0.848,0.917,0.836,0.076,0.871,0.078,0.826,1.098,0.824,1.045,0.781,0.865,0.975,0.878,0.896,0.079,0.825,0.072,0.899,0.937,0.775,0.897,0.828,1.013,0.881,0.860,0.964,0.872,0.819,0.865,0.905,0.993,1.032,0.846,0.988,0.902,1.027,0.941,0.893,0.886,0.913,0.837,0.885,1.151,1.049,1.021,0.999,1.114,0.989,0.960,0.945,0.975,0.984,0.971,0.997,1.035
Prev_Delta_OD=0.009,0.011,0.011,0.033,0.013,0.011,0.025,0.003,0.027,0.005,0.028,0.004,0.017,0.021,0.018,0.005,0.007,0.015,0.010,0.002,0.004,0.015,0.006,0.013,0.018,0.037,0.002,0.000,0.001,0.029,0.008,0.005,0.028,0.004,0.036,0.090,0.038,0.002,0.011,0.023,0.018,0.010,0.013,0.003,0.017,0.002,0.022,0.017,0.004,0.001,0.001,0.045,0.006,0.021,0.003,0.003,0.011,0.001,0.050,0.068,0.015,0.001,0.021,0.017,0.007,0.000,0.038,0.013,0.028,0.012,0.018,0.004,0.029,0.007,0.009,0.001,0.034,0.044,0.002,0.026,0.003,0.047,0.020,0.060,0.014,0.023,0.006,0.017,0.031,0.019,0.017,0.008,0.027,0.024,0.019,0.004
Delta_From_Ref=0.000,0.000,-4.342,-8.093,-8.277,-11.732,-15.184,16.899,0.000,0.000,-7.805,5.658,0.715,-3.924,-9.736,-16.988,0.000,0.000,-7.921,5.703,-2.153,5.471,-16.760,9.105,0.000,0.000,-6.684,-11.772,-7.626,-12.210,-14.988,16.898,0.000,0.000,-6.545,4.671,2.303,-1.961,-10.877,-18.469,0.000,0.000,-8.519,5.722,-2.949,5.655,-11.591,13.251,0.000,0.000,0.000,0.000,0.000,0.000,0.000,0.000,0.000,0.000,0.000,0.000,0.000,0.000,0.000,0.000,0.000,0.000,0.000,0.000,0.000,0.000,0.000,0.000,0.000,0.000,0.000,0.000,0.000,0.000,0.000,0.000,0.000,0.000,0.000,0.000,0.000,0.000,0.000,0.000,0.000,0.000,0.000,0.000,0.000,0.000,0.000,0.000
Sig_OD_Delta=0,0,0,0,0,0,0,1,0,0,0,1,0,0,0,0,0,0,0,1,0,1,0,1,0,0,0,0,0,0,0,1,0,0,0,1,1,0,0,0,0,0,0,1,0,1,0,1,0,0,0,0,0,0,0,0,0,0,0,0,0,0,0,0,0,0,0,0,0,0,0,0,0,0,0,0,0,0,0,0,0,0,0,0,0,0,0,0,0,0,0,0,0,0,0,0
Add_Drug_at_Start_Map=000000000000000000000000000000000000000000000000000000000000000000000000000000000000000000000000
[Analysis]
Drug_ID=A1,A2,A3,A4,A5,A6,B1,B2,B3,B4,B5,B6,C1,C2,C3,C4,C5,C6,D1,D2,D3,D4,D5,D6,E1,E2,E3,E4,E5,E6,F1,F2,F3,F4,F5,F6,G1,G2,G3,G4,G5,G6,H1,H2,H3,H4,H5,H6
Decision=no_inh,ps2_4_2,ps2_4_2,other,other,other,no_inh,ps2_4_2,ps2_4_2,other,ps2_4_2,other,ps2_4_1,ps2_4_1,ps2_4_2,other,other,other,ps2_4_1,ps2_4_1,ps2_4_2,other,other,other,no_inh,ps2_4_1,ps2_4_1,ps2_4_2,other,other,no_inh,ps2_4_2,ps2_4_1,ps2_4_2,other,other,other,other,other,other,other,other,other,other,other,other,other,other,other,other,ps2_4_1,other,other,screen,other,other,ps2_4_1,other,other,ps2_4_2,other,other,ps2_2_1,other,ps2_4_2,other,other,other,ps2_4_1,other,ps2_4_2,other,other,other,ps2_4_1,screen,other,ps2_4_2,other,other,no_inh,other,other,ps2_4_2,other,other,other,other,other,other,other,other,other,other,other,other
Plot_Min=0.100,0.100,0.100,0.100,0.100,0.100,0.100,0.100,0.100,0.100,0.100,0.100,0.100,0.100,0.100,0.100,0.100,0.100,0.100,0.100,0.100,0.100,0.100,0.100,0.100,0.100,0.100,0.100,0.100,0.100,0.100,0.100,0.100,0.100,0.100,0.100,0.100,0.100,0.100,0.100,0.100,0.100,0.100,0.100,0.100,0.100,0.100,0.100
Plot_Max=1.500,1.500,1.500,1.500,1.500,1.500,1.500,1.500,1.500,1.500,1.500,1.500,1.500,1.500,1.500,1.500,1.500,1.500,1.500,1.500,1.500,1.500,1.500,1.500,1.500,1.500,1.500,1.500,1.500,1.500,1.500,1.500,1.500,1.500,1.500,1.500,1.500,1.500,1.500,1.500,1.500,1.500,1.500,1.500,1.500,1.500,1.500,1.500
G_Plot_Min=0.1
G_Plot_Delta=0.7
Plot_On_Off=0
OD_Gen_Pt=0.460
Gens_to_OD_Pt=5.000
Avg_G=2.982,2.199,2.105,1.871,1.826,1.687,2.860,2.191,2.121,1.781,1.891,1.701,2.429,2.613,1.977,1.774,1.855,1.643,3.638,2.438,2.143,1.856,1.854,1.699,3.122,2.525,2.316,1.921,1.717,1.726,2.783,2.199,2.230,1.984,1.831,1.726,1.650,1.780,1.697,1.757,1.734,1.658,1.633,1.676,1.659,1.744,1.672,1.690,1.774,57.009,2.479,45.551,1.878,0.000,1.799,47.462,2.349,7.030,1.806,3.862,1.774,58.580,2.674,53.520,1.919,5.082,1.783,52.002,2.285,53.183,1.937,4.859,1.728,59.844,2.413,0.000,1.820,3.963,1.638,6.510,2.893,6.247,1.862,4.295,1.727,1.713,1.744,1.810,1.814,1.574,1.713,1.693,1.701,1.686,1.734,1.703
Max_Slope=3.606,2.048,2.350,2.242,2.021,1.846,3.289,2.129,2.306,2.249,2.337,1.920,2.736,1.789,2.003,1.775,2.355,1.823,2.271,2.159,2.340,2.043,2.386,2.009,3.213,1.925,2.783,2.244,1.764,1.941,3.171,2.240,2.368,1.879,2.094,1.671,1.995,1.802,1.735,2.146,2.030,1.756,1.796,1.974,1.736,1.668,1.985,1.982,2.152,42.620,2.759,34.062,2.025,48.465,2.129,52.680,2.583,1.827,2.290,1.753,1.896,38.368,3.088,41.355,2.191,2.236,1.957,48.717,2.829,31.766,2.353,2.548,1.877,41.987,2.545,49.871,2.185,1.760,1.991,2.216,2.945,2.204,2.195,3.170,1.697,2.068,1.749,1.944,1.863,1.565,1.966,1.759,1.936,1.968,1.789,1.962
Fit_Model=all
Fit_Const_OD_Base=0
Fit_Const_N0=0.018
Fit_Const_T0=0
G_Fit_Min=.1
G_Fit_Delta=.4
Fit_On_Off=0
Fit_Min=0.100,0.100,0.100,0.100,0.100,0.100,0.100,0.100,0.100,0.100,0.100,0.100,0.100,0.100,0.100,0.100,0.100,0.100,0.100,0.100,0.100,0.100,0.100,0.100,0.000,0.000,0.000,0.000,0.000,0.000,0.000,0.000,0.000,0.000,0.000,0.000,0.000,0.000,0.000,0.000,0.000,0.000,0.000,0.000,0.000,0.000,0.000,0.000\\\\0D
Fit_Delta=0.500,0.500,0.500,0.500,0.500,0.500,0.500,0.500,0.500,0.500,0.500,0.500,0.500,0.500,0.500,0.500,0.500,0.500,0.500,0.500,0.500,0.500,0.500,0.500,0.000,0.000,0.000,0.000,0.000,0.000,0.000,0.000,0.000,0.000,0.000,0.000,0.000,0.000,0.000,0.000,0.000,0.000,0.000,0.000,0.000,0.000,0.000,0.000\\\\0D
Fit_Offset=0,0,0,0,0,0,0,0,0,0,0,0,0,0,0,0,0,0,0,0,0,0,0,0,0,0,0,0,0,0,0,0,0,0,0,0,0,0,0,0,0,0,0,0,0,0,0,0
Fit_N0=0,0,0,0,0,0,0,0,0,0,0,0,0,0,0,0,0,0,0,0,0,0,0,0,0,0,0,0,0,0,0,0,0,0,0,0,0,0,0,0,0,0,0,0,0,0,0,0
Fit_T0=0,0,0,0,0,0,0,0,0,0,0,0,0,0,0,0,0,0,0,0,0,0,0,0,0,0,0,0,0,0,0,0,0,0,0,0,0,0,0,0,0,0,0,0,0,0,0,0
Fit_G=0,0,0,0,0,0,0,0,0,0,0,0,0,0,0,0,0,0,0,0,0,0,0,0,0,0,0,0,0,0,0,0,0,0,0,0,0,0,0,0,0,0,0,0,0,0,0,0
Fit_Error=0,0,0,0,0,0,0,0,0,0,0,0,0,0,0,0,0,0,0,0,0,0,0,0,0,0,0,0,0,0,0,0,0,0,0,0,0,0,0,0,0,0,0,0,0,0,0,0
Fit_CV=0,0,0,0,0,0,0,0,0,0,0,0,0,0,0,0,0,0,0,0,0,0,0,0,0,0,0,0,0,0,0,0,0,0,0,0,0,0,0,0,0,0,0,0,0,0,0,0
Time_to_20_Gens=0,0,0,0,0,0,0,0,0,0,0,0,0,0,0,0,0,0,0,0,0,0,0,0,0,0,0,0,0,0,0,0,0,0,0,0,0,0,0,0,0,0,0,0,0,0,0,0
Time_to_each_5_Gens=0,0,0,0,0,0,0,0,0,0,0,0,0,0,0,0,0,0,0,0,0,0,0,0,0,0,0,0,0,0,0,0,0,0,0,0,0,0,0,0,0,0,0,0,0,0,0,0
Time_to_each_n_Gens=14.910,10.993,10.526,9.357,9.128,8.434,14.298,10.956,10.606,8.904,9.453,8.506,12.145,13.064,9.884,8.869,9.275,8.217,18.188,12.189,10.716,9.281,9.269,8.496,15.608,12.625,11.578,9.604,8.587,8.630,13.913,10.994,11.149,9.919,9.156,8.632,8.249,8.902,8.485,8.787,8.672,8.292,8.163,8.379,8.294,8.720,8.359,8.452,8.870,45.565,12.393,40.581,9.392,0.000,8.993,45.891,11.745,35.151,9.031,19.312,8.871,47.734,13.372,45.697,9.596,25.410,8.915,37.611,11.423,45.824,9.687,24.296,8.640,47.015,12.066,0.000,9.098,19.816,8.190,32.552,14.465,31.233,9.311,21.474,8.637,8.564,8.720,9.051,9.071,7.868,8.563,8.466,8.504,8.431,8.672,8.513
Min_Pt_OD=0,0,0,0,0,0,0,0,0,0,0,0,0,0,0,0,0,0,0,0,0,0,0,0,0,0,0,0,0,0,0,0,0,0,0,0,0,0,0,0,0,0,0,0,0,0,0,0
Min_Pt_t=0,0,0,0,0,0,0,0,0,0,0,0,0,0,0,0,0,0,0,0,0,0,0,0,0,0,0,0,0,0,0,0,0,0,0,0,0,0,0,0,0,0,0,0,0,0,0,0
TO_OD=0,0,0,0,0,0,0,0,0,0,0,0,0,0,0,0,0,0,0,0,0,0,0,0,0,0,0,0,0,0,0,0,0,0,0,0,0,0,0,0,0,0,0,0,0,0,0,0
Ref_ID=A01
Multi_Refs=single_ref
test=A01,A02,A03,A04,A05,A06,A07,A08,A09,A10,A11,A12,B01,B02,B03,B04,B05,B06,B07,B08,B09,B10,B11,B12,C01,C02,C03,C04,C05,C06,C07,C08,C09,C10,C11,C12,D01,D02,D03,D04,D05,D06,D07,D08,D09,D10,D11,D12,E01,E02,E03,E04,E05,E06,E07,E08,E09,E10,E11,E12,F01,F02,F03,F04,F05,F06,F07,F08,F09,F10,F11,F12,G01,G02,G03,G04,G05,G06,G07,G08,G09,G10,G11,G12,H01,H02,H03,H04,H05,H06,H07,H08,H09,H10,H11,H12
Start_Time_Now=3.2639998135E+9
Start_Date="6/6/2007+2:36 PM"
gen_time_cutoff=0.000
Drug_Name=nd?:;-ud+0,nd?:;-ud+0,nd?:;-ud+0,nd?:;-ud+0,nd?:;-ud+0,nd?:;-ud+0,nd?:;-ud+0,nd?:;-ud+0,nd?:;-ud+0,nd?:;-ud+0,nd?:;-ud+0,nd?:;-ud+0,nd?:;-ud+0,nd?:;-ud+0,nd?:;-ud+0,nd?:;-ud+0,nd?:;-ud+0,nd?:;-ud+0,nd?:;-ud+0,nd?:;-ud+0,nd?:;-ud+0,nd?:;-ud+0,nd?:;-ud+0,nd?:;-ud+0,nd?:;-ud+0,nd?:;-ud+0,nd?:;-ud+0,nd?:;-ud+0,nd?:;-ud+0,nd?:;-ud+0,nd?:;-ud+0,nd?:;-ud+0,nd?:;-ud+0,nd?:;-ud+0,nd?:;-ud+0,nd?:;-ud+0,nd?:;-ud+0,nd?:;-ud+0,nd?:;-ud+0,nd?:;-ud+0,nd?:;-ud+0,nd?:;-ud+0,nd?:;-ud+0,nd?:;-ud+0,nd?:;-ud+0,nd?:;-ud+0,nd?:;-ud+0,nd?:;-ud+0,nd?:;-ud+0,nd?:;-ud+0,nd?:;-ud+0,nd?:;-ud+0,nd?:;-ud+0,nd?:;-ud+0,nd?:;-ud+0,nd?:;-ud+0,nd?:;-ud+0,nd?:;-ud+0,nd?:;-ud+0,nd?:;-ud+0,nd?:;-ud+0,nd?:;-ud+0,nd?:;-ud+0,nd?:;-ud+0,nd?:;-ud+0,nd?:;-ud+0,nd?:;-ud+0,nd?:;-ud+0,nd?:;-ud+0,nd?:;-ud+0,nd?:;-ud+0,nd?:;-ud+0,nd?:;-ud+0,nd?:;-ud+0,nd?:;-ud+0,nd?:;-ud+0,nd?:;-ud+0,nd?:;-ud+0,nd?:;-ud+0,nd?:;-ud+0,nd?:;-ud+0,nd?:;-ud+0,nd?:;-ud+0,nd?:;-ud+0,nd?:;-ud+0,nd?:;-ud+0,nd?:;-ud+0,nd?:;-ud+0,nd?:;-ud+0,nd?:;-ud+0,nd?:;-ud+0,nd?:;-ud+0,nd?:;-ud+0,nd?:;-ud+0,nd?:;-ud+0,nd?:;-ud+0
Drug_Well_Pos=A01,A02,A03,A04,A05,A06,B01,B02,B03,B04,B05,B06,C01,C02,C03,C04,C05,C06,D01,D02,D03,D04,D05,D06,E01,E02,E03,E04,E05,E06,F01,F02,F03,F04,F05,F06,G01,G02,G03,G04,G05,G06,H01,H02,H03,H04,H05,H06,A07,A08,A09,A10,A11,A12,B07,B08,B09,B10,B11,B12,C07,C08,C09,C10,C11,C12,D07,D08,D09,D10,D11,D12,E07,E08,E09,E10,E11,E12,F07,F08,F09,F10,F11,F12,G07,G08,G09,G10,G11,G12,H07,H08,H09,H10,H11,H12
Avg_G_tcut=2.982,2.199,2.105,1.871,1.826,1.687,2.860,2.191,2.121,1.781,1.891,1.701,2.429,2.613,1.977,1.774,1.855,1.643,3.638,2.438,2.143,1.856,1.854,1.699,3.122,2.525,2.316,1.921,1.717,1.726,2.783,2.199,2.230,1.984,1.831,1.726,1.650,1.780,1.697,1.757,1.734,1.658,1.633,1.676,1.659,1.744,1.672,1.690,1.774,57.009,2.479,45.551,1.878,0.000,1.799,47.462,2.349,7.030,1.806,3.862,1.774,58.580,2.674,53.520,1.919,5.082,1.783,52.002,2.285,53.183,1.937,4.859,1.728,59.844,2.413,0.000,1.820,3.963,1.638,6.510,2.893,6.247,1.862,4.295,1.727,1.713,1.744,1.810,1.814,1.574,1.713,1.693,1.701,1.686,1.734,1.703
t0_from_interval=-0.074,0.476,1.632,0.973,0.729,0.733,0.571,1.189,1.473,0.504,0.988,0.759,0.404,-1.862,0.938,-3.438,0.993,0.492,0.092,-1.655,1.600,-0.297,1.071,0.856,-0.279,0.490,1.909,1.049,0.354,0.757,1.555,1.971,1.916,1.292,0.885,0.765,-2.168,1.161,0.796,1.219,0.639,0.581,0.596,0.801,0.750,0.992,0.760,0.405,0.998,0.000,1.331,0.000,0.881,0.000,0.980,0.000,0.441,25.484,0.913,-2.556,1.041,0.000,1.971,0.000,1.140,3.248,1.258,0.000,0.849,0.000,1.008,4.809,0.928,0.000,1.529,0.000,0.878,-0.265,0.599,23.164,3.364,22.128,0.892,3.714,0.931,0.913,0.767,1.014,0.997,0.674,0.955,0.687,0.745,0.795,0.779,-0.219
Sum_Delta_Ref=0.000,11.455,11.646,15.264,15.992,17.272,1.818,10.947,11.493,16.751,14.656,18.373,7.647,6.146,14.135,17.642,15.248,19.059,6.755,8.107,10.814,15.892,15.134,17.560,1.734,6.614,6.721,14.068,18.050,16.974,1.413,10.403,9.510,13.970,15.219,17.179,19.253,15.911,17.878,16.134,17.118,19.053,18.820,17.634,17.627,17.479,18.738,17.099,16.210,19.629,6.493,19.653,15.587,-1.000,15.710,19.731,8.175,19.557,16.336,10.461,16.255,19.702,3.385,19.610,13.322,16.274,16.234,19.752,9.650,19.644,13.708,15.681,16.469,19.712,6.343,-1.000,16.051,11.068,18.255,19.666,0.197,19.660,15.014,13.892,17.144,17.053,16.450,15.624,16.119,19.389,16.764,17.609,17.431,17.146,18.021,17.939
Gens_at_time_G=5.000,5.000,5.000,5.000,5.000,5.000,5.000,5.000,5.000,5.000,5.000,5.000,5.000,5.000,5.000,5.000,5.000,5.000,5.000,5.000,5.000,5.000,5.000,5.000,5.000,5.000,5.000,5.000,5.000,5.000,5.000,5.000,5.000,5.000,5.000,5.000,5.000,5.000,5.000,5.000,5.000,5.000,5.000,5.000,5.000,5.000,5.000,5.000,5.000,0.799,5.000,0.891,5.000,0.000,5.000,0.967,5.000,5.000,5.000,5.000,5.000,0.815,5.000,0.854,5.000,5.000,5.000,0.723,5.000,0.862,5.000,5.000,5.000,0.786,5.000,0.000,5.000,5.000,5.000,5.000,5.000,5.000,5.000,5.000,5.000,5.000,5.000,5.000,5.000,5.000,5.000,5.000,5.000,5.000,5.000,5.000
G_Int_tcut=2.997,2.103,1.779,1.677,1.680,1.540,2.745,1.953,1.827,1.680,1.693,1.549,2.348,2.985,1.789,2.461,1.656,1.545,3.619,2.769,1.823,1.916,1.640,1.528,3.177,2.427,1.934,1.711,1.646,1.575,2.472,1.805,1.847,1.725,1.654,1.573,2.083,1.548,1.538,1.514,1.607,1.542,1.513,1.516,1.509,1.546,1.520,1.609,1.575,57.009,2.212,45.551,1.702,0.000,1.603,47.462,2.261,1.933,1.624,4.374,1.566,58.580,2.280,53.520,1.691,4.432,1.531,52.002,2.115,53.183,1.736,3.897,1.542,59.844,2.107,0.000,1.644,4.016,1.518,1.878,2.220,1.821,1.684,3.552,1.541,1.530,1.591,1.607,1.615,1.439,1.522,1.556,1.552,1.527,1.579,1.746
Sum_Del_12=0.000,3.522,3.872,6.712,7.283,9.323,0.052,3.325,3.852,8.065,6.411,9.400,1.740,1.603,5.512,8.797,6.811,10.167,1.006,1.727,3.606,7.264,6.757,9.108,0.255,0.871,2.071,6.016,9.365,8.635,0.161,2.973,2.659,5.339,7.170,8.714,10.255,7.736,9.391,8.127,8.623,10.003,10.199,9.464,9.712,8.630,9.841,9.337,7.884,2.857,1.276,2.868,6.832,2.894,7.407,2.914,2.266,2.828,7.751,0.969,7.888,2.905,0.199,2.851,5.888,2.632,7.679,2.933,2.876,2.864,5.750,2.108,8.709,2.908,1.442,2.830,7.587,1.776,10.059,2.882,1.024,2.884,6.981,2.248,8.731,8.826,8.538,7.444,7.397,10.995,8.910,9.476,9.289,9.321,8.913,9.517
Sum_Del_20=0.000,11.178,11.382,14.919,15.629,16.895,1.762,10.700,11.229,16.373,14.328,17.957,7.461,6.009,13.813,17.225,14.905,18.630,6.513,7.915,10.578,15.527,14.791,17.168,1.700,6.453,6.582,13.755,17.644,16.597,1.387,10.168,9.290,13.652,14.880,16.791,18.796,15.558,17.480,15.777,16.731,18.621,18.400,17.246,17.242,17.083,18.310,16.728,15.849,18.864,6.341,18.888,15.233,18.926,15.355,18.963,7.993,18.797,15.969,10.150,15.889,18.935,3.291,18.845,13.034,15.671,15.867,18.984,9.425,18.878,13.399,15.101,16.109,18.946,6.208,18.813,15.692,10.701,17.853,18.899,0.218,18.894,14.682,13.411,16.758,16.672,16.090,15.278,15.754,18.958,16.398,17.219,17.045,16.770,17.609,17.535
Sum_Del_24=0.000,11.950,12.063,15.743,16.516,17.389,2.510,11.320,12.018,17.225,15.016,18.929,8.133,6.430,14.671,18.135,15.691,19.557,8.324,8.684,10.951,16.357,15.606,17.899,1.746,7.211,6.092,14.356,18.482,17.281,1.176,10.787,9.978,14.513,15.465,17.531,19.760,16.178,18.225,16.309,17.486,19.623,19.200,17.842,17.716,18.005,19.240,17.135,16.542,29.810,6.961,29.838,16.131,29.882,16.136,29.917,8.391,29.661,16.777,10.382,16.592,29.889,4.175,29.779,13.367,22.594,16.675,29.930,10.082,29.826,14.122,21.406,16.521,29.905,6.285,29.738,16.445,12.734,18.456,29.823,0.762,29.764,15.239,16.854,17.474,17.300,16.575,15.899,16.629,19.642,16.852,17.796,17.628,17.205,18.649,18.245
Sum_12=3.112,6.634,6.984,9.824,10.396,12.436,3.061,6.438,6.965,11.178,9.524,12.512,4.852,4.715,8.624,11.910,9.924,13.279,2.107,4.839,6.718,10.377,9.869,12.221,2.857,3.983,5.183,9.129,12.478,11.747,2.952,6.086,5.771,8.452,10.283,11.826,13.367,10.849,12.504,11.240,11.736,13.115,13.311,12.576,12.824,11.742,12.953,12.450,10.997,0.256,4.389,0.245,9.944,0.218,10.520,0.199,5.378,0.284,10.864,2.144,11.000,0.207,3.311,0.261,9.000,0.480,10.792,0.180,5.989,0.249,8.863,1.004,11.821,0.205,4.554,0.282,10.700,1.336,13.171,0.230,2.088,0.229,10.093,0.865,11.844,11.938,11.650,10.557,10.510,14.108,12.023,12.588,12.401,12.433,12.026,12.630
Sum_20=19.281,30.459,30.664,34.200,34.910,36.176,21.043,29.982,30.510,35.654,33.610,37.238,26.742,25.290,33.094,36.506,34.186,37.911,12.768,27.197,29.859,34.808,34.073,36.449,17.582,25.735,25.863,33.037,36.926,35.878,20.668,29.449,28.572,32.933,34.161,36.072,38.077,34.839,36.761,35.058,36.012,37.902,37.682,36.527,36.523,36.364,37.592,36.009,35.130,0.418,25.623,0.393,34.515,0.356,34.636,0.318,27.275,0.485,35.250,9.131,35.170,0.347,22.572,0.436,32.315,3.610,35.148,0.297,28.706,0.403,32.680,4.180,35.390,0.335,25.490,0.468,34.973,8.581,37.134,0.382,19.063,0.387,33.963,5.870,36.039,35.953,35.371,34.559,35.035,38.239,35.679,36.500,36.326,36.051,36.890,36.816
Sum_24=30.302,42.251,42.365,46.044,46.818,47.691,32.812,41.622,42.320,47.526,45.317,49.231,38.434,36.731,44.973,48.436,45.992,49.858,21.977,38.986,41.252,46.658,45.907,48.200,28.556,37.513,36.394,44.658,48.784,47.583,31.477,41.088,40.279,44.815,45.767,47.833,50.062,46.479,48.526,46.610,47.787,49.924,49.502,48.144,48.017,48.307,49.542,47.436,46.844,0.491,37.263,0.463,46.432,0.419,46.438,0.384,38.692,0.640,47.078,19.920,46.894,0.412,34.477,0.522,43.669,7.708,46.976,0.372,40.384,0.475,44.424,8.895,46.822,0.396,36.586,0.563,46.746,17.568,48.757,0.479,31.063,0.537,45.541,13.447,47.775,47.601,46.877,46.201,46.931,49.943,47.154,48.098,47.930,47.507,48.950,48.547
G_by_Interval=2.997,2.103,1.779,1.677,1.680,1.540,2.745,1.953,1.827,1.680,1.693,1.549,2.348,2.985,1.789,2.461,1.656,1.545,3.619,2.769,1.823,1.916,1.640,1.528,3.177,2.427,1.934,1.711,1.646,1.575,2.472,1.805,1.847,1.725,1.654,1.573,2.083,1.548,1.538,1.514,1.607,1.542,1.513,1.516,1.509,1.546,1.520,1.609,1.575,57.009,2.212,45.551,1.702,0.000,1.603,47.462,2.261,1.933,1.624,4.374,1.566,58.580,2.280,53.520,1.691,4.432,1.531,52.002,2.115,53.183,1.736,3.897,1.542,59.844,2.107,0.000,1.644,4.016,1.518,1.878,2.220,1.821,1.684,3.552,1.541,1.530,1.591,1.607,1.615,1.439,1.522,1.556,1.552,1.527,1.579,1.746
Avg_G_t8=2.982,2.199,2.105,1.871,1.826,1.687,2.860,2.191,2.121,1.781,1.891,1.701,2.429,2.613,1.977,1.774,1.855,1.643,3.638,2.438,2.143,1.856,1.854,1.699,3.122,2.525,2.316,1.921,1.717,1.726,2.783,2.199,2.230,1.984,1.831,1.726,1.650,1.780,1.697,1.757,1.734,1.658,1.633,1.676,1.659,1.744,1.672,1.690,1.774,57.009,2.479,45.551,1.878,0.000,1.799,47.462,2.349,7.030,1.806,3.862,1.774,58.580,2.674,53.520,1.919,5.082,1.783,52.002,2.285,53.183,1.937,4.859,1.728,59.844,2.413,0.000,1.820,3.963,1.638,6.510,2.893,6.247,1.862,4.295,1.727,1.713,1.744,1.810,1.814,1.574,1.713,1.693,1.701,1.686,1.734,1.703
G_int_t8=2.997,2.103,1.779,1.677,1.680,1.540,2.745,1.953,1.827,1.680,1.693,1.549,2.348,2.985,1.789,2.461,1.656,1.545,3.619,2.769,1.823,1.916,1.640,1.528,3.177,2.427,1.934,1.711,1.646,1.575,2.472,1.805,1.847,1.725,1.654,1.573,2.083,1.548,1.538,1.514,1.607,1.542,1.513,1.516,1.509,1.546,1.520,1.609,1.575,57.009,2.212,45.551,1.702,0.000,1.603,47.462,2.261,1.933,1.624,4.374,1.566,58.580,2.280,53.520,1.691,4.432,1.531,52.002,2.115,53.183,1.736,3.897,1.542,59.844,2.107,0.000,1.644,4.016,1.518,1.878,2.220,1.821,1.684,3.552,1.541,1.530,1.591,1.607,1.615,1.439,1.522,1.556,1.552,1.527,1.579,1.746
Avg_G_t12=2.982,2.199,2.105,1.871,1.826,1.687,2.860,2.191,2.121,1.781,1.891,1.701,2.429,2.613,1.977,1.774,1.855,1.643,3.638,2.438,2.143,1.856,1.854,1.699,3.122,2.525,2.316,1.921,1.717,1.726,2.783,2.199,2.230,1.984,1.831,1.726,1.650,1.780,1.697,1.757,1.734,1.658,1.633,1.676,1.659,1.744,1.672,1.690,1.774,57.009,2.479,45.551,1.878,0.000,1.799,47.462,2.349,7.030,1.806,3.862,1.774,58.580,2.674,53.520,1.919,5.082,1.783,52.002,2.285,53.183,1.937,4.859,1.728,59.844,2.413,0.000,1.820,3.963,1.638,6.510,2.893,6.247,1.862,4.295,1.727,1.713,1.744,1.810,1.814,1.574,1.713,1.693,1.701,1.686,1.734,1.703
G_int_t12=2.997,2.103,1.779,1.677,1.680,1.540,2.745,1.953,1.827,1.680,1.693,1.549,2.348,2.985,1.789,2.461,1.656,1.545,3.619,2.769,1.823,1.916,1.640,1.528,3.177,2.427,1.934,1.711,1.646,1.575,2.472,1.805,1.847,1.725,1.654,1.573,2.083,1.548,1.538,1.514,1.607,1.542,1.513,1.516,1.509,1.546,1.520,1.609,1.575,57.009,2.212,45.551,1.702,0.000,1.603,47.462,2.261,1.933,1.624,4.374,1.566,58.580,2.280,53.520,1.691,4.432,1.531,52.002,2.115,53.183,1.736,3.897,1.542,59.844,2.107,0.000,1.644,4.016,1.518,1.878,2.220,1.821,1.684,3.552,1.541,1.530,1.591,1.607,1.615,1.439,1.522,1.556,1.552,1.527,1.579,1.746
Avg_G_inflex=2.982,2.221,2.105,1.871,1.841,1.706,2.860,2.212,2.154,1.781,1.913,1.719,2.439,2.613,1.978,1.774,1.857,1.648,3.645,2.438,2.144,1.856,1.857,1.699,3.122,2.525,2.334,1.921,1.727,1.726,2.783,2.223,2.259,1.984,1.831,1.742,1.650,1.804,1.704,1.757,1.748,1.658,1.634,1.688,1.659,1.765,1.675,1.698,1.785,28.454,2.481,47.095,1.880,0.000,1.799,28.933,2.349,7.030,1.807,1.615,1.801,63.717,2.690,2.478,1.946,5.082,1.809,45.374,2.285,29.602,1.941,4.859,1.740,3.456,2.442,0.000,1.820,3.963,1.638,6.969,2.893,6.247,1.862,4.295,1.740,1.713,1.769,1.836,1.844,1.574,1.726,1.715,1.701,1.691,1.734,1.703
G_int_inflex=2.997,2.137,1.779,1.677,1.688,1.555,2.745,1.941,1.882,1.677,1.654,1.568,2.347,2.984,1.772,2.461,1.648,1.512,3.293,2.769,1.819,1.916,1.601,1.528,3.177,2.427,1.910,1.711,1.662,1.575,2.472,1.828,1.866,1.720,1.654,1.595,1.506,1.569,1.489,1.514,1.626,1.542,1.503,1.509,1.509,1.566,1.525,1.556,1.580,28.454,2.191,47.095,1.693,0.000,1.603,28.933,2.261,1.933,1.616,0.527,1.605,63.717,2.283,2.478,1.729,4.432,1.540,45.374,2.115,29.602,1.727,3.897,1.558,3.456,2.126,0.000,1.644,4.016,1.518,1.913,2.220,1.821,1.684,3.552,1.558,1.530,1.587,1.628,1.608,1.439,1.533,1.592,1.552,1.492,1.579,1.746
G_by_Interval_g4=3.349,2.288,1.772,1.700,1.656,1.477,2.551,2.197,1.806,1.801,1.654,1.469,2.534,2.591,1.761,2.057,1.656,1.501,4.083,2.429,1.786,2.012,1.665,1.494,3.493,2.231,2.368,1.704,1.562,1.500,2.418,1.959,1.935,1.745,1.880,1.520,1.797,1.674,1.520,1.482,1.756,1.499,1.495,1.488,1.473,1.547,1.759,1.577,1.560,57.009,2.192,45.551,1.721,0.000,1.627,47.462,2.120,2.452,1.657,4.208,1.564,58.580,2.610,53.520,1.670,4.309,1.540,52.002,2.304,53.183,1.733,4.903,1.600,59.844,2.155,0.000,1.572,3.685,1.495,2.084,2.226,2.046,1.614,4.115,1.487,1.482,1.626,1.587,1.609,1.459,1.508,1.490,1.523,1.445,1.521,1.741
G_int_t8_g4=3.349,2.288,1.772,1.700,1.656,1.477,2.551,2.197,1.806,1.801,1.654,1.469,2.534,2.591,1.761,2.057,1.656,1.501,4.083,2.429,1.786,2.012,1.665,1.494,3.493,2.231,2.368,1.704,1.562,1.500,2.418,1.959,1.935,1.745,1.880,1.520,1.797,1.674,1.520,1.482,1.756,1.499,1.495,1.488,1.473,1.547,1.759,1.577,1.560,57.009,2.192,45.551,1.721,0.000,1.627,47.462,2.120,2.452,1.657,4.208,1.564,58.580,2.610,53.520,1.670,4.309,1.540,52.002,2.304,53.183,1.733,4.903,1.600,59.844,2.155,0.000,1.572,3.685,1.495,2.084,2.226,2.046,1.614,4.115,1.487,1.482,1.626,1.587,1.609,1.459,1.508,1.490,1.523,1.445,1.521,1.741
G_int_t12_g4=3.349,2.288,1.772,1.700,1.656,1.477,2.551,2.197,1.806,1.801,1.654,1.469,2.534,2.591,1.761,2.057,1.656,1.501,4.083,2.429,1.786,2.012,1.665,1.494,3.493,2.231,2.368,1.704,1.562,1.500,2.418,1.959,1.935,1.745,1.880,1.520,1.797,1.674,1.520,1.482,1.756,1.499,1.495,1.488,1.473,1.547,1.759,1.577,1.560,57.009,2.192,45.551,1.721,0.000,1.627,47.462,2.120,2.452,1.657,4.208,1.564,58.580,2.610,53.520,1.670,4.309,1.540,52.002,2.304,53.183,1.733,4.903,1.600,59.844,2.155,0.000,1.572,3.685,1.495,2.084,2.226,2.046,1.614,4.115,1.487,1.482,1.626,1.587,1.609,1.459,1.508,1.490,1.523,1.445,1.521,1.741
G_int_inflex_g4=3.349,2.288,1.772,1.700,1.659,1.477,2.551,2.182,1.847,1.799,1.603,1.473,2.055,2.589,1.747,1.963,1.628,1.459,3.829,2.429,1.777,2.008,1.641,1.494,3.398,2.231,1.888,1.704,1.573,1.500,2.418,1.881,1.954,1.730,1.880,1.536,1.766,1.697,1.443,1.482,1.774,1.499,1.473,1.458,1.473,1.559,1.760,1.505,1.564,28.454,2.161,47.095,1.696,0.000,1.627,28.933,2.120,2.452,1.637,0.527,1.593,63.717,2.627,2.478,1.698,4.309,1.548,45.374,2.304,29.602,1.727,4.903,1.612,3.456,2.172,0.000,1.572,3.685,1.495,2.135,2.226,2.046,1.614,4.115,1.499,1.482,1.577,1.600,1.504,1.459,1.516,1.517,1.523,1.404,1.521,1.741
Time_Inflex=16.170,11.033,11.033,11.033,8.831,8.586,15.681,11.033,11.033,9.809,8.586,8.831,11.033,14.458,11.277,9.809,9.809,11.033,18.862,14.458,11.277,11.033,8.586,9.075,18.128,14.458,11.033,11.033,8.831,9.809,14.458,11.277,11.033,11.766,9.809,8.831,9.075,8.831,9.809,9.809,8.831,9.075,9.809,8.831,9.809,8.831,8.831,10.298,8.831,23.021,13.234,44.066,11.033,0.268,9.564,23.266,14.213,36.481,11.033,5.894,9.075,47.491,13.234,26.692,9.809,36.481,8.586,30.363,12.256,27.916,9.564,27.426,8.831,16.170,11.766,0.268,11.033,21.798,8.831,32.077,18.128,32.077,11.033,23.266,8.831,9.809,9.075,8.831,9.075,11.033,8.586,8.831,9.075,7.607,9.809,9.320
OD_Inflex=0.644,0.551,0.597,0.736,0.477,0.561,0.656,0.536,0.590,0.669,0.411,0.580,0.441,0.733,0.733,0.702,0.607,0.919,0.514,0.846,0.605,0.784,0.431,0.627,0.714,0.789,0.479,0.707,0.573,0.726,0.574,0.577,0.514,0.819,0.627,0.560,0.684,0.505,0.752,0.695,0.555,0.680,0.806,0.604,0.783,0.547,0.613,0.816,0.525,0.069,0.592,0.081,0.743,0.071,0.613,0.072,0.758,0.705,0.798,0.100,0.574,0.073,0.511,0.074,0.571,0.956,0.476,0.075,0.623,0.075,0.502,0.783,0.554,0.072,0.492,0.071,0.777,0.646,0.639,0.456,0.781,0.645,0.764,0.692,0.560,0.739,0.597,0.492,0.524,1.050,0.544,0.593,0.619,0.421,0.725,0.669
Time_Saturation=46.268,46.268,46.757,42.842,44.066,46.268,45.534,46.757,46.757,46.268,46.268,44.066,45.534,45.534,46.513,46.268,46.268,44.555,45.045,46.268,46.268,44.555,46.757,46.268,46.268,46.268,45.534,45.534,46.268,46.513,43.332,42.842,43.332,46.268,44.555,46.513,45.534,46.513,46.268,46.268,47.491,45.779,46.268,46.268,46.268,45.534,45.534,46.268,46.757,0.000,46.757,44.555,43.332,0.268,44.555,0.000,46.268,43.087,45.534,45.779,46.757,0.000,46.757,24.735,46.757,46.757,46.757,40.885,44.555,28.161,42.842,46.268,46.513,31.587,43.332,0.268,46.757,46.757,45.779,46.268,44.555,45.534,43.332,46.268,46.268,41.619,46.268,44.555,43.332,43.332,46.757,47.002,45.779,46.268,46.513,46.513
OD_Saturation=0.832,0.991,0.918,0.933,0.901,1.018,0.873,0.991,0.887,0.946,0.911,0.999,0.888,1.046,1.011,1.010,0.919,0.997,0.706,1.062,0.935,0.984,0.885,0.917,0.812,1.067,0.786,0.888,0.959,0.901,0.792,0.908,0.857,1.013,0.878,0.843,1.053,0.840,0.973,0.914,1.061,0.968,1.033,1.040,0.994,1.096,1.024,0.970,0.995,0.000,0.856,0.077,0.926,0.071,0.829,0.000,0.861,0.961,0.935,0.940,0.862,0.000,0.837,0.075,0.857,1.028,0.840,0.078,0.894,0.079,0.846,1.117,0.885,0.071,0.813,0.071,0.956,1.017,0.998,0.863,0.839,0.844,0.936,1.008,0.882,0.907,0.920,0.882,0.884,1.205,0.964,0.977,1.008,0.973,1.013,1.038
Ref_Well_Name=A01,A01,A01,A01,A01,A01,A01,A01,A01,A01,A01,A01,A01,A01,A01,A01,A01,A01,A01,A01,A01,A01,A01,A01,A01,A01,A01,A01,A01,A01,A01,A01,A01,A01,A01,A01,A01,A01,A01,A01,A01,A01,A01,A01,A01,A01,A01,A01,A01,A01,A01,A01,A01,A01,A01,A01,A01,A01,A01,A01,A01,A01,A01,A01,A01,A01,A01,A01,A01,A01,A01,A01,A01,A01,A01,A01,A01,A01,A01,A01,A01,A01,A01,A01,A01,A01,A01,A01,A01,A01,A01,A01,A01,A01,A01,A01
Ratio_Avg_G=1.000,1.356,1.416,1.593,1.633,1.768,1.043,1.361,1.406,1.674,1.577,1.753,1.228,1.141,1.508,1.681,1.607,1.814,0.820,1.223,1.391,1.607,1.608,1.755,0.955,1.181,1.288,1.552,1.736,1.728,1.072,1.356,1.337,1.503,1.628,1.727,1.808,1.675,1.757,1.697,1.719,1.798,1.827,1.779,1.798,1.710,1.784,1.764,1.681,0.052,1.203,0.065,1.587,Inf,1.658,0.063,1.269,0.424,1.651,0.772,1.681,0.051,1.115,0.056,1.554,0.587,1.673,0.057,1.305,0.056,1.539,0.614,1.726,0.050,1.236,Inf,1.639,0.752,1.821,0.458,1.031,0.477,1.601,0.694,1.726,1.741,1.710,1.647,1.644,1.895,1.741,1.761,1.753,1.769,1.719,1.751
Ratio_Fit_G=NaN,NaN,NaN,NaN,NaN,NaN,NaN,NaN,NaN,NaN,NaN,NaN,NaN,NaN,NaN,NaN,NaN,NaN,NaN,NaN,NaN,NaN,NaN,NaN,NaN,NaN,NaN,NaN,NaN,NaN,NaN,NaN,NaN,NaN,NaN,NaN,NaN,NaN,NaN,NaN,NaN,NaN,NaN,NaN,NaN,NaN,NaN,NaN,NaN,NaN,NaN,NaN,NaN,NaN,NaN,NaN,NaN,NaN,NaN,NaN,NaN,NaN,NaN,NaN,NaN,NaN,NaN,NaN,NaN,NaN,NaN,NaN,NaN,NaN,NaN,NaN,NaN,NaN,NaN,NaN,NaN,NaN,NaN,NaN,NaN,NaN,NaN,NaN,NaN,NaN,NaN,NaN,NaN,NaN,NaN,NaN
Ratio_G_Int=1.000,1.425,1.685,1.787,1.784,1.946,1.092,1.534,1.640,1.784,1.770,1.934,1.276,1.004,1.675,1.218,1.809,1.939,0.828,1.082,1.644,1.564,1.828,1.961,0.943,1.235,1.550,1.751,1.820,1.903,1.212,1.661,1.623,1.737,1.812,1.905,1.438,1.936,1.949,1.980,1.865,1.943,1.980,1.977,1.986,1.939,1.972,1.862,1.903,0.053,1.355,0.066,1.760,Inf,1.870,0.063,1.325,1.550,1.846,0.685,1.913,0.051,1.314,0.056,1.772,0.676,1.957,0.058,1.417,0.056,1.726,0.769,1.943,0.050,1.422,Inf,1.823,0.746,1.974,1.596,1.350,1.646,1.780,0.844,1.944,1.958,1.884,1.864,1.856,2.083,1.970,1.926,1.931,1.962,1.898,1.716
Ratio_t0_Fit=NaN,NaN,NaN,NaN,NaN,NaN,NaN,NaN,NaN,NaN,NaN,NaN,NaN,NaN,NaN,NaN,NaN,NaN,NaN,NaN,NaN,NaN,NaN,NaN,NaN,NaN,NaN,NaN,NaN,NaN,NaN,NaN,NaN,NaN,NaN,NaN,NaN,NaN,NaN,NaN,NaN,NaN,NaN,NaN,NaN,NaN,NaN,NaN,NaN,NaN,NaN,NaN,NaN,NaN,NaN,NaN,NaN,NaN,NaN,NaN,NaN,NaN,NaN,NaN,NaN,NaN,NaN,NaN,NaN,NaN,NaN,NaN,NaN,NaN,NaN,NaN,NaN,NaN,NaN,NaN,NaN,NaN,NaN,NaN,NaN,NaN,NaN,NaN,NaN,NaN,NaN,NaN,NaN,NaN,NaN,NaN
Ratio_t0_G_Int=1.000,-0.156,-0.045,-0.076,-0.102,-0.101,-0.130,-0.062,-0.050,-0.147,-0.075,-0.098,-0.184,0.040,-0.079,0.022,-0.075,-0.151,-0.804,0.045,-0.046,0.249,-0.069,-0.087,0.266,-0.151,-0.039,-0.071,-0.209,-0.098,-0.048,-0.038,-0.039,-0.057,-0.084,-0.097,0.034,-0.064,-0.093,-0.061,-0.116,-0.127,-0.124,-0.092,-0.099,-0.075,-0.097,-0.183,-0.074,-Inf,-0.056,-Inf,-0.084,-Inf,-0.076,-Inf,-0.168,-0.003,-0.081,0.029,-0.071,-Inf,-0.038,-Inf,-0.065,-0.023,-0.059,-Inf,-0.087,-Inf,-0.073,-0.015,-0.080,-Inf,-0.048,-Inf,-0.084,0.280,-0.124,-0.003,-0.022,-0.003,-0.083,-0.020,-0.080,-0.081,-0.097,-0.073,-0.074,-0.110,-0.078,-0.108,-0.099,-0.093,-0.095,0.338
Ref_Curve_Array=1,1,1,1,1,1,1,1,1,1,1,1,1,1,1,1,1,1,1,1,1,1,1,1,1,1,1,1,1,1,1,1,1,1,1,1,1,1,1,1,1,1,1,1,1,1,1,1,1,1,1,1,1,1,1,1,1,1,1,1,1,1,1,1,1,1,1,1,1,1,1,1,1,1,1,1,1,1,1,1,1,1,1,1,1,1,1,1,1,1,1,1,1,1,1,1
Default_ref=0
Comm_Map=,,,,,
Comm_Consol=,,,,,,,,
Comm_Screen=,,,,,
Analysis_Set=A,A,A,A,A,A,A,A,A,A,A,A,A,A,A,A,A,A,A,A,A,A,A,A,A,A,A,A,A,A,A,A,A,A,A,A,A,A,A,A,A,A,A,A,A,A,A,A,A,A,A,A,A,A,A,A,A,A,A,A,A,A,A,A,A,A,A,A,A,A,A,A,A,A,A,A,A,A,A,A,A,A,A,A,A,A,A,A,A,A,A,A,A,A,A,A
Ref_Type=single_ref,single_ref,single_ref,single_ref,single_ref,single_ref,single_ref,single_ref,single_ref,single_ref,single_ref,single_ref,single_ref,single_ref,single_ref,single_ref,single_ref,single_ref,single_ref,single_ref,single_ref,single_ref,single_ref,single_ref,single_ref,single_ref,single_ref,single_ref,single_ref,single_ref,single_ref,single_ref,single_ref,single_ref,single_ref,single_ref,single_ref,single_ref,single_ref,single_ref,single_ref,single_ref,single_ref,single_ref,single_ref,single_ref,single_ref,single_ref,single_ref,single_ref,single_ref,single_ref,single_ref,single_ref,single_ref,single_ref,single_ref,single_ref,single_ref,single_ref,single_ref,single_ref,single_ref,single_ref,single_ref,single_ref,single_ref,single_ref,single_ref,single_ref,single_ref,single_ref,single_ref,single_ref,single_ref,single_ref,single_ref,single_ref,single_ref,single_ref,single_ref,single_ref,single_ref,single_ref,single_ref,single_ref,single_ref,single_ref,single_ref,single_ref,single_ref,single_ref,single_ref,single_ref,single_ref,single_ref
Wells_In_Use=0,0,0,0,0,0,0,0,0,0,0,0,0,0,0,0,0,0,0,0,0,0,0,0,0,0,0,0,0,0,0,0,0,0,0,0,0,0,0,0,0,0,0,0,0,0,0,0,0,0,0,0,0,0,0,0,0,0,0,0,0,0,0,0,0,0,0,0,0,0,0,0,0,0,0,0,0,0,0,0,0,0,0,0,0,0,0,0,0,0,0,0,0,0,0,0
pv_to_plate_order=no
[Flor:]
[Flor2:]
[Lumin:]
[Data:]
Read=DateTime	RunT[s]	Temp	Well_1	Well_2	Well_3	Well_4	Well_5	Well_6	Well_7	Well_8	Well_9	Well_10	Well_11	Well_12	Well_13	Well_14	Well_15	Well_16	Well_17	Well_18	Well_19	Well_20	Well_21	Well_22	Well_23	Well_24	Well_25	Well_26	Well_27	Well_28	Well_29	Well_30	Well_31	Well_32	Well_33	Well_34	Well_35	Well_36	Well_37	Well_38	Well_39	Well_40	Well_41	Well_42	Well_43	Well_44	Well_45	Well_46	Well_47	Well_48	Well_49	Well_50	Well_51	Well_52	Well_53	Well_54	Well_55	Well_56	Well_57	Well_58	Well_59	Well_60	Well_61	Well_62	Well_63	Well_64	Well_65	Well_66	Well_67	Well_68	Well_69	Well_70	Well_71	Well_72	Well_73	Well_74	Well_75	Well_76	Well_77	Well_78	Well_79	Well_80	Well_81	Well_82	Well_83	Well_84	Well_85	Well_86	Well_87	Well_88	Well_89	Well_90	Well_91	Well_92	Well_93	Well_94	Well_95	Well_96
1=14:51:46	963	301	0.1135	0.1202	0.0834	0.0935	0.0869	0.0890	0.0865	0.0703	0.0793	0.0719	0.0817	0.0709	0.0894	0.0876	0.0856	0.0926	0.0823	0.0869	0.0822	0.0701	0.0857	0.0753	0.0850	0.1030	0.1216	0.0959	0.0874	0.1492	0.0830	0.0860	0.0909	0.0688	0.0803	0.0722	0.0831	0.0780	0.0838	0.0956	0.0848	0.1123	0.0826	0.0885	0.0866	0.0702	0.0940	0.0706	0.0820	0.0893	0.1245	0.0976	0.1028	0.0890	0.0913	0.0878	0.0862	0.0734	0.0861	0.0714	0.0866	0.0862	0.0855	0.0859	0.0834	0.0900	0.0860	0.0954	0.0870	0.0686	0.0818	0.0714	0.0866	0.0993	0.1532	0.0891	0.0890	0.0965	0.0955	0.0924	0.0946	0.0943	0.0822	0.0823	0.0798	0.0980	0.0940	0.0877	0.0952	0.0896	0.1007	0.0863	0.0881	0.0936	0.0958	0.0952	0.0915	0.1035
2=15:06:27	1844	298	0.1147	0.1194	0.0847	0.0962	0.0889	0.0904	0.0888	0.0727	0.0820	0.0721	0.0850	0.0737	0.0907	0.1035	0.0857	0.0929	0.0850	0.0899	0.0835	0.0715	0.0869	0.0768	0.0881	0.1158	0.1186	0.0985	0.0895	0.1273	0.0858	0.0900	0.0863	0.0731	0.0801	0.0749	0.0842	0.0800	0.0968	0.0960	0.0878	0.1098	0.0836	0.0897	0.0836	0.0719	0.0887	0.0729	0.0851	0.0878	0.0968	0.0956	0.0850	0.0902	0.0903	0.0914	0.0857	0.0748	0.0826	0.0724	0.0872	0.0866	0.0850	0.0896	0.0828	0.0943	0.0860	0.0869	0.0896	0.0717	0.0833	0.0750	0.0872	0.1082	0.1448	0.0908	0.0956	0.0935	0.0889	0.0927	0.0874	0.0880	0.0883	0.0858	0.0844	0.0978	0.0959	0.0936	0.0971	0.0934	0.1083	0.0916	0.0891	0.0922	0.0920	0.0898	0.0882	0.0977
3=15:21:08	2724	298	0.1169	0.1067	0.0849	0.0930	0.0877	0.0907	0.0880	0.0697	0.0808	0.0702	0.0826	0.0725	0.0914	0.0983	0.0840	0.0939	0.0843	0.0879	0.0784	0.0667	0.0829	0.0738	0.0857	0.1161	0.1125	0.0975	0.0881	0.1111	0.0844	0.0892	0.0832	0.0704	0.0791	0.0726	0.0827	0.0791	0.0890	0.0933	0.0862	0.1119	0.0817	0.0864	0.0817	0.0695	0.0837	0.0710	0.0819	0.0817	0.1047	0.0933	0.0842	0.0878	0.0908	0.0877	0.0827	0.0713	0.0806	0.0709	0.0863	0.0809	0.0824	0.0868	0.0790	0.0905	0.0813	0.0858	0.0867	0.0712	0.0795	0.0709	0.0854	0.0979	0.1149	0.0895	0.0948	0.0911	0.0860	0.0907	0.0868	0.0874	0.0843	0.0818	0.0844	0.0934	0.0973	0.0920	0.0940	0.0900	0.1057	0.0923	0.0878	0.0880	0.0895	0.0922	0.0881	0.0913
4=15:35:49	3605	300	0.1120	0.0886	0.0840	0.0948	0.0910	0.0920	0.0912	0.0709	0.0815	0.0730	0.0845	0.0720	0.0916	0.0916	0.0887	0.0968	0.0856	0.0893	0.0839	0.0689	0.0884	0.0764	0.0878	0.1374	0.1049	0.0961	0.0885	0.1135	0.0846	0.0914	0.0839	0.0711	0.0830	0.0723	0.0869	0.0783	0.0873	0.0976	0.0873	0.1221	0.0847	0.0919	0.0898	0.0704	0.1090	0.0710	0.0878	0.0811	0.0919	0.0981	0.0800	0.0908	0.0953	0.0908	0.0994	0.0740	0.0826	0.0728	0.0901	0.0872	0.0835	0.0892	0.0841	0.0921	0.0874	0.0885	0.0934	0.0709	0.0836	0.0724	0.0869	0.1046	0.1247	0.0904	0.0964	0.0939	0.0927	0.0967	0.0873	0.0901	0.0911	0.0877	0.0867	0.0982	0.0994	0.0907	0.0966	0.0953	0.0950	0.0938	0.0912	0.0923	0.0974	0.0967	0.0933	0.0992
5=15:50:29	4486	301	0.1028	0.1009	0.0834	0.0948	0.0908	0.0902	0.0924	0.0706	0.0832	0.0704	0.0836	0.0709	0.0936	0.1252	0.0869	0.0959	0.0847	0.0908	0.0824	0.0714	0.0845	0.0750	0.0885	0.1118	0.1163	0.0974	0.0892	0.1470	0.0864	0.0896	0.0827	0.0707	0.0787	0.0732	0.0871	0.0785	0.1024	0.0986	0.0852	0.0985	0.0836	0.0904	0.0849	0.0708	0.0885	0.0718	0.0847	0.0803	0.1179	0.0962	0.0827	0.0905	0.0939	0.0893	0.0884	0.0725	0.0830	0.0731	0.0866	0.0858	0.0852	0.0999	0.0828	0.0930	0.0824	0.0868	0.0899	0.0703	0.0809	0.0723	0.0868	0.1053	0.1090	0.0871	0.0955	0.0906	0.1053	0.0907	0.0885	0.0906	0.0892	0.0853	0.0844	0.0974	0.0951	0.0904	0.0975	0.0949	0.0980	0.0956	0.0902	0.0917	0.0955	0.0894	0.0911	0.0984
6=16:05:10	5367	301	0.1096	0.1334	0.0836	0.0961	0.0849	0.0909	0.0863	0.0695	0.0850	0.0713	0.0894	0.0717	0.0960	0.0959	0.0911	0.1287	0.0851	0.0880	0.0819	0.0712	0.0922	0.0740	0.0882	0.1625	0.1158	0.0984	0.0913	0.1548	0.0873	0.0914	0.0873	0.0708	0.0805	0.0730	0.0895	0.0824	0.1105	0.0986	0.0868	0.1003	0.0848	0.1037	0.0845	0.0688	0.0925	0.0713	0.0844	0.0846	0.1256	0.0953	0.0804	0.0906	0.0981	0.0932	0.0939	0.0704	0.0820	0.0724	0.0908	0.1089	0.0845	0.0996	0.0804	0.0932	0.1400	0.0902	0.0956	0.0703	0.0802	0.0726	0.0901	0.1109	0.1055	0.0975	0.0954	0.0929	0.1136	0.0924	0.0906	0.0913	0.0885	0.0843	0.0854	0.1024	0.0984	0.0912	0.0998	0.0973	0.0910	0.0927	0.0904	0.0928	0.0939	0.0893	0.0910	0.0991
7=16:19:51	6247	301	0.1353	0.0940	0.0847	0.0967	0.0911	0.0935	0.0911	0.0702	0.0812	0.0704	0.0883	0.0701	0.0881	0.0895	0.0889	0.0967	0.0865	0.0903	0.0861	0.0694	0.0895	0.0754	0.0908	0.1335	0.1139	0.0966	0.0889	0.1601	0.0875	0.0936	0.0871	0.0704	0.0809	0.0742	0.0864	0.0789	0.0866	0.0973	0.0862	0.1096	0.0883	0.0930	0.0862	0.0707	0.0872	0.0702	0.0864	0.0929	0.0977	0.0931	0.0818	0.0921	0.0984	0.0938	0.0889	0.0734	0.0797	0.0722	0.0888	0.0831	0.0819	0.0965	0.0831	0.0914	0.0865	0.0914	0.0922	0.0708	0.0803	0.0700	0.0903	0.1034	0.1218	0.0893	0.0943	0.0927	0.0878	0.0982	0.0903	0.0886	0.0888	0.0880	0.0858	0.0998	0.1006	0.0922	0.0967	0.0969	0.0950	0.0944	0.0910	0.0940	0.0959	0.0905	0.0918	0.1117
8=16:34:32	7128	301	0.1227	0.0928	0.0889	0.0996	0.0947	0.0968	0.0951	0.0704	0.0866	0.0688	0.0907	0.0723	0.0909	0.1120	0.0889	0.1044	0.0909	0.0946	0.0887	0.0720	0.0883	0.0755	0.0940	0.1047	0.1073	0.0986	0.0914	0.1714	0.0917	0.0961	0.0913	0.0716	0.0847	0.0732	0.0885	0.0796	0.0870	0.1023	0.0875	0.1156	0.0901	0.0953	0.0880	0.0701	0.0933	0.0723	0.0895	0.0936	0.1256	0.0983	0.0857	0.0929	0.1003	0.0953	0.0930	0.0735	0.0822	0.0738	0.0918	0.0813	0.0866	0.0930	0.0854	0.0974	0.0912	0.0940	0.0986	0.0715	0.0825	0.0726	0.0920	0.0965	0.1129	0.0963	0.0963	0.0944	0.1054	0.1011	0.0933	0.0944	0.0943	0.0891	0.0888	0.1073	0.1046	0.0956	0.1002	0.0969	0.0981	0.0968	0.0922	0.0962	0.0968	0.0949	0.0940	0.1227
9=16:49:12	8009	300	0.1037	0.0934	0.0895	0.1020	0.0978	0.0993	0.0930	0.0702	0.0871	0.0701	0.0919	0.0710	0.0890	0.0936	0.0904	0.1058	0.0930	0.0958	0.0881	0.0700	0.0886	0.0747	0.0930	0.1024	0.1102	0.0996	0.0927	0.1772	0.0897	0.1000	0.0893	0.0710	0.0859	0.0707	0.0924	0.0777	0.0997	0.1007	0.0896	0.1188	0.0899	0.0968	0.0877	0.0697	0.0986	0.0707	0.0917	0.0791	0.1122	0.0971	0.0871	0.0952	0.1017	0.0961	0.0927	0.0713	0.0807	0.0711	0.0947	0.0875	0.0840	0.0880	0.0862	0.0959	0.0992	0.0943	0.0988	0.0705	0.0833	0.0717	0.0939	0.1197	0.1409	0.0977	0.0996	0.0983	0.0952	0.1029	0.0940	0.0955	0.0932	0.0899	0.0889	0.1118	0.1117	0.0986	0.1065	0.0989	0.1050	0.1010	0.0962	0.0967	0.1014	0.0980	0.0995	0.1099
10=17:03:53	8890	301	0.1360	0.0956	0.0911	0.1078	0.1001	0.1018	0.1005	0.0729	0.0886	0.0716	0.0960	0.0728	0.0923	0.1510	0.0915	0.1124	0.0927	0.0986	0.0952	0.0712	0.0924	0.0761	0.1052	0.1109	0.1102	0.1015	0.0978	0.1825	0.0955	0.1037	0.0951	0.0711	0.0952	0.0739	0.0961	0.0809	0.1017	0.1076	0.0893	0.1244	0.0956	0.1003	0.0945	0.0708	0.1015	0.0725	0.0957	0.0941	0.1078	0.1014	0.0889	0.1001	0.1059	0.0998	0.1032	0.0741	0.0859	0.0738	0.1015	0.0890	0.0877	0.0910	0.0907	0.0999	0.1003	0.1000	0.1047	0.0716	0.0839	0.0729	0.0983	0.0999	0.1178	0.1100	0.1049	0.1016	0.1026	0.1063	0.1009	0.0981	0.1007	0.0942	0.0936	0.1116	0.1083	0.1024	0.1070	0.1021	0.1175	0.1062	0.1029	0.1023	0.1050	0.1032	0.1016	0.1289
11=17:18:34	9770	301	0.1144	0.0955	0.0887	0.1077	0.0975	0.1041	0.1001	0.0694	0.0880	0.0753	0.0975	0.0717	0.0897	0.1340	0.0967	0.1102	0.0945	0.1011	0.0925	0.0706	0.0926	0.0747	0.0995	0.1127	0.1068	0.1089	0.0982	0.1871	0.0983	0.1084	0.0989	0.0713	0.0878	0.0731	0.0933	0.0806	0.0885	0.1125	0.0934	0.1262	0.0945	0.1016	0.0951	0.0693	0.0947	0.0713	0.0940	0.0818	0.0963	0.0988	0.0860	0.1000	0.1094	0.1015	0.0994	0.0736	0.0852	0.0720	0.0964	0.0869	0.0902	0.0896	0.0867	0.1010	0.0964	0.1004	0.1053	0.0720	0.0819	0.0709	0.0964	0.1045	0.1492	0.0992	0.1064	0.1000	0.1119	0.1115	0.0982	0.1020	0.0969	0.0934	0.0929	0.1125	0.1139	0.1050	0.1135	0.1065	0.1181	0.1089	0.1020	0.1042	0.1053	0.0989	0.1019	0.1178
12=17:33:15	10651	300	0.1206	0.0983	0.0949	0.1095	0.1016	0.1124	0.1030	0.0710	0.0883	0.0745	0.0980	0.0718	0.0952	0.1046	0.0967	0.1158	0.0947	0.1057	0.0973	0.0703	0.0915	0.0771	0.1020	0.2542	0.1205	0.1197	0.1032	0.1937	0.0987	0.1118	0.0994	0.0716	0.0946	0.0734	0.0970	0.0826	0.1082	0.1234	0.0921	0.1307	0.1010	0.1055	0.0954	0.0711	0.0998	0.0716	0.0966	0.0940	0.1055	0.0994	0.0840	0.1031	0.1140	0.1066	0.1070	0.0735	0.0876	0.0732	0.1005	0.0864	0.0862	0.0900	0.0884	0.1038	0.1006	0.1062	0.1124	0.0723	0.0821	0.0726	0.0973	0.0978	0.1282	0.1051	0.1115	0.1074	0.1085	0.1133	0.1035	0.1071	0.1061	0.0995	0.0967	0.1261	0.1169	0.1099	0.1156	0.1088	0.1244	0.1108	0.1104	0.1100	0.1091	0.1101	0.1047	0.1248
13=17:47:55	11532	301	0.1151	0.1015	0.0948	0.1169	0.1062	0.1142	0.1071	0.0723	0.0923	0.0706	0.1055	0.0714	0.0950	0.0985	0.0938	0.1182	0.1052	0.1123	0.1010	0.0698	0.0968	0.0758	0.1085	0.0926	0.1185	0.1047	0.1061	0.1704	0.1035	0.1181	0.1026	0.0712	0.0915	0.0740	0.0997	0.0809	0.1050	0.1145	0.0937	0.1360	0.1015	0.1105	0.1030	0.0712	0.0989	0.0710	0.0997	0.0904	0.1115	0.1018	0.0893	0.1048	0.1208	0.1096	0.1122	0.0737	0.0903	0.0713	0.1059	0.0905	0.0897	0.0932	0.0912	0.1070	0.1014	0.1120	0.1158	0.0702	0.0840	0.0710	0.1078	0.1279	0.1358	0.1054	0.1139	0.1085	0.1109	0.1181	0.1106	0.1106	0.1057	0.1029	0.0998	0.1212	0.1239	0.1152	0.1202	0.1144	0.1290	0.1175	0.1116	0.1166	0.1171	0.1173	0.1127	0.1413
14=18:02:36	12413	301	0.1236	0.1008	0.0962	0.1160	0.1236	0.1158	0.1079	0.0707	0.0902	0.0699	0.1072	0.0703	0.0954	0.0998	0.0981	0.1230	0.1086	0.1165	0.1045	0.0690	0.0985	0.0747	0.1135	0.0960	0.1143	0.1083	0.1093	0.1994	0.1050	0.1231	0.1096	0.0700	0.0920	0.0718	0.1015	0.0780	0.1012	0.1311	0.0965	0.1411	0.1031	0.1149	0.1026	0.0707	0.1050	0.0724	0.1018	0.0887	0.1174	0.1086	0.0881	0.1060	0.1258	0.1135	0.1078	0.0715	0.0901	0.0711	0.1094	0.0872	0.0905	0.1218	0.0912	0.1063	0.1097	0.1154	0.1245	0.0700	0.0816	0.0701	0.1082	0.1103	0.1303	0.1094	0.1189	0.1123	0.1179	0.1281	0.1132	0.1153	0.1102	0.1058	0.1000	0.1304	0.1306	0.1190	0.1262	0.1170	0.1215	0.1248	0.1144	0.1210	0.1200	0.1225	0.1132	0.1286
15=18:17:17	13294	300	0.1199	0.1058	0.1007	0.1255	0.1222	0.1327	0.1191	0.0728	0.0952	0.0719	0.1118	0.0721	0.0982	0.1055	0.1030	0.1316	0.1088	0.1238	0.1098	0.0723	0.1037	0.0760	0.1196	0.1114	0.1162	0.1350	0.1153	0.1491	0.1130	0.1339	0.1160	0.0713	0.0965	0.0767	0.1086	0.0820	0.1129	0.1382	0.1019	0.1414	0.1132	0.1242	0.1190	0.0718	0.1203	0.0728	0.1176	0.0956	0.1135	0.1069	0.0918	0.1135	0.1356	0.1334	0.1242	0.0734	0.1001	0.0726	0.1211	0.0880	0.0920	0.0994	0.0972	0.1144	0.1149	0.1249	0.1327	0.0735	0.0859	0.0726	0.1193	0.1264	0.1422	0.1183	0.1262	0.1261	0.1231	0.1334	0.1252	0.1276	0.1251	0.1144	0.1115	0.1448	0.1395	0.1283	0.1329	0.1236	0.1306	0.1316	0.1232	0.1278	0.1307	0.1263	0.1298	0.1481
16=18:31:58	14174	301	0.1168	0.1063	0.1035	0.1259	0.1194	0.1328	0.1220	0.0700	0.0943	0.0693	0.1175	0.0714	0.0996	0.1036	0.1037	0.1359	0.1108	0.1326	0.1181	0.0694	0.1015	0.0744	0.1220	0.1971	0.1228	0.1291	0.1159	0.1556	0.1146	0.1371	0.1199	0.0710	0.0939	0.0719	0.1106	0.0816	0.0937	0.1295	0.1008	0.1488	0.1142	0.1267	0.1151	0.0695	0.1061	0.0711	0.1091	0.0872	0.1064	0.1046	0.0928	0.1193	0.1407	0.1253	0.1216	0.0748	0.0947	0.0726	0.1213	0.0853	0.0938	0.0996	0.0930	0.1130	0.1164	0.1267	0.1349	0.0707	0.0863	0.0703	0.1206	0.0973	0.1652	0.1188	0.1336	0.1241	0.1295	0.1406	0.1241	0.1260	0.1206	0.1155	0.1096	0.1479	0.1456	0.1297	0.1422	0.1263	0.1366	0.1349	0.1274	0.1320	0.1320	0.1331	0.1269	0.1642
17=18:46:39	15055	301	0.1266	0.1127	0.1040	0.1305	0.1303	0.1425	0.1274	0.0687	0.1045	0.0701	0.1189	0.0704	0.1034	0.1094	0.1087	0.1441	0.1194	0.1392	0.1169	0.0689	0.1103	0.0736	0.1244	0.1967	0.1254	0.1519	0.1234	0.1654	0.1204	0.1471	0.1213	0.0693	0.0936	0.0721	0.1163	0.0819	0.0978	0.1422	0.1057	0.1501	0.1183	0.1382	0.1196	0.0691	0.1211	0.0711	0.1210	0.0989	0.1105	0.1196	0.0963	0.1239	0.1508	0.1346	0.1257	0.0711	0.0997	0.0706	0.1281	0.0908	0.0959	0.1016	0.0997	0.1214	0.1265	0.1354	0.1476	0.0677	0.0856	0.0704	0.1234	0.1277	0.1713	0.1297	0.1405	0.1301	0.1409	0.1499	0.1331	0.1337	0.1279	0.1212	0.1208	0.1637	0.1530	0.1428	0.1531	0.1352	0.1485	0.1461	0.1353	0.1457	0.1409	0.1436	0.1352	0.1806
18=19:01:19	15936	301	0.1275	0.1159	0.1105	0.1401	0.1389	0.1552	0.1400	0.0708	0.1006	0.0718	0.1282	0.0707	0.1050	0.1154	0.1102	0.1513	0.1246	0.1503	0.1274	0.0717	0.1104	0.0750	0.1377	0.1132	0.1218	0.1216	0.1301	0.1723	0.1274	0.1625	0.1351	0.0699	0.0949	0.0734	0.1199	0.0809	0.1202	0.1412	0.1088	0.1575	0.1258	0.1465	0.1240	0.0706	0.1130	0.0712	0.1205	0.0923	0.1247	0.1064	0.0998	0.1307	0.1607	0.1420	0.1375	0.0702	0.1003	0.0708	0.1381	0.0860	0.0960	0.1060	0.0995	0.1252	0.1274	0.1431	0.1563	0.0713	0.0842	0.0719	0.1329	0.1152	0.1781	0.1337	0.1476	0.1384	0.1470	0.1587	0.1428	0.1437	0.1367	0.1324	0.1312	0.1754	0.1643	0.1514	0.1609	0.1424	0.1556	0.1517	0.1432	0.1532	0.1505	0.1548	0.1465	0.1558
19=19:16:00	16817	301	0.1363	0.1332	0.1150	0.1428	0.1421	0.1585	0.1474	0.0729	0.1154	0.0742	0.1364	0.0750	0.1071	0.1205	0.1197	0.1599	0.1358	0.1595	0.1397	0.0734	0.1193	0.0768	0.1488	0.1081	0.1331	0.1595	0.1328	0.1790	0.1424	0.1686	0.1406	0.0734	0.0996	0.0754	0.1318	0.0886	0.0979	0.1505	0.1168	0.1603	0.1350	0.1580	0.1396	0.0723	0.1227	0.0730	0.1289	0.0831	0.1100	0.1350	0.1063	0.1339	0.1665	0.1513	0.1485	0.0740	0.1101	0.0743	0.1493	0.0925	0.0991	0.1107	0.1070	0.1327	0.1394	0.1537	0.1663	0.0736	0.0919	0.0755	0.1420	0.1125	0.2084	0.1402	0.1617	0.1497	0.1504	0.1707	0.1512	0.1520	0.1457	0.1353	0.1384	0.1818	0.1779	0.1672	0.1756	0.1514	0.1711	0.1686	0.1581	0.1628	0.1587	0.1643	0.1558	0.1739
20=19:30:41	17697	301	0.1252	0.1417	0.1140	0.1469	0.1463	0.1654	0.1512	0.0675	0.1096	0.0701	0.1398	0.0695	0.1060	0.1226	0.1182	0.1685	0.1367	0.1663	0.1424	0.0691	0.1285	0.0735	0.1521	0.0942	0.1412	0.1612	0.1327	0.1835	0.1404	0.1733	0.1463	0.0690	0.0974	0.0722	0.1357	0.0828	0.1081	0.1520	0.1176	0.1544	0.1400	0.1654	0.1422	0.0677	0.1221	0.0692	0.1339	0.1017	0.1117	0.1219	0.1028	0.1372	0.1726	0.1594	0.1546	0.0706	0.1053	0.0694	0.1513	0.0857	0.1044	0.1110	0.1074	0.1339	0.1434	0.1600	0.1754	0.0683	0.0873	0.0703	0.1443	0.1000	0.2213	0.1464	0.1693	0.1546	0.1528	0.1786	0.1592	0.1597	0.1508	0.1401	0.1369	0.1955	0.1841	0.1706	0.1821	0.1595	0.1712	0.1721	0.1637	0.1718	0.1646	0.1697	0.1674	0.1904
21=19:45:22	18578	301	0.1342	0.1683	0.1258	0.1634	0.1608	0.1902	0.1716	0.0702	0.1120	0.0705	0.1536	0.0704	0.1089	0.1380	0.1276	0.1812	0.1491	0.1839	0.1560	0.0679	0.1259	0.0738	0.1658	0.1621	0.1480	0.1817	0.1491	0.2058	0.1572	0.2017	0.1603	0.0698	0.1006	0.0723	0.1440	0.0832	0.1267	0.1585	0.1254	0.1708	0.1517	0.1871	0.1557	0.0686	0.1254	0.0706	0.1402	0.0889	0.1192	0.1367	0.1045	0.1537	0.2021	0.1780	0.1767	0.0709	0.1075	0.0704	0.1687	0.0916	0.1049	0.1187	0.1103	0.1448	0.1567	0.1749	0.1972	0.0684	0.0883	0.0706	0.1577	0.1058	0.2352	0.1607	0.1914	0.1723	0.1739	0.2020	0.1755	0.1814	0.1674	0.1489	0.1446	0.2260	0.2017	0.1873	0.2030	0.1750	0.2042	0.1911	0.1811	0.1883	0.1863	0.1897	0.1809	0.2004
22=20:00:02	19459	301	0.1442	0.1351	0.1352	0.1750	0.1782	0.2035	0.1831	0.0689	0.1176	0.0720	0.1694	0.0716	0.1181	0.1330	0.1360	0.1948	0.1598	0.2022	0.1711	0.0715	0.1324	0.0745	0.1815	0.1935	0.1595	0.1562	0.1588	0.2082	0.1700	0.2225	0.1784	0.0709	0.1060	0.0706	0.1575	0.0822	0.1056	0.1511	0.1325	0.1827	0.1669	0.1994	0.1733	0.0708	0.1353	0.0735	0.1555	0.0845	0.1336	0.1222	0.1154	0.1606	0.2170	0.1930	0.1921	0.0730	0.1153	0.0718	0.1832	0.1144	0.1078	0.1256	0.1198	0.1537	0.1717	0.1965	0.2169	0.0710	0.0922	0.0716	0.1741	0.0987	0.2501	0.1772	0.2102	0.1915	0.1913	0.2157	0.1945	0.1941	0.1850	0.1665	0.1606	0.2370	0.2252	0.2088	0.2162	0.1907	0.2182	0.2075	0.1978	0.2088	0.2040	0.2073	0.1939	0.1989
23=20:14:43	20340	301	0.1310	0.2289	0.1367	0.1792	0.1810	0.2086	0.1925	0.0690	0.1176	0.0685	0.1750	0.0710	0.1181	0.1366	0.1427	0.2043	0.1673	0.2132	0.1783	0.0685	0.1333	0.0742	0.1904	0.1005	0.1509	0.1982	0.1607	0.2219	0.1808	0.2267	0.1847	0.0685	0.1057	0.0718	0.1607	0.0822	0.0994	0.1623	0.1359	0.1873	0.1754	0.2103	0.1821	0.0678	0.1419	0.0700	0.1635	0.0905	0.1253	0.1566	0.1185	0.1674	0.2197	0.2008	0.1982	0.0715	0.1193	0.0718	0.1879	0.0914	0.1070	0.1269	0.1204	0.1564	0.1792	0.2040	0.2282	0.0692	0.0947	0.0705	0.1804	0.1083	0.2554	0.1857	0.2137	0.1982	0.2097	0.2316	0.1972	0.1990	0.1919	0.1759	0.1769	0.2445	0.2391	0.2185	0.2295	0.1961	0.2275	0.2202	0.2071	0.2170	0.2164	0.2204	0.2091	0.2260
24=20:29:24	21220	300	0.1514	0.1772	0.1450	0.1935	0.1977	0.2361	0.2013	0.0711	0.1240	0.0708	0.1879	0.0712	0.1271	0.1449	0.1487	0.2185	0.1802	0.2309	0.1895	0.0710	0.1401	0.0746	0.2064	0.1001	0.1521	0.1848	0.1762	0.2398	0.1869	0.2480	0.2004	0.0690	0.1203	0.0727	0.1749	0.0833	0.1168	0.1672	0.1455	0.2042	0.1835	0.2262	0.1943	0.0689	0.1497	0.0703	0.1712	0.1241	0.1302	0.1360	0.1228	0.1788	0.2433	0.2156	0.2097	0.0717	0.1249	0.0710	0.1988	0.0938	0.1150	0.1383	0.1271	0.1706	0.1925	0.2202	0.2455	0.0707	0.0954	0.0714	0.1911	0.1108	0.2566	0.2031	0.2422	0.2099	0.2102	0.2483	0.2159	0.2162	0.2040	0.1882	0.1854	0.2769	0.2565	0.2306	0.2524	0.2196	0.2373	0.2320	0.2216	0.2378	0.2288	0.2333	0.2187	0.2475
25=20:44:05	22101	298	0.1520	0.1570	0.1580	0.2125	0.2214	0.2574	0.2264	0.0718	0.1319	0.0744	0.2029	0.0720	0.1336	0.1559	0.1602	0.2401	0.1989	0.2585	0.2079	0.0713	0.1522	0.0761	0.2257	0.2815	0.1652	0.2049	0.1935	0.2615	0.2089	0.2778	0.2285	0.0706	0.1154	0.0738	0.1900	0.0897	0.1123	0.1739	0.1592	0.2243	0.2058	0.2547	0.2170	0.0702	0.1597	0.0706	0.1876	0.0956	0.1368	0.1539	0.1362	0.1952	0.2769	0.2402	0.2419	0.0747	0.1338	0.0721	0.2279	0.1751	0.1190	0.1520	0.1381	0.1825	0.2104	0.2511	0.2758	0.0702	0.0978	0.0707	0.2119	0.1004	0.2866	0.2291	0.2690	0.2344	0.2390	0.2813	0.2480	0.2415	0.2330	0.2080	0.2097	0.3024	0.2816	0.2578	0.2769	0.2420	0.2768	0.2593	0.2519	0.2649	0.2573	0.2591	0.2485	0.2794
26=20:58:45	22982	300	0.1457	0.1995	0.1673	0.2261	0.2392	0.2817	0.2429	0.0726	0.1411	0.0725	0.2228	0.0723	0.1371	0.1725	0.1722	0.2570	0.2143	0.2809	0.2279	0.0719	0.1602	0.0765	0.2439	0.1770	0.1709	0.2088	0.2038	0.2807	0.2256	0.3035	0.2461	0.0730	0.1205	0.0759	0.2057	0.0873	0.1199	0.1781	0.1719	0.2420	0.2213	0.2754	0.2368	0.0717	0.1687	0.0717	0.2030	0.1135	0.1400	0.1645	0.1389	0.2120	0.2952	0.2637	0.2638	0.0739	0.1398	0.0728	0.2480	0.1004	0.1258	0.1628	0.1453	0.1952	0.2296	0.2712	0.2982	0.0734	0.1030	0.0726	0.2346	0.1076	0.3194	0.2445	0.2845	0.2520	0.2651	0.2995	0.2702	0.2665	0.2577	0.2316	0.2296	0.3421	0.3038	0.2767	0.2988	0.2596	0.2842	0.2794	0.2682	0.2914	0.2817	0.2906	0.2640	0.2983
27=21:13:26	23863	298	0.1512	0.1726	0.1750	0.2434	0.2467	0.2958	0.2539	0.0682	0.1409	0.0711	0.2300	0.0701	0.1372	0.1743	0.1810	0.2670	0.2231	0.2952	0.2407	0.0706	0.1630	0.0746	0.2558	0.1047	0.1686	0.1852	0.2078	0.2863	0.2342	0.3229	0.2502	0.0690	0.1219	0.0724	0.2115	0.0813	0.1433	0.1793	0.1739	0.2509	0.2339	0.2848	0.2446	0.0708	0.1735	0.0715	0.2097	0.1084	0.1425	0.1409	0.1445	0.2208	0.3037	0.2699	0.2672	0.0721	0.1398	0.0690	0.2530	0.0973	0.1243	0.1667	0.1526	0.1994	0.2378	0.2858	0.3191	0.0693	0.0991	0.0704	0.2396	0.1113	0.3314	0.2617	0.2931	0.2613	0.2785	0.3155	0.2790	0.2751	0.2617	0.2457	0.2276	0.3533	0.3233	0.2962	0.3108	0.2786	0.3054	0.2983	0.2798	0.3044	0.2969	0.3053	0.2748	0.2813
28=21:28:07	24743	300	0.1555	0.1922	0.1845	0.2534	0.2696	0.3224	0.2763	0.0700	0.1496	0.0690	0.2450	0.0759	0.1415	0.1792	0.1877	0.2900	0.2413	0.3203	0.2595	0.0709	0.1719	0.0726	0.2764	0.1011	0.1831	0.2063	0.2251	0.3164	0.2460	0.3404	0.2769	0.0692	0.1250	0.0728	0.2295	0.0833	0.1222	0.1866	0.2313	0.2680	0.2467	0.3144	0.2718	0.0698	0.1816	0.0718	0.2268	0.1011	0.1392	0.1631	0.1528	0.2348	0.3357	0.2978	0.2896	0.0719	0.1497	0.0703	0.2692	0.0973	0.1278	0.1703	0.1606	0.2168	0.2620	0.3067	0.3392	0.0692	0.1042	0.0695	0.2538	0.1019	0.3613	0.2821	0.3277	0.2847	0.2912	0.3451	0.3037	0.2976	0.2775	0.2545	0.2548	0.3830	0.3579	0.3155	0.3458	0.2963	0.3247	0.3204	0.3098	0.3294	0.3113	0.3206	0.3007	0.3410
29=21:42:48	25624	298	0.1707	0.2055	0.2008	0.2786	0.2918	0.3512	0.3073	0.0696	0.1613	0.0752	0.2683	0.0712	0.1497	0.1960	0.2054	0.3148	0.2604	0.3529	0.2834	0.0696	0.1809	0.0747	0.2985	0.1765	0.1916	0.2228	0.2499	0.3400	0.2730	0.3803	0.2999	0.0687	0.1336	0.0721	0.2538	0.0895	0.1156	0.1850	0.2001	0.2905	0.2724	0.3438	0.2952	0.0700	0.1956	0.0718	0.2491	0.1182	0.1502	0.1890	0.1614	0.2565	0.3661	0.3321	0.3252	0.0731	0.1592	0.0725	0.3000	0.1010	0.1341	0.1947	0.1752	0.2338	0.2863	0.3424	0.3785	0.0699	0.1088	0.0716	0.2790	0.1030	0.3853	0.3083	0.3568	0.3093	0.3242	0.3822	0.3367	0.3347	0.3218	0.2869	0.2789	0.4187	0.3845	0.3435	0.3804	0.3368	0.3669	0.3457	0.3432	0.3634	0.3507	0.3516	0.3340	0.3535
30=21:57:28	26505	300	0.1680	0.2041	0.2094	0.2960	0.3004	0.3607	0.3276	0.0702	0.1633	0.0701	0.2855	0.0721	0.1494	0.2036	0.2150	0.3317	0.2705	0.3717	0.3020	0.0700	0.1903	0.0747	0.3168	0.1049	0.2015	0.2109	0.2481	0.3468	0.2863	0.3998	0.3159	0.0696	0.1404	0.0732	0.2643	0.0862	0.1167	0.1752	0.2060	0.3051	0.2899	0.3594	0.3089	0.0694	0.2041	0.0716	0.2623	0.1145	0.1619	0.1773	0.1750	0.2702	0.3650	0.3427	0.3412	0.0722	0.1643	0.0719	0.3192	0.1005	0.1383	0.2005	0.1838	0.2451	0.2924	0.3569	0.4076	0.0694	0.1122	0.0706	0.2983	0.1320	0.4147	0.3194	0.3542	0.3234	0.3435	0.3976	0.3400	0.3525	0.3347	0.3049	0.2932	0.4389	0.4026	0.3701	0.3886	0.3414	0.3987	0.3661	0.3531	0.3758	0.3808	0.3766	0.3500	0.3684
31=22:12:09	27386	300	0.1738	0.2202	0.2349	0.3199	0.3288	0.4093	0.3576	0.0696	0.1736	0.0712	0.3129	0.0717	0.1588	0.2183	0.2362	0.3665	0.3026	0.4085	0.3406	0.0722	0.2003	0.0737	0.3492	0.1093	0.2194	0.2219	0.2709	0.3869	0.3254	0.4367	0.3451	0.0720	0.1465	0.0734	0.2838	0.0867	0.1205	0.2091	0.2254	0.3287	0.3232	0.4062	0.3391	0.0707	0.2162	0.0714	0.2828	0.1128	0.1576	0.1793	0.1877	0.2870	0.4041	0.3793	0.3831	0.0713	0.1753	0.0716	0.3424	0.1016	0.1468	0.2140	0.1989	0.2745	0.3225	0.3926	0.4434	0.0717	0.1189	0.0725	0.3262	0.1121	0.4565	0.3454	0.4000	0.3635	0.3937	0.4210	0.3803	0.3880	0.3699	0.3272	0.3205	0.4744	0.4464	0.4247	0.4313	0.3803	0.4335	0.4112	0.3892	0.4176	0.4105	0.4208	0.3803	0.4025
32=22:26:50	28267	300	0.1782	0.2417	0.2530	0.3475	0.3680	0.4585	0.3940	0.0703	0.1873	0.0712	0.3453	0.0707	0.1667	0.2356	0.2498	0.3979	0.3257	0.4416	0.3673	0.0714	0.2154	0.0753	0.3729	0.2975	0.2272	0.2248	0.3043	0.4254	0.3500	0.4781	0.3930	0.0705	0.1592	0.0727	0.3205	0.0853	0.1213	0.2196	0.2446	0.3635	0.3425	0.4466	0.3795	0.0670	0.2312	0.0707	0.3128	0.1026	0.1594	0.1967	0.2010	0.3149	0.4625	0.4297	0.4249	0.0731	0.1955	0.0710	0.3782	0.1067	0.1528	0.2295	0.2112	0.2966	0.3580	0.4384	0.4732	0.0693	0.1219	0.0717	0.3515	0.1074	0.4850	0.3889	0.4535	0.4080	0.4222	0.4712	0.4351	0.4308	0.4122	0.3602	0.3645	0.5378	0.4933	0.4547	0.4780	0.4200	0.4612	0.4523	0.4391	0.4625	0.4456	0.4646	0.4199	0.4439
33=22:41:31	29147	301	0.1906	0.2565	0.2758	0.3865	0.4055	0.4959	0.4344	0.0714	0.2027	0.0766	0.3831	0.0722	0.1733	0.2504	0.2721	0.4265	0.3567	0.4859	0.4043	0.0717	0.2307	0.0755	0.4094	0.1089	0.2391	0.2384	0.3237	0.4530	0.3863	0.5323	0.4259	0.0707	0.1701	0.0740	0.3529	0.0962	0.1251	0.2089	0.2614	0.3913	0.3774	0.4741	0.4116	0.0711	0.2476	0.0730	0.3371	0.1171	0.1705	0.2031	0.2131	0.3480	0.4896	0.4669	0.4602	0.0729	0.2063	0.0715	0.4177	0.1927	0.1609	0.2488	0.2266	0.3156	0.3903	0.4724	0.5306	0.0721	0.1283	0.0734	0.3850	0.1190	0.5317	0.4247	0.4833	0.4322	0.4544	0.5199	0.4618	0.4749	0.4496	0.4081	0.3922	0.5955	0.5234	0.4918	0.5118	0.4566	0.5113	0.4812	0.4678	0.4927	0.4893	0.4874	0.4535	0.4693
34=22:56:12	30028	300	0.1860	0.2638	0.2813	0.3869	0.3986	0.5033	0.4514	0.0690	0.1992	0.0743	0.3869	0.0718	0.1763	0.2583	0.2863	0.4587	0.3687	0.5016	0.4241	0.0691	0.2316	0.0755	0.4255	0.1314	0.2512	0.2467	0.3318	0.4641	0.3997	0.5294	0.4316	0.0681	0.1670	0.0725	0.3508	0.0900	0.1278	0.2266	0.2732	0.4071	0.3963	0.5004	0.4200	0.0706	0.2542	0.0720	0.3505	0.1073	0.1685	0.2152	0.2245	0.3539	0.4879	0.4699	0.4787	0.0736	0.2067	0.0708	0.4234	0.1094	0.1666	0.2576	0.2408	0.3391	0.3981	0.4842	0.5481	0.0704	0.1359	0.0696	0.4013	0.1209	0.5653	0.4264	0.4943	0.4664	0.4821	0.5257	0.4722	0.4831	0.4681	0.4030	0.4094	0.5906	0.5667	0.5348	0.5315	0.4660	0.5267	0.5182	0.4886	0.5083	0.5044	0.5224	0.4762	0.5090
35=23:10:52	30909	300	0.2013	0.2916	0.3086	0.4267	0.4521	0.5612	0.4857	0.0715	0.2210	0.0740	0.4205	0.0719	0.1875	0.2825	0.3060	0.4941	0.4110	0.5448	0.4620	0.0697	0.2539	0.0758	0.4591	0.1696	0.2621	0.2467	0.3709	0.5211	0.4400	0.5857	0.4849	0.0715	0.1854	0.0747	0.4004	0.0945	0.1332	0.2400	0.3023	0.4355	0.4307	0.5512	0.4758	0.0704	0.2745	0.0701	0.3871	0.1144	0.1717	0.2201	0.2401	0.3893	0.5442	0.5336	0.5210	0.0745	0.2243	0.0736	0.4644	0.1134	0.1725	0.2741	0.2563	0.3673	0.4450	0.5202	0.5865	0.0703	0.1416	0.0721	0.4260	0.1098	0.5967	0.4781	0.5603	0.5114	0.5136	0.5843	0.5303	0.5438	0.5048	0.4492	0.4486	0.6645	0.6176	0.5540	0.5966	0.5064	0.5627	0.5456	0.5435	0.5467	0.5460	0.5521	0.5244	0.5453
36=23:25:33	31790	300	0.2115	0.3142	0.3368	0.4586	0.4768	0.6051	0.5249	0.0688	0.2298	0.0711	0.4590	0.0722	0.1970	0.3035	0.3353	0.5305	0.4489	0.5801	0.5070	0.0695	0.2707	0.0757	0.5060	0.1205	0.2755	0.2602	0.3927	0.5538	0.4693	0.6223	0.5036	0.0689	0.1899	0.0713	0.4223	0.0960	0.1795	0.2627	0.3227	0.4617	0.4710	0.5820	0.5112	0.0688	0.2936	0.0718	0.4180	0.1031	0.1806	0.2299	0.2601	0.4147	0.5733	0.5707	0.5541	0.0699	0.2290	0.0707	0.4899	0.1164	0.1816	0.2919	0.2771	0.3966	0.4764	0.5599	0.6394	0.0694	0.1473	0.0712	0.4662	0.1120	0.6312	0.5053	0.5922	0.5445	0.5554	0.6037	0.5600	0.5796	0.5381	0.4918	0.4753	0.7009	0.6480	0.6036	0.6211	0.5472	0.6134	0.5889	0.5764	0.5929	0.5854	0.5996	0.5591	0.5907
37=23:40:14	32670	301	0.2155	0.3272	0.3607	0.5023	0.5302	0.6418	0.5640	0.0679	0.2472	0.0681	0.4836	0.0698	0.2035	0.3300	0.3561	0.5548	0.4770	0.6349	0.5329	0.0697	0.2872	0.0731	0.5333	0.1953	0.2785	0.2516	0.4373	0.5766	0.5022	0.6722	0.5736	0.0686	0.2027	0.0694	0.4553	0.0928	0.1371	0.2762	0.3478	0.5210	0.4995	0.6272	0.5526	0.0692	0.3121	0.0702	0.4489	0.1043	0.2021	0.2405	0.2789	0.4669	0.6384	0.6031	0.6110	0.0708	0.2578	0.0693	0.5281	0.1199	0.1927	0.3169	0.3007	0.4223	0.5150	0.6341	0.6724	0.0680	0.1539	0.0712	0.4960	0.1125	0.6842	0.5742	0.6348	0.5694	0.6013	0.6802	0.6288	0.6056	0.5973	0.5304	0.5236	0.7591	0.6865	0.6427	0.6605	0.6198	0.6514	0.6290	0.6214	0.6532	0.6189	0.6319	0.5883	0.6018
38=23:54:55	33551	301	0.2209	0.3594	0.3899	0.5276	0.5624	0.6727	0.6040	0.0737	0.2640	0.0706	0.5140	0.0732	0.2184	0.3550	0.3819	0.6047	0.5135	0.6737	0.5648	0.0716	0.3109	0.0771	0.5708	0.1147	0.3039	0.2657	0.4666	0.6274	0.5431	0.7005	0.6106	0.0720	0.2157	0.0750	0.4953	0.0989	0.1586	0.2994	0.3749	0.5505	0.5294	0.6768	0.5936	0.0709	0.3357	0.0708	0.4773	0.1387	0.1985	0.2596	0.3011	0.4946	0.6688	0.6547	0.6526	0.0747	0.2780	0.0733	0.5670	0.1257	0.2031	0.3521	0.3264	0.4689	0.5595	0.6646	0.7126	0.0718	0.1684	0.0720	0.5326	0.1224	0.7207	0.6099	0.6846	0.6348	0.6375	0.7111	0.6621	0.6651	0.6466	0.5700	0.5774	0.8061	0.7437	0.6820	0.7189	0.6516	0.6924	0.6681	0.6701	0.6873	0.6734	0.6849	0.6534	0.6692
39=00:09:35	34432	301	0.2304	0.3720	0.4159	0.5673	0.5712	0.7011	0.6258	0.0691	0.2653	0.0731	0.5487	0.0724	0.2246	0.3722	0.4161	0.6154	0.5340	0.6990	0.6125	0.0716	0.3212	0.0768	0.5973	0.1231	0.3159	0.2776	0.4732	0.6280	0.5541	0.7427	0.6058	0.0700	0.2199	0.0722	0.5044	0.0980	0.1491	0.2614	0.3897	0.5774	0.5720	0.6712	0.6155	0.0706	0.3472	0.0735	0.5015	0.0971	0.1962	0.2674	0.3259	0.5180	0.6629	0.6509	0.6521	0.0707	0.2718	0.0715	0.5846	0.1231	0.2133	0.3549	0.3499	0.4776	0.5611	0.6684	0.7435	0.0731	0.1701	0.0713	0.5662	0.1300	0.7588	0.6120	0.6769	0.6311	0.6769	0.7308	0.6547	0.6654	0.6476	0.6079	0.5764	0.8406	0.7393	0.7134	0.7133	0.6725	0.7217	0.6923	0.6745	0.7118	0.6990	0.6970	0.6577	0.6829
40=00:24:16	35313	300	0.2403	0.4092	0.4501	0.6115	0.6317	0.7592	0.6821	0.0702	0.2999	0.0726	0.5976	0.0710	0.2403	0.4067	0.4471	0.6691	0.5826	0.7472	0.6498	0.0718	0.3511	0.0753	0.6433	0.1027	0.3412	0.2787	0.5361	0.7019	0.6068	0.7885	0.6752	0.0686	0.2462	0.0738	0.5710	0.1057	0.1961	0.2869	0.4348	0.6285	0.6038	0.7278	0.6760	0.0710	0.3775	0.0722	0.5565	0.1096	0.2180	0.2944	0.3439	0.5710	0.7361	0.7261	0.7113	0.0737	0.3117	0.0723	0.6516	0.1494	0.2240	0.3969	0.3754	0.5225	0.6273	0.7168	0.7980	0.0714	0.1853	0.0728	0.6082	0.1371	0.8090	0.6772	0.7524	0.6946	0.7077	0.7929	0.7303	0.7387	0.7108	0.6632	0.6406	0.9137	0.8062	0.7598	0.7830	0.7243	0.7742	0.7382	0.7375	0.7613	0.7564	0.7501	0.7248	0.7413
41=00:38:57	36193	301	0.2571	0.4372	0.4748	0.6355	0.6528	0.7939	0.7087	0.0715	0.3126	0.0717	0.6339	0.0731	0.2425	0.4223	0.4640	0.6972	0.6030	0.7642	0.6635	0.0714	0.3639	0.0741	0.6697	0.1239	0.3643	0.3038	0.5488	0.7447	0.6326	0.8105	0.6936	0.0724	0.2540	0.0734	0.5904	0.0984	0.1969	0.3009	0.4488	0.6344	0.6294	0.7565	0.6919	0.0702	0.3946	0.0727	0.5679	0.1080	0.2184	0.2967	0.3664	0.5867	0.7401	0.7567	0.7255	0.0720	0.3199	0.0728	0.6703	0.1562	0.2350	0.4064	0.3953	0.5535	0.6568	0.6977	0.8287	0.0714	0.1919	0.0714	0.6343	0.1234	0.8248	0.6769	0.7895	0.7365	0.7146	0.8054	0.7136	0.7641	0.7017	0.6671	0.6657	0.9306	0.8486	0.7862	0.8278	0.7102	0.7996	0.7552	0.7607	0.7607	0.7941	0.7704	0.7631	0.7750
42=00:53:38	37074	301	0.2611	0.4615	0.5052	0.6724	0.6907	0.8241	0.7289	0.0716	0.3315	0.0714	0.6608	0.0695	0.2575	0.4599	0.5015	0.7317	0.6480	0.8139	0.6897	0.0718	0.3906	0.0758	0.7104	0.1803	0.3746	0.3195	0.6012	0.7729	0.6655	0.8487	0.7363	0.0701	0.2706	0.0741	0.6269	0.1033	0.1667	0.3276	0.4955	0.6932	0.6620	0.7766	0.7274	0.0709	0.4273	0.0738	0.6178	0.1037	0.2277	0.2849	0.3980	0.6379	0.8049	0.7773	0.7630	0.0728	0.3532	0.0725	0.7077	0.1434	0.2471	0.4508	0.4285	0.5925	0.6862	0.7589	0.8668	0.0721	0.2101	0.0736	0.6761	0.1231	0.8706	0.7311	0.8274	0.7484	0.7498	0.8582	0.7860	0.7912	0.7627	0.7159	0.7197	0.9981	0.8825	0.8293	0.8611	0.7799	0.8539	0.8158	0.7914	0.8284	0.8303	0.8206	0.8029	0.8136
43=01:08:18	37955	301	0.2692	0.4961	0.5536	0.7036	0.7163	0.8686	0.7647	0.0717	0.3435	0.0702	0.6936	0.0720	0.2692	0.4827	0.5365	0.7665	0.6728	0.8525	0.7126	0.0731	0.4074	0.0767	0.7493	0.1325	0.4122	0.3280	0.6323	0.8016	0.7122	0.8753	0.7488	0.0723	0.2851	0.0738	0.6245	0.1027	0.1877	0.3550	0.5102	0.7273	0.6891	0.8072	0.7206	0.0718	0.4428	0.0728	0.6272	0.1245	0.2363	0.3193	0.4218	0.6545	0.8266	0.7770	0.7950	0.0742	0.3637	0.0718	0.7262	0.1386	0.2578	0.4692	0.4450	0.6417	0.6808	0.7639	0.8824	0.0722	0.2171	0.0741	0.6905	0.1322	0.9188	0.7298	0.8401	0.7875	0.7844	0.8731	0.7986	0.7831	0.7958	0.7151	0.7334	0.9943	0.9158	0.8886	0.8760	0.7898	0.8800	0.8606	0.7863	0.8595	0.8526	0.8623	0.8112	0.8402
44=01:22:59	38836	301	0.2656	0.4849	0.5303	0.6979	0.7164	0.8511	0.7412	0.0691	0.3576	0.0688	0.6784	0.0675	0.2732	0.5037	0.5261	0.7579	0.6821	0.8685	0.6827	0.0685	0.4195	0.0735	0.7479	0.1095	0.3904	0.3447	0.6479	0.7971	0.6711	0.8608	0.7618	0.0682	0.2821	0.0719	0.6469	0.0975	0.1784	0.3565	0.5332	0.7518	0.6677	0.7872	0.7368	0.0688	0.4445	0.0692	0.6425	0.1167	0.2480	0.3302	0.4176	0.6788	0.8473	0.7651	0.7731	0.0709	0.3812	0.0698	0.7341	0.1346	0.2739	0.5048	0.4636	0.6395	0.7086	0.7869	0.8984	0.0676	0.2246	0.0701	0.7057	0.1274	0.9201	0.7665	0.8716	0.7592	0.7449	0.9085	0.7995	0.7835	0.7831	0.7294	0.7550	0.9966	0.9396	0.8556	0.9056	0.8131	0.9041	0.8444	0.8163	0.8825	0.8781	0.8695	0.8580	0.8677
45=01:37:40	39717	301	0.2798	0.5512	0.5966	0.7359	0.7327	0.9111	0.7733	0.0711	0.3705	0.0731	0.7425	0.0742	0.3005	0.5360	0.5902	0.8063	0.7133	0.8964	0.7458	0.0734	0.4492	0.0784	0.7982	0.1389	0.4406	0.3461	0.6762	0.8727	0.7337	0.9188	0.7581	0.0707	0.3092	0.0749	0.6670	0.1035	0.2363	0.4028	0.5670	0.7837	0.7300	0.8271	0.7593	0.0727	0.4943	0.0751	0.6630	0.1075	0.2434	0.3696	0.4791	0.7068	0.8586	0.8045	0.8071	0.0741	0.4004	0.0741	0.7771	0.1457	0.2950	0.5277	0.5142	0.7183	0.7268	0.7812	0.9527	0.0732	0.2472	0.0736	0.7640	0.1523	0.9664	0.7482	0.9059	0.8216	0.8112	0.9225	0.8051	0.8249	0.8187	0.7618	0.7552	1.0498	0.9698	0.9461	0.9330	0.8103	0.9529	0.9208	0.8203	0.9154	0.9252	0.9109	0.8757	0.8915
46=01:52:21	40597	301	0.3118	0.5779	0.6268	0.8169	0.7956	0.9567	0.7843	0.0721	0.4128	0.0735	0.7792	0.0727	0.3089	0.5923	0.6230	0.8167	0.7575	0.9751	0.7555	0.0723	0.4802	0.0764	0.8401	0.1289	0.4660	0.3762	0.7334	0.8835	0.7421	0.9899	0.7998	0.0713	0.3300	0.0775	0.7206	0.1060	0.2328	0.4168	0.6053	0.8550	0.7451	0.8366	0.7914	0.0727	0.5095	0.0735	0.7032	0.1125	0.2803	0.3708	0.4927	0.7711	0.9157	0.8151	0.8194	0.0746	0.4308	0.0753	0.8312	0.1913	0.3074	0.5771	0.5475	0.7210	0.7598	0.8110	0.9870	0.0727	0.2597	0.0731	0.7939	0.1740	1.0202	0.7983	0.9329	0.8067	0.8041	0.9811	0.8210	0.8310	0.8158	0.8049	0.7950	1.1194	0.9682	0.9225	0.9501	0.8520	0.9978	0.9076	0.8560	0.9513	0.9696	0.9152	0.9334	0.9302
47=02:07:02	41478	300	0.3149	0.6140	0.6405	0.7963	0.7916	0.9884	0.7790	0.0692	0.4276	0.0713	0.8057	0.0727	0.3196	0.6104	0.6377	0.8223	0.7756	0.9567	0.7554	0.0705	0.5000	0.0753	0.8536	0.1594	0.4852	0.3970	0.7692	0.9302	0.7438	0.9800	0.8014	0.0687	0.3401	0.0736	0.7301	0.1079	0.2125	0.4448	0.6412	0.8542	0.7509	0.8353	0.8003	0.0694	0.5333	0.0710	0.7186	0.1320	0.2885	0.3905	0.5146	0.7694	0.9385	0.8349	0.8125	0.0716	0.4487	0.0706	0.8379	0.1431	0.3181	0.6050	0.5618	0.7594	0.7739	0.7964	0.9807	0.0703	0.2741	0.0729	0.8245	0.1345	1.0214	0.8090	0.9845	0.8281	0.8164	0.9656	0.8360	0.8495	0.8167	0.8148	0.7963	1.1465	0.9839	0.9321	0.9678	0.8554	0.9913	0.9439	0.8629	0.9585	0.9714	0.9469	0.9675	0.9369
48=02:21:43	42359	300	0.3273	0.6553	0.6900	0.8117	0.8119	1.0120	0.8221	0.0677	0.4640	0.0662	0.8425	0.0678	0.3341	0.6463	0.6693	0.8505	0.7870	0.9964	0.7772	0.0698	0.5362	0.0727	0.9002	0.1433	0.5177	0.4117	0.8054	0.9620	0.7929	0.9843	0.8311	0.0674	0.3783	0.0710	0.7572	0.1136	0.2336	0.4852	0.6701	0.8992	0.7735	0.8715	0.8100	0.0680	0.5762	0.0689	0.7447	0.1179	0.2889	0.4345	0.5514	0.7881	0.9590	0.8531	0.8626	0.0720	0.4919	0.0680	0.8890	0.1618	0.3433	0.6446	0.6001	0.8187	0.7806	0.8329	0.9858	0.0657	0.2987	0.0707	0.8568	0.1470	1.0197	0.8127	0.9820	0.8555	0.8377	0.9596	0.8649	0.8670	0.8745	0.8257	0.8392	1.1811	0.9954	0.9539	0.9611	0.8755	1.0064	0.9585	0.8812	0.9656	0.9904	0.9532	0.9916	0.9612
49=02:36:23	43240	301	0.3438	0.6929	0.6976	0.8243	0.8242	1.0205	0.8225	0.0673	0.4757	0.0698	0.8548	0.0687	0.3466	0.6837	0.6800	0.8694	0.8087	0.9988	0.7699	0.0686	0.5538	0.0731	0.9148	0.1794	0.5287	0.4377	0.8457	0.9938	0.7923	0.9650	0.8383	0.0678	0.3820	0.0692	0.7629	0.1090	0.2668	0.5086	0.7045	0.9255	0.7692	0.8774	0.8196	0.0687	0.5836	0.0691	0.7519	0.1136	0.2937	0.4740	0.5634	0.7995	0.9666	0.8658	0.8557	0.0685	0.5126	0.0677	0.8993	0.1683	0.3497	0.6713	0.6059	0.8485	0.7968	0.8366	0.9705	0.0669	0.3097	0.0694	0.8753	0.1449	1.0083	0.8302	0.9892	0.8596	0.8299	0.9385	0.8715	0.8758	0.8638	0.8250	0.8466	1.1629	0.9927	0.9403	0.9622	0.8857	0.9740	0.9491	0.8893	0.9579	0.9644	0.9446	0.9944	0.9637
50=02:51:04	44121	301	0.3582	0.7373	0.7409	0.8491	0.8451	1.0115	0.8341	0.0730	0.5093	0.0727	0.8856	0.0708	0.3737	0.7307	0.7102	0.8854	0.8193	0.9968	0.7790	0.0732	0.5882	0.0767	0.9352	0.1396	0.5625	0.4600	0.8765	1.0110	0.8222	0.9723	0.8577	0.0716	0.4221	0.0755	0.7798	0.1167	0.2317	0.5516	0.7323	0.9637	0.7917	0.9025	0.8368	0.0703	0.6233	0.0739	0.7626	0.1188	0.3232	0.4913	0.6023	0.8272	0.9570	0.8778	0.8887	0.0737	0.5529	0.0733	0.9280	0.1836	0.3841	0.7161	0.6495	0.8999	0.8171	0.8525	0.9742	0.0710	0.3356	0.0710	0.9063	0.1489	1.0163	0.8495	0.9781	0.8900	0.8566	0.9561	0.8843	0.8969	0.8970	0.8417	0.8739	1.1892	0.9915	0.9513	0.9665	0.8943	0.9851	0.9448	0.8989	0.9594	0.9882	0.9482	0.9952	0.9833
51=03:05:45	45001	301	0.3682	0.7656	0.7576	0.8569	0.8468	1.0127	0.8496	0.0688	0.5383	0.0679	0.9031	0.0688	0.3866	0.7497	0.7307	0.8845	0.8297	0.9858	0.8095	0.0685	0.6155	0.0736	0.9384	0.1576	0.5920	0.4795	0.8976	1.0099	0.8367	0.9805	0.8556	0.0683	0.4449	0.0721	0.8022	0.1649	0.2483	0.5810	0.7574	0.9779	0.8107	0.8976	0.8469	0.0697	0.6527	0.0695	0.7864	0.1200	0.3253	0.5189	0.6141	0.8297	0.9459	0.8861	0.8886	0.0716	0.5669	0.0697	0.9249	0.1792	0.3990	0.7326	0.6681	0.9196	0.8178	0.8506	0.9764	0.0693	0.3544	0.0700	0.9114	0.1545	1.0136	0.8336	0.9746	0.8953	0.8641	0.9473	0.8887	0.9050	0.9010	0.8674	0.8718	1.1853	0.9918	0.9492	0.9612	0.8957	0.9846	0.9476	0.9025	0.9501	0.9806	0.9484	0.9803	0.9967
52=03:20:26	45882	301	0.3932	0.7919	0.7889	0.8886	0.8718	1.0057	0.8587	0.0689	0.5641	0.0689	0.8943	0.0707	0.4105	0.7985	0.7533	0.8959	0.8397	1.0030	0.8008	0.0704	0.6367	0.0752	0.9303	0.1436	0.6196	0.4985	0.9376	0.9998	0.8533	0.9903	0.8772	0.0695	0.4659	0.0724	0.8138	0.1218	0.2528	0.6160	0.7846	1.0136	0.8207	0.9121	0.8503	0.0701	0.6737	0.0696	0.7962	0.1208	0.3527	0.5578	0.6459	0.8633	0.9553	0.8823	0.9129	0.0725	0.6022	0.0711	0.9222	0.1847	0.4287	0.7780	0.7045	0.9585	0.8281	0.8811	0.9773	0.0686	0.3761	0.0714	0.9161	0.1556	1.0233	0.8662	0.9648	0.8979	0.8795	0.9617	0.9039	0.8962	0.9296	0.8792	0.8898	1.1941	0.9804	0.9473	0.9502	0.9245	0.9892	0.9398	0.9106	0.9690	0.9910	0.9512	0.9885	1.0167
53=03:35:06	46763	300	0.4101	0.8145	0.8007	0.8875	0.8544	0.9979	0.8644	0.0715	0.5734	0.0754	0.8906	0.0713	0.4276	0.8184	0.7821	0.8993	0.8452	0.9838	0.8249	0.0721	0.6567	0.0785	0.9339	0.1836	0.6432	0.5272	0.9569	0.9964	0.8498	0.9775	0.8573	0.0705	0.4753	0.0726	0.8092	0.1173	0.2996	0.6423	0.7979	0.9978	0.8254	0.8827	0.8459	0.0720	0.6966	0.0729	0.8039	0.1311	0.3538	0.5823	0.6700	0.8659	0.9481	0.8739	0.8976	0.0739	0.5921	0.0730	0.9106	0.2032	0.4484	0.7849	0.7152	0.9762	0.8214	0.8793	0.9792	0.0730	0.3858	0.0733	0.9036	0.1701	1.0185	0.8562	0.9568	0.8800	0.8927	0.9542	0.8928	0.8890	0.9056	0.8740	0.8537	1.1523	0.9709	0.9540	0.9386	0.9294	0.9930	0.9513	0.8793	0.9621	0.9662	0.9483	0.9658	1.0073
54=03:49:47	47644	300	0.4087	0.8414	0.8119	0.8879	0.8382	0.9767	0.8700	0.0692	0.5916	0.0702	0.8852	0.0703	0.4455	0.8307	0.7856	0.9037	0.8311	0.9853	0.8143	0.0703	0.6524	0.0728	0.9197	0.1614	0.6730	0.5641	0.9402	0.9899	0.8624	0.9762	0.8402	0.0693	0.5111	0.0724	0.8075	0.1254	0.2739	0.6801	0.8121	0.9905	0.8372	0.8961	0.8308	0.0684	0.7185	0.0696	0.7909	0.1201	0.3626	0.6336	0.6851	0.8647	0.9156	0.8813	0.9011	0.0703	0.6079	0.0724	0.9235	0.1894	0.4766	0.7860	0.7361	0.9942	0.8222	0.8530	0.9903	0.0694	0.4055	0.0698	0.9101	0.1699	1.0246	0.8374	0.9327	0.9032	0.8808	0.9462	0.8583	0.9031	0.9108	0.8665	0.8648	1.1597	0.9595	0.9550	0.9345	0.8920	1.0051	0.9296	0.8975	0.9296	0.9972	0.9191	0.9694	1.0114
55=04:04:28	48525	300	0.4412	0.8754	0.8304	0.9103	0.8789	0.9966	0.8805	0.0729	0.6552	0.0712	0.9018	0.0736	0.4713	0.8671	0.7944	0.9137	0.8634	0.9846	0.8318	0.0706	0.7013	0.0759	0.9290	0.1856	0.6890	0.6073	0.9866	1.0116	0.8648	0.9847	0.8726	0.0725	0.5434	0.0747	0.8596	0.1308	0.2979	0.7132	0.8623	0.9931	0.8492	0.9072	0.8648	0.0708	0.7496	0.0723	0.8099	0.1364	0.3787	0.6729	0.6912	0.8917	0.9297	0.9087	0.9041	0.0726	0.6523	0.0740	0.9336	0.2123	0.4971	0.8083	0.7529	0.9996	0.8492	0.8535	0.9921	0.0714	0.4375	0.0722	0.9137	0.1712	1.0287	0.8668	0.9638	0.9178	0.8792	0.9708	0.8741	0.9333	0.9117	0.9010	0.8908	1.1871	0.9800	0.9458	0.9590	0.9102	1.0058	0.9220	0.9231	0.9359	1.0014	0.9251	0.9912	1.0202
56=04:19:09	49405	301	0.4518	0.8895	0.8387	0.8884	0.8553	0.9913	0.8717	0.0687	0.6314	0.0684	0.8871	0.0676	0.4842	0.8585	0.8017	0.9203	0.8540	0.9726	0.8206	0.0683	0.6942	0.0728	0.9223	0.1844	0.7316	0.6333	0.9752	0.9974	0.8717	0.9600	0.8501	0.0687	0.5486	0.0713	0.8226	0.1272	0.3066	0.7603	0.8726	0.9734	0.8443	0.9003	0.8357	0.0682	0.7610	0.0678	0.8051	0.1330	0.3962	0.7049	0.7142	0.8693	0.9137	0.8889	0.8975	0.0714	0.6491	0.0702	0.9169	0.2037	0.5150	0.8003	0.7533	0.9981	0.8222	0.8329	0.9861	0.0681	0.4468	0.0673	0.9055	0.1811	1.0283	0.8350	0.9435	0.9123	0.8845	0.9469	0.8551	0.9066	0.9082	0.8663	0.8710	1.1480	0.9737	0.9569	0.9350	0.8938	0.9955	0.9399	0.8972	0.9329	0.9877	0.9276	0.9678	1.0290
57=04:33:50	50286	300	0.4716	0.9185	0.8343	0.8903	0.8719	1.0031	0.8745	0.0716	0.6661	0.0677	0.8840	0.0714	0.5021	0.8865	0.7983	0.9307	0.8689	0.9759	0.8118	0.0703	0.7259	0.0740	0.9120	0.1676	0.7333	0.6391	0.9928	1.0152	0.8599	0.9575	0.8670	0.0704	0.5748	0.0742	0.8415	0.1360	0.3129	0.7953	0.9075	0.9752	0.8388	0.9066	0.8512	0.0700	0.7736	0.0706	0.8180	0.1348	0.4191	0.7458	0.6964	0.8704	0.9269	0.9034	0.8827	0.0722	0.6796	0.0723	0.9209	0.2109	0.5253	0.8289	0.7587	0.9980	0.8468	0.8252	0.9783	0.0689	0.4766	0.0714	0.8984	0.1825	1.0086	0.8537	0.9598	0.9253	0.8584	0.9454	0.8654	0.9233	0.8885	0.8729	0.8910	1.1630	0.9915	0.9302	0.9624	0.8959	0.9877	0.9326	0.9190	0.9122	0.9861	0.9234	0.9829	1.0158
58=04:48:31	51167	300	0.5003	0.9038	0.8325	0.9095	0.8800	0.9850	0.8514	0.0704	0.6939	0.0718	0.8742	0.0735	0.5263	0.9228	0.8173	0.9069	0.8765	0.9840	0.8054	0.0727	0.7579	0.0764	0.9213	0.1868	0.7666	0.6876	1.0023	0.9930	0.8499	0.9692	0.8684	0.0718	0.5807	0.0755	0.8530	0.1354	0.3348	0.8003	0.9169	0.9944	0.8327	0.8785	0.8650	0.0716	0.7972	0.0728	0.8316	0.1489	0.4435	0.7428	0.7149	0.8988	0.9412	0.8723	0.8749	0.0731	0.6903	0.0732	0.9024	0.2203	0.5531	0.8690	0.7700	0.9704	0.8406	0.8586	0.9731	0.0719	0.4931	0.0745	0.8897	0.1871	1.0234	0.8829	0.9586	0.8761	0.8627	0.9561	0.8774	0.8939	0.9014	0.8953	0.8892	1.1588	0.9646	0.9208	0.9418	0.9339	0.9850	0.9218	0.8965	0.9520	0.9769	0.9267	0.9837	1.0387
59=05:03:11	52048	300	0.5179	0.9369	0.8392	0.9183	0.8997	1.0133	0.8544	0.0721	0.7246	0.0718	0.8991	0.0715	0.5473	0.9384	0.8279	0.9219	0.9033	0.9903	0.8182	0.0701	0.7930	0.0756	0.9249	0.1984	0.7791	0.7330	1.0145	1.0104	0.8505	0.9806	0.8808	0.0708	0.6120	0.0751	0.8734	0.1678	0.3578	0.8459	0.9419	1.0026	0.8508	0.8939	0.8812	0.0704	0.8292	0.0731	0.8569	0.1552	0.4622	0.7891	0.7180	0.9108	0.9558	0.8955	0.8722	0.0733	0.7332	0.0731	0.9166	0.2756	0.5743	0.8888	0.7846	0.9810	0.8628	0.8493	0.9811	0.0705	0.5373	0.0739	0.9107	0.1961	1.0225	0.8804	0.9758	0.8990	0.8604	0.9642	0.8918	0.9149	0.8952	0.9201	0.9038	1.1799	0.9860	0.9253	0.9673	0.9351	0.9958	0.9377	0.9290	0.9540	0.9892	0.9317	0.9967	1.0599
60=05:17:52	52929	300	0.5260	0.9402	0.8745	0.9275	0.8930	0.9832	0.8715	0.0692	0.7524	0.0755	0.8906	0.0698	0.5699	0.9575	0.8379	0.9279	0.8761	0.9964	0.8147	0.0663	0.8058	0.0735	0.9275	0.2207	0.8115	0.7820	0.9948	0.9928	0.8835	0.9851	0.8824	0.0712	0.6475	0.0714	0.8628	0.1510	0.3599	0.8912	0.9026	1.0092	0.8464	0.9014	0.8547	0.0670	0.8451	0.0705	0.8298	0.1435	0.4694	0.8450	0.7535	0.9249	0.9453	0.8896	0.9109	0.0714	0.7514	0.0726	0.9291	0.2431	0.6074	0.8919	0.8115	1.0051	0.8417	0.8670	0.9817	0.0703	0.5412	0.0708	0.9098	0.2209	1.0348	0.8798	0.9480	0.9116	0.8794	0.9687	0.8767	0.9152	0.9371	0.9041	0.9132	1.1781	0.9721	0.9479	0.9416	0.9231	1.0012	0.9209	0.9080	0.9525	0.9973	0.9292	0.9865	1.0366
61=05:32:33	53809	298	0.5617	0.9558	0.8719	0.9200	0.8735	0.9986	0.8588	0.0708	0.7617	0.0713	0.9025	0.0721	0.5965	0.9608	0.8581	0.9164	0.8905	0.9749	0.8272	0.0710	0.8303	0.0753	0.9371	0.2376	0.8397	0.8203	0.9920	1.0066	0.8700	0.9879	0.8508	0.0707	0.6520	0.0734	0.8583	0.1451	0.3849	0.9105	0.9114	0.9881	0.8531	0.8775	0.8669	0.0717	0.8780	0.0726	0.8362	0.1546	0.5039	0.8710	0.7632	0.9051	0.9464	0.8945	0.8910	0.0711	0.7343	0.0716	0.9236	0.2680	0.6194	0.8811	0.8137	0.9919	0.8470	0.8578	0.9965	0.0714	0.5540	0.0723	0.9129	0.2044	1.0222	0.8595	0.9696	0.8936	0.8863	0.9598	0.8851	0.9200	0.9092	0.9125	0.8766	1.1830	0.9700	0.9422	0.9512	0.9316	1.0098	0.9421	0.8872	0.9535	0.9884	0.9401	0.9866	1.0429
62=05:47:14	54690	300	0.5625	0.9468	0.8764	0.9133	0.8594	0.9667	0.8558	0.0677	0.7563	0.0691	0.8801	0.0712	0.6169	0.9592	0.8501	0.9110	0.8629	0.9897	0.8083	0.0711	0.8118	0.0738	0.9213	0.2458	0.8515	0.8263	0.9702	0.9725	0.8613	0.9723	0.8507	0.0702	0.6670	0.0708	0.8293	0.1867	0.3985	0.9391	0.8766	0.9991	0.8418	0.8832	0.8305	0.0697	0.8745	0.0697	0.8079	0.1501	0.4742	0.9005	0.7697	0.8967	0.9170	0.8509	0.8800	0.0712	0.7350	0.0727	0.9079	0.2863	0.6452	0.8887	0.8206	0.9840	0.8080	0.8463	0.9765	0.0696	0.5634	0.0704	0.8984	0.2110	1.0213	0.8455	0.9168	0.8855	0.8764	0.9524	0.8381	0.8754	0.9023	0.8737	0.8746	1.1451	0.9516	0.9415	0.9139	0.9000	1.0093	0.9174	0.8809	0.9423	0.9865	0.9110	0.9641	1.0305
63=06:01:55	55571	300	0.6041	0.9765	0.8615	0.9004	0.8793	0.9956	0.8613	0.0707	0.8045	0.0710	0.8872	0.0713	0.6292	0.9758	0.8426	0.9170	0.8808	0.9816	0.7981	0.0687	0.8603	0.0757	0.9238	0.2397	0.8513	0.8766	1.0064	1.0125	0.8570	0.9694	0.8765	0.0703	0.6957	0.0725	0.8545	0.1612	0.3813	0.9763	0.9136	0.9980	0.8274	0.8912	0.8592	0.0712	0.8872	0.0693	0.8317	0.1607	0.5402	0.9320	0.7446	0.8986	0.9583	0.8972	0.8802	0.0729	0.7788	0.0717	0.9258	0.2605	0.6487	0.9005	0.8092	0.9928	0.8445	0.8503	0.9820	0.0704	0.6115	0.0736	0.9079	0.2160	1.0177	0.8736	0.9712	0.8958	0.8497	0.9629	0.8861	0.9168	0.9024	0.8882	0.9074	1.1815	0.9829	0.9288	0.9660	0.9216	1.0095	0.9343	0.9112	0.9435	0.9889	0.9308	0.9968	1.0421
64=06:16:35	56452	301	0.6189	0.9656	0.8710	0.9065	0.8633	0.9784	0.8706	0.0664	0.8140	0.0688	0.8877	0.0714	0.6563	0.9750	0.8451	0.9074	0.8570	0.9838	0.7980	0.0685	0.8506	0.0722	0.9109	0.2618	0.8728	0.9054	0.9860	0.9872	0.8453	0.9697	0.8595	0.0693	0.7116	0.0718	0.8380	0.1598	0.3851	0.9914	0.8860	0.9954	0.8243	0.8677	0.8313	0.0682	0.8683	0.0703	0.8073	0.1589	0.5363	0.9502	0.7563	0.9037	0.9327	0.8696	0.8659	0.0710	0.7650	0.0702	0.9307	0.2741	0.6679	0.8976	0.8155	0.9729	0.8182	0.8316	0.9747	0.0704	0.6080	0.0697	0.9032	0.2437	1.0326	0.8562	0.9303	0.8836	0.8528	0.9659	0.8460	0.8927	0.8820	0.8761	0.8823	1.1596	0.9627	0.9283	0.9405	0.8990	1.0089	0.9133	0.8944	0.9212	0.9923	0.8978	0.9771	1.0141
65=06:31:16	57333	300	0.6160	0.9750	0.8711	0.8936	0.8506	0.9808	0.8540	0.0649	0.8224	0.0668	0.8911	0.0670	0.6798	0.9672	0.8559	0.9023	0.8558	0.9656	0.8122	0.0671	0.8668	0.0690	0.9255	0.3155	0.8673	0.9162	0.9742	0.9935	0.8603	0.9747	0.8429	0.0659	0.7223	0.0679	0.8361	0.1715	0.4149	1.0171	0.8954	0.9837	0.8376	0.8764	0.8475	0.0667	0.8869	0.0662	0.8134	0.1651	0.5600	0.9967	0.7728	0.8851	0.9384	0.8845	0.8867	0.0682	0.7673	0.0657	0.9194	0.2830	0.6782	0.8913	0.8264	0.9877	0.8237	0.8394	0.9873	0.0659	0.6300	0.0668	0.9050	0.2395	1.0153	0.8369	0.9447	0.8915	0.8736	0.9483	0.8699	0.9138	0.9062	0.8957	0.8734	1.1767	0.9647	0.9501	0.9442	0.9004	1.0101	0.9365	0.8819	0.9389	0.9903	0.9207	0.9725	1.0305
66=06:45:57	58213	301	0.6440	0.9972	0.8848	0.8944	0.8601	1.0000	0.8741	0.0711	0.8504	0.0727	0.9033	0.0727	0.7073	0.9800	0.8583	0.9302	0.8640	0.9815	0.8230	0.0704	0.8631	0.0763	0.9351	0.3830	0.8759	0.9575	0.9812	1.0102	0.8752	0.9767	0.8532	0.0713	0.7575	0.0728	0.8474	0.1696	0.4648	1.0529	0.8975	0.9927	0.8504	0.8969	0.8464	0.0691	0.8874	0.0710	0.8270	0.1857	0.5700	1.0418	0.7794	0.8936	0.9358	0.8975	0.8990	0.0724	0.7941	0.0724	0.9420	0.3131	0.7010	0.8928	0.8392	1.0026	0.8340	0.8474	1.0008	0.0710	0.6612	0.0710	0.9155	0.2533	1.0267	0.8356	0.9517	0.9149	0.8796	0.9635	0.8736	0.9242	0.9162	0.8990	0.8904	1.1645	0.9806	0.9567	0.9520	0.9049	1.0188	0.9448	0.9042	0.9460	1.0048	0.9363	0.9872	1.0418
67=07:00:38	59094	300	0.6833	0.9884	0.8735	0.9025	0.8803	0.9955	0.8520	0.0687	0.8610	0.0703	0.8781	0.0711	0.7088	1.0090	0.8428	0.9097	0.8709	0.9829	0.7980	0.0703	0.8645	0.0754	0.9247	0.2845	0.8534	0.9972	1.0123	1.0030	0.8620	0.9726	0.8689	0.0697	0.7357	0.0727	0.8455	0.1792	0.4403	1.0359	0.9109	1.0031	0.8270	0.8954	0.8572	0.0708	0.8607	0.0706	0.8218	0.1820	0.6075	1.0425	0.7603	0.8871	0.9706	0.8770	0.8963	0.0744	0.7990	0.0697	0.9061	0.3088	0.6965	0.9302	0.8127	1.0040	0.8363	0.8700	0.9730	0.0710	0.6600	0.0718	0.8944	0.2510	1.0224	0.8742	0.9735	0.8923	0.8485	0.9493	0.8977	0.8944	0.9178	0.8835	0.8901	1.1693	0.9814	0.9395	0.9516	0.9318	0.9889	0.9290	0.8945	0.9670	0.9742	0.9438	0.9914	1.0342
68=07:15:18	59975	300	0.6738	0.9978	0.8828	0.8956	0.8524	0.9933	0.8549	0.0686	0.8479	0.0722	0.8963	0.0729	0.7432	0.9824	0.8543	0.9206	0.8600	0.9721	0.8226	0.0708	0.8417	0.0761	0.9357	0.3298	0.8720	1.0142	0.9740	1.0000	0.8742	0.9749	0.8285	0.0712	0.7587	0.0707	0.8287	0.2002	0.4592	1.0462	0.8910	0.9857	0.8448	0.8929	0.8312	0.0692	0.8784	0.0724	0.8142	0.1815	0.5949	1.0660	0.7771	0.8716	0.9393	0.8793	0.8993	0.0742	0.7843	0.0715	0.9149	0.3211	0.7188	0.8982	0.8297	1.0050	0.8069	0.8500	0.9919	0.0707	0.6748	0.0725	0.9092	0.2563	1.0221	0.8317	0.9454	0.8979	0.8821	0.9343	0.8643	0.8924	0.9196	0.8731	0.8570	1.1713	0.9613	0.9671	0.9227	0.9008	1.0044	0.9417	0.8709	0.9537	0.9884	0.9500	0.9806	1.0269
69=07:29:59	60856	301	0.7089	1.0111	0.8654	0.8962	0.8670	1.0063	0.8560	0.0717	0.8663	0.0714	0.9064	0.0720	0.7600	0.9882	0.8454	0.9266	0.8714	0.9718	0.8193	0.0693	0.8508	0.0762	0.9253	0.3277	0.8628	1.0413	0.9961	1.0203	0.8584	0.9730	0.8474	0.0716	0.7763	0.0759	0.8459	0.1856	0.4585	1.0489	0.9080	0.9862	0.8386	0.8912	0.8460	0.0717	0.8695	0.0719	0.8228	0.1915	0.6352	1.0709	0.7536	0.8758	0.9473	0.8959	0.8767	0.0731	0.8077	0.0726	0.9232	0.3536	0.7144	0.8927	0.8138	1.0038	0.8379	0.8293	0.9878	0.0706	0.7104	0.0733	0.9105	0.2665	1.0110	0.8337	0.9672	0.9151	0.8625	0.9444	0.8694	0.9181	0.8903	0.8868	0.8803	1.1704	0.9820	0.9469	0.9639	0.8904	1.0001	0.9491	0.9021	0.9303	0.9902	0.9375	0.9893	1.0259
70=07:44:40	61737	301	0.7073	0.9912	0.8713	0.9011	0.8705	0.9894	0.8691	0.0717	0.8564	0.0707	0.8938	0.0724	0.7821	1.0041	0.8460	0.9186	0.8606	0.9918	0.8085	0.0721	0.8506	0.0765	0.9298	0.3537	0.8644	1.0648	1.0003	1.0002	0.8684	0.9779	0.8613	0.0713	0.7918	0.0730	0.8386	0.1920	0.4505	1.0420	0.8965	1.0110	0.8376	0.8927	0.8378	0.0715	0.8660	0.0736	0.8211	0.1988	0.6475	1.0577	0.7686	0.8912	0.9578	0.8812	0.9038	0.0745	0.8235	0.0740	0.9302	0.3602	0.7456	0.9094	0.8227	1.0112	0.8297	0.8648	0.9921	0.0719	0.7111	0.0734	0.9124	0.2922	1.0317	0.8543	0.9402	0.9039	0.8808	0.9669	0.8835	0.9060	0.9286	0.8851	0.8958	1.1768	0.9729	0.9644	0.9459	0.9136	1.0193	0.9431	0.8901	0.9578	1.0047	0.9438	0.9877	1.0355
71=07:59:21	62617	300	0.7312	1.0021	0.8652	0.9024	0.8687	0.9978	0.8602	0.0681	0.8677	0.0703	0.9099	0.0708	0.8071	0.9909	0.8377	0.9178	0.8639	0.9759	0.8210	0.0694	0.8460	0.0729	0.9291	0.3733	0.8679	1.0759	0.9898	1.0178	0.8612	0.9832	0.8585	0.0697	0.8073	0.0728	0.8586	0.2065	0.5400	1.0480	0.9074	0.9993	0.8444	0.8943	0.8522	0.0680	0.8702	0.0708	0.8224	0.2024	0.6715	1.0664	0.7552	0.8886	0.9419	0.8993	0.8932	0.0711	0.8225	0.0721	0.9394	0.3636	0.7539	0.8997	0.8263	1.0075	0.8366	0.8313	0.9986	0.0700	0.7374	0.0723	0.9182	0.2968	1.0245	0.8413	0.9542	0.9120	0.8711	0.9622	0.8607	0.9251	0.9104	0.9021	0.8949	1.1907	0.9819	0.9481	0.9600	0.8912	1.0272	0.9348	0.9075	0.9405	1.0099	0.9275	0.9925	1.0311
72=08:14:02	63498	298	0.7476	1.0010	0.8669	0.8877	0.8756	1.0052	0.8542	0.0697	0.8477	0.0689	0.8860	0.0688	0.8008	0.9877	0.8266	0.9320	0.8682	0.9835	0.8049	0.0682	0.8477	0.0741	0.9274	0.3786	0.8673	1.0560	0.9988	1.0228	0.8729	0.9618	0.8509	0.0682	0.8034	0.0709	0.8364	0.2044	0.4905	1.0595	0.9056	0.9874	0.8281	0.9144	0.8405	0.0700	0.8584	0.0700	0.8219	0.2134	0.6947	1.0754	0.7348	0.8542	0.9481	0.8894	0.9014	0.0724	0.8263	0.0701	0.9155	0.3923	0.7295	0.8919	0.7920	1.0183	0.8312	0.8357	0.9668	0.0695	0.7468	0.0711	0.8992	0.2975	1.0052	0.8299	0.9725	0.9249	0.8502	0.9229	0.8698	0.9079	0.9128	0.8630	0.8908	1.1627	0.9922	0.9550	0.9564	0.8865	0.9740	0.9468	0.8999	0.9387	0.9856	0.9522	0.9890	1.0309
73=08:28:42	64379	298	0.7459	0.9746	0.8662	0.9013	0.8515	0.9758	0.8437	0.0696	0.8111	0.0708	0.8876	0.0707	0.8394	0.9871	0.8392	0.9014	0.8531	0.9784	0.8096	0.0710	0.8322	0.0758	0.9221	0.4173	0.8711	1.0671	0.9769	0.9814	0.8438	0.9697	0.8322	0.0709	0.7826	0.0733	0.8175	0.2022	0.4922	1.0282	0.8852	0.9984	0.8320	0.8656	0.8219	0.0721	0.8544	0.0720	0.8084	0.2076	0.6662	1.0392	0.7618	0.8837	0.9371	0.8350	0.8709	0.0737	0.7918	0.0721	0.9020	0.3720	0.7643	0.8977	0.8077	0.9845	0.8031	0.8413	0.9723	0.0730	0.7261	0.0735	0.8983	0.3235	1.0223	0.8350	0.9258	0.8629	0.8678	0.9479	0.8410	0.8563	0.8910	0.8676	0.8527	1.1464	0.9471	0.9450	0.9166	0.8929	1.0085	0.9323	0.8637	0.9512	0.9880	0.9270	0.9580	1.0211
74=08:43:23	65260	298	0.7714	0.9764	0.8456	0.9048	0.8725	0.9939	0.8303	0.0714	0.8469	0.0741	0.8932	0.0726	0.8517	1.0037	0.8350	0.9032	0.8830	0.9906	0.8124	0.0715	0.8566	0.0771	0.9242	0.4549	0.8495	1.0759	1.0007	1.0036	0.8364	0.9823	0.8523	0.0699	0.7961	0.0750	0.8464	0.2185	0.5319	1.0285	0.9167	1.0069	0.8365	0.8769	0.8602	0.0721	0.8648	0.0722	0.8332	0.2339	0.7135	1.0371	0.7358	0.8936	0.9583	0.8723	0.8583	0.0713	0.8022	0.0728	0.9074	0.4009	0.7626	0.9086	0.8086	0.9794	0.8446	0.8462	0.9849	0.0709	0.7811	0.0741	0.9047	0.3348	1.0136	0.8563	0.9567	0.8683	0.8569	0.9587	0.8723	0.8949	0.8764	0.8999	0.8711	1.1604	0.9734	0.9241	0.9539	0.9176	1.0052	0.9293	0.9022	0.9587	0.9952	0.9210	0.9863	1.0395
75=08:58:04	66141	298	0.7859	0.9841	0.8482	0.8924	0.8698	0.9975	0.8405	0.0705	0.8544	0.0722	0.8869	0.0740	0.8624	1.0006	0.8258	0.9119	0.8756	0.9828	0.7957	0.0708	0.8488	0.0768	0.9264	0.4491	0.8523	1.0615	1.0020	1.0170	0.8452	0.9703	0.8497	0.0693	0.8099	0.0733	0.8522	0.2282	0.5491	1.0429	0.9175	0.9983	0.8209	0.8814	0.8546	0.0697	0.8603	0.0719	0.8249	0.2306	0.7368	1.0544	0.7208	0.8821	0.9566	0.8844	0.8617	0.0714	0.7993	0.0710	0.9165	0.4254	0.7581	0.8955	0.7949	0.9915	0.8452	0.8353	0.9837	0.0717	0.7964	0.0711	0.8974	0.3412	1.0091	0.8503	0.9664	0.8895	0.8274	0.9462	0.8596	0.9060	0.8726	0.8810	0.8723	1.1685	0.9903	0.9260	0.9676	0.8940	1.0055	0.9158	0.9074	0.9308	0.9913	0.9136	1.0029	1.0266
76=09:12:45	67021	300	0.7858	0.9836	0.8602	0.9032	0.8701	0.9908	0.8620	0.0710	0.8574	0.0708	0.8924	0.0732	0.8889	1.0031	0.8419	0.9147	0.8683	0.9921	0.8060	0.0698	0.8378	0.0745	0.9209	0.5381	0.8590	1.0768	0.9978	1.0095	0.8551	0.9801	0.8521	0.0718	0.8387	0.0728	0.8577	0.2405	0.5459	1.0498	0.9111	1.0092	0.8343	0.8787	0.8398	0.0696	0.8635	0.0708	0.8232	0.2346	0.7464	1.0620	0.7390	0.9042	0.9586	0.8876	0.8774	0.0717	0.8016	0.0705	0.9402	0.4505	0.7851	0.9034	0.8138	0.9901	0.8363	0.8390	1.0005	0.0719	0.8037	0.0745	0.9097	0.3587	1.0314	0.8619	0.9497	0.8933	0.8468	0.9737	0.8574	0.9096	0.8883	0.8854	0.8767	1.1838	0.9800	0.9377	0.9551	0.9010	1.0304	0.9137	0.8978	0.9343	1.0069	0.9099	0.9982	1.0229
77=09:27:26	67902	301	0.7924	0.9594	0.8425	0.8996	0.8635	0.9656	0.8051	0.0695	0.8268	0.0697	0.8635	0.0707	0.8720	1.0082	0.8277	0.8880	0.8602	0.9764	0.7889	0.0705	0.8482	0.0767	0.9110	0.4857	0.8481	1.0634	0.9943	0.9777	0.8343	0.9666	0.8378	0.0714	0.7830	0.0740	0.8284	0.2154	0.5141	1.0198	0.9041	0.9993	0.8118	0.8648	0.8480	0.0717	0.8473	0.0716	0.8103	0.2386	0.7341	1.0381	0.7323	0.8801	0.9479	0.8295	0.8593	0.0744	0.7808	0.0720	0.8718	0.4112	0.7685	0.9135	0.7970	0.9885	0.8243	0.8496	0.9560	0.0725	0.7837	0.0738	0.8774	0.3586	1.0073	0.8541	0.9452	0.8551	0.8458	0.9346	0.8553	0.8494	0.8867	0.8753	0.8578	1.1426	0.9607	0.9335	0.9243	0.9096	0.9766	0.9181	0.8652	0.9616	0.9647	0.9221	0.9649	1.0143
78=09:42:06	68783	300	0.8098	0.9883	0.8481	0.8915	0.8743	1.0072	0.8421	0.0706	0.8525	0.0736	0.9035	0.0704	0.8793	0.9974	0.8313	0.9152	0.8792	0.9819	0.8058	0.0674	0.8532	0.0771	0.9311	0.4999	0.8478	1.0685	1.0061	1.0230	0.8500	0.9778	0.8558	0.0709	0.8349	0.0743	0.8606	0.2323	0.6839	1.0461	0.9255	1.0032	0.8331	0.8897	0.8524	0.0689	0.8718	0.0686	0.8319	0.2564	0.7743	1.0625	0.7342	0.8895	0.9612	0.8978	0.8757	0.0717	0.8061	0.0721	0.9326	0.4909	0.7710	0.8952	0.8026	1.0025	0.8448	0.8358	0.9950	0.0694	0.8456	0.0700	0.9138	0.3714	1.0197	0.8496	0.9718	0.8972	0.8544	0.9617	0.8757	0.9179	0.8907	0.8940	0.8874	1.1789	0.9960	0.9342	0.9680	0.9019	1.0147	0.9387	0.9061	0.9450	0.9958	0.9314	1.0016	1.0372
79=09:56:47	69664	300	0.7901	0.9621	0.8507	0.9020	0.8592	0.9649	0.8314	0.0725	0.8245	0.0721	0.8793	0.0746	0.8735	1.0032	0.8324	0.8973	0.8534	0.9879	0.7955	0.0713	0.8356	0.0795	0.9129	0.5395	0.8614	1.0733	0.9816	0.9773	0.8353	0.9710	0.8406	0.0720	0.8086	0.0754	0.8205	0.2266	0.5288	1.0340	0.8980	1.0109	0.8236	0.8665	0.8320	0.0702	0.8484	0.0726	0.8083	0.2612	0.7523	1.0406	0.7439	0.8930	0.9417	0.8400	0.8584	0.0746	0.7779	0.0704	0.8953	0.4296	0.7839	0.9044	0.8030	0.9826	0.8113	0.8402	0.9652	0.0722	0.8121	0.0731	0.8945	0.4003	1.0250	0.8452	0.9229	0.8594	0.8501	0.9552	0.8416	0.8613	0.8786	0.8687	0.8577	1.1410	0.9598	0.9389	0.9281	0.8915	1.0052	0.9208	0.8733	0.9529	0.9875	0.9123	0.9697	1.0160
80=10:11:28	70545	300	0.8142	0.9967	0.8552	0.8914	0.8689	1.0084	0.8477	0.0706	0.8375	0.0693	0.9031	0.0700	0.8664	0.9835	0.8323	0.9250	0.8688	0.9767	0.8145	0.0689	0.8530	0.0767	0.9296	0.5901	0.8728	1.0604	0.9907	1.0229	0.8532	0.9762	0.8440	0.0699	0.8274	0.0745	0.8420	0.2413	0.5845	1.0612	0.9177	0.9940	0.8378	0.8927	0.8497	0.0684	0.8650	0.0719	0.8184	0.2705	0.8025	1.0817	0.7402	0.8707	0.9461	0.8911	0.8748	0.0711	0.7942	0.0707	0.9270	0.4901	0.7687	0.8814	0.8033	1.0126	0.8430	0.8151	0.9867	0.0713	0.8486	0.0712	0.9128	0.4099	1.0222	0.8224	0.9632	0.9168	0.8616	0.9472	0.8563	0.9127	0.8881	0.8829	0.8823	1.1695	0.9953	0.9588	0.9748	0.8780	1.0121	0.9452	0.9049	0.9358	1.0016	0.9404	0.9959	1.0276
81=10:26:09	71425	298	0.8090	0.9792	0.8682	0.9027	0.8737	1.0052	0.8457	0.0680	0.8290	0.0719	0.9018	0.0731	0.8743	0.9937	0.8513	0.9130	0.8766	0.9898	0.8252	0.0711	0.8514	0.0787	0.9440	0.6200	0.8738	1.0841	1.0028	1.0039	0.8670	0.9901	0.8436	0.0710	0.8202	0.0732	0.8421	0.2711	0.6017	1.0555	0.9189	1.0111	0.8540	0.8881	0.8415	0.0718	0.8829	0.0722	0.8317	0.2847	0.7827	1.0650	0.7650	0.8892	0.9626	0.8741	0.8978	0.0738	0.7880	0.0718	0.9205	0.5238	0.7878	0.9036	0.8238	1.0096	0.8278	0.8656	1.0015	0.0710	0.8612	0.0728	0.9212	0.4333	1.0422	0.8461	0.9641	0.8866	0.8845	0.9587	0.8828	0.8941	0.9174	0.8959	0.8695	1.1813	0.9770	0.9772	0.9421	0.9227	1.0282	0.9646	0.8832	0.9780	0.9948	0.9565	0.9896	1.0384
82=10:40:50	72306	300	0.8217	0.9932	0.8479	0.8805	0.8651	1.0052	0.8279	0.0724	0.8486	0.0698	0.8965	0.0723	0.8496	0.9837	0.8205	0.9159	0.8671	0.9676	0.7980	0.0715	0.8497	0.0792	0.9280	0.6251	0.8601	1.0543	0.9974	1.0301	0.8454	0.9593	0.8307	0.0712	0.7979	0.0746	0.8468	0.2716	0.5985	1.0491	0.9181	0.9806	0.8222	0.8853	0.8469	0.0726	0.8624	0.0715	0.8165	0.3294	0.8131	1.0703	0.7210	0.8582	0.9421	0.8748	0.8595	0.0723	0.7743	0.0736	0.9061	0.5789	0.7591	0.8855	0.7913	1.0047	0.8439	0.8180	0.9804	0.0722	0.8629	0.0756	0.9043	0.4410	1.0055	0.8291	0.9757	0.8997	0.8301	0.9347	0.8510	0.9018	0.8754	0.8705	0.8709	1.1515	0.9997	0.9492	0.9685	0.8760	0.9983	0.9333	0.8959	0.9365	0.9892	0.9360	1.0040	1.0155
83=10:55:30	73187	300	0.8203	0.9787	0.8479	0.8832	0.8753	1.0084	0.8280	0.0707	0.8270	0.0672	0.8787	0.0700	0.8441	0.9829	0.8274	0.9153	0.8763	0.9826	0.7958	0.0688	0.8549	0.0787	0.9244	0.7120	0.8582	1.0660	1.0084	1.0170	0.8558	0.9671	0.8490	0.0679	0.7966	0.0722	0.8340	0.2810	0.6268	1.0498	0.9273	0.9971	0.8274	0.8986	0.8468	0.0700	0.8578	0.0702	0.8192	0.3094	0.8208	1.0718	0.7371	0.8684	0.9735	0.8816	0.8804	0.0715	0.8001	0.0697	0.9059	0.5257	0.7542	0.9037	0.7944	1.0170	0.8443	0.8412	0.9726	0.0692	0.8820	0.0716	0.8967	0.4639	1.0147	0.8383	0.9843	0.9062	0.8565	0.9416	0.8894	0.8961	0.9028	0.8715	0.8797	1.1640	1.0039	0.9572	0.9663	0.9014	0.9964	0.9581	0.9038	0.9637	0.9857	0.9560	0.9914	1.0375
84=11:10:11	74068	301	0.8127	0.9924	0.8574	0.8883	0.8783	1.0067	0.8537	0.0701	0.8496	0.0709	0.8918	0.0711	0.8565	0.9982	0.8307	0.9268	0.8765	0.9911	0.7987	0.0702	0.8506	0.0796	0.9274	0.7048	0.8645	1.0787	1.0121	1.0313	0.8626	0.9728	0.8536	0.0704	0.8245	0.0730	0.8522	0.2902	0.6220	1.0639	0.9261	1.0076	0.8321	0.9000	0.8445	0.0695	0.8670	0.0698	0.8266	0.3106	0.8149	1.0807	0.7355	0.8810	0.9682	0.9032	0.8846	0.0726	0.8105	0.0736	0.9399	0.5609	0.7690	0.8989	0.8045	1.0146	0.8471	0.8389	0.9883	0.0685	0.8849	0.0745	0.9129	0.4717	1.0318	0.8535	0.9760	0.9116	0.8508	0.9635	0.8800	0.9237	0.9010	0.8795	0.9003	1.1785	1.0148	0.9615	0.9776	0.8947	1.0094	0.9460	0.9103	0.9435	1.0036	0.9385	1.0074	1.0348
85=11:24:52	74949	301	0.7963	0.9750	0.8677	0.8948	0.8625	0.9965	0.8492	0.0669	0.8308	0.0731	0.9024	0.0716	0.8648	0.9821	0.8458	0.9154	0.8635	0.9900	0.8221	0.0686	0.8388	0.0774	0.9405	0.7394	0.8761	1.0791	0.9866	1.0018	0.8734	0.9846	0.8410	0.0694	0.8093	0.0708	0.8324	0.2939	0.7246	1.0577	0.9090	1.0032	0.8502	0.8949	0.8253	0.0685	0.8786	0.0711	0.8155	0.3379	0.7935	1.0773	0.7711	0.8837	0.9498	0.8736	0.8974	0.0705	0.7919	0.0707	0.9248	0.5692	0.7862	0.8928	0.8254	1.0140	0.8202	0.8415	0.9934	0.0701	0.8634	0.0700	0.9215	0.5156	1.0435	0.8350	0.9508	0.8984	0.8827	0.9582	0.8597	0.8941	0.9175	0.8796	0.8703	1.1682	0.9802	0.9864	0.9394	0.8942	1.0243	0.9554	0.8869	0.9650	1.0099	0.9504	0.9819	1.0362
86=11:39:33	75829	301	0.7866	0.9661	0.8693	0.8940	0.8546	0.9840	0.8432	0.0692	0.8241	0.0680	0.8918	0.0669	0.8598	0.9726	0.8389	0.9063	0.8472	0.9834	0.8120	0.0673	0.8337	0.0769	0.9355	0.7391	0.8779	1.0751	0.9820	0.9946	0.8657	0.9746	0.8236	0.0668	0.7967	0.0708	0.8215	0.2995	0.7000	1.0445	0.8925	0.9970	0.8400	0.8782	0.8171	0.0663	0.8675	0.0682	0.8048	0.3338	0.7866	1.0672	0.7596	0.8807	0.9404	0.8572	0.8881	0.0703	0.7699	0.0695	0.9199	0.5588	0.7761	0.8882	0.8178	1.0039	0.8122	0.8350	0.9845	0.0684	0.8336	0.0721	0.9084	0.5212	1.0442	0.8228	0.9450	0.8923	0.8736	0.9502	0.8441	0.8765	0.9085	0.8692	0.8579	1.1560	0.9685	0.9696	0.9337	0.8786	1.0113	0.9397	0.8661	0.9527	0.9994	0.9431	0.9726	1.0259
87=11:54:14	76711	300	0.8154	0.9760	0.8604	0.9089	0.8824	1.0054	0.8376	0.0715	0.8611	0.0718	0.8999	0.0708	0.8619	1.0028	0.8355	0.9102	0.8748	0.9919	0.8048	0.0715	0.8585	0.0816	0.9367	0.7797	0.8716	1.0963	1.0100	1.0167	0.8648	0.9898	0.8515	0.0725	0.8002	0.0752	0.8610	0.3151	0.6535	1.0486	0.9278	1.0139	0.8425	0.8891	0.8506	0.0716	0.8742	0.0720	0.8347	0.3524	0.8032	1.0741	0.7502	0.9009	0.9672	0.8874	0.8806	0.0742	0.7995	0.0736	0.9288	0.6193	0.7748	0.9130	0.8204	1.0005	0.8449	0.8510	0.9923	0.0710	0.8715	0.0757	0.9119	0.5284	1.0431	0.8577	0.9735	0.8966	0.8526	0.9728	0.8781	0.9048	0.9041	0.8970	0.8818	1.1928	0.9957	0.9496	0.9643	0.9138	1.0240	0.9345	0.9054	0.9649	1.0094	0.9438	1.0093	1.0465
88=12:08:55	77592	301	0.8023	0.9709	0.8688	0.9078	0.8713	0.9941	0.8361	0.0663	0.8267	0.0684	0.8986	0.0700	0.8628	0.9901	0.8428	0.9050	0.8640	0.9910	0.8146	0.0680	0.8447	0.0762	0.9354	0.7718	0.8751	1.0849	0.9969	0.9942	0.8611	0.9871	0.8428	0.0677	0.7940	0.0700	0.8252	0.3305	0.7399	1.0469	0.9123	1.0103	0.8434	0.8842	0.8334	0.0686	0.8645	0.0697	0.8136	0.3651	0.7852	1.0693	0.7650	0.8913	0.9572	0.8590	0.8864	0.0705	0.7894	0.0685	0.9158	0.6063	0.7783	0.9006	0.8171	1.0020	0.8195	0.8510	0.9861	0.0707	0.8386	0.0734	0.9188	0.5474	1.0469	0.8386	0.9478	0.8828	0.8797	0.9638	0.8704	0.8846	0.9127	0.8843	0.8704	1.1616	0.9751	0.9758	0.9365	0.9051	1.0172	0.9537	0.8811	0.9739	1.0004	0.9508	0.9819	1.0377
89=12:23:36	78473	300	0.8054	0.9803	0.8638	0.8841	0.8721	1.0010	0.8506	0.0682	0.8352	0.0677	0.8909	0.0690	0.8558	0.9898	0.8347	0.9245	0.8697	0.9896	0.8022	0.0688	0.8426	0.0773	0.9346	0.8296	0.8714	1.0821	1.0057	1.0131	0.8713	0.9707	0.8497	0.0681	0.8082	0.0708	0.8319	0.3301	0.7379	1.0669	0.9181	1.0064	0.8309	0.8961	0.8295	0.0686	0.8645	0.0685	0.8211	0.3708	0.7968	1.0812	0.7459	0.8721	0.9663	0.8744	0.8917	0.0705	0.7993	0.0692	0.9296	0.6463	0.7628	0.8990	0.8006	1.0162	0.8306	0.8414	0.9752	0.0711	0.8380	0.0743	0.9022	0.5620	1.0379	0.8408	0.9651	0.9048	0.8570	0.9561	0.8828	0.8967	0.9123	0.8631	0.8885	1.1715	1.0068	0.9730	0.9593	0.8957	1.0128	0.9542	0.8899	0.9559	0.9920	0.9519	0.9865	1.0211
90=12:38:17	79353	298	0.8070	0.9894	0.8824	0.9201	0.8758	1.0050	0.8424	0.0715	0.8489	0.0728	0.9110	0.0723	0.8683	1.0029	0.8559	0.9110	0.8749	0.9951	0.8171	0.0717	0.8532	0.0780	0.9445	0.8260	0.8930	1.1048	0.9914	1.0159	0.8795	1.0012	0.8308	0.0714	0.8054	0.0749	0.8473	0.3598	0.7369	1.0605	0.9180	1.0084	0.8561	0.8847	0.8443	0.0720	0.8856	0.0725	0.8135	0.3801	0.7851	1.0863	0.7679	0.8933	0.9483	0.8816	0.8907	0.0718	0.7775	0.0721	0.9307	0.7327	0.7839	0.8992	0.8349	1.0083	0.8393	0.8433	1.0004	0.0715	0.8364	0.0776	0.9236	0.6127	1.0509	0.8320	0.9563	0.8939	0.8715	0.9592	0.8476	0.9018	0.9055	0.8900	0.8495	1.1861	0.9693	0.9734	0.9502	0.8961	1.0185	0.9312	0.8804	0.9599	1.0102	0.9371	0.9888	1.0416
91=12:52:58	80234	300	0.7945	0.9779	0.8735	0.9074	0.8671	0.9985	0.8459	0.0702	0.8289	0.0722	0.9066	0.0723	0.8637	0.9904	0.8475	0.9113	0.8621	0.9888	0.8126	0.0708	0.8442	0.0809	0.9381	0.8405	0.8894	1.0979	0.9944	1.0035	0.8622	0.9825	0.8291	0.0713	0.8001	0.0743	0.8295	0.3379	0.6428	1.0594	0.9056	1.0062	0.8442	0.8786	0.8252	0.0721	0.8743	0.0725	0.8177	0.3884	0.7787	1.0806	0.7671	0.8924	0.9546	0.8632	0.8822	0.0739	0.7788	0.0732	0.9238	0.6715	0.7777	0.9004	0.8185	1.0023	0.8238	0.8428	0.9934	0.0720	0.8280	0.0761	0.9189	0.6050	1.0570	0.8339	0.9445	0.8904	0.8760	0.9727	0.8625	0.8867	0.9021	0.8751	0.8621	1.1681	0.9798	0.9745	0.9439	0.8951	1.0281	0.9517	0.8714	0.9598	1.0052	0.9415	0.9821	1.0269
92=13:07:39	81115	300	0.7954	0.9849	0.8746	0.9002	0.8524	0.9939	0.8354	0.0666	0.8239	0.0690	0.9028	0.0701	0.8650	0.9821	0.8463	0.9121	0.8546	0.9759	0.8187	0.0702	0.8394	0.0787	0.9404	0.8785	0.8846	1.0870	0.9770	1.0061	0.8688	0.9792	0.8075	0.0705	0.7913	0.0710	0.8240	0.3683	0.6544	1.0610	0.8993	0.9884	0.8482	0.8759	0.8252	0.0713	0.8785	0.0694	0.8034	0.4136	0.7668	1.0848	0.7667	0.8729	0.9291	0.8643	0.8831	0.0692	0.7619	0.0714	0.9177	0.6920	0.7731	0.8812	0.8272	1.0050	0.8218	0.8253	0.9947	0.0716	0.8160	0.0780	0.9175	0.6314	1.0379	0.8105	0.9436	0.8869	0.8706	0.9430	0.8305	0.8896	0.8977	0.8708	0.8407	1.1576	0.9757	0.9796	0.9402	0.8757	1.0182	0.9408	0.8636	0.9434	0.9990	0.9343	0.9727	1.0202
93=13:22:19	81996	301	0.8219	0.9838	0.8646	0.9109	0.8937	1.0189	0.8321	0.0679	0.8584	0.0708	0.9137	0.0715	0.8565	1.0058	0.8435	0.9162	0.8913	1.0009	0.8085	0.0708	0.8672	0.0800	0.9394	0.9527	0.8779	1.1075	1.0163	1.0221	0.8639	0.9967	0.8532	0.0684	0.7996	0.0728	0.8585	0.4046	0.7041	1.0640	0.9409	1.0163	0.8466	0.8968	0.8530	0.0732	0.8732	0.0700	0.8360	0.4440	0.7979	1.0879	0.7493	0.8921	0.9803	0.8876	0.8803	0.0720	0.8082	0.0714	0.9354	0.7668	0.7652	0.9167	0.8191	1.0125	0.8578	0.8448	0.9912	0.0716	0.8526	0.0778	0.9224	0.6755	1.0396	0.8543	0.9848	0.9003	0.8637	0.9703	0.8805	0.9102	0.8978	0.9000	0.8851	1.2038	1.0079	0.9645	0.9763	0.9113	1.0149	0.9504	0.9101	0.9719	1.0067	0.9503	1.0062	1.0481
94=13:37:00	82877	301	0.7879	0.9856	0.8816	0.9041	0.8534	1.0021	0.8502	0.0689	0.8271	0.0720	0.9072	0.0710	0.8705	0.9910	0.8587	0.9153	0.8656	0.9889	0.8186	0.0704	0.8396	0.0791	0.9410	0.8807	0.8885	1.0980	0.9754	1.0030	0.8713	0.9825	0.8061	0.0694	0.8056	0.0735	0.8275	0.4023	0.6808	1.0707	0.9076	0.9956	0.8526	0.8726	0.8190	0.0727	0.8796	0.0721	0.8094	0.4266	0.7536	1.0943	0.7629	0.8743	0.9355	0.8628	0.8770	0.0715	0.7595	0.0733	0.9305	0.7251	0.7786	0.8854	0.8277	1.0025	0.8239	0.8265	0.9972	0.0747	0.8242	0.0815	0.9203	0.6759	1.0333	0.8009	0.9388	0.8907	0.8685	0.9504	0.8354	0.8867	0.8888	0.8701	0.8325	1.1663	0.9725	0.9787	0.9450	0.8756	1.0120	0.9390	0.8654	0.9392	1.0014	0.9341	0.9709	1.0200
95=13:51:41	83758	301	0.8095	1.0030	0.8725	0.8946	0.8774	1.0042	0.8496	0.0729	0.8541	0.0724	0.8968	0.0720	0.8577	1.0005	0.8347	0.9322	0.8671	0.9853	0.7953	0.0720	0.8473	0.0797	0.9354	0.8979	0.8808	1.0937	1.0025	1.0354	0.8770	0.9712	0.8385	0.0728	0.8125	0.0764	0.8435	0.3826	0.6453	1.0820	0.9195	0.9966	0.8332	0.9040	0.8333	0.0736	0.8710	0.0721	0.8099	0.4473	0.7946	1.1091	0.7428	0.8776	0.9609	0.8989	0.8881	0.0761	0.7991	0.0745	0.9403	0.7543	0.7717	0.8921	0.8120	1.0256	0.8464	0.8297	0.9937	0.0755	0.8350	0.0818	0.9189	0.6920	1.0314	0.8344	0.9707	0.9217	0.8413	0.9550	0.8499	0.9199	0.8961	0.8561	0.8788	1.1576	1.0203	0.9787	0.9842	0.8747	1.0155	0.9413	0.9005	0.9278	1.0114	0.9423	1.0059	1.0326
96=14:06:22	84638	301	0.8203	0.9789	0.8617	0.9011	0.8927	1.0096	0.8347	0.0713	0.8627	0.0728	0.8968	0.0727	0.8479	1.0173	0.8358	0.9179	0.8885	0.9996	0.7928	0.0756	0.8662	0.0812	0.9384	0.8961	0.8718	1.1108	1.0260	1.0249	0.8684	0.9816	0.8553	0.0724	0.8048	0.0743	0.8592	0.4081	0.6609	1.0662	0.9364	1.0130	0.8269	0.8977	0.8504	0.0743	0.8693	0.0714	0.8399	0.4995	0.8105	1.0868	0.7318	0.8890	0.9898	0.8869	0.8885	0.0740	0.8124	0.0726	0.9306	0.7974	0.7605	0.9194	0.8022	1.0154	0.8587	0.8555	0.9814	0.0771	0.8512	0.0828	0.9126	0.7520	1.0309	0.8635	0.9894	0.9007	0.8465	0.9622	0.8966	0.9090	0.9051	0.8781	0.8888	1.1778	1.0214	0.9616	0.9835	0.9197	1.0115	0.9480	0.9056	0.9650	0.9967	0.9556	1.0131	1.0341
97=14:21:06	85523	301	0.7989	1.0026	0.8822	0.8993	0.8636	1.0115	0.8345	0.0696	0.8353	0.0717	0.9115	0.0707	0.8708	0.9837	0.8542	0.9210	0.8715	0.9783	0.8177	0.0727	0.8478	0.0788	0.9439	0.9065	0.8894	1.0944	0.9765	1.0199	0.8763	0.9801	0.8092	0.0711	0.7965	0.0736	0.8334	0.4336	0.6363	1.0792	0.9165	0.9864	0.8555	0.8862	0.8287	0.0723	0.8847	0.0719	0.8095	0.4603	0.7736	1.1085	0.7598	0.8659	0.9350	0.8744	0.8823	0.0714	0.7669	0.0706	0.9262	0.8130	0.7720	0.8839	0.8287	1.0226	0.8383	0.8160	0.9967	0.0784	0.8256	0.0858	0.9242	0.7401	1.0279	0.7997	0.9563	0.9084	0.8747	0.9420	0.8293	0.9019	0.8914	0.8705	0.8386	1.1776	0.9964	0.9920	0.9580	0.8682	1.0058	0.9445	0.8746	0.9413	1.0015	0.9436	0.9822	1.0179
98=14:35:47	86404	301	0.8027	0.9785	0.8797	0.9187	0.8774	1.0027	0.8413	0.0689	0.8599	0.0758	0.9174	0.0686	0.8667	1.0060	0.8514	0.9099	0.8675	0.9933	0.8107	0.0740	0.8543	0.0800	0.9486	0.9259	0.8873	1.1165	0.9954	1.0103	0.8783	1.0005	0.8353	0.0696	0.8081	0.0717	0.8597	0.4567	0.7137	1.0636	0.9134	1.0083	0.8445	0.8796	0.8385	0.0736	0.8806	0.0698	0.8244	0.5024	0.7894	1.0923	0.7596	0.9011	0.9612	0.8798	0.8947	0.0711	0.7914	0.0703	0.9419	0.8378	0.7764	0.9052	0.8272	1.0042	0.8434	0.8499	0.9994	0.0799	0.8323	0.0876	0.9254	0.7503	1.0519	0.8413	0.9598	0.8951	0.8750	0.9729	0.8582	0.9028	0.9102	0.8945	0.8717	1.1910	0.9887	0.9770	0.9541	0.9065	1.0237	0.9394	0.8849	0.9635	1.0124	0.9448	0.9970	1.0323
99=14:50:28	87285	298	0.8127	0.9796	0.8751	0.9099	0.8798	1.0096	0.8436	0.0699	0.8555	0.0710	0.9222	0.0719	0.8690	0.9924	0.8468	0.9175	0.8743	0.9958	0.8184	0.0743	0.8629	0.0811	0.9550	0.9182	0.8869	1.1043	0.9973	1.0165	0.8796	0.9986	0.8369	0.0699	0.8123	0.0731	0.8590	0.4558	0.6379	1.0705	0.9261	1.0057	0.8562	0.8973	0.8440	0.0727	0.8902	0.0695	0.8290	0.5274	0.7850	1.0984	0.7623	0.8918	0.9602	0.8886	0.8943	0.0722	0.7985	0.0721	0.9499	0.8519	0.7763	0.8998	0.8301	1.0167	0.8489	0.8383	1.0009	0.0761	0.8429	0.0927	0.9351	0.7789	1.0457	0.8316	0.9679	0.9093	0.8784	0.9715	0.8640	0.9145	0.9123	0.8922	0.8819	1.1973	1.0067	0.9856	0.9673	0.8989	1.0215	0.9499	0.8975	0.9613	1.0159	0.9475	1.0009	1.0379
100=15:05:09	88165	301	0.8126	0.9875	0.8768	0.8996	0.8808	1.0138	0.8511	0.0691	0.8572	0.0700	0.9107	0.0714	0.8692	0.9973	0.8490	0.9299	0.8792	0.9964	0.8082	0.0732	0.8520	0.0777	0.9492	0.9591	0.8854	1.1053	1.0033	1.0233	0.8773	0.9826	0.8406	0.0704	0.8187	0.0712	0.8546	0.4748	0.6695	1.0797	0.9316	1.0066	0.8455	0.9001	0.8327	0.0723	0.8809	0.0679	0.8274	0.5270	0.7872	1.0964	0.7568	0.8847	0.9643	0.8934	0.8905	0.0712	0.8036	0.0699	0.9510	0.8703	0.7705	0.8952	0.8173	1.0183	0.8465	0.8393	1.0025	0.0829	0.8393	0.1226	0.9285	0.7829	1.0416	0.8371	0.9738	0.9089	0.8691	0.9663	0.8704	0.9093	0.9035	0.8774	0.8865	1.1939	1.0235	0.9891	0.9767	0.9004	1.0241	0.9534	0.9002	0.9577	1.0134	0.9503	1.0117	1.0324
101=15:19:50	89046	300	0.8077	0.9863	0.8731	0.9165	0.8779	1.0219	0.8380	0.0725	0.8556	0.0775	0.9271	0.0736	0.8769	0.9938	0.8619	0.9195	0.8899	0.9910	0.8308	0.0770	0.8727	0.0846	0.9600	0.9521	0.8906	1.1144	0.9999	1.0254	0.8732	1.0054	0.8278	0.0731	0.8051	0.0746	0.8637	0.5070	0.6645	1.0713	0.9415	1.0065	0.8644	0.8823	0.8580	0.0762	0.8962	0.0737	0.8395	0.5780	0.7895	1.0915	0.7635	0.8977	0.9683	0.8932	0.8842	0.0749	0.7869	0.0742	0.9457	0.8821	0.7796	0.8995	0.8406	1.0110	0.8608	0.8510	1.0114	0.0828	0.8542	0.1065	0.9406	0.8320	1.0465	0.8309	0.9850	0.9005	0.8885	0.9817	0.8780	0.9173	0.9008	0.9120	0.8574	1.1965	1.0028	0.9903	0.9799	0.9195	1.0317	0.9606	0.8979	0.9713	1.0126	0.9615	1.0029	1.0493
102=15:34:31	89927	300	0.8164	0.9871	0.8674	0.9135	0.8767	1.0231	0.8294	0.0705	0.8631	0.0722	0.9310	0.0737	0.8616	0.9889	0.8464	0.9093	0.8813	0.9717	0.8206	0.0761	0.8678	0.0834	0.9453	0.9406	0.8853	1.1044	0.9962	1.0303	0.8690	1.0013	0.8221	0.0714	0.7948	0.0760	0.8604	0.5008	0.6999	1.0651	0.9331	0.9860	0.8528	0.8732	0.8538	0.0739	0.8885	0.0724	0.8325	0.5550	0.7961	1.0916	0.7496	0.8824	0.9580	0.8957	0.8720	0.0724	0.7751	0.0705	0.9355	0.9492	0.7642	0.8915	0.8293	1.0043	0.8612	0.8238	0.9967	0.0845	0.8471	0.0913	0.9327	0.8293	1.0420	0.8270	0.9855	0.9016	0.8749	0.9617	0.8548	0.9166	0.8850	0.9054	0.8542	1.2056	1.0069	0.9818	0.9793	0.9014	1.0096	0.9449	0.8922	0.9451	1.0076	0.9476	1.0050	1.0296
103=15:49:11	90808	300	0.8100	0.9726	0.8779	0.8998	0.8856	0.9901	0.8593	0.0690	0.8602	0.0704	0.8902	0.0721	0.8616	1.0044	0.8398	0.9220	0.8623	1.0021	0.7830	0.0730	0.8327	0.0810	0.9338	0.9378	0.8803	1.1097	1.0001	1.0067	0.8806	0.9730	0.8536	0.0696	0.8174	0.0719	0.8408	0.5101	0.6985	1.0751	0.9113	1.0138	0.8270	0.8929	0.8130	0.0721	0.8592	0.0696	0.8072	0.5656	0.7888	1.0896	0.7473	0.8889	0.9671	0.8737	0.8949	0.0739	0.8133	0.0716	0.9458	0.8868	0.7754	0.9130	0.8153	1.0155	0.8345	0.8463	0.9837	0.0767	0.8235	0.0938	0.9087	0.8449	1.0518	0.8518	0.9539	0.9041	0.8570	0.9723	0.8490	0.8916	0.9097	0.8441	0.8909	1.1778	1.0152	0.9816	0.9637	0.8972	1.0182	0.9282	0.8894	0.9395	1.0000	0.9264	0.9969	1.0089
104=16:03:52	91689	300	0.8166	0.9723	0.8608	0.8851	0.8908	1.0011	0.8372	0.0687	0.8610	0.0708	0.8787	0.0709	0.8547	1.0060	0.8269	0.9231	0.8732	0.9998	0.7750	0.0722	0.8439	0.0822	0.9344	0.9397	0.8725	1.1123	1.0157	1.0192	0.8705	0.9673	0.8529	0.0706	0.8071	0.0728	0.8503	0.5309	0.6892	1.0743	0.9315	1.0103	0.8255	0.8882	0.8253	0.0734	0.8602	0.0695	0.8171	0.6039	0.8070	1.0824	0.7291	0.8931	0.9799	0.8856	0.8741	0.0748	0.8150	0.0709	0.9402	0.8969	0.7711	0.9198	0.8052	1.0040	0.8504	0.8430	0.9814	0.0799	0.8353	0.1004	0.9067	0.8550	1.0461	0.8586	0.9814	0.9049	0.8311	0.9720	0.8692	0.9020	0.8893	0.8534	0.8919	1.1766	1.0323	0.9611	0.9884	0.9098	1.0126	0.9223	0.9042	0.9305	0.9931	0.9275	1.0078	1.0329
105=16:18:33	92569	301	0.8164	0.9755	0.8727	0.8975	0.8705	1.0107	0.8301	0.0659	0.8293	0.0719	0.9137	0.0697	0.8674	0.9881	0.8558	0.9102	0.8777	0.9805	0.8168	0.0726	0.8603	0.0829	0.9621	0.9305	0.8820	1.0951	0.9995	1.0135	0.8718	0.9845	0.8266	0.0682	0.7879	0.0684	0.8286	0.5355	0.7127	1.0699	0.9323	0.9985	0.8536	0.8823	0.8366	0.0734	0.8888	0.0696	0.8249	0.6132	0.7913	1.0831	0.7751	0.8792	0.9741	0.8790	0.8874	0.0696	0.7841	0.0689	0.9179	0.9094	0.7704	0.9040	0.8233	1.0159	0.8404	0.8493	0.9931	0.1397	0.8240	0.1119	0.9263	0.8925	1.0407	0.8343	0.9730	0.8937	0.9058	0.9598	0.8800	0.8943	0.9081	0.8761	0.8589	1.1772	1.0040	1.0068	0.9567	0.9312	1.0185	0.9713	0.8695	0.9775	0.9867	0.9649	0.9817	1.0371
106=16:33:14	93450	301	0.8163	0.9942	0.8685	0.8823	0.8841	1.0130	0.8256	0.0677	0.8324	0.0711	0.8805	0.0686	0.8380	0.9987	0.8273	0.9587	0.8828	0.9758	0.7834	0.0737	0.8538	0.0824	0.9343	0.9512	0.8727	1.0851	1.0143	1.0275	0.8677	0.9605	0.8374	0.0671	0.7849	0.0697	0.8183	0.5194	0.6413	1.0878	0.9340	0.9886	0.8226	0.9049	0.8289	0.0728	0.8619	0.0701	0.8082	0.6429	0.7906	1.1044	0.7254	0.8471	0.9680	0.8739	0.8747	0.0723	0.7916	0.0705	0.8981	0.8950	0.7471	0.8986	0.7855	1.0313	0.8458	0.8347	0.9554	0.0841	0.8230	0.1111	0.9012	0.9104	1.0018	0.8243	0.9956	0.9155	0.8489	0.9154	0.8721	0.8860	0.8936	0.8194	0.8717	1.1347	1.0350	0.9934	0.9824	0.9112	0.9777	0.9630	0.8766	0.9537	0.9677	0.9655	0.9842	1.0130
107=16:47:55	94331	301	0.8212	0.9757	0.8651	0.9072	0.8900	1.0148	0.8243	0.0679	0.8543	0.0719	0.9166	0.0723	0.8602	0.9983	0.8478	0.9115	0.8931	0.9969	0.8095	0.0759	0.8680	0.0861	0.9515	0.9634	0.8817	1.1140	1.0091	1.0178	0.8671	0.9962	0.8464	0.0686	0.7931	0.0723	0.8538	0.5931	0.6776	1.0631	0.9404	1.0078	0.8471	0.8917	0.8531	0.0720	0.8791	0.0702	0.8297	0.6585	0.8035	1.0859	0.7603	0.8859	0.9756	0.8829	0.8821	0.0694	0.8033	0.0703	0.9315	0.9691	0.7652	0.9090	0.8253	1.0111	0.8555	0.8442	0.9928	0.1005	0.8454	0.1199	0.9337	0.9309	1.0387	0.8454	0.9799	0.8963	0.8973	0.9718	0.8836	0.9033	0.9053	0.8944	0.8817	1.2065	1.0087	0.9907	0.9654	0.9292	1.0180	0.9514	0.8971	0.9793	1.0027	0.9494	1.0028	1.0345
108=17:02:35	95212	298	0.7853	0.9857	0.8900	0.8788	0.8672	0.9906	0.8531	0.0674	0.8182	0.0684	0.8882	0.0695	0.8585	0.9773	0.8441	0.9275	0.8454	0.9915	0.7963	0.0720	0.8199	0.0830	0.9336	0.9440	0.8852	1.0839	0.9773	1.0000	0.8968	0.9612	0.8291	0.0671	0.8098	0.0675	0.7936	0.5787	0.6600	1.0922	0.8917	1.0000	0.8499	0.9021	0.7832	0.0693	0.8609	0.0676	0.7854	0.6352	0.7609	1.1131	0.7621	0.8518	0.9386	0.8517	0.9009	0.0731	0.7875	0.0690	0.9267	0.8859	0.7699	0.8917	0.8163	1.0283	0.8021	0.8267	0.9725	0.0944	0.7877	0.1179	0.9113	0.9064	1.0317	0.8045	0.9335	0.9121	0.8861	0.9340	0.8260	0.8608	0.9089	0.8204	0.8671	1.1410	1.0028	1.0137	0.9369	0.8757	1.0058	0.9563	0.8585	0.9331	0.9956	0.9493	0.9649	0.9974
109=17:17:16	96093	300	0.7992	0.9744	0.8813	0.9052	0.8572	0.9883	0.8437	0.0703	0.8355	0.0726	0.9119	0.0709	0.8692	0.9859	0.8505	0.9085	0.8562	0.9876	0.8088	0.0753	0.8481	0.0863	0.9510	0.9354	0.9009	1.0897	0.9780	1.0014	0.8753	0.9817	0.8126	0.0692	0.7999	0.0740	0.8152	0.5640	0.7168	1.0648	0.9000	0.9907	0.8495	0.8805	0.8191	0.0739	0.8778	0.0723	0.8046	0.6896	0.7779	1.1021	0.7724	0.8717	0.9358	0.8613	0.8830	0.0722	0.7752	0.0702	0.9275	0.8961	0.7809	0.8890	0.8326	1.0075	0.8287	0.8339	0.9934	0.0980	0.8133	0.1306	0.9265	0.9570	1.0489	0.8122	0.9451	0.8971	0.9069	0.9543	0.8283	0.8891	0.9030	0.8699	0.8495	1.1559	0.9854	0.9976	0.9483	0.8963	1.0230	0.9380	0.8668	0.9534	1.0108	0.9467	0.9769	1.0202
110=17:31:57	96974	298	0.8037	0.9965	0.8951	0.9151	0.8720	1.0009	0.8479	0.0707	0.8466	0.0718	0.9187	0.0721	0.8747	0.9932	0.8634	0.9160	0.8663	0.9910	0.8098	0.0748	0.8521	0.0920	0.9510	0.9539	0.9086	1.0991	0.9784	1.0158	0.8932	0.9988	0.8075	0.0697	0.8164	0.0732	0.8431	0.6637	0.6086	1.0797	0.9141	0.9945	0.8589	0.8848	0.8313	0.0742	0.8867	0.0717	0.8141	0.7350	0.7788	1.1124	0.7716	0.8758	0.9375	0.8810	0.8898	0.0726	0.7688	0.0717	0.9462	0.9648	0.7826	0.8838	0.8447	1.0154	0.8452	0.8287	1.0047	0.1146	0.8293	0.1366	0.9343	0.9809	1.0498	0.8054	0.9503	0.9099	0.9040	0.9502	0.8226	0.9064	0.9005	0.8817	0.8516	1.1954	0.9984	1.0034	0.9604	0.8981	1.0226	0.9352	0.8770	0.9420	1.0207	0.9402	0.9892	1.0259
111=17:46:38	97854	300	0.8009	0.9804	0.8735	0.8675	0.8595	0.9865	0.8424	0.0718	0.8366	0.0742	0.9042	0.0732	0.8613	0.9727	0.8304	0.9256	0.8423	0.9779	0.7932	0.0760	0.8263	0.0908	0.9413	0.9228	0.8896	1.0560	0.9636	1.0073	0.8723	0.9507	0.8186	0.0743	0.8067	0.0746	0.8191	0.6050	0.6979	1.0827	0.8994	0.9786	0.8388	0.8928	0.8025	0.0733	0.8633	0.0711	0.7923	0.7247	0.7795	1.0995	0.7509	0.8485	0.9230	0.8690	0.8747	0.0755	0.7839	0.0724	0.9302	0.9003	0.7691	0.8658	0.8187	1.0096	0.8251	0.7935	0.9891	0.1134	0.8123	0.1493	0.9227	0.9516	1.0396	0.7992	0.9364	0.9067	0.8794	0.9467	0.8047	0.8985	0.8881	0.8391	0.8632	1.1556	1.0129	0.9963	0.9568	0.8592	1.0086	0.9355	0.8812	0.9057	1.0161	0.9299	0.9909	1.0169
112=18:01:19	98735	298	0.8172	0.9736	0.8694	0.9039	0.8830	1.0144	0.8508	0.0731	0.8594	0.0766	0.9155	0.0700	0.8628	0.9990	0.8514	0.9210	0.8836	0.9981	0.8090	0.0766	0.8626	0.0955	0.9496	0.9347	0.8841	1.0956	1.0100	1.0170	0.8741	0.9929	0.8448	0.0707	0.8173	0.0748	0.8569	0.6650	0.7153	1.0737	0.9381	1.0098	0.8482	0.8890	0.8498	0.0757	0.8795	0.0706	0.8417	0.7829	0.8065	1.0879	0.7495	0.8906	0.9820	0.8911	0.8809	0.0735	0.8099	0.0738	0.9567	0.9661	0.7685	0.9067	0.8233	1.0047	0.8592	0.8491	0.9979	0.1182	0.8465	0.1597	0.9310	0.9787	1.0472	0.8399	0.9769	0.9069	0.8965	0.9823	0.8830	0.9124	0.8963	0.8917	0.8860	1.1936	1.0219	0.9861	0.9852	0.9342	1.0202	0.9464	0.9011	0.9560	1.0064	0.9515	1.0035	1.0485
113=18:16:00	99616	298	0.8233	0.9782	0.8761	0.9251	0.9037	1.0184	0.8296	0.0715	0.8636	0.0729	0.9197	0.0716	0.8695	1.0158	0.8547	0.9126	0.8955	1.0077	0.8136	0.0752	0.8717	0.0949	0.9572	0.9526	0.8861	1.1230	1.0113	1.0090	0.8686	1.0068	0.8485	0.0689	0.7918	0.0736	0.8569	0.7084	0.6667	1.0627	0.9420	1.0135	0.8550	0.8856	0.8498	0.0759	0.8828	0.0715	0.8386	0.8265	0.7925	1.0822	0.7633	0.9045	0.9758	0.8647	0.8718	0.0739	0.7991	0.0718	0.9237	0.9801	0.7735	0.9183	0.8332	0.9961	0.8530	0.8470	0.9916	0.1183	0.8476	0.1720	0.9286	0.9937	1.0482	0.8498	0.9695	0.8818	0.9057	0.9846	0.8649	0.8816	0.8922	0.8934	0.8655	1.1986	1.0049	0.9740	0.9627	0.9520	1.0231	0.9420	0.8999	0.9789	1.0072	0.9488	0.9954	1.0497
114=18:30:40	100497	300	0.8034	0.9762	0.8874	0.9022	0.8636	0.9992	0.8392	0.0692	0.8265	0.0765	0.9011	0.0735	0.8717	0.9923	0.8643	0.9156	0.8722	0.9892	0.8150	0.0745	0.8455	0.0930	0.9575	0.9670	0.8940	1.0940	0.9749	1.0011	0.8777	0.9805	0.8114	0.0691	0.7920	0.0725	0.8254	0.6704	0.6806	1.0656	0.9118	0.9922	0.8548	0.8750	0.8180	0.0741	0.8921	0.0745	0.8136	0.8185	0.7713	1.0825	0.7763	0.8761	0.9474	0.8580	0.8844	0.0714	0.7721	0.0702	0.9215	0.9360	0.7759	0.8948	0.8316	1.0036	0.8234	0.8502	0.9989	0.1253	0.8107	0.1805	0.9184	0.9993	1.0471	0.8174	0.9447	0.8777	0.9240	0.9482	0.8552	0.8744	0.9012	0.8648	0.8382	1.1621	0.9912	1.0161	0.9374	0.9412	1.0243	0.9538	0.8547	0.9662	0.9850	0.9484	0.9648	1.0196
115=18:45:21	101378	301	0.8160	0.9783	0.8802	0.9094	0.8917	1.0256	0.8360	0.0714	0.8384	0.0735	0.9271	0.0716	0.8718	1.0062	0.8677	0.9178	0.8975	0.9974	0.8184	0.0784	0.8713	0.1051	0.9567	0.9640	0.8923	1.1074	1.0115	1.0149	0.8775	0.9972	0.8442	0.0720	0.7921	0.0757	0.8307	0.7393	0.7038	1.0752	0.9452	1.0165	0.8625	0.8874	0.8419	0.0746	0.8842	0.0785	0.8342	0.8246	0.7970	1.0842	0.7834	0.8876	0.9874	0.8786	0.8903	0.0742	0.7953	0.0706	0.9145	0.9893	0.7690	0.9163	0.8258	1.0189	0.8429	0.8549	0.9872	0.1429	0.8247	0.1975	0.9276	1.0145	1.0462	0.8389	0.9847	0.8904	0.9386	0.9628	0.8923	0.8802	0.9048	0.8778	0.8619	1.1955	1.0082	1.0174	0.9530	0.9630	1.0029	0.9788	0.8691	0.9908	0.9823	0.9664	0.9757	1.0283
116=19:00:02	102258	300	0.8100	0.9717	0.8837	0.8971	0.8790	1.0013	0.8426	0.0710	0.8313	0.0764	0.9048	0.0720	0.8725	0.9937	0.8590	0.9191	0.8717	1.0042	0.8126	0.0763	0.8523	0.1012	0.9524	1.0106	0.8973	1.1011	0.9951	0.9993	0.8845	0.9904	0.8375	0.0676	0.7950	0.0743	0.8180	0.7305	0.6473	1.0754	0.9211	1.0112	0.8596	0.8920	0.8244	0.0752	0.8791	0.0752	0.8169	0.8290	0.7846	1.0914	0.7877	0.8829	0.9669	0.8628	0.8975	0.0713	0.8003	0.0708	0.9253	0.9529	0.7781	0.9091	0.8320	1.0179	0.8273	0.8511	0.9832	0.1441	0.8167	0.2141	0.9271	0.9727	1.0499	0.8322	0.9595	0.9035	0.9405	0.9616	0.8668	0.8757	0.9236	0.8626	0.8746	1.1702	1.0019	1.0166	0.9407	0.9413	1.0086	0.9675	0.8712	0.9818	1.0036	0.9634	0.9817	1.0272
117=19:14:45	103141	300	0.8103	0.9790	0.8876	0.9051	0.8920	1.0047	0.8676	0.0733	0.8536	0.0757	0.9151	0.0729	0.8703	0.9953	0.8485	0.9305	0.8628	1.0054	0.8032	0.0778	0.8406	0.1017	0.9356	0.9601	0.9011	1.1111	1.0015	1.0161	0.8875	0.9846	0.8547	0.0712	0.8254	0.0773	0.8501	0.7468	0.7535	1.0863	0.9257	1.0115	0.8479	0.8982	0.8244	0.0754	0.8690	0.0779	0.8201	0.8474	0.8052	1.0989	0.7651	0.8970	0.9653	0.8871	0.8905	0.0755	0.8187	0.0730	0.9639	0.9700	0.7808	0.9046	0.8271	1.0104	0.8463	0.8259	0.9901	0.1523	0.8313	0.2305	0.9357	0.9757	1.0613	0.8380	0.9629	0.9172	0.9152	0.9848	0.8517	0.9078	0.9021	0.8660	0.8928	1.1887	1.0275	0.9931	0.9844	0.9223	1.0209	0.9411	0.9040	0.9366	1.0221	0.9339	1.0041	1.0331
118=19:29:26	104022	300	0.8079	0.9840	0.8908	0.9094	0.8751	1.0038	0.8446	0.0709	0.8421	0.0748	0.9156	0.0736	0.8773	0.9942	0.8621	0.9198	0.8720	0.9952	0.8168	0.0739	0.8469	0.0999	0.9515	0.9462	0.9059	1.1060	0.9792	1.0054	0.8884	0.9957	0.8264	0.0702	0.8095	0.0744	0.8326	0.7986	0.6387	1.0715	0.9199	0.9949	0.8614	0.8856	0.8263	0.0747	0.8863	0.0761	0.8149	0.8707	0.7837	1.0936	0.7826	0.8865	0.9517	0.8704	0.8895	0.0735	0.7889	0.0716	0.9405	0.9866	0.7783	0.8987	0.8423	1.0050	0.8460	0.8342	1.0036	0.1664	0.8375	0.2502	0.9340	0.9830	1.0589	0.8297	0.9654	0.9005	0.9312	0.9772	0.8523	0.9086	0.8988	0.8889	0.8645	1.2020	1.0128	1.0024	0.9721	0.9443	1.0243	0.9511	0.9007	0.9569	1.0206	0.9495	0.9980	1.0397
119=19:44:06	104903	301	0.8124	0.9641	0.8900	0.9105	0.8950	0.9862	0.8567	0.0691	0.8594	0.0766	0.8917	0.0722	0.8667	1.0110	0.8476	0.9225	0.8652	1.0117	0.7949	0.0750	0.8413	0.1037	0.9439	0.9491	0.8896	1.1086	0.9973	0.9899	0.8936	0.9875	0.8586	0.0706	0.8102	0.0731	0.8391	0.7771	0.6483	1.0731	0.9117	1.0191	0.8387	0.8982	0.8170	0.0723	0.8612	0.0733	0.8110	0.9199	0.7920	1.0814	0.7702	0.8989	0.9747	0.8664	0.9098	0.0743	0.8189	0.0713	0.9391	0.9441	0.7866	0.9249	0.8322	1.0160	0.8339	0.8664	0.9802	0.1744	0.8171	0.2706	0.9116	0.9844	1.0690	0.8554	0.9468	0.8931	0.9238	0.9805	0.8515	0.8757	0.9258	0.8579	0.8911	1.1749	1.0130	1.0052	0.9529	0.9558	1.0067	0.9416	0.8905	0.9627	1.0085	0.9531	0.9960	1.0415
120=19:58:47	105784	298	0.8131	0.9693	0.8845	0.9132	0.8800	0.9986	0.8487	0.0708	0.8489	0.0765	0.9051	0.0727	0.8715	1.0066	0.8632	0.9202	0.8793	1.0088	0.8057	0.0747	0.8621	0.1115	0.9564	0.9618	0.8965	1.1060	1.0002	1.0091	0.8872	0.9947	0.8386	0.0696	0.8109	0.0748	0.8474	0.7996	0.6103	1.0678	0.9299	1.0125	0.8536	0.8914	0.8401	0.0754	0.8836	0.0766	0.8283	0.9213	0.7922	1.0783	0.7682	0.8966	0.9759	0.8796	0.8955	0.0733	0.8045	0.0714	0.9440	0.9637	0.7831	0.9132	0.8353	1.0094	0.8556	0.8627	0.9965	0.1959	0.8329	0.3002	0.9284	0.9938	1.0544	0.8470	0.9704	0.8943	0.9294	0.9768	0.8785	0.9028	0.9164	0.8800	0.8740	1.1898	1.0143	1.0000	0.9747	0.9722	1.0184	0.9490	0.8954	0.9737	1.0146	0.9590	0.9983	1.0508
121=20:13:28	106665	298	0.8216	0.9828	0.8789	0.9104	0.8826	1.0184	0.8495	0.0679	0.8597	0.0721	0.9339	0.0685	0.8699	0.9978	0.8580	0.9211	0.8885	0.9956	0.8215	0.0733	0.8621	0.1224	0.9505	0.9506	0.8931	1.0971	1.0025	1.0178	0.8761	1.0005	0.8378	0.0676	0.8153	0.0725	0.8643	0.8256	0.6465	1.0714	0.9453	1.0019	0.8645	0.8933	0.8525	0.0719	0.8903	0.0739	0.8415	0.9082	0.8008	1.0882	0.7619	0.8827	0.9731	0.8919	0.8859	0.0692	0.8016	0.0681	0.9546	1.0013	0.7664	0.8983	0.8385	1.0094	0.8636	0.8403	1.0036	0.2062	0.8486	0.3211	0.9385	0.9790	1.0446	0.8284	0.9819	0.9040	0.9360	0.9683	0.8755	0.9141	0.8996	0.9029	0.8788	1.2080	1.0215	0.9957	0.9803	0.9632	1.0191	0.9598	0.9107	0.9722	1.0209	0.9615	1.0081	1.0449
122=20:28:09	107546	300	0.8314	0.9898	0.8797	0.9200	0.9156	1.0246	0.8456	0.0702	0.8775	0.0718	0.9114	0.0704	0.8625	1.0222	0.8458	0.9307	0.8984	1.0103	0.7992	0.0734	0.8687	0.1246	0.9530	0.9441	0.8841	1.1107	1.0203	1.0282	0.8780	0.9921	0.8587	0.0704	0.8097	0.0731	0.8658	0.8893	0.6990	1.0708	0.9509	1.0103	0.8454	0.9079	0.8523	0.0735	0.8769	0.0746	0.8390	0.9680	0.8129	1.0924	0.7432	0.8932	0.9833	0.8923	0.8852	0.0724	0.8100	0.0703	0.9343	1.0133	0.7701	0.9156	0.8253	1.0072	0.8741	0.8450	0.9888	0.2196	0.8521	0.3396	0.9273	1.0163	1.0405	0.8550	0.9842	0.9034	0.9070	0.9790	0.8653	0.9102	0.8879	0.8804	0.8910	1.2023	1.0311	0.9656	0.9939	0.9596	1.0090	0.9286	0.9278	0.9498	1.0144	0.9420	1.0184	1.0528
123=20:42:50	108426	301	0.8356	0.9635	0.8584	0.9127	0.8972	1.0055	0.8158	0.0679	0.8677	0.0732	0.9094	0.0705	0.8568	1.0174	0.8433	0.8969	0.8978	0.9968	0.7914	0.0735	0.8698	0.1254	0.9386	1.0473	0.8749	1.1110	1.0123	1.0026	0.8452	0.9855	0.8454	0.0679	0.7874	0.0732	0.8709	0.8828	0.6402	1.0389	0.9494	1.0022	0.8369	0.8728	0.8565	0.0716	0.8666	0.0740	0.8354	0.9456	0.8101	1.0565	0.7323	0.8928	0.9794	0.8711	0.8493	0.0686	0.8031	0.0689	0.9215	1.0093	0.7662	0.9223	0.8301	0.9837	0.8704	0.8418	0.9870	0.2299	0.8505	0.3618	0.9215	0.9895	1.0379	0.8553	0.9681	0.8609	0.8994	0.9735	0.8626	0.8974	0.8652	0.8932	0.8692	1.1940	1.0080	0.9510	0.9788	0.9754	0.9978	0.9123	0.9091	0.9557	0.9952	0.9198	1.0063	1.0299
124=20:57:31	109307	300	0.8321	0.9627	0.8508	0.9035	0.8939	1.0050	0.8222	0.0732	0.8564	0.0734	0.8990	0.0733	0.8513	1.0028	0.8317	0.9135	0.8897	0.9933	0.7895	0.0749	0.8625	0.1321	0.9296	1.0091	0.8689	1.0999	1.0204	1.0112	0.8383	0.9648	0.8514	0.0696	0.7834	0.0757	0.8483	0.7977	0.7269	1.0454	0.9463	1.0041	0.8258	0.8791	0.8402	0.0746	0.8541	0.0741	0.8312	0.9554	0.8059	1.0508	0.7327	0.8838	0.9772	0.8632	0.8393	0.0732	0.8083	0.0728	0.9163	0.9441	0.7502	0.9136	0.8028	0.9848	0.8559	0.8324	0.9680	0.2527	0.8477	0.4001	0.9115	0.9950	1.0280	0.8432	0.9715	0.8708	0.9023	0.9689	0.8663	0.8845	0.8495	0.8684	0.8738	1.1606	1.0286	0.9415	0.9873	0.9666	1.0010	0.9360	0.9126	0.9515	0.9908	0.9297	1.0009	1.0427
125=21:12:12	110188	300	0.8109	0.9856	0.8892	0.8904	0.8723	1.0088	0.8552	0.0718	0.8149	0.0785	0.9071	0.0749	0.8643	0.9826	0.8651	0.9300	0.8753	0.9904	0.8192	0.0770	0.8529	0.1422	0.9509	0.9383	0.9030	1.0784	0.9930	1.0120	0.8867	0.9680	0.8225	0.0711	0.7954	0.0763	0.8069	0.8257	0.7043	1.0799	0.9250	0.9931	0.8576	0.8908	0.8203	0.0783	0.8802	0.0778	0.8147	0.9718	0.7845	1.0922	0.7808	0.8569	0.9640	0.8633	0.8942	0.0757	0.7876	0.0714	0.9221	0.9729	0.7704	0.8975	0.8249	1.0216	0.8331	0.8428	0.9823	0.2853	0.8112	0.4341	0.9234	1.0396	1.0356	0.8107	0.9691	0.9025	0.9681	0.9279	0.8678	0.8796	0.9140	0.8513	0.8637	1.1476	1.0106	1.0295	0.9592	0.9639	0.9975	0.9857	0.8711	0.9733	0.9899	0.9774	0.9594	1.0285
126=21:26:52	111069	300	0.8194	0.9722	0.8828	0.9258	0.8977	1.0015	0.8425	0.0712	0.8593	0.0771	0.9086	0.0710	0.8738	1.0145	0.8546	0.9095	0.8913	1.0108	0.8011	0.0744	0.8603	0.1490	0.9418	0.9475	0.8931	1.1162	1.0015	0.9989	0.8661	0.9947	0.8376	0.0694	0.8020	0.0719	0.8514	0.8990	0.6738	1.0570	0.9375	1.0154	0.8521	0.8801	0.8421	0.0742	0.8757	0.0735	0.8308	1.0025	0.7942	1.0760	0.7664	0.9135	0.9692	0.8687	0.8706	0.0698	0.7973	0.0693	0.9300	0.9870	0.7811	0.9156	0.8366	0.9820	0.8524	0.8504	0.9950	0.2950	0.8412	0.4648	0.9249	0.9845	1.0496	0.8464	0.9528	0.8738	0.9398	0.9848	0.8502	0.8821	0.8833	0.8813	0.8653	1.1903	0.9996	0.9678	0.9664	0.9797	1.0213	0.9278	0.9101	0.9616	1.0097	0.9284	0.9967	1.0368
127=21:41:36	111952	300	0.8186	0.9757	0.8848	0.9254	0.8908	0.9988	0.8523	0.0718	0.8603	0.0758	0.9272	0.0714	0.8760	1.0047	0.8563	0.9139	0.8789	1.0022	0.8094	0.0749	0.8575	0.1532	0.9495	0.9209	0.9010	1.1008	0.9946	1.0102	0.8779	1.0005	0.8347	0.0705	0.8147	0.0746	0.8552	0.8998	0.6947	1.0570	0.9303	1.0033	0.8561	0.8828	0.8373	0.0724	0.8751	0.0755	0.8229	0.9994	0.8058	1.0794	0.7654	0.9046	0.9619	0.8864	0.8828	0.0718	0.7972	0.0711	0.9513	0.9835	0.7849	0.8979	0.8459	0.9968	0.8575	0.8345	1.0096	0.3207	0.8369	0.4919	0.9370	1.0009	1.0634	0.8415	0.9558	0.8991	0.9486	0.9825	0.8433	0.9083	0.8919	0.8857	0.8697	1.2080	1.0039	0.9818	0.9733	0.9590	1.0300	0.9205	0.9048	0.9479	1.0263	0.9298	1.0064	1.0363
128=21:56:17	112833	298	0.8309	0.9933	0.8675	0.8886	0.8973	1.0236	0.8332	0.0751	0.8483	0.0765	0.9036	0.0742	0.8495	0.9968	0.8416	0.9307	0.8963	0.9887	0.7986	0.0781	0.8611	0.1707	0.9362	0.9447	0.8712	1.0773	1.0080	1.0268	0.8625	0.9587	0.8391	0.0740	0.7932	0.0764	0.8390	0.8983	0.7295	1.0764	0.9413	0.9847	0.8426	0.9013	0.8339	0.0768	0.8654	0.0775	0.8225	0.9856	0.8002	1.0851	0.7413	0.8615	0.9680	0.8858	0.8730	0.0758	0.8013	0.0742	0.9169	0.9654	0.7577	0.8898	0.8123	1.0067	0.8565	0.8211	0.9789	0.3558	0.8364	0.5211	0.9206	0.9808	1.0162	0.8224	0.9775	0.9017	0.9225	0.9469	0.8546	0.8957	0.8716	0.8498	0.8749	1.1608	1.0304	0.9803	0.9860	0.9525	0.9955	0.9508	0.9114	0.9471	0.9940	0.9474	0.9999	1.0214
129=22:10:57	113714	300	0.8202	0.9794	0.8832	0.8994	0.8995	1.0042	0.8664	0.0721	0.8643	0.0733	0.9223	0.0724	0.8636	1.0038	0.8472	0.9323	0.8796	1.0028	0.7964	0.0749	0.8591	0.1802	0.9468	0.9416	0.8913	1.0890	1.0058	1.0216	0.8927	0.9875	0.8564	0.0691	0.8222	0.0741	0.8613	0.9014	0.6187	1.0782	0.9366	1.0100	0.8517	0.9165	0.8407	0.0744	0.8744	0.0740	0.8306	1.0148	0.8196	1.0920	0.7626	0.8840	0.9766	0.8985	0.9036	0.0713	0.8281	0.0703	0.9595	0.9767	0.7817	0.9153	0.8314	1.0234	0.8616	0.8460	0.9940	0.3872	0.8346	0.5689	0.9382	1.0040	1.0497	0.8520	0.9842	0.9222	0.9458	0.9750	0.8790	0.9208	0.9219	0.8693	0.9147	1.1901	1.0474	0.9954	0.9928	0.9742	1.0155	0.9443	0.9240	0.9502	1.0188	0.9534	1.0152	1.0363
130=22:25:38	114595	300	0.8049	0.9892	0.9218	0.9303	0.8684	1.0176	0.8573	0.0710	0.8431	0.0783	0.9268	0.0739	0.8881	1.0035	0.8738	0.9217	0.8915	1.0071	0.8248	0.0773	0.8538	0.1868	0.9547	0.9455	0.9034	1.0996	0.9649	1.0024	0.8950	1.0036	0.8073	0.0697	0.8111	0.0757	0.8455	0.9023	0.6617	1.0608	0.9225	0.9955	0.8728	0.8700	0.8345	0.0737	0.8937	0.0762	0.8280	1.0289	0.7833	1.0773	0.7832	0.8984	0.9344	0.8770	0.8748	0.0688	0.7642	0.0710	0.9364	0.9404	0.7896	0.8818	0.8549	0.9733	0.8453	0.8316	1.0181	0.3937	0.8354	0.5820	0.9391	0.9949	1.0608	0.8101	0.9343	0.8900	0.9802	0.9797	0.8246	0.8979	0.8760	0.8911	0.8213	1.1819	0.9904	0.9875	0.9573	0.9700	1.0362	0.9287	0.8887	0.9458	1.0165	0.9099	0.9806	1.0410
131=22:40:19	115476	300	0.8225	0.9840	0.8932	0.9031	0.8840	1.0213	0.8560	0.0726	0.8363	0.0752	0.9187	0.0729	0.8772	0.9896	0.8656	0.9267	0.8891	0.9985	0.8244	0.0759	0.8586	0.2100	0.9597	1.0142	0.9030	1.0787	0.9903	1.0080	0.8898	0.9872	0.8326	0.0727	0.8008	0.0751	0.8336	0.9363	0.6173	1.0734	0.9398	0.9935	0.8696	0.9025	0.8300	0.0767	0.8873	0.0765	0.8179	1.0354	0.7919	1.0874	0.7827	0.8779	0.9621	0.8762	0.8949	0.0724	0.7962	0.0722	0.9263	0.9872	0.7716	0.8919	0.8375	1.0151	0.8438	0.8379	0.9975	0.4561	0.8302	0.6450	0.9266	1.0148	1.0470	0.8189	0.9611	0.9015	0.9855	0.9600	0.8648	0.8893	0.9086	0.8739	0.8651	1.1862	1.0181	1.0165	0.9644	0.9809	1.0182	0.9703	0.9042	0.9726	1.0039	0.9627	0.9800	1.0457
132=22:55:00	116356	300	0.8158	0.9907	0.9079	0.9276	0.8909	1.0100	0.8552	0.0709	0.8362	0.0773	0.9118	0.0729	0.8803	1.0070	0.8826	0.9239	0.8942	1.0041	0.8218	0.0773	0.8640	0.2215	0.9591	0.9405	0.9107	1.0861	0.9943	1.0054	0.8973	0.9990	0.8222	0.0713	0.8055	0.0751	0.8313	1.0065	0.6345	1.0605	0.9310	1.0034	0.8723	0.8931	0.8351	0.0753	0.8951	0.0782	0.8271	1.0441	0.7900	1.0785	0.7882	0.8804	0.9747	0.8714	0.9022	0.0744	0.7881	0.0720	0.9239	0.9876	0.7811	0.9043	0.8481	1.0158	0.8454	0.8628	0.9948	0.4856	0.8190	0.6734	0.9261	1.0108	1.0479	0.8286	0.9653	0.8935	0.9925	0.9517	0.8781	0.8880	0.9166	0.8744	0.8521	1.1977	0.9982	1.0184	0.9487	1.0012	1.0109	0.9644	0.8780	0.9854	0.9985	0.9741	0.9746	1.0389
133=23:09:41	117237	300	0.8383	0.9798	0.8697	0.8994	0.8940	1.0151	0.8408	0.0741	0.8675	0.0759	0.9047	0.0704	0.8560	1.0028	0.8424	0.9223	0.8865	0.9902	0.7957	0.0751	0.8633	0.2321	0.9451	0.9479	0.8818	1.0899	1.0090	1.0188	0.8659	0.9707	0.8367	0.0704	0.7958	0.0755	0.8602	0.9012	0.6939	1.0556	0.9447	0.9878	0.8343	0.8896	0.8410	0.0744	0.8668	0.0736	0.8282	1.0260	0.8202	1.0680	0.7423	0.8822	0.9776	0.8836	0.8696	0.0737	0.8030	0.0735	0.9242	0.9627	0.7581	0.9017	0.8163	0.9911	0.8625	0.8347	0.9785	0.5045	0.8420	0.6798	0.9140	1.0069	1.0332	0.8399	0.9888	0.8927	0.9358	0.9578	0.8709	0.9000	0.8787	0.8682	0.8774	1.1722	1.0324	0.9689	0.9905	0.9874	0.9974	0.9341	0.9210	0.9450	0.9966	0.9441	1.0130	1.0396
134=23:24:21	118118	300	0.8217	0.9948	0.8977	0.9123	0.8788	1.0236	0.8684	0.0732	0.8475	0.0789	0.9339	0.0718	0.8791	0.9946	0.8778	0.9257	0.8911	0.9887	0.8235	0.0754	0.8641	0.2532	0.9660	0.9323	0.9047	1.0867	0.9967	1.0248	0.8922	0.9941	0.8158	0.0687	0.8118	0.0749	0.8541	0.9402	0.7131	1.0698	0.9379	0.9888	0.8663	0.8865	0.8417	0.0750	0.8999	0.0756	0.8338	1.0164	0.7968	1.0831	0.7823	0.8782	0.9707	0.8949	0.8905	0.0720	0.7816	0.0718	0.9395	0.9963	0.7771	0.8830	0.8414	1.0091	0.8540	0.8482	1.0077	0.5472	0.8312	0.7178	0.9380	1.0068	1.0467	0.8208	0.9766	0.8975	0.9984	0.9478	0.8809	0.9150	0.9060	0.8861	0.8531	1.1941	1.0074	1.0221	0.9731	1.0050	1.0208	0.9713	0.8890	0.9697	1.0030	0.9681	0.9965	1.0444
135=23:39:02	118999	300	0.8423	0.9907	0.8777	0.9215	0.9032	1.0306	0.8573	0.0714	0.8809	0.0731	0.9333	0.0719	0.8749	1.0136	0.8670	0.9228	0.9057	0.9993	0.8144	0.0746	0.8655	0.2721	0.9577	0.9353	0.8896	1.1006	1.0109	1.0289	0.8692	1.0021	0.8483	0.0707	0.8142	0.0733	0.8838	0.9835	0.7069	1.0560	0.9638	1.0007	0.8593	0.8826	0.8565	0.0752	0.8922	0.0732	0.8486	1.0580	0.8159	1.0595	0.7571	0.9132	0.9833	0.9042	0.8744	0.0714	0.8121	0.0718	0.9587	1.0167	0.7747	0.9003	0.8397	0.9901	0.8777	0.8415	1.0107	0.5667	0.8636	0.7403	0.9431	1.0691	1.0511	0.8509	0.9872	0.8890	0.9690	0.9935	0.8806	0.9229	0.8877	0.9033	0.8811	1.2206	1.0212	0.9812	0.9958	1.0124	1.0244	0.9391	0.9297	0.9601	1.0121	0.9407	1.0248	1.0471
136=23:53:43	119880	300	0.8188	0.9943	0.9013	0.8961	0.8700	1.0066	0.8761	0.0715	0.8348	0.0749	0.9111	0.0726	0.8759	0.9771	0.8663	0.9322	0.8724	0.9874	0.8160	0.0762	0.8332	0.2858	0.9512	0.9800	0.9143	1.0585	0.9741	1.0056	0.8930	0.9734	0.8106	0.0704	0.8212	0.0751	0.8330	0.9607	0.6642	1.0764	0.9226	0.9829	0.8624	0.8914	0.8091	0.0749	0.8838	0.0759	0.8064	1.0322	0.7877	1.0840	0.7827	0.8714	0.9441	0.8760	0.8929	0.0732	0.7833	0.0729	0.9393	0.9637	0.7773	0.8704	0.8429	1.0140	0.8330	0.8262	1.0027	0.6074	0.8191	0.7438	0.9270	0.9948	1.0590	0.8000	0.9528	0.9047	0.9937	0.9496	0.8379	0.8929	0.9012	0.8493	0.8523	1.1860	1.0148	1.0211	0.9586	0.9774	1.0233	0.9571	0.8998	0.9414	1.0060	0.9448	0.9779	1.0274
137=00:08:24	120761	300	0.8379	0.9432	0.8468	0.9004	0.8930	0.9908	0.7981	0.0741	0.8395	0.0758	0.8630	0.0722	0.8486	1.0046	0.8382	0.8912	0.8946	0.9752	0.7863	0.0779	0.8727	0.3013	0.9269	0.9346	0.8685	1.0883	1.0108	0.9822	0.8335	0.9683	0.8377	0.0707	0.7503	0.0754	0.8310	0.9090	0.7014	1.0145	0.9532	0.9836	0.8214	0.8649	0.8538	0.0759	0.8574	0.0751	0.8324	1.0000	0.8056	1.0118	0.7356	0.8765	0.9924	0.8449	0.8398	0.0734	0.7863	0.0700	0.8622	0.9300	0.7441	0.9182	0.7983	0.9712	0.8572	0.8404	0.9346	0.6337	0.8304	0.7557	0.8838	0.9595	1.0071	0.8491	0.9672	0.8270	0.9371	0.9451	0.8813	0.8531	0.8530	0.8606	0.8482	1.1520	1.0134	0.9569	0.9669	1.0194	0.9534	0.9364	0.8934	0.9708	0.9391	0.9512	0.9784	1.0094
138=00:23:05	121641	300	0.8179	0.9859	0.8779	0.9037	0.8895	1.0191	0.8762	0.0734	0.8534	0.0746	0.9324	0.0729	0.8741	0.9853	0.8625	0.9230	0.8886	0.9996	0.8197	0.0785	0.8662	0.3440	0.9513	0.9378	0.8990	1.0772	0.9990	1.0161	0.8738	0.9905	0.8440	0.0697	0.8203	0.0763	0.8560	0.9163	0.7403	1.0657	0.9469	0.9955	0.8618	0.8930	0.8424	0.0751	0.8843	0.0764	0.8306	1.0233	0.7986	1.0755	0.7714	0.8913	0.9703	0.8959	0.8820	0.0721	0.8147	0.0726	0.9577	0.9880	0.7697	0.8865	0.8322	1.0015	0.8590	0.8311	1.0055	0.6855	0.8417	0.7869	0.9428	0.9842	1.0497	0.8211	0.9661	0.9075	0.9914	0.9755	0.8703	0.9179	0.9004	0.8839	0.8950	1.1983	1.0257	1.0000	0.9860	0.9949	1.0296	0.9603	0.9195	0.9495	1.0160	0.9461	1.0010	1.0372
139=00:37:46	122522	301	0.8228	0.9657	0.8820	0.9199	0.8954	1.0091	0.8621	0.0732	0.8435	0.0757	0.9194	0.0721	0.8717	0.9966	0.8598	0.9144	0.8879	1.0075	0.8158	0.0753	0.8676	0.3711	0.9466	0.9834	0.8974	1.0788	1.0033	0.9955	0.8735	0.9996	0.8462	0.0702	0.8010	0.0761	0.8480	0.9486	0.6951	1.0512	0.9423	1.0105	0.8634	0.8862	0.8392	0.0757	0.8779	0.0756	0.8338	1.0393	0.7993	1.0596	0.7812	0.9031	0.9805	0.8660	0.8819	0.0740	0.8084	0.0698	0.9352	0.9844	0.7752	0.9138	0.8387	0.9966	0.8504	0.8552	0.9869	0.7113	0.8399	0.8200	0.9292	1.0029	1.0606	0.8481	0.9662	0.8861	1.0010	0.9785	0.8846	0.8843	0.9071	0.8914	0.8800	1.1963	1.0117	0.9984	0.9656	1.0317	1.0147	0.9646	0.9211	0.9857	1.0084	0.9574	0.9984	1.0458
140=00:52:27	123403	301	0.8255	0.9921	0.8889	0.9147	0.8761	1.0261	0.8641	0.0718	0.8534	0.0755	0.9286	0.0692	0.8702	0.9805	0.8646	0.9184	0.8833	0.9745	0.8224	0.0756	0.8611	0.3888	0.9603	0.9473	0.9104	1.0606	0.9836	1.0217	0.8786	0.9905	0.8069	0.0682	0.8108	0.0747	0.8576	0.9619	0.7513	1.0554	0.9372	0.9666	0.8701	0.8779	0.8409	0.0761	0.8986	0.0770	0.8325	1.0429	0.8021	1.0796	0.7671	0.8804	0.9542	0.8921	0.8803	0.0729	0.7693	0.0700	0.9408	0.9912	0.7697	0.8739	0.8404	0.9997	0.8630	0.8214	1.0028	0.7042	0.8436	0.7876	0.9439	1.0326	1.0477	0.8097	0.9766	0.9010	0.9882	0.9475	0.8556	0.9109	0.8828	0.8856	0.8431	1.1952	1.0075	1.0021	0.9813	1.0004	1.0100	0.9530	0.9167	0.9484	1.0112	0.9561	1.0038	1.0379
141=01:07:07	124284	301	0.8228	0.9874	0.8909	0.8927	0.8871	1.0093	0.8669	0.0720	0.8396	0.0734	0.8907	0.0708	0.8682	0.9926	0.8568	0.9375	0.8821	0.9949	0.8066	0.0748	0.8483	0.4213	0.9415	0.9790	0.8985	1.0673	1.0004	1.0162	0.8934	0.9681	0.8297	0.0691	0.8050	0.0740	0.8310	0.9639	0.6905	1.0753	0.9343	0.9895	0.8575	0.9089	0.8250	0.0736	0.8760	0.0744	0.8129	1.0308	0.8053	1.0896	0.7750	0.8716	0.9739	0.8828	0.8985	0.0739	0.8022	0.0714	0.9313	0.9801	0.7700	0.8960	0.8314	1.0235	0.8531	0.8449	0.9838	0.7589	0.8266	0.8298	0.9124	1.0034	1.0367	0.8202	0.9799	0.9187	0.9883	0.9520	0.8753	0.8967	0.9114	0.8579	0.8808	1.1704	1.0246	1.0157	0.9795	1.0059	1.0032	0.9612	0.9225	0.9583	0.9988	0.9688	0.9920	1.0312
142=01:21:48	125165	300	0.8263	0.9756	0.8956	0.9121	0.8912	1.0055	0.8775	0.0698	0.8447	0.0797	0.9069	0.0716	0.8760	1.0027	0.8714	0.9282	0.8898	1.0095	0.8159	0.0775	0.8549	0.4593	0.9562	0.9883	0.9029	1.0801	0.9999	1.0005	0.8896	0.9870	0.8467	0.0703	0.8114	0.0744	0.8392	0.9483	0.7307	1.0667	0.9393	1.0110	0.8611	0.8961	0.8319	0.0753	0.8833	0.0745	0.8240	1.0393	0.7998	1.0625	0.7883	0.9020	0.9797	0.8728	0.8998	0.0732	0.8087	0.0705	0.9352	0.9679	0.7854	0.9060	0.8435	1.0070	0.8485	0.8645	1.0003	0.7770	0.8246	0.8534	0.9249	0.9838	1.0605	0.8450	0.9646	0.8865	1.0214	0.9797	0.8867	0.8876	0.9181	0.8705	0.8762	1.1838	1.0171	1.0197	0.9690	1.0443	1.0270	0.9664	0.9135	0.9854	1.0059	0.9614	0.9932	1.0459
143=01:36:29	126046	300	0.8375	0.9886	0.8886	0.9231	0.9186	1.0235	0.8837	0.0748	0.8737	0.0792	0.9254	0.0737	0.8697	1.0257	0.8656	0.9304	0.9138	1.0209	0.8100	0.0778	0.8807	0.5057	0.9577	0.9385	0.8930	1.0892	1.0299	1.0243	0.8903	1.0008	0.8678	0.0722	0.8263	0.0777	0.8804	1.0390	0.6568	1.0579	0.9625	1.0183	0.8544	0.9112	0.8614	0.0755	0.8897	0.0751	0.8510	1.0756	0.8222	1.0699	0.7718	0.9112	1.0069	0.9024	0.8997	0.0741	0.8357	0.0744	0.9518	1.0299	0.7755	0.9252	0.8358	1.0104	0.8815	0.8714	1.0031	0.7954	0.8542	0.8700	0.9387	1.0302	1.0618	0.8664	0.9922	0.9055	1.0011	0.9916	0.9099	0.9174	0.9176	0.8927	0.9073	1.2172	1.0355	0.9990	0.9995	1.0603	1.0206	0.9531	0.9461	0.9827	1.0128	0.9591	1.0223	1.0587
144=01:51:10	126926	300	0.8385	0.9726	0.8853	0.9092	0.9061	1.0258	0.8624	0.0744	0.8523	0.0764	0.8998	0.0722	0.8678	1.0096	0.8659	0.9276	0.9129	1.0080	0.8072	0.0780	0.8707	0.5276	0.9560	0.9438	0.8894	1.0887	1.0191	1.0071	0.8814	0.9918	0.8564	0.0701	0.7972	0.0755	0.8497	1.0106	0.6842	1.0542	0.9615	1.0070	0.8557	0.9000	0.8465	0.0772	0.8825	0.0761	0.8483	1.0792	0.8169	1.0527	0.7717	0.9028	1.0014	0.8748	0.8907	0.0729	0.8160	0.0720	0.9234	1.0151	0.7693	0.9149	0.8288	1.0053	0.8642	0.8668	0.9822	0.8080	0.8425	0.8709	0.9147	1.0186	1.0508	0.8569	0.9918	0.8830	0.9991	0.9778	0.9060	0.8801	0.9059	0.8802	0.8818	1.1957	1.0301	1.0018	0.9792	1.0641	1.0014	0.9684	0.9312	0.9914	0.9858	0.9695	1.0000	1.0592
145=02:05:51	127807	300	0.8283	0.9881	0.8811	0.9072	0.8821	1.0153	0.8666	0.0718	0.8687	0.0741	0.9270	0.0698	0.8631	0.9886	0.8546	0.9179	0.8826	0.9775	0.8072	0.0753	0.8617	0.5466	0.9447	0.9418	0.8975	1.0597	0.9929	1.0264	0.8782	0.9888	0.8213	0.0676	0.8076	0.0732	0.8660	0.9410	0.6997	1.0435	0.9380	0.9795	0.8563	0.8861	0.8479	0.0738	0.8828	0.0730	0.8264	1.0204	0.8207	1.0805	0.7558	0.8818	0.9534	0.8978	0.8765	0.0694	0.7885	0.0700	0.9413	0.9943	0.7661	0.8821	0.8323	0.9951	0.8703	0.8219	0.9939	0.7760	0.8378	0.8156	0.9327	0.9973	1.0435	0.8253	0.9775	0.9047	0.9742	0.9579	0.8502	0.9127	0.8768	0.8842	0.8652	1.1904	1.0201	0.9927	0.9918	1.0079	1.0061	0.9361	0.9276	0.9332	1.0116	0.9395	1.0116	1.0345
146=02:20:32	128688	298	0.8425	0.9903	0.8823	0.8977	0.9085	1.0264	0.8690	0.0729	0.8648	0.0807	0.9029	0.0725	0.8578	1.0047	0.8518	0.9349	0.9073	1.0023	0.7998	0.0780	0.8702	0.5951	0.9551	0.9451	0.8791	1.0696	1.0185	1.0251	0.8840	0.9702	0.8545	0.0734	0.8050	0.0749	0.8607	0.9676	0.6510	1.0658	0.9588	0.9959	0.8466	0.9099	0.8456	0.0765	0.8831	0.0757	0.8381	1.0580	0.8233	1.0695	0.7575	0.8842	0.9937	0.8967	0.8899	0.0739	0.8165	0.0726	0.9211	1.0027	0.7597	0.9041	0.8206	1.0130	0.8709	0.8539	0.9876	0.8314	0.8435	0.8590	0.9092	1.0201	1.0381	0.8524	0.9998	0.9057	0.9899	0.9665	0.8910	0.9009	0.9055	0.8581	0.8838	1.1799	1.0469	1.0046	0.9966	1.0585	0.9990	0.9611	0.9423	0.9662	0.9907	0.9636	1.0080	1.0417
147=02:35:12	129569	300	0.8335	0.9769	0.8852	0.9240	0.8932	1.0128	0.8787	0.0732	0.8637	0.0815	0.9193	0.0727	0.8743	1.0093	0.8715	0.9194	0.8986	1.0034	0.8173	0.0781	0.8720	0.6377	0.9585	0.9694	0.8994	1.0915	1.0094	1.0130	0.8786	1.0033	0.8389	0.0715	0.8106	0.0744	0.8673	0.9409	0.7187	1.0485	0.9532	1.0082	0.8633	0.8864	0.8560	0.0766	0.8913	0.0766	0.8536	1.0570	0.8229	1.0651	0.7676	0.9120	0.9850	0.8879	0.8783	0.0750	0.8003	0.0715	0.9427	0.9768	0.7791	0.9077	0.8467	0.9957	0.8726	0.8592	1.0053	0.8185	0.8472	0.8617	0.9298	1.0047	1.0623	0.8545	0.9760	0.8929	1.0055	0.9822	0.8865	0.9047	0.8953	0.9059	0.8765	1.1842	1.0181	0.9918	0.9911	1.0610	1.0285	0.9457	0.9386	0.9714	1.0126	0.9550	1.0073	1.0562
148=02:49:53	130450	301	0.8206	0.9813	0.8735	0.8571	0.8752	1.0078	0.8784	0.0726	0.8254	0.0749	0.8944	0.0709	0.8547	0.9582	0.8402	0.9335	0.8694	0.9720	0.8005	0.0752	0.8396	0.6395	0.9288	0.9355	0.8870	1.0256	0.9762	1.0046	0.8723	0.9297	0.8233	0.0719	0.8035	0.0753	0.8144	0.9222	0.6876	1.0657	0.9302	0.9599	0.8411	0.8995	0.8103	0.0764	0.8612	0.0758	0.8048	1.0141	0.8002	1.0709	0.7492	0.8382	0.9492	0.8673	0.8716	0.0732	0.7986	0.0727	0.9207	0.9392	0.7501	0.8680	0.8048	1.0079	0.8360	0.8143	0.9658	0.8353	0.8143	0.8292	0.9050	0.9837	1.0088	0.7919	0.9589	0.9027	0.9690	0.9186	0.8481	0.8773	0.8807	0.8152	0.8645	1.1385	1.0267	1.0112	0.9758	0.9891	0.9765	0.9662	0.9127	0.9280	0.9810	0.9530	0.9724	0.9988
149=03:04:34	131331	301	0.8238	0.9943	0.8900	0.9125	0.8922	1.0275	0.8962	0.0734	0.8590	0.0803	0.9339	0.0728	0.8816	0.9909	0.8694	0.9357	0.8995	0.9986	0.8305	0.0781	0.8646	0.7045	0.9654	0.9810	0.9087	1.0693	0.9996	1.0231	0.8865	0.9953	0.8452	0.0726	0.8272	0.0755	0.8673	0.9564	0.7355	1.0745	0.9547	0.9999	0.8794	0.9034	0.8462	0.0745	0.8980	0.0763	0.8493	1.0486	0.8152	1.0889	0.7871	0.9027	0.9749	0.8979	0.8935	0.0724	0.8115	0.0703	0.9628	1.0075	0.7838	0.8888	0.8516	1.0056	0.8711	0.8392	1.0169	0.8487	0.8587	0.8575	0.9514	1.0440	1.0630	0.8341	0.9772	0.9183	1.0310	0.9850	0.8789	0.9239	0.9049	0.8977	0.8822	1.1974	1.0313	1.0138	0.9975	1.0473	1.0357	0.9678	0.9551	0.9612	1.0287	0.9563	1.0148	1.0506
150=03:19:15	132211	301	0.8279	0.9980	0.9140	0.9318	0.9047	1.0303	0.8949	0.0730	0.8613	0.0822	0.9315	0.0704	0.8793	1.0039	0.8806	0.9359	0.9028	1.0059	0.8285	0.0781	0.8710	0.7553	0.9657	0.9622	0.9052	1.0784	1.0099	1.0226	0.9114	1.0075	0.8419	0.0719	0.8237	0.0738	0.8699	1.0416	0.6837	1.0681	0.9517	1.0092	0.8823	0.9087	0.8478	0.0759	0.9010	0.0763	0.8434	1.0536	0.8083	1.0817	0.7924	0.9015	0.9868	0.8992	0.9147	0.0708	0.8074	0.0722	0.9523	1.0238	0.7835	0.9035	0.8558	1.0199	0.8656	0.8662	1.0093	0.8601	0.8368	0.8747	0.9345	1.0389	1.0601	0.8362	0.9818	0.9086	1.0381	0.9680	0.8910	0.9141	0.9287	0.8964	0.8826	1.2248	1.0172	1.0220	0.9785	1.0705	1.0270	0.9664	0.9309	0.9758	1.0127	0.9711	1.0032	1.0444
151=03:33:56	133092	301	0.8432	0.9785	0.8822	0.9060	0.9100	1.0096	0.8787	0.0757	0.8652	0.0777	0.8875	0.0729	0.8628	1.0115	0.8503	0.9235	0.8990	1.0047	0.7908	0.0760	0.8581	0.7772	0.9423	0.9171	0.8806	1.0883	1.0174	1.0097	0.8788	0.9709	0.8568	0.0730	0.8033	0.0754	0.8530	0.9677	0.7029	1.0472	0.9545	1.0057	0.8364	0.8947	0.8410	0.0767	0.8680	0.0733	0.8317	1.0279	0.8295	1.0527	0.7539	0.9064	0.9948	0.8811	0.8758	0.0740	0.8189	0.0742	0.9255	0.9833	0.7685	0.9169	0.8206	0.9866	0.8669	0.8575	0.9843	0.8413	0.8440	0.8515	0.9035	0.9769	1.0505	0.8599	0.9823	0.8890	0.9767	0.9836	0.8848	0.8948	0.8847	0.8561	0.8832	1.1860	1.0377	0.9735	0.9989	1.0588	1.0115	0.9334	0.9485	0.9500	0.9899	0.9378	1.0080	1.0358
152=03:48:37	133973	301	0.8311	0.9891	0.9044	0.9239	0.9064	1.0176	0.9076	0.0735	0.8710	0.0794	0.9208	0.0692	0.8773	1.0138	0.8752	0.9373	0.9015	1.0161	0.8134	0.0755	0.8655	0.8335	0.9508	0.9351	0.8993	1.0799	1.0125	1.0184	0.9007	0.9978	0.8542	0.0708	0.8351	0.0762	0.8720	1.0157	0.6554	1.0622	0.9478	1.0154	0.8695	0.9096	0.8470	0.0741	0.8885	0.0749	0.8488	1.0437	0.8134	1.0734	0.7754	0.9055	0.9935	0.9003	0.9052	0.0749	0.8250	0.0716	0.9709	1.0262	0.7899	0.9083	0.8473	1.0095	0.8750	0.8688	1.0087	0.8630	0.8497	0.8707	0.9376	1.0061	1.0606	0.8515	0.9805	0.9118	1.0144	0.9864	0.8941	0.9168	0.9184	0.8913	0.9059	1.2189	1.0319	1.0114	0.9959	1.0730	1.0283	0.9508	0.9538	0.9666	1.0225	0.9637	1.0149	1.0533
153=04:03:18	134854	301	0.8199	0.9792	0.8968	0.9126	0.8843	1.0082	0.9036	0.0745	0.8491	0.0771	0.9164	0.0724	0.8750	0.9979	0.8715	0.9285	0.8869	1.0028	0.8138	0.0777	0.8577	0.8523	0.9568	0.9395	0.9030	1.0725	0.9979	1.0099	0.8912	0.9906	0.8383	0.0735	0.8202	0.0761	0.8519	0.9239	0.7300	1.0577	0.9398	1.0028	0.8607	0.8928	0.8349	0.0769	0.8879	0.0753	0.8338	1.0528	0.8093	1.0720	0.7870	0.9011	0.9766	0.8845	0.8939	0.0750	0.8048	0.0715	0.9543	0.9678	0.7821	0.8952	0.8431	1.0004	0.8595	0.8555	1.0019	0.8533	0.8364	0.8573	0.9281	0.9957	1.0655	0.8378	0.9627	0.8991	1.0186	0.9787	0.8774	0.9036	0.9072	0.8876	0.8796	1.1892	1.0188	1.0136	0.9890	1.0610	1.0298	0.9557	0.9332	0.9616	1.0149	0.9530	0.9945	1.0519
154=04:17:58	135735	300	0.8261	1.0011	0.8825	0.8983	0.8775	1.0091	0.8869	0.0761	0.8484	0.0781	0.9200	0.0741	0.8671	0.9893	0.8593	0.9282	0.8886	0.9773	0.8115	0.0793	0.8670	0.8564	0.9551	0.9527	0.8948	1.0515	0.9910	1.0281	0.8815	0.9718	0.8196	0.0735	0.8116	0.0795	0.8467	0.9153	0.7288	1.0589	0.9424	0.9731	0.8588	0.8944	0.8437	0.0767	0.8856	0.0766	0.8236	1.0495	0.8161	1.0798	0.7666	0.8691	0.9590	0.8992	0.8741	0.0747	0.7923	0.0738	0.9305	0.9624	0.7731	0.8750	0.8329	1.0104	0.8739	0.8197	0.9971	0.8395	0.8367	0.8207	0.9322	1.0021	1.0323	0.8132	0.9741	0.9155	1.0042	0.9416	0.8576	0.9224	0.8825	0.8677	0.8653	1.1676	1.0288	1.0165	1.0029	1.0297	1.0097	0.9526	0.9279	0.9308	1.0072	0.9533	1.0018	1.0370
155=04:32:39	136616	300	0.8403	1.0060	0.8964	0.9077	0.9039	1.0383	0.8951	0.0714	0.8522	0.0769	0.9150	0.0712	0.8677	0.9900	0.8707	0.9403	0.9129	0.9940	0.8200	0.0778	0.8660	0.8980	0.9534	0.9490	0.8959	1.0569	1.0113	1.0302	0.8901	0.9756	0.8387	0.0716	0.8091	0.0756	0.8559	1.0073	0.6852	1.0672	0.9663	0.9864	0.8672	0.9027	0.8388	0.0760	0.8916	0.0746	0.8363	1.0611	0.8231	1.0722	0.7747	0.8844	0.9856	0.9017	0.8909	0.0745	0.8114	0.0731	0.9351	1.0199	0.7657	0.8882	0.8342	1.0111	0.8689	0.8401	0.9949	0.8616	0.8444	0.8502	0.9257	1.0096	1.0399	0.8298	0.9918	0.9061	1.0157	0.9481	0.8883	0.9108	0.8976	0.8754	0.8744	1.1973	1.0353	1.0147	0.9979	1.0685	1.0044	0.9748	0.9432	0.9634	0.9910	0.9674	1.0043	1.0470
156=04:47:20	137497	300	0.8320	0.9767	0.8898	0.9263	0.9211	1.0126	0.8985	0.0720	0.8742	0.0783	0.9151	0.0714	0.8667	1.0132	0.8616	0.9221	0.9058	1.0194	0.8095	0.0780	0.8721	0.9532	0.9416	0.9355	0.8892	1.0829	1.0147	1.0055	0.8887	1.0061	0.8701	0.0724	0.8244	0.0766	0.8724	1.0083	0.6808	1.0453	0.9531	1.0179	0.8592	0.9106	0.8498	0.0754	0.8733	0.0739	0.8417	1.0748	0.8327	1.0667	0.7707	0.9066	0.9883	0.8887	0.9004	0.0750	0.8372	0.0720	0.9490	1.0209	0.7869	0.9216	0.8446	0.9994	0.8762	0.8615	0.9905	0.8449	0.8480	0.8653	0.9329	1.0252	1.0640	0.8618	0.9783	0.9015	1.0152	0.9859	0.8895	0.9041	0.9129	0.8967	0.9100	1.2034	1.0274	0.9898	0.9906	1.0867	1.0180	0.9387	0.9640	0.9761	1.0164	0.9542	1.0195	1.0512
157=05:02:01	138377	300	0.8484	0.9950	0.8911	0.9148	0.9111	1.0290	0.8965	0.0730	0.8540	0.0767	0.9154	0.0709	0.8707	1.0055	0.8748	0.9318	0.9163	1.0052	0.8169	0.0768	0.8777	0.9558	0.9559	0.9275	0.8936	1.0831	1.0250	1.0197	0.8853	0.9893	0.8578	0.0714	0.8090	0.0764	0.8586	0.9741	0.7214	1.0541	0.9697	1.0039	0.8637	0.8996	0.8509	0.0767	0.8891	0.0755	0.8446	1.0399	0.8259	1.0595	0.7845	0.9002	1.0041	0.8953	0.8959	0.0728	0.8216	0.0725	0.9330	0.9985	0.7740	0.9096	0.8358	1.0082	0.8770	0.8646	0.9936	0.8643	0.8434	0.8638	0.9232	0.9986	1.0518	0.8532	0.9989	0.8901	1.0269	0.9693	0.9068	0.9045	0.9158	0.8855	0.8895	1.1967	1.0352	1.0169	0.9955	1.0958	1.0182	0.9735	0.9404	0.9854	0.9849	0.9689	1.0009	1.0422
158=05:16:42	139258	300	0.8466	0.9698	0.8580	0.9039	0.8989	1.0060	0.8919	0.0718	0.8697	0.0769	0.8883	0.0706	0.8558	1.0077	0.8463	0.9209	0.9076	0.9840	0.7931	0.0755	0.8701	0.9394	0.9311	0.9296	0.8589	1.0706	1.0104	1.0079	0.8478	0.9664	0.8426	0.0717	0.7931	0.0766	0.8660	0.9203	0.7223	1.0325	0.9631	0.9891	0.8420	0.8803	0.8572	0.0758	0.8749	0.0734	0.8476	1.0337	0.8224	1.0539	0.7304	0.8971	0.9837	0.8803	0.8494	0.0734	0.8008	0.0704	0.9094	0.9483	0.7575	0.9011	0.8200	0.9767	0.8849	0.8380	0.9798	0.8126	0.8532	0.8264	0.9025	1.0198	1.0361	0.8522	0.9877	0.8679	0.9810	0.9633	0.8851	0.8929	0.8527	0.8766	0.8699	1.1631	1.0339	0.9672	1.0100	1.0864	0.9991	0.9248	0.9563	0.9497	0.9805	0.9336	1.0080	1.0324
159=05:31:23	140139	301	0.8407	0.9959	0.8874	0.9007	0.9087	1.0304	0.9012	0.0737	0.8591	0.0759	0.9152	0.0702	0.8634	0.9924	0.8611	0.9359	0.9096	0.9952	0.8151	0.0756	0.8700	0.9557	0.9533	0.9350	0.8839	1.0507	1.0057	1.0273	0.8860	0.9843	0.8519	0.0720	0.8168	0.0751	0.8617	0.9957	0.6867	1.0584	0.9597	0.9898	0.8637	0.9131	0.8503	0.0743	0.8872	0.0746	0.8376	1.0693	0.8231	1.0668	0.7762	0.8875	0.9833	0.9063	0.8919	0.0738	0.8221	0.0709	0.9375	1.0136	0.7677	0.8839	0.8328	1.0099	0.8770	0.8420	0.9983	0.8572	0.8507	0.8551	0.9283	1.0694	1.0473	0.8366	0.9916	0.9086	1.0248	0.9665	0.8876	0.9189	0.9034	0.8842	0.8914	1.2047	1.0377	1.0090	1.0041	1.0799	1.0124	0.9654	0.9610	0.9671	1.0028	0.9611	1.0120	1.0524
160=05:46:03	141020	301	0.8200	0.9716	0.9064	0.9338	0.9004	0.9915	0.8928	0.0707	0.8386	0.0765	0.8921	0.0715	0.8717	1.0027	0.8759	0.9028	0.8888	1.0064	0.8163	0.0772	0.8614	0.9570	0.9386	0.9427	0.8996	1.0777	0.9876	0.9700	0.8854	1.0052	0.8463	0.0705	0.8007	0.0754	0.8309	0.9569	0.6342	1.0219	0.9276	1.0088	0.8664	0.8791	0.8356	0.0739	0.8774	0.0737	0.8219	1.0475	0.7884	1.0392	0.7913	0.9069	0.9648	0.8467	0.8899	0.0733	0.7990	0.0708	0.9077	0.9355	0.7841	0.9032	0.8519	0.9830	0.8483	0.8650	0.9790	0.8255	0.8130	0.8528	0.9058	0.9732	1.0497	0.8291	0.9341	0.8619	1.0350	0.9752	0.8665	0.8625	0.9025	0.8796	0.8509	1.1717	0.9827	0.9982	0.9408	1.0849	1.0074	0.9442	0.9174	0.9831	0.9926	0.9464	0.9681	1.0308
161=06:00:44	141901	301	0.8275	0.9824	0.9022	0.9290	0.8992	1.0024	0.9177	0.0742	0.8556	0.0766	0.9158	0.0694	0.8780	1.0050	0.8808	0.9177	0.8916	1.0053	0.8111	0.0775	0.8616	0.9625	0.9441	0.9398	0.9120	1.0695	0.9983	1.0037	0.8930	1.0018	0.8410	0.0728	0.8256	0.0758	0.8505	1.0041	0.6946	1.0400	0.9311	1.0025	0.8625	0.8834	0.8373	0.0764	0.8865	0.0754	0.8321	1.0549	0.8182	1.0601	0.7905	0.9028	0.9691	0.8824	0.8938	0.0755	0.8049	0.0724	0.9467	0.9915	0.7936	0.8993	0.8529	0.9921	0.8667	0.8585	1.0005	0.8311	0.8278	0.8496	0.9262	1.0091	1.0709	0.8436	0.9574	0.8941	1.0336	0.9741	0.8715	0.9014	0.9059	0.8881	0.8732	1.2068	1.0082	1.0047	0.9777	1.0805	1.0255	0.9475	0.9301	0.9681	1.0178	0.9454	0.9970	1.0441
162=06:15:25	142782	300	0.8323	0.9786	0.9013	0.9183	0.9128	1.0134	0.9253	0.0748	0.8553	0.0777	0.9099	0.0714	0.8780	0.9993	0.8702	0.9327	0.8951	1.0168	0.8167	0.0771	0.8543	0.9678	0.9456	0.9377	0.9068	1.0812	1.0015	0.9982	0.9046	1.0019	0.8662	0.0748	0.8278	0.0764	0.8548	0.9857	0.6960	1.0616	0.9444	1.0162	0.8725	0.9150	0.8317	0.0751	0.8805	0.0766	0.8376	1.0708	0.8099	1.0675	0.7995	0.9087	0.9793	0.8789	0.9111	0.0773	0.8364	0.0731	0.9593	1.0022	0.7915	0.9109	0.8567	1.0114	0.8594	0.8614	0.9964	0.8595	0.8391	0.8772	0.9385	1.0169	1.0712	0.8435	0.9600	0.9130	1.0475	0.9920	0.8855	0.8964	0.9303	0.8836	0.9082	1.2088	1.0256	1.0231	0.9839	1.0915	1.0310	0.9689	0.9625	0.9789	1.0217	0.9628	1.0108	1.0531
163=06:30:06	143663	300	0.8313	0.9905	0.9207	0.9338	0.9172	1.0145	0.9363	0.0718	0.8527	0.0758	0.8996	0.0709	0.8835	1.0164	0.8822	0.9458	0.9006	1.0232	0.8121	0.0777	0.8493	0.9777	0.9556	0.9947	0.9075	1.0909	1.0025	1.0071	0.9112	1.0033	0.8631	0.0728	0.8288	0.0769	0.8439	1.0194	0.6478	1.0658	0.9306	1.0230	0.8695	0.9085	0.8201	0.0731	0.8851	0.0751	0.8249	1.1212	0.8024	1.0704	0.7978	0.9175	0.9713	0.8821	0.9127	0.0755	0.8272	0.0723	0.9456	1.0022	0.7935	0.9020	0.8546	1.0080	0.8503	0.8732	1.0019	0.8484	0.8241	0.8666	0.9193	0.9988	1.0734	0.8434	0.9446	0.9045	1.0804	0.9845	0.8823	0.8837	0.9261	0.8627	0.8882	1.2022	1.0127	1.0202	0.9677	1.1300	1.0364	0.9525	0.9418	0.9694	1.0113	0.9435	0.9891	1.0445
164=06:44:47	144543	301	0.8125	0.9666	0.8893	0.9151	0.8758	0.9694	0.9058	0.0728	0.8444	0.0777	0.8931	0.0732	0.8814	0.9890	0.8616	0.9061	0.8682	0.9981	0.8001	0.0766	0.8379	0.9475	0.9289	0.9211	0.8985	1.0701	0.9678	0.9714	0.8681	0.9838	0.8290	0.0747	0.8072	0.0755	0.8360	0.8817	0.7228	1.0296	0.9154	1.0013	0.8556	0.8640	0.8169	0.0741	0.8687	0.0768	0.8126	1.0308	0.7870	1.0411	0.7806	0.9075	0.9289	0.8453	0.8646	0.0759	0.7842	0.0735	0.9260	0.9048	0.7947	0.8834	0.8472	0.9617	0.8441	0.8387	0.9869	0.7939	0.8211	0.8312	0.9152	0.9591	1.0591	0.8271	0.9194	0.8693	1.0149	0.9886	0.8297	0.8709	0.8789	0.8716	0.8543	1.1662	0.9945	0.9791	0.9668	1.0562	1.0235	0.9102	0.9256	0.9375	1.0119	0.9004	0.9841	1.0299
165=06:59:28	145424	301	0.8274	0.9734	0.9045	0.9277	0.8941	1.0043	0.9125	0.0712	0.8536	0.0759	0.9194	0.0722	0.8794	0.9886	0.8800	0.9113	0.8953	0.9992	0.8232	0.0765	0.8647	0.9641	0.9548	0.9295	0.9055	1.0755	0.9857	0.9972	0.8948	1.0090	0.8308	0.0721	0.8227	0.0758	0.8575	1.0004	0.6502	1.0332	0.9356	0.9960	0.8749	0.8816	0.8427	0.0741	0.8961	0.0754	0.8427	1.0954	0.8035	1.0493	0.7924	0.9136	0.9589	0.8835	0.8934	0.0739	0.7938	0.0712	0.9407	0.9882	0.7912	0.8917	0.8578	0.9853	0.8679	0.8595	1.0088	0.8245	0.8384	0.8529	0.9302	1.0161	1.0649	0.8347	0.9531	0.8863	1.0486	0.9780	0.8720	0.9020	0.9063	0.8999	0.8660	1.2134	0.9953	1.0096	0.9769	1.1027	1.0311	0.9437	0.9379	0.9721	1.0157	0.9545	1.0050	1.0542
166=07:14:09	146305	301	0.8461	0.9865	0.9019	0.9186	0.9013	1.0232	0.9099	0.0731	0.8554	0.0782	0.9157	0.0732	0.8772	0.9970	0.8729	0.9318	0.9068	0.9917	0.8286	0.0767	0.8747	0.9591	0.9592	0.9364	0.8941	1.0767	1.0064	1.0203	0.8979	0.9996	0.8375	0.0720	0.8174	0.0777	0.8694	0.9761	0.7208	1.0548	0.9548	0.9902	0.8783	0.9031	0.8592	0.0760	0.9048	0.0769	0.8490	1.0600	0.8229	1.0624	0.7857	0.8927	0.9752	0.9005	0.9061	0.0779	0.8026	0.0727	0.9416	1.0033	0.7859	0.8891	0.8525	1.0082	0.8817	0.8574	1.0015	0.8501	0.8435	0.8573	0.9292	0.9886	1.0496	0.8382	0.9920	0.9024	1.0398	0.9663	0.8973	0.9161	0.9164	0.9020	0.8738	1.2072	1.0217	1.0198	0.9945	1.0990	1.0176	0.9624	0.9461	0.9759	1.0027	0.9708	1.0007	1.0480
167=07:28:49	147186	301	0.8308	0.9761	0.9046	0.9238	0.8908	1.0034	0.9237	0.0737	0.8464	0.0781	0.9070	0.0730	0.8834	0.9927	0.8784	0.9182	0.8949	1.0007	0.8216	0.0785	0.8487	0.9500	0.9402	0.9321	0.9043	1.0771	0.9779	0.9894	0.8900	0.9978	0.8307	0.0733	0.8151	0.0779	0.8468	0.9769	0.6786	1.0444	0.9345	0.9987	0.8797	0.8835	0.8265	0.0783	0.8889	0.0773	0.8236	1.0552	0.7980	1.0470	0.7966	0.9056	0.9431	0.8639	0.8856	0.0757	0.7921	0.0752	0.9344	0.9632	0.7941	0.8868	0.8627	0.9851	0.8546	0.8462	1.0024	0.8168	0.8345	0.8432	0.9244	0.9842	1.0593	0.8168	0.9415	0.8773	1.0396	0.9723	0.8500	0.8814	0.8933	0.8830	0.8570	1.1888	0.9929	1.0094	0.9687	1.0807	1.0281	0.9399	0.9348	0.9588	1.0097	0.9347	0.9817	1.0301
168=07:43:30	148067	301	0.8347	0.9739	0.8859	0.9055	0.9040	1.0070	0.9317	0.0748	0.8689	0.0769	0.9020	0.0717	0.8747	1.0028	0.8640	0.9261	0.8963	1.0028	0.8066	0.0775	0.8500	0.9579	0.9449	0.9471	0.8850	1.0784	1.0016	1.0055	0.8835	0.9784	0.8602	0.0758	0.8247	0.0769	0.8635	0.9265	0.7111	1.0485	0.9479	1.0055	0.8567	0.8935	0.8344	0.0779	0.8743	0.0745	0.8298	1.0551	0.8273	1.0451	0.7777	0.9121	0.9721	0.8894	0.8834	0.0764	0.8292	0.0747	0.9503	0.9614	0.7879	0.8981	0.8425	0.9854	0.8680	0.8538	1.0001	0.8281	0.8406	0.8576	0.9202	0.9826	1.0627	0.8534	0.9671	0.8875	1.0211	0.9991	0.8764	0.9054	0.9031	0.8743	0.8952	1.1971	1.0322	0.9852	0.9961	1.0888	1.0320	0.9281	0.9561	0.9571	1.0045	0.9292	1.0133	1.0463
169=07:58:11	148948	301	0.8276	0.9956	0.9002	0.8899	0.8837	1.0063	0.9306	0.0750	0.8432	0.0798	0.9154	0.0739	0.8716	0.9736	0.8646	0.9349	0.8836	0.9799	0.8095	0.0778	0.8455	0.9388	0.9368	0.9325	0.9018	1.0406	0.9724	1.0129	0.8966	0.9661	0.8301	0.0744	0.8249	0.0772	0.8413	0.9391	0.6799	1.0618	0.9314	0.9723	0.8658	0.9009	0.8223	0.0762	0.8796	0.0755	0.8136	1.0341	0.8075	1.0734	0.7814	0.8717	0.9363	0.8880	0.8863	0.0760	0.7978	0.0736	0.9383	0.9608	0.7797	0.8562	0.8424	1.0042	0.8618	0.8172	0.9960	0.8346	0.8243	0.8166	0.9282	0.9962	1.0433	0.8043	0.9585	0.9115	1.0190	0.9419	0.8346	0.9012	0.8884	0.8504	0.8637	1.1749	1.0265	1.0214	0.9886	1.0397	1.0126	0.9546	0.9375	0.9241	1.0087	0.9417	0.9861	1.0235
170=08:12:52	149829	301	0.8458	0.9838	0.8882	0.9156	0.9194	1.0198	0.9089	0.0723	0.8605	0.0774	0.9030	0.0720	0.8571	1.0055	0.8667	0.9207	0.9140	1.0022	0.8066	0.0777	0.8804	0.9521	0.9414	0.9237	0.8863	1.0723	1.0175	1.0140	0.8878	0.9899	0.8597	0.0729	0.8100	0.0775	0.8641	0.9977	0.6446	1.0385	0.9644	0.9994	0.8596	0.9048	0.8653	0.0755	0.8819	0.0778	0.8433	1.0789	0.8350	1.0529	0.7749	0.8977	0.9909	0.8938	0.8923	0.0774	0.8242	0.0720	0.9166	1.0076	0.7765	0.9122	0.8371	1.0015	0.8939	0.8621	0.9830	0.8460	0.8457	0.8551	0.9201	1.0121	1.0481	0.8595	0.9988	0.8975	1.0265	0.9722	0.8976	0.9070	0.9039	0.8893	0.8933	1.2091	1.0373	1.0013	1.0108	1.1157	1.0072	0.9572	0.9629	0.9807	1.0024	0.9685	1.0134	1.0540
171=08:27:33	150709	301	0.8253	0.9865	0.9078	0.9094	0.9033	1.0103	0.9584	0.0700	0.8603	0.0730	0.9142	0.0677	0.8802	0.9902	0.8754	0.9379	0.8964	1.0071	0.8114	0.0736	0.8465	0.9658	0.9549	0.9384	0.8999	1.0704	0.9890	1.0133	0.9071	0.9877	0.8545	0.0711	0.8447	0.0740	0.8634	0.9961	0.7010	1.0637	0.9359	0.9990	0.8719	0.9070	0.8261	0.0717	0.8873	0.0717	0.8342	1.0853	0.8140	1.0728	0.7941	0.9063	0.9619	0.8977	0.9085	0.0723	0.8314	0.0710	0.9683	0.9955	0.7979	0.8841	0.8579	1.0052	0.8626	0.8461	1.0091	0.8454	0.8364	0.8534	0.9325	1.0094	1.0717	0.8374	0.9565	0.9147	1.0423	0.9887	0.8682	0.9134	0.9181	0.8695	0.8979	1.2028	1.0297	1.0256	0.9976	1.0870	1.0381	0.9549	0.9619	0.9442	1.0244	0.9393	1.0182	1.0538
172=08:42:14	151590	301	0.8355	1.0013	0.8827	0.8855	0.8785	1.0071	0.9178	0.0736	0.8368	0.0773	0.9030	0.0732	0.8641	0.9685	0.8589	0.9286	0.8952	0.9685	0.8102	0.0781	0.8615	0.9267	0.9401	0.9440	0.8860	1.0245	0.9863	1.0222	0.8781	0.9592	0.8153	0.0746	0.8040	0.0785	0.8317	0.9058	0.7192	1.0523	0.9404	0.9589	0.8607	0.8927	0.8380	0.0766	0.8819	0.0774	0.8254	1.0479	0.8239	1.0638	0.7602	0.8540	0.9447	0.8892	0.8674	0.0780	0.7836	0.0721	0.9128	0.9445	0.7682	0.8627	0.8327	0.9989	0.8741	0.8192	0.9828	0.8342	0.8326	0.8166	0.9195	0.9938	1.0213	0.8099	0.9815	0.9048	1.0087	0.9298	0.8509	0.9034	0.8728	0.8600	0.8500	1.1547	1.0362	1.0109	1.0050	1.0549	0.9833	0.9499	0.9356	0.9325	0.9898	0.9563	0.9882	1.0353
173=08:56:55	152471	301	0.8319	0.9717	0.8898	0.9022	0.9043	1.0051	0.9342	0.0702	0.8562	0.0735	0.9007	0.0695	0.8751	0.9909	0.8588	0.9187	0.8931	1.0000	0.8032	0.0765	0.8545	0.9589	0.9448	0.9460	0.8850	1.0678	0.9925	0.9988	0.8860	0.9786	0.8566	0.0712	0.8121	0.0729	0.8559	0.9185	0.7124	1.0431	0.9428	1.0042	0.8560	0.8955	0.8319	0.0724	0.8805	0.0734	0.8334	1.0680	0.8176	1.0438	0.7847	0.9080	0.9673	0.8796	0.8923	0.0744	0.8218	0.0696	0.9409	0.9466	0.7890	0.8967	0.8374	0.9933	0.8595	0.8530	0.9948	0.8369	0.8306	0.8642	0.9197	0.9764	1.0679	0.8420	0.9603	0.8834	1.0276	0.9826	0.8822	0.8920	0.9089	0.8754	0.8902	1.1896	1.0259	1.0064	0.9796	1.0989	1.0187	0.9435	0.9464	0.9675	0.9996	0.9377	1.0039	1.0429
174=09:11:36	153352	301	0.8489	0.9658	0.8641	0.8981	0.9068	0.9986	0.9014	0.0756	0.8419	0.0769	0.8707	0.0724	0.8487	0.9987	0.8485	0.9134	0.9106	0.9856	0.7915	0.0795	0.8744	0.9290	0.9227	0.9248	0.8524	1.0601	1.0165	0.9918	0.8487	0.9547	0.8550	0.0742	0.7757	0.0771	0.8406	0.8888	0.7147	1.0220	0.9560	0.9844	0.8317	0.8812	0.8454	0.0758	0.8632	0.0757	0.8331	1.0684	0.8281	1.0178	0.7550	0.8810	0.9861	0.8651	0.8475	0.0775	0.8130	0.0721	0.8763	0.9264	0.7538	0.9054	0.8136	0.9737	0.8687	0.8460	0.9542	0.8270	0.8319	0.8349	0.8813	0.9769	1.0231	0.8464	0.9733	0.8543	0.9988	0.9571	0.8880	0.8670	0.8655	0.8609	0.8660	1.1474	1.0355	0.9765	0.9920	1.1062	0.9725	0.9423	0.9363	0.9706	0.9531	0.9438	0.9812	1.0338
175=09:26:16	154233	301	0.8401	0.9641	0.8922	0.9332	0.9111	1.0023	0.9340	0.0734	0.8661	0.0778	0.8983	0.0700	0.8720	1.0128	0.8725	0.9094	0.9129	1.0090	0.8125	0.0768	0.8756	0.9661	0.9397	0.9880	0.8843	1.0838	1.0004	0.9949	0.8793	1.0026	0.8498	0.0739	0.8118	0.0773	0.8735	0.9679	0.7242	1.0259	0.9521	1.0057	0.8687	0.8940	0.8574	0.0753	0.8885	0.0755	0.8459	1.0873	0.8229	1.0320	0.7765	0.9172	0.9687	0.8813	0.8822	0.0767	0.8120	0.0728	0.9264	0.9666	0.7937	0.9083	0.8593	0.9816	0.8831	0.8672	0.9988	0.8248	0.8503	0.8635	0.9178	0.9884	1.0588	0.8557	0.9688	0.8728	1.0438	0.9859	0.8792	0.9008	0.8954	0.9013	0.8755	1.1897	1.0017	0.9796	0.9867	1.1301	1.0188	0.9235	0.9569	0.9805	1.0120	0.9543	1.0057	1.0524
176=09:40:57	155114	301	0.8402	0.9900	0.8952	0.9247	0.9166	1.0248	0.9435	0.0725	0.8688	0.0767	0.9363	0.0712	0.8746	1.0038	0.8761	0.9239	0.9123	1.0032	0.8236	0.0754	0.8762	0.9606	0.9492	0.9179	0.8868	1.0699	1.0095	1.0187	0.8900	1.0053	0.8552	0.0727	0.8253	0.0753	0.8710	0.9809	0.6916	1.0465	0.9566	1.0023	0.8768	0.9044	0.8590	0.0719	0.8933	0.0751	0.8454	1.0669	0.8268	1.0611	0.7868	0.9014	0.9735	0.9040	0.8933	0.0757	0.8239	0.0712	0.9483	1.0011	0.7899	0.8925	0.8572	1.0037	0.8920	0.8501	1.0069	0.8422	0.8514	0.8579	0.9391	0.9905	1.0523	0.8410	0.9763	0.9053	1.0427	0.9816	0.8785	0.9176	0.8981	0.8946	0.8888	1.2169	1.0286	1.0089	1.0023	1.1066	1.0238	0.9514	0.9628	0.9634	1.0183	0.9494	1.0074	1.0418
177=09:55:38	155995	300	0.8307	0.9851	0.9013	0.9234	0.9066	1.0142	0.9532	0.0747	0.8642	0.0742	0.9260	0.0714	0.8797	0.9956	0.8826	0.9245	0.9028	1.0010	0.8225	0.0764	0.8744	0.9643	0.9494	0.9189	0.8928	1.0667	1.0028	1.0141	0.8952	1.0035	0.8462	0.0714	0.8243	0.0772	0.8641	0.9628	0.6669	1.0455	0.9483	0.9990	0.8746	0.8981	0.8564	0.0737	0.8926	0.0754	0.8415	1.0759	0.8280	1.0597	0.7869	0.9021	0.9696	0.9018	0.8945	0.0756	0.8128	0.0695	0.9511	0.9819	0.7924	0.8900	0.8566	0.9976	0.8904	0.8525	1.0087	0.8391	0.8435	0.8519	0.9356	0.9832	1.0548	0.8404	0.9773	0.9067	1.0392	0.9784	0.8788	0.9211	0.9002	0.8981	0.8842	1.2046	1.0226	1.0123	1.0069	1.0993	1.0267	0.9494	0.9574	0.9594	1.0235	0.9510	1.0035	1.0538
178=10:10:19	156875	298	0.8449	0.9850	0.8945	0.8988	0.9146	1.0187	0.9461	0.0765	0.8551	0.0766	0.8893	0.0719	0.8585	0.9907	0.8586	0.9338	0.9054	0.9979	0.7995	0.0782	0.8589	0.9570	0.9320	0.9322	0.8797	1.0568	1.0171	1.0179	0.8920	0.9693	0.8621	0.0752	0.8175	0.0781	0.8536	0.9579	0.7278	1.0541	0.9527	0.9978	0.8524	0.9136	0.8399	0.0772	0.8750	0.0760	0.8326	1.0694	0.8281	1.0640	0.7777	0.8967	0.9815	0.8907	0.8910	0.0768	0.8321	0.0740	0.9343	0.9835	0.7735	0.9006	0.8305	1.0055	0.8822	0.8525	0.9819	0.8565	0.8424	0.8583	0.9100	0.9837	1.0477	0.8454	0.9886	0.9153	1.0233	0.9715	0.8923	0.8989	0.9020	0.8640	0.9037	1.1820	1.0497	1.0080	1.0116	1.1061	1.0123	0.9629	0.9735	0.9668	0.9990	0.9594	1.0097	1.0443
179=10:25:00	157756	298	0.8345	0.9850	0.8859	0.8770	0.8928	1.0003	0.9513	0.0731	0.8437	0.0758	0.8782	0.0699	0.8527	0.9815	0.8497	0.9354	0.8922	0.9824	0.7840	0.0773	0.8510	0.9451	0.9268	0.9338	0.8668	1.0289	1.0012	1.0107	0.8823	0.9403	0.8354	0.0730	0.8115	0.0780	0.8265	0.9003	0.7321	1.0482	0.9314	0.9717	0.8327	0.9005	0.8213	0.0733	0.8651	0.0748	0.8153	1.0625	0.8244	1.0498	0.7520	0.8616	0.9670	0.8775	0.8749	0.0747	0.8114	0.0713	0.9158	0.9351	0.7615	0.8778	0.8110	1.0001	0.8708	0.8383	0.9677	0.8464	0.8205	0.8295	0.8921	0.9854	1.0220	0.8229	0.9708	0.9023	0.9883	0.9435	0.8777	0.8943	0.8835	0.8270	0.8776	1.1368	1.0458	1.0069	1.0004	1.0808	0.9874	0.9512	0.9459	0.9319	0.9793	0.9539	0.9948	1.0283
180=10:39:41	158637	300	0.8258	0.9898	0.9162	0.9179	0.9011	1.0029	0.9696	0.0761	0.8564	0.0806	0.9183	0.0735	0.8798	0.9842	0.8772	0.9287	0.8817	0.9992	0.8176	0.0802	0.8521	0.9668	0.9459	0.9425	0.9114	1.0656	0.9817	1.0051	0.9112	0.9946	0.8433	0.0758	0.8383	0.0776	0.8522	0.9518	0.7279	1.0568	0.9185	0.9902	0.8747	0.9046	0.8295	0.0749	0.8831	0.0775	0.8207	1.0805	0.8180	1.0777	0.8007	0.9047	0.9412	0.8885	0.9052	0.0786	0.8181	0.0719	0.9526	0.9664	0.7980	0.8784	0.8661	1.0013	0.8725	0.8373	1.0033	0.8326	0.8262	0.8424	0.9336	1.0006	1.0723	0.8306	0.9553	0.9202	1.0463	0.9743	0.8426	0.9057	0.9143	0.8757	0.8858	1.1896	1.0202	1.0230	0.9929	1.0627	1.0275	0.9426	0.9507	0.9393	1.0275	0.9478	0.9995	1.0426
181=10:54:22	159518	300	0.8508	0.9987	0.9113	0.9270	0.9130	1.0382	0.9540	0.0764	0.8597	0.0833	0.9260	0.0721	0.8767	0.9968	0.8871	0.9338	0.9268	0.9910	0.8314	0.0809	0.8827	0.9618	0.9624	0.9237	0.8948	1.0726	1.0170	1.0281	0.8999	1.0029	0.8405	0.0757	0.8176	0.0808	0.8667	1.0065	0.7146	1.0507	0.9581	0.9886	0.8796	0.8987	0.8579	0.0785	0.9039	0.0786	0.8559	1.0973	0.8263	1.0605	0.7949	0.9003	0.9879	0.9099	0.8965	0.0785	0.8038	0.0731	0.9339	1.0152	0.7768	0.8844	0.8545	1.0033	0.8880	0.8576	1.0058	0.8486	0.8482	0.8497	0.9221	0.9991	1.0560	0.8354	0.9924	0.9047	1.0572	0.9702	0.9036	0.9228	0.9063	0.9082	0.8692	1.2163	1.0333	1.0203	1.0072	1.1327	1.0140	0.9707	0.9513	0.9692	0.9924	0.9711	0.9991	1.0472
182=11:09:02	160399	300	0.8366	0.9915	0.9090	0.9213	0.8989	1.0160	0.9527	0.0753	0.8551	0.0772	0.9290	0.0733	0.8825	0.9786	0.8800	0.9262	0.8971	0.9902	0.8293	0.0792	0.8635	0.9658	0.9561	0.9421	0.9003	1.0657	0.9819	1.0113	0.8989	0.9968	0.8301	0.0749	0.8185	0.0787	0.8598	0.9568	0.7043	1.0508	0.9344	0.9843	0.8828	0.8966	0.8420	0.0762	0.8943	0.0772	0.8288	1.0937	0.8159	1.0674	0.7975	0.9026	0.9396	0.8888	0.8923	0.0766	0.7984	0.0714	0.9341	0.9681	0.7972	0.8772	0.8638	1.0014	0.8779	0.8299	1.0081	0.8227	0.8388	0.8426	0.9334	0.9994	1.0587	0.8155	0.9588	0.9010	1.0430	0.9670	0.8541	0.9065	0.8947	0.8825	0.8613	1.1865	1.0201	1.0186	0.9903	1.0810	1.0205	0.9472	0.9517	0.9490	1.0156	0.9457	0.9941	1.0430
183=11:23:43	161280	301	0.8418	0.9745	0.8900	0.9169	0.9092	1.0074	0.9449	0.0745	0.8735	0.0780	0.9198	0.0725	0.8691	0.9935	0.8677	0.9140	0.9048	0.9945	0.8166	0.0781	0.8760	0.9689	0.9455	0.9319	0.8857	1.0634	0.9991	1.0094	0.8875	0.9994	0.8501	0.0748	0.8203	0.0800	0.8802	0.9489	0.7282	1.0331	0.9472	0.9925	0.8717	0.8956	0.8589	0.0756	0.8889	0.0796	0.8418	1.0794	0.8309	1.0538	0.7733	0.9025	0.9638	0.9027	0.8887	0.0771	0.8167	0.0735	0.9482	0.9873	0.7925	0.8924	0.8568	0.9921	0.9010	0.8462	1.0015	0.8269	0.8507	0.8512	0.9357	0.9932	1.0503	0.8501	0.9886	0.9036	1.0236	0.9808	0.8747	0.9236	0.8972	0.8996	0.8925	1.2137	1.0329	0.9992	1.0127	1.1061	1.0219	0.9370	0.9645	0.9570	1.0194	0.9508	1.0156	1.0476
184=11:38:24	162161	301	0.8208	0.9836	0.9099	0.8913	0.8657	0.9925	0.9557	0.0733	0.8093	0.0777	0.8963	0.0715	0.8735	0.9547	0.8796	0.9180	0.8780	0.9684	0.8257	0.0792	0.8489	0.9370	0.9444	0.9163	0.8952	1.0129	0.9529	0.9959	0.8991	0.9687	0.8007	0.0748	0.8066	0.0785	0.8067	0.9042	0.7063	1.0380	0.9077	0.9535	0.8824	0.8797	0.8144	0.0757	0.8909	0.0772	0.8053	1.0604	0.7840	1.0479	0.7977	0.8476	0.9165	0.8674	0.8887	0.0760	0.7670	0.0711	0.9076	0.9089	0.7822	0.8509	0.8534	0.9919	0.8403	0.8244	0.9811	0.8265	0.7981	0.8257	0.9137	0.9667	1.0355	0.7796	0.9458	0.8907	1.0509	0.9204	0.8426	0.8802	0.8936	0.8478	0.8251	1.1493	0.9921	1.0341	0.9576	1.0680	0.9917	0.9578	0.9051	0.9467	0.9824	0.9566	0.9493	1.0242
185=11:53:05	163042	301	0.8330	0.9809	0.9007	0.9273	0.9076	1.0082	0.9627	0.0722	0.8671	0.0812	0.9216	0.0707	0.8804	1.0020	0.8821	0.9184	0.9060	0.9994	0.8210	0.0772	0.8676	0.9744	0.9540	0.9269	0.8935	1.0731	0.9929	1.0074	0.8895	1.0038	0.8407	0.0740	0.8208	0.0764	0.8678	0.9597	0.7352	1.0380	0.9391	0.9998	0.8761	0.8802	0.8488	0.0752	0.8908	0.0756	0.8432	1.0927	0.8228	1.0477	0.7913	0.9146	0.9544	0.8911	0.8847	0.0759	0.8037	0.0706	0.9409	0.9650	0.7968	0.8887	0.8647	0.9819	0.8796	0.8520	1.0063	0.8177	0.8412	0.8495	0.9303	0.9826	1.0664	0.8461	0.9628	0.8861	1.0474	0.9862	0.8677	0.9087	0.8872	0.8954	0.8630	1.1972	1.0105	0.9975	0.9899	1.1239	1.0314	0.9301	0.9568	0.9576	1.0173	0.9366	1.0035	1.0462
186=12:07:46	163922	301	0.8307	0.9912	0.9074	0.8897	0.8973	1.0077	0.9831	0.0751	0.8477	0.0776	0.9020	0.0733	0.8732	0.9811	0.8680	0.9397	0.8968	0.9926	0.8109	0.0791	0.8464	0.9580	0.9347	0.9257	0.8883	1.0457	0.9945	1.0176	0.9008	0.9659	0.8425	0.0747	0.8320	0.0788	0.8430	0.9309	0.7096	1.0694	0.9290	0.9812	0.8690	0.9102	0.8244	0.0761	0.8808	0.0775	0.8242	1.0771	0.8232	1.0753	0.7865	0.8880	0.9564	0.8969	0.8922	0.0773	0.8195	0.0735	0.9445	0.9548	0.7878	0.8694	0.8437	1.0104	0.8670	0.8340	0.9979	0.8559	0.8346	0.8439	0.9295	0.9849	1.0534	0.8282	0.9613	0.9180	1.0733	0.9645	0.8658	0.9062	0.8993	0.8526	0.8855	1.1687	1.0446	1.0287	1.0017	1.0959	1.0239	0.9624	0.9631	0.9357	1.0144	0.9504	0.9986	1.0389
187=12:22:27	164803	301	0.8234	0.9690	0.9124	0.9122	0.8923	0.9979	0.9629	0.0744	0.8395	0.0779	0.9145	0.0730	0.8829	0.9762	0.8849	0.9135	0.8888	0.9934	0.8224	0.0792	0.8495	0.9649	0.9547	0.9399	0.9008	1.0510	0.9720	0.9850	0.8933	0.9849	0.8306	0.0752	0.8098	0.0802	0.8345	0.9270	0.6971	1.0347	0.9112	0.9872	0.8757	0.8793	0.8223	0.0758	0.8937	0.0774	0.8226	1.0935	0.8041	1.0394	0.8123	0.8927	0.9336	0.8609	0.8863	0.0772	0.7891	0.0714	0.9223	0.9388	0.7997	0.8757	0.8614	0.9850	0.8508	0.8441	0.9984	0.8336	0.8142	0.8598	0.9272	0.9817	1.0704	0.8207	0.9369	0.8749	1.0540	0.9676	0.8529	0.8803	0.9017	0.8780	0.8584	1.1765	0.9977	1.0195	0.9660	1.0933	1.0220	0.9491	0.9237	0.9717	1.0082	0.9502	0.9803	1.0425
188=12:37:08	165684	301	0.8394	0.9978	0.8924	0.8940	0.8996	1.0190	0.9593	0.0724	0.8431	0.0766	0.9005	0.0695	0.8641	0.9731	0.8704	0.9357	0.9176	0.9800	0.8131	0.0767	0.8718	0.9527	0.9427	0.9437	0.8752	1.0305	0.9902	1.0218	0.8912	0.9677	0.8255	0.0706	0.8111	0.0765	0.8400	0.9300	0.6725	1.0560	0.9523	0.9687	0.8675	0.9018	0.8434	0.0738	0.8898	0.0741	0.8317	1.1200	0.8318	1.0656	0.7745	0.8701	0.9576	0.9033	0.8859	0.0744	0.8044	0.0700	0.9119	0.9758	0.7702	0.8710	0.8435	1.0034	0.8861	0.8311	0.9899	0.8482	0.8382	0.8357	0.9114	1.0051	1.0249	0.8178	0.9815	0.9080	1.0299	0.9384	0.8729	0.9147	0.8877	0.8663	0.8660	1.1630	1.0407	1.0200	1.0044	1.1005	1.0012	0.9606	0.9519	0.9473	0.9874	0.9581	0.9886	1.0455
189=12:51:49	166565	300	0.8324	0.9913	0.9204	0.9064	0.9080	1.0184	0.9823	0.0756	0.8485	0.0798	0.9002	0.0718	0.8771	0.9878	0.8908	0.9456	0.9108	1.0067	0.8237	0.0805	0.8612	0.9821	0.9533	0.9345	0.8918	1.0520	0.9928	1.0103	0.9189	0.9808	0.8437	0.0764	0.8319	0.0810	0.8482	0.9890	0.6634	1.0622	0.9349	0.9925	0.8854	0.9173	0.8328	0.0784	0.8957	0.0801	0.8311	1.1173	0.8124	1.0673	0.7994	0.8872	0.9594	0.8929	0.9121	0.0803	0.8194	0.0753	0.9383	0.9876	0.7968	0.8812	0.8635	1.0135	0.8764	0.8577	1.0034	0.8628	0.8385	0.8634	0.9185	1.0080	1.0560	0.8240	0.9727	0.9135	1.0501	0.9605	0.8823	0.9051	0.9204	0.8638	0.8798	1.1896	1.0335	1.0396	0.9938	1.1111	1.0178	0.9701	0.9546	0.9637	1.0046	0.9732	0.9956	1.0472
190=13:06:29	167446	300	0.8549	0.9909	0.8904	0.8957	0.9100	1.0113	0.9733	0.0751	0.8614	0.0768	0.8972	0.0733	0.8532	0.9919	0.8595	0.9313	0.9039	0.9829	0.7957	0.0779	0.8615	0.9685	0.9324	0.9325	0.8657	1.0450	1.0110	1.0230	0.8877	0.9663	0.8483	0.0746	0.8153	0.0784	0.8545	0.9190	0.7275	1.0505	0.9389	0.9795	0.8507	0.9050	0.8411	0.0765	0.8753	0.0750	0.8270	1.0989	0.8387	1.0641	0.7651	0.8817	0.9673	0.9012	0.8852	0.0785	0.8243	0.0729	0.9259	0.9532	0.7744	0.8847	0.8329	1.0031	0.8882	0.8431	0.9823	0.8539	0.8377	0.8418	0.9087	0.9894	1.0351	0.8401	0.9930	0.9089	1.0211	0.9487	0.8804	0.9119	0.8922	0.8542	0.8906	1.1634	1.0542	1.0097	1.0219	1.1053	0.9953	0.9539	0.9564	0.9437	0.9958	0.9581	1.0132	1.0379
191=13:21:10	168327	298	0.8379	0.9987	0.9181	0.9220	0.9246	1.0276	0.9951	0.0749	0.8561	0.0804	0.9234	0.0722	0.8777	0.9914	0.8867	0.9398	0.9132	1.0086	0.8265	0.0777	0.8693	0.9928	0.9505	0.9151	0.8925	1.0568	1.0080	1.0141	0.9139	0.9946	0.8624	0.0755	0.8366	0.0780	0.8566	1.0281	0.6588	1.0613	0.9391	1.0059	0.8853	0.9213	0.8405	0.0751	0.8941	0.0763	0.8466	1.1394	0.8238	1.0706	0.8034	0.8980	0.9749	0.9030	0.9162	0.0798	0.8332	0.0723	0.9561	1.0171	0.7968	0.8904	0.8603	1.0119	0.8775	0.8568	1.0015	0.8715	0.8430	0.8782	0.9346	1.0164	1.0615	0.8300	0.9735	0.9202	1.0572	0.9750	0.8940	0.9134	0.9282	0.8906	0.9034	1.2197	1.0359	1.0258	0.9961	1.1120	1.0193	0.9680	0.9642	0.9717	1.0200	0.9746	1.0016	1.0563
192=13:35:51	169208	300	0.8420	0.9729	0.8991	0.9037	0.9176	1.0075	0.9705	0.0750	0.8562	0.0772	0.9038	0.0722	0.8650	0.9939	0.8673	0.9302	0.9084	1.0014	0.8098	0.0788	0.8670	0.9881	0.9485	0.9259	0.8686	1.0499	1.0064	1.0060	0.8966	0.9844	0.8627	0.0749	0.8141	0.0780	0.8586	0.9621	0.6535	1.0503	0.9432	1.0039	0.8684	0.9134	0.8498	0.0743	0.8858	0.0762	0.8432	1.1024	0.8284	1.0498	0.7904	0.8949	0.9739	0.8924	0.9025	0.0770	0.8327	0.0706	0.9326	0.9803	0.7904	0.9012	0.8480	1.0107	0.8854	0.8635	0.9922	0.8699	0.8382	0.8820	0.9260	0.9897	1.0513	0.8471	0.9833	0.9035	1.0379	0.9659	0.8872	0.8981	0.9159	0.8748	0.8983	1.2007	1.0431	1.0219	1.0009	1.1302	1.0152	0.9616	0.9659	0.9768	1.0028	0.9562	1.0055	1.0462
193=13:50:32	170089	298	0.8309	0.9678	0.9004	0.9227	0.8948	0.9911	0.9796	0.0758	0.8429	0.0782	0.9048	0.0712	0.8809	0.9911	0.8858	0.9135	0.9001	0.9996	0.8146	0.0791	0.8576	0.9768	0.9386	0.9278	0.8894	1.0650	0.9812	0.9896	0.8854	0.9940	0.8328	0.0733	0.8159	0.0803	0.8453	0.9330	0.7113	1.0319	0.9181	0.9967	0.8724	0.8813	0.8384	0.0747	0.8886	0.0782	0.8276	1.0890	0.8086	1.0424	0.7963	0.9057	0.9375	0.8706	0.8793	0.0772	0.8012	0.0731	0.9250	0.9410	0.7991	0.8805	0.8595	0.9797	0.8645	0.8462	1.0010	0.8314	0.8268	0.8525	0.9160	0.9820	1.0645	0.8308	0.9436	0.8768	1.0874	0.9700	0.8601	0.8884	0.8925	0.8809	0.8582	1.1733	0.9999	1.0045	0.9747	1.1279	1.0281	0.9372	0.9344	0.9633	1.0062	0.9323	0.9817	1.0357
194=14:05:13	170969	298	0.8417	0.9742	0.8995	0.9143	0.9258	1.0131	0.9879	0.0732	0.8662	0.0810	0.9132	0.0683	0.8709	1.0006	0.8751	0.9267	0.9154	1.0084	0.8073	0.0780	0.8706	0.9987	0.9487	0.9181	0.8722	1.0657	1.0062	1.0049	0.8938	0.9875	0.8628	0.0730	0.8261	0.0759	0.8717	0.9880	0.7386	1.0413	0.9438	1.0048	0.8663	0.9070	0.8494	0.0735	0.8883	0.0758	0.8479	1.1149	0.8277	1.0438	0.7805	0.9101	0.9693	0.8989	0.8989	0.0756	0.8358	0.0709	0.9492	1.0051	0.7902	0.8963	0.8492	0.9963	0.8885	0.8600	1.0024	0.8592	0.8471	0.8774	0.9226	0.9892	1.0607	0.8526	0.9785	0.9014	1.0614	0.9855	0.8913	0.9116	0.9158	0.8843	0.9053	1.2114	1.0351	0.9983	1.0053	1.1312	1.0197	0.9408	0.9618	0.9668	1.0111	0.9466	1.0158	1.0393
195=14:19:54	171850	298	0.8512	0.9631	0.8889	0.8808	0.9126	1.0018	0.9633	0.0758	0.8394	0.0763	0.8846	0.0718	0.8540	0.9801	0.8566	0.9215	0.9082	0.9932	0.7972	0.0801	0.8669	0.9842	0.9431	0.9310	0.8541	1.0287	1.0076	1.0049	0.8953	0.9588	0.8552	0.0778	0.7981	0.0798	0.8363	0.8981	0.7006	1.0394	0.9335	0.9822	0.8484	0.9170	0.8360	0.0758	0.8712	0.0781	0.8258	1.0978	0.8240	1.0452	0.7807	0.8653	0.9755	0.8780	0.8956	0.0792	0.8249	0.0725	0.8985	0.9366	0.7755	0.8971	0.8280	1.0128	0.8810	0.8604	0.9636	0.8719	0.8189	0.8648	0.9051	0.9929	1.0319	0.8457	0.9885	0.9025	1.0267	0.9409	0.8933	0.8861	0.9130	0.8375	0.8848	1.1508	1.0493	1.0206	0.9988	1.1142	0.9886	0.9604	0.9445	0.9751	0.9843	0.9711	0.9967	1.0353
