# Supplementary material for: Computationally Driven, Quantitative Experiments Discover Genes Required for Mitochondrial Biogenesis
Source: PLoS Genet. 2009 Mar 20;5(3):e1000407. doi: 10.1371/journal.pgen.1000407 (PMC2648979; doi:10.1371/journal.pgen.1000407)
Supplement: Dataset S1 — Raw respiratory growth data. A zip file containing 48 tab-delimited text files containing the raw data from the Tecan GENios reader. Additionally, a readme text file and plate key is contained in the zip file. The plate key uses our internal reference id for each mutant (internal reference id is matched with common and systematic gene names in Table S2). Raw optical density measurements from Tecan GENios plate incubator and reader. Wells are numbered in increasing order from upper left to lower right and can be converted to our internal identifiers using the included key (complete plate key). Not all original plates were assayed for growth curves, and there are two replicates of plate 20. (1.82 MB ZIP) [file pgen.1000407.s012.zip › mitochondria_table_s7/p08_gly.txt]

[config file info]
last_write=07:06:06_14:38:28
last write=07:06:08_15:52:15
[Run_Parameters]
Instrument=Tecan_24
Ini_Names=Read_Reps,Delid,Save_Data_File,Start_Time_Now
barcode_drug_plate=201401
user=mcostanzo
Plate_Size=96
Plate_Type=GRE96ft.pdf
Samples_to_Run=6
Overlay_Size=48
Drug_Plate=none
Plate_Quarter=none
run_ID=none
run_plate_repeat=1
Read_Reps=200
Read_Modes=Absorbance
Read_Flor_Every=2
Max_Delta_OD=0.500000
Well_By_Row_Col=none
Reorder_Map=Order_Strings_Not,0
Tip_Vol=200
OD_to_Innoc=0.100,0.100,0.380,0.380,0.380,0.380,0.760,0.760,0.100,0.100,0.380,0.380,0.380,0.380,0.760,0.760,0.100,0.100,0.380,0.380,0.380,0.380,0.760,0.760,0.100,0.100,0.380,0.380,0.380,0.380,0.760,0.760,0.100,0.100,0.380,0.380,0.380,0.380,0.760,0.760,0.100,0.100,0.380,0.380,0.380,0.380,0.760,0.760
Absorption_Max=.3
OD_to_Save=0.100,0.100,0.380,0.380,0.380,0.380,0.760,0.760,0.100,0.100,0.380,0.380,0.380,0.380,0.760,0.760,0.100,0.100,0.380,0.380,0.380,0.380,0.760,0.760,0.100,0.100,0.380,0.380,0.380,0.380,0.760,0.760,0.100,0.100,0.380,0.380,0.380,0.380,0.760,0.760,0.100,0.100,0.380,0.380,0.380,0.380,0.760,0.760
OD_to_Dilute=0.100
Save_Sample_Vol=180
Save_Sample_Reps=2
Innoc_Vol=184,184,46,46,46,46,0,0,184,184,46,46,46,46,0,0,184,184,46,46,46,46,0,0,184,184,46,46,46,46,0,0,184,184,46,46,46,46,0,0,184,184,46,46,46,46,0,0
Dilute_Vol=23,23,23,23,23,23,23,23,23,23,23,23,23,23,23,23,23,23,23,23,23,23,23,23,23,23,23,23,23,23,23,23,23,23,23,23,23,23,23,23,23,23,23,23,23,23,23,23
Save_Vol=800,800,800,800,800,800,800,800,800,800,800,800,800,800,800,800,800,800,800,800,800,800,800,800,800,800,800,800,800,800,800,800,800,800,800,800,800,800,800,800,800,800,800,800,800,800,800,800
Reference_Vol=100,100,100,100,100,100,100,100,100,100,100,100,100,100,100,100,100,100,100,100,100,100,100,100,100,100,100,100,100,100,100,100,100,100,100,100,100,100,100,100,100,100,100,100,100,100,100,100,100,100,100,100,100,100,100,100,100,100,100,100,100,100,100,100,100,100,100,100,100,100,100,100,100,100,100,100,100,100,100,100,100,100,100,100,100,100,100,100,100,100,100,100,100,100,100,100
Read_to_Innoc=20,20,20,20,20,20,20,20,20,20,20,20,20,20,20,20,20,20,20,20,20,20,20,20,20,20,20,20,20,20,20,20,20,20,20,20,20,20,20,20,20,20,20,20,20,20,20,20
Read_to_Dilute=26,26,26,26,26,26,26,26,26,26,26,26,26,26,26,26,26,26,26,26,26,26,26,26,26,26,26,26,26,26,26,26,26,26,26,26,26,26,26,26,26,26,26,26,26,26,26,26
Read_to_Save=20,20,20,20,20,20,20,20,20,20,20,20,20,20,20,20,20,20,20,20,20,20,20,20,20,20,20,20,20,20,20,20,20,20,20,20,20,20,20,20,20,20,20,20,20,20,20,20
Innoc_Target_Map=1,2,3,4,5,6,7,8,9,10,11,12,13,14,15,16,17,18,19,20,21,22,23,24,25,26,27,28,29,30,31,32,33,34,35,36,37,38,39,40,41,42,43,44,45,46,47,48
Pipet_Trigger=OD_Save_Innoc
Pipet_Volume_Adj=Con_OD_Save
Delid=no
Pre_Init=yes
Talk_To_ProMax=no
Time_Out_Time=1050
Wait_While_Busy=yes
Idle_Time=2
Screen_Run_Type=pre_screen_1
Spect_Protocol=15m
Spec_Run_File=GG_PB_Voyage.pda
Spec_Assay_File=""
Save_Data_File=06_06_07_mito8_gly_redo_ps1_A_96_T_24.txt
Working_Dir=C%3A\\Users\\Growth_Data
Run_Control_Dir=C%3A\\Users\\Yeast_Run_Files
Tracking_Dir=""
Track_File=201401_data_track.txt
Save_Run_Data_Flag=yes
Set_Incubator_Temp=30.0
Base_Line_Flag=atstart_minimum
Pipet_Cycles_Before_Save=20
Time_Point_Save=wellmap
Innoc_Direction=down
Wells_In_Use=111111111111111111111111111111111111111111111111
Save_Sample_Map=111111001111110011111100111111001111110011111100
Sections_to_Run=0
Rows_per_Section=8
Start_Sections_Row=1
MultiProbe_Run_File=""
Multiprobe_Run_Dialogue=yes
Comments=no%20comment
Target_Temp=300
Temp_Control=On
Delta_Temp=10
ReadMode=Absorbance,Bottom
ExcitationFilter=485,
EmissionFilter=535,
MeasurementFilter=595
ReadsPerWellNumber=1,1
ShakeDuration=800,0
GainMode=Manual
PdfName=GRE96ft.pdf
Gain=50,50
Add_Drug_Map=1,1,1,1,1,1,1,1,1,1,1,1,1,1,1,1,1,1,1,1,1,1,1,1,1,1,1,1,1,1,1,1,1,1,1,1,1,1,1,1,1,1,1,1,1,1,1,1
Add_Drug_Vol=7,7,7,7,7,7,7,7,7,7,7,7,7,7,7,7,7,7,7,7,7,7,7,7,7,7,7,7,7,7,7,7,7,7,7,7,7,7,7,7,7,7,7,7,7,7,7,7
Innoc_Map=111011101110111011101110111011101110111011101110111011101110111011101110111011101110111011101110
Dilute_Map=111111111111111111111111111111111111111111111111111111111111111111111111111111111111111111111111
data_file_name=iS_1_48.txt
barcode=""
Hit_Call_Threshold=1.000000
Reference_Well=A01
WT_Ref_Well=0
Project_Name=YKO_Lib
Pipet_Gens_Point=5.00,10.00,15.00,20.00,5.00,10.00,15.00,20.00,5.00,10.00,15.00,20.00,5.00,10.00,15.00,20.00,5.00,10.00,15.00,20.00,5.00,10.00,15.00,20.00,5.00,10.00,15.00,20.00,5.00,10.00,15.00,20.00,5.00,10.00,15.00,20.00,5.00,10.00,15.00,20.00,5.00,10.00,15.00,20.00,5.00,10.00,15.00,20.00,
Shake_Divisor=1
data_handling=file_&_DB_&_auto_analysis
time_frm_freezer=-1.00
gens_frm_freezer=-1.00
Well_Vol=100
Parent_ID=""
Units=%
Quarter=A
media_name=mm
Save_Mode=one_to_one
Consolidate_Save_Map=1,2,3,4,5,6,7,8,9,10,11,12,13,14,15,16,17,18,19,20,21,22,23,24,25,26,27,28,29,30,31,32,33,34,35,36,37,38,39,40,41,42,43,44,45,46,47,48
Add_Drug_at_Start_Map=000000000000000000000000000000000000000000000000000
Add_Drug_Labware=add_drug_48
Max_Dynam_OD_Change=0.05
Reads_After_Pipet=1
Ref_Type=single_ref
Read_to_Add_Drug_at_Start=0
Send_Email_at_Pipet=no_email
Strain_Name=""
Media=ypd
drug_vol=2.00
Drug_Name=""
Drug_Conc=2
Innoc_Conc=""
Strain_Plate=none
ShakeIntensity=High
ShakeMode=Orbital
NumberOfFlashes=1
PartOfPlate=0
MovePlateOutAfterMeasurement=0
IntegrationLagTime=0
IntegrationTime=100
DelayMoveFlashFluorescence=0
[Drug_Data]
Drug_Plate=none
Strain_Plate=none
Media=mm
Drug_Name=nd,nd,nd,nd,nd,nd,nd,nd,nd,nd,nd,nd,nd,nd,nd,nd,nd,nd,nd,nd,nd,nd,nd,nd,nd,nd,nd,nd,nd,nd,nd,nd,nd,nd,nd,nd,nd,nd,nd,nd,nd,nd,nd,nd,nd,nd,nd,nd,nd,nd,nd,nd,nd,nd,nd,nd,nd,nd,nd,nd,nd,nd,nd,nd,nd,nd,nd,nd,nd,nd,nd,nd,nd,nd,nd,nd,nd,nd,nd,nd,nd,nd,nd,nd,nd,nd,nd,nd,nd,nd,nd,nd,nd,nd,nd,nd
Strain_Name=ud
Drug_Conc=""
Innoc_Conc=0.06250,0.06250,0.06250,0.06250,0.06250,0.06250,0.06250,0.06250,0.06250,0.06250,0.06250,0.06250,0.06250,0.06250,0.06250,0.06250,0.06250,0.06250,0.06250,0.06250,0.06250,0.06250,0.06250,0.06250,0.06250,0.06250,0.06250,0.06250,0.06250,0.06250,0.06250,0.06250,0.06250,0.06250,0.06250,0.06250,0.06250,0.06250,0.06250,0.06250,0.06250,0.06250,0.06250,0.06250,0.06250,0.06250,0.06250,0.06250,0.06250,0.06250,0.06250,0.06250,0.06250,0.06250,0.06250,0.06250,0.06250,0.06250,0.06250,0.06250,0.06250,0.06250,0.06250,0.06250,0.06250,0.06250,0.06250,0.06250,0.06250,0.06250,0.06250,0.06250,0.06250,0.06250,0.06250,0.06250,0.06250,0.06250,0.06250,0.06250,0.06250,0.06250,0.06250,0.06250,0.06250,0.06250,0.06250,0.06250,0.06250,0.06250,0.06250,0.06250,0.06250,0.06250,0.06250,0.06250
Run_ID=none
Plate_Quarter=A
Units=%,%,%,%,%,%,%,%,%,%,%,%,%,%,%,%,%,%,%,%,%,%,%,%,%,%,%,%,%,%,%,%,%,%,%,%,%,%,%,%,%,%,%,%,%,%,%,%,%,%,%,%,%,%,%,%,%,%,%,%,%,%,%,%,%,%,%,%,%,%,%,%,%,%,%,%,%,%,%,%,%,%,%,%,%,%,%,%,%,%,%,%,%,%,%,%
Parent_ID=""
Project_Name=YKO_Lib
Strain_Backgrnd=0,0,0,0,0,0,0,0,0,0,0,0,0,0,0,0,0,0,0,0,0,0,0,0,0,0,0,0,0,0,0,0,0,0,0,0,0,0,0,0,0,0,0,0,0,0,0,0,0,0,0,0,0,0,0,0,0,0,0,0,0,0,0,0,0,0,0,0,0,0,0,0,0,0,0,0,0,0,0,0,0,0,0,0,0,0,0,0,0,0,0,0,0,0,0,0
Well_Vol=100,100,100,100,100,100,100,100,100,100,100,100,100,100,100,100,100,100,100,100,100,100,100,100,100,100,100,100,100,100,100,100,100,100,100,100,100,100,100,100,100,100,100,100,100,100,100,100,100,100,100,100,100,100,100,100,100,100,100,100,100,100,100,100,100,100,100,100,100,100,100,100,100,100,100,100,100,100,100,100,100,100,100,100,100,100,100,100,100,100,100,100,100,100,100,100
time_frm_freezer=-1.00
gens_frm_freezer=-1.00
user=mcostanzo
Strain_Pool=ud,ud,ud,ud,ud,ud,ud,ud,ud,ud,ud,ud,ud,ud,ud,ud,ud,ud,ud,ud,ud,ud,ud,ud,ud,ud,ud,ud,ud,ud,ud,ud,ud,ud,ud,ud,ud,ud,ud,ud,ud,ud,ud,ud,ud,ud,ud,ud,ud,ud,ud,ud,ud,ud,ud,ud,ud,ud,ud,ud,ud,ud,ud,ud,ud,ud,ud,ud,ud,ud,ud,ud,ud,ud,ud,ud,ud,ud,ud,ud,ud,ud,ud,ud,ud,ud,ud,ud,ud,ud,ud,ud,ud,ud,ud,ud
Well_Alias=A01,A02,A03,A04,A05,A06,A07,A08,A09,A10,A11,A12,B01,B02,B03,B04,B05,B06,B07,B08,B09,B10,B11,B12,C01,C02,C03,C04,C05,C06,C07,C08,C09,C10,C11,C12,D01,D02,D03,D04,D05,D06,D07,D08,D09,D10,D11,D12,E01,E02,E03,E04,E05,E06,E07,E08,E09,E10,E11,E12,F01,F02,F03,F04,F05,F06,F07,F08,F09,F10,F11,F12,G01,G02,G03,G04,G05,G06,G07,G08,G09,G10,G11,G12,H01,H02,H03,H04,H05,H06,H07,H08,H09,H10,H11,H12
Well_Pos=1,2,3,4,5,6,7,8,9,10,11,12,13,14,15,16,17,18,19,20,21,22,23,24,25,26,27,28,29,30,31,32,33,34,35,36,37,38,39,40,41,42,43,44,45,46,47,48,49,50,51,52,53,54,55,56,57,58,59,60,61,62,63,64,65,66,67,68,69,70,71,72,73,74,75,76,77,78,79,80,81,82,83,84,85,86,87,88,89,90,91,92,93,94,95,96
position=A01,A02,A03,A04,A05,A06,A07,A08,A09,A10,A11,A12,B01,B02,B03,B04,B05,B06,B07,B08,B09,B10,B11,B12,C01,C02,C03,C04,C05,C06,C07,C08,C09,C10,C11,C12,D01,D02,D03,D04,D05,D06,D07,D08,D09,D10,D11,D12,E01,E02,E03,E04,E05,E06,E07,E08,E09,E10,E11,E12,F01,F02,F03,F04,F05,F06,F07,F08,F09,F10,F11,F12,G01,G02,G03,G04,G05,G06,G07,G08,G09,G10,G11,G12,H01,H02,H03,H04,H05,H06,H07,H08,H09,H10,H11,H12
[Runtime_State]
Instrument=Tecan_24
Start_Time_Now=3.2639999175E+9
Reads_Completed=194
Innoc_Direction=down
Wells_In_Use=111111111111111111111111111111111111111111111111111111111111111111111111111111111111111111111111
Innoc_Map=111111111111111111111111111111111111111111111111111111111111111111111111111111111111000000000000
Dilute_Map=111111111111111111111111111111111111111111111111111111111111111111111111111111111111111111111111
Save_Sample_Map=000000000000000000000000000000000000000000000000010000000100000001000000010000000100000001000000
Current_OD=0.087,0.195,0.083,0.381,0.079,0.408,0.303,0.070,0.082,0.070,0.402,0.071,0.087,0.191,0.080,0.344,0.080,0.386,0.281,0.070,0.087,0.070,0.385,0.077,0.084,0.220,0.345,0.399,0.082,0.391,0.266,0.076,0.085,0.071,0.412,0.072,0.081,0.208,0.083,0.373,0.081,0.359,0.248,0.070,0.086,0.070,0.398,0.072,0.083,0.209,0.081,0.371,0.087,0.388,0.269,0.070,0.083,0.071,0.402,0.075,0.082,0.185,0.081,0.396,0.083,0.396,0.262,0.073,0.080,0.071,0.387,0.079,0.382,0.414,0.386,0.418,0.416,0.407,0.422,0.423,0.400,0.398,0.415,0.476,0.353,0.390,0.373,0.402,0.400,0.372,0.409,0.387,0.399,0.383,0.392,0.432
Bckgrnd_OD=0.084,0.087,0.080,0.084,0.075,0.080,0.079,0.067,0.077,0.068,0.081,0.068,0.085,0.085,0.076,0.080,0.078,0.082,0.079,0.068,0.083,0.067,0.080,0.076,0.082,0.090,0.084,0.084,0.078,0.081,0.080,0.073,0.082,0.069,0.081,0.070,0.079,0.089,0.080,0.082,0.079,0.082,0.079,0.067,0.083,0.067,0.081,0.071,0.082,0.089,0.079,0.083,0.082,0.083,0.081,0.068,0.082,0.068,0.080,0.072,0.080,0.086,0.079,0.084,0.080,0.082,0.079,0.070,0.077,0.068,0.083,0.077,0.084,0.083,0.084,0.084,0.083,0.086,0.083,0.083,0.079,0.078,0.079,0.083,0.087,0.086,0.085,0.086,0.084,0.085,0.083,0.084,0.083,0.081,0.081,0.085
Mapped=010000000000000001000000010000000000000001000000111111111111111111111111111111111111111111111111
Pipet_Completed=000000000000000000000000000000000000000000000000000000000000000000000000000000000000000000000000
Innoc_Completed=0,0,0,0,0,0,0,0,0,0,0,0,0,0,0,0,0,0,0,0,0,0,0,0,0,0,0,0,0,0,0,0,0,0,0,0,0,0,0,0,0,0,0,0,0,0,0,0,0,0,0,0,0,0,0,0,0,0,0,0,0,0,0,0,0,0,0,0,0,0,0,0,0,0,0,0,0,0,0,0,0,0,0,0,0,0,0,0,0,0,0,0,0,0,0,0
Save_Completed=0,0,0,0,0,0,0,0,0,0,0,0,0,0,0,0,0,0,0,0,0,0,0,0,0,0,0,0,0,0,0,0,0,0,0,0,0,0,0,0,0,0,0,0,0,0,0,0,0,0,0,0,0,0,0,0,0,0,0,0,0,0,0,0,0,0,0,0,0,0,0,0,0,0,0,0,0,0,0,0,0,0,0,0,0,0,0,0,0,0,0,0,0,0,0,0
Pipeted_At=0,0,0,0,0,0,0,0,0,0,0,0,0,0,0,0,0,0,0,0,0,0,0,0,0,0,0,0,0,0,0,0,0,0,0,0,0,0,0,0,0,0,0,0,0,0,0,0,0,0,0,0,0,0,0,0,0,0,0,0,0,0,0,0,0,0,0,0,0,0,0,0,0,0,0,0,0,0,0,0,0,0,0,0,0,0,0,0,0,0,0,0,0,0,0,0
Pipeted_OD=0,0,0,0,0,0,0,0,0,0,0,0,0,0,0,0,0,0,0,0,0,0,0,0,0,0,0,0,0,0,0,0,0,0,0,0,0,0,0,0,0,0,0,0,0,0,0,0,0,0,0,0,0,0,0,0,0,0,0,0,0,0,0,0,0,0,0,0,0,0,0,0,0,0,0,0,0,0,0,0,0,0,0,0,0,0,0,0,0,0,0,0,0,0,0,0
Dilutes_Completed=0,0,0,0,0,0,0,0,0,0,0,0,0,0,0,0,0,0,0,0,0,0,0,0,0,0,0,0,0,0,0,0,0,0,0,0,0,0,0,0,0,0,0,0,0,0,0,0,0,0,0,0,0,0,0,0,0,0,0,0,0,0,0,0,0,0,0,0,0,0,0,0,0,0,0,0,0,0,0,0,0,0,0,0,0,0,0,0,0,0,0,0,0,0,0,0
Time_At_Innoc=0,0,0,0,0,0,0,0,0,0,0,0,0,0,0,0,0,0,0,0,0,0,0,0,0,0,0,0,0,0,0,0,0,0,0,0,0,0,0,0,0,0,0,0,0,0,0,0,0,0,0,0,0,0,0,0,0,0,0,0,0,0,0,0,0,0,0,0,0,0,0,0,0,0,0,0,0,0,0,0,0,0,0,0,0,0,0,0,0,0,0,0,0,0,0,0
Time_At_Save=0,0,0,0,0,0,0,0,0,0,0,0,0,0,0,0,0,0,0,0,0,0,0,0,0,0,0,0,0,0,0,0,0,0,0,0,0,0,0,0,0,0,0,0,0,0,0,0,0,0,0,0,0,0,0,0,0,0,0,0,0,0,0,0,0,0,0,0,0,0,0,0,0,0,0,0,0,0,0,0,0,0,0,0,0,0,0,0,0,0,0,0,0,0,0,0
Time_At_Dilute=0,0,0,0,0,0,0,0,0,0,0,0,0,0,0,0,0,0,0,0,0,0,0,0,0,0,0,0,0,0,0,0,0,0,0,0,0,0,0,0,0,0,0,0,0,0,0,0,0,0,0,0,0,0,0,0,0,0,0,0,0,0,0,0,0,0,0,0,0,0,0,0,0,0,0,0,0,0,0,0,0,0,0,0,0,0,0,0,0,0,0,0,0,0,0,0
Previous_OD=0.087,0.195,0.083,0.381,0.079,0.408,0.303,0.070,0.082,0.070,0.402,0.071,0.087,0.191,0.080,0.344,0.080,0.386,0.281,0.070,0.087,0.070,0.385,0.077,0.084,0.220,0.345,0.399,0.082,0.391,0.266,0.076,0.085,0.071,0.412,0.072,0.081,0.208,0.083,0.373,0.081,0.359,0.248,0.070,0.086,0.070,0.398,0.072,0.083,0.209,0.081,0.371,0.087,0.388,0.269,0.070,0.083,0.071,0.402,0.075,0.082,0.185,0.081,0.396,0.083,0.396,0.262,0.073,0.080,0.071,0.387,0.079,0.382,0.414,0.386,0.418,0.416,0.407,0.422,0.423,0.400,0.398,0.415,0.476,0.353,0.390,0.373,0.402,0.400,0.372,0.409,0.387,0.399,0.383,0.392,0.432
Prev_Delta_OD=0.000,0.000,0.001,0.013,0.000,0.017,0.010,0.001,0.001,0.002,0.006,0.001,0.001,0.001,0.001,0.002,0.001,0.005,0.009,0.002,0.001,0.002,0.006,0.006,0.000,0.004,0.017,0.008,0.001,0.016,0.007,0.001,0.000,0.002,0.011,0.000,0.000,0.003,0.000,0.008,0.001,0.007,0.003,0.002,0.001,0.002,0.001,0.004,0.001,0.002,0.001,0.006,0.000,0.008,0.007,0.000,0.002,0.000,0.017,0.001,0.000,0.001,0.001,0.009,0.001,0.010,0.005,0.001,0.000,0.002,0.005,0.001,0.011,0.017,0.013,0.009,0.011,0.013,0.017,0.008,0.015,0.008,0.025,0.032,0.006,0.011,0.007,0.013,0.008,0.010,0.013,0.004,0.016,0.009,0.006,0.005
Delta_From_Ref=0.000,-15.256,0.883,-27.240,1.603,-31.634,-23.386,3.288,1.040,3.182,-29.725,3.003,0.029,-15.265,1.429,-23.652,1.260,-31.757,-20.731,3.161,0.022,3.164,-29.522,0.774,0.557,-14.485,-23.653,-29.355,1.017,-30.194,-18.799,2.163,0.392,2.961,-28.691,2.735,1.062,-16.086,0.783,-27.218,1.130,-27.488,-16.864,3.120,0.140,3.114,-28.696,2.582,0.000,0.000,0.000,0.000,0.000,0.000,0.000,0.000,0.000,0.000,0.000,0.000,0.000,0.000,0.000,0.000,0.000,0.000,0.000,0.000,0.000,0.000,0.000,0.000,0.000,0.000,0.000,0.000,0.000,0.000,0.000,0.000,0.000,0.000,0.000,0.000,0.000,0.000,0.000,0.000,0.000,0.000,0.000,0.000,0.000,0.000,0.000,0.000
Sig_OD_Delta=0,0,0,0,1,0,0,1,1,1,0,1,0,0,1,0,1,0,0,1,0,1,0,0,0,0,0,0,1,0,0,1,0,1,0,1,1,0,0,0,1,0,0,1,0,1,0,1,0,0,0,0,0,0,0,0,0,0,0,0,0,0,0,0,0,0,0,0,0,0,0,0,0,0,0,0,0,0,0,0,0,0,0,0,0,0,0,0,0,0,0,0,0,0,0,0
Add_Drug_at_Start_Map=000000000000000000000000000000000000000000000000000000000000000000000000000000000000000000000000
[Analysis]
Drug_ID=A1,A2,A3,A4,A5,A6,B1,B2,B3,B4,B5,B6,C1,C2,C3,C4,C5,C6,D1,D2,D3,D4,D5,D6,E1,E2,E3,E4,E5,E6,F1,F2,F3,F4,F5,F6,G1,G2,G3,G4,G5,G6,H1,H2,H3,H4,H5,H6
Decision=screen,no_inh,screen,no_inh,no_inh,ps2_2_1,screen,no_inh,screen,no_inh,screen,ps2_2_1,screen,no_inh,no_inh,no_inh,screen,ps2_1_1,screen,no_inh,screen,no_inh,screen,ps2_1_1,screen,no_inh,screen,ps2_1_1,screen,ps2_2_1,screen,no_inh,screen,ps2_1_1,screen,ps2_1_1,ps2_4_1,ps2_2_1,ps2_2_1,ps2_2_1,ps2_2_1,ps2_2_1,ps2_4_1,ps2_2_1,ps2_4_1,ps2_2_1,ps2_2_1,ps2_1_1,ps2_2_1,screen,no_inh,screen,ps2_1_1,screen,ps2_1_1,screen,screen,screen,ps2_1_1,screen,ps2_1_1,screen,screen,screen,no_inh,screen,ps2_1_1,screen,screen,screen,no_inh,screen,ps2_1_1,screen,screen,screen,ps2_1_1,screen,ps2_1_1,screen,screen,screen,ps2_1_1,screen,ps2_2_1,ps2_2_1,ps2_1_1,ps2_1_1,ps2_1_1,ps2_2_1,ps2_2_1,ps2_2_1,ps2_1_1,ps2_2_1,ps2_2_1,ps2_2_1
Plot_Min=0.100,0.100,0.100,0.100,0.100,0.100,0.100,0.100,0.100,0.100,0.100,0.100,0.100,0.100,0.100,0.100,0.100,0.100,0.100,0.100,0.100,0.100,0.100,0.100,0.100,0.100,0.100,0.100,0.100,0.100,0.100,0.100,0.100,0.100,0.100,0.100,0.100,0.100,0.100,0.100,0.100,0.100,0.100,0.100,0.100,0.100,0.100,0.100
Plot_Max=1.500,1.500,1.500,1.500,1.500,1.500,1.500,1.500,1.500,1.500,1.500,1.500,1.500,1.500,1.500,1.500,1.500,1.500,1.500,1.500,1.500,1.500,1.500,1.500,1.500,1.500,1.500,1.500,1.500,1.500,1.500,1.500,1.500,1.500,1.500,1.500,1.500,1.500,1.500,1.500,1.500,1.500,1.500,1.500,1.500,1.500,1.500,1.500
G_Plot_Min=0.1
G_Plot_Delta=0.7
Plot_On_Off=0
OD_Gen_Pt=0.460
Gens_to_OD_Pt=5.000
Avg_G=0.000,11.663,0.000,10.732,88.036,10.418,0.000,7.909,0.000,11.084,0.000,10.626,0.000,11.750,11.207,10.521,0.000,10.601,0.000,8.331,0.000,10.780,0.000,10.953,0.000,9.582,0.000,10.809,0.000,10.634,0.000,8.390,0.000,10.556,0.000,10.527,10.323,10.393,10.682,10.336,10.335,10.476,11.082,10.650,10.816,10.494,10.454,10.841,11.758,0.000,71.475,0.000,10.424,0.000,12.179,0.000,0.000,0.000,10.415,0.000,12.520,0.000,0.000,0.000,10.377,0.000,12.922,0.000,0.000,0.000,10.474,0.000,12.476,0.000,0.000,0.000,10.483,0.000,12.577,0.000,0.000,0.000,10.570,0.000,10.324,10.278,10.491,10.466,10.377,9.900,10.421,10.630,10.536,10.660,10.557,9.514
Max_Slope=47.372,16.335,63.294,13.996,74.399,14.295,83.975,16.210,86.731,10.368,83.974,14.400,121.124,5.342,13.336,11.087,88.348,14.322,54.000,17.134,84.776,15.282,102.185,15.706,113.056,11.940,71.272,11.116,54.455,13.680,80.014,15.591,107.337,14.278,102.170,12.870,8.012,11.011,10.058,8.331,11.446,12.339,13.252,13.328,13.373,12.754,12.969,13.881,15.388,91.154,61.460,83.109,10.157,72.466,19.096,75.057,64.744,77.104,13.698,17.292,16.957,80.014,86.545,99.781,3.328,108.736,21.518,71.877,67.277,50.186,3.195,68.399,16.696,100.969,113.068,78.500,11.354,86.506,20.117,50.760,95.253,52.680,10.268,40.388,11.015,9.584,12.851,10.575,11.634,7.539,12.204,11.975,11.796,12.546,9.455,7.807
Fit_Model=all
Fit_Const_OD_Base=0
Fit_Const_N0=0.018
Fit_Const_T0=0
G_Fit_Min=.1
G_Fit_Delta=.4
Fit_On_Off=0
Fit_Min=0.100,0.100,0.100,0.100,0.100,0.100,0.100,0.100,0.100,0.100,0.100,0.100,0.100,0.100,0.100,0.100,0.100,0.100,0.100,0.100,0.100,0.100,0.100,0.100,0.000,0.000,0.000,0.000,0.000,0.000,0.000,0.000,0.000,0.000,0.000,0.000,0.000,0.000,0.000,0.000,0.000,0.000,0.000,0.000,0.000,0.000,0.000,0.000\\\\0D
Fit_Delta=0.500,0.500,0.500,0.500,0.500,0.500,0.500,0.500,0.500,0.500,0.500,0.500,0.500,0.500,0.500,0.500,0.500,0.500,0.500,0.500,0.500,0.500,0.500,0.500,0.000,0.000,0.000,0.000,0.000,0.000,0.000,0.000,0.000,0.000,0.000,0.000,0.000,0.000,0.000,0.000,0.000,0.000,0.000,0.000,0.000,0.000,0.000,0.000\\\\0D
Fit_Offset=0,0,0,0,0,0,0,0,0,0,0,0,0,0,0,0,0,0,0,0,0,0,0,0,0,0,0,0,0,0,0,0,0,0,0,0,0,0,0,0,0,0,0,0,0,0,0,0
Fit_N0=0,0,0,0,0,0,0,0,0,0,0,0,0,0,0,0,0,0,0,0,0,0,0,0,0,0,0,0,0,0,0,0,0,0,0,0,0,0,0,0,0,0,0,0,0,0,0,0
Fit_T0=0,0,0,0,0,0,0,0,0,0,0,0,0,0,0,0,0,0,0,0,0,0,0,0,0,0,0,0,0,0,0,0,0,0,0,0,0,0,0,0,0,0,0,0,0,0,0,0
Fit_G=0,0,0,0,0,0,0,0,0,0,0,0,0,0,0,0,0,0,0,0,0,0,0,0,0,0,0,0,0,0,0,0,0,0,0,0,0,0,0,0,0,0,0,0,0,0,0,0
Fit_Error=0,0,0,0,0,0,0,0,0,0,0,0,0,0,0,0,0,0,0,0,0,0,0,0,0,0,0,0,0,0,0,0,0,0,0,0,0,0,0,0,0,0,0,0,0,0,0,0
Fit_CV=0,0,0,0,0,0,0,0,0,0,0,0,0,0,0,0,0,0,0,0,0,0,0,0,0,0,0,0,0,0,0,0,0,0,0,0,0,0,0,0,0,0,0,0,0,0,0,0
Time_to_20_Gens=0,0,0,0,0,0,0,0,0,0,0,0,0,0,0,0,0,0,0,0,0,0,0,0,0,0,0,0,0,0,0,0,0,0,0,0,0,0,0,0,0,0,0,0,0,0,0,0
Time_to_each_5_Gens=0,0,0,0,0,0,0,0,0,0,0,0,0,0,0,0,0,0,0,0,0,0,0,0,0,0,0,0,0,0,0,0,0,0,0,0,0,0,0,0,0,0,0,0,0,0,0,0
Time_to_each_n_Gens=0.000,36.082,0.000,47.449,36.903,47.438,0.000,24.269,0.000,47.362,0.000,47.435,0.000,38.986,47.449,47.438,0.000,47.446,0.000,26.895,0.000,47.430,0.000,47.423,0.000,31.081,0.000,47.408,0.000,47.451,0.000,25.023,0.000,47.432,0.000,47.360,46.041,47.448,47.434,47.431,47.346,47.419,47.373,47.418,47.397,47.274,47.175,47.422,47.445,0.000,35.671,0.000,47.325,0.000,47.435,0.000,0.000,0.000,46.676,0.000,47.445,0.000,0.000,0.000,47.437,0.000,47.431,0.000,0.000,0.000,47.410,0.000,47.424,0.000,0.000,0.000,47.429,0.000,47.439,0.000,0.000,0.000,47.331,0.000,47.433,47.442,47.427,47.434,47.434,47.417,47.412,47.430,47.443,47.401,47.437,44.323
Min_Pt_OD=0,0,0,0,0,0,0,0,0,0,0,0,0,0,0,0,0,0,0,0,0,0,0,0,0,0,0,0,0,0,0,0,0,0,0,0,0,0,0,0,0,0,0,0,0,0,0,0
Min_Pt_t=0,0,0,0,0,0,0,0,0,0,0,0,0,0,0,0,0,0,0,0,0,0,0,0,0,0,0,0,0,0,0,0,0,0,0,0,0,0,0,0,0,0,0,0,0,0,0,0
TO_OD=0,0,0,0,0,0,0,0,0,0,0,0,0,0,0,0,0,0,0,0,0,0,0,0,0,0,0,0,0,0,0,0,0,0,0,0,0,0,0,0,0,0,0,0,0,0,0,0
Ref_ID=A01
Multi_Refs=single_ref
test=A01,A02,A03,A04,A05,A06,A07,A08,A09,A10,A11,A12,B01,B02,B03,B04,B05,B06,B07,B08,B09,B10,B11,B12,C01,C02,C03,C04,C05,C06,C07,C08,C09,C10,C11,C12,D01,D02,D03,D04,D05,D06,D07,D08,D09,D10,D11,D12,E01,E02,E03,E04,E05,E06,E07,E08,E09,E10,E11,E12,F01,F02,F03,F04,F05,F06,F07,F08,F09,F10,F11,F12,G01,G02,G03,G04,G05,G06,G07,G08,G09,G10,G11,G12,H01,H02,H03,H04,H05,H06,H07,H08,H09,H10,H11,H12
Start_Time_Now=3.2639999177E+9
Start_Date="6/6/2007+2:38 PM"
gen_time_cutoff=0.000
Drug_Name=nd?:;-ud+0,nd?:;-ud+0,nd?:;-ud+0,nd?:;-ud+0,nd?:;-ud+0,nd?:;-ud+0,nd?:;-ud+0,nd?:;-ud+0,nd?:;-ud+0,nd?:;-ud+0,nd?:;-ud+0,nd?:;-ud+0,nd?:;-ud+0,nd?:;-ud+0,nd?:;-ud+0,nd?:;-ud+0,nd?:;-ud+0,nd?:;-ud+0,nd?:;-ud+0,nd?:;-ud+0,nd?:;-ud+0,nd?:;-ud+0,nd?:;-ud+0,nd?:;-ud+0,nd?:;-ud+0,nd?:;-ud+0,nd?:;-ud+0,nd?:;-ud+0,nd?:;-ud+0,nd?:;-ud+0,nd?:;-ud+0,nd?:;-ud+0,nd?:;-ud+0,nd?:;-ud+0,nd?:;-ud+0,nd?:;-ud+0,nd?:;-ud+0,nd?:;-ud+0,nd?:;-ud+0,nd?:;-ud+0,nd?:;-ud+0,nd?:;-ud+0,nd?:;-ud+0,nd?:;-ud+0,nd?:;-ud+0,nd?:;-ud+0,nd?:;-ud+0,nd?:;-ud+0,nd?:;-ud+0,nd?:;-ud+0,nd?:;-ud+0,nd?:;-ud+0,nd?:;-ud+0,nd?:;-ud+0,nd?:;-ud+0,nd?:;-ud+0,nd?:;-ud+0,nd?:;-ud+0,nd?:;-ud+0,nd?:;-ud+0,nd?:;-ud+0,nd?:;-ud+0,nd?:;-ud+0,nd?:;-ud+0,nd?:;-ud+0,nd?:;-ud+0,nd?:;-ud+0,nd?:;-ud+0,nd?:;-ud+0,nd?:;-ud+0,nd?:;-ud+0,nd?:;-ud+0,nd?:;-ud+0,nd?:;-ud+0,nd?:;-ud+0,nd?:;-ud+0,nd?:;-ud+0,nd?:;-ud+0,nd?:;-ud+0,nd?:;-ud+0,nd?:;-ud+0,nd?:;-ud+0,nd?:;-ud+0,nd?:;-ud+0,nd?:;-ud+0,nd?:;-ud+0,nd?:;-ud+0,nd?:;-ud+0,nd?:;-ud+0,nd?:;-ud+0,nd?:;-ud+0,nd?:;-ud+0,nd?:;-ud+0,nd?:;-ud+0,nd?:;-ud+0,nd?:;-ud+0
Drug_Well_Pos=A01,A02,A03,A04,A05,A06,B01,B02,B03,B04,B05,B06,C01,C02,C03,C04,C05,C06,D01,D02,D03,D04,D05,D06,E01,E02,E03,E04,E05,E06,F01,F02,F03,F04,F05,F06,G01,G02,G03,G04,G05,G06,H01,H02,H03,H04,H05,H06,A07,A08,A09,A10,A11,A12,B07,B08,B09,B10,B11,B12,C07,C08,C09,C10,C11,C12,D07,D08,D09,D10,D11,D12,E07,E08,E09,E10,E11,E12,F07,F08,F09,F10,F11,F12,G07,G08,G09,G10,G11,G12,H07,H08,H09,H10,H11,H12
Avg_G_tcut=0.000,11.663,0.000,10.732,88.036,10.418,0.000,7.909,0.000,11.084,0.000,10.626,0.000,11.750,11.207,10.521,0.000,10.601,0.000,8.331,0.000,10.780,0.000,10.953,0.000,9.582,0.000,10.809,0.000,10.634,0.000,8.390,0.000,10.556,0.000,10.527,10.323,10.393,10.682,10.336,10.335,10.476,11.082,10.650,10.816,10.494,10.454,10.841,11.758,0.000,71.475,0.000,10.424,0.000,12.179,0.000,0.000,0.000,10.415,0.000,12.520,0.000,0.000,0.000,10.377,0.000,12.922,0.000,0.000,0.000,10.474,0.000,12.476,0.000,0.000,0.000,10.483,0.000,12.577,0.000,0.000,0.000,10.570,0.000,10.324,10.278,10.491,10.466,10.377,9.900,10.421,10.630,10.536,10.660,10.557,9.514
t0_from_interval=0.000,1.904,0.000,-12.076,0.000,-14.661,0.000,-1.583,0.000,-10.529,0.000,-15.144,0.000,-5.604,-25.778,-23.552,0.000,-26.094,0.000,-1.955,0.000,-24.639,0.000,-27.571,0.000,-1.891,0.000,-25.478,0.000,-26.764,0.000,-1.742,0.000,-24.562,0.000,-25.679,-16.515,-14.317,-27.988,-25.236,-24.752,-26.391,-20.470,-17.360,-18.463,-13.729,-14.229,-14.605,-20.414,0.000,0.000,0.000,-11.842,0.000,-10.073,0.000,0.000,0.000,-12.119,0.000,-10.512,0.000,0.000,0.000,-9.583,0.000,-11.160,0.000,0.000,0.000,-23.616,0.000,-10.587,0.000,0.000,0.000,-24.041,0.000,-10.516,0.000,0.000,0.000,-24.650,0.000,-14.349,-14.392,-13.371,-12.174,-12.585,-12.889,-13.534,-16.583,-13.672,-15.707,-15.385,-12.038
Sum_Delta_Ref=-1.000,0.923,-1.000,1.788,0.001,3.250,-1.000,0.828,-1.000,1.343,-1.000,3.074,-1.000,0.579,1.267,1.823,-1.000,2.790,-1.000,0.764,-1.000,1.658,-1.000,2.313,-1.000,0.429,-1.000,1.984,-1.000,3.102,-1.000,0.700,-1.000,2.147,-1.000,2.853,4.012,3.135,3.761,3.118,2.953,3.719,4.187,3.862,4.015,3.043,3.151,2.735,3.028,-1.000,0.063,-1.000,2.285,-1.000,2.580,-1.000,-1.000,-1.000,2.318,-1.000,2.376,-1.000,-1.000,-1.000,1.876,-1.000,2.177,-1.000,-1.000,-1.000,1.813,-1.000,2.556,-1.000,-1.000,-1.000,2.016,-1.000,2.236,-1.000,-1.000,-1.000,2.027,-1.000,3.326,3.366,2.801,2.456,2.687,3.801,3.031,3.687,2.898,3.241,3.385,3.846
Gens_at_time_G=0.000,3.094,0.000,4.421,0.419,4.554,0.000,3.068,0.000,4.273,0.000,4.464,0.000,3.318,4.234,4.509,0.000,4.476,0.000,3.228,0.000,4.400,0.000,4.330,0.000,3.244,0.000,4.386,0.000,4.462,0.000,2.982,0.000,4.493,0.000,4.499,4.460,4.565,4.441,4.589,4.581,4.526,4.275,4.452,4.382,4.505,4.513,4.374,4.035,0.000,0.499,0.000,4.540,0.000,3.895,0.000,0.000,0.000,4.482,0.000,3.790,0.000,0.000,0.000,4.571,0.000,3.671,0.000,0.000,0.000,4.526,0.000,3.801,0.000,0.000,0.000,4.524,0.000,3.772,0.000,0.000,0.000,4.478,0.000,4.595,4.616,4.521,4.532,4.571,4.790,4.550,4.462,4.503,4.446,4.493,4.659
G_Int_tcut=0.000,11.048,0.000,13.464,88.036,13.637,0.000,8.425,0.000,13.548,0.000,14.019,0.000,13.440,17.295,15.744,0.000,16.431,0.000,8.937,0.000,16.380,0.000,17.322,0.000,10.165,0.000,16.618,0.000,16.632,0.000,8.974,0.000,16.023,0.000,16.234,14.026,13.529,16.985,15.836,15.739,16.307,15.870,14.549,15.029,13.541,13.607,14.180,16.817,0.000,71.475,0.000,13.032,0.000,14.765,0.000,0.000,0.000,13.119,0.000,15.294,0.000,0.000,0.000,12.474,0.000,15.962,0.000,0.000,0.000,15.692,0.000,15.261,0.000,0.000,0.000,15.796,0.000,15.365,0.000,0.000,0.000,16.076,0.000,13.447,13.395,13.449,13.152,13.130,12.591,13.396,14.346,13.572,14.193,13.981,12.098
Sum_Del_12=0.000,0.074,0.018,0.195,0.003,0.446,0.027,0.063,0.042,0.186,0.005,0.357,0.033,0.146,0.192,0.249,0.040,0.352,0.007,0.100,0.028,0.221,0.004,0.313,0.026,0.066,0.038,0.306,0.074,0.423,0.041,0.058,0.023,0.281,0.028,0.358,0.511,0.369,0.511,0.405,0.388,0.490,0.579,0.501,0.511,0.374,0.362,0.345,0.394,0.005,0.026,0.013,0.231,0.035,0.319,0.049,0.063,0.080,0.269,0.178,0.307,0.013,0.014,0.032,0.285,0.128,0.343,0.115,0.077,0.092,0.205,0.085,0.372,0.068,0.064,0.064,0.244,0.157,0.316,0.040,0.076,0.111,0.256,0.155,0.412,0.417,0.334,0.297,0.309,0.428,0.333,0.451,0.315,0.412,0.393,0.426
Sum_Del_20=0.000,0.881,0.040,1.708,0.001,3.110,0.074,0.774,0.031,1.265,0.039,2.913,0.074,0.523,1.168,1.701,0.025,2.629,0.029,0.697,0.006,1.545,0.041,2.165,0.061,0.378,0.009,1.849,0.075,2.915,0.081,0.640,0.018,2.009,0.006,2.679,3.833,2.965,3.568,2.943,2.778,3.523,4.015,3.692,3.834,2.887,2.992,2.601,2.900,0.014,0.060,0.004,2.178,0.042,2.444,0.035,0.082,0.091,2.194,0.258,2.239,0.025,0.018,0.004,1.767,0.128,2.041,0.124,0.065,0.091,1.701,0.074,2.402,0.046,0.043,0.048,1.893,0.186,2.095,0.017,0.062,0.134,1.899,0.196,3.146,3.189,2.647,2.316,2.536,3.611,2.882,3.516,2.754,3.089,3.224,3.672
Sum_Del_24=0.000,2.110,0.027,3.795,0.025,6.097,0.075,1.957,0.048,2.947,0.039,5.985,0.076,1.116,2.873,3.926,0.034,5.403,0.023,1.632,0.002,3.634,0.045,4.625,0.063,0.897,0.013,4.135,0.093,5.906,0.082,1.650,0.019,4.579,0.001,5.675,7.298,6.088,6.748,6.135,5.881,6.899,7.195,7.028,7.150,6.060,6.240,5.433,5.409,0.007,0.104,0.005,4.774,0.057,4.669,0.051,0.110,0.118,4.786,0.346,4.191,0.021,0.012,0.009,3.884,0.127,3.798,0.144,0.072,0.112,3.879,0.080,4.489,0.054,0.051,0.057,4.266,0.209,4.047,0.021,0.069,0.161,4.281,0.223,6.491,6.543,5.605,5.077,5.536,7.439,6.094,6.878,5.847,6.242,6.510,7.566
Sum_12=0.109,0.183,0.091,0.304,0.107,0.555,0.082,0.172,0.152,0.296,0.104,0.467,0.076,0.255,0.301,0.359,0.150,0.462,0.103,0.210,0.137,0.330,0.114,0.423,0.083,0.175,0.148,0.415,0.183,0.533,0.068,0.168,0.133,0.391,0.137,0.467,0.620,0.478,0.621,0.514,0.498,0.600,0.688,0.610,0.620,0.484,0.472,0.454,0.504,0.114,0.135,0.123,0.340,0.144,0.428,0.158,0.172,0.190,0.378,0.287,0.417,0.122,0.124,0.141,0.394,0.238,0.452,0.225,0.186,0.202,0.314,0.195,0.482,0.178,0.173,0.174,0.353,0.266,0.426,0.149,0.185,0.220,0.366,0.264,0.521,0.526,0.443,0.407,0.418,0.537,0.442,0.560,0.425,0.521,0.503,0.536
Sum_20=0.209,1.090,0.170,1.917,0.210,3.319,0.136,0.983,0.241,1.474,0.170,3.122,0.135,0.732,1.377,1.910,0.234,2.838,0.180,0.907,0.203,1.754,0.169,2.375,0.148,0.588,0.200,2.058,0.284,3.124,0.128,0.849,0.192,2.218,0.203,2.889,4.042,3.174,3.777,3.153,2.987,3.732,4.224,3.901,4.043,3.096,3.202,2.810,3.109,0.195,0.270,0.206,2.387,0.252,2.653,0.245,0.291,0.300,2.403,0.467,2.448,0.184,0.191,0.213,1.976,0.338,2.250,0.333,0.274,0.300,1.910,0.284,2.611,0.255,0.253,0.257,2.102,0.396,2.305,0.226,0.272,0.343,2.109,0.405,3.355,3.398,2.856,2.525,2.746,3.820,3.091,3.726,2.963,3.298,3.434,3.881
Sum_24=0.246,2.356,0.218,4.040,0.271,6.343,0.171,2.203,0.294,3.193,0.207,6.230,0.169,1.362,3.119,4.172,0.280,5.649,0.223,1.878,0.243,3.879,0.201,4.871,0.182,1.143,0.233,4.380,0.339,6.151,0.163,1.896,0.227,4.825,0.245,5.921,7.544,6.333,6.993,6.380,6.127,7.145,7.441,7.273,7.396,6.306,6.485,5.679,5.655,0.238,0.350,0.251,5.020,0.303,4.915,0.296,0.355,0.363,5.032,0.592,4.436,0.224,0.234,0.254,4.130,0.373,4.043,0.390,0.317,0.358,4.125,0.326,4.734,0.299,0.297,0.302,4.512,0.455,4.292,0.267,0.315,0.407,4.527,0.468,6.737,6.788,5.851,5.322,5.782,7.684,6.339,7.124,6.092,6.488,6.755,7.811
G_by_Interval=0.000,11.048,0.000,13.464,88.036,13.637,0.000,8.425,0.000,13.548,0.000,14.019,0.000,13.440,17.295,15.744,0.000,16.431,0.000,8.937,0.000,16.380,0.000,17.322,0.000,10.165,0.000,16.618,0.000,16.632,0.000,8.974,0.000,16.023,0.000,16.234,14.026,13.529,16.985,15.836,15.739,16.307,15.870,14.549,15.029,13.541,13.607,14.180,16.817,0.000,71.475,0.000,13.032,0.000,14.765,0.000,0.000,0.000,13.119,0.000,15.294,0.000,0.000,0.000,12.474,0.000,15.962,0.000,0.000,0.000,15.692,0.000,15.261,0.000,0.000,0.000,15.796,0.000,15.365,0.000,0.000,0.000,16.076,0.000,13.447,13.395,13.449,13.152,13.130,12.591,13.396,14.346,13.572,14.193,13.981,12.098
Avg_G_t8=0.000,11.663,0.000,10.732,88.036,10.418,0.000,7.909,0.000,11.084,0.000,10.626,0.000,11.750,11.207,10.521,0.000,10.601,0.000,8.331,0.000,10.780,0.000,10.953,0.000,9.582,0.000,10.809,0.000,10.634,0.000,8.390,0.000,10.556,0.000,10.527,10.323,10.393,10.682,10.336,10.335,10.476,11.082,10.650,10.816,10.494,10.454,10.841,11.758,0.000,71.475,0.000,10.424,0.000,12.179,0.000,0.000,0.000,10.415,0.000,12.520,0.000,0.000,0.000,10.377,0.000,12.922,0.000,0.000,0.000,10.474,0.000,12.476,0.000,0.000,0.000,10.483,0.000,12.577,0.000,0.000,0.000,10.570,0.000,10.324,10.278,10.491,10.466,10.377,9.900,10.421,10.630,10.536,10.660,10.557,9.514
G_int_t8=0.000,11.048,0.000,13.464,88.036,13.637,0.000,8.425,0.000,13.548,0.000,14.019,0.000,13.440,17.295,15.744,0.000,16.431,0.000,8.937,0.000,16.380,0.000,17.322,0.000,10.165,0.000,16.618,0.000,16.632,0.000,8.974,0.000,16.023,0.000,16.234,14.026,13.529,16.985,15.836,15.739,16.307,15.870,14.549,15.029,13.541,13.607,14.180,16.817,0.000,71.475,0.000,13.032,0.000,14.765,0.000,0.000,0.000,13.119,0.000,15.294,0.000,0.000,0.000,12.474,0.000,15.962,0.000,0.000,0.000,15.692,0.000,15.261,0.000,0.000,0.000,15.796,0.000,15.365,0.000,0.000,0.000,16.076,0.000,13.447,13.395,13.449,13.152,13.130,12.591,13.396,14.346,13.572,14.193,13.981,12.098
Avg_G_t12=0.000,11.663,0.000,10.732,88.036,10.418,0.000,7.909,0.000,11.084,0.000,10.626,0.000,11.750,11.207,10.521,0.000,10.601,0.000,8.331,0.000,10.780,0.000,10.953,0.000,9.582,0.000,10.809,0.000,10.634,0.000,8.390,0.000,10.556,0.000,10.527,10.323,10.393,10.682,10.336,10.335,10.476,11.082,10.650,10.816,10.494,10.454,10.841,11.758,0.000,71.475,0.000,10.424,0.000,12.179,0.000,0.000,0.000,10.415,0.000,12.520,0.000,0.000,0.000,10.377,0.000,12.922,0.000,0.000,0.000,10.474,0.000,12.476,0.000,0.000,0.000,10.483,0.000,12.577,0.000,0.000,0.000,10.570,0.000,10.324,10.278,10.491,10.466,10.377,9.900,10.421,10.630,10.536,10.660,10.557,9.514
G_int_t12=0.000,11.048,0.000,13.464,88.036,13.637,0.000,8.425,0.000,13.548,0.000,14.019,0.000,13.440,17.295,15.744,0.000,16.431,0.000,8.937,0.000,16.380,0.000,17.322,0.000,10.165,0.000,16.618,0.000,16.632,0.000,8.974,0.000,16.023,0.000,16.234,14.026,13.529,16.985,15.836,15.739,16.307,15.870,14.549,15.029,13.541,13.607,14.180,16.817,0.000,71.475,0.000,13.032,0.000,14.765,0.000,0.000,0.000,13.119,0.000,15.294,0.000,0.000,0.000,12.474,0.000,15.962,0.000,0.000,0.000,15.692,0.000,15.261,0.000,0.000,0.000,15.796,0.000,15.365,0.000,0.000,0.000,16.076,0.000,13.447,13.395,13.449,13.152,13.130,12.591,13.396,14.346,13.572,14.193,13.981,12.098
Avg_G_inflex=0.000,7.774,0.000,10.658,57.296,10.319,0.000,7.865,0.000,7.274,0.000,6.059,0.000,0.000,7.194,6.602,0.000,10.554,0.000,8.513,0.000,6.928,0.000,6.272,0.000,0.000,0.000,6.661,0.000,5.685,0.000,8.418,0.000,6.161,0.000,5.887,5.200,6.056,9.851,5.873,5.660,5.382,5.074,5.363,5.177,5.627,5.464,5.828,5.926,0.000,5.863,0.000,9.510,0.000,6.170,0.000,0.000,0.000,9.437,0.000,6.570,0.000,0.000,0.000,4.810,0.000,7.536,0.000,0.000,0.000,7.101,0.000,6.438,0.000,0.000,0.000,9.602,0.000,6.926,0.000,0.000,0.000,9.593,0.000,5.492,5.514,5.997,6.296,9.639,8.746,5.584,5.359,6.027,9.549,7.521,5.355
G_int_inflex=0.000,5.549,0.000,13.374,57.296,13.513,0.000,5.353,0.000,5.704,0.000,5.678,0.000,0.000,5.404,5.340,0.000,13.755,0.000,6.025,0.000,5.172,0.000,5.065,0.000,0.000,0.000,7.454,0.000,6.144,0.000,5.492,0.000,6.609,0.000,4.307,4.134,4.004,13.213,5.426,4.383,4.308,3.992,4.094,3.912,4.166,4.225,4.390,4.505,0.000,5.863,0.000,11.476,0.000,4.362,0.000,0.000,0.000,11.407,0.000,4.563,0.000,0.000,0.000,4.810,0.000,5.644,0.000,0.000,0.000,6.580,0.000,7.486,0.000,0.000,0.000,11.383,0.000,5.100,0.000,0.000,0.000,11.429,0.000,4.329,4.190,4.355,5.190,11.861,10.688,4.004,3.972,5.321,12.229,8.559,4.667
G_by_Interval_g4=0.000,11.048,0.000,10.601,88.036,11.161,0.000,8.425,0.000,12.824,0.000,12.387,0.000,13.440,12.732,12.015,0.000,12.313,0.000,8.937,0.000,12.401,0.000,12.800,0.000,10.165,0.000,12.532,0.000,12.411,0.000,8.974,0.000,12.159,0.000,12.194,11.028,12.007,12.674,11.964,11.962,12.334,12.228,11.462,12.838,12.192,12.165,12.700,12.932,0.000,71.475,0.000,10.628,0.000,14.765,0.000,0.000,0.000,12.013,0.000,15.294,0.000,0.000,0.000,11.770,0.000,15.962,0.000,0.000,0.000,11.924,0.000,15.261,0.000,0.000,0.000,11.995,0.000,15.365,0.000,0.000,0.000,12.179,0.000,11.943,11.925,12.147,12.043,11.953,11.371,10.787,12.473,12.199,11.280,12.317,9.891
G_int_t8_g4=0.000,11.048,0.000,10.601,88.036,11.161,0.000,8.425,0.000,12.824,0.000,12.387,0.000,13.440,12.732,12.015,0.000,12.313,0.000,8.937,0.000,12.401,0.000,12.800,0.000,10.165,0.000,12.532,0.000,12.411,0.000,8.974,0.000,12.159,0.000,12.194,11.028,12.007,12.674,11.964,11.962,12.334,12.228,11.462,12.838,12.192,12.165,12.700,12.932,0.000,71.475,0.000,10.628,0.000,14.765,0.000,0.000,0.000,12.013,0.000,15.294,0.000,0.000,0.000,11.770,0.000,15.962,0.000,0.000,0.000,11.924,0.000,15.261,0.000,0.000,0.000,11.995,0.000,15.365,0.000,0.000,0.000,12.179,0.000,11.943,11.925,12.147,12.043,11.953,11.371,10.787,12.473,12.199,11.280,12.317,9.891
G_int_t12_g4=0.000,11.048,0.000,10.601,88.036,11.161,0.000,8.425,0.000,12.824,0.000,12.387,0.000,13.440,12.732,12.015,0.000,12.313,0.000,8.937,0.000,12.401,0.000,12.800,0.000,10.165,0.000,12.532,0.000,12.411,0.000,8.974,0.000,12.159,0.000,12.194,11.028,12.007,12.674,11.964,11.962,12.334,12.228,11.462,12.838,12.192,12.165,12.700,12.932,0.000,71.475,0.000,10.628,0.000,14.765,0.000,0.000,0.000,12.013,0.000,15.294,0.000,0.000,0.000,11.770,0.000,15.962,0.000,0.000,0.000,11.924,0.000,15.261,0.000,0.000,0.000,11.995,0.000,15.365,0.000,0.000,0.000,12.179,0.000,11.943,11.925,12.147,12.043,11.953,11.371,10.787,12.473,12.199,11.280,12.317,9.891
G_int_inflex_g4=0.000,5.549,0.000,10.504,57.296,11.043,0.000,5.353,0.000,5.704,0.000,5.146,0.000,0.000,5.404,5.340,0.000,10.984,0.000,6.025,0.000,5.172,0.000,5.065,0.000,0.000,0.000,7.454,0.000,6.144,0.000,5.492,0.000,6.609,0.000,4.307,4.134,4.004,10.569,4.914,4.383,4.308,3.992,4.094,3.912,4.166,4.225,4.390,4.505,0.000,5.863,0.000,9.455,0.000,4.362,0.000,0.000,0.000,9.424,0.000,4.563,0.000,0.000,0.000,4.810,0.000,5.644,0.000,0.000,0.000,6.015,0.000,7.486,0.000,0.000,0.000,9.461,0.000,5.100,0.000,0.000,0.000,9.554,0.000,4.329,4.190,4.355,5.190,9.743,8.832,4.004,3.972,4.975,9.851,7.203,4.460
Time_Inflex=0.224,26.651,0.224,47.206,40.599,47.451,0.224,25.673,0.224,22.737,0.224,25.673,0.224,0.958,25.183,26.651,0.224,47.451,0.224,26.651,0.224,20.534,0.224,22.737,0.224,0.958,0.224,20.045,0.224,19.311,0.224,25.428,0.224,21.269,0.224,18.333,18.577,15.151,47.206,24.939,19.801,16.863,15.885,16.129,15.885,18.333,19.801,18.577,15.640,0.224,2.916,0.224,46.717,0.224,16.619,0.224,0.224,0.224,44.025,0.224,15.885,0.224,0.224,0.224,1.937,0.224,15.151,0.224,0.224,0.224,29.587,0.224,16.863,0.224,0.224,0.224,46.717,0.224,16.863,0.224,0.224,0.224,46.962,0.224,21.269,17.843,17.598,25.183,47.451,46.717,18.333,16.863,25.183,44.025,37.417,22.247
OD_Inflex=0.087,0.223,0.081,0.368,0.079,0.408,0.087,0.212,0.121,0.199,0.119,0.319,0.086,0.102,0.239,0.297,0.155,0.391,0.090,0.205,0.163,0.183,0.157,0.247,0.099,0.092,0.169,0.194,0.181,0.225,0.091,0.193,0.154,0.231,0.173,0.194,0.252,0.147,0.373,0.316,0.234,0.202,0.200,0.195,0.191,0.212,0.246,0.205,0.159,0.072,0.079,0.072,0.383,0.072,0.160,0.115,0.141,0.113,0.379,0.085,0.143,0.140,0.154,0.136,0.082,0.079,0.124,0.155,0.188,0.147,0.321,0.079,0.159,0.158,0.183,0.149,0.382,0.099,0.146,0.145,0.166,0.140,0.385,0.110,0.282,0.211,0.179,0.290,0.415,0.447,0.210,0.205,0.300,0.377,0.374,0.323
Time_Saturation=0.224,42.802,0.224,0.000,0.000,44.515,0.224,37.173,0.224,40.599,0.224,43.291,0.224,43.047,43.781,45.494,0.224,45.494,0.224,2.182,0.224,44.759,0.224,40.843,0.224,1.448,0.224,40.599,0.224,45.494,0.224,0.000,0.224,45.494,0.224,45.494,45.494,41.578,45.249,42.312,45.494,45.249,45.249,44.515,45.494,45.494,45.494,45.494,36.439,0.224,0.000,0.224,45.249,0.224,37.173,0.224,0.224,0.224,45.738,0.224,36.439,0.224,0.224,0.224,45.249,0.224,45.494,0.224,0.224,0.224,45.494,0.224,27.141,0.224,0.224,0.224,45.004,0.224,42.068,0.224,0.224,0.224,47.451,0.224,46.228,42.068,39.131,45.494,45.004,45.249,43.781,44.515,45.004,44.515,45.004,43.536
OD_Saturation=0.087,0.202,0.081,0.000,0.000,0.388,0.087,0.233,0.121,0.330,0.119,0.376,0.086,0.231,0.327,0.386,0.155,0.377,0.090,0.090,0.163,0.363,0.157,0.348,0.099,0.091,0.169,0.364,0.181,0.376,0.091,0.000,0.154,0.387,0.173,0.383,0.386,0.390,0.370,0.395,0.399,0.392,0.345,0.382,0.371,0.391,0.391,0.362,0.289,0.072,0.000,0.072,0.377,0.072,0.265,0.115,0.141,0.113,0.380,0.085,0.246,0.140,0.154,0.136,0.379,0.079,0.244,0.155,0.188,0.147,0.392,0.079,0.238,0.158,0.183,0.149,0.387,0.099,0.259,0.145,0.166,0.140,0.387,0.110,0.414,0.414,0.374,0.393,0.395,0.450,0.391,0.374,0.391,0.373,0.399,0.422
Ref_Well_Name=A01,A01,A01,A01,A01,A01,A01,A01,A01,A01,A01,A01,A01,A01,A01,A01,A01,A01,A01,A01,A01,A01,A01,A01,A01,A01,A01,A01,A01,A01,A01,A01,A01,A01,A01,A01,A01,A01,A01,A01,A01,A01,A01,A01,A01,A01,A01,A01,A01,A01,A01,A01,A01,A01,A01,A01,A01,A01,A01,A01,A01,A01,A01,A01,A01,A01,A01,A01,A01,A01,A01,A01,A01,A01,A01,A01,A01,A01,A01,A01,A01,A01,A01,A01,A01,A01,A01,A01,A01,A01,A01,A01,A01,A01,A01,A01
Ratio_Avg_G=NaN,0.000,NaN,0.000,0.000,0.000,NaN,0.000,NaN,0.000,NaN,0.000,NaN,0.000,0.000,0.000,NaN,0.000,NaN,0.000,NaN,0.000,NaN,0.000,NaN,0.000,NaN,0.000,NaN,0.000,NaN,0.000,NaN,0.000,NaN,0.000,0.000,0.000,0.000,0.000,0.000,0.000,0.000,0.000,0.000,0.000,0.000,0.000,0.000,NaN,0.000,NaN,0.000,NaN,0.000,NaN,NaN,NaN,0.000,NaN,0.000,NaN,NaN,NaN,0.000,NaN,0.000,NaN,NaN,NaN,0.000,NaN,0.000,NaN,NaN,NaN,0.000,NaN,0.000,NaN,NaN,NaN,0.000,NaN,0.000,0.000,0.000,0.000,0.000,0.000,0.000,0.000,0.000,0.000,0.000,0.000
Ratio_Fit_G=NaN,NaN,NaN,NaN,NaN,NaN,NaN,NaN,NaN,NaN,NaN,NaN,NaN,NaN,NaN,NaN,NaN,NaN,NaN,NaN,NaN,NaN,NaN,NaN,NaN,NaN,NaN,NaN,NaN,NaN,NaN,NaN,NaN,NaN,NaN,NaN,NaN,NaN,NaN,NaN,NaN,NaN,NaN,NaN,NaN,NaN,NaN,NaN,NaN,NaN,NaN,NaN,NaN,NaN,NaN,NaN,NaN,NaN,NaN,NaN,NaN,NaN,NaN,NaN,NaN,NaN,NaN,NaN,NaN,NaN,NaN,NaN,NaN,NaN,NaN,NaN,NaN,NaN,NaN,NaN,NaN,NaN,NaN,NaN,NaN,NaN,NaN,NaN,NaN,NaN,NaN,NaN,NaN,NaN,NaN,NaN
Ratio_G_Int=NaN,0.000,NaN,0.000,0.000,0.000,NaN,0.000,NaN,0.000,NaN,0.000,NaN,0.000,0.000,0.000,NaN,0.000,NaN,0.000,NaN,0.000,NaN,0.000,NaN,0.000,NaN,0.000,NaN,0.000,NaN,0.000,NaN,0.000,NaN,0.000,0.000,0.000,0.000,0.000,0.000,0.000,0.000,0.000,0.000,0.000,0.000,0.000,0.000,NaN,0.000,NaN,0.000,NaN,0.000,NaN,NaN,NaN,0.000,NaN,0.000,NaN,NaN,NaN,0.000,NaN,0.000,NaN,NaN,NaN,0.000,NaN,0.000,NaN,NaN,NaN,0.000,NaN,0.000,NaN,NaN,NaN,0.000,NaN,0.000,0.000,0.000,0.000,0.000,0.000,0.000,0.000,0.000,0.000,0.000,0.000
Ratio_t0_Fit=NaN,NaN,NaN,NaN,NaN,NaN,NaN,NaN,NaN,NaN,NaN,NaN,NaN,NaN,NaN,NaN,NaN,NaN,NaN,NaN,NaN,NaN,NaN,NaN,NaN,NaN,NaN,NaN,NaN,NaN,NaN,NaN,NaN,NaN,NaN,NaN,NaN,NaN,NaN,NaN,NaN,NaN,NaN,NaN,NaN,NaN,NaN,NaN,NaN,NaN,NaN,NaN,NaN,NaN,NaN,NaN,NaN,NaN,NaN,NaN,NaN,NaN,NaN,NaN,NaN,NaN,NaN,NaN,NaN,NaN,NaN,NaN,NaN,NaN,NaN,NaN,NaN,NaN,NaN,NaN,NaN,NaN,NaN,NaN,NaN,NaN,NaN,NaN,NaN,NaN,NaN,NaN,NaN,NaN,NaN,NaN
Ratio_t0_G_Int=NaN,0.000,NaN,-0.000,NaN,-0.000,NaN,-0.000,NaN,-0.000,NaN,-0.000,NaN,-0.000,-0.000,-0.000,NaN,-0.000,NaN,-0.000,NaN,-0.000,NaN,-0.000,NaN,-0.000,NaN,-0.000,NaN,-0.000,NaN,-0.000,NaN,-0.000,NaN,-0.000,-0.000,-0.000,-0.000,-0.000,-0.000,-0.000,-0.000,-0.000,-0.000,-0.000,-0.000,-0.000,-0.000,NaN,NaN,NaN,-0.000,NaN,-0.000,NaN,NaN,NaN,-0.000,NaN,-0.000,NaN,NaN,NaN,-0.000,NaN,-0.000,NaN,NaN,NaN,-0.000,NaN,-0.000,NaN,NaN,NaN,-0.000,NaN,-0.000,NaN,NaN,NaN,-0.000,NaN,-0.000,-0.000,-0.000,-0.000,-0.000,-0.000,-0.000,-0.000,-0.000,-0.000,-0.000,-0.000
Ref_Curve_Array=1,1,1,1,1,1,1,1,1,1,1,1,1,1,1,1,1,1,1,1,1,1,1,1,1,1,1,1,1,1,1,1,1,1,1,1,1,1,1,1,1,1,1,1,1,1,1,1,1,1,1,1,1,1,1,1,1,1,1,1,1,1,1,1,1,1,1,1,1,1,1,1,1,1,1,1,1,1,1,1,1,1,1,1,1,1,1,1,1,1,1,1,1,1,1,1
Default_ref=0
Comm_Map=,,,,,
Comm_Consol=,,,,,,,,
Comm_Screen=,,,,,
Analysis_Set=A,A,A,A,A,A,A,A,A,A,A,A,A,A,A,A,A,A,A,A,A,A,A,A,A,A,A,A,A,A,A,A,A,A,A,A,A,A,A,A,A,A,A,A,A,A,A,A,A,A,A,A,A,A,A,A,A,A,A,A,A,A,A,A,A,A,A,A,A,A,A,A,A,A,A,A,A,A,A,A,A,A,A,A,A,A,A,A,A,A,A,A,A,A,A,A
Ref_Type=single_ref,single_ref,single_ref,single_ref,single_ref,single_ref,single_ref,single_ref,single_ref,single_ref,single_ref,single_ref,single_ref,single_ref,single_ref,single_ref,single_ref,single_ref,single_ref,single_ref,single_ref,single_ref,single_ref,single_ref,single_ref,single_ref,single_ref,single_ref,single_ref,single_ref,single_ref,single_ref,single_ref,single_ref,single_ref,single_ref,single_ref,single_ref,single_ref,single_ref,single_ref,single_ref,single_ref,single_ref,single_ref,single_ref,single_ref,single_ref,single_ref,single_ref,single_ref,single_ref,single_ref,single_ref,single_ref,single_ref,single_ref,single_ref,single_ref,single_ref,single_ref,single_ref,single_ref,single_ref,single_ref,single_ref,single_ref,single_ref,single_ref,single_ref,single_ref,single_ref,single_ref,single_ref,single_ref,single_ref,single_ref,single_ref,single_ref,single_ref,single_ref,single_ref,single_ref,single_ref,single_ref,single_ref,single_ref,single_ref,single_ref,single_ref,single_ref,single_ref,single_ref,single_ref,single_ref,single_ref
Wells_In_Use=0,0,0,0,0,0,0,0,0,0,0,0,0,0,0,0,0,0,0,0,0,0,0,0,0,0,0,0,0,0,0,0,0,0,0,0,0,0,0,0,0,0,0,0,0,0,0,0,0,0,0,0,0,0,0,0,0,0,0,0,0,0,0,0,0,0,0,0,0,0,0,0,0,0,0,0,0,0,0,0,0,0,0,0,0,0,0,0,0,0,0,0,0,0,0,0
pv_to_plate_order=no
[Flor:]
[Flor2:]
[Lumin:]
[Data:]
Read=DateTime	RunT[s]	Temp	Well_1	Well_2	Well_3	Well_4	Well_5	Well_6	Well_7	Well_8	Well_9	Well_10	Well_11	Well_12	Well_13	Well_14	Well_15	Well_16	Well_17	Well_18	Well_19	Well_20	Well_21	Well_22	Well_23	Well_24	Well_25	Well_26	Well_27	Well_28	Well_29	Well_30	Well_31	Well_32	Well_33	Well_34	Well_35	Well_36	Well_37	Well_38	Well_39	Well_40	Well_41	Well_42	Well_43	Well_44	Well_45	Well_46	Well_47	Well_48	Well_49	Well_50	Well_51	Well_52	Well_53	Well_54	Well_55	Well_56	Well_57	Well_58	Well_59	Well_60	Well_61	Well_62	Well_63	Well_64	Well_65	Well_66	Well_67	Well_68	Well_69	Well_70	Well_71	Well_72	Well_73	Well_74	Well_75	Well_76	Well_77	Well_78	Well_79	Well_80	Well_81	Well_82	Well_83	Well_84	Well_85	Well_86	Well_87	Well_88	Well_89	Well_90	Well_91	Well_92	Well_93	Well_94	Well_95	Well_96
1=14:53:27	808	301	0.0872	0.0879	0.0811	0.0848	0.0778	0.0838	0.0811	0.0716	0.0800	0.0718	0.0811	0.0720	0.0870	0.1147	0.1209	0.1176	0.1194	0.1292	0.1299	0.1146	0.1408	0.1127	0.1178	0.0846	0.0859	0.1602	0.1679	0.1697	0.1550	0.1598	0.1585	0.1398	0.1543	0.1362	0.1393	0.0795	0.0899	0.1585	0.1635	0.1587	0.1571	0.1727	0.1710	0.1550	0.1882	0.1465	0.1445	0.0789	0.0994	0.1565	0.1692	0.1810	0.1813	0.1891	0.1804	0.1579	0.1833	0.1492	0.1447	0.0993	0.0906	0.1423	0.1545	0.1670	0.1729	0.1720	0.1721	0.1451	0.1661	0.1400	0.1532	0.1096	0.0961	0.1408	0.1548	0.1611	0.1659	0.1575	0.1460	0.1404	0.1347	0.1324	0.1338	0.1151	0.0885	0.0995	0.1123	0.1210	0.1144	0.1068	0.1028	0.1054	0.1077	0.0965	0.1034	0.0892
2=15:08:08	1689	298	0.0866	0.0873	0.0813	0.0860	0.0772	0.0808	0.0787	0.0699	0.0775	0.0708	0.0806	0.0719	0.0874	0.0866	0.0790	0.0810	0.0794	0.0825	0.0792	0.0703	0.0853	0.0709	0.0808	0.0907	0.0831	0.0923	0.0881	0.1010	0.0851	0.0843	0.0845	0.0778	0.0911	0.0773	0.0824	0.0745	0.0816	0.0933	0.0914	0.0982	0.0856	0.0978	0.0987	0.0898	0.1143	0.0816	0.0858	0.0757	0.0829	0.0914	0.0996	0.1148	0.1065	0.1103	0.1136	0.0951	0.1181	0.0887	0.0865	0.0775	0.0806	0.0891	0.0906	0.1089	0.1033	0.0989	0.0981	0.0834	0.0985	0.0818	0.0907	0.0836	0.0847	0.0836	0.0871	0.0895	0.0891	0.0905	0.0858	0.0832	0.0805	0.0798	0.0823	0.0825	0.0874	0.0870	0.0864	0.0859	0.0845	0.0864	0.0832	0.0861	0.0830	0.0826	0.0813	0.0863
3=15:22:49	2569	303	0.0871	0.0886	0.0813	0.0851	0.0766	0.0809	0.0790	0.0700	0.0772	0.0711	0.0813	0.0714	0.0874	0.0858	0.0788	0.0813	0.0803	0.0823	0.0794	0.0711	0.0857	0.0713	0.0804	0.0818	0.0830	0.0923	0.0871	0.0850	0.0797	0.0815	0.0800	0.0753	0.0840	0.0713	0.0820	0.0739	0.0803	0.0911	0.0820	0.0829	0.0800	0.0826	0.0793	0.0707	0.0833	0.0716	0.0809	0.0739	0.0824	0.0908	0.0814	0.0849	0.0836	0.0852	0.0822	0.0699	0.0848	0.0700	0.0806	0.0770	0.0815	0.0886	0.0803	0.0851	0.0821	0.0821	0.0798	0.0717	0.0787	0.0721	0.0831	0.0815	0.0858	0.0847	0.0843	0.0838	0.0842	0.0877	0.0835	0.0838	0.0803	0.0776	0.0803	0.0830	0.0881	0.0860	0.0854	0.0860	0.0848	0.0855	0.0832	0.0839	0.0841	0.0813	0.0817	0.0851
4=15:37:30	3450	298	0.0878	0.0884	0.0820	0.0866	0.0783	0.0796	0.0805	0.0706	0.0789	0.0715	0.0816	0.0719	0.0874	0.0863	0.0801	0.0822	0.0800	0.0827	0.0811	0.0721	0.0872	0.0724	0.0812	0.0813	0.0842	0.1016	0.0848	0.0857	0.0820	0.0819	0.0808	0.0759	0.0843	0.0709	0.0819	0.0742	0.0807	0.0950	0.0821	0.0831	0.0806	0.0829	0.0805	0.0719	0.0862	0.0721	0.0812	0.0765	0.0831	0.0922	0.0829	0.0859	0.0839	0.0838	0.0826	0.0708	0.0835	0.0708	0.0823	0.0789	0.0809	0.0883	0.0810	0.0848	0.0818	0.0831	0.0794	0.0725	0.0802	0.0729	0.0833	0.0838	0.0859	0.0847	0.0863	0.0868	0.0839	0.0875	0.0862	0.0838	0.0808	0.0792	0.0814	0.0842	0.0884	0.0884	0.0866	0.0874	0.0838	0.0868	0.0841	0.0850	0.0845	0.0827	0.0828	0.0871
5=15:52:10	4331	303	0.0860	0.0890	0.0806	0.0844	0.0761	0.0803	0.0790	0.0704	0.0776	0.0713	0.0813	0.0718	0.0861	0.0870	0.0791	0.0820	0.0795	0.0823	0.0789	0.0712	0.0873	0.0711	0.0814	0.0829	0.0826	0.1421	0.0854	0.0861	0.0800	0.0814	0.0805	0.0754	0.0821	0.0709	0.0825	0.0749	0.0800	0.0996	0.0809	0.0826	0.0804	0.0824	0.0787	0.0708	0.0826	0.0709	0.0812	0.0750	0.0822	0.1146	0.0818	0.0850	0.0834	0.0834	0.0819	0.0689	0.0844	0.0702	0.0813	0.0781	0.0807	0.0882	0.0802	0.0841	0.0812	0.0823	0.0795	0.0725	0.0797	0.0718	0.0831	0.0825	0.0843	0.0838	0.0857	0.0850	0.0833	0.0873	0.0844	0.0834	0.0804	0.0791	0.0806	0.0834	0.0890	0.0878	0.0869	0.0869	0.0851	0.0853	0.0832	0.0850	0.0836	0.0828	0.0821	0.0855
6=16:06:51	5212	298	0.0864	0.0891	0.0821	0.0864	0.0762	0.0816	0.0801	0.0704	0.0792	0.0704	0.0813	0.0727	0.0870	0.0865	0.0802	0.0807	0.0793	0.0826	0.0795	0.0705	0.0850	0.0703	0.0822	0.0825	0.0833	0.0920	0.0862	0.0841	0.0810	0.0824	0.0802	0.0762	0.0836	0.0704	0.0815	0.0753	0.0806	0.0897	0.0813	0.0828	0.0809	0.0824	0.0798	0.0707	0.0842	0.0702	0.0815	0.0749	0.0821	0.0909	0.0827	0.0859	0.0832	0.0836	0.0822	0.0690	0.0837	0.0709	0.0804	0.0791	0.0809	0.0881	0.0801	0.0849	0.0816	0.0826	0.0790	0.0729	0.0792	0.0717	0.0833	0.0842	0.0855	0.0846	0.0857	0.0845	0.0843	0.0869	0.0853	0.0845	0.0811	0.0790	0.0795	0.0836	0.0890	0.0878	0.0865	0.0877	0.0848	0.0852	0.0835	0.0856	0.0829	0.0851	0.0814	0.0859
7=16:21:32	6093	300	0.0864	0.0882	0.0812	0.0854	0.0775	0.0818	0.0804	0.0706	0.0790	0.0718	0.0825	0.0723	0.0868	0.0866	0.0792	0.0818	0.0790	0.0833	0.0800	0.0711	0.0857	0.0709	0.0813	0.0785	0.0843	0.0910	0.0846	0.0861	0.0803	0.0820	0.0808	0.0747	0.0831	0.0720	0.0821	0.0751	0.0810	0.0907	0.0823	0.0822	0.0801	0.0823	0.0811	0.0714	0.0853	0.0711	0.0825	0.0765	0.0834	0.0901	0.0816	0.0854	0.0834	0.0843	0.0818	0.0704	0.0847	0.0707	0.0823	0.0796	0.0811	0.0894	0.0811	0.0853	0.0810	0.0828	0.0807	0.0724	0.0814	0.0719	0.0846	0.0825	0.0862	0.0838	0.0861	0.0883	0.0838	0.0865	0.0845	0.0851	0.0815	0.0800	0.0818	0.0865	0.0907	0.0892	0.0877	0.0878	0.0853	0.0876	0.0848	0.0852	0.0855	0.0832	0.0852	0.0876
8=16:36:13	6973	300	0.0880	0.0886	0.0816	0.0839	0.0767	0.0804	0.0792	0.0697	0.0781	0.0697	0.0812	0.0713	0.0854	0.0849	0.0789	0.0811	0.0801	0.0823	0.0804	0.0701	0.0859	0.0693	0.0806	0.0840	0.0824	0.0908	0.0838	0.0852	0.0808	0.0812	0.0798	0.0741	0.0833	0.0709	0.0816	0.0735	0.0797	0.1090	0.0811	0.0820	0.0794	0.0821	0.0803	0.0698	0.0830	0.0696	0.0808	0.0754	0.0820	0.0896	0.0800	0.0830	0.0846	0.0834	0.0811	0.0691	0.0828	0.0692	0.0806	0.0786	0.0804	0.0865	0.0795	0.0842	0.0809	0.0825	0.0795	0.0722	0.0791	0.0704	0.0829	0.0829	0.0845	0.0846	0.0868	0.0866	0.0856	0.0865	0.0837	0.0832	0.0795	0.0785	0.0806	0.0842	0.0894	0.0871	0.0868	0.0859	0.0845	0.0860	0.0826	0.0847	0.0828	0.0834	0.0823	0.0852
9=16:50:55	7856	298	0.0871	0.0877	0.0807	0.0859	0.0765	0.0818	0.0790	0.0699	0.0783	0.0704	0.0814	0.0715	0.0859	0.0859	0.0790	0.0804	0.0798	0.0828	0.0800	0.0701	0.0851	0.0702	0.0814	0.0791	0.0830	0.0908	0.0839	0.0841	0.0802	0.0830	0.0810	0.0759	0.0831	0.0715	0.1666	0.0749	0.0806	0.0905	0.0819	0.0821	0.0813	0.0828	0.0806	0.0704	0.0842	0.0696	0.0812	0.0741	0.0828	0.0890	0.0814	0.0848	0.0833	0.0845	0.0819	0.0702	0.0841	0.0705	0.0812	0.0785	0.0814	0.0876	0.0794	0.0847	0.0819	0.0835	0.0796	0.0723	0.0795	0.0713	0.0841	0.0826	0.0859	0.0831	0.0850	0.0843	0.0829	0.0873	0.0850	0.0836	0.0807	0.0795	0.0811	0.0840	0.0891	0.0888	0.0871	0.0863	0.0856	0.0869	0.0832	0.0854	0.0840	0.0837	0.0824	0.0855
10=17:05:36	8737	300	0.0856	0.0896	0.0802	0.0850	0.0761	0.0818	0.0789	0.0703	0.0776	0.0703	0.0822	0.0718	0.0856	0.0860	0.0781	0.0808	0.0784	0.0831	0.0805	0.0696	0.0859	0.0693	0.0821	0.0799	0.0839	0.0914	0.0841	0.0854	0.0783	0.0819	0.0801	0.0755	0.0823	0.0717	0.0811	0.0763	0.0788	0.0906	0.0803	0.0836	0.0787	0.0831	0.0807	0.0694	0.0835	0.0695	0.0826	0.0750	0.0834	0.0907	0.0802	0.0842	0.0815	0.0856	0.0818	0.0705	0.0823	0.0695	0.0815	0.0800	0.0809	0.0878	0.0786	0.0862	0.0805	0.0828	0.0803	0.0713	0.0803	0.0709	0.0837	0.0826	0.0873	0.0827	0.0843	0.0845	0.0846	0.0872	0.0841	0.0847	0.0805	0.0798	0.0811	0.0855	0.0897	0.0888	0.0871	0.0867	0.0849	0.0867	0.0840	0.0853	0.0845	0.0837	0.0829	0.0869
11=17:20:17	9617	298	0.0855	0.0889	0.0799	0.0851	0.0761	0.0817	0.0804	0.0697	0.0770	0.0705	0.0812	0.0717	0.0869	0.0862	0.0798	0.0822	0.0787	0.0835	0.0795	0.0708	0.0844	0.0707	0.0819	0.0834	0.0829	0.0986	0.0841	0.0853	0.0820	0.0827	0.0806	0.0752	0.0823	0.0710	0.0816	0.0746	0.0808	0.0953	0.0819	0.0816	0.0804	0.0828	0.0804	0.0705	0.0843	0.0707	0.0817	0.0745	0.0816	0.0954	0.0813	0.0851	0.0836	0.0842	0.0822	0.0698	0.0839	0.0704	0.0817	0.0789	0.0812	0.0875	0.0803	0.0847	0.0821	0.0838	0.0803	0.0728	0.0786	0.0720	0.0838	0.0834	0.0875	0.0839	0.0861	0.0854	0.0862	0.0859	0.0852	0.0840	0.0818	0.0793	0.0811	0.0840	0.0915	0.0882	0.0880	0.0881	0.0851	0.0868	0.0838	0.0861	0.0830	0.0839	0.0829	0.0867
12=17:34:58	10498	303	0.0860	0.0880	0.0820	0.0857	0.0778	0.0827	0.0816	0.0691	0.0787	0.0697	0.0823	0.0705	0.0876	0.0854	0.0789	0.0808	0.0794	0.0838	0.0819	0.0708	0.0852	0.0699	0.0822	0.0852	0.0836	0.0912	0.0843	0.0860	0.0804	0.0830	0.0810	0.0754	0.0838	0.0707	0.0820	0.0737	0.0794	0.0892	0.0818	0.0833	0.0806	0.0834	0.0816	0.0696	0.0845	0.0699	0.0825	0.0745	0.0823	0.0888	0.0809	0.0843	0.0830	0.0850	0.0826	0.0704	0.0839	0.0703	0.0819	0.0778	0.0819	0.0872	0.0808	0.0853	0.0830	0.0830	0.0806	0.0711	0.0795	0.0706	0.0841	0.0820	0.0877	0.0843	0.0854	0.0840	0.0849	0.0890	0.0856	0.0852	0.0814	0.0800	0.0810	0.0844	0.0905	0.0871	0.0881	0.0880	0.0856	0.0867	0.0846	0.0867	0.0838	0.0831	0.0838	0.0873
13=17:49:38	11379	300	0.0857	0.0887	0.0830	0.0880	0.0780	0.0823	0.0821	0.0700	0.0802	0.0707	0.0821	0.0714	0.0864	0.0855	0.0789	0.0818	0.0780	0.0841	0.0810	0.0697	0.0874	0.0703	0.0825	0.0865	0.0838	0.0904	0.0854	0.0854	0.0803	0.0830	0.0811	0.0750	0.0845	0.0712	0.0827	0.0754	0.0806	0.0905	0.0815	0.0834	0.0801	0.0836	0.0818	0.0705	0.0863	0.0693	0.0825	0.0748	0.0831	0.0887	0.0809	0.0853	0.0846	0.0854	0.0828	0.0697	0.0830	0.0703	0.0823	0.0796	0.0822	0.0884	0.0805	0.0854	0.0815	0.0836	0.0809	0.0719	0.0798	0.0712	0.0855	0.0840	0.0867	0.0840	0.0858	0.0858	0.0852	0.0882	0.0864	0.0848	0.0817	0.0802	0.0813	0.0847	0.0927	0.0901	0.0885	0.0884	0.0842	0.0882	0.0851	0.0858	0.0857	0.0850	0.0846	0.0875
14=18:04:19	12260	298	0.0865	0.0885	0.0819	0.0872	0.0783	0.0850	0.0832	0.0700	0.0811	0.0710	0.0826	0.0721	0.0864	0.0860	0.0796	0.0829	0.0808	0.0840	0.0825	0.0696	0.0872	0.0700	0.0836	0.0800	0.0844	0.0912	0.0848	0.0870	0.0809	0.0843	0.0813	0.0753	0.0842	0.0719	0.0831	0.0755	0.0825	0.0907	0.0824	0.0834	0.0800	0.0840	0.0819	0.0701	0.0853	0.0697	0.0832	0.0750	0.0838	0.0897	0.0810	0.0858	0.0840	0.0859	0.0837	0.0709	0.0847	0.0716	0.0828	0.0795	0.0821	0.0887	0.0811	0.0863	0.0825	0.0839	0.0820	0.0726	0.0807	0.0711	0.0851	0.0835	0.0882	0.0843	0.0863	0.0854	0.0846	0.0885	0.0865	0.0858	0.0823	0.0809	0.0821	0.0856	0.0904	0.0908	0.0886	0.0885	0.0867	0.0876	0.0852	0.0874	0.0845	0.0852	0.0843	0.0889
15=18:19:00	13140	300	0.0874	0.0900	0.0813	0.0866	0.0784	0.0846	0.0830	0.0699	0.0808	0.0705	0.0815	0.0722	0.0881	0.0869	0.0797	0.0834	0.0809	0.0849	0.0818	0.0705	0.0855	0.0705	0.0822	0.0791	0.0841	0.0918	0.0852	0.0876	0.0811	0.0839	0.0811	0.0759	0.0841	0.0716	0.0827	0.0749	0.0825	0.0909	0.0834	0.0841	0.0793	0.0840	0.0814	0.0708	0.0849	0.0705	0.0834	0.0758	0.0832	0.0908	0.0814	0.0849	0.0846	0.0845	0.0835	0.0700	0.0843	0.0708	0.0823	0.0797	0.0818	0.0890	0.0807	0.0861	0.0826	0.0848	0.0803	0.0715	0.0803	0.0719	0.0843	0.0831	0.0867	0.0854	0.0883	0.0871	0.0848	0.0901	0.0864	0.0861	0.0831	0.0806	0.0825	0.0855	0.0933	0.0903	0.0904	0.0899	0.0873	0.0878	0.0858	0.0864	0.0859	0.0853	0.0852	0.0882
16=18:33:41	14021	300	0.0896	0.0898	0.0851	0.0878	0.0783	0.0860	0.0845	0.0690	0.0815	0.0710	0.0838	0.0718	0.0889	0.0866	0.0787	0.0832	0.0807	0.0856	0.0838	0.0709	0.0868	0.0710	0.0834	0.0860	0.0846	0.0995	0.0867	0.0870	0.0803	0.0841	0.0822	0.0761	0.0853	0.0716	0.0835	0.0757	0.0815	0.0912	0.0845	0.0847	0.0807	0.0851	0.0823	0.0691	0.0861	0.0701	0.0827	0.0749	0.0840	0.0914	0.0820	0.0869	0.0836	0.0875	0.0846	0.0707	0.0851	0.0709	0.0831	0.0790	0.0821	0.0885	0.0808	0.0869	0.0820	0.0851	0.0825	0.0720	0.0811	0.0717	0.0855	0.0827	0.0883	0.0860	0.0884	0.0880	0.0870	0.0907	0.0878	0.0873	0.0833	0.0805	0.0833	0.0866	0.0932	0.0911	0.0886	0.0897	0.0871	0.0892	0.0866	0.0878	0.0881	0.0853	0.0862	0.0897
17=18:48:21	14902	303	0.0874	0.0890	0.0823	0.0882	0.0786	0.0857	0.0828	0.0704	0.0812	0.0707	0.0835	0.0722	0.0864	0.0863	0.0793	0.0819	0.0799	0.0851	0.0834	0.0696	0.0868	0.0695	0.0836	0.0847	0.0843	0.0916	0.0864	0.0865	0.0811	0.0845	0.0825	0.0760	0.0846	0.0715	0.0836	0.0763	0.0806	0.0905	0.0825	0.0838	0.0813	0.0844	0.0824	0.0697	0.0845	0.0692	0.0845	0.0759	0.0837	0.0892	0.0814	0.0877	0.0847	0.0864	0.0837	0.0710	0.0846	0.0710	0.0825	0.0793	0.0816	0.0878	0.0813	0.0861	0.0821	0.0854	0.0823	0.0723	0.0807	0.0713	0.0865	0.0837	0.0887	0.0856	0.0881	0.0887	0.0863	0.0896	0.0875	0.0875	0.0824	0.0822	0.0827	0.0871	0.0920	0.0918	0.0905	0.0891	0.0864	0.0882	0.0868	0.0887	0.0858	0.0866	0.0847	0.0918
18=19:03:02	15783	298	0.0873	0.0888	0.0829	0.0873	0.0786	0.0856	0.0847	0.0703	0.0808	0.0684	0.0833	0.0704	0.0856	0.0866	0.0790	0.0830	0.0807	0.0857	0.0827	0.0707	0.0855	0.0700	0.0832	0.0796	0.0838	0.0902	0.0863	0.0873	0.0804	0.0842	0.0823	0.0754	0.0842	0.0713	0.0836	0.0744	0.0811	0.0917	0.0814	0.0838	0.0804	0.0836	0.0823	0.0699	0.0841	0.0706	0.0823	0.0748	0.0832	0.0891	0.0800	0.0851	0.0847	0.0874	0.0844	0.0700	0.0840	0.0704	0.0833	0.0781	0.0821	0.0889	0.0805	0.0862	0.0818	0.0852	0.0824	0.0710	0.0788	0.0708	0.0857	0.0838	0.0885	0.0871	0.0882	0.0874	0.0859	0.0893	0.0880	0.0875	0.0830	0.0811	0.0830	0.0859	0.0921	0.0907	0.0898	0.0893	0.0875	0.0888	0.0855	0.0878	0.0848	0.0848	0.0861	0.0887
19=19:17:43	16664	303	0.0888	0.0883	0.0801	0.0867	0.0777	0.0857	0.0846	0.0696	0.0784	0.0700	0.0830	0.0715	0.0862	0.0864	0.0787	0.0828	0.0798	0.0857	0.0822	0.0696	0.0856	0.0700	0.0828	0.0818	0.0835	0.1055	0.0845	0.0865	0.0797	0.0849	0.0824	0.0750	0.0841	0.0705	0.0838	0.0754	0.0814	0.0899	0.0815	0.0834	0.0798	0.0841	0.0821	0.0692	0.0848	0.0697	0.0834	0.0743	0.0839	0.0892	0.0792	0.0855	0.0835	0.0871	0.0842	0.0701	0.0845	0.0700	0.0830	0.0791	0.0810	0.0890	0.0800	0.0863	0.0818	0.0851	0.0818	0.0715	0.0793	0.0704	0.0862	0.0821	0.0888	0.0874	0.0890	0.0878	0.0858	0.0899	0.0886	0.0868	0.0835	0.0809	0.0831	0.0863	0.0930	0.0901	0.0895	0.0899	0.0859	0.0893	0.0860	0.0882	0.0854	0.0855	0.0852	0.0890
20=19:32:24	17544	300	0.0883	0.0895	0.0814	0.0856	0.0772	0.0858	0.0849	0.0688	0.0794	0.0699	0.0833	0.0701	0.0857	0.0872	0.0792	0.0845	0.0793	0.0862	0.0816	0.0704	0.0846	0.0706	0.0825	0.0816	0.0834	0.0905	0.0845	0.0871	0.0801	0.0834	0.0828	0.0738	0.0834	0.0700	0.0835	0.0740	0.0799	0.0916	0.0812	0.0828	0.0796	0.0850	0.0824	0.0705	0.0844	0.0707	0.0819	0.0736	0.0830	0.0904	0.0804	0.0860	0.0835	0.0868	0.0828	0.0692	0.0836	0.0694	0.0844	0.0762	0.0815	0.0883	0.0805	0.0862	0.0815	0.0846	0.0821	0.0713	0.0788	0.0706	0.0845	0.0807	0.0900	0.0866	0.0876	0.0877	0.0872	0.0886	0.0871	0.0869	0.0831	0.0812	0.0836	0.0856	0.0924	0.0906	0.0891	0.0895	0.0868	0.0880	0.0853	0.0878	0.0847	0.0850	0.0851	0.0893
21=19:47:05	18425	298	0.0865	0.0910	0.0818	0.0877	0.0781	0.0880	0.0857	0.0705	0.0812	0.0705	0.0838	0.0709	0.0862	0.0880	0.0799	0.0844	0.0803	0.0872	0.0836	0.0702	0.0887	0.0715	0.0846	0.0820	0.0840	0.0909	0.0869	0.0885	0.0822	0.0860	0.0830	0.0762	0.0846	0.0723	0.0845	0.0757	0.0832	0.0896	0.0842	0.0850	0.0805	0.0862	0.0839	0.0701	0.0864	0.0703	0.0836	0.0747	0.0837	0.0906	0.0806	0.0867	0.0848	0.0881	0.0858	0.0713	0.0854	0.0713	0.0851	0.0783	0.0825	0.0899	0.0808	0.0877	0.0831	0.0871	0.0831	0.0712	0.0819	0.0705	0.0875	0.0816	0.0896	0.0879	0.0910	0.0897	0.0876	0.0911	0.0905	0.0881	0.0846	0.0838	0.0847	0.0881	0.0940	0.0933	0.0915	0.0917	0.0879	0.0899	0.0885	0.0890	0.0874	0.0877	0.0869	0.0905
22=20:01:45	19306	303	0.0856	0.0890	0.0810	0.0881	0.0752	0.0868	0.0852	0.0698	0.0792	0.0698	0.0847	0.0707	0.0866	0.0870	0.0788	0.0835	0.0790	0.0855	0.0830	0.0692	0.0851	0.0700	0.0844	0.0774	0.0830	0.0932	0.0858	0.0874	0.0804	0.0860	0.0836	0.0752	0.0832	0.0701	0.0844	0.0751	0.0823	0.0906	0.0810	0.0839	0.0798	0.0853	0.0831	0.0696	0.0863	0.0688	0.0843	0.0742	0.0839	0.0895	0.0804	0.0863	0.0836	0.0878	0.0846	0.0692	0.0847	0.0700	0.0841	0.0764	0.0817	0.0884	0.0808	0.0879	0.0803	0.0858	0.0833	0.0709	0.0806	0.0701	0.0865	0.0811	0.0907	0.0854	0.0895	0.0878	0.0869	0.0905	0.0873	0.0885	0.0843	0.0830	0.0841	0.0878	0.0939	0.0924	0.0902	0.0914	0.0874	0.0885	0.0874	0.0880	0.0874	0.0866	0.0870	0.0906
23=20:16:26	20187	300	0.0863	0.0897	0.0819	0.0886	0.0770	0.0879	0.0859	0.0704	0.0795	0.0709	0.0853	0.0719	0.0869	0.0873	0.0795	0.0837	0.0798	0.0877	0.0848	0.0711	0.0864	0.0696	0.0859	0.0813	0.0836	0.0910	0.0871	0.0895	0.0813	0.0858	0.0848	0.0764	0.0846	0.0720	0.0855	0.0761	0.0808	0.0928	0.0820	0.0848	0.0803	0.0861	0.0832	0.0706	0.0850	0.0706	0.0845	0.0753	0.0829	0.0902	0.0807	0.0879	0.0848	0.0889	0.0861	0.0700	0.0853	0.0709	0.0850	0.0775	0.0820	0.0896	0.0807	0.0883	0.0822	0.0871	0.0837	0.0723	0.0790	0.0722	0.0870	0.0815	0.0923	0.0886	0.0914	0.0904	0.0903	0.0922	0.0896	0.0900	0.0849	0.0828	0.0847	0.0882	0.0944	0.0927	0.0929	0.0931	0.0885	0.0907	0.0887	0.0908	0.0871	0.0884	0.0870	0.0912
24=20:31:07	21067	300	0.0880	0.0914	0.0806	0.0876	0.0776	0.0882	0.0866	0.0694	0.0801	0.0701	0.0849	0.0703	0.0859	0.0866	0.0787	0.0834	0.0807	0.0882	0.0843	0.0711	0.0862	0.0700	0.0847	0.0798	0.0831	0.0920	0.0874	0.0885	0.0804	0.0855	0.0845	0.0745	0.0842	0.0709	0.0844	0.0735	0.0814	0.0906	0.0823	0.0853	0.0798	0.0864	0.0832	0.0705	0.0834	0.0713	0.0836	0.0736	0.0838	0.0895	0.0804	0.0869	0.0845	0.0895	0.0864	0.0700	0.0845	0.0698	0.0840	0.0769	0.0808	0.0898	0.0801	0.0878	0.0830	0.0871	0.0836	0.0712	0.0785	0.0711	0.0863	0.0803	0.0912	0.0902	0.0909	0.0903	0.0889	0.0932	0.0897	0.0882	0.0845	0.0828	0.0836	0.0876	0.0952	0.0925	0.0922	0.0911	0.0885	0.0898	0.0870	0.0898	0.0874	0.0862	0.0865	0.0923
25=20:45:48	21948	300	0.0856	0.0893	0.0836	0.0897	0.0787	0.0889	0.0879	0.0699	0.0822	0.0708	0.0852	0.0719	0.0862	0.0877	0.0799	0.0845	0.0788	0.0885	0.0863	0.0700	0.0867	0.0701	0.0859	0.0816	0.0842	0.0912	0.0876	0.0876	0.0808	0.0875	0.0855	0.0757	0.0844	0.0710	0.0845	0.0759	0.0805	0.0896	0.0815	0.0855	0.0805	0.0863	0.0845	0.0701	0.0849	0.0690	0.0848	0.0756	0.0827	0.0890	0.0806	0.0876	0.0839	0.0889	0.0861	0.0697	0.0827	0.0702	0.0844	0.0798	0.0821	0.0899	0.0810	0.0882	0.0815	0.0874	0.0844	0.0718	0.0798	0.0714	0.0873	0.0824	0.0922	0.0877	0.0907	0.0892	0.0896	0.0927	0.0897	0.0878	0.0862	0.0831	0.0851	0.0892	0.0962	0.0938	0.0927	0.0924	0.0889	0.0919	0.0879	0.0908	0.0882	0.0896	0.0880	0.0927
26=21:00:28	22829	300	0.0869	0.0902	0.0823	0.0886	0.0796	0.0908	0.0881	0.0706	0.0811	0.0715	0.0859	0.0725	0.0865	0.0872	0.0789	0.0849	0.0798	0.0896	0.0849	0.0713	0.0872	0.0708	0.0873	0.0808	0.0837	0.0955	0.0879	0.0889	0.0811	0.0877	0.0862	0.0743	0.0851	0.0722	0.0856	0.0757	0.0803	0.0914	0.0818	0.0860	0.0803	0.0876	0.0846	0.0712	0.0861	0.0709	0.0860	0.0776	0.0842	0.0908	0.0804	0.0881	0.0842	0.0903	0.0872	0.0708	0.0847	0.0718	0.0849	0.0798	0.0822	0.0904	0.0808	0.0892	0.0824	0.0874	0.0848	0.0736	0.0797	0.0727	0.0886	0.0856	0.0941	0.0894	0.0927	0.0901	0.0886	0.0937	0.0911	0.0898	0.0871	0.0841	0.0858	0.0889	0.0981	0.0948	0.0933	0.0936	0.0904	0.0929	0.0886	0.0935	0.0880	0.0902	0.0880	0.0926
27=21:15:09	23710	300	0.0875	0.0915	0.0823	0.0897	0.0768	0.0902	0.0883	0.0702	0.0813	0.0698	0.0868	0.0711	0.0869	0.0882	0.0795	0.0848	0.0810	0.0887	0.0858	0.0698	0.0864	0.0700	0.0866	0.0828	0.0838	0.0911	0.0884	0.0894	0.0808	0.0882	0.0864	0.0755	0.0830	0.0709	0.0856	0.0758	0.0811	0.0931	0.0816	0.0855	0.0800	0.0878	0.0862	0.0694	0.0849	0.0701	0.0858	0.0747	0.0842	0.0919	0.0802	0.0891	0.0828	0.0920	0.0880	0.0691	0.0840	0.0703	0.0854	0.0794	0.0815	0.0903	0.0803	0.0890	0.0812	0.0889	0.0863	0.0717	0.0806	0.0708	0.0887	0.0819	0.0934	0.0894	0.0926	0.0933	0.0898	0.0945	0.0903	0.0912	0.0872	0.0847	0.0866	0.0909	0.0988	0.0954	0.0951	0.0943	0.0910	0.0922	0.0896	0.0929	0.0892	0.0895	0.0881	0.0933
28=21:29:50	24591	300	0.0884	0.0915	0.0804	0.0897	0.0774	0.0909	0.0890	0.0699	0.0800	0.0702	0.0868	0.0705	0.0863	0.0893	0.0787	0.0859	0.0789	0.0902	0.0861	0.0713	0.0852	0.0711	0.0863	0.0774	0.0842	0.0933	0.0897	0.0890	0.0803	0.0888	0.0851	0.0745	0.0839	0.0714	0.0865	0.0747	0.0801	0.0916	0.0818	0.0868	0.0806	0.0873	0.0855	0.0708	0.0844	0.0719	0.0850	0.0742	0.0839	0.0906	0.0804	0.0879	0.0840	0.0911	0.0882	0.0696	0.0849	0.0697	0.0853	0.0775	0.0824	0.0903	0.0803	0.0886	0.0817	0.0896	0.0843	0.0717	0.0801	0.0717	0.0881	0.0804	0.0956	0.0916	0.0947	0.0917	0.0904	0.0945	0.0925	0.0916	0.0869	0.0840	0.0864	0.0909	0.0987	0.0954	0.0952	0.0937	0.0908	0.0928	0.0898	0.0924	0.0879	0.0893	0.0891	0.0950
29=21:44:31	25471	301	0.0861	0.0894	0.0819	0.0901	0.0780	0.0914	0.0898	0.0699	0.0811	0.0702	0.0874	0.0709	0.0866	0.0881	0.0793	0.0847	0.0798	0.0910	0.0865	0.0697	0.0855	0.0696	0.0869	0.0813	0.0835	0.0922	0.0892	0.0889	0.0801	0.0888	0.0872	0.0754	0.0827	0.0713	0.0863	0.0743	0.0792	0.0916	0.0811	0.0858	0.0801	0.0879	0.0857	0.0696	0.0846	0.0698	0.0859	0.0742	0.0822	0.0891	0.0800	0.0930	0.0842	0.0913	0.0888	0.0691	0.0838	0.0704	0.0866	0.0769	0.0818	0.0904	0.0801	0.0900	0.0807	0.0895	0.0860	0.0715	0.0796	0.0709	0.0889	0.0827	0.0940	0.0909	0.0935	0.0926	0.0902	0.0957	0.0934	0.0926	0.0868	0.0851	0.0867	0.0906	0.1005	0.0966	0.0968	0.0946	0.0922	0.0927	0.0915	0.0928	0.0905	0.0910	0.0899	0.0933
30=21:59:12	26352	300	0.0866	0.0921	0.0827	0.0896	0.0786	0.0924	0.0905	0.0689	0.0814	0.0701	0.0879	0.0711	0.0872	0.0877	0.0798	0.0863	0.0803	0.0919	0.0882	0.0699	0.0858	0.0703	0.0880	0.0789	0.0843	0.0917	0.0905	0.0901	0.0803	0.0901	0.0881	0.0752	0.0845	0.0708	0.0875	0.0749	0.0806	0.0920	0.0826	0.0874	0.0808	0.0908	0.0883	0.0691	0.0849	0.0701	0.0870	0.0756	0.0837	0.0915	0.0796	0.0897	0.0843	0.0931	0.0890	0.0705	0.0846	0.0703	0.0861	0.0788	0.0821	0.0896	0.0818	0.0905	0.0828	0.0908	0.0873	0.0713	0.0796	0.0706	0.0909	0.0830	0.0958	0.0918	0.0973	0.0961	0.0938	0.0974	0.0953	0.0936	0.0873	0.0853	0.0875	0.0939	0.1013	0.0975	0.0981	0.0957	0.0933	0.0953	0.0922	0.0956	0.0913	0.0907	0.0915	0.0977
31=22:13:52	27233	298	0.0874	0.0921	0.0806	0.0894	0.0775	0.0927	0.0907	0.0695	0.0804	0.0708	0.0885	0.0713	0.0872	0.0881	0.0786	0.0868	0.0803	0.0932	0.0869	0.0708	0.0863	0.0713	0.0888	0.0873	0.0835	0.0940	0.0920	0.0918	0.0804	0.0913	0.0899	0.0753	0.0834	0.0712	0.0871	0.0758	0.0799	0.0919	0.0821	0.0873	0.0803	0.0899	0.0878	0.0709	0.0864	0.0709	0.0875	0.0746	0.0837	0.0903	0.0801	0.0910	0.0849	0.0938	0.0894	0.0702	0.0851	0.0704	0.0871	0.0768	0.0828	0.0903	0.0811	0.0915	0.0817	0.0921	0.0878	0.0717	0.0818	0.0716	0.0900	0.0839	0.0967	0.0935	0.1010	0.0937	0.0922	0.0992	0.0944	0.0939	0.0886	0.0864	0.0875	0.0931	0.1016	0.0992	0.0983	0.0961	0.0936	0.0947	0.0932	0.0947	0.0938	0.0921	0.0916	0.0960
32=22:28:33	28114	303	0.0864	0.0896	0.0816	0.0923	0.0776	0.0934	0.0910	0.0694	0.0794	0.0696	0.0883	0.0714	0.0852	0.0874	0.0781	0.0870	0.0783	0.0919	0.0869	0.0692	0.0837	0.0696	0.0890	0.0803	0.0822	0.0929	0.0913	0.0908	0.0799	0.0896	0.0884	0.0745	0.0830	0.0707	0.0874	0.0751	0.0811	0.0918	0.0817	0.0878	0.0795	0.0907	0.0866	0.0701	0.0847	0.0692	0.0881	0.0742	0.0828	0.0895	0.0803	0.0910	0.0824	0.0945	0.0909	0.0692	0.0838	0.0698	0.0873	0.0764	0.0815	0.0900	0.0789	0.0924	0.0808	0.0911	0.0865	0.0708	0.0792	0.0711	0.0903	0.0813	0.0945	0.0931	0.0987	0.0933	0.0915	0.1017	0.0952	0.0934	0.0890	0.0869	0.0885	0.0933	0.1021	0.0990	0.0992	0.0971	0.0934	0.0960	0.0930	0.0962	0.0905	0.0930	0.0920	0.1006
33=22:43:14	28994	300	0.0856	0.0920	0.0827	0.0927	0.0776	0.0942	0.0923	0.0698	0.0806	0.0697	0.0901	0.0718	0.0867	0.0893	0.0798	0.0884	0.0794	0.0933	0.0904	0.0698	0.0862	0.0695	0.0890	0.0826	0.0841	0.0938	0.0910	0.0920	0.0830	0.0920	0.0894	0.0753	0.0837	0.0701	0.0876	0.0759	0.0817	0.0911	0.0814	0.0889	0.0803	0.0910	0.0895	0.0697	0.0845	0.0703	0.0882	0.0740	0.0828	0.0917	0.0814	0.0928	0.0852	0.0954	0.0913	0.0697	0.0840	0.0706	0.0890	0.0775	0.0818	0.0904	0.0805	0.0916	0.0821	0.0923	0.0882	0.0723	0.0794	0.0706	0.0911	0.0817	0.1009	0.0932	0.0981	0.0966	0.0967	0.1002	0.0941	0.0962	0.0905	0.0868	0.0893	0.0961	0.1044	0.1008	0.1008	0.0985	0.0953	0.0971	0.0926	0.0979	0.0924	0.0934	0.0924	0.0979
34=22:57:55	29875	298	0.0867	0.0912	0.0804	0.0929	0.0772	0.0948	0.0928	0.0697	0.0807	0.0706	0.0899	0.0716	0.0873	0.0894	0.0790	0.0880	0.0784	0.0948	0.0903	0.0712	0.0848	0.0710	0.0905	0.0815	0.0852	0.0959	0.0918	0.0916	0.0805	0.0931	0.0900	0.0756	0.0841	0.0706	0.0897	0.0743	0.0804	0.0919	0.0809	0.0895	0.0804	0.0925	0.0896	0.0708	0.0865	0.0717	0.0884	0.0746	0.0826	0.0918	0.0816	0.0936	0.0838	0.0942	0.0916	0.0701	0.0843	0.0701	0.0896	0.0761	0.0820	0.0910	0.0806	0.0926	0.0819	0.0938	0.0890	0.0725	0.0801	0.0721	0.0921	0.0822	0.1035	0.0967	0.0998	0.0958	0.0952	0.1021	0.0953	0.0965	0.0912	0.0877	0.0903	0.0963	0.1054	0.1008	0.1020	0.0986	0.0961	0.0971	0.0941	0.0976	0.0944	0.0952	0.0942	0.0995
35=23:12:35	30756	301	0.0868	0.0929	0.0811	0.0915	0.0772	0.0966	0.0932	0.0694	0.0800	0.0694	0.0901	0.0705	0.0867	0.0899	0.0784	0.0885	0.0799	0.0951	0.0900	0.0696	0.0851	0.0703	0.0904	0.0823	0.0828	0.0956	0.0912	0.0917	0.0808	0.0926	0.0905	0.0749	0.0835	0.0707	0.0893	0.0739	0.0811	0.0940	0.0817	0.0888	0.0795	0.0928	0.0895	0.0706	0.0837	0.0705	0.0884	0.0748	0.0835	0.0909	0.0792	0.0920	0.0834	0.0962	0.0921	0.0694	0.0842	0.0697	0.0889	0.0757	0.0811	0.0894	0.0801	0.0930	0.0825	0.0925	0.0881	0.0715	0.0785	0.0709	0.0912	0.0813	0.1022	0.0950	0.0989	0.0957	0.0934	0.1022	0.0965	0.0973	0.0912	0.0879	0.0903	0.0955	0.1060	0.1031	0.1014	0.0981	0.0972	0.0968	0.0936	0.0976	0.0932	0.0946	0.0943	0.0990
36=23:27:16	31637	298	0.0859	0.0909	0.0812	0.0927	0.0769	0.0968	0.0943	0.0679	0.0795	0.0694	0.0903	0.0699	0.0868	0.0887	0.0762	0.0881	0.0778	0.0950	0.0908	0.0699	0.0845	0.0701	0.0910	0.0785	0.0841	0.0928	0.0905	0.0908	0.0801	0.0940	0.0902	0.0741	0.0834	0.0699	0.0890	0.0736	0.0815	0.0915	0.0803	0.0901	0.0794	0.0943	0.0906	0.0696	0.0857	0.0699	0.0876	0.0735	0.0829	0.0910	0.0792	0.0916	0.0824	0.0967	0.0929	0.0693	0.0835	0.0691	0.0888	0.0758	0.0816	0.0882	0.0793	0.0942	0.0822	0.0936	0.0897	0.0707	0.0793	0.0686	0.0910	0.0802	0.1049	0.0939	0.0995	0.0957	0.0960	0.1021	0.0961	0.0980	0.0909	0.0884	0.0898	0.0977	0.1085	0.1031	0.1018	0.0986	0.0980	0.0987	0.0957	0.1004	0.0950	0.0955	0.0960	0.1003
37=23:41:57	32517	303	0.0879	0.0928	0.0818	0.0942	0.0770	0.0975	0.0952	0.0693	0.0788	0.0705	0.0919	0.0713	0.0860	0.0885	0.0787	0.0909	0.0792	0.0975	0.0926	0.0698	0.0859	0.0691	0.0917	0.0779	0.0836	0.0937	0.0919	0.0951	0.0792	0.0950	0.0921	0.0759	0.0840	0.0704	0.0909	0.0746	0.0805	0.0936	0.0838	0.0906	0.0797	0.0959	0.0919	0.0691	0.0847	0.0700	0.0908	0.0740	0.0823	0.0932	0.0800	0.0937	0.0845	0.0995	0.0949	0.0694	0.0843	0.0701	0.0906	0.0764	0.0825	0.0891	0.0801	0.0961	0.0817	0.0956	0.0904	0.0717	0.0776	0.0713	0.0934	0.0801	0.1026	0.0967	0.1024	0.1018	0.1004	0.1046	0.0993	0.0997	0.0936	0.0879	0.0922	0.0994	0.1115	0.1062	0.1052	0.1012	0.0990	0.0993	0.0953	0.1031	0.0951	0.0978	0.0972	0.1034
38=23:56:38	33398	298	0.0871	0.0950	0.0810	0.0941	0.0769	0.0988	0.0961	0.0692	0.0793	0.0700	0.0915	0.0704	0.0870	0.0893	0.0786	0.0920	0.0784	0.0984	0.0930	0.0712	0.0839	0.0715	0.0928	0.0852	0.0850	0.0958	0.0934	0.0955	0.0814	0.0952	0.0926	0.0751	0.0841	0.0708	0.0911	0.0737	0.0805	0.0928	0.0814	0.0919	0.0801	0.0940	0.0913	0.0710	0.0838	0.0712	0.0891	0.0736	0.0840	0.0932	0.0815	0.0944	0.0839	0.0993	0.0953	0.0699	0.0839	0.0694	0.0907	0.0763	0.0818	0.0898	0.0807	0.0960	0.0813	0.0961	0.0899	0.0716	0.0784	0.0709	0.0929	0.0796	0.1067	0.0983	0.1046	0.0996	0.1004	0.1057	0.0999	0.1000	0.0940	0.0889	0.0930	0.1004	0.1132	0.1058	0.1063	0.1017	0.1012	0.1009	0.0970	0.1033	0.0966	0.0980	0.0987	0.1025
39=00:11:24	34285	303	0.0856	0.0944	0.0830	0.0971	0.0775	0.1006	0.0976	0.0697	0.0812	0.0705	0.0933	0.0709	0.0865	0.0913	0.0795	0.0909	0.0794	0.0998	0.0938	0.0707	0.0848	0.0708	0.0941	0.0834	0.0848	0.0946	0.0944	0.0962	0.0806	0.0975	0.0947	0.0758	0.0837	0.0710	0.0917	0.0744	0.0833	0.0932	0.0817	0.0915	0.0801	0.0967	0.0931	0.0705	0.0846	0.0705	0.0914	0.0745	0.0828	0.0923	0.0816	0.0957	0.0828	0.1012	0.0968	0.0683	0.0849	0.0696	0.0929	0.0763	0.0818	0.0899	0.0805	0.0972	0.0808	0.0979	0.0934	0.0722	0.0790	0.0719	0.0952	0.0818	0.1111	0.0995	0.1059	0.1018	0.1018	0.1079	0.1015	0.1035	0.0953	0.0911	0.0947	0.1013	0.1138	0.1089	0.1086	0.1040	0.1015	0.1026	0.0986	0.1054	0.0995	0.1021	0.1000	0.1039
40=00:26:05	35165	298	0.0866	0.0951	0.0820	0.0988	0.0785	0.1022	0.0996	0.0690	0.0811	0.0704	0.0952	0.0714	0.0870	0.0914	0.0782	0.0928	0.0798	0.1022	0.0961	0.0706	0.0867	0.0707	0.0964	0.0949	0.0841	0.0966	0.0966	0.0958	0.0804	0.1002	0.0971	0.0757	0.0842	0.0714	0.0926	0.0760	0.0819	0.0938	0.0823	0.0936	0.0807	0.0980	0.0944	0.0697	0.0858	0.0703	0.0925	0.0748	0.0829	0.0928	0.0810	0.0990	0.0844	0.1025	0.0986	0.0718	0.0852	0.0706	0.0936	0.0773	0.0840	0.0898	0.0810	0.0985	0.0826	0.1001	0.0961	0.0724	0.0803	0.0703	0.0975	0.0816	0.1090	0.1028	0.1103	0.1022	0.1012	0.1119	0.1058	0.1043	0.0958	0.0935	0.0952	0.1038	0.1167	0.1117	0.1117	0.1058	0.1044	0.1056	0.1012	0.1074	0.1032	0.1035	0.1022	0.1065
41=00:40:46	36046	303	0.0867	0.0939	0.0809	0.0962	0.0775	0.1017	0.0993	0.0693	0.0795	0.0702	0.0957	0.0712	0.0865	0.0896	0.0778	0.0925	0.0794	0.1013	0.0957	0.0703	0.0847	0.0704	0.0957	0.0906	0.0847	0.0956	0.0937	0.0965	0.0791	0.0997	0.0964	0.0745	0.0842	0.0705	0.0938	0.0743	0.0806	0.0958	0.0819	0.0946	0.0799	0.0993	0.0942	0.0701	0.0847	0.0710	0.0924	0.0741	0.0836	0.0928	0.0808	0.0958	0.0839	0.1036	0.0989	0.0707	0.0846	0.0695	0.0934	0.0770	0.0823	0.0902	0.0801	0.0987	0.0823	0.1001	0.0945	0.0713	0.0796	0.0705	0.0981	0.0810	0.1089	0.1013	0.1088	0.1024	0.1024	0.1121	0.1039	0.1059	0.0972	0.0919	0.0963	0.1067	0.1167	0.1118	0.1144	0.1063	0.1042	0.1055	0.1019	0.1109	0.1014	0.1025	0.1049	0.1092
42=00:55:26	36927	300	0.0874	0.0950	0.0817	0.0966	0.0776	0.1035	0.1004	0.0703	0.0802	0.0704	0.0964	0.0719	0.0856	0.0906	0.0793	0.0931	0.0797	0.1043	0.0971	0.0700	0.0851	0.0701	0.0968	0.0826	0.0846	0.0960	0.0969	0.0981	0.0805	0.1012	0.0984	0.0749	0.0848	0.0714	0.0949	0.0755	0.0809	0.0953	0.0825	0.0951	0.0809	0.0999	0.0957	0.0707	0.0853	0.0713	0.0934	0.0753	0.0841	0.0930	0.0817	0.0980	0.0838	0.1058	0.1006	0.0702	0.0848	0.0706	0.0947	0.0771	0.0820	0.0909	0.0807	0.0999	0.0824	0.1025	0.0959	0.0714	0.0797	0.0724	0.0975	0.0808	0.1155	0.1059	0.1167	0.1058	0.1040	0.1135	0.1086	0.1070	0.0980	0.0949	0.0963	0.1093	0.1205	0.1142	0.1150	0.1077	0.1073	0.1082	0.1029	0.1118	0.1018	0.1052	0.1051	0.1105
43=01:10:07	37808	298	0.0873	0.0955	0.0823	0.0976	0.0779	0.1036	0.1015	0.0702	0.0803	0.0707	0.0976	0.0712	0.0873	0.0921	0.0791	0.0947	0.0798	0.1060	0.0985	0.0719	0.0871	0.0712	0.0977	0.0800	0.0847	0.0962	0.0949	0.0983	0.0810	0.1026	0.0992	0.0755	0.0848	0.0716	0.0935	0.0745	0.0813	0.0943	0.0821	0.0959	0.0806	0.1025	0.0962	0.0709	0.0849	0.0699	0.0947	0.0741	0.0831	0.0940	0.0825	0.0987	0.0848	0.1068	0.1018	0.0706	0.0844	0.0705	0.0961	0.0768	0.0828	0.0903	0.0805	0.1012	0.0815	0.1035	0.0976	0.0724	0.0798	0.0714	0.0986	0.0813	0.1129	0.1046	0.1146	0.1077	0.1057	0.1163	0.1083	0.1081	0.0999	0.0954	0.0981	0.1086	0.1236	0.1173	0.1171	0.1092	0.1070	0.1086	0.1035	0.1129	0.1041	0.1064	0.1064	0.1110
44=01:24:48	38689	303	0.0868	0.0964	0.0814	0.0972	0.0779	0.1056	0.1032	0.0698	0.0811	0.0696	0.0978	0.0706	0.0864	0.0928	0.0786	0.0944	0.0801	0.1080	0.0995	0.0703	0.0884	0.0707	0.1001	0.0851	0.0839	0.0958	0.0990	0.0985	0.0805	0.1045	0.0997	0.0752	0.0844	0.0711	0.0957	0.0748	0.0812	0.0953	0.0823	0.0965	0.0800	0.1020	0.0987	0.0702	0.0846	0.0707	0.0956	0.0747	0.0838	0.0930	0.0805	0.0983	0.0854	0.1080	0.1024	0.0706	0.0849	0.0698	0.0965	0.0763	0.0818	0.0919	0.0805	0.1019	0.0822	0.1037	0.0976	0.0714	0.0794	0.0708	0.1001	0.0818	0.1191	0.1072	0.1158	0.1075	0.1071	0.1178	0.1089	0.1106	0.1016	0.0962	0.0999	0.1120	0.1241	0.1193	0.1190	0.1103	0.1093	0.1101	0.1059	0.1129	0.1049	0.1080	0.1074	0.1150
45=01:39:29	39569	300	0.0866	0.0947	0.0797	0.0953	0.0766	0.1045	0.1028	0.0694	0.0798	0.0695	0.0985	0.0703	0.0869	0.0920	0.0780	0.0942	0.0794	0.1067	0.0998	0.0699	0.0846	0.0696	0.0986	0.0854	0.0827	0.0950	0.0966	0.0995	0.0804	0.1028	0.0992	0.0750	0.0836	0.0708	0.0963	0.0740	0.0817	0.0965	0.0813	0.0961	0.0795	0.1016	0.0987	0.0703	0.0838	0.0704	0.0954	0.0736	0.0831	0.0928	0.0793	0.0984	0.0831	0.1083	0.1033	0.0690	0.0832	0.0695	0.0971	0.0756	0.0813	0.0900	0.0797	0.1026	0.0810	0.1053	0.0981	0.0717	0.0793	0.0712	0.0998	0.0811	0.1187	0.1083	0.1200	0.1096	0.1080	0.1176	0.1096	0.1127	0.1014	0.0962	0.0995	0.1144	0.1258	0.1207	0.1202	0.1118	0.1102	0.1106	0.1064	0.1150	0.1057	0.1088	0.1088	0.1156
46=01:54:10	40450	303	0.0877	0.0970	0.0813	0.0979	0.0776	0.1074	0.1054	0.0707	0.0805	0.0712	0.1016	0.0720	0.0865	0.0929	0.0791	0.0954	0.0802	0.1092	0.1022	0.0711	0.0861	0.0713	0.1022	0.0805	0.0841	0.0971	0.0986	0.1024	0.0807	0.1066	0.1034	0.0754	0.0840	0.0708	0.0987	0.0756	0.0802	0.0965	0.0816	0.0983	0.0808	0.1054	0.1017	0.0716	0.0850	0.0714	0.0971	0.0751	0.0845	0.0948	0.0815	0.1029	0.0847	0.1114	0.1064	0.0704	0.0846	0.0711	0.0992	0.0771	0.0824	0.0922	0.0811	0.1034	0.0825	0.1086	0.1012	0.0729	0.0799	0.0718	0.1027	0.0827	0.1226	0.1103	0.1223	0.1146	0.1090	0.1202	0.1122	0.1165	0.1045	0.1004	0.1017	0.1178	0.1287	0.1239	0.1243	0.1145	0.1140	0.1122	0.1099	0.1185	0.1098	0.1121	0.1117	0.1188
47=02:08:50	41331	300	0.0864	0.0973	0.0835	0.1005	0.0781	0.1124	0.1097	0.0707	0.0816	0.0716	0.1042	0.0725	0.0872	0.0939	0.0801	0.0967	0.0809	0.1126	0.1057	0.0710	0.0876	0.0705	0.1047	0.0849	0.0851	0.0975	0.0979	0.1030	0.0826	0.1110	0.1056	0.0767	0.0849	0.0721	0.0998	0.0762	0.0815	0.0977	0.0822	0.0991	0.0812	0.1074	0.1025	0.0714	0.0884	0.0706	0.1001	0.0764	0.0840	0.0956	0.0819	0.1024	0.0851	0.1154	0.1090	0.0700	0.0852	0.0717	0.1034	0.0780	0.0831	0.0931	0.0813	0.1062	0.0819	0.1105	0.1027	0.0730	0.0809	0.0726	0.1058	0.0823	0.1286	0.1135	0.1254	0.1156	0.1133	0.1223	0.1181	0.1193	0.1067	0.1019	0.1058	0.1181	0.1339	0.1257	0.1273	0.1174	0.1154	0.1129	0.1123	0.1208	0.1123	0.1157	0.1144	0.1216
48=02:23:31	42212	298	0.0857	0.0982	0.0817	0.1016	0.0772	0.1124	0.1084	0.0700	0.0803	0.0711	0.1033	0.0713	0.0869	0.0936	0.0786	0.0964	0.0792	0.1143	0.1046	0.0704	0.0859	0.0705	0.1040	0.0792	0.0838	0.0965	0.0969	0.1030	0.0813	0.1125	0.1069	0.0748	0.0829	0.0712	0.0997	0.0745	0.0804	0.0971	0.0814	0.0993	0.0805	0.1084	0.1031	0.0707	0.0843	0.0701	0.0998	0.0749	0.0830	0.0940	0.0808	0.1039	0.0844	0.1168	0.1096	0.0692	0.0846	0.0701	0.1019	0.0765	0.0815	0.0937	0.0808	0.1070	0.0817	0.1108	0.1041	0.0718	0.0808	0.0713	0.1060	0.0809	0.1268	0.1134	0.1286	0.1177	0.1139	0.1247	0.1192	0.1198	0.1077	0.1025	0.1070	0.1189	0.1352	0.1283	0.1284	0.1183	0.1163	0.1126	0.1134	0.1237	0.1122	0.1160	0.1156	0.1222
49=02:38:12	43093	303	0.0853	0.0973	0.0820	0.1009	0.0769	0.1151	0.1088	0.0696	0.0803	0.0704	0.1059	0.0714	0.0870	0.0939	0.0783	0.0961	0.0788	0.1160	0.1058	0.0689	0.0861	0.0690	0.1067	0.0785	0.0839	0.0958	0.0938	0.1033	0.0803	0.1118	0.1073	0.0748	0.0831	0.0715	0.1005	0.0751	0.0796	0.0969	0.0811	0.1003	0.0799	0.1080	0.1049	0.0694	0.0855	0.0690	0.1010	0.0747	0.0832	0.0937	0.0803	0.1018	0.0832	0.1161	0.1099	0.0691	0.0833	0.0700	0.1035	0.0755	0.0812	0.0935	0.0793	0.1074	0.0820	0.1119	0.1043	0.0718	0.0803	0.0711	0.1066	0.0802	0.1331	0.1154	0.1261	0.1164	0.1137	0.1251	0.1194	0.1194	0.1078	0.1023	0.1071	0.1193	0.1384	0.1311	0.1322	0.1180	0.1177	0.1143	0.1136	0.1239	0.1149	0.1188	0.1181	0.1254
50=02:52:53	43973	298	0.0871	0.0978	0.0805	0.1014	0.0776	0.1166	0.1106	0.0692	0.0800	0.0702	0.1058	0.0717	0.0863	0.0944	0.0775	0.0966	0.0792	0.1172	0.1062	0.0691	0.0862	0.0696	0.1080	0.0787	0.0829	0.0970	0.0958	0.1023	0.0797	0.1142	0.1103	0.0752	0.0831	0.0712	0.1018	0.0744	0.0801	0.0977	0.0816	0.1011	0.0805	0.1085	0.1034	0.0694	0.0845	0.0689	0.1008	0.0735	0.0831	0.0932	0.0793	0.1038	0.0848	0.1195	0.1119	0.0698	0.0845	0.0702	0.1040	0.0760	0.0826	0.0931	0.0797	0.1085	0.0814	0.1138	0.1046	0.0739	0.0785	0.0705	0.1072	0.0816	0.1298	0.1184	0.1305	0.1174	0.1151	0.1287	0.1218	0.1222	0.1094	0.1051	0.1101	0.1220	0.1402	0.1330	0.1322	0.1184	0.1200	0.1140	0.1152	0.1274	0.1143	0.1188	0.1191	0.1281
51=03:07:34	44854	300	0.0881	0.1018	0.0825	0.1088	0.0793	0.1222	0.1157	0.0704	0.0808	0.0718	0.1109	0.0725	0.0870	0.0952	0.0793	0.0999	0.0791	0.1213	0.1113	0.0716	0.0869	0.0709	0.1111	0.0829	0.0856	0.1010	0.1010	0.1075	0.0808	0.1198	0.1119	0.0763	0.0848	0.0722	0.1052	0.0763	0.0818	0.0999	0.0823	0.1038	0.0802	0.1158	0.1073	0.0709	0.0863	0.0714	0.1045	0.0762	0.0846	0.0966	0.0826	0.1072	0.0848	0.1242	0.1149	0.0709	0.0853	0.0709	0.1065	0.0771	0.0828	0.0952	0.0805	0.1119	0.0833	0.1184	0.1090	0.0727	0.0787	0.0724	0.1107	0.0815	0.1396	0.1249	0.1367	0.1217	0.1227	0.1312	0.1260	0.1270	0.1146	0.1063	0.1125	0.1294	0.1458	0.1381	0.1368	0.1228	0.1234	0.1170	0.1193	0.1311	0.1176	0.1227	0.1235	0.1315
52=03:22:14	45735	298	0.0868	0.0995	0.0813	0.1052	0.0785	0.1231	0.1173	0.0703	0.0810	0.0705	0.1112	0.0719	0.0868	0.0959	0.0794	0.1003	0.0795	0.1238	0.1114	0.0699	0.0856	0.0702	0.1112	0.0826	0.0848	0.0986	0.0985	0.1085	0.0812	0.1197	0.1125	0.0758	0.0835	0.0714	0.1057	0.0752	0.0806	0.1000	0.0824	0.1025	0.0804	0.1147	0.1086	0.0703	0.0855	0.0698	0.1048	0.0752	0.0830	0.0955	0.0806	0.1088	0.0846	0.1244	0.1165	0.0705	0.0844	0.0704	0.1096	0.0771	0.0826	0.0952	0.0809	0.1122	0.0823	0.1199	0.1112	0.0718	0.0800	0.0716	0.1118	0.0822	0.1394	0.1227	0.1357	0.1307	0.1261	0.1326	0.1277	0.1307	0.1159	0.1090	0.1148	0.1327	0.1439	0.1385	0.1392	0.1236	0.1235	0.1178	0.1206	0.1311	0.1197	0.1239	0.1258	0.1387
53=03:36:55	46616	300	0.0874	0.1007	0.0808	0.1070	0.0771	0.1236	0.1169	0.0696	0.0797	0.0696	0.1101	0.0709	0.0865	0.0964	0.0780	0.0983	0.0784	0.1242	0.1120	0.0702	0.0846	0.0699	0.1121	0.0817	0.0832	0.0975	0.0988	0.1103	0.0814	0.1200	0.1137	0.0747	0.0836	0.0710	0.1033	0.0756	0.0806	0.0984	0.0806	0.1034	0.0794	0.1153	0.1080	0.0702	0.0843	0.0688	0.1044	0.0733	0.0825	0.0941	0.0805	0.1073	0.0846	0.1276	0.1166	0.0687	0.0839	0.0690	0.1073	0.0755	0.0809	0.0952	0.0790	0.1116	0.0817	0.1198	0.1109	0.0711	0.0787	0.0712	0.1121	0.0805	0.1416	0.1264	0.1421	0.1292	0.1247	0.1349	0.1290	0.1291	0.1150	0.1098	0.1146	0.1300	0.1515	0.1407	0.1416	0.1238	0.1248	0.1180	0.1221	0.1327	0.1188	0.1255	0.1253	0.1355
54=03:51:36	47496	303	0.0888	0.1029	0.0800	0.1074	0.0778	0.1268	0.1210	0.0701	0.0807	0.0696	0.1111	0.0711	0.0863	0.0974	0.0788	0.0992	0.0799	0.1279	0.1127	0.0690	0.0869	0.0705	0.1137	0.0783	0.0836	0.0981	0.0994	0.1103	0.0803	0.1218	0.1135	0.0748	0.0850	0.0714	0.1075	0.0737	0.0809	0.1029	0.0822	0.1052	0.0790	0.1173	0.1093	0.0700	0.0860	0.0696	0.1066	0.0733	0.0837	0.0956	0.0810	0.1095	0.0848	0.1292	0.1184	0.0708	0.0850	0.0707	0.1105	0.0773	0.0828	0.0969	0.0802	0.1155	0.0825	0.1236	0.1126	0.0712	0.0816	0.0699	0.1174	0.0811	0.1429	0.1355	0.1477	0.1273	0.1232	0.1401	0.1329	0.1340	0.1198	0.1158	0.1185	0.1370	0.1535	0.1449	0.1450	0.1267	0.1296	0.1224	0.1266	0.1360	0.1226	0.1285	0.1320	0.1411
55=04:06:17	48377	300	0.0881	0.1037	0.0809	0.1083	0.0788	0.1285	0.1244	0.0702	0.0813	0.0704	0.1148	0.0718	0.0859	0.0982	0.0786	0.1011	0.0797	0.1327	0.1174	0.0692	0.0866	0.0688	0.1176	0.0819	0.0834	0.0987	0.0994	0.1106	0.0800	0.1253	0.1172	0.0755	0.0827	0.0707	0.1104	0.0741	0.0814	0.1017	0.0826	0.1047	0.0802	0.1197	0.1118	0.0697	0.0843	0.0691	0.1102	0.0736	0.0846	0.0951	0.0800	0.1093	0.0846	0.1305	0.1201	0.0701	0.0839	0.0705	0.1112	0.0767	0.0827	0.0966	0.0805	0.1155	0.0819	0.1251	0.1146	0.0719	0.0793	0.0713	0.1168	0.0809	0.1518	0.1344	0.1414	0.1279	0.1272	0.1382	0.1332	0.1328	0.1203	0.1147	0.1193	0.1365	0.1567	0.1461	0.1479	0.1288	0.1303	0.1235	0.1245	0.1384	0.1233	0.1288	0.1311	0.1437
56=04:20:58	49258	300	0.0894	0.1058	0.0830	0.1135	0.0791	0.1326	0.1289	0.0696	0.0817	0.0712	0.1182	0.0720	0.0872	0.1000	0.0777	0.1023	0.0801	0.1329	0.1202	0.0711	0.0885	0.0713	0.1196	0.0810	0.0840	0.0995	0.1026	0.1131	0.0817	0.1282	0.1188	0.0749	0.0848	0.0717	0.1118	0.0734	0.0830	0.1008	0.0828	0.1075	0.0809	0.1222	0.1138	0.0701	0.0841	0.0719	0.1112	0.0747	0.0847	0.0964	0.0790	0.1130	0.0853	0.1343	0.1252	0.0700	0.0857	0.0696	0.1135	0.0761	0.0831	0.0983	0.0803	0.1185	0.0831	0.1278	0.1167	0.0730	0.0789	0.0722	0.1178	0.0814	0.1520	0.1410	0.1514	0.1346	0.1329	0.1444	0.1381	0.1373	0.1232	0.1169	0.1225	0.1396	0.1637	0.1520	0.1521	0.1328	0.1330	0.1269	0.1302	0.1448	0.1285	0.1351	0.1346	0.1464
57=04:35:38	50139	300	0.0863	0.1051	0.0814	0.1164	0.0778	0.1378	0.1338	0.0692	0.0800	0.0707	0.1205	0.0717	0.0863	0.1012	0.0782	0.1032	0.0792	0.1359	0.1213	0.0703	0.0854	0.0705	0.1200	0.0810	0.0834	0.1001	0.1048	0.1156	0.0804	0.1327	0.1240	0.0751	0.0847	0.0711	0.1125	0.0730	0.0818	0.1049	0.0819	0.1105	0.0806	0.1241	0.1149	0.0692	0.0859	0.0704	0.1134	0.0743	0.0827	0.0978	0.0807	0.1165	0.0841	0.1420	0.1295	0.0699	0.0853	0.0709	0.1148	0.0768	0.0820	0.0982	0.0807	0.1206	0.0821	0.1331	0.1189	0.0721	0.0796	0.0714	0.1188	0.0817	0.1531	0.1377	0.1511	0.1397	0.1361	0.1509	0.1439	0.1410	0.1272	0.1183	0.1244	0.1490	0.1673	0.1552	0.1581	0.1378	0.1374	0.1302	0.1355	0.1487	0.1333	0.1380	0.1422	0.1537
58=04:50:19	51020	298	0.0882	0.1075	0.0859	0.1250	0.0793	0.1438	0.1390	0.0707	0.0832	0.0694	0.1221	0.0717	0.0877	0.1027	0.0812	0.1061	0.0812	0.1412	0.1277	0.0700	0.0866	0.0706	0.1236	0.0834	0.0853	0.1016	0.1061	0.1170	0.0827	0.1366	0.1258	0.0765	0.0852	0.0714	0.1141	0.0747	0.0812	0.1079	0.0828	0.1123	0.0813	0.1277	0.1175	0.0703	0.0868	0.0709	0.1148	0.0738	0.0836	0.1018	0.0834	0.1193	0.0850	0.1441	0.1356	0.0710	0.0863	0.0714	0.1185	0.0783	0.0833	0.1016	0.0809	0.1229	0.0833	0.1357	0.1208	0.0717	0.0818	0.0712	0.1201	0.0823	0.1594	0.1431	0.1544	0.1419	0.1392	0.1535	0.1477	0.1432	0.1314	0.1198	0.1286	0.1474	0.1734	0.1584	0.1614	0.1409	0.1389	0.1320	0.1387	0.1519	0.1342	0.1396	0.1453	0.1530
59=05:05:00	51900	303	0.0881	0.1056	0.0817	0.1204	0.0782	0.1443	0.1410	0.0690	0.0811	0.0700	0.1249	0.0712	0.0859	0.1007	0.0773	0.1048	0.0788	0.1437	0.1277	0.0689	0.0863	0.0690	0.1266	0.0858	0.0836	0.0994	0.1054	0.1163	0.0788	0.1353	0.1252	0.0742	0.0831	0.0705	0.1168	0.0728	0.0802	0.1027	0.0813	0.1114	0.0793	0.1285	0.1194	0.0686	0.0852	0.0695	0.1171	0.0735	0.0828	0.0986	0.0800	0.1168	0.0834	0.1446	0.1307	0.0696	0.0838	0.0701	0.1184	0.0752	0.0811	0.0997	0.0804	0.1226	0.0814	0.1355	0.1245	0.0715	0.0785	0.0705	0.1232	0.0819	0.1645	0.1422	0.1546	0.1428	0.1401	0.1529	0.1448	0.1448	0.1324	0.1233	0.1299	0.1560	0.1699	0.1569	0.1613	0.1390	0.1407	0.1330	0.1391	0.1522	0.1357	0.1417	0.1449	0.1626
60=05:19:41	52781	298	0.0863	0.1089	0.0839	0.1298	0.0787	0.1492	0.1471	0.0704	0.0814	0.0707	0.1292	0.0718	0.0861	0.1043	0.0797	0.1065	0.0797	0.1466	0.1285	0.0692	0.0870	0.0687	0.1276	0.0804	0.0835	0.1011	0.1079	0.1208	0.0828	0.1418	0.1307	0.0764	0.0846	0.0708	0.1199	0.0732	0.0802	0.1046	0.0822	0.1141	0.0807	0.1294	0.1199	0.0694	0.0883	0.0689	0.1186	0.0736	0.0832	0.0997	0.0811	0.1210	0.0843	0.1478	0.1373	0.0706	0.0835	0.0712	0.1223	0.0772	0.0822	0.1026	0.0805	0.1260	0.0824	0.1386	0.1250	0.0723	0.0803	0.0713	0.1252	0.0819	0.1677	0.1432	0.1586	0.1437	0.1388	0.1578	0.1490	0.1466	0.1339	0.1270	0.1339	0.1574	0.1769	0.1636	0.1680	0.1433	0.1431	0.1360	0.1412	0.1557	0.1406	0.1435	0.1489	0.1624
61=05:34:22	53662	300	0.0891	0.1111	0.0815	0.1248	0.0789	0.1511	0.1463	0.0699	0.0807	0.0706	0.1289	0.0717	0.0867	0.1040	0.0790	0.1083	0.0815	0.1487	0.1321	0.0712	0.0882	0.0703	0.1307	0.0817	0.0838	0.1022	0.1086	0.1221	0.0804	0.1409	0.1293	0.0757	0.0845	0.0713	0.1189	0.0733	0.0815	0.1093	0.0825	0.1168	0.0806	0.1323	0.1204	0.0710	0.0852	0.0713	0.1188	0.0730	0.0858	0.1002	0.0815	0.1206	0.0848	0.1477	0.1351	0.0707	0.0857	0.0706	0.1210	0.0776	0.0820	0.1036	0.0812	0.1290	0.0824	0.1419	0.1266	0.0723	0.0812	0.0722	0.1252	0.0810	0.1695	0.1487	0.1638	0.1462	0.1447	0.1588	0.1491	0.1503	0.1378	0.1265	0.1341	0.1643	0.1822	0.1671	0.1717	0.1469	0.1478	0.1404	0.1447	0.1613	0.1430	0.1461	0.1507	0.1625
62=05:49:02	54543	298	0.0855	0.1093	0.0819	0.1258	0.0784	0.1529	0.1511	0.0695	0.0810	0.0697	0.1315	0.0709	0.0863	0.1052	0.0783	0.1090	0.0788	0.1502	0.1361	0.0700	0.0851	0.0700	0.1311	0.0798	0.0833	0.1012	0.1069	0.1216	0.0802	0.1451	0.1339	0.0746	0.0843	0.0700	0.1215	0.0726	0.0796	0.1053	0.0811	0.1171	0.0804	0.1303	0.1243	0.0700	0.0846	0.0705	0.1214	0.0730	0.0827	0.0984	0.0799	0.1224	0.0832	0.1496	0.1375	0.0692	0.0835	0.0701	0.1262	0.0759	0.0815	0.1036	0.0809	0.1291	0.0827	0.1440	0.1288	0.0716	0.0806	0.0705	0.1286	0.0811	0.1759	0.1472	0.1576	0.1434	0.1439	0.1646	0.1519	0.1541	0.1390	0.1309	0.1387	0.1634	0.1877	0.1731	0.1787	0.1505	0.1516	0.1423	0.1514	0.1662	0.1461	0.1517	0.1579	0.1739
63=06:03:43	55424	300	0.0903	0.1113	0.0813	0.1305	0.0792	0.1559	0.1505	0.0685	0.0820	0.0705	0.1337	0.0710	0.0856	0.1073	0.0780	0.1147	0.0811	0.1557	0.1406	0.0712	0.0859	0.0714	0.1360	0.0808	0.0839	0.1056	0.1131	0.1235	0.0806	0.1466	0.1364	0.0752	0.0841	0.0712	0.1243	0.0717	0.0820	0.1116	0.0827	0.1192	0.0803	0.1349	0.1304	0.0701	0.0842	0.0710	0.1242	0.0732	0.0834	0.0994	0.0790	0.1289	0.0859	0.1534	0.1393	0.0701	0.0843	0.0698	0.1258	0.0760	0.0835	0.1040	0.0801	0.1341	0.0827	0.1464	0.1307	0.0712	0.0792	0.0714	0.1271	0.0812	0.1732	0.1679	0.1738	0.1552	0.1520	0.1679	0.1553	0.1562	0.1443	0.1332	0.1401	0.1724	0.1932	0.1802	0.1830	0.1551	0.1550	0.1491	0.1530	0.1687	0.1488	0.1548	0.1572	0.1716
64=06:18:24	56304	300	0.0880	0.1128	0.0830	0.1318	0.0791	0.1624	0.1590	0.0703	0.0826	0.0713	0.1386	0.0716	0.0869	0.1075	0.0794	0.1169	0.0802	0.1576	0.1454	0.0711	0.0889	0.0717	0.1401	0.0807	0.0848	0.1046	0.1123	0.1276	0.0811	0.1515	0.1413	0.0746	0.0852	0.0712	0.1259	0.0730	0.0806	0.1093	0.0819	0.1214	0.0808	0.1365	0.1315	0.0713	0.0870	0.0717	0.1272	0.0734	0.0847	0.1003	0.0807	0.1286	0.0849	0.1548	0.1400	0.0710	0.0857	0.0705	0.1294	0.0766	0.0829	0.1059	0.0807	0.1351	0.0824	0.1471	0.1318	0.0716	0.0810	0.0719	0.1285	0.0814	0.1863	0.1603	0.1739	0.1553	0.1469	0.1743	0.1601	0.1596	0.1458	0.1369	0.1421	0.1763	0.1946	0.1806	0.1891	0.1571	0.1580	0.1503	0.1537	0.1743	0.1536	0.1581	0.1620	0.1791
65=06:33:05	57185	303	0.0859	0.1131	0.0822	0.1331	0.0789	0.1639	0.1620	0.0699	0.0798	0.0706	0.1402	0.0721	0.0856	0.1075	0.0781	0.1164	0.0795	0.1608	0.1474	0.0703	0.0857	0.0695	0.1426	0.0820	0.0838	0.1033	0.1118	0.1282	0.0803	0.1515	0.1427	0.0751	0.0835	0.0721	0.1281	0.0722	0.0811	0.1122	0.0819	0.1224	0.0805	0.1368	0.1331	0.0699	0.0844	0.0697	0.1301	0.0741	0.0835	0.1009	0.0794	0.1281	0.0839	0.1572	0.1427	0.0692	0.0845	0.0705	0.1325	0.0760	0.0815	0.1064	0.0797	0.1363	0.0823	0.1486	0.1326	0.0723	0.0773	0.0715	0.1301	0.0825	0.1911	0.1604	0.1728	0.1597	0.1528	0.1754	0.1609	0.1641	0.1487	0.1380	0.1428	0.1772	0.1999	0.1840	0.1910	0.1587	0.1614	0.1523	0.1551	0.1759	0.1519	0.1574	0.1677	0.1860
66=06:47:46	58066	300	0.0881	0.1165	0.0830	0.1427	0.0794	0.1710	0.1677	0.0700	0.0821	0.0708	0.1472	0.0718	0.0871	0.1106	0.0787	0.1198	0.0802	0.1677	0.1533	0.0708	0.0863	0.0710	0.1487	0.0809	0.0847	0.1068	0.1188	0.1343	0.0816	0.1612	0.1526	0.0762	0.0841	0.0721	0.1342	0.0731	0.0810	0.1110	0.0828	0.1254	0.0810	0.1417	0.1407	0.0715	0.0868	0.0708	0.1347	0.0736	0.0835	0.1016	0.0814	0.1387	0.0857	0.1651	0.1507	0.0701	0.0857	0.0706	0.1376	0.0754	0.0828	0.1093	0.0809	0.1409	0.0819	0.1574	0.1391	0.0722	0.0807	0.0724	0.1345	0.0812	0.2024	0.1722	0.1876	0.1653	0.1592	0.1883	0.1753	0.1750	0.1573	0.1475	0.1537	0.1850	0.2117	0.1952	0.2035	0.1677	0.1690	0.1606	0.1645	0.1884	0.1614	0.1689	0.1730	0.1853
67=07:02:26	58947	303	0.0869	0.1192	0.0850	0.1367	0.0774	0.1706	0.1694	0.0695	0.0813	0.0701	0.1460	0.0713	0.0862	0.1101	0.0788	0.1212	0.0795	0.1690	0.1549	0.0695	0.0875	0.0690	0.1441	0.0813	0.0834	0.1043	0.1174	0.1347	0.0807	0.1571	0.1476	0.0749	0.0834	0.0696	0.1324	0.0720	0.0807	0.1128	0.0800	0.1270	0.0799	0.1413	0.1383	0.0692	0.0850	0.0690	0.1341	0.0726	0.0833	0.1031	0.0807	0.1348	0.0831	0.1655	0.1512	0.0692	0.0842	0.0699	0.1371	0.0768	0.0813	0.1084	0.0802	0.1415	0.0818	0.1600	0.1381	0.0713	0.0795	0.0704	0.1350	0.0803	0.1951	0.1652	0.1859	0.1705	0.1604	0.1888	0.1696	0.1729	0.1577	0.1450	0.1547	0.1865	0.2120	0.1977	0.2036	0.1708	0.1712	0.1605	0.1671	0.1897	0.1641	0.1701	0.1773	0.1940
68=07:17:07	59828	300	0.0898	0.1195	0.0822	0.1418	0.0790	0.1742	0.1720	0.0705	0.0815	0.0711	0.1513	0.0720	0.0867	0.1129	0.0795	0.1224	0.0803	0.1705	0.1603	0.0706	0.0863	0.0705	0.1523	0.0817	0.0837	0.1079	0.1212	0.1362	0.0813	0.1619	0.1512	0.0758	0.0844	0.0720	0.1360	0.0723	0.0819	0.1143	0.0825	0.1291	0.0794	0.1453	0.1412	0.0712	0.0852	0.0709	0.1368	0.0740	0.0842	0.1031	0.0816	0.1413	0.0853	0.1665	0.1515	0.0699	0.0846	0.0707	0.1392	0.0762	0.0819	0.1097	0.0805	0.1440	0.0827	0.1597	0.1405	0.0728	0.0799	0.0725	0.1392	0.0813	0.2047	0.1760	0.1968	0.1759	0.1663	0.1952	0.1783	0.1802	0.1604	0.1503	0.1544	0.1938	0.2113	0.2018	0.2072	0.1733	0.1761	0.1634	0.1703	0.1934	0.1666	0.1735	0.1808	0.1958
69=07:31:48	60708	298	0.0931	0.1217	0.0823	0.1401	0.0792	0.1807	0.1765	0.0703	0.0825	0.0706	0.1553	0.0721	0.0867	0.1149	0.0794	0.1265	0.0810	0.1769	0.1652	0.0708	0.0875	0.0707	0.1523	0.0832	0.0836	0.1073	0.1224	0.1421	0.0814	0.1668	0.1548	0.0746	0.0842	0.0715	0.1416	0.0723	0.0820	0.1140	0.0845	0.1315	0.0805	0.1504	0.1473	0.0710	0.0845	0.0712	0.1398	0.0731	0.0842	0.1035	0.0804	0.1440	0.0876	0.1748	0.1586	0.0699	0.0853	0.0703	0.1438	0.0766	0.0832	0.1117	0.0813	0.1509	0.0829	0.1676	0.1464	0.0723	0.0798	0.0720	0.1437	0.0816	0.2122	0.1810	0.2035	0.1825	0.1710	0.2022	0.1853	0.1886	0.1673	0.1564	0.1622	0.2042	0.2197	0.2109	0.2164	0.1808	0.1839	0.1726	0.1783	0.2052	0.1771	0.1854	0.1861	0.2016
70=07:46:32	61593	303	0.0873	0.1229	0.0836	0.1431	0.0782	0.1841	0.1799	0.0700	0.0821	0.0706	0.1558	0.0720	0.0866	0.1149	0.0791	0.1253	0.0790	0.1808	0.1671	0.0701	0.0877	0.0703	0.1536	0.0812	0.0839	0.1074	0.1233	0.1427	0.0811	0.1689	0.1594	0.0750	0.0840	0.0710	0.1401	0.0724	0.0815	0.1140	0.0821	0.1352	0.0808	0.1520	0.1479	0.0697	0.0853	0.0687	0.1428	0.0729	0.0834	0.1036	0.0804	0.1457	0.0850	0.1791	0.1656	0.0700	0.0848	0.0706	0.1472	0.0766	0.0821	0.1124	0.0801	0.1528	0.0828	0.1722	0.1502	0.0718	0.0825	0.0716	0.1477	0.0821	0.2068	0.1831	0.2118	0.1883	0.1734	0.2094	0.1902	0.1915	0.1724	0.1606	0.1682	0.2056	0.2244	0.2159	0.2210	0.1861	0.1900	0.1764	0.1840	0.2094	0.1835	0.1880	0.1968	0.2190
71=08:01:13	62473	300	0.0881	0.1231	0.0815	0.1449	0.0796	0.1866	0.1843	0.0702	0.0819	0.0707	0.1624	0.0720	0.0863	0.1185	0.0790	0.1265	0.0801	0.1863	0.1711	0.0701	0.0868	0.0709	0.1622	0.0794	0.0836	0.1081	0.1256	0.1438	0.0806	0.1706	0.1598	0.0756	0.0845	0.0712	0.1441	0.0726	0.0810	0.1153	0.0822	0.1374	0.0808	0.1566	0.1529	0.0707	0.0847	0.0696	0.1444	0.0730	0.0837	0.1032	0.0806	0.1468	0.0851	0.1828	0.1628	0.0702	0.0848	0.0696	0.1477	0.0764	0.0821	0.1132	0.0799	0.1553	0.0826	0.1758	0.1528	0.0742	0.0791	0.0723	0.1484	0.0815	0.2169	0.1848	0.2117	0.1842	0.1755	0.2113	0.1912	0.1970	0.1706	0.1589	0.1677	0.2136	0.2295	0.2170	0.2204	0.1903	0.1919	0.1806	0.1870	0.2126	0.1850	0.1898	0.1987	0.2175
72=08:15:54	63354	298	0.0874	0.1240	0.0813	0.1476	0.0770	0.1930	0.1864	0.0697	0.0815	0.0700	0.1618	0.0710	0.0868	0.1172	0.0797	0.1276	0.0795	0.1876	0.1725	0.0703	0.0850	0.0709	0.1613	0.0855	0.0847	0.1085	0.1281	0.1465	0.0810	0.1722	0.1627	0.0747	0.0841	0.0710	0.1454	0.0714	0.0854	0.1166	0.0815	0.1390	0.0799	0.1587	0.1502	0.0705	0.0841	0.0705	0.1460	0.0718	0.0835	0.1069	0.0804	0.1495	0.0843	0.1857	0.1678	0.0684	0.0846	0.0696	0.1490	0.0759	0.0824	0.1145	0.0805	0.1583	0.0811	0.1790	0.1549	0.0716	0.0793	0.0705	0.1516	0.0789	0.2310	0.1888	0.2127	0.1880	0.1837	0.2175	0.2002	0.2008	0.1787	0.1618	0.1721	0.2177	0.2281	0.2229	0.2255	0.1959	0.1971	0.1818	0.1921	0.2183	0.1852	0.1968	0.2022	0.2198
73=08:30:35	64235	300	0.0856	0.1266	0.0829	0.1538	0.0779	0.2008	0.1948	0.0698	0.0812	0.0699	0.1699	0.0707	0.0864	0.1193	0.0793	0.1317	0.0795	0.1954	0.1792	0.0707	0.0872	0.0705	0.1661	0.0803	0.0836	0.1109	0.1330	0.1541	0.0815	0.1815	0.1694	0.0751	0.0844	0.0703	0.1511	0.0716	0.0810	0.1179	0.0810	0.1441	0.0802	0.1631	0.1565	0.0700	0.0856	0.0700	0.1494	0.0735	0.0833	0.1058	0.0803	0.1527	0.0849	0.1945	0.1764	0.0696	0.0847	0.0700	0.1562	0.0766	0.0816	0.1159	0.0799	0.1627	0.0826	0.1851	0.1604	0.0714	0.0803	0.0708	0.1548	0.0800	0.2304	0.1930	0.2184	0.2000	0.1911	0.2252	0.2054	0.2109	0.1874	0.1709	0.1818	0.2293	0.2361	0.2294	0.2332	0.2023	0.2057	0.1898	0.2016	0.2244	0.1924	0.2050	0.2102	0.2289
74=08:45:15	65116	303	0.0877	0.1293	0.0834	0.1558	0.0789	0.2037	0.1937	0.0706	0.0819	0.0706	0.1730	0.0717	0.0868	0.1230	0.0802	0.1322	0.0811	0.2006	0.1826	0.0712	0.0860	0.0711	0.1690	0.0805	0.0844	0.1127	0.1353	0.1563	0.0824	0.1835	0.1689	0.0765	0.0849	0.0719	0.1518	0.0727	0.0824	0.1193	0.0828	0.1462	0.0808	0.1653	0.1595	0.0711	0.0851	0.0715	0.1520	0.0731	0.0839	0.1073	0.0811	0.1593	0.0856	0.1980	0.1751	0.0709	0.0860	0.0707	0.1559	0.0759	0.0825	0.1181	0.0813	0.1657	0.0828	0.1895	0.1620	0.0726	0.0795	0.0721	0.1587	0.0807	0.2374	0.2027	0.2266	0.2005	0.1946	0.2281	0.2148	0.2172	0.1869	0.1718	0.1834	0.2309	0.2368	0.2320	0.2357	0.2053	0.2079	0.1944	0.2042	0.2284	0.1975	0.2096	0.2132	0.2327
75=08:59:56	65997	301	0.0864	0.1302	0.0823	0.1596	0.0789	0.2055	0.1990	0.0706	0.0817	0.0700	0.1771	0.0723	0.0870	0.1236	0.0794	0.1332	0.0804	0.2055	0.1829	0.0699	0.0853	0.0702	0.1723	0.0818	0.0845	0.1116	0.1364	0.1581	0.0813	0.1888	0.1734	0.0762	0.0842	0.0718	0.1546	0.0730	0.0817	0.1198	0.0824	0.1482	0.0809	0.1713	0.1607	0.0705	0.0858	0.0701	0.1531	0.0736	0.0833	0.1074	0.0811	0.1619	0.0852	0.2052	0.1789	0.0705	0.0846	0.0718	0.1609	0.0762	0.0821	0.1192	0.0804	0.1697	0.0829	0.1945	0.1655	0.0725	0.0798	0.0720	0.1635	0.0827	0.2322	0.2037	0.2279	0.2113	0.1972	0.2352	0.2185	0.2214	0.1926	0.1783	0.1914	0.2350	0.2393	0.2378	0.2395	0.2115	0.2163	0.1989	0.2099	0.2316	0.2043	0.2127	0.2200	0.2480
76=09:14:37	66878	298	0.0867	0.1295	0.0823	0.1614	0.0784	0.2113	0.2029	0.0703	0.0819	0.0710	0.1849	0.0727	0.0879	0.1271	0.0802	0.1371	0.0800	0.2126	0.1875	0.0705	0.0876	0.0705	0.1773	0.0813	0.0844	0.1128	0.1389	0.1590	0.0813	0.1971	0.1757	0.0761	0.0849	0.0711	0.1582	0.0729	0.0814	0.1232	0.0818	0.1518	0.0817	0.1752	0.1667	0.0706	0.0860	0.0700	0.1589	0.0738	0.0838	0.1084	0.0811	0.1634	0.0841	0.2104	0.1811	0.0701	0.0853	0.0713	0.1654	0.0760	0.0823	0.1212	0.0814	0.1727	0.0830	0.2054	0.1694	0.0727	0.0799	0.0710	0.1680	0.0820	0.2523	0.2134	0.2299	0.2090	0.2052	0.2410	0.2256	0.2245	0.1995	0.1814	0.1974	0.2453	0.2457	0.2417	0.2465	0.2192	0.2214	0.2054	0.2191	0.2377	0.2108	0.2200	0.2272	0.2488
77=09:29:18	67759	303	0.0862	0.1315	0.0819	0.1662	0.0786	0.2137	0.1984	0.0701	0.0809	0.0701	0.1858	0.0720	0.0866	0.1268	0.0802	0.1366	0.0801	0.2157	0.1895	0.0708	0.0854	0.0709	0.1804	0.0920	0.0853	0.1134	0.1413	0.1642	0.0817	0.1968	0.1773	0.0759	0.0847	0.0710	0.1589	0.0718	0.0815	0.1235	0.0823	0.1560	0.0808	0.1820	0.1674	0.0708	0.0847	0.0710	0.1600	0.0727	0.0834	0.1089	0.0810	0.1703	0.0843	0.2140	0.1837	0.0703	0.0850	0.0698	0.1683	0.0765	0.0829	0.1231	0.0804	0.1791	0.0820	0.2069	0.1726	0.0721	0.0794	0.0710	0.1718	0.0805	0.2565	0.2178	0.2376	0.2204	0.2121	0.2444	0.2333	0.2335	0.2060	0.1848	0.2018	0.2517	0.2507	0.2460	0.2506	0.2249	0.2280	0.2126	0.2243	0.2451	0.2187	0.2286	0.2343	0.2542
78=09:43:59	68639	298	0.0894	0.1354	0.0807	0.1675	0.0789	0.2175	0.2050	0.0703	0.0816	0.0697	0.1904	0.0714	0.0876	0.1292	0.0794	0.1402	0.0807	0.2207	0.1898	0.0702	0.0866	0.0706	0.1879	0.0810	0.0843	0.1152	0.1457	0.1641	0.0807	0.2014	0.1783	0.0748	0.0841	0.0711	0.1613	0.0723	0.0810	0.1255	0.0825	0.1580	0.0798	0.1840	0.1673	0.0702	0.0854	0.0699	0.1617	0.0731	0.0843	0.1095	0.0809	0.1698	0.0844	0.2156	0.1845	0.0703	0.0856	0.0708	0.1714	0.0765	0.0824	0.1241	0.0810	0.1819	0.0828	0.2122	0.1734	0.0718	0.0804	0.0711	0.1766	0.0812	0.2604	0.2279	0.2425	0.2238	0.2158	0.2495	0.2364	0.2357	0.2084	0.1907	0.2066	0.2602	0.2544	0.2517	0.2535	0.2286	0.2304	0.2156	0.2283	0.2462	0.2214	0.2281	0.2343	0.2612
79=09:58:40	69520	301	0.0874	0.1368	0.0822	0.1701	0.0788	0.2241	0.2103	0.0710	0.0814	0.0716	0.1990	0.0734	0.0871	0.1313	0.0798	0.1443	0.0810	0.2290	0.1946	0.0705	0.0876	0.0705	0.1910	0.0879	0.0850	0.1154	0.1475	0.1695	0.0810	0.2096	0.1805	0.0762	0.0858	0.0723	0.1670	0.0735	0.0814	0.1278	0.0836	0.1635	0.0822	0.1920	0.1726	0.0711	0.0865	0.0713	0.1677	0.0741	0.0839	0.1104	0.0815	0.1737	0.0855	0.2254	0.1888	0.0715	0.0854	0.0720	0.1795	0.0774	0.0827	0.1271	0.0818	0.1885	0.0835	0.2210	0.1795	0.0731	0.0798	0.0725	0.1847	0.0825	0.2574	0.2280	0.2466	0.2286	0.2242	0.2543	0.2422	0.2443	0.2176	0.2000	0.2143	0.2733	0.2533	0.2526	0.2589	0.2347	0.2411	0.2226	0.2336	0.2504	0.2306	0.2332	0.2453	0.2789
80=10:13:21	70401	301	0.0862	0.1383	0.0823	0.1745	0.0772	0.2281	0.2150	0.0699	0.0803	0.0702	0.2021	0.0723	0.0856	0.1335	0.0792	0.1461	0.0795	0.2303	0.1964	0.0700	0.0870	0.0699	0.1965	0.0808	0.0837	0.1155	0.1503	0.1757	0.0808	0.2138	0.1851	0.0749	0.0839	0.0704	0.1707	0.0720	0.0802	0.1302	0.0808	0.1647	0.0805	0.1952	0.1729	0.0699	0.0863	0.0703	0.1692	0.0732	0.0831	0.1109	0.0799	0.1799	0.0842	0.2295	0.1931	0.0697	0.0849	0.0706	0.1842	0.0759	0.0816	0.1286	0.0801	0.1926	0.0818	0.2251	0.1800	0.0720	0.0807	0.0710	0.1860	0.0808	0.2588	0.2305	0.2484	0.2365	0.2262	0.2591	0.2448	0.2461	0.2215	0.2022	0.2202	0.2727	0.2564	0.2550	0.2605	0.2396	0.2402	0.2225	0.2369	0.2508	0.2376	0.2339	0.2463	0.2845
81=10:28:01	71282	298	0.0872	0.1395	0.0817	0.1751	0.0783	0.2276	0.2120	0.0695	0.0812	0.0704	0.2068	0.0713	0.0869	0.1358	0.0794	0.1488	0.0790	0.2384	0.2000	0.0707	0.0878	0.0710	0.2025	0.0897	0.0857	0.1166	0.1529	0.1756	0.0810	0.2166	0.1833	0.0753	0.0842	0.0709	0.1716	0.0721	0.0802	0.1276	0.0819	0.1698	0.0803	0.1983	0.1748	0.0704	0.0859	0.0698	0.1731	0.0723	0.0839	0.1113	0.0802	0.1813	0.0839	0.2310	0.1902	0.0694	0.0845	0.0697	0.1857	0.0759	0.0833	0.1292	0.0795	0.1966	0.0820	0.2294	0.1828	0.0725	0.0796	0.0716	0.1903	0.0801	0.2697	0.2411	0.2506	0.2349	0.2343	0.2605	0.2502	0.2481	0.2235	0.2085	0.2224	0.2785	0.2612	0.2579	0.2606	0.2433	0.2461	0.2259	0.2413	0.2579	0.2340	0.2425	0.2459	0.2763
82=10:42:42	72163	303	0.0866	0.1480	0.0857	0.1866	0.0799	0.2376	0.2179	0.0706	0.0827	0.0713	0.2090	0.0723	0.0876	0.1389	0.0796	0.1534	0.0803	0.2399	0.1998	0.0701	0.0870	0.0698	0.2021	0.0893	0.0841	0.1191	0.1624	0.1898	0.0838	0.2239	0.1878	0.0760	0.0848	0.0718	0.1775	0.0733	0.0811	0.1315	0.0831	0.1741	0.0813	0.2039	0.1780	0.0703	0.0860	0.0696	0.1791	0.0739	0.0838	0.1165	0.0825	0.1939	0.0890	0.2430	0.1956	0.0711	0.0855	0.0717	0.1954	0.0773	0.0829	0.1330	0.0814	0.2056	0.0824	0.2326	0.1858	0.0728	0.0801	0.0724	0.1978	0.0823	0.2724	0.2477	0.2583	0.2561	0.2462	0.2715	0.2575	0.2616	0.2312	0.2139	0.2328	0.2892	0.2620	0.2677	0.2695	0.2503	0.2560	0.2330	0.2491	0.2641	0.2446	0.2468	0.2542	0.2865
83=10:57:23	73043	300	0.0879	0.1485	0.0824	0.1791	0.0788	0.2357	0.2186	0.0701	0.0817	0.0705	0.2131	0.0720	0.0862	0.1395	0.0791	0.1579	0.0795	0.2441	0.2019	0.0697	0.0865	0.0697	0.2079	0.0794	0.0837	0.1181	0.1599	0.1923	0.0817	0.2228	0.1867	0.0758	0.0843	0.0710	0.1799	0.0724	0.0817	0.1372	0.0821	0.1770	0.0803	0.2073	0.1745	0.0701	0.0850	0.0700	0.1805	0.0732	0.0843	0.1151	0.0805	0.1970	0.0846	0.2404	0.1953	0.0699	0.0842	0.0707	0.1979	0.0761	0.0814	0.1334	0.0799	0.2088	0.0818	0.2370	0.1857	0.0724	0.0802	0.0718	0.1980	0.0801	0.2663	0.2485	0.2571	0.2528	0.2442	0.2677	0.2552	0.2590	0.2315	0.2133	0.2313	0.2827	0.2625	0.2674	0.2685	0.2503	0.2550	0.2322	0.2498	0.2627	0.2443	0.2465	0.2548	0.2886
84=11:12:04	73924	301	0.0863	0.1481	0.0809	0.1845	0.0778	0.2480	0.2242	0.0697	0.0812	0.0693	0.2177	0.0702	0.0858	0.1419	0.0778	0.1586	0.0787	0.2493	0.2032	0.0696	0.0857	0.0702	0.2121	0.0810	0.0842	0.1205	0.1651	0.1901	0.0797	0.2324	0.1906	0.0749	0.0840	0.0701	0.1839	0.0712	0.0806	0.1333	0.0825	0.1834	0.0804	0.2110	0.1782	0.0683	0.0849	0.0689	0.1859	0.0717	0.0837	0.1175	0.0804	0.1969	0.0839	0.2469	0.1999	0.0696	0.0828	0.0701	0.2025	0.0761	0.0820	0.1370	0.0803	0.2132	0.0830	0.2424	0.1903	0.0712	0.0799	0.0697	0.2041	0.0801	0.2848	0.2537	0.2562	0.2538	0.2504	0.2774	0.2667	0.2634	0.2398	0.2206	0.2394	0.2964	0.2703	0.2769	0.2769	0.2615	0.2641	0.2407	0.2591	0.2764	0.2516	0.2551	0.2625	0.3030
85=11:26:45	74805	300	0.0885	0.1517	0.0826	0.1925	0.0793	0.2479	0.2220	0.0711	0.0824	0.0712	0.2221	0.0722	0.0877	0.1451	0.0799	0.1663	0.0811	0.2508	0.2078	0.0717	0.0893	0.0717	0.2195	0.0812	0.0843	0.1241	0.1722	0.1970	0.0816	0.2349	0.1920	0.0766	0.0855	0.0715	0.1891	0.0726	0.0823	0.1381	0.0826	0.1900	0.0814	0.2162	0.1821	0.0714	0.0869	0.0723	0.1908	0.0736	0.0847	0.1170	0.0815	0.2043	0.0863	0.2516	0.2018	0.0706	0.0862	0.0711	0.2048	0.0768	0.0833	0.1382	0.0813	0.2228	0.0840	0.2479	0.1936	0.0726	0.0815	0.0724	0.2090	0.0816	0.2779	0.2589	0.2718	0.2636	0.2572	0.2751	0.2684	0.2719	0.2434	0.2297	0.2432	0.3001	0.2737	0.2800	0.2788	0.2653	0.2682	0.2451	0.2638	0.2764	0.2563	0.2629	0.2625	0.2941
86=11:41:26	75686	298	0.0854	0.1540	0.0830	0.1955	0.0785	0.2498	0.2257	0.0702	0.0816	0.0697	0.2290	0.0724	0.0862	0.1473	0.0789	0.1669	0.0800	0.2558	0.2093	0.0703	0.0845	0.0700	0.2250	0.0803	0.0841	0.1219	0.1712	0.2008	0.0811	0.2372	0.1926	0.0757	0.0840	0.0716	0.1977	0.0717	0.0810	0.1399	0.0816	0.1933	0.0799	0.2171	0.1815	0.0704	0.0846	0.0704	0.1985	0.0742	0.0826	0.1187	0.0805	0.2129	0.0840	0.2542	0.2013	0.0698	0.0844	0.0704	0.2108	0.0756	0.0815	0.1404	0.0800	0.2218	0.0822	0.2492	0.1916	0.0729	0.0777	0.0716	0.2163	0.0813	0.2916	0.2656	0.2673	0.2664	0.2599	0.2827	0.2746	0.2743	0.2448	0.2323	0.2442	0.3049	0.2740	0.2775	0.2794	0.2637	0.2728	0.2451	0.2652	0.2768	0.2570	0.2599	0.2703	0.3135
87=11:56:06	76567	300	0.0883	0.1577	0.0813	0.2037	0.0790	0.2556	0.2253	0.0697	0.0809	0.0701	0.2316	0.0713	0.0861	0.1504	0.0791	0.1706	0.0807	0.2560	0.2110	0.0692	0.0855	0.0699	0.2291	0.0830	0.0835	0.1238	0.1792	0.2117	0.0807	0.2439	0.1972	0.0744	0.0839	0.0714	0.1997	0.0712	0.0822	0.1419	0.0821	0.1967	0.0787	0.2241	0.1829	0.0701	0.0840	0.0703	0.2006	0.0719	0.0840	0.1177	0.0800	0.2126	0.0850	0.2585	0.2071	0.0696	0.0852	0.0696	0.2144	0.0754	0.0814	0.1428	0.0801	0.2308	0.0824	0.2548	0.1956	0.0719	0.0791	0.0710	0.2187	0.0796	0.2820	0.2702	0.2743	0.2703	0.2593	0.2867	0.2823	0.2808	0.2519	0.2388	0.2537	0.3091	0.2740	0.2857	0.2820	0.2704	0.2758	0.2517	0.2714	0.2791	0.2643	0.2679	0.2695	0.3049
88=12:10:47	77448	298	0.0876	0.1591	0.0835	0.2072	0.0782	0.2570	0.2304	0.0700	0.0822	0.0701	0.2300	0.0715	0.0857	0.1526	0.0788	0.1764	0.0804	0.2674	0.2106	0.0697	0.0869	0.0700	0.2305	0.0834	0.0832	0.1268	0.1839	0.2110	0.0808	0.2491	0.2004	0.0756	0.0834	0.0715	0.2031	0.0725	0.0806	0.1416	0.0827	0.2018	0.0803	0.2283	0.1835	0.0696	0.0858	0.0704	0.2044	0.0724	0.0837	0.1197	0.0811	0.2176	0.0846	0.2632	0.2110	0.0694	0.0856	0.0707	0.2210	0.0766	0.0816	0.1461	0.0806	0.2365	0.0818	0.2610	0.1979	0.0713	0.0811	0.0706	0.2227	0.0803	0.2859	0.2687	0.2740	0.2705	0.2613	0.2890	0.2915	0.2835	0.2550	0.2406	0.2597	0.3075	0.2807	0.2876	0.2833	0.2748	0.2774	0.2572	0.2739	0.2834	0.2718	0.2714	0.2750	0.3103
89=12:25:28	78329	300	0.0869	0.1600	0.0826	0.2093	0.0795	0.2592	0.2264	0.0691	0.0817	0.0703	0.2316	0.0697	0.0865	0.1547	0.0784	0.1779	0.0797	0.2660	0.2114	0.0713	0.0860	0.0721	0.2333	0.0897	0.0845	0.1255	0.1863	0.2146	0.0799	0.2462	0.1957	0.0748	0.0854	0.0710	0.2040	0.0713	0.0810	0.1452	0.0826	0.2061	0.0813	0.2296	0.1849	0.0693	0.0857	0.0715	0.2100	0.0726	0.0841	0.1212	0.0809	0.2210	0.0844	0.2620	0.2064	0.0703	0.0849	0.0700	0.2185	0.0764	0.0831	0.1475	0.0813	0.2397	0.0840	0.2650	0.1965	0.0717	0.0799	0.0708	0.2229	0.0798	0.3002	0.2731	0.2785	0.2753	0.2694	0.2956	0.2909	0.2850	0.2602	0.2424	0.2598	0.3138	0.2818	0.2902	0.2873	0.2812	0.2809	0.2594	0.2785	0.2906	0.2717	0.2747	0.2831	0.3218
90=12:40:09	79209	298	0.0878	0.1630	0.0821	0.2157	0.0794	0.2637	0.2301	0.0704	0.0813	0.0707	0.2421	0.0723	0.0871	0.1585	0.0796	0.1835	0.0808	0.2714	0.2163	0.0711	0.0878	0.0702	0.2412	0.0928	0.0848	0.1288	0.1910	0.2237	0.0813	0.2544	0.2006	0.0755	0.0848	0.0725	0.2158	0.0728	0.0824	0.1483	0.0825	0.2129	0.0808	0.2347	0.1863	0.0712	0.0855	0.0720	0.2149	0.0736	0.0849	0.1231	0.0811	0.2262	0.0852	0.2697	0.2067	0.0707	0.0855	0.0712	0.2296	0.0750	0.0827	0.1498	0.0812	0.2445	0.0834	0.2664	0.2003	0.0722	0.0795	0.0723	0.2315	0.0810	0.3019	0.2789	0.2812	0.2784	0.2687	0.2939	0.2905	0.2904	0.2581	0.2538	0.2625	0.3200	0.2835	0.2906	0.2912	0.2818	0.2846	0.2613	0.2832	0.2926	0.2762	0.2778	0.2803	0.3156
91=12:54:50	80090	301	0.0862	0.1640	0.0821	0.2197	0.0776	0.2685	0.2331	0.0690	0.0803	0.0697	0.2445	0.0697	0.0860	0.1586	0.0786	0.1863	0.0791	0.2766	0.2181	0.0702	0.0865	0.0710	0.2426	0.0842	0.0847	0.1308	0.1946	0.2265	0.0797	0.2579	0.2015	0.0743	0.0846	0.0703	0.2160	0.0705	0.0797	0.1481	0.0815	0.2172	0.0803	0.2385	0.1861	0.0695	0.0844	0.0705	0.2195	0.0715	0.0834	0.1232	0.0797	0.2239	0.0834	0.2720	0.2110	0.0696	0.0845	0.0692	0.2282	0.0745	0.0820	0.1511	0.0804	0.2514	0.0823	0.2728	0.2005	0.0705	0.0788	0.0694	0.2303	0.0791	0.3206	0.2795	0.2811	0.2840	0.2809	0.2957	0.2920	0.2919	0.2675	0.2502	0.2660	0.3286	0.2870	0.2921	0.2923	0.2872	0.2849	0.2653	0.2832	0.2917	0.2756	0.2819	0.2821	0.3234
92=13:09:30	80971	298	0.0869	0.1650	0.0820	0.2177	0.0789	0.2688	0.2360	0.0704	0.0817	0.0708	0.2484	0.0723	0.0878	0.1636	0.0797	0.1888	0.0790	0.2760	0.2167	0.0712	0.0861	0.0713	0.2510	0.0786	0.0844	0.1300	0.1960	0.2294	0.0817	0.2575	0.2026	0.0753	0.0850	0.0713	0.2232	0.0723	0.0819	0.1523	0.0826	0.2218	0.0810	0.2400	0.1904	0.0712	0.0853	0.0699	0.2291	0.0747	0.0840	0.1219	0.0804	0.2318	0.0838	0.2746	0.2128	0.0705	0.0847	0.0706	0.2388	0.0759	0.0834	0.1554	0.0818	0.2540	0.0833	0.2766	0.2031	0.0728	0.0795	0.0725	0.2438	0.0807	0.3056	0.2815	0.2858	0.2916	0.2845	0.3004	0.3012	0.3017	0.2721	0.2603	0.2791	0.3288	0.2889	0.2994	0.3011	0.2938	0.2931	0.2708	0.2905	0.3026	0.2830	0.2877	0.2995	0.3453
93=13:24:11	81852	303	0.0856	0.1722	0.0818	0.2278	0.0791	0.2712	0.2403	0.0691	0.0822	0.0697	0.2490	0.0707	0.0868	0.1699	0.0792	0.1986	0.0804	0.2860	0.2220	0.0700	0.0867	0.0701	0.2543	0.0907	0.0838	0.1311	0.2054	0.2365	0.0802	0.2620	0.2077	0.0770	0.0846	0.0709	0.2213	0.0720	0.0820	0.1540	0.0824	0.2270	0.0806	0.2470	0.1901	0.0687	0.0848	0.0694	0.2306	0.0732	0.0827	0.1234	0.0805	0.2339	0.0839	0.2744	0.2146	0.0710	0.0842	0.0704	0.2402	0.0763	0.0829	0.1564	0.0810	0.2578	0.0825	0.2787	0.2012	0.0708	0.0794	0.0696	0.2411	0.0814	0.2936	0.2782	0.2846	0.2897	0.2803	0.2968	0.2996	0.2988	0.2729	0.2527	0.2810	0.3169	0.2844	0.2979	0.2910	0.2908	0.2915	0.2675	0.2879	0.2936	0.2809	0.2812	0.2913	0.3393
94=13:38:52	82733	298	0.0867	0.1756	0.0816	0.2263	0.0792	0.2755	0.2391	0.0705	0.0822	0.0714	0.2599	0.0719	0.0876	0.1710	0.0798	0.2103	0.0820	0.2905	0.2257	0.0718	0.0886	0.0716	0.2613	0.0863	0.0844	0.1331	0.2107	0.2414	0.0809	0.2641	0.2068	0.0768	0.0845	0.0719	0.2332	0.0719	0.0827	0.1614	0.0827	0.2305	0.0809	0.2513	0.1953	0.0717	0.0853	0.0722	0.2409	0.0755	0.0835	0.1281	0.0817	0.2416	0.0856	0.2790	0.2139	0.0702	0.0865	0.0708	0.2441	0.0760	0.0834	0.1595	0.0813	0.2647	0.0820	0.2806	0.2073	0.0736	0.0800	0.0719	0.2520	0.0812	0.2961	0.2857	0.3021	0.3012	0.2907	0.3019	0.3037	0.3043	0.2783	0.2671	0.2811	0.3302	0.2931	0.3013	0.2972	0.2958	0.2970	0.2720	0.2967	0.3019	0.2891	0.2890	0.3003	0.3459
95=13:53:33	83613	300	0.0863	0.1792	0.0821	0.2332	0.0790	0.2828	0.2435	0.0696	0.0825	0.0706	0.2620	0.0697	0.0883	0.1749	0.0799	0.2087	0.0795	0.2910	0.2259	0.0718	0.0853	0.0713	0.2693	0.0791	0.0852	0.1370	0.2079	0.2460	0.0812	0.2711	0.2072	0.0751	0.0853	0.0715	0.2371	0.0715	0.0811	0.1594	0.0820	0.2344	0.0806	0.2559	0.1954	0.0710	0.0835	0.0716	0.2436	0.0729	0.0836	0.1262	0.0797	0.2418	0.0839	0.2860	0.2166	0.0699	0.0850	0.0693	0.2463	0.0749	0.0830	0.1630	0.0796	0.2669	0.0832	0.2870	0.2084	0.0724	0.0796	0.0717	0.2520	0.0805	0.3175	0.2929	0.2913	0.2941	0.2990	0.3089	0.3025	0.3031	0.2768	0.2671	0.2806	0.3363	0.2934	0.3022	0.2983	0.2967	0.2982	0.2752	0.2960	0.3095	0.2858	0.2922	0.2979	0.3501
96=14:08:14	84494	300	0.0847	0.1823	0.0839	0.2401	0.0784	0.2782	0.2455	0.0696	0.0817	0.0710	0.2613	0.0713	0.0880	0.1800	0.0800	0.2140	0.0801	0.2930	0.2272	0.0694	0.0868	0.0688	0.2625	0.0800	0.0842	0.1372	0.2132	0.2534	0.0804	0.2694	0.2088	0.0770	0.0844	0.0718	0.2409	0.0724	0.0808	0.1632	0.0823	0.2397	0.0811	0.2525	0.1946	0.0693	0.0848	0.0694	0.2438	0.0732	0.0828	0.1316	0.0822	0.2549	0.0847	0.2842	0.2226	0.0712	0.0848	0.0713	0.2530	0.0758	0.0823	0.1664	0.0804	0.2658	0.0828	0.2867	0.2059	0.0722	0.0784	0.0705	0.2530	0.0804	0.3128	0.2889	0.2919	0.3027	0.2910	0.3068	0.3062	0.3142	0.2844	0.2722	0.2886	0.3384	0.2896	0.3006	0.2972	0.2979	0.2996	0.2716	0.2974	0.2996	0.2924	0.2827	0.3045	0.3477
97=14:22:55	85375	298	0.0856	0.1852	0.0850	0.2435	0.0795	0.2840	0.2508	0.0711	0.0822	0.0715	0.2695	0.0724	0.0879	0.1826	0.0814	0.2179	0.0797	0.2925	0.2294	0.0722	0.0869	0.0711	0.2712	0.0806	0.0841	0.1396	0.2155	0.2576	0.0821	0.2753	0.2119	0.0782	0.0863	0.0718	0.2454	0.0725	0.0815	0.1658	0.0831	0.2441	0.0815	0.2583	0.1985	0.0708	0.0858	0.0708	0.2501	0.0740	0.0834	0.1331	0.0829	0.2549	0.0848	0.2890	0.2235	0.0712	0.0854	0.0717	0.2609	0.0752	0.0828	0.1696	0.0819	0.2718	0.0839	0.2898	0.2127	0.0731	0.0800	0.0724	0.2605	0.0810	0.3125	0.2923	0.2886	0.3021	0.3062	0.3096	0.3086	0.3130	0.2854	0.2760	0.2921	0.3366	0.2932	0.3064	0.3012	0.3030	0.3031	0.2777	0.3032	0.3112	0.2950	0.2925	0.3106	0.3549
98=14:37:35	86256	303	0.0854	0.1882	0.0823	0.2512	0.0790	0.2913	0.2486	0.0700	0.0829	0.0712	0.2730	0.0719	0.0888	0.1838	0.0804	0.2237	0.0797	0.2993	0.2324	0.0710	0.0865	0.0717	0.2773	0.0801	0.0842	0.1421	0.2255	0.2625	0.0811	0.2839	0.2124	0.0760	0.0851	0.0714	0.2520	0.0719	0.0809	0.1668	0.0837	0.2483	0.0808	0.2625	0.2002	0.0713	0.0854	0.0713	0.2560	0.0731	0.0825	0.1314	0.0816	0.2558	0.0841	0.2934	0.2247	0.0704	0.0851	0.0701	0.2595	0.0749	0.0834	0.1719	0.0799	0.2773	0.0826	0.3008	0.2124	0.0723	0.0810	0.0721	0.2624	0.0799	0.3089	0.2981	0.2992	0.3048	0.3011	0.3148	0.3166	0.3145	0.2930	0.2839	0.2943	0.3437	0.2992	0.3094	0.3047	0.3075	0.3086	0.2818	0.3072	0.3140	0.2969	0.2997	0.3099	0.3585
99=14:52:16	87137	298	0.0855	0.1877	0.0819	0.2513	0.0781	0.2903	0.2552	0.0701	0.0815	0.0713	0.2771	0.0717	0.0871	0.1899	0.0802	0.2249	0.0801	0.3015	0.2310	0.0708	0.0857	0.0708	0.2780	0.0904	0.0838	0.1421	0.2250	0.2655	0.0805	0.2834	0.2170	0.0768	0.0839	0.0718	0.2539	0.0716	0.0805	0.1689	0.0822	0.2508	0.0804	0.2638	0.2004	0.0703	0.0848	0.0710	0.2586	0.0747	0.0821	0.1319	0.0808	0.2624	0.0844	0.2953	0.2243	0.0698	0.0860	0.0705	0.2674	0.0746	0.0830	0.1755	0.0804	0.2801	0.0825	0.2964	0.2140	0.0724	0.0795	0.0718	0.2671	0.0817	0.3086	0.3011	0.3073	0.3157	0.3059	0.3142	0.3139	0.3210	0.2924	0.2847	0.2959	0.3502	0.2961	0.3116	0.3058	0.3067	0.3085	0.2843	0.3069	0.3077	0.2999	0.2983	0.3123	0.3623
100=15:06:57	88018	303	0.0845	0.1905	0.0828	0.2544	0.0770	0.2915	0.2568	0.0704	0.0806	0.0718	0.2784	0.0715	0.0874	0.1942	0.0798	0.2295	0.0794	0.3024	0.2318	0.0698	0.0865	0.0689	0.2792	0.0799	0.0837	0.1451	0.2262	0.2679	0.0807	0.2825	0.2122	0.0767	0.0849	0.0716	0.2609	0.0719	0.0815	0.1742	0.0813	0.2562	0.0804	0.2651	0.2017	0.0701	0.0848	0.0697	0.2622	0.0734	0.0824	0.1349	0.0824	0.2675	0.0836	0.2921	0.2251	0.0691	0.0848	0.0710	0.2726	0.0752	0.0814	0.1774	0.0799	0.2811	0.0825	0.2997	0.2146	0.0719	0.0783	0.0704	0.2688	0.0807	0.3155	0.3027	0.2919	0.3008	0.3029	0.3184	0.3134	0.3203	0.2956	0.2815	0.2997	0.3539	0.3018	0.3102	0.3050	0.3131	0.3135	0.2803	0.3113	0.3114	0.3025	0.2945	0.3196	0.3667
101=15:21:38	88898	298	0.0855	0.1934	0.0825	0.2500	0.0793	0.2922	0.2504	0.0703	0.0824	0.0700	0.2751	0.0693	0.0876	0.1973	0.0800	0.2329	0.0809	0.3058	0.2296	0.0725	0.0860	0.0721	0.2835	0.0770	0.0844	0.1461	0.2266	0.2669	0.0811	0.2841	0.2122	0.0758	0.0854	0.0706	0.2556	0.0706	0.0821	0.1769	0.0826	0.2561	0.0811	0.2696	0.1997	0.0714	0.0849	0.0723	0.2653	0.0727	0.0837	0.1369	0.0801	0.2612	0.0847	0.2918	0.2206	0.0704	0.0866	0.0702	0.2632	0.0749	0.0824	0.1794	0.0809	0.2852	0.0833	0.3013	0.2118	0.0728	0.0800	0.0707	0.2678	0.0798	0.3230	0.3031	0.2966	0.3019	0.3038	0.3128	0.3179	0.3145	0.2918	0.2811	0.2976	0.3398	0.2982	0.3147	0.3053	0.3144	0.3129	0.2899	0.3086	0.3159	0.2975	0.3114	0.3086	0.3643
102=15:36:19	89779	303	0.0867	0.1982	0.0812	0.2561	0.0790	0.2982	0.2492	0.0699	0.0819	0.0716	0.2825	0.0709	0.0870	0.2022	0.0797	0.2352	0.0797	0.3062	0.2351	0.0703	0.0856	0.0707	0.2885	0.0837	0.0842	0.1483	0.2279	0.2726	0.0806	0.2912	0.2134	0.0749	0.0837	0.0714	0.2645	0.0713	0.0808	0.1789	0.0828	0.2614	0.0804	0.2701	0.2048	0.0708	0.0838	0.0710	0.2686	0.0732	0.0827	0.1395	0.0803	0.2693	0.0843	0.3005	0.2227	0.0695	0.0855	0.0693	0.2699	0.0753	0.0819	0.1847	0.0801	0.2902	0.0818	0.3040	0.2164	0.0720	0.0795	0.0714	0.2716	0.0789	0.3232	0.3099	0.3019	0.3162	0.3131	0.3154	0.3188	0.3248	0.2980	0.2889	0.3020	0.3554	0.3004	0.3168	0.3106	0.3133	0.3144	0.2893	0.3109	0.3158	0.3006	0.3066	0.3139	0.3657
103=15:51:00	90660	303	0.0885	0.2062	0.0814	0.2619	0.0782	0.3019	0.2486	0.0688	0.0816	0.0696	0.2774	0.0692	0.0885	0.2039	0.0803	0.2396	0.0797	0.3081	0.2380	0.0709	0.0850	0.0721	0.2890	0.0871	0.0847	0.1523	0.2387	0.2828	0.0803	0.2894	0.2140	0.0737	0.0849	0.0702	0.2625	0.0710	0.0817	0.1839	0.0819	0.2658	0.0804	0.2738	0.2002	0.0703	0.0841	0.0711	0.2686	0.0710	0.0826	0.1422	0.0806	0.2763	0.0842	0.3035	0.2244	0.0699	0.0853	0.0686	0.2698	0.0755	0.0813	0.1864	0.0804	0.2966	0.0825	0.3108	0.2143	0.0706	0.0796	0.0697	0.2683	0.0768	0.3175	0.3145	0.3146	0.3259	0.3175	0.3237	0.3244	0.3239	0.3049	0.2896	0.3067	0.3590	0.3013	0.3201	0.3126	0.3237	0.3187	0.2943	0.3140	0.3192	0.2999	0.3114	0.3139	0.3616
104=16:05:40	91541	300	0.0869	0.2076	0.0825	0.2669	0.0781	0.3015	0.2520	0.0704	0.0816	0.0710	0.2907	0.0717	0.0858	0.2052	0.0784	0.2401	0.0797	0.3011	0.2336	0.0706	0.0865	0.0710	0.2909	0.0877	0.0840	0.1525	0.2442	0.2890	0.0810	0.2954	0.2176	0.0746	0.0854	0.0711	0.2764	0.0722	0.0817	0.1891	0.0825	0.2688	0.0811	0.2774	0.2038	0.0714	0.0845	0.0711	0.2774	0.0752	0.0843	0.1434	0.0818	0.2843	0.0847	0.3075	0.2310	0.0702	0.0861	0.0692	0.2812	0.0749	0.0828	0.1934	0.0803	0.3010	0.0834	0.3117	0.2217	0.0729	0.0793	0.0732	0.2866	0.0815	0.3262	0.3181	0.3172	0.3326	0.3204	0.3315	0.3348	0.3443	0.3115	0.3076	0.3166	0.3730	0.3072	0.3268	0.3182	0.3255	0.3303	0.3010	0.3234	0.3289	0.3217	0.3158	0.3313	0.3733
105=16:20:21	92422	298	0.0863	0.2122	0.0809	0.2705	0.0787	0.3026	0.2534	0.0698	0.0823	0.0686	0.2824	0.0708	0.0873	0.2124	0.0799	0.2458	0.0820	0.3193	0.2345	0.0698	0.0883	0.0706	0.2871	0.0783	0.0848	0.1555	0.2459	0.2842	0.0808	0.2987	0.2166	0.0756	0.0839	0.0706	0.2723	0.0709	0.0819	0.1894	0.0827	0.2734	0.0800	0.2796	0.2034	0.0685	0.0854	0.0706	0.2742	0.0721	0.0839	0.1448	0.0807	0.2757	0.0856	0.3026	0.2271	0.0700	0.0853	0.0708	0.2834	0.0769	0.0824	0.1983	0.0812	0.3005	0.0832	0.3145	0.2154	0.0721	0.0802	0.0691	0.2763	0.0817	0.3290	0.3175	0.3113	0.3265	0.3208	0.3240	0.3293	0.3245	0.3083	0.2941	0.3178	0.3602	0.3029	0.3247	0.3131	0.3260	0.3189	0.2963	0.3188	0.3193	0.3112	0.3144	0.3153	0.3714
106=16:35:02	93303	303	0.0862	0.2183	0.0836	0.2758	0.0777	0.3070	0.2583	0.0702	0.0824	0.0708	0.2897	0.0717	0.0887	0.2185	0.0812	0.2491	0.0817	0.3197	0.2378	0.0703	0.0873	0.0708	0.2959	0.0805	0.0852	0.1584	0.2480	0.2916	0.0824	0.3028	0.2236	0.0769	0.0851	0.0715	0.2757	0.0725	0.0815	0.1938	0.0830	0.2777	0.0823	0.2805	0.2069	0.0698	0.0864	0.0701	0.2818	0.0731	0.0829	0.1482	0.0819	0.2797	0.0850	0.3109	0.2355	0.0705	0.0855	0.0716	0.2873	0.0764	0.0826	0.2029	0.0812	0.3053	0.0823	0.3176	0.2210	0.0714	0.0808	0.0708	0.2832	0.0809	0.3248	0.3173	0.3052	0.3276	0.3266	0.3265	0.3333	0.3361	0.3112	0.2975	0.3235	0.3671	0.3067	0.3303	0.3164	0.3261	0.3258	0.3024	0.3249	0.3251	0.3182	0.3127	0.3250	0.3721
107=16:49:43	94183	300	0.0884	0.2224	0.0816	0.2740	0.0800	0.3027	0.2568	0.0702	0.0824	0.0716	0.2937	0.0725	0.0875	0.2206	0.0808	0.2589	0.0823	0.3203	0.2405	0.0686	0.0883	0.0673	0.2978	0.0806	0.0845	0.1613	0.2545	0.2953	0.0813	0.2954	0.2237	0.0775	0.0845	0.0715	0.2815	0.0730	0.0827	0.1988	0.0834	0.2808	0.0823	0.2838	0.2067	0.0696	0.0853	0.0685	0.2830	0.0740	0.0831	0.1507	0.0808	0.2847	0.0846	0.3119	0.2272	0.0712	0.0860	0.0721	0.2898	0.0763	0.0831	0.2021	0.0816	0.3084	0.0842	0.3134	0.2206	0.0717	0.0798	0.0714	0.2929	0.0839	0.3245	0.3230	0.3145	0.3355	0.3263	0.3274	0.3277	0.3365	0.3111	0.2958	0.3267	0.3741	0.3088	0.3274	0.3180	0.3240	0.3280	0.2998	0.3244	0.3193	0.3249	0.3045	0.3301	0.3794
108=17:04:24	95064	300	0.0865	0.2140	0.0814	0.2742	0.0792	0.3073	0.2566	0.0702	0.0826	0.0707	0.2931	0.0719	0.0874	0.2196	0.0793	0.2496	0.0800	0.3193	0.2377	0.0706	0.0861	0.0710	0.2995	0.0796	0.0844	0.1624	0.2521	0.2918	0.0813	0.3011	0.2201	0.0745	0.0849	0.0719	0.2850	0.0716	0.0825	0.1970	0.0829	0.2833	0.0805	0.2867	0.2096	0.0708	0.0859	0.0713	0.2880	0.0729	0.0829	0.1484	0.0811	0.2849	0.0843	0.3101	0.2291	0.0703	0.0859	0.0703	0.2911	0.0754	0.0826	0.2067	0.0812	0.3087	0.0832	0.3187	0.2220	0.0725	0.0810	0.0713	0.2878	0.0809	0.3371	0.3303	0.3126	0.3248	0.3347	0.3366	0.3341	0.3335	0.3117	0.3091	0.3264	0.3844	0.3095	0.3247	0.3200	0.3308	0.3301	0.3050	0.3277	0.3237	0.3187	0.3188	0.3280	0.3770
109=17:19:05	95945	303	0.0858	0.2230	0.0823	0.2758	0.0793	0.3060	0.2566	0.0706	0.0821	0.0700	0.2945	0.0724	0.0865	0.2263	0.0803	0.2559	0.0806	0.3212	0.2377	0.0693	0.0873	0.0688	0.3005	0.0860	0.0845	0.1633	0.2528	0.2966	0.0806	0.2986	0.2229	0.0765	0.0848	0.0716	0.2872	0.0725	0.0868	0.2045	0.0824	0.2867	0.0812	0.2904	0.2088	0.0693	0.0864	0.0690	0.2865	0.0736	0.0839	0.1520	0.0802	0.2876	0.0827	0.3131	0.2296	0.0707	0.0852	0.0714	0.2929	0.0766	0.0825	0.2089	0.0807	0.3115	0.0825	0.3213	0.2239	0.0717	0.0800	0.0711	0.2928	0.0833	0.3302	0.3269	0.3122	0.3283	0.3297	0.3350	0.3313	0.3384	0.3119	0.2987	0.3288	0.3752	0.3124	0.3304	0.3229	0.3290	0.3340	0.3050	0.3309	0.3262	0.3258	0.3122	0.3406	0.3902
110=17:33:45	96826	303	0.0865	0.2303	0.0830	0.2846	0.0794	0.3179	0.2604	0.0697	0.0826	0.0710	0.3079	0.0707	0.0876	0.2256	0.0798	0.2620	0.0797	0.3227	0.2425	0.0728	0.0857	0.0717	0.3119	0.0831	0.0840	0.1695	0.2619	0.3160	0.0806	0.3112	0.2216	0.0752	0.0856	0.0708	0.2897	0.0710	0.0821	0.2116	0.0823	0.2878	0.0806	0.2892	0.2094	0.0716	0.0842	0.0725	0.2994	0.0730	0.0843	0.1566	0.0813	0.2911	0.0852	0.3198	0.2338	0.0690	0.0858	0.0696	0.2934	0.0743	0.0821	0.2125	0.0806	0.3118	0.0815	0.3231	0.2244	0.0725	0.0793	0.0722	0.2938	0.0784	0.3359	0.3279	0.3182	0.3369	0.3323	0.3341	0.3401	0.3501	0.3175	0.3170	0.3239	0.3778	0.3075	0.3340	0.3217	0.3316	0.3307	0.3091	0.3315	0.3331	0.3220	0.3236	0.3234	0.3797
111=17:48:26	97707	300	0.0859	0.2261	0.0810	0.2838	0.0779	0.3104	0.2583	0.0690	0.0823	0.0701	0.3016	0.0702	0.0858	0.2302	0.0791	0.2624	0.0803	0.3286	0.2399	0.0699	0.0873	0.0710	0.3052	0.0794	0.0828	0.1713	0.2633	0.3051	0.0806	0.3041	0.2257	0.0749	0.0839	0.0689	0.2878	0.0706	0.0828	0.2107	0.0807	0.2897	0.0802	0.2938	0.2094	0.0685	0.0849	0.0697	0.2932	0.0710	0.0817	0.1576	0.0802	0.2926	0.0837	0.3181	0.2381	0.0689	0.0847	0.0689	0.2939	0.0745	0.0818	0.2133	0.0800	0.3193	0.0819	0.3248	0.2235	0.0699	0.0802	0.0684	0.2887	0.0800	0.3406	0.3265	0.3191	0.3312	0.3354	0.3331	0.3356	0.3370	0.3187	0.3032	0.3284	0.3715	0.3105	0.3355	0.3185	0.3320	0.3314	0.3077	0.3304	0.3299	0.3212	0.3211	0.3293	0.3876
112=18:03:07	98588	300	0.0861	0.2247	0.0826	0.2860	0.0789	0.3158	0.2581	0.0705	0.0819	0.0709	0.3048	0.0719	0.0861	0.2270	0.0791	0.2594	0.0804	0.3224	0.2421	0.0705	0.0859	0.0707	0.3087	0.0801	0.0853	0.1726	0.2625	0.3028	0.0808	0.3132	0.2204	0.0740	0.0844	0.0714	0.2968	0.0714	0.0800	0.2172	0.0832	0.2941	0.0804	0.2915	0.2124	0.0708	0.0852	0.0715	0.3042	0.0735	0.0843	0.1644	0.0806	0.3008	0.0836	0.3218	0.2332	0.0694	0.0866	0.0702	0.3027	0.0758	0.0824	0.2193	0.0813	0.3201	0.0827	0.3302	0.2275	0.0725	0.0795	0.0719	0.3042	0.0805	0.3399	0.3361	0.3208	0.3424	0.3496	0.3488	0.3462	0.3498	0.3258	0.3232	0.3319	0.3986	0.3222	0.3387	0.3279	0.3418	0.3397	0.3162	0.3386	0.3449	0.3342	0.3283	0.3423	0.3926
113=18:17:48	99468	298	0.0857	0.2294	0.0821	0.2871	0.0782	0.3135	0.2645	0.0701	0.0799	0.0707	0.3107	0.0723	0.0862	0.2281	0.0793	0.2665	0.0792	0.3262	0.2426	0.0704	0.0875	0.0681	0.3073	0.0899	0.0832	0.1748	0.2630	0.3056	0.0797	0.3094	0.2251	0.0754	0.0849	0.0719	0.3030	0.0715	0.0807	0.2217	0.0821	0.2927	0.0801	0.2946	0.2081	0.0701	0.0868	0.0705	0.3021	0.0760	0.0826	0.1616	0.0806	0.2962	0.0843	0.3206	0.2346	0.0701	0.0859	0.0706	0.3040	0.0750	0.0812	0.2176	0.0808	0.3192	0.0823	0.3248	0.2264	0.0724	0.0778	0.0718	0.3054	0.0812	0.3389	0.3265	0.3166	0.3362	0.3346	0.3380	0.3368	0.3466	0.3200	0.3172	0.3298	0.3827	0.3149	0.3330	0.3255	0.3357	0.3370	0.3106	0.3393	0.3307	0.3307	0.3195	0.3434	0.3883
114=18:32:29	100349	303	0.0866	0.2286	0.0816	0.2922	0.0786	0.3170	0.2571	0.0687	0.0817	0.0703	0.3098	0.0712	0.0875	0.2299	0.0778	0.2624	0.0798	0.3221	0.2412	0.0699	0.0854	0.0712	0.3111	0.0784	0.0830	0.1769	0.2683	0.3101	0.0805	0.3130	0.2269	0.0745	0.0852	0.0707	0.2992	0.0709	0.0809	0.2207	0.0826	0.2994	0.0806	0.2957	0.2099	0.0707	0.0842	0.0720	0.3036	0.0708	0.0841	0.1638	0.0795	0.2991	0.0851	0.3259	0.2372	0.0705	0.0874	0.0700	0.3033	0.0746	0.0831	0.2206	0.0814	0.3259	0.0819	0.3340	0.2299	0.0755	0.0803	0.0712	0.3057	0.0790	0.3390	0.3398	0.3313	0.3465	0.3426	0.3436	0.3513	0.3568	0.3250	0.3223	0.3380	0.3915	0.3181	0.3453	0.3292	0.3441	0.3429	0.3220	0.3450	0.3387	0.3365	0.3378	0.3421	0.3872
115=18:47:10	101230	303	0.0901	0.2352	0.0819	0.2876	0.0783	0.3197	0.2573	0.0705	0.0819	0.0721	0.3133	0.0726	0.0857	0.2373	0.0799	0.2692	0.0820	0.3275	0.2489	0.0712	0.0867	0.0709	0.3183	0.0924	0.0839	0.1805	0.2660	0.3127	0.0804	0.3123	0.2253	0.0760	0.0832	0.0722	0.3013	0.0716	0.0813	0.2283	0.0832	0.2926	0.0811	0.2985	0.2162	0.0714	0.0849	0.0718	0.3088	0.0743	0.0838	0.1685	0.0805	0.3013	0.0860	0.3233	0.2326	0.0694	0.0861	0.0714	0.3072	0.0753	0.0824	0.2210	0.0808	0.3227	0.0823	0.3308	0.2286	0.0731	0.0794	0.0726	0.3103	0.0825	0.3354	0.3357	0.3277	0.3474	0.3392	0.3409	0.3392	0.3487	0.3187	0.3188	0.3294	0.3885	0.3139	0.3407	0.3292	0.3365	0.3385	0.3150	0.3396	0.3301	0.3356	0.3243	0.3365	0.3924
116=19:01:51	102111	300	0.0865	0.2330	0.0809	0.2897	0.0791	0.3204	0.2648	0.0699	0.0822	0.0709	0.3181	0.0719	0.0859	0.2345	0.0784	0.2719	0.0799	0.3262	0.2432	0.0693	0.0864	0.0694	0.3163	0.0793	0.0826	0.1813	0.2676	0.3130	0.0804	0.3151	0.2266	0.0746	0.0837	0.0712	0.3085	0.0715	0.0808	0.2292	0.0822	0.3012	0.0796	0.2953	0.2143	0.0705	0.0850	0.0704	0.3087	0.0734	0.0832	0.1693	0.0802	0.2993	0.0844	0.3249	0.2318	0.0698	0.0854	0.0705	0.3103	0.0746	0.0816	0.2240	0.0801	0.3275	0.0826	0.3284	0.2301	0.0724	0.0795	0.0712	0.3109	0.0810	0.3394	0.3365	0.3224	0.3433	0.3437	0.3401	0.3401	0.3497	0.3258	0.3218	0.3367	0.3862	0.3159	0.3410	0.3283	0.3394	0.3416	0.3162	0.3414	0.3344	0.3391	0.3248	0.3422	0.3963
117=19:16:31	102992	298	0.0865	0.2399	0.0821	0.2952	0.0793	0.3270	0.2681	0.0704	0.0827	0.0705	0.3134	0.0722	0.0864	0.2392	0.0792	0.2753	0.0796	0.3341	0.2441	0.0695	0.0872	0.0690	0.3122	0.0852	0.0838	0.1870	0.2716	0.3164	0.0809	0.3190	0.2303	0.0760	0.0845	0.0717	0.3116	0.0727	0.0827	0.2369	0.0826	0.3047	0.0809	0.3040	0.2118	0.0692	0.0859	0.0698	0.3060	0.0727	0.0832	0.1762	0.0811	0.3040	0.0849	0.3262	0.2399	0.0703	0.0857	0.0709	0.3197	0.0763	0.0819	0.2299	0.0802	0.3299	0.0834	0.3391	0.2296	0.0705	0.0797	0.0706	0.3067	0.0801	0.3443	0.3416	0.3235	0.3507	0.3491	0.3482	0.3515	0.3552	0.3332	0.3284	0.3424	0.3969	0.3162	0.3462	0.3284	0.3440	0.3444	0.3207	0.3460	0.3361	0.3368	0.3297	0.3451	0.3945
118=19:31:12	103873	303	0.0853	0.2387	0.0847	0.2981	0.0799	0.3252	0.2653	0.0701	0.0839	0.0715	0.3140	0.0708	0.0889	0.2440	0.0808	0.2787	0.0802	0.3383	0.2507	0.0726	0.0883	0.0724	0.3230	0.0834	0.0845	0.1927	0.2767	0.3177	0.0830	0.3175	0.2290	0.0766	0.0862	0.0715	0.3078	0.0722	0.0823	0.2326	0.0826	0.3043	0.0813	0.3019	0.2168	0.0718	0.0847	0.0714	0.3127	0.0737	0.0836	0.1764	0.0834	0.3103	0.0852	0.3214	0.2398	0.0704	0.0865	0.0699	0.3072	0.0756	0.0834	0.2273	0.0817	0.3265	0.0829	0.3366	0.2289	0.0735	0.0804	0.0720	0.3088	0.0796	0.3450	0.3396	0.3274	0.3424	0.3429	0.3407	0.3468	0.3483	0.3284	0.3212	0.3344	0.3898	0.3196	0.3387	0.3239	0.3414	0.3388	0.3168	0.3419	0.3358	0.3291	0.3320	0.3417	0.4000
119=19:45:53	104754	303	0.0851	0.2350	0.0832	0.3036	0.0784	0.3225	0.2656	0.0699	0.0820	0.0693	0.3177	0.0715	0.0867	0.2446	0.0795	0.2777	0.0794	0.3359	0.2433	0.0701	0.0854	0.0696	0.3145	0.0862	0.0838	0.1944	0.2761	0.3215	0.0823	0.3213	0.2281	0.0759	0.0857	0.0712	0.3134	0.0717	0.0802	0.2369	0.0820	0.3096	0.0808	0.2980	0.2149	0.0695	0.0850	0.0692	0.3131	0.0718	0.0827	0.1749	0.0808	0.3075	0.0836	0.3277	0.2385	0.0701	0.0868	0.0707	0.3162	0.0751	0.0816	0.2298	0.0810	0.3283	0.0823	0.3343	0.2293	0.0718	0.0787	0.0708	0.3094	0.0797	0.3392	0.3420	0.3230	0.3466	0.3509	0.3496	0.3504	0.3527	0.3273	0.3230	0.3477	0.3937	0.3204	0.3413	0.3335	0.3441	0.3441	0.3167	0.3491	0.3367	0.3395	0.3277	0.3508	0.3981
120=20:00:34	105634	300	0.0856	0.2367	0.0814	0.3009	0.0793	0.3328	0.2665	0.0692	0.0829	0.0710	0.3215	0.0697	0.0872	0.2452	0.0799	0.2819	0.0794	0.3404	0.2504	0.0724	0.0863	0.0719	0.3294	0.0882	0.0840	0.1972	0.2755	0.3255	0.0807	0.3250	0.2296	0.0763	0.0848	0.0707	0.3123	0.0714	0.0820	0.2415	0.0834	0.3112	0.0812	0.3144	0.2168	0.0703	0.0857	0.0716	0.3197	0.0716	0.0829	0.1816	0.0813	0.3094	0.0844	0.3295	0.2377	0.0697	0.0852	0.0689	0.3167	0.0745	0.0821	0.2311	0.0797	0.3345	0.0830	0.3409	0.2325	0.0719	0.0808	0.0714	0.3175	0.0801	0.3439	0.3435	0.3296	0.3471	0.3473	0.3443	0.3553	0.3570	0.3291	0.3276	0.3430	0.3929	0.3221	0.3453	0.3293	0.3467	0.3452	0.3275	0.3418	0.3384	0.3416	0.3340	0.3456	0.4024
121=20:15:15	106515	298	0.0871	0.2413	0.0835	0.3128	0.0797	0.3326	0.2663	0.0702	0.0825	0.0712	0.3258	0.0719	0.0865	0.2431	0.0795	0.2839	0.0804	0.3367	0.2488	0.0717	0.0874	0.0708	0.3247	0.0849	0.0838	0.2015	0.2832	0.3329	0.0811	0.3254	0.2316	0.0763	0.0850	0.0718	0.3175	0.0715	0.0809	0.2414	0.0830	0.3115	0.0812	0.3046	0.2178	0.0714	0.0844	0.0715	0.3207	0.0732	0.0833	0.1853	0.0809	0.3140	0.0854	0.3331	0.2390	0.0695	0.0869	0.0701	0.3132	0.0760	0.0829	0.2315	0.0811	0.3383	0.0836	0.3411	0.2310	0.0714	0.0808	0.0714	0.3128	0.0789	0.3450	0.3434	0.3306	0.3560	0.3526	0.3523	0.3572	0.3603	0.3347	0.3358	0.3504	0.3985	0.3207	0.3498	0.3319	0.3465	0.3470	0.3268	0.3487	0.3451	0.3389	0.3388	0.3420	0.3915
122=20:29:56	107396	303	0.0866	0.2362	0.0830	0.3064	0.0789	0.3317	0.2684	0.0697	0.0819	0.0711	0.3234	0.0729	0.0867	0.2432	0.0788	0.2781	0.0799	0.3339	0.2478	0.0702	0.0867	0.0698	0.3185	0.0808	0.0842	0.2081	0.2828	0.3246	0.0808	0.3258	0.2307	0.0750	0.0852	0.0719	0.3210	0.0729	0.0810	0.2449	0.0835	0.3135	0.0809	0.3040	0.2214	0.0703	0.0850	0.0709	0.4012	0.0739	0.0841	0.1875	0.0818	0.3180	0.0852	0.3315	0.2408	0.0700	0.0863	0.0708	0.3285	0.0755	0.0824	0.2346	0.0811	0.3383	0.0831	0.3417	0.2358	0.0729	0.0792	0.0711	0.3240	0.0818	0.3497	0.3538	0.3325	0.3668	0.3571	0.3572	0.3591	0.3665	0.3344	0.3415	0.3544	0.4068	0.3253	0.3480	0.3381	0.3539	0.3565	0.3278	0.3584	0.3500	0.3458	0.3452	0.3639	0.4200
123=20:44:37	108277	300	0.0852	0.2360	0.0842	0.3112	0.0788	0.3313	0.2729	0.0709	0.0812	0.0721	0.3338	0.0721	0.0867	0.2444	0.0798	0.2843	0.0798	0.3389	0.2505	0.0702	0.0858	0.0688	0.3235	0.0879	0.0838	0.2116	0.2803	0.3315	0.0825	0.3282	0.2293	0.0757	0.0868	0.0735	0.3277	0.0723	0.0817	0.2439	0.0822	0.3165	0.0806	0.3063	0.2177	0.0706	0.0848	0.0707	0.3247	0.0751	0.0834	0.1876	0.0806	0.3200	0.0836	0.3345	0.2416	0.0701	0.0869	0.0715	0.3275	0.0746	0.0820	0.2341	0.0806	0.3345	0.0819	0.3451	0.2323	0.0730	0.0789	0.0723	0.3261	0.0807	0.3535	0.3455	0.3300	0.3534	0.3473	0.3550	0.3570	0.3667	0.3350	0.3379	0.3452	0.3982	0.3197	0.3436	0.3363	0.3493	0.3492	0.3243	0.3499	0.3435	0.3459	0.3333	0.3542	0.4043
124=20:59:17	109158	300	0.0890	0.2403	0.0827	0.3124	0.0795	0.3353	0.2684	0.0708	0.0816	0.0713	0.3276	0.0722	0.0866	0.2487	0.0794	0.2889	0.0808	0.3429	0.2499	0.0690	0.0880	0.0673	0.3269	0.0854	0.0839	0.2142	0.2879	0.3306	0.0804	0.3300	0.2332	0.0758	0.0846	0.0723	0.3276	0.0723	0.0814	0.2504	0.0819	0.3191	0.0804	0.3101	0.2177	0.0695	0.0855	0.0697	0.3230	0.0736	0.0836	0.1918	0.0808	0.3168	0.0853	0.3374	0.2403	0.0705	0.0872	0.0713	0.3289	0.0763	0.0830	0.2363	0.0812	0.3418	0.0832	0.3463	0.2350	0.0727	0.0789	0.0718	0.3253	0.0811	0.3493	0.3563	0.3328	0.3601	0.3563	0.3581	0.3586	0.3672	0.3352	0.3330	0.3543	0.4076	0.3275	0.3480	0.3383	0.3528	0.3544	0.3275	0.3609	0.3414	0.3492	0.3320	0.3616	0.4015
125=21:13:58	110039	300	0.0866	0.2447	0.0833	0.3153	0.0791	0.3357	0.2705	0.0690	0.0830	0.0694	0.3204	0.0701	0.0867	0.2529	0.0797	0.2900	0.0805	0.3446	0.2483	0.0692	0.0873	0.0702	0.3222	0.0828	0.0843	0.2190	0.2916	0.3386	0.0822	0.3285	0.2326	0.0753	0.0860	0.0695	0.3152	0.0729	0.0818	0.2466	0.0818	0.3243	0.0814	0.3147	0.2173	0.0695	0.0873	0.0692	0.3145	0.0722	0.0850	0.2007	0.0820	0.3200	0.0846	0.3340	0.2431	0.0709	0.0865	0.0708	0.3263	0.0763	0.0823	0.2388	0.0812	0.3453	0.0832	0.3501	0.2332	0.0710	0.0810	0.0690	0.3147	0.0812	0.3495	0.3538	0.3340	0.3615	0.3624	0.3517	0.3643	0.3658	0.3474	0.3317	0.3650	0.4036	0.3267	0.3539	0.3358	0.3566	0.3533	0.3286	0.3529	0.3496	0.3458	0.3373	0.3554	0.4006
126=21:28:39	110920	300	0.0853	0.2426	0.0833	0.3171	0.0780	0.3363	0.2737	0.0697	0.0805	0.0713	0.3375	0.0715	0.0867	0.2487	0.0786	0.2897	0.0790	0.3377	0.2522	0.0699	0.0850	0.0687	0.3256	0.0864	0.0835	0.2231	0.2889	0.3350	0.0819	0.3297	0.2314	0.0749	0.0837	0.0714	0.3305	0.0717	0.0800	0.2488	0.0816	0.3159	0.0798	0.3114	0.2174	0.0702	0.0847	0.0702	0.3300	0.0762	0.0830	0.2058	0.0809	0.3248	0.0850	0.3372	0.2402	0.0689	0.0853	0.0699	0.3297	0.0746	0.0817	0.2368	0.0792	0.3421	0.0808	0.3431	0.2372	0.0739	0.0771	0.0717	0.3330	0.0808	0.3543	0.3520	0.3308	0.3639	0.3622	0.3588	0.3559	0.3668	0.3384	0.3430	0.3480	0.4012	0.3273	0.3478	0.3382	0.3550	0.3569	0.3225	0.3572	0.3499	0.3469	0.3332	0.3631	0.4163
127=21:43:20	111800	298	0.0864	0.2463	0.0825	0.3172	0.0795	0.3367	0.2700	0.0696	0.0827	0.0706	0.3365	0.0720	0.0871	0.2563	0.0787	0.2923	0.0807	0.3440	0.2526	0.0719	0.0874	0.0710	0.3390	0.0835	0.0839	0.2227	0.2928	0.3373	0.0814	0.3361	0.2329	0.0753	0.0854	0.0714	0.3281	0.0709	0.0820	0.2551	0.0826	0.3241	0.0816	0.3121	0.2226	0.0711	0.0845	0.0712	0.3352	0.0734	0.0844	0.2110	0.0809	0.3238	0.0872	0.3372	0.2418	0.0698	0.0874	0.0702	0.3303	0.0751	0.0824	0.2393	0.0810	0.3450	0.0830	0.3480	0.2395	0.0728	0.0803	0.0710	0.3275	0.0803	0.3626	0.3543	0.3329	0.3601	0.3615	0.3560	0.3678	0.3678	0.3365	0.3462	0.3581	0.4054	0.3219	0.3536	0.3381	0.3546	0.3547	0.3324	0.3587	0.3493	0.3501	0.3464	0.3550	0.4045
128=21:58:01	112681	303	0.0864	0.2419	0.0837	0.3167	0.0791	0.3408	0.2738	0.0699	0.0825	0.0695	0.3229	0.0713	0.0873	0.2479	0.0796	0.2882	0.0800	0.3432	0.2484	0.0700	0.0858	0.0701	0.3270	0.0796	0.0847	0.2238	0.2954	0.3407	0.0817	0.3356	0.2352	0.0744	0.0859	0.0707	0.3261	0.0719	0.0820	0.2566	0.0838	0.3239	0.0814	0.3159	0.2178	0.0692	0.0855	0.0717	0.3305	0.0714	0.0845	0.2118	0.0830	0.3267	0.0842	0.3401	0.2491	0.0702	0.0867	0.0704	0.3328	0.0761	0.0826	0.2410	0.0814	0.3495	0.0838	0.3551	0.2372	0.0710	0.0808	0.0709	0.3261	0.0796	0.3570	0.3611	0.3425	0.3715	0.3672	0.3643	0.3757	0.3740	0.3516	0.3482	0.3657	0.4202	0.3277	0.3586	0.3400	0.3640	0.3612	0.3367	0.3686	0.3546	0.3544	0.3484	0.3626	0.4064
129=22:12:42	113562	298	0.0862	0.2462	0.0832	0.3196	0.0792	0.3424	0.2782	0.0701	0.0813	0.0709	0.3370	0.0723	0.0875	0.2532	0.0803	0.2982	0.0809	0.3510	0.2576	0.0701	0.0887	0.0685	0.3364	0.0784	0.0842	0.2305	0.2939	0.3370	0.0804	0.3363	0.2375	0.0759	0.0849	0.0721	0.3340	0.0723	0.0817	0.2530	0.0828	0.3254	0.0816	0.3178	0.2219	0.0696	0.0858	0.0705	0.3359	0.0734	0.0831	0.2155	0.0816	0.3174	0.0840	0.3425	0.2446	0.0699	0.0858	0.0710	0.3349	0.0755	0.0831	0.2387	0.0817	0.3449	0.0833	0.3533	0.2374	0.0724	0.0797	0.0713	0.3252	0.0809	0.3573	0.3529	0.3397	0.3617	0.3633	0.3573	0.3672	0.3681	0.3430	0.3454	0.3586	0.4057	0.3252	0.3502	0.3393	0.3581	0.3548	0.3279	0.3604	0.3471	0.3488	0.3395	0.3560	0.4095
130=22:27:23	114443	303	0.0869	0.2437	0.0835	0.3172	0.0789	0.3406	0.2791	0.0710	0.0825	0.0704	0.3344	0.0718	0.0879	0.2544	0.0803	0.2979	0.0806	0.3450	0.2533	0.0716	0.0871	0.0712	0.3335	0.0848	0.0847	0.2303	0.2906	0.3369	0.0828	0.3365	0.2353	0.0762	0.0863	0.0707	0.3285	0.0715	0.0816	0.2558	0.0821	0.3249	0.0815	0.3168	0.2215	0.0703	0.0856	0.0720	0.3373	0.0729	0.0840	0.2178	0.0820	0.3207	0.0852	0.3365	0.2458	0.0701	0.0868	0.0708	0.3307	0.0764	0.0823	0.2401	0.0818	0.3482	0.0829	0.3550	0.2370	0.0727	0.0814	0.0711	0.3257	0.0795	0.3557	0.3509	0.3294	0.3568	0.3630	0.3544	0.3675	0.3655	0.3468	0.3412	0.3611	0.3971	0.3268	0.3538	0.3382	0.3607	0.3546	0.3317	0.3621	0.3513	0.3517	0.3479	0.3614	0.4042
131=22:42:03	115324	298	0.0871	0.2490	0.0860	0.3293	0.0799	0.3497	0.2779	0.0699	0.0830	0.0717	0.3419	0.0723	0.0875	0.2563	0.0800	0.2990	0.0806	0.3480	0.2595	0.0713	0.0878	0.0710	0.3393	0.0840	0.0855	0.2380	0.2996	0.3480	0.0830	0.3430	0.2346	0.0763	0.0865	0.0724	0.3387	0.0725	0.0834	0.2577	0.0833	0.3262	0.0822	0.3221	0.2222	0.0707	0.0857	0.0722	0.3381	0.0740	0.0845	0.2225	0.0810	0.3343	0.0861	0.3443	0.2516	0.0709	0.0867	0.0707	0.3369	0.0761	0.0836	0.2435	0.0813	0.3505	0.0839	0.3546	0.2413	0.0731	0.0811	0.0719	0.3327	0.0807	0.3634	0.3601	0.3389	0.3798	0.3679	0.3640	0.3702	0.3760	0.3495	0.3489	0.3636	0.4182	0.3262	0.3553	0.3402	0.3616	0.3623	0.3342	0.3622	0.3560	0.3554	0.3461	0.3576	0.4088
132=22:56:44	116205	300	0.0883	0.2466	0.0823	0.3231	0.0799	0.3416	0.2752	0.0701	0.0829	0.0678	0.3255	0.0702	0.0867	0.2508	0.0795	0.2994	0.0812	0.3479	0.2510	0.0675	0.0859	0.0682	0.3267	0.0831	0.0837	0.2326	0.2974	0.3431	0.0808	0.3356	0.2349	0.0750	0.0848	0.0706	0.3224	0.0716	0.0813	0.2578	0.0825	0.3293	0.0807	0.3179	0.2188	0.0668	0.0848	0.0676	0.3202	0.0710	0.0834	0.2232	0.0796	0.3271	0.0847	0.3397	0.2453	0.0706	0.0858	0.0710	0.3334	0.0767	0.0819	0.2378	0.0808	0.3538	0.0821	0.3571	0.2335	0.0697	0.0803	0.0676	0.3236	0.0797	0.3471	0.3572	0.3393	0.3680	0.3637	0.3574	0.3717	0.3653	0.3510	0.3376	0.3679	0.4034	0.3269	0.3632	0.3404	0.3615	0.3573	0.3347	0.3634	0.3493	0.3549	0.3430	0.3546	0.4036
133=23:11:25	117086	298	0.0865	0.2439	0.0846	0.3270	0.0799	0.3491	0.2810	0.0709	0.0837	0.0708	0.3420	0.0717	0.0873	0.2555	0.0807	0.3004	0.0811	0.3547	0.2567	0.0716	0.0882	0.0708	0.3384	0.0802	0.0855	0.2389	0.3005	0.3446	0.0822	0.3449	0.2389	0.0754	0.0862	0.0723	0.3355	0.0722	0.0818	0.2585	0.0832	0.3306	0.0818	0.3233	0.2241	0.0705	0.0862	0.0716	0.3416	0.0726	0.0846	0.2219	0.0823	0.3259	0.0846	0.3456	0.2520	0.0708	0.0872	0.0709	0.3419	0.0762	0.0842	0.2386	0.0818	0.3518	0.0840	0.3593	0.2390	0.0720	0.0811	0.0706	0.3277	0.0804	0.3629	0.3636	0.3395	0.3687	0.3733	0.3611	0.3797	0.3737	0.3509	0.3502	0.3676	0.4157	0.3336	0.3601	0.3437	0.3655	0.3614	0.3401	0.3670	0.3543	0.3583	0.3486	0.3557	0.4071
134=23:26:06	117966	301	0.0870	0.2421	0.0837	0.3261	0.0789	0.3464	0.2765	0.0704	0.0822	0.0711	0.3514	0.0725	0.0880	0.2568	0.0805	0.2998	0.0807	0.3547	0.2595	0.0709	0.0864	0.0705	0.3439	0.0974	0.0856	0.2431	0.2999	0.3446	0.0820	0.3454	0.2358	0.0754	0.0853	0.0720	0.3414	0.0720	0.0825	0.2575	0.0827	0.3330	0.0819	0.3212	0.2258	0.0708	0.0864	0.0713	0.3459	0.0734	0.0842	0.2276	0.0826	0.3337	0.0844	0.3461	0.2456	0.0702	0.0867	0.0715	0.3400	0.0750	0.0829	0.2412	0.0813	0.3538	0.0829	0.3580	0.2415	0.0726	0.0795	0.0713	0.3331	0.0805	0.3736	0.3686	0.3370	0.3654	0.3766	0.3661	0.3738	0.3723	0.3454	0.3518	0.3619	0.4185	0.3334	0.3565	0.3453	0.3644	0.3633	0.3349	0.3655	0.3536	0.3578	0.3465	0.3664	0.4116
135=23:40:47	118847	298	0.0873	0.2397	0.0835	0.3297	0.0807	0.3438	0.2755	0.0711	0.0836	0.0711	0.3388	0.0724	0.0875	0.2560	0.0803	0.3010	0.0807	0.3538	0.2512	0.0696	0.0882	0.0699	0.3387	0.0812	0.0844	0.2389	0.3023	0.3461	0.0820	0.3425	0.2425	0.0773	0.0857	0.0717	0.3394	0.0732	0.0829	0.2599	0.0828	0.3367	0.0817	0.3223	0.2252	0.0700	0.0881	0.0704	0.3351	0.0735	0.0844	0.2233	0.0815	0.3265	0.0857	0.3446	0.2476	0.0713	0.0866	0.0721	0.3463	0.0764	0.0835	0.2403	0.0817	0.3544	0.0840	0.3595	0.2405	0.0730	0.0815	0.0723	0.3398	0.0821	0.3583	0.3620	0.3408	0.3666	0.3634	0.3641	0.3728	0.3718	0.3482	0.3507	0.3715	0.4109	0.3339	0.3585	0.3477	0.3642	0.3603	0.3397	0.3677	0.3502	0.3627	0.3456	0.3684	0.4155
136=23:55:28	119728	300	0.0877	0.2414	0.0822	0.3269	0.0800	0.3476	0.2750	0.0703	0.0827	0.0689	0.3382	0.0706	0.0864	0.2511	0.0796	0.2997	0.0806	0.3488	0.2515	0.0702	0.0865	0.0713	0.3427	0.0888	0.0842	0.2386	0.3110	0.3562	0.0811	0.3434	0.2415	0.0753	0.0864	0.0704	0.3344	0.0720	0.0829	0.2603	0.0828	0.3340	0.0814	0.3240	0.2254	0.0706	0.0869	0.0710	0.3389	0.0724	0.0847	0.2262	0.0811	0.3322	0.0852	0.3492	0.2522	0.0713	0.0881	0.0707	0.3412	0.0759	0.0837	0.2396	0.0811	0.3594	0.0831	0.3599	0.2445	0.0717	0.0815	0.0706	0.3407	0.0799	0.3633	0.3698	0.3528	0.3793	0.3769	0.3677	0.3822	0.3827	0.3591	0.3582	0.3749	0.4193	0.3362	0.3659	0.3472	0.3713	0.3704	0.3479	0.3654	0.3615	0.3682	0.3595	0.3609	0.4091
137=00:10:08	120609	298	0.0858	0.2391	0.0841	0.3321	0.0789	0.3521	0.2800	0.0695	0.0822	0.0704	0.3484	0.0713	0.0861	0.2526	0.0800	0.3038	0.0804	0.3569	0.2573	0.0697	0.0870	0.0695	0.3428	0.0873	0.0844	0.2449	0.3076	0.3579	0.0830	0.3483	0.2395	0.0757	0.0842	0.0715	0.3432	0.0720	0.0805	0.2611	0.0824	0.3354	0.0813	0.3251	0.2261	0.0691	0.0856	0.0693	0.3454	0.0722	0.0831	0.2290	0.0821	0.3355	0.0850	0.3486	0.2514	0.0697	0.0865	0.0710	0.3470	0.0760	0.0822	0.2367	0.0808	0.3568	0.0818	0.3630	0.2434	0.0715	0.0804	0.0709	0.3380	0.0797	0.3547	0.3629	0.3436	0.3774	0.3760	0.3695	0.3788	0.3813	0.3536	0.3596	0.3730	0.4246	0.3382	0.3582	0.3468	0.3675	0.3661	0.3405	0.3705	0.3551	0.3658	0.3496	0.3693	0.4197
138=00:24:49	121490	303	0.0867	0.2397	0.0825	0.3321	0.0799	0.3453	0.2788	0.0704	0.0819	0.0695	0.3451	0.0724	0.0886	0.2544	0.0806	0.3027	0.0821	0.3547	0.2582	0.0701	0.0855	0.0693	0.3431	0.0804	0.0840	0.2473	0.3084	0.3539	0.0832	0.3441	0.2390	0.0763	0.0851	0.0717	0.3438	0.0722	0.0806	0.2604	0.0828	0.3379	0.0813	0.3217	0.2272	0.0697	0.0863	0.0695	0.3449	0.0731	0.0833	0.2288	0.0816	0.3335	0.0843	0.3427	0.2461	0.0698	0.0865	0.0718	0.3471	0.0749	0.0824	0.2360	0.0810	0.3545	0.0837	0.3629	0.2422	0.0720	0.0796	0.0716	0.3398	0.0825	0.3572	0.3654	0.3392	0.3712	0.3721	0.3660	0.3736	0.3759	0.3502	0.3520	0.3724	0.4173	0.3306	0.3585	0.3477	0.3659	0.3629	0.3376	0.3698	0.3517	0.3605	0.3436	0.3749	0.4249
139=00:39:30	122371	300	0.0863	0.2394	0.0820	0.3349	0.0788	0.3581	0.2835	0.0700	0.0824	0.0717	0.3585	0.0724	0.0860	0.2528	0.0797	0.3088	0.0803	0.3585	0.2589	0.0696	0.0869	0.0694	0.3480	0.0902	0.0836	0.2447	0.3129	0.3595	0.0808	0.3522	0.2450	0.0760	0.0842	0.0703	0.3576	0.0722	0.0816	0.2616	0.0833	0.3402	0.0810	0.3295	0.2288	0.0702	0.0858	0.0691	0.3495	0.0734	0.0833	0.2328	0.0811	0.3349	0.0851	0.3564	0.2513	0.0702	0.0854	0.0712	0.3560	0.0734	0.0820	0.2362	0.0805	0.3596	0.0825	0.3608	0.2445	0.0722	0.0785	0.0720	0.3538	0.0834	0.3598	0.3734	0.3512	0.3829	0.3784	0.3747	0.3793	0.3897	0.3544	0.3612	0.3797	0.4314	0.3345	0.3652	0.3494	0.3684	0.3720	0.3436	0.3738	0.3615	0.3720	0.3514	0.3829	0.4279
140=00:54:11	123252	301	0.0867	0.2403	0.0812	0.3361	0.0769	0.3560	0.2787	0.0694	0.0814	0.0702	0.3463	0.0704	0.0863	0.2516	0.0799	0.3043	0.0797	0.3544	0.2605	0.0697	0.0844	0.0701	0.3495	0.0805	0.0841	0.2504	0.3064	0.3514	0.0808	0.3528	0.2403	0.0736	0.0835	0.0704	0.3417	0.0712	0.0798	0.2612	0.0810	0.3356	0.0811	0.3228	0.2258	0.0695	0.0840	0.0701	0.3470	0.0709	0.0827	0.2336	0.0806	0.3356	0.0840	0.3505	0.2501	0.0676	0.0856	0.0690	0.3467	0.0741	0.0817	0.2380	0.0802	0.3563	0.0819	0.3618	0.2422	0.0719	0.0786	0.0705	0.3363	0.0783	0.3728	0.3716	0.3441	0.3699	0.3759	0.3678	0.3787	0.3789	0.3526	0.3608	0.3720	0.4135	0.3331	0.3605	0.3508	0.3694	0.3663	0.3443	0.3713	0.3614	0.3589	0.3546	0.3658	0.4114
141=01:08:52	124132	298	0.0875	0.2411	0.0820	0.3333	0.0787	0.3539	0.2790	0.0704	0.0817	0.0703	0.3489	0.0720	0.0864	0.2449	0.0795	0.3080	0.0805	0.3580	0.2577	0.0693	0.0870	0.0682	0.3382	0.0769	0.0836	0.2522	0.3133	0.3576	0.0831	0.3510	0.2406	0.0755	0.0847	0.0710	0.3480	0.0722	0.0819	0.2650	0.0827	0.3407	0.0814	0.3253	0.2281	0.0683	0.0851	0.0695	0.3481	0.0724	0.0840	0.2392	0.0812	0.3432	0.0887	0.3501	0.2507	0.0691	0.0865	0.0715	0.3565	0.0758	0.0829	0.2369	0.0812	0.3607	0.0829	0.3659	0.2444	0.0724	0.0794	0.0708	0.3437	0.0808	0.3581	0.3746	0.3637	0.3999	0.3857	0.3738	0.3813	0.3853	0.3633	0.3587	0.3812	0.4403	0.3366	0.3653	0.3546	0.3719	0.3699	0.3448	0.3790	0.3577	0.3751	0.3520	0.3771	0.4237
142=01:23:33	125013	303	0.0877	0.2341	0.0812	0.3340	0.0789	0.3515	0.2756	0.0693	0.0827	0.0694	0.3450	0.0712	0.0869	0.2475	0.0778	0.3101	0.0807	0.3549	0.2632	0.0704	0.0884	0.0708	0.3456	0.0824	0.0843	0.2450	0.3064	0.3502	0.0808	0.3459	0.2386	0.0747	0.0848	0.0715	0.3463	0.0723	0.0810	0.2637	0.0827	0.3374	0.0807	0.3280	0.2258	0.0692	0.0869	0.0706	0.3509	0.0731	0.0841	0.2334	0.0792	0.3332	0.0856	0.3457	0.2483	0.0703	0.0865	0.0700	0.3476	0.0753	0.0819	0.2353	0.0806	0.3608	0.0837	0.3638	0.2417	0.0721	0.0812	0.0708	0.3434	0.0795	0.3702	0.3704	0.3458	0.3741	0.3700	0.3682	0.3789	0.3769	0.3572	0.3540	0.3663	0.4213	0.3346	0.3627	0.3479	0.3703	0.3649	0.3408	0.3701	0.3604	0.3615	0.3571	0.3647	0.4173
143=01:38:14	125894	301	0.0873	0.2371	0.0832	0.3365	0.0801	0.3598	0.2778	0.0711	0.0834	0.0732	0.3585	0.0734	0.0879	0.2464	0.0803	0.3106	0.0817	0.3558	0.2626	0.0713	0.0878	0.0705	0.3473	0.0892	0.0847	0.2499	0.3086	0.3560	0.0822	0.3506	0.2420	0.0762	0.0861	0.0728	0.3623	0.0735	0.0820	0.2621	0.0841	0.3392	0.0813	0.3341	0.2278	0.0717	0.0861	0.0713	0.3549	0.0740	0.0843	0.2357	0.0829	0.3473	0.0871	0.3559	0.2504	0.0699	0.0876	0.0701	0.3560	0.0762	0.0840	0.2348	0.0809	0.3634	0.0842	0.3688	0.2449	0.0739	0.0805	0.0729	0.3509	0.0813	0.3690	0.3743	0.3500	0.3759	0.3753	0.3753	0.3815	0.3852	0.3579	0.3653	0.3744	0.4294	0.3344	0.3648	0.3503	0.3710	0.3700	0.3408	0.3724	0.3607	0.3665	0.3548	0.3695	0.4189
144=01:52:54	126775	298	0.0875	0.2383	0.0842	0.3348	0.0792	0.3606	0.2836	0.0709	0.0833	0.0711	0.3508	0.0721	0.0877	0.2450	0.0803	0.3121	0.0814	0.3583	0.2616	0.0703	0.0886	0.0709	0.3485	0.0900	0.0847	0.2522	0.3093	0.3597	0.0824	0.3560	0.2447	0.0761	0.0856	0.0719	0.3534	0.0725	0.0835	0.2629	0.0837	0.3404	0.0822	0.3305	0.2278	0.0704	0.0874	0.0709	0.3506	0.0731	0.0849	0.2383	0.0820	0.3405	0.0868	0.3510	0.2516	0.0709	0.0861	0.0715	0.3546	0.0764	0.0829	0.2333	0.0820	0.3641	0.0840	0.3666	0.2465	0.0718	0.0814	0.0706	0.3413	0.0806	0.3693	0.3746	0.3484	0.3812	0.3795	0.3715	0.3849	0.3853	0.3623	0.3559	0.3828	0.4297	0.3364	0.3669	0.3495	0.3729	0.3694	0.3453	0.3736	0.3566	0.3705	0.3510	0.3736	0.4197
145=02:07:35	127656	300	0.0871	0.2342	0.0830	0.3437	0.0802	0.3645	0.2842	0.0709	0.0833	0.0699	0.3560	0.0718	0.0871	0.2462	0.0798	0.3216	0.0804	0.3670	0.2608	0.0690	0.0862	0.0696	0.3502	0.0862	0.0839	0.2516	0.3174	0.3618	0.0822	0.3561	0.2487	0.0760	0.0859	0.0720	0.3619	0.0725	0.0818	0.2641	0.0831	0.3443	0.0816	0.3325	0.2289	0.0701	0.0874	0.0697	0.3513	0.0738	0.0835	0.2373	0.0810	0.3445	0.0851	0.3596	0.2542	0.0703	0.0864	0.0708	0.3605	0.0756	0.0822	0.2341	0.0813	0.3669	0.0844	0.3674	0.2464	0.0719	0.0798	0.0722	0.3512	0.0819	0.3642	0.3796	0.3560	0.3851	0.3841	0.3831	0.3848	0.3909	0.3673	0.3665	0.3840	0.4311	0.3408	0.3676	0.3516	0.3756	0.3740	0.3469	0.3810	0.3577	0.3731	0.3536	0.3781	0.4187
146=02:22:16	128537	298	0.0869	0.2374	0.0836	0.3406	0.0798	0.3615	0.2774	0.0693	0.0832	0.0705	0.3588	0.0703	0.0865	0.2419	0.0787	0.3141	0.0810	0.3586	0.2595	0.0726	0.0862	0.0719	0.3551	0.0847	0.0835	0.2475	0.3109	0.3634	0.0809	0.3538	0.2427	0.0755	0.0859	0.0711	0.3482	0.0709	0.0815	0.2570	0.0829	0.3422	0.0804	0.3323	0.2288	0.0705	0.0860	0.0711	0.3513	0.0717	0.0834	0.2404	0.0793	0.3388	0.0861	0.3576	0.2511	0.0696	0.0875	0.0704	0.3486	0.0738	0.0824	0.2302	0.0810	0.3677	0.0827	0.3668	0.2453	0.0720	0.0799	0.0712	0.3416	0.0791	0.3640	0.3696	0.3481	0.3767	0.3819	0.3712	0.3878	0.3843	0.3591	0.3570	0.3721	0.4246	0.3383	0.3664	0.3484	0.3726	0.3706	0.3504	0.3714	0.3639	0.3644	0.3644	0.3548	0.4101
147=02:36:57	129418	303	0.0874	0.2289	0.0820	0.3387	0.0795	0.3544	0.2813	0.0706	0.0827	0.0701	0.3535	0.0724	0.0875	0.2419	0.0800	0.3172	0.0801	0.3630	0.2582	0.0682	0.0876	0.0674	0.3421	0.0795	0.0852	0.2529	0.3141	0.3528	0.0809	0.3533	0.2455	0.0760	0.0849	0.0712	0.3555	0.0728	0.0814	0.2583	0.0822	0.3444	0.0816	0.3348	0.2294	0.0703	0.0868	0.0679	0.3466	0.0732	0.0838	0.2370	0.0810	0.3363	0.0846	0.3518	0.2493	0.0706	0.0843	0.0714	0.3611	0.0760	0.0828	0.2278	0.0804	0.3650	0.0828	0.3704	0.2451	0.0726	0.0793	0.0711	0.3477	0.0810	0.3708	0.3763	0.3520	0.3794	0.3792	0.3743	0.3844	0.3820	0.3614	0.3606	0.3854	0.4353	0.3390	0.3659	0.3536	0.3710	0.3730	0.3453	0.3770	0.3518	0.3742	0.3460	0.3794	0.4201
148=02:51:38	130298	298	0.0855	0.2307	0.0822	0.3392	0.0790	0.3669	0.2844	0.0703	0.0832	0.0714	0.3630	0.0717	0.0872	0.2394	0.0794	0.3165	0.0810	0.3625	0.2619	0.0718	0.0873	0.0710	0.3588	0.0799	0.0847	0.2503	0.3080	0.3593	0.0816	0.3587	0.2431	0.0753	0.0847	0.0719	0.3548	0.0706	0.0814	0.2562	0.0827	0.3456	0.0808	0.3332	0.2285	0.0715	0.0871	0.0712	0.3658	0.0732	0.0845	0.2416	0.0801	0.3363	0.0842	0.3556	0.2511	0.0685	0.0864	0.0704	0.3565	0.0744	0.0831	0.2294	0.0810	0.3671	0.0812	0.3701	0.2465	0.0726	0.0800	0.0721	0.3518	0.0797	0.3741	0.3718	0.3448	0.3822	0.3866	0.3682	0.3853	0.3887	0.3630	0.3705	0.3779	0.4270	0.3337	0.3684	0.3526	0.3753	0.3724	0.3501	0.3751	0.3674	0.3689	0.3624	0.3691	0.4234
149=03:06:19	131179	303	0.0863	0.2303	0.0834	0.3409	0.0794	0.3612	0.2887	0.0700	0.0825	0.0697	0.3573	0.0721	0.0875	0.2370	0.0803	0.3203	0.0804	0.3685	0.2598	0.0699	0.0882	0.0684	0.3467	0.0813	0.0845	0.2519	0.3167	0.3623	0.0812	0.3518	0.2462	0.0758	0.0850	0.0713	0.3583	0.0717	0.0810	0.2537	0.0842	0.3475	0.0814	0.3349	0.2302	0.0694	0.0878	0.0692	0.3540	0.0733	0.0842	0.2397	0.0814	0.3415	0.0858	0.3528	0.2525	0.0710	0.0867	0.0714	0.3637	0.0756	0.0826	0.2296	0.0813	0.3681	0.0836	0.3712	0.2464	0.0710	0.0802	0.0698	0.3469	0.0801	0.3704	0.3770	0.3479	0.3846	0.3919	0.3763	0.3884	0.3863	0.3697	0.3662	0.3842	0.4307	0.3336	0.3678	0.3499	0.3771	0.3724	0.3509	0.3770	0.3646	0.3705	0.3524	0.3778	0.4269
150=03:21:00	132060	298	0.0878	0.2304	0.0823	0.3470	0.0803	0.3707	0.2853	0.0698	0.0831	0.0703	0.3640	0.0719	0.0864	0.2390	0.0798	0.3204	0.0819	0.3690	0.2657	0.0703	0.0894	0.0707	0.3561	0.0816	0.0840	0.2530	0.3235	0.3689	0.0805	0.3602	0.2540	0.0765	0.0850	0.0714	0.3665	0.0727	0.0814	0.2586	0.0836	0.3501	0.0815	0.3373	0.2325	0.0690	0.0880	0.0697	0.3622	0.0733	0.0838	0.2399	0.0802	0.3501	0.0862	0.3640	0.2542	0.0705	0.0867	0.0717	0.3678	0.0757	0.0826	0.2257	0.0816	0.3731	0.0845	0.3707	0.2487	0.0721	0.0801	0.0715	0.3585	0.0815	0.3640	0.3803	0.3597	0.3908	0.3828	0.3754	0.3921	0.3961	0.3676	0.3664	0.3920	0.4396	0.3424	0.3753	0.3586	0.3766	0.3808	0.3540	0.3776	0.3618	0.3823	0.3571	0.3790	0.4188
151=03:35:40	132941	303	0.0870	0.2315	0.0829	0.3411	0.0776	0.3649	0.2851	0.0702	0.0829	0.0707	0.3614	0.0717	0.0891	0.2428	0.0805	0.3183	0.0815	0.3611	0.2681	0.0717	0.0864	0.0717	0.3611	0.0774	0.0865	0.2547	0.3095	0.3613	0.0818	0.3550	0.2447	0.0756	0.0856	0.0708	0.3549	0.0713	0.0837	0.2536	0.0816	0.3474	0.0824	0.3345	0.2321	0.0712	0.0876	0.0710	0.3626	0.0721	0.0851	0.2421	0.0812	0.3387	0.0856	0.3561	0.2505	0.0692	0.0859	0.0714	0.3525	0.0749	0.0837	0.2275	0.0815	0.3668	0.0830	0.3699	0.2457	0.0722	0.0809	0.0709	0.3512	0.0783	0.3769	0.3709	0.3447	0.3761	0.3805	0.3673	0.3839	0.3828	0.3595	0.3600	0.3801	0.4154	0.3371	0.3661	0.3513	0.3731	0.3718	0.3471	0.3730	0.3657	0.3624	0.3641	0.3632	0.4181
152=03:50:21	133822	300	0.0876	0.2290	0.0827	0.3491	0.0795	0.3755	0.2800	0.0701	0.0828	0.0713	0.3681	0.0716	0.0863	0.2327	0.0792	0.3238	0.0815	0.3619	0.2650	0.0717	0.0876	0.0711	0.3647	0.0835	0.0844	0.2543	0.3195	0.3713	0.0823	0.3603	0.2462	0.0760	0.0848	0.0709	0.3694	0.0710	0.0815	0.2517	0.0820	0.3478	0.0810	0.3351	0.2328	0.0714	0.0861	0.0710	0.3633	0.0728	0.0842	0.2425	0.0806	0.3528	0.0885	0.3606	0.2524	0.0694	0.0871	0.0708	0.3609	0.0745	0.0826	0.2246	0.0812	0.3732	0.0830	0.3719	0.2498	0.0742	0.0788	0.0723	0.3636	0.0797	0.3636	0.3758	0.3561	0.3891	0.3888	0.3820	0.3836	0.3933	0.3668	0.3727	0.3769	0.4371	0.3406	0.3705	0.3546	0.3806	0.3788	0.3502	0.3823	0.3681	0.3751	0.3638	0.3653	0.4178
153=04:05:02	134703	300	0.0862	0.2236	0.0814	0.3419	0.0788	0.3704	0.2826	0.0697	0.0819	0.0713	0.3686	0.0710	0.0859	0.2308	0.0791	0.3163	0.0791	0.3616	0.2623	0.0712	0.0851	0.0713	0.3659	0.0812	0.0836	0.2477	0.3151	0.3635	0.0813	0.3587	0.2439	0.0745	0.0853	0.0711	0.3657	0.0711	0.0811	0.2510	0.0828	0.3462	0.0802	0.3359	0.2347	0.0715	0.0852	0.0699	0.3719	0.0734	0.0840	0.2379	0.0799	0.3448	0.0849	0.3612	0.2504	0.0691	0.0858	0.0700	0.3589	0.0737	0.0818	0.2226	0.0798	0.3727	0.0827	0.3725	0.2488	0.0724	0.0790	0.0728	0.3683	0.0798	0.3799	0.3721	0.3452	0.3816	0.3853	0.3767	0.3863	0.3956	0.3624	0.3730	0.3739	0.4386	0.3422	0.3711	0.3565	0.3772	0.3809	0.3547	0.3822	0.3727	0.3754	0.3669	0.3737	0.4266
154=04:19:43	135584	300	0.0875	0.2233	0.0819	0.3464	0.0788	0.3710	0.2858	0.0700	0.0816	0.0692	0.3572	0.0706	0.0868	0.2332	0.0794	0.3244	0.0817	0.3710	0.2642	0.0682	0.0884	0.0686	0.3571	0.0776	0.0839	0.2492	0.3207	0.3633	0.0801	0.3562	0.2472	0.0751	0.0842	0.0711	0.3605	0.0717	0.0805	0.2483	0.0820	0.3521	0.0805	0.3434	0.2301	0.0688	0.0870	0.0678	0.3530	0.0721	0.0826	0.2391	0.0794	0.3425	0.0851	0.3567	0.2534	0.0695	0.0846	0.0708	0.3645	0.0757	0.0818	0.2227	0.0807	0.3779	0.0837	0.3797	0.2448	0.0700	0.0792	0.0685	0.3511	0.0804	0.3541	0.3761	0.3560	0.3906	0.3892	0.3782	0.3908	0.3846	0.3732	0.3671	0.3881	0.4281	0.3402	0.3722	0.3586	0.3795	0.3770	0.3517	0.3840	0.3631	0.3754	0.3545	0.3859	0.4295
155=04:34:24	136465	300	0.0872	0.2215	0.0826	0.3416	0.0807	0.3646	0.2844	0.0711	0.0838	0.0710	0.3607	0.0720	0.0866	0.2275	0.0795	0.3200	0.0818	0.3633	0.2590	0.0696	0.0881	0.0682	0.3516	0.0873	0.0839	0.2429	0.3144	0.3649	0.0811	0.3546	0.2500	0.0767	0.0844	0.0726	0.3666	0.0727	0.0811	0.2450	0.0832	0.3490	0.0808	0.3389	0.2338	0.0696	0.0872	0.0693	0.3587	0.0732	0.0842	0.2366	0.0801	0.3424	0.0858	0.3547	0.2557	0.0704	0.0869	0.0720	0.3672	0.0760	0.0831	0.2189	0.0815	0.3702	0.0825	0.3722	0.2532	0.0728	0.0793	0.0725	0.3647	0.0821	0.3704	0.3748	0.3524	0.3822	0.3805	0.3765	0.3895	0.3944	0.3695	0.3667	0.3875	0.4367	0.3389	0.3701	0.3565	0.3766	0.3826	0.3531	0.3875	0.3621	0.3805	0.3610	0.3789	0.4267
156=04:49:05	137345	300	0.0866	0.2198	0.0815	0.3477	0.0787	0.3711	0.2798	0.0686	0.0815	0.0693	0.3617	0.0698	0.0856	0.2242	0.0788	0.3200	0.0794	0.3673	0.2652	0.0702	0.0848	0.0700	0.3652	0.0808	0.0829	0.2488	0.3220	0.3682	0.0814	0.3616	0.2445	0.0738	0.0842	0.0699	0.3626	0.0704	0.0807	0.2439	0.0815	0.3474	0.0796	0.3356	0.2300	0.0699	0.0853	0.0699	0.3663	0.0718	0.0829	0.2357	0.0802	0.3550	0.0863	0.3575	0.2512	0.0682	0.0858	0.0685	0.3574	0.0739	0.0824	0.2164	0.0801	0.3679	0.0820	0.3730	0.2448	0.0714	0.0775	0.0694	0.3528	0.0776	0.3657	0.3837	0.3665	0.3945	0.3939	0.3802	0.3907	0.3922	0.3721	0.3730	0.3754	0.4393	0.3398	0.3680	0.3510	0.3784	0.3734	0.3498	0.3797	0.3674	0.3687	0.3651	0.3633	0.4146
157=05:03:46	138226	301	0.0867	0.2217	0.0824	0.3452	0.0793	0.3667	0.2811	0.0697	0.0822	0.0712	0.3698	0.0711	0.0854	0.2233	0.0781	0.3200	0.0807	0.3638	0.2613	0.0715	0.0885	0.0703	0.3671	0.0817	0.0826	0.2401	0.3150	0.3670	0.0811	0.3586	0.2466	0.0752	0.0837	0.0706	0.3629	0.0703	0.0807	0.2441	0.0818	0.3464	0.0801	0.3345	0.2320	0.0704	0.0869	0.0706	0.3711	0.0722	0.0829	0.2346	0.0793	0.3450	0.0852	0.3577	0.2525	0.0683	0.0851	0.0702	0.3582	0.0727	0.0812	0.2143	0.0808	0.3645	0.0817	0.3677	0.2458	0.0724	0.0792	0.0720	0.3638	0.0792	0.3618	0.3677	0.3537	0.3842	0.3787	0.3722	0.3825	0.3916	0.3637	0.3720	0.3716	0.4212	0.3306	0.3678	0.3532	0.3742	0.3749	0.3493	0.3786	0.3660	0.3749	0.3624	0.3692	0.4217
158=05:18:27	139107	298	0.0871	0.2179	0.0829	0.3537	0.0801	0.3701	0.2830	0.0715	0.0829	0.0721	0.3652	0.0724	0.0869	0.2285	0.0815	0.3249	0.0813	0.3713	0.2679	0.0709	0.0884	0.0700	0.3641	0.0869	0.0855	0.2533	0.3205	0.3683	0.0842	0.3609	0.2484	0.0764	0.0856	0.0727	0.3689	0.0733	0.0811	0.2425	0.0835	0.3534	0.0827	0.3413	0.2342	0.0708	0.0875	0.0700	0.3667	0.0732	0.0847	0.2313	0.0818	0.3550	0.0877	0.3574	0.2542	0.0719	0.0859	0.0711	0.3648	0.0766	0.0833	0.2203	0.0812	0.3740	0.0835	0.3795	0.2513	0.0728	0.0799	0.0718	0.3640	0.0807	0.3717	0.3884	0.3612	0.3956	0.3890	0.3856	0.3915	0.3934	0.3748	0.3692	0.3832	0.4343	0.3405	0.3720	0.3602	0.3821	0.3786	0.3540	0.3870	0.3683	0.3794	0.3642	0.3814	0.4227
159=05:33:07	139988	300	0.0867	0.2226	0.0838	0.3527	0.0800	0.3712	0.2832	0.0705	0.0820	0.0701	0.3757	0.0716	0.0862	0.2239	0.0794	0.3257	0.0812	0.3691	0.2633	0.0695	0.0871	0.0691	0.3572	0.0821	0.0832	0.2453	0.3237	0.3744	0.0821	0.3648	0.2485	0.0761	0.0852	0.0718	0.3752	0.0720	0.0806	0.2384	0.0826	0.3554	0.0815	0.3390	0.2365	0.0698	0.0857	0.0685	0.3676	0.0723	0.0832	0.2338	0.0816	0.3568	0.0867	0.3620	0.2538	0.0698	0.0854	0.0712	0.3724	0.0745	0.0821	0.2134	0.0814	0.3714	0.0831	0.3765	0.2495	0.0720	0.0781	0.0704	0.3650	0.0812	0.3674	0.3817	0.3583	0.3988	0.3935	0.3814	0.3926	0.3992	0.3715	0.3706	0.3907	0.4463	0.3378	0.3690	0.3582	0.3764	0.3794	0.3530	0.3853	0.3633	0.3845	0.3606	0.3810	0.4232
160=05:47:49	140870	298	0.0857	0.2166	0.0829	0.3483	0.0788	0.3755	0.2808	0.0674	0.0819	0.0695	0.3607	0.0683	0.0852	0.2200	0.0778	0.3238	0.0794	0.3685	0.2620	0.0714	0.0862	0.0710	0.3712	0.0832	0.0829	0.2411	0.3166	0.3689	0.0818	0.3600	0.2443	0.0734	0.0846	0.0703	0.3611	0.0699	0.0818	0.2376	0.0812	0.3491	0.0798	0.3404	0.2317	0.0701	0.0851	0.0705	0.3697	0.0714	0.0828	0.2296	0.0801	0.3492	0.0853	0.3604	0.2565	0.0690	0.0850	0.0678	0.3543	0.0737	0.0821	0.2087	0.0802	0.3740	0.0832	0.3776	0.2490	0.0711	0.0799	0.0688	0.3502	0.0770	0.3759	0.3805	0.3622	0.3827	0.3917	0.3815	0.3916	0.3933	0.3741	0.3716	0.3803	0.4310	0.3369	0.3724	0.3554	0.3817	0.3778	0.3551	0.3790	0.3739	0.3679	0.3719	0.3691	0.4215
161=06:02:30	141751	300	0.0867	0.2194	0.0825	0.3484	0.0801	0.3737	0.2851	0.0704	0.0832	0.0709	0.3681	0.0715	0.0874	0.2204	0.0796	0.3278	0.0814	0.3703	0.2645	0.0698	0.0878	0.0712	0.3658	0.0868	0.0843	0.2466	0.3232	0.3755	0.0832	0.3599	0.2497	0.0757	0.0852	0.0719	0.3705	0.0724	0.0818	0.2364	0.0832	0.3524	0.0815	0.3434	0.2333	0.0707	0.0874	0.0704	0.3664	0.0728	0.0843	0.2332	0.0820	0.3539	0.0869	0.3596	0.2561	0.0705	0.0865	0.0717	0.3644	0.0758	0.0827	0.2116	0.0814	0.3743	0.0833	0.3756	0.2510	0.0718	0.0802	0.0707	0.3603	0.0793	0.3738	0.3844	0.3570	0.3940	0.3999	0.3757	0.3903	0.3968	0.3763	0.3691	0.3906	0.4336	0.3403	0.3775	0.3540	0.3798	0.3831	0.3543	0.3808	0.3706	0.3793	0.3628	0.3783	0.4209
162=06:17:11	142632	298	0.0882	0.2162	0.0827	0.3491	0.0806	0.3712	0.2817	0.0704	0.0838	0.0708	0.3621	0.0706	0.0870	0.2184	0.0803	0.3239	0.0818	0.3701	0.2627	0.0720	0.0863	0.0724	0.3694	0.0899	0.0843	0.2409	0.3199	0.3675	0.0818	0.3591	0.2501	0.0750	0.0857	0.0719	0.3636	0.0708	0.0840	0.2377	0.0829	0.3519	0.0817	0.3428	0.2348	0.0710	0.0867	0.0721	0.3679	0.0726	0.0838	0.2284	0.0809	0.3506	0.0859	0.3592	0.2545	0.0708	0.0870	0.0705	0.3600	0.0757	0.0830	0.2106	0.0821	0.3726	0.0841	0.3744	0.2496	0.0715	0.0806	0.0713	0.3570	0.0794	0.3710	0.3814	0.3597	0.3843	0.3853	0.3781	0.3955	0.3913	0.3773	0.3734	0.3808	0.4256	0.3368	0.3753	0.3548	0.3835	0.3766	0.3575	0.3845	0.3731	0.3707	0.3714	0.3682	0.4224
163=06:31:52	143512	300	0.0859	0.2151	0.0830	0.3538	0.0794	0.3730	0.2906	0.0705	0.0825	0.0696	0.3726	0.0725	0.0857	0.2165	0.0790	0.3290	0.0808	0.3758	0.2624	0.0684	0.0872	0.0683	0.3615	0.0893	0.0833	0.2414	0.3264	0.3745	0.0820	0.3657	0.2524	0.0756	0.0844	0.0723	0.3770	0.0728	0.0832	0.2361	0.0827	0.3599	0.0798	0.3437	0.2352	0.0699	0.0869	0.0680	0.3670	0.0731	0.0839	0.2319	0.0807	0.3562	0.0860	0.3616	0.2562	0.0702	0.0863	0.0718	0.3776	0.0753	0.0822	0.2089	0.0805	0.3786	0.0819	0.3765	0.2496	0.0724	0.0791	0.0714	0.3678	0.0805	0.3770	0.3848	0.3641	0.3972	0.3923	0.3870	0.3941	0.3977	0.3728	0.3724	0.3911	0.4357	0.3410	0.3768	0.3591	0.3805	0.3807	0.3561	0.3861	0.3596	0.3836	0.3595	0.3815	0.4246
164=06:46:33	144393	303	0.0869	0.2167	0.0818	0.3474	0.0780	0.3773	0.2876	0.0698	0.0821	0.0711	0.3763	0.0713	0.0856	0.2191	0.0796	0.3293	0.0808	0.3664	0.2697	0.0712	0.0869	0.0705	0.3776	0.0822	0.0835	0.2384	0.3172	0.3717	0.0813	0.3627	0.2483	0.0749	0.0843	0.0715	0.3725	0.0712	0.0811	0.2367	0.0821	0.3487	0.0804	0.3452	0.2369	0.0713	0.0848	0.0710	0.3800	0.0748	0.0835	0.2318	0.0804	0.3499	0.0853	0.3655	0.2544	0.0690	0.0849	0.0701	0.3653	0.0733	0.0815	0.2057	0.0807	0.3778	0.0812	0.3776	0.2545	0.0727	0.0790	0.0718	0.3688	0.0782	0.3865	0.3892	0.3596	0.3855	0.3913	0.3825	0.3924	0.4005	0.3719	0.3778	0.3775	0.4333	0.3379	0.3726	0.3567	0.3849	0.3817	0.3551	0.3836	0.3798	0.3759	0.3688	0.3822	0.4334
165=07:01:14	145274	298	0.0855	0.2111	0.0829	0.3597	0.0789	0.3777	0.2860	0.0692	0.0837	0.0691	0.3605	0.0703	0.0867	0.2159	0.0803	0.3271	0.0793	0.3742	0.2650	0.0703	0.0865	0.0710	0.3687	0.0795	0.0840	0.2439	0.3273	0.3720	0.0831	0.3683	0.2529	0.0750	0.0849	0.0699	0.3698	0.0705	0.0810	0.2324	0.0821	0.3550	0.0812	0.3399	0.2349	0.0702	0.0854	0.0706	0.3693	0.0713	0.0836	0.2222	0.0820	0.3530	0.0857	0.3606	0.2607	0.0699	0.0851	0.0698	0.3675	0.0741	0.0837	0.2058	0.0812	0.3766	0.0838	0.3798	0.2508	0.0712	0.0795	0.0705	0.3590	0.0786	0.3764	0.3846	0.3557	0.3843	0.3908	0.3831	0.4009	0.3956	0.3774	0.3719	0.3873	0.4305	0.3430	0.3738	0.3536	0.3825	0.3776	0.3548	0.3819	0.3728	0.3738	0.3704	0.3762	0.4246
166=07:15:55	146155	301	0.0874	0.2106	0.0817	0.3558	0.0792	0.3722	0.2861	0.0702	0.0810	0.0716	0.3769	0.0724	0.0853	0.2147	0.0798	0.3300	0.0812	0.3699	0.2645	0.0678	0.0872	0.0670	0.3588	0.0861	0.0837	0.2401	0.3246	0.3762	0.0826	0.3607	0.2501	0.0748	0.0829	0.0721	0.3853	0.0725	0.0798	0.2345	0.0826	0.3574	0.0810	0.3431	0.2345	0.0704	0.0850	0.0690	0.3747	0.0741	0.0825	0.2251	0.0805	0.3637	0.0861	0.3636	0.2544	0.0710	0.0846	0.0715	0.3789	0.0750	0.0808	0.2041	0.0810	0.3760	0.0817	0.3771	0.2534	0.0732	0.0774	0.0716	0.3718	0.0840	0.3752	0.3944	0.3629	0.4023	0.3858	0.3871	0.3941	0.4006	0.3712	0.3724	0.3894	0.4377	0.3409	0.3736	0.3622	0.3846	0.3838	0.3483	0.3935	0.3654	0.3842	0.3502	0.3915	0.4354
167=07:30:35	147036	298	0.0890	0.2096	0.0815	0.3598	0.0817	0.3858	0.2918	0.0705	0.0829	0.0710	0.3809	0.0724	0.0852	0.2123	0.0794	0.3330	0.0814	0.3721	0.2699	0.0692	0.0871	0.0691	0.3656	0.0809	0.0842	0.2324	0.3294	0.3790	0.0812	0.3707	0.2574	0.0758	0.0851	0.0724	0.3880	0.0726	0.0819	0.2321	0.0837	0.3600	0.0815	0.3479	0.2403	0.0698	0.0867	0.0683	0.3766	0.0730	0.0842	0.2251	0.0809	0.3546	0.0860	0.3722	0.2601	0.0703	0.0860	0.0705	0.3864	0.0752	0.0823	0.2006	0.0809	0.3845	0.0835	0.3838	0.2565	0.0727	0.0797	0.0729	0.3774	0.0834	0.3716	0.3958	0.3725	0.4040	0.4018	0.3945	0.4053	0.4090	0.3816	0.3864	0.4011	0.4501	0.3489	0.3849	0.3696	0.3912	0.3936	0.3640	0.3986	0.3763	0.3924	0.3746	0.3910	0.4333
168=07:45:16	147917	303	0.0878	0.2073	0.0828	0.3517	0.0800	0.3791	0.2892	0.0706	0.0831	0.0710	0.3782	0.0722	0.0866	0.2072	0.0795	0.3316	0.0809	0.3745	0.2644	0.0713	0.0890	0.0711	0.3720	0.0828	0.0840	0.2342	0.3265	0.3769	0.0820	0.3697	0.2514	0.0761	0.0859	0.0723	0.3742	0.0719	0.0833	0.2295	0.0833	0.3584	0.0823	0.3459	0.2383	0.0709	0.0875	0.0708	0.3761	0.0739	0.0845	0.2264	0.0811	0.3552	0.0871	0.3666	0.2565	0.0701	0.0864	0.0708	0.3728	0.0751	0.0830	0.2004	0.0815	0.3785	0.0841	0.3809	0.2551	0.0724	0.0812	0.0716	0.3709	0.0818	0.3766	0.3852	0.3614	0.3967	0.3997	0.3850	0.3980	0.4009	0.3730	0.3838	0.3906	0.4486	0.3389	0.3746	0.3582	0.3853	0.3838	0.3569	0.3845	0.3705	0.3822	0.3671	0.3767	0.4297
169=07:59:57	148798	298	0.0878	0.2087	0.0828	0.3542	0.0798	0.3847	0.2904	0.0694	0.0825	0.0693	0.3734	0.0707	0.0882	0.2102	0.0796	0.3349	0.0820	0.3750	0.2646	0.0684	0.0879	0.0686	0.3655	0.0799	0.0842	0.2338	0.3296	0.3754	0.0814	0.3638	0.2562	0.0753	0.0847	0.0700	0.3835	0.0721	0.0815	0.2296	0.0824	0.3606	0.0813	0.3499	0.2350	0.0688	0.0863	0.0673	0.3673	0.0721	0.0834	0.2233	0.0808	0.3555	0.0859	0.3654	0.2616	0.0712	0.0843	0.0709	0.3797	0.0760	0.0841	0.1997	0.0814	0.3857	0.0831	0.3836	0.2538	0.0709	0.0794	0.0686	0.3688	0.0797	0.3812	0.3962	0.3659	0.3966	0.4010	0.3854	0.4040	0.4010	0.3849	0.3720	0.4033	0.4463	0.3483	0.3790	0.3596	0.3904	0.3875	0.3626	0.3912	0.3724	0.3862	0.3697	0.3813	0.4258
170=08:14:42	149682	303	0.0852	0.2030	0.0831	0.3590	0.0788	0.3823	0.2870	0.0695	0.0817	0.0706	0.3827	0.0714	0.0878	0.2080	0.0797	0.3237	0.0804	0.3738	0.2668	0.0709	0.0859	0.0701	0.3710	0.0784	0.0845	0.2340	0.3257	0.3791	0.0826	0.3708	0.2528	0.0743	0.0833	0.0711	0.3851	0.0712	0.0804	0.2251	0.0821	0.3565	0.0810	0.3422	0.2373	0.0704	0.0860	0.0705	0.3820	0.0732	0.0834	0.2193	0.0816	0.3512	0.0845	0.3629	0.2570	0.0689	0.0847	0.0702	0.3723	0.0731	0.0815	0.2002	0.0806	0.3745	0.0823	0.3782	0.2525	0.0720	0.0787	0.0718	0.3699	0.0791	0.3841	0.3899	0.3549	0.3876	0.3874	0.3852	0.3994	0.4002	0.3734	0.3803	0.3844	0.4403	0.3409	0.3736	0.3610	0.3880	0.3841	0.3552	0.3863	0.3752	0.3757	0.3616	0.3766	0.4298
171=08:29:23	150563	298	0.0866	0.2045	0.0832	0.3551	0.0795	0.3841	0.2888	0.0703	0.0825	0.0697	0.3787	0.0715	0.0876	0.2048	0.0794	0.3348	0.0813	0.3719	0.2690	0.0704	0.0868	0.0709	0.3751	0.0801	0.0846	0.2325	0.3246	0.3757	0.0827	0.3687	0.2520	0.0744	0.0859	0.0715	0.3798	0.0722	0.0822	0.2275	0.0833	0.3602	0.0813	0.3451	0.2351	0.0709	0.0884	0.0709	0.3766	0.0736	0.0840	0.2220	0.0803	0.3549	0.0869	0.3646	0.2560	0.0696	0.0855	0.0702	0.3754	0.0755	0.0822	0.1981	0.0820	0.3813	0.0841	0.3826	0.2536	0.0720	0.0800	0.0716	0.3669	0.0792	0.3845	0.3912	0.3574	0.4001	0.3977	0.3874	0.3979	0.4018	0.3828	0.3794	0.3886	0.4436	0.3402	0.3766	0.3556	0.3858	0.3821	0.3545	0.3874	0.3756	0.3748	0.3700	0.3753	0.4330
172=08:44:04	151444	303	0.0883	0.2071	0.0832	0.3588	0.0796	0.3907	0.2885	0.0709	0.0825	0.0721	0.3898	0.0725	0.0866	0.2035	0.0794	0.3370	0.0810	0.3696	0.2714	0.0711	0.0862	0.0714	0.3779	0.0937	0.0843	0.2300	0.3316	0.3892	0.0836	0.3745	0.2525	0.0751	0.0855	0.0721	0.3963	0.0724	0.0805	0.2259	0.0821	0.3581	0.0813	0.3462	0.2387	0.0717	0.0854	0.0717	0.3829	0.0759	0.0842	0.2280	0.0810	0.3699	0.0903	0.3782	0.2590	0.0689	0.0858	0.0711	0.3813	0.0746	0.0825	0.1968	0.0816	0.3854	0.0832	0.3822	0.2595	0.0739	0.0795	0.0736	0.3837	0.0819	0.3764	0.3937	0.3700	0.4162	0.4097	0.3951	0.3979	0.4145	0.3790	0.3934	0.3883	0.4636	0.3437	0.3779	0.3646	0.3868	0.3943	0.3573	0.3934	0.3765	0.3871	0.3711	0.3835	0.4382
173=08:58:45	152325	298	0.0878	0.2011	0.0814	0.3606	0.0787	0.3914	0.2896	0.0702	0.0832	0.0698	0.3760	0.0700	0.0869	0.2041	0.0799	0.3341	0.0810	0.3770	0.2709	0.0703	0.0874	0.0715	0.3752	0.0774	0.0842	0.2257	0.3241	0.3721	0.0815	0.3719	0.2572	0.0749	0.0849	0.0714	0.3834	0.0712	0.0836	0.2276	0.0815	0.3623	0.0811	0.3530	0.2360	0.0707	0.0878	0.0711	0.3799	0.0727	0.0844	0.2183	0.0797	0.3536	0.0853	0.3679	0.2609	0.0696	0.0847	0.0701	0.3751	0.0753	0.0828	0.2003	0.0813	0.3861	0.0841	0.3868	0.2556	0.0716	0.0809	0.0696	0.3659	0.0793	0.3797	0.3890	0.3652	0.3947	0.3969	0.3875	0.4024	0.4037	0.3826	0.3773	0.3954	0.4353	0.3456	0.3836	0.3633	0.3927	0.3871	0.3633	0.3916	0.3820	0.3822	0.3764	0.3793	0.4259
174=09:13:25	153206	303	0.0855	0.2005	0.0824	0.3542	0.0788	0.3793	0.2906	0.0706	0.0806	0.0707	0.3778	0.0716	0.0863	0.2001	0.0790	0.3354	0.0805	0.3704	0.2680	0.0685	0.0865	0.0668	0.3697	0.0856	0.0837	0.2275	0.3209	0.3720	0.0808	0.3608	0.2545	0.0758	0.0838	0.0714	0.3868	0.0725	0.0800	0.2263	0.0853	0.3594	0.0808	0.3457	0.2354	0.0693	0.0864	0.0686	0.3766	0.0731	0.0836	0.2221	0.0802	0.3571	0.0850	0.3647	0.2576	0.0700	0.0841	0.0713	0.3780	0.0745	0.0815	0.1910	0.0810	0.3781	0.0827	0.3842	0.2544	0.0719	0.0790	0.0711	0.3737	0.0794	0.3771	0.3835	0.3522	0.3862	0.3875	0.3853	0.3977	0.4034	0.3758	0.3757	0.3924	0.4305	0.3426	0.3742	0.3603	0.3838	0.3897	0.3542	0.3882	0.3739	0.3862	0.3562	0.3893	0.4302
175=09:28:06	154087	298	0.0874	0.2022	0.0842	0.3565	0.0807	0.3798	0.2898	0.0710	0.0842	0.0712	0.3778	0.0729	0.0881	0.2022	0.0806	0.3347	0.0823	0.3759	0.2693	0.0721	0.0902	0.0722	0.3775	0.0815	0.0846	0.2265	0.3289	0.3752	0.0837	0.3670	0.2537	0.0764	0.0870	0.0726	0.3774	0.0720	0.0827	0.2230	0.0837	0.3589	0.0820	0.3484	0.2376	0.0723	0.0896	0.0715	0.3823	0.0750	0.0850	0.2215	0.0821	0.3553	0.0878	0.3633	0.2573	0.0710	0.0867	0.0718	0.3700	0.0749	0.0840	0.1941	0.0822	0.3817	0.0845	0.3806	0.2500	0.0735	0.0824	0.0726	0.3703	0.0798	0.3739	0.3815	0.3580	0.3910	0.3942	0.3800	0.3978	0.4003	0.3747	0.3780	0.3900	0.4299	0.3427	0.3751	0.3581	0.3846	0.3799	0.3586	0.3855	0.3751	0.3782	0.3741	0.3783	0.4245
176=09:42:47	154968	300	0.0860	0.2046	0.0828	0.3610	0.0803	0.3855	0.2878	0.0691	0.0810	0.0692	0.3745	0.0705	0.0849	0.1999	0.0788	0.3327	0.0813	0.3740	0.2667	0.0689	0.0861	0.0687	0.3714	0.0837	0.0834	0.2312	0.3303	0.3819	0.0823	0.3688	0.2545	0.0751	0.0842	0.0706	0.3863	0.0711	0.0809	0.2234	0.0824	0.3612	0.0810	0.3464	0.2371	0.0684	0.0864	0.0690	0.3750	0.0724	0.0834	0.2235	0.0802	0.3660	0.0869	0.3667	0.2615	0.0705	0.0850	0.0702	0.3782	0.0751	0.0815	0.1939	0.0807	0.3777	0.0839	0.3789	0.2529	0.0721	0.0787	0.0688	0.3658	0.0786	0.3746	0.3922	0.3641	0.4013	0.3967	0.3889	0.4027	0.4052	0.3797	0.3769	0.3951	0.4375	0.3418	0.3778	0.3595	0.3856	0.3863	0.3572	0.3902	0.3731	0.3842	0.3679	0.3810	0.4238
177=09:57:28	155849	298	0.0868	0.2016	0.0829	0.3569	0.0790	0.3838	0.2876	0.0697	0.0830	0.0701	0.3781	0.0700	0.0857	0.1974	0.0796	0.3374	0.0809	0.3758	0.2696	0.0707	0.0856	0.0709	0.3752	0.0801	0.0832	0.2253	0.3236	0.3767	0.0821	0.3694	0.2551	0.0750	0.0847	0.0702	0.3791	0.0713	0.0837	0.2187	0.0826	0.3595	0.0810	0.3486	0.2375	0.0705	0.0861	0.0698	0.3782	0.0713	0.0829	0.2217	0.0808	0.3538	0.0858	0.3666	0.2580	0.0693	0.0845	0.0701	0.3704	0.0738	0.0830	0.1896	0.0817	0.3805	0.0828	0.3820	0.2536	0.0715	0.0802	0.0710	0.3643	0.0787	0.3828	0.3884	0.3567	0.3938	0.3997	0.3816	0.4040	0.4042	0.3794	0.3753	0.3934	0.4355	0.3429	0.3766	0.3567	0.3878	0.3856	0.3603	0.3838	0.3771	0.3784	0.3735	0.3736	0.4289
178=10:12:09	156729	300	0.0902	0.1994	0.0823	0.3611	0.0801	0.3940	0.2889	0.0705	0.0834	0.0699	0.3837	0.0707	0.0870	0.1996	0.0796	0.3381	0.0821	0.3834	0.2701	0.0703	0.0886	0.0715	0.3805	0.0880	0.0846	0.2296	0.3421	0.3821	0.0821	0.3717	0.2599	0.0761	0.0857	0.0710	0.3868	0.0730	0.0814	0.2201	0.0835	0.3652	0.0824	0.3529	0.2432	0.0694	0.0857	0.0684	0.3805	0.0721	0.0847	0.2175	0.0813	0.3641	0.0869	0.3756	0.2615	0.0715	0.0849	0.0704	0.3836	0.0758	0.0832	0.1924	0.0808	0.3858	0.0843	0.3864	0.2554	0.0727	0.0810	0.0695	0.3757	0.0793	0.3766	0.4026	0.3744	0.4044	0.4038	0.3949	0.4102	0.4087	0.3857	0.3799	0.4038	0.4537	0.3507	0.3836	0.3689	0.3919	0.3894	0.3675	0.3975	0.3769	0.3906	0.3738	0.3837	0.4220
179=10:26:50	157610	298	0.0853	0.1941	0.0814	0.3550	0.0788	0.3771	0.2891	0.0694	0.0824	0.0678	0.3667	0.0708	0.0869	0.1978	0.0800	0.3340	0.0807	0.3799	0.2655	0.0681	0.0862	0.0690	0.3674	0.0774	0.0835	0.2248	0.3267	0.3724	0.0819	0.3640	0.2539	0.0750	0.0848	0.0702	0.3763	0.0717	0.0801	0.2170	0.0828	0.3647	0.0803	0.3428	0.2388	0.0676	0.0873	0.0671	0.3756	0.0718	0.0832	0.2097	0.0802	0.3552	0.0846	0.3569	0.2572	0.0700	0.0845	0.0709	0.3769	0.0756	0.0820	0.1904	0.0806	0.3800	0.0838	0.3826	0.2530	0.0716	0.0799	0.0682	0.3633	0.0799	0.3788	0.3915	0.3577	0.3898	0.3922	0.3847	0.4079	0.3964	0.3825	0.3726	0.3993	0.4296	0.3422	0.3749	0.3619	0.3887	0.3829	0.3575	0.3914	0.3712	0.3831	0.3667	0.3848	0.4338
180=10:41:31	158491	301	0.0878	0.1961	0.0825	0.3554	0.0796	0.3832	0.2909	0.0694	0.0821	0.0713	0.3879	0.0723	0.0862	0.1964	0.0777	0.3313	0.0810	0.3732	0.2669	0.0713	0.0867	0.0716	0.3786	0.0836	0.0839	0.2224	0.3219	0.3778	0.0814	0.3698	0.2547	0.0754	0.0846	0.0723	0.3902	0.0720	0.0817	0.2153	0.0831	0.3570	0.0808	0.3477	0.2413	0.0710	0.0876	0.0714	0.3848	0.0738	0.0855	0.2171	0.0805	0.3552	0.0849	0.3709	0.2573	0.0699	0.0850	0.0709	0.3743	0.0741	0.0829	0.1888	0.0809	0.3859	0.0839	0.3839	0.2562	0.0739	0.0810	0.0716	0.3810	0.0797	0.3862	0.3926	0.3687	0.3935	0.3958	0.3893	0.4010	0.4077	0.3756	0.3834	0.3894	0.4397	0.3454	0.3766	0.3649	0.3894	0.3899	0.3647	0.3893	0.3797	0.3843	0.3770	0.3795	0.4324
181=10:56:12	159372	298	0.0857	0.1974	0.0841	0.3678	0.0794	0.3965	0.2884	0.0699	0.0823	0.0707	0.3867	0.0689	0.0854	0.1954	0.0795	0.3331	0.0808	0.3758	0.2718	0.0726	0.0828	0.0727	0.3907	0.0847	0.0843	0.2275	0.3310	0.3864	0.0820	0.3782	0.2546	0.0740	0.0849	0.0713	0.3847	0.0706	0.0801	0.2138	0.0819	0.3614	0.0806	0.3501	0.2409	0.0722	0.0853	0.0726	0.3948	0.0734	0.0838	0.2145	0.0817	0.3628	0.0843	0.3761	0.2619	0.0682	0.0846	0.0692	0.3717	0.0729	0.0823	0.1896	0.0810	0.3872	0.0828	0.3874	0.2561	0.0715	0.0789	0.0721	0.3740	0.0777	0.3864	0.3980	0.3703	0.4023	0.4061	0.3977	0.4128	0.4107	0.3837	0.3951	0.3832	0.4474	0.3458	0.3863	0.3687	0.3987	0.3943	0.3685	0.3973	0.3906	0.3773	0.3887	0.3704	0.4333
182=11:10:53	160253	300	0.0859	0.1992	0.0813	0.3578	0.0788	0.3877	0.2888	0.0684	0.0822	0.0685	0.3760	0.0699	0.0861	0.1968	0.0786	0.3392	0.0816	0.3801	0.2652	0.0685	0.0858	0.0696	0.3742	0.0763	0.0839	0.2274	0.3304	0.3751	0.0814	0.3689	0.2567	0.0750	0.0840	0.0702	0.3814	0.0711	0.0803	0.2131	0.0818	0.3665	0.0804	0.3526	0.2379	0.0679	0.0849	0.0675	0.3794	0.0707	0.0825	0.2153	0.0797	0.3566	0.0848	0.3681	0.2601	0.0695	0.0830	0.0703	0.3785	0.0744	0.0818	0.1884	0.0807	0.3835	0.0833	0.3879	0.2539	0.0710	0.0786	0.0675	0.3726	0.0781	0.3811	0.3971	0.3643	0.3943	0.4022	0.3875	0.4093	0.4064	0.3859	0.3753	0.4020	0.4450	0.3432	0.3821	0.3588	0.3919	0.3872	0.3634	0.3950	0.3743	0.3891	0.3727	0.3809	0.4227
183=11:25:33	161134	298	0.0861	0.1948	0.0836	0.3610	0.0792	0.3823	0.2875	0.0700	0.0824	0.0709	0.3843	0.0715	0.0869	0.1973	0.0795	0.3321	0.0812	0.3729	0.2705	0.0703	0.0856	0.0703	0.3762	0.0801	0.0841	0.2260	0.3287	0.3826	0.0848	0.3702	0.2559	0.0758	0.0849	0.0705	0.3888	0.0719	0.0815	0.2127	0.0827	0.3628	0.0813	0.3468	0.2402	0.0709	0.0860	0.0706	0.3836	0.0739	0.0829	0.2095	0.0816	0.3657	0.0860	0.3664	0.2571	0.0696	0.0844	0.0707	0.3734	0.0747	0.0818	0.1912	0.0808	0.3780	0.0833	0.3823	0.2538	0.0736	0.0799	0.0720	0.3777	0.0804	0.3825	0.3907	0.3598	0.3978	0.3977	0.3895	0.3998	0.4061	0.3809	0.3854	0.3901	0.4332	0.3478	0.3727	0.3614	0.3868	0.3836	0.3562	0.3891	0.3766	0.3800	0.3658	0.3848	0.4317
184=11:40:14	162015	301	0.0860	0.1922	0.0811	0.3613	0.0780	0.3834	0.2897	0.0701	0.0802	0.0704	0.3927	0.0720	0.0854	0.1949	0.0807	0.3365	0.0801	0.3778	0.2722	0.0696	0.0860	0.0689	0.3781	0.0812	0.0843	0.2240	0.3265	0.3796	0.0814	0.3719	0.2552	0.0746	0.0835	0.0714	0.3987	0.0721	0.0794	0.2092	0.0819	0.3679	0.0799	0.3466	0.2396	0.0705	0.0850	0.0705	0.3885	0.0753	0.0826	0.2125	0.0807	0.3662	0.0844	0.3695	0.2571	0.0690	0.0836	0.0711	0.3870	0.0735	0.0813	0.1876	0.0805	0.3826	0.0824	0.3798	0.2553	0.0737	0.0778	0.0725	0.3860	0.0791	0.3831	0.4000	0.3650	0.4005	0.3979	0.3950	0.4057	0.4092	0.3767	0.3878	0.3951	0.4503	0.3480	0.3737	0.3668	0.3899	0.3917	0.3546	0.3964	0.3729	0.3915	0.3584	0.3990	0.4428
185=11:54:55	162896	298	0.0873	0.1965	0.0823	0.3627	0.0792	0.3937	0.2870	0.0684	0.0817	0.0690	0.3773	0.0687	0.0876	0.1936	0.0786	0.3363	0.0815	0.3766	0.2668	0.0709	0.0852	0.0709	0.3828	0.0819	0.0846	0.2249	0.3307	0.3785	0.0810	0.3766	0.2563	0.0744	0.0851	0.0696	0.3789	0.0704	0.0805	0.2145	0.0826	0.3701	0.0807	0.3542	0.2401	0.0700	0.0855	0.0706	0.3845	0.0714	0.0840	0.2159	0.0797	0.3594	0.0861	0.3717	0.2601	0.0698	0.0845	0.0701	0.3765	0.0749	0.0828	0.1887	0.0815	0.3900	0.0830	0.3924	0.2572	0.0712	0.0787	0.0688	0.3745	0.0783	0.3878	0.3992	0.3700	0.4018	0.4078	0.3918	0.4124	0.4102	0.3872	0.3839	0.3987	0.4500	0.3450	0.3861	0.3658	0.3975	0.3905	0.3723	0.3976	0.3870	0.3882	0.3861	0.3728	0.4261
186=12:09:36	163777	300	0.0871	0.1954	0.0848	0.3695	0.0774	0.3937	0.2911	0.0702	0.0823	0.0710	0.3971	0.0723	0.0863	0.1933	0.0789	0.3390	0.0811	0.3776	0.2712	0.0712	0.0869	0.0701	0.3832	0.0887	0.0835	0.2242	0.3342	0.3862	0.0819	0.3770	0.2602	0.0757	0.0824	0.0727	0.4018	0.0716	0.0811	0.2095	0.0826	0.3626	0.0809	0.3486	0.2439	0.0717	0.0859	0.0709	0.3918	0.0737	0.0835	0.2111	0.0819	0.3669	0.0860	0.3763	0.2588	0.0682	0.0843	0.0710	0.3851	0.0725	0.0825	0.1871	0.0809	0.3868	0.0820	0.3830	0.2549	0.0742	0.0790	0.0733	0.3904	0.0803	0.3856	0.3981	0.3746	0.4050	0.3994	0.3969	0.4045	0.4147	0.3759	0.3926	0.3919	0.4414	0.3498	0.3779	0.3711	0.3911	0.3910	0.3623	0.3971	0.3755	0.3916	0.3682	0.3896	0.4361
187=12:24:17	164657	298	0.0865	0.1917	0.0831	0.3620	0.0802	0.3883	0.2888	0.0710	0.0832	0.0709	0.3858	0.0722	0.0873	0.1941	0.0807	0.3379	0.0822	0.3757	0.2723	0.0701	0.0868	0.0709	0.3795	0.0887	0.0853	0.2251	0.3271	0.3816	0.0840	0.3737	0.2568	0.0754	0.0845	0.0724	0.3959	0.0731	0.0815	0.2117	0.0833	0.3644	0.0818	0.3483	0.2458	0.0709	0.0868	0.0704	0.3852	0.0736	0.0847	0.2100	0.0814	0.3609	0.0861	0.3705	0.2589	0.0705	0.0851	0.0716	0.3809	0.0751	0.0832	0.1901	0.0818	0.3843	0.0830	0.3856	0.2597	0.0744	0.0806	0.0720	0.3749	0.0803	0.3981	0.3980	0.3620	0.3937	0.4077	0.3908	0.4021	0.4029	0.3826	0.3831	0.3911	0.4522	0.3525	0.3752	0.3650	0.3953	0.3881	0.3596	0.3924	0.3791	0.3809	0.3720	0.3880	0.4338
188=12:38:58	165538	300	0.0858	0.1960	0.0843	0.3612	0.0791	0.3863	0.2896	0.0687	0.0819	0.0691	0.3865	0.0700	0.0867	0.1953	0.0783	0.3349	0.0808	0.3760	0.2698	0.0724	0.0829	0.0722	0.3879	0.0816	0.0833	0.2210	0.3284	0.3881	0.0833	0.3732	0.2553	0.0746	0.0850	0.0704	0.3838	0.0703	0.0804	0.2117	0.0825	0.3630	0.0799	0.3476	0.2401	0.0714	0.0850	0.0716	0.3918	0.0734	0.0835	0.2135	0.0819	0.3663	0.0846	0.3706	0.2611	0.0685	0.0839	0.0703	0.3729	0.0723	0.0818	0.1867	0.0809	0.3829	0.0830	0.3857	0.2533	0.0725	0.0803	0.0719	0.3770	0.0790	0.3828	0.3934	0.3651	0.3977	0.4038	0.3882	0.4080	0.4062	0.3825	0.3892	0.3920	0.4378	0.3407	0.3768	0.3589	0.3895	0.3876	0.3596	0.3865	0.3848	0.3736	0.3765	0.3707	0.4312
189=12:53:39	166419	298	0.0852	0.1915	0.0837	0.3742	0.0799	0.4005	0.2946	0.0694	0.0833	0.0695	0.3856	0.0695	0.0875	0.1957	0.0803	0.3430	0.0803	0.3880	0.2727	0.0712	0.0865	0.0725	0.3917	0.0792	0.0852	0.2284	0.3416	0.3866	0.0827	0.3799	0.2595	0.0737	0.0854	0.0714	0.3927	0.0716	0.0812	0.2096	0.0826	0.3681	0.0806	0.3533	0.2421	0.0715	0.0864	0.0703	0.3897	0.0718	0.0825	0.2114	0.0819	0.3633	0.0854	0.3737	0.2611	0.0696	0.0841	0.0701	0.3794	0.0744	0.0831	0.1894	0.0804	0.3864	0.0836	0.3898	0.2577	0.0720	0.0816	0.0710	0.3751	0.0782	0.3962	0.4041	0.3742	0.3942	0.4028	0.3952	0.4141	0.4053	0.3862	0.3869	0.3937	0.4341	0.3477	0.3806	0.3686	0.3967	0.3891	0.3625	0.3976	0.3841	0.3775	0.3827	0.3795	0.4323
190=13:08:20	167300	303	0.0877	0.1971	0.0828	0.3619	0.0804	0.3853	0.2861	0.0691	0.0835	0.0695	0.3744	0.0697	0.0863	0.1936	0.0794	0.3355	0.0813	0.3761	0.2653	0.0703	0.0858	0.0716	0.3819	0.0834	0.0835	0.2182	0.3290	0.3810	0.0841	0.3677	0.2584	0.0756	0.0849	0.0705	0.3779	0.0714	0.0828	0.2102	0.0832	0.3603	0.0811	0.3481	0.2384	0.0701	0.0851	0.0706	0.3800	0.0719	0.0831	0.2136	0.0816	0.3631	0.0879	0.3700	0.2599	0.0702	0.0848	0.0694	0.3727	0.0753	0.0821	0.1858	0.0804	0.3824	0.0843	0.3806	0.2550	0.0719	0.0802	0.0693	0.3684	0.0785	0.3738	0.3917	0.3684	0.4008	0.3996	0.3847	0.4087	0.4043	0.3848	0.3750	0.3965	0.4356	0.3425	0.3800	0.3589	0.3876	0.3843	0.3616	0.3886	0.3807	0.3740	0.3781	0.3736	0.4274
191=13:23:01	168181	298	0.0864	0.1979	0.0842	0.3700	0.0798	0.3955	0.2962	0.0697	0.0831	0.0694	0.3828	0.0706	0.0887	0.1941	0.0796	0.3414	0.0819	0.3821	0.2690	0.0695	0.0855	0.0710	0.3785	0.0813	0.0839	0.2207	0.3327	0.3816	0.0839	0.3793	0.2617	0.0754	0.0853	0.0706	0.3865	0.0710	0.0825	0.2135	0.0832	0.3676	0.0810	0.3499	0.2405	0.0701	0.0865	0.0705	0.3863	0.0724	0.0838	0.2108	0.0809	0.3619	0.0859	0.3711	0.2658	0.0706	0.0845	0.0713	0.3821	0.0748	0.0822	0.1867	0.0814	0.3881	0.0844	0.3857	0.2565	0.0722	0.0807	0.0692	0.3734	0.0787	0.3870	0.3964	0.3638	0.4006	0.4012	0.3912	0.4144	0.4095	0.3864	0.3841	0.4002	0.4470	0.3454	0.3808	0.3644	0.3948	0.3880	0.3649	0.3933	0.3821	0.3818	0.3774	0.3798	0.4267
192=13:37:41	169062	303	0.0868	0.1928	0.0821	0.3677	0.0788	0.3969	0.2958	0.0701	0.0824	0.0711	0.4000	0.0722	0.0870	0.1913	0.0789	0.3417	0.0813	0.3781	0.2743	0.0711	0.0887	0.0709	0.3832	0.0893	0.0841	0.2169	0.3331	0.3901	0.0827	0.3815	0.2599	0.0754	0.0852	0.0714	0.4044	0.0724	0.0816	0.2083	0.0824	0.3690	0.0816	0.3506	0.2448	0.0711	0.0866	0.0705	0.3905	0.0737	0.0845	0.2119	0.0814	0.3668	0.0873	0.3787	0.2620	0.0695	0.0853	0.0715	0.3963	0.0746	0.0828	0.1866	0.0813	0.3879	0.0835	0.3928	0.2606	0.0750	0.0802	0.0733	0.3852	0.0804	0.3877	0.4002	0.3680	0.4070	0.4127	0.3979	0.4088	0.4189	0.3906	0.3943	0.4046	0.4678	0.3506	0.3828	0.3681	0.4007	0.4004	0.3645	0.4005	0.3846	0.3935	0.3778	0.3882	0.4403
193=13:52:22	169943	298	0.0871	0.1947	0.0837	0.3683	0.0795	0.3908	0.2933	0.0707	0.0826	0.0715	0.3965	0.0724	0.0861	0.1895	0.0794	0.3421	0.0812	0.3814	0.2720	0.0718	0.0865	0.0716	0.3906	0.0827	0.0841	0.2160	0.3280	0.3914	0.0826	0.3755	0.2589	0.0753	0.0850	0.0728	0.4009	0.0720	0.0812	0.2111	0.0826	0.3648	0.0805	0.3515	0.2449	0.0719	0.0867	0.0715	0.3970	0.0756	0.0839	0.2112	0.0805	0.3646	0.0868	0.3797	0.2619	0.0698	0.0846	0.0706	0.3850	0.0736	0.0822	0.1856	0.0797	0.3866	0.0837	0.3860	0.2568	0.0742	0.0798	0.0733	0.3920	0.0803	0.3934	0.3973	0.3734	0.4092	0.4054	0.3937	0.4048	0.4155	0.3848	0.3903	0.3900	0.4445	0.3475	0.3786	0.3657	0.3888	0.3919	0.3617	0.3962	0.3832	0.3834	0.3744	0.3856	0.4373
194=14:07:03	170824	303	0.0867	0.1953	0.0827	0.3812	0.0794	0.4082	0.3025	0.0701	0.0822	0.0700	0.4024	0.0712	0.0868	0.1911	0.0802	0.3444	0.0803	0.3864	0.2808	0.0704	0.0870	0.0703	0.3850	0.0767	0.0842	0.2200	0.3450	0.3991	0.0819	0.3914	0.2660	0.0763	0.0853	0.0710	0.4115	0.0720	0.0809	0.2079	0.0830	0.3728	0.0806	0.3589	0.2478	0.0703	0.0861	0.0699	0.3977	0.0718	0.0826	0.2093	0.0808	0.3709	0.0868	0.3880	0.2692	0.0697	0.0835	0.0707	0.4021	0.0749	0.0817	0.1851	0.0810	0.3963	0.0828	0.3958	0.2622	0.0735	0.0802	0.0714	0.3866	0.0793	0.3824	0.4135	0.3861	0.4179	0.4159	0.4070	0.4218	0.4234	0.3997	0.3978	0.4147	0.4759	0.3526	0.3897	0.3729	0.4020	0.4001	0.3721	0.4090	0.3871	0.3990	0.3829	0.3924	0.4319
