# Supplementary material for: Computationally Driven, Quantitative Experiments Discover Genes Required for Mitochondrial Biogenesis
Source: PLoS Genet. 2009 Mar 20;5(3):e1000407. doi: 10.1371/journal.pgen.1000407 (PMC2648979; doi:10.1371/journal.pgen.1000407)
Supplement: Dataset S1 — Raw respiratory growth data. A zip file containing 48 tab-delimited text files containing the raw data from the Tecan GENios reader. Additionally, a readme text file and plate key is contained in the zip file. The plate key uses our internal reference id for each mutant (internal reference id is matched with common and systematic gene names in Table S2). Raw optical density measurements from Tecan GENios plate incubator and reader. Wells are numbered in increasing order from upper left to lower right and can be converted to our internal identifiers using the included key (complete plate key). Not all original plates were assayed for growth curves, and there are two replicates of plate 20. (1.82 MB ZIP) [file pgen.1000407.s012.zip › mitochondria_table_s7/p09_glu.txt]

[config file info]
last_write=07:05:23_16:30:14
last write=07:05:30_15:51:26
[Run_Parameters]
Instrument=Tecan_20
Ini_Names=Read_Reps,Delid,Save_Data_File,Start_Time_Now
barcode_drug_plate=201401
user=mcostanzo
Plate_Size=96
Plate_Type=GRE96ft.pdf
Samples_to_Run=6
Overlay_Size=48
Drug_Plate=none
Plate_Quarter=none
run_ID=none
run_plate_repeat=1
Read_Reps=200
Read_Modes=Absorbance
Read_Flor_Every=2
Max_Delta_OD=0.500000
Well_By_Row_Col=none
Reorder_Map=Order_Strings_Not,0
Tip_Vol=200
OD_to_Innoc=0.100,0.100,0.380,0.380,0.380,0.380,0.760,0.760,0.100,0.100,0.380,0.380,0.380,0.380,0.760,0.760,0.100,0.100,0.380,0.380,0.380,0.380,0.760,0.760,0.100,0.100,0.380,0.380,0.380,0.380,0.760,0.760,0.100,0.100,0.380,0.380,0.380,0.380,0.760,0.760,0.100,0.100,0.380,0.380,0.380,0.380,0.760,0.760
Absorption_Max=.3
OD_to_Save=0.100,0.100,0.380,0.380,0.380,0.380,0.760,0.760,0.100,0.100,0.380,0.380,0.380,0.380,0.760,0.760,0.100,0.100,0.380,0.380,0.380,0.380,0.760,0.760,0.100,0.100,0.380,0.380,0.380,0.380,0.760,0.760,0.100,0.100,0.380,0.380,0.380,0.380,0.760,0.760,0.100,0.100,0.380,0.380,0.380,0.380,0.760,0.760
OD_to_Dilute=0.100
Save_Sample_Vol=180
Save_Sample_Reps=2
Innoc_Vol=184,184,46,46,46,46,0,0,184,184,46,46,46,46,0,0,184,184,46,46,46,46,0,0,184,184,46,46,46,46,0,0,184,184,46,46,46,46,0,0,184,184,46,46,46,46,0,0
Dilute_Vol=23,23,23,23,23,23,23,23,23,23,23,23,23,23,23,23,23,23,23,23,23,23,23,23,23,23,23,23,23,23,23,23,23,23,23,23,23,23,23,23,23,23,23,23,23,23,23,23
Save_Vol=800,800,800,800,800,800,800,800,800,800,800,800,800,800,800,800,800,800,800,800,800,800,800,800,800,800,800,800,800,800,800,800,800,800,800,800,800,800,800,800,800,800,800,800,800,800,800,800
Reference_Vol=100,100,100,100,100,100,100,100,100,100,100,100,100,100,100,100,100,100,100,100,100,100,100,100,100,100,100,100,100,100,100,100,100,100,100,100,100,100,100,100,100,100,100,100,100,100,100,100,100,100,100,100,100,100,100,100,100,100,100,100,100,100,100,100,100,100,100,100,100,100,100,100,100,100,100,100,100,100,100,100,100,100,100,100,100,100,100,100,100,100,100,100,100,100,100,100
Read_to_Innoc=20,20,20,20,20,20,20,20,20,20,20,20,20,20,20,20,20,20,20,20,20,20,20,20,20,20,20,20,20,20,20,20,20,20,20,20,20,20,20,20,20,20,20,20,20,20,20,20
Read_to_Dilute=26,26,26,26,26,26,26,26,26,26,26,26,26,26,26,26,26,26,26,26,26,26,26,26,26,26,26,26,26,26,26,26,26,26,26,26,26,26,26,26,26,26,26,26,26,26,26,26
Read_to_Save=20,20,20,20,20,20,20,20,20,20,20,20,20,20,20,20,20,20,20,20,20,20,20,20,20,20,20,20,20,20,20,20,20,20,20,20,20,20,20,20,20,20,20,20,20,20,20,20
Innoc_Target_Map=1,2,3,4,5,6,7,8,9,10,11,12,13,14,15,16,17,18,19,20,21,22,23,24,25,26,27,28,29,30,31,32,33,34,35,36,37,38,39,40,41,42,43,44,45,46,47,48
Pipet_Trigger=OD_Save_Innoc
Pipet_Volume_Adj=Con_OD_Save
Delid=no
Pre_Init=yes
Talk_To_ProMax=no
Time_Out_Time=1050
Wait_While_Busy=yes
Idle_Time=2
Screen_Run_Type=pre_screen_1
Spect_Protocol=15m
Spec_Run_File=GG_PB_Voyage.pda
Spec_Assay_File=""
Save_Data_File=23_05_07_mito9_glu_ps1_A_96_T_20.txt
Working_Dir=C%3A\\Users\\Growth_Data
Run_Control_Dir=C%3A\\Users\\Yeast_Run_Files
Tracking_Dir=""
Track_File=201401_data_track.txt
Save_Run_Data_Flag=yes
Set_Incubator_Temp=30.0
Base_Line_Flag=atstart_minimum
Pipet_Cycles_Before_Save=20
Time_Point_Save=wellmap
Innoc_Direction=down
Wells_In_Use=111111111111111111111111111111111111111111111111
Save_Sample_Map=111111001111110011111100111111001111110011111100
Sections_to_Run=0
Rows_per_Section=8
Start_Sections_Row=1
MultiProbe_Run_File=MJP_Innoc_Save_Tecan_12_Falcon.MPT
Multiprobe_Run_Dialogue=yes
Comments=no%20comment
Target_Temp=300
Temp_Control=On
Delta_Temp=10
ReadMode=Absorbance,Bottom
ExcitationFilter=485,
EmissionFilter=535,
MeasurementFilter=595
ReadsPerWellNumber=1,1
ShakeDuration=800,0
GainMode=Manual
PdfName=GRE96ft.pdf
Gain=50,50
Add_Drug_Map=1,1,1,1,1,1,1,1,1,1,1,1,1,1,1,1,1,1,1,1,1,1,1,1,1,1,1,1,1,1,1,1,1,1,1,1,1,1,1,1,1,1,1,1,1,1,1,1
Add_Drug_Vol=7,7,7,7,7,7,7,7,7,7,7,7,7,7,7,7,7,7,7,7,7,7,7,7,7,7,7,7,7,7,7,7,7,7,7,7,7,7,7,7,7,7,7,7,7,7,7,7
Innoc_Map=111011101110111011101110111011101110111011101110111011101110111011101110111011101110111011101110
Dilute_Map=111111111111111111111111111111111111111111111111111111111111111111111111111111111111111111111111
data_file_name=iS_1_48.txt
barcode=""
Hit_Call_Threshold=1.000000
Reference_Well=A01
WT_Ref_Well=0
Project_Name=YKO_Lib
Pipet_Gens_Point=5.00,10.00,15.00,20.00,5.00,10.00,15.00,20.00,5.00,10.00,15.00,20.00,5.00,10.00,15.00,20.00,5.00,10.00,15.00,20.00,5.00,10.00,15.00,20.00,5.00,10.00,15.00,20.00,5.00,10.00,15.00,20.00,5.00,10.00,15.00,20.00,5.00,10.00,15.00,20.00,5.00,10.00,15.00,20.00,5.00,10.00,15.00,20.00,
Shake_Divisor=1
data_handling=file_&_DB_&_auto_analysis
time_frm_freezer=-1.00
gens_frm_freezer=-1.00
Well_Vol=100
Parent_ID=""
Units=%
Quarter=A
media_name=mm
Save_Mode=one_to_one
Consolidate_Save_Map=1,2,3,4,5,6,7,8,9,10,11,12,13,14,15,16,17,18,19,20,21,22,23,24,25,26,27,28,29,30,31,32,33,34,35,36,37,38,39,40,41,42,43,44,45,46,47,48
Add_Drug_at_Start_Map=000000000000000000000000000000000000000000000000000
Add_Drug_Labware=add_drug_48
Max_Dynam_OD_Change=0.05
Reads_After_Pipet=1
Ref_Type=single_ref
Read_to_Add_Drug_at_Start=0
Send_Email_at_Pipet=no_email
Strain_Name=""
Media=ypd
drug_vol=2.00
Drug_Name=""
Drug_Conc=2
Innoc_Conc=""
Strain_Plate=none
ShakeIntensity=High
ShakeMode=Orbital
NumberOfFlashes=1
PartOfPlate=0
MovePlateOutAfterMeasurement=0
IntegrationLagTime=0
IntegrationTime=100
DelayMoveFlashFluorescence=0
[Drug_Data]
Drug_Plate=none
Strain_Plate=none
Media=mm
Drug_Name=nd,nd,nd,nd,nd,nd,nd,nd,nd,nd,nd,nd,nd,nd,nd,nd,nd,nd,nd,nd,nd,nd,nd,nd,nd,nd,nd,nd,nd,nd,nd,nd,nd,nd,nd,nd,nd,nd,nd,nd,nd,nd,nd,nd,nd,nd,nd,nd,nd,nd,nd,nd,nd,nd,nd,nd,nd,nd,nd,nd,nd,nd,nd,nd,nd,nd,nd,nd,nd,nd,nd,nd,nd,nd,nd,nd,nd,nd,nd,nd,nd,nd,nd,nd,nd,nd,nd,nd,nd,nd,nd,nd,nd,nd,nd,nd
Strain_Name=ud
Drug_Conc=""
Innoc_Conc=0.06250,0.06250,0.06250,0.06250,0.06250,0.06250,0.06250,0.06250,0.06250,0.06250,0.06250,0.06250,0.06250,0.06250,0.06250,0.06250,0.06250,0.06250,0.06250,0.06250,0.06250,0.06250,0.06250,0.06250,0.06250,0.06250,0.06250,0.06250,0.06250,0.06250,0.06250,0.06250,0.06250,0.06250,0.06250,0.06250,0.06250,0.06250,0.06250,0.06250,0.06250,0.06250,0.06250,0.06250,0.06250,0.06250,0.06250,0.06250,0.06250,0.06250,0.06250,0.06250,0.06250,0.06250,0.06250,0.06250,0.06250,0.06250,0.06250,0.06250,0.06250,0.06250,0.06250,0.06250,0.06250,0.06250,0.06250,0.06250,0.06250,0.06250,0.06250,0.06250,0.06250,0.06250,0.06250,0.06250,0.06250,0.06250,0.06250,0.06250,0.06250,0.06250,0.06250,0.06250,0.06250,0.06250,0.06250,0.06250,0.06250,0.06250,0.06250,0.06250,0.06250,0.06250,0.06250,0.06250
Run_ID=none
Plate_Quarter=A
Units=%,%,%,%,%,%,%,%,%,%,%,%,%,%,%,%,%,%,%,%,%,%,%,%,%,%,%,%,%,%,%,%,%,%,%,%,%,%,%,%,%,%,%,%,%,%,%,%,%,%,%,%,%,%,%,%,%,%,%,%,%,%,%,%,%,%,%,%,%,%,%,%,%,%,%,%,%,%,%,%,%,%,%,%,%,%,%,%,%,%,%,%,%,%,%,%
Parent_ID=""
Project_Name=YKO_Lib
Strain_Backgrnd=0,0,0,0,0,0,0,0,0,0,0,0,0,0,0,0,0,0,0,0,0,0,0,0,0,0,0,0,0,0,0,0,0,0,0,0,0,0,0,0,0,0,0,0,0,0,0,0,0,0,0,0,0,0,0,0,0,0,0,0,0,0,0,0,0,0,0,0,0,0,0,0,0,0,0,0,0,0,0,0,0,0,0,0,0,0,0,0,0,0,0,0,0,0,0,0
Well_Vol=100,100,100,100,100,100,100,100,100,100,100,100,100,100,100,100,100,100,100,100,100,100,100,100,100,100,100,100,100,100,100,100,100,100,100,100,100,100,100,100,100,100,100,100,100,100,100,100,100,100,100,100,100,100,100,100,100,100,100,100,100,100,100,100,100,100,100,100,100,100,100,100,100,100,100,100,100,100,100,100,100,100,100,100,100,100,100,100,100,100,100,100,100,100,100,100
time_frm_freezer=-1.00
gens_frm_freezer=-1.00
user=mcostanzo
Strain_Pool=ud,ud,ud,ud,ud,ud,ud,ud,ud,ud,ud,ud,ud,ud,ud,ud,ud,ud,ud,ud,ud,ud,ud,ud,ud,ud,ud,ud,ud,ud,ud,ud,ud,ud,ud,ud,ud,ud,ud,ud,ud,ud,ud,ud,ud,ud,ud,ud,ud,ud,ud,ud,ud,ud,ud,ud,ud,ud,ud,ud,ud,ud,ud,ud,ud,ud,ud,ud,ud,ud,ud,ud,ud,ud,ud,ud,ud,ud,ud,ud,ud,ud,ud,ud,ud,ud,ud,ud,ud,ud,ud,ud,ud,ud,ud,ud
Well_Alias=A01,A02,A03,A04,A05,A06,A07,A08,A09,A10,A11,A12,B01,B02,B03,B04,B05,B06,B07,B08,B09,B10,B11,B12,C01,C02,C03,C04,C05,C06,C07,C08,C09,C10,C11,C12,D01,D02,D03,D04,D05,D06,D07,D08,D09,D10,D11,D12,E01,E02,E03,E04,E05,E06,E07,E08,E09,E10,E11,E12,F01,F02,F03,F04,F05,F06,F07,F08,F09,F10,F11,F12,G01,G02,G03,G04,G05,G06,G07,G08,G09,G10,G11,G12,H01,H02,H03,H04,H05,H06,H07,H08,H09,H10,H11,H12
Well_Pos=1,2,3,4,5,6,7,8,9,10,11,12,13,14,15,16,17,18,19,20,21,22,23,24,25,26,27,28,29,30,31,32,33,34,35,36,37,38,39,40,41,42,43,44,45,46,47,48,49,50,51,52,53,54,55,56,57,58,59,60,61,62,63,64,65,66,67,68,69,70,71,72,73,74,75,76,77,78,79,80,81,82,83,84,85,86,87,88,89,90,91,92,93,94,95,96
position=A01,A02,A03,A04,A05,A06,A07,A08,A09,A10,A11,A12,B01,B02,B03,B04,B05,B06,B07,B08,B09,B10,B11,B12,C01,C02,C03,C04,C05,C06,C07,C08,C09,C10,C11,C12,D01,D02,D03,D04,D05,D06,D07,D08,D09,D10,D11,D12,E01,E02,E03,E04,E05,E06,E07,E08,E09,E10,E11,E12,F01,F02,F03,F04,F05,F06,F07,F08,F09,F10,F11,F12,G01,G02,G03,G04,G05,G06,G07,G08,G09,G10,G11,G12,H01,H02,H03,H04,H05,H06,H07,H08,H09,H10,H11,H12
[Runtime_State]
Instrument=Tecan_20
Start_Time_Now=3.2627970222E+9
Reads_Completed=169
Innoc_Direction=down
Wells_In_Use=111111111111111111111111111111111111111111111111111111111111111111111111111111111111111111111111
Innoc_Map=111111111111111111111111111111111111111111111111111111111111111111111111111111111111000000000000
Dilute_Map=111111111111111111111111111111111111111111111111111111111111111111111111111111111111111111111111
Save_Sample_Map=000000000000000000000000000000000000000000000000010000000100000001000000010000000100000001000000
Current_OD=0.864,0.075,0.890,0.870,0.953,0.970,0.995,0.938,1.056,0.071,0.932,0.872,0.827,0.076,0.887,0.950,0.868,0.886,0.916,0.923,0.916,0.803,1.030,0.794,0.973,0.079,0.995,0.934,0.831,0.865,0.987,0.925,0.972,0.835,1.127,0.756,0.845,0.071,1.006,0.961,0.812,0.984,0.998,0.896,1.067,0.072,0.909,0.871,0.957,0.076,1.014,0.982,0.833,0.955,0.886,0.891,1.055,0.070,1.039,0.745,0.859,0.081,0.994,0.843,0.960,0.836,0.950,0.966,0.953,0.831,0.994,0.948,0.963,0.811,1.003,0.866,1.012,0.874,1.011,0.933,0.881,0.968,0.898,1.064,0.972,0.868,0.897,0.990,0.924,0.897,0.986,0.934,0.874,0.999,0.856,0.979
Bckgrnd_OD=0.086,0.070,0.079,0.086,0.081,0.087,0.085,0.094,0.079,0.069,0.079,0.095,0.094,0.072,0.080,0.093,0.084,0.094,0.086,0.085,0.084,0.080,0.082,0.112,0.104,0.071,0.090,0.088,0.084,0.082,0.086,0.090,0.085,0.077,0.084,0.080,0.094,0.070,0.087,0.084,0.088,0.093,0.085,0.090,0.091,0.068,0.080,0.128,0.091,0.075,0.095,0.090,0.102,0.100,0.081,0.088,0.105,0.068,0.086,0.080,0.096,0.080,0.088,0.090,0.088,0.094,0.098,0.093,0.094,0.078,0.084,0.114,0.093,0.090,0.091,0.081,0.081,0.088,0.087,0.088,0.082,0.094,0.089,0.081,0.101,0.090,0.092,0.099,0.088,0.088,0.087,0.093,0.093,0.087,0.094,0.122
Mapped=101111111011101111111110101111111111101111111010111111111111111111111111111111111111111111111111
Pipet_Completed=000000000000000000000000000000000000000000000000000000000000000000000000000000000000000000000000
Innoc_Completed=0,0,0,0,0,0,0,0,0,0,0,0,0,0,0,0,0,0,0,0,0,0,0,0,0,0,0,0,0,0,0,0,0,0,0,0,0,0,0,0,0,0,0,0,0,0,0,0,0,0,0,0,0,0,0,0,0,0,0,0,0,0,0,0,0,0,0,0,0,0,0,0,0,0,0,0,0,0,0,0,0,0,0,0,0,0,0,0,0,0,0,0,0,0,0,0
Save_Completed=0,0,0,0,0,0,0,0,0,0,0,0,0,0,0,0,0,0,0,0,0,0,0,0,0,0,0,0,0,0,0,0,0,0,0,0,0,0,0,0,0,0,0,0,0,0,0,0,0,0,0,0,0,0,0,0,0,0,0,0,0,0,0,0,0,0,0,0,0,0,0,0,0,0,0,0,0,0,0,0,0,0,0,0,0,0,0,0,0,0,0,0,0,0,0,0
Pipeted_At=0,0,0,0,0,0,0,0,0,0,0,0,0,0,0,0,0,0,0,0,0,0,0,0,0,0,0,0,0,0,0,0,0,0,0,0,0,0,0,0,0,0,0,0,0,0,0,0,0,0,0,0,0,0,0,0,0,0,0,0,0,0,0,0,0,0,0,0,0,0,0,0,0,0,0,0,0,0,0,0,0,0,0,0,0,0,0,0,0,0,0,0,0,0,0,0
Pipeted_OD=0,0,0,0,0,0,0,0,0,0,0,0,0,0,0,0,0,0,0,0,0,0,0,0,0,0,0,0,0,0,0,0,0,0,0,0,0,0,0,0,0,0,0,0,0,0,0,0,0,0,0,0,0,0,0,0,0,0,0,0,0,0,0,0,0,0,0,0,0,0,0,0,0,0,0,0,0,0,0,0,0,0,0,0,0,0,0,0,0,0,0,0,0,0,0,0
Dilutes_Completed=0,0,0,0,0,0,0,0,0,0,0,0,0,0,0,0,0,0,0,0,0,0,0,0,0,0,0,0,0,0,0,0,0,0,0,0,0,0,0,0,0,0,0,0,0,0,0,0,0,0,0,0,0,0,0,0,0,0,0,0,0,0,0,0,0,0,0,0,0,0,0,0,0,0,0,0,0,0,0,0,0,0,0,0,0,0,0,0,0,0,0,0,0,0,0,0
Time_At_Innoc=0,0,0,0,0,0,0,0,0,0,0,0,0,0,0,0,0,0,0,0,0,0,0,0,0,0,0,0,0,0,0,0,0,0,0,0,0,0,0,0,0,0,0,0,0,0,0,0,0,0,0,0,0,0,0,0,0,0,0,0,0,0,0,0,0,0,0,0,0,0,0,0,0,0,0,0,0,0,0,0,0,0,0,0,0,0,0,0,0,0,0,0,0,0,0,0
Time_At_Save=0,0,0,0,0,0,0,0,0,0,0,0,0,0,0,0,0,0,0,0,0,0,0,0,0,0,0,0,0,0,0,0,0,0,0,0,0,0,0,0,0,0,0,0,0,0,0,0,0,0,0,0,0,0,0,0,0,0,0,0,0,0,0,0,0,0,0,0,0,0,0,0,0,0,0,0,0,0,0,0,0,0,0,0,0,0,0,0,0,0,0,0,0,0,0,0
Time_At_Dilute=0,0,0,0,0,0,0,0,0,0,0,0,0,0,0,0,0,0,0,0,0,0,0,0,0,0,0,0,0,0,0,0,0,0,0,0,0,0,0,0,0,0,0,0,0,0,0,0,0,0,0,0,0,0,0,0,0,0,0,0,0,0,0,0,0,0,0,0,0,0,0,0,0,0,0,0,0,0,0,0,0,0,0,0,0,0,0,0,0,0,0,0,0,0,0,0
Previous_OD=0.864,0.075,0.890,0.870,0.953,0.970,0.995,0.938,1.056,0.071,0.932,0.872,0.827,0.076,0.887,0.950,0.868,0.886,0.916,0.923,0.916,0.803,1.030,0.794,0.973,0.079,0.995,0.934,0.831,0.865,0.987,0.925,0.972,0.835,1.127,0.756,0.845,0.071,1.006,0.961,0.812,0.984,0.998,0.896,1.067,0.072,0.909,0.871,0.957,0.076,1.014,0.982,0.833,0.955,0.886,0.891,1.055,0.070,1.039,0.745,0.859,0.081,0.994,0.843,0.960,0.836,0.950,0.966,0.953,0.831,0.994,0.948,0.963,0.811,1.003,0.866,1.012,0.874,1.011,0.933,0.881,0.968,0.898,1.064,0.972,0.868,0.897,0.990,0.924,0.897,0.986,0.934,0.874,0.999,0.856,0.979
Prev_Delta_OD=0.004,0.001,0.010,0.019,0.005,0.001,0.009,0.003,0.013,0.001,0.013,0.002,0.001,0.000,0.001,0.008,0.006,0.010,0.002,0.004,0.002,0.015,0.009,0.003,0.017,0.006,0.004,0.026,0.006,0.004,0.004,0.005,0.018,0.005,0.014,0.008,0.000,0.000,0.008,0.007,0.003,0.004,0.007,0.012,0.014,0.000,0.009,0.005,0.021,0.000,0.011,0.005,0.010,0.021,0.008,0.003,0.003,0.000,0.013,0.015,0.004,0.000,0.004,0.010,0.009,0.007,0.020,0.009,0.011,0.009,0.014,0.007,0.002,0.009,0.010,0.010,0.002,0.002,0.002,0.024,0.007,0.002,0.002,0.025,0.019,0.013,0.014,0.008,0.008,0.002,0.004,0.000,0.016,0.001,0.010,0.011
Delta_From_Ref=0.000,0.032,-0.245,-0.213,-0.106,-0.575,-3.091,2.843,0.005,0.025,0.277,0.533,0.069,3.017,1.102,-0.225,-0.003,-0.020,-0.057,-1.141,-0.057,2.029,-2.234,4.016,-0.042,0.029,-0.163,0.122,0.681,0.468,-0.917,0.962,0.000,0.014,-0.137,1.772,0.091,3.165,0.532,0.758,-0.052,-0.034,-0.116,0.713,-0.171,3.181,1.385,3.435,0.000,0.000,0.000,0.000,0.000,0.000,0.000,0.000,0.000,0.000,0.000,0.000,0.000,0.000,0.000,0.000,0.000,0.000,0.000,0.000,0.000,0.000,0.000,0.000,0.000,0.000,0.000,0.000,0.000,0.000,0.000,0.000,0.000,0.000,0.000,0.000,0.000,0.000,0.000,0.000,0.000,0.000,0.000,0.000,0.000,0.000,0.000,0.000
Sig_OD_Delta=0,0,0,0,0,0,0,1,0,0,0,0,0,1,1,0,0,0,0,0,0,1,0,1,0,0,0,0,0,0,0,0,0,0,0,1,0,1,0,0,0,0,0,0,0,1,1,1,0,0,0,0,0,0,0,0,0,0,0,0,0,0,0,0,0,0,0,0,0,0,0,0,0,0,0,0,0,0,0,0,0,0,0,0,0,0,0,0,0,0,0,0,0,0,0,0
Add_Drug_at_Start_Map=000000000000000000000000000000000000000000000000000000000000000000000000000000000000000000000000
[Analysis]
Drug_ID=A1,A2,A3,A4,A5,A6,B1,B2,B3,B4,B5,B6,C1,C2,C3,C4,C5,C6,D1,D2,D3,D4,D5,D6,E1,E2,E3,E4,E5,E6,F1,F2,F3,F4,F5,F6,G1,G2,G3,G4,G5,G6,H1,H2,H3,H4,H5,H6
Decision=no_inh,ps3_4_6,no_inh,no_inh,no_inh,ps2_1_1,ps2_1_1,screen,no_inh,no_inh,no_inh,no_inh,no_inh,screen,no_inh,no_inh,no_inh,no_inh,no_inh,screen,no_inh,no_inh,ps2_2_1,no_inh,no_inh,screen,no_inh,no_inh,no_inh,no_inh,no_inh,screen,ps2_1_1,no_inh,no_inh,no_inh,no_inh,no_inh,no_inh,no_inh,no_inh,no_inh,no_inh,no_inh,ps2_1_1,ps2_1_1,no_inh,no_inh,ps2_2_1,ps2_2_1,no_inh,screen,no_inh,ps2_4_2,no_inh,ps2_2_1,no_inh,ps2_4_2,ps2_1_1,ps2_4_2,no_inh,no_inh,no_inh,other,no_inh,ps2_4_2,no_inh,ps2_1_1,no_inh,screen,no_inh,ps2_4_2,no_inh,ps2_2_1,no_inh,screen,no_inh,other,no_inh,ps2_1_1,no_inh,ps2_4_2,no_inh,ps2_4_1,no_inh,ps2_1_1,no_inh,no_inh,no_inh,no_inh,ps2_1_1,ps2_1_1,no_inh,ps2_1_1,no_inh,ps2_2_1
Plot_Min=0.100,0.100,0.100,0.100,0.100,0.100,0.100,0.100,0.100,0.100,0.100,0.100,0.100,0.100,0.100,0.100,0.100,0.100,0.100,0.100,0.100,0.100,0.100,0.100,0.100,0.100,0.100,0.100,0.100,0.100,0.100,0.100,0.100,0.100,0.100,0.100,0.100,0.100,0.100,0.100,0.100,0.100,0.100,0.100,0.100,0.100,0.100,0.100
Plot_Max=1.500,1.500,1.500,1.500,1.500,1.500,1.500,1.500,1.500,1.500,1.500,1.500,1.500,1.500,1.500,1.500,1.500,1.500,1.500,1.500,1.500,1.500,1.500,1.500,1.500,1.500,1.500,1.500,1.500,1.500,1.500,1.500,1.500,1.500,1.500,1.500,1.500,1.500,1.500,1.500,1.500,1.500,1.500,1.500,1.500,1.500,1.500,1.500
G_Plot_Min=0.1
G_Plot_Delta=0.7
Plot_On_Off=0
OD_Gen_Pt=0.460
Gens_to_OD_Pt=5.000
Avg_G=1.823,88.652,1.761,1.825,1.760,1.736,1.934,0.000,1.889,1.829,1.845,1.758,1.875,0.000,1.788,1.828,1.893,1.856,1.943,0.000,1.860,1.882,1.970,1.765,1.774,0.000,1.714,1.886,1.889,1.730,1.806,0.000,1.699,1.884,1.789,1.832,1.711,1.803,1.746,1.855,1.701,1.702,1.688,1.859,1.677,1.695,1.743,1.691,1.628,2.091,1.725,0.000,1.800,2.688,1.777,1.658,1.726,2.444,1.674,2.857,1.748,1.903,1.793,2.966,1.732,2.724,1.741,1.980,1.740,0.000,1.874,2.742,1.752,2.068,1.724,0.000,1.759,2.782,1.838,1.969,1.827,2.659,1.745,2.273,1.701,1.686,1.801,1.799,1.811,1.750,1.644,1.666,1.692,1.656,1.785,1.680
Max_Slope=2.409,91.660,2.005,2.389,2.195,2.144,2.488,57.592,2.354,2.438,2.372,2.155,2.233,45.325,2.337,2.379,2.180,2.339,2.354,131.076,2.302,2.399,2.558,2.173,2.116,139.697,1.954,2.446,2.450,2.096,2.178,110.648,2.123,2.420,2.228,2.354,2.258,2.375,2.005,2.198,1.900,2.013,2.173,2.200,2.070,2.025,2.192,2.055,1.974,2.094,1.961,99.069,2.088,3.510,2.156,1.895,2.026,2.441,2.007,4.693,2.114,2.028,2.066,2.743,1.863,3.592,2.170,2.360,2.130,78.888,1.780,4.301,2.207,2.201,2.010,94.700,1.927,3.307,2.358,2.162,2.338,3.048,1.898,3.551,2.003,2.043,2.090,1.948,2.055,1.913,2.076,1.963,2.030,1.955,2.090,2.061
Fit_Model=all
Fit_Const_OD_Base=0.085
Fit_Const_N0=0.01500
Fit_Const_T0=0.000
G_Fit_Min=0.100
G_Fit_Delta=0.400
Fit_On_Off=0.000,0.000,0.000,0.000,0.000,0.000,0.000,0.000,0.000,0.000,0.000,0.000,0.000,0.000,0.000,0.000,0.000,0.000,0.000,0.000,0.000,0.000,0.000,0.000,0.000,0.000,0.000,0.000,0.000,0.000,0.000,0.000,0.000,0.000,0.000,0.000,0.000,0.000,0.000,0.000,0.000,0.000,0.000,0.000,0.000,0.000,0.000,0.000,0.000,0.000,0.000,0.000,0.000,0.000,0.000,0.000,0.000,0.000,0.000,0.000,0.000,0.000,0.000,0.000,0.000,0.000,0.000,0.000,0.000,0.000,0.000,0.000,0.000,0.000,0.000,0.000,0.000,0.000,0.000,0.000,0.000,0.000,0.000,0.000,0.000,0.000,0.000,0.000,0.000,0.000,0.000,0.000,0.000,0.000,0.000,0.000
Fit_Min=0.036,0.020,0.029,0.036,0.031,0.037,0.044,0.022,0.030,0.043,0.034,0.044,0.054,0.021,0.040,0.038,0.034,0.032,0.044,0.020,0.037,0.034,0.038,0.043,0.041,0.025,0.045,0.040,0.052,0.050,0.046,0.030,0.038,0.040,0.038,0.044,0.043,0.040,0.041,0.031,0.031,0.038,0.051,0.040,0.042,0.049,0.038,0.038,0.000,0.000,0.000,0.000,0.000,0.000,0.000,0.000,0.000,0.000,0.000,0.000,0.000,0.000,0.000,0.000,0.000,0.000,0.000,0.000,0.000,0.000,0.000,0.000,0.000,0.000,0.000,0.000,0.000,0.000,0.000,0.000,0.000,0.000,0.000,0.000,0.000,0.000,0.000,0.000,0.000,0.000,0.000,0.000,0.000,0.000,0.000,0.000
Fit_Delta=0.368,0.004,0.502,0.360,0.503,0.638,0.294,1.500,0.419,0.330,0.310,0.374,0.439,1.500,0.351,0.593,0.424,0.348,0.487,1.500,0.304,0.428,0.379,0.373,0.468,1.500,0.557,0.736,0.398,0.243,0.482,1.500,0.275,0.400,0.425,0.367,0.341,0.317,0.387,0.414,0.579,0.370,0.313,0.345,0.279,0.310,0.387,0.421,0.508,0.551,0.596,0.736,0.552,0.105,0.358,0.431,0.394,0.473,0.663,0.096,0.525,0.508,0.391,0.394,0.598,0.389,0.287,0.365,0.577,0.310,0.486,0.042,0.417,0.638,0.241,0.736,0.406,0.388,0.294,0.646,0.292,0.435,0.595,0.568,0.263,0.264,0.488,0.555,0.361,0.598,0.302,0.333,0.461,0.489,0.314,0.468
Fit_Offset=0.102,0.072,0.094,0.118,0.085,0.101,0.129,0.000,0.091,0.107,0.095,0.100,0.102,0.000,0.094,0.077,0.075,0.093,0.113,0.000,0.094,0.093,0.093,0.095,0.082,0.000,0.088,0.064,0.118,0.115,0.106,0.000,0.085,0.094,0.089,0.103,0.093,0.092,0.083,0.080,0.065,0.074,0.106,0.086,0.080,0.092,0.082,0.072,0.074,0.104,0.070,0.000,0.068,0.139,0.090,0.129,0.076,0.074,0.068,0.116,0.082,0.089,0.077,0.083,0.074,0.052,0.080,0.091,0.077,0.000,0.073,0.147,0.082,0.074,0.119,0.000,0.076,0.064,0.102,0.077,0.098,0.071,0.073,0.083,0.101,0.101,0.074,0.093,0.081,0.070,0.084,0.087,0.083,0.070,0.082,0.120
Fit_N0=0.008,0.000,0.013,0.005,0.012,0.012,0.003,0.000,0.012,0.008,0.010,0.011,0.010,0.000,0.010,0.014,0.013,0.007,0.005,0.000,0.011,0.010,0.009,0.011,0.013,0.000,0.012,0.016,0.006,0.004,0.026,0.000,0.011,0.010,0.009,0.007,0.012,0.010,0.011,0.012,0.015,0.014,0.015,0.009,0.018,0.011,0.018,0.014,0.017,0.009,0.017,0.000,0.015,-0.036,0.011,0.006,0.012,0.009,0.018,0.008,0.012,0.010,0.011,0.005,0.013,0.017,0.011,0.008,0.014,0.000,0.011,0.002,0.017,0.013,0.004,0.000,0.012,0.009,0.006,0.015,0.006,0.009,0.015,0.020,0.008,0.007,0.011,0.011,0.011,0.016,0.016,0.012,0.010,0.016,0.012,0.016
Fit_T0=1.548,6.107,1.270,1.423,0.829,0.874,2.355,0.000,1.744,1.525,1.349,1.370,1.212,0.000,1.133,0.523,1.418,1.646,0.671,0.000,2.049,1.270,1.992,1.131,0.686,0.000,0.478,-0.176,1.896,1.944,3.160,0.000,0.266,1.590,1.207,1.722,0.860,1.565,1.008,1.835,0.443,0.648,1.731,1.236,1.206,1.029,1.974,0.553,0.156,1.713,0.174,0.000,0.435,6961.096,1.104,1.832,0.775,1.384,0.012,-0.136,0.892,1.176,1.004,2.144,0.251,-0.584,0.670,1.442,0.630,0.000,1.045,3.081,2.084,1.169,2.033,0.000,0.879,-1.334,1.612,0.656,1.742,0.531,0.418,-2.219,1.885,1.656,1.064,1.100,1.333,0.631,1.427,0.948,0.318,0.279,0.912,0.309
Fit_G=1.239,1.371,1.495,1.166,1.541,1.546,0.930,0.000,1.449,1.242,1.407,1.365,1.438,0.000,1.386,1.743,1.550,1.226,1.431,0.000,1.321,1.478,1.320,1.386,1.585,0.000,1.580,2.038,1.156,0.899,1.463,0.000,1.532,1.371,1.339,1.168,1.433,1.305,1.403,1.400,1.638,1.528,1.360,1.369,1.533,1.337,1.410,1.557,1.688,1.545,1.788,0.000,1.749,12831.206,1.415,1.026,1.486,1.919,1.827,2.203,1.493,1.516,1.456,1.897,1.677,2.796,1.460,1.421,1.600,0.000,1.555,0.765,1.405,1.830,0.857,0.000,1.491,2.644,1.162,1.867,1.129,2.236,1.710,3.014,1.060,1.033,1.459,1.472,1.408,1.710,1.356,1.331,1.459,1.649,1.467,1.670
Fit_Error=246.519,0.028,717.245,327.700,492.915,1947.822,185.315,0.000,317.294,145.142,136.426,288.502,393.444,0.000,121.218,1046.255,198.265,299.607,795.296,0.000,130.723,518.754,271.671,321.059,213.442,0.000,980.231,3147.869,525.788,114.284,609.954,0.000,86.543,393.424,379.033,466.856,118.143,83.719,100.470,171.859,420.618,146.145,115.642,29.973,28.938,45.259,74.209,75.668,347.965,978.243,1266.506,0.000,584.361,13.504,171.520,581.225,71.448,209.421,1210.223,3.633,845.927,1097.830,74.425,681.897,884.158,166.348,61.343,238.188,895.271,0.000,345.369,0.960,402.081,734.767,74.990,0.000,154.944,330.339,120.647,499.328,122.691,290.911,836.874,620.024,97.451,139.454,336.855,906.785,110.662,472.108,71.087,96.232,306.329,313.384,31.770,200.866
Fit_CV=38.000,76.000,48.000,42.000,35.000,47.000,42.000,0.000,59.000,33.000,43.000,39.000,33.000,0.000,23.000,76.000,51.000,34.000,58.000,0.000,50.000,50.000,58.000,34.000,29.000,0.000,59.000,57.000,31.000,34.000,56.000,0.000,37.000,43.000,41.000,25.000,22.000,42.000,25.000,47.000,11.000,23.000,40.000,40.000,40.000,20.000,59.000,24.000,43.000,59.000,40.000,0.000,21.000,13.000,32.000,32.000,63.000,72.000,38.000,50.000,28.000,32.000,25.000,77.000,48.000,62.000,37.000,38.000,33.000,0.000,38.000,13.000,57.000,61.000,39.000,0.000,24.000,97.000,41.000,57.000,33.000,70.000,33.000,69.000,35.000,42.000,29.000,55.000,45.000,47.000,37.000,25.000,48.000,46.000,23.000,26.000
Time_to_20_Gens=0,0,0,0,0,0,0,0,0,0,0,0,0,0,0,0,0,0,0,0,0,0,0,0,0,0,0,0,0,0,0,0,0,0,0,0,0,0,0,0,0,0,0,0,0,0,0,0
Time_to_each_5_Gens=0,0,0,0,0,0,0,0,0,0,0,0,0,0,0,0,0,0,0,0,0,0,0,0,0,0,0,0,0,0,0,0,0,0,0,0,0,0,0,0,0,0,0,0,0,0,0,0
Time_to_each_n_Gens=9.113,40.272,8.806,9.125,8.799,8.680,9.669,0.000,9.443,9.147,9.225,8.790,9.373,0.000,8.940,9.140,9.465,9.279,9.713,0.000,9.301,9.410,9.848,8.824,8.870,0.000,8.568,9.431,9.444,8.650,9.032,0.000,8.497,9.419,8.947,9.160,8.557,9.015,8.731,9.277,8.503,8.511,8.438,9.296,8.387,8.476,8.713,8.455,8.138,10.456,8.627,0.000,9.002,13.439,8.884,8.292,8.631,12.221,8.369,14.284,8.742,9.515,8.964,14.832,8.662,13.621,8.705,9.898,8.700,0.000,9.369,13.708,8.762,10.339,8.619,0.000,8.794,13.911,9.191,9.844,9.137,13.297,8.723,11.365,8.505,8.432,9.005,8.996,9.055,8.748,8.220,8.330,8.462,8.278,8.927,8.401
Min_Pt_OD=0,0,0,0,0,0,0,0,0,0,0,0,0,0,0,0,0,0,0,0,0,0,0,0,0,0,0,0,0,0,0,0,0,0,0,0,0,0,0,0,0,0,0,0,0,0,0,0
Min_Pt_t=0,0,0,0,0,0,0,0,0,0,0,0,0,0,0,0,0,0,0,0,0,0,0,0,0,0,0,0,0,0,0,0,0,0,0,0,0,0,0,0,0,0,0,0,0,0,0,0
TO_OD=0,0,0,0,0,0,0,0,0,0,0,0,0,0,0,0,0,0,0,0,0,0,0,0,0,0,0,0,0,0,0,0,0,0,0,0,0,0,0,0,0,0,0,0,0,0,0,0
Ref_ID=A01
Multi_Refs=single_ref
test=A01,A02,A03,A04,A05,A06,A07,A08,A09,A10,A11,A12,B01,B02,B03,B04,B05,B06,B07,B08,B09,B10,B11,B12,C01,C02,C03,C04,C05,C06,C07,C08,C09,C10,C11,C12,D01,D02,D03,D04,D05,D06,D07,D08,D09,D10,D11,D12,E01,E02,E03,E04,E05,E06,E07,E08,E09,E10,E11,E12,F01,F02,F03,F04,F05,F06,F07,F08,F09,F10,F11,F12,G01,G02,G03,G04,G05,G06,G07,G08,G09,G10,G11,G12,H01,H02,H03,H04,H05,H06,H07,H08,H09,H10,H11,H12
Start_Time_Now=3.2627970223E+9
Start_Date="5/23/2007+4:30 PM"
pv_to_plate_order=no
gen_time_cutoff=0.000
Drug_Name=nd?:;-ud+0,nd?:;-ud+0,nd?:;-ud+0,nd?:;-ud+0,nd?:;-ud+0,nd?:;-ud+0,nd?:;-ud+0,nd?:;-ud+0,nd?:;-ud+0,nd?:;-ud+0,nd?:;-ud+0,nd?:;-ud+0,nd?:;-ud+0,nd?:;-ud+0,nd?:;-ud+0,nd?:;-ud+0,nd?:;-ud+0,nd?:;-ud+0,nd?:;-ud+0,nd?:;-ud+0,nd?:;-ud+0,nd?:;-ud+0,nd?:;-ud+0,nd?:;-ud+0,nd?:;-ud+0,nd?:;-ud+0,nd?:;-ud+0,nd?:;-ud+0,nd?:;-ud+0,nd?:;-ud+0,nd?:;-ud+0,nd?:;-ud+0,nd?:;-ud+0,nd?:;-ud+0,nd?:;-ud+0,nd?:;-ud+0,nd?:;-ud+0,nd?:;-ud+0,nd?:;-ud+0,nd?:;-ud+0,nd?:;-ud+0,nd?:;-ud+0,nd?:;-ud+0,nd?:;-ud+0,nd?:;-ud+0,nd?:;-ud+0,nd?:;-ud+0,nd?:;-ud+0,nd?:;-ud+0,nd?:;-ud+0,nd?:;-ud+0,nd?:;-ud+0,nd?:;-ud+0,nd?:;-ud+0,nd?:;-ud+0,nd?:;-ud+0,nd?:;-ud+0,nd?:;-ud+0,nd?:;-ud+0,nd?:;-ud+0,nd?:;-ud+0,nd?:;-ud+0,nd?:;-ud+0,nd?:;-ud+0,nd?:;-ud+0,nd?:;-ud+0,nd?:;-ud+0,nd?:;-ud+0,nd?:;-ud+0,nd?:;-ud+0,nd?:;-ud+0,nd?:;-ud+0,nd?:;-ud+0,nd?:;-ud+0,nd?:;-ud+0,nd?:;-ud+0,nd?:;-ud+0,nd?:;-ud+0,nd?:;-ud+0,nd?:;-ud+0,nd?:;-ud+0,nd?:;-ud+0,nd?:;-ud+0,nd?:;-ud+0,nd?:;-ud+0,nd?:;-ud+0,nd?:;-ud+0,nd?:;-ud+0,nd?:;-ud+0,nd?:;-ud+0,nd?:;-ud+0,nd?:;-ud+0,nd?:;-ud+0,nd?:;-ud+0,nd?:;-ud+0,nd?:;-ud+0
Drug_Well_Pos=A01,A02,A03,A04,A05,A06,B01,B02,B03,B04,B05,B06,C01,C02,C03,C04,C05,C06,D01,D02,D03,D04,D05,D06,E01,E02,E03,E04,E05,E06,F01,F02,F03,F04,F05,F06,G01,G02,G03,G04,G05,G06,H01,H02,H03,H04,H05,H06,A07,A08,A09,A10,A11,A12,B07,B08,B09,B10,B11,B12,C07,C08,C09,C10,C11,C12,D07,D08,D09,D10,D11,D12,E07,E08,E09,E10,E11,E12,F07,F08,F09,F10,F11,F12,G07,G08,G09,G10,G11,G12,H07,H08,H09,H10,H11,H12
Avg_G_tcut=1.823,88.652,1.761,1.825,1.760,1.736,1.934,0.000,1.889,1.829,1.845,1.758,1.875,0.000,1.788,1.828,1.893,1.856,1.943,0.000,1.860,1.882,1.970,1.765,1.774,0.000,1.714,1.886,1.889,1.730,1.806,0.000,1.699,1.884,1.789,1.832,1.711,1.803,1.746,1.855,1.701,1.702,1.688,1.859,1.677,1.695,1.743,1.691,1.628,2.091,1.725,0.000,1.800,2.688,1.777,1.658,1.726,2.444,1.674,2.857,1.748,1.903,1.793,2.966,1.732,2.724,1.741,1.980,1.740,0.000,1.874,2.742,1.752,2.068,1.724,0.000,1.759,2.782,1.838,1.969,1.827,2.659,1.745,2.273,1.701,1.686,1.801,1.799,1.811,1.750,1.644,1.666,1.692,1.656,1.785,1.680
t0_from_interval=-1.313,0.000,-1.227,-1.621,-0.980,-1.141,-1.938,0.000,-1.133,-0.950,-1.276,-0.688,1.384,0.000,0.743,1.008,1.290,-0.816,-1.378,0.000,-0.323,-1.142,1.648,0.135,0.617,0.000,-0.617,1.432,-2.060,-1.880,-0.744,0.000,-2.212,0.118,1.281,-2.021,0.450,1.401,1.310,1.453,-2.774,-0.200,-0.494,1.612,0.809,1.047,1.047,0.626,-1.607,-2.190,-2.556,0.000,-0.708,-4.173,-0.442,-1.774,0.691,2.330,-1.536,-2.070,-2.183,-2.296,1.400,-1.712,0.893,-0.003,0.152,-2.357,1.054,0.000,1.324,0.429,0.256,1.696,-0.670,0.000,1.008,0.934,1.657,1.170,-2.027,1.613,-2.268,-1.715,-2.081,-2.088,-2.162,1.406,1.431,0.644,0.708,0.664,0.890,0.335,1.134,-1.605
Sum_Delta_Ref=0.000,36.146,0.512,0.135,1.043,2.096,2.076,-1.000,0.994,0.440,0.448,0.705,0.357,-1.000,0.099,0.776,1.650,0.196,1.681,-1.000,0.371,0.307,3.772,0.970,0.199,-1.000,1.831,1.700,1.404,1.430,0.400,-1.000,2.795,1.346,0.351,0.447,1.933,1.106,0.178,1.099,1.034,0.916,1.322,0.968,2.040,2.133,0.574,1.671,3.024,3.577,1.693,-1.000,0.364,12.249,0.124,3.026,0.900,10.112,2.292,14.435,0.796,1.011,0.173,16.523,0.793,14.419,1.149,2.240,1.603,-1.000,1.283,13.436,0.964,3.826,0.281,-1.000,0.915,15.284,0.179,2.147,0.294,12.099,1.320,7.063,1.860,2.316,0.033,0.205,0.488,0.593,2.782,2.568,1.596,2.637,0.006,3.123
Gens_at_time_G=5.000,0.454,5.000,5.000,5.000,5.000,5.000,0.000,5.000,5.000,5.000,5.000,5.000,0.000,5.000,5.000,5.000,5.000,5.000,0.000,5.000,5.000,5.000,5.000,5.000,0.000,5.000,5.000,5.000,5.000,5.000,0.000,5.000,5.000,5.000,5.000,5.000,5.000,5.000,5.000,5.000,5.000,5.000,5.000,5.000,5.000,5.000,5.000,5.000,5.000,5.000,0.000,5.000,5.000,5.000,5.000,5.000,5.000,5.000,5.000,5.000,5.000,5.000,5.000,5.000,5.000,5.000,5.000,5.000,0.000,5.000,5.000,5.000,5.000,5.000,0.000,5.000,5.000,5.000,5.000,5.000,5.000,5.000,5.000,5.000,5.000,5.000,5.000,5.000,5.000,5.000,5.000,5.000,5.000,5.000,5.000
G_Int_tcut=2.085,88.652,2.007,2.149,1.956,1.964,2.321,0.000,2.115,2.019,2.100,1.896,1.598,0.000,1.640,1.626,1.635,2.019,2.218,0.000,1.925,2.110,1.640,1.738,1.651,0.000,1.837,1.600,2.301,2.106,1.955,0.000,2.142,1.860,1.533,2.236,1.621,1.523,1.484,1.565,2.255,1.742,1.786,1.537,1.516,1.486,1.533,1.566,1.949,2.529,2.236,0.000,1.942,3.523,1.865,2.013,1.588,1.978,1.981,3.271,2.185,2.362,1.513,3.309,1.554,2.725,1.711,2.451,1.529,0.000,1.609,2.656,1.701,1.729,1.858,0.000,1.557,2.595,1.507,1.735,2.233,2.337,2.198,2.616,2.117,2.104,2.233,1.518,1.525,1.621,1.502,1.533,1.514,1.589,1.559,2.001
Sum_Del_12=0.000,10.827,1.079,0.129,0.916,1.564,1.439,10.685,0.842,0.023,0.371,0.621,0.755,10.812,0.428,0.203,1.332,0.608,1.429,10.819,0.600,0.637,2.286,0.867,0.670,10.787,1.622,1.178,1.252,1.172,0.242,10.818,1.954,1.173,0.322,0.579,1.640,0.302,0.772,0.810,1.584,1.303,1.832,0.988,1.752,1.653,0.759,1.584,2.915,3.464,1.655,10.762,0.222,5.623,0.534,2.835,1.114,6.651,2.235,6.102,0.930,1.147,0.130,8.546,1.136,6.339,1.021,2.296,0.993,10.735,1.079,6.233,0.875,3.551,0.949,10.802,0.678,6.824,0.567,2.163,0.503,7.176,1.102,3.916,1.733,1.864,0.146,0.101,0.307,0.948,2.529,2.114,1.543,2.401,0.065,2.487
Sum_Del_20=0.000,35.158,0.511,0.133,1.023,2.051,2.031,34.914,0.974,0.426,0.440,0.690,0.359,35.136,0.091,0.755,1.620,0.199,1.649,35.145,0.367,0.306,3.687,0.942,0.199,35.104,1.794,1.675,1.410,1.395,0.391,35.135,2.729,1.322,0.325,0.468,1.890,1.073,0.181,1.086,0.990,0.903,1.303,0.952,1.996,2.077,0.554,1.639,2.967,3.531,1.658,35.066,0.353,12.042,0.118,2.971,0.883,9.913,2.248,14.125,0.768,1.027,0.168,16.218,0.782,14.098,1.122,2.232,1.564,34.980,1.261,13.145,0.917,3.782,0.274,35.104,0.892,14.948,0.190,2.121,0.321,11.888,1.267,6.922,1.788,2.243,0.065,0.185,0.496,0.578,2.707,2.503,1.559,2.576,0.002,3.058
Sum_Del_24=0.000,46.865,0.231,0.141,1.068,2.279,2.191,46.576,1.040,0.626,0.464,0.723,0.175,46.843,0.347,1.027,1.698,0.017,1.704,46.851,0.257,0.153,4.342,0.971,0.034,46.806,1.870,1.920,1.336,1.497,0.471,46.836,3.096,1.327,0.320,0.328,2.004,1.539,0.109,1.223,0.699,0.705,1.042,0.906,2.106,2.276,0.449,1.659,2.985,3.484,1.653,46.766,0.635,13.234,0.088,3.030,0.766,10.525,2.248,16.022,0.683,0.976,0.181,16.590,0.606,16.231,1.164,2.190,1.832,46.652,1.355,14.737,0.931,3.818,0.057,46.799,0.989,17.108,0.016,2.104,0.240,12.203,1.341,7.404,1.808,2.420,0.032,0.219,0.593,0.394,2.787,2.684,1.561,2.654,0.034,3.326
Sum_12=10.900,0.073,11.979,11.030,11.816,12.465,9.461,0.215,10.058,10.877,10.530,11.521,10.145,0.088,11.329,10.697,9.569,10.292,9.472,0.081,10.300,10.264,8.614,11.768,11.570,0.113,12.522,9.722,9.648,12.072,11.142,0.082,12.854,9.727,11.222,10.322,12.541,10.599,11.672,10.090,12.485,12.203,12.732,9.912,12.653,12.553,11.659,12.484,13.815,7.436,12.555,0.138,11.122,5.277,11.434,13.735,12.014,4.249,13.136,4.799,11.830,9.753,11.030,2.354,12.036,4.562,11.922,8.605,11.893,0.165,9.821,4.668,11.775,7.349,11.849,0.098,11.578,4.076,10.334,8.738,10.398,3.724,12.002,6.984,12.633,12.764,10.754,11.001,10.593,11.848,13.429,13.014,12.444,13.302,10.966,13.387
Sum_20=35.269,0.111,35.780,35.402,36.292,37.320,33.238,0.355,34.295,34.843,34.829,35.959,34.910,0.133,35.178,34.514,33.649,35.070,33.620,0.124,34.902,34.963,31.582,36.211,35.468,0.165,37.063,33.594,33.859,36.664,35.660,0.134,37.998,33.947,35.594,34.800,37.159,34.196,35.450,34.183,36.259,36.172,36.572,34.316,37.265,37.346,35.823,36.908,38.236,31.738,36.927,0.203,34.916,23.227,35.387,38.240,36.152,25.356,37.517,21.144,36.036,34.241,35.437,19.051,36.051,21.171,36.391,33.037,36.833,0.289,34.008,22.124,36.186,31.487,35.542,0.165,36.161,20.321,35.079,33.148,34.948,23.381,36.536,28.347,37.057,37.512,35.204,35.454,34.773,35.847,37.976,37.772,36.828,37.845,35.271,38.327
Sum_24=46.995,0.130,47.227,47.136,48.063,49.274,44.804,0.419,45.955,46.369,46.531,47.718,46.820,0.152,46.648,45.968,45.297,47.012,45.291,0.144,46.738,46.842,42.653,47.966,46.961,0.189,48.865,45.075,45.659,48.492,47.466,0.159,50.091,45.668,47.315,46.667,48.999,45.456,46.886,45.772,47.694,47.700,48.037,46.089,49.102,49.271,47.444,48.654,49.980,43.511,48.648,0.229,46.360,33.761,46.907,50.025,47.761,36.470,49.243,30.973,47.678,46.019,47.176,30.405,47.601,30.764,48.159,44.805,48.827,0.343,45.640,32.258,47.926,43.177,46.938,0.196,47.984,29.887,46.979,44.891,46.755,34.792,48.336,39.591,48.803,49.415,46.963,47.214,46.402,47.389,49.782,49.679,48.556,49.649,46.961,50.321
G_by_Interval=2.085,88.652,2.007,2.149,1.956,1.964,2.321,0.000,2.115,2.019,2.100,1.896,1.598,0.000,1.640,1.626,1.635,2.019,2.218,0.000,1.925,2.110,1.640,1.738,1.651,0.000,1.837,1.600,2.301,2.106,1.955,0.000,2.142,1.860,1.533,2.236,1.621,1.523,1.484,1.565,2.255,1.742,1.786,1.537,1.516,1.486,1.533,1.566,1.949,2.529,2.236,0.000,1.942,3.523,1.865,2.013,1.588,1.978,1.981,3.271,2.185,2.362,1.513,3.309,1.554,2.725,1.711,2.451,1.529,0.000,1.609,2.656,1.701,1.729,1.858,0.000,1.557,2.595,1.507,1.735,2.233,2.337,2.198,2.616,2.117,2.104,2.233,1.518,1.525,1.621,1.502,1.533,1.514,1.589,1.559,2.001
Avg_G_t8=1.823,88.652,1.761,1.825,1.760,1.736,1.934,0.000,1.889,1.829,1.845,1.758,1.875,0.000,1.788,1.828,1.893,1.856,1.943,0.000,1.860,1.882,1.970,1.765,1.774,0.000,1.714,1.886,1.889,1.730,1.806,0.000,1.699,1.884,1.789,1.832,1.711,1.803,1.746,1.855,1.701,1.702,1.688,1.859,1.677,1.695,1.743,1.691,1.628,2.091,1.725,0.000,1.800,2.688,1.777,1.658,1.726,2.444,1.674,2.857,1.748,1.903,1.793,2.966,1.732,2.724,1.741,1.980,1.740,0.000,1.874,2.742,1.752,2.068,1.724,0.000,1.759,2.782,1.838,1.969,1.827,2.659,1.745,2.273,1.701,1.686,1.801,1.799,1.811,1.750,1.644,1.666,1.692,1.656,1.785,1.680
G_int_t8=2.085,88.652,2.007,2.149,1.956,1.964,2.321,0.000,2.115,2.019,2.100,1.896,1.598,0.000,1.640,1.626,1.635,2.019,2.218,0.000,1.925,2.110,1.640,1.738,1.651,0.000,1.837,1.600,2.301,2.106,1.955,0.000,2.142,1.860,1.533,2.236,1.621,1.523,1.484,1.565,2.255,1.742,1.786,1.537,1.516,1.486,1.533,1.566,1.949,2.529,2.236,0.000,1.942,3.523,1.865,2.013,1.588,1.978,1.981,3.271,2.185,2.362,1.513,3.309,1.554,2.725,1.711,2.451,1.529,0.000,1.609,2.656,1.701,1.729,1.858,0.000,1.557,2.595,1.507,1.735,2.233,2.337,2.198,2.616,2.117,2.104,2.233,1.518,1.525,1.621,1.502,1.533,1.514,1.589,1.559,2.001
Avg_G_t12=1.823,88.652,1.761,1.825,1.760,1.736,1.934,0.000,1.889,1.829,1.845,1.758,1.875,0.000,1.788,1.828,1.893,1.856,1.943,0.000,1.860,1.882,1.970,1.765,1.774,0.000,1.714,1.886,1.889,1.730,1.806,0.000,1.699,1.884,1.789,1.832,1.711,1.803,1.746,1.855,1.701,1.702,1.688,1.859,1.677,1.695,1.743,1.691,1.628,2.091,1.725,0.000,1.800,2.688,1.777,1.658,1.726,2.444,1.674,2.857,1.748,1.903,1.793,2.966,1.732,2.724,1.741,1.980,1.740,0.000,1.874,2.742,1.752,2.068,1.724,0.000,1.759,2.782,1.838,1.969,1.827,2.659,1.745,2.273,1.701,1.686,1.801,1.799,1.811,1.750,1.644,1.666,1.692,1.656,1.785,1.680
G_int_t12=2.085,88.652,2.007,2.149,1.956,1.964,2.321,0.000,2.115,2.019,2.100,1.896,1.598,0.000,1.640,1.626,1.635,2.019,2.218,0.000,1.925,2.110,1.640,1.738,1.651,0.000,1.837,1.600,2.301,2.106,1.955,0.000,2.142,1.860,1.533,2.236,1.621,1.523,1.484,1.565,2.255,1.742,1.786,1.537,1.516,1.486,1.533,1.566,1.949,2.529,2.236,0.000,1.942,3.523,1.865,2.013,1.588,1.978,1.981,3.271,2.185,2.362,1.513,3.309,1.554,2.725,1.711,2.451,1.529,0.000,1.609,2.656,1.701,1.729,1.858,0.000,1.557,2.595,1.507,1.735,2.233,2.337,2.198,2.616,2.117,2.104,2.233,1.518,1.525,1.621,1.502,1.533,1.514,1.589,1.559,2.001
Avg_G_inflex=1.829,94.669,1.781,1.844,1.774,1.748,1.964,0.000,1.913,1.832,1.870,1.771,1.888,0.000,1.802,1.835,1.905,1.864,1.949,0.000,1.879,1.900,1.972,1.772,1.779,0.000,1.716,1.886,1.894,1.779,1.813,0.000,1.714,1.891,1.801,1.837,1.712,1.806,1.753,1.870,1.701,1.720,1.702,1.870,1.707,1.712,1.754,1.710,1.632,2.091,1.725,0.000,1.800,0.896,1.791,1.700,1.739,2.444,1.674,2.308,1.748,1.903,1.802,3.011,1.734,2.691,1.767,1.989,1.740,0.000,1.874,3.111,1.765,2.068,1.789,0.000,1.776,2.770,1.855,1.969,1.850,2.675,1.745,2.273,1.732,1.731,1.801,1.799,1.834,1.750,1.661,1.673,1.705,1.656,1.800,1.699
G_int_inflex=2.027,94.669,1.956,2.073,1.540,1.910,2.072,0.000,1.934,2.033,2.044,1.925,1.616,0.000,1.553,1.599,1.647,2.042,2.080,0.000,1.868,2.113,2.421,1.748,1.658,0.000,1.827,1.600,2.295,2.320,1.929,0.000,2.303,1.871,1.545,2.246,1.609,1.470,1.474,1.576,1.763,1.778,1.834,1.493,1.524,1.470,1.535,1.573,1.864,2.475,2.236,0.000,1.942,1.879,1.901,1.943,1.601,1.978,1.981,3.072,2.144,2.321,1.506,3.409,1.537,2.667,1.751,1.672,1.529,0.000,1.609,3.948,1.721,1.729,2.271,0.000,1.576,2.561,1.450,1.735,1.465,2.358,1.682,2.616,2.135,2.270,1.551,1.518,1.532,1.621,1.501,1.523,1.536,1.589,1.540,1.694
G_by_Interval_g4=2.131,88.652,2.062,2.164,2.031,2.045,2.346,0.000,2.173,2.111,2.076,1.829,1.827,0.000,2.046,2.081,1.814,2.184,2.235,0.000,1.961,2.178,2.037,1.955,1.792,0.000,1.866,1.943,1.971,1.709,2.094,0.000,1.831,2.051,1.852,1.895,1.912,1.923,1.637,1.942,1.863,1.484,1.885,1.744,1.622,1.682,1.859,1.460,1.747,2.554,1.835,0.000,1.815,3.300,1.943,1.993,1.693,2.322,1.770,3.365,1.852,1.946,1.699,2.886,1.873,2.612,1.825,2.174,1.572,0.000,1.983,3.269,1.893,2.120,1.681,0.000,1.614,2.904,1.909,2.070,1.846,2.825,2.007,2.712,2.067,1.711,1.858,2.189,1.902,2.004,1.995,1.713,1.736,1.814,1.481,1.960
G_int_t8_g4=2.131,88.652,2.062,2.164,2.031,2.045,2.346,0.000,2.173,2.111,2.076,1.829,1.827,0.000,2.046,2.081,1.814,2.184,2.235,0.000,1.961,2.178,2.037,1.955,1.792,0.000,1.866,1.943,1.971,1.709,2.094,0.000,1.831,2.051,1.852,1.895,1.912,1.923,1.637,1.942,1.863,1.484,1.885,1.744,1.622,1.682,1.859,1.460,1.747,2.554,1.835,0.000,1.815,3.300,1.943,1.993,1.693,2.322,1.770,3.365,1.852,1.946,1.699,2.886,1.873,2.612,1.825,2.174,1.572,0.000,1.983,3.269,1.893,2.120,1.681,0.000,1.614,2.904,1.909,2.070,1.846,2.825,2.007,2.712,2.067,1.711,1.858,2.189,1.902,2.004,1.995,1.713,1.736,1.814,1.481,1.960
G_int_t12_g4=2.131,88.652,2.062,2.164,2.031,2.045,2.346,0.000,2.173,2.111,2.076,1.829,1.827,0.000,2.046,2.081,1.814,2.184,2.235,0.000,1.961,2.178,2.037,1.955,1.792,0.000,1.866,1.943,1.971,1.709,2.094,0.000,1.831,2.051,1.852,1.895,1.912,1.923,1.637,1.942,1.863,1.484,1.885,1.744,1.622,1.682,1.859,1.460,1.747,2.554,1.835,0.000,1.815,3.300,1.943,1.993,1.693,2.322,1.770,3.365,1.852,1.946,1.699,2.886,1.873,2.612,1.825,2.174,1.572,0.000,1.983,3.269,1.893,2.120,1.681,0.000,1.614,2.904,1.909,2.070,1.846,2.825,2.007,2.712,2.067,1.711,1.858,2.189,1.902,2.004,1.995,1.713,1.736,1.814,1.481,1.960
G_int_inflex_g4=2.141,94.669,1.887,2.184,1.886,2.021,1.840,0.000,2.000,2.129,1.905,1.844,1.840,0.000,2.003,1.755,1.827,2.246,2.225,0.000,1.906,2.184,2.012,1.916,1.798,0.000,1.758,1.912,1.949,1.729,2.062,0.000,1.877,2.071,1.837,1.873,1.936,1.944,1.639,1.846,1.665,1.490,1.933,1.735,1.650,1.702,1.743,1.442,1.736,2.493,1.835,0.000,1.815,1.879,1.947,1.996,1.708,2.322,1.869,3.072,1.821,1.915,1.705,2.939,1.853,2.562,1.876,2.165,1.572,0.000,1.957,3.948,1.882,2.034,1.715,0.000,1.630,2.896,1.907,1.745,1.843,2.531,1.975,2.699,2.114,1.736,1.828,2.128,1.618,1.884,1.938,1.694,1.722,1.671,1.457,1.936
Time_Inflex=8.849,38.803,9.584,8.849,9.584,10.321,8.849,0.238,9.584,8.604,8.604,8.604,9.584,0.238,8.604,10.566,9.584,8.849,10.321,0.238,8.604,9.584,9.584,8.604,9.339,0.238,9.584,12.038,9.339,7.622,9.584,0.238,7.622,9.339,9.095,8.849,8.113,8.358,8.604,9.339,9.584,8.358,7.868,8.849,7.622,7.868,8.604,8.604,8.849,11.547,9.830,0.238,10.075,2.958,8.604,8.604,8.604,12.776,10.075,7.622,9.584,10.321,8.849,14.743,10.075,13.022,7.868,9.584,9.830,0.238,10.075,6.148,8.849,12.038,7.622,0.238,8.849,13.514,8.358,11.547,8.358,13.514,10.075,13.514,7.622,7.622,9.584,10.075,8.849,10.075,7.622,7.868,8.849,8.849,8.358,8.849
OD_Inflex=0.495,0.074,0.640,0.492,0.637,0.787,0.431,0.077,0.545,0.469,0.445,0.508,0.579,0.074,0.487,0.726,0.542,0.466,0.629,0.073,0.440,0.554,0.497,0.499,0.616,0.079,0.699,0.875,0.530,0.394,0.616,0.081,0.404,0.521,0.551,0.494,0.474,0.447,0.521,0.539,0.705,0.509,0.461,0.472,0.414,0.449,0.518,0.562,0.638,0.707,0.711,0.076,0.690,0.164,0.488,0.577,0.528,0.597,0.783,0.221,0.658,0.647,0.510,0.517,0.752,0.480,0.401,0.499,0.700,0.072,0.618,0.185,0.540,0.749,0.384,0.070,0.538,0.494,0.422,0.792,0.427,0.541,0.729,0.704,0.397,0.410,0.620,0.694,0.501,0.730,0.439,0.466,0.603,0.631,0.466,0.640
Time_Saturation=39.787,0.000,40.524,40.524,38.557,39.049,40.771,0.238,40.771,40.033,38.065,40.278,40.524,0.238,40.033,39.541,40.033,39.049,40.033,0.238,40.278,40.278,39.049,40.033,39.541,0.238,40.524,37.327,40.033,38.803,40.771,0.238,40.771,40.033,38.803,40.033,39.049,40.033,38.065,39.295,40.771,40.524,40.033,39.787,37.573,37.082,38.803,34.132,40.278,40.524,38.557,0.238,39.295,39.049,40.771,40.033,38.803,40.033,39.049,38.311,39.787,38.803,38.557,36.836,39.295,39.049,38.803,40.033,40.771,0.238,39.049,39.049,40.033,39.049,40.033,0.238,40.278,39.049,40.771,40.033,39.295,39.787,39.295,38.065,40.278,39.049,40.033,39.049,40.033,39.295,40.033,37.082,39.295,38.311,40.033,39.049
OD_Saturation=0.867,0.000,0.898,0.860,0.960,0.973,0.829,0.077,0.893,0.963,0.876,0.887,0.966,0.074,1.008,0.957,0.846,0.862,0.845,0.073,1.018,0.962,0.808,0.994,0.976,0.079,1.018,0.992,0.836,0.970,0.861,0.081,1.002,0.858,0.976,0.836,0.968,0.826,1.014,0.879,1.017,0.876,0.987,0.874,0.912,0.985,0.936,0.902,1.013,0.936,1.068,0.076,0.943,0.873,0.919,0.933,0.930,0.812,1.043,0.791,0.996,0.937,0.994,0.836,1.133,0.744,1.013,0.897,1.081,0.072,0.934,0.865,0.897,0.892,1.072,0.070,1.061,0.738,0.965,0.972,0.967,0.834,1.007,0.958,1.017,0.941,0.888,0.970,0.909,1.064,0.990,0.929,0.882,0.988,0.873,0.985
Ref_Well_Name=A01,A01,A01,A01,A01,A01,A01,A01,A01,A01,A01,A01,A01,A01,A01,A01,A01,A01,A01,A01,A01,A01,A01,A01,A01,A01,A01,A01,A01,A01,A01,A01,A01,A01,A01,A01,A01,A01,A01,A01,A01,A01,A01,A01,A01,A01,A01,A01,A01,A01,A01,A01,A01,A01,A01,A01,A01,A01,A01,A01,A01,A01,A01,A01,A01,A01,A01,A01,A01,A01,A01,A01,A01,A01,A01,A01,A01,A01,A01,A01,A01,A01,A01,A01,A01,A01,A01,A01,A01,A01,A01,A01,A01,A01,A01,A01
Ratio_Avg_G=1.000,0.021,1.035,0.999,1.036,1.050,0.942,Inf,0.965,0.996,0.988,1.037,0.972,Inf,1.019,0.997,0.963,0.982,0.938,Inf,0.980,0.968,0.925,1.033,1.027,Inf,1.064,0.966,0.965,1.053,1.009,Inf,1.072,0.967,1.018,0.995,1.065,1.011,1.044,0.982,1.072,1.071,1.080,0.980,1.086,1.075,1.046,1.078,1.120,0.871,1.056,Inf,1.012,0.678,1.026,1.099,1.056,0.746,1.089,0.638,1.042,0.958,1.017,0.614,1.052,0.669,1.047,0.921,1.047,Inf,0.973,0.665,1.040,0.881,1.057,Inf,1.036,0.655,0.991,0.926,0.997,0.685,1.045,0.802,1.071,1.081,1.012,1.013,1.006,1.042,1.109,1.094,1.077,1.101,1.021,1.085
Ratio_Fit_G=1.000,0.904,0.829,1.063,0.804,0.801,1.332,Inf,0.855,0.998,0.881,0.908,0.862,Inf,0.894,0.711,0.799,1.011,0.866,Inf,0.938,0.838,0.939,0.894,0.782,Inf,0.784,0.608,1.072,1.378,0.847,Inf,0.809,0.904,0.925,1.061,0.865,0.949,0.883,0.885,0.756,0.811,0.911,0.905,0.808,0.927,0.879,0.796,0.734,0.802,0.693,Inf,0.708,0.000,0.876,1.208,0.834,0.646,0.678,0.562,0.830,0.817,0.851,0.653,0.739,0.443,0.849,0.872,0.774,Inf,0.797,1.620,0.882,0.677,1.446,Inf,0.831,0.469,1.066,0.664,1.097,0.554,0.725,0.411,1.169,1.199,0.849,0.842,0.880,0.725,0.914,0.931,0.849,0.751,0.845,0.742
Ratio_G_Int=1.000,0.024,1.039,0.970,1.066,1.062,0.898,Inf,0.986,1.033,0.993,1.100,1.305,Inf,1.272,1.282,1.275,1.033,0.940,Inf,1.083,0.988,1.271,1.200,1.263,Inf,1.135,1.303,0.906,0.990,1.066,Inf,0.974,1.121,1.360,0.932,1.286,1.369,1.405,1.332,0.924,1.197,1.167,1.357,1.376,1.403,1.360,1.332,1.070,0.824,0.932,Inf,1.074,0.592,1.118,1.036,1.313,1.054,1.053,0.637,0.954,0.883,1.378,0.630,1.342,0.765,1.219,0.851,1.364,Inf,1.296,0.785,1.226,1.206,1.122,Inf,1.339,0.803,1.384,1.202,0.934,0.892,0.949,0.797,0.985,0.991,0.934,1.374,1.367,1.287,1.388,1.360,1.377,1.313,1.338,1.042
Ratio_t0_Fit=1.000,0.253,1.219,1.088,1.867,1.771,0.657,Inf,0.888,1.015,1.148,1.130,1.277,Inf,1.366,2.960,1.092,0.940,2.307,Inf,0.755,1.219,0.777,1.369,2.257,Inf,3.238,-8.795,0.816,0.796,0.490,Inf,5.820,0.974,1.283,0.899,1.800,0.989,1.536,0.844,3.494,2.389,0.894,1.252,1.284,1.504,0.784,2.799,9.923,0.904,8.897,Inf,3.559,0.000,1.402,0.845,1.997,1.118,129.000,-11.382,1.735,1.316,1.542,0.722,6.167,-2.651,2.310,1.074,2.457,Inf,1.481,0.502,0.743,1.324,0.761,Inf,1.761,-1.160,0.960,2.360,0.889,2.915,3.703,-0.698,0.821,0.935,1.455,1.407,1.161,2.453,1.085,1.633,4.868,5.548,1.697,5.010
Ratio_t0_G_Int=1.000,-Inf,1.070,0.810,1.340,1.151,0.678,-Inf,1.159,1.382,1.029,1.910,-0.949,-Inf,-1.768,-1.302,-1.018,1.610,0.952,-Inf,4.066,1.150,-0.797,-9.752,-2.126,-Inf,2.126,-0.917,0.637,0.698,1.765,-Inf,0.594,-11.132,-1.025,0.650,-2.920,-0.937,-1.002,-0.904,0.473,6.551,2.659,-0.814,-1.622,-1.254,-1.254,-2.097,0.817,0.600,0.514,-Inf,1.856,0.315,2.970,0.740,-1.900,-0.564,0.855,0.634,0.601,0.572,-0.938,0.767,-1.471,471.478,-8.658,0.557,-1.245,-Inf,-0.992,-3.062,-5.128,-0.774,1.959,-Inf,-1.303,-1.406,-0.792,-1.122,0.648,-0.814,0.579,0.766,0.631,0.629,0.607,-0.934,-0.917,-2.038,-1.854,-1.976,-1.475,-3.919,-1.158,0.818
Ref_Curve_Array=1,1,1,1,1,1,1,1,1,1,1,1,1,1,1,1,1,1,1,1,1,1,1,1,1,1,1,1,1,1,1,1,1,1,1,1,1,1,1,1,1,1,1,1,1,1,1,1,1,1,1,1,1,1,1,1,1,1,1,1,1,1,1,1,1,1,1,1,1,1,1,1,1,1,1,1,1,1,1,1,1,1,1,1,1,1,1,1,1,1,1,1,1,1,1,1
Default_ref=0
Comm_Map=,,,,,
Comm_Consol=,,,,,,,,
Comm_Screen=,,,,,
Analysis_Set=A,A,A,A,A,A,A,A,A,A,A,A,A,A,A,A,A,A,A,A,A,A,A,A,A,A,A,A,A,A,A,A,A,A,A,A,A,A,A,A,A,A,A,A,A,A,A,A,A,A,A,A,A,A,A,A,A,A,A,A,A,A,A,A,A,A,A,A,A,A,A,A,A,A,A,A,A,A,A,A,A,A,A,A,A,A,A,A,A,A,A,A,A,A,A,A
Ref_Type=single_ref,single_ref,single_ref,single_ref,single_ref,single_ref,single_ref,single_ref,single_ref,single_ref,single_ref,single_ref,single_ref,single_ref,single_ref,single_ref,single_ref,single_ref,single_ref,single_ref,single_ref,single_ref,single_ref,single_ref,single_ref,single_ref,single_ref,single_ref,single_ref,single_ref,single_ref,single_ref,single_ref,single_ref,single_ref,single_ref,single_ref,single_ref,single_ref,single_ref,single_ref,single_ref,single_ref,single_ref,single_ref,single_ref,single_ref,single_ref,single_ref,single_ref,single_ref,single_ref,single_ref,single_ref,single_ref,single_ref,single_ref,single_ref,single_ref,single_ref,single_ref,single_ref,single_ref,single_ref,single_ref,single_ref,single_ref,single_ref,single_ref,single_ref,single_ref,single_ref,single_ref,single_ref,single_ref,single_ref,single_ref,single_ref,single_ref,single_ref,single_ref,single_ref,single_ref,single_ref,single_ref,single_ref,single_ref,single_ref,single_ref,single_ref,single_ref,single_ref,single_ref,single_ref,single_ref,single_ref
Wells_In_Use=0,0,0,0,0,0,0,0,0,0,0,0,0,0,0,0,0,0,0,0,0,0,0,0,0,0,0,0,0,0,0,0,0,0,0,0,0,0,0,0,0,0,0,0,0,0,0,0,0,0,0,0,0,0,0,0,0,0,0,0,0,0,0,0,0,0,0,0,0,0,0,0,0,0,0,0,0,0,0,0,0,0,0,0,0,0,0,0,0,0,0,0,0,0,0,0
[Flor:]
[Flor2:]
[Lumin:]
[Data:]
Read=DateTime	RunT[s]	Temp	Well_1	Well_2	Well_3	Well_4	Well_5	Well_6	Well_7	Well_8	Well_9	Well_10	Well_11	Well_12	Well_13	Well_14	Well_15	Well_16	Well_17	Well_18	Well_19	Well_20	Well_21	Well_22	Well_23	Well_24	Well_25	Well_26	Well_27	Well_28	Well_29	Well_30	Well_31	Well_32	Well_33	Well_34	Well_35	Well_36	Well_37	Well_38	Well_39	Well_40	Well_41	Well_42	Well_43	Well_44	Well_45	Well_46	Well_47	Well_48	Well_49	Well_50	Well_51	Well_52	Well_53	Well_54	Well_55	Well_56	Well_57	Well_58	Well_59	Well_60	Well_61	Well_62	Well_63	Well_64	Well_65	Well_66	Well_67	Well_68	Well_69	Well_70	Well_71	Well_72	Well_73	Well_74	Well_75	Well_76	Well_77	Well_78	Well_79	Well_80	Well_81	Well_82	Well_83	Well_84	Well_85	Well_86	Well_87	Well_88	Well_89	Well_90	Well_91	Well_92	Well_93	Well_94	Well_95	Well_96
1=16:45:14	858	298	0.0856	0.0720	0.0786	0.0856	0.0814	0.0869	0.0847	0.1383	0.0849	0.0762	0.0851	0.1986	0.0937	0.0770	0.0798	0.0925	0.0843	0.0941	0.1036	0.0851	0.0898	0.0822	0.0840	0.1215	0.1123	0.0741	0.0902	0.0882	0.0875	0.0815	0.1224	0.1644	0.0865	0.0795	0.0841	0.0840	0.0941	0.0727	0.0875	0.0837	0.1034	0.1123	0.0940	0.1571	0.0945	0.0722	0.0891	0.1284	0.0940	0.0788	0.0947	0.1178	0.1699	0.1193	0.1416	0.1431	0.1312	0.0703	0.0902	0.0871	0.0959	0.0813	0.0925	0.0930	0.1298	0.1515	0.1218	0.1192	0.1592	0.1082	0.1374	0.1293	0.0987	0.0925	0.0933	0.1037	0.1441	0.0881	0.1623	0.1467	0.1479	0.1281	0.1274	0.0982	0.1031	0.0905	0.0960	0.1169	0.1107	0.0876	0.1285	0.1193	0.1073	0.1065	0.1024	0.1223
2=16:59:59	1743	298	0.0903	0.0719	0.0933	0.0960	0.0934	0.0965	0.0901	0.1034	0.0865	0.0753	0.0827	0.2006	0.1262	0.0772	0.0884	0.0950	0.0953	0.1021	0.0856	0.1087	0.0860	0.0807	0.1030	0.1284	0.1063	0.0734	0.1009	0.0930	0.0901	0.1119	0.1561	0.1421	0.0904	0.0825	0.0883	0.0811	0.0981	0.0725	0.0933	0.0881	0.1250	0.0978	0.0853	0.0989	0.0962	0.0725	0.0999	0.1323	0.1060	0.0796	0.0968	0.1265	0.1592	0.1699	0.0806	0.0934	0.1561	0.0710	0.0921	0.0820	0.1000	0.0824	0.0890	0.0962	0.1190	0.1482	0.1428	0.0950	0.1302	0.0873	0.1125	0.1140	0.0925	0.0953	0.0956	0.0929	0.0872	0.0877	0.1187	0.1558	0.1233	0.1466	0.0889	0.0948	0.1103	0.0915	0.0949	0.0987	0.0885	0.0904	0.0890	0.1146	0.1177	0.1043	0.1008	0.1365
3=17:15:49	2693	300	0.1066	0.0716	0.0964	0.1186	0.0912	0.1162	0.0876	0.1699	0.0796	0.0758	0.0795	0.1734	0.1396	0.0745	0.0905	0.1088	0.0925	0.1057	0.1098	0.1375	0.0948	0.0797	0.0887	0.1386	0.1242	0.0729	0.0960	0.0935	0.0837	0.0829	0.1043	0.1338	0.0854	0.0770	0.0858	0.0802	0.1035	0.0706	0.0926	0.0915	0.1414	0.1082	0.0952	0.1100	0.1022	0.0705	0.1014	0.1458	0.0906	0.0792	0.0994	0.1092	0.1691	0.1626	0.1304	0.0916	0.1405	0.0717	0.0891	0.0797	0.1215	0.0823	0.0877	0.1071	0.1181	0.1439	0.1275	0.0934	0.1387	0.0841	0.0980	0.1341	0.0926	0.1042	0.0984	0.0813	0.0845	0.1027	0.0872	0.1485	0.0840	0.1121	0.0910	0.0910	0.1056	0.0935	0.0922	0.0987	0.0877	0.0934	0.0868	0.1118	0.1156	0.0878	0.0943	0.1405
4=17:30:38	3582	298	0.1251	0.0716	0.1101	0.1378	0.1083	0.1297	0.0900	0.1283	0.0793	0.0742	0.0808	0.1936	0.1358	0.0766	0.1016	0.1195	0.1036	0.0975	0.1097	0.1647	0.0939	0.0799	0.0820	0.1117	0.1317	0.0734	0.1145	0.1140	0.0937	0.1249	0.1403	0.1496	0.0933	0.0901	0.0999	0.0855	0.1181	0.0714	0.1002	0.1198	0.1137	0.1149	0.0978	0.1310	0.1080	0.0707	0.0796	0.1642	0.1143	0.0797	0.1218	0.0919	0.1633	0.1674	0.1292	0.1114	0.1173	0.0703	0.0862	0.0966	0.1137	0.0823	0.0980	0.1190	0.1329	0.1527	0.1213	0.1198	0.1009	0.0781	0.0840	0.1785	0.1183	0.1120	0.1065	0.0928	0.0896	0.0941	0.1523	0.1312	0.0863	0.1141	0.1127	0.0812	0.1043	0.0963	0.0938	0.1076	0.0963	0.0984	0.1323	0.1020	0.1078	0.0872	0.0980	0.1526
5=17:45:23	4467	301	0.1292	0.0723	0.1093	0.1149	0.1089	0.1094	0.0985	0.1349	0.0969	0.0745	0.0870	0.1671	0.1491	0.0768	0.1025	0.1202	0.0992	0.0951	0.1000	0.1674	0.0901	0.0840	0.0950	0.1237	0.1294	0.0746	0.1182	0.1131	0.0925	0.0823	0.0989	0.1470	0.0899	0.0894	0.1014	0.0827	0.1379	0.0723	0.0953	0.1247	0.0978	0.1138	0.0953	0.1189	0.0989	0.0719	0.0831	0.1536	0.0962	0.0789	0.1011	0.0965	0.1264	0.1176	0.0888	0.1030	0.1424	0.0710	0.0941	0.0884	0.1228	0.0828	0.1083	0.0976	0.0879	0.0976	0.0985	0.1065	0.1065	0.0822	0.1015	0.1417	0.1163	0.0963	0.0937	0.0933	0.0887	0.0944	0.1396	0.1030	0.0819	0.1028	0.0929	0.1038	0.1476	0.0926	0.0970	0.1021	0.0971	0.0891	0.0991	0.1008	0.1069	0.1117	0.1039	0.1607
6=18:00:08	5352	298	0.1081	0.0718	0.1023	0.1277	0.1018	0.1401	0.1184	0.1413	0.0974	0.0736	0.0857	0.1881	0.1459	0.0770	0.0977	0.1186	0.0920	0.1090	0.1014	0.1280	0.0842	0.0846	0.1015	0.1289	0.1131	0.0726	0.0978	0.0938	0.0888	0.1414	0.0857	0.0986	0.0885	0.0798	0.0948	0.0873	0.1480	0.0717	0.0963	0.1076	0.1166	0.0975	0.0923	0.0940	0.0925	0.0718	0.0900	0.1354	0.1068	0.0781	0.1063	0.1083	0.1437	0.1639	0.1308	0.0876	0.1551	0.0708	0.0968	0.0823	0.1423	0.0821	0.1019	0.0900	0.1119	0.1314	0.1264	0.0938	0.1131	0.0894	0.1144	0.1188	0.1548	0.0924	0.0930	0.1060	0.0806	0.0899	0.1268	0.1113	0.0825	0.1165	0.0927	0.1011	0.1310	0.0994	0.1053	0.1199	0.1025	0.0986	0.1143	0.1000	0.0971	0.0894	0.0953	0.1295
7=18:14:49	6233	301	0.1571	0.0720	0.1090	0.1236	0.1030	0.1288	0.1111	0.0938	0.1089	0.0737	0.0934	0.0955	0.1351	0.0765	0.1038	0.1244	0.1058	0.1205	0.1023	0.1540	0.0991	0.0812	0.1275	0.1503	0.1823	0.0741	0.1443	0.1341	0.0881	0.0971	0.1076	0.0907	0.0964	0.1216	0.1296	0.0877	0.1307	0.0719	0.1137	0.1462	0.0994	0.1266	0.1152	0.0899	0.1176	0.0717	0.0863	0.1574	0.1112	0.0777	0.1266	0.0936	0.1576	0.1510	0.0930	0.0894	0.1453	0.0716	0.1033	0.0835	0.1025	0.0822	0.1091	0.1175	0.1027	0.1473	0.1073	0.0970	0.1539	0.0859	0.0933	0.1476	0.1174	0.1063	0.0960	0.1043	0.0981	0.1028	0.1490	0.1383	0.0904	0.1237	0.0898	0.0972	0.1006	0.0960	0.0960	0.1142	0.1324	0.0941	0.1333	0.1283	0.1073	0.1096	0.1011	0.1635
8=18:29:30	7114	301	0.1230	0.0721	0.1366	0.1513	0.1214	0.1576	0.1406	0.1347	0.1189	0.0743	0.0972	0.1433	0.1595	0.0763	0.1092	0.1398	0.1166	0.1312	0.0921	0.1610	0.0953	0.0855	0.1063	0.1388	0.1044	0.0731	0.0996	0.0958	0.0880	0.1190	0.0902	0.0899	0.1096	0.0807	0.0927	0.0846	0.1192	0.0719	0.1024	0.0926	0.0879	0.0927	0.0930	0.0899	0.0906	0.0705	0.0852	0.1575	0.0941	0.0783	0.0982	0.0901	0.1161	0.1026	0.0897	0.0882	0.1261	0.0715	0.0873	0.1052	0.1074	0.0818	0.0954	0.0909	0.0968	0.0962	0.1019	0.0979	0.1006	0.0924	0.0952	0.1385	0.1019	0.0901	0.0908	0.0817	0.0963	0.0881	0.0993	0.0883	0.0839	0.0935	0.0911	0.0919	0.1451	0.0946	0.0967	0.1020	0.0965	0.0959	0.0985	0.0925	0.0925	0.0946	0.0962	0.1577
9=18:44:15	7999	300	0.1351	0.0716	0.1467	0.1581	0.1444	0.1678	0.1436	0.1040	0.1503	0.0743	0.1569	0.1026	0.1402	0.0763	0.1195	0.1515	0.1431	0.1613	0.1230	0.1694	0.1134	0.1004	0.1469	0.1240	0.1517	0.0740	0.1365	0.1363	0.0913	0.1561	0.1044	0.1179	0.1002	0.1513	0.1413	0.0850	0.1512	0.0719	0.1254	0.1533	0.1147	0.1386	0.1158	0.0929	0.1387	0.0722	0.0872	0.1463	0.1002	0.0787	0.1723	0.1069	0.1322	0.1111	0.0967	0.0932	0.1296	0.0708	0.1133	0.1126	0.1655	0.0824	0.1592	0.1539	0.0944	0.0969	0.1020	0.1011	0.0953	0.0948	0.1072	0.1390	0.1396	0.1299	0.1149	0.0972	0.0984	0.1003	0.1007	0.1184	0.1072	0.1298	0.0969	0.1140	0.1556	0.1082	0.1343	0.1404	0.1027	0.1043	0.1024	0.1033	0.1052	0.1307	0.1128	0.1928
10=18:59:00	8884	300	0.1110	0.0715	0.1288	0.1561	0.1130	0.1315	0.1262	0.1283	0.1278	0.0731	0.1074	0.1569	0.1626	0.0777	0.1219	0.1534	0.1482	0.1591	0.1161	0.1945	0.1003	0.0938	0.1317	0.1442	0.1064	0.0732	0.1122	0.1037	0.1143	0.1074	0.0958	0.0970	0.0972	0.1504	0.1291	0.0884	0.1688	0.0720	0.1423	0.1393	0.0983	0.1528	0.1037	0.1452	0.0979	0.0712	0.0991	0.1543	0.1179	0.0786	0.1746	0.0941	0.1162	0.1004	0.0991	0.0930	0.1166	0.0710	0.0948	0.0946	0.1765	0.0821	0.1784	0.1303	0.0979	0.1002	0.0984	0.1007	0.0938	0.0872	0.0956	0.1532	0.1364	0.1140	0.1102	0.0910	0.0929	0.1082	0.1128	0.0948	0.0929	0.1128	0.1101	0.1032	0.1402	0.1017	0.1216	0.1183	0.1031	0.0986	0.1054	0.1024	0.1006	0.1023	0.1051	0.1562
11=19:13:41	9765	300	0.1378	0.0721	0.1522	0.1701	0.1372	0.1516	0.1296	0.1203	0.1335	0.0739	0.1162	0.1000	0.1484	0.0758	0.1340	0.1311	0.1293	0.1646	0.1295	0.1275	0.1119	0.0890	0.1093	0.1454	0.1140	0.0728	0.1230	0.1102	0.0965	0.1153	0.1005	0.0966	0.0964	0.1044	0.1019	0.1059	0.1392	0.0719	0.1242	0.1411	0.0931	0.1012	0.0982	0.1039	0.0978	0.0720	0.0906	0.1438	0.1256	0.0779	0.1212	0.0965	0.1029	0.1029	0.0964	0.0949	0.1050	0.0706	0.0959	0.0907	0.1502	0.0821	0.1413	0.1053	0.0976	0.0945	0.1013	0.1045	0.0964	0.0894	0.1062	0.1424	0.1193	0.1168	0.1035	0.0925	0.0982	0.0973	0.1000	0.0934	0.0933	0.1202	0.0949	0.1038	0.1354	0.1152	0.1266	0.1266	0.1038	0.1000	0.1150	0.1045	0.1044	0.1061	0.1037	0.1517
12=19:28:26	10650	301	0.1248	0.0715	0.1550	0.1685	0.1060	0.1519	0.1241	0.1230	0.1411	0.0736	0.1271	0.1645	0.1665	0.0766	0.1340	0.1194	0.1298	0.1435	0.1403	0.1421	0.1091	0.0953	0.1150	0.1551	0.1115	0.0725	0.1081	0.1001	0.0977	0.1217	0.1046	0.1003	0.1119	0.0989	0.1048	0.0893	0.1773	0.0715	0.1040	0.1036	0.0948	0.1025	0.1005	0.0970	0.1012	0.0708	0.0942	0.1533	0.1097	0.0774	0.1050	0.0975	0.1024	0.1055	0.0974	0.0948	0.1064	0.0704	0.1001	0.0903	0.1589	0.0816	0.1131	0.1005	0.0993	0.0959	0.1014	0.1054	0.1025	0.0915	0.1098	0.1360	0.1238	0.1274	0.1133	0.0975	0.1029	0.0979	0.1049	0.0977	0.0975	0.1046	0.1059	0.1025	0.1463	0.1097	0.1332	0.1147	0.1095	0.1062	0.1115	0.1124	0.1103	0.1145	0.1029	0.1532
13=19:43:11	11535	301	0.1072	0.0717	0.1363	0.1518	0.1041	0.1606	0.1426	0.1216	0.1661	0.0725	0.1346	0.2040	0.1524	0.0771	0.1477	0.1269	0.1814	0.1965	0.1712	0.1963	0.1151	0.0952	0.1530	0.1297	0.1156	0.0728	0.1123	0.1065	0.1580	0.0979	0.1085	0.1045	0.1045	0.1593	0.1203	0.0927	0.1765	0.0719	0.2147	0.1035	0.1002	0.1931	0.1602	0.1363	0.1047	0.0712	0.1265	0.1623	0.1123	0.0777	0.1627	0.1047	0.1606	0.1112	0.1316	0.1005	0.1123	0.0699	0.1417	0.1107	0.1959	0.0817	0.1452	0.2002	0.1216	0.1449	0.1603	0.1182	0.1031	0.1351	0.1482	0.1961	0.1215	0.1397	0.1278	0.1120	0.1224	0.1343	0.1101	0.1190	0.0976	0.1080	0.1395	0.1139	0.1626	0.1225	0.1347	0.1143	0.1120	0.1226	0.1163	0.1175	0.1140	0.1198	0.1155	0.2013
14=19:57:56	12420	298	0.1078	0.0716	0.1054	0.1047	0.1056	0.1110	0.1235	0.1074	0.1104	0.0721	0.1062	0.1066	0.1088	0.0767	0.0997	0.1068	0.1033	0.1108	0.1122	0.1153	0.1222	0.0876	0.1239	0.1401	0.1178	0.0730	0.1143	0.1072	0.0987	0.0983	0.1108	0.1061	0.1060	0.0830	0.1109	0.0919	0.1705	0.0717	0.1627	0.1385	0.1157	0.1854	0.1473	0.1060	0.1312	0.0707	0.0989	0.1565	0.1210	0.0783	0.1666	0.1268	0.1408	0.1130	0.1403	0.0998	0.1206	0.0708	0.1076	0.0902	0.1347	0.0818	0.1901	0.1496	0.1385	0.1535	0.1335	0.1118	0.1160	0.0876	0.1165	0.1477	0.1380	0.1223	0.1311	0.1150	0.1436	0.1529	0.1143	0.1174	0.1010	0.1104	0.0993	0.1137	0.1734	0.1107	0.1279	0.1204	0.1145	0.1249	0.1212	0.1243	0.1212	0.1272	0.1150	0.1702
15=20:12:41	13305	303	0.1102	0.0718	0.1236	0.1507	0.1318	0.1210	0.1348	0.1158	0.1162	0.0717	0.1116	0.1065	0.1082	0.0776	0.1232	0.1164	0.1291	0.1209	0.1119	0.1231	0.1121	0.0930	0.1283	0.1286	0.1198	0.0733	0.1298	0.1133	0.1052	0.1032	0.1156	0.1109	0.1099	0.0802	0.1166	0.0916	0.1142	0.0726	0.1061	0.1109	0.1087	0.1158	0.1150	0.1070	0.1183	0.0723	0.1035	0.1315	0.1319	0.0770	0.1216	0.1079	0.1091	0.1241	0.1099	0.1035	0.1141	0.0707	0.1116	0.0904	0.1222	0.0819	0.1227	0.1079	0.1070	0.1086	0.1125	0.1160	0.1084	0.0972	0.1179	0.1318	0.1307	0.1179	0.1120	0.1097	0.1115	0.1148	0.1177	0.1193	0.1068	0.1147	0.1065	0.1184	0.1299	0.1109	0.1293	0.1294	0.1186	0.1243	0.1276	0.1331	0.1244	0.1353	0.1222	0.1567
16=20:27:22	14186	300	0.1174	0.0710	0.1160	0.1179	0.1215	0.1255	0.1465	0.1270	0.1402	0.0722	0.1183	0.1507	0.1111	0.0760	0.1126	0.1201	0.1326	0.1255	0.1472	0.1300	0.1309	0.1027	0.1401	0.1632	0.1250	0.0726	0.1273	0.1180	0.1067	0.1091	0.1238	0.1156	0.1226	0.0987	0.1260	0.0972	0.1272	0.0716	0.1107	0.1169	0.1071	0.1246	0.1249	0.1120	0.1278	0.0702	0.1079	0.1492	0.1303	0.0765	0.1334	0.1115	0.1217	0.1302	0.1201	0.1082	0.1390	0.0704	0.1198	0.1052	0.1364	0.0799	0.1302	0.1110	0.1240	0.1391	0.1218	0.1221	0.1191	0.0885	0.1236	0.1540	0.1365	0.1183	0.1213	0.1070	0.1228	0.1517	0.1276	0.1297	0.1128	0.1180	0.1194	0.1234	0.1388	0.1144	0.1368	0.1393	0.1267	0.1363	0.1371	0.1437	0.1357	0.1467	0.1258	0.1848
17=20:42:03	15067	300	0.1237	0.0721	0.1775	0.1557	0.1316	0.1343	0.1529	0.1180	0.1409	0.0723	0.1272	0.1180	0.1224	0.0753	0.1658	0.1318	0.1444	0.1358	0.1289	0.1392	0.1435	0.1011	0.1479	0.1663	0.1404	0.0731	0.1365	0.1291	0.1140	0.1147	0.1299	0.1199	0.1190	0.1236	0.1322	0.0998	0.1480	0.0715	0.1153	0.1257	0.1147	0.1340	0.1321	0.1152	0.1347	0.0707	0.1134	0.1467	0.1387	0.0783	0.1421	0.1175	0.1390	0.1386	0.1245	0.1105	0.1337	0.0702	0.1389	0.1019	0.1363	0.0822	0.1397	0.1251	0.1245	0.1221	0.1263	0.1249	0.1199	0.1003	0.1336	0.1607	0.1508	0.1242	0.1316	0.1187	0.1350	0.1387	0.1335	0.1387	0.1229	0.1280	0.1210	0.1338	0.1514	0.1212	0.1450	0.1470	0.1311	0.1439	0.1499	0.1518	0.1472	0.1525	0.1357	0.1957
18=20:56:48	15952	300	0.1286	0.0714	0.1293	0.1273	0.1393	0.1392	0.1638	0.1274	0.1416	0.0728	0.1282	0.1153	0.1200	0.0759	0.1151	0.1428	0.1209	0.1409	0.1323	0.1469	0.1351	0.0916	0.1532	0.1554	0.1425	0.0726	0.1434	0.1357	0.1197	0.1210	0.1370	0.1250	0.1246	0.0843	0.1371	0.0997	0.1246	0.0721	0.1221	0.1292	0.1158	0.1406	0.1377	0.1195	0.1446	0.0713	0.1151	0.1559	0.1451	0.0772	0.1507	0.1230	0.1295	0.1456	0.1312	0.1164	0.1354	0.0714	0.1329	0.0923	0.1399	0.0818	0.1482	0.1198	0.1287	0.1268	0.1324	0.1302	0.1252	0.0931	0.1363	0.1665	0.1583	0.1295	0.1361	0.1160	0.1389	0.1467	0.1410	0.1470	0.1211	0.1324	0.1320	0.1409	0.1633	0.1264	0.1552	0.1542	0.1387	0.1541	0.1588	0.1581	0.1529	0.1620	0.1408	0.1922
19=21:11:33	16838	301	0.1470	0.0730	0.1477	0.1439	0.1543	0.1550	0.1818	0.1259	0.1589	0.0711	0.1434	0.1272	0.1510	0.0766	0.1299	0.1468	0.1385	0.1569	0.1461	0.1630	0.1508	0.0992	0.1717	0.1431	0.1472	0.0737	0.1545	0.1483	0.1323	0.1329	0.1548	0.1361	0.1405	0.0914	0.1588	0.1093	0.1356	0.0720	0.1328	0.1415	0.1256	0.1564	0.1564	0.1291	0.1565	0.0703	0.1285	0.1740	0.1564	0.0784	0.1629	0.1372	0.1441	0.1636	0.1447	0.1201	0.1544	0.0706	0.1467	0.1474	0.1532	0.0823	0.1600	0.1320	0.1452	0.1414	0.1429	0.1376	0.1420	0.0993	0.1576	0.1694	0.1696	0.1425	0.1501	0.1287	0.1532	0.1642	0.1557	0.1620	0.1371	0.1465	0.1370	0.1547	0.1699	0.1333	0.1664	0.1690	0.1510	0.1668	0.1774	0.1756	0.1718	0.1776	0.1561	0.2242
20=21:26:14	17719	300	0.1542	0.0705	0.1574	0.1509	0.1621	0.1641	0.1930	0.1287	0.1682	0.0705	0.1504	0.1268	0.1464	0.0755	0.1349	0.1575	0.1467	0.1642	0.1541	0.1759	0.1575	0.1181	0.1801	0.1556	0.1580	0.0728	0.1639	0.1540	0.1381	0.1361	0.1632	0.1438	0.1664	0.0856	0.1637	0.1123	0.1421	0.0706	0.1431	0.1453	0.1288	0.1647	0.1632	0.1341	0.1639	0.0696	0.1341	0.1530	0.1649	0.0766	0.1715	0.1422	0.1463	0.1685	0.1537	0.1245	0.1601	0.0694	0.1531	0.1038	0.1637	0.0810	0.1701	0.1373	0.1498	0.1460	0.1480	0.1426	0.1485	0.1222	0.1649	0.1700	0.1780	0.1493	0.1588	0.1317	0.1609	0.1661	0.1630	0.1670	0.1370	0.1533	0.1418	0.1594	0.1849	0.1385	0.1771	0.1779	0.1557	0.1723	0.1865	0.1824	0.1779	0.1842	0.1623	0.2309
21=21:40:55	18600	301	0.1614	0.0719	0.1688	0.1574	0.1699	0.1745	0.2069	0.1328	0.1771	0.0716	0.1578	0.1300	0.1460	0.0763	0.1426	0.1684	0.1538	0.1736	0.1638	0.1898	0.1679	0.1068	0.1909	0.1574	0.1678	0.0736	0.1713	0.1636	0.1458	0.1459	0.1732	0.1502	0.1567	0.0895	0.1765	0.1177	0.1460	0.0715	0.1503	0.1546	0.1362	0.1747	0.1741	0.1424	0.1755	0.0717	0.1421	0.1557	0.1751	0.0773	0.1831	0.1538	0.1540	0.1792	0.1690	0.1289	0.1756	0.0712	0.1664	0.1066	0.1695	0.0824	0.1824	0.1492	0.1620	0.1540	0.1580	0.1514	0.1566	0.1010	0.1808	0.1798	0.1947	0.1608	0.1716	0.1412	0.1752	0.1789	0.1777	0.1851	0.1456	0.1687	0.1562	0.1745	0.1977	0.1489	0.1894	0.1904	0.1684	0.1883	0.2014	0.2009	0.1953	0.2061	0.1752	0.2606
22=21:55:36	19481	300	0.1751	0.0719	0.1818	0.1696	0.1864	0.1921	0.2256	0.1412	0.1934	0.0718	0.1751	0.1376	0.1559	0.0765	0.1529	0.1785	0.1660	0.1896	0.1773	0.2045	0.1853	0.1285	0.2074	0.1835	0.1789	0.0740	0.1870	0.1779	0.1560	0.1583	0.1904	0.1656	0.1748	0.0953	0.1917	0.1231	0.1573	0.0711	0.1636	0.1681	0.1490	0.1882	0.1874	0.1536	0.1920	0.0707	0.1564	0.1649	0.1886	0.0778	0.1968	0.1649	0.1735	0.1973	0.1835	0.1379	0.1949	0.0701	0.1840	0.1144	0.1859	0.0820	0.1939	0.1595	0.1747	0.1661	0.1694	0.1592	0.1691	0.1086	0.1959	0.1899	0.2065	0.1732	0.1858	0.1507	0.1895	0.1980	0.1936	0.2009	0.1571	0.1812	0.1690	0.1889	0.2110	0.1582	0.2060	0.2047	0.1823	0.2015	0.2197	0.2187	0.2107	0.2229	0.1904	0.2640
23=22:10:17	20362	303	0.1870	0.0716	0.1938	0.1818	0.1997	0.2062	0.2465	0.1461	0.2072	0.0694	0.1857	0.1421	0.1673	0.0760	0.1647	0.1920	0.1762	0.2012	0.1912	0.2216	0.1982	0.1133	0.2259	0.1586	0.1895	0.0729	0.1999	0.1876	0.1666	0.1676	0.2005	0.1736	0.1873	0.0925	0.2050	0.1247	0.1685	0.0708	0.1758	0.1802	0.1580	0.1985	0.1972	0.1603	0.2074	0.0703	0.1629	0.1718	0.2021	0.0773	0.2111	0.1760	0.1823	0.2091	0.1963	0.1430	0.2089	0.0704	0.1940	0.1143	0.1970	0.0813	0.2092	0.1705	0.1855	0.1778	0.1808	0.1671	0.1776	0.1099	0.2112	0.1954	0.2189	0.1857	0.1995	0.1587	0.2054	0.2110	0.2083	0.2127	0.1725	0.1911	0.1794	0.1998	0.2242	0.1701	0.2200	0.2228	0.1973	0.2181	0.2344	0.2287	0.2254	0.2336	0.2032	0.2794
24=22:25:02	21247	300	0.1977	0.0717	0.2097	0.1947	0.2128	0.2236	0.2608	0.1537	0.2223	0.0715	0.1968	0.1446	0.1806	0.0769	0.1799	0.2087	0.1905	0.2168	0.2047	0.2441	0.2181	0.1183	0.2435	0.1652	0.2043	0.0730	0.2129	0.2065	0.1825	0.1840	0.2155	0.1883	0.1996	0.0990	0.2177	0.1357	0.1824	0.0716	0.1927	0.1940	0.1714	0.2180	0.2184	0.1716	0.2197	0.0717	0.1741	0.1691	0.2173	0.0777	0.2364	0.1897	0.1931	0.2294	0.2128	0.1521	0.2268	0.0693	0.2061	0.1178	0.2127	0.0817	0.2307	0.1850	0.2037	0.1937	0.1947	0.1795	0.1939	0.1128	0.2218	0.2018	0.2404	0.2006	0.2201	0.1778	0.2301	0.2284	0.2336	0.2279	0.1906	0.2044	0.1902	0.2136	0.2453	0.1888	0.2387	0.2409	0.2182	0.2399	0.2597	0.2555	0.2428	0.2577	0.2164	0.3015
25=22:39:47	22132	303	0.2216	0.0722	0.2250	0.2104	0.2318	0.2400	0.2876	0.1621	0.2413	0.0709	0.2117	0.1503	0.1891	0.0764	0.1909	0.2217	0.2044	0.2347	0.2177	0.2561	0.2318	0.1170	0.2574	0.1719	0.2221	0.0725	0.2320	0.2195	0.1947	0.1943	0.2333	0.1980	0.2158	0.0961	0.2351	0.1398	0.1912	0.0698	0.2038	0.2047	0.1799	0.2324	0.2326	0.1794	0.2354	0.0677	0.1826	0.1850	0.2336	0.0760	0.2486	0.2020	0.2081	0.2455	0.2273	0.1595	0.2452	0.0694	0.2234	0.1210	0.2242	0.0806	0.2420	0.1948	0.2192	0.2047	0.2032	0.1848	0.2025	0.1144	0.2352	0.2160	0.2574	0.2164	0.2332	0.1900	0.2409	0.2438	0.2509	0.2458	0.1981	0.2136	0.2064	0.2273	0.2664	0.1971	0.2556	0.2550	0.2314	0.2512	0.2723	0.2627	0.2590	0.2692	0.2311	0.3331
26=22:54:32	23017	301	0.2330	0.0716	0.2473	0.2292	0.2519	0.2583	0.3118	0.1713	0.2641	0.0715	0.2316	0.1556	0.2059	0.0753	0.2039	0.2410	0.2210	0.2555	0.2402	0.2820	0.2605	0.1241	0.2827	0.1997	0.2386	0.0721	0.2476	0.2378	0.2106	0.2105	0.2517	0.2082	0.2351	0.1006	0.2605	0.1481	0.2039	0.0714	0.2177	0.2195	0.1946	0.2536	0.2559	0.1923	0.2593	0.0705	0.1972	0.2213	0.2592	0.0763	0.2749	0.2213	0.2221	0.2680	0.2514	0.1735	0.2719	0.0706	0.2425	0.1292	0.2416	0.0809	0.2715	0.2150	0.2389	0.2226	0.2265	0.2000	0.2257	0.1240	0.2608	0.2313	0.2794	0.2353	0.2534	0.2090	0.2675	0.2718	0.2723	0.2763	0.2186	0.2410	0.2261	0.2552	0.2869	0.2146	0.2834	0.2772	0.2573	0.2748	0.3037	0.2950	0.2890	0.2986	0.2517	0.3332
27=23:09:18	23902	300	0.2506	0.0703	0.2622	0.2455	0.2660	0.2801	0.3353	0.1821	0.2802	0.0720	0.2490	0.1649	0.2201	0.0760	0.2200	0.2638	0.2380	0.2734	0.2602	0.3046	0.2756	0.1311	0.3073	0.2082	0.2538	0.0717	0.2676	0.2587	0.2224	0.2277	0.2690	0.2269	0.2528	0.1061	0.2757	0.1589	0.2170	0.0701	0.2351	0.2323	0.2088	0.2700	0.2737	0.2060	0.2791	0.0705	0.2183	0.2049	0.2797	0.0756	0.2929	0.2355	0.2348	0.2930	0.2679	0.1825	0.2863	0.0698	0.2645	0.1369	0.2623	0.0811	0.2944	0.2305	0.2581	0.2436	0.2464	0.2132	0.2485	0.1316	0.2793	0.2230	0.3046	0.2547	0.2753	0.2283	0.2855	0.2920	0.2891	0.2989	0.2341	0.2563	0.2328	0.2736	0.3121	0.2307	0.3069	0.2987	0.2749	0.2927	0.3241	0.3112	0.3035	0.3178	0.2664	0.3429
28=23:24:03	24787	301	0.2765	0.0703	0.2902	0.2691	0.2875	0.3038	0.3576	0.1953	0.3047	0.0709	0.2695	0.1785	0.2400	0.0743	0.2385	0.2771	0.2589	0.2984	0.2840	0.3350	0.2992	0.1365	0.3340	0.2019	0.2722	0.0722	0.2905	0.2758	0.2438	0.2467	0.2934	0.2413	0.2718	0.1028	0.2985	0.1670	0.2354	0.0712	0.2543	0.2512	0.2215	0.2961	0.2966	0.2179	0.3008	0.0713	0.2324	0.2125	0.2933	0.0769	0.3185	0.2487	0.2503	0.3063	0.2902	0.1921	0.3097	0.0702	0.2802	0.1415	0.2828	0.0814	0.3152	0.2449	0.2775	0.2631	0.2618	0.2228	0.2611	0.1366	0.2932	0.2530	0.3289	0.2724	0.2979	0.2379	0.3088	0.3128	0.3155	0.3171	0.2587	0.2716	0.2619	0.2864	0.3335	0.2483	0.3264	0.3271	0.2946	0.3233	0.3504	0.3506	0.3306	0.3493	0.2960	0.3883
29=23:38:48	25672	301	0.2934	0.0713	0.3127	0.2906	0.3113	0.3317	0.3851	0.2089	0.3236	0.0707	0.2889	0.1864	0.2558	0.0762	0.2563	0.3005	0.2778	0.3229	0.3042	0.3669	0.3257	0.1470	0.3586	0.1983	0.2878	0.0728	0.3108	0.2943	0.2610	0.2696	0.3150	0.2621	0.2865	0.1059	0.3124	0.1723	0.2527	0.0717	0.2751	0.2669	0.2376	0.3120	0.3193	0.2303	0.3198	0.0725	0.2468	0.2050	0.3188	0.0774	0.3480	0.2684	0.2722	0.3341	0.3119	0.2059	0.3295	0.0699	0.2929	0.1464	0.3011	0.0808	0.3433	0.2644	0.3004	0.2827	0.2799	0.2394	0.2790	0.1405	0.3098	0.2447	0.3502	0.2959	0.3210	0.2622	0.3394	0.3326	0.3419	0.3428	0.2794	0.2928	0.2782	0.3095	0.3614	0.2710	0.3503	0.3523	0.3153	0.3501	0.3736	0.3719	0.3481	0.3706	0.3014	0.3962
30=23:53:33	26557	301	0.3138	0.0717	0.3377	0.3088	0.3313	0.3511	0.4091	0.2169	0.3363	0.0697	0.2940	0.1881	0.2818	0.0768	0.2761	0.3195	0.2978	0.3421	0.3181	0.3830	0.3323	0.1496	0.3642	0.1994	0.3146	0.0738	0.3261	0.3121	0.2775	0.2791	0.3287	0.2686	0.2919	0.1104	0.3202	0.1750	0.2735	0.0721	0.2907	0.2811	0.2471	0.3291	0.3235	0.2450	0.3294	0.0710	0.2567	0.2078	0.3420	0.0769	0.3715	0.2783	0.2839	0.3429	0.3207	0.2086	0.3458	0.0705	0.3134	0.1521	0.3285	0.0819	0.3632	0.2795	0.3068	0.2940	0.2893	0.2523	0.2907	0.1437	0.3263	0.2560	0.3738	0.3128	0.3373	0.2744	0.3522	0.3486	0.3501	0.3519	0.2958	0.2992	0.3017	0.3226	0.3898	0.2933	0.3714	0.3761	0.3360	0.3699	0.3892	0.3950	0.3688	0.3892	0.3255	0.4261
31=00:08:14	27438	300	0.3415	0.0714	0.3616	0.3403	0.3608	0.3810	0.4499	0.2343	0.3749	0.0722	0.3392	0.1991	0.3008	0.0757	0.2995	0.3477	0.3227	0.3782	0.3554	0.4145	0.3772	0.1605	0.4176	0.2206	0.3375	0.0718	0.3582	0.3404	0.2970	0.3148	0.3671	0.3021	0.3424	0.1159	0.3723	0.1877	0.2922	0.0709	0.3184	0.3128	0.2778	0.3628	0.3719	0.2666	0.3821	0.0733	0.2963	0.2381	0.3727	0.0772	0.4045	0.3189	0.3140	0.3943	0.3545	0.2358	0.3838	0.0704	0.3505	0.1693	0.3593	0.0814	0.4041	0.3003	0.3517	0.3286	0.3334	0.2715	0.3343	0.1567	0.3707	0.2610	0.4083	0.3495	0.3768	0.3072	0.3924	0.4040	0.3971	0.4105	0.3196	0.3447	0.3195	0.3680	0.4135	0.3096	0.4138	0.4091	0.3772	0.3989	0.4392	0.4253	0.4114	0.4256	0.3523	0.4580
32=00:22:59	28324	301	0.3762	0.0710	0.4007	0.3604	0.3965	0.4096	0.4981	0.2540	0.4147	0.0705	0.3637	0.2088	0.3223	0.0759	0.3257	0.3758	0.3477	0.4104	0.3819	0.4679	0.4091	0.1701	0.4459	0.2457	0.3664	0.0724	0.3935	0.3737	0.3310	0.3363	0.4048	0.3231	0.3787	0.1200	0.4090	0.1980	0.3243	0.0710	0.3439	0.3368	0.2957	0.4006	0.4006	0.2933	0.4096	0.0697	0.3138	0.2534	0.4027	0.0764	0.4348	0.3368	0.3431	0.4275	0.4058	0.2495	0.4342	0.0711	0.3950	0.1969	0.3817	0.0813	0.4363	0.3352	0.3816	0.3650	0.3590	0.3010	0.3666	0.1627	0.4064	0.2980	0.4331	0.3818	0.4109	0.3424	0.4308	0.4345	0.4364	0.4417	0.3694	0.3706	0.3652	0.4024	0.4615	0.3481	0.4581	0.4486	0.4120	0.4446	0.4893	0.4664	0.4629	0.4686	0.4015	0.4901
33=00:37:40	29205	300	0.4011	0.0715	0.4229	0.3920	0.4236	0.4512	0.5232	0.2776	0.4504	0.0726	0.3953	0.2299	0.3475	0.0772	0.3537	0.4076	0.3834	0.4371	0.4200	0.5029	0.4566	0.1804	0.4960	0.2238	0.3871	0.0735	0.4211	0.4074	0.3572	0.3750	0.4389	0.3616	0.4034	0.1279	0.4401	0.2168	0.3489	0.0720	0.3799	0.3632	0.3245	0.4349	0.4445	0.3128	0.4465	0.0733	0.3417	0.2528	0.4380	0.0780	0.4700	0.3628	0.3715	0.4670	0.4320	0.2730	0.4581	0.0703	0.4127	0.1947	0.4150	0.0824	0.4720	0.3659	0.4189	0.3968	0.3926	0.3249	0.3853	0.1717	0.4243	0.3142	0.4741	0.4070	0.4472	0.3659	0.4658	0.4579	0.4700	0.4789	0.3907	0.4010	0.3822	0.4197	0.4952	0.3816	0.4935	0.4863	0.4404	0.4789	0.5051	0.5050	0.4740	0.5090	0.4085	0.5213
34=00:52:25	30090	300	0.4324	0.0715	0.4559	0.4243	0.4600	0.4780	0.5577	0.2936	0.4870	0.0724	0.4318	0.2370	0.3725	0.0763	0.3757	0.4251	0.4018	0.4695	0.4435	0.5397	0.4785	0.1975	0.5155	0.2562	0.4162	0.0732	0.4475	0.4223	0.3798	0.3971	0.4752	0.3768	0.4373	0.1311	0.4855	0.2247	0.3678	0.0718	0.3968	0.3921	0.3432	0.4654	0.4738	0.3417	0.4754	0.0708	0.3784	0.2772	0.4668	0.0773	0.5051	0.3991	0.4029	0.4984	0.4649	0.2974	0.5127	0.0715	0.4669	0.2383	0.4494	0.0817	0.5079	0.3894	0.4481	0.4240	0.4221	0.3449	0.4270	0.1854	0.4748	0.3223	0.5101	0.4467	0.4778	0.3945	0.4957	0.5089	0.5068	0.5192	0.4314	0.4404	0.4341	0.4741	0.5303	0.4027	0.5280	0.5209	0.4750	0.5099	0.5551	0.5398	0.5305	0.5463	0.4664	0.5621
35=01:07:10	30975	303	0.4587	0.0713	0.4892	0.4563	0.5032	0.5217	0.5952	0.3146	0.5142	0.0722	0.4600	0.2471	0.4025	0.0754	0.4107	0.4691	0.4450	0.5083	0.4885	0.5769	0.5279	0.2054	0.5649	0.2623	0.4490	0.0723	0.4868	0.4650	0.4051	0.4306	0.5025	0.4184	0.4765	0.1372	0.5122	0.2380	0.4033	0.0718	0.4400	0.4253	0.3792	0.4988	0.5194	0.3638	0.5255	0.0722	0.4170	0.2827	0.5066	0.0758	0.5443	0.4296	0.4333	0.5451	0.4980	0.3274	0.5403	0.0701	0.4925	0.2384	0.4841	0.0808	0.5544	0.4236	0.4922	0.4617	0.4692	0.3782	0.4636	0.1959	0.5090	0.3243	0.5467	0.4818	0.5205	0.4297	0.5438	0.5529	0.5487	0.5671	0.4555	0.4713	0.4502	0.4945	0.5746	0.4367	0.5765	0.5673	0.5183	0.5621	0.5941	0.5811	0.5534	0.5767	0.4818	0.5977
36=01:21:52	31856	300	0.4946	0.0712	0.5295	0.4919	0.5325	0.5595	0.6381	0.3369	0.5605	0.0720	0.5038	0.2643	0.4310	0.0766	0.4412	0.4957	0.4773	0.5502	0.5251	0.6373	0.5673	0.2235	0.5993	0.2822	0.4786	0.0728	0.5233	0.4930	0.4458	0.4661	0.5525	0.4446	0.5098	0.1444	0.5619	0.2508	0.4279	0.0715	0.4676	0.4579	0.4107	0.5468	0.5518	0.3991	0.5579	0.0713	0.4411	0.2977	0.5318	0.0768	0.5869	0.4587	0.4634	0.5715	0.5405	0.3463	0.5900	0.0711	0.5382	0.2412	0.5118	0.0817	0.5852	0.4538	0.5127	0.4941	0.4913	0.4086	0.4944	0.2056	0.5506	0.3551	0.5751	0.5117	0.5519	0.4623	0.5869	0.5841	0.5895	0.5954	0.5068	0.5180	0.5012	0.5464	0.6079	0.4719	0.6097	0.6050	0.5523	0.5980	0.6277	0.6261	0.6032	0.6312	0.5301	0.6402
37=01:36:37	32741	303	0.5305	0.0715	0.5723	0.5310	0.5650	0.5955	0.6870	0.3652	0.6078	0.0722	0.5407	0.2767	0.4679	0.0765	0.4771	0.5325	0.5093	0.5871	0.5628	0.6692	0.6053	0.2371	0.6408	0.2862	0.5106	0.0726	0.5556	0.5222	0.4808	0.5013	0.5848	0.4749	0.5541	0.1493	0.6031	0.2613	0.4556	0.0711	0.4994	0.4865	0.4343	0.5789	0.5850	0.4323	0.5977	0.0716	0.4826	0.2987	0.5590	0.0769	0.6235	0.4976	0.5009	0.6113	0.5789	0.3713	0.6295	0.0708	0.5909	0.2277	0.5540	0.0818	0.6289	0.4903	0.5511	0.5336	0.5298	0.4368	0.5343	0.2161	0.5829	0.3815	0.6107	0.5424	0.5886	0.4954	0.6305	0.6315	0.6347	0.6334	0.5455	0.5524	0.5477	0.5824	0.6430	0.5070	0.6420	0.6483	0.5930	0.6359	0.6700	0.6692	0.6429	0.6692	0.5668	0.6769
38=01:51:18	33622	298	0.5590	0.0711	0.5956	0.5561	0.5943	0.6311	0.7084	0.3977	0.6366	0.0726	0.5708	0.2923	0.4905	0.0773	0.5072	0.5621	0.5449	0.6046	0.5953	0.6913	0.6478	0.2511	0.6828	0.3061	0.5434	0.0728	0.5944	0.5665	0.5076	0.5349	0.6105	0.5171	0.5852	0.1576	0.6331	0.2787	0.4962	0.0719	0.5424	0.5166	0.4666	0.6120	0.6326	0.4547	0.6384	0.0725	0.5269	0.3194	0.6163	0.0769	0.6539	0.5240	0.5302	0.6596	0.6109	0.4056	0.6600	0.0711	0.6199	0.2542	0.5819	0.0816	0.6680	0.5212	0.5987	0.5614	0.5691	0.4719	0.5710	0.2277	0.6277	0.3896	0.6562	0.5844	0.6370	0.5389	0.6595	0.6640	0.6620	0.6874	0.5701	0.5947	0.5725	0.6257	0.6900	0.5421	0.6973	0.6818	0.6322	0.6788	0.7164	0.6959	0.6797	0.7089	0.6051	0.7229
39=02:05:59	34503	301	0.6004	0.0714	0.6397	0.5945	0.6375	0.6755	0.7589	0.4230	0.6751	0.0717	0.6171	0.3015	0.5252	0.0747	0.5446	0.6001	0.5831	0.6577	0.6374	0.7494	0.6851	0.2669	0.7105	0.3225	0.5792	0.0726	0.6286	0.5904	0.5424	0.5689	0.6579	0.5445	0.6304	0.1647	0.6738	0.2871	0.5200	0.0713	0.5719	0.5538	0.4971	0.6578	0.6559	0.4986	0.6674	0.0715	0.5544	0.3422	0.6431	0.0765	0.6992	0.5518	0.5692	0.6816	0.6571	0.4236	0.7067	0.0708	0.6573	0.2528	0.6163	0.0815	0.6982	0.5605	0.6221	0.6036	0.5933	0.5069	0.5920	0.2392	0.6594	0.4101	0.6815	0.6169	0.6669	0.5725	0.7046	0.6943	0.7054	0.7013	0.6198	0.6177	0.6263	0.6482	0.7225	0.5756	0.7170	0.7230	0.6572	0.7056	0.7402	0.7258	0.7083	0.7377	0.6363	0.7425
40=02:20:44	35388	298	0.6335	0.0713	0.6889	0.6326	0.6756	0.7045	0.7942	0.4567	0.7105	0.0712	0.6319	0.3176	0.5656	0.0769	0.5849	0.6324	0.6159	0.6873	0.6727	0.7900	0.7139	0.2864	0.7451	0.3222	0.6215	0.0728	0.6604	0.6196	0.5887	0.6068	0.6942	0.5701	0.6566	0.1704	0.6836	0.2935	0.5546	0.0711	0.6046	0.5879	0.5348	0.6917	0.6929	0.5203	0.7001	0.0723	0.5651	0.3328	0.6795	0.0775	0.7474	0.5829	0.5990	0.7087	0.6800	0.4558	0.7337	0.0708	0.6790	0.2484	0.6660	0.0810	0.7468	0.5921	0.6551	0.6388	0.6295	0.5363	0.6197	0.2540	0.6789	0.4261	0.7203	0.6396	0.7072	0.6130	0.7584	0.7247	0.7440	0.7288	0.6581	0.6483	0.6576	0.6792	0.7587	0.6245	0.7402	0.7696	0.6957	0.7467	0.7752	0.7661	0.7311	0.7796	0.6645	0.7780
41=02:35:25	36270	300	0.6656	0.0714	0.7205	0.6620	0.7107	0.7347	0.8372	0.4810	0.7693	0.0718	0.6899	0.3200	0.5909	0.0752	0.6124	0.6668	0.6409	0.7147	0.6990	0.8160	0.7431	0.3036	0.7834	0.3337	0.6534	0.0726	0.6974	0.6564	0.6221	0.6434	0.7324	0.5980	0.7136	0.1776	0.7520	0.3061	0.5852	0.0705	0.6353	0.6192	0.5596	0.7311	0.7264	0.5609	0.7412	0.0699	0.6179	0.3529	0.7189	0.0765	0.7828	0.6224	0.6328	0.7538	0.7185	0.4914	0.7847	0.0714	0.7428	0.2754	0.6954	0.0813	0.7813	0.6201	0.6977	0.6670	0.6639	0.5664	0.6606	0.2603	0.7289	0.4512	0.7632	0.6786	0.7407	0.6538	0.7823	0.7591	0.7791	0.7806	0.6929	0.6944	0.6980	0.7305	0.7987	0.6526	0.7677	0.7965	0.7234	0.7561	0.8142	0.7784	0.7657	0.8036	0.7128	0.8084
42=02:50:10	37155	301	0.7043	0.0711	0.7328	0.6989	0.7465	0.7873	0.8526	0.5199	0.7963	0.0715	0.7250	0.3510	0.6192	0.0756	0.6457	0.6940	0.6819	0.7321	0.7356	0.8402	0.7803	0.3271	0.8333	0.3357	0.6796	0.0722	0.7376	0.6858	0.6407	0.6725	0.7628	0.6471	0.7281	0.1903	0.7868	0.3300	0.6291	0.0712	0.6795	0.6506	0.5936	0.7641	0.7714	0.5884	0.7724	0.0717	0.6654	0.3777	0.7603	0.0765	0.8134	0.6493	0.6667	0.7946	0.7421	0.5344	0.8081	0.0706	0.7724	0.3005	0.7150	0.0818	0.8127	0.6502	0.7352	0.6880	0.7019	0.6062	0.6933	0.2788	0.7676	0.4735	0.7896	0.6973	0.7790	0.6722	0.8132	0.7601	0.8085	0.8129	0.7170	0.7356	0.7166	0.7650	0.8352	0.6745	0.7937	0.8298	0.7471	0.7799	0.8432	0.8133	0.7740	0.8435	0.7274	0.8522
43=03:04:51	38036	300	0.7222	0.0716	0.7637	0.7170	0.7641	0.8191	0.8843	0.5540	0.8303	0.0723	0.7559	0.3624	0.6544	0.0755	0.6865	0.7341	0.7071	0.7470	0.7636	0.8651	0.7953	0.3410	0.8656	0.3672	0.7234	0.0728	0.7614	0.7257	0.6815	0.7114	0.7887	0.6852	0.7574	0.2002	0.8241	0.3503	0.6603	0.0711	0.7091	0.6825	0.6306	0.8046	0.7981	0.6244	0.8065	0.0715	0.7084	0.3904	0.7996	0.0759	0.8509	0.6734	0.6787	0.8245	0.7617	0.5649	0.8351	0.0712	0.8162	0.3257	0.7452	0.0817	0.8625	0.6823	0.7693	0.7133	0.7370	0.6433	0.7236	0.3000	0.8153	0.4984	0.8258	0.7108	0.8235	0.7183	0.8672	0.7891	0.8398	0.8509	0.7465	0.7800	0.7438	0.8158	0.8715	0.7151	0.8193	0.8627	0.7796	0.8057	0.8746	0.8554	0.8006	0.8914	0.7544	0.8908
44=03:19:32	38917	301	0.7550	0.0717	0.7847	0.7354	0.8012	0.8528	0.9149	0.5922	0.8738	0.0709	0.7720	0.3822	0.6817	0.0760	0.7190	0.7638	0.7389	0.7693	0.7925	0.9032	0.8280	0.3703	0.9096	0.3695	0.7507	0.0725	0.8042	0.7621	0.6962	0.7290	0.8316	0.7249	0.7951	0.2139	0.8567	0.3600	0.6945	0.0714	0.7484	0.7150	0.6544	0.8459	0.8393	0.6606	0.8591	0.0716	0.7346	0.4018	0.8270	0.0767	0.8908	0.7110	0.7073	0.8582	0.7860	0.5889	0.8750	0.0703	0.8437	0.3343	0.7672	0.0815	0.8948	0.7085	0.8031	0.7333	0.7692	0.6832	0.7534	0.3179	0.8400	0.5130	0.8511	0.7319	0.8671	0.7285	0.9000	0.7958	0.8735	0.8685	0.7698	0.7952	0.7664	0.8207	0.9111	0.7385	0.8314	0.9116	0.7920	0.8276	0.9090	0.8899	0.8072	0.9171	0.7703	0.9177
45=03:34:14	39798	298	0.7600	0.0721	0.8091	0.7691	0.8356	0.8789	0.9527	0.6282	0.9073	0.0724	0.8035	0.3920	0.7088	0.0754	0.7488	0.7965	0.7503	0.7867	0.8128	0.9108	0.8419	0.3930	0.9374	0.3869	0.7971	0.0725	0.8251	0.7810	0.7156	0.7579	0.8626	0.7494	0.8216	0.2244	0.8977	0.3770	0.7171	0.0716	0.7635	0.7576	0.6746	0.8683	0.8657	0.6898	0.8826	0.0719	0.7646	0.4231	0.8563	0.0774	0.9329	0.7520	0.7225	0.8855	0.7981	0.6344	0.9113	0.0711	0.8984	0.3351	0.7959	0.0821	0.9351	0.7213	0.8389	0.7517	0.8009	0.7179	0.7913	0.3291	0.8791	0.5283	0.8945	0.7486	0.8889	0.7614	0.9407	0.8337	0.9098	0.9187	0.7879	0.8470	0.7967	0.8822	0.9297	0.7627	0.8506	0.9373	0.8257	0.8402	0.9406	0.9107	0.8326	0.9357	0.7878	0.9495
46=03:48:59	40683	301	0.7865	0.0730	0.8120	0.7612	0.8545	0.9031	0.9786	0.6444	0.9420	0.0714	0.8127	0.3979	0.7195	0.0751	0.7620	0.8310	0.7633	0.7967	0.8237	0.9184	0.8461	0.4222	0.9590	0.4078	0.8210	0.0723	0.8670	0.8221	0.7403	0.7640	0.8890	0.7779	0.8375	0.2339	0.9279	0.3771	0.7414	0.0705	0.7792	0.7778	0.6878	0.9104	0.8827	0.7241	0.9056	0.0710	0.7749	0.4305	0.8965	0.0761	0.9334	0.7638	0.7267	0.9105	0.8158	0.6542	0.9345	0.0703	0.9337	0.3381	0.7926	0.0817	0.9529	0.7422	0.8563	0.7544	0.8199	0.7390	0.8155	0.3380	0.8966	0.5540	0.9151	0.7567	0.9202	0.7866	0.9522	0.8263	0.9189	0.9208	0.8026	0.8688	0.8178	0.9143	0.9638	0.7719	0.8600	0.9483	0.8323	0.8363	0.9719	0.9063	0.8439	0.9501	0.8052	0.9573
47=04:03:44	41568	301	0.8010	0.0707	0.8511	0.8079	0.9130	0.9586	1.0053	0.7073	0.9814	0.0716	0.8484	0.4351	0.7445	0.0750	0.8002	0.8573	0.7971	0.8154	0.8550	0.9035	0.8764	0.4433	1.0111	0.4152	0.8675	0.0722	0.9015	0.8546	0.7602	0.8040	0.9272	0.8300	0.8616	0.2540	0.9655	0.4137	0.7572	0.0706	0.8148	0.8190	0.7221	0.9409	0.9303	0.7539	0.9563	0.0724	0.8125	0.4466	0.9273	0.0760	0.9915	0.8122	0.7530	0.9531	0.8328	0.7084	0.9647	0.0702	0.9639	0.3660	0.8171	0.0814	0.9934	0.7626	0.9091	0.7831	0.8609	0.7919	0.8503	0.3688	0.9355	0.5758	0.9462	0.7690	0.9558	0.7994	0.9982	0.8540	0.9716	0.9400	0.8202	0.9105	0.8296	0.9274	0.9735	0.7926	0.8770	0.9797	0.8584	0.8630	0.9951	0.9286	0.8588	0.9845	0.8178	0.9902
48=04:18:29	42453	303	0.8177	0.0713	0.8458	0.8059	0.9206	0.9601	0.9980	0.7347	1.0054	0.0718	0.8519	0.4491	0.7546	0.0757	0.8100	0.8894	0.8007	0.8242	0.8527	0.9058	0.8842	0.4797	1.0237	0.4353	0.8876	0.0730	0.9330	0.8857	0.7778	0.8079	0.9527	0.8445	0.8746	0.2682	0.9841	0.4197	0.7822	0.0711	0.8243	0.8448	0.7264	0.9728	0.9499	0.7951	0.9749	0.0709	0.8249	0.4725	0.9638	0.0763	1.0012	0.8257	0.7669	0.9681	0.8479	0.7255	0.9958	0.0712	0.9966	0.3801	0.8269	0.0819	0.9986	0.7789	0.9379	0.7810	0.8764	0.8316	0.8689	0.3876	0.9609	0.6010	0.9448	0.7911	0.9839	0.8169	1.0054	0.8515	0.9831	0.9351	0.8353	0.9305	0.8340	0.9565	0.9748	0.8053	0.8865	0.9582	0.8594	0.8629	0.9900	0.9066	0.8701	0.9804	0.8397	0.9724
49=04:33:14	43338	298	0.8335	0.0719	0.8707	0.8278	0.9611	0.9794	1.0012	0.7709	1.0466	0.0711	0.8762	0.4605	0.7723	0.0757	0.8269	0.9226	0.8206	0.8475	0.8769	0.9128	0.8960	0.5109	1.0358	0.4540	0.9221	0.0729	0.9686	0.9064	0.7857	0.8143	0.9907	0.8804	0.8996	0.2798	1.0209	0.4354	0.8022	0.0711	0.8459	0.8863	0.7384	0.9936	0.9665	0.8307	1.0002	0.0710	0.8434	0.4809	0.9742	0.0773	1.0116	0.8754	0.7889	0.9627	0.8616	0.7489	1.0199	0.0720	1.0364	0.3792	0.8357	0.0818	0.9925	0.7887	0.9487	0.8027	0.8917	0.8458	0.9042	0.3994	0.9810	0.5943	0.9580	0.8018	0.9916	0.8238	1.0071	0.8749	1.0147	0.9178	0.8425	0.9392	0.8620	0.9411	0.9680	0.8104	0.8911	0.9721	0.8736	0.8685	0.9935	0.9031	0.8682	0.9634	0.8433	0.9629
50=04:47:59	44224	301	0.8369	0.0719	0.8708	0.8374	0.9528	0.9702	0.9894	0.8022	1.0677	0.0734	0.8889	0.4627	0.7879	0.0765	0.8401	0.9404	0.8340	0.8478	0.8853	0.9057	0.9135	0.5296	1.0374	0.4610	0.9528	0.0726	0.9829	0.9385	0.8012	0.8466	0.9847	0.9103	0.9119	0.2906	1.0367	0.4378	0.8120	0.0721	0.8650	0.9092	0.7608	0.9914	0.9989	0.8439	1.0404	0.0723	0.8628	0.4957	0.9905	0.0763	1.0035	0.9109	0.8001	0.9738	0.8694	0.8103	1.0013	0.0720	1.0437	0.4068	0.8523	0.0820	1.0114	0.8065	0.9790	0.8122	0.9372	0.8764	0.9392	0.4181	1.0126	0.6179	0.9598	0.8137	1.0074	0.8489	1.0108	0.8968	1.0235	0.9400	0.8537	0.9871	0.8563	0.9572	0.9714	0.8231	0.9112	0.9667	0.8984	0.8834	0.9986	0.9044	0.8830	0.9769	0.8527	0.9838
51=05:02:44	45109	303	0.8506	0.0714	0.8821	0.8488	0.9465	0.9707	0.9809	0.8481	1.0683	0.0723	0.8976	0.4960	0.7959	0.0766	0.8557	0.9543	0.8447	0.8469	0.8902	0.8905	0.9117	0.5525	1.0289	0.4785	0.9762	0.0724	0.9980	0.9578	0.8078	0.8515	0.9756	0.9324	0.9150	0.3193	1.0217	0.4690	0.8244	0.0713	0.8770	0.9309	0.7708	0.9753	0.9954	0.8646	1.0431	0.0723	0.8774	0.5133	0.9838	0.0760	1.0036	0.9163	0.8038	0.9661	0.8801	0.8341	0.9947	0.0708	1.0379	0.4379	0.8580	0.0809	0.9968	0.8223	0.9617	0.8259	0.9517	0.9247	0.9250	0.4511	1.0039	0.6540	0.9505	0.8149	1.0004	0.8531	1.0125	0.8898	1.0155	0.9345	0.8699	0.9772	0.8753	0.9533	0.9621	0.8448	0.9167	0.9629	0.9056	0.8982	0.9774	0.9110	0.8833	0.9826	0.8583	0.9822
52=05:17:29	45994	298	0.8572	0.0716	0.8833	0.8493	0.9472	0.9583	0.9910	0.8526	1.0778	0.0709	0.8878	0.4828	0.7959	0.0755	0.8505	0.9507	0.8398	0.8589	0.8868	0.9072	0.9138	0.5971	1.0039	0.4745	0.9834	0.0724	1.0047	0.9379	0.8107	0.8331	0.9823	0.9115	0.9227	0.3198	1.0149	0.4407	0.8374	0.0704	0.8797	0.9458	0.7555	0.9812	0.9751	0.8914	1.0240	0.0695	0.8484	0.4970	0.9687	0.0762	0.9976	0.9284	0.8258	0.9468	0.8763	0.8366	1.0047	0.0715	1.0301	0.4171	0.8604	0.0814	0.9824	0.8227	0.9491	0.8174	0.9426	0.9288	0.9109	0.4560	0.9849	0.6380	0.9545	0.8327	0.9938	0.8586	0.9922	0.8905	1.0022	0.9197	0.8566	0.9428	0.8900	0.9360	0.9718	0.8417	0.9214	0.9680	0.9102	0.8979	0.9883	0.9025	0.8913	0.9547	0.8663	0.9578
53=05:32:14	46879	303	0.8522	0.0720	0.8939	0.8618	0.9355	0.9545	0.9872	0.8939	1.0621	0.0708	0.8967	0.5123	0.8149	0.0763	0.8712	0.9448	0.8552	0.8728	0.9060	0.9043	0.9294	0.6311	1.0186	0.4966	0.9766	0.0730	0.9853	0.9217	0.8300	0.8574	0.9789	0.9129	0.9491	0.3562	1.0132	0.4797	0.8419	0.0717	0.8944	0.9618	0.7765	0.9825	0.9766	0.9067	1.0215	0.0701	0.8814	0.5486	0.9554	0.0767	1.0097	0.9270	0.8394	0.9442	0.9005	0.8661	1.0132	0.0710	1.0492	0.4504	0.8802	0.0823	0.9942	0.8410	0.9547	0.8548	0.9657	0.9795	0.9093	0.5051	0.9897	0.6710	0.9480	0.8346	0.9870	0.8709	1.0202	0.9063	1.0181	0.9226	0.8985	0.9392	0.9158	0.9337	0.9633	0.8687	0.9222	0.9822	0.9262	0.9111	0.9810	0.9153	0.9001	0.9690	0.8781	0.9655
54=05:47:00	47764	298	0.8749	0.0704	0.9153	0.8806	0.9463	0.9750	0.9921	0.9308	1.0674	0.0720	0.9442	0.5312	0.8235	0.0762	0.8941	0.9458	0.8861	0.8828	0.9381	0.9002	0.9498	0.6339	1.0323	0.5120	0.9848	0.0724	0.9923	0.9488	0.8433	0.8854	0.9761	0.9353	0.9371	0.3667	1.0231	0.5024	0.8530	0.0709	0.9113	0.9429	0.8063	0.9806	0.9897	0.8823	1.0359	0.0724	0.9022	0.5405	0.9690	0.0771	1.0108	0.9248	0.8292	0.9592	0.8932	0.9050	0.9990	0.0711	1.0195	0.4678	0.8790	0.0818	1.0038	0.8411	0.9573	0.8333	0.9669	0.9696	0.9102	0.5133	0.9897	0.6817	0.9517	0.8271	0.9995	0.8791	1.0155	0.9084	0.9989	0.9306	0.8744	0.9631	0.8876	0.9430	0.9606	0.8685	0.9227	0.9646	0.9294	0.9118	0.9774	0.9069	0.8841	0.9713	0.8544	0.9676
55=06:01:45	48649	300	0.8731	0.0721	0.9057	0.8760	0.9319	0.9540	0.9883	0.9260	1.0703	0.0720	0.9181	0.5326	0.8273	0.0758	0.8893	0.9374	0.8677	0.8734	0.9234	0.8958	0.9442	0.6672	1.0169	0.5231	0.9780	0.0729	0.9820	0.9302	0.8423	0.8905	0.9787	0.9139	0.9520	0.3897	1.0280	0.5122	0.8589	0.0717	0.9079	0.9418	0.8048	0.9743	0.9819	0.8731	1.0307	0.0719	0.9052	0.5638	0.9592	0.0768	1.0008	0.9190	0.8394	0.9527	0.8955	0.9000	1.0081	0.0724	1.0424	0.4938	0.8853	0.0823	0.9941	0.8390	0.9523	0.8397	0.9577	0.9603	0.9145	0.5414	0.9932	0.7037	0.9537	0.8348	0.9897	0.8954	1.0111	0.9166	0.9997	0.9316	0.8892	0.9633	0.9072	0.9569	0.9557	0.8746	0.9255	0.9638	0.9330	0.9114	0.9841	0.9011	0.9022	0.9658	0.8790	0.9724
56=06:16:30	49534	303	0.8857	0.0705	0.9012	0.8712	0.9452	0.9784	1.0093	0.9464	1.0683	0.0712	0.9380	0.5774	0.8236	0.0746	0.8931	0.9440	0.8866	0.8728	0.9386	0.8977	0.9553	0.6793	1.0337	0.5460	0.9618	0.0722	0.9972	0.9484	0.8530	0.8885	0.9775	0.9404	0.9620	0.4215	1.0283	0.5423	0.8745	0.0711	0.9339	0.9356	0.8128	0.9865	0.9851	0.8664	1.0346	0.0718	0.9401	0.5838	0.9781	0.0749	1.0017	0.9159	0.8584	0.9722	0.9231	0.8937	1.0063	0.0697	1.0386	0.5218	0.8720	0.0811	0.9976	0.8638	0.9632	0.8491	0.9705	0.9803	0.9199	0.5850	0.9965	0.7379	0.9566	0.8364	1.0084	0.8979	1.0166	0.9056	1.0197	0.9338	0.9065	0.9631	0.9478	0.9517	0.9716	0.8890	0.9375	0.9724	0.9372	0.9386	0.9885	0.9218	0.9032	0.9963	0.8810	0.9762
57=06:31:15	50420	298	0.8873	0.0707	0.8968	0.8761	0.9357	0.9658	0.9885	0.9343	1.0715	0.0724	0.9268	0.5802	0.8333	0.0751	0.8980	0.9340	0.8806	0.8661	0.9302	0.8884	0.9593	0.6927	1.0361	0.5392	0.9622	0.0721	0.9924	0.9424	0.8511	0.9241	0.9720	0.9284	0.9630	0.4398	1.0270	0.5452	0.8730	0.0710	0.9379	0.9263	0.8192	0.9864	0.9908	0.8597	1.0363	0.0720	0.9324	0.5811	0.9694	0.0774	0.9963	0.9215	0.8698	0.9833	0.9104	0.8867	1.0011	0.0705	1.0374	0.5372	0.8774	0.0821	0.9911	0.8535	0.9731	0.8409	0.9657	0.9636	0.9210	0.5894	0.9939	0.7486	0.9516	0.8384	1.0006	0.8934	1.0164	0.9184	1.0159	0.9418	0.9035	0.9675	0.9202	0.9515	0.9634	0.8809	0.9288	0.9677	0.9451	0.9243	0.9934	0.9091	0.8972	0.9782	0.8886	0.9821
58=06:46:00	51305	301	0.8887	0.0706	0.9045	0.8723	0.9380	0.9594	0.9808	0.9267	1.0635	0.0707	0.9294	0.5812	0.8348	0.0750	0.9020	0.9369	0.8831	0.8684	0.9190	0.8976	0.9449	0.7183	1.0224	0.5590	0.9605	0.0721	0.9879	0.9385	0.8566	0.8946	0.9743	0.9135	0.9609	0.4560	1.0207	0.5435	0.8839	0.0711	0.9316	0.9336	0.8169	0.9767	0.9763	0.8708	1.0213	0.0705	0.9182	0.6015	0.9678	0.0762	0.9996	0.9137	0.8506	0.9588	0.8975	0.8730	1.0009	0.0715	1.0273	0.5285	0.8882	0.0809	0.9908	0.8609	0.9543	0.8433	0.9525	0.9633	0.9128	0.6110	0.9850	0.7620	0.9473	0.8343	0.9920	0.9002	1.0017	0.9098	0.9919	0.9293	0.8920	0.9450	0.9120	0.9477	0.9673	0.8854	0.9307	0.9601	0.9235	0.9076	0.9814	0.9004	0.8917	0.9604	0.8803	0.9731
59=07:00:45	52190	298	0.8664	0.0713	0.9000	0.8787	0.9071	0.9505	0.9657	0.9224	1.0413	0.0726	0.9089	0.5778	0.8543	0.0765	0.9133	0.9272	0.8767	0.8563	0.9292	0.8778	0.9442	0.7138	1.0264	0.5663	0.9737	0.0723	0.9642	0.9296	0.8423	0.9034	0.9479	0.9150	0.9257	0.4709	0.9985	0.5454	0.8755	0.0706	0.9252	0.9294	0.8215	0.9595	0.9736	0.8607	1.0215	0.0720	0.9144	0.6166	0.9668	0.0760	0.9989	0.9083	0.8134	0.9387	0.8704	0.8886	0.9692	0.0706	0.9934	0.5432	0.8923	0.0813	0.9994	0.8456	0.9482	0.8295	0.9439	0.9403	0.9038	0.6238	0.9717	0.7789	0.9545	0.8211	0.9818	0.8972	1.0058	0.8920	0.9704	0.9268	0.8624	0.9542	0.8680	0.9418	0.9508	0.8997	0.9126	0.9575	0.9175	0.8932	0.9562	0.8959	0.8677	0.9533	0.8403	0.9714
60=07:15:30	53075	298	0.8830	0.0712	0.8904	0.8604	0.9211	0.9555	0.9751	0.9288	1.0615	0.0723	0.9085	0.6127	0.8397	0.0758	0.9003	0.9303	0.8713	0.8490	0.9200	0.8893	0.9434	0.7430	1.0270	0.5811	0.9585	0.0739	0.9789	0.9367	0.8490	0.8958	0.9636	0.9191	0.9548	0.5172	1.0198	0.5752	0.8863	0.0719	0.9316	0.9278	0.8150	0.9729	0.9791	0.8701	1.0279	0.0727	0.9231	0.6260	0.9613	0.0775	0.9897	0.9032	0.8405	0.9536	0.8935	0.8753	0.9952	0.0709	1.0303	0.5579	0.8806	0.0820	0.9931	0.8606	0.9553	0.8432	0.9489	0.9619	0.9085	0.6661	0.9853	0.7986	0.9393	0.8148	0.9921	0.8986	0.9993	0.8827	0.9890	0.9241	0.8888	0.9457	0.9013	0.9324	0.9789	0.8990	0.9202	0.9666	0.9176	0.9041	0.9695	0.9039	0.8785	0.9724	0.8651	0.9732
61=07:30:16	53960	300	0.8792	0.0713	0.9045	0.8760	0.9359	0.9682	0.9896	0.9457	1.0707	0.0713	0.9057	0.6310	0.8380	0.0761	0.9131	0.9382	0.8818	0.8653	0.9264	0.8881	0.9473	0.7642	1.0324	0.5861	0.9655	0.0726	0.9877	0.9373	0.8550	0.9012	0.9735	0.9279	0.9555	0.5441	1.0165	0.5869	0.8859	0.0707	0.9440	0.9320	0.8160	0.9725	0.9843	0.8730	1.0378	0.0719	0.9187	0.6385	0.9649	0.0766	1.0013	0.9102	0.8458	0.9573	0.9003	0.8826	1.0025	0.0698	1.0267	0.5664	0.8741	0.0816	0.9888	0.8528	0.9562	0.8406	0.9438	0.9673	0.8976	0.6825	0.9693	0.7946	0.9502	0.8196	0.9989	0.8932	1.0122	0.8798	1.0010	0.9210	0.8878	0.9451	0.8914	0.9232	0.9585	0.8932	0.9114	0.9681	0.9087	0.9033	0.9535	0.9036	0.8624	0.9758	0.8443	0.9538
62=07:45:01	54845	301	0.8783	0.0714	0.9202	0.8748	0.9399	0.9737	0.9832	0.9516	1.0425	0.0697	0.8918	0.6526	0.8379	0.0764	0.9226	0.9388	0.8720	0.8802	0.9162	0.9044	0.9189	0.7851	1.0115	0.6023	0.9766	0.0725	0.9898	0.9278	0.8575	0.8890	0.9662	0.9308	0.9390	0.5648	0.9882	0.5823	0.8697	0.0707	0.9297	0.9340	0.8066	0.9738	0.9620	0.8790	1.0131	0.0714	0.8912	0.6464	0.9651	0.0762	1.0151	0.9047	0.8384	0.9295	0.8963	0.8755	0.9992	0.0693	1.0050	0.5528	0.8682	0.0812	0.9852	0.8554	0.9310	0.8369	0.9239	0.9702	0.8844	0.7115	0.9442	0.8048	0.9521	0.8122	0.9974	0.8947	1.0240	0.8803	1.0019	0.9031	0.8951	0.9360	0.9091	0.9155	0.9481	0.8974	0.8944	0.9695	0.9054	0.9085	0.9535	0.9183	0.8617	0.9727	0.8372	0.9518
63=07:59:46	55730	298	0.8762	0.0721	0.8999	0.8731	0.9402	0.9707	0.9862	0.9361	1.0724	0.0717	0.9085	0.6583	0.8359	0.0755	0.9048	0.9345	0.8785	0.8570	0.9243	0.8983	0.9438	0.7903	1.0348	0.6195	0.9667	0.0721	0.9868	0.9281	0.8463	0.8924	0.9808	0.9274	0.9644	0.5942	1.0268	0.6054	0.8779	0.0712	0.9458	0.9390	0.8142	0.9834	0.9935	0.8841	1.0513	0.0716	0.9280	0.6778	0.9574	0.0772	1.0050	0.9207	0.8461	0.9536	0.8999	0.8806	1.0189	0.0703	1.0316	0.5839	0.8702	0.0812	0.9945	0.8507	0.9591	0.8419	0.9564	0.9746	0.9142	0.7360	0.9856	0.8316	0.9445	0.8134	0.9918	0.8828	1.0157	0.8915	1.0077	0.9182	0.8936	0.9531	0.9096	0.9328	0.9608	0.8862	0.9100	0.9736	0.9248	0.9066	0.9769	0.9172	0.8841	0.9785	0.8627	0.9738
64=08:14:31	56616	298	0.8733	0.0713	0.9190	0.8772	0.9383	0.9684	0.9924	0.9482	1.0694	0.0709	0.9155	0.6716	0.8312	0.0759	0.9087	0.9388	0.8636	0.8578	0.9153	0.8987	0.9310	0.8018	1.0201	0.6341	0.9718	0.0722	0.9873	0.9335	0.8539	0.8902	0.9722	0.9194	0.9588	0.6144	1.0286	0.6112	0.8703	0.0712	0.9253	0.9366	0.8061	0.9781	0.9758	0.8827	1.0309	0.0716	0.9157	0.6939	0.9605	0.0770	1.0024	0.9113	0.8257	0.9442	0.8926	0.8811	1.0095	0.0712	1.0389	0.6002	0.8730	0.0817	0.9951	0.8515	0.9545	0.8343	0.9446	0.9661	0.9110	0.7399	0.9812	0.8327	0.9443	0.8103	0.9919	0.8935	1.0126	0.8878	0.9952	0.9233	0.8911	0.9540	0.9110	0.9468	0.9605	0.8919	0.9078	0.9627	0.9183	0.8932	0.9686	0.9058	0.8842	0.9741	0.8648	0.9710
65=08:29:16	57501	301	0.8653	0.0700	0.8846	0.8626	0.9169	0.9639	0.9627	0.9363	1.0272	0.0693	0.8736	0.6690	0.8292	0.0758	0.8977	0.9307	0.8725	0.8468	0.9079	0.8822	0.9249	0.7770	1.0200	0.6259	0.9584	0.0718	0.9771	0.9310	0.8299	0.8740	0.9465	0.9270	0.9041	0.6205	0.9681	0.6014	0.8629	0.0701	0.9292	0.9206	0.7944	0.9567	0.9607	0.8606	1.0072	0.0730	0.8832	0.6765	0.9545	0.0753	0.9986	0.8991	0.8240	0.9300	0.8626	0.8765	0.9728	0.0686	0.9754	0.5989	0.8549	0.0811	0.9840	0.8377	0.9326	0.8190	0.9189	0.9568	0.8875	0.7441	0.9402	0.8118	0.9372	0.7960	0.9885	0.8672	1.0017	0.8540	0.9743	0.9033	0.8562	0.9271	0.8686	0.8982	0.9504	0.8927	0.8932	0.9587	0.8960	0.9021	0.9400	0.9044	0.8361	0.9665	0.8050	0.9560
66=08:44:01	58386	303	0.8689	0.0712	0.8916	0.8648	0.9249	0.9626	0.9820	0.9378	1.0661	0.0711	0.9149	0.6948	0.8319	0.0747	0.8916	0.9377	0.8651	0.8451	0.9107	0.8876	0.9297	0.7954	1.0238	0.6403	0.9619	0.0725	0.9811	0.9368	0.8400	0.8756	0.9668	0.9195	0.9439	0.6530	1.0304	0.6367	0.8673	0.0711	0.9191	0.9260	0.7985	0.9675	0.9785	0.8711	1.0354	0.0713	0.9147	0.6924	0.9579	0.0754	0.9909	0.9099	0.8171	0.9505	0.8853	0.8861	1.0029	0.0709	1.0383	0.6286	0.8669	0.0816	0.9932	0.8463	0.9573	0.8282	0.9535	0.9678	0.9216	0.7600	0.9881	0.8233	0.9519	0.8114	0.9908	0.8869	1.0050	0.8812	0.9952	0.9327	0.8850	0.9552	0.8936	0.9499	0.9653	0.8849	0.9114	0.9614	0.9192	0.8959	0.9716	0.9012	0.8804	0.9735	0.8621	0.9780
67=08:58:46	59271	298	0.8616	0.0709	0.8844	0.8609	0.9235	0.9525	0.9763	0.9256	1.0649	0.0722	0.9067	0.6899	0.8196	0.0766	0.8917	0.9311	0.8647	0.8457	0.9093	0.8842	0.9355	0.7945	1.0297	0.6540	0.9539	0.0730	0.9739	0.9319	0.8368	0.8851	0.9682	0.9099	0.9491	0.6727	1.0245	0.6354	0.8638	0.0712	0.9436	0.9294	0.8019	0.9708	0.9843	0.8728	1.0367	0.0715	0.9166	0.7172	0.9570	0.0769	0.9946	0.9135	0.8242	0.9540	0.8821	0.8904	1.0031	0.0709	1.0284	0.6437	0.8662	0.0819	0.9935	0.8423	0.9636	0.8260	0.9561	0.9668	0.9207	0.7684	0.9899	0.8328	0.9515	0.8152	0.9931	0.8862	1.0064	0.8831	0.9901	0.9307	0.8710	0.9566	0.8832	0.9436	0.9626	0.8796	0.9069	0.9581	0.9182	0.8951	0.9684	0.8992	0.8754	0.9712	0.8444	0.9770
68=09:13:31	60156	303	0.8714	0.0709	0.8861	0.8564	0.9354	0.9664	0.9897	0.9258	1.0649	0.0718	0.9208	0.7063	0.8237	0.0762	0.8934	0.9416	0.8824	0.8551	0.9135	0.8968	0.9268	0.7933	1.0265	0.6594	0.9536	0.0719	0.9865	0.9385	0.8489	0.8833	0.9735	0.9253	0.9504	0.6947	1.0336	0.6436	0.8646	0.0708	0.9355	0.9328	0.8045	0.9766	0.9742	0.8688	1.0349	0.0717	0.9209	0.7266	0.9572	0.0764	0.9971	0.9200	0.8292	0.9575	0.8812	0.8836	1.0094	0.0708	1.0340	0.6518	0.8596	0.0807	0.9942	0.8424	0.9584	0.8201	0.9582	0.9670	0.9269	0.7916	0.9915	0.8200	0.9533	0.8165	1.0000	0.8873	1.0069	0.8965	0.9956	0.9287	0.8746	0.9532	0.9200	0.9621	0.9705	0.8811	0.9150	0.9602	0.9287	0.9037	0.9863	0.9035	0.8834	0.9716	0.8681	0.9800
69=09:28:17	61041	298	0.8687	0.0700	0.8953	0.8646	0.9304	0.9679	0.9918	0.9466	1.0665	0.0710	0.8984	0.7352	0.8247	0.0756	0.8943	0.9346	0.8691	0.8494	0.9197	0.8911	0.9325	0.8070	1.0343	0.6683	0.9631	0.0715	0.9884	0.9385	0.8590	0.9228	0.9680	0.9292	0.9535	0.7374	1.0180	0.6652	0.8573	0.0702	0.9276	0.9328	0.8056	1.0001	0.9818	0.8835	1.0428	0.0710	0.9265	0.7418	0.9620	0.0760	1.0098	0.9154	0.8402	0.9745	0.8960	0.8947	1.0052	0.0686	1.0275	0.6413	0.8610	0.0806	1.0031	0.8542	0.9648	0.8443	0.9661	0.9837	0.9186	0.8150	0.9697	0.8216	0.9470	0.8086	1.0072	0.8919	1.0192	0.8850	1.0102	0.9293	0.9088	0.9646	0.9167	0.9205	0.9632	0.8933	0.9109	0.9748	0.9223	0.9197	0.9692	0.9080	0.8892	1.0018	0.8638	0.9647
70=09:43:02	61926	300	0.8654	0.0711	0.8893	0.8583	0.9304	0.9536	0.9869	0.9211	1.0592	0.0700	0.8911	0.7053	0.8199	0.0746	0.8843	0.9445	0.8602	0.8609	0.9006	0.9004	0.9125	0.8060	1.0020	0.6670	0.9567	0.0716	0.9858	0.9186	0.8406	0.8667	0.9773	0.9086	0.9538	0.7234	1.0174	0.6321	0.8563	0.0698	0.9120	0.9407	0.7885	0.9814	0.9624	0.8852	1.0320	0.0695	0.8875	0.7433	0.9447	0.0759	0.9980	0.9150	0.8346	0.9339	0.8861	0.8735	1.0214	0.0707	1.0348	0.6279	0.8593	0.0808	0.9875	0.8451	0.9469	0.8291	0.9302	0.9693	0.9116	0.7975	0.9702	0.7998	0.9398	0.8149	0.9870	0.8843	1.0039	0.8870	1.0036	0.9117	0.8845	0.9343	0.9114	0.9314	0.9670	0.8824	0.9062	0.9695	0.9129	0.8909	0.9756	0.8972	0.8821	0.9591	0.8627	0.9597
71=09:57:45	62809	301	0.8684	0.0710	0.9003	0.8640	0.9451	0.9641	1.0019	0.9341	1.0660	0.0706	0.9106	0.7361	0.8304	0.0758	0.8989	0.9509	0.8782	0.8660	0.9132	0.9011	0.9198	0.8012	1.0199	0.6723	0.9626	0.0723	0.9918	0.9282	0.8449	0.8657	0.9765	0.9152	0.9638	0.7559	1.0223	0.6435	0.8562	0.0711	0.9161	0.9403	0.7870	0.9787	0.9707	0.8829	1.0330	0.0704	0.9030	0.7580	0.9493	0.0769	1.0065	0.9224	0.8349	0.9435	0.8926	0.8737	1.0225	0.0705	1.0417	0.6506	0.8627	0.0815	0.9925	0.8471	0.9565	0.8355	0.9500	0.9789	0.9223	0.8132	0.9792	0.8080	0.9512	0.8151	0.9909	0.8834	1.0136	0.8909	1.0090	0.9177	0.8893	0.9366	0.9185	0.9317	0.9634	0.8813	0.9094	0.9762	0.9281	0.9020	0.9799	0.8969	0.8824	0.9601	0.8577	0.9639
72=10:12:30	63694	298	0.8667	0.0714	0.8884	0.8562	0.9351	0.9560	0.9931	0.9307	1.0687	0.0712	0.8955	0.7353	0.8205	0.0767	0.8850	0.9443	0.8632	0.8537	0.9015	0.9006	0.9191	0.7999	1.0186	0.6923	0.9543	0.0729	0.9891	0.9342	0.8492	0.8762	0.9883	0.9125	0.9673	0.7736	1.0266	0.6390	0.8532	0.0709	0.9144	0.9353	0.7849	0.9834	0.9717	0.8900	1.0406	0.0699	0.8999	0.7606	0.9588	0.0768	1.0035	0.9218	0.8437	0.9521	0.8982	0.8806	1.0360	0.0710	1.0462	0.6496	0.8600	0.0818	0.9911	0.8490	0.9607	0.8353	0.9453	0.9816	0.9221	0.8085	0.9798	0.8129	0.9547	0.8205	0.9986	0.8914	1.0168	0.8921	1.0125	0.9308	0.8942	0.9357	0.9143	0.9294	0.9682	0.8867	0.9110	0.9675	0.9244	0.8926	0.9793	0.8967	0.8840	0.9559	0.8648	0.9586
73=10:27:15	64580	301	0.8633	0.0706	0.8810	0.8630	0.9229	0.9714	0.9737	0.9466	1.0476	0.0708	0.8722	0.7680	0.8192	0.0767	0.8899	0.9311	0.8676	0.8385	0.9064	0.8823	0.9255	0.7790	1.0299	0.7032	0.9560	0.0720	0.9866	0.9347	0.8488	0.9020	0.9467	0.9313	0.9351	0.8126	1.0021	0.6779	0.8604	0.0709	0.9392	0.9276	0.7990	0.9706	0.9801	0.8747	1.0397	0.0722	0.8969	0.7860	0.9582	0.0761	1.0263	0.9152	0.8475	0.9524	0.8827	0.8994	0.9897	0.0687	0.9991	0.6571	0.8513	0.0812	1.0102	0.8456	0.9631	0.8317	0.9336	0.9721	0.9106	0.8085	0.9453	0.8198	0.9442	0.8070	1.0260	0.9087	1.0125	0.8926	0.9948	0.9208	0.8767	0.9504	0.8798	0.9080	0.9642	0.8839	0.9229	0.9716	0.9122	0.9110	0.9582	0.8998	0.8463	0.9828	0.8308	0.9719
74=10:42:00	65465	301	0.8683	0.0722	0.8833	0.8543	0.9358	0.9555	0.9866	0.9332	1.0515	0.0699	0.8799	0.7414	0.8186	0.0747	0.8841	0.9416	0.8664	0.8580	0.8939	0.9045	0.9090	0.8064	0.9997	0.7091	0.9476	0.0725	0.9915	0.9178	0.8314	0.8530	0.9722	0.9115	0.9477	0.7977	1.0041	0.6362	0.8606	0.0711	0.9129	0.9432	0.7821	0.9809	0.9632	0.8913	1.0177	0.0688	0.8780	0.7731	0.9433	0.0771	1.0028	0.9160	0.8412	0.9359	0.8835	0.8683	1.0209	0.0714	1.0217	0.6458	0.8618	0.0818	0.9795	0.8492	0.9522	0.8368	0.9251	0.9875	0.9179	0.8100	0.9620	0.8079	0.9474	0.8239	0.9901	0.8738	1.0064	0.8741	1.0085	0.9171	0.8821	0.9159	0.9118	0.9070	0.9686	0.8839	0.9094	0.9815	0.9119	0.9018	0.9756	0.9115	0.8767	0.9624	0.8554	0.9547
75=10:56:45	66350	298	0.8645	0.0712	0.8851	0.8718	0.9297	0.9733	0.9783	0.9357	1.0482	0.0721	0.9024	0.7519	0.8281	0.0750	0.8902	0.9349	0.8736	0.8441	0.9154	0.8787	0.9293	0.7608	1.0291	0.7144	0.9631	0.0714	0.9766	0.9318	0.8223	0.8774	0.9541	0.9315	0.9347	0.8035	1.0168	0.6817	0.8583	0.0710	0.9142	0.9285	0.8010	0.9595	0.9774	0.8590	1.0403	0.0730	0.9181	0.7829	0.9568	0.0763	0.9989	0.9303	0.8190	0.9490	0.8638	0.9009	0.9977	0.0699	1.0170	0.6957	0.8629	0.0815	0.9974	0.8294	0.9584	0.8171	0.9439	0.9594	0.9322	0.7914	0.9800	0.8182	0.9677	0.8089	0.9926	0.8645	1.0070	0.8794	0.9934	0.9326	0.8529	0.9554	0.8733	0.9451	0.9540	0.8666	0.9011	0.9626	0.9155	0.8816	0.9692	0.8934	0.8575	0.9634	0.8285	0.9757
76=11:11:30	67235	298	0.8688	0.0703	0.8902	0.8600	0.9380	0.9700	0.9945	0.9320	1.0635	0.0712	0.9141	0.7625	0.8276	0.0758	0.8893	0.9402	0.8744	0.8508	0.9170	0.8952	0.9292	0.7798	1.0308	0.7249	0.9587	0.0723	0.9805	0.9388	0.8399	0.8751	0.9741	0.9287	0.9575	0.7930	1.0386	0.6889	0.8567	0.0708	0.9188	0.9362	0.8017	0.9755	0.9818	0.8692	1.0446	0.0712	0.9138	0.7737	0.9561	0.0761	1.0085	0.9297	0.8199	0.9549	0.8786	0.8938	1.0275	0.0695	1.0364	0.7033	0.8596	0.0799	0.9983	0.8344	0.9568	0.8191	0.9533	0.9688	0.9369	0.8009	0.9877	0.8332	0.9589	0.8135	0.9997	0.8837	1.0202	0.8951	1.0033	0.9393	0.8712	0.9591	0.9024	0.9648	0.9633	0.8766	0.9055	0.9652	0.9313	0.8977	0.9866	0.9096	0.8743	0.9660	0.8465	0.9776
77=11:26:16	68120	301	0.8650	0.0708	0.8889	0.8656	0.9378	0.9709	0.9932	0.9414	1.0672	0.0715	0.9139	0.7677	0.8240	0.0753	0.8931	0.9402	0.8776	0.8578	0.9191	0.8913	0.9331	0.7808	1.0389	0.7310	0.9572	0.0722	0.9821	0.9386	0.8403	0.8799	0.9756	0.9303	0.9621	0.8031	1.0428	0.7020	0.8594	0.0713	0.9241	0.9420	0.8045	0.9805	0.9926	0.8733	1.0579	0.0720	0.9155	0.7910	0.9561	0.0757	1.0077	0.9288	0.8280	0.9597	0.8886	0.8967	1.0278	0.0703	1.0395	0.7079	0.8646	0.0811	1.0016	0.8444	0.9694	0.8289	0.9555	0.9770	0.9340	0.8037	0.9921	0.8324	0.9578	0.8131	1.0004	0.8769	1.0200	0.8855	1.0103	0.9379	0.8803	0.9581	0.9033	0.9528	0.9714	0.8838	0.9113	0.9721	0.9297	0.9043	0.9832	0.9087	0.8774	0.9767	0.8499	0.9825
78=11:41:01	69005	301	0.8632	0.0724	0.8962	0.8668	0.9425	0.9685	0.9910	0.9409	1.0648	0.0711	0.8905	0.7663	0.8279	0.0766	0.8910	0.9420	0.8708	0.8576	0.9155	0.9058	0.9249	0.7946	1.0341	0.7377	0.9576	0.0729	0.9823	0.9266	0.8386	0.8755	0.9962	0.9243	0.9618	0.8005	1.0344	0.6862	0.8574	0.0721	0.9227	0.9496	0.8014	0.9901	0.9831	0.8912	1.0617	0.0731	0.9024	0.7817	0.9404	0.0777	1.0162	0.9267	0.8312	0.9413	0.8907	0.8926	1.0350	0.0715	1.0317	0.6736	0.8680	0.0825	1.0050	0.8462	0.9645	0.8358	0.9465	0.9816	0.9223	0.8099	0.9800	0.8201	0.9477	0.8086	0.9983	0.8749	1.0297	0.8872	1.0117	0.9160	0.8864	0.9473	0.9114	0.9383	0.9634	0.8864	0.8980	0.9781	0.9252	0.9019	0.9792	0.9169	0.8764	0.9724	0.8560	0.9649
79=11:55:46	69890	298	0.8706	0.0713	0.8818	0.8554	0.9386	0.9650	0.9827	0.9318	1.0620	0.0710	0.8896	0.7632	0.8145	0.0758	0.8817	0.9398	0.8628	0.8487	0.9003	0.8967	0.9173	0.7910	1.0255	0.7441	0.9478	0.0726	0.9904	0.9331	0.8378	0.8687	0.9766	0.9218	0.9523	0.7970	1.0415	0.6906	0.8558	0.0709	0.9118	0.9386	0.7967	0.9890	0.9767	0.8882	1.0403	0.0723	0.9083	0.7755	0.9513	0.0772	1.0006	0.9209	0.8324	0.9504	0.8933	0.8855	1.0254	0.0704	1.0357	0.6937	0.8589	0.0820	0.9900	0.8509	0.9608	0.8339	0.9416	0.9759	0.9228	0.8034	0.9773	0.8260	0.9465	0.8158	1.0021	0.8770	1.0082	0.8734	1.0064	0.9255	0.8907	0.9483	0.9100	0.9429	0.9767	0.8816	0.9071	0.9705	0.9149	0.8959	0.9775	0.9076	0.8763	0.9785	0.8651	0.9655
80=12:10:31	70775	301	0.8705	0.0709	0.8915	0.8597	0.9488	0.9734	1.0072	0.9506	1.0941	0.0718	0.9048	0.7795	0.8202	0.0756	0.8953	0.9462	0.8767	0.8489	0.9228	0.8913	0.9498	0.7818	1.0558	0.7448	0.9528	0.0721	0.9926	0.9465	0.8477	0.8807	0.9871	0.9352	0.9731	0.8046	1.0627	0.7086	0.8617	0.0713	0.9288	0.9368	0.8041	1.0226	1.0132	0.8831	1.0696	0.0723	0.9429	0.7838	0.9575	0.0762	1.0105	0.9316	0.8361	1.0012	0.9309	0.8943	1.0278	0.0697	1.0612	0.7038	0.8680	0.0819	1.0103	0.8560	0.9882	0.8415	0.9733	0.9889	0.9373	0.8134	1.0102	0.8390	0.9556	0.8188	1.0143	0.8819	1.0283	0.8833	1.0378	0.9366	0.9027	0.9831	0.9209	0.9434	0.9858	0.8924	0.9168	0.9833	0.9364	0.9088	0.9965	0.9193	0.8990	0.9930	0.8601	0.9837
81=12:25:16	71660	300	0.8724	0.0713	0.8851	0.8541	0.9408	0.9686	0.9922	0.9411	1.0575	0.0703	0.8910	0.7729	0.8203	0.0770	0.8902	0.9435	0.8711	0.8567	0.9087	0.8986	0.9189	0.7888	1.0226	0.7353	0.9531	0.0725	0.9952	0.9353	0.8451	0.8715	0.9783	0.9295	0.9627	0.7957	1.0289	0.6858	0.8555	0.0709	0.9195	0.9388	0.7916	0.9798	0.9728	0.8819	1.0366	0.0715	0.8907	0.7657	0.9503	0.0772	1.0074	0.9186	0.8356	0.9452	0.8934	0.8867	1.0327	0.0697	1.0321	0.6825	0.8554	0.0820	0.9882	0.8467	0.9579	0.8284	0.9371	0.9820	0.9172	0.8064	0.9739	0.8169	0.9460	0.8104	1.0038	0.8830	1.0227	0.8772	1.0144	0.9188	0.8875	0.9404	0.9147	0.9331	0.9733	0.8810	0.8999	0.9726	0.9200	0.9077	0.9768	0.9130	0.8757	0.9730	0.8504	0.9592
82=12:40:01	72546	301	0.8671	0.0714	0.8911	0.8651	0.9374	0.9689	0.9840	0.9431	1.0570	0.0710	0.8808	0.7771	0.8301	0.0754	0.8905	0.9399	0.8630	0.8474	0.9142	0.8971	0.9215	0.7877	1.0327	0.7498	0.9618	0.0722	0.9817	0.9329	0.8404	0.8758	0.9728	0.9312	0.9479	0.8028	1.0312	0.6980	0.8499	0.0714	0.9140	0.9404	0.8007	0.9832	0.9804	0.8868	1.0466	0.0721	0.8896	0.7783	0.9481	0.0768	1.0191	0.9293	0.8277	0.9392	0.8843	0.8949	1.0278	0.0703	1.0144	0.6735	0.8649	0.0816	0.9981	0.8441	0.9555	0.8292	0.9370	0.9775	0.9170	0.8099	0.9658	0.8252	0.9520	0.8074	1.0026	0.8740	1.0280	0.8810	1.0068	0.9178	0.8845	0.9448	0.8932	0.9343	0.9607	0.8879	0.8885	0.9792	0.9206	0.8970	0.9699	0.9188	0.8645	0.9716	0.8397	0.9613
83=12:54:46	73431	301	0.8698	0.0712	0.8863	0.8568	0.9489	0.9622	0.9958	0.9381	1.0662	0.0710	0.9009	0.7678	0.8202	0.0750	0.8876	0.9445	0.8653	0.8554	0.9012	0.9019	0.9161	0.7970	1.0273	0.7360	0.9448	0.0719	0.9964	0.9365	0.8344	0.8629	0.9749	0.9215	0.9591	0.7936	1.0480	0.6902	0.8605	0.0708	0.9126	0.9456	0.7922	0.9836	0.9803	0.8891	1.0446	0.0705	0.9107	0.7658	0.9487	0.0765	1.0025	0.9336	0.8377	0.9613	0.8869	0.8896	1.0307	0.0709	1.0467	0.7024	0.8572	0.0817	0.9874	0.8452	0.9651	0.8319	0.9487	0.9863	0.9326	0.7997	0.9857	0.8226	0.9574	0.8182	0.9942	0.8702	1.0035	0.8711	1.0087	0.9325	0.8830	0.9429	0.9123	0.9473	0.9750	0.8750	0.9066	0.9733	0.9218	0.8924	0.9798	0.9030	0.8769	0.9596	0.8584	0.9645
84=13:09:31	74316	301	0.8724	0.0725	0.8840	0.8523	0.9498	0.9692	1.0020	0.9368	1.0771	0.0720	0.8976	0.7621	0.8215	0.0771	0.8819	0.9510	0.8675	0.8539	0.9011	0.9026	0.9129	0.8049	1.0267	0.7413	0.9514	0.0728	0.9994	0.9364	0.8409	0.8593	0.9862	0.9255	0.9766	0.7943	1.0608	0.6842	0.8629	0.0716	0.9136	0.9475	0.7890	0.9909	0.9767	0.8964	1.0558	0.0715	0.9096	0.7810	0.9505	0.0772	1.0065	0.9420	0.8438	0.9603	0.8968	0.8857	1.0433	0.0711	1.0559	0.6944	0.8580	0.0822	0.9945	0.8513	0.9605	0.8415	0.9498	0.9873	0.9410	0.8080	0.9842	0.8291	0.9608	0.8221	1.0063	0.8785	1.0104	0.8815	1.0159	0.9345	0.8926	0.9451	0.9195	0.9548	0.9860	0.8844	0.9115	0.9877	0.9320	0.8970	0.9911	0.9106	0.8822	0.9716	0.8721	0.9827
85=13:24:16	75201	298	0.8649	0.0712	0.8908	0.8608	0.9425	0.9703	0.9936	0.9352	1.0666	0.0710	0.9011	0.7711	0.8275	0.0754	0.8874	0.9451	0.8654	0.8481	0.9127	0.8983	0.9255	0.7882	1.0390	0.7475	0.9548	0.0728	0.9805	0.9362	0.8380	0.8778	0.9806	0.9266	0.9587	0.7992	1.0622	0.6938	0.8562	0.0707	0.9177	0.9483	0.8073	0.9895	0.9884	0.8862	1.0530	0.0715	0.9121	0.7827	0.9455	0.0764	1.0153	0.9354	0.8207	0.9521	0.8894	0.8981	1.0352	0.0712	1.0417	0.6876	0.8723	0.0815	1.0099	0.8465	0.9659	0.8291	0.9536	0.9779	0.9357	0.8075	0.9968	0.8342	0.9495	0.8047	1.0020	0.8779	1.0261	0.8874	1.0066	0.9279	0.8871	0.9560	0.9036	0.9617	0.9746	0.8818	0.9028	0.9754	0.9296	0.8929	0.9871	0.9174	0.8837	0.9715	0.8662	0.9837
86=13:39:02	76086	303	0.8680	0.0718	0.8969	0.8670	0.9455	0.9736	0.9913	0.9399	1.0568	0.0710	0.8861	0.7832	0.8240	0.0759	0.8924	0.9422	0.8638	0.8482	0.9108	0.8912	0.9167	0.7856	1.0297	0.7383	0.9640	0.0720	0.9868	0.9259	0.8332	0.8702	0.9703	0.9361	0.9482	0.8092	1.0508	0.7121	0.8477	0.0711	0.9102	0.9433	0.8027	0.9767	0.9792	0.8847	1.0478	0.0730	0.9026	0.7820	0.9420	0.0761	1.0125	0.9385	0.8302	0.9422	0.8841	0.9048	1.0221	0.0698	1.0297	0.7042	0.8609	0.0809	0.9964	0.8369	0.9544	0.8316	0.9387	0.9760	0.9300	0.8132	0.9762	0.8322	0.9590	0.8048	1.0016	0.8648	1.0180	0.8796	1.0148	0.9246	0.8827	0.9659	0.9007	0.9544	0.9604	0.8717	0.8936	0.9798	0.9126	0.8948	0.9749	0.9203	0.8618	0.9832	0.8474	0.9771
87=13:53:47	76971	298	0.8706	0.0708	0.8873	0.8608	0.9444	0.9691	1.0032	0.9353	1.0759	0.0711	0.9037	0.7570	0.8240	0.0748	0.8875	0.9487	0.8726	0.8505	0.9124	0.8963	0.9262	0.7901	1.0335	0.7334	0.9544	0.0721	0.9954	0.9397	0.8366	0.8700	0.9919	0.9256	0.9783	0.7993	1.0682	0.6953	0.8567	0.0706	0.9147	0.9443	0.7966	0.9850	0.9890	0.8839	1.0715	0.0712	0.9107	0.7721	0.9522	0.0768	1.0067	0.9436	0.8330	0.9647	0.8891	0.8995	1.0354	0.0709	1.0531	0.7117	0.8616	0.0813	1.0008	0.8416	0.9750	0.8307	0.9580	0.9809	0.9478	0.7989	0.9919	0.8285	0.9600	0.8183	1.0019	0.8784	1.0115	0.8834	1.0104	0.9458	0.8807	0.9602	0.9006	0.9653	0.9779	0.8770	0.9135	0.9745	0.9306	0.8881	0.9893	0.8997	0.8794	0.9646	0.8633	0.9876
88=14:08:32	77856	303	0.8644	0.0715	0.8785	0.8454	0.9381	0.9574	0.9960	0.9297	1.0635	0.0715	0.9021	0.7554	0.8222	0.0761	0.8817	0.9472	0.8649	0.8491	0.8993	0.8985	0.9186	0.7908	1.0318	0.7365	0.9450	0.0730	0.9909	0.9391	0.8303	0.8631	0.9816	0.9182	0.9575	0.7951	1.0568	0.6827	0.8545	0.0708	0.9159	0.9436	0.7945	0.9869	0.9853	0.8859	1.0442	0.0702	0.9059	0.7754	0.9533	0.0757	1.0003	0.9335	0.8291	0.9587	0.8816	0.8859	1.0337	0.0702	1.0457	0.6992	0.8649	0.0818	0.9949	0.8461	0.9700	0.8316	0.9573	0.9854	0.9402	0.7996	0.9949	0.8370	0.9500	0.8117	0.9981	0.8770	1.0130	0.8762	1.0040	0.9406	0.8758	0.9451	0.9037	0.9602	0.9794	0.8800	0.9072	0.9691	0.9299	0.8932	0.9867	0.9038	0.8838	0.9590	0.8629	0.9826
89=14:36:15	79520	303	0.8706	0.0705	0.8895	0.8497	0.9439	0.9645	1.0063	0.9355	1.0656	0.0702	0.8951	0.7623	0.8239	0.0754	0.8865	0.9594	0.8705	0.8541	0.9114	0.9097	0.9126	0.7963	1.0271	0.7375	0.9516	0.0717	0.9968	0.9437	0.8484	0.8613	0.9896	0.9317	0.9721	0.7993	1.0615	0.6855	0.8521	0.0703	0.9142	0.9476	0.7979	0.9882	0.9752	0.8910	1.0461	0.0706	0.9053	0.7631	0.9548	0.0754	1.0073	0.9359	0.8307	0.9567	0.8930	0.8837	1.0398	0.0702	1.0528	0.6847	0.8592	0.0813	0.9975	0.8468	0.9582	0.8302	0.9480	0.9827	0.9367	0.8103	0.9887	0.8248	0.9523	0.8147	1.0042	0.8852	1.0188	0.8814	1.0097	0.9360	0.8879	0.9468	0.9171	0.9634	0.9789	0.8862	0.9077	0.9778	0.9293	0.9012	0.9871	0.9072	0.8778	0.9630	0.8606	0.9624
90=14:50:56	80401	301	0.8644	0.0714	0.8926	0.8571	0.9444	0.9725	0.9992	0.9432	1.0625	0.0704	0.8836	0.7751	0.8243	0.0762	0.8887	0.9483	0.8715	0.8511	0.9121	0.9079	0.9225	0.7927	1.0352	0.7483	0.9654	0.0722	0.9862	0.9345	0.8379	0.8707	0.9920	0.9316	0.9649	0.8104	1.0568	0.6958	0.8480	0.0712	0.9268	0.9511	0.8017	0.9909	0.9850	0.8973	1.0650	0.0709	0.8982	0.7831	0.9500	0.0763	1.0215	0.9398	0.8325	0.9459	0.8891	0.8943	1.0423	0.0695	1.0327	0.6835	0.8639	0.0808	1.0053	0.8426	0.9577	0.8302	0.9448	0.9860	0.9289	0.8209	0.9785	0.8360	0.9493	0.8038	1.0034	0.8719	1.0345	0.8805	1.0152	0.9234	0.8869	0.9546	0.9058	0.9545	0.9694	0.8836	0.8969	0.9842	0.9257	0.9017	0.9824	0.9251	0.8760	0.9781	0.8514	0.9695
91=15:05:41	81286	301	0.8653	0.0713	0.8856	0.8533	0.9394	0.9673	0.9964	0.9435	1.0566	0.0709	0.8867	0.7801	0.8234	0.0766	0.8889	0.9471	0.8704	0.8493	0.9115	0.9051	0.9230	0.7894	1.0331	0.7509	0.9575	0.0727	0.9907	0.9422	0.8348	0.8665	0.9817	0.9264	0.9602	0.8134	1.0546	0.6958	0.8519	0.0711	0.9201	0.9486	0.8020	0.9895	0.9871	0.8942	1.0619	0.0714	0.8983	0.7850	0.9535	0.0766	1.0152	0.9391	0.8213	0.9491	0.8815	0.8935	1.0293	0.0707	1.0267	0.6803	0.8609	0.0820	1.0002	0.8465	0.9583	0.8326	0.9469	0.9872	0.9309	0.8160	0.9829	0.8439	0.9463	0.8063	1.0051	0.8743	1.0279	0.8765	1.0057	0.9247	0.8824	0.9546	0.8991	0.9570	0.9747	0.8886	0.8998	0.9810	0.9253	0.9048	0.9801	0.9276	0.8711	0.9787	0.8445	0.9708
92=15:20:26	82171	300	0.8676	0.0702	0.8900	0.8486	0.9393	0.9622	0.9908	0.9449	1.0525	0.0705	0.8802	0.7686	0.8241	0.0747	0.8872	0.9535	0.8653	0.8444	0.9017	0.9083	0.9142	0.7938	1.0329	0.7491	0.9510	0.0721	0.9922	0.9434	0.8476	0.8592	0.9752	0.9203	0.9454	0.8158	1.0580	0.6934	0.8458	0.0712	0.9068	0.9423	0.7930	0.9901	0.9758	0.8942	1.0488	0.0707	0.8980	0.7741	0.9527	0.0763	1.0071	0.9288	0.8216	0.9506	0.8925	0.8839	1.0297	0.0697	1.0405	0.6746	0.8566	0.0812	0.9965	0.8505	0.9605	0.8358	0.9495	0.9904	0.9232	0.8159	0.9749	0.8414	0.9454	0.8088	1.0029	0.8737	1.0197	0.8687	1.0101	0.9297	0.8939	0.9418	0.9045	0.9493	0.9735	0.8858	0.8925	0.9743	0.9166	0.8927	0.9681	0.9136	0.8671	0.9743	0.8572	0.9666
93=15:35:11	83056	298	0.8690	0.0714	0.8915	0.8703	0.9584	0.9730	1.0086	0.9415	1.0792	0.0719	0.9088	0.7730	0.8209	0.0749	0.8895	0.9469	0.8677	0.8452	0.9184	0.8934	0.9256	0.7851	1.0390	0.7334	0.9616	0.0721	0.9961	0.9452	0.8369	0.8706	0.9832	0.9208	0.9630	0.8093	1.0849	0.7070	0.8556	0.0717	0.9152	0.9480	0.7977	0.9796	0.9946	0.8865	1.0634	0.0718	0.9194	0.7818	0.9539	0.0773	1.0121	0.9587	0.8245	0.9654	0.8862	0.9088	1.0368	0.0711	1.0490	0.7123	0.8663	0.0820	1.0002	0.8430	0.9728	0.8301	0.9568	0.9738	0.9490	0.8032	1.0002	0.8450	0.9658	0.8157	1.0015	0.8717	1.0144	0.8841	1.0114	0.9459	0.8779	0.9670	0.8994	0.9855	0.9718	0.8726	0.9045	0.9740	0.9276	0.8839	0.9882	0.9098	0.8781	0.9712	0.8637	0.9900
94=15:49:53	83937	300	0.8630	0.0708	0.8927	0.8686	0.9557	0.9716	1.0091	0.9421	1.0738	0.0709	0.9052	0.7771	0.8241	0.0749	0.8920	0.9493	0.8693	0.8437	0.9162	0.8960	0.9267	0.7857	1.0418	0.7398	0.9629	0.0715	0.9944	0.9413	0.8338	0.8654	0.9771	0.9194	0.9658	0.8117	1.0845	0.7044	0.8543	0.0706	0.9125	0.9478	0.7951	0.9781	0.9941	0.8908	1.0623	0.0707	0.9182	0.7879	0.9525	0.0766	1.0139	0.9552	0.8234	0.9626	0.8884	0.9054	1.0312	0.0707	1.0452	0.7047	0.8676	0.0815	1.0028	0.8401	0.9718	0.8323	0.9627	0.9866	0.9478	0.8113	0.9981	0.8505	0.9644	0.8121	1.0008	0.8696	1.0192	0.8867	1.0132	0.9418	0.8820	0.9929	0.8998	0.9738	0.9715	0.8748	0.9044	0.9780	0.9271	0.8912	0.9880	0.9168	0.8824	0.9792	0.8636	0.9891
95=16:04:38	84822	300	0.8637	0.0707	0.8939	0.8624	0.9540	0.9708	1.0254	0.9411	1.0796	0.0704	0.8880	0.7784	0.8246	0.0751	0.8902	0.9581	0.8774	0.8566	0.9118	0.9075	0.9243	0.8006	1.0403	0.7443	0.9613	0.0717	0.9981	0.9346	0.8387	0.8609	0.9897	0.9238	0.9756	0.8125	1.0798	0.6966	0.8452	0.0707	0.9184	0.9520	0.7924	0.9911	0.9924	0.8958	1.0620	0.0704	0.9111	0.7808	0.9464	0.0762	1.0130	0.9520	0.8324	0.9577	0.9043	0.8891	1.0453	0.0707	1.0539	0.6877	0.8566	0.0808	0.9973	0.8421	0.9707	0.8373	0.9599	0.9892	0.9371	0.8171	0.9863	0.8309	0.9547	0.8111	1.0026	0.8688	1.0293	0.8791	1.0279	0.9274	0.8886	0.9488	0.9175	0.9723	0.9700	0.8791	0.8978	0.9828	0.9281	0.8918	0.9886	0.9167	0.8758	0.9725	0.8557	0.9656
96=16:19:23	85707	300	0.8677	0.0715	0.8832	0.8582	0.9465	0.9706	0.9958	0.9452	1.0653	0.0714	0.8933	0.7838	0.8214	0.0764	0.8863	0.9480	0.8726	0.8380	0.9075	0.9014	0.9232	0.7864	1.0416	0.7455	0.9576	0.0715	0.9952	0.9448	0.8297	0.8647	0.9790	0.9344	0.9636	0.8186	1.0812	0.7087	0.8524	0.0715	0.9249	0.9485	0.8005	0.9879	0.9966	0.8929	1.0641	0.0720	0.9142	0.7938	0.9538	0.0772	1.0109	0.9541	0.8247	0.9650	0.8865	0.9003	1.0351	0.0705	1.0401	0.6952	0.8574	0.0821	1.0016	0.8429	0.9700	0.8304	0.9589	0.9841	0.9437	0.8149	0.9905	0.8581	0.9536	0.8138	1.0067	0.8647	1.0165	0.8725	1.0122	0.9376	0.8789	0.9587	0.8935	0.9698	0.9794	0.8757	0.9052	0.9789	0.9217	0.8886	0.9847	0.9210	0.8763	0.9852	0.8599	0.9841
97=16:34:04	86588	300	0.8695	0.0715	0.8843	0.8500	0.9452	0.9639	1.0061	0.9364	1.0677	0.0714	0.8935	0.7634	0.8220	0.0767	0.8867	0.9636	0.8675	0.8500	0.9093	0.9065	0.9144	0.7913	1.0262	0.7426	0.9580	0.0727	0.9987	0.9514	0.8431	0.8637	0.9897	0.9262	0.9715	0.8048	1.0768	0.6929	0.8525	0.0703	0.9177	0.9528	0.7995	0.9891	0.9803	0.8895	1.0601	0.0705	0.9024	0.7854	0.9593	0.0768	1.0061	0.9458	0.8180	0.9563	0.8838	0.8900	1.0403	0.0713	1.0487	0.6827	0.8583	0.0822	0.9974	0.8446	0.9601	0.8273	0.9513	0.9829	0.9446	0.8115	0.9912	0.8425	0.9548	0.8122	1.0050	0.8831	1.0145	0.8769	1.0051	0.9391	0.8808	0.9550	0.9088	0.9859	0.9847	0.8849	0.9070	0.9777	0.9282	0.8982	0.9882	0.9090	0.8799	0.9699	0.8622	0.9800
98=16:48:45	87469	303	0.8596	0.0727	0.8922	0.8619	0.9503	0.9690	1.0047	0.9393	1.0760	0.0726	0.8999	0.7742	0.8237	0.0769	0.8825	0.9533	0.8606	0.8429	0.9130	0.9073	0.9215	0.7873	1.0382	0.7445	0.9671	0.0725	0.9871	0.9457	0.8423	0.8757	0.9948	0.9229	0.9722	0.8093	1.0934	0.7091	0.8489	0.0704	0.9178	0.9543	0.8045	0.9891	0.9949	0.8888	1.0748	0.0713	0.9099	0.8010	0.9601	0.0759	1.0101	0.9551	0.8109	0.9595	0.8893	0.9082	1.0430	0.0708	1.0487	0.6990	0.8674	0.0821	1.0051	0.8426	0.9679	0.8251	0.9619	0.9777	0.9443	0.8104	0.9976	0.8570	0.9612	0.8085	1.0023	0.8836	1.0242	0.8903	1.0049	0.9454	0.8830	0.9689	0.8999	0.9904	0.9793	0.8844	0.9069	0.9771	0.9338	0.8913	0.9918	0.9222	0.8880	0.9797	0.8681	0.9908
99=17:03:30	88355	298	0.8699	0.0726	0.8819	0.8606	0.9499	0.9751	0.9971	0.9386	1.0576	0.0698	0.8867	0.7834	0.8182	0.0765	0.8850	0.9503	0.8683	0.8453	0.9076	0.9013	0.9145	0.7887	1.0353	0.7532	0.9535	0.0717	0.9994	0.9417	0.8294	0.8580	0.9840	0.9335	0.9535	0.8134	1.0711	0.7066	0.8557	0.0709	0.9236	0.9527	0.7997	0.9816	0.9873	0.8912	1.0585	0.0714	0.9085	0.7969	0.9511	0.0770	1.0078	0.9571	0.8300	0.9608	0.8810	0.8953	1.0323	0.0694	1.0306	0.6885	0.8526	0.0820	0.9927	0.8418	0.9606	0.8289	0.9482	0.9860	0.9419	0.8184	0.9838	0.8583	0.9577	0.8092	1.0014	0.8551	1.0084	0.8718	1.0122	0.9296	0.8713	0.9543	0.9023	0.9618	0.9766	0.8712	0.9007	0.9856	0.9209	0.8952	0.9839	0.9229	0.8635	0.9807	0.8525	0.9813
100=17:18:15	89240	298	0.8694	0.0721	0.8902	0.8521	0.9711	0.9676	1.0210	0.9410	1.0801	0.0715	0.9189	0.7732	0.8167	0.0756	0.8877	0.9640	0.8787	0.8495	0.9177	0.9061	0.9215	0.7957	1.0355	0.7456	0.9545	0.0727	1.0061	0.9539	0.8441	0.8629	0.9981	0.9253	0.9778	0.8066	1.0953	0.6982	0.8534	0.0704	0.9262	0.9568	0.7962	0.9888	0.9944	0.8936	1.0634	0.0701	0.9146	0.7874	0.9629	0.0768	1.0076	0.9568	0.8250	0.9652	0.8929	0.8933	1.0474	0.0710	1.0586	0.6962	0.8519	0.0820	0.9958	0.8456	0.9704	0.8296	0.9646	0.9874	0.9491	0.8144	0.9972	0.8560	0.9553	0.8155	1.0052	0.8779	1.0183	0.8788	1.0174	0.9397	0.8856	0.9578	0.9103	0.9816	0.9816	0.8799	0.9080	0.9765	0.9318	0.8942	0.9925	0.9119	0.8870	0.9713	0.8654	0.9780
101=17:33:01	90125	300	0.8675	0.0716	0.8898	0.8546	0.9523	0.9628	1.0130	0.9396	1.0839	0.0704	0.8940	0.7723	0.8192	0.0743	0.8853	0.9552	0.8658	0.8446	0.9077	0.9046	0.9239	0.7943	1.0328	0.7478	0.9584	0.0717	0.9976	0.9471	0.8447	0.8662	0.9998	0.9188	0.9851	0.8106	1.0900	0.6979	0.8454	0.0704	0.9209	0.9527	0.7949	1.0054	1.0092	0.8962	1.0702	0.0702	0.9213	0.7958	0.9571	0.0761	1.0108	0.9533	0.8193	0.9622	0.9173	0.8950	1.0511	0.0703	1.0661	0.6861	0.8611	0.0806	1.0017	0.8482	0.9939	0.8287	0.9642	0.9826	0.9390	0.8124	1.0005	0.8617	0.9522	0.8075	1.0056	0.8827	1.0502	0.8750	1.0351	0.9392	0.9063	0.9526	0.9364	0.9841	0.9737	0.8846	0.8991	0.9722	0.9426	0.8856	1.0075	0.9121	0.8880	0.9747	0.8580	0.9706
102=17:47:43	91007	298	0.8620	0.0732	0.8869	0.8594	0.9495	0.9711	0.9996	0.9465	1.0609	0.0717	0.8849	0.7829	0.8268	0.0761	0.8911	0.9553	0.8716	0.8470	0.9103	0.9084	0.9157	0.7926	1.0386	0.7622	0.9622	0.0723	0.9917	0.9409	0.8335	0.8601	0.9860	0.9300	0.9690	0.8190	1.0778	0.7033	0.8479	0.0716	0.9349	0.9553	0.8006	0.9883	0.9912	0.8951	1.0741	0.0717	0.9076	0.8094	0.9477	0.0771	1.0168	0.9623	0.8284	0.9556	0.8856	0.8945	1.0416	0.0702	1.0371	0.6870	0.8625	0.0823	1.0034	0.8451	0.9710	0.8375	0.9588	0.9897	0.9421	0.8242	0.9860	0.8650	0.9518	0.8014	1.0057	0.8682	1.0307	0.8793	1.0181	0.9341	0.8857	0.9514	0.8989	0.9684	0.9794	0.8849	0.9006	0.9913	0.9203	0.9004	0.9790	0.9333	0.8656	0.9873	0.8535	0.9840
103=18:02:28	91893	298	0.8643	0.0725	0.8799	0.8665	0.9537	0.9779	1.0016	0.9444	1.0642	0.0712	0.8965	0.7901	0.8237	0.0755	0.8867	0.9509	0.8752	0.8451	0.9150	0.9042	0.9290	0.7842	1.0405	0.7554	0.9631	0.0720	0.9957	0.9456	0.8261	0.8690	0.9938	0.9369	0.9791	0.8168	1.0906	0.7169	0.8551	0.0709	0.9489	0.9559	0.8033	0.9851	1.0120	0.8833	1.0832	0.0719	0.9142	0.8130	0.9576	0.0767	1.0173	0.9726	0.8296	0.9930	0.8828	0.9113	1.0497	0.0702	1.0414	0.7052	0.8571	0.0819	1.0245	0.8394	0.9924	0.8251	0.9609	0.9844	0.9531	0.8169	1.0014	0.8675	0.9680	0.8111	1.0087	0.8623	1.0479	0.8849	1.0273	0.9426	0.8742	0.9636	0.9051	0.9960	0.9715	0.8770	0.9045	0.9893	0.9415	0.9038	0.9987	0.9328	0.8668	0.9900	0.8483	0.9933
104=18:17:13	92778	300	0.8638	0.0731	0.8968	0.8632	0.9577	0.9709	1.0215	0.9421	1.0728	0.0702	0.9030	0.7891	0.8217	0.0743	0.8870	0.9581	0.8652	0.8546	0.9164	0.9142	0.9116	0.8024	1.0312	0.7521	0.9671	0.0722	0.9938	0.9425	0.8487	0.8691	0.9951	0.9217	0.9706	0.8166	1.0951	0.7035	0.8433	0.0701	0.9317	0.9658	0.7973	0.9964	0.9865	0.8961	1.0587	0.0702	0.8977	0.8011	0.9564	0.0760	1.0201	0.9601	0.8214	0.9534	0.8919	0.8904	1.0488	0.0693	1.0449	0.6796	0.8563	0.0813	0.9993	0.8433	0.9610	0.8320	0.9522	0.9902	0.9350	0.8266	0.9824	0.8532	0.9550	0.8039	1.0040	0.8723	1.0308	0.8817	1.0229	0.9266	0.8911	0.9589	0.9199	0.9842	0.9717	0.8817	0.8932	0.9862	0.9259	0.9043	0.9865	0.9256	0.8787	0.9858	0.8652	0.9695
105=18:31:58	93663	300	0.8674	0.0723	0.8741	0.8531	0.9415	0.9714	0.9959	0.9397	1.0673	0.0720	0.8883	0.7925	0.8161	0.0760	0.8791	0.9539	0.8704	0.8338	0.9086	0.8973	0.9203	0.7815	1.0354	0.7595	0.9577	0.0720	0.9961	0.9549	0.8310	0.8651	0.9832	0.9331	0.9664	0.8219	1.0892	0.7192	0.8521	0.0707	0.9602	0.9473	0.7988	0.9828	0.9993	0.8854	1.0678	0.0720	0.9181	0.8175	0.9616	0.0766	1.0056	0.9618	0.8263	0.9723	0.8808	0.9049	1.0271	0.0693	1.0445	0.7158	0.8534	0.0819	1.0015	0.8388	0.9751	0.8245	0.9657	0.9745	0.9529	0.8095	0.9933	0.8819	0.9613	0.8101	1.0072	0.8730	1.0121	0.8774	1.0015	0.9479	0.8688	0.9703	0.8837	0.9946	0.9805	0.8741	0.9089	0.9716	0.9237	0.8831	0.9815	0.9122	0.8702	0.9760	0.8530	0.9963
106=18:46:43	94548	300	0.8588	0.0720	0.8885	0.8591	0.9513	0.9639	1.0076	0.9388	1.0670	0.0703	0.8882	0.7843	0.8279	0.0763	0.8856	0.9599	0.8645	0.8531	0.9057	0.9168	0.9058	0.8016	1.0240	0.7513	0.9652	0.0724	0.9942	0.9392	0.8433	0.8640	0.9958	0.9219	0.9755	0.8199	1.0817	0.7000	0.8389	0.0708	0.9455	0.9600	0.7911	0.9884	0.9829	0.9033	1.0550	0.0709	0.8905	0.8099	0.9553	0.0764	1.0191	0.9579	0.8214	0.9414	0.8879	0.8914	1.0513	0.0707	1.0503	0.6705	0.8604	0.0819	0.9972	0.8460	0.9519	0.8314	0.9448	0.9897	0.9370	0.8280	0.9832	0.8614	0.9561	0.8066	1.0023	0.8789	1.0315	0.8785	1.0181	0.9235	0.8889	0.9502	0.9162	0.9787	0.9682	0.8861	0.8939	0.9817	0.9253	0.8980	0.9822	0.9239	0.8786	0.9755	0.8538	0.9693
107=19:01:28	95433	300	0.8630	0.0727	0.8803	0.8600	0.9495	0.9658	1.0012	0.9391	1.0674	0.0712	0.8896	0.7828	0.8222	0.0748	0.8835	0.9549	0.8680	0.8463	0.9085	0.9060	0.9182	0.7892	1.0342	0.7587	0.9563	0.0723	0.9926	0.9457	0.8314	0.8636	0.9933	0.9221	0.9647	0.8117	1.0919	0.6999	0.8512	0.0713	0.9435	0.9589	0.8004	0.9900	0.9972	0.8893	1.0671	0.0713	0.9039	0.8225	0.9554	0.0766	1.0120	0.9659	0.8208	0.9654	0.8864	0.9055	1.0422	0.0714	1.0423	0.6904	0.8644	0.0820	1.0015	0.8450	0.9680	0.8276	0.9582	0.9805	0.9472	0.8162	0.9940	0.8835	0.9631	0.8124	1.0029	0.8709	1.0151	0.8766	1.0018	0.9416	0.8819	0.9624	0.9011	0.9943	0.9820	0.8820	0.9069	0.9779	0.9252	0.8887	0.9858	0.9207	0.8769	0.9790	0.8676	0.9864
108=19:16:14	96318	303	0.8679	0.0715	0.8857	0.8688	0.9481	0.9762	1.0038	0.9520	1.0649	0.0710	0.8902	0.7968	0.8263	0.0749	0.8915	0.9557	0.8784	0.8458	0.9145	0.8979	0.9260	0.7802	1.0426	0.7580	0.9657	0.0715	0.9952	0.9519	0.8319	0.8724	0.9872	0.9401	0.9722	0.8235	1.0871	0.7207	0.8502	0.0705	0.9515	0.9550	0.8046	0.9747	1.0026	0.8831	1.0861	0.0716	0.9176	0.8278	0.9609	0.0751	1.0133	0.9745	0.8248	0.9657	0.8784	0.9156	1.0398	0.0698	1.0325	0.6979	0.8589	0.0811	1.0031	0.8378	0.9732	0.8257	0.9587	0.9783	0.9551	0.8174	0.9907	0.8797	0.9635	0.8071	1.0069	0.8708	1.0250	0.8863	1.0157	0.9463	0.8695	0.9747	0.8928	0.9986	0.9674	0.8771	0.9040	0.9816	0.9257	0.8961	0.9842	0.9226	0.8688	0.9793	0.8424	0.9921
109=19:30:59	97203	300	0.8701	0.0718	0.8751	0.8491	0.9458	0.9672	0.9989	0.9400	1.0649	0.0710	0.8844	0.8028	0.8164	0.0754	0.8783	0.9531	0.8653	0.8437	0.9051	0.9094	0.9172	0.7906	1.0342	0.7657	0.9474	0.0721	1.0003	0.9526	0.8348	0.8616	0.9879	0.9298	0.9642	0.8236	1.0911	0.7141	0.8571	0.0714	0.9511	0.9540	0.8010	0.9914	0.9995	0.8979	1.0636	0.0718	0.9138	0.8377	0.9621	0.0767	1.0050	0.9633	0.8261	0.9672	0.8897	0.8956	1.0390	0.0705	1.0453	0.6991	0.8592	0.0819	1.0025	0.8547	0.9723	0.8320	0.9570	0.9855	0.9474	0.8241	0.9959	0.8944	0.9482	0.8137	1.0119	0.8720	1.0143	0.8674	1.0080	0.9414	0.8783	0.9548	0.8920	0.9977	0.9910	0.8820	0.9092	0.9793	0.9202	0.8979	0.9864	0.9231	0.8716	0.9908	0.8627	0.9807
110=19:45:44	98088	300	0.8673	0.0717	0.8820	0.8570	0.9531	0.9681	1.0093	0.9342	1.0751	0.0715	0.9014	0.7808	0.8204	0.0735	0.8835	0.9587	0.8766	0.8514	0.9119	0.9063	0.9240	0.7919	1.0374	0.7511	0.9544	0.0721	1.0026	0.9559	0.8350	0.8643	0.9958	0.9290	0.9799	0.8113	1.1082	0.7039	0.8516	0.0701	0.9507	0.9522	0.7944	0.9833	0.9974	0.8876	1.0772	0.0711	0.9133	0.8226	0.9657	0.0767	1.0033	0.9752	0.8256	0.9767	0.8885	0.9063	1.0485	0.0701	1.0588	0.7038	0.8513	0.0811	0.9965	0.8435	0.9747	0.8250	0.9676	0.9780	0.9605	0.8046	0.9968	0.8776	0.9647	0.8184	1.0051	0.8787	1.0054	0.8836	1.0085	0.9578	0.8768	0.9645	0.9016	1.0179	0.9777	0.8723	0.9143	0.9759	0.9301	0.8860	0.9919	0.9110	0.8767	0.9661	0.8582	0.9926
111=20:00:29	98973	300	0.8626	0.0717	0.8821	0.8615	0.9533	0.9742	1.0078	0.9413	1.0739	0.0715	0.9014	0.7982	0.8212	0.0752	0.8835	0.9568	0.8786	0.8512	0.9189	0.9028	0.9323	0.7780	1.0429	0.7585	0.9648	0.0720	0.9943	0.9537	0.8316	0.8723	1.0023	0.9352	0.9860	0.8178	1.1125	0.7120	0.8456	0.0710	0.9656	0.9572	0.8012	0.9838	1.0170	0.8801	1.0831	0.0713	0.9266	0.8410	0.9665	0.0762	1.0139	0.9773	0.8198	0.9740	0.8978	0.9122	1.0550	0.0702	1.0601	0.7084	0.8542	0.0816	1.0075	0.8377	0.9768	0.8135	0.9665	0.9692	0.9606	0.8125	1.0143	0.8827	0.9696	0.8128	1.0044	0.8781	1.0248	0.8889	1.0231	0.9535	0.8858	0.9694	0.8923	1.0242	0.9742	0.8730	0.9081	0.9762	0.9354	0.8905	0.9973	0.9219	0.8823	0.9761	0.8492	0.9928
112=20:15:14	99858	298	0.8641	0.0720	0.8865	0.8584	0.9487	0.9679	1.0066	0.9379	1.0694	0.0710	0.8961	0.7948	0.8250	0.0750	0.8869	0.9585	0.8731	0.8525	0.9096	0.9117	0.9170	0.7950	1.0343	0.7728	0.9645	0.0721	0.9943	0.9484	0.8337	0.8641	0.9949	0.9247	0.9772	0.8159	1.0939	0.7080	0.8493	0.0708	0.9624	0.9635	0.8041	0.9866	0.9972	0.8897	1.0758	0.0710	0.9108	0.8412	0.9556	0.0762	1.0129	0.9693	0.8214	0.9617	0.8791	0.8972	1.0528	0.0711	1.0440	0.6901	0.8591	0.0816	0.9985	0.8406	0.9649	0.8215	0.9568	0.9807	0.9514	0.8196	0.9949	0.8868	0.9544	0.8046	1.0017	0.8757	1.0250	0.8803	1.0092	0.9432	0.8712	0.9592	0.8955	1.0058	0.9783	0.8803	0.9050	0.9804	0.9327	0.8990	0.9913	0.9234	0.8793	0.9728	0.8538	0.9798
113=20:29:59	100744	303	0.8631	0.0723	0.8818	0.8640	0.9531	0.9765	1.0055	0.9415	1.0656	0.0717	0.9016	0.8045	0.8227	0.0766	0.8918	0.9576	0.8774	0.8531	0.9180	0.9011	0.9249	0.7824	1.0391	0.7689	0.9672	0.0719	0.9998	0.9523	0.8303	0.8731	0.9928	0.9388	0.9765	0.8188	1.1024	0.7236	0.8495	0.0711	0.9645	0.9567	0.8045	0.9817	1.0054	0.8832	1.0818	0.0722	0.9190	0.8518	0.9653	0.0755	1.0122	0.9830	0.8313	0.9716	0.8814	0.9116	1.0491	0.0706	1.0493	0.7159	0.8539	0.0820	1.0018	0.8396	0.9719	0.8234	0.9620	0.9790	0.9608	0.8165	1.0010	0.8936	0.9668	0.8104	1.0075	0.8710	1.0173	0.8878	1.0145	0.9520	0.8699	0.9740	0.9019	1.0165	0.9768	0.8742	0.9120	0.9850	0.9331	0.8999	0.9904	0.9262	0.8762	0.9825	0.8418	0.9952
114=20:44:44	101629	303	0.8624	0.0721	0.8953	0.8623	0.9623	0.9649	1.0176	0.9368	1.0842	0.0713	0.8983	0.7876	0.8220	0.0755	0.8877	0.9613	0.8691	0.8530	0.9135	0.9150	0.9184	0.7974	1.0345	0.7537	0.9615	0.0722	0.9995	0.9500	0.8433	0.8635	1.0102	0.9193	0.9922	0.8164	1.1164	0.7008	0.8445	0.0702	1.0006	0.9630	0.7949	0.9906	1.0038	0.8967	1.0865	0.0708	0.9078	0.8314	0.9567	0.0760	1.0171	0.9854	0.8260	0.9710	0.8984	0.8990	1.0665	0.0706	1.0602	0.6814	0.8578	0.0822	1.0040	0.8444	0.9730	0.8280	0.9661	0.9749	0.9574	0.8121	0.9966	0.8836	0.9643	0.8198	1.0068	0.8768	1.0214	0.8891	1.0143	0.9509	0.8876	0.9631	0.9114	1.0209	0.9756	0.8751	0.9068	0.9788	0.9330	0.8790	0.9916	0.9097	0.8904	0.9712	0.8740	0.9791
115=20:59:29	102514	298	0.8685	0.0727	0.8801	0.8539	0.9574	0.9680	1.0083	0.9307	1.0684	0.0710	0.8963	0.7990	0.8216	0.0765	0.8823	0.9595	0.8736	0.8587	0.9077	0.9143	0.9182	0.7973	1.0313	0.7693	0.9542	0.0729	1.0027	0.9527	0.8355	0.8630	0.9937	0.9278	0.9806	0.8149	1.1111	0.7069	0.8573	0.0710	0.9710	0.9656	0.8008	0.9947	0.9999	0.8963	1.0640	0.0715	0.9110	0.8474	0.9581	0.0775	1.0083	0.9736	0.8265	0.9666	0.8859	0.9007	1.0593	0.0713	1.0520	0.6947	0.8579	0.0817	0.9973	0.8452	0.9681	0.8260	0.9597	0.9821	0.9563	0.8180	1.0030	0.8870	0.9544	0.8154	1.0060	0.8755	1.0125	0.8756	1.0150	0.9440	0.8847	0.9688	0.9156	1.0077	0.9845	0.8772	0.9109	0.9785	0.9324	0.8995	0.9988	0.9234	0.8852	0.9838	0.8623	0.9766
116=21:14:15	103399	300	0.8680	0.0720	0.8833	0.8540	0.9540	0.9662	1.0095	0.9278	1.0725	0.0704	0.9004	0.7957	0.8185	0.0756	0.8812	0.9636	0.8732	0.8543	0.9098	0.9157	0.9147	0.7966	1.0329	0.7598	0.9530	0.0721	1.0035	0.9534	0.8374	0.8565	1.0066	0.9211	0.9884	0.8064	1.1163	0.7055	0.8515	0.0707	0.9960	0.9593	0.7992	0.9931	1.0030	0.8926	1.0872	0.0706	0.9088	0.8351	0.9656	0.0767	1.0062	0.9753	0.8255	0.9678	0.8873	0.8993	1.0615	0.0713	1.0561	0.6988	0.8511	0.0821	0.9981	0.8459	0.9654	0.8173	0.9580	0.9746	0.9561	0.8140	1.0013	0.8908	0.9602	0.8202	1.0101	0.8827	1.0337	0.8826	1.0063	0.9460	0.8805	0.9565	0.9061	1.0317	0.9851	0.8732	0.9084	0.9727	0.9281	0.8871	0.9978	0.9157	0.8901	0.9786	0.8684	0.9842
117=21:29:00	104284	298	0.8665	0.0726	0.8776	0.8615	0.9539	0.9755	0.9991	0.9504	1.0633	0.0712	0.8770	0.8235	0.8156	0.0761	0.8868	0.9541	0.8762	0.8565	0.9138	0.9165	0.9234	0.7986	1.0382	0.7827	0.9648	0.0721	1.0031	0.9458	0.8337	0.8675	0.9904	0.9404	0.9635	0.8371	1.0906	0.7245	0.8533	0.0715	0.9783	0.9618	0.8032	0.9919	1.0049	0.9008	1.0699	0.0718	0.9059	0.8716	0.9626	0.0775	1.0128	0.9714	0.8384	0.9628	0.8905	0.9060	1.0472	0.0703	1.0313	0.6773	0.8507	0.0821	0.9949	0.8487	0.9685	0.8305	0.9469	0.9841	0.9429	0.8264	0.9754	0.8971	0.9604	0.8134	1.0131	0.8675	1.0152	0.8657	1.0188	0.9361	0.8844	0.9630	0.8979	0.9918	0.9765	0.8826	0.9062	0.9879	0.9127	0.9002	0.9785	0.9324	0.8631	0.9925	0.8405	0.9730
118=21:43:45	105169	300	0.8664	0.0723	0.8872	0.8555	0.9533	0.9720	1.0112	0.9385	1.0780	0.0708	0.8992	0.8087	0.8193	0.0762	0.8905	0.9610	0.8735	0.8586	0.9182	0.9133	0.9360	0.7953	1.0380	0.7768	0.9604	0.0722	1.0001	0.9529	0.8435	0.8716	1.0034	0.9293	0.9868	0.8207	1.1182	0.7204	0.8498	0.0706	0.9862	0.9636	0.8084	1.0055	1.0128	0.8934	1.0829	0.0716	0.9306	0.8560	0.9617	0.0764	1.0104	0.9754	0.8226	0.9664	0.9024	0.9014	1.0604	0.0703	1.0681	0.6966	0.8569	0.0819	1.0050	0.8455	0.9881	0.8266	0.9599	0.9826	0.9577	0.8235	1.0159	0.8988	0.9544	0.8078	1.0116	0.8792	1.0397	0.8821	1.0391	0.9379	0.8840	0.9721	0.9162	1.0124	0.9870	0.8806	0.9075	0.9808	0.9355	0.8992	1.0070	0.9269	0.8949	0.9935	0.8695	0.9829
119=21:58:30	106055	300	0.8676	0.0726	0.8825	0.8617	0.9543	0.9783	1.0026	0.9466	1.0648	0.0712	0.8946	0.8171	0.8231	0.0755	0.8902	0.9570	0.8764	0.8586	0.9197	0.9110	0.9237	0.7852	1.0410	0.7774	0.9639	0.0722	0.9989	0.9531	0.8321	0.8652	0.9972	0.9376	0.9746	0.8279	1.1007	0.7205	0.8490	0.0706	0.9823	0.9592	0.8011	0.9862	1.0053	0.8820	1.0810	0.0723	0.9100	0.8708	0.9601	0.0767	1.0144	0.9815	0.8298	0.9665	0.8816	0.9025	1.0535	0.0685	1.0335	0.6982	0.8554	0.0820	0.9957	0.8418	0.9683	0.8259	0.9574	0.9806	0.9503	0.8232	0.9928	0.9039	0.9634	0.8111	1.0098	0.8646	1.0208	0.8765	1.0123	0.9395	0.8741	0.9639	0.9027	1.0191	0.9788	0.8751	0.9052	0.9817	0.9259	0.9000	0.9845	0.9313	0.8694	0.9887	0.8453	0.9787
120=22:13:17	106941	298	0.8637	0.0727	0.8876	0.8594	0.9484	0.9731	1.0156	0.9485	1.0761	0.0714	0.9048	0.8173	0.8249	0.0755	0.8897	0.9602	0.8731	0.8507	0.9164	0.9038	0.9223	0.7859	1.0431	0.7785	0.9657	0.0719	0.9962	0.9613	0.8435	0.8706	0.9863	0.9369	0.9845	0.8275	1.1174	0.7315	0.8481	0.0706	0.9776	0.9563	0.8080	0.9821	1.0065	0.8866	1.0835	0.0718	0.9206	0.8630	0.9718	0.0765	1.0059	0.9742	0.8194	0.9726	0.8869	0.9087	1.0531	0.0696	1.0609	0.7174	0.8533	0.0814	1.0061	0.8478	0.9738	0.8263	0.9737	0.9819	0.9648	0.8153	1.0044	0.9153	0.9621	0.8124	1.0118	0.8844	1.0200	0.8845	1.0189	0.9576	0.8833	0.9781	0.9048	1.0337	0.9846	0.8829	0.9166	0.9784	0.9358	0.8952	0.9941	0.9216	0.8877	0.9956	0.8599	0.9961
121=22:28:02	107826	298	0.8594	0.0725	0.8926	0.8655	0.9520	0.9744	1.0060	0.9465	1.0639	0.0715	0.8977	0.8216	0.8291	0.0743	0.8934	0.9552	0.8800	0.8574	0.9198	0.9043	0.9237	0.7842	1.0430	0.7829	0.9694	0.0719	0.9910	0.9508	0.8398	0.8732	0.9857	0.9376	0.9744	0.8271	1.1048	0.7284	0.8393	0.0706	0.9846	0.9578	0.8065	0.9805	1.0053	0.8848	1.0757	0.0720	0.9168	0.8653	0.9605	0.0764	1.0171	0.9815	0.8215	0.9665	0.8838	0.9050	1.0444	0.0699	1.0422	0.7019	0.8586	0.0812	1.0039	0.8397	0.9709	0.8273	0.9689	0.9780	0.9584	0.8239	0.9955	0.9106	0.9632	0.8035	1.0032	0.8679	1.0242	0.8847	1.0179	0.9462	0.8711	0.9694	0.8918	1.0202	0.9696	0.8766	0.9003	0.9802	0.9293	0.8924	0.9822	0.9274	0.8681	0.9833	0.8456	0.9905
122=22:42:47	108711	303	0.8657	0.0727	0.8938	0.8623	0.9492	0.9756	1.0069	0.9557	1.0609	0.0714	0.8944	0.8260	0.8228	0.0763	0.8968	0.9602	0.8754	0.8565	0.9169	0.9087	0.9188	0.7912	1.0399	0.7846	0.9697	0.0728	1.0030	0.9618	0.8446	0.8725	0.9805	0.9382	0.9652	0.8365	1.1013	0.7349	0.8455	0.0709	0.9878	0.9546	0.8046	0.9813	1.0016	0.8904	1.0755	0.0721	0.9142	0.8629	0.9747	0.0751	1.0150	0.9690	0.8233	0.9701	0.8871	0.9064	1.0358	0.0697	1.0440	0.7095	0.8527	0.0817	1.0045	0.8490	0.9719	0.8313	0.9630	0.9829	0.9523	0.8211	0.9816	0.9090	0.9562	0.8094	1.0137	0.8801	1.0257	0.8715	1.0147	0.9502	0.8819	0.9708	0.8853	1.0101	0.9774	0.8838	0.9047	0.9799	0.9240	0.8982	0.9746	0.9235	0.8684	0.9909	0.8397	0.9773
123=22:57:32	109597	303	0.8608	0.0730	0.8906	0.8614	0.9619	0.9614	1.0109	0.9385	1.0762	0.0707	0.8973	0.7978	0.8215	0.0738	0.8859	0.9618	0.8684	0.8639	0.9012	0.9155	0.9027	0.8015	1.0247	0.7711	0.9642	0.0723	0.9970	0.9432	0.8407	0.8564	0.9995	0.9150	0.9807	0.8213	1.1199	0.6897	0.8431	0.0708	1.0147	0.9665	0.7867	0.9891	0.9919	0.9008	1.0616	0.0699	0.8997	0.8470	0.9565	0.0761	1.0167	0.9848	0.8298	0.9640	0.8879	0.8894	1.0678	0.0708	1.0565	0.6804	0.8623	0.0820	0.9989	0.8451	0.9712	0.8309	0.9591	0.9737	0.9560	0.8205	0.9911	0.9048	0.9660	0.8197	0.9996	0.8734	1.0210	0.8901	1.0103	0.9451	0.8859	0.9505	0.9105	1.0216	0.9782	0.8777	0.9062	0.9830	0.9300	0.8831	0.9908	0.9147	0.8850	0.9640	0.8727	0.9821
124=23:12:17	110482	298	0.8646	0.0733	0.8861	0.8681	0.9552	0.9777	1.0005	0.9486	1.0552	0.0722	0.8963	0.8417	0.8281	0.0767	0.8910	0.9539	0.8768	0.8593	0.9152	0.9085	0.9182	0.7880	1.0423	0.7920	0.9708	0.0725	0.9948	0.9502	0.8241	0.8635	0.9854	0.9395	0.9577	0.8268	1.1090	0.7340	0.8482	0.0718	0.9915	0.9576	0.8009	0.9799	1.0000	0.8833	1.0758	0.0725	0.9117	0.8694	0.9631	0.0780	1.0163	0.9860	0.8298	0.9662	0.8791	0.9021	1.0455	0.0692	1.0357	0.7134	0.8555	0.0825	0.9991	0.8415	0.9702	0.8285	0.9638	0.9762	0.9593	0.8284	0.9963	0.9247	0.9717	0.8155	1.0032	0.8656	1.0187	0.8867	1.0184	0.9459	0.8779	0.9725	0.8984	1.0297	0.9778	0.8707	0.9029	0.9902	0.9271	0.8963	0.9889	0.9372	0.8675	0.9869	0.8551	0.9905
125=23:27:02	111367	298	0.8630	0.0725	0.8921	0.8581	0.9495	0.9707	1.0022	0.9377	1.0615	0.0709	0.8922	0.8256	0.8309	0.0753	0.8877	0.9561	0.8714	0.8582	0.9166	0.9095	0.9158	0.7883	1.0388	0.7884	0.9653	0.0723	0.9871	0.9482	0.8410	0.8656	0.9921	0.9244	0.9682	0.8226	1.1074	0.7239	0.8450	0.0710	0.9987	0.9621	0.8070	0.9899	0.9971	0.8929	1.0787	0.0710	0.9072	0.8689	0.9597	0.0765	1.0170	0.9755	0.8150	0.9570	0.8839	0.8927	1.0504	0.0707	1.0412	0.6912	0.8663	0.0818	1.0069	0.8486	0.9612	0.8262	0.9598	0.9733	0.9483	0.8252	0.9971	0.9242	0.9496	0.8092	1.0020	0.8737	1.0238	0.8819	1.0046	0.9386	0.8808	0.9632	0.8949	1.0270	0.9786	0.8857	0.9013	0.9824	0.9289	0.8934	0.9871	0.9302	0.8805	0.9856	0.8579	0.9818
126=23:41:48	112252	298	0.8649	0.0731	0.8874	0.8643	0.9563	0.9731	1.0047	0.9412	1.0637	0.0705	0.8918	0.8324	0.8211	0.0764	0.8893	0.9528	0.8742	0.8658	0.9202	0.9147	0.9219	0.7998	1.0388	0.7876	0.9669	0.0718	0.9995	0.9431	0.8359	0.8698	0.9984	0.9303	0.9772	0.8345	1.1122	0.7263	0.8494	0.0703	1.0192	0.9661	0.8095	0.9952	1.0082	0.8993	1.0851	0.0719	0.9159	0.8738	0.9582	0.0764	1.0164	0.9860	0.8321	0.9631	0.8897	0.9021	1.0542	0.0703	1.0440	0.6935	0.8584	0.0820	1.0050	0.8495	0.9706	0.8360	0.9577	0.9820	0.9580	0.8322	0.9923	0.9196	0.9586	0.8099	1.0065	0.8676	1.0246	0.8785	1.0190	0.9367	0.8830	0.9662	0.8998	1.0195	0.9786	0.8781	0.9078	0.9902	0.9264	0.9014	0.9931	0.9368	0.8775	0.9962	0.8557	0.9837
127=23:56:33	113137	300	0.8580	0.0729	0.8905	0.8642	0.9542	0.9706	1.0011	0.9455	1.0526	0.0709	0.8872	0.8390	0.8254	0.0762	0.8928	0.9598	0.8732	0.8691	0.9067	0.9116	0.9091	0.7942	1.0333	0.7855	0.9656	0.0722	0.9927	0.9438	0.8351	0.8598	0.9882	0.9282	0.9584	0.8296	1.0948	0.7251	0.8398	0.0710	0.9904	0.9602	0.7981	0.9840	0.9925	0.8932	1.0656	0.0710	0.9029	0.8678	0.9589	0.0764	1.0170	0.9811	0.8265	0.9555	0.8829	0.8892	1.0485	0.0701	1.0439	0.6901	0.8572	0.0819	0.9958	0.8439	0.9629	0.8305	0.9569	0.9798	0.9456	0.8287	0.9853	0.9225	0.9638	0.8045	1.0005	0.8621	1.0221	0.8764	1.0181	0.9351	0.8821	0.9569	0.8976	1.0193	0.9687	0.8761	0.8960	0.9846	0.9208	0.8945	0.9795	0.9306	0.8701	0.9824	0.8480	0.9794
128=00:11:18	114022	300	0.8644	0.0725	0.8924	0.8623	0.9571	0.9699	1.0138	0.9308	1.0767	0.0710	0.9044	0.8179	0.8220	0.0755	0.8844	0.9582	0.8707	0.8606	0.9169	0.9123	0.9208	0.7894	1.0373	0.7708	0.9681	0.0716	0.9960	0.9525	0.8380	0.8689	1.0082	0.9233	0.9832	0.8165	1.1278	0.7146	0.8455	0.0700	0.9994	0.9551	0.8053	0.9882	1.0075	0.8855	1.0936	0.0714	0.9061	0.8528	0.9656	0.0760	1.0079	0.9870	0.8179	0.9681	0.8902	0.9054	1.0620	0.0700	1.0488	0.6975	0.8560	0.0811	0.9984	0.8411	0.9657	0.8170	0.9632	0.9617	0.9619	0.8113	0.9965	0.9158	0.9692	0.8124	1.0064	0.8790	1.0140	0.8897	1.0039	0.9504	0.8810	0.9759	0.8912	1.0529	0.9751	0.8725	0.9040	0.9766	0.9281	0.8820	0.9913	0.9215	0.8823	0.9774	0.8638	0.9902
129=00:26:03	114907	298	0.8719	0.0732	0.8970	0.8585	0.9676	0.9682	1.0204	0.9369	1.0806	0.0705	0.8971	0.8298	0.8147	0.0749	0.8852	0.9623	0.8692	0.8705	0.9117	0.9260	0.9118	0.8107	1.0236	0.7746	0.9624	0.0723	1.0088	0.9523	0.8475	0.8607	1.0260	0.9200	0.9983	0.8247	1.1225	0.7119	0.8459	0.0709	1.0105	0.9629	0.7987	0.9997	1.0023	0.9066	1.0870	0.0702	0.8979	0.8446	0.9669	0.0771	1.0148	0.9799	0.8356	0.9649	0.9067	0.8871	1.0745	0.0707	1.0563	0.6713	0.8485	0.0819	0.9970	0.8544	0.9693	0.8331	0.9557	0.9804	0.9524	0.8251	0.9900	0.9112	0.9574	0.8239	1.0136	0.8816	1.0227	0.8797	1.0214	0.9413	0.8975	0.9532	0.9152	1.0245	0.9824	0.8794	0.9033	0.9824	0.9239	0.8912	0.9905	0.9211	0.8878	0.9810	0.8694	0.9691
130=00:40:48	115793	298	0.8742	0.0730	0.8864	0.8594	0.9624	0.9752	1.0375	0.9354	1.0956	0.0716	0.9204	0.8342	0.8132	0.0762	0.8876	0.9604	0.8796	0.8705	0.9260	0.9114	0.9426	0.7865	1.0499	0.7812	0.9571	0.0724	1.0054	0.9604	0.8384	0.8707	1.0085	0.9287	0.9881	0.8187	1.1489	0.7301	0.8517	0.0709	1.0172	0.9593	0.8052	0.9886	1.0179	0.8813	1.0845	0.0717	0.9295	0.8574	0.9673	0.0766	1.0071	0.9838	0.8299	0.9769	0.9022	0.9026	1.0661	0.0713	1.0734	0.7220	0.8514	0.0817	0.9965	0.8431	0.9764	0.8198	0.9651	0.9737	0.9645	0.8125	1.0217	0.9240	0.9594	0.8184	1.0094	0.8839	1.0157	0.8796	1.0169	0.9557	0.8815	0.9787	0.9094	1.0577	0.9820	0.8699	0.9140	0.9749	0.9318	0.8946	0.9961	0.9214	0.8934	0.9877	0.8614	0.9825
131=00:55:33	116678	300	0.8620	0.0732	0.8837	0.8532	0.9400	0.9710	1.0041	0.9451	1.0605	0.0715	0.8912	0.8396	0.8230	0.0768	0.8890	0.9624	0.8725	0.8631	0.9209	0.9114	0.9174	0.7926	1.0394	0.7906	0.9656	0.0726	0.9979	0.9585	0.8441	0.8666	0.9845	0.9394	0.9675	0.8363	1.1059	0.7398	0.8470	0.0711	1.0079	0.9533	0.8064	0.9848	1.0008	0.8927	1.0746	0.0723	0.9132	0.8734	0.9737	0.0758	1.0089	0.9704	0.8277	0.9688	0.8918	0.8973	1.0455	0.0688	1.0445	0.7073	0.8545	0.0811	1.0011	0.8527	0.9691	0.8357	0.9634	0.9813	0.9552	0.8317	0.9879	0.9312	0.9549	0.8081	1.0146	0.8786	1.0289	0.8754	1.0176	0.9458	0.8863	0.9639	0.8903	1.0199	0.9842	0.8856	0.9084	0.9870	0.9249	0.9039	0.9760	0.9329	0.8747	0.9998	0.8523	0.9861
132=01:10:18	117563	298	0.8590	0.0729	0.8976	0.8674	0.9587	0.9725	1.0153	0.9500	1.0756	0.0714	0.9117	0.8429	0.8303	0.0752	0.8960	0.9605	0.8762	0.8720	0.9210	0.9130	0.9268	0.7953	1.0511	0.7933	0.9726	0.0721	0.9951	0.9483	0.8390	0.8671	0.9957	0.9284	0.9907	0.8324	1.1313	0.7276	0.8395	0.0710	1.0369	0.9636	0.8039	0.9937	1.0089	0.8948	1.0867	0.0713	0.9252	0.8740	0.9565	0.0773	1.0262	0.9893	0.8279	0.9970	0.8991	0.8954	1.0599	0.0707	1.0623	0.7118	0.8659	0.0822	1.0214	0.8454	0.9942	0.8365	0.9903	0.9817	0.9605	0.8331	1.0054	0.9339	0.9665	0.8126	1.0353	0.8717	1.0371	0.8939	1.0346	0.9483	0.9109	0.9822	0.9248	1.0386	0.9739	0.8790	0.9104	0.9880	0.9538	0.9082	1.0098	0.9340	0.9030	1.0038	0.8782	0.9933
133=01:25:03	118448	298	0.8546	0.0728	0.8946	0.8560	0.9525	0.9615	1.0114	0.9353	1.0671	0.0708	0.8964	0.8288	0.8273	0.0758	0.8885	0.9643	0.8634	0.8720	0.9091	0.9192	0.9028	0.8090	1.0276	0.7854	0.9698	0.0712	0.9949	0.9434	0.8482	0.8584	0.9952	0.9184	0.9750	0.8216	1.1178	0.7154	0.8401	0.0706	1.0073	0.9647	0.7992	0.9903	0.9925	0.9007	1.0712	0.0700	0.9028	0.8620	0.9608	0.0763	1.0143	0.9819	0.8262	0.9548	0.8997	0.8874	1.0659	0.0704	1.0616	0.6893	0.8613	0.0814	0.9998	0.8509	0.9629	0.8385	0.9626	0.9806	0.9585	0.8307	0.9931	0.9177	0.9670	0.8147	1.0060	0.8857	1.0226	0.8863	1.0171	0.9425	0.8982	0.9569	0.9111	1.0348	0.9814	0.8849	0.9000	0.9854	0.9304	0.8915	0.9887	0.9245	0.8863	0.9821	0.8674	0.9823
134=01:39:49	119333	298	0.8730	0.0732	0.8892	0.8589	0.9616	0.9752	1.0131	0.9477	1.0772	0.0706	0.8937	0.8531	0.8133	0.0749	0.8873	0.9583	0.8725	0.8735	0.9160	0.9187	0.9213	0.8007	1.0343	0.7890	0.9660	0.0722	1.0081	0.9539	0.8433	0.8640	1.0018	0.9300	0.9818	0.8381	1.1277	0.7312	0.8474	0.0708	1.0458	0.9594	0.8011	1.0268	1.0072	0.8962	1.0762	0.0714	0.9245	0.8516	0.9679	0.0775	1.0108	0.9777	0.8370	0.9666	0.9079	0.8905	1.0606	0.0703	1.0539	0.6827	0.8465	0.0820	0.9921	0.8505	1.0042	0.8348	0.9702	0.9800	0.9473	0.8316	0.9875	0.9221	0.9563	0.8126	1.0149	0.8692	1.0461	0.8732	1.0477	0.9361	0.9168	0.9668	0.9390	1.0148	0.9804	0.8780	0.9017	0.9869	0.9403	0.8979	1.0053	0.9238	0.8958	1.0002	0.8590	0.9741
135=01:54:34	120218	303	0.8685	0.0728	0.8973	0.8683	0.9641	0.9738	1.0072	0.9515	1.0500	0.0706	0.8981	0.8533	0.8218	0.0741	0.8953	0.9600	0.8732	0.8766	0.9099	0.9128	0.9030	0.8002	1.0245	0.7808	0.9739	0.0723	1.0066	0.9501	0.8386	0.8640	0.9861	0.9335	0.9580	0.8355	1.0970	0.7257	0.8406	0.0704	1.0146	0.9604	0.7939	0.9808	0.9882	0.8981	1.0608	0.0717	0.8901	0.8612	0.9586	0.0762	1.0196	0.9789	0.8343	0.9543	0.8839	0.8887	1.0436	0.0692	1.0261	0.6793	0.8504	0.0820	0.9898	0.8427	0.9594	0.8354	0.9490	0.9813	0.9434	0.8301	0.9677	0.9133	0.9565	0.8089	1.0085	0.8594	1.0195	0.8714	1.0226	0.9315	0.8781	0.9417	0.8910	1.0041	0.9669	0.8732	0.8932	0.9884	0.9131	0.8944	0.9715	0.9310	0.8576	0.9826	0.8358	0.9706
136=02:09:19	121103	298	0.8626	0.0729	0.9010	0.8701	0.9883	0.9789	1.0222	0.9499	1.0728	0.0706	0.9392	0.8519	0.8275	0.0753	0.8973	0.9632	0.8911	0.8914	0.9216	0.9228	0.9130	0.8054	1.0405	0.7944	0.9724	0.0717	1.0003	0.9472	0.8451	0.8642	0.9984	0.9302	0.9825	0.8345	1.1312	0.7296	0.8467	0.0705	1.0249	0.9700	0.8035	0.9964	1.0009	0.9009	1.0759	0.0707	0.9097	0.8618	0.9564	0.0767	1.0221	0.9923	0.8354	0.9650	0.8985	0.8914	1.0644	0.0700	1.0595	0.7011	0.8602	0.0817	1.0041	0.8485	0.9713	0.8401	0.9674	0.9852	0.9607	0.8370	0.9978	0.9267	0.9636	0.8151	1.0066	0.8700	1.0202	0.8910	1.0289	0.9423	0.8956	0.9644	0.9183	1.0424	0.9772	0.8767	0.9036	0.9926	0.9350	0.8953	0.9932	0.9337	0.8812	0.9905	0.8686	0.9827
137=02:24:04	121988	298	0.8600	0.0731	0.9005	0.8705	0.9656	0.9762	1.0212	0.9478	1.0702	0.0712	0.9226	0.8486	0.8269	0.0748	0.9021	0.9618	0.8858	0.8819	0.9304	0.9110	0.9204	0.7891	1.0408	0.7837	0.9723	0.0716	0.9972	0.9501	0.8392	0.8690	0.9932	0.9334	0.9807	0.8290	1.1409	0.7374	0.8391	0.0710	1.0196	0.9626	0.8064	0.9764	1.0002	0.8818	1.0825	0.0722	0.9149	0.8636	0.9638	0.0766	1.0191	0.9935	0.8274	0.9680	0.8846	0.8993	1.0560	0.0705	1.0536	0.7253	0.8594	0.0820	1.0077	0.8405	0.9704	0.8277	0.9693	0.9723	0.9681	0.8258	0.9995	0.9352	0.9671	0.8076	1.0056	0.8773	1.0229	0.8921	1.0201	0.9519	0.8805	0.9768	0.9010	1.0545	0.9723	0.8731	0.9069	0.9844	0.9329	0.8926	0.9939	0.9273	0.8791	0.9845	0.8552	0.9957
138=02:38:49	122874	300	0.8677	0.0737	0.8812	0.8521	0.9482	0.9658	1.0042	0.9396	1.0553	0.0712	0.9045	0.8452	0.8198	0.0761	0.8896	0.9598	0.8757	0.8780	0.9159	0.9182	0.9146	0.7950	1.0314	0.7974	0.9574	0.0724	1.0002	0.9522	0.8343	0.8603	0.9930	0.9307	0.9732	0.8282	1.1108	0.7218	0.8465	0.0703	1.0205	0.9592	0.8066	0.9906	1.0014	0.8959	1.0708	0.0705	0.9072	0.8672	0.9642	0.0758	1.0086	0.9706	0.8268	0.9635	0.8873	0.8890	1.0560	0.0702	1.0453	0.6995	0.8533	0.0819	0.9995	0.8493	0.9651	0.8273	0.9605	0.9799	0.9531	0.8338	0.9950	0.9402	0.9506	0.8086	1.0076	0.8713	1.0210	0.8656	1.0118	0.9372	0.8806	0.9595	0.8992	1.0326	0.9858	0.8796	0.9043	0.9831	0.9270	0.9020	0.9856	0.9329	0.8800	0.9883	0.8529	0.9778
139=02:53:34	123759	300	0.8587	0.0738	0.8922	0.8655	0.9547	0.9661	1.0067	0.9466	1.0601	0.0718	0.9101	0.8516	0.8266	0.0761	0.8903	0.9571	0.8647	0.8794	0.9079	0.9168	0.9091	0.8069	1.0314	0.7908	0.9680	0.0722	0.9961	0.9423	0.8337	0.8592	0.9895	0.9236	0.9723	0.8285	1.1159	0.7263	0.8452	0.0702	1.0074	0.9612	0.8007	0.9831	0.9930	0.9006	1.0719	0.0706	0.9091	0.8674	0.9531	0.0773	1.0144	0.9868	0.8279	0.9592	0.8851	0.8874	1.0553	0.0706	1.0514	0.7083	0.8608	0.0825	0.9935	0.8418	0.9642	0.8365	0.9574	0.9749	0.9594	0.8276	0.9984	0.9326	0.9626	0.8115	0.9975	0.8674	1.0152	0.8771	1.0124	0.9353	0.8811	0.9553	0.9023	1.0387	0.9727	0.8716	0.8979	0.9867	0.9258	0.8902	0.9852	0.9280	0.8773	0.9818	0.8613	0.9791
140=03:08:19	124644	300	0.8655	0.0726	0.8947	0.8655	0.9623	0.9734	1.0157	0.9423	1.0746	0.0697	0.9133	0.8484	0.8213	0.0721	0.8955	0.9613	0.8804	0.8875	0.9212	0.9236	0.9333	0.8072	1.0354	0.7977	0.9709	0.0712	1.0010	0.9459	0.8382	0.8683	1.0074	0.9270	0.9904	0.8311	1.1355	0.7215	0.8461	0.0704	1.0506	0.9711	0.8109	0.9964	1.0223	0.9003	1.0837	0.0709	0.9223	0.8736	0.9583	0.0757	1.0179	0.9860	0.8363	0.9631	0.9131	0.8945	1.0712	0.0696	1.0602	0.6995	0.8574	0.0816	1.0032	0.8513	0.9714	0.8346	0.9560	0.9788	0.9570	0.8305	1.0072	0.9403	0.9553	0.8085	1.0028	0.8710	1.0213	0.8781	1.0239	0.9350	0.8910	0.9664	0.9080	1.0323	0.9811	0.8810	0.9076	0.9906	0.9295	0.9035	0.9940	0.9326	0.8879	0.9957	0.8595	0.9774
141=03:23:04	125529	300	0.8688	0.0741	0.8979	0.8535	0.9616	0.9580	1.0242	0.9346	1.0696	0.0693	0.8986	0.8401	0.8190	0.0738	0.8871	0.9642	0.8671	0.8804	0.9053	0.9289	0.8954	0.8123	1.0176	0.7723	0.9637	0.0728	1.0048	0.9477	0.8496	0.8544	0.9945	0.9133	0.9712	0.8207	1.1337	0.7072	0.8362	0.0709	1.0118	0.9633	0.7925	0.9974	0.9841	0.9089	1.0566	0.0702	0.8823	0.8412	0.9633	0.0762	1.0180	0.9749	0.8277	0.9518	0.8964	0.8779	1.0581	0.0712	1.0416	0.6617	0.8487	0.0820	0.9962	0.8545	0.9545	0.8331	0.9482	0.9793	0.9440	0.8272	0.9725	0.9199	0.9544	0.8111	1.0125	0.8785	1.0208	0.8754	1.0158	0.9244	0.8949	0.9427	0.9043	1.0291	0.9805	0.8794	0.8968	0.9806	0.9179	0.8876	0.9828	0.9244	0.8764	0.9768	0.8625	0.9624
142=03:37:50	126414	298	0.8591	0.0738	0.8916	0.8659	0.9572	0.9655	1.0079	0.9330	1.0739	0.0718	0.9149	0.8437	0.8266	0.0741	0.8899	0.9544	0.8687	0.8753	0.9201	0.9128	0.9201	0.7975	1.0402	0.7790	0.9684	0.0714	0.9911	0.9456	0.8342	0.8665	0.9921	0.9184	0.9812	0.8192	1.1392	0.7335	0.8429	0.0708	1.0135	0.9573	0.8010	0.9807	1.0044	0.8900	1.0808	0.0719	0.9129	0.8594	0.9572	0.0771	1.0101	0.9927	0.8252	0.9686	0.8883	0.9003	1.0590	0.0707	1.0524	0.7225	0.8580	0.0823	1.0014	0.8389	0.9738	0.8279	0.9671	0.9582	0.9692	0.8124	1.0031	0.9411	0.9659	0.8072	0.9976	0.8725	1.0120	0.8914	1.0071	0.9543	0.8798	0.9767	0.8964	1.0643	0.9707	0.8670	0.9035	0.9794	0.9273	0.8792	0.9901	0.9208	0.8822	0.9814	0.8666	0.9917
143=03:52:35	127299	300	0.8667	0.0737	0.8904	0.8599	0.9548	0.9674	1.0098	0.9304	1.0723	0.0717	0.9158	0.8479	0.8248	0.0758	0.8860	0.9608	0.8710	0.8805	0.9172	0.9216	0.9159	0.8034	1.0347	0.7873	0.9690	0.0725	0.9977	0.9481	0.8438	0.8665	1.0009	0.9220	0.9900	0.8216	1.1354	0.7281	0.8511	0.0709	1.0235	0.9654	0.8073	0.9935	1.0039	0.9004	1.0830	0.0709	0.9079	0.8636	0.9624	0.0763	1.0127	0.9813	0.8243	0.9606	0.8943	0.8960	1.0645	0.0709	1.0530	0.7042	0.8602	0.0821	1.0032	0.8507	0.9674	0.8314	0.9604	0.9725	0.9615	0.8272	0.9926	0.9423	0.9588	0.8101	1.0046	0.8785	1.0198	0.8825	1.0065	0.9335	0.8894	0.9659	0.9058	1.0524	0.9847	0.8743	0.8992	0.9808	0.9288	0.8892	0.9924	0.9278	0.8864	0.9866	0.8699	0.9781
144=04:07:20	128184	298	0.8727	0.0733	0.8937	0.8656	0.9661	0.9768	1.0112	0.9458	1.0716	0.0714	0.9495	0.8704	0.8177	0.0761	0.8931	0.9589	0.8763	0.8816	0.9226	0.9179	0.9210	0.7989	1.0384	0.7953	0.9675	0.0725	1.0094	0.9561	0.8405	0.8673	0.9935	0.9322	0.9768	0.8370	1.1340	0.7452	0.8514	0.0711	1.0254	0.9616	0.8124	0.9918	1.0078	0.8965	1.0810	0.0713	0.9129	0.8781	0.9697	0.0774	1.0111	0.9834	0.8351	0.9704	0.8972	0.8995	1.0552	0.0702	1.0464	0.7135	0.8483	0.0823	0.9977	0.8533	0.9748	0.8356	0.9613	0.9770	0.9579	0.8312	0.9934	0.9536	0.9623	0.8168	1.0110	0.8737	1.0155	0.8718	1.0113	0.9336	0.8855	0.9729	0.8991	1.0448	0.9840	0.8777	0.9076	0.9843	0.9219	0.8971	0.9878	0.9331	0.8789	1.0001	0.8610	0.9851
145=04:22:05	129070	298	0.8643	0.0725	0.8942	0.8623	0.9659	0.9681	1.0176	0.9397	1.0785	0.0702	0.9186	0.8534	0.8222	0.0735	0.8927	0.9644	0.8750	0.8861	0.9166	0.9252	0.9123	0.8062	1.0320	0.7855	0.9657	0.0710	0.9990	0.9462	0.8379	0.8574	1.0027	0.9226	0.9902	0.8315	1.1378	0.7255	0.8453	0.0701	1.0185	0.9664	0.8012	0.9935	1.0035	0.9015	1.0840	0.0699	0.9077	0.8583	0.9567	0.0760	1.0175	0.9886	0.8320	0.9675	0.9025	0.8847	1.0698	0.0694	1.0600	0.7073	0.8599	0.0810	0.9975	0.8519	0.9690	0.8383	0.9656	0.9720	0.9563	0.8296	0.9980	0.9377	0.9617	0.8157	0.9992	0.8686	1.0193	0.8801	1.0204	0.9403	0.8938	0.9532	0.9090	1.0511	0.9817	0.8787	0.9014	0.9863	0.9223	0.8959	0.9804	0.9351	0.8769	0.9900	0.8587	0.9721
146=04:36:50	129955	300	0.8629	0.0741	0.8894	0.8608	0.9608	0.9644	1.0088	0.9253	1.0685	0.0705	0.9179	0.8483	0.8217	0.0753	0.8852	0.9588	0.8745	0.8859	0.9175	0.9244	0.9088	0.8024	1.0310	0.7840	0.9676	0.0722	0.9979	0.9432	0.8365	0.8578	1.0031	0.9188	0.9738	0.8146	1.1347	0.7195	0.8477	0.0710	1.0112	0.9667	0.8012	0.9912	0.9985	0.8917	1.0692	0.0707	0.9040	0.8574	0.9546	0.0764	1.0165	0.9867	0.8315	0.9649	0.8914	0.8916	1.0638	0.0702	1.0480	0.7122	0.8551	0.0815	0.9924	0.8499	0.9678	0.8255	0.9602	0.9689	0.9601	0.8210	0.9917	0.9425	0.9639	0.8192	1.0036	0.8712	1.0086	0.8782	1.0048	0.9465	0.8815	0.9609	0.9013	1.0481	0.9890	0.8748	0.9087	0.9793	0.9256	0.8899	0.9885	0.9262	0.8816	0.9815	0.8633	0.9730
147=04:51:35	130840	298	0.8682	0.0736	0.8947	0.8520	0.9512	0.9585	1.0073	0.9377	1.0618	0.0710	0.9008	0.8525	0.8245	0.0761	0.8879	0.9629	0.8674	0.8813	0.9151	0.9295	0.9011	0.8058	1.0300	0.7882	0.9641	0.0730	0.9965	0.9523	0.8443	0.8606	0.9990	0.9219	0.9839	0.8277	1.1231	0.7225	0.8423	0.0697	1.0077	0.9608	0.8017	0.9919	0.9905	0.8955	1.0769	0.0698	0.8986	0.8537	0.9656	0.0770	1.0131	0.9721	0.8177	0.9537	0.8910	0.8792	1.0593	0.0707	1.0508	0.6983	0.8621	0.0821	0.9960	0.8514	0.9583	0.8314	0.9563	0.9682	0.9525	0.8306	0.9940	0.9348	0.9520	0.8118	1.0014	0.8749	1.0199	0.8749	1.0067	0.9338	0.8887	0.9536	0.9016	1.0521	0.9825	0.8858	0.8965	0.9796	0.9287	0.8896	0.9787	0.9267	0.8819	0.9761	0.8630	0.9726
148=05:06:20	131725	300	0.8697	0.0736	0.8923	0.8575	0.9593	0.9697	1.0151	0.9343	1.0760	0.0718	0.9269	0.8588	0.8240	0.0759	0.8901	0.9647	0.8719	0.8842	0.9228	0.9203	0.9224	0.7960	1.0392	0.7866	0.9634	0.0725	1.0014	0.9569	0.8483	0.8655	1.0094	0.9270	1.0030	0.8229	1.1428	0.7339	0.8461	0.0710	1.0495	0.9618	0.8066	0.9939	1.0032	0.8948	1.0947	0.0714	0.9126	0.8553	0.9677	0.0766	1.0117	0.9842	0.8231	0.9665	0.8968	0.8907	1.0714	0.0706	1.0603	0.7199	0.8587	0.0822	1.0014	0.8492	0.9687	0.8271	0.9671	0.9675	0.9679	0.8271	1.0033	0.9509	0.9587	0.8177	1.0097	0.8849	1.0209	0.8867	1.0136	0.9540	0.8940	0.9642	0.9008	1.0706	0.9846	0.8814	0.9067	0.9759	0.9349	0.8920	0.9958	0.9242	0.8921	0.9834	0.8713	0.9871
149=05:21:06	132610	300	0.8697	0.0738	0.8971	0.8636	0.9620	0.9708	1.0106	0.9433	1.0649	0.0704	0.9102	0.8697	0.8254	0.0761	0.8946	0.9643	0.8773	0.8892	0.9187	0.9283	0.9149	0.8096	1.0308	0.7855	0.9740	0.0728	1.0060	0.9497	0.8442	0.8603	1.0083	0.9294	0.9891	0.8364	1.1256	0.7377	0.8468	0.0712	1.0242	0.9679	0.8033	0.9925	1.0042	0.9002	1.0804	0.0713	0.9005	0.8564	0.9690	0.0771	1.0196	0.9849	0.8386	0.9649	0.9003	0.8869	1.0713	0.0711	1.0479	0.7019	0.8583	0.0827	0.9931	0.8517	0.9645	0.8419	0.9578	0.9780	0.9536	0.8365	0.9865	0.9359	0.9698	0.8172	1.0042	0.8690	1.0254	0.8799	1.0181	0.9363	0.8952	0.9586	0.9102	1.0444	0.9773	0.8793	0.9000	0.9913	0.9258	0.8985	0.9860	0.9345	0.8817	0.9860	0.8628	0.9757
150=05:35:51	133495	300	0.8593	0.0744	0.8921	0.8667	0.9613	0.9696	1.0081	0.9379	1.0698	0.0717	0.9214	0.8608	0.8257	0.0767	0.8915	0.9555	0.8733	0.8786	0.9200	0.9154	0.9166	0.7954	1.0375	0.7905	0.9700	0.0724	0.9936	0.9461	0.8368	0.8613	0.9972	0.9206	0.9920	0.8278	1.1361	0.7323	0.8436	0.0716	1.0195	0.9625	0.8044	0.9821	1.0048	0.8902	1.0886	0.0719	0.9110	0.8623	0.9594	0.0771	1.0177	0.9896	0.8265	0.9675	0.8893	0.8926	1.0664	0.0709	1.0513	0.7224	0.8607	0.0825	1.0009	0.8443	0.9692	0.8271	0.9672	0.9682	0.9608	0.8287	1.0020	0.9478	0.9609	0.8132	0.9984	0.8715	1.0234	0.8864	1.0140	0.9469	0.8806	0.9713	0.9001	1.0677	0.9789	0.8741	0.9030	0.9852	0.9326	0.8873	0.9921	0.9290	0.8827	0.9840	0.8624	0.9898
151=05:50:34	134378	300	0.8668	0.0740	0.8918	0.8656	0.9632	0.9681	1.0135	0.9365	1.0755	0.0719	0.9267	0.8575	0.8255	0.0742	0.8919	0.9600	0.8775	0.8894	0.9204	0.9215	0.9187	0.7995	1.0343	0.7901	0.9702	0.0729	1.0029	0.9522	0.8414	0.8662	1.0193	0.9227	1.0062	0.8275	1.1366	0.7319	0.8497	0.0711	1.0420	0.9669	0.8058	0.9905	1.0068	0.8938	1.0946	0.0716	0.9119	0.8544	0.9645	0.0767	1.0183	0.9917	0.8326	0.9733	0.8979	0.8931	1.0734	0.0719	1.0572	0.7291	0.8655	0.0825	0.9991	0.8490	0.9715	0.8309	0.9652	0.9656	0.9616	0.8235	1.0092	0.9508	0.9666	0.8190	1.0045	0.8771	1.0173	0.8824	1.0104	0.9510	0.8929	0.9728	0.9082	1.0606	0.9836	0.8774	0.9100	0.9833	0.9365	0.8909	0.9958	0.9290	0.8918	0.9820	0.8713	0.9883
152=06:05:19	135263	298	0.8609	0.0737	0.8958	0.8617	0.9624	0.9630	1.0131	0.9400	1.0688	0.0715	0.9442	0.8597	0.8286	0.0758	0.8932	0.9594	0.8758	0.8867	0.9117	0.9206	0.9101	0.8010	1.0315	0.7871	0.9710	0.0722	0.9986	0.9469	0.8427	0.8607	0.9983	0.9232	0.9903	0.8227	1.1416	0.7364	0.8466	0.0712	1.0130	0.9680	0.8081	0.9913	0.9999	0.8967	1.0770	0.0708	0.9088	0.8622	0.9606	0.0764	1.0191	0.9875	0.8312	0.9670	0.9003	0.8928	1.0685	0.0710	1.0540	0.7209	0.8614	0.0817	1.0002	0.8494	0.9672	0.8342	0.9649	0.9741	0.9681	0.8268	1.0025	0.9444	0.9635	0.8140	1.0046	0.8811	1.0188	0.8840	1.0188	0.9429	0.8942	0.9671	0.9135	1.0767	0.9809	0.8818	0.9119	0.9871	0.9329	0.8923	0.9956	0.9264	0.8927	0.9860	0.8707	0.9872
153=06:20:04	136149	303	0.8653	0.0740	0.8900	0.8585	0.9577	0.9704	1.0096	0.9350	1.0731	0.0720	0.9294	0.8710	0.8244	0.0759	0.8888	0.9569	0.8757	0.8816	0.9192	0.9188	0.9218	0.8011	1.0390	0.7955	0.9657	0.0725	1.0013	0.9555	0.8432	0.8660	1.0103	0.9269	0.9956	0.8267	1.1408	0.7400	0.8492	0.0708	1.0198	0.9602	0.8088	0.9915	1.0094	0.8935	1.0922	0.0712	0.9179	0.8655	0.9679	0.0761	1.0103	0.9863	0.8293	0.9736	0.8988	0.8921	1.0707	0.0702	1.0533	0.7249	0.8543	0.0820	0.9974	0.8487	0.9731	0.8272	0.9678	0.9714	0.9657	0.8272	1.0054	0.9543	0.9636	0.8166	1.0061	0.8722	1.0143	0.8832	1.0112	0.9470	0.8849	0.9679	0.9017	1.0669	0.9831	0.8716	0.9031	0.9824	0.9339	0.8887	0.9934	0.9267	0.8851	0.9838	0.8638	0.9943
154=06:34:50	137034	298	0.8677	0.0740	0.8885	0.8587	0.9553	0.9714	1.0111	0.9371	1.0735	0.0720	0.9317	0.8740	0.8252	0.0758	0.8897	0.9604	0.8764	0.8798	0.9244	0.9209	0.9239	0.7954	1.0403	0.7909	0.9632	0.0731	1.0029	0.9582	0.8439	0.8673	1.0073	0.9310	0.9956	0.8270	1.1439	0.7477	0.8505	0.0714	1.0214	0.9592	0.8118	0.9912	1.0089	0.8899	1.0949	0.0726	0.9196	0.8619	0.9748	0.0774	1.0087	0.9858	0.8291	0.9754	0.8999	0.8935	1.0668	0.0717	1.0528	0.7400	0.8505	0.0828	0.9991	0.8486	0.9752	0.8265	0.9707	0.9716	0.9702	0.8234	1.0060	0.9578	0.9601	0.8181	1.0144	0.8755	1.0222	0.8804	1.0150	0.9516	0.8932	0.9702	0.9018	1.0728	0.9816	0.8739	0.9093	0.9745	0.9337	0.8908	0.9925	0.9248	0.8840	0.9925	0.8627	0.9932
155=06:49:35	137920	300	0.8692	0.0738	0.8928	0.8587	0.9677	0.9682	1.0151	0.9382	1.0728	0.0717	0.9512	0.8695	0.8239	0.0739	0.8933	0.9579	0.8903	0.8836	0.9234	0.9195	0.9225	0.7949	1.0409	0.7914	0.9640	0.0726	1.0036	0.9591	0.8443	0.8668	0.9985	0.9260	0.9935	0.8266	1.1414	0.7476	0.8472	0.0711	1.0213	0.9576	0.8091	0.9863	1.0080	0.8854	1.0906	0.0715	0.9155	0.8619	0.9718	0.0759	1.0084	0.9797	0.8222	0.9718	0.8928	0.8940	1.0585	0.0711	1.0586	0.7346	0.8565	0.0821	0.9944	0.8488	0.9695	0.8281	0.9679	0.9728	0.9658	0.8261	1.0071	0.9560	0.9588	0.8148	1.0087	0.8777	1.0113	0.8781	1.0100	0.9451	0.8873	0.9673	0.9092	1.0751	0.9878	0.8737	0.9081	0.9794	0.9324	0.8925	0.9976	0.9258	0.8917	0.9876	0.8676	0.9858
156=07:04:21	138805	300	0.8682	0.0736	0.8888	0.8602	0.9601	0.9688	1.0127	0.9344	1.0684	0.0708	0.9239	0.8687	0.8169	0.0759	0.8925	0.9553	0.8750	0.8860	0.9198	0.9196	0.9192	0.8002	1.0343	0.7943	0.9657	0.0716	1.0065	0.9531	0.8401	0.8649	0.9993	0.9366	0.9943	0.8423	1.1346	0.7533	0.8486	0.0706	1.0541	0.9572	0.8086	0.9920	1.0246	0.8932	1.0931	0.0719	0.9188	0.8688	0.9723	0.0760	1.0110	0.9838	0.8384	0.9767	0.9190	0.8931	1.0725	0.0685	1.0507	0.7317	0.8422	0.0809	0.9997	0.8513	1.0019	0.8379	0.9635	0.9782	0.9554	0.8319	0.9947	0.9592	0.9612	0.8134	1.0181	0.8657	1.0446	0.8722	1.0360	0.9464	0.9144	0.9687	0.9024	1.0513	0.9791	0.8746	0.9086	0.9869	0.9333	0.9057	0.9864	0.9300	0.8892	0.9996	0.8602	0.9824
157=07:19:06	139691	300	0.8618	0.0736	0.8913	0.8727	0.9570	0.9790	1.0078	0.9468	1.0632	0.0714	0.9256	0.8891	0.8345	0.0759	0.8966	0.9533	0.8783	0.8846	0.9298	0.9161	0.9299	0.7942	1.0497	0.8061	0.9753	0.0717	0.9980	0.9453	0.8371	0.8712	1.0012	0.9369	0.9969	0.8449	1.1288	0.7649	0.8445	0.0708	1.0197	0.9633	0.8126	0.9849	1.0132	0.8883	1.1011	0.0720	0.9196	0.8770	0.9638	0.0757	1.0177	0.9936	0.8348	0.9700	0.8946	0.9029	1.0644	0.0686	1.0423	0.7406	0.8561	0.0813	1.0057	0.8513	0.9756	0.8397	0.9710	0.9767	0.9645	0.8397	0.9958	0.9544	0.9692	0.8138	1.0089	0.8660	1.0254	0.8899	1.0265	0.9500	0.8877	0.9727	0.9003	1.0558	0.9729	0.8767	0.9105	0.9953	0.9356	0.9010	0.9894	0.9419	0.8820	0.9958	0.8553	0.9942
158=07:33:52	140576	298	0.8657	0.0769	0.8896	0.8603	0.9666	0.9727	1.0157	0.9342	1.0892	0.0716	0.9434	0.8728	0.8214	0.0759	0.8873	0.9591	0.8744	0.8906	0.9264	0.9262	0.9392	0.8046	1.0434	0.7883	0.9656	0.0725	1.0049	0.9482	0.8400	0.8621	1.0047	0.9268	1.0037	0.8252	1.1583	0.7436	0.8521	0.0714	1.0422	0.9698	0.8079	0.9965	1.0087	0.8971	1.0854	0.0716	0.9337	0.8653	0.9657	0.0764	1.0168	0.9888	0.8366	0.9753	0.9027	0.8918	1.0806	0.0713	1.0805	0.7375	0.8574	0.0817	1.0010	0.8499	0.9816	0.8331	0.9816	0.9784	0.9710	0.8350	1.0220	0.9425	0.9676	0.8198	1.0101	0.8750	1.0211	0.8861	1.0378	0.9413	0.9147	0.9702	0.9393	1.0795	0.9883	0.8713	0.9100	0.9881	0.9380	0.8963	1.0053	0.9350	0.9230	0.9941	0.8717	0.9854
159=07:48:37	141461	300	0.8666	0.0742	0.8988	0.8757	0.9588	0.9787	1.0167	0.9507	1.0674	0.0716	0.9431	0.8786	0.8321	0.0764	0.9037	0.9588	0.8858	0.8883	0.9311	0.9158	0.9247	0.7876	1.0459	0.7853	0.9806	0.0723	0.9962	0.9562	0.8394	0.8771	0.9976	0.9409	1.0006	0.8369	1.1334	0.7560	0.8388	0.0711	1.0209	0.9611	0.8171	0.9781	1.0119	0.8809	1.0938	0.0719	0.9237	0.8706	0.9716	0.0770	1.0221	0.9910	0.8257	0.9703	0.8909	0.9085	1.0578	0.0706	1.0490	0.7492	0.8619	0.0823	1.0160	0.8447	0.9781	0.8292	0.9719	0.9699	0.9669	0.8248	1.0065	0.9530	0.9664	0.8116	1.0084	0.8792	1.0307	0.8893	1.0222	0.9525	0.8771	0.9801	0.9022	1.0642	0.9676	0.8758	0.9055	0.9845	0.9360	0.8931	0.9828	0.9258	0.8821	0.9884	0.8465	0.9875
160=08:03:22	142347	298	0.8678	0.0733	0.8836	0.8562	0.9476	0.9751	1.0028	0.9420	1.0639	0.0710	0.9244	0.8793	0.8211	0.0759	0.8886	0.9552	0.8760	0.8735	0.9207	0.9162	0.9182	0.7980	1.0399	0.7977	0.9623	0.0720	1.0015	0.9575	0.8386	0.8635	0.9913	0.9339	0.9803	0.8374	1.1317	0.7576	0.8502	0.0701	1.0122	0.9496	0.8082	0.9862	1.0046	0.8866	1.0806	0.0713	0.9135	0.8731	0.9759	0.0761	1.0055	0.9786	0.8323	0.9714	0.8986	0.8907	1.0493	0.0690	1.0471	0.7415	0.8495	0.0812	0.9986	0.8521	0.9697	0.8374	0.9653	0.9724	0.9579	0.8370	0.9910	0.9594	0.9634	0.8147	1.0185	0.8749	1.0124	0.8706	1.0141	0.9518	0.8938	0.9675	0.8860	1.0606	0.9872	0.8796	0.9115	0.9909	0.9244	0.8978	0.9825	0.9337	0.8791	0.9983	0.8617	0.9892
161=08:18:07	143232	298	0.8673	0.0741	0.8940	0.8689	0.9651	0.9724	1.0042	0.9364	1.0649	0.0708	0.9344	0.8780	0.8232	0.0720	0.8908	0.9545	0.8726	0.8861	0.9145	0.9292	0.9147	0.8035	1.0296	0.7930	0.9667	0.0723	1.0059	0.9429	0.8363	0.8624	0.9955	0.9205	0.9831	0.8330	1.1374	0.7468	0.8463	0.0707	1.0149	0.9658	0.8088	0.9910	1.0021	0.8987	1.0733	0.0712	0.9075	0.8684	0.9595	0.0764	1.0133	0.9863	0.8352	0.9609	0.8890	0.8893	1.0666	0.0709	1.0449	0.7331	0.8573	0.0807	0.9949	0.8498	0.9646	0.8295	0.9561	0.9724	0.9573	0.8340	0.9974	0.9490	0.9615	0.8161	0.9997	0.8671	1.0142	0.8774	1.0157	0.9327	0.8837	0.9650	0.9111	1.0632	0.9763	0.8744	0.9043	0.9888	0.9248	0.8939	0.9907	0.9350	0.8850	0.9917	0.8643	0.9805
162=08:32:52	144117	300	0.8720	0.0746	0.8917	0.8518	0.9627	0.9635	1.0129	0.9341	1.0758	0.0714	0.9236	0.8469	0.8231	0.0748	0.8845	0.9630	0.8691	0.8916	0.9108	0.9331	0.9046	0.8120	1.0173	0.7802	0.9618	0.0730	1.0078	0.9440	0.8457	0.8461	1.0017	0.9205	1.0023	0.8251	1.1344	0.7165	0.8446	0.0704	1.0200	0.9620	0.7933	0.9936	0.9875	0.8970	1.0668	0.0706	0.8937	0.8393	0.9625	0.0766	1.0080	0.9877	0.8359	0.9619	0.8971	0.8737	1.0716	0.0706	1.0544	0.7044	0.8486	0.0821	0.9891	0.8576	0.9663	0.8358	0.9573	0.9720	0.9580	0.8303	0.9880	0.9303	0.9630	0.8258	1.0057	0.8753	1.0023	0.8816	1.0147	0.9365	0.8877	0.9400	0.9086	1.0489	0.9866	0.8777	0.9069	0.9885	0.9266	0.8891	0.9896	0.9239	0.8811	0.9739	0.8732	0.9738
163=08:47:38	145002	298	0.8675	0.0748	0.8945	0.8584	0.9583	0.9682	1.0135	0.9413	1.0738	0.0719	0.9443	0.8678	0.8249	0.0764	0.8921	0.9612	0.8760	0.8873	0.9222	0.9227	0.9198	0.8080	1.0383	0.7963	0.9640	0.0728	1.0021	0.9530	0.8428	0.8610	0.9958	0.9301	0.9998	0.8272	1.1451	0.7501	0.8484	0.0703	1.0178	0.9624	0.8153	0.9947	1.0038	0.8933	1.0864	0.0717	0.9123	0.8633	0.9652	0.0772	1.0083	0.9843	0.8294	0.9666	0.8985	0.8902	1.0606	0.0708	1.0613	0.7353	0.8510	0.0830	1.0026	0.8510	0.9736	0.8391	0.9697	0.9703	0.9667	0.8309	0.9999	0.9477	0.9545	0.8131	1.0077	0.8762	1.0123	0.8786	1.0167	0.9408	0.8925	0.9678	0.9024	1.0671	0.9847	0.8755	0.9065	0.9842	0.9271	0.8871	0.9941	0.9263	0.8859	0.9912	0.8639	0.9861
164=09:02:23	145888	300	0.8678	0.0754	0.8981	0.8605	0.9611	0.9600	1.0129	0.9355	1.0654	0.0712	0.9252	0.8557	0.8301	0.0761	0.8940	0.9620	0.8691	0.8916	0.9146	0.9296	0.9000	0.8133	1.0214	0.7782	0.9657	0.0736	1.0013	0.9405	0.8441	0.8536	0.9993	0.9102	1.0002	0.8257	1.1267	0.7230	0.8442	0.0718	1.0084	0.9655	0.7932	0.9895	0.9922	0.9031	1.0649	0.0701	0.8918	0.8435	0.9584	0.0775	1.0183	0.9784	0.8339	0.9570	0.8976	0.8716	1.0683	0.0714	1.0510	0.7054	0.8583	0.0827	0.9891	0.8506	0.9627	0.8385	0.9588	0.9765	0.9504	0.8335	0.9879	0.9311	0.9563	0.8184	1.0009	0.8749	1.0190	0.8759	1.0177	0.9345	0.8902	0.9432	0.9092	1.0440	0.9809	0.8820	0.9018	0.9844	0.9261	0.8936	0.9842	0.9238	0.8844	0.9742	0.8664	0.9671
165=09:17:09	146774	300	0.8649	0.0742	0.8866	0.8716	0.9563	0.9746	0.9995	0.9442	1.0613	0.0704	0.9395	0.8786	0.8291	0.0755	0.8926	0.9494	0.8720	0.8811	0.9191	0.9138	0.9240	0.7958	1.0407	0.7986	0.9714	0.0722	0.9964	0.9471	0.8320	0.8701	0.9854	0.9271	0.9836	0.8377	1.1423	0.7635	0.8497	0.0712	1.0129	0.9554	0.8106	0.9817	1.0075	0.8883	1.0809	0.0715	0.9158	0.8774	0.9684	0.0759	1.0167	0.9880	0.8298	0.9687	0.8890	0.9029	1.0541	0.0703	1.0395	0.7540	0.8610	0.0816	1.0018	0.8442	0.9736	0.8311	0.9655	0.9688	0.9638	0.8290	1.0000	0.9556	0.9724	0.8149	1.0085	0.8678	1.0174	0.8821	1.0187	0.9479	0.8847	0.9781	0.8942	1.0746	0.9745	0.8677	0.9061	0.9861	0.9280	0.8889	0.9901	0.9326	0.8809	0.9985	0.8673	0.9980
166=09:31:54	147659	298	0.8614	0.0747	0.8949	0.8661	0.9461	0.9677	0.9993	0.9381	1.0566	0.0712	0.9380	0.8760	0.8331	0.0715	0.8910	0.9555	0.8670	0.8762	0.9186	0.9143	0.9136	0.7895	1.0361	0.7868	0.9724	0.0725	0.9906	0.9474	0.8392	0.8683	0.9864	0.9274	0.9718	0.8278	1.1336	0.7607	0.8368	0.0708	1.0027	0.9518	0.8097	0.9768	0.9968	0.8828	1.0822	0.0724	0.9090	0.8688	0.9651	0.0765	1.0162	0.9830	0.8182	0.9592	0.8828	0.8971	1.0431	0.0700	1.0388	0.7596	0.8598	0.0811	0.9997	0.8399	0.9602	0.8249	0.9673	0.9594	0.9624	0.8279	0.9963	0.9485	0.9643	0.8103	1.0020	0.8745	1.0234	0.8853	1.0057	0.9467	0.8745	0.9760	0.8861	1.0846	0.9666	0.8720	0.8938	0.9824	0.9337	0.8876	0.9842	0.9376	0.8773	0.9827	0.8485	0.9897
167=09:46:40	148544	300	0.8658	0.0747	0.8981	0.8620	0.9586	0.9625	1.0134	0.9333	1.0744	0.0717	0.9382	0.8519	0.8279	0.0754	0.8916	0.9596	0.8723	0.8883	0.9234	0.9280	0.9217	0.8053	1.0331	0.7825	0.9690	0.0731	0.9979	0.9497	0.8488	0.8654	1.0069	0.9126	1.0022	0.8226	1.1426	0.7446	0.8398	0.0711	1.0101	0.9604	0.8085	0.9893	1.0146	0.9006	1.0890	0.0708	0.9054	0.8528	0.9656	0.0763	1.0104	0.9822	0.8265	0.9639	0.9054	0.8864	1.0694	0.0711	1.0658	0.7415	0.8591	0.0827	0.9997	0.8504	0.9709	0.8336	0.9662	0.9691	0.9623	0.8176	1.0047	0.9459	0.9531	0.8125	1.0049	0.8808	1.0215	0.8790	1.0103	0.9443	0.8898	0.9673	0.9052	1.0782	0.9798	0.8788	0.9074	0.9777	0.9306	0.8857	0.9926	0.9189	0.8909	0.9799	0.8698	0.9863
168=10:01:25	149429	298	0.8681	0.0741	0.8800	0.8511	0.9480	0.9687	1.0043	0.9351	1.0686	0.0721	0.9447	0.8704	0.8264	0.0758	0.8859	0.9577	0.8742	0.8762	0.9138	0.9195	0.9140	0.7878	1.0389	0.7967	0.9564	0.0730	0.9992	0.9597	0.8372	0.8613	0.9906	0.9305	0.9900	0.8301	1.1406	0.7642	0.8454	0.0711	1.0141	0.9537	0.8094	0.9877	1.0055	0.8840	1.0809	0.0716	0.9175	0.8660	0.9778	0.0762	1.0034	0.9767	0.8230	0.9763	0.8936	0.8885	1.0578	0.0699	1.0518	0.7598	0.8547	0.0814	0.9980	0.8532	0.9687	0.8290	0.9698	0.9753	0.9639	0.8401	1.0078	0.9550	0.9648	0.8203	1.0131	0.8756	1.0144	0.8718	1.0133	0.9571	0.8879	0.9663	0.8999	1.0886	0.9906	0.8805	0.9107	0.9822	0.9321	0.8990	0.9899	0.9343	0.8902	0.9985	0.8656	0.9902
169=10:16:10	150315	301	0.8636	0.0750	0.8897	0.8696	0.9534	0.9703	0.9952	0.9379	1.0557	0.0709	0.9315	0.8720	0.8271	0.0763	0.8874	0.9501	0.8682	0.8856	0.9156	0.9234	0.9158	0.8025	1.0304	0.7943	0.9727	0.0788	0.9954	0.9344	0.8306	0.8648	0.9865	0.9255	0.9719	0.8352	1.1267	0.7560	0.8454	0.0711	1.0059	0.9610	0.8123	0.9843	0.9977	0.8956	1.0670	0.0717	0.9089	0.8712	0.9572	0.0759	1.0143	0.9815	0.8330	0.9548	0.8857	0.8913	1.0552	0.0702	1.0394	0.7448	0.8590	0.0808	0.9944	0.8431	0.9600	0.8357	0.9498	0.9658	0.9527	0.8314	0.9942	0.9485	0.9627	0.8112	1.0027	0.8661	1.0121	0.8742	1.0112	0.9331	0.8809	0.9679	0.8981	1.0636	0.9721	0.8675	0.8974	0.9902	0.9237	0.8971	0.9859	0.9337	0.8742	0.9986	0.8563	0.9785
