# Supplementary material for: Computationally Driven, Quantitative Experiments Discover Genes Required for Mitochondrial Biogenesis
Source: PLoS Genet. 2009 Mar 20;5(3):e1000407. doi: 10.1371/journal.pgen.1000407 (PMC2648979; doi:10.1371/journal.pgen.1000407)
Supplement: Dataset S1 — Raw respiratory growth data. A zip file containing 48 tab-delimited text files containing the raw data from the Tecan GENios reader. Additionally, a readme text file and plate key is contained in the zip file. The plate key uses our internal reference id for each mutant (internal reference id is matched with common and systematic gene names in Table S2). Raw optical density measurements from Tecan GENios plate incubator and reader. Wells are numbered in increasing order from upper left to lower right and can be converted to our internal identifiers using the included key (complete plate key). Not all original plates were assayed for growth curves, and there are two replicates of plate 20. (1.82 MB ZIP) [file pgen.1000407.s012.zip › mitochondria_table_s7/p09_gly.txt]

[config file info]
last_write=07:05:23_13:31:52
last write=07:05:30_15:49:56
[Run_Parameters]
Instrument=Tecan_24
Ini_Names=Read_Reps,Delid,Save_Data_File,Start_Time_Now
barcode_drug_plate=201401
user=mcostanzo
Plate_Size=96
Plate_Type=GRE96ft.pdf
Samples_to_Run=6
Overlay_Size=48
Drug_Plate=none
Plate_Quarter=none
run_ID=none
run_plate_repeat=1
Read_Reps=200
Read_Modes=Absorbance
Read_Flor_Every=2
Max_Delta_OD=0.500000
Well_By_Row_Col=none
Reorder_Map=Order_Strings_Not,0
Tip_Vol=200
OD_to_Innoc=0.100,0.100,0.380,0.380,0.380,0.380,0.760,0.760,0.100,0.100,0.380,0.380,0.380,0.380,0.760,0.760,0.100,0.100,0.380,0.380,0.380,0.380,0.760,0.760,0.100,0.100,0.380,0.380,0.380,0.380,0.760,0.760,0.100,0.100,0.380,0.380,0.380,0.380,0.760,0.760,0.100,0.100,0.380,0.380,0.380,0.380,0.760,0.760
Absorption_Max=.3
OD_to_Save=0.100,0.100,0.380,0.380,0.380,0.380,0.760,0.760,0.100,0.100,0.380,0.380,0.380,0.380,0.760,0.760,0.100,0.100,0.380,0.380,0.380,0.380,0.760,0.760,0.100,0.100,0.380,0.380,0.380,0.380,0.760,0.760,0.100,0.100,0.380,0.380,0.380,0.380,0.760,0.760,0.100,0.100,0.380,0.380,0.380,0.380,0.760,0.760
OD_to_Dilute=0.100
Save_Sample_Vol=180
Save_Sample_Reps=2
Innoc_Vol=184,184,46,46,46,46,0,0,184,184,46,46,46,46,0,0,184,184,46,46,46,46,0,0,184,184,46,46,46,46,0,0,184,184,46,46,46,46,0,0,184,184,46,46,46,46,0,0
Dilute_Vol=23,23,23,23,23,23,23,23,23,23,23,23,23,23,23,23,23,23,23,23,23,23,23,23,23,23,23,23,23,23,23,23,23,23,23,23,23,23,23,23,23,23,23,23,23,23,23,23
Save_Vol=800,800,800,800,800,800,800,800,800,800,800,800,800,800,800,800,800,800,800,800,800,800,800,800,800,800,800,800,800,800,800,800,800,800,800,800,800,800,800,800,800,800,800,800,800,800,800,800
Reference_Vol=100,100,100,100,100,100,100,100,100,100,100,100,100,100,100,100,100,100,100,100,100,100,100,100,100,100,100,100,100,100,100,100,100,100,100,100,100,100,100,100,100,100,100,100,100,100,100,100,100,100,100,100,100,100,100,100,100,100,100,100,100,100,100,100,100,100,100,100,100,100,100,100,100,100,100,100,100,100,100,100,100,100,100,100,100,100,100,100,100,100,100,100,100,100,100,100
Read_to_Innoc=20,20,20,20,20,20,20,20,20,20,20,20,20,20,20,20,20,20,20,20,20,20,20,20,20,20,20,20,20,20,20,20,20,20,20,20,20,20,20,20,20,20,20,20,20,20,20,20
Read_to_Dilute=26,26,26,26,26,26,26,26,26,26,26,26,26,26,26,26,26,26,26,26,26,26,26,26,26,26,26,26,26,26,26,26,26,26,26,26,26,26,26,26,26,26,26,26,26,26,26,26
Read_to_Save=20,20,20,20,20,20,20,20,20,20,20,20,20,20,20,20,20,20,20,20,20,20,20,20,20,20,20,20,20,20,20,20,20,20,20,20,20,20,20,20,20,20,20,20,20,20,20,20
Innoc_Target_Map=1,2,3,4,5,6,7,8,9,10,11,12,13,14,15,16,17,18,19,20,21,22,23,24,25,26,27,28,29,30,31,32,33,34,35,36,37,38,39,40,41,42,43,44,45,46,47,48
Pipet_Trigger=OD_Save_Innoc
Pipet_Volume_Adj=Con_OD_Save
Delid=no
Pre_Init=yes
Talk_To_ProMax=no
Time_Out_Time=1050
Wait_While_Busy=yes
Idle_Time=2
Screen_Run_Type=pre_screen_1
Spect_Protocol=15m
Spec_Run_File=GG_PB_Voyage.pda
Spec_Assay_File=""
Save_Data_File=23_05_07_mito9_gly_ps1_A_96_T_24.txt
Working_Dir=C%3A\\Users\\Growth_Data
Run_Control_Dir=C%3A\\Users\\Yeast_Run_Files
Tracking_Dir=""
Track_File=201401_data_track.txt
Save_Run_Data_Flag=yes
Set_Incubator_Temp=30.0
Base_Line_Flag=atstart_minimum
Pipet_Cycles_Before_Save=20
Time_Point_Save=wellmap
Innoc_Direction=down
Wells_In_Use=111111111111111111111111111111111111111111111111
Save_Sample_Map=111111001111110011111100111111001111110011111100
Sections_to_Run=0
Rows_per_Section=8
Start_Sections_Row=1
MultiProbe_Run_File=""
Multiprobe_Run_Dialogue=yes
Comments=no%20comment
Target_Temp=300
Temp_Control=On
Delta_Temp=10
ReadMode=Absorbance,Bottom
ExcitationFilter=485,
EmissionFilter=535,
MeasurementFilter=595
ReadsPerWellNumber=1,1
ShakeDuration=800,0
GainMode=Manual
PdfName=GRE96ft.pdf
Gain=50
Add_Drug_Map=1,1,1,1,1,1,1,1,1,1,1,1,1,1,1,1,1,1,1,1,1,1,1,1,1,1,1,1,1,1,1,1,1,1,1,1,1,1,1,1,1,1,1,1,1,1,1,1
Add_Drug_Vol=7,7,7,7,7,7,7,7,7,7,7,7,7,7,7,7,7,7,7,7,7,7,7,7,7,7,7,7,7,7,7,7,7,7,7,7,7,7,7,7,7,7,7,7,7,7,7,7
Innoc_Map=111011101110111011101110111011101110111011101110111011101110111011101110111011101110111011101110
Dilute_Map=111111111111111111111111111111111111111111111111111111111111111111111111111111111111111111111111
data_file_name=iS_1_48.txt
barcode=""
Hit_Call_Threshold=1.000000
Reference_Well=A01
WT_Ref_Well=0
Project_Name=YKO_Lib
Pipet_Gens_Point=5.00,10.00,15.00,20.00,5.00,10.00,15.00,20.00,5.00,10.00,15.00,20.00,5.00,10.00,15.00,20.00,5.00,10.00,15.00,20.00,5.00,10.00,15.00,20.00,5.00,10.00,15.00,20.00,5.00,10.00,15.00,20.00,5.00,10.00,15.00,20.00,5.00,10.00,15.00,20.00,5.00,10.00,15.00,20.00,5.00,10.00,15.00,20.00,
Shake_Divisor=1
data_handling=file_&_DB_&_auto_analysis
time_frm_freezer=-1.00
gens_frm_freezer=-1.00
Well_Vol=100
Parent_ID=""
Units=%
Quarter=A
media_name=mm
Save_Mode=one_to_one
Consolidate_Save_Map=1,2,3,4,5,6,7,8,9,10,11,12,13,14,15,16,17,18,19,20,21,22,23,24,25,26,27,28,29,30,31,32,33,34,35,36,37,38,39,40,41,42,43,44,45,46,47,48
Add_Drug_at_Start_Map=000000000000000000000000000000000000000000000000000
Add_Drug_Labware=add_drug_48
Max_Dynam_OD_Change=0.05
Reads_After_Pipet=1
Ref_Type=single_ref
Read_to_Add_Drug_at_Start=0
Send_Email_at_Pipet=no_email
Strain_Name=""
Media=ypd
drug_vol=2.00
Drug_Name=""
Drug_Conc=2
Innoc_Conc=""
Strain_Plate=none
ShakeIntensity=High
ShakeMode=Orbital
NumberOfFlashes=1
PartOfPlate=0
MovePlateOutAfterMeasurement=0
IntegrationLagTime=0
IntegrationTime=100
DelayMoveFlashFluorescence=0
[Drug_Data]
Drug_Plate=none
Strain_Plate=none
Media=mm
Drug_Name=nd,nd,nd,nd,nd,nd,nd,nd,nd,nd,nd,nd,nd,nd,nd,nd,nd,nd,nd,nd,nd,nd,nd,nd,nd,nd,nd,nd,nd,nd,nd,nd,nd,nd,nd,nd,nd,nd,nd,nd,nd,nd,nd,nd,nd,nd,nd,nd,nd,nd,nd,nd,nd,nd,nd,nd,nd,nd,nd,nd,nd,nd,nd,nd,nd,nd,nd,nd,nd,nd,nd,nd,nd,nd,nd,nd,nd,nd,nd,nd,nd,nd,nd,nd,nd,nd,nd,nd,nd,nd,nd,nd,nd,nd,nd,nd
Strain_Name=ud
Drug_Conc=""
Innoc_Conc=0.06250,0.06250,0.06250,0.06250,0.06250,0.06250,0.06250,0.06250,0.06250,0.06250,0.06250,0.06250,0.06250,0.06250,0.06250,0.06250,0.06250,0.06250,0.06250,0.06250,0.06250,0.06250,0.06250,0.06250,0.06250,0.06250,0.06250,0.06250,0.06250,0.06250,0.06250,0.06250,0.06250,0.06250,0.06250,0.06250,0.06250,0.06250,0.06250,0.06250,0.06250,0.06250,0.06250,0.06250,0.06250,0.06250,0.06250,0.06250,0.06250,0.06250,0.06250,0.06250,0.06250,0.06250,0.06250,0.06250,0.06250,0.06250,0.06250,0.06250,0.06250,0.06250,0.06250,0.06250,0.06250,0.06250,0.06250,0.06250,0.06250,0.06250,0.06250,0.06250,0.06250,0.06250,0.06250,0.06250,0.06250,0.06250,0.06250,0.06250,0.06250,0.06250,0.06250,0.06250,0.06250,0.06250,0.06250,0.06250,0.06250,0.06250,0.06250,0.06250,0.06250,0.06250,0.06250,0.06250
Run_ID=none
Plate_Quarter=A
Units=%,%,%,%,%,%,%,%,%,%,%,%,%,%,%,%,%,%,%,%,%,%,%,%,%,%,%,%,%,%,%,%,%,%,%,%,%,%,%,%,%,%,%,%,%,%,%,%,%,%,%,%,%,%,%,%,%,%,%,%,%,%,%,%,%,%,%,%,%,%,%,%,%,%,%,%,%,%,%,%,%,%,%,%,%,%,%,%,%,%,%,%,%,%,%,%
Parent_ID=""
Project_Name=YKO_Lib
Strain_Backgrnd=0,0,0,0,0,0,0,0,0,0,0,0,0,0,0,0,0,0,0,0,0,0,0,0,0,0,0,0,0,0,0,0,0,0,0,0,0,0,0,0,0,0,0,0,0,0,0,0,0,0,0,0,0,0,0,0,0,0,0,0,0,0,0,0,0,0,0,0,0,0,0,0,0,0,0,0,0,0,0,0,0,0,0,0,0,0,0,0,0,0,0,0,0,0,0,0
Well_Vol=100,100,100,100,100,100,100,100,100,100,100,100,100,100,100,100,100,100,100,100,100,100,100,100,100,100,100,100,100,100,100,100,100,100,100,100,100,100,100,100,100,100,100,100,100,100,100,100,100,100,100,100,100,100,100,100,100,100,100,100,100,100,100,100,100,100,100,100,100,100,100,100,100,100,100,100,100,100,100,100,100,100,100,100,100,100,100,100,100,100,100,100,100,100,100,100
time_frm_freezer=-1.00
gens_frm_freezer=-1.00
user=mcostanzo
Strain_Pool=ud,ud,ud,ud,ud,ud,ud,ud,ud,ud,ud,ud,ud,ud,ud,ud,ud,ud,ud,ud,ud,ud,ud,ud,ud,ud,ud,ud,ud,ud,ud,ud,ud,ud,ud,ud,ud,ud,ud,ud,ud,ud,ud,ud,ud,ud,ud,ud,ud,ud,ud,ud,ud,ud,ud,ud,ud,ud,ud,ud,ud,ud,ud,ud,ud,ud,ud,ud,ud,ud,ud,ud,ud,ud,ud,ud,ud,ud,ud,ud,ud,ud,ud,ud,ud,ud,ud,ud,ud,ud,ud,ud,ud,ud,ud,ud
Well_Alias=A01,A02,A03,A04,A05,A06,A07,A08,A09,A10,A11,A12,B01,B02,B03,B04,B05,B06,B07,B08,B09,B10,B11,B12,C01,C02,C03,C04,C05,C06,C07,C08,C09,C10,C11,C12,D01,D02,D03,D04,D05,D06,D07,D08,D09,D10,D11,D12,E01,E02,E03,E04,E05,E06,E07,E08,E09,E10,E11,E12,F01,F02,F03,F04,F05,F06,F07,F08,F09,F10,F11,F12,G01,G02,G03,G04,G05,G06,G07,G08,G09,G10,G11,G12,H01,H02,H03,H04,H05,H06,H07,H08,H09,H10,H11,H12
Well_Pos=1,2,3,4,5,6,7,8,9,10,11,12,13,14,15,16,17,18,19,20,21,22,23,24,25,26,27,28,29,30,31,32,33,34,35,36,37,38,39,40,41,42,43,44,45,46,47,48,49,50,51,52,53,54,55,56,57,58,59,60,61,62,63,64,65,66,67,68,69,70,71,72,73,74,75,76,77,78,79,80,81,82,83,84,85,86,87,88,89,90,91,92,93,94,95,96
position=A01,A02,A03,A04,A05,A06,A07,A08,A09,A10,A11,A12,B01,B02,B03,B04,B05,B06,B07,B08,B09,B10,B11,B12,C01,C02,C03,C04,C05,C06,C07,C08,C09,C10,C11,C12,D01,D02,D03,D04,D05,D06,D07,D08,D09,D10,D11,D12,E01,E02,E03,E04,E05,E06,E07,E08,E09,E10,E11,E12,F01,F02,F03,F04,F05,F06,F07,F08,F09,F10,F11,F12,G01,G02,G03,G04,G05,G06,G07,G08,G09,G10,G11,G12,H01,H02,H03,H04,H05,H06,H07,H08,H09,H10,H11,H12
[Runtime_State]
Instrument=Tecan_24
Start_Time_Now=3.2627971194E+9
Reads_Completed=169
Innoc_Direction=down
Wells_In_Use=111111111111111111111111111111111111111111111111111111111111111111111111111111111111111111111111
Innoc_Map=111111111111111111111111111111111111111111111111111111111111111111111111111111111111000000000000
Dilute_Map=111111111111111111111111111111111111111111111111111111111111111111111111111111111111111111111111
Save_Sample_Map=000000000000000000000000000000000000000000000000010000000100000001000000010000000100000001000000
Current_OD=0.106,0.070,0.421,0.364,0.406,0.413,0.364,0.377,0.393,0.069,0.372,0.280,0.094,0.070,0.373,0.371,0.400,0.410,0.370,0.334,0.105,0.077,0.373,0.220,0.102,0.069,0.437,0.327,0.412,0.403,0.328,0.379,0.087,0.075,0.418,0.261,0.097,0.073,0.404,0.369,0.368,0.370,0.354,0.366,0.128,0.070,0.350,0.240,0.103,0.075,0.427,0.375,0.394,0.386,0.383,0.369,0.106,0.069,0.380,0.246,0.098,0.070,0.307,0.388,0.391,0.386,0.317,0.400,0.089,0.075,0.376,0.273,0.387,0.409,0.427,0.382,0.386,0.416,0.395,0.367,0.414,0.377,0.385,0.380,0.407,0.425,0.400,0.416,0.425,0.421,0.349,0.356,0.364,0.360,0.384,0.337
Bckgrnd_OD=0.090,0.069,0.080,0.078,0.078,0.079,0.082,0.081,0.080,0.068,0.078,0.084,0.082,0.068,0.076,0.079,0.078,0.079,0.079,0.078,0.079,0.074,0.082,0.076,0.083,0.068,0.079,0.077,0.078,0.077,0.079,0.082,0.078,0.075,0.082,0.079,0.085,0.071,0.078,0.079,0.078,0.078,0.080,0.079,0.081,0.065,0.078,0.081,0.081,0.073,0.079,0.079,0.076,0.077,0.077,0.081,0.079,0.068,0.078,0.075,0.082,0.069,0.079,0.078,0.078,0.078,0.077,0.082,0.079,0.073,0.083,0.079,0.085,0.083,0.078,0.078,0.082,0.078,0.081,0.079,0.080,0.078,0.078,0.079,0.083,0.080,0.078,0.084,0.083,0.081,0.080,0.082,0.080,0.081,0.080,0.083
Mapped=000000001000000011000000000000000000000011000000111111111111111111111111111111111111111111111111
Pipet_Completed=000000000000000000000000000000000000000000000000000000000000000000000000000000000000000000000000
Innoc_Completed=0,0,0,0,0,0,0,0,0,0,0,0,0,0,0,0,0,0,0,0,0,0,0,0,0,0,0,0,0,0,0,0,0,0,0,0,0,0,0,0,0,0,0,0,0,0,0,0,0,0,0,0,0,0,0,0,0,0,0,0,0,0,0,0,0,0,0,0,0,0,0,0,0,0,0,0,0,0,0,0,0,0,0,0,0,0,0,0,0,0,0,0,0,0,0,0
Save_Completed=0,0,0,0,0,0,0,0,0,0,0,0,0,0,0,0,0,0,0,0,0,0,0,0,0,0,0,0,0,0,0,0,0,0,0,0,0,0,0,0,0,0,0,0,0,0,0,0,0,0,0,0,0,0,0,0,0,0,0,0,0,0,0,0,0,0,0,0,0,0,0,0,0,0,0,0,0,0,0,0,0,0,0,0,0,0,0,0,0,0,0,0,0,0,0,0
Pipeted_At=0,0,0,0,0,0,0,0,0,0,0,0,0,0,0,0,0,0,0,0,0,0,0,0,0,0,0,0,0,0,0,0,0,0,0,0,0,0,0,0,0,0,0,0,0,0,0,0,0,0,0,0,0,0,0,0,0,0,0,0,0,0,0,0,0,0,0,0,0,0,0,0,0,0,0,0,0,0,0,0,0,0,0,0,0,0,0,0,0,0,0,0,0,0,0,0
Pipeted_OD=0,0,0,0,0,0,0,0,0,0,0,0,0,0,0,0,0,0,0,0,0,0,0,0,0,0,0,0,0,0,0,0,0,0,0,0,0,0,0,0,0,0,0,0,0,0,0,0,0,0,0,0,0,0,0,0,0,0,0,0,0,0,0,0,0,0,0,0,0,0,0,0,0,0,0,0,0,0,0,0,0,0,0,0,0,0,0,0,0,0,0,0,0,0,0,0
Dilutes_Completed=0,0,0,0,0,0,0,0,0,0,0,0,0,0,0,0,0,0,0,0,0,0,0,0,0,0,0,0,0,0,0,0,0,0,0,0,0,0,0,0,0,0,0,0,0,0,0,0,0,0,0,0,0,0,0,0,0,0,0,0,0,0,0,0,0,0,0,0,0,0,0,0,0,0,0,0,0,0,0,0,0,0,0,0,0,0,0,0,0,0,0,0,0,0,0,0
Time_At_Innoc=0,0,0,0,0,0,0,0,0,0,0,0,0,0,0,0,0,0,0,0,0,0,0,0,0,0,0,0,0,0,0,0,0,0,0,0,0,0,0,0,0,0,0,0,0,0,0,0,0,0,0,0,0,0,0,0,0,0,0,0,0,0,0,0,0,0,0,0,0,0,0,0,0,0,0,0,0,0,0,0,0,0,0,0,0,0,0,0,0,0,0,0,0,0,0,0
Time_At_Save=0,0,0,0,0,0,0,0,0,0,0,0,0,0,0,0,0,0,0,0,0,0,0,0,0,0,0,0,0,0,0,0,0,0,0,0,0,0,0,0,0,0,0,0,0,0,0,0,0,0,0,0,0,0,0,0,0,0,0,0,0,0,0,0,0,0,0,0,0,0,0,0,0,0,0,0,0,0,0,0,0,0,0,0,0,0,0,0,0,0,0,0,0,0,0,0
Time_At_Dilute=0,0,0,0,0,0,0,0,0,0,0,0,0,0,0,0,0,0,0,0,0,0,0,0,0,0,0,0,0,0,0,0,0,0,0,0,0,0,0,0,0,0,0,0,0,0,0,0,0,0,0,0,0,0,0,0,0,0,0,0,0,0,0,0,0,0,0,0,0,0,0,0,0,0,0,0,0,0,0,0,0,0,0,0,0,0,0,0,0,0,0,0,0,0,0,0
Previous_OD=0.106,0.070,0.421,0.364,0.406,0.413,0.364,0.377,0.393,0.069,0.372,0.280,0.094,0.070,0.373,0.371,0.400,0.410,0.370,0.334,0.105,0.077,0.373,0.220,0.102,0.069,0.437,0.327,0.412,0.403,0.328,0.379,0.087,0.075,0.418,0.261,0.097,0.073,0.404,0.369,0.368,0.370,0.354,0.366,0.128,0.070,0.350,0.240,0.103,0.075,0.427,0.375,0.394,0.386,0.383,0.369,0.106,0.069,0.380,0.246,0.098,0.070,0.307,0.388,0.391,0.386,0.317,0.400,0.089,0.075,0.376,0.273,0.387,0.409,0.427,0.382,0.386,0.416,0.395,0.367,0.414,0.377,0.385,0.380,0.407,0.425,0.400,0.416,0.425,0.421,0.349,0.356,0.364,0.360,0.384,0.337
Prev_Delta_OD=0.004,0.001,0.009,0.006,0.016,0.012,0.010,0.011,0.001,0.003,0.004,0.014,0.001,0.001,0.004,0.005,0.006,0.007,0.003,0.017,0.002,0.001,0.008,0.012,0.003,0.000,0.016,0.002,0.010,0.012,0.012,0.006,0.000,0.002,0.003,0.007,0.002,0.000,0.004,0.011,0.002,0.016,0.001,0.016,0.001,0.001,0.001,0.005,0.003,0.001,0.009,0.000,0.017,0.007,0.018,0.006,0.000,0.001,0.009,0.003,0.005,0.001,0.001,0.015,0.003,0.018,0.006,0.019,0.002,0.003,0.012,0.008,0.007,0.011,0.014,0.009,0.017,0.006,0.018,0.008,0.025,0.001,0.023,0.006,0.008,0.010,0.004,0.019,0.004,0.019,0.003,0.011,0.008,0.016,0.001,0.003
Delta_From_Ref=0.000,2.046,-27.172,-20.288,-24.724,-26.057,-19.707,-19.328,-3.791,2.069,-21.746,-11.600,1.583,5.062,-20.307,-20.648,-1.825,-2.770,-18.423,-21.064,0.903,3.875,-23.790,-5.336,0.381,2.112,-27.204,-17.005,-24.164,-23.277,-15.314,-22.345,1.078,1.461,-27.076,-8.380,1.128,4.564,-23.892,-20.118,-1.367,-1.523,-18.054,-20.522,-1.140,5.121,-17.544,-9.629,0.000,0.000,0.000,0.000,0.000,0.000,0.000,0.000,0.000,0.000,0.000,0.000,0.000,0.000,0.000,0.000,0.000,0.000,0.000,0.000,0.000,0.000,0.000,0.000,0.000,0.000,0.000,0.000,0.000,0.000,0.000,0.000,0.000,0.000,0.000,0.000,0.000,0.000,0.000,0.000,0.000,0.000,0.000,0.000,0.000,0.000,0.000,0.000
Sig_OD_Delta=0,1,0,0,0,0,0,0,0,1,0,0,1,1,0,0,0,0,0,0,0,1,0,0,0,1,0,0,0,0,0,0,1,1,0,0,1,1,0,0,0,0,0,0,0,1,0,0,0,0,0,0,0,0,0,0,0,0,0,0,0,0,0,0,0,0,0,0,0,0,0,0,0,0,0,0,0,0,0,0,0,0,0,0,0,0,0,0,0,0,0,0,0,0,0,0
Add_Drug_at_Start_Map=000000000000000000000000000000000000000000000000000000000000000000000000000000000000000000000000
[Analysis]
Drug_ID=A1,A2,A3,A4,A5,A6,B1,B2,B3,B4,B5,B6,C1,C2,C3,C4,C5,C6,D1,D2,D3,D4,D5,D6,E1,E2,E3,E4,E5,E6,F1,F2,F3,F4,F5,F6,G1,G2,G3,G4,G5,G6,H1,H2,H3,H4,H5,H6
Decision=no_inh,screen,ps2_2_1,ps2_1_1,ps2_2_1,ps2_2_1,no_inh,screen,no_inh,ps2_1_1,ps2_1_1,ps2_2_1,no_inh,screen,ps2_2_1,no_inh,ps2_1_1,ps2_1_1,no_inh,screen,ps2_1_1,ps2_1_1,no_inh,ps2_1_1,no_inh,screen,ps2_4_1,no_inh,ps2_1_1,ps2_2_1,no_inh,screen,no_inh,no_inh,ps2_2_1,ps2_1_1,ps2_4_1,ps2_1_1,ps2_4_1,ps2_1_1,ps2_2_1,ps2_2_1,ps2_4_1,ps2_4_1,ps2_2_1,ps2_4_1,ps2_4_1,ps2_2_1,ps2_1_1,no_inh,ps2_4_1,screen,ps2_1_1,no_inh,no_inh,ps2_2_1,no_inh,screen,ps2_2_1,no_inh,no_inh,ps2_1_1,no_inh,screen,ps2_2_1,no_inh,no_inh,ps2_1_1,no_inh,no_inh,no_inh,no_inh,no_inh,no_inh,no_inh,screen,ps2_2_1,no_inh,no_inh,ps2_1_1,no_inh,screen,ps2_2_1,no_inh,ps2_2_1,ps2_2_1,ps2_1_1,ps2_1_1,ps2_1_1,ps2_2_1,ps2_2_1,ps2_1_1,ps2_1_1,ps2_2_1,ps2_1_1,ps2_4_1
Plot_Min=0.100,0.100,0.100,0.100,0.100,0.100,0.100,0.100,0.100,0.100,0.100,0.100,0.100,0.100,0.100,0.100,0.100,0.100,0.100,0.100,0.100,0.100,0.100,0.100,0.100,0.100,0.100,0.100,0.100,0.100,0.100,0.100,0.100,0.100,0.100,0.100,0.100,0.100,0.100,0.100,0.100,0.100,0.100,0.100,0.100,0.100,0.100,0.100
Plot_Max=1.500,1.500,1.500,1.500,1.500,1.500,1.500,1.500,1.500,1.500,1.500,1.500,1.500,1.500,1.500,1.500,1.500,1.500,1.500,1.500,1.500,1.500,1.500,1.500,1.500,1.500,1.500,1.500,1.500,1.500,1.500,1.500,1.500,1.500,1.500,1.500,1.500,1.500,1.500,1.500,1.500,1.500,1.500,1.500,1.500,1.500,1.500,1.500
G_Plot_Min=0.1
G_Plot_Delta=0.7
Plot_On_Off=0
OD_Gen_Pt=0.460
Gens_to_OD_Pt=5.000
Avg_G=38.611,0.000,8.839,9.278,8.861,9.095,38.232,0.000,9.229,9.152,9.184,8.809,24.874,0.000,8.921,9.912,8.935,9.168,36.420,0.000,9.141,9.293,9.475,9.299,20.929,0.000,8.975,9.405,9.084,9.310,30.301,0.000,10.102,9.146,9.249,9.180,9.001,8.825,8.850,9.357,9.377,9.053,8.670,8.842,8.978,9.134,9.013,9.073,9.376,9.450,8.936,0.000,9.203,10.864,9.466,9.575,26.541,0.000,9.435,11.913,9.761,9.417,40.405,0.000,8.862,11.095,9.642,9.210,18.590,41.806,9.650,11.561,9.368,9.261,23.039,0.000,9.070,11.280,10.092,9.252,47.515,0.000,9.047,10.624,9.292,9.456,9.134,9.381,9.008,9.025,9.281,9.675,9.146,9.645,8.866,9.843
Max_Slope=35.059,124.667,9.286,12.754,8.798,10.662,55.050,64.744,13.992,11.728,12.808,9.851,14.521,157.003,11.304,14.771,10.118,13.302,48.166,122.919,12.571,11.875,14.618,12.712,20.339,107.360,9.737,13.143,12.528,11.663,25.779,108.685,16.196,12.808,11.630,10.755,11.139,10.836,9.812,10.825,11.607,10.351,10.480,10.151,12.163,12.346,10.609,13.072,11.369,12.769,10.025,76.391,10.243,15.118,13.089,11.926,52.680,72.464,14.231,16.598,13.859,11.392,83.946,37.510,8.994,19.276,13.044,12.061,55.127,49.593,13.082,18.954,11.335,11.288,58.899,100.969,8.520,17.850,13.674,12.095,65.242,61.446,11.430,16.346,12.418,12.978,10.441,11.660,8.369,11.759,12.963,14.310,8.696,11.142,8.067,12.491
Fit_Model=all
Fit_Const_OD_Base=0.085
Fit_Const_N0=0.01500
Fit_Const_T0=0.000
G_Fit_Min=0.100
G_Fit_Delta=0.400
Fit_On_Off=0.000,0.000,0.000,0.000,0.000,0.000,0.000,0.000,0.000,0.000,0.000,0.000,0.000,0.000,0.000,0.000,0.000,0.000,0.000,0.000,0.000,0.000,0.000,0.000,0.000,0.000,0.000,0.000,0.000,0.000,0.000,0.000,0.000,0.000,0.000,0.000,0.000,0.000,0.000,0.000,0.000,0.000,0.000,0.000,0.000,0.000,0.000,0.000,0.000,0.000,0.000,0.000,0.000,0.000,0.000,0.000,0.000,0.000,0.000,0.000,0.000,0.000,0.000,0.000,0.000,0.000,0.000,0.000,0.000,0.000,0.000,0.000,0.000,0.000,0.000,0.000,0.000,0.000,0.000,0.000,0.000,0.000,0.000,0.000,0.000,0.000,0.000,0.000,0.000,0.000,0.000,0.000,0.000,0.000,0.000,0.000
Fit_Min=0.040,0.019,0.030,0.028,0.028,0.029,0.032,0.018,0.026,0.029,0.027,0.029,0.033,0.018,0.029,0.027,0.028,0.027,0.035,0.021,0.028,0.029,0.028,0.028,0.031,0.023,0.029,0.029,0.026,0.027,0.032,0.019,0.029,0.027,0.028,0.028,0.035,0.033,0.028,0.028,0.032,0.028,0.033,0.030,0.028,0.034,0.033,0.031,0.000,0.000,0.000,0.000,0.000,0.000,0.000,0.000,0.000,0.000,0.000,0.000,0.000,0.000,0.000,0.000,0.000,0.000,0.000,0.000,0.000,0.000,0.000,0.000,0.000,0.000,0.000,0.000,0.000,0.000,0.000,0.000,0.000,0.000,0.000,0.000,0.000,0.000,0.000,0.000,0.000,0.000,0.000,0.000,0.000,0.000,0.000,0.000
Fit_Delta=0.006,1.500,0.292,0.169,0.316,0.327,0.008,1.500,0.134,0.145,0.144,0.277,0.029,1.500,0.293,0.109,0.100,0.322,0.011,1.500,0.098,0.111,0.158,0.076,0.025,1.500,0.146,0.099,0.255,0.121,0.014,1.500,0.061,0.103,0.175,0.086,0.147,0.107,0.127,0.110,0.111,0.125,0.163,0.149,0.193,0.325,0.148,0.148,0.109,0.296,0.152,0.000,0.155,0.186,0.290,0.181,0.026,0.000,0.064,0.088,0.184,0.091,0.012,0.000,0.200,0.175,0.109,0.234,0.020,0.007,0.271,0.113,0.289,0.154,0.027,0.000,0.174,0.092,0.096,0.096,0.005,0.000,0.275,0.159,0.257,0.121,0.330,0.152,0.157,0.283,0.134,0.102,0.142,0.246,0.171,0.097
Fit_Offset=0.094,0.000,0.039,0.074,-0.112,-39.270,0.084,0.000,0.075,0.074,0.073,0.048,0.095,0.000,0.043,0.078,0.074,22.898,0.089,0.000,0.077,0.077,0.073,0.077,0.082,0.000,0.077,0.076,0.053,0.074,0.085,0.000,0.080,0.075,0.071,0.077,0.080,0.083,0.075,0.079,0.081,0.077,0.075,0.077,0.074,-96.048,0.080,0.077,0.075,81.212,0.076,0.000,0.072,-0.033,58.503,0.063,0.044,0.000,0.081,0.076,0.064,0.078,0.082,0.000,0.070,0.040,0.076,0.061,0.081,0.063,47.787,0.058,0.019,0.076,0.066,0.000,0.070,0.072,0.076,0.079,0.081,0.000,0.017,0.050,0.045,0.077,37.340,0.075,0.074,0.021,0.075,0.078,0.078,0.025,0.075,0.080
Fit_N0=0.001,0.000,0.046,0.009,0.207,39.325,0.001,0.000,0.005,0.008,0.007,0.034,0.000,0.000,0.040,0.004,0.006,-22.654,0.000,0.000,0.004,0.006,0.011,0.003,0.005,0.000,0.003,0.005,0.026,0.004,0.001,0.000,0.003,0.005,0.010,0.003,0.005,0.003,0.005,0.003,0.004,0.004,0.008,0.004,0.013,96.215,0.004,0.006,0.010,-80.619,0.006,0.000,0.010,0.010,-58.421,0.018,0.002,0.000,0.002,0.001,0.003,0.006,0.000,0.000,0.014,0.004,0.006,0.021,0.004,0.006,-47.706,0.008,0.010,0.008,0.003,0.000,0.009,0.003,0.004,0.006,0.001,0.000,0.033,0.003,0.039,0.004,-37.344,0.009,0.007,0.031,0.006,0.006,0.005,0.033,0.007,0.004
Fit_T0=3.759,0.000,4.416,5.136,4.736,2.111,5.140,0.000,5.350,4.888,4.699,4.642,6.134,0.000,4.440,5.013,3.452,23.907,6.103,0.000,3.928,5.000,7.343,4.369,4.779,0.000,0.398,5.220,4.424,1.893,6.004,0.000,4.686,5.260,3.972,4.221,0.896,4.081,1.245,3.863,3.841,3.641,1.900,1.117,4.514,12.753,1.576,3.010,4.461,75.868,3.813,0.000,5.140,-80.793,6.151,3.978,-183.568,0.000,2.029,0.027,-9.430,3.844,6.217,0.000,3.891,-42.938,5.062,4.275,5.386,1.428,6.119,-10.794,-24.273,5.389,-38.813,0.000,3.320,-1.299,5.316,4.388,4.532,0.000,-7.102,-30.214,4.043,3.632,-4.469,5.253,4.707,-5.419,1.804,3.615,4.525,-4.645,3.270,1.165
Fit_G=0.649,0.000,7.416,3.851,55.841,2842.111,2.304,0.000,2.998,3.623,3.341,6.631,1.371,0.000,7.016,3.025,3.292,-1786.111,2.571,0.000,2.893,3.374,3.591,2.795,6.535,0.000,3.029,3.498,6.314,3.123,2.704,0.000,2.894,3.394,3.803,2.705,3.232,2.410,3.254,2.646,2.733,2.801,3.401,2.935,3.895,6921.318,3.042,3.167,4.143,-7697.080,2.747,0.000,3.589,24.362,-5553.182,4.622,44.104,0.000,2.160,3.796,5.982,3.295,3.163,0.000,4.052,13.820,3.585,6.052,4.176,5.620,-4653.577,8.819,11.633,3.821,19.154,0.000,3.806,5.124,3.548,3.430,1.323,0.000,10.486,9.744,7.395,2.749,-2944.821,3.304,3.344,9.728,3.320,3.189,3.295,10.022,3.664,2.901
Fit_Error=0.136,0.000,222.136,5.354,2071.810,3262.047,0.202,0.000,1.469,2.014,2.135,162.416,3.013,0.000,230.348,1.730,0.400,3676.605,0.389,0.000,0.309,0.629,5.765,0.200,0.498,0.000,1.554,0.833,90.582,0.697,0.371,0.000,0.305,0.669,5.615,0.225,2.418,2.341,1.307,1.217,0.665,0.712,2.786,2.510,5.491,2020.413,0.992,1.289,0.706,2597.087,2.436,0.000,3.523,72.036,2503.067,15.861,0.136,0.000,0.355,2.133,20.643,0.388,0.184,0.000,10.684,65.182,1.108,52.612,0.291,0.160,2135.398,8.784,496.931,1.245,0.224,0.000,9.870,0.753,0.658,0.271,0.060,0.000,265.722,20.230,131.149,0.577,3755.975,1.795,2.744,322.306,0.723,0.336,2.455,156.727,5.677,0.502
Fit_CV=4.000,0.000,347.000,217.000,464.000,502.000,30.000,0.000,209.000,204.000,166.000,401.000,128.000,0.000,340.000,172.000,50.000,581.000,51.000,0.000,50.000,124.000,253.000,50.000,63.000,0.000,66.000,85.000,383.000,133.000,52.000,0.000,50.000,202.000,206.000,50.000,134.000,132.000,122.000,139.000,132.000,137.000,204.000,125.000,207.000,517.000,139.000,193.000,180.000,722.000,143.000,0.000,199.000,812.000,484.000,190.000,322.000,0.000,32.000,296.000,399.000,50.000,93.000,0.000,226.000,658.000,187.000,418.000,49.000,8.000,460.000,306.000,624.000,198.000,173.000,0.000,243.000,256.000,223.000,59.000,9.000,0.000,603.000,351.000,340.000,134.000,506.000,224.000,191.000,572.000,133.000,49.000,212.000,410.000,223.000,101.000
Time_to_20_Gens=0,0,0,0,0,0,0,0,0,0,0,0,0,0,0,0,0,0,0,0,0,0,0,0,0,0,0,0,0,0,0,0,0,0,0,0,0,0,0,0,0,0,0,0,0,0,0,0
Time_to_each_5_Gens=0,0,0,0,0,0,0,0,0,0,0,0,0,0,0,0,0,0,0,0,0,0,0,0,0,0,0,0,0,0,0,0,0,0,0,0,0,0,0,0,0,0,0,0,0,0,0,0
Time_to_each_n_Gens=39.818,0.000,40.819,40.621,40.367,41.717,34.730,0.000,40.911,40.357,41.712,40.337,30.306,0.000,41.702,41.696,41.002,41.712,30.529,0.000,41.714,40.795,41.705,40.822,27.988,0.000,41.709,41.708,40.942,41.706,31.426,0.000,41.198,40.968,41.702,40.943,40.269,40.167,41.110,41.716,41.713,41.719,39.428,40.972,40.797,41.700,41.691,41.721,40.830,41.724,40.289,0.000,40.797,41.721,41.722,40.261,40.614,0.000,41.713,41.710,40.778,41.709,31.034,0.000,40.822,41.720,41.724,40.198,38.920,21.762,41.724,41.716,41.709,40.834,35.795,0.000,40.329,41.713,41.707,41.699,37.700,0.000,40.155,41.192,41.713,41.716,41.702,41.715,40.073,40.303,39.873,41.720,39.935,41.719,39.613,41.673
Min_Pt_OD=0,0,0,0,0,0,0,0,0,0,0,0,0,0,0,0,0,0,0,0,0,0,0,0,0,0,0,0,0,0,0,0,0,0,0,0,0,0,0,0,0,0,0,0,0,0,0,0
Min_Pt_t=0,0,0,0,0,0,0,0,0,0,0,0,0,0,0,0,0,0,0,0,0,0,0,0,0,0,0,0,0,0,0,0,0,0,0,0,0,0,0,0,0,0,0,0,0,0,0,0
TO_OD=0,0,0,0,0,0,0,0,0,0,0,0,0,0,0,0,0,0,0,0,0,0,0,0,0,0,0,0,0,0,0,0,0,0,0,0,0,0,0,0,0,0,0,0,0,0,0,0
Ref_ID=A01
Multi_Refs=single_ref
test=A01,A02,A03,A04,A05,A06,A07,A08,A09,A10,A11,A12,B01,B02,B03,B04,B05,B06,B07,B08,B09,B10,B11,B12,C01,C02,C03,C04,C05,C06,C07,C08,C09,C10,C11,C12,D01,D02,D03,D04,D05,D06,D07,D08,D09,D10,D11,D12,E01,E02,E03,E04,E05,E06,E07,E08,E09,E10,E11,E12,F01,F02,F03,F04,F05,F06,F07,F08,F09,F10,F11,F12,G01,G02,G03,G04,G05,G06,G07,G08,G09,G10,G11,G12,H01,H02,H03,H04,H05,H06,H07,H08,H09,H10,H11,H12
Start_Time_Now=3.2627971195E+9
Start_Date="5/23/2007+1:32 PM"
pv_to_plate_order=no
gen_time_cutoff=0.000
Drug_Name=nd?:;-ud+0,nd?:;-ud+0,nd?:;-ud+0,nd?:;-ud+0,nd?:;-ud+0,nd?:;-ud+0,nd?:;-ud+0,nd?:;-ud+0,nd?:;-ud+0,nd?:;-ud+0,nd?:;-ud+0,nd?:;-ud+0,nd?:;-ud+0,nd?:;-ud+0,nd?:;-ud+0,nd?:;-ud+0,nd?:;-ud+0,nd?:;-ud+0,nd?:;-ud+0,nd?:;-ud+0,nd?:;-ud+0,nd?:;-ud+0,nd?:;-ud+0,nd?:;-ud+0,nd?:;-ud+0,nd?:;-ud+0,nd?:;-ud+0,nd?:;-ud+0,nd?:;-ud+0,nd?:;-ud+0,nd?:;-ud+0,nd?:;-ud+0,nd?:;-ud+0,nd?:;-ud+0,nd?:;-ud+0,nd?:;-ud+0,nd?:;-ud+0,nd?:;-ud+0,nd?:;-ud+0,nd?:;-ud+0,nd?:;-ud+0,nd?:;-ud+0,nd?:;-ud+0,nd?:;-ud+0,nd?:;-ud+0,nd?:;-ud+0,nd?:;-ud+0,nd?:;-ud+0,nd?:;-ud+0,nd?:;-ud+0,nd?:;-ud+0,nd?:;-ud+0,nd?:;-ud+0,nd?:;-ud+0,nd?:;-ud+0,nd?:;-ud+0,nd?:;-ud+0,nd?:;-ud+0,nd?:;-ud+0,nd?:;-ud+0,nd?:;-ud+0,nd?:;-ud+0,nd?:;-ud+0,nd?:;-ud+0,nd?:;-ud+0,nd?:;-ud+0,nd?:;-ud+0,nd?:;-ud+0,nd?:;-ud+0,nd?:;-ud+0,nd?:;-ud+0,nd?:;-ud+0,nd?:;-ud+0,nd?:;-ud+0,nd?:;-ud+0,nd?:;-ud+0,nd?:;-ud+0,nd?:;-ud+0,nd?:;-ud+0,nd?:;-ud+0,nd?:;-ud+0,nd?:;-ud+0,nd?:;-ud+0,nd?:;-ud+0,nd?:;-ud+0,nd?:;-ud+0,nd?:;-ud+0,nd?:;-ud+0,nd?:;-ud+0,nd?:;-ud+0,nd?:;-ud+0,nd?:;-ud+0,nd?:;-ud+0,nd?:;-ud+0,nd?:;-ud+0,nd?:;-ud+0
Drug_Well_Pos=A01,A02,A03,A04,A05,A06,B01,B02,B03,B04,B05,B06,C01,C02,C03,C04,C05,C06,D01,D02,D03,D04,D05,D06,E01,E02,E03,E04,E05,E06,F01,F02,F03,F04,F05,F06,G01,G02,G03,G04,G05,G06,H01,H02,H03,H04,H05,H06,A07,A08,A09,A10,A11,A12,B07,B08,B09,B10,B11,B12,C07,C08,C09,C10,C11,C12,D07,D08,D09,D10,D11,D12,E07,E08,E09,E10,E11,E12,F07,F08,F09,F10,F11,F12,G07,G08,G09,G10,G11,G12,H07,H08,H09,H10,H11,H12
Avg_G_tcut=38.611,0.000,8.839,9.278,8.861,9.095,38.232,0.000,9.229,9.152,9.184,8.809,24.874,0.000,8.921,9.912,8.935,9.168,36.420,0.000,9.141,9.293,9.475,9.299,20.929,0.000,8.975,9.405,9.084,9.310,30.301,0.000,10.102,9.146,9.249,9.180,9.001,8.825,8.850,9.357,9.377,9.053,8.670,8.842,8.978,9.134,9.013,9.073,9.376,9.450,8.936,0.000,9.203,10.864,9.466,9.575,26.541,0.000,9.435,11.913,9.761,9.417,40.405,0.000,8.862,11.095,9.642,9.210,18.590,41.806,9.650,11.561,9.368,9.261,23.039,0.000,9.070,11.280,10.092,9.252,47.515,0.000,9.047,10.624,9.292,9.456,9.134,9.381,9.008,9.025,9.281,9.675,9.146,9.645,8.866,9.843
t0_from_interval=-126.996,0.000,-10.058,-8.026,-9.834,-10.115,0.000,0.000,-6.520,-7.587,-7.693,-8.690,-50.423,0.000,-9.949,-8.822,-8.448,-8.420,0.000,0.000,-8.475,-7.460,-7.387,-7.247,-27.472,0.000,-10.960,-5.548,-8.585,-11.423,-19.088,0.000,-9.633,-4.306,-10.870,-7.520,-12.580,-7.700,-11.493,-9.499,-10.036,-9.768,-11.674,-10.729,-10.890,-11.695,-11.234,-10.107,-9.215,-5.418,-10.651,0.000,-8.765,-0.630,-6.336,-14.220,-27.288,0.000,-12.476,7.203,-7.219,-9.195,0.000,0.000,-10.538,3.754,-7.961,-7.652,-9.098,0.000,-7.092,-0.341,-6.247,-6.511,-21.818,0.000,-9.735,2.121,-5.703,-7.585,0.000,0.000,-11.506,0.002,-11.251,-11.194,-7.873,-9.865,-6.971,-10.449,-12.542,-12.038,-6.693,-13.355,-8.424,-15.985
Sum_Delta_Ref=0.000,-1.000,3.743,2.109,3.284,3.645,0.089,-1.000,1.919,2.046,2.206,3.003,0.182,-1.000,3.451,1.680,2.799,2.620,0.060,-1.000,2.666,1.979,1.741,1.953,0.431,-1.000,4.106,1.340,2.533,3.261,0.026,-1.000,1.625,1.215,3.166,2.243,4.510,2.881,4.522,2.762,2.964,3.267,4.679,4.254,3.769,3.992,3.994,3.317,2.183,1.257,3.979,-1.000,2.554,1.139,1.423,3.675,0.098,-1.000,3.561,0.018,1.240,2.489,0.100,-1.000,3.832,0.513,1.565,2.099,0.297,0.124,1.420,1.217,1.498,1.737,0.151,-1.000,3.050,0.609,0.842,2.074,0.161,-1.000,3.766,1.175,3.255,3.051,2.422,2.835,2.274,3.553,3.693,2.736,2.058,3.319,2.796,3.960
Gens_at_time_G=1.031,0.000,4.618,4.378,4.556,4.587,0.908,0.000,4.433,4.409,4.542,4.579,1.218,0.000,4.675,4.207,4.589,4.550,0.838,0.000,4.563,4.390,4.402,4.390,1.337,0.000,4.647,4.435,4.507,4.480,1.037,0.000,4.078,4.480,4.509,4.460,4.474,4.552,4.645,4.458,4.448,4.608,4.548,4.634,4.544,4.565,4.626,4.599,4.355,4.415,4.509,0.000,4.433,3.840,4.407,4.205,1.530,0.000,4.421,3.501,4.177,4.429,0.768,0.000,4.606,3.760,4.328,4.365,2.094,0.521,4.324,3.608,4.452,4.409,1.554,0.000,4.446,3.698,4.133,4.507,0.793,0.000,4.439,3.877,4.489,4.411,4.565,4.446,4.448,4.466,4.296,4.312,4.367,4.326,4.468,4.234
G_Int_tcut=161.758,0.000,11.017,11.111,11.019,11.300,38.232,0.000,10.700,10.873,10.877,10.707,66.259,0.000,11.050,12.009,10.776,11.019,36.420,0.000,10.998,10.992,11.153,10.950,41.471,0.000,11.333,10.656,10.989,11.860,48.705,0.000,12.464,10.107,11.660,10.866,11.813,10.516,11.324,11.488,11.633,11.173,11.236,11.158,11.375,11.696,11.441,11.271,11.492,10.677,11.298,0.000,11.181,11.028,10.904,12.957,44.373,0.000,12.257,9.856,11.490,11.493,40.405,0.000,11.150,10.097,11.481,10.963,22.935,41.806,11.290,11.656,10.771,10.737,37.082,0.000,11.259,10.707,11.472,10.935,47.515,0.000,11.639,10.624,11.798,11.994,10.859,11.600,10.575,11.364,12.200,12.467,10.678,12.732,10.751,13.618
Sum_Del_12=0.000,0.122,0.316,0.150,0.281,0.218,0.044,0.114,0.073,0.083,0.077,0.207,0.025,0.134,0.286,0.122,0.203,0.116,0.027,0.104,0.170,0.137,0.002,0.066,0.113,0.111,0.452,0.031,0.196,0.263,0.035,0.125,0.148,0.004,0.266,0.074,0.497,0.153,0.549,0.202,0.207,0.247,0.499,0.381,0.511,0.363,0.348,0.230,0.182,0.018,0.219,0.104,0.116,0.052,0.028,0.342,0.017,0.047,0.204,0.082,0.035,0.162,0.059,0.070,0.328,0.023,0.026,0.155,0.002,0.008,0.016,0.061,0.042,0.094,0.027,0.099,0.199,0.025,0.021,0.129,0.074,0.015,0.296,0.070,0.258,0.189,0.132,0.204,0.092,0.297,0.375,0.178,0.107,0.296,0.182,0.451
Sum_Del_20=0.000,0.344,3.629,2.039,3.182,3.533,0.087,0.330,1.850,1.975,2.129,2.905,0.178,0.370,3.345,1.624,2.710,2.533,0.061,0.318,2.580,1.910,1.681,1.886,0.422,0.339,3.982,1.291,2.453,3.161,0.026,0.348,1.572,1.168,3.071,2.167,4.379,2.786,4.386,2.676,2.871,3.165,4.542,4.128,3.662,3.873,3.875,3.213,2.111,1.212,3.859,0.311,2.472,1.102,1.373,3.567,0.093,0.216,3.456,0.013,1.194,2.408,0.099,0.248,3.716,0.493,1.510,2.028,0.286,0.118,1.368,1.180,1.446,1.676,0.146,0.318,2.955,0.588,0.810,2.003,0.158,0.175,3.658,1.140,3.153,2.957,2.340,2.747,2.194,3.448,3.586,2.652,1.987,3.224,2.706,3.848
Sum_Del_24=0.000,0.486,7.041,4.472,6.275,6.922,0.101,0.468,4.301,4.415,4.772,6.071,0.293,0.516,6.665,3.636,5.620,5.423,0.089,0.459,5.495,4.268,3.976,4.212,0.606,0.483,7.468,3.207,5.163,6.222,0.008,0.490,3.347,3.065,6.047,4.838,7.734,5.857,8.076,5.484,5.767,6.372,8.142,7.725,6.878,7.218,7.362,6.434,4.327,3.057,7.255,0.447,5.176,2.272,3.309,6.439,0.196,0.336,6.461,0.527,2.864,5.085,0.126,0.370,7.104,1.289,3.487,4.470,0.564,0.216,3.400,2.378,3.428,3.943,0.318,0.452,5.845,1.407,2.186,4.564,0.215,0.288,6.735,2.370,6.141,5.866,5.136,5.548,4.900,6.596,6.491,5.243,4.394,5.977,5.572,6.677
Sum_12=0.213,0.092,0.530,0.363,0.494,0.431,0.169,0.099,0.286,0.297,0.291,0.421,0.239,0.079,0.499,0.335,0.416,0.329,0.186,0.109,0.383,0.350,0.216,0.280,0.327,0.102,0.666,0.244,0.409,0.476,0.178,0.088,0.361,0.217,0.479,0.287,0.710,0.367,0.762,0.415,0.420,0.461,0.712,0.595,0.724,0.576,0.562,0.444,0.396,0.232,0.432,0.109,0.329,0.266,0.241,0.555,0.196,0.167,0.417,0.131,0.249,0.376,0.154,0.143,0.541,0.191,0.239,0.369,0.215,0.221,0.229,0.275,0.256,0.307,0.187,0.115,0.412,0.238,0.192,0.342,0.139,0.199,0.509,0.283,0.472,0.402,0.345,0.417,0.305,0.510,0.589,0.391,0.320,0.509,0.395,0.664
Sum_20=0.499,0.155,4.128,2.538,3.681,4.032,0.412,0.169,2.349,2.474,2.628,3.404,0.677,0.129,3.844,2.123,3.209,3.032,0.438,0.181,3.079,2.409,2.180,2.385,0.921,0.160,4.481,1.790,2.952,3.660,0.473,0.151,2.071,1.667,3.570,2.666,4.878,3.285,4.885,3.175,3.370,3.664,5.041,4.627,4.161,4.372,4.374,3.712,2.610,1.711,4.358,0.188,2.971,1.601,1.872,4.066,0.592,0.283,3.955,0.512,1.693,2.907,0.400,0.251,4.215,0.992,2.009,2.527,0.785,0.381,1.867,1.679,1.945,2.175,0.645,0.181,3.454,1.087,1.309,2.502,0.341,0.324,4.157,1.639,3.652,3.456,2.839,3.246,2.693,3.947,4.085,3.151,2.486,3.723,3.205,4.347
Sum_24=0.668,0.182,7.710,5.140,6.943,7.590,0.567,0.200,4.969,5.084,5.440,6.739,0.961,0.152,7.333,4.305,6.289,6.091,0.579,0.210,6.164,4.937,4.644,4.881,1.274,0.185,8.136,3.875,5.831,6.890,0.661,0.178,4.015,3.734,6.716,5.506,8.403,6.525,8.745,6.153,6.436,7.041,8.810,8.393,7.546,7.887,8.030,7.103,4.996,3.725,7.923,0.221,5.845,2.940,3.977,7.107,0.864,0.332,7.129,1.196,3.532,5.753,0.542,0.298,7.772,1.957,4.155,5.138,1.232,0.452,4.068,3.046,4.096,4.611,0.986,0.216,6.513,2.076,2.854,5.232,0.453,0.381,7.403,3.038,6.810,6.534,5.804,6.216,5.568,7.264,7.159,5.911,5.062,6.646,6.240,7.345
G_by_Interval=161.758,0.000,11.017,11.111,11.019,11.300,38.232,0.000,10.700,10.873,10.877,10.707,66.259,0.000,11.050,12.009,10.776,11.019,36.420,0.000,10.998,10.992,11.153,10.950,41.471,0.000,11.333,10.656,10.989,11.860,48.705,0.000,12.464,10.107,11.660,10.866,11.813,10.516,11.324,11.488,11.633,11.173,11.236,11.158,11.375,11.696,11.441,11.271,11.492,10.677,11.298,0.000,11.181,11.028,10.904,12.957,44.373,0.000,12.257,9.856,11.490,11.493,40.405,0.000,11.150,10.097,11.481,10.963,22.935,41.806,11.290,11.656,10.771,10.737,37.082,0.000,11.259,10.707,11.472,10.935,47.515,0.000,11.639,10.624,11.798,11.994,10.859,11.600,10.575,11.364,12.200,12.467,10.678,12.732,10.751,13.618
Avg_G_t8=38.611,0.000,8.839,9.278,8.861,9.095,38.232,0.000,9.229,9.152,9.184,8.809,24.874,0.000,8.921,9.912,8.935,9.168,36.420,0.000,9.141,9.293,9.475,9.299,20.929,0.000,8.975,9.405,9.084,9.310,30.301,0.000,10.102,9.146,9.249,9.180,9.001,8.825,8.850,9.357,9.377,9.053,8.670,8.842,8.978,9.134,9.013,9.073,9.376,9.450,8.936,0.000,9.203,10.864,9.466,9.575,26.541,0.000,9.435,11.913,9.761,9.417,40.405,0.000,8.862,11.095,9.642,9.210,18.590,41.806,9.650,11.561,9.368,9.261,23.039,0.000,9.070,11.280,10.092,9.252,47.515,0.000,9.047,10.624,9.292,9.456,9.134,9.381,9.008,9.025,9.281,9.675,9.146,9.645,8.866,9.843
G_int_t8=161.758,0.000,11.017,11.111,11.019,11.300,38.232,0.000,10.700,10.873,10.877,10.707,66.259,0.000,11.050,12.009,10.776,11.019,36.420,0.000,10.998,10.992,11.153,10.950,41.471,0.000,11.333,10.656,10.989,11.860,48.705,0.000,12.464,10.107,11.660,10.866,11.813,10.516,11.324,11.488,11.633,11.173,11.236,11.158,11.375,11.696,11.441,11.271,11.492,10.677,11.298,0.000,11.181,11.028,10.904,12.957,44.373,0.000,12.257,9.856,11.490,11.493,40.405,0.000,11.150,10.097,11.481,10.963,22.935,41.806,11.290,11.656,10.771,10.737,37.082,0.000,11.259,10.707,11.472,10.935,47.515,0.000,11.639,10.624,11.798,11.994,10.859,11.600,10.575,11.364,12.200,12.467,10.678,12.732,10.751,13.618
Avg_G_t12=38.611,0.000,8.839,9.278,8.861,9.095,38.232,0.000,9.229,9.152,9.184,8.809,24.874,0.000,8.921,9.912,8.935,9.168,36.420,0.000,9.141,9.293,9.475,9.299,20.929,0.000,8.975,9.405,9.084,9.310,30.301,0.000,10.102,9.146,9.249,9.180,9.001,8.825,8.850,9.357,9.377,9.053,8.670,8.842,8.978,9.134,9.013,9.073,9.376,9.450,8.936,0.000,9.203,10.864,9.466,9.575,26.541,0.000,9.435,11.913,9.761,9.417,40.405,0.000,8.862,11.095,9.642,9.210,18.590,41.806,9.650,11.561,9.368,9.261,23.039,0.000,9.070,11.280,10.092,9.252,47.515,0.000,9.047,10.624,9.292,9.456,9.134,9.381,9.008,9.025,9.281,9.675,9.146,9.645,8.866,9.843
G_int_t12=161.758,0.000,11.017,11.111,11.019,11.300,38.232,0.000,10.700,10.873,10.877,10.707,66.259,0.000,11.050,12.009,10.776,11.019,36.420,0.000,10.998,10.992,11.153,10.950,41.471,0.000,11.333,10.656,10.989,11.860,48.705,0.000,12.464,10.107,11.660,10.866,11.813,10.516,11.324,11.488,11.633,11.173,11.236,11.158,11.375,11.696,11.441,11.271,11.492,10.677,11.298,0.000,11.181,11.028,10.904,12.957,44.373,0.000,12.257,9.856,11.490,11.493,40.405,0.000,11.150,10.097,11.481,10.963,22.935,41.806,11.290,11.656,10.771,10.737,37.082,0.000,11.259,10.707,11.472,10.935,47.515,0.000,11.639,10.624,11.798,11.994,10.859,11.600,10.575,11.364,12.200,12.467,10.678,12.732,10.751,13.618
Avg_G_inflex=10.330,0.000,6.213,5.962,7.862,8.315,18.830,0.000,6.002,5.993,5.839,6.448,23.541,0.000,6.286,6.497,5.741,8.425,22.952,0.000,5.797,6.219,6.184,6.480,15.177,0.000,4.948,6.854,6.487,5.386,21.393,0.000,7.171,6.871,5.489,6.130,4.867,5.595,4.927,5.636,5.500,5.320,4.790,4.900,5.325,8.538,4.989,5.268,6.262,8.193,4.926,0.000,5.741,10.443,8.648,5.520,21.242,0.000,5.625,9.541,7.406,6.002,32.013,0.000,5.236,10.552,6.568,6.648,13.557,4.279,8.972,8.551,8.283,6.211,15.910,0.000,5.454,8.943,7.478,6.273,15.066,0.000,7.165,8.561,6.509,5.390,8.543,5.572,5.808,7.064,5.182,5.704,5.994,6.798,5.626,5.066
G_int_inflex=10.330,0.000,6.401,4.576,9.279,9.957,18.830,0.000,3.988,4.354,4.110,6.521,53.476,0.000,6.461,4.369,4.097,9.721,22.952,0.000,4.001,4.388,4.290,3.852,15.177,0.000,4.009,4.722,6.296,4.004,21.393,0.000,4.567,4.487,4.321,3.668,4.078,3.474,4.353,3.870,3.836,3.754,3.975,3.854,5.131,10.672,3.818,3.853,4.983,8.384,3.352,0.000,4.233,10.460,9.427,4.653,32.642,0.000,3.282,5.330,6.104,4.384,32.013,0.000,4.316,9.308,4.455,6.180,12.500,4.279,10.060,7.243,8.826,4.817,17.625,0.000,4.083,6.880,4.842,4.578,15.066,0.000,8.291,7.742,6.813,3.738,9.834,4.248,4.215,7.859,4.233,4.194,4.053,7.505,4.259,3.965
G_by_Interval_g4=161.758,0.000,9.192,9.170,8.953,9.194,38.232,0.000,8.786,8.900,8.930,8.829,66.259,0.000,9.055,9.578,8.914,9.081,36.420,0.000,9.091,9.051,9.006,8.852,41.471,0.000,9.444,8.920,9.069,9.552,48.705,0.000,9.878,8.424,9.415,8.781,9.629,8.499,9.566,9.366,9.478,9.101,9.158,9.207,9.854,9.512,9.319,9.169,9.502,9.009,8.943,0.000,9.088,11.028,8.928,10.098,44.373,0.000,9.562,9.856,9.363,9.536,40.405,0.000,9.128,10.097,9.225,9.170,22.935,41.806,9.145,11.656,8.955,9.110,37.082,0.000,9.054,10.707,9.305,9.208,47.515,0.000,9.220,10.624,9.480,9.568,9.010,9.517,8.756,9.389,9.845,9.959,8.694,10.016,8.748,10.655
G_int_t8_g4=161.758,0.000,9.192,9.170,8.953,9.194,38.232,0.000,8.786,8.900,8.930,8.829,66.259,0.000,9.055,9.578,8.914,9.081,36.420,0.000,9.091,9.051,9.006,8.852,41.471,0.000,9.444,8.920,9.069,9.552,48.705,0.000,9.878,8.424,9.415,8.781,9.629,8.499,9.566,9.366,9.478,9.101,9.158,9.207,9.854,9.512,9.319,9.169,9.502,9.009,8.943,0.000,9.088,11.028,8.928,10.098,44.373,0.000,9.562,9.856,9.363,9.536,40.405,0.000,9.128,10.097,9.225,9.170,22.935,41.806,9.145,11.656,8.955,9.110,37.082,0.000,9.054,10.707,9.305,9.208,47.515,0.000,9.220,10.624,9.480,9.568,9.010,9.517,8.756,9.389,9.845,9.959,8.694,10.016,8.748,10.655
G_int_t12_g4=161.758,0.000,9.192,9.170,8.953,9.194,38.232,0.000,8.786,8.900,8.930,8.829,66.259,0.000,9.055,9.578,8.914,9.081,36.420,0.000,9.091,9.051,9.006,8.852,41.471,0.000,9.444,8.920,9.069,9.552,48.705,0.000,9.878,8.424,9.415,8.781,9.629,8.499,9.566,9.366,9.478,9.101,9.158,9.207,9.854,9.512,9.319,9.169,9.502,9.009,8.943,0.000,9.088,11.028,8.928,10.098,44.373,0.000,9.562,9.856,9.363,9.536,40.405,0.000,9.128,10.097,9.225,9.170,22.935,41.806,9.145,11.656,8.955,9.110,37.082,0.000,9.054,10.707,9.305,9.208,47.515,0.000,9.220,10.624,9.480,9.568,9.010,9.517,8.756,9.389,9.845,9.959,8.694,10.016,8.748,10.655
G_int_inflex_g4=10.330,0.000,5.813,4.576,7.670,8.195,18.830,0.000,3.988,4.354,4.110,5.762,53.476,0.000,5.657,4.369,4.097,8.124,22.952,0.000,4.001,4.388,4.290,3.852,15.177,0.000,4.009,4.722,5.657,4.004,21.393,0.000,4.567,4.487,4.321,3.668,4.078,3.474,4.353,3.870,3.836,3.754,3.975,3.854,5.131,8.751,3.818,3.853,4.983,7.371,3.352,0.000,4.233,10.460,7.855,4.653,32.642,0.000,3.282,5.330,6.104,4.384,32.013,0.000,4.316,9.308,4.455,5.776,12.500,4.279,8.249,7.243,7.531,4.817,17.625,0.000,4.083,6.880,4.842,4.578,15.066,0.000,6.771,7.742,5.850,3.738,8.248,4.248,4.215,6.854,4.233,4.194,4.053,6.280,4.259,3.965
Time_Inflex=4.690,0.273,28.267,22.394,38.544,41.480,13.498,0.273,20.436,20.926,20.436,28.267,40.501,0.273,28.267,20.436,17.414,41.480,18.967,0.273,17.414,19.702,22.394,17.414,16.434,0.273,17.414,20.681,28.267,17.658,18.392,0.273,17.414,20.926,20.681,17.414,17.168,17.414,16.434,17.658,17.414,17.658,17.658,17.414,20.681,41.725,17.658,18.637,19.702,41.480,17.658,0.273,20.681,41.480,41.480,20.926,33.650,0.273,13.988,27.777,28.267,17.414,26.799,0.273,20.681,41.480,20.681,28.267,17.414,5.913,41.480,27.777,38.544,22.394,27.043,0.273,20.926,26.065,22.149,18.637,5.913,0.273,31.692,31.692,28.267,17.658,41.725,19.947,20.926,31.692,17.658,17.414,20.926,30.713,20.926,15.211
OD_Inflex=0.092,0.072,0.369,0.252,0.387,0.401,0.088,0.071,0.216,0.227,0.228,0.365,0.098,0.071,0.378,0.189,0.184,0.391,0.093,0.073,0.185,0.201,0.245,0.159,0.099,0.077,0.231,0.189,0.336,0.211,0.094,0.071,0.143,0.186,0.262,0.173,0.235,0.203,0.214,0.196,0.203,0.216,0.255,0.236,0.275,0.416,0.242,0.238,0.202,0.366,0.242,0.069,0.248,0.266,0.367,0.257,0.105,0.079,0.157,0.166,0.264,0.179,0.087,0.078,0.292,0.254,0.198,0.326,0.100,0.071,0.351,0.198,0.354,0.249,0.101,0.070,0.261,0.174,0.176,0.190,0.081,0.076,0.350,0.233,0.343,0.211,0.414,0.240,0.241,0.346,0.221,0.191,0.229,0.316,0.264,0.187
Time_Saturation=0.000,0.273,40.257,40.257,40.257,0.000,0.000,0.273,40.257,40.257,40.257,40.257,40.991,0.273,40.257,39.033,40.257,40.257,19.458,0.273,40.257,40.257,40.257,40.257,27.777,0.273,38.789,40.257,40.257,40.257,37.321,0.273,34.874,40.501,38.789,40.501,38.789,40.501,37.321,37.076,40.257,40.257,39.522,40.501,40.501,40.257,40.501,40.257,40.257,40.257,40.501,0.273,40.257,0.000,37.076,40.257,0.000,0.273,40.012,41.725,40.257,40.257,0.000,0.273,40.257,0.000,40.257,40.257,0.000,0.000,38.544,30.224,40.257,36.831,0.000,0.273,40.501,40.012,40.257,40.257,0.000,0.273,37.076,32.182,40.257,37.321,40.257,39.767,40.501,38.789,38.789,40.257,40.257,40.991,40.501,36.342
OD_Saturation=0.000,0.072,0.426,0.371,0.412,0.000,0.000,0.071,0.374,0.371,0.398,0.421,0.105,0.071,0.434,0.323,0.416,0.399,0.095,0.073,0.400,0.373,0.360,0.370,0.105,0.077,0.424,0.373,0.390,0.383,0.104,0.071,0.292,0.380,0.388,0.378,0.390,0.400,0.410,0.365,0.381,0.415,0.401,0.419,0.396,0.408,0.418,0.414,0.367,0.377,0.392,0.069,0.378,0.000,0.355,0.334,0.000,0.079,0.376,0.220,0.331,0.372,0.000,0.078,0.422,0.000,0.353,0.363,0.000,0.000,0.340,0.208,0.376,0.360,0.000,0.070,0.375,0.245,0.315,0.380,0.000,0.076,0.374,0.240,0.391,0.364,0.408,0.373,0.381,0.386,0.345,0.347,0.375,0.346,0.378,0.333
Ref_Well_Name=A01,A01,A01,A01,A01,A01,A01,A01,A01,A01,A01,A01,A01,A01,A01,A01,A01,A01,A01,A01,A01,A01,A01,A01,A01,A01,A01,A01,A01,A01,A01,A01,A01,A01,A01,A01,A01,A01,A01,A01,A01,A01,A01,A01,A01,A01,A01,A01,A01,A01,A01,A01,A01,A01,A01,A01,A01,A01,A01,A01,A01,A01,A01,A01,A01,A01,A01,A01,A01,A01,A01,A01,A01,A01,A01,A01,A01,A01,A01,A01,A01,A01,A01,A01,A01,A01,A01,A01,A01,A01,A01,A01,A01,A01,A01,A01
Ratio_Avg_G=1.000,Inf,4.368,4.162,4.358,4.245,1.010,Inf,4.184,4.219,4.204,4.383,1.552,Inf,4.328,3.896,4.321,4.211,1.060,Inf,4.224,4.155,4.075,4.152,1.845,Inf,4.302,4.106,4.250,4.147,1.274,Inf,3.822,4.222,4.175,4.206,4.290,4.375,4.363,4.126,4.118,4.265,4.454,4.367,4.300,4.227,4.284,4.256,4.118,4.086,4.321,Inf,4.195,3.554,4.079,4.032,1.455,Inf,4.092,3.241,3.955,4.100,0.956,Inf,4.357,3.480,4.005,4.192,2.077,0.924,4.001,3.340,4.122,4.169,1.676,Inf,4.257,3.423,3.826,4.173,0.813,Inf,4.268,3.634,4.156,4.083,4.227,4.116,4.286,4.278,4.160,3.991,4.222,4.003,4.355,3.923
Ratio_Fit_G=1.000,Inf,0.088,0.169,0.012,0.000,0.282,Inf,0.216,0.179,0.194,0.098,0.473,Inf,0.093,0.215,0.197,-0.000,0.252,Inf,0.224,0.192,0.181,0.232,0.099,Inf,0.214,0.186,0.103,0.208,0.240,Inf,0.224,0.191,0.171,0.240,0.201,0.269,0.199,0.245,0.237,0.232,0.191,0.221,0.167,0.000,0.213,0.205,0.157,-0.000,0.236,Inf,0.181,0.027,-0.000,0.140,0.015,Inf,0.300,0.171,0.108,0.197,0.205,Inf,0.160,0.047,0.181,0.107,0.155,0.115,-0.000,0.074,0.056,0.170,0.034,Inf,0.171,0.127,0.183,0.189,0.491,Inf,0.062,0.067,0.088,0.236,-0.000,0.196,0.194,0.067,0.195,0.204,0.197,0.065,0.177,0.224
Ratio_G_Int=1.000,Inf,14.682,14.558,14.679,14.315,4.231,Inf,15.118,14.877,14.871,15.108,2.441,Inf,14.639,13.470,15.010,14.680,4.441,Inf,14.708,14.716,14.503,14.772,3.900,Inf,14.273,15.180,14.720,13.638,3.321,Inf,12.978,16.005,13.873,14.887,13.693,15.382,14.284,14.081,13.905,14.478,14.396,14.497,14.220,13.830,14.138,14.352,14.076,15.150,14.318,Inf,14.468,14.667,14.835,12.484,3.645,Inf,13.197,16.412,14.079,14.074,4.003,Inf,14.508,16.021,14.089,14.755,7.053,3.869,14.327,13.878,15.018,15.065,4.362,Inf,14.366,15.108,14.100,14.792,3.404,Inf,13.898,15.226,13.711,13.487,14.896,13.944,15.296,14.234,13.259,12.975,15.148,12.705,15.045,11.878
Ratio_t0_Fit=1.000,Inf,0.851,0.732,0.794,1.781,0.731,Inf,0.703,0.769,0.800,0.810,0.613,Inf,0.847,0.750,1.089,0.157,0.616,Inf,0.957,0.752,0.512,0.860,0.787,Inf,9.445,0.720,0.850,1.986,0.626,Inf,0.802,0.715,0.946,0.891,4.195,0.921,3.019,0.973,0.979,1.032,1.978,3.365,0.833,0.295,2.385,1.249,0.843,0.050,0.986,Inf,0.731,-0.047,0.611,0.945,-0.020,Inf,1.853,139.222,-0.399,0.978,0.605,Inf,0.966,-0.088,0.743,0.879,0.698,2.632,0.614,-0.348,-0.155,0.698,-0.097,Inf,1.132,-2.894,0.707,0.857,0.829,Inf,-0.529,-0.124,0.930,1.035,-0.841,0.716,0.799,-0.694,2.084,1.040,0.831,-0.809,1.150,3.227
Ratio_t0_G_Int=1.000,-Inf,12.626,15.823,12.915,12.556,-Inf,-Inf,19.478,16.739,16.507,14.614,2.519,-Inf,12.764,14.395,15.033,15.082,-Inf,-Inf,14.986,17.024,17.191,17.523,4.623,-Inf,11.588,22.890,14.793,11.117,6.653,-Inf,13.184,29.496,11.683,16.888,10.095,16.493,11.050,13.370,12.654,13.002,10.879,11.837,11.662,10.859,11.304,12.565,13.782,23.440,11.924,-Inf,14.489,201.443,20.044,8.931,4.654,-Inf,10.179,-17.631,17.592,13.812,-Inf,-Inf,12.051,-33.832,15.952,16.596,13.959,-Inf,17.908,372.740,20.330,19.505,5.821,-Inf,13.045,-59.879,22.268,16.744,-Inf,-Inf,11.037,-77063.180,11.287,11.345,16.131,12.873,18.219,12.154,10.126,10.550,18.975,9.509,15.076,7.945
Ref_Curve_Array=1,1,1,1,1,1,1,1,1,1,1,1,1,1,1,1,1,1,1,1,1,1,1,1,1,1,1,1,1,1,1,1,1,1,1,1,1,1,1,1,1,1,1,1,1,1,1,1,1,1,1,1,1,1,1,1,1,1,1,1,1,1,1,1,1,1,1,1,1,1,1,1,1,1,1,1,1,1,1,1,1,1,1,1,1,1,1,1,1,1,1,1,1,1,1,1
Default_ref=0
Comm_Map=,,,,,
Comm_Consol=,,,,,,,,
Comm_Screen=,,,,,
Analysis_Set=A,A,A,A,A,A,A,A,A,A,A,A,A,A,A,A,A,A,A,A,A,A,A,A,A,A,A,A,A,A,A,A,A,A,A,A,A,A,A,A,A,A,A,A,A,A,A,A,A,A,A,A,A,A,A,A,A,A,A,A,A,A,A,A,A,A,A,A,A,A,A,A,A,A,A,A,A,A,A,A,A,A,A,A,A,A,A,A,A,A,A,A,A,A,A,A
Ref_Type=single_ref,single_ref,single_ref,single_ref,single_ref,single_ref,single_ref,single_ref,single_ref,single_ref,single_ref,single_ref,single_ref,single_ref,single_ref,single_ref,single_ref,single_ref,single_ref,single_ref,single_ref,single_ref,single_ref,single_ref,single_ref,single_ref,single_ref,single_ref,single_ref,single_ref,single_ref,single_ref,single_ref,single_ref,single_ref,single_ref,single_ref,single_ref,single_ref,single_ref,single_ref,single_ref,single_ref,single_ref,single_ref,single_ref,single_ref,single_ref,single_ref,single_ref,single_ref,single_ref,single_ref,single_ref,single_ref,single_ref,single_ref,single_ref,single_ref,single_ref,single_ref,single_ref,single_ref,single_ref,single_ref,single_ref,single_ref,single_ref,single_ref,single_ref,single_ref,single_ref,single_ref,single_ref,single_ref,single_ref,single_ref,single_ref,single_ref,single_ref,single_ref,single_ref,single_ref,single_ref,single_ref,single_ref,single_ref,single_ref,single_ref,single_ref,single_ref,single_ref,single_ref,single_ref,single_ref,single_ref
Wells_In_Use=0,0,0,0,0,0,0,0,0,0,0,0,0,0,0,0,0,0,0,0,0,0,0,0,0,0,0,0,0,0,0,0,0,0,0,0,0,0,0,0,0,0,0,0,0,0,0,0,0,0,0,0,0,0,0,0,0,0,0,0,0,0,0,0,0,0,0,0,0,0,0,0,0,0,0,0,0,0,0,0,0,0,0,0,0,0,0,0,0,0,0,0,0,0,0,0
[Flor:]
[Flor2:]
[Lumin:]
[Data:]
Read=DateTime	RunT[s]	Temp	Well_1	Well_2	Well_3	Well_4	Well_5	Well_6	Well_7	Well_8	Well_9	Well_10	Well_11	Well_12	Well_13	Well_14	Well_15	Well_16	Well_17	Well_18	Well_19	Well_20	Well_21	Well_22	Well_23	Well_24	Well_25	Well_26	Well_27	Well_28	Well_29	Well_30	Well_31	Well_32	Well_33	Well_34	Well_35	Well_36	Well_37	Well_38	Well_39	Well_40	Well_41	Well_42	Well_43	Well_44	Well_45	Well_46	Well_47	Well_48	Well_49	Well_50	Well_51	Well_52	Well_53	Well_54	Well_55	Well_56	Well_57	Well_58	Well_59	Well_60	Well_61	Well_62	Well_63	Well_64	Well_65	Well_66	Well_67	Well_68	Well_69	Well_70	Well_71	Well_72	Well_73	Well_74	Well_75	Well_76	Well_77	Well_78	Well_79	Well_80	Well_81	Well_82	Well_83	Well_84	Well_85	Well_86	Well_87	Well_88	Well_89	Well_90	Well_91	Well_92	Well_93	Well_94	Well_95	Well_96
1=13:47:18	983	301	0.0960	0.0716	0.0816	0.0805	0.0792	0.0790	0.0841	0.0825	0.0829	0.0694	0.0805	0.0860	0.0850	0.0706	0.0788	0.0811	0.0790	0.0800	0.0812	0.0792	0.0819	0.0786	0.0826	0.0789	0.0868	0.0708	0.0807	0.0820	0.0797	0.0790	0.0804	0.0833	0.0798	0.0782	0.0845	0.0815	0.0919	0.0732	0.0809	0.0829	0.0789	0.0791	0.0825	0.0815	0.0860	0.0701	0.0800	0.0823	0.0850	0.0768	0.0844	0.0813	0.0775	0.0802	0.0801	0.0816	0.0803	0.0699	0.0821	0.0782	0.0857	0.0707	0.0875	0.0825	0.0793	0.0790	0.0796	0.0818	0.0817	0.0758	0.0844	0.0798	0.0882	0.0905	0.0853	0.0835	0.0833	0.0811	0.0821	0.0792	0.0827	0.0803	0.0804	0.0808	0.0872	0.0824	0.0841	0.0887	0.0854	0.0811	0.0813	0.0830	0.0831	0.0814	0.0832	0.0864
2=14:01:59	1863	296	0.0936	0.0706	0.0803	0.0799	0.0786	0.0793	0.0822	0.0824	0.0808	0.0707	0.0786	0.0859	0.0848	0.0695	0.0774	0.0791	0.0782	0.0790	0.0798	0.0788	0.0808	0.0768	0.0850	0.0783	0.0865	0.0700	0.0812	0.0784	0.0786	0.0783	0.0795	0.0830	0.0781	0.0795	0.0831	0.0820	0.0895	0.0730	0.0797	0.0809	0.0793	0.0792	0.0806	0.0792	0.0841	0.0689	0.0797	0.0823	0.0875	0.0751	0.0817	0.0800	0.0772	0.0790	0.0787	0.0815	0.0812	0.0718	0.0782	0.0782	0.0848	0.0699	0.0813	0.0786	0.0796	0.0798	0.0793	0.0828	0.0831	0.0782	0.0829	0.0812	0.0879	0.0851	0.0806	0.0777	0.0840	0.0805	0.0818	0.0799	0.0814	0.0803	0.0790	0.0788	0.0848	0.0846	0.0809	0.0847	0.0840	0.0821	0.0812	0.0821	0.0828	0.0821	0.0807	0.0842
3=14:16:40	2744	301	0.0939	0.0704	0.0812	0.0790	0.0788	0.0790	0.0828	0.0826	0.0801	0.0712	0.0780	0.0857	0.0846	0.0703	0.0771	0.0794	0.0787	0.0799	0.0787	0.0821	0.0800	0.0775	0.0836	0.0796	0.0855	0.0693	0.0807	0.0791	0.0786	0.0778	0.0793	0.0830	0.0778	0.0792	0.0820	0.0819	0.0890	0.0733	0.0779	0.0786	0.0782	0.0787	0.0809	0.0813	0.0842	0.0710	0.0792	0.0847	0.0853	0.0752	0.0799	0.0794	0.0774	0.0785	0.0787	0.0807	0.0802	0.0705	0.0797	0.0774	0.0837	0.0705	0.0786	0.0779	0.0776	0.0782	0.0782	0.0834	0.0785	0.0779	0.0832	0.0801	0.0868	0.0871	0.0782	0.0865	0.0837	0.0782	0.0818	0.0799	0.0816	0.0796	0.0795	0.0808	0.0841	0.0831	0.0820	0.0853	0.0843	0.0824	0.0800	0.0821	0.0823	0.0841	0.0816	0.0851
4=14:31:20	3625	303	0.0945	0.0695	0.0802	0.0809	0.0782	0.0796	0.0824	0.0813	0.0806	0.0697	0.0791	0.0862	0.0854	0.0689	0.0776	0.0785	0.0791	0.0793	0.0788	0.0808	0.0801	0.0757	0.0827	0.0778	0.0872	0.0693	0.0809	0.0795	0.0779	0.0774	0.0785	0.0827	0.0776	0.0778	0.0828	0.0807	0.0891	0.0723	0.0791	0.0791	0.0787	0.0795	0.0818	0.0793	0.0812	0.0682	0.0790	0.0818	0.0852	0.0751	0.0786	0.0786	0.0763	0.0774	0.0783	0.0820	0.0807	0.0705	0.0790	0.0776	0.0835	0.0697	0.0794	0.0775	0.0787	0.0786	0.0794	0.0827	0.0815	0.0779	0.0833	0.0792	0.0855	0.0903	0.0786	0.0782	0.0839	0.0800	0.0807	0.0791	0.0801	0.0784	0.0780	0.0788	0.0831	0.0818	0.0783	0.0837	0.0840	0.0817	0.0815	0.0835	0.0816	0.0810	0.0807	0.0871
5=14:46:02	4506	303	0.0938	0.0709	0.0831	0.0818	0.0797	0.0798	0.0839	0.0827	0.0812	0.0718	0.0794	0.0859	0.0841	0.0711	0.0780	0.0794	0.0791	0.0808	0.0788	0.0793	0.0814	0.0790	0.0842	0.0801	0.0848	0.0706	0.0813	0.0805	0.0779	0.0779	0.0810	0.0839	0.0793	0.0797	0.0838	0.0815	0.0883	0.0739	0.0795	0.0814	0.0794	0.0796	0.0814	0.0806	0.0838	0.0717	0.0805	0.0850	0.0941	0.0760	0.0790	0.0791	0.0777	0.0786	0.0793	0.0832	0.0821	0.0708	0.0798	0.0797	0.0849	0.0713	0.0827	0.0820	0.0801	0.0792	0.0785	0.0845	0.0791	0.0787	0.0838	0.0814	0.0928	0.0895	0.0830	0.0811	0.0815	0.0815	0.0821	0.0806	0.0824	0.0794	0.0796	0.0811	0.0854	0.0825	0.0836	0.0859	0.0839	0.0824	0.0820	0.0823	0.0833	0.0831	0.0821	0.0875
6=15:00:42	5387	298	0.0929	0.0704	0.0817	0.0811	0.0794	0.0792	0.0831	0.0832	0.0818	0.0706	0.0792	0.0876	0.0852	0.0697	0.0796	0.0785	0.0796	0.0787	0.0789	0.0816	0.0802	0.0790	0.0832	0.0787	0.0848	0.0703	0.0816	0.0829	0.0781	0.0787	0.0800	0.0842	0.0794	0.0784	0.0825	0.0817	0.0877	0.0727	0.0792	0.0811	0.0795	0.0787	0.0815	0.0817	0.0821	0.0693	0.0796	0.0826	0.0933	0.0760	0.0840	0.0817	0.0782	0.0791	0.0795	0.0828	0.0808	0.0704	0.0810	0.0786	0.0833	0.0712	0.0821	0.0786	0.0802	0.0788	0.0781	0.0839	0.0797	0.0777	0.0839	0.0803	0.0867	0.0848	0.0818	0.0810	0.0827	0.0817	0.0822	0.0785	0.0818	0.0820	0.0808	0.0799	0.0863	0.0832	0.0851	0.0853	0.0834	0.0817	0.0824	0.0829	0.0824	0.0829	0.0829	0.0870
7=15:15:23	6268	300	0.0930	0.0714	0.0819	0.0798	0.0796	0.0785	0.0830	0.0825	0.0812	0.0699	0.0791	0.0858	0.0839	0.0703	0.0768	0.0801	0.0791	0.0802	0.0786	0.0821	0.0815	0.0780	0.0831	0.0772	0.0949	0.0704	0.0829	0.0810	0.0787	0.0789	0.0793	0.0831	0.0792	0.0777	0.0840	0.0797	0.0908	0.0733	0.0802	0.0806	0.0799	0.0795	0.0820	0.0811	0.0839	0.0710	0.0793	0.0812	0.0841	0.0764	0.0821	0.0815	0.0771	0.0794	0.0790	0.0824	0.0817	0.0694	0.0813	0.0778	0.0862	0.0704	0.0816	0.0802	0.0802	0.0789	0.0800	0.0825	0.0818	0.0779	0.0835	0.0794	0.0849	0.0921	0.0836	0.0799	0.0832	0.0803	0.0824	0.0813	0.0819	0.0803	0.0797	0.0815	0.0827	0.0826	0.0838	0.0867	0.0854	0.0824	0.0818	0.0828	0.0815	0.0825	0.0834	0.0852
8=15:30:04	7148	303	0.0924	0.0708	0.0810	0.0801	0.0807	0.0808	0.0825	0.0818	0.0811	0.0688	0.0789	0.0854	0.0836	0.0696	0.0774	0.0797	0.0794	0.0797	0.0797	0.0811	0.0793	0.0773	0.0824	0.0772	0.0848	0.0701	0.0810	0.0795	0.0804	0.0777	0.0800	0.0836	0.0796	0.0776	0.0841	0.0804	0.0867	0.0735	0.0803	0.0809	0.0808	0.0794	0.0827	0.0809	0.0837	0.0701	0.0799	0.0810	0.0892	0.0757	0.0809	0.0793	0.0783	0.0797	0.0783	0.0816	0.0807	0.0696	0.0822	0.0791	0.0858	0.0711	0.0813	0.0777	0.0814	0.0801	0.0788	0.0829	0.0818	0.0769	0.0853	0.0794	0.0878	0.0889	0.0829	0.0796	0.0846	0.0817	0.0823	0.0823	0.0817	0.0801	0.0795	0.0850	0.0830	0.0822	0.0863	0.0869	0.0847	0.0824	0.0822	0.0820	0.0811	0.0828	0.0829	0.0827
9=15:44:45	8029	301	0.0943	0.0705	0.0812	0.0781	0.0793	0.0798	0.0829	0.0829	0.0806	0.0705	0.0793	0.0864	0.0833	0.0683	0.0767	0.0810	0.0790	0.0802	0.0795	0.0800	0.0812	0.0765	0.0834	0.0783	0.0845	0.0698	0.0819	0.0770	0.0779	0.0783	0.0792	0.0843	0.0796	0.0782	0.0841	0.0816	0.0863	0.0738	0.0790	0.0798	0.0792	0.0786	0.0812	0.0811	0.0823	0.0704	0.0792	0.0823	0.0883	0.0756	0.0820	0.0803	0.0783	0.0795	0.0789	0.0828	0.0810	0.0702	0.0810	0.0781	0.0834	0.0701	0.0801	0.0781	0.0808	0.0795	0.0777	0.0836	0.0798	0.0774	0.0841	0.0797	0.0862	0.0840	0.0778	0.0788	0.0828	0.0809	0.0825	0.0802	0.0823	0.0803	0.0788	0.0810	0.0864	0.0798	0.0834	0.0866	0.0850	0.0834	0.0823	0.0823	0.0827	0.0816	0.0834	0.0855
10=15:59:26	8910	301	0.0912	0.0702	0.0801	0.0810	0.0783	0.0805	0.0815	0.0818	0.0801	0.0695	0.0780	0.0858	0.0830	0.0688	0.0759	0.0790	0.0775	0.0797	0.0793	0.0783	0.0801	0.0760	0.0849	0.0776	0.0851	0.0686	0.0793	0.0824	0.0788	0.0772	0.0792	0.0830	0.0780	0.0778	0.0831	0.0811	0.0879	0.0728	0.0808	0.0818	0.0790	0.0779	0.0809	0.0806	0.0841	0.0696	0.0794	0.0849	0.0820	0.0751	0.0815	0.0802	0.0783	0.0788	0.0777	0.0813	0.0811	0.0707	0.0803	0.0781	0.0885	0.0697	0.0830	0.0799	0.0803	0.0791	0.0787	0.0826	0.0789	0.0771	0.0829	0.0823	0.0851	0.0851	0.0826	0.0784	0.0848	0.0807	0.0828	0.0804	0.0812	0.0808	0.0782	0.0818	0.0839	0.0833	0.0838	0.0852	0.0855	0.0828	0.0809	0.0833	0.0798	0.0832	0.0805	0.0858
11=16:14:06	9791	303	0.0929	0.0708	0.0818	0.0802	0.0778	0.0797	0.0838	0.0826	0.0815	0.0702	0.0791	0.0851	0.0833	0.0717	0.0758	0.0798	0.0780	0.0801	0.0796	0.0797	0.0799	0.0787	0.0828	0.0775	0.0884	0.0703	0.0819	0.0807	0.0805	0.0794	0.0802	0.0831	0.0791	0.0774	0.0848	0.0800	0.0863	0.0739	0.0798	0.0811	0.0797	0.0793	0.0817	0.0819	0.0846	0.0715	0.0787	0.0816	0.0880	0.0765	0.0830	0.0803	0.0793	0.0803	0.0795	0.0810	0.0819	0.0693	0.0829	0.0779	0.0848	0.0713	0.0813	0.0786	0.0812	0.0810	0.0802	0.0830	0.0813	0.0778	0.0846	0.0807	0.0879	0.0875	0.0810	0.0829	0.0838	0.0819	0.0828	0.0818	0.0823	0.0812	0.0795	0.0862	0.0861	0.0843	0.0847	0.0863	0.0865	0.0827	0.0837	0.0829	0.0821	0.0850	0.0849	0.0846
12=16:44:15	11599	301	0.0955	0.0708	0.0816	0.0838	0.0801	0.0805	0.0830	0.0827	0.0807	0.0704	0.0793	0.0857	0.0855	0.0685	0.0783	0.0793	0.0789	0.0805	0.0807	0.0789	0.0822	0.0770	0.0838	0.0775	0.0867	0.0696	0.0833	0.0823	0.0783	0.0789	0.0797	0.0842	0.0800	0.0782	0.0831	0.0812	0.0897	0.0737	0.0806	0.0829	0.0794	0.0788	0.0816	0.0817	0.0830	0.0694	0.0802	0.0831	0.0839	0.0766	0.0840	0.0793	0.0794	0.0808	0.0796	0.0830	0.0808	0.0708	0.0797	0.0795	0.0830	0.0709	0.0860	0.0785	0.0811	0.0800	0.0787	0.0846	0.0808	0.0776	0.0859	0.0825	0.0863	0.0845	0.0848	0.0835	0.0844	0.0829	0.0846	0.0807	0.0826	0.0821	0.0801	0.0796	0.0868	0.0819	0.0876	0.0862	0.0870	0.0835	0.0833	0.0828	0.0843	0.0832	0.0829	0.0864
13=16:58:55	12480	300	0.0938	0.0703	0.0826	0.0796	0.0805	0.0799	0.0835	0.0822	0.0826	0.0712	0.0785	0.0869	0.0876	0.0706	0.0771	0.0824	0.0790	0.0817	0.0794	0.0801	0.0807	0.0785	0.0837	0.0824	0.0853	0.0700	0.0839	0.0816	0.0810	0.0785	0.0793	0.0827	0.0805	0.0782	0.0842	0.0822	0.0882	0.0746	0.0811	0.0827	0.0782	0.0792	0.0803	0.0823	0.0821	0.0703	0.0788	0.0842	0.0901	0.0767	0.0876	0.0837	0.0812	0.0782	0.0789	0.0821	0.0803	0.0702	0.0810	0.0785	0.0836	0.0714	0.0848	0.0809	0.0802	0.0789	0.0775	0.0835	0.0796	0.0788	0.0842	0.0825	0.0896	0.0919	0.0828	0.0805	0.0848	0.0827	0.0830	0.0794	0.0828	0.0818	0.0807	0.0818	0.0857	0.0842	0.0865	0.0867	0.0868	0.0835	0.0838	0.0835	0.0822	0.0838	0.0835	0.0918
14=17:13:36	13361	298	0.0933	0.0701	0.0821	0.0833	0.0797	0.0797	0.0827	0.0815	0.0818	0.0682	0.0798	0.0844	0.0833	0.0695	0.0789	0.0791	0.0781	0.0807	0.0800	0.0840	0.0808	0.0770	0.0826	0.0765	0.0932	0.0695	0.0827	0.0837	0.0805	0.0796	0.0796	0.0821	0.0799	0.0765	0.0842	0.0794	0.0888	0.0725	0.0816	0.0823	0.0794	0.0795	0.0813	0.0816	0.0832	0.0692	0.0789	0.0817	0.0846	0.0755	0.0846	0.0802	0.0789	0.0800	0.0783	0.0817	0.0825	0.0677	0.0800	0.0774	0.0868	0.0692	0.0850	0.0802	0.0815	0.0795	0.0781	0.0829	0.0805	0.0747	0.0853	0.0802	0.0887	0.0870	0.0871	0.0828	0.0840	0.0794	0.0824	0.0810	0.0813	0.0809	0.0786	0.0825	0.0865	0.0852	0.0885	0.0851	0.0864	0.0828	0.0826	0.0819	0.0811	0.0837	0.0837	0.0852
15=17:28:17	14241	300	0.0977	0.0701	0.0850	0.0810	0.0807	0.0809	0.0860	0.0824	0.0821	0.0709	0.0797	0.0857	0.0839	0.0702	0.0805	0.0817	0.0804	0.0812	0.0796	0.0825	0.0818	0.0768	0.0851	0.0781	0.0866	0.0693	0.0835	0.0800	0.0804	0.0792	0.0801	0.0832	0.0790	0.0772	0.0838	0.0808	0.0877	0.0726	0.0807	0.0804	0.0797	0.0801	0.0830	0.0822	0.0815	0.0688	0.0795	0.0850	0.0887	0.0751	0.0859	0.0793	0.0798	0.0790	0.0771	0.0827	0.0792	0.0700	0.0803	0.0781	0.0853	0.0713	0.0830	0.0791	0.0815	0.0805	0.0794	0.0836	0.0797	0.0780	0.0852	0.0822	0.0882	0.0885	0.0882	0.0820	0.0838	0.0806	0.0823	0.0815	0.0820	0.0814	0.0797	0.0840	0.0847	0.0829	0.0870	0.0884	0.0872	0.0835	0.0821	0.0828	0.0824	0.0851	0.0835	0.0866
16=17:42:58	15122	298	0.0930	0.0704	0.0883	0.0853	0.0818	0.0808	0.0852	0.0835	0.0831	0.0708	0.0788	0.0864	0.0870	0.0697	0.0791	0.0818	0.0781	0.0815	0.0802	0.0821	0.0821	0.0772	0.0852	0.0804	0.0858	0.0696	0.0838	0.0876	0.0818	0.0793	0.0813	0.0845	0.0804	0.0781	0.0846	0.0815	0.0901	0.0725	0.0819	0.0842	0.0804	0.0804	0.0821	0.0834	0.0823	0.0711	0.0781	0.0852	0.0807	0.0752	0.0897	0.0822	0.0814	0.0813	0.0795	0.0824	0.0807	0.0700	0.0814	0.0781	0.0835	0.0707	0.0844	0.0791	0.0813	0.0806	0.0790	0.0845	0.0806	0.0785	0.0851	0.0827	0.0892	0.0862	0.0865	0.0831	0.0854	0.0823	0.0854	0.0808	0.0831	0.0828	0.0812	0.0798	0.0878	0.0833	0.0890	0.0894	0.0872	0.0853	0.0839	0.0843	0.0833	0.0852	0.0830	0.0863
17=17:57:39	16004	298	0.0957	0.0709	0.0820	0.0819	0.0809	0.0819	0.0843	0.0835	0.0832	0.0716	0.0804	0.0860	0.0848	0.0709	0.0801	0.0797	0.0799	0.0827	0.0804	0.0824	0.0825	0.0783	0.0858	0.0811	0.0925	0.0704	0.0822	0.0819	0.0810	0.0799	0.0813	0.0842	0.0813	0.0785	0.0845	0.0816	0.0917	0.0738	0.0810	0.0822	0.0805	0.0808	0.0823	0.0837	0.0830	0.0702	0.0804	0.0859	0.0849	0.0764	0.0872	0.0810	0.0792	0.0814	0.0796	0.0833	0.0818	0.0705	0.0820	0.0789	0.0859	0.0716	0.0817	0.0776	0.0832	0.0819	0.0796	0.0856	0.0802	0.0782	0.0858	0.0852	0.0911	0.0839	0.0840	0.0806	0.0830	0.0834	0.0839	0.0812	0.0831	0.0828	0.0807	0.0800	0.0914	0.0865	0.0882	0.0861	0.0894	0.0859	0.0850	0.0863	0.0842	0.0865	0.0848	0.0883
18=18:12:20	16885	301	0.0923	0.0696	0.0824	0.0827	0.0806	0.0800	0.0833	0.0816	0.0824	0.0698	0.0789	0.0843	0.0818	0.0694	0.0810	0.0797	0.0784	0.0809	0.0795	0.0802	0.0792	0.0764	0.0828	0.0798	0.0834	0.0695	0.0845	0.0833	0.0798	0.0788	0.0808	0.0833	0.0798	0.0760	0.0840	0.0786	0.0852	0.0712	0.0820	0.0822	0.0795	0.0801	0.0805	0.0821	0.0833	0.0691	0.0776	0.0837	0.0832	0.0739	0.0857	0.0802	0.0795	0.0799	0.0787	0.0824	0.0804	0.0686	0.0812	0.0754	0.0837	0.0697	0.0834	0.0806	0.0809	0.0802	0.0783	0.0831	0.0806	0.0770	0.0844	0.0814	0.0961	0.0835	0.0865	0.0810	0.0838	0.0817	0.0831	0.0792	0.0832	0.0827	0.0803	0.0849	0.0851	0.0802	0.0883	0.0863	0.0862	0.0840	0.0835	0.0839	0.0835	0.0848	0.0838	0.0892
19=18:27:01	17765	300	0.1022	0.0713	0.0871	0.0828	0.0819	0.0829	0.0867	0.0844	0.0833	0.0715	0.0807	0.0866	0.0863	0.0706	0.0798	0.0815	0.0800	0.0815	0.0812	0.0838	0.0823	0.0780	0.0848	0.0800	0.0881	0.0700	0.0858	0.0848	0.0806	0.0807	0.0818	0.0856	0.0810	0.0784	0.0863	0.0810	0.0886	0.0742	0.0809	0.0835	0.0812	0.0811	0.0826	0.0836	0.0846	0.0720	0.0801	0.0871	0.0914	0.0760	0.0895	0.0833	0.0801	0.0823	0.0802	0.0828	0.0815	0.0701	0.0821	0.0793	0.0873	0.0715	0.0832	0.0799	0.0824	0.0813	0.0792	0.0857	0.0828	0.0792	0.0867	0.0828	0.0944	0.0935	0.0873	0.0841	0.0864	0.0838	0.0848	0.0818	0.0847	0.0832	0.0808	0.0829	0.0922	0.0902	0.0877	0.0891	0.0894	0.0847	0.0864	0.0857	0.0853	0.0865	0.0853	0.0905
20=18:41:42	18646	300	0.0904	0.0701	0.0878	0.0802	0.0814	0.0817	0.0840	0.0821	0.0823	0.0697	0.0795	0.0861	0.0827	0.0682	0.0816	0.0802	0.0783	0.0824	0.0806	0.0828	0.0802	0.0769	0.0838	0.0784	0.0837	0.0686	0.0833	0.0815	0.0829	0.0787	0.0797	0.0840	0.0796	0.0770	0.0850	0.0805	0.0865	0.0729	0.0819	0.0819	0.0795	0.0806	0.0813	0.0832	0.0834	0.0705	0.0785	0.0865	0.0817	0.0771	0.0872	0.0801	0.0803	0.0817	0.0790	0.0827	0.0796	0.0687	0.0816	0.0784	0.0826	0.0702	0.0852	0.0812	0.0822	0.0813	0.0773	0.0850	0.0795	0.0771	0.0857	0.0834	0.0884	0.0851	0.0876	0.0828	0.0867	0.0827	0.0849	0.0817	0.0845	0.0808	0.0802	0.0827	0.0880	0.0840	0.0909	0.0910	0.0874	0.0848	0.0843	0.0840	0.0818	0.0862	0.0843	0.0879
21=18:56:22	19527	298	0.0919	0.0698	0.0840	0.0870	0.0818	0.0836	0.0857	0.0828	0.0838	0.0690	0.0807	0.0856	0.0842	0.0697	0.0794	0.0822	0.0795	0.0830	0.0817	0.0810	0.0832	0.0754	0.0852	0.0763	0.0829	0.0696	0.0889	0.0840	0.0820	0.0809	0.0800	0.0839	0.0797	0.0769	0.0865	0.0806	0.0867	0.0724	0.0847	0.0840	0.0794	0.0807	0.0827	0.0826	0.0829	0.0668	0.0805	0.0829	0.0822	0.0748	0.0890	0.0824	0.0821	0.0814	0.0791	0.0834	0.0799	0.0694	0.0823	0.0792	0.0835	0.0698	0.0818	0.0787	0.0833	0.0793	0.0787	0.0850	0.0810	0.0751	0.0882	0.0832	0.0922	0.0831	0.0873	0.0862	0.0831	0.0835	0.0860	0.0843	0.0832	0.0839	0.0804	0.0827	0.0879	0.0838	0.0886	0.0877	0.0904	0.0853	0.0865	0.0857	0.0855	0.0869	0.0857	0.0885
22=19:11:03	20408	301	0.0945	0.0705	0.0846	0.0797	0.0829	0.0807	0.0858	0.0822	0.0847	0.0678	0.0820	0.0849	0.0837	0.0698	0.0781	0.0807	0.0793	0.0837	0.0821	0.0832	0.0833	0.0759	0.0874	0.0773	0.0870	0.0696	0.0848	0.0806	0.0820	0.0802	0.0806	0.0845	0.0802	0.0761	0.0871	0.0809	0.0872	0.0721	0.0816	0.0816	0.0803	0.0811	0.0828	0.0829	0.0829	0.0649	0.0812	0.0829	0.0882	0.0749	0.0846	0.0801	0.0801	0.0818	0.0791	0.0838	0.0788	0.0691	0.0835	0.0786	0.0818	0.0702	0.0837	0.0791	0.0836	0.0810	0.0789	0.0849	0.0796	0.0746	0.0900	0.0820	0.0965	0.0833	0.0858	0.0814	0.0871	0.0824	0.0849	0.0829	0.0833	0.0839	0.0802	0.0849	0.0890	0.0848	0.0896	0.0906	0.0890	0.0860	0.0882	0.0863	0.0851	0.0865	0.0869	0.0938
23=19:25:44	21288	303	0.0935	0.0704	0.0898	0.0855	0.0853	0.0845	0.0892	0.0855	0.0849	0.0701	0.0823	0.0871	0.0862	0.0696	0.0802	0.0816	0.0808	0.0844	0.0824	0.0848	0.0822	0.0783	0.0875	0.0785	0.0870	0.0696	0.0876	0.0843	0.0832	0.0814	0.0817	0.0867	0.0819	0.0781	0.0890	0.0829	0.0880	0.0734	0.0852	0.0851	0.0823	0.0815	0.0831	0.0849	0.0845	0.0705	0.0815	0.0845	0.0873	0.0754	0.0906	0.0808	0.0822	0.0839	0.0819	0.0851	0.0824	0.0703	0.0848	0.0799	0.0847	0.0708	0.0863	0.0816	0.0849	0.0816	0.0791	0.0870	0.0813	0.0776	0.0901	0.0828	0.0930	0.0827	0.0888	0.0841	0.0891	0.0848	0.0879	0.0848	0.0852	0.0858	0.0824	0.0841	0.0918	0.0859	0.0907	0.0911	0.0918	0.0875	0.0889	0.0884	0.0859	0.0886	0.0868	0.0912
24=19:40:25	22169	300	0.0958	0.0711	0.0886	0.0836	0.0857	0.0859	0.0894	0.0856	0.0863	0.0707	0.0838	0.0889	0.0860	0.0712	0.0834	0.0836	0.0816	0.0870	0.0833	0.0874	0.0844	0.0785	0.0888	0.0790	0.0890	0.0707	0.0874	0.0852	0.0840	0.0834	0.0843	0.0884	0.0820	0.0788	0.0884	0.0826	0.0923	0.0732	0.0858	0.0852	0.0827	0.0838	0.0848	0.0863	0.0857	0.0705	0.0818	0.0855	0.0864	0.0770	0.0912	0.0858	0.0830	0.0862	0.0820	0.0866	0.0833	0.0696	0.0858	0.0800	0.0885	0.0722	0.0845	0.0807	0.0867	0.0842	0.0835	0.0883	0.0844	0.0785	0.0919	0.0847	0.0970	0.0865	0.0907	0.0874	0.0886	0.0861	0.0883	0.0846	0.0866	0.0851	0.0832	0.0857	0.0937	0.0885	0.0972	0.0939	0.0944	0.0887	0.0902	0.0877	0.0878	0.0895	0.0897	0.0934
25=19:55:06	23050	298	0.0943	0.0716	0.0884	0.0857	0.0867	0.0853	0.0888	0.0865	0.0875	0.0713	0.0844	0.0897	0.0856	0.0710	0.0821	0.0831	0.0820	0.0872	0.0847	0.0901	0.0838	0.0789	0.0904	0.0797	0.0867	0.0702	0.0882	0.0845	0.0846	0.0842	0.0839	0.0879	0.0816	0.0786	0.0900	0.0836	0.0891	0.0732	0.0846	0.0863	0.0816	0.0845	0.0847	0.0865	0.0859	0.0706	0.0826	0.0886	0.0905	0.0766	0.0901	0.0825	0.0832	0.0858	0.0819	0.0860	0.0825	0.0711	0.0849	0.0807	0.0866	0.0719	0.0846	0.0822	0.0861	0.0836	0.0812	0.0887	0.0821	0.0789	0.0914	0.0849	0.1005	0.0878	0.0940	0.0829	0.0901	0.0866	0.0899	0.0855	0.0871	0.0868	0.0849	0.0873	0.0949	0.0875	0.0912	0.0923	0.0930	0.0896	0.0911	0.0895	0.0856	0.0906	0.0883	0.0944
26=20:09:46	23931	303	0.0938	0.0700	0.0892	0.0843	0.0862	0.0845	0.0891	0.0845	0.0864	0.0705	0.0841	0.0888	0.0858	0.0707	0.0810	0.0830	0.0816	0.0860	0.0831	0.0871	0.0832	0.0772	0.0905	0.0796	0.0853	0.0698	0.0887	0.0832	0.0844	0.0828	0.0837	0.0882	0.0799	0.0770	0.0903	0.0831	0.0900	0.0730	0.0848	0.0858	0.0819	0.0837	0.0837	0.0855	0.0851	0.0687	0.0816	0.0864	0.0854	0.0752	0.0911	0.0841	0.0839	0.0850	0.0816	0.0854	0.0823	0.0703	0.0848	0.0801	0.0881	0.0708	0.0845	0.0788	0.0848	0.0829	0.0801	0.0879	0.0808	0.0779	0.0912	0.0850	0.0995	0.0875	0.0923	0.0848	0.0915	0.0873	0.0888	0.0849	0.0867	0.0859	0.0823	0.0873	0.0957	0.0903	0.0924	0.0941	0.0930	0.0881	0.0908	0.0881	0.0857	0.0902	0.0877	0.0931
27=20:24:27	24812	300	0.0974	0.0704	0.0910	0.0826	0.0862	0.0870	0.0888	0.0859	0.0867	0.0695	0.0831	0.0888	0.0851	0.0695	0.0811	0.0832	0.0814	0.0856	0.0834	0.0869	0.0835	0.0772	0.0879	0.0783	0.0903	0.0692	0.0893	0.0817	0.0856	0.0832	0.0823	0.0881	0.0811	0.0773	0.0900	0.0819	0.0888	0.0725	0.0851	0.0840	0.0807	0.0828	0.0845	0.0853	0.0848	0.0690	0.0818	0.0858	0.0928	0.0758	0.0892	0.0809	0.0833	0.0860	0.0806	0.0861	0.0810	0.0692	0.0858	0.0799	0.0848	0.0703	0.0852	0.0811	0.0870	0.0823	0.0807	0.0878	0.0812	0.0755	0.0927	0.0832	0.0974	0.0919	0.0936	0.0850	0.0917	0.0869	0.0900	0.0856	0.0862	0.0861	0.0835	0.0876	0.0969	0.0904	0.0940	0.0949	0.0938	0.0892	0.0906	0.0879	0.0865	0.0892	0.0880	0.0932
28=20:39:08	25692	298	0.0941	0.0696	0.0886	0.0839	0.0880	0.0850	0.0903	0.0851	0.0882	0.0705	0.0841	0.0886	0.0853	0.0693	0.0808	0.0846	0.0828	0.0915	0.0828	0.0899	0.0831	0.0772	0.0894	0.0791	0.0904	0.0693	0.0895	0.0832	0.0859	0.0828	0.0835	0.0888	0.0810	0.0772	0.0906	0.0822	0.0895	0.0734	0.0848	0.0848	0.0811	0.0835	0.0848	0.0871	0.0848	0.0703	0.0813	0.0896	0.0842	0.0755	0.0898	0.0819	0.0846	0.0865	0.0829	0.0863	0.0806	0.0695	0.0857	0.0806	0.0848	0.0712	0.0869	0.0810	0.0866	0.0829	0.0815	0.0884	0.0806	0.0771	0.0929	0.0864	0.0974	0.0863	0.0920	0.0873	0.0891	0.0873	0.0896	0.0860	0.0874	0.0874	0.0840	0.0890	0.0958	0.0921	0.0925	0.0940	0.0946	0.0882	0.0917	0.0884	0.0863	0.0902	0.0877	0.0962
29=20:53:49	26573	301	0.0988	0.0722	0.0922	0.0875	0.0887	0.0896	0.0890	0.0865	0.0890	0.0716	0.0860	0.0914	0.0866	0.0707	0.0831	0.0853	0.0853	0.0876	0.0865	0.0901	0.0855	0.0763	0.0923	0.0795	0.0880	0.0705	0.0904	0.0874	0.0894	0.0847	0.0842	0.0907	0.0810	0.0781	0.0924	0.0841	0.0912	0.0737	0.0862	0.0880	0.0837	0.0853	0.0872	0.0862	0.0858	0.0669	0.0840	0.0904	0.0869	0.0769	0.0943	0.0860	0.0873	0.0892	0.0825	0.0881	0.0834	0.0723	0.0851	0.0819	0.0853	0.0716	0.0870	0.0817	0.0884	0.0844	0.0829	0.0888	0.0829	0.0778	0.0941	0.0872	0.0992	0.0871	0.0974	0.0923	0.0927	0.0886	0.0906	0.0863	0.0872	0.0871	0.0825	0.0903	0.1011	0.0930	0.0930	0.0949	0.0933	0.0891	0.0923	0.0900	0.0858	0.0909	0.0878	0.0986
30=21:08:29	27454	301	0.0959	0.0718	0.0939	0.0864	0.0890	0.0892	0.0920	0.0875	0.0885	0.0707	0.0860	0.0914	0.0898	0.0694	0.0835	0.0849	0.0832	0.0891	0.0853	0.0897	0.0852	0.0769	0.0908	0.0778	0.0875	0.0706	0.0912	0.0856	0.0885	0.0853	0.0850	0.0918	0.0817	0.0774	0.0938	0.0833	0.0915	0.0736	0.0865	0.0884	0.0833	0.0851	0.0854	0.0885	0.0870	0.0713	0.0839	0.0884	0.0870	0.0768	0.0963	0.0848	0.0863	0.0901	0.0843	0.0889	0.0834	0.0700	0.0880	0.0816	0.0853	0.0715	0.0875	0.0824	0.0890	0.0848	0.0827	0.0896	0.0819	0.0778	0.0957	0.0861	0.1008	0.0878	0.0938	0.0876	0.0940	0.0897	0.0929	0.0895	0.0896	0.0888	0.0864	0.0929	0.1014	0.0938	0.0964	0.0968	0.0969	0.0910	0.0966	0.0920	0.0882	0.0933	0.0910	0.0974
31=21:23:10	28335	298	0.0963	0.0711	0.0978	0.0869	0.0906	0.0897	0.0916	0.0870	0.0909	0.0698	0.0873	0.0910	0.0861	0.0708	0.0841	0.0881	0.0881	0.0895	0.0854	0.0932	0.0849	0.0785	0.0906	0.0797	0.0867	0.0700	0.0923	0.0863	0.0898	0.0870	0.0862	0.0915	0.0818	0.0775	0.0963	0.0826	0.0912	0.0744	0.0895	0.0886	0.0849	0.0881	0.0886	0.0893	0.0889	0.0716	0.0843	0.0878	0.0896	0.0756	0.0947	0.0849	0.0887	0.0900	0.0846	0.0884	0.0843	0.0702	0.0887	0.0809	0.0875	0.0713	0.0899	0.0833	0.0913	0.0875	0.0838	0.0917	0.0838	0.0781	0.0952	0.0881	0.1026	0.0930	0.0976	0.0876	0.0919	0.0886	0.0931	0.0892	0.0890	0.0883	0.0867	0.0920	0.1009	0.0952	0.0964	0.0982	0.0963	0.0930	0.0957	0.0927	0.0880	0.0940	0.0896	0.0992
32=21:37:51	29216	298	0.0945	0.0712	0.0969	0.0861	0.0898	0.0900	0.0928	0.0872	0.0902	0.0701	0.0870	0.0920	0.0846	0.0694	0.0836	0.0870	0.0853	0.0898	0.0865	0.0931	0.0841	0.0776	0.0933	0.0793	0.0879	0.0699	0.0917	0.0850	0.0887	0.0855	0.0857	0.0927	0.0824	0.0776	0.0966	0.0839	0.0870	0.0733	0.0889	0.0874	0.0843	0.0872	0.0868	0.0888	0.0866	0.0704	0.0840	0.0889	0.0861	0.0764	0.0955	0.0829	0.0862	0.0903	0.0846	0.0894	0.0821	0.0709	0.0870	0.0820	0.0863	0.0706	0.0908	0.0842	0.0900	0.0868	0.0824	0.0913	0.0818	0.0780	0.0956	0.0884	0.1036	0.0905	0.0975	0.0878	0.0931	0.0893	0.0938	0.0904	0.0898	0.0898	0.0848	0.0947	0.1017	0.0936	0.0962	0.0986	0.0982	0.0935	0.0973	0.0938	0.0871	0.0940	0.0900	0.1011
33=21:52:32	30096	303	0.0997	0.0715	0.0959	0.0864	0.0897	0.0914	0.0924	0.0880	0.0907	0.0697	0.0871	0.0918	0.0890	0.0713	0.0828	0.0870	0.0854	0.0896	0.0865	0.0910	0.0866	0.0767	0.0924	0.0788	0.0931	0.0696	0.0927	0.0854	0.0900	0.0866	0.0847	0.0933	0.0820	0.0780	0.0978	0.0831	0.0920	0.0733	0.0874	0.0873	0.0828	0.0865	0.0877	0.0894	0.0881	0.0689	0.0855	0.0877	0.0881	0.0761	0.0950	0.0843	0.0879	0.0903	0.0832	0.0900	0.0827	0.0715	0.0887	0.0813	0.0850	0.0706	0.0901	0.0836	0.0898	0.0867	0.0831	0.0911	0.0829	0.0752	0.0968	0.0860	0.1073	0.0888	0.0966	0.0913	0.0901	0.0895	0.0924	0.0897	0.0888	0.0895	0.0854	0.0927	0.1027	0.0969	0.0960	0.0984	0.0973	0.0913	0.0969	0.0923	0.0870	0.0936	0.0903	0.1027
34=22:07:13	30977	298	0.0936	0.0700	0.0962	0.0875	0.0919	0.0909	0.0930	0.0886	0.0914	0.0699	0.0871	0.0919	0.0867	0.0706	0.0840	0.0881	0.0865	0.0921	0.0872	0.0944	0.0847	0.0775	0.0932	0.0792	0.0863	0.0697	0.0942	0.0844	0.0902	0.0871	0.0854	0.0933	0.0818	0.0774	0.0986	0.0827	0.0909	0.0729	0.0891	0.0891	0.0831	0.0860	0.0879	0.0903	0.0877	0.0709	0.0829	0.0878	0.0905	0.0753	0.0988	0.0845	0.0873	0.0913	0.0848	0.0896	0.0843	0.0698	0.0898	0.0817	0.0849	0.0702	0.0874	0.0832	0.0903	0.0872	0.0836	0.0925	0.0831	0.0780	0.0960	0.0869	0.1116	0.0923	0.1004	0.0878	0.0917	0.0923	0.0948	0.0909	0.0914	0.0904	0.0873	0.0953	0.1059	0.0975	0.0985	0.1002	0.0993	0.0936	0.0978	0.0945	0.0886	0.0961	0.0915	0.1015
35=22:21:54	31858	301	0.0939	0.0701	0.0979	0.0879	0.0944	0.0929	0.0954	0.0885	0.0936	0.0701	0.0909	0.0932	0.0840	0.0698	0.0833	0.0875	0.0869	0.0936	0.0877	0.0980	0.0850	0.0771	0.0953	0.0794	0.0896	0.0695	0.0936	0.0854	0.0904	0.0886	0.0873	0.0954	0.0820	0.0796	0.1011	0.0832	0.0888	0.0725	0.0913	0.0902	0.0858	0.0869	0.0884	0.0915	0.0877	0.0688	0.0866	0.0914	0.0863	0.0748	0.0976	0.0857	0.0885	0.0938	0.0850	0.0913	0.0839	0.0707	0.0906	0.0818	0.0858	0.0705	0.0889	0.0855	0.0931	0.0883	0.0837	0.0951	0.0814	0.0755	0.0998	0.0878	0.1088	0.0926	0.1016	0.0882	0.0945	0.0919	0.0955	0.0910	0.0908	0.0906	0.0868	0.0951	0.1072	0.0996	0.0992	0.1043	0.1018	0.0962	0.1004	0.0970	0.0893	0.0968	0.0904	0.1059
36=22:36:34	32739	300	0.0960	0.0707	0.0992	0.0912	0.0959	0.0942	0.0957	0.0906	0.0949	0.0707	0.0906	0.0934	0.0861	0.0703	0.0851	0.0888	0.0877	0.0934	0.0863	0.0986	0.0869	0.0767	0.0975	0.0800	0.0995	0.0698	0.0950	0.0866	0.0925	0.0889	0.0877	0.0961	0.0814	0.0782	0.1030	0.0845	0.0920	0.0733	0.0902	0.0884	0.0855	0.0880	0.0895	0.0918	0.0898	0.0695	0.0864	0.0901	0.0976	0.0756	0.0998	0.0853	0.0900	0.0939	0.0853	0.0914	0.0848	0.0714	0.0919	0.0826	0.0880	0.0711	0.0941	0.0847	0.0931	0.0886	0.0846	0.0941	0.0822	0.0776	0.1030	0.0895	0.1107	0.0954	0.1079	0.0898	0.0961	0.0912	0.0980	0.0920	0.0925	0.0940	0.0896	0.0960	0.1089	0.1025	0.1016	0.1048	0.1043	0.0983	0.1017	0.0981	0.0899	0.0996	0.0938	0.1063
37=22:51:15	33620	298	0.0984	0.0705	0.1004	0.0911	0.0971	0.0956	0.0970	0.0899	0.0981	0.0697	0.0911	0.0954	0.0861	0.0700	0.0839	0.0891	0.0887	0.0942	0.0884	0.1006	0.0879	0.0782	0.0972	0.0805	0.0902	0.0710	0.0993	0.0864	0.0930	0.0907	0.0896	0.0975	0.0835	0.0794	0.1053	0.0844	0.0908	0.0738	0.0917	0.0901	0.0853	0.0892	0.0892	0.0924	0.0891	0.0689	0.0861	0.0889	0.0901	0.0757	0.1017	0.0878	0.0906	0.0957	0.0862	0.0931	0.0851	0.0697	0.0928	0.0824	0.0864	0.0704	0.0904	0.0863	0.0951	0.0890	0.0841	0.0952	0.0837	0.0755	0.1040	0.0894	0.1107	0.0969	0.1088	0.0921	0.0964	0.0959	0.1000	0.0940	0.0923	0.0959	0.0899	0.0990	0.1134	0.1033	0.1011	0.1065	0.1049	0.0994	0.1038	0.0983	0.0925	0.1003	0.0956	0.1068
38=23:05:56	34500	303	0.0961	0.0707	0.1017	0.0912	0.0998	0.0976	0.0982	0.0917	0.0992	0.0712	0.0910	0.0964	0.0866	0.0703	0.0866	0.0914	0.0904	0.0973	0.0885	0.1030	0.0858	0.0785	0.0994	0.0804	0.0889	0.0699	0.0985	0.0871	0.0985	0.0915	0.0883	0.0995	0.0834	0.0794	0.1054	0.0862	0.0891	0.0740	0.0932	0.0919	0.0874	0.0888	0.0909	0.0946	0.0885	0.0714	0.0851	0.0929	0.0890	0.0765	0.1062	0.0910	0.0944	0.0969	0.0873	0.0940	0.0872	0.0701	0.0951	0.0846	0.0865	0.0709	0.0907	0.0862	0.0966	0.0904	0.0841	0.0963	0.0819	0.0785	0.1019	0.0909	0.1150	0.0961	0.1076	0.0927	0.0997	0.0963	0.0997	0.0952	0.0948	0.0953	0.0912	0.0998	0.1110	0.1041	0.1040	0.1068	0.1050	0.0996	0.1044	0.0980	0.0921	0.1023	0.0944	0.1089
39=23:20:37	35381	298	0.0944	0.0702	0.1039	0.0925	0.1004	0.0979	0.0993	0.0915	0.1003	0.0707	0.0930	0.0958	0.0868	0.0703	0.0853	0.0920	0.0896	0.0978	0.0889	0.1028	0.0868	0.0778	0.1043	0.0817	0.0884	0.0696	0.0992	0.0870	0.0970	0.0920	0.0889	0.0994	0.0827	0.0794	0.1073	0.0856	0.0889	0.0732	0.0941	0.0927	0.0881	0.0904	0.0915	0.0951	0.0894	0.0701	0.0864	0.0918	0.0875	0.0752	0.1049	0.0884	0.0936	0.0985	0.0871	0.0947	0.0861	0.0698	0.0957	0.0832	0.0854	0.0699	0.0908	0.0873	0.0978	0.0913	0.0855	0.0978	0.0820	0.0766	0.1063	0.0907	0.1189	0.0957	0.1097	0.0948	0.1028	0.0974	0.1005	0.0959	0.0945	0.0956	0.0915	0.1028	0.1134	0.1060	0.1048	0.1102	0.1088	0.1020	0.1065	0.1005	0.0918	0.1043	0.0966	0.1113
40=23:35:18	36262	301	0.0960	0.0703	0.1057	0.0941	0.1032	0.0992	0.0982	0.0918	0.1002	0.0682	0.0935	0.0970	0.0861	0.0697	0.0873	0.0926	0.0915	0.0988	0.0903	0.1044	0.0871	0.0761	0.1030	0.0790	0.0888	0.0700	0.1011	0.0887	0.0960	0.0923	0.0904	0.1012	0.0828	0.0773	0.1085	0.0849	0.0900	0.0730	0.0938	0.0918	0.0875	0.0889	0.0902	0.0950	0.0893	0.0688	0.0862	0.0897	0.0870	0.0748	0.1055	0.0894	0.0954	0.0994	0.0886	0.0951	0.0855	0.0699	0.0979	0.0837	0.0858	0.0700	0.0909	0.0857	0.0974	0.0895	0.0855	0.0970	0.0817	0.0774	0.1076	0.0914	0.1183	0.0955	0.1071	0.0946	0.1006	0.0987	0.1025	0.0972	0.0956	0.0961	0.0921	0.1009	0.1152	0.1077	0.1051	0.1096	0.1092	0.1016	0.1064	0.1004	0.0921	0.1028	0.0976	0.1122
41=23:49:58	37143	300	0.0973	0.0710	0.1065	0.0949	0.1050	0.1011	0.1004	0.0934	0.1040	0.0705	0.0933	0.0976	0.0853	0.0711	0.0870	0.0924	0.0925	0.0981	0.0904	0.1058	0.0874	0.0765	0.1059	0.0807	0.0875	0.0703	0.1022	0.0892	0.0993	0.0925	0.0909	0.1029	0.0821	0.0785	0.1146	0.0862	0.0899	0.0732	0.0949	0.0924	0.0879	0.0895	0.0916	0.0962	0.0908	0.0667	0.0878	0.0928	0.0924	0.0751	0.1083	0.0912	0.0950	0.0991	0.0886	0.0969	0.0871	0.0711	0.0987	0.0845	0.0863	0.0708	0.0908	0.0877	0.0989	0.0905	0.0858	0.0980	0.0832	0.0774	0.1111	0.0951	0.1196	0.0994	0.1114	0.0929	0.0991	0.1009	0.1055	0.0975	0.0962	0.0989	0.0933	0.1024	0.1189	0.1073	0.1074	0.1117	0.1111	0.1024	0.1085	0.1011	0.0939	0.1051	0.0990	0.1165
42=00:04:39	38024	298	0.0971	0.0699	0.1060	0.0949	0.1068	0.1031	0.1013	0.0928	0.1051	0.0703	0.0948	0.0983	0.0863	0.0736	0.0877	0.0946	0.0937	0.1008	0.0901	0.1094	0.0867	0.0769	0.1052	0.0807	0.0886	0.0698	0.1043	0.0896	0.1003	0.0936	0.0905	0.1033	0.0833	0.0789	0.1138	0.0865	0.0897	0.0731	0.0955	0.0936	0.0886	0.0909	0.0914	0.0979	0.0910	0.0697	0.0868	0.0927	0.0942	0.0750	0.1121	0.0920	0.0977	0.1041	0.0908	0.0967	0.0877	0.0694	0.0994	0.0846	0.0913	0.0716	0.0915	0.0881	0.1012	0.0922	0.0859	0.0987	0.0845	0.0771	0.1107	0.0926	0.1198	0.1010	0.1165	0.0956	0.1020	0.1009	0.1048	0.0990	0.0968	0.0986	0.0936	0.1056	0.1233	0.1101	0.1097	0.1156	0.1145	0.1037	0.1102	0.1038	0.0926	0.1075	0.0996	0.1160
43=00:19:20	38904	300	0.0992	0.0703	0.1088	0.0968	0.1077	0.1043	0.1031	0.0942	0.1065	0.0694	0.0967	0.1008	0.0870	0.0695	0.0905	0.0962	0.0957	0.1034	0.0907	0.1138	0.0864	0.0764	0.1078	0.0803	0.0914	0.0692	0.1035	0.0900	0.1046	0.0942	0.0904	0.1049	0.0838	0.0773	0.1145	0.0864	0.0903	0.0726	0.0959	0.0945	0.0892	0.0907	0.0916	0.1000	0.0896	0.0703	0.0873	0.0937	0.0897	0.0755	0.1116	0.0900	0.1000	0.1026	0.0906	0.0978	0.0885	0.0696	0.0993	0.0858	0.0858	0.0701	0.0920	0.0882	0.1028	0.0932	0.0865	0.1006	0.0825	0.0766	0.1139	0.0920	0.1218	0.1018	0.1167	0.1002	0.1047	0.1047	0.1064	0.1001	0.0990	0.0994	0.0936	0.1070	0.1239	0.1135	0.1113	0.1186	0.1175	0.1065	0.1126	0.1056	0.0932	0.1081	0.1022	0.1192
44=00:34:01	39785	301	0.0960	0.0702	0.1135	0.0976	0.1091	0.1072	0.1048	0.0954	0.1108	0.0694	0.1005	0.1008	0.0863	0.0694	0.0915	0.0970	0.0962	0.1038	0.0917	0.1131	0.0867	0.0763	0.1129	0.0800	0.0903	0.0689	0.1071	0.0908	0.1040	0.0980	0.0927	0.1065	0.0833	0.0773	0.1176	0.0871	0.0906	0.0731	0.1002	0.0975	0.0916	0.0932	0.0943	0.0996	0.0930	0.0692	0.0892	0.0939	0.0865	0.0754	0.1162	0.0917	0.0991	0.1077	0.0913	0.0993	0.0886	0.0698	0.1041	0.0857	0.0871	0.0707	0.0937	0.0897	0.1068	0.0958	0.0866	0.1024	0.0825	0.0763	0.1167	0.0925	0.1264	0.1024	0.1176	0.0961	0.1066	0.1046	0.1100	0.1036	0.1000	0.1009	0.0968	0.1104	0.1287	0.1166	0.1137	0.1214	0.1196	0.1101	0.1165	0.1075	0.0961	0.1142	0.1038	0.1227
45=00:48:42	40666	298	0.0952	0.0713	0.1151	0.1026	0.1132	0.1095	0.1073	0.0973	0.1161	0.0704	0.1026	0.1016	0.0900	0.0707	0.0944	0.0995	0.0993	0.1072	0.0931	0.1168	0.0876	0.0776	0.1184	0.0812	0.0912	0.0707	0.1160	0.0922	0.1081	0.1015	0.0940	0.1089	0.0843	0.0786	0.1230	0.0874	0.0912	0.0738	0.1039	0.1013	0.0947	0.0964	0.0968	0.1031	0.0931	0.0701	0.0933	0.0953	0.0896	0.0761	0.1200	0.0952	0.1023	0.1102	0.0943	0.1024	0.0888	0.0707	0.1077	0.0871	0.0872	0.0708	0.0981	0.0915	0.1101	0.0997	0.0884	0.1042	0.0832	0.0781	0.1216	0.0953	0.1343	0.1060	0.1233	0.1029	0.1088	0.1085	0.1169	0.1076	0.1023	0.1054	0.1000	0.1137	0.1299	0.1199	0.1175	0.1239	0.1249	0.1143	0.1190	0.1095	0.0997	0.1176	0.1067	0.1257
46=01:03:22	41547	300	0.0956	0.0702	0.1170	0.0991	0.1121	0.1093	0.1080	0.0968	0.1157	0.0687	0.1026	0.0997	0.0868	0.0688	0.0931	0.0985	0.0979	0.1077	0.0922	0.1187	0.0875	0.0774	0.1155	0.0789	0.0900	0.0690	0.1128	0.0904	0.1067	0.1006	0.0938	0.1083	0.0831	0.0748	0.1224	0.0855	0.0903	0.0724	0.1035	0.0999	0.0940	0.0959	0.0964	0.1018	0.0913	0.0692	0.0911	0.0947	0.0906	0.0749	0.1192	0.0922	0.1023	0.1123	0.0912	0.1002	0.0865	0.0690	0.1069	0.0855	0.0925	0.0702	0.0967	0.0899	0.1104	0.0981	0.0868	0.1040	0.0824	0.0760	0.1211	0.0929	0.1308	0.1065	0.1245	0.1012	0.1066	0.1062	0.1128	0.1054	0.1011	0.1044	0.0996	0.1118	0.1290	0.1222	0.1178	0.1247	0.1242	0.1129	0.1190	0.1100	0.0985	0.1171	0.1079	0.1290
47=01:18:03	42428	300	0.0973	0.0711	0.1182	0.1000	0.1148	0.1126	0.1114	0.0986	0.1194	0.0705	0.1062	0.1025	0.0890	0.0697	0.0939	0.1009	0.0998	0.1107	0.0944	0.1217	0.0892	0.0772	0.1194	0.0840	0.0896	0.0700	0.1172	0.0939	0.1091	0.1018	0.0954	0.1115	0.0839	0.0771	0.1253	0.0896	0.0908	0.0716	0.1053	0.1012	0.0950	0.0978	0.0979	0.1048	0.0915	0.0689	0.0925	0.0984	0.0921	0.0748	0.1222	0.0949	0.1054	0.1138	0.0937	0.1028	0.0876	0.0702	0.1091	0.0867	0.0884	0.0707	0.0969	0.0913	0.1122	0.0996	0.0886	0.1057	0.0832	0.0777	0.1268	0.0971	0.1348	0.1073	0.1281	0.1040	0.1104	0.1117	0.1171	0.1093	0.1042	0.1087	0.1010	0.1138	0.1361	0.1234	0.1194	0.1260	0.1264	0.1164	0.1214	0.1120	0.1008	0.1197	0.1102	0.1301
48=01:32:44	43308	298	0.0948	0.0708	0.1248	0.1048	0.1187	0.1150	0.1124	0.0995	0.1235	0.0700	0.1058	0.1030	0.0867	0.0700	0.0949	0.1020	0.1002	0.1125	0.0945	0.1251	0.0870	0.0773	0.1214	0.0808	0.0897	0.0697	0.1181	0.0927	0.1128	0.1032	0.0949	0.1125	0.0839	0.0773	0.1261	0.0886	0.0899	0.0726	0.1068	0.1025	0.0954	0.0992	0.0990	0.1057	0.0918	0.0700	0.0936	0.0962	0.0999	0.0761	0.1228	0.0954	0.1065	0.1149	0.0953	0.1034	0.0876	0.0688	0.1113	0.0863	0.0890	0.0716	0.0965	0.0937	0.1140	0.1000	0.0897	0.1081	0.0843	0.0764	0.1287	0.0957	0.1372	0.1094	0.1277	0.1063	0.1111	0.1137	0.1192	0.1105	0.1070	0.1090	0.1039	0.1170	0.1429	0.1273	0.1230	0.1302	0.1299	0.1191	0.1245	0.1134	0.1038	0.1221	0.1141	0.1335
49=01:47:25	44189	301	0.1003	0.0707	0.1270	0.1068	0.1211	0.1185	0.1137	0.1021	0.1298	0.0694	0.1110	0.1062	0.0885	0.0706	0.1006	0.1091	0.1073	0.1169	0.0992	0.1292	0.0894	0.0781	0.1335	0.0809	0.0994	0.0700	0.1256	0.1020	0.1129	0.1087	0.0985	0.1162	0.0837	0.0762	0.1322	0.0896	0.0920	0.0728	0.1126	0.1062	0.1020	0.1019	0.1015	0.1079	0.0935	0.0690	0.0959	0.0985	0.0940	0.0741	0.1291	0.0996	0.1094	0.1213	0.0987	0.1059	0.0871	0.0700	0.1149	0.0878	0.0888	0.0704	0.1015	0.0940	0.1173	0.1051	0.0898	0.1087	0.0852	0.0771	0.1341	0.0986	0.1459	0.1163	0.1407	0.1109	0.1156	0.1183	0.1229	0.1155	0.1080	0.1120	0.1049	0.1218	0.1434	0.1333	0.1250	0.1343	0.1314	0.1221	0.1278	0.1168	0.1045	0.1256	0.1153	0.1403
50=02:02:06	45070	301	0.0985	0.0703	0.1263	0.1067	0.1236	0.1208	0.1145	0.1018	0.1300	0.0695	0.1122	0.1065	0.0874	0.0707	0.1003	0.1075	0.1081	0.1197	0.0971	0.1314	0.0874	0.0784	0.1318	0.0822	0.0952	0.0701	0.1264	0.0999	0.1163	0.1091	0.0964	0.1152	0.0842	0.0850	0.1329	0.0899	0.0928	0.0732	0.1124	0.1070	0.1013	0.1023	0.1019	0.1086	0.0922	0.0707	0.0958	0.1013	0.1004	0.0750	0.1310	0.0996	0.1108	0.1224	0.0974	0.1059	0.0886	0.0691	0.1158	0.0877	0.0877	0.0717	0.1012	0.0947	0.1210	0.1052	0.0899	0.1107	0.0850	0.0769	0.1361	0.0978	0.1484	0.1169	0.1338	0.1114	0.1163	0.1188	0.1246	0.1165	0.1092	0.1121	0.1052	0.1249	0.1479	0.1358	0.1278	0.1364	0.1354	0.1231	0.1304	0.1194	0.1048	0.1293	0.1164	0.1410
51=02:16:46	45951	300	0.0976	0.0713	0.1327	0.1083	0.1267	0.1251	0.1171	0.1041	0.1348	0.0714	0.1148	0.1095	0.0889	0.0709	0.1014	0.1100	0.1088	0.1204	0.0999	0.1368	0.0898	0.0784	0.1347	0.0839	0.0913	0.0702	0.1292	0.1040	0.1194	0.1110	0.0990	0.1181	0.0847	0.0777	0.1384	0.0919	0.0947	0.0731	0.1156	0.1091	0.1035	0.1067	0.1044	0.1121	0.0945	0.0700	0.0987	0.1028	0.0922	0.0759	0.1355	0.1015	0.1148	0.1267	0.0996	0.1090	0.0903	0.0715	0.1217	0.0898	0.0873	0.0720	0.1040	0.0975	0.1252	0.1097	0.0930	0.1147	0.0845	0.0781	0.1424	0.1014	0.1480	0.1175	0.1416	0.1177	0.1208	0.1229	0.1294	0.1224	0.1118	0.1159	0.1087	0.1266	0.1497	0.1408	0.1309	0.1416	0.1409	0.1291	0.1367	0.1237	0.1086	0.1338	0.1207	0.1464
52=02:31:27	46832	298	0.0991	0.0708	0.1353	0.1122	0.1284	0.1285	0.1185	0.1052	0.1370	0.0696	0.1165	0.1102	0.0875	0.0701	0.1032	0.1087	0.1108	0.1248	0.1006	0.1372	0.0893	0.0765	0.1374	0.0813	0.0933	0.0698	0.1308	0.1025	0.1184	0.1148	0.1005	0.1193	0.0833	0.0775	0.1400	0.0912	0.0904	0.0727	0.1170	0.1100	0.1049	0.1071	0.1048	0.1118	0.0938	0.0701	0.0984	0.1023	0.0978	0.0755	0.1380	0.1013	0.1165	0.1282	0.1010	0.1105	0.0895	0.0694	0.1240	0.0892	0.0881	0.0704	0.1032	0.0978	0.1266	0.1089	0.0926	0.1143	0.0837	0.0771	0.1434	0.0999	0.1548	0.1208	0.1411	0.1169	0.1219	0.1271	0.1330	0.1231	0.1124	0.1185	0.1099	0.1292	0.1547	0.1426	0.1345	0.1435	0.1434	0.1296	0.1393	0.1254	0.1095	0.1360	0.1214	0.1463
53=02:46:08	47713	301	0.0983	0.0702	0.1337	0.1107	0.1303	0.1309	0.1197	0.1048	0.1391	0.0697	0.1177	0.1099	0.0866	0.0703	0.1044	0.1126	0.1133	0.1240	0.1025	0.1420	0.0895	0.0772	0.1417	0.0827	0.0909	0.0700	0.1322	0.1025	0.1223	0.1142	0.0996	0.1185	0.0825	0.0780	0.1415	0.0924	0.0905	0.0729	0.1198	0.1102	0.1047	0.1084	0.1065	0.1132	0.0945	0.0676	0.1000	0.1027	0.1053	0.0754	0.1384	0.1019	0.1191	0.1290	0.1014	0.1093	0.0883	0.0705	0.1234	0.0906	0.0899	0.0710	0.1048	0.0992	0.1273	0.1105	0.0929	0.1156	0.0842	0.0765	0.1452	0.1025	0.1589	0.1233	0.1475	0.1199	0.1236	0.1259	0.1309	0.1248	0.1147	0.1188	0.1103	0.1338	0.1594	0.1466	0.1362	0.1460	0.1474	0.1323	0.1402	0.1281	0.1099	0.1363	0.1246	0.1539
54=03:00:49	48593	300	0.1043	0.0713	0.1400	0.1146	0.1323	0.1350	0.1210	0.1068	0.1447	0.0693	0.1196	0.1098	0.0876	0.0702	0.1053	0.1131	0.1140	0.1274	0.1036	0.1418	0.0891	0.0764	0.1436	0.0812	0.0981	0.0702	0.1414	0.1038	0.1222	0.1175	0.1016	0.1213	0.0834	0.0781	0.1420	0.0909	0.0923	0.0729	0.1198	0.1125	0.1083	0.1092	0.1071	0.1145	0.0932	0.0681	0.1013	0.1025	0.1017	0.0754	0.1428	0.1038	0.1180	0.1310	0.1046	0.1119	0.0895	0.0697	0.1278	0.0909	0.0888	0.0702	0.1051	0.1012	0.1302	0.1122	0.0941	0.1169	0.0839	0.0753	0.1505	0.1052	0.1603	0.1295	0.1582	0.1196	0.1271	0.1320	0.1378	0.1276	0.1175	0.1241	0.1159	0.1360	0.1635	0.1511	0.1398	0.1496	0.1514	0.1365	0.1441	0.1300	0.1131	0.1396	0.1287	0.1573
55=03:15:30	49474	298	0.0982	0.0701	0.1457	0.1146	0.1344	0.1408	0.1230	0.1059	0.1475	0.0678	0.1201	0.1102	0.0909	0.0693	0.1065	0.1159	0.1134	0.1290	0.1052	0.1431	0.0874	0.0764	0.1465	0.0802	0.0964	0.0683	0.1388	0.1036	0.1258	0.1216	0.1020	0.1228	0.0848	0.0770	0.1442	0.0902	0.0918	0.0727	0.1209	0.1121	0.1084	0.1099	0.1090	0.1147	0.0946	0.0683	0.1007	0.1038	0.0916	0.0751	0.1431	0.1017	0.1214	0.1330	0.1050	0.1113	0.0892	0.0683	0.1292	0.0906	0.0871	0.0693	0.1059	0.1006	0.1318	0.1144	0.0944	0.1183	0.0830	0.0730	0.1486	0.0998	0.1702	0.1270	0.1470	0.1215	0.1294	0.1318	0.1361	0.1278	0.1220	0.1224	0.1162	0.1380	0.1652	0.1531	0.1373	0.1529	0.1505	0.1370	0.1477	0.1297	0.1127	0.1426	0.1299	0.1609
56=03:30:11	50355	301	0.1013	0.0718	0.1494	0.1172	0.1409	0.1462	0.1268	0.1106	0.1572	0.0707	0.1279	0.1148	0.0906	0.0710	0.1102	0.1207	0.1212	0.1354	0.1086	0.1520	0.0901	0.0785	0.1573	0.0840	0.0958	0.0701	0.1422	0.1095	0.1299	0.1261	0.1033	0.1279	0.0854	0.0781	0.1532	0.0941	0.0934	0.0745	0.1271	0.1179	0.1140	0.1161	0.1130	0.1212	0.0962	0.0713	0.1049	0.1066	0.1057	0.0759	0.1514	0.1081	0.1232	0.1398	0.1098	0.1170	0.0922	0.0700	0.1351	0.0929	0.0901	0.0711	0.1103	0.1046	0.1385	0.1197	0.0949	0.1234	0.0845	0.0775	0.1568	0.1041	0.1768	0.1343	0.1582	0.1254	0.1351	0.1405	0.1424	0.1351	0.1245	0.1293	0.1188	0.1461	0.1741	0.1593	0.1453	0.1596	0.1599	0.1438	0.1527	0.1367	0.1166	0.1481	0.1331	0.1616
57=03:44:51	51236	301	0.0973	0.0702	0.1537	0.1218	0.1402	0.1520	0.1324	0.1121	0.1608	0.0700	0.1304	0.1144	0.0887	0.0702	0.1126	0.1217	0.1221	0.1390	0.1092	0.1541	0.0885	0.0777	0.1597	0.0819	0.0929	0.0692	0.1471	0.1097	0.1351	0.1309	0.1053	0.1302	0.0849	0.0785	0.1563	0.0951	0.0911	0.0732	0.1294	0.1194	0.1146	0.1167	0.1136	0.1222	0.0954	0.0707	0.1048	0.1085	0.1037	0.0753	0.1557	0.1082	0.1269	0.1429	0.1090	0.1175	0.0919	0.0692	0.1389	0.0932	0.0889	0.0704	0.1119	0.1037	0.1401	0.1203	0.0958	0.1252	0.0842	0.0766	0.1599	0.1050	0.1793	0.1361	0.1609	0.1295	0.1382	0.1406	0.1431	0.1368	0.1266	0.1318	0.1202	0.1479	0.1773	0.1640	0.1493	0.1633	0.1626	0.1461	0.1567	0.1403	0.1183	0.1516	0.1341	0.1678
58=03:59:32	52117	298	0.0986	0.0699	0.1552	0.1242	0.1521	0.1545	0.1295	0.1115	0.1712	0.0701	0.1313	0.1150	0.0876	0.0698	0.1135	0.1226	0.1243	0.1418	0.1099	0.1585	0.0886	0.0771	0.1638	0.0881	0.0935	0.0685	0.1513	0.1134	0.1323	0.1295	0.1085	0.1324	0.0834	0.0806	0.1619	0.0940	0.0901	0.0725	0.1299	0.1205	0.1142	0.1178	0.1162	0.1211	0.0948	0.0709	0.1070	0.1136	0.0984	0.0735	0.1554	0.1085	0.1279	0.1424	0.1111	0.1170	0.0909	0.0690	0.1413	0.0934	0.0880	0.0704	0.1104	0.1066	0.1405	0.1228	0.0966	0.1231	0.0818	0.0777	0.1649	0.1107	0.1841	0.1397	0.1633	0.1292	0.1385	0.1428	0.1437	0.1402	0.1261	0.1369	0.1242	0.1544	0.1785	0.1636	0.1484	0.1632	0.1627	0.1471	0.1594	0.1387	0.1186	0.1544	0.1339	0.1716
59=04:14:13	52997	300	0.0978	0.0703	0.1589	0.1261	0.1493	0.1588	0.1303	0.1136	0.1695	0.0689	0.1308	0.1157	0.0877	0.0703	0.1167	0.1231	0.1253	0.1415	0.1130	0.1599	0.0883	0.0780	0.1630	0.0818	0.0963	0.0699	0.1540	0.1134	0.1411	0.1336	0.1079	0.1344	0.0843	0.0759	0.1585	0.0950	0.0921	0.0727	0.1341	0.1221	0.1181	0.1198	0.1169	0.1247	0.0947	0.0704	0.1095	0.1096	0.0996	0.0758	0.1647	0.1124	0.1338	0.1433	0.1128	0.1199	0.0911	0.0676	0.1437	0.0954	0.0896	0.0713	0.1142	0.1083	0.1449	0.1265	0.0989	0.1289	0.0829	0.0751	0.1649	0.1069	0.1907	0.1487	0.1728	0.1356	0.1494	0.1479	0.1507	0.1435	0.1325	0.1399	0.1287	0.1605	0.1917	0.1742	0.1561	0.1692	0.1689	0.1515	0.1654	0.1435	0.1238	0.1579	0.1433	0.1777
60=04:28:54	53878	301	0.0978	0.0704	0.1632	0.1292	0.1533	0.1649	0.1354	0.1159	0.1812	0.0692	0.1399	0.1176	0.0890	0.0696	0.1188	0.1293	0.1316	0.1473	0.1176	0.1703	0.0908	0.0764	0.1729	0.0833	0.0965	0.0692	0.1557	0.1160	0.1413	0.1401	0.1127	0.1388	0.0845	0.0771	0.1716	0.0968	0.0918	0.0729	0.1378	0.1261	0.1210	0.1263	0.1244	0.1293	0.0972	0.0686	0.1147	0.1141	0.1018	0.0754	0.1663	0.1142	0.1355	0.1501	0.1168	0.1225	0.0916	0.0698	0.1552	0.0968	0.0936	0.0704	0.1172	0.1106	0.1514	0.1302	0.1015	0.1293	0.0834	0.0761	0.1769	0.1110	0.2007	0.1498	0.1750	0.1415	0.1492	0.1526	0.1547	0.1481	0.1346	0.1421	0.1308	0.1606	0.1907	0.1760	0.1595	0.1749	0.1741	0.1564	0.1689	0.1462	0.1264	0.1592	0.1423	0.1798
61=04:43:35	54759	300	0.0972	0.0714	0.1733	0.1334	0.1594	0.1723	0.1417	0.1186	0.1896	0.0712	0.1445	0.1200	0.0890	0.0701	0.1226	0.1338	0.1339	0.1508	0.1183	0.1730	0.0915	0.0774	0.1755	0.0859	0.0950	0.0701	0.1642	0.1216	0.1456	0.1450	0.1157	0.1454	0.0859	0.0792	0.1776	0.0982	0.0941	0.0738	0.1414	0.1294	0.1251	0.1276	0.1255	0.1308	0.0967	0.0717	0.1169	0.1179	0.0981	0.0757	0.1707	0.1156	0.1399	0.1554	0.1188	0.1273	0.0935	0.0700	0.1578	0.0971	0.0914	0.0715	0.1199	0.1139	0.1530	0.1343	0.1027	0.1337	0.0844	0.0773	0.1824	0.1141	0.1956	0.1534	0.1795	0.1490	0.1543	0.1570	0.1593	0.1519	0.1377	0.1472	0.1342	0.1682	0.1989	0.1814	0.1636	0.1811	0.1795	0.1609	0.1734	0.1516	0.1310	0.1660	0.1482	0.1871
62=04:58:15	55640	301	0.0982	0.0693	0.1738	0.1320	0.1613	0.1730	0.1409	0.1201	0.1949	0.0707	0.1458	0.1191	0.0878	0.0694	0.1252	0.1336	0.1370	0.1549	0.1208	0.1792	0.0901	0.0766	0.1820	0.0838	0.0961	0.0693	0.1658	0.1214	0.1499	0.1488	0.1169	0.1460	0.0847	0.0793	0.1809	0.0977	0.0925	0.0729	0.1443	0.1301	0.1276	0.1306	0.1281	0.1363	0.0971	0.0689	0.1194	0.1190	0.0922	0.0745	0.1787	0.1182	0.1404	0.1601	0.1204	0.1290	0.0919	0.0696	0.1620	0.0962	0.0896	0.0704	0.1224	0.1159	0.1592	0.1369	0.1045	0.1359	0.0838	0.0772	0.1878	0.1176	0.2018	0.1544	0.1856	0.1473	0.1552	0.1613	0.1637	0.1569	0.1417	0.1518	0.1384	0.1712	0.2071	0.1887	0.1707	0.1877	0.1871	0.1660	0.1777	0.1546	0.1327	0.1673	0.1553	0.1979
63=05:12:56	56521	300	0.0993	0.0705	0.1849	0.1372	0.1729	0.1837	0.1477	0.1227	0.2046	0.0706	0.1513	0.1230	0.0904	0.0700	0.1303	0.1404	0.1406	0.1618	0.1236	0.1880	0.0911	0.0769	0.1860	0.0849	0.0937	0.0698	0.1704	0.1271	0.1569	0.1521	0.1213	0.1520	0.0864	0.0793	0.1891	0.1006	0.0923	0.0734	0.1511	0.1350	0.1306	0.1360	0.1330	0.1379	0.1000	0.0685	0.1230	0.1189	0.0901	0.0749	0.1872	0.1208	0.1481	0.1667	0.1249	0.1316	0.0946	0.0695	0.1701	0.0998	0.0903	0.0713	0.1281	0.1190	0.1657	0.1433	0.1087	0.1394	0.0858	0.0755	0.1917	0.1195	0.2081	0.1626	0.1951	0.1563	0.1683	0.1663	0.1731	0.1657	0.1486	0.1554	0.1446	0.1793	0.2121	0.1974	0.1754	0.1956	0.1951	0.1724	0.1857	0.1595	0.1402	0.1743	0.1596	0.1947
64=05:27:37	57401	301	0.0962	0.0696	0.1845	0.1396	0.1688	0.1864	0.1465	0.1231	0.2062	0.0706	0.1530	0.1216	0.0867	0.0693	0.1350	0.1411	0.1439	0.1621	0.1274	0.1927	0.0920	0.0761	0.1903	0.0869	0.0947	0.0694	0.1759	0.1283	0.1598	0.1555	0.1227	0.1532	0.0841	0.0781	0.1935	0.1002	0.0916	0.0733	0.1531	0.1359	0.1340	0.1355	0.1337	0.1388	0.0982	0.0688	0.1242	0.1237	0.0929	0.0748	0.1964	0.1227	0.1476	0.1720	0.1279	0.1310	0.0928	0.0703	0.1707	0.0990	0.0885	0.0698	0.1286	0.1206	0.1691	0.1431	0.1090	0.1405	0.0843	0.0786	0.1972	0.1258	0.2145	0.1636	0.1997	0.1575	0.1683	0.1706	0.1761	0.1699	0.1503	0.1635	0.1468	0.1821	0.2177	0.2020	0.1807	0.2005	0.1993	0.1754	0.1877	0.1645	0.1429	0.1755	0.1645	0.2035
65=05:42:18	58282	298	0.0966	0.0695	0.1861	0.1394	0.1758	0.1935	0.1493	0.1258	0.2109	0.0701	0.1604	0.1248	0.0872	0.0687	0.1367	0.1438	0.1477	0.1658	0.1268	0.1903	0.0917	0.0765	0.1991	0.0868	0.0952	0.0694	0.1803	0.1331	0.1582	0.1587	0.1255	0.1585	0.0840	0.0773	0.1983	0.1017	0.0912	0.0727	0.1593	0.1410	0.1357	0.1400	0.1386	0.1432	0.0997	0.0696	0.1276	0.1220	0.0929	0.0745	0.1962	0.1244	0.1531	0.1736	0.1280	0.1355	0.0935	0.0695	0.1752	0.0998	0.0901	0.0705	0.1301	0.1212	0.1755	0.1455	0.1130	0.1451	0.0846	0.0770	0.2022	0.1224	0.2215	0.1702	0.2046	0.1580	0.1720	0.1737	0.1810	0.1769	0.1539	0.1657	0.1515	0.1848	0.2200	0.2094	0.1849	0.2045	0.2049	0.1826	0.1922	0.1680	0.1447	0.1850	0.1642	0.1989
66=05:56:59	59163	300	0.0984	0.0702	0.1931	0.1436	0.1768	0.1985	0.1526	0.1261	0.2139	0.0700	0.1613	0.1264	0.0888	0.0690	0.1413	0.1494	0.1515	0.1724	0.1313	0.2006	0.0918	0.0765	0.2023	0.0866	0.0969	0.0693	0.1847	0.1356	0.1671	0.1613	0.1249	0.1609	0.0858	0.0773	0.2021	0.1030	0.0926	0.0731	0.1640	0.1442	0.1386	0.1436	0.1397	0.1495	0.0996	0.0681	0.1302	0.1274	0.0986	0.0753	0.2084	0.1241	0.1570	0.1770	0.1318	0.1384	0.0937	0.0701	0.1799	0.1028	0.0886	0.0710	0.1339	0.1237	0.1787	0.1536	0.1141	0.1483	0.0851	0.0761	0.2042	0.1238	0.2280	0.1791	0.2138	0.1682	0.1798	0.1789	0.1835	0.1817	0.1592	0.1691	0.1526	0.1960	0.2316	0.2160	0.1933	0.2111	0.2098	0.1861	0.1970	0.1722	0.1476	0.1858	0.1731	0.2064
67=06:11:39	60044	298	0.0992	0.0707	0.2027	0.1492	0.1861	0.2031	0.1542	0.1304	0.2219	0.0712	0.1670	0.1280	0.0904	0.0697	0.1442	0.1515	0.1564	0.1778	0.1342	0.2039	0.0933	0.0774	0.2087	0.0893	0.0982	0.0698	0.1964	0.1407	0.1704	0.1692	0.1287	0.1653	0.0857	0.0777	0.2114	0.1066	0.0947	0.0720	0.1680	0.1473	0.1430	0.1465	0.1429	0.1501	0.0999	0.0692	0.1330	0.1262	0.1049	0.0752	0.2159	0.1309	0.1632	0.1865	0.1351	0.1418	0.0937	0.0711	0.1860	0.1043	0.0903	0.0709	0.1356	0.1250	0.1844	0.1559	0.1152	0.1527	0.0848	0.0781	0.2131	0.1294	0.2245	0.1825	0.2253	0.1749	0.1881	0.1886	0.1926	0.1877	0.1622	0.1783	0.1557	0.2009	0.2346	0.2179	0.1962	0.2156	0.2153	0.1923	0.2009	0.1774	0.1541	0.1894	0.1758	0.2116
68=06:26:20	60925	301	0.1000	0.0703	0.2087	0.1555	0.1876	0.2106	0.1567	0.1313	0.2219	0.0694	0.1692	0.1313	0.0882	0.0681	0.1488	0.1547	0.1578	0.1814	0.1365	0.2047	0.0922	0.0753	0.2099	0.0864	0.0936	0.0691	0.1955	0.1416	0.1745	0.1744	0.1305	0.1685	0.0857	0.0759	0.2136	0.1066	0.0936	0.0722	0.1724	0.1505	0.1452	0.1507	0.1425	0.1540	0.1011	0.0693	0.1338	0.1287	0.1002	0.0751	0.2197	0.1321	0.1653	0.1914	0.1396	0.1452	0.0949	0.0698	0.1916	0.1043	0.0910	0.0698	0.1388	0.1294	0.1867	0.1625	0.1187	0.1562	0.0843	0.0763	0.2121	0.1278	0.2323	0.1855	0.2256	0.1763	0.1923	0.1946	0.1961	0.1905	0.1712	0.1801	0.1613	0.2044	0.2419	0.2262	0.2007	0.2247	0.2214	0.1997	0.2076	0.1805	0.1565	0.1966	0.1824	0.2129
69=06:41:01	61806	298	0.1034	0.0710	0.2191	0.1597	0.1986	0.2141	0.1633	0.1356	0.2322	0.0723	0.1791	0.1303	0.0924	0.0706	0.1515	0.1562	0.1631	0.1863	0.1391	0.2098	0.0934	0.0771	0.2180	0.0929	0.0977	0.0702	0.2066	0.1463	0.1784	0.1785	0.1339	0.1730	0.0862	0.0789	0.2232	0.1069	0.0946	0.0730	0.1761	0.1524	0.1490	0.1543	0.1457	0.1543	0.1006	0.0697	0.1384	0.1372	0.0963	0.0755	0.2241	0.1344	0.1656	0.1959	0.1412	0.1483	0.0946	0.0715	0.1960	0.1051	0.0962	0.0714	0.1393	0.1288	0.1954	0.1638	0.1179	0.1573	0.0853	0.0789	0.2252	0.1342	0.2347	0.1897	0.2338	0.1805	0.1912	0.2003	0.2006	0.1963	0.1690	0.1876	0.1660	0.2088	0.2457	0.2286	0.2079	0.2244	0.2272	0.2032	0.2108	0.1838	0.1668	0.1990	0.1911	0.2210
70=06:55:45	62690	303	0.0982	0.0707	0.2203	0.1619	0.1991	0.2204	0.1611	0.1349	0.2313	0.0707	0.1816	0.1367	0.0896	0.0706	0.1567	0.1617	0.1672	0.1965	0.1427	0.2100	0.0929	0.0789	0.2212	0.0921	0.0953	0.0694	0.2087	0.1449	0.1845	0.1833	0.1317	0.1789	0.0869	0.0779	0.2263	0.1109	0.0929	0.0740	0.1849	0.1569	0.1545	0.1594	0.1493	0.1599	0.1000	0.0716	0.1411	0.1383	0.1004	0.0763	0.2315	0.1373	0.1747	0.1982	0.1412	0.1526	0.0944	0.0690	0.1939	0.1080	0.0923	0.0706	0.1432	0.1322	0.1971	0.1730	0.1207	0.1642	0.0845	0.0770	0.2240	0.1331	0.2491	0.2031	0.2441	0.1874	0.2025	0.2031	0.2051	0.1995	0.1764	0.1905	0.1668	0.2185	0.2461	0.2359	0.2120	0.2328	0.2313	0.2098	0.2136	0.1905	0.1615	0.2065	0.1874	0.2247
71=07:10:26	63570	303	0.0984	0.0706	0.2357	0.1660	0.2100	0.2325	0.1708	0.1424	0.2419	0.0704	0.1885	0.1367	0.0905	0.0701	0.1633	0.1696	0.1724	0.2027	0.1504	0.2205	0.0932	0.0773	0.2271	0.0899	0.0949	0.0692	0.2164	0.1549	0.1986	0.1928	0.1373	0.1892	0.0868	0.0788	0.2364	0.1117	0.0941	0.0740	0.1912	0.1636	0.1615	0.1686	0.1545	0.1659	0.1052	0.0702	0.1456	0.1428	0.0959	0.0763	0.2463	0.1465	0.1803	0.2110	0.1513	0.1592	0.0956	0.0698	0.2093	0.1094	0.0905	0.0704	0.1533	0.1390	0.2053	0.1832	0.1258	0.1667	0.0884	0.0770	0.2315	0.1317	0.2508	0.2070	0.2458	0.1959	0.2105	0.2164	0.2136	0.2106	0.1889	0.1987	0.1813	0.2209	0.2549	0.2484	0.2195	0.2406	0.2420	0.2175	0.2214	0.1952	0.1713	0.2104	0.2022	0.2206
72=07:25:07	64451	298	0.0998	0.0707	0.2407	0.1678	0.2130	0.2366	0.1743	0.1429	0.2537	0.0709	0.1951	0.1382	0.0920	0.0702	0.1656	0.1720	0.1790	0.2075	0.1506	0.2230	0.0960	0.0767	0.2286	0.0928	0.0989	0.0700	0.2213	0.1552	0.1987	0.1966	0.1426	0.1944	0.0865	0.0783	0.2437	0.1120	0.0962	0.0726	0.1965	0.1664	0.1639	0.1726	0.1571	0.1700	0.1040	0.0679	0.1498	0.1415	0.1074	0.0759	0.2438	0.1470	0.1846	0.2150	0.1516	0.1615	0.0955	0.0698	0.2125	0.1110	0.0933	0.0710	0.1534	0.1401	0.2116	0.1867	0.1290	0.1715	0.0869	0.0769	0.2353	0.1351	0.2539	0.2145	0.2555	0.2038	0.2129	0.2232	0.2191	0.2144	0.1914	0.2023	0.1851	0.2272	0.2629	0.2523	0.2236	0.2444	0.2503	0.2220	0.2290	0.2020	0.1782	0.2148	0.2049	0.2319
73=07:39:48	65332	300	0.0983	0.0711	0.2427	0.1735	0.2181	0.2409	0.1751	0.1442	0.2510	0.0718	0.1976	0.1385	0.0898	0.0702	0.1712	0.1759	0.1811	0.2113	0.1521	0.2253	0.0942	0.0777	0.2346	0.0948	0.0956	0.0697	0.2278	0.1600	0.2046	0.1996	0.1419	0.1996	0.0853	0.0779	0.2451	0.1165	0.0933	0.0733	0.2013	0.1683	0.1682	0.1765	0.1586	0.1746	0.1020	0.0702	0.1539	0.1480	0.0964	0.0760	0.2525	0.1528	0.1878	0.2211	0.1523	0.1623	0.0957	0.0707	0.2145	0.1121	0.0916	0.0713	0.1569	0.1424	0.2148	0.1909	0.1296	0.1744	0.0855	0.0779	0.2403	0.1413	0.2613	0.2172	0.2623	0.2103	0.2150	0.2251	0.2201	0.2198	0.1975	0.2107	0.1844	0.2310	0.2704	0.2552	0.2290	0.2506	0.2528	0.2256	0.2279	0.2045	0.1811	0.2126	0.2091	0.2365
74=07:54:28	66213	298	0.1006	0.0707	0.2499	0.1782	0.2183	0.2467	0.1770	0.1460	0.2483	0.0709	0.1993	0.1413	0.0906	0.0701	0.1744	0.1761	0.1880	0.2154	0.1531	0.2219	0.0934	0.0783	0.2405	0.0956	0.0979	0.0696	0.2346	0.1569	0.2057	0.2053	0.1402	0.2017	0.0863	0.0779	0.2416	0.1166	0.0938	0.0731	0.2051	0.1700	0.1719	0.1776	0.1590	0.1740	0.1028	0.0723	0.1564	0.1464	0.1047	0.0756	0.2452	0.1474	0.1893	0.2205	0.1503	0.1651	0.0950	0.0686	0.2096	0.1140	0.0943	0.0700	0.1560	0.1407	0.2150	0.1912	0.1299	0.1786	0.0847	0.0766	0.2367	0.1348	0.2697	0.2227	0.2630	0.2049	0.2149	0.2246	0.2200	0.2182	0.1981	0.2117	0.1889	0.2324	0.2689	0.2561	0.2279	0.2500	0.2500	0.2294	0.2285	0.2057	0.1811	0.2229	0.2046	0.2343
75=08:09:09	67094	300	0.0991	0.0707	0.2528	0.1884	0.2322	0.2529	0.1817	0.1547	0.2638	0.0715	0.2115	0.1448	0.0905	0.0720	0.1826	0.1816	0.1957	0.2261	0.1584	0.2334	0.0923	0.0775	0.2447	0.0970	0.0970	0.0699	0.2398	0.1662	0.2170	0.2154	0.1470	0.2083	0.0853	0.0789	0.2601	0.1173	0.0917	0.0733	0.2138	0.1780	0.1810	0.1848	0.1645	0.1849	0.1030	0.0711	0.1609	0.1520	0.0964	0.0757	0.2594	0.1574	0.1988	0.2309	0.1582	0.1718	0.0967	0.0694	0.2243	0.1136	0.1016	0.0712	0.1632	0.1478	0.2270	0.2004	0.1336	0.1896	0.0857	0.0782	0.2502	0.1464	0.2692	0.2322	0.2714	0.2147	0.2263	0.2356	0.2314	0.2285	0.2052	0.2201	0.1993	0.2413	0.2760	0.2677	0.2425	0.2600	0.2615	0.2379	0.2375	0.2138	0.1866	0.2276	0.2129	0.2398
76=08:28:58	68282	298	0.1028	0.0703	0.2505	0.1854	0.2289	0.2528	0.1859	0.1541	0.2632	0.0703	0.2120	0.1454	0.0906	0.0696	0.1861	0.1898	0.1971	0.2295	0.1632	0.2402	0.0951	0.0775	0.2509	0.0959	0.0990	0.0702	0.2356	0.1661	0.2140	0.2134	0.1488	0.2107	0.0869	0.0780	0.2589	0.1196	0.0934	0.0733	0.2152	0.1829	0.1843	0.1914	0.1688	0.1931	0.1051	0.0700	0.1679	0.1503	0.1036	0.0745	0.2578	0.1544	0.2014	0.2339	0.1638	0.1745	0.0975	0.0698	0.2284	0.1173	0.0919	0.0712	0.1663	0.1523	0.2282	0.2079	0.1367	0.1950	0.0852	0.0764	0.2535	0.1424	0.2750	0.2314	0.2680	0.2157	0.2277	0.2372	0.2327	0.2295	0.2121	0.2213	0.2047	0.2447	0.2769	0.2715	0.2437	0.2636	0.2673	0.2448	0.2413	0.2171	0.1952	0.2312	0.2250	0.2435
77=08:43:42	69167	300	0.1005	0.0707	0.2626	0.1974	0.2415	0.2634	0.1900	0.1586	0.2683	0.0710	0.2217	0.1466	0.0909	0.0710	0.1930	0.1911	0.2049	0.2360	0.1653	0.2346	0.0930	0.0783	0.2508	0.0988	0.1123	0.0700	0.2581	0.1694	0.2237	0.2246	0.1520	0.2194	0.0867	0.0782	0.2633	0.1207	0.0978	0.0735	0.2230	0.1882	0.1889	0.1933	0.1718	0.1925	0.1035	0.0719	0.1677	0.1513	0.1034	0.0752	0.2692	0.1608	0.2133	0.2408	0.1644	0.1817	0.0957	0.0695	0.2269	0.1175	0.0916	0.0709	0.1699	0.1551	0.2357	0.2091	0.1378	0.2005	0.0857	0.0775	0.2561	0.1449	0.2698	0.2390	0.2836	0.2229	0.2352	0.2435	0.2427	0.2353	0.2164	0.2292	0.2089	0.2502	0.2800	0.2814	0.2524	0.2699	0.2743	0.2519	0.2472	0.2223	0.1987	0.2396	0.2239	0.2453
78=08:58:23	70048	301	0.0998	0.0696	0.2600	0.1958	0.2376	0.2679	0.1903	0.1604	0.2668	0.0694	0.2191	0.1482	0.0909	0.0696	0.1974	0.1976	0.2089	0.2415	0.1667	0.2416	0.0923	0.0778	0.2530	0.0987	0.1012	0.0685	0.2498	0.1726	0.2281	0.2239	0.1537	0.2200	0.0850	0.0758	0.2620	0.1222	0.0955	0.0719	0.2277	0.1898	0.1932	0.1942	0.1731	0.1975	0.1024	0.0707	0.1749	0.1519	0.1004	0.0746	0.2679	0.1606	0.2125	0.2426	0.1643	0.1839	0.0955	0.0679	0.2275	0.1203	0.0911	0.0698	0.1724	0.1586	0.2356	0.2129	0.1379	0.2052	0.0836	0.0768	0.2538	0.1438	0.2826	0.2447	0.2837	0.2279	0.2374	0.2423	0.2399	0.2338	0.2218	0.2263	0.2099	0.2557	0.2854	0.2837	0.2503	0.2727	0.2705	0.2538	0.2431	0.2227	0.1987	0.2415	0.2250	0.2487
79=09:13:04	70929	300	0.1028	0.0709	0.2748	0.2037	0.2488	0.2746	0.2020	0.1671	0.2776	0.0684	0.2215	0.1533	0.0906	0.0699	0.2047	0.2061	0.2162	0.2495	0.1740	0.2526	0.0952	0.0770	0.2549	0.0971	0.1004	0.0693	0.2625	0.1817	0.2372	0.2315	0.1642	0.2267	0.0870	0.0769	0.2691	0.1217	0.0951	0.0720	0.2329	0.2015	0.1958	0.2056	0.1812	0.2066	0.1070	0.0681	0.1752	0.1504	0.0994	0.0752	0.2796	0.1677	0.2208	0.2510	0.1759	0.1871	0.0970	0.0689	0.2380	0.1202	0.0918	0.0699	0.1750	0.1644	0.2402	0.2229	0.1447	0.2135	0.0864	0.0753	0.2585	0.1460	0.2841	0.2534	0.2901	0.2271	0.2433	0.2542	0.2516	0.2402	0.2275	0.2302	0.2259	0.2513	0.2960	0.2915	0.2585	0.2793	0.2786	0.2622	0.2505	0.2275	0.2083	0.2407	0.2341	0.2458
80=09:27:45	71809	301	0.1000	0.0706	0.2750	0.2119	0.2523	0.2742	0.2083	0.1719	0.2815	0.0692	0.2291	0.1534	0.0899	0.0698	0.2097	0.2092	0.2219	0.2557	0.1769	0.2535	0.0966	0.0764	0.2601	0.0985	0.1005	0.0692	0.2641	0.1855	0.2366	0.2400	0.1683	0.2310	0.0867	0.0797	0.2788	0.1264	0.0941	0.0734	0.2376	0.2081	0.2016	0.2076	0.1867	0.2129	0.1069	0.0691	0.1840	0.1551	0.1019	0.0750	0.2853	0.1744	0.2237	0.2536	0.1799	0.1974	0.0981	0.0704	0.2486	0.1234	0.0953	0.0708	0.1786	0.1697	0.2456	0.2283	0.1477	0.2174	0.0861	0.0775	0.2629	0.1496	0.2892	0.2569	0.2988	0.2369	0.2494	0.2612	0.2599	0.2483	0.2349	0.2401	0.2315	0.2627	0.2989	0.2906	0.2621	0.2808	0.2869	0.2667	0.2562	0.2284	0.2171	0.2418	0.2446	0.2544
81=09:42:26	72690	300	0.0966	0.0686	0.2771	0.2108	0.2528	0.2739	0.2053	0.1711	0.2809	0.0687	0.2319	0.1494	0.0905	0.0691	0.2075	0.2101	0.2190	0.2561	0.1779	0.2484	0.0940	0.0747	0.2614	0.1012	0.0973	0.0683	0.2625	0.1861	0.2417	0.2406	0.1672	0.2322	0.0843	0.0762	0.2805	0.1238	0.0926	0.0708	0.2406	0.2074	0.2043	0.2100	0.1890	0.2111	0.1066	0.0677	0.1874	0.1556	0.0959	0.0737	0.2840	0.1757	0.2265	0.2573	0.1834	0.2027	0.0963	0.0682	0.2522	0.1213	0.0904	0.0695	0.1817	0.1729	0.2529	0.2341	0.1511	0.2194	0.0836	0.0760	0.2719	0.1548	0.2868	0.2605	0.3096	0.2409	0.2524	0.2667	0.2569	0.2525	0.2361	0.2453	0.2295	0.2662	0.3035	0.2969	0.2712	0.2852	0.2940	0.2700	0.2630	0.2385	0.2213	0.2499	0.2503	0.2603
82=09:57:06	73571	298	0.1013	0.0692	0.2759	0.2201	0.2599	0.2833	0.2077	0.1779	0.2824	0.0694	0.2328	0.1573	0.0895	0.0685	0.2158	0.2154	0.2276	0.2618	0.1854	0.2508	0.0950	0.0775	0.2697	0.1067	0.1023	0.0690	0.2717	0.1888	0.2418	0.2453	0.1708	0.2407	0.0864	0.0779	0.2820	0.1273	0.0926	0.0723	0.2486	0.2088	0.2098	0.2110	0.1896	0.2184	0.1058	0.0711	0.1932	0.1590	0.1076	0.0745	0.2869	0.1775	0.2347	0.2577	0.1821	0.2053	0.0970	0.0679	0.2431	0.1262	0.0917	0.0705	0.1824	0.1746	0.2517	0.2317	0.1493	0.2238	0.0839	0.0769	0.2686	0.1516	0.2945	0.2634	0.2979	0.2370	0.2493	0.2657	0.2582	0.2509	0.2408	0.2482	0.2271	0.2673	0.2954	0.2977	0.2671	0.2868	0.2885	0.2724	0.2546	0.2371	0.2094	0.2545	0.2423	0.2617
83=10:11:47	74452	301	0.1004	0.0707	0.2914	0.2249	0.2661	0.2873	0.2152	0.1847	0.2926	0.0708	0.2477	0.1581	0.0911	0.0698	0.2233	0.2233	0.2354	0.2689	0.1923	0.2588	0.0930	0.0773	0.2758	0.1137	0.0971	0.0696	0.2817	0.2018	0.2561	0.2516	0.1750	0.2473	0.0868	0.0764	0.2923	0.1332	0.0943	0.0722	0.2550	0.2157	0.2168	0.2186	0.1978	0.2184	0.1062	0.0709	0.1976	0.1633	0.0981	0.0755	0.2981	0.1890	0.2364	0.2686	0.1903	0.2151	0.0973	0.0697	0.2491	0.1299	0.0903	0.0703	0.1876	0.1801	0.2618	0.2345	0.1546	0.2298	0.0842	0.0773	0.2771	0.1551	0.2981	0.2675	0.3066	0.2503	0.2622	0.2758	0.2635	0.2605	0.2426	0.2533	0.2348	0.2752	0.3075	0.3054	0.2747	0.2893	0.2983	0.2769	0.2638	0.2440	0.2215	0.2558	0.2514	0.2637
84=10:26:28	75333	298	0.0986	0.0695	0.2942	0.2271	0.2726	0.2924	0.2220	0.1867	0.2998	0.0706	0.2501	0.1567	0.0905	0.0698	0.2245	0.2266	0.2380	0.2726	0.1972	0.2567	0.0932	0.0756	0.2730	0.1108	0.1058	0.0689	0.2835	0.2005	0.2562	0.2537	0.1795	0.2461	0.0861	0.0782	0.3001	0.1302	0.0939	0.0722	0.2587	0.2229	0.2209	0.2229	0.2037	0.2261	0.1060	0.0698	0.2042	0.1677	0.1028	0.0741	0.2980	0.1928	0.2464	0.2720	0.1949	0.2204	0.0974	0.0702	0.2612	0.1296	0.0926	0.0704	0.1930	0.1863	0.2687	0.2417	0.1585	0.2365	0.0834	0.0770	0.2861	0.1638	0.2987	0.2795	0.3161	0.2513	0.2654	0.2826	0.2701	0.2658	0.2471	0.2567	0.2409	0.2812	0.3102	0.3054	0.2856	0.2955	0.3070	0.2829	0.2698	0.2463	0.2287	0.2564	0.2638	0.2707
85=10:41:09	76213	303	0.0995	0.0701	0.3054	0.2338	0.2788	0.3010	0.2297	0.1952	0.3067	0.0706	0.2581	0.1611	0.0916	0.0690	0.2356	0.2384	0.2488	0.2856	0.2039	0.2752	0.0985	0.0763	0.2822	0.1147	0.1000	0.0691	0.2943	0.2056	0.2697	0.2656	0.1883	0.2562	0.0868	0.0805	0.3062	0.1342	0.0929	0.0721	0.2643	0.2297	0.2261	0.2318	0.2093	0.2353	0.1094	0.0681	0.2089	0.1676	0.0972	0.0749	0.3067	0.1973	0.2501	0.2765	0.2055	0.2240	0.0998	0.0704	0.2704	0.1324	0.0912	0.0692	0.1951	0.1946	0.2737	0.2495	0.1625	0.2418	0.0856	0.0763	0.2858	0.1636	0.2987	0.2734	0.3186	0.2612	0.2696	0.2864	0.2734	0.2691	0.2578	0.2611	0.2576	0.2850	0.3147	0.3116	0.2867	0.3006	0.3107	0.2888	0.2731	0.2491	0.2395	0.2531	0.2732	0.2700
86=10:55:50	77094	300	0.1013	0.0703	0.3107	0.2353	0.2834	0.2999	0.2316	0.1980	0.3080	0.0702	0.2568	0.1612	0.0933	0.0695	0.2354	0.2395	0.2466	0.2873	0.2027	0.2737	0.0960	0.0745	0.2740	0.1125	0.1044	0.0697	0.3031	0.2088	0.2701	0.2645	0.1897	0.2509	0.0851	0.0784	0.3098	0.1328	0.0943	0.0734	0.2654	0.2321	0.2252	0.2341	0.2095	0.2376	0.1095	0.0676	0.2072	0.1647	0.1040	0.0753	0.3116	0.2005	0.2505	0.2788	0.2076	0.2222	0.0994	0.0712	0.2792	0.1323	0.0971	0.0705	0.1966	0.1980	0.2758	0.2543	0.1658	0.2428	0.0848	0.0764	0.2880	0.1656	0.2999	0.2805	0.3186	0.2591	0.2720	0.2926	0.2778	0.2709	0.2661	0.2623	0.2630	0.2896	0.3220	0.3160	0.2934	0.3044	0.3171	0.2901	0.2790	0.2520	0.2452	0.2571	0.2763	0.2739
87=11:10:31	77975	298	0.1026	0.0706	0.3091	0.2469	0.2866	0.3023	0.2329	0.2079	0.3078	0.0702	0.2599	0.1677	0.0926	0.0688	0.2407	0.2440	0.2544	0.2914	0.2113	0.2765	0.0965	0.0752	0.2831	0.1153	0.1029	0.0698	0.2990	0.2123	0.2714	0.2731	0.1968	0.2608	0.0872	0.0795	0.3080	0.1372	0.0939	0.0732	0.2697	0.2380	0.2327	0.2343	0.2152	0.2472	0.1110	0.0687	0.2137	0.1672	0.1041	0.0751	0.3074	0.2077	0.2551	0.2839	0.2148	0.2330	0.1004	0.0709	0.2758	0.1343	0.1004	0.0703	0.2001	0.2057	0.2762	0.2597	0.1696	0.2526	0.0866	0.0764	0.2883	0.1651	0.3086	0.2883	0.3167	0.2639	0.2739	0.2929	0.2824	0.2742	0.2669	0.2644	0.2643	0.2822	0.3217	0.3153	0.2923	0.3062	0.3174	0.2933	0.2772	0.2591	0.2423	0.2640	0.2767	0.2669
88=11:25:11	78856	303	0.1020	0.0707	0.3071	0.2460	0.2867	0.3070	0.2341	0.2099	0.3050	0.0691	0.2550	0.1691	0.0911	0.0708	0.2427	0.2460	0.2583	0.2959	0.2117	0.2797	0.0971	0.0771	0.2817	0.1154	0.1002	0.0703	0.3032	0.2167	0.2758	0.2702	0.1982	0.2643	0.0871	0.0777	0.3060	0.1412	0.0937	0.0731	0.2759	0.2404	0.2330	0.2388	0.2170	0.2502	0.1098	0.0684	0.2167	0.1644	0.1068	0.0754	0.3113	0.2135	0.2626	0.2822	0.2174	0.2349	0.1022	0.0697	0.2718	0.1378	0.0932	0.0717	0.2013	0.2126	0.2760	0.2623	0.1729	0.2575	0.0868	0.0756	0.2851	0.1673	0.3055	0.2886	0.3277	0.2722	0.2766	0.2938	0.2862	0.2751	0.2719	0.2625	0.2647	0.2860	0.3247	0.3238	0.2946	0.3099	0.3153	0.3007	0.2738	0.2573	0.2442	0.2666	0.2754	0.2750
89=11:39:52	79737	301	0.1033	0.0704	0.3187	0.2433	0.2848	0.3107	0.2340	0.2138	0.3046	0.0690	0.2550	0.1741	0.0910	0.0692	0.2479	0.2513	0.2602	0.2950	0.2154	0.2782	0.0962	0.0768	0.2838	0.1178	0.1002	0.0693	0.2993	0.2181	0.2816	0.2702	0.1966	0.2674	0.0856	0.0756	0.3036	0.1413	0.0941	0.0725	0.2787	0.2418	0.2361	0.2422	0.2159	0.2509	0.1103	0.0684	0.2167	0.1662	0.1018	0.0752	0.3164	0.2117	0.2616	0.2813	0.2163	0.2349	0.1008	0.0686	0.2685	0.1382	0.0919	0.0698	0.2042	0.2136	0.2762	0.2621	0.1764	0.2629	0.0842	0.0748	0.2828	0.1642	0.3197	0.2941	0.3195	0.2670	0.2796	0.2902	0.2827	0.2726	0.2760	0.2638	0.2654	0.2912	0.3354	0.3261	0.2941	0.3126	0.3143	0.3039	0.2707	0.2606	0.2413	0.2699	0.2747	0.2760
90=11:54:33	80618	300	0.1038	0.0707	0.3164	0.2521	0.2966	0.3174	0.2421	0.2227	0.3162	0.0694	0.2695	0.1784	0.0925	0.0702	0.2538	0.2587	0.2691	0.3069	0.2237	0.2762	0.1007	0.0780	0.2926	0.1246	0.1031	0.0696	0.3140	0.2256	0.2834	0.2859	0.2068	0.2740	0.0864	0.0770	0.3185	0.1454	0.0946	0.0728	0.2885	0.2534	0.2455	0.2477	0.2297	0.2592	0.1118	0.0705	0.2288	0.1717	0.1026	0.0755	0.3226	0.2242	0.2736	0.2923	0.2265	0.2485	0.1019	0.0698	0.2847	0.1447	0.0925	0.0709	0.2106	0.2220	0.2892	0.2701	0.1883	0.2734	0.0863	0.0771	0.2961	0.1721	0.3226	0.3071	0.3348	0.2806	0.2865	0.3005	0.2927	0.2811	0.2855	0.2759	0.2711	0.2919	0.3275	0.3287	0.3025	0.3179	0.3254	0.3104	0.2826	0.2664	0.2520	0.2833	0.2791	0.2806
91=12:09:14	81498	298	0.1051	0.0717	0.3215	0.2597	0.3008	0.3177	0.2439	0.2284	0.3143	0.0696	0.2683	0.1788	0.0932	0.0710	0.2581	0.2600	0.2754	0.3094	0.2257	0.2861	0.0975	0.0791	0.2931	0.1263	0.1030	0.0708	0.3164	0.2283	0.2892	0.2858	0.2087	0.2808	0.0891	0.0791	0.3167	0.1464	0.0963	0.0735	0.2896	0.2558	0.2492	0.2501	0.2279	0.2652	0.1118	0.0710	0.2288	0.1687	0.1059	0.0765	0.3238	0.2275	0.2779	0.2924	0.2293	0.2501	0.1030	0.0696	0.2808	0.1443	0.0942	0.0717	0.2126	0.2286	0.2862	0.2768	0.1896	0.2763	0.0871	0.0764	0.2932	0.1742	0.3189	0.3014	0.3373	0.2821	0.2901	0.3052	0.2955	0.2808	0.2868	0.2751	0.2759	0.2970	0.3382	0.3353	0.3063	0.3237	0.3281	0.3142	0.2835	0.2695	0.2519	0.2812	0.2795	0.2798
92=12:23:55	82379	298	0.1005	0.0702	0.3212	0.2622	0.3006	0.3180	0.2474	0.2316	0.3173	0.0704	0.2799	0.1775	0.0920	0.0703	0.2590	0.2590	0.2764	0.3083	0.2297	0.2778	0.0964	0.0772	0.2993	0.1319	0.1002	0.0698	0.3202	0.2328	0.2909	0.2912	0.2100	0.2794	0.0867	0.0776	0.3245	0.1485	0.0938	0.0716	0.2913	0.2570	0.2523	0.2498	0.2348	0.2586	0.1103	0.0694	0.2383	0.1775	0.1038	0.0749	0.3246	0.2321	0.2769	0.2994	0.2319	0.2594	0.1021	0.0700	0.2874	0.1467	0.0955	0.0708	0.2134	0.2304	0.2923	0.2729	0.1938	0.2751	0.0854	0.0775	0.3054	0.1803	0.3138	0.3024	0.3363	0.2843	0.2903	0.3068	0.2935	0.2898	0.2824	0.2883	0.2745	0.3049	0.3348	0.3293	0.3062	0.3168	0.3293	0.3128	0.2848	0.2703	0.2623	0.2755	0.2880	0.2814
93=12:38:35	83260	300	0.1009	0.0707	0.3274	0.2618	0.3035	0.3230	0.2506	0.2327	0.3221	0.0704	0.2799	0.1848	0.0921	0.0719	0.2636	0.2677	0.2781	0.3122	0.2361	0.2796	0.1004	0.0777	0.2963	0.1346	0.0999	0.0698	0.3334	0.2363	0.2947	0.2940	0.2159	0.2834	0.0869	0.0781	0.3252	0.1537	0.0956	0.0732	0.2952	0.2635	0.2562	0.2544	0.2363	0.2680	0.1132	0.0702	0.2402	0.1773	0.1085	0.0756	0.3269	0.2376	0.2843	0.3008	0.2370	0.2618	0.1047	0.0703	0.2902	0.1531	0.0932	0.0701	0.2189	0.2374	0.2937	0.2803	0.1973	0.2784	0.0878	0.0760	0.3056	0.1829	0.3217	0.3100	0.3416	0.2893	0.2921	0.3168	0.2955	0.2876	0.2908	0.2840	0.2801	0.3133	0.3408	0.3331	0.3092	0.3215	0.3334	0.3104	0.2873	0.2698	0.2658	0.2835	0.2911	0.2808
94=12:53:16	84141	300	0.1004	0.0699	0.3262	0.2679	0.3080	0.3278	0.2538	0.2396	0.3290	0.0708	0.2885	0.1821	0.0915	0.0695	0.2657	0.2649	0.2813	0.3080	0.2378	0.2795	0.0956	0.0773	0.3049	0.1380	0.0988	0.0696	0.3225	0.2408	0.2935	0.2974	0.2138	0.2862	0.0859	0.0767	0.3311	0.1486	0.0950	0.0720	0.3001	0.2609	0.2603	0.2547	0.2385	0.2633	0.1105	0.0702	0.2444	0.1745	0.0997	0.0745	0.3289	0.2405	0.2799	0.3073	0.2355	0.2637	0.1010	0.0692	0.2891	0.1489	0.0938	0.0709	0.2178	0.2366	0.3008	0.2767	0.1995	0.2812	0.0849	0.0772	0.3127	0.1837	0.3264	0.3115	0.3414	0.2850	0.2973	0.3165	0.2998	0.2968	0.2902	0.2931	0.2801	0.3152	0.3381	0.3384	0.3163	0.3222	0.3380	0.3172	0.2897	0.2780	0.2659	0.2812	0.2909	0.2839
95=13:07:57	85022	301	0.1030	0.0714	0.3309	0.2717	0.3116	0.3255	0.2580	0.2469	0.3306	0.0702	0.2907	0.1886	0.0936	0.0708	0.2733	0.2742	0.2885	0.3208	0.2447	0.2903	0.0984	0.0775	0.3081	0.1379	0.1008	0.0707	0.3303	0.2446	0.3046	0.2986	0.2222	0.2900	0.0889	0.0791	0.3353	0.1580	0.0950	0.0743	0.3039	0.2709	0.2647	0.2602	0.2459	0.2784	0.1144	0.0702	0.2484	0.1812	0.1105	0.0757	0.3336	0.2474	0.2882	0.3076	0.2457	0.2697	0.1055	0.0713	0.2999	0.1570	0.0989	0.0715	0.2254	0.2482	0.3046	0.2873	0.2080	0.2903	0.0887	0.0779	0.3112	0.1863	0.3345	0.3189	0.3447	0.2977	0.3015	0.3172	0.3068	0.3003	0.3005	0.2901	0.2926	0.3149	0.3399	0.3431	0.3198	0.3302	0.3394	0.3223	0.2934	0.2783	0.2725	0.2864	0.3039	0.2905
96=13:22:38	85903	303	0.1001	0.0705	0.3412	0.2766	0.3170	0.3331	0.2590	0.2513	0.3329	0.0700	0.2913	0.1909	0.0928	0.0700	0.2748	0.2768	0.2894	0.3184	0.2488	0.2924	0.0979	0.0780	0.3049	0.1370	0.1005	0.0697	0.3334	0.2416	0.3077	0.3054	0.2231	0.2927	0.0875	0.0749	0.3336	0.1574	0.0948	0.0727	0.3084	0.2749	0.2690	0.2632	0.2468	0.2819	0.1128	0.0689	0.2468	0.1763	0.1042	0.0754	0.3359	0.2519	0.2929	0.3065	0.2471	0.2713	0.1021	0.0698	0.2994	0.1553	0.0927	0.0706	0.2278	0.2507	0.3054	0.2893	0.2087	0.2941	0.0874	0.0766	0.3078	0.1820	0.3323	0.3172	0.3429	0.2908	0.3058	0.3207	0.3039	0.2965	0.3045	0.2899	0.2955	0.3157	0.3392	0.3462	0.3210	0.3342	0.3400	0.3244	0.2935	0.2795	0.2730	0.2850	0.2998	0.2873
97=13:37:19	86783	298	0.1015	0.0704	0.3420	0.2782	0.3138	0.3322	0.2602	0.2475	0.3287	0.0695	0.2928	0.1918	0.0922	0.0695	0.2777	0.2784	0.2894	0.3202	0.2463	0.2902	0.0956	0.0756	0.3001	0.1397	0.0992	0.0695	0.3371	0.2493	0.3072	0.3020	0.2232	0.2936	0.0855	0.0776	0.3353	0.1574	0.0946	0.0728	0.3049	0.2745	0.2655	0.2632	0.2489	0.2742	0.1150	0.0696	0.2535	0.1834	0.1020	0.0751	0.3418	0.2573	0.2897	0.3102	0.2544	0.2758	0.1029	0.0704	0.3044	0.1582	0.0940	0.0703	0.2310	0.2540	0.3059	0.2920	0.2100	0.2900	0.0862	0.0764	0.3143	0.1905	0.3262	0.3182	0.3489	0.3009	0.3043	0.3285	0.3057	0.3039	0.3058	0.2989	0.2939	0.3212	0.3427	0.3415	0.3222	0.3310	0.3458	0.3233	0.2969	0.2835	0.2800	0.2875	0.3080	0.2908
98=13:52:02	87667	303	0.1004	0.0705	0.3552	0.2805	0.3173	0.3410	0.2673	0.2567	0.3408	0.0711	0.2992	0.1937	0.0929	0.0698	0.2832	0.2868	0.2997	0.3263	0.2537	0.2892	0.0995	0.0766	0.3114	0.1463	0.0992	0.0689	0.3431	0.2542	0.3125	0.3083	0.2276	0.3023	0.0856	0.0782	0.3463	0.1600	0.0977	0.0728	0.3132	0.2773	0.2728	0.2701	0.2538	0.2776	0.1138	0.0703	0.2569	0.1832	0.1024	0.0747	0.3492	0.2602	0.3003	0.3150	0.2547	0.2808	0.1032	0.0699	0.3047	0.1588	0.0957	0.0709	0.2327	0.2569	0.3108	0.2921	0.2147	0.2964	0.0871	0.0772	0.3216	0.1963	0.3313	0.3229	0.3611	0.3010	0.3098	0.3275	0.3100	0.3083	0.3065	0.3017	0.2924	0.3274	0.3423	0.3493	0.3230	0.3354	0.3486	0.3254	0.3006	0.2878	0.2771	0.2927	0.3011	0.2933
99=14:06:43	88548	300	0.1017	0.0711	0.3359	0.2781	0.3171	0.3373	0.2671	0.2626	0.3321	0.0710	0.2958	0.1978	0.0917	0.0705	0.2855	0.2841	0.2994	0.3269	0.2524	0.2911	0.0988	0.0778	0.3127	0.1459	0.0982	0.0701	0.3380	0.2579	0.3138	0.3078	0.2290	0.3006	0.0869	0.0774	0.3361	0.1658	0.0944	0.0740	0.3127	0.2782	0.2739	0.2695	0.2546	0.2868	0.1136	0.0707	0.2594	0.1821	0.1053	0.0756	0.3441	0.2604	0.2979	0.3124	0.2575	0.2847	0.1037	0.0702	0.3020	0.1609	0.0938	0.0715	0.2345	0.2616	0.3091	0.2950	0.2164	0.3042	0.0877	0.0773	0.3172	0.1928	0.3355	0.3223	0.3503	0.3023	0.3044	0.3212	0.3099	0.3045	0.3102	0.3000	0.2932	0.3176	0.3421	0.3473	0.3238	0.3350	0.3444	0.3310	0.2952	0.2870	0.2797	0.2963	0.3022	0.2963
100=14:21:24	89428	300	0.1016	0.0696	0.3477	0.2818	0.3238	0.3373	0.2684	0.2615	0.3407	0.0702	0.2981	0.1962	0.0921	0.0697	0.2865	0.2882	0.3014	0.3275	0.2578	0.2907	0.0986	0.0769	0.3135	0.1475	0.1021	0.0690	0.3412	0.2552	0.3140	0.3116	0.2316	0.3004	0.0862	0.0784	0.3440	0.1655	0.0951	0.0724	0.3176	0.2813	0.2761	0.2704	0.2588	0.2866	0.1152	0.0696	0.2610	0.1821	0.1028	0.0737	0.3412	0.2656	0.3028	0.3153	0.2563	0.2856	0.1021	0.0697	0.3070	0.1635	0.0925	0.0702	0.2348	0.2683	0.3139	0.2962	0.2174	0.3026	0.0857	0.0768	0.3217	0.1935	0.3390	0.3306	0.3567	0.3038	0.3088	0.3310	0.3112	0.3065	0.3113	0.3013	0.3003	0.3267	0.3486	0.3508	0.3252	0.3385	0.3483	0.3288	0.2969	0.2862	0.2806	0.2929	0.3097	0.2985
101=14:36:05	90309	303	0.1022	0.0707	0.3516	0.2943	0.3271	0.3417	0.2728	0.2717	0.3434	0.0708	0.2985	0.1995	0.0916	0.0705	0.2886	0.2899	0.3018	0.3330	0.2643	0.2971	0.0994	0.0769	0.3106	0.1464	0.0998	0.0699	0.3449	0.2630	0.3207	0.3167	0.2399	0.3091	0.0865	0.0781	0.3469	0.1658	0.0931	0.0719	0.3191	0.2848	0.2797	0.2755	0.2586	0.2932	0.1153	0.0683	0.2625	0.1797	0.1049	0.0750	0.3454	0.2732	0.3075	0.3155	0.2650	0.2896	0.1030	0.0704	0.3136	0.1623	0.0955	0.0709	0.2383	0.2699	0.3136	0.3009	0.2205	0.3094	0.0870	0.0768	0.3199	0.1934	0.3298	0.3289	0.3575	0.3079	0.3106	0.3342	0.3169	0.3100	0.3172	0.3035	0.3069	0.3226	0.3497	0.3529	0.3294	0.3398	0.3504	0.3340	0.3029	0.2902	0.2870	0.2945	0.3135	0.2912
102=14:50:46	91190	300	0.1016	0.0704	0.3424	0.2863	0.3214	0.3418	0.2673	0.2720	0.3331	0.0701	0.2990	0.2007	0.0920	0.0698	0.2918	0.2885	0.3058	0.3292	0.2604	0.2891	0.0976	0.0780	0.3186	0.1474	0.1024	0.0697	0.3473	0.2600	0.3214	0.3140	0.2286	0.3105	0.0864	0.0757	0.3387	0.1680	0.0946	0.0735	0.3225	0.2862	0.2836	0.2740	0.2581	0.2925	0.1131	0.0713	0.2680	0.1852	0.1011	0.0757	0.3488	0.2718	0.3122	0.3155	0.2644	0.2923	0.1015	0.0690	0.3021	0.1657	0.0945	0.0713	0.2414	0.2744	0.3157	0.3038	0.2205	0.3173	0.0863	0.0771	0.3168	0.1987	0.3411	0.3351	0.3635	0.3103	0.3226	0.3339	0.3216	0.3113	0.3194	0.3064	0.2985	0.3300	0.3540	0.3606	0.3337	0.3466	0.3547	0.3439	0.3014	0.2983	0.2868	0.3083	0.3128	0.3031
103=15:05:26	92071	300	0.1048	0.0711	0.3579	0.2905	0.3334	0.3503	0.2771	0.2815	0.3368	0.0694	0.2986	0.2057	0.0930	0.0692	0.2943	0.2973	0.3154	0.3367	0.2664	0.3029	0.0984	0.0764	0.3107	0.1459	0.1039	0.0695	0.3515	0.2657	0.3295	0.3147	0.2416	0.3134	0.0879	0.0759	0.3431	0.1682	0.0950	0.0730	0.3239	0.2919	0.2796	0.2802	0.2614	0.3002	0.1150	0.0686	0.2592	0.1817	0.1061	0.0761	0.3678	0.2753	0.3090	0.3233	0.2732	0.2884	0.1022	0.0697	0.3122	0.1648	0.0944	0.0710	0.2408	0.2782	0.3112	0.3078	0.2240	0.3182	0.0861	0.0756	0.3156	0.1947	0.3395	0.3361	0.3580	0.3093	0.3209	0.3408	0.3227	0.3082	0.3254	0.3019	0.3114	0.3258	0.3581	0.3593	0.3283	0.3499	0.3556	0.3406	0.3016	0.2939	0.2930	0.3001	0.3109	0.2904
104=15:20:07	92952	298	0.1021	0.0702	0.3537	0.2946	0.3342	0.3510	0.2798	0.2807	0.3513	0.0711	0.3134	0.2007	0.0936	0.0707	0.2971	0.2989	0.3167	0.3386	0.2733	0.2976	0.0997	0.0777	0.3244	0.1569	0.0984	0.0697	0.3536	0.2672	0.3256	0.3222	0.2448	0.3151	0.0874	0.0797	0.3561	0.1689	0.0970	0.0737	0.3318	0.2943	0.2880	0.2832	0.2703	0.2886	0.1173	0.0704	0.2724	0.1880	0.1015	0.0747	0.3530	0.2819	0.3137	0.3268	0.2701	0.3007	0.1034	0.0707	0.3141	0.1674	0.0964	0.0717	0.2460	0.2832	0.3239	0.3048	0.2292	0.3137	0.0871	0.0784	0.3312	0.1992	0.3426	0.3363	0.3692	0.3126	0.3185	0.3432	0.3213	0.3194	0.3201	0.3114	0.3086	0.3346	0.3577	0.3601	0.3384	0.3462	0.3618	0.3396	0.3073	0.2961	0.2914	0.3011	0.3170	0.3014
105=15:34:48	93833	300	0.1033	0.0709	0.3619	0.2981	0.3353	0.3503	0.2824	0.2847	0.3459	0.0694	0.3105	0.2100	0.0939	0.0697	0.3018	0.3048	0.3175	0.3489	0.2719	0.2988	0.1020	0.0767	0.3214	0.1521	0.1008	0.0692	0.3645	0.2698	0.3300	0.3241	0.2460	0.3162	0.0859	0.0783	0.3507	0.1776	0.0961	0.0726	0.3272	0.2962	0.2874	0.2857	0.2700	0.3047	0.1166	0.0700	0.2749	0.1887	0.1048	0.0754	0.3617	0.2844	0.3197	0.3248	0.2768	0.2980	0.1031	0.0702	0.3186	0.1741	0.0975	0.0703	0.2456	0.2845	0.3222	0.3096	0.2318	0.3233	0.0865	0.0766	0.3268	0.2024	0.3455	0.3383	0.3672	0.3152	0.3239	0.3391	0.3250	0.3158	0.3295	0.3103	0.3168	0.3298	0.3622	0.3601	0.3354	0.3480	0.3587	0.3449	0.3038	0.2976	0.2966	0.3044	0.3147	0.3024
106=15:49:29	94713	301	0.1044	0.0716	0.3676	0.3038	0.3454	0.3510	0.2944	0.2874	0.3559	0.0696	0.3139	0.2038	0.0924	0.0698	0.3030	0.3091	0.3217	0.3521	0.2764	0.3119	0.0991	0.0743	0.3128	0.1529	0.1012	0.0703	0.3683	0.2777	0.3425	0.3280	0.2519	0.3161	0.0875	0.0787	0.3591	0.1774	0.0946	0.0732	0.3294	0.3013	0.2928	0.2907	0.2699	0.3083	0.1165	0.0674	0.2725	0.1868	0.1013	0.0758	0.3665	0.2899	0.3254	0.3316	0.2838	0.2980	0.1026	0.0716	0.3307	0.1784	0.0920	0.0706	0.2479	0.2895	0.3259	0.3131	0.2333	0.3268	0.0863	0.0759	0.3309	0.2078	0.3447	0.3457	0.3737	0.3289	0.3338	0.3483	0.3306	0.3205	0.3363	0.3100	0.3276	0.3415	0.3661	0.3695	0.3432	0.3544	0.3651	0.3484	0.3122	0.3001	0.3008	0.2994	0.3278	0.2952
107=16:04:10	95594	298	0.1023	0.0710	0.3531	0.3079	0.3377	0.3536	0.2856	0.2913	0.3527	0.0714	0.3196	0.2072	0.0926	0.0708	0.3087	0.3056	0.3232	0.3445	0.2821	0.2971	0.0986	0.0782	0.3297	0.1636	0.0993	0.0698	0.3598	0.2738	0.3333	0.3308	0.2480	0.3243	0.0868	0.0781	0.3588	0.1789	0.0939	0.0731	0.3375	0.2976	0.2956	0.2838	0.2767	0.2982	0.1159	0.0723	0.2820	0.1899	0.1032	0.0759	0.3600	0.2893	0.3172	0.3294	0.2793	0.3098	0.1017	0.0700	0.3170	0.1779	0.0935	0.0706	0.2508	0.2865	0.3288	0.3113	0.2333	0.3248	0.0872	0.0779	0.3374	0.2065	0.3438	0.3405	0.3688	0.3227	0.3203	0.3443	0.3273	0.3219	0.3227	0.3194	0.3090	0.3357	0.3586	0.3631	0.3419	0.3496	0.3622	0.3464	0.3074	0.3037	0.2938	0.3100	0.3166	0.3083
108=16:18:51	96475	298	0.1027	0.0698	0.3566	0.3035	0.3403	0.3556	0.2874	0.2969	0.3517	0.0712	0.3218	0.2076	0.0936	0.0704	0.3081	0.3037	0.3228	0.3456	0.2828	0.2970	0.0981	0.0773	0.3279	0.1641	0.0987	0.0693	0.3588	0.2765	0.3295	0.3333	0.2521	0.3235	0.0866	0.0778	0.3634	0.1789	0.0943	0.0717	0.3360	0.2978	0.2957	0.2888	0.2775	0.3005	0.1159	0.0694	0.2840	0.1930	0.0993	0.0744	0.3567	0.2923	0.3175	0.3324	0.2766	0.3115	0.1009	0.0699	0.3176	0.1787	0.0961	0.0708	0.2522	0.2895	0.3334	0.3108	0.2369	0.3294	0.0853	0.0771	0.3413	0.2102	0.3491	0.3442	0.3685	0.3181	0.3246	0.3482	0.3269	0.3251	0.3271	0.3214	0.3146	0.3397	0.3597	0.3658	0.3450	0.3487	0.3651	0.3484	0.3087	0.3026	0.2950	0.3075	0.3220	0.3031
109=16:33:31	97356	300	0.1010	0.0702	0.3661	0.3079	0.3387	0.3631	0.2929	0.3029	0.3482	0.0695	0.3152	0.2114	0.0934	0.0705	0.3119	0.3111	0.3295	0.3465	0.2862	0.2994	0.0977	0.0781	0.3288	0.1599	0.1045	0.0694	0.3704	0.2747	0.3389	0.3365	0.2495	0.3283	0.0904	0.0785	0.3523	0.1814	0.0955	0.0727	0.3413	0.3033	0.2997	0.2877	0.2775	0.3078	0.1164	0.0714	0.2850	0.1921	0.1008	0.0750	0.3616	0.2899	0.3239	0.3310	0.2805	0.3139	0.1013	0.0681	0.3174	0.1780	0.0937	0.0711	0.2547	0.2953	0.3320	0.3172	0.2370	0.3340	0.0869	0.0773	0.3263	0.2051	0.3511	0.3452	0.3758	0.3154	0.3297	0.3455	0.3340	0.3209	0.3325	0.3245	0.3143	0.3298	0.3646	0.3677	0.3444	0.3563	0.3641	0.3525	0.3088	0.3046	0.2974	0.3159	0.3145	0.3055
110=16:48:12	98237	301	0.1040	0.0707	0.3601	0.3056	0.3432	0.3549	0.2915	0.2947	0.3565	0.0704	0.3167	0.2101	0.0915	0.0701	0.3060	0.3123	0.3270	0.3494	0.2876	0.3068	0.1021	0.0775	0.3277	0.1637	0.0994	0.0701	0.3625	0.2776	0.3373	0.3308	0.2582	0.3265	0.0885	0.0795	0.3631	0.1853	0.0960	0.0734	0.3426	0.3062	0.2977	0.2970	0.2813	0.3109	0.1192	0.0702	0.2867	0.1944	0.1028	0.0753	0.3630	0.2968	0.3224	0.3319	0.2870	0.3098	0.1055	0.0704	0.3246	0.1834	0.0930	0.0706	0.2583	0.3026	0.3311	0.3169	0.2458	0.3310	0.0873	0.0763	0.3379	0.2103	0.3545	0.3518	0.3714	0.3269	0.3279	0.3523	0.3297	0.3217	0.3365	0.3198	0.3244	0.3408	0.3627	0.3724	0.3417	0.3516	0.3688	0.3507	0.3123	0.3044	0.3032	0.3081	0.3298	0.3059
111=17:02:53	99118	300	0.1019	0.0706	0.3719	0.3110	0.3458	0.3588	0.2963	0.3016	0.3537	0.0699	0.3163	0.2154	0.0936	0.0698	0.3105	0.3146	0.3289	0.3535	0.2886	0.3058	0.1008	0.0765	0.3212	0.1588	0.1002	0.0698	0.3697	0.2796	0.3447	0.3346	0.2582	0.3293	0.0871	0.0764	0.3631	0.1897	0.0963	0.0733	0.3428	0.3078	0.3017	0.2950	0.2841	0.3127	0.1197	0.0699	0.2816	0.1884	0.1068	0.0748	0.3649	0.3012	0.3313	0.3345	0.2924	0.3115	0.1042	0.0693	0.3274	0.1838	0.0957	0.0709	0.2617	0.3067	0.3342	0.3251	0.2476	0.3375	0.0877	0.0758	0.3337	0.2122	0.3464	0.3512	0.3833	0.3295	0.3298	0.3522	0.3333	0.3266	0.3433	0.3231	0.3271	0.3449	0.3693	0.3732	0.3514	0.3600	0.3733	0.3553	0.3157	0.3074	0.3072	0.3132	0.3326	0.3030
112=17:17:34	99998	300	0.1022	0.0709	0.3654	0.3155	0.3377	0.3644	0.3027	0.3128	0.3527	0.0714	0.3204	0.2202	0.0937	0.0710	0.3164	0.3117	0.3336	0.3507	0.2961	0.3006	0.1006	0.0787	0.3375	0.1660	0.1036	0.0696	0.3723	0.2796	0.3406	0.3407	0.2591	0.3364	0.0872	0.0784	0.3611	0.1914	0.0960	0.0736	0.3468	0.3064	0.3106	0.2952	0.2836	0.3129	0.1192	0.0722	0.2947	0.1979	0.1048	0.0761	0.3677	0.2994	0.3247	0.3362	0.2923	0.3199	0.1045	0.0691	0.3183	0.1832	0.0942	0.0722	0.2608	0.3030	0.3366	0.3210	0.2470	0.3406	0.0873	0.0781	0.3327	0.2122	0.3618	0.3538	0.3812	0.3218	0.3282	0.3545	0.3381	0.3256	0.3368	0.3300	0.3178	0.3384	0.3700	0.3725	0.3477	0.3603	0.3683	0.3550	0.3099	0.3133	0.2990	0.3223	0.3190	0.3085
113=17:32:15	100879	298	0.1066	0.0703	0.3641	0.3097	0.3496	0.3593	0.3003	0.3062	0.3630	0.0718	0.3325	0.2081	0.0937	0.0701	0.3178	0.3161	0.3401	0.3558	0.2987	0.3074	0.0994	0.0768	0.3391	0.1770	0.1042	0.0696	0.3689	0.2846	0.3458	0.3360	0.2624	0.3258	0.0867	0.0789	0.3704	0.1888	0.0966	0.0734	0.3489	0.3116	0.3055	0.3022	0.2907	0.3068	0.1192	0.0701	0.2936	0.2045	0.1014	0.0754	0.3651	0.3019	0.3245	0.3399	0.2903	0.3189	0.1034	0.0710	0.3345	0.1854	0.0954	0.0712	0.2619	0.3048	0.3436	0.3196	0.2488	0.3331	0.0854	0.0780	0.3521	0.2224	0.3606	0.3556	0.3741	0.3311	0.3326	0.3606	0.3312	0.3343	0.3367	0.3295	0.3286	0.3533	0.3640	0.3719	0.3545	0.3540	0.3791	0.3544	0.3193	0.3050	0.3130	0.3039	0.3450	0.3222
114=17:46:56	101760	300	0.1040	0.0706	0.3691	0.3149	0.3518	0.3588	0.2997	0.3134	0.3557	0.0685	0.3158	0.2148	0.0945	0.0702	0.3205	0.3184	0.3382	0.3651	0.2931	0.3144	0.1008	0.0759	0.3286	0.1633	0.1013	0.0705	0.3778	0.2799	0.3494	0.3447	0.2642	0.3287	0.0875	0.0782	0.3591	0.1884	0.0976	0.0734	0.3471	0.3154	0.3047	0.3033	0.2909	0.3257	0.1202	0.0672	0.2818	0.1940	0.1060	0.0747	0.3700	0.3022	0.3361	0.3344	0.2965	0.3115	0.1037	0.0703	0.3282	0.1831	0.0948	0.0713	0.2607	0.3153	0.3373	0.3311	0.2483	0.3489	0.0873	0.0749	0.3319	0.2142	0.3561	0.3565	0.3818	0.3300	0.3354	0.3569	0.3426	0.3236	0.3479	0.3196	0.3364	0.3360	0.3749	0.3820	0.3536	0.3651	0.3716	0.3611	0.3125	0.3112	0.3106	0.3101	0.3362	0.3092
115=18:01:36	102641	300	0.1026	0.0701	0.3876	0.3272	0.3691	0.3735	0.3137	0.3258	0.3767	0.0699	0.3427	0.2236	0.0935	0.0707	0.3274	0.3291	0.3495	0.3763	0.3016	0.3186	0.1043	0.0771	0.3364	0.1727	0.0977	0.0697	0.3925	0.2961	0.3590	0.3561	0.2789	0.3435	0.0888	0.0787	0.3846	0.1990	0.0956	0.0725	0.3559	0.3220	0.3152	0.3104	0.3011	0.3261	0.1213	0.0685	0.2985	0.1979	0.0991	0.0748	0.3865	0.3175	0.3434	0.3513	0.3125	0.3279	0.1063	0.0700	0.3472	0.1919	0.0947	0.0708	0.2681	0.3202	0.3510	0.3350	0.2590	0.3487	0.0884	0.0767	0.3482	0.2200	0.3525	0.3632	0.3945	0.3450	0.3469	0.3712	0.3536	0.3402	0.3581	0.3383	0.3449	0.3528	0.3737	0.3848	0.3628	0.3656	0.3826	0.3676	0.3226	0.3168	0.3242	0.3216	0.3396	0.3073
116=18:16:17	103522	298	0.1052	0.0712	0.3801	0.3189	0.3521	0.3612	0.3056	0.3176	0.3604	0.0691	0.3243	0.2198	0.0947	0.0703	0.3228	0.3234	0.3417	0.3706	0.2980	0.3177	0.1006	0.0763	0.3343	0.1695	0.1037	0.0711	0.3868	0.2896	0.3502	0.3449	0.2733	0.3296	0.0881	0.0791	0.3639	0.1947	0.0973	0.0732	0.3519	0.3216	0.3061	0.3049	0.2967	0.3301	0.1215	0.0678	0.2891	0.2007	0.1052	0.0758	0.3747	0.3118	0.3405	0.3378	0.3008	0.3162	0.1050	0.0707	0.3329	0.1879	0.0968	0.0707	0.2660	0.3202	0.3404	0.3349	0.2563	0.3462	0.0882	0.0761	0.3378	0.2169	0.3613	0.3621	0.3812	0.3333	0.3388	0.3629	0.3430	0.3310	0.3526	0.3254	0.3373	0.3478	0.3801	0.3776	0.3564	0.3637	0.3766	0.3618	0.3179	0.3163	0.3143	0.3116	0.3417	0.3065
117=18:30:58	104403	301	0.1010	0.0707	0.3736	0.3135	0.3515	0.3607	0.3088	0.3161	0.3611	0.0701	0.3225	0.2151	0.0947	0.0692	0.3212	0.3228	0.3365	0.3624	0.2993	0.3189	0.0998	0.0753	0.3253	0.1661	0.0997	0.0701	0.3814	0.2852	0.3537	0.3420	0.2688	0.3300	0.0869	0.0764	0.3659	0.1885	0.0964	0.0732	0.3523	0.3212	0.3085	0.3063	0.2939	0.3285	0.1201	0.0668	0.2861	0.1960	0.0985	0.0750	0.3691	0.3084	0.3357	0.3394	0.3026	0.3146	0.1052	0.0707	0.3357	0.1868	0.0954	0.0705	0.2680	0.3220	0.3439	0.3339	0.2573	0.3479	0.0881	0.0759	0.3410	0.2216	0.3588	0.3609	0.3764	0.3335	0.3430	0.3608	0.3414	0.3313	0.3546	0.3251	0.3439	0.3502	0.3759	0.3852	0.3599	0.3682	0.3820	0.3634	0.3221	0.3153	0.3190	0.3098	0.3517	0.3129
118=18:45:39	105283	300	0.1014	0.0692	0.3723	0.3215	0.3538	0.3735	0.3072	0.3266	0.3581	0.0685	0.3266	0.2271	0.0917	0.0695	0.3277	0.3242	0.3469	0.3663	0.3038	0.3109	0.0994	0.0774	0.3419	0.1720	0.0987	0.0690	0.3802	0.2858	0.3532	0.3533	0.2682	0.3418	0.0863	0.0760	0.3665	0.1987	0.0941	0.0720	0.3581	0.3175	0.3161	0.3061	0.2944	0.3299	0.1197	0.0699	0.2970	0.2017	0.1065	0.0744	0.3728	0.3099	0.3432	0.3391	0.3042	0.3255	0.1031	0.0677	0.3280	0.1913	0.0939	0.0702	0.2683	0.3208	0.3457	0.3359	0.2551	0.3579	0.0861	0.0756	0.3343	0.2185	0.3697	0.3653	0.3948	0.3304	0.3388	0.3617	0.3496	0.3311	0.3546	0.3378	0.3320	0.3437	0.3706	0.3792	0.3570	0.3731	0.3753	0.3692	0.3168	0.3198	0.3077	0.3269	0.3305	0.3132
119=19:00:20	106164	298	0.1023	0.0709	0.3839	0.3233	0.3558	0.3721	0.3140	0.3305	0.3574	0.0684	0.3211	0.2256	0.0922	0.0706	0.3304	0.3285	0.3472	0.3677	0.3062	0.3189	0.0999	0.0777	0.3369	0.1724	0.1032	0.0700	0.3856	0.2896	0.3543	0.3500	0.2726	0.3434	0.0873	0.0774	0.3614	0.1997	0.0951	0.0728	0.3580	0.3213	0.3174	0.3127	0.2955	0.3344	0.1213	0.0697	0.2932	0.1969	0.1017	0.0755	0.3820	0.3158	0.3403	0.3386	0.3110	0.3240	0.1036	0.0687	0.3308	0.1887	0.0952	0.0703	0.2696	0.3233	0.3464	0.3385	0.2575	0.3600	0.0868	0.0754	0.3328	0.2171	0.3619	0.3664	0.3933	0.3321	0.3432	0.3620	0.3527	0.3286	0.3584	0.3270	0.3407	0.3419	0.3768	0.3844	0.3569	0.3760	0.3782	0.3707	0.3134	0.3225	0.3147	0.3259	0.3374	0.3203
120=19:15:01	107045	303	0.1016	0.0707	0.3849	0.3247	0.3639	0.3794	0.3154	0.3338	0.3714	0.0701	0.3384	0.2338	0.0941	0.0702	0.3279	0.3317	0.3558	0.3701	0.3124	0.3158	0.1021	0.0774	0.3422	0.1747	0.0994	0.0698	0.3897	0.2928	0.3601	0.3582	0.2820	0.3477	0.0872	0.0769	0.3788	0.2025	0.0949	0.0733	0.3621	0.3252	0.3203	0.3131	0.3016	0.3341	0.1215	0.0706	0.3023	0.2020	0.1012	0.0756	0.3816	0.3200	0.3451	0.3486	0.3181	0.3304	0.1040	0.0697	0.3397	0.1961	0.0947	0.0711	0.2753	0.3314	0.3500	0.3390	0.2662	0.3622	0.0877	0.0760	0.3412	0.2214	0.3644	0.3640	0.3921	0.3337	0.3452	0.3707	0.3546	0.3429	0.3626	0.3369	0.3423	0.3499	0.3812	0.3885	0.3580	0.3740	0.3822	0.3758	0.3216	0.3215	0.3250	0.3275	0.3367	0.3123
121=19:29:41	107926	298	0.1039	0.0704	0.3736	0.3209	0.3566	0.3730	0.3100	0.3241	0.3676	0.0714	0.3386	0.2275	0.0942	0.0721	0.3308	0.3321	0.3480	0.3673	0.3153	0.3080	0.1011	0.0778	0.3450	0.1842	0.1004	0.0696	0.3772	0.2940	0.3586	0.3520	0.2688	0.3410	0.0875	0.0775	0.3775	0.2034	0.0952	0.0735	0.3599	0.3191	0.3204	0.3090	0.3011	0.3218	0.1206	0.0712	0.3071	0.2106	0.1052	0.0756	0.3772	0.3204	0.3391	0.3484	0.3072	0.3317	0.1049	0.0701	0.3309	0.1987	0.0952	0.0721	0.2775	0.3234	0.3500	0.3327	0.2636	0.3545	0.0873	0.0783	0.3531	0.2312	0.3681	0.3649	0.3911	0.3390	0.3416	0.3683	0.3420	0.3389	0.3521	0.3381	0.3264	0.3581	0.3723	0.3844	0.3603	0.3671	0.3840	0.3649	0.3195	0.3201	0.3150	0.3227	0.3405	0.3211
122=19:44:22	108807	300	0.1048	0.0721	0.3762	0.3244	0.3554	0.3696	0.3128	0.3286	0.3608	0.0714	0.3363	0.2291	0.0935	0.0707	0.3328	0.3266	0.3498	0.3677	0.3138	0.3100	0.1048	0.0785	0.3441	0.1838	0.1032	0.0706	0.3870	0.3003	0.3544	0.3531	0.2759	0.3395	0.0873	0.0784	0.3722	0.2050	0.0965	0.0740	0.3593	0.3249	0.3188	0.3129	0.3083	0.3285	0.1211	0.0714	0.3085	0.2081	0.1054	0.0763	0.3766	0.3155	0.3398	0.3480	0.3107	0.3317	0.1081	0.0710	0.3374	0.1989	0.0957	0.0718	0.2784	0.3272	0.3490	0.3350	0.2661	0.3569	0.0886	0.0783	0.3526	0.2262	0.3654	0.3631	0.3808	0.3363	0.3401	0.3638	0.3449	0.3400	0.3520	0.3376	0.3357	0.3515	0.3757	0.3850	0.3598	0.3659	0.3827	0.3672	0.3176	0.3205	0.3184	0.3246	0.3420	0.3164
123=19:59:03	109688	300	0.1015	0.0700	0.3764	0.3219	0.3551	0.3635	0.3105	0.3242	0.3690	0.0705	0.3351	0.2207	0.0934	0.0691	0.3290	0.3306	0.3463	0.3684	0.3163	0.3116	0.1015	0.0761	0.3444	0.1804	0.1024	0.0690	0.3780	0.2932	0.3615	0.3489	0.2753	0.3359	0.0878	0.0763	0.3782	0.2015	0.0961	0.0723	0.3589	0.3255	0.3180	0.3117	0.3030	0.3293	0.1202	0.0682	0.3029	0.2067	0.0987	0.0749	0.3722	0.3224	0.3364	0.3450	0.3126	0.3330	0.1049	0.0691	0.3419	0.1946	0.0972	0.0704	0.2760	0.3275	0.3485	0.3371	0.2680	0.3478	0.0868	0.0766	0.3576	0.2345	0.3665	0.3639	0.3790	0.3368	0.3400	0.3697	0.3403	0.3395	0.3551	0.3345	0.3392	0.3604	0.3776	0.3820	0.3608	0.3678	0.3844	0.3670	0.3244	0.3178	0.3254	0.3082	0.3558	0.3275
124=20:13:44	110568	298	0.1020	0.0695	0.3734	0.3216	0.3565	0.3628	0.3099	0.3248	0.3612	0.0707	0.3388	0.2272	0.0939	0.0693	0.3313	0.3272	0.3469	0.3677	0.3142	0.3110	0.1008	0.0766	0.3424	0.1869	0.1000	0.0690	0.3827	0.2957	0.3559	0.3503	0.2725	0.3366	0.0869	0.0763	0.3714	0.2057	0.0944	0.0716	0.3591	0.3238	0.3174	0.3127	0.3079	0.3228	0.1211	0.0682	0.3081	0.2130	0.1034	0.0744	0.3729	0.3214	0.3400	0.3450	0.3082	0.3320	0.1044	0.0693	0.3343	0.2002	0.0954	0.0705	0.2761	0.3279	0.3500	0.3321	0.2657	0.3523	0.0856	0.0774	0.3558	0.2378	0.3653	0.3615	0.3822	0.3401	0.3504	0.3632	0.3380	0.3394	0.3481	0.3401	0.3348	0.3622	0.3680	0.3825	0.3596	0.3659	0.3815	0.3642	0.3193	0.3171	0.3226	0.3163	0.3479	0.3236
125=20:28:25	111449	300	0.1038	0.0713	0.3790	0.3316	0.3630	0.3741	0.3132	0.3400	0.3632	0.0702	0.3295	0.2363	0.0929	0.0693	0.3374	0.3331	0.3553	0.3732	0.3186	0.3149	0.1026	0.0772	0.3456	0.1792	0.1027	0.0703	0.3951	0.3012	0.3618	0.3553	0.2817	0.3503	0.0896	0.0783	0.3698	0.2113	0.0958	0.0742	0.3698	0.3297	0.3278	0.3171	0.3054	0.3387	0.1218	0.0715	0.3062	0.2065	0.1037	0.0762	0.3875	0.3285	0.3466	0.3479	0.3232	0.3375	0.1072	0.0687	0.3349	0.1984	0.0965	0.0711	0.2805	0.3392	0.3554	0.3470	0.2708	0.3684	0.0866	0.0759	0.3432	0.2282	0.3621	0.3718	0.3932	0.3429	0.3493	0.3735	0.3593	0.3418	0.3643	0.3406	0.3446	0.3514	0.3809	0.3945	0.3658	0.3813	0.3882	0.3814	0.3223	0.3303	0.3248	0.3321	0.3473	0.3205
126=20:43:06	112330	301	0.1047	0.0705	0.3826	0.3286	0.3620	0.3747	0.3175	0.3370	0.3656	0.0703	0.3370	0.2348	0.0941	0.0701	0.3383	0.3344	0.3603	0.3748	0.3177	0.3146	0.1040	0.0782	0.3500	0.1832	0.1010	0.0701	0.3877	0.3001	0.3657	0.3580	0.2843	0.3481	0.0875	0.0764	0.3740	0.2102	0.0963	0.0726	0.3660	0.3318	0.3236	0.3205	0.3101	0.3371	0.1233	0.0701	0.3095	0.2097	0.1037	0.0757	0.3855	0.3261	0.3460	0.3510	0.3232	0.3369	0.1066	0.0684	0.3349	0.2021	0.0955	0.0712	0.2787	0.3382	0.3514	0.3440	0.2723	0.3658	0.0883	0.0768	0.3483	0.2318	0.3675	0.3730	0.3907	0.3360	0.3483	0.3717	0.3496	0.3427	0.3610	0.3398	0.3446	0.3517	0.3775	0.3905	0.3616	0.3744	0.3845	0.3764	0.3196	0.3243	0.3234	0.3283	0.3413	0.3171
127=20:57:46	113211	300	0.1044	0.0708	0.3939	0.3391	0.3789	0.3832	0.3262	0.3475	0.3741	0.0685	0.3451	0.2389	0.0942	0.0734	0.3493	0.3425	0.3648	0.3823	0.3245	0.3261	0.1020	0.0775	0.3509	0.1808	0.1027	0.0698	0.4032	0.3082	0.3769	0.3694	0.2910	0.3598	0.0898	0.0776	0.3820	0.2114	0.0953	0.0736	0.3739	0.3387	0.3319	0.3234	0.3132	0.3450	0.1223	0.0707	0.3084	0.2100	0.1041	0.0763	0.3931	0.3308	0.3592	0.3562	0.3312	0.3430	0.1076	0.0698	0.3489	0.2022	0.0954	0.0704	0.2826	0.3438	0.3562	0.3508	0.2763	0.3726	0.0888	0.0761	0.3442	0.2284	0.3655	0.3729	0.3918	0.3435	0.3596	0.3752	0.3640	0.3451	0.3742	0.3460	0.3540	0.3518	0.3798	0.3997	0.3695	0.3809	0.3928	0.3830	0.3261	0.3317	0.3209	0.3394	0.3458	0.3213
128=21:12:27	114092	301	0.1041	0.0711	0.3826	0.3352	0.3632	0.3736	0.3170	0.3371	0.3633	0.0707	0.3390	0.2360	0.0940	0.0710	0.3404	0.3347	0.3576	0.3769	0.3243	0.3125	0.1027	0.0780	0.3519	0.1846	0.1018	0.0708	0.3921	0.3004	0.3615	0.3614	0.2836	0.3507	0.0881	0.0781	0.3733	0.2165	0.0955	0.0739	0.3680	0.3323	0.3285	0.3178	0.3110	0.3393	0.1214	0.0716	0.3141	0.2129	0.1042	0.0763	0.3781	0.3267	0.3503	0.3486	0.3230	0.3403	0.1080	0.0695	0.3377	0.2014	0.0953	0.0714	0.2807	0.3354	0.3547	0.3457	0.2733	0.3692	0.0864	0.0778	0.3500	0.2326	0.3667	0.3741	0.3915	0.3402	0.3458	0.3728	0.3558	0.3408	0.3607	0.3422	0.3413	0.3462	0.3768	0.3898	0.3649	0.3779	0.3842	0.3764	0.3244	0.3281	0.3220	0.3333	0.3436	0.3172
129=21:27:10	114975	298	0.1015	0.0710	0.3908	0.3355	0.3714	0.3791	0.3253	0.3411	0.3754	0.0717	0.3518	0.2331	0.0948	0.0693	0.3388	0.3389	0.3593	0.3761	0.3261	0.3118	0.1022	0.0771	0.3457	0.1873	0.0993	0.0695	0.3935	0.3084	0.3779	0.3648	0.2898	0.3521	0.0880	0.0788	0.3948	0.2149	0.0957	0.0735	0.3727	0.3354	0.3343	0.3201	0.3191	0.3334	0.1222	0.0711	0.3147	0.2172	0.0989	0.0759	0.3941	0.3437	0.3554	0.3605	0.3289	0.3485	0.1076	0.0705	0.3517	0.2093	0.0990	0.0711	0.2902	0.3436	0.3640	0.3461	0.2822	0.3667	0.0860	0.0784	0.3681	0.2477	0.3665	0.3753	0.4045	0.3497	0.3594	0.3878	0.3584	0.3560	0.3717	0.3571	0.3494	0.3716	0.3940	0.3960	0.3738	0.3811	0.4018	0.3794	0.3326	0.3312	0.3385	0.3276	0.3654	0.3286
130=21:41:51	115856	300	0.1018	0.0696	0.3838	0.3358	0.3731	0.3855	0.3199	0.3457	0.3779	0.0711	0.3517	0.2402	0.0937	0.0701	0.3443	0.3398	0.3732	0.3788	0.3314	0.3186	0.1011	0.0779	0.3580	0.1896	0.1011	0.0693	0.3966	0.3071	0.3717	0.3683	0.2851	0.3566	0.0868	0.0768	0.3924	0.2177	0.0962	0.0731	0.3796	0.3355	0.3367	0.3252	0.3210	0.3369	0.1207	0.0719	0.3243	0.2159	0.0998	0.0746	0.3901	0.3412	0.3565	0.3603	0.3263	0.3500	0.1076	0.0692	0.3414	0.2091	0.0975	0.0709	0.2894	0.3467	0.3689	0.3491	0.2814	0.3717	0.0865	0.0780	0.3604	0.2400	0.3754	0.3808	0.4042	0.3505	0.3611	0.3850	0.3579	0.3552	0.3662	0.3564	0.3434	0.3653	0.3895	0.4007	0.3785	0.3827	0.3980	0.3853	0.3284	0.3347	0.3274	0.3407	0.3457	0.3289
131=21:56:32	116737	301	0.1005	0.0701	0.3866	0.3372	0.3645	0.3799	0.3223	0.3408	0.3698	0.0705	0.3510	0.2350	0.0946	0.0698	0.3445	0.3358	0.3621	0.3767	0.3302	0.3078	0.1020	0.0771	0.3557	0.1889	0.1004	0.0689	0.3972	0.3051	0.3672	0.3679	0.2847	0.3531	0.0867	0.0773	0.3797	0.2163	0.0960	0.0728	0.3726	0.3344	0.3345	0.3184	0.3212	0.3332	0.1204	0.0713	0.3233	0.2163	0.1019	0.0749	0.3839	0.3375	0.3533	0.3579	0.3228	0.3526	0.1064	0.0697	0.3406	0.2103	0.0970	0.0704	0.2853	0.3400	0.3644	0.3448	0.2781	0.3680	0.0859	0.0776	0.3629	0.2386	0.3773	0.3757	0.3960	0.3485	0.3525	0.3834	0.3581	0.3527	0.3639	0.3599	0.3404	0.3640	0.3901	0.3922	0.3767	0.3814	0.3932	0.3820	0.3284	0.3316	0.3302	0.3321	0.3472	0.3293
132=22:11:13	117617	298	0.1044	0.0718	0.4006	0.3385	0.3765	0.3840	0.3339	0.3477	0.3774	0.0699	0.3421	0.2403	0.0954	0.0704	0.3437	0.3487	0.3649	0.3864	0.3302	0.3274	0.1032	0.0761	0.3430	0.1824	0.1038	0.0702	0.4065	0.3046	0.3815	0.3678	0.2964	0.3540	0.0884	0.0805	0.3860	0.2171	0.0967	0.0740	0.3730	0.3438	0.3387	0.3294	0.3166	0.3539	0.1244	0.0692	0.3111	0.2145	0.1014	0.0773	0.3977	0.3429	0.3606	0.3545	0.3394	0.3449	0.1085	0.0707	0.3559	0.2053	0.0966	0.0704	0.2885	0.3531	0.3624	0.3583	0.2806	0.3734	0.0890	0.0753	0.3554	0.2384	0.3730	0.3834	0.4009	0.3559	0.3611	0.3886	0.3674	0.3479	0.3831	0.3515	0.3625	0.3626	0.3965	0.4006	0.3756	0.3906	0.3982	0.3871	0.3342	0.3346	0.3410	0.3309	0.3663	0.3257
133=22:25:54	118498	301	0.1019	0.0692	0.3882	0.3432	0.3690	0.3819	0.3235	0.3477	0.3753	0.0702	0.3495	0.2393	0.0943	0.0699	0.3450	0.3386	0.3684	0.3795	0.3328	0.3130	0.1033	0.0775	0.3584	0.1909	0.1022	0.0691	0.3983	0.3061	0.3701	0.3705	0.2917	0.3584	0.0874	0.0776	0.3875	0.2198	0.0942	0.0724	0.3761	0.3352	0.3372	0.3232	0.3203	0.3372	0.1205	0.0708	0.3213	0.2192	0.1061	0.0742	0.3871	0.3388	0.3546	0.3577	0.3296	0.3549	0.1082	0.0681	0.3402	0.2085	0.0944	0.0696	0.2873	0.3462	0.3616	0.3484	0.2822	0.3701	0.0858	0.0755	0.3606	0.2385	0.3668	0.3742	0.4009	0.3427	0.3535	0.3860	0.3595	0.3508	0.3652	0.3570	0.3427	0.3648	0.3831	0.3965	0.3736	0.3794	0.3930	0.3786	0.3309	0.3305	0.3259	0.3357	0.3490	0.3243
134=22:40:35	119379	300	0.1018	0.0709	0.3862	0.3361	0.3720	0.3782	0.3242	0.3515	0.3720	0.0700	0.3475	0.2467	0.0939	0.0700	0.3477	0.3414	0.3701	0.3834	0.3301	0.3195	0.1041	0.0777	0.3551	0.1951	0.1000	0.0693	0.4003	0.3123	0.3726	0.3662	0.2930	0.3527	0.0863	0.0770	0.3822	0.2227	0.0949	0.0729	0.3755	0.3396	0.3342	0.3240	0.3214	0.3428	0.1228	0.0707	0.3213	0.2163	0.1052	0.0745	0.3907	0.3370	0.3556	0.3575	0.3304	0.3470	0.1080	0.0696	0.3456	0.2105	0.0957	0.0702	0.2884	0.3496	0.3624	0.3480	0.2817	0.3732	0.0883	0.0768	0.3544	0.2412	0.3723	0.3750	0.3968	0.3452	0.3548	0.3753	0.3580	0.3482	0.3700	0.3497	0.3508	0.3606	0.3841	0.3986	0.3710	0.3779	0.3927	0.3850	0.3228	0.3315	0.3292	0.3389	0.3509	0.3193
135=22:55:16	120260	303	0.1028	0.0704	0.3983	0.3381	0.3756	0.3721	0.3310	0.3427	0.3792	0.0700	0.3492	0.2316	0.0935	0.0690	0.3415	0.3417	0.3618	0.3845	0.3265	0.3232	0.0998	0.0748	0.3448	0.1911	0.0987	0.0691	0.4034	0.3104	0.3782	0.3632	0.2983	0.3487	0.0868	0.0771	0.3916	0.2154	0.0948	0.0731	0.3718	0.3458	0.3336	0.3264	0.3194	0.3399	0.1216	0.0676	0.3159	0.2205	0.0995	0.0749	0.3973	0.3510	0.3610	0.3598	0.3354	0.3479	0.1087	0.0711	0.3576	0.2107	0.0941	0.0697	0.2915	0.3518	0.3711	0.3543	0.2833	0.3697	0.0862	0.0771	0.3687	0.2479	0.3708	0.3842	0.4011	0.3596	0.3623	0.3912	0.3630	0.3542	0.3778	0.3561	0.3619	0.3771	0.3947	0.4012	0.3813	0.3845	0.4047	0.3830	0.3368	0.3326	0.3452	0.3229	0.3771	0.3357
136=23:09:56	121141	300	0.1046	0.0707	0.4057	0.3461	0.3879	0.3868	0.3385	0.3535	0.3880	0.0692	0.3485	0.2428	0.0958	0.0701	0.3483	0.3584	0.3772	0.3928	0.3333	0.3328	0.1046	0.0751	0.3487	0.1883	0.1026	0.0703	0.4119	0.3145	0.3883	0.3730	0.3055	0.3609	0.0896	0.0795	0.3935	0.2163	0.0961	0.0732	0.3820	0.3476	0.3383	0.3368	0.3224	0.3543	0.1226	0.0668	0.3126	0.2155	0.1042	0.0756	0.3965	0.3454	0.3724	0.3633	0.3473	0.3467	0.1100	0.0704	0.3599	0.2077	0.0948	0.0697	0.2888	0.3597	0.3642	0.3634	0.2857	0.3777	0.0877	0.0739	0.3609	0.2412	0.3763	0.3893	0.4054	0.3565	0.3631	0.3925	0.3709	0.3521	0.3833	0.3448	0.3712	0.3634	0.3960	0.4067	0.3780	0.3903	0.4025	0.3907	0.3363	0.3382	0.3424	0.3286	0.3685	0.3164
137=23:24:37	122022	303	0.1027	0.0701	0.4013	0.3403	0.3758	0.3844	0.3320	0.3433	0.3830	0.0705	0.3528	0.2457	0.0942	0.0688	0.3476	0.3500	0.3699	0.3851	0.3353	0.3198	0.1058	0.0762	0.3565	0.2001	0.0987	0.0693	0.4032	0.3204	0.3859	0.3691	0.2977	0.3537	0.0869	0.0775	0.3926	0.2237	0.0953	0.0727	0.3755	0.3388	0.3371	0.3305	0.3266	0.3427	0.1226	0.0690	0.3222	0.2232	0.1018	0.0747	0.3915	0.3512	0.3587	0.3641	0.3369	0.3506	0.1091	0.0700	0.3564	0.2148	0.0987	0.0702	0.2918	0.3534	0.3672	0.3533	0.2892	0.3668	0.0871	0.0773	0.3671	0.2528	0.3712	0.3845	0.3977	0.3614	0.3572	0.3899	0.3587	0.3541	0.3753	0.3535	0.3549	0.3705	0.3890	0.3987	0.3729	0.3806	0.4008	0.3818	0.3315	0.3311	0.3401	0.3280	0.3646	0.3240
138=23:39:18	122903	298	0.1009	0.0703	0.4070	0.3525	0.3850	0.3869	0.3435	0.3592	0.3821	0.0696	0.3567	0.2460	0.0956	0.0703	0.3541	0.3587	0.3736	0.3919	0.3416	0.3299	0.1044	0.0767	0.3538	0.1909	0.0994	0.0698	0.4143	0.3125	0.3882	0.3810	0.3075	0.3593	0.0877	0.0777	0.3953	0.2242	0.0952	0.0725	0.3810	0.3514	0.3427	0.3371	0.3279	0.3550	0.1253	0.0674	0.3168	0.2181	0.1006	0.0755	0.3994	0.3487	0.3691	0.3598	0.3501	0.3498	0.1092	0.0706	0.3623	0.2120	0.0955	0.0705	0.2909	0.3614	0.3700	0.3613	0.2913	0.3786	0.0897	0.0752	0.3609	0.2396	0.3737	0.3870	0.4000	0.3538	0.3632	0.3911	0.3694	0.3539	0.3870	0.3534	0.3682	0.3643	0.3950	0.4009	0.3811	0.3888	0.4033	0.3901	0.3328	0.3347	0.3483	0.3297	0.3665	0.3256
139=23:53:59	123783	300	0.1011	0.0697	0.4009	0.3470	0.3792	0.3862	0.3343	0.3483	0.3887	0.0714	0.3627	0.2392	0.0927	0.0679	0.3512	0.3492	0.3754	0.3840	0.3471	0.3234	0.1037	0.0747	0.3640	0.2021	0.0990	0.0688	0.4027	0.3139	0.3868	0.3755	0.3005	0.3630	0.0873	0.0784	0.4060	0.2217	0.0951	0.0724	0.3821	0.3438	0.3493	0.3346	0.3305	0.3438	0.1229	0.0699	0.3282	0.2231	0.0993	0.0740	0.3960	0.3558	0.3622	0.3667	0.3399	0.3622	0.1079	0.0698	0.3630	0.2159	0.0931	0.0704	0.2962	0.3573	0.3719	0.3587	0.2931	0.3710	0.0840	0.0771	0.3765	0.2517	0.3734	0.3839	0.3982	0.3573	0.3611	0.3943	0.3603	0.3614	0.3758	0.3635	0.3550	0.3773	0.3909	0.3987	0.3819	0.3864	0.4096	0.3833	0.3388	0.3335	0.3426	0.3253	0.3748	0.3311
140=00:08:40	124664	303	0.1052	0.0718	0.4132	0.3513	0.3860	0.3990	0.3431	0.3670	0.3857	0.0706	0.3640	0.2581	0.0956	0.0712	0.3623	0.3578	0.3832	0.3951	0.3452	0.3276	0.1067	0.0791	0.3663	0.1983	0.1000	0.0697	0.4144	0.3239	0.3926	0.3862	0.3047	0.3738	0.0901	0.0775	0.3992	0.2331	0.0975	0.0737	0.3889	0.3542	0.3516	0.3423	0.3365	0.3532	0.1241	0.0719	0.3340	0.2249	0.0996	0.0758	0.4060	0.3521	0.3704	0.3748	0.3514	0.3661	0.1099	0.0694	0.3615	0.2205	0.0964	0.0704	0.2999	0.3617	0.3768	0.3610	0.2972	0.3859	0.0892	0.0782	0.3665	0.2451	0.3797	0.3826	0.4045	0.3594	0.3693	0.3948	0.3719	0.3620	0.3844	0.3677	0.3624	0.3727	0.3981	0.4071	0.3833	0.3925	0.4082	0.3967	0.3373	0.3448	0.3442	0.3498	0.3566	0.3247
141=00:23:21	125545	298	0.1021	0.0697	0.3994	0.3444	0.3787	0.3809	0.3363	0.3484	0.3817	0.0689	0.3488	0.2416	0.0948	0.0684	0.3497	0.3516	0.3689	0.3912	0.3372	0.3212	0.1039	0.0739	0.3500	0.1966	0.0977	0.0684	0.4046	0.3132	0.3776	0.3723	0.3008	0.3514	0.0855	0.0768	0.3924	0.2210	0.0958	0.0714	0.3725	0.3481	0.3379	0.3370	0.3272	0.3449	0.1274	0.0678	0.3218	0.2218	0.1055	0.0739	0.3898	0.3447	0.3622	0.3630	0.3424	0.3515	0.1085	0.0699	0.3598	0.2137	0.0945	0.0702	0.2918	0.3577	0.3688	0.3583	0.2890	0.3676	0.0881	0.0763	0.3711	0.2510	0.3690	0.3774	0.3923	0.3586	0.3548	0.3873	0.3629	0.3540	0.3750	0.3503	0.3610	0.3646	0.3938	0.4022	0.3782	0.3831	0.4015	0.3885	0.3355	0.3263	0.3459	0.3302	0.3661	0.3228
142=00:38:01	126426	301	0.1029	0.0704	0.4110	0.3543	0.3872	0.3955	0.3410	0.3641	0.3846	0.0695	0.3636	0.2535	0.0954	0.0702	0.3571	0.3517	0.3851	0.3933	0.3504	0.3236	0.1046	0.0773	0.3670	0.1992	0.0994	0.0699	0.4207	0.3159	0.3866	0.3844	0.3082	0.3618	0.0877	0.0772	0.3985	0.2317	0.0974	0.0730	0.3877	0.3543	0.3495	0.3458	0.3355	0.3540	0.1259	0.0701	0.3263	0.2201	0.1010	0.0741	0.3971	0.3499	0.3744	0.3662	0.3484	0.3599	0.1113	0.0691	0.3619	0.2217	0.0972	0.0705	0.2946	0.3649	0.3744	0.3652	0.2951	0.3883	0.0887	0.0773	0.3636	0.2430	0.3635	0.3888	0.4070	0.3592	0.3659	0.3942	0.3765	0.3582	0.3824	0.3655	0.3682	0.3611	0.3942	0.4127	0.3890	0.3934	0.4065	0.4007	0.3406	0.3412	0.3428	0.3459	0.3611	0.3166
143=00:52:42	127307	298	0.1048	0.0708	0.4000	0.3501	0.3806	0.3842	0.3400	0.3554	0.3865	0.0712	0.3642	0.2496	0.0958	0.0700	0.3566	0.3559	0.3774	0.3954	0.3475	0.3238	0.1048	0.0761	0.3618	0.2007	0.1000	0.0699	0.4085	0.3198	0.3879	0.3775	0.3054	0.3576	0.0874	0.0770	0.4022	0.2310	0.0960	0.0731	0.3839	0.3486	0.3456	0.3467	0.3327	0.3435	0.1263	0.0704	0.3323	0.2306	0.1059	0.0755	0.4009	0.3541	0.3660	0.3637	0.3448	0.3603	0.1098	0.0704	0.3579	0.2238	0.0966	0.0705	0.2969	0.3615	0.3709	0.3612	0.2929	0.3815	0.0883	0.0776	0.3637	0.2485	0.3843	0.3853	0.3996	0.3575	0.3653	0.3860	0.3684	0.3557	0.3831	0.3606	0.3595	0.3685	0.3919	0.4059	0.3818	0.3908	0.4022	0.3940	0.3306	0.3418	0.3385	0.3435	0.3619	0.3325
144=01:07:23	128188	303	0.1031	0.0701	0.4061	0.3538	0.3910	0.3902	0.3420	0.3632	0.3899	0.0701	0.3597	0.2566	0.0951	0.0697	0.3582	0.3561	0.3827	0.3978	0.3459	0.3247	0.1052	0.0771	0.3627	0.1996	0.0995	0.0690	0.4202	0.3189	0.3946	0.3827	0.3070	0.3625	0.0874	0.0758	0.4033	0.2356	0.0948	0.0724	0.3881	0.3544	0.3465	0.3491	0.3335	0.3579	0.1271	0.0699	0.3257	0.2223	0.1025	0.0749	0.4017	0.3540	0.3740	0.3653	0.3514	0.3579	0.1098	0.0686	0.3581	0.2235	0.0948	0.0705	0.2954	0.3645	0.3722	0.3662	0.2977	0.3836	0.0882	0.0756	0.3638	0.2509	0.3764	0.3910	0.4095	0.3587	0.3672	0.3951	0.3751	0.3590	0.3912	0.3585	0.3724	0.3631	0.3915	0.4105	0.3856	0.3975	0.4075	0.3975	0.3397	0.3380	0.3525	0.3377	0.3686	0.3174
145=01:22:04	129069	298	0.1015	0.0699	0.4088	0.3547	0.3941	0.3910	0.3435	0.3632	0.3899	0.0698	0.3638	0.2582	0.0941	0.0693	0.3635	0.3584	0.3833	0.3982	0.3484	0.3253	0.1040	0.0772	0.3623	0.2009	0.0988	0.0692	0.4173	0.3228	0.3942	0.3837	0.3101	0.3673	0.0864	0.0768	0.4061	0.2362	0.0949	0.0727	0.3892	0.3489	0.3499	0.3485	0.3335	0.3517	0.1259	0.0698	0.3303	0.2239	0.1017	0.0746	0.4010	0.3567	0.3746	0.3669	0.3500	0.3579	0.1100	0.0695	0.3644	0.2258	0.1000	0.0706	0.2972	0.3654	0.3713	0.3645	0.2964	0.3786	0.0882	0.0770	0.3670	0.2516	0.3811	0.3936	0.4039	0.3604	0.3659	0.3969	0.3729	0.3624	0.3897	0.3600	0.3742	0.3724	0.3960	0.4067	0.3885	0.3907	0.4093	0.3933	0.3353	0.3361	0.3494	0.3365	0.3679	0.3207
146=01:36:45	129949	301	0.1018	0.0698	0.4117	0.3563	0.3874	0.3911	0.3461	0.3631	0.3885	0.0698	0.3643	0.2568	0.0942	0.0689	0.3566	0.3582	0.3828	0.3977	0.3535	0.3216	0.1059	0.0763	0.3648	0.2003	0.0998	0.0692	0.4174	0.3204	0.3924	0.3805	0.3099	0.3635	0.0887	0.0764	0.4029	0.2402	0.0953	0.0725	0.3902	0.3528	0.3521	0.3481	0.3348	0.3522	0.1284	0.0697	0.3316	0.2273	0.1064	0.0750	0.4018	0.3570	0.3705	0.3662	0.3540	0.3592	0.1096	0.0695	0.3639	0.2271	0.0982	0.0699	0.2976	0.3660	0.3756	0.3680	0.2958	0.3773	0.0882	0.0766	0.3709	0.2511	0.3818	0.3939	0.4090	0.3631	0.3713	0.3974	0.3728	0.3606	0.3885	0.3624	0.3669	0.3708	0.3949	0.4039	0.3834	0.3907	0.4045	0.3947	0.3395	0.3373	0.3417	0.3403	0.3665	0.3262
147=01:51:26	130830	298	0.1036	0.0708	0.4075	0.3525	0.3891	0.3958	0.3480	0.3605	0.3893	0.0710	0.3641	0.2597	0.0950	0.0701	0.3602	0.3603	0.3806	0.4024	0.3499	0.3252	0.1056	0.0766	0.3641	0.2019	0.0990	0.0700	0.4173	0.3173	0.3908	0.3836	0.3111	0.3652	0.0874	0.0777	0.4057	0.2383	0.0969	0.0733	0.3850	0.3552	0.3519	0.3512	0.3374	0.3538	0.1281	0.0701	0.3348	0.2272	0.0994	0.0760	0.4089	0.3587	0.3698	0.3705	0.3603	0.3614	0.1099	0.0708	0.3677	0.2302	0.0958	0.0718	0.3002	0.3685	0.3753	0.3696	0.2977	0.3810	0.0882	0.0771	0.3698	0.2508	0.3819	0.3909	0.4099	0.3610	0.3656	0.3973	0.3745	0.3604	0.3887	0.3648	0.3667	0.3751	0.3975	0.4092	0.3863	0.3933	0.4093	0.3944	0.3365	0.3388	0.3468	0.3403	0.3702	0.3334
148=02:06:07	131711	303	0.1024	0.0696	0.4039	0.3546	0.3930	0.3901	0.3419	0.3637	0.3876	0.0696	0.3619	0.2595	0.0934	0.0690	0.3618	0.3543	0.3818	0.3969	0.3500	0.3215	0.1021	0.0761	0.3627	0.2047	0.0992	0.0686	0.4151	0.3119	0.3942	0.3820	0.3096	0.3632	0.0865	0.0759	0.3993	0.2435	0.0950	0.0714	0.3909	0.3514	0.3486	0.3477	0.3365	0.3494	0.1275	0.0693	0.3303	0.2249	0.1010	0.0735	0.4026	0.3601	0.3750	0.3650	0.3551	0.3589	0.1084	0.0686	0.3620	0.2302	0.0937	0.0698	0.2950	0.3658	0.3687	0.3644	0.2987	0.3785	0.0873	0.0759	0.3665	0.2521	0.3778	0.3951	0.4133	0.3655	0.3632	0.3957	0.3745	0.3573	0.3875	0.3639	0.3731	0.3705	0.3942	0.4063	0.3847	0.3910	0.4057	0.3981	0.3354	0.3394	0.3461	0.3386	0.3668	0.3247
149=02:20:47	132592	300	0.1055	0.0705	0.4059	0.3541	0.3917	0.3952	0.3473	0.3658	0.3915	0.0705	0.3662	0.2589	0.0964	0.0707	0.3620	0.3637	0.3858	0.4012	0.3536	0.3220	0.1069	0.0780	0.3683	0.2059	0.1005	0.0702	0.4215	0.3220	0.3916	0.3876	0.3109	0.3676	0.0887	0.0784	0.4100	0.2400	0.0966	0.0730	0.3914	0.3545	0.3529	0.3506	0.3428	0.3497	0.1270	0.0703	0.3322	0.2292	0.1007	0.0751	0.4045	0.3619	0.3790	0.3704	0.3567	0.3601	0.1103	0.0704	0.3670	0.2332	0.0964	0.0714	0.3003	0.3686	0.3803	0.3646	0.3011	0.3803	0.0887	0.0775	0.3720	0.2532	0.3747	0.3915	0.4091	0.3625	0.3690	0.4002	0.3705	0.3639	0.3917	0.3662	0.3704	0.3798	0.3946	0.4127	0.3873	0.3891	0.4118	0.3901	0.3424	0.3379	0.3492	0.3433	0.3635	0.3249
150=02:35:28	133473	301	0.1036	0.0707	0.4130	0.3583	0.3934	0.3933	0.3485	0.3694	0.3854	0.0700	0.3683	0.2608	0.0952	0.0700	0.3652	0.3632	0.3873	0.4035	0.3550	0.3249	0.1037	0.0782	0.3616	0.2004	0.0995	0.0698	0.4234	0.3223	0.3976	0.3876	0.3155	0.3691	0.0890	0.0770	0.4064	0.2417	0.0965	0.0731	0.3912	0.3606	0.3569	0.3530	0.3421	0.3585	0.1296	0.0699	0.3324	0.2298	0.1028	0.0762	0.4087	0.3682	0.3760	0.3736	0.3661	0.3689	0.1101	0.0709	0.3711	0.2316	0.0978	0.0710	0.2978	0.3682	0.3833	0.3702	0.3005	0.3840	0.0884	0.0774	0.3740	0.2549	0.3843	0.3991	0.4134	0.3648	0.3677	0.4032	0.3805	0.3659	0.3940	0.3629	0.3701	0.3817	0.4039	0.4095	0.3848	0.3938	0.4119	0.3986	0.3414	0.3429	0.3496	0.3449	0.3718	0.3302
151=02:50:09	134354	300	0.1032	0.0703	0.4089	0.3527	0.3941	0.4004	0.3509	0.3680	0.3937	0.0694	0.3686	0.2605	0.0946	0.0696	0.3637	0.3660	0.3875	0.4011	0.3599	0.3251	0.1051	0.0765	0.3676	0.2077	0.0990	0.0691	0.4234	0.3222	0.4013	0.3871	0.3166	0.3721	0.0866	0.0763	0.4105	0.2427	0.0983	0.0726	0.3936	0.3573	0.3543	0.3541	0.3458	0.3511	0.1275	0.0691	0.3370	0.2301	0.0996	0.0745	0.4067	0.3668	0.3794	0.3702	0.3596	0.3648	0.1096	0.0697	0.3750	0.2369	0.1042	0.0702	0.3013	0.3709	0.3781	0.3694	0.3027	0.3837	0.0877	0.0767	0.3743	0.2551	0.3792	0.3923	0.4100	0.3701	0.3734	0.3978	0.3741	0.3640	0.3919	0.3678	0.3715	0.3810	0.3952	0.4095	0.3874	0.3942	0.4143	0.3980	0.3387	0.3424	0.3514	0.3446	0.3717	0.3244
152=03:04:50	135234	298	0.1031	0.0704	0.4124	0.3626	0.3900	0.3964	0.3540	0.3700	0.3865	0.0710	0.3720	0.2637	0.0944	0.0701	0.3635	0.3641	0.3904	0.3998	0.3537	0.3257	0.1058	0.0772	0.3685	0.2084	0.0999	0.0694	0.4191	0.3244	0.3969	0.3877	0.3179	0.3690	0.0877	0.0768	0.4116	0.2431	0.0958	0.0732	0.3929	0.3577	0.3544	0.3511	0.3420	0.3529	0.1287	0.0704	0.3361	0.2264	0.1022	0.0750	0.4035	0.3624	0.3772	0.3751	0.3650	0.3623	0.1093	0.0703	0.3721	0.2341	0.0953	0.0706	0.2997	0.3673	0.3806	0.3683	0.3042	0.3790	0.0879	0.0776	0.3770	0.2596	0.3731	0.3904	0.4128	0.3676	0.3692	0.4010	0.3773	0.3641	0.3922	0.3658	0.3744	0.3761	0.3964	0.4108	0.3892	0.3944	0.4110	0.3949	0.3407	0.3435	0.3495	0.3410	0.3710	0.3295
153=03:19:31	136115	300	0.1052	0.0702	0.4083	0.3505	0.3862	0.3952	0.3461	0.3635	0.3857	0.0695	0.3592	0.2589	0.0954	0.0691	0.3633	0.3666	0.3774	0.4063	0.3536	0.3241	0.1056	0.0754	0.3604	0.2025	0.1029	0.0691	0.4243	0.3182	0.3977	0.3835	0.3143	0.3588	0.0857	0.0758	0.3994	0.2394	0.0965	0.0725	0.3870	0.3555	0.3492	0.3534	0.3386	0.3575	0.1265	0.0674	0.3293	0.2308	0.1012	0.0743	0.4019	0.3602	0.3750	0.3704	0.3580	0.3604	0.1074	0.0696	0.3641	0.2337	0.0968	0.0702	0.2982	0.3691	0.3752	0.3665	0.3038	0.3809	0.0878	0.0762	0.3700	0.2584	0.3781	0.3929	0.4104	0.3630	0.3644	0.4007	0.3751	0.3613	0.3897	0.3625	0.3696	0.3732	0.3975	0.4077	0.3886	0.3918	0.4084	0.3982	0.3388	0.3393	0.3510	0.3446	0.3687	0.3282
154=03:34:12	136996	300	0.1041	0.0718	0.4028	0.3570	0.3880	0.3943	0.3400	0.3708	0.3776	0.0697	0.3514	0.2637	0.0934	0.0710	0.3626	0.3568	0.3839	0.3991	0.3549	0.3275	0.1050	0.0790	0.3661	0.2072	0.1014	0.0706	0.4195	0.3193	0.3944	0.3852	0.3083	0.3693	0.0885	0.0770	0.3908	0.2416	0.0956	0.0743	0.3960	0.3514	0.3536	0.3531	0.3410	0.3642	0.1277	0.0710	0.3329	0.2339	0.1024	0.0761	0.4014	0.3582	0.3752	0.3655	0.3561	0.3660	0.1091	0.0694	0.3571	0.2349	0.0951	0.0714	0.2956	0.3707	0.3761	0.3727	0.2990	0.3845	0.0887	0.0770	0.3689	0.2605	0.3759	0.3961	0.4150	0.3594	0.3662	0.3980	0.3783	0.3609	0.3910	0.3667	0.3681	0.3746	0.3940	0.4136	0.3911	0.3940	0.4100	0.3992	0.3414	0.3428	0.3500	0.3483	0.3697	0.3320
155=03:48:52	137877	300	0.1075	0.0707	0.4016	0.3485	0.3832	0.3949	0.3449	0.3644	0.3816	0.0714	0.3645	0.2574	0.0943	0.0709	0.3609	0.3588	0.3855	0.3943	0.3563	0.3179	0.1064	0.0768	0.3719	0.2174	0.0990	0.0696	0.4080	0.3196	0.3880	0.3836	0.3083	0.3638	0.0877	0.0774	0.3984	0.2411	0.0963	0.0737	0.3912	0.3550	0.3507	0.3493	0.3406	0.3487	0.1277	0.0708	0.3439	0.2325	0.1049	0.0748	0.4008	0.3577	0.3697	0.3718	0.3514	0.3629	0.1080	0.0702	0.3563	0.2342	0.0951	0.0706	0.2981	0.3703	0.3761	0.3641	0.3012	0.3830	0.0886	0.0776	0.3721	0.2616	0.3869	0.3889	0.4005	0.3608	0.3633	0.3952	0.3687	0.3597	0.3846	0.3672	0.3622	0.3716	0.3970	0.4103	0.3826	0.3942	0.4045	0.4023	0.3355	0.3422	0.3431	0.3478	0.3598	0.3298
156=04:03:33	138758	301	0.1018	0.0709	0.4002	0.3519	0.3868	0.3933	0.3454	0.3639	0.3867	0.0721	0.3663	0.2552	0.0952	0.0706	0.3611	0.3639	0.3808	0.3977	0.3595	0.3214	0.1035	0.0767	0.3704	0.2089	0.1000	0.0695	0.4113	0.3187	0.3904	0.3783	0.3075	0.3619	0.0879	0.0786	0.4054	0.2440	0.0954	0.0740	0.3906	0.3528	0.3588	0.3513	0.3396	0.3536	0.1294	0.0705	0.3403	0.2375	0.1013	0.0758	0.3964	0.3599	0.3694	0.3675	0.3541	0.3655	0.1075	0.0706	0.3638	0.2334	0.0958	0.0715	0.2997	0.3708	0.3786	0.3706	0.3050	0.3756	0.0876	0.0774	0.3767	0.2615	0.3851	0.3980	0.4028	0.3592	0.3664	0.4033	0.3701	0.3599	0.3862	0.3655	0.3642	0.3776	0.3918	0.4086	0.3884	0.3972	0.4102	0.3949	0.3442	0.3396	0.3494	0.3372	0.3779	0.3327
157=04:18:14	139639	298	0.1102	0.0698	0.4246	0.3607	0.4063	0.4060	0.3647	0.3719	0.4005	0.0687	0.3784	0.2672	0.0953	0.0685	0.3697	0.3739	0.3933	0.4113	0.3651	0.3343	0.1044	0.0744	0.3718	0.2084	0.0996	0.0681	0.4347	0.3282	0.4083	0.3952	0.3268	0.3764	0.0864	0.0760	0.4199	0.2479	0.0951	0.0723	0.3970	0.3637	0.3631	0.3646	0.3468	0.3686	0.1291	0.0681	0.3430	0.2325	0.1002	0.0752	0.4242	0.3714	0.3811	0.3786	0.3763	0.3704	0.1071	0.0691	0.3826	0.2370	0.0940	0.0695	0.3056	0.3777	0.3879	0.3793	0.3118	0.3854	0.0870	0.0743	0.3748	0.2637	0.3896	0.4026	0.4184	0.3685	0.3793	0.4126	0.3853	0.3675	0.4082	0.3748	0.3858	0.3855	0.3992	0.4170	0.3937	0.4044	0.4211	0.4097	0.3446	0.3482	0.3621	0.3456	0.3788	0.3285
158=04:32:55	140519	300	0.1068	0.0709	0.4035	0.3509	0.3935	0.3923	0.3464	0.3625	0.3843	0.0701	0.3598	0.2684	0.0981	0.0696	0.3627	0.3618	0.3821	0.4019	0.3537	0.3284	0.1029	0.0768	0.3660	0.2111	0.1019	0.0700	0.4187	0.3231	0.3980	0.3801	0.3134	0.3672	0.0883	0.0757	0.3978	0.2481	0.0971	0.0730	0.3948	0.3605	0.3531	0.3516	0.3395	0.3652	0.1278	0.0700	0.3377	0.2370	0.1023	0.0765	0.4056	0.3680	0.3776	0.3689	0.3608	0.3628	0.1076	0.0700	0.3656	0.2365	0.0970	0.0709	0.3027	0.3784	0.3787	0.3717	0.3026	0.3848	0.0872	0.0759	0.3690	0.2639	0.3898	0.4034	0.4149	0.3688	0.3754	0.4006	0.3806	0.3609	0.3962	0.3615	0.3754	0.3758	0.3996	0.4164	0.3902	0.3991	0.4135	0.4014	0.3407	0.3478	0.3486	0.3465	0.3776	0.3331
159=04:47:36	141400	300	0.1036	0.0702	0.4256	0.3662	0.4042	0.4032	0.3665	0.3673	0.4051	0.0705	0.3797	0.2570	0.0968	0.0691	0.3666	0.3721	0.3915	0.4119	0.3643	0.3296	0.1041	0.0754	0.3714	0.2124	0.1001	0.0693	0.4286	0.3288	0.4091	0.3960	0.3282	0.3694	0.0868	0.0778	0.4277	0.2434	0.0953	0.0728	0.3961	0.3651	0.3653	0.3616	0.3497	0.3643	0.1271	0.0672	0.3443	0.2360	0.1007	0.0750	0.4149	0.3782	0.3866	0.3846	0.3751	0.3687	0.1070	0.0713	0.3883	0.2349	0.0953	0.0703	0.3031	0.3859	0.3883	0.3814	0.3119	0.3780	0.0870	0.0758	0.3839	0.2673	0.3895	0.4099	0.4225	0.3719	0.3778	0.4167	0.3835	0.3707	0.4056	0.3714	0.3878	0.3878	0.4137	0.4182	0.3999	0.4044	0.4247	0.4047	0.3523	0.3455	0.3683	0.3357	0.3976	0.3349
160=05:02:17	142281	300	0.1031	0.0693	0.4128	0.3627	0.3954	0.3938	0.3534	0.3696	0.3900	0.0686	0.3674	0.2652	0.0927	0.0693	0.3674	0.3661	0.3904	0.4079	0.3607	0.3276	0.1055	0.0760	0.3658	0.2102	0.0990	0.0687	0.4224	0.3224	0.4000	0.3895	0.3201	0.3671	0.0864	0.0768	0.4126	0.2465	0.0946	0.0720	0.3977	0.3613	0.3579	0.3577	0.3446	0.3604	0.1280	0.0684	0.3388	0.2300	0.1058	0.0741	0.4011	0.3668	0.3814	0.3719	0.3642	0.3654	0.1070	0.0692	0.3748	0.2377	0.0994	0.0688	0.3029	0.3737	0.3817	0.3761	0.3047	0.3823	0.0876	0.0747	0.3763	0.2621	0.3829	0.3983	0.4158	0.3668	0.3689	0.4061	0.3825	0.3626	0.3944	0.3676	0.3774	0.3738	0.4011	0.4122	0.3909	0.3992	0.4100	0.4018	0.3420	0.3403	0.3559	0.3481	0.3754	0.3262
161=05:16:58	143162	301	0.1054	0.0710	0.4108	0.3570	0.3934	0.3969	0.3562	0.3654	0.3880	0.0711	0.3713	0.2619	0.0966	0.0706	0.3666	0.3676	0.3884	0.4050	0.3623	0.3260	0.1078	0.0765	0.3655	0.2151	0.1000	0.0700	0.4217	0.3251	0.4026	0.3924	0.3178	0.3674	0.0876	0.0773	0.4085	0.2486	0.0968	0.0737	0.3958	0.3631	0.3574	0.3587	0.3516	0.3556	0.1309	0.0701	0.3434	0.2359	0.1070	0.0757	0.4110	0.3618	0.3790	0.3761	0.3633	0.3681	0.1070	0.0710	0.3709	0.2434	0.0970	0.0701	0.3059	0.3784	0.3861	0.3736	0.3115	0.3790	0.0888	0.0764	0.3740	0.2665	0.3907	0.3943	0.4112	0.3709	0.3736	0.4007	0.3790	0.3670	0.3936	0.3725	0.3742	0.3771	0.4001	0.4118	0.3929	0.3962	0.4148	0.4027	0.3442	0.3433	0.3562	0.3455	0.3733	0.3319
162=05:31:38	144043	298	0.1026	0.0704	0.4223	0.3732	0.4057	0.4060	0.3617	0.3720	0.4028	0.0709	0.3770	0.2699	0.0960	0.0704	0.3725	0.3700	0.3956	0.4145	0.3644	0.3318	0.1061	0.0769	0.3759	0.2172	0.0974	0.0699	0.4329	0.3258	0.4049	0.3965	0.3295	0.3749	0.0877	0.0769	0.4241	0.2517	0.0961	0.0736	0.4024	0.3648	0.3639	0.3677	0.3491	0.3579	0.1310	0.0704	0.3451	0.2368	0.0984	0.0755	0.4157	0.3766	0.3909	0.3808	0.3749	0.3742	0.1083	0.0703	0.3808	0.2453	0.0955	0.0714	0.3072	0.3821	0.3862	0.3762	0.3143	0.3823	0.0899	0.0773	0.3761	0.2684	0.3789	0.4073	0.4275	0.3759	0.3780	0.4170	0.3877	0.3681	0.4011	0.3758	0.3797	0.3813	0.4074	0.4149	0.3991	0.4030	0.4197	0.4067	0.3500	0.3447	0.3590	0.3482	0.3779	0.3272
163=05:46:19	144924	300	0.1040	0.0701	0.4261	0.3715	0.4120	0.4047	0.3673	0.3775	0.4048	0.0695	0.3780	0.2629	0.0964	0.0708	0.3737	0.3709	0.3981	0.4207	0.3656	0.3342	0.1040	0.0737	0.3627	0.2103	0.1047	0.0688	0.4336	0.3283	0.4158	0.3987	0.3315	0.3719	0.0868	0.0783	0.4221	0.2445	0.0954	0.0722	0.4005	0.3726	0.3598	0.3701	0.3526	0.3634	0.1271	0.0654	0.3350	0.2354	0.1058	0.0744	0.4162	0.3732	0.3898	0.3826	0.3761	0.3733	0.1058	0.0697	0.3858	0.2369	0.0945	0.0694	0.3032	0.3879	0.3928	0.3858	0.3146	0.3805	0.0886	0.0756	0.3844	0.2694	0.3866	0.4106	0.4223	0.3723	0.3809	0.4147	0.3907	0.3699	0.4084	0.3767	0.3941	0.3836	0.4136	0.4236	0.4077	0.4085	0.4258	0.4145	0.3562	0.3475	0.3747	0.3351	0.3955	0.3355
164=06:01:00	145805	298	0.1023	0.0703	0.4096	0.3546	0.3982	0.3954	0.3552	0.3660	0.3918	0.0689	0.3695	0.2643	0.0934	0.0699	0.3689	0.3671	0.3940	0.4081	0.3577	0.3342	0.1055	0.0759	0.3674	0.2221	0.0983	0.0693	0.4220	0.3235	0.4044	0.3873	0.3193	0.3631	0.0885	0.0768	0.4104	0.2486	0.0951	0.0727	0.3992	0.3630	0.3619	0.3559	0.3525	0.3630	0.1271	0.0686	0.3425	0.2355	0.1032	0.0750	0.4038	0.3665	0.3855	0.3751	0.3678	0.3630	0.1060	0.0705	0.3752	0.2434	0.0936	0.0712	0.3036	0.3797	0.3841	0.3784	0.3082	0.3863	0.0884	0.0765	0.3815	0.2752	0.3821	0.4000	0.4108	0.3720	0.3731	0.4034	0.3781	0.3639	0.3956	0.3649	0.3811	0.3748	0.3987	0.4192	0.3964	0.3987	0.4176	0.4071	0.3433	0.3426	0.3574	0.3453	0.3779	0.3307
165=06:15:41	146685	301	0.1041	0.0699	0.4212	0.3640	0.4033	0.4058	0.3596	0.3726	0.3918	0.0688	0.3678	0.2686	0.0930	0.0697	0.3733	0.3726	0.3961	0.4087	0.3641	0.3398	0.1042	0.0764	0.3641	0.2152	0.1190	0.0694	0.4339	0.3279	0.4145	0.3935	0.3260	0.3772	0.0875	0.0774	0.4130	0.2531	0.0951	0.0728	0.4041	0.3658	0.3677	0.3659	0.3507	0.3685	0.1284	0.0683	0.3424	0.2329	0.1032	0.0757	0.4212	0.3757	0.3921	0.3788	0.3791	0.3688	0.1051	0.0687	0.3817	0.2411	0.0957	0.0704	0.3078	0.3886	0.3837	0.3901	0.3124	0.3942	0.0879	0.0748	0.3769	0.2693	0.3801	0.4059	0.4297	0.3766	0.3796	0.4127	0.3941	0.3655	0.4100	0.3686	0.3870	0.3826	0.4050	0.4224	0.4033	0.4081	0.4250	0.4171	0.3499	0.3546	0.3633	0.3554	0.3892	0.3378
166=06:30:22	147566	298	0.1033	0.0711	0.4225	0.3657	0.4028	0.4036	0.3612	0.3686	0.3987	0.0712	0.3809	0.2620	0.0963	0.0698	0.3690	0.3692	0.3940	0.4074	0.3686	0.3264	0.1081	0.0761	0.3664	0.2176	0.1048	0.0701	0.4364	0.3259	0.4109	0.3976	0.3261	0.3682	0.0879	0.0793	0.4236	0.2503	0.0977	0.0738	0.4020	0.3649	0.3646	0.3641	0.3559	0.3502	0.1301	0.0699	0.3490	0.2401	0.1010	0.0757	0.4156	0.3710	0.3799	0.3835	0.3746	0.3752	0.1075	0.0714	0.3867	0.2447	0.0967	0.0715	0.3088	0.3832	0.3940	0.3787	0.3133	0.3826	0.0899	0.0786	0.3878	0.2741	0.3810	0.4055	0.4245	0.3749	0.3793	0.4163	0.3844	0.3721	0.4022	0.3860	0.3817	0.3877	0.4117	0.4157	0.4053	0.4063	0.4241	0.4100	0.3545	0.3486	0.3717	0.3459	0.3912	0.3356
167=06:45:03	148447	303	0.1037	0.0701	0.4072	0.3506	0.3937	0.3902	0.3514	0.3591	0.3794	0.0682	0.3514	0.2635	0.0940	0.0695	0.3612	0.3618	0.3847	0.4055	0.3493	0.3322	0.1040	0.0756	0.3557	0.2132	0.1008	0.0699	0.4234	0.3208	0.4006	0.3805	0.3201	0.3618	0.0875	0.0801	0.3982	0.2415	0.0956	0.0730	0.3943	0.3626	0.3544	0.3585	0.3393	0.3614	0.1254	0.0664	0.3321	0.2341	0.1016	0.0751	0.4156	0.3614	0.3846	0.3707	0.3698	0.3557	0.1065	0.0702	0.3738	0.2367	0.0981	0.0699	0.3016	0.3853	0.3825	0.3814	0.3037	0.3917	0.0894	0.0753	0.3777	0.2736	0.3856	0.4100	0.4278	0.3743	0.3744	0.4041	0.3850	0.3608	0.4009	0.3567	0.3859	0.3743	0.4106	0.4252	0.3992	0.4039	0.4185	0.4128	0.3490	0.3440	0.3668	0.3436	0.3865	0.3345
168=06:59:44	149328	301	0.1018	0.0706	0.4125	0.3580	0.3904	0.4010	0.3541	0.3659	0.3920	0.0722	0.3762	0.2662	0.0932	0.0691	0.3686	0.3662	0.3935	0.4031	0.3668	0.3169	0.1066	0.0775	0.3807	0.2318	0.0993	0.0688	0.4205	0.3294	0.4023	0.3910	0.3157	0.3735	0.0871	0.0772	0.4153	0.2537	0.0946	0.0733	0.4000	0.3578	0.3660	0.3541	0.3528	0.3500	0.1271	0.0712	0.3512	0.2451	0.0999	0.0762	0.4180	0.3752	0.3771	0.3794	0.3650	0.3751	0.1056	0.0703	0.3707	0.2491	0.0933	0.0707	0.3058	0.3733	0.3880	0.3680	0.3109	0.3808	0.0867	0.0780	0.3876	0.2806	0.3942	0.3978	0.4129	0.3727	0.3690	0.4097	0.3768	0.3746	0.3888	0.3779	0.3621	0.3863	0.3987	0.4154	0.3955	0.3971	0.4208	0.4018	0.3464	0.3453	0.3555	0.3437	0.3834	0.3404
169=07:14:24	150209	301	0.1063	0.0702	0.4211	0.3644	0.4062	0.4133	0.3644	0.3766	0.3928	0.0693	0.3724	0.2798	0.0941	0.0696	0.3731	0.3707	0.3997	0.4096	0.3697	0.3342	0.1053	0.0772	0.3731	0.2204	0.1024	0.0691	0.4375	0.3268	0.4123	0.4034	0.3277	0.3789	0.0871	0.0750	0.4184	0.2609	0.0966	0.0728	0.4044	0.3689	0.3681	0.3698	0.3545	0.3657	0.1279	0.0702	0.3501	0.2395	0.1031	0.0755	0.4271	0.3746	0.3942	0.3855	0.3831	0.3693	0.1062	0.0691	0.3800	0.2461	0.0978	0.0703	0.3070	0.3883	0.3912	0.3855	0.3167	0.4005	0.0893	0.0751	0.3757	0.2731	0.3875	0.4087	0.4274	0.3818	0.3863	0.4160	0.3947	0.3669	0.4144	0.3767	0.3846	0.3795	0.4067	0.4253	0.4004	0.4156	0.4250	0.4207	0.3485	0.3561	0.3645	0.3597	0.3840	0.3374
