# Supplementary material for: Computationally Driven, Quantitative Experiments Discover Genes Required for Mitochondrial Biogenesis
Source: PLoS Genet. 2009 Mar 20;5(3):e1000407. doi: 10.1371/journal.pgen.1000407 (PMC2648979; doi:10.1371/journal.pgen.1000407)
Supplement: Dataset S1 — Raw respiratory growth data. A zip file containing 48 tab-delimited text files containing the raw data from the Tecan GENios reader. Additionally, a readme text file and plate key is contained in the zip file. The plate key uses our internal reference id for each mutant (internal reference id is matched with common and systematic gene names in Table S2). Raw optical density measurements from Tecan GENios plate incubator and reader. Wells are numbered in increasing order from upper left to lower right and can be converted to our internal identifiers using the included key (complete plate key). Not all original plates were assayed for growth curves, and there are two replicates of plate 20. (1.82 MB ZIP) [file pgen.1000407.s012.zip › mitochondria_table_s7/p10_glu.txt]

[config file info]
last_write=07:05:10_13:25:13
last write=07:05:11_12:52:18
[Run_Parameters]
Instrument=Tecan_21
Ini_Names=Read_Reps,Delid,Save_Data_File,Start_Time_Now
barcode_drug_plate=201401
user=mcostanzo
Plate_Size=96
Plate_Type=GRE96ft.pdf
Samples_to_Run=6
Overlay_Size=48
Drug_Plate=none
Plate_Quarter=none
run_ID=none
run_plate_repeat=1
Read_Reps=200
Read_Modes=Absorbance
Read_Flor_Every=2
Max_Delta_OD=0.500000
Well_By_Row_Col=none
Reorder_Map=Order_Strings_Not,0
Tip_Vol=200
OD_to_Innoc=0.100,0.100,0.380,0.380,0.380,0.380,0.760,0.760,0.100,0.100,0.380,0.380,0.380,0.380,0.760,0.760,0.100,0.100,0.380,0.380,0.380,0.380,0.760,0.760,0.100,0.100,0.380,0.380,0.380,0.380,0.760,0.760,0.100,0.100,0.380,0.380,0.380,0.380,0.760,0.760,0.100,0.100,0.380,0.380,0.380,0.380,0.760,0.760
Absorption_Max=.3
OD_to_Save=0.100,0.100,0.380,0.380,0.380,0.380,0.760,0.760,0.100,0.100,0.380,0.380,0.380,0.380,0.760,0.760,0.100,0.100,0.380,0.380,0.380,0.380,0.760,0.760,0.100,0.100,0.380,0.380,0.380,0.380,0.760,0.760,0.100,0.100,0.380,0.380,0.380,0.380,0.760,0.760,0.100,0.100,0.380,0.380,0.380,0.380,0.760,0.760
OD_to_Dilute=0.100
Save_Sample_Vol=180
Save_Sample_Reps=2
Innoc_Vol=184,184,46,46,46,46,0,0,184,184,46,46,46,46,0,0,184,184,46,46,46,46,0,0,184,184,46,46,46,46,0,0,184,184,46,46,46,46,0,0,184,184,46,46,46,46,0,0
Dilute_Vol=23,23,23,23,23,23,23,23,23,23,23,23,23,23,23,23,23,23,23,23,23,23,23,23,23,23,23,23,23,23,23,23,23,23,23,23,23,23,23,23,23,23,23,23,23,23,23,23
Save_Vol=800,800,800,800,800,800,800,800,800,800,800,800,800,800,800,800,800,800,800,800,800,800,800,800,800,800,800,800,800,800,800,800,800,800,800,800,800,800,800,800,800,800,800,800,800,800,800,800
Reference_Vol=100,100,100,100,100,100,100,100,100,100,100,100,100,100,100,100,100,100,100,100,100,100,100,100,100,100,100,100,100,100,100,100,100,100,100,100,100,100,100,100,100,100,100,100,100,100,100,100,100,100,100,100,100,100,100,100,100,100,100,100,100,100,100,100,100,100,100,100,100,100,100,100,100,100,100,100,100,100,100,100,100,100,100,100,100,100,100,100,100,100,100,100,100,100,100,100
Read_to_Innoc=20,20,20,20,20,20,20,20,20,20,20,20,20,20,20,20,20,20,20,20,20,20,20,20,20,20,20,20,20,20,20,20,20,20,20,20,20,20,20,20,20,20,20,20,20,20,20,20
Read_to_Dilute=26,26,26,26,26,26,26,26,26,26,26,26,26,26,26,26,26,26,26,26,26,26,26,26,26,26,26,26,26,26,26,26,26,26,26,26,26,26,26,26,26,26,26,26,26,26,26,26
Read_to_Save=20,20,20,20,20,20,20,20,20,20,20,20,20,20,20,20,20,20,20,20,20,20,20,20,20,20,20,20,20,20,20,20,20,20,20,20,20,20,20,20,20,20,20,20,20,20,20,20
Innoc_Target_Map=1,2,3,4,5,6,7,8,9,10,11,12,13,14,15,16,17,18,19,20,21,22,23,24,25,26,27,28,29,30,31,32,33,34,35,36,37,38,39,40,41,42,43,44,45,46,47,48
Pipet_Trigger=OD_Save_Innoc
Pipet_Volume_Adj=Con_OD_Save
Delid=no
Pre_Init=yes
Talk_To_ProMax=no
Time_Out_Time=1050
Wait_While_Busy=yes
Idle_Time=2
Screen_Run_Type=pre_screen_1
Spect_Protocol=15m
Spec_Run_File=GG_PB_Voyage.pda
Spec_Assay_File=""
Save_Data_File=10_05_07_mito10_glu_ps1_A_96_T_21.txt
Working_Dir=C%3A\\Users\\Growth_Data
Run_Control_Dir=C%3A\\Users\\Yeast_Run_Files
Tracking_Dir=""
Track_File=201401_data_track.txt
Save_Run_Data_Flag=yes
Set_Incubator_Temp=30.0
Base_Line_Flag=atstart_minimum
Pipet_Cycles_Before_Save=20
Time_Point_Save=wellmap
Innoc_Direction=down
Wells_In_Use=111111111111111111111111111111111111111111111111
Save_Sample_Map=111111001111110011111100111111001111110011111100
Sections_to_Run=0
Rows_per_Section=8
Start_Sections_Row=1
MultiProbe_Run_File=""
Multiprobe_Run_Dialogue=yes
Comments=no%20comment
Target_Temp=300
Temp_Control=On
Delta_Temp=10
ReadMode=Absorbance,Bottom
ExcitationFilter=485,
EmissionFilter=535,
MeasurementFilter=595
ReadsPerWellNumber=1,1
ShakeDuration=800,0
GainMode=Manual
PdfName=GRE96ft.pdf
Gain=50
Add_Drug_Map=1,1,1,1,1,1,1,1,1,1,1,1,1,1,1,1,1,1,1,1,1,1,1,1,1,1,1,1,1,1,1,1,1,1,1,1,1,1,1,1,1,1,1,1,1,1,1,1
Add_Drug_Vol=7,7,7,7,7,7,7,7,7,7,7,7,7,7,7,7,7,7,7,7,7,7,7,7,7,7,7,7,7,7,7,7,7,7,7,7,7,7,7,7,7,7,7,7,7,7,7,7
Innoc_Map=111011101110111011101110111011101110111011101110111011101110111011101110111011101110111011101110
Dilute_Map=111111111111111111111111111111111111111111111111111111111111111111111111111111111111111111111111
data_file_name=iS_1_48.txt
barcode=""
Hit_Call_Threshold=1.000000
Reference_Well=A01
WT_Ref_Well=0
Project_Name=YKO_Lib
Pipet_Gens_Point=5.00,10.00,15.00,20.00,5.00,10.00,15.00,20.00,5.00,10.00,15.00,20.00,5.00,10.00,15.00,20.00,5.00,10.00,15.00,20.00,5.00,10.00,15.00,20.00,5.00,10.00,15.00,20.00,5.00,10.00,15.00,20.00,5.00,10.00,15.00,20.00,5.00,10.00,15.00,20.00,5.00,10.00,15.00,20.00,5.00,10.00,15.00,20.00,
Shake_Divisor=1
data_handling=file_&_DB_&_auto_analysis
time_frm_freezer=-1.00
gens_frm_freezer=-1.00
Well_Vol=100
Parent_ID=""
Units=%
Quarter=A
media_name=mm
Save_Mode=one_to_one
Consolidate_Save_Map=1,2,3,4,5,6,7,8,9,10,11,12,13,14,15,16,17,18,19,20,21,22,23,24,25,26,27,28,29,30,31,32,33,34,35,36,37,38,39,40,41,42,43,44,45,46,47,48
Add_Drug_at_Start_Map=000000000000000000000000000000000000000000000000000
Add_Drug_Labware=add_drug_48
Max_Dynam_OD_Change=0.05
Reads_After_Pipet=1
Ref_Type=single_ref
Read_to_Add_Drug_at_Start=0
Send_Email_at_Pipet=no_email
Strain_Name=""
Media=ypd
drug_vol=2.00
Drug_Name=""
Drug_Conc=2
Innoc_Conc=""
Strain_Plate=none
ShakeIntensity=High
ShakeMode=Orbital
NumberOfFlashes=1
PartOfPlate=0
MovePlateOutAfterMeasurement=0
IntegrationLagTime=0
IntegrationTime=100
DelayMoveFlashFluorescence=0
[Drug_Data]
Drug_Plate=none
Strain_Plate=none
Media=mm
Drug_Name=nd,nd,nd,nd,nd,nd,nd,nd,nd,nd,nd,nd,nd,nd,nd,nd,nd,nd,nd,nd,nd,nd,nd,nd,nd,nd,nd,nd,nd,nd,nd,nd,nd,nd,nd,nd,nd,nd,nd,nd,nd,nd,nd,nd,nd,nd,nd,nd,nd,nd,nd,nd,nd,nd,nd,nd,nd,nd,nd,nd,nd,nd,nd,nd,nd,nd,nd,nd,nd,nd,nd,nd,nd,nd,nd,nd,nd,nd,nd,nd,nd,nd,nd,nd,nd,nd,nd,nd,nd,nd,nd,nd,nd,nd,nd,nd
Strain_Name=ud
Drug_Conc=""
Innoc_Conc=0.06250,0.06250,0.06250,0.06250,0.06250,0.06250,0.06250,0.06250,0.06250,0.06250,0.06250,0.06250,0.06250,0.06250,0.06250,0.06250,0.06250,0.06250,0.06250,0.06250,0.06250,0.06250,0.06250,0.06250,0.06250,0.06250,0.06250,0.06250,0.06250,0.06250,0.06250,0.06250,0.06250,0.06250,0.06250,0.06250,0.06250,0.06250,0.06250,0.06250,0.06250,0.06250,0.06250,0.06250,0.06250,0.06250,0.06250,0.06250,0.06250,0.06250,0.06250,0.06250,0.06250,0.06250,0.06250,0.06250,0.06250,0.06250,0.06250,0.06250,0.06250,0.06250,0.06250,0.06250,0.06250,0.06250,0.06250,0.06250,0.06250,0.06250,0.06250,0.06250,0.06250,0.06250,0.06250,0.06250,0.06250,0.06250,0.06250,0.06250,0.06250,0.06250,0.06250,0.06250,0.06250,0.06250,0.06250,0.06250,0.06250,0.06250,0.06250,0.06250,0.06250,0.06250,0.06250,0.06250
Run_ID=none
Plate_Quarter=A
Units=%,%,%,%,%,%,%,%,%,%,%,%,%,%,%,%,%,%,%,%,%,%,%,%,%,%,%,%,%,%,%,%,%,%,%,%,%,%,%,%,%,%,%,%,%,%,%,%,%,%,%,%,%,%,%,%,%,%,%,%,%,%,%,%,%,%,%,%,%,%,%,%,%,%,%,%,%,%,%,%,%,%,%,%,%,%,%,%,%,%,%,%,%,%,%,%
Parent_ID=""
Project_Name=YKO_Lib
Strain_Backgrnd=0,0,0,0,0,0,0,0,0,0,0,0,0,0,0,0,0,0,0,0,0,0,0,0,0,0,0,0,0,0,0,0,0,0,0,0,0,0,0,0,0,0,0,0,0,0,0,0,0,0,0,0,0,0,0,0,0,0,0,0,0,0,0,0,0,0,0,0,0,0,0,0,0,0,0,0,0,0,0,0,0,0,0,0,0,0,0,0,0,0,0,0,0,0,0,0
Well_Vol=100,100,100,100,100,100,100,100,100,100,100,100,100,100,100,100,100,100,100,100,100,100,100,100,100,100,100,100,100,100,100,100,100,100,100,100,100,100,100,100,100,100,100,100,100,100,100,100,100,100,100,100,100,100,100,100,100,100,100,100,100,100,100,100,100,100,100,100,100,100,100,100,100,100,100,100,100,100,100,100,100,100,100,100,100,100,100,100,100,100,100,100,100,100,100,100
time_frm_freezer=-1.00
gens_frm_freezer=-1.00
user=mcostanzo
Strain_Pool=ud,ud,ud,ud,ud,ud,ud,ud,ud,ud,ud,ud,ud,ud,ud,ud,ud,ud,ud,ud,ud,ud,ud,ud,ud,ud,ud,ud,ud,ud,ud,ud,ud,ud,ud,ud,ud,ud,ud,ud,ud,ud,ud,ud,ud,ud,ud,ud,ud,ud,ud,ud,ud,ud,ud,ud,ud,ud,ud,ud,ud,ud,ud,ud,ud,ud,ud,ud,ud,ud,ud,ud,ud,ud,ud,ud,ud,ud,ud,ud,ud,ud,ud,ud,ud,ud,ud,ud,ud,ud,ud,ud,ud,ud,ud,ud
Well_Alias=A01,A02,A03,A04,A05,A06,A07,A08,A09,A10,A11,A12,B01,B02,B03,B04,B05,B06,B07,B08,B09,B10,B11,B12,C01,C02,C03,C04,C05,C06,C07,C08,C09,C10,C11,C12,D01,D02,D03,D04,D05,D06,D07,D08,D09,D10,D11,D12,E01,E02,E03,E04,E05,E06,E07,E08,E09,E10,E11,E12,F01,F02,F03,F04,F05,F06,F07,F08,F09,F10,F11,F12,G01,G02,G03,G04,G05,G06,G07,G08,G09,G10,G11,G12,H01,H02,H03,H04,H05,H06,H07,H08,H09,H10,H11,H12
Well_Pos=1,2,3,4,5,6,7,8,9,10,11,12,13,14,15,16,17,18,19,20,21,22,23,24,25,26,27,28,29,30,31,32,33,34,35,36,37,38,39,40,41,42,43,44,45,46,47,48,49,50,51,52,53,54,55,56,57,58,59,60,61,62,63,64,65,66,67,68,69,70,71,72,73,74,75,76,77,78,79,80,81,82,83,84,85,86,87,88,89,90,91,92,93,94,95,96
position=A01,A02,A03,A04,A05,A06,A07,A08,A09,A10,A11,A12,B01,B02,B03,B04,B05,B06,B07,B08,B09,B10,B11,B12,C01,C02,C03,C04,C05,C06,C07,C08,C09,C10,C11,C12,D01,D02,D03,D04,D05,D06,D07,D08,D09,D10,D11,D12,E01,E02,E03,E04,E05,E06,E07,E08,E09,E10,E11,E12,F01,F02,F03,F04,F05,F06,F07,F08,F09,F10,F11,F12,G01,G02,G03,G04,G05,G06,G07,G08,G09,G10,G11,G12,H01,H02,H03,H04,H05,H06,H07,H08,H09,H10,H11,H12
[Runtime_State]
Instrument=Tecan_21
Start_Time_Now=3.2616735249E+9
Reads_Completed=95
Innoc_Direction=down
Wells_In_Use=111111111111111111111111111111111111111111111111111111111111111111111111111111111111111111111111
Innoc_Map=111111111111111111111111111111111111111111111111111111111111111111111111111111111111000000000000
Dilute_Map=111111111111111111111111111111111111111111111111111111111111111111111111111111111111111111111111
Save_Sample_Map=000000000000000000000000000000000000000000000000010000000100000001000000010000000100000001000000
Current_OD=0.821,0.900,0.971,0.859,0.834,0.840,0.930,1.012,0.801,0.820,0.833,0.072,0.731,0.876,0.941,0.857,0.942,0.840,0.963,0.876,0.862,0.837,0.990,0.077,0.868,1.010,0.920,0.842,0.825,0.938,0.923,1.005,0.922,0.843,0.842,0.073,0.919,0.845,0.835,0.838,0.897,0.816,0.929,0.877,0.806,0.821,0.856,0.081,0.815,0.888,0.852,0.861,0.900,0.812,0.933,0.859,0.851,0.821,0.844,0.073,0.823,0.958,0.943,0.835,0.831,0.819,0.927,0.826,0.783,0.833,0.821,0.075,1.053,0.873,0.839,0.847,0.976,0.850,0.970,0.807,0.882,0.908,0.796,1.032,0.786,0.951,0.843,0.849,0.858,0.854,0.825,0.925,0.967,0.940,0.829,1.031
Bckgrnd_OD=0.116,0.096,0.089,0.086,0.085,0.084,0.083,0.088,0.080,0.082,0.087,0.071,0.093,0.091,0.089,0.087,0.092,0.088,0.087,0.086,0.083,0.086,0.099,0.073,0.097,0.091,0.098,0.082,0.084,0.085,0.084,0.084,0.077,0.084,0.085,0.070,0.099,0.094,0.086,0.083,0.088,0.082,0.083,0.087,0.084,0.086,0.087,0.072,0.108,0.087,0.086,0.083,0.087,0.081,0.083,0.083,0.086,0.085,0.084,0.070,0.090,0.092,0.085,0.084,0.087,0.084,0.084,0.086,0.082,0.087,0.087,0.071,0.118,0.090,0.089,0.087,0.084,0.084,0.089,0.087,0.093,0.093,0.089,0.098,0.094,0.098,0.091,0.093,0.089,0.087,0.084,0.088,0.087,0.088,0.086,0.104
Mapped=111111111110111111111110111111111110110011111110111111111111111111111111111111111111111111111111
Pipet_Completed=000000000000000000000000000000000000000000000000000000000000000000000000000000000000000000000000
Innoc_Completed=0,0,0,0,0,0,0,0,0,0,0,0,0,0,0,0,0,0,0,0,0,0,0,0,0,0,0,0,0,0,0,0,0,0,0,0,0,0,0,0,0,0,0,0,0,0,0,0,0,0,0,0,0,0,0,0,0,0,0,0,0,0,0,0,0,0,0,0,0,0,0,0,0,0,0,0,0,0,0,0,0,0,0,0,0,0,0,0,0,0,0,0,0,0,0,0
Save_Completed=0,0,0,0,0,0,0,0,0,0,0,0,0,0,0,0,0,0,0,0,0,0,0,0,0,0,0,0,0,0,0,0,0,0,0,0,0,0,0,0,0,0,0,0,0,0,0,0,0,0,0,0,0,0,0,0,0,0,0,0,0,0,0,0,0,0,0,0,0,0,0,0,0,0,0,0,0,0,0,0,0,0,0,0,0,0,0,0,0,0,0,0,0,0,0,0
Pipeted_At=0,0,0,0,0,0,0,0,0,0,0,0,0,0,0,0,0,0,0,0,0,0,0,0,0,0,0,0,0,0,0,0,0,0,0,0,0,0,0,0,0,0,0,0,0,0,0,0,0,0,0,0,0,0,0,0,0,0,0,0,0,0,0,0,0,0,0,0,0,0,0,0,0,0,0,0,0,0,0,0,0,0,0,0,0,0,0,0,0,0,0,0,0,0,0,0
Pipeted_OD=0,0,0,0,0,0,0,0,0,0,0,0,0,0,0,0,0,0,0,0,0,0,0,0,0,0,0,0,0,0,0,0,0,0,0,0,0,0,0,0,0,0,0,0,0,0,0,0,0,0,0,0,0,0,0,0,0,0,0,0,0,0,0,0,0,0,0,0,0,0,0,0,0,0,0,0,0,0,0,0,0,0,0,0,0,0,0,0,0,0,0,0,0,0,0,0
Dilutes_Completed=0,0,0,0,0,0,0,0,0,0,0,0,0,0,0,0,0,0,0,0,0,0,0,0,0,0,0,0,0,0,0,0,0,0,0,0,0,0,0,0,0,0,0,0,0,0,0,0,0,0,0,0,0,0,0,0,0,0,0,0,0,0,0,0,0,0,0,0,0,0,0,0,0,0,0,0,0,0,0,0,0,0,0,0,0,0,0,0,0,0,0,0,0,0,0,0
Time_At_Innoc=0,0,0,0,0,0,0,0,0,0,0,0,0,0,0,0,0,0,0,0,0,0,0,0,0,0,0,0,0,0,0,0,0,0,0,0,0,0,0,0,0,0,0,0,0,0,0,0,0,0,0,0,0,0,0,0,0,0,0,0,0,0,0,0,0,0,0,0,0,0,0,0,0,0,0,0,0,0,0,0,0,0,0,0,0,0,0,0,0,0,0,0,0,0,0,0
Time_At_Save=0,0,0,0,0,0,0,0,0,0,0,0,0,0,0,0,0,0,0,0,0,0,0,0,0,0,0,0,0,0,0,0,0,0,0,0,0,0,0,0,0,0,0,0,0,0,0,0,0,0,0,0,0,0,0,0,0,0,0,0,0,0,0,0,0,0,0,0,0,0,0,0,0,0,0,0,0,0,0,0,0,0,0,0,0,0,0,0,0,0,0,0,0,0,0,0
Time_At_Dilute=0,0,0,0,0,0,0,0,0,0,0,0,0,0,0,0,0,0,0,0,0,0,0,0,0,0,0,0,0,0,0,0,0,0,0,0,0,0,0,0,0,0,0,0,0,0,0,0,0,0,0,0,0,0,0,0,0,0,0,0,0,0,0,0,0,0,0,0,0,0,0,0,0,0,0,0,0,0,0,0,0,0,0,0,0,0,0,0,0,0,0,0,0,0,0,0
Previous_OD=0.821,0.900,0.971,0.859,0.834,0.840,0.930,1.012,0.801,0.820,0.833,0.072,0.731,0.876,0.941,0.857,0.942,0.840,0.963,0.876,0.862,0.837,0.990,0.077,0.868,1.010,0.920,0.842,0.825,0.938,0.923,1.005,0.922,0.843,0.842,0.073,0.919,0.845,0.835,0.838,0.897,0.816,0.929,0.877,0.806,0.821,0.856,0.081,0.815,0.888,0.852,0.861,0.900,0.812,0.933,0.859,0.851,0.821,0.844,0.073,0.823,0.958,0.943,0.835,0.831,0.819,0.927,0.826,0.783,0.833,0.821,0.075,1.053,0.873,0.839,0.847,0.976,0.850,0.970,0.807,0.882,0.908,0.796,1.032,0.786,0.951,0.843,0.849,0.858,0.854,0.825,0.925,0.967,0.940,0.829,1.031
Prev_Delta_OD=0.012,0.001,0.006,0.005,0.000,0.004,0.002,0.000,0.007,0.007,0.028,0.002,0.006,0.020,0.002,0.011,0.009,0.012,0.002,0.008,0.000,0.007,0.012,0.039,0.009,0.010,0.004,0.004,0.003,0.015,0.005,0.010,0.011,0.001,0.001,0.001,0.003,0.004,0.003,0.004,0.015,0.009,0.011,0.006,0.001,0.002,0.007,0.006,0.020,0.011,0.006,0.011,0.006,0.011,0.001,0.026,0.003,0.012,0.011,0.000,0.007,0.004,0.001,0.005,0.003,0.016,0.003,0.001,0.010,0.005,0.023,0.002,0.005,0.005,0.019,0.012,0.012,0.011,0.002,0.013,0.015,0.036,0.001,0.026,0.005,0.001,0.007,0.012,0.008,0.013,0.008,0.005,0.021,0.008,0.010,0.000
Delta_From_Ref=0.000,0.000,0.215,1.632,1.523,2.036,0.645,-2.034,0.000,0.000,1.758,3.874,2.112,0.535,0.166,1.371,0.000,0.000,0.832,1.511,2.733,1.723,0.185,10.588,0.000,0.000,1.186,2.041,1.852,2.047,1.299,-0.792,0.000,0.000,1.538,3.874,1.071,0.779,2.673,4.159,0.000,0.000,1.324,1.387,2.825,1.281,2.736,11.361,0.000,0.000,0.000,0.000,0.000,0.000,0.000,0.000,0.000,0.000,0.000,0.000,0.000,0.000,0.000,0.000,0.000,0.000,0.000,0.000,0.000,0.000,0.000,0.000,0.000,0.000,0.000,0.000,0.000,0.000,0.000,0.000,0.000,0.000,0.000,0.000,0.000,0.000,0.000,0.000,0.000,0.000,0.000,0.000,0.000,0.000,0.000,0.000
Sig_OD_Delta=0,0,0,1,1,1,0,0,0,0,1,1,1,0,0,1,0,0,0,1,1,1,0,1,0,0,1,1,1,1,1,0,0,0,1,1,1,0,1,1,0,0,1,1,1,1,1,1,0,0,0,0,0,0,0,0,0,0,0,0,0,0,0,0,0,0,0,0,0,0,0,0,0,0,0,0,0,0,0,0,0,0,0,0,0,0,0,0,0,0,0,0,0,0,0,0
Add_Drug_at_Start_Map=000000000000000000000000000000000000000000000000000000000000000000000000000000000000000000000000
[Analysis]
Drug_ID=A1,A2,A3,A4,A5,A6,B1,B2,B3,B4,B5,B6,C1,C2,C3,C4,C5,C6,D1,D2,D3,D4,D5,D6,E1,E2,E3,E4,E5,E6,F1,F2,F3,F4,F5,F6,G1,G2,G3,G4,G5,G6,H1,H2,H3,H4,H5,H6
Decision=no_inh,ps2_2_1,ps2_4_1,no_inh,no_inh,ps2_1_1,ps2_4_1,ps2_1_1,ps2_1_1,no_inh,ps2_2_1,ps2_2_1,no_inh,ps2_4_1,no_inh,no_inh,no_inh,no_inh,no_inh,ps2_1_1,no_inh,no_inh,no_inh,ps2_1_1,no_inh,ps2_2_1,no_inh,no_inh,no_inh,ps2_2_1,no_inh,ps2_2_1,ps2_1_1,no_inh,no_inh,ps2_2_1,ps2_2_1,ps2_1_1,ps2_1_1,ps2_1_1,ps2_1_1,ps2_1_1,no_inh,ps2_2_1,ps2_2_1,ps2_1_1,ps2_1_1,no_inh,ps2_1_1,ps2_4_1,ps2_4_1,no_inh,no_inh,screen,ps2_2_1,no_inh,ps2_4_1,no_inh,no_inh,screen,no_inh,ps2_2_1,ps2_4_1,no_inh,no_inh,screen,no_inh,no_inh,ps2_4_2,no_inh,no_inh,ps3_4_6,ps2_1_1,no_inh,ps2_4_1,no_inh,no_inh,screen,no_inh,no_inh,ps2_4_1,ps2_1_1,no_inh,screen,ps2_4_1,no_inh,ps2_1_1,ps2_1_1,no_inh,ps2_4_1,no_inh,ps2_2_1,ps2_4_1,ps2_4_1,ps2_2_1,ps2_4_1
Plot_Min=0.100,0.100,0.100,0.100,0.100,0.100,0.100,0.100,0.100,0.100,0.100,0.100,0.100,0.100,0.100,0.100,0.100,0.100,0.100,0.100,0.100,0.100,0.100,0.100,0.100,0.100,0.100,0.100,0.100,0.100,0.100,0.100,0.100,0.100,0.100,0.100,0.100,0.100,0.100,0.100,0.100,0.100,0.100,0.100,0.100,0.100,0.100,0.100
Plot_Max=1.500,1.500,1.500,1.500,1.500,1.500,1.500,1.500,1.500,1.500,1.500,1.500,1.500,1.500,1.500,1.500,1.500,1.500,1.500,1.500,1.500,1.500,1.500,1.500,1.500,1.500,1.500,1.500,1.500,1.500,1.500,1.500,1.500,1.500,1.500,1.500,1.500,1.500,1.500,1.500,1.500,1.500,1.500,1.500,1.500,1.500,1.500,1.500
G_Plot_Min=0.1
G_Plot_Delta=0.7
Plot_On_Off=0
OD_Gen_Pt=0.460
Gens_to_OD_Pt=5.000
Avg_G=1.790,1.628,1.671,1.919,1.818,1.979,2.142,1.717,1.736,1.779,1.665,2.072,1.919,1.661,1.891,1.927,1.868,1.939,1.867,1.718,1.851,1.950,1.767,2.011,1.843,1.682,1.798,1.897,1.746,2.028,1.852,1.613,1.731,1.802,1.796,2.069,1.563,1.646,1.659,1.705,1.662,1.702,1.699,1.581,1.620,1.681,1.673,1.698,1.726,1.585,2.498,1.844,1.843,0.000,1.699,1.762,2.333,1.902,1.730,0.000,1.752,1.637,1.565,1.776,1.802,0.000,1.729,1.748,2.606,1.736,1.849,18.720,1.756,1.737,2.399,1.785,1.901,0.000,1.778,1.752,2.453,1.728,1.870,0.000,1.602,1.736,1.688,1.592,1.679,1.511,1.699,1.610,1.562,1.596,1.626,1.514
Max_Slope=2.403,2.038,1.965,2.277,2.156,2.319,3.082,1.971,2.204,2.020,2.036,2.407,2.333,1.786,2.374,1.967,2.090,2.181,2.307,2.044,2.218,2.115,1.828,2.400,2.341,2.142,2.192,1.910,2.110,2.284,2.595,1.957,1.898,2.016,1.888,2.492,1.942,2.086,1.977,1.934,1.743,2.059,2.279,1.913,1.980,1.940,2.161,1.912,2.068,1.814,2.580,2.177,1.959,110.092,2.146,2.081,2.923,2.723,2.043,7.312,2.225,1.898,1.786,2.035,1.933,114.614,1.950,2.071,2.854,2.214,2.150,9.159,1.941,1.761,2.633,2.100,1.875,93.158,2.159,1.956,2.696,2.275,1.996,7.094,1.732,2.241,1.750,1.662,2.004,1.850,2.245,2.125,1.829,2.022,2.033,2.033
Fit_Model=all
Fit_Const_OD_Base=0.085
Fit_Const_N0=0.01500
Fit_Const_T0=0.000
G_Fit_Min=0.100
G_Fit_Delta=0.400
Fit_On_Off=0.000,0.000,0.000,0.000,0.000,0.000,0.000,0.000,0.000,0.000,0.000,0.000,0.000,0.000,0.000,0.000,0.000,0.000,0.000,0.000,0.000,0.000,0.000,0.000,0.000,0.000,0.000,0.000,0.000,0.000,0.000,0.000,0.000,0.000,0.000,0.000,0.000,0.000,0.000,0.000,0.000,0.000,0.000,0.000,0.000,0.000,0.000,0.000,0.000,0.000,0.000,0.000,0.000,0.000,0.000,0.000,0.000,0.000,0.000,0.000,0.000,0.000,0.000,0.000,0.000,0.000,0.000,0.000,0.000,0.000,0.000,0.000,0.000,0.000,0.000,0.000,0.000,0.000,0.000,0.000,0.000,0.000,0.000,0.000,0.000,0.000,0.000,0.000,0.000,0.000,0.000,0.000,0.000,0.000,0.000,0.000
Fit_Min=0.066,0.046,0.039,0.036,0.035,0.034,0.043,0.041,0.039,0.037,0.042,0.038,0.047,0.041,0.048,0.032,0.034,0.035,0.049,0.044,0.036,0.033,0.038,0.032,0.058,0.037,0.036,0.033,0.037,0.031,0.040,0.042,0.035,0.034,0.037,0.034,0.068,0.040,0.039,0.037,0.034,0.034,0.044,0.048,0.041,0.043,0.039,0.037,0.000,0.000,0.000,0.000,0.000,0.000,0.000,0.000,0.000,0.000,0.000,0.000,0.000,0.000,0.000,0.000,0.000,0.000,0.000,0.000,0.000,0.000,0.000,0.000,0.000,0.000,0.000,0.000,0.000,0.000,0.000,0.000,0.000,0.000,0.000,0.000,0.000,0.000,0.000,0.000,0.000,0.000,0.000,0.000,0.000,0.000,0.000,0.000
Fit_Delta=0.451,0.498,0.477,0.608,0.364,0.394,0.327,0.432,0.366,0.378,0.578,0.437,0.517,0.575,0.602,0.466,0.323,0.610,0.638,0.405,0.444,0.521,0.552,0.498,0.422,0.383,0.300,0.405,0.411,0.390,0.389,0.444,0.572,0.368,0.473,0.466,0.481,0.476,0.476,0.444,0.384,0.454,0.274,0.460,0.315,0.387,0.398,0.420,0.422,0.458,0.384,0.335,0.501,0.000,0.375,0.405,0.482,0.269,0.465,0.000,0.403,0.585,0.554,0.387,0.469,0.000,0.513,0.412,0.430,0.419,0.443,0.026,0.397,0.510,0.743,0.312,0.456,0.000,0.487,0.404,0.293,0.332,0.426,0.000,0.533,0.415,0.451,0.446,0.456,0.501,0.548,0.441,0.663,0.530,0.397,0.402
Fit_Offset=0.071,0.095,0.108,0.079,0.092,0.089,0.087,0.090,0.130,0.098,0.107,0.082,0.061,0.105,0.097,0.076,0.077,0.066,0.069,0.093,0.080,0.072,0.073,0.069,0.052,0.091,0.080,0.075,0.081,0.072,0.065,0.074,0.077,0.071,0.077,0.078,0.089,0.084,0.081,0.081,0.071,0.072,0.078,0.076,0.077,0.081,0.085,0.081,0.072,0.078,0.075,0.083,0.074,0.000,0.084,0.071,0.072,0.078,0.086,0.000,0.063,0.066,0.058,0.072,0.079,0.000,0.060,0.075,0.071,0.069,0.081,0.094,0.064,0.065,0.065,0.071,0.087,0.000,0.067,0.082,0.079,0.074,0.085,0.000,0.070,0.080,0.083,0.068,0.078,0.071,0.067,0.067,0.060,0.062,0.070,0.084
Fit_N0=0.025,0.027,0.012,0.015,0.010,0.010,0.011,0.015,0.008,0.011,0.007,0.009,0.026,0.012,0.012,0.013,0.011,0.017,0.020,0.012,0.013,0.012,0.014,0.011,0.031,0.011,0.012,0.007,0.010,0.010,0.020,0.014,0.014,0.013,0.013,0.010,0.020,0.014,0.012,0.013,0.012,0.013,0.014,0.017,0.013,0.014,0.013,0.009,0.015,0.018,0.008,0.010,0.012,0.000,0.019,0.013,0.010,0.014,0.014,0.000,0.015,0.016,0.017,0.013,0.013,0.000,0.016,0.012,0.011,0.016,0.010,-0.008,0.015,0.014,0.013,0.014,0.010,0.000,0.015,0.012,0.007,0.013,0.009,0.000,0.015,0.011,0.013,0.018,0.015,0.018,0.015,0.017,0.020,0.018,0.017,0.017
Fit_T0=-0.824,2.068,0.903,0.731,1.615,1.791,1.451,0.463,1.604,1.555,-0.039,0.934,-1.104,0.231,0.442,1.340,1.080,0.995,-0.268,0.911,1.112,1.089,0.555,0.839,-1.530,1.081,0.981,0.126,0.520,1.387,-0.223,-0.251,0.618,0.945,0.792,1.396,-0.179,0.638,0.736,0.828,0.248,0.749,0.584,0.234,0.485,0.878,1.091,0.439,0.464,0.963,1.068,1.176,0.676,0.000,1.757,0.762,0.674,1.316,0.669,0.000,0.252,0.338,0.280,0.838,1.040,0.000,0.095,0.876,0.649,0.689,1.162,-1.194,0.477,0.276,0.242,0.948,1.491,0.000,0.547,1.231,2.335,0.742,1.086,0.000,0.228,1.021,0.812,0.153,0.911,0.110,0.516,0.223,-0.084,0.068,0.659,0.207
Fit_G=2.250,1.538,1.426,1.853,1.306,1.423,1.615,1.648,1.191,1.362,1.421,1.661,2.528,1.595,1.765,1.585,1.482,1.868,2.117,1.435,1.549,1.644,1.657,1.690,2.633,1.327,1.462,1.560,1.485,1.566,2.049,1.627,1.610,1.526,1.595,1.601,1.744,1.504,1.437,1.463,1.533,1.495,1.538,1.589,1.462,1.466,1.378,1.413,1.631,1.495,1.896,1.425,1.611,0.000,1.451,1.535,1.952,1.552,1.558,0.000,1.690,1.628,1.580,1.559,1.530,0.000,1.750,1.475,2.250,1.611,1.458,9.379,1.638,1.669,2.370,1.540,1.451,0.000,1.654,1.404,1.596,1.501,1.450,0.000,1.557,1.402,1.451,1.635,1.517,1.558,1.615,1.619,1.744,1.686,1.546,1.516
Fit_Error=93.747,687.012,653.833,1001.358,233.607,317.856,10.528,357.585,192.585,287.222,1210.121,181.975,369.845,775.043,1110.901,264.931,44.362,441.875,255.595,251.329,171.461,214.083,437.622,118.688,190.083,154.825,41.034,160.021,172.597,24.766,50.796,109.551,597.856,38.967,346.485,424.079,75.276,141.365,271.775,247.363,95.356,99.905,1.588,11.476,9.370,50.914,157.133,192.138,284.607,169.379,73.793,99.292,70.603,0.000,176.451,14.696,106.305,11.853,39.599,0.000,24.308,410.914,133.888,9.044,348.405,0.000,69.541,95.750,31.754,26.712,192.490,0.501,22.916,106.358,1320.058,19.654,622.186,0.000,186.564,213.592,56.247,14.711,398.432,0.000,283.027,169.080,143.193,49.472,186.510,106.632,396.241,42.868,279.388,170.535,49.473,39.492
Fit_CV=76.000,67.000,36.000,87.000,49.000,64.000,62.000,53.000,43.000,76.000,83.000,73.000,120.000,68.000,85.000,74.000,33.000,87.000,66.000,35.000,65.000,72.000,64.000,69.000,98.000,61.000,35.000,82.000,67.000,65.000,42.000,82.000,44.000,55.000,70.000,80.000,52.000,36.000,60.000,36.000,66.000,37.000,53.000,32.000,51.000,55.000,57.000,74.000,46.000,80.000,84.000,49.000,70.000,0.000,84.000,33.000,92.000,56.000,37.000,0.000,57.000,50.000,35.000,55.000,64.000,0.000,68.000,36.000,123.000,56.000,42.000,57.000,33.000,71.000,134.000,58.000,79.000,0.000,48.000,60.000,73.000,14.000,71.000,0.000,66.000,36.000,36.000,46.000,66.000,63.000,48.000,31.000,114.000,35.000,79.000,47.000
Time_to_20_Gens=0,0,0,0,0,0,0,0,0,0,0,0,0,0,0,0,0,0,0,0,0,0,0,0,0,0,0,0,0,0,0,0,0,0,0,0,0,0,0,0,0,0,0,0,0,0,0,0
Time_to_each_5_Gens=0,0,0,0,0,0,0,0,0,0,0,0,0,0,0,0,0,0,0,0,0,0,0,0,0,0,0,0,0,0,0,0,0,0,0,0,0,0,0,0,0,0,0,0,0,0,0,0
Time_to_each_n_Gens=8.952,8.140,8.354,9.596,9.089,9.896,10.710,8.587,8.679,8.897,8.323,10.362,9.597,8.304,9.454,9.633,9.342,9.696,9.335,8.591,9.257,9.751,8.834,10.055,9.213,8.411,8.988,9.486,8.728,10.139,9.259,8.063,8.655,9.012,8.980,10.344,7.813,8.228,8.295,8.524,8.308,8.508,8.496,7.907,8.099,8.407,8.366,8.491,8.630,7.923,12.492,9.221,9.213,0.000,8.495,8.808,11.666,9.510,8.650,0.000,8.759,8.186,7.827,8.880,9.008,0.000,8.645,8.738,13.032,8.680,9.247,11.751,8.778,8.686,11.997,8.923,9.507,0.000,8.891,8.761,12.265,8.638,9.352,0.000,8.010,8.678,8.441,7.962,8.393,7.555,8.493,8.051,7.812,7.978,8.132,7.572
Min_Pt_OD=0,0,0,0,0,0,0,0,0,0,0,0,0,0,0,0,0,0,0,0,0,0,0,0,0,0,0,0,0,0,0,0,0,0,0,0,0,0,0,0,0,0,0,0,0,0,0,0
Min_Pt_t=0,0,0,0,0,0,0,0,0,0,0,0,0,0,0,0,0,0,0,0,0,0,0,0,0,0,0,0,0,0,0,0,0,0,0,0,0,0,0,0,0,0,0,0,0,0,0,0
TO_OD=0,0,0,0,0,0,0,0,0,0,0,0,0,0,0,0,0,0,0,0,0,0,0,0,0,0,0,0,0,0,0,0,0,0,0,0,0,0,0,0,0,0,0,0,0,0,0,0
Ref_ID=A01
Multi_Refs=single_ref
test=A01,A02,A03,A04,A05,A06,A07,A08,A09,A10,A11,A12,B01,B02,B03,B04,B05,B06,B07,B08,B09,B10,B11,B12,C01,C02,C03,C04,C05,C06,C07,C08,C09,C10,C11,C12,D01,D02,D03,D04,D05,D06,D07,D08,D09,D10,D11,D12,E01,E02,E03,E04,E05,E06,E07,E08,E09,E10,E11,E12,F01,F02,F03,F04,F05,F06,F07,F08,F09,F10,F11,F12,G01,G02,G03,G04,G05,G06,G07,G08,G09,G10,G11,G12,H01,H02,H03,H04,H05,H06,H07,H08,H09,H10,H11,H12
Start_Time_Now=3.2616735251E+9
Start_Date="5/10/2007+1:25 PM"
pv_to_plate_order=no
gen_time_cutoff=0.000
Drug_Name=nd?:;-ud+0,nd?:;-ud+0,nd?:;-ud+0,nd?:;-ud+0,nd?:;-ud+0,nd?:;-ud+0,nd?:;-ud+0,nd?:;-ud+0,nd?:;-ud+0,nd?:;-ud+0,nd?:;-ud+0,nd?:;-ud+0,nd?:;-ud+0,nd?:;-ud+0,nd?:;-ud+0,nd?:;-ud+0,nd?:;-ud+0,nd?:;-ud+0,nd?:;-ud+0,nd?:;-ud+0,nd?:;-ud+0,nd?:;-ud+0,nd?:;-ud+0,nd?:;-ud+0,nd?:;-ud+0,nd?:;-ud+0,nd?:;-ud+0,nd?:;-ud+0,nd?:;-ud+0,nd?:;-ud+0,nd?:;-ud+0,nd?:;-ud+0,nd?:;-ud+0,nd?:;-ud+0,nd?:;-ud+0,nd?:;-ud+0,nd?:;-ud+0,nd?:;-ud+0,nd?:;-ud+0,nd?:;-ud+0,nd?:;-ud+0,nd?:;-ud+0,nd?:;-ud+0,nd?:;-ud+0,nd?:;-ud+0,nd?:;-ud+0,nd?:;-ud+0,nd?:;-ud+0,nd?:;-ud+0,nd?:;-ud+0,nd?:;-ud+0,nd?:;-ud+0,nd?:;-ud+0,nd?:;-ud+0,nd?:;-ud+0,nd?:;-ud+0,nd?:;-ud+0,nd?:;-ud+0,nd?:;-ud+0,nd?:;-ud+0,nd?:;-ud+0,nd?:;-ud+0,nd?:;-ud+0,nd?:;-ud+0,nd?:;-ud+0,nd?:;-ud+0,nd?:;-ud+0,nd?:;-ud+0,nd?:;-ud+0,nd?:;-ud+0,nd?:;-ud+0,nd?:;-ud+0,nd?:;-ud+0,nd?:;-ud+0,nd?:;-ud+0,nd?:;-ud+0,nd?:;-ud+0,nd?:;-ud+0,nd?:;-ud+0,nd?:;-ud+0,nd?:;-ud+0,nd?:;-ud+0,nd?:;-ud+0,nd?:;-ud+0,nd?:;-ud+0,nd?:;-ud+0,nd?:;-ud+0,nd?:;-ud+0,nd?:;-ud+0,nd?:;-ud+0,nd?:;-ud+0,nd?:;-ud+0,nd?:;-ud+0,nd?:;-ud+0,nd?:;-ud+0,nd?:;-ud+0
Drug_Well_Pos=A01,A02,A03,A04,A05,A06,B01,B02,B03,B04,B05,B06,C01,C02,C03,C04,C05,C06,D01,D02,D03,D04,D05,D06,E01,E02,E03,E04,E05,E06,F01,F02,F03,F04,F05,F06,G01,G02,G03,G04,G05,G06,H01,H02,H03,H04,H05,H06,A07,A08,A09,A10,A11,A12,B07,B08,B09,B10,B11,B12,C07,C08,C09,C10,C11,C12,D07,D08,D09,D10,D11,D12,E07,E08,E09,E10,E11,E12,F07,F08,F09,F10,F11,F12,G07,G08,G09,G10,G11,G12,H07,H08,H09,H10,H11,H12
Avg_G_tcut=1.790,1.628,1.671,1.919,1.818,1.979,2.142,1.717,1.736,1.779,1.665,2.072,1.919,1.661,1.891,1.927,1.868,1.939,1.867,1.718,1.851,1.950,1.767,2.011,1.843,1.682,1.798,1.897,1.746,2.028,1.852,1.613,1.731,1.802,1.796,2.069,1.563,1.646,1.659,1.705,1.662,1.702,1.699,1.581,1.620,1.681,1.673,1.698,1.726,1.585,2.498,1.844,1.843,0.000,1.699,1.762,2.333,1.902,1.730,0.000,1.752,1.637,1.565,1.776,1.802,0.000,1.729,1.748,2.606,1.736,1.849,18.720,1.756,1.737,2.399,1.785,1.901,0.000,1.778,1.752,2.453,1.728,1.870,0.000,1.602,1.736,1.688,1.592,1.679,1.511,1.699,1.610,1.562,1.596,1.626,1.514
t0_from_interval=-0.761,-0.844,-2.228,0.682,1.020,1.149,1.151,-0.883,-4.157,-2.006,-2.089,1.297,-1.171,-2.777,-1.192,1.108,1.146,1.198,0.319,-0.365,0.900,1.506,0.840,1.616,-0.864,0.420,0.830,1.380,0.842,1.854,-1.253,-0.644,0.703,1.103,0.899,1.684,-0.518,0.452,0.953,0.831,0.565,0.970,0.522,0.346,0.365,0.843,0.738,0.810,-0.284,0.198,1.894,0.866,1.161,0.000,0.347,0.841,1.642,0.670,0.823,0.000,0.560,0.521,0.310,0.920,1.000,0.000,0.654,1.047,1.233,0.688,1.444,0.000,0.690,0.448,2.073,1.041,-0.172,0.000,0.914,1.051,2.660,0.754,-2.278,0.000,0.640,1.153,1.023,0.365,0.734,0.180,0.969,0.290,0.035,0.134,0.121,-0.108
Sum_Delta_Ref=0.000,3.289,4.225,1.252,0.408,2.132,9.261,2.547,2.059,1.737,3.384,3.695,0.191,4.235,0.123,0.870,0.099,1.309,0.632,2.460,0.265,1.790,1.607,2.638,1.003,3.264,0.595,0.480,1.766,3.019,0.986,3.843,2.049,0.652,0.878,3.456,3.871,2.780,2.879,2.265,2.730,2.009,0.100,3.353,3.542,2.376,2.379,1.910,2.106,4.364,9.338,0.016,0.437,-1.000,3.077,1.422,6.642,0.811,1.737,-1.000,1.124,3.876,4.740,1.616,0.855,-1.000,1.684,1.442,10.374,0.979,0.952,34.406,2.357,1.346,8.076,0.774,0.342,-1.000,1.813,1.040,9.452,2.037,0.295,-1.000,4.203,1.025,2.600,2.712,1.905,5.705,1.706,3.260,4.964,4.144,2.967,4.879
Gens_at_time_G=5.000,5.000,5.000,5.000,5.000,5.000,5.000,5.000,5.000,5.000,5.000,5.000,5.000,5.000,5.000,5.000,5.000,5.000,5.000,5.000,5.000,5.000,5.000,5.000,5.000,5.000,5.000,5.000,5.000,5.000,5.000,5.000,5.000,5.000,5.000,5.000,5.000,5.000,5.000,5.000,5.000,5.000,5.000,5.000,5.000,5.000,5.000,5.000,5.000,5.000,5.000,5.000,5.000,0.000,5.000,5.000,5.000,5.000,5.000,0.000,5.000,5.000,5.000,5.000,5.000,0.000,5.000,5.000,5.000,5.000,5.000,0.628,5.000,5.000,5.000,5.000,5.000,0.000,5.000,5.000,5.000,5.000,5.000,0.000,5.000,5.000,5.000,5.000,5.000,5.000,5.000,5.000,5.000,5.000,5.000,5.000
G_Int_tcut=1.943,1.797,2.116,1.783,1.614,1.749,1.912,1.894,2.567,2.181,2.082,1.813,2.154,2.216,2.129,1.705,1.639,1.700,1.803,1.791,1.671,1.649,1.599,1.688,2.016,1.598,1.632,1.621,1.577,1.657,2.102,1.741,1.591,1.582,1.616,1.732,1.666,1.555,1.468,1.539,1.549,1.508,1.595,1.512,1.547,1.513,1.526,1.536,1.783,1.545,2.120,1.671,1.610,0.000,1.630,1.593,2.005,1.768,1.565,0.000,1.640,1.533,1.503,1.592,1.602,0.000,1.598,1.538,2.360,1.598,1.561,18.720,1.618,1.648,1.985,1.576,1.936,0.000,1.595,1.542,1.921,1.577,2.326,0.000,1.474,1.505,1.484,1.519,1.532,1.475,1.505,1.552,1.555,1.569,1.602,1.536
Sum_Del_12=0.000,2.307,2.253,1.809,0.693,2.827,4.496,1.151,1.142,0.060,1.973,3.929,0.935,2.358,1.418,2.107,1.594,2.351,0.958,0.643,1.269,2.690,0.179,3.445,0.067,1.417,0.618,1.894,0.501,3.741,0.877,2.472,0.690,0.715,0.386,3.898,3.116,1.750,1.470,0.872,1.731,0.669,0.391,2.628,1.834,0.951,1.222,0.879,0.946,2.910,7.316,1.230,1.243,11.242,1.306,0.017,6.219,1.835,0.617,10.074,0.271,2.098,3.036,0.438,0.622,11.232,0.528,0.189,7.525,0.187,1.353,10.794,0.414,0.270,6.889,0.564,1.668,11.215,0.059,0.052,7.404,0.254,1.439,10.884,2.561,0.051,1.109,2.358,0.862,3.900,0.745,2.341,3.192,2.619,1.625,3.691
Sum_Del_20=0.000,3.206,4.107,1.235,0.383,2.101,9.019,2.473,2.002,1.675,3.292,3.628,0.202,4.118,0.097,0.873,0.120,1.299,0.593,2.381,0.276,1.770,1.552,2.619,0.961,3.168,0.563,0.493,1.710,2.976,0.972,3.742,1.986,0.615,0.840,3.408,3.776,2.707,2.798,2.197,2.658,1.946,0.109,3.272,3.436,2.305,2.307,1.852,2.044,4.251,9.171,0.035,0.440,34.198,2.986,1.371,6.528,0.814,1.684,32.615,1.079,3.769,4.613,1.550,0.813,34.171,1.627,1.382,10.178,0.945,0.938,33.336,2.278,1.301,7.922,0.737,0.363,34.140,1.747,0.999,9.272,1.963,0.328,33.526,4.089,0.983,2.518,2.646,1.835,5.558,1.654,3.175,4.830,4.034,2.865,4.738
Sum_Del_24=0.000,3.395,4.674,1.135,0.652,1.885,10.320,2.829,2.176,2.152,3.647,3.493,0.019,4.648,0.536,0.513,0.339,1.043,1.040,2.908,0.004,1.480,1.929,2.109,1.280,3.693,0.881,0.067,2.021,2.639,1.026,4.078,2.332,0.995,1.172,2.958,3.871,2.919,3.156,2.555,2.859,2.284,0.165,3.361,3.903,2.674,2.571,2.071,2.313,4.615,8.683,0.310,0.279,43.402,3.484,1.740,6.135,0.472,1.939,41.667,1.233,4.262,5.070,2.210,1.252,43.370,1.895,1.687,9.764,1.076,0.940,42.426,2.848,1.543,7.696,1.091,0.025,43.338,2.294,1.208,9.051,2.501,0.019,42.607,4.527,1.199,2.908,2.595,2.070,6.046,1.847,3.339,5.311,4.427,3.194,4.986
Sum_12=11.301,13.608,13.553,9.492,10.608,8.474,6.805,12.452,12.443,11.361,13.274,7.372,10.365,13.658,9.883,9.194,9.706,8.949,10.343,11.944,10.031,8.611,11.480,7.855,11.234,12.717,10.683,9.407,11.802,7.559,10.424,13.773,11.991,10.585,10.915,7.402,14.417,13.050,12.770,12.173,13.031,11.970,11.691,13.929,13.134,12.251,12.522,12.180,12.246,14.210,3.985,10.071,10.058,0.058,12.607,11.318,5.081,9.465,11.918,1.226,11.572,13.399,14.337,10.863,10.679,0.068,11.828,11.490,3.776,11.488,9.948,0.507,11.714,11.571,4.412,10.737,9.633,0.085,11.242,11.353,3.897,11.555,9.862,0.417,13.862,11.352,12.409,13.659,12.163,15.201,12.046,13.642,14.493,13.920,12.926,14.992
Sum_20=34.295,37.501,38.403,33.060,34.678,32.194,25.276,36.768,36.297,35.970,37.587,30.667,34.093,38.414,34.392,33.422,34.175,32.996,34.888,36.676,34.019,32.525,35.847,31.676,35.256,37.463,34.858,33.802,36.005,31.319,33.323,38.037,36.281,34.910,35.135,30.887,38.071,37.002,37.093,36.492,36.953,36.241,34.404,37.567,37.731,36.600,36.603,36.147,36.339,38.546,25.124,34.260,33.855,0.097,37.281,35.666,27.767,33.481,35.979,1.680,35.374,38.064,38.908,35.845,35.108,0.124,35.922,35.677,24.117,35.240,33.357,0.959,36.573,35.596,26.373,35.032,33.932,0.155,36.042,35.295,25.023,36.258,33.967,0.769,38.385,35.278,36.813,36.941,36.130,39.853,35.949,37.470,39.125,38.329,37.160,39.033
Sum_24=43.518,46.914,48.192,42.383,44.171,41.633,33.198,46.348,45.695,45.671,47.165,40.025,43.538,48.166,44.055,43.006,43.857,42.475,44.558,46.426,43.515,42.038,45.447,41.410,44.799,47.212,44.400,43.451,45.540,40.880,42.493,47.596,45.850,44.513,44.690,40.560,47.390,46.437,46.675,46.073,46.378,45.803,43.354,46.879,47.421,46.192,46.089,45.589,45.831,48.133,34.835,43.828,43.240,0.116,47.002,45.258,37.383,43.047,45.458,1.851,44.751,47.781,48.588,45.728,44.770,0.149,45.413,45.206,33.755,44.594,42.578,1.093,46.366,45.061,35.823,44.609,43.543,0.180,45.812,44.726,34.468,46.019,43.537,0.911,48.045,44.717,46.427,46.114,45.588,49.565,45.365,46.857,48.829,47.946,46.712,48.505
G_by_Interval=1.943,1.797,2.116,1.783,1.614,1.749,1.912,1.894,2.567,2.181,2.082,1.813,2.154,2.216,2.129,1.705,1.639,1.700,1.803,1.791,1.671,1.649,1.599,1.688,2.016,1.598,1.632,1.621,1.577,1.657,2.102,1.741,1.591,1.582,1.616,1.732,1.666,1.555,1.468,1.539,1.549,1.508,1.595,1.512,1.547,1.513,1.526,1.536,1.783,1.545,2.120,1.671,1.610,0.000,1.630,1.593,2.005,1.768,1.565,0.000,1.640,1.533,1.503,1.592,1.602,0.000,1.598,1.538,2.360,1.598,1.561,18.720,1.618,1.648,1.985,1.576,1.936,0.000,1.595,1.542,1.921,1.577,2.326,0.000,1.474,1.505,1.484,1.519,1.532,1.475,1.505,1.552,1.555,1.569,1.602,1.536
Avg_G_t8=1.790,1.628,1.671,1.919,1.818,1.979,2.142,1.717,1.736,1.779,1.665,2.072,1.919,1.661,1.891,1.927,1.868,1.939,1.867,1.718,1.851,1.950,1.767,2.011,1.843,1.682,1.798,1.897,1.746,2.028,1.852,1.613,1.731,1.802,1.796,2.069,1.563,1.646,1.659,1.705,1.662,1.702,1.699,1.581,1.620,1.681,1.673,1.698,1.726,1.585,2.498,1.844,1.843,0.000,1.699,1.762,2.333,1.902,1.730,0.000,1.752,1.637,1.565,1.776,1.802,0.000,1.729,1.748,2.606,1.736,1.849,18.720,1.756,1.737,2.399,1.785,1.901,0.000,1.778,1.752,2.453,1.728,1.870,0.000,1.602,1.736,1.688,1.592,1.679,1.511,1.699,1.610,1.562,1.596,1.626,1.514
G_int_t8=1.943,1.797,2.116,1.783,1.614,1.749,1.912,1.894,2.567,2.181,2.082,1.813,2.154,2.216,2.129,1.705,1.639,1.700,1.803,1.791,1.671,1.649,1.599,1.688,2.016,1.598,1.632,1.621,1.577,1.657,2.102,1.741,1.591,1.582,1.616,1.732,1.666,1.555,1.468,1.539,1.549,1.508,1.595,1.512,1.547,1.513,1.526,1.536,1.783,1.545,2.120,1.671,1.610,0.000,1.630,1.593,2.005,1.768,1.565,0.000,1.640,1.533,1.503,1.592,1.602,0.000,1.598,1.538,2.360,1.598,1.561,18.720,1.618,1.648,1.985,1.576,1.936,0.000,1.595,1.542,1.921,1.577,2.326,0.000,1.474,1.505,1.484,1.519,1.532,1.475,1.505,1.552,1.555,1.569,1.602,1.536
Avg_G_t12=1.790,1.628,1.671,1.919,1.818,1.979,2.142,1.717,1.736,1.779,1.665,2.072,1.919,1.661,1.891,1.927,1.868,1.939,1.867,1.718,1.851,1.950,1.767,2.011,1.843,1.682,1.798,1.897,1.746,2.028,1.852,1.613,1.731,1.802,1.796,2.069,1.563,1.646,1.659,1.705,1.662,1.702,1.699,1.581,1.620,1.681,1.673,1.698,1.726,1.585,2.498,1.844,1.843,0.000,1.699,1.762,2.333,1.902,1.730,0.000,1.752,1.637,1.565,1.776,1.802,0.000,1.729,1.748,2.606,1.736,1.849,18.720,1.756,1.737,2.399,1.785,1.901,0.000,1.778,1.752,2.453,1.728,1.870,0.000,1.602,1.736,1.688,1.592,1.679,1.511,1.699,1.610,1.562,1.596,1.626,1.514
G_int_t12=1.943,1.797,2.116,1.783,1.614,1.749,1.912,1.894,2.567,2.181,2.082,1.813,2.154,2.216,2.129,1.705,1.639,1.700,1.803,1.791,1.671,1.649,1.599,1.688,2.016,1.598,1.632,1.621,1.577,1.657,2.102,1.741,1.591,1.582,1.616,1.732,1.666,1.555,1.468,1.539,1.549,1.508,1.595,1.512,1.547,1.513,1.526,1.536,1.783,1.545,2.120,1.671,1.610,0.000,1.630,1.593,2.005,1.768,1.565,0.000,1.640,1.533,1.503,1.592,1.602,0.000,1.598,1.538,2.360,1.598,1.561,18.720,1.618,1.648,1.985,1.576,1.936,0.000,1.595,1.542,1.921,1.577,2.326,0.000,1.474,1.505,1.484,1.519,1.532,1.475,1.505,1.552,1.555,1.569,1.602,1.536
Avg_G_inflex=1.810,1.640,1.681,1.924,1.830,1.995,2.110,1.742,1.781,1.807,1.680,2.083,1.932,1.687,1.892,1.938,1.891,1.939,1.867,1.728,1.874,1.950,1.768,2.011,1.848,1.701,1.827,1.921,1.764,2.050,1.842,1.630,1.740,1.822,1.796,2.076,1.563,1.660,1.659,1.726,1.691,1.719,1.707,1.594,1.634,1.693,1.683,1.714,1.749,1.604,2.519,1.873,1.843,0.000,1.709,1.772,2.333,1.898,1.743,0.000,1.768,1.643,1.565,1.796,1.802,0.000,1.729,1.765,2.626,1.753,1.872,8.701,1.773,1.737,2.399,1.801,1.918,0.000,1.778,1.773,2.509,1.729,1.892,0.000,1.602,1.753,1.709,1.622,1.699,1.511,1.699,1.630,1.562,1.596,1.636,1.522
G_int_inflex=1.975,1.794,2.107,1.737,1.611,1.739,1.811,1.903,1.739,1.735,2.051,1.826,2.118,1.895,2.121,1.724,1.622,1.700,1.803,1.801,1.661,1.649,1.593,1.688,2.030,1.523,1.647,1.641,1.580,1.666,2.096,1.764,1.517,1.593,1.616,1.744,1.666,1.488,1.468,1.556,1.554,1.536,1.577,1.533,1.557,1.515,1.532,1.555,1.810,1.524,2.123,1.595,1.610,0.000,1.600,1.601,2.005,1.687,1.567,0.000,1.662,1.497,1.503,1.612,1.602,0.000,1.598,1.557,2.387,1.621,1.570,8.701,1.640,1.648,1.985,1.558,1.964,0.000,1.595,1.566,1.889,1.551,1.652,0.000,1.474,1.526,1.518,1.569,1.565,1.475,1.505,1.585,1.555,1.569,1.617,1.551
G_by_Interval_g4=1.702,1.694,2.023,2.203,1.916,2.098,1.925,1.991,2.104,2.153,2.015,2.052,2.135,2.010,2.289,2.079,1.704,1.740,1.807,1.771,1.934,1.747,1.568,2.060,2.012,1.818,1.889,1.803,1.835,1.661,1.913,1.573,1.787,1.595,1.878,2.031,1.415,1.754,1.663,1.787,1.721,1.623,1.583,1.500,1.472,1.575,1.818,1.768,1.910,1.710,2.312,1.899,1.701,0.000,1.785,1.543,2.024,1.703,1.554,0.000,1.571,1.486,1.470,1.593,1.793,0.000,1.546,1.834,2.311,1.611,1.799,18.720,1.562,1.610,1.954,1.604,2.184,0.000,1.561,1.821,2.320,1.581,1.971,0.000,1.416,1.800,1.757,1.443,1.898,1.350,1.718,1.516,1.467,1.468,1.779,1.622
G_int_t8_g4=1.702,1.694,2.023,2.203,1.916,2.098,1.925,1.991,2.104,2.153,2.015,2.052,2.135,2.010,2.289,2.079,1.704,1.740,1.807,1.771,1.934,1.747,1.568,2.060,2.012,1.818,1.889,1.803,1.835,1.661,1.913,1.573,1.787,1.595,1.878,2.031,1.415,1.754,1.663,1.787,1.721,1.623,1.583,1.500,1.472,1.575,1.818,1.768,1.910,1.710,2.312,1.899,1.701,0.000,1.785,1.543,2.024,1.703,1.554,0.000,1.571,1.486,1.470,1.593,1.793,0.000,1.546,1.834,2.311,1.611,1.799,18.720,1.562,1.610,1.954,1.604,2.184,0.000,1.561,1.821,2.320,1.581,1.971,0.000,1.416,1.800,1.757,1.443,1.898,1.350,1.718,1.516,1.467,1.468,1.779,1.622
G_int_t12_g4=1.702,1.694,2.023,2.203,1.916,2.098,1.925,1.991,2.104,2.153,2.015,2.052,2.135,2.010,2.289,2.079,1.704,1.740,1.807,1.771,1.934,1.747,1.568,2.060,2.012,1.818,1.889,1.803,1.835,1.661,1.913,1.573,1.787,1.595,1.878,2.031,1.415,1.754,1.663,1.787,1.721,1.623,1.583,1.500,1.472,1.575,1.818,1.768,1.910,1.710,2.312,1.899,1.701,0.000,1.785,1.543,2.024,1.703,1.554,0.000,1.571,1.486,1.470,1.593,1.793,0.000,1.546,1.834,2.311,1.611,1.799,18.720,1.562,1.610,1.954,1.604,2.184,0.000,1.561,1.821,2.320,1.581,1.971,0.000,1.416,1.800,1.757,1.443,1.898,1.350,1.718,1.516,1.467,1.468,1.779,1.622
G_int_inflex_g4=1.727,1.667,1.975,2.009,1.907,2.096,1.854,1.970,2.128,1.853,1.694,2.065,2.055,1.858,2.238,2.090,1.698,1.740,1.807,1.876,1.954,1.747,1.823,1.672,2.023,1.810,1.964,1.818,1.855,1.668,1.797,1.582,1.650,1.604,1.878,2.101,1.415,1.542,1.663,1.808,1.747,1.644,1.568,1.516,1.468,1.540,1.806,1.842,1.814,1.705,2.326,1.921,1.701,0.000,1.769,1.547,2.024,1.620,1.532,0.000,1.585,1.681,1.470,1.608,1.887,0.000,1.546,1.827,2.330,1.628,1.810,8.701,1.576,1.610,1.954,1.597,2.176,0.000,1.561,1.819,2.368,1.564,1.969,0.000,1.646,1.792,1.752,1.480,1.788,1.350,1.718,1.540,1.467,1.468,1.602,1.424
Time_Inflex=9.316,8.826,8.826,11.273,8.826,9.806,9.806,8.826,8.582,8.826,9.561,10.539,10.539,9.561,11.029,10.050,8.826,11.273,11.029,8.582,9.561,10.539,9.806,10.784,9.316,8.337,8.337,9.561,8.826,10.050,9.071,8.337,9.806,8.826,9.561,10.784,8.337,8.826,8.826,8.826,8.337,8.826,7.603,8.337,7.603,8.337,8.337,8.582,8.826,8.337,12.252,8.826,9.806,0.263,8.337,8.826,12.252,8.337,9.071,0.263,8.826,9.316,8.826,8.826,9.561,0.263,9.561,8.826,13.231,8.826,9.561,8.092,8.826,9.561,15.188,8.337,9.806,0.263,9.561,8.826,11.273,8.092,9.561,0.263,8.826,8.826,8.826,8.337,8.826,8.092,9.561,8.337,9.561,8.826,8.092,7.603
OD_Inflex=0.612,0.658,0.608,0.717,0.493,0.511,0.446,0.576,0.519,0.526,0.729,0.551,0.670,0.744,0.742,0.603,0.458,0.733,0.760,0.529,0.576,0.635,0.674,0.623,0.560,0.521,0.437,0.543,0.552,0.516,0.516,0.582,0.698,0.500,0.622,0.595,0.638,0.627,0.623,0.586,0.541,0.583,0.410,0.614,0.457,0.525,0.531,0.547,0.566,0.604,0.500,0.472,0.616,0.072,0.511,0.537,0.581,0.389,0.611,0.111,0.548,0.711,0.710,0.520,0.618,0.072,0.675,0.548,0.551,0.559,0.580,0.091,0.542,0.669,0.829,0.454,0.576,0.073,0.630,0.545,0.418,0.446,0.568,0.119,0.688,0.557,0.604,0.623,0.615,0.613,0.689,0.586,0.820,0.665,0.523,0.559
Time_Saturation=22.039,21.060,21.060,20.082,22.039,19.348,20.326,22.039,21.305,22.039,18.614,22.039,18.124,22.039,22.039,22.284,22.284,21.550,22.284,22.039,22.039,20.326,21.305,22.039,22.039,20.816,21.305,21.550,22.039,22.284,21.305,22.039,21.550,22.039,19.348,22.039,20.082,22.039,22.039,22.284,21.305,21.305,22.039,21.060,22.284,22.039,20.082,21.794,22.284,21.305,21.305,22.039,21.550,0.263,21.305,22.039,21.305,21.305,21.060,0.263,22.039,21.060,20.816,22.039,21.305,0.263,21.794,22.284,21.060,22.284,21.060,21.305,22.284,21.550,22.284,20.816,20.816,0.263,21.060,22.039,21.305,20.326,21.550,0.263,22.039,20.816,19.103,21.550,22.284,23.263,21.060,21.794,21.305,21.794,21.060,20.082
OD_Saturation=0.856,0.918,0.962,0.858,0.870,0.823,0.709,0.875,0.942,0.872,0.920,0.835,0.863,1.011,0.953,0.876,0.839,0.926,0.941,0.853,0.871,0.830,0.910,0.830,0.868,0.890,0.845,0.845,0.943,0.842,0.818,0.974,0.914,0.876,0.856,0.821,1.048,0.903,0.881,0.880,0.974,0.846,0.795,0.947,0.871,0.848,0.866,0.880,0.958,1.005,0.807,0.868,0.844,0.072,0.955,0.888,0.860,0.835,0.977,0.111,0.948,1.009,0.928,0.865,0.850,0.072,0.947,0.883,0.804,0.848,0.870,0.100,0.951,0.857,0.871,0.850,0.859,0.073,0.925,0.845,0.798,0.825,0.826,0.119,1.001,0.823,0.868,0.920,0.833,1.032,0.847,0.929,0.979,0.980,0.837,1.031
Ref_Well_Name=A01,A01,A01,A01,A01,A01,A01,A01,A01,A01,A01,A01,A01,A01,A01,A01,A01,A01,A01,A01,A01,A01,A01,A01,A01,A01,A01,A01,A01,A01,A01,A01,A01,A01,A01,A01,A01,A01,A01,A01,A01,A01,A01,A01,A01,A01,A01,A01,A01,A01,A01,A01,A01,A01,A01,A01,A01,A01,A01,A01,A01,A01,A01,A01,A01,A01,A01,A01,A01,A01,A01,A01,A01,A01,A01,A01,A01,A01,A01,A01,A01,A01,A01,A01,A01,A01,A01,A01,A01,A01,A01,A01,A01,A01,A01,A01
Ratio_Avg_G=1.000,1.100,1.072,0.933,0.985,0.905,0.836,1.043,1.031,1.006,1.076,0.864,0.933,1.078,0.947,0.929,0.958,0.923,0.959,1.042,0.967,0.918,1.013,0.890,0.972,1.064,0.996,0.944,1.026,0.883,0.967,1.110,1.034,0.993,0.997,0.865,1.146,1.088,1.079,1.050,1.078,1.052,1.054,1.132,1.105,1.065,1.070,1.054,1.037,1.130,0.717,0.971,0.972,Inf,1.054,1.016,0.767,0.941,1.035,Inf,1.022,1.094,1.144,1.008,0.994,Inf,1.036,1.025,0.687,1.031,0.968,0.096,1.020,1.031,0.746,1.003,0.942,Inf,1.007,1.022,0.730,1.036,0.957,Inf,1.118,1.032,1.061,1.124,1.067,1.185,1.054,1.112,1.146,1.122,1.101,1.182
Ratio_Fit_G=1.000,1.463,1.577,1.214,1.723,1.581,1.393,1.365,1.889,1.652,1.583,1.355,0.890,1.410,1.275,1.419,1.518,1.204,1.063,1.567,1.452,1.369,1.358,1.331,0.855,1.695,1.539,1.442,1.515,1.437,1.098,1.383,1.398,1.475,1.410,1.405,1.290,1.496,1.565,1.538,1.468,1.505,1.463,1.416,1.539,1.535,1.633,1.592,1.379,1.505,1.186,1.578,1.397,Inf,1.550,1.466,1.153,1.450,1.445,Inf,1.331,1.382,1.424,1.443,1.471,Inf,1.286,1.525,1.000,1.396,1.544,0.240,1.373,1.348,0.949,1.461,1.550,Inf,1.360,1.603,1.410,1.499,1.552,Inf,1.445,1.605,1.551,1.376,1.483,1.444,1.393,1.390,1.290,1.334,1.456,1.484
Ratio_G_Int=1.000,1.081,0.918,1.090,1.204,1.110,1.016,1.026,0.757,0.891,0.933,1.071,0.902,0.877,0.912,1.139,1.185,1.143,1.077,1.084,1.162,1.178,1.215,1.151,0.964,1.215,1.191,1.198,1.232,1.172,0.924,1.116,1.221,1.228,1.202,1.122,1.166,1.249,1.323,1.263,1.254,1.288,1.218,1.285,1.256,1.284,1.273,1.264,1.090,1.257,0.916,1.163,1.206,Inf,1.192,1.219,0.969,1.099,1.241,Inf,1.185,1.267,1.292,1.220,1.213,Inf,1.216,1.263,0.823,1.215,1.245,0.104,1.201,1.179,0.979,1.232,1.004,Inf,1.218,1.260,1.011,1.232,0.835,Inf,1.318,1.291,1.309,1.279,1.268,1.317,1.291,1.251,1.249,1.238,1.212,1.265
Ratio_t0_Fit=1.000,-0.398,-0.912,-1.127,-0.510,-0.460,-0.568,-1.780,-0.514,-0.530,21.051,-0.882,0.746,-3.571,-1.863,-0.615,-0.763,-0.828,3.073,-0.904,-0.741,-0.757,-1.485,-0.982,0.538,-0.762,-0.840,-6.559,-1.586,-0.594,3.702,3.278,-1.333,-0.872,-1.040,-0.590,4.608,-1.291,-1.119,-0.995,-3.324,-1.099,-1.410,-3.527,-1.700,-0.939,-0.755,-1.878,-1.775,-0.856,-0.771,-0.701,-1.219,-Inf,-0.469,-1.082,-1.222,-0.626,-1.232,-Inf,-3.270,-2.438,-2.947,-0.983,-0.792,-Inf,-8.690,-0.941,-1.269,-1.195,-0.709,0.690,-1.726,-2.984,-3.411,-0.869,-0.553,-Inf,-1.507,-0.669,-0.353,-1.111,-0.759,-Inf,-3.611,-0.807,-1.014,-5.368,-0.904,-7.495,-1.596,-3.700,9.819,-12.059,-1.250,-3.971
Ratio_t0_G_Int=1.000,0.901,0.342,-1.116,-0.746,-0.662,-0.661,0.862,0.183,0.379,0.364,-0.586,0.650,0.274,0.638,-0.687,-0.664,-0.635,-2.385,2.082,-0.845,-0.505,-0.906,-0.471,0.880,-1.813,-0.917,-0.551,-0.904,-0.410,0.607,1.182,-1.083,-0.690,-0.846,-0.452,1.468,-1.683,-0.798,-0.916,-1.347,-0.784,-1.458,-2.198,-2.083,-0.902,-1.031,-0.940,2.681,-3.839,-0.402,-0.879,-0.656,-Inf,-2.192,-0.905,-0.463,-1.135,-0.925,-Inf,-1.359,-1.461,-2.454,-0.827,-0.761,-Inf,-1.163,-0.727,-0.617,-1.105,-0.527,-Inf,-1.103,-1.698,-0.367,-0.731,4.428,-Inf,-0.832,-0.724,-0.286,-1.010,0.334,-Inf,-1.189,-0.660,-0.744,-2.085,-1.037,-4.225,-0.785,-2.622,-21.491,-5.694,-6.289,7.037
Ref_Curve_Array=1,1,1,1,1,1,1,1,1,1,1,1,1,1,1,1,1,1,1,1,1,1,1,1,1,1,1,1,1,1,1,1,1,1,1,1,1,1,1,1,1,1,1,1,1,1,1,1,1,1,1,1,1,1,1,1,1,1,1,1,1,1,1,1,1,1,1,1,1,1,1,1,1,1,1,1,1,1,1,1,1,1,1,1,1,1,1,1,1,1,1,1,1,1,1,1
Default_ref=0
Comm_Map=,,,,,
Comm_Consol=,,,,,,,,
Comm_Screen=,,,,,
Analysis_Set=A,A,A,A,A,A,A,A,A,A,A,A,A,A,A,A,A,A,A,A,A,A,A,A,A,A,A,A,A,A,A,A,A,A,A,A,A,A,A,A,A,A,A,A,A,A,A,A,A,A,A,A,A,A,A,A,A,A,A,A,A,A,A,A,A,A,A,A,A,A,A,A,A,A,A,A,A,A,A,A,A,A,A,A,A,A,A,A,A,A,A,A,A,A,A,A
Ref_Type=single_ref,single_ref,single_ref,single_ref,single_ref,single_ref,single_ref,single_ref,single_ref,single_ref,single_ref,single_ref,single_ref,single_ref,single_ref,single_ref,single_ref,single_ref,single_ref,single_ref,single_ref,single_ref,single_ref,single_ref,single_ref,single_ref,single_ref,single_ref,single_ref,single_ref,single_ref,single_ref,single_ref,single_ref,single_ref,single_ref,single_ref,single_ref,single_ref,single_ref,single_ref,single_ref,single_ref,single_ref,single_ref,single_ref,single_ref,single_ref,single_ref,single_ref,single_ref,single_ref,single_ref,single_ref,single_ref,single_ref,single_ref,single_ref,single_ref,single_ref,single_ref,single_ref,single_ref,single_ref,single_ref,single_ref,single_ref,single_ref,single_ref,single_ref,single_ref,single_ref,single_ref,single_ref,single_ref,single_ref,single_ref,single_ref,single_ref,single_ref,single_ref,single_ref,single_ref,single_ref,single_ref,single_ref,single_ref,single_ref,single_ref,single_ref,single_ref,single_ref,single_ref,single_ref,single_ref,single_ref
Wells_In_Use=0,0,0,0,0,0,0,0,0,0,0,0,0,0,0,0,0,0,0,0,0,0,0,0,0,0,0,0,0,0,0,0,0,0,0,0,0,0,0,0,0,0,0,0,0,0,0,0,0,0,0,0,0,0,0,0,0,0,0,0,0,0,0,0,0,0,0,0,0,0,0,0,0,0,0,0,0,0,0,0,0,0,0,0,0,0,0,0,0,0,0,0,0,0,0,0
[Flor:]
[Flor2:]
[Lumin:]
[Data:]
Read=DateTime	RunT[s]	Temp	Well_1	Well_2	Well_3	Well_4	Well_5	Well_6	Well_7	Well_8	Well_9	Well_10	Well_11	Well_12	Well_13	Well_14	Well_15	Well_16	Well_17	Well_18	Well_19	Well_20	Well_21	Well_22	Well_23	Well_24	Well_25	Well_26	Well_27	Well_28	Well_29	Well_30	Well_31	Well_32	Well_33	Well_34	Well_35	Well_36	Well_37	Well_38	Well_39	Well_40	Well_41	Well_42	Well_43	Well_44	Well_45	Well_46	Well_47	Well_48	Well_49	Well_50	Well_51	Well_52	Well_53	Well_54	Well_55	Well_56	Well_57	Well_58	Well_59	Well_60	Well_61	Well_62	Well_63	Well_64	Well_65	Well_66	Well_67	Well_68	Well_69	Well_70	Well_71	Well_72	Well_73	Well_74	Well_75	Well_76	Well_77	Well_78	Well_79	Well_80	Well_81	Well_82	Well_83	Well_84	Well_85	Well_86	Well_87	Well_88	Well_89	Well_90	Well_91	Well_92	Well_93	Well_94	Well_95	Well_96
1=13:40:18	946	300	0.1171	0.0956	0.0888	0.0860	0.0850	0.0842	0.0834	0.0879	0.0950	0.0824	0.0875	0.0724	0.0933	0.0910	0.0892	0.0867	0.0922	0.0881	0.0868	0.0855	0.0951	0.0863	0.0993	0.1112	0.0975	0.0906	0.0977	0.0843	0.0838	0.0886	0.1017	0.0843	0.0820	0.0854	0.0867	0.0718	0.1017	0.0943	0.0858	0.0838	0.0881	0.1055	0.0932	0.1100	0.0904	0.0900	0.0872	0.0853	0.1119	0.0866	0.0866	0.0835	0.0874	0.0842	0.0848	0.0836	0.0904	0.0847	0.0986	0.0733	0.0898	0.0917	0.0854	0.0883	0.0875	0.0878	0.0849	0.0941	0.0941	0.0951	0.1262	0.1195	0.1236	0.0899	0.0901	0.0871	0.0838	0.0875	0.0917	0.0996	0.1055	0.1016	0.1191	0.0995	0.0948	0.0995	0.1033	0.0925	0.0986	0.0921	0.0878	0.0954	0.0937	0.0886	0.1281	0.1490
2=13:54:59	1827	300	0.1177	0.1435	0.1389	0.1224	0.1255	0.1083	0.1195	0.1163	0.0851	0.1120	0.0873	0.0731	0.0945	0.0978	0.1508	0.1238	0.1540	0.0886	0.1079	0.0855	0.0848	0.0910	0.1012	0.1092	0.1276	0.1400	0.1347	0.1030	0.0852	0.1020	0.0842	0.1168	0.0878	0.0843	0.1090	0.0740	0.0989	0.1191	0.1152	0.0849	0.1161	0.0842	0.0835	0.1091	0.0868	0.0863	0.0909	0.0811	0.1253	0.1161	0.0992	0.0865	0.0951	0.0821	0.0847	0.0830	0.0861	0.0855	0.1288	0.0730	0.0955	0.0972	0.0979	0.0865	0.0866	0.1100	0.1001	0.1156	0.0850	0.0870	0.1376	0.0956	0.1179	0.1100	0.0958	0.0965	0.0886	0.0857	0.1152	0.1265	0.1242	0.0963	0.0893	0.1004	0.0943	0.0978	0.0916	0.0969	0.1160	0.1101	0.0864	0.0884	0.0910	0.0893	0.0857	0.1043
3=14:09:40	2708	300	0.1262	0.1130	0.1302	0.1220	0.1239	0.1347	0.1032	0.1085	0.0804	0.0910	0.0877	0.0723	0.0933	0.1162	0.1346	0.1325	0.1557	0.0895	0.1160	0.0875	0.0928	0.0880	0.1043	0.1351	0.1134	0.1192	0.1268	0.1034	0.0944	0.0890	0.0845	0.0883	0.0774	0.0848	0.0846	0.0725	0.1035	0.0989	0.0964	0.0833	0.0888	0.0823	0.0842	0.0912	0.0849	0.0871	0.0909	0.0996	0.1078	0.1069	0.1049	0.0867	0.0928	0.0814	0.0835	0.0836	0.0860	0.0852	0.0839	0.0736	0.0908	0.0930	0.1134	0.0838	0.1069	0.0840	0.0841	0.0865	0.0821	0.0882	0.0878	0.1036	0.1256	0.1043	0.1025	0.0986	0.0874	0.0844	0.0893	0.0866	0.0943	0.0931	0.0926	0.1091	0.0942	0.0993	0.0910	0.0929	0.0890	0.0874	0.0837	0.0912	0.0867	0.0881	0.0870	0.1072
4=14:24:20	3589	300	0.1159	0.1042	0.0939	0.0899	0.0850	0.0859	0.0853	0.0905	0.0840	0.0901	0.0896	0.0716	0.0955	0.1106	0.1148	0.0984	0.1119	0.0879	0.0919	0.0863	0.0863	0.0893	0.1078	0.1110	0.1268	0.1107	0.0986	0.0823	0.0863	0.0872	0.0850	0.0886	0.0837	0.0894	0.0869	0.0738	0.1046	0.1055	0.0930	0.0833	0.0899	0.0823	0.0859	0.0870	0.0863	0.0873	0.0895	0.0979	0.1144	0.1163	0.1005	0.0840	0.0887	0.0831	0.0856	0.0862	0.0861	0.0874	0.0860	0.0732	0.0930	0.0941	0.0955	0.0915	0.0883	0.0855	0.0849	0.0860	0.0823	0.0869	0.0881	0.0910	0.1247	0.1047	0.0892	0.0887	0.0867	0.0865	0.0905	0.0867	0.0930	0.0935	0.0887	0.0993	0.0943	0.1011	0.0932	0.0971	0.0910	0.0891	0.0865	0.0911	0.0901	0.0911	0.0887	0.1206
5=14:39:01	4470	301	0.1180	0.1112	0.1246	0.1032	0.0953	0.1008	0.0881	0.1054	0.0858	0.1021	0.0890	0.0713	0.1029	0.1237	0.1472	0.1334	0.1678	0.0915	0.1313	0.0875	0.0826	0.0994	0.1071	0.0965	0.1042	0.1104	0.1227	0.0836	0.1075	0.0850	0.0871	0.0887	0.0857	0.0874	0.1154	0.0713	0.1115	0.1120	0.0904	0.0930	0.1130	0.0831	0.0855	0.0872	0.0841	0.0886	0.1006	0.0824	0.1261	0.1064	0.0859	0.0844	0.1016	0.0818	0.0858	0.0921	0.0911	0.0864	0.0901	0.0719	0.0961	0.1165	0.0986	0.0848	0.0924	0.1238	0.0880	0.1105	0.0963	0.0885	0.0867	0.0730	0.1231	0.1009	0.1040	0.0961	0.0877	0.0944	0.0946	0.0942	0.0994	0.0982	0.1067	0.0979	0.0956	0.1022	0.1036	0.0987	0.1424	0.1357	0.1144	0.1044	0.1042	0.1019	0.0933	0.1135
6=14:53:42	5350	301	0.1162	0.1332	0.1337	0.1013	0.1035	0.0902	0.0886	0.0941	0.0901	0.0890	0.0887	0.0717	0.1007	0.1375	0.1318	0.1087	0.1276	0.0913	0.0896	0.0892	0.0844	0.1015	0.1099	0.1514	0.1091	0.1371	0.1266	0.0867	0.0866	0.0847	0.0888	0.0905	0.0866	0.0883	0.0884	0.0721	0.1054	0.1057	0.0891	0.0845	0.0909	0.0838	0.0870	0.0897	0.0846	0.0904	0.0903	0.0776	0.1318	0.0988	0.0894	0.0856	0.0919	0.0827	0.0871	0.0850	0.0936	0.0859	0.1069	0.0716	0.0999	0.1013	0.0972	0.0853	0.0881	0.0848	0.0868	0.0889	0.0828	0.0996	0.1159	0.0731	0.1368	0.0992	0.0985	0.0927	0.0892	0.0878	0.0904	0.0943	0.1044	0.0995	0.0942	0.1005	0.1003	0.1036	0.0980	0.0960	0.1063	0.0872	0.0867	0.0986	0.0967	0.0915	0.0977	0.1111
7=15:08:23	6231	301	0.1247	0.1159	0.1471	0.1328	0.1499	0.1071	0.1071	0.1026	0.0835	0.1019	0.1003	0.0718	0.1006	0.1180	0.1484	0.1474	0.1705	0.1077	0.1249	0.0903	0.0881	0.0935	0.1033	0.1101	0.1137	0.1223	0.1162	0.0981	0.0903	0.0878	0.0899	0.0910	0.0890	0.0936	0.1337	0.0725	0.1088	0.1186	0.1076	0.1053	0.0940	0.0915	0.0918	0.0928	0.0899	0.0924	0.1595	0.0924	0.1135	0.0983	0.0935	0.0928	0.1246	0.0830	0.0897	0.0916	0.0893	0.0876	0.1560	0.0718	0.1122	0.1087	0.1266	0.0867	0.1232	0.1165	0.0998	0.1217	0.1109	0.0921	0.1492	0.0767	0.1331	0.1061	0.1073	0.1346	0.1255	0.1137	0.1055	0.1146	0.1052	0.0976	0.1317	0.1043	0.1024	0.1091	0.1037	0.1090	0.0978	0.0954	0.0970	0.0990	0.0958	0.0971	0.1042	0.1092
8=15:23:04	7112	298	0.1285	0.1541	0.1673	0.1071	0.1263	0.1168	0.0995	0.1071	0.0851	0.1253	0.0925	0.0721	0.1015	0.0994	0.1290	0.0958	0.1230	0.1066	0.0963	0.0935	0.0854	0.1013	0.1092	0.1372	0.1128	0.1531	0.1134	0.0882	0.0887	0.0883	0.0910	0.0939	0.0909	0.0944	0.0910	0.0715	0.1081	0.0966	0.0916	0.0863	0.0966	0.0876	0.0906	0.0926	0.0883	0.0932	0.0928	0.0760	0.1423	0.0955	0.0923	0.0865	0.0914	0.0881	0.0915	0.0894	0.0881	0.0919	0.0899	0.0713	0.1010	0.1013	0.0923	0.0887	0.0911	0.0862	0.0905	0.1116	0.0843	0.0945	0.0887	0.0722	0.1243	0.1001	0.0933	0.0933	0.0909	0.0920	0.0959	0.0946	0.1040	0.1002	0.0989	0.1089	0.1027	0.1123	0.0991	0.0982	0.0972	0.0991	0.0912	0.0980	0.0971	0.0963	0.0950	0.1184
9=15:37:44	7993	301	0.1293	0.1048	0.1364	0.0997	0.0962	0.0936	0.0968	0.1080	0.0897	0.0893	0.0985	0.0723	0.1048	0.1537	0.1723	0.1094	0.1206	0.0903	0.0988	0.0945	0.0841	0.0946	0.1113	0.1194	0.1222	0.1531	0.1299	0.0899	0.0906	0.0900	0.0941	0.0975	0.0945	0.0952	0.0971	0.0715	0.1162	0.1347	0.0959	0.0882	0.0949	0.0847	0.0938	0.0930	0.0909	0.0970	0.0930	0.0845	0.1248	0.1136	0.0947	0.0895	0.1347	0.0866	0.0939	0.0998	0.0904	0.0930	0.1272	0.0727	0.1036	0.1048	0.0955	0.0918	0.1118	0.0894	0.0937	0.0922	0.0839	0.1057	0.0979	0.0868	0.1369	0.1176	0.1292	0.1317	0.1177	0.0940	0.1043	0.0968	0.1023	0.1135	0.1201	0.1123	0.1099	0.1170	0.1033	0.1123	0.1152	0.1134	0.1140	0.1090	0.1103	0.1068	0.1075	0.1334
10=15:52:25	8874	301	0.1341	0.1106	0.1082	0.0969	0.0942	0.0910	0.0965	0.1075	0.0896	0.0933	0.0976	0.0711	0.1046	0.1091	0.1255	0.1032	0.1045	0.1121	0.1037	0.0988	0.0900	0.0993	0.1119	0.0863	0.1123	0.1154	0.1383	0.1143	0.1030	0.0956	0.0979	0.1016	0.0981	0.0971	0.1009	0.0719	0.1179	0.1538	0.1003	0.0906	0.1000	0.0889	0.0976	0.0988	0.0897	0.1087	0.0955	0.0851	0.1228	0.1489	0.1129	0.1137	0.1028	0.0878	0.0948	0.1000	0.0897	0.0951	0.0967	0.0720	0.1071	0.1098	0.0983	0.0941	0.1003	0.0898	0.0951	0.1011	0.0847	0.0984	0.1052	0.0728	0.1340	0.1297	0.1013	0.1027	0.1002	0.0952	0.1032	0.0973	0.1055	0.1082	0.1009	0.1171	0.1138	0.1200	0.1121	0.1071	0.1037	0.1020	0.0945	0.1072	0.1101	0.1070	0.1042	0.1255
11=16:07:06	9754	298	0.1302	0.1117	0.1292	0.1028	0.0983	0.0922	0.1017	0.1132	0.0861	0.0961	0.1113	0.0721	0.1013	0.1087	0.1296	0.0999	0.1290	0.0929	0.1077	0.0988	0.0960	0.0994	0.1170	0.0837	0.1233	0.1524	0.1010	0.0932	0.0942	0.0977	0.1013	0.1067	0.1032	0.0999	0.0987	0.0720	0.1170	0.1059	0.0997	0.0920	0.1014	0.0994	0.1006	0.1029	0.0919	0.1122	0.1001	0.0777	0.1244	0.1046	0.1029	0.0956	0.0996	0.0949	0.1001	0.0992	0.0921	0.1016	0.0949	0.0729	0.1133	0.1281	0.1019	0.0955	0.1071	0.0913	0.0978	0.0966	0.0835	0.1034	0.0959	0.0830	0.1650	0.1123	0.1017	0.1037	0.1018	0.1013	0.1073	0.0991	0.1047	0.1149	0.1063	0.1216	0.1165	0.1224	0.1112	0.1095	0.1112	0.1015	0.0978	0.1129	0.1128	0.1094	0.1085	0.1327
12=16:21:47	10635	301	0.1415	0.1767	0.1803	0.1138	0.1118	0.1144	0.1355	0.1290	0.1042	0.1024	0.1104	0.0717	0.1080	0.1295	0.1924	0.1152	0.1187	0.1090	0.1233	0.1026	0.0937	0.1018	0.1207	0.1108	0.1437	0.1801	0.1472	0.1017	0.1106	0.1009	0.1064	0.1126	0.1108	0.1062	0.1154	0.0717	0.1195	0.1106	0.1178	0.1038	0.1180	0.0899	0.1066	0.1174	0.0943	0.1190	0.1026	0.0804	0.1476	0.1098	0.1107	0.1217	0.1266	0.0909	0.1049	0.1059	0.0985	0.1272	0.1144	0.0724	0.1401	0.1455	0.1131	0.1081	0.1666	0.1029	0.1031	0.1023	0.0982	0.1175	0.1007	0.0887	0.1637	0.1358	0.1452	0.1363	0.1184	0.1042	0.1131	0.1053	0.1218	0.1240	0.1322	0.1353	0.1197	0.1287	0.1159	0.1457	0.1118	0.1084	0.1016	0.1173	0.1298	0.1487	0.1489	0.1578
13=16:36:28	11516	301	0.1679	0.2040	0.1854	0.1115	0.1134	0.1440	0.1631	0.1268	0.0918	0.1150	0.1109	0.0720	0.1102	0.1756	0.1969	0.1561	0.1260	0.1326	0.1244	0.1101	0.0939	0.1115	0.1247	0.1112	0.1327	0.1825	0.1624	0.1023	0.1047	0.1058	0.1154	0.1198	0.1201	0.1115	0.1103	0.0718	0.1222	0.1709	0.1083	0.1120	0.1153	0.0971	0.1123	0.1089	0.0946	0.1134	0.1105	0.0825	0.1583	0.1164	0.1097	0.1495	0.1180	0.0929	0.1118	0.1142	0.0943	0.1073	0.2113	0.0731	0.1438	0.1461	0.1273	0.1205	0.1083	0.0969	0.1069	0.1077	0.0869	0.1119	0.1415	0.0777	0.1772	0.1217	0.1124	0.1128	0.1185	0.1116	0.1220	0.1101	0.1190	0.1309	0.1174	0.1447	0.1279	0.1362	0.1303	0.1174	0.1187	0.1137	0.1088	0.1278	0.1290	0.1238	0.1198	0.1489
14=16:51:08	12397	301	0.1814	0.1558	0.1573	0.1118	0.1064	0.0966	0.1167	0.1311	0.0919	0.1072	0.1078	0.0714	0.1083	0.1396	0.1790	0.1111	0.1275	0.1031	0.1231	0.1101	0.0944	0.1107	0.1281	0.0878	0.1506	0.1777	0.1228	0.1004	0.1042	0.1042	0.1133	0.1207	0.1197	0.1138	0.1098	0.0714	0.1303	0.1249	0.1091	0.1013	0.1133	0.0953	0.1131	0.1104	0.0942	0.1150	0.1066	0.0874	0.1481	0.1197	0.1110	0.1004	0.1142	0.0946	0.1142	0.1086	0.0951	0.1098	0.1029	0.0727	0.1419	0.1451	0.1155	0.1047	0.1102	0.0963	0.1076	0.1110	0.0871	0.1167	0.1042	0.0772	0.1716	0.1261	0.1164	0.1141	0.1197	0.1145	0.1239	0.1089	0.1296	0.1340	0.1202	0.1489	0.1295	0.1429	0.1316	0.1213	0.1217	0.1176	0.1128	0.1296	0.1332	0.1282	0.1233	0.1582
15=17:05:49	13278	301	0.1593	0.2181	0.1646	0.1153	0.1136	0.1018	0.1242	0.1408	0.0924	0.1147	0.1126	0.0725	0.1138	0.1671	0.1840	0.1526	0.1357	0.1043	0.1295	0.1175	0.0975	0.1155	0.1323	0.1182	0.1733	0.1910	0.1413	0.1065	0.1099	0.1089	0.1235	0.1279	0.1297	0.1178	0.1127	0.0716	0.1321	0.1643	0.1135	0.1033	0.1182	0.0984	0.1214	0.1168	0.0954	0.1235	0.1123	0.0864	0.1650	0.1371	0.1167	0.1046	0.1240	0.0964	0.1177	0.1181	0.0950	0.1151	0.1049	0.0724	0.1336	0.1580	0.1222	0.1100	0.1136	0.1000	0.1122	0.1170	0.0864	0.1241	0.1121	0.0789	0.1915	0.1392	0.1252	0.1223	0.1266	0.1200	0.1340	0.1148	0.1242	0.1454	0.1282	0.1582	0.1363	0.1474	0.1377	0.1291	0.1297	0.1240	0.1167	0.1398	0.1410	0.1381	0.1302	0.1623
16=17:20:30	14158	301	0.1839	0.1509	0.1433	0.1230	0.1208	0.1212	0.1364	0.1577	0.1117	0.1211	0.1219	0.0741	0.1184	0.1905	0.1388	0.1315	0.1471	0.1236	0.1408	0.1258	0.1002	0.1240	0.1439	0.1000	0.1662	0.1472	0.1640	0.1118	0.1163	0.1116	0.1307	0.1403	0.1430	0.1247	0.1210	0.0718	0.1389	0.1374	0.1210	0.1084	0.1304	0.1028	0.1299	0.1259	0.1003	0.1323	0.1154	0.0892	0.1987	0.1364	0.1230	0.1103	0.1282	0.1002	0.1274	0.1448	0.0992	0.1214	0.1145	0.0727	0.1459	0.1510	0.1285	0.1194	0.1276	0.1022	0.1228	0.1239	0.0896	0.1293	0.1154	0.0812	0.1969	0.1427	0.1324	0.1301	0.1343	0.1244	0.1483	0.1245	0.1387	0.1574	0.1363	0.1748	0.1425	0.1610	0.1448	0.1375	0.1345	0.1345	0.1259	0.1508	0.1545	0.1498	0.1410	0.1847
17=17:35:11	15039	301	0.1961	0.1596	0.1510	0.1279	0.1251	0.1086	0.1414	0.1605	0.0955	0.1232	0.1225	0.0721	0.1197	0.1832	0.1473	0.1376	0.1529	0.1161	0.1478	0.1333	0.1032	0.1319	0.1472	0.1121	0.1777	0.1581	0.1478	0.1144	0.1194	0.1170	0.1337	0.1461	0.1469	0.1272	0.1240	0.0721	0.1539	0.1444	0.1283	0.1123	0.1340	0.1076	0.1336	0.1325	0.1030	0.1344	0.1175	0.0791	0.1956	0.1450	0.1299	0.1144	0.1333	0.1035	0.1335	0.1309	0.0982	0.1267	0.1197	0.0714	0.1504	0.1587	0.1374	0.1231	0.1310	0.1051	0.1270	0.1284	0.0892	0.1369	0.1243	0.0729	0.2070	0.1544	0.1420	0.1389	0.1428	0.1322	0.1520	0.1267	0.1384	0.1626	0.1401	0.1811	0.1484	0.1709	0.1540	0.1445	0.1426	0.1340	0.1313	0.1589	0.1638	0.1565	0.1498	0.1926
18=17:49:52	15920	300	0.2021	0.1712	0.1583	0.1296	0.1304	0.1160	0.1474	0.1746	0.0964	0.1282	0.1290	0.0719	0.1290	0.1588	0.1470	0.1432	0.1598	0.1128	0.1542	0.1366	0.1053	0.1283	0.1560	0.1301	0.1876	0.1605	0.1528	0.1212	0.1244	0.1193	0.1405	0.1522	0.1545	0.1331	0.1337	0.0717	0.1519	0.1503	0.1309	0.1144	0.1397	0.1128	0.1405	0.1339	0.1051	0.1456	0.1241	0.0834	0.2267	0.1525	0.1405	0.1159	0.1402	0.1095	0.1409	0.1324	0.1018	0.1318	0.1214	0.0722	0.1573	0.1673	0.1406	0.1296	0.1322	0.1094	0.1375	0.1366	0.0944	0.1436	0.1236	0.0753	0.2045	0.1581	0.1485	0.1456	0.1463	0.1391	0.1611	0.1374	0.1464	0.1722	0.1493	0.1927	0.1593	0.1761	0.1592	0.1511	0.1517	0.1440	0.1417	0.1678	0.1747	0.1647	0.1592	0.2023
19=18:04:32	16801	298	0.2004	0.1835	0.1730	0.1405	0.1424	0.1272	0.1665	0.1961	0.0997	0.1387	0.1411	0.0718	0.1316	0.1648	0.1649	0.1530	0.1743	0.1287	0.1682	0.1483	0.1089	0.1429	0.1674	0.1174	0.1943	0.1763	0.1439	0.1301	0.1349	0.1294	0.1633	0.1739	0.1807	0.1478	0.1456	0.0714	0.1619	0.1619	0.1386	0.1228	0.1528	0.1172	0.1567	0.1480	0.1086	0.1560	0.1349	0.0881	0.2324	0.1605	0.1458	0.1298	0.1523	0.1126	0.1535	0.1480	0.1071	0.1472	0.1308	0.0721	0.1678	0.1815	0.1540	0.1381	0.1476	0.1146	0.1495	0.1463	0.0995	0.1571	0.1357	0.0816	0.2219	0.1736	0.1579	0.1570	0.1647	0.1561	0.1824	0.1502	0.1653	0.1949	0.1674	0.2238	0.1674	0.1945	0.1783	0.1658	0.1662	0.1584	0.1564	0.1871	0.1960	0.1826	0.1750	0.2273
20=18:19:13	17682	303	0.2216	0.1945	0.1864	0.1487	0.1512	0.1393	0.1733	0.1987	0.1038	0.1483	0.1473	0.0724	0.1389	0.1962	0.1705	0.1640	0.1887	0.1297	0.1789	0.1580	0.1117	0.1509	0.1772	0.1015	0.2007	0.1866	0.1530	0.1367	0.1442	0.1392	0.1697	0.1835	0.1876	0.1555	0.1524	0.0720	0.1796	0.1732	0.1472	0.1288	0.1604	0.1254	0.1662	0.1589	0.1138	0.1674	0.1391	0.0776	0.2359	0.1763	0.1572	0.1363	0.1626	0.1199	0.1635	0.1630	0.1095	0.1544	0.1358	0.0722	0.1749	0.1943	0.1633	0.1558	0.1547	0.1189	0.1574	0.1573	0.1021	0.1660	0.1401	0.0794	0.2423	0.1820	0.1719	0.1683	0.1806	0.1694	0.1961	0.1609	0.1766	0.2100	0.1775	0.2345	0.1787	0.2064	0.1865	0.1764	0.1783	0.1672	0.1643	0.1996	0.2055	0.2019	0.1847	0.2273
21=18:33:54	18562	301	0.2281	0.2061	0.1965	0.1549	0.1555	0.1333	0.1828	0.2073	0.1033	0.1517	0.1528	0.0714	0.1347	0.1890	0.1855	0.1731	0.2018	0.1323	0.1899	0.1644	0.1133	0.1552	0.1875	0.0831	0.2012	0.2021	0.1559	0.1389	0.1481	0.1413	0.1737	0.1893	0.1941	0.1577	0.1632	0.0712	0.1777	0.1853	0.1567	0.1348	0.1704	0.1262	0.1752	0.1665	0.1121	0.1703	0.1551	0.0753	0.2638	0.1908	0.1660	0.1412	0.1714	0.1225	0.1711	0.1639	0.1103	0.1583	0.1415	0.0716	0.1876	0.2112	0.1748	0.1544	0.1637	0.1263	0.1659	0.1662	0.0981	0.1739	0.1494	0.0775	0.2510	0.1974	0.1880	0.1800	0.1885	0.1718	0.2027	0.1690	0.1829	0.2138	0.1838	0.2439	0.1918	0.2221	0.2020	0.1867	0.1891	0.1800	0.1762	0.2098	0.2201	0.2127	0.1951	0.2562
22=18:48:35	19443	301	0.2499	0.2229	0.2136	0.1656	0.1660	0.1422	0.1950	0.2207	0.1069	0.1607	0.1630	0.0723	0.1401	0.2027	0.1991	0.1806	0.2141	0.1391	0.2025	0.1710	0.1202	0.1677	0.2004	0.0955	0.2355	0.2173	0.1660	0.1483	0.1566	0.1513	0.1827	0.2025	0.2153	0.1719	0.1662	0.0729	0.1950	0.1982	0.1648	0.1423	0.1816	0.1343	0.1869	0.1804	0.1157	0.1838	0.1587	0.0839	0.2475	0.1998	0.1778	0.1505	0.1787	0.1282	0.1826	0.1777	0.1157	0.1705	0.1499	0.0732	0.1996	0.2219	0.1855	0.1636	0.1751	0.1350	0.1802	0.1786	0.1060	0.1889	0.1575	0.0777	0.2746	0.2134	0.2003	0.1910	0.2010	0.1836	0.2133	0.1822	0.1963	0.2321	0.1957	0.2652	0.1974	0.2392	0.2168	0.1963	0.2016	0.1874	0.1901	0.2251	0.2407	0.2239	0.2126	0.2736
23=19:03:16	20324	298	0.2741	0.2487	0.2365	0.1784	0.1863	0.1558	0.2203	0.2578	0.1160	0.1812	0.1782	0.0715	0.1571	0.2206	0.2112	0.2007	0.2352	0.1509	0.2248	0.1957	0.1251	0.1827	0.2170	0.0847	0.2276	0.2361	0.1908	0.1663	0.1748	0.1661	0.2111	0.2331	0.2393	0.1898	0.1842	0.0717	0.2082	0.2155	0.1814	0.1549	0.1997	0.1473	0.2080	0.1982	0.1207	0.2063	0.1751	0.0779	0.2799	0.2155	0.1904	0.1640	0.2052	0.1423	0.2033	0.1937	0.1203	0.1902	0.1646	0.0705	0.2127	0.2497	0.2014	0.1787	0.1877	0.1427	0.1949	0.1962	0.1069	0.2056	0.1701	0.0723	0.3012	0.2282	0.2203	0.2042	0.2226	0.2025	0.2456	0.1944	0.2134	0.2574	0.2105	0.2960	0.2240	0.2616	0.2316	0.2189	0.2147	0.2071	0.2016	0.2508	0.2564	0.2506	0.2313	0.2937
24=19:17:56	21205	301	0.2720	0.2589	0.2446	0.1833	0.1940	0.1614	0.2253	0.2676	0.1158	0.1866	0.1870	0.0714	0.1630	0.2299	0.2234	0.2130	0.2503	0.1524	0.2364	0.2052	0.1295	0.1861	0.2263	0.0914	0.2452	0.2536	0.1932	0.1712	0.1780	0.1703	0.2202	0.2464	0.2538	0.1962	0.1919	0.0713	0.2184	0.2318	0.1908	0.1608	0.2100	0.1556	0.2187	0.2076	0.1237	0.2134	0.1756	0.0825	0.2924	0.2305	0.1995	0.1718	0.2156	0.1472	0.2124	0.2052	0.1231	0.2001	0.1694	0.0714	0.2229	0.2702	0.2154	0.1888	0.2016	0.1483	0.2040	0.2061	0.1098	0.2146	0.1774	0.0736	0.3248	0.2480	0.2326	0.2167	0.2365	0.2163	0.2662	0.2078	0.2278	0.2773	0.2281	0.3105	0.2302	0.2802	0.2535	0.2384	0.2321	0.2249	0.2214	0.2701	0.2765	0.2691	0.2476	0.3256
25=19:32:37	22086	301	0.2979	0.2869	0.2758	0.2027	0.2116	0.1764	0.2563	0.3007	0.1260	0.2080	0.2066	0.0709	0.1632	0.2557	0.2431	0.2272	0.2775	0.1642	0.2629	0.2245	0.1394	0.2053	0.2515	0.0987	0.2621	0.2710	0.2042	0.1860	0.2025	0.1867	0.2431	0.2704	0.2948	0.2210	0.2150	0.0713	0.2406	0.2508	0.2086	0.1745	0.2304	0.1650	0.2385	0.2279	0.1311	0.2363	0.1946	0.0794	0.2750	0.2578	0.2191	0.1841	0.2312	0.1600	0.2424	0.2322	0.1321	0.2195	0.1900	0.0719	0.2338	0.2878	0.2355	0.2091	0.2172	0.1609	0.2266	0.2241	0.1157	0.2376	0.1949	0.0799	0.3618	0.2660	0.2595	0.2469	0.2653	0.2401	0.2840	0.2325	0.2603	0.3018	0.2609	0.3584	0.2539	0.3082	0.2769	0.2526	0.2606	0.2395	0.2425	0.2943	0.3108	0.2962	0.2762	0.3515
26=19:47:18	22966	300	0.2984	0.3122	0.2967	0.2140	0.2254	0.1838	0.2697	0.3285	0.1270	0.2183	0.2189	0.0733	0.1751	0.2808	0.2622	0.2414	0.2952	0.1741	0.2771	0.2384	0.1447	0.2197	0.2682	0.0999	0.2803	0.2916	0.2310	0.1967	0.2120	0.1998	0.2573	0.2976	0.3183	0.2357	0.2296	0.0718	0.2504	0.2725	0.2220	0.1862	0.2490	0.1743	0.2607	0.2450	0.1376	0.2562	0.2107	0.0773	0.3079	0.2819	0.2392	0.1992	0.2528	0.1688	0.2616	0.2553	0.1364	0.2389	0.2026	0.0724	0.2500	0.3134	0.2556	0.2235	0.2372	0.1721	0.2484	0.2434	0.1187	0.2582	0.2103	0.0819	0.3726	0.2920	0.2815	0.2686	0.2913	0.2617	0.3167	0.2524	0.2791	0.3338	0.2749	0.3898	0.2747	0.3414	0.3037	0.2790	0.2812	0.2655	0.2632	0.3174	0.3370	0.3263	0.2969	0.3807
27=20:01:59	23847	301	0.3230	0.3436	0.3240	0.2304	0.2405	0.1985	0.3009	0.3560	0.1300	0.2328	0.2353	0.0715	0.1918	0.3038	0.2834	0.2596	0.3170	0.1867	0.3115	0.2647	0.1508	0.2316	0.2866	0.0936	0.2991	0.3175	0.2484	0.2123	0.2305	0.2134	0.2770	0.3189	0.3537	0.2543	0.2477	0.0716	0.2716	0.2904	0.2385	0.2014	0.2728	0.1892	0.2796	0.2658	0.1382	0.2775	0.2279	0.0987	0.3294	0.3021	0.2553	0.2136	0.2709	0.1817	0.2834	0.2690	0.1397	0.2513	0.2206	0.0725	0.2673	0.3390	0.2812	0.2472	0.2564	0.1818	0.2692	0.2620	0.1269	0.2804	0.2299	0.0802	0.3947	0.3163	0.3110	0.2941	0.3104	0.2841	0.3359	0.2796	0.3065	0.3555	0.3026	0.4117	0.3025	0.3643	0.3316	0.2942	0.3046	0.2843	0.2886	0.3427	0.3730	0.3537	0.3297	0.4151
28=20:16:40	24728	298	0.3358	0.3621	0.3410	0.2418	0.2504	0.2058	0.3102	0.3666	0.1359	0.2460	0.2474	0.0718	0.1915	0.3205	0.3014	0.2761	0.3384	0.1933	0.3241	0.2815	0.1551	0.2515	0.3061	0.1108	0.3187	0.3322	0.2493	0.2180	0.2442	0.2250	0.2879	0.3330	0.3683	0.2703	0.2656	0.0709	0.2876	0.3165	0.2533	0.2140	0.2894	0.1976	0.2979	0.2884	0.1428	0.2960	0.2461	0.0867	0.3452	0.3330	0.2748	0.2235	0.2853	0.1898	0.2988	0.2849	0.1464	0.2645	0.2268	0.0721	0.2831	0.3641	0.3018	0.2607	0.2735	0.1937	0.2858	0.2837	0.1407	0.2986	0.2430	0.0866	0.4392	0.3379	0.3315	0.3187	0.3334	0.2973	0.3513	0.2871	0.3237	0.3781	0.3167	0.4324	0.3228	0.3991	0.3509	0.3193	0.3288	0.3134	0.3072	0.3677	0.3956	0.3803	0.3476	0.4436
29=20:31:20	25609	301	0.3704	0.3969	0.3795	0.2614	0.2795	0.2247	0.3472	0.4083	0.1477	0.2729	0.2673	0.0717	0.2176	0.3441	0.3256	0.3021	0.3647	0.2092	0.3528	0.3056	0.1642	0.2667	0.3407	0.0898	0.3387	0.3669	0.2743	0.2457	0.2715	0.2401	0.3230	0.3686	0.4097	0.2960	0.2932	0.0717	0.3073	0.3409	0.2735	0.2342	0.3109	0.2159	0.3239	0.3174	0.1525	0.3289	0.2627	0.0735	0.3581	0.3601	0.2921	0.2443	0.3250	0.2117	0.3308	0.3070	0.1538	0.2880	0.2468	0.0727	0.3069	0.4067	0.3261	0.2873	0.2999	0.2073	0.3103	0.3131	0.1386	0.3269	0.2650	0.0761	0.4602	0.3790	0.3685	0.3474	0.3593	0.3263	0.3986	0.3187	0.3567	0.4034	0.3530	0.4744	0.3566	0.4266	0.3935	0.3528	0.3563	0.3408	0.3384	0.4015	0.4288	0.4101	0.3790	0.4847
30=20:46:01	26490	301	0.3724	0.4242	0.4104	0.2797	0.3032	0.2388	0.3589	0.4388	0.1503	0.2811	0.2830	0.0713	0.2149	0.3742	0.3538	0.3254	0.3946	0.2181	0.3697	0.3290	0.1792	0.2790	0.3518	0.0765	0.3443	0.3987	0.2906	0.2565	0.2819	0.2580	0.3442	0.3901	0.4358	0.3183	0.3177	0.0709	0.3184	0.3669	0.2884	0.2444	0.3305	0.2277	0.3416	0.3397	0.1534	0.3450	0.2800	0.0779	0.3573	0.3785	0.3190	0.2627	0.3375	0.2160	0.3417	0.3271	0.1637	0.3076	0.2625	0.0724	0.3263	0.4302	0.3470	0.3009	0.3140	0.2195	0.3244	0.3299	0.1452	0.3513	0.2779	0.0919	0.5170	0.4011	0.3710	0.3535	0.3885	0.3599	0.4224	0.3330	0.3806	0.4308	0.3781	0.4960	0.3682	0.4567	0.4060	0.3841	0.3831	0.3606	0.3531	0.4308	0.4482	0.4286	0.4059	0.5061
31=21:00:42	27370	301	0.4091	0.4693	0.4320	0.3004	0.3204	0.2591	0.3892	0.4857	0.1575	0.3108	0.3222	0.0724	0.2392	0.4003	0.3880	0.3529	0.4313	0.2365	0.4073	0.3555	0.1864	0.3062	0.3935	0.1017	0.3536	0.4276	0.3129	0.2844	0.3115	0.2853	0.3690	0.4336	0.4835	0.3460	0.3399	0.0727	0.3439	0.4017	0.3160	0.2683	0.3731	0.2478	0.3840	0.3671	0.1642	0.3782	0.3110	0.0795	0.3856	0.4299	0.3539	0.2875	0.3680	0.2425	0.3806	0.3724	0.1729	0.3456	0.2919	0.0728	0.3479	0.4659	0.3879	0.3382	0.3566	0.2383	0.3722	0.3655	0.1545	0.3803	0.3147	0.0863	0.5325	0.4328	0.4286	0.4122	0.4326	0.3925	0.4585	0.3820	0.4156	0.4866	0.4141	0.5586	0.4104	0.5054	0.4570	0.4083	0.4270	0.4007	0.4010	0.4651	0.5094	0.4790	0.4444	0.5586
32=21:15:23	28251	298	0.4407	0.4970	0.4660	0.3220	0.3580	0.2866	0.4283	0.5276	0.1704	0.3476	0.3537	0.0708	0.2569	0.4338	0.4179	0.3845	0.4682	0.2567	0.4412	0.3932	0.1993	0.3337	0.4303	0.0869	0.3653	0.4636	0.3434	0.3076	0.3399	0.3053	0.4055	0.4797	0.5278	0.3828	0.3681	0.0704	0.3691	0.4330	0.3461	0.2893	0.3971	0.2691	0.4123	0.4014	0.1734	0.4161	0.3389	0.0780	0.4166	0.4502	0.3675	0.3082	0.4146	0.2654	0.4137	0.3999	0.1860	0.3859	0.3236	0.0706	0.3736	0.5046	0.4137	0.3657	0.3865	0.2610	0.3920	0.4024	0.1667	0.4190	0.3423	0.0788	0.5687	0.4780	0.4711	0.4374	0.4617	0.4251	0.5179	0.4174	0.4566	0.5248	0.4595	0.5986	0.4479	0.5388	0.4973	0.4566	0.4559	0.4406	0.4321	0.5056	0.5356	0.5195	0.4825	0.5976
33=21:30:04	29132	300	0.4728	0.5273	0.4886	0.3421	0.3940	0.3085	0.4565	0.5489	0.1798	0.3713	0.3660	0.0711	0.2830	0.4680	0.4427	0.4171	0.4980	0.2744	0.4650	0.4265	0.2086	0.3566	0.4569	0.0780	0.3724	0.5064	0.3790	0.3343	0.3607	0.3195	0.4349	0.5045	0.5670	0.4000	0.4000	0.0715	0.3955	0.4648	0.3706	0.3070	0.4164	0.2898	0.4346	0.4337	0.1807	0.4484	0.3653	0.0914	0.4330	0.4788	0.3862	0.3343	0.4378	0.2803	0.4318	0.4116	0.1934	0.3975	0.3423	0.0725	0.3944	0.5374	0.4414	0.3875	0.4112	0.2723	0.4077	0.4234	0.1728	0.4462	0.3619	0.0795	0.5990	0.5179	0.4998	0.4597	0.4704	0.4580	0.5373	0.4384	0.4839	0.5393	0.4924	0.6129	0.4797	0.5579	0.5353	0.4803	0.4866	0.4579	0.4647	0.5289	0.5673	0.5390	0.5234	0.6247
34=21:44:44	30013	301	0.5025	0.5770	0.5330	0.3718	0.4254	0.3374	0.4892	0.6042	0.1913	0.4061	0.4174	0.0711	0.3078	0.4993	0.4809	0.4537	0.5408	0.2938	0.5111	0.4675	0.2265	0.3886	0.4970	0.0972	0.4167	0.5387	0.4075	0.3656	0.3943	0.3586	0.4788	0.5620	0.6142	0.4484	0.4488	0.0720	0.4318	0.5012	0.4096	0.3354	0.4693	0.3204	0.4922	0.4724	0.1946	0.4854	0.4026	0.1059	0.4691	0.5212	0.4368	0.3681	0.4771	0.3133	0.4779	0.4823	0.2112	0.4542	0.3849	0.0724	0.4316	0.5822	0.4912	0.4304	0.4571	0.2994	0.4642	0.4666	0.1920	0.4955	0.4064	0.0737	0.6384	0.5550	0.5539	0.5068	0.5410	0.5049	0.5932	0.4940	0.5350	0.6230	0.5442	0.7022	0.5169	0.6142	0.5728	0.5249	0.5311	0.5071	0.5149	0.5858	0.6297	0.5950	0.5698	0.6720
35=21:59:25	30894	301	0.5103	0.6024	0.5713	0.4009	0.4490	0.3560	0.5071	0.6487	0.1988	0.4241	0.4479	0.0728	0.3239	0.5299	0.5191	0.4740	0.5792	0.3168	0.5468	0.4908	0.2465	0.4158	0.5375	0.1021	0.4366	0.5770	0.4208	0.3742	0.4087	0.3840	0.4873	0.5884	0.6310	0.4709	0.4624	0.0727	0.4541	0.5289	0.4401	0.3630	0.5004	0.3343	0.5165	0.4991	0.1994	0.5056	0.4433	0.0753	0.4693	0.5594	0.4796	0.3964	0.4994	0.3176	0.4804	0.5087	0.2159	0.4736	0.3969	0.0721	0.4595	0.6176	0.5174	0.4514	0.4739	0.3170	0.4850	0.4902	0.1995	0.5177	0.4309	0.0771	0.6934	0.5749	0.5651	0.5331	0.5902	0.5380	0.6227	0.5016	0.5441	0.6431	0.5363	0.7106	0.5510	0.6572	0.5909	0.5714	0.5706	0.5470	0.5315	0.6193	0.6539	0.6178	0.5840	0.7045
36=22:14:06	31774	303	0.5532	0.6575	0.6079	0.4287	0.4928	0.3949	0.5662	0.6899	0.2151	0.4720	0.4866	0.0721	0.3428	0.5761	0.5582	0.5257	0.6159	0.3446	0.5772	0.5369	0.2550	0.4447	0.5667	0.0831	0.4601	0.6168	0.4666	0.4234	0.4575	0.4145	0.5482	0.6446	0.7095	0.5203	0.5057	0.0711	0.4794	0.5838	0.4756	0.3967	0.5281	0.3719	0.5520	0.5476	0.2106	0.5589	0.4740	0.0743	0.5126	0.5959	0.5008	0.4290	0.5521	0.3590	0.5417	0.5468	0.2407	0.5256	0.4525	0.0714	0.4801	0.6533	0.5494	0.4997	0.5115	0.3478	0.5149	0.5454	0.2115	0.5587	0.4625	0.0832	0.7178	0.6273	0.6231	0.5863	0.6161	0.5826	0.6878	0.5566	0.6042	0.6774	0.6154	0.7628	0.5874	0.6913	0.6483	0.6064	0.6038	0.5924	0.5820	0.6507	0.6943	0.6651	0.6296	0.7490
37=22:28:47	32655	301	0.5671	0.6933	0.6646	0.4728	0.5296	0.4154	0.6040	0.7413	0.2370	0.5069	0.5132	0.0725	0.3705	0.6273	0.5922	0.5581	0.6521	0.3819	0.6172	0.5716	0.2722	0.4781	0.6110	0.0856	0.4915	0.6596	0.4977	0.4584	0.4951	0.4525	0.5801	0.6728	0.7463	0.5708	0.5529	0.0703	0.5120	0.6077	0.5079	0.4354	0.5680	0.3986	0.5886	0.5927	0.2270	0.5953	0.5138	0.0738	0.5299	0.6376	0.5485	0.4721	0.5916	0.3911	0.5843	0.5909	0.2556	0.5478	0.4843	0.0717	0.5165	0.7147	0.6014	0.5386	0.5557	0.3824	0.5645	0.5904	0.2271	0.5988	0.5000	0.0766	0.7758	0.6720	0.6647	0.6245	0.6733	0.6273	0.7347	0.6016	0.6606	0.7296	0.6448	0.8069	0.6162	0.7421	0.6845	0.6589	0.6508	0.6303	0.6151	0.6994	0.7459	0.7161	0.6720	0.7962
38=22:43:30	33538	300	0.6115	0.7271	0.6961	0.4889	0.5594	0.4479	0.6313	0.7665	0.2381	0.5424	0.5381	0.0709	0.3922	0.6461	0.6191	0.6032	0.6821	0.3999	0.6401	0.6096	0.2876	0.5061	0.6466	0.0739	0.5221	0.6854	0.5173	0.4814	0.5315	0.4700	0.6038	0.7115	0.7617	0.5886	0.5534	0.0704	0.5354	0.6593	0.5331	0.4627	0.5896	0.4264	0.5970	0.6194	0.2329	0.6175	0.5326	0.0728	0.5599	0.6775	0.5760	0.4888	0.6167	0.4031	0.6119	0.5931	0.2664	0.5804	0.4916	0.0716	0.5383	0.7280	0.6124	0.5787	0.5592	0.4017	0.5709	0.6198	0.2334	0.6257	0.5123	0.0740	0.8108	0.6938	0.6913	0.6666	0.7022	0.6469	0.7630	0.6011	0.6869	0.7089	0.6556	0.8046	0.6492	0.7757	0.6978	0.6790	0.6703	0.6670	0.6314	0.7236	0.7500	0.7407	0.6681	0.8111
39=22:58:10	34419	301	0.6442	0.7421	0.7177	0.5269	0.6056	0.4795	0.6657	0.8204	0.2565	0.5714	0.5887	0.0714	0.4200	0.6894	0.6535	0.6351	0.7294	0.4335	0.6887	0.6602	0.3124	0.5393	0.6898	0.0827	0.5377	0.7436	0.5569	0.5163	0.5514	0.5125	0.6504	0.7706	0.8062	0.6327	0.6185	0.0715	0.5770	0.6764	0.5755	0.5020	0.6408	0.4693	0.6754	0.6734	0.2503	0.6597	0.5802	0.0778	0.6089	0.7017	0.6082	0.5434	0.6664	0.4441	0.6597	0.6694	0.2897	0.6240	0.5396	0.0719	0.5706	0.7864	0.6638	0.6201	0.6219	0.4390	0.6301	0.6570	0.2595	0.6709	0.5678	0.0737	0.8503	0.7458	0.7304	0.6920	0.7374	0.6951	0.8196	0.6525	0.7338	0.7979	0.6976	0.8612	0.6716	0.7944	0.7351	0.7069	0.6981	0.6940	0.6891	0.7750	0.8197	0.7863	0.7132	0.8487
40=23:12:51	35300	301	0.6739	0.7633	0.7481	0.5612	0.6454	0.5106	0.6956	0.8414	0.2701	0.5966	0.6156	0.0720	0.4458	0.7203	0.6865	0.6706	0.7675	0.4662	0.7141	0.6870	0.3363	0.5671	0.7213	0.0861	0.5564	0.7986	0.5976	0.5486	0.5744	0.5428	0.6824	0.7913	0.8382	0.6551	0.6368	0.0710	0.6051	0.7030	0.6110	0.5418	0.6745	0.4940	0.6911	0.7032	0.2653	0.6863	0.6136	0.0717	0.6344	0.7233	0.6442	0.5894	0.7091	0.4710	0.6691	0.6930	0.3115	0.6436	0.5757	0.0711	0.6042	0.8263	0.6976	0.6493	0.6572	0.4688	0.6470	0.6957	0.2783	0.6977	0.6029	0.0761	0.9044	0.7753	0.7620	0.7063	0.7776	0.7263	0.8486	0.6744	0.7384	0.8140	0.7205	0.8827	0.6905	0.8297	0.7618	0.7382	0.7327	0.7260	0.7219	0.8061	0.8494	0.8059	0.7248	0.8886
41=23:27:32	36180	301	0.7022	0.8051	0.7942	0.6016	0.6691	0.5594	0.7256	0.8859	0.2918	0.6265	0.6734	0.0729	0.4753	0.7384	0.7332	0.7014	0.8082	0.4930	0.7633	0.7220	0.3550	0.5964	0.7717	0.0887	0.5992	0.8183	0.6181	0.6028	0.6246	0.5854	0.6968	0.8480	0.8807	0.6806	0.6935	0.0721	0.6463	0.7273	0.6487	0.5636	0.7330	0.5258	0.7367	0.7220	0.2801	0.7032	0.6529	0.0918	0.6539	0.7576	0.6780	0.6214	0.7302	0.5158	0.7034	0.7457	0.3227	0.6926	0.6303	0.0726	0.6360	0.8430	0.7500	0.6841	0.6971	0.4896	0.6962	0.7013	0.2952	0.7073	0.6422	0.0836	0.9150	0.7772	0.7902	0.7433	0.8245	0.7429	0.8683	0.7199	0.7485	0.8736	0.7283	0.9502	0.7083	0.8749	0.7814	0.7475	0.7577	0.7408	0.7452	0.8262	0.8946	0.8439	0.7502	0.9204
42=23:42:13	37061	301	0.7307	0.8145	0.8094	0.6161	0.7006	0.5822	0.7562	0.9151	0.3081	0.6620	0.6807	0.0718	0.4958	0.7600	0.7557	0.7281	0.8450	0.5250	0.7833	0.7439	0.3801	0.6260	0.8113	0.0857	0.6215	0.8571	0.6691	0.6419	0.6479	0.6062	0.7375	0.8806	0.9022	0.7123	0.6993	0.0726	0.6779	0.7533	0.6801	0.6047	0.7492	0.5604	0.7623	0.7494	0.2984	0.7408	0.6871	0.0741	0.7014	0.7782	0.6879	0.6525	0.7904	0.5517	0.7429	0.7485	0.3504	0.7148	0.6456	0.0719	0.6535	0.8765	0.7623	0.7151	0.7191	0.5266	0.7209	0.7506	0.3229	0.7389	0.6705	0.0725	0.9458	0.8151	0.8111	0.7649	0.8487	0.7527	0.9275	0.7345	0.7798	0.8806	0.7518	0.9700	0.7391	0.9038	0.8011	0.7715	0.7695	0.7801	0.7671	0.8645	0.9197	0.8865	0.7709	0.9520
43=23:56:54	37942	300	0.7323	0.8344	0.8582	0.6697	0.7184	0.6200	0.7853	0.9486	0.3315	0.6772	0.7261	0.0725	0.5237	0.7739	0.7950	0.7365	0.8684	0.5506	0.8227	0.7597	0.3990	0.6471	0.8443	0.1069	0.6701	0.8903	0.6805	0.6727	0.6801	0.6511	0.7531	0.9121	0.9362	0.7262	0.7383	0.0719	0.7048	0.7603	0.6984	0.6353	0.8031	0.5804	0.7965	0.7629	0.3144	0.7385	0.7112	0.0945	0.7076	0.8023	0.7223	0.6950	0.8067	0.5828	0.7686	0.7949	0.3639	0.7342	0.6906	0.0721	0.6835	0.9099	0.8213	0.7298	0.7475	0.5498	0.7683	0.7432	0.3424	0.7416	0.7012	0.0888	0.9915	0.8147	0.8162	0.7784	0.8955	0.7784	0.9451	0.7587	0.7906	0.9340	0.7447	1.0059	0.7396	0.9351	0.8045	0.7833	0.7938	0.7845	0.7818	0.8810	0.9556	0.9045	0.7843	0.9860
44=00:11:34	38823	301	0.7331	0.8354	0.8995	0.6975	0.7544	0.6385	0.8294	0.9785	0.3499	0.7206	0.7229	0.0725	0.5518	0.8047	0.8278	0.7693	0.8970	0.6019	0.8508	0.7944	0.4360	0.6926	0.8843	0.0853	0.7000	0.9251	0.7005	0.6815	0.7106	0.6796	0.8067	0.9312	0.9413	0.7670	0.7294	0.0718	0.7367	0.7801	0.7111	0.6871	0.8212	0.6229	0.8087	0.8026	0.3299	0.7646	0.7262	0.0750	0.7183	0.8126	0.7532	0.7200	0.8368	0.5901	0.8061	0.7809	0.4001	0.7366	0.7006	0.0728	0.7099	0.9384	0.8375	0.7517	0.7427	0.5947	0.7742	0.7742	0.3583	0.7743	0.7111	0.0786	1.0314	0.8260	0.8001	0.7877	0.9289	0.7963	0.9675	0.7443	0.8244	0.9147	0.7736	1.0170	0.7495	0.9426	0.8110	0.7978	0.8084	0.7997	0.7811	0.9177	0.9654	0.9278	0.7805	1.0026
45=00:26:15	39704	300	0.7603	0.8708	0.9246	0.6955	0.7523	0.6647	0.8616	0.9941	0.3638	0.7421	0.7365	0.0716	0.5582	0.8099	0.8569	0.7912	0.9115	0.6179	0.8665	0.8098	0.4522	0.7053	0.9116	0.0791	0.7226	0.9292	0.7419	0.7297	0.7465	0.6947	0.8212	0.9592	0.9435	0.7768	0.7304	0.0732	0.7596	0.8092	0.7199	0.6963	0.8426	0.6537	0.8295	0.8185	0.3494	0.7856	0.7431	0.0735	0.7571	0.8528	0.7524	0.7169	0.8699	0.6350	0.8532	0.7838	0.4211	0.7564	0.7190	0.0716	0.7153	0.9449	0.8582	0.7801	0.7591	0.6251	0.8031	0.8027	0.3755	0.7798	0.7212	0.0762	1.0118	0.8315	0.8423	0.8340	0.9547	0.7850	0.9819	0.7651	0.8486	0.8892	0.7753	1.0313	0.7683	0.9663	0.8226	0.7988	0.8090	0.8271	0.7826	0.9218	0.9644	0.9608	0.7950	1.0306
46=00:40:56	40584	301	0.7913	0.8658	0.9110	0.7167	0.7815	0.7075	0.8718	0.9880	0.3934	0.7518	0.7703	0.0735	0.5833	0.8205	0.8800	0.8072	0.9599	0.6539	0.9016	0.8329	0.4885	0.7304	0.9565	0.0890	0.7090	0.9771	0.7857	0.7555	0.7325	0.7325	0.8574	0.9998	0.9341	0.7710	0.7705	0.0720	0.8197	0.8184	0.7665	0.7152	0.8898	0.6879	0.8817	0.8202	0.3726	0.8031	0.7750	0.0940	0.7889	0.8380	0.7512	0.7490	0.9112	0.6813	0.8559	0.8269	0.4547	0.7783	0.7433	0.0715	0.7286	0.9566	0.8973	0.7841	0.8039	0.6410	0.8520	0.8139	0.4178	0.8014	0.7584	0.0727	0.9994	0.8674	0.8687	0.8242	0.9539	0.8066	0.9771	0.8066	0.8372	0.9258	0.7997	1.0552	0.7880	0.9426	0.8526	0.8058	0.8332	0.8310	0.8335	0.9298	0.9827	0.9519	0.8290	1.0326
47=00:55:37	41465	300	0.7880	0.8777	0.9757	0.7839	0.8027	0.7234	0.8927	1.0116	0.4238	0.7647	0.7943	0.0720	0.5939	0.8326	0.9180	0.8030	0.9644	0.6808	0.9335	0.8236	0.5119	0.7451	0.9774	0.1100	0.7598	1.0114	0.7856	0.7523	0.7606	0.7896	0.8700	0.9986	0.9260	0.7949	0.7987	0.0716	0.8297	0.8079	0.7705	0.7402	0.9264	0.6862	0.9053	0.8359	0.3982	0.7923	0.7924	0.0830	0.7535	0.8630	0.8056	0.7820	0.9240	0.6752	0.8887	0.8527	0.4648	0.7830	0.7500	0.0723	0.7457	0.9818	0.9381	0.7933	0.8059	0.6652	0.8749	0.7938	0.4388	0.7936	0.7707	0.0759	1.0428	0.8620	0.8501	0.8245	0.9864	0.8261	0.9742	0.7925	0.8482	0.9443	0.7810	1.0554	0.7623	0.9459	0.8300	0.8307	0.8346	0.8293	0.8165	0.9300	0.9769	0.9401	0.8190	1.0336
48=01:10:18	42346	300	0.7888	0.8729	0.9527	0.7750	0.8125	0.7418	0.9220	1.0045	0.4398	0.7978	0.7927	0.0716	0.5999	0.8439	0.9304	0.8220	0.9423	0.7063	0.9409	0.8394	0.5360	0.7689	0.9684	0.0785	0.7693	1.0038	0.8239	0.7614	0.7810	0.8006	0.9034	1.0005	0.9124	0.8204	0.7833	0.0709	0.8589	0.8277	0.7719	0.7615	0.9281	0.7096	0.9041	0.8526	0.4188	0.8097	0.8049	0.0745	0.7803	0.8593	0.8044	0.7936	0.9610	0.6951	0.9208	0.8394	0.5018	0.8091	0.7643	0.0719	0.7559	0.9539	0.9214	0.7992	0.7965	0.7041	0.8846	0.8273	0.4620	0.8227	0.7687	0.0746	1.0262	0.8669	0.8458	0.8401	0.9675	0.8359	0.9858	0.7824	0.8697	0.9130	0.7972	1.0330	0.7868	0.9380	0.8420	0.8464	0.8452	0.8581	0.8238	0.9311	0.9523	0.9462	0.8072	1.0270
49=01:24:58	43227	303	0.8114	0.9102	0.9516	0.7618	0.8134	0.7688	0.9470	1.0028	0.4646	0.8079	0.8155	0.0707	0.6114	0.8485	0.9484	0.8491	0.9480	0.7213	0.9553	0.8687	0.5650	0.7753	0.9763	0.0893	0.7812	0.9853	0.8571	0.8058	0.8114	0.8297	0.9190	1.0146	0.9348	0.8297	0.8037	0.0721	0.8903	0.8606	0.8003	0.7721	0.9434	0.7426	0.9300	0.8616	0.4485	0.8353	0.8198	0.0886	0.8171	0.8975	0.8133	0.7924	0.9553	0.7384	0.9576	0.8517	0.5341	0.8374	0.7915	0.0714	0.7680	0.9477	0.9263	0.8286	0.8229	0.7171	0.9303	0.8563	0.4989	0.8339	0.7970	0.0728	1.0109	0.8742	0.8933	0.8779	0.9734	0.8361	0.9796	0.8158	0.8893	0.9109	0.8066	1.0540	0.8050	0.9592	0.8589	0.8490	0.8601	0.8828	0.8473	0.9272	0.9645	0.9566	0.8365	1.0408
50=01:39:39	44108	298	0.7990	0.9120	0.9552	0.8062	0.8311	0.7733	0.9572	0.9771	0.4998	0.7788	0.8249	0.0719	0.6166	0.8617	0.9393	0.8444	0.9324	0.7445	0.9384	0.8631	0.5812	0.7803	0.9499	0.1171	0.8162	0.9978	0.8599	0.8032	0.7981	0.8719	0.9350	0.9747	0.9462	0.8044	0.8159	0.0722	0.9063	0.8448	0.8008	0.7820	0.9244	0.7386	0.9137	0.8576	0.4528	0.8215	0.8119	0.0861	0.8150	0.9014	0.8296	0.8147	0.9248	0.7426	0.9260	0.8648	0.5613	0.7937	0.8248	0.0728	0.7789	0.9502	0.9334	0.8138	0.8376	0.7047	0.9295	0.8206	0.5182	0.8136	0.8124	0.0999	1.0410	0.8705	0.8631	0.8727	0.9734	0.8518	0.9476	0.8285	0.8608	0.9172	0.8321	1.0410	0.7847	0.9428	0.8637	0.8291	0.8811	0.8508	0.8536	0.9018	0.9851	0.9240	0.8406	1.0249
51=01:54:20	44988	303	0.8222	0.9344	0.9510	0.8241	0.8678	0.8183	0.9606	1.0213	0.5376	0.8344	0.8585	0.0716	0.6227	0.8762	0.9353	0.8626	0.9481	0.7665	0.9447	0.8945	0.6273	0.8117	0.9670	0.0990	0.8105	1.0000	0.9031	0.8355	0.8448	0.9161	0.9389	1.0195	0.9722	0.8611	0.8440	0.0718	0.9183	0.8506	0.8185	0.8018	0.9259	0.7674	0.9383	0.9004	0.4943	0.8605	0.8646	0.0961	0.8364	0.9040	0.8358	0.8419	0.9467	0.7881	0.9687	0.9274	0.5993	0.8571	0.8393	0.0723	0.7904	0.9535	0.9326	0.8386	0.8692	0.7596	0.9590	0.8659	0.5604	0.8541	0.8250	0.0841	1.0239	0.8958	0.8969	0.8904	0.9706	0.8841	0.9989	0.8837	0.9288	0.9348	0.8536	1.0574	0.8064	0.9460	0.8826	0.8537	0.8982	0.8795	0.8821	0.9167	0.9948	0.9516	0.8709	1.0408
52=02:09:01	45869	301	0.8023	0.8869	0.9295	0.8208	0.8456	0.7853	0.9168	0.9997	0.5404	0.8243	0.8334	0.0733	0.6257	0.8761	0.9255	0.8446	0.9361	0.7635	0.9372	0.8575	0.6420	0.7995	0.9621	0.1078	0.8133	0.9933	0.9174	0.8041	0.8098	0.9175	0.9193	0.9825	0.9115	0.8551	0.8236	0.0719	0.9139	0.8366	0.8213	0.8058	0.9170	0.7523	0.9325	0.8794	0.5074	0.8406	0.8493	0.0750	0.8174	0.8774	0.8383	0.8328	0.9403	0.7541	0.9205	0.8833	0.5937	0.8309	0.8076	0.0713	0.7893	0.9548	0.9136	0.8284	0.8527	0.7565	0.9248	0.8467	0.5702	0.8363	0.8171	0.0762	1.0305	0.8950	0.8620	0.8425	0.9579	0.8482	0.9747	0.8240	0.8724	0.9292	0.8089	1.0400	0.7894	0.9340	0.8565	0.8664	0.8649	0.8764	0.8354	0.9212	0.9654	0.9369	0.8318	1.0305
53=02:23:42	46750	301	0.8287	0.8750	0.8968	0.7946	0.8580	0.7869	0.9068	0.9640	0.5562	0.8247	0.8209	0.0718	0.6226	0.8864	0.9085	0.8690	0.9393	0.7752	0.9163	0.8743	0.6654	0.8063	0.9425	0.0871	0.7889	1.0027	0.9406	0.8192	0.7783	0.8878	0.9235	0.9709	0.8978	0.8359	0.8125	0.0725	0.9241	0.8520	0.8321	0.8110	0.8809	0.7754	0.9140	0.8694	0.5137	0.8447	0.8497	0.0785	0.8449	0.8499	0.7910	0.8348	0.9450	0.7639	0.9043	0.8404	0.6342	0.8151	0.7976	0.0707	0.7754	0.9502	0.8802	0.8333	0.8509	0.7568	0.8904	0.8455	0.5948	0.8357	0.8051	0.0734	0.9974	0.9140	0.8646	0.8238	0.9075	0.8365	0.9682	0.8094	0.8665	0.8802	0.8299	0.9968	0.8036	0.9047	0.8650	0.8511	0.8511	0.8586	0.8473	0.9088	0.9361	0.9259	0.8417	1.0042
54=02:38:22	47631	301	0.8336	0.9017	0.9150	0.8261	0.8582	0.8201	0.9208	0.9732	0.6039	0.8096	0.8406	0.0721	0.6325	0.8827	0.9171	0.8694	0.9414	0.7860	0.9316	0.8724	0.6967	0.8196	0.9655	0.0790	0.8126	0.9989	0.9224	0.8502	0.8080	0.9042	0.9046	0.9791	0.9171	0.8277	0.8523	0.0722	0.9150	0.8471	0.8447	0.8086	0.9018	0.7707	0.9163	0.8713	0.5514	0.8359	0.8635	0.1027	0.8503	0.8745	0.8061	0.8519	0.9353	0.7978	0.9026	0.8788	0.6369	0.8306	0.8358	0.0722	0.7926	0.9392	0.9080	0.8387	0.8758	0.7622	0.9244	0.8307	0.6312	0.8223	0.8196	0.0837	1.0147	0.9137	0.8862	0.8476	0.9166	0.8503	0.9551	0.8456	0.8609	0.9118	0.8120	1.0195	0.8059	0.9184	0.8747	0.8551	0.8780	0.8550	0.8637	0.8926	0.9591	0.9182	0.8561	1.0254
55=02:53:03	48512	301	0.8332	0.9268	0.9366	0.8188	0.8551	0.8261	0.9519	0.9979	0.6152	0.8592	0.8595	0.0720	0.6408	0.8734	0.9254	0.8917	0.9371	0.8061	0.9476	0.8976	0.7261	0.8381	0.9784	0.0805	0.8398	0.9734	0.9162	0.8700	0.8583	0.9105	0.9202	0.9955	0.9226	0.8672	0.8423	0.0711	0.9176	0.8767	0.8493	0.8317	0.9256	0.8073	0.9210	0.9015	0.5866	0.8675	0.8810	0.0731	0.8578	0.9182	0.8407	0.8380	0.9459	0.8165	0.9412	0.8946	0.6925	0.8668	0.8588	0.0718	0.7946	0.9457	0.9129	0.8692	0.8638	0.7898	0.9239	0.8689	0.6566	0.8514	0.8389	0.0753	1.0006	0.8884	0.9017	0.9057	0.9720	0.8421	0.9763	0.8478	0.9037	0.9216	0.8261	1.0376	0.8102	0.9516	0.8660	0.8561	0.8730	0.9058	0.8619	0.9244	0.9710	0.9555	0.8496	1.0235
56=03:07:44	49392	301	0.8300	0.9443	0.9589	0.8555	0.8505	0.8435	0.9534	0.9767	0.6489	0.8129	0.8692	0.0728	0.6459	0.8717	0.9266	0.8914	0.9277	0.8061	0.9422	0.8820	0.7331	0.8224	0.9650	0.0959	0.8772	1.0008	0.9001	0.8842	0.8552	0.9250	0.9171	0.9827	0.9377	0.8269	0.8629	0.0732	0.9124	0.8656	0.8540	0.8310	0.9248	0.7928	0.9114	0.8749	0.6010	0.8360	0.8628	0.1029	0.8770	0.9471	0.8604	0.8722	0.9108	0.8189	0.9281	0.9035	0.6977	0.8392	0.8746	0.0738	0.8143	0.9401	0.9330	0.8608	0.8710	0.7619	0.9422	0.8233	0.6772	0.8258	0.8520	0.1126	1.0622	0.8991	0.9081	0.8975	0.9665	0.8632	0.9332	0.8509	0.8655	0.9243	0.8138	1.0448	0.7950	0.9583	0.8811	0.8320	0.8997	0.8633	0.8715	0.8900	0.9857	0.9237	0.8468	1.0207
57=03:22:25	50273	301	0.8166	0.9132	0.9433	0.8585	0.8705	0.8409	0.9425	0.9975	0.6719	0.8579	0.8718	0.0714	0.6491	0.8787	0.9258	0.8975	0.9304	0.8171	0.9358	0.8929	0.7699	0.8434	0.9664	0.0861	0.8520	0.9821	0.9004	0.8689	0.8648	0.9185	0.9279	0.9886	0.9321	0.8733	0.8558	0.0714	0.9100	0.8563	0.8477	0.8473	0.9169	0.8106	0.9220	0.8970	0.6266	0.8529	0.8716	0.0751	0.8484	0.9109	0.8638	0.8750	0.9327	0.8251	0.9503	0.8989	0.7425	0.8544	0.8721	0.0723	0.8114	0.9464	0.9192	0.8770	0.8596	0.8059	0.9317	0.8489	0.6899	0.8458	0.8454	0.0846	1.0154	0.8791	0.8766	0.8854	0.9719	0.8543	0.9762	0.8465	0.9085	0.9263	0.8240	1.0544	0.7952	0.9483	0.8556	0.8551	0.8738	0.8859	0.8436	0.9169	0.9711	0.9442	0.8415	1.0325
58=03:37:06	51154	301	0.8337	0.9096	0.9286	0.8508	0.8694	0.8530	0.9387	0.9831	0.6874	0.8633	0.8588	0.0711	0.6458	0.8681	0.9179	0.9104	0.9328	0.8226	0.9346	0.8953	0.7943	0.8371	0.9615	0.0793	0.8429	0.9825	0.9164	0.8869	0.8620	0.9064	0.9261	0.9936	0.9207	0.8558	0.8526	0.0717	0.9173	0.8646	0.8617	0.8568	0.9143	0.8234	0.9226	0.8934	0.6443	0.8515	0.8815	0.0862	0.8747	0.9048	0.8401	0.8763	0.9347	0.8328	0.9452	0.8927	0.7689	0.8569	0.8678	0.0725	0.7952	0.9439	0.9120	0.8879	0.8580	0.8062	0.9182	0.8482	0.7117	0.8447	0.8387	0.0763	0.9975	0.8924	0.8929	0.8910	0.9579	0.8460	0.9725	0.8342	0.8954	0.9211	0.8260	1.0508	0.8059	0.9407	0.8617	0.8446	0.8664	0.8839	0.8564	0.9174	0.9703	0.9542	0.8401	1.0232
59=03:51:47	52035	298	0.8111	0.8931	0.9298	0.8726	0.8587	0.8432	0.9296	0.9833	0.6977	0.8282	0.8498	0.0712	0.6449	0.8731	0.9158	0.8972	0.9246	0.8254	0.9279	0.8712	0.8109	0.8304	0.9563	0.0937	0.8634	0.9956	0.8956	0.8727	0.8394	0.9139	0.9245	0.9814	0.9245	0.8461	0.8421	0.0712	0.9069	0.8422	0.8533	0.8578	0.9037	0.8034	0.9151	0.8854	0.6561	0.8327	0.8748	0.0968	0.8460	0.8855	0.8461	0.8974	0.9235	0.8213	0.9265	0.8843	0.7730	0.8280	0.8586	0.0729	0.8019	0.9340	0.9106	0.8592	0.8469	0.8035	0.9207	0.8246	0.7204	0.8270	0.8349	0.0920	1.0300	0.8814	0.8567	0.8593	0.9523	0.8558	0.9570	0.8257	0.8755	0.9114	0.8001	1.0295	0.7854	0.9197	0.8427	0.8356	0.8748	0.8541	0.8476	0.9019	0.9624	0.9243	0.8324	1.0215
60=04:06:27	52916	301	0.8297	0.8989	0.9291	0.8833	0.8624	0.8442	0.9326	0.9887	0.7271	0.8378	0.8565	0.0730	0.6570	0.8785	0.9247	0.9008	0.9283	0.8313	0.9269	0.8842	0.8384	0.8404	0.9591	0.0865	0.8601	0.9998	0.9113	0.8919	0.8361	0.9132	0.9223	0.9743	0.9214	0.8423	0.8500	0.0735	0.9143	0.8434	0.8597	0.8654	0.9054	0.8133	0.9264	0.8881	0.6797	0.8393	0.8722	0.0839	0.8735	0.8895	0.8510	0.9101	0.9316	0.8345	0.9278	0.8885	0.8034	0.8218	0.8727	0.0734	0.8039	0.9488	0.9223	0.8816	0.8715	0.8118	0.9297	0.8316	0.7404	0.8351	0.8410	0.0788	1.0194	0.9030	0.8760	0.8646	0.9486	0.8509	0.9638	0.8412	0.8777	0.9248	0.8229	1.0398	0.7886	0.9293	0.8571	0.8416	0.8693	0.8530	0.8485	0.9064	0.9701	0.9357	0.8481	1.0130
61=04:21:08	53797	303	0.8162	0.9204	0.9379	0.8662	0.8479	0.8425	0.9425	0.9681	0.7299	0.8509	0.8497	0.0711	0.6542	0.8606	0.9139	0.9055	0.9080	0.8282	0.9245	0.8887	0.8475	0.8330	0.9557	0.0865	0.8629	0.9750	0.9003	0.9086	0.8539	0.9102	0.9216	0.9634	0.9268	0.8311	0.8343	0.0711	0.9062	0.8578	0.8402	0.8675	0.9030	0.8261	0.9059	0.8818	0.6922	0.8414	0.8633	0.0754	0.8593	0.9212	0.8391	0.8835	0.9114	0.8320	0.9438	0.8712	0.8293	0.8133	0.8689	0.0726	0.8005	0.9306	0.9146	0.8765	0.8462	0.7937	0.9127	0.8349	0.7374	0.8308	0.8401	0.0868	1.0070	0.8695	0.8763	0.9064	0.9590	0.8416	0.9451	0.8300	0.8876	0.8999	0.8223	1.0312	0.7926	0.9391	0.8557	0.8136	0.8691	0.8650	0.8482	0.8991	0.9776	0.9441	0.8339	1.0189
62=04:35:49	54678	301	0.8274	0.9176	0.9178	0.8551	0.8356	0.8415	0.9429	0.9587	0.7514	0.8105	0.8552	0.0718	0.6596	0.8591	0.9137	0.8931	0.9130	0.8234	0.9176	0.8744	0.8503	0.8182	0.9507	0.0904	0.8515	0.9782	0.9031	0.9194	0.8275	0.8991	0.9000	0.9623	0.9316	0.8022	0.8423	0.0722	0.9186	0.8524	0.8505	0.8511	0.8994	0.8018	0.8973	0.8629	0.7084	0.8371	0.8629	0.0968	0.8689	0.9014	0.8119	0.8819	0.9060	0.8356	0.9050	0.8666	0.8287	0.8150	0.8867	0.0735	0.7967	0.9184	0.9092	0.8458	0.8507	0.7667	0.9209	0.8211	0.7612	0.8129	0.8427	0.1079	1.0077	0.8801	0.8766	0.8791	0.9300	0.8329	0.9301	0.8386	0.8370	0.8956	0.8111	1.0261	0.8054	0.9219	0.8656	0.8095	0.8704	0.8479	0.8603	0.8690	0.9761	0.9259	0.8463	1.0202
63=04:50:30	55558	301	0.8373	0.9414	0.9758	0.9002	0.8921	0.8515	0.9837	0.9884	0.7825	0.8472	0.8431	0.0726	0.6756	0.8954	0.9459	0.9283	0.9202	0.8603	0.9477	0.9122	0.8829	0.8442	0.9619	0.0766	0.8804	1.0180	0.9368	0.9560	0.8914	0.9438	0.9631	0.9862	0.9524	0.8475	0.8239	0.0722	0.9185	0.8777	0.8652	0.9222	0.9205	0.8473	0.9291	0.9187	0.7417	0.8526	0.8664	0.0732	0.8672	0.9393	0.8645	0.9457	0.9690	0.8699	0.9604	0.9095	0.9107	0.8082	0.8893	0.0739	0.8148	0.9572	0.9353	0.8890	0.8717	0.8443	0.9494	0.8521	0.7801	0.8396	0.8306	0.0923	1.0352	0.9109	0.9004	0.9200	0.9916	0.9031	0.9985	0.8428	0.9029	0.8958	0.8393	1.0325	0.7956	0.9467	0.8794	0.8517	0.9127	0.8932	0.8833	0.8976	0.9761	0.9384	0.8419	1.0152
64=05:05:11	56439	301	0.8086	0.9050	0.9429	0.8671	0.8559	0.8356	0.9389	0.9881	0.7815	0.8267	0.8522	0.0718	0.6709	0.8781	0.9207	0.8862	0.9278	0.8398	0.9369	0.8929	0.8748	0.8346	0.9687	0.0822	0.8631	0.9954	0.9020	0.9073	0.8454	0.9223	0.9334	0.9779	0.9221	0.8481	0.8358	0.0723	0.9031	0.8491	0.8504	0.8993	0.9091	0.8169	0.9158	0.8975	0.7569	0.8425	0.8659	0.0810	0.8403	0.9016	0.8565	0.9218	0.9205	0.8192	0.9364	0.8869	0.8957	0.8227	0.8612	0.0728	0.8061	0.9470	0.9191	0.8543	0.8407	0.8108	0.9214	0.8362	0.7850	0.8474	0.8374	0.0760	1.0349	0.8868	0.8542	0.8740	0.9632	0.8693	0.9594	0.8265	0.8917	0.9027	0.8212	1.0310	0.7823	0.9312	0.8505	0.8428	0.8861	0.8710	0.8529	0.9192	0.9728	0.9364	0.8407	1.0296
65=05:19:52	57320	301	0.8370	0.9109	0.9409	0.8592	0.8684	0.8253	0.9489	0.9576	0.7950	0.8344	0.8340	0.0720	0.6734	0.8756	0.9043	0.8869	0.9090	0.8377	0.9149	0.8955	0.8487	0.8361	0.9515	0.0772	0.8524	0.9939	0.9107	0.9071	0.8453	0.9066	0.9382	0.9497	0.9277	0.8151	0.8285	0.0726	0.9149	0.8562	0.8417	0.8918	0.8861	0.8195	0.8913	0.8897	0.7480	0.8422	0.8486	0.0770	0.8560	0.9105	0.8353	0.9008	0.9173	0.8173	0.9410	0.8601	0.9082	0.7865	0.8668	0.0746	0.8012	0.9494	0.9084	0.8565	0.8391	0.7914	0.9044	0.8329	0.7773	0.8367	0.8261	0.0870	1.0266	0.8922	0.8642	0.8894	0.9413	0.8542	0.9421	0.8191	0.8857	0.8853	0.8484	1.0230	0.7953	0.9256	0.8598	0.8114	0.8746	0.8396	0.8565	0.8955	0.9704	0.9275	0.8355	1.0094
66=05:34:32	58201	301	0.8349	0.8889	0.9234	0.8407	0.8505	0.8261	0.9178	0.9931	0.7702	0.8444	0.8266	0.0721	0.6728	0.8663	0.9156	0.8736	0.9279	0.8139	0.9260	0.8737	0.8640	0.8281	0.9667	0.0771	0.8325	0.9837	0.9162	0.8847	0.8325	0.8994	0.9122	0.9853	0.8953	0.8608	0.8211	0.0733	0.9088	0.8484	0.8446	0.8658	0.8878	0.7975	0.9143	0.8777	0.7835	0.8363	0.8643	0.0775	0.8545	0.8734	0.8273	0.8743	0.9403	0.8136	0.9353	0.8534	0.8725	0.8448	0.8334	0.0715	0.7996	0.9441	0.8905	0.8538	0.8386	0.8110	0.9124	0.8463	0.7834	0.8358	0.8123	0.0735	1.0089	0.8921	0.8698	0.8512	0.9437	0.8271	0.9790	0.8091	0.8850	0.8964	0.7968	1.0075	0.7983	0.9350	0.8475	0.8515	0.8404	0.8730	0.8191	0.9115	0.9358	0.9414	0.8194	1.0143
67=05:49:13	59082	303	0.8258	0.9126	0.9429	0.8339	0.8593	0.8350	0.9620	1.0035	0.7814	0.8691	0.8282	0.0718	0.6755	0.8691	0.9252	0.8921	0.9323	0.8348	0.9373	0.8987	0.8603	0.8399	0.9675	0.0741	0.8563	0.9778	0.9258	0.8970	0.8640	0.9078	0.9364	1.0089	0.9328	0.8634	0.7915	0.0704	0.9085	0.8718	0.8420	0.8728	0.9041	0.8239	0.9072	0.8972	0.7950	0.8600	0.8607	0.0728	0.8633	0.9069	0.8452	0.8764	0.9522	0.8202	0.9627	0.8525	0.8965	0.8423	0.8520	0.0720	0.8017	0.9451	0.9017	0.8799	0.8288	0.8199	0.9087	0.8614	0.7839	0.8394	0.8083	0.0761	1.0098	0.8838	0.8801	0.8895	0.9736	0.8316	0.9999	0.8162	0.9071	0.8854	0.8183	0.9998	0.8019	0.9521	0.8552	0.8487	0.8546	0.8928	0.8272	0.9156	0.9527	0.9564	0.8133	1.0256
68=06:03:54	59962	301	0.8519	0.9283	0.9545	0.8446	0.8938	0.8766	0.9639	1.0148	0.8437	0.8879	0.8631	0.0709	0.6742	0.8703	0.9139	0.8984	0.9273	0.8245	0.9380	0.9173	0.8649	0.8400	0.9735	0.0743	0.8446	0.9904	0.9331	0.9145	0.8869	0.9187	0.9441	1.0213	0.9520	0.8860	0.8368	0.0712	0.9192	0.8671	0.8538	0.8762	0.8910	0.8292	0.9370	0.9158	0.8416	0.8667	0.8878	0.0982	0.8855	0.9092	0.8244	0.8753	0.9503	0.8579	0.9895	0.9033	0.9085	0.8712	0.8693	0.0720	0.8014	0.9515	0.9036	0.8785	0.8481	0.8223	0.9223	0.8603	0.8299	0.8555	0.8241	0.0749	1.0180	0.9132	0.9042	0.8972	0.9447	0.8415	0.9919	0.8296	0.9210	0.8947	0.8321	1.0407	0.8133	0.9425	0.8703	0.8453	0.8565	0.8788	0.8482	0.9168	0.9641	0.9610	0.8435	1.0200
69=06:18:35	60843	298	0.8048	0.8951	0.9402	0.8356	0.8138	0.8016	0.9151	0.9789	0.7847	0.8182	0.8376	0.0714	0.6732	0.8556	0.9172	0.8490	0.9062	0.8118	0.9251	0.8606	0.8328	0.8161	0.9519	0.1017	0.8734	0.9633	0.8802	0.8486	0.8319	0.9167	0.8955	0.9533	0.8974	0.8410	0.8081	0.0709	0.8793	0.8351	0.8185	0.8450	0.8991	0.7879	0.8967	0.8665	0.8126	0.8110	0.8371	0.0764	0.8219	0.8930	0.8436	0.8396	0.8820	0.7878	0.9276	0.8639	0.8401	0.8062	0.8368	0.0726	0.8038	0.9229	0.9150	0.8335	0.8143	0.7816	0.9093	0.8085	0.7760	0.8212	0.8246	0.0788	1.0213	0.8390	0.8394	0.8550	0.9695	0.8187	0.9287	0.7899	0.8711	0.9020	0.7821	1.0115	0.7579	0.9328	0.8126	0.8158	0.8479	0.8486	0.8049	0.9018	0.9585	0.9240	0.8019	1.0136
70=06:33:16	61724	298	0.8431	0.9003	0.9202	0.8439	0.8567	0.8575	0.9386	1.0003	0.8355	0.8537	0.8790	0.0737	0.6796	0.8613	0.9178	0.8730	0.9396	0.8181	0.9423	0.8955	0.8714	0.8391	0.9758	0.0866	0.8361	0.9855	0.9258	0.8863	0.8384	0.9194	0.9213	1.0052	0.9226	0.8443	0.8626	0.0728	0.9217	0.8552	0.8572	0.8380	0.9135	0.8181	0.9336	0.8828	0.8353	0.8439	0.8725	0.1083	0.8841	0.8946	0.8196	0.8538	0.9368	0.8356	0.9422	0.8897	0.8694	0.8553	0.8592	0.0729	0.7949	0.9444	0.9112	0.8611	0.8591	0.7960	0.9205	0.8382	0.8244	0.8298	0.8385	0.0743	1.0088	0.8940	0.8936	0.8813	0.9594	0.8331	0.9770	0.8455	0.8957	0.9335	0.8239	1.0442	0.8095	0.9378	0.8609	0.8317	0.8391	0.8724	0.8505	0.9141	0.9778	0.9600	0.8525	1.0140
71=06:47:57	62605	301	0.8447	0.9082	0.9268	0.8686	0.8822	0.8546	0.9560	1.0104	0.8573	0.8728	0.8702	0.0719	0.6899	0.8717	0.9241	0.8919	0.9366	0.8258	0.9536	0.9069	0.8724	0.8383	0.9817	0.0787	0.8385	0.9952	0.9330	0.9094	0.8697	0.9499	0.9575	1.0320	0.9393	0.8816	0.8558	0.0728	0.9288	0.8584	0.8672	0.8520	0.9209	0.8380	0.9650	0.9126	0.8690	0.8713	0.8912	0.0884	0.8871	0.8967	0.8390	0.8826	0.9641	0.8467	0.9753	0.9176	0.9020	0.8794	0.8624	0.0723	0.8122	0.9701	0.9378	0.8876	0.8840	0.8484	0.9680	0.8752	0.8565	0.8615	0.8359	0.0730	1.0063	0.9078	0.9012	0.8949	0.9834	0.8743	1.0158	0.8609	0.9341	0.9305	0.8337	1.0518	0.8101	0.9502	0.8768	0.8520	0.8809	0.8975	0.8807	0.9150	0.9774	0.9579	0.8653	1.0185
72=07:02:37	63486	300	0.8414	0.9082	0.9453	0.8668	0.8625	0.8448	0.9437	1.0225	0.8503	0.8420	0.8656	0.0719	0.6974	0.8762	0.9251	0.8683	0.9397	0.8318	0.9417	0.8851	0.8599	0.8341	0.9754	0.0976	0.8531	1.0004	0.9236	0.8773	0.8397	0.9324	0.9291	0.9951	0.9318	0.8577	0.8614	0.0721	0.9158	0.8502	0.8538	0.8505	0.9077	0.8088	0.9272	0.8842	0.8256	0.8398	0.8676	0.0866	0.8458	0.8959	0.8412	0.8751	0.9332	0.8342	0.9419	0.8848	0.8677	0.8405	0.8717	0.0729	0.8099	0.9583	0.9222	0.8493	0.8538	0.8067	0.9339	0.8372	0.8174	0.8376	0.8404	0.0825	1.0357	0.8915	0.8746	0.8663	0.9640	0.8566	0.9750	0.8428	0.8957	0.9295	0.8275	1.0529	0.7995	0.9418	0.8600	0.8437	0.8659	0.8635	0.8477	0.9133	0.9787	0.9445	0.8433	1.0275
73=07:17:18	64367	303	0.8412	0.9123	0.9270	0.8262	0.8448	0.8458	0.9474	0.9858	0.8334	0.8538	0.8493	0.0709	0.6830	0.8578	0.9117	0.8753	0.9201	0.8126	0.9313	0.8958	0.8494	0.8284	0.9662	0.0783	0.8421	0.9771	0.9274	0.8879	0.8470	0.9174	0.9290	1.0022	0.9404	0.8453	0.8402	0.0717	0.9126	0.8671	0.8440	0.8369	0.9020	0.8223	0.9207	0.8874	0.8244	0.8544	0.8652	0.0989	0.8679	0.9006	0.8171	0.8434	0.9278	0.8398	0.9621	0.8741	0.8748	0.8530	0.8724	0.0727	0.7951	0.9321	0.9084	0.8587	0.8458	0.7972	0.9254	0.8567	0.8158	0.8424	0.8307	0.0840	1.0041	0.8867	0.8974	0.8951	0.9544	0.8383	0.9823	0.8432	0.9067	0.9097	0.8296	1.0464	0.8105	0.9484	0.8602	0.8296	0.8570	0.8855	0.8534	0.9064	0.9709	0.9595	0.8448	1.0261
74=07:31:59	65248	300	0.8385	0.9206	0.9405	0.8390	0.8431	0.8403	0.9390	0.9935	0.8167	0.8459	0.8621	0.0723	0.7014	0.8577	0.9200	0.8658	0.9309	0.8223	0.9472	0.8875	0.8561	0.8265	0.9829	0.1071	0.8632	0.9663	0.9160	0.8788	0.8521	0.9284	0.9226	0.9969	0.9297	0.8525	0.8470	0.0723	0.9166	0.8623	0.8490	0.8395	0.9157	0.8167	0.9246	0.8746	0.8206	0.8511	0.8652	0.0837	0.8513	0.9117	0.8401	0.8349	0.9206	0.8338	0.9474	0.8737	0.8608	0.8528	0.8623	0.0723	0.8062	0.9379	0.9123	0.8574	0.8435	0.7926	0.9312	0.8432	0.7982	0.8280	0.8385	0.0775	1.0208	0.8695	0.8829	0.8872	0.9754	0.8281	0.9768	0.8420	0.8961	0.9220	0.8191	1.0414	0.7970	0.9592	0.8552	0.8350	0.8564	0.8848	0.8388	0.9117	0.9744	0.9529	0.8287	1.0285
75=07:46:40	66128	301	0.8286	0.9021	0.9439	0.8622	0.8543	0.8329	0.9460	0.9930	0.8205	0.8414	0.8317	0.0725	0.6966	0.8792	0.9278	0.8629	0.9240	0.8317	0.9383	0.8817	0.8573	0.8453	0.9661	0.0805	0.8658	1.0084	0.9206	0.8617	0.8366	0.9356	0.9375	0.9802	0.9354	0.8474	0.8397	0.0705	0.9153	0.8508	0.8420	0.8491	0.9023	0.8143	0.9250	0.9008	0.8046	0.8407	0.8737	0.0758	0.8481	0.8999	0.8470	0.8817	0.9255	0.8232	0.9462	0.8734	0.8661	0.8071	0.8657	0.0725	0.8142	0.9698	0.9267	0.8516	0.8565	0.8178	0.9289	0.8354	0.7998	0.8341	0.8267	0.0849	1.0478	0.8912	0.8639	0.8710	0.9592	0.8601	0.9715	0.8292	0.8933	0.9128	0.8241	1.0209	0.7864	0.9367	0.8633	0.8450	0.8695	0.8512	0.8508	0.9068	0.9759	0.9463	0.8368	1.0247
76=08:01:21	67009	298	0.8181	0.8527	0.8951	0.8307	0.8448	0.8083	0.9025	0.9648	0.8001	0.8109	0.8161	0.0734	0.6978	0.8766	0.9052	0.8471	0.9202	0.8173	0.9155	0.8690	0.8478	0.8205	0.9468	0.0803	0.8209	1.0032	0.9243	0.8227	0.7843	0.8973	0.9236	0.9649	0.8961	0.8269	0.8214	0.0733	0.9157	0.8265	0.8343	0.8383	0.8619	0.7993	0.9121	0.8671	0.7777	0.8242	0.8556	0.0818	0.8264	0.8317	0.7966	0.8595	0.9229	0.7875	0.9078	0.8332	0.8534	0.8062	0.8265	0.0724	0.7890	0.9491	0.8748	0.8220	0.8307	0.7970	0.8921	0.8223	0.7799	0.8257	0.8026	0.0773	1.0094	0.8976	0.8303	0.7976	0.9088	0.8281	0.9667	0.7810	0.8526	0.8834	0.8089	0.9973	0.7884	0.9006	0.8391	0.8427	0.8279	0.8379	0.8250	0.9016	0.9316	0.9138	0.8238	1.0033
77=08:16:02	67890	301	0.8410	0.9062	0.9329	0.8525	0.8805	0.8564	0.9446	1.0196	0.8168	0.8501	0.8618	0.0714	0.7110	0.8785	0.9281	0.8820	0.9426	0.8302	0.9471	0.8932	0.8666	0.8327	0.9826	0.0854	0.8447	0.9975	0.9367	0.8724	0.8390	0.9246	0.9353	1.0117	0.9286	0.8594	0.8456	0.0726	0.9299	0.8635	0.8558	0.8487	0.9044	0.8214	0.9324	0.8857	0.8109	0.8492	0.8798	0.0846	0.8631	0.8886	0.8351	0.8726	0.9424	0.8343	0.9456	0.8750	0.8735	0.8563	0.8596	0.0714	0.8177	0.9629	0.9141	0.8556	0.8531	0.8134	0.9344	0.8539	0.8074	0.8494	0.8318	0.0745	1.0232	0.9023	0.8766	0.8648	0.9652	0.8551	0.9942	0.8356	0.8976	0.9176	0.8340	1.0547	0.8115	0.9468	0.8674	0.8554	0.8636	0.8782	0.8542	0.9240	0.9748	0.9541	0.8409	1.0248
78=08:30:42	68771	298	0.8387	0.8899	0.9295	0.8565	0.8626	0.8426	0.9379	0.9951	0.8015	0.8298	0.8168	0.0720	0.7078	0.8845	0.9230	0.8702	0.9396	0.8384	0.9379	0.8786	0.8613	0.8338	0.9702	0.0815	0.8435	1.0128	0.9396	0.8502	0.8146	0.9169	0.9354	0.9856	0.9179	0.8406	0.8247	0.0715	0.9216	0.8512	0.8461	0.8457	0.8790	0.8068	0.9184	0.8786	0.7886	0.8399	0.8640	0.0796	0.8552	0.8703	0.8189	0.8707	0.9332	0.8120	0.9266	0.8431	0.8597	0.8155	0.8413	0.0721	0.8060	0.9587	0.8964	0.8351	0.8405	0.8096	0.9084	0.8341	0.7878	0.8274	0.8085	0.0864	1.0349	0.9058	0.8559	0.8325	0.9279	0.8413	0.9748	0.8047	0.8684	0.8932	0.8126	1.0043	0.7970	0.9226	0.8562	0.8481	0.8499	0.8501	0.8385	0.9055	0.9515	0.9286	0.8260	1.0082
79=08:45:23	69652	301	0.8329	0.8859	0.9141	0.8342	0.8468	0.8231	0.9191	0.9732	0.8042	0.8302	0.8370	0.0719	0.7009	0.8720	0.9143	0.8571	0.9169	0.8178	0.9263	0.8832	0.8542	0.8219	0.9640	0.0848	0.8274	0.9990	0.9299	0.8576	0.8182	0.9148	0.9269	0.9763	0.9185	0.8353	0.8416	0.0726	0.9187	0.8478	0.8442	0.8353	0.8873	0.8183	0.9244	0.8768	0.7946	0.8350	0.8594	0.0914	0.8587	0.8810	0.8160	0.8587	0.9282	0.8308	0.9333	0.8576	0.8655	0.8180	0.8516	0.0721	0.8088	0.9555	0.9093	0.8471	0.8562	0.8034	0.9158	0.8294	0.7886	0.8306	0.8294	0.0739	1.0224	0.9056	0.8700	0.8607	0.9456	0.8444	0.9695	0.8314	0.8829	0.9074	0.8290	1.0346	0.8000	0.9302	0.8665	0.8344	0.8495	0.8486	0.8466	0.9077	0.9747	0.9488	0.8440	1.0137
80=09:00:04	70532	298	0.8486	0.8780	0.9007	0.8306	0.8444	0.8263	0.9136	0.9677	0.8115	0.8487	0.8073	0.0714	0.6858	0.8625	0.8901	0.8507	0.9104	0.8103	0.9139	0.8755	0.8503	0.8245	0.9479	0.0797	0.8232	0.9945	0.9407	0.8533	0.8047	0.9002	0.9200	0.9804	0.9178	0.8295	0.8322	0.0716	0.9240	0.8376	0.8394	0.8222	0.8643	0.8144	0.9209	0.8737	0.7791	0.8396	0.8550	0.0992	0.8566	0.8508	0.7758	0.8417	0.9310	0.8196	0.9294	0.8371	0.8568	0.8095	0.8326	0.0726	0.7802	0.9422	0.8851	0.8374	0.8446	0.7976	0.8883	0.8285	0.7847	0.8174	0.7982	0.0764	1.0021	0.9012	0.8738	0.8299	0.8979	0.8104	0.9705	0.8079	0.8706	0.8900	0.8089	1.0066	0.8037	0.9046	0.8591	0.8302	0.8154	0.8442	0.8351	0.8989	0.9414	0.9450	0.8359	1.0180
81=09:14:45	71413	301	0.8267	0.9132	0.9523	0.8509	0.8327	0.8484	0.9385	1.0310	0.8007	0.8315	0.8643	0.0715	0.7140	0.8726	0.9400	0.8633	0.9399	0.8323	0.9625	0.8829	0.8648	0.8385	0.9942	0.0841	0.8679	0.9917	0.9161	0.8639	0.8409	0.9379	0.9101	1.0082	0.9258	0.8557	0.8439	0.0721	0.9116	0.8528	0.8456	0.8331	0.9218	0.8080	0.9321	0.8781	0.8181	0.8406	0.8669	0.0793	0.8409	0.9016	0.8587	0.8562	0.9140	0.8276	0.9371	0.8727	0.8347	0.8462	0.8525	0.0722	0.8153	0.9461	0.9286	0.8445	0.8417	0.8018	0.9430	0.8317	0.7865	0.8325	0.8351	0.0756	1.0361	0.8752	0.8702	0.8629	0.9879	0.8339	0.9660	0.8289	0.8785	0.9248	0.7802	1.0354	0.7820	0.9630	0.8478	0.8459	0.8660	0.8709	0.8241	0.9182	0.9795	0.9441	0.8288	1.0328
82=09:29:26	72294	301	0.8299	0.8970	0.9393	0.8579	0.8431	0.8349	0.9250	0.9924	0.7937	0.8173	0.8402	0.0719	0.7113	0.8769	0.9313	0.8519	0.9351	0.8362	0.9515	0.8731	0.8634	0.8294	0.9675	0.1011	0.8605	1.0117	0.9269	0.8524	0.8140	0.9387	0.9252	0.9875	0.9209	0.8333	0.8328	0.0720	0.9248	0.8380	0.8566	0.8453	0.9063	0.8051	0.9348	0.8758	0.7947	0.8246	0.8717	0.0815	0.8493	0.8848	0.8419	0.8856	0.9162	0.8164	0.9185	0.8694	0.8477	0.8157	0.8447	0.0722	0.8164	0.9649	0.9275	0.8238	0.8505	0.7966	0.9246	0.8211	0.7974	0.8311	0.8355	0.0828	1.0484	0.8948	0.8595	0.8537	0.9668	0.8581	0.9597	0.8162	0.8525	0.9243	0.8051	1.0306	0.7854	0.9303	0.8542	0.8405	0.8656	0.8532	0.8547	0.9161	0.9835	0.9348	0.8255	1.0307
83=09:44:06	73175	301	0.8159	0.9037	0.9465	0.8463	0.8253	0.8266	0.9443	0.9730	0.7990	0.8105	0.8502	0.0720	0.7092	0.8638	0.9263	0.8514	0.9068	0.8291	0.9384	0.8771	0.8423	0.8272	0.9590	0.0977	0.8734	0.9869	0.8989	0.8462	0.8213	0.9302	0.9113	0.9685	0.9376	0.8216	0.8309	0.0724	0.9033	0.8394	0.8236	0.8299	0.8939	0.8021	0.9067	0.8711	0.7875	0.8280	0.8503	0.0804	0.8271	0.8939	0.8413	0.8495	0.8787	0.8094	0.9191	0.8692	0.8558	0.7921	0.8729	0.0726	0.8179	0.9311	0.9252	0.8216	0.8323	0.7805	0.9131	0.8126	0.7787	0.8253	0.8378	0.0899	1.0342	0.8462	0.8325	0.8552	0.9642	0.8407	0.9242	0.8187	0.8533	0.9083	0.8161	1.0202	0.7689	0.9254	0.8384	0.8061	0.8673	0.8343	0.8388	0.8907	0.9839	0.9200	0.8232	1.0232
84=09:58:47	74056	298	0.8467	0.9005	0.9277	0.8340	0.8546	0.8490	0.9314	1.0044	0.8028	0.8535	0.8520	0.0717	0.6979	0.8667	0.9163	0.8591	0.9344	0.8203	0.9384	0.8824	0.8614	0.8218	0.9697	0.1035	0.8313	0.9954	0.9509	0.8739	0.8293	0.9333	0.9375	1.0184	0.9305	0.8597	0.8487	0.0725	0.9256	0.8546	0.8531	0.8320	0.8911	0.8210	0.9447	0.8748	0.8045	0.8517	0.8738	0.0845	0.8676	0.8881	0.8183	0.8417	0.9434	0.8455	0.9516	0.8676	0.8714	0.8550	0.8482	0.0703	0.7959	0.9574	0.9046	0.8490	0.8508	0.8082	0.9219	0.8563	0.7975	0.8370	0.8362	0.0753	1.0101	0.9010	0.8897	0.8670	0.9589	0.8294	0.9990	0.8329	0.8887	0.9227	0.8245	1.0446	0.8041	0.9409	0.8629	0.8415	0.8382	0.8768	0.8442	0.9203	0.9713	0.9598	0.8346	1.0265
85=10:13:28	74937	301	0.8359	0.9046	0.9540	0.8501	0.8589	0.8492	0.9396	1.0115	0.7922	0.8480	0.8524	0.0723	0.7224	0.8756	0.9337	0.8619	0.9359	0.8339	0.9519	0.8852	0.8643	0.8378	0.9794	0.0868	0.8487	1.0039	0.9358	0.8527	0.8381	0.9345	0.9356	1.0127	0.9285	0.8586	0.8336	0.0724	0.9248	0.8567	0.8434	0.8416	0.9055	0.8198	0.9343	0.8808	0.8046	0.8418	0.8696	0.0766	0.8402	0.8904	0.8455	0.8619	0.9315	0.8259	0.9476	0.8703	0.8699	0.8502	0.8585	0.0720	0.8172	0.9589	0.9183	0.8479	0.8386	0.8135	0.9263	0.8471	0.7930	0.8450	0.8308	0.0778	1.0283	0.8825	0.8636	0.8647	0.9785	0.8497	0.9895	0.8230	0.8961	0.9263	0.8283	1.0478	0.7987	0.9531	0.8506	0.8460	0.8563	0.8746	0.8406	0.9292	0.9726	0.9506	0.8247	1.0274
86=10:28:09	75817	300	0.8391	0.9182	0.9622	0.8488	0.8581	0.8513	0.9619	1.0241	0.8185	0.8613	0.8452	0.0721	0.7226	0.8783	0.9300	0.8772	0.9335	0.8399	0.9506	0.8917	0.8537	0.8353	0.9766	0.0803	0.8457	1.0045	0.9466	0.8769	0.8527	0.9303	0.9443	1.0091	0.9526	0.8665	0.8441	0.0711	0.9336	0.8650	0.8375	0.8455	0.8906	0.8275	0.9223	0.8910	0.8037	0.8520	0.8698	0.0858	0.8459	0.9007	0.8231	0.8587	0.9392	0.8439	0.9670	0.8570	0.8795	0.8370	0.8709	0.0727	0.8152	0.9590	0.9182	0.8512	0.8369	0.8175	0.9255	0.8540	0.7946	0.8383	0.8240	0.0860	1.0289	0.9010	0.8830	0.8812	0.9548	0.8520	0.9946	0.8360	0.9116	0.8959	0.8365	1.0462	0.8122	0.9467	0.8658	0.8389	0.8598	0.8669	0.8466	0.9115	0.9715	0.9550	0.8371	1.0244
87=10:42:50	76698	301	0.8220	0.9059	0.9510	0.8462	0.8332	0.8537	0.9465	1.0050	0.8068	0.8304	0.8690	0.0724	0.7238	0.8601	0.9422	0.8624	0.9313	0.8243	0.9554	0.8832	0.8605	0.8348	0.9771	0.0857	0.8546	0.9949	0.9194	0.8532	0.8268	0.9363	0.9140	1.0151	0.9468	0.8331	0.8505	0.0725	0.9160	0.8495	0.8377	0.8176	0.9103	0.8034	0.9268	0.8758	0.8078	0.8318	0.8719	0.1002	0.8383	0.8907	0.8447	0.8555	0.9074	0.8284	0.9304	0.8832	0.8439	0.8402	0.8763	0.0731	0.8181	0.9341	0.9334	0.8333	0.8444	0.8009	0.9383	0.8235	0.7977	0.8255	0.8341	0.1124	1.0326	0.8573	0.8585	0.8547	0.9741	0.8462	0.9704	0.8373	0.8700	0.9355	0.8002	1.0463	0.7877	0.9473	0.8480	0.8350	0.8634	0.8580	0.8395	0.9038	0.9790	0.9429	0.8318	1.0287
88=10:57:31	77579	300	0.8529	0.9018	0.9332	0.8277	0.8390	0.8554	0.9354	0.9898	0.7983	0.8393	0.8440	0.0735	0.7132	0.8587	0.9246	0.8629	0.9347	0.8210	0.9526	0.8846	0.8587	0.8273	0.9811	0.0753	0.8325	1.0016	0.9520	0.8739	0.8254	0.9257	0.9215	1.0215	0.9339	0.8256	0.8362	0.0735	0.9311	0.8600	0.8511	0.8220	0.8991	0.8214	0.9364	0.8704	0.8066	0.8366	0.8695	0.0843	0.8630	0.8902	0.8126	0.8448	0.9348	0.8435	0.9404	0.8573	0.8564	0.8485	0.8527	0.0724	0.7962	0.9529	0.9140	0.8472	0.8500	0.8054	0.9283	0.8463	0.8032	0.8273	0.8258	0.0741	1.0121	0.9017	0.8968	0.8674	0.9547	0.8314	0.9894	0.8300	0.8745	0.9197	0.8076	1.0472	0.8099	0.9475	0.8653	0.8477	0.8416	0.8804	0.8552	0.9142	0.9673	0.9596	0.8333	1.0274
89=11:12:11	78460	298	0.8450	0.9026	0.9552	0.8554	0.8680	0.8644	0.9481	1.0352	0.8154	0.8733	0.8725	0.0720	0.7214	0.8729	0.9339	0.8823	0.9396	0.8325	0.9565	0.8944	0.8707	0.8424	0.9727	0.0804	0.8295	1.0057	0.9550	0.8625	0.8452	0.9419	0.9460	1.0375	0.9411	0.8605	0.8566	0.0721	0.9350	0.8633	0.8495	0.8397	0.9070	0.8277	0.9474	0.8921	0.8036	0.8430	0.8704	0.0804	0.8542	0.8874	0.8417	0.8593	0.9432	0.8321	0.9602	0.8798	0.8785	0.8604	0.8569	0.0721	0.8130	0.9715	0.9253	0.8543	0.8444	0.8157	0.9152	0.8500	0.7958	0.8408	0.8317	0.0750	1.0138	0.8920	0.8853	0.8700	0.9795	0.8363	1.0078	0.8165	0.9031	0.9389	0.8308	1.0616	0.8030	0.9551	0.8496	0.8510	0.8265	0.8801	0.8378	0.9290	0.9689	0.9800	0.8251	1.0193
90=11:26:52	79341	301	0.8564	0.8984	0.9554	0.8594	0.8702	0.8572	0.9407	1.0173	0.8041	0.8675	0.8490	0.0719	0.7100	0.8747	0.9248	0.8716	0.9392	0.8351	0.9546	0.8882	0.8718	0.8379	0.9744	0.0828	0.8535	1.0111	0.9530	0.8629	0.8406	0.9478	0.9485	1.0217	0.9209	0.8654	0.8418	0.0717	0.9263	0.8527	0.8714	0.8500	0.8958	0.8298	0.9477	0.8854	0.8003	0.8374	0.8612	0.0827	0.8682	0.8965	0.8430	0.9033	0.9432	0.8351	0.9615	0.8734	0.8784	0.8406	0.8337	0.0716	0.8020	0.9741	0.9272	0.8762	0.8417	0.8214	0.9071	0.8450	0.7863	0.8441	0.8259	0.0731	1.0415	0.9030	0.8806	0.8705	0.9755	0.8408	1.0009	0.8128	0.9023	0.9303	0.8247	1.0448	0.7949	0.9457	0.8480	0.8483	0.8278	0.8734	0.8345	0.9354	0.9648	0.9695	0.8256	1.0255
91=11:41:33	80221	301	0.8502	0.9101	0.9502	0.8412	0.8493	0.8517	0.9581	0.9887	0.8015	0.8506	0.8288	0.0722	0.7221	0.8711	0.9307	0.8723	0.9293	0.8361	0.9459	0.8900	0.8511	0.8338	0.9646	0.0783	0.8555	1.0057	0.9510	0.8758	0.8387	0.9287	0.9331	1.0088	0.9532	0.8334	0.8281	0.0717	0.9410	0.8629	0.8443	0.8348	0.8926	0.8289	0.9226	0.8829	0.7885	0.8475	0.8650	0.0767	0.8677	0.9014	0.8177	0.8477	0.9194	0.8424	0.9507	0.8574	0.8709	0.8232	0.8739	0.0720	0.8153	0.9507	0.9311	0.8430	0.8460	0.8043	0.9258	0.8456	0.7919	0.8292	0.8315	0.0989	1.0320	0.8863	0.8798	0.8801	0.9583	0.8368	0.9768	0.8366	0.8896	0.9144	0.8334	1.0288	0.8073	0.9522	0.8705	0.8265	0.8646	0.8755	0.8573	0.9067	0.9832	0.9607	0.8299	1.0332
92=11:56:14	81102	300	0.8596	0.8903	0.9395	0.8331	0.8595	0.8423	0.9265	0.9862	0.7952	0.8416	0.8044	0.0708	0.7105	0.8741	0.9121	0.8678	0.9345	0.8310	0.9319	0.8870	0.8583	0.8359	0.9697	0.0727	0.8307	1.0131	0.9592	0.8599	0.8187	0.9089	0.9319	1.0019	0.9120	0.8439	0.8292	0.0723	0.9355	0.8551	0.8444	0.8359	0.8658	0.8297	0.9264	0.8816	0.7945	0.8485	0.8600	0.0779	0.8710	0.8674	0.8056	0.8510	0.9384	0.8279	0.9420	0.8210	0.8700	0.8131	0.8228	0.0725	0.7979	0.9638	0.9083	0.8539	0.8400	0.8215	0.8999	0.8434	0.7762	0.8374	0.8024	0.0710	1.0308	0.9098	0.8779	0.8446	0.9277	0.8238	0.9878	0.8063	0.8887	0.8789	0.8193	1.0045	0.8080	0.9435	0.8599	0.8482	0.8247	0.8605	0.8304	0.9226	0.9392	0.9552	0.8264	1.0184
93=12:10:55	81983	298	0.8470	0.9079	0.9560	0.8348	0.8417	0.8517	0.9490	0.9936	0.8021	0.8522	0.8340	0.0725	0.7235	0.8687	0.9373	0.8735	0.9295	0.8335	0.9539	0.8903	0.8545	0.8456	0.9827	0.0744	0.8447	0.9993	0.9438	0.8639	0.8475	0.9335	0.9316	1.0154	0.9435	0.8370	0.8339	0.0723	0.9380	0.8674	0.8403	0.8308	0.9061	0.8361	0.9325	0.8935	0.8066	0.8470	0.8630	0.0801	0.8465	0.9037	0.8359	0.8485	0.9262	0.8393	0.9630	0.8601	0.8732	0.8382	0.8643	0.0733	0.8159	0.9566	0.9398	0.8527	0.8401	0.8245	0.9303	0.8502	0.7929	0.8469	0.8280	0.0757	1.0165	0.8765	0.8836	0.8846	0.9769	0.8444	0.9890	0.8285	0.9058	0.9165	0.8222	1.0542	0.8071	0.9623	0.8607	0.8439	0.8559	0.8780	0.8520	0.9339	0.9817	0.9723	0.8382	1.0319
94=12:25:35	82864	300	0.8331	0.9014	0.9651	0.8543	0.8343	0.8439	0.9319	1.0119	0.7940	0.8269	0.8610	0.0737	0.7246	0.8561	0.9395	0.8459	0.9331	0.8277	0.9613	0.8680	0.8615	0.8303	0.9779	0.1164	0.8771	0.9999	0.9245	0.8464	0.8285	0.9533	0.9180	1.0145	0.9333	0.8416	0.8413	0.0740	0.9216	0.8409	0.8377	0.8343	0.9116	0.8070	0.9397	0.8711	0.8050	0.8226	0.8631	0.0752	0.8354	0.8991	0.8581	0.8501	0.9065	0.8230	0.9323	0.8852	0.8481	0.8328	0.8554	0.0728	0.8155	0.9539	0.9443	0.8303	0.8335	0.8032	0.9302	0.8249	0.7927	0.8277	0.8436	0.0769	1.0483	0.8679	0.8577	0.8589	0.9875	0.8393	0.9719	0.8204	0.8668	0.9436	0.7953	1.0576	0.7814	0.9518	0.8365	0.8374	0.8497	0.8670	0.8333	0.9202	0.9884	0.9480	0.8192	1.0310
95=12:40:16	83745	300	0.8213	0.8999	0.9708	0.8587	0.8342	0.8397	0.9296	1.0124	0.8014	0.8204	0.8330	0.0721	0.7313	0.8758	0.9407	0.8567	0.9417	0.8399	0.9630	0.8762	0.8621	0.8367	0.9901	0.0773	0.8682	1.0105	0.9205	0.8420	0.8246	0.9385	0.9228	1.0055	0.9221	0.8434	0.8422	0.0728	0.9190	0.8454	0.8349	0.8381	0.8968	0.8159	0.9293	0.8774	0.8058	0.8212	0.8564	0.0808	0.8153	0.8879	0.8520	0.8611	0.9002	0.8124	0.9328	0.8587	0.8508	0.8205	0.8441	0.0727	0.8234	0.9581	0.9431	0.8351	0.8307	0.8186	0.9267	0.8262	0.7828	0.8330	0.8214	0.0748	1.0529	0.8729	0.8392	0.8467	0.9762	0.8495	0.9695	0.8065	0.8816	0.9077	0.7956	1.0317	0.7864	0.9510	0.8427	0.8489	0.8578	0.8537	0.8254	0.9253	0.9671	0.9400	0.8289	1.0310
