# Supplementary material for: Computationally Driven, Quantitative Experiments Discover Genes Required for Mitochondrial Biogenesis
Source: PLoS Genet. 2009 Mar 20;5(3):e1000407. doi: 10.1371/journal.pgen.1000407 (PMC2648979; doi:10.1371/journal.pgen.1000407)
Supplement: Dataset S1 — Raw respiratory growth data. A zip file containing 48 tab-delimited text files containing the raw data from the Tecan GENios reader. Additionally, a readme text file and plate key is contained in the zip file. The plate key uses our internal reference id for each mutant (internal reference id is matched with common and systematic gene names in Table S2). Raw optical density measurements from Tecan GENios plate incubator and reader. Wells are numbered in increasing order from upper left to lower right and can be converted to our internal identifiers using the included key (complete plate key). Not all original plates were assayed for growth curves, and there are two replicates of plate 20. (1.82 MB ZIP) [file pgen.1000407.s012.zip › mitochondria_table_s7/p10_gly.txt]

[config file info]
last_write=07:05:10_13:27:02
last write=07:05:11_13:00:03
[Run_Parameters]
Instrument=Tecan_22
Ini_Names=Read_Reps,Delid,Save_Data_File,Start_Time_Now
barcode_drug_plate=201401
user=mcostanzo
Plate_Size=96
Plate_Type=GRE96ft.pdf
Samples_to_Run=6
Overlay_Size=48
Drug_Plate=none
Plate_Quarter=none
run_ID=none
run_plate_repeat=1
Read_Reps=200
Read_Modes=Absorbance
Read_Flor_Every=2
Max_Delta_OD=0.500000
Well_By_Row_Col=none
Reorder_Map=Order_Strings_Not,0
Tip_Vol=200
OD_to_Innoc=0.100,0.100,0.380,0.380,0.380,0.380,0.760,0.760,0.100,0.100,0.380,0.380,0.380,0.380,0.760,0.760,0.100,0.100,0.380,0.380,0.380,0.380,0.760,0.760,0.100,0.100,0.380,0.380,0.380,0.380,0.760,0.760,0.100,0.100,0.380,0.380,0.380,0.380,0.760,0.760,0.100,0.100,0.380,0.380,0.380,0.380,0.760,0.760
Absorption_Max=.3
OD_to_Save=0.100,0.100,0.380,0.380,0.380,0.380,0.760,0.760,0.100,0.100,0.380,0.380,0.380,0.380,0.760,0.760,0.100,0.100,0.380,0.380,0.380,0.380,0.760,0.760,0.100,0.100,0.380,0.380,0.380,0.380,0.760,0.760,0.100,0.100,0.380,0.380,0.380,0.380,0.760,0.760,0.100,0.100,0.380,0.380,0.380,0.380,0.760,0.760
OD_to_Dilute=0.100
Save_Sample_Vol=180
Save_Sample_Reps=2
Innoc_Vol=184,184,46,46,46,46,0,0,184,184,46,46,46,46,0,0,184,184,46,46,46,46,0,0,184,184,46,46,46,46,0,0,184,184,46,46,46,46,0,0,184,184,46,46,46,46,0,0
Dilute_Vol=23,23,23,23,23,23,23,23,23,23,23,23,23,23,23,23,23,23,23,23,23,23,23,23,23,23,23,23,23,23,23,23,23,23,23,23,23,23,23,23,23,23,23,23,23,23,23,23
Save_Vol=800,800,800,800,800,800,800,800,800,800,800,800,800,800,800,800,800,800,800,800,800,800,800,800,800,800,800,800,800,800,800,800,800,800,800,800,800,800,800,800,800,800,800,800,800,800,800,800
Reference_Vol=100,100,100,100,100,100,100,100,100,100,100,100,100,100,100,100,100,100,100,100,100,100,100,100,100,100,100,100,100,100,100,100,100,100,100,100,100,100,100,100,100,100,100,100,100,100,100,100,100,100,100,100,100,100,100,100,100,100,100,100,100,100,100,100,100,100,100,100,100,100,100,100,100,100,100,100,100,100,100,100,100,100,100,100,100,100,100,100,100,100,100,100,100,100,100,100
Read_to_Innoc=20,20,20,20,20,20,20,20,20,20,20,20,20,20,20,20,20,20,20,20,20,20,20,20,20,20,20,20,20,20,20,20,20,20,20,20,20,20,20,20,20,20,20,20,20,20,20,20
Read_to_Dilute=26,26,26,26,26,26,26,26,26,26,26,26,26,26,26,26,26,26,26,26,26,26,26,26,26,26,26,26,26,26,26,26,26,26,26,26,26,26,26,26,26,26,26,26,26,26,26,26
Read_to_Save=20,20,20,20,20,20,20,20,20,20,20,20,20,20,20,20,20,20,20,20,20,20,20,20,20,20,20,20,20,20,20,20,20,20,20,20,20,20,20,20,20,20,20,20,20,20,20,20
Innoc_Target_Map=1,2,3,4,5,6,7,8,9,10,11,12,13,14,15,16,17,18,19,20,21,22,23,24,25,26,27,28,29,30,31,32,33,34,35,36,37,38,39,40,41,42,43,44,45,46,47,48
Pipet_Trigger=OD_Save_Innoc
Pipet_Volume_Adj=Con_OD_Save
Delid=no
Pre_Init=yes
Talk_To_ProMax=no
Time_Out_Time=1050
Wait_While_Busy=yes
Idle_Time=2
Screen_Run_Type=pre_screen_1
Spect_Protocol=15m
Spec_Run_File=GG_PB_Voyage.pda
Spec_Assay_File=""
Save_Data_File=10_05_07_mito10_gly_ps1_A_96_T_22.txt
Working_Dir=C%3A\\Users\\Growth_Data
Run_Control_Dir=C%3A\\Users\\Yeast_Run_Files
Tracking_Dir=""
Track_File=201401_data_track.txt
Save_Run_Data_Flag=yes
Set_Incubator_Temp=30.0
Base_Line_Flag=atstart_minimum
Pipet_Cycles_Before_Save=20
Time_Point_Save=wellmap
Innoc_Direction=down
Wells_In_Use=111111111111111111111111111111111111111111111111
Save_Sample_Map=111111001111110011111100111111001111110011111100
Sections_to_Run=0
Rows_per_Section=8
Start_Sections_Row=1
MultiProbe_Run_File=""
Multiprobe_Run_Dialogue=yes
Comments=no%20comment
Target_Temp=300
Temp_Control=On
Delta_Temp=10
ReadMode=Absorbance,Bottom
ExcitationFilter=340,340
EmissionFilter=535,465
MeasurementFilter=595
ReadsPerWellNumber=1,1
ShakeDuration=800,0
GainMode=Manual
PdfName=GRE96ft.pdf
Gain=50
Add_Drug_Map=1,1,1,1,1,1,1,1,1,1,1,1,1,1,1,1,1,1,1,1,1,1,1,1,1,1,1,1,1,1,1,1,1,1,1,1,1,1,1,1,1,1,1,1,1,1,1,1
Add_Drug_Vol=7,7,7,7,7,7,7,7,7,7,7,7,7,7,7,7,7,7,7,7,7,7,7,7,7,7,7,7,7,7,7,7,7,7,7,7,7,7,7,7,7,7,7,7,7,7,7,7
Innoc_Map=111011101110111011101110111011101110111011101110111011101110111011101110111011101110111011101110
Dilute_Map=111111111111111111111111111111111111111111111111111111111111111111111111111111111111111111111111
data_file_name=iS_1_48.txt
barcode=""
Hit_Call_Threshold=1.000000
Reference_Well=A01
WT_Ref_Well=0
Project_Name=YKO_Lib
Pipet_Gens_Point=5.00,10.00,15.00,20.00,5.00,10.00,15.00,20.00,5.00,10.00,15.00,20.00,5.00,10.00,15.00,20.00,5.00,10.00,15.00,20.00,5.00,10.00,15.00,20.00,5.00,10.00,15.00,20.00,5.00,10.00,15.00,20.00,5.00,10.00,15.00,20.00,5.00,10.00,15.00,20.00,5.00,10.00,15.00,20.00,5.00,10.00,15.00,20.00,
Shake_Divisor=1
data_handling=file_&_DB_&_auto_analysis
time_frm_freezer=-1.00
gens_frm_freezer=-1.00
Well_Vol=100
Parent_ID=""
Units=%
Quarter=A
media_name=mm
Save_Mode=one_to_one
Consolidate_Save_Map=1,2,3,4,5,6,7,8,9,10,11,12,13,14,15,16,17,18,19,20,21,22,23,24,25,26,27,28,29,30,31,32,33,34,35,36,37,38,39,40,41,42,43,44,45,46,47,48
Add_Drug_at_Start_Map=000000000000000000000000000000000000000000000000000
Add_Drug_Labware=add_drug_48
Max_Dynam_OD_Change=0.05
Reads_After_Pipet=1
Ref_Type=single_ref
Read_to_Add_Drug_at_Start=0
Send_Email_at_Pipet=no_email
Strain_Name=""
Media=ypd
drug_vol=2.00
Drug_Name=""
Drug_Conc=2
Innoc_Conc=""
Strain_Plate=none
ShakeIntensity=High
ShakeMode=Orbital
NumberOfFlashes=1
PartOfPlate=0
MovePlateOutAfterMeasurement=0
IntegrationLagTime=0
IntegrationTime=100
DelayMoveFlashFluorescence=0
[Drug_Data]
Drug_Plate=none
Strain_Plate=none
Media=mm
Drug_Name=nd,nd,nd,nd,nd,nd,nd,nd,nd,nd,nd,nd,nd,nd,nd,nd,nd,nd,nd,nd,nd,nd,nd,nd,nd,nd,nd,nd,nd,nd,nd,nd,nd,nd,nd,nd,nd,nd,nd,nd,nd,nd,nd,nd,nd,nd,nd,nd,nd,nd,nd,nd,nd,nd,nd,nd,nd,nd,nd,nd,nd,nd,nd,nd,nd,nd,nd,nd,nd,nd,nd,nd,nd,nd,nd,nd,nd,nd,nd,nd,nd,nd,nd,nd,nd,nd,nd,nd,nd,nd,nd,nd,nd,nd,nd,nd
Strain_Name=ud
Drug_Conc=""
Innoc_Conc=0.06250,0.06250,0.06250,0.06250,0.06250,0.06250,0.06250,0.06250,0.06250,0.06250,0.06250,0.06250,0.06250,0.06250,0.06250,0.06250,0.06250,0.06250,0.06250,0.06250,0.06250,0.06250,0.06250,0.06250,0.06250,0.06250,0.06250,0.06250,0.06250,0.06250,0.06250,0.06250,0.06250,0.06250,0.06250,0.06250,0.06250,0.06250,0.06250,0.06250,0.06250,0.06250,0.06250,0.06250,0.06250,0.06250,0.06250,0.06250,0.06250,0.06250,0.06250,0.06250,0.06250,0.06250,0.06250,0.06250,0.06250,0.06250,0.06250,0.06250,0.06250,0.06250,0.06250,0.06250,0.06250,0.06250,0.06250,0.06250,0.06250,0.06250,0.06250,0.06250,0.06250,0.06250,0.06250,0.06250,0.06250,0.06250,0.06250,0.06250,0.06250,0.06250,0.06250,0.06250,0.06250,0.06250,0.06250,0.06250,0.06250,0.06250,0.06250,0.06250,0.06250,0.06250,0.06250,0.06250
Run_ID=none
Plate_Quarter=A
Units=%,%,%,%,%,%,%,%,%,%,%,%,%,%,%,%,%,%,%,%,%,%,%,%,%,%,%,%,%,%,%,%,%,%,%,%,%,%,%,%,%,%,%,%,%,%,%,%,%,%,%,%,%,%,%,%,%,%,%,%,%,%,%,%,%,%,%,%,%,%,%,%,%,%,%,%,%,%,%,%,%,%,%,%,%,%,%,%,%,%,%,%,%,%,%,%
Parent_ID=""
Project_Name=YKO_Lib
Strain_Backgrnd=0,0,0,0,0,0,0,0,0,0,0,0,0,0,0,0,0,0,0,0,0,0,0,0,0,0,0,0,0,0,0,0,0,0,0,0,0,0,0,0,0,0,0,0,0,0,0,0,0,0,0,0,0,0,0,0,0,0,0,0,0,0,0,0,0,0,0,0,0,0,0,0,0,0,0,0,0,0,0,0,0,0,0,0,0,0,0,0,0,0,0,0,0,0,0,0
Well_Vol=100,100,100,100,100,100,100,100,100,100,100,100,100,100,100,100,100,100,100,100,100,100,100,100,100,100,100,100,100,100,100,100,100,100,100,100,100,100,100,100,100,100,100,100,100,100,100,100,100,100,100,100,100,100,100,100,100,100,100,100,100,100,100,100,100,100,100,100,100,100,100,100,100,100,100,100,100,100,100,100,100,100,100,100,100,100,100,100,100,100,100,100,100,100,100,100
time_frm_freezer=-1.00
gens_frm_freezer=-1.00
user=mcostanzo
Strain_Pool=ud,ud,ud,ud,ud,ud,ud,ud,ud,ud,ud,ud,ud,ud,ud,ud,ud,ud,ud,ud,ud,ud,ud,ud,ud,ud,ud,ud,ud,ud,ud,ud,ud,ud,ud,ud,ud,ud,ud,ud,ud,ud,ud,ud,ud,ud,ud,ud,ud,ud,ud,ud,ud,ud,ud,ud,ud,ud,ud,ud,ud,ud,ud,ud,ud,ud,ud,ud,ud,ud,ud,ud,ud,ud,ud,ud,ud,ud,ud,ud,ud,ud,ud,ud,ud,ud,ud,ud,ud,ud,ud,ud,ud,ud,ud,ud
Well_Alias=A01,A02,A03,A04,A05,A06,A07,A08,A09,A10,A11,A12,B01,B02,B03,B04,B05,B06,B07,B08,B09,B10,B11,B12,C01,C02,C03,C04,C05,C06,C07,C08,C09,C10,C11,C12,D01,D02,D03,D04,D05,D06,D07,D08,D09,D10,D11,D12,E01,E02,E03,E04,E05,E06,E07,E08,E09,E10,E11,E12,F01,F02,F03,F04,F05,F06,F07,F08,F09,F10,F11,F12,G01,G02,G03,G04,G05,G06,G07,G08,G09,G10,G11,G12,H01,H02,H03,H04,H05,H06,H07,H08,H09,H10,H11,H12
Well_Pos=1,2,3,4,5,6,7,8,9,10,11,12,13,14,15,16,17,18,19,20,21,22,23,24,25,26,27,28,29,30,31,32,33,34,35,36,37,38,39,40,41,42,43,44,45,46,47,48,49,50,51,52,53,54,55,56,57,58,59,60,61,62,63,64,65,66,67,68,69,70,71,72,73,74,75,76,77,78,79,80,81,82,83,84,85,86,87,88,89,90,91,92,93,94,95,96
position=A01,A02,A03,A04,A05,A06,A07,A08,A09,A10,A11,A12,B01,B02,B03,B04,B05,B06,B07,B08,B09,B10,B11,B12,C01,C02,C03,C04,C05,C06,C07,C08,C09,C10,C11,C12,D01,D02,D03,D04,D05,D06,D07,D08,D09,D10,D11,D12,E01,E02,E03,E04,E05,E06,E07,E08,E09,E10,E11,E12,F01,F02,F03,F04,F05,F06,F07,F08,F09,F10,F11,F12,G01,G02,G03,G04,G05,G06,G07,G08,G09,G10,G11,G12,H01,H02,H03,H04,H05,H06,H07,H08,H09,H10,H11,H12
[Runtime_State]
Instrument=Tecan_22
Start_Time_Now=3.2616736337E+9
Reads_Completed=96
Innoc_Direction=down
Wells_In_Use=111111111111111111111111111111111111111111111111111111111111111111111111111111111111111111111111
Innoc_Map=111111111111111111111111111111111111111111111111111111111111111111111111111111111111000000000000
Dilute_Map=111111111111111111111111111111111111111111111111111111111111111111111111111111111111111111111111
Save_Sample_Map=000000000000000000000000000000000000000000000000010000000100000001000000010000000100000001000000
Current_OD=0.370,0.431,0.217,0.243,0.113,0.089,0.412,0.387,0.082,0.211,0.327,0.072,0.250,0.341,0.165,0.224,0.116,0.090,0.380,0.362,0.083,0.206,0.389,0.086,0.365,0.343,0.170,0.207,0.101,0.082,0.374,0.398,0.345,0.259,0.311,0.072,0.369,0.357,0.176,0.209,0.105,0.083,0.378,0.345,0.084,0.263,0.317,0.081,0.356,0.378,0.169,0.218,0.111,0.081,0.406,0.335,0.083,0.256,0.298,0.072,0.366,0.415,0.133,0.227,0.103,0.082,0.367,0.344,0.081,0.282,0.337,0.100,0.374,0.432,0.365,0.386,0.388,0.358,0.400,0.352,0.371,0.389,0.334,0.392,0.337,0.468,0.383,0.398,0.346,0.355,0.369,0.379,0.384,0.358,0.340,0.395
Bckgrnd_OD=0.100,0.100,0.091,0.086,0.088,0.078,0.085,0.087,0.078,0.082,0.089,0.069,0.090,0.085,0.081,0.086,0.084,0.086,0.084,0.084,0.078,0.079,0.096,0.075,0.090,0.084,0.085,0.081,0.081,0.079,0.082,0.083,0.080,0.082,0.080,0.068,0.097,0.085,0.080,0.082,0.082,0.079,0.082,0.081,0.078,0.080,0.080,0.074,0.091,0.085,0.082,0.081,0.082,0.077,0.082,0.079,0.079,0.080,0.082,0.068,0.088,0.088,0.081,0.084,0.080,0.079,0.081,0.081,0.077,0.082,0.084,0.073,0.094,0.088,0.085,0.085,0.085,0.081,0.083,0.079,0.082,0.088,0.084,0.090,0.091,0.095,0.088,0.086,0.084,0.081,0.082,0.087,0.088,0.091,0.088,0.102
Mapped=110000000100000000000000110000001100000000000000111111111111111111111111111111111111111111111111
Pipet_Completed=000000000000000000000000000000000000000000000000000000000000000000000000000000000000000000000000
Innoc_Completed=0,0,0,0,0,0,0,0,0,0,0,0,0,0,0,0,0,0,0,0,0,0,0,0,0,0,0,0,0,0,0,0,0,0,0,0,0,0,0,0,0,0,0,0,0,0,0,0,0,0,0,0,0,0,0,0,0,0,0,0,0,0,0,0,0,0,0,0,0,0,0,0,0,0,0,0,0,0,0,0,0,0,0,0,0,0,0,0,0,0,0,0,0,0,0,0
Save_Completed=0,0,0,0,0,0,0,0,0,0,0,0,0,0,0,0,0,0,0,0,0,0,0,0,0,0,0,0,0,0,0,0,0,0,0,0,0,0,0,0,0,0,0,0,0,0,0,0,0,0,0,0,0,0,0,0,0,0,0,0,0,0,0,0,0,0,0,0,0,0,0,0,0,0,0,0,0,0,0,0,0,0,0,0,0,0,0,0,0,0,0,0,0,0,0,0
Pipeted_At=0,0,0,0,0,0,0,0,0,0,0,0,0,0,0,0,0,0,0,0,0,0,0,0,0,0,0,0,0,0,0,0,0,0,0,0,0,0,0,0,0,0,0,0,0,0,0,0,0,0,0,0,0,0,0,0,0,0,0,0,0,0,0,0,0,0,0,0,0,0,0,0,0,0,0,0,0,0,0,0,0,0,0,0,0,0,0,0,0,0,0,0,0,0,0,0
Pipeted_OD=0,0,0,0,0,0,0,0,0,0,0,0,0,0,0,0,0,0,0,0,0,0,0,0,0,0,0,0,0,0,0,0,0,0,0,0,0,0,0,0,0,0,0,0,0,0,0,0,0,0,0,0,0,0,0,0,0,0,0,0,0,0,0,0,0,0,0,0,0,0,0,0,0,0,0,0,0,0,0,0,0,0,0,0,0,0,0,0,0,0,0,0,0,0,0,0
Dilutes_Completed=0,0,0,0,0,0,0,0,0,0,0,0,0,0,0,0,0,0,0,0,0,0,0,0,0,0,0,0,0,0,0,0,0,0,0,0,0,0,0,0,0,0,0,0,0,0,0,0,0,0,0,0,0,0,0,0,0,0,0,0,0,0,0,0,0,0,0,0,0,0,0,0,0,0,0,0,0,0,0,0,0,0,0,0,0,0,0,0,0,0,0,0,0,0,0,0
Time_At_Innoc=0,0,0,0,0,0,0,0,0,0,0,0,0,0,0,0,0,0,0,0,0,0,0,0,0,0,0,0,0,0,0,0,0,0,0,0,0,0,0,0,0,0,0,0,0,0,0,0,0,0,0,0,0,0,0,0,0,0,0,0,0,0,0,0,0,0,0,0,0,0,0,0,0,0,0,0,0,0,0,0,0,0,0,0,0,0,0,0,0,0,0,0,0,0,0,0
Time_At_Save=0,0,0,0,0,0,0,0,0,0,0,0,0,0,0,0,0,0,0,0,0,0,0,0,0,0,0,0,0,0,0,0,0,0,0,0,0,0,0,0,0,0,0,0,0,0,0,0,0,0,0,0,0,0,0,0,0,0,0,0,0,0,0,0,0,0,0,0,0,0,0,0,0,0,0,0,0,0,0,0,0,0,0,0,0,0,0,0,0,0,0,0,0,0,0,0
Time_At_Dilute=0,0,0,0,0,0,0,0,0,0,0,0,0,0,0,0,0,0,0,0,0,0,0,0,0,0,0,0,0,0,0,0,0,0,0,0,0,0,0,0,0,0,0,0,0,0,0,0,0,0,0,0,0,0,0,0,0,0,0,0,0,0,0,0,0,0,0,0,0,0,0,0,0,0,0,0,0,0,0,0,0,0,0,0,0,0,0,0,0,0,0,0,0,0,0,0
Previous_OD=0.370,0.431,0.217,0.243,0.113,0.089,0.412,0.387,0.082,0.211,0.327,0.072,0.250,0.341,0.165,0.224,0.116,0.090,0.380,0.362,0.083,0.206,0.389,0.086,0.365,0.343,0.170,0.207,0.101,0.082,0.374,0.398,0.345,0.259,0.311,0.072,0.369,0.357,0.176,0.209,0.105,0.083,0.378,0.345,0.084,0.263,0.317,0.081,0.356,0.378,0.169,0.218,0.111,0.081,0.406,0.335,0.083,0.256,0.298,0.072,0.366,0.415,0.133,0.227,0.103,0.082,0.367,0.344,0.081,0.282,0.337,0.100,0.374,0.432,0.365,0.386,0.388,0.358,0.400,0.352,0.371,0.389,0.334,0.392,0.337,0.468,0.383,0.398,0.346,0.355,0.369,0.379,0.384,0.358,0.340,0.395
Prev_Delta_OD=0.008,0.014,0.006,0.008,0.006,0.009,0.018,0.010,0.002,0.007,0.008,0.001,0.004,0.001,0.005,0.004,0.001,0.003,0.012,0.004,0.004,0.005,0.004,0.000,0.002,0.000,0.005,0.007,0.003,0.001,0.017,0.021,0.019,0.011,0.008,0.000,0.007,0.015,0.006,0.005,0.000,0.000,0.020,0.005,0.001,0.011,0.003,0.005,0.010,0.016,0.005,0.009,0.002,0.000,0.027,0.009,0.004,0.020,0.018,0.003,0.002,0.005,0.001,0.012,0.002,0.002,0.030,0.014,0.002,0.010,0.013,0.027,0.007,0.002,0.014,0.026,0.016,0.008,0.015,0.018,0.018,0.013,0.010,0.013,0.007,0.030,0.016,0.014,0.013,0.010,0.015,0.001,0.013,0.014,0.010,0.018
Delta_From_Ref=0.000,-0.006,6.684,5.446,8.281,11.226,0.477,0.602,0.022,0.014,1.234,12.268,6.427,3.786,9.063,5.903,0.016,0.013,1.583,3.408,11.166,8.540,-0.265,10.736,0.003,0.002,8.773,7.342,10.799,11.223,2.513,1.581,0.018,0.018,5.070,12.307,0.626,3.664,9.053,7.695,0.017,0.017,2.697,4.365,11.175,7.210,4.960,10.758,0.000,0.000,0.000,0.000,0.000,0.000,0.000,0.000,0.000,0.000,0.000,0.000,0.000,0.000,0.000,0.000,0.000,0.000,0.000,0.000,0.000,0.000,0.000,0.000,0.000,0.000,0.000,0.000,0.000,0.000,0.000,0.000,0.000,0.000,0.000,0.000,0.000,0.000,0.000,0.000,0.000,0.000,0.000,0.000,0.000,0.000,0.000,0.000
Sig_OD_Delta=0,0,1,1,1,1,0,0,0,0,1,1,1,1,1,1,0,0,1,1,1,1,0,1,0,0,1,1,1,1,1,1,0,0,1,1,0,1,1,1,0,0,1,1,1,1,1,1,0,0,0,0,0,0,0,0,0,0,0,0,0,0,0,0,0,0,0,0,0,0,0,0,0,0,0,0,0,0,0,0,0,0,0,0,0,0,0,0,0,0,0,0,0,0,0,0
Add_Drug_at_Start_Map=000000000000000000000000000000000000000000000000000000000000000000000000000000000000000000000000
[Analysis]
Drug_ID=A1,A2,A3,A4,A5,A6,B1,B2,B3,B4,B5,B6,C1,C2,C3,C4,C5,C6,D1,D2,D3,D4,D5,D6,E1,E2,E3,E4,E5,E6,F1,F2,F3,F4,F5,F6,G1,G2,G3,G4,G5,G6,H1,H2,H3,H4,H5,H6
Decision=no_inh,no_inh,ps2_2_1,ps2_1_1,ps2_2_1,ps2_4_1,ps2_2_1,ps2_1_1,ps2_4_1,ps2_1_1,ps2_4_1,ps2_4_1,no_inh,no_inh,ps2_4_1,ps2_2_1,ps2_4_1,screen,no_inh,ps2_1_1,ps2_4_1,ps2_2_1,ps2_4_1,screen,no_inh,no_inh,ps2_4_1,ps2_2_1,ps2_4_1,ps2_4_1,no_inh,no_inh,ps2_4_1,ps2_2_1,ps2_4_1,screen,no_inh,no_inh,ps2_1_1,no_inh,no_inh,no_inh,no_inh,no_inh,no_inh,no_inh,no_inh,no_inh,no_inh,no_inh,screen,ps2_4_1,no_inh,screen,no_inh,no_inh,screen,ps2_4_1,no_inh,screen,no_inh,no_inh,no_inh,ps2_2_1,ps2_1_1,screen,no_inh,ps2_1_1,screen,ps2_2_1,ps2_1_1,screen,no_inh,ps2_1_1,screen,ps2_2_1,ps2_1_1,screen,no_inh,ps2_1_1,screen,ps2_2_1,ps2_1_1,screen,no_inh,ps2_1_1,no_inh,no_inh,ps2_1_1,no_inh,no_inh,no_inh,no_inh,no_inh,no_inh,no_inh
Plot_Min=0.100,0.100,0.100,0.100,0.100,0.100,0.100,0.100,0.100,0.100,0.100,0.100,0.100,0.100,0.100,0.100,0.100,0.100,0.100,0.100,0.100,0.100,0.100,0.100,0.100,0.100,0.100,0.100,0.100,0.100,0.100,0.100,0.100,0.100,0.100,0.100,0.100,0.100,0.100,0.100,0.100,0.100,0.100,0.100,0.100,0.100,0.100,0.100
Plot_Max=1.500,1.500,1.500,1.500,1.500,1.500,1.500,1.500,1.500,1.500,1.500,1.500,1.500,1.500,1.500,1.500,1.500,1.500,1.500,1.500,1.500,1.500,1.500,1.500,1.500,1.500,1.500,1.500,1.500,1.500,1.500,1.500,1.500,1.500,1.500,1.500,1.500,1.500,1.500,1.500,1.500,1.500,1.500,1.500,1.500,1.500,1.500,1.500
G_Plot_Min=0.1
G_Plot_Delta=0.7
Plot_On_Off=0
OD_Gen_Pt=0.460
Gens_to_OD_Pt=5.000
Avg_G=5.419,5.034,7.184,6.570,9.003,24.778,6.427,5.484,8.585,6.856,13.000,37.808,5.375,5.472,8.524,6.971,18.499,0.000,5.409,5.431,8.042,7.050,15.828,0.000,5.346,5.325,8.346,6.786,13.955,20.238,5.343,5.099,10.578,6.726,16.059,0.000,5.361,5.010,5.382,5.172,5.204,5.375,5.591,4.846,5.152,5.200,5.453,5.309,5.059,5.237,0.000,7.142,5.684,0.000,5.214,5.366,0.000,7.149,5.284,0.000,5.284,5.100,5.366,6.332,5.731,0.000,5.216,5.459,0.000,6.270,5.661,0.000,5.062,5.524,0.000,6.345,5.855,0.000,5.308,5.500,0.000,6.025,5.517,0.000,5.100,5.388,5.228,5.164,5.520,5.255,5.314,5.240,5.225,5.275,5.491,5.130
Max_Slope=8.956,8.200,5.870,8.477,4.170,35.331,11.555,5.161,15.421,8.676,26.661,40.973,8.786,9.986,22.551,14.271,37.023,48.190,9.540,9.156,21.092,20.737,30.827,45.355,7.544,10.129,25.311,15.393,37.686,55.775,9.052,7.074,26.340,14.248,36.876,48.465,8.055,8.402,8.862,8.611,8.565,6.626,8.288,7.665,8.895,7.200,9.605,8.537,8.456,6.371,59.311,15.033,3.162,47.634,8.831,9.390,30.619,15.167,8.352,8.611,8.147,8.435,8.681,9.137,4.606,34.760,8.124,9.952,39.248,10.668,6.789,8.464,7.459,9.590,43.025,10.070,5.746,44.862,8.858,9.434,38.188,9.627,9.052,11.397,6.975,8.411,7.103,8.785,8.985,8.786,8.377,9.869,8.835,9.189,10.759,7.175
Fit_Model=all
Fit_Const_OD_Base=0.085
Fit_Const_N0=0.01500
Fit_Const_T0=0.000
G_Fit_Min=0.100
G_Fit_Delta=0.400
Fit_On_Off=0.000,0.000,0.000,0.000,0.000,0.000,0.000,0.000,0.000,0.000,0.000,0.000,0.000,0.000,0.000,0.000,0.000,0.000,0.000,0.000,0.000,0.000,0.000,0.000,0.000,0.000,0.000,0.000,0.000,0.000,0.000,0.000,0.000,0.000,0.000,0.000,0.000,0.000,0.000,0.000,0.000,0.000,0.000,0.000,0.000,0.000,0.000,0.000,0.000,0.000,0.000,0.000,0.000,0.000,0.000,0.000,0.000,0.000,0.000,0.000,0.000,0.000,0.000,0.000,0.000,0.000,0.000,0.000,0.000,0.000,0.000,0.000,0.000,0.000,0.000,0.000,0.000,0.000,0.000,0.000,0.000,0.000,0.000,0.000,0.000,0.000,0.000,0.000,0.000,0.000,0.000,0.000,0.000,0.000,0.000,0.000
Fit_Min=0.050,0.050,0.041,0.036,0.038,0.028,0.040,0.035,0.031,0.036,0.034,0.036,0.040,0.034,0.035,0.031,0.031,0.029,0.047,0.035,0.030,0.032,0.032,0.029,0.041,0.035,0.032,0.031,0.032,0.027,0.038,0.038,0.031,0.034,0.030,0.029,0.044,0.038,0.035,0.035,0.035,0.031,0.041,0.045,0.038,0.036,0.034,0.031,0.000,0.000,0.000,0.000,0.000,0.000,0.000,0.000,0.000,0.000,0.000,0.000,0.000,0.000,0.000,0.000,0.000,0.000,0.000,0.000,0.000,0.000,0.000,0.000,0.000,0.000,0.000,0.000,0.000,0.000,0.000,0.000,0.000,0.000,0.000,0.000,0.000,0.000,0.000,0.000,0.000,0.000,0.000,0.000,0.000,0.000,0.000,0.000
Fit_Delta=0.191,0.057,0.052,0.027,0.069,0.012,0.124,0.019,0.053,0.018,0.016,0.005,0.128,0.172,0.038,0.016,0.009,1.500,0.124,0.144,0.071,0.105,0.000,1.500,0.143,0.155,0.055,0.101,0.022,0.007,0.221,0.251,0.040,0.108,0.012,1.500,0.126,0.259,0.147,0.188,0.160,0.194,0.105,0.247,0.189,0.214,0.201,0.122,0.257,0.028,0.000,0.012,0.099,0.000,0.153,0.152,0.000,0.104,0.138,0.000,0.213,0.240,0.222,0.150,0.057,0.000,0.216,0.237,0.000,0.132,0.035,0.000,0.233,0.118,0.000,0.149,0.027,0.000,0.137,0.214,0.000,0.119,0.222,0.000,0.232,0.122,0.210,0.187,0.183,0.114,0.140,0.265,0.242,0.094,0.162,0.174
Fit_Offset=0.099,0.109,0.060,0.165,0.111,0.083,0.091,0.045,0.082,0.081,0.077,0.089,0.080,0.097,0.087,0.073,0.083,0.000,0.101,0.081,0.078,0.078,NaN,0.000,0.059,0.079,0.082,0.080,0.082,0.082,0.075,0.074,0.084,0.079,0.083,0.000,0.081,0.076,0.081,0.079,0.079,0.077,0.083,0.081,0.083,0.082,0.076,0.080,0.070,0.110,0.000,0.086,-0.133,0.000,0.081,0.080,0.000,0.080,0.102,0.000,0.073,0.073,0.064,0.078,-0.070,0.000,0.075,0.073,0.000,0.078,0.088,0.000,0.074,0.079,0.000,0.078,0.068,0.000,0.078,0.075,0.000,0.078,0.075,0.000,0.076,0.079,0.076,0.080,0.079,0.087,0.080,0.066,0.070,0.088,0.084,0.098
Fit_N0=0.007,0.006,0.052,-0.030,0.000,0.000,0.006,0.027,0.006,0.007,0.011,0.001,0.028,0.004,0.004,0.009,0.001,0.000,0.007,0.007,0.007,0.009,1.000,0.000,0.029,0.007,0.004,0.008,0.005,0.002,0.019,0.016,0.002,0.008,0.001,0.000,0.012,0.012,0.007,0.005,0.008,0.008,0.006,0.011,0.005,0.012,0.012,0.005,0.011,-0.026,0.000,0.001,0.191,0.000,0.004,0.006,0.000,0.006,0.022,0.000,0.013,0.005,0.007,0.009,0.160,0.000,0.014,0.018,0.000,0.008,0.001,0.000,0.011,0.005,0.000,0.010,0.016,0.000,0.006,0.013,0.000,0.009,0.016,0.000,0.013,0.005,0.008,0.007,0.007,0.004,0.002,0.026,0.019,0.003,0.007,0.007
Fit_T0=0.625,50.747,-11.137,-106.776,5.782,6.135,5.329,-8.553,5.311,1.619,0.541,3.654,6.474,2.489,5.316,0.488,4.964,0.000,2.289,3.476,6.330,5.762,0.000,0.000,0.462,1.160,5.611,4.796,5.519,4.074,4.100,2.360,5.980,4.369,5.322,0.000,-0.207,1.830,3.612,1.383,2.632,3.675,-0.627,0.552,0.824,5.064,3.241,1.975,0.211,7.747,0.000,4.219,-27.275,0.000,-0.168,3.039,0.000,6.256,4.692,0.000,3.059,-2.039,-3.528,4.922,-82.773,0.000,4.540,6.647,0.000,5.559,6.041,0.000,2.440,3.746,0.000,6.143,-1.515,0.000,2.629,5.265,0.000,4.857,4.886,0.000,3.974,3.441,2.805,0.874,3.024,0.694,-1.468,3.418,2.447,0.371,1.687,-0.998
Fit_G=3.584,9893.294,1152.815,89.226,1.200,3.298,3.724,16.462,4.749,2.930,4.704,0.789,4.411,2.749,4.115,5.287,2.383,0.000,3.316,3.289,4.403,4.217,0.000,0.000,6.216,3.451,3.845,3.856,5.610,2.136,4.223,4.069,3.703,3.930,2.247,0.000,4.097,3.906,3.204,3.169,3.108,3.366,3.512,3.773,3.184,3.412,3.850,3.048,4.134,6.430,0.000,1.224,72.959,0.000,3.053,3.216,0.000,3.733,4.786,0.000,3.957,3.872,4.351,4.221,1545.760,0.000,3.683,4.018,0.000,3.816,6.763,0.000,3.704,2.861,0.000,4.049,9.829,0.000,3.031,3.767,0.000,3.841,4.446,0.000,3.681,3.078,3.520,3.362,3.474,2.662,3.180,4.788,4.392,2.652,3.315,3.423
Fit_Error=17.599,1.158,1.767,0.291,15.994,0.221,3.822,0.202,0.601,0.212,0.441,0.074,10.406,36.873,0.252,0.203,0.309,0.000,6.573,1.849,0.746,1.740,0.000,0.000,7.602,3.395,0.350,1.623,0.159,0.150,12.072,22.119,0.237,2.345,0.332,0.000,1.991,18.579,2.181,4.883,3.240,12.180,1.091,15.155,4.764,9.910,11.006,1.015,23.494,0.291,0.000,0.311,16.879,0.000,3.391,2.925,0.000,1.693,22.525,0.000,9.751,23.598,32.389,3.777,2.395,0.000,11.332,29.072,0.000,3.352,0.485,0.000,15.036,1.584,0.000,5.308,0.406,0.000,1.794,12.739,0.000,2.992,23.548,0.000,14.022,1.532,8.123,6.604,10.884,0.925,2.096,50.603,26.066,0.651,2.834,17.792
Fit_CV=161.000,10.000,37.000,5.000,150.000,70.000,242.000,8.000,227.000,10.000,5.000,4.000,190.000,152.000,62.000,13.000,36.000,0.000,141.000,211.000,245.000,240.000,0.000,0.000,157.000,140.000,75.000,196.000,61.000,10.000,255.000,192.000,80.000,238.000,33.000,0.000,110.000,222.000,99.000,150.000,145.000,213.000,109.000,161.000,158.000,260.000,262.000,138.000,247.000,6.000,0.000,11.000,82.000,0.000,136.000,147.000,0.000,237.000,111.000,0.000,241.000,182.000,181.000,250.000,456.000,0.000,248.000,292.000,0.000,229.000,10.000,0.000,221.000,148.000,0.000,249.000,4.000,0.000,139.000,267.000,0.000,221.000,96.000,0.000,209.000,125.000,251.000,148.000,256.000,95.000,195.000,242.000,221.000,118.000,148.000,135.000
Time_to_20_Gens=0,0,0,0,0,0,0,0,0,0,0,0,0,0,0,0,0,0,0,0,0,0,0,0,0,0,0,0,0,0,0,0,0,0,0,0,0,0,0,0,0,0,0,0,0,0,0,0
Time_to_each_5_Gens=0,0,0,0,0,0,0,0,0,0,0,0,0,0,0,0,0,0,0,0,0,0,0,0,0,0,0,0,0,0,0,0,0,0,0,0,0,0,0,0,0,0,0,0,0,0,0,0
Time_to_each_n_Gens=23.218,22.855,23.218,23.193,11.601,10.144,23.217,23.208,23.212,23.188,22.099,10.395,23.207,23.212,23.180,22.625,21.927,0.000,23.165,23.123,23.186,22.963,22.432,0.000,22.593,23.191,23.200,22.701,21.953,8.364,23.185,23.217,23.218,22.632,21.852,0.000,23.170,23.203,23.195,22.574,22.966,23.154,23.192,22.633,22.496,23.204,22.909,22.850,22.821,23.134,0.000,23.209,23.214,0.000,22.807,23.211,0.000,23.205,23.215,0.000,22.969,22.675,22.564,23.204,23.170,0.000,22.787,23.208,0.000,23.210,23.218,0.000,22.618,23.204,0.000,22.883,22.826,0.000,22.627,23.179,0.000,23.183,22.928,0.000,22.885,22.856,22.696,22.792,22.942,23.192,22.976,23.197,22.889,22.415,22.886,22.312
Min_Pt_OD=0,0,0,0,0,0,0,0,0,0,0,0,0,0,0,0,0,0,0,0,0,0,0,0,0,0,0,0,0,0,0,0,0,0,0,0,0,0,0,0,0,0,0,0,0,0,0,0
Min_Pt_t=0,0,0,0,0,0,0,0,0,0,0,0,0,0,0,0,0,0,0,0,0,0,0,0,0,0,0,0,0,0,0,0,0,0,0,0,0,0,0,0,0,0,0,0,0,0,0,0
TO_OD=0,0,0,0,0,0,0,0,0,0,0,0,0,0,0,0,0,0,0,0,0,0,0,0,0,0,0,0,0,0,0,0,0,0,0,0,0,0,0,0,0,0,0,0,0,0,0,0
Ref_ID=A01
Multi_Refs=single_ref
test=A01,A02,A03,A04,A05,A06,A07,A08,A09,A10,A11,A12,B01,B02,B03,B04,B05,B06,B07,B08,B09,B10,B11,B12,C01,C02,C03,C04,C05,C06,C07,C08,C09,C10,C11,C12,D01,D02,D03,D04,D05,D06,D07,D08,D09,D10,D11,D12,E01,E02,E03,E04,E05,E06,E07,E08,E09,E10,E11,E12,F01,F02,F03,F04,F05,F06,F07,F08,F09,F10,F11,F12,G01,G02,G03,G04,G05,G06,G07,G08,G09,G10,G11,G12,H01,H02,H03,H04,H05,H06,H07,H08,H09,H10,H11,H12
Start_Time_Now=3.2616736338E+9
Start_Date="5/10/2007+1:27 PM"
pv_to_plate_order=no
gen_time_cutoff=0.000
Drug_Name=nd?:;-ud+0,nd?:;-ud+0,nd?:;-ud+0,nd?:;-ud+0,nd?:;-ud+0,nd?:;-ud+0,nd?:;-ud+0,nd?:;-ud+0,nd?:;-ud+0,nd?:;-ud+0,nd?:;-ud+0,nd?:;-ud+0,nd?:;-ud+0,nd?:;-ud+0,nd?:;-ud+0,nd?:;-ud+0,nd?:;-ud+0,nd?:;-ud+0,nd?:;-ud+0,nd?:;-ud+0,nd?:;-ud+0,nd?:;-ud+0,nd?:;-ud+0,nd?:;-ud+0,nd?:;-ud+0,nd?:;-ud+0,nd?:;-ud+0,nd?:;-ud+0,nd?:;-ud+0,nd?:;-ud+0,nd?:;-ud+0,nd?:;-ud+0,nd?:;-ud+0,nd?:;-ud+0,nd?:;-ud+0,nd?:;-ud+0,nd?:;-ud+0,nd?:;-ud+0,nd?:;-ud+0,nd?:;-ud+0,nd?:;-ud+0,nd?:;-ud+0,nd?:;-ud+0,nd?:;-ud+0,nd?:;-ud+0,nd?:;-ud+0,nd?:;-ud+0,nd?:;-ud+0,nd?:;-ud+0,nd?:;-ud+0,nd?:;-ud+0,nd?:;-ud+0,nd?:;-ud+0,nd?:;-ud+0,nd?:;-ud+0,nd?:;-ud+0,nd?:;-ud+0,nd?:;-ud+0,nd?:;-ud+0,nd?:;-ud+0,nd?:;-ud+0,nd?:;-ud+0,nd?:;-ud+0,nd?:;-ud+0,nd?:;-ud+0,nd?:;-ud+0,nd?:;-ud+0,nd?:;-ud+0,nd?:;-ud+0,nd?:;-ud+0,nd?:;-ud+0,nd?:;-ud+0,nd?:;-ud+0,nd?:;-ud+0,nd?:;-ud+0,nd?:;-ud+0,nd?:;-ud+0,nd?:;-ud+0,nd?:;-ud+0,nd?:;-ud+0,nd?:;-ud+0,nd?:;-ud+0,nd?:;-ud+0,nd?:;-ud+0,nd?:;-ud+0,nd?:;-ud+0,nd?:;-ud+0,nd?:;-ud+0,nd?:;-ud+0,nd?:;-ud+0,nd?:;-ud+0,nd?:;-ud+0,nd?:;-ud+0,nd?:;-ud+0,nd?:;-ud+0,nd?:;-ud+0
Drug_Well_Pos=A01,A02,A03,A04,A05,A06,B01,B02,B03,B04,B05,B06,C01,C02,C03,C04,C05,C06,D01,D02,D03,D04,D05,D06,E01,E02,E03,E04,E05,E06,F01,F02,F03,F04,F05,F06,G01,G02,G03,G04,G05,G06,H01,H02,H03,H04,H05,H06,A07,A08,A09,A10,A11,A12,B07,B08,B09,B10,B11,B12,C07,C08,C09,C10,C11,C12,D07,D08,D09,D10,D11,D12,E07,E08,E09,E10,E11,E12,F07,F08,F09,F10,F11,F12,G07,G08,G09,G10,G11,G12,H07,H08,H09,H10,H11,H12
Avg_G_tcut=5.419,5.034,7.184,6.570,9.003,24.778,6.427,5.484,8.585,6.856,13.000,37.808,5.375,5.472,8.524,6.971,18.499,0.000,5.409,5.431,8.042,7.050,15.828,0.000,5.346,5.325,8.346,6.786,13.955,20.238,5.343,5.099,10.578,6.726,16.059,0.000,5.361,5.010,5.382,5.172,5.204,5.375,5.591,4.846,5.152,5.200,5.453,5.309,5.059,5.237,0.000,7.142,5.684,0.000,5.214,5.366,0.000,7.149,5.284,0.000,5.284,5.100,5.366,6.332,5.731,0.000,5.216,5.459,0.000,6.270,5.661,0.000,5.062,5.524,0.000,6.345,5.855,0.000,5.308,5.500,0.000,6.025,5.517,0.000,5.100,5.388,5.228,5.164,5.520,5.255,5.314,5.240,5.225,5.275,5.491,5.130
t0_from_interval=-2.553,0.397,-3.718,-6.771,-9.919,0.000,3.736,3.236,-5.312,-4.206,-19.290,0.000,-2.011,-0.479,4.371,2.046,10.903,0.000,-2.176,2.461,5.083,4.602,2.473,0.000,-3.797,0.160,5.747,3.458,-2.296,0.000,-0.575,-0.251,7.292,4.739,5.008,0.000,-3.253,0.613,3.128,2.408,0.371,3.118,-1.661,-0.774,1.305,2.824,1.624,2.238,-0.204,-0.565,0.000,1.813,-16.140,0.000,-0.101,2.305,0.000,5.377,-7.838,0.000,0.936,0.714,-0.649,4.679,-4.252,0.000,1.599,2.985,0.000,5.623,-1.227,0.000,0.868,3.257,0.000,4.617,-1.327,0.000,1.687,2.896,0.000,4.241,0.884,0.000,1.723,3.116,2.723,0.085,2.240,-1.648,2.475,-0.336,-0.423,-0.297,-0.437,-4.407
Sum_Delta_Ref=0.000,0.489,3.578,2.411,3.709,5.424,3.688,1.954,4.460,2.687,4.639,5.643,0.694,0.398,4.593,3.402,5.448,-1.000,0.261,1.958,4.489,3.845,5.212,-1.000,0.015,0.996,4.642,3.460,5.023,5.504,0.609,0.196,5.063,3.461,5.245,-1.000,0.557,0.210,2.055,1.185,0.268,1.855,0.617,1.118,0.773,1.429,1.336,1.369,0.348,0.306,-1.000,4.069,0.578,-1.000,0.295,1.729,-1.000,4.231,0.497,-1.000,0.873,0.418,0.239,3.614,2.341,-1.000,1.061,2.165,-1.000,3.688,2.257,-1.000,0.548,2.259,-1.000,3.725,2.239,-1.000,1.118,2.219,-1.000,3.375,2.352,-1.000,0.653,2.053,1.557,0.050,1.984,0.798,1.610,0.119,0.177,0.100,0.844,1.476
Gens_at_time_G=4.285,4.540,3.232,3.530,1.289,0.409,3.612,4.232,2.704,3.382,1.700,0.275,4.318,4.242,2.719,3.246,1.185,0.000,4.283,4.257,2.883,3.257,1.417,0.000,4.226,4.355,2.780,3.345,1.573,0.413,4.339,4.554,2.195,3.365,1.361,0.000,4.322,4.632,4.310,4.365,4.413,4.308,4.148,4.671,4.367,4.462,4.201,4.304,4.511,4.417,0.000,3.250,4.084,0.000,4.374,4.326,0.000,3.246,4.394,0.000,4.347,4.446,4.205,3.665,4.043,0.000,4.369,4.252,0.000,3.702,4.101,0.000,4.468,4.201,0.000,3.606,3.899,0.000,4.263,4.214,0.000,3.848,4.156,0.000,4.487,4.242,4.341,4.413,4.156,4.413,4.324,4.427,4.380,4.250,4.168,4.349
G_Int_tcut=6.015,4.947,8.334,8.488,16.701,24.778,5.393,4.719,10.550,8.100,24.348,37.808,5.841,5.585,6.917,6.341,9.301,0.000,5.917,4.853,6.279,5.637,14.083,0.000,6.244,5.288,6.278,5.752,15.414,20.238,5.475,5.154,7.256,5.318,12.379,0.000,6.114,4.877,4.656,4.620,5.120,4.651,5.991,5.011,4.853,4.567,5.067,4.789,5.105,5.365,0.000,6.584,9.636,0.000,5.237,4.833,0.000,5.493,7.067,0.000,5.069,4.939,5.521,5.055,6.783,0.000,4.850,4.757,0.000,4.751,5.960,0.000,4.868,4.748,0.000,5.065,6.195,0.000,4.912,4.813,0.000,4.923,5.304,0.000,4.716,4.654,4.601,5.145,4.981,5.628,4.742,5.316,5.322,5.345,5.596,6.144
Sum_Del_12=0.000,0.021,0.374,0.049,0.136,0.971,0.712,0.457,0.794,0.541,0.736,1.084,0.123,0.011,0.874,0.669,1.052,0.997,0.011,0.665,0.921,0.869,0.956,1.037,0.091,0.466,0.936,0.764,0.942,0.989,0.364,0.278,0.968,0.867,0.972,1.039,0.047,0.366,0.711,0.619,0.418,0.646,0.321,0.124,0.490,0.606,0.526,0.512,0.228,0.016,1.021,0.773,2.035,1.009,0.367,0.631,0.900,0.842,0.606,0.462,0.419,0.395,0.338,0.801,0.140,0.980,0.487,0.674,0.925,0.865,0.343,0.504,0.407,0.701,1.038,0.809,0.158,1.000,0.512,0.695,0.948,0.820,0.536,0.457,0.416,0.630,0.601,0.369,0.670,0.158,0.584,0.293,0.272,0.372,0.413,0.288
Sum_Del_20=0.000,0.443,3.450,2.318,3.536,5.205,3.544,1.899,4.293,2.587,4.461,5.416,0.679,0.384,4.412,3.268,5.228,5.303,0.262,1.903,4.312,3.697,5.001,5.358,0.016,0.973,4.459,3.329,4.819,5.283,0.595,0.182,4.863,3.328,5.032,5.360,0.539,0.220,1.997,1.161,0.270,1.801,0.595,1.058,0.757,1.393,1.296,1.333,0.329,0.281,5.325,3.910,0.582,5.308,0.294,1.679,5.174,4.068,0.482,4.567,0.849,0.415,0.231,3.475,2.254,5.273,1.035,2.096,5.187,3.550,2.186,4.490,0.541,2.188,5.375,3.582,2.152,5.309,1.089,2.149,5.212,3.248,2.274,4.560,0.642,1.990,1.513,0.056,1.921,0.773,1.565,0.110,0.164,0.096,0.814,1.424
Sum_Del_24=0.000,1.073,5.362,3.781,6.388,8.275,5.086,2.278,6.656,4.181,7.225,8.517,0.746,0.602,6.756,5.012,8.178,8.397,0.313,2.151,6.539,5.493,7.883,8.459,0.109,0.910,6.760,4.996,7.628,8.375,0.585,0.716,7.512,4.932,7.923,8.458,0.652,0.425,2.124,1.001,0.059,1.973,0.911,2.075,0.600,1.213,1.534,1.398,0.848,0.515,8.412,5.846,0.084,8.405,0.131,1.828,8.262,6.031,0.619,7.564,0.843,0.088,0.328,4.975,3.028,8.362,0.976,2.476,8.269,4.984,2.880,7.422,0.158,2.602,8.479,5.120,3.064,8.402,1.160,2.535,8.288,4.425,2.811,7.604,0.301,2.253,1.509,0.233,2.325,1.108,1.640,0.373,0.389,0.113,1.077,1.668
Sum_12=1.212,1.191,0.838,1.162,1.348,0.241,0.500,0.755,0.417,0.670,0.476,0.128,1.089,1.223,0.337,0.543,0.159,0.214,1.223,0.546,0.290,0.342,0.256,0.174,1.302,0.745,0.276,0.448,0.270,0.222,0.848,0.933,0.244,0.344,0.240,0.172,1.259,0.845,0.500,0.592,0.794,0.566,0.891,1.087,0.722,0.605,0.686,0.699,0.983,1.227,0.191,0.439,3.247,0.202,0.844,0.581,0.312,0.370,1.818,0.749,0.792,0.817,0.874,0.410,1.071,0.231,0.725,0.537,0.287,0.346,0.869,0.708,0.805,0.511,0.174,0.403,1.054,0.212,0.699,0.516,0.264,0.392,0.676,0.754,0.795,0.582,0.610,0.843,0.542,1.054,0.628,0.918,0.939,0.840,0.799,1.500
Sum_20=5.658,6.101,2.208,3.340,2.121,0.453,2.113,3.759,1.365,3.070,1.197,0.242,4.979,5.274,1.246,2.389,0.430,0.355,5.396,3.755,1.346,1.961,0.657,0.299,5.642,4.685,1.199,2.329,0.839,0.375,5.063,5.840,0.795,2.329,0.626,0.298,6.197,5.438,3.660,4.497,5.388,3.857,5.063,6.716,4.900,4.265,4.362,4.324,5.986,5.939,0.332,1.748,6.239,0.349,5.364,3.978,0.484,1.590,6.140,1.091,4.809,5.242,5.426,2.182,3.404,0.385,4.622,3.562,0.470,2.107,3.471,1.167,5.116,3.469,0.283,2.076,3.505,0.349,4.569,3.509,0.445,2.409,3.384,1.097,5.016,3.668,4.145,5.601,3.737,6.431,4.093,5.767,5.821,5.562,4.844,7.082
Sum_24=8.813,9.886,3.451,5.032,2.425,0.538,3.727,6.535,2.157,4.632,1.588,0.295,8.067,8.210,2.057,3.800,0.635,0.416,8.499,6.661,2.274,3.320,0.930,0.354,8.704,7.902,2.053,3.816,1.184,0.438,8.228,9.529,1.301,3.881,0.890,0.355,9.464,9.238,6.688,7.811,8.754,6.839,7.901,10.887,8.213,7.600,7.278,7.414,9.661,9.328,0.400,2.967,8.729,0.407,8.682,6.985,0.550,2.782,9.432,1.249,7.970,8.725,8.484,3.838,5.785,0.451,7.837,6.337,0.544,3.829,5.932,1.390,8.655,6.211,0.334,3.692,5.748,0.411,7.653,6.278,0.525,4.388,6.001,1.209,8.512,6.560,7.303,9.046,6.488,9.921,7.173,9.186,9.202,8.699,7.735,10.481
G_by_Interval=6.015,4.947,8.334,8.488,16.701,24.778,5.393,4.719,10.550,8.100,24.348,37.808,5.841,5.585,6.917,6.341,9.301,0.000,5.917,4.853,6.279,5.637,14.083,0.000,6.244,5.288,6.278,5.752,15.414,20.238,5.475,5.154,7.256,5.318,12.379,0.000,6.114,4.877,4.656,4.620,5.120,4.651,5.991,5.011,4.853,4.567,5.067,4.789,5.105,5.365,0.000,6.584,9.636,0.000,5.237,4.833,0.000,5.493,7.067,0.000,5.069,4.939,5.521,5.055,6.783,0.000,4.850,4.757,0.000,4.751,5.960,0.000,4.868,4.748,0.000,5.065,6.195,0.000,4.912,4.813,0.000,4.923,5.304,0.000,4.716,4.654,4.601,5.145,4.981,5.628,4.742,5.316,5.322,5.345,5.596,6.144
Avg_G_t8=5.419,5.034,7.184,6.570,9.003,24.778,6.427,5.484,8.585,6.856,13.000,37.808,5.375,5.472,8.524,6.971,18.499,0.000,5.409,5.431,8.042,7.050,15.828,0.000,5.346,5.325,8.346,6.786,13.955,20.238,5.343,5.099,10.578,6.726,16.059,0.000,5.361,5.010,5.382,5.172,5.204,5.375,5.591,4.846,5.152,5.200,5.453,5.309,5.059,5.237,0.000,7.142,5.684,0.000,5.214,5.366,0.000,7.149,5.284,0.000,5.284,5.100,5.366,6.332,5.731,0.000,5.216,5.459,0.000,6.270,5.661,0.000,5.062,5.524,0.000,6.345,5.855,0.000,5.308,5.500,0.000,6.025,5.517,0.000,5.100,5.388,5.228,5.164,5.520,5.255,5.314,5.240,5.225,5.275,5.491,5.130
G_int_t8=6.015,4.947,8.334,8.488,16.701,24.778,5.393,4.719,10.550,8.100,24.348,37.808,5.841,5.585,6.917,6.341,9.301,0.000,5.917,4.853,6.279,5.637,14.083,0.000,6.244,5.288,6.278,5.752,15.414,20.238,5.475,5.154,7.256,5.318,12.379,0.000,6.114,4.877,4.656,4.620,5.120,4.651,5.991,5.011,4.853,4.567,5.067,4.789,5.105,5.365,0.000,6.584,9.636,0.000,5.237,4.833,0.000,5.493,7.067,0.000,5.069,4.939,5.521,5.055,6.783,0.000,4.850,4.757,0.000,4.751,5.960,0.000,4.868,4.748,0.000,5.065,6.195,0.000,4.912,4.813,0.000,4.923,5.304,0.000,4.716,4.654,4.601,5.145,4.981,5.628,4.742,5.316,5.322,5.345,5.596,6.144
Avg_G_t12=5.419,5.034,7.184,6.570,9.003,24.778,6.427,5.484,8.585,6.856,13.000,37.808,5.375,5.472,8.524,6.971,18.499,0.000,5.409,5.431,8.042,7.050,15.828,0.000,5.346,5.325,8.346,6.786,13.955,20.238,5.343,5.099,10.578,6.726,16.059,0.000,5.361,5.010,5.382,5.172,5.204,5.375,5.591,4.846,5.152,5.200,5.453,5.309,5.059,5.237,0.000,7.142,5.684,0.000,5.214,5.366,0.000,7.149,5.284,0.000,5.284,5.100,5.366,6.332,5.731,0.000,5.216,5.459,0.000,6.270,5.661,0.000,5.062,5.524,0.000,6.345,5.855,0.000,5.308,5.500,0.000,6.025,5.517,0.000,5.100,5.388,5.228,5.164,5.520,5.255,5.314,5.240,5.225,5.275,5.491,5.130
G_int_t12=6.015,4.947,8.334,8.488,16.701,24.778,5.393,4.719,10.550,8.100,24.348,37.808,5.841,5.585,6.917,6.341,9.301,0.000,5.917,4.853,6.279,5.637,14.083,0.000,6.244,5.288,6.278,5.752,15.414,20.238,5.475,5.154,7.256,5.318,12.379,0.000,6.114,4.877,4.656,4.620,5.120,4.651,5.991,5.011,4.853,4.567,5.067,4.789,5.105,5.365,0.000,6.584,9.636,0.000,5.237,4.833,0.000,5.493,7.067,0.000,5.069,4.939,5.521,5.055,6.783,0.000,4.850,4.757,0.000,4.751,5.960,0.000,4.868,4.748,0.000,5.065,6.195,0.000,4.912,4.813,0.000,4.923,5.304,0.000,4.716,4.654,4.601,5.145,4.981,5.628,4.742,5.316,5.322,5.345,5.596,6.144
Avg_G_inflex=4.722,0.964,0.821,3.921,6.879,1.546,6.513,7.409,9.240,7.052,1.546,7.872,5.021,4.891,9.963,8.131,18.255,0.000,4.885,5.231,8.339,6.936,0.000,0.000,4.747,4.876,8.893,6.395,13.172,2.633,4.843,4.581,11.174,6.562,17.077,0.000,4.395,4.716,5.250,4.866,4.630,5.059,4.868,4.361,4.755,5.024,5.048,5.158,4.540,2.620,0.000,6.220,0.798,0.000,4.654,5.125,0.000,7.300,4.802,0.000,5.030,4.849,4.870,6.419,1.444,0.000,5.005,5.413,0.000,6.419,1.275,0.000,4.769,5.479,0.000,6.429,1.037,0.000,4.920,5.391,0.000,6.273,5.459,0.000,4.900,5.351,5.068,4.519,5.299,4.283,5.161,4.946,4.683,4.652,4.813,4.287
G_int_inflex=5.139,0.446,0.821,3.921,0.470,1.546,5.358,7.409,8.945,7.052,1.546,7.872,5.617,5.524,8.329,8.131,18.255,0.000,5.870,4.036,6.422,5.326,0.000,0.000,4.599,4.154,6.447,4.970,13.364,2.633,4.504,4.170,7.320,4.888,17.077,0.000,3.858,4.299,4.038,3.723,3.836,3.891,4.221,4.119,3.887,4.074,4.308,4.344,4.120,2.620,0.000,6.220,1.820,0.000,3.861,3.951,0.000,5.550,6.300,0.000,4.406,4.430,4.544,5.094,1.444,0.000,4.360,4.629,0.000,4.735,1.275,0.000,4.260,4.102,0.000,5.126,1.037,0.000,3.936,4.171,0.000,4.955,5.176,0.000,4.249,4.010,4.093,3.726,4.217,3.387,4.091,4.768,4.283,3.558,3.906,4.512
G_by_Interval_g4=5.989,5.362,8.334,8.488,16.701,24.778,5.393,5.548,10.550,8.100,24.348,37.808,5.896,6.216,6.917,6.341,9.301,0.000,6.353,4.592,6.279,5.637,14.083,0.000,5.419,4.909,6.278,5.752,15.414,20.238,5.052,4.779,7.256,5.318,12.379,0.000,5.284,4.547,4.510,4.307,4.770,4.468,5.397,4.408,4.547,4.432,4.937,4.807,4.975,5.845,0.000,6.584,7.455,0.000,4.789,4.547,0.000,5.493,6.487,0.000,4.804,4.540,4.925,5.055,6.355,0.000,4.573,4.598,0.000,4.751,6.089,0.000,4.596,4.587,0.000,5.065,6.195,0.000,4.709,4.448,0.000,4.923,4.895,0.000,4.645,4.474,4.414,4.707,4.638,4.979,4.585,4.926,4.944,4.832,4.969,5.819
G_int_t8_g4=5.989,5.362,8.334,8.488,16.701,24.778,5.393,5.548,10.550,8.100,24.348,37.808,5.896,6.216,6.917,6.341,9.301,0.000,6.353,4.592,6.279,5.637,14.083,0.000,5.419,4.909,6.278,5.752,15.414,20.238,5.052,4.779,7.256,5.318,12.379,0.000,5.284,4.547,4.510,4.307,4.770,4.468,5.397,4.408,4.547,4.432,4.937,4.807,4.975,5.845,0.000,6.584,7.455,0.000,4.789,4.547,0.000,5.493,6.487,0.000,4.804,4.540,4.925,5.055,6.355,0.000,4.573,4.598,0.000,4.751,6.089,0.000,4.596,4.587,0.000,5.065,6.195,0.000,4.709,4.448,0.000,4.923,4.895,0.000,4.645,4.474,4.414,4.707,4.638,4.979,4.585,4.926,4.944,4.832,4.969,5.819
G_int_t12_g4=5.989,5.362,8.334,8.488,16.701,24.778,5.393,5.548,10.550,8.100,24.348,37.808,5.896,6.216,6.917,6.341,9.301,0.000,6.353,4.592,6.279,5.637,14.083,0.000,5.419,4.909,6.278,5.752,15.414,20.238,5.052,4.779,7.256,5.318,12.379,0.000,5.284,4.547,4.510,4.307,4.770,4.468,5.397,4.408,4.547,4.432,4.937,4.807,4.975,5.845,0.000,6.584,7.455,0.000,4.789,4.547,0.000,5.493,6.487,0.000,4.804,4.540,4.925,5.055,6.355,0.000,4.573,4.598,0.000,4.751,6.089,0.000,4.596,4.587,0.000,5.065,6.195,0.000,4.709,4.448,0.000,4.923,4.895,0.000,4.645,4.474,4.414,4.707,4.638,4.979,4.585,4.926,4.944,4.832,4.969,5.819
G_int_inflex_g4=5.139,0.446,0.821,3.921,0.470,1.546,5.358,7.409,8.945,7.052,1.546,7.872,5.617,5.524,8.329,8.131,18.255,0.000,5.870,4.036,6.422,5.326,0.000,0.000,4.599,4.154,6.447,4.970,13.364,2.633,4.358,4.060,7.320,4.888,17.077,0.000,3.858,4.108,4.038,3.723,3.836,3.891,4.221,3.704,3.887,4.074,4.308,4.344,4.286,2.620,0.000,6.220,1.820,0.000,3.861,3.951,0.000,5.550,6.300,0.000,4.406,4.154,4.233,5.094,1.444,0.000,4.212,4.505,0.000,4.735,1.275,0.000,4.151,4.102,0.000,5.126,1.037,0.000,3.936,4.171,0.000,4.955,4.791,0.000,4.320,4.010,4.093,3.726,4.217,3.387,4.091,4.527,4.208,3.558,3.906,4.512
Time_Inflex=18.573,1.935,2.425,1.935,16.616,20.530,21.509,4.871,20.775,6.339,4.627,3.648,16.860,18.328,18.328,7.562,13.679,0.222,16.126,18.328,21.754,21.754,0.712,0.222,16.616,17.594,20.530,20.286,18.328,6.339,20.286,20.041,21.754,20.530,13.679,0.222,14.658,20.286,18.573,18.817,16.860,20.286,15.147,18.573,18.328,20.286,20.286,16.860,20.041,1.935,0.222,7.562,4.627,0.222,16.616,18.328,0.222,22.488,16.616,0.222,20.286,20.286,20.286,22.733,4.871,0.222,20.286,22.733,0.222,21.754,4.871,0.222,20.041,17.839,0.222,22.733,3.159,0.222,16.860,21.754,0.222,20.286,22.488,0.222,20.286,17.839,20.286,17.839,20.286,13.679,17.839,21.509,20.286,13.679,17.839,16.126
OD_Inflex=0.301,0.115,0.095,0.093,0.108,0.087,0.218,0.113,0.140,0.095,0.093,0.088,0.226,0.269,0.126,0.091,0.089,0.085,0.228,0.237,0.160,0.194,0.083,0.086,0.236,0.255,0.143,0.188,0.106,0.077,0.318,0.342,0.123,0.202,0.088,0.082,0.229,0.361,0.246,0.289,0.248,0.292,0.202,0.349,0.280,0.321,0.296,0.208,0.342,0.105,0.083,0.088,0.126,0.074,0.248,0.247,0.111,0.189,0.247,0.102,0.312,0.334,0.309,0.242,0.112,0.074,0.311,0.333,0.087,0.225,0.095,0.095,0.326,0.210,0.084,0.238,0.087,0.076,0.224,0.309,0.086,0.211,0.312,0.149,0.332,0.214,0.303,0.290,0.280,0.207,0.232,0.359,0.338,0.192,0.259,0.283
Time_Saturation=21.754,18.328,3.892,20.530,20.775,20.775,21.998,20.530,21.264,8.297,6.584,19.796,21.264,20.530,4.137,15.637,0.000,0.222,22.243,23.222,9.031,18.817,6.829,0.222,22.243,23.222,0.000,23.222,0.000,0.000,21.020,21.998,17.349,21.020,0.000,0.222,19.062,21.264,23.222,23.222,23.222,23.222,22.243,23.222,22.243,23.222,20.775,0.000,20.530,20.775,0.222,9.520,18.573,0.222,22.977,21.264,0.222,23.222,19.307,0.222,23.222,23.222,23.222,23.222,20.775,0.222,23.222,23.222,0.222,23.222,20.530,0.222,23.222,23.222,0.222,20.530,20.775,0.222,23.222,23.222,0.222,20.530,20.530,0.222,23.222,23.222,23.222,23.222,20.775,20.775,23.222,21.998,23.222,23.222,23.222,21.998
OD_Saturation=0.354,0.331,0.112,0.213,0.127,0.088,0.232,0.283,0.141,0.107,0.100,0.090,0.334,0.309,0.092,0.136,0.000,0.085,0.356,0.342,0.087,0.168,0.093,0.086,0.355,0.362,0.000,0.209,0.000,0.000,0.337,0.394,0.102,0.207,0.000,0.082,0.312,0.380,0.351,0.360,0.372,0.350,0.329,0.438,0.370,0.384,0.309,0.000,0.363,0.347,0.083,0.100,0.229,0.074,0.368,0.319,0.111,0.201,0.322,0.102,0.357,0.377,0.326,0.248,0.256,0.074,0.358,0.340,0.087,0.252,0.256,0.095,0.379,0.326,0.084,0.193,0.254,0.076,0.337,0.330,0.086,0.220,0.274,0.149,0.385,0.334,0.353,0.376,0.293,0.365,0.354,0.365,0.371,0.344,0.330,0.372
Ref_Well_Name=A01,A01,A01,A01,A01,A01,A01,A01,A01,A01,A01,A01,A01,A01,A01,A01,A01,A01,A01,A01,A01,A01,A01,A01,A01,A01,A01,A01,A01,A01,A01,A01,A01,A01,A01,A01,A01,A01,A01,A01,A01,A01,A01,A01,A01,A01,A01,A01,A01,A01,A01,A01,A01,A01,A01,A01,A01,A01,A01,A01,A01,A01,A01,A01,A01,A01,A01,A01,A01,A01,A01,A01,A01,A01,A01,A01,A01,A01,A01,A01,A01,A01,A01,A01,A01,A01,A01,A01,A01,A01,A01,A01,A01,A01,A01,A01
Ratio_Avg_G=1.000,1.076,0.754,0.825,0.602,0.219,0.843,0.988,0.631,0.790,0.417,0.143,1.008,0.990,0.636,0.777,0.293,Inf,1.002,0.998,0.674,0.769,0.342,Inf,1.014,1.018,0.649,0.799,0.388,0.268,1.014,1.063,0.512,0.806,0.337,Inf,1.011,1.082,1.007,1.048,1.041,1.008,0.969,1.118,1.052,1.042,0.994,1.021,1.071,1.035,Inf,0.759,0.953,Inf,1.039,1.010,Inf,0.758,1.026,Inf,1.026,1.063,1.010,0.856,0.946,Inf,1.039,0.993,Inf,0.864,0.957,Inf,1.070,0.981,Inf,0.854,0.926,Inf,1.021,0.985,Inf,0.899,0.982,Inf,1.063,1.006,1.037,1.049,0.982,1.031,1.020,1.034,1.037,1.027,0.987,1.056
Ratio_Fit_G=1.000,0.000,0.003,0.040,2.987,1.087,0.962,0.218,0.755,1.224,0.762,4.542,0.813,1.304,0.871,0.678,1.504,Inf,1.081,1.090,0.814,0.850,Inf,Inf,0.577,1.039,0.932,0.930,0.639,1.678,0.849,0.881,0.968,0.912,1.595,Inf,0.875,0.918,1.119,1.131,1.153,1.065,1.021,0.950,1.126,1.051,0.931,1.176,0.867,0.557,Inf,2.928,0.049,Inf,1.174,1.114,Inf,0.960,0.749,Inf,0.906,0.926,0.824,0.849,0.002,Inf,0.973,0.892,Inf,0.939,0.530,Inf,0.968,1.253,Inf,0.885,0.365,Inf,1.183,0.952,Inf,0.933,0.806,Inf,0.974,1.164,1.018,1.066,1.032,1.347,1.127,0.749,0.816,1.352,1.081,1.047
Ratio_G_Int=1.000,1.216,0.722,0.709,0.360,0.243,1.115,1.275,0.570,0.743,0.247,0.159,1.030,1.077,0.870,0.949,0.647,Inf,1.017,1.239,0.958,1.067,0.427,Inf,0.963,1.137,0.958,1.046,0.390,0.297,1.098,1.167,0.829,1.131,0.486,Inf,0.984,1.233,1.292,1.302,1.175,1.293,1.004,1.200,1.239,1.317,1.187,1.256,1.178,1.121,Inf,0.914,0.624,Inf,1.149,1.244,Inf,1.095,0.851,Inf,1.187,1.218,1.090,1.190,0.887,Inf,1.240,1.265,Inf,1.266,1.009,Inf,1.236,1.267,Inf,1.188,0.971,Inf,1.225,1.250,Inf,1.222,1.134,Inf,1.275,1.293,1.307,1.169,1.208,1.069,1.269,1.131,1.130,1.125,1.075,0.979
Ratio_t0_Fit=1.000,0.012,-0.056,-0.006,0.108,0.102,0.117,-0.073,0.118,0.386,1.157,0.171,0.097,0.251,0.118,1.281,0.126,Inf,0.273,0.180,0.099,0.108,Inf,Inf,1.354,0.539,0.111,0.130,0.113,0.153,0.153,0.265,0.105,0.143,0.117,Inf,-3.018,0.342,0.173,0.452,0.238,0.170,-0.998,1.133,0.759,0.123,0.193,0.317,2.964,0.081,Inf,0.148,-0.023,Inf,-3.728,0.206,Inf,0.100,0.133,Inf,0.204,-0.307,-0.177,0.127,-0.008,Inf,0.138,0.094,Inf,0.112,0.104,Inf,0.256,0.167,Inf,0.102,-0.413,Inf,0.238,0.119,Inf,0.129,0.128,Inf,0.157,0.182,0.223,0.716,0.207,0.901,-0.426,0.183,0.256,1.683,0.371,-0.626
Ratio_t0_G_Int=1.000,-6.438,0.687,0.377,0.257,-Inf,-0.683,-0.789,0.481,0.607,0.132,-Inf,1.269,5.335,-0.584,-1.248,-0.234,-Inf,1.173,-1.037,-0.502,-0.555,-1.032,-Inf,0.672,-15.915,-0.444,-0.738,1.112,-Inf,4.442,10.173,-0.350,-0.539,-0.510,-Inf,0.785,-4.166,-0.816,-1.060,-6.889,-0.819,1.537,3.298,-1.956,-0.904,-1.572,-1.141,12.496,4.521,-Inf,-1.408,0.158,-Inf,25.376,-1.108,-Inf,-0.475,0.326,-Inf,-2.728,-3.576,3.935,-0.546,0.600,-Inf,-1.596,-0.855,-Inf,-0.454,2.080,-Inf,-2.941,-0.784,-Inf,-0.553,1.925,-Inf,-1.514,-0.882,-Inf,-0.602,-2.887,-Inf,-1.482,-0.819,-0.938,-30.002,-1.140,1.549,-1.032,7.592,6.041,8.606,5.847,0.579
Ref_Curve_Array=1,1,1,1,1,1,1,1,1,1,1,1,1,1,1,1,1,1,1,1,1,1,1,1,1,1,1,1,1,1,1,1,1,1,1,1,1,1,1,1,1,1,1,1,1,1,1,1,1,1,1,1,1,1,1,1,1,1,1,1,1,1,1,1,1,1,1,1,1,1,1,1,1,1,1,1,1,1,1,1,1,1,1,1,1,1,1,1,1,1,1,1,1,1,1,1
Default_ref=0
Comm_Map=,,,,,
Comm_Consol=,,,,,,,,
Comm_Screen=,,,,,
Analysis_Set=A,A,A,A,A,A,A,A,A,A,A,A,A,A,A,A,A,A,A,A,A,A,A,A,A,A,A,A,A,A,A,A,A,A,A,A,A,A,A,A,A,A,A,A,A,A,A,A,A,A,A,A,A,A,A,A,A,A,A,A,A,A,A,A,A,A,A,A,A,A,A,A,A,A,A,A,A,A,A,A,A,A,A,A,A,A,A,A,A,A,A,A,A,A,A,A
Ref_Type=single_ref,single_ref,single_ref,single_ref,single_ref,single_ref,single_ref,single_ref,single_ref,single_ref,single_ref,single_ref,single_ref,single_ref,single_ref,single_ref,single_ref,single_ref,single_ref,single_ref,single_ref,single_ref,single_ref,single_ref,single_ref,single_ref,single_ref,single_ref,single_ref,single_ref,single_ref,single_ref,single_ref,single_ref,single_ref,single_ref,single_ref,single_ref,single_ref,single_ref,single_ref,single_ref,single_ref,single_ref,single_ref,single_ref,single_ref,single_ref,single_ref,single_ref,single_ref,single_ref,single_ref,single_ref,single_ref,single_ref,single_ref,single_ref,single_ref,single_ref,single_ref,single_ref,single_ref,single_ref,single_ref,single_ref,single_ref,single_ref,single_ref,single_ref,single_ref,single_ref,single_ref,single_ref,single_ref,single_ref,single_ref,single_ref,single_ref,single_ref,single_ref,single_ref,single_ref,single_ref,single_ref,single_ref,single_ref,single_ref,single_ref,single_ref,single_ref,single_ref,single_ref,single_ref,single_ref,single_ref
Wells_In_Use=0,0,0,0,0,0,0,0,0,0,0,0,0,0,0,0,0,0,0,0,0,0,0,0,0,0,0,0,0,0,0,0,0,0,0,0,0,0,0,0,0,0,0,0,0,0,0,0,0,0,0,0,0,0,0,0,0,0,0,0,0,0,0,0,0,0,0,0,0,0,0,0,0,0,0,0,0,0,0,0,0,0,0,0,0,0,0,0,0,0,0,0,0,0,0,0
[Flor:]
[Flor2:]
[Lumin:]
[Data:]
Read=DateTime	RunT[s]	Temp	Well_1	Well_2	Well_3	Well_4	Well_5	Well_6	Well_7	Well_8	Well_9	Well_10	Well_11	Well_12	Well_13	Well_14	Well_15	Well_16	Well_17	Well_18	Well_19	Well_20	Well_21	Well_22	Well_23	Well_24	Well_25	Well_26	Well_27	Well_28	Well_29	Well_30	Well_31	Well_32	Well_33	Well_34	Well_35	Well_36	Well_37	Well_38	Well_39	Well_40	Well_41	Well_42	Well_43	Well_44	Well_45	Well_46	Well_47	Well_48	Well_49	Well_50	Well_51	Well_52	Well_53	Well_54	Well_55	Well_56	Well_57	Well_58	Well_59	Well_60	Well_61	Well_62	Well_63	Well_64	Well_65	Well_66	Well_67	Well_68	Well_69	Well_70	Well_71	Well_72	Well_73	Well_74	Well_75	Well_76	Well_77	Well_78	Well_79	Well_80	Well_81	Well_82	Well_83	Well_84	Well_85	Well_86	Well_87	Well_88	Well_89	Well_90	Well_91	Well_92	Well_93	Well_94	Well_95	Well_96
1=13:42:09	801	298	0.1064	0.1316	0.1348	0.1188	0.0988	0.0865	0.0847	0.1213	0.0834	0.0872	0.1175	0.0742	0.0914	0.1021	0.1092	0.1131	0.1188	0.0900	0.0898	0.0844	0.1112	0.0860	0.1006	0.1021	0.0991	0.0931	0.0913	0.0868	0.0838	0.0854	0.0871	0.0890	0.0830	0.0862	0.0876	0.0738	0.1201	0.0883	0.0838	0.0840	0.0869	0.0861	0.0864	0.0843	0.0871	0.0852	0.1082	0.0946	0.0956	0.0859	0.0844	0.0874	0.0852	0.0850	0.0851	0.0838	0.0843	0.0836	0.0863	0.0757	0.0905	0.0911	0.0875	0.0862	0.0819	0.0816	0.0854	0.0808	0.0864	0.0826	0.0906	0.1494	0.0993	0.0879	0.0892	0.0862	0.0881	0.0835	0.0893	0.0830	0.0828	0.0910	0.0860	0.0921	0.0949	0.0974	0.0892	0.0896	0.0841	0.0832	0.0850	0.0883	0.0900	0.0921	0.0880	0.1288
2=13:56:50	1682	300	0.1097	0.1412	0.1346	0.1174	0.1174	0.0847	0.0860	0.1093	0.0797	0.0866	0.0993	0.0742	0.0952	0.0919	0.0881	0.0884	0.1001	0.0914	0.0885	0.0888	0.0835	0.0884	0.1001	0.0902	0.0906	0.1173	0.0907	0.0830	0.0842	0.0865	0.0848	0.0908	0.0937	0.0838	0.1130	0.0729	0.1059	0.0871	0.0842	0.0849	0.0901	0.0843	0.0862	0.0851	0.0842	0.0844	0.0947	0.0875	0.0937	0.0886	0.0852	0.0859	0.0840	0.0840	0.0874	0.0815	0.0842	0.0821	0.1009	0.0747	0.0928	0.0892	0.0871	0.0879	0.0872	0.0831	0.0838	0.0833	0.0853	0.0831	0.0879	0.1110	0.0987	0.0895	0.0882	0.0859	0.0887	0.0845	0.0863	0.0837	0.0843	0.0905	0.0884	0.0934	0.0948	0.0978	0.0905	0.0898	0.0884	0.0844	0.0862	0.0905	0.0915	0.0932	0.0912	0.1112
3=14:11:31	2563	301	0.1000	0.1065	0.0934	0.0901	0.0900	0.0816	0.0847	0.0889	0.0776	0.0862	0.1256	0.0704	0.0914	0.0864	0.0856	0.0877	0.0845	0.0869	0.0849	0.0866	0.0834	0.0827	0.0956	0.0856	0.0971	0.0983	0.0870	0.0821	0.0826	0.0827	0.0824	0.0847	0.0817	0.0820	0.0880	0.0685	0.1007	0.0869	0.0798	0.0827	0.0835	0.0832	0.0818	0.0856	0.0848	0.0803	0.0819	0.0810	0.0925	0.0852	0.0845	0.0834	0.0821	0.0821	0.0823	0.0794	0.0830	0.0803	0.0831	0.0709	0.0887	0.0917	0.0871	0.0847	0.0821	0.0810	0.0830	0.0821	0.0783	0.0835	0.0849	0.0904	0.0980	0.0917	0.0848	0.0854	0.0853	0.0821	0.0826	0.0830	0.0816	0.0884	0.0860	0.0904	0.0907	0.0958	0.0902	0.0865	0.0859	0.0806	0.0841	0.0871	0.0894	0.0923	0.0883	0.1062
4=14:26:11	3444	301	0.1099	0.1572	0.1246	0.1168	0.1293	0.0819	0.0850	0.1154	0.0809	0.0913	0.0888	0.0738	0.0900	0.0918	0.0859	0.0869	0.0892	0.0881	0.0843	0.0859	0.0842	0.0828	0.1014	0.1004	0.0976	0.1089	0.0891	0.0806	0.0853	0.0847	0.0868	0.0835	0.0823	0.0838	0.1045	0.0699	0.1146	0.0850	0.0825	0.0866	0.1032	0.0829	0.0863	0.0855	0.0854	0.0868	0.1146	0.0856	0.0947	0.0867	0.0859	0.0845	0.0836	0.0804	0.0855	0.0826	0.0853	0.0815	0.0878	0.0717	0.0879	0.0934	0.0853	0.0844	0.0839	0.0816	0.0812	0.0844	0.0810	0.0847	0.0853	0.1050	0.0943	0.0885	0.0875	0.0859	0.0890	0.0831	0.0868	0.0839	0.0840	0.0889	0.0860	0.0927	0.0909	0.0952	0.0879	0.0900	0.0855	0.0816	0.0863	0.0884	0.0941	0.0954	0.0909	0.1027
5=14:40:52	4325	300	0.1224	0.0998	0.1152	0.0899	0.0883	0.0848	0.0859	0.0874	0.0813	0.0855	0.1256	0.0740	0.0934	0.0866	0.0874	0.0874	0.0913	0.0873	0.0907	0.0864	0.0876	0.0851	0.1117	0.1174	0.0995	0.1118	0.0920	0.0826	0.0840	0.0829	0.0865	0.0891	0.0828	0.0872	0.0849	0.0757	0.1167	0.0859	0.0836	0.0852	0.0845	0.0838	0.0871	0.0849	0.0856	0.0822	0.0859	0.0874	0.0961	0.0860	0.0844	0.0864	0.0850	0.0834	0.0858	0.0831	0.0832	0.0845	0.1017	0.0740	0.0912	0.0907	0.0872	0.0878	0.0823	0.0847	0.0846	0.0855	0.0835	0.0828	0.0873	0.1235	0.0968	0.0879	0.0868	0.0857	0.0878	0.0849	0.0892	0.0846	0.0838	0.0908	0.0864	0.0940	0.0952	0.0991	0.0922	0.0890	0.0869	0.0866	0.0859	0.0912	0.0896	0.0920	0.0921	0.1183
6=14:55:33	5205	298	0.1165	0.1143	0.1429	0.0917	0.1093	0.0814	0.0851	0.0914	0.0799	0.0858	0.1002	0.0735	0.0925	0.0881	0.0843	0.0889	0.0887	0.0883	0.0850	0.0838	0.0850	0.0836	0.1151	0.1056	0.1209	0.1203	0.0864	0.0830	0.0826	0.0840	0.0885	0.0876	0.0827	0.0848	0.0889	0.0736	0.1212	0.0885	0.0814	0.0847	0.0851	0.0838	0.0845	0.0915	0.0847	0.0836	0.0851	0.0872	0.0946	0.0864	0.0858	0.0862	0.0851	0.0820	0.0845	0.0866	0.0852	0.0827	0.0824	0.0721	0.0921	0.0919	0.0844	0.0862	0.0816	0.0844	0.0816	0.0841	0.0795	0.0839	0.0859	0.1066	0.0985	0.0892	0.0857	0.0848	0.0886	0.0832	0.0882	0.0831	0.0845	0.0899	0.0865	0.0922	0.0934	0.0986	0.0901	0.0881	0.0849	0.0856	0.0823	0.0889	0.0886	0.0917	0.0890	0.1029
7=15:10:14	6086	300	0.1111	0.1169	0.1318	0.0926	0.1207	0.0858	0.0853	0.0916	0.0838	0.0847	0.1562	0.0741	0.0916	0.0851	0.0861	0.0864	0.0909	0.0879	0.0897	0.0881	0.0865	0.0833	0.1217	0.0825	0.0935	0.0929	0.0912	0.0864	0.0842	0.0851	0.0880	0.0889	0.0838	0.0870	0.0914	0.0736	0.1232	0.0850	0.0839	0.0846	0.0856	0.0847	0.0865	0.0843	0.0857	0.0819	0.0910	0.0769	0.0923	0.0886	0.0861	0.0871	0.0861	0.0857	0.0859	0.0847	0.0849	0.0848	0.0853	0.0737	0.0889	0.0919	0.0856	0.0896	0.0849	0.0833	0.0841	0.0830	0.0829	0.0824	0.0882	0.0939	0.0985	0.0890	0.0877	0.0888	0.0855	0.0870	0.0889	0.0849	0.0838	0.0920	0.0875	0.0972	0.0939	0.0963	0.0917	0.0890	0.0872	0.0859	0.0875	0.0885	0.0940	0.0917	0.0902	0.1172
8=15:24:54	6967	300	0.1159	0.1150	0.1100	0.0926	0.0929	0.0821	0.0863	0.1047	0.0802	0.0817	0.1441	0.0714	0.0925	0.0886	0.0871	0.0880	0.0856	0.0866	0.0880	0.0848	0.0853	0.0831	0.1225	0.0959	0.1191	0.1255	0.0868	0.0839	0.0826	0.0839	0.0845	0.0873	0.0833	0.0840	0.1143	0.0726	0.1107	0.0848	0.0830	0.0851	0.0845	0.0813	0.0846	0.0847	0.0836	0.0829	0.0832	0.0872	0.0973	0.0892	0.0849	0.0846	0.0853	0.0819	0.0845	0.0834	0.0814	0.0844	0.1091	0.0730	0.0906	0.0927	0.0872	0.0843	0.0837	0.0820	0.0842	0.0836	0.0820	0.0832	0.0895	0.0960	0.0992	0.0903	0.0860	0.0846	0.0892	0.0831	0.0877	0.0820	0.0834	0.0892	0.0896	0.0932	0.0919	0.0960	0.0897	0.0913	0.0867	0.0860	0.0848	0.0920	0.0895	0.0931	0.0923	0.1190
9=15:39:35	7848	298	0.1121	0.1406	0.0910	0.1230	0.1136	0.0813	0.0867	0.1243	0.0817	0.0879	0.1837	0.0734	0.0959	0.0869	0.0846	0.0894	0.0915	0.0874	0.0875	0.0863	0.0858	0.0832	0.1253	0.0927	0.0899	0.1169	0.0914	0.0840	0.0822	0.0833	0.0859	0.0878	0.0840	0.0869	0.1111	0.0724	0.1155	0.0872	0.0832	0.0853	0.0842	0.0840	0.0861	0.0828	0.0839	0.0857	0.0903	0.0859	0.0953	0.0900	0.0850	0.0872	0.0865	0.0809	0.0876	0.0820	0.0844	0.0845	0.0871	0.0733	0.0913	0.0919	0.0861	0.0878	0.0839	0.0820	0.0840	0.0822	0.0812	0.0832	0.0888	0.0979	0.1015	0.0956	0.0874	0.0888	0.0878	0.0845	0.0876	0.0825	0.0853	0.0927	0.0853	0.0938	0.0944	0.0987	0.0915	0.0924	0.0859	0.0842	0.0885	0.0923	0.0878	0.0938	0.0913	0.1108
10=15:54:16	8729	301	0.1093	0.1375	0.0954	0.1071	0.1402	0.0828	0.0886	0.1104	0.0826	0.0870	0.1876	0.0739	0.0924	0.1036	0.0874	0.0884	0.0936	0.0885	0.0882	0.0864	0.0856	0.0841	0.1283	0.1027	0.0902	0.1067	0.0893	0.0852	0.0831	0.0861	0.0873	0.0873	0.0831	0.0859	0.1002	0.0736	0.1105	0.0883	0.0857	0.0873	0.0876	0.0807	0.0871	0.0840	0.0858	0.0823	0.0868	0.0928	0.0931	0.0881	0.0879	0.0891	0.0846	0.0815	0.0879	0.0852	0.0837	0.0842	0.0924	0.0765	0.0937	0.0927	0.0854	0.0861	0.0836	0.0840	0.0858	0.0833	0.0855	0.0825	0.0862	0.0872	0.1018	0.0909	0.0887	0.0863	0.0875	0.0951	0.0894	0.0820	0.0840	0.0923	0.0853	0.0942	0.0941	0.0984	0.0917	0.0913	0.0882	0.0862	0.0867	0.0966	0.0895	0.0947	0.0937	0.1235
11=16:08:57	9609	298	0.1103	0.1390	0.1567	0.1239	0.1518	0.0860	0.0911	0.1537	0.0845	0.0861	0.1679	0.0745	0.0930	0.0940	0.0880	0.0905	0.0955	0.0905	0.0907	0.0886	0.0843	0.0837	0.1309	0.1163	0.1104	0.1270	0.0911	0.0870	0.0850	0.0860	0.0898	0.0900	0.0873	0.0879	0.1376	0.0742	0.0997	0.0857	0.0836	0.0878	0.0844	0.0827	0.0869	0.0850	0.0864	0.0883	0.0978	0.0873	0.0954	0.0912	0.0866	0.0890	0.0842	0.0838	0.0892	0.0838	0.0852	0.0841	0.0914	0.0737	0.0917	0.0940	0.0880	0.0879	0.0860	0.0852	0.0863	0.0847	0.0827	0.0874	0.0882	0.0864	0.1001	0.0916	0.0890	0.0849	0.0886	0.0852	0.0908	0.0857	0.0896	0.0958	0.1056	0.0967	0.0935	0.0998	0.0926	0.0925	0.0915	0.0883	0.0891	0.0942	0.0934	0.0959	0.0958	0.1113
12=16:23:38	10490	301	0.1156	0.1175	0.1053	0.0864	0.0881	0.0818	0.0865	0.0905	0.0807	0.0836	0.1655	0.0729	0.0925	0.0888	0.0875	0.0881	0.0930	0.0892	0.0926	0.0862	0.0876	0.0827	0.1335	0.0923	0.0926	0.0964	0.0868	0.0849	0.0839	0.0849	0.0863	0.0873	0.0841	0.0870	0.0883	0.0732	0.1064	0.0898	0.0831	0.0842	0.0865	0.0836	0.0853	0.0841	0.0857	0.0829	0.0852	0.0827	0.0915	0.0872	0.0834	0.0848	0.0843	0.0828	0.0876	0.0848	0.0827	0.0835	0.0849	0.0735	0.0945	0.0932	0.0861	0.0880	0.0844	0.0843	0.0855	0.0844	0.0846	0.0854	0.0866	0.0846	0.0967	0.0961	0.0872	0.0859	0.0893	0.0835	0.0885	0.0823	0.0848	0.0917	0.0880	0.0955	0.0957	0.0987	0.0934	0.0897	0.0896	0.0869	0.0882	0.0931	0.0918	0.0936	0.0927	0.1378
13=16:38:18	11371	301	0.1152	0.1302	0.1233	0.0961	0.1125	0.0858	0.0901	0.0979	0.0841	0.0867	0.1385	0.0759	0.1074	0.0891	0.0913	0.0905	0.0932	0.0896	0.0908	0.0876	0.0874	0.0855	0.1310	0.0863	0.0981	0.0911	0.0913	0.0868	0.0847	0.0861	0.0889	0.0914	0.0848	0.0881	0.0979	0.0746	0.1053	0.0888	0.0856	0.0851	0.0869	0.0831	0.0871	0.0857	0.0887	0.0852	0.0871	0.0985	0.0961	0.0882	0.0873	0.0886	0.0882	0.0828	0.0890	0.0868	0.0854	0.0869	0.0873	0.0773	0.0934	0.0962	0.0867	0.0893	0.0860	0.0839	0.0862	0.0851	0.0846	0.0854	0.0880	0.0909	0.1027	0.0931	0.0900	0.0891	0.0895	0.0863	0.0879	0.0868	0.0870	0.0944	0.0878	0.0978	0.0967	0.1028	0.0947	0.0911	0.0896	0.0868	0.0872	0.0954	0.0939	0.0951	0.0941	0.1213
14=16:52:59	12252	301	0.1227	0.1174	0.0970	0.1121	0.1371	0.0799	0.0878	0.0923	0.0781	0.0824	0.1124	0.0699	0.1009	0.0920	0.0843	0.0922	0.0879	0.0869	0.0871	0.0876	0.0847	0.0853	0.1110	0.1142	0.0930	0.1145	0.0854	0.0825	0.0822	0.0817	0.0856	0.0872	0.0798	0.0834	0.1155	0.0700	0.0967	0.0873	0.0815	0.0834	0.0825	0.0812	0.0859	0.0865	0.0825	0.0822	0.0865	0.0947	0.0964	0.0867	0.0828	0.0825	0.0851	0.0809	0.0845	0.0806	0.0818	0.0895	0.1398	0.0691	0.0895	0.0883	0.0814	0.0868	0.0816	0.0801	0.0837	0.0858	0.0780	0.0819	0.0867	0.0806	0.0983	0.0887	0.0849	0.0869	0.0866	0.0810	0.0860	0.0795	0.0827	0.0893	0.0841	0.0924	0.0948	0.0987	0.0891	0.0911	0.0866	0.0827	0.0827	0.0912	0.0889	0.0935	0.0928	0.1019
15=17:07:40	13133	301	0.1111	0.1265	0.1118	0.1139	0.1288	0.0838	0.0884	0.1159	0.0790	0.0849	0.0996	0.0729	0.1028	0.0883	0.0888	0.0893	0.0898	0.0880	0.0889	0.0851	0.0847	0.0835	0.1370	0.1112	0.0934	0.0982	0.0940	0.0871	0.0820	0.0837	0.0853	0.0903	0.0815	0.0872	0.0940	0.0755	0.1033	0.0869	0.0851	0.0853	0.0854	0.0816	0.0874	0.0811	0.0839	0.0826	0.0931	0.0951	0.0940	0.0869	0.0841	0.0861	0.0882	0.0810	0.0862	0.0822	0.0816	0.0847	0.0828	0.0738	0.0919	0.0936	0.0829	0.0861	0.0823	0.0841	0.0858	0.0855	0.0813	0.0820	0.0873	0.0995	0.1013	0.0926	0.0855	0.0876	0.0901	0.0843	0.0890	0.0848	0.0879	0.0915	0.0844	0.0962	0.0925	0.0985	0.0913	0.0906	0.0855	0.0854	0.0844	0.0925	0.0920	0.0940	0.0917	0.1244
16=17:22:21	14013	301	0.1111	0.1239	0.1118	0.1199	0.1315	0.0862	0.0974	0.1158	0.0856	0.0912	0.1359	0.0729	0.1038	0.0949	0.0886	0.0963	0.0937	0.0929	0.0956	0.0916	0.0878	0.0922	0.1181	0.0927	0.0987	0.1124	0.0937	0.0882	0.0863	0.0855	0.0900	0.0906	0.0881	0.0874	0.0972	0.0722	0.1101	0.0924	0.0849	0.0878	0.0858	0.0856	0.0877	0.0868	0.0865	0.0846	0.0873	0.0787	0.0962	0.0906	0.0847	0.0884	0.0872	0.0846	0.0894	0.0835	0.0856	0.0847	0.0874	0.0746	0.0960	0.0947	0.0876	0.0893	0.0851	0.0829	0.0895	0.0886	0.0843	0.0863	0.0875	0.0780	0.1019	0.0943	0.0904	0.0908	0.0883	0.0869	0.0897	0.0862	0.0877	0.0948	0.0888	0.0983	0.0984	0.1018	0.0932	0.0917	0.0915	0.0879	0.0909	0.0935	0.0943	0.0955	0.0978	0.1148
17=17:37:02	14894	300	0.1136	0.1465	0.1159	0.1198	0.1230	0.0819	0.0920	0.1199	0.0788	0.0846	0.1398	0.0723	0.0931	0.0891	0.0855	0.0903	0.0911	0.0895	0.0938	0.0882	0.0844	0.0790	0.1336	0.1057	0.0915	0.1127	0.0924	0.0847	0.0822	0.0822	0.0879	0.0889	0.0825	0.0858	0.0955	0.0718	0.1066	0.0875	0.0840	0.0841	0.0833	0.0815	0.0868	0.0870	0.0843	0.0824	0.0932	0.0953	0.0978	0.0874	0.0834	0.0847	0.0862	0.0803	0.0870	0.0812	0.0834	0.0831	0.0840	0.0736	0.0918	0.0935	0.0835	0.0863	0.0800	0.0829	0.0849	0.0849	0.0806	0.0849	0.0842	0.0902	0.1014	0.0922	0.0861	0.0854	0.0892	0.0817	0.0888	0.0847	0.0859	0.0934	0.0857	0.0954	0.0969	0.0992	0.0912	0.0904	0.0846	0.0865	0.0880	0.0919	0.0933	0.0947	0.0955	0.1077
18=17:51:42	15775	301	0.1048	0.1088	0.0918	0.0981	0.1057	0.0800	0.0886	0.1056	0.0778	0.0867	0.0948	0.0721	0.1023	0.0863	0.0879	0.0912	0.0853	0.0911	0.0899	0.0874	0.0849	0.0846	0.1012	0.0846	0.0913	0.0845	0.0889	0.0830	0.0812	0.0901	0.0873	0.0864	0.0854	0.0841	0.0805	0.0691	0.1087	0.0871	0.0801	0.0821	0.0846	0.0879	0.0841	0.0888	0.0817	0.0851	0.0798	0.0860	0.0954	0.0871	0.0815	0.0813	0.0847	0.0828	0.0836	0.0841	0.0803	0.0815	0.0854	0.0697	0.0923	0.0913	0.0840	0.0844	0.0804	0.0811	0.0824	0.0829	0.0766	0.0833	0.0864	0.0734	0.1035	0.0898	0.0864	0.0875	0.0868	0.0834	0.0860	0.0830	0.0832	0.0891	0.0847	0.0933	0.0932	0.0988	0.0889	0.0908	0.0894	0.0869	0.0856	0.0919	0.0922	0.0911	0.0904	0.1078
19=18:06:23	16656	301	0.1038	0.1138	0.1080	0.1061	0.0994	0.0836	0.0908	0.1005	0.0822	0.0878	0.1256	0.0714	0.0993	0.0892	0.0876	0.0915	0.0925	0.0926	0.0926	0.0889	0.0856	0.0862	0.1332	0.0858	0.0969	0.0944	0.0900	0.0846	0.0836	0.0848	0.0905	0.0895	0.0878	0.0855	0.0850	0.0722	0.1155	0.0879	0.0858	0.0876	0.0855	0.0822	0.0890	0.0888	0.0870	0.0856	0.0851	0.0869	0.0993	0.0903	0.0864	0.0884	0.0879	0.0823	0.0894	0.0862	0.0824	0.0824	0.0870	0.0712	0.0953	0.0961	0.0862	0.0875	0.0869	0.0830	0.0881	0.0859	0.0816	0.0865	0.0894	0.0835	0.1064	0.0957	0.0898	0.0899	0.0930	0.0861	0.0915	0.0862	0.0865	0.0947	0.0895	0.0976	0.0954	0.0997	0.0941	0.0937	0.0983	0.0881	0.0891	0.0945	0.0952	0.0975	0.0977	0.1246
20=18:21:04	17537	300	0.1081	0.1037	0.0948	0.1251	0.1326	0.0847	0.0991	0.1027	0.0821	0.0876	0.1624	0.0722	0.0973	0.1134	0.0898	0.0990	0.0965	0.0895	0.0944	0.0907	0.0854	0.0843	0.1087	0.0798	0.1013	0.1040	0.0913	0.0966	0.0845	0.0837	0.0916	0.0914	0.0888	0.0912	0.1125	0.0722	0.1148	0.0926	0.0847	0.0871	0.0888	0.0803	0.0900	0.0861	0.0852	0.0876	0.0954	0.0773	0.1009	0.0892	0.0883	0.0888	0.0878	0.0842	0.0890	0.0849	0.0839	0.0853	0.0918	0.0733	0.0936	0.0978	0.0874	0.0882	0.0855	0.0831	0.0885	0.0852	0.0831	0.0851	0.0899	0.0817	0.1123	0.0962	0.0898	0.0881	0.0926	0.0984	0.0913	0.0874	0.0881	0.0944	0.0917	0.0996	0.0996	0.1006	0.0948	0.0942	0.0891	0.0858	0.0888	0.0954	0.0968	0.0957	0.0973	0.1222
21=18:35:45	18417	298	0.1064	0.1116	0.1123	0.1134	0.1310	0.0870	0.1138	0.1067	0.0816	0.0866	0.1719	0.0725	0.0944	0.1330	0.0866	0.1040	0.0901	0.0886	0.0929	0.0882	0.0832	0.0831	0.1305	0.0945	0.0984	0.1044	0.0924	0.0939	0.0846	0.0847	0.0900	0.0915	0.0874	0.0863	0.1327	0.0714	0.1181	0.0940	0.0818	0.0855	0.0857	0.0822	0.0901	0.0860	0.0843	0.0837	0.1180	0.0817	0.1066	0.0888	0.0841	0.0872	0.0861	0.0814	0.0902	0.0851	0.0832	0.0844	0.1213	0.0716	0.0937	0.0972	0.0863	0.0851	0.0844	0.0818	0.0883	0.0861	0.0835	0.0853	0.0964	0.0855	0.1047	0.0953	0.0879	0.0883	0.0910	0.0857	0.0914	0.0852	0.0885	0.0978	0.0891	0.0983	0.0970	0.1022	0.0946	0.0956	0.0885	0.0885	0.0877	0.0973	0.0949	0.0977	0.0988	0.1152
22=18:50:26	19298	301	0.1127	0.1048	0.0971	0.1081	0.1468	0.0819	0.1030	0.1037	0.0818	0.0861	0.1620	0.0739	0.0986	0.1239	0.0904	0.1023	0.0962	0.0927	0.0937	0.0927	0.0844	0.0882	0.1183	0.0880	0.1010	0.1067	0.0927	0.0896	0.0863	0.0839	0.0938	0.0937	0.0887	0.0954	0.1209	0.0743	0.1084	0.0937	0.0842	0.0904	0.0897	0.0847	0.0905	0.0902	0.0846	0.0862	0.0921	0.0826	0.1085	0.0917	0.0851	0.0886	0.0876	0.0818	0.0933	0.0869	0.0831	0.1078	0.0967	0.0715	0.1017	0.0993	0.0866	0.0896	0.0850	0.0835	0.0905	0.0861	0.0817	0.1078	0.0911	0.0772	0.1059	0.0974	0.0902	0.0925	0.0950	0.0885	0.0935	0.0865	0.0892	0.1020	0.0909	0.1022	0.1006	0.1085	0.0940	0.0964	0.0921	0.0894	0.0905	0.1003	0.1052	0.1085	0.0949	0.1157
23=19:05:07	20179	301	0.1077	0.1024	0.1000	0.1101	0.1054	0.0779	0.0989	0.0971	0.0800	0.0830	0.1140	0.0686	0.0940	0.0978	0.0812	0.0911	0.0856	0.0863	0.0885	0.0871	0.0811	0.0826	0.1365	0.0834	0.0966	0.0937	0.0873	0.0839	0.0831	0.0794	0.0893	0.0880	0.0868	0.0860	0.1268	0.0677	0.1182	0.0919	0.0807	0.0848	0.0819	0.0787	0.0871	0.0876	0.0784	0.0837	0.0902	0.0833	0.1018	0.0898	0.0831	0.0846	0.0855	0.0798	0.0888	0.0822	0.0821	0.0833	0.0877	0.0684	0.0948	0.0953	0.0826	0.0864	0.0816	0.0787	0.0863	0.0843	0.0803	0.0830	0.0885	0.0742	0.1054	0.0927	0.0870	0.0875	0.0947	0.0821	0.0897	0.0853	0.0860	0.0927	0.0928	0.0976	0.0995	0.1017	0.0972	0.0874	0.0893	0.0875	0.0886	0.0942	0.0942	0.0976	0.0965	0.1147
24=19:19:47	21060	300	0.1123	0.1051	0.1028	0.0985	0.0922	0.0845	0.0965	0.1009	0.0830	0.0861	0.1369	0.0744	0.0973	0.0950	0.0907	0.0941	0.0943	0.0891	0.0932	0.0905	0.0858	0.0853	0.1411	0.0817	0.1042	0.1011	0.0970	0.0908	0.0871	0.0843	0.0947	0.0949	0.0925	0.0890	0.0883	0.0731	0.1232	0.0930	0.0844	0.0875	0.0877	0.0816	0.0932	0.0878	0.0860	0.0865	0.0876	0.0873	0.1066	0.0942	0.0880	0.0886	0.0897	0.0829	0.0911	0.0882	0.0832	0.0871	0.0882	0.0734	0.1012	0.1000	0.0856	0.0886	0.0846	0.0835	0.0913	0.0896	0.0823	0.0874	0.0917	0.0922	0.1123	0.1003	0.0916	0.0932	0.0939	0.0901	0.0940	0.0907	0.0891	0.0996	0.0913	0.1041	0.1058	0.1102	0.0976	0.0951	0.0926	0.0914	0.0914	0.0998	0.1009	0.1014	0.1004	0.1205
25=19:34:28	21941	301	0.1154	0.1049	0.1063	0.1380	0.1345	0.0807	0.0981	0.1015	0.0812	0.0901	0.1804	0.0713	0.0950	0.1019	0.0867	0.0968	0.0923	0.0879	0.0929	0.0913	0.0839	0.0867	0.1338	0.0869	0.0992	0.0982	0.0888	0.0924	0.0820	0.0823	0.0925	0.0902	0.0894	0.0861	0.1089	0.0701	0.1173	0.0910	0.0834	0.0856	0.0853	0.0825	0.0895	0.0871	0.0830	0.0845	0.0865	0.0840	0.1170	0.0915	0.0840	0.0888	0.0850	0.0791	0.0909	0.0855	0.0822	0.0845	0.0867	0.0694	0.0994	0.1004	0.0853	0.0874	0.0842	0.0819	0.0882	0.0861	0.0802	0.0881	0.0896	0.0757	0.1157	0.0982	0.0900	0.0910	0.0922	0.0879	0.0925	0.0864	0.0893	0.0989	0.0886	0.1024	0.1020	0.1067	0.0983	0.0948	0.0941	0.0896	0.0902	0.1004	0.1000	0.1005	0.0995	0.1179
26=19:49:09	22821	301	0.1172	0.1039	0.1029	0.1022	0.0940	0.0812	0.1057	0.1010	0.0785	0.0862	0.1807	0.0711	0.0973	0.1098	0.0837	0.0952	0.0901	0.0893	0.0933	0.0914	0.0822	0.0838	0.1471	0.0824	0.1036	0.1023	0.0886	0.0869	0.0811	0.0820	0.0941	0.0913	0.0886	0.0862	0.0922	0.0704	0.1204	0.0918	0.0852	0.0862	0.0842	0.0814	0.0905	0.0880	0.0806	0.0849	0.0881	0.0835	0.1107	0.0955	0.0900	0.0865	0.0848	0.0771	0.0925	0.0864	0.0811	0.0842	0.0863	0.0704	0.0993	0.1028	0.0868	0.0877	0.0822	0.0802	0.0897	0.0879	0.0796	0.0864	0.0887	0.0807	0.1130	0.0965	0.0900	0.0914	0.0939	0.0869	0.0926	0.0877	0.0893	0.0969	0.0898	0.1032	0.1038	0.1063	0.0956	0.0940	0.0902	0.0896	0.0898	0.0988	0.1008	0.1022	0.0994	0.1207
27=20:03:50	23702	298	0.1280	0.1088	0.1060	0.1400	0.1309	0.0865	0.1013	0.1063	0.0838	0.0939	0.1765	0.0754	0.1008	0.1112	0.0895	0.1272	0.0997	0.0895	0.0984	0.0924	0.0873	0.0874	0.1329	0.0866	0.1186	0.1093	0.0945	0.0951	0.0837	0.0878	0.0967	0.0947	0.0931	0.0917	0.1273	0.0755	0.1185	0.0960	0.0867	0.0889	0.0883	0.0851	0.0939	0.0905	0.0885	0.0895	0.1085	0.0854	0.1215	0.1015	0.0859	0.0913	0.0881	0.0858	0.0981	0.0907	0.0849	0.0885	0.0949	0.0752	0.1068	0.1051	0.0891	0.0900	0.0877	0.0848	0.0943	0.0910	0.0843	0.0895	0.0949	0.0908	0.1198	0.1020	0.0943	0.0955	0.1015	0.0920	0.0991	0.0922	0.0940	0.1044	0.0932	0.1106	0.1099	0.1111	0.1008	0.0990	0.0989	0.0968	0.0969	0.1037	0.1098	0.1040	0.1038	0.1278
28=20:18:31	24583	301	0.1168	0.1110	0.0991	0.0967	0.1039	0.0824	0.1047	0.1005	0.0816	0.0900	0.1621	0.0713	0.1015	0.1020	0.0883	0.0987	0.0948	0.0878	0.0997	0.0900	0.0821	0.0858	0.1325	0.0867	0.1069	0.1102	0.0919	0.0857	0.0831	0.0825	0.0948	0.0941	0.0902	0.0895	0.0923	0.0722	0.1090	0.0924	0.0838	0.0875	0.0931	0.0795	0.0926	0.0889	0.0815	0.0872	0.1086	0.0755	0.1314	0.0967	0.0839	0.0882	0.0872	0.0803	0.0948	0.0855	0.0808	0.0868	0.1287	0.0708	0.1031	0.1016	0.0850	0.0884	0.0808	0.0802	0.0926	0.0886	0.0806	0.0853	0.0938	0.0789	0.1201	0.1021	0.0925	0.0937	0.0992	0.0908	0.0951	0.0874	0.0892	0.1010	0.0928	0.1071	0.1015	0.1127	0.0973	0.0957	0.1027	0.0930	0.0894	0.1028	0.1089	0.1039	0.0977	0.1310
29=20:33:11	25464	300	0.1228	0.1128	0.1026	0.1121	0.1128	0.0846	0.1033	0.1083	0.0829	0.0904	0.1745	0.0745	0.1043	0.1079	0.0900	0.1017	0.0948	0.0901	0.1038	0.0969	0.0880	0.0875	0.1518	0.0883	0.1141	0.1148	0.0947	0.0903	0.0839	0.0858	0.0966	0.0992	0.0994	0.0927	0.0898	0.0743	0.1263	0.0965	0.0847	0.0905	0.0902	0.0829	0.0973	0.0899	0.0876	0.0875	0.0908	0.1201	0.1145	0.1011	0.0886	0.0909	0.0897	0.0831	0.0995	0.0887	0.0837	0.0905	0.0900	0.0746	0.1051	0.1071	0.0872	0.0916	0.0902	0.0830	0.0952	0.0923	0.0852	0.0920	0.0938	0.0915	0.1218	0.1067	0.0966	0.0970	0.1002	0.0919	0.0980	0.0922	0.0938	0.1040	0.0954	0.1085	0.1073	0.1181	0.1034	0.0993	0.0996	0.0956	0.0962	0.1098	0.1092	0.1105	0.1023	0.1524
30=20:47:52	26345	301	0.1285	0.1120	0.1028	0.1353	0.1090	0.0814	0.1030	0.1056	0.0794	0.0863	0.1734	0.0736	0.0999	0.1133	0.0878	0.0998	0.0934	0.0880	0.1013	0.0921	0.0826	0.0877	0.1528	0.0858	0.1100	0.1105	0.0915	0.0893	0.0851	0.0834	0.0981	0.0993	0.0979	0.0906	0.0863	0.0729	0.1236	0.0948	0.0849	0.0884	0.0860	0.0801	0.0944	0.0889	0.0863	0.0842	0.0883	0.0936	0.1234	0.0995	0.0845	0.0892	0.0862	0.0806	0.0969	0.0885	0.0801	0.0873	0.0898	0.0731	0.1029	0.1053	0.0860	0.0907	0.0843	0.0821	0.0943	0.0882	0.0820	0.0870	0.0936	0.0848	0.1207	0.1040	0.0940	0.0959	0.1018	0.0901	0.0981	0.0899	0.0933	0.1052	0.0909	0.1082	0.1075	0.1166	0.1009	0.0971	0.0971	0.0929	0.0927	0.1029	0.1049	0.1063	0.1031	0.1516
31=21:02:33	27225	301	0.1282	0.1145	0.0994	0.1223	0.1048	0.0824	0.1046	0.1064	0.0843	0.0878	0.1654	0.0714	0.0994	0.0970	0.0867	0.1005	0.0898	0.0866	0.1012	0.0944	0.0855	0.0872	0.1533	0.0947	0.1128	0.1021	0.0911	0.0908	0.0851	0.0848	0.1008	0.1019	0.0996	0.0912	0.0907	0.0723	0.1253	0.0966	0.0865	0.0878	0.0884	0.0812	0.0977	0.0924	0.0848	0.0870	0.0897	0.1006	0.1223	0.1034	0.0881	0.0906	0.0924	0.0826	0.1005	0.0902	0.0833	0.0897	0.0942	0.0731	0.1030	0.1071	0.0873	0.0907	0.0883	0.0829	0.0962	0.0921	0.0821	0.0898	0.0979	0.0865	0.1269	0.1067	0.0958	0.0979	0.1032	0.0950	0.0996	0.0918	0.0955	0.1083	0.0966	0.1132	0.1129	0.1206	0.1045	0.0981	0.0963	0.0960	0.0952	0.1082	0.1102	0.1078	0.1051	0.1346
32=21:17:14	28106	300	0.1223	0.1144	0.1026	0.1405	0.1241	0.0794	0.1069	0.1073	0.0794	0.1055	0.1652	0.0708	0.0977	0.0998	0.0873	0.1000	0.0922	0.0869	0.1029	0.0937	0.0843	0.0848	0.1529	0.0861	0.1101	0.1024	0.0920	0.1096	0.0828	0.0817	0.1009	0.1016	0.1017	0.0920	0.1211	0.0711	0.1284	0.0975	0.0829	0.0892	0.0847	0.0804	0.0942	0.0889	0.0827	0.0868	0.1055	0.0903	0.1315	0.1023	0.0867	0.0903	0.0856	0.0798	0.0997	0.0889	0.0803	0.0886	0.1045	0.0716	0.1071	0.1103	0.0857	0.0896	0.0838	0.0787	0.0952	0.0908	0.0815	0.0890	0.1068	0.0845	0.1223	0.1063	0.0947	0.0986	0.1050	0.0915	0.1002	0.0920	0.0961	0.1066	0.0932	0.1151	0.1087	0.1204	0.1015	0.0997	0.0999	0.0959	0.0971	0.1059	0.1095	0.1094	0.1061	0.1269
33=21:31:55	28987	298	0.1279	0.1164	0.1056	0.1294	0.1370	0.0811	0.1083	0.1093	0.0838	0.0992	0.1829	0.0716	0.0984	0.1007	0.0853	0.1166	0.0928	0.0876	0.1032	0.0978	0.0823	0.0845	0.1451	0.0926	0.1226	0.1008	0.0907	0.0925	0.0852	0.0822	0.1021	0.1035	0.1023	0.0910	0.0995	0.0710	0.1228	0.0960	0.0819	0.0888	0.0846	0.0799	0.0991	0.0910	0.0825	0.0853	0.0894	0.1163	0.1230	0.1029	0.0860	0.0906	0.0871	0.0785	0.1000	0.0873	0.0824	0.0884	0.1154	0.0710	0.1107	0.1102	0.0851	0.0922	0.0831	0.0806	0.0949	0.0912	0.0803	0.0886	0.1068	0.0784	0.1302	0.1074	0.0963	0.0963	0.1009	0.0943	0.0988	0.0891	0.0932	0.1074	0.0958	0.1148	0.1118	0.1229	0.1039	0.1017	0.0998	0.0968	0.0971	0.1106	0.1119	0.1129	0.1055	0.1345
34=21:46:35	29868	301	0.1300	0.1219	0.1061	0.1123	0.1196	0.0825	0.1123	0.1145	0.0828	0.0977	0.1830	0.0721	0.0968	0.1019	0.0898	0.1070	0.0962	0.0897	0.1079	0.0998	0.0847	0.0878	0.1524	0.0789	0.1197	0.1055	0.0944	0.1066	0.0846	0.0834	0.1063	0.1065	0.1050	0.0937	0.1118	0.0722	0.1234	0.0994	0.0874	0.0930	0.0881	0.0818	0.1030	0.0966	0.0827	0.0890	0.0936	0.0774	0.1281	0.1070	0.0880	0.0926	0.0893	0.0808	0.1034	0.0928	0.0836	0.0887	0.1036	0.0734	0.1088	0.1135	0.0860	0.0931	0.0877	0.0819	0.0986	0.0935	0.0847	0.0918	0.1062	0.0842	0.1314	0.1108	0.0995	0.0997	0.1068	0.0938	0.1039	0.0950	0.0977	0.1119	0.0988	0.1179	0.1160	0.1263	0.1061	0.1039	0.1080	0.0978	0.0987	0.1125	0.1132	0.1142	0.1102	0.1427
35=22:01:16	30749	301	0.1397	0.1238	0.1038	0.1013	0.0966	0.0833	0.1130	0.1146	0.0831	0.0946	0.1575	0.0747	0.1017	0.1069	0.0915	0.1057	0.0980	0.0902	0.1090	0.1021	0.0857	0.0900	0.1600	0.1015	0.1227	0.1089	0.0952	0.0937	0.0862	0.0853	0.1046	0.1082	0.1061	0.0937	0.0990	0.0730	0.1339	0.1034	0.0877	0.0936	0.0888	0.0818	0.1027	0.0985	0.0851	0.0895	0.0941	0.0865	0.1312	0.1066	0.0904	0.0942	0.0916	0.0802	0.1050	0.0943	0.0834	0.0912	0.1031	0.0732	0.1150	0.1161	0.0884	0.0971	0.0882	0.0841	0.0999	0.0941	0.0824	0.0950	0.1038	0.0816	0.1336	0.1148	0.1006	0.1022	0.1106	0.0959	0.1053	0.0946	0.0993	0.1128	0.0989	0.1221	0.1234	0.1310	0.1095	0.1050	0.1052	0.1022	0.0997	0.1147	0.1153	0.1156	0.1097	0.1362
36=22:15:57	31629	300	0.1381	0.1237	0.1057	0.1021	0.1408	0.0817	0.1155	0.1167	0.0828	0.0913	0.1832	0.0724	0.1031	0.1005	0.0998	0.1082	0.0967	0.0891	0.1063	0.0996	0.0784	0.0852	0.1526	0.0849	0.1266	0.1066	0.0930	0.1123	0.0845	0.0818	0.1052	0.1066	0.1088	0.0925	0.1119	0.0693	0.1299	0.1002	0.0952	0.0934	0.0864	0.0795	0.1012	0.0955	0.0821	0.0886	0.0952	0.0943	0.1395	0.1082	0.0868	0.0921	0.0878	0.0795	0.1061	0.0928	0.0833	0.0888	0.1082	0.0716	0.1126	0.1184	0.0856	0.0939	0.0843	0.0804	0.1016	0.0927	0.0810	0.0910	0.0990	0.0818	0.1367	0.1147	0.1006	0.1018	0.1070	0.0951	0.1054	0.0938	0.0975	0.1128	0.0973	0.1240	0.1209	0.1308	0.1089	0.1015	0.1041	0.1010	0.1017	0.1147	0.1154	0.1182	0.1129	0.1518
37=22:30:38	32510	300	0.1337	0.1249	0.1032	0.1009	0.1123	0.0806	0.1168	0.1172	0.0814	0.0933	0.1787	0.0714	0.1021	0.1027	0.0911	0.1061	0.0921	0.0871	0.1097	0.1018	0.0838	0.0890	0.1579	0.0854	0.1249	0.1086	0.0930	0.0912	0.0826	0.0821	0.1064	0.1089	0.1075	0.0920	0.0968	0.0712	0.1318	0.1001	0.0868	0.0915	0.0877	0.0802	0.1038	0.0962	0.0831	0.0888	0.0972	0.0871	0.1333	0.1079	0.0883	0.0949	0.0886	0.0802	0.1070	0.0930	0.0818	0.0894	0.1148	0.0725	0.1166	0.1168	0.0862	0.0928	0.0850	0.0812	0.1041	0.0945	0.0819	0.0953	0.1056	0.0834	0.1323	0.1166	0.1019	0.1015	0.1097	0.0989	0.1055	0.0955	0.0987	0.1145	0.0994	0.1250	0.1219	0.1322	0.1097	0.1042	0.1077	0.1027	0.1010	0.1143	0.1169	0.1181	0.1125	0.1464
38=22:45:19	33391	301	0.1410	0.1286	0.1055	0.1068	0.1091	0.0845	0.1188	0.1195	0.0804	0.0991	0.1818	0.0739	0.1040	0.1039	0.0952	0.1065	0.0996	0.0918	0.1117	0.1036	0.0848	0.0875	0.1632	0.0942	0.1254	0.1125	0.0959	0.0934	0.0878	0.0834	0.1105	0.1124	0.1113	0.0951	0.1045	0.0746	0.1335	0.1057	0.0882	0.0929	0.0856	0.0845	0.1058	0.0983	0.0840	0.0906	0.0960	0.1101	0.1432	0.1153	0.0900	0.0941	0.0885	0.0797	0.1133	0.0954	0.0848	0.0929	0.1253	0.0715	0.1203	0.1220	0.0877	0.0967	0.0860	0.0842	0.1061	0.1001	0.0800	0.0969	0.1114	0.0900	0.1437	0.1189	0.1033	0.1068	0.1155	0.1014	0.1107	0.0987	0.1039	0.1196	0.1089	0.1290	0.1257	0.1385	0.1130	0.1068	0.1106	0.1052	0.1023	0.1199	0.1208	0.1211	0.1136	0.1429
39=22:59:59	34272	301	0.1426	0.1359	0.1068	0.1095	0.1106	0.0855	0.1216	0.1261	0.0836	0.1001	0.1859	0.0754	0.1082	0.1082	0.0954	0.1085	0.0989	0.0931	0.1187	0.1076	0.0873	0.0939	0.1539	0.0869	0.1352	0.1171	0.0964	0.0982	0.0880	0.0852	0.1151	0.1156	0.1158	0.0964	0.0999	0.0763	0.1421	0.1046	0.0896	0.0948	0.0901	0.0843	0.1110	0.1011	0.0846	0.0935	0.1032	0.0868	0.1462	0.1158	0.0917	0.0976	0.0934	0.0846	0.1160	0.0993	0.0845	0.0946	0.1227	0.0752	0.1213	0.1269	0.0888	0.0984	0.0895	0.0832	0.1124	0.1040	0.0846	0.0979	0.1132	0.0990	0.1468	0.1238	0.1060	0.1106	0.1183	0.1047	0.1126	0.1038	0.1068	0.1230	0.1050	0.1335	0.1286	0.1438	0.1147	0.1120	0.1142	0.1084	0.1072	0.1214	0.1266	0.1283	0.1177	0.1503
40=23:14:40	35153	301	0.1461	0.1349	0.1047	0.1065	0.1051	0.0807	0.1226	0.1243	0.0818	0.0966	0.1835	0.0709	0.1044	0.1025	0.0896	0.1084	0.0974	0.0877	0.1148	0.1067	0.0840	0.0905	0.1502	0.0829	0.1309	0.1131	0.0945	0.0945	0.0859	0.0835	0.1145	0.1156	0.1135	0.0954	0.1004	0.0714	0.1357	0.1045	0.0877	0.0942	0.0874	0.0820	0.1098	0.1000	0.0824	0.0925	0.0974	0.0845	0.1536	0.1190	0.0882	0.0943	0.0899	0.0816	0.1152	0.0975	0.0814	0.0928	0.1318	0.0724	0.1216	0.1265	0.0862	0.0943	0.0847	0.0820	0.1105	0.1012	0.0818	0.0959	0.1085	0.0816	0.1502	0.1203	0.1028	0.1064	0.1171	0.1018	0.1150	0.1012	0.1065	0.1238	0.1057	0.1324	0.1271	0.1424	0.1135	0.1070	0.1114	0.1062	0.1050	0.1219	0.1249	0.1281	0.1219	0.1513
41=23:29:21	36034	301	0.1488	0.1398	0.1065	0.1088	0.1323	0.0834	0.1272	0.1286	0.0837	0.0964	0.1839	0.0708	0.1096	0.1053	0.0969	0.1076	0.0965	0.0891	0.1201	0.1110	0.0831	0.0922	0.1467	0.0881	0.1347	0.1171	0.0970	0.0980	0.0858	0.0834	0.1173	0.1199	0.1190	0.0955	0.1240	0.0728	0.1447	0.1062	0.0907	0.0954	0.0891	0.0825	0.1122	0.1036	0.0828	0.0932	0.1108	0.0820	0.1572	0.1192	0.0918	0.0954	0.0908	0.0815	0.1213	0.0995	0.0831	0.0957	0.1170	0.0710	0.1275	0.1324	0.0880	0.0990	0.0856	0.0806	0.1134	0.1015	0.0816	0.0987	0.1150	0.0746	0.1504	0.1261	0.1065	0.1102	0.1207	0.1027	0.1171	0.1017	0.1106	0.1267	0.1075	0.1395	0.1311	0.1466	0.1202	0.1112	0.1115	0.1104	0.1077	0.1264	0.1273	0.1299	0.1236	0.1600
42=23:44:02	36914	298	0.1498	0.1411	0.1093	0.1117	0.1265	0.0847	0.1320	0.1315	0.0808	0.0972	0.1819	0.0760	0.1107	0.1062	0.0904	0.1099	0.1026	0.0888	0.1247	0.1109	0.0845	0.0885	0.1381	0.0893	0.1406	0.1215	0.0963	0.1056	0.0855	0.0850	0.1195	0.1210	0.1220	0.0983	0.1049	0.0754	0.1428	0.1092	0.0893	0.0957	0.0894	0.0823	0.1123	0.1016	0.0849	0.0935	0.1037	0.0870	0.1583	0.1232	0.0930	0.0980	0.0910	0.0808	0.1227	0.1041	0.0832	0.0962	0.1284	0.0767	0.1290	0.1319	0.0883	0.0993	0.0878	0.0823	0.1168	0.1036	0.0836	0.0989	0.1128	0.0913	0.1514	0.1290	0.1062	0.1137	0.1239	0.1057	0.1187	0.1047	0.1108	0.1287	0.1074	0.1423	0.1319	0.1502	0.1233	0.1125	0.1150	0.1109	0.1124	0.1293	0.1309	0.1302	0.1232	0.1708
43=23:58:43	37795	301	0.1546	0.1445	0.1078	0.1129	0.1254	0.0851	0.1326	0.1326	0.0825	0.0965	0.1862	0.0751	0.1113	0.1086	0.0976	0.1132	0.1012	0.0898	0.1297	0.1129	0.0870	0.0899	0.1383	0.0760	0.1427	0.1238	0.0949	0.0994	0.0867	0.0841	0.1200	0.1244	0.1225	0.1002	0.1010	0.0758	0.1481	0.1114	0.0907	0.0966	0.0904	0.0814	0.1208	0.1050	0.0889	0.0928	0.1154	0.0937	0.1641	0.1238	0.0928	0.0988	0.0888	0.0817	0.1227	0.1018	0.0815	0.0963	0.1361	0.0768	0.1313	0.1348	0.0881	0.1023	0.0871	0.0825	0.1185	0.1046	0.0865	0.0982	0.1240	0.0909	0.1613	0.1316	0.1093	0.1155	0.1226	0.1076	0.1202	0.1073	0.1106	0.1315	0.1094	0.1459	0.1333	0.1514	0.1258	0.1148	0.1176	0.1140	0.1128	0.1310	0.1339	0.1360	0.1247	0.1685
44=00:13:23	38676	300	0.1551	0.1499	0.1106	0.1122	0.1368	0.0851	0.1363	0.1410	0.0842	0.1032	0.1850	0.0743	0.1148	0.1130	0.0986	0.1191	0.1048	0.0928	0.1322	0.1184	0.0867	0.0929	0.1427	0.1011	0.1453	0.1305	0.0994	0.1039	0.0883	0.0853	0.1233	0.1289	0.1250	0.1010	0.1087	0.0738	0.1541	0.1182	0.0931	0.0995	0.0920	0.0854	0.1224	0.1116	0.0874	0.0986	0.1289	0.1015	0.1604	0.1321	0.0940	0.1059	0.0921	0.0839	0.1274	0.1062	0.0855	0.0973	0.1375	0.0734	0.1343	0.1421	0.0914	0.1053	0.0883	0.0847	0.1205	0.1119	0.0836	0.1041	0.1264	0.0801	0.1652	0.1358	0.1155	0.1237	0.1328	0.1120	0.1236	0.1117	0.1177	0.1384	0.1138	0.1489	0.1431	0.1585	0.1297	0.1195	0.1204	0.1172	0.1164	0.1387	0.1396	0.1382	0.1307	0.1651
45=00:28:04	39557	300	0.1559	0.1466	0.1088	0.1142	0.1074	0.0812	0.1382	0.1382	0.0817	0.0986	0.1846	0.0707	0.1132	0.1101	0.0960	0.1169	0.0978	0.0867	0.1297	0.1148	0.0847	0.0939	0.1389	0.0869	0.1453	0.1281	0.0975	0.1081	0.0854	0.0836	0.1243	0.1307	0.1298	0.0996	0.1044	0.0740	0.1414	0.1136	0.0912	0.0969	0.0894	0.0830	0.1203	0.1078	0.0829	0.0936	0.1275	0.0872	0.1624	0.1273	0.0929	0.1005	0.0950	0.0819	0.1264	0.1065	0.0814	0.0985	0.1338	0.0733	0.1358	0.1390	0.0881	0.1018	0.0898	0.0824	0.1216	0.1090	0.0822	0.1039	0.1249	0.0891	0.1596	0.1355	0.1119	0.1198	0.1329	0.1098	0.1230	0.1099	0.1157	0.1412	0.1154	0.1552	0.1401	0.1605	0.1296	0.1179	0.1181	0.1157	0.1161	0.1388	0.1383	0.1414	0.1357	0.1752
46=00:42:45	40438	300	0.1529	0.1514	0.1060	0.1125	0.1045	0.0843	0.1398	0.1412	0.0825	0.0978	0.1835	0.0728	0.1116	0.1155	0.0971	0.1166	0.1033	0.0884	0.1348	0.1188	0.0837	0.0929	0.1422	0.0857	0.1493	0.1318	0.0978	0.1009	0.0843	0.0811	0.1244	0.1304	0.1295	0.0984	0.1048	0.0716	0.1411	0.1149	0.0920	0.0970	0.0870	0.0804	0.1233	0.1087	0.0841	0.0955	0.1293	0.0828	0.1710	0.1310	0.0908	0.1027	0.0923	0.0836	0.1270	0.1054	0.0803	0.0988	0.1391	0.0731	0.1355	0.1415	0.0881	0.1054	0.0859	0.0799	0.1205	0.1098	0.0818	0.1018	0.1240	0.0989	0.1513	0.1394	0.1143	0.1219	0.1343	0.1109	0.1253	0.1105	0.1159	0.1390	0.1118	0.1572	0.1397	0.1635	0.1310	0.1179	0.1202	0.1168	0.1161	0.1387	0.1447	0.1446	0.1328	0.1791
47=00:57:26	41318	301	0.1674	0.1554	0.1091	0.1170	0.1106	0.0826	0.1447	0.1432	0.0819	0.0995	0.1832	0.0723	0.1138	0.1173	0.1019	0.1225	0.1013	0.0878	0.1370	0.1228	0.0846	0.0944	0.1455	0.0782	0.1452	0.1369	0.1017	0.1027	0.0864	0.0833	0.1311	0.1366	0.1343	0.0998	0.1026	0.0727	0.1646	0.1210	0.0946	0.0988	0.0904	0.0815	0.1266	0.1147	0.0839	0.0984	0.1238	0.0788	0.1622	0.1340	0.0939	0.1049	0.0949	0.0829	0.1294	0.1107	0.0822	0.1019	0.1419	0.0739	0.1406	0.1487	0.0895	0.1045	0.0889	0.0822	0.1234	0.1124	0.0822	0.1058	0.1275	0.0821	0.1615	0.1444	0.1165	0.1251	0.1381	0.1161	0.1286	0.1134	0.1191	0.1448	0.1144	0.1622	0.1448	0.1682	0.1393	0.1236	0.1248	0.1192	0.1196	0.1461	0.1481	0.1467	0.1360	0.1802
48=01:12:07	42199	300	0.1760	0.1590	0.1111	0.1175	0.1022	0.0829	0.1461	0.1496	0.0822	0.1037	0.1856	0.0764	0.1148	0.1152	0.0992	0.1185	0.1044	0.0879	0.1366	0.1213	0.0849	0.0927	0.1484	0.0856	0.1466	0.1370	0.0995	0.1111	0.0878	0.0833	0.1284	0.1368	0.1348	0.1058	0.1074	0.0742	0.1445	0.1197	0.0966	0.1003	0.0902	0.0817	0.1302	0.1153	0.0854	0.1013	0.1320	0.0935	0.1558	0.1360	0.0954	0.1040	0.0919	0.0816	0.1337	0.1133	0.0824	0.1027	0.1378	0.0738	0.1400	0.1512	0.0901	0.1059	0.0892	0.0812	0.1258	0.1138	0.0838	0.1043	0.1283	0.0897	0.1682	0.1434	0.1185	0.1263	0.1391	0.1176	0.1313	0.1154	0.1211	0.1441	0.1196	0.1600	0.1481	0.1678	0.1376	0.1271	0.1269	0.1223	0.1201	0.1446	0.1490	0.1468	0.1377	0.1931
49=01:26:47	43080	301	0.1675	0.1620	0.1144	0.1203	0.1569	0.0851	0.1538	0.1542	0.0814	0.1028	0.1881	0.0740	0.1176	0.1193	0.0985	0.1246	0.1046	0.0904	0.1463	0.1285	0.0836	0.0952	0.1528	0.0876	0.1582	0.1393	0.0992	0.1072	0.0889	0.0821	0.1358	0.1440	0.1430	0.1080	0.1115	0.0735	0.1482	0.1253	0.0952	0.1058	0.0911	0.0837	0.1353	0.1193	0.0844	0.1052	0.1369	0.0837	0.1539	0.1388	0.0948	0.1077	0.0940	0.0814	0.1420	0.1156	0.0835	0.1054	0.1436	0.0723	0.1484	0.1562	0.0892	0.1094	0.0890	0.0826	0.1308	0.1200	0.0828	0.1081	0.1289	0.0825	0.1768	0.1507	0.1216	0.1333	0.1520	0.1190	0.1358	0.1187	0.1249	0.1554	0.1253	0.1718	0.1527	0.1753	0.1438	0.1275	0.1267	0.1247	0.1266	0.1565	0.1564	0.1607	0.1509	0.1937
50=01:41:28	43961	301	0.1752	0.1655	0.1132	0.1220	0.0948	0.0883	0.1541	0.1562	0.0810	0.1021	0.1807	0.0755	0.1193	0.1212	0.0984	0.1244	0.1012	0.0898	0.1505	0.1289	0.0845	0.0957	0.1579	0.0763	0.1543	0.1426	0.0996	0.1120	0.0853	0.0837	0.1377	0.1464	0.1455	0.1091	0.1127	0.0746	0.1574	0.1268	0.0963	0.1034	0.0901	0.0801	0.1343	0.1194	0.0856	0.1035	0.1329	0.0976	0.1623	0.1400	0.0949	0.1051	0.0925	0.0821	0.1377	0.1157	0.0823	0.1044	0.1337	0.0766	0.1486	0.1591	0.0900	0.1104	0.0886	0.0813	0.1293	0.1205	0.0829	0.1089	0.1286	0.1053	0.1733	0.1505	0.1249	0.1347	0.1502	0.1191	0.1370	0.1184	0.1278	0.1561	0.1246	0.1751	0.1552	0.1776	0.1460	0.1327	0.1344	0.1273	0.1280	0.1535	0.1547	0.1605	0.1488	0.1990
51=01:56:09	44842	298	0.1856	0.1734	0.1144	0.1256	0.1031	0.0826	0.1583	0.1645	0.0829	0.1070	0.1810	0.0750	0.1232	0.1245	0.0990	0.1281	0.1037	0.0877	0.1535	0.1325	0.0836	0.0982	0.1614	0.0917	0.1559	0.1480	0.1024	0.1110	0.0900	0.0851	0.1447	0.1493	0.1527	0.1092	0.1131	0.0716	0.1603	0.1320	0.0961	0.1068	0.0911	0.0818	0.1338	0.1246	0.0855	0.1051	0.1395	0.0832	0.1696	0.1419	0.0981	0.1082	0.0966	0.0812	0.1444	0.1191	0.0817	0.1062	0.1438	0.0725	0.1575	0.1662	0.0907	0.1109	0.0872	0.0837	0.1340	0.1226	0.0829	0.1112	0.1337	0.0793	0.1844	0.1589	0.1299	0.1406	0.1592	0.1261	0.1442	0.1237	0.1304	0.1655	0.1303	0.1836	0.1634	0.1847	0.1526	0.1376	0.1364	0.1309	0.1315	0.1626	0.1660	0.1691	0.1517	0.2020
52=02:10:50	45722	301	0.1722	0.1729	0.1136	0.1210	0.0936	0.0847	0.1594	0.1628	0.0799	0.1021	0.1734	0.0719	0.1157	0.1272	0.0986	0.1283	0.0995	0.0891	0.1528	0.1327	0.0831	0.0974	0.1633	0.0900	0.1595	0.1484	0.1009	0.1072	0.0871	0.0832	0.1394	0.1481	0.1499	0.1116	0.1145	0.0703	0.1559	0.1312	0.0953	0.1048	0.0905	0.0805	0.1356	0.1249	0.0847	0.1068	0.1403	0.1219	0.1655	0.1423	0.0962	0.1063	0.0951	0.0808	0.1390	0.1211	0.0814	0.1066	0.1466	0.0709	0.1528	0.1636	0.0902	0.1105	0.0870	0.0831	0.1338	0.1244	0.0797	0.1142	0.1342	0.0838	0.1817	0.1577	0.1275	0.1398	0.1561	0.1264	0.1422	0.1247	0.1315	0.1634	0.1263	0.1807	0.1618	0.1850	0.1489	0.1371	0.1426	0.1326	0.1305	0.1638	0.1661	0.1676	0.1518	0.2143
53=02:25:31	46603	300	0.1782	0.1815	0.1161	0.1268	0.0929	0.0879	0.1728	0.1692	0.0832	0.1048	0.1658	0.0731	0.1218	0.1323	0.1036	0.1336	0.1022	0.0904	0.1589	0.1352	0.0847	0.1003	0.1691	0.0773	0.1543	0.1540	0.1019	0.1123	0.0881	0.0862	0.1494	0.1568	0.1563	0.1133	0.1198	0.0730	0.1713	0.1350	0.0953	0.1074	0.0920	0.0835	0.1412	0.1305	0.0864	0.1084	0.1467	0.0856	0.1673	0.1486	0.0983	0.1122	0.0957	0.0843	0.1465	0.1238	0.0819	0.1096	0.1439	0.0735	0.1614	0.1698	0.0904	0.1160	0.0920	0.0843	0.1386	0.1295	0.0836	0.1164	0.1375	0.0839	0.1798	0.1642	0.1314	0.1460	0.1618	0.1298	0.1488	0.1284	0.1368	0.1682	0.1353	0.1873	0.1672	0.1906	0.1564	0.1423	0.1454	0.1373	0.1371	0.1725	0.1737	0.1759	0.1560	0.2276
54=02:40:11	47484	301	0.1871	0.1815	0.1148	0.1292	0.0947	0.0851	0.1728	0.1730	0.0829	0.1065	0.1819	0.0727	0.1231	0.1309	0.1017	0.1382	0.1083	0.0897	0.1658	0.1387	0.0845	0.1016	0.1716	0.0796	0.1647	0.1598	0.1034	0.1117	0.0862	0.0860	0.1517	0.1588	0.1613	0.1139	0.1209	0.0725	0.1722	0.1390	0.0994	0.1081	0.0925	0.0836	0.1412	0.1299	0.0832	0.1125	0.1328	0.0760	0.1730	0.1546	0.0991	0.1135	0.0959	0.0851	0.1528	0.1269	0.0839	0.1109	0.1217	0.0755	0.1607	0.1761	0.0921	0.1188	0.0909	0.0820	0.1428	0.1294	0.0834	0.1182	0.1424	0.0825	0.1925	0.1659	0.1317	0.1495	0.1704	0.1332	0.1514	0.1286	0.1401	0.1710	0.1345	0.1961	0.1707	0.1978	0.1571	0.1429	0.1496	0.1404	0.1373	0.1740	0.1736	0.1773	0.1572	0.2229
55=02:54:52	48365	301	0.1818	0.1917	0.1175	0.1294	0.1083	0.0816	0.1767	0.1790	0.0804	0.1071	0.1473	0.0724	0.1171	0.1379	0.1004	0.1369	0.1002	0.0893	0.1701	0.1434	0.0804	0.0983	0.1769	0.0962	0.1656	0.1585	0.1050	0.1149	0.0842	0.0799	0.1527	0.1655	0.1689	0.1156	0.1212	0.0697	0.1781	0.1376	0.0976	0.1085	0.0903	0.0798	0.1466	0.1303	0.0811	0.1101	0.1374	0.0863	0.1737	0.1532	0.0979	0.1145	0.0963	0.0819	0.1548	0.1277	0.0818	0.1094	0.1295	0.0696	0.1654	0.1809	0.0899	0.1182	0.0883	0.0792	0.1455	0.1312	0.0806	0.1171	0.1437	0.0820	0.1950	0.1758	0.1390	0.1520	0.1759	0.1310	0.1570	0.1312	0.1407	0.1798	0.1352	0.2047	0.1703	0.2029	0.1607	0.1472	0.1465	0.1429	0.1389	0.1791	0.1832	0.1851	0.1617	0.2210
56=03:09:33	49246	298	0.1876	0.1975	0.1190	0.1317	0.1085	0.0835	0.1860	0.1838	0.0827	0.1099	0.1467	0.0728	0.1180	0.1425	0.1029	0.1484	0.1050	0.0918	0.1792	0.1537	0.0844	0.1065	0.1825	0.0877	0.1677	0.1669	0.1087	0.1182	0.0885	0.0829	0.1593	0.1704	0.1750	0.1173	0.1258	0.0692	0.1864	0.1485	0.1005	0.1157	0.0909	0.0871	0.1576	0.1405	0.0838	0.1172	0.1265	0.0793	0.1788	0.1603	0.1005	0.1160	0.0989	0.0804	0.1633	0.1336	0.0848	0.1119	0.1237	0.0684	0.1743	0.1876	0.0935	0.1248	0.0881	0.0820	0.1538	0.1357	0.0810	0.1240	0.1495	0.0769	0.1945	0.1792	0.1425	0.1571	0.1800	0.1414	0.1630	0.1339	0.1455	0.1842	0.1412	0.2072	0.1796	0.2104	0.1676	0.1546	0.1541	0.1469	0.1429	0.1883	0.1850	0.1922	0.1670	0.2300
57=03:24:14	50126	301	0.1972	0.2033	0.1227	0.1371	0.1463	0.0859	0.1966	0.1928	0.0838	0.1122	0.1439	0.0736	0.1226	0.1451	0.1047	0.1438	0.1036	0.0925	0.1860	0.1535	0.0853	0.1078	0.1943	0.0899	0.1675	0.1712	0.1069	0.1213	0.0904	0.0848	0.1669	0.1757	0.1867	0.1217	0.1310	0.0743	0.1872	0.1466	0.1042	0.1174	0.0942	0.0830	0.1636	0.1431	0.0881	0.1191	0.1306	0.0884	0.1853	0.1653	0.1034	0.1229	0.0990	0.0824	0.1764	0.1392	0.0834	0.1167	0.1288	0.0727	0.1797	0.1941	0.0964	0.1277	0.0974	0.0832	0.1660	0.1410	0.0835	0.1256	0.1594	0.0852	0.2043	0.1843	0.1478	0.1641	0.1845	0.1482	0.1697	0.1408	0.1532	0.1914	0.1511	0.2261	0.1848	0.2161	0.1734	0.1613	0.1642	0.1544	0.1510	0.1953	0.2020	0.2033	0.1786	0.2408
58=03:38:55	51007	300	0.1928	0.2014	0.1207	0.1359	0.1070	0.0858	0.1939	0.1924	0.0826	0.1099	0.1397	0.0717	0.1202	0.1442	0.1009	0.1467	0.0998	0.0910	0.1846	0.1548	0.0839	0.1037	0.1908	0.0755	0.1713	0.1743	0.1050	0.1209	0.0889	0.0816	0.1664	0.1793	0.1859	0.1192	0.1279	0.0718	0.1908	0.1507	0.1021	0.1142	0.0909	0.0843	0.1605	0.1443	0.0834	0.1182	0.1325	0.0737	0.1916	0.1687	0.1005	0.1211	0.0958	0.0837	0.1750	0.1393	0.0827	0.1148	0.1303	0.0712	0.1783	0.1984	0.0936	0.1281	0.0897	0.0807	0.1635	0.1395	0.0825	0.1230	0.1381	0.0779	0.2155	0.1847	0.1481	0.1659	0.1871	0.1473	0.1739	0.1409	0.1544	0.1988	0.1497	0.2260	0.1830	0.2220	0.1778	0.1618	0.1623	0.1586	0.1513	0.1976	0.1989	0.2074	0.1774	0.2478
59=03:53:36	51888	300	0.2022	0.2085	0.1215	0.1371	0.1117	0.0873	0.1978	0.1943	0.0829	0.1109	0.1426	0.0715	0.1217	0.1451	0.1005	0.1534	0.1054	0.0881	0.1882	0.1589	0.0823	0.1062	0.1940	0.0821	0.1776	0.1809	0.1057	0.1225	0.0884	0.0823	0.1726	0.1834	0.1895	0.1211	0.1328	0.0702	0.1941	0.1550	0.1026	0.1142	0.0911	0.0831	0.1670	0.1463	0.0829	0.1209	0.1315	0.0795	0.1869	0.1705	0.1006	0.1239	0.0951	0.0806	0.1771	0.1414	0.0821	0.1169	0.1305	0.0731	0.1809	0.1986	0.0929	0.1291	0.0902	0.0831	0.1696	0.1464	0.0821	0.1237	0.1406	0.0794	0.2206	0.1889	0.1517	0.1703	0.1984	0.1472	0.1733	0.1400	0.1549	0.2034	0.1511	0.2332	0.1909	0.2293	0.1766	0.1636	0.1628	0.1579	0.1562	0.2049	0.2046	0.2109	0.1814	0.2435
60=04:08:16	52769	301	0.2095	0.2170	0.1286	0.1452	0.1383	0.0853	0.2105	0.2094	0.0812	0.1159	0.1494	0.0753	0.1250	0.1533	0.1065	0.1513	0.1052	0.0907	0.1976	0.1604	0.0838	0.1072	0.1993	0.0869	0.1809	0.1877	0.1094	0.1273	0.0891	0.0830	0.1804	0.1914	0.2004	0.1250	0.1360	0.0747	0.1946	0.1559	0.1059	0.1196	0.0914	0.0844	0.1728	0.1522	0.0848	0.1230	0.1380	0.0960	0.2012	0.1782	0.1063	0.1287	0.0980	0.0800	0.1888	0.1497	0.0848	0.1219	0.1411	0.0739	0.1903	0.2097	0.0967	0.1338	0.0896	0.0836	0.1758	0.1495	0.0821	0.1298	0.1420	0.0842	0.2287	0.1966	0.1583	0.1764	0.2011	0.1562	0.1848	0.1509	0.1667	0.2135	0.1586	0.2422	0.1948	0.2325	0.1884	0.1736	0.1723	0.1663	0.1636	0.2104	0.2128	0.2180	0.1893	0.2640
61=04:22:57	53650	300	0.2216	0.2227	0.1266	0.1410	0.1085	0.0838	0.2164	0.2119	0.0809	0.1147	0.1529	0.0727	0.1280	0.1573	0.1088	0.1524	0.1083	0.0870	0.2062	0.1672	0.0853	0.1072	0.2061	0.0887	0.1927	0.1916	0.1087	0.1264	0.0912	0.0829	0.1829	0.1952	0.2070	0.1268	0.1329	0.0728	0.2063	0.1629	0.1097	0.1211	0.0935	0.0808	0.1802	0.1540	0.0853	0.1212	0.1402	0.0916	0.2090	0.1810	0.1053	0.1282	0.0993	0.0840	0.1876	0.1480	0.0812	0.1194	0.1389	0.0720	0.1982	0.2140	0.0977	0.1341	0.0903	0.0820	0.1786	0.1493	0.0805	0.1315	0.1444	0.0904	0.2479	0.2024	0.1601	0.1797	0.2066	0.1609	0.1844	0.1516	0.1662	0.2170	0.1629	0.2497	0.1961	0.2401	0.1934	0.1779	0.1780	0.1684	0.1669	0.2157	0.2239	0.2225	0.1942	0.2655
62=04:37:38	54530	301	0.2256	0.2283	0.1299	0.1467	0.1261	0.0797	0.2189	0.2201	0.0819	0.1145	0.1515	0.0712	0.1273	0.1604	0.1108	0.1559	0.1027	0.0885	0.2085	0.1683	0.0833	0.1132	0.2085	0.0771	0.1822	0.1954	0.1088	0.1299	0.0897	0.0838	0.1870	0.2003	0.2079	0.1254	0.1371	0.0700	0.2018	0.1639	0.1071	0.1242	0.0927	0.0817	0.1818	0.1598	0.0815	0.1256	0.1410	0.0809	0.2130	0.1883	0.1050	0.1318	0.0968	0.0811	0.1924	0.1520	0.0825	0.1215	0.1395	0.0710	0.1977	0.2234	0.0956	0.1358	0.0915	0.0823	0.1794	0.1554	0.0817	0.1322	0.1456	0.0742	0.2374	0.2065	0.1663	0.1835	0.2112	0.1622	0.1922	0.1546	0.1681	0.2249	0.1624	0.2457	0.2018	0.2478	0.1968	0.1802	0.1769	0.1735	0.1685	0.2257	0.2218	0.2299	0.1972	0.2758
63=04:52:19	55411	300	0.2367	0.2394	0.1327	0.1514	0.1385	0.0846	0.2304	0.2296	0.0845	0.1188	0.1606	0.0750	0.1312	0.1716	0.1088	0.1614	0.1080	0.0932	0.2233	0.1784	0.0836	0.1124	0.2171	0.0862	0.2024	0.2015	0.1142	0.1380	0.0913	0.0844	0.1957	0.2072	0.2210	0.1333	0.1433	0.0729	0.2157	0.1716	0.1123	0.1283	0.0950	0.0850	0.1896	0.1644	0.0841	0.1282	0.1509	0.0886	0.2193	0.1938	0.1078	0.1350	0.1021	0.0817	0.2037	0.1608	0.0860	0.1265	0.1452	0.0718	0.2067	0.2357	0.1004	0.1445	0.0910	0.0845	0.1930	0.1631	0.0835	0.1391	0.1541	0.0786	0.2448	0.2163	0.1726	0.1923	0.2233	0.1730	0.2033	0.1663	0.1796	0.2345	0.1693	0.2613	0.2207	0.2640	0.2052	0.1888	0.1876	0.1820	0.1772	0.2357	0.2396	0.2386	0.2083	0.2705
64=05:07:00	56292	300	0.2294	0.2419	0.1274	0.1475	0.0947	0.0816	0.2302	0.2294	0.0798	0.1160	0.1604	0.0704	0.1288	0.1644	0.1065	0.1623	0.1059	0.0886	0.2164	0.1784	0.0819	0.1101	0.2186	0.1030	0.1988	0.2046	0.1088	0.1360	0.0883	0.0813	0.1935	0.2054	0.2150	0.1313	0.1424	0.0704	0.2144	0.1726	0.1100	0.1241	0.0914	0.0831	0.1862	0.1632	0.0827	0.1286	0.1451	0.0802	0.2108	0.1953	0.1050	0.1317	0.0979	0.0820	0.1987	0.1567	0.0820	0.1256	0.1441	0.0706	0.2074	0.2272	0.0941	0.1410	0.0896	0.0810	0.1873	0.1634	0.0799	0.1372	0.1523	0.0785	0.2407	0.2107	0.1677	0.1906	0.2263	0.1664	0.1957	0.1610	0.1732	0.2300	0.1680	0.2500	0.2239	0.2609	0.2008	0.1813	0.1845	0.1815	0.1756	0.2335	0.2364	0.2390	0.2110	0.2737
65=05:21:41	57173	301	0.2411	0.2504	0.1328	0.1516	0.1043	0.0820	0.2424	0.2376	0.0827	0.1192	0.1666	0.0722	0.1333	0.1705	0.1091	0.1681	0.1059	0.0882	0.2262	0.1844	0.0858	0.1160	0.2252	0.0922	0.2095	0.2159	0.1124	0.1400	0.0894	0.0844	0.2049	0.2217	0.2249	0.1357	0.1454	0.0725	0.2205	0.1794	0.1100	0.1272	0.0929	0.0834	0.1995	0.1666	0.0835	0.1317	0.1482	0.0939	0.2290	0.2011	0.1084	0.1422	0.0992	0.0811	0.2120	0.1662	0.0835	0.1289	0.1477	0.0698	0.2176	0.2441	0.0979	0.1458	0.0910	0.0844	0.1983	0.1674	0.0818	0.1402	0.1585	0.0798	0.2530	0.2221	0.1786	0.2007	0.2334	0.1780	0.2116	0.1690	0.1827	0.2456	0.1755	0.2647	0.2278	0.2738	0.2168	0.1933	0.1921	0.1868	0.1813	0.2448	0.2416	0.2416	0.2180	0.2745
66=05:36:21	58054	300	0.2425	0.2605	0.1358	0.1566	0.1145	0.0814	0.2547	0.2466	0.0790	0.1221	0.1706	0.0731	0.1345	0.1765	0.1097	0.1633	0.1029	0.0877	0.2376	0.1871	0.0811	0.1123	0.2337	0.0980	0.2125	0.2188	0.1127	0.1446	0.0894	0.0818	0.2124	0.2278	0.2382	0.1396	0.1510	0.0730	0.2281	0.1803	0.1115	0.1288	0.0939	0.0823	0.2066	0.1694	0.0814	0.1348	0.1531	0.0973	0.2301	0.2054	0.1088	0.1414	0.0995	0.0794	0.2251	0.1728	0.0829	0.1312	0.1531	0.0720	0.2249	0.2507	0.0967	0.1475	0.0875	0.0818	0.2102	0.1699	0.0821	0.1430	0.1654	0.0832	0.2605	0.2342	0.1818	0.2041	0.2388	0.1848	0.2198	0.1774	0.1889	0.2511	0.1797	0.2755	0.2306	0.2833	0.2199	0.1998	0.2036	0.1927	0.1890	0.2481	0.2568	0.2522	0.2256	0.2830
67=05:51:02	58935	301	0.2509	0.2621	0.1379	0.1583	0.0957	0.0845	0.2481	0.2424	0.0827	0.1224	0.1724	0.0722	0.1427	0.1782	0.1074	0.1687	0.1086	0.0897	0.2320	0.1911	0.0842	0.1186	0.2328	0.0753	0.2183	0.2197	0.1126	0.1417	0.0863	0.0823	0.2147	0.2258	0.2332	0.1368	0.1546	0.0722	0.2411	0.1912	0.1168	0.1360	0.0942	0.0806	0.2068	0.1757	0.0846	0.1378	0.1589	0.0775	0.2349	0.2158	0.1098	0.1406	0.0984	0.0817	0.2206	0.1715	0.0795	0.1326	0.1546	0.0728	0.2267	0.2535	0.0974	0.1483	0.0913	0.0814	0.2093	0.1750	0.0825	0.1446	0.1634	0.0944	0.2636	0.2335	0.1845	0.2088	0.2393	0.1827	0.2169	0.1748	0.1932	0.2443	0.1890	0.2646	0.2367	0.2836	0.2251	0.2010	0.2043	0.1937	0.1896	0.2499	0.2529	0.2500	0.2224	0.3007
68=06:05:43	59816	300	0.2558	0.2791	0.1357	0.1634	0.1077	0.0837	0.2691	0.2592	0.0809	0.1257	0.1798	0.0726	0.1428	0.1855	0.1119	0.1704	0.1062	0.0916	0.2475	0.1980	0.0838	0.1203	0.2472	0.0828	0.2164	0.2294	0.1145	0.1454	0.0874	0.0831	0.2316	0.2419	0.2481	0.1436	0.1610	0.0725	0.2458	0.1912	0.1165	0.1374	0.0968	0.0820	0.2219	0.1842	0.0832	0.1431	0.1632	0.0758	0.2360	0.2202	0.1117	0.1508	0.1010	0.0818	0.2404	0.1830	0.0835	0.1389	0.1599	0.0723	0.2328	0.2667	0.1005	0.1535	0.0921	0.0837	0.2186	0.1823	0.0815	0.1553	0.1689	0.0816	0.2718	0.2468	0.1894	0.2176	0.2450	0.1936	0.2347	0.1869	0.2027	0.2605	0.1965	0.2901	0.2372	0.2930	0.2351	0.2114	0.2116	0.2026	0.2022	0.2645	0.2620	0.2613	0.2360	0.3080
69=06:20:24	60696	301	0.2666	0.2828	0.1388	0.1699	0.1549	0.0799	0.2737	0.2635	0.0823	0.1295	0.1863	0.0751	0.1498	0.1921	0.1166	0.1740	0.1092	0.0878	0.2526	0.2002	0.0863	0.1232	0.2551	0.0976	0.2263	0.2354	0.1174	0.1433	0.0917	0.0856	0.2324	0.2440	0.2506	0.1443	0.1610	0.0738	0.2502	0.1987	0.1188	0.1416	0.0966	0.0818	0.2244	0.1863	0.0841	0.1414	0.1631	0.1042	0.2672	0.2298	0.1163	0.1501	0.1027	0.0809	0.2379	0.1834	0.0801	0.1390	0.1644	0.0723	0.2448	0.2723	0.1019	0.1578	0.0916	0.0842	0.2243	0.1820	0.0813	0.1517	0.1738	0.0948	0.2796	0.2505	0.1938	0.2253	0.2484	0.1962	0.2326	0.1846	0.2003	0.2649	0.1968	0.2840	0.2488	0.3016	0.2455	0.2154	0.2164	0.2083	0.2038	0.2597	0.2688	0.2611	0.2358	0.3065
70=06:35:05	61577	300	0.2743	0.2950	0.1406	0.1685	0.1234	0.0839	0.2790	0.2724	0.0857	0.1293	0.1919	0.0760	0.1500	0.1997	0.1154	0.1741	0.1083	0.0896	0.2623	0.2125	0.0848	0.1266	0.2640	0.0835	0.2394	0.2382	0.1204	0.1529	0.0925	0.0853	0.2388	0.2586	0.2558	0.1525	0.1667	0.0740	0.2591	0.2038	0.1183	0.1450	0.0989	0.0855	0.2313	0.1940	0.0843	0.1504	0.1734	0.0907	0.2611	0.2405	0.1173	0.1545	0.1033	0.0845	0.2507	0.1931	0.0872	0.1461	0.1726	0.0748	0.2523	0.2780	0.1061	0.1667	0.0941	0.0846	0.2393	0.1966	0.0840	0.1619	0.1825	0.0794	0.2834	0.2659	0.2065	0.2353	0.2669	0.2055	0.2496	0.2013	0.2221	0.2750	0.2086	0.2938	0.2529	0.3176	0.2501	0.2276	0.2280	0.2249	0.2150	0.2771	0.2796	0.2786	0.2472	0.3073
71=06:49:46	62458	298	0.2742	0.2912	0.1395	0.1683	0.1168	0.0840	0.2796	0.2711	0.0817	0.1315	0.1965	0.0745	0.1527	0.2028	0.1142	0.1764	0.1085	0.0877	0.2623	0.2185	0.0814	0.1284	0.2681	0.0801	0.2442	0.2433	0.1183	0.1496	0.0885	0.0822	0.2466	0.2610	0.2553	0.1515	0.1708	0.0726	0.2580	0.2113	0.1185	0.1448	0.0955	0.0805	0.2402	0.2027	0.0827	0.1512	0.1737	0.0798	0.2629	0.2390	0.1160	0.1569	0.1025	0.0805	0.2536	0.1979	0.0828	0.1461	0.1731	0.0747	0.2575	0.2808	0.1021	0.1652	0.0931	0.0816	0.2383	0.1997	0.0819	0.1642	0.1833	0.0810	0.2978	0.2688	0.2070	0.2386	0.2664	0.2142	0.2555	0.2007	0.2244	0.2742	0.2165	0.2955	0.2528	0.3148	0.2556	0.2355	0.2315	0.2244	0.2224	0.2803	0.2797	0.2781	0.2501	0.3203
72=07:04:26	63339	301	0.2794	0.3083	0.1443	0.1745	0.1023	0.0871	0.2954	0.2835	0.0823	0.1322	0.1970	0.0704	0.1526	0.2106	0.1154	0.1773	0.1097	0.0894	0.2674	0.2215	0.0828	0.1247	0.2779	0.0791	0.2537	0.2500	0.1187	0.1583	0.0894	0.0836	0.2506	0.2624	0.2645	0.1509	0.1709	0.0721	0.2722	0.2165	0.1219	0.1499	0.0985	0.0818	0.2444	0.2037	0.0864	0.1515	0.1759	0.0738	0.2611	0.2555	0.1173	0.1569	0.1038	0.0831	0.2670	0.1973	0.0803	0.1450	0.1729	0.0747	0.2572	0.2902	0.1025	0.1679	0.0937	0.0807	0.2388	0.2035	0.0842	0.1606	0.1835	0.0798	0.2892	0.2788	0.2150	0.2496	0.2792	0.2134	0.2562	0.1999	0.2283	0.2696	0.2179	0.2888	0.2587	0.3238	0.2560	0.2349	0.2345	0.2290	0.2186	0.2810	0.2789	0.2789	0.2469	0.3113
73=07:19:07	64220	300	0.2875	0.3137	0.1465	0.1771	0.1047	0.0816	0.3021	0.2900	0.0828	0.1368	0.2095	0.0737	0.1580	0.2143	0.1165	0.1848	0.1112	0.0902	0.2792	0.2327	0.0815	0.1287	0.2847	0.0832	0.2599	0.2536	0.1231	0.1599	0.0904	0.0831	0.2601	0.2804	0.2701	0.1560	0.1781	0.0711	0.2745	0.2247	0.1229	0.1531	0.0952	0.0822	0.2572	0.2105	0.0833	0.1550	0.1828	0.0857	0.2710	0.2599	0.1178	0.1621	0.1027	0.0830	0.2760	0.2100	0.0806	0.1502	0.1767	0.0709	0.2692	0.2958	0.1017	0.1710	0.0964	0.0839	0.2534	0.2105	0.0834	0.1691	0.1960	0.0757	0.2973	0.2853	0.2232	0.2575	0.2835	0.2266	0.2666	0.2144	0.2383	0.2898	0.2226	0.3054	0.2671	0.3397	0.2670	0.2503	0.2444	0.2419	0.2317	0.2955	0.2897	0.2884	0.2588	0.3184
74=07:33:48	65101	296	0.2914	0.3139	0.1467	0.1764	0.1061	0.0818	0.2983	0.2872	0.0811	0.1363	0.2138	0.0739	0.1597	0.2186	0.1155	0.1801	0.1136	0.0884	0.2803	0.2356	0.0829	0.1330	0.2892	0.0862	0.2576	0.2570	0.1198	0.1599	0.0909	0.0840	0.2581	0.2798	0.2715	0.1601	0.1868	0.0727	0.2806	0.2291	0.1279	0.1571	0.0973	0.0816	0.2595	0.2195	0.0842	0.1572	0.1878	0.0954	0.2753	0.2620	0.1204	0.1647	0.1015	0.0798	0.2780	0.2222	0.0819	0.1548	0.1890	0.0735	0.2747	0.2997	0.1037	0.1718	0.0941	0.0830	0.2606	0.2153	0.0814	0.1710	0.2014	0.0892	0.2992	0.2937	0.2297	0.2632	0.2816	0.2354	0.2734	0.2237	0.2459	0.2952	0.2297	0.3095	0.2700	0.3404	0.2768	0.2555	0.2543	0.2481	0.2447	0.2948	0.3002	0.2893	0.2653	0.3281
75=07:48:29	65981	300	0.2868	0.3307	0.1531	0.1835	0.1125	0.0875	0.3163	0.2978	0.0834	0.1426	0.2239	0.0736	0.1662	0.2339	0.1241	0.1871	0.1156	0.0915	0.2864	0.2465	0.0880	0.1368	0.2936	0.0814	0.2669	0.2687	0.1260	0.1646	0.0920	0.0852	0.2697	0.2868	0.2844	0.1643	0.1917	0.0763	0.2865	0.2372	0.1295	0.1598	0.1008	0.0866	0.2656	0.2291	0.0879	0.1647	0.2008	0.0952	0.2747	0.2721	0.1239	0.1702	0.1059	0.0836	0.2883	0.2227	0.0834	0.1590	0.1993	0.0768	0.2836	0.3090	0.1068	0.1771	0.0977	0.0824	0.2620	0.2253	0.0850	0.1771	0.2085	0.1001	0.3033	0.3053	0.2320	0.2705	0.2920	0.2452	0.2818	0.2304	0.2542	0.2967	0.2417	0.3196	0.2731	0.3423	0.2800	0.2616	0.2591	0.2532	0.2480	0.3001	0.3045	0.2919	0.2710	0.3417
76=08:03:10	66862	301	0.3009	0.3321	0.1545	0.1833	0.1040	0.0863	0.3126	0.2935	0.0829	0.1440	0.2295	0.0756	0.1693	0.2418	0.1272	0.1889	0.1144	0.0922	0.2854	0.2558	0.0869	0.1365	0.2951	0.0844	0.2700	0.2780	0.1297	0.1676	0.0902	0.0871	0.2708	0.2953	0.2808	0.1628	0.1948	0.0747	0.2964	0.2482	0.1310	0.1613	0.0983	0.0833	0.2735	0.2322	0.0860	0.1639	0.2069	0.0844	0.3037	0.2721	0.1258	0.1723	0.1077	0.0835	0.2820	0.2253	0.0847	0.1632	0.1977	0.0746	0.2842	0.3119	0.1055	0.1794	0.0980	0.0839	0.2606	0.2283	0.0834	0.1795	0.2136	0.0813	0.3036	0.3113	0.2457	0.2728	0.2857	0.2501	0.2889	0.2373	0.2571	0.2992	0.2460	0.3256	0.2759	0.3492	0.2977	0.2677	0.2562	0.2572	0.2606	0.3065	0.3046	0.2915	0.2748	0.3338
77=08:17:51	67743	296	0.3116	0.3479	0.1588	0.1897	0.1192	0.0902	0.3278	0.3106	0.0830	0.1466	0.2347	0.0731	0.1731	0.2522	0.1302	0.1941	0.1170	0.0891	0.3022	0.2626	0.0865	0.1451	0.3078	0.0860	0.2860	0.2788	0.1311	0.1725	0.0963	0.0861	0.2808	0.3075	0.2940	0.1742	0.2015	0.0746	0.3007	0.2563	0.1343	0.1684	0.0998	0.0826	0.2841	0.2423	0.0849	0.1714	0.2109	0.0871	0.3023	0.2890	0.1291	0.1795	0.1084	0.0818	0.3069	0.2388	0.0837	0.1696	0.2069	0.0731	0.2938	0.3288	0.1100	0.1842	0.0959	0.0829	0.2786	0.2410	0.0825	0.1860	0.2251	0.0782	0.3087	0.3223	0.2553	0.2888	0.3033	0.2554	0.3001	0.2459	0.2726	0.3160	0.2526	0.3388	0.2828	0.3711	0.3000	0.2827	0.2725	0.2721	0.2700	0.3163	0.3185	0.3069	0.2792	0.3337
78=08:32:31	68624	300	0.3148	0.3447	0.1567	0.1932	0.1146	0.0886	0.3318	0.3111	0.0795	0.1499	0.2381	0.0737	0.1801	0.2492	0.1275	0.1917	0.1118	0.0897	0.3036	0.2640	0.0832	0.1444	0.3092	0.0939	0.2754	0.2821	0.1297	0.1680	0.0929	0.0867	0.2908	0.3089	0.2951	0.1720	0.2092	0.0725	0.3031	0.2566	0.1337	0.1702	0.1002	0.0827	0.2937	0.2443	0.0839	0.1729	0.2156	0.0967	0.3059	0.2896	0.1314	0.1790	0.1027	0.0802	0.3083	0.2409	0.0838	0.1688	0.2097	0.0728	0.2953	0.3302	0.1091	0.1822	0.0979	0.0839	0.2812	0.2451	0.0847	0.1873	0.2266	0.0808	0.3123	0.3280	0.2607	0.2931	0.3009	0.2603	0.3029	0.2500	0.2720	0.3182	0.2577	0.3415	0.2825	0.3661	0.3043	0.2832	0.2710	0.2736	0.2748	0.3192	0.3217	0.3086	0.2838	0.3415
79=08:47:12	69505	298	0.3183	0.3498	0.1644	0.1941	0.1250	0.0894	0.3412	0.3260	0.0835	0.1530	0.2458	0.0724	0.1867	0.2574	0.1292	0.1987	0.1156	0.0927	0.3115	0.2818	0.0834	0.1494	0.3223	0.0789	0.3008	0.2850	0.1349	0.1742	0.0944	0.0851	0.2957	0.3176	0.3022	0.1798	0.2154	0.0726	0.3147	0.2699	0.1375	0.1726	0.0996	0.0825	0.2966	0.2583	0.0841	0.1775	0.2261	0.0778	0.2963	0.2948	0.1301	0.1807	0.1063	0.0819	0.3149	0.2486	0.0834	0.1728	0.2174	0.0738	0.3081	0.3393	0.1108	0.1904	0.0987	0.0815	0.2880	0.2569	0.0831	0.1945	0.2370	0.0770	0.3219	0.3305	0.2657	0.3042	0.3190	0.2730	0.3146	0.2535	0.2852	0.3243	0.2631	0.3319	0.2909	0.3790	0.3070	0.2950	0.2797	0.2844	0.2766	0.3322	0.3233	0.3217	0.2883	0.3374
80=09:01:53	70386	300	0.3209	0.3579	0.1663	0.1956	0.1025	0.0860	0.3313	0.3141	0.0815	0.1508	0.2448	0.0748	0.1845	0.2587	0.1298	0.1935	0.1131	0.0950	0.3068	0.2700	0.0834	0.1436	0.3197	0.0968	0.2890	0.2901	0.1339	0.1729	0.0929	0.0851	0.2890	0.3110	0.2939	0.1741	0.2227	0.0743	0.3104	0.2667	0.1330	0.1714	0.1000	0.0815	0.2866	0.2509	0.0850	0.1735	0.2236	0.1192	0.3085	0.3008	0.1343	0.1782	0.1078	0.0831	0.3107	0.2501	0.0817	0.1715	0.2210	0.0736	0.3089	0.3396	0.1109	0.1848	0.0965	0.0827	0.2878	0.2539	0.0811	0.1932	0.2396	0.0896	0.3263	0.3403	0.2749	0.3021	0.3108	0.2748	0.3081	0.2615	0.2812	0.3236	0.2657	0.3366	0.2905	0.3735	0.3151	0.2977	0.2846	0.2822	0.2845	0.3188	0.3297	0.3076	0.2942	0.3511
81=09:16:34	71266	301	0.3190	0.3658	0.1667	0.1955	0.1116	0.0833	0.3349	0.3173	0.0831	0.1527	0.2531	0.0735	0.1820	0.2663	0.1310	0.1976	0.1145	0.0898	0.3148	0.2828	0.0843	0.1478	0.3239	0.0946	0.3037	0.2887	0.1343	0.1743	0.0913	0.0832	0.2917	0.3158	0.2967	0.1773	0.2218	0.0732	0.3116	0.2782	0.1357	0.1713	0.0976	0.0829	0.2973	0.2573	0.0827	0.1804	0.2296	0.0860	0.3155	0.3054	0.1326	0.1819	0.1057	0.0829	0.3149	0.2547	0.0826	0.1728	0.2252	0.0731	0.3077	0.3314	0.1108	0.1879	0.0973	0.0856	0.2929	0.2600	0.0825	0.1940	0.2473	0.0893	0.3255	0.3410	0.2768	0.3111	0.3231	0.2744	0.3065	0.2625	0.2840	0.3265	0.2651	0.3313	0.2935	0.3917	0.3135	0.2964	0.2859	0.2899	0.2835	0.3243	0.3298	0.3099	0.2893	0.3430
82=09:31:15	72147	300	0.3348	0.3760	0.1734	0.2016	0.1102	0.0827	0.3419	0.3247	0.0843	0.1574	0.2542	0.0722	0.1876	0.2696	0.1300	0.2008	0.1116	0.0903	0.3170	0.2881	0.0842	0.1506	0.3301	0.0910	0.3055	0.2921	0.1370	0.1808	0.0962	0.0847	0.2959	0.3231	0.2949	0.1830	0.2278	0.0732	0.3178	0.2828	0.1395	0.1745	0.1013	0.0835	0.2970	0.2620	0.0833	0.1851	0.2391	0.0830	0.3242	0.3125	0.1369	0.1781	0.1088	0.0838	0.3257	0.2578	0.0828	0.1764	0.2226	0.0717	0.3077	0.3419	0.1122	0.1898	0.0990	0.0827	0.2919	0.2664	0.0829	0.2007	0.2550	0.0770	0.3243	0.3473	0.2945	0.3181	0.3277	0.2702	0.3142	0.2673	0.2918	0.3262	0.2673	0.3368	0.2973	0.3950	0.3181	0.3009	0.2831	0.2958	0.2861	0.3290	0.3236	0.3203	0.2899	0.3419
83=09:45:55	73028	300	0.3293	0.3770	0.1744	0.2047	0.1065	0.0796	0.3588	0.3343	0.0798	0.1589	0.2604	0.0698	0.1914	0.2778	0.1318	0.2013	0.1125	0.0867	0.3267	0.2931	0.0807	0.1566	0.3325	0.0761	0.3083	0.3009	0.1382	0.1787	0.0930	0.0813	0.3115	0.3337	0.3089	0.1889	0.2411	0.0694	0.3202	0.2850	0.1384	0.1759	0.0995	0.0815	0.3108	0.2752	0.0815	0.1896	0.2462	0.0881	0.3106	0.3174	0.1361	0.1883	0.1055	0.0772	0.3389	0.2708	0.0815	0.1848	0.2374	0.0700	0.3177	0.3592	0.1136	0.1926	0.0954	0.0814	0.3052	0.2711	0.0795	0.2105	0.2627	0.0776	0.3392	0.3606	0.2962	0.3208	0.3289	0.2917	0.3317	0.2802	0.3032	0.3437	0.2795	0.3507	0.2975	0.4007	0.3284	0.3212	0.2962	0.3030	0.3008	0.3390	0.3375	0.3236	0.2998	0.3570
84=10:00:36	73909	298	0.3406	0.3817	0.1811	0.2127	0.1147	0.0869	0.3627	0.3423	0.0837	0.1680	0.2665	0.0735	0.2052	0.2828	0.1340	0.2014	0.1137	0.0895	0.3287	0.3019	0.0848	0.1611	0.3400	0.0817	0.3210	0.3087	0.1428	0.1838	0.0974	0.0861	0.3212	0.3437	0.3190	0.1963	0.2501	0.0751	0.3240	0.2944	0.1423	0.1798	0.1031	0.0828	0.3174	0.2810	0.0857	0.1977	0.2560	0.0936	0.3191	0.3247	0.1426	0.1924	0.1086	0.0843	0.3484	0.2794	0.0850	0.1927	0.2493	0.0754	0.3283	0.3656	0.1150	0.2020	0.1000	0.0820	0.3111	0.2835	0.0815	0.2201	0.2740	0.0931	0.3502	0.3679	0.2987	0.3343	0.3375	0.3024	0.3412	0.2889	0.3200	0.3453	0.2925	0.3566	0.3042	0.4116	0.3345	0.3289	0.3062	0.3052	0.3066	0.3433	0.3462	0.3284	0.3062	0.3625
85=10:15:17	74790	300	0.3367	0.3892	0.1800	0.2150	0.1274	0.0877	0.3707	0.3475	0.0823	0.1685	0.2744	0.0744	0.2062	0.2956	0.1401	0.2085	0.1163	0.0895	0.3425	0.3112	0.0827	0.1645	0.3481	0.0863	0.3182	0.3111	0.1433	0.1864	0.0975	0.0829	0.3269	0.3482	0.3241	0.1989	0.2562	0.0721	0.3282	0.3020	0.1456	0.1843	0.1030	0.0837	0.3296	0.2869	0.0857	0.2036	0.2595	0.1082	0.3205	0.3284	0.1445	0.1951	0.1089	0.0825	0.3521	0.2823	0.0837	0.1962	0.2541	0.0736	0.3354	0.3696	0.1184	0.2060	0.1003	0.0814	0.3159	0.2819	0.0835	0.2252	0.2798	0.0833	0.3466	0.3748	0.3050	0.3343	0.3408	0.3093	0.3488	0.2960	0.3195	0.3505	0.2934	0.3646	0.3028	0.4140	0.3373	0.3354	0.3092	0.3098	0.3159	0.3480	0.3527	0.3320	0.3111	0.3749
86=10:29:58	75671	300	0.3348	0.3998	0.1865	0.2155	0.1196	0.0860	0.3803	0.3561	0.0809	0.1718	0.2837	0.0743	0.2143	0.3047	0.1481	0.2092	0.1145	0.0892	0.3497	0.3175	0.0835	0.1718	0.3575	0.1074	0.3371	0.3111	0.1499	0.1922	0.0964	0.0836	0.3258	0.3571	0.3286	0.2041	0.2644	0.0736	0.3445	0.3100	0.1482	0.1870	0.1041	0.0824	0.3347	0.2942	0.0831	0.2101	0.2715	0.1018	0.3277	0.3321	0.1446	0.1946	0.1102	0.0813	0.3595	0.2900	0.0830	0.1997	0.2592	0.0713	0.3374	0.3745	0.1196	0.2069	0.1009	0.0839	0.3261	0.2946	0.0817	0.2348	0.2920	0.0824	0.3505	0.3880	0.3138	0.3443	0.3537	0.3173	0.3569	0.3067	0.3262	0.3688	0.2966	0.3722	0.3096	0.4210	0.3396	0.3422	0.3170	0.3230	0.3255	0.3523	0.3615	0.3337	0.3153	0.3646
87=10:44:39	76551	300	0.3457	0.3945	0.1884	0.2164	0.1226	0.0881	0.3693	0.3531	0.0819	0.1764	0.2846	0.0750	0.2125	0.2999	0.1410	0.2061	0.1157	0.0929	0.3429	0.3190	0.0844	0.1678	0.3532	0.0915	0.3336	0.3113	0.1493	0.1918	0.0985	0.0847	0.3263	0.3603	0.3211	0.2109	0.2742	0.0748	0.3435	0.3109	0.1513	0.1862	0.1051	0.0835	0.3322	0.2933	0.0852	0.2120	0.2718	0.1045	0.3381	0.3358	0.1452	0.1967	0.1103	0.0826	0.3568	0.2918	0.0825	0.2041	0.2628	0.0740	0.3352	0.3680	0.1210	0.2034	0.1021	0.0850	0.3235	0.2938	0.0835	0.2337	0.2826	0.0844	0.3491	0.3804	0.3240	0.3426	0.3457	0.3122	0.3529	0.3096	0.3271	0.3586	0.2976	0.3632	0.3186	0.4205	0.3501	0.3441	0.3131	0.3203	0.3264	0.3499	0.3527	0.3359	0.3158	0.3570
88=10:59:20	77432	301	0.3528	0.3984	0.1887	0.2173	0.1027	0.0819	0.3673	0.3551	0.0820	0.1745	0.2829	0.0712	0.2175	0.3013	0.1395	0.2057	0.1133	0.0886	0.3446	0.3137	0.0810	0.1705	0.3537	0.0895	0.3418	0.3142	0.1472	0.1899	0.0924	0.0831	0.3273	0.3536	0.3129	0.2117	0.2681	0.0694	0.3349	0.3099	0.1503	0.1863	0.1007	0.0819	0.3294	0.2989	0.0811	0.2117	0.2710	0.0952	0.3227	0.3385	0.1490	0.1978	0.1063	0.0804	0.3561	0.2981	0.0811	0.2028	0.2576	0.0715	0.3396	0.3840	0.1183	0.2043	0.0981	0.0816	0.3237	0.2960	0.0809	0.2363	0.2862	0.0774	0.3518	0.3888	0.3231	0.3421	0.3535	0.3236	0.3613	0.3057	0.3298	0.3613	0.2995	0.3654	0.3088	0.4253	0.3422	0.3518	0.3151	0.3218	0.3209	0.3589	0.3519	0.3351	0.3133	0.3650
89=11:14:01	78313	301	0.3537	0.4046	0.1954	0.2272	0.1100	0.0810	0.3784	0.3657	0.0831	0.1844	0.2945	0.0731	0.2330	0.3125	0.1453	0.2168	0.1178	0.0922	0.3550	0.3324	0.0816	0.1811	0.3652	0.0897	0.3421	0.3186	0.1509	0.1977	0.1009	0.0820	0.3414	0.3741	0.3241	0.2230	0.2790	0.0709	0.3518	0.3238	0.1600	0.1945	0.1038	0.0844	0.3485	0.3125	0.0848	0.2253	0.2881	0.0830	0.3401	0.3480	0.1514	0.2031	0.1091	0.0812	0.3698	0.3134	0.0833	0.2155	0.2618	0.0718	0.3429	0.3938	0.1231	0.2117	0.1029	0.0839	0.3369	0.3094	0.0822	0.2510	0.3066	0.0745	0.3602	0.3924	0.3363	0.3571	0.3615	0.3298	0.3733	0.3212	0.3447	0.3788	0.3079	0.3705	0.3243	0.4324	0.3599	0.3711	0.3212	0.3385	0.3406	0.3760	0.3654	0.3511	0.3265	0.3826
90=11:28:42	79194	298	0.3654	0.4045	0.1951	0.2276	0.1073	0.0861	0.3827	0.3607	0.0854	0.1872	0.2970	0.0744	0.2316	0.3160	0.1510	0.2104	0.1179	0.0954	0.3520	0.3292	0.0867	0.1813	0.3658	0.0814	0.3418	0.3234	0.1528	0.1961	0.0977	0.0870	0.3405	0.3669	0.3248	0.2250	0.2815	0.0751	0.3534	0.3278	0.1593	0.1971	0.1056	0.0832	0.3466	0.3168	0.0864	0.2307	0.2923	0.0820	0.3380	0.3532	0.1532	0.2033	0.1112	0.0837	0.3745	0.3088	0.0859	0.2201	0.2721	0.0768	0.3440	0.3939	0.1274	0.2111	0.1025	0.0844	0.3330	0.3147	0.0841	0.2559	0.3008	0.0816	0.3589	0.4009	0.3352	0.3574	0.3529	0.3277	0.3732	0.3185	0.3435	0.3614	0.3128	0.3720	0.3206	0.4286	0.3646	0.3666	0.3227	0.3353	0.3376	0.3652	0.3603	0.3415	0.3223	0.3723
91=11:43:23	80075	300	0.3611	0.4137	0.1971	0.2319	0.1066	0.0851	0.3900	0.3647	0.0831	0.1907	0.3003	0.0747	0.2300	0.3224	0.1485	0.2143	0.1173	0.0891	0.3546	0.3424	0.0847	0.1830	0.3648	0.0874	0.3410	0.3313	0.1567	0.1993	0.1000	0.0873	0.3490	0.3709	0.3267	0.2258	0.2881	0.0754	0.3559	0.3329	0.1639	0.1981	0.1046	0.0814	0.3511	0.3184	0.0858	0.2364	0.2962	0.0912	0.3546	0.3538	0.1569	0.2073	0.1100	0.0818	0.3805	0.3100	0.0840	0.2244	0.2749	0.0754	0.3428	0.3945	0.1276	0.2158	0.1037	0.0849	0.3350	0.3221	0.0859	0.2541	0.3034	0.0829	0.3616	0.4106	0.3502	0.3599	0.3567	0.3279	0.3743	0.3287	0.3479	0.3678	0.3214	0.3821	0.3290	0.4364	0.3696	0.3672	0.3239	0.3399	0.3420	0.3647	0.3607	0.3469	0.3311	0.3832
92=11:58:03	80956	298	0.3684	0.4118	0.1987	0.2292	0.1078	0.0841	0.3834	0.3688	0.0840	0.1925	0.3023	0.0707	0.2351	0.3267	0.1537	0.2151	0.1148	0.0924	0.3577	0.3424	0.0820	0.1886	0.3685	0.0813	0.3413	0.3318	0.1575	0.2000	0.0987	0.0840	0.3492	0.3759	0.3197	0.2321	0.2878	0.0729	0.3587	0.3382	0.1654	0.1998	0.1049	0.0842	0.3524	0.3186	0.0850	0.2390	0.2939	0.0784	0.3480	0.3538	0.1603	0.2057	0.1098	0.0826	0.3785	0.3121	0.0842	0.2292	0.2684	0.0726	0.3495	0.3977	0.1277	0.2136	0.1019	0.0829	0.3305	0.3199	0.0839	0.2598	0.3117	0.0745	0.3608	0.4108	0.3502	0.3578	0.3631	0.3289	0.3774	0.3254	0.3457	0.3686	0.3138	0.3727	0.3272	0.4355	0.3687	0.3736	0.3185	0.3414	0.3400	0.3709	0.3539	0.3507	0.3232	0.3776
93=12:12:44	81837	296	0.3550	0.4187	0.2048	0.2342	0.1089	0.0859	0.4005	0.3752	0.0841	0.1990	0.3131	0.0739	0.2405	0.3321	0.1568	0.2177	0.1165	0.0901	0.3739	0.3512	0.0863	0.1944	0.3764	0.0883	0.3609	0.3302	0.1630	0.2024	0.0996	0.0841	0.3570	0.3822	0.3395	0.2424	0.2995	0.0738	0.3582	0.3395	0.1675	0.2037	0.1066	0.0825	0.3617	0.3334	0.0842	0.2448	0.2983	0.0921	0.3445	0.3598	0.1614	0.2129	0.1127	0.0821	0.3873	0.3241	0.0822	0.2384	0.2879	0.0754	0.3598	0.4025	0.1297	0.2184	0.1028	0.0825	0.3513	0.3268	0.0845	0.2678	0.3265	0.0849	0.3651	0.4171	0.3496	0.3734	0.3715	0.3457	0.3868	0.3382	0.3623	0.3798	0.3255	0.3747	0.3265	0.4509	0.3698	0.3824	0.3363	0.3462	0.3537	0.3734	0.3766	0.3550	0.3323	0.3951
94=12:27:25	82717	300	0.3716	0.4244	0.2119	0.2416	0.1099	0.0860	0.4043	0.3849	0.0844	0.2031	0.3157	0.0742	0.2452	0.3367	0.1593	0.2247	0.1189	0.0923	0.3677	0.3552	0.0853	0.1997	0.3778	0.0823	0.3579	0.3395	0.1661	0.2067	0.1005	0.0839	0.3662	0.3928	0.3386	0.2533	0.3012	0.0717	0.3619	0.3510	0.1731	0.2064	0.1049	0.0845	0.3759	0.3405	0.0830	0.2536	0.3065	0.0841	0.3453	0.3689	0.1677	0.2202	0.1125	0.0826	0.3991	0.3348	0.0848	0.2494	0.2845	0.0741	0.3648	0.4138	0.1319	0.2231	0.1038	0.0838	0.3524	0.3382	0.0832	0.2780	0.3283	0.0784	0.3665	0.4293	0.3624	0.3772	0.3869	0.3536	0.4013	0.3414	0.3691	0.3890	0.3279	0.3880	0.3320	0.4636	0.3751	0.3971	0.3351	0.3595	0.3578	0.3846	0.3749	0.3615	0.3341	0.3855
95=12:42:06	83598	301	0.3620	0.4173	0.2107	0.2355	0.1074	0.0800	0.3945	0.3772	0.0803	0.2037	0.3186	0.0709	0.2537	0.3423	0.1602	0.2197	0.1149	0.0869	0.3675	0.3581	0.0792	0.2009	0.3854	0.0861	0.3635	0.3427	0.1647	0.1997	0.0980	0.0807	0.3569	0.3768	0.3256	0.2475	0.3035	0.0715	0.3617	0.3421	0.1699	0.2038	0.1055	0.0825	0.3578	0.3398	0.0829	0.2519	0.3142	0.0765	0.3462	0.3622	0.1641	0.2087	0.1086	0.0806	0.3787	0.3258	0.0793	0.2359	0.2805	0.0686	0.3637	0.4095	0.1324	0.2146	0.1010	0.0801	0.3373	0.3302	0.0788	0.2722	0.3241	0.0726	0.3671	0.4297	0.3513	0.3603	0.3718	0.3499	0.3848	0.3341	0.3526	0.3756	0.3242	0.3788	0.3301	0.4379	0.3668	0.3840	0.3330	0.3448	0.3540	0.3800	0.3712	0.3439	0.3303	0.3774
96=13:00:00	84673	301	0.3695	0.4313	0.2172	0.2432	0.1132	0.0887	0.4117	0.3873	0.0821	0.2110	0.3268	0.0722	0.2504	0.3406	0.1654	0.2239	0.1160	0.0902	0.3802	0.3618	0.0830	0.2055	0.3892	0.0859	0.3646	0.3431	0.1699	0.2066	0.1008	0.0816	0.3737	0.3976	0.3448	0.2591	0.3106	0.0725	0.3689	0.3569	0.1758	0.2094	0.1051	0.0825	0.3777	0.3449	0.0843	0.2627	0.3166	0.0814	0.3560	0.3782	0.1690	0.2179	0.1111	0.0806	0.4064	0.3351	0.0829	0.2558	0.2978	0.0725	0.3664	0.4150	0.1332	0.2270	0.1029	0.0823	0.3670	0.3436	0.0809	0.2818	0.3373	0.0996	0.3740	0.4323	0.3646	0.3860	0.3879	0.3581	0.4004	0.3523	0.3709	0.3894	0.3337	0.3922	0.3372	0.4678	0.3827	0.3985	0.3461	0.3549	0.3686	0.3785	0.3839	0.3577	0.3405	0.3953
