# Supplementary material for: Computationally Driven, Quantitative Experiments Discover Genes Required for Mitochondrial Biogenesis
Source: PLoS Genet. 2009 Mar 20;5(3):e1000407. doi: 10.1371/journal.pgen.1000407 (PMC2648979; doi:10.1371/journal.pgen.1000407)
Supplement: Dataset S1 — Raw respiratory growth data. A zip file containing 48 tab-delimited text files containing the raw data from the Tecan GENios reader. Additionally, a readme text file and plate key is contained in the zip file. The plate key uses our internal reference id for each mutant (internal reference id is matched with common and systematic gene names in Table S2). Raw optical density measurements from Tecan GENios plate incubator and reader. Wells are numbered in increasing order from upper left to lower right and can be converted to our internal identifiers using the included key (complete plate key). Not all original plates were assayed for growth curves, and there are two replicates of plate 20. (1.82 MB ZIP) [file pgen.1000407.s012.zip › mitochondria_table_s7/p11_glu.txt]

[config file info]
last_write=07:05:10_13:28:47
last write=07:05:11_13:00:42
[Run_Parameters]
Instrument=Tecan_23
Ini_Names=Read_Reps,Delid,Save_Data_File,Start_Time_Now
barcode_drug_plate=201401
user=mcostanzo
Plate_Size=96
Plate_Type=GRE96ft.pdf
Samples_to_Run=6
Overlay_Size=48
Drug_Plate=none
Plate_Quarter=none
run_ID=none
run_plate_repeat=1
Read_Reps=200
Read_Modes=Absorbance
Read_Flor_Every=2
Max_Delta_OD=0.500000
Well_By_Row_Col=none
Reorder_Map=Order_Strings_Not,0
Tip_Vol=200
OD_to_Innoc=0.100,0.100,0.380,0.380,0.380,0.380,0.760,0.760,0.100,0.100,0.380,0.380,0.380,0.380,0.760,0.760,0.100,0.100,0.380,0.380,0.380,0.380,0.760,0.760,0.100,0.100,0.380,0.380,0.380,0.380,0.760,0.760,0.100,0.100,0.380,0.380,0.380,0.380,0.760,0.760,0.100,0.100,0.380,0.380,0.380,0.380,0.760,0.760
Absorption_Max=.3
OD_to_Save=0.100,0.100,0.380,0.380,0.380,0.380,0.760,0.760,0.100,0.100,0.380,0.380,0.380,0.380,0.760,0.760,0.100,0.100,0.380,0.380,0.380,0.380,0.760,0.760,0.100,0.100,0.380,0.380,0.380,0.380,0.760,0.760,0.100,0.100,0.380,0.380,0.380,0.380,0.760,0.760,0.100,0.100,0.380,0.380,0.380,0.380,0.760,0.760
OD_to_Dilute=0.100
Save_Sample_Vol=180
Save_Sample_Reps=2
Innoc_Vol=184,184,46,46,46,46,0,0,184,184,46,46,46,46,0,0,184,184,46,46,46,46,0,0,184,184,46,46,46,46,0,0,184,184,46,46,46,46,0,0,184,184,46,46,46,46,0,0
Dilute_Vol=23,23,23,23,23,23,23,23,23,23,23,23,23,23,23,23,23,23,23,23,23,23,23,23,23,23,23,23,23,23,23,23,23,23,23,23,23,23,23,23,23,23,23,23,23,23,23,23
Save_Vol=800,800,800,800,800,800,800,800,800,800,800,800,800,800,800,800,800,800,800,800,800,800,800,800,800,800,800,800,800,800,800,800,800,800,800,800,800,800,800,800,800,800,800,800,800,800,800,800
Reference_Vol=100,100,100,100,100,100,100,100,100,100,100,100,100,100,100,100,100,100,100,100,100,100,100,100,100,100,100,100,100,100,100,100,100,100,100,100,100,100,100,100,100,100,100,100,100,100,100,100,100,100,100,100,100,100,100,100,100,100,100,100,100,100,100,100,100,100,100,100,100,100,100,100,100,100,100,100,100,100,100,100,100,100,100,100,100,100,100,100,100,100,100,100,100,100,100,100
Read_to_Innoc=20,20,20,20,20,20,20,20,20,20,20,20,20,20,20,20,20,20,20,20,20,20,20,20,20,20,20,20,20,20,20,20,20,20,20,20,20,20,20,20,20,20,20,20,20,20,20,20
Read_to_Dilute=26,26,26,26,26,26,26,26,26,26,26,26,26,26,26,26,26,26,26,26,26,26,26,26,26,26,26,26,26,26,26,26,26,26,26,26,26,26,26,26,26,26,26,26,26,26,26,26
Read_to_Save=20,20,20,20,20,20,20,20,20,20,20,20,20,20,20,20,20,20,20,20,20,20,20,20,20,20,20,20,20,20,20,20,20,20,20,20,20,20,20,20,20,20,20,20,20,20,20,20
Innoc_Target_Map=1,2,3,4,5,6,7,8,9,10,11,12,13,14,15,16,17,18,19,20,21,22,23,24,25,26,27,28,29,30,31,32,33,34,35,36,37,38,39,40,41,42,43,44,45,46,47,48
Pipet_Trigger=OD_Save_Innoc
Pipet_Volume_Adj=Con_OD_Save
Delid=no
Pre_Init=yes
Talk_To_ProMax=no
Time_Out_Time=1050
Wait_While_Busy=yes
Idle_Time=2
Screen_Run_Type=pre_screen_1
Spect_Protocol=15m
Spec_Run_File=GG_PB_Voyage.pda
Spec_Assay_File=""
Save_Data_File=10_05_07_mito11_glu_ps1_A_96_T_23.txt
Working_Dir=C%3A\\Users\\Growth_Data
Run_Control_Dir=C%3A\\Users\\Yeast_Run_Files
Tracking_Dir=""
Track_File=201401_data_track.txt
Save_Run_Data_Flag=yes
Set_Incubator_Temp=30.0
Base_Line_Flag=atstart_minimum
Pipet_Cycles_Before_Save=20
Time_Point_Save=wellmap
Innoc_Direction=down
Wells_In_Use=111111111111111111111111111111111111111111111111
Save_Sample_Map=111111001111110011111100111111001111110011111100
Sections_to_Run=0
Rows_per_Section=8
Start_Sections_Row=1
MultiProbe_Run_File=""
Multiprobe_Run_Dialogue=yes
Comments=no%20comment
Target_Temp=300
Temp_Control=On
Delta_Temp=10
ReadMode=Absorbance,Bottom
ExcitationFilter=485,
EmissionFilter=535,
MeasurementFilter=595
ReadsPerWellNumber=1,1
ShakeDuration=800,0
GainMode=Manual
PdfName=GRE96ft.pdf
Gain=50
Add_Drug_Map=1,1,1,1,1,1,1,1,1,1,1,1,1,1,1,1,1,1,1,1,1,1,1,1,1,1,1,1,1,1,1,1,1,1,1,1,1,1,1,1,1,1,1,1,1,1,1,1
Add_Drug_Vol=7,7,7,7,7,7,7,7,7,7,7,7,7,7,7,7,7,7,7,7,7,7,7,7,7,7,7,7,7,7,7,7,7,7,7,7,7,7,7,7,7,7,7,7,7,7,7,7
Innoc_Map=111011101110111011101110111011101110111011101110111011101110111011101110111011101110111011101110
Dilute_Map=111111111111111111111111111111111111111111111111111111111111111111111111111111111111111111111111
data_file_name=_asya_ps2_1_96.txt
barcode=""
Hit_Call_Threshold=1.000000
Reference_Well=A01
WT_Ref_Well=0
Project_Name=YKO_Lib
Pipet_Gens_Point=5.00,10.00,15.00,20.00,5.00,10.00,15.00,20.00,5.00,10.00,15.00,20.00,5.00,10.00,15.00,20.00,5.00,10.00,15.00,20.00,5.00,10.00,15.00,20.00,5.00,10.00,15.00,20.00,5.00,10.00,15.00,20.00,5.00,10.00,15.00,20.00,5.00,10.00,15.00,20.00,5.00,10.00,15.00,20.00,5.00,10.00,15.00,20.00,
Shake_Divisor=1
data_handling=file_&_DB_&_auto_analysis
time_frm_freezer=-1.00
gens_frm_freezer=-1.00
Well_Vol=100
Parent_ID=""
Units=%
Quarter=A
media_name=mm
Save_Mode=one_to_one
Consolidate_Save_Map=1,2,3,4,5,6,7,8,9,10,11,12,13,14,15,16,17,18,19,20,21,22,23,24,25,26,27,28,29,30,31,32,33,34,35,36,37,38,39,40,41,42,43,44,45,46,47,48
Add_Drug_at_Start_Map=000000000000000000000000000000000000000000000000000
Add_Drug_Labware=add_drug_48
Max_Dynam_OD_Change=0.05
Reads_After_Pipet=0
Ref_Type=single_ref
Read_to_Add_Drug_at_Start=0
Send_Email_at_Pipet=no_email
Strain_Name=""
Media=ypd
drug_vol=2.00
Drug_Name=""
Drug_Conc=2
Innoc_Conc=""
Strain_Plate=none
ShakeIntensity=High
ShakeMode=Orbital
NumberOfFlashes=1
PartOfPlate=0
MovePlateOutAfterMeasurement=0
IntegrationLagTime=0
IntegrationTime=100
DelayMoveFlashFluorescence=0
[Drug_Data]
Drug_Plate=none
Strain_Plate=none
Media=mm
Drug_Name=nd,nd,nd,nd,nd,nd,nd,nd,nd,nd,nd,nd,nd,nd,nd,nd,nd,nd,nd,nd,nd,nd,nd,nd,nd,nd,nd,nd,nd,nd,nd,nd,nd,nd,nd,nd,nd,nd,nd,nd,nd,nd,nd,nd,nd,nd,nd,nd,nd,nd,nd,nd,nd,nd,nd,nd,nd,nd,nd,nd,nd,nd,nd,nd,nd,nd,nd,nd,nd,nd,nd,nd,nd,nd,nd,nd,nd,nd,nd,nd,nd,nd,nd,nd,nd,nd,nd,nd,nd,nd,nd,nd,nd,nd,nd,nd
Strain_Name=ud
Drug_Conc=""
Innoc_Conc=0.06250,0.06250,0.06250,0.06250,0.06250,0.06250,0.06250,0.06250,0.06250,0.06250,0.06250,0.06250,0.06250,0.06250,0.06250,0.06250,0.06250,0.06250,0.06250,0.06250,0.06250,0.06250,0.06250,0.06250,0.06250,0.06250,0.06250,0.06250,0.06250,0.06250,0.06250,0.06250,0.06250,0.06250,0.06250,0.06250,0.06250,0.06250,0.06250,0.06250,0.06250,0.06250,0.06250,0.06250,0.06250,0.06250,0.06250,0.06250,0.06250,0.06250,0.06250,0.06250,0.06250,0.06250,0.06250,0.06250,0.06250,0.06250,0.06250,0.06250,0.06250,0.06250,0.06250,0.06250,0.06250,0.06250,0.06250,0.06250,0.06250,0.06250,0.06250,0.06250,0.06250,0.06250,0.06250,0.06250,0.06250,0.06250,0.06250,0.06250,0.06250,0.06250,0.06250,0.06250,0.06250,0.06250,0.06250,0.06250,0.06250,0.06250,0.06250,0.06250,0.06250,0.06250,0.06250,0.06250
Run_ID=none
Plate_Quarter=A
Units=%,%,%,%,%,%,%,%,%,%,%,%,%,%,%,%,%,%,%,%,%,%,%,%,%,%,%,%,%,%,%,%,%,%,%,%,%,%,%,%,%,%,%,%,%,%,%,%,%,%,%,%,%,%,%,%,%,%,%,%,%,%,%,%,%,%,%,%,%,%,%,%,%,%,%,%,%,%,%,%,%,%,%,%,%,%,%,%,%,%,%,%,%,%,%,%
Parent_ID=""
Project_Name=YKO_Lib
Strain_Backgrnd=0,0,0,0,0,0,0,0,0,0,0,0,0,0,0,0,0,0,0,0,0,0,0,0,0,0,0,0,0,0,0,0,0,0,0,0,0,0,0,0,0,0,0,0,0,0,0,0,0,0,0,0,0,0,0,0,0,0,0,0,0,0,0,0,0,0,0,0,0,0,0,0,0,0,0,0,0,0,0,0,0,0,0,0,0,0,0,0,0,0,0,0,0,0,0,0
Well_Vol=100,100,100,100,100,100,100,100,100,100,100,100,100,100,100,100,100,100,100,100,100,100,100,100,100,100,100,100,100,100,100,100,100,100,100,100,100,100,100,100,100,100,100,100,100,100,100,100,100,100,100,100,100,100,100,100,100,100,100,100,100,100,100,100,100,100,100,100,100,100,100,100,100,100,100,100,100,100,100,100,100,100,100,100,100,100,100,100,100,100,100,100,100,100,100,100
time_frm_freezer=-1.00
gens_frm_freezer=-1.00
user=mcostanzo
Strain_Pool=ud,ud,ud,ud,ud,ud,ud,ud,ud,ud,ud,ud,ud,ud,ud,ud,ud,ud,ud,ud,ud,ud,ud,ud,ud,ud,ud,ud,ud,ud,ud,ud,ud,ud,ud,ud,ud,ud,ud,ud,ud,ud,ud,ud,ud,ud,ud,ud,ud,ud,ud,ud,ud,ud,ud,ud,ud,ud,ud,ud,ud,ud,ud,ud,ud,ud,ud,ud,ud,ud,ud,ud,ud,ud,ud,ud,ud,ud,ud,ud,ud,ud,ud,ud,ud,ud,ud,ud,ud,ud,ud,ud,ud,ud,ud,ud
Well_Alias=A01,A02,A03,A04,A05,A06,A07,A08,A09,A10,A11,A12,B01,B02,B03,B04,B05,B06,B07,B08,B09,B10,B11,B12,C01,C02,C03,C04,C05,C06,C07,C08,C09,C10,C11,C12,D01,D02,D03,D04,D05,D06,D07,D08,D09,D10,D11,D12,E01,E02,E03,E04,E05,E06,E07,E08,E09,E10,E11,E12,F01,F02,F03,F04,F05,F06,F07,F08,F09,F10,F11,F12,G01,G02,G03,G04,G05,G06,G07,G08,G09,G10,G11,G12,H01,H02,H03,H04,H05,H06,H07,H08,H09,H10,H11,H12
Well_Pos=1,2,3,4,5,6,7,8,9,10,11,12,13,14,15,16,17,18,19,20,21,22,23,24,25,26,27,28,29,30,31,32,33,34,35,36,37,38,39,40,41,42,43,44,45,46,47,48,49,50,51,52,53,54,55,56,57,58,59,60,61,62,63,64,65,66,67,68,69,70,71,72,73,74,75,76,77,78,79,80,81,82,83,84,85,86,87,88,89,90,91,92,93,94,95,96
position=A01,A02,A03,A04,A05,A06,A07,A08,A09,A10,A11,A12,B01,B02,B03,B04,B05,B06,B07,B08,B09,B10,B11,B12,C01,C02,C03,C04,C05,C06,C07,C08,C09,C10,C11,C12,D01,D02,D03,D04,D05,D06,D07,D08,D09,D10,D11,D12,E01,E02,E03,E04,E05,E06,E07,E08,E09,E10,E11,E12,F01,F02,F03,F04,F05,F06,F07,F08,F09,F10,F11,F12,G01,G02,G03,G04,G05,G06,G07,G08,G09,G10,G11,G12,H01,H02,H03,H04,H05,H06,H07,H08,H09,H10,H11,H12
[Runtime_State]
Instrument=Tecan_23
Start_Time_Now=3.2616737343E+9
Reads_Completed=96
Innoc_Direction=down
Wells_In_Use=111111111111111111111111111111111111111111111111111111111111111111111111111111111111111111111111
Innoc_Map=111111111111111111111111111111111111111111111111111111111111111111111111111111111111000000000000
Dilute_Map=111111111111111111111111111111111111111111111111111111111111111111111111111111111111111111111111
Save_Sample_Map=000000000000000000000000000000000000000000000000010000000100000001000000010000000100000001000000
Current_OD=0.811,0.813,0.930,0.998,0.072,0.072,1.014,0.891,1.006,1.020,0.071,0.070,0.806,0.926,0.817,0.919,0.069,0.072,1.016,0.962,0.978,0.957,0.072,0.084,0.816,0.845,0.836,1.044,0.071,0.071,0.911,0.866,0.861,0.985,0.071,0.072,0.854,0.824,0.821,0.997,0.075,0.070,0.923,0.962,0.983,0.995,0.070,0.087,0.850,0.833,0.810,1.021,0.071,0.069,1.037,0.968,0.979,1.015,0.070,0.073,0.985,0.817,0.829,0.965,0.077,0.072,0.972,0.951,0.948,0.877,0.073,0.077,1.022,1.024,1.036,0.989,0.868,0.895,0.986,1.000,1.004,0.899,0.868,1.158,0.956,0.911,0.934,0.981,0.867,0.880,0.884,0.870,0.845,0.999,0.882,1.118
Bckgrnd_OD=0.104,0.091,0.095,0.089,0.068,0.065,0.093,0.077,0.096,0.087,0.066,0.066,0.086,0.086,0.086,0.092,0.065,0.064,0.088,0.084,0.085,0.086,0.066,0.072,0.089,0.079,0.088,0.090,0.066,0.064,0.084,0.080,0.078,0.080,0.065,0.066,0.081,0.085,0.082,0.089,0.065,0.066,0.083,0.083,0.080,0.080,0.067,0.068,0.095,0.083,0.086,0.087,0.067,0.066,0.082,0.078,0.078,0.078,0.065,0.067,0.088,0.078,0.087,0.079,0.067,0.067,0.080,0.084,0.079,0.075,0.067,0.069,0.111,0.090,0.086,0.089,0.080,0.084,0.079,0.084,0.083,0.083,0.084,0.091,0.089,0.088,0.087,0.086,0.083,0.074,0.075,0.076,0.078,0.079,0.079,0.094
Mapped=111100111100110100111100111100111100110100111100111111111111111111111111111111111111111111111111
Pipet_Completed=000000000000000000000000000000000000000000000000000000000000000000000000000000000000000000000000
Innoc_Completed=0,0,0,0,0,0,0,0,0,0,0,0,0,0,0,0,0,0,0,0,0,0,0,0,0,0,0,0,0,0,0,0,0,0,0,0,0,0,0,0,0,0,0,0,0,0,0,0,0,0,0,0,0,0,0,0,0,0,0,0,0,0,0,0,0,0,0,0,0,0,0,0,0,0,0,0,0,0,0,0,0,0,0,0,0,0,0,0,0,0,0,0,0,0,0,0
Save_Completed=0,0,0,0,0,0,0,0,0,0,0,0,0,0,0,0,0,0,0,0,0,0,0,0,0,0,0,0,0,0,0,0,0,0,0,0,0,0,0,0,0,0,0,0,0,0,0,0,0,0,0,0,0,0,0,0,0,0,0,0,0,0,0,0,0,0,0,0,0,0,0,0,0,0,0,0,0,0,0,0,0,0,0,0,0,0,0,0,0,0,0,0,0,0,0,0
Pipeted_At=0,0,0,0,0,0,0,0,0,0,0,0,0,0,0,0,0,0,0,0,0,0,0,0,0,0,0,0,0,0,0,0,0,0,0,0,0,0,0,0,0,0,0,0,0,0,0,0,0,0,0,0,0,0,0,0,0,0,0,0,0,0,0,0,0,0,0,0,0,0,0,0,0,0,0,0,0,0,0,0,0,0,0,0,0,0,0,0,0,0,0,0,0,0,0,0
Pipeted_OD=0,0,0,0,0,0,0,0,0,0,0,0,0,0,0,0,0,0,0,0,0,0,0,0,0,0,0,0,0,0,0,0,0,0,0,0,0,0,0,0,0,0,0,0,0,0,0,0,0,0,0,0,0,0,0,0,0,0,0,0,0,0,0,0,0,0,0,0,0,0,0,0,0,0,0,0,0,0,0,0,0,0,0,0,0,0,0,0,0,0,0,0,0,0,0,0
Dilutes_Completed=0,0,0,0,0,0,0,0,0,0,0,0,0,0,0,0,0,0,0,0,0,0,0,0,0,0,0,0,0,0,0,0,0,0,0,0,0,0,0,0,0,0,0,0,0,0,0,0,0,0,0,0,0,0,0,0,0,0,0,0,0,0,0,0,0,0,0,0,0,0,0,0,0,0,0,0,0,0,0,0,0,0,0,0,0,0,0,0,0,0,0,0,0,0,0,0
Time_At_Innoc=0,0,0,0,0,0,0,0,0,0,0,0,0,0,0,0,0,0,0,0,0,0,0,0,0,0,0,0,0,0,0,0,0,0,0,0,0,0,0,0,0,0,0,0,0,0,0,0,0,0,0,0,0,0,0,0,0,0,0,0,0,0,0,0,0,0,0,0,0,0,0,0,0,0,0,0,0,0,0,0,0,0,0,0,0,0,0,0,0,0,0,0,0,0,0,0
Time_At_Save=0,0,0,0,0,0,0,0,0,0,0,0,0,0,0,0,0,0,0,0,0,0,0,0,0,0,0,0,0,0,0,0,0,0,0,0,0,0,0,0,0,0,0,0,0,0,0,0,0,0,0,0,0,0,0,0,0,0,0,0,0,0,0,0,0,0,0,0,0,0,0,0,0,0,0,0,0,0,0,0,0,0,0,0,0,0,0,0,0,0,0,0,0,0,0,0
Time_At_Dilute=0,0,0,0,0,0,0,0,0,0,0,0,0,0,0,0,0,0,0,0,0,0,0,0,0,0,0,0,0,0,0,0,0,0,0,0,0,0,0,0,0,0,0,0,0,0,0,0,0,0,0,0,0,0,0,0,0,0,0,0,0,0,0,0,0,0,0,0,0,0,0,0,0,0,0,0,0,0,0,0,0,0,0,0,0,0,0,0,0,0,0,0,0,0,0,0
Previous_OD=0.811,0.813,0.930,0.998,0.072,0.072,1.014,0.891,1.006,1.020,0.071,0.070,0.806,0.926,0.817,0.919,0.069,0.072,1.016,0.962,0.978,0.957,0.072,0.084,0.816,0.845,0.836,1.044,0.071,0.071,0.911,0.866,0.861,0.985,0.071,0.072,0.854,0.824,0.821,0.997,0.075,0.070,0.923,0.962,0.983,0.995,0.070,0.087,0.850,0.833,0.810,1.021,0.071,0.069,1.037,0.968,0.979,1.015,0.070,0.073,0.985,0.817,0.829,0.965,0.077,0.072,0.972,0.951,0.948,0.877,0.073,0.077,1.022,1.024,1.036,0.989,0.868,0.895,0.986,1.000,1.004,0.899,0.868,1.158,0.956,0.911,0.934,0.981,0.867,0.880,0.884,0.870,0.845,0.999,0.882,1.118
Prev_Delta_OD=0.000,0.010,0.010,0.012,0.004,0.002,0.003,0.022,0.016,0.020,0.000,0.003,0.005,0.017,0.003,0.011,0.004,0.002,0.006,0.009,0.017,0.019,0.000,0.009,0.004,0.009,0.021,0.005,0.003,0.002,0.028,0.006,0.016,0.045,0.003,0.001,0.005,0.000,0.003,0.037,0.001,0.002,0.014,0.047,0.002,0.013,0.003,0.014,0.005,0.001,0.014,0.027,0.003,0.002,0.037,0.025,0.043,0.006,0.000,0.001,0.021,0.030,0.008,0.013,0.001,0.003,0.001,0.015,0.002,0.036,0.001,0.015,0.019,0.036,0.015,0.000,0.012,0.034,0.032,0.000,0.048,0.017,0.042,0.043,0.002,0.011,0.010,0.041,0.012,0.004,0.004,0.037,0.014,0.019,0.002,0.012
Delta_From_Ref=0.000,0.000,-14.794,-16.481,6.182,6.271,-28.488,-21.448,0.000,0.000,6.254,6.281,-0.820,-0.969,-18.581,-23.940,0.000,0.000,-17.041,-16.195,-15.740,-11.679,18.597,16.801,0.000,0.000,-12.766,-14.394,6.257,6.282,-24.053,-20.352,0.000,0.000,6.320,6.245,-1.647,0.282,-18.306,-24.738,0.000,0.000,-15.341,-14.919,-15.411,-16.020,18.599,17.478,0.000,0.000,0.000,0.000,0.000,0.000,0.000,0.000,0.000,0.000,0.000,0.000,0.000,0.000,0.000,0.000,0.000,0.000,0.000,0.000,0.000,0.000,0.000,0.000,0.000,0.000,0.000,0.000,0.000,0.000,0.000,0.000,0.000,0.000,0.000,0.000,0.000,0.000,0.000,0.000,0.000,0.000,0.000,0.000,0.000,0.000,0.000,0.000
Sig_OD_Delta=0,0,0,0,1,1,0,0,0,0,1,1,0,0,0,0,0,0,0,0,0,0,1,1,0,0,0,0,1,1,0,0,0,0,1,1,0,0,0,0,0,0,0,0,0,0,1,1,0,0,0,0,0,0,0,0,0,0,0,0,0,0,0,0,0,0,0,0,0,0,0,0,0,0,0,0,0,0,0,0,0,0,0,0,0,0,0,0,0,0,0,0,0,0,0,0
Add_Drug_at_Start_Map=000000000000000000000000000000000000000000000000000000000000000000000000000000000000000000000000
[Analysis]
Drug_ID=A1,A2,A3,A4,A5,A6,B1,B2,B3,B4,B5,B6,C1,C2,C3,C4,C5,C6,D1,D2,D3,D4,D5,D6,E1,E2,E3,E4,E5,E6,F1,F2,F3,F4,F5,F6,G1,G2,G3,G4,G5,G6,H1,H2,H3,H4,H5,H6
Decision=no_inh,other,other,other,screen,screen,ps2_4_1,ps2_4_1,other,other,other,screen,no_inh,no_inh,other,other,screen,other,ps2_4_1,ps2_2_1,other,other,other,other,ps2_2_1,ps2_4_1,other,other,screen,other,other,ps2_4_1,other,other,other,screen,other,other,other,other,other,other,other,other,other,other,other,other,other,other,other,other,screen,screen,other,other,other,other,other,ps2_4_2,other,other,other,other,screen,other,other,other,other,other,screen,screen,other,other,other,other,screen,screen,other,other,other,other,screen,screen,other,other,other,other,other,other,other,other,other,other,other,other
Plot_Min=0.100,0.100,0.100,0.100,0.100,0.100,0.100,0.100,0.100,0.100,0.100,0.100,0.100,0.100,0.100,0.100,0.100,0.100,0.100,0.100,0.100,0.100,0.100,0.100,0.100,0.100,0.100,0.100,0.100,0.100,0.100,0.100,0.100,0.100,0.100,0.100,0.100,0.100,0.100,0.100,0.100,0.100,0.100,0.100,0.100,0.100,0.100,0.100
Plot_Max=1.500,1.500,1.500,1.500,1.500,1.500,1.500,1.500,1.500,1.500,1.500,1.500,1.500,1.500,1.500,1.500,1.500,1.500,1.500,1.500,1.500,1.500,1.500,1.500,1.500,1.500,1.500,1.500,1.500,1.500,1.500,1.500,1.500,1.500,1.500,1.500,1.500,1.500,1.500,1.500,1.500,1.500,1.500,1.500,1.500,1.500,1.500,1.500
G_Plot_Min=0.1
G_Plot_Delta=0.7
Plot_On_Off=0
OD_Gen_Pt=0.460
Gens_to_OD_Pt=5.000
Avg_G=3.332,2.054,1.711,1.657,0.000,0.000,2.961,2.629,1.783,1.663,25.407,0.000,3.494,3.322,1.738,1.747,0.000,19.787,2.752,2.973,1.766,1.769,29.861,26.483,3.043,2.803,1.764,1.687,0.000,25.368,1.986,2.834,1.665,1.699,28.656,0.000,1.628,1.635,1.612,1.610,1.634,1.596,1.636,1.601,1.599,1.610,1.613,1.733,1.595,1.694,1.607,1.569,0.000,0.000,1.617,1.610,1.658,1.910,26.438,11.173,1.625,1.682,1.735,1.636,0.000,23.455,1.627,1.677,1.664,1.625,0.000,0.000,1.575,1.692,1.700,1.619,0.000,0.000,1.659,1.581,1.669,1.729,0.000,0.000,1.603,1.638,1.616,1.669,1.633,1.537,1.683,1.756,1.769,1.600,1.674,1.899
Max_Slope=3.143,2.251,2.072,1.839,44.639,54.333,3.568,1.787,2.362,2.002,52.008,43.245,3.441,3.271,2.420,1.739,48.190,45.091,2.863,3.289,2.320,1.945,35.394,46.346,2.756,3.154,2.306,1.612,48.190,41.987,2.418,2.363,2.230,1.946,37.528,40.973,1.853,1.762,1.618,1.842,1.982,1.877,2.001,1.972,1.914,2.011,2.055,1.906,1.733,2.037,1.668,1.631,36.387,45.581,1.622,1.973,1.784,2.048,43.053,4.694,1.914,1.917,2.093,1.852,55.406,39.819,1.962,2.092,1.717,1.849,61.917,6.856,1.730,1.748,1.700,1.528,37.199,42.391,1.661,1.934,1.779,2.177,45.599,6.190,1.764,1.619,1.813,1.984,1.874,1.380,2.048,2.139,2.174,1.856,2.013,1.880
Fit_Model=all
Fit_Const_OD_Base=0.085
Fit_Const_N0=0.01500
Fit_Const_T0=0.000
G_Fit_Min=0.100
G_Fit_Delta=0.400
Fit_On_Off=0.000,0.000,0.000,0.000,0.000,0.000,0.000,0.000,0.000,0.000,0.000,0.000,0.000,0.000,0.000,0.000,0.000,0.000,0.000,0.000,0.000,0.000,0.000,0.000,0.000,0.000,0.000,0.000,0.000,0.000,0.000,0.000,0.000,0.000,0.000,0.000,0.000,0.000,0.000,0.000,0.000,0.000,0.000,0.000,0.000,0.000,0.000,0.000,0.000,0.000,0.000,0.000,0.000,0.000,0.000,0.000,0.000,0.000,0.000,0.000,0.000,0.000,0.000,0.000,0.000,0.000,0.000,0.000,0.000,0.000,0.000,0.000,0.000,0.000,0.000,0.000,0.000,0.000,0.000,0.000,0.000,0.000,0.000,0.000,0.000,0.000,0.000,0.000,0.000,0.000,0.000,0.000,0.000,0.000,0.000,0.000
Fit_Min=0.054,0.041,0.045,0.039,0.018,0.015,0.036,0.036,0.036,0.042,0.015,0.014,0.039,0.029,0.038,0.040,0.016,0.014,0.031,0.035,0.032,0.039,0.015,0.016,0.045,0.033,0.036,0.037,0.016,0.016,0.038,0.028,0.037,0.029,0.016,0.016,0.060,0.040,0.036,0.038,0.030,0.034,0.039,0.038,0.037,0.036,0.033,0.024,0.000,0.000,0.000,0.000,0.000,0.000,0.000,0.000,0.000,0.000,0.000,0.000,0.000,0.000,0.000,0.000,0.000,0.000,0.000,0.000,0.000,0.000,0.000,0.000,0.000,0.000,0.000,0.000,0.000,0.000,0.000,0.000,0.000,0.000,0.000,0.000,0.000,0.000,0.000,0.000,0.000,0.000,0.000,0.000,0.000,0.000,0.000,0.000
Fit_Delta=0.320,0.361,0.586,0.615,1.500,1.500,0.462,0.652,0.545,0.501,0.004,1.500,0.315,0.721,0.285,0.552,1.500,0.009,0.508,0.656,0.431,0.612,0.009,0.009,0.614,0.409,0.547,0.590,1.500,0.009,0.641,0.367,0.370,0.479,0.008,1.500,0.689,0.726,0.696,0.678,0.337,0.453,0.671,0.366,0.356,0.719,0.329,0.451,0.697,0.334,0.445,0.582,0.000,0.000,0.692,0.668,0.618,0.735,0.002,0.054,0.430,0.471,0.559,0.672,0.000,0.004,0.347,0.646,0.638,0.669,0.000,0.000,0.722,0.571,0.651,0.663,0.000,0.000,0.656,0.370,0.647,0.315,0.000,0.000,0.346,0.652,0.678,0.399,0.415,0.791,0.381,0.403,0.358,0.680,0.393,0.576
Fit_Offset=0.092,0.081,0.074,0.065,0.000,0.000,0.077,0.078,0.066,0.074,0.068,0.000,0.075,0.060,0.077,0.063,0.000,0.071,0.066,0.066,0.067,0.066,0.070,0.070,0.060,0.069,0.060,0.061,0.000,0.070,0.059,0.066,0.076,0.065,0.071,0.000,0.081,0.068,0.061,0.056,0.069,0.071,0.068,0.075,0.071,0.053,0.080,0.067,0.063,0.066,0.088,0.065,0.000,0.000,0.066,0.054,0.067,0.061,NaN,0.118,0.074,0.063,0.058,0.059,0.000,NaN,0.073,0.056,0.058,0.058,0.000,0.000,0.055,0.059,0.059,0.054,0.000,0.000,0.057,0.066,0.052,0.069,0.000,0.000,0.068,0.056,0.053,0.072,0.068,0.057,0.066,0.069,0.067,0.055,0.075,0.081
Fit_N0=0.011,0.015,0.017,0.020,0.000,0.000,0.013,0.008,0.016,0.016,0.005,0.000,0.009,0.009,0.014,0.021,0.000,0.000,0.016,0.013,0.015,0.021,0.000,0.000,0.018,0.012,0.018,0.018,0.000,0.000,0.022,0.011,0.012,0.015,0.000,0.000,0.021,0.019,0.019,0.020,0.014,0.016,0.020,0.014,0.015,0.022,0.013,0.013,0.021,0.014,0.013,0.019,0.000,0.000,0.019,0.021,0.017,0.019,1.000,-0.016,0.014,0.016,0.019,0.018,0.000,1.000,0.014,0.018,0.019,0.018,0.000,0.000,0.020,0.015,0.017,0.019,0.000,0.000,0.018,0.017,0.019,0.012,0.000,0.000,0.015,0.020,0.019,0.014,0.016,0.022,0.014,0.012,0.012,0.021,0.014,0.017
Fit_T0=-0.851,0.407,0.191,-0.195,0.000,0.000,-0.497,1.137,0.058,0.324,2.093,0.000,-2.742,-3.348,0.615,0.516,0.000,6.771,-0.812,-0.566,0.302,0.653,6.228,6.222,-2.784,0.083,0.068,0.080,0.000,6.256,-0.676,0.295,0.409,0.431,6.258,0.000,-0.317,-0.102,-0.052,-0.215,0.647,0.602,-0.127,0.592,0.515,-0.365,0.736,0.692,-0.252,0.557,0.707,-0.003,0.000,0.000,-0.089,-0.312,0.205,-0.209,0.000,-4.184,0.464,0.323,0.738,0.036,0.000,0.000,0.583,0.017,-0.002,0.069,0.000,0.000,-0.214,-0.243,0.233,-0.066,0.000,0.000,0.055,0.200,-0.052,0.896,0.000,0.000,0.434,-0.151,-0.102,0.676,0.327,-0.377,0.650,0.847,0.822,-0.255,0.642,0.063
Fit_G=3.145,1.949,1.777,1.883,0.000,0.000,2.950,2.107,1.819,1.651,1.835,0.000,3.501,3.522,1.539,1.862,0.000,1.590,2.965,3.045,1.691,1.843,1.604,2.045,3.861,2.603,1.857,1.790,0.000,1.554,2.419,2.545,1.477,1.630,1.563,0.000,1.922,1.845,1.799,1.870,1.462,1.506,1.853,1.456,1.477,1.935,1.391,1.548,1.864,1.564,1.412,1.701,0.000,0.000,1.823,1.912,1.716,2.149,0.000,9.446,1.494,1.671,1.743,1.785,0.000,0.000,1.475,1.819,1.823,1.764,0.000,0.000,1.834,1.791,1.766,1.819,0.000,0.000,1.791,1.603,1.842,1.436,0.000,0.000,1.527,1.859,1.823,1.490,1.610,1.845,1.510,1.494,1.511,1.883,1.506,2.002
Fit_Error=88.277,175.859,653.586,103.740,0.000,0.000,532.283,1308.686,188.602,183.483,0.414,0.000,56.831,728.812,5.505,205.066,0.000,0.293,102.178,349.080,34.275,178.176,0.109,0.163,908.760,47.165,131.397,147.053,0.000,0.127,240.171,35.938,24.574,40.690,0.116,0.000,685.716,1033.302,1298.308,366.161,12.284,91.295,262.379,69.913,22.769,529.908,46.637,40.948,285.091,16.277,456.843,477.566,0.000,0.000,362.865,279.429,573.029,1064.098,0.000,2.961,242.459,63.589,196.722,755.223,0.000,0.000,12.524,264.609,248.553,608.329,0.000,0.000,486.995,157.615,508.547,552.780,0.000,0.000,259.435,13.914,443.831,11.553,0.000,0.000,12.653,269.688,391.518,114.990,22.074,488.959,23.246,34.530,23.935,295.321,139.564,1080.981
Fit_CV=138.000,63.000,58.000,80.000,0.000,0.000,206.000,133.000,73.000,42.000,3.000,0.000,130.000,337.000,32.000,84.000,0.000,33.000,133.000,190.000,62.000,94.000,63.000,63.000,219.000,147.000,59.000,70.000,0.000,57.000,118.000,145.000,61.000,35.000,53.000,0.000,101.000,105.000,100.000,108.000,31.000,70.000,66.000,31.000,30.000,70.000,23.000,40.000,98.000,29.000,27.000,48.000,0.000,0.000,57.000,120.000,48.000,79.000,0.000,51.000,59.000,46.000,79.000,53.000,0.000,0.000,29.000,104.000,56.000,69.000,0.000,0.000,111.000,77.000,64.000,56.000,0.000,0.000,56.000,33.000,57.000,31.000,0.000,0.000,30.000,92.000,56.000,49.000,46.000,55.000,36.000,38.000,37.000,130.000,38.000,74.000
Time_to_20_Gens=0,0,0,0,0,0,0,0,0,0,0,0,0,0,0,0,0,0,0,0,0,0,0,0,0,0,0,0,0,0,0,0,0,0,0,0,0,0,0,0,0,0,0,0,0,0,0,0
Time_to_each_5_Gens=0,0,0,0,0,0,0,0,0,0,0,0,0,0,0,0,0,0,0,0,0,0,0,0,0,0,0,0,0,0,0,0,0,0,0,0,0,0,0,0,0,0,0,0,0,0,0,0
Time_to_each_n_Gens=16.662,10.268,8.553,8.286,0.000,0.000,14.803,13.143,8.915,8.314,12.086,0.000,17.469,16.609,8.692,8.736,0.000,12.344,13.761,14.867,8.831,8.846,23.517,12.288,15.217,14.013,8.821,8.433,0.000,10.584,9.931,14.171,8.326,8.494,23.518,0.000,8.139,8.175,8.059,8.049,8.171,7.980,8.182,8.006,7.996,8.050,8.065,8.663,7.975,8.470,8.036,7.845,0.000,0.000,8.085,8.050,8.290,9.551,14.380,11.871,8.127,8.412,8.675,8.182,0.000,12.392,8.133,8.383,8.321,8.127,0.000,0.000,7.875,8.462,8.498,8.094,0.000,0.000,8.296,7.907,8.343,8.646,0.000,0.000,8.013,8.188,8.081,8.346,8.166,7.683,8.417,8.779,8.847,8.000,8.370,9.494
Min_Pt_OD=0,0,0,0,0,0,0,0,0,0,0,0,0,0,0,0,0,0,0,0,0,0,0,0,0,0,0,0,0,0,0,0,0,0,0,0,0,0,0,0,0,0,0,0,0,0,0,0
Min_Pt_t=0,0,0,0,0,0,0,0,0,0,0,0,0,0,0,0,0,0,0,0,0,0,0,0,0,0,0,0,0,0,0,0,0,0,0,0,0,0,0,0,0,0,0,0,0,0,0,0
TO_OD=0,0,0,0,0,0,0,0,0,0,0,0,0,0,0,0,0,0,0,0,0,0,0,0,0,0,0,0,0,0,0,0,0,0,0,0,0,0,0,0,0,0,0,0,0,0,0,0
Ref_ID=A01
Multi_Refs=single_ref
test=A01,A02,A03,A04,A05,A06,A07,A08,A09,A10,A11,A12,B01,B02,B03,B04,B05,B06,B07,B08,B09,B10,B11,B12,C01,C02,C03,C04,C05,C06,C07,C08,C09,C10,C11,C12,D01,D02,D03,D04,D05,D06,D07,D08,D09,D10,D11,D12,E01,E02,E03,E04,E05,E06,E07,E08,E09,E10,E11,E12,F01,F02,F03,F04,F05,F06,F07,F08,F09,F10,F11,F12,G01,G02,G03,G04,G05,G06,G07,G08,G09,G10,G11,G12,H01,H02,H03,H04,H05,H06,H07,H08,H09,H10,H11,H12
Start_Time_Now=3.2616737345E+9
Start_Date="5/10/2007+1:28 PM"
pv_to_plate_order=no
gen_time_cutoff=0.000
Drug_Name=nd?:;-ud+0,nd?:;-ud+0,nd?:;-ud+0,nd?:;-ud+0,nd?:;-ud+0,nd?:;-ud+0,nd?:;-ud+0,nd?:;-ud+0,nd?:;-ud+0,nd?:;-ud+0,nd?:;-ud+0,nd?:;-ud+0,nd?:;-ud+0,nd?:;-ud+0,nd?:;-ud+0,nd?:;-ud+0,nd?:;-ud+0,nd?:;-ud+0,nd?:;-ud+0,nd?:;-ud+0,nd?:;-ud+0,nd?:;-ud+0,nd?:;-ud+0,nd?:;-ud+0,nd?:;-ud+0,nd?:;-ud+0,nd?:;-ud+0,nd?:;-ud+0,nd?:;-ud+0,nd?:;-ud+0,nd?:;-ud+0,nd?:;-ud+0,nd?:;-ud+0,nd?:;-ud+0,nd?:;-ud+0,nd?:;-ud+0,nd?:;-ud+0,nd?:;-ud+0,nd?:;-ud+0,nd?:;-ud+0,nd?:;-ud+0,nd?:;-ud+0,nd?:;-ud+0,nd?:;-ud+0,nd?:;-ud+0,nd?:;-ud+0,nd?:;-ud+0,nd?:;-ud+0,nd?:;-ud+0,nd?:;-ud+0,nd?:;-ud+0,nd?:;-ud+0,nd?:;-ud+0,nd?:;-ud+0,nd?:;-ud+0,nd?:;-ud+0,nd?:;-ud+0,nd?:;-ud+0,nd?:;-ud+0,nd?:;-ud+0,nd?:;-ud+0,nd?:;-ud+0,nd?:;-ud+0,nd?:;-ud+0,nd?:;-ud+0,nd?:;-ud+0,nd?:;-ud+0,nd?:;-ud+0,nd?:;-ud+0,nd?:;-ud+0,nd?:;-ud+0,nd?:;-ud+0,nd?:;-ud+0,nd?:;-ud+0,nd?:;-ud+0,nd?:;-ud+0,nd?:;-ud+0,nd?:;-ud+0,nd?:;-ud+0,nd?:;-ud+0,nd?:;-ud+0,nd?:;-ud+0,nd?:;-ud+0,nd?:;-ud+0,nd?:;-ud+0,nd?:;-ud+0,nd?:;-ud+0,nd?:;-ud+0,nd?:;-ud+0,nd?:;-ud+0,nd?:;-ud+0,nd?:;-ud+0,nd?:;-ud+0,nd?:;-ud+0,nd?:;-ud+0,nd?:;-ud+0
Drug_Well_Pos=A01,A02,A03,A04,A05,A06,B01,B02,B03,B04,B05,B06,C01,C02,C03,C04,C05,C06,D01,D02,D03,D04,D05,D06,E01,E02,E03,E04,E05,E06,F01,F02,F03,F04,F05,F06,G01,G02,G03,G04,G05,G06,H01,H02,H03,H04,H05,H06,A07,A08,A09,A10,A11,A12,B07,B08,B09,B10,B11,B12,C07,C08,C09,C10,C11,C12,D07,D08,D09,D10,D11,D12,E07,E08,E09,E10,E11,E12,F07,F08,F09,F10,F11,F12,G07,G08,G09,G10,G11,G12,H07,H08,H09,H10,H11,H12
Avg_G_tcut=3.332,2.054,1.711,1.657,0.000,0.000,2.961,2.629,1.783,1.663,25.407,0.000,3.494,3.322,1.738,1.747,0.000,19.787,2.752,2.973,1.766,1.769,29.861,26.483,3.043,2.803,1.764,1.687,0.000,25.368,1.986,2.834,1.665,1.699,28.656,0.000,1.628,1.635,1.612,1.610,1.634,1.596,1.636,1.601,1.599,1.610,1.613,1.733,1.595,1.694,1.607,1.569,0.000,0.000,1.617,1.610,1.658,1.910,26.438,11.173,1.625,1.682,1.735,1.636,0.000,23.455,1.627,1.677,1.664,1.625,0.000,0.000,1.575,1.692,1.700,1.619,0.000,0.000,1.659,1.581,1.669,1.729,0.000,0.000,1.603,1.638,1.616,1.669,1.633,1.537,1.683,1.756,1.769,1.600,1.674,1.899
t0_from_interval=-0.140,-0.140,0.730,-0.160,0.000,0.000,-4.447,2.112,0.516,0.400,0.000,0.000,-0.647,0.181,0.380,0.518,0.000,0.000,-0.819,0.710,0.320,0.567,0.000,0.000,-1.678,0.328,0.530,0.499,0.000,0.000,-0.686,0.915,0.500,0.331,0.000,0.000,0.125,0.275,0.378,0.492,0.571,0.396,-0.151,0.422,0.493,0.230,0.129,0.309,0.377,0.390,0.667,0.130,0.000,0.000,0.297,0.172,0.511,0.171,0.000,10.216,0.456,0.377,0.755,0.392,0.000,0.000,0.320,0.578,0.312,0.482,0.000,0.000,0.202,0.276,0.739,0.377,0.000,0.000,0.426,0.040,0.439,0.593,0.000,0.000,0.142,0.237,0.710,0.598,0.236,0.158,0.377,0.626,0.699,-0.081,0.091,-0.162
Sum_Delta_Ref=0.000,15.817,21.174,23.361,-1.000,-1.000,4.989,8.478,20.292,21.965,15.491,-1.000,1.551,0.073,21.061,21.029,-1.000,15.385,7.722,3.938,20.466,20.487,15.460,15.518,3.675,6.602,20.395,22.125,-1.000,15.510,18.254,5.669,22.377,22.380,15.540,-1.000,22.731,22.119,23.186,23.341,22.450,23.307,23.944,23.582,23.699,21.890,23.153,21.732,25.208,21.609,24.115,23.007,-1.000,-1.000,24.324,23.064,23.321,18.782,15.496,14.206,22.641,21.626,21.260,24.198,-1.000,15.503,23.044,22.533,23.103,22.967,-1.000,-1.000,22.574,22.624,22.055,22.446,-1.000,-1.000,21.690,23.410,22.048,21.676,-1.000,-1.000,21.822,22.185,23.196,21.733,23.109,23.565,22.028,20.491,20.427,23.274,22.586,20.249
Gens_at_time_G=5.000,5.000,5.000,5.000,0.000,0.000,5.000,5.000,5.000,5.000,0.476,0.000,5.000,5.000,5.000,5.000,0.000,0.624,5.000,5.000,5.000,5.000,0.788,0.464,5.000,5.000,5.000,5.000,0.000,0.417,5.000,5.000,5.000,5.000,0.821,0.000,5.000,5.000,5.000,5.000,5.000,5.000,5.000,5.000,5.000,5.000,5.000,5.000,5.000,5.000,5.000,5.000,0.000,0.000,5.000,5.000,5.000,5.000,0.544,1.062,5.000,5.000,5.000,5.000,0.000,0.528,5.000,5.000,5.000,5.000,0.000,0.000,5.000,5.000,5.000,5.000,0.000,0.000,5.000,5.000,5.000,5.000,0.000,0.000,5.000,5.000,5.000,5.000,5.000,5.000,5.000,5.000,5.000,5.000,5.000,5.000
G_Int_tcut=3.360,2.082,1.565,1.689,0.000,0.000,3.850,2.206,1.680,1.583,25.407,0.000,3.623,3.286,1.662,1.644,0.000,19.787,2.916,2.831,1.702,1.656,29.861,26.483,3.379,2.737,1.658,1.587,0.000,25.368,2.123,2.651,1.565,1.633,28.656,0.000,1.603,1.580,1.536,1.511,1.520,1.517,1.667,1.517,1.500,1.564,1.587,1.671,1.520,1.616,1.474,1.543,0.000,0.000,1.558,1.576,1.556,1.876,26.438,1.557,1.534,1.607,1.584,1.558,0.000,23.455,1.563,1.561,1.602,1.529,0.000,0.000,1.535,1.637,1.552,1.543,0.000,0.000,1.574,1.573,1.581,1.611,0.000,0.000,1.574,1.590,1.474,1.550,1.586,1.505,1.608,1.631,1.630,1.616,1.656,1.931
Sum_Del_12=0.000,6.091,10.137,11.432,2.465,2.410,1.125,0.551,8.952,10.715,2.438,2.379,0.214,0.250,9.584,9.674,2.436,2.374,1.729,0.244,9.230,9.433,2.416,2.457,0.792,0.983,9.082,10.623,2.437,2.450,6.987,0.644,10.611,10.497,2.476,2.438,11.488,11.339,11.670,11.555,11.062,11.824,11.668,11.596,11.816,11.483,11.520,9.923,12.294,10.334,12.049,12.265,2.438,2.435,11.897,11.649,11.202,7.898,2.447,1.569,11.334,10.315,9.573,11.576,2.463,2.436,11.509,10.757,11.086,11.424,2.481,1.783,12.001,10.663,10.341,11.385,2.425,2.429,10.859,12.042,10.796,9.804,2.482,1.719,11.500,11.206,11.474,10.710,11.150,12.776,10.566,9.446,9.005,11.875,10.832,8.402
Sum_Del_20=0.000,15.456,20.679,22.812,14.886,14.785,4.815,8.247,19.815,21.454,14.840,14.750,1.491,0.040,20.567,20.539,14.857,14.737,7.507,3.814,19.988,20.012,14.811,14.868,3.563,6.423,19.914,21.609,14.839,14.859,17.822,5.509,21.851,21.853,14.889,14.848,22.201,21.614,22.647,22.795,21.929,22.766,23.378,23.027,23.144,21.395,22.613,21.219,24.605,21.107,23.546,22.484,14.830,14.819,23.747,22.529,22.770,18.346,14.846,13.601,22.117,21.123,20.760,23.621,14.861,14.853,22.508,22.004,22.558,22.433,14.908,13.973,22.063,22.091,21.537,21.930,14.813,14.819,21.193,22.869,21.538,21.163,14.914,13.823,21.331,21.675,22.654,21.233,22.565,23.030,21.514,20.016,19.948,22.736,22.056,19.758
Sum_Del_24=0.000,15.675,21.226,23.727,24.387,24.267,5.105,8.999,20.548,22.088,24.330,24.221,1.737,0.741,21.317,21.227,24.359,24.212,8.410,4.298,20.659,20.576,24.302,24.365,4.506,6.981,20.633,22.351,24.322,24.340,18.519,5.863,22.704,22.757,24.347,24.344,22.824,22.045,23.385,23.648,22.619,23.489,24.436,23.964,24.035,21.667,23.401,22.097,25.927,21.756,24.511,22.890,24.309,24.303,24.867,23.224,23.767,18.852,24.333,22.984,22.770,21.787,21.589,24.826,24.339,24.353,23.255,22.859,23.512,23.184,24.411,23.410,22.401,23.026,22.371,22.479,24.304,24.310,21.650,23.541,22.173,22.068,24.423,23.213,21.567,22.191,23.481,21.772,23.495,23.451,22.240,20.575,20.671,23.423,22.902,20.662
Sum_12=2.664,8.755,12.801,14.096,0.199,0.254,3.789,3.215,11.616,13.379,0.226,0.285,2.450,2.414,12.248,12.338,0.228,0.290,4.393,2.908,11.894,12.097,0.248,0.207,3.456,3.647,11.746,13.287,0.227,0.214,9.651,3.308,13.275,13.161,0.188,0.226,14.152,14.003,14.334,14.219,13.726,14.488,14.332,14.260,14.480,14.147,14.184,12.587,14.958,12.998,14.713,14.929,0.226,0.229,14.561,14.313,13.866,10.562,0.217,1.095,13.999,12.979,12.237,14.240,0.201,0.228,14.173,13.422,13.750,14.088,0.183,0.881,14.665,13.327,13.005,14.049,0.239,0.235,13.523,14.706,13.460,12.468,0.182,0.945,14.164,13.870,14.138,13.374,13.814,15.440,13.230,12.110,11.669,14.539,13.496,11.066
Sum_20=15.229,30.684,35.907,38.041,0.343,0.444,20.044,23.476,35.044,36.683,0.388,0.479,13.738,15.269,35.795,35.767,0.371,0.492,22.735,19.042,35.217,35.241,0.417,0.361,18.791,21.651,35.143,36.838,0.390,0.370,33.051,20.737,37.080,37.082,0.340,0.381,37.430,36.843,37.876,38.024,37.158,37.995,38.607,38.256,38.372,36.624,37.842,36.448,39.834,36.336,38.775,37.713,0.399,0.409,38.976,37.758,37.999,33.574,0.382,1.628,37.346,36.351,35.988,38.850,0.368,0.375,37.737,37.232,37.787,37.661,0.321,1.256,37.292,37.319,36.766,37.159,0.416,0.410,36.422,38.097,36.766,36.392,0.315,1.405,36.559,36.904,37.883,36.461,37.794,38.258,36.743,35.244,35.176,37.965,37.285,34.987
Sum_24=24.791,40.466,46.017,48.518,0.404,0.523,29.896,33.790,45.339,46.878,0.461,0.570,23.054,25.532,46.108,46.018,0.432,0.579,33.201,29.089,45.450,45.367,0.489,0.426,29.297,31.772,45.424,47.142,0.469,0.450,43.310,30.654,47.495,47.548,0.444,0.447,47.615,46.836,48.176,48.439,47.410,48.280,49.227,48.754,48.826,46.458,48.192,46.888,50.718,46.547,49.302,47.681,0.482,0.488,49.658,48.015,48.558,43.643,0.457,1.807,47.561,46.577,46.380,49.617,0.451,0.437,48.046,47.650,48.303,47.975,0.380,1.381,47.192,47.817,47.162,47.270,0.487,0.481,46.441,48.332,46.964,46.859,0.368,1.578,46.358,46.982,48.272,46.563,48.285,48.242,47.031,45.366,45.461,48.214,47.693,45.453
G_by_Interval=3.360,2.082,1.565,1.689,0.000,0.000,3.850,2.206,1.680,1.583,25.407,0.000,3.623,3.286,1.662,1.644,0.000,19.787,2.916,2.831,1.702,1.656,29.861,26.483,3.379,2.737,1.658,1.587,0.000,25.368,2.123,2.651,1.565,1.633,28.656,0.000,1.603,1.580,1.536,1.511,1.520,1.517,1.667,1.517,1.500,1.564,1.587,1.671,1.520,1.616,1.474,1.543,0.000,0.000,1.558,1.576,1.556,1.876,26.438,1.557,1.534,1.607,1.584,1.558,0.000,23.455,1.563,1.561,1.602,1.529,0.000,0.000,1.535,1.637,1.552,1.543,0.000,0.000,1.574,1.573,1.581,1.611,0.000,0.000,1.574,1.590,1.474,1.550,1.586,1.505,1.608,1.631,1.630,1.616,1.656,1.931
Avg_G_t8=3.332,2.054,1.711,1.657,0.000,0.000,2.961,2.629,1.783,1.663,25.407,0.000,3.494,3.322,1.738,1.747,0.000,19.787,2.752,2.973,1.766,1.769,29.861,26.483,3.043,2.803,1.764,1.687,0.000,25.368,1.986,2.834,1.665,1.699,28.656,0.000,1.628,1.635,1.612,1.610,1.634,1.596,1.636,1.601,1.599,1.610,1.613,1.733,1.595,1.694,1.607,1.569,0.000,0.000,1.617,1.610,1.658,1.910,26.438,11.173,1.625,1.682,1.735,1.636,0.000,23.455,1.627,1.677,1.664,1.625,0.000,0.000,1.575,1.692,1.700,1.619,0.000,0.000,1.659,1.581,1.669,1.729,0.000,0.000,1.603,1.638,1.616,1.669,1.633,1.537,1.683,1.756,1.769,1.600,1.674,1.899
G_int_t8=3.360,2.082,1.565,1.689,0.000,0.000,3.850,2.206,1.680,1.583,25.407,0.000,3.623,3.286,1.662,1.644,0.000,19.787,2.916,2.831,1.702,1.656,29.861,26.483,3.379,2.737,1.658,1.587,0.000,25.368,2.123,2.651,1.565,1.633,28.656,0.000,1.603,1.580,1.536,1.511,1.520,1.517,1.667,1.517,1.500,1.564,1.587,1.671,1.520,1.616,1.474,1.543,0.000,0.000,1.558,1.576,1.556,1.876,26.438,1.557,1.534,1.607,1.584,1.558,0.000,23.455,1.563,1.561,1.602,1.529,0.000,0.000,1.535,1.637,1.552,1.543,0.000,0.000,1.574,1.573,1.581,1.611,0.000,0.000,1.574,1.590,1.474,1.550,1.586,1.505,1.608,1.631,1.630,1.616,1.656,1.931
Avg_G_t12=3.332,2.054,1.711,1.657,0.000,0.000,2.961,2.629,1.783,1.663,25.407,0.000,3.494,3.322,1.738,1.747,0.000,19.787,2.752,2.973,1.766,1.769,29.861,26.483,3.043,2.803,1.764,1.687,0.000,25.368,1.986,2.834,1.665,1.699,28.656,0.000,1.628,1.635,1.612,1.610,1.634,1.596,1.636,1.601,1.599,1.610,1.613,1.733,1.595,1.694,1.607,1.569,0.000,0.000,1.617,1.610,1.658,1.910,26.438,11.173,1.625,1.682,1.735,1.636,0.000,23.455,1.627,1.677,1.664,1.625,0.000,0.000,1.575,1.692,1.700,1.619,0.000,0.000,1.659,1.581,1.669,1.729,0.000,0.000,1.603,1.638,1.616,1.669,1.633,1.537,1.683,1.756,1.769,1.600,1.674,1.899
G_int_t12=3.360,2.082,1.565,1.689,0.000,0.000,3.850,2.206,1.680,1.583,25.407,0.000,3.623,3.286,1.662,1.644,0.000,19.787,2.916,2.831,1.702,1.656,29.861,26.483,3.379,2.737,1.658,1.587,0.000,25.368,2.123,2.651,1.565,1.633,28.656,0.000,1.603,1.580,1.536,1.511,1.520,1.517,1.667,1.517,1.500,1.564,1.587,1.671,1.520,1.616,1.474,1.543,0.000,0.000,1.558,1.576,1.556,1.876,26.438,1.557,1.534,1.607,1.584,1.558,0.000,23.455,1.563,1.561,1.602,1.529,0.000,0.000,1.535,1.637,1.552,1.543,0.000,0.000,1.574,1.573,1.581,1.611,0.000,0.000,1.574,1.590,1.474,1.550,1.586,1.505,1.608,1.631,1.630,1.616,1.656,1.931
Avg_G_inflex=3.313,2.081,1.711,1.666,0.000,0.000,2.961,2.629,1.787,1.663,2.391,0.000,3.468,3.330,1.732,1.747,0.000,2.437,2.769,2.973,1.785,1.769,26.964,27.108,3.043,2.820,1.764,1.687,0.000,23.845,1.998,2.850,1.666,1.705,27.209,0.000,1.628,1.639,1.613,1.610,1.654,1.619,1.644,1.617,1.621,1.616,1.623,1.764,1.598,1.719,1.626,1.571,0.000,0.000,1.625,1.613,1.663,1.911,4.691,0.676,1.643,1.693,1.739,1.644,0.000,2.880,1.636,1.679,1.672,1.632,0.000,0.000,1.582,1.701,1.709,1.627,0.000,0.000,1.662,1.604,1.673,1.754,0.000,0.000,1.635,1.641,1.617,1.684,1.657,1.539,1.699,1.774,1.788,1.611,1.683,1.899
G_int_inflex=3.331,2.075,1.565,1.614,0.000,0.000,3.850,2.206,1.660,1.583,2.391,0.000,3.547,3.236,1.598,1.644,0.000,2.437,2.786,2.831,1.702,1.656,26.964,27.108,3.379,2.656,1.658,1.584,0.000,23.845,2.063,2.635,1.534,1.596,27.209,0.000,1.603,1.550,1.524,1.508,1.482,1.505,1.607,1.535,1.495,1.516,1.517,1.603,1.496,1.605,1.504,1.521,0.000,0.000,1.504,1.553,1.525,1.873,4.691,0.676,1.549,1.568,1.562,1.502,0.000,2.880,1.509,1.551,1.541,1.482,0.000,0.000,1.475,1.578,1.508,1.474,0.000,0.000,1.554,1.547,1.555,1.554,0.000,0.000,1.520,1.565,1.468,1.566,1.568,1.496,1.561,1.604,1.615,1.528,1.582,1.931
G_by_Interval_g4=3.784,2.170,1.818,1.725,0.000,0.000,3.345,2.604,1.649,1.513,25.407,0.000,3.710,3.221,1.709,1.525,0.000,19.787,3.045,2.732,1.774,1.606,29.861,26.483,3.022,2.628,1.592,1.515,0.000,25.368,2.071,2.596,1.674,1.669,28.656,0.000,1.632,1.735,1.641,1.468,1.576,1.577,1.712,1.625,1.437,1.619,1.735,1.788,1.603,1.769,1.685,1.718,0.000,0.000,1.736,1.641,1.762,1.980,26.438,1.557,1.655,1.631,1.584,1.815,0.000,23.455,1.673,1.564,1.683,1.670,0.000,0.000,1.594,1.739,1.608,1.738,0.000,0.000,1.621,1.595,1.526,1.648,0.000,0.000,1.672,1.560,1.458,1.695,1.672,1.455,1.713,1.801,1.578,1.735,1.778,2.291
G_int_t8_g4=3.784,2.170,1.818,1.725,0.000,0.000,3.345,2.604,1.649,1.513,25.407,0.000,3.710,3.221,1.709,1.525,0.000,19.787,3.045,2.732,1.774,1.606,29.861,26.483,3.022,2.628,1.592,1.515,0.000,25.368,2.071,2.596,1.674,1.669,28.656,0.000,1.632,1.735,1.641,1.468,1.576,1.577,1.712,1.625,1.437,1.619,1.735,1.788,1.603,1.769,1.685,1.718,0.000,0.000,1.736,1.641,1.762,1.980,26.438,1.557,1.655,1.631,1.584,1.815,0.000,23.455,1.673,1.564,1.683,1.670,0.000,0.000,1.594,1.739,1.608,1.738,0.000,0.000,1.621,1.595,1.526,1.648,0.000,0.000,1.672,1.560,1.458,1.695,1.672,1.455,1.713,1.801,1.578,1.735,1.778,2.291
G_int_t12_g4=3.784,2.170,1.818,1.725,0.000,0.000,3.345,2.604,1.649,1.513,25.407,0.000,3.710,3.221,1.709,1.525,0.000,19.787,3.045,2.732,1.774,1.606,29.861,26.483,3.022,2.628,1.592,1.515,0.000,25.368,2.071,2.596,1.674,1.669,28.656,0.000,1.632,1.735,1.641,1.468,1.576,1.577,1.712,1.625,1.437,1.619,1.735,1.788,1.603,1.769,1.685,1.718,0.000,0.000,1.736,1.641,1.762,1.980,26.438,1.557,1.655,1.631,1.584,1.815,0.000,23.455,1.673,1.564,1.683,1.670,0.000,0.000,1.594,1.739,1.608,1.738,0.000,0.000,1.621,1.595,1.526,1.648,0.000,0.000,1.672,1.560,1.458,1.695,1.672,1.455,1.713,1.801,1.578,1.735,1.778,2.291
G_int_inflex_g4=3.788,2.165,1.788,1.545,0.000,0.000,3.301,2.604,1.632,1.513,2.391,0.000,3.689,3.121,1.585,1.525,0.000,2.437,2.651,2.732,1.658,1.606,26.964,27.108,3.022,2.525,1.592,1.506,0.000,23.845,1.850,2.566,1.500,1.521,27.209,0.000,1.632,1.685,1.628,1.457,1.453,1.415,1.621,1.648,1.401,1.427,1.698,1.540,1.526,1.567,1.690,1.669,0.000,0.000,1.645,1.581,1.589,1.975,4.691,0.676,1.672,1.488,1.498,1.561,0.000,2.880,1.618,1.534,1.492,1.442,0.000,0.000,1.415,1.528,1.448,1.415,0.000,0.000,1.562,1.485,1.467,1.460,0.000,0.000,1.451,1.493,1.442,1.714,1.518,1.432,1.557,1.541,1.543,1.487,1.743,2.200
Time_Inflex=15.175,10.036,10.036,9.792,0.249,0.249,15.419,15.175,10.036,9.058,3.431,0.249,15.909,20.558,7.834,10.036,0.249,13.707,15.175,18.111,9.058,10.281,23.249,21.047,18.111,13.951,10.036,9.792,0.249,21.047,11.994,13.951,8.079,9.058,20.068,0.249,10.036,10.281,10.036,10.036,7.834,8.324,10.036,7.834,7.834,10.281,7.590,9.058,10.036,8.079,8.324,9.058,0.249,0.249,10.036,10.036,9.792,11.994,1.228,6.122,8.324,9.058,10.036,10.036,0.249,1.228,7.834,10.036,10.036,10.036,0.249,0.249,10.036,9.792,10.281,10.036,0.249,0.249,10.036,7.834,10.036,8.079,0.249,0.249,7.834,10.036,10.036,8.324,8.324,10.036,8.324,8.813,8.568,10.036,8.324,10.771
OD_Inflex=0.454,0.513,0.757,0.770,0.068,0.065,0.585,0.767,0.682,0.649,0.068,0.067,0.436,0.834,0.424,0.720,0.067,0.072,0.627,0.759,0.561,0.753,0.074,0.071,0.725,0.512,0.706,0.744,0.067,0.073,0.788,0.501,0.500,0.618,0.074,0.069,0.854,0.886,0.838,0.849,0.465,0.594,0.813,0.504,0.514,0.882,0.454,0.581,0.888,0.465,0.595,0.748,0.066,0.066,0.868,0.832,0.768,0.877,0.069,0.100,0.564,0.626,0.720,0.787,0.066,0.072,0.481,0.770,0.796,0.832,0.067,0.077,0.896,0.711,0.799,0.816,0.068,0.067,0.811,0.522,0.767,0.437,0.067,0.104,0.492,0.820,0.842,0.523,0.559,0.927,0.498,0.530,0.481,0.827,0.508,0.748
Time_Saturation=21.536,21.781,22.270,22.515,0.249,0.249,20.558,21.047,22.515,22.026,0.000,0.249,22.515,21.047,21.047,21.781,0.249,12.483,21.781,22.026,21.781,21.047,1.717,0.000,21.781,22.026,22.760,21.047,0.249,21.781,22.760,21.047,22.515,22.026,20.802,0.249,20.802,21.047,21.781,22.026,22.760,21.047,21.781,22.026,21.781,21.047,22.760,21.781,22.270,22.515,22.026,22.026,0.249,0.249,22.515,22.026,22.270,20.802,15.664,20.558,22.760,21.781,22.026,22.270,0.249,15.664,21.781,22.760,22.270,22.026,0.249,0.249,22.760,22.515,21.047,22.026,0.249,0.249,22.515,21.781,22.026,22.760,0.249,0.249,20.068,22.026,22.760,22.515,21.047,22.270,22.026,20.802,22.760,22.026,22.026,22.515
OD_Saturation=0.827,0.812,0.921,0.999,0.068,0.065,0.815,0.909,0.826,0.918,0.000,0.067,0.821,0.861,0.827,1.018,0.067,0.072,0.844,0.818,0.817,0.988,0.072,0.000,0.859,0.828,0.824,1.005,0.067,0.073,0.976,0.801,0.848,0.961,0.076,0.069,1.026,1.005,1.025,0.982,0.894,0.882,0.962,0.903,0.932,0.958,0.868,0.887,1.008,0.884,0.957,1.006,0.066,0.066,1.028,0.949,0.973,0.952,0.071,0.094,0.904,0.847,0.836,0.971,0.066,0.072,0.889,0.939,0.979,0.972,0.067,0.077,1.031,0.971,0.958,1.001,0.068,0.067,0.976,0.958,0.912,0.874,0.067,0.104,0.970,0.983,1.002,0.893,0.858,1.136,0.843,0.873,0.834,0.989,0.844,1.118
Ref_Well_Name=A01,A01,A01,A01,A01,A01,A01,A01,A01,A01,A01,A01,A01,A01,A01,A01,A01,A01,A01,A01,A01,A01,A01,A01,A01,A01,A01,A01,A01,A01,A01,A01,A01,A01,A01,A01,A01,A01,A01,A01,A01,A01,A01,A01,A01,A01,A01,A01,A01,A01,A01,A01,A01,A01,A01,A01,A01,A01,A01,A01,A01,A01,A01,A01,A01,A01,A01,A01,A01,A01,A01,A01,A01,A01,A01,A01,A01,A01,A01,A01,A01,A01,A01,A01,A01,A01,A01,A01,A01,A01,A01,A01,A01,A01,A01,A01
Ratio_Avg_G=1.000,1.623,1.948,2.011,Inf,Inf,1.126,1.268,1.869,2.004,0.131,Inf,0.954,1.003,1.917,1.907,Inf,0.168,1.211,1.121,1.887,1.884,0.112,0.126,1.095,1.189,1.889,1.976,Inf,0.131,1.678,1.176,2.001,1.962,0.116,Inf,2.047,2.038,2.068,2.070,2.039,2.088,2.036,2.081,2.084,2.070,2.066,1.923,2.089,1.967,2.073,2.124,Inf,Inf,2.061,2.070,2.010,1.744,0.126,0.298,2.050,1.981,1.921,2.036,Inf,0.142,2.049,1.988,2.002,2.050,Inf,Inf,2.116,1.969,1.961,2.059,Inf,Inf,2.008,2.107,1.997,1.927,Inf,Inf,2.079,2.035,2.062,1.996,2.040,2.169,1.980,1.898,1.883,2.083,1.991,1.755
Ratio_Fit_G=1.000,1.614,1.770,1.670,Inf,Inf,1.066,1.493,1.729,1.905,1.714,Inf,0.898,0.893,2.044,1.689,Inf,1.978,1.061,1.033,1.859,1.706,1.961,1.538,0.815,1.208,1.694,1.757,Inf,2.024,1.300,1.236,2.130,1.930,2.012,Inf,1.636,1.704,1.748,1.681,2.151,2.089,1.697,2.160,2.129,1.625,2.261,2.031,1.687,2.011,2.228,1.848,Inf,Inf,1.725,1.645,1.832,1.463,Inf,0.333,2.104,1.882,1.804,1.761,Inf,Inf,2.132,1.729,1.725,1.783,Inf,Inf,1.714,1.756,1.780,1.729,Inf,Inf,1.756,1.962,1.707,2.189,Inf,Inf,2.059,1.691,1.725,2.111,1.953,1.704,2.082,2.105,2.081,1.670,2.089,1.570
Ratio_G_Int=1.000,1.614,2.148,1.989,Inf,Inf,0.873,1.523,2.000,2.123,0.132,Inf,0.927,1.023,2.021,2.044,Inf,0.170,1.152,1.187,1.974,2.029,0.113,0.127,0.994,1.228,2.026,2.118,Inf,0.132,1.583,1.268,2.147,2.058,0.117,Inf,2.097,2.127,2.187,2.223,2.211,2.215,2.016,2.215,2.240,2.149,2.117,2.011,2.211,2.079,2.280,2.178,Inf,Inf,2.157,2.133,2.160,1.791,0.127,2.158,2.190,2.091,2.121,2.157,Inf,0.143,2.150,2.153,2.098,2.198,Inf,Inf,2.190,2.053,2.166,2.177,Inf,Inf,2.135,2.136,2.126,2.086,Inf,Inf,2.135,2.113,2.280,2.169,2.119,2.233,2.090,2.061,2.062,2.079,2.029,1.740
Ratio_t0_Fit=1.000,-2.094,-4.453,4.356,-Inf,-Inf,1.713,-0.749,-14.710,-2.624,-0.407,-Inf,0.311,0.254,-1.385,-1.650,-Inf,-0.126,1.048,1.505,-2.822,-1.304,-0.137,-0.137,0.306,-10.255,-12.430,-10.606,-Inf,-0.136,1.259,-2.887,-2.079,-1.974,-0.136,-Inf,2.687,8.363,16.321,3.964,-1.316,-1.415,6.720,-1.438,-1.653,2.332,-1.157,-1.230,3.380,-1.529,-1.205,257.786,-Inf,-Inf,9.600,2.727,-4.147,4.073,-Inf,0.204,-1.833,-2.640,-1.153,-23.482,-Inf,-Inf,-1.461,-50.258,451.398,-12.274,-Inf,-Inf,3.981,3.506,-3.654,12.836,-Inf,-Inf,-15.543,-4.250,16.450,-0.951,-Inf,-Inf,-1.963,5.656,8.345,-1.260,-2.600,2.257,-1.310,-1.005,-1.036,3.343,-1.326,-13.523
Ratio_t0_G_Int=1.000,1.002,-0.192,0.876,-Inf,-Inf,0.031,-0.066,-0.271,-0.350,-Inf,-Inf,0.216,-0.774,-0.368,-0.270,-Inf,-Inf,0.171,-0.197,-0.437,-0.247,-Inf,-Inf,0.083,-0.426,-0.264,-0.280,-Inf,-Inf,0.204,-0.153,-0.280,-0.423,-Inf,-Inf,-1.116,-0.509,-0.371,-0.285,-0.245,-0.354,0.925,-0.332,-0.284,-0.607,-1.083,-0.452,-0.371,-0.359,-0.210,-1.076,-Inf,-Inf,-0.472,-0.812,-0.274,-0.819,-Inf,-0.014,-0.307,-0.371,-0.185,-0.357,-Inf,-Inf,-0.438,-0.242,-0.449,-0.290,-Inf,-Inf,-0.692,-0.506,-0.189,-0.371,-Inf,-Inf,-0.328,-3.522,-0.319,-0.236,-Inf,-Inf,-0.985,-0.591,-0.197,-0.234,-0.594,-0.883,-0.371,-0.224,-0.200,1.728,-1.538,0.866
Ref_Curve_Array=1,1,1,1,1,1,1,1,1,1,1,1,1,1,1,1,1,1,1,1,1,1,1,1,1,1,1,1,1,1,1,1,1,1,1,1,1,1,1,1,1,1,1,1,1,1,1,1,1,1,1,1,1,1,1,1,1,1,1,1,1,1,1,1,1,1,1,1,1,1,1,1,1,1,1,1,1,1,1,1,1,1,1,1,1,1,1,1,1,1,1,1,1,1,1,1
Default_ref=0
Comm_Map=,,,,,
Comm_Consol=,,,,,,,,
Comm_Screen=,,,,,
Analysis_Set=A,A,A,A,A,A,A,A,A,A,A,A,A,A,A,A,A,A,A,A,A,A,A,A,A,A,A,A,A,A,A,A,A,A,A,A,A,A,A,A,A,A,A,A,A,A,A,A,A,A,A,A,A,A,A,A,A,A,A,A,A,A,A,A,A,A,A,A,A,A,A,A,A,A,A,A,A,A,A,A,A,A,A,A,A,A,A,A,A,A,A,A,A,A,A,A
Ref_Type=single_ref,single_ref,single_ref,single_ref,single_ref,single_ref,single_ref,single_ref,single_ref,single_ref,single_ref,single_ref,single_ref,single_ref,single_ref,single_ref,single_ref,single_ref,single_ref,single_ref,single_ref,single_ref,single_ref,single_ref,single_ref,single_ref,single_ref,single_ref,single_ref,single_ref,single_ref,single_ref,single_ref,single_ref,single_ref,single_ref,single_ref,single_ref,single_ref,single_ref,single_ref,single_ref,single_ref,single_ref,single_ref,single_ref,single_ref,single_ref,single_ref,single_ref,single_ref,single_ref,single_ref,single_ref,single_ref,single_ref,single_ref,single_ref,single_ref,single_ref,single_ref,single_ref,single_ref,single_ref,single_ref,single_ref,single_ref,single_ref,single_ref,single_ref,single_ref,single_ref,single_ref,single_ref,single_ref,single_ref,single_ref,single_ref,single_ref,single_ref,single_ref,single_ref,single_ref,single_ref,single_ref,single_ref,single_ref,single_ref,single_ref,single_ref,single_ref,single_ref,single_ref,single_ref,single_ref,single_ref
Wells_In_Use=0,0,0,0,0,0,0,0,0,0,0,0,0,0,0,0,0,0,0,0,0,0,0,0,0,0,0,0,0,0,0,0,0,0,0,0,0,0,0,0,0,0,0,0,0,0,0,0,0,0,0,0,0,0,0,0,0,0,0,0,0,0,0,0,0,0,0,0,0,0,0,0,0,0,0,0,0,0,0,0,0,0,0,0,0,0,0,0,0,0,0,0,0,0,0,0
[Flor:]
[Flor2:]
[Lumin:]
[Data:]
Read=DateTime	RunT[s]	Temp	Well_1	Well_2	Well_3	Well_4	Well_5	Well_6	Well_7	Well_8	Well_9	Well_10	Well_11	Well_12	Well_13	Well_14	Well_15	Well_16	Well_17	Well_18	Well_19	Well_20	Well_21	Well_22	Well_23	Well_24	Well_25	Well_26	Well_27	Well_28	Well_29	Well_30	Well_31	Well_32	Well_33	Well_34	Well_35	Well_36	Well_37	Well_38	Well_39	Well_40	Well_41	Well_42	Well_43	Well_44	Well_45	Well_46	Well_47	Well_48	Well_49	Well_50	Well_51	Well_52	Well_53	Well_54	Well_55	Well_56	Well_57	Well_58	Well_59	Well_60	Well_61	Well_62	Well_63	Well_64	Well_65	Well_66	Well_67	Well_68	Well_69	Well_70	Well_71	Well_72	Well_73	Well_74	Well_75	Well_76	Well_77	Well_78	Well_79	Well_80	Well_81	Well_82	Well_83	Well_84	Well_85	Well_86	Well_87	Well_88	Well_89	Well_90	Well_91	Well_92	Well_93	Well_94	Well_95	Well_96
1=13:43:46	898	300	0.1209	0.0910	0.1092	0.0887	0.0682	0.0653	0.0934	0.0769	0.1005	0.0871	0.0663	0.0657	0.1381	0.0950	0.0860	0.0957	0.0654	0.0671	0.0880	0.0837	0.0853	0.0856	0.0676	0.1028	0.0891	0.0787	0.0876	0.0897	0.0667	0.0644	0.0841	0.0796	0.0775	0.0797	0.0661	0.0664	0.0813	0.0857	0.0820	0.0907	0.0674	0.0674	0.0825	0.0825	0.0800	0.0798	0.0668	0.0773	0.0960	0.0827	0.0900	0.0870	0.0665	0.0661	0.0816	0.0779	0.0779	0.0782	0.0675	0.0666	0.0879	0.0784	0.0870	0.0794	0.0665	0.0694	0.0802	0.0837	0.0787	0.0753	0.0672	0.1037	0.1205	0.0905	0.0864	0.0885	0.0799	0.0837	0.0792	0.0841	0.0834	0.0836	0.0839	0.0910	0.0888	0.0899	0.0867	0.0859	0.0829	0.0737	0.0746	0.0762	0.0780	0.0790	0.0794	0.1112
2=13:58:27	1779	301	0.1243	0.0960	0.1135	0.0963	0.0718	0.0694	0.0964	0.0817	0.1134	0.0906	0.0697	0.0716	0.0861	0.0859	0.0885	0.0921	0.0713	0.0695	0.0954	0.0901	0.1035	0.0860	0.0695	0.1260	0.0966	0.0828	0.0929	0.0930	0.0720	0.0699	0.0852	0.0850	0.0814	0.0923	0.0710	0.0712	0.0898	0.0882	0.0868	0.0925	0.0701	0.0717	0.0869	0.0860	0.0859	0.0852	0.0714	0.0749	0.0982	0.0870	0.0881	0.0894	0.0726	0.0729	0.0907	0.0841	0.0847	0.0851	0.0691	0.0712	0.0952	0.0859	0.0889	0.0831	0.0692	0.0702	0.0837	0.0907	0.0836	0.0835	0.0695	0.1164	0.1195	0.0939	0.0879	0.0914	0.0860	0.0885	0.0874	0.0905	0.0854	0.0831	0.0889	0.0922	0.1070	0.0879	0.0895	0.0916	0.0888	0.0846	0.0841	0.0820	0.0808	0.0879	0.0839	0.0936
3=14:13:08	2660	301	0.1320	0.1053	0.1160	0.0988	0.0701	0.0698	0.0989	0.0805	0.1354	0.0897	0.0719	0.0694	0.1157	0.0918	0.0952	0.1025	0.0693	0.0703	0.0941	0.0863	0.0899	0.1031	0.0689	0.1051	0.1015	0.0819	0.0906	0.0895	0.0691	0.0702	0.1115	0.0855	0.0805	0.0873	0.0701	0.0717	0.0889	0.0852	0.0884	0.0892	0.0694	0.0694	0.0886	0.0842	0.0892	0.0889	0.0703	0.1130	0.1092	0.0866	0.0862	0.0874	0.0700	0.0693	0.0887	0.0854	0.0868	0.0854	0.0675	0.0705	0.0952	0.0800	0.0928	0.0855	0.0675	0.0703	0.0875	0.0889	0.0818	0.0818	0.0710	0.0947	0.1165	0.1068	0.1002	0.0890	0.0845	0.0993	0.0884	0.0869	0.0845	0.1016	0.0887	0.0968	0.0942	0.0900	0.0901	0.0907	0.1014	0.0823	0.0799	0.0810	0.0820	0.0920	0.0851	0.1300
4=14:27:48	3541	298	0.1063	0.1264	0.0983	0.0965	0.0732	0.0696	0.0989	0.0828	0.1006	0.0901	0.0676	0.0674	0.1127	0.1087	0.0937	0.1016	0.0677	0.0693	0.0964	0.0912	0.0890	0.0910	0.0675	0.1022	0.0911	0.0887	0.0957	0.0901	0.0701	0.0689	0.0870	0.0859	0.0829	0.0861	0.0700	0.0681	0.0906	0.0858	0.0848	0.0938	0.0679	0.0660	0.0899	0.0849	0.0862	0.0856	0.0694	0.0807	0.0956	0.0863	0.0872	0.0887	0.0706	0.0702	0.0920	0.0868	0.0846	0.0852	0.0672	0.0696	0.1031	0.0815	0.0941	0.0856	0.0674	0.0705	0.0823	0.0933	0.0828	0.0818	0.0689	0.1047	0.1265	0.1365	0.1248	0.0906	0.0859	0.0888	0.0894	0.0896	0.0841	0.0852	0.0889	0.0928	0.0975	0.1309	0.0902	0.0921	0.1160	0.0840	0.0825	0.0870	0.0800	0.0908	0.1351	0.0996
5=14:42:29	4422	300	0.1047	0.1128	0.1146	0.1011	0.0722	0.0716	0.1024	0.0887	0.1571	0.1242	0.0690	0.0695	0.1599	0.1082	0.0932	0.1094	0.0716	0.0687	0.1081	0.0933	0.1125	0.1175	0.0694	0.0874	0.0930	0.0833	0.0985	0.0964	0.0721	0.0717	0.1322	0.0899	0.0826	0.1119	0.0693	0.0716	0.0996	0.0873	0.0943	0.0964	0.0723	0.0703	0.0933	0.0884	0.0893	0.1062	0.0701	0.0969	0.1062	0.0871	0.0922	0.0927	0.0733	0.0713	0.0914	0.0891	0.0919	0.1007	0.0678	0.0710	0.0964	0.0823	0.1006	0.0873	0.0712	0.0710	0.0886	0.0937	0.0862	0.0854	0.0698	0.0881	0.1300	0.1037	0.1086	0.0941	0.0890	0.1021	0.0925	0.0924	0.0882	0.1166	0.0919	0.0973	0.1060	0.0935	0.0969	0.0956	0.0935	0.0846	0.0845	0.0866	0.0854	0.0942	0.1051	0.1408
6=14:57:10	5302	301	0.1194	0.0952	0.0954	0.1024	0.0754	0.0734	0.1057	0.0915	0.0956	0.0975	0.0734	0.0728	0.0964	0.0883	0.0947	0.0932	0.0718	0.0730	0.1043	0.0957	0.0947	0.0932	0.0733	0.0784	0.1027	0.0851	0.0969	0.0943	0.0733	0.0746	0.0914	0.0926	0.0883	0.0925	0.0729	0.0755	0.0917	0.0901	0.0938	0.0995	0.0734	0.0709	0.0935	0.0926	0.0947	0.0878	0.0719	0.1117	0.1084	0.0914	0.0925	0.0946	0.0745	0.0705	0.0961	0.0928	0.0883	0.0925	0.0732	0.0741	0.1018	0.0848	0.0995	0.0898	0.0718	0.0738	0.0900	0.0962	0.0919	0.0863	0.0743	0.0913	0.1241	0.0968	0.0929	0.0953	0.0894	0.0953	0.0937	0.0940	0.0917	0.0943	0.1033	0.1050	0.0991	0.0952	0.0949	0.0999	0.0972	0.0873	0.0901	0.0891	0.0860	0.0961	0.0944	0.1466
7=15:11:51	6183	301	0.1077	0.1211	0.1019	0.1079	0.0747	0.0720	0.1106	0.0959	0.1021	0.1032	0.0739	0.0725	0.1094	0.0981	0.0945	0.0982	0.0713	0.0721	0.1095	0.1030	0.1061	0.0948	0.0720	0.0907	0.0945	0.0855	0.0993	0.0990	0.0719	0.0712	0.0943	0.0913	0.0864	0.0955	0.0714	0.0728	0.0975	0.0876	0.0966	0.0967	0.0721	0.0718	0.1037	0.0881	0.0945	0.0960	0.0719	0.0808	0.1046	0.0907	0.0919	0.0958	0.0740	0.0730	0.0977	0.0925	0.0888	0.0926	0.0699	0.0729	0.1016	0.0861	0.1034	0.0934	0.0706	0.0717	0.0943	0.1011	0.0898	0.0851	0.0728	0.1073	0.1190	0.1087	0.0952	0.1006	0.0958	0.0972	0.0975	0.0970	0.0917	0.0928	0.0976	0.1019	0.1092	0.0963	0.1016	0.1010	0.0961	0.0895	0.0895	0.0931	0.0882	0.0983	0.0900	0.1055
8=15:26:31	7064	298	0.1116	0.1205	0.1157	0.1082	0.0716	0.0687	0.1099	0.0883	0.1202	0.1437	0.0681	0.0669	0.1053	0.0927	0.0951	0.1115	0.0691	0.0699	0.1137	0.1006	0.0973	0.0959	0.0694	0.1017	0.0968	0.0841	0.1047	0.0979	0.0693	0.0685	0.0942	0.0921	0.0891	0.0945	0.0667	0.0689	0.0946	0.0882	0.0965	0.0969	0.0690	0.0694	0.1055	0.0947	0.0951	0.0907	0.0671	0.0967	0.1019	0.0881	0.0929	0.0991	0.0699	0.0666	0.0987	0.0932	0.0903	0.0938	0.0700	0.0685	0.1036	0.0819	0.0976	0.0937	0.0672	0.0713	0.0942	0.1000	0.0870	0.0886	0.0701	0.0787	0.1105	0.1005	0.0947	0.0968	0.0910	0.0959	0.0958	0.0958	0.0943	0.0924	0.0987	0.1022	0.1147	0.0981	0.0947	0.1015	0.0983	0.0907	0.0870	0.0891	0.0841	0.0982	0.0914	0.1026
9=15:41:12	7945	300	0.1124	0.1000	0.1020	0.1106	0.0729	0.0715	0.1118	0.0946	0.0996	0.1020	0.0725	0.0706	0.1022	0.0903	0.0978	0.1033	0.0709	0.0722	0.1147	0.1041	0.0979	0.0991	0.0717	0.0782	0.0959	0.0843	0.1024	0.0998	0.0698	0.0694	0.0966	0.0984	0.0928	0.0981	0.0712	0.0729	0.0950	0.0909	0.0984	0.1015	0.0720	0.0707	0.1050	0.0980	0.0986	0.0955	0.0707	0.1076	0.1075	0.0921	0.0980	0.0989	0.0704	0.0714	0.1012	0.0977	0.0929	0.0946	0.0717	0.0724	0.1064	0.0838	0.1036	0.0960	0.0702	0.0714	0.0985	0.1036	0.0940	0.0909	0.0728	0.0775	0.1284	0.1086	0.1002	0.1037	0.0971	0.0997	0.1004	0.1012	0.0967	0.0983	0.1034	0.1136	0.1126	0.1008	0.1018	0.1012	0.1179	0.0909	0.0956	0.0912	0.0929	0.1022	0.0998	0.1404
10=15:55:53	8826	300	0.1040	0.0959	0.1051	0.1124	0.0712	0.0672	0.1137	0.0966	0.1017	0.1060	0.0680	0.0690	0.0907	0.0870	0.0964	0.1003	0.0683	0.0662	0.1081	0.1060	0.1033	0.0975	0.0658	0.0993	0.0963	0.0826	0.1052	0.0982	0.0676	0.0681	0.0996	0.0954	0.0904	0.0984	0.0675	0.0689	0.0990	0.0876	0.0975	0.1012	0.0652	0.0691	0.1019	0.0998	0.0996	0.1022	0.0675	0.0686	0.0952	0.0914	0.0989	0.0990	0.0709	0.0686	0.1060	0.0975	0.0957	0.0998	0.0649	0.0688	0.1026	0.0842	0.1029	0.0962	0.0685	0.0685	0.0971	0.1107	0.0952	0.0918	0.0684	0.0974	0.1279	0.1102	0.1000	0.1070	0.1005	0.1024	0.1035	0.1037	0.0991	0.0989	0.1056	0.1113	0.1152	0.1022	0.1030	0.1053	0.1021	0.0917	0.0976	0.0919	0.0875	0.1090	0.1003	0.1053
11=16:10:34	9706	301	0.1129	0.1157	0.1266	0.1193	0.0711	0.0697	0.1215	0.1031	0.1608	0.1145	0.0676	0.0702	0.0982	0.0934	0.1168	0.1221	0.0703	0.0694	0.1230	0.1092	0.1038	0.1035	0.0686	0.0997	0.0998	0.0923	0.1130	0.1034	0.0689	0.0702	0.1340	0.0998	0.0918	0.1013	0.0670	0.0671	0.0960	0.0908	0.1067	0.1074	0.0669	0.0681	0.1167	0.1011	0.1025	0.1018	0.0707	0.0747	0.1006	0.0910	0.1029	0.1068	0.0691	0.0665	0.1072	0.0999	0.0938	0.1008	0.0698	0.0684	0.1127	0.0861	0.1108	0.0986	0.0692	0.0676	0.1032	0.1125	0.0952	0.0910	0.0689	0.0931	0.1524	0.1181	0.1059	0.1077	0.0999	0.1054	0.1053	0.1070	0.1020	0.0986	0.1112	0.1203	0.1234	0.1091	0.1059	0.1095	0.1076	0.0956	0.0946	0.0946	0.0916	0.1087	0.1156	0.1139
12=16:25:15	10587	301	0.1216	0.1083	0.1136	0.1280	0.0741	0.0715	0.1237	0.1102	0.1227	0.1250	0.0716	0.0713	0.1167	0.0957	0.1111	0.1290	0.0701	0.0700	0.1194	0.1168	0.1101	0.1130	0.0692	0.0922	0.1187	0.0847	0.1159	0.1108	0.0713	0.0703	0.1098	0.1093	0.1003	0.1107	0.0681	0.0722	0.1003	0.0945	0.1105	0.1126	0.0716	0.0704	0.1153	0.1086	0.1113	0.1095	0.0708	0.0952	0.1327	0.0923	0.1075	0.1130	0.0729	0.0673	0.1143	0.1081	0.1033	0.1080	0.0684	0.0707	0.1155	0.0866	0.1105	0.1060	0.0708	0.0719	0.1091	0.1215	0.1067	0.1004	0.0709	0.0895	0.1376	0.1250	0.1167	0.1147	0.1093	0.1128	0.1162	0.1137	0.1111	0.1098	0.1171	0.1290	0.1295	0.1153	0.1117	0.1186	0.1136	0.1025	0.1031	0.0986	0.1026	0.1190	0.1168	0.1234
13=16:39:55	11468	301	0.1373	0.1108	0.1187	0.1290	0.0699	0.0699	0.1292	0.1058	0.1211	0.1280	0.0711	0.0686	0.1018	0.0899	0.1116	0.1259	0.0689	0.0691	0.1250	0.1217	0.1164	0.1094	0.0704	0.0721	0.0994	0.0881	0.1169	0.1145	0.0716	0.0718	0.1166	0.1133	0.1025	0.1123	0.0690	0.0709	0.1021	0.0935	0.1109	0.1145	0.0707	0.0674	0.1176	0.1122	0.1166	0.1103	0.0677	0.0806	0.0990	0.0957	0.1110	0.1170	0.0698	0.0704	0.1223	0.1104	0.1055	0.1138	0.0693	0.0706	0.1259	0.0886	0.1166	0.1104	0.0686	0.0704	0.1129	0.1220	0.1102	0.1030	0.0688	0.0737	0.1435	0.1302	0.1191	0.1193	0.1148	0.1198	0.1167	0.1174	0.1137	0.1131	0.1192	0.1343	0.1270	0.1228	0.1192	0.1233	0.1250	0.1015	0.1074	0.1000	0.1023	0.1196	0.1193	0.1429
14=16:54:37	12350	301	0.1057	0.1090	0.1205	0.1340	0.0713	0.0701	0.1332	0.1147	0.1264	0.1327	0.0710	0.0693	0.0966	0.0894	0.1132	0.1292	0.0679	0.0689	0.1273	0.1272	0.1209	0.1137	0.0715	0.1081	0.0980	0.0875	0.1196	0.1133	0.0721	0.0693	0.1193	0.1168	0.1059	0.1212	0.0684	0.0697	0.1019	0.0929	0.1162	0.1170	0.0679	0.0711	0.1215	0.1163	0.1199	0.1205	0.0675	0.0728	0.1023	0.0942	0.1133	0.1183	0.0695	0.0657	0.1270	0.1197	0.1110	0.1186	0.0707	0.0695	0.1242	0.0867	0.1193	0.1172	0.0697	0.0707	0.1137	0.1350	0.1146	0.1064	0.0681	0.0925	0.1473	0.1301	0.1284	0.1244	0.1159	0.1251	0.1250	0.1261	0.1206	0.1182	0.1253	0.1385	0.1376	0.1286	0.1272	0.1297	0.1269	0.1132	0.1127	0.1040	0.1055	0.1287	0.1163	0.1101
15=17:09:18	13230	298	0.1385	0.1224	0.1316	0.1473	0.0745	0.0708	0.1466	0.1219	0.1447	0.1498	0.0709	0.0693	0.1446	0.0930	0.1238	0.1349	0.0734	0.0720	0.1408	0.1397	0.1318	0.1237	0.0699	0.0992	0.1225	0.0957	0.1315	0.1301	0.0733	0.0701	0.1349	0.1251	0.1112	0.1263	0.0719	0.0717	0.1169	0.0976	0.1242	0.1275	0.0706	0.0711	0.1347	0.1245	0.1256	0.1265	0.0720	0.0865	0.1121	0.0985	0.1240	0.1307	0.0710	0.0716	0.1391	0.1224	0.1145	0.1272	0.0674	0.0719	0.1320	0.0917	0.1333	0.1257	0.0735	0.0722	0.1294	0.1433	0.1236	0.1138	0.0716	0.1173	0.1892	0.1383	0.1373	0.1402	0.1247	0.1338	0.1330	0.1376	0.1254	0.1237	0.1365	0.1594	0.1480	0.1378	0.1349	0.1379	0.1358	0.1164	0.1173	0.1124	0.1108	0.1392	0.1318	0.1474
16=17:23:59	14111	298	0.1197	0.1266	0.1408	0.1549	0.0700	0.0689	0.1548	0.1260	0.1504	0.1550	0.0703	0.0709	0.1085	0.0922	0.1292	0.1509	0.0706	0.0697	0.1474	0.1442	0.1346	0.1253	0.0707	0.0801	0.1028	0.0928	0.1358	0.1342	0.0702	0.0704	0.1400	0.1302	0.1194	0.1337	0.0700	0.0695	0.1073	0.0994	0.1285	0.1317	0.0704	0.0719	0.1376	0.1311	0.1321	0.1317	0.0707	0.0789	0.1216	0.0991	0.1296	0.1397	0.0672	0.0708	0.1459	0.1281	0.1185	0.1320	0.0690	0.0733	0.1430	0.0935	0.1402	0.1287	0.0706	0.0705	0.1335	0.1515	0.1320	0.1190	0.0712	0.0811	0.1763	0.1524	0.1430	0.1458	0.1308	0.1431	0.1425	0.1397	0.1330	0.1324	0.1413	0.1649	0.1491	0.1424	0.1434	0.1441	0.1431	0.1209	0.1283	0.1201	0.1203	0.1437	0.1327	0.1455
17=17:38:40	14992	298	0.1306	0.1434	0.1481	0.1637	0.0721	0.0699	0.1682	0.1436	0.1640	0.1705	0.0703	0.0692	0.1076	0.0963	0.1368	0.1539	0.0715	0.0695	0.1599	0.1603	0.1495	0.1350	0.0690	0.0958	0.1137	0.0941	0.1473	0.1478	0.0722	0.0708	0.1515	0.1465	0.1290	0.1514	0.0711	0.0727	0.1123	0.0991	0.1390	0.1397	0.0714	0.0713	0.1507	0.1467	0.1487	0.1488	0.0714	0.0791	0.1227	0.1015	0.1407	0.1491	0.0696	0.0722	0.1611	0.1439	0.1361	0.1503	0.0704	0.0710	0.1512	0.0967	0.1492	0.1378	0.0688	0.0720	0.1462	0.1685	0.1426	0.1314	0.0727	0.0957	0.1882	0.1620	0.1549	0.1579	0.1459	0.1569	0.1562	0.1571	0.1507	0.1457	0.1556	0.1813	0.1611	0.1576	0.1550	0.1597	0.1560	0.1280	0.1337	0.1266	0.1274	0.1604	0.1453	0.1611
18=17:53:20	15873	298	0.1336	0.1415	0.1593	0.1756	0.0765	0.0744	0.1786	0.1491	0.1758	0.1804	0.0716	0.0716	0.1162	0.0984	0.1482	0.1663	0.0718	0.0741	0.1741	0.1724	0.1615	0.1465	0.0735	0.0979	0.1131	0.1000	0.1581	0.1540	0.0745	0.0723	0.1628	0.1528	0.1378	0.1591	0.0734	0.0748	0.1165	0.1080	0.1474	0.1522	0.0735	0.0731	0.1638	0.1591	0.1602	0.1588	0.0732	0.1021	0.1239	0.1054	0.1488	0.1566	0.0739	0.0718	0.1740	0.1522	0.1448	0.1624	0.0732	0.0741	0.1562	0.1009	0.1636	0.1506	0.0725	0.0764	0.1544	0.1789	0.1503	0.1402	0.0718	0.0789	0.2083	0.1692	0.1718	0.1689	0.1589	0.1696	0.1682	0.1674	0.1609	0.1577	0.1655	0.1927	0.1715	0.1688	0.1688	0.1726	0.1675	0.1407	0.1455	0.1375	0.1299	0.1700	0.1547	0.1620
19=18:08:01	16754	298	0.1187	0.1506	0.1659	0.1809	0.0729	0.0706	0.1845	0.1503	0.1801	0.1876	0.0701	0.0724	0.1125	0.0956	0.1504	0.1645	0.0711	0.0689	0.1791	0.1751	0.1668	0.1458	0.0701	0.0831	0.1154	0.0965	0.1605	0.1609	0.0700	0.0722	0.1635	0.1574	0.1451	0.1619	0.0700	0.0733	0.1183	0.1039	0.1532	0.1545	0.0716	0.0680	0.1690	0.1602	0.1607	0.1620	0.0737	0.0840	0.1218	0.1047	0.1538	0.1597	0.0709	0.0677	0.1743	0.1577	0.1479	0.1644	0.0706	0.0720	0.1517	0.1014	0.1656	0.1562	0.0706	0.0726	0.1568	0.1872	0.1588	0.1436	0.0699	0.1068	0.2128	0.1792	0.1735	0.1726	0.1611	0.1744	0.1726	0.1682	0.1640	0.1619	0.1695	0.1981	0.1805	0.1760	0.1798	0.1742	0.1733	0.1442	0.1555	0.1414	0.1346	0.1760	0.1590	0.1664
20=18:22:42	17634	298	0.1374	0.2095	0.1819	0.2025	0.0713	0.0706	0.2072	0.1720	0.2037	0.2063	0.0719	0.0699	0.1188	0.1089	0.1634	0.1857	0.0708	0.0700	0.1946	0.1969	0.1818	0.1544	0.0696	0.1074	0.1227	0.1009	0.1774	0.1743	0.0714	0.0716	0.1867	0.1756	0.1568	0.1825	0.0685	0.0729	0.1231	0.1114	0.1658	0.1646	0.0704	0.0705	0.1849	0.1751	0.1773	0.1804	0.0712	0.1259	0.1353	0.1118	0.1649	0.1770	0.0715	0.0706	0.1972	0.1732	0.1595	0.1811	0.0702	0.0734	0.1652	0.1048	0.1837	0.1675	0.0714	0.0688	0.1759	0.2023	0.1717	0.1522	0.0705	0.0929	0.2085	0.1929	0.1922	0.1932	0.1770	0.1935	0.1883	0.1887	0.1823	0.1775	0.1874	0.2218	0.1948	0.1892	0.1884	0.1956	0.1886	0.1545	0.1621	0.1514	0.1474	0.1935	0.1744	0.1680
21=18:37:23	18515	298	0.1270	0.1658	0.1931	0.2116	0.0726	0.0704	0.2162	0.1801	0.2157	0.2231	0.0741	0.0726	0.1233	0.0998	0.1715	0.1960	0.0710	0.0762	0.2064	0.2142	0.1980	0.1662	0.0723	0.0764	0.1172	0.1034	0.1914	0.1872	0.0722	0.0722	0.2037	0.1863	0.1688	0.1916	0.0723	0.0714	0.1249	0.1058	0.1778	0.1770	0.0724	0.0719	0.1951	0.1901	0.1886	0.1908	0.0703	0.0806	0.1363	0.1138	0.1738	0.1904	0.0707	0.0731	0.2114	0.1805	0.1741	0.1905	0.0721	0.0738	0.1687	0.1065	0.1972	0.1778	0.0734	0.0730	0.1851	0.2153	0.1818	0.1660	0.0729	0.0964	0.2389	0.2084	0.2074	0.2026	0.1833	0.2042	0.2051	0.2010	0.1940	0.1847	0.2032	0.2304	0.2047	0.1972	0.2135	0.2089	0.1996	0.1648	0.1773	0.1641	0.1605	0.2061	0.1910	0.2150
22=18:52:04	19396	298	0.1304	0.1669	0.2114	0.2290	0.0735	0.0730	0.2355	0.1942	0.2348	0.2438	0.0726	0.0699	0.1259	0.1042	0.1873	0.2118	0.0714	0.0724	0.2196	0.2224	0.2056	0.1735	0.0725	0.0972	0.1367	0.1057	0.2000	0.1962	0.0712	0.0729	0.2171	0.2011	0.1825	0.2112	0.0685	0.0719	0.1292	0.1143	0.1921	0.1927	0.0716	0.0718	0.2136	0.2041	0.2016	0.2043	0.0709	0.0968	0.1483	0.1201	0.1895	0.2039	0.0710	0.0717	0.2330	0.2048	0.1896	0.2121	0.0709	0.0719	0.1757	0.1091	0.2095	0.1947	0.0732	0.0728	0.1991	0.2331	0.2003	0.1777	0.0726	0.0812	0.2619	0.2193	0.2260	0.2258	0.2048	0.2266	0.2230	0.2161	0.2140	0.2062	0.2191	0.2677	0.2215	0.2202	0.2225	0.2247	0.2173	0.1798	0.1921	0.1735	0.1750	0.2203	0.2014	0.2015
23=19:06:44	20277	301	0.1342	0.1724	0.2110	0.2355	0.0719	0.0708	0.2460	0.2001	0.2461	0.2480	0.0712	0.0694	0.1293	0.0998	0.1971	0.2251	0.0673	0.0689	0.2316	0.2356	0.2171	0.1804	0.0713	0.0847	0.1188	0.1062	0.2178	0.2015	0.0683	0.0701	0.2260	0.2107	0.1847	0.2201	0.0700	0.0689	0.1346	0.1143	0.2020	0.1994	0.0695	0.0672	0.2252	0.2150	0.2151	0.2168	0.0693	0.0806	0.1645	0.1221	0.2002	0.2163	0.0682	0.0689	0.2434	0.2088	0.1964	0.2215	0.0697	0.0718	0.1836	0.1117	0.2247	0.2051	0.0703	0.0699	0.2156	0.2494	0.2175	0.1885	0.0706	0.0848	0.2575	0.2424	0.2355	0.2362	0.2200	0.2424	0.2369	0.2236	0.2259	0.2116	0.2278	0.2821	0.2389	0.2339	0.2367	0.2431	0.2370	0.1898	0.2014	0.1840	0.1860	0.2361	0.2145	0.1975
24=19:21:25	21158	301	0.1314	0.1857	0.2286	0.2528	0.0730	0.0722	0.2572	0.2115	0.2587	0.2687	0.0730	0.0702	0.1358	0.1058	0.2088	0.2431	0.0694	0.0723	0.2519	0.2562	0.2359	0.1879	0.0736	0.0791	0.1245	0.1066	0.2269	0.2110	0.0713	0.0735	0.2462	0.2282	0.1964	0.2380	0.0719	0.0724	0.1387	0.1172	0.2136	0.2096	0.0728	0.0716	0.2456	0.2283	0.2262	0.2349	0.0715	0.0799	0.1373	0.1239	0.2056	0.2264	0.0714	0.0731	0.2550	0.2220	0.2130	0.2422	0.0695	0.0714	0.1921	0.1149	0.2368	0.2209	0.0714	0.0724	0.2237	0.2667	0.2301	0.2034	0.0726	0.0739	0.2641	0.2516	0.2488	0.2458	0.2313	0.2544	0.2527	0.2361	0.2409	0.2309	0.2445	0.2852	0.2593	0.2495	0.2531	0.2620	0.2499	0.2050	0.2191	0.1983	0.1925	0.2516	0.2274	0.2091
25=19:36:06	22038	300	0.1408	0.1971	0.2629	0.2839	0.0730	0.0702	0.3009	0.2397	0.2946	0.3049	0.0719	0.0698	0.1321	0.1137	0.2341	0.2658	0.0681	0.0708	0.2829	0.2837	0.2597	0.2031	0.0716	0.1001	0.1355	0.1134	0.2479	0.2412	0.0719	0.0706	0.2699	0.2512	0.2283	0.2647	0.0694	0.0713	0.1453	0.1246	0.2338	0.2299	0.0681	0.0704	0.2699	0.2516	0.2523	0.2623	0.0711	0.0966	0.1617	0.1338	0.2367	0.2558	0.0730	0.0717	0.2976	0.2544	0.2326	0.2692	0.0703	0.0722	0.2083	0.1207	0.2730	0.2481	0.0720	0.0700	0.2573	0.2985	0.2563	0.2194	0.0713	0.1050	0.3244	0.2725	0.2773	0.2865	0.2642	0.2854	0.2736	0.2799	0.2740	0.2580	0.2663	0.3363	0.2807	0.2880	0.2856	0.2831	0.2828	0.2282	0.2441	0.2145	0.2147	0.2811	0.2497	0.2136
26=19:50:47	22919	300	0.1401	0.2020	0.2791	0.3017	0.0719	0.0681	0.3210	0.2605	0.3189	0.3199	0.0676	0.0702	0.1377	0.1241	0.2454	0.2840	0.0681	0.0696	0.3016	0.2968	0.2825	0.2185	0.0689	0.1379	0.1289	0.1120	0.2574	0.2546	0.0703	0.0679	0.2854	0.2563	0.2360	0.2815	0.0655	0.0695	0.1462	0.1236	0.2482	0.2413	0.0680	0.0690	0.2897	0.2664	0.2710	0.2759	0.0698	0.0723	0.1434	0.1291	0.2508	0.2715	0.0698	0.0680	0.3024	0.2589	0.2429	0.2815	0.0663	0.0688	0.2130	0.1201	0.2826	0.2534	0.0690	0.0703	0.2655	0.3050	0.2672	0.2302	0.0692	0.1062	0.3240	0.2905	0.2878	0.2878	0.2812	0.3031	0.2839	0.2877	0.2842	0.2731	0.2851	0.3471	0.2902	0.2980	0.2968	0.2968	0.3001	0.2364	0.2549	0.2271	0.2254	0.3001	0.2696	0.2331
27=20:05:28	23800	300	0.1459	0.2241	0.3021	0.3246	0.0748	0.0707	0.3516	0.2910	0.3520	0.3701	0.0752	0.0741	0.1540	0.1311	0.2709	0.3136	0.0718	0.0742	0.3339	0.3354	0.3158	0.2383	0.0729	0.1052	0.1224	0.1207	0.2966	0.2845	0.0730	0.0710	0.3268	0.2999	0.2631	0.3190	0.0723	0.0725	0.1573	0.1346	0.2819	0.2751	0.0737	0.0739	0.3289	0.2983	0.3090	0.3165	0.0715	0.0858	0.1519	0.1414	0.2796	0.3013	0.0742	0.0727	0.3427	0.2944	0.2815	0.3273	0.0718	0.0744	0.2447	0.1328	0.3148	0.2896	0.0732	0.0716	0.3036	0.3559	0.3090	0.2680	0.0739	0.0856	0.3456	0.3343	0.3390	0.3286	0.3170	0.3431	0.3401	0.3232	0.3217	0.3097	0.3243	0.3917	0.3250	0.3338	0.3411	0.3446	0.3331	0.2700	0.2895	0.2624	0.2550	0.3358	0.3017	0.2618
28=20:20:08	24681	298	0.1553	0.2342	0.3301	0.3499	0.0733	0.0701	0.3833	0.3109	0.3868	0.4002	0.0710	0.0716	0.1526	0.1389	0.2899	0.3407	0.0696	0.0704	0.3599	0.3546	0.3404	0.2546	0.0693	0.0942	0.1439	0.1229	0.3101	0.3055	0.0716	0.0723	0.3472	0.3223	0.2931	0.3449	0.0688	0.0708	0.1625	0.1358	0.3015	0.2922	0.0723	0.0703	0.3536	0.3244	0.3298	0.3389	0.0711	0.1012	0.1521	0.1468	0.2896	0.3226	0.0722	0.0666	0.3769	0.3231	0.2995	0.3506	0.0710	0.0738	0.2548	0.1347	0.3430	0.3132	0.0691	0.0724	0.3286	0.3785	0.3298	0.2889	0.0714	0.0862	0.3734	0.3595	0.3692	0.3641	0.3358	0.3699	0.3671	0.3518	0.3494	0.3337	0.3468	0.4323	0.3641	0.3627	0.3723	0.3677	0.3579	0.2890	0.3116	0.2823	0.2755	0.3682	0.3300	0.2626
29=20:34:49	25562	301	0.1472	0.2434	0.3388	0.3663	0.0691	0.0703	0.3911	0.3169	0.3953	0.4092	0.0716	0.0708	0.1630	0.1459	0.3038	0.3567	0.0697	0.0706	0.3724	0.3794	0.3526	0.2637	0.0700	0.0763	0.1397	0.1259	0.3398	0.3164	0.0710	0.0710	0.3636	0.3281	0.2948	0.3506	0.0693	0.0707	0.1684	0.1380	0.3182	0.3088	0.0715	0.0693	0.3757	0.3448	0.3415	0.3587	0.0691	0.0956	0.1711	0.1518	0.3024	0.3405	0.0716	0.0694	0.3854	0.3270	0.3196	0.3562	0.0702	0.0719	0.2566	0.1373	0.3603	0.3303	0.0691	0.0713	0.3433	0.4031	0.3494	0.3076	0.0719	0.0755	0.3848	0.3813	0.3892	0.3703	0.3448	0.3879	0.3814	0.3583	0.3607	0.3424	0.3647	0.4349	0.3828	0.3758	0.3957	0.3962	0.3781	0.3024	0.3336	0.2969	0.2880	0.3805	0.3479	0.2979
30=20:49:30	26442	301	0.1570	0.2631	0.3868	0.4123	0.0745	0.0707	0.4512	0.3726	0.4549	0.4748	0.0713	0.0702	0.1721	0.1318	0.3410	0.3959	0.0714	0.0713	0.4228	0.4251	0.4032	0.2963	0.0716	0.1050	0.1372	0.1309	0.3732	0.3584	0.0706	0.0707	0.4169	0.3825	0.3444	0.4127	0.0689	0.0717	0.1705	0.1458	0.3487	0.3444	0.0709	0.0707	0.4212	0.3832	0.3914	0.4108	0.0704	0.0833	0.1638	0.1602	0.3477	0.3837	0.0702	0.0699	0.4506	0.3827	0.3647	0.4183	0.0701	0.0720	0.2805	0.1456	0.4037	0.3682	0.0705	0.0717	0.3860	0.4489	0.3917	0.3493	0.0709	0.0789	0.4339	0.4176	0.4303	0.4286	0.4027	0.4383	0.4275	0.4151	0.4238	0.3955	0.4168	0.5118	0.4174	0.4258	0.4386	0.4317	0.4179	0.3414	0.3696	0.3332	0.3228	0.4310	0.3814	0.3097
31=21:04:11	27323	301	0.1649	0.2712	0.4027	0.4332	0.0728	0.0716	0.4599	0.3818	0.4570	0.4695	0.0706	0.0720	0.1681	0.1421	0.3554	0.4108	0.0716	0.0715	0.4443	0.4421	0.4176	0.3027	0.0706	0.1107	0.1362	0.1332	0.3760	0.3605	0.0721	0.0689	0.4276	0.3821	0.3454	0.4231	0.0677	0.0720	0.1806	0.1486	0.3624	0.3627	0.0690	0.0729	0.4342	0.4035	0.4057	0.4175	0.0703	0.0771	0.1731	0.1578	0.3633	0.4014	0.0714	0.0691	0.4630	0.3909	0.3692	0.4175	0.0699	0.0720	0.2970	0.1472	0.4265	0.3863	0.0709	0.0706	0.4045	0.4593	0.4002	0.3600	0.0722	0.0885	0.4652	0.4423	0.4293	0.4339	0.4219	0.4575	0.4332	0.4156	0.4343	0.4081	0.4160	0.5075	0.4321	0.4542	0.4457	0.4580	0.4537	0.3629	0.3830	0.3544	0.3472	0.4481	0.3972	0.3039
32=21:18:52	28204	300	0.1639	0.2965	0.4417	0.4593	0.0720	0.0723	0.5189	0.4142	0.5103	0.5367	0.0741	0.0718	0.1746	0.1542	0.3886	0.4676	0.0729	0.0724	0.4881	0.4983	0.4561	0.3361	0.0728	0.0877	0.1569	0.1380	0.4239	0.4129	0.0712	0.0742	0.4829	0.4337	0.4043	0.4572	0.0725	0.0744	0.1909	0.1577	0.4007	0.3933	0.0704	0.0717	0.4815	0.4441	0.4443	0.4818	0.0721	0.0783	0.1727	0.1756	0.3985	0.4394	0.0738	0.0700	0.5249	0.4273	0.4206	0.4767	0.0718	0.0731	0.3198	0.1571	0.4590	0.4384	0.0747	0.0741	0.4547	0.5221	0.4497	0.3969	0.0712	0.1001	0.5107	0.4826	0.4997	0.5119	0.4646	0.5061	0.4922	0.4786	0.4809	0.4401	0.4801	0.5554	0.4912	0.5042	0.5136	0.4898	0.4940	0.4053	0.4363	0.3776	0.3751	0.4937	0.4546	0.3579
33=21:33:32	29085	300	0.1670	0.3163	0.4799	0.4971	0.0722	0.0691	0.5547	0.4652	0.5406	0.5831	0.0701	0.0691	0.1764	0.1570	0.4277	0.5010	0.0689	0.0701	0.5379	0.5334	0.4994	0.3660	0.0688	0.0814	0.1525	0.1400	0.4548	0.4436	0.0698	0.0705	0.5156	0.4808	0.4255	0.5131	0.0688	0.0710	0.1941	0.1646	0.4327	0.4275	0.0692	0.0692	0.5213	0.4788	0.4907	0.5137	0.0690	0.0717	0.1714	0.1780	0.4409	0.4756	0.0716	0.0682	0.5669	0.4645	0.4489	0.5266	0.0720	0.0694	0.3348	0.1631	0.4996	0.4714	0.0691	0.0708	0.4913	0.5656	0.4789	0.4367	0.0711	0.0759	0.5456	0.5168	0.5402	0.5365	0.5211	0.5416	0.5424	0.5121	0.5296	0.4820	0.5037	0.5996	0.5159	0.5525	0.5455	0.5409	0.5300	0.4503	0.4612	0.4260	0.4049	0.5480	0.4770	0.3835
34=21:48:13	29966	300	0.1773	0.3371	0.5127	0.5414	0.0713	0.0723	0.6017	0.5036	0.5950	0.6274	0.0706	0.0695	0.1824	0.1637	0.4536	0.5409	0.0693	0.0709	0.5700	0.5694	0.5304	0.3916	0.0711	0.0841	0.1585	0.1478	0.4825	0.4715	0.0700	0.0711	0.5644	0.5139	0.4673	0.5508	0.0715	0.0720	0.1972	0.1676	0.4607	0.4699	0.0715	0.0710	0.5528	0.5187	0.5198	0.5543	0.0709	0.0790	0.1907	0.1847	0.4668	0.5134	0.0708	0.0722	0.6124	0.5018	0.5002	0.5589	0.0733	0.0716	0.3580	0.1680	0.5313	0.5039	0.0718	0.0710	0.5269	0.5910	0.5137	0.4766	0.0722	0.0790	0.5851	0.5611	0.5658	0.5689	0.5457	0.5938	0.5767	0.5426	0.5740	0.5229	0.5590	0.6614	0.5481	0.5794	0.5828	0.5761	0.5661	0.4699	0.4976	0.4554	0.4384	0.5698	0.5082	0.4054
35=22:02:54	30846	298	0.1869	0.3675	0.5434	0.5815	0.0727	0.0718	0.6495	0.5370	0.6511	0.6635	0.0713	0.0740	0.1959	0.1703	0.4856	0.5739	0.0696	0.0706	0.6062	0.6106	0.5777	0.4191	0.0742	0.0981	0.1608	0.1535	0.5228	0.5219	0.0738	0.0731	0.6078	0.5519	0.5186	0.5832	0.0703	0.0743	0.2158	0.1756	0.4971	0.4964	0.0728	0.0721	0.6031	0.5572	0.5658	0.6064	0.0707	0.0801	0.2015	0.1983	0.4972	0.5547	0.0730	0.0719	0.6431	0.5449	0.5434	0.5978	0.0720	0.0757	0.3860	0.1747	0.5642	0.5347	0.0733	0.0724	0.5705	0.6316	0.5697	0.5070	0.0728	0.0900	0.6132	0.6003	0.6137	0.6186	0.5800	0.6393	0.6125	0.6001	0.5951	0.5689	0.6037	0.7169	0.6010	0.6120	0.6353	0.6096	0.6129	0.5093	0.5546	0.4836	0.4809	0.6043	0.5666	0.4288
36=22:17:35	31727	298	0.1986	0.3694	0.5707	0.6204	0.0717	0.0706	0.6648	0.5656	0.6647	0.6713	0.0704	0.0714	0.1994	0.1756	0.5138	0.5928	0.0715	0.0671	0.6375	0.6330	0.6057	0.4436	0.0686	0.1070	0.1594	0.1615	0.5431	0.5323	0.0708	0.0701	0.6287	0.5562	0.5276	0.6132	0.0701	0.0707	0.2188	0.1775	0.5162	0.5264	0.0712	0.0708	0.6453	0.5943	0.5964	0.6279	0.0697	0.0780	0.2059	0.1991	0.5249	0.5926	0.0696	0.0709	0.6703	0.5662	0.5561	0.6015	0.0695	0.0747	0.4113	0.1820	0.6036	0.5621	0.0719	0.0706	0.6082	0.6519	0.5889	0.5419	0.0717	0.0819	0.6476	0.6493	0.6337	0.6322	0.6068	0.6687	0.6316	0.6134	0.6298	0.5989	0.6121	0.7250	0.6234	0.6470	0.6583	0.6559	0.6519	0.5337	0.5802	0.5297	0.5166	0.6310	0.5893	0.4330
37=22:32:16	32608	300	0.1999	0.4066	0.6191	0.6675	0.0715	0.0709	0.7302	0.6261	0.7331	0.7480	0.0719	0.0710	0.2052	0.1912	0.5514	0.6491	0.0716	0.0721	0.6906	0.6819	0.6598	0.4783	0.0689	0.0991	0.1719	0.1622	0.5803	0.5848	0.0715	0.0702	0.6872	0.6262	0.5908	0.6744	0.0698	0.0705	0.2281	0.1856	0.5606	0.5664	0.0702	0.0701	0.6828	0.6361	0.6440	0.6763	0.0706	0.0959	0.2164	0.2086	0.5682	0.6367	0.0696	0.0716	0.7380	0.6253	0.6180	0.6806	0.0696	0.0703	0.4399	0.1937	0.6449	0.6184	0.0686	0.0705	0.6567	0.6975	0.6365	0.5884	0.0723	0.1010	0.7022	0.6907	0.6981	0.6906	0.6637	0.7200	0.6926	0.6778	0.6961	0.6551	0.6687	0.8187	0.6676	0.6951	0.7135	0.6939	0.6875	0.5810	0.6227	0.5654	0.5565	0.6862	0.6410	0.4823
38=22:46:56	33489	301	0.2025	0.4324	0.6426	0.6901	0.0721	0.0680	0.7619	0.6523	0.7591	0.7906	0.0684	0.0681	0.2139	0.2005	0.5874	0.6890	0.0688	0.0695	0.7376	0.7193	0.6993	0.5052	0.0691	0.0904	0.1788	0.1680	0.6176	0.6230	0.0701	0.0664	0.7146	0.6714	0.6220	0.7101	0.0677	0.0682	0.2395	0.1920	0.5951	0.5956	0.0667	0.0682	0.7275	0.6561	0.6849	0.7262	0.0698	0.0827	0.2086	0.2183	0.5973	0.6690	0.0701	0.0674	0.7677	0.6555	0.6507	0.7349	0.0690	0.0710	0.4561	0.1964	0.6724	0.6546	0.0692	0.0710	0.6975	0.7431	0.6775	0.6179	0.0682	0.0724	0.7266	0.7207	0.7451	0.7335	0.7000	0.7379	0.7281	0.7163	0.7231	0.6922	0.6950	0.8349	0.7122	0.7327	0.7522	0.7268	0.7114	0.6374	0.6644	0.6039	0.5884	0.7322	0.6749	0.5222
39=23:01:37	34370	301	0.1976	0.4478	0.6776	0.7118	0.0728	0.0718	0.7938	0.6624	0.7658	0.8022	0.0710	0.0715	0.2202	0.2032	0.6103	0.7188	0.0724	0.0717	0.7655	0.7459	0.7070	0.5256	0.0693	0.0908	0.1841	0.1652	0.6182	0.6402	0.0713	0.0690	0.7103	0.6572	0.6400	0.7226	0.0713	0.0701	0.2438	0.1986	0.5997	0.6174	0.0695	0.0690	0.7281	0.6923	0.7069	0.7521	0.0710	0.0720	0.2146	0.2245	0.6277	0.6773	0.0732	0.0704	0.8105	0.6516	0.6515	0.7316	0.0699	0.0712	0.4896	0.2051	0.7005	0.6953	0.0709	0.0706	0.7211	0.7676	0.6769	0.6333	0.0715	0.0916	0.7750	0.7315	0.7582	0.7671	0.7279	0.7300	0.7326	0.7367	0.7624	0.6853	0.6986	0.8196	0.7498	0.7743	0.7636	0.7400	0.7276	0.6632	0.6683	0.6179	0.6166	0.7680	0.6881	0.5450
40=23:16:18	35250	301	0.2093	0.4567	0.6816	0.7696	0.0704	0.0690	0.7890	0.6968	0.8182	0.8146	0.0704	0.0686	0.2323	0.2138	0.6334	0.7046	0.0675	0.0691	0.7865	0.7542	0.7677	0.5594	0.0689	0.1131	0.1704	0.1715	0.6600	0.6412	0.0681	0.0687	0.7629	0.6805	0.6356	0.7579	0.0663	0.0685	0.2568	0.1983	0.6443	0.6725	0.0691	0.0694	0.7784	0.7302	0.7238	0.7541	0.0674	0.1053	0.2347	0.2246	0.6330	0.7441	0.0709	0.0686	0.8041	0.7113	0.7034	0.7483	0.0689	0.0707	0.5097	0.2186	0.7078	0.6813	0.0674	0.0683	0.7382	0.7562	0.7284	0.6687	0.0687	0.0772	0.7991	0.8016	0.7838	0.7358	0.7166	0.7794	0.7763	0.7392	0.7592	0.7427	0.7189	0.8828	0.7651	0.7298	0.7650	0.8101	0.7294	0.6458	0.7104	0.6693	0.6330	0.7579	0.7183	0.5672
41=23:30:59	36131	301	0.2085	0.5134	0.7574	0.8062	0.0723	0.0706	0.8877	0.7217	0.8639	0.8807	0.0709	0.0713	0.2424	0.2301	0.6822	0.7809	0.0675	0.0672	0.8676	0.8323	0.7962	0.6062	0.0694	0.0993	0.1891	0.1851	0.6804	0.7195	0.0690	0.0687	0.7767	0.7134	0.7197	0.7871	0.0684	0.0704	0.2721	0.2209	0.6692	0.7008	0.0686	0.0695	0.7843	0.7703	0.7958	0.8325	0.0715	0.0720	0.2350	0.2524	0.7061	0.7851	0.0721	0.0694	0.8962	0.7455	0.7360	0.8161	0.0671	0.0709	0.5490	0.2237	0.7597	0.7586	0.0702	0.0704	0.8114	0.8306	0.7669	0.7045	0.0689	0.0916	0.8538	0.8198	0.8381	0.8486	0.7866	0.7946	0.7943	0.8196	0.8416	0.7579	0.7482	0.9266	0.8130	0.8024	0.8123	0.8036	0.7790	0.7149	0.7437	0.6821	0.6936	0.8270	0.7451	0.6059
42=23:45:40	37012	300	0.2299	0.5528	0.7887	0.8533	0.0721	0.0729	0.9240	0.7761	0.9200	0.9299	0.0689	0.0718	0.2582	0.2534	0.7137	0.8062	0.0705	0.0698	0.9127	0.8631	0.8559	0.6480	0.0718	0.0973	0.1974	0.1953	0.7246	0.7766	0.0722	0.0697	0.8122	0.7684	0.7470	0.8655	0.0700	0.0725	0.2871	0.2332	0.7132	0.7533	0.0708	0.0730	0.8349	0.8140	0.8475	0.8776	0.0690	0.0835	0.2549	0.2672	0.7259	0.8390	0.0725	0.0688	0.9381	0.8019	0.7990	0.8939	0.0701	0.0721	0.5784	0.2406	0.7802	0.7920	0.0717	0.0734	0.8668	0.8701	0.8229	0.7428	0.0692	0.0803	0.9077	0.8858	0.9148	0.8829	0.8130	0.8276	0.8708	0.8844	0.8858	0.8117	0.7833	1.0098	0.8639	0.8345	0.8496	0.8823	0.8052	0.7531	0.7817	0.7376	0.7212	0.8794	0.7847	0.6561
43=00:00:20	37893	298	0.2319	0.5465	0.7893	0.8731	0.0715	0.0703	0.9290	0.7627	0.9394	0.9293	0.0721	0.0710	0.2641	0.2663	0.7122	0.7987	0.0705	0.0688	0.8975	0.8666	0.8623	0.6658	0.0711	0.0888	0.1973	0.1986	0.7419	0.7645	0.0729	0.0708	0.8296	0.7377	0.7371	0.8632	0.0707	0.0702	0.2998	0.2358	0.7160	0.7984	0.0718	0.0707	0.8246	0.8428	0.8290	0.8920	0.0701	0.0839	0.2734	0.2637	0.7095	0.8712	0.0708	0.0727	0.9322	0.7963	0.8366	0.8634	0.0701	0.0715	0.6001	0.2565	0.7616	0.7732	0.0704	0.0708	0.8528	0.8767	0.8346	0.7681	0.0748	0.0925	0.9337	0.9339	0.9106	0.8631	0.7741	0.8343	0.8895	0.8526	0.8861	0.7862	0.7987	1.0083	0.8887	0.8009	0.8390	0.9212	0.7944	0.7335	0.7845	0.7549	0.7185	0.8784	0.7925	0.6692
44=00:15:01	38774	298	0.2348	0.5978	0.8332	0.9026	0.0683	0.0672	0.9744	0.7933	0.9664	1.0041	0.0695	0.0678	0.2774	0.2802	0.7306	0.8380	0.0673	0.0644	0.9616	0.9307	0.9135	0.7099	0.0669	0.0806	0.2055	0.2040	0.7634	0.8376	0.0690	0.0691	0.8571	0.7910	0.7695	0.9191	0.0676	0.0683	0.3089	0.2527	0.7422	0.8282	0.0679	0.0672	0.8522	0.8713	0.8821	0.9512	0.0694	0.0933	0.2746	0.2879	0.7420	0.8967	0.0690	0.0676	0.9943	0.8440	0.8898	0.9462	0.0681	0.0704	0.6244	0.2694	0.7821	0.8432	0.0683	0.0680	0.8926	0.9366	0.8751	0.7889	0.0681	0.0747	0.9528	0.9516	0.9821	0.9433	0.8281	0.8422	0.9432	0.9278	0.9503	0.8203	0.8294	1.0449	0.9333	0.8541	0.8720	0.9312	0.8035	0.7984	0.8132	0.7786	0.7485	0.9417	0.8083	0.7475
45=00:29:43	39656	300	0.2557	0.6228	0.8655	0.9655	0.0764	0.0746	0.9831	0.8221	1.0004	0.9982	0.0755	0.0740	0.2938	0.3093	0.7574	0.8362	0.0729	0.0738	0.9958	0.9354	0.9524	0.7339	0.0739	0.0945	0.2197	0.2213	0.7792	0.8553	0.0770	0.0736	0.8664	0.7975	0.7622	0.9491	0.0727	0.0759	0.3252	0.2607	0.7656	0.8756	0.0738	0.0749	0.8737	0.9003	0.9117	0.9400	0.0738	0.0896	0.2927	0.2987	0.7583	0.9554	0.0764	0.0750	0.9992	0.8894	0.9076	0.9665	0.0752	0.0706	0.6657	0.2841	0.8026	0.8367	0.0743	0.0744	0.9281	0.9220	0.9062	0.8004	0.0735	0.0856	0.9968	0.9916	0.9913	0.9361	0.8409	0.8669	0.9525	0.9335	0.9495	0.8491	0.8155	1.0976	0.9139	0.8500	0.8756	0.9748	0.8268	0.7933	0.8254	0.8059	0.7633	0.9435	0.8127	0.7750
46=00:44:24	40536	298	0.2560	0.6638	0.9046	0.9918	0.0733	0.0719	1.0026	0.8427	1.0102	1.0069	0.0734	0.0720	0.2957	0.3301	0.7740	0.8629	0.0706	0.0712	1.0030	0.9561	0.9771	0.7834	0.0703	0.1017	0.2213	0.2240	0.7939	0.9170	0.0705	0.0703	0.8796	0.8225	0.8151	0.9687	0.0691	0.0717	0.3488	0.2765	0.7703	0.9023	0.0702	0.0688	0.8931	0.9345	0.9527	0.9616	0.0704	0.1033	0.3016	0.3268	0.7728	0.9749	0.0726	0.0715	1.0266	0.9242	0.9437	0.9953	0.0707	0.0729	0.6918	0.2971	0.8186	0.8765	0.0712	0.0726	0.9680	0.9294	0.9424	0.8103	0.0714	0.0804	1.0109	1.0086	1.0262	0.9981	0.8597	0.8802	0.9786	0.9901	0.9888	0.8715	0.8496	1.1381	0.9316	0.8738	0.9029	0.9676	0.8383	0.8102	0.8426	0.7989	0.7898	0.9764	0.8390	0.8104
47=00:59:05	41417	298	0.2638	0.6711	0.9276	0.9859	0.0743	0.0733	1.0114	0.8369	0.9801	0.9932	0.0743	0.0725	0.3151	0.3519	0.7890	0.8850	0.0735	0.0718	0.9954	0.9479	0.9473	0.8209	0.0722	0.1042	0.2405	0.2348	0.7848	0.9209	0.0731	0.0725	0.8869	0.8090	0.8359	0.9688	0.0739	0.0732	0.3578	0.2916	0.7585	0.9371	0.0731	0.0717	0.8709	0.9591	0.9687	0.9709	0.0739	0.0801	0.3028	0.3380	0.7961	1.0051	0.0732	0.0751	1.0294	0.9206	0.9724	0.9777	0.0711	0.0744	0.7326	0.3095	0.8245	0.9089	0.0734	0.0731	0.9841	0.9432	0.9418	0.8392	0.0727	0.1221	1.0340	1.0055	0.9933	0.9948	0.8775	0.8910	0.9771	0.9704	0.9999	0.8440	0.8575	1.1068	0.9349	0.9036	0.8979	0.9545	0.8640	0.8356	0.8465	0.8149	0.8064	0.9822	0.8484	0.8574
48=01:13:45	42298	298	0.2716	0.6750	0.9053	1.0082	0.0736	0.0706	0.9463	0.8512	0.9730	0.9713	0.0707	0.0709	0.3241	0.3679	0.7784	0.8492	0.0694	0.0722	0.9845	0.9132	0.9751	0.8204	0.0697	0.0874	0.2318	0.2361	0.8010	0.9296	0.0721	0.0697	0.8791	0.8259	0.7774	0.9624	0.0682	0.0693	0.3724	0.2875	0.7890	0.9555	0.0706	0.0721	0.9140	0.9254	0.9627	0.9236	0.0665	0.0970	0.3310	0.3276	0.7617	1.0078	0.0703	0.0704	0.9733	0.9410	0.9479	0.9746	0.0707	0.0687	0.7364	0.3253	0.8116	0.8797	0.0686	0.0725	0.9496	0.8984	0.9497	0.8264	0.0725	0.0695	0.9804	1.0031	1.0024	0.9250	0.8471	0.8754	0.9724	0.9436	0.9412	0.8851	0.8256	1.1130	0.9039	0.8569	0.8936	0.9712	0.8246	0.8168	0.8449	0.8409	0.7797	0.9549	0.8423	0.8855
49=01:28:26	43179	300	0.2912	0.7142	0.9416	1.0046	0.0734	0.0724	0.9974	0.8759	0.9965	0.9861	0.0713	0.0711	0.3402	0.4008	0.8092	0.8946	0.0721	0.0695	0.9940	0.9382	0.9589	0.8775	0.0698	0.1034	0.2488	0.2518	0.8068	0.9846	0.0712	0.0706	0.9009	0.8435	0.8526	0.9629	0.0705	0.0718	0.3875	0.3145	0.7932	0.9868	0.0706	0.0709	0.9113	0.9424	0.9800	0.9535	0.0710	0.0865	0.3351	0.3690	0.8055	1.0237	0.0718	0.0696	1.0162	0.9497	0.9667	0.9805	0.0697	0.0726	0.7881	0.3418	0.8471	0.9239	0.0690	0.0722	0.9811	0.9133	0.9512	0.8456	0.0707	0.0892	1.0105	1.0007	1.0025	0.9760	0.8792	0.9045	0.9582	0.9813	0.9796	0.8964	0.8582	1.1497	0.9190	0.8949	0.9167	0.9518	0.8776	0.8376	0.8714	0.8301	0.8286	0.9557	0.8700	0.9265
50=01:43:07	44060	300	0.2953	0.7311	0.9415	0.9899	0.0742	0.0712	1.0025	0.8870	0.9869	1.0144	0.0717	0.0714	0.3474	0.4318	0.8135	0.9197	0.0712	0.0721	0.9911	0.9499	0.9664	0.9144	0.0714	0.0824	0.2601	0.2616	0.8338	0.9868	0.0698	0.0723	0.9253	0.8543	0.8652	0.9863	0.0710	0.0713	0.4068	0.3368	0.8088	1.0067	0.0711	0.0708	0.9161	0.9525	0.9710	0.9724	0.0719	0.0815	0.3518	0.3928	0.8117	1.0072	0.0707	0.0731	1.0317	0.9297	0.9866	0.9914	0.0695	0.0738	0.8116	0.3671	0.8400	0.9613	0.0730	0.0715	0.9630	0.9455	0.9441	0.8675	0.0714	0.0798	1.0015	1.0170	1.0123	0.9862	0.8853	0.9009	0.9872	0.9734	1.0007	0.8791	0.8932	1.1361	0.9514	0.9276	0.9392	0.9777	0.8721	0.8699	0.8742	0.8539	0.8240	0.9826	0.8764	0.9623
51=01:57:48	44940	301	0.3198	0.7399	0.9337	0.9849	0.0738	0.0719	0.9967	0.8918	0.9843	1.0129	0.0725	0.0697	0.3722	0.4614	0.8196	0.9179	0.0710	0.0712	0.9895	0.9460	0.9621	0.9439	0.0723	0.0803	0.2673	0.2765	0.8402	0.9730	0.0717	0.0719	0.9287	0.8537	0.8626	0.9819	0.0729	0.0723	0.4316	0.3495	0.8100	1.0012	0.0735	0.0714	0.9151	0.9562	0.9637	0.9729	0.0697	0.0789	0.3712	0.4047	0.8226	1.0061	0.0711	0.0724	1.0271	0.9247	0.9810	0.9884	0.0723	0.0721	0.8366	0.3902	0.8424	0.9633	0.0724	0.0723	0.9596	0.9463	0.9400	0.8868	0.0716	0.0818	0.9988	1.0115	1.0128	0.9728	0.8933	0.9106	0.9856	0.9553	0.9978	0.8881	0.8952	1.1211	0.9345	0.9214	0.9271	0.9768	0.8709	0.8738	0.8733	0.8714	0.8280	0.9798	0.8801	1.0026
52=02:12:29	45821	301	0.3140	0.7635	0.9239	0.9703	0.0713	0.0712	0.9955	0.8565	0.9862	0.9912	0.0713	0.0721	0.3864	0.4776	0.8089	0.9331	0.0709	0.0679	0.9780	0.9595	0.9439	0.9335	0.0702	0.0830	0.2765	0.2842	0.8311	0.9900	0.0693	0.0716	0.9314	0.8510	0.8597	0.9227	0.0710	0.0730	0.4509	0.3665	0.8184	0.9782	0.0699	0.0693	0.9139	0.9215	0.9563	0.9727	0.0744	0.0936	0.3745	0.4323	0.8199	1.0028	0.0718	0.0681	1.0087	0.9044	0.9781	0.9708	0.0683	0.0728	0.8492	0.3883	0.8403	0.9633	0.0703	0.0711	0.9633	0.9312	0.9350	0.8600	0.0699	0.0771	0.9986	1.0000	1.0134	1.0019	0.8834	0.9061	0.9450	0.9710	0.9679	0.8799	0.8939	1.1002	0.9484	0.9176	0.9400	0.9293	0.8748	0.8675	0.8966	0.8361	0.8448	0.9621	0.9026	1.0244
53=02:27:10	46702	301	0.3396	0.7741	0.9298	0.9773	0.0734	0.0723	1.0125	0.8876	0.9890	1.0025	0.0722	0.0724	0.4020	0.5203	0.8248	0.9421	0.0716	0.0708	0.9783	0.9554	0.9509	0.9445	0.0736	0.0776	0.2931	0.3038	0.8563	0.9895	0.0708	0.0729	0.9439	0.8715	0.8874	0.9595	0.0714	0.0736	0.4700	0.3902	0.8288	0.9934	0.0719	0.0714	0.9173	0.9445	0.9579	0.9773	0.0722	0.0743	0.3950	0.4489	0.8175	1.0075	0.0729	0.0734	1.0163	0.9200	0.9930	0.9807	0.0699	0.0732	0.8799	0.4166	0.8416	0.9514	0.0725	0.0717	0.9578	0.9405	0.9416	0.8757	0.0724	0.0949	1.0085	1.0125	1.0086	0.9858	0.8850	0.9297	0.9815	0.9817	0.9834	0.8859	0.9062	1.1324	0.9465	0.9158	0.9498	0.9634	0.8862	0.8826	0.8966	0.8521	0.8455	0.9569	0.8907	1.0532
54=02:41:50	47583	300	0.3388	0.7788	0.9207	0.9736	0.0699	0.0699	0.9978	0.8915	0.9848	1.0033	0.0714	0.0713	0.4232	0.5485	0.8311	0.9464	0.0700	0.0688	0.9817	0.9589	0.9591	0.9404	0.0715	0.0778	0.2919	0.3096	0.8615	0.9846	0.0708	0.0706	0.9526	0.8710	0.8706	0.9642	0.0712	0.0701	0.4878	0.4045	0.8428	0.9971	0.0711	0.0704	0.9290	0.9384	0.9592	0.9814	0.0699	0.0750	0.4162	0.4693	0.8235	1.0119	0.0705	0.0717	1.0140	0.9185	0.9962	0.9856	0.0706	0.0720	0.9033	0.4472	0.8448	0.9602	0.0693	0.0704	0.9631	0.9506	0.9505	0.9008	0.0712	0.0786	1.0025	1.0154	1.0136	0.9886	0.8859	0.9293	0.9797	0.9753	0.9814	0.8940	0.9127	1.1187	0.9499	0.9209	0.9504	0.9649	0.8889	0.8974	0.9160	0.8769	0.8581	0.9772	0.9099	1.0966
55=02:56:31	48464	298	0.3535	0.7778	0.9343	0.9707	0.0713	0.0703	0.9883	0.8812	0.9516	0.9893	0.0701	0.0691	0.4361	0.5441	0.8373	0.9290	0.0682	0.0687	0.9907	0.9360	0.9406	0.9253	0.0708	0.1021	0.3025	0.3132	0.8089	0.9553	0.0688	0.0659	0.8910	0.8433	0.8586	0.9520	0.0697	0.0707	0.4984	0.4092	0.7976	0.9582	0.0694	0.0706	0.8985	0.9266	0.9700	0.9478	0.0710	0.0697	0.4007	0.4761	0.8365	0.9741	0.0704	0.0694	1.0209	0.9077	0.9349	0.9727	0.0717	0.0724	0.9205	0.4363	0.8431	0.9564	0.0711	0.0715	0.9545	0.9286	0.9120	0.8787	0.0699	0.0833	0.9983	0.9673	0.9800	0.9682	0.8985	0.8743	0.9391	0.9518	0.9938	0.8783	0.8381	1.0852	0.9064	0.9360	0.8968	0.9309	0.8645	0.8911	0.8588	0.8673	0.8461	0.9736	0.8620	1.0812
56=03:11:12	49345	301	0.3499	0.7967	0.9330	0.9586	0.0735	0.0724	0.9921	0.8599	0.9381	0.9762	0.0723	0.0726	0.4473	0.5652	0.8325	0.9384	0.0714	0.0727	0.9850	0.9335	0.9239	0.9020	0.0714	0.1123	0.3222	0.3170	0.8013	0.9615	0.0707	0.0719	0.8923	0.8410	0.8625	0.9256	0.0721	0.0722	0.5110	0.4303	0.8011	0.9445	0.0716	0.0716	0.8859	0.9060	0.9574	0.9397	0.0726	0.0719	0.4185	0.4951	0.8260	0.9574	0.0728	0.0719	1.0101	0.8945	0.9243	0.9627	0.0708	0.0741	0.9359	0.4433	0.8270	0.9583	0.0723	0.0732	0.9537	0.9222	0.9026	0.8483	0.0715	0.1165	0.9931	0.9453	0.9710	0.9813	0.8836	0.8614	0.9186	0.9552	0.9725	0.8557	0.8359	1.0765	0.9237	0.9337	0.9003	0.8998	0.8715	0.8936	0.8538	0.8264	0.8389	0.9596	0.8561	1.0844
57=03:25:53	50225	301	0.3890	0.7861	0.9028	0.9746	0.0746	0.0734	0.9730	0.8805	0.9977	0.9963	0.0746	0.0745	0.4643	0.6290	0.8155	0.9264	0.0716	0.0722	0.9632	0.9519	0.9684	0.9215	0.0734	0.0797	0.3121	0.3416	0.8624	0.9794	0.0743	0.0724	0.9348	0.8607	0.8344	0.9424	0.0722	0.0737	0.5548	0.4401	0.8511	0.9717	0.0706	0.0711	0.9430	0.9249	0.9431	0.9584	0.0715	0.1155	0.4625	0.5116	0.8006	0.9890	0.0733	0.0708	0.9923	0.9257	0.9770	0.9766	0.0729	0.0739	0.9294	0.5005	0.8216	0.9455	0.0705	0.0723	0.9374	0.9222	0.9507	0.8678	0.0728	0.0758	0.9694	1.0057	1.0243	0.9600	0.8396	0.8888	0.9679	0.9716	0.9546	0.8949	0.8816	1.1233	0.9431	0.8755	0.9455	0.9549	0.8383	0.8726	0.9020	0.8629	0.8408	0.9604	0.9083	1.1216
58=03:40:34	51106	300	0.4039	0.8060	0.9156	0.9725	0.0740	0.0706	0.9996	0.8843	0.9818	1.0137	0.0735	0.0723	0.4870	0.6647	0.8365	0.9482	0.0698	0.0717	0.9857	0.9455	0.9570	0.9298	0.0703	0.0786	0.3377	0.3672	0.8580	0.9864	0.0707	0.0720	0.9318	0.8803	0.8729	0.9541	0.0716	0.0721	0.5651	0.4814	0.8467	0.9798	0.0703	0.0698	0.9286	0.9311	0.9653	0.9725	0.0688	0.0874	0.4817	0.5602	0.8194	1.0063	0.0714	0.0711	1.0122	0.9314	0.9831	1.0066	0.0715	0.0719	0.9401	0.5272	0.8314	0.9616	0.0738	0.0729	0.9586	0.9502	0.9623	0.8886	0.0699	0.0875	0.9969	1.0060	1.0240	0.9913	0.8725	0.9144	0.9882	0.9777	0.9819	0.8986	0.8857	1.1204	0.9567	0.9184	0.9520	0.9607	0.8663	0.9156	0.9093	0.8756	0.8503	0.9890	0.8977	1.1117
59=03:55:15	51987	298	0.4136	0.7994	0.9293	1.0009	0.0712	0.0698	0.9962	0.8992	0.9901	0.9958	0.0698	0.0689	0.5092	0.6997	0.8399	0.9199	0.0682	0.0685	0.9829	0.9332	0.9583	0.9315	0.0703	0.0987	0.3528	0.3850	0.8437	0.9668	0.0688	0.0691	0.9327	0.8511	0.8577	0.9648	0.0684	0.0694	0.5754	0.4821	0.8317	0.9951	0.0693	0.0690	0.9276	0.9408	0.9569	0.9485	0.0695	0.0760	0.5008	0.5596	0.8312	1.0252	0.0683	0.0689	1.0137	0.9490	0.9776	0.9774	0.0687	0.0708	0.9592	0.5540	0.8429	0.9409	0.0691	0.0707	0.9575	0.9165	0.9440	0.8939	0.0693	0.0851	1.0184	1.0155	1.0016	0.9645	0.8831	0.9294	0.9718	0.9657	0.9833	0.9152	0.8795	1.1488	0.9221	0.9005	0.9247	0.9646	0.8766	0.8803	0.8955	0.8883	0.8588	0.9573	0.8819	1.1124
60=04:09:55	52868	301	0.3960	0.8074	0.9306	0.9512	0.0757	0.0712	0.9865	0.8597	0.9243	0.9961	0.0721	0.0712	0.5229	0.6899	0.8323	0.9325	0.0708	0.0715	0.9839	0.9374	0.9187	0.9121	0.0705	0.0904	0.3657	0.3711	0.8098	0.9537	0.0711	0.0712	0.8910	0.8417	0.8522	0.9388	0.0706	0.0688	0.5854	0.5200	0.7959	0.9584	0.0690	0.0721	0.8736	0.9201	0.9535	0.9442	0.0717	0.0693	0.4768	0.5907	0.8310	0.9566	0.0749	0.0722	1.0186	0.8994	0.9347	0.9676	0.0722	0.0731	0.9418	0.5369	0.8269	0.9652	0.0754	0.0724	0.9371	0.9370	0.8957	0.8667	0.0705	0.0769	0.9841	0.9565	0.9695	0.9815	0.8855	0.8558	0.9359	0.9394	0.9906	0.8337	0.8423	1.0815	0.9142	0.9334	0.8923	0.9226	0.8534	0.9042	0.8447	0.8498	0.8355	0.9784	0.8405	1.0694
61=04:24:36	53749	301	0.4236	0.8065	0.9322	0.9658	0.0719	0.0725	0.9994	0.8697	0.9459	0.9912	0.0727	0.0728	0.5427	0.7382	0.8338	0.9297	0.0697	0.0698	0.9757	0.9347	0.9082	0.9267	0.0704	0.0871	0.3822	0.3957	0.8174	0.9498	0.0693	0.0728	0.9043	0.8282	0.8651	0.9515	0.0720	0.0702	0.5964	0.5384	0.7916	0.9792	0.0717	0.0681	0.8668	0.9399	0.9478	0.9578	0.0715	0.0720	0.5075	0.6065	0.8387	0.9929	0.0708	0.0726	1.0264	0.9087	0.9549	0.9538	0.0689	0.0738	0.9584	0.5661	0.8417	0.9580	0.0739	0.0717	0.9453	0.9397	0.9084	0.8815	0.0710	0.1005	1.0162	0.9872	0.9699	0.9705	0.8855	0.8885	0.9469	0.9368	0.9991	0.8520	0.8643	1.1065	0.9196	0.9270	0.8978	0.9466	0.8769	0.8838	0.8596	0.8495	0.8441	0.9659	0.8599	1.0927
62=04:39:17	54629	300	0.4542	0.8303	0.9203	0.9587	0.0737	0.0700	0.9857	0.8705	0.9502	1.0029	0.0711	0.0691	0.5477	0.7666	0.8251	0.9325	0.0698	0.0726	0.9821	0.9399	0.9478	0.9087	0.0712	0.0750	0.3845	0.4068	0.8336	0.9781	0.0705	0.0719	0.8819	0.8588	0.8346	0.9421	0.0709	0.0703	0.6265	0.5498	0.8213	0.9447	0.0701	0.0713	0.8987	0.9041	0.9560	0.9533	0.0718	0.0801	0.5309	0.6189	0.8083	0.9575	0.0725	0.0703	0.9988	0.8997	0.9320	0.9976	0.0719	0.0705	0.9100	0.5813	0.8098	0.9615	0.0717	0.0716	0.9372	0.9384	0.9207	0.8604	0.0716	0.0739	0.9614	0.9694	1.0105	0.9715	0.8556	0.8388	0.9634	0.9622	0.9618	0.8501	0.8308	1.0907	0.9374	0.9178	0.9212	0.9455	0.8259	0.8966	0.8491	0.8514	0.8008	0.9815	0.8579	1.0853
63=04:53:58	55510	300	0.4757	0.8254	0.9311	0.9940	0.0752	0.0735	1.0033	0.8969	1.0053	1.0034	0.0743	0.0742	0.5845	0.8386	0.8354	0.9245	0.0716	0.0702	0.9813	0.9529	0.9643	0.9481	0.0754	0.0891	0.4017	0.4526	0.8583	0.9862	0.0731	0.0733	0.9360	0.8490	0.8695	0.9670	0.0688	0.0738	0.6610	0.5709	0.8294	0.9929	0.0738	0.0728	0.9329	0.9515	0.9644	0.9705	0.0720	0.1037	0.5676	0.6519	0.8207	1.0187	0.0753	0.0728	1.0152	0.9435	0.9765	0.9753	0.0713	0.0747	0.9509	0.6371	0.8368	0.9497	0.0741	0.0723	0.9652	0.9322	0.9519	0.8881	0.0740	0.0821	1.0037	1.0279	1.0187	0.9737	0.8676	0.9157	0.9716	0.9796	0.9833	0.9012	0.8813	1.1497	0.9282	0.9033	0.9392	0.9695	0.8785	0.8707	0.9005	0.8731	0.8602	0.9697	0.9037	1.1147
64=05:08:39	56391	300	0.4926	0.8258	0.9022	0.9690	0.0732	0.0718	0.9891	0.8661	0.9892	0.9963	0.0706	0.0706	0.5924	0.8508	0.8208	0.9302	0.0698	0.0722	0.9809	0.9418	0.9553	0.9241	0.0711	0.0756	0.4061	0.4540	0.8494	0.9933	0.0713	0.0719	0.9264	0.8568	0.8456	0.9267	0.0709	0.0720	0.6836	0.5892	0.8402	0.9739	0.0722	0.0713	0.9265	0.9112	0.9534	0.9629	0.0711	0.0918	0.5914	0.6624	0.8019	0.9954	0.0721	0.0673	0.9837	0.9220	0.9637	0.9888	0.0688	0.0708	0.9212	0.6394	0.8240	0.9427	0.0707	0.0737	0.9511	0.9230	0.9545	0.8563	0.0729	0.0811	0.9886	1.0062	1.0259	0.9775	0.8476	0.8948	0.9663	0.9766	0.9400	0.8867	0.8705	1.1005	0.9472	0.8864	0.9394	0.9487	0.8520	0.8727	0.8948	0.8413	0.8251	0.9657	0.8998	1.1106
65=05:23:19	57272	301	0.5142	0.8045	0.9257	0.9928	0.0729	0.0743	0.9987	0.8901	0.9895	1.0110	0.0748	0.0726	0.6243	0.8888	0.8292	0.9257	0.0734	0.0725	0.9903	0.9507	0.9533	0.9494	0.0750	0.0820	0.4364	0.4873	0.8454	0.9591	0.0747	0.0750	0.9402	0.8455	0.8584	0.9690	0.0716	0.0745	0.6936	0.6145	0.8187	1.0016	0.0738	0.0719	0.9133	0.9501	0.9480	0.9638	0.0737	0.0819	0.5929	0.6895	0.8291	1.0198	0.0722	0.0721	1.0243	0.9480	0.9812	0.9729	0.0730	0.0746	0.9557	0.6868	0.8405	0.9492	0.0742	0.0720	0.9504	0.9339	0.9454	0.9000	0.0745	0.0892	1.0168	1.0162	1.0039	0.9705	0.8811	0.9210	0.9722	0.9522	0.9962	0.8969	0.8893	1.1290	0.9248	0.9084	0.9127	0.9681	0.8708	0.8793	0.8868	0.8852	0.8469	0.9760	0.8804	1.0979
66=05:38:00	58153	300	0.5068	0.8076	0.9276	0.9747	0.0729	0.0727	1.0050	0.8693	0.9627	0.9957	0.0724	0.0708	0.6320	0.8850	0.8291	0.9279	0.0729	0.0703	0.9839	0.9438	0.9285	0.9326	0.0701	0.0889	0.4702	0.4781	0.8116	0.9667	0.0713	0.0728	0.8991	0.8272	0.8635	0.9433	0.0706	0.0711	0.7001	0.6419	0.7981	0.9693	0.0705	0.0708	0.8856	0.9300	0.9520	0.9611	0.0720	0.0740	0.6055	0.7188	0.8330	0.9887	0.0721	0.0712	1.0247	0.9236	0.9483	0.9573	0.0700	0.0712	0.9538	0.6668	0.8385	0.9609	0.0727	0.0706	0.9559	0.9288	0.9139	0.8662	0.0719	0.0909	1.0179	0.9825	0.9860	0.9846	0.8852	0.8840	0.9394	0.9632	0.9898	0.8623	0.8542	1.0894	0.9204	0.9231	0.9058	0.9291	0.8660	0.8783	0.8582	0.8468	0.8518	0.9737	0.8578	1.0898
67=05:52:41	59033	298	0.5373	0.7922	0.9138	0.9928	0.0728	0.0714	0.9881	0.8965	0.9802	0.9959	0.0726	0.0730	0.6540	0.9085	0.8293	0.9091	0.0712	0.0709	0.9896	0.9338	0.9582	0.9484	0.0708	0.1037	0.4717	0.5197	0.8319	0.9557	0.0735	0.0723	0.9134	0.8245	0.8414	0.9677	0.0715	0.0722	0.7160	0.6335	0.8065	0.9910	0.0716	0.0730	0.9151	0.9453	0.9555	0.9541	0.0712	0.0800	0.6252	0.7122	0.8174	1.0110	0.0732	0.0715	1.0127	0.9443	0.9516	0.9565	0.0702	0.0722	0.9578	0.7109	0.8413	0.9392	0.0717	0.0730	0.9445	0.9132	0.9287	0.8788	0.0721	0.0738	1.0197	1.0131	0.9965	0.9546	0.8658	0.8961	0.9541	0.9518	0.9796	0.8916	0.8546	1.1091	0.9122	0.9005	0.9035	0.9640	0.8589	0.8604	0.8682	0.8725	0.8440	0.9721	0.8762	1.1068
68=06:07:22	59914	300	0.5492	0.8016	0.9121	0.9624	0.0686	0.0690	0.9974	0.8697	0.9691	1.0053	0.0694	0.0702	0.6689	0.8847	0.8224	0.9326	0.0691	0.0691	0.9871	0.9456	0.9443	0.9261	0.0662	0.0902	0.4888	0.5247	0.8305	0.9744	0.0683	0.0677	0.9092	0.8523	0.8550	0.9516	0.0692	0.0681	0.7401	0.6807	0.8141	0.9724	0.0674	0.0668	0.8972	0.9189	0.9562	0.9719	0.0693	0.0783	0.6382	0.7540	0.8183	0.9905	0.0680	0.0691	1.0177	0.9358	0.9629	0.9887	0.0671	0.0686	0.9438	0.7136	0.8276	0.9598	0.0686	0.0677	0.9528	0.9384	0.9347	0.8750	0.0697	0.0915	0.9969	0.9927	1.0077	0.9826	0.8728	0.8911	0.9593	0.9703	0.9774	0.8750	0.8675	1.1144	0.9359	0.9146	0.9171	0.9344	0.8593	0.8934	0.8789	0.8555	0.8399	0.9822	0.8749	1.1020
69=06:22:03	60795	301	0.5565	0.7877	0.9209	0.9798	0.0714	0.0713	0.9907	0.8824	0.9438	0.9947	0.0715	0.0704	0.6863	0.8806	0.8375	0.9135	0.0702	0.0706	0.9919	0.9231	0.9368	0.9316	0.0692	0.0881	0.5059	0.5346	0.8131	0.9574	0.0703	0.0704	0.8897	0.8331	0.8357	0.9624	0.0702	0.0683	0.7359	0.6836	0.7950	0.9676	0.0702	0.0717	0.8929	0.9283	0.9625	0.9473	0.0701	0.0716	0.6529	0.7579	0.8319	0.9874	0.0721	0.0706	1.0155	0.9245	0.9311	0.9693	0.0706	0.0702	0.9592	0.7267	0.8361	0.9515	0.0695	0.0700	0.9479	0.9237	0.9045	0.8749	0.0715	0.0726	1.0179	0.9902	0.9930	0.9631	0.8842	0.8754	0.9471	0.9471	0.9865	0.8688	0.8349	1.0775	0.9143	0.9201	0.8920	0.9471	0.8604	0.8810	0.8415	0.8686	0.8312	0.9856	0.8507	1.0985
70=06:36:44	61676	301	0.5889	0.8027	0.9152	0.9720	0.0733	0.0712	1.0077	0.8849	0.9858	1.0066	0.0712	0.0711	0.6964	0.8999	0.8234	0.9298	0.0704	0.0696	0.9825	0.9507	0.9530	0.9411	0.0712	0.0872	0.5143	0.5657	0.8447	0.9885	0.0707	0.0722	0.9248	0.8531	0.8707	0.9664	0.0690	0.0704	0.7727	0.7185	0.8218	0.9871	0.0709	0.0698	0.9093	0.9378	0.9563	0.9813	0.0688	0.0789	0.6809	0.7852	0.8092	1.0057	0.0720	0.0673	1.0143	0.9329	0.9792	0.9860	0.0707	0.0726	0.9455	0.7627	0.8245	0.9546	0.0692	0.0715	0.9505	0.9397	0.9335	0.8728	0.0719	0.0986	0.9999	1.0105	1.0183	0.9787	0.8598	0.9005	0.9753	0.9784	0.9847	0.8727	0.8849	1.1250	0.9440	0.9098	0.9303	0.9594	0.8647	0.8783	0.8869	0.8524	0.8421	0.9762	0.8817	1.1024
71=06:51:24	62557	301	0.6115	0.8092	0.8994	0.9631	0.0743	0.0717	0.9837	0.8689	0.9737	1.0019	0.0734	0.0729	0.7022	0.8943	0.8069	0.9211	0.0728	0.0726	0.9736	0.9449	0.9587	0.9142	0.0721	0.0785	0.5155	0.5744	0.8450	0.9955	0.0726	0.0721	0.9065	0.8604	0.8372	0.9420	0.0726	0.0745	0.8032	0.7217	0.8358	0.9588	0.0713	0.0723	0.9166	0.9102	0.9548	0.9670	0.0732	0.1008	0.7091	0.7977	0.7897	0.9832	0.0739	0.0710	0.9954	0.9308	0.9543	0.9920	0.0719	0.0723	0.9272	0.7701	0.8134	0.9577	0.0703	0.0741	0.9430	0.9321	0.9435	0.8571	0.0731	0.0737	0.9797	1.0029	1.0275	0.9791	0.8381	0.8607	0.9657	0.9786	0.9518	0.8703	0.8585	1.1216	0.9500	0.8930	0.9385	0.9433	0.8367	0.8772	0.8832	0.8477	0.8224	0.9798	0.8814	1.0879
72=07:06:05	63438	301	0.6117	0.7794	0.9158	0.9861	0.0704	0.0695	0.9978	0.8855	0.9673	0.9874	0.0676	0.0686	0.7317	0.8975	0.8276	0.9079	0.0684	0.0675	0.9760	0.9273	0.9358	0.9383	0.0680	0.0984	0.5535	0.6131	0.8274	0.9583	0.0663	0.0651	0.9163	0.8332	0.8577	0.9693	0.0671	0.0680	0.7893	0.7325	0.8022	0.9935	0.0664	0.0678	0.8964	0.9416	0.9537	0.9676	0.0673	0.0719	0.7028	0.8036	0.8296	1.0214	0.0670	0.0690	1.0197	0.9468	0.9639	0.9623	0.0668	0.0695	0.9628	0.8046	0.8344	0.9381	0.0682	0.0665	0.9513	0.9306	0.9271	0.8859	0.0682	0.0826	1.0249	1.0118	0.9896	0.9495	0.8744	0.9077	0.9544	0.9572	0.9880	0.8797	0.8646	1.1317	0.9150	0.9011	0.9058	0.9640	0.8797	0.8784	0.8720	0.8734	0.8469	0.9647	0.8735	1.0985
73=07:20:46	64319	301	0.6106	0.7771	0.9135	0.9773	0.0710	0.0703	0.9859	0.8845	0.9415	0.9829	0.0721	0.0698	0.7490	0.8811	0.8275	0.8983	0.0690	0.0692	0.9874	0.9217	0.9241	0.9356	0.0718	0.0985	0.5647	0.6220	0.7983	0.9263	0.0688	0.0695	0.9001	0.8159	0.8349	0.9695	0.0725	0.0688	0.7851	0.7410	0.7823	0.9847	0.0704	0.0708	0.8725	0.9334	0.9465	0.9507	0.0701	0.0685	0.6751	0.7988	0.8222	1.0039	0.0691	0.0707	1.0105	0.9294	0.9384	0.9511	0.0723	0.0717	0.9564	0.7950	0.8271	0.9320	0.0700	0.0712	0.9398	0.9187	0.8959	0.8843	0.0713	0.0877	1.0142	0.9809	0.9520	0.9361	0.8809	0.8880	0.9322	0.9185	0.9901	0.8625	0.8430	1.0831	0.8995	0.8977	0.8580	0.9515	0.8686	0.8645	0.8400	0.8740	0.8295	0.9616	0.8384	1.0927
74=07:35:27	65199	301	0.6304	0.7836	0.9235	1.0050	0.0708	0.0715	0.9892	0.8962	0.9745	0.9854	0.0697	0.0699	0.7665	0.9043	0.8322	0.9008	0.0692	0.0679	0.9962	0.9287	0.9533	0.9433	0.0697	0.1034	0.5895	0.6533	0.8180	0.9472	0.0700	0.0676	0.9099	0.8370	0.8466	0.9660	0.0683	0.0700	0.8155	0.7592	0.8092	0.9966	0.0698	0.0688	0.9127	0.9422	0.9601	0.9486	0.0685	0.0831	0.7252	0.8213	0.8282	1.0289	0.0700	0.0694	1.0101	0.9671	0.9460	0.9664	0.0702	0.0686	0.9676	0.8207	0.8483	0.9324	0.0699	0.0704	0.9537	0.8998	0.9378	0.8808	0.0692	0.0828	1.0205	1.0081	0.9874	0.9448	0.8783	0.9139	0.9345	0.9492	0.9739	0.9132	0.8451	1.1466	0.8956	0.8893	0.8998	0.9573	0.8733	0.8527	0.8758	0.8785	0.8558	0.9636	0.8686	1.1114
75=07:50:08	66080	301	0.6611	0.8148	0.9133	0.9733	0.0716	0.0705	1.0002	0.8613	0.9840	0.9978	0.0705	0.0719	0.7660	0.8896	0.8181	0.9254	0.0701	0.0710	0.9905	0.9542	0.9482	0.9294	0.0694	0.0890	0.5909	0.6500	0.8137	0.9973	0.0691	0.0695	0.8951	0.8401	0.8501	0.9349	0.0691	0.0702	0.8451	0.7976	0.8097	0.9572	0.0706	0.0690	0.9017	0.9089	0.9596	0.9703	0.0696	0.0887	0.7539	0.8455	0.8051	0.9917	0.0718	0.0679	1.0045	0.9343	0.9379	0.9769	0.0654	0.0715	0.9434	0.7899	0.8256	0.9546	0.0701	0.0701	0.9543	0.9181	0.9341	0.8339	0.0680	0.0822	0.9950	0.9914	1.0116	0.9864	0.8518	0.8694	0.9235	0.9883	0.9589	0.8737	0.8487	1.1184	0.9316	0.8991	0.9253	0.9218	0.8566	0.8612	0.8759	0.8197	0.8411	0.9625	0.8842	1.0913
76=08:04:48	66961	300	0.6756	0.7865	0.9246	0.9920	0.0722	0.0715	1.0072	0.8839	0.9815	1.0055	0.0716	0.0711	0.7852	0.9097	0.8238	0.9225	0.0716	0.0687	0.9914	0.9506	0.9463	0.9494	0.0710	0.0754	0.6170	0.7067	0.8301	0.9715	0.0720	0.0717	0.9249	0.8393	0.8633	0.9774	0.0717	0.0699	0.8430	0.8109	0.8131	1.0011	0.0709	0.0710	0.9008	0.9471	0.9497	0.9719	0.0697	0.0769	0.7604	0.8259	0.8188	1.0247	0.0709	0.0716	1.0326	0.9466	0.9736	0.9779	0.0687	0.0711	0.9583	0.8229	0.8353	0.9567	0.0715	0.0703	0.9492	0.9307	0.9289	0.8861	0.0722	0.0808	1.0157	1.0216	1.0073	0.9756	0.8730	0.9074	0.9669	0.9691	0.9992	0.8764	0.8767	1.1343	0.9277	0.9116	0.9152	0.9608	0.8725	0.8681	0.8780	0.8664	0.8437	0.9693	0.8696	1.1004
77=08:19:29	67842	301	0.7004	0.7962	0.9270	0.9999	0.0731	0.0705	1.0038	0.8935	0.9773	1.0272	0.0706	0.0717	0.7929	0.9009	0.8273	0.9179	0.0699	0.0711	1.0049	0.9485	0.9631	0.9474	0.0719	0.1015	0.6484	0.7122	0.8366	0.9805	0.0692	0.0687	0.9213	0.8530	0.8572	0.9867	0.0716	0.0702	0.8627	0.8266	0.8207	0.9963	0.0686	0.0725	0.9142	0.9454	0.9670	0.9796	0.0696	0.0772	0.7864	0.8380	0.8352	1.0158	0.0717	0.0705	1.0396	0.9666	0.9683	1.0023	0.0720	0.0738	0.9672	0.8190	0.8378	0.9697	0.0711	0.0716	0.9528	0.9406	0.9385	0.8868	0.0717	0.0771	1.0144	1.0104	1.0195	0.9889	0.8929	0.8947	0.9730	0.9756	1.0118	0.9012	0.8780	1.1521	0.9374	0.9227	0.9121	0.9627	0.8606	0.8921	0.8788	0.8807	0.8496	0.9977	0.8698	1.0988
78=08:34:10	68723	301	0.6942	0.8046	0.9308	1.0038	0.0745	0.0699	1.0099	0.9044	0.9730	1.0082	0.0730	0.0721	0.8146	0.9068	0.8434	0.9217	0.0717	0.0735	1.0142	0.9309	0.9655	0.9342	0.0697	0.0812	0.6626	0.7346	0.8298	0.9959	0.0739	0.0699	0.8956	0.8687	0.8554	0.9841	0.0709	0.0725	0.8525	0.8238	0.8270	0.9891	0.0691	0.0746	0.9192	0.9298	0.9783	0.9650	0.0713	0.0755	0.7946	0.8302	0.8332	1.0219	0.0735	0.0701	1.0261	0.9756	0.9361	1.0150	0.0719	0.0709	0.9654	0.8054	0.8519	0.9565	0.0710	0.0712	0.9726	0.9292	0.9416	0.8714	0.0721	0.0812	1.0286	1.0065	1.0284	0.9751	0.8974	0.8997	0.9783	0.9938	0.9927	0.9116	0.8376	1.1493	0.9154	0.9245	0.9315	0.9704	0.8772	0.8970	0.8673	0.8735	0.8439	1.0004	0.8648	1.1170
79=08:48:51	69603	300	0.7030	0.7679	0.9100	0.9933	0.0747	0.0710	0.9718	0.8811	0.9320	0.9667	0.0732	0.0731	0.8187	0.8908	0.8236	0.8742	0.0700	0.0726	0.9888	0.8962	0.9379	0.9283	0.0720	0.1162	0.6527	0.7401	0.7943	0.9177	0.0717	0.0679	0.8807	0.8147	0.8117	0.9710	0.0722	0.0699	0.8311	0.7775	0.7877	0.9856	0.0705	0.0733	0.8829	0.9286	0.9411	0.9314	0.0692	0.0723	0.7604	0.7766	0.8152	1.0052	0.0728	0.0707	0.9859	0.9453	0.9171	0.9472	0.0735	0.0716	0.9643	0.7968	0.8231	0.9148	0.0728	0.0718	0.9287	0.9013	0.8997	0.8723	0.0734	0.0864	1.0027	0.9811	0.9450	0.9051	0.8754	0.8838	0.9321	0.9151	0.9608	0.8693	0.8132	1.0947	0.8854	0.8813	0.8452	0.9576	0.8545	0.8553	0.8213	0.8792	0.8125	0.9547	0.8241	1.0801
80=09:03:32	70484	298	0.7364	0.7971	0.9189	0.9935	0.0750	0.0734	1.0097	0.8959	0.9778	1.0222	0.0736	0.0737	0.8244	0.9101	0.8283	0.9220	0.0718	0.0722	1.0044	0.9507	0.9653	0.9560	0.0725	0.0861	0.6750	0.7693	0.8377	0.9876	0.0729	0.0719	0.9172	0.8571	0.8583	0.9844	0.0729	0.0711	0.8546	0.8189	0.8174	0.9995	0.0716	0.0725	0.9116	0.9550	0.9712	0.9885	0.0736	0.0751	0.8256	0.8226	0.8224	1.0125	0.0739	0.0724	1.0386	0.9592	0.9695	0.9950	0.0732	0.0767	0.9665	0.8143	0.8385	0.9651	0.0720	0.0723	0.9590	0.9474	0.9398	0.8896	0.0743	0.0814	1.0100	1.0147	1.0159	0.9794	0.8808	0.8935	0.9782	0.9761	1.0033	0.8874	0.8677	1.1378	0.9287	0.9171	0.9196	0.9733	0.8696	0.8891	0.8770	0.8758	0.8421	0.9913	0.8642	1.1046
81=09:18:12	71365	298	0.7468	0.8007	0.9267	0.9924	0.0729	0.0712	1.0148	0.8936	0.9862	1.0106	0.0706	0.0716	0.8310	0.9181	0.8258	0.9315	0.0698	0.0693	1.0030	0.9625	0.9566	0.9531	0.0704	0.0830	0.6938	0.8032	0.8382	0.9879	0.0720	0.0703	0.9342	0.8544	0.8649	0.9843	0.0709	0.0732	0.8501	0.8266	0.8238	1.0139	0.0707	0.0717	0.9061	0.9536	0.9636	0.9904	0.0721	0.0731	0.8246	0.8208	0.8263	1.0277	0.0704	0.0710	1.0331	0.9515	0.9850	0.9923	0.0710	0.0733	0.9673	0.8181	0.8339	0.9644	0.0716	0.0721	0.9596	0.9500	0.9390	0.8956	0.0716	0.0838	1.0236	1.0277	1.0158	0.9815	0.8832	0.9187	0.9772	0.9737	1.0090	0.8780	0.8889	1.1486	0.9397	0.9184	0.9213	0.9780	0.8793	0.8854	0.8846	0.8713	0.8459	0.9728	0.8754	1.1030
82=09:32:53	72246	301	0.7814	0.7994	0.9075	0.9682	0.0743	0.0730	1.0033	0.8590	0.9829	1.0130	0.0745	0.0734	0.8126	0.9030	0.8061	0.9329	0.0729	0.0712	0.9896	0.9640	0.9539	0.9373	0.0735	0.0833	0.6875	0.8005	0.8366	1.0032	0.0710	0.0738	0.9182	0.8537	0.8504	0.9438	0.0722	0.0744	0.8597	0.8227	0.8274	0.9797	0.0733	0.0715	0.9033	0.9204	0.9473	0.9897	0.0724	0.0863	0.8633	0.8287	0.7987	0.9984	0.0733	0.0739	1.0107	0.9333	0.9773	0.9907	0.0690	0.0726	0.9404	0.8023	0.8090	0.9635	0.0743	0.0732	0.9426	0.9478	0.9416	0.8707	0.0718	0.0878	0.9955	1.0061	1.0284	0.9880	0.8544	0.8843	0.9701	0.9781	0.9741	0.8560	0.8799	1.1155	0.9528	0.9058	0.9277	0.9544	0.8521	0.8892	0.8906	0.8577	0.8318	0.9855	0.8832	1.1104
83=09:47:34	73127	301	0.7671	0.7980	0.9155	0.9732	0.0708	0.0689	1.0038	0.8722	0.9533	1.0016	0.0699	0.0697	0.8184	0.8901	0.8171	0.9219	0.0692	0.0693	1.0023	0.9426	0.9430	0.9370	0.0688	0.0865	0.7231	0.8006	0.8103	0.9802	0.0687	0.0693	0.8880	0.8365	0.8439	0.9609	0.0706	0.0682	0.8306	0.8137	0.7984	0.9727	0.0677	0.0699	0.8828	0.9305	0.9679	0.9812	0.0700	0.0693	0.8338	0.8213	0.8154	0.9953	0.0685	0.0683	1.0224	0.9322	0.9409	0.9890	0.0688	0.0705	0.9549	0.7845	0.8195	0.9587	0.0762	0.0717	0.9516	0.9428	0.9276	0.8798	0.0707	0.0850	1.0132	0.9901	0.9968	0.9752	0.8813	0.8744	0.9593	0.9669	0.9936	0.8548	0.8449	1.0961	0.9301	0.9120	0.9022	0.9502	0.8623	0.8893	0.8646	0.8600	0.8410	0.9941	0.8560	1.1051
84=10:02:15	74008	298	0.7879	0.8161	0.9222	0.9821	0.0742	0.0718	1.0074	0.8834	0.9753	1.0166	0.0725	0.0729	0.8149	0.9045	0.8230	0.9267	0.0707	0.0725	1.0115	0.9513	0.9614	0.9411	0.0708	0.0936	0.7372	0.8335	0.8285	1.0105	0.0723	0.0727	0.8950	0.8565	0.8488	0.9672	0.0713	0.0721	0.8456	0.8212	0.8195	0.9740	0.0721	0.0730	0.9093	0.9229	0.9717	0.9865	0.0707	0.0787	0.8672	0.8326	0.8122	0.9958	0.0741	0.0707	1.0233	0.9435	0.9483	1.0066	0.0717	0.0710	0.9545	0.7883	0.8254	0.9692	0.0785	0.0717	0.9590	0.9471	0.9332	0.8644	0.0706	0.0769	1.0023	1.0040	1.0264	0.9912	0.8745	0.8700	0.9736	0.9942	0.9850	0.8663	0.8459	1.1309	0.9391	0.9191	0.9173	0.9558	0.8548	0.8913	0.8712	0.8530	0.8361	0.9921	0.8633	1.1080
85=10:16:56	74888	300	0.7926	0.7841	0.9214	0.9954	0.0692	0.0702	1.0010	0.8735	0.9753	0.9897	0.0715	0.0721	0.8134	0.9153	0.8178	0.9038	0.0694	0.0689	0.9894	0.9385	0.9352	0.9524	0.0717	0.0804	0.7522	0.8739	0.8240	0.9656	0.0700	0.0687	0.9178	0.8187	0.8403	0.9692	0.0688	0.0702	0.8280	0.8026	0.8045	1.0061	0.0697	0.0673	0.8863	0.9487	0.9458	0.9756	0.0694	0.0690	0.8468	0.8082	0.8172	1.0287	0.0700	0.0701	1.0180	0.9469	0.9694	0.9610	0.0691	0.0705	0.9697	0.8128	0.8266	0.9416	0.0758	0.0685	0.9429	0.9314	0.9161	0.8861	0.0706	0.0875	1.0260	1.0168	0.9887	0.9517	0.8734	0.9028	0.9550	0.9453	0.9934	0.8679	0.8617	1.1084	0.9197	0.8939	0.8910	0.9757	0.8758	0.8608	0.8655	0.8728	0.8299	0.9618	0.8607	1.0883
86=10:31:37	75769	300	0.8039	0.8042	0.9326	0.9772	0.0741	0.0724	1.0172	0.8732	0.9672	1.0135	0.0712	0.0711	0.8115	0.9088	0.8216	0.9313	0.0707	0.0704	1.0050	0.9529	0.9415	0.9450	0.0730	0.0905	0.7676	0.8613	0.8272	0.9983	0.0700	0.0712	0.9069	0.8454	0.8579	0.9778	0.0720	0.0704	0.8243	0.8269	0.8024	0.9884	0.0707	0.0714	0.8771	0.9438	0.9670	0.9838	0.0720	0.0727	0.8535	0.8313	0.8334	1.0045	0.0727	0.0727	1.0406	0.9411	0.9578	0.9932	0.0706	0.0729	0.9713	0.8009	0.8281	0.9689	0.0739	0.0711	0.9534	0.9501	0.9111	0.8799	0.0708	0.0865	1.0278	1.0048	1.0031	0.9839	0.8947	0.8820	0.9623	0.9638	1.0062	0.8557	0.8578	1.1132	0.9344	0.9217	0.8978	0.9584	0.8696	0.8858	0.8527	0.8604	0.8374	0.9937	0.8522	1.1071
87=10:46:17	76650	301	0.8083	0.7894	0.9433	1.0188	0.0736	0.0729	0.9970	0.8986	0.9678	0.9951	0.0744	0.0720	0.8118	0.9286	0.8333	0.8997	0.0705	0.0711	0.9997	0.9239	0.9523	0.9489	0.0723	0.0887	0.7710	0.8676	0.8193	0.9631	0.0729	0.0709	0.9121	0.8370	0.8363	0.9993	0.0709	0.0712	0.8228	0.7984	0.8035	1.0048	0.0725	0.0743	0.8935	0.9591	0.9581	0.9595	0.0711	0.0742	0.8346	0.7998	0.8225	1.0316	0.0738	0.0743	1.0189	0.9687	0.9480	0.9690	0.0722	0.0735	0.9767	0.8226	0.8381	0.9385	0.0734	0.0725	0.9478	0.9253	0.9115	0.8868	0.0733	0.0832	1.0272	1.0155	0.9818	0.9348	0.8815	0.8985	0.9663	0.9450	0.9863	0.8779	0.8320	1.1339	0.8966	0.8942	0.8799	0.9863	0.8644	0.8621	0.8470	0.8882	0.8202	0.9658	0.8374	1.1056
88=11:00:58	77531	301	0.8271	0.8136	0.9118	0.9527	0.0724	0.0687	0.9932	0.8383	0.9546	1.0135	0.0736	0.0711	0.7806	0.8980	0.8028	0.9267	0.0709	0.0728	0.9929	0.9586	0.9435	0.9247	0.0715	0.0724	0.7530	0.8227	0.8270	1.0092	0.0712	0.0717	0.8959	0.8499	0.8302	0.9411	0.0734	0.0715	0.8358	0.8250	0.8116	0.9687	0.0688	0.0711	0.8828	0.9214	0.9407	0.9798	0.0715	0.0707	0.8538	0.8279	0.7837	0.9746	0.0734	0.0763	1.0114	0.9129	0.9557	0.9962	0.0727	0.0728	0.9346	0.7971	0.7936	0.9679	0.0718	0.0713	0.9277	0.9528	0.9139	0.8569	0.0716	0.0708	0.9890	0.9911	1.0252	0.9881	0.8471	0.8431	0.9669	0.9586	0.9802	0.8220	0.8551	1.0866	0.9598	0.9018	0.9145	0.9545	0.8368	0.8909	0.8595	0.8444	0.8054	0.9927	0.8493	1.0837
89=11:15:39	78412	298	0.8231	0.8124	0.9263	0.9760	0.0720	0.0712	1.0131	0.8527	0.9826	1.0149	0.0727	0.0694	0.7936	0.9102	0.8025	0.9349	0.0725	0.0699	0.9947	0.9748	0.9446	0.9391	0.0718	0.0813	0.7870	0.8421	0.8299	1.0182	0.0674	0.0712	0.9221	0.8469	0.8624	0.9475	0.0720	0.0718	0.8444	0.8340	0.8167	0.9851	0.0703	0.0679	0.8891	0.9434	0.9512	0.9971	0.0716	0.0810	0.8591	0.8455	0.8061	1.0016	0.0724	0.0728	1.0391	0.9382	0.9854	0.9870	0.0690	0.0726	0.9638	0.8090	0.8179	0.9818	0.0704	0.0703	0.9482	0.9583	0.9283	0.8774	0.0720	0.0794	1.0094	1.0099	1.0247	1.0101	0.8683	0.8808	0.9648	0.9855	1.0062	0.8496	0.8833	1.1236	0.9623	0.9164	0.9318	0.9467	0.8591	0.8868	0.8835	0.8480	0.8469	0.9973	0.8818	1.1160
90=11:30:20	79292	300	0.8303	0.8194	0.9156	0.9650	0.0724	0.0693	0.9919	0.8602	0.9575	1.0063	0.0717	0.0702	0.7849	0.8895	0.8068	0.9182	0.0696	0.0713	1.0061	0.9489	0.9578	0.9227	0.0714	0.0881	0.7819	0.8196	0.8093	1.0223	0.0710	0.0703	0.8696	0.8619	0.8359	0.9545	0.0709	0.0691	0.8416	0.8177	0.8062	0.9382	0.0688	0.0710	0.8912	0.9099	0.9672	0.9719	0.0701	0.0856	0.8401	0.8280	0.7833	0.9436	0.0728	0.0689	1.0095	0.9301	0.9244	1.0013	0.0704	0.0708	0.9388	0.7790	0.8037	0.9614	0.0707	0.0710	0.9430	0.9452	0.9116	0.8328	0.0708	0.0800	0.9791	0.9702	1.0196	0.9819	0.8438	0.8144	0.9525	0.9833	0.9709	0.8419	0.8117	1.0837	0.9422	0.9032	0.9050	0.9352	0.8225	0.8796	0.8434	0.8296	0.8026	0.9892	0.8441	1.0806
91=11:45:01	80173	301	0.8294	0.8157	0.9207	0.9909	0.0738	0.0722	1.0076	0.8840	0.9948	1.0172	0.0721	0.0691	0.7960	0.9178	0.8217	0.9267	0.0725	0.0726	1.0189	0.9640	0.9729	0.9487	0.0728	0.0894	0.8000	0.8484	0.8360	1.0366	0.0726	0.0705	0.9085	0.8665	0.8490	0.9711	0.0721	0.0720	0.8502	0.8201	0.8284	0.9850	0.0712	0.0716	0.9171	0.9372	0.9787	0.9918	0.0707	0.0847	0.8583	0.8321	0.8110	1.0113	0.0738	0.0714	1.0250	0.9559	0.9671	1.0116	0.0696	0.0703	0.9654	0.8046	0.8275	0.9683	0.0758	0.0729	0.9639	0.9480	0.9457	0.8739	0.0712	0.0776	1.0084	1.0155	1.0362	0.9923	0.8682	0.8829	0.9795	0.9985	0.9863	0.8813	0.8563	1.1358	0.9531	0.9091	0.9348	0.9673	0.8558	0.8851	0.8873	0.8595	0.8368	0.9973	0.8777	1.1315
92=11:59:42	81054	298	0.7937	0.8017	0.9397	0.9992	0.0715	0.0718	1.0215	0.8836	0.9889	1.0113	0.0725	0.0726	0.8099	0.9154	0.8263	0.9237	0.0703	0.0708	1.0285	0.9679	0.9600	0.9624	0.0725	0.0863	0.8214	0.8289	0.8154	1.0108	0.0695	0.0718	0.9168	0.8451	0.8688	0.9749	0.0725	0.0717	0.8309	0.8257	0.8031	1.0012	0.0699	0.0701	0.9010	0.9634	0.9791	0.9875	0.0719	0.0741	0.8280	0.8385	0.8345	1.0254	0.0725	0.0708	1.0502	0.9707	0.9711	0.9912	0.0694	0.0743	0.9886	0.8074	0.8482	0.9741	0.0736	0.0718	0.9759	0.9467	0.9322	0.8839	0.0701	0.0913	1.0300	1.0069	1.0030	0.9949	0.9003	0.9026	0.9577	0.9870	1.0190	0.8926	0.8698	1.1373	0.9240	0.9271	0.9125	0.9619	0.8888	0.8830	0.8786	0.8716	0.8641	0.9928	0.8758	1.1179
93=12:14:22	81935	298	0.7998	0.8077	0.9383	0.9860	0.0732	0.0700	1.0117	0.8780	0.9627	1.0151	0.0732	0.0706	0.8028	0.9083	0.8254	0.9196	0.0698	0.0727	1.0212	0.9492	0.9526	0.9386	0.0677	0.0847	0.8208	0.8378	0.8235	1.0125	0.0687	0.0687	0.9035	0.8563	0.8434	0.9773	0.0712	0.0676	0.8336	0.8275	0.8075	0.9890	0.0687	0.0688	0.8880	0.9386	0.9708	0.9753	0.0689	0.0703	0.8297	0.8321	0.8241	1.0049	0.0716	0.0716	1.0307	0.9552	0.9532	1.0092	0.0685	0.0718	0.9760	0.8059	0.8316	0.9680	0.0754	0.0697	0.9601	0.9542	0.9215	0.8737	0.0687	0.0773	1.0200	1.0041	1.0108	0.9870	0.8940	0.8769	0.9706	0.9707	1.0015	0.8651	0.8451	1.1346	0.9355	0.9236	0.9078	0.9665	0.8675	0.8978	0.8621	0.8683	0.8339	1.0022	0.8507	1.1139
94=12:29:03	82816	301	0.8024	0.7946	0.9060	1.0016	0.0713	0.0710	0.9974	0.8835	0.9935	0.9872	0.0730	0.0737	0.8052	0.9249	0.8151	0.9012	0.0691	0.0689	1.0160	0.9377	0.9734	0.9513	0.0689	0.0792	0.8101	0.8600	0.8204	1.0168	0.0717	0.0683	0.9046	0.8416	0.8337	0.9675	0.0723	0.0705	0.8414	0.7970	0.8184	1.0008	0.0697	0.0712	0.9191	0.9416	0.9666	0.9667	0.0687	0.0829	0.8330	0.8006	0.7936	1.0321	0.0711	0.0697	0.9891	0.9591	0.9574	0.9882	0.0693	0.0687	0.9758	0.8129	0.8232	0.9231	0.0731	0.0694	0.9612	0.9152	0.9462	0.8654	0.0715	0.0783	1.0241	1.0173	1.0090	0.9519	0.8475	0.8990	0.9650	0.9776	0.9514	0.9036	0.8502	1.1207	0.9247	0.8767	0.9101	0.9732	0.8680	0.8529	0.8789	0.8639	0.8343	0.9608	0.8731	1.1322
95=12:43:44	83697	301	0.8111	0.8231	0.9203	0.9858	0.0756	0.0736	1.0110	0.8687	0.9897	0.9998	0.0706	0.0734	0.8006	0.9088	0.8197	0.9304	0.0730	0.0737	1.0219	0.9531	0.9615	0.9385	0.0719	0.0934	0.8125	0.8542	0.8152	1.0487	0.0736	0.0727	0.8835	0.8596	0.8454	0.9402	0.0738	0.0714	0.8488	0.8238	0.8178	0.9597	0.0741	0.0717	0.9085	0.9146	0.9811	0.9817	0.0734	0.1005	0.8450	0.8323	0.7958	0.9939	0.0738	0.0711	1.0003	0.9431	0.9355	1.0093	0.0699	0.0720	0.9644	0.7870	0.8211	0.9519	0.0763	0.0747	0.9715	0.9362	0.9455	0.8410	0.0724	0.0920	1.0032	0.9876	1.0207	0.9890	0.8559	0.8611	0.9541	0.9996	0.9564	0.8816	0.8257	1.1146	0.9536	0.8995	0.9242	0.9399	0.8551	0.8755	0.8803	0.8329	0.8309	0.9802	0.8801	1.1059
96=13:00:00	84673	300	0.8107	0.8126	0.9297	0.9978	0.0721	0.0724	1.0144	0.8910	1.0058	1.0204	0.0710	0.0704	0.8059	0.9260	0.8166	0.9190	0.0691	0.0723	1.0165	0.9621	0.9784	0.9573	0.0717	0.0840	0.8159	0.8446	0.8356	1.0438	0.0710	0.0710	0.9107	0.8663	0.8613	0.9854	0.0712	0.0725	0.8536	0.8237	0.8210	0.9969	0.0755	0.0704	0.9231	0.9624	0.9832	0.9954	0.0703	0.0868	0.8497	0.8329	0.8104	1.0209	0.0706	0.0693	1.0372	0.9684	0.9791	1.0145	0.0699	0.0729	0.9849	0.8173	0.8290	0.9651	0.0772	0.0721	0.9718	0.9508	0.9485	0.8768	0.0728	0.0767	1.0219	1.0236	1.0361	0.9891	0.8679	0.8948	0.9861	0.9999	1.0036	0.8990	0.8677	1.1578	0.9563	0.9111	0.9343	0.9810	0.8668	0.8800	0.8843	0.8697	0.8451	0.9990	0.8825	1.1176
