# Supplementary material for: Computationally Driven, Quantitative Experiments Discover Genes Required for Mitochondrial Biogenesis
Source: PLoS Genet. 2009 Mar 20;5(3):e1000407. doi: 10.1371/journal.pgen.1000407 (PMC2648979; doi:10.1371/journal.pgen.1000407)
Supplement: Dataset S1 — Raw respiratory growth data. A zip file containing 48 tab-delimited text files containing the raw data from the Tecan GENios reader. Additionally, a readme text file and plate key is contained in the zip file. The plate key uses our internal reference id for each mutant (internal reference id is matched with common and systematic gene names in Table S2). Raw optical density measurements from Tecan GENios plate incubator and reader. Wells are numbered in increasing order from upper left to lower right and can be converted to our internal identifiers using the included key (complete plate key). Not all original plates were assayed for growth curves, and there are two replicates of plate 20. (1.82 MB ZIP) [file pgen.1000407.s012.zip › mitochondria_table_s7/p11_gly.txt]

[config file info]
last_write=07:05:10_13:30:29
last write=07:05:11_13:02:11
[Run_Parameters]
Instrument=Tecan_24
Ini_Names=Read_Reps,Delid,Save_Data_File,Start_Time_Now
barcode_drug_plate=201401
user=mcostanzo
Plate_Size=96
Plate_Type=GRE96ft.pdf
Samples_to_Run=6
Overlay_Size=48
Drug_Plate=none
Plate_Quarter=none
run_ID=none
run_plate_repeat=1
Read_Reps=200
Read_Modes=Absorbance
Read_Flor_Every=2
Max_Delta_OD=0.500000
Well_By_Row_Col=none
Reorder_Map=Order_Strings_Not,0
Tip_Vol=200
OD_to_Innoc=0.100,0.100,0.380,0.380,0.380,0.380,0.760,0.760,0.100,0.100,0.380,0.380,0.380,0.380,0.760,0.760,0.100,0.100,0.380,0.380,0.380,0.380,0.760,0.760,0.100,0.100,0.380,0.380,0.380,0.380,0.760,0.760,0.100,0.100,0.380,0.380,0.380,0.380,0.760,0.760,0.100,0.100,0.380,0.380,0.380,0.380,0.760,0.760
Absorption_Max=.3
OD_to_Save=0.100,0.100,0.380,0.380,0.380,0.380,0.760,0.760,0.100,0.100,0.380,0.380,0.380,0.380,0.760,0.760,0.100,0.100,0.380,0.380,0.380,0.380,0.760,0.760,0.100,0.100,0.380,0.380,0.380,0.380,0.760,0.760,0.100,0.100,0.380,0.380,0.380,0.380,0.760,0.760,0.100,0.100,0.380,0.380,0.380,0.380,0.760,0.760
OD_to_Dilute=0.100
Save_Sample_Vol=180
Save_Sample_Reps=2
Innoc_Vol=184,184,46,46,46,46,0,0,184,184,46,46,46,46,0,0,184,184,46,46,46,46,0,0,184,184,46,46,46,46,0,0,184,184,46,46,46,46,0,0,184,184,46,46,46,46,0,0
Dilute_Vol=23,23,23,23,23,23,23,23,23,23,23,23,23,23,23,23,23,23,23,23,23,23,23,23,23,23,23,23,23,23,23,23,23,23,23,23,23,23,23,23,23,23,23,23,23,23,23,23
Save_Vol=800,800,800,800,800,800,800,800,800,800,800,800,800,800,800,800,800,800,800,800,800,800,800,800,800,800,800,800,800,800,800,800,800,800,800,800,800,800,800,800,800,800,800,800,800,800,800,800
Reference_Vol=100,100,100,100,100,100,100,100,100,100,100,100,100,100,100,100,100,100,100,100,100,100,100,100,100,100,100,100,100,100,100,100,100,100,100,100,100,100,100,100,100,100,100,100,100,100,100,100,100,100,100,100,100,100,100,100,100,100,100,100,100,100,100,100,100,100,100,100,100,100,100,100,100,100,100,100,100,100,100,100,100,100,100,100,100,100,100,100,100,100,100,100,100,100,100,100
Read_to_Innoc=20,20,20,20,20,20,20,20,20,20,20,20,20,20,20,20,20,20,20,20,20,20,20,20,20,20,20,20,20,20,20,20,20,20,20,20,20,20,20,20,20,20,20,20,20,20,20,20
Read_to_Dilute=26,26,26,26,26,26,26,26,26,26,26,26,26,26,26,26,26,26,26,26,26,26,26,26,26,26,26,26,26,26,26,26,26,26,26,26,26,26,26,26,26,26,26,26,26,26,26,26
Read_to_Save=20,20,20,20,20,20,20,20,20,20,20,20,20,20,20,20,20,20,20,20,20,20,20,20,20,20,20,20,20,20,20,20,20,20,20,20,20,20,20,20,20,20,20,20,20,20,20,20
Innoc_Target_Map=1,2,3,4,5,6,7,8,9,10,11,12,13,14,15,16,17,18,19,20,21,22,23,24,25,26,27,28,29,30,31,32,33,34,35,36,37,38,39,40,41,42,43,44,45,46,47,48
Pipet_Trigger=OD_Save_Innoc
Pipet_Volume_Adj=Con_OD_Save
Delid=no
Pre_Init=yes
Talk_To_ProMax=no
Time_Out_Time=1050
Wait_While_Busy=yes
Idle_Time=2
Screen_Run_Type=pre_screen_1
Spect_Protocol=15m
Spec_Run_File=GG_PB_Voyage.pda
Spec_Assay_File=""
Save_Data_File=10_05_07_mito11_gly_ps1_A_96_T_24.txt
Working_Dir=C%3A\\Users\\Growth_Data
Run_Control_Dir=C%3A\\Users\\Yeast_Run_Files
Tracking_Dir=""
Track_File=201401_data_track.txt
Save_Run_Data_Flag=yes
Set_Incubator_Temp=30.0
Base_Line_Flag=atstart_minimum
Pipet_Cycles_Before_Save=20
Time_Point_Save=wellmap
Innoc_Direction=down
Wells_In_Use=111111111111111111111111111111111111111111111111
Save_Sample_Map=111111001111110011111100111111001111110011111100
Sections_to_Run=0
Rows_per_Section=8
Start_Sections_Row=1
MultiProbe_Run_File=""
Multiprobe_Run_Dialogue=yes
Comments=no%20comment
Target_Temp=300
Temp_Control=On
Delta_Temp=10
ReadMode=Absorbance,Bottom
ExcitationFilter=485,
EmissionFilter=535,
MeasurementFilter=595
ReadsPerWellNumber=1,1
ShakeDuration=800,0
GainMode=Manual
PdfName=GRE96ft.pdf
Gain=50
Add_Drug_Map=1,1,1,1,1,1,1,1,1,1,1,1,1,1,1,1,1,1,1,1,1,1,1,1,1,1,1,1,1,1,1,1,1,1,1,1,1,1,1,1,1,1,1,1,1,1,1,1
Add_Drug_Vol=7,7,7,7,7,7,7,7,7,7,7,7,7,7,7,7,7,7,7,7,7,7,7,7,7,7,7,7,7,7,7,7,7,7,7,7,7,7,7,7,7,7,7,7,7,7,7,7
Innoc_Map=111011101110111011101110111011101110111011101110111011101110111011101110111011101110111011101110
Dilute_Map=111111111111111111111111111111111111111111111111111111111111111111111111111111111111111111111111
data_file_name=iS_1_48.txt
barcode=""
Hit_Call_Threshold=1.000000
Reference_Well=A01
WT_Ref_Well=0
Project_Name=YKO_Lib
Pipet_Gens_Point=5.00,10.00,15.00,20.00,5.00,10.00,15.00,20.00,5.00,10.00,15.00,20.00,5.00,10.00,15.00,20.00,5.00,10.00,15.00,20.00,5.00,10.00,15.00,20.00,5.00,10.00,15.00,20.00,5.00,10.00,15.00,20.00,5.00,10.00,15.00,20.00,5.00,10.00,15.00,20.00,5.00,10.00,15.00,20.00,5.00,10.00,15.00,20.00,
Shake_Divisor=1
data_handling=file_&_DB_&_auto_analysis
time_frm_freezer=-1.00
gens_frm_freezer=-1.00
Well_Vol=100
Parent_ID=""
Units=%
Quarter=A
media_name=mm
Save_Mode=one_to_one
Consolidate_Save_Map=1,2,3,4,5,6,7,8,9,10,11,12,13,14,15,16,17,18,19,20,21,22,23,24,25,26,27,28,29,30,31,32,33,34,35,36,37,38,39,40,41,42,43,44,45,46,47,48
Add_Drug_at_Start_Map=000000000000000000000000000000000000000000000000000
Add_Drug_Labware=add_drug_48
Max_Dynam_OD_Change=0.05
Reads_After_Pipet=1
Ref_Type=single_ref
Read_to_Add_Drug_at_Start=0
Send_Email_at_Pipet=no_email
Strain_Name=""
Media=ypd
drug_vol=2.00
Drug_Name=""
Drug_Conc=2
Innoc_Conc=""
Strain_Plate=none
ShakeIntensity=High
ShakeMode=Orbital
NumberOfFlashes=1
PartOfPlate=0
MovePlateOutAfterMeasurement=0
IntegrationLagTime=0
IntegrationTime=100
DelayMoveFlashFluorescence=0
[Drug_Data]
Drug_Plate=none
Strain_Plate=none
Media=mm
Drug_Name=nd,nd,nd,nd,nd,nd,nd,nd,nd,nd,nd,nd,nd,nd,nd,nd,nd,nd,nd,nd,nd,nd,nd,nd,nd,nd,nd,nd,nd,nd,nd,nd,nd,nd,nd,nd,nd,nd,nd,nd,nd,nd,nd,nd,nd,nd,nd,nd,nd,nd,nd,nd,nd,nd,nd,nd,nd,nd,nd,nd,nd,nd,nd,nd,nd,nd,nd,nd,nd,nd,nd,nd,nd,nd,nd,nd,nd,nd,nd,nd,nd,nd,nd,nd,nd,nd,nd,nd,nd,nd,nd,nd,nd,nd,nd,nd
Strain_Name=ud
Drug_Conc=""
Innoc_Conc=0.06250,0.06250,0.06250,0.06250,0.06250,0.06250,0.06250,0.06250,0.06250,0.06250,0.06250,0.06250,0.06250,0.06250,0.06250,0.06250,0.06250,0.06250,0.06250,0.06250,0.06250,0.06250,0.06250,0.06250,0.06250,0.06250,0.06250,0.06250,0.06250,0.06250,0.06250,0.06250,0.06250,0.06250,0.06250,0.06250,0.06250,0.06250,0.06250,0.06250,0.06250,0.06250,0.06250,0.06250,0.06250,0.06250,0.06250,0.06250,0.06250,0.06250,0.06250,0.06250,0.06250,0.06250,0.06250,0.06250,0.06250,0.06250,0.06250,0.06250,0.06250,0.06250,0.06250,0.06250,0.06250,0.06250,0.06250,0.06250,0.06250,0.06250,0.06250,0.06250,0.06250,0.06250,0.06250,0.06250,0.06250,0.06250,0.06250,0.06250,0.06250,0.06250,0.06250,0.06250,0.06250,0.06250,0.06250,0.06250,0.06250,0.06250,0.06250,0.06250,0.06250,0.06250,0.06250,0.06250
Run_ID=none
Plate_Quarter=A
Units=%,%,%,%,%,%,%,%,%,%,%,%,%,%,%,%,%,%,%,%,%,%,%,%,%,%,%,%,%,%,%,%,%,%,%,%,%,%,%,%,%,%,%,%,%,%,%,%,%,%,%,%,%,%,%,%,%,%,%,%,%,%,%,%,%,%,%,%,%,%,%,%,%,%,%,%,%,%,%,%,%,%,%,%,%,%,%,%,%,%,%,%,%,%,%,%
Parent_ID=""
Project_Name=YKO_Lib
Strain_Backgrnd=0,0,0,0,0,0,0,0,0,0,0,0,0,0,0,0,0,0,0,0,0,0,0,0,0,0,0,0,0,0,0,0,0,0,0,0,0,0,0,0,0,0,0,0,0,0,0,0,0,0,0,0,0,0,0,0,0,0,0,0,0,0,0,0,0,0,0,0,0,0,0,0,0,0,0,0,0,0,0,0,0,0,0,0,0,0,0,0,0,0,0,0,0,0,0,0
Well_Vol=100,100,100,100,100,100,100,100,100,100,100,100,100,100,100,100,100,100,100,100,100,100,100,100,100,100,100,100,100,100,100,100,100,100,100,100,100,100,100,100,100,100,100,100,100,100,100,100,100,100,100,100,100,100,100,100,100,100,100,100,100,100,100,100,100,100,100,100,100,100,100,100,100,100,100,100,100,100,100,100,100,100,100,100,100,100,100,100,100,100,100,100,100,100,100,100
time_frm_freezer=-1.00
gens_frm_freezer=-1.00
user=mcostanzo
Strain_Pool=ud,ud,ud,ud,ud,ud,ud,ud,ud,ud,ud,ud,ud,ud,ud,ud,ud,ud,ud,ud,ud,ud,ud,ud,ud,ud,ud,ud,ud,ud,ud,ud,ud,ud,ud,ud,ud,ud,ud,ud,ud,ud,ud,ud,ud,ud,ud,ud,ud,ud,ud,ud,ud,ud,ud,ud,ud,ud,ud,ud,ud,ud,ud,ud,ud,ud,ud,ud,ud,ud,ud,ud,ud,ud,ud,ud,ud,ud,ud,ud,ud,ud,ud,ud,ud,ud,ud,ud,ud,ud,ud,ud,ud,ud,ud,ud
Well_Alias=A01,A02,A03,A04,A05,A06,A07,A08,A09,A10,A11,A12,B01,B02,B03,B04,B05,B06,B07,B08,B09,B10,B11,B12,C01,C02,C03,C04,C05,C06,C07,C08,C09,C10,C11,C12,D01,D02,D03,D04,D05,D06,D07,D08,D09,D10,D11,D12,E01,E02,E03,E04,E05,E06,E07,E08,E09,E10,E11,E12,F01,F02,F03,F04,F05,F06,F07,F08,F09,F10,F11,F12,G01,G02,G03,G04,G05,G06,G07,G08,G09,G10,G11,G12,H01,H02,H03,H04,H05,H06,H07,H08,H09,H10,H11,H12
Well_Pos=1,2,3,4,5,6,7,8,9,10,11,12,13,14,15,16,17,18,19,20,21,22,23,24,25,26,27,28,29,30,31,32,33,34,35,36,37,38,39,40,41,42,43,44,45,46,47,48,49,50,51,52,53,54,55,56,57,58,59,60,61,62,63,64,65,66,67,68,69,70,71,72,73,74,75,76,77,78,79,80,81,82,83,84,85,86,87,88,89,90,91,92,93,94,95,96
position=A01,A02,A03,A04,A05,A06,A07,A08,A09,A10,A11,A12,B01,B02,B03,B04,B05,B06,B07,B08,B09,B10,B11,B12,C01,C02,C03,C04,C05,C06,C07,C08,C09,C10,C11,C12,D01,D02,D03,D04,D05,D06,D07,D08,D09,D10,D11,D12,E01,E02,E03,E04,E05,E06,E07,E08,E09,E10,E11,E12,F01,F02,F03,F04,F05,F06,F07,F08,F09,F10,F11,F12,G01,G02,G03,G04,G05,G06,G07,G08,G09,G10,G11,G12,H01,H02,H03,H04,H05,H06,H07,H08,H09,H10,H11,H12
[Runtime_State]
Instrument=Tecan_24
Start_Time_Now=3.2616738390E+9
Reads_Completed=95
Innoc_Direction=down
Wells_In_Use=111111111111111111111111111111111111111111111111111111111111111111111111111111111111111111111111
Innoc_Map=111111111111111111111111111111111111111111111111111111111111111111111111111111111111000000000000
Dilute_Map=111111111111111111111111111111111111111111111111111111111111111111111111111111111111111111111111
Save_Sample_Map=000000000000000000000000000000000000000000000000010000000100000001000000010000000100000001000000
Current_OD=0.088,0.124,0.359,0.373,0.072,0.071,0.371,0.106,0.099,0.353,0.069,0.071,0.239,0.091,0.333,0.359,0.071,0.071,0.399,0.124,0.104,0.169,0.071,0.072,0.079,0.084,0.344,0.262,0.070,0.069,0.336,0.113,0.092,0.307,0.070,0.071,0.105,0.083,0.345,0.368,0.069,0.069,0.381,0.104,0.096,0.321,0.072,0.072,0.084,0.082,0.346,0.343,0.069,0.069,0.377,0.095,0.094,0.328,0.070,0.070,0.142,0.079,0.355,0.358,0.069,0.070,0.342,0.124,0.096,0.305,0.069,0.071,0.366,0.374,0.342,0.351,0.350,0.340,0.358,0.380,0.341,0.353,0.386,0.395,0.345,0.347,0.331,0.355,0.314,0.290,0.347,0.329,0.298,0.318,0.361,0.251
Bckgrnd_OD=0.081,0.086,0.090,0.087,0.070,0.068,0.090,0.079,0.083,0.088,0.066,0.065,0.130,0.090,0.083,0.086,0.069,0.069,0.087,0.083,0.083,0.084,0.069,0.071,0.076,0.082,0.088,0.085,0.068,0.068,0.082,0.079,0.078,0.079,0.067,0.067,0.092,0.081,0.085,0.085,0.067,0.068,0.086,0.079,0.081,0.077,0.069,0.071,0.078,0.080,0.083,0.085,0.067,0.067,0.083,0.081,0.079,0.080,0.068,0.068,0.087,0.079,0.089,0.081,0.068,0.068,0.082,0.086,0.079,0.078,0.069,0.070,0.091,0.086,0.082,0.086,0.081,0.083,0.083,0.083,0.081,0.081,0.085,0.086,0.086,0.081,0.081,0.086,0.084,0.079,0.082,0.078,0.078,0.087,0.083,0.081
Mapped=000000000100000000000000000000000100000000000000111111111111111111111111111111111111111111111111
Pipet_Completed=000000000000000000000000000000000000000000000000000000000000000000000000000000000000000000000000
Innoc_Completed=0,0,0,0,0,0,0,0,0,0,0,0,0,0,0,0,0,0,0,0,0,0,0,0,0,0,0,0,0,0,0,0,0,0,0,0,0,0,0,0,0,0,0,0,0,0,0,0,0,0,0,0,0,0,0,0,0,0,0,0,0,0,0,0,0,0,0,0,0,0,0,0,0,0,0,0,0,0,0,0,0,0,0,0,0,0,0,0,0,0,0,0,0,0,0,0
Save_Completed=0,0,0,0,0,0,0,0,0,0,0,0,0,0,0,0,0,0,0,0,0,0,0,0,0,0,0,0,0,0,0,0,0,0,0,0,0,0,0,0,0,0,0,0,0,0,0,0,0,0,0,0,0,0,0,0,0,0,0,0,0,0,0,0,0,0,0,0,0,0,0,0,0,0,0,0,0,0,0,0,0,0,0,0,0,0,0,0,0,0,0,0,0,0,0,0
Pipeted_At=0,0,0,0,0,0,0,0,0,0,0,0,0,0,0,0,0,0,0,0,0,0,0,0,0,0,0,0,0,0,0,0,0,0,0,0,0,0,0,0,0,0,0,0,0,0,0,0,0,0,0,0,0,0,0,0,0,0,0,0,0,0,0,0,0,0,0,0,0,0,0,0,0,0,0,0,0,0,0,0,0,0,0,0,0,0,0,0,0,0,0,0,0,0,0,0
Pipeted_OD=0,0,0,0,0,0,0,0,0,0,0,0,0,0,0,0,0,0,0,0,0,0,0,0,0,0,0,0,0,0,0,0,0,0,0,0,0,0,0,0,0,0,0,0,0,0,0,0,0,0,0,0,0,0,0,0,0,0,0,0,0,0,0,0,0,0,0,0,0,0,0,0,0,0,0,0,0,0,0,0,0,0,0,0,0,0,0,0,0,0,0,0,0,0,0,0
Dilutes_Completed=0,0,0,0,0,0,0,0,0,0,0,0,0,0,0,0,0,0,0,0,0,0,0,0,0,0,0,0,0,0,0,0,0,0,0,0,0,0,0,0,0,0,0,0,0,0,0,0,0,0,0,0,0,0,0,0,0,0,0,0,0,0,0,0,0,0,0,0,0,0,0,0,0,0,0,0,0,0,0,0,0,0,0,0,0,0,0,0,0,0,0,0,0,0,0,0
Time_At_Innoc=0,0,0,0,0,0,0,0,0,0,0,0,0,0,0,0,0,0,0,0,0,0,0,0,0,0,0,0,0,0,0,0,0,0,0,0,0,0,0,0,0,0,0,0,0,0,0,0,0,0,0,0,0,0,0,0,0,0,0,0,0,0,0,0,0,0,0,0,0,0,0,0,0,0,0,0,0,0,0,0,0,0,0,0,0,0,0,0,0,0,0,0,0,0,0,0
Time_At_Save=0,0,0,0,0,0,0,0,0,0,0,0,0,0,0,0,0,0,0,0,0,0,0,0,0,0,0,0,0,0,0,0,0,0,0,0,0,0,0,0,0,0,0,0,0,0,0,0,0,0,0,0,0,0,0,0,0,0,0,0,0,0,0,0,0,0,0,0,0,0,0,0,0,0,0,0,0,0,0,0,0,0,0,0,0,0,0,0,0,0,0,0,0,0,0,0
Time_At_Dilute=0,0,0,0,0,0,0,0,0,0,0,0,0,0,0,0,0,0,0,0,0,0,0,0,0,0,0,0,0,0,0,0,0,0,0,0,0,0,0,0,0,0,0,0,0,0,0,0,0,0,0,0,0,0,0,0,0,0,0,0,0,0,0,0,0,0,0,0,0,0,0,0,0,0,0,0,0,0,0,0,0,0,0,0,0,0,0,0,0,0,0,0,0,0,0,0
Previous_OD=0.088,0.124,0.359,0.373,0.072,0.071,0.371,0.106,0.099,0.353,0.069,0.071,0.239,0.091,0.333,0.359,0.071,0.071,0.399,0.124,0.104,0.169,0.071,0.072,0.079,0.084,0.344,0.262,0.070,0.069,0.336,0.113,0.092,0.307,0.070,0.071,0.105,0.083,0.345,0.368,0.069,0.069,0.381,0.104,0.096,0.321,0.072,0.072,0.084,0.082,0.346,0.343,0.069,0.069,0.377,0.095,0.094,0.328,0.070,0.070,0.142,0.079,0.355,0.358,0.069,0.070,0.342,0.124,0.096,0.305,0.069,0.071,0.366,0.374,0.342,0.351,0.350,0.340,0.358,0.380,0.341,0.353,0.386,0.395,0.345,0.347,0.331,0.355,0.314,0.290,0.347,0.329,0.298,0.318,0.361,0.251
Prev_Delta_OD=0.005,0.003,0.002,0.003,0.001,0.001,0.002,0.002,0.000,0.006,0.003,0.000,0.005,0.001,0.004,0.010,0.002,0.000,0.005,0.005,0.004,0.001,0.001,0.001,0.000,0.001,0.007,0.005,0.000,0.000,0.003,0.003,0.001,0.000,0.002,0.001,0.001,0.001,0.003,0.003,0.001,0.000,0.000,0.000,0.001,0.007,0.002,0.001,0.002,0.001,0.014,0.007,0.001,0.002,0.000,0.000,0.000,0.001,0.000,0.002,0.002,0.001,0.004,0.003,0.001,0.000,0.005,0.002,0.000,0.003,0.000,0.000,0.008,0.003,0.004,0.009,0.007,0.002,0.004,0.003,0.007,0.003,0.002,0.000,0.002,0.007,0.001,0.004,0.002,0.009,0.001,0.001,0.006,0.011,0.007,0.007
Delta_From_Ref=0.000,-1.074,-9.941,-9.683,1.345,1.462,-9.803,-0.308,-0.538,-9.743,1.489,1.422,-15.997,-0.640,-8.058,-8.525,1.362,1.349,-9.786,-1.107,-0.675,-2.557,1.332,1.224,0.517,0.081,-9.304,-4.473,1.416,1.516,-7.652,-0.470,0.047,-6.741,1.451,1.426,-1.226,0.168,-8.335,-8.465,1.468,1.469,-9.136,-0.234,-0.369,-7.105,1.343,1.242,0.000,0.000,0.000,0.000,0.000,0.000,0.000,0.000,0.000,0.000,0.000,0.000,0.000,0.000,0.000,0.000,0.000,0.000,0.000,0.000,0.000,0.000,0.000,0.000,0.000,0.000,0.000,0.000,0.000,0.000,0.000,0.000,0.000,0.000,0.000,0.000,0.000,0.000,0.000,0.000,0.000,0.000,0.000,0.000,0.000,0.000,0.000,0.000
Sig_OD_Delta=0,0,0,0,1,1,0,0,0,0,1,1,0,0,0,0,1,1,0,0,0,0,1,1,0,0,0,0,1,1,0,0,0,0,1,1,0,0,0,0,1,1,0,0,0,0,1,1,0,0,0,0,0,0,0,0,0,0,0,0,0,0,0,0,0,0,0,0,0,0,0,0,0,0,0,0,0,0,0,0,0,0,0,0,0,0,0,0,0,0,0,0,0,0,0,0
Add_Drug_at_Start_Map=000000000000000000000000000000000000000000000000000000000000000000000000000000000000000000000000
[Analysis]
Drug_ID=A1,A2,A3,A4,A5,A6,B1,B2,B3,B4,B5,B6,C1,C2,C3,C4,C5,C6,D1,D2,D3,D4,D5,D6,E1,E2,E3,E4,E5,E6,F1,F2,F3,F4,F5,F6,G1,G2,G3,G4,G5,G6,H1,H2,H3,H4,H5,H6
Decision=screen,no_inh,ps2_4_1,ps2_4_1,screen,screen,screen,screen,ps2_4_1,ps2_4_1,screen,no_inh,no_inh,screen,ps2_4_1,ps2_1_1,screen,screen,no_inh,screen,ps2_4_1,ps2_4_1,screen,screen,no_inh,screen,ps2_4_1,ps2_4_1,screen,screen,no_inh,screen,ps2_4_1,ps2_4_1,no_inh,screen,ps2_4_1,ps2_4_1,ps2_4_1,ps2_4_1,ps2_4_1,ps2_4_1,ps2_4_1,ps2_4_1,ps2_2_1,ps2_4_1,ps2_2_1,ps2_1_1,ps2_4_1,no_inh,no_inh,ps2_4_1,screen,screen,ps2_4_1,no_inh,no_inh,no_inh,screen,screen,ps2_4_1,no_inh,no_inh,ps2_4_1,screen,screen,ps2_4_1,no_inh,no_inh,ps2_4_1,screen,screen,ps2_4_1,no_inh,no_inh,ps2_4_1,screen,screen,ps2_4_1,no_inh,no_inh,ps2_2_1,screen,no_inh,ps2_4_1,ps2_4_1,ps2_4_1,ps2_4_1,ps2_4_1,ps2_4_1,ps2_2_1,ps2_2_1,ps2_2_1,ps2_4_1,ps2_4_1,ps2_2_1
Plot_Min=0.100,0.100,0.100,0.100,0.100,0.100,0.100,0.100,0.100,0.100,0.100,0.100,0.100,0.100,0.100,0.100,0.100,0.100,0.100,0.100,0.100,0.100,0.100,0.100,0.100,0.100,0.100,0.100,0.100,0.100,0.100,0.100,0.100,0.100,0.100,0.100,0.100,0.100,0.100,0.100,0.100,0.100,0.100,0.100,0.100,0.100,0.100,0.100
Plot_Max=1.500,1.500,1.500,1.500,1.500,1.500,1.500,1.500,1.500,1.500,1.500,1.500,1.500,1.500,1.500,1.500,1.500,1.500,1.500,1.500,1.500,1.500,1.500,1.500,1.500,1.500,1.500,1.500,1.500,1.500,1.500,1.500,1.500,1.500,1.500,1.500,1.500,1.500,1.500,1.500,1.500,1.500,1.500,1.500,1.500,1.500,1.500,1.500
G_Plot_Min=0.1
G_Plot_Delta=0.7
Plot_On_Off=0
OD_Gen_Pt=0.460
Gens_to_OD_Pt=5.000
Avg_G=0.000,12.540,5.408,5.297,0.000,0.000,0.000,0.000,5.545,5.404,0.000,46.724,3.845,0.000,5.295,6.241,0.000,0.000,24.046,0.000,5.476,5.310,0.000,0.000,50.171,0.000,5.480,5.405,0.000,0.000,10.244,0.000,5.436,5.360,103.492,0.000,5.269,5.072,5.326,5.451,5.423,5.473,5.462,5.439,5.533,5.378,5.691,5.882,5.324,14.736,21.585,5.444,0.000,0.000,5.174,12.133,18.146,8.304,0.000,0.000,5.515,13.311,22.237,5.695,0.000,0.000,5.250,15.816,22.108,5.596,0.000,0.000,5.250,22.237,21.485,5.546,0.000,0.000,5.478,12.408,20.327,5.644,0.000,71.001,5.236,5.239,5.478,5.381,5.223,5.056,5.426,5.525,5.792,5.595,5.357,6.349
Max_Slope=15.589,28.640,7.919,7.627,107.313,113.057,5.598,52.660,10.736,10.506,113.086,52.058,73.116,81.534,7.767,9.885,113.263,87.410,30.603,33.790,12.095,9.310,107.360,119.457,103.432,58.074,8.147,7.382,105.970,119.451,37.679,128.481,12.739,11.946,93.176,97.488,6.157,6.703,6.785,7.655,9.107,11.618,9.928,12.263,10.278,11.776,12.211,13.089,9.505,40.650,47.648,8.504,49.002,53.009,8.453,27.379,51.170,24.791,59.728,45.820,8.620,59.816,79.991,11.908,11.115,65.242,8.453,43.042,63.276,10.902,67.313,90.187,7.929,79.999,69.497,9.584,71.247,81.518,10.467,37.884,74.398,9.305,52.663,111.560,8.210,9.379,9.760,9.589,8.891,6.438,9.882,10.248,11.058,12.163,10.510,13.085
Fit_Model=all
Fit_Const_OD_Base=0.085
Fit_Const_N0=0.01500
Fit_Const_T0=0.000
G_Fit_Min=0.100
G_Fit_Delta=0.400
Fit_On_Off=0.000,0.000,0.000,0.000,0.000,0.000,0.000,0.000,0.000,0.000,0.000,0.000,0.000,0.000,0.000,0.000,0.000,0.000,0.000,0.000,0.000,0.000,0.000,0.000,0.000,0.000,0.000,0.000,0.000,0.000,0.000,0.000,0.000,0.000,0.000,0.000,0.000,0.000,0.000,0.000,0.000,0.000,0.000,0.000,0.000,0.000,0.000,0.000,0.000,0.000,0.000,0.000,0.000,0.000,0.000,0.000,0.000,0.000,0.000,0.000,0.000,0.000,0.000,0.000,0.000,0.000,0.000,0.000,0.000,0.000,0.000,0.000,0.000,0.000,0.000,0.000,0.000,0.000,0.000,0.000,0.000,0.000,0.000,0.000,0.000,0.000,0.000,0.000,0.000,0.000,0.000,0.000,0.000,0.000,0.000,0.000
Fit_Min=0.031,0.036,0.040,0.037,0.020,0.018,0.080,0.040,0.033,0.036,0.019,0.019,0.026,0.032,0.038,0.035,0.018,0.018,0.042,0.031,0.035,0.035,0.017,0.018,0.028,0.030,0.033,0.035,0.017,0.017,0.037,0.029,0.039,0.031,0.018,0.018,0.041,0.036,0.032,0.036,0.031,0.033,0.036,0.031,0.031,0.036,0.034,0.029,0.000,0.000,0.000,0.000,0.000,0.000,0.000,0.000,0.000,0.000,0.000,0.000,0.000,0.000,0.000,0.000,0.000,0.000,0.000,0.000,0.000,0.000,0.000,0.000,0.000,0.000,0.000,0.000,0.000,0.000,0.000,0.000,0.000,0.000,0.000,0.000,0.000,0.000,0.000,0.000,0.000,0.000,0.000,0.000,0.000,0.000,0.000,0.000
Fit_Delta=1.500,0.027,0.101,0.210,1.500,1.500,1.500,1.500,0.169,0.122,1.500,0.006,0.004,1.500,0.201,0.152,1.500,1.500,0.013,1.500,0.125,0.121,1.500,1.500,0.006,0.027,0.126,0.125,1.500,1.500,0.021,1.500,0.153,0.143,0.003,0.006,0.108,0.156,0.116,0.123,0.168,0.157,0.135,0.137,0.109,0.208,0.117,0.089,0.100,0.027,0.013,0.126,0.000,0.000,0.147,0.015,0.021,0.064,0.000,0.000,0.193,0.030,0.007,0.070,0.000,0.000,0.135,0.015,0.004,0.180,0.000,0.000,0.231,0.003,0.014,0.166,0.000,0.000,0.118,0.022,0.014,0.210,0.000,0.000,0.221,0.130,0.084,0.170,0.227,0.224,0.107,0.164,0.099,0.130,0.148,0.042
Fit_Offset=0.000,0.087,0.083,0.079,0.000,0.000,0.000,0.000,0.076,0.078,0.000,0.071,0.079,0.000,0.077,0.077,0.000,0.000,0.095,0.000,0.079,0.080,0.000,0.000,0.080,0.000,0.077,0.080,0.000,0.000,0.087,0.000,0.080,0.077,0.070,0.000,0.083,0.080,0.076,0.081,0.078,0.077,0.078,0.077,0.078,0.074,0.079,0.077,0.083,0.078,0.084,0.080,0.000,0.000,0.081,0.085,0.083,0.082,0.000,0.000,0.073,0.082,0.079,0.077,0.000,0.000,0.081,0.081,0.035,0.073,0.000,0.000,0.076,0.082,0.081,0.074,0.000,0.000,0.077,0.087,0.081,0.071,0.000,NaN,0.072,0.079,0.078,0.075,0.074,0.075,0.078,0.075,0.077,0.083,0.078,0.079
Fit_N0=0.000,0.002,0.006,0.011,0.000,0.000,0.000,0.000,0.007,0.004,0.000,0.000,0.001,0.000,0.010,0.014,0.000,0.000,0.001,0.000,0.007,0.005,0.000,0.000,0.000,0.000,0.008,0.007,0.000,0.000,0.003,0.000,0.006,0.005,0.000,0.000,0.007,0.008,0.004,0.005,0.005,0.008,0.006,0.005,0.004,0.008,0.006,0.005,0.006,0.003,0.002,0.004,0.000,0.000,0.005,0.003,0.004,0.008,0.000,0.000,0.011,0.001,0.002,0.003,0.000,0.000,0.006,0.001,0.030,0.007,0.000,0.000,0.003,0.001,0.002,0.005,0.000,0.000,0.006,0.002,0.002,0.010,0.000,1.000,0.008,0.004,0.003,0.010,0.009,0.006,0.004,0.006,0.004,0.007,0.005,0.004
Fit_T0=0.000,5.977,0.044,1.685,0.000,0.000,0.000,0.000,1.390,-0.932,0.000,6.264,4.983,0.000,1.050,5.901,0.000,0.000,6.167,0.000,1.940,0.150,0.000,0.000,6.243,0.000,2.444,2.300,0.000,0.000,4.373,0.000,0.113,1.555,6.271,0.000,0.445,2.200,0.439,0.460,1.894,2.407,0.801,2.279,1.569,-0.047,2.009,3.789,1.246,6.120,6.043,-1.281,0.000,0.000,-0.508,4.335,6.177,5.428,0.000,0.000,2.402,6.122,5.835,1.284,0.000,0.000,1.246,5.962,-3.369,2.293,0.000,0.000,-4.059,4.359,6.004,0.920,0.000,0.000,1.771,5.871,6.029,3.804,0.000,0.000,-0.105,0.131,0.886,4.069,1.544,-0.901,1.925,3.655,3.648,2.737,1.159,1.015
Fit_G=0.000,3.521,3.246,3.799,0.000,0.000,0.000,0.000,3.439,3.318,0.000,1.587,1.660,0.000,3.850,4.521,0.000,0.000,3.518,0.000,3.241,3.366,0.000,0.000,1.974,0.000,3.237,3.166,0.000,0.000,3.559,0.000,3.238,3.037,1.599,0.000,3.457,3.208,3.102,3.123,3.084,3.206,3.348,2.931,2.938,3.830,3.308,3.012,3.095,6.004,5.158,3.220,0.000,0.000,3.254,4.547,9.804,4.877,0.000,0.000,3.886,3.324,2.239,2.614,0.000,0.000,3.210,3.828,8.887,3.441,0.000,0.000,3.532,1.593,4.841,3.220,0.000,0.000,3.166,3.773,5.105,3.810,0.000,0.000,3.857,3.010,2.691,3.266,3.706,3.628,2.930,3.168,2.804,3.026,3.081,3.176
Fit_Error=0.000,0.345,0.797,4.313,0.000,0.000,0.000,0.000,3.445,1.249,0.000,0.126,0.292,0.000,7.346,4.079,0.000,0.000,0.238,0.000,0.922,0.748,0.000,0.000,0.391,0.000,1.422,2.009,0.000,0.000,0.246,0.000,1.760,1.111,0.050,0.000,1.106,2.192,1.633,2.509,2.130,1.620,1.331,0.564,0.330,8.437,0.418,0.153,0.492,0.253,0.343,0.728,0.000,0.000,1.783,0.183,0.362,0.384,0.000,0.000,5.237,0.290,0.103,0.184,0.000,0.000,0.911,0.126,0.057,6.537,0.000,0.000,8.265,0.097,0.238,3.159,0.000,0.000,0.485,0.110,0.334,11.619,0.000,0.000,11.943,0.640,0.219,2.696,7.479,8.931,0.354,1.690,0.359,0.740,1.410,0.270
Fit_CV=0.000,68.000,130.000,211.000,0.000,0.000,0.000,0.000,154.000,144.000,0.000,59.000,16.000,0.000,152.000,249.000,0.000,0.000,71.000,0.000,128.000,150.000,0.000,0.000,69.000,0.000,125.000,127.000,0.000,0.000,41.000,0.000,144.000,141.000,55.000,0.000,129.000,133.000,120.000,119.000,144.000,139.000,128.000,157.000,49.000,224.000,50.000,51.000,41.000,81.000,66.000,115.000,0.000,0.000,124.000,37.000,77.000,72.000,0.000,0.000,202.000,82.000,18.000,36.000,0.000,0.000,122.000,61.000,2.000,181.000,0.000,0.000,167.000,9.000,68.000,148.000,0.000,0.000,48.000,63.000,68.000,256.000,0.000,0.000,179.000,149.000,38.000,208.000,199.000,163.000,49.000,195.000,53.000,127.000,140.000,32.000
Time_to_20_Gens=0,0,0,0,0,0,0,0,0,0,0,0,0,0,0,0,0,0,0,0,0,0,0,0,0,0,0,0,0,0,0,0,0,0,0,0,0,0,0,0,0,0,0,0,0,0,0,0
Time_to_each_5_Gens=0,0,0,0,0,0,0,0,0,0,0,0,0,0,0,0,0,0,0,0,0,0,0,0,0,0,0,0,0,0,0,0,0,0,0,0,0,0,0,0,0,0,0,0,0,0,0,0
Time_to_each_n_Gens=0.000,23.272,23.276,23.254,0.000,0.000,0.000,0.000,23.261,23.259,0.000,11.753,1.132,0.000,22.479,23.274,0.000,0.000,22.267,0.000,23.258,23.240,0.000,0.000,23.279,0.000,23.277,22.884,0.000,0.000,23.204,0.000,23.269,23.269,11.708,0.000,22.763,22.335,22.718,23.272,23.276,23.248,23.188,23.260,23.252,23.191,23.265,23.265,23.260,23.182,23.270,23.274,0.000,0.000,23.280,23.273,23.276,23.229,0.000,0.000,23.265,23.274,22.456,23.235,0.000,0.000,23.240,23.248,23.230,23.270,0.000,0.000,23.253,23.279,23.204,23.245,0.000,0.000,23.259,23.270,22.944,22.938,0.000,11.771,22.720,23.274,23.257,23.255,23.274,22.740,23.229,23.265,23.269,23.033,23.225,23.269
Min_Pt_OD=0,0,0,0,0,0,0,0,0,0,0,0,0,0,0,0,0,0,0,0,0,0,0,0,0,0,0,0,0,0,0,0,0,0,0,0,0,0,0,0,0,0,0,0,0,0,0,0
Min_Pt_t=0,0,0,0,0,0,0,0,0,0,0,0,0,0,0,0,0,0,0,0,0,0,0,0,0,0,0,0,0,0,0,0,0,0,0,0,0,0,0,0,0,0,0,0,0,0,0,0
TO_OD=0,0,0,0,0,0,0,0,0,0,0,0,0,0,0,0,0,0,0,0,0,0,0,0,0,0,0,0,0,0,0,0,0,0,0,0,0,0,0,0,0,0,0,0,0,0,0,0
Ref_ID=A01
Multi_Refs=single_ref
test=A01,A02,A03,A04,A05,A06,A07,A08,A09,A10,A11,A12,B01,B02,B03,B04,B05,B06,B07,B08,B09,B10,B11,B12,C01,C02,C03,C04,C05,C06,C07,C08,C09,C10,C11,C12,D01,D02,D03,D04,D05,D06,D07,D08,D09,D10,D11,D12,E01,E02,E03,E04,E05,E06,E07,E08,E09,E10,E11,E12,F01,F02,F03,F04,F05,F06,F07,F08,F09,F10,F11,F12,G01,G02,G03,G04,G05,G06,G07,G08,G09,G10,G11,G12,H01,H02,H03,H04,H05,H06,H07,H08,H09,H10,H11,H12
Start_Time_Now=3.2616738391E+9
Start_Date="5/10/2007+1:30 PM"
pv_to_plate_order=no
gen_time_cutoff=0.000
Drug_Name=nd?:;-ud+0,nd?:;-ud+0,nd?:;-ud+0,nd?:;-ud+0,nd?:;-ud+0,nd?:;-ud+0,nd?:;-ud+0,nd?:;-ud+0,nd?:;-ud+0,nd?:;-ud+0,nd?:;-ud+0,nd?:;-ud+0,nd?:;-ud+0,nd?:;-ud+0,nd?:;-ud+0,nd?:;-ud+0,nd?:;-ud+0,nd?:;-ud+0,nd?:;-ud+0,nd?:;-ud+0,nd?:;-ud+0,nd?:;-ud+0,nd?:;-ud+0,nd?:;-ud+0,nd?:;-ud+0,nd?:;-ud+0,nd?:;-ud+0,nd?:;-ud+0,nd?:;-ud+0,nd?:;-ud+0,nd?:;-ud+0,nd?:;-ud+0,nd?:;-ud+0,nd?:;-ud+0,nd?:;-ud+0,nd?:;-ud+0,nd?:;-ud+0,nd?:;-ud+0,nd?:;-ud+0,nd?:;-ud+0,nd?:;-ud+0,nd?:;-ud+0,nd?:;-ud+0,nd?:;-ud+0,nd?:;-ud+0,nd?:;-ud+0,nd?:;-ud+0,nd?:;-ud+0,nd?:;-ud+0,nd?:;-ud+0,nd?:;-ud+0,nd?:;-ud+0,nd?:;-ud+0,nd?:;-ud+0,nd?:;-ud+0,nd?:;-ud+0,nd?:;-ud+0,nd?:;-ud+0,nd?:;-ud+0,nd?:;-ud+0,nd?:;-ud+0,nd?:;-ud+0,nd?:;-ud+0,nd?:;-ud+0,nd?:;-ud+0,nd?:;-ud+0,nd?:;-ud+0,nd?:;-ud+0,nd?:;-ud+0,nd?:;-ud+0,nd?:;-ud+0,nd?:;-ud+0,nd?:;-ud+0,nd?:;-ud+0,nd?:;-ud+0,nd?:;-ud+0,nd?:;-ud+0,nd?:;-ud+0,nd?:;-ud+0,nd?:;-ud+0,nd?:;-ud+0,nd?:;-ud+0,nd?:;-ud+0,nd?:;-ud+0,nd?:;-ud+0,nd?:;-ud+0,nd?:;-ud+0,nd?:;-ud+0,nd?:;-ud+0,nd?:;-ud+0,nd?:;-ud+0,nd?:;-ud+0,nd?:;-ud+0,nd?:;-ud+0,nd?:;-ud+0,nd?:;-ud+0
Drug_Well_Pos=A01,A02,A03,A04,A05,A06,B01,B02,B03,B04,B05,B06,C01,C02,C03,C04,C05,C06,D01,D02,D03,D04,D05,D06,E01,E02,E03,E04,E05,E06,F01,F02,F03,F04,F05,F06,G01,G02,G03,G04,G05,G06,H01,H02,H03,H04,H05,H06,A07,A08,A09,A10,A11,A12,B07,B08,B09,B10,B11,B12,C07,C08,C09,C10,C11,C12,D07,D08,D09,D10,D11,D12,E07,E08,E09,E10,E11,E12,F07,F08,F09,F10,F11,F12,G07,G08,G09,G10,G11,G12,H07,H08,H09,H10,H11,H12
Avg_G_tcut=0.000,12.540,5.408,5.297,0.000,0.000,0.000,0.000,5.545,5.404,0.000,46.724,3.845,0.000,5.295,6.241,0.000,0.000,24.046,0.000,5.476,5.310,0.000,0.000,50.171,0.000,5.480,5.405,0.000,0.000,10.244,0.000,5.436,5.360,103.492,0.000,5.269,5.072,5.326,5.451,5.423,5.473,5.462,5.439,5.533,5.378,5.691,5.882,5.324,14.736,21.585,5.444,0.000,0.000,5.174,12.133,18.146,8.304,0.000,0.000,5.515,13.311,22.237,5.695,0.000,0.000,5.250,15.816,22.108,5.596,0.000,0.000,5.250,22.237,21.485,5.546,0.000,0.000,5.478,12.408,20.327,5.644,0.000,71.001,5.236,5.239,5.478,5.381,5.223,5.056,5.426,5.525,5.792,5.595,5.357,6.349
t0_from_interval=0.000,7.938,-1.899,-0.739,0.000,0.000,0.000,0.000,-0.629,0.063,0.000,0.000,0.000,0.000,-0.747,3.739,0.000,0.000,0.000,0.000,-0.204,0.936,0.000,0.000,0.000,0.000,-0.890,0.425,0.000,0.000,2.825,0.000,-1.219,1.376,0.000,0.000,-1.385,0.374,0.564,0.005,2.020,-0.458,-0.512,0.808,1.710,-0.827,0.927,4.584,-0.440,4.163,-0.417,-1.780,0.000,0.000,0.261,3.374,-14.479,2.211,0.000,0.000,0.278,5.798,17.343,0.213,0.000,0.000,0.666,5.642,-41.347,0.314,0.000,0.000,-0.097,12.717,-9.132,0.428,0.000,0.000,0.444,7.593,-11.851,2.242,0.000,0.000,0.064,1.244,0.416,1.239,0.594,-0.002,2.110,2.730,2.993,-0.212,1.092,1.791
Sum_Delta_Ref=-1.000,0.195,5.611,5.344,-1.000,-1.000,-1.000,-1.000,4.599,4.640,-1.000,0.233,0.129,-1.000,5.231,2.126,-1.000,-1.000,0.006,-1.000,4.607,4.479,-1.000,-1.000,0.240,-1.000,5.028,4.561,-1.000,-1.000,0.685,-1.000,5.285,4.355,0.267,-1.000,5.559,5.560,4.678,5.025,4.174,4.935,4.820,4.498,3.880,5.361,3.675,2.647,5.309,0.211,0.117,5.568,-1.000,-1.000,5.282,0.504,0.305,1.256,-1.000,-1.000,4.339,0.303,0.092,3.973,-1.000,-1.000,4.922,0.143,0.173,4.346,-1.000,-1.000,5.144,0.096,0.199,4.454,-1.000,-1.000,4.452,0.287,0.236,3.471,-1.000,0.236,5.232,4.893,4.722,4.430,4.978,5.733,3.855,3.403,2.994,4.495,4.551,2.979
Gens_at_time_G=0.000,1.856,4.304,4.390,0.000,0.000,0.000,0.000,4.195,4.304,0.000,0.252,0.294,0.000,4.246,3.729,0.000,0.000,0.926,0.000,4.248,4.376,0.000,0.000,0.464,0.000,4.248,4.234,0.000,0.000,2.265,0.000,4.281,4.341,0.113,0.000,4.320,4.404,4.265,4.269,4.292,4.248,4.246,4.277,4.203,4.312,4.088,3.955,4.369,1.573,1.078,4.275,0.000,0.000,4.499,1.918,1.283,2.797,0.000,0.000,4.218,1.749,1.010,4.080,0.000,0.000,4.427,1.470,1.051,4.158,0.000,0.000,4.429,1.047,1.080,4.191,0.000,0.000,4.246,1.875,1.129,4.064,0.000,0.166,4.339,4.443,4.246,4.322,4.456,4.497,4.281,4.211,4.018,4.117,4.335,3.665
G_Int_tcut=0.000,8.263,5.849,5.465,0.000,0.000,0.000,0.000,5.695,5.389,0.000,46.724,3.845,0.000,5.471,5.239,0.000,0.000,24.046,0.000,5.524,5.096,0.000,0.000,50.171,0.000,5.689,5.305,0.000,0.000,8.997,0.000,5.721,5.043,103.492,0.000,5.590,4.987,5.194,5.450,4.952,5.581,5.582,5.250,5.126,5.570,5.464,4.723,5.425,12.090,21.971,5.861,0.000,0.000,5.116,10.374,29.433,7.514,0.000,0.000,5.449,9.995,5.062,5.643,0.000,0.000,5.099,11.978,61.458,5.521,0.000,0.000,5.272,10.089,29.941,5.444,0.000,0.000,5.374,8.359,30.827,5.092,0.000,71.001,5.221,4.959,5.380,5.094,5.090,5.057,4.934,4.877,5.047,5.646,5.105,5.861
Sum_Del_12=0.000,0.143,0.645,0.614,0.200,0.198,5.970,0.137,0.399,0.381,0.188,0.185,0.132,0.192,0.549,0.121,0.173,0.199,0.135,0.178,0.408,0.409,0.167,0.185,0.204,0.162,0.521,0.408,0.166,0.168,0.034,0.213,0.500,0.318,0.201,0.197,0.650,0.549,0.385,0.478,0.305,0.466,0.442,0.326,0.256,0.527,0.302,0.094,0.519,0.118,0.109,0.596,0.115,0.025,0.505,0.028,0.033,0.104,0.169,0.189,0.413,0.074,0.110,0.305,0.135,0.126,0.443,0.109,0.080,0.438,0.176,0.197,0.531,0.186,0.061,0.330,0.163,0.160,0.370,0.102,0.051,0.215,0.183,0.187,0.511,0.398,0.359,0.325,0.422,0.582,0.214,0.202,0.135,0.393,0.336,0.280
Sum_Del_20=0.000,0.181,5.374,5.108,0.256,0.248,9.332,0.166,4.400,4.436,0.229,0.226,0.125,0.228,5.010,2.026,0.203,0.248,0.003,0.215,4.409,4.275,0.193,0.226,0.233,0.198,4.816,4.365,0.190,0.197,0.653,0.269,5.063,4.158,0.259,0.245,5.331,5.323,4.479,4.813,3.985,4.725,4.614,4.299,3.703,5.136,3.510,2.518,5.075,0.200,0.112,5.334,0.103,0.062,5.050,0.480,0.294,1.200,0.189,0.232,4.142,0.287,0.087,3.798,0.126,0.121,4.704,0.133,0.166,4.153,0.209,0.243,4.907,0.097,0.191,4.260,0.197,0.184,4.257,0.270,0.228,3.307,0.224,0.229,5.002,4.670,4.514,4.230,4.751,5.487,3.675,3.239,2.851,4.303,4.349,2.855
Sum_Del_24=0.000,0.512,8.528,8.456,0.276,0.262,10.751,0.180,7.280,7.473,0.243,0.238,0.117,0.241,8.064,3.772,0.213,0.263,0.112,0.219,7.357,7.458,0.200,0.239,0.223,0.206,7.808,7.331,0.199,0.205,1.206,0.287,8.154,7.251,0.274,0.262,8.523,8.780,7.520,7.870,7.014,7.733,7.608,7.301,6.537,8.299,6.080,4.755,8.365,0.462,0.241,8.485,0.095,0.095,8.545,0.834,0.469,2.114,0.194,0.247,7.036,0.588,0.216,6.428,0.100,0.115,8.024,0.359,0.309,6.987,0.215,0.257,8.350,0.021,0.341,7.092,0.205,0.185,7.178,0.641,0.391,5.950,0.231,0.242,8.270,8.006,7.551,7.300,8.215,9.079,6.659,6.013,5.264,7.040,7.488,4.714
Sum_12=0.275,0.132,0.920,0.889,0.075,0.077,6.245,0.138,0.674,0.656,0.087,0.090,0.143,0.083,0.824,0.396,0.102,0.076,0.140,0.097,0.683,0.684,0.108,0.090,0.071,0.113,0.796,0.683,0.109,0.107,0.241,0.062,0.775,0.593,0.074,0.078,0.925,0.824,0.660,0.753,0.580,0.741,0.717,0.601,0.531,0.802,0.577,0.369,0.794,0.157,0.166,0.871,0.160,0.250,0.780,0.303,0.242,0.379,0.106,0.086,0.688,0.201,0.165,0.580,0.140,0.149,0.718,0.166,0.195,0.713,0.099,0.078,0.806,0.089,0.214,0.605,0.112,0.115,0.645,0.173,0.224,0.490,0.092,0.088,0.786,0.673,0.634,0.600,0.697,0.857,0.489,0.477,0.410,0.668,0.611,0.555
Sum_20=0.384,0.565,5.758,5.492,0.128,0.137,9.716,0.219,4.784,4.820,0.155,0.158,0.259,0.156,5.395,2.411,0.181,0.137,0.387,0.169,4.793,4.660,0.191,0.158,0.151,0.186,5.201,4.749,0.194,0.187,1.037,0.116,5.448,4.542,0.125,0.139,5.715,5.707,4.863,5.197,4.369,5.109,4.998,4.684,4.087,5.520,3.894,2.902,5.460,0.584,0.497,5.719,0.282,0.446,5.435,0.864,0.678,1.584,0.195,0.152,4.526,0.672,0.471,4.182,0.259,0.263,5.089,0.518,0.550,4.537,0.175,0.142,5.291,0.288,0.575,4.644,0.187,0.201,4.642,0.654,0.612,3.692,0.161,0.156,5.386,5.055,4.898,4.614,5.135,5.871,4.059,3.623,3.235,4.687,4.733,3.239
Sum_24=0.420,0.932,8.948,8.875,0.144,0.158,11.171,0.239,7.700,7.892,0.177,0.181,0.302,0.178,8.483,4.192,0.207,0.157,0.532,0.200,7.776,7.878,0.219,0.181,0.197,0.213,8.228,7.750,0.221,0.215,1.625,0.132,8.573,7.670,0.145,0.158,8.943,9.199,7.940,8.289,7.433,8.153,8.027,7.721,6.957,8.718,6.499,5.175,8.784,0.881,0.661,8.904,0.325,0.514,8.964,1.254,0.889,2.534,0.226,0.173,7.455,1.008,0.635,6.848,0.320,0.305,8.443,0.778,0.729,7.407,0.205,0.163,8.770,0.441,0.760,7.511,0.215,0.235,7.597,1.060,0.810,6.369,0.188,0.178,8.690,8.426,7.970,7.719,8.634,9.498,7.079,6.432,5.684,7.460,7.907,5.134
G_by_Interval=0.000,8.263,5.849,5.465,0.000,0.000,0.000,0.000,5.695,5.389,0.000,46.724,3.845,0.000,5.471,5.239,0.000,0.000,24.046,0.000,5.524,5.096,0.000,0.000,50.171,0.000,5.689,5.305,0.000,0.000,8.997,0.000,5.721,5.043,103.492,0.000,5.590,4.987,5.194,5.450,4.952,5.581,5.582,5.250,5.126,5.570,5.464,4.723,5.425,12.090,21.971,5.861,0.000,0.000,5.116,10.374,29.433,7.514,0.000,0.000,5.449,9.995,5.062,5.643,0.000,0.000,5.099,11.978,61.458,5.521,0.000,0.000,5.272,10.089,29.941,5.444,0.000,0.000,5.374,8.359,30.827,5.092,0.000,71.001,5.221,4.959,5.380,5.094,5.090,5.057,4.934,4.877,5.047,5.646,5.105,5.861
Avg_G_t8=0.000,12.540,5.408,5.297,0.000,0.000,0.000,0.000,5.545,5.404,0.000,46.724,3.845,0.000,5.295,6.241,0.000,0.000,24.046,0.000,5.476,5.310,0.000,0.000,50.171,0.000,5.480,5.405,0.000,0.000,10.244,0.000,5.436,5.360,103.492,0.000,5.269,5.072,5.326,5.451,5.423,5.473,5.462,5.439,5.533,5.378,5.691,5.882,5.324,14.736,21.585,5.444,0.000,0.000,5.174,12.133,18.146,8.304,0.000,0.000,5.515,13.311,22.237,5.695,0.000,0.000,5.250,15.816,22.108,5.596,0.000,0.000,5.250,22.237,21.485,5.546,0.000,0.000,5.478,12.408,20.327,5.644,0.000,71.001,5.236,5.239,5.478,5.381,5.223,5.056,5.426,5.525,5.792,5.595,5.357,6.349
G_int_t8=0.000,8.263,5.849,5.465,0.000,0.000,0.000,0.000,5.695,5.389,0.000,46.724,3.845,0.000,5.471,5.239,0.000,0.000,24.046,0.000,5.524,5.096,0.000,0.000,50.171,0.000,5.689,5.305,0.000,0.000,8.997,0.000,5.721,5.043,103.492,0.000,5.590,4.987,5.194,5.450,4.952,5.581,5.582,5.250,5.126,5.570,5.464,4.723,5.425,12.090,21.971,5.861,0.000,0.000,5.116,10.374,29.433,7.514,0.000,0.000,5.449,9.995,5.062,5.643,0.000,0.000,5.099,11.978,61.458,5.521,0.000,0.000,5.272,10.089,29.941,5.444,0.000,0.000,5.374,8.359,30.827,5.092,0.000,71.001,5.221,4.959,5.380,5.094,5.090,5.057,4.934,4.877,5.047,5.646,5.105,5.861
Avg_G_t12=0.000,12.540,5.408,5.297,0.000,0.000,0.000,0.000,5.545,5.404,0.000,46.724,3.845,0.000,5.295,6.241,0.000,0.000,24.046,0.000,5.476,5.310,0.000,0.000,50.171,0.000,5.480,5.405,0.000,0.000,10.244,0.000,5.436,5.360,103.492,0.000,5.269,5.072,5.326,5.451,5.423,5.473,5.462,5.439,5.533,5.378,5.691,5.882,5.324,14.736,21.585,5.444,0.000,0.000,5.174,12.133,18.146,8.304,0.000,0.000,5.515,13.311,22.237,5.695,0.000,0.000,5.250,15.816,22.108,5.596,0.000,0.000,5.250,22.237,21.485,5.546,0.000,0.000,5.478,12.408,20.327,5.644,0.000,71.001,5.236,5.239,5.478,5.381,5.223,5.056,5.426,5.525,5.792,5.595,5.357,6.349
G_int_t12=0.000,8.263,5.849,5.465,0.000,0.000,0.000,0.000,5.695,5.389,0.000,46.724,3.845,0.000,5.471,5.239,0.000,0.000,24.046,0.000,5.524,5.096,0.000,0.000,50.171,0.000,5.689,5.305,0.000,0.000,8.997,0.000,5.721,5.043,103.492,0.000,5.590,4.987,5.194,5.450,4.952,5.581,5.582,5.250,5.126,5.570,5.464,4.723,5.425,12.090,21.971,5.861,0.000,0.000,5.116,10.374,29.433,7.514,0.000,0.000,5.449,9.995,5.062,5.643,0.000,0.000,5.099,11.978,61.458,5.521,0.000,0.000,5.272,10.089,29.941,5.444,0.000,0.000,5.374,8.359,30.827,5.092,0.000,71.001,5.221,4.959,5.380,5.094,5.090,5.057,4.934,4.877,5.047,5.646,5.105,5.861
Avg_G_inflex=0.000,14.349,4.661,4.708,0.000,0.000,0.000,0.000,4.879,4.914,0.000,78.414,14.734,0.000,4.804,6.266,0.000,0.000,24.707,0.000,4.868,5.031,0.000,0.000,54.952,0.000,4.762,4.923,0.000,0.000,11.449,0.000,4.577,4.910,4.125,0.000,4.697,4.547,4.875,4.827,4.964,4.722,4.794,4.843,5.240,4.772,5.300,5.934,4.715,15.456,19.354,4.561,0.000,0.000,4.661,12.403,18.150,8.197,0.000,0.000,5.036,13.780,19.166,5.470,0.000,0.000,4.828,17.509,4.532,5.063,0.000,0.000,4.732,5.471,19.781,4.908,0.000,0.000,4.979,14.150,19.381,5.381,0.000,0.000,4.789,4.797,5.025,4.870,4.753,4.515,5.292,5.217,5.677,4.851,4.835,6.508
G_int_inflex=0.000,9.718,3.865,4.249,0.000,0.000,0.000,0.000,3.957,3.871,0.000,78.414,14.734,0.000,4.257,5.189,0.000,0.000,24.707,0.000,3.709,4.080,0.000,0.000,54.952,0.000,3.849,3.805,0.000,0.000,10.085,0.000,3.612,3.738,4.125,0.000,3.842,3.789,3.545,3.699,3.803,3.750,3.917,3.631,3.792,4.118,4.308,4.110,3.670,13.599,19.354,3.700,0.000,0.000,3.732,12.403,43.097,7.122,0.000,0.000,4.244,10.699,19.166,3.803,0.000,0.000,3.784,17.509,4.532,4.418,0.000,0.000,4.260,5.471,19.781,3.856,0.000,0.000,3.899,8.744,19.381,4.307,0.000,0.000,4.333,3.883,3.672,3.868,4.141,3.979,3.824,4.039,4.045,3.736,3.833,5.314
G_by_Interval_g4=0.000,8.263,5.153,5.073,0.000,0.000,0.000,0.000,4.985,4.845,0.000,46.724,3.845,0.000,4.962,5.239,0.000,0.000,24.046,0.000,4.853,4.769,0.000,0.000,50.171,0.000,5.056,4.781,0.000,0.000,8.997,0.000,4.952,4.637,103.492,0.000,4.907,4.656,4.583,4.867,4.627,4.933,5.025,4.736,4.707,4.979,5.114,4.723,4.899,12.090,21.971,5.115,0.000,0.000,4.665,10.374,29.433,7.514,0.000,0.000,4.965,9.995,5.062,4.927,0.000,0.000,4.740,11.978,61.458,5.209,0.000,0.000,4.886,10.089,29.941,4.874,0.000,0.000,4.901,8.359,30.827,4.707,0.000,71.001,4.796,4.751,4.874,4.728,4.688,4.672,4.548,4.661,4.761,4.999,4.764,5.861
G_int_t8_g4=0.000,8.263,5.153,5.073,0.000,0.000,0.000,0.000,4.985,4.845,0.000,46.724,3.845,0.000,4.962,5.239,0.000,0.000,24.046,0.000,4.853,4.769,0.000,0.000,50.171,0.000,5.056,4.781,0.000,0.000,8.997,0.000,4.952,4.637,103.492,0.000,4.907,4.656,4.583,4.867,4.627,4.933,5.025,4.736,4.707,4.979,5.114,4.723,4.899,12.090,21.971,5.115,0.000,0.000,4.665,10.374,29.433,7.514,0.000,0.000,4.965,9.995,5.062,4.927,0.000,0.000,4.740,11.978,61.458,5.209,0.000,0.000,4.886,10.089,29.941,4.874,0.000,0.000,4.901,8.359,30.827,4.707,0.000,71.001,4.796,4.751,4.874,4.728,4.688,4.672,4.548,4.661,4.761,4.999,4.764,5.861
G_int_t12_g4=0.000,8.263,5.153,5.073,0.000,0.000,0.000,0.000,4.985,4.845,0.000,46.724,3.845,0.000,4.962,5.239,0.000,0.000,24.046,0.000,4.853,4.769,0.000,0.000,50.171,0.000,5.056,4.781,0.000,0.000,8.997,0.000,4.952,4.637,103.492,0.000,4.907,4.656,4.583,4.867,4.627,4.933,5.025,4.736,4.707,4.979,5.114,4.723,4.899,12.090,21.971,5.115,0.000,0.000,4.665,10.374,29.433,7.514,0.000,0.000,4.965,9.995,5.062,4.927,0.000,0.000,4.740,11.978,61.458,5.209,0.000,0.000,4.886,10.089,29.941,4.874,0.000,0.000,4.901,8.359,30.827,4.707,0.000,71.001,4.796,4.751,4.874,4.728,4.688,4.672,4.548,4.661,4.761,4.999,4.764,5.861
G_int_inflex_g4=0.000,9.718,3.865,4.249,0.000,0.000,0.000,0.000,3.957,3.871,0.000,78.414,14.734,0.000,4.257,5.189,0.000,0.000,24.707,0.000,3.709,4.080,0.000,0.000,54.952,0.000,3.849,3.805,0.000,0.000,10.085,0.000,3.612,3.738,4.125,0.000,3.842,3.789,3.545,3.699,3.803,3.750,3.917,3.631,3.792,4.118,4.308,4.110,3.670,13.599,19.354,3.700,0.000,0.000,3.732,12.403,43.097,7.122,0.000,0.000,4.244,10.699,19.166,3.803,0.000,0.000,3.784,17.509,4.532,4.418,0.000,0.000,4.159,5.471,19.781,3.856,0.000,0.000,3.899,8.744,19.381,4.307,0.000,0.000,4.159,3.883,3.672,3.868,3.998,3.891,3.824,4.039,4.045,3.736,3.833,5.314
Time_Inflex=0.278,20.343,14.225,18.874,0.278,0.278,0.278,0.278,18.140,16.182,0.278,22.056,9.821,0.278,18.874,22.300,0.278,0.278,21.321,0.278,16.182,16.427,0.278,0.278,23.036,0.278,15.937,16.182,0.278,0.278,15.203,0.278,16.427,17.161,20.343,0.278,14.714,16.427,15.937,15.937,18.384,17.161,16.427,16.671,16.427,19.118,17.161,17.161,14.469,22.791,20.343,15.203,0.278,0.278,16.427,13.735,23.036,20.098,0.278,0.278,19.609,23.036,10.799,14.225,0.278,0.278,16.427,19.118,2.236,19.118,0.278,0.278,19.609,6.395,20.098,18.140,0.278,0.278,16.182,19.118,20.343,21.321,0.278,0.768,19.609,16.182,14.225,18.140,19.609,18.384,16.427,19.118,17.161,16.427,17.161,13.001
OD_Inflex=0.086,0.111,0.200,0.300,0.072,0.070,0.444,0.094,0.259,0.222,0.070,0.070,0.080,0.085,0.296,0.242,0.071,0.068,0.103,0.084,0.220,0.215,0.070,0.070,0.082,0.083,0.227,0.219,0.070,0.069,0.108,0.080,0.248,0.232,0.070,0.070,0.207,0.259,0.214,0.222,0.261,0.248,0.234,0.227,0.198,0.301,0.211,0.174,0.201,0.106,0.098,0.227,0.069,0.071,0.244,0.094,0.100,0.149,0.071,0.075,0.280,0.110,0.084,0.155,0.070,0.071,0.231,0.094,0.083,0.269,0.071,0.072,0.315,0.082,0.093,0.253,0.071,0.070,0.208,0.108,0.096,0.299,0.070,0.072,0.307,0.224,0.173,0.260,0.319,0.305,0.198,0.243,0.186,0.228,0.241,0.129
Time_Saturation=0.278,17.161,21.811,21.077,0.278,0.278,0.278,0.278,18.629,20.832,0.278,0.000,0.000,0.278,20.587,19.364,0.278,0.278,21.811,0.278,0.000,23.280,0.278,0.278,0.000,0.278,21.811,20.343,0.278,0.278,0.000,0.278,0.000,0.000,0.000,0.278,20.832,20.343,21.077,22.056,22.791,22.300,0.000,0.000,21.077,21.811,0.000,0.000,21.566,0.000,0.000,21.811,0.278,0.278,0.000,20.832,20.832,7.129,0.278,0.278,21.321,0.000,0.000,21.811,0.278,0.278,23.280,0.000,0.000,21.811,0.278,0.278,21.811,0.000,0.000,18.629,0.278,0.278,0.000,0.000,0.000,22.545,0.278,0.000,22.545,20.098,16.671,23.280,21.321,18.874,23.280,0.000,22.056,23.280,21.321,21.566
OD_Saturation=0.086,0.101,0.348,0.350,0.072,0.070,0.444,0.094,0.269,0.319,0.070,0.000,0.000,0.085,0.321,0.184,0.071,0.068,0.105,0.084,0.000,0.368,0.070,0.070,0.000,0.083,0.328,0.299,0.070,0.069,0.000,0.080,0.000,0.000,0.000,0.070,0.337,0.342,0.321,0.338,0.342,0.333,0.000,0.000,0.307,0.340,0.000,0.000,0.366,0.000,0.000,0.338,0.069,0.071,0.000,0.111,0.097,0.093,0.071,0.075,0.309,0.000,0.000,0.287,0.070,0.071,0.381,0.000,0.000,0.308,0.071,0.072,0.368,0.000,0.000,0.261,0.071,0.070,0.000,0.000,0.000,0.301,0.070,0.000,0.359,0.320,0.234,0.353,0.355,0.330,0.347,0.000,0.287,0.318,0.331,0.233
Ref_Well_Name=A01,A01,A01,A01,A01,A01,A01,A01,A01,A01,A01,A01,A01,A01,A01,A01,A01,A01,A01,A01,A01,A01,A01,A01,A01,A01,A01,A01,A01,A01,A01,A01,A01,A01,A01,A01,A01,A01,A01,A01,A01,A01,A01,A01,A01,A01,A01,A01,A01,A01,A01,A01,A01,A01,A01,A01,A01,A01,A01,A01,A01,A01,A01,A01,A01,A01,A01,A01,A01,A01,A01,A01,A01,A01,A01,A01,A01,A01,A01,A01,A01,A01,A01,A01,A01,A01,A01,A01,A01,A01,A01,A01,A01,A01,A01,A01
Ratio_Avg_G=NaN,0.000,0.000,0.000,NaN,NaN,NaN,NaN,0.000,0.000,NaN,0.000,0.000,NaN,0.000,0.000,NaN,NaN,0.000,NaN,0.000,0.000,NaN,NaN,0.000,NaN,0.000,0.000,NaN,NaN,0.000,NaN,0.000,0.000,0.000,NaN,0.000,0.000,0.000,0.000,0.000,0.000,0.000,0.000,0.000,0.000,0.000,0.000,0.000,0.000,0.000,0.000,NaN,NaN,0.000,0.000,0.000,0.000,NaN,NaN,0.000,0.000,0.000,0.000,NaN,NaN,0.000,0.000,0.000,0.000,NaN,NaN,0.000,0.000,0.000,0.000,NaN,NaN,0.000,0.000,0.000,0.000,NaN,0.000,0.000,0.000,0.000,0.000,0.000,0.000,0.000,0.000,0.000,0.000,0.000,0.000
Ratio_Fit_G=NaN,0.000,0.000,0.000,NaN,NaN,NaN,NaN,0.000,0.000,NaN,0.000,0.000,NaN,0.000,0.000,NaN,NaN,0.000,NaN,0.000,0.000,NaN,NaN,0.000,NaN,0.000,0.000,NaN,NaN,0.000,NaN,0.000,0.000,0.000,NaN,0.000,0.000,0.000,0.000,0.000,0.000,0.000,0.000,0.000,0.000,0.000,0.000,0.000,0.000,0.000,0.000,NaN,NaN,0.000,0.000,0.000,0.000,NaN,NaN,0.000,0.000,0.000,0.000,NaN,NaN,0.000,0.000,0.000,0.000,NaN,NaN,0.000,0.000,0.000,0.000,NaN,NaN,0.000,0.000,0.000,0.000,NaN,NaN,0.000,0.000,0.000,0.000,0.000,0.000,0.000,0.000,0.000,0.000,0.000,0.000
Ratio_G_Int=NaN,0.000,0.000,0.000,NaN,NaN,NaN,NaN,0.000,0.000,NaN,0.000,0.000,NaN,0.000,0.000,NaN,NaN,0.000,NaN,0.000,0.000,NaN,NaN,0.000,NaN,0.000,0.000,NaN,NaN,0.000,NaN,0.000,0.000,0.000,NaN,0.000,0.000,0.000,0.000,0.000,0.000,0.000,0.000,0.000,0.000,0.000,0.000,0.000,0.000,0.000,0.000,NaN,NaN,0.000,0.000,0.000,0.000,NaN,NaN,0.000,0.000,0.000,0.000,NaN,NaN,0.000,0.000,0.000,0.000,NaN,NaN,0.000,0.000,0.000,0.000,NaN,NaN,0.000,0.000,0.000,0.000,NaN,0.000,0.000,0.000,0.000,0.000,0.000,0.000,0.000,0.000,0.000,0.000,0.000,0.000
Ratio_t0_Fit=NaN,0.000,0.000,0.000,NaN,NaN,NaN,NaN,0.000,0.000,NaN,0.000,0.000,NaN,0.000,0.000,NaN,NaN,0.000,NaN,0.000,0.000,NaN,NaN,0.000,NaN,0.000,0.000,NaN,NaN,0.000,NaN,0.000,0.000,0.000,NaN,0.000,0.000,0.000,0.000,0.000,0.000,0.000,0.000,0.000,0.000,0.000,0.000,0.000,0.000,0.000,0.000,NaN,NaN,0.000,0.000,0.000,0.000,NaN,NaN,0.000,0.000,0.000,0.000,NaN,NaN,0.000,0.000,0.000,0.000,NaN,NaN,0.000,0.000,0.000,0.000,NaN,NaN,0.000,0.000,0.000,0.000,NaN,NaN,0.000,0.000,0.000,0.000,0.000,0.000,0.000,0.000,0.000,0.000,0.000,0.000
Ratio_t0_G_Int=NaN,0.000,0.000,0.000,NaN,NaN,NaN,NaN,0.000,0.000,NaN,NaN,NaN,NaN,0.000,0.000,NaN,NaN,NaN,NaN,0.000,0.000,NaN,NaN,NaN,NaN,0.000,0.000,NaN,NaN,0.000,NaN,0.000,0.000,NaN,NaN,0.000,0.000,0.000,0.000,0.000,0.000,0.000,0.000,0.000,0.000,0.000,0.000,0.000,0.000,0.000,0.000,NaN,NaN,0.000,0.000,0.000,0.000,NaN,NaN,0.000,0.000,0.000,0.000,NaN,NaN,0.000,0.000,0.000,0.000,NaN,NaN,0.000,0.000,0.000,0.000,NaN,NaN,0.000,0.000,0.000,0.000,NaN,NaN,0.000,0.000,0.000,0.000,0.000,0.000,0.000,0.000,0.000,0.000,0.000,0.000
Ref_Curve_Array=1,1,1,1,1,1,1,1,1,1,1,1,1,1,1,1,1,1,1,1,1,1,1,1,1,1,1,1,1,1,1,1,1,1,1,1,1,1,1,1,1,1,1,1,1,1,1,1,1,1,1,1,1,1,1,1,1,1,1,1,1,1,1,1,1,1,1,1,1,1,1,1,1,1,1,1,1,1,1,1,1,1,1,1,1,1,1,1,1,1,1,1,1,1,1,1
Default_ref=0
Comm_Map=,,,,,
Comm_Consol=,,,,,,,,
Comm_Screen=,,,,,
Analysis_Set=A,A,A,A,A,A,A,A,A,A,A,A,A,A,A,A,A,A,A,A,A,A,A,A,A,A,A,A,A,A,A,A,A,A,A,A,A,A,A,A,A,A,A,A,A,A,A,A,A,A,A,A,A,A,A,A,A,A,A,A,A,A,A,A,A,A,A,A,A,A,A,A,A,A,A,A,A,A,A,A,A,A,A,A,A,A,A,A,A,A,A,A,A,A,A,A
Ref_Type=single_ref,single_ref,single_ref,single_ref,single_ref,single_ref,single_ref,single_ref,single_ref,single_ref,single_ref,single_ref,single_ref,single_ref,single_ref,single_ref,single_ref,single_ref,single_ref,single_ref,single_ref,single_ref,single_ref,single_ref,single_ref,single_ref,single_ref,single_ref,single_ref,single_ref,single_ref,single_ref,single_ref,single_ref,single_ref,single_ref,single_ref,single_ref,single_ref,single_ref,single_ref,single_ref,single_ref,single_ref,single_ref,single_ref,single_ref,single_ref,single_ref,single_ref,single_ref,single_ref,single_ref,single_ref,single_ref,single_ref,single_ref,single_ref,single_ref,single_ref,single_ref,single_ref,single_ref,single_ref,single_ref,single_ref,single_ref,single_ref,single_ref,single_ref,single_ref,single_ref,single_ref,single_ref,single_ref,single_ref,single_ref,single_ref,single_ref,single_ref,single_ref,single_ref,single_ref,single_ref,single_ref,single_ref,single_ref,single_ref,single_ref,single_ref,single_ref,single_ref,single_ref,single_ref,single_ref,single_ref
Wells_In_Use=0,0,0,0,0,0,0,0,0,0,0,0,0,0,0,0,0,0,0,0,0,0,0,0,0,0,0,0,0,0,0,0,0,0,0,0,0,0,0,0,0,0,0,0,0,0,0,0,0,0,0,0,0,0,0,0,0,0,0,0,0,0,0,0,0,0,0,0,0,0,0,0,0,0,0,0,0,0,0,0,0,0,0,0,0,0,0,0,0,0,0,0,0,0,0,0
[Flor:]
[Flor2:]
[Lumin:]
[Data:]
Read=DateTime	RunT[s]	Temp	Well_1	Well_2	Well_3	Well_4	Well_5	Well_6	Well_7	Well_8	Well_9	Well_10	Well_11	Well_12	Well_13	Well_14	Well_15	Well_16	Well_17	Well_18	Well_19	Well_20	Well_21	Well_22	Well_23	Well_24	Well_25	Well_26	Well_27	Well_28	Well_29	Well_30	Well_31	Well_32	Well_33	Well_34	Well_35	Well_36	Well_37	Well_38	Well_39	Well_40	Well_41	Well_42	Well_43	Well_44	Well_45	Well_46	Well_47	Well_48	Well_49	Well_50	Well_51	Well_52	Well_53	Well_54	Well_55	Well_56	Well_57	Well_58	Well_59	Well_60	Well_61	Well_62	Well_63	Well_64	Well_65	Well_66	Well_67	Well_68	Well_69	Well_70	Well_71	Well_72	Well_73	Well_74	Well_75	Well_76	Well_77	Well_78	Well_79	Well_80	Well_81	Well_82	Well_83	Well_84	Well_85	Well_86	Well_87	Well_88	Well_89	Well_90	Well_91	Well_92	Well_93	Well_94	Well_95	Well_96
1=13:45:30	1002	301	0.0857	0.0871	0.0931	0.0897	0.0716	0.0698	0.0907	0.0798	0.0838	0.0891	0.0688	0.0710	0.4436	0.0937	0.0850	0.0875	0.0702	0.0714	0.0882	0.0903	0.0826	0.0888	0.0710	0.0747	0.0776	0.0846	0.0900	0.0860	0.0711	0.0681	0.0854	0.0806	0.0784	0.0808	0.0696	0.0706	0.0950	0.0836	0.0865	0.0873	0.0700	0.0699	0.0861	0.0829	0.0824	0.0819	0.0710	0.0725	0.0795	0.0833	0.0852	0.0871	0.0699	0.0694	0.0883	0.0823	0.0816	0.0811	0.0706	0.0696	0.0898	0.0800	0.0899	0.0827	0.0691	0.0703	0.0830	0.0877	0.0792	0.0820	0.0698	0.0711	0.0921	0.0898	0.0824	0.0876	0.0834	0.0853	0.0863	0.0857	0.0822	0.0816	0.0853	0.0866	0.0894	0.0812	0.0810	0.0877	0.0851	0.0802	0.0821	0.0798	0.0799	0.0884	0.0838	0.0832
2=14:00:11	1883	300	0.0844	0.0859	0.0895	0.0873	0.0706	0.0689	0.0910	0.0787	0.0837	0.0879	0.0681	0.0695	0.4445	0.0927	0.0841	0.0869	0.0696	0.0702	0.0871	0.0888	0.0827	0.0889	0.0691	0.0722	0.0764	0.0829	0.0880	0.0846	0.0698	0.0690	0.0818	0.0789	0.0786	0.0795	0.0689	0.0689	0.0935	0.0825	0.0860	0.0853	0.0681	0.0690	0.0872	0.0822	0.0812	0.0824	0.0695	0.0715	0.0788	0.0822	0.0831	0.0854	0.0691	0.0676	0.0825	0.0818	0.0811	0.0805	0.0704	0.0686	0.0887	0.0794	0.0890	0.0820	0.0701	0.0687	0.0822	0.0875	0.0796	0.0803	0.0690	0.0701	0.0916	0.0875	0.0820	0.0856	0.0810	0.0828	0.0835	0.0829	0.0825	0.0830	0.0848	0.0857	0.0862	0.0808	0.0815	0.0859	0.0848	0.0802	0.0820	0.0784	0.0789	0.0886	0.0837	0.0813
3=14:14:51	2764	300	0.0911	0.0881	0.0957	0.0916	0.0713	0.0692	0.0933	0.0802	0.0846	0.0891	0.0700	0.0686	0.4295	0.0928	0.0868	0.0876	0.0699	0.0716	0.0902	0.0898	0.0834	0.0882	0.0701	0.0738	0.0785	0.0841	0.0892	0.0886	0.0718	0.0697	0.0857	0.0815	0.0805	0.0808	0.0694	0.0686	0.0948	0.0831	0.0859	0.0870	0.0698	0.0703	0.0870	0.0816	0.0829	0.0831	0.0698	0.0720	0.0792	0.0835	0.0852	0.0893	0.0705	0.0700	0.0869	0.0825	0.0817	0.0818	0.0713	0.0705	0.0894	0.0800	0.0893	0.0825	0.0694	0.0697	0.0834	0.0859	0.0816	0.0797	0.0709	0.0717	0.0946	0.0859	0.0822	0.0868	0.0832	0.0848	0.0871	0.0840	0.0817	0.0826	0.0854	0.0866	0.0877	0.0812	0.0821	0.0863	0.0838	0.0799	0.0828	0.0782	0.0828	0.0875	0.0849	0.0822
4=14:29:32	3645	300	0.0888	0.0874	0.0916	0.0894	0.0714	0.0704	0.0909	0.0799	0.0841	0.0893	0.0699	0.0718	0.4439	0.0930	0.0835	0.0864	0.0711	0.0709	0.0892	0.0873	0.0871	0.0856	0.0726	0.0715	0.0775	0.0833	0.0894	0.0852	0.0701	0.0704	0.0838	0.0814	0.0785	0.0811	0.0689	0.0717	0.0937	0.0834	0.0854	0.0864	0.0699	0.0698	0.0880	0.0813	0.0835	0.0819	0.0719	0.0730	0.0799	0.0829	0.0829	0.0852	0.0696	0.0694	0.0845	0.0827	0.0817	0.0815	0.0697	0.0720	0.0888	0.0796	0.0896	0.0824	0.0702	0.0702	0.0831	0.0889	0.0796	0.0809	0.0709	0.0726	0.0941	0.0869	0.0827	0.0861	0.0820	0.0850	0.0855	0.0844	0.0821	0.0809	0.0861	0.0866	0.0864	0.0822	0.0820	0.0882	0.0846	0.0805	0.0822	0.0828	0.0792	0.0895	0.0832	0.0826
5=14:44:13	4526	300	0.0910	0.0880	0.0914	0.0906	0.0717	0.0709	0.0919	0.0807	0.0852	0.0904	0.0712	0.0711	0.4415	0.0945	0.0848	0.0872	0.0717	0.0719	0.0935	0.0867	0.0868	0.0888	0.0730	0.0722	0.0806	0.0850	0.0900	0.0859	0.0703	0.0704	0.0844	0.0825	0.0796	0.0817	0.0708	0.0722	0.0963	0.0840	0.0876	0.0884	0.0707	0.0696	0.0900	0.0808	0.0849	0.0814	0.0730	0.0722	0.0804	0.0827	0.0838	0.0866	0.0701	0.0700	0.0850	0.0840	0.0818	0.0837	0.0704	0.0714	0.0896	0.0816	0.0923	0.0832	0.0703	0.0705	0.0851	0.0881	0.0818	0.0802	0.0714	0.0716	0.0966	0.0871	0.0833	0.0865	0.0828	0.0848	0.0870	0.0855	0.0830	0.0820	0.0858	0.0916	0.0878	0.0820	0.0827	0.0878	0.0872	0.0806	0.0837	0.0817	0.0805	0.0895	0.0849	0.0837
6=14:58:54	5406	301	0.0871	0.0870	0.0914	0.0881	0.0701	0.0705	0.0909	0.0799	0.0844	0.0898	0.0701	0.0711	0.4205	0.0922	0.0851	0.0866	0.0716	0.0698	0.0893	0.0871	0.0862	0.0852	0.0719	0.0717	0.0795	0.0835	0.0894	0.0852	0.0700	0.0692	0.0833	0.0816	0.0781	0.0817	0.0694	0.0712	0.0936	0.0837	0.0864	0.0867	0.0699	0.0690	0.0891	0.0813	0.0837	0.0808	0.0730	0.0720	0.0793	0.0815	0.0838	0.0847	0.0700	0.0691	0.0833	0.0817	0.0806	0.0824	0.0690	0.0710	0.0885	0.0802	0.0904	0.0821	0.0689	0.0702	0.0828	0.0889	0.0808	0.0804	0.0708	0.0720	0.0939	0.0873	0.0831	0.0864	0.0840	0.0833	0.0841	0.0848	0.0822	0.0822	0.0854	0.0876	0.0870	0.0819	0.0834	0.0869	0.0853	0.0791	0.0827	0.0815	0.0799	0.0886	0.0831	0.0840
7=15:13:35	6287	300	0.0858	0.0877	0.0939	0.0910	0.0706	0.0689	0.0896	0.0800	0.0841	0.0896	0.0713	0.0703	0.4114	0.0924	0.0841	0.0861	0.0701	0.0693	0.0897	0.0846	0.0855	0.0840	0.0719	0.0706	0.0794	0.0844	0.0899	0.0878	0.0699	0.0695	0.0831	0.0820	0.0788	0.0788	0.0697	0.0712	0.0951	0.0814	0.0866	0.0868	0.0699	0.0685	0.0876	0.0791	0.0826	0.0767	0.0729	0.0713	0.0790	0.0828	0.0874	0.0915	0.0701	0.0693	0.0852	0.0820	0.0790	0.0811	0.0688	0.0713	0.0884	0.0797	0.0896	0.0808	0.0697	0.0684	0.0833	0.0858	0.0813	0.0784	0.0713	0.0715	0.0913	0.0897	0.0872	0.0962	0.0842	0.0845	0.0854	0.0846	0.0809	0.0861	0.0851	0.0884	0.0861	0.0812	0.0826	0.0872	0.0840	0.0796	0.0819	0.0794	0.0792	0.0922	0.0841	0.0823
8=15:28:15	7168	301	0.0939	0.0860	0.0909	0.0901	0.0712	0.0686	0.0910	0.0805	0.0850	0.0901	0.0695	0.0697	0.3745	0.0910	0.0844	0.0864	0.0702	0.0713	0.0882	0.0880	0.0837	0.0886	0.0693	0.0714	0.0799	0.0833	0.0899	0.0852	0.0702	0.0685	0.0841	0.0815	0.0793	0.0816	0.0686	0.0690	0.0924	0.0817	0.0866	0.0878	0.0680	0.0696	0.0882	0.0816	0.0814	0.0830	0.0694	0.0721	0.0830	0.0826	0.0841	0.0852	0.0697	0.0690	0.0848	0.0817	0.0818	0.0823	0.0705	0.0696	0.0872	0.0802	0.0898	0.0827	0.0696	0.0696	0.0837	0.0873	0.0806	0.0822	0.0699	0.0702	0.0946	0.0921	0.0838	0.0891	0.0829	0.0847	0.0847	0.0836	0.0832	0.0812	0.0870	0.0899	0.0864	0.0823	0.0826	0.0886	0.0844	0.0798	0.0833	0.0800	0.0802	0.0878	0.0842	0.0824
9=15:42:56	8049	298	0.0871	0.0863	0.0929	0.0898	0.0704	0.0698	0.0910	0.0796	0.0848	0.0901	0.0680	0.0694	0.3924	0.0929	0.0853	0.0863	0.0692	0.0702	0.0883	0.0882	0.0846	0.0886	0.0700	0.0740	0.0787	0.0834	0.0918	0.0859	0.0710	0.0691	0.0844	0.0810	0.0797	0.0814	0.0692	0.0698	0.0936	0.0833	0.0861	0.0874	0.0694	0.0695	0.0883	0.0830	0.0825	0.0834	0.0705	0.0723	0.0787	0.0827	0.0849	0.0860	0.0698	0.0689	0.0845	0.0815	0.0814	0.0819	0.0708	0.0685	0.0882	0.0806	0.0908	0.0828	0.0693	0.0701	0.0838	0.0879	0.0813	0.0812	0.0691	0.0706	0.0947	0.0885	0.0837	0.0874	0.0829	0.0855	0.0883	0.0851	0.0829	0.0819	0.0883	0.0881	0.0875	0.0821	0.0828	0.0888	0.0857	0.0794	0.0824	0.0798	0.0805	0.0889	0.0840	0.0834
10=15:57:37	8929	301	0.1062	0.0898	0.0956	0.0941	0.0729	0.0710	0.0934	0.0823	0.0863	0.0906	0.0715	0.0719	0.3954	0.0932	0.0871	0.0887	0.0723	0.0720	0.0905	0.0894	0.0860	0.0897	0.0726	0.0726	0.0808	0.0852	0.0921	0.0886	0.0713	0.0702	0.0866	0.0835	0.0802	0.0831	0.0712	0.0711	0.0961	0.0841	0.0890	0.0897	0.0706	0.0698	0.0911	0.0813	0.0859	0.0831	0.0723	0.0729	0.0803	0.0836	0.0864	0.0874	0.0705	0.0717	0.0886	0.0838	0.0832	0.0845	0.0714	0.0725	0.0895	0.0808	0.0915	0.0845	0.0710	0.0702	0.0857	0.0887	0.0828	0.0820	0.0726	0.0725	0.0947	0.0872	0.0842	0.0898	0.0857	0.0869	0.0884	0.0875	0.0845	0.0830	0.0894	0.0893	0.0893	0.0842	0.0852	0.0893	0.0867	0.0808	0.0850	0.0823	0.0812	0.0914	0.0874	0.0853
11=16:12:18	9810	298	0.0875	0.0864	0.0901	0.0892	0.0705	0.0699	0.0903	0.0805	0.0835	0.0887	0.0699	0.0712	0.3856	0.0919	0.0844	0.0860	0.0711	0.0693	0.0901	0.0829	0.0863	0.0836	0.0725	0.0713	0.0784	0.0824	0.0901	0.0858	0.0692	0.0689	0.0834	0.0816	0.0775	0.0813	0.0692	0.0716	0.0941	0.0823	0.0874	0.0875	0.0700	0.0676	0.0895	0.0800	0.0839	0.0798	0.0722	0.0719	0.0807	0.0811	0.0843	0.0851	0.0674	0.0689	0.0843	0.0814	0.0803	0.0826	0.0677	0.0710	0.0884	0.0802	0.0911	0.0818	0.0699	0.0694	0.0838	0.0875	0.0811	0.0807	0.0705	0.0721	0.0938	0.0880	0.0841	0.0865	0.0820	0.0861	0.0845	0.0848	0.0821	0.0833	0.0850	0.0879	0.0859	0.0808	0.0825	0.0884	0.0860	0.0798	0.0828	0.0803	0.0779	0.0899	0.0835	0.0842
12=16:26:59	10691	300	0.0856	0.0888	0.0956	0.0946	0.0720	0.0700	0.0915	0.0797	0.0837	0.0912	0.0684	0.0706	0.3893	0.0918	0.0838	0.0873	0.0701	0.0703	0.0891	0.0875	0.0853	0.0871	0.0710	0.0730	0.0798	0.0840	0.0935	0.0890	0.0704	0.0692	0.0857	0.0821	0.0789	0.0818	0.0674	0.0708	0.0963	0.0833	0.0882	0.0883	0.0692	0.0697	0.0884	0.0814	0.0818	0.0830	0.0715	0.0726	0.0799	0.0839	0.0878	0.0892	0.0705	0.0701	0.0891	0.0817	0.0822	0.0828	0.0683	0.0700	0.0893	0.0794	0.0902	0.0848	0.0690	0.0700	0.0836	0.0882	0.0811	0.0821	0.0700	0.0717	0.0934	0.0911	0.0853	0.0947	0.0852	0.0866	0.0879	0.0865	0.0837	0.0847	0.0880	0.0879	0.0897	0.0832	0.0821	0.0887	0.0862	0.0808	0.0834	0.0805	0.0800	0.0911	0.0842	0.0851
13=16:41:39	11572	298	0.0876	0.0871	0.0940	0.0924	0.0717	0.0700	0.0926	0.0809	0.0848	0.0914	0.0709	0.0679	0.3533	0.0919	0.0862	0.0875	0.0711	0.0711	0.0907	0.0870	0.0845	0.0910	0.0708	0.0719	0.0797	0.0848	0.0917	0.0863	0.0704	0.0701	0.0865	0.0823	0.0807	0.0825	0.0710	0.0697	0.0941	0.0837	0.0884	0.0889	0.0699	0.0693	0.0883	0.0811	0.0835	0.0830	0.0720	0.0711	0.0797	0.0825	0.0858	0.0870	0.0695	0.0697	0.0876	0.0824	0.0823	0.0830	0.0705	0.0707	0.0910	0.0806	0.0919	0.0837	0.0704	0.0700	0.0856	0.0868	0.0826	0.0815	0.0718	0.0711	0.0970	0.0893	0.0840	0.0885	0.0846	0.0873	0.0875	0.0865	0.0827	0.0843	0.0867	0.0894	0.0886	0.0828	0.0847	0.0913	0.0871	0.0820	0.0852	0.0823	0.0811	0.0939	0.0862	0.0848
14=16:56:20	12453	300	0.0875	0.0868	0.0912	0.0916	0.0715	0.0697	0.0920	0.0801	0.0851	0.0909	0.0681	0.0706	0.3529	0.0910	0.0854	0.0865	0.0705	0.0706	0.0903	0.0850	0.0861	0.0874	0.0714	0.0713	0.0782	0.0826	0.0903	0.0862	0.0699	0.0696	0.0840	0.0821	0.0785	0.0822	0.0685	0.0703	0.0929	0.0828	0.0880	0.0881	0.0682	0.0688	0.0899	0.0814	0.0836	0.0811	0.0714	0.0724	0.0804	0.0813	0.0854	0.0866	0.0696	0.0681	0.0891	0.0813	0.0818	0.0830	0.0687	0.0700	0.0873	0.0790	0.0911	0.0834	0.0693	0.0693	0.0829	0.0876	0.0813	0.0822	0.0698	0.0717	0.0943	0.0909	0.0842	0.0888	0.0840	0.0861	0.0866	0.0855	0.0833	0.0835	0.0875	0.0892	0.0875	0.0843	0.0835	0.0904	0.0866	0.0812	0.0837	0.0800	0.0791	0.0907	0.0847	0.0848
15=17:11:01	13333	300	0.0894	0.0889	0.0959	0.0935	0.0714	0.0700	0.0949	0.0815	0.0861	0.0937	0.0684	0.0698	0.3244	0.0932	0.0880	0.0902	0.0713	0.0716	0.0917	0.0936	0.0836	0.0892	0.0696	0.0741	0.0799	0.0845	0.0920	0.0878	0.0713	0.0695	0.0877	0.0825	0.0825	0.0830	0.0696	0.0679	0.0946	0.0840	0.0882	0.0904	0.0697	0.0709	0.0889	0.0834	0.0836	0.0856	0.0692	0.0724	0.0792	0.0836	0.0867	0.0867	0.0700	0.0698	0.0890	0.0813	0.0830	0.0841	0.0713	0.0678	0.0900	0.0806	0.0925	0.0854	0.0699	0.0702	0.0864	0.0889	0.0815	0.0834	0.0693	0.0717	0.0977	0.0908	0.0843	0.0885	0.0837	0.0873	0.0905	0.0867	0.0844	0.0831	0.0880	0.0905	0.0899	0.0822	0.0851	0.0890	0.0896	0.0818	0.0854	0.0809	0.0816	0.0900	0.0873	0.0849
16=17:25:42	14214	298	0.0889	0.0871	0.0964	0.0962	0.0720	0.0706	0.0936	0.0827	0.0867	0.0927	0.0699	0.0715	0.3255	0.0928	0.0883	0.0884	0.0714	0.0715	0.0923	0.0860	0.0876	0.0868	0.0730	0.0726	0.0803	0.0849	0.0956	0.0899	0.0708	0.0705	0.0859	0.0816	0.0788	0.0843	0.0700	0.0719	0.0945	0.0837	0.0907	0.0964	0.0696	0.0700	0.0904	0.0819	0.0841	0.0821	0.0722	0.0734	0.0802	0.0838	0.0900	0.0892	0.0705	0.0692	0.0883	0.0824	0.0821	0.0849	0.0695	0.0715	0.0908	0.0809	0.0931	0.0852	0.0698	0.0690	0.0861	0.0896	0.0818	0.0838	0.0708	0.0732	0.0958	0.0906	0.0861	0.0896	0.0846	0.0886	0.0897	0.0870	0.0846	0.0846	0.0880	0.0911	0.0890	0.0854	0.0849	0.0905	0.0887	0.0835	0.0834	0.0826	0.0803	0.0933	0.0858	0.0862
17=17:40:23	15095	298	0.0862	0.0896	0.0999	0.0971	0.0716	0.0703	0.0943	0.0813	0.0861	0.0923	0.0697	0.0706	0.2979	0.0928	0.0867	0.0899	0.0714	0.0708	0.0923	0.0877	0.0861	0.0885	0.0703	0.0724	0.0798	0.0851	0.0961	0.0962	0.0712	0.0691	0.0868	0.0819	0.0810	0.0835	0.0715	0.0697	0.0946	0.0838	0.0908	0.0903	0.0685	0.0701	0.0916	0.0815	0.0845	0.0852	0.0703	0.0717	0.0813	0.0861	0.0955	0.0947	0.0704	0.0704	0.0901	0.0825	0.0830	0.0850	0.0708	0.0702	0.0909	0.0811	0.0933	0.0859	0.0702	0.0695	0.0864	0.0882	0.0833	0.0838	0.0713	0.0719	0.0961	0.0940	0.0911	0.0974	0.0853	0.0916	0.0914	0.0893	0.0857	0.0848	0.0890	0.0925	0.0936	0.0860	0.0855	0.0911	0.0883	0.0819	0.0868	0.0808	0.0827	0.0924	0.0889	0.0877
18=17:55:03	15976	300	0.0861	0.0860	0.0959	0.0952	0.0710	0.0685	0.0958	0.0808	0.0853	0.0941	0.0710	0.0694	0.2962	0.0927	0.0880	0.0900	0.0691	0.0708	0.0908	0.0887	0.0862	0.0909	0.0705	0.0712	0.0795	0.0841	0.0943	0.0874	0.0703	0.0692	0.0864	0.0810	0.0800	0.0830	0.0700	0.0681	0.0946	0.0839	0.0895	0.0902	0.0693	0.0697	0.0915	0.0817	0.0836	0.0856	0.0704	0.0721	0.0798	0.0834	0.0920	0.0912	0.0701	0.0697	0.0878	0.0813	0.0820	0.0832	0.0710	0.0703	0.0893	0.0803	0.0931	0.0843	0.0696	0.0691	0.0869	0.0878	0.0825	0.0814	0.0712	0.0710	0.0968	0.0928	0.0861	0.0927	0.0877	0.0883	0.0884	0.0880	0.0849	0.0850	0.0908	0.0923	0.0908	0.0857	0.0855	0.0916	0.0881	0.0816	0.0859	0.0815	0.0823	0.0912	0.0875	0.0854
19=18:09:44	16857	301	0.0966	0.0876	0.0965	0.0958	0.0706	0.0697	0.0953	0.0822	0.0867	0.0935	0.0700	0.0717	0.2704	0.0924	0.0875	0.0895	0.0716	0.0694	0.0931	0.0863	0.0885	0.0874	0.0730	0.0729	0.0796	0.0836	0.0929	0.0878	0.0709	0.0700	0.0877	0.0837	0.0798	0.0832	0.0701	0.0716	0.0945	0.0836	0.0897	0.0908	0.0706	0.0696	0.0935	0.0821	0.0867	0.0822	0.0722	0.0720	0.0793	0.0823	0.0891	0.0888	0.0692	0.0698	0.0888	0.0823	0.0811	0.0856	0.0695	0.0710	0.0902	0.0804	0.0939	0.0852	0.0697	0.0696	0.0885	0.0893	0.0835	0.0839	0.0708	0.0723	0.1027	0.0899	0.0862	0.0903	0.0862	0.0887	0.0884	0.0885	0.0858	0.0856	0.0922	0.0922	0.0917	0.0865	0.0867	0.0922	0.0909	0.0819	0.0863	0.0848	0.0812	0.0952	0.0873	0.0897
20=18:24:25	17737	300	0.0877	0.0880	0.0965	0.0977	0.0708	0.0703	0.0950	0.0811	0.0869	0.0938	0.0722	0.0704	0.2524	0.0929	0.0886	0.0897	0.0707	0.0693	0.0940	0.0837	0.0882	0.0873	0.0731	0.0718	0.0796	0.0844	0.0937	0.0873	0.0702	0.0709	0.0910	0.0836	0.0807	0.0845	0.0701	0.0715	0.0956	0.0836	0.0907	0.0907	0.0704	0.0695	0.0930	0.0796	0.0861	0.0812	0.0730	0.0719	0.0796	0.0824	0.0883	0.0905	0.0694	0.0705	0.0903	0.0830	0.0813	0.0861	0.0701	0.0725	0.0907	0.0802	0.0940	0.0857	0.0705	0.0693	0.0889	0.0890	0.0838	0.0800	0.0731	0.0718	0.1011	0.0913	0.0857	0.0913	0.0857	0.0892	0.0922	0.0874	0.0860	0.0861	0.0925	0.0918	0.0900	0.0865	0.0856	0.0914	0.0897	0.0830	0.0867	0.0834	0.0827	0.0942	0.0896	0.0896
21=18:39:06	18618	298	0.0853	0.0866	0.0998	0.0988	0.0709	0.0704	0.0973	0.0810	0.0854	0.0945	0.0704	0.0703	0.2396	0.0923	0.0898	0.0920	0.0703	0.0708	0.0952	0.0865	0.0875	0.0881	0.0726	0.0717	0.0794	0.0842	0.0952	0.0882	0.0704	0.0693	0.0882	0.0829	0.0806	0.0850	0.0692	0.0718	0.0947	0.0836	0.0917	0.0923	0.0699	0.0690	0.0929	0.0811	0.0861	0.0841	0.0720	0.0732	0.0792	0.0828	0.0908	0.0923	0.0682	0.0701	0.0904	0.0822	0.0825	0.0863	0.0699	0.0717	0.0909	0.0809	0.0956	0.0859	0.0706	0.0701	0.0884	0.0881	0.0841	0.0834	0.0709	0.0722	0.1010	0.0937	0.0867	0.0938	0.0886	0.0912	0.0917	0.0894	0.0869	0.0869	0.0913	0.0942	0.0910	0.0872	0.0874	0.0935	0.0906	0.0832	0.0879	0.0836	0.0823	0.0947	0.0887	0.0884
22=18:53:47	19499	298	0.0885	0.0886	0.1017	0.1015	0.0725	0.0709	0.0966	0.0819	0.0861	0.0970	0.0677	0.0715	0.2220	0.0925	0.0904	0.0931	0.0713	0.0716	0.0931	0.0907	0.0870	0.0901	0.0718	0.0791	0.0795	0.0838	0.0977	0.0921	0.0712	0.0696	0.0893	0.0825	0.0801	0.0855	0.0673	0.0714	0.0945	0.0849	0.0932	0.0928	0.0696	0.0704	0.0935	0.0829	0.0833	0.0857	0.0716	0.0747	0.0806	0.0830	0.0937	0.0943	0.0715	0.0699	0.0938	0.0828	0.0832	0.0858	0.0699	0.0698	0.0911	0.0809	0.0944	0.0871	0.0697	0.0711	0.0880	0.0883	0.0814	0.0849	0.0693	0.0726	0.0990	0.0943	0.0910	0.0982	0.0888	0.0910	0.0936	0.0892	0.0865	0.0881	0.0916	0.0925	0.0926	0.0871	0.0865	0.0918	0.0895	0.0840	0.0863	0.0831	0.0818	0.0948	0.0891	0.0883
23=19:08:27	20380	300	0.0853	0.0883	0.0999	0.0979	0.0713	0.0702	0.0984	0.0817	0.0865	0.0997	0.0712	0.0703	0.1984	0.0917	0.0901	0.0914	0.0712	0.0705	0.0959	0.0863	0.0921	0.0883	0.0721	0.0722	0.0797	0.0836	0.0949	0.0894	0.0702	0.0704	0.0903	0.0835	0.0808	0.0856	0.0694	0.0713	0.0952	0.0839	0.0920	0.0936	0.0697	0.0693	0.0967	0.0805	0.0863	0.0866	0.0723	0.0721	0.0806	0.0820	0.0920	0.0909	0.0698	0.0704	0.0933	0.0819	0.0832	0.0867	0.0701	0.0715	0.0911	0.0805	0.0963	0.0880	0.0706	0.0692	0.0908	0.0893	0.0852	0.0839	0.0723	0.0717	0.1017	0.0947	0.0888	0.0940	0.0889	0.0916	0.0920	0.0909	0.0881	0.0875	0.0938	0.0956	0.0944	0.0880	0.0875	0.0952	0.0920	0.0843	0.0882	0.0858	0.0836	0.0962	0.0899	0.0905
24=19:23:08	21261	301	0.0889	0.0864	0.1029	0.1017	0.0704	0.0700	0.0991	0.0822	0.0854	0.0981	0.0704	0.0708	0.1776	0.0923	0.0905	0.0935	0.0703	0.0705	0.0976	0.0870	0.0876	0.0877	0.0726	0.0718	0.0799	0.0836	0.0970	0.0900	0.0696	0.0690	0.0905	0.0831	0.0800	0.0854	0.0689	0.0713	0.0944	0.0827	0.0923	0.0933	0.0695	0.0692	0.0933	0.0814	0.0852	0.0844	0.0722	0.0728	0.0797	0.0816	0.0939	0.0923	0.0690	0.0695	0.0933	0.0817	0.0827	0.0873	0.0689	0.0714	0.0901	0.0800	0.0960	0.0880	0.0695	0.0698	0.0892	0.0883	0.0829	0.0841	0.0703	0.0720	0.1014	0.0953	0.0870	0.0953	0.0878	0.0926	0.0968	0.0927	0.0888	0.0870	0.0922	0.0953	0.0927	0.0879	0.0873	0.0946	0.0920	0.0843	0.0869	0.0845	0.0829	0.0970	0.0886	0.0896
25=19:37:49	22141	298	0.0843	0.0881	0.1026	0.1020	0.0712	0.0695	0.0994	0.0814	0.0853	0.1002	0.0681	0.0706	0.1585	0.0921	0.0909	0.0935	0.0696	0.0706	0.0967	0.0904	0.0868	0.0887	0.0700	0.0718	0.0796	0.0833	0.1001	0.0897	0.0682	0.0685	0.0904	0.0821	0.0800	0.0865	0.0676	0.0702	0.0961	0.0828	0.0933	0.0939	0.0685	0.0700	0.0955	0.0817	0.0833	0.0878	0.0698	0.0732	0.0804	0.0844	0.0957	0.0918	0.0695	0.0688	0.0932	0.0806	0.0843	0.0881	0.0689	0.0694	0.0910	0.0801	0.0989	0.0884	0.0690	0.0693	0.0906	0.0887	0.0816	0.0857	0.0696	0.0710	0.1020	0.1045	0.0921	0.0980	0.0895	0.0929	0.0933	0.0922	0.0895	0.0899	0.0946	0.0990	0.0943	0.0883	0.0876	0.0961	0.0921	0.0840	0.0874	0.0853	0.0836	0.0955	0.0896	0.0872
26=19:52:30	23022	298	0.0856	0.0883	0.1030	0.1004	0.0707	0.0700	0.0999	0.0830	0.0879	0.1001	0.0714	0.0701	0.1436	0.0926	0.0917	0.0923	0.0710	0.0692	0.0993	0.0848	0.0889	0.0876	0.0731	0.0710	0.0791	0.0841	0.1009	0.0893	0.0707	0.0695	0.0917	0.0833	0.0799	0.0867	0.0707	0.0710	0.0958	0.0825	0.0950	0.0950	0.0697	0.0691	0.0988	0.0800	0.0849	0.0844	0.0725	0.0722	0.0797	0.0815	0.0938	0.0940	0.0690	0.0698	0.0958	0.0822	0.0825	0.0883	0.0685	0.0717	0.0904	0.0797	0.1001	0.0882	0.0697	0.0692	0.0927	0.0885	0.0844	0.0846	0.0720	0.0721	0.1052	0.0969	0.0914	0.0954	0.0894	0.0952	0.0943	0.0917	0.0879	0.0891	0.0941	0.0981	0.0960	0.0897	0.0890	0.0970	0.0933	0.0852	0.0894	0.0879	0.0834	0.1002	0.0917	0.0917
27=20:07:11	23903	301	0.0863	0.0893	0.1060	0.1071	0.0714	0.0701	0.1036	0.0829	0.0865	0.1032	0.0697	0.0703	0.1467	0.0929	0.0942	0.0957	0.0705	0.0709	0.1008	0.0904	0.0886	0.0922	0.0710	0.0721	0.0801	0.0855	0.1049	0.0928	0.0700	0.0703	0.0944	0.0834	0.0815	0.0885	0.0705	0.0702	0.0960	0.0838	0.0979	0.0969	0.0701	0.0698	0.1000	0.0828	0.0853	0.0915	0.0709	0.0719	0.0804	0.0840	0.0976	0.0963	0.0701	0.0700	0.0986	0.0838	0.0845	0.0911	0.0708	0.0704	0.0932	0.0799	0.1015	0.0919	0.0702	0.0706	0.0935	0.0889	0.0839	0.0869	0.0709	0.0719	0.1053	0.1013	0.0933	0.1000	0.0916	0.0973	0.1001	0.0963	0.0926	0.0915	0.0972	0.1012	0.0981	0.0908	0.0898	0.0999	0.0949	0.0861	0.0902	0.0872	0.0865	0.0985	0.0960	0.0914
28=20:21:52	24785	298	0.0845	0.0872	0.1032	0.1007	0.0710	0.0689	0.1020	0.0805	0.0865	0.1030	0.0677	0.0700	0.1307	0.0924	0.0937	0.0960	0.0697	0.0696	0.0982	0.0897	0.0867	0.0929	0.0707	0.0716	0.0794	0.0824	0.1013	0.0899	0.0699	0.0679	0.0927	0.0813	0.0803	0.0878	0.0690	0.0692	0.0942	0.0827	0.0971	0.0966	0.0682	0.0692	0.0988	0.0832	0.0850	0.0896	0.0692	0.0712	0.0784	0.0805	0.0949	0.0942	0.0689	0.0682	0.0959	0.0811	0.0845	0.0895	0.0698	0.0689	0.0910	0.0797	0.1016	0.0906	0.0690	0.0689	0.0934	0.0897	0.0837	0.0874	0.0693	0.0707	0.1103	0.0993	0.0917	0.0977	0.0907	0.0932	0.0961	0.0950	0.0918	0.0901	0.0976	0.1019	0.0971	0.0917	0.0913	0.1010	0.0947	0.0847	0.0902	0.0869	0.0846	0.0985	0.0926	0.0914
29=20:36:33	25666	298	0.0891	0.0899	0.1116	0.1090	0.0717	0.0690	0.1094	0.0815	0.0877	0.1066	0.0714	0.0676	0.1302	0.0939	0.0964	0.1000	0.0695	0.0714	0.1020	0.0910	0.0882	0.0934	0.0697	0.0725	0.0803	0.0848	0.1028	0.0931	0.0714	0.0700	0.0974	0.0838	0.0828	0.0868	0.0706	0.0670	0.0983	0.0841	0.0959	0.0993	0.0695	0.0702	0.1002	0.0829	0.0858	0.0924	0.0693	0.0717	0.0797	0.0840	0.0979	0.0965	0.0700	0.0709	0.1039	0.0827	0.0838	0.0912	0.0716	0.0700	0.0956	0.0806	0.1025	0.0904	0.0698	0.0697	0.0951	0.0907	0.0849	0.0887	0.0717	0.0729	0.1122	0.1007	0.0923	0.0969	0.0917	0.0956	0.0991	0.0983	0.0930	0.0911	0.0982	0.1003	0.1040	0.0920	0.0910	0.1011	0.0962	0.0869	0.0912	0.0881	0.0866	0.1003	0.0983	0.0917
30=20:51:14	26546	300	0.0855	0.0881	0.1098	0.1076	0.0709	0.0696	0.1081	0.0807	0.0883	0.1088	0.0698	0.0682	0.1324	0.0929	0.0978	0.1011	0.0703	0.0709	0.1060	0.0914	0.0875	0.0949	0.0701	0.0723	0.0796	0.0847	0.1044	0.0920	0.0705	0.0692	0.0930	0.0819	0.0818	0.0897	0.0707	0.0700	0.0953	0.0848	0.0990	0.1011	0.0687	0.0702	0.1012	0.0835	0.0857	0.0908	0.0705	0.0711	0.0800	0.0837	0.1031	0.0982	0.0698	0.0685	0.0967	0.0823	0.0844	0.0915	0.0714	0.0700	0.0937	0.0803	0.1062	0.0931	0.0698	0.0692	0.0957	0.0898	0.0848	0.0883	0.0706	0.0696	0.1163	0.1070	0.0950	0.1009	0.0922	0.0985	0.0999	0.0988	0.0943	0.0947	0.1007	0.1055	0.1013	0.0932	0.0924	0.1031	0.0968	0.0869	0.0921	0.0874	0.0864	0.1002	0.0956	0.0944
31=21:05:55	27427	303	0.0859	0.0889	0.1111	0.1094	0.0706	0.0686	0.1091	0.0825	0.0885	0.1090	0.0680	0.0695	0.1501	0.0921	0.0983	0.1003	0.0690	0.0709	0.1045	0.0915	0.0875	0.0948	0.0701	0.0723	0.0790	0.0843	0.1070	0.0919	0.0704	0.0697	0.0982	0.0829	0.0816	0.0912	0.0690	0.0705	0.0973	0.0829	0.1000	0.1010	0.0701	0.0694	0.1021	0.0853	0.0857	0.0926	0.0706	0.0720	0.0786	0.0819	0.0996	0.0994	0.0693	0.0687	0.0994	0.0827	0.0841	0.0941	0.0704	0.0684	0.0936	0.0804	0.1069	0.0935	0.0694	0.0697	0.0974	0.0909	0.0855	0.0901	0.0696	0.0703	0.1151	0.1039	0.0947	0.1004	0.0927	0.0990	0.1013	0.0981	0.0957	0.0935	0.1017	0.1047	0.1053	0.0938	0.0935	0.1058	0.0986	0.0885	0.0928	0.0907	0.0875	0.1013	0.0974	0.0940
32=21:20:35	28308	296	0.0831	0.0876	0.1118	0.1129	0.0715	0.0691	0.1099	0.0817	0.0870	0.1088	0.0688	0.0707	0.1683	0.0929	0.1000	0.1008	0.0704	0.0708	0.1062	0.0904	0.0864	0.0918	0.0709	0.0717	0.0791	0.0844	0.1102	0.0942	0.0703	0.0691	0.1004	0.0835	0.0817	0.0923	0.0688	0.0699	0.0951	0.0833	0.1009	0.1042	0.0692	0.0694	0.1031	0.0834	0.0855	0.0954	0.0701	0.0722	0.0796	0.0827	0.1032	0.1029	0.0689	0.0693	0.1018	0.0822	0.0852	0.0957	0.0696	0.0691	0.0930	0.0799	0.1080	0.0948	0.0693	0.0693	0.0984	0.0892	0.0850	0.0900	0.0699	0.0712	0.1157	0.1087	0.0959	0.1027	0.0946	0.1030	0.1082	0.1019	0.0967	0.0976	0.1018	0.1068	0.1030	0.0954	0.0929	0.1068	0.0988	0.0890	0.0942	0.0915	0.0869	0.1065	0.0986	0.0964
33=21:35:16	29189	300	0.0846	0.0882	0.1129	0.1091	0.0702	0.0699	0.1105	0.0836	0.0874	0.1123	0.0684	0.0713	0.1767	0.0915	0.0998	0.1035	0.0708	0.0695	0.1063	0.0916	0.0899	0.0931	0.0710	0.0730	0.0795	0.0835	0.1092	0.0935	0.0705	0.0687	0.0995	0.0834	0.0809	0.0923	0.0685	0.0703	0.0959	0.0830	0.1026	0.1035	0.0693	0.0696	0.1068	0.0851	0.0869	0.0936	0.0712	0.0730	0.0799	0.0817	0.1014	0.1010	0.0700	0.0688	0.1023	0.0815	0.0850	0.0963	0.0696	0.0696	0.0916	0.0798	0.1087	0.0966	0.0684	0.0700	0.0989	0.0902	0.0861	0.0905	0.0693	0.0715	0.1142	0.1049	0.0980	0.1034	0.0942	0.1002	0.1010	0.0998	0.0975	0.0948	0.1031	0.1074	0.1046	0.0957	0.0938	0.1068	0.0983	0.0880	0.0940	0.0906	0.0886	0.1043	0.0970	0.0970
34=21:49:57	30070	300	0.0824	0.0886	0.1174	0.1147	0.0713	0.0694	0.1127	0.0820	0.0875	0.1118	0.0687	0.0682	0.1978	0.0921	0.1031	0.1065	0.0704	0.0711	0.1082	0.0908	0.0864	0.0943	0.0695	0.0725	0.0796	0.0849	0.1136	0.0949	0.0705	0.0682	0.1036	0.0836	0.0817	0.0935	0.0692	0.0690	0.0946	0.0835	0.1043	0.1045	0.0692	0.0692	0.1059	0.0832	0.0858	0.0957	0.0701	0.0716	0.0794	0.0827	0.1062	0.1063	0.0700	0.0693	0.1065	0.0826	0.0853	0.0965	0.0704	0.0697	0.0947	0.0807	0.1119	0.0969	0.0695	0.0691	0.1016	0.0907	0.0854	0.0917	0.0703	0.0704	0.1197	0.1082	0.0992	0.1050	0.0965	0.1063	0.1077	0.1025	0.0985	0.0977	0.1041	0.1090	0.1080	0.0974	0.0964	0.1096	0.1008	0.0903	0.0962	0.0925	0.0892	0.1077	0.1001	0.0969
35=22:04:38	30950	301	0.0862	0.0883	0.1158	0.1142	0.0723	0.0697	0.1172	0.0834	0.0878	0.1158	0.0680	0.0719	0.2049	0.0924	0.1023	0.1040	0.0706	0.0712	0.1108	0.0949	0.0889	0.0957	0.0721	0.0731	0.0794	0.0841	0.1104	0.0942	0.0708	0.0697	0.1027	0.0838	0.0815	0.0948	0.0666	0.0699	0.0966	0.0837	0.1066	0.1069	0.0701	0.0709	0.1099	0.0878	0.0859	0.0978	0.0706	0.0737	0.0801	0.0818	0.1043	0.1032	0.0713	0.0697	0.1035	0.0823	0.0854	0.0978	0.0697	0.0686	0.0943	0.0810	0.1131	0.0978	0.0704	0.0706	0.1026	0.0927	0.0863	0.0932	0.0687	0.0727	0.1270	0.1087	0.0999	0.1060	0.0964	0.1031	0.1044	0.1016	0.0989	0.0998	0.1055	0.1095	0.1084	0.0987	0.0971	0.1111	0.1004	0.0916	0.0973	0.0931	0.0904	0.1093	0.1015	0.0955
36=22:19:19	31831	301	0.0844	0.0918	0.1280	0.1209	0.0709	0.0710	0.1179	0.0822	0.0878	0.1186	0.0697	0.0709	0.1967	0.0920	0.1089	0.1113	0.0712	0.0715	0.1162	0.0899	0.0913	0.0970	0.0716	0.0722	0.0794	0.0850	0.1235	0.1067	0.0709	0.0690	0.1030	0.0845	0.0821	0.0961	0.0700	0.0714	0.0960	0.0854	0.1105	0.1095	0.0703	0.0694	0.1099	0.0820	0.0879	0.0971	0.0709	0.0722	0.0798	0.0841	0.1185	0.1194	0.0701	0.0694	0.1141	0.0830	0.0856	0.1008	0.0693	0.0711	0.0961	0.0810	0.1163	0.0999	0.0700	0.0699	0.1038	0.0907	0.0864	0.0921	0.0699	0.0708	0.1190	0.1163	0.1138	0.1268	0.1058	0.1090	0.1107	0.1072	0.1016	0.1021	0.1073	0.1188	0.1110	0.1008	0.0978	0.1133	0.1023	0.0918	0.0979	0.0916	0.0915	0.1095	0.1006	0.0989
37=22:33:59	32712	298	0.0827	0.0906	0.1223	0.1176	0.0709	0.0687	0.1207	0.0829	0.0893	0.1209	0.0693	0.0689	0.1980	0.0915	0.1096	0.1117	0.0699	0.0708	0.1176	0.0948	0.0875	0.0965	0.0699	0.0733	0.0796	0.0843	0.1165	0.0968	0.0704	0.0678	0.1057	0.0837	0.0829	0.0990	0.0704	0.0691	0.0957	0.0835	0.1102	0.1105	0.0690	0.0694	0.1114	0.0847	0.0867	0.1029	0.0698	0.0712	0.0790	0.0818	0.1098	0.1065	0.0694	0.0690	0.1093	0.0816	0.0857	0.1033	0.0709	0.0687	0.0954	0.0807	0.1186	0.1020	0.0685	0.0701	0.1062	0.0899	0.0865	0.0955	0.0697	0.0709	0.1318	0.1150	0.1031	0.1084	0.0991	0.1075	0.1096	0.1067	0.1027	0.1010	0.1105	0.1156	0.1107	0.1018	0.0989	0.1164	0.1039	0.0929	0.0996	0.0939	0.0925	0.1093	0.1061	0.0995
38=22:48:40	33593	298	0.0827	0.0892	0.1248	0.1183	0.0705	0.0689	0.1187	0.0836	0.0892	0.1215	0.0680	0.0688	0.2110	0.0928	0.1094	0.1106	0.0695	0.0700	0.1182	0.0924	0.0888	0.0948	0.0696	0.0721	0.0794	0.0829	0.1186	0.0975	0.0699	0.0682	0.1085	0.0839	0.0823	0.1007	0.0688	0.0687	0.0954	0.0827	0.1134	0.1122	0.0694	0.0692	0.1150	0.0839	0.0883	0.1006	0.0691	0.0710	0.0788	0.0820	0.1142	0.1104	0.0687	0.0689	0.1131	0.0822	0.0859	0.1039	0.0703	0.0686	0.0948	0.0801	0.1206	0.1034	0.0690	0.0698	0.1089	0.0920	0.0853	0.0959	0.0695	0.0701	0.1298	0.1205	0.1090	0.1130	0.1021	0.1122	0.1153	0.1090	0.1064	0.1041	0.1126	0.1204	0.1151	0.1052	0.1014	0.1175	0.1069	0.0916	0.1007	0.0952	0.0926	0.1128	0.1083	0.1013
39=23:03:21	34474	298	0.0830	0.0945	0.1269	0.1199	0.0711	0.0696	0.1237	0.0837	0.0898	0.1263	0.0688	0.0695	0.2133	0.0919	0.1130	0.1160	0.0705	0.0707	0.1193	0.0928	0.0896	0.0958	0.0698	0.0733	0.0792	0.0838	0.1219	0.0993	0.0704	0.0695	0.1105	0.0848	0.0830	0.1026	0.0694	0.0706	0.0956	0.0840	0.1167	0.1136	0.0695	0.0699	0.1170	0.0850	0.0868	0.1033	0.0712	0.0721	0.0804	0.0831	0.1167	0.1138	0.0702	0.0693	0.1146	0.0835	0.0863	0.1076	0.0704	0.0704	0.0951	0.0791	0.1237	0.1061	0.0700	0.0697	0.1108	0.0922	0.0874	0.0969	0.0706	0.0711	0.1311	0.1195	0.1101	0.1189	0.1047	0.1129	0.1148	0.1107	0.1083	0.1074	0.1161	0.1248	0.1160	0.1072	0.1020	0.1199	0.1081	0.0943	0.1027	0.0966	0.0951	0.1160	0.1098	0.1052
40=23:18:02	35354	298	0.0837	0.0931	0.1402	0.1318	0.0721	0.0689	0.1295	0.0848	0.0922	0.1289	0.0714	0.0684	0.2148	0.0932	0.1170	0.1193	0.0697	0.0712	0.1234	0.0921	0.0895	0.0983	0.0699	0.0718	0.0805	0.0867	0.1314	0.1056	0.0718	0.0706	0.1169	0.0854	0.0847	0.1040	0.0715	0.0689	0.0975	0.0844	0.1187	0.1166	0.0697	0.0694	0.1172	0.0844	0.0875	0.1075	0.0710	0.0716	0.0803	0.0832	0.1237	0.1255	0.0710	0.0706	0.1246	0.0842	0.0855	0.1094	0.0713	0.0710	0.0975	0.0809	0.1264	0.1061	0.0702	0.0692	0.1105	0.0914	0.0878	0.0974	0.0715	0.0721	0.1284	0.1239	0.1152	0.1188	0.1081	0.1207	0.1237	0.1163	0.1119	0.1079	0.1161	0.1217	0.1218	0.1088	0.1038	0.1221	0.1085	0.0934	0.1020	0.0972	0.0953	0.1160	0.1123	0.1042
41=23:32:43	36235	300	0.0858	0.0919	0.1293	0.1282	0.0728	0.0715	0.1297	0.0862	0.0911	0.1324	0.0684	0.0728	0.2033	0.0929	0.1208	0.1216	0.0717	0.0719	0.1285	0.0940	0.0929	0.1000	0.0723	0.0739	0.0825	0.0852	0.1279	0.1022	0.0714	0.0708	0.1143	0.0873	0.0837	0.1089	0.0692	0.0714	0.0982	0.0844	0.1220	0.1230	0.0696	0.0704	0.1220	0.0869	0.0895	0.1101	0.0716	0.0738	0.0812	0.0833	0.1208	0.1184	0.0711	0.0694	0.1195	0.0839	0.0871	0.1133	0.0710	0.0701	0.0973	0.0807	0.1298	0.1131	0.0703	0.0704	0.1165	0.0925	0.0878	0.1031	0.0698	0.0715	0.1433	0.1251	0.1127	0.1218	0.1075	0.1176	0.1188	0.1153	0.1133	0.1121	0.1205	0.1314	0.1230	0.1119	0.1085	0.1261	0.1121	0.0986	0.1074	0.0990	0.0972	0.1208	0.1131	0.1060
42=23:47:23	37116	301	0.0841	0.0902	0.1368	0.1301	0.0708	0.0702	0.1288	0.0840	0.0890	0.1336	0.0692	0.0692	0.2198	0.0898	0.1196	0.1220	0.0706	0.0702	0.1276	0.0913	0.0908	0.0983	0.0711	0.0727	0.0790	0.0841	0.1322	0.1057	0.0688	0.0695	0.1164	0.0855	0.0826	0.1097	0.0702	0.0691	0.0963	0.0839	0.1241	0.1181	0.0692	0.0694	0.1226	0.0830	0.0873	0.1094	0.0710	0.0709	0.0795	0.0826	0.1269	0.1214	0.0697	0.0694	0.1242	0.0832	0.0859	0.1121	0.0704	0.0695	0.0973	0.0804	0.1337	0.1125	0.0702	0.0694	0.1163	0.0910	0.0864	0.1046	0.0705	0.0709	0.1326	0.1306	0.1242	0.1325	0.1146	0.1226	0.1269	0.1194	0.1148	0.1120	0.1218	0.1301	0.1265	0.1117	0.1094	0.1291	0.1125	0.0981	0.1062	0.1013	0.0963	0.1210	0.1154	0.1079
43=00:02:04	37997	300	0.0820	0.0903	0.1377	0.1303	0.0705	0.0696	0.1346	0.0845	0.0892	0.1355	0.0706	0.0696	0.2233	0.0909	0.1205	0.1221	0.0707	0.0688	0.1270	0.0888	0.0910	0.0959	0.0720	0.0717	0.0784	0.0840	0.1308	0.1037	0.0698	0.0682	0.1219	0.0860	0.0825	0.1116	0.0703	0.0699	0.0952	0.0831	0.1217	0.1198	0.0695	0.0690	0.1214	0.0808	0.0872	0.1113	0.0714	0.0716	0.0802	0.0832	0.1236	0.1175	0.0685	0.0703	0.1277	0.0834	0.0855	0.1136	0.0694	0.0713	0.0989	0.0796	0.1336	0.1139	0.0695	0.0690	0.1158	0.0911	0.0873	0.1030	0.0715	0.0714	0.1399	0.1278	0.1139	0.1209	0.1136	0.1212	0.1242	0.1172	0.1179	0.1138	0.1244	0.1291	0.1274	0.1134	0.1102	0.1299	0.1139	0.0982	0.1091	0.1033	0.0993	0.1223	0.1202	0.1117
44=00:16:45	38877	298	0.0868	0.0922	0.1417	0.1360	0.0711	0.0718	0.1375	0.0854	0.0911	0.1415	0.0717	0.0701	0.2254	0.0944	0.1293	0.1295	0.0717	0.0749	0.1361	0.0922	0.0943	0.0993	0.0721	0.0717	0.0808	0.0857	0.1391	0.1061	0.0701	0.0708	0.1220	0.0858	0.0843	0.1141	0.0706	0.0711	0.0978	0.0840	0.1287	0.1243	0.0705	0.0696	0.1297	0.0848	0.0899	0.1162	0.0725	0.0718	0.0805	0.0835	0.1275	0.1260	0.0711	0.0694	0.1259	0.0845	0.0868	0.1185	0.0703	0.0712	0.0987	0.0809	0.1386	0.1179	0.0707	0.0691	0.1218	0.0929	0.0885	0.1065	0.0716	0.0717	0.1430	0.1360	0.1256	0.1267	0.1163	0.1269	0.1289	0.1221	0.1196	0.1175	0.1274	0.1398	0.1293	0.1187	0.1139	0.1334	0.1176	0.0997	0.1107	0.1047	0.1005	0.1264	0.1206	0.1161
45=00:31:26	39758	301	0.0846	0.0903	0.1436	0.1365	0.0723	0.0708	0.1395	0.0848	0.0918	0.1460	0.0710	0.0702	0.2349	0.0940	0.1298	0.1317	0.0716	0.0709	0.1356	0.0901	0.0945	0.0989	0.0730	0.0728	0.0799	0.0846	0.1402	0.1064	0.0706	0.0704	0.1239	0.0870	0.0847	0.1154	0.0720	0.0706	0.0984	0.0843	0.1312	0.1260	0.0692	0.0698	0.1322	0.0847	0.0898	0.1158	0.0722	0.0720	0.0808	0.0828	0.1334	0.1266	0.0698	0.0700	0.1310	0.0841	0.0876	0.1193	0.0708	0.0717	0.1000	0.0812	0.1425	0.1195	0.0709	0.0705	0.1238	0.0939	0.0888	0.1088	0.0724	0.0726	0.1467	0.1356	0.1265	0.1303	0.1166	0.1311	0.1325	0.1252	0.1227	0.1198	0.1311	0.1401	0.1315	0.1214	0.1153	0.1386	0.1186	0.1028	0.1146	0.1055	0.1025	0.1317	0.1242	0.1136
46=00:46:07	40639	298	0.0838	0.0918	0.1478	0.1397	0.0722	0.0699	0.1440	0.0852	0.0925	0.1452	0.0685	0.0686	0.2166	0.0929	0.1312	0.1349	0.0702	0.0720	0.1394	0.0982	0.0894	0.1028	0.0698	0.0742	0.0806	0.0845	0.1415	0.1071	0.0712	0.0685	0.1232	0.0867	0.0859	0.1197	0.0708	0.0691	0.0965	0.0842	0.1334	0.1307	0.0694	0.0703	0.1308	0.0874	0.0883	0.1188	0.0698	0.0721	0.0799	0.0827	0.1339	0.1295	0.0691	0.0695	0.1315	0.0832	0.0870	0.1226	0.0719	0.0690	0.0985	0.0815	0.1449	0.1221	0.0692	0.0703	0.1244	0.0928	0.0874	0.1094	0.0699	0.0711	0.1532	0.1383	0.1259	0.1357	0.1191	0.1280	0.1293	0.1251	0.1237	0.1207	0.1302	0.1464	0.1326	0.1221	0.1150	0.1407	0.1194	0.1021	0.1163	0.1071	0.1018	0.1306	0.1233	0.1125
47=01:00:47	41520	298	0.0852	0.0910	0.1493	0.1422	0.0701	0.0706	0.1453	0.0862	0.0925	0.1499	0.0704	0.0715	0.2306	0.0934	0.1325	0.1370	0.0708	0.0703	0.1439	0.0912	0.0937	0.1020	0.0723	0.0722	0.0802	0.0856	0.1466	0.1091	0.0705	0.0703	0.1290	0.0877	0.0834	0.1217	0.0698	0.0718	0.0974	0.0830	0.1354	0.1312	0.0707	0.0690	0.1383	0.0851	0.0902	0.1207	0.0728	0.0731	0.0808	0.0820	0.1347	0.1310	0.0698	0.0696	0.1348	0.0849	0.0861	0.1259	0.0700	0.0716	0.0990	0.0810	0.1474	0.1229	0.0710	0.0700	0.1286	0.0933	0.0906	0.1125	0.0718	0.0722	0.1527	0.1492	0.1321	0.1354	0.1189	0.1356	0.1392	0.1300	0.1274	0.1259	0.1363	0.1476	0.1361	0.1259	0.1189	0.1452	0.1227	0.1041	0.1201	0.1120	0.1053	0.1351	0.1289	0.1173
48=01:15:28	42401	300	0.0859	0.0927	0.1542	0.1455	0.0715	0.0698	0.1511	0.0858	0.0920	0.1562	0.0711	0.0685	0.2246	0.0931	0.1360	0.1402	0.0706	0.0714	0.1457	0.0935	0.0931	0.1032	0.0689	0.0720	0.0792	0.0853	0.1474	0.1106	0.0703	0.0687	0.1302	0.0870	0.0854	0.1237	0.0711	0.0688	0.0988	0.0837	0.1381	0.1342	0.0692	0.0691	0.1397	0.0845	0.0897	0.1242	0.0710	0.0716	0.0818	0.0818	0.1378	0.1313	0.0691	0.0694	0.1367	0.0840	0.0881	0.1299	0.0714	0.0700	0.1001	0.0809	0.1513	0.1271	0.0696	0.0696	0.1304	0.0918	0.0892	0.1146	0.0717	0.0708	0.1546	0.1464	0.1367	0.1385	0.1197	0.1369	0.1409	0.1309	0.1312	0.1265	0.1363	0.1490	0.1437	0.1280	0.1197	0.1465	0.1246	0.1061	0.1217	0.1117	0.1089	0.1363	0.1312	0.1175
49=01:30:09	43282	301	0.0833	0.0930	0.1593	0.1511	0.0717	0.0696	0.1512	0.0861	0.0912	0.1584	0.0687	0.0697	0.2384	0.0933	0.1392	0.1403	0.0712	0.0713	0.1453	0.0956	0.0913	0.1036	0.0693	0.0726	0.0797	0.0852	0.1521	0.1113	0.0707	0.0695	0.1324	0.0872	0.0844	0.1254	0.0690	0.0682	0.0976	0.0827	0.1411	0.1365	0.0690	0.0701	0.1436	0.0869	0.0883	0.1250	0.0690	0.0722	0.0802	0.0830	0.1439	0.1346	0.0702	0.0694	0.1398	0.0833	0.0875	0.1318	0.0706	0.0679	0.1032	0.0809	0.1531	0.1281	0.0700	0.0706	0.1329	0.0937	0.0879	0.1165	0.0707	0.0713	0.1606	0.1501	0.1358	0.1417	0.1251	0.1389	0.1443	0.1347	0.1328	0.1298	0.1403	0.1514	0.1439	0.1307	0.1242	0.1480	0.1284	0.1066	0.1249	0.1163	0.1092	0.1404	0.1365	0.1183
50=01:44:50	44162	296	0.0833	0.0919	0.1597	0.1515	0.0716	0.0693	0.1563	0.0865	0.0932	0.1621	0.0693	0.0709	0.2394	0.0935	0.1418	0.1449	0.0710	0.0711	0.1479	0.0957	0.0928	0.1058	0.0717	0.0731	0.0792	0.0840	0.1568	0.1144	0.0702	0.0695	0.1376	0.0880	0.0849	0.1275	0.0700	0.0698	0.0976	0.0838	0.1441	0.1395	0.0698	0.0703	0.1476	0.0865	0.0904	0.1339	0.0709	0.0723	0.0795	0.0818	0.1476	0.1389	0.0701	0.0695	0.1451	0.0844	0.0896	0.1376	0.0700	0.0701	0.1021	0.0809	0.1587	0.1344	0.0701	0.0705	0.1383	0.0957	0.0896	0.1205	0.0703	0.0720	0.1624	0.1539	0.1403	0.1492	0.1303	0.1454	0.1498	0.1440	0.1396	0.1368	0.1494	0.1576	0.1502	0.1345	0.1292	0.1554	0.1327	0.1107	0.1281	0.1210	0.1128	0.1480	0.1393	0.1211
51=01:59:31	45043	300	0.0873	0.0930	0.1671	0.1563	0.0726	0.0706	0.1597	0.0879	0.0918	0.1684	0.0676	0.0723	0.2415	0.0928	0.1480	0.1488	0.0716	0.0716	0.1535	0.0954	0.0940	0.1056	0.0722	0.0737	0.0797	0.0842	0.1630	0.1169	0.0710	0.0697	0.1391	0.0887	0.0831	0.1321	0.0682	0.0707	0.1004	0.0834	0.1504	0.1418	0.0695	0.0698	0.1511	0.0865	0.0898	0.1362	0.0720	0.0732	0.0803	0.0821	0.1516	0.1476	0.0710	0.0695	0.1474	0.0849	0.0882	0.1368	0.0683	0.0694	0.1017	0.0810	0.1639	0.1362	0.0693	0.0700	0.1397	0.0952	0.0876	0.1231	0.0694	0.0721	0.1617	0.1569	0.1473	0.1589	0.1318	0.1482	0.1522	0.1438	0.1407	0.1381	0.1478	0.1596	0.1526	0.1371	0.1298	0.1571	0.1327	0.1121	0.1275	0.1187	0.1149	0.1472	0.1408	0.1230
52=02:14:11	45924	301	0.0839	0.0924	0.1675	0.1615	0.0718	0.0700	0.1621	0.0854	0.0920	0.1695	0.0687	0.0697	0.2280	0.0934	0.1451	0.1493	0.0701	0.0713	0.1540	0.0955	0.0907	0.1046	0.0695	0.0735	0.0794	0.0837	0.1655	0.1159	0.0700	0.0690	0.1410	0.0870	0.0844	0.1357	0.0702	0.0684	0.0973	0.0834	0.1498	0.1437	0.0691	0.0698	0.1528	0.0857	0.0894	0.1348	0.0693	0.0718	0.0801	0.0819	0.1514	0.1442	0.0699	0.0692	0.1521	0.0840	0.0881	0.1416	0.0699	0.0680	0.1022	0.0801	0.1659	0.1394	0.0693	0.0704	0.1449	0.0941	0.0891	0.1205	0.0701	0.0707	0.1680	0.1616	0.1462	0.1545	0.1331	0.1513	0.1563	0.1456	0.1427	0.1397	0.1500	0.1647	0.1547	0.1417	0.1315	0.1618	0.1356	0.1135	0.1321	0.1232	0.1161	0.1524	0.1421	0.1217
53=02:28:52	46805	298	0.0860	0.0965	0.1742	0.1675	0.0712	0.0709	0.1711	0.0895	0.0926	0.1743	0.0714	0.0727	0.2226	0.0921	0.1553	0.1570	0.0718	0.0711	0.1666	0.0954	0.0972	0.1070	0.0734	0.0721	0.0804	0.0851	0.1675	0.1176	0.0700	0.0691	0.1451	0.0897	0.0856	0.1379	0.0699	0.0720	0.0987	0.0833	0.1555	0.1521	0.0703	0.0703	0.1596	0.0862	0.0932	0.1391	0.0718	0.0729	0.0816	0.0829	0.1566	0.1486	0.0697	0.0703	0.1585	0.0852	0.0887	0.1461	0.0702	0.0718	0.1029	0.0818	0.1721	0.1449	0.0695	0.0702	0.1498	0.0964	0.0909	0.1258	0.0711	0.0728	0.1782	0.1656	0.1474	0.1594	0.1377	0.1556	0.1616	0.1522	0.1489	0.1464	0.1575	0.1712	0.1598	0.1447	0.1350	0.1690	0.1400	0.1155	0.1360	0.1259	0.1206	0.1552	0.1487	0.1291
54=02:43:33	47686	300	0.0823	0.0922	0.1755	0.1670	0.0711	0.0696	0.1719	0.0874	0.0916	0.1781	0.0712	0.0703	0.2254	0.0926	0.1569	0.1580	0.0707	0.0702	0.1678	0.0925	0.0950	0.1056	0.0719	0.0706	0.0805	0.0840	0.1693	0.1182	0.0702	0.0694	0.1454	0.0888	0.0851	0.1390	0.0698	0.0705	0.0964	0.0837	0.1566	0.1545	0.0692	0.0691	0.1625	0.0846	0.0904	0.1422	0.0714	0.0719	0.0798	0.0823	0.1609	0.1542	0.0698	0.0697	0.1570	0.0859	0.0885	0.1478	0.0688	0.0708	0.1034	0.0801	0.1746	0.1462	0.0696	0.0697	0.1519	0.0949	0.0901	0.1268	0.0713	0.0718	0.1849	0.1693	0.1534	0.1675	0.1430	0.1588	0.1621	0.1548	0.1537	0.1477	0.1622	0.1797	0.1614	0.1488	0.1394	0.1740	0.1428	0.1169	0.1402	0.1272	0.1215	0.1591	0.1519	0.1342
55=02:58:14	48566	300	0.0863	0.0947	0.1789	0.1733	0.0720	0.0713	0.1787	0.0902	0.0954	0.1863	0.0720	0.0696	0.2256	0.0936	0.1609	0.1643	0.0717	0.0712	0.1747	0.0931	0.0957	0.1107	0.0723	0.0726	0.0804	0.0856	0.1748	0.1208	0.0711	0.0704	0.1505	0.0908	0.0871	0.1465	0.0726	0.0711	0.0988	0.0844	0.1642	0.1571	0.0701	0.0692	0.1665	0.0861	0.0931	0.1475	0.0722	0.0715	0.0818	0.0832	0.1637	0.1559	0.0696	0.0693	0.1641	0.0855	0.0887	0.1555	0.0718	0.0718	0.1047	0.0815	0.1790	0.1498	0.0708	0.0700	0.1548	0.0954	0.0910	0.1334	0.0725	0.0710	0.1885	0.1726	0.1569	0.1690	0.1423	0.1627	0.1674	0.1575	0.1578	0.1499	0.1635	0.1776	0.1678	0.1518	0.1395	0.1772	0.1416	0.1202	0.1417	0.1285	0.1247	0.1633	0.1559	0.1376
56=03:12:55	49447	301	0.0841	0.0939	0.1904	0.1758	0.0705	0.0701	0.1895	0.0894	0.0919	0.1892	0.0706	0.0715	0.2317	0.0924	0.1651	0.1691	0.0705	0.0705	0.1815	0.0945	0.1000	0.1074	0.0730	0.0725	0.0811	0.0841	0.1799	0.1228	0.0698	0.0704	0.1567	0.0903	0.0842	0.1471	0.0691	0.0719	0.0993	0.0834	0.1646	0.1645	0.0701	0.0696	0.1699	0.0845	0.0948	0.1516	0.0726	0.0718	0.0807	0.0812	0.1682	0.1573	0.0694	0.0694	0.1688	0.0851	0.0883	0.1574	0.0679	0.0711	0.1066	0.0796	0.1863	0.1567	0.0692	0.0693	0.1606	0.0947	0.0915	0.1346	0.0706	0.0718	0.1876	0.1758	0.1592	0.1704	0.1496	0.1732	0.1726	0.1657	0.1635	0.1532	0.1698	0.1815	0.1721	0.1593	0.1458	0.1856	0.1499	0.1216	0.1468	0.1323	0.1264	0.1702	0.1581	0.1340
57=03:27:36	50328	301	0.0832	0.0935	0.1889	0.1799	0.0710	0.0691	0.1827	0.0886	0.0914	0.1916	0.0694	0.0696	0.2490	0.0932	0.1708	0.1703	0.0710	0.0714	0.1797	0.1021	0.0950	0.1103	0.0693	0.0721	0.0795	0.0844	0.1821	0.1249	0.0702	0.0687	0.1542	0.0881	0.0847	0.1488	0.0845	0.0684	0.0992	0.0838	0.1704	0.1635	0.0690	0.0699	0.1744	0.0893	0.0897	0.1514	0.0700	0.0725	0.0796	0.0822	0.1758	0.1652	0.0695	0.0692	0.1678	0.0847	0.0894	0.1639	0.0703	0.0697	0.1070	0.0812	0.1914	0.1569	0.0693	0.0701	0.1617	0.0978	0.0891	0.1395	0.0701	0.0707	0.1909	0.1822	0.1683	0.1770	0.1510	0.1734	0.1744	0.1674	0.1654	0.1592	0.1688	0.1855	0.1789	0.1623	0.1508	0.1909	0.1499	0.1255	0.1488	0.1364	0.1321	0.1721	0.1653	0.1373
58=03:42:16	51209	300	0.0837	0.0949	0.2000	0.1860	0.0714	0.0701	0.1878	0.0899	0.0919	0.2006	0.0685	0.0710	0.2370	0.0911	0.1719	0.1722	0.0712	0.0702	0.1831	0.0978	0.0943	0.1098	0.0706	0.0724	0.0794	0.0839	0.1906	0.1299	0.0705	0.0693	0.1604	0.0901	0.0856	0.1547	0.0699	0.0691	0.0988	0.0834	0.1717	0.1654	0.0693	0.0703	0.1767	0.0878	0.0905	0.1570	0.0700	0.0719	0.0804	0.0830	0.1842	0.1697	0.0693	0.0695	0.1793	0.0843	0.0898	0.1699	0.0696	0.0695	0.1053	0.0801	0.1960	0.1622	0.0690	0.0699	0.1680	0.0974	0.0896	0.1425	0.0697	0.0714	0.1949	0.1879	0.1735	0.1881	0.1610	0.1812	0.1847	0.1760	0.1731	0.1698	0.1774	0.1930	0.1804	0.1692	0.1531	0.1939	0.1563	0.1293	0.1532	0.1410	0.1324	0.1796	0.1693	0.1386
59=03:56:57	52090	298	0.0849	0.0974	0.2162	0.1922	0.0726	0.0708	0.2015	0.0901	0.0940	0.2095	0.0688	0.0715	0.2417	0.0924	0.1810	0.1879	0.0710	0.0714	0.1932	0.1007	0.0941	0.1134	0.0731	0.0738	0.0810	0.0849	0.2030	0.1348	0.0721	0.0697	0.1774	0.0926	0.0865	0.1654	0.0696	0.0719	0.1015	0.0846	0.1829	0.1736	0.0703	0.0699	0.1845	0.0881	0.0917	0.1681	0.0721	0.0730	0.0816	0.0823	0.1966	0.1803	0.0698	0.0699	0.1950	0.0859	0.0900	0.1817	0.0709	0.0703	0.1082	0.0811	0.2053	0.1718	0.0707	0.0704	0.1774	0.0976	0.0904	0.1514	0.0706	0.0725	0.1993	0.1929	0.1767	0.1871	0.1668	0.1900	0.1951	0.1875	0.1852	0.1738	0.1904	0.2032	0.1906	0.1752	0.1613	0.2051	0.1630	0.1339	0.1582	0.1465	0.1371	0.1826	0.1775	0.1451
60=04:11:38	52971	300	0.0808	0.0942	0.2192	0.2004	0.0708	0.0691	0.2074	0.0884	0.0913	0.2097	0.0679	0.0705	0.2384	0.0902	0.1809	0.1810	0.0691	0.0704	0.1933	0.0981	0.0941	0.1114	0.0702	0.0717	0.0783	0.0826	0.2032	0.1300	0.0703	0.0689	0.1731	0.0910	0.0862	0.1646	0.0668	0.0704	0.0983	0.0832	0.1811	0.1726	0.0687	0.0694	0.1851	0.0878	0.0887	0.1623	0.0704	0.0722	0.0803	0.0824	0.1950	0.1794	0.0699	0.0693	0.1940	0.0855	0.0889	0.1825	0.0687	0.0693	0.1065	0.0800	0.2082	0.1694	0.0683	0.0691	0.1749	0.0997	0.0885	0.1489	0.0686	0.0709	0.2068	0.1965	0.1790	0.1900	0.1648	0.1948	0.2006	0.1886	0.1852	0.1767	0.1889	0.2080	0.1890	0.1778	0.1614	0.2057	0.1631	0.1354	0.1621	0.1474	0.1420	0.1910	0.1761	0.1431
61=04:26:19	53851	301	0.0840	0.0955	0.2114	0.1978	0.0703	0.0709	0.2053	0.0906	0.0928	0.2136	0.0712	0.0709	0.2349	0.0925	0.1886	0.1871	0.0705	0.0701	0.1994	0.0955	0.0958	0.1158	0.0722	0.0725	0.0808	0.0855	0.2105	0.1343	0.0708	0.0699	0.1734	0.0917	0.0857	0.1727	0.0706	0.0712	0.0979	0.0830	0.1916	0.1805	0.0707	0.0696	0.1955	0.0879	0.0915	0.1731	0.0718	0.0718	0.0800	0.0822	0.2050	0.1933	0.0699	0.0694	0.1865	0.0863	0.0893	0.1836	0.0697	0.0708	0.1072	0.0808	0.2139	0.1751	0.0698	0.0701	0.1821	0.0964	0.0914	0.1543	0.0716	0.0717	0.2284	0.2154	0.1861	0.1983	0.1737	0.1966	0.1980	0.1889	0.1890	0.1751	0.1954	0.2262	0.1942	0.1855	0.1695	0.2134	0.1642	0.1384	0.1650	0.1507	0.1434	0.1920	0.1843	0.1547
62=04:41:00	54732	301	0.0842	0.1005	0.2228	0.2065	0.0711	0.0694	0.2149	0.0902	0.0948	0.2269	0.0696	0.0685	0.2318	0.0912	0.1938	0.1978	0.0704	0.0709	0.2111	0.1005	0.0966	0.1140	0.0694	0.0722	0.0798	0.0842	0.2140	0.1359	0.0700	0.0682	0.1793	0.0910	0.0878	0.1797	0.0707	0.0681	0.0996	0.0839	0.1975	0.1864	0.0687	0.0697	0.1988	0.0898	0.0905	0.1737	0.0693	0.0714	0.0796	0.0833	0.2043	0.1919	0.0693	0.0692	0.1944	0.0858	0.0892	0.1958	0.0711	0.0687	0.1081	0.0808	0.2216	0.1812	0.0702	0.0694	0.1873	0.0955	0.0904	0.1552	0.0703	0.0698	0.2380	0.2214	0.1953	0.2020	0.1743	0.2042	0.2069	0.1946	0.1949	0.1849	0.1951	0.2230	0.1983	0.1887	0.1695	0.2200	0.1713	0.1396	0.1666	0.1529	0.1443	0.2016	0.1879	0.1540
63=04:55:41	55613	300	0.0848	0.0975	0.2315	0.2184	0.0725	0.0698	0.2217	0.0928	0.0960	0.2385	0.0727	0.0696	0.2381	0.0940	0.2029	0.2011	0.0711	0.0718	0.2161	0.0993	0.0970	0.1216	0.0726	0.0736	0.0807	0.0865	0.2233	0.1385	0.0716	0.0717	0.1891	0.0934	0.0887	0.1860	0.0727	0.0693	0.1008	0.0836	0.2024	0.1920	0.0708	0.0707	0.2057	0.0878	0.0935	0.1841	0.0719	0.0734	0.0820	0.0826	0.2087	0.1936	0.0708	0.0711	0.2011	0.0874	0.0903	0.1975	0.0722	0.0722	0.1137	0.0818	0.2270	0.1867	0.0712	0.0704	0.1928	0.1001	0.0919	0.1650	0.0744	0.0717	0.2284	0.2202	0.1984	0.2041	0.1811	0.2112	0.2149	0.1978	0.2025	0.1892	0.2047	0.2172	0.2034	0.1977	0.1732	0.2275	0.1693	0.1451	0.1763	0.1573	0.1544	0.2063	0.1939	0.1593
64=05:10:22	56494	298	0.0823	0.0962	0.2284	0.2128	0.0703	0.0689	0.2270	0.0913	0.0929	0.2348	0.0686	0.0717	0.2379	0.0904	0.2018	0.2050	0.0706	0.0701	0.2165	0.0998	0.0961	0.1176	0.0719	0.0729	0.0796	0.0831	0.2210	0.1382	0.0707	0.0693	0.1914	0.0929	0.0860	0.1878	0.0695	0.0714	0.0981	0.0829	0.2070	0.1958	0.0699	0.0690	0.2111	0.0914	0.0922	0.1896	0.0715	0.0716	0.0797	0.0803	0.2091	0.1969	0.0697	0.0691	0.2059	0.0858	0.0887	0.2027	0.0692	0.0702	0.1107	0.0804	0.2318	0.1933	0.0700	0.0699	0.1978	0.1015	0.0922	0.1676	0.0697	0.0713	0.2433	0.2228	0.1949	0.2089	0.1862	0.2137	0.2163	0.2099	0.2094	0.1987	0.2133	0.2348	0.2092	0.2033	0.1828	0.2307	0.1800	0.1497	0.1826	0.1677	0.1577	0.2104	0.2049	0.1622
65=05:25:02	57375	298	0.0824	0.0987	0.2445	0.2288	0.0716	0.0695	0.2344	0.0909	0.0928	0.2484	0.0720	0.0695	0.2302	0.0921	0.2128	0.2081	0.0695	0.0703	0.2256	0.0947	0.0939	0.1193	0.0720	0.0718	0.0793	0.0851	0.2329	0.1435	0.0703	0.0696	0.1944	0.0920	0.0869	0.1937	0.0709	0.0697	0.1017	0.0819	0.2105	0.1996	0.0694	0.0690	0.2114	0.0895	0.0898	0.1978	0.0718	0.0714	0.0811	0.0826	0.2268	0.2095	0.0694	0.0704	0.2153	0.0860	0.0888	0.2058	0.0707	0.0711	0.1121	0.0798	0.2377	0.1986	0.0701	0.0702	0.1999	0.0991	0.0912	0.1730	0.0724	0.0717	0.2373	0.2378	0.2138	0.2219	0.1953	0.2188	0.2297	0.2126	0.2160	0.1996	0.2188	0.2348	0.2189	0.2079	0.1852	0.2374	0.1798	0.1508	0.1824	0.1667	0.1573	0.2170	0.2052	0.1606
66=05:39:43	58256	301	0.0845	0.0997	0.2466	0.2356	0.0723	0.0701	0.2400	0.0928	0.0942	0.2494	0.0671	0.0710	0.2423	0.0907	0.2169	0.2218	0.0707	0.0713	0.2346	0.1039	0.0952	0.1199	0.0708	0.0757	0.0789	0.0840	0.2365	0.1490	0.0710	0.0690	0.2021	0.0927	0.0873	0.1972	0.0681	0.0696	0.0992	0.0846	0.2202	0.2061	0.0690	0.0701	0.2223	0.0919	0.0910	0.1941	0.0704	0.0729	0.0801	0.0826	0.2316	0.2185	0.0703	0.0687	0.2167	0.0874	0.0908	0.2187	0.0700	0.0692	0.1096	0.0807	0.2419	0.2061	0.0693	0.0697	0.2084	0.0991	0.0896	0.1724	0.0687	0.0707	0.2460	0.2415	0.2191	0.2367	0.2015	0.2266	0.2298	0.2244	0.2193	0.2127	0.2226	0.2513	0.2206	0.2134	0.1904	0.2393	0.1849	0.1545	0.1885	0.1704	0.1598	0.2178	0.2132	0.1666
67=05:54:24	59137	301	0.0846	0.1003	0.2627	0.2476	0.0707	0.0705	0.2466	0.0925	0.0943	0.2569	0.0705	0.0695	0.2297	0.0923	0.2246	0.2272	0.0708	0.0706	0.2443	0.1010	0.0962	0.1218	0.0705	0.0721	0.0801	0.0866	0.2562	0.1570	0.0702	0.0687	0.2129	0.0950	0.0884	0.2056	0.0704	0.0697	0.0997	0.0841	0.2258	0.2147	0.0692	0.0682	0.2311	0.0900	0.0931	0.2074	0.0702	0.0715	0.0799	0.0835	0.2422	0.2322	0.0693	0.0690	0.2323	0.0866	0.0908	0.2237	0.0701	0.0696	0.1140	0.0802	0.2478	0.2132	0.0690	0.0697	0.2168	0.0983	0.0922	0.1845	0.0707	0.0707	0.2492	0.2585	0.2348	0.2401	0.2092	0.2353	0.2507	0.2345	0.2303	0.2190	0.2380	0.2549	0.2340	0.2182	0.1979	0.2455	0.1917	0.1608	0.1981	0.1766	0.1706	0.2280	0.2229	0.1700
68=06:09:05	60017	298	0.0853	0.1020	0.2557	0.2466	0.0702	0.0696	0.2557	0.0949	0.0944	0.2571	0.0716	0.0709	0.2365	0.0928	0.2308	0.2332	0.0703	0.0707	0.2558	0.1006	0.0966	0.1266	0.0719	0.0736	0.0819	0.0859	0.2556	0.1536	0.0706	0.0707	0.2129	0.0945	0.0886	0.2058	0.0695	0.0712	0.0991	0.0838	0.2320	0.2253	0.0701	0.0703	0.2419	0.0904	0.0924	0.2126	0.0718	0.0737	0.0811	0.0827	0.2357	0.2374	0.0711	0.0700	0.2353	0.0875	0.0918	0.2260	0.0706	0.0713	0.1133	0.0818	0.2578	0.2198	0.0694	0.0702	0.2241	0.1022	0.0926	0.1889	0.0711	0.0728	0.2753	0.2743	0.2382	0.2480	0.2171	0.2393	0.2450	0.2360	0.2335	0.2228	0.2362	0.2775	0.2429	0.2269	0.2102	0.2569	0.1988	0.1666	0.2078	0.1876	0.1746	0.2350	0.2280	0.1781
69=06:23:46	60898	300	0.0835	0.1090	0.2753	0.2633	0.0704	0.0701	0.2625	0.0930	0.0948	0.2737	0.0725	0.0669	0.2314	0.0927	0.2356	0.2415	0.0709	0.0701	0.2573	0.0986	0.0971	0.1270	0.0714	0.0724	0.0793	0.0851	0.2568	0.1593	0.0710	0.0702	0.2235	0.0947	0.0886	0.2130	0.0721	0.0693	0.1021	0.0840	0.2347	0.2280	0.0691	0.0688	0.2462	0.0893	0.0932	0.2172	0.0712	0.0720	0.0807	0.0850	0.2499	0.2342	0.0693	0.0704	0.2447	0.0871	0.0917	0.2310	0.0712	0.0721	0.1147	0.0802	0.2598	0.2236	0.0696	0.0688	0.2260	0.1019	0.0916	0.2013	0.0725	0.0713	0.2718	0.2710	0.2372	0.2467	0.2265	0.2396	0.2549	0.2438	0.2421	0.2250	0.2435	0.2530	0.2421	0.2333	0.2093	0.2575	0.2007	0.1684	0.2133	0.1899	0.1770	0.2387	0.2316	0.1776
70=06:38:27	61779	301	0.0851	0.1014	0.2791	0.2646	0.0710	0.0713	0.2694	0.0938	0.0955	0.2733	0.0722	0.0722	0.2288	0.0915	0.2415	0.2450	0.0727	0.0737	0.2636	0.1005	0.0991	0.1274	0.0742	0.0720	0.0810	0.0853	0.2636	0.1567	0.0706	0.0713	0.2303	0.0951	0.0881	0.2146	0.0709	0.0736	0.1011	0.0844	0.2405	0.2381	0.0711	0.0690	0.2543	0.0916	0.0938	0.2234	0.0742	0.0730	0.0811	0.0824	0.2481	0.2401	0.0708	0.0699	0.2574	0.0879	0.0904	0.2297	0.0699	0.0727	0.1158	0.0809	0.2631	0.2317	0.0710	0.0691	0.2352	0.1019	0.0938	0.1968	0.0723	0.0730	0.2676	0.2716	0.2419	0.2536	0.2248	0.2481	0.2604	0.2486	0.2466	0.2309	0.2583	0.2702	0.2531	0.2367	0.2164	0.2642	0.2112	0.1737	0.2173	0.1940	0.1856	0.2341	0.2412	0.1821
71=06:53:08	62660	298	0.0832	0.0996	0.2702	0.2638	0.0708	0.0702	0.2704	0.0942	0.0944	0.2693	0.0690	0.0711	0.2405	0.0899	0.2421	0.2447	0.0703	0.0707	0.2737	0.1001	0.0966	0.1285	0.0723	0.0726	0.0793	0.0847	0.2646	0.1597	0.0710	0.0691	0.2415	0.0976	0.0879	0.2242	0.0686	0.0718	0.1002	0.0824	0.2501	0.2443	0.0700	0.0694	0.2596	0.0923	0.0929	0.2337	0.0717	0.0721	0.0804	0.0820	0.2444	0.2395	0.0695	0.0697	0.2652	0.0882	0.0908	0.2383	0.0696	0.0701	0.1169	0.0803	0.2704	0.2394	0.0697	0.0697	0.2442	0.1055	0.0917	0.2139	0.0705	0.0715	0.2799	0.2824	0.2438	0.2544	0.2320	0.2581	0.2657	0.2591	0.2502	0.2388	0.2630	0.2782	0.2564	0.2454	0.2295	0.2712	0.2181	0.1842	0.2301	0.2075	0.1973	0.2461	0.2517	0.1848
72=07:07:48	63541	298	0.0863	0.1000	0.2796	0.2707	0.0716	0.0709	0.2761	0.0950	0.0936	0.2749	0.0678	0.0726	0.2426	0.0921	0.2485	0.2538	0.0715	0.0722	0.2780	0.1043	0.0987	0.1295	0.0729	0.0734	0.0801	0.0845	0.2633	0.1614	0.0706	0.0699	0.2385	0.0958	0.0869	0.2231	0.0692	0.0723	0.1014	0.0838	0.2534	0.2563	0.0706	0.0706	0.2664	0.0943	0.0935	0.2316	0.0726	0.0742	0.0828	0.0822	0.2549	0.2476	0.0704	0.0696	0.2604	0.0879	0.0914	0.2426	0.0697	0.0701	0.1168	0.0814	0.2760	0.2447	0.0704	0.0715	0.2445	0.1033	0.0917	0.2068	0.0697	0.0728	0.2776	0.2911	0.2535	0.2671	0.2380	0.2581	0.2669	0.2643	0.2485	0.2456	0.2607	0.2894	0.2587	0.2506	0.2294	0.2715	0.2212	0.1847	0.2296	0.2075	0.1959	0.2476	0.2546	0.1917
73=07:22:29	64422	303	0.0821	0.1043	0.2971	0.2886	0.0717	0.0692	0.2865	0.0944	0.0951	0.2831	0.0720	0.0708	0.2425	0.0925	0.2523	0.2586	0.0700	0.0704	0.2827	0.1015	0.0959	0.1327	0.0732	0.0716	0.0800	0.0860	0.2836	0.1701	0.0717	0.0707	0.2490	0.0979	0.0886	0.2277	0.0702	0.0719	0.1022	0.0836	0.2559	0.2538	0.0705	0.0694	0.2685	0.0920	0.0933	0.2433	0.0729	0.0730	0.0812	0.0829	0.2667	0.2638	0.0716	0.0705	0.2810	0.0885	0.0922	0.2468	0.0700	0.0716	0.1197	0.0803	0.2795	0.2485	0.0703	0.0695	0.2516	0.1066	0.0932	0.2221	0.0717	0.0721	0.2841	0.2981	0.2646	0.2662	0.2431	0.2684	0.2830	0.2727	0.2623	0.2512	0.2760	0.2918	0.2700	0.2546	0.2390	0.2821	0.2238	0.1915	0.2392	0.2170	0.2047	0.2537	0.2637	0.1888
74=07:37:10	65303	300	0.0831	0.1022	0.2903	0.2890	0.0707	0.0709	0.2926	0.0958	0.0952	0.2857	0.0684	0.0729	0.2435	0.0922	0.2590	0.2680	0.0708	0.0716	0.2938	0.1062	0.0972	0.1332	0.0727	0.0741	0.0806	0.0845	0.2768	0.1683	0.0706	0.0703	0.2490	0.0976	0.0872	0.2335	0.0683	0.0713	0.1007	0.0842	0.2635	0.2622	0.0705	0.0709	0.2843	0.0940	0.0934	0.2401	0.0727	0.0753	0.0823	0.0825	0.2679	0.2608	0.0711	0.0699	0.2778	0.0881	0.0919	0.2534	0.0702	0.0707	0.1176	0.0814	0.2889	0.2604	0.0697	0.0708	0.2606	0.1055	0.0918	0.2212	0.0700	0.0736	0.3008	0.2989	0.2616	0.2774	0.2487	0.2696	0.2773	0.2808	0.2646	0.2597	0.2774	0.3094	0.2685	0.2601	0.2415	0.2836	0.2303	0.1960	0.2430	0.2232	0.2087	0.2520	0.2727	0.2021
75=07:51:51	66184	300	0.0863	0.1074	0.3047	0.2971	0.0719	0.0706	0.2952	0.0955	0.0945	0.2996	0.0694	0.0708	0.2478	0.0916	0.2726	0.2770	0.0714	0.0710	0.2999	0.1075	0.0978	0.1356	0.0709	0.0730	0.0802	0.0853	0.2888	0.1809	0.0705	0.0699	0.2581	0.0980	0.0893	0.2425	0.0706	0.0699	0.1026	0.0846	0.2694	0.2652	0.0688	0.0704	0.2901	0.0942	0.0939	0.2449	0.0703	0.0736	0.0815	0.0854	0.2836	0.2698	0.0707	0.0697	0.2914	0.0889	0.0928	0.2699	0.0714	0.0703	0.1207	0.0806	0.2920	0.2640	0.0699	0.0691	0.2642	0.1063	0.0930	0.2328	0.0703	0.0720	0.2921	0.3064	0.2793	0.2915	0.2614	0.2740	0.2923	0.2879	0.2767	0.2712	0.2864	0.3050	0.2727	0.2663	0.2446	0.2866	0.2356	0.2048	0.2538	0.2315	0.2123	0.2710	0.2687	0.1964
76=08:06:32	67064	303	0.0857	0.1046	0.2930	0.2916	0.0701	0.0693	0.3001	0.0951	0.0944	0.3010	0.0695	0.0700	0.2367	0.0907	0.2687	0.2796	0.0699	0.0696	0.3021	0.1043	0.0966	0.1356	0.0713	0.0715	0.0790	0.0830	0.2813	0.1755	0.0695	0.0692	0.2587	0.0985	0.0875	0.2428	0.0702	0.0697	0.1001	0.0827	0.2757	0.2764	0.0693	0.0693	0.2896	0.0921	0.0935	0.2571	0.0705	0.0708	0.0820	0.0813	0.2738	0.2732	0.0689	0.0690	0.2883	0.0889	0.0920	0.2609	0.0697	0.0704	0.1195	0.0801	0.2948	0.2690	0.0687	0.0691	0.2684	0.1063	0.0920	0.2378	0.0698	0.0714	0.3129	0.3139	0.2792	0.2964	0.2699	0.2736	0.2901	0.2859	0.2763	0.2705	0.2985	0.3336	0.2794	0.2710	0.2552	0.2923	0.2378	0.2060	0.2574	0.2343	0.2173	0.2638	0.2762	0.2123
77=08:21:13	67945	300	0.0848	0.1058	0.3083	0.3003	0.0714	0.0699	0.3044	0.0952	0.0934	0.2983	0.0690	0.0713	0.2470	0.0910	0.2719	0.2874	0.0704	0.0709	0.3145	0.1067	0.0985	0.1376	0.0713	0.0714	0.0792	0.0845	0.2962	0.1850	0.0707	0.0692	0.2616	0.0985	0.0885	0.2457	0.0680	0.0702	0.1025	0.0837	0.2779	0.2775	0.0696	0.0697	0.2974	0.0931	0.0929	0.2483	0.0712	0.0732	0.0811	0.0823	0.2873	0.2862	0.0700	0.0697	0.3014	0.0891	0.0919	0.2716	0.0690	0.0704	0.1204	0.0796	0.2967	0.2733	0.0698	0.0701	0.2710	0.1074	0.0928	0.2354	0.0701	0.0710	0.3038	0.3273	0.2904	0.3028	0.2712	0.2881	0.2983	0.2949	0.2811	0.2796	0.2986	0.3301	0.2811	0.2753	0.2552	0.2940	0.2452	0.2092	0.2639	0.2422	0.2223	0.2697	0.2823	0.2059
78=08:35:54	68826	296	0.0853	0.1102	0.3227	0.3195	0.0713	0.0703	0.3107	0.0983	0.0968	0.3102	0.0716	0.0717	0.2427	0.0910	0.2792	0.2916	0.0715	0.0705	0.3201	0.1063	0.0990	0.1406	0.0728	0.0727	0.0810	0.0855	0.3115	0.1989	0.0722	0.0711	0.2710	0.1005	0.0901	0.2520	0.0710	0.0723	0.1024	0.0842	0.2819	0.2902	0.0713	0.0696	0.3013	0.0939	0.0952	0.2685	0.0730	0.0724	0.0818	0.0843	0.3003	0.2992	0.0724	0.0706	0.3112	0.0912	0.0924	0.2699	0.0706	0.0716	0.1237	0.0803	0.2968	0.2828	0.0708	0.0696	0.2773	0.1076	0.0933	0.2510	0.0718	0.0716	0.3018	0.3184	0.2953	0.3174	0.2819	0.2883	0.3045	0.3016	0.2897	0.2755	0.3112	0.3211	0.2949	0.2769	0.2583	0.3008	0.2455	0.2136	0.2676	0.2432	0.2300	0.2738	0.2904	0.2072
79=08:50:37	69710	301	0.0834	0.1076	0.3146	0.3212	0.0712	0.0699	0.3250	0.0986	0.0966	0.3132	0.0699	0.0726	0.2501	0.0909	0.2925	0.2992	0.0710	0.0708	0.3311	0.1117	0.0999	0.1431	0.0728	0.0725	0.0814	0.0840	0.2966	0.1840	0.0715	0.0694	0.2745	0.1005	0.0904	0.2554	0.0689	0.0715	0.1043	0.0840	0.2873	0.2985	0.0708	0.0705	0.3124	0.0974	0.0968	0.2689	0.0714	0.0726	0.0818	0.0823	0.2878	0.2859	0.0699	0.0700	0.3131	0.0898	0.0916	0.2751	0.0699	0.0699	0.1258	0.0810	0.3129	0.2873	0.0701	0.0698	0.2898	0.1137	0.0938	0.2519	0.0697	0.0723	0.3296	0.3223	0.2807	0.2952	0.2797	0.2923	0.3049	0.3121	0.2902	0.2926	0.3118	0.3312	0.2913	0.2884	0.2740	0.3134	0.2542	0.2247	0.2796	0.2615	0.2365	0.2825	0.2977	0.2118
80=09:05:18	70591	298	0.0835	0.1046	0.3166	0.3132	0.0698	0.0697	0.3183	0.0967	0.0948	0.3048	0.0692	0.0714	0.2549	0.0911	0.2839	0.2964	0.0706	0.0696	0.3264	0.1082	0.0970	0.1427	0.0712	0.0724	0.0790	0.0836	0.2998	0.1868	0.0698	0.0694	0.2800	0.0992	0.0880	0.2557	0.0688	0.0715	0.1012	0.0837	0.2892	0.2964	0.0697	0.0691	0.3109	0.0961	0.0926	0.2740	0.0719	0.0729	0.0821	0.0813	0.2916	0.2878	0.0694	0.0694	0.3146	0.0883	0.0910	0.2770	0.0686	0.0709	0.1225	0.0802	0.3102	0.2915	0.0692	0.0701	0.2863	0.1096	0.0926	0.2518	0.0696	0.0723	0.3153	0.3250	0.2936	0.3019	0.2859	0.2973	0.3066	0.3132	0.2952	0.2905	0.3188	0.3365	0.2944	0.2904	0.2729	0.3100	0.2592	0.2240	0.2823	0.2564	0.2396	0.2771	0.3032	0.2116
81=09:19:59	71471	298	0.0832	0.1130	0.3345	0.3429	0.0721	0.0707	0.3427	0.0993	0.0951	0.3297	0.0711	0.0719	0.2439	0.0905	0.2984	0.3090	0.0717	0.0702	0.3381	0.1103	0.0995	0.1471	0.0722	0.0725	0.0798	0.0842	0.3171	0.2018	0.0703	0.0695	0.3020	0.1039	0.0904	0.2705	0.0702	0.0712	0.1032	0.0839	0.2985	0.3137	0.0689	0.0693	0.3261	0.0965	0.0955	0.2853	0.0715	0.0720	0.0812	0.0830	0.3023	0.2921	0.0695	0.0708	0.3464	0.0917	0.0923	0.2905	0.0692	0.0717	0.1279	0.0800	0.3199	0.3013	0.0703	0.0691	0.2943	0.1137	0.0940	0.2671	0.0713	0.0717	0.3249	0.3339	0.2927	0.3062	0.2928	0.3031	0.3331	0.3314	0.3073	0.3057	0.3407	0.3481	0.3030	0.2993	0.2817	0.3203	0.2670	0.2342	0.2898	0.2725	0.2467	0.2921	0.3057	0.2106
82=09:34:40	72352	303	0.0832	0.1068	0.3165	0.3275	0.0710	0.0692	0.3266	0.0975	0.0929	0.3136	0.0677	0.0710	0.2453	0.0915	0.2959	0.3006	0.0695	0.0697	0.3400	0.1071	0.0968	0.1489	0.0712	0.0725	0.0809	0.0846	0.3114	0.1953	0.0701	0.0695	0.2842	0.1009	0.0891	0.2645	0.0667	0.0703	0.1011	0.0817	0.3044	0.3120	0.0691	0.0694	0.3282	0.0965	0.0922	0.2744	0.0702	0.0727	0.0826	0.0827	0.3001	0.3049	0.0698	0.0692	0.3237	0.0903	0.0928	0.2899	0.0700	0.0697	0.1257	0.0803	0.3204	0.2996	0.0682	0.0700	0.2909	0.1105	0.0924	0.2615	0.0696	0.0716	0.3303	0.3459	0.3055	0.3123	0.2983	0.3054	0.3156	0.3204	0.2979	0.3056	0.3276	0.3582	0.3073	0.2984	0.2888	0.3187	0.2682	0.2325	0.2937	0.2699	0.2418	0.2860	0.3098	0.2171
83=09:49:21	73233	298	0.0851	0.1106	0.3260	0.3346	0.0711	0.0705	0.3341	0.1028	0.0984	0.3280	0.0695	0.0704	0.2551	0.0918	0.3039	0.3104	0.0706	0.0705	0.3459	0.1107	0.0998	0.1535	0.0713	0.0721	0.0797	0.0850	0.3149	0.1983	0.0700	0.0699	0.2962	0.1035	0.0916	0.2758	0.0696	0.0707	0.1042	0.0843	0.3028	0.3140	0.0692	0.0693	0.3278	0.0986	0.0973	0.2901	0.0707	0.0721	0.0821	0.0813	0.3041	0.2994	0.0692	0.0684	0.3284	0.0923	0.0945	0.2958	0.0695	0.0703	0.1305	0.0808	0.3209	0.3043	0.0703	0.0697	0.2962	0.1167	0.0957	0.2735	0.0701	0.0714	0.3273	0.3416	0.3104	0.3077	0.2962	0.3092	0.3275	0.3246	0.3084	0.3111	0.3377	0.3442	0.3076	0.3000	0.2852	0.3186	0.2711	0.2391	0.2981	0.2789	0.2514	0.2950	0.3126	0.2145
84=10:04:01	74114	298	0.0877	0.1176	0.3385	0.3416	0.0722	0.0712	0.3377	0.1022	0.0992	0.3339	0.0704	0.0729	0.2429	0.0921	0.3062	0.3223	0.0728	0.0728	0.3571	0.1160	0.1039	0.1523	0.0728	0.0740	0.0808	0.0858	0.3214	0.2156	0.0717	0.0705	0.2998	0.1058	0.0905	0.2774	0.0691	0.0714	0.1052	0.0845	0.3082	0.3223	0.0712	0.0717	0.3410	0.0992	0.0958	0.2863	0.0729	0.0737	0.0841	0.0846	0.3152	0.3140	0.0714	0.0712	0.3431	0.0931	0.0954	0.2992	0.0702	0.0720	0.1310	0.0817	0.3296	0.3144	0.0714	0.0714	0.3045	0.1165	0.0967	0.2727	0.0710	0.0726	0.3346	0.3544	0.3205	0.3254	0.3061	0.3130	0.3332	0.3368	0.3126	0.3119	0.3401	0.3599	0.3155	0.3120	0.2952	0.3251	0.2789	0.2421	0.3108	0.2851	0.2571	0.2997	0.3213	0.2261
85=10:18:42	74995	301	0.0840	0.1100	0.3307	0.3441	0.0713	0.0693	0.3356	0.1002	0.0965	0.3358	0.0697	0.0647	0.2404	0.0916	0.3006	0.3193	0.0702	0.0713	0.3503	0.1112	0.0972	0.1557	0.0697	0.0719	0.0797	0.0849	0.3285	0.2091	0.0703	0.0701	0.3025	0.1018	0.0902	0.2852	0.0717	0.0685	0.1017	0.0832	0.3153	0.3260	0.0691	0.0699	0.3348	0.0981	0.0942	0.2959	0.0703	0.0715	0.0815	0.0822	0.3127	0.3104	0.0693	0.0689	0.3394	0.0909	0.0929	0.3009	0.0715	0.0695	0.1283	0.0805	0.3212	0.3175	0.0703	0.0693	0.3029	0.1150	0.0931	0.2887	0.0714	0.0707	0.3370	0.3526	0.3232	0.3207	0.3119	0.3119	0.3337	0.3315	0.3117	0.3089	0.3422	0.3552	0.3182	0.3133	0.2967	0.3287	0.2755	0.2484	0.3053	0.2885	0.2545	0.3049	0.3164	0.2252
86=10:33:23	75876	298	0.0843	0.1123	0.3330	0.3502	0.0699	0.0697	0.3502	0.1025	0.0961	0.3304	0.0681	0.0720	0.2489	0.0914	0.3071	0.3227	0.0705	0.0692	0.3621	0.1132	0.1000	0.1539	0.0720	0.0730	0.0797	0.0834	0.3251	0.2160	0.0703	0.0687	0.3099	0.1032	0.0888	0.2832	0.0688	0.0708	0.1025	0.0931	0.3173	0.3351	0.0692	0.0693	0.3489	0.1002	0.0956	0.2991	0.0716	0.0722	0.0821	0.0813	0.3085	0.3111	0.0691	0.0687	0.3548	0.0910	0.0933	0.3013	0.0690	0.0695	0.1314	0.0809	0.3335	0.3236	0.0688	0.0702	0.3138	0.1174	0.0949	0.2763	0.0698	0.0720	0.3399	0.3549	0.3213	0.3269	0.3142	0.3176	0.3386	0.3517	0.3170	0.3255	0.3587	0.3764	0.3216	0.3182	0.3071	0.3347	0.2898	0.2533	0.3183	0.2937	0.2681	0.3017	0.3280	0.2262
87=10:48:04	76756	303	0.0818	0.1124	0.3393	0.3508	0.0703	0.0689	0.3465	0.0991	0.0946	0.3444	0.0712	0.0675	0.2443	0.0896	0.3125	0.3261	0.0698	0.0695	0.3605	0.1127	0.0963	0.1598	0.0701	0.0718	0.0799	0.0832	0.3233	0.2171	0.0696	0.0684	0.3089	0.1034	0.0898	0.2905	0.0955	0.0686	0.1032	0.0826	0.3189	0.3342	0.0695	0.0694	0.3446	0.0973	0.0948	0.3036	0.0708	0.0705	0.0817	0.0825	0.3230	0.3179	0.0686	0.0692	0.3527	0.0908	0.0922	0.3051	0.0705	0.0705	0.1314	0.0793	0.3340	0.3248	0.0698	0.0685	0.3133	0.1172	0.0932	0.2995	0.0712	0.0702	0.3536	0.3567	0.3117	0.3217	0.3233	0.3152	0.3389	0.3398	0.3212	0.3150	0.3554	0.3600	0.3201	0.3196	0.3038	0.3375	0.2884	0.2555	0.3142	0.2994	0.2650	0.3066	0.3309	0.2376
88=11:02:45	77637	300	0.0837	0.1136	0.3424	0.3615	0.0705	0.0701	0.3656	0.1054	0.0968	0.3522	0.0712	0.0709	0.2482	0.0910	0.3184	0.3288	0.0709	0.0694	0.3633	0.1105	0.0998	0.1591	0.0723	0.0724	0.0797	0.0844	0.3309	0.2223	0.0705	0.0699	0.3242	0.1058	0.0888	0.2991	0.0714	0.0712	0.1107	0.0832	0.3251	0.3452	0.0707	0.0693	0.3543	0.1012	0.0963	0.3195	0.0720	0.0729	0.0818	0.0829	0.3233	0.3186	0.0688	0.0703	0.3669	0.0932	0.0925	0.3060	0.0702	0.0717	0.1339	0.0804	0.3398	0.3326	0.0704	0.0691	0.3217	0.1187	0.0957	0.2996	0.0728	0.0716	0.3488	0.3574	0.3187	0.3262	0.3274	0.3198	0.3523	0.3528	0.3317	0.3281	0.3735	0.3653	0.3248	0.3242	0.3092	0.3497	0.2912	0.2643	0.3257	0.3064	0.2801	0.3094	0.3376	0.2329
89=11:17:27	78519	296	0.0834	0.1162	0.3479	0.3605	0.0714	0.0705	0.3568	0.1019	0.0957	0.3377	0.0706	0.0707	0.2408	0.0913	0.3140	0.3283	0.0710	0.0698	0.3659	0.1124	0.0983	0.1587	0.0719	0.0714	0.0790	0.0834	0.3314	0.2313	0.0701	0.0695	0.3179	0.1056	0.0901	0.2872	0.0699	0.0713	0.1052	0.0822	0.3200	0.3420	0.0703	0.0693	0.3548	0.0998	0.0943	0.3083	0.0726	0.0721	0.0826	0.0824	0.3284	0.3229	0.0703	0.0704	0.3675	0.0933	0.0933	0.3008	0.0691	0.0714	0.1366	0.0799	0.3393	0.3321	0.0706	0.0698	0.3223	0.1204	0.0957	0.2911	0.0720	0.0719	0.3340	0.3604	0.3242	0.3328	0.3279	0.3288	0.3495	0.3532	0.3280	0.3283	0.3708	0.3692	0.3310	0.3258	0.3125	0.3396	0.2976	0.2646	0.3260	0.3054	0.2824	0.3089	0.3411	0.2302
90=11:32:08	79400	301	0.0817	0.1155	0.3519	0.3594	0.0700	0.0700	0.3606	0.1016	0.0957	0.3437	0.0682	0.0694	0.2402	0.0900	0.3177	0.3391	0.0695	0.0696	0.3760	0.1152	0.0994	0.1621	0.0710	0.0723	0.0791	0.0833	0.3369	0.2361	0.0696	0.0685	0.3209	0.1059	0.0904	0.2959	0.0684	0.0696	0.1019	0.0830	0.3257	0.3526	0.0672	0.0686	0.3616	0.0996	0.0959	0.3122	0.0707	0.0717	0.0808	0.0811	0.3314	0.3304	0.0689	0.0684	0.3663	0.0927	0.0935	0.3122	0.0687	0.0700	0.1353	0.0796	0.3403	0.3371	0.0695	0.0680	0.3240	0.1191	0.0942	0.2962	0.0701	0.0706	0.3506	0.3645	0.3307	0.3378	0.3353	0.3290	0.3490	0.3602	0.3331	0.3349	0.3772	0.3850	0.3288	0.3262	0.3133	0.3433	0.2988	0.2672	0.3295	0.3062	0.2869	0.3025	0.3470	0.2403
91=11:46:49	80281	301	0.0831	0.1205	0.3480	0.3630	0.0713	0.0702	0.3585	0.1019	0.0962	0.3428	0.0697	0.0697	0.2565	0.0921	0.3246	0.3387	0.0705	0.0749	0.3820	0.1190	0.1000	0.1638	0.0709	0.0731	0.0800	0.0846	0.3425	0.2418	0.0702	0.0700	0.3205	0.1077	0.0913	0.2987	0.0697	0.0698	0.1053	0.0841	0.3297	0.3496	0.0698	0.0696	0.3629	0.1003	0.0960	0.3125	0.0714	0.0716	0.0824	0.0844	0.3337	0.3340	0.0707	0.0700	0.3697	0.0949	0.0941	0.3183	0.0705	0.0702	0.1386	0.0800	0.3431	0.3381	0.0703	0.0700	0.3255	0.1220	0.0956	0.3024	0.0706	0.0714	0.3528	0.3745	0.3343	0.3394	0.3349	0.3328	0.3552	0.3597	0.3302	0.3398	0.3675	0.3788	0.3352	0.3263	0.3162	0.3427	0.2973	0.2722	0.3292	0.3178	0.2787	0.3183	0.3384	0.2315
92=12:01:29	81162	298	0.0831	0.1216	0.3558	0.3714	0.0696	0.0704	0.3626	0.1027	0.0965	0.3475	0.0697	0.0709	0.2328	0.0895	0.3232	0.3428	0.0709	0.0702	0.3787	0.1133	0.0986	0.1637	0.0725	0.0709	0.0800	0.0844	0.3484	0.2580	0.0704	0.0696	0.3255	0.1088	0.0908	0.2941	0.0692	0.0711	0.1018	0.0825	0.3324	0.3571	0.0695	0.0677	0.3589	0.1003	0.0946	0.3167	0.0719	0.0725	0.0817	0.0832	0.3403	0.3494	0.0697	0.0691	0.3779	0.0931	0.0941	0.3125	0.0693	0.0715	0.1357	0.0804	0.3445	0.3431	0.0696	0.0686	0.3248	0.1184	0.0941	0.3014	0.0711	0.0720	0.3585	0.3842	0.3448	0.3570	0.3471	0.3399	0.3595	0.3684	0.3387	0.3365	0.3835	0.3947	0.3349	0.3324	0.3230	0.3509	0.2989	0.2732	0.3358	0.3125	0.2917	0.3075	0.3515	0.2373
93=12:16:14	82047	300	0.0821	0.1174	0.3448	0.3659	0.0705	0.0682	0.3670	0.1056	0.0977	0.3474	0.0700	0.0691	0.2387	0.0916	0.3253	0.3474	0.0687	0.0705	0.3893	0.1197	0.0994	0.1677	0.0702	0.0707	0.0794	0.0833	0.3496	0.2484	0.0695	0.0680	0.3267	0.1093	0.0933	0.3062	0.0689	0.0693	0.1024	0.0826	0.3369	0.3628	0.0694	0.0689	0.3737	0.1030	0.0961	0.3098	0.0712	0.0722	0.0811	0.0807	0.3315	0.3385	0.0679	0.0692	0.3728	0.0949	0.0943	0.3225	0.0705	0.0700	0.1417	0.0802	0.3471	0.3493	0.0689	0.0687	0.3311	0.1201	0.0962	0.3058	0.0702	0.0702	0.3741	0.3802	0.3427	0.3378	0.3418	0.3391	0.3586	0.3639	0.3377	0.3465	0.3789	0.3995	0.3421	0.3359	0.3263	0.3538	0.3041	0.2790	0.3436	0.3205	0.2866	0.3181	0.3565	0.2453
94=12:30:55	82928	301	0.0832	0.1208	0.3571	0.3756	0.0710	0.0698	0.3735	0.1079	0.0986	0.3469	0.0662	0.0707	0.2440	0.0919	0.3292	0.3487	0.0688	0.0712	0.3935	0.1192	0.0998	0.1675	0.0696	0.0735	0.0795	0.0833	0.3507	0.2570	0.0703	0.0688	0.3327	0.1103	0.0908	0.3069	0.0685	0.0697	0.1042	0.0822	0.3421	0.3712	0.0680	0.0695	0.3807	0.1037	0.0952	0.3140	0.0703	0.0728	0.0815	0.0813	0.3317	0.3359	0.0698	0.0672	0.3769	0.0949	0.0944	0.3292	0.0698	0.0678	0.1400	0.0801	0.3506	0.3551	0.0683	0.0699	0.3374	0.1220	0.0956	0.3024	0.0691	0.0710	0.3581	0.3774	0.3463	0.3423	0.3426	0.3418	0.3624	0.3826	0.3343	0.3555	0.3842	0.3952	0.3427	0.3397	0.3303	0.3592	0.3125	0.2813	0.3460	0.3298	0.2917	0.3294	0.3544	0.2437
95=12:45:36	83808	298	0.0877	0.1241	0.3593	0.3731	0.0716	0.0712	0.3707	0.1058	0.0990	0.3534	0.0693	0.0713	0.2388	0.0909	0.3334	0.3586	0.0706	0.0708	0.3990	0.1238	0.1040	0.1692	0.0707	0.0721	0.0788	0.0841	0.3436	0.2620	0.0703	0.0689	0.3355	0.1132	0.0918	0.3070	0.0696	0.0711	0.1050	0.0831	0.3445	0.3681	0.0688	0.0695	0.3807	0.1041	0.0964	0.3207	0.0718	0.0723	0.0841	0.0821	0.3457	0.3425	0.0691	0.0689	0.3775	0.0955	0.0944	0.3279	0.0696	0.0700	0.1420	0.0795	0.3550	0.3584	0.0690	0.0698	0.3416	0.1244	0.0957	0.3049	0.0693	0.0706	0.3663	0.3742	0.3422	0.3507	0.3503	0.3405	0.3583	0.3796	0.3409	0.3526	0.3860	0.3954	0.3445	0.3473	0.3312	0.3553	0.3139	0.2903	0.3468	0.3294	0.2980	0.3184	0.3607	0.2512
