# Supplementary material for: Computationally Driven, Quantitative Experiments Discover Genes Required for Mitochondrial Biogenesis
Source: PLoS Genet. 2009 Mar 20;5(3):e1000407. doi: 10.1371/journal.pgen.1000407 (PMC2648979; doi:10.1371/journal.pgen.1000407)
Supplement: Dataset S1 — Raw respiratory growth data. A zip file containing 48 tab-delimited text files containing the raw data from the Tecan GENios reader. Additionally, a readme text file and plate key is contained in the zip file. The plate key uses our internal reference id for each mutant (internal reference id is matched with common and systematic gene names in Table S2). Raw optical density measurements from Tecan GENios plate incubator and reader. Wells are numbered in increasing order from upper left to lower right and can be converted to our internal identifiers using the included key (complete plate key). Not all original plates were assayed for growth curves, and there are two replicates of plate 20. (1.82 MB ZIP) [file pgen.1000407.s012.zip › mitochondria_table_s7/p12_glu.txt]

[config file info]
last_write=07:05:10_16:21:11
last write=07:05:11_15:52:04
[Run_Parameters]
Instrument=Tecan_18
Ini_Names=Read_Reps,Delid,Save_Data_File,Start_Time_Now
barcode_drug_plate=201401
user=mcostanzo
Plate_Size=96
Plate_Type=GRE96ft.pdf
Samples_to_Run=6
Overlay_Size=48
Drug_Plate=none
Plate_Quarter=none
run_ID=none
run_plate_repeat=1
Read_Reps=200
Read_Modes=Absorbance
Read_Flor_Every=2
Max_Delta_OD=0.500000
Well_By_Row_Col=none
Reorder_Map=Order_Strings_Not,0
Tip_Vol=200
OD_to_Innoc=0.100,0.100,0.380,0.380,0.380,0.380,0.760,0.760,0.100,0.100,0.380,0.380,0.380,0.380,0.760,0.760,0.100,0.100,0.380,0.380,0.380,0.380,0.760,0.760,0.100,0.100,0.380,0.380,0.380,0.380,0.760,0.760,0.100,0.100,0.380,0.380,0.380,0.380,0.760,0.760,0.100,0.100,0.380,0.380,0.380,0.380,0.760,0.760
Absorption_Max=.3
OD_to_Save=0.100,0.100,0.380,0.380,0.380,0.380,0.760,0.760,0.100,0.100,0.380,0.380,0.380,0.380,0.760,0.760,0.100,0.100,0.380,0.380,0.380,0.380,0.760,0.760,0.100,0.100,0.380,0.380,0.380,0.380,0.760,0.760,0.100,0.100,0.380,0.380,0.380,0.380,0.760,0.760,0.100,0.100,0.380,0.380,0.380,0.380,0.760,0.760
OD_to_Dilute=0.100
Save_Sample_Vol=180
Save_Sample_Reps=2
Innoc_Vol=184,184,46,46,46,46,0,0,184,184,46,46,46,46,0,0,184,184,46,46,46,46,0,0,184,184,46,46,46,46,0,0,184,184,46,46,46,46,0,0,184,184,46,46,46,46,0,0
Dilute_Vol=23,23,23,23,23,23,23,23,23,23,23,23,23,23,23,23,23,23,23,23,23,23,23,23,23,23,23,23,23,23,23,23,23,23,23,23,23,23,23,23,23,23,23,23,23,23,23,23
Save_Vol=800,800,800,800,800,800,800,800,800,800,800,800,800,800,800,800,800,800,800,800,800,800,800,800,800,800,800,800,800,800,800,800,800,800,800,800,800,800,800,800,800,800,800,800,800,800,800,800
Reference_Vol=100,100,100,100,100,100,100,100,100,100,100,100,100,100,100,100,100,100,100,100,100,100,100,100,100,100,100,100,100,100,100,100,100,100,100,100,100,100,100,100,100,100,100,100,100,100,100,100,100,100,100,100,100,100,100,100,100,100,100,100,100,100,100,100,100,100,100,100,100,100,100,100,100,100,100,100,100,100,100,100,100,100,100,100,100,100,100,100,100,100,100,100,100,100,100,100
Read_to_Innoc=20,20,20,20,20,20,20,20,20,20,20,20,20,20,20,20,20,20,20,20,20,20,20,20,20,20,20,20,20,20,20,20,20,20,20,20,20,20,20,20,20,20,20,20,20,20,20,20
Read_to_Dilute=26,26,26,26,26,26,26,26,26,26,26,26,26,26,26,26,26,26,26,26,26,26,26,26,26,26,26,26,26,26,26,26,26,26,26,26,26,26,26,26,26,26,26,26,26,26,26,26
Read_to_Save=20,20,20,20,20,20,20,20,20,20,20,20,20,20,20,20,20,20,20,20,20,20,20,20,20,20,20,20,20,20,20,20,20,20,20,20,20,20,20,20,20,20,20,20,20,20,20,20
Innoc_Target_Map=1,2,3,4,5,6,7,8,9,10,11,12,13,14,15,16,17,18,19,20,21,22,23,24,25,26,27,28,29,30,31,32,33,34,35,36,37,38,39,40,41,42,43,44,45,46,47,48
Pipet_Trigger=OD_Save_Innoc
Pipet_Volume_Adj=Con_OD_Save
Delid=no
Pre_Init=yes
Talk_To_ProMax=no
Time_Out_Time=1050
Wait_While_Busy=yes
Idle_Time=2
Screen_Run_Type=pre_screen_1
Spect_Protocol=15m
Spec_Run_File=GG_PB_Voyage.pda
Spec_Assay_File=""
Save_Data_File=10_05_07_mito12_glu_ps1_A_96_T_18.txt
Working_Dir=C%3A\\Users\\Growth_Data
Run_Control_Dir=C%3A\\Users\\Yeast_Run_Files
Tracking_Dir=""
Track_File=201401_data_track.txt
Save_Run_Data_Flag=yes
Set_Incubator_Temp=30.0
Base_Line_Flag=atstart_minimum
Pipet_Cycles_Before_Save=20
Time_Point_Save=wellmap
Innoc_Direction=down
Wells_In_Use=111111111111111111111111111111111111111111111111
Save_Sample_Map=111111001111110011111100111111001111110011111100
Sections_to_Run=0
Rows_per_Section=8
Start_Sections_Row=1
MultiProbe_Run_File=MJP_Innoc_Save_Tecan_10_Falcon_AD.MPT
Multiprobe_Run_Dialogue=yes
Comments=no%20comment
Target_Temp=300
Temp_Control=On
Delta_Temp=10
ReadMode=Absorbance,Bottom
ExcitationFilter=485,
EmissionFilter=535,
MeasurementFilter=595
ReadsPerWellNumber=1,1
ShakeDuration=800,0
GainMode=Manual
PdfName=GRE96ft.pdf
Gain=50,50
Add_Drug_Map=1,1,1,1,1,1,1,1,1,1,1,1,1,1,1,1,1,1,1,1,1,1,1,1,1,1,1,1,1,1,1,1,1,1,1,1,1,1,1,1,1,1,1,1,1,1,1,1
Add_Drug_Vol=7,7,7,7,7,7,7,7,7,7,7,7,7,7,7,7,7,7,7,7,7,7,7,7,7,7,7,7,7,7,7,7,7,7,7,7,7,7,7,7,7,7,7,7,7,7,7,7
Innoc_Map=111011101110111011101110111011101110111011101110111011101110111011101110111011101110111011101110
Dilute_Map=111111111111111111111111111111111111111111111111111111111111111111111111111111111111111111111111
data_file_name=ps1_1_96.txt
barcode=""
Hit_Call_Threshold=1.000000
Reference_Well=A01
WT_Ref_Well=0
Project_Name=YKO_Lib
Pipet_Gens_Point=5.00,10.00,15.00,20.00,25.00,30.00,35.00,40.00,5.00,10.00,15.00,20.00,25.00,30.00,35.00,40.00,5.00,10.00,15.00,20.00,25.00,30.00,35.00,40.00,5.00,10.00,15.00,20.00,25.00,30.00,35.00,40.00,5.00,10.00,15.00,20.00,25.00,30.00,35.00,40.00,5.00,10.00,15.00,20.00,25.00,30.00,35.00,40.00,
Shake_Divisor=1
data_handling=file_&_DB_&_auto_analysis
time_frm_freezer=-1.00
gens_frm_freezer=-1.00
Well_Vol=100
Parent_ID=""
Units=%
Quarter=A
media_name=mm
Save_Mode=one_to_one
Consolidate_Save_Map=1,2,3,4,5,6,7,8,9,10,11,12,13,14,15,16,17,18,19,20,21,22,23,24,25,26,27,28,29,30,31,32,33,34,35,36,37,38,39,40,41,42,43,44,45,46,47,48
Add_Drug_at_Start_Map=000000000000000000000000000000000000000000000000000
Add_Drug_Labware=add_drug_48
Max_Dynam_OD_Change=0.05
Reads_After_Pipet=0
Ref_Type=single_ref
Read_to_Add_Drug_at_Start=0
Send_Email_at_Pipet=no_email
Strain_Name=""
Media=ypd
drug_vol=2.00
Drug_Name=""
Drug_Conc=2
Innoc_Conc=""
Strain_Plate=none
ShakeIntensity=High
ShakeMode=Orbital
NumberOfFlashes=1
PartOfPlate=0
MovePlateOutAfterMeasurement=0
IntegrationLagTime=0
IntegrationTime=100
DelayMoveFlashFluorescence=0
[Drug_Data]
Drug_Plate=none
Strain_Plate=none
Media=mm
Drug_Name=nd,nd,nd,nd,nd,nd,nd,nd,nd,nd,nd,nd,nd,nd,nd,nd,nd,nd,nd,nd,nd,nd,nd,nd,nd,nd,nd,nd,nd,nd,nd,nd,nd,nd,nd,nd,nd,nd,nd,nd,nd,nd,nd,nd,nd,nd,nd,nd,nd,nd,nd,nd,nd,nd,nd,nd,nd,nd,nd,nd,nd,nd,nd,nd,nd,nd,nd,nd,nd,nd,nd,nd,nd,nd,nd,nd,nd,nd,nd,nd,nd,nd,nd,nd,nd,nd,nd,nd,nd,nd,nd,nd,nd,nd,nd,nd
Strain_Name=ud
Drug_Conc=""
Innoc_Conc=0.06250,0.06250,0.06250,0.06250,0.06250,0.06250,0.06250,0.06250,0.06250,0.06250,0.06250,0.06250,0.06250,0.06250,0.06250,0.06250,0.06250,0.06250,0.06250,0.06250,0.06250,0.06250,0.06250,0.06250,0.06250,0.06250,0.06250,0.06250,0.06250,0.06250,0.06250,0.06250,0.06250,0.06250,0.06250,0.06250,0.06250,0.06250,0.06250,0.06250,0.06250,0.06250,0.06250,0.06250,0.06250,0.06250,0.06250,0.06250,0.06250,0.06250,0.06250,0.06250,0.06250,0.06250,0.06250,0.06250,0.06250,0.06250,0.06250,0.06250,0.06250,0.06250,0.06250,0.06250,0.06250,0.06250,0.06250,0.06250,0.06250,0.06250,0.06250,0.06250,0.06250,0.06250,0.06250,0.06250,0.06250,0.06250,0.06250,0.06250,0.06250,0.06250,0.06250,0.06250,0.06250,0.06250,0.06250,0.06250,0.06250,0.06250,0.06250,0.06250,0.06250,0.06250,0.06250,0.06250
Run_ID=none
Plate_Quarter=A
Units=%,%,%,%,%,%,%,%,%,%,%,%,%,%,%,%,%,%,%,%,%,%,%,%,%,%,%,%,%,%,%,%,%,%,%,%,%,%,%,%,%,%,%,%,%,%,%,%,%,%,%,%,%,%,%,%,%,%,%,%,%,%,%,%,%,%,%,%,%,%,%,%,%,%,%,%,%,%,%,%,%,%,%,%,%,%,%,%,%,%,%,%,%,%,%,%
Parent_ID=""
Project_Name=YKO_Lib
Strain_Backgrnd=0,0,0,0,0,0,0,0,0,0,0,0,0,0,0,0,0,0,0,0,0,0,0,0,0,0,0,0,0,0,0,0,0,0,0,0,0,0,0,0,0,0,0,0,0,0,0,0,0,0,0,0,0,0,0,0,0,0,0,0,0,0,0,0,0,0,0,0,0,0,0,0,0,0,0,0,0,0,0,0,0,0,0,0,0,0,0,0,0,0,0,0,0,0,0,0
Well_Vol=100,100,100,100,100,100,100,100,100,100,100,100,100,100,100,100,100,100,100,100,100,100,100,100,100,100,100,100,100,100,100,100,100,100,100,100,100,100,100,100,100,100,100,100,100,100,100,100,100,100,100,100,100,100,100,100,100,100,100,100,100,100,100,100,100,100,100,100,100,100,100,100,100,100,100,100,100,100,100,100,100,100,100,100,100,100,100,100,100,100,100,100,100,100,100,100
time_frm_freezer=-1.00
gens_frm_freezer=-1.00
user=mcostanzo
Strain_Pool=ud,ud,ud,ud,ud,ud,ud,ud,ud,ud,ud,ud,ud,ud,ud,ud,ud,ud,ud,ud,ud,ud,ud,ud,ud,ud,ud,ud,ud,ud,ud,ud,ud,ud,ud,ud,ud,ud,ud,ud,ud,ud,ud,ud,ud,ud,ud,ud,ud,ud,ud,ud,ud,ud,ud,ud,ud,ud,ud,ud,ud,ud,ud,ud,ud,ud,ud,ud,ud,ud,ud,ud,ud,ud,ud,ud,ud,ud,ud,ud,ud,ud,ud,ud,ud,ud,ud,ud,ud,ud,ud,ud,ud,ud,ud,ud
Well_Alias=A01,A02,A03,A04,A05,A06,A07,A08,A09,A10,A11,A12,B01,B02,B03,B04,B05,B06,B07,B08,B09,B10,B11,B12,C01,C02,C03,C04,C05,C06,C07,C08,C09,C10,C11,C12,D01,D02,D03,D04,D05,D06,D07,D08,D09,D10,D11,D12,E01,E02,E03,E04,E05,E06,E07,E08,E09,E10,E11,E12,F01,F02,F03,F04,F05,F06,F07,F08,F09,F10,F11,F12,G01,G02,G03,G04,G05,G06,G07,G08,G09,G10,G11,G12,H01,H02,H03,H04,H05,H06,H07,H08,H09,H10,H11,H12
Well_Pos=1,2,3,4,5,6,7,8,9,10,11,12,13,14,15,16,17,18,19,20,21,22,23,24,25,26,27,28,29,30,31,32,33,34,35,36,37,38,39,40,41,42,43,44,45,46,47,48,49,50,51,52,53,54,55,56,57,58,59,60,61,62,63,64,65,66,67,68,69,70,71,72,73,74,75,76,77,78,79,80,81,82,83,84,85,86,87,88,89,90,91,92,93,94,95,96
position=A01,A02,A03,A04,A05,A06,A07,A08,A09,A10,A11,A12,B01,B02,B03,B04,B05,B06,B07,B08,B09,B10,B11,B12,C01,C02,C03,C04,C05,C06,C07,C08,C09,C10,C11,C12,D01,D02,D03,D04,D05,D06,D07,D08,D09,D10,D11,D12,E01,E02,E03,E04,E05,E06,E07,E08,E09,E10,E11,E12,F01,F02,F03,F04,F05,F06,F07,F08,F09,F10,F11,F12,G01,G02,G03,G04,G05,G06,G07,G08,G09,G10,G11,G12,H01,H02,H03,H04,H05,H06,H07,H08,H09,H10,H11,H12
[Runtime_State]
Instrument=Tecan_18
Start_Time_Now=3.2616732790E+9
Reads_Completed=93
Innoc_Direction=down
Wells_In_Use=111111111111111111111111111111111111111111111111111111111111111111111111111111111111111111111111
Innoc_Map=111111111111111111111111111111111111111111111111111111111111111111111111111111111111000000000000
Dilute_Map=111111111111111111111111111111111111111111111111111111111111111111111111111111111111111111111111
Save_Sample_Map=000000000000000000000000000000000000000000000000010000000100000001000000010000000100000001000000
Current_OD=0.875,1.008,1.057,1.027,1.016,1.026,1.011,1.095,1.074,1.054,0.905,0.074,0.864,0.989,0.969,1.043,1.034,1.025,0.981,0.945,1.062,1.079,0.076,0.090,0.076,1.007,1.021,1.030,0.968,1.014,0.935,1.046,1.028,1.037,0.073,0.076,0.875,0.974,1.076,1.140,0.992,0.958,0.953,0.959,1.052,0.882,0.073,0.094,0.889,0.879,1.099,1.161,1.056,1.006,0.895,0.953,1.073,0.940,0.825,0.074,0.073,1.040,1.064,1.020,0.994,0.909,0.982,1.059,1.022,0.995,0.074,0.086,0.958,1.049,0.906,1.170,1.032,1.083,0.924,1.038,0.936,0.958,0.979,1.172,0.926,0.988,1.064,1.164,0.956,0.955,0.949,1.015,0.879,0.993,0.972,1.231
Bckgrnd_OD=0.109,0.127,0.119,0.091,0.119,0.084,0.092,0.113,0.089,0.100,0.094,0.072,0.091,0.091,0.086,0.086,0.084,0.090,0.090,0.084,0.089,0.108,0.070,0.072,0.073,0.092,0.089,0.087,0.085,0.086,0.082,0.089,0.088,0.088,0.070,0.074,0.090,0.088,0.091,0.087,0.086,0.084,0.086,0.083,0.088,0.083,0.071,0.076,0.095,0.086,0.093,0.086,0.087,0.084,0.082,0.083,0.094,0.085,0.086,0.071,0.071,0.091,0.090,0.086,0.086,0.084,0.086,0.088,0.090,0.088,0.070,0.072,0.116,0.093,0.088,0.093,0.088,0.091,0.089,0.092,0.090,0.091,0.099,0.100,0.094,0.091,0.093,0.096,0.090,0.094,0.093,0.089,0.088,0.105,0.093,0.110
Mapped=111111111110111111111100011111111100111111111100111111111111111111111111111111111111111111111111
Pipet_Completed=000000000000000000000000000000000000000000000000000000000000000000000000000000000000000000000000
Innoc_Completed=0,0,0,0,0,0,0,0,0,0,0,0,0,0,0,0,0,0,0,0,0,0,0,0,0,0,0,0,0,0,0,0,0,0,0,0,0,0,0,0,0,0,0,0,0,0,0,0,0,0,0,0,0,0,0,0,0,0,0,0,0,0,0,0,0,0,0,0,0,0,0,0,0,0,0,0,0,0,0,0,0,0,0,0,0,0,0,0,0,0,0,0,0,0,0,0
Save_Completed=0,0,0,0,0,0,0,0,0,0,0,0,0,0,0,0,0,0,0,0,0,0,0,0,0,0,0,0,0,0,0,0,0,0,0,0,0,0,0,0,0,0,0,0,0,0,0,0,0,0,0,0,0,0,0,0,0,0,0,0,0,0,0,0,0,0,0,0,0,0,0,0,0,0,0,0,0,0,0,0,0,0,0,0,0,0,0,0,0,0,0,0,0,0,0,0
Pipeted_At=0,0,0,0,0,0,0,0,0,0,0,0,0,0,0,0,0,0,0,0,0,0,0,0,0,0,0,0,0,0,0,0,0,0,0,0,0,0,0,0,0,0,0,0,0,0,0,0,0,0,0,0,0,0,0,0,0,0,0,0,0,0,0,0,0,0,0,0,0,0,0,0,0,0,0,0,0,0,0,0,0,0,0,0,0,0,0,0,0,0,0,0,0,0,0,0
Pipeted_OD=0,0,0,0,0,0,0,0,0,0,0,0,0,0,0,0,0,0,0,0,0,0,0,0,0,0,0,0,0,0,0,0,0,0,0,0,0,0,0,0,0,0,0,0,0,0,0,0,0,0,0,0,0,0,0,0,0,0,0,0,0,0,0,0,0,0,0,0,0,0,0,0,0,0,0,0,0,0,0,0,0,0,0,0,0,0,0,0,0,0,0,0,0,0,0,0
Dilutes_Completed=0,0,0,0,0,0,0,0,0,0,0,0,0,0,0,0,0,0,0,0,0,0,0,0,0,0,0,0,0,0,0,0,0,0,0,0,0,0,0,0,0,0,0,0,0,0,0,0,0,0,0,0,0,0,0,0,0,0,0,0,0,0,0,0,0,0,0,0,0,0,0,0,0,0,0,0,0,0,0,0,0,0,0,0,0,0,0,0,0,0,0,0,0,0,0,0
Time_At_Innoc=0,0,0,0,0,0,0,0,0,0,0,0,0,0,0,0,0,0,0,0,0,0,0,0,0,0,0,0,0,0,0,0,0,0,0,0,0,0,0,0,0,0,0,0,0,0,0,0,0,0,0,0,0,0,0,0,0,0,0,0,0,0,0,0,0,0,0,0,0,0,0,0,0,0,0,0,0,0,0,0,0,0,0,0,0,0,0,0,0,0,0,0,0,0,0,0
Time_At_Save=0,0,0,0,0,0,0,0,0,0,0,0,0,0,0,0,0,0,0,0,0,0,0,0,0,0,0,0,0,0,0,0,0,0,0,0,0,0,0,0,0,0,0,0,0,0,0,0,0,0,0,0,0,0,0,0,0,0,0,0,0,0,0,0,0,0,0,0,0,0,0,0,0,0,0,0,0,0,0,0,0,0,0,0,0,0,0,0,0,0,0,0,0,0,0,0
Time_At_Dilute=0,0,0,0,0,0,0,0,0,0,0,0,0,0,0,0,0,0,0,0,0,0,0,0,0,0,0,0,0,0,0,0,0,0,0,0,0,0,0,0,0,0,0,0,0,0,0,0,0,0,0,0,0,0,0,0,0,0,0,0,0,0,0,0,0,0,0,0,0,0,0,0,0,0,0,0,0,0,0,0,0,0,0,0,0,0,0,0,0,0,0,0,0,0,0,0
Previous_OD=0.875,1.008,1.057,1.027,1.016,1.026,1.011,1.095,1.074,1.054,0.905,0.074,0.864,0.989,0.969,1.043,1.034,1.025,0.981,0.945,1.062,1.079,0.076,0.090,0.076,1.007,1.021,1.030,0.968,1.014,0.935,1.046,1.028,1.037,0.073,0.076,0.875,0.974,1.076,1.140,0.992,0.958,0.953,0.959,1.052,0.882,0.073,0.094,0.889,0.879,1.099,1.161,1.056,1.006,0.895,0.953,1.073,0.940,0.825,0.074,0.073,1.040,1.064,1.020,0.994,0.909,0.982,1.059,1.022,0.995,0.074,0.086,0.958,1.049,0.906,1.170,1.032,1.083,0.924,1.038,0.936,0.958,0.979,1.172,0.926,0.988,1.064,1.164,0.956,0.955,0.949,1.015,0.879,0.993,0.972,1.231
Prev_Delta_OD=0.002,0.013,0.001,0.007,0.007,0.006,0.002,0.000,0.012,0.003,0.002,0.001,0.002,0.001,0.004,0.007,0.003,0.005,0.006,0.001,0.006,0.007,0.002,0.013,0.008,0.010,0.002,0.008,0.000,0.016,0.004,0.002,0.001,0.002,0.001,0.000,0.001,0.009,0.002,0.008,0.002,0.002,0.000,0.024,0.004,0.001,0.001,0.012,0.012,0.008,0.010,0.014,0.029,0.004,0.042,0.020,0.012,0.002,0.001,0.001,0.000,0.008,0.002,0.007,0.005,0.001,0.008,0.007,0.001,0.001,0.001,0.006,0.006,0.002,0.004,0.002,0.004,0.013,0.002,0.005,0.002,0.011,0.004,0.008,0.003,0.010,0.008,0.000,0.006,0.007,0.002,0.003,0.002,0.010,0.011,0.001
Delta_From_Ref=0.000,0.000,-13.746,-12.801,-2.179,-6.941,-16.504,-26.168,0.000,0.000,-7.337,6.065,0.684,-11.445,-17.207,-19.864,0.000,0.000,-6.120,-10.440,-14.010,-14.022,16.098,15.784,0.000,0.000,-10.053,-9.831,-1.820,-5.359,-12.873,-22.258,0.000,0.000,6.194,6.039,1.451,-10.426,-21.600,-21.690,0.000,0.000,-2.874,-9.069,-12.237,-5.346,16.128,15.316,0.000,0.000,0.000,0.000,0.000,0.000,0.000,0.000,0.000,0.000,0.000,0.000,0.000,0.000,0.000,0.000,0.000,0.000,0.000,0.000,0.000,0.000,0.000,0.000,0.000,0.000,0.000,0.000,0.000,0.000,0.000,0.000,0.000,0.000,0.000,0.000,0.000,0.000,0.000,0.000,0.000,0.000,0.000,0.000,0.000,0.000,0.000,0.000
Sig_OD_Delta=0,0,0,0,0,0,0,0,0,0,0,1,0,0,0,0,0,0,0,0,0,0,1,1,0,0,0,0,0,0,0,0,0,0,1,1,1,0,0,0,0,0,0,0,0,0,1,1,0,0,0,0,0,0,0,0,0,0,0,0,0,0,0,0,0,0,0,0,0,0,0,0,0,0,0,0,0,0,0,0,0,0,0,0,0,0,0,0,0,0,0,0,0,0,0,0
Add_Drug_at_Start_Map=000000000000000000000000000000000000000000000000000000000000000000000000000000000000000000000000
[Analysis]
Drug_ID=A1,A2,A3,A4,A5,A6,B1,B2,B3,B4,B5,B6,C1,C2,C3,C4,C5,C6,D1,D2,D3,D4,D5,D6,E1,E2,E3,E4,E5,E6,F1,F2,F3,F4,F5,F6,G1,G2,G3,G4,G5,G6,H1,H2,H3,H4,H5,H6
Decision=no_inh,other,other,other,ps2_4_1,ps2_4_2,no_inh,other,other,other,ps2_4_1,ps2_4_2,other,other,other,other,ps2_4_1,ps2_4_2,no_inh,other,other,other,ps2_4_1,ps2_4_1,no_inh,other,other,other,ps2_4_1,ps2_4_2,screen,other,other,other,ps2_4_1,ps2_4_2,other,other,other,other,other,other,other,other,other,other,other,other,other,other,other,other,ps2_4_2,screen,ps2_4_2,other,other,other,other,other,ps2_4_2,other,other,other,other,screen,ps2_4_1,other,other,ps2_4_2,screen,other,ps2_4_2,other,other,ps2_4_2,ps2_4_2,screen,ps2_4_2,other,other,ps2_4_2,screen,other,other,other,other,other,other,other,other,other,other,other,other,other
Plot_Min=0.100,0.100,0.100,0.100,0.100,0.100,0.100,0.100,0.100,0.100,0.100,0.100,0.100,0.100,0.100,0.100,0.100,0.100,0.100,0.100,0.100,0.100,0.100,0.100,0.100,0.100,0.100,0.100,0.100,0.100,0.100,0.100,0.100,0.100,0.100,0.100,0.100,0.100,0.100,0.100,0.100,0.100,0.100,0.100,0.100,0.100,0.100,0.100
Plot_Max=1.500,1.500,1.500,1.500,1.500,1.500,1.500,1.500,1.500,1.500,1.500,1.500,1.500,1.500,1.500,1.500,1.500,1.500,1.500,1.500,1.500,1.500,1.500,1.500,1.500,1.500,1.500,1.500,1.500,1.500,1.500,1.500,1.500,1.500,1.500,1.500,1.500,1.500,1.500,1.500,1.500,1.500,1.500,1.500,1.500,1.500,1.500,1.500
G_Plot_Min=0.1
G_Plot_Delta=0.7
Plot_On_Off=0
OD_Gen_Pt=0.460
Gens_to_OD_Pt=5.000
Avg_G=2.977,1.603,1.658,1.628,2.626,1.935,2.904,1.720,1.793,1.742,2.589,1.942,20.406,1.744,1.776,1.756,2.418,2.006,3.026,1.741,1.687,1.752,2.567,2.311,2.982,1.779,1.642,1.693,2.554,2.013,0.000,1.649,1.611,1.670,2.591,2.078,1.645,1.629,1.653,1.523,1.596,1.595,1.614,1.627,1.598,1.548,1.637,1.603,1.900,1.542,1.569,1.735,1.907,0.000,2.001,1.690,1.568,1.604,38.270,23.224,2.001,1.613,1.558,1.709,64.346,0.000,2.255,1.754,1.652,2.004,0.000,13.161,1.984,1.741,1.624,1.827,2.076,0.000,2.049,1.591,1.631,1.849,0.000,26.287,1.643,1.523,1.608,1.643,1.652,1.486,1.627,1.594,1.660,1.583,1.652,1.502
Max_Slope=3.022,2.090,2.007,2.093,3.237,2.236,3.378,2.189,2.030,1.858,3.106,2.256,35.198,2.174,2.056,1.960,3.423,2.363,3.608,2.154,1.988,1.807,2.971,2.762,3.360,2.208,1.824,1.850,3.024,2.334,154.659,2.053,1.909,1.929,3.118,2.271,2.294,1.945,2.201,1.810,1.994,1.995,2.128,1.949,1.885,1.814,2.097,2.073,2.114,1.914,2.039,1.805,2.230,99.097,2.371,2.065,1.889,1.971,52.574,22.571,2.246,2.119,2.045,2.163,88.856,109.463,2.879,2.136,1.805,2.247,137.191,16.215,2.362,2.080,1.895,2.070,3.200,101.291,2.281,1.977,2.052,2.144,116.711,28.495,2.215,2.066,2.093,2.099,2.100,1.871,2.155,2.091,2.272,2.022,2.109,1.815
Fit_Model=all
Fit_Const_OD_Base=0.085
Fit_Const_N0=0.01500
Fit_Const_T0=0.000
G_Fit_Min=0.100
G_Fit_Delta=0.400
Fit_On_Off=0.000,0.000,0.000,0.000,0.000,0.000,0.000,0.000,0.000,0.000,0.000,0.000,0.000,0.000,0.000,0.000,0.000,0.000,0.000,0.000,0.000,0.000,0.000,0.000,0.000,0.000,0.000,0.000,0.000,0.000,0.000,0.000,0.000,0.000,0.000,0.000,0.000,0.000,0.000,0.000,0.000,0.000,0.000,0.000,0.000,0.000,0.000,0.000,0.000,0.000,0.000,0.000,0.000,0.000,0.000,0.000,0.000,0.000,0.000,0.000,0.000,0.000,0.000,0.000,0.000,0.000,0.000,0.000,0.000,0.000,0.000,0.000,0.000,0.000,0.000,0.000,0.000,0.000,0.000,0.000,0.000,0.000,0.000,0.000,0.000,0.000,0.000,0.000,0.000,0.000,0.000,0.000,0.000,0.000,0.000,0.000
Fit_Min=0.059,0.077,0.069,0.041,0.068,0.034,0.041,0.041,0.036,0.036,0.034,0.040,0.023,0.042,0.039,0.037,0.035,0.036,0.040,0.038,0.041,0.037,0.036,0.034,0.045,0.036,0.043,0.036,0.037,0.034,0.021,0.041,0.040,0.036,0.036,0.034,0.066,0.043,0.038,0.043,0.038,0.041,0.044,0.041,0.043,0.046,0.040,0.044,0.000,0.000,0.000,0.000,0.000,0.000,0.000,0.000,0.000,0.000,0.000,0.000,0.000,0.000,0.000,0.000,0.000,0.000,0.000,0.000,0.000,0.000,0.000,0.000,0.000,0.000,0.000,0.000,0.000,0.000,0.000,0.000,0.000,0.000,0.000,0.000,0.000,0.000,0.000,0.000,0.000,0.000,0.000,0.000,0.000,0.000,0.000,0.000
Fit_Delta=0.549,0.442,0.598,0.410,0.649,0.358,0.396,0.500,0.492,0.529,0.646,0.418,0.012,0.455,0.612,0.483,0.410,0.320,0.469,0.559,0.422,0.681,0.661,0.294,0.473,0.498,0.614,0.532,0.760,0.602,0.396,0.722,0.443,0.436,0.749,0.422,0.383,0.545,0.446,0.687,0.643,0.416,0.369,0.650,0.455,0.458,0.419,0.302,0.549,0.451,0.423,0.649,0.440,0.602,0.475,0.383,0.623,0.565,0.005,0.014,0.472,0.401,0.451,0.510,0.003,0.416,0.656,0.336,0.652,0.444,0.419,0.022,0.487,0.452,0.422,0.505,0.377,0.602,0.612,0.417,0.683,0.486,0.005,0.004,0.310,0.505,0.444,0.382,0.504,0.426,0.394,0.420,0.406,0.466,0.518,0.368
Fit_Offset=0.074,0.145,0.134,0.100,0.106,0.050,0.083,0.065,0.055,0.064,0.048,0.064,0.078,0.021,0.081,0.061,0.047,0.072,0.063,0.052,0.068,0.056,0.053,0.077,0.044,0.071,0.058,0.060,0.046,0.063,0.000,0.003,0.060,0.063,0.047,0.070,0.057,0.037,0.063,0.048,0.055,0.066,0.056,0.046,0.053,0.057,0.070,0.070,0.061,0.100,0.100,0.066,0.086,0.000,0.072,0.070,0.100,0.100,0.072,0.076,0.069,0.100,0.100,0.078,0.072,0.000,0.061,0.069,0.054,0.068,0.000,0.083,0.063,0.065,0.091,0.067,0.056,0.000,0.059,0.065,0.061,0.070,0.000,0.071,0.071,0.100,0.077,0.087,0.106,0.075,0.070,0.068,0.074,0.087,0.060,0.083
Fit_N0=0.020,0.016,0.020,0.015,0.013,0.027,0.012,0.034,0.017,0.018,0.033,0.026,0.000,0.026,0.019,0.024,0.027,0.012,0.013,0.025,0.017,0.020,0.020,0.009,0.024,0.016,0.023,0.019,0.022,0.017,0.000,0.039,0.021,0.018,0.021,0.012,0.029,0.029,0.019,0.025,0.023,0.020,0.025,0.026,0.024,0.024,0.018,0.018,0.017,0.015,0.015,0.025,0.014,0.000,0.022,0.014,0.015,0.015,0.000,0.000,0.017,0.015,0.015,0.037,0.000,0.000,0.020,0.015,0.022,0.016,0.000,0.000,0.015,0.016,0.015,0.017,0.026,0.000,0.019,0.020,0.022,0.018,0.000,0.005,0.017,0.015,0.017,0.015,0.018,0.021,0.018,0.019,0.017,0.017,0.022,0.021
Fit_T0=-2.058,0.716,1.371,0.929,-1.929,-0.290,-1.158,0.423,-1.190,-0.250,-0.388,0.647,6.701,-3.705,0.250,0.743,-0.625,1.245,-2.471,-0.386,-0.178,0.262,-0.965,2.033,-2.785,0.386,-0.064,0.419,-1.534,1.003,0.000,-1.850,0.133,0.555,-1.477,1.230,-0.799,-0.825,0.427,-0.377,-0.092,0.323,-0.294,-0.476,-0.161,-0.168,0.539,0.518,-1.464,0.929,0.929,-0.370,0.791,0.000,0.966,-0.050,0.929,0.929,6.676,6.661,0.567,0.929,0.929,1.638,6.667,0.000,-0.172,0.940,0.005,1.093,0.000,8.080,0.793,0.760,0.949,0.839,-0.049,0.000,0.007,0.318,0.093,0.459,0.000,2.483,0.650,0.929,0.627,0.990,1.180,0.109,0.509,0.402,0.691,0.730,-0.016,0.171
Fit_G=3.712,1.561,1.605,1.350,2.983,2.518,2.938,2.271,2.145,1.926,3.547,2.191,1.453,3.019,1.912,1.867,3.042,1.625,3.370,2.155,1.813,1.881,3.061,1.638,4.036,1.742,1.896,1.728,3.291,1.897,0.000,2.693,1.747,1.635,3.267,1.714,2.168,2.207,1.662,1.896,1.858,1.643,1.945,2.056,1.870,1.814,1.595,1.552,2.305,1.350,1.350,2.146,1.737,0.000,2.062,1.680,1.350,1.350,1.455,1.373,1.964,1.350,1.350,1.956,1.560,0.000,2.527,1.538,1.882,1.828,0.000,1.668,1.844,1.621,1.425,1.717,2.411,0.000,2.232,1.644,1.834,1.870,0.000,2.392,1.538,1.350,1.535,1.417,1.543,1.628,1.593,1.611,1.557,1.465,1.874,1.610
Fit_Error=71.323,269.634,963.619,272.049,1773.666,222.277,195.880,616.058,478.852,350.393,1488.218,228.344,0.145,398.685,907.913,144.066,200.850,11.298,116.581,619.993,93.146,232.581,432.071,19.239,171.642,256.534,262.797,59.406,417.971,160.170,0.000,1663.075,79.310,18.969,374.901,26.589,55.938,339.649,39.181,226.841,313.441,27.946,17.781,516.253,76.473,35.011,54.381,14.515,602.356,250.628,115.323,558.503,21.826,0.000,277.041,109.368,432.601,352.714,0.034,0.262,148.299,153.238,127.963,591.401,0.197,0.000,828.057,3.076,281.138,81.947,0.000,0.670,44.043,19.477,172.559,67.869,126.459,0.000,239.335,26.722,191.537,81.047,0.000,0.166,12.021,89.668,123.499,141.450,150.611,23.093,10.963,83.139,106.256,68.137,16.551,4.993
Fit_CV=118.000,41.000,49.000,506.000,86.000,44.000,68.000,51.000,55.000,51.000,83.000,52.000,37.000,70.000,42.000,47.000,55.000,27.000,103.000,37.000,43.000,63.000,94.000,49.000,152.000,43.000,51.000,49.000,83.000,52.000,0.000,53.000,42.000,41.000,144.000,41.000,32.000,37.000,28.000,55.000,78.000,45.000,37.000,67.000,32.000,25.000,34.000,27.000,66.000,482.000,479.000,61.000,45.000,0.000,55.000,44.000,566.000,548.000,39.000,39.000,40.000,479.000,495.000,50.000,40.000,0.000,118.000,19.000,44.000,51.000,0.000,132.000,57.000,25.000,24.000,41.000,51.000,0.000,56.000,18.000,31.000,48.000,0.000,2.000,18.000,493.000,37.000,17.000,44.000,13.000,21.000,41.000,38.000,25.000,24.000,12.000
Time_to_20_Gens=0,0,0,0,0,0,0,0,0,0,0,0,0,0,0,0,0,0,0,0,0,0,0,0,0,0,0,0,0,0,0,0,0,0,0,0,0,0,0,0,0,0,0,0,0,0,0,0
Time_to_each_5_Gens=0,0,0,0,0,0,0,0,0,0,0,0,0,0,0,0,0,0,0,0,0,0,0,0,0,0,0,0,0,0,0,0,0,0,0,0,0,0,0,0,0,0,0,0,0,0,0,0
Time_to_each_n_Gens=14.887,8.016,8.291,8.138,13.132,9.676,14.522,8.602,8.966,8.710,12.947,9.710,10.622,8.720,8.880,8.778,12.089,10.031,15.131,8.706,8.437,8.758,12.837,11.557,14.908,8.896,8.208,8.464,12.771,10.064,0.000,8.247,8.053,8.348,12.956,10.390,8.226,8.145,8.266,7.614,7.982,7.973,8.068,8.133,7.992,7.738,8.187,8.015,9.498,7.709,7.843,8.675,9.535,0.000,10.007,8.449,7.840,8.020,22.531,23.316,10.006,8.066,7.790,8.545,22.206,0.000,11.276,8.770,8.259,10.020,0.000,13.214,9.918,8.706,8.120,9.133,10.382,0.000,10.243,7.954,8.154,9.245,0.000,23.317,8.214,7.616,8.042,8.214,8.260,7.432,8.136,7.970,8.300,7.917,8.262,7.511
Min_Pt_OD=0,0,0,0,0,0,0,0,0,0,0,0,0,0,0,0,0,0,0,0,0,0,0,0,0,0,0,0,0,0,0,0,0,0,0,0,0,0,0,0,0,0,0,0,0,0,0,0
Min_Pt_t=0,0,0,0,0,0,0,0,0,0,0,0,0,0,0,0,0,0,0,0,0,0,0,0,0,0,0,0,0,0,0,0,0,0,0,0,0,0,0,0,0,0,0,0,0,0,0,0
TO_OD=0,0,0,0,0,0,0,0,0,0,0,0,0,0,0,0,0,0,0,0,0,0,0,0,0,0,0,0,0,0,0,0,0,0,0,0,0,0,0,0,0,0,0,0,0,0,0,0
Ref_ID=A01
Multi_Refs=single_ref
test=A01,A02,A03,A04,A05,A06,A07,A08,A09,A10,A11,A12,B01,B02,B03,B04,B05,B06,B07,B08,B09,B10,B11,B12,C01,C02,C03,C04,C05,C06,C07,C08,C09,C10,C11,C12,D01,D02,D03,D04,D05,D06,D07,D08,D09,D10,D11,D12,E01,E02,E03,E04,E05,E06,E07,E08,E09,E10,E11,E12,F01,F02,F03,F04,F05,F06,F07,F08,F09,F10,F11,F12,G01,G02,G03,G04,G05,G06,G07,G08,G09,G10,G11,G12,H01,H02,H03,H04,H05,H06,H07,H08,H09,H10,H11,H12
Start_Time_Now=3.2616732791E+9
Start_Date="5/10/2007+4:21 PM"
pv_to_plate_order=no
gen_time_cutoff=0.000
Drug_Name=nd?:;-ud+0,nd?:;-ud+0,nd?:;-ud+0,nd?:;-ud+0,nd?:;-ud+0,nd?:;-ud+0,nd?:;-ud+0,nd?:;-ud+0,nd?:;-ud+0,nd?:;-ud+0,nd?:;-ud+0,nd?:;-ud+0,nd?:;-ud+0,nd?:;-ud+0,nd?:;-ud+0,nd?:;-ud+0,nd?:;-ud+0,nd?:;-ud+0,nd?:;-ud+0,nd?:;-ud+0,nd?:;-ud+0,nd?:;-ud+0,nd?:;-ud+0,nd?:;-ud+0,nd?:;-ud+0,nd?:;-ud+0,nd?:;-ud+0,nd?:;-ud+0,nd?:;-ud+0,nd?:;-ud+0,nd?:;-ud+0,nd?:;-ud+0,nd?:;-ud+0,nd?:;-ud+0,nd?:;-ud+0,nd?:;-ud+0,nd?:;-ud+0,nd?:;-ud+0,nd?:;-ud+0,nd?:;-ud+0,nd?:;-ud+0,nd?:;-ud+0,nd?:;-ud+0,nd?:;-ud+0,nd?:;-ud+0,nd?:;-ud+0,nd?:;-ud+0,nd?:;-ud+0,nd?:;-ud+0,nd?:;-ud+0,nd?:;-ud+0,nd?:;-ud+0,nd?:;-ud+0,nd?:;-ud+0,nd?:;-ud+0,nd?:;-ud+0,nd?:;-ud+0,nd?:;-ud+0,nd?:;-ud+0,nd?:;-ud+0,nd?:;-ud+0,nd?:;-ud+0,nd?:;-ud+0,nd?:;-ud+0,nd?:;-ud+0,nd?:;-ud+0,nd?:;-ud+0,nd?:;-ud+0,nd?:;-ud+0,nd?:;-ud+0,nd?:;-ud+0,nd?:;-ud+0,nd?:;-ud+0,nd?:;-ud+0,nd?:;-ud+0,nd?:;-ud+0,nd?:;-ud+0,nd?:;-ud+0,nd?:;-ud+0,nd?:;-ud+0,nd?:;-ud+0,nd?:;-ud+0,nd?:;-ud+0,nd?:;-ud+0,nd?:;-ud+0,nd?:;-ud+0,nd?:;-ud+0,nd?:;-ud+0,nd?:;-ud+0,nd?:;-ud+0,nd?:;-ud+0,nd?:;-ud+0,nd?:;-ud+0,nd?:;-ud+0,nd?:;-ud+0,nd?:;-ud+0
Drug_Well_Pos=A01,A02,A03,A04,A05,A06,B01,B02,B03,B04,B05,B06,C01,C02,C03,C04,C05,C06,D01,D02,D03,D04,D05,D06,E01,E02,E03,E04,E05,E06,F01,F02,F03,F04,F05,F06,G01,G02,G03,G04,G05,G06,H01,H02,H03,H04,H05,H06,A07,A08,A09,A10,A11,A12,B07,B08,B09,B10,B11,B12,C07,C08,C09,C10,C11,C12,D07,D08,D09,D10,D11,D12,E07,E08,E09,E10,E11,E12,F07,F08,F09,F10,F11,F12,G07,G08,G09,G10,G11,G12,H07,H08,H09,H10,H11,H12
Avg_G_tcut=2.977,1.603,1.658,1.628,2.626,1.935,2.904,1.720,1.793,1.742,2.589,1.942,20.406,1.744,1.776,1.756,2.418,2.006,3.026,1.741,1.687,1.752,2.567,2.311,2.982,1.779,1.642,1.693,2.554,2.013,0.000,1.649,1.611,1.670,2.591,2.078,1.645,1.629,1.653,1.523,1.596,1.595,1.614,1.627,1.598,1.548,1.637,1.603,1.900,1.542,1.569,1.735,1.907,0.000,2.001,1.690,1.568,1.604,38.270,23.224,2.001,1.613,1.558,1.709,64.346,0.000,2.255,1.754,1.652,2.004,0.000,13.161,1.984,1.741,1.624,1.827,2.076,0.000,2.049,1.591,1.631,1.849,0.000,26.287,1.643,1.523,1.608,1.643,1.652,1.486,1.627,1.594,1.660,1.583,1.652,1.502
t0_from_interval=-1.026,-2.581,-2.104,-2.398,-2.229,-2.478,-2.266,-1.612,-0.127,-0.356,-3.664,-1.999,0.000,-1.278,-0.872,0.327,-1.126,1.343,-1.617,-0.597,-0.520,0.797,-0.881,2.431,-1.457,0.047,0.264,0.678,-0.043,1.394,0.000,-0.648,0.093,0.588,0.005,1.652,-0.121,-0.280,0.557,0.038,0.034,0.137,-0.796,0.008,-0.222,-0.210,0.443,0.413,-1.911,-2.564,-2.363,-0.851,0.067,0.000,-0.927,-0.296,-2.025,-1.854,0.000,21.793,-0.182,-1.851,-3.283,-3.160,0.000,0.000,0.209,0.783,0.371,0.969,0.000,11.955,0.958,0.804,0.414,1.089,-0.349,0.000,-0.638,-0.022,0.114,0.096,0.000,0.000,0.482,-0.024,0.290,0.559,-2.359,-0.252,0.377,0.142,0.375,0.645,-0.067,-0.030
Sum_Delta_Ref=0.000,19.074,18.263,19.163,4.880,14.636,0.874,17.066,16.342,16.695,5.833,14.434,20.327,17.199,16.878,15.584,7.639,12.673,0.772,17.146,17.251,15.853,5.442,7.890,0.262,15.458,17.949,16.794,5.477,12.325,-1.000,18.805,17.798,17.971,5.025,11.342,18.321,18.005,17.944,19.184,17.948,18.351,18.347,18.087,17.941,19.714,18.068,18.054,15.250,19.545,19.585,16.823,14.054,-1.000,13.042,17.222,19.464,17.803,20.592,20.396,12.773,18.604,19.271,18.121,20.628,-1.000,9.584,16.058,17.800,12.782,-1.000,20.215,12.553,16.073,18.828,14.805,11.742,-1.000,12.413,18.235,17.539,14.816,-1.000,20.471,17.955,19.557,18.233,18.127,18.000,19.157,17.607,19.470,17.303,18.155,17.858,19.819
Gens_at_time_G=5.000,5.000,5.000,5.000,5.000,5.000,5.000,5.000,5.000,5.000,5.000,5.000,0.521,5.000,5.000,5.000,5.000,5.000,5.000,5.000,5.000,5.000,5.000,5.000,5.000,5.000,5.000,5.000,5.000,5.000,0.000,5.000,5.000,5.000,5.000,5.000,5.000,5.000,5.000,5.000,5.000,5.000,5.000,5.000,5.000,5.000,5.000,5.000,5.000,5.000,5.000,5.000,5.000,0.000,5.000,5.000,5.000,5.000,0.589,1.004,5.000,5.000,5.000,5.000,0.345,0.000,5.000,5.000,5.000,5.000,0.000,1.004,5.000,5.000,5.000,5.000,5.000,0.000,5.000,5.000,5.000,5.000,0.000,0.887,5.000,5.000,5.000,5.000,5.000,5.000,5.000,5.000,5.000,5.000,5.000,5.000
G_Int_tcut=3.183,2.119,2.079,2.107,3.072,2.431,3.358,2.043,1.819,1.813,3.322,2.342,20.406,2.000,1.950,1.690,2.643,1.738,3.350,1.861,1.791,1.592,2.744,1.825,3.273,1.770,1.589,1.557,2.563,1.734,0.000,1.779,1.592,1.552,2.590,1.748,1.669,1.685,1.542,1.515,1.590,1.567,1.773,1.625,1.643,1.590,1.549,1.520,2.282,2.055,2.041,1.905,1.894,0.000,2.187,1.749,1.973,1.975,38.270,1.517,2.038,1.984,2.215,2.341,64.346,0.000,2.213,1.597,1.578,1.810,0.000,1.254,1.792,1.580,1.541,1.609,2.146,0.000,2.176,1.595,1.608,1.830,0.000,26.287,1.546,1.528,1.551,1.531,2.124,1.537,1.552,1.566,1.585,1.454,1.666,1.508
Sum_Del_12=0.000,11.446,10.605,11.322,1.448,6.675,0.141,10.006,8.685,9.214,1.861,6.466,3.388,9.742,8.976,8.731,2.448,5.162,0.472,9.373,9.872,8.702,1.255,1.649,0.246,8.331,10.407,9.545,1.321,4.978,3.582,10.924,10.755,9.998,1.169,4.169,10.578,10.779,10.119,11.960,10.949,10.989,10.918,10.717,10.883,11.841,10.465,10.746,7.332,12.086,11.906,9.425,6.698,3.566,5.714,9.767,11.790,10.831,3.554,3.423,5.710,10.936,11.993,10.005,3.569,3.597,3.205,8.623,10.264,5.351,3.600,3.337,5.391,8.823,10.865,7.659,5.307,3.588,4.981,11.044,10.406,7.630,3.593,3.492,10.247,12.029,10.794,10.351,10.466,12.337,10.355,11.250,9.907,10.958,10.259,12.336
Sum_Del_20=0.000,18.759,17.966,18.878,4.839,14.382,0.862,16.812,16.062,16.411,5.728,14.183,19.650,16.907,16.585,15.326,7.509,12.457,0.766,16.853,16.958,15.587,5.349,7.756,0.247,15.200,17.642,16.512,5.384,12.116,19.974,18.490,17.501,17.658,4.939,11.149,18.011,17.715,17.634,18.864,17.654,18.041,18.039,17.785,17.642,19.375,17.763,17.748,14.989,19.254,19.282,16.562,13.819,19.953,12.821,16.929,19.141,17.534,19.912,19.718,12.567,18.284,18.973,17.807,19.949,19.988,9.425,15.786,17.495,12.564,19.993,19.536,12.339,15.803,18.531,14.556,11.546,19.969,12.201,17.932,17.246,14.568,19.980,19.794,17.649,19.226,17.922,17.815,17.704,18.840,17.309,19.141,17.015,17.859,17.551,19.486
Sum_Del_24=0.000,18.865,18.092,19.083,4.734,14.649,0.904,16.712,16.194,16.470,5.944,14.453,29.098,16.953,16.812,15.140,7.556,12.562,0.717,17.028,16.972,15.519,5.377,7.803,0.393,15.126,17.716,16.477,5.442,12.158,29.498,18.698,17.377,17.906,4.976,11.193,18.166,17.667,17.822,18.804,17.514,18.041,18.067,17.792,17.522,19.571,17.863,17.727,15.235,19.302,19.414,16.596,13.848,29.477,12.849,16.974,19.263,17.391,29.398,29.191,12.503,18.404,18.943,18.112,29.463,29.510,9.448,15.830,17.568,12.661,29.509,29.000,12.396,15.773,18.781,14.494,11.526,29.482,12.294,17.866,17.161,14.522,29.491,29.283,17.791,19.285,17.953,17.983,17.779,18.618,17.270,19.481,17.038,17.797,17.648,19.525
Sum_12=3.651,15.096,14.256,14.973,5.098,10.326,3.791,13.656,12.336,12.865,5.512,10.117,0.263,13.392,12.626,12.382,6.099,8.812,3.179,13.024,13.522,12.353,4.906,5.300,3.897,11.981,14.058,13.195,4.972,8.628,0.069,14.575,14.406,13.649,4.819,7.820,14.229,14.430,13.770,15.611,14.600,14.640,14.568,14.368,14.533,15.492,14.116,14.397,10.983,15.736,15.556,13.075,10.349,0.085,9.365,13.417,15.440,14.482,0.097,0.227,9.361,14.586,15.644,13.656,0.082,0.053,6.856,12.274,13.915,9.002,0.051,0.314,9.042,12.474,14.516,11.310,8.958,0.062,8.631,14.695,14.056,11.280,0.058,0.158,13.898,15.680,14.445,14.001,14.116,15.987,14.006,14.901,13.557,14.609,13.910,15.987
Sum_20=20.096,38.855,38.062,38.974,24.935,34.478,20.957,36.908,36.158,36.507,25.823,34.279,0.446,37.003,36.681,35.422,27.604,32.552,19.330,36.949,37.054,35.683,25.445,27.852,20.343,35.296,37.737,36.607,25.480,32.212,0.122,38.585,37.597,37.754,25.035,31.245,38.107,37.810,37.730,38.960,37.750,38.137,38.135,37.881,37.737,39.471,37.859,37.844,35.085,39.350,39.378,36.657,33.915,0.143,32.916,37.025,39.237,37.629,0.184,0.377,32.663,38.380,39.068,37.903,0.146,0.108,29.521,35.881,37.591,32.659,0.103,0.559,32.435,35.898,38.627,34.652,31.642,0.127,32.297,38.028,37.342,34.664,0.115,0.301,37.744,39.322,38.018,37.911,37.799,38.936,37.405,39.236,37.111,37.955,37.647,39.582
Sum_24=29.646,48.511,47.737,48.729,34.380,44.294,30.550,46.358,45.840,46.115,35.590,44.099,0.548,46.599,46.458,44.786,37.202,42.207,28.929,46.673,46.618,45.165,35.023,37.449,30.039,44.771,47.362,46.123,35.087,41.804,0.148,48.344,47.023,47.551,34.622,40.838,47.812,47.313,47.468,48.450,47.159,47.687,47.713,47.437,47.168,49.217,47.509,47.373,44.881,48.947,49.060,46.242,43.493,0.169,42.495,46.619,48.908,47.037,0.247,0.455,42.149,48.050,48.589,47.757,0.182,0.136,39.094,45.476,47.214,42.307,0.137,0.645,42.041,45.419,48.427,44.139,41.171,0.164,41.940,47.511,46.806,44.168,0.155,0.363,47.436,48.931,47.598,47.629,47.425,48.263,46.915,49.127,46.684,47.443,47.294,49.171
G_by_Interval=3.183,2.119,2.079,2.107,3.072,2.431,3.358,2.043,1.819,1.813,3.322,2.342,20.406,2.000,1.950,1.690,2.643,1.738,3.350,1.861,1.791,1.592,2.744,1.825,3.273,1.770,1.589,1.557,2.563,1.734,0.000,1.779,1.592,1.552,2.590,1.748,1.669,1.685,1.542,1.515,1.590,1.567,1.773,1.625,1.643,1.590,1.549,1.520,2.282,2.055,2.041,1.905,1.894,0.000,2.187,1.749,1.973,1.975,38.270,1.517,2.038,1.984,2.215,2.341,64.346,0.000,2.213,1.597,1.578,1.810,0.000,1.254,1.792,1.580,1.541,1.609,2.146,0.000,2.176,1.595,1.608,1.830,0.000,26.287,1.546,1.528,1.551,1.531,2.124,1.537,1.552,1.566,1.585,1.454,1.666,1.508
Avg_G_t8=2.977,1.603,1.658,1.628,2.626,1.935,2.904,1.720,1.793,1.742,2.589,1.942,20.406,1.744,1.776,1.756,2.418,2.006,3.026,1.741,1.687,1.752,2.567,2.311,2.982,1.779,1.642,1.693,2.554,2.013,0.000,1.649,1.611,1.670,2.591,2.078,1.645,1.629,1.653,1.523,1.596,1.595,1.614,1.627,1.598,1.548,1.637,1.603,1.900,1.542,1.569,1.735,1.907,0.000,2.001,1.690,1.568,1.604,38.270,23.224,2.001,1.613,1.558,1.709,64.346,0.000,2.255,1.754,1.652,2.004,0.000,13.161,1.984,1.741,1.624,1.827,2.076,0.000,2.049,1.591,1.631,1.849,0.000,26.287,1.643,1.523,1.608,1.643,1.652,1.486,1.627,1.594,1.660,1.583,1.652,1.502
G_int_t8=3.183,2.119,2.079,2.107,3.072,2.431,3.358,2.043,1.819,1.813,3.322,2.342,20.406,2.000,1.950,1.690,2.643,1.738,3.350,1.861,1.791,1.592,2.744,1.825,3.273,1.770,1.589,1.557,2.563,1.734,0.000,1.779,1.592,1.552,2.590,1.748,1.669,1.685,1.542,1.515,1.590,1.567,1.773,1.625,1.643,1.590,1.549,1.520,2.282,2.055,2.041,1.905,1.894,0.000,2.187,1.749,1.973,1.975,38.270,1.517,2.038,1.984,2.215,2.341,64.346,0.000,2.213,1.597,1.578,1.810,0.000,1.254,1.792,1.580,1.541,1.609,2.146,0.000,2.176,1.595,1.608,1.830,0.000,26.287,1.546,1.528,1.551,1.531,2.124,1.537,1.552,1.566,1.585,1.454,1.666,1.508
Avg_G_t12=2.977,1.603,1.658,1.628,2.626,1.935,2.904,1.720,1.793,1.742,2.589,1.942,20.406,1.744,1.776,1.756,2.418,2.006,3.026,1.741,1.687,1.752,2.567,2.311,2.982,1.779,1.642,1.693,2.554,2.013,0.000,1.649,1.611,1.670,2.591,2.078,1.645,1.629,1.653,1.523,1.596,1.595,1.614,1.627,1.598,1.548,1.637,1.603,1.900,1.542,1.569,1.735,1.907,0.000,2.001,1.690,1.568,1.604,38.270,23.224,2.001,1.613,1.558,1.709,64.346,0.000,2.255,1.754,1.652,2.004,0.000,13.161,1.984,1.741,1.624,1.827,2.076,0.000,2.049,1.591,1.631,1.849,0.000,26.287,1.643,1.523,1.608,1.643,1.652,1.486,1.627,1.594,1.660,1.583,1.652,1.502
G_int_t12=3.183,2.119,2.079,2.107,3.072,2.431,3.358,2.043,1.819,1.813,3.322,2.342,20.406,2.000,1.950,1.690,2.643,1.738,3.350,1.861,1.791,1.592,2.744,1.825,3.273,1.770,1.589,1.557,2.563,1.734,0.000,1.779,1.592,1.552,2.590,1.748,1.669,1.685,1.542,1.515,1.590,1.567,1.773,1.625,1.643,1.590,1.549,1.520,2.282,2.055,2.041,1.905,1.894,0.000,2.187,1.749,1.973,1.975,38.270,1.517,2.038,1.984,2.215,2.341,64.346,0.000,2.213,1.597,1.578,1.810,0.000,1.254,1.792,1.580,1.541,1.609,2.146,0.000,2.176,1.595,1.608,1.830,0.000,26.287,1.546,1.528,1.551,1.531,2.124,1.537,1.552,1.566,1.585,1.454,1.666,1.508
Avg_G_inflex=2.978,1.627,1.658,1.664,2.626,1.944,2.904,1.731,1.793,1.742,2.589,1.952,18.782,1.762,1.776,1.756,2.416,2.013,3.026,1.746,1.698,1.754,2.567,2.346,2.982,1.783,1.643,1.695,2.557,2.013,0.000,1.649,1.627,1.685,2.591,2.099,1.642,1.629,1.671,1.528,1.602,1.605,1.608,1.630,1.615,1.564,1.654,1.600,1.900,1.571,1.600,1.735,1.926,0.000,2.001,1.697,1.586,1.604,48.784,22.761,2.015,1.623,1.618,1.715,47.052,0.000,2.263,1.763,1.653,2.021,0.000,20.716,1.985,1.764,1.647,1.828,2.058,0.000,2.049,1.604,1.634,1.849,0.000,8.777,1.642,1.530,1.624,1.649,1.673,1.498,1.634,1.602,1.667,1.597,1.652,1.505
G_int_inflex=3.181,2.132,2.079,2.129,3.072,2.511,3.366,2.041,1.819,1.813,3.322,2.375,18.782,2.029,1.950,1.690,2.651,1.695,3.350,1.851,1.810,1.580,2.744,1.761,3.273,1.761,1.583,1.545,2.545,1.729,0.000,1.779,1.606,1.562,2.590,1.756,1.666,1.685,1.560,1.490,1.572,1.546,1.780,1.616,1.671,1.617,1.536,1.495,2.282,1.911,2.022,1.905,1.870,0.000,2.187,1.741,1.627,1.980,48.784,22.761,2.030,2.015,1.593,2.333,47.052,0.000,2.161,1.556,1.571,1.813,0.000,20.716,1.785,1.587,1.490,1.602,2.110,0.000,2.176,1.575,1.585,1.830,0.000,8.777,1.500,1.501,1.576,1.508,1.526,1.529,1.552,1.579,1.592,1.468,1.666,1.513
G_by_Interval_g4=3.023,1.734,2.006,1.968,2.863,1.906,3.112,1.964,1.848,1.794,2.865,1.880,20.406,1.868,1.949,1.681,2.496,1.733,3.011,1.676,1.738,1.540,2.437,1.996,2.814,1.832,1.595,1.510,2.461,1.716,0.000,1.673,1.471,1.482,2.577,1.738,1.453,1.665,1.488,1.404,1.555,1.494,1.559,1.489,1.447,1.411,1.539,1.398,1.864,1.861,1.894,1.893,1.918,0.000,1.970,1.768,1.820,1.601,38.270,1.517,2.003,1.696,1.856,1.848,64.346,0.000,2.341,1.583,1.564,1.855,0.000,1.254,1.775,1.573,1.946,1.645,2.218,0.000,1.912,1.591,1.619,1.840,0.000,26.287,1.524,1.602,1.720,1.783,1.819,1.537,1.461,1.632,1.648,1.359,1.608,1.492
G_int_t8_g4=3.023,1.734,2.006,1.968,2.863,1.906,3.112,1.964,1.848,1.794,2.865,1.880,20.406,1.868,1.949,1.681,2.496,1.733,3.011,1.676,1.738,1.540,2.437,1.996,2.814,1.832,1.595,1.510,2.461,1.716,0.000,1.673,1.471,1.482,2.577,1.738,1.453,1.665,1.488,1.404,1.555,1.494,1.559,1.489,1.447,1.411,1.539,1.398,1.864,1.861,1.894,1.893,1.918,0.000,1.970,1.768,1.820,1.601,38.270,1.517,2.003,1.696,1.856,1.848,64.346,0.000,2.341,1.583,1.564,1.855,0.000,1.254,1.775,1.573,1.946,1.645,2.218,0.000,1.912,1.591,1.619,1.840,0.000,26.287,1.524,1.602,1.720,1.783,1.819,1.537,1.461,1.632,1.648,1.359,1.608,1.492
G_int_t12_g4=3.023,1.734,2.006,1.968,2.863,1.906,3.112,1.964,1.848,1.794,2.865,1.880,20.406,1.868,1.949,1.681,2.496,1.733,3.011,1.676,1.738,1.540,2.437,1.996,2.814,1.832,1.595,1.510,2.461,1.716,0.000,1.673,1.471,1.482,2.577,1.738,1.453,1.665,1.488,1.404,1.555,1.494,1.559,1.489,1.447,1.411,1.539,1.398,1.864,1.861,1.894,1.893,1.918,0.000,1.970,1.768,1.820,1.601,38.270,1.517,2.003,1.696,1.856,1.848,64.346,0.000,2.341,1.583,1.564,1.855,0.000,1.254,1.775,1.573,1.946,1.645,2.218,0.000,1.912,1.591,1.619,1.840,0.000,26.287,1.524,1.602,1.720,1.783,1.819,1.537,1.461,1.632,1.648,1.359,1.608,1.492
G_int_inflex_g4=3.021,1.720,1.840,1.646,2.832,1.914,3.115,1.801,1.848,1.794,2.865,1.891,18.782,1.890,1.948,1.681,2.497,1.702,3.011,1.642,1.746,1.522,2.437,1.983,2.814,1.802,1.592,1.485,2.440,1.707,0.000,1.455,1.426,1.480,2.577,1.730,1.436,1.465,1.466,1.325,1.398,1.413,1.547,1.434,1.468,1.431,1.458,1.360,1.864,1.732,1.772,1.854,1.896,0.000,1.970,1.769,1.750,1.571,48.784,22.761,1.863,1.709,1.718,1.841,47.052,0.000,2.326,1.534,1.562,1.860,0.000,20.716,1.753,1.552,1.604,1.633,2.202,0.000,1.912,1.454,1.527,1.840,0.000,8.777,1.467,1.474,1.741,1.612,1.749,1.528,1.451,1.643,1.656,1.366,1.608,1.495
Time_Inflex=16.664,8.309,9.537,8.309,15.682,9.291,14.206,9.291,9.537,9.537,15.682,9.783,21.104,9.045,10.274,9.291,11.994,9.291,15.682,9.783,8.553,10.519,15.436,10.519,15.682,9.537,9.537,9.291,16.664,11.502,0.267,10.274,8.309,8.553,16.664,10.519,8.062,9.045,8.553,9.291,9.537,8.062,7.817,9.783,8.309,8.062,8.309,7.326,10.519,8.062,8.062,10.274,9.783,0.267,10.519,8.309,9.291,9.045,22.336,23.319,10.519,8.062,8.309,9.291,22.090,0.267,13.469,8.309,9.783,10.274,0.267,23.073,10.519,9.045,8.309,9.783,10.028,0.267,11.748,8.062,10.028,9.783,0.267,2.898,7.571,8.309,8.309,8.062,9.045,7.571,8.062,8.062,8.309,8.309,9.045,7.326
OD_Inflex=0.703,0.618,0.750,0.564,0.798,0.475,0.511,0.640,0.623,0.662,0.755,0.549,0.081,0.585,0.737,0.608,0.523,0.435,0.588,0.693,0.551,0.827,0.784,0.407,0.611,0.618,0.748,0.666,0.873,0.730,0.072,0.853,0.576,0.566,0.862,0.552,0.540,0.685,0.575,0.834,0.774,0.549,0.501,0.795,0.591,0.596,0.556,0.435,0.687,0.617,0.567,0.791,0.577,0.075,0.601,0.504,0.768,0.717,0.074,0.090,0.608,0.534,0.615,0.633,0.073,0.075,0.773,0.459,0.790,0.565,0.072,0.082,0.610,0.585,0.567,0.627,0.500,0.071,0.733,0.552,0.829,0.614,0.071,0.077,0.441,0.642,0.580,0.512,0.664,0.565,0.526,0.547,0.534,0.619,0.653,0.527
Time_Saturation=19.134,22.581,18.149,20.857,22.336,22.336,18.888,20.610,20.857,19.380,22.336,22.581,22.581,20.610,22.336,22.336,22.336,20.857,22.336,19.626,20.857,22.090,22.090,17.165,19.134,18.395,22.581,22.336,20.610,22.090,0.267,20.610,19.626,22.336,22.336,20.857,22.581,22.336,22.090,22.336,21.844,22.090,22.336,22.090,22.336,22.336,20.857,22.336,20.610,20.857,20.610,20.610,22.336,0.267,22.090,17.165,22.336,20.610,0.000,17.657,22.336,22.336,18.149,20.857,0.000,0.267,22.336,20.857,22.336,22.336,0.267,21.844,20.857,20.857,20.117,22.581,18.149,0.267,20.857,20.857,22.336,19.626,0.267,17.657,22.336,22.336,19.871,22.090,17.903,22.336,19.626,21.104,19.380,22.336,22.336,22.336
OD_Saturation=0.881,1.008,1.042,1.019,1.027,1.044,0.867,0.984,0.971,1.051,1.042,1.026,0.084,1.001,1.026,1.061,0.983,0.996,0.881,0.977,1.068,1.139,0.991,0.923,0.865,0.888,1.095,1.176,1.066,1.010,0.072,1.033,1.061,1.037,1.004,0.909,0.957,1.041,0.922,1.190,1.024,1.070,0.936,0.996,1.072,1.176,0.960,0.970,1.005,1.089,1.065,1.046,0.907,0.075,0.979,0.951,1.061,1.073,0.000,0.075,0.946,1.059,1.020,1.022,0.000,0.075,0.960,0.932,1.063,0.892,0.072,0.086,0.849,0.939,1.073,0.932,0.829,0.071,0.984,1.065,1.026,0.998,0.071,0.075,0.929,1.048,0.928,0.952,0.971,1.187,0.959,1.023,0.884,1.013,0.979,1.242
Ref_Well_Name=A01,A01,A01,A01,A01,A01,A01,A01,A01,A01,A01,A01,A01,A01,A01,A01,A01,A01,A01,A01,A01,A01,A01,A01,A01,A01,A01,A01,A01,A01,A01,A01,A01,A01,A01,A01,A01,A01,A01,A01,A01,A01,A01,A01,A01,A01,A01,A01,A01,A01,A01,A01,A01,A01,A01,A01,A01,A01,A01,A01,A01,A01,A01,A01,A01,A01,A01,A01,A01,A01,A01,A01,A01,A01,A01,A01,A01,A01,A01,A01,A01,A01,A01,A01,A01,A01,A01,A01,A01,A01,A01,A01,A01,A01,A01,A01
Ratio_Avg_G=1.000,1.857,1.795,1.829,1.134,1.539,1.025,1.731,1.660,1.709,1.150,1.533,0.146,1.707,1.676,1.696,1.232,1.484,0.984,1.710,1.765,1.700,1.160,1.288,0.999,1.673,1.814,1.759,1.166,1.479,Inf,1.805,1.849,1.783,1.149,1.433,1.810,1.828,1.801,1.955,1.865,1.867,1.845,1.831,1.863,1.924,1.818,1.857,1.567,1.931,1.898,1.716,1.561,Inf,1.488,1.762,1.899,1.856,0.078,0.128,1.488,1.846,1.911,1.742,0.046,Inf,1.320,1.697,1.803,1.486,Inf,0.226,1.501,1.710,1.833,1.630,1.434,Inf,1.453,1.872,1.826,1.610,Inf,0.113,1.812,1.955,1.851,1.812,1.802,2.003,1.830,1.868,1.794,1.880,1.802,1.982
Ratio_Fit_G=1.000,2.377,2.313,2.749,1.244,1.474,1.263,1.634,1.731,1.928,1.046,1.694,2.554,1.229,1.941,1.988,1.220,2.284,1.101,1.723,2.047,1.974,1.213,2.265,0.920,2.131,1.957,2.148,1.128,1.957,Inf,1.378,2.125,2.270,1.136,2.165,1.712,1.681,2.234,1.958,1.997,2.259,1.908,1.805,1.985,2.046,2.327,2.391,1.610,2.749,2.749,1.729,2.137,Inf,1.800,2.210,2.749,2.749,2.551,2.704,1.890,2.749,2.749,1.897,2.380,Inf,1.469,2.413,1.972,2.030,Inf,2.225,2.013,2.289,2.605,2.162,1.539,Inf,1.663,2.258,2.024,1.985,Inf,1.552,2.414,2.749,2.417,2.620,2.405,2.279,2.330,2.304,2.383,2.534,1.980,2.306
Ratio_G_Int=1.000,1.502,1.531,1.510,1.036,1.309,0.948,1.558,1.750,1.755,0.958,1.359,0.156,1.592,1.632,1.883,1.204,1.832,0.950,1.710,1.777,1.999,1.160,1.744,0.972,1.798,2.003,2.044,1.242,1.835,Inf,1.789,1.999,2.051,1.229,1.821,1.906,1.889,2.064,2.100,2.002,2.031,1.795,1.959,1.937,2.002,2.055,2.093,1.395,1.549,1.559,1.670,1.681,Inf,1.455,1.820,1.613,1.612,0.083,2.098,1.562,1.605,1.437,1.360,0.049,Inf,1.438,1.992,2.018,1.758,Inf,2.538,1.776,2.014,2.065,1.978,1.483,Inf,1.463,1.995,1.979,1.739,Inf,0.121,2.058,2.083,2.053,2.079,1.499,2.071,2.051,2.033,2.008,2.189,1.911,2.110
Ratio_t0_Fit=1.000,-2.874,-1.501,-2.214,1.067,7.097,1.776,-4.859,1.730,8.217,5.309,-3.178,-0.307,0.555,-8.240,-2.769,3.294,-1.653,0.833,5.328,11.533,-7.860,2.133,-1.012,0.739,-5.326,32.018,-4.908,1.342,-2.052,-Inf,1.112,-15.489,-3.706,1.393,-1.673,2.575,2.493,-4.814,5.459,22.308,-6.367,6.997,4.324,12.743,12.247,-3.815,-3.974,1.406,-2.214,-2.214,5.554,-2.601,-Inf,-2.130,40.791,-2.214,-2.214,-0.308,-0.309,-3.629,-2.214,-2.214,-1.256,-0.309,-Inf,11.938,-2.188,-405.097,-1.883,-Inf,-0.255,-2.596,-2.708,-2.169,-2.452,41.667,-Inf,-290.144,-6.470,-22.234,-4.487,-Inf,-0.829,-3.167,-2.214,-3.281,-2.078,-1.743,-18.954,-4.040,-5.120,-2.979,-2.817,129.643,-12.051
Ratio_t0_G_Int=1.000,0.398,0.488,0.428,0.460,0.414,0.453,0.637,8.076,2.881,0.280,0.514,-Inf,0.803,1.177,-3.140,0.912,-0.765,0.635,1.718,1.974,-1.288,1.166,-0.422,0.705,-21.772,-3.882,-1.515,24.020,-0.736,-Inf,1.583,-11.084,-1.747,-198.112,-0.621,8.474,3.672,-1.844,-27.232,-30.340,-7.478,1.290,-130.545,4.625,4.897,-2.318,-2.486,0.537,0.400,0.434,1.206,-15.399,-Inf,1.107,3.469,0.507,0.554,-Inf,-0.047,5.633,0.554,0.313,0.325,-Inf,-Inf,-4.917,-1.310,-2.765,-1.059,-Inf,-0.086,-1.072,-1.276,-2.480,-0.942,2.940,-Inf,1.608,47.598,-9.029,-10.660,-Inf,-Inf,-2.130,41.905,-3.543,-1.835,0.435,4.081,-2.726,-7.239,-2.736,-1.591,15.329,34.146
Ref_Curve_Array=1,1,1,1,1,1,1,1,1,1,1,1,1,1,1,1,1,1,1,1,1,1,1,1,1,1,1,1,1,1,1,1,1,1,1,1,1,1,1,1,1,1,1,1,1,1,1,1,1,1,1,1,1,1,1,1,1,1,1,1,1,1,1,1,1,1,1,1,1,1,1,1,1,1,1,1,1,1,1,1,1,1,1,1,1,1,1,1,1,1,1,1,1,1,1,1
Default_ref=0
Comm_Map=,,,,,
Comm_Consol=,,,,,,,,
Comm_Screen=,,,,,
Analysis_Set=A,A,A,A,A,A,A,A,A,A,A,A,A,A,A,A,A,A,A,A,A,A,A,A,A,A,A,A,A,A,A,A,A,A,A,A,A,A,A,A,A,A,A,A,A,A,A,A,A,A,A,A,A,A,A,A,A,A,A,A,A,A,A,A,A,A,A,A,A,A,A,A,A,A,A,A,A,A,A,A,A,A,A,A,A,A,A,A,A,A,A,A,A,A,A,A
Ref_Type=single_ref,single_ref,single_ref,single_ref,single_ref,single_ref,single_ref,single_ref,single_ref,single_ref,single_ref,single_ref,single_ref,single_ref,single_ref,single_ref,single_ref,single_ref,single_ref,single_ref,single_ref,single_ref,single_ref,single_ref,single_ref,single_ref,single_ref,single_ref,single_ref,single_ref,single_ref,single_ref,single_ref,single_ref,single_ref,single_ref,single_ref,single_ref,single_ref,single_ref,single_ref,single_ref,single_ref,single_ref,single_ref,single_ref,single_ref,single_ref,single_ref,single_ref,single_ref,single_ref,single_ref,single_ref,single_ref,single_ref,single_ref,single_ref,single_ref,single_ref,single_ref,single_ref,single_ref,single_ref,single_ref,single_ref,single_ref,single_ref,single_ref,single_ref,single_ref,single_ref,single_ref,single_ref,single_ref,single_ref,single_ref,single_ref,single_ref,single_ref,single_ref,single_ref,single_ref,single_ref,single_ref,single_ref,single_ref,single_ref,single_ref,single_ref,single_ref,single_ref,single_ref,single_ref,single_ref,single_ref
Wells_In_Use=0,0,0,0,0,0,0,0,0,0,0,0,0,0,0,0,0,0,0,0,0,0,0,0,0,0,0,0,0,0,0,0,0,0,0,0,0,0,0,0,0,0,0,0,0,0,0,0,0,0,0,0,0,0,0,0,0,0,0,0,0,0,0,0,0,0,0,0,0,0,0,0,0,0,0,0,0,0,0,0,0,0,0,0,0,0,0,0,0,0,0,0,0,0,0,0
[Flor:]
[Flor2:]
[Lumin:]
[Data:]
Read=DateTime	RunT[s]	Temp	Well_1	Well_2	Well_3	Well_4	Well_5	Well_6	Well_7	Well_8	Well_9	Well_10	Well_11	Well_12	Well_13	Well_14	Well_15	Well_16	Well_17	Well_18	Well_19	Well_20	Well_21	Well_22	Well_23	Well_24	Well_25	Well_26	Well_27	Well_28	Well_29	Well_30	Well_31	Well_32	Well_33	Well_34	Well_35	Well_36	Well_37	Well_38	Well_39	Well_40	Well_41	Well_42	Well_43	Well_44	Well_45	Well_46	Well_47	Well_48	Well_49	Well_50	Well_51	Well_52	Well_53	Well_54	Well_55	Well_56	Well_57	Well_58	Well_59	Well_60	Well_61	Well_62	Well_63	Well_64	Well_65	Well_66	Well_67	Well_68	Well_69	Well_70	Well_71	Well_72	Well_73	Well_74	Well_75	Well_76	Well_77	Well_78	Well_79	Well_80	Well_81	Well_82	Well_83	Well_84	Well_85	Well_86	Well_87	Well_88	Well_89	Well_90	Well_91	Well_92	Well_93	Well_94	Well_95	Well_96
1=16:36:18	962	300	0.1094	0.1268	0.1351	0.0907	0.1553	0.0905	0.1027	0.1128	0.0892	0.1275	0.0941	0.0750	0.0913	0.0907	0.0871	0.0884	0.0864	0.0914	0.0909	0.0837	0.0885	0.1181	0.0737	0.0866	0.0819	0.0919	0.0902	0.0875	0.0858	0.0860	0.0823	0.0886	0.0883	0.0882	0.0716	0.0753	0.0946	0.0881	0.0907	0.0869	0.0863	0.0853	0.0859	0.0835	0.0880	0.0835	0.0718	0.0814	0.0982	0.0863	0.0934	0.0864	0.0867	0.0836	0.0815	0.0832	0.0936	0.0852	0.0860	0.0712	0.0723	0.1208	0.0896	0.0862	0.0867	0.0841	0.0881	0.0882	0.0902	0.0930	0.0708	0.0739	0.1197	0.1325	0.0881	0.0926	0.0881	0.0914	0.0894	0.0924	0.0914	0.0906	0.0991	0.0996	0.0945	0.0907	0.0982	0.1048	0.0896	0.0951	0.0933	0.0904	0.0888	0.1046	0.0927	0.1262
2=17:16:02	3346	301	0.1159	0.1405	0.1332	0.1466	0.1486	0.0849	0.0937	0.1648	0.1303	0.1201	0.0992	0.0746	0.1005	0.1264	0.0863	0.0858	0.0841	0.0929	0.0900	0.0852	0.1029	0.1384	0.0722	0.0726	0.0804	0.0921	0.0886	0.0880	0.0848	0.0877	0.0924	0.0894	0.1210	0.0921	0.0710	0.0749	0.0901	0.0932	0.0912	0.0883	0.0862	0.0840	0.0902	0.0858	0.0887	0.0854	0.0722	0.0849	0.0947	0.0885	0.0944	0.0887	0.0891	0.0852	0.0827	0.0859	0.1327	0.0864	0.0883	0.0734	0.0729	0.0906	0.0921	0.0878	0.0862	0.0853	0.0862	0.0940	0.0940	0.0882	0.0722	0.0743	0.1228	0.0934	0.0900	0.0980	0.0967	0.0945	0.0948	0.0974	0.0904	0.0933	0.1140	0.1022	0.0994	0.0976	0.0929	0.0958	0.0965	0.0936	0.0938	0.1041	0.0972	0.1180	0.0929	0.1103
3=17:30:47	4231	300	0.1095	0.1336	0.1648	0.1536	0.1345	0.0879	0.0923	0.1449	0.1586	0.1003	0.0972	0.0728	0.0924	0.0984	0.0856	0.0911	0.0847	0.0923	0.0917	0.0853	0.1493	0.1603	0.0699	0.0763	0.0782	0.0920	0.1079	0.0872	0.0852	0.0855	0.0890	0.0942	0.1456	0.0930	0.0705	0.0741	0.0904	0.0916	0.0931	0.0885	0.0859	0.0837	0.0916	0.0867	0.0894	0.0869	0.0716	0.0797	0.0958	0.0937	0.0946	0.0882	0.0879	0.0840	0.0830	0.0864	0.1142	0.0859	0.0867	0.0727	0.0722	0.0909	0.0933	0.0895	0.0857	0.0853	0.0861	0.0915	0.0924	0.0991	0.0708	0.0748	0.1157	0.0937	0.0913	0.0971	0.0921	0.0957	0.0906	0.0972	0.1054	0.1031	0.1178	0.1066	0.0939	0.0981	0.0937	0.0969	0.0973	0.0937	0.0951	0.0886	0.0881	0.1057	0.0926	0.1142
4=17:45:32	5117	300	0.1222	0.1604	0.1740	0.1689	0.1766	0.0860	0.1007	0.1772	0.1720	0.1263	0.1050	0.0748	0.1235	0.1107	0.0911	0.0896	0.0917	0.0902	0.0936	0.1053	0.1275	0.1584	0.0722	0.0776	0.0811	0.1213	0.1225	0.0887	0.0873	0.0872	0.0940	0.0995	0.1309	0.1237	0.0724	0.0755	0.0907	0.0984	0.1058	0.0895	0.0917	0.0862	0.1012	0.0885	0.0915	0.0876	0.0716	0.0817	0.0997	0.0888	0.0948	0.0907	0.0900	0.0858	0.0856	0.0889	0.1393	0.0905	0.0887	0.0730	0.0720	0.0928	0.0958	0.0901	0.0866	0.0860	0.0889	0.0959	0.0978	0.1047	0.0710	0.0762	0.1180	0.0959	0.0937	0.0997	0.0966	0.0988	0.0994	0.1193	0.1180	0.1330	0.1335	0.1226	0.1007	0.0939	0.0951	0.1044	0.1002	0.0991	0.1022	0.1051	0.1145	0.1116	0.0995	0.1232
5=18:00:17	6002	298	0.1144	0.1629	0.1193	0.1409	0.1326	0.0842	0.0950	0.1236	0.1080	0.1027	0.1062	0.0735	0.1231	0.1055	0.0902	0.0982	0.0968	0.0928	0.0955	0.1054	0.1491	0.1209	0.0709	0.0786	0.0781	0.1305	0.1266	0.0882	0.0868	0.0881	0.0967	0.1440	0.1580	0.1537	0.0717	0.0744	0.0918	0.1034	0.1106	0.0923	0.0962	0.0845	0.1259	0.0892	0.0906	0.0880	0.0722	0.0841	0.1004	0.1153	0.0963	0.0939	0.0911	0.0863	0.0865	0.0909	0.1029	0.0902	0.1025	0.0726	0.0726	0.0966	0.0982	0.0921	0.0902	0.0871	0.0894	0.1101	0.1105	0.1049	0.0711	0.0739	0.1201	0.0999	0.0935	0.1058	0.1058	0.1032	0.0946	0.1335	0.1219	0.1366	0.1371	0.1221	0.1086	0.0977	0.0985	0.1034	0.0929	0.1143	0.1003	0.1124	0.1261	0.1126	0.1035	0.1285
6=18:15:03	6887	301	0.1173	0.1866	0.1805	0.1666	0.1682	0.0904	0.1166	0.1807	0.1798	0.1301	0.1082	0.0761	0.1105	0.1176	0.1361	0.1347	0.1599	0.0932	0.1011	0.1261	0.1455	0.1493	0.0726	0.0771	0.0772	0.1259	0.1281	0.0959	0.0903	0.0888	0.1046	0.1362	0.1531	0.1459	0.0723	0.0748	0.0948	0.1114	0.1078	0.0947	0.0972	0.0863	0.1049	0.0937	0.1007	0.0902	0.0724	0.0807	0.1035	0.0976	0.1066	0.0955	0.0941	0.0868	0.0883	0.0919	0.1215	0.0931	0.1467	0.0726	0.0732	0.0972	0.1008	0.0957	0.0922	0.0885	0.0914	0.1038	0.1032	0.1011	0.0714	0.0754	0.1231	0.1035	0.0996	0.1045	0.1006	0.1009	0.1050	0.1105	0.1101	0.1239	0.1453	0.1230	0.1042	0.1016	0.1022	0.1059	0.1083	0.1007	0.1012	0.0991	0.0979	0.1172	0.1088	0.1269
7=18:29:48	7772	301	0.1147	0.2086	0.1578	0.1119	0.1223	0.0938	0.1009	0.1421	0.1173	0.1096	0.1102	0.0737	0.1163	0.1104	0.1245	0.1199	0.1232	0.0923	0.0995	0.0973	0.1138	0.1081	0.0715	0.0772	0.0824	0.1287	0.1334	0.0948	0.0929	0.0885	0.0918	0.1347	0.1348	0.1409	0.0716	0.0737	0.0937	0.1049	0.1118	0.0947	0.0937	0.0846	0.0923	0.0946	0.0990	0.0904	0.0709	0.0786	0.0990	0.1207	0.1313	0.0970	0.0936	0.0890	0.0887	0.0942	0.1081	0.0946	0.1181	0.0715	0.0720	0.0994	0.1039	0.0947	0.0914	0.0880	0.0940	0.1018	0.1065	0.0973	0.0704	0.0722	0.1225	0.1050	0.1001	0.1068	0.1032	0.1104	0.0989	0.1085	0.1029	0.1053	0.1434	0.1216	0.1148	0.1025	0.1040	0.1096	0.1012	0.1015	0.1055	0.1031	0.1016	0.1142	0.1106	0.1357
8=18:44:33	8657	300	0.1174	0.2257	0.1678	0.1142	0.1185	0.1286	0.1056	0.1821	0.1306	0.1187	0.1214	0.0750	0.1195	0.1178	0.1179	0.1122	0.1141	0.1208	0.1130	0.1063	0.1231	0.1132	0.0724	0.0756	0.0776	0.1096	0.1232	0.1302	0.1196	0.0916	0.0944	0.1376	0.1407	0.1275	0.0719	0.0747	0.0931	0.0977	0.1116	0.0973	0.1016	0.0862	0.0945	0.0964	0.1314	0.0915	0.0713	0.0811	0.1029	0.1179	0.1208	0.0996	0.0970	0.0898	0.0905	0.0959	0.1111	0.0970	0.1055	0.0717	0.0724	0.1048	0.1051	0.1012	0.0936	0.0902	0.0964	0.1093	0.1062	0.1026	0.0710	0.0753	0.1316	0.1092	0.1019	0.1114	0.1054	0.1060	0.1077	0.1126	0.1073	0.1037	0.1653	0.1293	0.1275	0.1085	0.1120	0.1166	0.1089	0.1074	0.1081	0.1074	0.1048	0.1134	0.1130	0.1353
9=18:59:18	9542	300	0.1233	0.2269	0.1930	0.1324	0.1380	0.1641	0.1326	0.1993	0.1387	0.1265	0.1156	0.0733	0.1034	0.1450	0.1055	0.1045	0.1163	0.1374	0.1206	0.1085	0.1230	0.1234	0.0726	0.0763	0.0819	0.1144	0.1071	0.1216	0.1173	0.0919	0.0990	0.1159	0.1412	0.1440	0.0706	0.0741	0.0974	0.1004	0.1043	0.1001	0.0928	0.0865	0.0966	0.0990	0.1105	0.0944	0.0709	0.0807	0.1024	0.1017	0.1104	0.1030	0.0981	0.0913	0.0927	0.1003	0.1162	0.0993	0.1135	0.0725	0.0709	0.1056	0.1074	0.1029	0.0951	0.0909	0.0969	0.1129	0.1094	0.1062	0.0697	0.0730	0.1338	0.1108	0.1058	0.1178	0.1083	0.1105	0.1089	0.1183	0.1112	0.1073	0.1530	0.1303	0.1342	0.1110	0.1120	0.1189	0.1094	0.1113	0.1128	0.1093	0.1088	0.1214	0.1190	0.1403
10=19:14:06	10431	298	0.1236	0.2257	0.2111	0.1458	0.1362	0.1544	0.1656	0.2304	0.1558	0.1386	0.1186	0.0744	0.0998	0.2045	0.1347	0.1210	0.1309	0.1353	0.1550	0.1460	0.1563	0.1443	0.0725	0.0835	0.0754	0.1623	0.1301	0.1225	0.1356	0.0946	0.1177	0.1541	0.1984	0.1806	0.0724	0.0751	0.1191	0.1265	0.1273	0.1072	0.0985	0.0882	0.1209	0.1068	0.1313	0.1099	0.0720	0.0863	0.1012	0.1233	0.1245	0.1085	0.0995	0.0953	0.0972	0.1046	0.1203	0.1044	0.1392	0.0722	0.0729	0.1346	0.1178	0.1109	0.1099	0.0928	0.1100	0.1230	0.1224	0.1151	0.0713	0.0766	0.1341	0.1284	0.1107	0.1268	0.1200	0.1274	0.1269	0.1319	0.1190	0.1314	0.1437	0.1506	0.1403	0.1199	0.1218	0.1321	0.1181	0.1280	0.1209	0.1205	0.1131	0.1341	0.1323	0.1533
11=19:28:54	11319	301	0.1261	0.2334	0.2161	0.1838	0.1552	0.1746	0.1688	0.1647	0.1646	0.1540	0.1211	0.0741	0.1005	0.2206	0.1229	0.1316	0.1293	0.1539	0.1514	0.1284	0.1401	0.1519	0.0711	0.0784	0.0791	0.1688	0.1371	0.1270	0.1239	0.0970	0.1131	0.1291	0.1809	0.1540	0.0706	0.0742	0.1024	0.1300	0.1378	0.1097	0.1023	0.0894	0.1062	0.1078	0.1193	0.1296	0.0717	0.0887	0.1039	0.1105	0.1276	0.1136	0.1027	0.0972	0.0985	0.1066	0.1241	0.1247	0.1223	0.0731	0.0722	0.1544	0.1246	0.1151	0.1053	0.0938	0.1224	0.1305	0.1286	0.1203	0.0712	0.0834	0.1532	0.1274	0.1171	0.1393	0.1291	0.1298	0.1259	0.1373	0.1251	0.1177	0.1376	0.1525	0.1454	0.1253	0.1289	0.1506	0.1230	0.1286	0.1257	0.1274	0.1207	0.1312	0.1311	0.1564
12=19:43:43	12207	301	0.1293	0.2353	0.2213	0.1720	0.1254	0.1506	0.1850	0.1914	0.1794	0.1635	0.1317	0.0744	0.1374	0.2308	0.1106	0.1208	0.1043	0.1298	0.1766	0.1171	0.1503	0.1755	0.0709	0.0744	0.0811	0.1975	0.1428	0.1192	0.1066	0.1093	0.1058	0.1309	0.1940	0.1301	0.0704	0.0751	0.1035	0.1384	0.1494	0.1134	0.0997	0.0948	0.1067	0.1120	0.1276	0.1039	0.0715	0.0966	0.1062	0.1099	0.1241	0.1166	0.1070	0.0978	0.1062	0.1116	0.1313	0.1114	0.1140	0.0725	0.0724	0.1986	0.1306	0.1174	0.1033	0.0971	0.1325	0.1366	0.1325	0.1176	0.0709	0.0775	0.1696	0.1634	0.1227	0.1487	0.1321	0.1336	0.1254	0.1499	0.1287	0.1237	0.1513	0.1565	0.1538	0.1311	0.1766	0.1644	0.1232	0.1307	0.1312	0.1340	0.1237	0.1396	0.1359	0.1636
13=19:58:31	13096	298	0.1309	0.2384	0.2224	0.2012	0.1387	0.1282	0.1685	0.1556	0.1552	0.1596	0.1323	0.0740	0.1056	0.2202	0.1314	0.1435	0.1080	0.1289	0.1273	0.1266	0.1505	0.1507	0.0711	0.0791	0.0796	0.2199	0.1731	0.1243	0.1069	0.1012	0.1116	0.1385	0.1520	0.1361	0.0714	0.0745	0.1013	0.1814	0.1685	0.1204	0.1027	0.0969	0.1103	0.1182	0.1328	0.1078	0.0711	0.0790	0.1099	0.1360	0.1499	0.1239	0.1069	0.1030	0.1040	0.1171	0.1423	0.1150	0.1209	0.0722	0.0724	0.2260	0.1612	0.1261	0.1046	0.1009	0.1203	0.1432	0.1418	0.1274	0.0707	0.0737	0.1935	0.2098	0.1306	0.1625	0.1579	0.1485	0.1333	0.1584	0.1449	0.1343	0.1548	0.1701	0.1542	0.1705	0.1795	0.1620	0.1366	0.1424	0.1415	0.1423	0.1323	0.1507	0.1446	0.1753
14=20:13:20	13984	300	0.1338	0.2162	0.2173	0.2249	0.1703	0.1460	0.1485	0.1667	0.1581	0.1514	0.1344	0.0745	0.1151	0.2290	0.1630	0.1667	0.1245	0.1485	0.1239	0.1382	0.1620	0.1579	0.0733	0.0735	0.0786	0.2439	0.1751	0.1360	0.1128	0.1067	0.1271	0.1483	0.1628	0.1677	0.0727	0.0749	0.1156	0.2145	0.1431	0.1264	0.1059	0.1047	0.1152	0.1219	0.1408	0.1117	0.0715	0.0858	0.1088	0.1483	0.1571	0.1296	0.1098	0.1065	0.1082	0.1228	0.1489	0.1178	0.1272	0.0736	0.0734	0.2341	0.1724	0.1364	0.1085	0.1029	0.1300	0.1557	0.1487	0.1330	0.0719	0.0806	0.1954	0.2131	0.1380	0.1676	0.1730	0.1516	0.1408	0.1685	0.1538	0.1430	0.1553	0.1820	0.1668	0.2045	0.1556	0.1758	0.1453	0.1545	0.1505	0.1656	0.1449	0.1612	0.1544	0.1855
15=20:28:09	14874	301	0.1374	0.2205	0.2190	0.2292	0.1661	0.1389	0.1849	0.1801	0.1707	0.1835	0.1447	0.0739	0.1221	0.2331	0.1971	0.1863	0.1174	0.1354	0.1369	0.1579	0.1726	0.1705	0.0728	0.0751	0.0792	0.2425	0.2050	0.1532	0.1158	0.1147	0.1338	0.1580	0.1719	0.1950	0.0713	0.0755	0.1066	0.2242	0.1870	0.1327	0.1099	0.1065	0.1184	0.1299	0.1513	0.1169	0.0717	0.0927	0.1134	0.1327	0.1771	0.1431	0.1132	0.1102	0.1119	0.1300	0.1621	0.1229	0.1331	0.0730	0.0723	0.2361	0.2038	0.1457	0.1119	0.1063	0.1422	0.1670	0.1630	0.1471	0.0711	0.0765	0.2094	0.2224	0.1672	0.1893	0.1904	0.1790	0.1567	0.1810	0.1628	0.1586	0.1649	0.1934	0.1687	0.2006	0.1667	0.1781	0.1582	0.1622	0.1651	0.1631	0.1555	0.1779	0.1597	0.1955
16=20:42:54	15759	300	0.1324	0.2121	0.2110	0.2277	0.2023	0.1615	0.1515	0.1950	0.1834	0.1887	0.1464	0.0741	0.1356	0.2166	0.1835	0.1837	0.1525	0.1640	0.1332	0.1621	0.1852	0.1792	0.0727	0.0756	0.0782	0.2480	0.1910	0.1549	0.1484	0.1189	0.1664	0.1693	0.1875	0.2037	0.0709	0.0749	0.1082	0.2202	0.1677	0.1426	0.1172	0.1103	0.1234	0.1393	0.1610	0.1184	0.0713	0.0852	0.1143	0.1393	0.1732	0.1493	0.1157	0.1146	0.1162	0.1392	0.1739	0.1280	0.1390	0.0729	0.0726	0.2322	0.1944	0.1546	0.1171	0.1099	0.1287	0.1775	0.1723	0.1519	0.0714	0.0774	0.2169	0.2299	0.1719	0.1924	0.1866	0.1746	0.1642	0.1940	0.1700	0.1629	0.1732	0.2088	0.1850	0.2029	0.1780	0.1874	0.1994	0.1765	0.1728	0.1773	0.1670	0.1867	0.1727	0.2114
17=20:57:40	16644	300	0.1414	0.2075	0.1803	0.1759	0.2204	0.1727	0.1489	0.2104	0.1961	0.1891	0.1463	0.0743	0.1399	0.1776	0.2206	0.1574	0.1684	0.1894	0.1399	0.1639	0.1970	0.1936	0.0720	0.0767	0.0787	0.2215	0.1535	0.1637	0.1552	0.1221	0.1329	0.1831	0.2002	0.1776	0.0717	0.0747	0.1154	0.1631	0.1694	0.1521	0.1269	0.1122	0.1276	0.1463	0.1739	0.1284	0.0713	0.0857	0.1216	0.1512	0.1810	0.1606	0.1215	0.1196	0.1248	0.1478	0.1856	0.1380	0.1472	0.0731	0.0721	0.1850	0.1830	0.1655	0.1205	0.1150	0.1327	0.1897	0.1823	0.1660	0.0712	0.0739	0.2355	0.1855	0.1779	0.2047	0.1902	0.1912	0.1797	0.2122	0.1885	0.1781	0.1851	0.2252	0.1949	0.1877	0.1885	0.2020	0.1789	0.1872	0.1832	0.1889	0.1766	0.1977	0.1841	0.2235
18=21:12:28	17532	300	0.1421	0.2211	0.1999	0.2023	0.2310	0.1819	0.1605	0.2281	0.2119	0.2058	0.1536	0.0738	0.1351	0.1876	0.2220	0.1688	0.1698	0.1820	0.1485	0.1748	0.2131	0.2078	0.0710	0.0812	0.0779	0.2128	0.1648	0.1676	0.1765	0.1292	0.1425	0.1984	0.2166	0.1914	0.0712	0.0744	0.1314	0.1734	0.1789	0.1636	0.1434	0.1154	0.1334	0.1583	0.1874	0.1335	0.0718	0.0819	0.1348	0.1625	0.1932	0.1759	0.1254	0.1262	0.1405	0.1608	0.1984	0.1494	0.1554	0.0720	0.0720	0.2282	0.1974	0.1824	0.1226	0.1205	0.1403	0.2033	0.1954	0.1661	0.0699	0.0757	0.2506	0.1995	0.1874	0.2259	0.2053	0.2034	0.1897	0.2248	0.1989	0.1869	0.1978	0.2379	0.2116	0.2025	0.2047	0.2192	0.1935	0.2022	0.1977	0.2045	0.1863	0.2153	0.1971	0.2414
19=21:27:13	18417	300	0.1476	0.2399	0.2153	0.2052	0.2255	0.1681	0.1869	0.2415	0.2274	0.2173	0.1610	0.0738	0.1447	0.1878	0.1695	0.1762	0.1560	0.1753	0.1541	0.1870	0.2238	0.2234	0.0730	0.0732	0.0775	0.1967	0.1760	0.1766	0.1514	0.1364	0.1473	0.2138	0.2307	0.2003	0.0714	0.0743	0.1353	0.1844	0.1935	0.1738	0.1393	0.1069	0.1395	0.1680	0.2005	0.1418	0.0715	0.0795	0.1371	0.1733	0.2088	0.1884	0.1310	0.1331	0.1425	0.1726	0.2141	0.1608	0.1640	0.0717	0.0719	0.2367	0.2092	0.1901	0.1281	0.1268	0.1442	0.2197	0.2088	0.1711	0.0699	0.0739	0.2528	0.2143	0.2010	0.2367	0.2196	0.2221	0.2085	0.2388	0.2125	0.1989	0.2129	0.2534	0.2314	0.2156	0.2187	0.2351	0.2044	0.2140	0.2114	0.2170	0.1982	0.2277	0.2060	0.2615
20=21:41:58	19302	301	0.1552	0.2586	0.2256	0.2213	0.2036	0.1574	0.1831	0.2588	0.2390	0.2257	0.1703	0.0745	0.1407	0.2248	0.1817	0.1877	0.1391	0.1624	0.1644	0.2013	0.2438	0.2380	0.0712	0.0725	0.0781	0.2107	0.1898	0.1888	0.1418	0.1414	0.1544	0.2244	0.2477	0.2105	0.0712	0.0740	0.1336	0.1977	0.2063	0.1857	0.1375	0.1070	0.1433	0.1776	0.2134	0.1471	0.0705	0.0779	0.1419	0.1839	0.2252	0.1977	0.1327	0.1372	0.1456	0.1853	0.2273	0.1687	0.1773	0.0728	0.0722	0.2395	0.2263	0.2012	0.1296	0.1298	0.1548	0.2307	0.2187	0.1770	0.0708	0.0799	0.2741	0.2303	0.2140	0.2526	0.2350	0.2318	0.2155	0.2573	0.2266	0.2182	0.2247	0.2743	0.2387	0.2257	0.2346	0.2481	0.2236	0.2280	0.2196	0.2320	0.2143	0.2466	0.2280	0.2811
21=21:56:43	20187	301	0.1540	0.2762	0.2471	0.2418	0.2300	0.1676	0.2115	0.2855	0.2639	0.2466	0.1848	0.0743	0.1366	0.2185	0.1936	0.2025	0.1757	0.1777	0.1741	0.2165	0.2633	0.2600	0.0716	0.0755	0.0741	0.2200	0.2017	0.2018	0.1751	0.1520	0.1657	0.2441	0.2704	0.2291	0.0709	0.0736	0.1369	0.2103	0.2221	0.2003	0.1590	0.1134	0.1515	0.1965	0.2318	0.1589	0.0717	0.0820	0.1474	0.1990	0.2358	0.2173	0.1398	0.1460	0.1587	0.1962	0.2424	0.1830	0.1903	0.0727	0.0728	0.2707	0.2401	0.2154	0.1378	0.1415	0.1633	0.2494	0.2419	0.1934	0.0711	0.0751	0.2780	0.2431	0.2309	0.2738	0.2483	0.2514	0.2345	0.2792	0.2466	0.2355	0.2435	0.3025	0.2634	0.2467	0.2583	0.2698	0.2377	0.2490	0.2440	0.2583	0.2296	0.2657	0.2445	0.3127
22=22:11:24	21068	300	0.1604	0.3029	0.2650	0.2603	0.2074	0.1810	0.2042	0.3107	0.2837	0.2533	0.1954	0.0739	0.1439	0.2343	0.2101	0.2208	0.1500	0.1832	0.1841	0.2375	0.2903	0.2774	0.0713	0.0758	0.0790	0.2331	0.2196	0.2176	0.1610	0.1640	0.1784	0.2666	0.2886	0.2458	0.0730	0.0754	0.1400	0.2315	0.2445	0.2160	0.1492	0.1187	0.1625	0.2055	0.2458	0.1692	0.0723	0.0827	0.1583	0.2143	0.2551	0.2357	0.1473	0.1587	0.1702	0.2095	0.2635	0.1948	0.2049	0.0717	0.0718	0.2900	0.2618	0.2376	0.1463	0.1501	0.1729	0.2762	0.2609	0.1981	0.0710	0.0737	0.3061	0.2628	0.2511	0.3020	0.2733	0.2696	0.2520	0.3080	0.2730	0.2521	0.2639	0.3222	0.2841	0.2693	0.2705	0.2938	0.2576	0.2725	0.2606	0.2701	0.2478	0.2861	0.2587	0.3335
23=22:26:09	21953	301	0.1676	0.3200	0.2892	0.2764	0.1918	0.1903	0.2190	0.3355	0.3078	0.2586	0.2001	0.0744	0.1525	0.2516	0.2258	0.2386	0.1597	0.1961	0.1933	0.2484	0.3119	0.3039	0.0709	0.0732	0.0812	0.2538	0.2370	0.2334	0.1652	0.1739	0.1867	0.2840	0.3152	0.2620	0.0713	0.0740	0.1422	0.2479	0.2554	0.2343	0.1548	0.1274	0.1685	0.2216	0.2664	0.1773	0.0715	0.0826	0.1555	0.2316	0.2776	0.2533	0.1545	0.1706	0.1791	0.2275	0.2810	0.2070	0.2197	0.0728	0.0720	0.2813	0.2833	0.2515	0.1512	0.1593	0.1815	0.2919	0.2810	0.2144	0.0709	0.0830	0.3056	0.2877	0.2715	0.3270	0.2920	0.2953	0.2770	0.3334	0.2936	0.2733	0.2810	0.3552	0.3027	0.2875	0.2951	0.3216	0.2759	0.2948	0.2855	0.2979	0.2642	0.3085	0.2791	0.3590
24=22:40:50	22834	298	0.1673	0.3476	0.3105	0.3019	0.1696	0.2005	0.2274	0.3605	0.3302	0.2725	0.2126	0.0734	0.1540	0.2675	0.2357	0.2564	0.1639	0.2029	0.2034	0.2650	0.3360	0.3279	0.0724	0.0781	0.0797	0.2702	0.2502	0.2456	0.1697	0.1848	0.1981	0.3059	0.3400	0.2808	0.0718	0.0738	0.1421	0.2636	0.2805	0.2522	0.1531	0.1339	0.1772	0.2404	0.2885	0.1868	0.0706	0.0763	0.1771	0.2451	0.2991	0.2702	0.1584	0.1824	0.1907	0.2430	0.3057	0.2244	0.2271	0.0713	0.0708	0.2935	0.3106	0.2768	0.1557	0.1684	0.1918	0.3195	0.3002	0.2287	0.0700	0.0749	0.3379	0.3047	0.2870	0.3525	0.3185	0.3185	0.2933	0.3573	0.3105	0.2890	0.3022	0.3838	0.3246	0.3104	0.3139	0.3395	0.2977	0.3133	0.3010	0.3134	0.2883	0.3272	0.2943	0.3766
25=22:55:35	23719	301	0.1686	0.3730	0.3396	0.3270	0.1755	0.2153	0.2449	0.3907	0.3573	0.2884	0.2268	0.0743	0.1545	0.2900	0.2582	0.2751	0.1726	0.2187	0.2170	0.2924	0.3661	0.3546	0.0715	0.0782	0.0779	0.2874	0.2690	0.2620	0.1775	0.1985	0.2107	0.3348	0.3680	0.3034	0.0708	0.0745	0.1501	0.2837	0.3022	0.2711	0.1608	0.1393	0.1870	0.2631	0.3128	0.2005	0.0710	0.0840	0.1779	0.2676	0.3203	0.2893	0.1675	0.1885	0.1959	0.2642	0.3265	0.2411	0.2391	0.0722	0.0719	0.3158	0.3362	0.2979	0.1652	0.1794	0.2023	0.3471	0.3277	0.2448	0.0708	0.0759	0.3656	0.3305	0.3167	0.3829	0.3442	0.3491	0.3224	0.3914	0.3405	0.3183	0.3262	0.4103	0.3476	0.3383	0.3442	0.3701	0.3243	0.3431	0.3310	0.3445	0.3121	0.3578	0.3224	0.4133
26=23:10:20	24604	300	0.1786	0.4107	0.3638	0.3543	0.1840	0.2334	0.2645	0.4278	0.3906	0.3176	0.2438	0.0737	0.1620	0.3168	0.2783	0.2962	0.1756	0.2343	0.2334	0.3166	0.3929	0.3822	0.0715	0.0768	0.0775	0.3061	0.2932	0.2905	0.1878	0.2104	0.2237	0.3618	0.3993	0.3261	0.0710	0.0744	0.1477	0.3024	0.3259	0.2943	0.1674	0.1539	0.1969	0.2840	0.3404	0.2133	0.0710	0.0808	0.1783	0.2854	0.3527	0.3149	0.1767	0.2052	0.2141	0.2909	0.3617	0.2626	0.2509	0.0728	0.0720	0.3467	0.3627	0.3203	0.1708	0.1915	0.2169	0.3793	0.3538	0.2655	0.0705	0.0786	0.3872	0.3616	0.3412	0.4197	0.3730	0.3742	0.3467	0.4193	0.3701	0.3444	0.3576	0.4531	0.3759	0.3632	0.3727	0.4063	0.3506	0.3719	0.3597	0.3775	0.3396	0.3922	0.3505	0.4534
27=23:25:05	25489	301	0.1829	0.4346	0.3919	0.3879	0.1934	0.2507	0.2815	0.4640	0.4247	0.3420	0.2617	0.0737	0.1675	0.3455	0.2980	0.3215	0.1875	0.2534	0.2473	0.3418	0.4262	0.4186	0.0729	0.0777	0.0770	0.3342	0.3145	0.3168	0.1996	0.2289	0.2401	0.3932	0.4329	0.3509	0.0719	0.0748	0.1524	0.3276	0.3523	0.3191	0.1747	0.1659	0.2080	0.3097	0.3684	0.2310	0.0712	0.0825	0.1801	0.3086	0.3829	0.3449	0.1825	0.2206	0.2319	0.3159	0.3922	0.2836	0.2673	0.0717	0.0721	0.3798	0.3989	0.3521	0.1790	0.2042	0.2298	0.4094	0.3863	0.2852	0.0707	0.0758	0.4195	0.3921	0.3650	0.4538	0.4056	0.4089	0.3758	0.4559	0.4004	0.3752	0.3833	0.4850	0.3985	0.3914	0.4011	0.4405	0.3776	0.3952	0.3840	0.4047	0.3682	0.4168	0.3722	0.4781
28=23:39:50	26374	298	0.1839	0.4719	0.4214	0.4157	0.1970	0.2692	0.2977	0.4990	0.4539	0.3656	0.2854	0.0746	0.1646	0.3690	0.3231	0.3464	0.1929	0.2725	0.2639	0.3740	0.4617	0.4524	0.0735	0.0835	0.0729	0.3556	0.3351	0.3360	0.2053	0.2417	0.2535	0.4215	0.4636	0.3766	0.0721	0.0745	0.1529	0.3518	0.3796	0.3404	0.1817	0.1661	0.2206	0.3348	0.3986	0.2490	0.0717	0.0805	0.1869	0.3317	0.4079	0.3692	0.1878	0.2299	0.2448	0.3425	0.4211	0.3038	0.2835	0.0726	0.0720	0.4049	0.4270	0.3794	0.1857	0.2188	0.2471	0.4402	0.4161	0.3088	0.0703	0.0757	0.4458	0.4158	0.3940	0.4930	0.4369	0.4391	0.4002	0.4894	0.4313	0.4038	0.4167	0.5279	0.4379	0.4212	0.4316	0.4721	0.4093	0.4354	0.4145	0.4386	0.3956	0.4578	0.4064	0.5275
29=23:54:31	27255	301	0.1975	0.5112	0.4601	0.4500	0.2091	0.2872	0.3216	0.5336	0.4915	0.3925	0.3010	0.0737	0.1696	0.3958	0.3476	0.3743	0.2031	0.2883	0.2809	0.3988	0.4876	0.4864	0.0717	0.0745	0.0772	0.3866	0.3591	0.3649	0.2179	0.2620	0.2723	0.4577	0.5029	0.4029	0.0715	0.0746	0.1628	0.3846	0.4114	0.3668	0.1909	0.1688	0.2272	0.3641	0.4311	0.2638	0.0721	0.0820	0.1943	0.3629	0.4480	0.4020	0.2001	0.2508	0.2653	0.3708	0.4548	0.3308	0.3013	0.0732	0.0709	0.4288	0.4601	0.4116	0.1934	0.2328	0.2604	0.4753	0.4454	0.3255	0.0705	0.0750	0.4725	0.4507	0.4304	0.5280	0.4727	0.4755	0.4406	0.5332	0.4696	0.4364	0.4433	0.5646	0.4631	0.4546	0.4668	0.5121	0.4472	0.4704	0.4493	0.4705	0.4271	0.4916	0.4434	0.5651
30=00:09:16	28140	301	0.2059	0.5424	0.4889	0.4843	0.2194	0.3070	0.3428	0.5743	0.5308	0.4274	0.3273	0.0756	0.1787	0.4314	0.3761	0.4044	0.2122	0.3131	0.3014	0.4359	0.5312	0.5218	0.0739	0.0772	0.0782	0.4192	0.3962	0.3959	0.2313	0.2811	0.2933	0.4906	0.5370	0.4344	0.0729	0.0760	0.1646	0.4143	0.4458	0.4018	0.2009	0.1821	0.2439	0.3957	0.4640	0.2842	0.0723	0.0797	0.2019	0.3883	0.4795	0.4375	0.2090	0.2730	0.2884	0.4044	0.4971	0.3531	0.3147	0.0735	0.0729	0.4706	0.4972	0.4489	0.2020	0.2496	0.2764	0.5088	0.4830	0.3556	0.0709	0.0740	0.4988	0.4922	0.4719	0.5702	0.5065	0.5109	0.4759	0.5689	0.5006	0.4755	0.4854	0.6150	0.5008	0.4921	0.5106	0.5538	0.4752	0.5059	0.4875	0.5087	0.4633	0.5339	0.4755	0.6040
31=00:24:01	29025	300	0.2099	0.5752	0.5243	0.5222	0.2307	0.3344	0.3655	0.6169	0.5671	0.4616	0.3494	0.0748	0.1845	0.4619	0.4039	0.4362	0.2204	0.3383	0.3239	0.4679	0.5704	0.5592	0.0737	0.0750	0.0766	0.4537	0.4279	0.4269	0.2368	0.3035	0.3152	0.5340	0.5718	0.4626	0.0721	0.0745	0.1694	0.4443	0.4844	0.4347	0.2097	0.1936	0.2573	0.4217	0.5014	0.3050	0.0711	0.0857	0.2064	0.4151	0.5100	0.4697	0.2179	0.2884	0.3041	0.4330	0.5250	0.3823	0.3294	0.0719	0.0719	0.5118	0.5348	0.4850	0.2131	0.2685	0.2990	0.5524	0.5229	0.3842	0.0712	0.0733	0.5400	0.5265	0.5063	0.6152	0.5435	0.5490	0.5125	0.6017	0.5344	0.5118	0.5130	0.6499	0.5402	0.5184	0.5479	0.5959	0.5118	0.5456	0.5260	0.5474	0.4943	0.5715	0.5032	0.6501
32=00:38:46	29911	301	0.2125	0.6181	0.5677	0.5640	0.2398	0.3634	0.3998	0.6678	0.6126	0.4963	0.3803	0.0738	0.1920	0.4929	0.4423	0.4744	0.2277	0.3641	0.3468	0.5041	0.6064	0.5974	0.0706	0.0767	0.0820	0.4834	0.4521	0.4657	0.2510	0.3278	0.3386	0.5743	0.6154	0.5055	0.0709	0.0743	0.1792	0.4732	0.5128	0.4676	0.2204	0.2067	0.2726	0.4593	0.5421	0.3277	0.0714	0.0871	0.2094	0.4502	0.5589	0.5109	0.2286	0.3158	0.3372	0.4682	0.5674	0.4196	0.3501	0.0726	0.0722	0.5422	0.5765	0.5235	0.2216	0.2905	0.3195	0.5884	0.5587	0.4146	0.0705	0.0751	0.5732	0.5617	0.5359	0.6584	0.5865	0.5915	0.5482	0.6424	0.5802	0.5512	0.5499	0.6984	0.5730	0.5626	0.5908	0.6455	0.5560	0.5867	0.5670	0.5893	0.5342	0.6190	0.5471	0.6988
33=00:53:27	30792	300	0.2201	0.6639	0.6093	0.6030	0.2423	0.3860	0.4272	0.7042	0.6483	0.5319	0.4074	0.0739	0.1958	0.5309	0.4774	0.5101	0.2361	0.3903	0.3711	0.5500	0.6434	0.6473	0.0722	0.0763	0.0777	0.5117	0.4911	0.5042	0.2654	0.3524	0.3628	0.6104	0.6612	0.5356	0.0722	0.0746	0.1848	0.5125	0.5509	0.5046	0.2307	0.2226	0.2880	0.5013	0.5786	0.3541	0.0716	0.0812	0.2147	0.4899	0.5924	0.5443	0.2377	0.3432	0.3652	0.5053	0.6093	0.4455	0.3725	0.0731	0.0728	0.5800	0.6158	0.5657	0.2293	0.3121	0.3409	0.6283	0.5933	0.4398	0.0716	0.0791	0.6044	0.5962	0.5748	0.7087	0.6224	0.6257	0.5839	0.6915	0.6209	0.5865	0.5903	0.7414	0.6163	0.6115	0.6338	0.6825	0.5958	0.6291	0.6021	0.6223	0.5749	0.6584	0.5830	0.7441
34=01:08:12	31677	301	0.2274	0.6898	0.6401	0.6330	0.2552	0.4086	0.4428	0.7339	0.6826	0.5551	0.4370	0.0740	0.2079	0.5622	0.5060	0.5431	0.2472	0.4162	0.3935	0.5798	0.6809	0.6731	0.0703	0.0744	0.0781	0.5465	0.5164	0.5314	0.2740	0.3724	0.3823	0.6464	0.6840	0.5618	0.0714	0.0755	0.1919	0.5492	0.5972	0.5371	0.2403	0.2391	0.3068	0.5312	0.6237	0.3800	0.0725	0.0832	0.2277	0.5166	0.6286	0.5786	0.2447	0.3647	0.3826	0.5383	0.6435	0.4848	0.3883	0.0721	0.0729	0.6198	0.6554	0.6050	0.2411	0.3361	0.3629	0.6701	0.6335	0.4753	0.0714	0.0730	0.6413	0.6386	0.6174	0.7478	0.6629	0.6702	0.6208	0.7226	0.6532	0.6228	0.6180	0.7752	0.6463	0.6348	0.6668	0.7205	0.6332	0.6659	0.6336	0.6667	0.6025	0.6953	0.6108	0.7799
35=01:22:57	32562	300	0.2433	0.7268	0.6756	0.6785	0.2674	0.4417	0.4755	0.7802	0.7254	0.6022	0.4744	0.0742	0.2106	0.5988	0.5401	0.5761	0.2630	0.4474	0.4172	0.6184	0.7261	0.7167	0.0733	0.0791	0.0760	0.5854	0.5584	0.5699	0.2891	0.4053	0.4104	0.6869	0.7244	0.6019	0.0712	0.0755	0.1980	0.5768	0.6333	0.5712	0.2516	0.2578	0.3207	0.5655	0.6610	0.4073	0.0719	0.0816	0.2344	0.5491	0.6687	0.6200	0.2611	0.3952	0.4141	0.5854	0.6955	0.5162	0.4105	0.0722	0.0722	0.6605	0.6973	0.6445	0.2515	0.3638	0.3895	0.7116	0.6740	0.5056	0.0708	0.0729	0.6790	0.6849	0.6481	0.7846	0.6961	0.7116	0.6594	0.7617	0.6907	0.6622	0.6639	0.8279	0.6963	0.6789	0.7139	0.7712	0.6765	0.7038	0.6783	0.7101	0.6427	0.7336	0.6532	0.8241
36=01:37:42	33447	301	0.2434	0.7617	0.7172	0.7220	0.2800	0.4749	0.5112	0.8233	0.7650	0.6424	0.5040	0.0734	0.2169	0.6404	0.5778	0.6148	0.2731	0.4834	0.4450	0.6598	0.7676	0.7626	0.0716	0.0742	0.0777	0.6254	0.5970	0.6083	0.3052	0.4354	0.4400	0.7218	0.7636	0.6328	0.0710	0.0743	0.2046	0.6142	0.6691	0.6094	0.2628	0.2758	0.3394	0.6094	0.6987	0.4302	0.0711	0.0798	0.2406	0.5868	0.7084	0.6664	0.2726	0.4241	0.4448	0.6240	0.7397	0.5515	0.4272	0.0727	0.0722	0.7016	0.7376	0.6830	0.2640	0.3898	0.4124	0.7471	0.7135	0.5385	0.0708	0.0740	0.7151	0.7268	0.6874	0.8336	0.7348	0.7539	0.6984	0.7975	0.7315	0.7063	0.7052	0.8756	0.7322	0.7085	0.7533	0.8106	0.7118	0.7400	0.7190	0.7431	0.6817	0.7719	0.6926	0.8591
37=01:52:27	34332	300	0.2504	0.8024	0.7496	0.7542	0.2949	0.5127	0.5399	0.8622	0.8087	0.6767	0.5373	0.0740	0.2205	0.6775	0.6227	0.6617	0.2860	0.5084	0.4718	0.7035	0.8174	0.8019	0.0722	0.0751	0.0791	0.6638	0.6411	0.6528	0.3200	0.4682	0.4753	0.7679	0.7978	0.6721	0.0716	0.0749	0.2137	0.6508	0.7204	0.6557	0.2801	0.3004	0.3654	0.6459	0.7407	0.4660	0.0716	0.0885	0.2555	0.6180	0.7477	0.7100	0.2885	0.4591	0.4723	0.6620	0.7786	0.5909	0.4479	0.0718	0.0730	0.7423	0.7755	0.7367	0.2796	0.4150	0.4391	0.7951	0.7515	0.5740	0.0708	0.0737	0.7450	0.7681	0.7304	0.8817	0.7735	0.7914	0.7360	0.8427	0.7594	0.7434	0.7395	0.9042	0.7672	0.7437	0.7925	0.8568	0.7486	0.7793	0.7498	0.7786	0.7043	0.8092	0.7282	0.9101
38=02:07:12	35217	301	0.2610	0.8465	0.8061	0.7942	0.3052	0.5386	0.5765	0.9045	0.8452	0.7129	0.5766	0.0741	0.2396	0.7162	0.6633	0.7022	0.3025	0.5490	0.5105	0.7386	0.8437	0.8427	0.0720	0.0788	0.0756	0.6937	0.6606	0.6876	0.3430	0.4966	0.4952	0.7983	0.8317	0.7020	0.0713	0.0739	0.2150	0.6933	0.7545	0.6955	0.2983	0.3275	0.3872	0.6863	0.7905	0.4949	0.0717	0.0861	0.2607	0.6673	0.8053	0.7475	0.2938	0.4876	0.5114	0.6984	0.8151	0.6272	0.4640	0.0722	0.0721	0.7780	0.8256	0.7738	0.2895	0.4529	0.4703	0.8287	0.7757	0.6142	0.0706	0.0742	0.7852	0.7972	0.7628	0.9255	0.8228	0.8371	0.7648	0.8767	0.7964	0.7697	0.7726	0.9541	0.7893	0.7951	0.8293	0.8906	0.7810	0.8066	0.7811	0.8154	0.7318	0.8455	0.7597	0.9468
39=02:21:57	36102	298	0.2793	0.8808	0.8399	0.8237	0.3236	0.5831	0.6081	0.9385	0.8843	0.7497	0.6179	0.0744	0.2454	0.7476	0.7042	0.7416	0.3146	0.5753	0.5373	0.7693	0.8863	0.8791	0.0726	0.0773	0.0781	0.7362	0.7002	0.7314	0.3575	0.5310	0.5339	0.8437	0.8741	0.7412	0.0717	0.0755	0.2229	0.7319	0.7952	0.7292	0.3066	0.3490	0.4083	0.7185	0.8394	0.5295	0.0722	0.0798	0.2591	0.6937	0.8449	0.7889	0.3154	0.5251	0.5422	0.7407	0.8588	0.6766	0.4997	0.0736	0.0721	0.8128	0.8697	0.8157	0.3074	0.4790	0.5063	0.8780	0.8292	0.6521	0.0708	0.0763	0.8255	0.8354	0.7842	0.9675	0.8608	0.8810	0.7894	0.9169	0.8189	0.8050	0.8122	0.9853	0.8418	0.8369	0.8799	0.9463	0.8231	0.8377	0.8129	0.8609	0.7623	0.8712	0.8106	0.9977
40=02:36:42	36987	300	0.2845	0.9136	0.8748	0.8524	0.3361	0.6110	0.6410	0.9761	0.9255	0.7915	0.6509	0.0739	0.2528	0.7893	0.7293	0.7780	0.3289	0.6102	0.5652	0.8032	0.9217	0.9126	0.0705	0.0799	0.0823	0.7628	0.7372	0.7732	0.3749	0.5629	0.5606	0.8768	0.9004	0.7731	0.0716	0.0758	0.2432	0.7633	0.8375	0.7690	0.3241	0.3776	0.4293	0.7497	0.8750	0.5646	0.0719	0.0877	0.2742	0.7239	0.8756	0.8294	0.3309	0.5578	0.5698	0.7664	0.8997	0.7088	0.5181	0.0722	0.0716	0.8526	0.9067	0.8512	0.3209	0.5076	0.5336	0.9141	0.8665	0.6822	0.0703	0.0738	0.8533	0.8737	0.8079	1.0050	0.8905	0.9109	0.8044	0.9458	0.8385	0.8219	0.8507	1.0001	0.8770	0.8755	0.9226	0.9824	0.8431	0.8558	0.8359	0.8941	0.7871	0.8930	0.8459	1.0367
41=02:51:23	37868	301	0.2715	0.9448	0.9170	0.8995	0.3580	0.6478	0.6869	1.0193	0.9587	0.8487	0.6830	0.0739	0.2718	0.8286	0.7763	0.8361	0.3496	0.6575	0.6013	0.8329	0.9688	0.9718	0.0719	0.0732	0.0762	0.8101	0.7851	0.8184	0.3926	0.6049	0.6084	0.9211	0.9507	0.8168	0.0720	0.0744	0.2506	0.8109	0.8831	0.8273	0.3399	0.4070	0.4578	0.7989	0.9151	0.6094	0.0710	0.0776	0.2784	0.7472	0.9279	0.8797	0.3479	0.5932	0.6097	0.8088	0.9404	0.7402	0.5465	0.0713	0.0721	0.9029	0.9411	0.8887	0.3376	0.5516	0.5656	0.9601	0.9015	0.7183	0.0709	0.0740	0.8735	0.9144	0.8206	1.0520	0.9280	0.9516	0.8462	0.9789	0.8528	0.8494	0.8795	1.0425	0.9087	0.9028	0.9655	1.0349	0.8623	0.8856	0.8566	0.9319	0.8013	0.9235	0.8655	1.0791
42=03:06:08	38753	300	0.3050	0.9819	0.9563	0.9212	0.3762	0.6944	0.7269	1.0593	1.0057	0.8877	0.7316	0.0741	0.2834	0.8639	0.8093	0.8748	0.3656	0.6821	0.6421	0.8588	1.0002	1.0003	0.0707	0.0746	0.0795	0.8412	0.8221	0.8568	0.4158	0.6368	0.6442	0.9578	0.9772	0.8577	0.0715	0.0746	0.2688	0.8474	0.9215	0.8667	0.3602	0.4384	0.4871	0.8150	0.9591	0.6370	0.0716	0.0903	0.2951	0.7757	0.9616	0.9254	0.3655	0.6307	0.6489	0.8266	0.9760	0.7824	0.5650	0.0725	0.0719	0.9291	0.9840	0.9238	0.3585	0.5827	0.6038	0.9961	0.9378	0.7614	0.0708	0.0758	0.9106	0.9494	0.8485	1.1045	0.9634	0.9851	0.8514	1.0170	0.8796	0.8682	0.9123	1.0818	0.9320	0.9389	0.9915	1.0678	0.8804	0.9012	0.8765	0.9587	0.8159	0.9438	0.9148	1.1253
43=03:20:53	39638	298	0.3175	0.9881	0.9800	0.9331	0.3879	0.7029	0.7511	1.0712	1.0182	0.9087	0.7552	0.0747	0.2953	0.9042	0.8234	0.8907	0.3829	0.7277	0.6687	0.8621	1.0168	1.0251	0.0720	0.0779	0.0766	0.8805	0.8520	0.8667	0.4276	0.6676	0.6739	0.9635	0.9938	0.8819	0.0727	0.0754	0.2640	0.8666	0.9547	0.9075	0.3761	0.4618	0.5059	0.8327	0.9777	0.6686	0.0724	0.0798	0.3019	0.7854	0.9955	0.9586	0.3827	0.6549	0.6646	0.8456	1.0083	0.8028	0.5881	0.0734	0.0735	0.9727	1.0142	0.9302	0.3715	0.6221	0.6363	1.0202	0.9643	0.8001	0.0719	0.0746	0.9401	0.9847	0.8502	1.1138	0.9900	1.0280	0.8762	1.0280	0.8802	0.8883	0.9479	1.0696	0.9398	0.9617	1.0271	1.1025	0.8989	0.9123	0.8921	0.9917	0.8285	0.9475	0.9293	1.1477
44=03:35:38	40523	301	0.3261	1.0093	1.0137	0.9528	0.4116	0.7448	0.7912	1.0860	1.0531	0.9370	0.7838	0.0741	0.3102	0.9325	0.8416	0.9093	0.3964	0.7548	0.7006	0.8813	1.0397	1.0564	0.0715	0.0736	0.0791	0.9189	0.8858	0.8947	0.4498	0.7056	0.7059	1.0004	1.0209	0.9108	0.0705	0.0746	0.2697	0.8983	0.9872	0.9577	0.3937	0.4901	0.5253	0.8520	1.0090	0.6991	0.0716	0.0773	0.3177	0.7953	1.0298	1.0104	0.3971	0.6861	0.6947	0.8718	1.0400	0.8260	0.6118	0.0733	0.0717	0.9978	1.0377	0.9374	0.3871	0.6569	0.6688	1.0398	0.9904	0.8303	0.0717	0.0780	0.9666	1.0064	0.8589	1.1380	1.0108	1.0529	0.8794	1.0338	0.8933	0.9022	0.9629	1.0882	0.9344	0.9713	1.0442	1.1443	0.9034	0.9178	0.9046	1.0142	0.8356	0.9535	0.9578	1.1768
45=03:50:24	41408	300	0.3148	1.0243	1.0420	0.9595	0.4239	0.7827	0.8231	1.0843	1.0545	0.9762	0.8084	0.0739	0.3165	0.9565	0.8706	0.9343	0.4112	0.7790	0.7353	0.8974	1.0474	1.0589	0.0719	0.0785	0.0773	0.9346	0.9174	0.9174	0.4738	0.7343	0.7265	1.0287	1.0265	0.9441	0.0719	0.0749	0.2866	0.9373	1.0129	0.9699	0.4168	0.5266	0.5554	0.8616	1.0405	0.7305	0.0709	0.0815	0.3310	0.8315	1.0540	1.0249	0.4191	0.7299	0.7134	0.8800	1.0500	0.8462	0.6320	0.0727	0.0723	1.0171	1.0561	0.9625	0.4055	0.6756	0.6978	1.0566	1.0084	0.8550	0.0708	0.0748	0.9494	1.0192	0.8802	1.1664	1.0354	1.0604	0.8934	1.0445	0.9084	0.9148	0.9696	1.1010	0.9433	0.9949	1.0598	1.1295	0.9175	0.9382	0.9052	1.0205	0.8555	0.9725	0.9715	1.1987
46=04:05:09	42293	301	0.3465	1.0154	1.0423	0.9755	0.4455	0.8173	0.8572	1.0864	1.0526	1.0080	0.8254	0.0753	0.3354	0.9896	0.8818	0.9495	0.4340	0.8230	0.7709	0.9048	1.0526	1.0573	0.0716	0.0773	0.0774	0.9735	0.9590	0.9423	0.4944	0.7670	0.7560	1.0456	1.0170	0.9655	0.0720	0.0758	0.3017	0.9591	1.0498	1.0198	0.4384	0.5493	0.5829	0.8777	1.0525	0.7622	0.0716	0.0821	0.3384	0.8262	1.0740	1.0710	0.4373	0.7620	0.7241	0.8914	1.0532	0.8622	0.6450	0.0732	0.0732	1.0426	1.0488	0.9712	0.4284	0.7130	0.7334	1.0552	1.0328	0.8868	0.0714	0.0760	0.9485	1.0308	0.8978	1.1615	1.0206	1.0698	0.9093	1.0380	0.9017	0.9181	0.9596	1.1161	0.9292	0.9679	1.0541	1.1434	0.9201	0.9413	0.9251	1.0157	0.8548	0.9747	0.9710	1.2286
47=04:19:54	43178	301	0.3434	1.0153	1.0522	0.9893	0.4666	0.8507	0.8930	1.0852	1.0554	1.0368	0.8420	0.0746	0.3500	0.9973	0.9010	0.9683	0.4543	0.8570	0.8085	0.9213	1.0415	1.0653	0.0716	0.0802	0.0833	0.9961	0.9825	0.9563	0.5226	0.8077	0.7867	1.0467	1.0220	0.9945	0.0719	0.0758	0.3141	0.9821	1.0629	1.0476	0.4565	0.5808	0.6091	0.8975	1.0516	0.7853	0.0715	0.0867	0.3486	0.8520	1.0801	1.1022	0.4612	0.7971	0.7488	0.9097	1.0481	0.8868	0.6804	0.0732	0.0723	1.0431	1.0560	0.9917	0.4491	0.7429	0.7739	1.0583	1.0271	0.9174	0.0718	0.0752	0.9466	1.0188	0.8956	1.1692	1.0237	1.0621	0.9143	1.0341	0.9220	0.9319	0.9566	1.1257	0.9365	0.9815	1.0571	1.1426	0.9458	0.9614	0.9348	1.0161	0.8710	0.9938	0.9640	1.2245
48=04:34:39	44063	298	0.3576	1.0109	1.0458	0.9976	0.4836	0.8871	0.9196	1.0855	1.0548	1.0426	0.8550	0.0747	0.3705	0.9899	0.9126	0.9799	0.4729	0.8784	0.8379	0.9230	1.0479	1.0600	0.0732	0.0765	0.0778	1.0105	1.0073	0.9680	0.5436	0.8394	0.8033	1.0456	1.0090	1.0141	0.0712	0.0757	0.3260	0.9820	1.0685	1.0806	0.4835	0.6103	0.6376	0.9013	1.0565	0.7961	0.0720	0.0796	0.3495	0.8573	1.0833	1.1381	0.4806	0.8326	0.7657	0.9225	1.0408	0.9036	0.6867	0.0733	0.0731	1.0377	1.0535	0.9979	0.4627	0.7682	0.8088	1.0515	1.0275	0.9492	0.0709	0.0736	0.9453	1.0227	0.9116	1.1671	1.0291	1.0710	0.9297	1.0401	0.9326	0.9478	0.9546	1.1402	0.9459	0.9878	1.0612	1.1433	0.9524	0.9680	0.9467	1.0198	0.8719	1.0032	0.9690	1.2242
49=04:49:24	44948	301	0.3796	1.0046	1.0526	1.0127	0.5062	0.9141	0.9506	1.0812	1.0661	1.0427	0.8662	0.0742	0.3756	0.9882	0.9328	0.9963	0.4868	0.9190	0.8702	0.9372	1.0504	1.0714	0.0721	0.0749	0.0786	1.0071	1.0195	0.9800	0.5692	0.8766	0.8230	1.0356	1.0268	1.0070	0.0713	0.0741	0.3439	0.9803	1.0589	1.1134	0.5039	0.6423	0.6696	0.9243	1.0487	0.8228	0.0712	0.0871	0.3610	0.8731	1.0725	1.1510	0.5042	0.8590	0.7768	0.9346	1.0399	0.9006	0.7163	0.0730	0.0728	1.0414	1.0613	1.0107	0.4905	0.7922	0.8391	1.0538	1.0285	0.9663	0.0710	0.0770	0.9414	1.0172	0.9114	1.1691	1.0216	1.0655	0.9331	1.0402	0.9345	0.9569	0.9523	1.1393	0.9404	0.9896	1.0663	1.1418	0.9625	0.9754	0.9537	1.0090	0.8947	1.0122	0.9663	1.2240
50=05:04:09	45833	298	0.4066	0.9993	1.0398	1.0210	0.5268	0.9429	0.9701	1.0873	1.0645	1.0406	0.8727	0.0744	0.3912	0.9862	0.9316	0.9993	0.5104	0.9414	0.8899	0.9342	1.0517	1.0678	0.0732	0.0785	0.0752	1.0088	1.0312	0.9911	0.5859	0.9093	0.8434	1.0408	1.0177	1.0078	0.0721	0.0743	0.3564	0.9695	1.0608	1.1388	0.5177	0.6676	0.6902	0.9266	1.0411	0.8368	0.0709	0.0796	0.3789	0.8712	1.0654	1.1643	0.5311	0.8963	0.7909	0.9424	1.0493	0.9199	0.7310	0.0728	0.0725	1.0363	1.0465	1.0086	0.5122	0.8091	0.8652	1.0556	1.0271	0.9866	0.0713	0.0816	0.9489	1.0217	0.9161	1.1611	1.0119	1.0661	0.9428	1.0346	0.9306	0.9568	0.9604	1.1547	0.9280	0.9678	1.0544	1.1323	0.9539	0.9701	0.9528	1.0036	0.8839	1.0085	0.9643	1.2151
51=05:18:54	46718	300	0.4106	1.0063	1.0466	1.0263	0.5508	0.9738	0.9947	1.0857	1.0690	1.0399	0.8905	0.0747	0.4174	0.9838	0.9402	1.0209	0.5354	0.9742	0.9219	0.9488	1.0426	1.0689	0.0743	0.0770	0.0752	1.0005	1.0261	1.0114	0.6151	0.9336	0.8680	1.0451	1.0247	1.0060	0.0716	0.0756	0.3747	0.9763	1.0640	1.1367	0.5434	0.7028	0.7182	0.9338	1.0476	0.8603	0.0728	0.0925	0.3907	0.8863	1.0707	1.1539	0.5497	0.9263	0.8052	0.9441	1.0557	0.9371	0.7516	0.0740	0.0734	1.0288	1.0473	1.0268	0.5332	0.8266	0.9031	1.0587	1.0248	0.9906	0.0726	0.0765	0.9505	1.0238	0.9269	1.1718	1.0177	1.0735	0.9507	1.0405	0.9431	0.9607	0.9695	1.1719	0.9430	0.9810	1.0614	1.1449	0.9725	0.9814	0.9656	1.0084	0.8921	1.0126	0.9745	1.2226
52=05:33:39	47603	301	0.4324	1.0109	1.0495	1.0279	0.5698	0.9922	0.9913	1.0852	1.0633	1.0366	0.8984	0.0748	0.4296	0.9839	0.9545	1.0255	0.5493	0.9898	0.9462	0.9545	1.0418	1.0616	0.0734	0.0749	0.0781	0.9954	1.0176	1.0151	0.6387	0.9557	0.8712	1.0360	1.0192	0.9984	0.0724	0.0756	0.3911	0.9710	1.0553	1.1302	0.5683	0.7316	0.7462	0.9363	1.0425	0.8676	0.0723	0.0871	0.4077	0.8992	1.0707	1.1490	0.5663	0.9590	0.8146	0.9440	1.0423	0.9383	0.7604	0.0734	0.0729	1.0245	1.0497	1.0285	0.5521	0.8332	0.9292	1.0499	1.0130	0.9784	0.0712	0.0740	0.9491	1.0191	0.9299	1.1639	1.0221	1.0683	0.9425	1.0398	0.9466	0.9625	0.9624	1.1676	0.9391	0.9856	1.0557	1.1282	0.9706	0.9793	0.9577	1.0056	0.8932	1.0189	0.9681	1.2112
53=05:48:24	48488	300	0.4390	0.9968	1.0465	1.0334	0.5953	1.0131	0.9931	1.0811	1.0629	1.0482	0.9013	0.0745	0.4492	0.9778	0.9597	1.0333	0.5693	1.0132	0.9673	0.9579	1.0479	1.0745	0.0740	0.0734	0.0759	0.9993	1.0191	1.0168	0.6610	0.9917	0.8937	1.0435	1.0242	0.9954	0.0711	0.0743	0.4095	0.9758	1.0551	1.1480	0.5973	0.7596	0.7732	0.9533	1.0404	0.8782	0.0714	0.0920	0.4199	0.8956	1.0666	1.1559	0.5911	0.9894	0.8316	0.9629	1.0481	0.9402	0.7722	0.0736	0.0725	1.0375	1.0566	1.0439	0.5777	0.8580	0.9537	1.0571	1.0259	0.9848	0.0716	0.0825	0.9405	1.0194	0.9262	1.1794	1.0219	1.0726	0.9503	1.0313	0.9404	0.9761	0.9645	1.1664	0.9459	0.9851	1.0692	1.1560	0.9799	0.9912	0.9763	1.0142	0.8996	1.0289	0.9665	1.2186
54=06:03:09	49373	301	0.4563	1.0061	1.0413	1.0324	0.6139	1.0062	0.9828	1.0819	1.0580	1.0329	0.9174	0.0750	0.4628	0.9726	0.9626	1.0324	0.5904	1.0003	0.9649	0.9504	1.0516	1.0550	0.0731	0.0806	0.0804	0.9922	1.0115	1.0250	0.6824	1.0033	0.8990	1.0381	1.0168	0.9997	0.0698	0.0750	0.4208	0.9657	1.0519	1.1344	0.6194	0.7804	0.8075	0.9405	1.0422	0.8729	0.0715	0.0806	0.4404	0.8993	1.0683	1.1461	0.6068	0.9909	0.8272	0.9641	1.0410	0.9484	0.7776	0.0721	0.0720	1.0288	1.0505	1.0385	0.5953	0.8579	0.9703	1.0455	1.0217	0.9692	0.0711	0.0791	0.9472	1.0110	0.9222	1.1671	1.0192	1.0592	0.9349	1.0317	0.9317	0.9782	0.9609	1.1697	0.9296	0.9797	1.0590	1.1349	0.9708	0.9831	0.9592	1.0064	0.8885	1.0252	0.9633	1.2144
55=06:17:54	50258	301	0.4882	1.0051	1.0471	1.0449	0.6466	1.0130	0.9972	1.0926	1.0642	1.0533	0.9123	0.0742	0.4884	0.9817	0.9768	1.0597	0.6235	1.0067	0.9628	0.9614	1.0569	1.0751	0.0741	0.0751	0.0801	1.0002	1.0268	1.0371	0.7098	1.0075	0.9235	1.0453	1.0264	1.0142	0.0719	0.0750	0.4444	0.9758	1.0622	1.1529	0.6430	0.8170	0.8334	0.9619	1.0476	0.9058	0.0726	0.0843	0.4655	0.9026	1.0729	1.1722	0.6434	1.0143	0.8490	0.9681	1.0543	0.9617	0.8019	0.0730	0.0732	1.0322	1.0540	1.0483	0.6275	0.8854	0.9808	1.0654	1.0259	0.9858	0.0708	0.0825	0.9508	1.0283	0.9265	1.1764	1.0233	1.0730	0.9516	1.0415	0.9420	0.9771	0.9690	1.2029	0.9390	0.9886	1.0650	1.1437	0.9811	0.9905	0.9643	1.0116	0.8844	1.0262	0.9675	1.2200
56=06:32:39	51143	300	0.4943	1.0001	1.0410	1.0395	0.6658	0.9954	0.9850	1.0792	1.0617	1.0423	0.9124	0.0739	0.5114	0.9785	0.9699	1.0514	0.6427	1.0004	0.9524	0.9511	1.0441	1.0715	0.0725	0.0753	0.0792	1.0021	1.0259	1.0342	0.7242	0.9840	0.9226	1.0316	1.0171	0.9969	0.0709	0.0747	0.4610	0.9713	1.0578	1.1299	0.6576	0.8331	0.8509	0.9503	1.0298	0.8984	0.0707	0.0800	0.4791	0.9003	1.0621	1.1493	0.6627	0.9834	0.8394	0.9508	1.0471	0.9480	0.8076	0.0722	0.0721	1.0261	1.0452	1.0253	0.6439	0.8789	0.9671	1.0502	1.0177	0.9755	0.0709	0.0770	0.9432	1.0229	0.9168	1.1610	1.0076	1.0650	0.9425	1.0309	0.9243	0.9608	0.9675	1.1765	0.9339	0.9711	1.0563	1.1276	0.9670	0.9761	0.9544	0.9948	0.8767	1.0114	0.9623	1.2068
57=06:47:24	52028	301	0.5164	1.0065	1.0493	1.0432	0.6900	1.0023	0.9966	1.0905	1.0621	1.0512	0.9292	0.0753	0.5392	0.9767	0.9796	1.0627	0.6636	1.0099	0.9660	0.9512	1.0537	1.0754	0.0743	0.0790	0.0792	0.9982	1.0195	1.0446	0.7527	0.9961	0.9400	1.0400	1.0266	1.0125	0.0728	0.0750	0.4820	0.9754	1.0624	1.1517	0.6899	0.8647	0.8833	0.9531	1.0486	0.9123	0.0719	0.0790	0.4955	0.9080	1.0807	1.1661	0.6895	1.0124	0.8607	0.9645	1.0537	0.9643	0.8175	0.0725	0.0726	1.0315	1.0514	1.0377	0.6694	0.8983	0.9813	1.0653	1.0307	0.9859	0.0713	0.0781	0.9501	1.0245	0.9157	1.1819	1.0291	1.0765	0.9491	1.0483	0.9355	0.9779	0.9676	1.1941	0.9368	0.9850	1.0659	1.1450	0.9822	0.9877	0.9676	1.0154	0.8930	1.0213	0.9693	1.2250
58=07:02:09	52913	300	0.5397	1.0084	1.0409	1.0327	0.7127	0.9998	0.9829	1.0922	1.0596	1.0446	0.9266	0.0752	0.5445	0.9783	0.9780	1.0574	0.6832	0.9973	0.9725	0.9526	1.0572	1.0616	0.0738	0.0809	0.0814	0.9934	1.0197	1.0466	0.7686	0.9853	0.9415	1.0415	1.0135	1.0111	0.0727	0.0765	0.5068	0.9717	1.0609	1.1403	0.7163	0.8950	0.9107	0.9382	1.0493	0.9051	0.0727	0.0846	0.5267	0.8963	1.0699	1.1499	0.7019	0.9856	0.8577	0.9527	1.0472	0.9628	0.8089	0.0734	0.0731	1.0330	1.0566	1.0417	0.6895	0.8981	0.9798	1.0568	1.0226	0.9844	0.0720	0.0753	0.9495	1.0203	0.9193	1.1704	1.0258	1.0675	0.9307	1.0373	0.9324	0.9703	0.9666	1.1707	0.9326	0.9830	1.0605	1.1424	0.9746	0.9794	0.9528	1.0129	0.8823	1.0181	0.9671	1.2167
59=07:16:54	53799	298	0.5581	1.0155	1.0394	1.0195	0.7256	1.0039	0.9924	1.0889	1.0584	1.0443	0.9276	0.0750	0.5600	0.9779	0.9805	1.0626	0.6977	0.9965	0.9599	0.9589	1.0548	1.0635	0.0716	0.0762	0.0799	0.9838	1.0208	1.0560	0.7901	0.9805	0.9674	1.0416	1.0246	1.0078	0.0724	0.0761	0.5199	0.9789	1.0556	1.1260	0.7345	0.9141	0.9383	0.9581	1.0442	0.9183	0.0719	0.0898	0.5443	0.9008	1.0637	1.1408	0.7288	0.9912	0.8841	0.9517	1.0457	0.9671	0.8287	0.0727	0.0730	1.0243	1.0502	1.0389	0.7127	0.9113	0.9763	1.0615	1.0174	0.9734	0.0705	0.0778	0.9445	1.0207	0.9217	1.1739	1.0237	1.0603	0.9362	1.0481	0.9326	0.9584	0.9705	1.1513	0.9445	0.9940	1.0700	1.1326	0.9747	0.9823	0.9524	1.0014	0.8858	1.0157	0.9736	1.2123
60=07:31:39	54684	300	0.5802	1.0028	1.0432	1.0363	0.7599	1.0020	0.9926	1.0930	1.0634	1.0508	0.9089	0.0724	0.5851	0.9805	0.9643	1.0623	0.7249	1.0035	0.9623	0.9526	1.0458	1.0677	0.0703	0.0720	0.0769	0.9970	1.0219	1.0649	0.8150	0.9840	0.9898	1.0381	1.0103	1.0126	0.0709	0.0743	0.5392	0.9672	1.0568	1.1488	0.7473	0.9147	0.9450	0.9509	1.0364	0.9027	0.0712	0.0824	0.5572	0.8815	1.0642	1.1806	0.7559	1.0253	0.8993	0.9788	1.0532	0.9564	0.8301	0.0718	0.0723	1.0303	1.0462	1.0499	0.7316	0.9477	0.9727	1.0565	1.0158	0.9879	0.0716	0.0780	0.9435	1.0230	0.9145	1.1659	1.0145	1.0655	0.9360	1.0343	0.9311	0.9573	0.9687	1.1756	0.9403	0.9783	1.0607	1.1374	0.9637	0.9701	0.9544	1.0057	0.8697	1.0198	0.9701	1.2179
61=07:46:24	55569	301	0.5821	1.0054	1.0507	1.0222	0.7671	0.9944	0.9930	1.0803	1.0573	1.0501	0.9127	0.0739	0.6068	0.9757	0.9708	1.0495	0.7300	1.0010	0.9659	0.9482	1.0363	1.0684	0.0740	0.0747	0.0793	0.9899	1.0115	1.0343	0.8342	0.9855	0.9481	1.0307	1.0263	1.0037	0.0718	0.0747	0.5586	0.9750	1.0467	1.1337	0.7837	0.9138	0.9416	0.9461	1.0334	0.8976	0.0719	0.0860	0.5674	0.8977	1.0661	1.1542	0.7680	0.9818	0.8713	0.9562	1.0470	0.9483	0.8523	0.0734	0.0717	1.0215	1.0542	1.0231	0.7460	0.9100	0.9672	1.0529	1.0126	0.9754	0.0720	0.0788	0.9485	1.0090	0.8983	1.1691	1.0180	1.0597	0.9293	1.0290	0.9309	0.9612	0.9656	1.1657	0.9325	0.9873	1.0560	1.1304	0.9725	0.9728	0.9508	0.9989	0.8873	1.0151	0.9604	1.2083
62=08:01:09	56454	300	0.6172	1.0140	1.0458	1.0198	0.7978	0.9988	0.9884	1.0794	1.0519	1.0468	0.9125	0.0746	0.6213	0.9751	0.9733	1.0539	0.7546	0.9953	0.9638	0.9549	1.0396	1.0590	0.0722	0.0740	0.0811	0.9873	1.0201	1.0432	0.8485	0.9763	0.9493	1.0337	1.0156	1.0060	0.0730	0.0762	0.5880	0.9768	1.0512	1.1197	0.8107	0.9237	0.9442	0.9336	1.0327	0.8913	0.0736	0.0902	0.6110	0.8956	1.0665	1.1309	0.7851	0.9828	0.8590	0.9319	1.0474	0.9442	0.8419	0.0743	0.0733	1.0209	1.0503	1.0296	0.7729	0.8964	0.9679	1.0509	1.0047	0.9791	0.0728	0.0770	0.9529	1.0173	0.9182	1.1661	1.0228	1.0550	0.9235	1.0312	0.9370	0.9600	0.9737	1.1596	0.9286	0.9834	1.0543	1.1263	0.9601	0.9667	0.9438	1.0006	0.8753	1.0087	0.9629	1.1988
63=08:15:51	57336	301	0.6418	1.0120	1.0433	1.0417	0.8315	1.0162	1.0003	1.0929	1.0763	1.0556	0.9243	0.0745	0.6458	0.9788	0.9738	1.0722	0.7940	1.0124	0.9751	0.9579	1.0533	1.0692	0.0742	0.0796	0.0791	0.9967	1.0262	1.0669	0.8736	0.9996	0.9662	1.0486	1.0258	1.0197	0.0719	0.0763	0.6072	0.9747	1.0615	1.1665	0.8338	0.9222	0.9604	0.9433	1.0524	0.9022	0.0727	0.0985	0.6271	0.8892	1.0703	1.1776	0.8289	1.0335	0.8861	0.9609	1.0618	0.9651	0.8448	0.0743	0.0721	1.0311	1.0531	1.0490	0.8077	0.9291	0.9842	1.0653	1.0268	0.9867	0.0714	0.0745	0.9522	1.0294	0.9229	1.1859	1.0216	1.0764	0.9399	1.0482	0.9347	0.9688	0.9744	1.1954	0.9432	0.9869	1.0692	1.1464	0.9739	0.9755	0.9672	1.0116	0.8840	1.0199	0.9759	1.2296
64=08:30:36	58221	298	0.6519	1.0029	1.0353	1.0246	0.8435	0.9982	0.9851	1.0909	1.0615	1.0375	0.9168	0.0732	0.6678	0.9811	0.9722	1.0490	0.8082	1.0016	0.9665	0.9500	1.0530	1.0622	0.0721	0.0854	0.0729	0.9951	1.0194	1.0394	0.8727	0.9779	0.9514	1.0343	1.0103	1.0144	0.0718	0.0750	0.6308	0.9683	1.0612	1.1299	0.8494	0.9145	0.9523	0.9347	1.0454	0.8952	0.0721	0.0800	0.6393	0.8745	1.0694	1.1503	0.8369	0.9876	0.8614	0.9415	1.0587	0.9520	0.8311	0.0735	0.0729	1.0333	1.0508	1.0247	0.8206	0.9084	0.9819	1.0591	1.0235	0.9928	0.0711	0.0735	0.9511	1.0301	0.9209	1.1558	1.0218	1.0724	0.9326	1.0372	0.9317	0.9638	0.9727	1.1674	0.9470	0.9908	1.0671	1.1469	0.9748	0.9725	0.9574	1.0149	0.8777	1.0073	0.9734	1.2173
65=08:45:22	59106	301	0.6590	1.0044	1.0430	1.0255	0.8560	0.9963	0.9796	1.0865	1.0491	1.0373	0.9149	0.0735	0.6860	0.9735	0.9744	1.0451	0.8186	0.9970	0.9709	0.9438	1.0514	1.0571	0.0726	0.0812	0.0777	0.9924	1.0088	1.0312	0.8857	0.9867	0.9378	1.0318	1.0069	1.0096	0.0708	0.0751	0.6453	0.9664	1.0545	1.1305	0.8784	0.9100	0.9505	0.9293	1.0455	0.8798	0.0718	0.0802	0.6518	0.8906	1.0749	1.1427	0.8479	0.9815	0.8531	0.9432	1.0451	0.9471	0.8244	0.0724	0.0722	1.0263	1.0517	1.0271	0.8343	0.8968	0.9720	1.0526	1.0121	0.9800	0.0703	0.0744	0.9586	1.0137	0.9067	1.1636	1.0267	1.0632	0.9216	1.0279	0.9303	0.9629	0.9626	1.1620	0.9271	0.9847	1.0481	1.1302	0.9645	0.9676	0.9425	1.0074	0.8750	1.0088	0.9562	1.2099
66=09:00:07	59991	301	0.7033	1.0070	1.0398	1.0223	0.8861	1.0008	0.9837	1.0886	1.0557	1.0431	0.9092	0.0730	0.7077	0.9751	0.9687	1.0552	0.8467	1.0036	0.9648	0.9537	1.0473	1.0613	0.0715	0.0727	0.0788	0.9883	1.0184	1.0397	0.9022	0.9786	0.9493	1.0396	1.0115	1.0149	0.0717	0.0756	0.6699	0.9749	1.0607	1.1289	0.8955	0.9201	0.9500	0.9364	1.0454	0.8994	0.0724	0.0810	0.6785	0.8817	1.0702	1.1407	0.8731	0.9886	0.8622	0.9408	1.0607	0.9556	0.8354	0.0722	0.0715	1.0265	1.0519	1.0302	0.8618	0.9003	0.9786	1.0670	1.0183	0.9917	0.0706	0.0735	0.9500	1.0266	0.9192	1.1684	1.0236	1.0682	0.9249	1.0337	0.9358	0.9599	0.9745	1.1624	0.9443	0.9955	1.0656	1.1421	0.9717	0.9724	0.9558	1.0157	0.8776	1.0136	0.9709	1.2113
67=09:14:52	60876	301	0.7311	1.0160	1.0427	1.0277	0.9129	1.0143	0.9954	1.0936	1.0615	1.0496	0.9148	0.0737	0.7273	0.9779	0.9789	1.0667	0.8760	1.0050	0.9749	0.9567	1.0513	1.0615	0.0708	0.0727	0.0793	0.9932	1.0260	1.0610	0.9248	0.9843	0.9524	1.0482	1.0143	1.0180	0.0718	0.0755	0.6944	0.9797	1.0661	1.1368	0.9281	0.9226	0.9584	0.9365	1.0510	0.8991	0.0722	0.0824	0.7050	0.8859	1.0727	1.1484	0.9149	0.9989	0.8692	0.9405	1.0598	0.9614	0.8308	0.0720	0.0720	1.0283	1.0521	1.0484	0.8948	0.9015	0.9879	1.0673	1.0263	0.9917	0.0705	0.0727	0.9410	1.0263	0.9256	1.1854	1.0244	1.0758	0.9395	1.0470	0.9363	0.9621	0.9732	1.1674	0.9462	0.9979	1.0765	1.1730	0.9864	0.9808	0.9643	1.0136	0.8744	1.0217	0.9739	1.2284
68=09:30:10	61795	301	0.7275	1.0099	1.0489	1.0383	0.9326	1.0129	0.9989	1.0975	1.0633	1.0467	0.9162	0.0746	0.7515	0.9776	0.9877	1.0680	0.8929	1.0106	0.9784	0.9515	1.0551	1.0689	0.0714	0.0753	0.0770	1.0017	1.0142	1.0503	0.9376	0.9971	0.9487	1.0451	1.0215	1.0225	0.0723	0.0756	0.7106	0.9753	1.0603	1.1391	0.9575	0.9229	0.9600	0.9406	1.0536	0.8908	0.0729	0.0831	0.7177	0.8908	1.0825	1.1558	0.9291	0.9938	0.8751	0.9500	1.0524	0.9554	0.8321	0.0736	0.0723	1.0292	1.0619	1.0459	0.9155	0.9064	0.9916	1.0624	1.0203	0.9921	0.0707	0.0764	0.9568	1.0228	0.9136	1.1844	1.0344	1.0774	0.9287	1.0405	0.9422	0.9736	0.9621	1.1772	0.9303	0.9956	1.0655	1.1618	0.9831	0.9788	0.9602	1.0158	0.8821	1.0185	0.9725	1.2383
69=09:44:55	62680	300	0.7438	0.9949	1.0332	1.0168	0.9382	0.9904	0.9832	1.0840	1.0491	1.0379	0.8969	0.0738	0.7624	0.9729	0.9650	1.0365	0.8924	1.0047	0.9662	0.9419	1.0441	1.0608	0.0712	0.0746	0.0777	0.9859	1.0113	1.0287	0.9336	0.9927	0.9312	1.0287	1.0105	1.0110	0.0720	0.0751	0.7333	0.9606	1.0494	1.1254	0.9603	0.9130	0.9461	0.9411	1.0436	0.8879	0.0710	0.0789	0.7357	0.8805	1.0692	1.1333	0.9538	0.9805	0.8592	0.9524	1.0716	0.9448	0.8215	0.0726	0.0716	1.0267	1.0517	1.0186	0.9156	0.9049	0.9718	1.0570	1.0100	0.9792	0.0714	0.0743	0.9494	1.0153	0.9065	1.1622	1.0163	1.0609	0.9310	1.0252	0.9267	0.9600	0.9622	1.1474	0.9266	0.9775	1.0509	1.1321	0.9584	0.9568	0.9434	1.0031	0.8719	1.0064	0.9567	1.2027
70=09:59:40	63565	301	0.7741	1.0054	1.0470	1.0283	0.9678	1.0152	0.9923	1.0939	1.0655	1.0420	0.9068	0.0737	0.7876	0.9769	0.9739	1.0525	0.9266	1.0098	0.9780	0.9498	1.0508	1.0669	0.0716	0.0747	0.0808	0.9990	1.0133	1.0358	0.9487	0.9911	0.9431	1.0426	1.0061	1.0189	0.0705	0.0754	0.7506	0.9684	1.0594	1.1541	0.9841	0.9226	0.9506	0.9422	1.0482	0.8847	0.0725	0.0810	0.7466	0.8784	1.0739	1.1758	0.9668	0.9921	0.8734	0.9512	1.0603	0.9505	0.8229	0.0735	0.0722	1.0275	1.0528	1.0303	0.9445	0.9049	0.9807	1.0572	1.0165	0.9982	0.0717	0.0750	0.9539	1.0243	0.9121	1.1696	1.0235	1.0758	0.9311	1.0311	0.9366	0.9589	0.9700	1.1756	0.9388	0.9868	1.0572	1.1468	0.9694	0.9643	0.9552	1.0157	0.8740	1.0130	0.9686	1.2105
71=10:14:26	64450	300	0.7950	1.0043	1.0492	1.0301	0.9801	1.0091	0.9967	1.0937	1.0662	1.0448	0.9148	0.0737	0.8083	0.9746	0.9730	1.0455	0.9373	1.0076	0.9720	0.9369	1.0523	1.0643	0.0736	0.0819	0.0756	0.9975	1.0110	1.0340	0.9550	0.9944	0.9356	1.0365	1.0173	1.0219	0.0713	0.0740	0.7633	0.9672	1.0526	1.1315	0.9943	0.9153	0.9430	0.9342	1.0431	0.8827	0.0722	0.0865	0.7873	0.8843	1.0751	1.1627	0.9794	0.9981	0.8592	0.9498	1.0596	0.9459	0.8324	0.0718	0.0716	1.0252	1.0506	1.0089	0.9536	0.8979	0.9731	1.0518	1.0152	0.9807	0.0717	0.0781	0.9600	1.0250	0.9054	1.1619	1.0216	1.0722	0.9300	1.0292	0.9331	0.9648	0.9709	1.1883	0.9339	0.9839	1.0539	1.1344	0.9605	0.9572	0.9454	1.0047	0.8799	1.0066	0.9666	1.2133
72=10:29:13	65337	298	0.8101	1.0024	1.0416	1.0150	0.9825	0.9977	0.9982	1.0819	1.0495	1.0425	0.9024	0.0748	0.8149	0.9704	0.9713	1.0393	0.9415	1.0025	0.9691	0.9419	1.0440	1.0672	0.0742	0.0794	0.0755	0.9869	1.0137	1.0301	0.9579	0.9839	0.9251	1.0356	1.0204	1.0105	0.0728	0.0745	0.7855	0.9744	1.0484	1.1284	0.9944	0.9172	0.9445	0.9337	1.0437	0.8893	0.0721	0.0806	0.7963	0.8847	1.0662	1.1433	0.9927	0.9885	0.8495	0.9365	1.0522	0.9394	0.8289	0.0738	0.0727	1.0223	1.0520	1.0185	0.9700	0.8949	0.9735	1.0599	1.0114	0.9773	0.0722	0.0811	0.9446	1.0153	0.9058	1.1600	1.0172	1.0600	0.9268	1.0274	0.9229	0.9535	0.9686	1.1457	0.9429	0.9958	1.0652	1.1349	0.9642	0.9689	0.9460	1.0039	0.8775	1.0122	0.9615	1.2111
73=10:43:58	66223	301	0.8257	1.0082	1.0467	1.0186	1.0038	1.0054	1.0000	1.0846	1.0498	1.0428	0.9028	0.0741	0.8403	0.9715	0.9771	1.0460	0.9691	1.0058	0.9684	0.9426	1.0467	1.0680	0.0729	0.0755	0.0790	0.9921	1.0159	1.0350	0.9705	0.9890	0.9268	1.0381	1.0191	1.0140	0.0732	0.0754	0.8039	0.9731	1.0503	1.1310	0.9994	0.9223	0.9452	0.9354	1.0455	0.8894	0.0721	0.0807	0.8130	0.8885	1.0735	1.1453	1.0101	0.9979	0.8547	0.9437	1.0534	0.9438	0.8299	0.0736	0.0714	1.0196	1.0510	1.0166	0.9854	0.8983	0.9773	1.0599	1.0133	0.9770	0.0716	0.0741	0.9446	1.0165	0.8999	1.1627	1.0191	1.0649	0.9259	1.0259	0.9289	0.9596	0.9648	1.1517	0.9268	0.9806	1.0589	1.1330	0.9617	0.9627	0.9427	1.0033	0.8753	1.0067	0.9631	1.2095
74=10:58:47	67111	301	0.8551	0.9994	1.0405	1.0185	1.0225	1.0045	0.9932	1.0845	1.0554	1.0359	0.8959	0.0733	0.8442	0.9766	0.9639	1.0396	0.9890	1.0057	0.9680	0.9440	1.0409	1.0635	0.0717	0.0735	0.0777	0.9953	1.0179	1.0324	0.9736	0.9817	0.9335	1.0345	1.0067	1.0109	0.0727	0.0763	0.8282	0.9656	1.0544	1.1429	0.9938	0.9227	0.9425	0.9302	1.0389	0.8857	0.0721	0.0873	0.8269	0.8745	1.0642	1.1613	1.0359	0.9884	0.8570	0.9417	1.0546	0.9418	0.8190	0.0740	0.0725	1.0267	1.0514	1.0166	0.9976	0.8973	0.9774	1.0560	1.0127	0.9833	0.0727	0.0743	0.9565	1.0226	0.9049	1.1615	1.0144	1.0687	0.9258	1.0204	0.9258	0.9561	0.9632	1.1442	0.9315	0.9732	1.0579	1.1482	0.9604	0.9559	0.9480	1.0053	0.8680	1.0038	0.9618	1.2127
75=11:13:32	67996	301	0.8855	1.0170	1.0503	1.0321	1.0531	1.0226	1.0079	1.0906	1.0608	1.0530	0.9032	0.0747	0.8674	0.9657	0.9758	1.0640	1.0239	1.0114	0.9784	0.9526	1.0535	1.0688	0.0721	0.0763	0.0798	0.9884	1.0201	1.0695	0.9970	0.9902	0.9423	1.0516	1.0173	1.0161	0.0726	0.0760	0.8396	0.9768	1.0602	1.1343	1.0045	0.9318	0.9465	0.9371	1.0516	0.8892	0.0735	0.0811	0.8518	0.8946	1.0763	1.1527	1.0460	1.0002	0.8770	0.9499	1.0593	0.9579	0.8274	0.0741	0.0728	1.0223	1.0537	1.0517	1.0032	0.8950	0.9795	1.0629	1.0153	0.9808	0.0720	0.0750	0.9401	1.0173	0.9117	1.1812	1.0251	1.0659	0.9265	1.0378	0.9313	0.9581	0.9647	1.1672	0.9390	0.9921	1.0642	1.1454	0.9686	0.9706	0.9506	1.0087	0.8731	1.0138	0.9602	1.2168
76=11:28:17	68881	301	0.8810	0.9981	1.0278	1.0076	1.0088	0.9936	0.9863	1.0752	1.0502	1.0320	0.9052	0.0747	0.8661	0.9653	0.9620	1.0312	1.0162	0.9996	0.9589	0.9380	1.0479	1.0626	0.0724	0.0770	0.0804	0.9870	1.0156	1.0209	0.9657	0.9833	0.9269	1.0272	1.0073	1.0069	0.0728	0.0762	0.8592	0.9657	1.0534	1.1170	0.9811	0.9214	0.9495	0.9229	1.0415	0.8778	0.0726	0.0793	0.8646	0.8783	1.0617	1.1324	1.0225	0.9844	0.8379	0.9306	1.0520	0.9317	0.8159	0.0740	0.0722	1.0182	1.0467	1.0094	0.9954	0.8927	0.9730	1.0523	1.0161	0.9746	0.0718	0.0768	0.9371	1.0186	0.9046	1.1467	1.0125	1.0604	0.9174	1.0283	0.9148	0.9468	0.9632	1.1408	0.9314	0.9807	1.0574	1.1325	0.9584	0.9600	0.9426	1.0009	0.8749	0.9966	0.9633	1.2109
77=11:43:02	69767	301	0.8812	0.9986	1.0587	1.0367	1.0213	1.0118	1.0094	1.0962	1.0721	1.0464	0.8975	0.0750	0.8784	0.9886	0.9794	1.0514	1.0341	1.0254	0.9771	0.9432	1.0518	1.0831	0.0729	0.0787	0.0829	1.0069	1.0236	1.0319	0.9912	0.9973	0.9365	1.0398	1.0234	1.0244	0.0719	0.0752	0.8787	0.9718	1.0641	1.1447	0.9976	0.9310	0.9500	0.9449	1.0431	0.8887	0.0724	0.0900	0.8714	0.8815	1.0822	1.1638	1.0430	0.9976	0.8638	0.9489	1.0556	0.9374	0.8348	0.0744	0.0737	1.0393	1.0616	1.0222	1.0033	0.9097	0.9824	1.0556	1.0224	0.9981	0.0730	0.0802	0.9560	1.0343	0.9081	1.1771	1.0234	1.0770	0.9327	1.0311	0.9342	0.9650	0.9696	1.1835	0.9392	0.9918	1.0722	1.1544	0.9688	0.9625	0.9555	1.0098	0.8836	1.0144	0.9734	1.2192
78=11:57:47	70652	301	0.8883	1.0157	1.0569	1.0336	1.0289	1.0291	1.0138	1.0994	1.0722	1.0525	0.9043	0.0746	0.8702	0.9772	0.9800	1.0582	1.0400	1.0178	0.9836	0.9517	1.0550	1.0768	0.0721	0.0756	0.0821	1.0001	1.0228	1.0485	0.9957	1.0006	0.9444	1.0581	1.0248	1.0301	0.0706	0.0759	0.8919	0.9772	1.0695	1.1438	1.0066	0.9427	0.9584	0.9398	1.0588	0.8876	0.0731	0.0817	0.8801	0.8852	1.0803	1.1670	1.0460	1.0078	0.8729	0.9537	1.0615	0.9572	0.8273	0.0750	0.0731	1.0341	1.0610	1.0347	1.0065	0.9125	0.9903	1.0648	1.0245	0.9975	0.0725	0.0779	0.9485	1.0284	0.9195	1.1844	1.0231	1.0787	0.9354	1.0375	0.9368	0.9661	0.9706	1.1904	0.9404	0.9930	1.0784	1.1623	0.9709	0.9723	0.9592	1.0149	0.8697	1.0166	0.9710	1.2254
79=12:12:33	71537	301	0.8711	1.0029	1.0497	1.0195	1.0079	1.0050	1.0024	1.0830	1.0541	1.0371	0.9013	0.0738	0.8698	0.9705	0.9697	1.0416	1.0256	1.0109	0.9722	0.9416	1.0416	1.0659	0.0722	0.0785	0.0848	0.9915	1.0075	1.0276	0.9798	0.9880	0.9302	1.0363	1.0144	1.0131	0.0724	0.0761	0.8864	0.9718	1.0560	1.1253	0.9904	0.9263	0.9415	0.9334	1.0462	0.8797	0.0731	0.0810	0.8738	0.8844	1.0803	1.1456	1.0234	0.9919	0.8518	0.9359	1.0524	0.9441	0.8251	0.0739	0.0718	1.0226	1.0601	1.0153	0.9853	0.8961	0.9827	1.0583	1.0149	0.9877	0.0719	0.0750	0.9568	1.0221	0.8973	1.1577	1.0243	1.0746	0.9211	1.0233	0.9282	0.9529	0.9658	1.1517	0.9310	0.9934	1.0600	1.1438	0.9736	0.9650	0.9528	1.0134	0.8819	1.0036	0.9649	1.2200
80=12:27:17	72422	300	0.8706	1.0052	1.0495	1.0125	1.0091	1.0132	1.0020	1.0834	1.0650	1.0452	0.8980	0.0735	0.8612	0.9707	0.9653	1.0450	1.0204	1.0104	0.9712	0.9494	1.0475	1.0732	0.0725	0.0774	0.0748	0.9893	1.0133	1.0324	0.9843	0.9932	0.9319	1.0474	1.0157	1.0170	0.0716	0.0751	0.8898	0.9741	1.0538	1.1240	0.9904	0.9374	0.9460	0.9406	1.0580	0.8836	0.0721	0.0890	0.8826	0.8778	1.0679	1.1414	1.0541	0.9931	0.8700	0.9452	1.0734	0.9487	0.8240	0.0747	0.0726	1.0201	1.0523	1.0264	0.9962	0.9018	0.9768	1.0588	1.0186	0.9911	0.0727	0.0807	0.9454	1.0225	0.9092	1.1657	1.0141	1.0686	0.9286	1.0307	0.9376	0.9584	0.9664	1.1521	0.9350	0.9844	1.0605	1.1497	0.9562	0.9647	0.9577	1.0045	0.8689	1.0186	0.9696	1.2248
81=12:42:03	73307	298	0.8717	1.0048	1.0524	1.0224	1.0134	1.0120	1.0133	1.0903	1.0581	1.0489	0.8991	0.0759	0.8690	0.9769	0.9717	1.0442	1.0298	1.0214	0.9766	0.9441	1.0505	1.0766	0.0733	0.0743	0.0766	0.9960	1.0195	1.0289	0.9759	0.9987	0.9340	1.0381	1.0271	1.0239	0.0729	0.0760	0.8923	0.9740	1.0636	1.1453	0.9968	0.9368	0.9466	0.9408	1.0475	0.8876	0.0726	0.0791	0.8766	0.8862	1.0791	1.1531	1.0384	1.0044	0.8540	0.9493	1.0626	0.9419	0.8285	0.0744	0.0730	1.0349	1.0576	1.0193	0.9959	0.9075	0.9819	1.0628	1.0201	0.9869	0.0730	0.0781	0.9478	1.0290	0.9049	1.1666	1.0221	1.0741	0.9347	1.0324	0.9260	0.9577	0.9747	1.1593	0.9328	0.9878	1.0693	1.1483	0.9634	0.9635	0.9489	1.0073	0.8729	1.0075	0.9635	1.2252
82=12:56:51	74196	300	0.8710	1.0037	1.0495	1.0236	1.0154	1.0146	1.0049	1.0921	1.0646	1.0459	0.9020	0.0739	0.8647	0.9840	0.9710	1.0409	1.0292	1.0194	0.9716	0.9415	1.0527	1.0730	0.0746	0.0762	0.0798	1.0014	1.0206	1.0295	0.9692	1.0073	0.9365	1.0389	1.0157	1.0263	0.0716	0.0758	0.8855	0.9680	1.0658	1.1395	0.9910	0.9410	0.9467	0.9344	1.0457	0.8871	0.0728	0.0858	0.8841	0.8770	1.0815	1.1588	1.0662	0.9996	0.8572	0.9455	1.0656	0.9410	0.8252	0.0729	0.0720	1.0333	1.0584	1.0203	0.9905	0.9109	0.9820	1.0665	1.0208	0.9914	0.0719	0.0741	0.9603	1.0403	0.9032	1.1650	1.0274	1.0776	0.9270	1.0314	0.9295	0.9548	0.9711	1.1583	0.9236	0.9816	1.0598	1.1471	0.9651	0.9575	0.9420	1.0108	0.8740	1.0018	0.9660	1.2203
83=13:11:40	75084	300	0.8807	1.0114	1.0447	1.0193	1.0150	1.0207	1.0082	1.0891	1.0606	1.0484	0.8973	0.0741	0.8643	0.9757	0.9714	1.0456	1.0343	1.0146	0.9782	0.9426	1.0551	1.0682	0.0753	0.0739	0.0800	0.9947	1.0299	1.0380	0.9720	0.9960	0.9368	1.0497	1.0188	1.0223	0.0723	0.0751	0.8894	0.9762	1.0680	1.1359	0.9912	0.9397	0.9541	0.9316	1.0502	0.8816	0.0732	0.0833	0.8891	0.8787	1.0729	1.1518	1.0355	1.0018	0.8486	0.9393	1.0575	0.9459	0.8194	0.0738	0.0734	1.0284	1.0547	1.0258	1.0012	0.9086	0.9839	1.0652	1.0262	0.9881	0.0728	0.0786	0.9448	1.0306	0.9154	1.1705	1.0196	1.0718	0.9324	1.0331	0.9251	0.9558	0.9695	1.1592	0.9394	0.9898	1.0741	1.1627	0.9602	0.9685	0.9559	1.0094	0.8682	1.0119	0.9689	1.2286
84=13:26:28	75973	301	0.8805	1.0152	1.0587	1.0271	1.0198	1.0266	1.0129	1.0962	1.0663	1.0545	0.9062	0.0743	0.8675	0.9783	0.9728	1.0513	1.0364	1.0224	0.9833	0.9482	1.0526	1.0755	0.0745	0.0829	0.0806	0.9941	1.0179	1.0473	0.9797	1.0261	0.9374	1.0517	1.0205	1.0316	0.0731	0.0758	0.8831	0.9781	1.0722	1.1446	1.0018	0.9476	0.9566	0.9432	1.0656	0.8895	0.0736	0.0803	0.8772	0.8826	1.0875	1.1622	1.0750	1.0065	0.8928	0.9532	1.0588	0.9568	0.8219	0.0747	0.0727	1.0355	1.0669	1.0355	1.0033	0.9150	0.9954	1.0815	1.0259	0.9991	0.0733	0.0750	0.9456	1.0360	0.9138	1.1830	1.0288	1.0779	0.9310	1.0411	0.9365	0.9609	0.9665	1.1653	0.9391	1.0006	1.0759	1.1701	0.9715	0.9705	0.9566	1.0227	0.8758	1.0204	0.9741	1.2350
85=13:41:17	76861	301	0.8664	0.9988	1.0400	1.0142	1.0083	1.0040	0.9986	1.0819	1.0479	1.0374	0.8949	0.0752	0.8596	0.9721	0.9618	1.0345	1.0273	1.0134	0.9620	0.9364	1.0533	1.0671	0.0740	0.0781	0.0877	0.9928	1.0146	1.0176	0.9568	0.9925	0.9298	1.0300	1.0149	1.0186	0.0729	0.0763	0.8774	0.9704	1.0657	1.1319	0.9792	0.9402	0.9501	0.9416	1.0420	0.8810	0.0743	0.0799	0.8687	0.8731	1.0836	1.1442	1.0461	0.9911	0.8586	0.9502	1.0629	0.9357	0.8203	0.0742	0.0732	1.0289	1.0529	1.0156	0.9921	0.8999	0.9733	1.0600	1.0123	0.9862	0.0722	0.0806	0.9560	1.0275	0.8997	1.1580	1.0217	1.0664	0.9234	1.0327	0.9248	0.9448	0.9703	1.1497	0.9340	0.9863	1.0628	1.1470	0.9623	0.9624	0.9418	1.0053	0.8742	0.9946	0.9647	1.2218
86=13:56:05	77749	301	0.8737	1.0108	1.0518	1.0228	1.0187	1.0210	1.0114	1.0937	1.0650	1.0520	0.9018	0.0738	0.8666	0.9836	0.9678	1.0487	1.0387	1.0273	0.9816	0.9478	1.0561	1.0732	0.0753	0.0756	0.0797	0.9975	1.0240	1.0315	0.9723	1.0110	0.9404	1.0435	1.0216	1.0296	0.0720	0.0755	0.8842	0.9756	1.0741	1.1544	0.9973	0.9520	0.9528	0.9386	1.0479	0.8859	0.0717	0.0794	0.8855	0.8829	1.0863	1.1651	1.0360	1.0120	0.8568	0.9416	1.0638	0.9430	0.8239	0.0735	0.0725	1.0402	1.0660	1.0268	0.9951	0.9080	0.9810	1.0654	1.0194	0.9980	0.0721	0.0742	0.9623	1.0341	0.9100	1.1718	1.0342	1.0780	0.9264	1.0328	0.9303	0.9540	0.9751	1.1650	0.9308	0.9933	1.0650	1.1549	0.9613	0.9637	0.9478	1.0151	0.8765	1.0053	0.9652	1.2242
87=14:10:54	78638	303	0.8780	1.0109	1.0514	1.0164	1.0076	1.0171	1.0017	1.0851	1.0651	1.0445	0.8996	0.0751	0.8653	0.9782	0.9601	1.0413	1.0355	1.0179	0.9779	0.9418	1.0508	1.0695	0.0749	0.0788	0.0817	0.9940	1.0185	1.0332	0.9677	0.9965	0.9283	1.0399	1.0144	1.0215	0.0710	0.0769	0.8794	0.9739	1.0729	1.1379	0.9897	0.9467	0.9506	0.9308	1.0529	0.8724	0.0738	0.0858	0.8828	0.8802	1.0825	1.1522	1.0318	1.0072	0.8504	0.9412	1.0602	0.9370	0.8163	0.0737	0.0737	1.0314	1.0550	1.0189	0.9940	0.9062	0.9806	1.0562	1.0227	0.9911	0.0749	0.0766	0.9481	1.0342	0.9133	1.1674	1.0237	1.0758	0.9277	1.0357	0.9267	0.9572	0.9690	1.1593	0.9283	0.9848	1.0673	1.1534	0.9547	0.9584	0.9483	1.0141	0.8719	1.0017	0.9723	1.2278
88=14:25:39	79524	301	0.8777	1.0113	1.0444	1.0187	1.0165	1.0211	1.0048	1.0958	1.0615	1.0504	0.9053	0.0734	0.8606	0.9832	0.9676	1.0430	1.0406	1.0174	0.9785	0.9477	1.0633	1.0647	0.0738	0.0858	0.0790	0.9921	1.0291	1.0383	0.9630	0.9992	0.9415	1.0446	1.0155	1.0335	0.0733	0.0756	0.8864	0.9773	1.0806	1.1387	0.9906	0.9529	0.9633	0.9266	1.0522	0.8837	0.0733	0.0867	0.8960	0.8788	1.0835	1.1537	1.0363	1.0100	0.8540	0.9430	1.0684	0.9476	0.8147	0.0735	0.0726	1.0348	1.0579	1.0289	0.9996	0.9001	0.9791	1.0663	1.0239	0.9920	0.0720	0.0734	0.9491	1.0461	0.9222	1.1732	1.0301	1.0701	0.9262	1.0443	0.9303	0.9523	0.9758	1.1718	0.9386	0.9963	1.0697	1.1672	0.9602	0.9663	0.9487	1.0129	0.8748	1.0082	0.9760	1.2310
89=14:40:25	80409	301	0.8760	1.0262	1.0720	1.0422	1.0272	1.0437	1.0305	1.1046	1.0752	1.0601	0.9068	0.0742	0.8680	0.9894	0.9834	1.0638	1.0423	1.0341	0.9955	0.9511	1.0607	1.0802	0.0743	0.0743	0.0863	1.0044	1.0255	1.0609	0.9833	1.0185	0.9462	1.0586	1.0354	1.0452	0.0736	0.0764	0.8807	0.9849	1.0776	1.1577	1.0053	0.9639	0.9596	0.9422	1.0626	0.8924	0.0735	0.0830	0.8899	0.8903	1.1032	1.1763	1.0475	1.0157	0.8802	0.9532	1.0676	0.9565	0.8278	0.0752	0.0718	1.0363	1.0675	1.0366	1.0037	0.9130	0.9965	1.0713	1.0259	1.0024	0.0728	0.0762	0.9700	1.0408	0.9070	1.1900	1.0369	1.0864	0.9294	1.0482	0.9393	0.9609	0.9725	1.1866	0.9356	1.0039	1.0723	1.1760	0.9734	0.9696	0.9563	1.0171	0.8826	1.0130	0.9788	1.2425
90=14:55:08	81293	298	0.8677	1.0075	1.0535	1.0339	1.0168	1.0154	1.0130	1.0991	1.0585	1.0533	0.9027	0.0754	0.8691	0.9924	0.9780	1.0466	1.0385	1.0255	0.9823	0.9446	1.0635	1.0771	0.0782	0.0790	0.0840	1.0066	1.0295	1.0378	0.9638	1.0072	0.9341	1.0373	1.0241	1.0344	0.0737	0.0763	0.8873	0.9731	1.0738	1.1388	0.9886	0.9510	0.9620	0.9377	1.0526	0.8807	0.0732	0.0804	0.8849	0.8812	1.0950	1.1586	1.0367	1.0085	0.8498	0.9452	1.0628	0.9324	0.8253	0.0738	0.0731	1.0392	1.0611	1.0264	1.0041	0.9119	0.9896	1.0654	1.0264	0.9977	0.0731	0.0755	0.9567	1.0458	0.8997	1.1726	1.0270	1.0726	0.9281	1.0415	0.9319	0.9592	0.9728	1.1641	0.9272	0.9929	1.0695	1.1688	0.9652	0.9663	0.9451	1.0149	0.8829	1.0126	0.9737	1.2417
91=15:09:54	82178	301	0.8874	1.0082	1.0575	1.0397	1.0295	1.0376	1.0153	1.1013	1.0795	1.0638	0.9064	0.0742	0.8632	0.9919	0.9678	1.0521	1.0409	1.0228	0.9774	0.9470	1.0642	1.0823	0.0779	0.0807	0.0763	1.0118	1.0327	1.0444	0.9710	1.0158	0.9445	1.0497	1.0221	1.0414	0.0730	0.0750	0.8812	0.9773	1.0838	1.1466	0.9894	0.9573	0.9575	0.9432	1.0505	0.8761	0.0736	0.0848	0.8944	0.8763	1.0908	1.1790	1.0467	1.0108	0.8684	0.9549	1.0691	0.9393	0.8231	0.0748	0.0736	1.0401	1.0600	1.0224	0.9998	0.9131	0.9807	1.0572	1.0262	0.9983	0.0733	0.0807	0.9533	1.0563	0.9116	1.1776	1.0228	1.0793	0.9309	1.0385	0.9322	0.9575	0.9806	1.2092	0.9290	0.9874	1.0672	1.1708	0.9527	0.9535	0.9519	1.0143	0.8696	1.0057	0.9835	1.2408
92=15:24:39	83063	298	0.8729	1.0209	1.0562	1.0203	1.0086	1.0204	1.0126	1.0954	1.0625	1.0515	0.9028	0.0748	0.8663	0.9882	0.9729	1.0497	1.0372	1.0203	0.9753	0.9461	1.0563	1.0724	0.0776	0.0768	0.0844	0.9966	1.0227	1.0376	0.9684	0.9975	0.9310	1.0437	1.0268	1.0350	0.0736	0.0758	0.8759	0.9825	1.0779	1.1318	0.9897	0.9565	0.9533	0.9348	1.0560	0.8834	0.0737	0.0822	0.9015	0.8865	1.0889	1.1473	1.0268	1.0102	0.8532	0.9328	1.0610	0.9376	0.8258	0.0747	0.0729	1.0316	1.0617	1.0274	0.9989	0.9081	0.9903	1.0657	1.0208	0.9958	0.0727	0.0800	0.9637	1.0469	0.9096	1.1683	1.0275	1.0699	0.9215	1.0431	0.9342	0.9470	0.9752	1.1643	0.9288	0.9984	1.0721	1.1638	0.9625	0.9616	0.9512	1.0122	0.8770	1.0032	0.9825	1.2320
93=15:39:24	83948	300	0.8751	1.0085	1.0566	1.0272	1.0161	1.0260	1.0111	1.0947	1.0737	1.0540	0.9049	0.0741	0.8645	0.9888	0.9689	1.0425	1.0338	1.0251	0.9811	0.9448	1.0622	1.0790	0.0760	0.0904	0.0756	1.0068	1.0212	1.0298	0.9676	1.0138	0.9354	1.0458	1.0278	1.0367	0.0728	0.0757	0.8749	0.9739	1.0760	1.1395	0.9917	0.9580	0.9528	0.9591	1.0516	0.8824	0.0733	0.0941	0.8890	0.8792	1.0988	1.1615	1.0563	1.0064	0.8954	0.9531	1.0730	0.9403	0.8253	0.0743	0.0728	1.0400	1.0635	1.0198	0.9937	0.9085	0.9820	1.0587	1.0223	0.9953	0.0736	0.0857	0.9576	1.0488	0.9061	1.1700	1.0319	1.0826	0.9241	1.0379	0.9359	0.9578	0.9794	1.1720	0.9256	0.9876	1.0636	1.1643	0.9560	0.9553	0.9494	1.0148	0.8795	0.9935	0.9721	1.2313
