# Supplementary material for: Computationally Driven, Quantitative Experiments Discover Genes Required for Mitochondrial Biogenesis
Source: PLoS Genet. 2009 Mar 20;5(3):e1000407. doi: 10.1371/journal.pgen.1000407 (PMC2648979; doi:10.1371/journal.pgen.1000407)
Supplement: Dataset S1 — Raw respiratory growth data. A zip file containing 48 tab-delimited text files containing the raw data from the Tecan GENios reader. Additionally, a readme text file and plate key is contained in the zip file. The plate key uses our internal reference id for each mutant (internal reference id is matched with common and systematic gene names in Table S2). Raw optical density measurements from Tecan GENios plate incubator and reader. Wells are numbered in increasing order from upper left to lower right and can be converted to our internal identifiers using the included key (complete plate key). Not all original plates were assayed for growth curves, and there are two replicates of plate 20. (1.82 MB ZIP) [file pgen.1000407.s012.zip › mitochondria_table_s7/p12_gly.txt]

[config file info]
last_write=07:05:10_16:23:02
last write=07:05:11_15:56:48
[Run_Parameters]
Instrument=Tecan_20
Ini_Names=Read_Reps,Delid,Save_Data_File,Start_Time_Now
barcode_drug_plate=201401
user=mcostanzo
Plate_Size=96
Plate_Type=GRE96ft.pdf
Samples_to_Run=6
Overlay_Size=48
Drug_Plate=none
Plate_Quarter=none
run_ID=none
run_plate_repeat=1
Read_Reps=200
Read_Modes=Absorbance
Read_Flor_Every=2
Max_Delta_OD=0.500000
Well_By_Row_Col=none
Reorder_Map=Order_Strings_Not,0
Tip_Vol=200
OD_to_Innoc=0.100,0.100,0.380,0.380,0.380,0.380,0.760,0.760,0.100,0.100,0.380,0.380,0.380,0.380,0.760,0.760,0.100,0.100,0.380,0.380,0.380,0.380,0.760,0.760,0.100,0.100,0.380,0.380,0.380,0.380,0.760,0.760,0.100,0.100,0.380,0.380,0.380,0.380,0.760,0.760,0.100,0.100,0.380,0.380,0.380,0.380,0.760,0.760
Absorption_Max=.3
OD_to_Save=0.100,0.100,0.380,0.380,0.380,0.380,0.760,0.760,0.100,0.100,0.380,0.380,0.380,0.380,0.760,0.760,0.100,0.100,0.380,0.380,0.380,0.380,0.760,0.760,0.100,0.100,0.380,0.380,0.380,0.380,0.760,0.760,0.100,0.100,0.380,0.380,0.380,0.380,0.760,0.760,0.100,0.100,0.380,0.380,0.380,0.380,0.760,0.760
OD_to_Dilute=0.100
Save_Sample_Vol=180
Save_Sample_Reps=2
Innoc_Vol=184,184,46,46,46,46,0,0,184,184,46,46,46,46,0,0,184,184,46,46,46,46,0,0,184,184,46,46,46,46,0,0,184,184,46,46,46,46,0,0,184,184,46,46,46,46,0,0
Dilute_Vol=23,23,23,23,23,23,23,23,23,23,23,23,23,23,23,23,23,23,23,23,23,23,23,23,23,23,23,23,23,23,23,23,23,23,23,23,23,23,23,23,23,23,23,23,23,23,23,23
Save_Vol=800,800,800,800,800,800,800,800,800,800,800,800,800,800,800,800,800,800,800,800,800,800,800,800,800,800,800,800,800,800,800,800,800,800,800,800,800,800,800,800,800,800,800,800,800,800,800,800
Reference_Vol=100,100,100,100,100,100,100,100,100,100,100,100,100,100,100,100,100,100,100,100,100,100,100,100,100,100,100,100,100,100,100,100,100,100,100,100,100,100,100,100,100,100,100,100,100,100,100,100,100,100,100,100,100,100,100,100,100,100,100,100,100,100,100,100,100,100,100,100,100,100,100,100,100,100,100,100,100,100,100,100,100,100,100,100,100,100,100,100,100,100,100,100,100,100,100,100
Read_to_Innoc=20,20,20,20,20,20,20,20,20,20,20,20,20,20,20,20,20,20,20,20,20,20,20,20,20,20,20,20,20,20,20,20,20,20,20,20,20,20,20,20,20,20,20,20,20,20,20,20
Read_to_Dilute=26,26,26,26,26,26,26,26,26,26,26,26,26,26,26,26,26,26,26,26,26,26,26,26,26,26,26,26,26,26,26,26,26,26,26,26,26,26,26,26,26,26,26,26,26,26,26,26
Read_to_Save=20,20,20,20,20,20,20,20,20,20,20,20,20,20,20,20,20,20,20,20,20,20,20,20,20,20,20,20,20,20,20,20,20,20,20,20,20,20,20,20,20,20,20,20,20,20,20,20
Innoc_Target_Map=1,2,3,4,5,6,7,8,9,10,11,12,13,14,15,16,17,18,19,20,21,22,23,24,25,26,27,28,29,30,31,32,33,34,35,36,37,38,39,40,41,42,43,44,45,46,47,48
Pipet_Trigger=OD_Save_Innoc
Pipet_Volume_Adj=Con_OD_Save
Delid=no
Pre_Init=yes
Talk_To_ProMax=no
Time_Out_Time=1050
Wait_While_Busy=yes
Idle_Time=2
Screen_Run_Type=pre_screen_1
Spect_Protocol=15m
Spec_Run_File=GG_PB_Voyage.pda
Spec_Assay_File=""
Save_Data_File=10_05_07_mito12_gly_ps1_A_96_T_20.txt
Working_Dir=C%3A\\Users\\Growth_Data
Run_Control_Dir=C%3A\\Users\\Yeast_Run_Files
Tracking_Dir=""
Track_File=201401_data_track.txt
Save_Run_Data_Flag=yes
Set_Incubator_Temp=30.0
Base_Line_Flag=atstart_minimum
Pipet_Cycles_Before_Save=20
Time_Point_Save=wellmap
Innoc_Direction=down
Wells_In_Use=111111111111111111111111111111111111111111111111
Save_Sample_Map=111111001111110011111100111111001111110011111100
Sections_to_Run=0
Rows_per_Section=8
Start_Sections_Row=1
MultiProbe_Run_File=MJP_Innoc_Save_Tecan_12_Falcon.MPT
Multiprobe_Run_Dialogue=yes
Comments=no%20comment
Target_Temp=300
Temp_Control=On
Delta_Temp=10
ReadMode=Absorbance,Bottom
ExcitationFilter=485,
EmissionFilter=535,
MeasurementFilter=595
ReadsPerWellNumber=1,1
ShakeDuration=800,0
GainMode=Manual
PdfName=GRE96ft.pdf
Gain=50,50
Add_Drug_Map=1,1,1,1,1,1,1,1,1,1,1,1,1,1,1,1,1,1,1,1,1,1,1,1,1,1,1,1,1,1,1,1,1,1,1,1,1,1,1,1,1,1,1,1,1,1,1,1
Add_Drug_Vol=7,7,7,7,7,7,7,7,7,7,7,7,7,7,7,7,7,7,7,7,7,7,7,7,7,7,7,7,7,7,7,7,7,7,7,7,7,7,7,7,7,7,7,7,7,7,7,7
Innoc_Map=111011101110111011101110111011101110111011101110111011101110111011101110111011101110111011101110
Dilute_Map=111111111111111111111111111111111111111111111111111111111111111111111111111111111111111111111111
data_file_name=iS_1_48.txt
barcode=""
Hit_Call_Threshold=1.000000
Reference_Well=A01
WT_Ref_Well=0
Project_Name=YKO_Lib
Pipet_Gens_Point=5.00,10.00,15.00,20.00,5.00,10.00,15.00,20.00,5.00,10.00,15.00,20.00,5.00,10.00,15.00,20.00,5.00,10.00,15.00,20.00,5.00,10.00,15.00,20.00,5.00,10.00,15.00,20.00,5.00,10.00,15.00,20.00,5.00,10.00,15.00,20.00,5.00,10.00,15.00,20.00,5.00,10.00,15.00,20.00,5.00,10.00,15.00,20.00,
Shake_Divisor=1
data_handling=file_&_DB_&_auto_analysis
time_frm_freezer=-1.00
gens_frm_freezer=-1.00
Well_Vol=100
Parent_ID=""
Units=%
Quarter=A
media_name=mm
Save_Mode=one_to_one
Consolidate_Save_Map=1,2,3,4,5,6,7,8,9,10,11,12,13,14,15,16,17,18,19,20,21,22,23,24,25,26,27,28,29,30,31,32,33,34,35,36,37,38,39,40,41,42,43,44,45,46,47,48
Add_Drug_at_Start_Map=000000000000000000000000000000000000000000000000000
Add_Drug_Labware=add_drug_48
Max_Dynam_OD_Change=0.05
Reads_After_Pipet=1
Ref_Type=single_ref
Read_to_Add_Drug_at_Start=0
Send_Email_at_Pipet=no_email
Strain_Name=""
Media=ypd
drug_vol=2.00
Drug_Name=""
Drug_Conc=2
Innoc_Conc=""
Strain_Plate=none
ShakeIntensity=High
ShakeMode=Orbital
NumberOfFlashes=1
PartOfPlate=0
MovePlateOutAfterMeasurement=0
IntegrationLagTime=0
IntegrationTime=100
DelayMoveFlashFluorescence=0
[Drug_Data]
Drug_Plate=none
Strain_Plate=none
Media=mm
Drug_Name=nd,nd,nd,nd,nd,nd,nd,nd,nd,nd,nd,nd,nd,nd,nd,nd,nd,nd,nd,nd,nd,nd,nd,nd,nd,nd,nd,nd,nd,nd,nd,nd,nd,nd,nd,nd,nd,nd,nd,nd,nd,nd,nd,nd,nd,nd,nd,nd,nd,nd,nd,nd,nd,nd,nd,nd,nd,nd,nd,nd,nd,nd,nd,nd,nd,nd,nd,nd,nd,nd,nd,nd,nd,nd,nd,nd,nd,nd,nd,nd,nd,nd,nd,nd,nd,nd,nd,nd,nd,nd,nd,nd,nd,nd,nd,nd
Strain_Name=ud
Drug_Conc=""
Innoc_Conc=0.06250,0.06250,0.06250,0.06250,0.06250,0.06250,0.06250,0.06250,0.06250,0.06250,0.06250,0.06250,0.06250,0.06250,0.06250,0.06250,0.06250,0.06250,0.06250,0.06250,0.06250,0.06250,0.06250,0.06250,0.06250,0.06250,0.06250,0.06250,0.06250,0.06250,0.06250,0.06250,0.06250,0.06250,0.06250,0.06250,0.06250,0.06250,0.06250,0.06250,0.06250,0.06250,0.06250,0.06250,0.06250,0.06250,0.06250,0.06250,0.06250,0.06250,0.06250,0.06250,0.06250,0.06250,0.06250,0.06250,0.06250,0.06250,0.06250,0.06250,0.06250,0.06250,0.06250,0.06250,0.06250,0.06250,0.06250,0.06250,0.06250,0.06250,0.06250,0.06250,0.06250,0.06250,0.06250,0.06250,0.06250,0.06250,0.06250,0.06250,0.06250,0.06250,0.06250,0.06250,0.06250,0.06250,0.06250,0.06250,0.06250,0.06250,0.06250,0.06250,0.06250,0.06250,0.06250,0.06250
Run_ID=none
Plate_Quarter=A
Units=%,%,%,%,%,%,%,%,%,%,%,%,%,%,%,%,%,%,%,%,%,%,%,%,%,%,%,%,%,%,%,%,%,%,%,%,%,%,%,%,%,%,%,%,%,%,%,%,%,%,%,%,%,%,%,%,%,%,%,%,%,%,%,%,%,%,%,%,%,%,%,%,%,%,%,%,%,%,%,%,%,%,%,%,%,%,%,%,%,%,%,%,%,%,%,%
Parent_ID=""
Project_Name=YKO_Lib
Strain_Backgrnd=0,0,0,0,0,0,0,0,0,0,0,0,0,0,0,0,0,0,0,0,0,0,0,0,0,0,0,0,0,0,0,0,0,0,0,0,0,0,0,0,0,0,0,0,0,0,0,0,0,0,0,0,0,0,0,0,0,0,0,0,0,0,0,0,0,0,0,0,0,0,0,0,0,0,0,0,0,0,0,0,0,0,0,0,0,0,0,0,0,0,0,0,0,0,0,0
Well_Vol=100,100,100,100,100,100,100,100,100,100,100,100,100,100,100,100,100,100,100,100,100,100,100,100,100,100,100,100,100,100,100,100,100,100,100,100,100,100,100,100,100,100,100,100,100,100,100,100,100,100,100,100,100,100,100,100,100,100,100,100,100,100,100,100,100,100,100,100,100,100,100,100,100,100,100,100,100,100,100,100,100,100,100,100,100,100,100,100,100,100,100,100,100,100,100,100
time_frm_freezer=-1.00
gens_frm_freezer=-1.00
user=mcostanzo
Strain_Pool=ud,ud,ud,ud,ud,ud,ud,ud,ud,ud,ud,ud,ud,ud,ud,ud,ud,ud,ud,ud,ud,ud,ud,ud,ud,ud,ud,ud,ud,ud,ud,ud,ud,ud,ud,ud,ud,ud,ud,ud,ud,ud,ud,ud,ud,ud,ud,ud,ud,ud,ud,ud,ud,ud,ud,ud,ud,ud,ud,ud,ud,ud,ud,ud,ud,ud,ud,ud,ud,ud,ud,ud,ud,ud,ud,ud,ud,ud,ud,ud,ud,ud,ud,ud,ud,ud,ud,ud,ud,ud,ud,ud,ud,ud,ud,ud
Well_Alias=A01,A02,A03,A04,A05,A06,A07,A08,A09,A10,A11,A12,B01,B02,B03,B04,B05,B06,B07,B08,B09,B10,B11,B12,C01,C02,C03,C04,C05,C06,C07,C08,C09,C10,C11,C12,D01,D02,D03,D04,D05,D06,D07,D08,D09,D10,D11,D12,E01,E02,E03,E04,E05,E06,E07,E08,E09,E10,E11,E12,F01,F02,F03,F04,F05,F06,F07,F08,F09,F10,F11,F12,G01,G02,G03,G04,G05,G06,G07,G08,G09,G10,G11,G12,H01,H02,H03,H04,H05,H06,H07,H08,H09,H10,H11,H12
Well_Pos=1,2,3,4,5,6,7,8,9,10,11,12,13,14,15,16,17,18,19,20,21,22,23,24,25,26,27,28,29,30,31,32,33,34,35,36,37,38,39,40,41,42,43,44,45,46,47,48,49,50,51,52,53,54,55,56,57,58,59,60,61,62,63,64,65,66,67,68,69,70,71,72,73,74,75,76,77,78,79,80,81,82,83,84,85,86,87,88,89,90,91,92,93,94,95,96
position=A01,A02,A03,A04,A05,A06,A07,A08,A09,A10,A11,A12,B01,B02,B03,B04,B05,B06,B07,B08,B09,B10,B11,B12,C01,C02,C03,C04,C05,C06,C07,C08,C09,C10,C11,C12,D01,D02,D03,D04,D05,D06,D07,D08,D09,D10,D11,D12,E01,E02,E03,E04,E05,E06,E07,E08,E09,E10,E11,E12,F01,F02,F03,F04,F05,F06,F07,F08,F09,F10,F11,F12,G01,G02,G03,G04,G05,G06,G07,G08,G09,G10,G11,G12,H01,H02,H03,H04,H05,H06,H07,H08,H09,H10,H11,H12
[Runtime_State]
Instrument=Tecan_20
Start_Time_Now=3.2616733904E+9
Reads_Completed=94
Innoc_Direction=down
Wells_In_Use=111111111111111111111111111111111111111111111111111111111111111111111111111111111111111111111111
Innoc_Map=111111111111111111111111111111111111111111111111111111111111111111111111111111111111000000000000
Dilute_Map=111111111111111111111111111111111111111111111111111111111111111111111111111111111111111111111111
Save_Sample_Map=000000000000000000000000000000000000000000000000010000000100000001000000010000000100000001000000
Current_OD=0.116,0.264,0.386,0.380,0.304,0.088,0.336,0.396,0.380,0.351,0.341,0.071,0.176,0.260,0.349,0.379,0.310,0.088,0.327,0.357,0.405,0.399,0.071,0.108,0.071,0.257,0.399,0.370,0.285,0.083,0.292,0.402,0.393,0.331,0.072,0.071,0.167,0.241,0.397,0.371,0.285,0.086,0.313,0.350,0.405,0.271,0.072,0.086,0.138,0.216,0.407,0.386,0.290,0.082,0.207,0.294,0.399,0.374,0.154,0.071,0.074,0.243,0.437,0.373,0.298,0.082,0.320,0.411,0.425,0.373,0.079,0.101,0.367,0.409,0.404,0.395,0.404,0.441,0.361,0.451,0.425,0.417,0.420,0.443,0.350,0.426,0.405,0.409,0.362,0.430,0.314,0.327,0.361,0.370,0.407,0.412
Bckgrnd_OD=0.085,0.089,0.089,0.084,0.086,0.084,0.084,0.092,0.085,0.091,0.083,0.069,0.091,0.087,0.081,0.082,0.085,0.086,0.085,0.081,0.085,0.087,0.070,0.078,0.069,0.086,0.085,0.083,0.081,0.082,0.078,0.086,0.085,0.081,0.069,0.068,0.084,0.086,0.087,0.082,0.080,0.081,0.082,0.080,0.084,0.080,0.069,0.075,0.081,0.080,0.085,0.081,0.080,0.080,0.077,0.076,0.085,0.082,0.084,0.069,0.071,0.082,0.087,0.081,0.080,0.081,0.083,0.086,0.085,0.086,0.073,0.083,0.088,0.085,0.085,0.085,0.082,0.085,0.081,0.084,0.085,0.079,0.094,0.092,0.092,0.086,0.086,0.084,0.081,0.081,0.089,0.083,0.081,0.087,0.086,0.125
Mapped=010000001100000010000000010000001100000010000000111111111111111111111111111111111111111111111111
Pipet_Completed=000000000000000000000000000000000000000000000000000000000000000000000000000000000000000000000000
Innoc_Completed=0,0,0,0,0,0,0,0,0,0,0,0,0,0,0,0,0,0,0,0,0,0,0,0,0,0,0,0,0,0,0,0,0,0,0,0,0,0,0,0,0,0,0,0,0,0,0,0,0,0,0,0,0,0,0,0,0,0,0,0,0,0,0,0,0,0,0,0,0,0,0,0,0,0,0,0,0,0,0,0,0,0,0,0,0,0,0,0,0,0,0,0,0,0,0,0
Save_Completed=0,0,0,0,0,0,0,0,0,0,0,0,0,0,0,0,0,0,0,0,0,0,0,0,0,0,0,0,0,0,0,0,0,0,0,0,0,0,0,0,0,0,0,0,0,0,0,0,0,0,0,0,0,0,0,0,0,0,0,0,0,0,0,0,0,0,0,0,0,0,0,0,0,0,0,0,0,0,0,0,0,0,0,0,0,0,0,0,0,0,0,0,0,0,0,0
Pipeted_At=0,0,0,0,0,0,0,0,0,0,0,0,0,0,0,0,0,0,0,0,0,0,0,0,0,0,0,0,0,0,0,0,0,0,0,0,0,0,0,0,0,0,0,0,0,0,0,0,0,0,0,0,0,0,0,0,0,0,0,0,0,0,0,0,0,0,0,0,0,0,0,0,0,0,0,0,0,0,0,0,0,0,0,0,0,0,0,0,0,0,0,0,0,0,0,0
Pipeted_OD=0,0,0,0,0,0,0,0,0,0,0,0,0,0,0,0,0,0,0,0,0,0,0,0,0,0,0,0,0,0,0,0,0,0,0,0,0,0,0,0,0,0,0,0,0,0,0,0,0,0,0,0,0,0,0,0,0,0,0,0,0,0,0,0,0,0,0,0,0,0,0,0,0,0,0,0,0,0,0,0,0,0,0,0,0,0,0,0,0,0,0,0,0,0,0,0
Dilutes_Completed=0,0,0,0,0,0,0,0,0,0,0,0,0,0,0,0,0,0,0,0,0,0,0,0,0,0,0,0,0,0,0,0,0,0,0,0,0,0,0,0,0,0,0,0,0,0,0,0,0,0,0,0,0,0,0,0,0,0,0,0,0,0,0,0,0,0,0,0,0,0,0,0,0,0,0,0,0,0,0,0,0,0,0,0,0,0,0,0,0,0,0,0,0,0,0,0
Time_At_Innoc=0,0,0,0,0,0,0,0,0,0,0,0,0,0,0,0,0,0,0,0,0,0,0,0,0,0,0,0,0,0,0,0,0,0,0,0,0,0,0,0,0,0,0,0,0,0,0,0,0,0,0,0,0,0,0,0,0,0,0,0,0,0,0,0,0,0,0,0,0,0,0,0,0,0,0,0,0,0,0,0,0,0,0,0,0,0,0,0,0,0,0,0,0,0,0,0
Time_At_Save=0,0,0,0,0,0,0,0,0,0,0,0,0,0,0,0,0,0,0,0,0,0,0,0,0,0,0,0,0,0,0,0,0,0,0,0,0,0,0,0,0,0,0,0,0,0,0,0,0,0,0,0,0,0,0,0,0,0,0,0,0,0,0,0,0,0,0,0,0,0,0,0,0,0,0,0,0,0,0,0,0,0,0,0,0,0,0,0,0,0,0,0,0,0,0,0
Time_At_Dilute=0,0,0,0,0,0,0,0,0,0,0,0,0,0,0,0,0,0,0,0,0,0,0,0,0,0,0,0,0,0,0,0,0,0,0,0,0,0,0,0,0,0,0,0,0,0,0,0,0,0,0,0,0,0,0,0,0,0,0,0,0,0,0,0,0,0,0,0,0,0,0,0,0,0,0,0,0,0,0,0,0,0,0,0,0,0,0,0,0,0,0,0,0,0,0,0
Previous_OD=0.116,0.264,0.386,0.380,0.304,0.088,0.336,0.396,0.380,0.351,0.341,0.071,0.176,0.260,0.349,0.379,0.310,0.088,0.327,0.357,0.405,0.399,0.071,0.108,0.071,0.257,0.399,0.370,0.285,0.083,0.292,0.402,0.393,0.331,0.072,0.071,0.167,0.241,0.397,0.371,0.285,0.086,0.313,0.350,0.405,0.271,0.072,0.086,0.138,0.216,0.407,0.386,0.290,0.082,0.207,0.294,0.399,0.374,0.154,0.071,0.074,0.243,0.437,0.373,0.298,0.082,0.320,0.411,0.425,0.373,0.079,0.101,0.367,0.409,0.404,0.395,0.404,0.441,0.361,0.451,0.425,0.417,0.420,0.443,0.350,0.426,0.405,0.409,0.362,0.430,0.314,0.327,0.361,0.370,0.407,0.412
Prev_Delta_OD=0.017,0.009,0.016,0.020,0.008,0.001,0.008,0.020,0.004,0.019,0.008,0.002,0.009,0.001,0.016,0.006,0.009,0.000,0.013,0.000,0.012,0.017,0.003,0.063,0.000,0.011,0.016,0.011,0.007,0.001,0.005,0.017,0.003,0.021,0.001,0.002,0.010,0.003,0.018,0.013,0.014,0.010,0.017,0.010,0.012,0.018,0.001,0.104,0.008,0.006,0.023,0.019,0.015,0.001,0.007,0.013,0.004,0.021,0.004,0.002,0.002,0.010,0.027,0.013,0.016,0.000,0.011,0.013,0.010,0.020,0.005,0.098,0.003,0.013,0.015,0.009,0.016,0.016,0.015,0.016,0.009,0.015,0.005,0.005,0.000,0.014,0.012,0.020,0.008,0.014,0.003,0.013,0.006,0.015,0.001,0.021
Delta_From_Ref=0.000,-0.330,-7.998,-7.181,-4.247,1.427,-6.700,-9.720,-0.819,-0.677,-5.406,2.831,-1.934,-3.015,-5.400,-6.755,-0.252,0.194,-6.115,-5.960,-8.975,-8.879,2.732,-4.203,1.101,-0.106,-7.246,-6.894,-2.663,1.712,-3.130,-8.792,-0.760,-0.009,2.826,2.853,-0.966,-2.323,-7.434,-6.013,0.078,0.452,-5.083,-5.739,-8.295,-2.656,2.725,-2.826,0.000,0.000,0.000,0.000,0.000,0.000,0.000,0.000,0.000,0.000,0.000,0.000,0.000,0.000,0.000,0.000,0.000,0.000,0.000,0.000,0.000,0.000,0.000,0.000,0.000,0.000,0.000,0.000,0.000,0.000,0.000,0.000,0.000,0.000,0.000,0.000,0.000,0.000,0.000,0.000,0.000,0.000,0.000,0.000,0.000,0.000,0.000,0.000
Sig_OD_Delta=0,0,0,0,0,1,0,0,0,0,0,1,0,0,0,0,0,0,0,0,0,0,1,0,1,0,0,0,0,1,0,0,0,0,1,1,0,0,0,0,0,0,0,0,0,0,1,0,0,0,0,0,0,0,0,0,0,0,0,0,0,0,0,0,0,0,0,0,0,0,0,0,0,0,0,0,0,0,0,0,0,0,0,0,0,0,0,0,0,0,0,0,0,0,0,0
Add_Drug_at_Start_Map=000000000000000000000000000000000000000000000000000000000000000000000000000000000000000000000000
[Analysis]
Drug_ID=A1,A2,A3,A4,A5,A6,B1,B2,B3,B4,B5,B6,C1,C2,C3,C4,C5,C6,D1,D2,D3,D4,D5,D6,E1,E2,E3,E4,E5,E6,F1,F2,F3,F4,F5,F6,G1,G2,G3,G4,G5,G6,H1,H2,H3,H4,H5,H6
Decision=no_inh,no_inh,ps2_4_1,ps2_2_1,ps2_1_1,screen,no_inh,no_inh,ps2_1_1,ps2_2_1,ps2_1_1,screen,screen,no_inh,ps2_2_1,ps2_2_1,no_inh,screen,no_inh,no_inh,ps2_2_1,ps2_2_1,no_inh,screen,no_inh,no_inh,ps2_4_1,ps2_2_1,no_inh,screen,screen,no_inh,ps2_4_1,ps2_2_1,no_inh,screen,ps2_4_1,ps2_4_1,ps2_4_1,ps2_4_1,ps2_4_1,ps2_4_1,ps2_4_1,ps2_4_1,ps2_4_1,ps2_4_1,ps2_2_1,ps2_4_1,ps2_4_1,ps2_4_1,ps2_4_1,ps2_1_1,ps2_1_1,screen,ps2_2_1,ps2_2_1,ps2_4_1,ps2_4_1,screen,ps2_4_1,no_inh,ps2_4_1,ps2_4_1,ps2_1_1,screen,screen,ps2_1_1,ps2_2_1,ps2_4_1,no_inh,screen,screen,no_inh,no_inh,ps2_4_1,ps2_1_1,no_inh,screen,ps2_1_1,ps2_4_1,ps2_4_1,ps2_2_1,screen,ps2_2_1,ps2_2_1,ps2_4_1,ps2_4_1,ps2_4_1,ps2_4_1,ps2_4_1,ps2_4_1,ps2_4_1,ps2_4_1,ps2_4_1,ps2_4_1,ps2_4_1
Plot_Min=0.100,0.100,0.100,0.100,0.100,0.100,0.100,0.100,0.100,0.100,0.100,0.100,0.100,0.100,0.100,0.100,0.100,0.100,0.100,0.100,0.100,0.100,0.100,0.100,0.100,0.100,0.100,0.100,0.100,0.100,0.100,0.100,0.100,0.100,0.100,0.100,0.100,0.100,0.100,0.100,0.100,0.100,0.100,0.100,0.100,0.100,0.100,0.100
Plot_Max=1.500,1.500,1.500,1.500,1.500,1.500,1.500,1.500,1.500,1.500,1.500,1.500,1.500,1.500,1.500,1.500,1.500,1.500,1.500,1.500,1.500,1.500,1.500,1.500,1.500,1.500,1.500,1.500,1.500,1.500,1.500,1.500,1.500,1.500,1.500,1.500,1.500,1.500,1.500,1.500,1.500,1.500,1.500,1.500,1.500,1.500,1.500,1.500
G_Plot_Min=0.1
G_Plot_Delta=0.7
Plot_On_Off=0
OD_Gen_Pt=0.460
Gens_to_OD_Pt=5.000
Avg_G=12.375,6.349,5.319,5.329,5.871,0.000,8.304,6.330,5.499,5.298,5.802,0.000,0.000,6.417,5.228,5.360,5.997,0.000,8.648,6.617,5.248,5.361,6.020,0.000,9.574,6.969,5.200,5.282,5.966,0.000,0.000,6.549,5.072,5.344,5.897,0.000,5.400,5.175,5.195,5.238,5.187,5.029,5.515,5.098,5.189,5.182,5.400,5.056,5.594,5.291,5.295,5.560,5.543,0.000,5.676,5.408,5.192,5.239,0.000,5.242,5.899,5.219,5.234,5.641,0.000,0.000,5.777,5.475,5.183,6.188,0.000,0.000,7.089,5.889,5.204,5.356,9.269,0.000,5.719,5.165,5.096,5.389,0.000,5.472,5.416,4.974,5.086,5.104,5.133,4.982,5.681,5.661,5.393,5.403,5.166,4.840
Max_Slope=26.625,12.113,8.690,9.713,9.424,100.016,10.535,11.381,8.997,9.002,11.085,50.890,149.252,12.058,8.103,10.901,10.619,72.820,20.390,10.793,8.013,9.151,10.983,8.043,23.265,13.939,8.872,9.285,9.313,31.877,31.713,11.613,7.802,9.726,11.789,25.509,9.541,8.755,8.503,10.051,8.815,7.245,10.470,8.743,9.331,9.605,10.058,8.318,7.605,8.361,8.511,8.875,10.015,83.529,7.008,8.987,7.621,8.304,24.720,2.350,11.792,8.280,8.200,9.498,79.654,64.961,11.800,9.595,8.300,11.705,45.006,1.771,17.567,9.992,7.500,8.737,28.687,74.087,10.777,8.219,8.082,8.650,46.725,1.944,10.179,6.910,7.587,5.799,7.461,6.921,12.477,10.885,9.827,9.492,6.017,4.129
Fit_Model=all
Fit_Const_OD_Base=0.085
Fit_Const_N0=0.01500
Fit_Const_T0=0.000
G_Fit_Min=0.100
G_Fit_Delta=0.400
Fit_On_Off=0.000,0.000,0.000,0.000,0.000,0.000,0.000,0.000,0.000,0.000,0.000,0.000,0.000,0.000,0.000,0.000,0.000,0.000,0.000,0.000,0.000,0.000,0.000,0.000,0.000,0.000,0.000,0.000,0.000,0.000,0.000,0.000,0.000,0.000,0.000,0.000,0.000,0.000,0.000,0.000,0.000,0.000,0.000,0.000,0.000,0.000,0.000,0.000,0.000,0.000,0.000,0.000,0.000,0.000,0.000,0.000,0.000,0.000,0.000,0.000,0.000,0.000,0.000,0.000,0.000,0.000,0.000,0.000,0.000,0.000,0.000,0.000,0.000,0.000,0.000,0.000,0.000,0.000,0.000,0.000,0.000,0.000,0.000,0.000,0.000,0.000,0.000,0.000,0.000,0.000,0.000,0.000,0.000,0.000,0.000,0.000
Fit_Min=0.035,0.039,0.039,0.034,0.036,0.034,0.041,0.037,0.031,0.032,0.035,0.036,0.019,0.036,0.035,0.033,0.031,0.032,0.034,0.036,0.037,0.032,0.030,0.031,0.031,0.030,0.035,0.031,0.030,0.030,0.021,0.032,0.037,0.031,0.030,0.031,0.038,0.035,0.035,0.035,0.032,0.035,0.042,0.036,0.036,0.034,0.031,0.031,0.000,0.000,0.000,0.000,0.000,0.000,0.000,0.000,0.000,0.000,0.000,0.000,0.000,0.000,0.000,0.000,0.000,0.000,0.000,0.000,0.000,0.000,0.000,0.000,0.000,0.000,0.000,0.000,0.000,0.000,0.000,0.000,0.000,0.000,0.000,0.000,0.000,0.000,0.000,0.000,0.000,0.000,0.000,0.000,0.000,0.000,0.000,0.000
Fit_Delta=0.037,0.134,0.234,0.153,0.131,1.500,0.083,0.144,0.209,0.217,0.158,1.500,1.500,0.137,0.230,0.217,0.108,1.500,0.058,0.120,0.177,0.128,0.185,1.500,0.047,0.103,0.243,0.217,0.107,1.500,0.083,0.127,0.142,0.157,0.118,1.500,0.125,0.236,0.189,0.248,0.304,0.288,0.107,0.198,0.188,0.302,0.141,0.210,0.183,0.150,0.242,0.118,0.178,1.500,0.053,0.154,0.152,0.147,0.118,0.167,0.128,0.136,0.249,0.231,0.304,0.288,0.135,0.122,0.165,0.169,0.141,0.210,0.049,0.108,0.204,0.136,0.024,0.000,0.204,0.109,0.190,0.134,0.000,0.134,0.173,0.147,0.211,0.299,0.229,0.171,0.062,0.116,0.113,0.174,0.223,0.079
Fit_Offset=0.074,0.088,0.082,0.081,0.089,0.000,0.079,0.083,0.075,0.073,0.079,0.000,0.000,0.081,0.076,0.073,0.081,0.000,0.065,0.080,0.079,0.077,0.078,0.000,0.070,0.077,0.075,0.074,0.077,0.000,0.000,0.082,0.083,0.077,0.078,0.000,0.082,0.075,0.079,0.069,0.051,0.067,0.087,0.083,0.082,0.066,0.078,0.076,0.087,0.085,0.068,0.083,0.077,0.000,-0.397,0.077,0.077,0.080,0.000,0.239,0.073,0.079,0.067,0.075,0.000,0.000,0.076,0.077,0.077,0.075,0.000,0.000,0.075,0.074,0.077,0.078,0.084,0.000,0.067,0.081,0.079,0.080,0.000,0.125,0.075,0.079,0.080,0.066,0.085,0.085,0.088,0.084,0.078,0.084,0.084,0.095
Fit_N0=0.019,0.008,0.007,0.005,0.006,0.000,0.020,0.009,0.010,0.008,0.009,0.000,0.000,0.011,0.009,0.011,0.005,0.000,0.032,0.010,0.005,0.005,0.010,0.000,0.016,0.008,0.009,0.010,0.009,0.000,0.000,0.007,0.006,0.004,0.008,0.000,0.010,0.010,0.006,0.014,0.031,0.010,0.006,0.005,0.007,0.041,0.006,0.007,0.019,0.006,0.011,0.007,0.013,0.000,0.170,0.007,0.007,0.009,0.000,-0.027,0.008,0.004,0.011,0.013,0.000,0.000,0.008,0.004,0.006,0.012,0.000,0.000,0.004,0.005,0.009,0.006,0.003,0.000,0.020,0.005,0.008,0.008,0.000,-0.000,0.006,0.006,0.007,0.025,0.010,0.007,0.005,0.008,0.005,0.006,0.006,0.054
Fit_T0=6.400,4.900,0.761,1.085,4.260,0.000,4.394,5.023,3.935,1.719,3.548,0.000,0.000,6.017,2.961,2.662,5.033,0.000,7.676,5.612,0.542,2.328,5.994,0.000,5.824,5.822,1.510,3.844,5.274,0.000,0.000,5.416,2.382,1.785,4.249,0.000,2.763,0.718,1.718,1.340,2.658,-1.159,0.409,-0.029,1.378,7.168,2.608,0.688,4.441,0.440,-0.609,1.266,4.327,0.000,-93.007,2.514,0.594,1.451,0.000,-15.581,3.549,-0.855,-0.271,5.545,0.000,0.000,1.781,0.825,-0.010,5.004,0.000,0.000,3.647,4.900,2.637,2.823,4.620,0.000,2.971,0.073,1.370,1.338,0.000,2.100,1.199,0.233,1.891,5.748,-1.814,-0.268,2.663,2.856,0.749,0.340,1.493,-23.781
Fit_G=11.825,3.953,3.545,3.083,3.444,0.000,8.798,4.152,3.670,3.696,3.817,0.000,0.000,4.349,3.528,3.849,3.235,0.000,11.104,4.264,3.370,3.163,3.946,0.000,7.756,4.210,3.660,3.450,3.752,0.000,0.000,3.807,2.931,3.088,3.782,0.000,3.211,4.001,3.215,4.172,5.501,4.143,3.173,3.249,3.283,4.883,3.132,3.473,4.777,3.076,4.307,3.774,3.945,0.000,62.753,3.412,3.380,3.436,0.000,11.752,4.063,3.162,4.230,4.016,0.000,0.000,3.986,3.132,3.383,4.567,0.000,0.000,3.042,3.214,3.344,3.283,3.332,0.000,5.525,3.110,3.343,3.903,0.000,2.416,3.393,3.146,3.298,4.291,4.450,3.239,2.438,2.869,3.117,2.925,3.116,1069.944
Fit_Error=0.244,4.139,17.060,4.104,8.834,0.000,2.061,3.493,7.980,6.717,1.682,0.000,0.000,1.119,7.365,5.225,2.023,0.000,0.856,0.915,1.933,0.697,3.231,0.000,0.497,0.616,9.175,4.986,1.119,0.000,0.000,6.745,1.726,1.409,0.660,0.000,2.589,13.756,2.355,19.221,108.762,28.209,1.933,6.588,6.693,183.857,1.306,5.599,51.304,1.587,12.579,1.091,3.775,0.000,2.712,2.093,2.174,2.454,0.000,100.816,2.171,0.825,19.633,15.435,0.000,0.000,1.547,2.772,2.695,9.364,0.000,0.000,0.223,2.504,8.501,1.628,0.265,0.000,51.045,1.092,3.143,2.317,0.000,134.684,3.062,2.015,6.817,47.065,69.467,4.817,0.431,1.838,1.573,8.540,45.594,4.011
Fit_CV=62.000,171.000,123.000,84.000,132.000,0.000,180.000,158.000,145.000,133.000,150.000,0.000,0.000,156.000,146.000,134.000,144.000,0.000,186.000,126.000,108.000,87.000,168.000,0.000,52.000,129.000,118.000,111.000,122.000,0.000,0.000,161.000,73.000,86.000,123.000,0.000,88.000,144.000,92.000,125.000,171.000,123.000,105.000,93.000,85.000,171.000,86.000,107.000,79.000,85.000,157.000,90.000,50.000,0.000,33.000,99.000,74.000,77.000,0.000,76.000,143.000,92.000,130.000,152.000,0.000,0.000,121.000,94.000,112.000,162.000,0.000,0.000,26.000,108.000,94.000,119.000,26.000,0.000,175.000,69.000,89.000,116.000,0.000,136.000,93.000,73.000,102.000,169.000,150.000,73.000,16.000,31.000,86.000,89.000,95.000,29.000
Time_to_20_Gens=0,0,0,0,0,0,0,0,0,0,0,0,0,0,0,0,0,0,0,0,0,0,0,0,0,0,0,0,0,0,0,0,0,0,0,0,0,0,0,0,0,0,0,0,0,0,0,0
Time_to_each_5_Gens=0,0,0,0,0,0,0,0,0,0,0,0,0,0,0,0,0,0,0,0,0,0,0,0,0,0,0,0,0,0,0,0,0,0,0,0,0,0,0,0,0,0,0,0,0,0,0,0
Time_to_each_n_Gens=22.627,23.477,23.484,23.466,23.486,0.000,22.790,23.457,23.477,23.473,23.469,0.000,0.000,23.492,23.491,23.438,23.484,0.000,23.482,23.489,23.477,23.481,23.482,0.000,22.825,23.487,23.487,23.478,23.482,0.000,0.000,23.478,23.474,23.491,23.483,0.000,23.462,23.483,23.455,23.482,23.489,23.471,23.415,23.482,23.468,23.477,23.485,23.477,23.466,23.487,23.409,23.487,23.482,0.000,23.480,23.465,23.479,23.478,0.000,11.598,23.481,23.481,23.477,23.489,0.000,0.000,23.492,23.492,23.470,23.487,0.000,0.000,23.479,23.489,23.472,23.472,23.488,0.000,23.490,23.489,23.491,23.491,0.000,12.000,23.481,23.423,23.466,23.472,23.473,23.231,23.100,23.474,23.466,23.485,23.486,21.428
Min_Pt_OD=0,0,0,0,0,0,0,0,0,0,0,0,0,0,0,0,0,0,0,0,0,0,0,0,0,0,0,0,0,0,0,0,0,0,0,0,0,0,0,0,0,0,0,0,0,0,0,0
Min_Pt_t=0,0,0,0,0,0,0,0,0,0,0,0,0,0,0,0,0,0,0,0,0,0,0,0,0,0,0,0,0,0,0,0,0,0,0,0,0,0,0,0,0,0,0,0,0,0,0,0
TO_OD=0,0,0,0,0,0,0,0,0,0,0,0,0,0,0,0,0,0,0,0,0,0,0,0,0,0,0,0,0,0,0,0,0,0,0,0,0,0,0,0,0,0,0,0,0,0,0,0
Ref_ID=A01
Multi_Refs=single_ref
test=A01,A02,A03,A04,A05,A06,A07,A08,A09,A10,A11,A12,B01,B02,B03,B04,B05,B06,B07,B08,B09,B10,B11,B12,C01,C02,C03,C04,C05,C06,C07,C08,C09,C10,C11,C12,D01,D02,D03,D04,D05,D06,D07,D08,D09,D10,D11,D12,E01,E02,E03,E04,E05,E06,E07,E08,E09,E10,E11,E12,F01,F02,F03,F04,F05,F06,F07,F08,F09,F10,F11,F12,G01,G02,G03,G04,G05,G06,G07,G08,G09,G10,G11,G12,H01,H02,H03,H04,H05,H06,H07,H08,H09,H10,H11,H12
Start_Time_Now=3.2616733905E+9
Start_Date="5/10/2007+4:23 PM"
pv_to_plate_order=no
gen_time_cutoff=0.000
Drug_Name=nd?:;-ud+0,nd?:;-ud+0,nd?:;-ud+0,nd?:;-ud+0,nd?:;-ud+0,nd?:;-ud+0,nd?:;-ud+0,nd?:;-ud+0,nd?:;-ud+0,nd?:;-ud+0,nd?:;-ud+0,nd?:;-ud+0,nd?:;-ud+0,nd?:;-ud+0,nd?:;-ud+0,nd?:;-ud+0,nd?:;-ud+0,nd?:;-ud+0,nd?:;-ud+0,nd?:;-ud+0,nd?:;-ud+0,nd?:;-ud+0,nd?:;-ud+0,nd?:;-ud+0,nd?:;-ud+0,nd?:;-ud+0,nd?:;-ud+0,nd?:;-ud+0,nd?:;-ud+0,nd?:;-ud+0,nd?:;-ud+0,nd?:;-ud+0,nd?:;-ud+0,nd?:;-ud+0,nd?:;-ud+0,nd?:;-ud+0,nd?:;-ud+0,nd?:;-ud+0,nd?:;-ud+0,nd?:;-ud+0,nd?:;-ud+0,nd?:;-ud+0,nd?:;-ud+0,nd?:;-ud+0,nd?:;-ud+0,nd?:;-ud+0,nd?:;-ud+0,nd?:;-ud+0,nd?:;-ud+0,nd?:;-ud+0,nd?:;-ud+0,nd?:;-ud+0,nd?:;-ud+0,nd?:;-ud+0,nd?:;-ud+0,nd?:;-ud+0,nd?:;-ud+0,nd?:;-ud+0,nd?:;-ud+0,nd?:;-ud+0,nd?:;-ud+0,nd?:;-ud+0,nd?:;-ud+0,nd?:;-ud+0,nd?:;-ud+0,nd?:;-ud+0,nd?:;-ud+0,nd?:;-ud+0,nd?:;-ud+0,nd?:;-ud+0,nd?:;-ud+0,nd?:;-ud+0,nd?:;-ud+0,nd?:;-ud+0,nd?:;-ud+0,nd?:;-ud+0,nd?:;-ud+0,nd?:;-ud+0,nd?:;-ud+0,nd?:;-ud+0,nd?:;-ud+0,nd?:;-ud+0,nd?:;-ud+0,nd?:;-ud+0,nd?:;-ud+0,nd?:;-ud+0,nd?:;-ud+0,nd?:;-ud+0,nd?:;-ud+0,nd?:;-ud+0,nd?:;-ud+0,nd?:;-ud+0,nd?:;-ud+0,nd?:;-ud+0,nd?:;-ud+0,nd?:;-ud+0
Drug_Well_Pos=A01,A02,A03,A04,A05,A06,B01,B02,B03,B04,B05,B06,C01,C02,C03,C04,C05,C06,D01,D02,D03,D04,D05,D06,E01,E02,E03,E04,E05,E06,F01,F02,F03,F04,F05,F06,G01,G02,G03,G04,G05,G06,H01,H02,H03,H04,H05,H06,A07,A08,A09,A10,A11,A12,B07,B08,B09,B10,B11,B12,C07,C08,C09,C10,C11,C12,D07,D08,D09,D10,D11,D12,E07,E08,E09,E10,E11,E12,F07,F08,F09,F10,F11,F12,G07,G08,G09,G10,G11,G12,H07,H08,H09,H10,H11,H12
Avg_G_tcut=12.375,6.349,5.319,5.329,5.871,0.000,8.304,6.330,5.499,5.298,5.802,0.000,0.000,6.417,5.228,5.360,5.997,0.000,8.648,6.617,5.248,5.361,6.020,0.000,9.574,6.969,5.200,5.282,5.966,0.000,0.000,6.549,5.072,5.344,5.897,0.000,5.400,5.175,5.195,5.238,5.187,5.029,5.515,5.098,5.189,5.182,5.400,5.056,5.594,5.291,5.295,5.560,5.543,0.000,5.676,5.408,5.192,5.239,0.000,5.242,5.899,5.219,5.234,5.641,0.000,0.000,5.777,5.475,5.183,6.188,0.000,0.000,7.089,5.889,5.204,5.356,9.269,0.000,5.719,5.165,5.096,5.389,0.000,5.472,5.416,4.974,5.086,5.104,5.133,4.982,5.681,5.661,5.393,5.403,5.166,4.840
t0_from_interval=-2.586,4.614,0.639,0.802,3.253,0.000,-2.504,4.638,2.470,1.351,2.191,0.000,0.000,4.777,1.945,0.804,5.973,0.000,-1.885,5.297,1.468,2.560,4.193,0.000,0.417,5.448,1.266,2.684,3.656,0.000,0.000,3.014,0.983,2.895,3.567,0.000,-1.921,0.406,1.301,-0.332,-0.108,-0.777,-2.105,0.722,-0.718,0.365,1.366,0.171,-8.215,-1.664,-0.888,1.512,2.509,0.000,-4.032,2.209,-0.739,-1.213,0.000,-9.153,3.413,-0.575,-0.665,3.877,0.000,0.000,0.808,1.809,0.145,3.300,0.000,0.000,4.205,5.425,0.871,3.320,4.881,0.000,-0.641,-0.966,0.131,1.713,0.000,-9.643,0.616,-0.100,1.236,1.495,-3.938,-1.869,-1.722,-3.005,0.629,-2.978,0.418,-10.700
Sum_Delta_Ref=0.000,1.222,4.225,3.923,1.989,-1.000,0.778,1.259,2.846,3.647,2.357,-1.000,-1.000,1.090,3.642,3.788,1.203,-1.000,0.605,0.880,3.723,3.077,1.435,-1.000,0.269,0.679,4.097,3.294,1.440,-1.000,-1.000,1.118,4.814,3.061,1.749,-1.000,4.992,4.399,4.114,4.929,4.914,5.741,4.675,4.598,5.208,4.713,3.691,4.987,3.955,5.433,4.839,2.888,2.841,-1.000,3.537,3.178,5.160,5.076,-1.000,4.486,1.700,5.005,5.015,1.996,-1.000,-1.000,2.928,3.203,4.625,1.507,-1.000,-1.000,1.243,1.269,4.332,2.623,0.082,-1.000,2.857,5.130,4.983,2.954,-1.000,3.047,3.810,5.746,4.574,4.253,6.005,6.423,4.478,5.052,4.148,6.006,4.713,8.592
Gens_at_time_G=1.829,3.698,4.415,4.404,4.000,0.000,2.745,3.706,4.269,4.431,4.045,0.000,0.000,3.661,4.493,4.372,3.916,0.000,2.715,3.550,4.474,4.380,3.901,0.000,2.384,3.370,4.517,4.444,3.936,0.000,0.000,3.585,4.628,4.396,3.982,0.000,4.345,4.538,4.515,4.483,4.528,4.667,4.246,4.606,4.522,4.530,4.349,4.643,4.195,4.439,4.421,4.224,4.236,0.000,4.137,4.339,4.522,4.482,0.000,2.213,3.981,4.499,4.485,4.164,0.000,0.000,4.066,4.291,4.528,3.795,0.000,0.000,3.312,3.988,4.511,4.382,2.534,0.000,4.107,4.548,4.610,4.359,0.000,2.193,4.335,4.710,4.614,4.599,4.573,4.663,4.066,4.146,4.351,4.347,4.546,4.427
G_Int_tcut=13.789,5.101,5.174,5.147,5.058,0.000,9.216,5.078,4.921,4.993,5.260,0.000,0.000,5.112,4.795,5.177,4.471,0.000,9.342,5.125,4.920,4.776,4.945,0.000,9.399,5.352,4.920,4.679,5.038,0.000,0.000,5.708,4.860,4.685,5.001,0.000,5.842,5.085,4.907,5.312,5.211,5.196,6.011,4.941,5.348,5.102,5.086,5.019,7.552,5.666,5.496,5.202,4.951,0.000,6.651,4.899,5.355,5.510,0.000,9.379,5.042,5.347,5.382,4.710,0.000,0.000,5.579,5.054,5.151,5.319,0.000,0.000,5.819,4.529,5.011,4.599,7.342,0.000,5.875,5.377,5.067,4.996,0.000,9.869,5.274,4.995,4.818,4.779,5.994,5.383,6.104,6.386,5.249,6.088,5.074,7.257
Sum_Del_12=0.000,0.080,0.420,0.380,0.316,0.206,0.257,0.050,0.208,0.308,0.181,0.180,0.247,0.006,0.247,0.364,0.035,0.230,0.183,0.057,0.283,0.177,0.115,0.177,0.029,0.048,0.338,0.211,0.071,0.212,0.186,0.123,0.422,0.154,0.145,0.222,0.624,0.546,0.327,0.544,0.552,0.675,0.659,0.550,0.716,0.590,0.338,0.656,1.217,0.643,0.571,0.263,0.350,0.184,1.118,0.293,0.616,0.684,0.172,3.180,0.124,0.534,0.533,0.140,0.162,0.188,0.379,0.273,0.495,0.176,0.151,2.187,0.024,0.018,0.390,0.165,0.106,0.177,0.635,0.635,0.564,0.334,0.179,2.182,0.389,0.686,0.474,0.462,1.268,0.905,0.531,0.824,0.463,0.884,0.568,2.203
Sum_Del_20=0.000,1.170,4.070,3.773,1.917,0.817,0.756,1.203,2.730,3.504,2.259,0.774,0.872,1.040,3.494,3.643,1.148,0.846,0.588,0.840,3.572,2.947,1.373,0.734,0.258,0.647,3.941,3.157,1.375,0.831,0.783,1.069,4.634,2.931,1.672,0.828,4.823,4.238,3.951,4.758,4.741,5.541,4.529,4.431,5.027,4.541,3.550,4.807,3.822,5.250,4.668,2.776,2.728,0.759,3.416,3.048,4.970,4.898,0.771,4.567,1.626,4.825,4.840,1.916,0.755,0.772,2.815,3.072,4.451,1.450,0.729,3.447,1.192,1.202,4.168,2.509,0.074,0.760,2.748,4.947,4.797,2.835,0.774,3.042,3.668,5.543,4.399,4.088,5.804,6.204,4.329,4.891,3.996,5.817,4.544,8.368
Sum_Del_24=0.000,2.533,7.186,6.846,3.857,1.262,1.280,2.626,5.387,6.605,4.437,1.218,1.322,2.330,6.766,6.657,2.803,1.296,0.972,2.014,6.796,5.853,3.046,1.004,0.510,1.598,7.252,6.224,3.147,1.276,1.228,2.296,8.350,5.879,3.549,1.284,7.887,7.603,7.308,8.105,8.143,9.414,7.316,7.976,8.497,7.932,6.453,8.504,6.357,8.531,7.896,5.293,5.254,1.192,5.754,5.939,8.435,8.219,1.195,4.979,3.497,8.204,8.202,4.088,1.188,1.204,5.067,5.795,7.884,2.897,1.156,3.817,2.291,3.060,7.533,5.254,0.362,1.192,4.994,8.438,8.455,5.564,1.217,3.271,6.570,9.567,8.078,7.628,9.459,10.146,6.782,7.490,6.963,8.890,8.048,11.956
Sum_12=0.341,0.422,0.762,0.722,0.658,0.135,0.599,0.392,0.550,0.650,0.522,0.162,0.094,0.348,0.589,0.706,0.377,0.112,0.525,0.284,0.625,0.519,0.457,0.164,0.312,0.293,0.680,0.553,0.412,0.129,0.155,0.465,0.764,0.496,0.486,0.119,0.965,0.888,0.668,0.885,0.894,1.016,1.000,0.892,1.057,0.931,0.679,0.997,1.558,0.984,0.912,0.604,0.692,0.158,1.459,0.635,0.957,1.026,0.169,3.522,0.465,0.876,0.874,0.482,0.179,0.154,0.721,0.614,0.837,0.518,0.190,2.529,0.318,0.323,0.731,0.506,0.235,0.165,0.976,0.977,0.906,0.675,0.162,2.523,0.730,1.027,0.816,0.803,1.609,1.246,0.872,1.165,0.804,1.226,0.909,2.545
Sum_20=1.020,2.190,5.090,4.793,2.936,0.203,1.776,2.223,3.750,4.524,3.278,0.245,0.148,2.059,4.514,4.663,2.168,0.174,1.607,1.859,4.592,3.966,2.392,0.286,1.278,1.666,4.960,4.177,2.394,0.189,0.237,2.089,5.654,3.951,2.692,0.192,5.842,5.257,4.971,5.778,5.761,6.561,5.548,5.450,6.046,5.560,4.569,5.827,4.842,6.270,5.688,3.796,3.748,0.261,4.435,4.068,5.990,5.917,0.249,5.587,2.646,5.845,5.859,2.935,0.265,0.248,3.835,4.092,5.471,2.470,0.290,4.466,2.211,2.221,5.187,3.528,1.094,0.259,3.768,5.967,5.817,3.854,0.246,4.062,4.687,6.562,5.419,5.108,6.823,7.224,5.348,5.910,5.016,6.836,5.564,9.388
Sum_24=1.495,4.028,8.681,8.340,5.352,0.232,2.774,4.121,6.882,8.100,5.932,0.277,0.173,3.825,8.260,8.151,4.298,0.199,2.467,3.509,8.291,7.348,4.540,0.490,2.005,3.092,8.747,7.718,4.642,0.218,0.267,3.790,9.845,7.374,5.044,0.211,9.381,9.098,8.803,9.600,9.637,10.908,8.811,9.470,9.992,9.426,7.948,9.998,7.852,10.026,9.391,6.788,6.748,0.303,7.249,7.434,9.929,9.714,0.300,6.474,4.992,9.699,9.697,5.583,0.307,0.291,6.562,7.290,9.378,4.392,0.338,5.312,3.786,4.554,9.028,6.748,1.857,0.303,6.489,9.933,9.950,7.059,0.278,4.766,8.065,11.062,9.573,9.122,10.954,11.641,8.277,8.985,8.457,10.384,9.543,13.451
G_by_Interval=13.789,5.101,5.174,5.147,5.058,0.000,9.216,5.078,4.921,4.993,5.260,0.000,0.000,5.112,4.795,5.177,4.471,0.000,9.342,5.125,4.920,4.776,4.945,0.000,9.399,5.352,4.920,4.679,5.038,0.000,0.000,5.708,4.860,4.685,5.001,0.000,5.842,5.085,4.907,5.312,5.211,5.196,6.011,4.941,5.348,5.102,5.086,5.019,7.552,5.666,5.496,5.202,4.951,0.000,6.651,4.899,5.355,5.510,0.000,9.379,5.042,5.347,5.382,4.710,0.000,0.000,5.579,5.054,5.151,5.319,0.000,0.000,5.819,4.529,5.011,4.599,7.342,0.000,5.875,5.377,5.067,4.996,0.000,9.869,5.274,4.995,4.818,4.779,5.994,5.383,6.104,6.386,5.249,6.088,5.074,7.257
Avg_G_t8=12.375,6.349,5.319,5.329,5.871,0.000,8.304,6.330,5.499,5.298,5.802,0.000,0.000,6.417,5.228,5.360,5.997,0.000,8.648,6.617,5.248,5.361,6.020,0.000,9.574,6.969,5.200,5.282,5.966,0.000,0.000,6.549,5.072,5.344,5.897,0.000,5.400,5.175,5.195,5.238,5.187,5.029,5.515,5.098,5.189,5.182,5.400,5.056,5.594,5.291,5.295,5.560,5.543,0.000,5.676,5.408,5.192,5.239,0.000,5.242,5.899,5.219,5.234,5.641,0.000,0.000,5.777,5.475,5.183,6.188,0.000,0.000,7.089,5.889,5.204,5.356,9.269,0.000,5.719,5.165,5.096,5.389,0.000,5.472,5.416,4.974,5.086,5.104,5.133,4.982,5.681,5.661,5.393,5.403,5.166,4.840
G_int_t8=13.789,5.101,5.174,5.147,5.058,0.000,9.216,5.078,4.921,4.993,5.260,0.000,0.000,5.112,4.795,5.177,4.471,0.000,9.342,5.125,4.920,4.776,4.945,0.000,9.399,5.352,4.920,4.679,5.038,0.000,0.000,5.708,4.860,4.685,5.001,0.000,5.842,5.085,4.907,5.312,5.211,5.196,6.011,4.941,5.348,5.102,5.086,5.019,7.552,5.666,5.496,5.202,4.951,0.000,6.651,4.899,5.355,5.510,0.000,9.379,5.042,5.347,5.382,4.710,0.000,0.000,5.579,5.054,5.151,5.319,0.000,0.000,5.819,4.529,5.011,4.599,7.342,0.000,5.875,5.377,5.067,4.996,0.000,9.869,5.274,4.995,4.818,4.779,5.994,5.383,6.104,6.386,5.249,6.088,5.074,7.257
Avg_G_t12=12.375,6.349,5.319,5.329,5.871,0.000,8.304,6.330,5.499,5.298,5.802,0.000,0.000,6.417,5.228,5.360,5.997,0.000,8.648,6.617,5.248,5.361,6.020,0.000,9.574,6.969,5.200,5.282,5.966,0.000,0.000,6.549,5.072,5.344,5.897,0.000,5.400,5.175,5.195,5.238,5.187,5.029,5.515,5.098,5.189,5.182,5.400,5.056,5.594,5.291,5.295,5.560,5.543,0.000,5.676,5.408,5.192,5.239,0.000,5.242,5.899,5.219,5.234,5.641,0.000,0.000,5.777,5.475,5.183,6.188,0.000,0.000,7.089,5.889,5.204,5.356,9.269,0.000,5.719,5.165,5.096,5.389,0.000,5.472,5.416,4.974,5.086,5.104,5.133,4.982,5.681,5.661,5.393,5.403,5.166,4.840
G_int_t12=13.789,5.101,5.174,5.147,5.058,0.000,9.216,5.078,4.921,4.993,5.260,0.000,0.000,5.112,4.795,5.177,4.471,0.000,9.342,5.125,4.920,4.776,4.945,0.000,9.399,5.352,4.920,4.679,5.038,0.000,0.000,5.708,4.860,4.685,5.001,0.000,5.842,5.085,4.907,5.312,5.211,5.196,6.011,4.941,5.348,5.102,5.086,5.019,7.552,5.666,5.496,5.202,4.951,0.000,6.651,4.899,5.355,5.510,0.000,9.379,5.042,5.347,5.382,4.710,0.000,0.000,5.579,5.054,5.151,5.319,0.000,0.000,5.819,4.529,5.011,4.599,7.342,0.000,5.875,5.377,5.067,4.996,0.000,9.869,5.274,4.995,4.818,4.779,5.994,5.383,6.104,6.386,5.249,6.088,5.074,7.257
Avg_G_inflex=12.533,6.480,4.756,4.832,5.929,0.000,8.406,6.359,5.237,4.933,5.497,0.000,0.000,6.566,4.867,4.953,6.430,0.000,9.102,6.728,4.849,5.198,6.069,0.000,9.470,7.191,4.813,4.974,6.301,0.000,0.000,6.662,4.633,5.061,6.022,0.000,4.596,4.808,4.720,4.747,5.149,4.448,4.665,4.659,4.500,5.149,4.926,4.548,5.284,4.370,4.784,5.411,5.310,0.000,2.767,5.104,4.497,4.543,0.000,3.971,5.991,4.559,4.673,5.624,0.000,0.000,5.346,5.186,4.632,6.256,0.000,0.000,7.038,6.243,4.696,5.388,10.568,0.000,5.686,4.575,4.485,5.332,0.000,3.002,4.875,4.428,4.618,5.002,4.491,4.218,4.937,4.428,4.894,4.075,4.506,1.951
G_int_inflex=13.086,5.108,4.037,3.680,5.366,0.000,9.103,4.991,4.182,4.091,4.551,0.000,0.000,5.175,3.996,4.178,4.406,0.000,10.293,5.044,3.828,3.859,4.784,0.000,9.135,5.336,4.112,3.894,5.141,0.000,0.000,5.766,3.528,3.725,4.838,0.000,3.608,4.354,3.699,4.379,5.143,4.140,3.811,3.891,3.907,4.992,4.141,4.171,6.293,3.454,4.534,4.292,4.889,0.000,3.465,4.126,3.933,3.997,0.000,8.546,4.804,3.666,4.326,4.642,0.000,0.000,5.050,3.940,3.662,5.373,0.000,0.000,4.355,4.469,3.769,4.059,5.797,0.000,5.623,3.758,3.834,4.379,0.000,3.002,4.132,3.800,3.880,4.573,4.939,3.697,3.832,4.636,4.197,4.125,4.433,1.951
G_by_Interval_g4=13.789,5.101,4.686,4.694,5.433,0.000,9.216,5.078,4.731,4.669,5.108,0.000,0.000,5.112,4.492,4.844,4.471,0.000,9.342,5.125,4.562,4.503,4.945,0.000,9.399,5.352,4.557,4.507,5.038,0.000,0.000,5.708,4.462,4.416,5.001,0.000,5.023,4.881,4.530,4.917,4.868,4.730,5.230,4.789,4.988,5.466,4.976,4.890,6.598,4.960,5.095,4.841,5.266,0.000,6.673,4.754,4.985,5.049,0.000,9.379,5.042,4.843,4.879,4.670,0.000,0.000,5.694,4.713,4.871,5.319,0.000,0.000,5.819,4.529,4.583,4.427,7.342,0.000,5.671,4.858,4.758,4.743,0.000,9.869,4.975,4.704,4.609,4.650,5.606,4.865,5.444,6.198,5.098,5.839,5.316,5.781
G_int_t8_g4=13.789,5.101,4.686,4.694,5.433,0.000,9.216,5.078,4.731,4.669,5.108,0.000,0.000,5.112,4.492,4.844,4.471,0.000,9.342,5.125,4.562,4.503,4.945,0.000,9.399,5.352,4.557,4.507,5.038,0.000,0.000,5.708,4.462,4.416,5.001,0.000,5.023,4.881,4.530,4.917,4.868,4.730,5.230,4.789,4.988,5.466,4.976,4.890,6.598,4.960,5.095,4.841,5.266,0.000,6.673,4.754,4.985,5.049,0.000,9.379,5.042,4.843,4.879,4.670,0.000,0.000,5.694,4.713,4.871,5.319,0.000,0.000,5.819,4.529,4.583,4.427,7.342,0.000,5.671,4.858,4.758,4.743,0.000,9.869,4.975,4.704,4.609,4.650,5.606,4.865,5.444,6.198,5.098,5.839,5.316,5.781
G_int_t12_g4=13.789,5.101,4.686,4.694,5.433,0.000,9.216,5.078,4.731,4.669,5.108,0.000,0.000,5.112,4.492,4.844,4.471,0.000,9.342,5.125,4.562,4.503,4.945,0.000,9.399,5.352,4.557,4.507,5.038,0.000,0.000,5.708,4.462,4.416,5.001,0.000,5.023,4.881,4.530,4.917,4.868,4.730,5.230,4.789,4.988,5.466,4.976,4.890,6.598,4.960,5.095,4.841,5.266,0.000,6.673,4.754,4.985,5.049,0.000,9.379,5.042,4.843,4.879,4.670,0.000,0.000,5.694,4.713,4.871,5.319,0.000,0.000,5.819,4.529,4.583,4.427,7.342,0.000,5.671,4.858,4.758,4.743,0.000,9.869,4.975,4.704,4.609,4.650,5.606,4.865,5.444,6.198,5.098,5.839,5.316,5.781
G_int_inflex_g4=13.086,5.108,3.863,3.680,5.366,0.000,9.103,4.991,4.182,4.091,4.551,0.000,0.000,5.175,3.910,4.178,4.406,0.000,10.293,5.044,3.828,3.859,4.784,0.000,9.135,5.336,3.961,3.894,5.141,0.000,0.000,5.766,3.528,3.725,4.838,0.000,3.608,4.357,3.699,4.240,4.813,3.945,3.811,3.891,3.907,5.283,4.141,4.171,6.293,3.454,4.403,4.292,4.889,0.000,3.465,4.126,3.933,3.997,0.000,8.546,4.804,3.666,4.105,4.623,0.000,0.000,5.050,3.940,3.662,5.373,0.000,0.000,4.355,4.469,3.769,4.059,5.797,0.000,5.623,3.758,3.834,4.379,0.000,3.002,4.132,3.800,3.880,4.498,4.831,3.697,3.832,4.636,4.197,4.125,4.433,1.951
Time_Inflex=23.001,22.018,20.046,17.343,20.046,0.226,22.018,22.264,21.032,20.046,19.800,0.226,0.226,22.509,20.046,20.046,20.046,0.226,21.772,22.018,18.326,17.343,23.246,0.226,20.786,22.018,20.046,20.046,19.556,0.226,0.226,22.264,16.090,18.326,19.556,0.226,15.352,20.046,18.326,20.046,23.246,20.046,14.615,18.326,17.343,23.246,17.098,18.326,20.046,15.598,20.046,17.589,20.046,0.226,6.023,18.326,16.090,16.090,0.226,13.877,20.046,15.598,20.046,23.246,0.226,0.226,18.326,17.098,17.098,23.246,0.226,0.226,15.598,19.556,18.572,18.326,15.598,0.226,22.509,14.615,17.343,18.326,0.226,20.046,18.326,15.598,18.572,22.509,18.572,15.598,12.160,14.369,15.598,15.598,18.572,2.828
OD_Inflex=0.123,0.235,0.332,0.248,0.232,0.088,0.180,0.235,0.299,0.314,0.243,0.092,0.071,0.233,0.329,0.308,0.200,0.083,0.145,0.213,0.276,0.221,0.271,0.084,0.129,0.191,0.338,0.308,0.199,0.080,0.072,0.217,0.241,0.248,0.211,0.084,0.233,0.338,0.283,0.340,0.388,0.382,0.215,0.293,0.281,0.389,0.231,0.305,0.280,0.256,0.335,0.223,0.270,0.071,0.141,0.242,0.247,0.244,0.071,0.119,0.218,0.238,0.344,0.310,0.072,0.071,0.223,0.212,0.263,0.253,0.071,0.142,0.131,0.199,0.298,0.225,0.110,0.069,0.301,0.212,0.282,0.230,0.074,0.123,0.264,0.247,0.315,0.396,0.332,0.276,0.160,0.204,0.202,0.266,0.309,0.141
Time_Saturation=0.000,3.075,21.526,23.001,6.267,0.226,22.509,21.279,22.509,0.000,19.556,0.226,0.226,0.000,20.046,22.264,4.798,0.226,20.046,0.000,22.264,0.000,0.000,0.226,13.877,0.000,0.000,23.001,8.724,0.226,0.226,7.987,23.001,0.000,0.000,0.226,21.279,21.279,17.835,20.539,0.000,20.786,22.264,21.526,23.001,21.279,21.772,0.000,18.818,21.526,21.279,20.539,0.000,0.226,19.800,20.786,23.001,0.000,0.226,20.539,8.724,20.786,21.526,0.000,0.226,0.226,23.001,21.772,21.032,0.000,0.226,0.226,0.000,10.196,21.526,0.000,16.090,0.226,21.032,0.000,20.292,0.000,0.226,21.772,0.000,20.539,19.556,23.001,21.526,18.818,23.246,19.800,18.818,17.098,21.526,22.509
OD_Saturation=0.000,0.100,0.357,0.369,0.092,0.088,0.179,0.222,0.329,0.000,0.242,0.092,0.071,0.000,0.329,0.350,0.091,0.083,0.139,0.000,0.368,0.000,0.000,0.084,0.103,0.000,0.000,0.372,0.092,0.080,0.072,0.098,0.421,0.000,0.000,0.084,0.348,0.362,0.273,0.348,0.000,0.391,0.333,0.383,0.402,0.366,0.323,0.000,0.250,0.367,0.348,0.291,0.000,0.071,0.253,0.320,0.396,0.000,0.071,0.169,0.097,0.356,0.370,0.000,0.072,0.071,0.302,0.317,0.363,0.000,0.071,0.142,0.000,0.088,0.367,0.000,0.114,0.069,0.276,0.000,0.367,0.000,0.074,0.112,0.000,0.391,0.349,0.410,0.401,0.362,0.317,0.292,0.285,0.298,0.376,0.427
Ref_Well_Name=A01,A01,A01,A01,A01,A01,A01,A01,A01,A01,A01,A01,A01,A01,A01,A01,A01,A01,A01,A01,A01,A01,A01,A01,A01,A01,A01,A01,A01,A01,A01,A01,A01,A01,A01,A01,A01,A01,A01,A01,A01,A01,A01,A01,A01,A01,A01,A01,A01,A01,A01,A01,A01,A01,A01,A01,A01,A01,A01,A01,A01,A01,A01,A01,A01,A01,A01,A01,A01,A01,A01,A01,A01,A01,A01,A01,A01,A01,A01,A01,A01,A01,A01,A01,A01,A01,A01,A01,A01,A01,A01,A01,A01,A01,A01,A01
Ratio_Avg_G=1.000,1.949,2.327,2.322,2.108,Inf,1.490,1.955,2.250,2.336,2.133,Inf,Inf,1.928,2.367,2.308,2.064,Inf,1.431,1.870,2.358,2.308,2.056,Inf,1.293,1.776,2.380,2.343,2.074,Inf,Inf,1.889,2.440,2.316,2.099,Inf,2.292,2.391,2.382,2.363,2.386,2.460,2.244,2.427,2.385,2.388,2.292,2.447,2.212,2.339,2.337,2.226,2.232,Inf,2.180,2.288,2.384,2.362,Inf,2.361,2.098,2.371,2.364,2.194,Inf,Inf,2.142,2.260,2.388,2.000,Inf,Inf,1.746,2.101,2.378,2.310,1.335,Inf,2.164,2.396,2.429,2.296,Inf,2.262,2.285,2.488,2.433,2.424,2.411,2.484,2.178,2.186,2.294,2.290,2.395,2.557
Ratio_Fit_G=1.000,2.992,3.335,3.836,3.433,Inf,1.344,2.848,3.223,3.199,3.098,Inf,Inf,2.719,3.352,3.073,3.655,Inf,1.065,2.773,3.509,3.739,2.997,Inf,1.525,2.809,3.231,3.427,3.151,Inf,Inf,3.106,4.034,3.829,3.127,Inf,3.683,2.956,3.678,2.834,2.150,2.854,3.727,3.640,3.602,2.422,3.776,3.405,2.476,3.844,2.746,3.133,2.998,Inf,0.188,3.466,3.498,3.441,Inf,1.006,2.911,3.739,2.796,2.945,Inf,Inf,2.967,3.776,3.495,2.589,Inf,Inf,3.887,3.680,3.537,3.602,3.549,Inf,2.140,3.802,3.537,3.030,Inf,4.894,3.485,3.759,3.586,2.756,2.658,3.650,4.850,4.122,3.794,4.043,3.796,0.011
Ratio_G_Int=1.000,2.703,2.665,2.679,2.726,Inf,1.496,2.715,2.802,2.762,2.621,Inf,Inf,2.697,2.876,2.664,3.084,Inf,1.476,2.691,2.803,2.887,2.788,Inf,1.467,2.576,2.803,2.947,2.737,Inf,Inf,2.416,2.837,2.943,2.757,Inf,2.360,2.712,2.810,2.596,2.646,2.654,2.294,2.791,2.578,2.703,2.711,2.747,1.826,2.434,2.509,2.651,2.785,Inf,2.073,2.815,2.575,2.503,Inf,1.470,2.735,2.579,2.562,2.927,Inf,Inf,2.472,2.729,2.677,2.592,Inf,Inf,2.369,3.044,2.752,2.998,1.878,Inf,2.347,2.564,2.721,2.760,Inf,1.397,2.614,2.761,2.862,2.885,2.300,2.562,2.259,2.159,2.627,2.265,2.717,1.900
Ratio_t0_Fit=1.000,1.306,8.408,5.901,1.502,Inf,1.456,1.274,1.626,3.723,1.804,Inf,Inf,1.064,2.162,2.405,1.271,Inf,0.834,1.140,11.799,2.749,1.068,Inf,1.099,1.099,4.237,1.665,1.213,Inf,Inf,1.182,2.686,3.585,1.506,Inf,2.316,8.908,3.724,4.777,2.408,-5.520,15.665,-222.977,4.644,0.893,2.454,9.297,1.441,14.542,-10.513,5.054,1.479,Inf,-0.069,2.545,10.766,4.410,Inf,-0.411,1.803,-7.484,-23.653,1.154,Inf,Inf,3.594,7.760,-618.563,1.279,Inf,Inf,1.755,1.306,2.427,2.267,1.385,Inf,2.154,87.436,4.671,4.784,Inf,3.048,5.338,27.525,3.384,1.113,-3.529,-23.879,2.403,2.241,8.549,18.840,4.288,-0.269
Ratio_t0_G_Int=1.000,-0.560,-4.045,-3.224,-0.795,-Inf,1.033,-0.558,-1.047,-1.914,-1.181,-Inf,-Inf,-0.541,-1.330,-3.218,-0.433,-Inf,1.372,-0.488,-1.762,-1.010,-0.617,-Inf,-6.206,-0.475,-2.043,-0.964,-0.707,-Inf,-Inf,-0.858,-2.630,-0.893,-0.725,-Inf,1.346,-6.363,-1.987,7.789,24.048,3.330,1.228,-3.581,3.601,-7.092,-1.893,-15.137,0.315,1.554,2.913,-1.710,-1.031,-Inf,0.641,-1.171,3.499,2.132,-Inf,0.283,-0.758,4.494,3.887,-0.667,-Inf,-Inf,-3.202,-1.429,-17.884,-0.784,-Inf,-Inf,-0.615,-0.477,-2.970,-0.779,-0.530,-Inf,4.035,2.677,-19.778,-1.510,-Inf,0.268,-4.200,25.830,-2.092,-1.730,0.657,1.383,1.502,0.861,-4.113,0.868,-6.188,0.242
Ref_Curve_Array=1,1,1,1,1,1,1,1,1,1,1,1,1,1,1,1,1,1,1,1,1,1,1,1,1,1,1,1,1,1,1,1,1,1,1,1,1,1,1,1,1,1,1,1,1,1,1,1,1,1,1,1,1,1,1,1,1,1,1,1,1,1,1,1,1,1,1,1,1,1,1,1,1,1,1,1,1,1,1,1,1,1,1,1,1,1,1,1,1,1,1,1,1,1,1,1
Default_ref=0
Comm_Map=,,,,,
Comm_Consol=,,,,,,,,
Comm_Screen=,,,,,
Analysis_Set=A,A,A,A,A,A,A,A,A,A,A,A,A,A,A,A,A,A,A,A,A,A,A,A,A,A,A,A,A,A,A,A,A,A,A,A,A,A,A,A,A,A,A,A,A,A,A,A,A,A,A,A,A,A,A,A,A,A,A,A,A,A,A,A,A,A,A,A,A,A,A,A,A,A,A,A,A,A,A,A,A,A,A,A,A,A,A,A,A,A,A,A,A,A,A,A
Ref_Type=single_ref,single_ref,single_ref,single_ref,single_ref,single_ref,single_ref,single_ref,single_ref,single_ref,single_ref,single_ref,single_ref,single_ref,single_ref,single_ref,single_ref,single_ref,single_ref,single_ref,single_ref,single_ref,single_ref,single_ref,single_ref,single_ref,single_ref,single_ref,single_ref,single_ref,single_ref,single_ref,single_ref,single_ref,single_ref,single_ref,single_ref,single_ref,single_ref,single_ref,single_ref,single_ref,single_ref,single_ref,single_ref,single_ref,single_ref,single_ref,single_ref,single_ref,single_ref,single_ref,single_ref,single_ref,single_ref,single_ref,single_ref,single_ref,single_ref,single_ref,single_ref,single_ref,single_ref,single_ref,single_ref,single_ref,single_ref,single_ref,single_ref,single_ref,single_ref,single_ref,single_ref,single_ref,single_ref,single_ref,single_ref,single_ref,single_ref,single_ref,single_ref,single_ref,single_ref,single_ref,single_ref,single_ref,single_ref,single_ref,single_ref,single_ref,single_ref,single_ref,single_ref,single_ref,single_ref,single_ref
Wells_In_Use=0,0,0,0,0,0,0,0,0,0,0,0,0,0,0,0,0,0,0,0,0,0,0,0,0,0,0,0,0,0,0,0,0,0,0,0,0,0,0,0,0,0,0,0,0,0,0,0,0,0,0,0,0,0,0,0,0,0,0,0,0,0,0,0,0,0,0,0,0,0,0,0,0,0,0,0,0,0,0,0,0,0,0,0,0,0,0,0,0,0,0,0,0,0,0,0
[Flor:]
[Flor2:]
[Lumin:]
[Data:]
Read=DateTime	RunT[s]	Temp	Well_1	Well_2	Well_3	Well_4	Well_5	Well_6	Well_7	Well_8	Well_9	Well_10	Well_11	Well_12	Well_13	Well_14	Well_15	Well_16	Well_17	Well_18	Well_19	Well_20	Well_21	Well_22	Well_23	Well_24	Well_25	Well_26	Well_27	Well_28	Well_29	Well_30	Well_31	Well_32	Well_33	Well_34	Well_35	Well_36	Well_37	Well_38	Well_39	Well_40	Well_41	Well_42	Well_43	Well_44	Well_45	Well_46	Well_47	Well_48	Well_49	Well_50	Well_51	Well_52	Well_53	Well_54	Well_55	Well_56	Well_57	Well_58	Well_59	Well_60	Well_61	Well_62	Well_63	Well_64	Well_65	Well_66	Well_67	Well_68	Well_69	Well_70	Well_71	Well_72	Well_73	Well_74	Well_75	Well_76	Well_77	Well_78	Well_79	Well_80	Well_81	Well_82	Well_83	Well_84	Well_85	Well_86	Well_87	Well_88	Well_89	Well_90	Well_91	Well_92	Well_93	Well_94	Well_95	Well_96
1=16:38:04	812	301	0.0853	0.0897	0.0897	0.0837	0.0860	0.0877	0.0845	0.0924	0.0868	0.0961	0.0825	0.0714	0.0914	0.0877	0.0809	0.0818	0.0846	0.0924	0.0885	0.0879	0.0911	0.0953	0.0714	0.1764	0.0705	0.0881	0.0851	0.0828	0.0807	0.0832	0.0780	0.0859	0.0854	0.0876	0.0720	0.0709	0.0844	0.0917	0.0872	0.0822	0.0804	0.0841	0.0816	0.0849	0.0839	0.0865	0.0709	0.1420	0.0821	0.0801	0.0854	0.0813	0.0798	0.0805	0.0789	0.0779	0.0862	0.0820	0.0859	0.0694	0.0724	0.0823	0.0873	0.0811	0.0805	0.0842	0.0835	0.0899	0.0883	0.0900	0.0744	0.1087	0.0882	0.0864	0.0849	0.0995	0.0830	0.0854	0.0856	0.0860	0.0880	0.0829	0.1024	0.0916	0.1020	0.0856	0.0857	0.0843	0.0815	0.0876	0.0889	0.0852	0.0822	0.0908	0.0863	0.1488
2=17:16:30	3119	298	0.0884	0.0903	0.0887	0.0860	0.0981	0.0882	0.0875	0.0942	0.0866	0.0943	0.0842	0.0735	0.1021	0.0876	0.0849	0.0835	0.0859	0.0905	0.0877	0.0845	0.0852	0.0909	0.0718	0.2449	0.0720	0.0879	0.0865	0.0847	0.0828	0.0843	0.0798	0.0869	0.0867	0.0868	0.0723	0.0727	0.0900	0.0886	0.0883	0.0826	0.0844	0.0854	0.0847	0.0819	0.0856	0.0849	0.0718	0.1757	0.0831	0.0838	0.0860	0.0821	0.0828	0.0874	0.0779	0.0765	0.0864	0.0837	0.0861	0.0712	0.0725	0.0843	0.0916	0.0829	0.0850	0.0838	0.0842	0.0894	0.0867	0.0893	0.0752	0.1122	0.0914	0.0903	0.0864	0.0870	0.0856	0.0874	0.0847	0.0872	0.0888	0.0819	0.0958	0.0933	0.1090	0.0910	0.0928	0.0888	0.0827	0.0864	0.0895	0.0857	0.0834	0.0936	0.0986	0.1435
3=17:31:15	4004	300	0.0871	0.0927	0.0951	0.0950	0.0930	0.0887	0.0874	0.0933	0.0867	0.0925	0.0858	0.0721	0.0955	0.0891	0.0831	0.0824	0.0858	0.0882	0.0877	0.0846	0.0874	0.0883	0.0734	0.1699	0.0733	0.0880	0.0858	0.0839	0.0836	0.0854	0.0799	0.0878	0.0862	0.0865	0.0744	0.0726	0.0891	0.0875	0.0868	0.0828	0.0831	0.0846	0.0849	0.0801	0.0872	0.0799	0.0754	0.0915	0.0851	0.0819	0.0848	0.0833	0.0827	0.0823	0.0783	0.0765	0.0856	0.0833	0.0886	0.0730	0.0741	0.0876	0.0896	0.0815	0.0809	0.0839	0.0834	0.0918	0.0880	0.0871	0.0765	0.1858	0.0919	0.0854	0.0860	0.0855	0.0824	0.0869	0.0814	0.0857	0.0888	0.0836	0.1068	0.0949	0.0939	0.0923	0.0942	0.0886	0.0809	0.0806	0.0920	0.0827	0.0837	0.0937	0.0906	0.1960
4=17:45:56	4885	301	0.0863	0.0908	0.0951	0.0854	0.0900	0.0874	0.1033	0.0939	0.0858	0.0919	0.0826	0.0732	0.0984	0.0876	0.0827	0.0817	0.0849	0.0898	0.0850	0.0816	0.0856	0.0899	0.0727	0.2229	0.0717	0.0868	0.0852	0.0835	0.0817	0.0838	0.0790	0.0867	0.0849	0.0881	0.0722	0.0732	0.0879	0.0865	0.0870	0.0826	0.0835	0.0832	0.0817	0.0834	0.0867	0.0817	0.0730	0.1877	0.0812	0.0804	0.0863	0.0819	0.0798	0.0813	0.0780	0.0779	0.0846	0.0828	0.0856	0.0716	0.0795	0.0815	0.0874	0.0814	0.0844	0.0842	0.0834	0.0893	0.0874	0.0902	0.0753	0.1350	0.0909	0.0886	0.0854	0.0854	0.0844	0.0880	0.0819	0.0871	0.0871	0.0822	0.0945	0.0923	0.0937	0.0879	0.0881	0.0863	0.0822	0.0856	0.0910	0.0906	0.0851	0.0963	0.0928	0.2042
5=18:00:41	5769	300	0.0911	0.0898	0.0896	0.0862	0.0986	0.0858	0.0970	0.0936	0.0867	0.0936	0.0838	0.0725	0.0945	0.0882	0.0828	0.0833	0.0846	0.0907	0.0869	0.0857	0.0873	0.0928	0.0725	0.1322	0.0715	0.0893	0.0865	0.0847	0.0834	0.0839	0.0800	0.0878	0.0864	0.0861	0.0731	0.0708	0.0872	0.0866	0.0867	0.0833	0.0832	0.0873	0.0835	0.0835	0.0870	0.0900	0.0728	0.1031	0.0815	0.0837	0.0873	0.0827	0.0822	0.0821	0.0796	0.0766	0.0857	0.0856	0.0864	0.0718	0.0747	0.0908	0.0893	0.0810	0.0811	0.0855	0.0856	0.0903	0.0900	0.0935	0.0761	0.1117	0.0902	0.0908	0.0866	0.0893	0.0861	0.0873	0.0824	0.0855	0.0868	0.0789	0.0977	0.1072	0.0933	0.0931	0.0955	0.0967	0.0821	0.0850	0.0929	0.0905	0.0819	0.0960	0.1114	0.1291
6=18:15:26	6654	300	0.0876	0.0893	0.0914	0.0875	0.0971	0.0875	0.1127	0.0968	0.0854	0.0909	0.0839	0.0724	0.0972	0.0868	0.0838	0.0830	0.0854	0.0884	0.0967	0.0808	0.0852	0.0867	0.0733	0.1721	0.0720	0.0870	0.0860	0.0835	0.0824	0.0852	0.0790	0.0871	0.0857	0.0860	0.0733	0.0720	0.0869	0.0877	0.0876	0.0821	0.0828	0.0825	0.0833	0.0803	0.0866	0.0809	0.0736	0.1310	0.0829	0.0824	0.0856	0.0829	0.0815	0.0821	0.0773	0.0769	0.0853	0.0839	0.0847	0.0727	0.0729	0.0842	0.0882	0.0813	0.0822	0.0828	0.0839	0.0856	0.0894	0.0863	0.0766	0.2049	0.0898	0.0860	0.0865	0.0877	0.0880	0.0878	0.0832	0.0863	0.0908	0.0836	0.0951	0.0947	0.0931	0.0907	0.0954	0.0990	0.0834	0.0865	0.0914	0.1022	0.0860	0.0939	0.0883	0.2037
7=18:30:07	7535	300	0.0900	0.0943	0.0953	0.0867	0.0902	0.0873	0.1025	0.0954	0.0879	0.0926	0.0840	0.0721	0.0956	0.0896	0.0832	0.0822	0.0864	0.0905	0.1165	0.0827	0.0869	0.0920	0.0725	0.1602	0.0713	0.0870	0.0850	0.0850	0.0826	0.0844	0.0796	0.0890	0.0866	0.0858	0.0721	0.0724	0.0860	0.0866	0.0873	0.0846	0.0841	0.0827	0.0839	0.1007	0.0894	0.0911	0.0734	0.1611	0.0816	0.0807	0.0866	0.0824	0.0811	0.0902	0.0790	0.0935	0.0999	0.0845	0.0873	0.0717	0.0754	0.0894	0.0890	0.0824	0.0826	0.0852	0.0845	0.0928	0.0887	0.0910	0.0745	0.1250	0.0896	0.0891	0.0869	0.0887	0.0831	0.0885	0.0853	0.0923	0.0875	0.0896	0.0941	0.1049	0.0998	0.0879	0.0904	0.0870	0.0831	0.0883	0.0929	0.0924	0.0857	0.0948	0.0880	0.1389
8=18:44:52	8420	301	0.0887	0.0942	0.0906	0.0989	0.1028	0.0887	0.0948	0.0953	0.0892	0.0942	0.0864	0.0710	0.0927	0.0932	0.0840	0.0859	0.0876	0.0917	0.0851	0.0856	0.0878	0.0912	0.0705	0.1695	0.0713	0.0884	0.0878	0.0874	0.0853	0.0825	0.0805	0.0890	0.0875	0.0854	0.0740	0.0698	0.0958	0.0882	0.0882	0.0840	0.0840	0.0854	0.0846	0.0824	0.0855	0.0864	0.0731	0.0824	0.0830	0.0815	0.0870	0.0829	0.0826	0.0833	0.0777	0.0763	0.0877	0.0884	0.0876	0.0717	0.0740	0.1052	0.0882	0.0824	0.0814	0.0839	0.0870	0.0890	0.0886	0.0905	0.0803	0.0871	0.0935	0.0884	0.0874	0.0867	0.0818	0.0855	0.0831	0.0856	0.0848	0.0799	0.0949	0.1054	0.1042	0.0915	0.1043	0.1175	0.0840	0.0844	0.0926	0.0899	0.0852	0.0889	0.1307	0.1250
9=18:59:33	9301	300	0.0899	0.0913	0.0917	0.0859	0.0995	0.0864	0.0915	0.0992	0.0882	0.0908	0.0842	0.0715	0.0963	0.0885	0.0860	0.0850	0.0857	0.0912	0.1104	0.0856	0.0873	0.0939	0.0711	0.1310	0.0710	0.0864	0.0866	0.0852	0.0842	0.0832	0.0798	0.0882	0.0875	0.0811	0.0718	0.0698	0.0878	0.0874	0.0877	0.0834	0.0840	0.0827	0.0843	0.0837	0.0858	0.0850	0.0721	0.0956	0.0816	0.0825	0.0869	0.0825	0.0812	0.0814	0.0779	0.0767	0.0858	0.0821	0.0844	0.0700	0.0734	0.0904	0.0940	0.0819	0.0826	0.0832	0.0850	0.0876	0.0853	0.0924	0.0753	0.1104	0.1075	0.0878	0.0856	0.0885	0.0834	0.0852	0.0807	0.0838	0.0852	0.0797	0.1142	0.0945	0.0922	0.0968	0.0934	0.1106	0.0819	0.0851	0.0894	0.0867	0.0807	0.0874	0.0917	0.1423
10=19:14:14	10182	300	0.0895	0.1058	0.0964	0.0896	0.0865	0.0879	0.0873	0.0940	0.0893	0.0924	0.0866	0.0739	0.0951	0.0892	0.0861	0.0867	0.0896	0.0912	0.0882	0.0863	0.0937	0.0916	0.0804	0.1633	0.0711	0.0898	0.0878	0.0880	0.1004	0.0849	0.0796	0.0900	0.0875	0.0845	0.0724	0.0735	0.0898	0.0890	0.0896	0.0834	0.0887	0.0872	0.0873	0.0842	0.0917	0.0861	0.0746	0.1364	0.0829	0.0835	0.0885	0.0836	0.0833	0.0832	0.0788	0.0788	0.0871	0.0849	0.0846	0.0734	0.0738	0.0845	0.0916	0.0845	0.0861	0.0834	0.0860	0.0944	0.0900	0.0970	0.0763	0.1655	0.0897	0.0948	0.0871	0.0914	0.0891	0.0887	0.0851	0.0900	0.0894	0.0854	0.0978	0.0953	0.0969	0.0946	0.0920	0.0909	0.0872	0.0910	0.0947	0.0926	0.0845	0.0919	0.0883	0.1410
11=19:29:01	11070	298	0.0934	0.0999	0.0951	0.0895	0.0959	0.0890	0.0996	0.0961	0.0902	0.0944	0.0832	0.0718	0.0955	0.1001	0.0854	0.0852	0.0883	0.0896	0.0861	0.0841	0.0865	0.0917	0.0713	0.1587	0.0713	0.0894	0.0875	0.0872	0.0907	0.0844	0.0793	0.0905	0.0898	0.0857	0.0727	0.0716	0.0887	0.0872	0.0885	0.0837	0.0852	0.0839	0.0849	0.0836	0.0869	0.0838	0.0719	0.1169	0.0827	0.0826	0.0872	0.0840	0.0832	0.0820	0.0788	0.0782	0.0878	0.0838	0.0859	0.0725	0.0725	0.1033	0.0901	0.0838	0.0873	0.0837	0.0834	0.0890	0.0902	0.0889	0.0747	0.1388	0.0927	0.1026	0.0874	0.0901	0.0873	0.0922	0.0857	0.0908	0.0896	0.0841	0.1065	0.0968	0.0980	0.1003	0.0965	0.1190	0.0866	0.0917	0.0964	0.0944	0.0861	0.0922	0.0904	0.1940
12=19:43:50	11958	300	0.0869	0.0925	0.0917	0.0909	0.0929	0.0875	0.0873	0.0981	0.0925	0.0920	0.0878	0.0704	0.0953	0.0933	0.0848	0.0859	0.0908	0.0917	0.0881	0.0850	0.0933	0.0933	0.0727	0.1571	0.0719	0.0911	0.0872	0.0867	0.0822	0.0849	0.0820	0.0898	0.0889	0.0862	0.0742	0.0717	0.0913	0.0878	0.0901	0.0841	0.0846	0.0860	0.0868	0.0844	0.0891	0.0829	0.0752	0.1099	0.0852	0.0831	0.0884	0.0844	0.0832	0.0827	0.0769	0.0784	0.0885	0.0839	0.0872	0.0735	0.0761	0.0919	0.0908	0.0825	0.0851	0.0839	0.0844	0.0926	0.0924	0.0874	0.0780	0.1309	0.0931	0.0876	0.0875	0.0875	0.0848	0.0902	0.0876	0.0947	0.0867	0.0847	0.1113	0.0968	0.0991	0.0978	0.0953	0.0904	0.0836	0.0836	0.0922	0.0900	0.0827	0.0900	0.0921	0.1651
13=19:58:38	12847	301	0.0899	0.0992	0.0944	0.0890	0.0959	0.0877	0.1068	0.0972	0.0902	0.0936	0.0879	0.0734	0.1002	0.0931	0.0898	0.0857	0.0894	0.0911	0.1282	0.0878	0.0913	0.0968	0.0754	0.1491	0.0721	0.0889	0.0874	0.0877	0.0861	0.0850	0.0824	0.0902	0.0885	0.0871	0.0728	0.0729	0.0864	0.0874	0.0899	0.0848	0.0848	0.0874	0.0900	0.0846	0.0900	0.0831	0.0729	0.1438	0.0831	0.0827	0.0898	0.0849	0.0831	0.0811	0.0795	0.0788	0.0875	0.0852	0.0846	0.0728	0.0749	0.0850	0.0929	0.0843	0.0854	0.0841	0.0856	0.0919	0.0898	0.0914	0.0750	0.1390	0.0923	0.0938	0.0890	0.0904	0.0881	0.0905	0.0852	0.0905	0.1035	0.0851	0.0979	0.0970	0.0960	0.0921	0.0917	0.0912	0.0887	0.0921	0.0961	0.0984	0.0888	0.1076	0.0905	0.1702
14=20:13:27	13735	300	0.0891	0.0988	0.1050	0.0857	0.1090	0.0867	0.1106	0.0968	0.0896	0.0923	0.0859	0.0716	0.0943	0.0931	0.0832	0.0837	0.0857	0.0887	0.0882	0.0848	0.0899	0.0992	0.0720	0.1532	0.0704	0.0885	0.0872	0.0868	0.0859	0.0836	0.0816	0.0884	0.0885	0.0848	0.0720	0.0708	0.0884	0.0864	0.0881	0.0843	0.0849	0.0832	0.0873	0.0840	0.0890	0.0881	0.0719	0.1237	0.0828	0.0832	0.0875	0.0840	0.0832	0.0819	0.0773	0.0787	0.0876	0.0925	0.0880	0.0707	0.0734	0.0986	0.0940	0.0827	0.0846	0.0808	0.0861	0.0920	0.0916	0.0959	0.0749	0.1295	0.0926	0.0896	0.0871	0.0884	0.0850	0.0895	0.0831	0.0896	0.0899	0.0838	0.1224	0.1013	0.0985	0.0948	0.0973	0.0957	0.0834	0.0881	0.0926	0.0903	0.0822	0.0921	0.0924	0.1527
15=20:28:13	14622	300	0.0899	0.1045	0.0982	0.0860	0.0928	0.0880	0.1235	0.1002	0.0895	0.0977	0.0902	0.0730	0.0921	0.0881	0.0846	0.0873	0.0886	0.0878	0.1381	0.0832	0.0906	0.0925	0.0764	0.1901	0.0715	0.0891	0.0903	0.0868	0.0832	0.0844	0.0815	0.0903	0.0883	0.0852	0.0725	0.0722	0.0868	0.0883	0.0902	0.0831	0.0849	0.0820	0.0876	0.0843	0.0883	0.0881	0.0739	0.1524	0.0834	0.0821	0.0881	0.0838	0.0827	0.0822	0.0776	0.0784	0.0869	0.0864	0.0878	0.0722	0.0724	0.0854	0.0911	0.0838	0.0844	0.0848	0.0847	0.0924	0.0932	0.0897	0.0743	0.2120	0.0944	0.0931	0.0892	0.0918	0.0879	0.0985	0.0886	0.0994	0.0902	0.0857	0.1183	0.1001	0.0961	0.0923	0.0928	0.0893	0.0899	0.0908	0.0965	0.1012	0.0926	0.1074	0.0907	0.1812
16=20:42:58	15507	300	0.0899	0.0969	0.0967	0.0868	0.0901	0.0876	0.0926	0.0971	0.0906	0.0932	0.0882	0.0720	0.0979	0.0902	0.0847	0.0867	0.0889	0.0889	0.0934	0.0879	0.0920	0.0944	0.0724	0.1806	0.0701	0.0917	0.0876	0.0883	0.0826	0.0834	0.0817	0.0912	0.0888	0.0848	0.0715	0.0709	0.0882	0.0876	0.0909	0.0845	0.0854	0.0859	0.0863	0.0832	0.0893	0.0828	0.0713	0.1389	0.0808	0.0815	0.0881	0.0836	0.0827	0.0818	0.0789	0.0788	0.0877	0.0853	0.0874	0.0708	0.0714	0.0839	0.0901	0.0836	0.0856	0.0832	0.0844	0.0924	0.0910	0.0901	0.0736	0.1716	0.0949	0.0932	0.0891	0.0902	0.0870	0.0920	0.0858	0.0903	0.0895	0.0873	0.1036	0.0987	0.0994	0.0907	0.0925	0.0900	0.0853	0.0894	0.0948	0.0949	0.0860	0.1013	0.0892	0.1519
17=20:57:39	16388	303	0.0914	0.0999	0.0979	0.0885	0.0907	0.0885	0.1000	0.0979	0.0916	0.0944	0.0910	0.0724	0.1009	0.0911	0.0849	0.0876	0.0894	0.0873	0.1187	0.0857	0.0905	0.0937	0.0723	0.1882	0.0708	0.0888	0.0894	0.0885	0.0860	0.0834	0.0817	0.0938	0.0908	0.0854	0.0724	0.0722	0.0940	0.0886	0.0910	0.0849	0.0854	0.0861	0.0926	0.0839	0.0894	0.0853	0.0738	0.1291	0.0819	0.0826	0.0899	0.0848	0.0832	0.0826	0.0781	0.0780	0.0890	0.0855	0.0858	0.0724	0.0724	0.0852	0.0921	0.0829	0.0860	0.0821	0.0861	0.0923	0.0921	0.0898	0.0757	0.1761	0.0944	0.0956	0.0894	0.0925	0.0905	0.0928	0.0836	0.0950	0.0915	0.0883	0.1136	0.1007	0.1035	0.0951	0.0960	0.0900	0.0893	0.0899	0.0981	0.0991	0.0855	0.1035	0.0922	0.1535
18=21:12:23	17272	298	0.0891	0.0978	0.1005	0.0921	0.1050	0.0882	0.1145	0.1020	0.0968	0.0994	0.0931	0.0731	0.0953	0.0957	0.0878	0.0869	0.0903	0.0892	0.1214	0.0862	0.0915	0.0984	0.0742	0.1868	0.0719	0.0898	0.0896	0.0896	0.0907	0.0852	0.0826	0.0933	0.0923	0.0856	0.0725	0.0735	0.0903	0.0883	0.0919	0.0860	0.0908	0.0810	0.0914	0.0843	0.0898	0.0843	0.0729	0.1849	0.0901	0.0853	0.0906	0.0873	0.0842	0.0831	0.0804	0.0782	0.0896	0.0866	0.0871	0.0731	0.0729	0.0875	0.0919	0.0844	0.0852	0.0845	0.0863	0.0925	0.0935	0.0926	0.0754	0.1969	0.1028	0.1006	0.0916	0.0927	0.0924	0.0940	0.0905	0.0981	0.0966	0.0906	0.1240	0.1037	0.1033	0.0962	0.0964	0.0899	0.0902	0.0941	0.1006	0.0980	0.0900	0.1012	0.0907	0.1867
19=21:27:05	18153	298	0.0919	0.0975	0.0985	0.0902	0.0941	0.0878	0.1173	0.1016	0.0983	0.0968	0.0872	0.0727	0.0954	0.0964	0.0873	0.0883	0.0907	0.0896	0.1245	0.0873	0.0949	0.0995	0.0719	0.1802	0.0716	0.0893	0.0901	0.0904	0.0867	0.0843	0.0851	0.0930	0.0919	0.0869	0.0707	0.0718	0.0909	0.0893	0.0917	0.0857	0.0860	0.0860	0.0917	0.0885	0.0907	0.1006	0.0715	0.1741	0.0844	0.0841	0.0913	0.0869	0.0849	0.0840	0.0803	0.0790	0.0970	0.0901	0.0856	0.0721	0.0729	0.0847	0.0939	0.0863	0.0868	0.0828	0.0875	0.0924	0.0926	0.0929	0.0752	0.1327	0.0956	0.0989	0.0913	0.0946	0.0922	0.0960	0.0899	0.0952	0.0938	0.0893	0.1277	0.1040	0.0975	0.0951	0.0967	0.0929	0.0904	0.0960	0.0992	0.0999	0.0903	0.1014	0.0903	0.1619
20=21:41:46	19034	300	0.0953	0.0972	0.0967	0.0905	0.0913	0.0869	0.1042	0.1004	0.0935	0.0958	0.0902	0.0720	0.1100	0.0900	0.0865	0.0872	0.0901	0.0906	0.1090	0.0878	0.0978	0.0980	0.0743	0.1363	0.0707	0.0910	0.0903	0.0895	0.0839	0.0843	0.0813	0.0933	0.0914	0.0863	0.0722	0.0722	0.0898	0.0878	0.0913	0.0873	0.0870	0.0876	0.0909	0.0863	0.0930	0.0856	0.0735	0.1242	0.0823	0.0845	0.0916	0.0871	0.0843	0.0824	0.0799	0.0774	0.0899	0.0874	0.0882	0.0721	0.0780	0.0865	0.0967	0.0855	0.0874	0.0836	0.0886	0.0951	0.0966	0.0937	0.0754	0.1135	0.0970	0.0927	0.0927	0.0933	0.0924	0.0950	0.0888	0.0950	0.0941	0.0894	0.1150	0.1033	0.0997	0.0978	0.0975	0.0939	0.0906	0.0922	0.0984	0.1000	0.0926	0.1030	0.0914	0.1664
21=21:56:27	19915	303	0.0894	0.0951	0.0953	0.0913	0.1099	0.0863	0.1114	0.1016	0.0958	0.0992	0.0945	0.0725	0.1044	0.0907	0.0864	0.0884	0.0900	0.0863	0.1281	0.0861	0.0943	0.0967	0.0731	0.1999	0.0711	0.0915	0.0908	0.0937	0.0855	0.0842	0.0820	0.0951	0.0946	0.0861	0.0728	0.0721	0.0902	0.0888	0.0916	0.0862	0.0860	0.0842	0.0892	0.0850	0.0927	0.0858	0.0725	0.1491	0.0848	0.0843	0.0916	0.0872	0.0851	0.0828	0.0804	0.0781	0.0905	0.0876	0.0883	0.0727	0.0727	0.0864	0.0927	0.0855	0.0877	0.0826	0.0876	0.0975	0.0960	0.0919	0.0759	0.1646	0.0988	0.0975	0.0919	0.0950	0.0935	0.0974	0.0870	0.0961	0.0984	0.0931	0.1332	0.1077	0.1056	0.0989	0.0972	0.0933	0.0879	0.0940	0.1008	0.1012	0.0919	0.1117	0.1254	0.1792
22=22:11:08	20796	298	0.0952	0.0961	0.0949	0.0900	0.1040	0.0867	0.1006	0.1006	0.0972	0.0950	0.0869	0.0715	0.1058	0.0951	0.0856	0.0878	0.0904	0.0883	0.0945	0.0863	0.0954	0.0964	0.0709	0.1719	0.0704	0.0897	0.0892	0.0899	0.0823	0.0839	0.0813	0.0942	0.0927	0.0864	0.0711	0.0710	0.0903	0.0873	0.0925	0.0863	0.0853	0.0824	0.0888	0.0849	0.0908	0.0863	0.0720	0.1448	0.0829	0.0838	0.0902	0.0853	0.0840	0.0811	0.0800	0.0782	0.0916	0.0875	0.0879	0.0713	0.0755	0.0847	0.0927	0.0848	0.0866	0.0832	0.0876	0.0963	0.0945	0.0939	0.0744	0.1219	0.0955	0.0953	0.0907	0.0936	0.0912	0.0958	0.0894	0.0958	0.0939	0.0904	0.1131	0.1061	0.1017	0.0936	0.0964	0.0933	0.0896	0.0932	0.0991	0.0968	0.0916	0.1067	0.0924	0.1470
23=22:25:53	21681	300	0.0909	0.0940	0.0961	0.0925	0.1233	0.0866	0.1237	0.1045	0.0992	0.1001	0.0938	0.0721	0.0981	0.0901	0.0866	0.0905	0.0928	0.0888	0.1408	0.0885	0.1018	0.1030	0.0744	0.1395	0.0709	0.0926	0.0916	0.0947	0.0884	0.0828	0.0961	0.0970	0.0961	0.0877	0.0722	0.0721	0.0888	0.0910	0.0954	0.0889	0.0882	0.0838	0.0970	0.0860	0.0956	0.0874	0.0733	0.1218	0.0902	0.0858	0.0942	0.0871	0.0860	0.0817	0.0806	0.0790	0.0923	0.0931	0.0871	0.0726	0.0725	0.0936	0.0952	0.0867	0.0889	0.0831	0.1090	0.0965	0.0981	0.0968	0.0754	0.1451	0.0991	0.0969	0.0930	0.0971	0.0940	0.0991	0.0906	0.0993	0.0962	0.0899	0.1343	0.1075	0.1028	0.0981	0.1011	0.0952	0.0905	0.0991	0.1011	0.1016	0.0922	0.1066	0.0947	0.1701
24=22:40:34	22562	301	0.0902	0.0953	0.0996	0.0931	0.0924	0.0876	0.1267	0.1064	0.1022	0.0991	0.0938	0.0726	0.1015	0.0927	0.0903	0.0927	0.0934	0.0917	0.1367	0.0924	0.1035	0.1072	0.0776	0.1546	0.0715	0.0922	0.0943	0.0934	0.0865	0.0844	0.0839	0.0973	0.0979	0.0883	0.0722	0.0711	0.0908	0.0914	0.0969	0.0912	0.0896	0.0868	0.1001	0.0897	0.0996	0.0908	0.0729	0.0990	0.0840	0.0857	0.0950	0.0889	0.0863	0.0821	0.0814	0.0806	0.0940	0.0883	0.0888	0.0723	0.0746	0.0910	0.0985	0.0875	0.0898	0.0837	0.1067	0.1024	0.1003	0.1002	0.0768	0.1164	0.0986	0.0995	0.0951	0.0995	0.0954	0.0999	0.0888	0.0979	0.0975	0.0915	0.1407	0.1089	0.1046	0.1021	0.1046	0.0997	0.0891	0.0952	0.1028	0.1021	0.0912	0.1019	0.0979	0.1509
25=22:55:19	23447	303	0.0897	0.0958	0.0988	0.0951	0.0998	0.0878	0.1169	0.1050	0.0990	0.1000	0.0974	0.0724	0.1031	0.0911	0.0915	0.0935	0.0946	0.0892	0.1280	0.0912	0.1026	0.1032	0.0807	0.1092	0.0708	0.0930	0.0942	0.0940	0.0865	0.0842	0.0865	0.0992	0.0977	0.0870	0.0731	0.0727	0.0949	0.0920	0.0964	0.0895	0.0897	0.0831	0.0932	0.0868	0.0975	0.0857	0.0783	0.0946	0.0849	0.0853	0.0949	0.0876	0.0855	0.0832	0.0813	0.0799	0.0933	0.0894	0.0855	0.0738	0.0736	0.0942	0.0988	0.0873	0.0879	0.0842	0.0985	0.0993	0.0974	0.0974	0.0800	0.1211	0.1022	0.1026	0.0952	0.0991	0.0962	0.1006	0.0899	0.0984	0.0969	0.0892	0.1419	0.1115	0.1067	0.0991	0.1025	0.0969	0.0911	0.0969	0.1016	0.1024	0.0933	0.1018	0.1165	0.1707
26=23:10:04	24332	298	0.0899	0.0971	0.1009	0.0991	0.1037	0.0862	0.1267	0.1083	0.1027	0.1017	0.0991	0.0721	0.1074	0.0941	0.0908	0.0916	0.0965	0.0900	0.1480	0.0919	0.1078	0.1094	0.0751	0.1212	0.0720	0.0940	0.0957	0.0949	0.0912	0.0851	0.0895	0.1021	0.1012	0.0889	0.0732	0.0721	0.1000	0.0912	0.0980	0.0925	0.0926	0.0815	0.0986	0.0911	0.0993	0.0882	0.0778	0.1348	0.0904	0.0864	0.0981	0.0917	0.0864	0.0824	0.0826	0.0805	0.0965	0.0896	0.0886	0.0732	0.0794	0.0893	0.1011	0.0883	0.0900	0.0849	0.1276	0.1022	0.1053	0.1002	0.0797	0.1231	0.1012	0.0999	0.0977	0.1021	0.0997	0.1041	0.0949	0.1030	0.0990	0.0929	0.1453	0.1138	0.1081	0.1030	0.1063	0.1010	0.0944	0.0996	0.1054	0.1076	0.1063	0.1137	0.0986	0.1543
27=23:24:45	25213	298	0.0938	0.0946	0.1012	0.0967	0.0944	0.0863	0.1286	0.1087	0.1018	0.1017	0.0956	0.0712	0.1051	0.0948	0.0920	0.0928	0.0960	0.0897	0.1370	0.0926	0.1011	0.1052	0.0706	0.1156	0.0710	0.0930	0.0946	0.0960	0.0876	0.0844	0.0871	0.1016	0.1011	0.0908	0.0717	0.0710	0.0965	0.0917	0.0969	0.0919	0.0891	0.0835	0.0952	0.0933	0.0969	0.0892	0.0713	0.1129	0.0872	0.0856	0.0979	0.0916	0.0876	0.0824	0.0828	0.0821	0.0972	0.0899	0.0911	0.0710	0.0732	0.0882	0.1003	0.0898	0.0887	0.0822	0.1117	0.1022	0.1009	0.0979	0.0754	0.1212	0.1051	0.1019	0.0964	0.1018	0.0983	0.1040	0.0957	0.1040	0.0991	0.0962	0.1491	0.1149	0.1072	0.1018	0.1048	0.0974	0.0966	0.0980	0.1037	0.1046	0.1046	0.1077	0.0966	0.1870
28=23:39:30	26098	298	0.0898	0.0953	0.0998	0.0956	0.0921	0.0864	0.1334	0.1086	0.1025	0.1011	0.1010	0.0711	0.1130	0.0926	0.0907	0.0943	0.0928	0.0866	0.1454	0.0929	0.1001	0.1025	0.0720	0.1188	0.0692	0.0913	0.0943	0.0976	0.0918	0.0832	0.0854	0.1025	0.1026	0.0876	0.0726	0.0710	0.1083	0.0910	0.0959	0.0902	0.0874	0.0830	0.0940	0.0888	0.0990	0.0882	0.0726	0.0859	0.0838	0.0861	0.0970	0.0904	0.0863	0.0819	0.0831	0.0800	0.0963	0.0908	0.0896	0.0721	0.0720	0.0858	0.1001	0.0897	0.0908	0.0817	0.1117	0.1016	0.1012	0.0973	0.0772	0.1594	0.1062	0.1026	0.0965	0.1005	0.0972	0.1029	0.0953	0.1030	0.1000	0.0951	0.1455	0.1159	0.1166	0.1015	0.1048	0.0999	0.0984	0.0988	0.1032	0.1054	0.1005	0.1067	0.1011	0.1770
29=23:54:15	26983	298	0.0976	0.0953	0.1039	0.0977	0.0968	0.0872	0.1256	0.1128	0.1049	0.1027	0.0981	0.0729	0.1025	0.0929	0.0911	0.0955	0.0957	0.0886	0.1144	0.0942	0.1093	0.1087	0.0771	0.1644	0.0710	0.0943	0.0977	0.0978	0.0905	0.0836	0.0876	0.1041	0.1032	0.0903	0.0713	0.0735	0.0965	0.0921	0.1006	0.0924	0.0898	0.0869	0.0981	0.0962	0.1028	0.0949	0.0755	0.1417	0.0857	0.0870	0.0991	0.0925	0.0881	0.0832	0.0845	0.0836	0.0992	0.0931	0.0896	0.0730	0.0728	0.0863	0.1022	0.0935	0.0930	0.0841	0.1012	0.1066	0.1068	0.1003	0.0756	0.1509	0.1074	0.1031	0.0986	0.1042	0.1020	0.1066	0.0965	0.1071	0.1020	0.0965	0.1488	0.1185	0.1136	0.1044	0.1093	0.1017	0.0973	0.1023	0.1085	0.1078	0.1014	0.1125	0.1022	0.1790
30=00:09:00	27868	301	0.0945	0.0977	0.1038	0.0991	0.0967	0.0871	0.1332	0.1162	0.1059	0.1049	0.0998	0.0711	0.1045	0.0977	0.0925	0.0973	0.0967	0.0902	0.1362	0.0949	0.1067	0.1096	0.0721	0.1044	0.0718	0.0947	0.0988	0.0991	0.0904	0.0847	0.0878	0.1056	0.1054	0.0917	0.0731	0.0712	0.0933	0.0939	0.1015	0.0946	0.0917	0.0813	0.0968	0.0940	0.1015	0.0897	0.0726	0.1131	0.0905	0.0856	0.0998	0.0942	0.0883	0.0820	0.0830	0.0905	0.1015	0.0932	0.0874	0.0720	0.0732	0.0934	0.1040	0.0907	0.0931	0.0823	0.1207	0.1064	0.1049	0.1014	0.0750	0.1524	0.1126	0.1069	0.1000	0.1049	0.1011	0.1092	0.0976	0.1080	0.1051	0.0987	0.1519	0.1210	0.1127	0.1056	0.1090	0.1020	0.0962	0.1037	0.1097	0.1092	0.0974	0.1116	0.1080	0.1907
31=00:23:45	28753	303	0.0968	0.0992	0.1068	0.1004	0.0978	0.0874	0.1238	0.1160	0.1063	0.1034	0.0996	0.0725	0.1047	0.0948	0.0959	0.0994	0.0987	0.0887	0.1172	0.0972	0.1100	0.1087	0.0797	0.1343	0.0705	0.0951	0.0989	0.1008	0.0907	0.0844	0.0897	0.1085	0.1069	0.0910	0.0731	0.0727	0.0995	0.0953	0.1020	0.0948	0.0934	0.0844	0.0994	0.0927	0.1080	0.0899	0.0760	0.1109	0.0922	0.0883	0.1009	0.0949	0.0887	0.0826	0.0849	0.0825	0.1018	0.0931	0.0900	0.0730	0.0724	0.0981	0.1077	0.0937	0.0928	0.0832	0.1206	0.1099	0.1072	0.1017	0.0768	0.1515	0.1107	0.1087	0.1020	0.1067	0.1035	0.1100	0.0967	0.1094	0.1045	0.0959	0.1527	0.1215	0.1162	0.1083	0.1107	0.1052	0.0971	0.1082	0.1115	0.1120	0.1001	0.1148	0.1073	0.1779
32=00:38:26	29634	300	0.0947	0.0985	0.1082	0.1023	0.0974	0.0866	0.1372	0.1187	0.1100	0.1075	0.1035	0.0717	0.1056	0.0964	0.0951	0.1003	0.1013	0.0893	0.1468	0.0980	0.1110	0.1115	0.0744	0.1220	0.0716	0.0962	0.1012	0.1026	0.0879	0.0846	0.0919	0.1097	0.1072	0.0923	0.0730	0.0719	0.0957	0.0948	0.1057	0.0960	0.0925	0.0849	0.1008	0.0935	0.1071	0.0897	0.0742	0.1326	0.0911	0.0883	0.1033	0.0966	0.0900	0.0825	0.0852	0.0840	0.1044	0.0939	0.0917	0.0728	0.0731	0.0957	0.1117	0.0931	0.0921	0.0833	0.1251	0.1111	0.1096	0.1024	0.0765	0.1662	0.1160	0.1077	0.1031	0.1072	0.1045	0.1114	0.0979	0.1106	0.1072	0.0993	0.1534	0.1248	0.1162	0.1077	0.1117	0.1042	0.0995	0.1078	0.1107	0.1115	0.1022	0.1169	0.1068	0.2021
33=00:53:11	30520	300	0.0957	0.0973	0.1090	0.1036	0.0970	0.0876	0.1356	0.1213	0.1101	0.1063	0.1037	0.0727	0.1135	0.0963	0.0972	0.0974	0.0984	0.0879	0.1479	0.0958	0.1089	0.1108	0.0763	0.2064	0.0710	0.0966	0.0997	0.1028	0.0896	0.0852	0.0874	0.1104	0.1099	0.0928	0.0697	0.0728	0.1063	0.0943	0.1023	0.0961	0.0940	0.0838	0.1004	0.0940	0.1051	0.0909	0.0727	0.2659	0.0894	0.0877	0.1032	0.0957	0.1111	0.0820	0.0845	0.0842	0.1037	0.0960	0.0906	0.0730	0.0717	0.0918	0.1071	0.0937	0.0929	0.0824	0.1283	0.1120	0.1082	0.1039	0.0736	0.2171	0.1146	0.1105	0.1027	0.1077	0.1043	0.1119	0.1004	0.1109	0.1075	0.0996	0.1501	0.1251	0.1180	0.1075	0.1125	0.1050	0.0990	0.1072	0.1109	0.1121	0.1014	0.1184	0.1090	0.1961
34=01:07:56	31405	298	0.0963	0.0979	0.1110	0.1055	0.0991	0.0876	0.1378	0.1225	0.1133	0.1118	0.1042	0.0726	0.1075	0.1003	0.0984	0.1021	0.1029	0.0919	0.1338	0.1030	0.1160	0.1179	0.0713	0.1305	0.0712	0.0980	0.1042	0.1044	0.0920	0.0844	0.0966	0.1137	0.1134	0.0958	0.0715	0.0721	0.0983	0.0959	0.1082	0.1002	0.0941	0.0867	0.1040	0.0970	0.1104	0.0957	0.0713	0.1234	0.0862	0.0891	0.1056	0.1002	0.0919	0.0822	0.0874	0.0843	0.1081	0.0969	0.0926	0.0711	0.0727	0.0937	0.1126	0.0971	0.0961	0.0838	0.1200	0.1165	0.1123	0.1064	0.0753	0.1106	0.1166	0.1142	0.1076	0.1139	0.1103	0.1204	0.1051	0.1174	0.1116	0.1032	0.1601	0.1315	0.1203	0.1124	0.1155	0.1108	0.1024	0.1134	0.1159	0.1168	0.1055	0.1221	0.1104	0.1783
35=01:22:41	32290	298	0.0929	0.0993	0.1117	0.1071	0.0986	0.0877	0.1333	0.1264	0.1182	0.1122	0.1060	0.0715	0.1078	0.0970	0.0958	0.1005	0.1012	0.0893	0.1243	0.1011	0.1188	0.1242	0.0708	0.1494	0.0713	0.0998	0.1054	0.1053	0.0917	0.0844	0.0941	0.1168	0.1168	0.0961	0.0729	0.0711	0.1034	0.0952	0.1086	0.1001	0.0941	0.0840	0.1054	0.0993	0.1129	0.0978	0.0719	0.1399	0.0889	0.0882	0.1087	0.1009	0.0933	0.0819	0.0877	0.0841	0.1123	0.0987	0.0934	0.0723	0.0766	0.0936	0.1117	0.0978	0.0966	0.0838	0.1205	0.1227	0.1185	0.1093	0.0754	0.1349	0.1185	0.1137	0.1091	0.1160	0.1118	0.1217	0.1073	0.1183	0.1121	0.1068	0.1599	0.1369	0.1257	0.1134	0.1189	0.1120	0.1037	0.1144	0.1203	0.1215	0.1105	0.1261	0.1146	0.1831
36=01:37:26	33175	300	0.0969	0.0994	0.1134	0.1075	0.1011	0.0873	0.1322	0.1286	0.1191	0.1140	0.1074	0.0721	0.1016	0.0975	0.0976	0.1028	0.1008	0.0868	0.1286	0.1018	0.1175	0.1197	0.0710	0.2072	0.0714	0.0979	0.1054	0.1077	0.0902	0.0835	0.1011	0.1182	0.1192	0.0974	0.0715	0.0724	0.1045	0.0944	0.1082	0.0994	0.0926	0.0823	0.1055	0.0983	0.1146	0.0951	0.0727	0.2051	0.0883	0.0893	0.1085	0.1003	0.0930	0.0822	0.0878	0.0849	0.1120	0.0994	0.0922	0.0724	0.0725	0.0914	0.1118	0.0987	0.0963	0.0832	0.1199	0.1216	0.1177	0.1095	0.0750	0.1941	0.1213	0.1151	0.1084	0.1155	0.1118	0.1231	0.1088	0.1189	0.1135	0.1074	0.1618	0.1376	0.1288	0.1134	0.1195	0.1111	0.1039	0.1146	0.1187	0.1201	0.1084	0.1327	0.1148	0.1808
37=01:52:11	34060	300	0.0953	0.1028	0.1185	0.1107	0.1036	0.0867	0.1376	0.1338	0.1234	0.1155	0.1097	0.0711	0.1078	0.0992	0.1005	0.1078	0.1035	0.0882	0.1354	0.1054	0.1237	0.1278	0.0716	0.1266	0.0707	0.0995	0.1096	0.1106	0.0928	0.0833	0.0941	0.1230	0.1214	0.0988	0.0723	0.0707	0.0986	0.0971	0.1121	0.1038	0.0965	0.0850	0.1064	0.1041	0.1199	0.0985	0.0717	0.1039	0.0905	0.0920	0.1119	0.1029	0.0941	0.0822	0.0895	0.0860	0.1160	0.1014	0.0952	0.0716	0.0733	0.0980	0.1183	0.1016	0.0985	0.0829	0.1252	0.1251	0.1219	0.1116	0.0773	0.0878	0.1266	0.1199	0.1110	0.1209	0.1157	0.1276	0.1112	0.1237	0.1168	0.1090	0.1352	0.1416	0.1325	0.1160	0.1242	0.1160	0.1068	0.1200	0.1226	0.1226	0.1115	0.1316	0.1170	0.1858
38=02:06:56	34945	300	0.0959	0.1019	0.1184	0.1106	0.1043	0.0855	0.1393	0.1342	0.1236	0.1162	0.1115	0.0718	0.1143	0.0992	0.1009	0.1075	0.1045	0.0881	0.1336	0.1041	0.1238	0.1260	0.0701	0.2213	0.0709	0.0980	0.1085	0.1110	0.0916	0.0832	0.0927	0.1217	0.1206	0.0987	0.0696	0.0718	0.1031	0.0965	0.1126	0.1033	0.0954	0.0813	0.1108	0.1037	0.1177	0.0977	0.0709	0.1738	0.0920	0.0896	0.1125	0.1047	0.0949	0.0813	0.0888	0.0853	0.1155	0.1008	0.0931	0.0710	0.0721	0.0954	0.1175	0.1015	0.0980	0.0811	0.1263	0.1253	0.1210	0.1143	0.0732	0.1283	0.1292	0.1183	0.1114	0.1205	0.1157	0.1272	0.1092	0.1217	0.1163	0.1090	0.1329	0.1408	0.1342	0.1169	0.1230	0.1143	0.1050	0.1172	0.1223	0.1244	0.1106	0.1367	0.1173	0.1827
39=02:21:37	35826	303	0.0996	0.1044	0.1214	0.1149	0.1058	0.0875	0.1389	0.1382	0.1264	0.1177	0.1128	0.0726	0.1184	0.1030	0.1059	0.1129	0.1091	0.0902	0.1309	0.1104	0.1301	0.1310	0.0733	0.1165	0.0713	0.1002	0.1142	0.1142	0.0946	0.0838	0.0963	0.1285	0.1267	0.1011	0.0725	0.0716	0.1010	0.1004	0.1176	0.1086	0.0993	0.0865	0.1149	0.1090	0.1226	0.1013	0.0722	0.0942	0.0983	0.0922	0.1175	0.1086	0.0973	0.0821	0.0907	0.0963	0.1199	0.1032	0.0954	0.0723	0.0737	0.0979	0.1262	0.1075	0.1038	0.0830	0.1298	0.1322	0.1268	0.1169	0.0752	0.0928	0.1335	0.1214	0.1161	0.1233	0.1201	0.1314	0.1140	0.1288	0.1202	0.1139	0.1385	0.1477	0.1332	0.1221	0.1286	0.1188	0.1099	0.1224	0.1270	0.1270	0.1141	0.1377	0.1225	0.2081
40=02:36:18	36707	303	0.0948	0.1043	0.1241	0.1183	0.1077	0.0852	0.1432	0.1418	0.1293	0.1201	0.1168	0.0707	0.1215	0.1057	0.1056	0.1111	0.1061	0.0898	0.1415	0.1079	0.1286	0.1347	0.0710	0.1021	0.0709	0.1032	0.1131	0.1151	0.0934	0.0848	0.0964	0.1286	0.1285	0.1012	0.0726	0.0706	0.1090	0.0988	0.1166	0.1084	0.0985	0.0828	0.1149	0.1083	0.1231	0.0993	0.0734	0.0818	0.0969	0.0913	0.1178	0.1090	0.0967	0.0815	0.0909	0.0884	0.1221	0.1041	0.0937	0.0722	0.0817	0.0964	0.1235	0.1050	0.1004	0.0839	0.1353	0.1302	0.1253	0.1176	0.0802	0.0945	0.1389	0.1243	0.1169	0.1258	0.1213	0.1349	0.1147	0.1300	0.1201	0.1133	0.1394	0.1501	0.1374	0.1213	0.1316	0.1224	0.1099	0.1206	0.1271	0.1291	0.1165	0.1398	0.1237	0.2220
41=02:50:59	37588	298	0.1000	0.1059	0.1257	0.1176	0.1073	0.0867	0.1364	0.1438	0.1307	0.1187	0.1153	0.0713	0.1151	0.1023	0.1057	0.1144	0.1080	0.0872	0.1106	0.1124	0.1313	0.1378	0.0715	0.1314	0.0703	0.1017	0.1153	0.1177	0.0941	0.0824	0.0985	0.1311	0.1312	0.1022	0.0727	0.0702	0.1080	0.0995	0.1187	0.1094	0.0986	0.0829	0.1146	0.1128	0.1277	0.1113	0.0718	0.0822	0.0963	0.0937	0.1201	0.1101	0.0976	0.0826	0.0940	0.1013	0.1219	0.1074	0.0935	0.0719	0.0726	0.0973	0.1261	0.1086	0.1034	0.0832	0.1287	0.1372	0.1297	0.1180	0.0768	0.1083	0.1359	0.1261	0.1177	0.1310	0.1265	0.1364	0.1159	0.1323	0.1222	0.1162	0.1424	0.1540	0.1455	0.1262	0.1361	0.1244	0.1131	0.1260	0.1305	0.1323	0.1168	0.1450	0.1272	0.1923
42=03:05:44	38473	300	0.0983	0.1067	0.1289	0.1230	0.1102	0.0873	0.1432	0.1475	0.1351	0.1256	0.1211	0.0714	0.1166	0.1049	0.1097	0.1191	0.1123	0.0900	0.1153	0.1140	0.1404	0.1380	0.0781	0.1034	0.0710	0.1039	0.1192	0.1203	0.0958	0.0845	0.1013	0.1338	0.1342	0.1036	0.0736	0.0723	0.1085	0.1023	0.1226	0.1123	0.1015	0.0844	0.1200	0.1118	0.1282	0.0982	0.0765	0.1014	0.0964	0.0934	0.1228	0.1136	0.1001	0.0823	0.0939	0.1016	0.1246	0.1079	0.0927	0.0732	0.0759	0.0970	0.1292	0.1115	0.1048	0.0822	0.1361	0.1359	0.1325	0.1174	0.0814	0.1215	0.1395	0.1290	0.1213	0.1326	0.1305	0.1396	0.1194	0.1354	0.1246	0.1169	0.1470	0.1556	0.1435	0.1289	0.1373	0.1272	0.1151	0.1280	0.1344	0.1354	0.1205	0.1483	0.1310	0.2335
43=03:20:25	39354	301	0.0997	0.1068	0.1290	0.1237	0.1136	0.0874	0.1445	0.1508	0.1389	0.1260	0.1151	0.0729	0.1247	0.1078	0.1116	0.1193	0.1171	0.0902	0.1141	0.1142	0.1426	0.1453	0.0736	0.1173	0.0722	0.1049	0.1216	0.1224	0.0973	0.0849	0.1042	0.1375	0.1367	0.1053	0.0730	0.0735	0.1098	0.1032	0.1284	0.1160	0.1026	0.0869	0.1225	0.1165	0.1323	0.1027	0.0751	0.1174	0.0912	0.0938	0.1261	0.1157	0.1020	0.0821	0.0956	0.0935	0.1286	0.1113	0.0966	0.0728	0.0781	0.1001	0.1335	0.1113	0.1064	0.0834	0.1348	0.1407	0.1376	0.1256	0.0761	0.1419	0.1444	0.1321	0.1253	0.1382	0.1343	0.1445	0.1224	0.1404	0.1283	0.1213	0.1500	0.1629	0.1441	0.1332	0.1426	0.1348	0.1191	0.1297	0.1390	0.1415	0.1226	0.1553	0.1325	0.2390
44=03:35:10	40239	301	0.0966	0.1091	0.1338	0.1269	0.1130	0.0861	0.1463	0.1562	0.1422	0.1272	0.1258	0.0686	0.1148	0.1086	0.1130	0.1221	0.1132	0.0902	0.1163	0.1161	0.1412	0.1483	0.0720	0.0777	0.0718	0.1060	0.1237	0.1255	0.0972	0.0832	0.1046	0.1419	0.1390	0.1043	0.0736	0.0708	0.1048	0.1038	0.1270	0.1147	0.1002	0.0844	0.1204	0.1158	0.1319	0.1030	0.0761	0.0750	0.1003	0.0951	0.1267	0.1158	0.1012	0.0823	0.0939	0.0938	0.1293	0.1102	0.0964	0.0728	0.0800	0.0994	0.1352	0.1117	0.1035	0.0833	0.1353	0.1409	0.1415	0.1250	0.0797	0.0943	0.1471	0.1338	0.1270	0.1388	0.1368	0.1474	0.1208	0.1430	0.1312	0.1207	0.1491	0.1639	0.1501	0.1326	0.1449	0.1355	0.1176	0.1306	0.1411	0.1428	0.1208	0.1560	0.1340	0.2201
45=03:49:55	41124	301	0.0978	0.1105	0.1373	0.1305	0.1150	0.0863	0.1418	0.1611	0.1450	0.1287	0.1184	0.0715	0.1158	0.1080	0.1153	0.1250	0.1164	0.0888	0.1189	0.1187	0.1464	0.1476	0.0713	0.1332	0.0714	0.1062	0.1269	0.1287	0.1000	0.0841	0.1079	0.1471	0.1464	0.1105	0.0720	0.0714	0.1074	0.1047	0.1292	0.1185	0.1041	0.0841	0.1212	0.1203	0.1395	0.1039	0.0715	0.1085	0.0989	0.0962	0.1317	0.1202	0.1050	0.0822	0.1010	0.0964	0.1349	0.1172	0.0985	0.0716	0.0735	0.1003	0.1406	0.1152	0.1070	0.0829	0.1334	0.1488	0.1440	0.1289	0.0749	0.1138	0.1537	0.1409	0.1328	0.1459	0.1419	0.1530	0.1268	0.1499	0.1361	0.1276	0.1576	0.1698	0.1548	0.1389	0.1491	0.1379	0.1228	0.1362	0.1473	0.1486	0.1277	0.1654	0.1385	0.2380
46=04:04:41	42009	298	0.0990	0.1119	0.1391	0.1309	0.1167	0.0859	0.1425	0.1641	0.1467	0.1312	0.1189	0.0697	0.1201	0.1081	0.1156	0.1289	0.1204	0.0892	0.1215	0.1218	0.1526	0.1524	0.0723	0.0875	0.0708	0.1066	0.1289	0.1306	0.0993	0.0839	0.1073	0.1493	0.1469	0.1084	0.0738	0.0709	0.1119	0.1055	0.1341	0.1201	0.1042	0.0828	0.1238	0.1222	0.1402	0.1057	0.0812	0.0862	0.0981	0.0963	0.1341	0.1194	0.1034	0.0826	0.1009	0.0976	0.1352	0.1157	0.0955	0.0723	0.0732	0.0990	0.1427	0.1183	0.1073	0.0832	0.1266	0.1518	0.1482	0.1268	0.0798	0.1168	0.1546	0.1420	0.1350	0.1497	0.1455	0.1547	0.1275	0.1511	0.1363	0.1282	0.1613	0.1718	0.1607	0.1417	0.1524	0.1412	0.1244	0.1405	0.1506	0.1519	0.1290	0.1665	0.1411	0.2455
47=04:19:22	42890	300	0.0994	0.1127	0.1423	0.1349	0.1168	0.0860	0.1369	0.1692	0.1484	0.1332	0.1215	0.0713	0.1210	0.1093	0.1216	0.1290	0.1182	0.0876	0.1228	0.1208	0.1478	0.1529	0.0729	0.0909	0.0707	0.1075	0.1303	0.1332	0.1012	0.0833	0.1077	0.1495	0.1512	0.1104	0.0730	0.0714	0.1107	0.1059	0.1336	0.1213	0.1049	0.0838	0.1215	0.1204	0.1410	0.1056	0.0726	0.1128	0.1036	0.0965	0.1367	0.1224	0.1046	0.0819	0.1007	0.0964	0.1369	0.1195	0.0974	0.0724	0.0730	0.1007	0.1464	0.1194	0.1075	0.0811	0.1197	0.1502	0.1479	0.1301	0.0763	0.1565	0.1630	0.1433	0.1358	0.1495	0.1462	0.1580	0.1310	0.1544	0.1408	0.1315	0.1640	0.1794	0.1588	0.1444	0.1546	0.1430	0.1292	0.1420	0.1510	0.1526	0.1308	0.1710	0.1430	0.2695
48=04:34:07	43775	303	0.1003	0.1134	0.1438	0.1353	0.1187	0.0866	0.1268	0.1708	0.1556	0.1354	0.1226	0.0721	0.1224	0.1105	0.1206	0.1333	0.1214	0.0877	0.1242	0.1249	0.1569	0.1585	0.0738	0.1200	0.0711	0.1088	0.1335	0.1369	0.1023	0.0839	0.1097	0.1548	0.1551	0.1119	0.0723	0.0728	0.1149	0.1073	0.1372	0.1244	0.1062	0.0819	0.1258	0.1251	0.1489	0.1067	0.0771	0.1223	0.0922	0.0977	0.1387	0.1233	0.1062	0.0821	0.1014	0.0981	0.1420	0.1205	0.0957	0.0727	0.0726	0.1027	0.1477	0.1212	0.1117	0.0838	0.1218	0.1566	0.1536	0.1329	0.0751	0.1368	0.1614	0.1465	0.1421	0.1541	0.1513	0.1636	0.1332	0.1610	0.1449	0.1345	0.1703	0.1853	0.1638	0.1498	0.1598	0.1490	0.1304	0.1474	0.1598	0.1585	0.1343	0.1805	0.1519	0.2590
49=04:48:52	44660	298	0.1011	0.1155	0.1498	0.1439	0.1221	0.0862	0.1295	0.1790	0.1579	0.1408	0.1253	0.0708	0.1189	0.1141	0.1254	0.1364	0.1257	0.0898	0.1268	0.1282	0.1611	0.1661	0.0714	0.1092	0.0707	0.1128	0.1374	0.1403	0.1053	0.0842	0.1132	0.1629	0.1610	0.1175	0.0720	0.0709	0.1056	0.1088	0.1423	0.1300	0.1102	0.0839	0.1296	0.1319	0.1523	0.1127	0.0721	0.1164	0.0986	0.1006	0.1448	0.1316	0.1095	0.0822	0.1060	0.1012	0.1487	0.1247	0.1001	0.0712	0.0764	0.1036	0.1572	0.1262	0.1128	0.0835	0.1260	0.1635	0.1600	0.1361	0.0762	0.1212	0.1643	0.1535	0.1476	0.1612	0.1562	0.1710	0.1401	0.1662	0.1492	0.1417	0.1737	0.1870	0.1670	0.1547	0.1626	0.1543	0.1379	0.1527	0.1676	0.1673	0.1405	0.1906	0.1514	0.2656
50=05:03:33	45541	298	0.1006	0.1157	0.1541	0.1456	0.1225	0.0865	0.1354	0.1866	0.1605	0.1442	0.1269	0.0689	0.1183	0.1145	0.1258	0.1363	0.1234	0.0889	0.1305	0.1287	0.1620	0.1700	0.0709	0.0868	0.0709	0.1129	0.1411	0.1414	0.1057	0.0841	0.1156	0.1667	0.1671	0.1179	0.0720	0.0703	0.1100	0.1090	0.1441	0.1308	0.1089	0.0845	0.1310	0.1310	0.1545	0.1117	0.0723	0.0787	0.0979	0.1007	0.1496	0.1327	0.1094	0.0825	0.1100	0.1017	0.1503	0.1246	0.1022	0.0713	0.0779	0.1042	0.1613	0.1280	0.1122	0.0823	0.1252	0.1630	0.1605	0.1372	0.0799	0.0861	0.1749	0.1582	0.1499	0.1621	0.1595	0.1733	0.1399	0.1681	0.1494	0.1416	0.1733	0.1890	0.1706	0.1567	0.1645	0.1523	0.1393	0.1523	0.1658	0.1707	0.1413	0.1918	0.1692	0.2543
51=05:18:14	46422	300	0.1003	0.1185	0.1597	0.1504	0.1273	0.0871	0.1395	0.1897	0.1698	0.1478	0.1316	0.0724	0.1207	0.1187	0.1325	0.1437	0.1308	0.0892	0.1319	0.1342	0.1729	0.1710	0.0721	0.1639	0.0716	0.1151	0.1481	0.1483	0.1071	0.0839	0.1180	0.1703	0.1713	0.1218	0.0715	0.0730	0.1131	0.1117	0.1481	0.1353	0.1104	0.0828	0.1336	0.1341	0.1591	0.1114	0.0736	0.1582	0.1046	0.1030	0.1527	0.1361	0.1132	0.0811	0.1087	0.1035	0.1586	0.1286	0.1007	0.0722	0.0737	0.1079	0.1647	0.1316	0.1172	0.0826	0.1276	0.1704	0.1683	0.1402	0.0743	0.1169	0.1780	0.1609	0.1545	0.1698	0.1619	0.1809	0.1455	0.1765	0.1569	0.1470	0.1822	0.2009	0.1769	0.1609	0.1729	0.1613	0.1425	0.1603	0.1758	0.1756	0.1454	0.2001	0.1603	0.2820
52=05:32:59	47307	303	0.1017	0.1203	0.1596	0.1510	0.1264	0.0869	0.1366	0.1899	0.1695	0.1418	0.1320	0.0718	0.1195	0.1183	0.1327	0.1469	0.1313	0.0900	0.1333	0.1362	0.1755	0.1733	0.0698	0.1661	0.0713	0.1165	0.1475	0.1487	0.1077	0.0838	0.1195	0.1725	0.1703	0.1208	0.0711	0.0717	0.1108	0.1122	0.1506	0.1361	0.1112	0.0831	0.1356	0.1380	0.1631	0.1155	0.0705	0.1408	0.0999	0.1030	0.1530	0.1369	0.1131	0.0802	0.1091	0.1040	0.1575	0.1310	0.0999	0.0716	0.0733	0.1103	0.1660	0.1328	0.1179	0.0838	0.1293	0.1709	0.1699	0.1441	0.0742	0.1049	0.1768	0.1627	0.1562	0.1713	0.1653	0.1825	0.1469	0.1810	0.1582	0.1493	0.1818	0.2018	0.1802	0.1622	0.1778	0.1631	0.1454	0.1622	0.1786	0.1780	0.1490	0.2053	0.1618	0.2639
53=05:47:44	48192	298	0.1018	0.1235	0.1677	0.1552	0.1292	0.0850	0.1418	0.1994	0.1778	0.1533	0.1367	0.0709	0.1233	0.1217	0.1342	0.1531	0.1375	0.0887	0.1383	0.1454	0.1846	0.1857	0.0753	0.0815	0.0708	0.1183	0.1530	0.1554	0.1095	0.0830	0.1218	0.1825	0.1789	0.1240	0.0730	0.0707	0.1128	0.1150	0.1606	0.1423	0.1156	0.0834	0.1432	0.1417	0.1722	0.1170	0.0756	0.0800	0.1012	0.1051	0.1599	0.1420	0.1141	0.0813	0.1133	0.1054	0.1623	0.1318	0.1001	0.0718	0.0786	0.1100	0.1739	0.1408	0.1206	0.0837	0.1343	0.1821	0.1768	0.1476	0.0803	0.0995	0.1829	0.1672	0.1641	0.1786	0.1733	0.1882	0.1540	0.1849	0.1645	0.1520	0.1888	0.2091	0.1907	0.1709	0.1852	0.1714	0.1515	0.1708	0.1876	0.1888	0.1571	0.2164	0.1711	0.2816
54=06:02:29	49077	298	0.1004	0.1230	0.1703	0.1608	0.1301	0.0861	0.1443	0.2046	0.1806	0.1547	0.1385	0.0716	0.1207	0.1212	0.1401	0.1558	0.1372	0.0893	0.1410	0.1442	0.1868	0.1879	0.0716	0.1224	0.0702	0.1189	0.1557	0.1581	0.1133	0.0834	0.1210	0.1839	0.1847	0.1284	0.0706	0.0705	0.1118	0.1169	0.1605	0.1452	0.1164	0.0846	0.1430	0.1488	0.1747	0.1241	0.0712	0.1506	0.1035	0.1069	0.1630	0.1471	0.1178	0.0804	0.1142	0.1089	0.1682	0.1397	0.1049	0.0710	0.0726	0.1117	0.1833	0.1429	0.1241	0.0837	0.1356	0.1856	0.1808	0.1489	0.0760	0.1344	0.1927	0.1711	0.1661	0.1812	0.1758	0.1955	0.1573	0.1921	0.1686	0.1603	0.1953	0.2118	0.1845	0.1745	0.1867	0.1735	0.1536	0.1737	0.1880	0.1916	0.1603	0.2220	0.1693	0.3046
55=06:17:10	49958	300	0.1030	0.1252	0.1739	0.1609	0.1319	0.0861	0.1490	0.2086	0.1821	0.1549	0.1415	0.0716	0.1191	0.1241	0.1426	0.1593	0.1397	0.0885	0.1448	0.1487	0.1907	0.1901	0.0712	0.1188	0.0702	0.1194	0.1589	0.1617	0.1144	0.0831	0.1230	0.1899	0.1893	0.1306	0.0709	0.0710	0.1126	0.1194	0.1633	0.1486	0.1193	0.0839	0.1452	0.1522	0.1805	0.1277	0.0728	0.1060	0.1034	0.1088	0.1678	0.1505	0.1201	0.0815	0.1154	0.1109	0.1725	0.1410	0.1038	0.0716	0.0736	0.1141	0.1850	0.1488	0.1273	0.0822	0.1400	0.1950	0.1891	0.1534	0.0751	0.1037	0.1933	0.1743	0.1713	0.1892	0.1834	0.2006	0.1618	0.1960	0.1731	0.1658	0.2001	0.2213	0.1889	0.1795	0.1933	0.1796	0.1601	0.1830	0.1979	0.1981	0.1674	0.2277	0.1758	0.2933
56=06:31:55	50843	301	0.1048	0.1257	0.1813	0.1697	0.1355	0.0863	0.1515	0.2140	0.1888	0.1570	0.1459	0.0721	0.1192	0.1259	0.1452	0.1612	0.1422	0.0888	0.1452	0.1471	0.1936	0.1914	0.0708	0.1940	0.0712	0.1220	0.1639	0.1645	0.1169	0.0824	0.1221	0.1921	0.1974	0.1334	0.0701	0.0724	0.1121	0.1183	0.1645	0.1499	0.1195	0.0850	0.1441	0.1496	0.1787	0.1225	0.0709	0.2264	0.1080	0.1099	0.1731	0.1531	0.1213	0.0816	0.1180	0.1110	0.1768	0.1426	0.1061	0.0717	0.0715	0.1154	0.1861	0.1467	0.1245	0.0820	0.1400	0.1871	0.1853	0.1497	0.0735	0.1781	0.2035	0.1796	0.1726	0.1933	0.1855	0.2075	0.1635	0.2024	0.1780	0.1684	0.2044	0.2283	0.1977	0.1798	0.1947	0.1801	0.1604	0.1781	0.1999	0.1989	0.1705	0.2283	0.1766	0.3093
57=06:46:40	51728	303	0.1051	0.1282	0.1873	0.1777	0.1382	0.0872	0.1536	0.2242	0.1970	0.1595	0.1479	0.0725	0.1206	0.1287	0.1506	0.1639	0.1432	0.0891	0.1486	0.1505	0.1940	0.1984	0.0711	0.1851	0.0708	0.1249	0.1639	0.1677	0.1182	0.0854	0.1258	0.1958	0.1967	0.1346	0.0692	0.0723	0.1098	0.1211	0.1690	0.1559	0.1216	0.0831	0.1463	0.1540	0.1828	0.1201	0.0717	0.2342	0.1120	0.1124	0.1771	0.1591	0.1219	0.0812	0.1189	0.1150	0.1804	0.1452	0.1059	0.0724	0.0730	0.1181	0.1885	0.1506	0.1269	0.0828	0.1427	0.1916	0.1893	0.1553	0.0736	0.1386	0.2054	0.1825	0.1766	0.1958	0.1897	0.2104	0.1674	0.2032	0.1814	0.1720	0.2085	0.2339	0.1993	0.1828	0.1963	0.1877	0.1665	0.1829	0.2036	0.2043	0.1742	0.2325	0.1816	0.3242
58=07:01:25	52613	300	0.1038	0.1324	0.1931	0.1776	0.1420	0.0862	0.1616	0.2296	0.2038	0.1699	0.1562	0.0730	0.1229	0.1296	0.1553	0.1755	0.1493	0.0869	0.1547	0.1651	0.2111	0.2092	0.0766	0.1676	0.0711	0.1268	0.1756	0.1774	0.1222	0.0835	0.1281	0.2065	0.2108	0.1377	0.0724	0.0727	0.1160	0.1261	0.1775	0.1599	0.1260	0.0856	0.1577	0.1624	0.1955	0.1306	0.0768	0.1280	0.1022	0.1145	0.1830	0.1606	0.1255	0.0824	0.1219	0.1164	0.1879	0.1500	0.1084	0.0725	0.0736	0.1188	0.2002	0.1600	0.1331	0.0834	0.1481	0.2119	0.2036	0.1636	0.0755	0.1439	0.2078	0.1887	0.1845	0.2062	0.2021	0.2174	0.1726	0.2156	0.1885	0.1759	0.2208	0.2459	0.2153	0.1952	0.2086	0.1949	0.1739	0.2019	0.2152	0.2178	0.1859	0.2468	0.1927	0.3160
59=07:16:10	53499	301	0.1032	0.1344	0.1961	0.1844	0.1448	0.0866	0.1654	0.2378	0.2094	0.1703	0.1580	0.0713	0.1238	0.1315	0.1585	0.1773	0.1533	0.0888	0.1565	0.1652	0.2149	0.2143	0.0736	0.1217	0.0714	0.1292	0.1804	0.1821	0.1242	0.0827	0.1329	0.2164	0.2143	0.1419	0.0726	0.0708	0.1155	0.1256	0.1824	0.1621	0.1281	0.0823	0.1590	0.1647	0.1978	0.1292	0.0725	0.1262	0.1064	0.1167	0.1888	0.1669	0.1271	0.0828	0.1246	0.1189	0.1947	0.1537	0.1073	0.0722	0.0765	0.1222	0.2050	0.1635	0.1355	0.0827	0.1496	0.2149	0.2052	0.1635	0.0781	0.1501	0.2147	0.1958	0.1904	0.2126	0.2084	0.2249	0.1799	0.2200	0.1957	0.1794	0.2255	0.2487	0.2195	0.1981	0.2118	0.1987	0.1755	0.2005	0.2171	0.2205	0.1854	0.2496	0.1964	0.3274
60=07:30:55	54384	301	0.1047	0.1358	0.1996	0.1832	0.1439	0.0857	0.1647	0.2429	0.2111	0.1712	0.1590	0.0696	0.1232	0.1337	0.1581	0.1780	0.1563	0.0896	0.1602	0.1713	0.2232	0.2189	0.0700	0.1117	0.0703	0.1290	0.1854	0.1875	0.1243	0.0823	0.1326	0.2230	0.2181	0.1436	0.0701	0.0685	0.1146	0.1260	0.1888	0.1679	0.1296	0.0857	0.1646	0.1677	0.2025	0.1348	0.0706	0.0903	0.1061	0.1150	0.1919	0.1691	0.1286	0.0806	0.1257	0.1194	0.1948	0.1551	0.1066	0.0702	0.0739	0.1226	0.2120	0.1683	0.1381	0.0825	0.1520	0.2231	0.2113	0.1689	0.0760	0.0920	0.2150	0.1983	0.1964	0.2191	0.2130	0.2309	0.1814	0.2308	0.1984	0.1864	0.2317	0.2633	0.2212	0.2022	0.2187	0.2020	0.1800	0.2071	0.2214	0.2287	0.1934	0.2615	0.2005	0.3147
61=07:45:40	55269	301	0.1063	0.1394	0.2055	0.1896	0.1464	0.0874	0.1690	0.2416	0.2134	0.1687	0.1596	0.0732	0.1225	0.1361	0.1667	0.1861	0.1589	0.0888	0.1630	0.1685	0.2240	0.2175	0.0821	0.1495	0.0701	0.1332	0.1854	0.1874	0.1263	0.0838	0.1315	0.2182	0.2211	0.1406	0.0709	0.0731	0.1153	0.1301	0.1901	0.1667	0.1304	0.0832	0.1622	0.1672	0.1994	0.1258	0.0801	0.1168	0.1093	0.1172	0.1982	0.1708	0.1291	0.0824	0.1234	0.1203	0.1994	0.1569	0.1057	0.0732	0.0714	0.1244	0.2138	0.1704	0.1362	0.0817	0.1518	0.2220	0.2092	0.1638	0.0767	0.1691	0.2330	0.2010	0.1955	0.2235	0.2176	0.2326	0.1810	0.2259	0.1973	0.1802	0.2376	0.2524	0.2256	0.2070	0.2224	0.2057	0.1800	0.2026	0.2224	0.2211	0.1915	0.2475	0.2028	0.3578
62=08:00:25	56154	300	0.1070	0.1413	0.2090	0.1955	0.1531	0.0878	0.1734	0.2556	0.2256	0.1742	0.1667	0.0735	0.1263	0.1392	0.1689	0.1918	0.1653	0.0903	0.1667	0.1762	0.2367	0.2315	0.0738	0.1275	0.0721	0.1354	0.1933	0.1945	0.1299	0.0845	0.1389	0.2385	0.2375	0.1510	0.0729	0.0735	0.1166	0.1334	0.1996	0.1761	0.1336	0.0845	0.1720	0.1767	0.2132	0.1360	0.0736	0.1122	0.1107	0.1204	0.2032	0.1790	0.1352	0.0826	0.1306	0.1273	0.2141	0.1660	0.1098	0.0724	0.0732	0.1289	0.2207	0.1761	0.1430	0.0845	0.1601	0.2375	0.2247	0.1773	0.0752	0.1292	0.2347	0.2099	0.2045	0.2334	0.2282	0.2460	0.1928	0.2472	0.2113	0.1956	0.2505	0.2763	0.2302	0.2140	0.2341	0.2165	0.1882	0.2174	0.2304	0.2325	0.2019	0.2665	0.2163	0.3354
63=08:15:10	57039	300	0.1070	0.1406	0.2175	0.2009	0.1544	0.0867	0.1776	0.2624	0.2333	0.1803	0.1711	0.0726	0.1248	0.1433	0.1731	0.1905	0.1630	0.0879	0.1682	0.1752	0.2348	0.2336	0.0715	0.1616	0.0714	0.1368	0.1986	0.1984	0.1316	0.0850	0.1384	0.2397	0.2436	0.1547	0.0712	0.0723	0.1166	0.1324	0.1992	0.1796	0.1339	0.0822	0.1713	0.1790	0.2179	0.1379	0.0715	0.1896	0.1116	0.1223	0.2080	0.1841	0.1379	0.0818	0.1353	0.1311	0.2220	0.1718	0.1134	0.0720	0.0742	0.1310	0.2290	0.1776	0.1424	0.0818	0.1628	0.2378	0.2325	0.1808	0.0743	0.1776	0.2442	0.2159	0.2115	0.2369	0.2292	0.2568	0.1994	0.2544	0.2206	0.2051	0.2586	0.2842	0.2395	0.2196	0.2389	0.2231	0.1955	0.2222	0.2357	0.2362	0.2139	0.2720	0.2257	0.3506
64=08:29:55	57924	301	0.1069	0.1443	0.2281	0.2103	0.1548	0.0862	0.1858	0.2733	0.2442	0.1910	0.1744	0.0717	0.1266	0.1449	0.1796	0.2007	0.1720	0.0878	0.1740	0.1845	0.2469	0.2438	0.0710	0.1253	0.0709	0.1409	0.2058	0.2084	0.1365	0.0841	0.1450	0.2521	0.2537	0.1615	0.0713	0.0712	0.1164	0.1359	0.2095	0.1873	0.1398	0.0844	0.1751	0.1857	0.2273	0.1422	0.0711	0.1292	0.1115	0.1252	0.2186	0.1918	0.1408	0.0819	0.1380	0.1350	0.2310	0.1764	0.1144	0.0711	0.0715	0.1327	0.2407	0.1859	0.1457	0.0811	0.1669	0.2482	0.2384	0.1837	0.0741	0.1479	0.2528	0.2212	0.2185	0.2466	0.2411	0.2682	0.2067	0.2646	0.2303	0.2111	0.2680	0.2908	0.2456	0.2306	0.2472	0.2329	0.2001	0.2324	0.2363	0.2411	0.2164	0.2755	0.2325	0.3902
65=08:44:41	58809	303	0.1077	0.1464	0.2351	0.2182	0.1606	0.0860	0.1894	0.2767	0.2518	0.1963	0.1810	0.0720	0.1288	0.1483	0.1831	0.2077	0.1782	0.0880	0.1821	0.1933	0.2621	0.2576	0.0713	0.1583	0.0711	0.1433	0.2128	0.2135	0.1400	0.0834	0.1481	0.2600	0.2598	0.1635	0.0715	0.0717	0.1191	0.1383	0.2182	0.1914	0.1432	0.0858	0.1847	0.1930	0.2408	0.1460	0.0721	0.1380	0.1113	0.1262	0.2241	0.1995	0.1431	0.0821	0.1411	0.1387	0.2368	0.1801	0.1137	0.0717	0.0716	0.1358	0.2532	0.1949	0.1520	0.0827	0.1745	0.2567	0.2501	0.1897	0.0742	0.1491	0.2551	0.2291	0.2266	0.2558	0.2488	0.2762	0.2133	0.2738	0.2389	0.2197	0.2763	0.2968	0.2501	0.2414	0.2567	0.2418	0.2102	0.2429	0.2452	0.2474	0.2240	0.2835	0.2422	0.3626
66=08:59:26	59694	303	0.1084	0.1479	0.2398	0.2266	0.1612	0.0853	0.1957	0.2834	0.2550	0.1995	0.1837	0.0715	0.1281	0.1510	0.1877	0.2099	0.1802	0.0895	0.1844	0.1931	0.2670	0.2632	0.0708	0.1221	0.0708	0.1452	0.2204	0.2199	0.1414	0.0838	0.1496	0.2669	0.2634	0.1668	0.0712	0.0710	0.1187	0.1379	0.2238	0.1973	0.1451	0.0854	0.1868	0.1990	0.2459	0.1483	0.0713	0.1211	0.1134	0.1257	0.2325	0.2027	0.1472	0.0811	0.1432	0.1404	0.2431	0.1827	0.1143	0.0713	0.0731	0.1384	0.2577	0.1968	0.1550	0.0822	0.1758	0.2652	0.2607	0.1961	0.0744	0.1218	0.2608	0.2354	0.2353	0.2605	0.2511	0.2823	0.2197	0.2788	0.2458	0.2273	0.2791	0.3035	0.2513	0.2426	0.2634	0.2492	0.2138	0.2497	0.2496	0.2534	0.2310	0.2881	0.2460	0.3602
67=09:14:11	60579	298	0.1098	0.1511	0.2557	0.2352	0.1651	0.0873	0.2037	0.2886	0.2619	0.2046	0.1904	0.0725	0.1327	0.1503	0.1959	0.2198	0.1797	0.0870	0.1921	0.1995	0.2687	0.2678	0.0725	0.1560	0.0700	0.1458	0.2249	0.2232	0.1439	0.0836	0.1524	0.2676	0.2736	0.1676	0.0713	0.0720	0.1204	0.1435	0.2276	0.2033	0.1504	0.0833	0.1904	0.2025	0.2502	0.1457	0.0714	0.1402	0.1151	0.1294	0.2452	0.2100	0.1487	0.0824	0.1458	0.1415	0.2477	0.1848	0.1147	0.0718	0.0708	0.1377	0.2744	0.2020	0.1562	0.0924	0.1806	0.2667	0.2650	0.1943	0.0741	0.1635	0.2691	0.2425	0.2392	0.2687	0.2650	0.2963	0.2250	0.2894	0.2531	0.2335	0.2893	0.3166	0.2600	0.2557	0.2671	0.2537	0.2221	0.2569	0.2529	0.2540	0.2387	0.2927	0.2521	0.3815
68=09:30:26	61554	298	0.1078	0.1558	0.2549	0.2384	0.1685	0.0875	0.2100	0.2911	0.2717	0.2063	0.1958	0.0732	0.1331	0.1541	0.1981	0.2266	0.1837	0.0869	0.1967	0.2074	0.2802	0.2741	0.0717	0.1901	0.0716	0.1505	0.2359	0.2352	0.1474	0.0837	0.1550	0.2774	0.2793	0.1725	0.0711	0.0727	0.1210	0.1449	0.2346	0.2098	0.1522	0.0842	0.1999	0.2116	0.2633	0.1512	0.0715	0.1888	0.1162	0.1299	0.2484	0.2195	0.1530	0.0824	0.1491	0.1487	0.2605	0.1937	0.1154	0.0729	0.0735	0.1416	0.2766	0.2117	0.1639	0.0831	0.1860	0.2763	0.2758	0.2029	0.0746	0.1807	0.2724	0.2542	0.2499	0.2739	0.2640	0.2987	0.2332	0.2956	0.2647	0.2426	0.2985	0.3220	0.2671	0.2583	0.2761	0.2621	0.2310	0.2666	0.2628	0.2611	0.2456	0.2984	0.2722	0.3778
69=09:45:08	62436	300	0.1095	0.1576	0.2582	0.2482	0.1689	0.0868	0.2104	0.2992	0.2710	0.2092	0.1968	0.0717	0.1377	0.1573	0.2048	0.2324	0.1914	0.0910	0.2040	0.2127	0.2815	0.2856	0.0710	0.1191	0.0714	0.1537	0.2379	0.2388	0.1494	0.0839	0.1576	0.2842	0.2763	0.1735	0.0712	0.0705	0.1225	0.1476	0.2442	0.2209	0.1574	0.0871	0.2058	0.2239	0.2737	0.1564	0.0717	0.0909	0.1186	0.1316	0.2577	0.2253	0.1553	0.0818	0.1512	0.1505	0.2611	0.1962	0.1158	0.0710	0.0733	0.1448	0.2841	0.2169	0.1652	0.0839	0.1948	0.2895	0.2822	0.2093	0.0760	0.0894	0.2746	0.2545	0.2586	0.2750	0.2730	0.3026	0.2398	0.2994	0.2672	0.2489	0.2990	0.3221	0.2654	0.2631	0.2812	0.2719	0.2402	0.2709	0.2602	0.2646	0.2467	0.2989	0.2670	0.3684
70=09:59:53	63321	303	0.1093	0.1579	0.2721	0.2578	0.1769	0.0866	0.2248	0.3072	0.2856	0.2231	0.2086	0.0727	0.1330	0.1607	0.2091	0.2379	0.1948	0.0891	0.2052	0.2159	0.2960	0.2872	0.0708	0.1790	0.0713	0.1555	0.2589	0.2487	0.1566	0.0853	0.1665	0.2939	0.2938	0.1859	0.0702	0.0711	0.1254	0.1461	0.2552	0.2293	0.1586	0.0832	0.2112	0.2246	0.2800	0.1580	0.0710	0.2018	0.1192	0.1341	0.2681	0.2396	0.1640	0.0813	0.1579	0.1570	0.2757	0.2081	0.1201	0.0699	0.0744	0.1496	0.3006	0.2241	0.1717	0.0831	0.1978	0.2908	0.2991	0.2155	0.0735	0.1222	0.2908	0.2711	0.2707	0.2869	0.2826	0.3251	0.2459	0.3198	0.2785	0.2650	0.3136	0.3448	0.2757	0.2779	0.2968	0.2809	0.2429	0.2862	0.2696	0.2730	0.2570	0.3121	0.2847	0.3839
71=10:14:37	64205	298	0.1100	0.1649	0.2829	0.2644	0.1805	0.0867	0.2331	0.3122	0.2938	0.2312	0.2159	0.0719	0.1351	0.1618	0.2191	0.2537	0.1998	0.0860	0.2123	0.2299	0.2981	0.2928	0.0703	0.1477	0.0710	0.1593	0.2602	0.2557	0.1614	0.0840	0.1719	0.3014	0.2982	0.1880	0.0718	0.0706	0.1279	0.1541	0.2594	0.2331	0.1629	0.0888	0.2169	0.2329	0.2895	0.1648	0.0710	0.1010	0.1188	0.1380	0.2769	0.2451	0.1660	0.0819	0.1596	0.1617	0.2828	0.2182	0.1215	0.0710	0.0722	0.1500	0.3067	0.2350	0.1736	0.0829	0.2031	0.2978	0.3006	0.2205	0.0747	0.1176	0.2942	0.2719	0.2730	0.2948	0.2929	0.3249	0.2535	0.3267	0.2891	0.2722	0.3151	0.3408	0.2817	0.2858	0.2966	0.2857	0.2528	0.2902	0.2675	0.2731	0.2646	0.3092	0.3111	0.3741
72=10:29:21	65089	301	0.1132	0.1679	0.2819	0.2635	0.1818	0.0854	0.2337	0.3081	0.2937	0.2306	0.2227	0.0726	0.1331	0.1637	0.2219	0.2561	0.2064	0.0872	0.2169	0.2350	0.3015	0.2868	0.0703	0.2503	0.0704	0.1606	0.2601	0.2617	0.1611	0.0831	0.1705	0.2982	0.3008	0.1844	0.0698	0.0720	0.1242	0.1553	0.2633	0.2379	0.1647	0.0846	0.2158	0.2321	0.2859	0.1595	0.0711	0.2057	0.1189	0.1398	0.2779	0.2455	0.1634	0.0818	0.1580	0.1599	0.2765	0.2122	0.1196	0.0709	0.0717	0.1507	0.3039	0.2380	0.1745	0.0825	0.2066	0.2983	0.2999	0.2151	0.0727	0.1779	0.2992	0.2759	0.2741	0.3006	0.2951	0.3258	0.2536	0.3273	0.2913	0.2709	0.3195	0.3462	0.2859	0.2828	0.2992	0.2842	0.2563	0.2891	0.2703	0.2667	0.2654	0.3054	0.2939	0.3752
73=10:44:06	65974	298	0.1109	0.1686	0.2832	0.2752	0.1890	0.0845	0.2379	0.3165	0.2956	0.2301	0.2256	0.0708	0.1355	0.1726	0.2336	0.2645	0.2105	0.0914	0.2269	0.2418	0.3084	0.3004	0.0698	0.1469	0.0698	0.1658	0.2671	0.2648	0.1629	0.0817	0.1759	0.3070	0.3014	0.1908	0.0700	0.0703	0.1242	0.1621	0.2758	0.2513	0.1716	0.0862	0.2231	0.2422	0.2978	0.1653	0.0693	0.1064	0.1218	0.1435	0.2834	0.2552	0.1719	0.0798	0.1624	0.1719	0.2883	0.2248	0.1187	0.0686	0.0708	0.1594	0.3130	0.2479	0.1835	0.0825	0.2170	0.3087	0.3102	0.2301	0.0729	0.0834	0.3007	0.2844	0.2835	0.3009	0.2982	0.3338	0.2635	0.3382	0.2963	0.2850	0.3233	0.3491	0.2793	0.2933	0.3074	0.2964	0.2646	0.3054	0.2736	0.2761	0.2732	0.3115	0.2938	0.3869
74=10:58:50	66859	301	0.1102	0.1763	0.3015	0.2813	0.1930	0.0874	0.2482	0.3269	0.3063	0.2505	0.2373	0.0717	0.1369	0.1710	0.2392	0.2760	0.2196	0.0878	0.2334	0.2580	0.3239	0.3120	0.0706	0.1481	0.0708	0.1678	0.2825	0.2784	0.1700	0.0829	0.1841	0.3217	0.3123	0.2014	0.0722	0.0697	0.1298	0.1639	0.2849	0.2541	0.1749	0.0910	0.2353	0.2491	0.3119	0.1756	0.0713	0.0981	0.1186	0.1460	0.2972	0.2635	0.1759	0.0822	0.1675	0.1733	0.2984	0.2371	0.1206	0.0704	0.0724	0.1580	0.3291	0.2608	0.1882	0.0841	0.2232	0.3206	0.3216	0.2425	0.0746	0.0885	0.3083	0.2919	0.2984	0.3160	0.3170	0.3421	0.2729	0.3492	0.3147	0.2961	0.3318	0.3574	0.2970	0.3104	0.3191	0.3054	0.2711	0.3177	0.2787	0.2873	0.2839	0.3243	0.3091	0.3779
75=11:13:36	67744	303	0.1123	0.1775	0.2990	0.2871	0.1998	0.0863	0.2500	0.3286	0.3075	0.2499	0.2395	0.0722	0.1400	0.1822	0.2516	0.2789	0.2233	0.0897	0.2370	0.2612	0.3209	0.3148	0.0730	0.1246	0.0719	0.1729	0.2868	0.2745	0.1735	0.0850	0.1880	0.3161	0.3170	0.2032	0.0713	0.0728	0.1294	0.1638	0.2915	0.2655	0.1782	0.0854	0.2358	0.2594	0.3081	0.1704	0.0733	0.1265	0.1265	0.1461	0.2997	0.2708	0.1814	0.0822	0.1692	0.1785	0.3110	0.2391	0.1234	0.0729	0.0731	0.1648	0.3298	0.2629	0.1903	0.0832	0.2259	0.3238	0.3204	0.2438	0.0759	0.1317	0.3094	0.2973	0.2952	0.3084	0.3092	0.3473	0.2775	0.3472	0.3226	0.2935	0.3530	0.3624	0.2903	0.3073	0.3196	0.3105	0.2736	0.3156	0.2768	0.2829	0.2850	0.3145	0.3360	0.4178
76=11:28:21	68629	303	0.1138	0.1805	0.3093	0.2971	0.2064	0.0867	0.2619	0.3336	0.3229	0.2623	0.2490	0.0724	0.1422	0.1840	0.2559	0.2852	0.2294	0.0883	0.2427	0.2630	0.3289	0.3187	0.0717	0.2147	0.0711	0.1752	0.2974	0.2861	0.1789	0.0849	0.1932	0.3222	0.3269	0.2097	0.0707	0.0724	0.1285	0.1678	0.2953	0.2690	0.1827	0.0855	0.2397	0.2609	0.3172	0.1751	0.0716	0.2148	0.1235	0.1498	0.3075	0.2819	0.1868	0.0813	0.1725	0.1841	0.3153	0.2460	0.1274	0.0716	0.0730	0.1664	0.3413	0.2670	0.1969	0.0824	0.2345	0.3249	0.3356	0.2517	0.0744	0.1910	0.3225	0.3095	0.3083	0.3223	0.3159	0.3562	0.2806	0.3645	0.3255	0.3101	0.3543	0.3758	0.2974	0.3155	0.3260	0.3158	0.2820	0.3272	0.2846	0.2845	0.2961	0.3238	0.3320	0.3981
77=11:43:06	69515	300	0.1163	0.1822	0.3083	0.2909	0.2058	0.0869	0.2591	0.3294	0.3144	0.2570	0.2488	0.0724	0.1431	0.1823	0.2591	0.2931	0.2316	0.0876	0.2476	0.2730	0.3269	0.3252	0.0780	0.1113	0.0701	0.1744	0.2918	0.2863	0.1821	0.0829	0.1940	0.3189	0.3241	0.2075	0.0713	0.0722	0.1251	0.1724	0.2972	0.2728	0.1843	0.0826	0.2398	0.2670	0.3203	0.1784	0.0736	0.1229	0.1244	0.1516	0.3098	0.2771	0.1840	0.0817	0.1707	0.1838	0.3128	0.2449	0.1223	0.0722	0.0715	0.1659	0.3358	0.2765	0.1994	0.0817	0.2340	0.3302	0.3336	0.2548	0.0756	0.1674	0.3172	0.3051	0.3074	0.3217	0.3235	0.3548	0.2829	0.3575	0.3361	0.3052	0.3552	0.3683	0.2989	0.3173	0.3255	0.3154	0.2869	0.3247	0.2819	0.2819	0.2934	0.3182	0.3266	0.4145
78=11:57:51	70400	300	0.1132	0.1882	0.3225	0.3102	0.2168	0.0857	0.2702	0.3508	0.3272	0.2757	0.2606	0.0707	0.1496	0.1894	0.2707	0.2984	0.2424	0.0890	0.2596	0.2853	0.3459	0.3404	0.0709	0.0924	0.0704	0.1828	0.3155	0.3005	0.1898	0.0820	0.2066	0.3439	0.3339	0.2291	0.0722	0.0694	0.1355	0.1747	0.3149	0.2858	0.1974	0.0888	0.2558	0.2789	0.3413	0.1892	0.0729	0.0800	0.1252	0.1570	0.3279	0.2985	0.1993	0.0822	0.1801	0.1985	0.3230	0.2683	0.1266	0.0721	0.0748	0.1741	0.3612	0.2865	0.2109	0.0822	0.2500	0.3411	0.3473	0.2697	0.0793	0.0905	0.3168	0.3214	0.3260	0.3333	0.3389	0.3736	0.2971	0.3758	0.3491	0.3258	0.3561	0.3765	0.3090	0.3354	0.3426	0.3347	0.2943	0.3432	0.2853	0.2985	0.3023	0.3369	0.3371	0.3992
79=12:12:33	71281	298	0.1143	0.1873	0.3073	0.3043	0.2171	0.0861	0.2618	0.3357	0.3210	0.2674	0.2566	0.0714	0.1528	0.1902	0.2652	0.2948	0.2429	0.0888	0.2534	0.2862	0.3491	0.3380	0.0710	0.1183	0.0711	0.1852	0.3088	0.2967	0.1872	0.0839	0.2058	0.3329	0.3253	0.2235	0.0713	0.0710	0.1343	0.1745	0.3136	0.2848	0.1968	0.0825	0.2546	0.2834	0.3312	0.1875	0.0715	0.1276	0.1246	0.1574	0.3135	0.2913	0.2009	0.0809	0.1749	0.2032	0.3229	0.2651	0.1267	0.0712	0.0762	0.1769	0.3489	0.2858	0.2165	0.0826	0.2443	0.3426	0.3474	0.2742	0.0762	0.0837	0.3170	0.3192	0.3241	0.3271	0.3228	0.3554	0.2935	0.3639	0.3413	0.3217	0.3579	0.3768	0.3120	0.3257	0.3395	0.3302	0.2908	0.3398	0.2897	0.2925	0.3013	0.3339	0.3378	0.3892
80=12:27:17	72166	303	0.1177	0.1944	0.3323	0.3165	0.2322	0.0869	0.2795	0.3492	0.3352	0.2810	0.2700	0.0723	0.1574	0.2002	0.2821	0.3140	0.2570	0.0904	0.2729	0.3017	0.3526	0.3481	0.0821	0.1053	0.0709	0.1890	0.3290	0.3075	0.2001	0.0840	0.2183	0.3446	0.3443	0.2392	0.0733	0.0730	0.1390	0.1847	0.3330	0.3041	0.2082	0.0980	0.2623	0.2933	0.3425	0.1956	0.0801	0.0991	0.1283	0.1635	0.3385	0.3078	0.2139	0.0829	0.1841	0.2106	0.3421	0.2784	0.1295	0.0737	0.0759	0.1834	0.3728	0.3051	0.2208	0.0821	0.2523	0.3588	0.3611	0.2853	0.0790	0.1230	0.3243	0.3382	0.3366	0.3403	0.3456	0.3817	0.3089	0.3844	0.3618	0.3338	0.3818	0.3938	0.3084	0.3508	0.3491	0.3442	0.3031	0.3599	0.2940	0.3028	0.3132	0.3362	0.3465	0.4124
81=12:42:03	73051	303	0.1185	0.2000	0.3398	0.3257	0.2363	0.0871	0.2930	0.3543	0.3474	0.2893	0.2784	0.0728	0.1546	0.1975	0.2894	0.3203	0.2541	0.0873	0.2733	0.2987	0.3545	0.3471	0.0778	0.1849	0.0719	0.1927	0.3373	0.3177	0.2059	0.0839	0.2242	0.3463	0.3596	0.2398	0.0716	0.0731	0.1425	0.1861	0.3320	0.3059	0.2091	0.0901	0.2609	0.2918	0.3481	0.1918	0.0733	0.2100	0.1257	0.1663	0.3450	0.3166	0.2172	0.0825	0.1843	0.2112	0.3468	0.2794	0.1311	0.0730	0.0719	0.1844	0.3799	0.3030	0.2253	0.0818	0.2647	0.3513	0.3671	0.2859	0.0746	0.2232	0.3337	0.3424	0.3374	0.3521	0.3494	0.3920	0.3068	0.3943	0.3650	0.3426	0.3791	0.3959	0.3197	0.3531	0.3557	0.3478	0.3100	0.3585	0.2980	0.2971	0.3191	0.3341	0.3705	0.4233
82=12:56:51	73940	300	0.1191	0.2048	0.3312	0.3234	0.2379	0.0869	0.2897	0.3526	0.3393	0.2913	0.2800	0.0715	0.1533	0.2015	0.2860	0.3198	0.2570	0.0872	0.2731	0.3041	0.3520	0.3484	0.0709	0.1685	0.0712	0.1971	0.3302	0.3179	0.2108	0.0837	0.2264	0.3508	0.3486	0.2506	0.0724	0.0717	0.1415	0.1898	0.3291	0.3017	0.2131	0.1079	0.2630	0.2941	0.3485	0.2006	0.0719	0.1377	0.1241	0.1679	0.3415	0.3146	0.2184	0.0827	0.1857	0.2223	0.3423	0.2922	0.1360	0.0724	0.0721	0.1846	0.3694	0.3062	0.2290	0.0817	0.2604	0.3539	0.3640	0.2992	0.0752	0.1715	0.3330	0.3378	0.3401	0.3481	0.3487	0.3812	0.3084	0.3905	0.3657	0.3479	0.3759	0.3997	0.3233	0.3517	0.3529	0.3446	0.3097	0.3622	0.2925	0.2976	0.3180	0.3401	0.3585	0.4123
83=13:11:40	74828	298	0.1196	0.2085	0.3369	0.3242	0.2478	0.0851	0.2914	0.3493	0.3463	0.2962	0.2872	0.0725	0.1607	0.2096	0.2912	0.3325	0.2669	0.0883	0.2788	0.3201	0.3630	0.3577	0.0744	0.1432	0.0711	0.1994	0.3437	0.3237	0.2174	0.0838	0.2329	0.3557	0.3541	0.2541	0.0716	0.0725	0.1438	0.1962	0.3464	0.3149	0.2226	0.0939	0.2719	0.3044	0.3583	0.2084	0.0750	0.1465	0.1289	0.1721	0.3452	0.3224	0.2298	0.0821	0.1873	0.2262	0.3489	0.2951	0.1358	0.0725	0.0727	0.1937	0.3798	0.3184	0.2360	0.0826	0.2712	0.3656	0.3775	0.3035	0.0743	0.1347	0.3316	0.3500	0.3523	0.3568	0.3521	0.3906	0.3121	0.3958	0.3732	0.3517	0.3875	0.4038	0.3266	0.3649	0.3648	0.3543	0.3159	0.3724	0.3022	0.3019	0.3243	0.3411	0.3679	0.4152
84=13:26:28	75716	303	0.1199	0.2120	0.3380	0.3335	0.2491	0.0881	0.2904	0.3586	0.3452	0.2984	0.2918	0.0717	0.1553	0.2123	0.2988	0.3332	0.2701	0.0890	0.2774	0.3104	0.3616	0.3493	0.0703	0.2021	0.0712	0.2042	0.3400	0.3287	0.2206	0.0841	0.2343	0.3615	0.3530	0.2613	0.0715	0.0711	0.1403	0.1974	0.3464	0.3161	0.2247	0.0815	0.2719	0.2977	0.3629	0.2093	0.0704	0.1427	0.1322	0.1765	0.3507	0.3273	0.2309	0.0825	0.1877	0.2366	0.3513	0.3067	0.1360	0.0705	0.0723	0.1929	0.3772	0.3163	0.2404	0.0828	0.2765	0.3642	0.3763	0.3104	0.0741	0.1136	0.3415	0.3535	0.3534	0.3562	0.3585	0.3922	0.3173	0.4055	0.3732	0.3638	0.3837	0.4055	0.3210	0.3642	0.3604	0.3542	0.3206	0.3744	0.2967	0.3034	0.3261	0.3432	0.3632	0.4188
85=13:41:16	76605	301	0.1199	0.2180	0.3470	0.3403	0.2588	0.0869	0.3026	0.3654	0.3482	0.3081	0.2996	0.0717	0.1541	0.2222	0.3122	0.3395	0.2724	0.0882	0.2869	0.3225	0.3655	0.3568	0.0719	0.1295	0.0712	0.2155	0.3535	0.3310	0.2308	0.0848	0.2434	0.3660	0.3629	0.2705	0.0730	0.0713	0.1435	0.2017	0.3482	0.3231	0.2358	0.1094	0.2765	0.3097	0.3631	0.2130	0.0721	0.1528	0.1332	0.1799	0.3581	0.3410	0.2413	0.0823	0.1915	0.2429	0.3623	0.3156	0.1413	0.0724	0.0737	0.2008	0.3895	0.3270	0.2456	0.0824	0.2771	0.3695	0.3804	0.3187	0.0759	0.1633	0.3476	0.3619	0.3605	0.3579	0.3615	0.4018	0.3297	0.4069	0.3872	0.3662	0.3925	0.4099	0.3270	0.3774	0.3693	0.3657	0.3214	0.3819	0.2986	0.3057	0.3262	0.3442	0.3713	0.4364
86=13:56:05	77493	300	0.1182	0.2228	0.3574	0.3461	0.2661	0.0880	0.3054	0.3669	0.3598	0.3064	0.3022	0.0739	0.1755	0.2284	0.3149	0.3473	0.2799	0.0890	0.2952	0.3301	0.3699	0.3695	0.0854	0.1024	0.0715	0.2135	0.3607	0.3344	0.2368	0.0838	0.2489	0.3608	0.3703	0.2696	0.0717	0.0734	0.1414	0.2061	0.3564	0.3344	0.2374	0.0833	0.2815	0.3160	0.3730	0.2142	0.0744	0.1213	0.1312	0.1833	0.3647	0.3426	0.2436	0.0822	0.1937	0.2431	0.3667	0.3107	0.1387	0.0733	0.0723	0.2049	0.4004	0.3357	0.2512	0.0840	0.2879	0.3727	0.3857	0.3138	0.0758	0.1175	0.3491	0.3671	0.3620	0.3643	0.3666	0.4087	0.3287	0.4120	0.3935	0.3664	0.4011	0.4169	0.3166	0.3829	0.3719	0.3716	0.3343	0.3828	0.3028	0.3031	0.3332	0.3368	0.3756	0.4182
87=14:10:50	78378	298	0.1174	0.2213	0.3461	0.3442	0.2636	0.0860	0.3034	0.3711	0.3590	0.3076	0.3030	0.0710	0.1515	0.2277	0.3076	0.3332	0.2755	0.0873	0.2869	0.3231	0.3704	0.3667	0.0704	0.1346	0.0705	0.2189	0.3594	0.3369	0.2359	0.0842	0.2483	0.3644	0.3590	0.2793	0.0720	0.0708	0.1447	0.2015	0.3569	0.3306	0.2362	0.0809	0.2820	0.3174	0.3658	0.2213	0.0703	0.1203	0.1347	0.1819	0.3592	0.3432	0.2488	0.0810	0.1884	0.2531	0.3648	0.3216	0.1428	0.0707	0.0760	0.2078	0.3854	0.3284	0.2554	0.0811	0.2804	0.3757	0.3866	0.3250	0.0747	0.1118	0.3456	0.3671	0.3664	0.3543	0.3567	0.3951	0.3306	0.4076	0.3859	0.3688	0.3965	0.4109	0.3352	0.3692	0.3710	0.3670	0.3234	0.3808	0.2992	0.3059	0.3304	0.3463	0.3896	0.4141
88=14:25:35	79264	303	0.1188	0.2351	0.3578	0.3468	0.2726	0.0861	0.3105	0.3700	0.3615	0.3232	0.3119	0.0713	0.1802	0.2304	0.3159	0.3516	0.2873	0.0862	0.2904	0.3358	0.3726	0.3651	0.0714	0.1361	0.0709	0.2186	0.3698	0.3478	0.2507	0.0823	0.2588	0.3738	0.3728	0.2855	0.0722	0.0711	0.1535	0.2129	0.3654	0.3365	0.2444	0.1023	0.2821	0.3204	0.3738	0.2286	0.0738	0.1472	0.1383	0.1913	0.3665	0.3458	0.2515	0.0821	0.1951	0.2557	0.3737	0.3251	0.1430	0.0716	0.0724	0.2085	0.3963	0.3398	0.2587	0.0816	0.2855	0.3801	0.3908	0.3284	0.0757	0.1753	0.3531	0.3745	0.3724	0.3742	0.3683	0.4034	0.3319	0.4150	0.3974	0.3762	0.4044	0.4173	0.3383	0.3885	0.3781	0.3675	0.3289	0.3910	0.3001	0.3054	0.3364	0.3460	0.3847	0.4144
89=14:40:21	80149	300	0.1161	0.2376	0.3558	0.3469	0.2738	0.0866	0.3073	0.3735	0.3507	0.3158	0.3072	0.0691	0.1782	0.2355	0.3207	0.3553	0.2891	0.0894	0.2985	0.3410	0.3786	0.3677	0.0708	0.0829	0.0708	0.2237	0.3680	0.3495	0.2520	0.0828	0.2623	0.3784	0.3652	0.2907	0.0725	0.0701	0.1524	0.2198	0.3679	0.3385	0.2515	0.0951	0.2866	0.3230	0.3735	0.2342	0.0730	0.0750	0.1361	0.1939	0.3687	0.3446	0.2563	0.0821	0.1949	0.2623	0.3731	0.3305	0.1429	0.0713	0.0713	0.2174	0.3969	0.3444	0.2664	0.0822	0.2850	0.3923	0.3893	0.3339	0.0752	0.1026	0.3502	0.3736	0.3763	0.3693	0.3765	0.4017	0.3407	0.4183	0.4024	0.3778	0.4016	0.4121	0.3331	0.3876	0.3798	0.3730	0.3306	0.3960	0.2992	0.3131	0.3328	0.3468	0.3816	0.4331
90=14:55:03	81032	298	0.1232	0.2439	0.3663	0.3616	0.2850	0.0843	0.3207	0.3769	0.3705	0.3249	0.3221	0.0717	0.1791	0.2470	0.3293	0.3635	0.2980	0.0892	0.3064	0.3422	0.3869	0.3740	0.0700	0.1421	0.0704	0.2328	0.3815	0.3564	0.2622	0.0827	0.2709	0.3794	0.3776	0.2977	0.0705	0.0715	0.1510	0.2255	0.3757	0.3473	0.2573	0.1186	0.2924	0.3248	0.3850	0.2367	0.0710	0.1166	0.1427	0.2014	0.3775	0.3610	0.2634	0.0818	0.1973	0.2723	0.3802	0.3456	0.1466	0.0706	0.0721	0.2241	0.4107	0.3472	0.2723	0.0823	0.3010	0.3851	0.4040	0.3405	0.0736	0.1091	0.3630	0.3854	0.3824	0.3794	0.3749	0.4186	0.3363	0.4342	0.4011	0.3962	0.4006	0.4259	0.3371	0.4001	0.3913	0.3809	0.3457	0.4012	0.3074	0.3087	0.3403	0.3515	0.3832	0.4274
91=15:09:49	81917	303	0.1213	0.2448	0.3715	0.3644	0.2842	0.0862	0.3254	0.3825	0.3681	0.3290	0.3224	0.0702	0.1719	0.2515	0.3352	0.3660	0.2988	0.0887	0.3145	0.3494	0.3997	0.3836	0.0701	0.1148	0.0702	0.2391	0.3839	0.3595	0.2677	0.0819	0.2755	0.3831	0.3761	0.3071	0.0709	0.0696	0.1541	0.2279	0.3818	0.3544	0.2683	0.1078	0.3042	0.3367	0.3932	0.2475	0.0705	0.1016	0.1387	0.2022	0.3834	0.3673	0.2709	0.0805	0.1991	0.2773	0.3822	0.3486	0.1461	0.0699	0.0715	0.2307	0.4205	0.3574	0.2808	0.0818	0.3065	0.3960	0.4108	0.3527	0.0738	0.0910	0.3565	0.3919	0.3892	0.3803	0.3862	0.4201	0.3439	0.4342	0.4082	0.4190	0.4029	0.4267	0.3402	0.4083	0.3951	0.3883	0.3449	0.4112	0.3083	0.3160	0.3465	0.3589	0.3910	0.4192
92=15:24:34	82802	300	0.1233	0.2534	0.3704	0.3689	0.2936	0.0856	0.3257	0.3829	0.3770	0.3391	0.3323	0.0714	0.1618	0.2548	0.3316	0.3663	0.3011	0.0879	0.3098	0.3493	0.3958	0.3761	0.0697	0.1971	0.0714	0.2425	0.3926	0.3642	0.2706	0.0834	0.2843	0.3931	0.3856	0.3126	0.0686	0.0713	0.1610	0.2297	0.3853	0.3555	0.2653	0.0808	0.3017	0.3290	0.3940	0.2492	0.0707	0.1787	0.1402	0.2061	0.3853	0.3723	0.2761	0.0806	0.1995	0.2823	0.3915	0.3600	0.1484	0.0703	0.0735	0.2315	0.4206	0.3587	0.2846	0.0821	0.3058	0.3908	0.4176	0.3523	0.0733	0.1040	0.3599	0.3959	0.3950	0.3876	0.3822	0.4311	0.3447	0.4455	0.4125	0.4096	0.4139	0.4425	0.3472	0.4140	0.4016	0.3884	0.3536	0.4157	0.3164	0.3170	0.3506	0.3577	0.3931	0.4204
93=15:39:19	83687	298	0.1332	0.2548	0.3698	0.3604	0.2959	0.0872	0.3284	0.3761	0.3756	0.3323	0.3329	0.0731	0.1674	0.2592	0.3332	0.3725	0.3013	0.0876	0.3144	0.3566	0.3926	0.3824	0.0738	0.1713	0.0710	0.2463	0.3827	0.3586	0.2777	0.0840	0.2869	0.3849	0.3896	0.3099	0.0707	0.0730	0.1573	0.2378	0.3793	0.3579	0.2705	0.0958	0.2965	0.3395	0.3925	0.2527	0.0732	0.1904	0.1459	0.2099	0.3840	0.3669	0.2751	0.0826	0.2002	0.2807	0.3953	0.3532	0.1501	0.0733	0.0721	0.2326	0.4103	0.3599	0.2825	0.0821	0.3090	0.3984	0.4148	0.3526	0.0741	0.1995	0.3637	0.3956	0.3894	0.3864	0.3881	0.4250	0.3462	0.4345	0.4163	0.4023	0.4251	0.4381	0.3499	0.4117	0.3928	0.3885	0.3536	0.4158	0.3172	0.3137	0.3553	0.3550	0.4082	0.4331
94=15:54:04	84573	301	0.1155	0.2642	0.3860	0.3798	0.3037	0.0878	0.3355	0.3958	0.3803	0.3507	0.3413	0.0712	0.1755	0.2598	0.3485	0.3794	0.3101	0.0881	0.3275	0.3573	0.4048	0.3987	0.0712	0.1084	0.0705	0.2567	0.3993	0.3696	0.2855	0.0827	0.2916	0.4017	0.3933	0.3308	0.0724	0.0705	0.1672	0.2408	0.3974	0.3711	0.2853	0.0856	0.3129	0.3499	0.4052	0.2706	0.0720	0.0862	0.1384	0.2158	0.4065	0.3859	0.2899	0.0822	0.2071	0.2939	0.3986	0.3741	0.1540	0.0714	0.0742	0.2425	0.4370	0.3730	0.2981	0.0820	0.3198	0.4112	0.4247	0.3731	0.0789	0.1015	0.3666	0.4090	0.4037	0.3949	0.4039	0.4409	0.3611	0.4509	0.4253	0.4174	0.4196	0.4426	0.3504	0.4255	0.4054	0.4086	0.3616	0.4298	0.3139	0.3269	0.3615	0.3701	0.4067	0.4123
