# Supplementary material for: Computationally Driven, Quantitative Experiments Discover Genes Required for Mitochondrial Biogenesis
Source: PLoS Genet. 2009 Mar 20;5(3):e1000407. doi: 10.1371/journal.pgen.1000407 (PMC2648979; doi:10.1371/journal.pgen.1000407)
Supplement: Dataset S1 — Raw respiratory growth data. A zip file containing 48 tab-delimited text files containing the raw data from the Tecan GENios reader. Additionally, a readme text file and plate key is contained in the zip file. The plate key uses our internal reference id for each mutant (internal reference id is matched with common and systematic gene names in Table S2). Raw optical density measurements from Tecan GENios plate incubator and reader. Wells are numbered in increasing order from upper left to lower right and can be converted to our internal identifiers using the included key (complete plate key). Not all original plates were assayed for growth curves, and there are two replicates of plate 20. (1.82 MB ZIP) [file pgen.1000407.s012.zip › mitochondria_table_s7/p13_glu.txt]

[config file info]
last_write=07:05:14_13:09:56
last write=07:05:15_13:20:19
[Run_Parameters]
Instrument=Tecan_21
Ini_Names=Read_Reps,Delid,Save_Data_File,Start_Time_Now
barcode_drug_plate=201401
user=mcostanzo
Plate_Size=96
Plate_Type=GRE96ft.pdf
Samples_to_Run=6
Overlay_Size=48
Drug_Plate=none
Plate_Quarter=none
run_ID=none
run_plate_repeat=1
Read_Reps=200
Read_Modes=Absorbance
Read_Flor_Every=2
Max_Delta_OD=0.500000
Well_By_Row_Col=none
Reorder_Map=Order_Strings_Not,0
Tip_Vol=200
OD_to_Innoc=0.100,0.100,0.380,0.380,0.380,0.380,0.760,0.760,0.100,0.100,0.380,0.380,0.380,0.380,0.760,0.760,0.100,0.100,0.380,0.380,0.380,0.380,0.760,0.760,0.100,0.100,0.380,0.380,0.380,0.380,0.760,0.760,0.100,0.100,0.380,0.380,0.380,0.380,0.760,0.760,0.100,0.100,0.380,0.380,0.380,0.380,0.760,0.760
Absorption_Max=.3
OD_to_Save=0.100,0.100,0.380,0.380,0.380,0.380,0.760,0.760,0.100,0.100,0.380,0.380,0.380,0.380,0.760,0.760,0.100,0.100,0.380,0.380,0.380,0.380,0.760,0.760,0.100,0.100,0.380,0.380,0.380,0.380,0.760,0.760,0.100,0.100,0.380,0.380,0.380,0.380,0.760,0.760,0.100,0.100,0.380,0.380,0.380,0.380,0.760,0.760
OD_to_Dilute=0.100
Save_Sample_Vol=180
Save_Sample_Reps=2
Innoc_Vol=184,184,46,46,46,46,0,0,184,184,46,46,46,46,0,0,184,184,46,46,46,46,0,0,184,184,46,46,46,46,0,0,184,184,46,46,46,46,0,0,184,184,46,46,46,46,0,0
Dilute_Vol=23,23,23,23,23,23,23,23,23,23,23,23,23,23,23,23,23,23,23,23,23,23,23,23,23,23,23,23,23,23,23,23,23,23,23,23,23,23,23,23,23,23,23,23,23,23,23,23
Save_Vol=800,800,800,800,800,800,800,800,800,800,800,800,800,800,800,800,800,800,800,800,800,800,800,800,800,800,800,800,800,800,800,800,800,800,800,800,800,800,800,800,800,800,800,800,800,800,800,800
Reference_Vol=100,100,100,100,100,100,100,100,100,100,100,100,100,100,100,100,100,100,100,100,100,100,100,100,100,100,100,100,100,100,100,100,100,100,100,100,100,100,100,100,100,100,100,100,100,100,100,100,100,100,100,100,100,100,100,100,100,100,100,100,100,100,100,100,100,100,100,100,100,100,100,100,100,100,100,100,100,100,100,100,100,100,100,100,100,100,100,100,100,100,100,100,100,100,100,100
Read_to_Innoc=20,20,20,20,20,20,20,20,20,20,20,20,20,20,20,20,20,20,20,20,20,20,20,20,20,20,20,20,20,20,20,20,20,20,20,20,20,20,20,20,20,20,20,20,20,20,20,20
Read_to_Dilute=26,26,26,26,26,26,26,26,26,26,26,26,26,26,26,26,26,26,26,26,26,26,26,26,26,26,26,26,26,26,26,26,26,26,26,26,26,26,26,26,26,26,26,26,26,26,26,26
Read_to_Save=20,20,20,20,20,20,20,20,20,20,20,20,20,20,20,20,20,20,20,20,20,20,20,20,20,20,20,20,20,20,20,20,20,20,20,20,20,20,20,20,20,20,20,20,20,20,20,20
Innoc_Target_Map=1,2,3,4,5,6,7,8,9,10,11,12,13,14,15,16,17,18,19,20,21,22,23,24,25,26,27,28,29,30,31,32,33,34,35,36,37,38,39,40,41,42,43,44,45,46,47,48
Pipet_Trigger=OD_Save_Innoc
Pipet_Volume_Adj=Con_OD_Save
Delid=no
Pre_Init=yes
Talk_To_ProMax=no
Time_Out_Time=1050
Wait_While_Busy=yes
Idle_Time=2
Screen_Run_Type=pre_screen_1
Spect_Protocol=15m
Spec_Run_File=GG_PB_Voyage.pda
Spec_Assay_File=""
Save_Data_File=14_05_07_mito13_glu_ps1_A_96_T_21.txt
Working_Dir=C%3A\\Users\\Growth_Data
Run_Control_Dir=C%3A\\Users\\Yeast_Run_Files
Tracking_Dir=""
Track_File=201401_data_track.txt
Save_Run_Data_Flag=yes
Set_Incubator_Temp=30.0
Base_Line_Flag=atstart_minimum
Pipet_Cycles_Before_Save=20
Time_Point_Save=wellmap
Innoc_Direction=down
Wells_In_Use=111111111111111111111111111111111111111111111111
Save_Sample_Map=111111001111110011111100111111001111110011111100
Sections_to_Run=0
Rows_per_Section=8
Start_Sections_Row=1
MultiProbe_Run_File=""
Multiprobe_Run_Dialogue=yes
Comments=no%20comment
Target_Temp=300
Temp_Control=On
Delta_Temp=10
ReadMode=Absorbance,Bottom
ExcitationFilter=485,
EmissionFilter=535,
MeasurementFilter=595
ReadsPerWellNumber=1,1
ShakeDuration=800,0
GainMode=Manual
PdfName=GRE96ft.pdf
Gain=50
Add_Drug_Map=1,1,1,1,1,1,1,1,1,1,1,1,1,1,1,1,1,1,1,1,1,1,1,1,1,1,1,1,1,1,1,1,1,1,1,1,1,1,1,1,1,1,1,1,1,1,1,1
Add_Drug_Vol=7,7,7,7,7,7,7,7,7,7,7,7,7,7,7,7,7,7,7,7,7,7,7,7,7,7,7,7,7,7,7,7,7,7,7,7,7,7,7,7,7,7,7,7,7,7,7,7
Innoc_Map=111011101110111011101110111011101110111011101110111011101110111011101110111011101110111011101110
Dilute_Map=111111111111111111111111111111111111111111111111111111111111111111111111111111111111111111111111
data_file_name=iS_1_48.txt
barcode=""
Hit_Call_Threshold=1.000000
Reference_Well=A01
WT_Ref_Well=0
Project_Name=YKO_Lib
Pipet_Gens_Point=5.00,10.00,15.00,20.00,5.00,10.00,15.00,20.00,5.00,10.00,15.00,20.00,5.00,10.00,15.00,20.00,5.00,10.00,15.00,20.00,5.00,10.00,15.00,20.00,5.00,10.00,15.00,20.00,5.00,10.00,15.00,20.00,5.00,10.00,15.00,20.00,5.00,10.00,15.00,20.00,5.00,10.00,15.00,20.00,5.00,10.00,15.00,20.00,
Shake_Divisor=1
data_handling=file_&_DB_&_auto_analysis
time_frm_freezer=-1.00
gens_frm_freezer=-1.00
Well_Vol=100
Parent_ID=""
Units=%
Quarter=A
media_name=mm
Save_Mode=one_to_one
Consolidate_Save_Map=1,2,3,4,5,6,7,8,9,10,11,12,13,14,15,16,17,18,19,20,21,22,23,24,25,26,27,28,29,30,31,32,33,34,35,36,37,38,39,40,41,42,43,44,45,46,47,48
Add_Drug_at_Start_Map=000000000000000000000000000000000000000000000000000
Add_Drug_Labware=add_drug_48
Max_Dynam_OD_Change=0.05
Reads_After_Pipet=1
Ref_Type=single_ref
Read_to_Add_Drug_at_Start=0
Send_Email_at_Pipet=no_email
Strain_Name=""
Media=ypd
drug_vol=2.00
Drug_Name=""
Drug_Conc=2
Innoc_Conc=""
Strain_Plate=none
ShakeIntensity=High
ShakeMode=Orbital
NumberOfFlashes=1
PartOfPlate=0
MovePlateOutAfterMeasurement=0
IntegrationLagTime=0
IntegrationTime=100
DelayMoveFlashFluorescence=0
[Drug_Data]
Drug_Plate=none
Strain_Plate=none
Media=mm
Drug_Name=nd,nd,nd,nd,nd,nd,nd,nd,nd,nd,nd,nd,nd,nd,nd,nd,nd,nd,nd,nd,nd,nd,nd,nd,nd,nd,nd,nd,nd,nd,nd,nd,nd,nd,nd,nd,nd,nd,nd,nd,nd,nd,nd,nd,nd,nd,nd,nd,nd,nd,nd,nd,nd,nd,nd,nd,nd,nd,nd,nd,nd,nd,nd,nd,nd,nd,nd,nd,nd,nd,nd,nd,nd,nd,nd,nd,nd,nd,nd,nd,nd,nd,nd,nd,nd,nd,nd,nd,nd,nd,nd,nd,nd,nd,nd,nd
Strain_Name=ud
Drug_Conc=""
Innoc_Conc=0.06250,0.06250,0.06250,0.06250,0.06250,0.06250,0.06250,0.06250,0.06250,0.06250,0.06250,0.06250,0.06250,0.06250,0.06250,0.06250,0.06250,0.06250,0.06250,0.06250,0.06250,0.06250,0.06250,0.06250,0.06250,0.06250,0.06250,0.06250,0.06250,0.06250,0.06250,0.06250,0.06250,0.06250,0.06250,0.06250,0.06250,0.06250,0.06250,0.06250,0.06250,0.06250,0.06250,0.06250,0.06250,0.06250,0.06250,0.06250,0.06250,0.06250,0.06250,0.06250,0.06250,0.06250,0.06250,0.06250,0.06250,0.06250,0.06250,0.06250,0.06250,0.06250,0.06250,0.06250,0.06250,0.06250,0.06250,0.06250,0.06250,0.06250,0.06250,0.06250,0.06250,0.06250,0.06250,0.06250,0.06250,0.06250,0.06250,0.06250,0.06250,0.06250,0.06250,0.06250,0.06250,0.06250,0.06250,0.06250,0.06250,0.06250,0.06250,0.06250,0.06250,0.06250,0.06250,0.06250
Run_ID=none
Plate_Quarter=A
Units=%,%,%,%,%,%,%,%,%,%,%,%,%,%,%,%,%,%,%,%,%,%,%,%,%,%,%,%,%,%,%,%,%,%,%,%,%,%,%,%,%,%,%,%,%,%,%,%,%,%,%,%,%,%,%,%,%,%,%,%,%,%,%,%,%,%,%,%,%,%,%,%,%,%,%,%,%,%,%,%,%,%,%,%,%,%,%,%,%,%,%,%,%,%,%,%
Parent_ID=""
Project_Name=YKO_Lib
Strain_Backgrnd=0,0,0,0,0,0,0,0,0,0,0,0,0,0,0,0,0,0,0,0,0,0,0,0,0,0,0,0,0,0,0,0,0,0,0,0,0,0,0,0,0,0,0,0,0,0,0,0,0,0,0,0,0,0,0,0,0,0,0,0,0,0,0,0,0,0,0,0,0,0,0,0,0,0,0,0,0,0,0,0,0,0,0,0,0,0,0,0,0,0,0,0,0,0,0,0
Well_Vol=100,100,100,100,100,100,100,100,100,100,100,100,100,100,100,100,100,100,100,100,100,100,100,100,100,100,100,100,100,100,100,100,100,100,100,100,100,100,100,100,100,100,100,100,100,100,100,100,100,100,100,100,100,100,100,100,100,100,100,100,100,100,100,100,100,100,100,100,100,100,100,100,100,100,100,100,100,100,100,100,100,100,100,100,100,100,100,100,100,100,100,100,100,100,100,100
time_frm_freezer=-1.00
gens_frm_freezer=-1.00
user=mcostanzo
Strain_Pool=ud,ud,ud,ud,ud,ud,ud,ud,ud,ud,ud,ud,ud,ud,ud,ud,ud,ud,ud,ud,ud,ud,ud,ud,ud,ud,ud,ud,ud,ud,ud,ud,ud,ud,ud,ud,ud,ud,ud,ud,ud,ud,ud,ud,ud,ud,ud,ud,ud,ud,ud,ud,ud,ud,ud,ud,ud,ud,ud,ud,ud,ud,ud,ud,ud,ud,ud,ud,ud,ud,ud,ud,ud,ud,ud,ud,ud,ud,ud,ud,ud,ud,ud,ud,ud,ud,ud,ud,ud,ud,ud,ud,ud,ud,ud,ud
Well_Alias=A01,A02,A03,A04,A05,A06,A07,A08,A09,A10,A11,A12,B01,B02,B03,B04,B05,B06,B07,B08,B09,B10,B11,B12,C01,C02,C03,C04,C05,C06,C07,C08,C09,C10,C11,C12,D01,D02,D03,D04,D05,D06,D07,D08,D09,D10,D11,D12,E01,E02,E03,E04,E05,E06,E07,E08,E09,E10,E11,E12,F01,F02,F03,F04,F05,F06,F07,F08,F09,F10,F11,F12,G01,G02,G03,G04,G05,G06,G07,G08,G09,G10,G11,G12,H01,H02,H03,H04,H05,H06,H07,H08,H09,H10,H11,H12
Well_Pos=1,2,3,4,5,6,7,8,9,10,11,12,13,14,15,16,17,18,19,20,21,22,23,24,25,26,27,28,29,30,31,32,33,34,35,36,37,38,39,40,41,42,43,44,45,46,47,48,49,50,51,52,53,54,55,56,57,58,59,60,61,62,63,64,65,66,67,68,69,70,71,72,73,74,75,76,77,78,79,80,81,82,83,84,85,86,87,88,89,90,91,92,93,94,95,96
position=A01,A02,A03,A04,A05,A06,A07,A08,A09,A10,A11,A12,B01,B02,B03,B04,B05,B06,B07,B08,B09,B10,B11,B12,C01,C02,C03,C04,C05,C06,C07,C08,C09,C10,C11,C12,D01,D02,D03,D04,D05,D06,D07,D08,D09,D10,D11,D12,E01,E02,E03,E04,E05,E06,E07,E08,E09,E10,E11,E12,F01,F02,F03,F04,F05,F06,F07,F08,F09,F10,F11,F12,G01,G02,G03,G04,G05,G06,G07,G08,G09,G10,G11,G12,H01,H02,H03,H04,H05,H06,H07,H08,H09,H10,H11,H12
[Runtime_State]
Instrument=Tecan_21
Start_Time_Now=3.2620182064E+9
Reads_Completed=98
Innoc_Direction=down
Wells_In_Use=111111111111111111111111111111111111111111111111111111111111111111111111111111111111111111111111
Innoc_Map=111111111111111111111111111111111111111111111111111111111111111111111111111111111111000000000000
Dilute_Map=111111111111111111111111111111111111111111111111111111111111111111111111111111111111111111111111
Save_Sample_Map=000000000000000000000000000000000000000000000000010000000100000001000000010000000100000001000000
Current_OD=0.849,0.860,0.073,0.893,0.879,0.891,0.781,0.865,0.924,0.797,0.885,1.046,0.820,0.895,0.079,0.894,0.895,0.806,0.858,0.907,0.785,0.813,0.872,1.068,0.831,0.782,0.077,0.929,0.879,0.927,0.882,0.929,0.801,0.935,0.873,1.050,0.861,0.851,0.070,0.823,0.872,0.927,0.792,0.892,0.879,0.923,0.889,1.135,0.750,0.857,0.073,0.799,0.919,0.774,0.845,0.880,0.892,0.920,0.883,0.991,0.728,0.771,0.071,0.849,0.810,0.870,0.890,0.902,0.809,0.881,0.804,1.137,0.858,0.871,0.951,0.825,0.966,0.936,0.930,0.889,0.943,0.951,0.963,1.140,0.838,0.924,0.938,0.797,0.953,0.855,0.934,0.848,0.979,0.915,0.939,1.002
Bckgrnd_OD=0.097,0.094,0.071,0.091,0.092,0.090,0.086,0.087,0.086,0.081,0.081,0.104,0.102,0.096,0.069,0.090,0.087,0.087,0.088,0.086,0.088,0.081,0.086,0.085,0.109,0.090,0.070,0.092,0.091,0.091,0.086,0.088,0.085,0.086,0.083,0.087,0.099,0.093,0.069,0.086,0.088,0.086,0.083,0.085,0.089,0.087,0.085,0.113,0.096,0.095,0.069,0.086,0.088,0.084,0.087,0.085,0.090,0.085,0.084,0.081,0.093,0.087,0.069,0.085,0.085,0.086,0.086,0.085,0.082,0.086,0.082,0.087,0.096,0.090,0.093,0.088,0.088,0.087,0.087,0.085,0.086,0.086,0.081,0.089,0.091,0.099,0.090,0.084,0.087,0.081,0.079,0.081,0.081,0.082,0.090,0.098
Mapped=110111011111110111111111110111111111110011111111111111111111111111111111111111111111111111111111
Pipet_Completed=000000000000000000000000000000000000000000000000000000000000000000000000000000000000000000000000
Innoc_Completed=0,0,0,0,0,0,0,0,0,0,0,0,0,0,0,0,0,0,0,0,0,0,0,0,0,0,0,0,0,0,0,0,0,0,0,0,0,0,0,0,0,0,0,0,0,0,0,0,0,0,0,0,0,0,0,0,0,0,0,0,0,0,0,0,0,0,0,0,0,0,0,0,0,0,0,0,0,0,0,0,0,0,0,0,0,0,0,0,0,0,0,0,0,0,0,0
Save_Completed=0,0,0,0,0,0,0,0,0,0,0,0,0,0,0,0,0,0,0,0,0,0,0,0,0,0,0,0,0,0,0,0,0,0,0,0,0,0,0,0,0,0,0,0,0,0,0,0,0,0,0,0,0,0,0,0,0,0,0,0,0,0,0,0,0,0,0,0,0,0,0,0,0,0,0,0,0,0,0,0,0,0,0,0,0,0,0,0,0,0,0,0,0,0,0,0
Pipeted_At=0,0,0,0,0,0,0,0,0,0,0,0,0,0,0,0,0,0,0,0,0,0,0,0,0,0,0,0,0,0,0,0,0,0,0,0,0,0,0,0,0,0,0,0,0,0,0,0,0,0,0,0,0,0,0,0,0,0,0,0,0,0,0,0,0,0,0,0,0,0,0,0,0,0,0,0,0,0,0,0,0,0,0,0,0,0,0,0,0,0,0,0,0,0,0,0
Pipeted_OD=0,0,0,0,0,0,0,0,0,0,0,0,0,0,0,0,0,0,0,0,0,0,0,0,0,0,0,0,0,0,0,0,0,0,0,0,0,0,0,0,0,0,0,0,0,0,0,0,0,0,0,0,0,0,0,0,0,0,0,0,0,0,0,0,0,0,0,0,0,0,0,0,0,0,0,0,0,0,0,0,0,0,0,0,0,0,0,0,0,0,0,0,0,0,0,0
Dilutes_Completed=0,0,0,0,0,0,0,0,0,0,0,0,0,0,0,0,0,0,0,0,0,0,0,0,0,0,0,0,0,0,0,0,0,0,0,0,0,0,0,0,0,0,0,0,0,0,0,0,0,0,0,0,0,0,0,0,0,0,0,0,0,0,0,0,0,0,0,0,0,0,0,0,0,0,0,0,0,0,0,0,0,0,0,0,0,0,0,0,0,0,0,0,0,0,0,0
Time_At_Innoc=0,0,0,0,0,0,0,0,0,0,0,0,0,0,0,0,0,0,0,0,0,0,0,0,0,0,0,0,0,0,0,0,0,0,0,0,0,0,0,0,0,0,0,0,0,0,0,0,0,0,0,0,0,0,0,0,0,0,0,0,0,0,0,0,0,0,0,0,0,0,0,0,0,0,0,0,0,0,0,0,0,0,0,0,0,0,0,0,0,0,0,0,0,0,0,0
Time_At_Save=0,0,0,0,0,0,0,0,0,0,0,0,0,0,0,0,0,0,0,0,0,0,0,0,0,0,0,0,0,0,0,0,0,0,0,0,0,0,0,0,0,0,0,0,0,0,0,0,0,0,0,0,0,0,0,0,0,0,0,0,0,0,0,0,0,0,0,0,0,0,0,0,0,0,0,0,0,0,0,0,0,0,0,0,0,0,0,0,0,0,0,0,0,0,0,0
Time_At_Dilute=0,0,0,0,0,0,0,0,0,0,0,0,0,0,0,0,0,0,0,0,0,0,0,0,0,0,0,0,0,0,0,0,0,0,0,0,0,0,0,0,0,0,0,0,0,0,0,0,0,0,0,0,0,0,0,0,0,0,0,0,0,0,0,0,0,0,0,0,0,0,0,0,0,0,0,0,0,0,0,0,0,0,0,0,0,0,0,0,0,0,0,0,0,0,0,0
Previous_OD=0.849,0.860,0.073,0.893,0.879,0.891,0.781,0.865,0.924,0.797,0.885,1.046,0.820,0.895,0.079,0.894,0.895,0.806,0.858,0.907,0.785,0.813,0.872,1.068,0.831,0.782,0.077,0.929,0.879,0.927,0.882,0.929,0.801,0.935,0.873,1.050,0.861,0.851,0.070,0.823,0.872,0.927,0.792,0.892,0.879,0.923,0.889,1.135,0.750,0.857,0.073,0.799,0.919,0.774,0.845,0.880,0.892,0.920,0.883,0.991,0.728,0.771,0.071,0.849,0.810,0.870,0.890,0.902,0.809,0.881,0.804,1.137,0.858,0.871,0.951,0.825,0.966,0.936,0.930,0.889,0.943,0.951,0.963,1.140,0.838,0.924,0.938,0.797,0.953,0.855,0.934,0.848,0.979,0.915,0.939,1.002
Prev_Delta_OD=0.027,0.023,0.001,0.026,0.013,0.032,0.000,0.006,0.002,0.010,0.013,0.003,0.003,0.011,0.001,0.011,0.004,0.006,0.001,0.008,0.003,0.002,0.018,0.003,0.007,0.031,0.002,0.024,0.011,0.013,0.014,0.008,0.009,0.003,0.001,0.008,0.007,0.015,0.000,0.013,0.005,0.038,0.001,0.016,0.013,0.003,0.006,0.008,0.021,0.010,0.001,0.029,0.019,0.009,0.009,0.007,0.011,0.005,0.002,0.015,0.008,0.018,0.002,0.009,0.006,0.015,0.007,0.000,0.000,0.005,0.008,0.000,0.009,0.006,0.019,0.014,0.005,0.019,0.013,0.012,0.007,0.010,0.011,0.003,0.004,0.010,0.008,0.014,0.009,0.014,0.006,0.008,0.002,0.002,0.002,0.007
Delta_From_Ref=0.000,0.004,3.903,-1.177,-1.097,-0.436,-1.195,-2.500,0.019,0.030,0.497,-1.289,-1.609,-1.761,11.066,-4.810,0.018,0.015,-0.588,-1.414,-1.571,0.180,-0.897,-2.269,-0.032,0.014,3.896,-0.590,-0.958,-1.027,-5.038,-6.932,-0.002,-0.008,-1.457,0.207,-1.859,-1.389,11.110,-2.755,0.016,0.024,-1.530,-2.028,-2.120,-0.760,-4.631,-4.668,0.000,0.000,0.000,0.000,0.000,0.000,0.000,0.000,0.000,0.000,0.000,0.000,0.000,0.000,0.000,0.000,0.000,0.000,0.000,0.000,0.000,0.000,0.000,0.000,0.000,0.000,0.000,0.000,0.000,0.000,0.000,0.000,0.000,0.000,0.000,0.000,0.000,0.000,0.000,0.000,0.000,0.000,0.000,0.000,0.000,0.000,0.000,0.000
Sig_OD_Delta=0,0,1,0,0,0,0,0,0,0,0,0,0,0,1,0,0,0,0,0,0,0,0,0,0,0,1,0,0,0,0,0,0,0,0,0,0,0,1,0,0,0,0,0,0,0,0,0,0,0,0,0,0,0,0,0,0,0,0,0,0,0,0,0,0,0,0,0,0,0,0,0,0,0,0,0,0,0,0,0,0,0,0,0,0,0,0,0,0,0,0,0,0,0,0,0
Add_Drug_at_Start_Map=000000000000000000000000000000000000000000000000000000000000000000000000000000000000000000000000
[Analysis]
Drug_ID=A1,A2,A3,A4,A5,A6,B1,B2,B3,B4,B5,B6,C1,C2,C3,C4,C5,C6,D1,D2,D3,D4,D5,D6,E1,E2,E3,E4,E5,E6,F1,F2,F3,F4,F5,F6,G1,G2,G3,G4,G5,G6,H1,H2,H3,H4,H5,H6
Decision=no_inh,ps2_4_1,screen,ps2_2_1,ps2_2_1,ps2_1_1,no_inh,ps2_4_1,other,ps2_4_1,ps2_4_1,no_inh,ps2_1_1,ps2_1_1,other,ps2_1_1,ps2_2_1,ps2_2_1,ps2_4_1,ps2_4_1,screen,ps2_2_1,ps2_4_1,ps2_4_1,no_inh,ps2_2_1,screen,ps2_4_1,ps2_4_1,no_inh,ps2_1_1,ps2_1_1,screen,ps2_4_1,ps2_4_1,ps2_1_1,ps2_4_1,ps2_4_1,ps2_4_1,ps2_4_1,ps2_4_1,ps2_4_1,ps2_4_1,ps2_4_1,ps2_4_1,ps2_2_1,ps2_4_1,ps2_4_1,no_inh,ps2_2_1,ps2_1_1,no_inh,no_inh,ps2_2_1,ps2_1_1,ps2_4_1,ps2_1_1,no_inh,no_inh,ps2_2_1,ps2_4_1,ps2_4_1,ps2_1_1,ps2_4_1,ps2_4_1,ps2_1_1,ps2_2_1,ps2_4_1,ps2_4_1,ps2_2_1,ps2_4_1,ps2_2_1,ps2_4_1,ps2_4_1,ps2_4_1,ps2_4_1,ps2_4_1,ps2_4_1,ps2_4_1,ps2_4_1,ps2_2_1,ps2_4_1,no_inh,ps2_4_1,ps2_4_1,ps2_4_1,ps2_4_1,ps2_4_1,ps2_2_1,ps2_4_1,ps2_4_1,ps2_2_1,ps2_4_1,ps2_4_1,ps2_4_1,ps2_4_1
Plot_Min=0.100,0.100,0.100,0.100,0.100,0.100,0.100,0.100,0.100,0.100,0.100,0.100,0.100,0.100,0.100,0.100,0.100,0.100,0.100,0.100,0.100,0.100,0.100,0.100,0.100,0.100,0.100,0.100,0.100,0.100,0.100,0.100,0.100,0.100,0.100,0.100,0.100,0.100,0.100,0.100,0.100,0.100,0.100,0.100,0.100,0.100,0.100,0.100
Plot_Max=1.500,1.500,1.500,1.500,1.500,1.500,1.500,1.500,1.500,1.500,1.500,1.500,1.500,1.500,1.500,1.500,1.500,1.500,1.500,1.500,1.500,1.500,1.500,1.500,1.500,1.500,1.500,1.500,1.500,1.500,1.500,1.500,1.500,1.500,1.500,1.500,1.500,1.500,1.500,1.500,1.500,1.500,1.500,1.500,1.500,1.500,1.500,1.500
G_Plot_Min=0.1
G_Plot_Delta=0.7
Plot_On_Off=0
OD_Gen_Pt=0.460
Gens_to_OD_Pt=5.000
Avg_G=2.299,1.902,0.000,2.019,2.054,2.134,2.075,1.974,31.178,1.930,2.010,2.183,2.118,2.057,44.192,2.096,2.080,2.073,2.005,2.006,0.000,2.028,1.854,1.990,2.168,2.016,0.000,1.956,1.853,2.256,2.225,1.965,0.000,1.902,1.871,2.114,1.817,1.887,1.849,1.847,1.861,1.794,1.891,1.811,1.944,1.976,1.916,1.949,2.121,2.076,2.116,2.226,2.200,2.039,2.083,1.964,1.957,2.165,2.182,2.135,1.921,1.816,2.100,1.892,1.949,2.160,1.935,1.893,1.888,2.065,1.928,2.069,1.813,1.867,1.824,1.848,1.928,1.896,1.855,1.875,1.905,1.897,2.133,1.893,1.840,1.885,1.968,1.931,2.020,1.953,1.959,2.035,1.963,1.927,1.899,1.849
Max_Slope=2.686,2.305,126.588,1.821,2.042,2.121,2.770,2.019,56.521,2.270,2.109,1.725,2.378,2.150,64.215,2.033,2.158,1.977,2.478,2.637,130.484,2.192,2.131,2.092,2.440,2.443,92.147,1.951,2.168,1.461,2.747,2.315,141.394,1.988,2.200,2.156,2.250,1.969,1.894,2.306,1.916,1.882,2.136,2.194,2.165,1.984,1.958,2.076,2.173,2.086,1.858,1.947,1.719,1.851,2.100,2.059,2.482,2.365,2.185,2.064,2.014,2.106,2.240,1.956,2.094,1.791,2.229,2.325,2.339,2.257,2.240,1.808,2.505,2.193,2.166,1.986,2.041,1.801,2.375,2.193,2.359,2.041,2.525,1.915,2.041,2.319,1.849,1.897,1.866,1.492,1.970,2.018,1.806,1.958,1.982,1.780
Fit_Model=all
Fit_Const_OD_Base=0.085
Fit_Const_N0=0.01500
Fit_Const_T0=0.000
G_Fit_Min=0.100
G_Fit_Delta=0.400
Fit_On_Off=0.000,0.000,0.000,0.000,0.000,0.000,0.000,0.000,0.000,0.000,0.000,0.000,0.000,0.000,0.000,0.000,0.000,0.000,0.000,0.000,0.000,0.000,0.000,0.000,0.000,0.000,0.000,0.000,0.000,0.000,0.000,0.000,0.000,0.000,0.000,0.000,0.000,0.000,0.000,0.000,0.000,0.000,0.000,0.000,0.000,0.000,0.000,0.000,0.000,0.000,0.000,0.000,0.000,0.000,0.000,0.000,0.000,0.000,0.000,0.000,0.000,0.000,0.000,0.000,0.000,0.000,0.000,0.000,0.000,0.000,0.000,0.000,0.000,0.000,0.000,0.000,0.000,0.000,0.000,0.000,0.000,0.000,0.000,0.000,0.000,0.000,0.000,0.000,0.000,0.000,0.000,0.000,0.000,0.000,0.000,0.000
Fit_Min=0.047,0.044,0.021,0.041,0.042,0.040,0.052,0.046,0.019,0.040,0.037,0.037,0.059,0.040,0.020,0.042,0.041,0.041,0.049,0.043,0.019,0.036,0.038,0.036,0.046,0.045,0.019,0.036,0.038,0.034,0.043,0.037,0.019,0.035,0.035,0.036,0.046,0.040,0.043,0.038,0.038,0.037,0.041,0.049,0.040,0.034,0.037,0.031,0.000,0.000,0.000,0.000,0.000,0.000,0.000,0.000,0.000,0.000,0.000,0.000,0.000,0.000,0.000,0.000,0.000,0.000,0.000,0.000,0.000,0.000,0.000,0.000,0.000,0.000,0.000,0.000,0.000,0.000,0.000,0.000,0.000,0.000,0.000,0.000,0.000,0.000,0.000,0.000,0.000,0.000,0.000,0.000,0.000,0.000,0.000,0.000
Fit_Delta=0.501,0.477,1.500,0.486,0.470,0.174,0.429,0.457,0.009,0.484,0.490,0.275,0.679,0.461,0.004,0.754,0.541,0.173,0.406,0.376,1.500,0.464,0.438,0.162,0.304,0.361,1.500,0.514,0.504,0.220,0.347,0.248,1.500,0.474,0.397,0.425,0.393,0.601,0.510,0.468,0.695,0.650,0.447,0.398,0.576,0.506,0.571,0.448,0.449,0.544,0.460,0.443,0.478,0.606,0.545,0.577,0.435,0.331,0.484,0.489,0.564,0.435,0.468,0.499,0.598,0.505,0.448,0.508,0.482,0.492,0.454,0.573,0.406,0.423,0.664,0.696,0.574,0.398,0.438,0.518,0.404,0.500,0.482,0.451,0.522,0.417,0.458,0.667,0.532,0.707,0.354,0.410,0.621,0.461,0.486,0.443
Fit_Offset=0.086,0.083,0.000,0.078,0.077,0.083,0.091,0.083,0.072,0.080,0.075,0.083,0.076,0.077,0.072,0.068,0.071,0.084,0.089,0.082,0.000,0.074,0.076,0.078,0.093,0.088,0.000,0.071,0.070,0.080,0.084,0.080,0.000,0.072,0.075,0.073,0.086,0.073,0.079,0.073,0.061,0.061,0.077,0.085,0.074,0.074,0.070,0.075,0.076,0.071,0.076,0.075,0.073,0.092,0.076,0.074,0.081,0.085,0.078,0.084,0.067,0.075,0.078,0.078,0.068,0.079,0.071,0.071,0.075,0.080,0.075,0.119,0.076,0.070,0.064,0.062,0.070,0.074,0.072,0.071,0.072,0.073,0.074,0.085,0.072,0.073,0.078,0.069,0.071,0.075,0.070,0.073,0.067,0.073,0.082,0.091
Fit_N0=0.010,0.010,0.000,0.013,0.009,0.010,0.014,0.009,0.000,0.011,0.009,0.006,0.020,0.012,0.000,0.012,0.013,0.008,0.010,0.007,0.000,0.012,0.011,0.008,0.008,0.009,0.000,0.012,0.014,0.007,0.009,0.008,0.000,0.013,0.010,0.011,0.014,0.010,0.010,0.011,0.013,0.015,0.009,0.012,0.011,0.009,0.010,0.006,0.008,0.010,0.010,0.007,0.008,0.011,0.011,0.011,0.009,0.006,0.010,0.010,0.010,0.012,0.007,0.009,0.013,0.009,0.010,0.012,0.010,0.008,0.008,0.004,0.011,0.015,0.018,0.016,0.013,0.010,0.010,0.012,0.012,0.010,0.008,0.006,0.017,0.010,0.008,0.012,0.007,0.008,0.010,0.009,0.012,0.010,0.009,0.009
Fit_T0=0.792,0.947,0.000,1.434,0.459,1.848,1.063,0.502,6.234,1.573,0.529,1.582,-0.000,1.451,6.199,-0.145,0.409,1.545,0.724,0.518,0.000,1.430,1.071,1.465,0.990,1.603,0.000,0.892,0.802,1.994,0.905,1.390,0.000,1.374,1.097,1.375,0.733,0.073,0.397,0.975,-0.070,0.056,0.400,0.894,0.681,1.365,0.568,0.982,1.366,0.623,1.440,1.249,1.064,1.336,1.163,0.920,0.981,1.802,1.845,1.974,0.033,0.879,1.213,0.709,0.618,1.525,0.754,0.814,0.696,0.893,0.559,1.277,1.303,0.907,0.544,-0.020,0.680,1.351,0.498,0.555,1.433,0.586,1.180,0.671,1.447,0.705,1.241,0.556,0.404,0.313,1.497,1.549,1.448,1.435,1.020,1.303
Fit_G=1.929,1.515,0.000,1.650,1.699,1.508,1.791,1.604,1.658,1.503,1.690,1.399,2.372,1.664,1.481,2.088,1.925,1.374,1.658,1.525,0.000,1.609,1.479,1.376,1.624,1.450,0.000,1.681,1.654,1.407,1.726,1.375,0.000,1.546,1.469,1.641,1.627,1.705,1.584,1.516,1.864,1.814,1.569,1.506,1.713,1.508,1.629,1.385,1.565,1.769,1.626,1.611,1.653,1.644,1.711,1.673,1.515,1.364,1.601,1.547,1.721,1.523,1.546,1.553,1.812,1.600,1.569,1.627,1.578,1.615,1.552,1.390,1.381,1.666,1.877,1.951,1.755,1.461,1.546,1.664,1.496,1.613,1.617,1.401,1.609,1.550,1.462,1.764,1.631,1.658,1.457,1.470,1.604,1.483,1.496,1.391
Fit_Error=153.993,37.114,0.000,198.939,194.125,1.030,79.449,97.146,0.165,102.041,212.403,6.889,1025.210,47.011,0.028,1625.965,196.164,1.675,14.858,21.074,0.000,49.579,37.802,1.347,32.644,9.001,0.000,107.382,95.783,1.378,34.177,2.125,0.000,80.229,17.557,100.327,58.068,244.443,75.789,69.335,1011.981,707.610,58.491,20.324,129.479,105.028,218.879,40.982,100.440,174.382,105.407,91.769,138.211,300.693,370.936,490.218,156.690,150.039,295.278,549.980,268.266,85.102,228.322,269.679,444.098,90.166,51.573,155.947,90.605,272.464,91.643,1261.372,20.854,65.448,495.628,855.125,525.499,14.434,51.267,191.869,35.925,157.890,200.186,399.478,124.773,39.828,65.867,427.771,168.614,395.096,38.118,41.866,331.274,47.891,23.600,64.894
Fit_CV=87.000,71.000,0.000,86.000,87.000,62.000,78.000,87.000,58.000,88.000,79.000,71.000,98.000,103.000,64.000,103.000,95.000,15.000,71.000,96.000,0.000,74.000,39.000,14.000,85.000,72.000,0.000,62.000,70.000,56.000,80.000,54.000,0.000,81.000,47.000,80.000,71.000,119.000,114.000,56.000,89.000,97.000,78.000,36.000,89.000,88.000,81.000,104.000,89.000,86.000,81.000,86.000,93.000,84.000,94.000,82.000,74.000,86.000,94.000,93.000,129.000,53.000,93.000,83.000,64.000,93.000,74.000,63.000,74.000,85.000,77.000,90.000,63.000,87.000,89.000,86.000,53.000,80.000,81.000,97.000,73.000,90.000,99.000,94.000,87.000,74.000,73.000,85.000,89.000,124.000,87.000,70.000,91.000,93.000,79.000,40.000
Time_to_20_Gens=0,0,0,0,0,0,0,0,0,0,0,0,0,0,0,0,0,0,0,0,0,0,0,0,0,0,0,0,0,0,0,0,0,0,0,0,0,0,0,0,0,0,0,0,0,0,0,0
Time_to_each_5_Gens=0,0,0,0,0,0,0,0,0,0,0,0,0,0,0,0,0,0,0,0,0,0,0,0,0,0,0,0,0,0,0,0,0,0,0,0,0,0,0,0,0,0,0,0,0,0,0,0
Time_to_each_n_Gens=11.494,9.512,0.000,10.097,10.270,10.671,10.374,9.868,23.158,9.648,10.049,10.915,10.591,10.284,23.693,10.482,10.401,10.365,10.023,10.030,0.000,10.140,9.271,9.952,10.839,10.080,0.000,9.778,9.267,11.278,11.127,9.827,0.000,9.509,9.356,10.568,9.087,9.437,9.244,9.233,9.304,8.971,9.454,9.054,9.722,9.880,9.579,9.744,10.604,10.381,10.581,11.131,10.998,10.194,10.415,9.819,9.784,10.823,10.912,10.677,9.604,9.080,10.499,9.462,9.746,10.800,9.673,9.464,9.439,10.326,9.639,10.346,9.067,9.335,9.120,9.238,9.642,9.482,9.277,9.377,9.525,9.485,10.666,9.463,9.202,9.424,9.838,9.656,10.098,9.766,9.796,10.177,9.817,9.636,9.497,9.246
Min_Pt_OD=0,0,0,0,0,0,0,0,0,0,0,0,0,0,0,0,0,0,0,0,0,0,0,0,0,0,0,0,0,0,0,0,0,0,0,0,0,0,0,0,0,0,0,0,0,0,0,0
Min_Pt_t=0,0,0,0,0,0,0,0,0,0,0,0,0,0,0,0,0,0,0,0,0,0,0,0,0,0,0,0,0,0,0,0,0,0,0,0,0,0,0,0,0,0,0,0,0,0,0,0
TO_OD=0,0,0,0,0,0,0,0,0,0,0,0,0,0,0,0,0,0,0,0,0,0,0,0,0,0,0,0,0,0,0,0,0,0,0,0,0,0,0,0,0,0,0,0,0,0,0,0
Ref_ID=A01
Multi_Refs=single_ref
test=A01,A02,A03,A04,A05,A06,A07,A08,A09,A10,A11,A12,B01,B02,B03,B04,B05,B06,B07,B08,B09,B10,B11,B12,C01,C02,C03,C04,C05,C06,C07,C08,C09,C10,C11,C12,D01,D02,D03,D04,D05,D06,D07,D08,D09,D10,D11,D12,E01,E02,E03,E04,E05,E06,E07,E08,E09,E10,E11,E12,F01,F02,F03,F04,F05,F06,F07,F08,F09,F10,F11,F12,G01,G02,G03,G04,G05,G06,G07,G08,G09,G10,G11,G12,H01,H02,H03,H04,H05,H06,H07,H08,H09,H10,H11,H12
Start_Time_Now=3.2620182065E+9
Start_Date="5/14/2007+1:10 PM"
pv_to_plate_order=no
gen_time_cutoff=0.000
Drug_Name=nd?:;-ud+0,nd?:;-ud+0,nd?:;-ud+0,nd?:;-ud+0,nd?:;-ud+0,nd?:;-ud+0,nd?:;-ud+0,nd?:;-ud+0,nd?:;-ud+0,nd?:;-ud+0,nd?:;-ud+0,nd?:;-ud+0,nd?:;-ud+0,nd?:;-ud+0,nd?:;-ud+0,nd?:;-ud+0,nd?:;-ud+0,nd?:;-ud+0,nd?:;-ud+0,nd?:;-ud+0,nd?:;-ud+0,nd?:;-ud+0,nd?:;-ud+0,nd?:;-ud+0,nd?:;-ud+0,nd?:;-ud+0,nd?:;-ud+0,nd?:;-ud+0,nd?:;-ud+0,nd?:;-ud+0,nd?:;-ud+0,nd?:;-ud+0,nd?:;-ud+0,nd?:;-ud+0,nd?:;-ud+0,nd?:;-ud+0,nd?:;-ud+0,nd?:;-ud+0,nd?:;-ud+0,nd?:;-ud+0,nd?:;-ud+0,nd?:;-ud+0,nd?:;-ud+0,nd?:;-ud+0,nd?:;-ud+0,nd?:;-ud+0,nd?:;-ud+0,nd?:;-ud+0,nd?:;-ud+0,nd?:;-ud+0,nd?:;-ud+0,nd?:;-ud+0,nd?:;-ud+0,nd?:;-ud+0,nd?:;-ud+0,nd?:;-ud+0,nd?:;-ud+0,nd?:;-ud+0,nd?:;-ud+0,nd?:;-ud+0,nd?:;-ud+0,nd?:;-ud+0,nd?:;-ud+0,nd?:;-ud+0,nd?:;-ud+0,nd?:;-ud+0,nd?:;-ud+0,nd?:;-ud+0,nd?:;-ud+0,nd?:;-ud+0,nd?:;-ud+0,nd?:;-ud+0,nd?:;-ud+0,nd?:;-ud+0,nd?:;-ud+0,nd?:;-ud+0,nd?:;-ud+0,nd?:;-ud+0,nd?:;-ud+0,nd?:;-ud+0,nd?:;-ud+0,nd?:;-ud+0,nd?:;-ud+0,nd?:;-ud+0,nd?:;-ud+0,nd?:;-ud+0,nd?:;-ud+0,nd?:;-ud+0,nd?:;-ud+0,nd?:;-ud+0,nd?:;-ud+0,nd?:;-ud+0,nd?:;-ud+0,nd?:;-ud+0,nd?:;-ud+0,nd?:;-ud+0
Drug_Well_Pos=A01,A02,A03,A04,A05,A06,B01,B02,B03,B04,B05,B06,C01,C02,C03,C04,C05,C06,D01,D02,D03,D04,D05,D06,E01,E02,E03,E04,E05,E06,F01,F02,F03,F04,F05,F06,G01,G02,G03,G04,G05,G06,H01,H02,H03,H04,H05,H06,A07,A08,A09,A10,A11,A12,B07,B08,B09,B10,B11,B12,C07,C08,C09,C10,C11,C12,D07,D08,D09,D10,D11,D12,E07,E08,E09,E10,E11,E12,F07,F08,F09,F10,F11,F12,G07,G08,G09,G10,G11,G12,H07,H08,H09,H10,H11,H12
Avg_G_tcut=2.299,1.902,0.000,2.019,2.054,2.134,2.075,1.974,31.178,1.930,2.010,2.183,2.118,2.057,44.192,2.096,2.080,2.073,2.005,2.006,0.000,2.028,1.854,1.990,2.168,2.016,0.000,1.956,1.853,2.256,2.225,1.965,0.000,1.902,1.871,2.114,1.817,1.887,1.849,1.847,1.861,1.794,1.891,1.811,1.944,1.976,1.916,1.949,2.121,2.076,2.116,2.226,2.200,2.039,2.083,1.964,1.957,2.165,2.182,2.135,1.921,1.816,2.100,1.892,1.949,2.160,1.935,1.893,1.888,2.065,1.928,2.069,1.813,1.867,1.824,1.848,1.928,1.896,1.855,1.875,1.905,1.897,2.133,1.893,1.840,1.885,1.968,1.931,2.020,1.953,1.959,2.035,1.963,1.927,1.899,1.849
t0_from_interval=1.674,1.635,0.000,1.798,1.708,1.678,0.527,1.670,0.000,1.895,1.568,1.999,0.818,1.566,0.000,2.021,1.481,1.693,1.182,1.508,0.000,1.767,1.558,1.641,1.486,1.988,0.000,1.712,1.241,2.300,1.564,1.805,0.000,1.654,1.509,2.052,0.616,1.428,1.433,1.642,1.719,1.396,1.507,1.232,1.561,2.128,1.848,1.877,2.355,1.849,1.988,2.512,2.190,2.205,-2.267,1.653,1.532,2.271,2.311,-2.374,1.688,1.254,2.277,1.618,1.241,2.451,1.633,1.527,1.536,1.859,1.522,-1.826,1.600,1.010,1.213,1.175,1.418,1.592,1.310,1.307,1.336,1.407,2.224,-2.169,1.327,1.370,2.052,1.832,1.728,1.923,1.890,2.226,2.180,1.783,1.641,1.786
Sum_Delta_Ref=0.000,4.953,-1.000,3.565,3.533,2.060,1.820,4.505,28.928,4.593,4.404,0.262,2.922,1.980,28.976,2.761,3.093,3.233,4.363,3.984,-1.000,3.392,5.250,4.543,1.490,3.003,-1.000,4.400,6.144,1.231,2.262,2.501,-1.000,5.488,5.573,2.567,6.553,5.813,6.409,4.433,6.235,7.421,5.470,5.959,4.138,3.923,4.394,4.452,0.536,3.315,2.657,0.380,1.410,3.126,2.766,4.359,2.826,1.532,1.826,3.219,5.195,6.567,1.990,5.639,4.431,2.524,3.251,5.826,5.294,2.968,5.363,3.554,6.216,6.296,6.677,5.487,4.634,5.999,6.267,6.107,3.899,5.791,1.002,5.569,6.178,5.494,4.179,5.577,3.814,4.982,4.477,3.534,4.259,5.404,5.420,6.415
Gens_at_time_G=5.000,5.000,0.000,5.000,5.000,5.000,5.000,5.000,0.743,5.000,5.000,5.000,5.000,5.000,0.536,5.000,5.000,5.000,5.000,5.000,0.000,5.000,5.000,5.000,5.000,5.000,0.000,5.000,5.000,5.000,5.000,5.000,0.000,5.000,5.000,5.000,5.000,5.000,5.000,5.000,5.000,5.000,5.000,5.000,5.000,5.000,5.000,5.000,5.000,5.000,5.000,5.000,5.000,5.000,5.000,5.000,5.000,5.000,5.000,5.000,5.000,5.000,5.000,5.000,5.000,5.000,5.000,5.000,5.000,5.000,5.000,5.000,5.000,5.000,5.000,5.000,5.000,5.000,5.000,5.000,5.000,5.000,5.000,5.000,5.000,5.000,5.000,5.000,5.000,5.000,5.000,5.000,5.000,5.000,5.000,5.000
G_Int_tcut=1.964,1.575,0.000,1.660,1.712,1.799,1.969,1.640,31.178,1.551,1.696,1.783,1.955,1.744,44.192,1.692,1.784,1.734,1.768,1.704,0.000,1.675,1.543,1.662,1.871,1.618,0.000,1.613,1.605,1.796,1.913,1.604,0.000,1.571,1.569,1.703,1.694,1.602,1.562,1.518,1.517,1.515,1.589,1.564,1.632,1.550,1.546,1.573,1.650,1.706,1.719,1.724,1.762,1.598,2.536,1.633,1.651,1.710,1.720,2.610,1.583,1.565,1.645,1.569,1.701,1.670,1.608,1.587,1.581,1.693,1.624,2.434,1.493,1.665,1.581,1.613,1.645,1.578,1.593,1.614,1.638,1.615,1.688,2.326,1.575,1.611,1.557,1.565,1.674,1.569,1.581,1.590,1.527,1.571,1.571,1.492
Sum_Del_12=0.000,3.875,5.649,2.854,2.516,1.403,2.350,3.431,5.614,3.732,2.897,1.054,2.018,2.227,5.640,1.705,2.144,2.358,3.064,2.818,5.621,2.572,4.723,3.104,1.223,2.412,5.611,3.280,4.981,0.375,0.630,3.005,5.649,4.096,4.398,1.732,5.674,4.551,5.034,4.508,4.704,5.912,4.449,5.415,3.596,2.998,3.876,3.219,1.307,1.916,1.495,0.152,0.670,2.348,1.877,3.556,3.290,1.045,0.735,1.614,4.132,5.516,1.603,4.362,3.619,0.917,3.534,4.418,4.300,2.215,3.854,2.067,5.042,4.849,5.430,4.964,3.910,4.387,4.800,4.616,3.864,4.342,1.254,4.592,5.161,4.481,3.382,3.822,2.700,3.528,3.422,2.353,3.158,3.829,4.279,4.982
Sum_Del_20=0.000,4.860,27.999,3.509,3.470,2.029,1.813,4.423,27.942,4.509,4.316,0.283,2.846,1.964,27.983,2.706,3.037,3.178,4.275,3.909,27.966,3.332,5.155,4.449,1.398,2.951,27.947,4.315,6.027,1.170,2.156,2.474,28.003,5.371,5.454,2.523,6.422,5.700,6.283,4.361,6.107,7.268,5.361,5.854,4.072,3.846,4.318,4.361,0.561,3.233,2.611,0.347,1.394,3.075,2.691,4.276,2.794,1.498,1.787,3.089,5.094,6.443,1.961,5.530,4.355,2.472,3.213,5.708,5.193,2.918,5.257,3.435,6.096,6.167,6.545,5.393,4.555,5.878,6.137,5.984,3.846,5.667,1.001,5.406,6.063,5.393,4.108,5.463,3.746,4.884,4.396,3.466,4.182,5.294,5.318,6.278
Sum_Del_24=0.000,4.816,39.804,3.208,3.359,1.897,1.127,4.292,39.648,4.269,4.426,0.362,2.832,1.258,39.764,2.689,2.955,2.986,4.289,3.892,39.762,3.239,4.744,4.527,3.162,2.793,39.734,4.297,5.922,2.251,3.934,1.570,39.807,5.461,5.418,2.398,6.158,5.647,6.280,3.751,6.181,7.318,5.364,5.445,3.682,3.804,3.910,4.412,0.387,3.343,2.583,0.812,1.256,2.810,2.541,4.008,1.932,1.528,1.878,3.281,4.947,6.279,1.879,5.487,4.095,2.720,2.375,5.725,5.011,2.704,5.330,3.502,6.017,6.199,6.475,4.980,4.250,5.996,6.178,6.041,3.137,5.701,0.462,5.185,5.886,5.220,3.843,5.655,3.643,4.935,4.255,3.423,4.066,5.399,5.210,6.299
Sum_12=5.728,9.603,0.079,8.582,8.244,7.131,8.078,9.159,0.114,9.460,8.625,6.782,7.747,7.955,0.088,7.433,7.872,8.086,8.792,8.546,0.107,8.300,10.451,8.832,6.951,8.140,0.117,9.008,10.709,6.103,6.358,8.733,0.080,9.824,10.126,7.460,11.402,10.279,10.762,10.236,10.432,11.640,10.177,11.144,9.324,8.726,9.604,8.947,7.035,7.644,7.223,5.880,6.399,8.076,7.605,9.284,9.018,6.773,6.463,7.343,9.860,11.244,7.331,10.090,9.347,6.645,9.262,10.146,10.028,7.943,9.582,7.795,10.770,10.577,11.158,10.692,9.638,10.116,10.528,10.344,9.592,10.070,6.982,10.320,10.889,10.209,9.110,9.550,8.428,9.256,9.150,8.081,8.886,9.557,10.007,10.710
Sum_20=28.126,32.986,0.127,31.634,31.596,30.155,29.939,32.549,0.184,32.634,32.442,28.409,30.972,30.090,0.142,30.832,31.163,31.304,32.400,32.035,0.160,31.458,33.281,32.574,26.728,31.077,0.179,32.441,34.153,26.956,25.969,30.599,0.123,33.497,33.580,30.649,34.548,33.826,34.409,32.487,34.233,35.394,33.487,33.980,32.198,31.972,32.444,32.487,28.687,31.359,30.737,27.779,29.520,31.201,30.817,32.402,30.920,29.624,29.913,31.215,33.220,34.569,30.087,33.656,32.481,30.598,31.339,33.834,33.319,31.044,33.383,31.561,34.222,34.293,34.671,33.519,32.681,34.004,34.263,34.110,31.972,33.793,29.127,33.532,34.189,33.518,32.234,33.589,31.872,33.010,32.522,31.592,32.308,33.420,33.444,34.404
Sum_24=39.952,44.768,0.148,43.159,43.310,41.849,41.079,44.243,0.304,44.220,44.377,39.589,42.783,41.210,0.188,42.641,42.907,42.937,44.240,43.843,0.190,43.190,44.695,44.478,36.789,42.744,0.217,44.249,45.873,37.700,36.018,41.522,0.144,45.412,45.370,42.350,46.109,45.598,46.232,43.702,46.132,47.269,45.315,45.397,43.633,43.755,43.862,44.364,39.564,43.294,42.534,39.139,41.208,42.762,42.493,43.960,41.884,41.479,41.829,43.233,44.898,46.230,41.831,45.438,44.047,42.671,42.327,45.677,44.963,42.655,45.282,43.454,45.968,46.150,46.426,44.931,44.201,45.947,46.129,45.992,43.088,45.653,40.413,45.137,45.837,45.172,43.795,45.607,43.595,44.886,44.207,43.374,44.018,45.351,45.162,46.250
G_by_Interval=1.964,1.575,0.000,1.660,1.712,1.799,1.969,1.640,31.178,1.551,1.696,1.783,1.955,1.744,44.192,1.692,1.784,1.734,1.768,1.704,0.000,1.675,1.543,1.662,1.871,1.618,0.000,1.613,1.605,1.796,1.913,1.604,0.000,1.571,1.569,1.703,1.694,1.602,1.562,1.518,1.517,1.515,1.589,1.564,1.632,1.550,1.546,1.573,1.650,1.706,1.719,1.724,1.762,1.598,2.536,1.633,1.651,1.710,1.720,2.610,1.583,1.565,1.645,1.569,1.701,1.670,1.608,1.587,1.581,1.693,1.624,2.434,1.493,1.665,1.581,1.613,1.645,1.578,1.593,1.614,1.638,1.615,1.688,2.326,1.575,1.611,1.557,1.565,1.674,1.569,1.581,1.590,1.527,1.571,1.571,1.492
Avg_G_t8=2.299,1.902,0.000,2.019,2.054,2.134,2.075,1.974,31.178,1.930,2.010,2.183,2.118,2.057,44.192,2.096,2.080,2.073,2.005,2.006,0.000,2.028,1.854,1.990,2.168,2.016,0.000,1.956,1.853,2.256,2.225,1.965,0.000,1.902,1.871,2.114,1.817,1.887,1.849,1.847,1.861,1.794,1.891,1.811,1.944,1.976,1.916,1.949,2.121,2.076,2.116,2.226,2.200,2.039,2.083,1.964,1.957,2.165,2.182,2.135,1.921,1.816,2.100,1.892,1.949,2.160,1.935,1.893,1.888,2.065,1.928,2.069,1.813,1.867,1.824,1.848,1.928,1.896,1.855,1.875,1.905,1.897,2.133,1.893,1.840,1.885,1.968,1.931,2.020,1.953,1.959,2.035,1.963,1.927,1.899,1.849
G_int_t8=1.964,1.575,0.000,1.660,1.712,1.799,1.969,1.640,31.178,1.551,1.696,1.783,1.955,1.744,44.192,1.692,1.784,1.734,1.768,1.704,0.000,1.675,1.543,1.662,1.871,1.618,0.000,1.613,1.605,1.796,1.913,1.604,0.000,1.571,1.569,1.703,1.694,1.602,1.562,1.518,1.517,1.515,1.589,1.564,1.632,1.550,1.546,1.573,1.650,1.706,1.719,1.724,1.762,1.598,2.536,1.633,1.651,1.710,1.720,2.610,1.583,1.565,1.645,1.569,1.701,1.670,1.608,1.587,1.581,1.693,1.624,2.434,1.493,1.665,1.581,1.613,1.645,1.578,1.593,1.614,1.638,1.615,1.688,2.326,1.575,1.611,1.557,1.565,1.674,1.569,1.581,1.590,1.527,1.571,1.571,1.492
Avg_G_t12=2.299,1.902,0.000,2.019,2.054,2.134,2.075,1.974,31.178,1.930,2.010,2.183,2.118,2.057,44.192,2.096,2.080,2.073,2.005,2.006,0.000,2.028,1.854,1.990,2.168,2.016,0.000,1.956,1.853,2.256,2.225,1.965,0.000,1.902,1.871,2.114,1.817,1.887,1.849,1.847,1.861,1.794,1.891,1.811,1.944,1.976,1.916,1.949,2.121,2.076,2.116,2.226,2.200,2.039,2.083,1.964,1.957,2.165,2.182,2.135,1.921,1.816,2.100,1.892,1.949,2.160,1.935,1.893,1.888,2.065,1.928,2.069,1.813,1.867,1.824,1.848,1.928,1.896,1.855,1.875,1.905,1.897,2.133,1.893,1.840,1.885,1.968,1.931,2.020,1.953,1.959,2.035,1.963,1.927,1.899,1.849
G_int_t12=1.964,1.575,0.000,1.660,1.712,1.799,1.969,1.640,31.178,1.551,1.696,1.783,1.955,1.744,44.192,1.692,1.784,1.734,1.768,1.704,0.000,1.675,1.543,1.662,1.871,1.618,0.000,1.613,1.605,1.796,1.913,1.604,0.000,1.571,1.569,1.703,1.694,1.602,1.562,1.518,1.517,1.515,1.589,1.564,1.632,1.550,1.546,1.573,1.650,1.706,1.719,1.724,1.762,1.598,2.536,1.633,1.651,1.710,1.720,2.610,1.583,1.565,1.645,1.569,1.701,1.670,1.608,1.587,1.581,1.693,1.624,2.434,1.493,1.665,1.581,1.613,1.645,1.578,1.593,1.614,1.638,1.615,1.688,2.326,1.575,1.611,1.557,1.565,1.674,1.569,1.581,1.590,1.527,1.571,1.571,1.492
Avg_G_inflex=2.299,1.904,0.000,2.019,2.057,2.253,2.084,1.990,23.389,1.930,2.010,2.167,2.118,2.064,36.359,2.096,2.080,2.137,2.016,2.006,0.000,2.039,1.873,2.105,2.183,2.032,0.000,1.956,1.853,2.293,2.222,2.009,0.000,1.902,1.880,2.138,1.826,1.887,1.850,1.847,1.861,1.794,1.907,1.824,1.944,1.976,1.916,1.963,2.149,2.076,2.135,2.255,2.201,2.039,2.083,1.964,1.970,2.192,2.182,2.135,1.921,1.829,2.100,1.893,1.949,2.160,1.955,1.893,1.888,2.065,1.943,2.069,1.817,1.889,1.824,1.848,1.928,1.924,1.872,1.875,1.916,1.897,2.133,1.911,1.840,1.896,1.985,1.931,2.020,1.953,1.993,2.058,1.963,1.941,1.902,1.869
G_int_inflex=1.964,1.565,0.000,1.660,1.717,1.750,1.982,1.668,23.389,1.551,1.696,1.627,1.955,1.756,36.359,1.692,1.784,1.613,1.775,1.676,0.000,1.692,1.569,1.613,1.835,1.599,0.000,1.613,1.605,1.699,1.861,1.541,0.000,1.571,1.563,1.731,1.701,1.602,1.556,1.518,1.517,1.515,1.615,1.571,1.632,1.550,1.546,1.593,1.696,1.706,1.750,1.764,1.765,1.598,1.675,1.633,1.668,1.681,1.720,2.569,1.583,1.579,1.645,1.563,1.701,1.670,1.642,1.587,1.581,1.693,1.649,2.394,1.481,1.696,1.581,1.609,1.645,1.598,1.617,1.614,1.641,1.615,1.688,2.320,1.575,1.620,1.586,1.565,1.674,1.569,1.590,1.607,1.527,1.594,1.555,1.521
G_by_Interval_g4=2.381,1.588,0.000,1.643,1.641,1.767,1.865,1.608,31.178,1.569,1.667,1.778,2.221,1.711,44.192,1.696,1.754,1.710,1.832,1.642,0.000,1.719,1.541,1.643,1.948,1.657,0.000,1.637,1.557,1.810,1.956,1.590,0.000,1.570,1.937,1.660,2.053,1.612,1.569,1.513,1.492,1.471,1.545,1.525,1.633,1.561,1.526,1.593,1.657,2.116,1.765,1.925,1.864,1.624,2.105,2.020,1.661,2.283,2.180,2.215,1.588,1.534,1.796,1.603,1.684,1.734,1.631,1.607,1.576,2.046,1.622,1.987,1.503,1.718,1.548,1.688,1.807,1.615,1.554,1.697,1.588,1.945,1.743,1.937,1.548,1.584,1.638,1.634,1.667,1.654,1.578,1.589,1.526,1.562,1.610,1.885
G_int_t8_g4=2.381,1.588,0.000,1.643,1.641,1.767,1.865,1.608,31.178,1.569,1.667,1.778,2.221,1.711,44.192,1.696,1.754,1.710,1.832,1.642,0.000,1.719,1.541,1.643,1.948,1.657,0.000,1.637,1.557,1.810,1.956,1.590,0.000,1.570,1.937,1.660,2.053,1.612,1.569,1.513,1.492,1.471,1.545,1.525,1.633,1.561,1.526,1.593,1.657,2.116,1.765,1.925,1.864,1.624,2.105,2.020,1.661,2.283,2.180,2.215,1.588,1.534,1.796,1.603,1.684,1.734,1.631,1.607,1.576,2.046,1.622,1.987,1.503,1.718,1.548,1.688,1.807,1.615,1.554,1.697,1.588,1.945,1.743,1.937,1.548,1.584,1.638,1.634,1.667,1.654,1.578,1.589,1.526,1.562,1.610,1.885
G_int_t12_g4=2.381,1.588,0.000,1.643,1.641,1.767,1.865,1.608,31.178,1.569,1.667,1.778,2.221,1.711,44.192,1.696,1.754,1.710,1.832,1.642,0.000,1.719,1.541,1.643,1.948,1.657,0.000,1.637,1.557,1.810,1.956,1.590,0.000,1.570,1.937,1.660,2.053,1.612,1.569,1.513,1.492,1.471,1.545,1.525,1.633,1.561,1.526,1.593,1.657,2.116,1.765,1.925,1.864,1.624,2.105,2.020,1.661,2.283,2.180,2.215,1.588,1.534,1.796,1.603,1.684,1.734,1.631,1.607,1.576,2.046,1.622,1.987,1.503,1.718,1.548,1.688,1.807,1.615,1.554,1.697,1.588,1.945,1.743,1.937,1.548,1.584,1.638,1.634,1.667,1.654,1.578,1.589,1.526,1.562,1.610,1.885
G_int_inflex_g4=1.944,1.572,0.000,1.643,1.645,1.750,1.872,1.629,23.389,1.569,1.667,1.668,1.850,1.720,36.359,1.696,1.754,1.613,1.840,1.617,0.000,1.733,1.561,1.613,1.934,1.647,0.000,1.637,1.557,1.699,1.923,1.543,0.000,1.570,1.587,1.680,1.904,1.612,1.561,1.513,1.492,1.471,1.565,1.528,1.633,1.561,1.526,1.608,1.692,1.692,1.789,1.957,1.866,1.624,1.662,1.641,1.674,2.297,1.687,2.185,1.588,1.542,1.797,1.595,1.684,1.734,1.656,1.607,1.576,2.046,1.641,1.957,1.494,1.743,1.548,1.676,1.807,1.620,1.571,1.697,1.589,1.575,1.743,1.930,1.548,1.590,1.660,1.634,1.667,1.654,1.585,1.601,1.526,1.580,1.573,1.536
Time_Inflex=12.210,10.007,0.221,10.742,10.742,8.540,10.497,10.252,20.774,10.252,10.742,9.518,12.944,10.742,23.221,13.189,11.476,8.050,10.007,9.763,0.221,10.497,9.518,7.806,10.007,9.763,0.221,10.742,10.007,9.274,10.497,8.540,0.221,10.007,9.274,10.742,9.029,10.742,10.007,9.763,11.476,10.742,9.763,9.029,10.987,10.497,10.742,10.007,10.987,11.476,10.987,11.476,11.476,11.476,11.476,10.987,10.007,10.252,11.476,11.231,10.742,9.274,10.987,10.252,11.231,11.476,10.007,10.252,10.007,10.987,10.007,11.476,9.029,9.518,10.987,11.476,10.987,9.518,9.518,10.252,9.518,10.252,11.231,9.763,10.007,9.518,10.252,11.476,10.987,11.476,9.518,10.252,11.231,10.007,10.007,9.518
OD_Inflex=0.622,0.596,0.074,0.643,0.614,0.290,0.562,0.598,0.076,0.629,0.637,0.444,0.819,0.620,0.073,0.890,0.683,0.287,0.547,0.505,0.072,0.574,0.572,0.282,0.463,0.503,0.073,0.663,0.629,0.358,0.461,0.365,0.072,0.614,0.516,0.562,0.542,0.737,0.664,0.615,0.848,0.807,0.574,0.544,0.723,0.611,0.702,0.562,0.594,0.691,0.602,0.600,0.608,0.752,0.669,0.712,0.559,0.456,0.615,0.615,0.699,0.558,0.612,0.646,0.722,0.646,0.580,0.642,0.599,0.623,0.579,0.737,0.525,0.568,0.807,0.814,0.707,0.540,0.567,0.651,0.531,0.644,0.593,0.583,0.643,0.549,0.608,0.803,0.672,0.848,0.472,0.547,0.736,0.581,0.624,0.591
Time_Saturation=22.242,22.732,0.221,21.019,20.774,22.487,21.264,21.508,0.000,22.732,22.242,20.774,22.976,21.508,0.000,22.487,22.976,21.508,22.242,22.732,0.221,21.019,22.242,22.487,22.487,21.264,0.221,20.774,21.753,22.732,20.040,21.508,0.221,22.732,21.753,21.753,23.221,23.221,22.242,21.264,22.976,20.774,19.306,21.508,21.508,21.753,21.264,21.508,21.019,21.753,22.976,22.976,23.221,21.019,20.040,22.487,18.572,21.753,22.732,17.348,21.019,22.487,19.796,21.508,21.508,21.508,20.040,20.040,21.753,21.508,21.753,21.264,22.976,21.753,21.019,21.508,21.508,21.753,21.753,22.976,21.753,20.774,22.732,21.508,21.753,21.997,17.837,21.753,21.019,21.508,21.997,21.753,18.083,22.976,22.976,21.753
OD_Saturation=0.852,0.850,0.074,0.908,0.909,0.862,0.802,0.911,0.000,0.891,0.904,0.821,0.850,0.804,0.000,0.909,0.886,0.932,0.872,0.843,0.072,0.827,0.864,0.899,0.738,0.833,0.073,0.849,0.917,0.777,0.743,0.795,0.072,0.860,0.820,0.879,0.871,0.878,0.955,0.792,0.979,0.957,0.834,0.929,0.943,0.798,0.935,0.851,0.791,0.869,0.933,0.824,0.881,1.037,0.844,0.901,0.781,0.816,0.862,1.055,0.896,0.911,0.814,0.949,0.859,1.075,0.785,0.893,0.870,0.936,0.886,1.125,0.852,0.889,0.905,0.909,0.890,1.000,0.886,0.910,0.794,0.883,0.804,1.124,0.927,0.882,0.931,0.944,0.953,1.144,0.926,0.842,0.945,0.920,0.942,1.005
Ref_Well_Name=A01,A01,A01,A01,A01,A01,A01,A01,A01,A01,A01,A01,A01,A01,A01,A01,A01,A01,A01,A01,A01,A01,A01,A01,A01,A01,A01,A01,A01,A01,A01,A01,A01,A01,A01,A01,A01,A01,A01,A01,A01,A01,A01,A01,A01,A01,A01,A01,A01,A01,A01,A01,A01,A01,A01,A01,A01,A01,A01,A01,A01,A01,A01,A01,A01,A01,A01,A01,A01,A01,A01,A01,A01,A01,A01,A01,A01,A01,A01,A01,A01,A01,A01,A01,A01,A01,A01,A01,A01,A01,A01,A01,A01,A01,A01,A01
Ratio_Avg_G=1.000,1.208,Inf,1.138,1.119,1.077,1.108,1.165,0.074,1.191,1.144,1.053,1.085,1.118,0.052,1.096,1.105,1.109,1.147,1.146,Inf,1.133,1.240,1.155,1.060,1.140,Inf,1.175,1.240,1.019,1.033,1.170,Inf,1.209,1.228,1.088,1.265,1.218,1.243,1.245,1.235,1.281,1.216,1.269,1.182,1.163,1.200,1.180,1.084,1.107,1.086,1.033,1.045,1.128,1.104,1.171,1.175,1.062,1.053,1.076,1.197,1.266,1.095,1.215,1.179,1.064,1.188,1.214,1.218,1.113,1.192,1.111,1.268,1.231,1.260,1.244,1.192,1.212,1.239,1.226,1.207,1.212,1.078,1.215,1.249,1.220,1.168,1.190,1.138,1.177,1.173,1.129,1.171,1.193,1.210,1.243
Ratio_Fit_G=1.000,1.273,Inf,1.169,1.135,1.279,1.077,1.203,1.163,1.283,1.142,1.379,0.813,1.159,1.303,0.924,1.002,1.404,1.163,1.265,Inf,1.199,1.304,1.402,1.188,1.330,Inf,1.147,1.166,1.371,1.118,1.403,Inf,1.248,1.313,1.175,1.185,1.132,1.218,1.273,1.035,1.063,1.230,1.281,1.126,1.280,1.184,1.393,1.233,1.091,1.187,1.197,1.167,1.174,1.127,1.153,1.274,1.414,1.205,1.247,1.121,1.267,1.248,1.242,1.064,1.206,1.230,1.186,1.223,1.194,1.243,1.388,1.397,1.158,1.028,0.989,1.099,1.320,1.248,1.160,1.289,1.196,1.193,1.377,1.199,1.245,1.319,1.094,1.183,1.164,1.325,1.313,1.203,1.301,1.290,1.387
Ratio_G_Int=1.000,1.247,Inf,1.183,1.147,1.092,0.997,1.198,0.063,1.267,1.158,1.101,1.005,1.126,0.044,1.161,1.101,1.132,1.111,1.152,Inf,1.173,1.273,1.181,1.050,1.214,Inf,1.217,1.223,1.094,1.027,1.224,Inf,1.250,1.251,1.153,1.159,1.226,1.257,1.294,1.295,1.296,1.236,1.255,1.203,1.267,1.270,1.248,1.190,1.151,1.143,1.139,1.115,1.229,0.774,1.202,1.190,1.148,1.142,0.752,1.241,1.255,1.194,1.252,1.155,1.176,1.221,1.237,1.242,1.160,1.210,0.807,1.315,1.180,1.242,1.218,1.194,1.245,1.233,1.217,1.199,1.216,1.163,0.844,1.247,1.219,1.261,1.255,1.173,1.252,1.242,1.235,1.286,1.250,1.250,1.316
Ratio_t0_Fit=1.000,0.837,Inf,0.553,1.728,0.429,0.745,1.579,0.127,0.504,1.497,0.501,-2684.677,0.546,0.128,-5.468,1.938,0.513,1.095,1.529,Inf,0.554,0.740,0.541,0.801,0.494,Inf,0.888,0.987,0.397,0.876,0.570,Inf,0.576,0.722,0.576,1.081,10.853,1.997,0.813,-11.250,14.031,1.983,0.887,1.164,0.581,1.396,0.807,0.580,1.271,0.550,0.634,0.745,0.593,0.681,0.861,0.807,0.440,0.430,0.401,24.072,0.902,0.653,1.118,1.283,0.519,1.051,0.973,1.139,0.887,1.417,0.621,0.608,0.873,1.456,-39.559,1.164,0.586,1.593,1.427,0.553,1.352,0.671,1.181,0.548,1.124,0.639,1.425,1.964,2.532,0.529,0.512,0.547,0.552,0.777,0.608
Ratio_t0_G_Int=1.000,1.024,Inf,0.931,0.980,0.997,3.175,1.002,Inf,0.883,1.067,0.837,2.046,1.069,Inf,0.828,1.130,0.989,1.416,1.110,Inf,0.947,1.074,1.020,1.127,0.842,Inf,0.978,1.349,0.728,1.070,0.927,Inf,1.012,1.109,0.816,2.720,1.172,1.168,1.019,0.974,1.199,1.111,1.359,1.072,0.786,0.906,0.892,0.711,0.905,0.842,0.666,0.764,0.759,-0.738,1.013,1.093,0.737,0.724,-0.705,0.992,1.335,0.735,1.035,1.348,0.683,1.025,1.096,1.090,0.900,1.100,-0.917,1.046,1.657,1.380,1.425,1.181,1.052,1.278,1.281,1.253,1.190,0.753,-0.772,1.261,1.222,0.816,0.913,0.969,0.870,0.885,0.752,0.768,0.939,1.020,0.937
Ref_Curve_Array=1,1,1,1,1,1,1,1,1,1,1,1,1,1,1,1,1,1,1,1,1,1,1,1,1,1,1,1,1,1,1,1,1,1,1,1,1,1,1,1,1,1,1,1,1,1,1,1,1,1,1,1,1,1,1,1,1,1,1,1,1,1,1,1,1,1,1,1,1,1,1,1,1,1,1,1,1,1,1,1,1,1,1,1,1,1,1,1,1,1,1,1,1,1,1,1
Default_ref=0
Comm_Map=,,,,,
Comm_Consol=,,,,,,,,
Comm_Screen=,,,,,
Analysis_Set=A,A,A,A,A,A,A,A,A,A,A,A,A,A,A,A,A,A,A,A,A,A,A,A,A,A,A,A,A,A,A,A,A,A,A,A,A,A,A,A,A,A,A,A,A,A,A,A,A,A,A,A,A,A,A,A,A,A,A,A,A,A,A,A,A,A,A,A,A,A,A,A,A,A,A,A,A,A,A,A,A,A,A,A,A,A,A,A,A,A,A,A,A,A,A,A
Ref_Type=single_ref,single_ref,single_ref,single_ref,single_ref,single_ref,single_ref,single_ref,single_ref,single_ref,single_ref,single_ref,single_ref,single_ref,single_ref,single_ref,single_ref,single_ref,single_ref,single_ref,single_ref,single_ref,single_ref,single_ref,single_ref,single_ref,single_ref,single_ref,single_ref,single_ref,single_ref,single_ref,single_ref,single_ref,single_ref,single_ref,single_ref,single_ref,single_ref,single_ref,single_ref,single_ref,single_ref,single_ref,single_ref,single_ref,single_ref,single_ref,single_ref,single_ref,single_ref,single_ref,single_ref,single_ref,single_ref,single_ref,single_ref,single_ref,single_ref,single_ref,single_ref,single_ref,single_ref,single_ref,single_ref,single_ref,single_ref,single_ref,single_ref,single_ref,single_ref,single_ref,single_ref,single_ref,single_ref,single_ref,single_ref,single_ref,single_ref,single_ref,single_ref,single_ref,single_ref,single_ref,single_ref,single_ref,single_ref,single_ref,single_ref,single_ref,single_ref,single_ref,single_ref,single_ref,single_ref,single_ref
Wells_In_Use=0,0,0,0,0,0,0,0,0,0,0,0,0,0,0,0,0,0,0,0,0,0,0,0,0,0,0,0,0,0,0,0,0,0,0,0,0,0,0,0,0,0,0,0,0,0,0,0,0,0,0,0,0,0,0,0,0,0,0,0,0,0,0,0,0,0,0,0,0,0,0,0,0,0,0,0,0,0,0,0,0,0,0,0,0,0,0,0,0,0,0,0,0,0,0,0
[Flor:]
[Flor2:]
[Lumin:]
[Data:]
Read=DateTime	RunT[s]	Temp	Well_1	Well_2	Well_3	Well_4	Well_5	Well_6	Well_7	Well_8	Well_9	Well_10	Well_11	Well_12	Well_13	Well_14	Well_15	Well_16	Well_17	Well_18	Well_19	Well_20	Well_21	Well_22	Well_23	Well_24	Well_25	Well_26	Well_27	Well_28	Well_29	Well_30	Well_31	Well_32	Well_33	Well_34	Well_35	Well_36	Well_37	Well_38	Well_39	Well_40	Well_41	Well_42	Well_43	Well_44	Well_45	Well_46	Well_47	Well_48	Well_49	Well_50	Well_51	Well_52	Well_53	Well_54	Well_55	Well_56	Well_57	Well_58	Well_59	Well_60	Well_61	Well_62	Well_63	Well_64	Well_65	Well_66	Well_67	Well_68	Well_69	Well_70	Well_71	Well_72	Well_73	Well_74	Well_75	Well_76	Well_77	Well_78	Well_79	Well_80	Well_81	Well_82	Well_83	Well_84	Well_85	Well_86	Well_87	Well_88	Well_89	Well_90	Well_91	Well_92	Well_93	Well_94	Well_95	Well_96
1=13:24:59	795	301	0.1184	0.0938	0.0740	0.0921	0.0950	0.0935	0.0918	0.1260	0.0883	0.0813	0.0834	0.1107	0.1028	0.0964	0.0789	0.0991	0.0899	0.0969	0.1520	0.1044	0.1028	0.1028	0.1031	0.2212	0.1581	0.0915	0.0737	0.1051	0.0972	0.0955	0.0977	0.0876	0.0856	0.0864	0.0833	0.0877	0.1114	0.0959	0.0724	0.0876	0.1009	0.0976	0.0856	0.0938	0.0977	0.0948	0.0855	0.2181	0.1077	0.1025	0.0734	0.0914	0.0886	0.0912	0.0873	0.0937	0.0949	0.0853	0.0853	0.0812	0.1019	0.0992	0.0722	0.1008	0.1091	0.0938	0.0972	0.0877	0.0868	0.1065	0.0828	0.2128	0.1156	0.0920	0.0934	0.0965	0.0953	0.0953	0.0873	0.0862	0.0871	0.0877	0.0822	0.0896	0.0993	0.1012	0.0909	0.0948	0.0980	0.0933	0.0793	0.0897	0.0813	0.0860	0.0903	0.1195
2=13:39:40	1676	300	0.1068	0.0948	0.0747	0.0916	0.0942	0.0902	0.0859	0.0883	0.0859	0.0822	0.0828	0.1096	0.1102	0.0985	0.0775	0.0958	0.0874	0.0898	0.1012	0.0975	0.0947	0.1200	0.0989	0.1855	0.1231	0.0897	0.0730	0.0955	0.0925	0.0926	0.0871	0.0923	0.0868	0.0886	0.0830	0.0868	0.0994	0.0928	0.0718	0.0872	0.0912	0.0890	0.0853	0.0875	0.0920	0.0892	0.0883	0.1786	0.1071	0.0973	0.0735	0.0885	0.0887	0.0842	0.0877	0.0862	0.0896	0.0858	0.0841	0.0817	0.1059	0.0883	0.0718	0.0880	0.0860	0.0886	0.0904	0.0888	0.0840	0.0898	0.0831	0.1792	0.1041	0.0960	0.0980	0.0892	0.0888	0.0866	0.0870	0.0853	0.0862	0.0865	0.0822	0.0898	0.0915	0.0996	0.0896	0.0890	0.0868	0.0834	0.0827	0.0827	0.0818	0.0840	0.0919	0.1048
3=13:54:20	2557	296	0.1096	0.0976	0.0735	0.1139	0.1087	0.0913	0.0903	0.0883	0.0875	0.0827	0.0817	0.1122	0.1017	0.1082	0.0754	0.0981	0.1167	0.0913	0.0904	0.0941	0.0936	0.0958	0.0940	0.1965	0.1189	0.0895	0.0740	0.0969	0.0920	0.0928	0.0879	0.0878	0.0879	0.0869	0.0842	0.0883	0.1013	0.0942	0.0723	0.0860	0.0878	0.0882	0.0852	0.0878	0.0900	0.0871	0.0860	0.1691	0.1101	0.0955	0.0724	0.0858	0.0889	0.0851	0.0871	0.0864	0.0916	0.0863	0.0853	0.0833	0.0948	0.0872	0.0719	0.0860	0.0874	0.0878	0.0871	0.0874	0.0824	0.0856	0.0826	0.1770	0.1060	0.0895	0.0940	0.0887	0.0876	0.0872	0.0872	0.0872	0.0869	0.0884	0.0827	0.0895	0.0920	0.0989	0.0901	0.0855	0.0872	0.0834	0.0827	0.0819	0.0815	0.0821	0.0925	0.0988
4=14:09:01	3438	298	0.0990	0.0951	0.0741	0.0909	0.0919	0.0912	0.0892	0.0871	0.0892	0.0825	0.0893	0.1111	0.1105	0.0968	0.0785	0.0920	0.0878	0.0901	0.0983	0.1023	0.1131	0.1216	0.0919	0.0854	0.1184	0.0904	0.0727	0.0996	0.0934	0.0920	0.0860	0.0986	0.1132	0.1092	0.0976	0.0932	0.1000	0.0935	0.0716	0.0858	0.0907	0.0856	0.0832	0.0951	0.0972	0.1096	0.0944	0.1649	0.0974	0.0963	0.0737	0.0862	0.0880	0.0836	0.0866	0.0861	0.0943	0.0923	0.0856	0.0827	0.0984	0.0880	0.0721	0.0887	0.0850	0.0864	0.0858	0.0854	0.0897	0.0888	0.0854	0.0889	0.0957	0.0906	0.0958	0.0878	0.0889	0.0898	0.0889	0.0875	0.0856	0.0875	0.0811	0.0894	0.0917	0.0995	0.0902	0.0843	0.0878	0.0811	0.0788	0.0814	0.0807	0.0824	0.0935	0.1056
5=14:23:42	4318	300	0.1012	0.0967	0.0735	0.0910	0.0918	0.0921	0.0864	0.0871	0.0872	0.0817	0.0814	0.1094	0.1142	0.0965	0.0750	0.0947	0.0894	0.0886	0.0889	0.0858	0.0877	0.0813	0.0897	0.0919	0.1136	0.0895	0.0728	0.0943	0.0914	0.0909	0.0862	0.0894	0.0876	0.0886	0.0945	0.0890	0.1014	0.0965	0.0711	0.0877	0.0884	0.0868	0.0843	0.0854	0.0886	0.0998	0.0891	0.1417	0.1138	0.0981	0.0727	0.0870	0.0876	0.0852	0.0876	0.0854	0.0908	0.0937	0.0992	0.0865	0.0959	0.0879	0.0719	0.0854	0.0868	0.0867	0.0872	0.0880	0.0833	0.0947	0.0907	0.0873	0.1034	0.0966	0.0951	0.0887	0.0876	0.0870	0.0871	0.0877	0.0860	0.0876	0.0821	0.0901	0.0968	0.1004	0.0922	0.0851	0.0866	0.0824	0.0807	0.0821	0.0817	0.0826	0.0940	0.1069
6=14:38:23	5199	300	0.0969	0.0968	0.0732	0.0917	0.0929	0.0907	0.0889	0.0869	0.0877	0.0825	0.0812	0.1056	0.1116	0.0998	0.0726	0.0900	0.0902	0.0908	0.0882	0.0871	0.0910	0.0859	0.0859	0.0897	0.1102	0.0922	0.0731	0.0918	0.0917	0.0906	0.0864	0.0907	0.0847	0.0954	0.0847	0.0899	0.1049	0.0942	0.0719	0.0871	0.0885	0.0855	0.0832	0.0903	0.0886	0.1048	0.0868	0.1686	0.0957	0.0976	0.0729	0.0875	0.0876	0.0847	0.0871	0.0869	0.0910	0.0891	0.0853	0.0862	0.0937	0.0884	0.0710	0.0872	0.0866	0.0862	0.0867	0.0867	0.0836	0.0868	0.0817	0.0919	0.1081	0.0914	0.0945	0.0885	0.0882	0.0885	0.0925	0.0867	0.0875	0.0915	0.0838	0.0897	0.0931	0.1008	0.0954	0.0863	0.0883	0.0822	0.0796	0.0836	0.0829	0.0874	0.0947	0.0999
7=14:53:04	6080	300	0.1061	0.0961	0.0728	0.0923	0.0937	0.0930	0.0857	0.0882	0.0870	0.0824	0.0826	0.1060	0.1070	0.0961	0.0752	0.0910	0.0902	0.0876	0.0893	0.0867	0.0891	0.0832	0.0861	0.0915	0.1169	0.0939	0.0725	0.0944	0.0923	0.0920	0.0887	0.0926	0.0860	0.0899	0.0862	0.0902	0.1012	0.0944	0.0721	0.0888	0.0906	0.0860	0.0877	0.0870	0.0906	0.0898	0.0854	0.1411	0.1033	0.0964	0.0724	0.0889	0.0907	0.0855	0.0887	0.0903	0.0934	0.0885	0.0870	0.0868	0.0926	0.0883	0.0700	0.0874	0.0882	0.0880	0.0891	0.0917	0.0846	0.0886	0.0826	0.0899	0.1096	0.0920	0.0969	0.0890	0.0896	0.0950	0.0932	0.0903	0.0877	0.0914	0.0839	0.0944	0.0931	0.1019	0.0933	0.0861	0.0871	0.0846	0.0869	0.0833	0.0816	0.0850	0.0956	0.1093
8=15:07:44	6961	300	0.1053	0.0975	0.0727	0.0927	0.0955	0.0931	0.0877	0.0878	0.0879	0.0872	0.0819	0.1069	0.1041	0.0984	0.0715	0.0923	0.0904	0.0891	0.0898	0.0894	0.0899	0.0970	0.0869	0.0901	0.1086	0.0940	0.0733	0.0944	0.0933	0.0920	0.0896	0.0914	0.0866	0.1127	0.1019	0.0895	0.1089	0.0955	0.0722	0.0906	0.0906	0.0877	0.0872	0.0900	0.0916	0.1016	0.0908	0.1364	0.1060	0.0977	0.0714	0.0893	0.0914	0.0842	0.0898	0.0907	0.0955	0.1038	0.1211	0.0864	0.0958	0.0893	0.0710	0.0881	0.0898	0.0876	0.0890	0.0975	0.0863	0.1005	0.0939	0.0938	0.1239	0.0933	0.0981	0.0903	0.0885	0.0935	0.0907	0.0903	0.1036	0.0921	0.0999	0.0910	0.0947	0.1016	0.0948	0.0873	0.0877	0.0835	0.0830	0.0826	0.0827	0.0890	0.0961	0.0979
9=15:22:25	7842	300	0.1048	0.1021	0.0720	0.0940	0.0958	0.0969	0.0865	0.0887	0.0905	0.0877	0.0835	0.1043	0.1055	0.0990	0.0714	0.0943	0.0947	0.0912	0.0980	0.0985	0.1057	0.0991	0.1016	0.0910	0.1088	0.0940	0.0746	0.0942	0.0933	0.0926	0.0899	0.0919	0.0866	0.0902	0.0898	0.0893	0.1137	0.0973	0.0724	0.0899	0.0927	0.0873	0.0885	0.0900	0.0937	0.0917	0.0959	0.1129	0.1022	0.0985	0.0703	0.0902	0.0920	0.0863	0.0903	0.1128	0.0963	0.1006	0.0986	0.0880	0.0953	0.0907	0.0709	0.0893	0.0910	0.0881	0.0898	0.0899	0.0891	0.0904	0.0928	0.0945	0.1219	0.0954	0.0988	0.0910	0.0896	0.0974	0.1056	0.0993	0.0938	0.0924	0.0863	0.0923	0.0968	0.1036	0.0952	0.0882	0.0895	0.0849	0.0824	0.0859	0.0822	0.0905	0.0975	0.1057
10=15:37:06	8722	301	0.1006	0.0988	0.0732	0.0923	0.0936	0.0933	0.0871	0.0900	0.0871	0.0847	0.0843	0.1048	0.1058	0.0988	0.0717	0.0938	0.0929	0.0872	0.0916	0.0904	0.0937	0.0857	0.0865	0.0909	0.1090	0.0913	0.0743	0.0943	0.0941	0.0927	0.0907	0.0945	0.0866	0.0930	0.0909	0.0904	0.1101	0.0982	0.0711	0.0896	0.0939	0.0899	0.0910	0.0913	0.0958	0.0931	0.0911	0.1282	0.1113	0.0990	0.0702	0.0955	0.1009	0.0897	0.0916	0.0949	0.1043	0.0947	0.0899	0.0903	0.0958	0.0918	0.0707	0.0916	0.0962	0.0880	0.0961	0.1141	0.0903	0.0923	0.0852	0.1002	0.1070	0.0958	0.1067	0.0919	0.0913	0.0936	0.0951	0.0926	0.0900	0.0940	0.0866	0.0931	0.0984	0.1075	0.0965	0.0896	0.0888	0.0862	0.0837	0.0858	0.0842	0.0885	0.0987	0.1017
11=15:51:47	9603	303	0.1032	0.1019	0.0709	0.0944	0.0958	0.0957	0.0886	0.0914	0.0883	0.0857	0.0845	0.1052	0.1098	0.1013	0.0717	0.0958	0.0952	0.0902	0.0925	0.0924	0.0945	0.0862	0.0865	0.1000	0.1134	0.0939	0.0738	0.0962	0.0953	0.0937	0.0915	0.0979	0.0894	0.0947	0.0925	0.0906	0.1123	0.0993	0.0719	0.0921	0.0956	0.0913	0.0921	0.0936	0.0960	0.0947	0.0924	0.1168	0.1132	0.1000	0.0704	0.0932	0.0966	0.0866	0.0945	0.0960	0.0993	0.0963	0.0930	0.0917	0.0971	0.0928	0.0708	0.0943	0.0953	0.0889	0.0932	0.0944	0.0914	0.0940	0.0863	0.0950	0.1153	0.1001	0.1031	0.0948	0.0924	0.0952	0.0963	0.0935	0.0929	0.0948	0.0875	0.0938	0.1007	0.1094	0.0978	0.0913	0.0914	0.0881	0.0858	0.0861	0.0853	0.0890	0.1005	0.1055
12=16:06:28	10484	301	0.1048	0.1034	0.0717	0.1001	0.0975	0.0969	0.0900	0.0941	0.0904	0.0886	0.0941	0.1088	0.1143	0.1066	0.0722	0.0979	0.0977	0.0937	0.0949	0.0963	0.1040	0.1031	0.1012	0.1002	0.1182	0.0990	0.0742	0.0987	0.0996	0.0988	0.0959	0.0995	0.0908	0.0979	0.0946	0.0927	0.1167	0.1008	0.0718	0.0966	0.0992	0.0941	0.0940	0.0986	0.0999	0.0975	0.1017	0.1193	0.1017	0.1035	0.0703	0.0977	0.0998	0.0892	0.0978	0.1004	0.1028	0.0989	0.0950	0.0922	0.0999	0.0954	0.0712	0.0943	0.0978	0.0923	0.0978	0.0977	0.0932	0.0963	0.0875	0.0962	0.1249	0.1022	0.1046	0.0978	0.0962	0.0979	0.0986	0.0967	0.0942	0.0979	0.0893	0.0967	0.1015	0.1110	0.0997	0.0931	0.0940	0.0889	0.0869	0.0875	0.0873	0.0902	0.1026	0.1097
13=16:21:08	11365	300	0.1057	0.1078	0.0719	0.1014	0.1005	0.0997	0.0912	0.0953	0.0918	0.0885	0.0888	0.1126	0.1219	0.1067	0.0724	0.1016	0.1001	0.0958	0.0975	0.0976	0.0982	0.0901	0.0909	0.0915	0.1215	0.1009	0.0730	0.1006	0.1032	0.1022	0.0984	0.1055	0.0930	0.1014	0.0993	0.0956	0.1134	0.1037	0.0719	0.1014	0.1031	0.0959	0.0987	0.1008	0.1028	0.0991	0.0963	0.1252	0.1100	0.1054	0.0721	0.0990	0.1028	0.0905	0.1020	0.1066	0.1073	0.1033	0.0988	0.0984	0.1031	0.0977	0.0710	0.0980	0.1004	0.0920	0.1013	0.1004	0.0963	0.0994	0.0901	0.1006	0.1217	0.1052	0.1112	0.1008	0.0989	0.1008	0.1037	0.1011	0.0983	0.1015	0.0921	0.1131	0.1033	0.1160	0.1019	0.0940	0.0963	0.0943	0.0913	0.0888	0.0902	0.0941	0.1052	0.1111
14=16:35:49	12246	301	0.1074	0.1114	0.0730	0.1008	0.1006	0.1012	0.0930	0.0969	0.0934	0.0904	0.0920	0.1111	0.1344	0.1078	0.0722	0.1026	0.0987	0.0967	0.0960	0.1013	0.1027	0.0917	0.0927	0.0973	0.1262	0.1003	0.0713	0.1016	0.1031	0.1013	0.1014	0.1072	0.0945	0.1060	0.1023	0.0935	0.1171	0.1054	0.0716	0.0974	0.1041	0.1003	0.0983	0.1025	0.1051	0.1009	0.0996	0.1257	0.1195	0.1094	0.0723	0.0997	0.1058	0.0916	0.1060	0.1062	0.1091	0.1055	0.1004	0.0974	0.1116	0.0998	0.0712	0.1023	0.1036	0.0975	0.1036	0.1033	0.0983	0.1006	0.0913	0.1038	0.1259	0.1071	0.1145	0.1050	0.0999	0.1051	0.1055	0.1016	0.1005	0.1025	0.0937	0.0998	0.1068	0.1184	0.1072	0.0954	0.1000	0.0940	0.0901	0.0935	0.0909	0.0949	0.1069	0.1131
15=16:50:30	13126	300	0.1096	0.1136	0.0725	0.1074	0.1045	0.1040	0.1004	0.1014	0.1034	0.1028	0.0920	0.1195	0.1289	0.1130	0.0714	0.1083	0.1053	0.0993	0.1010	0.1049	0.1128	0.1106	0.0953	0.1083	0.1265	0.1075	0.0723	0.1048	0.1099	0.1060	0.1049	0.1126	0.1174	0.1264	0.1063	0.0996	0.1221	0.1090	0.0710	0.1041	0.1099	0.1022	0.1027	0.1081	0.1112	0.1118	0.1040	0.1296	0.1140	0.1113	0.0716	0.1054	0.1113	0.0936	0.1112	0.1158	0.1172	0.1316	0.1061	0.1053	0.1074	0.1030	0.0708	0.1041	0.1075	0.0975	0.1087	0.1078	0.1044	0.1112	0.0941	0.1078	0.1319	0.1118	0.1173	0.1087	0.1086	0.1106	0.1110	0.1119	0.1038	0.1068	0.0978	0.1077	0.1103	0.1235	0.1086	0.0980	0.1022	0.0972	0.0942	0.0929	0.0936	0.0991	0.1122	0.1175
16=17:05:11	14007	301	0.1120	0.1190	0.0725	0.1100	0.1091	0.1082	0.0980	0.1049	0.1128	0.1159	0.1097	0.1209	0.1364	0.1212	0.0712	0.1114	0.1094	0.1025	0.1047	0.1193	0.1196	0.0966	0.0967	0.1016	0.1269	0.1076	0.0722	0.1083	0.1111	0.1092	0.1084	0.1260	0.1038	0.1123	0.1091	0.1019	0.1242	0.1100	0.0713	0.1056	0.1134	0.1054	0.1054	0.1094	0.1134	0.1047	0.1067	0.1194	0.1192	0.1137	0.0713	0.1067	0.1169	0.0965	0.1145	0.1194	0.1286	0.1198	0.1085	0.1076	0.1104	0.1067	0.0706	0.1078	0.1101	0.0998	0.1153	0.1167	0.1068	0.1089	0.0953	0.1102	0.1306	0.1146	0.1217	0.1130	0.1097	0.1201	0.1152	0.1117	0.1054	0.1087	0.1008	0.1097	0.1144	0.1262	0.1116	0.1011	0.1050	0.0991	0.0975	0.0953	0.0964	0.1018	0.1147	0.1194
17=17:19:52	14888	300	0.1176	0.1227	0.0728	0.1112	0.1104	0.1105	0.0991	0.1051	0.1003	0.0951	0.0964	0.1232	0.1422	0.1176	0.0720	0.1156	0.1115	0.1035	0.1043	0.1106	0.1103	0.0997	0.0992	0.1054	0.1316	0.1124	0.0715	0.1108	0.1156	0.1125	0.1115	0.1226	0.1003	0.1147	0.1133	0.1010	0.1290	0.1151	0.0705	0.1069	0.1178	0.1102	0.1094	0.1148	0.1191	0.1072	0.1194	0.1219	0.1256	0.1162	0.0718	0.1097	0.1199	0.0974	0.1165	0.1215	0.1240	0.1198	0.1211	0.1078	0.1139	0.1094	0.0708	0.1122	0.1150	0.1014	0.1190	0.1168	0.1101	0.1138	0.1201	0.1131	0.1433	0.1198	0.1254	0.1179	0.1143	0.1195	0.1185	0.1158	0.1076	0.1112	0.1067	0.1117	0.1186	0.1384	0.1156	0.1050	0.1107	0.1021	0.0995	0.0987	0.0997	0.1065	0.1188	0.1268
18=17:34:32	15769	300	0.1165	0.1273	0.0724	0.1174	0.1180	0.1160	0.1029	0.1114	0.1063	0.0990	0.1009	0.1268	0.1430	0.1256	0.0720	0.1189	0.1165	0.1065	0.1088	0.1149	0.1178	0.1013	0.1022	0.1082	0.1376	0.1156	0.0714	0.1140	0.1197	0.1158	0.1186	0.1314	0.1049	0.1221	0.1182	0.1068	0.1353	0.1194	0.0708	0.1118	0.1226	0.1141	0.1143	0.1194	0.1237	0.1102	0.1166	0.1241	0.1295	0.1196	0.0710	0.1151	0.1285	0.1012	0.1237	0.1305	0.1328	0.1275	0.1193	0.1156	0.1197	0.1150	0.0698	0.1174	0.1205	0.1052	0.1244	0.1234	0.1150	0.1196	0.1004	0.1214	0.1509	0.1263	0.1308	0.1230	0.1209	0.1271	0.1269	0.1226	0.1109	0.1164	0.1071	0.1201	0.1264	0.1401	0.1216	0.1084	0.1142	0.1063	0.1057	0.1021	0.1029	0.1117	0.1231	0.1314
19=17:49:13	16650	300	0.1236	0.1322	0.0717	0.1218	0.1216	0.1184	0.1060	0.1136	0.1099	0.1004	0.1020	0.1308	0.1424	0.1311	0.0713	0.1262	0.1240	0.1111	0.1137	0.1215	0.1231	0.1049	0.1037	0.1097	0.1484	0.1224	0.0726	0.1180	0.1250	0.1210	0.1243	0.1360	0.1064	0.1257	0.1228	0.1089	0.1409	0.1255	0.0708	0.1173	0.1305	0.1195	0.1206	0.1259	0.1283	0.1132	0.1214	0.1229	0.1274	0.1238	0.0712	0.1220	0.1363	0.1035	0.1309	0.1341	0.1397	0.1339	0.1233	0.1206	0.1193	0.1208	0.0708	0.1232	0.1270	0.1102	0.1312	0.1280	0.1208	0.1249	0.1040	0.1264	0.1671	0.1313	0.1374	0.1294	0.1276	0.1350	0.1319	0.1286	0.1160	0.1207	0.1106	0.1209	0.1323	0.1474	0.1268	0.1121	0.1178	0.1094	0.1106	0.1047	0.1073	0.1197	0.1282	0.1348
20=18:03:54	17530	298	0.1253	0.1371	0.0731	0.1235	0.1231	0.1202	0.1083	0.1164	0.1116	0.1042	0.1051	0.1336	0.1565	0.1361	0.0717	0.1278	0.1253	0.1135	0.1173	0.1228	0.1264	0.1063	0.1076	0.1136	0.1567	0.1256	0.0712	0.1189	0.1276	0.1213	0.1260	0.1418	0.1096	0.1290	0.1340	0.1112	0.1428	0.1292	0.0702	0.1201	0.1361	0.1243	0.1246	0.1313	0.1349	0.1195	0.1360	0.1360	0.1368	0.1273	0.0723	0.1236	0.1391	0.1057	0.1357	0.1388	0.1447	0.1473	0.1299	0.1257	0.1258	0.1245	0.0709	0.1287	0.1330	0.1219	0.1407	0.1413	0.1406	0.1388	0.1242	0.1296	0.1646	0.1379	0.1449	0.1337	0.1309	0.1499	0.1468	0.1348	0.1180	0.1232	0.1248	0.1239	0.1371	0.1529	0.1319	0.1162	0.1291	0.1314	0.1165	0.1089	0.1148	0.1216	0.1345	0.1435
21=18:18:35	18411	301	0.1308	0.1460	0.0710	0.1347	0.1355	0.1303	0.1153	0.1281	0.1301	0.1128	0.1107	0.1405	0.1533	0.1419	0.0708	0.1333	0.1335	0.1200	0.1241	0.1368	0.1452	0.1105	0.1127	0.1208	0.1629	0.1344	0.0715	0.1275	0.1364	0.1324	0.1363	0.1718	0.1215	0.1406	0.1385	0.1167	0.1529	0.1470	0.0706	0.1310	0.1449	0.1323	0.1335	0.1419	0.1454	0.1267	0.1331	0.1394	0.1388	0.1366	0.0717	0.1327	0.1493	0.1092	0.1484	0.1529	0.1573	0.1522	0.1410	0.1339	0.1314	0.1314	0.0700	0.1380	0.1420	0.1202	0.1458	0.1442	0.1348	0.1383	0.1131	0.1453	0.1891	0.1443	0.1514	0.1449	0.1417	0.1552	0.1491	0.1511	0.1271	0.1344	0.1215	0.1339	0.1513	0.1641	0.1411	0.1227	0.1331	0.1187	0.1213	0.1139	0.1188	0.1285	0.1425	0.1508
22=18:33:16	19292	301	0.1353	0.1544	0.0719	0.1417	0.1423	0.1362	0.1208	0.1315	0.1254	0.1105	0.1134	0.1495	0.1543	0.1517	0.0707	0.1459	0.1425	0.1251	0.1289	0.1402	0.1434	0.1172	0.1166	0.1250	0.1604	0.1405	0.0725	0.1335	0.1423	0.1408	0.1459	0.1668	0.1233	0.1465	0.1452	0.1243	0.1604	0.1472	0.0708	0.1336	0.1539	0.1396	0.1427	0.1516	0.1538	0.1330	0.1435	0.1431	0.1361	0.1401	0.0704	0.1454	0.1616	0.1172	0.1589	0.1653	0.1675	0.1621	0.1452	0.1496	0.1341	0.1418	0.0704	0.1482	0.1537	0.1262	0.1592	0.1539	0.1445	0.1508	0.1193	0.1527	0.1884	0.1563	0.1626	0.1558	0.1530	0.1706	0.1622	0.1558	0.1349	0.1437	0.1271	0.1427	0.1603	0.1770	0.1487	0.1309	0.1430	0.1273	0.1313	0.1232	0.1266	0.1376	0.1495	0.1564
23=18:47:56	20173	301	0.1387	0.1625	0.0711	0.1469	0.1489	0.1375	0.1240	0.1366	0.1275	0.1121	0.1173	0.1468	0.1614	0.1593	0.0711	0.1486	0.1506	0.1299	0.1366	0.1459	0.1521	0.1191	0.1199	0.1314	0.1747	0.1444	0.0728	0.1376	0.1495	0.1460	0.1530	0.1704	0.1248	0.1532	0.1516	0.1232	0.1677	0.1518	0.0715	0.1430	0.1635	0.1464	0.1515	0.1587	0.1602	0.1373	0.1520	0.1452	0.1431	0.1494	0.0702	0.1512	0.1707	0.1180	0.1661	0.1751	0.1765	0.1664	0.1734	0.1455	0.1376	0.1473	0.0696	0.1532	0.1621	0.1318	0.1658	0.1617	0.1547	0.1602	0.1232	0.1585	0.2117	0.1645	0.1687	0.1635	0.1618	0.1766	0.1685	0.1606	0.1382	0.1477	0.1372	0.1423	0.1673	0.2014	0.1545	0.1388	0.1513	0.1348	0.1378	0.1299	0.1339	0.1460	0.1602	0.1686
24=19:02:37	21054	301	0.1443	0.1741	0.0726	0.1560	0.1589	0.1499	0.1358	0.1482	0.1382	0.1208	0.1253	0.1616	0.1737	0.1722	0.0711	0.1636	0.1575	0.1367	0.1431	0.1609	0.1626	0.1288	0.1286	0.1349	0.1846	0.1546	0.0715	0.1501	0.1617	0.1565	0.1676	0.1966	0.1357	0.1685	0.1625	0.1307	0.1780	0.1646	0.0700	0.1513	0.1793	0.1590	0.1617	0.1742	0.1762	0.1479	0.1656	0.1594	0.1591	0.1559	0.0719	0.1602	0.1868	0.1264	0.1835	0.1879	0.1947	0.1862	0.1628	0.1580	0.1491	0.1562	0.0708	0.1661	0.1752	0.1396	0.1799	0.1772	0.1650	0.1711	0.1303	0.1699	0.2108	0.1788	0.1857	0.1782	0.1724	0.1921	0.1857	0.1767	0.1491	0.1578	0.1428	0.1560	0.1801	0.2004	0.1659	0.1473	0.1606	0.1430	0.1470	0.1381	0.1416	0.1547	0.1688	0.1819
25=19:17:18	21934	301	0.1534	0.1803	0.0723	0.1618	0.1664	0.1525	0.1400	0.1505	0.1442	0.1302	0.1472	0.1663	0.1847	0.1788	0.0712	0.1730	0.1679	0.1408	0.1519	0.1726	0.1746	0.1347	0.1499	0.1437	0.1858	0.1623	0.0703	0.1554	0.1665	0.1616	0.1773	0.2079	0.1480	0.1801	0.1837	0.1370	0.1877	0.1764	0.0694	0.1615	0.1904	0.1691	0.1750	0.1871	0.1907	0.1595	0.1865	0.1595	0.1731	0.1654	0.0716	0.1693	0.2020	0.1311	0.1951	0.1992	0.2114	0.1978	0.1782	0.1693	0.1585	0.1666	0.0710	0.1778	0.1881	0.1476	0.1926	0.1931	0.1778	0.1859	0.1451	0.1790	0.2218	0.1897	0.2003	0.1910	0.1876	0.2282	0.1988	0.1874	0.1577	0.1800	0.1539	0.1664	0.1978	0.2157	0.1761	0.1575	0.1718	0.1540	0.1728	0.1472	0.1509	0.1675	0.1783	0.1958
26=19:31:59	22815	298	0.1548	0.1945	0.0711	0.1767	0.1732	0.1555	0.1459	0.1605	0.1489	0.1303	0.1408	0.1711	0.1854	0.1922	0.0707	0.1779	0.1821	0.1484	0.1609	0.1788	0.1840	0.1398	0.1421	0.1521	0.1980	0.1683	0.0730	0.1619	0.1752	0.1868	0.2089	0.2169	0.1494	0.1861	0.1797	0.1402	0.1960	0.1813	0.0705	0.1692	0.2004	0.1757	0.1829	0.1951	0.1972	0.1689	0.1848	0.1753	0.1597	0.1724	0.0708	0.1812	0.2043	0.1339	0.2071	0.2129	0.2226	0.2000	0.1815	0.1821	0.1611	0.1760	0.0698	0.1865	0.1970	0.1529	0.2063	0.1998	0.1855	0.1936	0.1445	0.1953	0.2590	0.1936	0.2031	0.2022	0.1990	0.2422	0.2015	0.1991	0.1647	0.1860	0.1559	0.1690	0.2090	0.2410	0.1851	0.1656	0.1849	0.1579	0.1811	0.1549	0.1608	0.1757	0.1894	0.2106
27=19:46:40	23696	301	0.1673	0.2077	0.0720	0.1902	0.1927	0.1712	0.1613	0.1750	0.1632	0.1366	0.1435	0.1901	0.2070	0.2088	0.0715	0.2006	0.1944	0.1603	0.1715	0.1956	0.2002	0.1516	0.1502	0.1560	0.2070	0.1806	0.0710	0.1738	0.1898	0.1840	0.2078	0.2389	0.1603	0.2045	0.1963	0.1517	0.2078	0.1977	0.0708	0.1879	0.2191	0.1868	0.1952	0.2129	0.2162	0.1716	0.2006	0.1792	0.1862	0.1895	0.0712	0.1948	0.2304	0.1433	0.2252	0.2410	0.2463	0.2217	0.1944	0.1986	0.1737	0.1927	0.0699	0.2047	0.2153	0.1651	0.2251	0.2292	0.2031	0.2126	0.1528	0.2090	0.2775	0.2189	0.2290	0.2204	0.2184	0.2681	0.2328	0.2224	0.1830	0.2042	0.1701	0.1906	0.2245	0.2515	0.2018	0.1819	0.1986	0.1757	0.1878	0.1697	0.1759	0.1922	0.2042	0.2282
28=20:01:20	24577	301	0.1773	0.2246	0.0724	0.2057	0.2077	0.1865	0.1729	0.1904	0.1764	0.1500	0.1570	0.2060	0.2181	0.2227	0.0712	0.2161	0.2097	0.1686	0.1864	0.2130	0.2176	0.1638	0.1601	0.1722	0.2177	0.1944	0.0717	0.1898	0.2038	0.1970	0.2250	0.2668	0.1720	0.2263	0.2174	0.1652	0.2256	0.2122	0.0710	0.1979	0.2405	0.2033	0.2191	0.2348	0.2377	0.1908	0.2198	0.1971	0.1952	0.2024	0.0716	0.2113	0.2532	0.1549	0.2466	0.2631	0.2690	0.2477	0.2131	0.2193	0.1851	0.2066	0.0704	0.2236	0.2383	0.1781	0.2509	0.2502	0.2230	0.2346	0.1657	0.2208	0.2829	0.2382	0.2596	0.2396	0.2441	0.2673	0.2574	0.2457	0.1970	0.2211	0.1842	0.2071	0.2436	0.2739	0.2171	0.1945	0.2141	0.1867	0.2024	0.1844	0.1904	0.2083	0.2228	0.2380
29=20:16:01	25458	301	0.1890	0.2492	0.0717	0.2204	0.2187	0.1948	0.1836	0.1987	0.1840	0.1565	0.1652	0.2135	0.2316	0.2426	0.0718	0.2301	0.2224	0.1826	0.2023	0.2289	0.2349	0.1766	0.1727	0.1857	0.2539	0.2095	0.0732	0.2025	0.2215	0.2127	0.2412	0.2857	0.1846	0.2519	0.2328	0.1743	0.2432	0.2280	0.0721	0.2140	0.2685	0.2194	0.2352	0.2612	0.2601	0.2019	0.2398	0.2150	0.2044	0.2182	0.0715	0.2265	0.2691	0.1641	0.3016	0.2740	0.2893	0.2821	0.2595	0.2339	0.1921	0.2198	0.0715	0.2776	0.2554	0.1905	0.2695	0.2588	0.2474	0.2519	0.1785	0.2395	0.3290	0.2576	0.2742	0.2833	0.2695	0.2975	0.2722	0.2577	0.2156	0.2277	0.2109	0.2231	0.2637	0.2976	0.2336	0.2098	0.2363	0.2030	0.2125	0.1973	0.2069	0.2280	0.2459	0.2683
30=20:30:42	26339	300	0.1950	0.2668	0.0733	0.2351	0.2386	0.2093	0.1942	0.2128	0.1971	0.1720	0.1786	0.2335	0.2479	0.2554	0.0706	0.2493	0.2413	0.1924	0.2303	0.2589	0.2480	0.1890	0.1948	0.1980	0.2530	0.2299	0.0709	0.2208	0.2343	0.2245	0.2841	0.3133	0.1946	0.2596	0.2522	0.1816	0.2558	0.2442	0.0698	0.2343	0.2815	0.2352	0.2819	0.2770	0.2738	0.2186	0.2538	0.2237	0.2220	0.2302	0.0710	0.2432	0.3083	0.1739	0.3060	0.2923	0.3126	0.2931	0.2422	0.2475	0.2025	0.2411	0.0713	0.2679	0.2999	0.2359	0.2932	0.2818	0.2639	0.2700	0.1973	0.2614	0.3254	0.2902	0.3061	0.2913	0.2954	0.3307	0.3145	0.2790	0.2297	0.2531	0.2303	0.2330	0.2861	0.3230	0.2513	0.2355	0.2573	0.2307	0.2367	0.2176	0.2197	0.2446	0.2603	0.2847
31=20:45:23	27219	298	0.2101	0.2882	0.0714	0.2563	0.2555	0.2261	0.2133	0.2306	0.2193	0.1789	0.1930	0.2491	0.2626	0.2734	0.0705	0.2705	0.2561	0.2025	0.2301	0.2665	0.2714	0.1995	0.1952	0.2206	0.2702	0.2397	0.0721	0.2310	0.2460	0.2428	0.2971	0.3438	0.2140	0.3023	0.2759	0.1988	0.2743	0.2605	0.0704	0.2380	0.3204	0.2480	0.2894	0.2998	0.3067	0.2467	0.2812	0.2493	0.2405	0.2477	0.0713	0.2625	0.3272	0.1840	0.3392	0.3238	0.3354	0.3195	0.2875	0.2700	0.2137	0.2522	0.0704	0.2951	0.3178	0.2513	0.3219	0.2963	0.3003	0.2917	0.2019	0.2838	0.3577	0.3170	0.3336	0.3243	0.3145	0.3509	0.3153	0.3090	0.2437	0.2765	0.2263	0.2527	0.3051	0.3418	0.2725	0.2691	0.2812	0.2427	0.2656	0.2263	0.2541	0.2606	0.2857	0.3058
32=21:00:04	28100	300	0.2190	0.3260	0.0717	0.2778	0.2804	0.2352	0.2341	0.2482	0.2336	0.1935	0.2041	0.2701	0.2831	0.3032	0.0710	0.3001	0.2791	0.2211	0.2511	0.2924	0.2967	0.2157	0.2102	0.2222	0.2894	0.2566	0.0717	0.2474	0.2719	0.2633	0.3331	0.3637	0.2335	0.3212	0.2940	0.2169	0.2944	0.2883	0.0707	0.2666	0.3378	0.2823	0.3018	0.3316	0.3239	0.2621	0.3010	0.2607	0.2415	0.2689	0.0713	0.2843	0.3486	0.1941	0.3698	0.3405	0.3768	0.3458	0.3119	0.2977	0.2268	0.2762	0.0701	0.3341	0.3298	0.2683	0.3400	0.3262	0.3130	0.3227	0.2166	0.3081	0.3983	0.3261	0.3525	0.3524	0.3421	0.3834	0.3490	0.3272	0.2791	0.2966	0.2535	0.2819	0.3337	0.3788	0.2995	0.2878	0.3045	0.2791	0.2829	0.2499	0.2660	0.2866	0.3101	0.3391
33=21:14:44	28981	301	0.2308	0.3525	0.0709	0.3120	0.3324	0.2508	0.2522	0.2709	0.2508	0.2072	0.2149	0.2847	0.3064	0.3535	0.0709	0.3270	0.3010	0.2389	0.2722	0.3160	0.3182	0.2352	0.2238	0.2393	0.3091	0.2755	0.0722	0.2609	0.2925	0.2871	0.3517	0.3924	0.2469	0.3583	0.3143	0.2244	0.3161	0.3058	0.0715	0.2841	0.3684	0.3451	0.3262	0.3626	0.3443	0.2813	0.3199	0.2767	0.2485	0.2884	0.0700	0.3098	0.3719	0.2070	0.4036	0.3634	0.3936	0.3698	0.3224	0.3119	0.2422	0.3012	0.0701	0.3548	0.3521	0.3037	0.3644	0.3531	0.3370	0.3480	0.2327	0.3293	0.4240	0.3470	0.3766	0.3866	0.3627	0.4173	0.3735	0.3435	0.3058	0.3128	0.2782	0.2953	0.3551	0.4026	0.3113	0.3077	0.3235	0.3137	0.2978	0.2720	0.2870	0.3114	0.3304	0.3575
34=21:29:25	29862	300	0.2417	0.3742	0.0719	0.3426	0.3471	0.2640	0.2699	0.2993	0.2714	0.2211	0.2347	0.3056	0.3292	0.3466	0.0717	0.3653	0.3186	0.2511	0.2861	0.3418	0.3479	0.2477	0.2464	0.2572	0.3294	0.2944	0.0719	0.2890	0.3265	0.3765	0.3798	0.4146	0.2715	0.3683	0.3458	0.2465	0.3503	0.3479	0.0704	0.3081	0.3982	0.3483	0.3510	0.3764	0.3787	0.3033	0.3577	0.2982	0.2744	0.3146	0.0717	0.3272	0.3962	0.2235	0.4247	0.3948	0.4326	0.3880	0.3615	0.3543	0.2584	0.3349	0.0708	0.3594	0.3958	0.2794	0.3894	0.3839	0.3583	0.3679	0.2550	0.3594	0.4515	0.3814	0.4066	0.4102	0.4019	0.4411	0.3982	0.3820	0.3261	0.3403	0.3037	0.3286	0.3891	0.4341	0.3469	0.3210	0.3540	0.3203	0.3293	0.2923	0.3120	0.3369	0.3644	0.3942
35=21:44:06	30743	301	0.2604	0.4086	0.0725	0.3502	0.3355	0.2903	0.2873	0.3021	0.2849	0.2345	0.2547	0.3386	0.3498	0.3698	0.0711	0.3752	0.3610	0.2724	0.3089	0.3633	0.3669	0.2710	0.2861	0.2935	0.3519	0.3170	0.0721	0.3112	0.3337	0.3467	0.3928	0.4493	0.2930	0.3867	0.3659	0.2748	0.3713	0.3617	0.0712	0.3327	0.4316	0.3981	0.3774	0.4023	0.4082	0.3225	0.3773	0.3350	0.2967	0.3481	0.0712	0.3885	0.4321	0.2453	0.4603	0.4255	0.4571	0.4252	0.3794	0.3886	0.2750	0.3646	0.0707	0.3942	0.4155	0.2941	0.4331	0.4156	0.3944	0.4094	0.2838	0.3899	0.4725	0.4174	0.4440	0.4597	0.4216	0.4695	0.4299	0.4181	0.3621	0.3755	0.3186	0.3637	0.4228	0.4716	0.3757	0.3444	0.3870	0.3559	0.3567	0.3219	0.3497	0.3724	0.4029	0.4314
36=21:58:47	31623	301	0.2795	0.4373	0.0710	0.3894	0.3850	0.3645	0.3197	0.3472	0.3179	0.2593	0.2820	0.3762	0.3754	0.4092	0.0709	0.4188	0.3777	0.3082	0.3429	0.3985	0.4112	0.2886	0.2868	0.3094	0.3768	0.3453	0.0715	0.3387	0.3582	0.3887	0.4390	0.4916	0.3242	0.4391	0.4070	0.2988	0.3985	0.3809	0.0707	0.3706	0.4600	0.3781	0.4124	0.4435	0.4409	0.3503	0.4100	0.3511	0.3163	0.3678	0.0703	0.3949	0.4661	0.2592	0.4925	0.4591	0.4953	0.4695	0.4214	0.4228	0.2902	0.4134	0.0704	0.4352	0.4477	0.3218	0.4561	0.4475	0.4284	0.4378	0.3085	0.4199	0.4883	0.4453	0.4700	0.4600	0.4550	0.5036	0.4747	0.4383	0.3931	0.4157	0.3595	0.3943	0.4463	0.4971	0.3977	0.3882	0.4077	0.3939	0.3699	0.3503	0.3733	0.4038	0.4264	0.4688
37=22:13:28	32504	301	0.2801	0.4769	0.0712	0.4062	0.3764	0.3725	0.3383	0.3552	0.3362	0.2652	0.3058	0.3850	0.3948	0.4470	0.0696	0.4516	0.3950	0.3618	0.3624	0.4234	0.4411	0.3093	0.3146	0.3260	0.4020	0.3947	0.0727	0.3631	0.3821	0.4324	0.4518	0.5230	0.3579	0.4599	0.4286	0.3144	0.4376	0.4278	0.0707	0.4059	0.5013	0.4725	0.4430	0.4700	0.4767	0.3764	0.4432	0.3804	0.3292	0.4086	0.0698	0.4342	0.4920	0.3036	0.5255	0.4893	0.5195	0.4952	0.4551	0.4563	0.3358	0.4220	0.0700	0.4663	0.4822	0.3545	0.5007	0.4756	0.4649	0.4627	0.3375	0.4744	0.5419	0.4641	0.5031	0.5187	0.4946	0.5486	0.5014	0.4835	0.4153	0.4377	0.3828	0.4199	0.4756	0.5445	0.4387	0.4161	0.4594	0.4316	0.4117	0.3757	0.4108	0.4363	0.4681	0.5111
38=22:28:08	33385	301	0.3214	0.5046	0.0719	0.4132	0.4054	0.3693	0.3661	0.3802	0.3567	0.2975	0.3203	0.4155	0.4202	0.4595	0.0712	0.4773	0.4245	0.3457	0.3894	0.4605	0.4569	0.3377	0.3348	0.3656	0.4249	0.4161	0.0721	0.3990	0.4101	0.4157	0.4856	0.5577	0.3724	0.4987	0.4502	0.3402	0.4697	0.4504	0.0703	0.4203	0.5257	0.4399	0.4688	0.4983	0.5096	0.4067	0.4759	0.4020	0.3779	0.4360	0.0717	0.4638	0.5310	0.3578	0.5611	0.5080	0.5531	0.5301	0.4712	0.4801	0.3358	0.4516	0.0714	0.5039	0.5162	0.4003	0.5240	0.5199	0.4859	0.4973	0.3572	0.4995	0.5637	0.5184	0.5496	0.5399	0.5286	0.5650	0.5376	0.5025	0.4487	0.4571	0.4067	0.4471	0.5226	0.5785	0.4636	0.4462	0.4772	0.4635	0.4323	0.4062	0.4293	0.4798	0.4972	0.5406
39=22:42:49	34266	301	0.3397	0.5430	0.0722	0.4910	0.4610	0.4056	0.4042	0.4493	0.3988	0.3285	0.3627	0.4672	0.4561	0.4974	0.0696	0.5252	0.4835	0.4435	0.4288	0.4943	0.5080	0.3748	0.3708	0.3851	0.4424	0.4527	0.0716	0.4224	0.4382	0.4382	0.5306	0.6143	0.4153	0.5561	0.5052	0.3747	0.4802	0.4687	0.0702	0.4677	0.5724	0.4893	0.5140	0.5397	0.5508	0.4440	0.5253	0.4308	0.3993	0.4568	0.0706	0.5166	0.5776	0.4347	0.5935	0.5679	0.5917	0.5821	0.5138	0.5397	0.3650	0.5017	0.0700	0.5312	0.5580	0.4318	0.5665	0.5525	0.5313	0.5400	0.3862	0.5385	0.6067	0.5521	0.5754	0.5557	0.5610	0.6202	0.5912	0.5487	0.4886	0.5256	0.4509	0.4977	0.5387	0.6102	0.5000	0.4923	0.5201	0.4949	0.4724	0.4426	0.4766	0.5102	0.5399	0.5910
40=22:57:30	35146	303	0.3410	0.5714	0.0713	0.4929	0.4656	0.4769	0.4243	0.4437	0.4181	0.3367	0.3861	0.4879	0.4750	0.5300	0.0702	0.5515	0.4979	0.4930	0.4512	0.5203	0.5230	0.3946	0.3873	0.4249	0.4776	0.4893	0.0722	0.4384	0.4660	0.4711	0.5469	0.6324	0.4445	0.5629	0.5234	0.3996	0.5050	0.5051	0.0706	0.4881	0.6118	0.4933	0.5313	0.5768	0.5708	0.4683	0.5391	0.4680	0.3999	0.5027	0.0701	0.5423	0.5913	0.4457	0.6211	0.5925	0.6254	0.5956	0.5522	0.5767	0.3896	0.5218	0.0694	0.5597	0.5819	0.4528	0.6023	0.5775	0.5621	0.5692	0.4279	0.5834	0.6457	0.5670	0.6039	0.6154	0.6040	0.6611	0.6087	0.5750	0.5222	0.5425	0.4837	0.5297	0.5741	0.6470	0.5433	0.5130	0.5712	0.5291	0.5245	0.4700	0.5206	0.5428	0.5782	0.6426
41=23:12:11	36027	300	0.3805	0.5960	0.0719	0.5109	0.4987	0.4262	0.4483	0.4706	0.4502	0.3776	0.4126	0.5207	0.5017	0.5530	0.0710	0.5736	0.5230	0.4796	0.4772	0.5539	0.5588	0.4124	0.4099	0.4425	0.4854	0.4920	0.0706	0.4692	0.4768	0.4787	0.5714	0.6644	0.4671	0.5856	0.5634	0.4241	0.5471	0.5368	0.0700	0.5086	0.6363	0.5589	0.5801	0.5936	0.5988	0.4854	0.5786	0.5121	0.4626	0.5243	0.0719	0.5291	0.6293	0.4453	0.6372	0.6182	0.6533	0.6258	0.5706	0.6124	0.4080	0.5503	0.0705	0.6141	0.6367	0.4537	0.6224	0.6032	0.5954	0.5852	0.4467	0.6192	0.6477	0.6316	0.6635	0.6402	0.6037	0.6687	0.6427	0.6156	0.5441	0.5798	0.5070	0.5738	0.6285	0.6761	0.5797	0.5358	0.5832	0.5617	0.5584	0.4917	0.5546	0.5807	0.6240	0.6822
42=23:26:52	36908	301	0.4090	0.6530	0.0719	0.5768	0.5418	0.4933	0.4969	0.5317	0.4969	0.4252	0.4523	0.5612	0.5311	0.5975	0.0705	0.6289	0.5628	0.4880	0.5172	0.5981	0.6018	0.4555	0.4571	0.4793	0.5227	0.5438	0.0717	0.5133	0.5276	0.5356	0.6235	0.7225	0.5036	0.6456	0.6097	0.4744	0.5751	0.5624	0.0706	0.5493	0.6858	0.5538	0.6245	0.6420	0.6502	0.5308	0.6321	0.5479	0.4843	0.5653	0.0714	0.5865	0.6835	0.4672	0.6903	0.6715	0.6912	0.6870	0.6195	0.6847	0.4400	0.5888	0.0702	0.6552	0.6602	0.4873	0.6651	0.6511	0.6344	0.6439	0.4861	0.6604	0.6942	0.6553	0.7031	0.6700	0.6776	0.7179	0.7037	0.6560	0.6083	0.6475	0.5513	0.6388	0.6528	0.7241	0.6090	0.5902	0.6205	0.6185	0.5906	0.5470	0.5918	0.6418	0.6672	0.7217
43=23:41:33	37790	301	0.4241	0.6751	0.0728	0.5670	0.5614	0.5078	0.5181	0.5327	0.5137	0.4464	0.4760	0.5905	0.5617	0.6356	0.0718	0.6553	0.5770	0.4601	0.5336	0.6323	0.6226	0.4777	0.4840	0.4981	0.5332	0.5510	0.0715	0.5423	0.5434	0.5400	0.6503	0.7381	0.5321	0.6783	0.6164	0.4799	0.6026	0.6038	0.0710	0.5737	0.6955	0.6302	0.6371	0.6712	0.6743	0.5518	0.6455	0.5800	0.5086	0.6016	0.0722	0.5994	0.6990	0.4276	0.7090	0.6743	0.7276	0.7059	0.6310	0.6874	0.4606	0.6096	0.0715	0.6821	0.6809	0.5111	0.6852	0.6905	0.6448	0.6654	0.5094	0.6992	0.7004	0.6903	0.7400	0.6984	0.6923	0.7370	0.7216	0.6784	0.6457	0.6427	0.5823	0.6370	0.6984	0.7577	0.6508	0.6109	0.6575	0.6464	0.6224	0.5720	0.6212	0.6669	0.6966	0.7562
44=23:56:14	38671	301	0.4540	0.6864	0.0730	0.6435	0.6145	0.5484	0.5350	0.5858	0.5461	0.4610	0.4972	0.6306	0.5936	0.6723	0.0707	0.6894	0.6370	0.5083	0.5849	0.6625	0.6524	0.5127	0.5084	0.5436	0.5739	0.6202	0.0716	0.5603	0.5782	0.5927	0.6994	0.7903	0.5525	0.7193	0.6491	0.5224	0.6369	0.6194	0.0701	0.6295	0.7413	0.6024	0.6648	0.7055	0.7079	0.5789	0.6905	0.5999	0.5323	0.6106	0.0708	0.6632	0.7525	0.4516	0.7206	0.7177	0.7538	0.7474	0.6582	0.7324	0.5041	0.6548	0.0703	0.6913	0.6916	0.5620	0.7254	0.7141	0.6780	0.7166	0.5311	0.7377	0.7548	0.7369	0.7488	0.6772	0.7464	0.8065	0.7753	0.6954	0.6846	0.7057	0.6134	0.6987	0.7135	0.7759	0.6660	0.6715	0.7020	0.6814	0.6574	0.6235	0.6532	0.6923	0.7222	0.7895
45=00:10:55	39552	301	0.4928	0.7204	0.0726	0.6719	0.6525	0.5723	0.5936	0.6042	0.6018	0.5110	0.5169	0.6803	0.6204	0.7125	0.0713	0.7346	0.6643	0.5540	0.6007	0.7116	0.6698	0.5558	0.5407	0.5748	0.6033	0.6422	0.0717	0.6055	0.6078	0.6183	0.7432	0.7934	0.6115	0.7478	0.6810	0.5664	0.6692	0.6598	0.0699	0.6574	0.7475	0.6700	0.6699	0.7504	0.7300	0.6233	0.7210	0.6437	0.5501	0.6527	0.0714	0.7102	0.7869	0.4912	0.7448	0.7292	0.8072	0.7442	0.7071	0.7807	0.5191	0.6803	0.0711	0.7200	0.7209	0.6015	0.7494	0.7525	0.6915	0.7469	0.5636	0.7876	0.7740	0.7834	0.7902	0.7070	0.7663	0.8450	0.8024	0.7361	0.7313	0.7215	0.6719	0.7476	0.7502	0.8014	0.7232	0.6848	0.7501	0.6906	0.7114	0.6488	0.7016	0.7296	0.7729	0.8329
46=00:25:36	40432	298	0.5115	0.7330	0.0731	0.7127	0.6871	0.5889	0.6112	0.6308	0.6338	0.5247	0.5594	0.7106	0.6459	0.7622	0.0711	0.7611	0.7019	0.5648	0.6334	0.7475	0.6862	0.5762	0.5698	0.6154	0.6178	0.6751	0.0703	0.6414	0.6325	0.6494	0.7760	0.8323	0.6294	0.7843	0.7221	0.5920	0.7059	0.6861	0.0702	0.6791	0.7777	0.6767	0.6939	0.7705	0.7632	0.6500	0.7533	0.6859	0.5872	0.6743	0.0712	0.7079	0.8179	0.5210	0.7540	0.7601	0.8403	0.7818	0.7405	0.8148	0.5476	0.7033	0.0710	0.7328	0.7377	0.6220	0.7777	0.7765	0.7069	0.7722	0.5930	0.8284	0.7788	0.8154	0.8205	0.7243	0.7824	0.8628	0.8309	0.7671	0.7623	0.7532	0.7090	0.7966	0.7913	0.8280	0.7569	0.7068	0.7804	0.7100	0.7462	0.6809	0.7361	0.7549	0.8075	0.8544
47=00:40:17	41313	298	0.5369	0.7471	0.0718	0.7675	0.7184	0.6387	0.6592	0.6908	0.6875	0.5999	0.6075	0.7520	0.6836	0.7808	0.0710	0.7990	0.7144	0.5992	0.6688	0.7878	0.7099	0.6254	0.6146	0.6590	0.6676	0.6883	0.0709	0.6656	0.6827	0.7063	0.8133	0.8558	0.6727	0.8388	0.7622	0.6462	0.7336	0.7100	0.0714	0.7040	0.8167	0.7205	0.7115	0.8185	0.7929	0.6952	0.7791	0.7373	0.6014	0.7096	0.0710	0.7258	0.8361	0.5551	0.7921	0.8065	0.8705	0.8141	0.7855	0.8439	0.5773	0.7027	0.0697	0.7648	0.7552	0.6609	0.8124	0.8123	0.7150	0.8089	0.6332	0.8717	0.8115	0.8122	0.8484	0.7426	0.8475	0.8960	0.8621	0.8009	0.8239	0.8026	0.7525	0.8478	0.8014	0.8719	0.7819	0.7218	0.8158	0.7263	0.7754	0.7131	0.7982	0.8057	0.8386	0.8772
48=00:54:57	42194	301	0.5710	0.7780	0.0717	0.7826	0.7470	0.6700	0.6804	0.7197	0.7260	0.6311	0.6653	0.8143	0.7096	0.8124	0.0710	0.8299	0.7664	0.6255	0.7235	0.8239	0.7315	0.6529	0.6506	0.6972	0.6849	0.6889	0.0715	0.7082	0.7220	0.7423	0.8318	0.9047	0.6837	0.8708	0.8026	0.6982	0.7644	0.7581	0.0705	0.7281	0.8671	0.7635	0.7323	0.8417	0.8322	0.7150	0.8114	0.7829	0.6113	0.7406	0.0705	0.7506	0.8618	0.5873	0.8090	0.8426	0.8956	0.8757	0.8198	0.8912	0.5920	0.7169	0.0706	0.7852	0.7641	0.7109	0.8436	0.8442	0.7438	0.8430	0.6614	0.9168	0.8021	0.8413	0.8907	0.7713	0.8895	0.9232	0.8931	0.8295	0.8564	0.8540	0.7872	0.9200	0.8389	0.9156	0.8199	0.7444	0.8579	0.7586	0.8250	0.7618	0.8285	0.8440	0.8711	0.9060
49=01:09:38	43075	301	0.5981	0.7666	0.0727	0.8269	0.7875	0.6841	0.6892	0.7400	0.7646	0.6277	0.6693	0.8426	0.7317	0.8429	0.0716	0.8507	0.7921	0.6506	0.7258	0.8501	0.7341	0.6744	0.6769	0.7373	0.7069	0.7324	0.0712	0.7219	0.7213	0.7695	0.8716	0.9168	0.7129	0.9025	0.8216	0.7325	0.7936	0.7598	0.0706	0.7469	0.8550	0.7964	0.7400	0.8720	0.8488	0.7497	0.8453	0.8263	0.6358	0.7279	0.0717	0.7852	0.8992	0.6113	0.8012	0.8508	0.9126	0.8758	0.8504	0.9021	0.6140	0.7360	0.0702	0.7776	0.7856	0.7271	0.8702	0.8693	0.7541	0.8718	0.6812	0.9605	0.8407	0.8959	0.9040	0.7424	0.8876	0.9623	0.9176	0.8579	0.8700	0.8589	0.8234	0.9448	0.8380	0.9075	0.8598	0.7644	0.9006	0.7498	0.8610	0.7769	0.8565	0.8531	0.9047	0.9306
50=01:24:19	43956	300	0.6216	0.7941	0.0713	0.8565	0.7854	0.7223	0.7035	0.7860	0.7910	0.6613	0.7402	0.8741	0.7654	0.8522	0.0694	0.8602	0.8213	0.6632	0.7883	0.8704	0.7578	0.7031	0.7352	0.7757	0.7593	0.7218	0.0721	0.7640	0.7673	0.8141	0.8658	0.9430	0.7224	0.9283	0.8652	0.7771	0.8110	0.7769	0.0700	0.7485	0.8884	0.8007	0.7681	0.8908	0.8922	0.7634	0.8733	0.8724	0.6390	0.7658	0.0700	0.7667	0.9102	0.6372	0.8202	0.9051	0.8731	0.9229	0.8817	0.9247	0.6225	0.7374	0.0693	0.8001	0.8008	0.7355	0.9090	0.8782	0.7792	0.8814	0.7110	0.9970	0.8418	0.8699	0.9395	0.7769	0.9522	0.9541	0.9395	0.8948	0.8969	0.9318	0.8297	0.9985	0.8135	0.9145	0.8731	0.7627	0.9221	0.7736	0.8826	0.8067	0.9015	0.8967	0.9024	0.9464
51=01:39:00	44836	301	0.6684	0.8075	0.0719	0.8667	0.8399	0.7549	0.7398	0.8051	0.8393	0.6908	0.7584	0.9075	0.7841	0.8887	0.0710	0.9044	0.8496	0.6962	0.7895	0.9032	0.7614	0.7175	0.7480	0.8173	0.7544	0.7431	0.0708	0.7984	0.7933	0.8335	0.9173	0.9317	0.7577	0.9353	0.8824	0.8011	0.8555	0.8272	0.0702	0.7760	0.8572	0.8457	0.7628	0.9166	0.8775	0.8072	0.8833	0.9057	0.6749	0.7743	0.0710	0.7978	0.9520	0.6709	0.8287	0.8759	0.9073	0.9230	0.8846	0.9401	0.6293	0.7453	0.0707	0.8128	0.8076	0.7934	0.8993	0.9230	0.7813	0.8919	0.7099	1.0283	0.8449	0.8942	0.9443	0.7964	0.9580	0.9549	0.9542	0.8998	0.9323	0.9104	0.8923	1.0182	0.8356	0.9083	0.9240	0.7852	0.9579	0.7905	0.9209	0.8338	0.9209	0.8781	0.8982	0.9544
52=01:53:41	45717	303	0.6842	0.8161	0.0724	0.8971	0.8599	0.7734	0.7351	0.8491	0.8474	0.7069	0.8012	0.9490	0.8057	0.9054	0.0708	0.8971	0.8832	0.7033	0.8338	0.8959	0.7689	0.7275	0.7855	0.8529	0.7880	0.7561	0.0717	0.8127	0.8188	0.8557	0.8989	0.9330	0.7442	0.9438	0.8829	0.8578	0.8601	0.8469	0.0706	0.7837	0.8595	0.8529	0.7711	0.9078	0.8747	0.8286	0.8884	0.9463	0.6663	0.7816	0.0704	0.8103	0.9516	0.6729	0.8367	0.8734	0.8860	0.9284	0.8667	0.9698	0.6492	0.7674	0.0705	0.8227	0.8010	0.8056	0.8890	0.9187	0.7867	0.8918	0.7398	1.0573	0.8340	0.8781	0.9285	0.7816	0.9652	0.9395	0.9532	0.8775	0.9260	0.9141	0.8864	1.0673	0.8252	0.9067	0.9223	0.7997	0.9506	0.8124	0.9071	0.8628	0.9334	0.8811	0.8843	0.9649
53=02:08:22	46598	298	0.7016	0.8198	0.0725	0.9293	0.8832	0.7985	0.7442	0.8690	0.9006	0.7050	0.8276	0.9863	0.8064	0.9134	0.0703	0.8782	0.8944	0.7278	0.8469	0.8864	0.7860	0.7533	0.8100	0.8846	0.8191	0.7835	0.0721	0.8459	0.8414	0.9106	0.8873	0.9284	0.7689	0.9374	0.8965	0.8922	0.8541	0.8302	0.0706	0.7923	0.8616	0.8719	0.7987	0.9158	0.8770	0.8524	0.8887	0.9878	0.6903	0.7914	0.0713	0.8215	0.9419	0.6952	0.8380	0.8853	0.8806	0.9043	0.8772	0.9653	0.6600	0.7765	0.0702	0.8219	0.8379	0.8334	0.8958	0.9004	0.7985	0.8698	0.7515	1.0938	0.8749	0.8844	0.9250	0.7898	0.9529	0.9563	0.9472	0.8952	0.9200	0.9265	0.9156	1.0948	0.8163	0.9017	0.9662	0.8057	0.9653	0.8045	0.9215	0.8680	0.9594	0.8776	0.9072	0.9925
54=02:23:02	47479	301	0.7283	0.8462	0.0714	0.9265	0.8978	0.8370	0.7816	0.9005	0.9119	0.7446	0.8636	1.0117	0.8126	0.9131	0.0704	0.9141	0.8868	0.7600	0.8762	0.8967	0.8046	0.7692	0.8469	0.9248	0.8629	0.7755	0.0720	0.8895	0.9029	0.9389	0.8919	0.9272	0.7750	0.9445	0.8738	0.9182	0.8476	0.8420	0.0708	0.8194	0.8753	0.9455	0.7974	0.9131	0.8742	0.8766	0.8815	1.0168	0.6817	0.8190	0.0697	0.8399	0.9445	0.6908	0.8617	0.8813	0.8886	0.9135	0.8594	0.9698	0.6794	0.7801	0.0690	0.8463	0.8117	0.8732	0.8856	0.9147	0.7998	0.8913	0.7717	1.1004	0.8749	0.8613	0.9196	0.8137	0.9767	0.9561	0.9392	0.8734	0.9299	0.9164	0.9336	1.1150	0.8196	0.9100	0.9456	0.8098	0.9645	0.8396	0.9205	0.8829	0.9603	0.8926	0.8891	0.9956
55=02:37:43	48360	301	0.7487	0.8807	0.0714	0.9092	0.8873	0.8535	0.8175	0.8921	0.9448	0.7492	0.8731	1.0450	0.8027	0.9083	0.0705	0.8994	0.8751	0.7711	0.8545	0.9073	0.8172	0.7905	0.8682	0.9499	0.8432	0.7722	0.0729	0.9372	0.9213	0.9707	0.8850	0.9493	0.7962	0.9618	0.8703	0.9626	0.8396	0.8433	0.0711	0.8332	0.8632	0.9270	0.7900	0.9330	0.8718	0.9266	0.8756	1.0492	0.6851	0.8387	0.0705	0.8281	0.9635	0.7163	0.8836	0.8647	0.8886	0.9500	0.8748	0.9912	0.7017	0.7764	0.0707	0.8615	0.8490	0.9097	0.8869	0.9363	0.8107	0.8812	0.7797	1.1029	0.8929	0.8562	0.9363	0.8262	0.9729	0.9506	0.9409	0.8758	0.9310	0.8970	0.9262	1.1300	0.8185	0.9166	0.9782	0.8151	0.9673	0.8466	0.9119	0.8595	0.9720	0.8825	0.8863	1.0043
56=02:52:24	49240	301	0.7858	0.8421	0.0723	0.9015	0.8993	0.8706	0.7903	0.8657	0.9335	0.7541	0.8639	1.0573	0.8028	0.9100	0.0710	0.8942	0.8769	0.7535	0.8341	0.8961	0.7803	0.7948	0.8574	0.9809	0.8164	0.7935	0.0720	0.9234	0.8834	0.9125	0.8937	0.9068	0.8001	0.9163	0.8715	0.9714	0.8490	0.8359	0.0707	0.8228	0.8392	0.8944	0.7781	0.9019	0.8517	0.9105	0.8663	1.0673	0.7266	0.8170	0.0712	0.8475	0.9288	0.7254	0.8467	0.8545	0.9028	0.8916	0.8776	0.9991	0.6937	0.7786	0.0709	0.8355	0.8258	0.8892	0.8767	0.9011	0.8042	0.8795	0.7659	1.0958	0.8743	0.8819	0.9196	0.8101	0.9377	0.9518	0.9328	0.8770	0.9257	0.8875	0.9451	1.1297	0.8344	0.8947	0.9443	0.8161	0.9642	0.8213	0.9217	0.8461	0.9337	0.8645	0.8963	1.0073
57=03:07:05	50121	301	0.7919	0.8497	0.0715	0.9242	0.8927	0.8581	0.7859	0.8710	0.9208	0.7597	0.8709	1.0399	0.8042	0.8958	0.0706	0.8782	0.8640	0.7663	0.8513	0.8949	0.8027	0.7979	0.8553	1.0109	0.8338	0.7995	0.0733	0.9117	0.8909	0.9320	0.8902	0.8987	0.8141	0.9101	0.8682	0.9940	0.8477	0.8311	0.0711	0.8339	0.8610	0.9247	0.7933	0.9077	0.8552	0.9078	0.8751	1.0932	0.7041	0.8388	0.0699	0.8415	0.9130	0.7170	0.8414	0.8757	0.8927	0.8792	0.8768	0.9776	0.7134	0.7899	0.0698	0.8388	0.8258	0.8970	0.8764	0.8895	0.8079	0.8763	0.7940	1.0908	0.8859	0.8607	0.9008	0.8189	0.9665	0.9501	0.9241	0.8703	0.9239	0.9095	0.9251	1.1015	0.8157	0.9013	0.9309	0.8134	0.9640	0.8392	0.9254	0.8550	0.9496	0.8744	0.8863	1.0116
58=03:21:46	51002	300	0.8262	0.8581	0.0718	0.8989	0.8921	0.8750	0.7932	0.8760	0.9121	0.7955	0.8626	1.0545	0.7974	0.8884	0.0706	0.8801	0.8716	0.7569	0.8525	0.8897	0.7939	0.7955	0.8485	1.0512	0.8215	0.7849	0.0721	0.9171	0.8860	0.9316	0.8893	0.9223	0.7991	0.9276	0.8741	1.0449	0.8536	0.8372	0.0691	0.8350	0.8570	0.8924	0.7982	0.8974	0.8540	0.9048	0.8773	1.1164	0.7237	0.8383	0.0705	0.8346	0.9251	0.7313	0.8539	0.8711	0.8899	0.9136	0.8657	1.0189	0.7073	0.7980	0.0698	0.8560	0.8205	0.9021	0.8671	0.8973	0.8078	0.8784	0.7837	1.0950	0.8597	0.8625	0.9286	0.8187	0.9609	0.9349	0.9400	0.8628	0.9264	0.9133	0.9238	1.1209	0.8340	0.9065	0.9355	0.8290	0.9509	0.8584	0.9211	0.8603	0.9326	0.8885	0.8845	1.0215
59=03:36:26	51883	301	0.8188	0.8247	0.0723	0.9149	0.9017	0.8545	0.7696	0.8717	0.8948	0.7682	0.8535	1.0425	0.7923	0.9053	0.0714	0.8629	0.8689	0.7673	0.8434	0.8787	0.7984	0.8019	0.8463	1.0542	0.8184	0.8080	0.0722	0.8861	0.8701	0.9101	0.8892	0.9026	0.7887	0.9220	0.8537	1.0543	0.8443	0.8162	0.0711	0.8462	0.8455	0.8727	0.8014	0.9003	0.8457	0.8977	0.8756	1.1157	0.7143	0.8217	0.0707	0.8581	0.9234	0.7135	0.8355	0.8665	0.8828	0.8849	0.8376	1.0058	0.7123	0.8151	0.0707	0.8502	0.8131	0.8883	0.8538	0.8832	0.7955	0.8742	0.7871	1.0903	0.8865	0.8768	0.8991	0.7836	0.9567	0.9333	0.9384	0.8446	0.9145	0.9043	0.9021	1.1172	0.8157	0.8913	0.9132	0.8368	0.9351	0.8468	0.8976	0.8667	0.9283	0.8726	0.8766	1.0186
60=03:51:07	52764	301	0.8413	0.8385	0.0733	0.9093	0.8990	0.8839	0.7832	0.8660	0.9289	0.7870	0.8731	1.0565	0.7901	0.8948	0.0713	0.8662	0.8769	0.7869	0.8437	0.8909	0.8068	0.8161	0.8469	1.0708	0.8005	0.8234	0.0718	0.9049	0.8642	0.9221	0.8875	0.9136	0.8089	0.9105	0.8808	1.0720	0.8560	0.8197	0.0698	0.8406	0.8508	0.8868	0.8218	0.9028	0.8577	0.9041	0.8869	1.1278	0.7511	0.8311	0.0720	0.8519	0.9314	0.7597	0.8353	0.8817	0.8877	0.8918	0.8673	1.0251	0.7187	0.8105	0.0709	0.8540	0.8464	0.8830	0.8679	0.8874	0.8227	0.8642	0.8080	1.1025	0.8662	0.8904	0.9254	0.7971	0.9407	0.9309	0.9398	0.8795	0.9136	0.9247	0.9238	1.1360	0.8255	0.8908	0.9414	0.8354	0.9483	0.8507	0.9263	0.8520	0.9390	0.8790	0.8985	1.0386
61=04:05:48	53645	301	0.8521	0.8341	0.0731	0.9025	0.8950	0.8943	0.7679	0.8755	0.9180	0.7860	0.8811	1.0431	0.7954	0.8950	0.0712	0.8685	0.8986	0.7682	0.8539	0.8862	0.8049	0.8153	0.8611	1.0647	0.8045	0.8207	0.0710	0.9048	0.8511	0.9186	0.8795	0.9251	0.7881	0.9117	0.8839	1.0452	0.8596	0.8171	0.0693	0.8361	0.8581	0.8793	0.8171	0.8831	0.8653	0.8965	0.8941	1.1138	0.7641	0.8169	0.0718	0.8528	0.9248	0.7532	0.8205	0.8812	0.8789	0.9079	0.8530	1.0113	0.7279	0.7972	0.0706	0.8356	0.8336	0.8611	0.8802	0.8795	0.8243	0.8729	0.8117	1.0948	0.8800	0.8873	0.9328	0.7800	0.9448	0.9307	0.9349	0.8789	0.8939	0.9268	0.9096	1.1142	0.8310	0.8869	0.9344	0.8356	0.9465	0.8541	0.9303	0.8599	0.9353	0.8782	0.9023	1.0256
62=04:20:29	54525	301	0.8466	0.8491	0.0715	0.8912	0.8976	0.8811	0.7849	0.8625	0.9202	0.8041	0.8663	1.0499	0.7927	0.8943	0.0716	0.8778	0.8787	0.8009	0.8421	0.8961	0.7944	0.8174	0.8492	1.0604	0.8090	0.8146	0.0715	0.9072	0.8651	0.9102	0.9008	0.9120	0.8122	0.9208	0.8705	1.0506	0.8544	0.8270	0.0700	0.8447	0.8430	0.8874	0.8027	0.8957	0.8521	0.8988	0.8718	1.1179	0.7707	0.8406	0.0712	0.8347	0.9198	0.7706	0.8484	0.8688	0.9027	0.9032	0.8582	1.0325	0.7255	0.7948	0.0704	0.8458	0.8270	0.8764	0.8679	0.8910	0.8204	0.8790	0.8099	1.1000	0.8626	0.8827	0.9320	0.8000	0.9455	0.9326	0.9301	0.8732	0.9221	0.9091	0.9330	1.1297	0.8375	0.8898	0.9350	0.8165	0.9457	0.8486	0.9215	0.8525	0.9336	0.8732	0.8920	1.0298
63=04:35:10	55406	301	0.8301	0.8532	0.0720	0.8991	0.8979	0.8688	0.8004	0.8888	0.9158	0.8298	0.8708	1.0501	0.7992	0.9100	0.0710	0.8919	0.8876	0.8058	0.8463	0.8885	0.7928	0.8384	0.8611	1.0565	0.8063	0.8148	0.0712	0.9056	0.8763	0.9110	0.8984	0.9200	0.8253	0.9416	0.8693	1.0665	0.8479	0.8367	0.0710	0.8509	0.8431	0.8805	0.7972	0.9034	0.8645	0.9090	0.8864	1.1094	0.7489	0.8572	0.0712	0.8446	0.9393	0.7783	0.8625	0.8591	0.8914	0.9146	0.8573	1.0396	0.7427	0.8060	0.0709	0.8620	0.8198	0.9147	0.8747	0.9045	0.8045	0.8853	0.8118	1.0930	0.8641	0.8887	0.9283	0.7985	0.9568	0.9331	0.9550	0.8621	0.9331	0.9030	0.9148	1.1194	0.8316	0.9072	0.9329	0.8421	0.9402	0.8668	0.9018	0.8593	0.9241	0.8886	0.8925	1.0212
64=04:49:50	56287	300	0.8152	0.8557	0.0724	0.9055	0.8949	0.8602	0.8040	0.8714	0.9201	0.8068	0.8713	1.0398	0.8043	0.9050	0.0706	0.8801	0.8784	0.8176	0.8389	0.8853	0.7816	0.8207	0.8515	1.0494	0.8121	0.8214	0.0720	0.9070	0.8667	0.9197	0.8934	0.9113	0.8297	0.9233	0.8611	1.0541	0.8455	0.8315	0.0699	0.8363	0.8437	0.8722	0.7880	0.8978	0.8570	0.9055	0.8775	1.1095	0.7548	0.8457	0.0708	0.8472	0.9283	0.7840	0.8443	0.8657	0.8954	0.9023	0.8783	1.0255	0.7405	0.7877	0.0700	0.8366	0.8221	0.8785	0.8865	0.8966	0.8059	0.8689	0.8108	1.0927	0.8745	0.8773	0.9163	0.7934	0.9544	0.9385	0.9373	0.8816	0.9172	0.9045	0.9246	1.1209	0.8276	0.8998	0.9384	0.8158	0.9611	0.8481	0.9157	0.8433	0.9368	0.8697	0.8922	1.0241
65=05:04:31	57168	301	0.8352	0.8609	0.0726	0.8885	0.8892	0.8733	0.7924	0.8715	0.9207	0.8620	0.8799	1.0659	0.7983	0.8978	0.0715	0.8823	0.8886	0.8119	0.8528	0.8998	0.7971	0.8443	0.8574	1.0621	0.8131	0.8023	0.0717	0.9140	0.8720	0.9350	0.8894	0.9351	0.8347	0.9320	0.8748	1.0810	0.8507	0.8410	0.0690	0.8518	0.8570	0.9022	0.8064	0.8996	0.8669	0.9101	0.8849	1.1323	0.7594	0.8710	0.0712	0.8260	0.9344	0.8059	0.8539	0.8814	0.8935	0.9314	0.8660	1.0473	0.7490	0.7921	0.0705	0.8678	0.8251	0.8721	0.8771	0.9032	0.8075	0.8811	0.8241	1.1072	0.8600	0.8748	0.9446	0.8061	0.9675	0.9189	0.9464	0.8727	0.9211	0.9244	0.9220	1.1507	0.8310	0.9129	0.9388	0.8223	0.9403	0.8713	0.9126	0.8592	0.9308	0.8858	0.8938	1.0272
66=05:19:12	58049	301	0.8203	0.8524	0.0724	0.9205	0.9047	0.8674	0.8164	0.8838	0.9344	0.8214	0.8680	1.0393	0.8023	0.9231	0.0703	0.9052	0.8793	0.8202	0.8341	0.8851	0.7960	0.8326	0.8573	1.0561	0.8262	0.8311	0.0720	0.9149	0.8632	0.9323	0.8999	0.9139	0.8453	0.9407	0.8721	1.0542	0.8579	0.8309	0.0709	0.8477	0.8416	0.9246	0.7991	0.9145	0.8647	0.9179	0.8871	1.1095	0.7570	0.8422	0.0704	0.8535	0.9422	0.7885	0.8506	0.8636	0.8986	0.8999	0.8670	1.0008	0.7628	0.8006	0.0708	0.8455	0.8248	0.9203	0.8815	0.9078	0.8059	0.8787	0.8180	1.0920	0.8948	0.8917	0.9124	0.7881	0.9486	0.9569	0.9483	0.8753	0.9316	0.9069	0.9345	1.1204	0.8311	0.8953	0.9378	0.8306	0.9596	0.8466	0.9184	0.8561	0.9449	0.8793	0.9063	1.0202
67=05:33:53	58929	300	0.8455	0.8468	0.0735	0.8753	0.8884	0.8502	0.7701	0.8460	0.9024	0.8110	0.8461	1.0460	0.7908	0.8891	0.0722	0.8809	0.8761	0.7830	0.8400	0.8872	0.7784	0.8120	0.8443	1.0472	0.8002	0.8000	0.0713	0.9193	0.8617	0.8903	0.8763	0.9076	0.7939	0.9045	0.8494	1.0457	0.8580	0.8416	0.0696	0.8222	0.8373	0.8893	0.7840	0.8769	0.8472	0.8950	0.8656	1.1021	0.7731	0.8428	0.0722	0.8202	0.9229	0.7801	0.8369	0.8484	0.8849	0.9005	0.8451	1.0072	0.7400	0.7853	0.0706	0.8534	0.8101	0.8720	0.8517	0.8891	0.7858	0.8639	0.7956	1.0895	0.8482	0.8907	0.9387	0.8002	0.9311	0.9180	0.9256	0.8634	0.9112	0.8842	0.9214	1.1112	0.8469	0.8915	0.9350	0.8007	0.9355	0.8440	0.9168	0.8453	0.9259	0.8803	0.8893	1.0133
68=05:48:34	59810	301	0.8388	0.8548	0.0724	0.8944	0.8907	0.8441	0.7884	0.8424	0.9315	0.8058	0.8626	1.0491	0.7938	0.8938	0.0716	0.8813	0.8673	0.8237	0.8267	0.8986	0.7815	0.8188	0.8438	1.0466	0.8126	0.8052	0.0714	0.9212	0.8585	0.9093	0.8898	0.8952	0.8270	0.9048	0.8600	1.0497	0.8566	0.8345	0.0704	0.8320	0.8383	0.8912	0.7898	0.8966	0.8472	0.9130	0.8710	1.1193	0.7672	0.8596	0.0714	0.8198	0.9139	0.7978	0.8358	0.8639	0.9002	0.8853	0.8716	1.0191	0.7440	0.7851	0.0703	0.8522	0.8220	0.8630	0.8621	0.8956	0.7952	0.8659	0.8154	1.1005	0.8581	0.8846	0.9350	0.8099	0.9344	0.9313	0.9207	0.8807	0.9137	0.8926	0.9490	1.1288	0.8397	0.8957	0.9453	0.7858	0.9512	0.8400	0.9266	0.8375	0.9510	0.8784	0.9097	1.0267
69=06:03:15	60691	301	0.8224	0.8336	0.0726	0.9234	0.8977	0.8796	0.7775	0.8821	0.9279	0.8239	0.8789	1.0427	0.8048	0.9048	0.0716	0.8752	0.8832	0.7990	0.8462	0.8881	0.7975	0.8191	0.8621	1.0541	0.8149	0.8120	0.0724	0.9064	0.8592	0.9378	0.8881	0.9150	0.8070	0.9333	0.8810	1.0497	0.8544	0.8195	0.0705	0.8380	0.8473	0.8823	0.7997	0.8972	0.8646	0.8954	0.8778	1.1115	0.7454	0.8430	0.0710	0.8471	0.9236	0.7894	0.8454	0.8795	0.8858	0.9057	0.8583	1.0129	0.7522	0.8012	0.0707	0.8539	0.8214	0.8796	0.8743	0.8898	0.7940	0.8747	0.8091	1.1018	0.8739	0.8878	0.9156	0.7843	0.9446	0.9414	0.9388	0.8730	0.9274	0.9257	0.9211	1.1260	0.8317	0.8987	0.9271	0.8207	0.9443	0.8288	0.9129	0.8510	0.9414	0.8796	0.8962	1.0164
70=06:17:55	61572	300	0.8189	0.8322	0.0726	0.9066	0.8977	0.8797	0.7855	0.8784	0.9141	0.8192	0.8663	1.0565	0.8046	0.9064	0.0718	0.8799	0.8854	0.8156	0.8388	0.8850	0.7883	0.8189	0.8566	1.0531	0.8160	0.8209	0.0723	0.8938	0.8506	0.9157	0.8981	0.9168	0.8136	0.9417	0.8677	1.0631	0.8466	0.8281	0.0708	0.8425	0.8369	0.8836	0.7821	0.8920	0.8580	0.9049	0.8810	1.1131	0.7348	0.8345	0.0710	0.8392	0.9297	0.7788	0.8391	0.8645	0.8910	0.9094	0.8587	1.0244	0.7448	0.7972	0.0711	0.8441	0.8085	0.8861	0.8716	0.8990	0.7964	0.8806	0.7982	1.0966	0.8803	0.8839	0.9059	0.7778	0.9499	0.9514	0.9467	0.8670	0.9209	0.9088	0.9242	1.1401	0.8258	0.8991	0.9277	0.8230	0.9545	0.8507	0.9098	0.8539	0.9254	0.8722	0.8922	1.0213
71=06:32:36	62453	301	0.8332	0.8443	0.0728	0.9036	0.9034	0.8630	0.7829	0.8670	0.9165	0.8153	0.8716	1.0468	0.8074	0.9037	0.0733	0.8849	0.8849	0.8152	0.8497	0.8964	0.7961	0.8221	0.8593	1.0553	0.8113	0.8131	0.0720	0.9050	0.8630	0.9129	0.9065	0.9154	0.8020	0.9349	0.8694	1.0470	0.8602	0.8324	0.0707	0.8416	0.8496	0.8993	0.7929	0.8949	0.8577	0.9099	0.8785	1.1119	0.7406	0.8429	0.0713	0.8272	0.9306	0.7822	0.8461	0.8673	0.8960	0.9087	0.8536	1.0128	0.7412	0.7997	0.0710	0.8550	0.8090	0.8853	0.8711	0.9019	0.8014	0.8828	0.8055	1.0997	0.8526	0.8797	0.9269	0.7977	0.9575	0.9445	0.9419	0.8640	0.9208	0.9119	0.9276	1.1234	0.8353	0.9051	0.9251	0.8157	0.9447	0.8474	0.9170	0.8603	0.9323	0.8806	0.8899	1.0114
72=06:47:17	63334	301	0.8178	0.8361	0.0717	0.9163	0.8939	0.8642	0.7817	0.8901	0.9175	0.8273	0.8681	1.0434	0.8093	0.9176	0.0714	0.8838	0.8897	0.8274	0.8562	0.8785	0.7920	0.8247	0.8714	1.0566	0.8289	0.8169	0.0717	0.8943	0.8674	0.9328	0.8846	0.9300	0.8128	0.9523	0.8736	1.0567	0.8439	0.8260	0.0701	0.8386	0.8659	0.8733	0.7906	0.8993	0.8727	0.9046	0.8934	1.1144	0.7293	0.8399	0.0697	0.8416	0.9432	0.7704	0.8517	0.8738	0.8757	0.9204	0.8586	0.9977	0.7405	0.8002	0.0705	0.8499	0.8048	0.9121	0.8812	0.8961	0.7979	0.8817	0.8022	1.0977	0.8833	0.8799	0.9180	0.7794	0.9684	0.9537	0.9545	0.8594	0.9247	0.9228	0.8970	1.1180	0.8256	0.9104	0.9174	0.8441	0.9475	0.8551	0.9091	0.8650	0.9251	0.8909	0.8940	1.0192
73=07:01:58	64215	301	0.8200	0.8577	0.0721	0.8931	0.8806	0.8518	0.7848	0.8727	0.9129	0.8305	0.8761	1.0455	0.8045	0.8904	0.0725	0.8788	0.8750	0.7951	0.8513	0.8925	0.7877	0.8201	0.8611	1.0606	0.8265	0.7932	0.0727	0.9057	0.8755	0.9362	0.8825	0.9237	0.8187	0.9450	0.8611	1.0532	0.8485	0.8386	0.0708	0.8309	0.8568	0.9069	0.7913	0.8961	0.8679	0.9087	0.8786	1.1237	0.7365	0.8632	0.0704	0.8180	0.9290	0.7870	0.8621	0.8766	0.8857	0.9201	0.8689	1.0178	0.7521	0.7871	0.0706	0.8630	0.8142	0.8824	0.8747	0.9006	0.8027	0.8796	0.8139	1.1074	0.8596	0.8590	0.9331	0.8113	0.9772	0.9374	0.9433	0.8727	0.9306	0.9216	0.9251	1.1300	0.8278	0.9187	0.9325	0.8184	0.9513	0.8548	0.9122	0.8560	0.9449	0.8949	0.8987	1.0205
74=07:16:41	65098	301	0.8127	0.8403	0.0715	0.9055	0.8937	0.8341	0.7919	0.8453	0.9262	0.8014	0.8673	1.0340	0.8051	0.9005	0.0733	0.8811	0.8603	0.8009	0.8321	0.8960	0.7760	0.8163	0.8468	1.0482	0.8264	0.7978	0.0727	0.8954	0.8657	0.9135	0.8983	0.8860	0.8228	0.9233	0.8550	1.0374	0.8503	0.8373	0.0708	0.8330	0.8369	0.9288	0.7705	0.8984	0.8441	0.9036	0.8652	1.1056	0.7308	0.8513	0.0710	0.8380	0.9083	0.7699	0.8404	0.8573	0.9029	0.8743	0.8778	0.9888	0.7469	0.7848	0.0702	0.8477	0.8030	0.8663	0.8600	0.8872	0.7796	0.8692	0.7972	1.0920	0.8707	0.8686	0.9083	0.8056	0.9546	0.9426	0.9203	0.8659	0.9285	0.8914	0.9445	1.1134	0.8300	0.9000	0.9258	0.7988	0.9517	0.8334	0.9169	0.8380	0.9446	0.8724	0.8952	1.0042
75=07:31:22	65979	301	0.8200	0.8615	0.0716	0.8885	0.8725	0.8470	0.7808	0.8574	0.9136	0.7963	0.8636	1.0402	0.8004	0.8963	0.0732	0.8851	0.8647	0.7834	0.8354	0.8878	0.7806	0.8223	0.8612	1.0473	0.8207	0.7820	0.0715	0.9119	0.8771	0.9080	0.8748	0.9007	0.8205	0.9320	0.8519	1.0533	0.8465	0.8391	0.0708	0.8182	0.8412	0.9188	0.7793	0.8991	0.8630	0.9080	0.8748	1.1091	0.7378	0.8617	0.0714	0.8139	0.9137	0.7792	0.8535	0.8558	0.8848	0.8939	0.8694	1.0041	0.7365	0.7820	0.0697	0.8628	0.8106	0.8784	0.8684	0.8950	0.7822	0.8602	0.7925	1.0970	0.8405	0.8743	0.9320	0.8212	0.9534	0.9242	0.9330	0.8712	0.9296	0.8966	0.9205	1.1241	0.8390	0.9124	0.9323	0.8014	0.9386	0.8361	0.9056	0.8384	0.9337	0.8915	0.8991	1.0092
76=07:46:03	66860	298	0.8083	0.8568	0.0706	0.9214	0.8824	0.8774	0.7853	0.8755	0.9266	0.7764	0.8813	1.0336	0.8159	0.9058	0.0713	0.8874	0.8877	0.8070	0.8451	0.8833	0.7815	0.8197	0.8658	1.0529	0.8386	0.8024	0.0728	0.9177	0.8688	0.9454	0.8896	0.9135	0.8223	0.9389	0.8653	1.0463	0.8470	0.8232	0.0706	0.8293	0.8599	0.8747	0.7758	0.8939	0.8687	0.9049	0.8788	1.1116	0.7187	0.8530	0.0689	0.8295	0.9277	0.7667	0.8420	0.8730	0.8865	0.8996	0.8817	0.9832	0.7489	0.7833	0.0699	0.8446	0.8071	0.8853	0.8954	0.8897	0.7916	0.8754	0.8105	1.0912	0.8873	0.8675	0.9090	0.7917	0.9735	0.9535	0.9310	0.8718	0.9171	0.9152	0.9116	1.1219	0.8159	0.9101	0.9226	0.8140	0.9677	0.8394	0.9167	0.8481	0.9515	0.8718	0.9011	1.0062
77=08:00:44	67741	300	0.8155	0.8380	0.0712	0.9176	0.8708	0.8445	0.7723	0.8767	0.9127	0.7796	0.8751	1.0427	0.8129	0.9048	0.0722	0.8789	0.8813	0.7842	0.8474	0.8729	0.7873	0.8161	0.8733	1.0510	0.8400	0.8089	0.0732	0.9051	0.8717	0.9268	0.8806	0.9070	0.8078	0.9330	0.8643	1.0600	0.8520	0.8245	0.0709	0.8222	0.8584	0.8724	0.7849	0.8987	0.8718	0.9087	0.8882	1.1140	0.7244	0.8542	0.0705	0.8338	0.9204	0.7685	0.8333	0.8727	0.8705	0.9001	0.8745	1.0009	0.7474	0.7795	0.0705	0.8472	0.8151	0.8904	0.8854	0.8901	0.7896	0.8707	0.8002	1.0970	0.8796	0.8751	0.9109	0.7936	0.9619	0.9416	0.9349	0.8727	0.9192	0.9145	0.9048	1.1266	0.8234	0.9117	0.9268	0.8185	0.9614	0.8386	0.9129	0.8453	0.9459	0.8824	0.8987	1.0190
78=08:15:25	68621	298	0.8486	0.8216	0.0724	0.8913	0.8907	0.8469	0.7563	0.8486	0.9115	0.7979	0.8437	1.0495	0.7965	0.8994	0.0738	0.8768	0.8748	0.7810	0.8294	0.8851	0.7830	0.8068	0.8554	1.0503	0.8085	0.8075	0.0706	0.9068	0.8570	0.8953	0.8822	0.9048	0.7852	0.9190	0.8636	1.0455	0.8590	0.8261	0.0696	0.8124	0.8407	0.8910	0.7872	0.8910	0.8517	0.9046	0.8770	1.1101	0.7571	0.8343	0.0713	0.8087	0.9330	0.7679	0.8381	0.8543	0.8779	0.8937	0.8428	0.9943	0.7182	0.7826	0.0703	0.8518	0.8137	0.8835	0.8545	0.8855	0.7850	0.8655	0.7809	1.1004	0.8435	0.8970	0.9420	0.7880	0.9217	0.9179	0.9342	0.8601	0.9164	0.9021	0.9168	1.1148	0.8443	0.8906	0.9332	0.7968	0.9311	0.8345	0.9146	0.8446	0.9276	0.8876	0.9047	1.0039
79=08:30:06	69502	301	0.8257	0.8633	0.0723	0.8909	0.8648	0.8389	0.7783	0.8585	0.9140	0.7866	0.8570	1.0330	0.8061	0.8939	0.0736	0.8872	0.8776	0.7790	0.8417	0.8898	0.7773	0.8138	0.8677	1.0500	0.8254	0.7909	0.0736	0.9115	0.8755	0.9064	0.8697	0.9002	0.8161	0.9237	0.8512	1.0348	0.8432	0.8447	0.0709	0.8048	0.8470	0.8890	0.7739	0.8924	0.8645	0.9128	0.8660	1.1100	0.7452	0.8610	0.0717	0.7953	0.9090	0.7712	0.8494	0.8547	0.8766	0.8967	0.8711	0.9733	0.7358	0.7674	0.0705	0.8591	0.8144	0.8745	0.8791	0.8942	0.7780	0.8622	0.7880	1.0959	0.8550	0.8635	0.9299	0.8151	0.9523	0.9235	0.9195	0.8731	0.9233	0.8921	0.9140	1.0998	0.8339	0.9166	0.9310	0.7927	0.9526	0.8340	0.9071	0.8290	0.9374	0.8851	0.9015	1.0003
80=08:44:47	70383	298	0.8295	0.8601	0.0717	0.8844	0.8800	0.8512	0.7819	0.8500	0.9096	0.7922	0.8561	1.0401	0.8098	0.8901	0.0741	0.8894	0.8721	0.7901	0.8406	0.8941	0.7680	0.8127	0.8606	1.0594	0.8310	0.7913	0.0726	0.9045	0.8730	0.9092	0.8885	0.9058	0.8035	0.9267	0.8395	1.0365	0.8485	0.8452	0.0704	0.8216	0.8461	0.8895	0.7583	0.8906	0.8557	0.9178	0.8667	1.1134	0.7290	0.8584	0.0709	0.8239	0.9103	0.7631	0.8534	0.8467	0.8911	0.8999	0.8619	0.9848	0.7367	0.7744	0.0703	0.8511	0.7957	0.8716	0.8734	0.9042	0.7857	0.8792	0.7942	1.0996	0.8612	0.8587	0.9231	0.8115	0.9614	0.9319	0.9274	0.8610	0.9258	0.8857	0.9267	1.1074	0.8386	0.9141	0.9284	0.7985	0.9573	0.8449	0.9167	0.8454	0.9398	0.8865	0.8983	1.0076
81=08:59:27	71264	301	0.8220	0.8439	0.0724	0.9119	0.9015	0.8850	0.7822	0.8631	0.9251	0.7982	0.8776	1.0506	0.8109	0.9081	0.0743	0.8876	0.8822	0.7988	0.8408	0.8999	0.7921	0.8168	0.8514	1.0566	0.8091	0.8092	0.0724	0.9063	0.8608	0.9246	0.9039	0.9062	0.8137	0.9372	0.8597	1.0495	0.8648	0.8320	0.0704	0.8398	0.8537	0.8929	0.7933	0.9026	0.8553	0.9177	0.8745	1.1197	0.7368	0.8500	0.0712	0.8320	0.9286	0.7815	0.8454	0.8704	0.9088	0.8969	0.8696	1.0151	0.7432	0.7984	0.0705	0.8509	0.8221	0.8855	0.8731	0.9015	0.7928	0.8750	0.8147	1.1112	0.8643	0.8877	0.9215	0.8098	0.9546	0.9473	0.9356	0.8760	0.9330	0.9132	0.9572	1.1323	0.8458	0.9074	0.9444	0.8051	0.9609	0.8309	0.9299	0.8498	0.9617	0.8825	0.9102	1.0082
82=09:14:08	72145	300	0.8338	0.8568	0.0724	0.9016	0.8820	0.8614	0.7811	0.8512	0.9318	0.7899	0.8796	1.0360	0.8140	0.9001	0.0747	0.8893	0.8792	0.7898	0.8437	0.9007	0.7897	0.8218	0.8610	1.0546	0.8220	0.7946	0.0729	0.9123	0.8627	0.9218	0.8905	0.9009	0.8123	0.9145	0.8655	1.0406	0.8604	0.8339	0.0709	0.8222	0.8527	0.9002	0.7849	0.8935	0.8601	0.9155	0.8760	1.1193	0.7474	0.8562	0.0716	0.8170	0.9151	0.7777	0.8383	0.8709	0.8975	0.8921	0.8815	0.9932	0.7435	0.7840	0.0706	0.8519	0.8176	0.8755	0.8765	0.8976	0.7952	0.8698	0.8082	1.1122	0.8686	0.8784	0.9294	0.8165	0.9542	0.9444	0.9197	0.8813	0.9272	0.9161	0.9506	1.1261	0.8478	0.9080	0.9417	0.7944	0.9620	0.8318	0.9358	0.8426	0.9635	0.8921	0.9196	1.0076
83=09:28:49	73026	300	0.8252	0.8602	0.0712	0.8935	0.8744	0.8492	0.7825	0.8731	0.9027	0.8082	0.8577	1.0401	0.8078	0.9058	0.0732	0.8918	0.8841	0.7829	0.8500	0.8849	0.7765	0.8193	0.8717	1.0583	0.8312	0.7876	0.0729	0.9100	0.8851	0.9157	0.8858	0.9128	0.7977	0.9423	0.8495	1.0493	0.8409	0.8439	0.0713	0.8177	0.8447	0.9092	0.7675	0.9004	0.8663	0.9179	0.8751	1.1187	0.7316	0.8588	0.0695	0.8050	0.9276	0.7590	0.8590	0.8548	0.8742	0.9090	0.8611	0.9821	0.7365	0.7802	0.0707	0.8598	0.7940	0.9116	0.8699	0.9047	0.7771	0.8750	0.7968	1.1096	0.8736	0.8702	0.9261	0.8080	0.9635	0.9314	0.9400	0.8560	0.9455	0.8961	0.9060	1.1036	0.8409	0.9218	0.9235	0.8185	0.9445	0.8506	0.8966	0.8501	0.9315	0.9033	0.9012	1.0065
84=09:43:30	73906	301	0.8272	0.8493	0.0707	0.9117	0.8872	0.8534	0.7991	0.8709	0.9330	0.8150	0.8703	1.0410	0.8156	0.9138	0.0739	0.9003	0.8792	0.8334	0.8395	0.9006	0.7830	0.8345	0.8670	1.0584	0.8334	0.8076	0.0730	0.9097	0.8721	0.9299	0.8981	0.9149	0.8372	0.9504	0.8666	1.0510	0.8542	0.8405	0.0698	0.8357	0.8482	0.9077	0.7729	0.9124	0.8679	0.9352	0.8714	1.1208	0.7376	0.8421	0.0699	0.8332	0.9321	0.7896	0.8619	0.8655	0.9007	0.9099	0.8807	0.9914	0.7481	0.7859	0.0701	0.8537	0.8122	0.9114	0.8870	0.9078	0.7898	0.8864	0.8017	1.1137	0.8844	0.8757	0.9214	0.7951	0.9613	0.9567	0.9446	0.8730	0.9608	0.9230	0.9567	1.1358	0.8335	0.9199	0.9376	0.8169	0.9676	0.8428	0.9161	0.8475	0.9592	0.8976	0.9247	1.0054
85=09:58:11	74787	301	0.8170	0.8314	0.0720	0.9367	0.9094	0.8683	0.7788	0.8739	0.9215	0.8062	0.8617	1.0418	0.8078	0.9158	0.0763	0.8853	0.8843	0.8209	0.8395	0.8972	0.7903	0.8169	0.8587	1.0591	0.8290	0.8202	0.0726	0.8949	0.8715	0.9304	0.9081	0.9029	0.7954	0.9497	0.8525	1.0352	0.8570	0.8213	0.0710	0.8439	0.8484	0.9011	0.7798	0.9063	0.8507	0.9178	0.8694	1.1197	0.7333	0.8392	0.0693	0.8489	0.9336	0.7591	0.8497	0.8642	0.9068	0.8879	0.8436	0.9709	0.7436	0.8013	0.0704	0.8518	0.8005	0.8939	0.8622	0.8971	0.7812	0.8830	0.8010	1.1054	0.8844	0.8925	0.9032	0.7837	0.9564	0.9569	0.9395	0.8571	0.9508	0.9231	0.9543	1.1067	0.8298	0.9022	0.9215	0.8087	0.9484	0.8256	0.9118	0.8645	0.9618	0.8964	0.9141	0.9971
86=10:12:51	75668	301	0.8258	0.8585	0.0718	0.9084	0.8830	0.8530	0.7912	0.8469	0.9240	0.7954	0.8652	1.0371	0.8139	0.9024	0.0774	0.8888	0.8710	0.8173	0.8449	0.9048	0.7792	0.8154	0.8569	1.0560	0.8443	0.7939	0.0736	0.9055	0.8775	0.9323	0.8959	0.9033	0.8148	0.9227	0.8518	1.0406	0.8529	0.8359	0.0711	0.8270	0.8476	0.9017	0.7669	0.8959	0.8531	0.9140	0.8675	1.1188	0.7359	0.8590	0.0710	0.8172	0.9086	0.7695	0.8445	0.8629	0.9048	0.8917	0.8772	0.9846	0.7291	0.7728	0.0704	0.8448	0.7998	0.8664	0.8685	0.8940	0.7814	0.8721	0.7922	1.1044	0.8703	0.8627	0.9141	0.8088	0.9558	0.9519	0.9161	0.8713	0.9340	0.9113	0.9532	1.1201	0.8343	0.9046	0.9301	0.7874	0.9602	0.8335	0.9275	0.8370	0.9574	0.8908	0.9136	0.9983
87=10:27:32	76549	298	0.8419	0.8277	0.0730	0.9020	0.9020	0.8536	0.7807	0.8600	0.9290	0.8124	0.8593	1.0451	0.8019	0.9047	0.0783	0.8827	0.8826	0.7972	0.8319	0.9022	0.7849	0.8205	0.8529	1.0601	0.8138	0.8050	0.0716	0.9072	0.8675	0.9196	0.9047	0.9128	0.8032	0.9409	0.8677	1.0481	0.8609	0.8293	0.0706	0.8301	0.8374	0.9006	0.7808	0.9044	0.8547	0.9255	0.8810	1.1252	0.7562	0.8329	0.0719	0.8246	0.9416	0.7757	0.8467	0.8620	0.9093	0.9038	0.8635	0.9952	0.7217	0.7922	0.0710	0.8492	0.8087	0.8842	0.8605	0.9007	0.7892	0.8823	0.7991	1.1182	0.8552	0.8929	0.9381	0.7923	0.9423	0.9393	0.9454	0.8664	0.9437	0.9220	0.9532	1.1252	0.8492	0.9031	0.9307	0.8034	0.9350	0.8274	0.9175	0.8518	0.9471	0.9003	0.9198	0.9993
88=10:42:13	77430	301	0.8149	0.8337	0.0714	0.9087	0.8805	0.8527	0.7951	0.8686	0.9192	0.7975	0.8692	1.0518	0.8200	0.9113	0.0779	0.8904	0.8807	0.8188	0.8464	0.8965	0.7793	0.8488	0.8609	1.0584	0.8319	0.8044	0.0737	0.8954	0.8740	0.9319	0.9003	0.9125	0.8256	0.9493	0.8588	1.0754	0.8516	0.8399	0.0716	0.8438	0.8502	0.8994	0.7753	0.9165	0.8693	0.9361	0.8886	1.1441	0.7174	0.8583	0.0707	0.8296	0.9367	0.7643	0.8516	0.8657	0.8983	0.9093	0.8896	1.0122	0.7466	0.7950	0.0706	0.8583	0.8103	0.9136	0.8845	0.9140	0.7967	0.8865	0.8087	1.1241	0.8779	0.8784	0.9143	0.7999	0.9742	0.9523	0.9467	0.8669	0.9445	0.9233	0.9469	1.1436	0.8365	0.9286	0.9426	0.8257	0.9687	0.8506	0.9236	0.8527	0.9634	0.9062	0.9238	1.0210
89=10:56:54	78310	301	0.8247	0.8506	0.0712	0.9139	0.8783	0.8850	0.7736	0.8686	0.9269	0.7918	0.8831	1.0470	0.8130	0.8974	0.0772	0.8751	0.8803	0.7842	0.8520	0.8951	0.7886	0.8158	0.8676	1.0564	0.8321	0.7900	0.0730	0.9173	0.8714	0.9380	0.8823	0.9138	0.8048	0.9303	0.8739	1.0573	0.8562	0.8410	0.0699	0.8170	0.8592	0.9155	0.7898	0.8999	0.8700	0.9143	0.8857	1.1203	0.7277	0.8590	0.0707	0.8094	0.9167	0.7713	0.8403	0.8892	0.8879	0.9090	0.8861	0.9997	0.7281	0.7767	0.0691	0.8489	0.8197	0.8786	0.8863	0.8944	0.7936	0.8680	0.8027	1.1147	0.8536	0.8653	0.9318	0.8150	0.9666	0.9397	0.9268	0.8835	0.9313	0.9438	0.9452	1.1405	0.8321	0.9157	0.9357	0.7977	0.9559	0.8379	0.9284	0.8424	0.9703	0.9021	0.9220	1.0053
90=11:11:35	79191	301	0.8246	0.8210	0.0726	0.9252	0.8951	0.8573	0.7596	0.8758	0.9317	0.7680	0.8749	1.0303	0.8122	0.9192	0.0780	0.8732	0.8998	0.7919	0.8442	0.8901	0.8030	0.8172	0.8611	1.0633	0.8154	0.8186	0.0727	0.9089	0.8464	0.9280	0.8923	0.9166	0.7949	0.9478	0.8796	1.0341	0.8625	0.8125	0.0703	0.8229	0.8519	0.8790	0.8036	0.8998	0.8710	0.9231	0.8944	1.1260	0.7464	0.8200	0.0726	0.8451	0.9434	0.7626	0.8260	0.8805	0.8902	0.9043	0.8705	0.9724	0.7369	0.7935	0.0706	0.8434	0.8289	0.8871	0.8866	0.8906	0.7986	0.8718	0.8046	1.1193	0.8682	0.9014	0.9263	0.7668	0.9323	0.9443	0.9396	0.8823	0.9271	0.9443	0.9438	1.1192	0.8314	0.8989	0.9382	0.8208	0.9535	0.8172	0.9263	0.8490	0.9592	0.8889	0.9374	1.0029
91=11:26:16	80072	301	0.8519	0.8296	0.0728	0.8993	0.8948	0.8702	0.7665	0.8633	0.9261	0.7884	0.8783	1.0405	0.8040	0.8976	0.0782	0.8806	0.9035	0.7918	0.8493	0.8999	0.7908	0.8105	0.8576	1.0589	0.8142	0.8065	0.0712	0.9229	0.8555	0.9346	0.8895	0.9301	0.7882	0.9273	0.8738	1.0307	0.8724	0.8241	0.0687	0.8177	0.8642	0.8896	0.7980	0.8869	0.8640	0.9231	0.8925	1.1157	0.7562	0.8287	0.0727	0.8097	0.9408	0.7698	0.8262	0.8798	0.8873	0.9141	0.8639	0.9838	0.7078	0.7826	0.0706	0.8479	0.8212	0.8702	0.8728	0.9010	0.8071	0.8740	0.7978	1.1150	0.8378	0.8940	0.9551	0.7884	0.9396	0.9197	0.9439	0.8791	0.9181	0.9481	0.9513	1.1239	0.8444	0.9053	0.9374	0.8085	0.9363	0.8431	0.9350	0.8518	0.9536	0.9049	0.9335	0.9955
92=11:40:56	80953	301	0.8314	0.8514	0.0721	0.8929	0.8713	0.8621	0.7727	0.8628	0.9101	0.7913	0.8707	1.0358	0.8144	0.8955	0.0785	0.8788	0.8869	0.7915	0.8548	0.9007	0.7847	0.8109	0.8655	1.0562	0.8387	0.7718	0.0742	0.9091	0.8763	0.9153	0.8822	0.9109	0.7945	0.9276	0.8575	1.0398	0.8543	0.8379	0.0712	0.8177	0.8618	0.8989	0.7784	0.8925	0.8675	0.9126	0.8731	1.1235	0.7383	0.8606	0.0723	0.7894	0.9090	0.7629	0.8424	0.8728	0.8781	0.9023	0.8771	0.9796	0.7248	0.7723	0.0704	0.8529	0.8065	0.8743	0.8788	0.8980	0.7852	0.8733	0.7998	1.1152	0.8449	0.8630	0.9379	0.8151	0.9599	0.9165	0.9215	0.8700	0.9357	0.9359	0.9372	1.1194	0.8359	0.9195	0.9258	0.7911	0.9437	0.8358	0.9181	0.8414	0.9642	0.9100	0.9216	0.9964
93=11:55:37	81834	301	0.8525	0.8495	0.0732	0.8880	0.8850	0.8756	0.7679	0.8616	0.9223	0.7969	0.8678	1.0401	0.8063	0.8952	0.0793	0.8906	0.8969	0.7799	0.8523	0.9063	0.7926	0.8066	0.8616	1.0566	0.8129	0.7970	0.0721	0.9319	0.8728	0.9181	0.8808	0.9331	0.7941	0.9248	0.8769	1.0326	0.8643	0.8431	0.0702	0.8135	0.8673	0.9157	0.7946	0.8898	0.8678	0.9172	0.8779	1.1210	0.7546	0.8452	0.0735	0.8089	0.9353	0.7774	0.8453	0.8718	0.8887	0.9168	0.8655	0.9793	0.7210	0.7716	0.0706	0.8605	0.8215	0.8685	0.8811	0.8986	0.7963	0.8668	0.8043	1.1224	0.8362	0.8874	0.9538	0.8044	0.9414	0.9262	0.9311	0.8821	0.9343	0.9333	0.9512	1.1150	0.8508	0.9077	0.9452	0.7846	0.9462	0.8297	0.9348	0.8386	0.9632	0.9107	0.9375	0.9898
94=12:10:18	82715	301	0.8247	0.8487	0.0718	0.9323	0.8905	0.8821	0.7847	0.8954	0.9329	0.8243	0.8919	1.0470	0.8259	0.9063	0.0775	0.9004	0.8973	0.8176	0.8618	0.9043	0.7969	0.8222	0.8802	1.0634	0.8504	0.7986	0.0742	0.9272	0.8856	0.9550	0.8918	0.9320	0.8094	0.9668	0.8803	1.0591	0.8549	0.8357	0.0712	0.8353	0.8819	0.9038	0.7983	0.9095	0.8846	0.9282	0.8853	1.1353	0.7331	0.8589	0.0712	0.8262	0.9242	0.7661	0.8522	0.8925	0.8978	0.9286	0.8787	0.9925	0.7406	0.7854	0.0712	0.8558	0.8161	0.8964	0.8954	0.9105	0.7965	0.8883	0.8162	1.1289	0.9019	0.8696	0.9226	0.8179	0.9791	0.9554	0.9350	0.8863	0.9605	0.9597	0.9587	1.1516	0.8247	0.9242	0.9343	0.8066	0.9658	0.8370	0.9242	0.8614	0.9878	0.9205	0.9425	1.0024
95=12:24:59	83595	300	0.8168	0.8404	0.0717	0.9238	0.8902	0.8707	0.7927	0.8760	0.9408	0.8344	0.8811	1.0436	0.8166	0.9039	0.0786	0.8753	0.8781	0.7980	0.8373	0.8973	0.7825	0.8211	0.8538	1.0663	0.8392	0.7957	0.0730	0.9064	0.8778	0.9404	0.8979	0.9126	0.8241	0.9587	0.8710	1.0603	0.8597	0.8251	0.0711	0.8366	0.8517	0.8921	0.7847	0.9123	0.8664	0.9274	0.8815	1.1378	0.7307	0.8535	0.0725	0.8200	0.9239	0.7712	0.8459	0.8787	0.9087	0.9097	0.8854	0.9949	0.7396	0.7829	0.0699	0.8489	0.8160	0.9067	0.8779	0.9034	0.7951	0.8812	0.8038	1.1302	0.8710	0.8778	0.9245	0.8162	0.9584	0.9499	0.9318	0.8771	0.9610	0.9471	0.9809	1.1459	0.8369	0.9118	0.9426	0.7950	0.9619	0.8283	0.9235	0.8438	0.9795	0.9116	0.9415	1.0059
96=12:39:40	84476	300	0.8258	0.8507	0.0714	0.9159	0.8828	0.8562	0.7773	0.8883	0.9153	0.8146	0.8778	1.0456	0.8194	0.9083	0.0774	0.8877	0.8884	0.7982	0.8607	0.8998	0.7941	0.8266	0.8745	1.0613	0.8404	0.7914	0.0769	0.9130	0.8864	0.9308	0.8949	0.9194	0.7997	0.9563	0.8652	1.0565	0.8563	0.8384	0.0709	0.8294	0.8628	0.8909	0.7896	0.9056	0.8807	0.9273	0.8850	1.1413	0.7321	0.8616	0.0708	0.8157	0.9303	0.7670	0.8601	0.8737	0.8947	0.9236	0.8753	0.9896	0.7411	0.7855	0.0700	0.8476	0.8075	0.8982	0.8864	0.9047	0.7928	0.8849	0.7966	1.1306	0.8610	0.8739	0.9297	0.8262	0.9630	0.9480	0.9392	0.8767	0.9634	0.9451	0.9541	1.1366	0.8373	0.9231	0.9338	0.8049	0.9521	0.8347	0.9123	0.8561	0.9685	0.9215	0.9363	1.0016
97=12:54:21	85357	300	0.8225	0.8373	0.0717	0.9195	0.8920	0.8586	0.7814	0.8714	0.9256	0.8070	0.8721	1.0425	0.8229	0.9057	0.0780	0.8833	0.8909	0.8116	0.8593	0.8988	0.7876	0.8153	0.8544	1.0714	0.8376	0.8130	0.0751	0.9055	0.8680	0.9401	0.8963	0.9213	0.8104	0.9380	0.8739	1.0581	0.8684	0.8358	0.0701	0.8363	0.8672	0.8887	0.7929	0.9083	0.8658	0.9259	0.8954	1.1432	0.7295	0.8470	0.0717	0.8277	0.9378	0.7648	0.8362	0.8871	0.9034	0.9150	0.8851	1.0060	0.7361	0.7885	0.0692	0.8398	0.8164	0.8853	0.8834	0.9023	0.8093	0.8856	0.7964	1.1370	0.8665	0.8766	0.9320	0.8108	0.9609	0.9546	0.9434	0.8774	0.9496	0.9615	0.9738	1.1425	0.8418	0.9141	0.9461	0.8106	0.9616	0.8411	0.9399	0.8558	0.9813	0.9166	0.9366	1.0093
98=13:09:01	86238	300	0.8494	0.8600	0.0726	0.8931	0.8787	0.8915	0.7811	0.8654	0.9244	0.7974	0.8854	1.0463	0.8197	0.8954	0.0787	0.8942	0.8952	0.8059	0.8580	0.9068	0.7847	0.8134	0.8724	1.0682	0.8307	0.7823	0.0767	0.9295	0.8789	0.9268	0.8819	0.9295	0.8006	0.9346	0.8727	1.0504	0.8606	0.8512	0.0702	0.8231	0.8716	0.9267	0.7922	0.8925	0.8786	0.9227	0.8886	1.1345	0.7496	0.8569	0.0726	0.7989	0.9194	0.7740	0.8454	0.8801	0.8920	0.9198	0.8826	0.9914	0.7279	0.7708	0.0706	0.8485	0.8104	0.8700	0.8900	0.9023	0.8091	0.8806	0.8045	1.1367	0.8575	0.8707	0.9506	0.8248	0.9658	0.9364	0.9304	0.8888	0.9429	0.9507	0.9631	1.1395	0.8383	0.9245	0.9384	0.7970	0.9535	0.8548	0.9338	0.8477	0.9791	0.9152	0.9392	1.0021
