# Supplementary material for: Computationally Driven, Quantitative Experiments Discover Genes Required for Mitochondrial Biogenesis
Source: PLoS Genet. 2009 Mar 20;5(3):e1000407. doi: 10.1371/journal.pgen.1000407 (PMC2648979; doi:10.1371/journal.pgen.1000407)
Supplement: Dataset S1 — Raw respiratory growth data. A zip file containing 48 tab-delimited text files containing the raw data from the Tecan GENios reader. Additionally, a readme text file and plate key is contained in the zip file. The plate key uses our internal reference id for each mutant (internal reference id is matched with common and systematic gene names in Table S2). Raw optical density measurements from Tecan GENios plate incubator and reader. Wells are numbered in increasing order from upper left to lower right and can be converted to our internal identifiers using the included key (complete plate key). Not all original plates were assayed for growth curves, and there are two replicates of plate 20. (1.82 MB ZIP) [file pgen.1000407.s012.zip › mitochondria_table_s7/p13_gly.txt]

[config file info]
last_write=07:05:14_13:11:57
last write=07:05:15_13:22:16
[Run_Parameters]
Instrument=Tecan_22
Ini_Names=Read_Reps,Delid,Save_Data_File,Start_Time_Now
barcode_drug_plate=201401
user=mcostanzo
Plate_Size=96
Plate_Type=GRE96ft.pdf
Samples_to_Run=6
Overlay_Size=48
Drug_Plate=none
Plate_Quarter=none
run_ID=none
run_plate_repeat=1
Read_Reps=200
Read_Modes=Absorbance
Read_Flor_Every=2
Max_Delta_OD=0.500000
Well_By_Row_Col=none
Reorder_Map=Order_Strings_Not,0
Tip_Vol=200
OD_to_Innoc=0.100,0.100,0.380,0.380,0.380,0.380,0.760,0.760,0.100,0.100,0.380,0.380,0.380,0.380,0.760,0.760,0.100,0.100,0.380,0.380,0.380,0.380,0.760,0.760,0.100,0.100,0.380,0.380,0.380,0.380,0.760,0.760,0.100,0.100,0.380,0.380,0.380,0.380,0.760,0.760,0.100,0.100,0.380,0.380,0.380,0.380,0.760,0.760
Absorption_Max=.3
OD_to_Save=0.100,0.100,0.380,0.380,0.380,0.380,0.760,0.760,0.100,0.100,0.380,0.380,0.380,0.380,0.760,0.760,0.100,0.100,0.380,0.380,0.380,0.380,0.760,0.760,0.100,0.100,0.380,0.380,0.380,0.380,0.760,0.760,0.100,0.100,0.380,0.380,0.380,0.380,0.760,0.760,0.100,0.100,0.380,0.380,0.380,0.380,0.760,0.760
OD_to_Dilute=0.100
Save_Sample_Vol=180
Save_Sample_Reps=2
Innoc_Vol=184,184,46,46,46,46,0,0,184,184,46,46,46,46,0,0,184,184,46,46,46,46,0,0,184,184,46,46,46,46,0,0,184,184,46,46,46,46,0,0,184,184,46,46,46,46,0,0
Dilute_Vol=23,23,23,23,23,23,23,23,23,23,23,23,23,23,23,23,23,23,23,23,23,23,23,23,23,23,23,23,23,23,23,23,23,23,23,23,23,23,23,23,23,23,23,23,23,23,23,23
Save_Vol=800,800,800,800,800,800,800,800,800,800,800,800,800,800,800,800,800,800,800,800,800,800,800,800,800,800,800,800,800,800,800,800,800,800,800,800,800,800,800,800,800,800,800,800,800,800,800,800
Reference_Vol=100,100,100,100,100,100,100,100,100,100,100,100,100,100,100,100,100,100,100,100,100,100,100,100,100,100,100,100,100,100,100,100,100,100,100,100,100,100,100,100,100,100,100,100,100,100,100,100,100,100,100,100,100,100,100,100,100,100,100,100,100,100,100,100,100,100,100,100,100,100,100,100,100,100,100,100,100,100,100,100,100,100,100,100,100,100,100,100,100,100,100,100,100,100,100,100
Read_to_Innoc=20,20,20,20,20,20,20,20,20,20,20,20,20,20,20,20,20,20,20,20,20,20,20,20,20,20,20,20,20,20,20,20,20,20,20,20,20,20,20,20,20,20,20,20,20,20,20,20
Read_to_Dilute=26,26,26,26,26,26,26,26,26,26,26,26,26,26,26,26,26,26,26,26,26,26,26,26,26,26,26,26,26,26,26,26,26,26,26,26,26,26,26,26,26,26,26,26,26,26,26,26
Read_to_Save=20,20,20,20,20,20,20,20,20,20,20,20,20,20,20,20,20,20,20,20,20,20,20,20,20,20,20,20,20,20,20,20,20,20,20,20,20,20,20,20,20,20,20,20,20,20,20,20
Innoc_Target_Map=1,2,3,4,5,6,7,8,9,10,11,12,13,14,15,16,17,18,19,20,21,22,23,24,25,26,27,28,29,30,31,32,33,34,35,36,37,38,39,40,41,42,43,44,45,46,47,48
Pipet_Trigger=OD_Save_Innoc
Pipet_Volume_Adj=Con_OD_Save
Delid=no
Pre_Init=yes
Talk_To_ProMax=no
Time_Out_Time=1050
Wait_While_Busy=yes
Idle_Time=2
Screen_Run_Type=pre_screen_1
Spect_Protocol=15m
Spec_Run_File=GG_PB_Voyage.pda
Spec_Assay_File=""
Save_Data_File=14_05_07_mito13_gly_ps1_A_96_T_22.txt
Working_Dir=C%3A\\Users\\Growth_Data
Run_Control_Dir=C%3A\\Users\\Yeast_Run_Files
Tracking_Dir=""
Track_File=201401_data_track.txt
Save_Run_Data_Flag=yes
Set_Incubator_Temp=30.0
Base_Line_Flag=atstart_minimum
Pipet_Cycles_Before_Save=20
Time_Point_Save=wellmap
Innoc_Direction=down
Wells_In_Use=111111111111111111111111111111111111111111111111
Save_Sample_Map=111111001111110011111100111111001111110011111100
Sections_to_Run=0
Rows_per_Section=8
Start_Sections_Row=1
MultiProbe_Run_File=""
Multiprobe_Run_Dialogue=yes
Comments=no%20comment
Target_Temp=300
Temp_Control=On
Delta_Temp=10
ReadMode=Absorbance,Bottom
ExcitationFilter=340,340
EmissionFilter=535,465
MeasurementFilter=595
ReadsPerWellNumber=1,1
ShakeDuration=800,0
GainMode=Manual
PdfName=GRE96ft.pdf
Gain=50
Add_Drug_Map=1,1,1,1,1,1,1,1,1,1,1,1,1,1,1,1,1,1,1,1,1,1,1,1,1,1,1,1,1,1,1,1,1,1,1,1,1,1,1,1,1,1,1,1,1,1,1,1
Add_Drug_Vol=7,7,7,7,7,7,7,7,7,7,7,7,7,7,7,7,7,7,7,7,7,7,7,7,7,7,7,7,7,7,7,7,7,7,7,7,7,7,7,7,7,7,7,7,7,7,7,7
Innoc_Map=111011101110111011101110111011101110111011101110111011101110111011101110111011101110111011101110
Dilute_Map=111111111111111111111111111111111111111111111111111111111111111111111111111111111111111111111111
data_file_name=iS_1_48.txt
barcode=""
Hit_Call_Threshold=1.000000
Reference_Well=A01
WT_Ref_Well=0
Project_Name=YKO_Lib
Pipet_Gens_Point=5.00,10.00,15.00,20.00,5.00,10.00,15.00,20.00,5.00,10.00,15.00,20.00,5.00,10.00,15.00,20.00,5.00,10.00,15.00,20.00,5.00,10.00,15.00,20.00,5.00,10.00,15.00,20.00,5.00,10.00,15.00,20.00,5.00,10.00,15.00,20.00,5.00,10.00,15.00,20.00,5.00,10.00,15.00,20.00,5.00,10.00,15.00,20.00,
Shake_Divisor=1
data_handling=file_&_DB_&_auto_analysis
time_frm_freezer=-1.00
gens_frm_freezer=-1.00
Well_Vol=100
Parent_ID=""
Units=%
Quarter=A
media_name=mm
Save_Mode=one_to_one
Consolidate_Save_Map=1,2,3,4,5,6,7,8,9,10,11,12,13,14,15,16,17,18,19,20,21,22,23,24,25,26,27,28,29,30,31,32,33,34,35,36,37,38,39,40,41,42,43,44,45,46,47,48
Add_Drug_at_Start_Map=000000000000000000000000000000000000000000000000000
Add_Drug_Labware=add_drug_48
Max_Dynam_OD_Change=0.05
Reads_After_Pipet=1
Ref_Type=single_ref
Read_to_Add_Drug_at_Start=0
Send_Email_at_Pipet=no_email
Strain_Name=""
Media=ypd
drug_vol=2.00
Drug_Name=""
Drug_Conc=2
Innoc_Conc=""
Strain_Plate=none
ShakeIntensity=High
ShakeMode=Orbital
NumberOfFlashes=1
PartOfPlate=0
MovePlateOutAfterMeasurement=0
IntegrationLagTime=0
IntegrationTime=100
DelayMoveFlashFluorescence=0
[Drug_Data]
Drug_Plate=none
Strain_Plate=none
Media=mm
Drug_Name=nd,nd,nd,nd,nd,nd,nd,nd,nd,nd,nd,nd,nd,nd,nd,nd,nd,nd,nd,nd,nd,nd,nd,nd,nd,nd,nd,nd,nd,nd,nd,nd,nd,nd,nd,nd,nd,nd,nd,nd,nd,nd,nd,nd,nd,nd,nd,nd,nd,nd,nd,nd,nd,nd,nd,nd,nd,nd,nd,nd,nd,nd,nd,nd,nd,nd,nd,nd,nd,nd,nd,nd,nd,nd,nd,nd,nd,nd,nd,nd,nd,nd,nd,nd,nd,nd,nd,nd,nd,nd,nd,nd,nd,nd,nd,nd
Strain_Name=ud
Drug_Conc=""
Innoc_Conc=0.06250,0.06250,0.06250,0.06250,0.06250,0.06250,0.06250,0.06250,0.06250,0.06250,0.06250,0.06250,0.06250,0.06250,0.06250,0.06250,0.06250,0.06250,0.06250,0.06250,0.06250,0.06250,0.06250,0.06250,0.06250,0.06250,0.06250,0.06250,0.06250,0.06250,0.06250,0.06250,0.06250,0.06250,0.06250,0.06250,0.06250,0.06250,0.06250,0.06250,0.06250,0.06250,0.06250,0.06250,0.06250,0.06250,0.06250,0.06250,0.06250,0.06250,0.06250,0.06250,0.06250,0.06250,0.06250,0.06250,0.06250,0.06250,0.06250,0.06250,0.06250,0.06250,0.06250,0.06250,0.06250,0.06250,0.06250,0.06250,0.06250,0.06250,0.06250,0.06250,0.06250,0.06250,0.06250,0.06250,0.06250,0.06250,0.06250,0.06250,0.06250,0.06250,0.06250,0.06250,0.06250,0.06250,0.06250,0.06250,0.06250,0.06250,0.06250,0.06250,0.06250,0.06250,0.06250,0.06250
Run_ID=none
Plate_Quarter=A
Units=%,%,%,%,%,%,%,%,%,%,%,%,%,%,%,%,%,%,%,%,%,%,%,%,%,%,%,%,%,%,%,%,%,%,%,%,%,%,%,%,%,%,%,%,%,%,%,%,%,%,%,%,%,%,%,%,%,%,%,%,%,%,%,%,%,%,%,%,%,%,%,%,%,%,%,%,%,%,%,%,%,%,%,%,%,%,%,%,%,%,%,%,%,%,%,%
Parent_ID=""
Project_Name=YKO_Lib
Strain_Backgrnd=0,0,0,0,0,0,0,0,0,0,0,0,0,0,0,0,0,0,0,0,0,0,0,0,0,0,0,0,0,0,0,0,0,0,0,0,0,0,0,0,0,0,0,0,0,0,0,0,0,0,0,0,0,0,0,0,0,0,0,0,0,0,0,0,0,0,0,0,0,0,0,0,0,0,0,0,0,0,0,0,0,0,0,0,0,0,0,0,0,0,0,0,0,0,0,0
Well_Vol=100,100,100,100,100,100,100,100,100,100,100,100,100,100,100,100,100,100,100,100,100,100,100,100,100,100,100,100,100,100,100,100,100,100,100,100,100,100,100,100,100,100,100,100,100,100,100,100,100,100,100,100,100,100,100,100,100,100,100,100,100,100,100,100,100,100,100,100,100,100,100,100,100,100,100,100,100,100,100,100,100,100,100,100,100,100,100,100,100,100,100,100,100,100,100,100
time_frm_freezer=-1.00
gens_frm_freezer=-1.00
user=mcostanzo
Strain_Pool=ud,ud,ud,ud,ud,ud,ud,ud,ud,ud,ud,ud,ud,ud,ud,ud,ud,ud,ud,ud,ud,ud,ud,ud,ud,ud,ud,ud,ud,ud,ud,ud,ud,ud,ud,ud,ud,ud,ud,ud,ud,ud,ud,ud,ud,ud,ud,ud,ud,ud,ud,ud,ud,ud,ud,ud,ud,ud,ud,ud,ud,ud,ud,ud,ud,ud,ud,ud,ud,ud,ud,ud,ud,ud,ud,ud,ud,ud,ud,ud,ud,ud,ud,ud,ud,ud,ud,ud,ud,ud,ud,ud,ud,ud,ud,ud
Well_Alias=A01,A02,A03,A04,A05,A06,A07,A08,A09,A10,A11,A12,B01,B02,B03,B04,B05,B06,B07,B08,B09,B10,B11,B12,C01,C02,C03,C04,C05,C06,C07,C08,C09,C10,C11,C12,D01,D02,D03,D04,D05,D06,D07,D08,D09,D10,D11,D12,E01,E02,E03,E04,E05,E06,E07,E08,E09,E10,E11,E12,F01,F02,F03,F04,F05,F06,F07,F08,F09,F10,F11,F12,G01,G02,G03,G04,G05,G06,G07,G08,G09,G10,G11,G12,H01,H02,H03,H04,H05,H06,H07,H08,H09,H10,H11,H12
Well_Pos=1,2,3,4,5,6,7,8,9,10,11,12,13,14,15,16,17,18,19,20,21,22,23,24,25,26,27,28,29,30,31,32,33,34,35,36,37,38,39,40,41,42,43,44,45,46,47,48,49,50,51,52,53,54,55,56,57,58,59,60,61,62,63,64,65,66,67,68,69,70,71,72,73,74,75,76,77,78,79,80,81,82,83,84,85,86,87,88,89,90,91,92,93,94,95,96
position=A01,A02,A03,A04,A05,A06,A07,A08,A09,A10,A11,A12,B01,B02,B03,B04,B05,B06,B07,B08,B09,B10,B11,B12,C01,C02,C03,C04,C05,C06,C07,C08,C09,C10,C11,C12,D01,D02,D03,D04,D05,D06,D07,D08,D09,D10,D11,D12,E01,E02,E03,E04,E05,E06,E07,E08,E09,E10,E11,E12,F01,F02,F03,F04,F05,F06,F07,F08,F09,F10,F11,F12,G01,G02,G03,G04,G05,G06,G07,G08,G09,G10,G11,G12,H01,H02,H03,H04,H05,H06,H07,H08,H09,H10,H11,H12
[Runtime_State]
Instrument=Tecan_22
Start_Time_Now=3.2620183255E+9
Reads_Completed=98
Innoc_Direction=down
Wells_In_Use=111111111111111111111111111111111111111111111111111111111111111111111111111111111111111111111111
Innoc_Map=111111111111111111111111111111111111111111111111111111111111111111111111111111111111000000000000
Dilute_Map=111111111111111111111111111111111111111111111111111111111111111111111111111111111111111111111111
Save_Sample_Map=000000000000000000000000000000000000000000000000010000000100000001000000010000000100000001000000
Current_OD=0.271,0.282,0.075,0.306,0.322,0.300,0.294,0.346,0.277,0.292,0.273,0.354,0.307,0.316,0.072,0.331,0.324,0.233,0.363,0.229,0.269,0.240,0.348,0.376,0.346,0.215,0.072,0.360,0.388,0.289,0.199,0.261,0.246,0.371,0.330,0.384,0.294,0.320,0.072,0.197,0.349,0.178,0.202,0.242,0.281,0.345,0.341,0.409,0.243,0.200,0.072,0.167,0.170,0.176,0.217,0.214,0.317,0.241,0.335,0.290,0.298,0.216,0.073,0.173,0.182,0.206,0.269,0.242,0.240,0.341,0.323,0.405,0.325,0.312,0.310,0.263,0.400,0.360,0.322,0.389,0.391,0.364,0.345,0.381,0.266,0.353,0.322,0.329,0.321,0.301,0.326,0.337,0.316,0.316,0.280,0.359
Bckgrnd_OD=0.086,0.094,0.069,0.093,0.089,0.090,0.078,0.085,0.080,0.077,0.077,0.091,0.087,0.095,0.068,0.093,0.087,0.083,0.089,0.076,0.078,0.075,0.078,0.085,0.093,0.081,0.067,0.092,0.091,0.086,0.078,0.079,0.074,0.081,0.079,0.080,0.093,0.089,0.068,0.084,0.087,0.077,0.074,0.075,0.082,0.079,0.083,0.088,0.086,0.080,0.067,0.076,0.079,0.077,0.075,0.078,0.083,0.077,0.080,0.078,0.086,0.077,0.066,0.076,0.077,0.079,0.078,0.078,0.078,0.080,0.079,0.088,0.088,0.088,0.085,0.081,0.085,0.084,0.081,0.085,0.084,0.083,0.080,0.083,0.089,0.092,0.083,0.083,0.083,0.076,0.079,0.078,0.080,0.079,0.080,0.089
Mapped=110000001100000011000000110000001100000011000000111111111111111111111111111111111111111111111111
Pipet_Completed=000000000000000000000000000000000000000000000000000000000000000000000000000000000000000000000000
Innoc_Completed=0,0,0,0,0,0,0,0,0,0,0,0,0,0,0,0,0,0,0,0,0,0,0,0,0,0,0,0,0,0,0,0,0,0,0,0,0,0,0,0,0,0,0,0,0,0,0,0,0,0,0,0,0,0,0,0,0,0,0,0,0,0,0,0,0,0,0,0,0,0,0,0,0,0,0,0,0,0,0,0,0,0,0,0,0,0,0,0,0,0,0,0,0,0,0,0
Save_Completed=0,0,0,0,0,0,0,0,0,0,0,0,0,0,0,0,0,0,0,0,0,0,0,0,0,0,0,0,0,0,0,0,0,0,0,0,0,0,0,0,0,0,0,0,0,0,0,0,0,0,0,0,0,0,0,0,0,0,0,0,0,0,0,0,0,0,0,0,0,0,0,0,0,0,0,0,0,0,0,0,0,0,0,0,0,0,0,0,0,0,0,0,0,0,0,0
Pipeted_At=0,0,0,0,0,0,0,0,0,0,0,0,0,0,0,0,0,0,0,0,0,0,0,0,0,0,0,0,0,0,0,0,0,0,0,0,0,0,0,0,0,0,0,0,0,0,0,0,0,0,0,0,0,0,0,0,0,0,0,0,0,0,0,0,0,0,0,0,0,0,0,0,0,0,0,0,0,0,0,0,0,0,0,0,0,0,0,0,0,0,0,0,0,0,0,0
Pipeted_OD=0,0,0,0,0,0,0,0,0,0,0,0,0,0,0,0,0,0,0,0,0,0,0,0,0,0,0,0,0,0,0,0,0,0,0,0,0,0,0,0,0,0,0,0,0,0,0,0,0,0,0,0,0,0,0,0,0,0,0,0,0,0,0,0,0,0,0,0,0,0,0,0,0,0,0,0,0,0,0,0,0,0,0,0,0,0,0,0,0,0,0,0,0,0,0,0
Dilutes_Completed=0,0,0,0,0,0,0,0,0,0,0,0,0,0,0,0,0,0,0,0,0,0,0,0,0,0,0,0,0,0,0,0,0,0,0,0,0,0,0,0,0,0,0,0,0,0,0,0,0,0,0,0,0,0,0,0,0,0,0,0,0,0,0,0,0,0,0,0,0,0,0,0,0,0,0,0,0,0,0,0,0,0,0,0,0,0,0,0,0,0,0,0,0,0,0,0
Time_At_Innoc=0,0,0,0,0,0,0,0,0,0,0,0,0,0,0,0,0,0,0,0,0,0,0,0,0,0,0,0,0,0,0,0,0,0,0,0,0,0,0,0,0,0,0,0,0,0,0,0,0,0,0,0,0,0,0,0,0,0,0,0,0,0,0,0,0,0,0,0,0,0,0,0,0,0,0,0,0,0,0,0,0,0,0,0,0,0,0,0,0,0,0,0,0,0,0,0
Time_At_Save=0,0,0,0,0,0,0,0,0,0,0,0,0,0,0,0,0,0,0,0,0,0,0,0,0,0,0,0,0,0,0,0,0,0,0,0,0,0,0,0,0,0,0,0,0,0,0,0,0,0,0,0,0,0,0,0,0,0,0,0,0,0,0,0,0,0,0,0,0,0,0,0,0,0,0,0,0,0,0,0,0,0,0,0,0,0,0,0,0,0,0,0,0,0,0,0
Time_At_Dilute=0,0,0,0,0,0,0,0,0,0,0,0,0,0,0,0,0,0,0,0,0,0,0,0,0,0,0,0,0,0,0,0,0,0,0,0,0,0,0,0,0,0,0,0,0,0,0,0,0,0,0,0,0,0,0,0,0,0,0,0,0,0,0,0,0,0,0,0,0,0,0,0,0,0,0,0,0,0,0,0,0,0,0,0,0,0,0,0,0,0,0,0,0,0,0,0
Previous_OD=0.271,0.282,0.075,0.306,0.322,0.300,0.294,0.346,0.277,0.292,0.273,0.354,0.307,0.316,0.072,0.331,0.324,0.233,0.363,0.229,0.269,0.240,0.348,0.376,0.346,0.215,0.072,0.360,0.388,0.289,0.199,0.261,0.246,0.371,0.330,0.384,0.294,0.320,0.072,0.197,0.349,0.178,0.202,0.242,0.281,0.345,0.341,0.409,0.243,0.200,0.072,0.167,0.170,0.176,0.217,0.214,0.317,0.241,0.335,0.290,0.298,0.216,0.073,0.173,0.182,0.206,0.269,0.242,0.240,0.341,0.323,0.405,0.325,0.312,0.310,0.263,0.400,0.360,0.322,0.389,0.391,0.364,0.345,0.381,0.266,0.353,0.322,0.329,0.321,0.301,0.326,0.337,0.316,0.316,0.280,0.359
Prev_Delta_OD=0.000,0.001,0.001,0.002,0.000,0.005,0.005,0.001,0.003,0.002,0.001,0.001,0.001,0.003,0.002,0.003,0.000,0.002,0.000,0.003,0.001,0.007,0.000,0.005,0.016,0.002,0.000,0.002,0.004,0.000,0.005,0.002,0.002,0.002,0.001,0.004,0.006,0.003,0.001,0.002,0.002,0.003,0.002,0.004,0.000,0.004,0.006,0.015,0.002,0.003,0.002,0.003,0.003,0.001,0.003,0.001,0.004,0.007,0.003,0.002,0.004,0.001,0.000,0.001,0.004,0.003,0.003,0.003,0.003,0.005,0.000,0.000,0.006,0.003,0.001,0.001,0.005,0.003,0.005,0.004,0.004,0.001,0.003,0.008,0.000,0.002,0.002,0.001,0.002,0.002,0.002,0.005,0.003,0.007,0.004,0.011
Delta_From_Ref=0.000,-0.193,8.785,-2.962,-1.015,-0.661,2.042,-0.935,0.221,0.282,1.625,-1.245,-0.550,-3.462,8.877,-2.103,-0.018,0.148,-2.067,3.631,3.073,5.074,0.030,-1.132,-0.060,0.210,8.949,-1.758,-1.878,1.157,4.745,2.592,0.350,0.181,0.692,-0.547,-1.230,-0.956,8.957,3.740,0.069,0.246,4.979,2.940,2.090,0.045,-0.334,-2.911,0.000,0.000,0.000,0.000,0.000,0.000,0.000,0.000,0.000,0.000,0.000,0.000,0.000,0.000,0.000,0.000,0.000,0.000,0.000,0.000,0.000,0.000,0.000,0.000,0.000,0.000,0.000,0.000,0.000,0.000,0.000,0.000,0.000,0.000,0.000,0.000,0.000,0.000,0.000,0.000,0.000,0.000,0.000,0.000,0.000,0.000,0.000,0.000
Sig_OD_Delta=0,0,1,0,0,0,1,0,0,0,1,0,0,0,1,0,0,0,0,1,1,1,0,0,0,0,1,0,0,1,1,1,0,0,0,0,0,0,1,1,0,0,1,1,1,0,0,0,0,0,0,0,0,0,0,0,0,0,0,0,0,0,0,0,0,0,0,0,0,0,0,0,0,0,0,0,0,0,0,0,0,0,0,0,0,0,0,0,0,0,0,0,0,0,0,0
Add_Drug_at_Start_Map=000000000000000000000000000000000000000000000000000000000000000000000000000000000000000000000000
[Analysis]
Drug_ID=A1,A2,A3,A4,A5,A6,B1,B2,B3,B4,B5,B6,C1,C2,C3,C4,C5,C6,D1,D2,D3,D4,D5,D6,E1,E2,E3,E4,E5,E6,F1,F2,F3,F4,F5,F6,G1,G2,G3,G4,G5,G6,H1,H2,H3,H4,H5,H6
Decision=no_inh,no_inh,screen,no_inh,no_inh,no_inh,no_inh,ps2_1_1,screen,no_inh,no_inh,ps2_1_1,no_inh,ps2_1_1,screen,no_inh,no_inh,no_inh,no_inh,no_inh,ps2_4_1,ps2_1_1,no_inh,ps2_2_1,no_inh,ps2_1_1,screen,ps2_2_1,ps2_2_1,ps2_2_1,no_inh,ps2_1_1,screen,ps2_2_1,ps2_2_1,ps2_1_1,no_inh,no_inh,no_inh,ps2_1_1,no_inh,no_inh,no_inh,no_inh,no_inh,no_inh,no_inh,no_inh,no_inh,no_inh,no_inh,no_inh,no_inh,no_inh,no_inh,ps2_1_1,ps2_1_1,ps2_2_1,no_inh,no_inh,ps2_1_1,no_inh,ps2_1_1,no_inh,no_inh,no_inh,ps2_1_1,no_inh,no_inh,no_inh,no_inh,no_inh,ps2_1_1,ps2_1_1,no_inh,ps2_1_1,no_inh,ps2_1_1,no_inh,ps2_1_1,ps2_1_1,no_inh,no_inh,no_inh,no_inh,no_inh,no_inh,no_inh,no_inh,no_inh,no_inh,no_inh,no_inh,no_inh,no_inh,no_inh
Plot_Min=0.100,0.100,0.100,0.100,0.100,0.100,0.100,0.100,0.100,0.100,0.100,0.100,0.100,0.100,0.100,0.100,0.100,0.100,0.100,0.100,0.100,0.100,0.100,0.100,0.100,0.100,0.100,0.100,0.100,0.100,0.100,0.100,0.100,0.100,0.100,0.100,0.100,0.100,0.100,0.100,0.100,0.100,0.100,0.100,0.100,0.100,0.100,0.100
Plot_Max=1.500,1.500,1.500,1.500,1.500,1.500,1.500,1.500,1.500,1.500,1.500,1.500,1.500,1.500,1.500,1.500,1.500,1.500,1.500,1.500,1.500,1.500,1.500,1.500,1.500,1.500,1.500,1.500,1.500,1.500,1.500,1.500,1.500,1.500,1.500,1.500,1.500,1.500,1.500,1.500,1.500,1.500,1.500,1.500,1.500,1.500,1.500,1.500
G_Plot_Min=0.1
G_Plot_Delta=0.7
Plot_On_Off=0
OD_Gen_Pt=0.460
Gens_to_OD_Pt=5.000
Avg_G=6.296,6.055,0.000,5.842,5.693,5.855,5.806,5.939,0.000,5.732,5.604,6.830,5.720,7.095,0.000,5.485,5.352,5.993,6.077,5.720,27.854,7.609,5.374,7.999,6.699,7.442,0.000,8.362,8.368,8.026,6.002,6.930,0.000,8.117,7.876,7.289,5.744,5.861,5.794,6.296,5.244,5.468,6.409,5.505,5.608,5.613,5.645,5.854,6.002,5.549,6.103,5.889,6.092,5.367,5.428,6.785,6.179,6.609,5.504,5.372,7.429,6.299,6.487,5.386,5.505,5.192,7.252,6.563,6.085,5.564,5.653,5.165,6.976,6.906,5.839,6.617,5.609,6.023,6.111,6.607,6.564,5.632,5.739,5.296,5.768,5.314,5.302,5.319,5.600,5.317,5.662,5.647,5.638,5.824,5.962,5.543
Max_Slope=5.692,11.319,45.355,5.609,10.841,8.835,13.859,4.624,46.074,12.382,11.565,16.630,7.247,17.739,44.856,9.602,6.100,12.200,14.623,12.905,50.458,12.270,8.869,25.922,11.796,23.047,51.403,25.158,17.196,19.724,15.591,17.274,59.311,20.487,19.453,20.884,9.225,13.658,12.579,11.959,7.800,9.390,17.169,9.527,12.082,10.130,11.695,11.230,10.969,10.154,12.640,9.388,8.881,7.824,7.228,14.623,12.168,11.369,9.603,6.045,18.841,13.024,10.510,8.696,9.061,8.394,17.408,15.789,13.003,8.887,5.097,7.362,15.699,18.471,12.252,15.085,9.998,8.611,14.346,15.735,11.796,6.607,9.931,8.307,11.381,9.605,8.121,10.846,9.928,8.200,10.912,10.265,11.366,11.082,11.991,7.062
Fit_Model=all
Fit_Const_OD_Base=0.085
Fit_Const_N0=0.01500
Fit_Const_T0=0.000
G_Fit_Min=0.100
G_Fit_Delta=0.400
Fit_On_Off=0.000,0.000,0.000,0.000,0.000,0.000,0.000,0.000,0.000,0.000,0.000,0.000,0.000,0.000,0.000,0.000,0.000,0.000,0.000,0.000,0.000,0.000,0.000,0.000,0.000,0.000,0.000,0.000,0.000,0.000,0.000,0.000,0.000,0.000,0.000,0.000,0.000,0.000,0.000,0.000,0.000,0.000,0.000,0.000,0.000,0.000,0.000,0.000,0.000,0.000,0.000,0.000,0.000,0.000,0.000,0.000,0.000,0.000,0.000,0.000,0.000,0.000,0.000,0.000,0.000,0.000,0.000,0.000,0.000,0.000,0.000,0.000,0.000,0.000,0.000,0.000,0.000,0.000,0.000,0.000,0.000,0.000,0.000,0.000,0.000,0.000,0.000,0.000,0.000,0.000,0.000,0.000,0.000,0.000,0.000,0.000
Fit_Min=0.036,0.044,0.019,0.043,0.039,0.040,0.037,0.045,0.018,0.043,0.037,0.033,0.043,0.031,0.017,0.042,0.041,0.036,0.043,0.039,0.018,0.034,0.037,0.027,0.036,0.030,0.017,0.026,0.029,0.027,0.036,0.027,0.016,0.026,0.027,0.029,0.038,0.038,0.035,0.031,0.035,0.034,0.039,0.042,0.033,0.033,0.033,0.026,0.000,0.000,0.000,0.000,0.000,0.000,0.000,0.000,0.000,0.000,0.000,0.000,0.000,0.000,0.000,0.000,0.000,0.000,0.000,0.000,0.000,0.000,0.000,0.000,0.000,0.000,0.000,0.000,0.000,0.000,0.000,0.000,0.000,0.000,0.000,0.000,0.000,0.000,0.000,0.000,0.000,0.000,0.000,0.000,0.000,0.000,0.000,0.000
Fit_Delta=0.146,0.014,1.500,0.038,0.187,0.017,0.080,0.023,1.500,0.190,0.000,0.104,0.141,0.061,1.500,0.020,0.031,0.094,0.163,0.190,0.006,0.019,0.159,0.074,0.108,0.109,1.500,0.056,0.004,0.060,0.082,0.126,1.500,0.063,0.058,0.058,0.160,0.082,0.090,0.070,0.171,0.159,0.096,0.160,0.192,0.099,0.136,0.155,0.153,0.022,0.178,0.148,0.025,0.146,0.046,0.111,0.125,0.083,0.121,0.210,0.049,0.133,0.141,0.221,0.187,0.221,0.086,0.132,0.141,0.199,0.185,0.215,0.126,0.128,0.207,0.111,0.117,0.116,0.148,0.020,0.102,0.009,0.173,0.234,0.177,0.238,0.145,0.123,0.199,0.152,0.116,0.120,0.133,0.110,0.160,0.246
Fit_Offset=0.060,0.114,0.000,0.138,0.084,0.106,0.082,0.095,0.000,0.063,NaN,0.081,0.081,0.081,0.000,0.074,0.087,0.084,0.067,0.076,0.072,0.095,0.079,0.078,0.075,0.070,0.000,0.077,0.072,0.076,0.083,0.075,0.000,0.077,0.078,0.082,0.081,0.084,0.083,0.081,0.081,0.081,0.085,0.085,0.073,0.083,0.079,0.074,0.077,0.074,0.068,0.075,0.082,0.091,-0.049,0.075,0.078,0.079,0.074,0.084,0.080,0.075,0.072,0.074,0.074,0.076,0.073,0.070,0.076,0.077,0.077,0.086,0.070,0.066,0.067,0.076,0.077,0.079,0.074,0.083,0.077,0.090,0.075,0.085,0.076,0.075,0.082,0.079,0.074,0.081,0.078,0.078,0.078,0.078,0.069,0.088
Fit_N0=0.035,-0.008,0.000,-0.011,0.013,0.005,0.008,0.010,0.000,0.042,1.000,0.007,0.018,0.003,0.000,0.025,0.024,0.006,0.042,0.016,0.001,-0.003,0.009,0.005,0.018,0.015,0.000,0.003,0.012,0.005,0.006,0.007,0.000,0.004,0.003,0.003,0.007,0.010,0.008,0.005,0.006,0.007,0.007,0.006,0.014,0.004,0.004,0.006,0.006,0.022,0.015,0.006,0.005,0.007,0.113,0.009,0.006,0.001,0.005,0.012,0.003,0.011,0.006,0.013,0.010,0.007,0.006,0.010,0.010,0.006,0.010,0.010,0.010,0.013,0.032,0.007,0.005,0.003,0.011,0.001,0.005,0.001,0.006,0.016,0.010,0.014,0.005,0.005,0.008,0.004,0.004,0.004,0.006,0.004,0.012,0.010
Fit_T0=2.594,11.162,0.000,7.160,3.881,1.858,0.955,1.196,0.000,4.818,0.000,5.063,3.531,4.533,0.000,-0.769,-0.644,3.304,4.601,2.956,4.814,9.703,1.927,5.509,4.844,5.558,0.000,5.595,0.844,5.577,2.107,5.664,0.000,5.566,5.698,4.574,0.363,4.417,4.060,4.288,2.543,2.198,2.412,0.155,3.188,3.631,0.368,4.305,3.575,-2.547,3.918,4.553,9.341,3.538,-15.684,4.885,4.590,5.486,1.317,5.033,4.709,5.301,5.152,4.734,4.578,3.426,5.034,4.443,4.613,3.735,4.153,2.840,5.583,4.003,7.275,5.060,2.509,5.018,4.427,4.575,5.195,3.195,3.754,5.537,4.938,3.823,2.868,1.472,3.114,1.357,2.921,3.497,3.858,3.534,3.531,5.279
Fit_G=7.127,30.412,0.000,-7.348,3.997,1.325,3.964,-1.549,0.000,6.142,0.000,3.821,4.669,2.924,0.000,5.912,7.062,3.378,6.851,4.488,1.087,-10.868,3.490,3.691,5.368,5.531,0.000,3.528,2.137,3.899,3.277,3.960,0.000,3.762,3.496,2.884,3.703,2.921,2.830,3.467,2.971,3.142,3.001,3.398,4.180,2.870,3.058,3.307,3.421,49.679,4.690,3.200,1.192,3.197,33.480,4.142,3.431,2.394,3.370,3.533,2.846,3.892,3.617,3.666,3.526,3.345,3.871,3.963,3.901,3.099,3.534,3.625,4.562,5.312,4.881,3.615,2.997,2.862,3.875,1.054,3.498,0.678,3.351,3.717,3.557,3.826,2.903,3.140,3.578,3.054,2.851,2.704,2.861,2.806,4.145,3.693
Fit_Error=11.291,0.262,0.000,0.434,28.255,0.445,1.003,0.125,0.000,19.279,0.000,1.236,5.861,0.492,0.000,0.120,0.311,0.928,13.764,8.795,0.215,0.252,6.411,0.666,2.103,3.846,0.000,0.497,0.049,0.493,0.540,2.807,0.000,0.443,0.475,0.496,5.793,0.586,1.986,0.605,2.407,6.326,1.574,3.368,13.523,0.589,3.344,3.664,5.213,0.249,15.021,4.318,0.411,5.698,0.880,1.425,1.575,2.663,2.049,24.233,0.372,3.440,3.564,17.311,8.097,7.887,1.257,9.359,2.448,27.634,7.517,35.505,4.015,11.271,27.141,1.297,1.179,1.558,6.172,0.468,0.969,0.333,8.022,41.304,6.160,22.857,3.115,0.900,12.359,1.507,1.482,1.316,1.838,0.826,8.933,56.798
Fit_CV=220.000,2.000,0.000,5.000,214.000,3.000,103.000,2.000,0.000,233.000,0.000,89.000,203.000,51.000,0.000,2.000,2.000,157.000,267.000,242.000,11.000,9.000,149.000,220.000,214.000,262.000,0.000,76.000,3.000,84.000,118.000,243.000,0.000,77.000,77.000,58.000,184.000,121.000,123.000,171.000,137.000,159.000,106.000,145.000,214.000,157.000,151.000,266.000,233.000,2.000,252.000,180.000,10.000,204.000,40.000,91.000,214.000,192.000,142.000,213.000,51.000,266.000,271.000,191.000,219.000,243.000,243.000,201.000,202.000,187.000,229.000,204.000,247.000,250.000,265.000,91.000,140.000,181.000,226.000,11.000,83.000,2.000,235.000,274.000,230.000,228.000,153.000,139.000,211.000,141.000,145.000,145.000,162.000,138.000,221.000,318.000
Time_to_20_Gens=0,0,0,0,0,0,0,0,0,0,0,0,0,0,0,0,0,0,0,0,0,0,0,0,0,0,0,0,0,0,0,0,0,0,0,0,0,0,0,0,0,0,0,0,0,0,0,0
Time_to_each_5_Gens=0,0,0,0,0,0,0,0,0,0,0,0,0,0,0,0,0,0,0,0,0,0,0,0,0,0,0,0,0,0,0,0,0,0,0,0,0,0,0,0,0,0,0,0,0,0,0,0
Time_to_each_n_Gens=23.882,23.098,0.000,23.301,23.395,23.182,23.362,23.919,0.000,23.688,23.139,23.953,23.984,23.887,0.000,23.553,23.726,23.492,23.670,23.484,11.893,23.910,22.964,23.966,23.963,23.965,0.000,23.977,23.979,23.970,23.831,23.709,0.000,23.940,23.981,23.985,23.672,23.718,23.505,23.737,23.655,23.707,23.963,23.448,23.218,23.494,23.382,23.734,23.984,23.645,23.653,23.568,23.584,22.922,23.500,23.953,23.692,23.964,23.723,23.665,23.982,23.734,23.975,23.716,23.158,23.186,23.963,23.976,23.699,23.808,23.933,23.358,23.975,23.426,23.970,23.966,23.684,23.952,23.421,23.982,23.722,23.969,23.964,23.983,23.905,23.734,23.740,23.195,23.961,23.571,23.686,23.977,23.289,23.976,23.199,23.987
Min_Pt_OD=0,0,0,0,0,0,0,0,0,0,0,0,0,0,0,0,0,0,0,0,0,0,0,0,0,0,0,0,0,0,0,0,0,0,0,0,0,0,0,0,0,0,0,0,0,0,0,0
Min_Pt_t=0,0,0,0,0,0,0,0,0,0,0,0,0,0,0,0,0,0,0,0,0,0,0,0,0,0,0,0,0,0,0,0,0,0,0,0,0,0,0,0,0,0,0,0,0,0,0,0
TO_OD=0,0,0,0,0,0,0,0,0,0,0,0,0,0,0,0,0,0,0,0,0,0,0,0,0,0,0,0,0,0,0,0,0,0,0,0,0,0,0,0,0,0,0,0,0,0,0,0
Ref_ID=A01
Multi_Refs=single_ref
test=A01,A02,A03,A04,A05,A06,A07,A08,A09,A10,A11,A12,B01,B02,B03,B04,B05,B06,B07,B08,B09,B10,B11,B12,C01,C02,C03,C04,C05,C06,C07,C08,C09,C10,C11,C12,D01,D02,D03,D04,D05,D06,D07,D08,D09,D10,D11,D12,E01,E02,E03,E04,E05,E06,E07,E08,E09,E10,E11,E12,F01,F02,F03,F04,F05,F06,F07,F08,F09,F10,F11,F12,G01,G02,G03,G04,G05,G06,G07,G08,G09,G10,G11,G12,H01,H02,H03,H04,H05,H06,H07,H08,H09,H10,H11,H12
Start_Time_Now=3.2620183256E+9
Start_Date="5/14/2007+1:12 PM"
pv_to_plate_order=no
gen_time_cutoff=0.000
Drug_Name=nd?:;-ud+0,nd?:;-ud+0,nd?:;-ud+0,nd?:;-ud+0,nd?:;-ud+0,nd?:;-ud+0,nd?:;-ud+0,nd?:;-ud+0,nd?:;-ud+0,nd?:;-ud+0,nd?:;-ud+0,nd?:;-ud+0,nd?:;-ud+0,nd?:;-ud+0,nd?:;-ud+0,nd?:;-ud+0,nd?:;-ud+0,nd?:;-ud+0,nd?:;-ud+0,nd?:;-ud+0,nd?:;-ud+0,nd?:;-ud+0,nd?:;-ud+0,nd?:;-ud+0,nd?:;-ud+0,nd?:;-ud+0,nd?:;-ud+0,nd?:;-ud+0,nd?:;-ud+0,nd?:;-ud+0,nd?:;-ud+0,nd?:;-ud+0,nd?:;-ud+0,nd?:;-ud+0,nd?:;-ud+0,nd?:;-ud+0,nd?:;-ud+0,nd?:;-ud+0,nd?:;-ud+0,nd?:;-ud+0,nd?:;-ud+0,nd?:;-ud+0,nd?:;-ud+0,nd?:;-ud+0,nd?:;-ud+0,nd?:;-ud+0,nd?:;-ud+0,nd?:;-ud+0,nd?:;-ud+0,nd?:;-ud+0,nd?:;-ud+0,nd?:;-ud+0,nd?:;-ud+0,nd?:;-ud+0,nd?:;-ud+0,nd?:;-ud+0,nd?:;-ud+0,nd?:;-ud+0,nd?:;-ud+0,nd?:;-ud+0,nd?:;-ud+0,nd?:;-ud+0,nd?:;-ud+0,nd?:;-ud+0,nd?:;-ud+0,nd?:;-ud+0,nd?:;-ud+0,nd?:;-ud+0,nd?:;-ud+0,nd?:;-ud+0,nd?:;-ud+0,nd?:;-ud+0,nd?:;-ud+0,nd?:;-ud+0,nd?:;-ud+0,nd?:;-ud+0,nd?:;-ud+0,nd?:;-ud+0,nd?:;-ud+0,nd?:;-ud+0,nd?:;-ud+0,nd?:;-ud+0,nd?:;-ud+0,nd?:;-ud+0,nd?:;-ud+0,nd?:;-ud+0,nd?:;-ud+0,nd?:;-ud+0,nd?:;-ud+0,nd?:;-ud+0,nd?:;-ud+0,nd?:;-ud+0,nd?:;-ud+0,nd?:;-ud+0,nd?:;-ud+0,nd?:;-ud+0
Drug_Well_Pos=A01,A02,A03,A04,A05,A06,B01,B02,B03,B04,B05,B06,C01,C02,C03,C04,C05,C06,D01,D02,D03,D04,D05,D06,E01,E02,E03,E04,E05,E06,F01,F02,F03,F04,F05,F06,G01,G02,G03,G04,G05,G06,H01,H02,H03,H04,H05,H06,A07,A08,A09,A10,A11,A12,B07,B08,B09,B10,B11,B12,C07,C08,C09,C10,C11,C12,D07,D08,D09,D10,D11,D12,E07,E08,E09,E10,E11,E12,F07,F08,F09,F10,F11,F12,G07,G08,G09,G10,G11,G12,H07,H08,H09,H10,H11,H12
Avg_G_tcut=6.296,6.055,0.000,5.842,5.693,5.855,5.806,5.939,0.000,5.732,5.604,6.830,5.720,7.095,0.000,5.485,5.352,5.993,6.077,5.720,27.854,7.609,5.374,7.999,6.699,7.442,0.000,8.362,8.368,8.026,6.002,6.930,0.000,8.117,7.876,7.289,5.744,5.861,5.794,6.296,5.244,5.468,6.409,5.505,5.608,5.613,5.645,5.854,6.002,5.549,6.103,5.889,6.092,5.367,5.428,6.785,6.179,6.609,5.504,5.372,7.429,6.299,6.487,5.386,5.505,5.192,7.252,6.563,6.085,5.564,5.653,5.165,6.976,6.906,5.839,6.617,5.609,6.023,6.111,6.607,6.564,5.632,5.739,5.296,5.768,5.314,5.302,5.319,5.600,5.317,5.662,5.647,5.638,5.824,5.962,5.543
t0_from_interval=-3.627,-3.003,0.000,-7.366,0.383,-2.525,-1.842,-16.012,0.000,-3.362,-0.123,4.128,-2.960,4.066,0.000,-0.143,2.456,3.493,-3.265,-0.364,0.000,-1.000,-1.214,4.675,1.037,3.586,0.000,6.912,7.124,7.460,1.812,4.330,0.000,6.742,8.026,4.544,-1.781,-1.565,-1.022,3.600,1.297,-0.021,0.046,-0.987,0.312,3.554,0.077,4.430,3.636,1.784,2.833,4.298,1.030,2.880,-0.321,1.182,4.650,8.590,1.607,1.615,3.690,3.240,4.800,1.491,3.101,3.529,4.696,4.472,3.604,2.425,1.457,1.267,4.206,3.721,0.507,3.061,1.855,7.753,2.179,5.521,4.543,1.798,3.227,1.534,2.880,0.838,2.026,1.793,2.081,1.364,2.456,2.479,1.461,2.200,3.582,4.603
Sum_Delta_Ref=0.000,0.477,-1.000,1.762,0.036,0.026,0.082,1.977,-1.000,0.691,0.437,2.489,0.218,2.619,-1.000,0.010,0.096,1.320,0.328,0.065,4.370,2.300,0.737,2.977,1.900,2.548,-1.000,3.345,3.223,3.362,0.618,2.849,-1.000,3.275,3.460,2.539,0.313,0.105,0.038,2.117,0.834,0.693,0.071,0.750,0.029,1.024,0.107,1.731,1.474,0.074,1.289,1.854,0.920,0.480,0.435,2.035,2.158,3.216,0.378,0.104,2.761,1.755,2.691,0.139,0.899,0.505,2.749,1.477,1.702,0.455,0.425,0.704,2.667,2.269,0.366,2.292,0.495,2.771,1.158,2.093,2.643,0.464,1.390,0.311,1.058,0.599,0.076,0.129,0.494,0.251,0.781,0.763,0.272,1.026,0.876,1.382
Gens_at_time_G=3.793,3.815,0.000,3.988,4.109,3.959,4.023,4.027,0.000,4.133,4.129,3.507,4.193,3.367,0.000,4.294,4.433,3.920,3.895,4.105,0.427,3.142,4.273,2.996,3.577,3.220,0.000,2.868,2.866,2.986,3.971,3.421,0.000,2.949,3.045,3.291,4.121,4.047,4.057,3.770,4.511,4.335,3.739,4.259,4.140,4.185,4.142,4.055,3.996,4.261,3.875,4.002,3.871,4.271,4.330,3.530,3.834,3.626,4.310,4.406,3.228,3.768,3.696,4.404,4.207,4.466,3.304,3.653,3.895,4.279,4.234,4.522,3.437,3.392,4.105,3.622,4.222,3.977,3.832,3.630,3.614,4.255,4.176,4.528,4.144,4.466,4.478,4.361,4.279,4.433,4.183,4.246,4.131,4.117,3.891,4.328
G_Int_tcut=7.252,6.842,0.000,7.689,5.600,6.493,6.264,9.915,0.000,6.546,5.634,5.653,6.426,5.888,0.000,5.518,4.798,5.102,6.915,5.809,27.854,7.927,5.658,6.439,6.409,6.328,0.000,5.951,5.882,5.528,5.545,5.665,0.000,5.831,5.240,5.908,6.176,6.248,6.046,5.341,4.957,5.473,6.397,5.737,5.532,4.764,5.626,4.761,5.092,5.130,5.373,4.815,5.826,4.692,5.502,6.450,4.966,4.240,5.131,5.005,6.286,5.439,5.188,5.047,4.768,4.401,5.831,5.339,5.160,4.997,5.309,4.885,5.752,5.809,5.715,5.772,5.170,4.074,5.543,5.086,5.307,5.210,4.967,4.957,5.073,5.127,4.849,4.908,5.114,5.010,5.075,5.064,5.284,5.289,5.042,4.479
Sum_Del_12=0.000,0.011,1.051,1.100,0.439,0.050,0.331,1.225,1.032,0.208,0.458,0.885,0.357,0.950,1.033,0.178,0.234,0.720,0.004,0.512,1.105,0.704,0.398,0.899,0.741,0.921,1.030,0.976,0.876,1.017,0.580,0.939,1.049,0.979,0.995,0.869,0.438,0.523,0.511,0.835,0.516,0.410,0.392,0.438,0.547,0.754,0.620,0.855,0.732,0.399,0.777,0.900,0.640,0.589,0.002,0.732,0.841,1.002,0.596,0.452,0.912,0.824,0.949,0.641,0.748,0.689,0.922,0.806,0.824,0.758,0.685,0.287,0.913,0.937,0.622,0.833,0.718,1.003,0.688,0.870,0.923,0.651,0.850,0.370,0.776,0.515,0.686,0.637,0.707,0.560,0.714,0.754,0.652,0.784,0.776,0.673
Sum_Del_20=0.000,0.458,4.111,1.710,0.054,0.027,0.093,1.920,4.092,0.658,0.404,2.412,0.230,2.537,4.089,0.014,0.120,1.294,0.315,0.083,4.208,2.220,0.685,2.877,1.839,2.468,4.081,3.231,3.111,3.246,0.613,2.761,4.104,3.165,3.344,2.458,0.286,0.087,0.019,2.060,0.763,0.644,0.065,0.704,0.052,1.014,0.127,1.696,1.446,0.097,1.264,1.813,0.905,0.494,0.394,1.976,2.104,3.115,0.396,0.134,2.671,1.711,2.612,0.167,0.900,0.527,2.661,1.437,1.663,0.470,0.438,0.637,2.584,2.197,0.375,2.228,0.509,2.692,1.138,2.038,2.566,0.474,1.373,0.269,1.046,0.542,0.110,0.154,0.506,0.205,0.781,0.764,0.291,1.015,0.865,1.365
Sum_Del_24=0.000,0.611,6.668,2.201,0.663,0.253,0.381,2.463,6.646,1.383,1.231,3.070,0.527,3.383,6.646,1.057,1.228,1.148,0.542,0.615,6.778,3.332,1.933,4.158,2.417,3.490,6.625,4.719,4.583,4.647,0.310,3.599,6.652,4.546,4.735,3.395,1.069,0.677,0.617,2.316,2.501,1.938,0.038,1.804,0.733,0.310,0.667,1.384,1.220,0.885,1.144,1.597,0.743,0.601,1.611,2.572,2.267,3.879,0.674,1.113,3.737,1.870,3.128,1.154,0.046,0.982,3.629,1.745,1.636,0.503,0.513,2.452,3.436,2.948,0.240,2.741,0.422,2.888,1.071,2.495,3.134,0.428,0.737,1.821,0.419,2.180,1.444,1.125,0.455,1.739,0.020,0.088,0.487,0.466,0.633,0.647
Sum_12=1.273,1.284,0.222,2.373,0.834,1.323,0.941,2.498,0.241,1.064,0.814,0.388,0.915,0.322,0.239,1.095,1.038,0.552,1.276,0.761,0.168,0.569,0.874,0.374,0.531,0.351,0.242,0.297,0.396,0.256,0.692,0.334,0.224,0.294,0.278,0.404,0.835,0.750,0.762,0.438,0.756,0.862,0.881,0.835,0.725,0.519,0.653,0.418,0.540,0.873,0.496,0.373,0.633,0.684,1.275,0.541,0.431,0.271,0.676,0.821,0.361,0.448,0.324,0.631,0.524,0.583,0.350,0.466,0.448,0.514,0.587,0.986,0.359,0.336,0.651,0.439,0.555,0.270,0.584,0.403,0.350,0.621,0.422,0.903,0.496,0.758,0.586,0.636,0.565,0.712,0.559,0.519,0.621,0.488,0.497,0.600
Sum_20=4.478,4.936,0.366,6.187,4.423,4.451,4.384,6.397,0.385,5.136,4.881,2.066,4.248,1.940,0.388,4.464,4.358,3.184,4.793,4.395,0.270,2.258,5.163,1.600,2.639,2.010,0.396,1.246,1.366,1.232,3.865,1.717,0.374,1.312,1.133,2.019,4.763,4.564,4.496,2.418,5.240,5.122,4.543,5.182,4.426,3.464,4.351,2.782,3.032,4.381,3.214,2.665,3.573,3.983,4.871,2.501,2.373,1.363,4.081,4.344,1.807,2.766,1.866,4.311,3.578,3.951,1.816,3.040,2.815,4.008,4.039,5.114,1.894,2.280,4.102,2.249,3.969,1.786,3.340,2.440,1.912,4.003,3.105,4.747,3.432,5.020,4.367,4.323,3.971,4.683,3.697,3.714,4.187,3.463,3.613,3.113
Sum_24=7.095,7.707,0.427,9.296,7.759,7.348,7.476,9.558,0.450,8.478,8.326,4.025,7.622,3.712,0.450,8.152,8.323,5.947,7.637,7.710,0.317,3.763,9.028,2.938,4.678,3.605,0.470,2.376,2.512,2.448,6.785,3.496,0.443,2.549,2.360,3.700,8.164,7.772,7.712,4.779,9.596,9.033,7.133,8.899,7.828,6.785,7.762,5.711,5.875,7.980,5.951,5.498,6.352,7.696,8.706,4.523,4.828,3.216,7.769,8.208,3.358,5.225,3.967,8.250,7.049,8.077,3.466,5.350,5.459,7.598,7.608,9.547,3.659,4.148,7.335,4.354,7.517,4.207,6.024,4.600,3.961,7.523,6.358,8.916,6.676,9.276,8.539,8.221,7.550,8.834,7.075,7.183,7.582,6.629,6.462,6.448
G_by_Interval=7.252,6.842,0.000,7.689,5.600,6.493,6.264,9.915,0.000,6.546,5.634,5.653,6.426,5.888,0.000,5.518,4.798,5.102,6.915,5.809,27.854,7.927,5.658,6.439,6.409,6.328,0.000,5.951,5.882,5.528,5.545,5.665,0.000,5.831,5.240,5.908,6.176,6.248,6.046,5.341,4.957,5.473,6.397,5.737,5.532,4.764,5.626,4.761,5.092,5.130,5.373,4.815,5.826,4.692,5.502,6.450,4.966,4.240,5.131,5.005,6.286,5.439,5.188,5.047,4.768,4.401,5.831,5.339,5.160,4.997,5.309,4.885,5.752,5.809,5.715,5.772,5.170,4.074,5.543,5.086,5.307,5.210,4.967,4.957,5.073,5.127,4.849,4.908,5.114,5.010,5.075,5.064,5.284,5.289,5.042,4.479
Avg_G_t8=6.296,6.055,0.000,5.842,5.693,5.855,5.806,5.939,0.000,5.732,5.604,6.830,5.720,7.095,0.000,5.485,5.352,5.993,6.077,5.720,27.854,7.609,5.374,7.999,6.699,7.442,0.000,8.362,8.368,8.026,6.002,6.930,0.000,8.117,7.876,7.289,5.744,5.861,5.794,6.296,5.244,5.468,6.409,5.505,5.608,5.613,5.645,5.854,6.002,5.549,6.103,5.889,6.092,5.367,5.428,6.785,6.179,6.609,5.504,5.372,7.429,6.299,6.487,5.386,5.505,5.192,7.252,6.563,6.085,5.564,5.653,5.165,6.976,6.906,5.839,6.617,5.609,6.023,6.111,6.607,6.564,5.632,5.739,5.296,5.768,5.314,5.302,5.319,5.600,5.317,5.662,5.647,5.638,5.824,5.962,5.543
G_int_t8=7.252,6.842,0.000,7.689,5.600,6.493,6.264,9.915,0.000,6.546,5.634,5.653,6.426,5.888,0.000,5.518,4.798,5.102,6.915,5.809,27.854,7.927,5.658,6.439,6.409,6.328,0.000,5.951,5.882,5.528,5.545,5.665,0.000,5.831,5.240,5.908,6.176,6.248,6.046,5.341,4.957,5.473,6.397,5.737,5.532,4.764,5.626,4.761,5.092,5.130,5.373,4.815,5.826,4.692,5.502,6.450,4.966,4.240,5.131,5.005,6.286,5.439,5.188,5.047,4.768,4.401,5.831,5.339,5.160,4.997,5.309,4.885,5.752,5.809,5.715,5.772,5.170,4.074,5.543,5.086,5.307,5.210,4.967,4.957,5.073,5.127,4.849,4.908,5.114,5.010,5.075,5.064,5.284,5.289,5.042,4.479
Avg_G_t12=6.296,6.055,0.000,5.842,5.693,5.855,5.806,5.939,0.000,5.732,5.604,6.830,5.720,7.095,0.000,5.485,5.352,5.993,6.077,5.720,27.854,7.609,5.374,7.999,6.699,7.442,0.000,8.362,8.368,8.026,6.002,6.930,0.000,8.117,7.876,7.289,5.744,5.861,5.794,6.296,5.244,5.468,6.409,5.505,5.608,5.613,5.645,5.854,6.002,5.549,6.103,5.889,6.092,5.367,5.428,6.785,6.179,6.609,5.504,5.372,7.429,6.299,6.487,5.386,5.505,5.192,7.252,6.563,6.085,5.564,5.653,5.165,6.976,6.906,5.839,6.617,5.609,6.023,6.111,6.607,6.564,5.632,5.739,5.296,5.768,5.314,5.302,5.319,5.600,5.317,5.662,5.647,5.638,5.824,5.962,5.543
G_int_t12=7.252,6.842,0.000,7.689,5.600,6.493,6.264,9.915,0.000,6.546,5.634,5.653,6.426,5.888,0.000,5.518,4.798,5.102,6.915,5.809,27.854,7.927,5.658,6.439,6.409,6.328,0.000,5.951,5.882,5.528,5.545,5.665,0.000,5.831,5.240,5.908,6.176,6.248,6.046,5.341,4.957,5.473,6.397,5.737,5.532,4.764,5.626,4.761,5.092,5.130,5.373,4.815,5.826,4.692,5.502,6.450,4.966,4.240,5.131,5.005,6.286,5.439,5.188,5.047,4.768,4.401,5.831,5.339,5.160,4.997,5.309,4.885,5.752,5.809,5.715,5.772,5.170,4.074,5.543,5.086,5.307,5.210,4.967,4.957,5.073,5.127,4.849,4.908,5.114,5.010,5.075,5.064,5.284,5.289,5.042,4.479
Avg_G_inflex=5.566,2.260,0.000,0.857,5.314,1.781,5.352,1.038,0.000,5.305,0.000,6.668,5.211,7.130,0.000,0.979,1.494,5.824,5.475,5.299,1.774,3.837,4.730,7.797,6.467,7.395,0.000,8.673,3.700,8.621,5.443,6.947,0.000,8.303,8.818,7.257,4.903,5.039,5.068,6.705,4.619,4.737,4.834,4.763,5.258,5.573,5.004,5.703,5.738,2.717,5.956,5.810,6.329,5.205,0.956,6.471,6.200,7.379,5.243,4.989,7.804,6.056,6.519,5.047,5.282,5.052,7.224,6.063,5.919,5.212,5.169,4.842,6.993,6.892,5.582,6.502,5.231,6.528,5.735,6.551,6.747,1.468,5.497,4.996,5.454,4.906,4.957,5.069,5.223,4.857,5.340,5.279,5.046,5.453,5.492,5.558
G_int_inflex=6.353,2.260,0.000,2.077,5.567,1.781,5.136,1.201,0.000,5.209,0.000,5.147,4.743,5.067,0.000,0.979,1.494,4.365,6.115,4.661,1.774,3.837,3.896,5.730,5.988,6.200,0.000,5.484,3.700,5.397,4.345,5.615,0.000,5.290,5.398,4.849,3.891,3.842,3.841,5.232,3.739,3.918,4.002,3.883,4.559,4.296,3.919,4.345,4.561,2.717,5.134,4.195,6.329,4.478,0.956,5.915,4.700,4.269,4.584,4.665,5.883,4.940,5.082,4.309,4.056,3.949,5.396,4.467,4.748,3.955,4.229,5.386,5.698,5.746,4.977,5.403,4.033,4.061,4.938,6.551,5.201,1.468,4.268,4.306,4.405,4.307,3.838,4.039,4.329,3.901,4.186,4.124,3.939,3.916,4.286,4.438
G_by_Interval_g4=7.252,6.842,0.000,7.689,6.044,6.493,5.842,7.607,0.000,5.782,6.180,5.653,5.529,5.888,0.000,6.360,5.845,5.102,6.915,5.276,27.854,7.927,4.917,6.439,6.409,6.328,0.000,5.951,5.882,5.528,5.545,5.665,0.000,5.831,5.240,5.908,5.229,5.455,5.289,5.341,4.757,5.171,6.397,5.138,5.087,4.869,5.029,4.765,5.092,5.912,5.373,4.573,5.826,4.945,6.075,6.450,4.966,4.240,5.140,5.209,6.286,5.439,5.188,4.688,4.505,4.487,5.831,5.339,5.160,4.561,4.992,5.753,5.752,5.809,5.347,5.772,4.916,4.074,5.543,5.086,5.307,5.608,4.772,4.966,4.966,4.719,4.611,4.709,4.927,4.748,4.979,4.979,4.998,4.909,5.042,5.795
G_int_t8_g4=7.252,6.842,0.000,7.689,6.044,6.493,5.842,7.607,0.000,5.782,6.180,5.653,5.529,5.888,0.000,6.360,5.845,5.102,6.915,5.276,27.854,7.927,4.917,6.439,6.409,6.328,0.000,5.951,5.882,5.528,5.545,5.665,0.000,5.831,5.240,5.908,5.229,5.455,5.289,5.341,4.757,5.171,6.397,5.138,5.087,4.869,5.029,4.765,5.092,5.912,5.373,4.573,5.826,4.945,6.075,6.450,4.966,4.240,5.140,5.209,6.286,5.439,5.188,4.688,4.505,4.487,5.831,5.339,5.160,4.561,4.992,5.753,5.752,5.809,5.347,5.772,4.916,4.074,5.543,5.086,5.307,5.608,4.772,4.966,4.966,4.719,4.611,4.709,4.927,4.748,4.979,4.979,4.998,4.909,5.042,5.795
G_int_t12_g4=7.252,6.842,0.000,7.689,6.044,6.493,5.842,7.607,0.000,5.782,6.180,5.653,5.529,5.888,0.000,6.360,5.845,5.102,6.915,5.276,27.854,7.927,4.917,6.439,6.409,6.328,0.000,5.951,5.882,5.528,5.545,5.665,0.000,5.831,5.240,5.908,5.229,5.455,5.289,5.341,4.757,5.171,6.397,5.138,5.087,4.869,5.029,4.765,5.092,5.912,5.373,4.573,5.826,4.945,6.075,6.450,4.966,4.240,5.140,5.209,6.286,5.439,5.188,4.688,4.505,4.487,5.831,5.339,5.160,4.561,4.992,5.753,5.752,5.809,5.347,5.772,4.916,4.074,5.543,5.086,5.307,5.608,4.772,4.966,4.966,4.719,4.611,4.709,4.927,4.748,4.979,4.979,4.998,4.909,5.042,5.795
G_int_inflex_g4=6.353,2.260,0.000,2.077,5.567,1.781,5.136,1.201,0.000,5.209,0.000,5.147,4.743,5.067,0.000,0.979,1.494,4.365,6.115,4.661,1.774,3.837,3.896,5.730,5.988,6.200,0.000,5.484,3.700,5.397,4.345,5.615,0.000,5.290,5.398,4.849,3.891,3.842,3.841,5.232,3.739,3.918,4.002,3.883,4.559,4.296,3.919,4.345,4.561,2.717,5.134,4.195,6.329,4.478,0.956,5.915,4.700,4.269,4.584,4.665,5.883,4.940,5.082,4.149,4.056,4.197,5.396,4.467,4.748,3.955,4.229,5.386,5.698,5.746,4.977,5.403,4.033,4.061,4.938,6.551,5.201,1.468,4.268,4.525,4.405,4.118,3.838,4.039,4.329,3.901,4.186,4.124,3.939,3.916,4.286,5.789
Time_Inflex=19.828,1.477,0.254,1.966,20.562,1.966,14.200,1.477,0.254,20.562,0.498,20.562,18.114,17.136,0.254,1.477,1.477,17.136,20.562,20.562,7.349,3.923,17.136,20.562,20.562,23.254,0.254,20.317,1.966,20.562,15.178,23.254,0.254,20.562,20.562,17.136,18.359,13.955,14.689,17.136,17.136,17.136,14.444,17.380,20.562,16.891,17.136,20.562,20.562,1.477,22.519,20.562,6.126,18.359,3.679,20.562,20.562,20.562,17.136,20.562,16.891,20.562,22.519,20.562,20.562,20.562,20.562,20.562,20.562,20.562,19.828,19.583,23.498,23.254,22.275,20.562,16.891,20.807,20.317,7.104,20.562,2.945,20.562,20.807,20.562,20.562,17.380,16.646,20.562,17.380,17.136,17.136,17.136,17.136,20.562,23.498
OD_Inflex=0.230,0.104,0.073,0.135,0.285,0.093,0.169,0.111,0.074,0.285,0.100,0.192,0.239,0.142,0.072,0.113,0.128,0.183,0.264,0.281,0.070,0.099,0.250,0.154,0.201,0.192,0.072,0.133,0.089,0.143,0.173,0.209,0.073,0.143,0.142,0.140,0.261,0.174,0.183,0.157,0.259,0.248,0.191,0.267,0.284,0.192,0.226,0.236,0.238,0.093,0.265,0.230,0.083,0.251,0.091,0.192,0.215,0.166,0.205,0.313,0.132,0.219,0.221,0.307,0.275,0.304,0.169,0.212,0.231,0.282,0.275,0.317,0.208,0.213,0.293,0.194,0.208,0.203,0.229,0.082,0.188,0.087,0.260,0.328,0.269,0.336,0.243,0.213,0.288,0.252,0.203,0.204,0.217,0.195,0.255,0.350
Time_Saturation=21.296,23.009,0.254,23.009,21.051,23.009,23.743,10.774,0.254,21.051,23.009,20.562,20.562,17.380,0.254,20.807,15.912,23.743,10.040,23.743,10.774,15.667,23.009,21.051,21.051,0.000,0.254,0.000,6.370,0.000,21.051,0.000,0.254,0.000,12.976,10.040,21.541,0.000,22.764,23.743,23.743,21.051,21.051,23.009,23.009,23.743,21.296,21.051,21.051,21.051,23.009,21.051,21.051,23.009,21.051,21.051,23.743,14.200,21.051,21.051,10.040,23.009,23.009,21.051,23.009,23.743,10.040,20.807,0.000,21.051,22.764,22.764,0.000,23.743,21.051,21.051,23.009,23.743,5.881,21.051,21.296,22.275,21.051,22.519,21.051,23.009,23.009,23.743,22.764,22.764,23.009,0.000,23.743,22.764,23.009,23.987
OD_Saturation=0.250,0.278,0.073,0.300,0.296,0.298,0.306,0.186,0.074,0.296,0.322,0.192,0.284,0.152,0.072,0.315,0.188,0.289,0.139,0.323,0.070,0.140,0.353,0.157,0.209,0.000,0.072,0.000,0.091,0.000,0.268,0.000,0.073,0.000,0.091,0.095,0.309,0.000,0.305,0.262,0.395,0.326,0.253,0.346,0.319,0.330,0.298,0.249,0.250,0.304,0.271,0.246,0.251,0.347,0.319,0.199,0.268,0.094,0.301,0.324,0.090,0.257,0.235,0.316,0.326,0.380,0.090,0.219,0.000,0.299,0.326,0.399,0.000,0.213,0.286,0.200,0.331,0.288,0.090,0.207,0.204,0.310,0.272,0.370,0.276,0.381,0.381,0.363,0.327,0.373,0.317,0.000,0.319,0.301,0.276,0.359
Ref_Well_Name=A01,A01,A01,A01,A01,A01,A01,A01,A01,A01,A01,A01,A01,A01,A01,A01,A01,A01,A01,A01,A01,A01,A01,A01,A01,A01,A01,A01,A01,A01,A01,A01,A01,A01,A01,A01,A01,A01,A01,A01,A01,A01,A01,A01,A01,A01,A01,A01,A01,A01,A01,A01,A01,A01,A01,A01,A01,A01,A01,A01,A01,A01,A01,A01,A01,A01,A01,A01,A01,A01,A01,A01,A01,A01,A01,A01,A01,A01,A01,A01,A01,A01,A01,A01,A01,A01,A01,A01,A01,A01,A01,A01,A01,A01,A01,A01
Ratio_Avg_G=1.000,1.040,Inf,1.078,1.106,1.075,1.084,1.060,Inf,1.098,1.123,0.922,1.101,0.887,Inf,1.148,1.176,1.051,1.036,1.101,0.226,0.827,1.171,0.787,0.940,0.846,Inf,0.753,0.752,0.784,1.049,0.908,Inf,0.776,0.799,0.864,1.096,1.074,1.087,1.000,1.200,1.151,0.982,1.144,1.123,1.122,1.115,1.076,1.049,1.135,1.031,1.069,1.033,1.173,1.160,0.928,1.019,0.953,1.144,1.172,0.847,0.999,0.971,1.169,1.144,1.213,0.868,0.959,1.035,1.131,1.114,1.219,0.902,0.912,1.078,0.951,1.122,1.045,1.030,0.953,0.959,1.118,1.097,1.189,1.091,1.185,1.187,1.184,1.124,1.184,1.112,1.115,1.117,1.081,1.056,1.136
Ratio_Fit_G=1.000,0.234,Inf,-0.970,1.783,5.377,1.798,-4.600,Inf,1.160,Inf,1.865,1.526,2.437,Inf,1.206,1.009,2.110,1.040,1.588,6.555,-0.656,2.042,1.931,1.328,1.289,Inf,2.020,3.335,1.828,2.175,1.800,Inf,1.894,2.038,2.471,1.925,2.440,2.518,2.056,2.399,2.268,2.374,2.097,1.705,2.483,2.330,2.155,2.083,0.143,1.520,2.227,5.979,2.229,0.213,1.721,2.077,2.977,2.114,2.017,2.504,1.831,1.970,1.944,2.021,2.130,1.841,1.798,1.827,2.300,2.016,1.966,1.562,1.342,1.460,1.971,2.378,2.490,1.839,6.761,2.037,10.511,2.127,1.917,2.003,1.863,2.455,2.269,1.992,2.333,2.499,2.636,2.491,2.540,1.719,1.930
Ratio_G_Int=1.000,1.060,Inf,0.943,1.295,1.117,1.158,0.731,Inf,1.108,1.287,1.283,1.128,1.232,Inf,1.314,1.511,1.421,1.049,1.248,0.260,0.915,1.282,1.126,1.131,1.146,Inf,1.218,1.233,1.312,1.308,1.280,Inf,1.244,1.384,1.227,1.174,1.161,1.199,1.358,1.463,1.325,1.134,1.264,1.311,1.522,1.289,1.523,1.424,1.414,1.350,1.506,1.245,1.545,1.318,1.124,1.460,1.710,1.413,1.449,1.154,1.333,1.398,1.437,1.521,1.648,1.244,1.358,1.405,1.451,1.366,1.485,1.261,1.248,1.269,1.256,1.403,1.780,1.308,1.426,1.366,1.392,1.460,1.463,1.429,1.414,1.495,1.478,1.418,1.448,1.429,1.432,1.372,1.371,1.438,1.619
Ratio_t0_Fit=1.000,0.232,Inf,0.362,0.668,1.396,2.715,2.169,Inf,0.538,Inf,0.512,0.734,0.572,Inf,-3.375,-4.030,0.785,0.564,0.877,0.539,0.267,1.346,0.471,0.535,0.467,Inf,0.464,3.072,0.465,1.231,0.458,Inf,0.466,0.455,0.567,7.147,0.587,0.639,0.605,1.020,1.180,1.075,16.687,0.814,0.714,7.048,0.602,0.726,-1.018,0.662,0.570,0.278,0.733,-0.165,0.531,0.565,0.473,1.970,0.515,0.551,0.489,0.503,0.548,0.567,0.757,0.515,0.584,0.562,0.694,0.625,0.913,0.465,0.648,0.357,0.513,1.034,0.517,0.586,0.567,0.499,0.812,0.691,0.468,0.525,0.678,0.904,1.762,0.833,1.911,0.888,0.742,0.672,0.734,0.734,0.491
Ratio_t0_G_Int=1.000,1.208,-Inf,0.492,-9.477,1.436,1.969,0.226,-Inf,1.079,29.426,-0.879,1.225,-0.892,-Inf,25.298,-1.476,-1.038,1.111,9.952,-Inf,3.625,2.988,-0.776,-3.496,-1.011,-Inf,-0.525,-0.509,-0.486,-2.002,-0.838,-Inf,-0.538,-0.452,-0.798,2.036,2.317,3.548,-1.007,-2.796,176.067,-78.986,3.673,-11.619,-1.020,-47.098,-0.819,-0.997,-2.032,-1.280,-0.844,-3.521,-1.259,11.312,-3.069,-0.780,-0.422,-2.257,-2.245,-0.983,-1.119,-0.755,-2.432,-1.169,-1.028,-0.772,-0.811,-1.006,-1.496,-2.489,-2.862,-0.862,-0.975,-7.160,-1.185,-1.955,-0.468,-1.664,-0.657,-0.798,-2.017,-1.124,-2.364,-1.259,-4.326,-1.790,-2.023,-1.743,-2.658,-1.477,-1.463,-2.482,-1.648,-1.013,-0.788
Ref_Curve_Array=1,1,1,1,1,1,1,1,1,1,1,1,1,1,1,1,1,1,1,1,1,1,1,1,1,1,1,1,1,1,1,1,1,1,1,1,1,1,1,1,1,1,1,1,1,1,1,1,1,1,1,1,1,1,1,1,1,1,1,1,1,1,1,1,1,1,1,1,1,1,1,1,1,1,1,1,1,1,1,1,1,1,1,1,1,1,1,1,1,1,1,1,1,1,1,1
Default_ref=0
Comm_Map=,,,,,
Comm_Consol=,,,,,,,,
Comm_Screen=,,,,,
Analysis_Set=A,A,A,A,A,A,A,A,A,A,A,A,A,A,A,A,A,A,A,A,A,A,A,A,A,A,A,A,A,A,A,A,A,A,A,A,A,A,A,A,A,A,A,A,A,A,A,A,A,A,A,A,A,A,A,A,A,A,A,A,A,A,A,A,A,A,A,A,A,A,A,A,A,A,A,A,A,A,A,A,A,A,A,A,A,A,A,A,A,A,A,A,A,A,A,A
Ref_Type=single_ref,single_ref,single_ref,single_ref,single_ref,single_ref,single_ref,single_ref,single_ref,single_ref,single_ref,single_ref,single_ref,single_ref,single_ref,single_ref,single_ref,single_ref,single_ref,single_ref,single_ref,single_ref,single_ref,single_ref,single_ref,single_ref,single_ref,single_ref,single_ref,single_ref,single_ref,single_ref,single_ref,single_ref,single_ref,single_ref,single_ref,single_ref,single_ref,single_ref,single_ref,single_ref,single_ref,single_ref,single_ref,single_ref,single_ref,single_ref,single_ref,single_ref,single_ref,single_ref,single_ref,single_ref,single_ref,single_ref,single_ref,single_ref,single_ref,single_ref,single_ref,single_ref,single_ref,single_ref,single_ref,single_ref,single_ref,single_ref,single_ref,single_ref,single_ref,single_ref,single_ref,single_ref,single_ref,single_ref,single_ref,single_ref,single_ref,single_ref,single_ref,single_ref,single_ref,single_ref,single_ref,single_ref,single_ref,single_ref,single_ref,single_ref,single_ref,single_ref,single_ref,single_ref,single_ref,single_ref
Wells_In_Use=0,0,0,0,0,0,0,0,0,0,0,0,0,0,0,0,0,0,0,0,0,0,0,0,0,0,0,0,0,0,0,0,0,0,0,0,0,0,0,0,0,0,0,0,0,0,0,0,0,0,0,0,0,0,0,0,0,0,0,0,0,0,0,0,0,0,0,0,0,0,0,0,0,0,0,0,0,0,0,0,0,0,0,0,0,0,0,0,0,0,0,0,0,0,0,0
[Flor:]
[Flor2:]
[Lumin:]
[Data:]
Read=DateTime	RunT[s]	Temp	Well_1	Well_2	Well_3	Well_4	Well_5	Well_6	Well_7	Well_8	Well_9	Well_10	Well_11	Well_12	Well_13	Well_14	Well_15	Well_16	Well_17	Well_18	Well_19	Well_20	Well_21	Well_22	Well_23	Well_24	Well_25	Well_26	Well_27	Well_28	Well_29	Well_30	Well_31	Well_32	Well_33	Well_34	Well_35	Well_36	Well_37	Well_38	Well_39	Well_40	Well_41	Well_42	Well_43	Well_44	Well_45	Well_46	Well_47	Well_48	Well_49	Well_50	Well_51	Well_52	Well_53	Well_54	Well_55	Well_56	Well_57	Well_58	Well_59	Well_60	Well_61	Well_62	Well_63	Well_64	Well_65	Well_66	Well_67	Well_68	Well_69	Well_70	Well_71	Well_72	Well_73	Well_74	Well_75	Well_76	Well_77	Well_78	Well_79	Well_80	Well_81	Well_82	Well_83	Well_84	Well_85	Well_86	Well_87	Well_88	Well_89	Well_90	Well_91	Well_92	Well_93	Well_94	Well_95	Well_96
1=13:26:56	913	301	0.0894	0.0970	0.0730	0.0931	0.0903	0.0900	0.0831	0.0877	0.0816	0.0777	0.0783	0.0915	0.0922	0.0954	0.0744	0.0938	0.0889	0.0859	0.0970	0.0859	0.0906	0.0802	0.0814	0.0873	0.0926	0.0826	0.0718	0.0931	0.0914	0.0915	0.0808	0.0836	0.0772	0.0820	0.0807	0.0804	0.0930	0.0920	0.0728	0.0876	0.0898	0.0831	0.0791	0.0779	0.0866	0.0855	0.0849	0.0999	0.0867	0.0867	0.0718	0.0800	0.0821	0.0795	0.0791	0.0795	0.0865	0.0865	0.0835	0.0811	0.0875	0.0830	0.0726	0.0799	0.0834	0.0833	0.0855	0.0912	0.0849	0.0824	0.0818	0.0914	0.0879	0.0881	0.0899	0.0834	0.1013	0.0837	0.0811	0.0868	0.0871	0.0840	0.0804	0.0853	0.0921	0.0919	0.0882	0.0829	0.0861	0.0801	0.0799	0.0791	0.0855	0.0809	0.0831	0.0998
2=13:41:37	1793	301	0.0863	0.1084	0.0742	0.1198	0.0957	0.1009	0.0899	0.0959	0.0836	0.0814	0.0903	0.0934	0.0974	0.0988	0.0742	0.0938	0.1003	0.0856	0.0994	0.0825	0.0837	0.0839	0.0786	0.0967	0.0929	0.0861	0.0714	0.1014	0.1121	0.0912	0.0813	0.0845	0.0787	0.0868	0.0902	0.0832	0.0998	0.0889	0.0727	0.1034	0.0876	0.0809	0.0788	0.0805	0.0842	0.0823	0.0854	0.1167	0.0857	0.0849	0.0737	0.0785	0.0797	0.0791	0.0807	0.0782	0.0850	0.0800	0.0818	0.0788	0.0895	0.0860	0.0729	0.0816	0.0808	0.0825	0.0834	0.0838	0.0790	0.0897	0.0807	0.0975	0.0902	0.0887	0.0864	0.0879	0.0872	0.0926	0.0822	0.0918	0.0891	0.0852	0.0883	0.0829	0.1065	0.0958	0.0884	0.0854	0.0902	0.0861	0.0821	0.0825	0.0842	0.0820	0.0812	0.1285
3=13:56:18	2674	301	0.0917	0.0971	0.0749	0.1444	0.0959	0.1048	0.0870	0.1088	0.0856	0.0816	0.0852	0.0965	0.0919	0.1086	0.0763	0.0961	0.1326	0.0886	0.1061	0.0820	0.0849	0.0807	0.0805	0.0958	0.0983	0.0870	0.0744	0.1123	0.1284	0.0888	0.0810	0.0834	0.0772	0.0839	0.0799	0.0884	0.0953	0.0915	0.0737	0.0864	0.0926	0.0808	0.0791	0.0773	0.0841	0.0837	0.0875	0.1027	0.0915	0.0832	0.0743	0.0790	0.0832	0.0795	0.0783	0.0782	0.0830	0.0836	0.0805	0.0822	0.0883	0.0813	0.0728	0.0807	0.0807	0.0827	0.0862	0.0817	0.0817	0.0829	0.0803	0.0994	0.0919	0.0893	0.0882	0.0854	0.0856	0.0854	0.0838	0.0848	0.0869	0.0859	0.0834	0.0865	0.0905	0.0957	0.0881	0.0859	0.0901	0.0785	0.0856	0.0843	0.0833	0.0828	0.0832	0.1060
4=14:10:59	3555	301	0.0884	0.0993	0.0716	0.1183	0.0908	0.0922	0.0826	0.0905	0.0805	0.0792	0.0782	0.0979	0.0874	0.1064	0.0734	0.0925	0.0917	0.0872	0.1237	0.0790	0.0818	0.0808	0.0784	0.0983	0.0941	0.0831	0.0729	0.1083	0.1072	0.0877	0.0829	0.0809	0.0750	0.0822	0.0795	0.0810	0.0967	0.0895	0.0729	0.0872	0.0891	0.0786	0.0764	0.0772	0.0847	0.0826	0.0851	0.0915	0.0862	0.0819	0.0721	0.0788	0.0826	0.0800	0.0761	0.0780	0.0864	0.0799	0.0823	0.0802	0.0860	0.0810	0.0725	0.0785	0.0802	0.0833	0.0831	0.0827	0.0796	0.0845	0.0802	0.1080	0.0919	0.0910	0.0947	0.0847	0.0862	0.0849	0.0829	0.0864	0.0846	0.0860	0.0834	0.0855	0.0966	0.0946	0.0874	0.0856	0.0825	0.0788	0.0801	0.0795	0.0824	0.0832	0.0824	0.0954
5=14:25:39	4436	300	0.0886	0.0940	0.0748	0.1065	0.0914	0.0906	0.0838	0.0865	0.0829	0.0777	0.0773	0.0940	0.0948	0.1216	0.0744	0.0942	0.0906	0.0854	0.1008	0.0795	0.0830	0.0827	0.0817	0.0870	0.0927	0.0850	0.0728	0.0919	0.0978	0.0871	0.0815	0.0833	0.0784	0.0825	0.0812	0.0824	0.1047	0.0929	0.0735	0.0994	0.0871	0.0828	0.0763	0.0803	0.0838	0.0858	0.0910	0.0896	0.0875	0.0859	0.0739	0.0796	0.0834	0.0790	0.0777	0.0784	0.0852	0.0802	0.0835	0.0825	0.0893	0.0792	0.0719	0.0801	0.0812	0.0829	0.0798	0.0808	0.0822	0.0870	0.0815	0.0880	0.0914	0.0909	0.0918	0.0857	0.0876	0.0908	0.0902	0.0900	0.0889	0.0855	0.0803	0.0848	0.0908	0.0938	0.0879	0.0859	0.0830	0.0789	0.0839	0.0816	0.0841	0.0800	0.0825	0.0960
6=14:40:20	5317	296	0.0928	0.1040	0.0735	0.1411	0.0937	0.1080	0.0818	0.0934	0.0797	0.0776	0.0795	0.0946	0.0893	0.1112	0.0749	0.0934	0.0987	0.0848	0.1210	0.0790	0.0798	0.0886	0.0776	0.0846	0.1048	0.0830	0.0710	0.1129	0.1276	0.0896	0.0778	0.0814	0.0755	0.0831	0.0793	0.0798	0.0973	0.0900	0.0705	0.0851	0.0882	0.0789	0.0750	0.0761	0.0843	0.0831	0.0844	0.0895	0.0885	0.0818	0.0715	0.0799	0.0814	0.0777	0.0785	0.0789	0.0855	0.0797	0.0806	0.0787	0.0878	0.0782	0.0708	0.0773	0.0787	0.0812	0.0802	0.0813	0.0801	0.0802	0.0805	0.0911	0.0894	0.0884	0.0967	0.0831	0.0875	0.0844	0.0824	0.0846	0.0854	0.0836	0.0799	0.0849	0.0906	0.0944	0.0884	0.0834	0.0836	0.0765	0.0796	0.0778	0.0796	0.0791	0.0819	0.1027
7=14:55:01	6197	300	0.0939	0.1126	0.0726	0.1196	0.0964	0.0926	0.0789	0.1131	0.0820	0.0798	0.0786	0.0935	0.0928	0.1710	0.0722	0.0966	0.0870	0.0835	0.1229	0.0765	0.0784	0.0768	0.0793	0.0976	0.1029	0.0813	0.0719	0.1220	0.1436	0.0872	0.0799	0.0794	0.0753	0.0811	0.0802	0.0816	0.1051	0.0935	0.0707	0.0840	0.0913	0.0796	0.0749	0.0748	0.0818	0.0827	0.0833	0.0924	0.0879	0.0802	0.0721	0.0777	0.0790	0.0769	0.0760	0.0775	0.0843	0.0790	0.0806	0.0807	0.0874	0.0794	0.0698	0.0776	0.0786	0.0793	0.0782	0.0811	0.0783	0.0834	0.0793	0.0948	0.0923	0.0895	0.0928	0.0817	0.0850	0.0940	0.0820	0.0890	0.0867	0.0835	0.0844	0.0865	0.0906	0.0927	0.0825	0.0841	0.0877	0.0776	0.0793	0.0793	0.0807	0.0807	0.0802	0.0969
8=15:09:42	7078	301	0.0905	0.1161	0.0748	0.1348	0.0975	0.0929	0.0813	0.1020	0.0842	0.0822	0.0780	0.0952	0.0922	0.1555	0.0738	0.0966	0.0949	0.0868	0.1170	0.0788	0.0822	0.0808	0.0830	0.0996	0.0944	0.0837	0.0741	0.0919	0.1259	0.0907	0.0817	0.0822	0.0762	0.0839	0.0808	0.0838	0.1152	0.0913	0.0713	0.0887	0.0879	0.0818	0.0776	0.0778	0.0846	0.0875	0.0866	0.0999	0.0881	0.0843	0.0725	0.0784	0.0887	0.0790	0.0787	0.0800	0.0872	0.0800	0.0808	0.0807	0.0902	0.0815	0.0714	0.0794	0.0800	0.0821	0.0842	0.0836	0.0808	0.0878	0.0785	0.1036	0.0915	0.0936	0.0906	0.0846	0.0866	0.1007	0.0842	0.0870	0.0881	0.0833	0.0810	0.0869	0.0910	0.0967	0.0864	0.0882	0.0831	0.0798	0.0800	0.0832	0.0830	0.0828	0.0809	0.0916
9=15:24:22	7959	301	0.1128	0.1176	0.0747	0.1762	0.1177	0.1245	0.0843	0.1019	0.0833	0.0810	0.0924	0.1003	0.0953	0.1484	0.0741	0.1003	0.0904	0.0861	0.1458	0.0834	0.0828	0.0810	0.0804	0.0951	0.0952	0.0807	0.0738	0.1071	0.1270	0.0891	0.0835	0.0820	0.0788	0.0817	0.0824	0.0842	0.1094	0.0931	0.0723	0.0914	0.0945	0.0817	0.0769	0.0798	0.0848	0.0837	0.0916	0.0892	0.0901	0.0832	0.0725	0.0800	0.0946	0.0787	0.0801	0.0788	0.0882	0.0818	0.0843	0.0813	0.0903	0.0800	0.0722	0.0790	0.0800	0.0824	0.0823	0.0974	0.0798	0.0865	0.0806	0.0907	0.0919	0.0919	0.0903	0.0839	0.0863	0.0967	0.0820	0.0880	0.0920	0.0848	0.0842	0.0885	0.0927	0.0975	0.0885	0.0877	0.0840	0.0766	0.0877	0.0834	0.0868	0.0846	0.0826	0.0893
10=15:39:03	8840	300	0.0962	0.1018	0.0743	0.1562	0.1024	0.0973	0.0824	0.1101	0.0823	0.0819	0.0775	0.0947	0.1015	0.1511	0.0740	0.1061	0.0975	0.0876	0.1165	0.0803	0.0818	0.0805	0.0862	0.0992	0.0950	0.0828	0.0717	0.1034	0.0965	0.0887	0.0813	0.0815	0.0750	0.0888	0.0787	0.0836	0.1005	0.0921	0.0719	0.0851	0.0869	0.0813	0.0753	0.0787	0.0846	0.0820	0.0838	0.1072	0.0930	0.0807	0.0731	0.0791	0.0897	0.0781	0.0801	0.0784	0.0889	0.0797	0.0807	0.0815	0.0906	0.0812	0.0719	0.0802	0.0777	0.0837	0.0835	0.0828	0.0784	0.0858	0.0795	0.1028	0.0951	0.0904	0.0889	0.0833	0.0863	0.0864	0.0840	0.0890	0.0881	0.0845	0.0837	0.0884	0.0944	0.0981	0.0882	0.0901	0.0832	0.0786	0.0788	0.0820	0.0797	0.0817	0.0846	0.0930
11=15:53:44	9721	301	0.0987	0.1053	0.0764	0.1402	0.1114	0.0996	0.0798	0.0989	0.0849	0.0812	0.0866	0.1078	0.0898	0.1229	0.0739	0.0985	0.1032	0.0879	0.1205	0.0835	0.0840	0.0795	0.0817	0.0934	0.0976	0.0819	0.0714	0.1028	0.1034	0.0922	0.0828	0.0845	0.0777	0.0819	0.0811	0.0841	0.0991	0.0979	0.0716	0.0896	0.0886	0.0828	0.0777	0.0781	0.0842	0.0852	0.0871	0.0977	0.0872	0.0819	0.0736	0.0793	0.0835	0.0788	0.0798	0.0788	0.0888	0.0799	0.0833	0.0818	0.0905	0.0784	0.0719	0.0797	0.0810	0.0828	0.0943	0.0846	0.0815	0.0822	0.0788	0.0917	0.0910	0.0895	0.0855	0.0840	0.0879	0.0860	0.0836	0.0909	0.0886	0.0855	0.0847	0.0858	0.0914	0.0945	0.0859	0.0840	0.0848	0.0790	0.0822	0.0806	0.0862	0.0839	0.0820	0.0941
12=16:08:25	10601	301	0.1117	0.1122	0.0751	0.1208	0.1039	0.1093	0.0830	0.0906	0.0830	0.0817	0.0888	0.0952	0.0965	0.1456	0.0732	0.1122	0.0881	0.0859	0.1234	0.0825	0.0811	0.0790	0.0792	0.0909	0.1019	0.0841	0.0738	0.1268	0.1157	0.0884	0.0829	0.0815	0.0768	0.0843	0.0822	0.0827	0.1125	0.0929	0.0722	0.0867	0.0890	0.0829	0.0772	0.0816	0.0835	0.0833	0.0853	0.0959	0.0862	0.0821	0.0736	0.0782	0.0848	0.0796	0.0778	0.0804	0.0866	0.0798	0.0832	0.0813	0.0888	0.0790	0.0721	0.0792	0.0782	0.0822	0.0819	0.0798	0.0804	0.0875	0.0811	0.0992	0.0934	0.0965	0.0888	0.0846	0.0879	0.0933	0.0836	0.0941	0.0875	0.0855	0.0829	0.0879	0.0921	0.0951	0.0891	0.0865	0.0909	0.0794	0.0836	0.0811	0.0838	0.0820	0.0826	0.0921
13=16:23:06	11482	298	0.0982	0.1003	0.0735	0.1290	0.1004	0.1054	0.0825	0.0921	0.0836	0.0807	0.0789	0.1005	0.0943	0.1372	0.0720	0.0948	0.0922	0.0893	0.1077	0.0816	0.0825	0.0805	0.0866	0.0925	0.0947	0.0834	0.0720	0.1097	0.1129	0.0895	0.0798	0.0838	0.0757	0.0839	0.0814	0.0828	0.0964	0.0916	0.0706	0.0853	0.0896	0.0822	0.0780	0.0809	0.0832	0.0843	0.0845	0.1089	0.0859	0.0828	0.0714	0.0787	0.0866	0.0791	0.0786	0.0804	0.0876	0.0818	0.0825	0.0817	0.0910	0.0789	0.0708	0.0792	0.0792	0.0837	0.0803	0.0823	0.0795	0.1268	0.0797	0.0948	0.0903	0.0901	0.0849	0.0844	0.0970	0.0866	0.0817	0.0932	0.0883	0.0890	0.0905	0.0869	0.0907	0.0941	0.0882	0.0859	0.0874	0.0810	0.0818	0.0821	0.0863	0.0834	0.0813	0.0959
14=16:37:46	12363	300	0.0948	0.1092	0.0736	0.1366	0.0925	0.0970	0.0853	0.0938	0.0845	0.0788	0.0829	0.0952	0.0924	0.1291	0.0727	0.1006	0.0896	0.0857	0.1085	0.0844	0.0815	0.0792	0.0799	0.0889	0.0984	0.0825	0.0720	0.1114	0.1165	0.0912	0.0814	0.0817	0.0781	0.0837	0.0813	0.0833	0.1015	0.0972	0.0714	0.0941	0.0924	0.0823	0.0766	0.0822	0.0847	0.0811	0.0863	0.0953	0.0881	0.0827	0.0709	0.0809	0.0825	0.0792	0.0790	0.0802	0.0864	0.0790	0.0839	0.0809	0.0899	0.0804	0.0714	0.0794	0.0787	0.0853	0.0832	0.0832	0.0804	0.0863	0.0828	0.0981	0.0954	0.0929	0.0938	0.0841	0.0892	0.0890	0.0825	0.0877	0.0866	0.0854	0.0831	0.0883	0.0927	0.0975	0.0883	0.0863	0.0870	0.0772	0.0834	0.0815	0.0851	0.0831	0.0825	0.0993
15=16:52:27	13244	300	0.0931	0.0944	0.0740	0.1052	0.0897	0.0927	0.0822	0.0868	0.0831	0.0821	0.0810	0.0974	0.0972	0.1155	0.0745	0.0958	0.0917	0.0877	0.0911	0.0835	0.0828	0.0821	0.0839	0.0948	0.0949	0.0843	0.0734	0.0982	0.1017	0.0929	0.0817	0.0821	0.0764	0.0859	0.0841	0.0854	0.0992	0.0931	0.0730	0.0879	0.0889	0.0835	0.0783	0.0857	0.0862	0.0841	0.0877	0.1050	0.0928	0.0828	0.0731	0.0789	0.0835	0.0793	0.0793	0.0827	0.0866	0.0819	0.0848	0.0820	0.0911	0.0801	0.0722	0.0805	0.0778	0.0852	0.0832	0.0834	0.0802	0.0850	0.0815	0.1091	0.0935	0.0926	0.0893	0.0861	0.0910	0.0871	0.0850	0.0860	0.0886	0.0870	0.0843	0.0894	0.0926	0.0973	0.0876	0.0868	0.0860	0.0811	0.0828	0.0813	0.0835	0.0822	0.0826	0.0952
16=17:07:08	14124	301	0.0932	0.1144	0.0715	0.1604	0.1070	0.1213	0.0777	0.0921	0.0822	0.0770	0.0982	0.1079	0.0931	0.1676	0.0716	0.1114	0.0878	0.0851	0.1397	0.0792	0.0791	0.0782	0.0821	0.0900	0.0936	0.0813	0.0703	0.1269	0.1308	0.0903	0.0842	0.0813	0.0756	0.0843	0.0804	0.0833	0.0987	0.0983	0.0683	0.0991	0.1016	0.0771	0.0751	0.0783	0.0822	0.0793	0.0856	0.0894	0.0862	0.0806	0.0688	0.0777	0.0871	0.0772	0.0766	0.0780	0.0848	0.0769	0.0831	0.0786	0.0880	0.0769	0.0674	0.0772	0.0770	0.0840	0.0838	0.0797	0.0776	0.0796	0.0826	0.0886	0.0925	0.0881	0.0865	0.0813	0.0873	0.0874	0.0835	0.0897	0.0868	0.0852	0.0811	0.0865	0.0892	0.0949	0.0856	0.0837	0.0828	0.0775	0.0814	0.0802	0.0862	0.0813	0.0806	0.0926
17=17:21:49	15005	298	0.0957	0.1087	0.0722	0.1419	0.1113	0.1021	0.0862	0.0926	0.0843	0.0816	0.0799	0.0957	0.1009	0.1313	0.0749	0.1028	0.0975	0.0888	0.1095	0.0830	0.0839	0.0850	0.0849	0.0886	0.0961	0.0857	0.0728	0.0932	0.0910	0.0937	0.0831	0.0839	0.0790	0.0952	0.0850	0.0856	0.1006	0.0941	0.0736	0.1004	0.0909	0.0829	0.0791	0.0828	0.0882	0.0879	0.0890	0.0884	0.0891	0.0845	0.0710	0.0800	0.0897	0.0830	0.0782	0.0802	0.1040	0.0861	0.0884	0.0808	0.0940	0.0810	0.0716	0.0821	0.0816	0.0977	0.0879	0.0980	0.0831	0.0863	0.0851	0.0933	0.0969	0.0936	0.0870	0.0885	0.0919	0.0877	0.0862	0.0921	0.0891	0.0887	0.0860	0.0898	0.0959	0.0988	0.0911	0.0896	0.0889	0.0817	0.0844	0.0825	0.0856	0.0835	0.0832	0.1005
18=17:36:30	15886	301	0.0960	0.0997	0.0710	0.1276	0.1014	0.0992	0.0830	0.0854	0.0796	0.0776	0.0788	0.0953	0.0967	0.1314	0.0710	0.1004	0.0878	0.0850	0.0892	0.0814	0.0818	0.0753	0.0799	0.0974	0.0942	0.0819	0.0716	0.1037	0.0971	0.0876	0.0789	0.0825	0.0743	0.0872	0.0825	0.0816	0.1042	0.0982	0.0722	0.1105	0.0867	0.0826	0.0772	0.0787	0.0829	0.0803	0.0861	0.0944	0.0909	0.0811	0.0687	0.0785	0.0836	0.0776	0.0762	0.0796	0.0860	0.0792	0.0815	0.0798	0.0941	0.0777	0.0679	0.0798	0.0781	0.0835	0.0816	0.0814	0.0785	0.0840	0.0823	0.0985	0.0997	0.0905	0.0868	0.0842	0.0894	0.0888	0.0836	0.0900	0.0863	0.0868	0.0823	0.0879	0.0932	0.0946	0.0864	0.0860	0.0836	0.0811	0.0810	0.0792	0.0831	0.0822	0.0809	0.0934
19=17:51:10	16767	301	0.0941	0.1009	0.0731	0.1023	0.0942	0.0936	0.0837	0.0898	0.0821	0.0779	0.0788	0.0963	0.0937	0.1030	0.0732	0.0961	0.0890	0.0852	0.0909	0.0829	0.0830	0.0868	0.0826	0.0864	0.0975	0.0844	0.0729	0.1066	0.0980	0.0917	0.0807	0.0833	0.0765	0.0872	0.0828	0.0830	0.0996	0.0915	0.0712	0.0984	0.0926	0.0828	0.0775	0.0822	0.0858	0.0818	0.0879	0.0915	0.0925	0.0834	0.0712	0.0772	0.0856	0.0811	0.0784	0.0815	0.0883	0.0815	0.0838	0.0826	0.0927	0.0792	0.0704	0.0786	0.0778	0.0840	0.0839	0.0801	0.0803	0.0829	0.0800	0.1048	0.0997	0.0941	0.0907	0.0859	0.0892	0.0903	0.0843	0.0914	0.0870	0.0867	0.0849	0.0900	0.0951	0.0974	0.0903	0.0865	0.0867	0.0786	0.0893	0.0797	0.0844	0.0814	0.0833	0.0934
20=18:05:51	17648	301	0.1000	0.1022	0.0702	0.1335	0.0890	0.0907	0.0811	0.0886	0.0810	0.0769	0.0779	0.0948	0.0920	0.1427	0.0693	0.1108	0.0882	0.0858	0.0947	0.0820	0.0807	0.0763	0.0845	0.0981	0.1010	0.0807	0.0692	0.1194	0.1103	0.0861	0.0793	0.0817	0.0741	0.0822	0.0808	0.0824	0.1201	0.0944	0.0695	0.0860	0.0895	0.0814	0.0742	0.0810	0.0841	0.0810	0.0869	0.1069	0.0889	0.0826	0.0687	0.0762	0.0800	0.0767	0.0751	0.0800	0.0851	0.0799	0.0835	0.0782	0.0894	0.0787	0.0666	0.0764	0.0766	0.0822	0.0809	0.0782	0.0789	0.0811	0.0792	0.0917	0.0928	0.0896	0.0854	0.0830	0.0890	0.0932	0.0812	0.0878	0.0843	0.0851	0.0812	0.0867	0.0921	0.0946	0.0876	0.0881	0.0868	0.0772	0.0833	0.0801	0.0812	0.0800	0.0816	0.0934
21=18:20:32	18528	300	0.0999	0.1117	0.0746	0.1149	0.0975	0.1026	0.0934	0.0967	0.0871	0.0822	0.0832	0.1016	0.0994	0.1388	0.0724	0.1032	0.0928	0.0880	0.1118	0.0847	0.0854	0.0803	0.0840	0.0918	0.1042	0.0857	0.0716	0.1056	0.1003	0.0949	0.0829	0.0865	0.0775	0.0852	0.0858	0.0856	0.1025	0.0987	0.0724	0.1034	0.0935	0.0854	0.0794	0.0836	0.0887	0.0930	0.0908	0.1025	0.0933	0.0862	0.0738	0.0801	0.0992	0.0800	0.0790	0.0834	0.0897	0.0828	0.0869	0.0839	0.0924	0.0800	0.0715	0.0797	0.0807	0.0861	0.0872	0.0817	0.0827	0.0856	0.0850	0.1079	0.0964	0.0928	0.0893	0.0863	0.0931	0.0926	0.0866	0.0888	0.0905	0.0891	0.0855	0.0930	0.0971	0.0990	0.0905	0.0910	0.0884	0.0815	0.0851	0.0849	0.0892	0.0846	0.0849	0.1003
22=18:35:13	19409	300	0.1069	0.1076	0.0725	0.1330	0.1055	0.1113	0.0843	0.0908	0.0835	0.0797	0.1023	0.0998	0.0973	0.1387	0.0715	0.1082	0.0954	0.0925	0.1243	0.0846	0.0842	0.0779	0.0868	0.0969	0.1058	0.0857	0.0722	0.1177	0.1132	0.0911	0.0915	0.0844	0.0768	0.0871	0.0837	0.0848	0.1051	0.1006	0.0721	0.0952	0.0944	0.0819	0.0765	0.0804	0.0840	0.0836	0.0878	0.1097	0.0941	0.0844	0.0705	0.0798	0.0854	0.0780	0.0775	0.0855	0.0885	0.0835	0.0867	0.0837	0.0912	0.0793	0.0706	0.0770	0.0782	0.0857	0.0823	0.0800	0.0819	0.0844	0.0823	0.0977	0.0967	0.0945	0.0888	0.0844	0.0904	0.0915	0.0859	0.0917	0.0892	0.0907	0.0868	0.0888	0.0954	0.0981	0.0916	0.0892	0.0874	0.0799	0.0841	0.0845	0.0862	0.0835	0.0843	0.0989
23=18:49:54	20290	300	0.0995	0.0984	0.0735	0.1123	0.0973	0.0948	0.0842	0.0909	0.0850	0.0817	0.0831	0.0984	0.1007	0.1083	0.0704	0.1009	0.0962	0.0884	0.0920	0.0864	0.0858	0.0800	0.0855	0.0942	0.1009	0.0836	0.0718	0.1077	0.0988	0.0903	0.0817	0.0867	0.0795	0.0888	0.0854	0.0849	0.1083	0.0988	0.0717	0.0902	0.0936	0.0836	0.0799	0.0819	0.0859	0.0858	0.0903	0.0947	0.0903	0.0859	0.0695	0.0817	0.0846	0.0804	0.0789	0.0829	0.0903	0.0832	0.0867	0.0813	0.0935	0.0817	0.0698	0.0796	0.0796	0.0876	0.0850	0.0823	0.0833	0.0871	0.0828	0.0995	0.0926	0.0955	0.1053	0.0878	0.0931	0.0939	0.0859	0.0927	0.0876	0.0894	0.0861	0.0934	0.0975	0.1000	0.0906	0.0888	0.0921	0.0802	0.0846	0.0825	0.0857	0.0855	0.0838	0.0914
24=19:04:35	21171	301	0.1061	0.1049	0.0725	0.1271	0.0923	0.1135	0.0836	0.0922	0.0865	0.0822	0.0810	0.1103	0.1025	0.1475	0.0711	0.1053	0.0913	0.0879	0.1065	0.0853	0.0835	0.0763	0.0869	0.0921	0.1040	0.0817	0.0680	0.1124	0.1040	0.0942	0.0846	0.0834	0.0779	0.0925	0.0844	0.0873	0.1104	0.0960	0.0707	0.1036	0.0931	0.0820	0.0772	0.0818	0.0863	0.0886	0.0902	0.1055	0.0946	0.0852	0.0702	0.0791	0.0892	0.0800	0.0796	0.0835	0.0881	0.0835	0.0848	0.0816	0.0999	0.0792	0.0707	0.0798	0.0798	0.0891	0.0904	0.0950	0.0828	0.0843	0.0962	0.1007	0.1002	0.0940	0.0899	0.0867	0.0955	0.0921	0.0863	0.0906	0.0887	0.0901	0.0871	0.0929	0.0978	0.1019	0.0896	0.0897	0.0863	0.0815	0.0849	0.0837	0.0862	0.0833	0.0845	0.0997
25=19:19:15	22052	300	0.1053	0.1085	0.0755	0.1225	0.0947	0.0993	0.0868	0.0933	0.0852	0.0822	0.0832	0.0983	0.1090	0.1337	0.0728	0.1068	0.0952	0.0913	0.0969	0.0876	0.0871	0.0822	0.0871	0.1073	0.1029	0.0856	0.0728	0.1010	0.1025	0.0939	0.0834	0.0869	0.0782	0.0899	0.0875	0.0885	0.1162	0.0999	0.0713	0.0970	0.0959	0.0837	0.0801	0.0821	0.0880	0.0840	0.0891	0.1045	0.0970	0.0874	0.0714	0.0823	0.0946	0.0800	0.0807	0.0821	0.0905	0.0837	0.0882	0.0814	0.0978	0.0822	0.0703	0.0824	0.0812	0.0863	0.0863	0.0815	0.0829	0.0861	0.0821	0.0964	0.0966	0.0967	0.0925	0.0905	0.0956	0.0951	0.0883	0.0944	0.0904	0.0910	0.0861	0.0928	0.0980	0.1025	0.0931	0.0902	0.0889	0.0838	0.0851	0.0853	0.0857	0.0867	0.0862	0.0974
26=19:33:56	22933	300	0.1022	0.1139	0.0763	0.1531	0.1031	0.1307	0.0893	0.0984	0.0902	0.0861	0.1142	0.1258	0.1022	0.1370	0.0749	0.1082	0.1026	0.0920	0.1226	0.0922	0.0902	0.0839	0.1022	0.1022	0.1083	0.0929	0.0738	0.1120	0.1205	0.0979	0.0934	0.0927	0.0838	0.0975	0.0883	0.0943	0.1203	0.1030	0.0739	0.1031	0.1047	0.0892	0.0819	0.0851	0.0894	0.0894	0.0937	0.1030	0.0976	0.0884	0.0746	0.0845	0.0914	0.0843	0.0832	0.0864	0.0961	0.0866	0.0917	0.0843	0.0995	0.0838	0.0745	0.0835	0.0849	0.0923	0.0891	0.0893	0.0863	0.0902	0.0874	0.1055	0.1013	0.1013	0.0947	0.0896	0.0997	0.0988	0.0929	0.0973	0.0965	0.0962	0.0897	0.0973	0.1069	0.1080	0.0956	0.0940	0.0922	0.0825	0.0940	0.0884	0.0909	0.0873	0.0908	0.0995
27=19:48:37	23813	301	0.1044	0.1171	0.0739	0.1321	0.0976	0.1105	0.0870	0.0932	0.0854	0.0830	0.0855	0.0997	0.1006	0.1445	0.0705	0.1074	0.0962	0.0895	0.1082	0.0878	0.0844	0.0784	0.0871	0.0994	0.1086	0.0859	0.0718	0.1073	0.1018	0.0946	0.0830	0.0872	0.0804	0.0888	0.0873	0.0885	0.1228	0.0998	0.0726	0.1047	0.0983	0.0857	0.0776	0.0845	0.0883	0.0853	0.0941	0.1021	0.0952	0.0857	0.0704	0.0823	0.0864	0.0828	0.0825	0.0891	0.0948	0.0859	0.0885	0.0827	0.0952	0.0816	0.0704	0.0832	0.0809	0.0873	0.0855	0.0838	0.0810	0.0883	0.0844	0.0990	0.1001	0.0984	0.0956	0.0887	0.0969	0.0970	0.0882	0.0952	0.0915	0.0912	0.0879	0.0924	0.1019	0.1043	0.0945	0.0896	0.0926	0.0826	0.0868	0.0870	0.0889	0.0847	0.0877	0.0958
28=20:03:18	24694	301	0.1093	0.1158	0.0733	0.1343	0.1009	0.1104	0.0860	0.0950	0.0862	0.0832	0.0870	0.1028	0.1065	0.1501	0.0727	0.1091	0.0971	0.0892	0.1044	0.0885	0.0864	0.0781	0.0901	0.1031	0.1139	0.0846	0.0727	0.1139	0.1030	0.0946	0.0848	0.0891	0.0783	0.0905	0.0844	0.0910	0.1282	0.1016	0.0715	0.0974	0.0988	0.0869	0.0818	0.0821	0.0894	0.0833	0.0955	0.1057	0.0954	0.0871	0.0727	0.0837	0.0915	0.0833	0.0838	0.0926	0.0932	0.0850	0.0889	0.0833	0.0975	0.0826	0.0695	0.0837	0.0829	0.0881	0.0865	0.0825	0.0833	0.0889	0.0828	0.1080	0.0984	0.1008	0.0943	0.0879	0.0991	0.0990	0.0909	0.0969	0.0916	0.0937	0.0888	0.0950	0.1049	0.1058	0.0943	0.0910	0.0903	0.0837	0.0904	0.0870	0.0891	0.0868	0.0890	0.1000
29=20:17:59	25575	298	0.1081	0.1193	0.0727	0.1422	0.1017	0.1206	0.0864	0.0955	0.0877	0.0864	0.0843	0.1006	0.1079	0.1599	0.0707	0.1120	0.0991	0.0900	0.0982	0.0877	0.0847	0.0779	0.0903	0.1002	0.1078	0.0839	0.0713	0.1167	0.1054	0.0932	0.0837	0.0869	0.0791	0.0894	0.0862	0.0899	0.1252	0.1028	0.0704	0.0955	0.0989	0.0859	0.0810	0.0823	0.0874	0.0843	0.0898	0.1040	0.0932	0.0865	0.0727	0.0826	0.0870	0.0805	0.0798	0.0850	0.0942	0.0842	0.0863	0.0827	0.0967	0.0822	0.0695	0.0839	0.0818	0.0879	0.0858	0.0821	0.0840	0.0870	0.0842	0.1060	0.1006	0.1010	0.0959	0.0988	0.0990	0.0970	0.0895	0.0963	0.0937	0.0942	0.0879	0.0948	0.1051	0.1067	0.0956	0.0919	0.0913	0.0828	0.0877	0.0858	0.0913	0.0878	0.0873	0.0928
30=20:32:39	26456	298	0.1264	0.1241	0.0726	0.1486	0.1024	0.1391	0.0879	0.1050	0.0880	0.0833	0.0906	0.1048	0.1070	0.1663	0.0705	0.1114	0.1017	0.0888	0.1119	0.0871	0.0865	0.0771	0.0892	0.0991	0.1102	0.0870	0.0710	0.1136	0.1141	0.0958	0.0831	0.0890	0.0805	0.0913	0.0868	0.0918	0.1300	0.1036	0.0704	0.0924	0.1016	0.0848	0.0813	0.0812	0.0894	0.0851	0.0929	0.1051	0.0970	0.0874	0.0692	0.0827	0.0888	0.0824	0.0797	0.0858	0.0940	0.0859	0.0887	0.0820	0.0991	0.0824	0.0708	0.0829	0.0824	0.0884	0.0873	0.1019	0.0848	0.0896	0.0842	0.1018	0.0966	0.1039	0.0989	0.0871	0.1001	0.0986	0.0910	0.0984	0.0936	0.0972	0.0898	0.0965	0.1052	0.1076	0.0953	0.0917	0.0934	0.0826	0.0890	0.0868	0.0905	0.0868	0.0888	0.1025
31=20:47:20	27337	300	0.1175	0.1241	0.0768	0.1366	0.1056	0.1112	0.0912	0.1010	0.0901	0.0865	0.0919	0.1061	0.1142	0.1560	0.0763	0.1162	0.1067	0.0933	0.1132	0.0923	0.0896	0.0818	0.0951	0.1086	0.1116	0.0896	0.0744	0.1126	0.1111	0.0993	0.0863	0.0946	0.0835	0.0955	0.0913	0.0946	0.1352	0.1078	0.0764	0.0981	0.1068	0.0879	0.0854	0.0883	0.0951	0.0903	0.0968	0.1163	0.1034	0.0906	0.0745	0.0866	0.0899	0.0855	0.0874	0.0919	0.1017	0.0907	0.0927	0.0876	0.1032	0.0851	0.0722	0.0850	0.0843	0.0909	0.0943	0.0869	0.0885	0.0922	0.0886	0.1218	0.1077	0.1064	0.1015	0.0928	0.1036	0.1037	0.0945	0.0995	0.0980	0.0992	0.0936	0.1003	0.1103	0.1107	0.1005	0.0972	0.0988	0.0891	0.0907	0.0929	0.0941	0.0917	0.0925	0.1017
32=21:02:01	28217	301	0.1152	0.1285	0.0762	0.1477	0.1108	0.1266	0.0902	0.1075	0.0930	0.0858	0.0904	0.1063	0.1146	0.1563	0.0749	0.1194	0.1055	0.0957	0.1076	0.0908	0.0898	0.0820	0.0946	0.1042	0.1139	0.0889	0.0737	0.1108	0.1151	0.0984	0.0864	0.0945	0.0850	0.0944	0.0917	0.0936	0.1316	0.1092	0.0740	0.1033	0.1085	0.0904	0.0919	0.0866	0.0940	0.0899	0.0969	0.1106	0.1051	0.0916	0.0753	0.0865	0.0920	0.0840	0.0855	0.0916	0.0997	0.0896	0.0948	0.0855	0.1042	0.0875	0.0732	0.0863	0.0863	0.0896	0.0912	0.0866	0.0876	0.0937	0.0889	0.1004	0.1068	0.1060	0.1051	0.0940	0.1040	0.1065	0.0964	0.1035	0.1003	0.1006	0.0931	0.1016	0.1109	0.1126	0.0997	0.0949	0.0969	0.0889	0.0933	0.0899	0.0942	0.0910	0.0940	0.1017
33=21:16:42	29098	301	0.1172	0.1283	0.0743	0.1484	0.1094	0.1291	0.0911	0.1109	0.0930	0.0874	0.0924	0.1076	0.1144	0.1628	0.0745	0.1189	0.1090	0.0921	0.1219	0.0906	0.0903	0.0793	0.0976	0.1095	0.1131	0.0876	0.0748	0.1112	0.1042	0.0977	0.0860	0.0920	0.0828	0.0962	0.0918	0.0956	0.1409	0.1064	0.0746	0.0952	0.1153	0.0874	0.0851	0.0834	0.0949	0.0885	0.0986	0.1176	0.1020	0.0922	0.0733	0.0877	0.0877	0.0858	0.0855	0.0909	0.1002	0.0896	0.0952	0.0865	0.1041	0.0866	0.0725	0.0829	0.0837	0.0889	0.0931	0.0860	0.0878	0.0918	0.0895	0.1169	0.1103	0.1068	0.1036	0.0914	0.1058	0.1061	0.0956	0.1023	0.0986	0.1003	0.0949	0.1000	0.1139	0.1141	0.1003	0.0963	0.0989	0.0879	0.0937	0.0923	0.0969	0.0913	0.0935	0.1081
34=21:31:23	29979	301	0.1254	0.1327	0.0741	0.1605	0.1101	0.1383	0.0904	0.1075	0.0934	0.0848	0.0934	0.1083	0.1148	0.1489	0.0736	0.1214	0.1058	0.0920	0.1092	0.0923	0.0894	0.0789	0.0939	0.1067	0.1213	0.0849	0.0719	0.1144	0.1039	0.0982	0.0856	0.0928	0.0832	0.0940	0.0907	0.0949	0.1268	0.1086	0.0723	0.0987	0.1148	0.0878	0.0856	0.0839	0.0933	0.0897	0.0988	0.1207	0.1015	0.0884	0.0731	0.0853	0.0872	0.0848	0.0848	0.0900	0.1014	0.0917	0.0947	0.0855	0.1040	0.0859	0.0725	0.0836	0.0840	0.0895	0.0938	0.0874	0.0874	0.0917	0.0897	0.1179	0.1093	0.1067	0.1073	0.0946	0.1047	0.1072	0.0940	0.1021	0.1003	0.0997	0.0953	0.1024	0.1130	0.1158	0.1017	0.0998	0.0973	0.0890	0.0943	0.0927	0.0960	0.0907	0.0938	0.1096
35=21:46:03	30860	301	0.1257	0.1333	0.0739	0.1687	0.1115	0.1435	0.0919	0.1152	0.0943	0.0871	0.0919	0.1092	0.1177	0.1783	0.0719	0.1224	0.1066	0.0931	0.1178	0.0914	0.0904	0.0784	0.0949	0.1044	0.1167	0.0872	0.0730	0.1172	0.1098	0.0999	0.0856	0.0918	0.0835	0.0983	0.0928	0.0970	0.1342	0.1097	0.0717	0.0967	0.1209	0.0878	0.0867	0.0845	0.0955	0.0946	0.1008	0.1131	0.1005	0.0901	0.0729	0.0866	0.0872	0.0847	0.0913	0.0902	0.1022	0.0911	0.0974	0.0852	0.1053	0.0879	0.0733	0.0849	0.0858	0.0894	0.0944	0.0931	0.0870	0.0950	0.0941	0.1148	0.1124	0.1101	0.1068	0.0911	0.1076	0.1077	0.0938	0.1140	0.1020	0.1037	0.0973	0.1023	0.1154	0.1182	0.1017	0.0993	0.1008	0.0894	0.0951	0.0916	0.0986	0.0929	0.0939	0.0986
36=22:00:44	31741	300	0.1308	0.1363	0.0733	0.1707	0.1093	0.1434	0.0895	0.1143	0.0927	0.0848	0.0916	0.1101	0.1161	0.1695	0.0702	0.1248	0.1095	0.0920	0.1174	0.0904	0.0896	0.0787	0.0958	0.1050	0.1236	0.0865	0.0717	0.1154	0.1109	0.1007	0.0867	0.0900	0.0825	0.0981	0.0906	0.0982	0.1360	0.1112	0.0705	0.0967	0.1162	0.0859	0.0863	0.0839	0.0941	0.0887	0.1006	0.1133	0.0991	0.0885	0.0707	0.0860	0.0852	0.0836	0.0882	0.0868	0.1034	0.0899	0.0930	0.0847	0.1033	0.0863	0.0703	0.0831	0.0845	0.0875	0.0925	0.0841	0.0890	0.0933	0.0879	0.1058	0.1122	0.1105	0.1083	0.0924	0.1079	0.1078	0.0939	0.1064	0.0988	0.1047	0.0961	0.1002	0.1152	0.1176	0.1003	0.0984	0.1010	0.0888	0.0947	0.0920	0.0973	0.0935	0.0935	0.1007
37=22:15:25	32621	300	0.1375	0.1390	0.0743	0.1741	0.1134	0.1420	0.0944	0.1203	0.0954	0.0893	0.0956	0.1139	0.1169	0.1657	0.0723	0.1245	0.1138	0.0978	0.1190	0.0929	0.0927	0.0834	0.0987	0.1127	0.1318	0.0911	0.0725	0.1196	0.1113	0.1063	0.0879	0.0923	0.0847	0.1044	0.0964	0.0992	0.1308	0.1166	0.0723	0.0954	0.1140	0.0861	0.0872	0.0882	0.0981	0.0924	0.1037	0.1203	0.1043	0.0905	0.0704	0.0873	0.0883	0.0844	0.0872	0.0876	0.1047	0.0911	0.1021	0.0861	0.1049	0.0888	0.0706	0.0872	0.0863	0.0944	0.0985	0.0888	0.0894	0.0960	0.0949	0.1171	0.1155	0.1137	0.1100	0.0991	0.1098	0.1118	0.0964	0.1099	0.1036	0.1050	0.0980	0.1084	0.1199	0.1215	0.1062	0.0992	0.1052	0.0908	0.0966	0.0942	0.0982	0.0942	0.0969	0.1031
38=22:30:06	33502	300	0.1352	0.1410	0.0726	0.1736	0.1145	0.1431	0.0933	0.1191	0.0985	0.0882	0.0955	0.1093	0.1208	0.1777	0.0719	0.1276	0.1156	0.0947	0.1308	0.0930	0.0908	0.0813	0.1000	0.1046	0.1273	0.0923	0.0713	0.1193	0.1097	0.1061	0.0883	0.0901	0.0849	0.1015	0.0937	0.0986	0.1368	0.1146	0.0719	0.0928	0.1146	0.0859	0.0860	0.0870	0.0969	0.1177	0.1018	0.1160	0.1023	0.0899	0.0691	0.0867	0.0844	0.0861	0.0876	0.0840	0.1037	0.0896	0.0997	0.0852	0.1086	0.0870	0.0711	0.0854	0.0856	0.0905	0.0985	0.0862	0.0911	0.0934	0.0944	0.1138	0.1187	0.1155	0.1112	0.0961	0.1114	0.1128	0.0972	0.1127	0.1021	0.1061	0.0992	0.1051	0.1218	0.1228	0.1059	0.0991	0.1026	0.0913	0.0982	0.0957	0.1002	0.0953	0.0971	0.1003
39=22:44:47	34383	301	0.1373	0.1451	0.0718	0.1750	0.1157	0.1418	0.0949	0.1159	0.0978	0.0874	0.0965	0.1110	0.1174	0.1700	0.0724	0.1324	0.1140	0.0934	0.1245	0.0913	0.0909	0.0798	0.1008	0.1072	0.1301	0.0904	0.0709	0.1232	0.1104	0.1044	0.0867	0.0911	0.0833	0.1016	0.0967	0.0998	0.1342	0.1148	0.0707	0.0921	0.1204	0.0848	0.0862	0.0845	0.0987	0.0944	0.1009	0.1166	0.1010	0.0910	0.0720	0.0859	0.0865	0.0848	0.0897	0.0857	0.1050	0.0897	0.1015	0.0848	0.1142	0.0864	0.0702	0.0873	0.0849	0.0892	0.0986	0.0849	0.0883	0.0975	0.0895	0.1106	0.1193	0.1165	0.1140	0.0950	0.1120	0.1203	0.0958	0.1128	0.1041	0.1072	0.0998	0.1084	0.1249	0.1236	0.1079	0.1016	0.1063	0.0885	0.0962	0.0962	0.1005	0.0953	0.0983	0.1145
40=22:59:27	35264	301	0.1397	0.1485	0.0741	0.1806	0.1196	0.1451	0.0972	0.1255	0.0988	0.0915	0.1013	0.1169	0.1247	0.1821	0.0736	0.1351	0.1176	0.0981	0.1374	0.0948	0.0936	0.0795	0.1061	0.1173	0.1347	0.0922	0.0732	0.1262	0.1162	0.1087	0.0918	0.0964	0.0880	0.1084	0.1005	0.1033	0.1382	0.1192	0.0728	0.0998	0.1262	0.0874	0.0879	0.0887	0.1005	0.1007	0.1095	0.1280	0.1066	0.0939	0.0739	0.0882	0.0911	0.0889	0.0918	0.0858	0.1109	0.0947	0.1050	0.0886	0.1162	0.0913	0.0719	0.0875	0.0888	0.0937	0.1006	0.0882	0.0916	0.1043	0.0954	0.1206	0.1236	0.1212	0.1168	0.1002	0.1178	0.1194	0.1023	0.1183	0.1127	0.1120	0.1042	0.1123	0.1268	0.1275	0.1119	0.1038	0.1117	0.0944	0.1022	0.1005	0.1060	0.0996	0.1040	0.1089
41=23:14:08	36145	300	0.1457	0.1498	0.0724	0.1650	0.1204	0.1339	0.0980	0.1161	0.0984	0.0916	0.1020	0.1191	0.1236	0.1687	0.0720	0.1412	0.1194	0.1006	0.1268	0.0945	0.0951	0.0928	0.1067	0.1146	0.1372	0.0959	0.0719	0.1285	0.1196	0.1142	0.0904	0.0945	0.0865	0.1094	0.1027	0.1038	0.1390	0.1225	0.0692	0.0984	0.1270	0.0897	0.0896	0.0920	0.1029	0.0977	0.1088	0.1317	0.1026	0.0939	0.0718	0.0878	0.0882	0.0866	0.0875	0.0888	0.1100	0.0908	0.1059	0.0894	0.1106	0.0897	0.0701	0.0880	0.0898	0.0947	0.1023	0.0914	0.0928	0.1016	0.0955	0.1246	0.1283	0.1234	0.1171	0.1017	0.1206	0.1200	0.1029	0.1166	0.1105	0.1120	0.1044	0.1128	0.1272	0.1292	0.1120	0.1062	0.1113	0.0963	0.1027	0.0993	0.1071	0.1011	0.1030	0.1055
42=23:28:49	37026	298	0.1438	0.1553	0.0760	0.1827	0.1252	0.1456	0.0994	0.1282	0.1028	0.0957	0.1040	0.1197	0.1256	0.1838	0.0737	0.1449	0.1233	0.1041	0.1390	0.1000	0.0972	0.0856	0.1095	0.1141	0.1385	0.0979	0.0742	0.1326	0.1230	0.1143	0.0945	0.0972	0.0906	0.1106	0.1066	0.1072	0.1414	0.1255	0.0741	0.1022	0.1322	0.0909	0.0916	0.0916	0.1041	0.1056	0.1124	0.1280	0.1120	0.0973	0.0726	0.0900	0.0925	0.0887	0.0929	0.0884	0.1145	0.0963	0.1077	0.0916	0.1167	0.0920	0.0740	0.0900	0.0897	0.0948	0.1029	0.0919	0.0944	0.1072	0.0970	0.1281	0.1259	0.1290	0.1207	0.1043	0.1213	0.1234	0.1049	0.1188	0.1128	0.1152	0.1063	0.1168	0.1313	0.1346	0.1152	0.1075	0.1163	0.0968	0.1045	0.1021	0.1080	0.1025	0.1066	0.1156
43=23:43:30	37906	301	0.1481	0.1571	0.0752	0.1835	0.1254	0.1382	0.1018	0.1256	0.1052	0.0958	0.1065	0.1202	0.1320	0.1812	0.0732	0.1479	0.1255	0.1045	0.1356	0.0966	0.0985	0.0864	0.1113	0.1122	0.1428	0.0944	0.0743	0.1328	0.1270	0.1146	0.0959	0.1005	0.0905	0.1133	0.1080	0.1079	0.1486	0.1301	0.0736	0.1035	0.1348	0.0916	0.0889	0.0947	0.1060	0.1033	0.1132	0.1246	0.1120	0.0968	0.0737	0.0887	0.0922	0.0885	0.0886	0.0935	0.1151	0.0952	0.1125	0.0905	0.1203	0.0922	0.0729	0.0888	0.0903	0.0957	0.1033	0.0933	0.0953	0.1101	0.0983	0.1247	0.1354	0.1296	0.1242	0.1020	0.1215	0.1241	0.1090	0.1217	0.1154	0.1170	0.1078	0.1188	0.1357	0.1352	0.1173	0.1061	0.1189	0.0975	0.1058	0.1032	0.1096	0.1037	0.1061	0.1135
44=23:58:11	38787	300	0.1450	0.1559	0.0716	0.1763	0.1259	0.1376	0.0983	0.1220	0.1025	0.0916	0.1031	0.1192	0.1287	0.1859	0.0708	0.1470	0.1212	0.1009	0.1394	0.0959	0.0968	0.0777	0.1063	0.1124	0.1420	0.0943	0.0682	0.1306	0.1235	0.1104	0.0911	0.0969	0.0843	0.1124	0.1037	0.1070	0.1487	0.1234	0.0702	0.0960	0.1328	0.0889	0.0863	0.0924	0.1010	0.0971	0.1111	0.1253	0.1098	0.0934	0.0712	0.0836	0.0881	0.0826	0.0865	0.0862	0.1117	0.0929	0.1081	0.0856	0.1197	0.0905	0.0674	0.0876	0.0866	0.0917	0.1027	0.0890	0.0908	0.1083	0.0946	0.1230	0.1286	0.1267	0.1231	0.0965	0.1215	0.1211	0.1051	0.1236	0.1115	0.1153	0.1064	0.1159	0.1361	0.1343	0.1155	0.1063	0.1160	0.0939	0.1039	0.1014	0.1074	0.1023	0.1051	0.1070
45=00:12:51	39668	301	0.1433	0.1571	0.0723	0.1571	0.1266	0.1416	0.1016	0.1186	0.1070	0.0945	0.1065	0.1246	0.1309	0.1728	0.0713	0.1478	0.1282	0.1008	0.1253	0.0957	0.0959	0.0777	0.1107	0.1181	0.1399	0.0960	0.0710	0.1368	0.1246	0.1156	0.0920	0.1023	0.0893	0.1162	0.1071	0.1105	0.1445	0.1274	0.0694	0.1002	0.1353	0.0913	0.0871	0.0958	0.1055	0.1042	0.1152	0.1307	0.1098	0.0964	0.0682	0.0857	0.0899	0.0870	0.0883	0.0898	0.1148	0.0951	0.1123	0.0898	0.1260	0.0919	0.0697	0.0878	0.0866	0.0915	0.1051	0.0923	0.0934	0.1089	0.1039	0.1285	0.1334	0.1320	0.1267	0.1021	0.1248	0.1279	0.1097	0.1248	0.1175	0.1192	0.1093	0.1218	0.1407	0.1379	0.1181	0.1094	0.1211	0.0986	0.1053	0.1020	0.1117	0.1039	0.1084	0.1202
46=00:27:32	40549	301	0.1538	0.1509	0.0730	0.1446	0.1298	0.1455	0.1047	0.1219	0.1086	0.0960	0.1108	0.1283	0.1336	0.2002	0.0735	0.1528	0.1325	0.1020	0.1281	0.1013	0.1001	0.0809	0.1168	0.1229	0.1429	0.1001	0.0713	0.1390	0.1272	0.1183	0.0940	0.1049	0.0914	0.1208	0.1096	0.1133	0.1444	0.1311	0.0714	0.1039	0.1389	0.0908	0.0874	0.1007	0.1076	0.1075	0.1190	0.1355	0.1149	0.0982	0.0738	0.0868	0.0906	0.0891	0.0901	0.0913	0.1200	0.0990	0.1161	0.0928	0.1294	0.0939	0.0709	0.0888	0.0895	0.0956	0.1099	0.0949	0.0956	0.1135	0.1013	0.1282	0.1379	0.1351	0.1299	0.1008	0.1269	0.1330	0.1120	0.1304	0.1205	0.1218	0.1116	0.1228	0.1429	0.1406	0.1248	0.1108	0.1251	0.0995	0.1095	0.1055	0.1141	0.1083	0.1129	0.1165
47=00:42:13	41430	300	0.1444	0.1471	0.0732	0.1429	0.1284	0.1474	0.1052	0.1248	0.1100	0.0987	0.1101	0.1281	0.1353	0.1738	0.0728	0.1549	0.1340	0.1082	0.1341	0.1046	0.1003	0.0913	0.1155	0.1281	0.1481	0.1015	0.0692	0.1409	0.1305	0.1189	0.0940	0.1070	0.0914	0.1222	0.1124	0.1144	0.1635	0.1362	0.0714	0.1065	0.1446	0.0929	0.0895	0.1043	0.1074	0.1117	0.1224	0.1419	0.1179	0.0981	0.0721	0.0877	0.0923	0.0868	0.0907	0.0929	0.1210	0.0972	0.1181	0.0889	0.1301	0.0947	0.0695	0.0870	0.0862	0.0956	0.1100	0.0975	0.0946	0.1169	0.1052	0.1298	0.1361	0.1376	0.1350	0.1030	0.1334	0.1348	0.1120	0.1320	0.1250	0.1245	0.1123	0.1269	0.1438	0.1437	0.1265	0.1110	0.1268	0.0990	0.1116	0.1091	0.1180	0.1117	0.1117	0.1171
48=00:56:54	42310	300	0.1432	0.1517	0.0734	0.1484	0.1348	0.1507	0.1070	0.1258	0.1110	0.0991	0.1153	0.1336	0.1372	0.1490	0.0732	0.1567	0.1380	0.1056	0.1346	0.1046	0.1000	0.0809	0.1199	0.1227	0.1409	0.1008	0.0706	0.1430	0.1321	0.1207	0.0947	0.1057	0.0911	0.1267	0.1156	0.1186	0.1467	0.1387	0.0717	0.1053	0.1460	0.0913	0.0884	0.1049	0.1112	0.1138	0.1232	0.1493	0.1169	0.1003	0.0723	0.0846	0.0905	0.0864	0.0921	0.0945	0.1261	0.0987	0.1216	0.0929	0.1343	0.0935	0.0715	0.0893	0.0867	0.0967	0.1131	0.0996	0.0938	0.1186	0.1067	0.1351	0.1466	0.1425	0.1336	0.1048	0.1378	0.1390	0.1128	0.1368	0.1280	0.1286	0.1189	0.1314	0.1509	0.1500	0.1302	0.1165	0.1286	0.1012	0.1155	0.1115	0.1200	0.1128	0.1185	0.1234
49=01:11:35	43191	301	0.1290	0.1486	0.0712	0.1520	0.1347	0.1486	0.1090	0.1276	0.1142	0.0998	0.1121	0.1309	0.1400	0.1543	0.0701	0.1584	0.1419	0.1056	0.1381	0.1034	0.1014	0.0899	0.1219	0.1388	0.1410	0.1008	0.0723	0.1427	0.1325	0.1211	0.0934	0.1101	0.0921	0.1243	0.1151	0.1196	0.1505	0.1373	0.0704	0.1063	0.1461	0.0926	0.0902	0.1070	0.1117	0.1144	0.1260	0.1447	0.1149	0.0987	0.0707	0.0875	0.0898	0.0877	0.0934	0.0975	0.1242	0.0996	0.1210	0.0929	0.1294	0.0925	0.0693	0.0899	0.0867	0.0959	0.1115	0.1028	0.0959	0.1189	0.1153	0.1420	0.1393	0.1434	0.1389	0.1040	0.1383	0.1389	0.1133	0.1392	0.1283	0.1279	0.1180	0.1306	0.1530	0.1529	0.1295	0.1158	0.1306	0.1033	0.1148	0.1108	0.1229	0.1135	0.1165	0.1113
50=01:26:15	44072	301	0.1388	0.1542	0.0712	0.1535	0.1373	0.1499	0.1094	0.1290	0.1148	0.1023	0.1160	0.1327	0.1376	0.1552	0.0710	0.1624	0.1437	0.1034	0.1362	0.1037	0.1006	0.0888	0.1218	0.1336	0.1381	0.1019	0.0681	0.1436	0.1345	0.1216	0.0943	0.1115	0.0891	0.1270	0.1160	0.1214	0.1483	0.1413	0.0695	0.1067	0.1503	0.0903	0.0918	0.1096	0.1128	0.1177	0.1257	0.1534	0.1172	0.1009	0.0700	0.0855	0.0881	0.0857	0.0962	0.1016	0.1279	0.1008	0.1218	0.0927	0.1314	0.0928	0.0694	0.0896	0.0852	0.0986	0.1143	0.1019	0.0955	0.1207	0.1058	0.1373	0.1478	0.1445	0.1415	0.1074	0.1399	0.1450	0.1170	0.1390	0.1315	0.1317	0.1208	0.1333	0.1546	0.1545	0.1351	0.1175	0.1323	0.1030	0.1157	0.1148	0.1222	0.1150	0.1186	0.1151
51=01:40:56	44953	301	0.1395	0.1556	0.0720	0.1563	0.1402	0.1513	0.1131	0.1326	0.1169	0.1067	0.1204	0.1374	0.1423	0.1579	0.0714	0.1658	0.1505	0.1042	0.1396	0.1062	0.1030	0.0897	0.1269	0.1316	0.1408	0.1014	0.0698	0.1472	0.1383	0.1247	0.0947	0.1138	0.0935	0.1318	0.1204	0.1234	0.1561	0.1455	0.0699	0.1102	0.1535	0.0921	0.0914	0.1167	0.1149	0.1246	0.1312	0.1524	0.1203	0.1031	0.0704	0.0866	0.0907	0.0874	0.0976	0.1046	0.1328	0.1003	0.1273	0.0930	0.1408	0.0938	0.0700	0.0898	0.0878	0.1028	0.1174	0.1059	0.0955	0.1276	0.1147	0.1450	0.1493	0.1495	0.1406	0.1065	0.1444	0.1483	0.1202	0.1419	0.1352	0.1337	0.1252	0.1346	0.1596	0.1609	0.1366	0.1200	0.1373	0.1058	0.1211	0.1194	0.1292	0.1186	0.1226	0.1202
52=01:55:37	45834	300	0.1427	0.1632	0.0735	0.1601	0.1428	0.1525	0.1115	0.1341	0.1189	0.1046	0.1236	0.1417	0.1547	0.1614	0.0726	0.1688	0.1523	0.1067	0.1424	0.1061	0.1054	0.0855	0.1296	0.1289	0.1490	0.1030	0.0714	0.1476	0.1360	0.1283	0.0982	0.1152	0.0934	0.1333	0.1215	0.1264	0.1577	0.1467	0.0716	0.1118	0.1582	0.0950	0.0953	0.1159	0.1174	0.1264	0.1318	0.1504	0.1221	0.1047	0.0716	0.0904	0.0924	0.0895	0.0994	0.1046	0.1361	0.1032	0.1299	0.0958	0.1391	0.0958	0.0707	0.0901	0.0907	0.1029	0.1195	0.1067	0.0992	0.1288	0.1114	0.1453	0.1584	0.1502	0.1461	0.1114	0.1506	0.1521	0.1207	0.1466	0.1386	0.1398	0.1299	0.1420	0.1640	0.1642	0.1432	0.1214	0.1410	0.1079	0.1218	0.1215	0.1320	0.1205	0.1274	0.1264
53=02:10:18	46714	300	0.1456	0.1672	0.0735	0.1630	0.1462	0.1593	0.1184	0.1414	0.1222	0.1105	0.1207	0.1446	0.1484	0.1685	0.0730	0.1749	0.1551	0.1099	0.1438	0.1087	0.1078	0.0903	0.1318	0.1385	0.1450	0.1033	0.0737	0.1500	0.1419	0.1300	0.0993	0.1174	0.0953	0.1387	0.1253	0.1285	0.1647	0.1514	0.0727	0.1099	0.1583	0.0968	0.0982	0.1204	0.1195	0.1307	0.1366	0.1570	0.1247	0.1062	0.0714	0.0907	0.0932	0.0890	0.1015	0.1082	0.1413	0.1051	0.1313	0.0994	0.1405	0.0971	0.0723	0.0923	0.0915	0.1056	0.1217	0.1075	0.0998	0.1312	0.1245	0.1530	0.1616	0.1549	0.1500	0.1122	0.1559	0.1573	0.1228	0.1486	0.1420	0.1420	0.1299	0.1441	0.1669	0.1710	0.1434	0.1255	0.1453	0.1135	0.1266	0.1255	0.1343	0.1240	0.1282	0.1252
54=02:24:59	47595	298	0.1471	0.1716	0.0710	0.1648	0.1467	0.1588	0.1196	0.1428	0.1215	0.1104	0.1262	0.1470	0.1592	0.1716	0.0710	0.1816	0.1618	0.1128	0.1502	0.1101	0.1084	0.0887	0.1350	0.1492	0.1522	0.1067	0.0706	0.1495	0.1424	0.1329	0.0987	0.1176	0.0933	0.1413	0.1261	0.1337	0.1620	0.1524	0.0715	0.1102	0.1638	0.0964	0.0977	0.1219	0.1224	0.1362	0.1393	0.1605	0.1253	0.1056	0.0703	0.0906	0.0923	0.0926	0.0999	0.1121	0.1411	0.1041	0.1356	0.0968	0.1438	0.0965	0.0705	0.0927	0.0888	0.1059	0.1241	0.1107	0.1020	0.1345	0.1187	0.1569	0.1603	0.1595	0.1516	0.1120	0.1613	0.1599	0.1258	0.1564	0.1452	0.1439	0.1329	0.1474	0.1719	0.1760	0.1452	0.1256	0.1472	0.1121	0.1305	0.1277	0.1383	0.1275	0.1297	0.1226
55=02:39:40	48476	300	0.1526	0.1738	0.0728	0.1685	0.1524	0.1620	0.1221	0.1462	0.1270	0.1133	0.1287	0.1489	0.1530	0.1754	0.0709	0.1809	0.1646	0.1118	0.1516	0.1118	0.1098	0.0872	0.1346	0.1459	0.1512	0.1056	0.0698	0.1524	0.1459	0.1327	0.1015	0.1219	0.0989	0.1463	0.1292	0.1355	0.1661	0.1523	0.0717	0.1128	0.1642	0.0975	0.0993	0.1233	0.1243	0.1371	0.1450	0.1600	0.1324	0.1082	0.0717	0.0939	0.0953	0.0944	0.1025	0.1158	0.1437	0.1084	0.1408	0.0984	0.1514	0.0999	0.0689	0.0927	0.0902	0.1075	0.1279	0.1119	0.1033	0.1382	0.1226	0.1527	0.1631	0.1632	0.1562	0.1154	0.1627	0.1606	0.1280	0.1607	0.1482	0.1473	0.1372	0.1507	0.1754	0.1793	0.1516	0.1299	0.1486	0.1142	0.1322	0.1315	0.1426	0.1294	0.1366	0.1306
56=02:54:20	49357	300	0.1620	0.1812	0.0749	0.1791	0.1586	0.1569	0.1244	0.1551	0.1321	0.1188	0.1348	0.1551	0.1673	0.1842	0.0730	0.1909	0.1727	0.1176	0.1590	0.1157	0.1154	0.0913	0.1455	0.1510	0.1592	0.1104	0.0734	0.1558	0.1507	0.1396	0.1058	0.1252	0.1019	0.1495	0.1354	0.1415	0.1723	0.1591	0.0742	0.1209	0.1706	0.1006	0.1046	0.1314	0.1297	0.1456	0.1504	0.1693	0.1305	0.1116	0.0720	0.0957	0.0980	0.0959	0.1055	0.1200	0.1505	0.1107	0.1451	0.1023	0.1530	0.1019	0.0729	0.0982	0.0945	0.1127	0.1335	0.1162	0.1088	0.1434	0.1284	0.1648	0.1756	0.1702	0.1630	0.1188	0.1709	0.1700	0.1333	0.1675	0.1544	0.1552	0.1448	0.1570	0.1822	0.1857	0.1551	0.1357	0.1576	0.1187	0.1384	0.1360	0.1499	0.1355	0.1430	0.1374
57=03:09:01	50238	301	0.1591	0.1827	0.0715	0.1805	0.1611	0.1586	0.1253	0.1549	0.1338	0.1173	0.1370	0.1561	0.1563	0.1867	0.0698	0.1921	0.1750	0.1150	0.1585	0.1159	0.1143	0.1000	0.1441	0.1569	0.1578	0.1114	0.0715	0.1555	0.1542	0.1394	0.1043	0.1255	0.1028	0.1507	0.1347	0.1420	0.1741	0.1651	0.0701	0.1187	0.1743	0.1005	0.1062	0.1317	0.1284	0.1470	0.1521	0.1659	0.1313	0.1117	0.0691	0.0946	0.0961	0.0952	0.1052	0.1185	0.1509	0.1099	0.1460	0.1021	0.1516	0.1008	0.0699	0.0958	0.0917	0.1101	0.1329	0.1160	0.1075	0.1440	0.1270	0.1626	0.1709	0.1735	0.1639	0.1144	0.1755	0.1745	0.1335	0.1691	0.1546	0.1559	0.1439	0.1581	0.1815	0.1884	0.1581	0.1338	0.1572	0.1155	0.1398	0.1361	0.1500	0.1362	0.1414	0.1349
58=03:23:42	51119	301	0.1662	0.1915	0.0751	0.1902	0.1689	0.1754	0.1291	0.1617	0.1373	0.1232	0.1421	0.1619	0.1688	0.1943	0.0751	0.1991	0.1836	0.1210	0.1674	0.1190	0.1186	0.0939	0.1509	0.1580	0.1672	0.1142	0.0737	0.1642	0.1585	0.1450	0.1105	0.1318	0.1045	0.1619	0.1419	0.1478	0.1784	0.1709	0.0730	0.1262	0.1834	0.1048	0.1092	0.1361	0.1309	0.1535	0.1572	0.1742	0.1349	0.1176	0.0755	0.0974	0.1014	0.1023	0.1093	0.1244	0.1627	0.1157	0.1541	0.1083	0.1595	0.1045	0.0739	0.1010	0.0950	0.1158	0.1399	0.1228	0.1114	0.1507	0.1344	0.1748	0.1784	0.1828	0.1718	0.1212	0.1828	0.1827	0.1426	0.1777	0.1621	0.1620	0.1530	0.1645	0.1856	0.1978	0.1655	0.1425	0.1652	0.1229	0.1462	0.1455	0.1599	0.1422	0.1498	0.1415
59=03:38:23	51999	300	0.1728	0.1924	0.0756	0.1916	0.1729	0.1717	0.1290	0.1616	0.1399	0.1253	0.1440	0.1633	0.1748	0.1955	0.0735	0.2007	0.1888	0.1194	0.1699	0.1217	0.1202	0.0960	0.1531	0.1644	0.1727	0.1153	0.0732	0.1635	0.1610	0.1440	0.1106	0.1302	0.1068	0.1596	0.1425	0.1491	0.1850	0.1752	0.0740	0.1270	0.1852	0.1059	0.1093	0.1391	0.1377	0.1559	0.1591	0.1784	0.1374	0.1193	0.0728	0.0981	0.1010	0.1014	0.1095	0.1260	0.1640	0.1144	0.1557	0.1075	0.1607	0.1058	0.0717	0.1035	0.0955	0.1169	0.1422	0.1230	0.1120	0.1545	0.1367	0.1719	0.1905	0.1852	0.1744	0.1230	0.1850	0.1843	0.1426	0.1753	0.1669	0.1640	0.1528	0.1669	0.1905	0.2030	0.1682	0.1461	0.1697	0.1280	0.1448	0.1474	0.1609	0.1434	0.1507	0.1370
60=03:53:04	52880	300	0.1723	0.2007	0.0739	0.2017	0.1810	0.1782	0.1345	0.1713	0.1471	0.1310	0.1492	0.1687	0.1733	0.2016	0.0740	0.2131	0.1977	0.1265	0.1747	0.1253	0.1248	0.1033	0.1593	0.1627	0.1744	0.1182	0.0723	0.1703	0.1667	0.1497	0.1099	0.1355	0.1093	0.1665	0.1499	0.1585	0.1860	0.1802	0.0731	0.1294	0.1955	0.1073	0.1125	0.1426	0.1412	0.1625	0.1658	0.1892	0.1405	0.1228	0.0713	0.0981	0.1030	0.1029	0.1105	0.1265	0.1677	0.1186	0.1601	0.1147	0.1658	0.1078	0.0706	0.1027	0.0964	0.1199	0.1442	0.1258	0.1158	0.1571	0.1408	0.1797	0.1975	0.1900	0.1827	0.1235	0.1939	0.1926	0.1491	0.1875	0.1727	0.1697	0.1610	0.1761	0.1954	0.2114	0.1758	0.1510	0.1781	0.1281	0.1517	0.1516	0.1666	0.1505	0.1584	0.1524
61=04:07:45	53761	298	0.1825	0.2004	0.0757	0.2027	0.1837	0.1756	0.1362	0.1685	0.1482	0.1285	0.1533	0.1668	0.1762	0.2082	0.0759	0.2136	0.2018	0.1264	0.1799	0.1284	0.1261	0.0940	0.1601	0.1757	0.1791	0.1224	0.0739	0.1706	0.1705	0.1499	0.1131	0.1372	0.1120	0.1680	0.1499	0.1590	0.1918	0.1878	0.0750	0.1319	0.1994	0.1087	0.1122	0.1424	0.1395	0.1641	0.1663	0.1984	0.1464	0.1260	0.0747	0.1005	0.1038	0.1009	0.1128	0.1266	0.1714	0.1181	0.1627	0.1127	0.1680	0.1096	0.0726	0.1034	0.0978	0.1218	0.1484	0.1285	0.1147	0.1603	0.1411	0.1833	0.1922	0.1978	0.1915	0.1284	0.1991	0.1957	0.1487	0.1881	0.1728	0.1705	0.1624	0.1755	0.1990	0.2132	0.1795	0.1512	0.1812	0.1307	0.1514	0.1541	0.1712	0.1501	0.1624	0.1501
62=04:22:25	54642	300	0.1813	0.2035	0.0731	0.2026	0.1865	0.1805	0.1362	0.1750	0.1500	0.1348	0.1554	0.1704	0.1772	0.2105	0.0721	0.2126	0.2024	0.1236	0.1814	0.1268	0.1257	0.0963	0.1633	0.1800	0.1791	0.1215	0.0734	0.1758	0.1707	0.1525	0.1154	0.1378	0.1124	0.1726	0.1526	0.1587	0.1961	0.1902	0.0730	0.1319	0.2035	0.1096	0.1119	0.1474	0.1422	0.1728	0.1726	0.1898	0.1461	0.1237	0.0714	0.0979	0.1028	0.1026	0.1130	0.1297	0.1779	0.1214	0.1702	0.1129	0.1732	0.1116	0.0724	0.1019	0.0967	0.1216	0.1513	0.1322	0.1170	0.1658	0.1447	0.1880	0.1915	0.2000	0.1872	0.1296	0.2028	0.2017	0.1536	0.1965	0.1774	0.1748	0.1681	0.1828	0.1997	0.2167	0.1844	0.1562	0.1841	0.1341	0.1580	0.1585	0.1733	0.1534	0.1662	0.1541
63=04:37:06	55523	300	0.1824	0.2065	0.0734	0.2100	0.1957	0.1842	0.1406	0.1803	0.1535	0.1374	0.1608	0.1736	0.1884	0.2145	0.0732	0.2171	0.2082	0.1285	0.1863	0.1273	0.1284	0.0984	0.1678	0.1750	0.1896	0.1239	0.0707	0.1800	0.1727	0.1563	0.1162	0.1416	0.1148	0.1792	0.1587	0.1651	0.2039	0.1935	0.0712	0.1339	0.2110	0.1108	0.1120	0.1484	0.1459	0.1729	0.1777	0.2024	0.1539	0.1266	0.0704	0.0992	0.1041	0.1043	0.1134	0.1328	0.1815	0.1244	0.1723	0.1168	0.1822	0.1122	0.0698	0.1044	0.0981	0.1249	0.1562	0.1337	0.1160	0.1688	0.1464	0.1923	0.2079	0.2032	0.1978	0.1300	0.2100	0.2078	0.1587	0.2005	0.1834	0.1827	0.1703	0.1856	0.2063	0.2225	0.1910	0.1594	0.1891	0.1367	0.1617	0.1621	0.1797	0.1573	0.1703	0.1543
64=04:51:47	56403	300	0.1886	0.2106	0.0740	0.2168	0.2017	0.1875	0.1447	0.1871	0.1616	0.1405	0.1673	0.1839	0.1899	0.2229	0.0738	0.2235	0.2177	0.1331	0.1902	0.1334	0.1338	0.1004	0.1705	0.1759	0.1884	0.1264	0.0723	0.1856	0.1850	0.1620	0.1195	0.1454	0.1173	0.1827	0.1660	0.1723	0.2012	0.2018	0.0719	0.1400	0.2170	0.1133	0.1165	0.1531	0.1475	0.1786	0.1802	0.2139	0.1541	0.1315	0.0715	0.1030	0.1084	0.1059	0.1166	0.1369	0.1913	0.1272	0.1786	0.1184	0.1822	0.1173	0.0731	0.1057	0.1009	0.1279	0.1582	0.1362	0.1205	0.1754	0.1503	0.2048	0.2126	0.2110	0.2006	0.1355	0.2154	0.2149	0.1622	0.2103	0.1867	0.1881	0.1769	0.1957	0.2090	0.2274	0.1981	0.1651	0.1968	0.1416	0.1668	0.1665	0.1861	0.1635	0.1782	0.1642
65=05:06:28	57284	300	0.1952	0.2161	0.0739	0.2145	0.2034	0.1914	0.1452	0.1931	0.1619	0.1431	0.1700	0.1870	0.1943	0.2228	0.0721	0.2234	0.2192	0.1332	0.1961	0.1349	0.1342	0.1018	0.1746	0.1868	0.1902	0.1272	0.0721	0.1908	0.1879	0.1632	0.1192	0.1469	0.1182	0.1900	0.1664	0.1767	0.2062	0.2061	0.0713	0.1390	0.2252	0.1135	0.1187	0.1554	0.1521	0.1871	0.1853	0.2011	0.1555	0.1320	0.0714	0.1028	0.1072	0.1063	0.1186	0.1377	0.1907	0.1298	0.1795	0.1204	0.1837	0.1162	0.0710	0.1054	0.1003	0.1282	0.1627	0.1403	0.1220	0.1806	0.1538	0.1914	0.2107	0.2125	0.2081	0.1339	0.2285	0.2167	0.1670	0.2141	0.1959	0.1954	0.1814	0.2004	0.2118	0.2330	0.2014	0.1708	0.1973	0.1423	0.1713	0.1719	0.1921	0.1695	0.1810	0.1579
66=05:21:09	58165	301	0.1944	0.2182	0.0740	0.2219	0.2095	0.1880	0.1541	0.1974	0.1721	0.1482	0.1776	0.1887	0.2033	0.2252	0.0716	0.2297	0.2283	0.1369	0.2019	0.1399	0.1412	0.1083	0.1863	0.1927	0.1959	0.1314	0.0715	0.1946	0.1904	0.1704	0.1245	0.1535	0.1212	0.1999	0.1733	0.1790	0.2118	0.2107	0.0715	0.1438	0.2273	0.1185	0.1203	0.1620	0.1570	0.1948	0.1982	0.2164	0.1565	0.1364	0.0735	0.1046	0.1072	0.1096	0.1224	0.1402	0.1990	0.1330	0.1884	0.1256	0.1896	0.1198	0.0735	0.1070	0.1028	0.1312	0.1674	0.1447	0.1254	0.1899	0.1614	0.2097	0.2170	0.2166	0.2132	0.1412	0.2304	0.2218	0.1709	0.2215	0.2011	0.1982	0.1875	0.2031	0.2141	0.2369	0.2079	0.1771	0.2064	0.1479	0.1768	0.1781	0.1983	0.1743	0.1868	0.1698
67=05:35:50	59046	301	0.1961	0.2203	0.0730	0.2260	0.2149	0.1984	0.1556	0.2032	0.1700	0.1509	0.1792	0.1936	0.2073	0.2288	0.0706	0.2369	0.2310	0.1402	0.2091	0.1426	0.1406	0.1071	0.1884	0.2038	0.2052	0.1348	0.0697	0.1981	0.1964	0.1717	0.1246	0.1562	0.1225	0.2048	0.1753	0.1847	0.2128	0.2131	0.0701	0.1429	0.2374	0.1171	0.1205	0.1650	0.1580	0.1997	0.1992	0.2207	0.1526	0.1377	0.0704	0.1040	0.1061	0.1084	0.1227	0.1439	0.2016	0.1340	0.1925	0.1263	0.1944	0.1210	0.0694	0.1061	0.1028	0.1307	0.1721	0.1456	0.1251	0.1944	0.1628	0.2155	0.2240	0.2187	0.2149	0.1420	0.2431	0.2295	0.1764	0.2270	0.2058	0.2064	0.1917	0.2132	0.2149	0.2433	0.2119	0.1816	0.2112	0.1515	0.1845	0.1840	0.2037	0.1779	0.1874	0.1674
68=05:50:30	59927	301	0.1995	0.2214	0.0721	0.2276	0.2171	0.1906	0.1583	0.2054	0.1753	0.1520	0.1806	0.1988	0.2124	0.2332	0.0712	0.2316	0.2308	0.1385	0.2100	0.1411	0.1435	0.1080	0.1922	0.2024	0.2027	0.1359	0.0687	0.1996	0.1966	0.1742	0.1264	0.1563	0.1237	0.2065	0.1810	0.1894	0.2169	0.2169	0.0700	0.1412	0.2363	0.1181	0.1210	0.1632	0.1601	0.1992	0.2005	0.2313	0.1603	0.1393	0.0720	0.1055	0.1096	0.1092	0.1231	0.1449	0.2026	0.1375	0.1976	0.1266	0.1979	0.1214	0.0693	0.1080	0.1038	0.1338	0.1742	0.1491	0.1270	0.1962	0.1676	0.2135	0.2261	0.2242	0.2193	0.1438	0.2419	0.2327	0.1841	0.2360	0.2104	0.2132	0.1963	0.2187	0.2185	0.2430	0.2162	0.1826	0.2135	0.1528	0.1874	0.1889	0.2065	0.1832	0.1936	0.1671
69=06:05:11	60808	301	0.2027	0.2261	0.0736	0.2372	0.2253	0.1928	0.1680	0.2175	0.1817	0.1576	0.1889	0.2121	0.2175	0.2408	0.0716	0.2415	0.2383	0.1425	0.2187	0.1459	0.1465	0.1146	0.1989	0.2083	0.2076	0.1420	0.0725	0.2125	0.2044	0.1805	0.1317	0.1653	0.1309	0.2184	0.1909	0.1975	0.2214	0.2253	0.0696	0.1450	0.2455	0.1216	0.1236	0.1703	0.1632	0.2111	0.2128	0.2369	0.1589	0.1430	0.0725	0.1107	0.1134	0.1135	0.1285	0.1502	0.2120	0.1424	0.2084	0.1322	0.2053	0.1228	0.0710	0.1095	0.1073	0.1378	0.1801	0.1527	0.1328	0.2053	0.1737	0.2189	0.2312	0.2285	0.2237	0.1512	0.2559	0.2431	0.1916	0.2463	0.2230	0.2220	0.2073	0.2314	0.2206	0.2490	0.2209	0.1925	0.2182	0.1606	0.1951	0.1979	0.2130	0.1891	0.1982	0.1847
70=06:19:52	61689	298	0.2036	0.2300	0.0757	0.2369	0.2282	0.1980	0.1727	0.2206	0.1863	0.1650	0.1922	0.2121	0.2214	0.2408	0.0732	0.2370	0.2436	0.1461	0.2255	0.1502	0.1496	0.1167	0.2053	0.2166	0.2199	0.1424	0.0740	0.2168	0.2152	0.1831	0.1356	0.1695	0.1335	0.2238	0.1963	0.2026	0.2292	0.2280	0.0727	0.1492	0.2502	0.1250	0.1288	0.1733	0.1698	0.2189	0.2190	0.2512	0.1635	0.1477	0.0718	0.1129	0.1164	0.1151	0.1341	0.1553	0.2161	0.1467	0.2137	0.1362	0.2070	0.1291	0.0711	0.1148	0.1105	0.1403	0.1867	0.1561	0.1374	0.2137	0.1799	0.2369	0.2371	0.2338	0.2288	0.1573	0.2593	0.2476	0.1953	0.2525	0.2293	0.2278	0.2117	0.2349	0.2261	0.2528	0.2262	0.2000	0.2262	0.1665	0.2026	0.2037	0.2168	0.1948	0.2038	0.1877
71=06:34:33	62569	301	0.2112	0.2369	0.0746	0.2460	0.2397	0.2139	0.1825	0.2322	0.1934	0.1722	0.1987	0.2296	0.2247	0.2526	0.0734	0.2537	0.2527	0.1535	0.2412	0.1578	0.1558	0.1243	0.2195	0.2288	0.2271	0.1517	0.0745	0.2276	0.2236	0.1959	0.1401	0.1766	0.1396	0.2372	0.2033	0.2207	0.2313	0.2379	0.0723	0.1551	0.2666	0.1252	0.1343	0.1801	0.1781	0.2284	0.2299	0.2557	0.1648	0.1487	0.0729	0.1160	0.1190	0.1167	0.1368	0.1585	0.2243	0.1514	0.2241	0.1426	0.2122	0.1334	0.0721	0.1173	0.1111	0.1465	0.1917	0.1657	0.1435	0.2241	0.1884	0.2365	0.2474	0.2390	0.2325	0.1654	0.2770	0.2613	0.2077	0.2581	0.2431	0.2373	0.2233	0.2520	0.2252	0.2666	0.2305	0.2080	0.2350	0.1760	0.2108	0.2145	0.2301	0.2053	0.2086	0.1897
72=06:49:14	63450	301	0.2127	0.2378	0.0738	0.2473	0.2409	0.2182	0.1845	0.2364	0.1956	0.1782	0.1993	0.2318	0.2254	0.2493	0.0734	0.2540	0.2508	0.1536	0.2434	0.1590	0.1617	0.1246	0.2224	0.2187	0.2289	0.1500	0.0714	0.2327	0.2310	0.1976	0.1383	0.1775	0.1418	0.2399	0.2087	0.2239	0.2309	0.2406	0.0710	0.1530	0.2667	0.1285	0.1345	0.1809	0.1801	0.2356	0.2314	0.2491	0.1694	0.1509	0.0723	0.1182	0.1189	0.1166	0.1413	0.1586	0.2277	0.1527	0.2280	0.1429	0.2146	0.1340	0.0724	0.1185	0.1122	0.1478	0.1929	0.1669	0.1433	0.2251	0.1900	0.2457	0.2476	0.2424	0.2372	0.1658	0.2760	0.2614	0.2086	0.2677	0.2521	0.2395	0.2286	0.2591	0.2312	0.2716	0.2378	0.2103	0.2350	0.1788	0.2170	0.2152	0.2314	0.2111	0.2133	0.1928
73=07:03:55	64331	301	0.2193	0.2451	0.0760	0.2541	0.2488	0.2206	0.1918	0.2439	0.2013	0.1844	0.2068	0.2390	0.2319	0.2589	0.0740	0.2554	0.2606	0.1589	0.2497	0.1652	0.1659	0.1286	0.2320	0.2412	0.2340	0.1578	0.0733	0.2425	0.2417	0.2057	0.1435	0.1827	0.1447	0.2512	0.2147	0.2307	0.2378	0.2463	0.0730	0.1571	0.2738	0.1339	0.1388	0.1857	0.1860	0.2399	0.2363	0.2718	0.1719	0.1531	0.0737	0.1222	0.1247	0.1203	0.1435	0.1645	0.2346	0.1603	0.2341	0.1528	0.2219	0.1388	0.0714	0.1199	0.1171	0.1516	0.1976	0.1726	0.1498	0.2341	0.2019	0.2537	0.2489	0.2474	0.2421	0.1719	0.2860	0.2656	0.2183	0.2723	0.2565	0.2463	0.2345	0.2597	0.2332	0.2808	0.2418	0.2215	0.2419	0.1863	0.2213	0.2249	0.2381	0.2154	0.2176	0.2087
74=07:18:35	65212	298	0.2193	0.2389	0.0745	0.2483	0.2448	0.2212	0.1954	0.2443	0.2018	0.1802	0.2077	0.2383	0.2336	0.2582	0.0727	0.2537	0.2590	0.1616	0.2530	0.1667	0.1673	0.1299	0.2332	0.2428	0.2392	0.1566	0.0733	0.2435	0.2444	0.2026	0.1460	0.1846	0.1469	0.2475	0.2216	0.2333	0.2377	0.2491	0.0727	0.1557	0.2710	0.1336	0.1393	0.1864	0.1893	0.2396	0.2403	0.2732	0.1719	0.1534	0.0722	0.1220	0.1261	0.1206	0.1444	0.1625	0.2384	0.1611	0.2385	0.1502	0.2241	0.1419	0.0723	0.1225	0.1170	0.1514	0.2017	0.1720	0.1491	0.2368	0.2079	0.2661	0.2474	0.2485	0.2433	0.1758	0.2842	0.2694	0.2181	0.2796	0.2598	0.2503	0.2394	0.2622	0.2338	0.2746	0.2443	0.2195	0.2448	0.1883	0.2248	0.2262	0.2385	0.2151	0.2174	0.1967
75=07:33:16	66093	301	0.2226	0.2422	0.0721	0.2496	0.2460	0.2175	0.1964	0.2493	0.2027	0.1857	0.2095	0.2513	0.2380	0.2614	0.0722	0.2560	0.2649	0.1627	0.2632	0.1690	0.1735	0.1326	0.2405	0.2536	0.2607	0.1557	0.0713	0.2513	0.2578	0.2074	0.1465	0.1850	0.1470	0.2550	0.2222	0.2454	0.2423	0.2517	0.0712	0.1604	0.2815	0.1358	0.1436	0.1894	0.1969	0.2402	0.2444	0.2827	0.1796	0.1572	0.0731	0.1202	0.1251	0.1209	0.1470	0.1632	0.2340	0.1641	0.2414	0.1512	0.2262	0.1453	0.0696	0.1253	0.1170	0.1538	0.2069	0.1752	0.1509	0.2339	0.2073	0.2756	0.2612	0.2529	0.2499	0.1828	0.2914	0.2717	0.2221	0.2817	0.2675	0.2565	0.2375	0.2730	0.2356	0.2804	0.2480	0.2233	0.2499	0.1943	0.2255	0.2298	0.2418	0.2187	0.2212	0.2077
76=07:47:57	66974	301	0.2259	0.2477	0.0725	0.2610	0.2602	0.2253	0.2068	0.2596	0.2119	0.2003	0.2182	0.2614	0.2400	0.2655	0.0732	0.2689	0.2708	0.1652	0.2620	0.1710	0.1783	0.1360	0.2446	0.2672	0.2464	0.1616	0.0719	0.2630	0.2653	0.2175	0.1527	0.1962	0.1540	0.2616	0.2390	0.2568	0.2461	0.2596	0.0701	0.1601	0.2880	0.1388	0.1462	0.1901	0.1968	0.2509	0.2556	0.2913	0.1794	0.1576	0.0718	0.1253	0.1277	0.1236	0.1523	0.1681	0.2473	0.1708	0.2497	0.1616	0.2294	0.1479	0.0709	0.1283	0.1202	0.1569	0.2088	0.1799	0.1577	0.2461	0.2177	0.2809	0.2702	0.2591	0.2571	0.1855	0.3035	0.2803	0.2300	0.2949	0.2778	0.2636	0.2521	0.2866	0.2370	0.2872	0.2538	0.2328	0.2549	0.1986	0.2339	0.2379	0.2502	0.2289	0.2256	0.2219
77=08:02:38	67854	298	0.2284	0.2482	0.0742	0.2612	0.2597	0.2211	0.2119	0.2605	0.2155	0.1984	0.2199	0.2634	0.2441	0.2663	0.0725	0.2640	0.2743	0.1682	0.2705	0.1725	0.1825	0.1390	0.2502	0.2579	0.2550	0.1652	0.0703	0.2642	0.2651	0.2180	0.1520	0.1942	0.1582	0.2686	0.2387	0.2602	0.2442	0.2616	0.0715	0.1620	0.2876	0.1387	0.1492	0.1950	0.2039	0.2543	0.2563	0.2914	0.1849	0.1619	0.0713	0.1271	0.1344	0.1247	0.1538	0.1712	0.2476	0.1735	0.2539	0.1669	0.2363	0.1540	0.0728	0.1284	0.1199	0.1629	0.2158	0.1815	0.1619	0.2503	0.2220	0.2823	0.2680	0.2584	0.2570	0.1877	0.3050	0.2856	0.2354	0.2977	0.2763	0.2715	0.2514	0.2864	0.2365	0.2864	0.2593	0.2395	0.2593	0.2061	0.2421	0.2426	0.2540	0.2298	0.2302	0.2273
78=08:17:22	68738	300	0.2325	0.2502	0.0734	0.2660	0.2637	0.2257	0.2099	0.2646	0.2166	0.2022	0.2239	0.2737	0.2480	0.2657	0.0725	0.2647	0.2751	0.1709	0.2738	0.1724	0.1829	0.1392	0.2522	0.2711	0.2667	0.1662	0.0729	0.2678	0.2735	0.2210	0.1552	0.1971	0.1565	0.2716	0.2435	0.2670	0.2477	0.2589	0.0704	0.1620	0.2884	0.1387	0.1511	0.1926	0.2042	0.2530	0.2590	0.2987	0.1812	0.1620	0.0714	0.1291	0.1334	0.1267	0.1578	0.1750	0.2543	0.1738	0.2560	0.1642	0.2377	0.1556	0.0700	0.1321	0.1239	0.1601	0.2162	0.1810	0.1622	0.2543	0.2267	0.2814	0.2723	0.2604	0.2564	0.1890	0.3073	0.2892	0.2389	0.3008	0.2851	0.2768	0.2557	0.2903	0.2372	0.2885	0.2570	0.2402	0.2600	0.2063	0.2412	0.2486	0.2572	0.2320	0.2318	0.2185
79=08:32:03	69619	301	0.2270	0.2493	0.0733	0.2601	0.2608	0.2229	0.2154	0.2649	0.2185	0.2046	0.2248	0.2710	0.2507	0.2695	0.0699	0.2632	0.2742	0.1732	0.2801	0.1786	0.1873	0.1452	0.2612	0.2835	0.2736	0.1651	0.0714	0.2713	0.2810	0.2207	0.1542	0.1964	0.1610	0.2757	0.2482	0.2730	0.2524	0.2633	0.0702	0.1645	0.2964	0.1411	0.1547	0.1966	0.2073	0.2632	0.2638	0.3039	0.1860	0.1636	0.0710	0.1264	0.1312	0.1283	0.1603	0.1740	0.2540	0.1760	0.2597	0.1699	0.2377	0.1576	0.0703	0.1326	0.1234	0.1622	0.2191	0.1855	0.1658	0.2570	0.2273	0.2954	0.2713	0.2626	0.2606	0.1934	0.3124	0.2878	0.2375	0.3021	0.2882	0.2751	0.2614	0.2953	0.2397	0.2926	0.2613	0.2426	0.2636	0.2120	0.2463	0.2483	0.2581	0.2334	0.2315	0.2288
80=08:46:43	70500	301	0.2321	0.2531	0.0733	0.2654	0.2708	0.2330	0.2221	0.2769	0.2225	0.2147	0.2272	0.2846	0.2559	0.2750	0.0709	0.2719	0.2779	0.1784	0.2831	0.1808	0.1899	0.1459	0.2672	0.2870	0.2627	0.1690	0.0690	0.2804	0.2879	0.2284	0.1585	0.2036	0.1695	0.2858	0.2540	0.2835	0.2542	0.2693	0.0701	0.1659	0.2992	0.1449	0.1553	0.2031	0.2134	0.2720	0.2684	0.3174	0.1898	0.1645	0.0702	0.1290	0.1354	0.1314	0.1625	0.1741	0.2648	0.1787	0.2685	0.1734	0.2428	0.1599	0.0706	0.1319	0.1266	0.1656	0.2228	0.1894	0.1706	0.2670	0.2353	0.3030	0.2799	0.2697	0.2669	0.1958	0.3168	0.2985	0.2518	0.3140	0.3007	0.2830	0.2714	0.3072	0.2404	0.2960	0.2697	0.2532	0.2686	0.2188	0.2531	0.2573	0.2672	0.2443	0.2402	0.2508
81=09:01:24	71381	300	0.2305	0.2560	0.0712	0.2706	0.2755	0.2405	0.2253	0.2808	0.2293	0.2193	0.2332	0.2889	0.2568	0.2742	0.0677	0.2754	0.2813	0.1794	0.2936	0.1826	0.1979	0.1495	0.2747	0.2944	0.2748	0.1736	0.0693	0.2863	0.2912	0.2327	0.1582	0.2095	0.1726	0.2902	0.2658	0.2937	0.2530	0.2735	0.0693	0.1641	0.3059	0.1430	0.1575	0.2014	0.2175	0.2716	0.2752	0.3318	0.1889	0.1662	0.0686	0.1327	0.1347	0.1304	0.1646	0.1753	0.2609	0.1834	0.2743	0.1798	0.2483	0.1624	0.0684	0.1378	0.1300	0.1685	0.2267	0.1898	0.1746	0.2655	0.2472	0.3052	0.2778	0.2678	0.2651	0.2010	0.3255	0.3010	0.2495	0.3199	0.3028	0.2888	0.2734	0.3109	0.2427	0.3003	0.2731	0.2537	0.2714	0.2232	0.2592	0.2595	0.2717	0.2465	0.2403	0.2512
82=09:16:05	72262	301	0.2772	0.2537	0.0726	0.2730	0.2741	0.2518	0.2286	0.2844	0.2282	0.2220	0.2341	0.2887	0.2603	0.2806	0.0705	0.2789	0.2835	0.1869	0.3002	0.1871	0.2032	0.1559	0.2789	0.2934	0.2859	0.1748	0.0701	0.2916	0.3025	0.2342	0.1628	0.2125	0.1740	0.2962	0.2598	0.2933	0.2582	0.2794	0.0720	0.1671	0.3086	0.1508	0.1600	0.2061	0.2199	0.2784	0.3170	0.3375	0.1932	0.1684	0.0713	0.1327	0.1405	0.1366	0.1707	0.1813	0.2657	0.1861	0.2761	0.1841	0.2493	0.1677	0.0690	0.1390	0.1346	0.1725	0.2247	0.1981	0.1794	0.2763	0.2518	0.3148	0.2806	0.2761	0.2685	0.2068	0.3304	0.3040	0.2586	0.3231	0.3110	0.2916	0.2749	0.3069	0.2446	0.3058	0.2728	0.2597	0.2765	0.2309	0.2597	0.2692	0.2709	0.2512	0.2391	0.2568
83=09:30:46	73142	301	0.2270	0.2588	0.0689	0.2751	0.2763	0.2570	0.2306	0.2871	0.2313	0.2249	0.2308	0.2992	0.2634	0.2788	0.0684	0.2830	0.2843	0.1875	0.3026	0.1825	0.2025	0.1579	0.2815	0.2770	0.2980	0.1743	0.0670	0.2966	0.3122	0.2406	0.1617	0.2104	0.1790	0.3020	0.2662	0.3004	0.2520	0.2774	0.0691	0.1693	0.3120	0.1490	0.1599	0.2065	0.2227	0.2782	0.2785	0.3289	0.1872	0.1696	0.0668	0.1326	0.1354	0.1347	0.1714	0.1806	0.2686	0.1876	0.2785	0.1836	0.2510	0.1697	0.0675	0.1378	0.1314	0.1699	0.2294	0.1951	0.1778	0.2741	0.2488	0.3221	0.3010	0.2713	0.2680	0.2074	0.3352	0.3109	0.2549	0.3217	0.3183	0.3005	0.2794	0.3194	0.2413	0.3066	0.2744	0.2644	0.2794	0.2313	0.2640	0.2730	0.2727	0.2559	0.2394	0.2601
84=09:45:27	74023	298	0.2424	0.2602	0.0748	0.2793	0.2855	0.2632	0.2379	0.2930	0.2386	0.2297	0.2432	0.2983	0.2687	0.2862	0.0738	0.2847	0.2935	0.1917	0.3096	0.1916	0.2147	0.1660	0.2884	0.3126	0.2838	0.1810	0.0714	0.3008	0.3069	0.2414	0.1689	0.2192	0.1844	0.3067	0.2753	0.3039	0.2641	0.2811	0.0706	0.1734	0.3134	0.1545	0.1687	0.2123	0.2312	0.2823	0.2892	0.3491	0.2006	0.1735	0.0731	0.1427	0.1457	0.1429	0.1753	0.1853	0.2742	0.1943	0.2887	0.1944	0.2589	0.1758	0.0717	0.1426	0.1420	0.1778	0.2389	0.1999	0.1882	0.2848	0.2596	0.3218	0.2914	0.2838	0.2765	0.2103	0.3387	0.3214	0.2694	0.3362	0.3210	0.3077	0.2883	0.3248	0.2476	0.3067	0.2837	0.2709	0.2825	0.2356	0.2736	0.2788	0.2792	0.2612	0.2546	0.2726
85=10:00:08	74904	301	0.2419	0.2683	0.0740	0.2879	0.2971	0.2669	0.2498	0.3060	0.2462	0.2505	0.2500	0.3164	0.2733	0.2877	0.0740	0.3005	0.2998	0.2010	0.3201	0.2010	0.2220	0.1767	0.3030	0.3131	0.2870	0.1841	0.0716	0.3147	0.3290	0.2537	0.1705	0.2282	0.1967	0.3248	0.2855	0.3258	0.2698	0.2951	0.0734	0.1742	0.3271	0.1596	0.1733	0.2193	0.2388	0.3044	0.2992	0.3497	0.2062	0.1764	0.0730	0.1393	0.1457	0.1466	0.1819	0.1895	0.2778	0.2026	0.2939	0.2026	0.2591	0.1761	0.0716	0.1477	0.1430	0.1805	0.2410	0.2127	0.1950	0.2940	0.2720	0.3284	0.2928	0.2853	0.2850	0.2216	0.3544	0.3176	0.2769	0.3456	0.3398	0.3150	0.2973	0.3340	0.2534	0.3273	0.2909	0.2807	0.2913	0.2515	0.2779	0.2890	0.2896	0.2742	0.2576	0.2716
86=10:14:49	75785	301	0.2449	0.2671	0.0754	0.2881	0.2959	0.2610	0.2500	0.3039	0.2489	0.2463	0.2510	0.3147	0.2750	0.2913	0.0732	0.2958	0.3008	0.2014	0.3193	0.1987	0.2233	0.1764	0.3014	0.3236	0.2967	0.1873	0.0697	0.3143	0.3309	0.2549	0.1722	0.2279	0.1975	0.3157	0.2902	0.3254	0.2664	0.2938	0.0714	0.1772	0.3266	0.1575	0.1723	0.2164	0.2384	0.2992	0.2990	0.3559	0.2093	0.1809	0.0708	0.1429	0.1475	0.1478	0.1789	0.1930	0.2860	0.1998	0.3038	0.2137	0.2679	0.1840	0.0699	0.1499	0.1456	0.1787	0.2430	0.2074	0.1995	0.2937	0.2722	0.3526	0.2997	0.2863	0.2827	0.2237	0.3526	0.3260	0.2758	0.3480	0.3363	0.3185	0.3017	0.3390	0.2529	0.3222	0.2954	0.2832	0.2965	0.2493	0.2866	0.2853	0.2925	0.2695	0.2576	0.2930
87=10:29:29	76666	301	0.2504	0.2678	0.0731	0.2878	0.2987	0.2702	0.2536	0.3094	0.2479	0.2490	0.2515	0.3185	0.2838	0.2952	0.0734	0.3091	0.3037	0.2052	0.3321	0.2057	0.2293	0.1845	0.3073	0.3202	0.3006	0.1891	0.0728	0.3206	0.3372	0.2564	0.1740	0.2319	0.2005	0.3247	0.2936	0.3282	0.2715	0.3000	0.0718	0.1790	0.3332	0.1640	0.1766	0.2223	0.2478	0.3044	0.3008	0.3644	0.2098	0.1782	0.0735	0.1466	0.1494	0.1524	0.1846	0.1929	0.2835	0.2077	0.3006	0.2183	0.2687	0.1865	0.0718	0.1546	0.1512	0.1828	0.2467	0.2133	0.2037	0.3016	0.2823	0.3461	0.3032	0.2904	0.2857	0.2264	0.3568	0.3334	0.2815	0.3499	0.3427	0.3241	0.3010	0.3383	0.2526	0.3311	0.2936	0.2886	0.2979	0.2577	0.2885	0.2951	0.2931	0.2763	0.2600	0.3031
88=10:44:10	77547	301	0.2513	0.2690	0.0716	0.2883	0.2960	0.2674	0.2554	0.3075	0.2522	0.2492	0.2524	0.3324	0.2812	0.2962	0.0736	0.2995	0.3009	0.2022	0.3293	0.1987	0.2291	0.1836	0.3075	0.3261	0.3032	0.1912	0.0736	0.3199	0.3363	0.2556	0.1753	0.2310	0.2015	0.3254	0.2981	0.3433	0.2707	0.2949	0.0728	0.1768	0.3289	0.1598	0.1755	0.2176	0.2461	0.2932	0.3047	0.3594	0.2083	0.1783	0.0722	0.1473	0.1497	0.1499	0.1833	0.1954	0.2868	0.2072	0.3036	0.2209	0.2724	0.1876	0.0721	0.1509	0.1514	0.1845	0.2492	0.2095	0.2015	0.2998	0.2786	0.3377	0.3089	0.2899	0.2853	0.2265	0.3560	0.3350	0.2817	0.3472	0.3411	0.3262	0.3031	0.3475	0.2527	0.3190	0.2925	0.2870	0.2954	0.2538	0.2899	0.2947	0.2926	0.2699	0.2572	0.2811
89=10:58:51	78428	301	0.2547	0.2700	0.0731	0.2897	0.3029	0.2824	0.2582	0.3157	0.2544	0.2567	0.2574	0.3242	0.2847	0.2982	0.0706	0.3099	0.3099	0.2095	0.3378	0.2052	0.2383	0.1943	0.3158	0.3349	0.3047	0.1929	0.0702	0.3268	0.3443	0.2618	0.1769	0.2363	0.2040	0.3298	0.3013	0.3421	0.2770	0.3031	0.0704	0.1807	0.3333	0.1641	0.1826	0.2217	0.2535	0.3100	0.3108	0.3741	0.2193	0.1828	0.0716	0.1475	0.1527	0.1561	0.1851	0.1964	0.2898	0.2116	0.3072	0.2322	0.2713	0.1906	0.0701	0.1555	0.1575	0.1857	0.2509	0.2174	0.2080	0.3032	0.2875	0.3601	0.3072	0.2968	0.2901	0.2324	0.3628	0.3323	0.2919	0.3597	0.3483	0.3332	0.3089	0.3452	0.2545	0.3283	0.3018	0.2957	0.2996	0.2646	0.2980	0.2985	0.2975	0.2776	0.2634	0.3041
90=11:13:32	79308	300	0.2542	0.2680	0.0756	0.2910	0.3008	0.2683	0.2579	0.3150	0.2538	0.2552	0.2541	0.3263	0.2861	0.2980	0.0730	0.3016	0.3083	0.2131	0.3388	0.2067	0.2361	0.1973	0.3177	0.3364	0.3179	0.1979	0.0725	0.3252	0.3474	0.2627	0.1799	0.2365	0.2071	0.3320	0.2982	0.3448	0.2739	0.2997	0.0728	0.1834	0.3312	0.1622	0.1835	0.2253	0.2561	0.3037	0.3099	0.3752	0.2168	0.1838	0.0729	0.1528	0.1547	0.1549	0.1890	0.1988	0.2885	0.2124	0.3078	0.2405	0.2763	0.1937	0.0720	0.1566	0.1606	0.1892	0.2533	0.2171	0.2117	0.3083	0.2890	0.3488	0.3129	0.2934	0.2873	0.2349	0.3660	0.3402	0.2897	0.3538	0.3472	0.3366	0.3086	0.3482	0.2522	0.3224	0.2981	0.2979	0.3020	0.2632	0.2954	0.3017	0.2949	0.2822	0.2609	0.3012
91=11:28:13	80189	301	0.2498	0.2770	0.0691	0.2945	0.3095	0.2756	0.2669	0.3218	0.2576	0.2676	0.2574	0.3360	0.2862	0.3043	0.0687	0.3138	0.3146	0.2141	0.3412	0.2082	0.2394	0.2005	0.3197	0.3367	0.3151	0.1972	0.0684	0.3414	0.3581	0.2686	0.1781	0.2421	0.2154	0.3427	0.3054	0.3578	0.2827	0.3056	0.0685	0.1815	0.3395	0.1641	0.1821	0.2231	0.2542	0.3145	0.3190	0.3807	0.2270	0.1833	0.0690	0.1500	0.1549	0.1604	0.1917	0.1979	0.2927	0.2137	0.3105	0.2475	0.2752	0.1962	0.0663	0.1583	0.1573	0.1898	0.2501	0.2209	0.2144	0.3104	0.2935	0.3661	0.3061	0.2972	0.2981	0.2387	0.3726	0.3329	0.2952	0.3631	0.3595	0.3383	0.3133	0.3569	0.2560	0.3373	0.3037	0.3009	0.3024	0.2736	0.2995	0.3063	0.3000	0.2876	0.2635	0.3202
92=11:42:54	81070	300	0.2573	0.2755	0.0736	0.2960	0.3128	0.2805	0.2705	0.3268	0.2647	0.2728	0.2621	0.3457	0.2980	0.3050	0.0711	0.3146	0.3160	0.2181	0.3490	0.2150	0.2488	0.2127	0.3275	0.3457	0.3225	0.2023	0.0701	0.3406	0.3600	0.2711	0.1829	0.2468	0.2211	0.3466	0.3186	0.3625	0.2796	0.3096	0.0716	0.1854	0.3437	0.1688	0.1867	0.2294	0.2607	0.3270	0.3240	0.3854	0.2275	0.1870	0.0721	0.1541	0.1586	0.1607	0.1939	0.2038	0.3056	0.2215	0.3180	0.2552	0.2801	0.2018	0.0719	0.1630	0.1637	0.1936	0.2563	0.2253	0.2240	0.3204	0.3019	0.3695	0.3102	0.3018	0.3001	0.2424	0.3704	0.3413	0.3016	0.3711	0.3663	0.3480	0.3266	0.3646	0.2599	0.3370	0.3130	0.3089	0.3099	0.2786	0.3101	0.3134	0.3059	0.2939	0.2721	0.3189
93=11:57:34	81951	301	0.2620	0.2812	0.0741	0.3090	0.3204	0.2899	0.2793	0.3378	0.2738	0.2828	0.2676	0.3592	0.2996	0.3089	0.0737	0.3230	0.3195	0.2220	0.3527	0.2187	0.2552	0.2181	0.3312	0.3544	0.3209	0.2066	0.0740	0.3541	0.3718	0.2836	0.1880	0.2547	0.2321	0.3578	0.3250	0.3758	0.2867	0.3150	0.0711	0.1867	0.3462	0.1714	0.1898	0.2339	0.2672	0.3305	0.3264	0.3989	0.2296	0.1893	0.0725	0.1570	0.1597	0.1643	0.2008	0.2051	0.3032	0.2281	0.3272	0.2667	0.2849	0.2028	0.0712	0.1670	0.1691	0.1980	0.2622	0.2273	0.2265	0.3226	0.3126	0.3816	0.3124	0.3036	0.3046	0.2472	0.3833	0.3469	0.3099	0.3781	0.3794	0.3546	0.3269	0.3733	0.2641	0.3464	0.3153	0.3142	0.3127	0.2853	0.3163	0.3152	0.3104	0.3013	0.2730	0.3223
94=12:12:15	82832	300	0.2555	0.2784	0.0697	0.3002	0.3168	0.2981	0.2823	0.3349	0.2710	0.2812	0.2688	0.3466	0.2990	0.3094	0.0710	0.3222	0.3220	0.2246	0.3584	0.2212	0.2572	0.2213	0.3345	0.3538	0.3252	0.2064	0.0700	0.3528	0.3741	0.2783	0.1846	0.2567	0.2347	0.3576	0.3263	0.3711	0.2910	0.3155	0.0697	0.1861	0.3532	0.1706	0.1876	0.2286	0.2699	0.3340	0.3293	0.4097	0.2353	0.1891	0.0706	0.1578	0.1603	0.1670	0.2005	0.2041	0.3037	0.2281	0.3315	0.2673	0.2903	0.2019	0.0713	0.1690	0.1663	0.1962	0.2627	0.2305	0.2282	0.3228	0.3094	0.3943	0.3143	0.3045	0.3072	0.2486	0.3826	0.3510	0.3071	0.3814	0.3811	0.3564	0.3307	0.3681	0.2629	0.3460	0.3187	0.3173	0.3194	0.2881	0.3169	0.3184	0.3086	0.3034	0.2764	0.3358
95=12:26:56	83713	301	0.2667	0.2809	0.0727	0.3048	0.3194	0.3005	0.2795	0.3388	0.2727	0.2856	0.2675	0.3622	0.3048	0.3090	0.0719	0.3247	0.3246	0.2252	0.3579	0.2190	0.2605	0.2247	0.3356	0.3601	0.3276	0.2093	0.0695	0.3519	0.3705	0.2841	0.1879	0.2535	0.2322	0.3586	0.3287	0.3868	0.2837	0.3141	0.0711	0.1866	0.3507	0.1703	0.1963	0.2342	0.2729	0.3276	0.3302	0.4002	0.2327	0.1919	0.0726	0.1592	0.1651	0.1689	0.2007	0.2129	0.3062	0.2323	0.3267	0.2758	0.2869	0.2087	0.0706	0.1673	0.1725	0.1991	0.2641	0.2315	0.2320	0.3236	0.3134	0.3783	0.3150	0.3070	0.3088	0.2521	0.3850	0.3539	0.3148	0.3818	0.3836	0.3676	0.3308	0.3750	0.2612	0.3464	0.3203	0.3243	0.3164	0.2910	0.3174	0.3254	0.3127	0.3065	0.2791	0.3351
96=12:41:37	84594	301	0.2691	0.2905	0.0732	0.3123	0.3270	0.3001	0.2909	0.3481	0.2776	0.2953	0.2767	0.3676	0.3118	0.3141	0.0713	0.3317	0.3276	0.2299	0.3685	0.2261	0.2701	0.2367	0.3484	0.3807	0.3382	0.2138	0.0726	0.3656	0.3882	0.2929	0.1909	0.2607	0.2442	0.3720	0.3371	0.3948	0.2966	0.3271	0.0733	0.1954	0.3608	0.1741	0.1994	0.2405	0.2816	0.3438	0.3363	0.4113	0.2380	0.1985	0.0706	0.1631	0.1642	0.1738	0.2085	0.2167	0.3120	0.2392	0.3362	0.2878	0.2967	0.2169	0.0739	0.1723	0.1784	0.2026	0.2748	0.2378	0.2398	0.3342	0.3219	0.3915	0.3273	0.3119	0.3097	0.2628	0.4039	0.3604	0.3207	0.3887	0.3908	0.3708	0.3362	0.3855	0.2640	0.3603	0.3255	0.3339	0.3266	0.3011	0.3272	0.3301	0.3265	0.3119	0.2818	0.3503
97=12:56:18	85474	300	0.2713	0.2810	0.0737	0.3077	0.3221	0.2953	0.2887	0.3471	0.2739	0.2941	0.2719	0.3550	0.3056	0.3126	0.0737	0.3278	0.3243	0.2311	0.3632	0.2259	0.2680	0.2330	0.3482	0.3712	0.3299	0.2127	0.0724	0.3576	0.3845	0.2894	0.1937	0.2593	0.2437	0.3691	0.3286	0.3795	0.2881	0.3232	0.0733	0.1948	0.3514	0.1751	0.2004	0.2378	0.2808	0.3409	0.3349	0.3943	0.2405	0.1971	0.0737	0.1641	0.1667	0.1754	0.2139	0.2133	0.3132	0.2344	0.3323	0.2881	0.2940	0.2154	0.0726	0.1718	0.1776	0.2027	0.2661	0.2391	0.2371	0.3356	0.3231	0.4046	0.3195	0.3086	0.3088	0.2619	0.3948	0.3569	0.3165	0.3848	0.3872	0.3631	0.3420	0.3727	0.2656	0.3509	0.3203	0.3303	0.3226	0.2991	0.3236	0.3322	0.3186	0.3088	0.2759	0.3700
98=13:10:59	86355	300	0.2706	0.2818	0.0750	0.3056	0.3222	0.3004	0.2938	0.3458	0.2766	0.2915	0.2731	0.3541	0.3069	0.3162	0.0723	0.3308	0.3235	0.2325	0.3635	0.2286	0.2690	0.2403	0.3476	0.3759	0.3459	0.2148	0.0723	0.3600	0.3879	0.2887	0.1995	0.2610	0.2463	0.3713	0.3299	0.3844	0.2938	0.3205	0.0723	0.1967	0.3489	0.1778	0.2017	0.2421	0.2809	0.3450	0.3413	0.4087	0.2434	0.2003	0.0718	0.1672	0.1699	0.1758	0.2169	0.2136	0.3167	0.2412	0.3349	0.2904	0.2980	0.2164	0.0731	0.1728	0.1816	0.2061	0.2692	0.2422	0.2396	0.3412	0.3234	0.4049	0.3252	0.3121	0.3096	0.2628	0.3997	0.3603	0.3225	0.3886	0.3908	0.3641	0.3454	0.3814	0.2665	0.3530	0.3215	0.3290	0.3209	0.3013	0.3261	0.3373	0.3156	0.3160	0.2800	0.3594
