# Supplementary material for: Computationally Driven, Quantitative Experiments Discover Genes Required for Mitochondrial Biogenesis
Source: PLoS Genet. 2009 Mar 20;5(3):e1000407. doi: 10.1371/journal.pgen.1000407 (PMC2648979; doi:10.1371/journal.pgen.1000407)
Supplement: Dataset S1 — Raw respiratory growth data. A zip file containing 48 tab-delimited text files containing the raw data from the Tecan GENios reader. Additionally, a readme text file and plate key is contained in the zip file. The plate key uses our internal reference id for each mutant (internal reference id is matched with common and systematic gene names in Table S2). Raw optical density measurements from Tecan GENios plate incubator and reader. Wells are numbered in increasing order from upper left to lower right and can be converted to our internal identifiers using the included key (complete plate key). Not all original plates were assayed for growth curves, and there are two replicates of plate 20. (1.82 MB ZIP) [file pgen.1000407.s012.zip › mitochondria_table_s7/p14_glu.txt]

[config file info]
last_write=07:05:14_13:13:46
last write=07:05:15_13:23:41
[Run_Parameters]
Instrument=Tecan_23
Ini_Names=Read_Reps,Delid,Save_Data_File,Start_Time_Now
barcode_drug_plate=201401
user=mcostanzo
Plate_Size=96
Plate_Type=GRE96ft.pdf
Samples_to_Run=6
Overlay_Size=48
Drug_Plate=none
Plate_Quarter=none
run_ID=none
run_plate_repeat=1
Read_Reps=200
Read_Modes=Absorbance
Read_Flor_Every=2
Max_Delta_OD=0.500000
Well_By_Row_Col=none
Reorder_Map=Order_Strings_Not,0
Tip_Vol=200
OD_to_Innoc=0.100,0.100,0.380,0.380,0.380,0.380,0.760,0.760,0.100,0.100,0.380,0.380,0.380,0.380,0.760,0.760,0.100,0.100,0.380,0.380,0.380,0.380,0.760,0.760,0.100,0.100,0.380,0.380,0.380,0.380,0.760,0.760,0.100,0.100,0.380,0.380,0.380,0.380,0.760,0.760,0.100,0.100,0.380,0.380,0.380,0.380,0.760,0.760
Absorption_Max=.3
OD_to_Save=0.100,0.100,0.380,0.380,0.380,0.380,0.760,0.760,0.100,0.100,0.380,0.380,0.380,0.380,0.760,0.760,0.100,0.100,0.380,0.380,0.380,0.380,0.760,0.760,0.100,0.100,0.380,0.380,0.380,0.380,0.760,0.760,0.100,0.100,0.380,0.380,0.380,0.380,0.760,0.760,0.100,0.100,0.380,0.380,0.380,0.380,0.760,0.760
OD_to_Dilute=0.100
Save_Sample_Vol=180
Save_Sample_Reps=2
Innoc_Vol=184,184,46,46,46,46,0,0,184,184,46,46,46,46,0,0,184,184,46,46,46,46,0,0,184,184,46,46,46,46,0,0,184,184,46,46,46,46,0,0,184,184,46,46,46,46,0,0
Dilute_Vol=23,23,23,23,23,23,23,23,23,23,23,23,23,23,23,23,23,23,23,23,23,23,23,23,23,23,23,23,23,23,23,23,23,23,23,23,23,23,23,23,23,23,23,23,23,23,23,23
Save_Vol=800,800,800,800,800,800,800,800,800,800,800,800,800,800,800,800,800,800,800,800,800,800,800,800,800,800,800,800,800,800,800,800,800,800,800,800,800,800,800,800,800,800,800,800,800,800,800,800
Reference_Vol=100,100,100,100,100,100,100,100,100,100,100,100,100,100,100,100,100,100,100,100,100,100,100,100,100,100,100,100,100,100,100,100,100,100,100,100,100,100,100,100,100,100,100,100,100,100,100,100,100,100,100,100,100,100,100,100,100,100,100,100,100,100,100,100,100,100,100,100,100,100,100,100,100,100,100,100,100,100,100,100,100,100,100,100,100,100,100,100,100,100,100,100,100,100,100,100
Read_to_Innoc=20,20,20,20,20,20,20,20,20,20,20,20,20,20,20,20,20,20,20,20,20,20,20,20,20,20,20,20,20,20,20,20,20,20,20,20,20,20,20,20,20,20,20,20,20,20,20,20
Read_to_Dilute=26,26,26,26,26,26,26,26,26,26,26,26,26,26,26,26,26,26,26,26,26,26,26,26,26,26,26,26,26,26,26,26,26,26,26,26,26,26,26,26,26,26,26,26,26,26,26,26
Read_to_Save=20,20,20,20,20,20,20,20,20,20,20,20,20,20,20,20,20,20,20,20,20,20,20,20,20,20,20,20,20,20,20,20,20,20,20,20,20,20,20,20,20,20,20,20,20,20,20,20
Innoc_Target_Map=1,2,3,4,5,6,7,8,9,10,11,12,13,14,15,16,17,18,19,20,21,22,23,24,25,26,27,28,29,30,31,32,33,34,35,36,37,38,39,40,41,42,43,44,45,46,47,48
Pipet_Trigger=OD_Save_Innoc
Pipet_Volume_Adj=Con_OD_Save
Delid=no
Pre_Init=yes
Talk_To_ProMax=no
Time_Out_Time=1050
Wait_While_Busy=yes
Idle_Time=2
Screen_Run_Type=pre_screen_1
Spect_Protocol=15m
Spec_Run_File=GG_PB_Voyage.pda
Spec_Assay_File=""
Save_Data_File=14_05_07_mito14_glu_ps1_A_96_T_23.txt
Working_Dir=C%3A\\Users\\Growth_Data
Run_Control_Dir=C%3A\\Users\\Yeast_Run_Files
Tracking_Dir=""
Track_File=201401_data_track.txt
Save_Run_Data_Flag=yes
Set_Incubator_Temp=30.0
Base_Line_Flag=atstart_minimum
Pipet_Cycles_Before_Save=20
Time_Point_Save=wellmap
Innoc_Direction=down
Wells_In_Use=111111111111111111111111111111111111111111111111
Save_Sample_Map=111111001111110011111100111111001111110011111100
Sections_to_Run=0
Rows_per_Section=8
Start_Sections_Row=1
MultiProbe_Run_File=""
Multiprobe_Run_Dialogue=yes
Comments=no%20comment
Target_Temp=300
Temp_Control=On
Delta_Temp=10
ReadMode=Absorbance,Bottom
ExcitationFilter=485,
EmissionFilter=535,
MeasurementFilter=595
ReadsPerWellNumber=1,1
ShakeDuration=800,0
GainMode=Manual
PdfName=GRE96ft.pdf
Gain=50
Add_Drug_Map=1,1,1,1,1,1,1,1,1,1,1,1,1,1,1,1,1,1,1,1,1,1,1,1,1,1,1,1,1,1,1,1,1,1,1,1,1,1,1,1,1,1,1,1,1,1,1,1
Add_Drug_Vol=7,7,7,7,7,7,7,7,7,7,7,7,7,7,7,7,7,7,7,7,7,7,7,7,7,7,7,7,7,7,7,7,7,7,7,7,7,7,7,7,7,7,7,7,7,7,7,7
Innoc_Map=111011101110111011101110111011101110111011101110111011101110111011101110111011101110111011101110
Dilute_Map=111111111111111111111111111111111111111111111111111111111111111111111111111111111111111111111111
data_file_name=_asya_ps2_1_96.txt
barcode=""
Hit_Call_Threshold=1.000000
Reference_Well=A01
WT_Ref_Well=0
Project_Name=YKO_Lib
Pipet_Gens_Point=5.00,10.00,15.00,20.00,5.00,10.00,15.00,20.00,5.00,10.00,15.00,20.00,5.00,10.00,15.00,20.00,5.00,10.00,15.00,20.00,5.00,10.00,15.00,20.00,5.00,10.00,15.00,20.00,5.00,10.00,15.00,20.00,5.00,10.00,15.00,20.00,5.00,10.00,15.00,20.00,5.00,10.00,15.00,20.00,5.00,10.00,15.00,20.00,
Shake_Divisor=1
data_handling=file_&_DB_&_auto_analysis
time_frm_freezer=-1.00
gens_frm_freezer=-1.00
Well_Vol=100
Parent_ID=""
Units=%
Quarter=A
media_name=mm
Save_Mode=one_to_one
Consolidate_Save_Map=1,2,3,4,5,6,7,8,9,10,11,12,13,14,15,16,17,18,19,20,21,22,23,24,25,26,27,28,29,30,31,32,33,34,35,36,37,38,39,40,41,42,43,44,45,46,47,48
Add_Drug_at_Start_Map=000000000000000000000000000000000000000000000000000
Add_Drug_Labware=add_drug_48
Max_Dynam_OD_Change=0.05
Reads_After_Pipet=0
Ref_Type=single_ref
Read_to_Add_Drug_at_Start=0
Send_Email_at_Pipet=no_email
Strain_Name=""
Media=ypd
drug_vol=2.00
Drug_Name=""
Drug_Conc=2
Innoc_Conc=""
Strain_Plate=none
ShakeIntensity=High
ShakeMode=Orbital
NumberOfFlashes=1
PartOfPlate=0
MovePlateOutAfterMeasurement=0
IntegrationLagTime=0
IntegrationTime=100
DelayMoveFlashFluorescence=0
[Drug_Data]
Drug_Plate=none
Strain_Plate=none
Media=mm
Drug_Name=nd,nd,nd,nd,nd,nd,nd,nd,nd,nd,nd,nd,nd,nd,nd,nd,nd,nd,nd,nd,nd,nd,nd,nd,nd,nd,nd,nd,nd,nd,nd,nd,nd,nd,nd,nd,nd,nd,nd,nd,nd,nd,nd,nd,nd,nd,nd,nd,nd,nd,nd,nd,nd,nd,nd,nd,nd,nd,nd,nd,nd,nd,nd,nd,nd,nd,nd,nd,nd,nd,nd,nd,nd,nd,nd,nd,nd,nd,nd,nd,nd,nd,nd,nd,nd,nd,nd,nd,nd,nd,nd,nd,nd,nd,nd,nd
Strain_Name=ud
Drug_Conc=""
Innoc_Conc=0.06250,0.06250,0.06250,0.06250,0.06250,0.06250,0.06250,0.06250,0.06250,0.06250,0.06250,0.06250,0.06250,0.06250,0.06250,0.06250,0.06250,0.06250,0.06250,0.06250,0.06250,0.06250,0.06250,0.06250,0.06250,0.06250,0.06250,0.06250,0.06250,0.06250,0.06250,0.06250,0.06250,0.06250,0.06250,0.06250,0.06250,0.06250,0.06250,0.06250,0.06250,0.06250,0.06250,0.06250,0.06250,0.06250,0.06250,0.06250,0.06250,0.06250,0.06250,0.06250,0.06250,0.06250,0.06250,0.06250,0.06250,0.06250,0.06250,0.06250,0.06250,0.06250,0.06250,0.06250,0.06250,0.06250,0.06250,0.06250,0.06250,0.06250,0.06250,0.06250,0.06250,0.06250,0.06250,0.06250,0.06250,0.06250,0.06250,0.06250,0.06250,0.06250,0.06250,0.06250,0.06250,0.06250,0.06250,0.06250,0.06250,0.06250,0.06250,0.06250,0.06250,0.06250,0.06250,0.06250
Run_ID=none
Plate_Quarter=A
Units=%,%,%,%,%,%,%,%,%,%,%,%,%,%,%,%,%,%,%,%,%,%,%,%,%,%,%,%,%,%,%,%,%,%,%,%,%,%,%,%,%,%,%,%,%,%,%,%,%,%,%,%,%,%,%,%,%,%,%,%,%,%,%,%,%,%,%,%,%,%,%,%,%,%,%,%,%,%,%,%,%,%,%,%,%,%,%,%,%,%,%,%,%,%,%,%
Parent_ID=""
Project_Name=YKO_Lib
Strain_Backgrnd=0,0,0,0,0,0,0,0,0,0,0,0,0,0,0,0,0,0,0,0,0,0,0,0,0,0,0,0,0,0,0,0,0,0,0,0,0,0,0,0,0,0,0,0,0,0,0,0,0,0,0,0,0,0,0,0,0,0,0,0,0,0,0,0,0,0,0,0,0,0,0,0,0,0,0,0,0,0,0,0,0,0,0,0,0,0,0,0,0,0,0,0,0,0,0,0
Well_Vol=100,100,100,100,100,100,100,100,100,100,100,100,100,100,100,100,100,100,100,100,100,100,100,100,100,100,100,100,100,100,100,100,100,100,100,100,100,100,100,100,100,100,100,100,100,100,100,100,100,100,100,100,100,100,100,100,100,100,100,100,100,100,100,100,100,100,100,100,100,100,100,100,100,100,100,100,100,100,100,100,100,100,100,100,100,100,100,100,100,100,100,100,100,100,100,100
time_frm_freezer=-1.00
gens_frm_freezer=-1.00
user=mcostanzo
Strain_Pool=ud,ud,ud,ud,ud,ud,ud,ud,ud,ud,ud,ud,ud,ud,ud,ud,ud,ud,ud,ud,ud,ud,ud,ud,ud,ud,ud,ud,ud,ud,ud,ud,ud,ud,ud,ud,ud,ud,ud,ud,ud,ud,ud,ud,ud,ud,ud,ud,ud,ud,ud,ud,ud,ud,ud,ud,ud,ud,ud,ud,ud,ud,ud,ud,ud,ud,ud,ud,ud,ud,ud,ud,ud,ud,ud,ud,ud,ud,ud,ud,ud,ud,ud,ud,ud,ud,ud,ud,ud,ud,ud,ud,ud,ud,ud,ud
Well_Alias=A01,A02,A03,A04,A05,A06,A07,A08,A09,A10,A11,A12,B01,B02,B03,B04,B05,B06,B07,B08,B09,B10,B11,B12,C01,C02,C03,C04,C05,C06,C07,C08,C09,C10,C11,C12,D01,D02,D03,D04,D05,D06,D07,D08,D09,D10,D11,D12,E01,E02,E03,E04,E05,E06,E07,E08,E09,E10,E11,E12,F01,F02,F03,F04,F05,F06,F07,F08,F09,F10,F11,F12,G01,G02,G03,G04,G05,G06,G07,G08,G09,G10,G11,G12,H01,H02,H03,H04,H05,H06,H07,H08,H09,H10,H11,H12
Well_Pos=1,2,3,4,5,6,7,8,9,10,11,12,13,14,15,16,17,18,19,20,21,22,23,24,25,26,27,28,29,30,31,32,33,34,35,36,37,38,39,40,41,42,43,44,45,46,47,48,49,50,51,52,53,54,55,56,57,58,59,60,61,62,63,64,65,66,67,68,69,70,71,72,73,74,75,76,77,78,79,80,81,82,83,84,85,86,87,88,89,90,91,92,93,94,95,96
position=A01,A02,A03,A04,A05,A06,A07,A08,A09,A10,A11,A12,B01,B02,B03,B04,B05,B06,B07,B08,B09,B10,B11,B12,C01,C02,C03,C04,C05,C06,C07,C08,C09,C10,C11,C12,D01,D02,D03,D04,D05,D06,D07,D08,D09,D10,D11,D12,E01,E02,E03,E04,E05,E06,E07,E08,E09,E10,E11,E12,F01,F02,F03,F04,F05,F06,F07,F08,F09,F10,F11,F12,G01,G02,G03,G04,G05,G06,G07,G08,G09,G10,G11,G12,H01,H02,H03,H04,H05,H06,H07,H08,H09,H10,H11,H12
[Runtime_State]
Instrument=Tecan_23
Start_Time_Now=3.2620184333E+9
Reads_Completed=98
Innoc_Direction=down
Wells_In_Use=111111111111111111111111111111111111111111111111111111111111111111111111111111111111111111111111
Innoc_Map=111111111111111111111111111111111111111111111111111111111111111111111111111111111111000000000000
Dilute_Map=111111111111111111111111111111111111111111111111111111111111111111111111111111111111111111111111
Save_Sample_Map=000000000000000000000000000000000000000000000000010000000100000001000000010000000100000001000000
Current_OD=0.997,1.025,0.902,0.071,0.924,1.006,0.875,0.892,0.934,1.014,0.951,1.027,0.954,0.992,0.875,0.070,0.891,0.875,0.995,0.983,0.963,1.002,0.980,1.015,1.021,1.047,0.912,0.070,0.873,0.914,0.886,1.000,0.815,1.025,0.884,0.877,0.883,0.944,0.918,0.072,0.973,0.966,1.008,0.940,0.969,0.948,0.937,1.045,1.027,1.042,0.863,0.074,0.838,1.011,0.967,0.971,0.839,0.967,0.983,0.958,0.948,1.024,0.875,0.075,0.908,0.993,0.972,0.841,0.952,1.005,0.948,0.969,1.010,0.869,0.883,0.860,0.947,0.847,0.865,0.833,0.916,0.958,0.913,1.023,0.958,0.890,0.975,0.844,0.832,0.882,0.837,0.818,0.955,0.952,0.983,1.046
Bckgrnd_OD=0.107,0.092,0.087,0.067,0.086,0.089,0.083,0.084,0.083,0.086,0.077,0.085,0.084,0.083,0.082,0.065,0.084,0.087,0.087,0.089,0.086,0.083,0.080,0.105,0.101,0.085,0.087,0.065,0.089,0.090,0.086,0.089,0.087,0.087,0.076,0.079,0.089,0.084,0.086,0.067,0.092,0.093,0.090,0.089,0.089,0.087,0.082,0.101,0.096,0.086,0.088,0.069,0.088,0.093,0.093,0.090,0.084,0.084,0.084,0.075,0.086,0.080,0.081,0.066,0.088,0.101,0.087,0.081,0.087,0.078,0.079,0.093,0.092,0.087,0.081,0.081,0.083,0.083,0.081,0.079,0.078,0.080,0.079,0.079,0.076,0.073,0.075,0.078,0.074,0.076,0.073,0.075,0.074,0.075,0.076,0.088
Mapped=111011111111111011111111111011111111111011111111111111111111111111111111111111111111111111111111
Pipet_Completed=000000000000000000000000000000000000000000000000000000000000000000000000000000000000000000000000
Innoc_Completed=0,0,0,0,0,0,0,0,0,0,0,0,0,0,0,0,0,0,0,0,0,0,0,0,0,0,0,0,0,0,0,0,0,0,0,0,0,0,0,0,0,0,0,0,0,0,0,0,0,0,0,0,0,0,0,0,0,0,0,0,0,0,0,0,0,0,0,0,0,0,0,0,0,0,0,0,0,0,0,0,0,0,0,0,0,0,0,0,0,0,0,0,0,0,0,0
Save_Completed=0,0,0,0,0,0,0,0,0,0,0,0,0,0,0,0,0,0,0,0,0,0,0,0,0,0,0,0,0,0,0,0,0,0,0,0,0,0,0,0,0,0,0,0,0,0,0,0,0,0,0,0,0,0,0,0,0,0,0,0,0,0,0,0,0,0,0,0,0,0,0,0,0,0,0,0,0,0,0,0,0,0,0,0,0,0,0,0,0,0,0,0,0,0,0,0
Pipeted_At=0,0,0,0,0,0,0,0,0,0,0,0,0,0,0,0,0,0,0,0,0,0,0,0,0,0,0,0,0,0,0,0,0,0,0,0,0,0,0,0,0,0,0,0,0,0,0,0,0,0,0,0,0,0,0,0,0,0,0,0,0,0,0,0,0,0,0,0,0,0,0,0,0,0,0,0,0,0,0,0,0,0,0,0,0,0,0,0,0,0,0,0,0,0,0,0
Pipeted_OD=0,0,0,0,0,0,0,0,0,0,0,0,0,0,0,0,0,0,0,0,0,0,0,0,0,0,0,0,0,0,0,0,0,0,0,0,0,0,0,0,0,0,0,0,0,0,0,0,0,0,0,0,0,0,0,0,0,0,0,0,0,0,0,0,0,0,0,0,0,0,0,0,0,0,0,0,0,0,0,0,0,0,0,0,0,0,0,0,0,0,0,0,0,0,0,0
Dilutes_Completed=0,0,0,0,0,0,0,0,0,0,0,0,0,0,0,0,0,0,0,0,0,0,0,0,0,0,0,0,0,0,0,0,0,0,0,0,0,0,0,0,0,0,0,0,0,0,0,0,0,0,0,0,0,0,0,0,0,0,0,0,0,0,0,0,0,0,0,0,0,0,0,0,0,0,0,0,0,0,0,0,0,0,0,0,0,0,0,0,0,0,0,0,0,0,0,0
Time_At_Innoc=0,0,0,0,0,0,0,0,0,0,0,0,0,0,0,0,0,0,0,0,0,0,0,0,0,0,0,0,0,0,0,0,0,0,0,0,0,0,0,0,0,0,0,0,0,0,0,0,0,0,0,0,0,0,0,0,0,0,0,0,0,0,0,0,0,0,0,0,0,0,0,0,0,0,0,0,0,0,0,0,0,0,0,0,0,0,0,0,0,0,0,0,0,0,0,0
Time_At_Save=0,0,0,0,0,0,0,0,0,0,0,0,0,0,0,0,0,0,0,0,0,0,0,0,0,0,0,0,0,0,0,0,0,0,0,0,0,0,0,0,0,0,0,0,0,0,0,0,0,0,0,0,0,0,0,0,0,0,0,0,0,0,0,0,0,0,0,0,0,0,0,0,0,0,0,0,0,0,0,0,0,0,0,0,0,0,0,0,0,0,0,0,0,0,0,0
Time_At_Dilute=0,0,0,0,0,0,0,0,0,0,0,0,0,0,0,0,0,0,0,0,0,0,0,0,0,0,0,0,0,0,0,0,0,0,0,0,0,0,0,0,0,0,0,0,0,0,0,0,0,0,0,0,0,0,0,0,0,0,0,0,0,0,0,0,0,0,0,0,0,0,0,0,0,0,0,0,0,0,0,0,0,0,0,0,0,0,0,0,0,0,0,0,0,0,0,0
Previous_OD=0.997,1.025,0.902,0.071,0.924,1.006,0.875,0.892,0.934,1.014,0.951,1.027,0.954,0.992,0.875,0.070,0.891,0.875,0.995,0.983,0.963,1.002,0.980,1.015,1.021,1.047,0.912,0.070,0.873,0.914,0.886,1.000,0.815,1.025,0.884,0.877,0.883,0.944,0.918,0.072,0.973,0.966,1.008,0.940,0.969,0.948,0.937,1.045,1.027,1.042,0.863,0.074,0.838,1.011,0.967,0.971,0.839,0.967,0.983,0.958,0.948,1.024,0.875,0.075,0.908,0.993,0.972,0.841,0.952,1.005,0.948,0.969,1.010,0.869,0.883,0.860,0.947,0.847,0.865,0.833,0.916,0.958,0.913,1.023,0.958,0.890,0.975,0.844,0.832,0.882,0.837,0.818,0.955,0.952,0.983,1.046
Prev_Delta_OD=0.004,0.016,0.011,0.001,0.024,0.005,0.021,0.002,0.024,0.006,0.011,0.005,0.011,0.015,0.003,0.001,0.004,0.025,0.002,0.003,0.015,0.019,0.005,0.002,0.009,0.024,0.008,0.003,0.024,0.028,0.030,0.004,0.007,0.016,0.010,0.002,0.005,0.010,0.002,0.000,0.007,0.003,0.010,0.012,0.015,0.004,0.008,0.022,0.004,0.010,0.014,0.001,0.007,0.010,0.014,0.024,0.027,0.018,0.005,0.005,0.018,0.024,0.009,0.002,0.007,0.005,0.005,0.014,0.008,0.031,0.014,0.005,0.024,0.024,0.003,0.017,0.010,0.035,0.005,0.005,0.004,0.029,0.032,0.031,0.005,0.015,0.008,0.008,0.016,0.014,0.018,0.030,0.026,0.003,0.021,0.020
Delta_From_Ref=0.000,0.000,0.468,3.558,0.400,0.565,0.982,0.877,0.000,0.000,1.636,0.706,1.371,1.992,2.403,8.802,0.000,0.000,-0.030,0.543,0.402,0.748,0.876,0.431,0.000,0.000,1.284,3.542,0.709,0.372,-0.023,-0.198,0.000,0.000,1.822,1.852,1.575,2.038,1.333,8.704,0.000,0.000,-0.046,0.273,-0.017,0.605,1.095,1.412,0.000,0.000,0.000,0.000,0.000,0.000,0.000,0.000,0.000,0.000,0.000,0.000,0.000,0.000,0.000,0.000,0.000,0.000,0.000,0.000,0.000,0.000,0.000,0.000,0.000,0.000,0.000,0.000,0.000,0.000,0.000,0.000,0.000,0.000,0.000,0.000,0.000,0.000,0.000,0.000,0.000,0.000,0.000,0.000,0.000,0.000,0.000,0.000
Sig_OD_Delta=0,0,0,1,0,0,0,0,0,0,1,0,1,1,1,1,0,0,0,0,0,0,0,0,0,0,1,1,0,0,0,0,0,0,1,1,1,1,1,1,0,0,0,0,0,0,1,1,0,0,0,0,0,0,0,0,0,0,0,0,0,0,0,0,0,0,0,0,0,0,0,0,0,0,0,0,0,0,0,0,0,0,0,0,0,0,0,0,0,0,0,0,0,0,0,0
Add_Drug_at_Start_Map=000000000000000000000000000000000000000000000000000000000000000000000000000000000000000000000000
[Analysis]
Drug_ID=A1,A2,A3,A4,A5,A6,B1,B2,B3,B4,B5,B6,C1,C2,C3,C4,C5,C6,D1,D2,D3,D4,D5,D6,E1,E2,E3,E4,E5,E6,F1,F2,F3,F4,F5,F6,G1,G2,G3,G4,G5,G6,H1,H2,H3,H4,H5,H6
Decision=no_inh,no_inh,no_inh,ps3_4_6,no_inh,no_inh,no_inh,ps2_2_1,no_inh,ps3_4_6,no_inh,no_inh,no_inh,ps2_4_1,no_inh,screen,no_inh,no_inh,ps2_2_1,ps2_4_1,no_inh,screen,no_inh,ps2_1_1,no_inh,ps2_4_1,no_inh,screen,no_inh,no_inh,no_inh,ps2_4_1,ps2_1_1,ps3_4_6,no_inh,ps2_1_1,ps2_4_1,ps2_4_1,ps2_1_1,no_inh,no_inh,no_inh,ps2_4_1,ps2_4_1,ps2_4_1,ps2_4_1,ps2_4_1,ps2_4_1,no_inh,no_inh,no_inh,no_inh,no_inh,no_inh,ps2_1_1,no_inh,no_inh,no_inh,no_inh,no_inh,no_inh,no_inh,no_inh,no_inh,ps2_1_1,ps2_1_1,no_inh,no_inh,ps2_1_1,no_inh,no_inh,no_inh,ps2_2_1,no_inh,no_inh,no_inh,no_inh,ps2_1_1,no_inh,no_inh,no_inh,no_inh,ps2_1_1,no_inh,no_inh,ps2_1_1,no_inh,ps2_1_1,ps2_4_1,ps2_2_1,ps2_4_1,ps2_4_1,ps2_4_1,ps2_4_1,ps2_4_1,ps2_2_1
Plot_Min=0.100,0.100,0.100,0.100,0.100,0.100,0.100,0.100,0.100,0.100,0.100,0.100,0.100,0.100,0.100,0.100,0.100,0.100,0.100,0.100,0.100,0.100,0.100,0.100,0.100,0.100,0.100,0.100,0.100,0.100,0.100,0.100,0.100,0.100,0.100,0.100,0.100,0.100,0.100,0.100,0.100,0.100,0.100,0.100,0.100,0.100,0.100,0.100
Plot_Max=1.500,1.500,1.500,1.500,1.500,1.500,1.500,1.500,1.500,1.500,1.500,1.500,1.500,1.500,1.500,1.500,1.500,1.500,1.500,1.500,1.500,1.500,1.500,1.500,1.500,1.500,1.500,1.500,1.500,1.500,1.500,1.500,1.500,1.500,1.500,1.500,1.500,1.500,1.500,1.500,1.500,1.500,1.500,1.500,1.500,1.500,1.500,1.500
G_Plot_Min=0.1
G_Plot_Delta=0.7
Plot_On_Off=0
OD_Gen_Pt=0.460
Gens_to_OD_Pt=5.000
Avg_G=1.867,2.008,1.779,28.993,1.762,1.777,1.939,2.139,1.951,25.833,1.827,1.770,1.905,2.154,1.951,0.000,1.811,1.740,2.046,2.156,1.875,0.000,1.740,1.707,1.977,2.116,1.846,0.000,1.797,1.736,1.992,2.156,1.942,30.665,1.782,1.695,2.199,2.155,2.023,1.937,1.866,1.873,2.441,2.401,2.309,2.288,2.271,2.169,1.829,1.822,1.862,1.990,1.921,1.786,1.682,1.783,1.746,1.782,1.815,1.901,1.767,1.760,1.770,1.744,1.988,2.016,1.679,1.741,1.686,1.781,1.841,1.964,1.661,1.750,1.837,1.778,1.886,2.086,1.757,1.861,1.757,1.903,2.001,2.032,1.900,2.015,1.960,2.014,2.138,2.113,2.415,2.355,2.188,2.288,2.222,2.108
Max_Slope=1.986,1.786,1.998,46.584,2.043,1.872,2.154,2.117,2.152,46.333,2.187,2.070,1.891,2.012,1.930,49.866,1.928,1.817,2.037,1.935,1.877,37.848,1.993,1.885,1.898,1.614,2.099,39.433,2.246,1.919,2.096,1.881,2.116,59.293,2.099,1.834,1.804,1.954,1.735,1.873,1.947,2.019,1.965,1.688,2.040,2.018,2.078,1.775,2.081,2.027,1.914,1.969,1.918,1.611,1.923,1.750,2.128,2.050,2.092,2.230,1.964,1.837,2.087,1.988,2.022,2.025,1.844,2.094,1.969,1.992,2.132,2.184,1.715,1.824,1.974,1.899,1.974,1.841,1.998,2.129,1.998,1.969,1.980,2.254,1.815,1.990,1.920,2.058,1.884,1.923,2.107,2.109,1.846,1.912,2.010,1.916
Fit_Model=all
Fit_Const_OD_Base=0.085
Fit_Const_N0=0.01500
Fit_Const_T0=0.000
G_Fit_Min=0.100
G_Fit_Delta=0.400
Fit_On_Off=0.000,0.000,0.000,0.000,0.000,0.000,0.000,0.000,0.000,0.000,0.000,0.000,0.000,0.000,0.000,0.000,0.000,0.000,0.000,0.000,0.000,0.000,0.000,0.000,0.000,0.000,0.000,0.000,0.000,0.000,0.000,0.000,0.000,0.000,0.000,0.000,0.000,0.000,0.000,0.000,0.000,0.000,0.000,0.000,0.000,0.000,0.000,0.000,0.000,0.000,0.000,0.000,0.000,0.000,0.000,0.000,0.000,0.000,0.000,0.000,0.000,0.000,0.000,0.000,0.000,0.000,0.000,0.000,0.000,0.000,0.000,0.000,0.000,0.000,0.000,0.000,0.000,0.000,0.000,0.000,0.000,0.000,0.000,0.000,0.000,0.000,0.000,0.000,0.000,0.000,0.000,0.000,0.000,0.000,0.000,0.000
Fit_Min=0.057,0.042,0.037,0.016,0.036,0.039,0.034,0.033,0.032,0.015,0.034,0.037,0.051,0.035,0.037,0.015,0.039,0.040,0.039,0.034,0.036,0.017,0.042,0.043,0.046,0.036,0.038,0.019,0.038,0.043,0.036,0.030,0.031,0.016,0.038,0.051,0.042,0.037,0.031,0.031,0.033,0.033,0.026,0.023,0.025,0.028,0.024,0.026,0.000,0.000,0.000,0.000,0.000,0.000,0.000,0.000,0.000,0.000,0.000,0.000,0.000,0.000,0.000,0.000,0.000,0.000,0.000,0.000,0.000,0.000,0.000,0.000,0.000,0.000,0.000,0.000,0.000,0.000,0.000,0.000,0.000,0.000,0.000,0.000,0.000,0.000,0.000,0.000,0.000,0.000,0.000,0.000,0.000,0.000,0.000,0.000
Fit_Delta=0.567,0.713,0.501,0.007,0.355,0.588,0.589,0.713,0.405,0.007,0.561,0.383,0.771,0.578,0.476,1.500,0.434,0.401,0.405,0.586,0.519,1.500,0.404,0.638,0.452,0.619,0.440,1.500,0.339,0.621,0.540,0.728,0.368,0.008,0.586,0.604,0.566,0.469,0.412,0.466,0.804,0.420,0.623,0.645,0.605,0.369,0.518,0.590,0.459,0.500,0.528,0.430,0.595,0.585,0.450,0.583,0.623,0.726,0.688,0.296,0.466,0.613,0.387,0.533,0.447,0.521,0.688,0.413,0.447,0.584,0.558,0.463,0.554,0.391,0.406,0.600,0.623,0.669,0.389,0.531,0.614,0.633,0.710,0.222,0.508,0.414,0.558,0.463,0.327,0.454,0.452,0.428,0.580,0.514,0.576,0.384
Fit_Offset=0.091,0.071,0.081,0.070,0.079,0.070,0.069,0.064,0.073,0.070,0.069,0.074,0.074,0.073,0.072,0.000,0.076,0.077,0.081,0.072,0.069,0.000,0.075,0.063,0.089,0.071,0.071,0.000,0.077,0.070,0.074,0.066,0.072,0.071,0.068,0.078,0.093,0.082,0.075,0.071,0.055,0.071,0.070,0.067,0.068,0.075,0.069,0.066,0.073,0.070,0.068,0.073,0.061,0.065,0.071,0.073,0.062,0.059,0.061,0.105,0.070,0.071,0.075,0.069,0.067,0.068,0.062,0.074,0.072,0.068,0.066,0.098,0.071,0.074,0.071,0.066,0.067,0.065,0.073,0.068,0.064,0.063,0.061,0.102,0.068,0.072,0.065,0.070,0.077,0.072,0.069,0.071,0.066,0.070,0.070,0.089
Fit_N0=0.019,0.011,0.015,0.000,0.012,0.019,0.013,0.017,0.009,0.000,0.014,0.012,0.018,0.009,0.012,0.000,0.012,0.012,0.009,0.012,0.014,0.000,0.014,0.018,0.010,0.010,0.013,0.000,0.012,0.016,0.012,0.010,0.009,0.000,0.011,0.016,0.008,0.007,0.008,0.009,0.020,0.010,0.007,0.009,0.005,0.007,0.006,0.008,0.011,0.012,0.017,0.011,0.015,0.016,0.015,0.017,0.016,0.017,0.013,0.015,0.014,0.018,0.012,0.014,0.009,0.009,0.018,0.013,0.014,0.017,0.013,0.011,0.016,0.013,0.013,0.015,0.013,0.011,0.012,0.012,0.015,0.014,0.013,0.008,0.011,0.009,0.012,0.010,0.006,0.010,0.005,0.005,0.007,0.006,0.006,0.008
Fit_T0=0.746,-0.579,1.460,6.250,0.845,1.098,0.644,1.361,0.950,6.290,0.737,0.815,-0.170,0.670,0.821,0.000,0.817,0.832,1.069,1.388,0.677,0.000,0.619,0.015,0.575,0.739,0.431,0.000,0.883,0.352,1.278,0.695,1.052,6.250,-0.086,0.296,1.560,1.928,1.082,0.849,0.591,0.741,2.745,2.551,0.785,2.533,1.768,1.106,0.951,0.782,1.373,0.615,1.287,0.627,0.476,0.818,0.056,0.202,-0.006,1.454,0.624,1.007,0.849,0.587,0.897,0.533,0.042,0.681,0.524,0.782,0.403,0.898,0.315,0.716,0.972,0.780,0.690,1.131,0.842,0.744,0.141,0.946,0.630,1.177,0.967,1.407,1.097,1.225,1.354,1.808,1.821,1.876,1.000,1.981,1.464,1.049
Fit_G=1.868,2.026,1.533,1.538,1.478,1.728,1.772,1.998,1.544,2.102,1.667,1.504,2.132,1.797,1.675,0.000,1.545,1.472,1.606,1.811,1.712,0.000,1.559,1.850,1.686,1.819,1.674,0.000,1.482,1.722,1.666,1.861,1.519,1.534,1.703,1.690,1.617,1.475,1.526,1.559,2.013,1.534,1.612,1.712,1.644,1.433,1.554,1.692,1.514,1.584,1.664,1.715,1.715,1.713,1.574,1.703,1.790,1.845,1.801,1.622,1.593,1.693,1.482,1.596,1.584,1.672,1.800,1.527,1.554,1.722,1.704,1.675,1.637,1.530,1.555,1.662,1.713,1.765,1.481,1.615,1.757,1.706,1.852,1.538,1.581,1.490,1.656,1.572,1.437,1.571,1.523,1.499,1.658,1.532,1.584,1.627
Fit_Error=318.256,1632.321,476.727,0.438,36.227,196.736,129.741,617.383,34.243,0.092,127.155,24.052,845.577,246.304,70.404,0.000,36.812,24.727,27.154,209.397,91.283,0.000,21.202,253.244,134.696,351.757,49.469,0.000,14.927,277.350,98.311,801.488,14.461,0.187,157.651,156.288,840.766,105.590,26.610,86.219,1806.163,40.676,316.451,425.557,330.610,13.843,107.911,327.848,57.107,72.679,230.542,44.363,310.440,197.834,38.742,162.872,301.805,644.164,650.461,43.588,55.610,216.843,32.504,87.314,69.694,146.285,447.443,25.255,65.995,162.693,190.003,174.857,118.999,28.884,20.611,221.901,300.168,498.534,31.196,143.077,278.518,273.379,766.032,45.880,115.983,73.254,207.979,51.647,28.324,53.857,80.550,35.458,207.616,132.639,189.259,223.297
Fit_CV=88.000,103.000,84.000,58.000,38.000,118.000,60.000,114.000,89.000,42.000,72.000,37.000,66.000,107.000,84.000,0.000,54.000,39.000,79.000,101.000,86.000,0.000,37.000,63.000,83.000,92.000,74.000,0.000,36.000,67.000,95.000,102.000,69.000,55.000,93.000,54.000,71.000,95.000,72.000,90.000,95.000,94.000,130.000,127.000,141.000,97.000,96.000,92.000,57.000,56.000,84.000,72.000,88.000,64.000,31.000,61.000,65.000,54.000,93.000,68.000,48.000,79.000,36.000,40.000,77.000,101.000,71.000,39.000,46.000,74.000,74.000,55.000,47.000,43.000,60.000,60.000,53.000,83.000,31.000,67.000,67.000,83.000,77.000,68.000,58.000,55.000,81.000,50.000,72.000,84.000,102.000,86.000,117.000,87.000,98.000,76.000
Time_to_20_Gens=0,0,0,0,0,0,0,0,0,0,0,0,0,0,0,0,0,0,0,0,0,0,0,0,0,0,0,0,0,0,0,0,0,0,0,0,0,0,0,0,0,0,0,0,0,0,0,0
Time_to_each_5_Gens=0,0,0,0,0,0,0,0,0,0,0,0,0,0,0,0,0,0,0,0,0,0,0,0,0,0,0,0,0,0,0,0,0,0,0,0,0,0,0,0,0,0,0,0,0,0,0,0
Time_to_each_n_Gens=9.336,10.039,8.895,11.588,8.810,8.886,9.695,10.693,9.757,11.030,9.133,8.850,9.526,10.770,9.755,0.000,9.057,8.701,10.228,10.780,9.377,0.000,8.698,8.536,9.884,10.581,9.232,0.000,8.983,8.681,9.959,10.778,9.708,21.820,8.909,8.473,10.996,10.773,10.116,9.687,9.330,9.366,12.206,12.003,11.546,11.439,11.354,10.844,9.143,9.108,9.312,9.950,9.606,8.931,8.412,8.914,8.728,8.912,9.073,9.505,8.834,8.802,8.848,8.721,9.941,10.082,8.397,8.703,8.432,8.903,9.205,9.820,8.306,8.750,9.184,8.892,9.432,10.429,8.785,9.303,8.784,9.515,10.003,10.160,9.500,10.073,9.800,10.071,10.692,10.566,12.075,11.775,10.942,11.438,11.112,10.538
Min_Pt_OD=0,0,0,0,0,0,0,0,0,0,0,0,0,0,0,0,0,0,0,0,0,0,0,0,0,0,0,0,0,0,0,0,0,0,0,0,0,0,0,0,0,0,0,0,0,0,0,0
Min_Pt_t=0,0,0,0,0,0,0,0,0,0,0,0,0,0,0,0,0,0,0,0,0,0,0,0,0,0,0,0,0,0,0,0,0,0,0,0,0,0,0,0,0,0,0,0,0,0,0,0
TO_OD=0,0,0,0,0,0,0,0,0,0,0,0,0,0,0,0,0,0,0,0,0,0,0,0,0,0,0,0,0,0,0,0,0,0,0,0,0,0,0,0,0,0,0,0,0,0,0,0
Ref_ID=A01
Multi_Refs=single_ref
test=A01,A02,A03,A04,A05,A06,A07,A08,A09,A10,A11,A12,B01,B02,B03,B04,B05,B06,B07,B08,B09,B10,B11,B12,C01,C02,C03,C04,C05,C06,C07,C08,C09,C10,C11,C12,D01,D02,D03,D04,D05,D06,D07,D08,D09,D10,D11,D12,E01,E02,E03,E04,E05,E06,E07,E08,E09,E10,E11,E12,F01,F02,F03,F04,F05,F06,F07,F08,F09,F10,F11,F12,G01,G02,G03,G04,G05,G06,G07,G08,G09,G10,G11,G12,H01,H02,H03,H04,H05,H06,H07,H08,H09,H10,H11,H12
Start_Time_Now=3.2620184334E+9
Start_Date="5/14/2007+1:13 PM"
pv_to_plate_order=no
gen_time_cutoff=0.000
Drug_Name=nd?:;-ud+0,nd?:;-ud+0,nd?:;-ud+0,nd?:;-ud+0,nd?:;-ud+0,nd?:;-ud+0,nd?:;-ud+0,nd?:;-ud+0,nd?:;-ud+0,nd?:;-ud+0,nd?:;-ud+0,nd?:;-ud+0,nd?:;-ud+0,nd?:;-ud+0,nd?:;-ud+0,nd?:;-ud+0,nd?:;-ud+0,nd?:;-ud+0,nd?:;-ud+0,nd?:;-ud+0,nd?:;-ud+0,nd?:;-ud+0,nd?:;-ud+0,nd?:;-ud+0,nd?:;-ud+0,nd?:;-ud+0,nd?:;-ud+0,nd?:;-ud+0,nd?:;-ud+0,nd?:;-ud+0,nd?:;-ud+0,nd?:;-ud+0,nd?:;-ud+0,nd?:;-ud+0,nd?:;-ud+0,nd?:;-ud+0,nd?:;-ud+0,nd?:;-ud+0,nd?:;-ud+0,nd?:;-ud+0,nd?:;-ud+0,nd?:;-ud+0,nd?:;-ud+0,nd?:;-ud+0,nd?:;-ud+0,nd?:;-ud+0,nd?:;-ud+0,nd?:;-ud+0,nd?:;-ud+0,nd?:;-ud+0,nd?:;-ud+0,nd?:;-ud+0,nd?:;-ud+0,nd?:;-ud+0,nd?:;-ud+0,nd?:;-ud+0,nd?:;-ud+0,nd?:;-ud+0,nd?:;-ud+0,nd?:;-ud+0,nd?:;-ud+0,nd?:;-ud+0,nd?:;-ud+0,nd?:;-ud+0,nd?:;-ud+0,nd?:;-ud+0,nd?:;-ud+0,nd?:;-ud+0,nd?:;-ud+0,nd?:;-ud+0,nd?:;-ud+0,nd?:;-ud+0,nd?:;-ud+0,nd?:;-ud+0,nd?:;-ud+0,nd?:;-ud+0,nd?:;-ud+0,nd?:;-ud+0,nd?:;-ud+0,nd?:;-ud+0,nd?:;-ud+0,nd?:;-ud+0,nd?:;-ud+0,nd?:;-ud+0,nd?:;-ud+0,nd?:;-ud+0,nd?:;-ud+0,nd?:;-ud+0,nd?:;-ud+0,nd?:;-ud+0,nd?:;-ud+0,nd?:;-ud+0,nd?:;-ud+0,nd?:;-ud+0,nd?:;-ud+0,nd?:;-ud+0
Drug_Well_Pos=A01,A02,A03,A04,A05,A06,B01,B02,B03,B04,B05,B06,C01,C02,C03,C04,C05,C06,D01,D02,D03,D04,D05,D06,E01,E02,E03,E04,E05,E06,F01,F02,F03,F04,F05,F06,G01,G02,G03,G04,G05,G06,H01,H02,H03,H04,H05,H06,A07,A08,A09,A10,A11,A12,B07,B08,B09,B10,B11,B12,C07,C08,C09,C10,C11,C12,D07,D08,D09,D10,D11,D12,E07,E08,E09,E10,E11,E12,F07,F08,F09,F10,F11,F12,G07,G08,G09,G10,G11,G12,H07,H08,H09,H10,H11,H12
Avg_G_tcut=1.867,2.008,1.779,28.993,1.762,1.777,1.939,2.139,1.951,25.833,1.827,1.770,1.905,2.154,1.951,0.000,1.811,1.740,2.046,2.156,1.875,0.000,1.740,1.707,1.977,2.116,1.846,0.000,1.797,1.736,1.992,2.156,1.942,30.665,1.782,1.695,2.199,2.155,2.023,1.937,1.866,1.873,2.441,2.401,2.309,2.288,2.271,2.169,1.829,1.822,1.862,1.990,1.921,1.786,1.682,1.783,1.746,1.782,1.815,1.901,1.767,1.760,1.770,1.744,1.988,2.016,1.679,1.741,1.686,1.781,1.841,1.964,1.661,1.750,1.837,1.778,1.886,2.086,1.757,1.861,1.757,1.903,2.001,2.032,1.900,2.015,1.960,2.014,2.138,2.113,2.415,2.355,2.188,2.288,2.222,2.108
t0_from_interval=0.806,0.701,0.900,0.000,0.777,0.948,1.052,1.742,1.509,0.000,1.258,0.965,0.395,1.751,1.509,0.000,1.197,1.122,1.214,2.005,1.271,0.000,0.909,0.735,0.973,2.029,1.063,0.000,0.964,1.022,1.729,2.139,1.565,0.000,1.086,0.916,2.907,2.882,1.797,1.703,1.388,1.467,3.922,3.413,3.315,3.406,3.239,2.576,1.273,1.218,1.161,1.040,1.489,1.051,0.568,0.935,0.889,0.869,0.874,0.657,0.883,1.051,0.960,0.944,1.647,1.323,0.791,0.893,0.704,1.016,0.888,0.273,0.662,1.052,1.112,1.182,1.548,1.912,1.064,1.328,0.936,1.296,1.841,-0.661,1.628,2.159,1.766,1.898,2.423,2.194,3.689,3.509,2.607,3.351,3.078,0.739
Sum_Delta_Ref=0.000,1.581,0.936,35.156,1.542,1.564,1.387,3.777,1.388,35.119,0.313,0.849,0.106,4.984,1.607,-1.000,0.483,1.113,2.962,4.087,1.085,-1.000,1.026,2.281,1.421,4.195,0.021,-1.000,0.222,1.112,1.682,5.201,2.045,35.055,0.603,2.001,4.369,5.009,2.370,1.196,0.559,0.682,8.820,8.078,6.530,6.903,7.418,5.378,0.433,0.330,0.371,1.394,0.585,0.673,2.347,0.330,1.057,1.614,0.051,0.196,1.440,1.181,0.711,1.334,1.985,2.551,1.730,1.163,1.952,1.121,0.374,1.808,3.455,1.013,0.388,0.128,1.036,2.887,0.347,0.077,1.706,0.546,2.239,1.544,0.777,2.467,1.937,2.524,4.076,3.468,9.000,7.866,5.270,7.410,5.991,3.399
Gens_at_time_G=5.000,5.000,5.000,0.400,5.000,5.000,5.000,5.000,5.000,0.427,5.000,5.000,5.000,5.000,5.000,0.000,5.000,5.000,5.000,5.000,5.000,0.000,5.000,5.000,5.000,5.000,5.000,0.000,5.000,5.000,5.000,5.000,5.000,0.712,5.000,5.000,5.000,5.000,5.000,5.000,5.000,5.000,5.000,5.000,5.000,5.000,5.000,5.000,5.000,5.000,5.000,5.000,5.000,5.000,5.000,5.000,5.000,5.000,5.000,5.000,5.000,5.000,5.000,5.000,5.000,5.000,5.000,5.000,5.000,5.000,5.000,5.000,5.000,5.000,5.000,5.000,5.000,5.000,5.000,5.000,5.000,5.000,5.000,5.000,5.000,5.000,5.000,5.000,5.000,5.000,5.000,5.000,5.000,5.000,5.000,5.000
G_Int_tcut=1.706,1.867,1.599,28.993,1.607,1.588,1.729,1.790,1.650,25.833,1.575,1.577,1.826,1.804,1.649,0.000,1.572,1.516,1.803,1.755,1.621,0.000,1.558,1.560,1.782,1.711,1.634,0.000,1.604,1.532,1.646,1.728,1.629,30.665,1.565,1.511,1.618,1.578,1.664,1.597,1.588,1.580,1.657,1.718,1.646,1.607,1.623,1.654,1.574,1.578,1.630,1.782,1.623,1.576,1.569,1.596,1.568,1.609,1.640,1.770,1.590,1.550,1.578,1.556,1.659,1.752,1.521,1.562,1.546,1.577,1.663,1.909,1.529,1.539,1.614,1.542,1.577,1.703,1.544,1.595,1.570,1.644,1.632,2.164,1.574,1.583,1.607,1.635,1.654,1.675,1.677,1.653,1.667,1.617,1.607,1.960
Sum_Del_12=0.000,1.961,1.003,10.671,1.261,0.953,1.339,3.880,1.657,10.654,0.005,0.802,0.663,3.988,1.377,10.608,0.359,1.334,2.814,4.168,0.535,10.607,1.440,1.947,1.515,3.800,0.148,10.624,0.378,1.378,2.295,4.253,1.630,10.616,0.689,2.127,4.531,4.464,2.500,1.565,0.439,0.655,7.318,6.753,6.051,5.969,5.757,4.467,0.057,0.175,0.259,1.764,1.166,0.845,2.419,0.877,1.355,1.005,0.380,0.487,1.009,1.169,0.691,1.454,2.063,2.534,2.231,1.511,2.257,0.913,0.042,1.364,2.772,1.275,0.113,0.728,0.728,3.367,1.068,0.477,1.228,0.806,2.355,2.186,1.006,2.590,1.791,2.498,4.190,3.760,6.945,6.485,4.696,5.880,5.245,3.356
Sum_Del_20=0.000,1.550,0.924,34.037,1.515,1.532,1.348,3.694,1.356,34.002,0.310,0.839,0.102,4.857,1.560,33.925,0.481,1.102,2.892,3.999,1.044,33.921,1.020,2.238,1.390,4.094,0.027,33.968,0.198,1.102,1.647,5.072,1.987,33.940,0.601,1.970,4.281,4.896,2.316,1.169,0.536,0.659,8.627,7.899,6.391,6.747,7.237,5.246,0.428,0.331,0.353,1.364,0.571,0.657,2.307,0.341,1.048,1.581,0.037,0.205,1.413,1.166,0.704,1.316,1.937,2.489,1.711,1.154,1.925,1.098,0.359,1.759,3.383,1.005,0.365,0.142,1.001,2.829,0.360,0.075,1.673,0.530,2.186,1.530,0.755,2.412,1.885,2.461,3.986,3.393,8.797,7.692,5.146,7.230,5.856,3.324
Sum_Del_24=0.000,1.333,0.885,45.706,1.642,1.822,1.353,3.446,1.159,45.663,0.481,0.858,0.178,5.213,1.637,45.566,0.542,0.986,2.815,3.711,1.301,45.577,0.810,2.383,1.327,4.174,0.126,45.625,0.485,0.965,1.311,5.405,2.149,45.541,0.558,1.892,3.929,4.936,2.118,0.917,0.585,0.648,8.494,7.816,6.095,6.710,7.683,5.523,0.620,0.410,0.400,1.157,0.274,0.563,2.250,0.073,0.895,1.869,0.245,0.064,1.615,1.165,0.735,1.247,1.794,2.423,1.451,0.975,1.759,1.190,0.559,1.956,3.688,0.871,0.483,0.151,1.137,2.497,0.006,0.383,1.896,0.393,2.091,1.164,0.606,2.195,1.932,2.435,3.747,3.122,8.849,7.586,5.229,7.638,5.987,3.270
Sum_12=10.860,8.899,11.863,0.189,12.122,11.813,9.521,6.980,9.203,0.206,10.865,11.662,10.197,6.873,9.483,0.252,11.219,12.194,8.046,6.692,10.325,0.253,12.300,12.807,9.345,7.060,10.712,0.237,11.238,12.238,8.565,6.607,9.231,0.244,11.549,12.987,6.329,6.396,8.360,9.295,10.421,10.205,3.542,4.107,4.809,4.891,5.103,6.393,10.917,11.035,10.602,9.097,9.694,11.705,13.280,11.737,12.215,11.865,11.240,10.373,11.869,12.030,11.551,12.314,8.797,8.326,13.091,12.371,13.117,11.773,10.902,9.496,13.632,12.135,10.747,11.588,10.132,7.493,11.928,10.383,12.089,10.054,8.505,8.674,9.854,8.270,9.069,8.362,6.671,7.100,3.915,4.375,6.164,4.980,5.615,7.504
Sum_20=34.330,32.780,35.254,0.293,35.845,35.862,32.982,30.636,32.974,0.328,34.640,35.169,34.228,29.473,32.770,0.405,34.811,35.432,31.438,30.331,33.285,0.409,35.350,36.568,32.940,30.235,34.357,0.362,34.131,35.432,32.682,29.258,32.342,0.390,34.931,36.300,30.048,29.434,32.014,33.161,33.794,33.671,25.703,26.430,27.939,27.583,27.093,29.084,34.758,34.661,33.977,32.966,33.759,34.986,36.636,34.671,35.378,35.911,34.293,34.125,35.743,35.496,35.033,35.646,32.393,31.841,36.041,35.484,36.255,35.428,33.971,32.571,37.712,35.335,33.964,34.472,33.329,31.501,34.690,34.404,36.003,33.799,32.144,32.800,33.575,31.918,32.444,31.869,30.343,30.937,25.533,26.638,29.184,27.099,28.474,31.005
Sum_24=46.063,44.730,46.948,0.357,47.705,47.885,44.710,42.617,44.904,0.400,46.544,46.921,46.241,40.850,44.426,0.497,46.605,47.049,43.248,42.352,44.762,0.486,46.873,48.446,44.736,41.889,46.189,0.438,45.578,47.028,44.752,40.658,43.914,0.522,46.621,47.955,42.134,41.127,43.945,45.146,45.478,45.415,37.569,38.247,39.968,39.353,38.380,40.540,46.683,46.473,45.664,44.906,45.789,46.626,48.313,46.136,46.958,47.932,45.818,45.999,47.678,47.228,46.798,47.310,44.269,43.640,47.514,47.038,47.822,47.253,45.504,44.107,49.751,46.934,45.580,45.913,44.926,43.566,46.069,46.446,47.959,45.670,43.972,44.899,45.457,43.868,44.131,43.628,42.316,42.941,37.214,38.477,40.834,38.425,40.076,42.793
G_by_Interval=1.706,1.867,1.599,28.993,1.607,1.588,1.729,1.790,1.650,25.833,1.575,1.577,1.826,1.804,1.649,0.000,1.572,1.516,1.803,1.755,1.621,0.000,1.558,1.560,1.782,1.711,1.634,0.000,1.604,1.532,1.646,1.728,1.629,30.665,1.565,1.511,1.618,1.578,1.664,1.597,1.588,1.580,1.657,1.718,1.646,1.607,1.623,1.654,1.574,1.578,1.630,1.782,1.623,1.576,1.569,1.596,1.568,1.609,1.640,1.770,1.590,1.550,1.578,1.556,1.659,1.752,1.521,1.562,1.546,1.577,1.663,1.909,1.529,1.539,1.614,1.542,1.577,1.703,1.544,1.595,1.570,1.644,1.632,2.164,1.574,1.583,1.607,1.635,1.654,1.675,1.677,1.653,1.667,1.617,1.607,1.960
Avg_G_t8=1.867,2.008,1.779,28.993,1.762,1.777,1.939,2.139,1.951,25.833,1.827,1.770,1.905,2.154,1.951,0.000,1.811,1.740,2.046,2.156,1.875,0.000,1.740,1.707,1.977,2.116,1.846,0.000,1.797,1.736,1.992,2.156,1.942,30.665,1.782,1.695,2.199,2.155,2.023,1.937,1.866,1.873,2.441,2.401,2.309,2.288,2.271,2.169,1.829,1.822,1.862,1.990,1.921,1.786,1.682,1.783,1.746,1.782,1.815,1.901,1.767,1.760,1.770,1.744,1.988,2.016,1.679,1.741,1.686,1.781,1.841,1.964,1.661,1.750,1.837,1.778,1.886,2.086,1.757,1.861,1.757,1.903,2.001,2.032,1.900,2.015,1.960,2.014,2.138,2.113,2.415,2.355,2.188,2.288,2.222,2.108
G_int_t8=1.706,1.867,1.599,28.993,1.607,1.588,1.729,1.790,1.650,25.833,1.575,1.577,1.826,1.804,1.649,0.000,1.572,1.516,1.803,1.755,1.621,0.000,1.558,1.560,1.782,1.711,1.634,0.000,1.604,1.532,1.646,1.728,1.629,30.665,1.565,1.511,1.618,1.578,1.664,1.597,1.588,1.580,1.657,1.718,1.646,1.607,1.623,1.654,1.574,1.578,1.630,1.782,1.623,1.576,1.569,1.596,1.568,1.609,1.640,1.770,1.590,1.550,1.578,1.556,1.659,1.752,1.521,1.562,1.546,1.577,1.663,1.909,1.529,1.539,1.614,1.542,1.577,1.703,1.544,1.595,1.570,1.644,1.632,2.164,1.574,1.583,1.607,1.635,1.654,1.675,1.677,1.653,1.667,1.617,1.607,1.960
Avg_G_t12=1.867,2.008,1.779,28.993,1.762,1.777,1.939,2.139,1.951,25.833,1.827,1.770,1.905,2.154,1.951,0.000,1.811,1.740,2.046,2.156,1.875,0.000,1.740,1.707,1.977,2.116,1.846,0.000,1.797,1.736,1.992,2.156,1.942,30.665,1.782,1.695,2.199,2.155,2.023,1.937,1.866,1.873,2.441,2.401,2.309,2.288,2.271,2.169,1.829,1.822,1.862,1.990,1.921,1.786,1.682,1.783,1.746,1.782,1.815,1.901,1.767,1.760,1.770,1.744,1.988,2.016,1.679,1.741,1.686,1.781,1.841,1.964,1.661,1.750,1.837,1.778,1.886,2.086,1.757,1.861,1.757,1.903,2.001,2.032,1.900,2.015,1.960,2.014,2.138,2.113,2.415,2.355,2.188,2.288,2.222,2.108
G_int_t12=1.706,1.867,1.599,28.993,1.607,1.588,1.729,1.790,1.650,25.833,1.575,1.577,1.826,1.804,1.649,0.000,1.572,1.516,1.803,1.755,1.621,0.000,1.558,1.560,1.782,1.711,1.634,0.000,1.604,1.532,1.646,1.728,1.629,30.665,1.565,1.511,1.618,1.578,1.664,1.597,1.588,1.580,1.657,1.718,1.646,1.607,1.623,1.654,1.574,1.578,1.630,1.782,1.623,1.576,1.569,1.596,1.568,1.609,1.640,1.770,1.590,1.550,1.578,1.556,1.659,1.752,1.521,1.562,1.546,1.577,1.663,1.909,1.529,1.539,1.614,1.542,1.577,1.703,1.544,1.595,1.570,1.644,1.632,2.164,1.574,1.583,1.607,1.635,1.654,1.675,1.677,1.653,1.667,1.617,1.607,1.960
Avg_G_inflex=1.867,2.008,1.779,35.078,1.774,1.778,1.939,2.139,1.968,3.044,1.827,1.792,1.907,2.154,1.951,0.000,1.828,1.768,2.065,2.156,1.875,0.000,1.762,1.707,1.997,2.116,1.866,0.000,1.801,1.736,1.992,2.156,1.964,22.674,1.782,1.695,2.199,2.162,2.050,1.937,1.866,1.893,2.441,2.401,2.309,2.337,2.271,2.169,1.850,1.822,1.862,2.020,1.921,1.786,1.707,1.788,1.746,1.783,1.815,1.937,1.774,1.762,1.786,1.744,2.006,2.016,1.681,1.755,1.711,1.781,1.841,1.973,1.661,1.781,1.855,1.778,1.886,2.086,1.781,1.861,1.757,1.903,2.001,2.120,1.900,2.044,1.960,2.027,2.194,2.129,2.440,2.378,2.188,2.288,2.222,2.155
G_int_inflex=1.706,1.867,1.599,35.078,1.580,1.582,1.729,1.790,1.660,3.044,1.575,1.598,1.804,1.804,1.649,0.000,1.595,1.549,1.823,1.755,1.621,0.000,1.585,1.560,1.817,1.711,1.664,0.000,1.582,1.532,1.646,1.728,1.634,22.674,1.565,1.511,1.618,1.591,1.694,1.597,1.588,1.602,1.657,1.718,1.646,1.615,1.623,1.654,1.580,1.578,1.630,1.828,1.623,1.576,1.610,1.559,1.568,1.605,1.640,1.803,1.603,1.539,1.590,1.556,1.687,1.752,1.504,1.563,1.586,1.577,1.663,1.925,1.528,1.578,1.619,1.542,1.577,1.703,1.569,1.595,1.570,1.644,1.632,2.403,1.574,1.617,1.607,1.656,1.669,1.701,1.718,1.673,1.667,1.617,1.607,2.028
G_by_Interval_g4=2.135,1.774,1.942,28.993,1.786,1.539,1.692,1.800,1.653,25.833,1.649,1.591,1.748,1.802,1.678,0.000,1.579,1.490,1.786,1.822,1.620,0.000,1.509,1.499,2.110,1.714,1.609,0.000,1.588,1.457,1.648,1.744,1.635,30.665,1.630,1.490,2.305,1.615,1.735,1.617,1.572,1.562,1.736,1.866,1.699,1.698,1.720,1.733,1.621,1.597,1.580,1.709,1.598,1.856,1.498,1.627,1.523,1.554,1.616,2.200,1.557,1.551,1.522,1.524,1.714,1.690,1.464,1.529,1.484,1.550,1.729,2.173,1.458,1.507,1.602,1.513,1.561,1.785,1.470,1.588,1.519,1.628,1.650,2.239,1.565,1.644,1.630,1.647,1.773,1.754,1.752,1.770,1.771,1.716,1.753,2.195
G_int_t8_g4=2.135,1.774,1.942,28.993,1.786,1.539,1.692,1.800,1.653,25.833,1.649,1.591,1.748,1.802,1.678,0.000,1.579,1.490,1.786,1.822,1.620,0.000,1.509,1.499,2.110,1.714,1.609,0.000,1.588,1.457,1.648,1.744,1.635,30.665,1.630,1.490,2.305,1.615,1.735,1.617,1.572,1.562,1.736,1.866,1.699,1.698,1.720,1.733,1.621,1.597,1.580,1.709,1.598,1.856,1.498,1.627,1.523,1.554,1.616,2.200,1.557,1.551,1.522,1.524,1.714,1.690,1.464,1.529,1.484,1.550,1.729,2.173,1.458,1.507,1.602,1.513,1.561,1.785,1.470,1.588,1.519,1.628,1.650,2.239,1.565,1.644,1.630,1.647,1.773,1.754,1.752,1.770,1.771,1.716,1.753,2.195
G_int_t12_g4=2.135,1.774,1.942,28.993,1.786,1.539,1.692,1.800,1.653,25.833,1.649,1.591,1.748,1.802,1.678,0.000,1.579,1.490,1.786,1.822,1.620,0.000,1.509,1.499,2.110,1.714,1.609,0.000,1.588,1.457,1.648,1.744,1.635,30.665,1.630,1.490,2.305,1.615,1.735,1.617,1.572,1.562,1.736,1.866,1.699,1.698,1.720,1.733,1.621,1.597,1.580,1.709,1.598,1.856,1.498,1.627,1.523,1.554,1.616,2.200,1.557,1.551,1.522,1.524,1.714,1.690,1.464,1.529,1.484,1.550,1.729,2.173,1.458,1.507,1.602,1.513,1.561,1.785,1.470,1.588,1.519,1.628,1.650,2.239,1.565,1.644,1.630,1.647,1.773,1.754,1.752,1.770,1.771,1.716,1.753,2.195
G_int_inflex_g4=1.989,1.774,1.942,35.078,1.713,1.532,1.692,1.800,1.660,3.044,1.649,1.607,1.667,1.802,1.678,0.000,1.596,1.513,1.801,1.822,1.620,0.000,1.528,1.499,2.105,1.714,1.631,0.000,1.570,1.457,1.648,1.744,1.640,22.674,1.630,1.490,2.288,1.624,1.759,1.617,1.572,1.578,1.736,1.866,1.699,1.711,1.720,1.733,1.587,1.597,1.580,1.742,1.598,1.533,1.529,1.523,1.523,1.546,1.616,2.264,1.567,1.534,1.528,1.524,1.735,1.690,1.436,1.508,1.514,1.550,1.729,2.154,1.457,1.533,1.595,1.513,1.561,1.785,1.484,1.588,1.519,1.628,1.650,2.382,1.565,1.671,1.630,1.663,1.799,1.774,1.782,1.787,1.771,1.716,1.753,2.257
Time_Inflex=10.488,12.201,9.510,20.766,8.531,10.244,10.978,12.935,9.754,15.871,10.244,8.776,12.201,11.956,10.244,0.213,9.265,8.776,10.244,12.201,10.244,0.213,8.776,10.244,10.244,12.201,9.510,0.213,8.531,10.244,10.978,12.935,9.510,19.787,10.244,9.754,12.201,11.222,10.244,10.244,12.201,9.510,13.669,13.669,12.935,11.222,12.201,12.201,9.510,9.754,10.244,10.244,10.978,10.244,8.776,10.244,10.244,10.978,10.978,8.776,9.265,10.244,8.776,9.510,10.244,10.978,10.244,8.776,8.776,10.244,10.244,10.244,9.265,8.776,9.265,10.244,10.978,12.201,8.776,10.244,10.244,10.978,12.201,8.776,10.244,10.244,10.978,10.488,10.244,10.978,12.446,11.956,12.201,12.201,12.201,10.488
OD_Inflex=0.725,0.855,0.626,0.069,0.481,0.733,0.711,0.848,0.529,0.072,0.682,0.526,0.938,0.697,0.610,0.073,0.568,0.557,0.532,0.711,0.649,0.075,0.556,0.789,0.595,0.755,0.577,0.076,0.461,0.778,0.672,0.873,0.491,0.070,0.722,0.756,0.717,0.613,0.544,0.613,0.932,0.550,0.759,0.768,0.729,0.495,0.650,0.693,0.582,0.633,0.654,0.584,0.735,0.744,0.599,0.742,0.744,0.851,0.816,0.447,0.598,0.762,0.530,0.660,0.561,0.652,0.823,0.547,0.599,0.736,0.673,0.609,0.689,0.553,0.543,0.736,0.773,0.768,0.538,0.678,0.733,0.750,0.834,0.350,0.646,0.557,0.699,0.594,0.444,0.592,0.588,0.550,0.706,0.619,0.686,0.537
Time_Saturation=18.562,21.255,22.968,0.000,22.234,21.989,22.723,22.234,23.702,0.000,21.989,22.234,22.968,22.234,22.234,0.213,22.968,19.542,21.255,22.968,22.234,0.213,22.968,22.723,19.787,22.968,22.968,0.213,22.234,22.723,22.723,22.234,22.723,0.000,20.276,22.723,22.723,22.234,21.255,21.255,22.968,22.968,21.255,22.968,21.255,22.234,22.968,20.766,22.968,23.702,22.234,21.255,19.542,21.255,22.723,22.478,21.989,22.234,22.968,22.968,22.968,21.255,22.968,22.968,22.234,23.702,19.542,22.968,22.968,21.255,21.255,22.723,22.968,21.989,22.968,23.702,21.255,22.968,22.968,22.968,21.255,22.723,22.968,21.744,22.234,21.255,22.968,21.989,22.968,22.723,22.234,21.989,22.723,22.968,22.234,22.234
OD_Saturation=0.958,1.036,0.923,0.000,0.923,0.994,0.972,0.998,0.878,0.000,0.884,0.877,1.024,1.059,0.908,0.073,0.902,0.921,0.875,0.955,0.907,0.075,0.977,0.967,1.002,1.044,0.892,0.076,0.844,1.014,0.970,1.031,0.899,0.000,0.886,1.032,1.034,0.883,0.887,0.875,0.978,0.871,0.970,0.917,0.985,0.880,0.854,0.907,0.901,0.890,0.925,1.025,0.955,1.047,0.997,0.983,0.957,1.013,0.986,1.016,0.895,1.012,0.842,1.056,0.873,0.875,0.995,0.964,0.983,0.964,0.933,1.037,1.011,0.968,0.859,0.985,1.005,0.958,0.987,0.871,0.942,1.030,0.945,0.960,0.876,0.852,0.972,0.954,0.927,1.031,0.815,0.846,0.962,0.962,0.957,1.039
Ref_Well_Name=A01,A01,A01,A01,A01,A01,A01,A01,A01,A01,A01,A01,A01,A01,A01,A01,A01,A01,A01,A01,A01,A01,A01,A01,A01,A01,A01,A01,A01,A01,A01,A01,A01,A01,A01,A01,A01,A01,A01,A01,A01,A01,A01,A01,A01,A01,A01,A01,A01,A01,A01,A01,A01,A01,A01,A01,A01,A01,A01,A01,A01,A01,A01,A01,A01,A01,A01,A01,A01,A01,A01,A01,A01,A01,A01,A01,A01,A01,A01,A01,A01,A01,A01,A01,A01,A01,A01,A01,A01,A01,A01,A01,A01,A01,A01,A01
Ratio_Avg_G=1.000,0.930,1.050,0.064,1.060,1.051,0.963,0.873,0.957,0.072,1.022,1.055,0.980,0.867,0.957,Inf,1.031,1.073,0.913,0.866,0.996,Inf,1.073,1.094,0.945,0.882,1.011,Inf,1.039,1.075,0.937,0.866,0.962,0.061,1.048,1.102,0.849,0.867,0.923,0.964,1.001,0.997,0.765,0.778,0.809,0.816,0.822,0.861,1.021,1.025,1.003,0.938,0.972,1.045,1.110,1.047,1.070,1.048,1.029,0.982,1.057,1.061,1.055,1.070,0.939,0.926,1.112,1.073,1.107,1.049,1.014,0.951,1.124,1.067,1.017,1.050,0.990,0.895,1.063,1.004,1.063,0.981,0.933,0.919,0.983,0.927,0.953,0.927,0.873,0.884,0.773,0.793,0.853,0.816,0.840,0.886
Ratio_Fit_G=1.000,0.922,1.219,1.215,1.264,1.081,1.055,0.935,1.210,0.889,1.120,1.242,0.876,1.039,1.116,Inf,1.209,1.269,1.163,1.032,1.091,Inf,1.198,1.010,1.108,1.027,1.116,Inf,1.260,1.085,1.121,1.004,1.230,1.218,1.097,1.105,1.156,1.267,1.224,1.198,0.928,1.218,1.159,1.091,1.136,1.303,1.202,1.104,1.234,1.180,1.123,1.089,1.089,1.091,1.187,1.097,1.044,1.013,1.037,1.152,1.173,1.103,1.261,1.171,1.180,1.117,1.038,1.224,1.202,1.085,1.096,1.116,1.141,1.221,1.202,1.124,1.091,1.058,1.262,1.157,1.063,1.095,1.009,1.215,1.182,1.254,1.128,1.188,1.300,1.189,1.227,1.246,1.127,1.220,1.180,1.148
Ratio_G_Int=1.000,0.914,1.067,0.059,1.062,1.075,0.987,0.953,1.034,0.066,1.083,1.082,0.934,0.946,1.034,Inf,1.085,1.125,0.946,0.972,1.052,Inf,1.095,1.093,0.957,0.997,1.044,Inf,1.064,1.114,1.036,0.987,1.048,0.056,1.090,1.129,1.054,1.081,1.025,1.068,1.074,1.080,1.030,0.993,1.036,1.062,1.051,1.032,1.084,1.081,1.046,0.957,1.051,1.083,1.087,1.069,1.088,1.061,1.040,0.964,1.073,1.100,1.081,1.097,1.028,0.974,1.122,1.092,1.104,1.082,1.026,0.894,1.116,1.108,1.057,1.106,1.082,1.002,1.105,1.070,1.087,1.038,1.045,0.788,1.084,1.078,1.062,1.044,1.031,1.019,1.017,1.032,1.023,1.055,1.062,0.870
Ratio_t0_Fit=1.000,-1.290,0.511,0.119,0.884,0.680,1.159,0.548,0.786,0.119,1.012,0.916,-4.398,1.115,0.909,Inf,0.913,0.897,0.699,0.538,1.103,Inf,1.206,48.625,1.299,1.010,1.734,Inf,0.845,2.119,0.584,1.073,0.710,0.119,-8.630,2.522,0.478,0.387,0.690,0.880,1.262,1.007,0.272,0.293,0.950,0.295,0.422,0.675,0.785,0.954,0.544,1.214,0.580,1.190,1.569,0.913,13.340,3.702,-124.456,0.513,1.197,0.742,0.879,1.271,0.832,1.401,17.826,1.096,1.423,0.955,1.853,0.832,2.371,1.043,0.768,0.958,1.083,0.660,0.886,1.004,5.276,0.789,1.184,0.634,0.772,0.530,0.680,0.609,0.551,0.413,0.410,0.398,0.747,0.377,0.510,0.711
Ratio_t0_G_Int=1.000,1.150,0.896,Inf,1.037,0.850,0.766,0.463,0.534,Inf,0.641,0.835,2.042,0.460,0.534,Inf,0.674,0.719,0.664,0.402,0.634,Inf,0.887,1.097,0.829,0.397,0.758,Inf,0.836,0.788,0.466,0.377,0.515,Inf,0.742,0.880,0.277,0.280,0.449,0.473,0.581,0.550,0.206,0.236,0.243,0.237,0.249,0.313,0.633,0.662,0.694,0.775,0.541,0.767,1.420,0.862,0.906,0.928,0.923,1.228,0.913,0.767,0.840,0.854,0.489,0.609,1.019,0.903,1.146,0.793,0.908,2.949,1.217,0.766,0.725,0.682,0.521,0.422,0.757,0.607,0.862,0.622,0.438,-1.220,0.495,0.373,0.456,0.425,0.333,0.367,0.219,0.230,0.309,0.241,0.262,1.091
Ref_Curve_Array=1,1,1,1,1,1,1,1,1,1,1,1,1,1,1,1,1,1,1,1,1,1,1,1,1,1,1,1,1,1,1,1,1,1,1,1,1,1,1,1,1,1,1,1,1,1,1,1,1,1,1,1,1,1,1,1,1,1,1,1,1,1,1,1,1,1,1,1,1,1,1,1,1,1,1,1,1,1,1,1,1,1,1,1,1,1,1,1,1,1,1,1,1,1,1,1
Default_ref=0
Comm_Map=,,,,,
Comm_Consol=,,,,,,,,
Comm_Screen=,,,,,
Analysis_Set=A,A,A,A,A,A,A,A,A,A,A,A,A,A,A,A,A,A,A,A,A,A,A,A,A,A,A,A,A,A,A,A,A,A,A,A,A,A,A,A,A,A,A,A,A,A,A,A,A,A,A,A,A,A,A,A,A,A,A,A,A,A,A,A,A,A,A,A,A,A,A,A,A,A,A,A,A,A,A,A,A,A,A,A,A,A,A,A,A,A,A,A,A,A,A,A
Ref_Type=single_ref,single_ref,single_ref,single_ref,single_ref,single_ref,single_ref,single_ref,single_ref,single_ref,single_ref,single_ref,single_ref,single_ref,single_ref,single_ref,single_ref,single_ref,single_ref,single_ref,single_ref,single_ref,single_ref,single_ref,single_ref,single_ref,single_ref,single_ref,single_ref,single_ref,single_ref,single_ref,single_ref,single_ref,single_ref,single_ref,single_ref,single_ref,single_ref,single_ref,single_ref,single_ref,single_ref,single_ref,single_ref,single_ref,single_ref,single_ref,single_ref,single_ref,single_ref,single_ref,single_ref,single_ref,single_ref,single_ref,single_ref,single_ref,single_ref,single_ref,single_ref,single_ref,single_ref,single_ref,single_ref,single_ref,single_ref,single_ref,single_ref,single_ref,single_ref,single_ref,single_ref,single_ref,single_ref,single_ref,single_ref,single_ref,single_ref,single_ref,single_ref,single_ref,single_ref,single_ref,single_ref,single_ref,single_ref,single_ref,single_ref,single_ref,single_ref,single_ref,single_ref,single_ref,single_ref,single_ref
Wells_In_Use=0,0,0,0,0,0,0,0,0,0,0,0,0,0,0,0,0,0,0,0,0,0,0,0,0,0,0,0,0,0,0,0,0,0,0,0,0,0,0,0,0,0,0,0,0,0,0,0,0,0,0,0,0,0,0,0,0,0,0,0,0,0,0,0,0,0,0,0,0,0,0,0,0,0,0,0,0,0,0,0,0,0,0,0,0,0,0,0,0,0,0,0,0,0,0,0
[Flor:]
[Flor2:]
[Lumin:]
[Data:]
Read=DateTime	RunT[s]	Temp	Well_1	Well_2	Well_3	Well_4	Well_5	Well_6	Well_7	Well_8	Well_9	Well_10	Well_11	Well_12	Well_13	Well_14	Well_15	Well_16	Well_17	Well_18	Well_19	Well_20	Well_21	Well_22	Well_23	Well_24	Well_25	Well_26	Well_27	Well_28	Well_29	Well_30	Well_31	Well_32	Well_33	Well_34	Well_35	Well_36	Well_37	Well_38	Well_39	Well_40	Well_41	Well_42	Well_43	Well_44	Well_45	Well_46	Well_47	Well_48	Well_49	Well_50	Well_51	Well_52	Well_53	Well_54	Well_55	Well_56	Well_57	Well_58	Well_59	Well_60	Well_61	Well_62	Well_63	Well_64	Well_65	Well_66	Well_67	Well_68	Well_69	Well_70	Well_71	Well_72	Well_73	Well_74	Well_75	Well_76	Well_77	Well_78	Well_79	Well_80	Well_81	Well_82	Well_83	Well_84	Well_85	Well_86	Well_87	Well_88	Well_89	Well_90	Well_91	Well_92	Well_93	Well_94	Well_95	Well_96
1=13:28:44	765	301	0.1285	0.1065	0.0934	0.0719	0.0861	0.0893	0.0826	0.0842	0.0859	0.0932	0.0774	0.1174	0.0879	0.0840	0.0861	0.0724	0.0869	0.0885	0.0917	0.0885	0.0888	0.0833	0.0878	0.1443	0.1008	0.0874	0.0870	0.0726	0.0902	0.0921	0.0866	0.0891	0.0902	0.0904	0.0772	0.0810	0.0910	0.0857	0.0884	0.0755	0.0942	0.0940	0.0902	0.0893	0.0903	0.1011	0.1009	0.1140	0.1126	0.0894	0.0890	0.0762	0.0887	0.0938	0.0930	0.0914	0.0842	0.0899	0.0874	0.0818	0.0885	0.0853	0.0834	0.0739	0.0878	0.1027	0.0890	0.0849	0.0870	0.0820	0.0831	0.1295	0.1018	0.0974	0.0819	0.0827	0.0848	0.0848	0.0820	0.0813	0.0801	0.0806	0.0796	0.0807	0.0787	0.0760	0.0777	0.0807	0.0767	0.0801	0.0753	0.0768	0.0776	0.0777	0.0911	0.1013
2=13:43:25	1646	301	0.1145	0.1000	0.1052	0.0710	0.0890	0.0898	0.0876	0.0848	0.0845	0.0871	0.0781	0.0854	0.0881	0.0852	0.0848	0.0721	0.0839	0.0867	0.0871	0.0942	0.0873	0.0838	0.0853	0.1210	0.1025	0.0872	0.0891	0.0738	0.0904	0.0904	0.0883	0.0966	0.0917	0.0879	0.0793	0.0812	0.0892	0.0866	0.0865	0.0737	0.0928	0.0937	0.0926	0.0915	0.0945	0.0904	0.0834	0.1241	0.1195	0.0877	0.0895	0.0761	0.0881	0.0931	0.0970	0.0915	0.0857	0.0868	0.0854	0.0804	0.0874	0.0855	0.0819	0.0743	0.0885	0.1058	0.0906	0.0849	0.0896	0.0824	0.0821	0.1081	0.1058	0.0921	0.0807	0.0822	0.0855	0.0855	0.0815	0.0794	0.0832	0.0816	0.0814	0.0795	0.0795	0.0761	0.0760	0.0799	0.0765	0.0818	0.0756	0.0769	0.0776	0.0786	0.0781	0.0938
3=13:58:06	2526	298	0.1107	0.0947	0.0880	0.0717	0.0967	0.0898	0.0898	0.0874	0.0833	0.0869	0.0772	0.0868	0.0879	0.0839	0.0871	0.0694	0.0883	0.0920	0.0929	0.0959	0.0862	0.0899	0.0922	0.1244	0.1083	0.0912	0.0885	0.0685	0.0907	0.0944	0.0881	0.0920	0.0870	0.0889	0.0803	0.0810	0.0921	0.0867	0.0879	0.0731	0.0929	0.0942	0.0926	0.0917	0.0941	0.0898	0.0864	0.1008	0.1006	0.0884	0.0888	0.0784	0.0957	0.0965	0.0955	0.0922	0.0858	0.0889	0.0863	0.0811	0.0894	0.0824	0.0826	0.0727	0.0876	0.1025	0.0880	0.0833	0.0918	0.0808	0.0801	0.1120	0.1191	0.0952	0.0870	0.0881	0.0866	0.0847	0.0837	0.0829	0.0795	0.0818	0.0874	0.0819	0.0772	0.0750	0.0777	0.0797	0.0754	0.0781	0.0750	0.0758	0.0789	0.0750	0.0788	0.0953
4=14:12:47	3407	298	0.1074	0.0921	0.0880	0.0711	0.0928	0.0906	0.0858	0.0848	0.0842	0.0900	0.0780	0.0864	0.0863	0.0828	0.0839	0.0683	0.0861	0.0891	0.0911	0.0933	0.0861	0.0860	0.0838	0.1050	0.1123	0.0889	0.0868	0.0715	0.0906	0.0943	0.0869	0.0914	0.0912	0.0866	0.0791	0.0818	0.0889	0.0875	0.0888	0.0736	0.0930	0.0931	0.0925	0.0917	0.0893	0.0874	0.0845	0.1297	0.0962	0.0864	0.0876	0.0763	0.0884	0.0948	0.0931	0.0921	0.0857	0.0842	0.0856	0.0752	0.0895	0.0818	0.0825	0.0697	0.0878	0.1007	0.0876	0.0811	0.0867	0.0808	0.0797	0.0930	0.1211	0.0899	0.0840	0.0817	0.0825	0.0852	0.0816	0.0801	0.0797	0.0825	0.0936	0.0804	0.0765	0.0755	0.0772	0.0795	0.0751	0.0758	0.0746	0.0773	0.0751	0.0746	0.0771	0.1453
5=14:27:28	4288	300	0.1151	0.0924	0.0869	0.0684	0.0924	0.0949	0.0860	0.0868	0.0866	0.0856	0.0783	0.0864	0.0852	0.0829	0.0821	0.0689	0.0875	0.0881	0.0917	0.0933	0.0879	0.0846	0.0800	0.1293	0.1024	0.0850	0.0878	0.0705	0.0893	0.0906	0.0862	0.0900	0.0890	0.0883	0.0765	0.0794	0.0892	0.0838	0.0868	0.0716	0.0922	0.0928	0.0931	0.0906	0.0905	0.0917	0.0816	0.1096	0.1107	0.0864	0.0903	0.0725	0.0894	0.0935	0.0938	0.0900	0.0857	0.0865	0.0837	0.0779	0.0864	0.0804	0.0820	0.0721	0.0889	0.1020	0.0879	0.0844	0.0888	0.0775	0.0803	0.1362	0.1014	0.0875	0.0830	0.0814	0.0851	0.0831	0.0810	0.0791	0.0794	0.0803	0.0831	0.0795	0.0762	0.0750	0.0763	0.0807	0.0748	0.0787	0.0733	0.0764	0.0740	0.0767	0.0760	0.0910
6=14:42:08	5169	301	0.1198	0.0923	0.1411	0.0693	0.0952	0.1051	0.0852	0.0841	0.1070	0.0909	0.0837	0.0868	0.0843	0.0835	0.0834	0.0687	0.0870	0.0886	0.0922	0.0928	0.0944	0.0852	0.0815	0.1218	0.1149	0.0881	0.0869	0.0682	0.0909	0.0935	0.0965	0.0926	0.0904	0.0873	0.0770	0.0805	0.0908	0.0873	0.0866	0.0719	0.0940	0.0948	0.0919	0.0931	0.0890	0.0930	0.0843	0.1085	0.1056	0.0862	0.0877	0.0733	0.0948	0.0957	0.0945	0.0913	0.0853	0.0857	0.0858	0.0795	0.0866	0.0811	0.0810	0.0694	0.0877	0.1039	0.0867	0.0830	0.0887	0.0782	0.0787	0.1079	0.1113	0.0889	0.0833	0.0809	0.0848	0.0840	0.0817	0.0850	0.0775	0.0814	0.0789	0.0801	0.0757	0.0727	0.0746	0.0783	0.0739	0.0785	0.0746	0.0755	0.0748	0.0768	0.0776	0.0904
7=14:56:49	6050	301	0.1349	0.0946	0.0979	0.0710	0.0977	0.0931	0.0884	0.0901	0.0869	0.0945	0.0809	0.0927	0.0886	0.0855	0.0883	0.0712	0.0898	0.0933	0.0980	0.0988	0.0949	0.0895	0.0889	0.1225	0.1161	0.0912	0.0924	0.0713	0.0958	0.0951	0.0915	0.0950	0.0966	0.0909	0.0833	0.0851	0.0953	0.0879	0.0910	0.0726	0.0969	0.0984	0.0967	0.0961	0.0968	0.0946	0.0899	0.1052	0.1122	0.0902	0.0949	0.0761	0.0963	0.0971	0.1006	0.0946	0.0889	0.0901	0.0870	0.0860	0.0898	0.0846	0.0860	0.0725	0.0927	0.1082	0.0919	0.0863	0.0907	0.0829	0.0828	0.1397	0.1023	0.0920	0.0891	0.0873	0.0891	0.0878	0.0828	0.0822	0.0824	0.0829	0.0829	0.0817	0.0787	0.0787	0.0779	0.0814	0.0780	0.0805	0.0762	0.0765	0.0768	0.0794	0.0790	0.0989
8=15:11:30	6930	300	0.1164	0.0952	0.0973	0.0711	0.1075	0.0955	0.0914	0.0961	0.0886	0.0963	0.0849	0.0959	0.0913	0.0889	0.0906	0.0710	0.0932	0.0979	0.1016	0.0993	0.1018	0.0953	0.0940	0.1347	0.1067	0.0927	0.0921	0.0721	0.0969	0.0988	0.0942	0.0970	0.1006	0.0934	0.0832	0.0870	0.0958	0.0892	0.0942	0.0728	0.1000	0.1016	0.0986	0.0976	0.1031	0.0952	0.1033	0.1108	0.1085	0.0894	0.0967	0.0754	0.0979	0.0999	0.1043	0.0999	0.0906	0.0887	0.0902	0.0839	0.0905	0.0854	0.0862	0.0724	0.0945	0.1105	0.0918	0.0957	0.0962	0.0852	0.0844	0.1049	0.0960	0.0940	0.0887	0.0900	0.0901	0.0903	0.0873	0.0800	0.0838	0.0840	0.0846	0.0849	0.0784	0.0762	0.0784	0.0808	0.0777	0.0806	0.0762	0.0767	0.0797	0.0783	0.0801	0.0883
9=15:26:11	7811	298	0.1335	0.1082	0.1363	0.0707	0.0968	0.0991	0.0950	0.0900	0.0897	0.0944	0.0832	0.0992	0.0923	0.0896	0.0894	0.0716	0.0971	0.0994	0.0968	0.1049	0.0946	0.0931	0.0923	0.1285	0.1160	0.0941	0.0957	0.0736	0.1026	0.1004	0.0948	0.0998	0.0942	0.0950	0.0895	0.0856	0.1019	0.0901	0.0993	0.0740	0.1018	0.1036	0.0996	0.0995	0.0973	0.0984	0.0965	0.1121	0.1008	0.0909	0.0961	0.0768	0.0981	0.1046	0.1034	0.0978	0.0926	0.0915	0.0908	0.0832	0.0914	0.0836	0.0890	0.0721	0.0990	0.1110	0.0929	0.0903	0.0959	0.0871	0.0826	0.1000	0.1035	0.0932	0.0896	0.0894	0.0922	0.0924	0.0906	0.0875	0.0817	0.0862	0.0845	0.0864	0.0773	0.0764	0.0783	0.0822	0.0779	0.0804	0.0764	0.0777	0.0781	0.0773	0.0807	0.1070
10=15:40:51	8692	298	0.1338	0.1008	0.1203	0.0731	0.1186	0.1017	0.0921	0.0925	0.0918	0.0949	0.0832	0.0945	0.0943	0.0876	0.0918	0.0683	0.0935	0.1011	0.1011	0.1007	0.0982	0.0948	0.0914	0.1116	0.1143	0.0915	0.0932	0.0705	0.0978	0.1001	0.0967	0.1024	0.0966	0.0987	0.0827	0.0858	0.0987	0.0882	0.0967	0.0720	0.1049	0.1048	0.1032	0.1016	0.1031	0.0974	0.0910	0.1378	0.1008	0.0883	0.0981	0.0745	0.0986	0.1028	0.1057	0.1005	0.0934	0.0943	0.0920	0.0830	0.0910	0.0849	0.0887	0.0729	0.1019	0.1155	0.0961	0.0908	0.0974	0.0880	0.0846	0.1107	0.1164	0.0890	0.0880	0.0871	0.0896	0.0914	0.0911	0.0846	0.0835	0.0842	0.0839	0.0842	0.0774	0.0766	0.0782	0.0807	0.0785	0.0802	0.0750	0.0793	0.0798	0.0772	0.0801	0.1100
11=15:55:32	9573	300	0.1208	0.1024	0.0972	0.0706	0.1011	0.0984	0.0961	0.0971	0.0898	0.0948	0.0829	0.0974	0.0922	0.0881	0.0943	0.0705	0.0993	0.0989	0.1044	0.1012	0.0991	0.0948	0.0918	0.1277	0.1160	0.0896	0.0971	0.0698	0.0985	0.1009	0.0988	0.0997	0.1003	0.0982	0.0831	0.0858	0.0980	0.0888	0.0961	0.0716	0.1033	0.1063	0.1040	0.1027	0.1031	0.0995	0.0939	0.1138	0.1132	0.0880	0.0983	0.0735	0.0999	0.1021	0.1077	0.1013	0.0953	0.0957	0.0905	0.0838	0.0919	0.0833	0.0884	0.0699	0.1041	0.1139	0.0959	0.0910	0.1002	0.0868	0.0850	0.1438	0.0920	0.0919	0.0905	0.0885	0.0912	0.0913	0.0882	0.0859	0.0860	0.0885	0.0874	0.0829	0.0764	0.0748	0.0765	0.0799	0.0757	0.0802	0.0743	0.0772	0.0786	0.0789	0.0773	0.0982
12=16:10:13	10454	301	0.1365	0.1056	0.1086	0.0703	0.1068	0.1057	0.1008	0.1018	0.0972	0.0965	0.0859	0.1000	0.0995	0.0903	0.0918	0.0692	0.1031	0.1061	0.1119	0.1095	0.1030	0.1002	0.0995	0.1279	0.1111	0.0934	0.0990	0.0718	0.1095	0.1082	0.1071	0.1087	0.1012	0.1056	0.0902	0.0881	0.1007	0.0918	0.1001	0.0730	0.1096	0.1133	0.1095	0.1070	0.1116	0.1045	0.0987	0.1306	0.1142	0.0933	0.1024	0.0734	0.1082	0.1094	0.1174	0.1070	0.1007	0.0978	0.0940	0.0857	0.0958	0.0882	0.0919	0.0726	0.1014	0.1185	0.1006	0.0934	0.1020	0.0906	0.0894	0.1182	0.0983	0.0903	0.0918	0.0919	0.0962	0.0954	0.0911	0.0848	0.0866	0.0876	0.0859	0.0856	0.0779	0.0776	0.0786	0.0820	0.0779	0.0820	0.0731	0.0786	0.0810	0.0791	0.0808	0.1030
13=16:24:54	11334	300	0.1436	0.1033	0.1066	0.0700	0.1103	0.1132	0.1000	0.1011	0.0992	0.0993	0.0899	0.1043	0.1013	0.0921	0.0958	0.0704	0.1033	0.1069	0.1143	0.1115	0.1086	0.1043	0.0993	0.1589	0.1226	0.0931	0.1016	0.0711	0.1077	0.1100	0.1067	0.1102	0.1069	0.1062	0.0894	0.0952	0.1008	0.0928	0.1048	0.0732	0.1123	0.1168	0.1148	0.1104	0.1140	0.1091	0.1001	0.1239	0.1224	0.0946	0.1075	0.0742	0.1074	0.1107	0.1174	0.1101	0.1029	0.1025	0.0962	0.0883	0.0971	0.0888	0.0940	0.0720	0.1054	0.1258	0.1048	0.0985	0.1065	0.0922	0.0894	0.1605	0.1031	0.0925	0.0935	0.0935	0.0958	0.0959	0.0939	0.0872	0.0879	0.0902	0.0895	0.0872	0.0785	0.0786	0.0812	0.0850	0.0790	0.0839	0.0780	0.0781	0.0825	0.0816	0.0802	0.1005
14=16:39:35	12215	300	0.1229	0.1439	0.1127	0.0708	0.1144	0.1167	0.1034	0.1052	0.1036	0.1034	0.0945	0.1084	0.1041	0.0957	0.1000	0.0692	0.1070	0.1083	0.1223	0.1165	0.1148	0.1100	0.1046	0.1365	0.1272	0.0965	0.1041	0.0716	0.1126	0.1152	0.1126	0.1182	0.1091	0.1117	0.0939	0.0917	0.1096	0.0965	0.1076	0.0729	0.1192	0.1243	0.1214	0.1162	0.1201	0.1121	0.1040	0.1226	0.1160	0.0956	0.1088	0.0738	0.1125	0.1145	0.1261	0.1130	0.1063	0.1085	0.1006	0.0889	0.0992	0.0890	0.0976	0.0729	0.1088	0.1298	0.1097	0.0997	0.1119	0.0969	0.0928	0.1340	0.1084	0.0945	0.0972	0.0963	0.1010	0.1004	0.0963	0.0891	0.0948	0.0928	0.0895	0.0889	0.0806	0.0815	0.0812	0.0850	0.0806	0.0841	0.0778	0.0812	0.0835	0.0817	0.0837	0.1134
15=16:54:15	13096	300	0.1327	0.1101	0.1158	0.0725	0.1161	0.1243	0.1070	0.1085	0.1056	0.1079	0.0957	0.1106	0.1098	0.0976	0.1020	0.0699	0.1064	0.1118	0.1249	0.1208	0.1178	0.1097	0.1071	0.1392	0.1331	0.0991	0.1074	0.0707	0.1133	0.1187	0.1146	0.1219	0.1145	0.1163	0.0934	0.0944	0.1056	0.0997	0.1103	0.0726	0.1265	0.1285	0.1246	0.1202	0.1243	0.1167	0.1099	0.1447	0.1241	0.0982	0.1152	0.0754	0.1147	0.1226	0.1307	0.1181	0.1091	0.1117	0.1038	0.0926	0.1052	0.0926	0.1010	0.0706	0.1127	0.1337	0.1130	0.1017	0.1179	0.1036	0.0948	0.1284	0.1204	0.0981	0.0988	0.0998	0.1048	0.1045	0.0989	0.0934	0.0948	0.0953	0.0932	0.0971	0.0790	0.0781	0.0821	0.0866	0.0814	0.0863	0.0781	0.0828	0.0867	0.0839	0.0870	0.1318
16=17:08:56	13977	301	0.1590	0.1266	0.1239	0.0727	0.1259	0.1278	0.1127	0.1175	0.1158	0.1151	0.1030	0.1231	0.1137	0.1027	0.1088	0.0711	0.1154	0.1235	0.1365	0.1257	0.1268	0.1204	0.1161	0.1395	0.1489	0.1041	0.1140	0.0727	0.1230	0.1288	0.1260	0.1300	0.1248	0.1282	0.0987	0.1037	0.1163	0.1017	0.1173	0.0734	0.1318	0.1379	0.1366	0.1295	0.1370	0.1259	0.1170	0.1433	0.1339	0.1043	0.1233	0.0759	0.1241	0.1337	0.1436	0.1283	0.1145	0.1204	0.1110	0.0960	0.1087	0.0952	0.1054	0.0731	0.1227	0.1411	0.1222	0.1102	0.1273	0.1048	0.0990	0.1267	0.1178	0.0982	0.1038	0.1048	0.1112	0.1107	0.1145	0.1083	0.0986	0.1007	0.0963	0.0974	0.0808	0.0825	0.0844	0.0873	0.0860	0.0915	0.0801	0.0847	0.0888	0.0850	0.0895	0.1248
17=17:23:37	14857	301	0.1395	0.1128	0.1257	0.0706	0.1315	0.1304	0.1179	0.1173	0.1151	0.1168	0.1028	0.1225	0.1182	0.1046	0.1077	0.0708	0.1186	0.1281	0.1407	0.1293	0.1299	0.1258	0.1226	0.1395	0.1376	0.1018	0.1148	0.0700	0.1234	0.1308	0.1297	0.1278	0.1295	0.1285	0.1031	0.1004	0.1092	0.1021	0.1183	0.0730	0.1357	0.1414	0.1408	0.1330	0.1405	0.1285	0.1211	0.1377	0.1310	0.1004	0.1216	0.0754	0.1275	0.1346	0.1443	0.1293	0.1227	0.1237	0.1123	0.0945	0.1112	0.0975	0.1057	0.0705	0.1245	0.1493	0.1276	0.1121	0.1276	0.1073	0.0996	0.1167	0.1181	0.0993	0.1028	0.1056	0.1127	0.1145	0.1069	0.0971	0.1030	0.1022	0.0971	0.0959	0.0825	0.0826	0.0843	0.0879	0.0860	0.0899	0.0806	0.0823	0.0882	0.0825	0.0876	0.1313
18=17:38:18	15738	301	0.1474	0.1153	0.1417	0.0712	0.1440	0.1374	0.1228	0.1267	0.1252	0.1213	0.1097	0.1317	0.1251	0.1041	0.1106	0.0703	0.1245	0.1368	0.1487	0.1380	0.1372	0.1355	0.1269	0.1496	0.1484	0.1059	0.1184	0.0710	0.1337	0.1369	0.1360	0.1353	0.1352	0.1366	0.1096	0.1071	0.1157	0.1046	0.1257	0.0738	0.1439	0.1503	0.1504	0.1433	0.1461	0.1320	0.1284	0.1496	0.1348	0.1062	0.1325	0.0765	0.1368	0.1417	0.1530	0.1395	0.1271	0.1286	0.1200	0.1010	0.1164	0.1004	0.1115	0.0727	0.1362	0.1576	0.1356	0.1178	0.1367	0.1145	0.1092	0.1192	0.1066	0.1005	0.1090	0.1098	0.1193	0.1192	0.1118	0.1012	0.1089	0.1079	0.0997	0.1031	0.0851	0.0869	0.0863	0.0893	0.0871	0.0948	0.0826	0.0872	0.0949	0.0866	0.0928	0.1582
19=17:52:59	16619	298	0.1692	0.1591	0.1491	0.0695	0.1542	0.1476	0.1304	0.1356	0.1331	0.1293	0.1176	0.1437	0.1286	0.1120	0.1182	0.0708	0.1330	0.1465	0.1650	0.1489	0.1477	0.1409	0.1337	0.1889	0.1491	0.1103	0.1265	0.0718	0.1405	0.1489	0.1477	0.1468	0.1472	0.1459	0.1135	0.1110	0.1240	0.1114	0.1311	0.0728	0.1589	0.1634	0.1605	0.1540	0.1622	0.1443	0.1332	0.1515	0.1432	0.1150	0.1388	0.0732	0.1428	0.1541	0.1709	0.1509	0.1326	0.1334	0.1228	0.1037	0.1204	0.1039	0.1211	0.0714	0.1418	0.1697	0.1432	0.1305	0.1461	0.1227	0.1147	0.1532	0.1172	0.1057	0.1114	0.1163	0.1276	0.1272	0.1225	0.1201	0.1143	0.1101	0.0999	0.1050	0.0864	0.0858	0.0878	0.0920	0.0883	0.0963	0.0835	0.0882	0.0934	0.0896	0.0951	0.1195
20=18:07:39	17500	300	0.1731	0.1758	0.1528	0.0696	0.1580	0.1543	0.1388	0.1397	0.1347	0.1346	0.1217	0.1475	0.1333	0.1141	0.1253	0.0686	0.1396	0.1541	0.1743	0.1543	0.1573	0.1486	0.1376	0.1719	0.1590	0.1161	0.1271	0.0689	0.1481	0.1563	0.1547	0.1541	0.1542	0.1531	0.1141	0.1354	0.1322	0.1129	0.1388	0.0723	0.1678	0.1693	0.1728	0.1621	0.1713	0.1529	0.1417	0.1555	0.1415	0.1141	0.1451	0.0728	0.1506	0.1595	0.1791	0.1596	0.1396	0.1409	0.1290	0.1072	0.1240	0.1074	0.1230	0.0695	0.1479	0.1794	0.1485	0.1295	0.1561	0.1252	0.1122	0.1475	0.1358	0.1047	0.1156	0.1200	0.1322	0.1295	0.1241	0.1140	0.1159	0.1160	0.1051	0.1052	0.0844	0.0886	0.0878	0.0938	0.0897	0.0991	0.0841	0.0900	0.0967	0.0902	0.0935	0.1338
21=18:22:20	18381	301	0.1908	0.1891	0.1661	0.0713	0.1672	0.1652	0.1477	0.1508	0.1467	0.1376	0.1304	0.1590	0.1417	0.1191	0.1357	0.0708	0.1504	0.1654	0.1861	0.1652	0.1718	0.1622	0.1529	0.1850	0.1725	0.1217	0.1388	0.0712	0.1601	0.1677	0.1654	0.1649	0.1657	0.1671	0.1231	0.1213	0.1426	0.1206	0.1491	0.0723	0.1794	0.1842	0.1872	0.1765	0.1883	0.1650	0.1540	0.1684	0.1510	0.1199	0.1574	0.0752	0.1645	0.1718	0.1953	0.1715	0.1539	0.1582	0.1396	0.1130	0.1314	0.1100	0.1292	0.0725	0.1587	0.1913	0.1642	0.1409	0.1682	0.1344	0.1216	0.1389	0.1287	0.1112	0.1243	0.1309	0.1442	0.1412	0.1303	0.1158	0.1219	0.1194	0.1080	0.1114	0.0879	0.0903	0.0920	0.0973	0.0949	0.1044	0.0870	0.0944	0.1003	0.0946	0.0973	0.1249
22=18:37:01	19261	301	0.1936	0.2049	0.1760	0.0693	0.1805	0.1710	0.1597	0.1601	0.1524	0.1459	0.1379	0.1705	0.1462	0.1263	0.1433	0.0694	0.1597	0.1741	0.1994	0.1743	0.1837	0.1682	0.1597	0.1927	0.1749	0.1271	0.1497	0.0712	0.1715	0.1809	0.1771	0.1728	0.1762	0.1779	0.1284	0.1280	0.1445	0.1205	0.1616	0.0724	0.1907	0.1975	0.1983	0.1875	0.1989	0.1736	0.1580	0.1566	0.1637	0.1266	0.1662	0.0736	0.1710	0.1822	0.2051	0.1810	0.1587	0.1636	0.1462	0.1193	0.1371	0.1162	0.1396	0.0701	0.1705	0.2027	0.1754	0.1521	0.1778	0.1411	0.1298	0.1664	0.1139	0.1163	0.1282	0.1369	0.1515	0.1526	0.1401	0.1247	0.1306	0.1282	0.1144	0.1178	0.0909	0.0920	0.0951	0.0990	0.0954	0.1091	0.0905	0.0931	0.1051	0.0974	0.1006	0.1223
23=18:51:42	20142	298	0.2041	0.1942	0.1835	0.0706	0.1940	0.1858	0.1689	0.1713	0.1661	0.1551	0.1435	0.1785	0.1555	0.1326	0.1519	0.0698	0.1744	0.1879	0.2119	0.1875	0.1956	0.1793	0.1686	0.1901	0.1875	0.1330	0.1617	0.0705	0.1803	0.1920	0.1906	0.1865	0.1873	0.1894	0.1364	0.1325	0.1474	0.1273	0.1747	0.0716	0.1992	0.2101	0.2156	0.2018	0.2118	0.1826	0.1697	0.1815	0.1932	0.1312	0.1870	0.0756	0.1899	0.1941	0.2197	0.1934	0.1713	0.1752	0.1562	0.1228	0.1424	0.1208	0.1477	0.0709	0.1852	0.2216	0.1869	0.1597	0.1923	0.1487	0.1352	0.1601	0.1302	0.1202	0.1352	0.1437	0.1584	0.1640	0.1499	0.1255	0.1383	0.1352	0.1184	0.1209	0.0925	0.0968	0.0992	0.1034	0.1008	0.1122	0.0907	0.0966	0.1088	0.0967	0.1065	0.1411
24=19:06:23	21023	300	0.2278	0.1581	0.2009	0.0709	0.2151	0.2061	0.1839	0.1877	0.1820	0.1694	0.1598	0.2012	0.1692	0.1390	0.1633	0.0716	0.1864	0.2048	0.2322	0.2021	0.2164	0.2000	0.1879	0.2178	0.2005	0.1433	0.1750	0.0731	0.1977	0.2154	0.2099	0.2070	0.2064	0.2153	0.1512	0.1487	0.1501	0.1362	0.1845	0.0721	0.2193	0.2314	0.2341	0.2197	0.2367	0.2023	0.1871	0.1823	0.1773	0.1406	0.1944	0.0742	0.2068	0.2123	0.2461	0.2195	0.1876	0.1951	0.1735	0.1323	0.1538	0.1317	0.1583	0.0729	0.1989	0.2438	0.2056	0.1738	0.2095	0.1598	0.1450	0.1741	0.1282	0.1284	0.1451	0.1591	0.1734	0.1785	0.1654	0.1354	0.1492	0.1475	0.1263	0.1316	0.0965	0.1006	0.1053	0.1077	0.1069	0.1183	0.0985	0.1002	0.1147	0.1059	0.1114	0.1481
25=19:21:03	21904	301	0.2270	0.1598	0.2078	0.0687	0.2219	0.2074	0.1894	0.1914	0.1841	0.1690	0.1617	0.2020	0.1774	0.1416	0.1658	0.0669	0.1960	0.2136	0.2433	0.2123	0.2250	0.2052	0.1919	0.2052	0.2050	0.1439	0.1800	0.0688	0.1983	0.2177	0.2140	0.2116	0.2112	0.2141	0.1538	0.1473	0.1566	0.1356	0.1913	0.0691	0.2256	0.2404	0.2448	0.2298	0.2406	0.2085	0.1902	0.1995	0.1846	0.1451	0.1967	0.0711	0.2190	0.2196	0.2503	0.2197	0.1952	0.1994	0.1731	0.1323	0.1573	0.1333	0.1641	0.0677	0.2079	0.2545	0.2117	0.1793	0.2190	0.1678	0.1483	0.1738	0.1315	0.1267	0.1474	0.1628	0.1783	0.1806	0.1658	0.1411	0.1530	0.1462	0.1236	0.1298	0.0953	0.0978	0.1046	0.1086	0.1073	0.1208	0.0943	0.1017	0.1179	0.1023	0.1107	0.1722
26=19:35:44	22785	298	0.2415	0.1795	0.2356	0.0686	0.2497	0.2399	0.2159	0.2156	0.2111	0.1920	0.1838	0.2395	0.1857	0.1530	0.1817	0.0679	0.2149	0.2375	0.2747	0.2347	0.2530	0.2290	0.2155	0.2317	0.2198	0.1539	0.1956	0.0672	0.2307	0.2517	0.2425	0.2439	0.2413	0.2462	0.1741	0.1673	0.1670	0.1477	0.2093	0.0695	0.2553	0.2717	0.2811	0.2538	0.2734	0.2345	0.2136	0.2076	0.1979	0.1532	0.2305	0.0719	0.2369	0.2562	0.2887	0.2536	0.2190	0.2308	0.1967	0.1502	0.1711	0.1397	0.1789	0.0677	0.2329	0.2785	0.2379	0.2007	0.2443	0.1883	0.1630	0.1786	0.1393	0.1383	0.1662	0.1826	0.1994	0.2007	0.1938	0.1603	0.1743	0.1649	0.1414	0.1477	0.0983	0.1036	0.1091	0.1134	0.1116	0.1325	0.1006	0.1083	0.1284	0.1100	0.1180	0.1657
27=19:50:25	23665	300	0.2645	0.1914	0.2557	0.0688	0.2713	0.2582	0.2280	0.2330	0.2261	0.2034	0.2008	0.2524	0.1996	0.1607	0.1944	0.0691	0.2331	0.2569	0.2972	0.2540	0.2726	0.2484	0.2361	0.2420	0.2344	0.1645	0.2121	0.0709	0.2453	0.2729	0.2659	0.2630	0.2600	0.2693	0.1864	0.1795	0.1803	0.1575	0.2260	0.0711	0.2767	0.2915	0.3000	0.2765	0.2999	0.2534	0.2305	0.2153	0.2134	0.1639	0.2509	0.0725	0.2566	0.2746	0.3130	0.2783	0.2391	0.2488	0.2130	0.1598	0.1840	0.1538	0.1954	0.0707	0.2504	0.3003	0.2586	0.2148	0.2647	0.2018	0.1807	0.1959	0.1471	0.1513	0.1765	0.1925	0.2167	0.2204	0.2047	0.1714	0.1847	0.1804	0.1487	0.1610	0.1047	0.1079	0.1158	0.1190	0.1178	0.1393	0.1038	0.1124	0.1368	0.1161	0.1296	0.1658
28=20:05:06	24546	300	0.2757	0.2000	0.2759	0.0689	0.2848	0.2696	0.2487	0.2519	0.2374	0.2143	0.2126	0.2664	0.2130	0.1725	0.2115	0.0678	0.2481	0.2767	0.3215	0.2725	0.2910	0.2697	0.2525	0.2636	0.2481	0.1734	0.2209	0.0711	0.2651	0.2926	0.2794	0.2749	0.2796	0.2904	0.1921	0.1856	0.1906	0.1669	0.2380	0.0694	0.2978	0.3109	0.3176	0.2976	0.3210	0.2741	0.2438	0.2238	0.2365	0.1709	0.2701	0.0721	0.2735	0.2909	0.3339	0.2897	0.2481	0.2609	0.2238	0.1631	0.1984	0.1605	0.2090	0.0706	0.2665	0.3270	0.2843	0.2345	0.2809	0.2152	0.1857	0.2213	0.1579	0.1596	0.1847	0.2050	0.2343	0.2398	0.2166	0.1790	0.1940	0.1877	0.1552	0.1602	0.1089	0.1149	0.1233	0.1260	0.1269	0.1497	0.1101	0.1155	0.1430	0.1241	0.1367	0.1692
29=20:19:47	25427	298	0.2912	0.2193	0.3037	0.0696	0.3061	0.2963	0.2745	0.2714	0.2573	0.2302	0.2284	0.2883	0.2310	0.1857	0.2306	0.0693	0.2710	0.3031	0.3521	0.2977	0.3199	0.2948	0.2762	0.2774	0.2711	0.1865	0.2442	0.0723	0.2927	0.3190	0.3048	0.3028	0.3082	0.3170	0.2110	0.2022	0.2050	0.1775	0.2579	0.0690	0.3280	0.3434	0.3511	0.3277	0.3547	0.2995	0.2673	0.2425	0.2344	0.1885	0.2743	0.0732	0.2962	0.3233	0.3722	0.3170	0.2751	0.2880	0.2457	0.1793	0.2149	0.1729	0.2273	0.0717	0.2918	0.3542	0.3077	0.2574	0.3089	0.2369	0.2040	0.2287	0.1809	0.1692	0.2031	0.2252	0.2550	0.2529	0.2407	0.2009	0.2143	0.2020	0.1678	0.1763	0.1143	0.1200	0.1314	0.1349	0.1348	0.1626	0.1158	0.1263	0.1546	0.1327	0.1468	0.1828
30=20:34:27	26308	298	0.3197	0.2416	0.3234	0.0728	0.3309	0.3254	0.2907	0.2943	0.2803	0.2492	0.2476	0.3229	0.2504	0.1965	0.2503	0.0712	0.2983	0.3269	0.3851	0.3238	0.3449	0.3162	0.2990	0.2903	0.2901	0.1998	0.2588	0.0726	0.3173	0.3442	0.3266	0.3325	0.3259	0.3359	0.2249	0.2174	0.2191	0.1905	0.2835	0.0739	0.3544	0.3726	0.3815	0.3479	0.3787	0.3220	0.2872	0.2613	0.2585	0.2038	0.2959	0.0770	0.3174	0.3522	0.3961	0.3378	0.2899	0.3149	0.2593	0.1936	0.2274	0.1836	0.2451	0.0725	0.3217	0.3800	0.3307	0.2763	0.3346	0.2551	0.2162	0.2294	0.1970	0.1790	0.2197	0.2480	0.2752	0.2699	0.2537	0.2146	0.2292	0.2187	0.1780	0.1830	0.1209	0.1304	0.1402	0.1444	0.1445	0.1722	0.1224	0.1346	0.1644	0.1396	0.1555	0.2136
31=20:49:08	27189	301	0.3414	0.2533	0.3518	0.0691	0.3633	0.3499	0.3204	0.3168	0.3143	0.2661	0.2758	0.3416	0.2701	0.2109	0.2675	0.0679	0.3190	0.3541	0.4124	0.3546	0.3766	0.3440	0.3239	0.3191	0.3129	0.2098	0.2774	0.0685	0.3384	0.3758	0.3579	0.3637	0.3679	0.3713	0.2523	0.2364	0.2332	0.2029	0.3074	0.0724	0.3803	0.4006	0.4156	0.3807	0.4113	0.3546	0.3156	0.3045	0.2742	0.2103	0.3193	0.0716	0.3420	0.3844	0.4342	0.3749	0.3227	0.3447	0.2910	0.2105	0.2451	0.1909	0.2608	0.0693	0.3473	0.4068	0.3610	0.2983	0.3635	0.2725	0.2366	0.2519	0.2122	0.1927	0.2346	0.2649	0.2957	0.2981	0.2789	0.2358	0.2511	0.2344	0.1960	0.2046	0.1238	0.1327	0.1456	0.1520	0.1516	0.1805	0.1311	0.1401	0.1750	0.1504	0.1683	0.2357
32=21:03:49	28069	300	0.3779	0.2673	0.3767	0.0706	0.3948	0.3730	0.3422	0.3482	0.3319	0.2854	0.2870	0.3696	0.2946	0.2285	0.2889	0.0722	0.3450	0.3870	0.4430	0.3771	0.3990	0.3764	0.3424	0.3499	0.3288	0.2353	0.3075	0.0720	0.3657	0.4090	0.3938	0.3811	0.3898	0.4027	0.2666	0.2603	0.2577	0.2184	0.3298	0.0713	0.4163	0.4292	0.4453	0.4211	0.4419	0.3765	0.3392	0.2985	0.2981	0.2318	0.3509	0.0756	0.3744	0.4018	0.4670	0.4076	0.3480	0.3617	0.3084	0.2254	0.2709	0.2128	0.2904	0.0727	0.3699	0.4557	0.3880	0.3231	0.3902	0.3025	0.2578	0.2709	0.2043	0.2111	0.2534	0.2847	0.3245	0.3354	0.3068	0.2458	0.2747	0.2556	0.2070	0.2208	0.1366	0.1456	0.1584	0.1661	0.1648	0.1995	0.1411	0.1535	0.1907	0.1646	0.1771	0.2159
33=21:18:30	28950	298	0.3898	0.3037	0.4141	0.0722	0.4301	0.4208	0.3832	0.3817	0.3637	0.3202	0.3185	0.4127	0.3197	0.2461	0.3085	0.0717	0.3800	0.4204	0.4789	0.4162	0.4407	0.4102	0.3854	0.3606	0.3559	0.2429	0.3345	0.0706	0.4018	0.4390	0.4334	0.4341	0.4278	0.4433	0.2935	0.2820	0.2767	0.2377	0.3632	0.0721	0.4458	0.4737	0.4869	0.4502	0.4809	0.4216	0.3721	0.3324	0.3246	0.2470	0.3709	0.0757	0.4122	0.4482	0.5037	0.4288	0.3865	0.4087	0.3410	0.2524	0.2886	0.2254	0.3032	0.0714	0.4072	0.4890	0.4204	0.3558	0.4267	0.3272	0.2766	0.2797	0.2322	0.2245	0.2795	0.3185	0.3553	0.3569	0.3398	0.2751	0.2990	0.2766	0.2261	0.2398	0.1381	0.1520	0.1720	0.1781	0.1767	0.2151	0.1505	0.1636	0.2048	0.1743	0.1904	0.2544
34=21:33:11	29831	300	0.4101	0.3225	0.4418	0.0711	0.4442	0.4371	0.4061	0.4071	0.3724	0.3279	0.3389	0.4297	0.3432	0.2594	0.3385	0.0705	0.4051	0.4448	0.5181	0.4379	0.4645	0.4312	0.4059	0.3812	0.3862	0.2573	0.3477	0.0720	0.4281	0.4651	0.4418	0.4497	0.4498	0.4659	0.3020	0.2904	0.2963	0.2523	0.3837	0.0740	0.4767	0.5004	0.5134	0.4721	0.5152	0.4404	0.3922	0.3460	0.3393	0.2644	0.3977	0.0747	0.4268	0.4746	0.5358	0.4537	0.3987	0.4348	0.3599	0.2575	0.3143	0.2409	0.3303	0.0717	0.4347	0.5156	0.4565	0.3871	0.4481	0.3445	0.2976	0.3043	0.2576	0.2327	0.2932	0.3415	0.3751	0.3635	0.3564	0.2926	0.3184	0.2901	0.2373	0.2447	0.1512	0.1652	0.1837	0.1877	0.1873	0.2344	0.1579	0.1707	0.2173	0.1853	0.2063	0.2642
35=21:47:51	30712	301	0.4406	0.3449	0.4661	0.0694	0.4809	0.4671	0.4249	0.4306	0.4120	0.3531	0.3643	0.4704	0.3664	0.2781	0.3520	0.0687	0.4339	0.4696	0.5375	0.4694	0.4971	0.4603	0.4301	0.4008	0.4026	0.2709	0.3770	0.0707	0.4519	0.4914	0.4799	0.4803	0.4735	0.4894	0.3290	0.3120	0.3178	0.2702	0.4134	0.0714	0.4960	0.5333	0.5511	0.5037	0.5359	0.4715	0.4212	0.3705	0.3679	0.2839	0.4118	0.0755	0.4614	0.5110	0.5657	0.4814	0.4370	0.4654	0.3843	0.2820	0.3369	0.2595	0.3486	0.0679	0.4730	0.5515	0.4755	0.4116	0.4873	0.3748	0.3231	0.3154	0.2517	0.2553	0.3248	0.3662	0.3912	0.3914	0.3836	0.3137	0.3399	0.3141	0.2584	0.2725	0.1568	0.1720	0.1973	0.1990	0.1997	0.2477	0.1671	0.1828	0.2353	0.1994	0.2205	0.3021
36=22:02:32	31593	298	0.4759	0.3811	0.5175	0.0691	0.5386	0.5313	0.4822	0.4833	0.4655	0.3961	0.4188	0.5208	0.4039	0.3050	0.3938	0.0667	0.4802	0.5257	0.5991	0.5215	0.5469	0.5106	0.4836	0.4466	0.4384	0.3006	0.4125	0.0688	0.4942	0.5565	0.5340	0.5425	0.5303	0.5492	0.3734	0.3573	0.3498	0.2915	0.4571	0.0702	0.5559	0.5777	0.6071	0.5466	0.5986	0.5239	0.4758	0.4020	0.3921	0.3117	0.4636	0.0732	0.5079	0.5624	0.6142	0.5527	0.4832	0.5234	0.4389	0.3203	0.3662	0.2812	0.3907	0.0687	0.5194	0.5954	0.5378	0.4507	0.5424	0.4173	0.3571	0.3497	0.2820	0.2807	0.3559	0.4047	0.4456	0.4546	0.4293	0.3568	0.3765	0.3609	0.2881	0.3072	0.1678	0.1839	0.2131	0.2170	0.2184	0.2741	0.1830	0.1998	0.2583	0.2183	0.2397	0.3116
37=22:17:13	32474	300	0.5173	0.3997	0.5532	0.0681	0.5574	0.5482	0.5065	0.5191	0.4792	0.4066	0.4348	0.5259	0.4358	0.3254	0.4316	0.0686	0.5089	0.5627	0.6445	0.5394	0.5699	0.5442	0.5168	0.4927	0.4850	0.3255	0.4336	0.0701	0.5236	0.5990	0.5518	0.5654	0.5574	0.5820	0.3877	0.3764	0.3728	0.3120	0.4786	0.0704	0.5986	0.5952	0.6274	0.5866	0.6379	0.5401	0.4976	0.4305	0.4274	0.3312	0.5086	0.0716	0.5296	0.5826	0.6467	0.5849	0.4909	0.5423	0.4622	0.3277	0.3973	0.3035	0.4348	0.0693	0.5394	0.6322	0.5772	0.4756	0.5616	0.4430	0.3842	0.4021	0.2980	0.2994	0.3737	0.4213	0.4799	0.4795	0.4469	0.3709	0.4027	0.3792	0.2931	0.3161	0.1819	0.1981	0.2236	0.2312	0.2390	0.2906	0.1911	0.2099	0.2802	0.2317	0.2510	0.3203
38=22:31:54	33354	301	0.5411	0.4385	0.5874	0.0724	0.5986	0.5921	0.5438	0.5486	0.5233	0.4496	0.4667	0.5874	0.4683	0.3524	0.4550	0.0697	0.5522	0.5916	0.6693	0.5934	0.6158	0.5859	0.5513	0.5061	0.4984	0.3459	0.4788	0.0705	0.5680	0.6242	0.5981	0.6100	0.5920	0.6199	0.4257	0.3979	0.4068	0.3467	0.5218	0.0737	0.6186	0.6536	0.6819	0.6253	0.6661	0.5907	0.5358	0.4722	0.4649	0.3628	0.5271	0.0735	0.5800	0.6348	0.6895	0.6047	0.5433	0.5843	0.4940	0.3602	0.4271	0.3313	0.4490	0.0697	0.5940	0.6770	0.6014	0.5260	0.6048	0.4808	0.4126	0.4170	0.3157	0.3302	0.4220	0.4683	0.5108	0.5033	0.4999	0.4106	0.4337	0.4025	0.3264	0.3467	0.1979	0.2182	0.2517	0.2527	0.2541	0.3217	0.2130	0.2332	0.2967	0.2556	0.2812	0.3627
39=22:46:35	34235	300	0.5740	0.4691	0.6257	0.0690	0.6359	0.6227	0.5825	0.5846	0.5594	0.4816	0.5077	0.6261	0.4993	0.3745	0.4875	0.0684	0.5787	0.6243	0.7113	0.6356	0.6476	0.6231	0.5921	0.5548	0.5457	0.3683	0.4979	0.0698	0.6075	0.6685	0.6404	0.6497	0.6376	0.6604	0.4670	0.4430	0.4378	0.3712	0.5481	0.0698	0.6657	0.6956	0.7168	0.6578	0.7069	0.6314	0.5696	0.5020	0.4908	0.3910	0.5774	0.0726	0.6011	0.6750	0.7444	0.6503	0.5885	0.6257	0.5436	0.3974	0.4585	0.3534	0.4913	0.0692	0.6301	0.7046	0.6442	0.5576	0.6387	0.5188	0.4537	0.4467	0.3528	0.3570	0.4492	0.5152	0.5590	0.5501	0.5237	0.4529	0.4828	0.4470	0.3672	0.3908	0.2123	0.2357	0.2704	0.2718	0.2794	0.3530	0.2316	0.2532	0.3349	0.2812	0.3061	0.3894
40=23:01:15	35116	300	0.6027	0.5054	0.6819	0.0717	0.6833	0.6640	0.6294	0.6326	0.5978	0.5131	0.5530	0.6644	0.5406	0.4071	0.5288	0.0710	0.6143	0.6700	0.7581	0.6745	0.6779	0.6646	0.6291	0.5912	0.5861	0.4053	0.5349	0.0723	0.6570	0.7253	0.6816	0.6845	0.6776	0.7100	0.5022	0.4787	0.4691	0.4021	0.5789	0.0724	0.7145	0.7311	0.7567	0.7098	0.7517	0.6648	0.6035	0.5425	0.5297	0.4234	0.6265	0.0757	0.6303	0.7140	0.7932	0.7023	0.6190	0.6598	0.5888	0.4198	0.5037	0.3880	0.5435	0.0723	0.6620	0.7564	0.6956	0.5978	0.6714	0.5654	0.4934	0.4876	0.3945	0.3875	0.4788	0.5473	0.6030	0.6039	0.5590	0.4866	0.5312	0.4868	0.3934	0.4225	0.2333	0.2589	0.2960	0.2974	0.3105	0.3783	0.2508	0.2749	0.3677	0.3085	0.3349	0.4262
41=23:15:56	35997	300	0.6386	0.5167	0.6922	0.0708	0.6958	0.6779	0.6456	0.6719	0.6114	0.5158	0.5665	0.6706	0.5735	0.4333	0.5637	0.0722	0.6453	0.6935	0.7868	0.6758	0.7089	0.6944	0.6563	0.6114	0.6098	0.4339	0.5625	0.0718	0.6521	0.7296	0.6888	0.7030	0.6743	0.7318	0.5239	0.5002	0.4938	0.4129	0.6052	0.0727	0.7357	0.7191	0.7798	0.7347	0.7841	0.6718	0.6392	0.5642	0.5484	0.4283	0.6357	0.0715	0.6625	0.7045	0.7902	0.7292	0.6351	0.6839	0.5977	0.4441	0.5323	0.4124	0.5652	0.0717	0.6734	0.7976	0.7205	0.6125	0.7010	0.5922	0.5174	0.5122	0.3916	0.4130	0.4930	0.5330	0.6100	0.6217	0.5888	0.4926	0.5327	0.5143	0.4064	0.4370	0.2472	0.2684	0.3055	0.3226	0.3344	0.3972	0.2609	0.2954	0.3869	0.3203	0.3475	0.4382
42=23:30:37	36877	301	0.6743	0.5712	0.7521	0.0702	0.7347	0.7333	0.7064	0.7109	0.6535	0.5835	0.6168	0.7436	0.6145	0.4714	0.6072	0.0688	0.6822	0.7236	0.8328	0.7423	0.7443	0.7449	0.7085	0.6415	0.6573	0.4681	0.6097	0.0704	0.7260	0.7735	0.7258	0.7622	0.7272	0.7938	0.5608	0.5560	0.5320	0.4641	0.6487	0.0710	0.7833	0.7890	0.8229	0.7832	0.8277	0.7359	0.6730	0.6092	0.5945	0.4880	0.6963	0.0749	0.6990	0.7780	0.8618	0.7607	0.6742	0.7364	0.6602	0.4867	0.5776	0.4513	0.6160	0.0710	0.7217	0.8450	0.7736	0.6783	0.7334	0.6382	0.5586	0.5441	0.4455	0.4536	0.5445	0.6132	0.6780	0.6566	0.6455	0.5568	0.5956	0.5435	0.4439	0.4753	0.2770	0.3082	0.3436	0.3554	0.3699	0.4492	0.2915	0.3229	0.4260	0.3613	0.3912	0.4718
43=23:45:18	37758	301	0.7251	0.6171	0.7624	0.0709	0.7781	0.7860	0.7290	0.7345	0.7163	0.6235	0.6513	0.7957	0.6429	0.5050	0.6276	0.0696	0.7312	0.7518	0.8520	0.7920	0.7927	0.7856	0.7468	0.6977	0.6796	0.4944	0.6653	0.0714	0.7425	0.7858	0.7782	0.8178	0.7448	0.8315	0.6235	0.5924	0.5834	0.4931	0.7064	0.0725	0.8007	0.8298	0.8794	0.8103	0.8527	0.7853	0.7248	0.6524	0.6495	0.5201	0.7015	0.0750	0.7410	0.8326	0.8856	0.8052	0.7314	0.7901	0.7065	0.5426	0.5981	0.4855	0.6335	0.0712	0.7702	0.8794	0.8020	0.7085	0.7950	0.6811	0.5933	0.5940	0.4699	0.4971	0.6056	0.6595	0.6957	0.7037	0.6958	0.6072	0.6253	0.5935	0.5081	0.5274	0.3004	0.3255	0.3838	0.3903	0.3956	0.4716	0.3262	0.3512	0.4574	0.3891	0.4324	0.5368
44=23:59:59	38639	298	0.7640	0.6387	0.7675	0.0698	0.8016	0.8113	0.7273	0.7536	0.7381	0.6460	0.6726	0.8287	0.6733	0.5312	0.6524	0.0674	0.7541	0.7635	0.8904	0.8207	0.8256	0.8098	0.7679	0.7124	0.6993	0.5199	0.6904	0.0701	0.7458	0.7987	0.7818	0.8383	0.7249	0.8513	0.6428	0.6001	0.6154	0.5113	0.7365	0.0724	0.8281	0.8514	0.9142	0.8272	0.8699	0.7954	0.7517	0.6792	0.6790	0.5431	0.7180	0.0732	0.7505	0.8336	0.8935	0.8307	0.7372	0.8148	0.7034	0.5593	0.6264	0.5190	0.6579	0.0696	0.7859	0.9012	0.8134	0.7237	0.8219	0.7109	0.6211	0.6108	0.4867	0.5248	0.6355	0.6685	0.7213	0.7050	0.7110	0.6166	0.6358	0.6210	0.5229	0.5336	0.3254	0.3443	0.4089	0.4143	0.4151	0.5030	0.3451	0.3780	0.4759	0.4144	0.4550	0.5640
45=00:14:39	39520	301	0.7902	0.6925	0.8150	0.0708	0.8155	0.8571	0.7797	0.7793	0.7803	0.6987	0.7351	0.8802	0.7107	0.5622	0.6927	0.0698	0.7638	0.7786	0.9291	0.8667	0.8489	0.8510	0.8160	0.7554	0.7631	0.5592	0.7155	0.0695	0.7983	0.8323	0.7995	0.8851	0.7746	0.8994	0.6844	0.6521	0.6508	0.5644	0.7525	0.0727	0.8759	0.9010	0.9458	0.8654	0.9168	0.8426	0.7813	0.7175	0.7180	0.5998	0.7601	0.0732	0.7598	0.8978	0.9574	0.8722	0.7512	0.8574	0.7730	0.6067	0.6716	0.5506	0.7070	0.0704	0.8079	0.9331	0.8708	0.7547	0.8502	0.7504	0.6700	0.6639	0.5359	0.5566	0.6704	0.7306	0.7736	0.7346	0.7375	0.6772	0.6992	0.6611	0.5600	0.5919	0.3588	0.3875	0.4484	0.4475	0.4568	0.5442	0.3808	0.4078	0.5288	0.4588	0.5046	0.6053
46=00:29:20	40401	301	0.8164	0.7219	0.8326	0.0716	0.8435	0.8773	0.7960	0.8148	0.8296	0.7317	0.7779	0.9143	0.7525	0.6108	0.7279	0.0712	0.7848	0.8095	0.9573	0.8929	0.8875	0.9035	0.8620	0.7915	0.7894	0.6051	0.7536	0.0722	0.8124	0.8552	0.8273	0.9042	0.7863	0.9479	0.7250	0.7062	0.6779	0.5857	0.7690	0.0707	0.9079	0.9208	0.9774	0.9163	0.9487	0.8748	0.8181	0.7629	0.7596	0.6234	0.7789	0.0743	0.7892	0.9256	0.9923	0.9130	0.7841	0.8853	0.8189	0.6551	0.7179	0.5995	0.7393	0.0703	0.8222	0.9924	0.9140	0.7683	0.8839	0.8071	0.7126	0.6920	0.5803	0.6127	0.6972	0.7332	0.8116	0.7730	0.7714	0.7049	0.7514	0.7175	0.6115	0.6550	0.3816	0.4168	0.4740	0.4951	0.5008	0.5681	0.4100	0.4509	0.5686	0.4899	0.5364	0.6375
47=00:44:01	41282	298	0.8567	0.7539	0.8337	0.0722	0.8533	0.9081	0.8001	0.8203	0.8419	0.7531	0.7803	0.9420	0.7783	0.6438	0.7417	0.0706	0.8057	0.8158	0.9709	0.9079	0.9050	0.9239	0.8759	0.8064	0.8166	0.6379	0.7861	0.0719	0.8136	0.8523	0.8358	0.9358	0.7764	0.9730	0.7299	0.7217	0.7123	0.6196	0.8029	0.0741	0.9221	0.9391	0.9990	0.9345	0.9578	0.8961	0.8509	0.7907	0.7842	0.6520	0.7869	0.0764	0.8127	0.9446	0.9916	0.9246	0.7937	0.9094	0.8243	0.6682	0.7396	0.6405	0.7444	0.0718	0.8338	1.0200	0.9264	0.7860	0.9103	0.8356	0.7269	0.7209	0.5927	0.6508	0.7380	0.7427	0.8287	0.7791	0.7936	0.7107	0.7610	0.7261	0.6335	0.6575	0.4193	0.4453	0.5144	0.5385	0.5328	0.6063	0.4405	0.4835	0.5891	0.5231	0.5771	0.6797
48=00:58:42	42162	300	0.8610	0.7978	0.8710	0.0696	0.8453	0.9364	0.8269	0.8384	0.8668	0.7895	0.8455	0.9564	0.8333	0.6671	0.7833	0.0686	0.7989	0.8244	1.0018	0.9527	0.9257	0.9656	0.9392	0.8418	0.8680	0.6630	0.7622	0.0695	0.8425	0.8753	0.8145	0.9540	0.8059	0.9998	0.7458	0.7441	0.7228	0.6563	0.7976	0.0733	0.9767	0.9627	0.9868	0.9573	0.9917	0.9247	0.8667	0.8375	0.8032	0.6949	0.8291	0.0736	0.7718	0.9716	1.0069	0.9601	0.7682	0.9299	0.8768	0.7000	0.7915	0.6493	0.7931	0.0707	0.8341	1.0099	0.9812	0.7898	0.9164	0.8637	0.7890	0.7717	0.6500	0.6551	0.7282	0.7662	0.8864	0.7882	0.7705	0.7418	0.8125	0.7681	0.6448	0.6993	0.4453	0.4871	0.5382	0.5477	0.5800	0.6394	0.4643	0.5039	0.6482	0.5577	0.6062	0.7155
49=01:13:23	43043	298	0.9036	0.8047	0.8465	0.0726	0.8754	0.9608	0.8152	0.8362	0.9069	0.8198	0.8496	0.9938	0.8398	0.7076	0.7765	0.0710	0.8261	0.8372	0.9666	0.9550	0.9483	0.9800	0.9370	0.8633	0.8729	0.6971	0.8120	0.0700	0.8161	0.8599	0.8484	0.9726	0.7880	1.0225	0.7718	0.7617	0.7584	0.6701	0.8275	0.0718	0.9506	0.9634	0.9858	0.9625	0.9530	0.9445	0.9116	0.8726	0.8495	0.7057	0.7978	0.0766	0.8238	0.9802	0.9683	0.9592	0.8117	0.9422	0.8855	0.7442	0.8037	0.7087	0.7700	0.0722	0.8556	1.0182	0.9538	0.8008	0.9465	0.9042	0.7884	0.7998	0.6583	0.7089	0.7594	0.7577	0.8714	0.8033	0.8134	0.7349	0.8238	0.7987	0.7072	0.7225	0.4807	0.4991	0.5733	0.6110	0.5918	0.6654	0.5047	0.5500	0.6535	0.5882	0.6524	0.7674
50=01:28:03	43924	301	0.9228	0.8553	0.8846	0.0675	0.8785	0.9750	0.8442	0.8605	0.9125	0.8481	0.8863	1.0082	0.8863	0.7388	0.8126	0.0668	0.8167	0.8523	0.9733	0.9629	0.9373	1.0041	0.9680	0.8765	0.9381	0.7440	0.8081	0.0721	0.8507	0.8871	0.8485	0.9669	0.8120	1.0440	0.7782	0.7958	0.7588	0.7110	0.8194	0.0687	0.9618	0.9581	0.9712	0.9721	0.9621	0.9524	0.9210	0.9081	0.8743	0.7548	0.8432	0.0713	0.8092	1.0042	0.9823	0.9663	0.8088	0.9299	0.9345	0.7677	0.8572	0.7348	0.8090	0.0701	0.8459	1.0151	0.9739	0.8082	0.9175	0.9359	0.8341	0.8199	0.7173	0.7319	0.7535	0.7800	0.9322	0.8219	0.8061	0.7596	0.8748	0.8313	0.7303	0.7671	0.5093	0.5458	0.5961	0.6336	0.6495	0.6933	0.5252	0.5760	0.7060	0.6188	0.6856	0.7984
51=01:42:44	44805	301	0.9730	0.9197	0.9019	0.0716	0.8928	1.0174	0.8705	0.8588	0.9206	0.9232	0.9297	1.0417	0.9143	0.7643	0.8134	0.0681	0.8441	0.8566	0.9881	0.9955	0.9444	1.0033	0.9806	0.9218	0.9790	0.7743	0.8340	0.0709	0.8816	0.8944	0.8689	0.9990	0.8383	1.0342	0.7976	0.8172	0.7951	0.7702	0.8551	0.0721	0.9721	0.9871	0.9763	0.9531	0.9717	0.9719	0.9385	0.9382	0.9268	0.8304	0.8598	0.0746	0.8232	1.0394	1.0011	0.9599	0.8322	0.9720	0.9861	0.8457	0.8768	0.7769	0.8200	0.0699	0.8729	0.9992	0.9727	0.8501	0.9346	0.9758	0.8820	0.8657	0.7598	0.7478	0.8048	0.8463	0.9816	0.8331	0.8398	0.7998	0.9179	0.8662	0.7872	0.8082	0.5696	0.5990	0.6636	0.6624	0.6777	0.7726	0.5879	0.6173	0.7471	0.6848	0.7358	0.8411
52=01:57:25	45685	298	0.9768	0.9415	0.9186	0.0715	0.8900	0.9940	0.8818	0.8750	0.8977	0.9374	0.9458	1.0224	0.9530	0.7958	0.8440	0.0706	0.8365	0.8690	0.9963	0.9802	0.9320	1.0009	0.9755	0.9223	1.0087	0.8116	0.8312	0.0710	0.8954	0.9132	0.8679	0.9783	0.8432	1.0322	0.7978	0.8329	0.7945	0.7964	0.8513	0.0737	0.9812	0.9719	0.9687	0.9588	0.9742	0.9474	0.9224	0.9723	0.9348	0.8556	0.8836	0.0747	0.8191	1.0147	1.0057	0.9609	0.8260	0.9485	1.0033	0.8526	0.9260	0.8084	0.8534	0.0724	0.8629	1.0060	0.9830	0.8539	0.9178	1.0014	0.9152	0.8884	0.8008	0.7607	0.7957	0.8383	1.0001	0.8435	0.8341	0.7985	0.9533	0.8928	0.7990	0.8461	0.5951	0.6431	0.6792	0.6915	0.7184	0.7982	0.6086	0.6482	0.7929	0.7140	0.7561	0.8724
53=02:12:06	46566	298	1.0035	0.9657	0.9025	0.0719	0.9240	0.9937	0.8589	0.8916	0.9201	0.9734	0.9370	1.0395	0.9611	0.8479	0.8422	0.0707	0.8699	0.8788	0.9772	0.9680	0.9547	0.9978	0.9681	0.9460	1.0130	0.8617	0.8796	0.0725	0.8791	0.9155	0.8881	0.9835	0.8141	1.0378	0.8349	0.8445	0.8301	0.8028	0.8827	0.0753	0.9573	0.9616	0.9965	0.9536	0.9598	0.9431	0.9384	1.0049	0.9953	0.8814	0.8626	0.0743	0.8600	1.0127	0.9831	0.9651	0.8473	0.9514	0.9870	0.9028	0.9413	0.8731	0.8469	0.0717	0.8986	1.0173	0.9616	0.8447	0.9335	1.0138	0.9289	0.9173	0.8151	0.8101	0.8426	0.8267	0.9693	0.8566	0.8664	0.8051	0.9459	0.9442	0.8435	0.8879	0.6347	0.6486	0.7294	0.7502	0.7220	0.8074	0.6524	0.6997	0.8180	0.7496	0.8169	0.9183
54=02:26:47	47447	300	0.9983	1.0102	0.9138	0.0708	0.9307	1.0063	0.8945	0.8980	0.9292	1.0100	0.9477	1.0457	0.9699	0.8804	0.8559	0.0705	0.8803	0.8930	0.9810	0.9818	0.9527	1.0015	0.9777	0.9763	1.0270	0.8981	0.8942	0.0722	0.8956	0.9289	0.9069	0.9989	0.8481	1.0398	0.8604	0.8679	0.8431	0.8515	0.9009	0.0708	0.9660	0.9686	0.9985	0.9548	0.9689	0.9575	0.9375	1.0234	1.0261	0.9268	0.8721	0.0736	0.8635	1.0217	0.9815	0.9709	0.8679	0.9682	1.0103	0.9580	0.9641	0.9056	0.8573	0.0717	0.9107	1.0084	0.9745	0.8618	0.9433	1.0109	0.9526	0.9480	0.8638	0.8251	0.8566	0.8607	0.9678	0.8821	0.8802	0.8422	0.9424	0.9719	0.8940	0.9406	0.6794	0.6923	0.7825	0.7615	0.7601	0.8473	0.6855	0.7133	0.8511	0.7797	0.8485	0.9454
55=02:41:27	48328	301	0.9948	1.0048	0.9100	0.0693	0.9295	0.9823	0.8729	0.9059	0.9116	1.0049	0.9122	1.0302	0.9538	0.9041	0.8565	0.0693	0.8693	0.8812	0.9709	0.9643	0.9456	0.9968	0.9545	0.9656	1.0247	0.9280	0.8863	0.0704	0.8869	0.9275	0.9003	0.9674	0.8213	1.0327	0.8444	0.8509	0.8416	0.8563	0.8870	0.0716	0.9501	0.9551	0.9898	0.9537	0.9483	0.9306	0.9161	1.0134	1.0245	0.9337	0.8754	0.0731	0.8550	0.9954	0.9786	0.9571	0.8578	0.9321	0.9705	0.9323	0.9654	0.9457	0.8594	0.0708	0.8977	1.0171	0.9501	0.8495	0.9145	1.0043	0.9308	0.9516	0.8932	0.8342	0.8419	0.8303	0.9543	0.8626	0.8672	0.8080	0.9371	0.9502	0.8981	0.9440	0.6992	0.7176	0.7882	0.7824	0.7502	0.8537	0.6868	0.7347	0.8696	0.7979	0.8732	0.9728
56=02:56:08	49209	300	0.9929	1.0255	0.9232	0.0709	0.9342	0.9918	0.8947	0.9183	0.9155	1.0187	0.9230	1.0445	0.9503	0.9368	0.8672	0.0695	0.8814	0.8902	0.9749	0.9695	0.9500	0.9970	0.9675	0.9794	1.0213	0.9576	0.9107	0.0712	0.9126	0.9328	0.9071	0.9940	0.8318	1.0510	0.8650	0.8902	0.8535	0.8952	0.9009	0.0721	0.9490	0.9615	0.9945	0.9530	0.9644	0.9473	0.9264	1.0204	1.0289	0.9767	0.8815	0.0729	0.8766	1.0100	0.9941	0.9601	0.8666	0.9629	0.9851	0.9695	0.9594	0.9768	0.8626	0.0717	0.9137	1.0218	0.9636	0.8733	0.9297	1.0125	0.9257	0.9629	0.9354	0.8552	0.8759	0.8625	0.9581	0.8784	0.9014	0.8468	0.9557	0.9513	0.9301	0.9980	0.7593	0.7676	0.8428	0.8130	0.7747	0.8948	0.7159	0.7557	0.8969	0.8529	0.9153	1.0075
57=03:10:49	50089	301	0.9652	1.0326	0.9409	0.0713	0.8999	0.9877	0.9050	0.9031	0.8844	1.0004	0.9285	1.0221	0.9520	0.9351	0.8847	0.0695	0.8709	0.8731	0.9886	0.9752	0.9319	0.9871	0.9801	0.9752	1.0307	0.9571	0.8789	0.0713	0.9206	0.9118	0.8694	0.9835	0.8465	1.0285	0.8406	0.8797	0.8466	0.9387	0.8903	0.0739	0.9624	0.9652	0.9674	0.9371	0.9730	0.9484	0.9098	1.0086	1.0033	1.0272	0.8996	0.0733	0.8317	1.0046	0.9926	0.9395	0.8298	0.9603	0.9869	0.9570	0.9493	0.9634	0.8714	0.0721	0.8934	0.9907	0.9708	0.8851	0.9083	0.9870	0.9368	0.9588	0.9566	0.8153	0.8514	0.8818	0.9728	0.8372	0.8735	0.8478	0.9482	0.9178	0.9030	0.9805	0.7878	0.8273	0.8612	0.7830	0.7904	0.9291	0.7137	0.7425	0.9262	0.8870	0.9209	1.0035
58=03:25:30	50970	300	0.9749	1.0279	0.9402	0.0712	0.9273	0.9972	0.9103	0.9129	0.9020	1.0172	0.9297	1.0433	0.9547	0.9746	0.8854	0.0703	0.8894	0.8889	0.9857	0.9817	0.9467	0.9938	0.9789	0.9882	1.0176	1.0055	0.9122	0.0719	0.9294	0.9258	0.9028	1.0021	0.8484	1.0451	0.8715	0.9121	0.8650	0.9657	0.9200	0.0728	0.9662	0.9759	0.9909	0.9481	0.9774	0.9580	0.9271	1.0192	1.0090	1.0452	0.9053	0.0756	0.8692	1.0150	1.0012	0.9508	0.8681	0.9781	0.9958	0.9833	0.9481	1.0178	0.8785	0.0711	0.9090	1.0141	0.9723	0.8952	0.9242	1.0091	0.9301	0.9575	0.9973	0.8570	0.8865	0.8928	0.9757	0.8772	0.9127	0.8709	0.9623	0.9388	0.9302	1.0419	0.8335	0.8651	0.9189	0.8300	0.8108	0.9286	0.7514	0.7858	0.9286	0.9331	0.9408	1.0176
59=03:40:11	51851	300	0.9832	1.0419	0.9331	0.0708	0.9080	0.9955	0.8936	0.8871	0.8924	1.0057	0.9258	1.0318	0.9424	0.9800	0.8834	0.0685	0.8763	0.8605	0.9816	0.9751	0.9288	0.9731	0.9645	0.9696	1.0278	1.0152	0.8902	0.0689	0.9211	0.9146	0.8663	0.9843	0.8335	1.0114	0.8558	0.8770	0.8686	0.9829	0.9120	0.0731	0.9585	0.9687	0.9782	0.9213	0.9661	0.9382	0.9048	1.0022	1.0087	1.0660	0.8878	0.0744	0.8185	1.0096	0.9802	0.9353	0.8277	0.9527	0.9752	0.9525	0.9389	1.0038	0.8767	0.0711	0.9069	0.9723	0.9617	0.8749	0.9149	0.9668	0.9277	0.9524	0.9987	0.8257	0.8755	0.8950	0.9537	0.8370	0.8596	0.8557	0.9281	0.9179	0.8890	0.9949	0.8657	0.8774	0.9428	0.7942	0.7947	0.9005	0.7575	0.7571	0.9195	0.9396	0.9339	0.9971
60=03:54:51	52732	301	0.9734	1.0265	0.9504	0.0666	0.9278	0.9927	0.9208	0.9270	0.9066	1.0081	0.9462	1.0312	0.9625	1.0081	0.9102	0.0686	0.8781	0.8873	0.9891	0.9712	0.9353	0.9935	0.9825	0.9814	1.0354	1.0564	0.9095	0.0693	0.9306	0.9385	0.8880	0.9880	0.8501	1.0455	0.8751	0.9251	0.8635	0.9875	0.9071	0.0683	0.9686	0.9557	0.9743	0.9458	0.9810	0.9447	0.9177	1.0165	1.0075	1.0561	0.9226	0.0708	0.8489	1.0055	0.9946	0.9577	0.8488	0.9624	0.9992	0.9672	0.9623	1.0208	0.9075	0.0709	0.8970	1.0063	0.9815	0.8818	0.9158	1.0058	0.9396	0.9435	1.0400	0.8753	0.8710	0.8864	0.9777	0.8880	0.8943	0.8650	0.9581	0.9422	0.9035	1.0295	0.8877	0.9199	0.9584	0.8430	0.8571	0.9050	0.7685	0.8074	0.9455	0.9694	0.9329	1.0182
61=04:09:32	53613	300	0.9937	1.0366	0.9383	0.0665	0.9459	1.0035	0.9007	0.9216	0.9159	1.0328	0.9388	1.0591	0.9435	1.0177	0.8956	0.0654	0.8921	0.8843	0.9853	0.9802	0.9546	0.9953	0.9737	0.9870	1.0302	1.0495	0.9314	0.0672	0.9315	0.9384	0.8975	1.0030	0.8290	1.0518	0.8872	0.9329	0.8858	0.9810	0.9288	0.0701	0.9648	0.9714	1.0029	0.9476	0.9706	0.9493	0.9293	1.0195	1.0208	1.0589	0.9083	0.0722	0.8623	1.0141	1.0010	0.9676	0.8641	0.9751	0.9874	0.9847	0.9420	1.0379	0.8912	0.0691	0.9162	1.0134	0.9593	0.8877	0.9277	1.0064	0.9305	0.9567	1.0215	0.8843	0.9125	0.9008	0.9750	0.8658	0.9137	0.8689	0.9595	0.9579	0.9223	1.0324	0.9338	0.9306	0.9791	0.8659	0.8215	0.9048	0.7924	0.8316	0.9212	0.9904	0.9370	1.0081
62=04:24:13	54494	298	0.9693	1.0113	0.9229	0.0711	0.9254	0.9810	0.8923	0.9176	0.9217	0.9992	0.9288	1.0220	0.9597	1.0081	0.9055	0.0713	0.8825	0.8940	0.9814	0.9735	0.9509	1.0100	0.9799	0.9838	1.0160	1.0466	0.9291	0.0710	0.9098	0.9250	0.8889	0.9850	0.8310	1.0376	0.8905	0.9127	0.8803	0.9604	0.9168	0.0721	0.9563	0.9504	0.9927	0.9571	0.9760	0.9494	0.9344	1.0283	1.0169	1.0274	0.8905	0.0751	0.8560	1.0009	0.9822	0.9613	0.8511	0.9507	0.9917	0.9548	0.9511	1.0284	0.8955	0.0729	0.9074	1.0162	0.9720	0.8673	0.9310	1.0083	0.9355	0.9537	1.0190	0.8977	0.8939	0.8679	0.9515	0.8778	0.9001	0.8568	0.9430	0.9473	0.9129	1.0100	0.9466	0.9202	0.9603	0.8772	0.8544	0.8859	0.7985	0.8303	0.9324	0.9649	0.9469	1.0344
63=04:38:54	55374	300	0.9864	1.0186	0.9246	0.0678	0.9355	0.9937	0.9019	0.9138	0.9178	1.0218	0.9330	1.0431	0.9510	1.0027	0.8953	0.0677	0.8812	0.8874	0.9807	0.9780	0.9456	0.9988	0.9656	0.9818	1.0193	1.0439	0.9347	0.0677	0.9150	0.9284	0.9055	0.9932	0.8355	1.0456	0.8909	0.9307	0.8900	0.9641	0.9207	0.0687	0.9561	0.9666	0.9920	0.9510	0.9648	0.9509	0.9246	1.0171	1.0121	1.0435	0.8928	0.0714	0.8545	1.0010	0.9916	0.9635	0.8712	0.9659	0.9958	0.9748	0.9499	1.0358	0.8919	0.0694	0.9033	1.0140	0.9640	0.8732	0.9274	1.0137	0.9324	0.9391	1.0223	0.8991	0.8922	0.8843	0.9624	0.8802	0.9004	0.8550	0.9556	0.9483	0.9284	1.0292	0.9745	0.9219	0.9651	0.8773	0.8547	0.8929	0.8125	0.8391	0.9297	0.9635	0.9371	0.9987
64=04:53:35	56255	301	0.9802	1.0312	0.9131	0.0675	0.9046	0.9854	0.8816	0.8830	0.8926	0.9941	0.9162	1.0229	0.9280	0.9788	0.8824	0.0657	0.8783	0.8480	0.9670	0.9669	0.9321	0.9728	0.9565	0.9707	1.0052	1.0116	0.9165	0.0655	0.9051	0.8924	0.8623	0.9818	0.8205	1.0077	0.8630	0.8863	0.8862	0.9618	0.9183	0.0689	0.9348	0.9569	0.9778	0.9185	0.9570	0.9396	0.9076	0.9995	1.0135	1.0422	0.8617	0.0693	0.8301	1.0000	0.9700	0.9225	0.8321	0.9552	0.9670	0.9575	0.9250	0.9986	0.8612	0.0659	0.8995	0.9773	0.9538	0.8734	0.9188	0.9677	0.9161	0.9515	0.9903	0.8641	0.8939	0.8847	0.9349	0.8234	0.8821	0.8570	0.9237	0.9098	0.8930	0.9825	0.9720	0.9108	0.9706	0.8569	0.8290	0.8973	0.8095	0.8028	0.9050	0.9508	0.9311	1.0033
65=05:08:16	57136	301	0.9711	1.0353	0.9470	0.0706	0.9126	0.9958	0.8967	0.9033	0.8879	1.0089	0.9369	1.0304	0.9566	0.9807	0.9144	0.0716	0.8748	0.8694	1.0036	0.9777	0.9391	0.9885	0.9779	0.9767	1.0383	1.0362	0.9058	0.0700	0.9275	0.9248	0.8693	0.9894	0.8274	1.0291	0.8546	0.9202	0.8781	0.9728	0.9119	0.0731	0.9772	0.9605	0.9839	0.9328	0.9807	0.9329	0.9109	1.0120	0.9986	1.0601	0.9156	0.0751	0.8260	1.0027	1.0001	0.9544	0.8265	0.9680	0.9779	0.9619	0.9522	1.0136	0.9012	0.0723	0.8889	0.9979	0.9769	0.8739	0.9142	0.9919	0.9355	0.9492	1.0248	0.8684	0.8833	0.8899	0.9797	0.8490	0.8789	0.8508	0.9513	0.9399	0.8845	1.0014	0.9576	0.9370	0.9596	0.8683	0.8688	0.9127	0.8139	0.8394	0.9303	0.9731	0.9170	1.0090
66=05:22:56	58017	298	0.9849	1.0104	0.9075	0.0704	0.9192	0.9712	0.8774	0.9079	0.9013	0.9955	0.9032	1.0198	0.9444	0.9993	0.8943	0.0703	0.8791	0.8773	0.9732	0.9574	0.9399	0.9990	0.9619	0.9671	1.0129	1.0460	0.9240	0.0708	0.8884	0.9109	0.8820	0.9768	0.8104	1.0321	0.8704	0.9043	0.8767	0.9420	0.9048	0.0714	0.9437	0.9401	0.9863	0.9462	0.9568	0.9300	0.9193	1.0114	1.0130	1.0213	0.8726	0.0743	0.8521	0.9830	0.9719	0.9507	0.8422	0.9422	0.9649	0.9394	0.9406	1.0310	0.8761	0.0710	0.8909	1.0146	0.9576	0.8546	0.9230	1.0036	0.9156	0.9362	1.0131	0.8964	0.8743	0.8358	0.9359	0.8591	0.8804	0.8265	0.9275	0.9343	0.8989	0.9913	0.9490	0.8886	0.9433	0.8984	0.8596	0.8741	0.8147	0.8466	0.9110	0.9398	0.9301	1.0206
67=05:37:37	58898	301	0.9684	1.0368	0.9460	0.0692	0.9131	0.9845	0.9108	0.9209	0.9090	1.0118	0.9387	1.0311	0.9594	0.9976	0.9132	0.0680	0.8712	0.8794	0.9973	0.9759	0.9368	1.0056	0.9795	0.9657	1.0366	1.0511	0.9020	0.0701	0.9315	0.9387	0.8769	0.9819	0.8459	1.0470	0.8723	0.9207	0.8673	0.9666	0.8998	0.0724	0.9728	0.9576	0.9892	0.9520	0.9819	0.9354	0.9074	1.0108	1.0065	1.0568	0.9128	0.0721	0.8282	1.0132	1.0084	0.9617	0.8254	0.9526	0.9981	0.9466	0.9645	1.0228	0.9157	0.0704	0.8970	1.0102	0.9898	0.8631	0.9121	1.0009	0.9375	0.9433	1.0295	0.8820	0.8733	0.8785	0.9750	0.8706	0.8678	0.8549	0.9574	0.9400	0.8903	1.0248	0.9459	0.9294	0.9589	0.8798	0.8911	0.8864	0.8191	0.8361	0.9465	0.9562	0.9330	1.0139
68=05:52:18	59778	300	0.9788	1.0243	0.9260	0.0685	0.9304	0.9872	0.8923	0.9196	0.9231	1.0100	0.9477	1.0415	0.9537	0.9965	0.8959	0.0694	0.8814	0.8754	0.9866	0.9711	0.9472	0.9969	0.9763	0.9786	1.0216	1.0450	0.9180	0.0701	0.9124	0.9338	0.8939	0.9891	0.8301	1.0458	0.8929	0.9257	0.8769	0.9483	0.9090	0.0692	0.9634	0.9560	1.0006	0.9466	0.9743	0.9366	0.9202	1.0162	1.0188	1.0453	0.8971	0.0699	0.8451	1.0065	0.9959	0.9694	0.8536	0.9661	0.9866	0.9703	0.9529	1.0345	0.8955	0.0706	0.9026	1.0140	0.9763	0.8606	0.9264	1.0111	0.9373	0.9418	1.0253	0.8964	0.8847	0.8670	0.9666	0.8737	0.8836	0.8524	0.9547	0.9582	0.9123	1.0390	0.9532	0.9145	0.9626	0.8981	0.8763	0.8855	0.8372	0.8571	0.9347	0.9513	0.9376	1.0091
69=06:06:59	60659	298	0.9690	1.0425	0.9448	0.0702	0.9031	0.9879	0.8947	0.8991	0.8952	1.0051	0.9461	1.0255	0.9534	0.9784	0.9005	0.0701	0.8672	0.8617	0.9984	0.9792	0.9358	0.9925	0.9847	0.9768	1.0395	1.0321	0.8860	0.0708	0.9194	0.9139	0.8551	0.9814	0.8343	1.0200	0.8615	0.9047	0.8705	0.9714	0.8967	0.0743	0.9694	0.9601	0.9835	0.9280	0.9810	0.9364	0.9058	1.0073	1.0041	1.0636	0.9033	0.0746	0.8100	1.0028	0.9946	0.9474	0.8148	0.9575	0.9775	0.9523	0.9553	1.0065	0.8950	0.0708	0.8947	0.9843	0.9814	0.8629	0.9117	0.9804	0.9379	0.9454	1.0189	0.8553	0.8647	0.8833	0.9652	0.8384	0.8507	0.8471	0.9452	0.9319	0.8815	1.0022	0.9547	0.9287	0.9604	0.8554	0.8670	0.8956	0.8263	0.8216	0.9373	0.9530	0.9278	1.0056
70=06:21:40	61540	301	0.9800	1.0225	0.9296	0.0694	0.9283	0.9794	0.8990	0.9241	0.9105	0.9980	0.9254	1.0225	0.9506	1.0082	0.9022	0.0711	0.8803	0.8878	0.9867	0.9686	0.9423	1.0090	0.9719	0.9661	1.0258	1.0546	0.9143	0.0712	0.9050	0.9298	0.8874	0.9787	0.8290	1.0477	0.8834	0.9122	0.8686	0.9505	0.9091	0.0725	0.9597	0.9492	0.9956	0.9603	0.9733	0.9336	0.9195	1.0120	1.0111	1.0379	0.8913	0.0727	0.8447	0.9990	0.9898	0.9623	0.8409	0.9434	0.9848	0.9428	0.9579	1.0371	0.8979	0.0717	0.8945	1.0233	0.9795	0.8561	0.9197	1.0127	0.9291	0.9379	1.0249	0.8947	0.8645	0.8507	0.9498	0.8698	0.8761	0.8328	0.9431	0.9397	0.9013	1.0162	0.9505	0.9075	0.9524	0.9015	0.8792	0.8702	0.8293	0.8465	0.9326	0.9383	0.9402	1.0133
71=06:36:21	62421	301	0.9810	1.0137	0.9154	0.0688	0.9186	0.9729	0.8825	0.9128	0.9009	0.9957	0.9180	1.0240	0.9472	0.9999	0.8922	0.0685	0.8766	0.8763	0.9768	0.9576	0.9379	0.9990	0.9611	0.9634	1.0234	1.0531	0.9153	0.0699	0.8967	0.9200	0.8874	0.9765	0.8172	1.0428	0.8699	0.9094	0.8658	0.9419	0.8997	0.0706	0.9492	0.9411	0.9930	0.9486	0.9622	0.9323	0.9149	1.0060	1.0173	1.0311	0.8816	0.0725	0.8513	0.9935	0.9830	0.9519	0.8479	0.9436	0.9704	0.9400	0.9518	1.0377	0.8835	0.0702	0.8950	1.0246	0.9669	0.8560	0.9188	1.0086	0.9220	0.9402	1.0232	0.8969	0.8675	0.8467	0.9478	0.8636	0.8804	0.8269	0.9399	0.9342	0.9026	1.0090	0.9502	0.9014	0.9541	0.9004	0.8640	0.8708	0.8241	0.8441	0.9256	0.9404	0.9422	1.0175
72=06:51:01	63302	298	0.9802	1.0195	0.9033	0.0691	0.9311	0.9864	0.8670	0.8977	0.9055	1.0080	0.9173	1.0343	0.9368	0.9917	0.8787	0.0697	0.8889	0.8718	0.9789	0.9689	0.9462	0.9923	0.9555	0.9668	1.0071	1.0429	0.9244	0.0699	0.8857	0.9105	0.8907	0.9830	0.8005	1.0272	0.8759	0.8928	0.8794	0.9409	0.9203	0.0711	0.9469	0.9522	0.9984	0.9318	0.9550	0.9301	0.9169	0.9991	1.0198	1.0356	0.8720	0.0724	0.8492	0.9920	0.9747	0.9481	0.8507	0.9552	0.9579	0.9554	0.9288	1.0357	0.8685	0.0696	0.9015	1.0052	0.9502	0.8562	0.9270	1.0011	0.9136	0.9402	1.0041	0.8847	0.8856	0.8515	0.9428	0.8493	0.8819	0.8192	0.9265	0.9334	0.9037	1.0055	0.9560	0.8943	0.9600	0.8847	0.8382	0.8798	0.8353	0.8393	0.9073	0.9429	0.9363	1.0106
73=07:05:42	64183	300	0.9666	1.0280	0.9401	0.0708	0.9016	0.9821	0.8989	0.9067	0.9006	1.0122	0.9423	1.0288	0.9575	0.9769	0.9013	0.0665	0.8656	0.8613	0.9984	0.9755	0.9346	1.0001	0.9875	0.9830	1.0414	1.0354	0.8866	0.0694	0.9196	0.9192	0.8562	0.9930	0.8394	1.0397	0.8641	0.9148	0.8609	0.9597	0.8937	0.0717	0.9746	0.9563	0.9855	0.9425	0.9899	0.9415	0.9084	1.0106	1.0068	1.0573	0.9110	0.0736	0.8252	1.0050	1.0089	0.9592	0.8144	0.9698	0.9929	0.9470	0.9527	1.0110	0.8998	0.0697	0.8945	1.0062	0.9893	0.8708	0.9139	1.0044	0.9392	0.9524	1.0312	0.8630	0.8655	0.8807	0.9730	0.8507	0.8663	0.8533	0.9602	0.9400	0.8873	1.0104	0.9552	0.9331	0.9601	0.8604	0.8637	0.8966	0.8182	0.8283	0.9407	0.9706	0.9343	1.0089
74=07:20:23	65064	301	0.9653	1.0368	0.9390	0.0721	0.9080	0.9896	0.8959	0.9035	0.9045	1.0134	0.9499	1.0320	0.9515	0.9777	0.8991	0.0734	0.8738	0.8642	0.9996	0.9856	0.9424	0.9982	0.9901	0.9912	1.0364	1.0287	0.8887	0.0735	0.9161	0.9123	0.8597	0.9933	0.8334	1.0349	0.8695	0.9039	0.8652	0.9649	0.9021	0.0743	0.9730	0.9644	0.9881	0.9323	0.9894	0.9476	0.9113	1.0114	1.0102	1.0599	0.9078	0.0758	0.8212	1.0121	1.0024	0.9505	0.8203	0.9688	0.9839	0.9583	0.9436	1.0074	0.8936	0.0728	0.8979	0.9966	0.9842	0.8666	0.9171	0.9950	0.9414	0.9604	1.0230	0.8547	0.8669	0.8816	0.9738	0.8395	0.8611	0.8514	0.9537	0.9391	0.8915	1.0055	0.9487	0.9268	0.9596	0.8560	0.8540	0.9006	0.8194	0.8205	0.9399	0.9632	0.9350	1.0175
75=07:35:04	65944	300	0.9779	1.0428	0.9355	0.0700	0.9186	1.0011	0.9004	0.9061	0.9068	1.0229	0.9413	1.0481	0.9434	0.9883	0.8907	0.0686	0.8836	0.8662	0.9914	0.9875	0.9483	0.9947	0.9833	0.9845	1.0326	1.0412	0.9132	0.0685	0.9175	0.9135	0.8780	1.0087	0.8372	1.0455	0.8773	0.9178	0.8691	0.9653	0.9123	0.0725	0.9676	0.9715	1.0010	0.9379	0.9841	0.9540	0.9173	1.0021	1.0233	1.0638	0.8945	0.0730	0.8435	1.0267	1.0056	0.9543	0.8409	0.9803	0.9893	0.9786	0.9379	1.0213	0.8811	0.0696	0.9042	1.0056	0.9781	0.8764	0.9219	0.9996	0.9297	0.9585	1.0203	0.8713	0.8861	0.8924	0.9702	0.8515	0.8903	0.8601	0.9556	0.9377	0.9049	1.0204	0.9683	0.9232	0.9770	0.8671	0.8503	0.9054	0.8272	0.8251	0.9319	0.9655	0.9446	1.0101
76=07:49:45	66825	301	0.9577	1.0246	0.9332	0.0681	0.8951	0.9761	0.8909	0.8963	0.8916	1.0059	0.9346	1.0223	0.9473	0.9713	0.8922	0.0688	0.8597	0.8601	0.9985	0.9741	0.9287	0.9954	0.9829	0.9666	1.0330	1.0278	0.8795	0.0695	0.9131	0.9058	0.8541	0.9780	0.8244	1.0311	0.8561	0.8987	0.8487	0.9559	0.8839	0.0715	0.9704	0.9558	0.9736	0.9317	0.9777	0.9295	0.8973	0.9931	0.9916	1.0502	0.9048	0.0739	0.8110	0.9943	1.0014	0.9470	0.8073	0.9569	0.9796	0.9389	0.9440	1.0008	0.8894	0.0676	0.8776	0.9930	0.9766	0.8546	0.9005	0.9916	0.9295	0.9460	1.0196	0.8442	0.8530	0.8724	0.9690	0.8362	0.8538	0.8337	0.9560	0.9247	0.8747	0.9990	0.9414	0.9210	0.9431	0.8416	0.8423	0.8858	0.7960	0.8081	0.9311	0.9542	0.9227	1.0094
77=08:04:25	67706	301	0.9838	1.0271	0.9140	0.0709	0.9214	0.9910	0.8875	0.8882	0.9045	1.0136	0.9235	1.0350	0.9355	0.9857	0.8741	0.0712	0.8832	0.8713	0.9816	0.9855	0.9364	0.9891	0.9618	0.9776	1.0158	1.0332	0.9138	0.0717	0.8993	0.8980	0.8887	0.9979	0.8224	1.0282	0.8633	0.8821	0.8764	0.9601	0.9159	0.0723	0.9539	0.9690	0.9879	0.9338	0.9582	0.9460	0.9141	0.9959	1.0254	1.0507	0.8729	0.0744	0.8454	1.0044	0.9890	0.9376	0.8518	0.9663	0.9791	0.9536	0.9330	1.0274	0.8632	0.0693	0.8985	1.0039	0.9605	0.8725	0.9236	1.0050	0.9194	0.9490	1.0074	0.8705	0.8856	0.8818	0.9474	0.8501	0.8796	0.8313	0.9428	0.9136	0.9121	0.9883	0.9738	0.9068	0.9717	0.8648	0.8365	0.8918	0.8327	0.8152	0.9184	0.9495	0.9432	1.0068
78=08:19:10	68591	300	0.9780	1.0384	0.9342	0.0685	0.9158	0.9965	0.9026	0.9117	0.9186	1.0198	0.9464	1.0462	0.9530	0.9877	0.8913	0.0688	0.8828	0.8673	0.9877	0.9893	0.9461	0.9999	0.9861	0.9941	1.0241	1.0374	0.9108	0.0709	0.9181	0.9153	0.8865	1.0061	0.8432	1.0474	0.8870	0.9153	0.8718	0.9621	0.9141	0.0716	0.9680	0.9741	0.9988	0.9459	0.9863	0.9596	0.9221	1.0076	1.0219	1.0610	0.8907	0.0734	0.8452	1.0204	1.0080	0.9539	0.8472	0.9855	0.9976	0.9718	0.9484	1.0245	0.8811	0.0689	0.9003	1.0099	0.9854	0.8733	0.9266	1.0113	0.9346	0.9598	1.0220	0.8757	0.8873	0.8907	0.9653	0.8549	0.8937	0.8632	0.9652	0.9390	0.9145	1.0297	0.9700	0.9231	0.9804	0.8674	0.8509	0.9014	0.8250	0.8255	0.9369	0.9672	0.9508	1.0158
79=08:33:51	69471	301	0.9626	1.0149	0.9299	0.0679	0.9055	0.9654	0.8883	0.9082	0.8964	0.9816	0.9266	1.0065	0.9538	0.9926	0.8987	0.0684	0.8599	0.8691	0.9836	0.9535	0.9232	0.9976	0.9684	0.9598	1.0319	1.0501	0.8773	0.0703	0.8936	0.9151	0.8658	0.9609	0.8217	1.0371	0.8597	0.8947	0.8487	0.9412	0.8798	0.0712	0.9627	0.9381	0.9765	0.9478	0.9702	0.9192	0.9016	1.0071	0.9944	1.0370	0.8973	0.0715	0.8125	0.9840	0.9870	0.9493	0.8163	0.9318	0.9739	0.9186	0.9590	1.0194	0.8951	0.0715	0.8721	1.0100	0.9763	0.8365	0.8984	0.9973	0.9240	0.9354	1.0269	0.8638	0.8331	0.8383	0.9574	0.8525	0.8427	0.8126	0.9493	0.9250	0.8780	1.0051	0.9272	0.9071	0.9332	0.8560	0.8563	0.8583	0.7890	0.8143	0.9392	0.9187	0.9233	1.0085
80=08:48:32	70352	298	0.9733	1.0379	0.9424	0.0710	0.9177	0.9961	0.9199	0.9194	0.9123	1.0284	0.9546	1.0462	0.9643	0.9908	0.9051	0.0703	0.8795	0.8803	1.0001	0.9927	0.9455	1.0071	0.9952	0.9893	1.0352	1.0473	0.9095	0.0713	0.9252	0.9206	0.8879	1.0073	0.8529	1.0583	0.8765	0.9275	0.8707	0.9741	0.9087	0.0722	0.9803	0.9784	0.9946	0.9577	0.9945	0.9663	0.9240	1.0117	1.0109	1.0648	0.9063	0.0741	0.8446	1.0183	1.0179	0.9629	0.8500	0.9881	1.0105	0.9760	0.9652	1.0294	0.8972	0.0699	0.8968	1.0200	0.9977	0.8874	0.9267	1.0245	0.9434	0.9511	1.0310	0.8751	0.8744	0.8932	0.9834	0.8684	0.8897	0.8606	0.9796	0.9391	0.9173	1.0315	0.9702	0.9340	0.9713	0.8641	0.8691	0.9090	0.8249	0.8318	0.9524	0.9747	0.9471	1.0126
81=09:03:13	71233	298	0.9585	1.0336	0.9426	0.0707	0.8984	0.9841	0.8999	0.8978	0.9054	1.0085	0.9477	1.0249	0.9579	0.9763	0.8960	0.0701	0.8629	0.8667	0.9950	0.9863	0.9360	1.0005	0.9933	0.9950	1.0368	1.0242	0.8811	0.0716	0.9146	0.9002	0.8576	0.9898	0.8387	1.0356	0.8651	0.9030	0.8567	0.9655	0.8878	0.0730	0.9726	0.9642	0.9804	0.9473	0.9887	0.9501	0.9104	1.0185	1.0015	1.0546	0.8993	0.0753	0.8163	1.0019	1.0108	0.9456	0.8220	0.9644	0.9932	0.9437	0.9559	1.0084	0.8924	0.0702	0.8873	1.0062	0.9890	0.8663	0.9171	1.0037	0.9407	0.9615	1.0327	0.8498	0.8597	0.8822	0.9712	0.8458	0.8593	0.8444	0.9684	0.9265	0.8975	0.9970	0.9536	0.9275	0.9616	0.8502	0.8576	0.8956	0.8120	0.8137	0.9525	0.9567	0.9448	1.0241
82=09:17:53	72114	300	0.9884	1.0248	0.9282	0.0732	0.9360	0.9950	0.8893	0.9280	0.9222	1.0238	0.9414	1.0432	0.9553	1.0109	0.8980	0.0729	0.8935	0.8882	0.9948	0.9820	0.9668	1.0161	0.9849	0.9859	1.0307	1.0636	0.9262	0.0749	0.9010	0.9297	0.8973	0.9950	0.8223	1.0613	0.8829	0.9155	0.8767	0.9427	0.9189	0.0740	0.9709	0.9656	1.0202	0.9642	0.9796	0.9496	0.9296	1.0199	1.0269	1.0439	0.8910	0.0776	0.8607	1.0081	0.9998	0.9702	0.8493	0.9651	0.9818	0.9601	0.9584	1.0514	0.8909	0.0760	0.9123	1.0348	0.9795	0.8708	0.9314	1.0244	0.9351	0.9534	1.0285	0.8956	0.8831	0.8588	0.9668	0.8659	0.8946	0.8379	0.9571	0.9577	0.9071	1.0239	0.9529	0.9072	0.9754	0.8915	0.8498	0.8844	0.8203	0.8485	0.9461	0.9618	0.9504	1.0302
83=09:32:34	72995	301	0.9671	1.0358	0.9345	0.0692	0.8975	0.9943	0.9000	0.8922	0.8964	1.0130	0.9428	1.0241	0.9547	0.9795	0.8937	0.0674	0.8724	0.8684	0.9982	0.9817	0.9275	0.9937	0.9772	0.9818	1.0367	1.0354	0.8917	0.0700	0.9135	0.9018	0.8719	0.9938	0.8366	1.0306	0.8554	0.8895	0.8593	0.9702	0.8972	0.0693	0.9738	0.9678	0.9771	0.9359	0.9759	0.9469	0.9094	0.9989	1.0063	1.0612	0.8950	0.0734	0.8208	1.0098	0.9946	0.9430	0.8291	0.9656	0.9958	0.9443	0.9515	1.0092	0.8854	0.0720	0.8861	0.9951	0.9797	0.8714	0.9190	1.0036	0.9386	0.9525	1.0207	0.8463	0.8592	0.8818	0.9702	0.8432	0.8605	0.8344	0.9458	0.9202	0.8950	0.9961	0.9526	0.9205	0.9625	0.8398	0.8496	0.8941	0.8130	0.8044	0.9470	0.9522	0.9294	1.0141
84=09:47:15	73876	301	0.9554	1.0172	0.9304	0.0678	0.8984	0.9789	0.8821	0.8988	0.8862	1.0022	0.9422	1.0146	0.9580	0.9744	0.8960	0.0675	0.8574	0.8714	0.9966	0.9688	0.9245	0.9928	0.9791	0.9866	1.0355	1.0340	0.8778	0.0684	0.8952	0.8973	0.8583	0.9762	0.8204	1.0349	0.8432	0.9023	0.8477	0.9445	0.8776	0.0689	0.9738	0.9482	0.9652	0.9386	0.9741	0.9343	0.9047	1.0136	0.9886	1.0457	0.9074	0.0707	0.8080	0.9773	0.9949	0.9503	0.8190	0.9560	0.9751	0.9359	0.9573	1.0106	0.8922	0.0722	0.8593	1.0031	0.9689	0.8522	0.9016	1.0045	0.9338	0.9443	1.0268	0.8425	0.8392	0.8579	0.9853	0.8462	0.8503	0.8078	0.9597	0.9299	0.8847	0.9922	0.9254	0.9132	0.9293	0.8485	0.8491	0.8912	0.7889	0.8221	0.9455	0.9462	0.9130	1.0153
85=10:01:56	74756	301	0.9734	1.0305	0.9154	0.0691	0.9077	0.9933	0.8763	0.8846	0.8898	1.0159	0.9267	1.0341	0.9437	0.9728	0.8737	0.0679	0.8775	0.8635	0.9823	0.9871	0.9401	0.9860	0.9763	0.9910	1.0117	1.0235	0.9013	0.0714	0.8964	0.8770	0.8723	0.9953	0.8163	1.0261	0.8471	0.8818	0.8689	0.9556	0.9040	0.0718	0.9569	0.9718	0.9801	0.9277	0.9646	0.9538	0.9152	1.0041	1.0157	1.0558	0.8734	0.0714	0.8353	1.0012	0.9887	0.9338	0.8414	0.9726	0.9689	0.9558	0.9309	1.0179	0.8541	0.0725	0.8881	1.0010	0.9588	0.8748	0.9188	1.0059	0.9237	0.9567	1.0014	0.8544	0.8761	0.8791	0.9563	0.8275	0.8753	0.8234	0.9506	0.9151	0.9018	0.9777	0.9630	0.9090	0.9638	0.8533	0.8259	0.9069	0.8178	0.8211	0.9273	0.9619	0.9328	1.0057
86=10:16:37	75637	298	0.9756	1.0194	0.9232	0.0711	0.9191	0.9847	0.8919	0.9056	0.9135	1.0169	0.9471	1.0337	0.9626	0.9955	0.8912	0.0706	0.8772	0.8872	0.9883	0.9863	0.9426	1.0076	0.9854	0.9913	1.0251	1.0495	0.9097	0.0732	0.9047	0.9102	0.8948	0.9956	0.8380	1.0574	0.8709	0.9144	0.8696	0.9547	0.9045	0.0714	0.9704	0.9680	0.9919	0.9584	0.9788	0.9612	0.9262	1.0219	1.0125	1.0443	0.8984	0.0749	0.8516	1.0077	1.0043	0.9632	0.8603	0.9688	0.9990	0.9608	0.9645	1.0390	0.8858	0.0751	0.8929	1.0277	0.9855	0.8741	0.9275	1.0315	0.9434	0.9466	1.0354	0.8842	0.8696	0.8673	0.9763	0.8748	0.8896	0.8405	0.9746	0.9437	0.9278	1.0277	0.9568	0.9194	0.9664	0.8731	0.8598	0.8963	0.8192	0.8379	0.9520	0.9551	0.9468	1.0167
87=10:31:18	76518	300	0.9925	1.0356	0.9290	0.0732	0.9300	1.0028	0.8963	0.9105	0.9312	1.0248	0.9555	1.0473	0.9580	1.0005	0.8920	0.0710	0.8900	0.8880	0.9940	0.9934	0.9529	1.0071	0.9891	1.0061	1.0256	1.0526	0.9185	0.0728	0.9059	0.9131	0.8997	1.0121	0.8408	1.0526	0.8891	0.9123	0.8747	0.9581	0.9204	0.0732	0.9730	0.9752	1.0047	0.9563	0.9820	0.9644	0.9335	1.0242	1.0286	1.0508	0.8848	0.0767	0.8570	1.0234	0.9984	0.9676	0.8599	0.9803	1.0051	0.9740	0.9617	1.0409	0.8856	0.0750	0.9084	1.0250	0.9871	0.8711	0.9425	1.0216	0.9431	0.9589	1.0220	0.8879	0.8873	0.8753	0.9657	0.8721	0.8942	0.8516	0.9558	0.9524	0.9303	1.0306	0.9696	0.9112	0.9850	0.8786	0.8591	0.8973	0.8347	0.8349	0.9505	0.9565	0.9653	1.0315
88=10:45:58	77399	301	0.9875	1.0136	0.9134	0.0684	0.9262	0.9867	0.8854	0.9043	0.9230	1.0208	0.9385	1.0388	0.9475	0.9904	0.8726	0.0672	0.8791	0.8807	0.9826	0.9902	0.9507	1.0050	0.9778	1.0061	1.0178	1.0388	0.9137	0.0688	0.9001	0.9129	0.9056	0.9989	0.8293	1.0524	0.8815	0.9044	0.8748	0.9478	0.9111	0.0668	0.9646	0.9806	1.0032	0.9601	0.9716	0.9603	0.9315	1.0265	1.0177	1.0396	0.8788	0.0714	0.8532	1.0042	1.0057	0.9636	0.8653	0.9785	0.9933	0.9640	0.9503	1.0415	0.8732	0.0722	0.8983	1.0298	0.9725	0.8728	0.9348	1.0356	0.9402	0.9590	1.0095	0.8799	0.8800	0.8712	0.9656	0.8565	0.8909	0.8395	0.9736	0.9485	0.9327	1.0301	0.9656	0.9090	0.9666	0.8702	0.8361	0.8919	0.8227	0.8405	0.9435	0.9649	0.9517	1.0092
89=11:00:39	78280	301	0.9795	1.0354	0.9454	0.0713	0.9175	0.9947	0.9027	0.9197	0.9147	1.0283	0.9633	1.0398	0.9682	0.9861	0.8986	0.0693	0.8696	0.8794	1.0063	0.9877	0.9520	1.0113	0.9968	1.0059	1.0444	1.0443	0.8926	0.0730	0.9261	0.9304	0.8806	0.9995	0.8444	1.0539	0.8746	0.9235	0.8666	0.9599	0.8924	0.0728	0.9868	0.9723	0.9963	0.9618	0.9928	0.9557	0.9271	1.0291	1.0093	1.0635	0.9128	0.0751	0.8360	1.0162	1.0223	0.9800	0.8324	0.9793	1.0049	0.9590	0.9717	1.0306	0.9027	0.0750	0.8952	1.0253	0.9935	0.8723	0.9281	1.0193	0.9495	0.9601	1.0378	0.8661	0.8671	0.8851	0.9937	0.8597	0.8797	0.8488	0.9794	0.9616	0.9076	1.0316	0.9475	0.9320	0.9648	0.8648	0.8593	0.9053	0.8173	0.8368	0.9660	0.9721	0.9446	1.0365
90=11:15:20	79161	300	0.9850	1.0179	0.9247	0.0713	0.9298	0.9940	0.8775	0.9183	0.9148	1.0220	0.9464	1.0355	0.9573	0.9982	0.8952	0.0702	0.8844	0.8849	0.9908	0.9785	0.9574	1.0104	0.9844	1.0028	1.0276	1.0513	0.9130	0.0709	0.8961	0.9145	0.8797	0.9904	0.8090	1.0545	0.8610	0.9070	0.8677	0.9385	0.9059	0.0727	0.9685	0.9602	1.0046	0.9578	0.9760	0.9458	0.9263	1.0300	1.0169	1.0419	0.8891	0.0741	0.8421	0.9968	0.9938	0.9681	0.8322	0.9588	0.9742	0.9440	0.9548	1.0430	0.8809	0.0746	0.8920	1.0245	0.9669	0.8563	0.9212	1.0164	0.9341	0.9548	1.0269	0.8806	0.8726	0.8529	0.9720	0.8478	0.8782	0.8140	0.9558	0.9537	0.8999	1.0131	0.9407	0.9088	0.9552	0.8762	0.8375	0.8926	0.8077	0.8458	0.9417	0.9565	0.9409	1.0237
91=11:30:01	80041	298	0.9876	1.0201	0.9228	0.0718	0.9229	0.9941	0.8786	0.9134	0.9246	1.0034	0.9363	1.0250	0.9615	0.9985	0.8954	0.0730	0.8854	0.8770	0.9971	0.9743	0.9606	1.0129	0.9894	1.0041	1.0250	1.0586	0.9083	0.0737	0.8837	0.9099	0.8683	0.9907	0.8147	1.0368	0.8735	0.9017	0.8677	0.9374	0.9072	0.0743	0.9712	0.9509	1.0061	0.9547	0.9821	0.9376	0.9323	1.0270	1.0207	1.0296	0.8744	0.0752	0.8436	0.9976	0.9838	0.9704	0.8242	0.9601	0.9800	0.9437	0.9529	1.0306	0.8877	0.0771	0.9009	1.0249	0.9803	0.8428	0.9367	1.0092	0.9331	0.9582	1.0251	0.8826	0.8694	0.8379	0.9498	0.8577	0.8755	0.8264	0.9383	0.9618	0.8972	1.0114	0.9395	0.8989	0.9657	0.8802	0.8467	0.8802	0.8149	0.8293	0.9439	0.9459	0.9573	1.0386
92=11:44:42	80922	300	0.9872	1.0263	0.9286	0.0701	0.9307	1.0061	0.8827	0.9250	0.9305	1.0191	0.9605	1.0461	0.9624	1.0012	0.8961	0.0707	0.8915	0.8851	1.0056	0.9829	0.9676	1.0058	0.9904	1.0076	1.0306	1.0603	0.9135	0.0717	0.9019	0.9334	0.8918	1.0064	0.8219	1.0573	0.8884	0.9156	0.8666	0.9469	0.9154	0.0728	0.9853	0.9673	1.0166	0.9589	0.9904	0.9409	0.9338	1.0350	1.0161	1.0454	0.8962	0.0750	0.8504	1.0174	1.0048	0.9887	0.8412	0.9847	0.9924	0.9640	0.9598	1.0438	0.8969	0.0759	0.9043	1.0292	0.9857	0.8570	0.9393	1.0221	0.9482	0.9625	1.0308	0.8839	0.8821	0.8585	0.9811	0.8708	0.8897	0.8429	0.9665	0.9763	0.9092	1.0465	0.9409	0.9127	0.9640	0.8812	0.8459	0.8955	0.8211	0.8472	0.9517	0.9634	0.9579	1.0413
93=11:59:23	81803	300	0.9733	1.0278	0.9405	0.0678	0.9167	0.9929	0.9112	0.9256	0.9181	1.0097	0.9483	1.0305	0.9722	1.0011	0.9055	0.0694	0.8725	0.8868	0.9974	0.9826	0.9428	1.0141	0.9884	1.0112	1.0385	1.0568	0.8962	0.0698	0.9106	0.9250	0.8896	0.9948	0.8455	1.0609	0.8784	0.9188	0.8574	0.9546	0.8975	0.0692	0.9802	0.9674	0.9937	0.9702	0.9895	0.9525	0.9267	1.0371	1.0078	1.0499	0.9052	0.0715	0.8366	1.0143	1.0089	0.9697	0.8426	0.9669	1.0091	0.9447	0.9699	1.0318	0.8989	0.0734	0.8851	1.0318	0.9960	0.8687	0.9277	1.0303	0.9467	0.9495	1.0336	0.8780	0.8559	0.8677	0.9779	0.8680	0.8755	0.8361	0.9690	0.9469	0.9116	1.0305	0.9416	0.9181	0.9570	0.8702	0.8661	0.8886	0.8104	0.8333	0.9618	0.9547	0.9610	1.0394
94=12:14:03	82684	301	0.9780	1.0195	0.9230	0.0726	0.9196	0.9904	0.9011	0.9099	0.9228	1.0200	0.9499	1.0346	0.9613	0.9922	0.8901	0.0710	0.8751	0.8880	0.9961	0.9872	0.9521	1.0128	0.9864	1.0159	1.0240	1.0446	0.9088	0.0727	0.9023	0.9137	0.8954	0.9990	0.8419	1.0563	0.8777	0.9096	0.8689	0.9552	0.9072	0.0712	0.9772	0.9744	0.9969	0.9644	0.9827	0.9620	0.9282	1.0453	1.0119	1.0438	0.8918	0.0743	0.8474	1.0148	1.0106	0.9688	0.8590	0.9759	1.0061	0.9579	0.9661	1.0369	0.8871	0.0757	0.8903	1.0268	0.9865	0.8708	0.9325	1.0306	0.9449	0.9608	1.0310	0.8777	0.8688	0.8712	0.9777	0.8706	0.8864	0.8410	0.9722	0.9514	0.9269	1.0341	0.9577	0.9169	0.9649	0.8690	0.8538	0.8969	0.8198	0.8313	0.9567	0.9616	0.9541	1.0347
95=12:28:44	83565	300	0.9763	1.0372	0.9331	0.0710	0.8698	0.9898	0.8801	0.9013	0.8730	1.0026	0.9418	1.0148	0.9566	0.9612	0.8984	0.0710	0.8647	0.8398	0.9995	0.9565	0.9355	0.9726	0.9912	1.0062	1.0432	1.0093	0.8633	0.0700	0.8985	0.8859	0.8243	0.9926	0.8142	1.0359	0.8357	0.9013	0.8455	0.9477	0.8837	0.0739	0.9737	0.9460	0.9787	0.9193	0.9928	0.9311	0.9141	1.0333	0.9972	1.0477	0.8899	0.0749	0.8023	0.9998	0.9934	0.9448	0.7820	0.9810	0.9665	0.9489	0.9525	0.9860	0.8723	0.0750	0.8705	0.9890	0.9780	0.8557	0.9083	0.9866	0.9438	0.9669	1.0134	0.8219	0.8539	0.8629	0.9730	0.7949	0.8526	0.8258	0.9460	0.9266	0.8543	1.0031	0.9319	0.9300	0.9456	0.8356	0.8238	0.9106	0.7705	0.8085	0.9322	0.9611	0.9317	1.0282
96=12:43:25	84446	301	0.9881	1.0364	0.9365	0.0716	0.9096	1.0118	0.9029	0.9342	0.9104	1.0336	0.9670	1.0491	0.9703	0.9920	0.9084	0.0717	0.8894	0.8765	1.0144	0.9792	0.9645	1.0049	1.0004	1.0249	1.0385	1.0453	0.9135	0.0714	0.9126	0.9250	0.8714	1.0228	0.8345	1.0720	0.8737	0.9340	0.8660	0.9629	0.9122	0.0734	0.9958	0.9713	1.0112	0.9573	1.0052	0.9595	0.9448	1.0548	1.0155	1.0604	0.9099	0.0759	0.8527	1.0225	1.0077	0.9816	0.8326	1.0072	1.0016	0.9829	0.9628	1.0266	0.8938	0.0757	0.8958	1.0286	0.9940	0.8768	0.9384	1.0263	0.9572	0.9712	1.0300	0.8746	0.8852	0.8753	0.9960	0.8491	0.9022	0.8503	0.9712	0.9695	0.9021	1.0389	0.9506	0.9355	0.9682	0.8808	0.8517	0.9216	0.8091	0.8458	0.9546	0.9861	0.9551	1.0405
97=12:58:06	85326	300	0.9930	1.0412	0.9133	0.0702	0.8996	1.0113	0.8964	0.8903	0.9103	1.0076	0.9401	1.0216	0.9432	0.9770	0.8779	0.0686	0.8867	0.8500	0.9972	0.9859	0.9483	0.9834	0.9849	1.0129	1.0119	1.0227	0.9037	0.0668	0.8973	0.8864	0.8563	1.0037	0.8219	1.0092	0.8743	0.8748	0.8782	0.9543	0.9164	0.0719	0.9665	0.9689	0.9981	0.9275	0.9840	0.9516	0.9291	1.0232	1.0234	1.0524	0.8488	0.0729	0.8305	1.0213	0.9806	0.9472	0.8116	0.9855	0.9775	0.9532	0.9301	0.9998	0.8662	0.0728	0.9013	0.9882	0.9774	0.8547	0.9437	0.9739	0.9338	0.9643	0.9863	0.8449	0.8859	0.8775	0.9367	0.8118	0.8701	0.8381	0.9201	0.9295	0.8807	0.9924	0.9634	0.9052	0.9831	0.8362	0.8160	0.8962	0.8190	0.7881	0.9289	0.9488	0.9619	1.0256
98=13:12:47	86207	298	0.9974	1.0246	0.9022	0.0706	0.9244	1.0058	0.8750	0.8922	0.9343	1.0142	0.9506	1.0267	0.9543	0.9920	0.8752	0.0703	0.8908	0.8750	0.9951	0.9832	0.9632	1.0020	0.9805	1.0149	1.0211	1.0472	0.9124	0.0702	0.8725	0.9144	0.8863	0.9998	0.8151	1.0246	0.8836	0.8775	0.8827	0.9444	0.9182	0.0717	0.9734	0.9656	1.0083	0.9398	0.9693	0.9478	0.9369	1.0450	1.0266	1.0419	0.8635	0.0743	0.8378	1.0112	0.9667	0.9712	0.8386	0.9669	0.9829	0.9582	0.9479	1.0237	0.8748	0.0753	0.9081	0.9925	0.9720	0.8406	0.9518	1.0046	0.9477	0.9685	1.0099	0.8690	0.8833	0.8600	0.9475	0.8467	0.8646	0.8330	0.9156	0.9576	0.9131	1.0233	0.9578	0.8904	0.9751	0.8441	0.8317	0.8822	0.8368	0.8180	0.9551	0.9525	0.9830	1.0456
