# Supplementary material for: Computationally Driven, Quantitative Experiments Discover Genes Required for Mitochondrial Biogenesis
Source: PLoS Genet. 2009 Mar 20;5(3):e1000407. doi: 10.1371/journal.pgen.1000407 (PMC2648979; doi:10.1371/journal.pgen.1000407)
Supplement: Dataset S1 — Raw respiratory growth data. A zip file containing 48 tab-delimited text files containing the raw data from the Tecan GENios reader. Additionally, a readme text file and plate key is contained in the zip file. The plate key uses our internal reference id for each mutant (internal reference id is matched with common and systematic gene names in Table S2). Raw optical density measurements from Tecan GENios plate incubator and reader. Wells are numbered in increasing order from upper left to lower right and can be converted to our internal identifiers using the included key (complete plate key). Not all original plates were assayed for growth curves, and there are two replicates of plate 20. (1.82 MB ZIP) [file pgen.1000407.s012.zip › mitochondria_table_s7/p14_gly.txt]

[config file info]
last_write=07:05:14_13:15:23
last write=07:05:15_13:29:06
[Run_Parameters]
Instrument=Tecan_24
Ini_Names=Read_Reps,Delid,Save_Data_File,Start_Time_Now
barcode_drug_plate=201401
user=mcostanzo
Plate_Size=96
Plate_Type=GRE96ft.pdf
Samples_to_Run=6
Overlay_Size=48
Drug_Plate=none
Plate_Quarter=none
run_ID=none
run_plate_repeat=1
Read_Reps=200
Read_Modes=Absorbance
Read_Flor_Every=2
Max_Delta_OD=0.500000
Well_By_Row_Col=none
Reorder_Map=Order_Strings_Not,0
Tip_Vol=200
OD_to_Innoc=0.100,0.100,0.380,0.380,0.380,0.380,0.760,0.760,0.100,0.100,0.380,0.380,0.380,0.380,0.760,0.760,0.100,0.100,0.380,0.380,0.380,0.380,0.760,0.760,0.100,0.100,0.380,0.380,0.380,0.380,0.760,0.760,0.100,0.100,0.380,0.380,0.380,0.380,0.760,0.760,0.100,0.100,0.380,0.380,0.380,0.380,0.760,0.760
Absorption_Max=.3
OD_to_Save=0.100,0.100,0.380,0.380,0.380,0.380,0.760,0.760,0.100,0.100,0.380,0.380,0.380,0.380,0.760,0.760,0.100,0.100,0.380,0.380,0.380,0.380,0.760,0.760,0.100,0.100,0.380,0.380,0.380,0.380,0.760,0.760,0.100,0.100,0.380,0.380,0.380,0.380,0.760,0.760,0.100,0.100,0.380,0.380,0.380,0.380,0.760,0.760
OD_to_Dilute=0.100
Save_Sample_Vol=180
Save_Sample_Reps=2
Innoc_Vol=184,184,46,46,46,46,0,0,184,184,46,46,46,46,0,0,184,184,46,46,46,46,0,0,184,184,46,46,46,46,0,0,184,184,46,46,46,46,0,0,184,184,46,46,46,46,0,0
Dilute_Vol=23,23,23,23,23,23,23,23,23,23,23,23,23,23,23,23,23,23,23,23,23,23,23,23,23,23,23,23,23,23,23,23,23,23,23,23,23,23,23,23,23,23,23,23,23,23,23,23
Save_Vol=800,800,800,800,800,800,800,800,800,800,800,800,800,800,800,800,800,800,800,800,800,800,800,800,800,800,800,800,800,800,800,800,800,800,800,800,800,800,800,800,800,800,800,800,800,800,800,800
Reference_Vol=100,100,100,100,100,100,100,100,100,100,100,100,100,100,100,100,100,100,100,100,100,100,100,100,100,100,100,100,100,100,100,100,100,100,100,100,100,100,100,100,100,100,100,100,100,100,100,100,100,100,100,100,100,100,100,100,100,100,100,100,100,100,100,100,100,100,100,100,100,100,100,100,100,100,100,100,100,100,100,100,100,100,100,100,100,100,100,100,100,100,100,100,100,100,100,100
Read_to_Innoc=20,20,20,20,20,20,20,20,20,20,20,20,20,20,20,20,20,20,20,20,20,20,20,20,20,20,20,20,20,20,20,20,20,20,20,20,20,20,20,20,20,20,20,20,20,20,20,20
Read_to_Dilute=26,26,26,26,26,26,26,26,26,26,26,26,26,26,26,26,26,26,26,26,26,26,26,26,26,26,26,26,26,26,26,26,26,26,26,26,26,26,26,26,26,26,26,26,26,26,26,26
Read_to_Save=20,20,20,20,20,20,20,20,20,20,20,20,20,20,20,20,20,20,20,20,20,20,20,20,20,20,20,20,20,20,20,20,20,20,20,20,20,20,20,20,20,20,20,20,20,20,20,20
Innoc_Target_Map=1,2,3,4,5,6,7,8,9,10,11,12,13,14,15,16,17,18,19,20,21,22,23,24,25,26,27,28,29,30,31,32,33,34,35,36,37,38,39,40,41,42,43,44,45,46,47,48
Pipet_Trigger=OD_Save_Innoc
Pipet_Volume_Adj=Con_OD_Save
Delid=no
Pre_Init=yes
Talk_To_ProMax=no
Time_Out_Time=1050
Wait_While_Busy=yes
Idle_Time=2
Screen_Run_Type=pre_screen_1
Spect_Protocol=15m
Spec_Run_File=GG_PB_Voyage.pda
Spec_Assay_File=""
Save_Data_File=14_05_07_mito14_gly_ps1_A_96_T_24.txt
Working_Dir=C%3A\\Users\\Growth_Data
Run_Control_Dir=C%3A\\Users\\Yeast_Run_Files
Tracking_Dir=""
Track_File=201401_data_track.txt
Save_Run_Data_Flag=yes
Set_Incubator_Temp=30.0
Base_Line_Flag=atstart_minimum
Pipet_Cycles_Before_Save=20
Time_Point_Save=wellmap
Innoc_Direction=down
Wells_In_Use=111111111111111111111111111111111111111111111111
Save_Sample_Map=111111001111110011111100111111001111110011111100
Sections_to_Run=0
Rows_per_Section=8
Start_Sections_Row=1
MultiProbe_Run_File=""
Multiprobe_Run_Dialogue=yes
Comments=no%20comment
Target_Temp=300
Temp_Control=On
Delta_Temp=10
ReadMode=Absorbance,Bottom
ExcitationFilter=485,
EmissionFilter=535,
MeasurementFilter=595
ReadsPerWellNumber=1,1
ShakeDuration=800,0
GainMode=Manual
PdfName=GRE96ft.pdf
Gain=50
Add_Drug_Map=1,1,1,1,1,1,1,1,1,1,1,1,1,1,1,1,1,1,1,1,1,1,1,1,1,1,1,1,1,1,1,1,1,1,1,1,1,1,1,1,1,1,1,1,1,1,1,1
Add_Drug_Vol=7,7,7,7,7,7,7,7,7,7,7,7,7,7,7,7,7,7,7,7,7,7,7,7,7,7,7,7,7,7,7,7,7,7,7,7,7,7,7,7,7,7,7,7,7,7,7,7
Innoc_Map=111011101110111011101110111011101110111011101110111011101110111011101110111011101110111011101110
Dilute_Map=111111111111111111111111111111111111111111111111111111111111111111111111111111111111111111111111
data_file_name=iS_1_48.txt
barcode=""
Hit_Call_Threshold=1.000000
Reference_Well=A01
WT_Ref_Well=0
Project_Name=YKO_Lib
Pipet_Gens_Point=5.00,10.00,15.00,20.00,5.00,10.00,15.00,20.00,5.00,10.00,15.00,20.00,5.00,10.00,15.00,20.00,5.00,10.00,15.00,20.00,5.00,10.00,15.00,20.00,5.00,10.00,15.00,20.00,5.00,10.00,15.00,20.00,5.00,10.00,15.00,20.00,5.00,10.00,15.00,20.00,5.00,10.00,15.00,20.00,5.00,10.00,15.00,20.00,
Shake_Divisor=1
data_handling=file_&_DB_&_auto_analysis
time_frm_freezer=-1.00
gens_frm_freezer=-1.00
Well_Vol=100
Parent_ID=""
Units=%
Quarter=A
media_name=mm
Save_Mode=one_to_one
Consolidate_Save_Map=1,2,3,4,5,6,7,8,9,10,11,12,13,14,15,16,17,18,19,20,21,22,23,24,25,26,27,28,29,30,31,32,33,34,35,36,37,38,39,40,41,42,43,44,45,46,47,48
Add_Drug_at_Start_Map=000000000000000000000000000000000000000000000000000
Add_Drug_Labware=add_drug_48
Max_Dynam_OD_Change=0.05
Reads_After_Pipet=1
Ref_Type=single_ref
Read_to_Add_Drug_at_Start=0
Send_Email_at_Pipet=no_email
Strain_Name=""
Media=ypd
drug_vol=2.00
Drug_Name=""
Drug_Conc=2
Innoc_Conc=""
Strain_Plate=none
ShakeIntensity=High
ShakeMode=Orbital
NumberOfFlashes=1
PartOfPlate=0
MovePlateOutAfterMeasurement=0
IntegrationLagTime=0
IntegrationTime=100
DelayMoveFlashFluorescence=0
[Drug_Data]
Drug_Plate=none
Strain_Plate=none
Media=mm
Drug_Name=nd,nd,nd,nd,nd,nd,nd,nd,nd,nd,nd,nd,nd,nd,nd,nd,nd,nd,nd,nd,nd,nd,nd,nd,nd,nd,nd,nd,nd,nd,nd,nd,nd,nd,nd,nd,nd,nd,nd,nd,nd,nd,nd,nd,nd,nd,nd,nd,nd,nd,nd,nd,nd,nd,nd,nd,nd,nd,nd,nd,nd,nd,nd,nd,nd,nd,nd,nd,nd,nd,nd,nd,nd,nd,nd,nd,nd,nd,nd,nd,nd,nd,nd,nd,nd,nd,nd,nd,nd,nd,nd,nd,nd,nd,nd,nd
Strain_Name=ud
Drug_Conc=""
Innoc_Conc=0.06250,0.06250,0.06250,0.06250,0.06250,0.06250,0.06250,0.06250,0.06250,0.06250,0.06250,0.06250,0.06250,0.06250,0.06250,0.06250,0.06250,0.06250,0.06250,0.06250,0.06250,0.06250,0.06250,0.06250,0.06250,0.06250,0.06250,0.06250,0.06250,0.06250,0.06250,0.06250,0.06250,0.06250,0.06250,0.06250,0.06250,0.06250,0.06250,0.06250,0.06250,0.06250,0.06250,0.06250,0.06250,0.06250,0.06250,0.06250,0.06250,0.06250,0.06250,0.06250,0.06250,0.06250,0.06250,0.06250,0.06250,0.06250,0.06250,0.06250,0.06250,0.06250,0.06250,0.06250,0.06250,0.06250,0.06250,0.06250,0.06250,0.06250,0.06250,0.06250,0.06250,0.06250,0.06250,0.06250,0.06250,0.06250,0.06250,0.06250,0.06250,0.06250,0.06250,0.06250,0.06250,0.06250,0.06250,0.06250,0.06250,0.06250,0.06250,0.06250,0.06250,0.06250,0.06250,0.06250
Run_ID=none
Plate_Quarter=A
Units=%,%,%,%,%,%,%,%,%,%,%,%,%,%,%,%,%,%,%,%,%,%,%,%,%,%,%,%,%,%,%,%,%,%,%,%,%,%,%,%,%,%,%,%,%,%,%,%,%,%,%,%,%,%,%,%,%,%,%,%,%,%,%,%,%,%,%,%,%,%,%,%,%,%,%,%,%,%,%,%,%,%,%,%,%,%,%,%,%,%,%,%,%,%,%,%
Parent_ID=""
Project_Name=YKO_Lib
Strain_Backgrnd=0,0,0,0,0,0,0,0,0,0,0,0,0,0,0,0,0,0,0,0,0,0,0,0,0,0,0,0,0,0,0,0,0,0,0,0,0,0,0,0,0,0,0,0,0,0,0,0,0,0,0,0,0,0,0,0,0,0,0,0,0,0,0,0,0,0,0,0,0,0,0,0,0,0,0,0,0,0,0,0,0,0,0,0,0,0,0,0,0,0,0,0,0,0,0,0
Well_Vol=100,100,100,100,100,100,100,100,100,100,100,100,100,100,100,100,100,100,100,100,100,100,100,100,100,100,100,100,100,100,100,100,100,100,100,100,100,100,100,100,100,100,100,100,100,100,100,100,100,100,100,100,100,100,100,100,100,100,100,100,100,100,100,100,100,100,100,100,100,100,100,100,100,100,100,100,100,100,100,100,100,100,100,100,100,100,100,100,100,100,100,100,100,100,100,100
time_frm_freezer=-1.00
gens_frm_freezer=-1.00
user=mcostanzo
Strain_Pool=ud,ud,ud,ud,ud,ud,ud,ud,ud,ud,ud,ud,ud,ud,ud,ud,ud,ud,ud,ud,ud,ud,ud,ud,ud,ud,ud,ud,ud,ud,ud,ud,ud,ud,ud,ud,ud,ud,ud,ud,ud,ud,ud,ud,ud,ud,ud,ud,ud,ud,ud,ud,ud,ud,ud,ud,ud,ud,ud,ud,ud,ud,ud,ud,ud,ud,ud,ud,ud,ud,ud,ud,ud,ud,ud,ud,ud,ud,ud,ud,ud,ud,ud,ud,ud,ud,ud,ud,ud,ud,ud,ud,ud,ud,ud,ud
Well_Alias=A01,A02,A03,A04,A05,A06,A07,A08,A09,A10,A11,A12,B01,B02,B03,B04,B05,B06,B07,B08,B09,B10,B11,B12,C01,C02,C03,C04,C05,C06,C07,C08,C09,C10,C11,C12,D01,D02,D03,D04,D05,D06,D07,D08,D09,D10,D11,D12,E01,E02,E03,E04,E05,E06,E07,E08,E09,E10,E11,E12,F01,F02,F03,F04,F05,F06,F07,F08,F09,F10,F11,F12,G01,G02,G03,G04,G05,G06,G07,G08,G09,G10,G11,G12,H01,H02,H03,H04,H05,H06,H07,H08,H09,H10,H11,H12
Well_Pos=1,2,3,4,5,6,7,8,9,10,11,12,13,14,15,16,17,18,19,20,21,22,23,24,25,26,27,28,29,30,31,32,33,34,35,36,37,38,39,40,41,42,43,44,45,46,47,48,49,50,51,52,53,54,55,56,57,58,59,60,61,62,63,64,65,66,67,68,69,70,71,72,73,74,75,76,77,78,79,80,81,82,83,84,85,86,87,88,89,90,91,92,93,94,95,96
position=A01,A02,A03,A04,A05,A06,A07,A08,A09,A10,A11,A12,B01,B02,B03,B04,B05,B06,B07,B08,B09,B10,B11,B12,C01,C02,C03,C04,C05,C06,C07,C08,C09,C10,C11,C12,D01,D02,D03,D04,D05,D06,D07,D08,D09,D10,D11,D12,E01,E02,E03,E04,E05,E06,E07,E08,E09,E10,E11,E12,F01,F02,F03,F04,F05,F06,F07,F08,F09,F10,F11,F12,G01,G02,G03,G04,G05,G06,G07,G08,G09,G10,G11,G12,H01,H02,H03,H04,H05,H06,H07,H08,H09,H10,H11,H12
[Runtime_State]
Instrument=Tecan_24
Start_Time_Now=3.2620185302E+9
Reads_Completed=99
Innoc_Direction=down
Wells_In_Use=111111111111111111111111111111111111111111111111111111111111111111111111111111111111111111111111
Innoc_Map=111111111111111111111111111111111111111111111111111111111111111111111111111111111111000000000000
Dilute_Map=111111111111111111111111111111111111111111111111111111111111111111111111111111111111111111111111
Save_Sample_Map=000000000000000000000000000000000000000000000000010000000100000001000000010000000100000001000000
Current_OD=0.296,0.179,0.298,0.072,0.286,0.347,0.305,0.325,0.304,0.267,0.350,0.311,0.324,0.213,0.291,0.070,0.321,0.315,0.373,0.329,0.362,0.288,0.317,0.262,0.328,0.210,0.324,0.070,0.313,0.361,0.329,0.335,0.342,0.305,0.287,0.271,0.237,0.180,0.343,0.070,0.350,0.352,0.363,0.366,0.367,0.296,0.333,0.280,0.297,0.234,0.353,0.071,0.362,0.344,0.355,0.357,0.385,0.308,0.314,0.289,0.304,0.232,0.332,0.075,0.371,0.370,0.352,0.340,0.347,0.290,0.308,0.266,0.239,0.167,0.267,0.307,0.376,0.327,0.273,0.208,0.334,0.260,0.242,0.261,0.142,0.159,0.190,0.130,0.142,0.237,0.140,0.109,0.266,0.217,0.237,0.250
Bckgrnd_OD=0.085,0.083,0.084,0.070,0.086,0.086,0.080,0.082,0.080,0.088,0.091,0.080,0.083,0.082,0.080,0.070,0.084,0.087,0.088,0.087,0.084,0.087,0.078,0.078,0.080,0.083,0.082,0.068,0.083,0.084,0.084,0.091,0.083,0.088,0.077,0.076,0.078,0.087,0.088,0.068,0.090,0.090,0.094,0.090,0.091,0.088,0.081,0.076,0.076,0.082,0.086,0.069,0.091,0.090,0.090,0.089,0.083,0.084,0.079,0.076,0.078,0.081,0.083,0.073,0.096,0.094,0.093,0.081,0.085,0.084,0.077,0.076,0.074,0.076,0.080,0.085,0.087,0.087,0.076,0.075,0.076,0.078,0.073,0.073,0.071,0.074,0.071,0.071,0.073,0.073,0.074,0.072,0.074,0.074,0.075,0.076
Mapped=100000001100000011000000110000001100000011000000111111111111111111111111111111111111111111111111
Pipet_Completed=000000000000000000000000000000000000000000000000000000000000000000000000000000000000000000000000
Innoc_Completed=0,0,0,0,0,0,0,0,0,0,0,0,0,0,0,0,0,0,0,0,0,0,0,0,0,0,0,0,0,0,0,0,0,0,0,0,0,0,0,0,0,0,0,0,0,0,0,0,0,0,0,0,0,0,0,0,0,0,0,0,0,0,0,0,0,0,0,0,0,0,0,0,0,0,0,0,0,0,0,0,0,0,0,0,0,0,0,0,0,0,0,0,0,0,0,0
Save_Completed=0,0,0,0,0,0,0,0,0,0,0,0,0,0,0,0,0,0,0,0,0,0,0,0,0,0,0,0,0,0,0,0,0,0,0,0,0,0,0,0,0,0,0,0,0,0,0,0,0,0,0,0,0,0,0,0,0,0,0,0,0,0,0,0,0,0,0,0,0,0,0,0,0,0,0,0,0,0,0,0,0,0,0,0,0,0,0,0,0,0,0,0,0,0,0,0
Pipeted_At=0,0,0,0,0,0,0,0,0,0,0,0,0,0,0,0,0,0,0,0,0,0,0,0,0,0,0,0,0,0,0,0,0,0,0,0,0,0,0,0,0,0,0,0,0,0,0,0,0,0,0,0,0,0,0,0,0,0,0,0,0,0,0,0,0,0,0,0,0,0,0,0,0,0,0,0,0,0,0,0,0,0,0,0,0,0,0,0,0,0,0,0,0,0,0,0
Pipeted_OD=0,0,0,0,0,0,0,0,0,0,0,0,0,0,0,0,0,0,0,0,0,0,0,0,0,0,0,0,0,0,0,0,0,0,0,0,0,0,0,0,0,0,0,0,0,0,0,0,0,0,0,0,0,0,0,0,0,0,0,0,0,0,0,0,0,0,0,0,0,0,0,0,0,0,0,0,0,0,0,0,0,0,0,0,0,0,0,0,0,0,0,0,0,0,0,0
Dilutes_Completed=0,0,0,0,0,0,0,0,0,0,0,0,0,0,0,0,0,0,0,0,0,0,0,0,0,0,0,0,0,0,0,0,0,0,0,0,0,0,0,0,0,0,0,0,0,0,0,0,0,0,0,0,0,0,0,0,0,0,0,0,0,0,0,0,0,0,0,0,0,0,0,0,0,0,0,0,0,0,0,0,0,0,0,0,0,0,0,0,0,0,0,0,0,0,0,0
Time_At_Innoc=0,0,0,0,0,0,0,0,0,0,0,0,0,0,0,0,0,0,0,0,0,0,0,0,0,0,0,0,0,0,0,0,0,0,0,0,0,0,0,0,0,0,0,0,0,0,0,0,0,0,0,0,0,0,0,0,0,0,0,0,0,0,0,0,0,0,0,0,0,0,0,0,0,0,0,0,0,0,0,0,0,0,0,0,0,0,0,0,0,0,0,0,0,0,0,0
Time_At_Save=0,0,0,0,0,0,0,0,0,0,0,0,0,0,0,0,0,0,0,0,0,0,0,0,0,0,0,0,0,0,0,0,0,0,0,0,0,0,0,0,0,0,0,0,0,0,0,0,0,0,0,0,0,0,0,0,0,0,0,0,0,0,0,0,0,0,0,0,0,0,0,0,0,0,0,0,0,0,0,0,0,0,0,0,0,0,0,0,0,0,0,0,0,0,0,0
Time_At_Dilute=0,0,0,0,0,0,0,0,0,0,0,0,0,0,0,0,0,0,0,0,0,0,0,0,0,0,0,0,0,0,0,0,0,0,0,0,0,0,0,0,0,0,0,0,0,0,0,0,0,0,0,0,0,0,0,0,0,0,0,0,0,0,0,0,0,0,0,0,0,0,0,0,0,0,0,0,0,0,0,0,0,0,0,0,0,0,0,0,0,0,0,0,0,0,0,0
Previous_OD=0.296,0.179,0.298,0.072,0.286,0.347,0.305,0.325,0.304,0.267,0.350,0.311,0.324,0.213,0.291,0.070,0.321,0.315,0.373,0.329,0.362,0.288,0.317,0.262,0.328,0.210,0.324,0.070,0.313,0.361,0.329,0.335,0.342,0.305,0.287,0.271,0.237,0.180,0.343,0.070,0.350,0.352,0.363,0.366,0.367,0.296,0.333,0.280,0.297,0.234,0.353,0.071,0.362,0.344,0.355,0.357,0.385,0.308,0.314,0.289,0.304,0.232,0.332,0.075,0.371,0.370,0.352,0.340,0.347,0.290,0.308,0.266,0.239,0.167,0.267,0.307,0.376,0.327,0.273,0.208,0.334,0.260,0.242,0.261,0.142,0.159,0.190,0.130,0.142,0.237,0.140,0.109,0.266,0.217,0.237,0.250
Prev_Delta_OD=0.005,0.002,0.005,0.001,0.003,0.003,0.006,0.000,0.009,0.001,0.014,0.003,0.002,0.003,0.003,0.002,0.002,0.005,0.004,0.006,0.006,0.004,0.001,0.012,0.001,0.002,0.001,0.001,0.002,0.000,0.004,0.001,0.002,0.001,0.005,0.003,0.001,0.001,0.001,0.001,0.002,0.004,0.003,0.003,0.008,0.000,0.003,0.012,0.002,0.003,0.001,0.000,0.005,0.001,0.004,0.001,0.003,0.000,0.001,0.000,0.001,0.002,0.002,0.000,0.002,0.003,0.001,0.008,0.002,0.011,0.008,0.015,0.006,0.007,0.008,0.008,0.001,0.005,0.008,0.007,0.006,0.002,0.008,0.001,0.002,0.004,0.006,0.005,0.006,0.001,0.004,0.004,0.011,0.010,0.007,0.001
Delta_From_Ref=0.000,0.161,0.033,8.925,0.337,-0.722,1.585,0.574,0.235,-0.132,-2.359,0.322,0.626,3.983,1.724,8.961,0.115,0.011,-2.216,-1.014,-1.283,0.219,1.255,2.436,0.249,0.154,0.916,9.089,0.615,-0.201,-0.100,-0.906,0.163,-0.124,2.983,2.991,4.730,4.645,-1.018,9.071,-0.129,-0.120,-2.797,-1.579,-2.967,-0.804,0.472,2.420,0.000,0.000,0.000,0.000,0.000,0.000,0.000,0.000,0.000,0.000,0.000,0.000,0.000,0.000,0.000,0.000,0.000,0.000,0.000,0.000,0.000,0.000,0.000,0.000,0.000,0.000,0.000,0.000,0.000,0.000,0.000,0.000,0.000,0.000,0.000,0.000,0.000,0.000,0.000,0.000,0.000,0.000,0.000,0.000,0.000,0.000,0.000,0.000
Sig_OD_Delta=0,0,0,1,0,0,1,0,0,0,0,0,0,1,1,1,0,0,0,0,0,0,1,1,0,0,0,1,0,0,0,0,0,0,1,1,1,1,0,1,0,0,0,0,0,0,0,1,0,0,0,0,0,0,0,0,0,0,0,0,0,0,0,0,0,0,0,0,0,0,0,0,0,0,0,0,0,0,0,0,0,0,0,0,0,0,0,0,0,0,0,0,0,0,0,0
Add_Drug_at_Start_Map=000000000000000000000000000000000000000000000000000000000000000000000000000000000000000000000000
[Analysis]
Drug_ID=A1,A2,A3,A4,A5,A6,B1,B2,B3,B4,B5,B6,C1,C2,C3,C4,C5,C6,D1,D2,D3,D4,D5,D6,E1,E2,E3,E4,E5,E6,F1,F2,F3,F4,F5,F6,G1,G2,G3,G4,G5,G6,H1,H2,H3,H4,H5,H6
Decision=no_inh,ps2_1_1,no_inh,screen,no_inh,no_inh,no_inh,ps2_1_1,no_inh,screen,no_inh,no_inh,no_inh,ps2_1_1,no_inh,screen,no_inh,no_inh,ps2_1_1,ps2_1_1,no_inh,screen,no_inh,no_inh,no_inh,no_inh,no_inh,screen,no_inh,no_inh,no_inh,no_inh,no_inh,screen,no_inh,no_inh,ps2_1_1,ps2_2_1,ps2_1_1,no_inh,no_inh,no_inh,ps2_2_1,ps2_2_1,ps2_2_1,ps2_2_1,ps2_2_1,ps2_1_1,no_inh,no_inh,no_inh,no_inh,no_inh,no_inh,no_inh,no_inh,no_inh,no_inh,no_inh,no_inh,no_inh,no_inh,no_inh,no_inh,no_inh,no_inh,no_inh,no_inh,no_inh,no_inh,no_inh,no_inh,no_inh,no_inh,no_inh,no_inh,no_inh,no_inh,no_inh,no_inh,no_inh,no_inh,no_inh,ps2_1_1,ps2_1_1,ps2_2_1,no_inh,no_inh,ps2_1_1,ps2_1_1,ps2_2_1,ps2_2_1,ps2_1_1,ps2_1_1,ps2_1_1,ps2_1_1
Plot_Min=0.100,0.100,0.100,0.100,0.100,0.100,0.100,0.100,0.100,0.100,0.100,0.100,0.100,0.100,0.100,0.100,0.100,0.100,0.100,0.100,0.100,0.100,0.100,0.100,0.100,0.100,0.100,0.100,0.100,0.100,0.100,0.100,0.100,0.100,0.100,0.100,0.100,0.100,0.100,0.100,0.100,0.100,0.100,0.100,0.100,0.100,0.100,0.100
Plot_Max=1.500,1.500,1.500,1.500,1.500,1.500,1.500,1.500,1.500,1.500,1.500,1.500,1.500,1.500,1.500,1.500,1.500,1.500,1.500,1.500,1.500,1.500,1.500,1.500,1.500,1.500,1.500,1.500,1.500,1.500,1.500,1.500,1.500,1.500,1.500,1.500,1.500,1.500,1.500,1.500,1.500,1.500,1.500,1.500,1.500,1.500,1.500,1.500
G_Plot_Min=0.1
G_Plot_Delta=0.7
Plot_On_Off=0
OD_Gen_Pt=0.460
Gens_to_OD_Pt=5.000
Avg_G=5.906,8.044,5.830,0.000,6.120,5.599,5.784,7.096,6.025,0.000,5.799,5.836,5.716,7.092,5.767,0.000,5.869,5.513,6.665,8.158,5.656,0.000,5.598,5.598,5.920,6.711,5.390,0.000,5.564,5.659,5.900,6.806,5.708,0.000,5.515,5.535,6.559,8.552,6.195,5.751,5.447,5.806,9.548,8.792,7.585,10.608,9.826,6.651,5.861,5.730,5.858,6.335,5.575,5.689,5.448,5.715,5.473,6.096,5.774,6.249,5.712,5.729,5.642,5.827,5.821,6.072,5.563,5.529,5.475,6.051,5.687,6.045,5.607,5.570,5.380,5.879,5.835,6.020,5.629,5.685,5.616,5.910,5.821,6.155,6.263,7.287,5.696,6.355,6.650,6.317,9.914,13.842,6.367,7.113,6.752,6.493
Max_Slope=9.068,26.660,14.498,108.703,16.494,10.510,11.941,16.501,11.907,124.727,9.671,11.618,9.455,19.017,9.020,134.555,10.916,9.120,12.047,23.173,12.151,107.331,10.818,11.204,9.505,14.467,11.126,82.310,10.690,11.813,11.711,18.001,12.396,132.472,12.636,12.292,10.916,15.528,9.064,9.357,10.615,11.644,20.388,26.258,16.729,29.237,22.738,14.177,11.555,11.411,13.185,17.373,12.432,10.532,10.219,9.874,9.336,13.378,9.540,9.975,11.890,11.846,10.719,13.008,3.351,10.777,9.434,10.022,10.128,12.965,10.305,9.137,12.324,11.535,9.723,12.168,12.182,10.295,11.011,7.938,10.736,14.400,10.145,8.473,11.613,10.745,10.997,14.932,14.295,9.897,25.394,32.005,11.627,15.557,15.378,13.655
Fit_Model=all
Fit_Const_OD_Base=0.085
Fit_Const_N0=0.01500
Fit_Const_T0=0.000
G_Fit_Min=0.100
G_Fit_Delta=0.400
Fit_On_Off=0.000,0.000,0.000,0.000,0.000,0.000,0.000,0.000,0.000,0.000,0.000,0.000,0.000,0.000,0.000,0.000,0.000,0.000,0.000,0.000,0.000,0.000,0.000,0.000,0.000,0.000,0.000,0.000,0.000,0.000,0.000,0.000,0.000,0.000,0.000,0.000,0.000,0.000,0.000,0.000,0.000,0.000,0.000,0.000,0.000,0.000,0.000,0.000,0.000,0.000,0.000,0.000,0.000,0.000,0.000,0.000,0.000,0.000,0.000,0.000,0.000,0.000,0.000,0.000,0.000,0.000,0.000,0.000,0.000,0.000,0.000,0.000,0.000,0.000,0.000,0.000,0.000,0.000,0.000,0.000,0.000,0.000,0.000,0.000,0.000,0.000,0.000,0.000,0.000,0.000,0.000,0.000,0.000,0.000,0.000,0.000
Fit_Min=0.035,0.033,0.034,0.020,0.036,0.036,0.033,0.032,0.030,0.020,0.034,0.037,0.030,0.033,0.032,0.018,0.033,0.034,0.027,0.037,0.038,0.018,0.040,0.040,0.026,0.032,0.036,0.019,0.041,0.040,0.027,0.031,0.033,0.023,0.046,0.044,0.024,0.026,0.030,0.035,0.037,0.037,0.021,0.024,0.021,0.021,0.023,0.023,0.000,0.000,0.000,0.000,0.000,0.000,0.000,0.000,0.000,0.000,0.000,0.000,0.000,0.000,0.000,0.000,0.000,0.000,0.000,0.000,0.000,0.000,0.000,0.000,0.000,0.000,0.000,0.000,0.000,0.000,0.000,0.000,0.000,0.000,0.000,0.000,0.000,0.000,0.000,0.000,0.000,0.000,0.000,0.000,0.000,0.000,0.000,0.000
Fit_Delta=0.101,0.051,0.167,1.500,0.071,0.155,0.151,0.109,0.145,1.500,0.158,0.167,0.123,0.110,0.121,1.500,0.147,0.182,0.138,0.073,0.110,1.500,0.118,0.106,0.167,0.143,0.255,1.500,0.111,0.135,0.109,0.122,0.156,1.500,0.100,0.109,0.102,0.067,0.113,0.143,0.114,0.176,0.060,0.054,0.098,0.044,0.052,0.151,0.149,0.144,0.152,0.133,0.261,0.101,0.198,0.115,0.118,0.105,0.203,0.142,0.111,0.100,0.155,0.093,0.196,0.167,0.134,0.134,0.143,0.080,0.146,0.138,0.093,0.165,0.186,0.103,0.133,0.132,0.119,0.183,0.248,0.078,0.215,0.186,0.096,0.095,0.110,0.084,0.124,0.141,0.053,0.028,0.108,0.088,0.099,0.089
Fit_Offset=0.082,0.080,0.072,0.000,0.083,0.080,0.078,0.076,0.075,0.000,0.079,0.081,0.075,0.076,0.079,0.000,0.078,0.078,0.076,0.082,0.083,0.000,0.084,0.084,0.071,0.074,0.068,0.000,0.087,0.084,0.075,0.076,0.078,0.000,0.089,0.087,0.072,0.075,0.078,0.081,0.083,0.081,0.072,0.074,0.070,0.072,0.073,0.071,0.075,0.078,0.074,0.085,0.061,0.076,0.080,0.085,0.079,0.086,0.071,0.074,0.080,0.087,0.078,0.087,0.072,0.072,0.086,0.084,0.084,0.089,0.076,0.073,0.085,0.080,0.077,0.088,0.074,0.073,0.085,0.078,0.063,0.085,0.069,0.073,0.076,0.076,0.073,0.072,0.071,0.071,0.074,0.074,0.073,0.073,0.073,0.074
Fit_N0=0.004,0.005,0.013,0.000,0.003,0.009,0.007,0.010,0.008,0.000,0.008,0.009,0.007,0.011,0.005,0.000,0.007,0.008,0.005,0.008,0.006,0.000,0.005,0.005,0.009,0.014,0.024,0.000,0.004,0.005,0.005,0.010,0.006,0.000,0.005,0.006,0.004,0.002,0.004,0.006,0.005,0.007,0.001,0.002,0.002,0.001,0.001,0.005,0.008,0.006,0.008,0.010,0.038,0.004,0.006,0.005,0.003,0.004,0.013,0.008,0.004,0.004,0.007,0.003,0.010,0.007,0.010,0.004,0.005,0.006,0.007,0.005,0.005,0.007,0.009,0.003,0.007,0.005,0.007,0.005,0.027,0.003,0.012,0.006,0.003,0.001,0.005,0.005,0.005,0.005,0.001,0.000,0.005,0.003,0.004,0.004
Fit_T0=1.298,4.035,2.551,0.000,1.396,3.926,3.948,5.418,4.420,0.000,4.928,4.584,4.134,5.432,3.729,0.000,3.534,4.098,5.765,5.641,3.133,0.000,1.495,1.447,5.243,5.367,4.727,0.000,1.367,1.148,4.167,5.859,1.981,0.000,0.774,1.324,5.818,5.998,5.176,3.837,1.733,3.943,6.095,5.962,5.915,6.107,6.085,5.757,4.909,4.087,4.272,4.546,4.877,1.424,0.566,3.612,0.039,3.705,5.714,5.210,2.140,1.307,4.642,1.306,6.572,4.781,3.460,0.683,0.187,1.650,3.474,3.942,1.030,1.956,4.412,1.500,3.778,4.519,1.528,4.614,5.013,3.233,5.349,5.628,5.074,5.970,4.006,2.138,5.791,5.238,6.089,6.162,4.708,5.711,5.447,5.048
Fit_G=3.147,3.399,4.322,0.000,2.823,3.364,3.344,4.406,3.562,0.000,3.308,3.651,3.422,4.671,3.007,0.000,3.468,3.446,3.443,4.843,3.042,0.000,3.156,3.127,3.655,4.786,4.816,0.000,2.901,3.159,3.126,4.063,3.414,0.000,2.975,3.097,3.328,3.126,2.976,3.217,2.873,3.358,3.073,3.333,3.174,3.060,3.060,3.503,3.487,3.090,3.572,3.856,5.834,3.061,3.563,2.761,3.064,2.666,3.806,3.503,3.074,2.995,3.203,2.638,3.678,3.578,3.268,3.261,3.257,3.269,3.292,3.173,3.026,3.552,3.305,2.619,3.415,3.332,3.131,3.180,5.118,2.558,4.059,3.484,2.872,2.702,3.123,3.249,3.396,3.308,3.103,2.529,3.346,3.231,3.199,3.150
Fit_Error=1.012,0.086,5.437,0.000,0.153,1.406,1.101,0.661,1.565,0.000,3.465,2.758,0.764,0.836,0.679,0.000,1.300,3.010,1.068,0.215,0.356,0.000,0.454,0.339,2.329,2.033,36.691,0.000,0.775,0.822,0.478,0.626,1.405,0.000,0.363,0.444,0.544,0.322,1.026,2.064,0.405,4.345,0.386,0.218,0.446,0.202,0.281,1.410,1.522,0.824,2.314,0.765,61.935,0.306,3.944,0.481,0.855,0.528,6.828,2.332,0.502,0.264,1.630,0.159,5.195,2.294,0.899,0.888,0.948,0.448,1.153,0.844,0.474,1.694,2.732,0.513,1.064,0.684,0.683,3.446,47.947,0.137,13.739,3.270,0.478,0.325,0.338,0.497,0.583,0.913,0.342,0.089,0.641,0.412,0.416,0.327
Fit_CV=131.000,48.000,225.000,0.000,39.000,183.000,210.000,224.000,173.000,0.000,251.000,200.000,188.000,169.000,148.000,0.000,197.000,174.000,237.000,88.000,50.000,0.000,50.000,47.000,217.000,292.000,291.000,0.000,131.000,142.000,56.000,257.000,186.000,0.000,42.000,40.000,234.000,91.000,178.000,221.000,41.000,205.000,93.000,81.000,95.000,86.000,87.000,244.000,214.000,206.000,180.000,187.000,379.000,49.000,215.000,50.000,169.000,131.000,246.000,213.000,140.000,50.000,216.000,41.000,316.000,235.000,77.000,139.000,132.000,41.000,186.000,221.000,45.000,206.000,200.000,49.000,195.000,219.000,75.000,221.000,269.000,41.000,252.000,261.000,67.000,92.000,54.000,51.000,237.000,262.000,88.000,87.000,218.000,78.000,58.000,51.000
Time_to_20_Gens=0,0,0,0,0,0,0,0,0,0,0,0,0,0,0,0,0,0,0,0,0,0,0,0,0,0,0,0,0,0,0,0,0,0,0,0,0,0,0,0,0,0,0,0,0,0,0,0
Time_to_each_5_Gens=0,0,0,0,0,0,0,0,0,0,0,0,0,0,0,0,0,0,0,0,0,0,0,0,0,0,0,0,0,0,0,0,0,0,0,0,0,0,0,0,0,0,0,0,0,0,0,0
Time_to_each_n_Gens=23.658,23.958,23.173,0.000,23.945,23.936,23.938,23.959,23.948,0.000,23.955,23.946,23.958,23.433,23.955,0.000,23.958,23.964,23.946,23.966,23.960,0.000,23.973,23.940,23.934,23.902,23.125,0.000,23.894,23.958,23.968,23.933,23.968,0.000,23.972,23.943,23.972,23.955,23.294,22.981,23.954,23.938,23.973,23.959,23.967,23.967,23.962,23.971,23.957,23.938,23.960,23.823,23.973,23.299,23.968,23.940,23.972,23.970,23.950,23.961,23.961,23.954,23.966,23.469,23.149,23.414,23.956,23.961,23.950,23.944,23.970,23.969,23.905,23.952,23.954,23.883,23.965,23.950,23.952,23.902,23.962,22.959,23.966,23.972,23.941,23.964,23.961,23.945,23.955,23.949,23.964,23.962,23.953,23.962,23.968,23.972
Min_Pt_OD=0,0,0,0,0,0,0,0,0,0,0,0,0,0,0,0,0,0,0,0,0,0,0,0,0,0,0,0,0,0,0,0,0,0,0,0,0,0,0,0,0,0,0,0,0,0,0,0
Min_Pt_t=0,0,0,0,0,0,0,0,0,0,0,0,0,0,0,0,0,0,0,0,0,0,0,0,0,0,0,0,0,0,0,0,0,0,0,0,0,0,0,0,0,0,0,0,0,0,0,0
TO_OD=0,0,0,0,0,0,0,0,0,0,0,0,0,0,0,0,0,0,0,0,0,0,0,0,0,0,0,0,0,0,0,0,0,0,0,0,0,0,0,0,0,0,0,0,0,0,0,0
Ref_ID=A01
Multi_Refs=single_ref
test=A01,A02,A03,A04,A05,A06,A07,A08,A09,A10,A11,A12,B01,B02,B03,B04,B05,B06,B07,B08,B09,B10,B11,B12,C01,C02,C03,C04,C05,C06,C07,C08,C09,C10,C11,C12,D01,D02,D03,D04,D05,D06,D07,D08,D09,D10,D11,D12,E01,E02,E03,E04,E05,E06,E07,E08,E09,E10,E11,E12,F01,F02,F03,F04,F05,F06,F07,F08,F09,F10,F11,F12,G01,G02,G03,G04,G05,G06,G07,G08,G09,G10,G11,G12,H01,H02,H03,H04,H05,H06,H07,H08,H09,H10,H11,H12
Start_Time_Now=3.2620185304E+9
Start_Date="5/14/2007+1:15 PM"
pv_to_plate_order=no
gen_time_cutoff=0.000
Drug_Name=nd?:;-ud+0,nd?:;-ud+0,nd?:;-ud+0,nd?:;-ud+0,nd?:;-ud+0,nd?:;-ud+0,nd?:;-ud+0,nd?:;-ud+0,nd?:;-ud+0,nd?:;-ud+0,nd?:;-ud+0,nd?:;-ud+0,nd?:;-ud+0,nd?:;-ud+0,nd?:;-ud+0,nd?:;-ud+0,nd?:;-ud+0,nd?:;-ud+0,nd?:;-ud+0,nd?:;-ud+0,nd?:;-ud+0,nd?:;-ud+0,nd?:;-ud+0,nd?:;-ud+0,nd?:;-ud+0,nd?:;-ud+0,nd?:;-ud+0,nd?:;-ud+0,nd?:;-ud+0,nd?:;-ud+0,nd?:;-ud+0,nd?:;-ud+0,nd?:;-ud+0,nd?:;-ud+0,nd?:;-ud+0,nd?:;-ud+0,nd?:;-ud+0,nd?:;-ud+0,nd?:;-ud+0,nd?:;-ud+0,nd?:;-ud+0,nd?:;-ud+0,nd?:;-ud+0,nd?:;-ud+0,nd?:;-ud+0,nd?:;-ud+0,nd?:;-ud+0,nd?:;-ud+0,nd?:;-ud+0,nd?:;-ud+0,nd?:;-ud+0,nd?:;-ud+0,nd?:;-ud+0,nd?:;-ud+0,nd?:;-ud+0,nd?:;-ud+0,nd?:;-ud+0,nd?:;-ud+0,nd?:;-ud+0,nd?:;-ud+0,nd?:;-ud+0,nd?:;-ud+0,nd?:;-ud+0,nd?:;-ud+0,nd?:;-ud+0,nd?:;-ud+0,nd?:;-ud+0,nd?:;-ud+0,nd?:;-ud+0,nd?:;-ud+0,nd?:;-ud+0,nd?:;-ud+0,nd?:;-ud+0,nd?:;-ud+0,nd?:;-ud+0,nd?:;-ud+0,nd?:;-ud+0,nd?:;-ud+0,nd?:;-ud+0,nd?:;-ud+0,nd?:;-ud+0,nd?:;-ud+0,nd?:;-ud+0,nd?:;-ud+0,nd?:;-ud+0,nd?:;-ud+0,nd?:;-ud+0,nd?:;-ud+0,nd?:;-ud+0,nd?:;-ud+0,nd?:;-ud+0,nd?:;-ud+0,nd?:;-ud+0,nd?:;-ud+0,nd?:;-ud+0,nd?:;-ud+0
Drug_Well_Pos=A01,A02,A03,A04,A05,A06,B01,B02,B03,B04,B05,B06,C01,C02,C03,C04,C05,C06,D01,D02,D03,D04,D05,D06,E01,E02,E03,E04,E05,E06,F01,F02,F03,F04,F05,F06,G01,G02,G03,G04,G05,G06,H01,H02,H03,H04,H05,H06,A07,A08,A09,A10,A11,A12,B07,B08,B09,B10,B11,B12,C07,C08,C09,C10,C11,C12,D07,D08,D09,D10,D11,D12,E07,E08,E09,E10,E11,E12,F07,F08,F09,F10,F11,F12,G07,G08,G09,G10,G11,G12,H07,H08,H09,H10,H11,H12
Avg_G_tcut=5.906,8.044,5.830,0.000,6.120,5.599,5.784,7.096,6.025,0.000,5.799,5.836,5.716,7.092,5.767,0.000,5.869,5.513,6.665,8.158,5.656,0.000,5.598,5.598,5.920,6.711,5.390,0.000,5.564,5.659,5.900,6.806,5.708,0.000,5.515,5.535,6.559,8.552,6.195,5.751,5.447,5.806,9.548,8.792,7.585,10.608,9.826,6.651,5.861,5.730,5.858,6.335,5.575,5.689,5.448,5.715,5.473,6.096,5.774,6.249,5.712,5.729,5.642,5.827,5.821,6.072,5.563,5.529,5.475,6.051,5.687,6.045,5.607,5.570,5.380,5.879,5.835,6.020,5.629,5.685,5.616,5.910,5.821,6.155,6.263,7.287,5.696,6.355,6.650,6.317,9.914,13.842,6.367,7.113,6.752,6.493
t0_from_interval=0.406,3.164,2.495,0.000,2.759,1.758,2.312,4.436,4.175,0.000,2.509,2.780,3.600,3.321,2.744,0.000,1.546,2.771,7.636,4.442,0.970,0.000,0.807,0.894,3.649,3.513,1.451,0.000,1.116,0.454,3.896,4.190,0.702,0.000,-1.672,-1.560,7.461,10.997,7.224,4.920,-0.058,3.225,11.886,10.137,9.188,12.117,11.981,7.388,3.398,2.835,2.727,2.353,0.050,1.394,0.873,1.039,1.326,3.150,2.611,4.691,1.550,1.601,3.647,-0.099,6.242,5.247,-0.466,1.196,-0.619,-0.567,2.382,4.859,-0.885,1.391,2.628,-2.238,2.618,5.635,-1.754,5.945,1.026,2.780,4.439,7.281,6.650,11.115,3.811,3.320,7.108,6.607,11.832,13.947,5.778,7.865,7.408,6.259
Sum_Delta_Ref=0.000,2.087,0.087,-1.000,0.198,0.060,0.629,2.147,0.962,-1.000,0.841,0.978,0.948,2.048,0.796,-1.000,0.530,0.445,2.577,2.656,0.164,-1.000,0.447,0.485,1.213,1.687,0.568,-1.000,0.264,0.486,1.110,1.807,0.142,-1.000,1.664,1.610,2.507,3.361,2.199,0.900,1.375,0.845,3.492,3.305,3.101,3.582,3.546,2.538,1.020,0.633,0.901,0.877,0.949,0.074,0.880,0.309,0.421,0.225,0.775,1.161,0.217,0.118,0.858,0.497,1.796,1.569,1.020,0.263,1.297,0.567,0.477,1.194,1.095,0.125,0.024,1.342,0.797,1.680,1.501,1.493,0.130,0.082,1.254,2.248,2.132,3.198,0.893,0.891,2.494,2.230,3.552,3.684,2.088,2.791,2.520,2.225
Gens_at_time_G=4.006,2.979,3.975,0.000,3.912,4.275,4.138,3.376,3.975,0.000,4.131,4.103,4.191,3.304,4.154,0.000,4.082,4.347,3.593,2.938,4.236,0.000,4.283,4.277,4.043,3.561,4.291,0.000,4.294,4.234,4.062,3.517,4.199,0.000,4.347,4.326,3.655,2.801,3.760,3.996,4.398,4.123,2.511,2.725,3.160,2.259,2.439,3.604,4.088,4.177,4.090,3.760,4.300,4.096,4.400,4.189,4.380,3.932,4.148,3.834,4.195,4.181,4.248,4.027,3.977,3.856,4.306,4.333,4.374,3.957,4.214,3.965,4.263,4.300,4.452,4.062,4.107,3.979,4.255,4.205,4.267,3.885,4.117,3.895,3.823,3.289,4.207,3.768,3.602,3.791,2.417,1.731,3.762,3.369,3.550,3.692
G_Int_tcut=5.804,6.981,5.202,0.000,5.415,5.188,5.225,5.783,4.975,0.000,5.192,5.158,4.858,6.087,5.106,0.000,5.490,4.875,4.540,6.646,5.427,0.000,5.409,5.389,5.017,5.725,5.051,0.000,5.304,5.551,4.941,5.614,5.541,0.000,5.899,5.896,4.517,4.626,4.274,4.519,5.460,5.024,4.814,5.072,4.677,5.245,4.913,4.601,5.029,5.052,5.192,5.710,5.563,5.348,5.249,5.467,5.170,5.295,5.144,5.026,5.342,5.346,4.784,5.852,4.252,4.712,5.671,5.253,5.617,6.194,5.122,4.820,5.815,5.246,4.790,6.430,5.197,4.604,6.041,4.271,5.375,5.194,4.743,4.285,4.523,3.907,4.790,5.474,4.677,4.574,5.019,5.786,4.831,4.779,4.665,4.798
Sum_Del_12=0.000,0.300,0.017,0.520,0.071,0.086,0.156,0.307,0.190,0.507,0.253,0.218,0.195,0.261,0.206,0.520,0.136,0.144,0.401,0.352,0.058,0.506,0.016,0.001,0.217,0.208,0.070,0.509,0.083,0.021,0.226,0.248,0.011,0.524,0.282,0.243,0.391,0.502,0.396,0.228,0.143,0.243,0.491,0.471,0.465,0.509,0.519,0.404,0.202,0.210,0.208,0.042,0.111,0.050,0.104,0.059,0.039,0.112,0.183,0.203,0.102,0.106,0.253,0.057,0.328,0.280,0.089,0.027,0.168,0.298,0.160,0.236,0.146,0.061,0.114,0.376,0.174,0.299,0.211,0.323,0.062,0.010,0.244,0.375,0.337,0.455,0.191,0.171,0.399,0.374,0.524,0.498,0.319,0.420,0.398,0.352
Sum_Del_20=0.000,1.998,0.086,3.732,0.187,0.067,0.613,2.061,0.930,3.707,0.818,0.951,0.925,1.964,0.776,3.725,0.517,0.442,2.477,2.547,0.150,3.709,0.424,0.459,1.175,1.621,0.538,3.710,0.241,0.461,1.078,1.737,0.130,3.740,1.601,1.548,2.410,3.225,2.122,0.880,1.313,0.825,3.349,3.169,2.977,3.435,3.400,2.442,0.990,0.621,0.875,0.840,0.910,0.075,0.837,0.288,0.392,0.219,0.755,1.122,0.219,0.122,0.843,0.479,1.734,1.518,0.975,0.244,1.242,0.554,0.471,1.164,1.051,0.111,0.041,1.302,0.779,1.626,1.444,1.449,0.117,0.078,1.215,2.169,2.055,3.073,0.871,0.858,2.399,2.152,3.406,3.531,2.012,2.680,2.424,2.148
Sum_Del_24=0.000,3.655,0.060,6.759,0.407,0.482,0.451,3.383,1.151,6.731,0.714,0.976,0.738,3.303,0.619,6.752,0.431,0.166,3.745,4.386,0.633,6.733,1.020,1.085,1.341,2.594,1.255,6.728,0.934,1.012,1.173,2.768,0.493,6.771,2.460,2.412,3.575,5.370,2.860,0.901,2.353,0.677,5.739,5.354,4.789,5.941,5.807,3.624,1.056,0.345,0.904,1.388,1.586,0.158,1.760,0.743,1.247,0.372,0.590,1.572,0.117,0.248,0.545,0.624,2.117,1.969,1.742,0.966,2.167,0.514,0.126,1.430,1.750,0.713,0.892,1.564,0.715,2.001,2.132,1.375,0.613,0.206,1.308,2.970,2.773,4.873,0.647,1.359,3.558,2.982,5.827,6.256,2.857,4.191,3.632,3.083
Sum_12=0.596,0.296,0.613,0.076,0.525,0.510,0.440,0.289,0.405,0.089,0.343,0.378,0.401,0.335,0.389,0.076,0.460,0.452,0.194,0.244,0.538,0.090,0.612,0.597,0.379,0.388,0.666,0.087,0.513,0.617,0.370,0.348,0.585,0.071,0.878,0.839,0.205,0.094,0.199,0.368,0.739,0.353,0.105,0.125,0.130,0.087,0.077,0.192,0.394,0.386,0.388,0.554,0.707,0.546,0.699,0.537,0.557,0.484,0.413,0.393,0.494,0.489,0.343,0.652,0.268,0.316,0.685,0.569,0.764,0.894,0.436,0.360,0.741,0.534,0.482,0.972,0.422,0.297,0.806,0.273,0.533,0.586,0.352,0.221,0.259,0.140,0.405,0.425,0.197,0.221,0.072,0.098,0.277,0.176,0.198,0.243
Sum_20=3.858,1.860,3.945,0.126,3.671,3.791,3.245,1.797,2.928,0.151,3.040,2.907,2.934,1.894,3.082,0.133,3.341,3.416,1.381,1.311,4.008,0.149,4.282,4.317,2.684,2.238,4.396,0.149,4.099,4.320,2.781,2.121,3.988,0.118,5.459,5.406,1.448,0.633,1.736,2.978,5.171,3.033,0.509,0.689,0.881,0.423,0.458,1.416,2.869,3.238,2.983,3.018,4.768,3.783,4.695,4.146,4.251,3.639,3.103,2.736,3.639,3.736,3.015,4.337,2.124,2.340,4.833,4.102,5.100,4.412,3.387,2.694,4.909,3.969,3.817,5.161,3.080,2.232,5.302,2.409,3.975,3.780,2.643,1.689,1.803,0.785,2.987,3.000,1.459,1.706,0.452,0.327,1.847,1.178,1.434,1.711
Sum_24=6.911,3.255,6.970,0.152,6.504,7.392,6.459,3.528,5.760,0.180,6.196,5.935,6.173,3.608,6.291,0.159,6.480,7.077,3.166,2.525,7.544,0.178,7.931,7.995,5.569,4.317,8.165,0.183,7.845,7.923,5.737,4.143,7.404,0.140,9.370,9.323,3.336,1.540,4.051,6.010,9.264,6.234,1.172,1.556,2.122,0.970,1.104,3.287,5.855,6.566,6.007,5.523,8.497,7.069,8.671,7.654,8.158,6.539,6.320,5.338,7.027,7.159,6.366,7.534,4.793,4.942,8.653,7.877,9.077,7.425,6.785,5.481,8.661,7.624,7.803,8.474,6.196,4.910,9.043,5.536,7.524,6.705,5.603,3.941,4.137,2.038,6.263,5.552,3.353,3.929,1.084,0.654,4.053,2.720,3.279,3.828
G_by_Interval=5.804,6.981,5.202,0.000,5.415,5.188,5.225,5.783,4.975,0.000,5.192,5.158,4.858,6.087,5.106,0.000,5.490,4.875,4.540,6.646,5.427,0.000,5.409,5.389,5.017,5.725,5.051,0.000,5.304,5.551,4.941,5.614,5.541,0.000,5.899,5.896,4.517,4.626,4.274,4.519,5.460,5.024,4.814,5.072,4.677,5.245,4.913,4.601,5.029,5.052,5.192,5.710,5.563,5.348,5.249,5.467,5.170,5.295,5.144,5.026,5.342,5.346,4.784,5.852,4.252,4.712,5.671,5.253,5.617,6.194,5.122,4.820,5.815,5.246,4.790,6.430,5.197,4.604,6.041,4.271,5.375,5.194,4.743,4.285,4.523,3.907,4.790,5.474,4.677,4.574,5.019,5.786,4.831,4.779,4.665,4.798
Avg_G_t8=5.906,8.044,5.830,0.000,6.120,5.599,5.784,7.096,6.025,0.000,5.799,5.836,5.716,7.092,5.767,0.000,5.869,5.513,6.665,8.158,5.656,0.000,5.598,5.598,5.920,6.711,5.390,0.000,5.564,5.659,5.900,6.806,5.708,0.000,5.515,5.535,6.559,8.552,6.195,5.751,5.447,5.806,9.548,8.792,7.585,10.608,9.826,6.651,5.861,5.730,5.858,6.335,5.575,5.689,5.448,5.715,5.473,6.096,5.774,6.249,5.712,5.729,5.642,5.827,5.821,6.072,5.563,5.529,5.475,6.051,5.687,6.045,5.607,5.570,5.380,5.879,5.835,6.020,5.629,5.685,5.616,5.910,5.821,6.155,6.263,7.287,5.696,6.355,6.650,6.317,9.914,13.842,6.367,7.113,6.752,6.493
G_int_t8=5.804,6.981,5.202,0.000,5.415,5.188,5.225,5.783,4.975,0.000,5.192,5.158,4.858,6.087,5.106,0.000,5.490,4.875,4.540,6.646,5.427,0.000,5.409,5.389,5.017,5.725,5.051,0.000,5.304,5.551,4.941,5.614,5.541,0.000,5.899,5.896,4.517,4.626,4.274,4.519,5.460,5.024,4.814,5.072,4.677,5.245,4.913,4.601,5.029,5.052,5.192,5.710,5.563,5.348,5.249,5.467,5.170,5.295,5.144,5.026,5.342,5.346,4.784,5.852,4.252,4.712,5.671,5.253,5.617,6.194,5.122,4.820,5.815,5.246,4.790,6.430,5.197,4.604,6.041,4.271,5.375,5.194,4.743,4.285,4.523,3.907,4.790,5.474,4.677,4.574,5.019,5.786,4.831,4.779,4.665,4.798
Avg_G_t12=5.906,8.044,5.830,0.000,6.120,5.599,5.784,7.096,6.025,0.000,5.799,5.836,5.716,7.092,5.767,0.000,5.869,5.513,6.665,8.158,5.656,0.000,5.598,5.598,5.920,6.711,5.390,0.000,5.564,5.659,5.900,6.806,5.708,0.000,5.515,5.535,6.559,8.552,6.195,5.751,5.447,5.806,9.548,8.792,7.585,10.608,9.826,6.651,5.861,5.730,5.858,6.335,5.575,5.689,5.448,5.715,5.473,6.096,5.774,6.249,5.712,5.729,5.642,5.827,5.821,6.072,5.563,5.529,5.475,6.051,5.687,6.045,5.607,5.570,5.380,5.879,5.835,6.020,5.629,5.685,5.616,5.910,5.821,6.155,6.263,7.287,5.696,6.355,6.650,6.317,9.914,13.842,6.367,7.113,6.752,6.493
G_int_t12=5.804,6.981,5.202,0.000,5.415,5.188,5.225,5.783,4.975,0.000,5.192,5.158,4.858,6.087,5.106,0.000,5.490,4.875,4.540,6.646,5.427,0.000,5.409,5.389,5.017,5.725,5.051,0.000,5.304,5.551,4.941,5.614,5.541,0.000,5.899,5.896,4.517,4.626,4.274,4.519,5.460,5.024,4.814,5.072,4.677,5.245,4.913,4.601,5.029,5.052,5.192,5.710,5.563,5.348,5.249,5.467,5.170,5.295,5.144,5.026,5.342,5.346,4.784,5.852,4.252,4.712,5.671,5.253,5.617,6.194,5.122,4.820,5.815,5.246,4.790,6.430,5.197,4.604,6.041,4.271,5.375,5.194,4.743,4.285,4.523,3.907,4.790,5.474,4.677,4.574,5.019,5.786,4.831,4.779,4.665,4.798
Avg_G_inflex=5.387,7.387,5.398,0.000,5.558,5.154,5.443,6.996,5.678,0.000,5.534,5.613,5.707,7.031,5.618,0.000,5.430,5.258,6.770,8.240,5.214,0.000,5.067,5.138,5.762,6.524,5.380,0.000,5.182,4.984,5.849,6.553,5.132,0.000,4.672,4.649,6.986,9.085,6.446,5.595,4.752,5.448,9.931,9.667,7.768,11.407,10.460,6.691,5.653,5.388,5.609,5.894,5.419,5.385,4.865,5.094,5.110,5.307,5.525,5.891,5.394,5.411,5.448,5.101,5.968,5.963,4.811,5.116,4.749,5.314,5.360,5.701,4.970,5.113,5.074,4.772,5.563,6.061,4.653,5.644,5.488,5.597,5.758,6.227,6.702,7.825,5.738,5.921,6.739,6.349,10.407,15.050,6.590,7.543,6.987,6.784
G_int_inflex=3.904,5.057,4.533,0.000,3.871,3.842,4.076,5.470,4.273,0.000,3.897,4.201,4.270,5.887,3.992,0.000,4.169,3.946,4.514,6.473,3.779,0.000,3.918,3.987,4.465,5.410,5.024,0.000,3.584,3.807,4.213,5.101,4.072,0.000,3.660,3.609,4.502,4.660,4.093,4.024,3.732,4.004,4.971,5.238,4.656,5.545,5.085,4.580,4.172,3.771,4.147,4.975,5.268,3.944,4.075,3.639,3.790,3.769,4.303,4.323,3.875,3.861,3.843,3.838,4.382,4.455,3.795,3.905,3.826,5.131,3.927,4.035,3.717,4.059,3.793,4.525,4.139,4.281,3.635,3.913,5.121,3.724,4.506,4.299,4.371,4.050,4.092,4.294,4.511,4.359,5.177,6.441,4.658,4.741,4.412,4.472
G_by_Interval_g4=5.093,6.981,5.202,0.000,5.415,4.711,4.804,5.783,4.975,0.000,4.538,4.699,4.705,6.087,4.669,0.000,5.002,4.504,4.540,6.646,4.863,0.000,4.995,5.019,4.843,5.725,4.798,0.000,4.654,4.999,4.798,5.614,5.036,0.000,5.167,5.144,4.517,4.626,4.274,4.519,5.010,4.661,4.814,5.072,4.677,5.245,4.913,4.601,4.727,4.592,4.742,5.710,5.109,4.857,4.953,4.921,4.719,5.295,4.729,5.026,4.801,4.863,4.444,5.285,4.252,4.712,5.068,4.801,5.020,6.194,4.689,4.820,5.073,4.867,4.427,6.078,4.850,4.604,5.238,4.201,4.808,5.194,4.640,4.285,4.523,3.907,4.600,5.474,4.677,4.574,5.019,5.786,4.831,4.779,4.665,4.798
G_int_t8_g4=5.093,6.981,5.202,0.000,5.415,4.711,4.804,5.783,4.975,0.000,4.538,4.699,4.705,6.087,4.669,0.000,5.002,4.504,4.540,6.646,4.863,0.000,4.995,5.019,4.843,5.725,4.798,0.000,4.654,4.999,4.798,5.614,5.036,0.000,5.167,5.144,4.517,4.626,4.274,4.519,5.010,4.661,4.814,5.072,4.677,5.245,4.913,4.601,4.727,4.592,4.742,5.710,5.109,4.857,4.953,4.921,4.719,5.295,4.729,5.026,4.801,4.863,4.444,5.285,4.252,4.712,5.068,4.801,5.020,6.194,4.689,4.820,5.073,4.867,4.427,6.078,4.850,4.604,5.238,4.201,4.808,5.194,4.640,4.285,4.523,3.907,4.600,5.474,4.677,4.574,5.019,5.786,4.831,4.779,4.665,4.798
G_int_t12_g4=5.093,6.981,5.202,0.000,5.415,4.711,4.804,5.783,4.975,0.000,4.538,4.699,4.705,6.087,4.669,0.000,5.002,4.504,4.540,6.646,4.863,0.000,4.995,5.019,4.843,5.725,4.798,0.000,4.654,4.999,4.798,5.614,5.036,0.000,5.167,5.144,4.517,4.626,4.274,4.519,5.010,4.661,4.814,5.072,4.677,5.245,4.913,4.601,4.727,4.592,4.742,5.710,5.109,4.857,4.953,4.921,4.719,5.295,4.729,5.026,4.801,4.863,4.444,5.285,4.252,4.712,5.068,4.801,5.020,6.194,4.689,4.820,5.073,4.867,4.427,6.078,4.850,4.604,5.238,4.201,4.808,5.194,4.640,4.285,4.523,3.907,4.600,5.474,4.677,4.574,5.019,5.786,4.831,4.779,4.665,4.798
G_int_inflex_g4=3.904,5.057,4.533,0.000,3.871,3.842,4.076,5.470,4.273,0.000,3.897,4.201,4.270,5.887,3.992,0.000,4.169,3.946,4.514,6.473,3.779,0.000,3.918,3.987,4.465,5.410,4.774,0.000,3.584,3.807,4.213,5.101,4.072,0.000,3.660,3.609,4.502,4.660,4.093,4.024,3.732,4.004,4.971,5.238,4.656,5.545,5.085,4.580,4.172,3.771,4.147,4.975,4.895,3.944,4.075,3.639,3.790,3.769,4.303,4.323,3.875,3.861,3.843,3.838,4.382,4.455,3.795,3.905,3.826,5.131,3.927,4.035,3.717,4.059,3.793,4.525,4.139,4.281,3.635,3.913,4.618,3.724,4.506,4.299,4.371,4.050,4.092,4.294,4.511,4.359,5.177,6.441,4.658,4.741,4.412,4.472
Time_Inflex=16.388,16.388,20.058,0.239,14.430,18.589,19.324,22.016,20.058,0.239,20.058,20.792,18.834,22.016,18.345,0.239,19.079,20.058,23.239,21.771,16.388,0.239,16.388,15.898,21.282,22.994,22.994,0.239,16.388,17.121,18.345,21.526,18.589,0.239,14.185,14.675,21.282,22.994,20.547,19.568,15.164,20.547,23.729,22.016,23.239,23.239,23.239,23.729,20.058,18.834,20.058,20.058,23.729,16.388,19.079,16.388,16.632,16.388,21.771,20.547,17.121,16.388,19.568,14.919,23.239,22.016,16.388,17.366,16.632,14.675,18.834,19.568,14.675,18.834,19.568,14.675,18.834,20.547,15.164,21.526,23.729,15.164,23.729,23.729,19.813,22.994,18.100,16.632,22.261,22.016,23.484,23.484,20.547,21.526,21.037,19.568
OD_Inflex=0.194,0.135,0.262,0.073,0.162,0.248,0.246,0.196,0.233,0.073,0.252,0.262,0.218,0.195,0.214,0.071,0.233,0.276,0.224,0.165,0.205,0.072,0.215,0.203,0.252,0.231,0.345,0.072,0.208,0.233,0.193,0.208,0.248,0.075,0.202,0.211,0.187,0.148,0.203,0.238,0.209,0.270,0.134,0.132,0.174,0.118,0.129,0.227,0.234,0.236,0.243,0.227,0.350,0.187,0.289,0.211,0.218,0.198,0.286,0.229,0.205,0.196,0.246,0.185,0.277,0.247,0.234,0.229,0.250,0.176,0.236,0.215,0.192,0.262,0.280,0.197,0.218,0.221,0.220,0.278,0.342,0.170,0.304,0.262,0.179,0.177,0.197,0.168,0.205,0.225,0.129,0.101,0.188,0.166,0.178,0.169
Time_Saturation=21.526,19.079,20.547,0.239,19.079,22.016,22.016,22.505,23.973,0.239,23.973,23.973,0.000,0.000,22.505,0.239,23.484,23.973,0.000,0.000,23.973,0.239,23.973,0.000,22.016,23.484,23.484,0.239,21.282,23.239,0.000,23.973,0.000,0.239,0.000,0.000,0.000,23.729,23.729,23.484,22.505,21.037,0.000,0.000,0.000,0.000,0.000,0.000,0.000,23.973,0.000,21.526,0.000,23.484,22.261,22.016,22.505,20.547,22.505,22.016,20.302,0.000,0.000,23.973,0.000,22.505,20.547,23.973,20.792,20.547,0.000,20.058,20.547,23.239,0.000,21.526,0.000,22.505,0.000,22.016,0.000,23.729,0.000,0.000,0.000,0.000,0.000,0.000,0.000,22.505,0.000,0.000,21.526,0.000,0.000,22.994
OD_Saturation=0.286,0.155,0.267,0.073,0.236,0.324,0.296,0.199,0.288,0.073,0.319,0.320,0.000,0.000,0.304,0.071,0.305,0.361,0.000,0.000,0.344,0.072,0.352,0.000,0.273,0.235,0.358,0.072,0.321,0.344,0.000,0.230,0.000,0.075,0.000,0.000,0.000,0.162,0.261,0.302,0.358,0.281,0.000,0.000,0.000,0.000,0.000,0.000,0.000,0.325,0.000,0.247,0.000,0.309,0.355,0.316,0.354,0.260,0.300,0.245,0.279,0.000,0.000,0.304,0.000,0.252,0.324,0.363,0.335,0.267,0.000,0.222,0.320,0.349,0.000,0.294,0.000,0.259,0.000,0.291,0.000,0.286,0.000,0.000,0.000,0.000,0.000,0.000,0.000,0.227,0.000,0.000,0.208,0.000,0.000,0.231
Ref_Well_Name=A01,A01,A01,A01,A01,A01,A01,A01,A01,A01,A01,A01,A01,A01,A01,A01,A01,A01,A01,A01,A01,A01,A01,A01,A01,A01,A01,A01,A01,A01,A01,A01,A01,A01,A01,A01,A01,A01,A01,A01,A01,A01,A01,A01,A01,A01,A01,A01,A01,A01,A01,A01,A01,A01,A01,A01,A01,A01,A01,A01,A01,A01,A01,A01,A01,A01,A01,A01,A01,A01,A01,A01,A01,A01,A01,A01,A01,A01,A01,A01,A01,A01,A01,A01,A01,A01,A01,A01,A01,A01,A01,A01,A01,A01,A01,A01
Ratio_Avg_G=1.000,0.734,1.013,Inf,0.965,1.055,1.021,0.832,0.980,Inf,1.018,1.012,1.033,0.833,1.024,Inf,1.006,1.071,0.886,0.724,1.044,Inf,1.055,1.055,0.998,0.880,1.096,Inf,1.061,1.044,1.001,0.868,1.035,Inf,1.071,1.067,0.900,0.691,0.953,1.027,1.084,1.017,0.619,0.672,0.779,0.557,0.601,0.888,1.008,1.031,1.008,0.932,1.059,1.038,1.084,1.033,1.079,0.969,1.023,0.945,1.034,1.031,1.047,1.013,1.015,0.973,1.062,1.068,1.079,0.976,1.038,0.977,1.053,1.060,1.098,1.005,1.012,0.981,1.049,1.039,1.052,0.999,1.015,0.960,0.943,0.810,1.037,0.929,0.888,0.935,0.596,0.427,0.928,0.830,0.875,0.910
Ratio_Fit_G=1.000,0.926,0.728,Inf,1.115,0.936,0.941,0.714,0.884,Inf,0.951,0.862,0.920,0.674,1.047,Inf,0.908,0.913,0.914,0.650,1.034,Inf,0.997,1.006,0.861,0.658,0.654,Inf,1.085,0.996,1.007,0.775,0.922,Inf,1.058,1.016,0.946,1.007,1.057,0.978,1.096,0.937,1.024,0.944,0.992,1.029,1.029,0.898,0.902,1.019,0.881,0.816,0.539,1.028,0.883,1.140,1.027,1.180,0.827,0.898,1.024,1.051,0.983,1.193,0.856,0.880,0.963,0.965,0.966,0.963,0.956,0.992,1.040,0.886,0.952,1.201,0.922,0.944,1.005,0.990,0.615,1.231,0.775,0.903,1.096,1.165,1.008,0.969,0.927,0.951,1.014,1.245,0.941,0.974,0.984,0.999
Ratio_G_Int=1.000,0.831,1.116,Inf,1.072,1.119,1.111,1.004,1.167,Inf,1.118,1.125,1.195,0.954,1.137,Inf,1.057,1.191,1.278,0.873,1.069,Inf,1.073,1.077,1.157,1.014,1.149,Inf,1.094,1.046,1.175,1.034,1.047,Inf,0.984,0.984,1.285,1.255,1.358,1.284,1.063,1.155,1.206,1.144,1.241,1.107,1.181,1.262,1.154,1.149,1.118,1.017,1.043,1.085,1.106,1.062,1.123,1.096,1.128,1.155,1.086,1.086,1.213,0.992,1.365,1.232,1.023,1.105,1.033,0.937,1.133,1.204,0.998,1.106,1.212,0.903,1.117,1.261,0.961,1.359,1.080,1.117,1.224,1.354,1.283,1.485,1.212,1.060,1.241,1.269,1.156,1.003,1.202,1.215,1.244,1.210
Ratio_t0_Fit=1.000,0.322,0.509,Inf,0.929,0.331,0.329,0.239,0.294,Inf,0.263,0.283,0.314,0.239,0.348,Inf,0.367,0.317,0.225,0.230,0.414,Inf,0.868,0.897,0.247,0.242,0.275,Inf,0.949,1.131,0.311,0.222,0.655,Inf,1.676,0.980,0.223,0.216,0.251,0.338,0.749,0.329,0.213,0.218,0.219,0.212,0.213,0.225,0.264,0.317,0.304,0.285,0.266,0.911,2.292,0.359,33.422,0.350,0.227,0.249,0.606,0.993,0.280,0.993,0.197,0.271,0.375,1.900,6.927,0.787,0.374,0.329,1.260,0.663,0.294,0.865,0.343,0.287,0.849,0.281,0.259,0.401,0.243,0.231,0.256,0.217,0.324,0.607,0.224,0.248,0.213,0.211,0.276,0.227,0.238,0.257
Ratio_t0_G_Int=1.000,0.128,0.163,Inf,0.147,0.231,0.176,0.092,0.097,Inf,0.162,0.146,0.113,0.122,0.148,Inf,0.263,0.147,0.053,0.091,0.419,Inf,0.503,0.455,0.111,0.116,0.280,Inf,0.364,0.894,0.104,0.097,0.579,Inf,-0.243,-0.261,0.054,0.037,0.056,0.083,-6.975,0.126,0.034,0.040,0.044,0.034,0.034,0.055,0.120,0.143,0.149,0.173,8.166,0.292,0.466,0.391,0.306,0.129,0.156,0.087,0.262,0.254,0.111,-4.089,0.065,0.077,-0.872,0.340,-0.656,-0.717,0.171,0.084,-0.459,0.292,0.155,-0.182,0.155,0.072,-0.232,0.068,0.396,0.146,0.092,0.056,0.061,0.037,0.107,0.122,0.057,0.062,0.034,0.029,0.070,0.052,0.055,0.065
Ref_Curve_Array=1,1,1,1,1,1,1,1,1,1,1,1,1,1,1,1,1,1,1,1,1,1,1,1,1,1,1,1,1,1,1,1,1,1,1,1,1,1,1,1,1,1,1,1,1,1,1,1,1,1,1,1,1,1,1,1,1,1,1,1,1,1,1,1,1,1,1,1,1,1,1,1,1,1,1,1,1,1,1,1,1,1,1,1,1,1,1,1,1,1,1,1,1,1,1,1
Default_ref=0
Comm_Map=,,,,,
Comm_Consol=,,,,,,,,
Comm_Screen=,,,,,
Analysis_Set=A,A,A,A,A,A,A,A,A,A,A,A,A,A,A,A,A,A,A,A,A,A,A,A,A,A,A,A,A,A,A,A,A,A,A,A,A,A,A,A,A,A,A,A,A,A,A,A,A,A,A,A,A,A,A,A,A,A,A,A,A,A,A,A,A,A,A,A,A,A,A,A,A,A,A,A,A,A,A,A,A,A,A,A,A,A,A,A,A,A,A,A,A,A,A,A
Ref_Type=single_ref,single_ref,single_ref,single_ref,single_ref,single_ref,single_ref,single_ref,single_ref,single_ref,single_ref,single_ref,single_ref,single_ref,single_ref,single_ref,single_ref,single_ref,single_ref,single_ref,single_ref,single_ref,single_ref,single_ref,single_ref,single_ref,single_ref,single_ref,single_ref,single_ref,single_ref,single_ref,single_ref,single_ref,single_ref,single_ref,single_ref,single_ref,single_ref,single_ref,single_ref,single_ref,single_ref,single_ref,single_ref,single_ref,single_ref,single_ref,single_ref,single_ref,single_ref,single_ref,single_ref,single_ref,single_ref,single_ref,single_ref,single_ref,single_ref,single_ref,single_ref,single_ref,single_ref,single_ref,single_ref,single_ref,single_ref,single_ref,single_ref,single_ref,single_ref,single_ref,single_ref,single_ref,single_ref,single_ref,single_ref,single_ref,single_ref,single_ref,single_ref,single_ref,single_ref,single_ref,single_ref,single_ref,single_ref,single_ref,single_ref,single_ref,single_ref,single_ref,single_ref,single_ref,single_ref,single_ref
Wells_In_Use=0,0,0,0,0,0,0,0,0,0,0,0,0,0,0,0,0,0,0,0,0,0,0,0,0,0,0,0,0,0,0,0,0,0,0,0,0,0,0,0,0,0,0,0,0,0,0,0,0,0,0,0,0,0,0,0,0,0,0,0,0,0,0,0,0,0,0,0,0,0,0,0,0,0,0,0,0,0,0,0,0,0,0,0,0,0,0,0,0,0,0,0,0,0,0,0
[Flor:]
[Flor2:]
[Lumin:]
[Data:]
Read=DateTime	RunT[s]	Temp	Well_1	Well_2	Well_3	Well_4	Well_5	Well_6	Well_7	Well_8	Well_9	Well_10	Well_11	Well_12	Well_13	Well_14	Well_15	Well_16	Well_17	Well_18	Well_19	Well_20	Well_21	Well_22	Well_23	Well_24	Well_25	Well_26	Well_27	Well_28	Well_29	Well_30	Well_31	Well_32	Well_33	Well_34	Well_35	Well_36	Well_37	Well_38	Well_39	Well_40	Well_41	Well_42	Well_43	Well_44	Well_45	Well_46	Well_47	Well_48	Well_49	Well_50	Well_51	Well_52	Well_53	Well_54	Well_55	Well_56	Well_57	Well_58	Well_59	Well_60	Well_61	Well_62	Well_63	Well_64	Well_65	Well_66	Well_67	Well_68	Well_69	Well_70	Well_71	Well_72	Well_73	Well_74	Well_75	Well_76	Well_77	Well_78	Well_79	Well_80	Well_81	Well_82	Well_83	Well_84	Well_85	Well_86	Well_87	Well_88	Well_89	Well_90	Well_91	Well_92	Well_93	Well_94	Well_95	Well_96
1=13:30:21	861	303	0.0882	0.0860	0.0870	0.0729	0.0888	0.0896	0.0836	0.0848	0.0863	0.0889	0.0952	0.0814	0.0860	0.0853	0.0824	0.0734	0.0883	0.0914	0.0928	0.0916	0.0882	0.0914	0.0812	0.0808	0.0819	0.0855	0.0840	0.0712	0.0844	0.0873	0.0889	0.0946	0.0863	0.0933	0.0790	0.0784	0.0805	0.0890	0.0907	0.0715	0.0934	0.0927	0.0972	0.0906	0.0968	0.0903	0.0838	0.0774	0.0783	0.0846	0.0877	0.0720	0.0935	0.0935	0.0944	0.0903	0.0852	0.0861	0.0814	0.0787	0.0793	0.0828	0.0868	0.0750	0.0992	0.0967	0.0949	0.0849	0.0877	0.0840	0.0803	0.0775	0.0757	0.0771	0.0818	0.0869	0.0889	0.0902	0.0800	0.0788	0.0775	0.0796	0.0752	0.0751	0.0743	0.0762	0.0719	0.0732	0.0758	0.0754	0.0760	0.0759	0.0774	0.0760	0.0758	0.0779
2=13:45:02	1742	298	0.0853	0.0841	0.0864	0.0724	0.0873	0.0870	0.0798	0.0824	0.0813	0.0879	0.0940	0.0809	0.0843	0.0827	0.0798	0.0705	0.0846	0.0877	0.0876	0.0882	0.0845	0.0899	0.0783	0.0785	0.0809	0.0832	0.0826	0.0702	0.0837	0.0859	0.0862	0.0918	0.0843	0.0914	0.0771	0.0769	0.0793	0.0873	0.0882	0.0711	0.0903	0.0904	0.0945	0.0917	0.0916	0.0896	0.0815	0.0775	0.0771	0.0836	0.0876	0.0723	0.0930	0.0907	0.0923	0.0892	0.0837	0.0841	0.0798	0.0760	0.0791	0.0824	0.0832	0.0751	0.0966	0.0971	0.0930	0.0830	0.0863	0.0876	0.0772	0.0763	0.0766	0.0773	0.0810	0.0869	0.0874	0.0896	0.0806	0.0765	0.0778	0.0777	0.0744	0.0734	0.0731	0.0764	0.0712	0.0711	0.0747	0.0753	0.0746	0.0746	0.0769	0.0760	0.0758	0.0762
3=13:59:42	2623	301	0.0872	0.0833	0.0851	0.0727	0.0867	0.0877	0.0800	0.0826	0.0819	0.0891	0.0930	0.0803	0.0844	0.0825	0.0801	0.0705	0.0862	0.0874	0.0897	0.0878	0.0868	0.0901	0.0787	0.0775	0.0806	0.0839	0.0817	0.0694	0.0832	0.0855	0.0846	0.0919	0.0838	0.0915	0.0778	0.0768	0.0794	0.0882	0.0885	0.0705	0.0914	0.0901	0.0950	0.0899	0.0912	0.0882	0.0820	0.0765	0.0778	0.0827	0.0856	0.0715	0.0923	0.0910	0.0927	0.0889	0.0827	0.0883	0.0792	0.0776	0.0786	0.0808	0.0847	0.0746	0.0972	0.0948	0.0935	0.0824	0.0863	0.0871	0.0797	0.0772	0.0756	0.0763	0.0809	0.0862	0.0881	0.0890	0.0787	0.0779	0.0758	0.0785	0.0739	0.0746	0.0726	0.0753	0.0717	0.0719	0.0749	0.0743	0.0751	0.0739	0.0779	0.0742	0.0769	0.0766
4=14:14:23	3504	298	0.0868	0.0833	0.0849	0.0718	0.0867	0.0873	0.0807	0.0830	0.0818	0.0903	0.0941	0.0815	0.0830	0.0824	0.0812	0.0721	0.0853	0.0882	0.0885	0.0891	0.0838	0.0906	0.0790	0.0788	0.0797	0.0842	0.0825	0.0707	0.0835	0.0847	0.0847	0.0913	0.0831	0.0877	0.0777	0.0772	0.0786	0.0866	0.0884	0.0701	0.0899	0.0904	0.0948	0.0903	0.0937	0.0895	0.0817	0.0763	0.0772	0.0824	0.0866	0.0711	0.0944	0.0900	0.0905	0.0887	0.0834	0.0897	0.0802	0.0765	0.0775	0.0821	0.0854	0.0744	0.0956	0.0953	0.0929	0.0827	0.0854	0.0888	0.0782	0.0766	0.0747	0.0770	0.0811	0.0863	0.0894	0.0877	0.0788	0.0776	0.0762	0.0781	0.0737	0.0741	0.0718	0.0748	0.0717	0.0718	0.0743	0.0744	0.0744	0.0745	0.0755	0.0750	0.0752	0.0769
5=14:29:04	4384	298	0.0866	0.0846	0.0844	0.0720	0.0864	0.0869	0.0807	0.0823	0.0818	0.0917	0.0926	0.0800	0.0836	0.0826	0.0806	0.0713	0.0857	0.0883	0.0900	0.0897	0.0841	0.0901	0.0781	0.0782	0.0802	0.0826	0.0820	0.0692	0.0837	0.0840	0.0846	0.0918	0.0840	0.0886	0.0781	0.0759	0.0792	0.0872	0.0881	0.0707	0.0899	0.0900	0.0949	0.0901	0.0921	0.0948	0.0812	0.0763	0.0777	0.0833	0.0868	0.0706	0.0916	0.0907	0.0910	0.0889	0.0836	0.0911	0.0803	0.0768	0.0780	0.0808	0.0847	0.0746	0.0965	0.0943	0.0936	0.0823	0.0857	0.0866	0.0784	0.0763	0.0741	0.0765	0.0807	0.0861	0.0881	0.0878	0.0779	0.0775	0.0764	0.0777	0.0742	0.0745	0.0731	0.0754	0.0716	0.0722	0.0747	0.0742	0.0751	0.0731	0.0759	0.0742	0.0762	0.0769
6=14:43:45	5265	303	0.0901	0.0834	0.0859	0.0723	0.0887	0.0868	0.0812	0.0835	0.0804	0.0917	0.0930	0.0818	0.0845	0.0829	0.0821	0.0719	0.0858	0.0885	0.0890	0.0904	0.0845	0.0879	0.0798	0.0786	0.0811	0.0866	0.0845	0.0705	0.0842	0.0848	0.0855	0.0922	0.0834	0.0908	0.0782	0.0775	0.0790	0.0869	0.0891	0.0709	0.0924	0.0901	0.0941	0.0904	0.0931	0.0980	0.0818	0.0767	0.0769	0.0835	0.0873	0.0708	0.0932	0.0909	0.0923	0.0886	0.0842	0.0935	0.0804	0.0772	0.0795	0.0828	0.0864	0.0750	0.0985	0.0958	0.0939	0.0827	0.0849	0.0890	0.0794	0.0777	0.0761	0.0770	0.0801	0.0856	0.0884	0.0893	0.0793	0.0779	0.0777	0.0779	0.0733	0.0747	0.0735	0.0747	0.0714	0.0726	0.0744	0.0741	0.0746	0.0745	0.0756	0.0750	0.0756	0.0771
7=14:58:26	6146	300	0.0888	0.0831	0.0844	0.0721	0.0868	0.0864	0.0813	0.0828	0.0811	0.0913	0.0915	0.0801	0.0846	0.0830	0.0810	0.0719	0.0848	0.0883	0.0903	0.0871	0.0840	0.0904	0.0792	0.0776	0.0810	0.0844	0.0829	0.0701	0.0845	0.0863	0.0853	0.0911	0.0840	0.0898	0.0784	0.0766	0.0784	0.0869	0.0887	0.0708	0.0896	0.0898	0.0946	0.0898	0.0929	0.0968	0.0808	0.0758	0.0761	0.0835	0.0874	0.0717	0.0918	0.0895	0.0917	0.0890	0.0832	0.0934	0.0794	0.0770	0.0791	0.0821	0.0854	0.0749	0.0965	0.0945	0.0927	0.0812	0.0851	0.0881	0.0785	0.0759	0.0764	0.0765	0.0796	0.0846	0.0867	0.0877	0.0782	0.0770	0.0766	0.0782	0.0735	0.0746	0.0725	0.0756	0.0715	0.0731	0.0740	0.0736	0.0746	0.0726	0.0764	0.0744	0.0757	0.0770
8=15:13:06	7027	300	0.0856	0.0844	0.0857	0.0710	0.0868	0.0873	0.0812	0.0830	0.0808	0.0909	0.0926	0.0820	0.0830	0.0820	0.0806	0.0714	0.0854	0.0873	0.0906	0.0887	0.0837	0.0872	0.0794	0.0787	0.0801	0.0831	0.0820	0.0699	0.0851	0.0842	0.0842	0.0917	0.0835	0.0904	0.0781	0.0770	0.0785	0.0874	0.0880	0.0701	0.0897	0.0896	0.0943	0.0899	0.0929	0.0966	0.0813	0.0771	0.0770	0.0836	0.0881	0.0703	0.0910	0.0911	0.0930	0.0887	0.0841	0.0936	0.0800	0.0767	0.0776	0.0821	0.0847	0.0742	0.0965	0.0947	0.0929	0.0830	0.0849	0.0883	0.0775	0.0767	0.0740	0.0757	0.0807	0.0848	0.0886	0.0875	0.0784	0.0767	0.0776	0.0776	0.0733	0.0740	0.0722	0.0747	0.0716	0.0720	0.0739	0.0743	0.0739	0.0738	0.0750	0.0753	0.0751	0.0762
9=15:27:47	7908	298	0.0891	0.0845	0.0862	0.0725	0.0891	0.0878	0.0816	0.0837	0.0817	0.0943	0.0936	0.0828	0.0838	0.0838	0.0810	0.0722	0.0852	0.0881	0.0899	0.0884	0.0852	0.0894	0.0792	0.0799	0.0809	0.0840	0.0838	0.0709	0.0850	0.0869	0.0868	0.0923	0.0839	0.0899	0.0777	0.0777	0.0800	0.0877	0.0895	0.0711	0.0905	0.0905	0.0951	0.0918	0.0931	0.0977	0.0826	0.0782	0.0787	0.0846	0.0887	0.0707	0.0922	0.0913	0.0924	0.0891	0.0835	0.0942	0.0797	0.0777	0.0790	0.0830	0.0853	0.0739	0.0986	0.0954	0.0945	0.0829	0.0855	0.0903	0.0781	0.0768	0.0752	0.0778	0.0819	0.0870	0.0890	0.0879	0.0782	0.0770	0.0777	0.0781	0.0741	0.0741	0.0724	0.0755	0.0720	0.0729	0.0732	0.0748	0.0746	0.0743	0.0758	0.0757	0.0749	0.0763
10=15:42:28	8788	298	0.0865	0.0838	0.0866	0.0726	0.0876	0.0876	0.0825	0.0839	0.0811	0.0931	0.0927	0.0824	0.0845	0.0832	0.0825	0.0718	0.0844	0.0888	0.0907	0.0890	0.0842	0.0893	0.0796	0.0788	0.0810	0.0850	0.0831	0.0706	0.0857	0.0860	0.0855	0.0936	0.0844	0.0921	0.0777	0.0771	0.0791	0.0882	0.0890	0.0706	0.0904	0.0903	0.0955	0.0910	0.0938	0.0975	0.0815	0.0780	0.0769	0.0839	0.0895	0.0716	0.0922	0.0919	0.0943	0.0894	0.0848	0.0950	0.0799	0.0771	0.0790	0.0823	0.0853	0.0746	0.0983	0.0959	0.0938	0.0828	0.0857	0.0889	0.0793	0.0767	0.0759	0.0766	0.0815	0.0858	0.0883	0.0884	0.0801	0.0778	0.0773	0.0778	0.0744	0.0745	0.0727	0.0750	0.0723	0.0726	0.0748	0.0748	0.0746	0.0739	0.0765	0.0746	0.0763	0.0766
11=15:57:09	9669	301	0.0884	0.0834	0.0888	0.0722	0.0878	0.0877	0.0807	0.0831	0.0814	0.0922	0.0944	0.0808	0.0846	0.0842	0.0815	0.0707	0.0849	0.0871	0.0907	0.0884	0.0841	0.0904	0.0788	0.0785	0.0808	0.0853	0.0834	0.0697	0.0851	0.0861	0.0860	0.0918	0.0833	0.0917	0.0784	0.0766	0.0796	0.0870	0.0896	0.0706	0.0905	0.0909	0.0954	0.0897	0.0922	0.0978	0.0817	0.0760	0.0768	0.0831	0.0888	0.0714	0.0916	0.0904	0.0926	0.0891	0.0840	0.0936	0.0802	0.0772	0.0803	0.0823	0.0857	0.0736	0.0981	0.0962	0.0935	0.0822	0.0854	0.0879	0.0788	0.0766	0.0757	0.0765	0.0796	0.0858	0.0887	0.0877	0.0785	0.0765	0.0761	0.0779	0.0732	0.0747	0.0725	0.0750	0.0713	0.0712	0.0745	0.0736	0.0753	0.0737	0.0764	0.0745	0.0759	0.0765
12=16:11:50	10550	300	0.0884	0.0835	0.0865	0.0722	0.0878	0.0876	0.0819	0.0827	0.0821	0.0937	0.0943	0.0833	0.0847	0.0832	0.0810	0.0720	0.0871	0.0890	0.0913	0.0893	0.0864	0.0881	0.0805	0.0804	0.0809	0.0839	0.0842	0.0697	0.0858	0.0856	0.0858	0.0919	0.0835	0.0918	0.0788	0.0783	0.0796	0.0873	0.0903	0.0703	0.0907	0.0909	0.0960	0.0921	0.0928	0.0973	0.0827	0.0776	0.0785	0.0854	0.0883	0.0716	0.0919	0.0917	0.0929	0.0893	0.0841	0.0951	0.0788	0.0783	0.0791	0.0828	0.0857	0.0745	0.0979	0.0961	0.0946	0.0828	0.0853	0.0878	0.0789	0.0774	0.0750	0.0776	0.0832	0.0883	0.0899	0.0886	0.0793	0.0764	0.0771	0.0783	0.0744	0.0747	0.0727	0.0749	0.0713	0.0723	0.0749	0.0752	0.0751	0.0740	0.0757	0.0758	0.0745	0.0770
13=16:26:30	11431	301	0.0883	0.0836	0.0879	0.0715	0.0873	0.0872	0.0803	0.0831	0.0812	0.0927	0.0929	0.0835	0.0839	0.0831	0.0822	0.0704	0.0844	0.0880	0.0909	0.0894	0.0858	0.0878	0.0800	0.0811	0.0804	0.0842	0.0838	0.0701	0.0853	0.0857	0.0860	0.0915	0.0831	0.0911	0.0774	0.0776	0.0783	0.0867	0.0895	0.0698	0.0904	0.0903	0.0948	0.0911	0.0938	0.0975	0.0824	0.0781	0.0778	0.0832	0.0931	0.0705	0.0919	0.0916	0.0942	0.0893	0.0833	0.0937	0.0789	0.0774	0.0788	0.0825	0.0857	0.0744	0.0976	0.0964	0.0941	0.0820	0.0871	0.0881	0.0781	0.0769	0.0745	0.0760	0.0833	0.0875	0.0896	0.0878	0.0785	0.0760	0.0769	0.0778	0.0740	0.0743	0.0730	0.0748	0.0712	0.0711	0.0736	0.0742	0.0740	0.0738	0.0757	0.0750	0.0745	0.0767
14=16:41:11	12312	300	0.0871	0.0853	0.0878	0.0722	0.0886	0.0887	0.0835	0.0845	0.0822	0.0941	0.0937	0.0845	0.0851	0.0849	0.0830	0.0730	0.0874	0.0897	0.0913	0.0909	0.0866	0.0911	0.0802	0.0822	0.0813	0.0857	0.0847	0.0716	0.0863	0.0863	0.0869	0.0929	0.0852	0.0926	0.0793	0.0779	0.0798	0.0891	0.0915	0.0715	0.0915	0.0919	0.0959	0.0927	0.0943	0.0991	0.0824	0.0789	0.0782	0.0864	0.0910	0.0720	0.0941	0.0931	0.0933	0.0898	0.0857	0.0963	0.0818	0.0780	0.0795	0.0846	0.0874	0.0754	0.0996	0.0972	0.0952	0.0836	0.0868	0.0901	0.0797	0.0779	0.0754	0.0768	0.0810	0.0886	0.0905	0.0891	0.0789	0.0777	0.0791	0.0790	0.0754	0.0755	0.0732	0.0762	0.0726	0.0734	0.0746	0.0751	0.0753	0.0729	0.0774	0.0754	0.0764	0.0770
15=16:55:52	13192	298	0.0868	0.0832	0.0854	0.0712	0.0869	0.0873	0.0819	0.0824	0.0807	0.0930	0.0932	0.0821	0.0849	0.0837	0.0801	0.0709	0.0846	0.0889	0.0903	0.0892	0.0853	0.0893	0.0791	0.0821	0.0818	0.0844	0.0831	0.0685	0.0845	0.0850	0.0853	0.0919	0.0834	0.0914	0.0775	0.0777	0.0775	0.0871	0.0889	0.0702	0.0915	0.0912	0.0946	0.0912	0.0937	0.0973	0.0826	0.0783	0.0764	0.0843	0.0890	0.0709	0.0913	0.0913	0.0927	0.0892	0.0846	0.0949	0.0790	0.0765	0.0781	0.0810	0.0854	0.0742	0.0974	0.0970	0.0935	0.0816	0.0863	0.0874	0.0781	0.0761	0.0748	0.0756	0.0801	0.0846	0.0890	0.0867	0.0788	0.0763	0.0773	0.0776	0.0742	0.0735	0.0724	0.0742	0.0706	0.0716	0.0737	0.0739	0.0743	0.0726	0.0760	0.0739	0.0748	0.0757
16=17:10:33	14073	298	0.0900	0.0847	0.0872	0.0715	0.0889	0.0885	0.0814	0.0841	0.0828	0.0949	0.0945	0.0829	0.0864	0.0835	0.0823	0.0711	0.0857	0.0891	0.0919	0.0907	0.0864	0.0911	0.0795	0.0807	0.0814	0.0847	0.0837	0.0699	0.0854	0.0859	0.0878	0.0932	0.0845	0.0926	0.0785	0.0769	0.0799	0.0883	0.0912	0.0701	0.0921	0.0921	0.0965	0.0917	0.0945	0.0985	0.0826	0.0773	0.0787	0.0851	0.0899	0.0700	0.0935	0.0922	0.0943	0.0906	0.0849	0.0949	0.0813	0.0779	0.0800	0.0841	0.0864	0.0738	0.0986	0.0979	0.0971	0.0823	0.0868	0.0891	0.0797	0.0765	0.0751	0.0771	0.0807	0.0866	0.0899	0.0878	0.0781	0.0766	0.0789	0.0791	0.0749	0.0751	0.0731	0.0755	0.0725	0.0710	0.0749	0.0747	0.0750	0.0737	0.0768	0.0736	0.0767	0.0774
17=17:25:14	14954	301	0.0918	0.0847	0.0867	0.0715	0.0877	0.0884	0.0818	0.0843	0.0815	0.0936	0.0951	0.0831	0.0864	0.0830	0.0831	0.0716	0.0860	0.0888	0.0933	0.0894	0.0866	0.0883	0.0810	0.0808	0.0820	0.0853	0.0834	0.0698	0.0867	0.0851	0.0858	0.0938	0.0839	0.0926	0.0787	0.0791	0.0780	0.0875	0.0919	0.0700	0.0936	0.0917	0.0966	0.0917	0.0952	0.0985	0.0837	0.0788	0.0784	0.0848	0.0888	0.0708	0.0930	0.0915	0.0930	0.0912	0.0849	0.0953	0.0801	0.0783	0.0789	0.0829	0.0868	0.0737	0.1000	0.0977	0.0954	0.0816	0.0864	0.0883	0.0801	0.0770	0.0751	0.0758	0.0806	0.0863	0.0904	0.0880	0.0777	0.0770	0.0786	0.0784	0.0736	0.0747	0.0718	0.0739	0.0715	0.0718	0.0735	0.0744	0.0745	0.0739	0.0744	0.0745	0.0749	0.0778
18=17:39:54	15835	300	0.0883	0.0860	0.0892	0.0718	0.0877	0.0889	0.0844	0.0844	0.0826	0.0944	0.0966	0.0829	0.0863	0.0844	0.0833	0.0717	0.0871	0.0898	0.0949	0.0927	0.0859	0.0914	0.0807	0.0812	0.0808	0.0853	0.0838	0.0696	0.0869	0.0864	0.0875	0.0950	0.0851	0.0923	0.0804	0.0777	0.0797	0.0883	0.0903	0.0698	0.0928	0.0945	0.0966	0.0924	0.0977	0.0996	0.0826	0.0780	0.0778	0.0883	0.0940	0.0703	0.0932	0.0935	0.0950	0.0898	0.0850	0.0958	0.0817	0.0784	0.0807	0.0834	0.0867	0.0728	0.0996	0.0993	0.0963	0.0816	0.0885	0.0900	0.0795	0.0764	0.0743	0.0759	0.0806	0.0866	0.0921	0.0871	0.0763	0.0766	0.0788	0.0786	0.0749	0.0758	0.0723	0.0749	0.0723	0.0718	0.0737	0.0734	0.0747	0.0721	0.0762	0.0747	0.0755	0.0780
19=17:54:35	16716	300	0.0891	0.0841	0.0878	0.0709	0.0892	0.0883	0.0831	0.0848	0.0834	0.0941	0.0958	0.0842	0.0856	0.0840	0.0828	0.0712	0.0852	0.0893	0.0920	0.0915	0.0853	0.0903	0.0807	0.0821	0.0817	0.0850	0.0832	0.0697	0.0854	0.0870	0.0877	0.0935	0.0849	0.0939	0.0779	0.0771	0.0783	0.0870	0.0905	0.0698	0.0919	0.0927	0.0970	0.0926	0.0967	0.0986	0.0826	0.0780	0.0772	0.0841	0.0910	0.0700	0.0925	0.0923	0.0937	0.0912	0.0858	0.0959	0.0807	0.0772	0.0798	0.0840	0.0872	0.0740	0.1008	0.0989	0.0961	0.0827	0.0874	0.0900	0.0794	0.0769	0.0756	0.0758	0.0801	0.0854	0.0917	0.0885	0.0779	0.0752	0.0788	0.0781	0.0742	0.0751	0.0714	0.0748	0.0711	0.0721	0.0734	0.0741	0.0737	0.0726	0.0772	0.0739	0.0765	0.0768
20=18:09:16	17596	298	0.0973	0.0869	0.0900	0.0722	0.0895	0.0891	0.0831	0.0853	0.0834	0.0953	0.0973	0.0864	0.0861	0.0850	0.0842	0.0726	0.0869	0.0893	0.0946	0.0916	0.0875	0.0908	0.0816	0.0817	0.0817	0.0857	0.0860	0.0710	0.0879	0.0879	0.0888	0.0944	0.0847	0.0937	0.0802	0.0784	0.0799	0.0887	0.0924	0.0707	0.0940	0.0945	0.0987	0.0930	0.0968	0.1003	0.0842	0.0789	0.0799	0.0894	0.0921	0.0711	0.0948	0.0952	0.0953	0.0919	0.0858	0.0976	0.0824	0.0793	0.0804	0.0845	0.0887	0.0740	0.1020	0.1001	0.0980	0.0841	0.0877	0.0916	0.0804	0.0777	0.0750	0.0783	0.0841	0.0900	0.0941	0.0892	0.0792	0.0768	0.0797	0.0799	0.0749	0.0758	0.0740	0.0757	0.0727	0.0727	0.0736	0.0751	0.0746	0.0737	0.0765	0.0761	0.0761	0.0776
21=18:23:57	18477	300	0.0897	0.0858	0.0902	0.0724	0.0900	0.0910	0.0841	0.0862	0.0830	0.0954	0.0979	0.0845	0.0873	0.0833	0.0845	0.0712	0.0877	0.0890	0.0952	0.0914	0.0887	0.0899	0.0818	0.0808	0.0839	0.0872	0.0855	0.0704	0.0872	0.0873	0.0878	0.0958	0.0861	0.0956	0.0798	0.0792	0.0796	0.0889	0.0922	0.0702	0.0957	0.0934	0.0992	0.0933	0.0982	0.1003	0.0850	0.0794	0.0799	0.0856	0.0921	0.0707	0.0943	0.0939	0.0964	0.0915	0.0870	0.0983	0.0822	0.0788	0.0810	0.0848	0.0888	0.0745	0.1020	0.1002	0.1002	0.0822	0.0898	0.0900	0.0814	0.0784	0.0769	0.0759	0.0802	0.0865	0.0935	0.0895	0.0794	0.0774	0.0797	0.0810	0.0773	0.0755	0.0730	0.0752	0.0725	0.0724	0.0750	0.0756	0.0751	0.0745	0.0777	0.0748	0.0781	0.0792
22=18:38:38	19358	301	0.0915	0.0857	0.0894	0.0716	0.0909	0.0927	0.0842	0.0865	0.0828	0.0957	0.0977	0.0852	0.0870	0.0848	0.0840	0.0710	0.0875	0.0900	0.0952	0.0912	0.0894	0.0909	0.0831	0.0823	0.0829	0.0864	0.0856	0.0699	0.0870	0.0888	0.0881	0.0951	0.0859	0.0951	0.0796	0.0794	0.0806	0.0888	0.0934	0.0696	0.0945	0.0932	0.1005	0.0928	0.0994	0.1006	0.0849	0.0792	0.0792	0.0854	0.0923	0.0703	0.0957	0.0941	0.0963	0.0927	0.0876	0.0972	0.0821	0.0791	0.0812	0.0845	0.0888	0.0743	0.1039	0.1008	0.0994	0.0836	0.0882	0.0908	0.0812	0.0785	0.0764	0.0759	0.0804	0.0860	0.0930	0.0891	0.0789	0.0767	0.0799	0.0807	0.0738	0.0754	0.0732	0.0753	0.0715	0.0726	0.0741	0.0755	0.0745	0.0738	0.0763	0.0759	0.0758	0.0784
23=18:53:18	20239	300	0.0920	0.0856	0.0909	0.0709	0.0912	0.0914	0.0843	0.0870	0.0840	0.0960	0.0980	0.0853	0.0879	0.0859	0.0843	0.0726	0.0881	0.0915	0.0938	0.0925	0.0896	0.0927	0.0825	0.0840	0.0832	0.0870	0.0856	0.0697	0.0882	0.0889	0.0898	0.0943	0.0867	0.0959	0.0805	0.0794	0.0797	0.0892	0.0939	0.0705	0.0946	0.0949	0.0999	0.0957	0.0984	0.1029	0.0842	0.0797	0.0802	0.0871	0.0929	0.0710	0.0953	0.0951	0.0958	0.0935	0.0880	0.0984	0.0833	0.0783	0.0826	0.0853	0.0894	0.0748	0.1057	0.1012	0.0988	0.0836	0.0885	0.0925	0.0809	0.0778	0.0761	0.0780	0.0808	0.0867	0.0940	0.0895	0.0792	0.0771	0.0802	0.0802	0.0756	0.0750	0.0733	0.0760	0.0723	0.0725	0.0746	0.0756	0.0742	0.0732	0.0776	0.0762	0.0765	0.0779
24=19:07:59	21120	298	0.0927	0.0871	0.0935	0.0724	0.0907	0.0921	0.0852	0.0877	0.0844	0.0971	0.1011	0.0867	0.0886	0.0854	0.0852	0.0714	0.0880	0.0901	0.0966	0.0922	0.0903	0.0932	0.0834	0.0830	0.0850	0.0885	0.0868	0.0706	0.0889	0.0902	0.0913	0.0969	0.0871	0.0971	0.0814	0.0798	0.0804	0.0899	0.0932	0.0701	0.0964	0.0961	0.1021	0.0959	0.1007	0.1023	0.0864	0.0811	0.0807	0.0873	0.0944	0.0715	0.0964	0.0965	0.0999	0.0935	0.0893	0.0997	0.0841	0.0798	0.0825	0.0861	0.0901	0.0747	0.1059	0.1038	0.1020	0.0840	0.0921	0.0930	0.0819	0.0799	0.0778	0.0775	0.0821	0.0889	0.0956	0.0907	0.0793	0.0773	0.0824	0.0823	0.0763	0.0764	0.0741	0.0767	0.0731	0.0734	0.0750	0.0752	0.0756	0.0744	0.0787	0.0764	0.0778	0.0793
25=19:22:40	22001	300	0.0923	0.0870	0.0919	0.0705	0.0927	0.0915	0.0858	0.0873	0.0848	0.0968	0.1000	0.0869	0.0885	0.0859	0.0850	0.0712	0.0880	0.0931	0.0949	0.0949	0.0897	0.0932	0.0835	0.0861	0.0842	0.0873	0.0868	0.0698	0.0882	0.0896	0.0905	0.0955	0.0867	0.0974	0.0806	0.0800	0.0801	0.0896	0.0953	0.0696	0.0974	0.0979	0.1017	0.0977	0.1007	0.1028	0.0860	0.0814	0.0801	0.0873	0.0949	0.0703	0.0969	0.0959	0.0976	0.0946	0.0886	0.0992	0.0832	0.0796	0.0827	0.0868	0.0906	0.0750	0.1067	0.1032	0.1011	0.0860	0.0901	0.0934	0.0808	0.0783	0.0766	0.0764	0.0813	0.0886	0.0946	0.0893	0.0803	0.0768	0.0817	0.0809	0.0754	0.0758	0.0729	0.0759	0.0722	0.0726	0.0745	0.0765	0.0737	0.0738	0.0778	0.0771	0.0760	0.0793
26=19:37:21	22881	301	0.0927	0.0869	0.0935	0.0726	0.0948	0.0935	0.0869	0.0879	0.0857	0.0975	0.1015	0.0874	0.0900	0.0864	0.0862	0.0726	0.0886	0.0931	0.0966	0.0958	0.0900	0.0960	0.0838	0.0854	0.0854	0.0879	0.0871	0.0701	0.0904	0.0909	0.0899	0.0976	0.0885	0.0985	0.0812	0.0808	0.0799	0.0917	0.0956	0.0716	0.0983	0.0965	0.1018	0.0983	0.1010	0.1026	0.0863	0.0815	0.0817	0.0894	0.1000	0.0712	0.0976	0.0982	0.0993	0.0948	0.0902	0.1014	0.0843	0.0802	0.0823	0.0866	0.0918	0.0748	0.1066	0.1056	0.1017	0.0853	0.0918	0.0931	0.0822	0.0793	0.0772	0.0773	0.0824	0.0881	0.0967	0.0919	0.0807	0.0776	0.0825	0.0822	0.0762	0.0763	0.0737	0.0760	0.0729	0.0736	0.0752	0.0765	0.0754	0.0742	0.0784	0.0762	0.0776	0.0787
27=19:52:02	23762	301	0.0949	0.0888	0.0938	0.0721	0.0943	0.0937	0.0862	0.0884	0.0863	0.0987	0.1031	0.0882	0.0898	0.0863	0.0857	0.0716	0.0886	0.0926	0.0976	0.0959	0.0921	0.0951	0.0845	0.0843	0.0858	0.0872	0.0871	0.0706	0.0905	0.0907	0.0916	0.0985	0.0876	0.0971	0.0808	0.0807	0.0812	0.0898	0.0959	0.0702	0.0997	0.0989	0.1038	0.0976	0.1025	0.1023	0.0875	0.0811	0.0814	0.0881	0.0960	0.0703	0.0982	0.0987	0.1011	0.0969	0.0897	0.1017	0.0856	0.0807	0.0827	0.0873	0.0914	0.0742	0.1093	0.1067	0.1039	0.0862	0.0924	0.0935	0.0816	0.0789	0.0769	0.0763	0.0824	0.0896	0.0978	0.0914	0.0803	0.0762	0.0826	0.0829	0.0761	0.0767	0.0733	0.0760	0.0727	0.0725	0.0736	0.0761	0.0754	0.0739	0.0787	0.0759	0.0775	0.0802
28=20:06:42	24643	303	0.0945	0.0891	0.0949	0.0722	0.0950	0.0952	0.0873	0.0885	0.0854	0.0991	0.1044	0.0897	0.0902	0.0878	0.0877	0.0720	0.0899	0.0934	0.0995	0.0960	0.0934	0.0966	0.0853	0.0848	0.0866	0.0875	0.0877	0.0706	0.0913	0.0913	0.0918	0.0998	0.0893	0.0992	0.0815	0.0818	0.0811	0.0916	0.0972	0.0700	0.1004	0.0999	0.1053	0.0971	0.1041	0.1058	0.0883	0.0829	0.0828	0.0906	0.0973	0.0711	0.0989	0.1006	0.1027	0.0975	0.0912	0.1016	0.0848	0.0814	0.0835	0.0872	0.0932	0.0744	0.1107	0.1080	0.1071	0.0863	0.0930	0.0943	0.0839	0.0801	0.0772	0.0775	0.0825	0.0913	0.1010	0.0924	0.0810	0.0784	0.0830	0.0830	0.0765	0.0780	0.0746	0.0766	0.0722	0.0734	0.0747	0.0771	0.0756	0.0748	0.0795	0.0782	0.0778	0.0817
29=20:21:23	25524	301	0.1020	0.0892	0.0946	0.0714	0.0951	0.0945	0.0867	0.0888	0.0876	0.0996	0.1046	0.0902	0.0908	0.0873	0.0870	0.0723	0.0898	0.0932	0.1006	0.0973	0.0934	0.0976	0.0857	0.0866	0.0864	0.0889	0.0886	0.0701	0.0922	0.0916	0.0929	0.1000	0.0882	0.0987	0.0825	0.0816	0.0813	0.0925	0.0968	0.0701	0.1005	0.1008	0.1075	0.0998	0.1048	0.1070	0.0889	0.0824	0.0843	0.0900	0.0970	0.0708	0.1007	0.1007	0.1043	0.0980	0.0903	0.1023	0.0864	0.0820	0.0845	0.0881	0.0937	0.0731	0.1111	0.1096	0.1073	0.0857	0.0939	0.0962	0.0841	0.0802	0.0781	0.0783	0.0836	0.0908	0.1005	0.0924	0.0804	0.0774	0.0834	0.0845	0.0772	0.0771	0.0736	0.0762	0.0731	0.0733	0.0751	0.0762	0.0749	0.0747	0.0798	0.0774	0.0777	0.0792
30=20:36:04	26405	300	0.0978	0.0905	0.0961	0.0712	0.0972	0.0978	0.0885	0.0904	0.0885	0.1001	0.1065	0.0918	0.0937	0.0886	0.0891	0.0715	0.0912	0.0945	0.1030	0.0993	0.0959	0.0979	0.0881	0.0856	0.0871	0.0892	0.0896	0.0706	0.0927	0.0929	0.0939	0.1026	0.0890	0.1010	0.0830	0.0823	0.0820	0.0924	0.0996	0.0687	0.1023	0.1032	0.1086	0.1002	0.1076	0.1082	0.0904	0.0831	0.0834	0.0902	0.1025	0.0710	0.1005	0.1013	0.1030	0.0991	0.0924	0.1038	0.0864	0.0831	0.0847	0.0886	0.0947	0.0742	0.1123	0.1117	0.1087	0.0854	0.0948	0.0952	0.0846	0.0809	0.0766	0.0768	0.0845	0.0933	0.1035	0.0916	0.0808	0.0783	0.0833	0.0850	0.0770	0.0779	0.0737	0.0759	0.0734	0.0728	0.0748	0.0763	0.0746	0.0747	0.0790	0.0768	0.0784	0.0817
31=20:50:45	27285	301	0.0961	0.0896	0.0964	0.0715	0.0980	0.0964	0.0895	0.0908	0.0881	0.1000	0.1074	0.0908	0.0932	0.0899	0.0889	0.0711	0.0922	0.0962	0.1054	0.0990	0.0968	0.0970	0.0901	0.0897	0.0887	0.0904	0.0895	0.0694	0.0926	0.0931	0.0936	0.1019	0.0904	0.1024	0.0823	0.0830	0.0807	0.0925	0.0997	0.0703	0.1042	0.1034	0.1100	0.1030	0.1078	0.1080	0.0914	0.0861	0.0837	0.0908	0.0985	0.0710	0.1005	0.1010	0.1052	0.1012	0.0926	0.1040	0.0878	0.0823	0.0851	0.0882	0.0956	0.0741	0.1170	0.1141	0.1119	0.0889	0.0949	0.0965	0.0850	0.0824	0.0791	0.0771	0.0830	0.0910	0.1025	0.0937	0.0812	0.0777	0.0843	0.0860	0.0778	0.0776	0.0732	0.0769	0.0734	0.0721	0.0749	0.0784	0.0752	0.0753	0.0803	0.0789	0.0777	0.0823
32=21:05:26	28166	301	0.0994	0.0913	0.0990	0.0718	0.0990	0.0983	0.0888	0.0909	0.0892	0.1010	0.1077	0.0935	0.0913	0.0887	0.0880	0.0717	0.0920	0.0968	0.1036	0.0992	0.0994	0.0991	0.0882	0.0884	0.0885	0.0897	0.0899	0.0700	0.0930	0.0940	0.0951	0.1029	0.0910	0.1028	0.0828	0.0834	0.0817	0.0933	0.1000	0.0701	0.1036	0.1049	0.1098	0.1018	0.1088	0.1087	0.0907	0.0859	0.0864	0.0927	0.1008	0.0709	0.1016	0.1026	0.1083	0.1015	0.0934	0.1051	0.0882	0.0832	0.0855	0.0890	0.0973	0.0747	0.1148	0.1157	0.1110	0.0879	0.0950	0.0975	0.0849	0.0812	0.0784	0.0782	0.0847	0.0928	0.1017	0.0946	0.0824	0.0786	0.0848	0.0854	0.0779	0.0783	0.0736	0.0765	0.0722	0.0734	0.0748	0.0778	0.0747	0.0745	0.0802	0.0780	0.0785	0.0802
33=21:20:07	29047	301	0.0971	0.0924	0.1022	0.0727	0.1005	0.1000	0.0907	0.0919	0.0898	0.1019	0.1105	0.0932	0.0945	0.0889	0.0906	0.0717	0.0926	0.0969	0.1052	0.0995	0.0964	0.0973	0.0895	0.0865	0.0902	0.0915	0.0919	0.0709	0.0959	0.0952	0.0983	0.1042	0.0919	0.1036	0.0838	0.0840	0.0818	0.0932	0.1012	0.0714	0.1075	0.1047	0.1099	0.1042	0.1102	0.1090	0.0927	0.0861	0.0851	0.0935	0.1031	0.0706	0.1029	0.1069	0.1122	0.1035	0.0945	0.1074	0.0895	0.0833	0.0866	0.0898	0.0976	0.0747	0.1177	0.1167	0.1130	0.0891	0.0978	0.0979	0.0865	0.0820	0.0795	0.0771	0.0841	0.0921	0.1054	0.0956	0.0839	0.0784	0.0865	0.0867	0.0778	0.0787	0.0736	0.0762	0.0739	0.0732	0.0748	0.0781	0.0764	0.0742	0.0818	0.0787	0.0790	0.0828
34=21:34:47	29928	300	0.0985	0.0907	0.0999	0.0716	0.1000	0.0982	0.0907	0.0918	0.0904	0.1021	0.1107	0.0936	0.0947	0.0904	0.0904	0.0712	0.0918	0.0966	0.1074	0.1029	0.0971	0.1031	0.0885	0.0866	0.0940	0.0916	0.0903	0.0693	0.0968	0.0953	0.0960	0.1041	0.0926	0.1045	0.0831	0.0835	0.0811	0.0931	0.1021	0.0702	0.1066	0.1064	0.1134	0.1055	0.1113	0.1120	0.0912	0.0846	0.0861	0.0946	0.1015	0.0703	0.1034	0.1047	0.1098	0.1043	0.0947	0.1074	0.0895	0.0829	0.0868	0.0899	0.0980	0.0737	0.1197	0.1187	0.1152	0.0873	0.0987	0.0987	0.0860	0.0804	0.0795	0.0769	0.0835	0.0927	0.1063	0.0943	0.0816	0.0776	0.0865	0.0883	0.0786	0.0787	0.0735	0.0772	0.0735	0.0721	0.0742	0.0782	0.0755	0.0729	0.0815	0.0768	0.0793	0.0810
35=21:49:28	30809	300	0.1005	0.0906	0.1003	0.0710	0.1012	0.0993	0.0893	0.0927	0.0906	0.1024	0.1121	0.0947	0.0945	0.0891	0.0898	0.0696	0.0913	0.0968	0.1065	0.1005	0.0981	0.0997	0.0887	0.0873	0.0901	0.0901	0.0908	0.0694	0.0962	0.0960	0.0973	0.1036	0.0920	0.1051	0.0836	0.0844	0.0821	0.0930	0.1031	0.0697	0.1067	0.1071	0.1139	0.1062	0.1122	0.1110	0.0928	0.0851	0.0865	0.0927	0.1039	0.0698	0.1039	0.1066	0.1110	0.1054	0.0961	0.1091	0.0909	0.0836	0.0863	0.0905	0.0990	0.0738	0.1231	0.1201	0.1175	0.0880	0.1009	0.0991	0.0866	0.0822	0.0787	0.0771	0.0845	0.0951	0.1083	0.0968	0.0833	0.0770	0.0876	0.0897	0.0777	0.0793	0.0735	0.0769	0.0734	0.0721	0.0745	0.0784	0.0752	0.0743	0.0816	0.0782	0.0796	0.0830
36=22:04:09	31690	300	0.1046	0.0941	0.1043	0.0719	0.1040	0.1037	0.0914	0.0948	0.0941	0.1051	0.1152	0.0978	0.0974	0.0922	0.0934	0.0714	0.0946	0.0991	0.1128	0.1054	0.1026	0.1024	0.0914	0.0892	0.0925	0.0926	0.0939	0.0702	0.0980	0.0984	0.0996	0.1080	0.0944	0.1068	0.0849	0.0860	0.0836	0.0941	0.1056	0.0702	0.1106	0.1115	0.1172	0.1085	0.1155	0.1142	0.0946	0.0884	0.0884	0.0948	0.1046	0.0706	0.1069	0.1087	0.1146	0.1075	0.0969	0.1106	0.0925	0.0852	0.0883	0.0924	0.1005	0.0733	0.1230	0.1233	0.1193	0.0894	0.1004	0.1009	0.0884	0.0829	0.0794	0.0778	0.0844	0.0945	0.1083	0.0966	0.0831	0.0781	0.0877	0.0897	0.0787	0.0796	0.0737	0.0771	0.0739	0.0725	0.0736	0.0786	0.0750	0.0743	0.0818	0.0785	0.0802	0.0831
37=22:18:50	32570	298	0.1041	0.0931	0.1032	0.0709	0.1044	0.1042	0.0927	0.0949	0.0914	0.1051	0.1171	0.0983	0.0977	0.0898	0.0934	0.0711	0.0956	0.1003	0.1115	0.1049	0.1021	0.1018	0.0921	0.0890	0.0947	0.0932	0.0929	0.0694	0.0981	0.0977	0.0996	0.1075	0.0945	0.1095	0.0855	0.0861	0.0826	0.0960	0.1061	0.0693	0.1119	0.1107	0.1181	0.1088	0.1182	0.1148	0.0948	0.0880	0.0883	0.0954	0.1065	0.0690	0.1081	0.1115	0.1150	0.1077	0.0983	0.1128	0.0930	0.0856	0.0892	0.0922	0.1025	0.0736	0.1259	0.1234	0.1212	0.0900	0.1021	0.1024	0.0876	0.0830	0.0801	0.0769	0.0838	0.0965	0.1137	0.0979	0.0830	0.0788	0.0881	0.0949	0.0784	0.0800	0.0735	0.0763	0.0746	0.0727	0.0750	0.0793	0.0752	0.0745	0.0819	0.0776	0.0805	0.0826
38=22:33:31	33451	298	0.1094	0.0928	0.1069	0.0715	0.1047	0.1042	0.0930	0.0962	0.0942	0.1064	0.1174	0.0999	0.0972	0.0933	0.0928	0.0707	0.0956	0.0990	0.1110	0.1029	0.1011	0.1026	0.0919	0.0895	0.0954	0.0972	0.0959	0.0700	0.0984	0.0993	0.1018	0.1081	0.0953	0.1088	0.0873	0.0874	0.0835	0.0948	0.1062	0.0698	0.1120	0.1106	0.1196	0.1112	0.1180	0.1157	0.0966	0.0868	0.0910	0.0970	0.1096	0.0712	0.1087	0.1130	0.1179	0.1086	0.0992	0.1126	0.0942	0.0862	0.0928	0.0930	0.1048	0.0745	0.1281	0.1282	0.1226	0.0902	0.1047	0.1027	0.0908	0.0838	0.0824	0.0793	0.0867	0.0969	0.1149	0.1003	0.0840	0.0798	0.0909	0.0963	0.0796	0.0823	0.0746	0.0781	0.0750	0.0734	0.0766	0.0800	0.0755	0.0752	0.0838	0.0791	0.0821	0.0854
39=22:48:11	34332	298	0.1118	0.0956	0.1117	0.0722	0.1100	0.1080	0.0944	0.0961	0.0965	0.1071	0.1201	0.1022	0.1007	0.0945	0.0959	0.0711	0.0988	0.1029	0.1138	0.1058	0.1041	0.1049	0.0937	0.0913	0.0946	0.0978	0.0988	0.0702	0.1018	0.1027	0.1057	0.1123	0.0974	0.1119	0.0876	0.0882	0.0839	0.0965	0.1105	0.0707	0.1146	0.1137	0.1224	0.1129	0.1201	0.1177	0.0981	0.0894	0.0914	0.0964	0.1101	0.0717	0.1142	0.1139	0.1234	0.1120	0.1013	0.1152	0.0943	0.0877	0.0920	0.0927	0.1068	0.0747	0.1318	0.1298	0.1257	0.0921	0.1066	0.1032	0.0910	0.0855	0.0818	0.0795	0.0878	0.0996	0.1158	0.1019	0.0870	0.0800	0.0906	0.0976	0.0801	0.0813	0.0746	0.0778	0.0744	0.0734	0.0752	0.0812	0.0761	0.0762	0.0845	0.0800	0.0816	0.0861
40=23:02:52	35213	301	0.1062	0.0948	0.1094	0.0719	0.1093	0.1076	0.0946	0.0991	0.0968	0.1084	0.1211	0.1019	0.0999	0.0931	0.0955	0.0712	0.0971	0.1015	0.1139	0.1093	0.1044	0.1059	0.0937	0.0906	0.0995	0.0950	0.0979	0.0701	0.1012	0.1014	0.1050	0.1115	0.0979	0.1130	0.0880	0.0892	0.0851	0.0959	0.1108	0.0704	0.1152	0.1144	0.1233	0.1142	0.1220	0.1187	0.0995	0.0899	0.0920	0.1008	0.1131	0.0709	0.1121	0.1176	0.1225	0.1120	0.1026	0.1174	0.0958	0.0873	0.0931	0.0947	0.1068	0.0746	0.1339	0.1319	0.1282	0.0913	0.1108	0.1061	0.0916	0.0855	0.0826	0.0797	0.0864	0.0999	0.1186	0.1013	0.0862	0.0790	0.0919	0.0995	0.0815	0.0825	0.0747	0.0789	0.0760	0.0743	0.0753	0.0820	0.0770	0.0740	0.0867	0.0799	0.0839	0.0869
41=23:17:33	36094	301	0.1075	0.0967	0.1143	0.0728	0.1104	0.1122	0.0969	0.1000	0.0975	0.1102	0.1249	0.1048	0.1041	0.0948	0.0985	0.0718	0.0990	0.1031	0.1180	0.1093	0.1118	0.1061	0.0955	0.0927	0.0995	0.0976	0.0986	0.0702	0.1035	0.1042	0.1067	0.1152	0.0988	0.1141	0.0888	0.0901	0.0865	0.0967	0.1120	0.0698	0.1193	0.1171	0.1268	0.1169	0.1260	0.1213	0.1010	0.0912	0.0923	0.1005	0.1149	0.0704	0.1118	0.1194	0.1293	0.1144	0.1034	0.1206	0.0982	0.0881	0.0939	0.0959	0.1095	0.0734	0.1362	0.1342	0.1298	0.0920	0.1135	0.1073	0.0915	0.0861	0.0823	0.0780	0.0869	0.1010	0.1212	0.1030	0.0853	0.0805	0.0938	0.1004	0.0816	0.0831	0.0749	0.0784	0.0753	0.0738	0.0758	0.0813	0.0765	0.0740	0.0871	0.0816	0.0828	0.0860
42=23:32:14	36974	300	0.1162	0.0970	0.1147	0.0718	0.1129	0.1126	0.0979	0.1007	0.0994	0.1102	0.1251	0.1068	0.1037	0.0955	0.0986	0.0710	0.1028	0.1056	0.1218	0.1141	0.1105	0.1097	0.0973	0.0942	0.0977	0.0979	0.1010	0.0700	0.1058	0.1055	0.1073	0.1163	0.1001	0.1174	0.0898	0.0902	0.0851	0.0982	0.1151	0.0705	0.1204	0.1199	0.1295	0.1189	0.1287	0.1239	0.1014	0.0902	0.0928	0.0987	0.1144	0.0709	0.1185	0.1205	0.1283	0.1164	0.1071	0.1226	0.0991	0.0896	0.0952	0.0964	0.1112	0.0740	0.1390	0.1363	0.1336	0.0934	0.1112	0.1080	0.0930	0.0854	0.0818	0.0795	0.0896	0.1035	0.1217	0.1044	0.0879	0.0802	0.0945	0.1013	0.0822	0.0835	0.0747	0.0781	0.0761	0.0734	0.0756	0.0813	0.0756	0.0742	0.0855	0.0800	0.0829	0.0853
43=23:46:55	37855	300	0.1116	0.0990	0.1166	0.0732	0.1156	0.1169	0.1017	0.1043	0.1023	0.1125	0.1297	0.1075	0.1087	0.0980	0.1018	0.0723	0.1051	0.1081	0.1271	0.1157	0.1161	0.1129	0.1018	0.0957	0.1016	0.0993	0.1023	0.0714	0.1082	0.1084	0.1115	0.1186	0.1029	0.1203	0.0914	0.0930	0.0874	0.1001	0.1180	0.0707	0.1256	0.1242	0.1342	0.1231	0.1339	0.1279	0.1063	0.0951	0.0951	0.1018	0.1175	0.0720	0.1180	0.1235	0.1306	0.1192	0.1094	0.1261	0.1018	0.0922	0.0970	0.0990	0.1143	0.0759	0.1466	0.1414	0.1397	0.0963	0.1170	0.1112	0.0960	0.0888	0.0849	0.0797	0.0876	0.1032	0.1248	0.1049	0.0881	0.0819	0.0969	0.1037	0.0845	0.0853	0.0763	0.0813	0.0775	0.0751	0.0772	0.0847	0.0775	0.0760	0.0890	0.0829	0.0861	0.0895
44=00:01:36	38736	300	0.1153	0.0992	0.1189	0.0702	0.1157	0.1160	0.1000	0.1037	0.1030	0.1112	0.1310	0.1093	0.1079	0.0972	0.1009	0.0715	0.1040	0.1090	0.1243	0.1188	0.1164	0.1137	0.1004	0.1000	0.1013	0.0987	0.1031	0.0699	0.1078	0.1091	0.1105	0.1187	0.1029	0.1203	0.0916	0.0936	0.0866	0.0998	0.1181	0.0697	0.1236	0.1259	0.1359	0.1249	0.1351	0.1287	0.1063	0.0968	0.0961	0.1033	0.1200	0.0704	0.1206	0.1250	0.1312	0.1190	0.1105	0.1275	0.1026	0.0921	0.0985	0.0984	0.1146	0.0748	0.1452	0.1423	0.1405	0.0966	0.1161	0.1124	0.0954	0.0870	0.0838	0.0793	0.0895	0.1076	0.1277	0.1047	0.0874	0.0807	0.0969	0.1031	0.0834	0.0845	0.0749	0.0796	0.0770	0.0741	0.0758	0.0837	0.0754	0.0747	0.0885	0.0822	0.0841	0.0875
45=00:16:16	39617	298	0.1213	0.0991	0.1174	0.0722	0.1182	0.1160	0.1004	0.1051	0.1037	0.1124	0.1321	0.1117	0.1079	0.0981	0.1016	0.0709	0.1047	0.1076	0.1244	0.1166	0.1165	0.1132	0.1009	0.0968	0.1030	0.1005	0.1059	0.0706	0.1106	0.1115	0.1131	0.1211	0.1043	0.1237	0.0932	0.0934	0.0877	0.1008	0.1201	0.0706	0.1262	0.1259	0.1375	0.1254	0.1371	0.1305	0.1076	0.0948	0.0994	0.1032	0.1236	0.0711	0.1239	0.1280	0.1378	0.1232	0.1128	0.1309	0.1055	0.0935	0.1001	0.1002	0.1178	0.0739	0.1508	0.1458	0.1454	0.0977	0.1185	0.1143	0.0986	0.0883	0.0865	0.0813	0.0926	0.1084	0.1318	0.1111	0.0912	0.0824	0.1011	0.1064	0.0852	0.0872	0.0762	0.0805	0.0777	0.0745	0.0758	0.0843	0.0767	0.0764	0.0893	0.0832	0.0865	0.0895
46=00:30:57	40498	298	0.1204	0.0999	0.1222	0.0717	0.1213	0.1186	0.1018	0.1058	0.1046	0.1139	0.1340	0.1120	0.1096	0.0969	0.1025	0.0712	0.1062	0.1103	0.1284	0.1185	0.1186	0.1150	0.1025	0.0963	0.1065	0.1005	0.1055	0.0701	0.1093	0.1125	0.1156	0.1214	0.1045	0.1256	0.0937	0.0934	0.0878	0.0997	0.1220	0.0700	0.1257	0.1269	0.1388	0.1241	0.1393	0.1306	0.1067	0.0949	0.1001	0.1025	0.1251	0.0697	0.1242	0.1272	0.1363	0.1221	0.1135	0.1308	0.1044	0.0933	0.0990	0.0993	0.1183	0.0745	0.1497	0.1454	0.1444	0.0970	0.1194	0.1141	0.0985	0.0882	0.0871	0.0804	0.0917	0.1069	0.1327	0.1085	0.0890	0.0823	0.1004	0.1059	0.0850	0.0868	0.0760	0.0790	0.0778	0.0741	0.0772	0.0842	0.0774	0.0743	0.0911	0.0822	0.0867	0.0908
47=00:45:38	41378	298	0.1278	0.1026	0.1267	0.0713	0.1243	0.1220	0.1037	0.1091	0.1079	0.1149	0.1380	0.1177	0.1119	0.0999	0.1048	0.0719	0.1093	0.1139	0.1324	0.1219	0.1265	0.1177	0.1058	0.1033	0.1046	0.1019	0.1086	0.0706	0.1132	0.1150	0.1188	0.1245	0.1074	0.1282	0.0937	0.0959	0.0884	0.1020	0.1250	0.0709	0.1308	0.1306	0.1423	0.1295	0.1434	0.1343	0.1101	0.0981	0.1024	0.1042	0.1263	0.0705	0.1304	0.1330	0.1393	0.1258	0.1173	0.1359	0.1077	0.0959	0.1015	0.1010	0.1214	0.0744	0.1546	0.1497	0.1495	0.0980	0.1250	0.1162	0.1000	0.0898	0.0853	0.0817	0.0957	0.1106	0.1340	0.1106	0.0911	0.0826	0.1013	0.1085	0.0865	0.0886	0.0764	0.0801	0.0782	0.0751	0.0770	0.0858	0.0763	0.0749	0.0919	0.0836	0.0871	0.0901
48=01:00:19	42259	300	0.1243	0.1021	0.1285	0.0708	0.1253	0.1253	0.1080	0.1124	0.1111	0.1204	0.1410	0.1176	0.1133	0.1008	0.1088	0.0712	0.1126	0.1163	0.1346	0.1265	0.1261	0.1229	0.1087	0.1025	0.1078	0.1027	0.1092	0.0693	0.1159	0.1183	0.1214	0.1265	0.1108	0.1320	0.0961	0.0971	0.0893	0.1018	0.1288	0.0701	0.1341	0.1317	0.1446	0.1337	0.1473	0.1363	0.1136	0.1014	0.1025	0.1055	0.1299	0.0702	0.1315	0.1333	0.1437	0.1294	0.1188	0.1394	0.1157	0.0963	0.1030	0.1020	0.1236	0.0742	0.1576	0.1544	0.1530	0.1021	0.1272	0.1218	0.1007	0.0900	0.0872	0.0806	0.0926	0.1103	0.1388	0.1151	0.0910	0.0822	0.1033	0.1102	0.0866	0.0872	0.0751	0.0802	0.0782	0.0745	0.0763	0.0869	0.0763	0.0753	0.0913	0.0840	0.0870	0.0896
49=01:15:00	43140	301	0.1308	0.1045	0.1319	0.0713	0.1291	0.1280	0.1100	0.1145	0.1123	0.1219	0.1434	0.1241	0.1170	0.1037	0.1121	0.0720	0.1153	0.1190	0.1409	0.1295	0.1291	0.1257	0.1086	0.1026	0.1108	0.1051	0.1134	0.0702	0.1211	0.1219	0.1240	0.1311	0.1122	0.1362	0.0986	0.0999	0.0910	0.1039	0.1337	0.0705	0.1363	0.1367	0.1510	0.1350	0.1509	0.1407	0.1132	0.1003	0.1044	0.1096	0.1373	0.0716	0.1395	0.1369	0.1487	0.1330	0.1229	0.1442	0.1121	0.0997	0.1068	0.1043	0.1304	0.0748	0.1627	0.1573	0.1595	0.1024	0.1288	0.1233	0.1028	0.0914	0.0884	0.0809	0.0950	0.1165	0.1474	0.1176	0.0926	0.0832	0.1068	0.1132	0.0876	0.0913	0.0768	0.0817	0.0800	0.0757	0.0775	0.0873	0.0778	0.0749	0.0924	0.0853	0.0887	0.0915
50=01:29:40	44021	301	0.1275	0.1053	0.1321	0.0704	0.1321	0.1289	0.1116	0.1169	0.1114	0.1225	0.1476	0.1218	0.1161	0.1015	0.1129	0.0704	0.1175	0.1193	0.1427	0.1333	0.1301	0.1277	0.1110	0.1032	0.1108	0.1050	0.1144	0.0687	0.1222	0.1231	0.1266	0.1318	0.1153	0.1395	0.0979	0.0986	0.0907	0.1032	0.1364	0.0690	0.1402	0.1378	0.1538	0.1381	0.1547	0.1421	0.1172	0.1033	0.1043	0.1085	0.1360	0.0690	0.1390	0.1398	0.1514	0.1344	0.1250	0.1474	0.1144	0.0981	0.1060	0.1052	0.1306	0.0734	0.1673	0.1619	0.1638	0.1051	0.1328	0.1265	0.1047	0.0916	0.0877	0.0800	0.0931	0.1155	0.1476	0.1192	0.0928	0.0826	0.1066	0.1134	0.0873	0.0890	0.0752	0.0794	0.0785	0.0742	0.0769	0.0872	0.0775	0.0754	0.0919	0.0839	0.0878	0.0918
51=01:44:21	44902	300	0.1305	0.1081	0.1356	0.0720	0.1356	0.1326	0.1147	0.1182	0.1160	0.1260	0.1505	0.1267	0.1223	0.1057	0.1150	0.0713	0.1208	0.1235	0.1492	0.1364	0.1366	0.1330	0.1153	0.1059	0.1133	0.1077	0.1170	0.0701	0.1256	0.1256	0.1293	0.1363	0.1186	0.1425	0.1015	0.1012	0.0928	0.1060	0.1391	0.0702	0.1434	0.1441	0.1591	0.1398	0.1595	0.1457	0.1219	0.1059	0.1054	0.1110	0.1402	0.0713	0.1428	0.1437	0.1545	0.1386	0.1285	0.1510	0.1162	0.1010	0.1097	0.1060	0.1342	0.0746	0.1719	0.1674	0.1663	0.1072	0.1381	0.1283	0.1080	0.0952	0.0893	0.0810	0.0967	0.1191	0.1515	0.1227	0.0940	0.0837	0.1088	0.1156	0.0898	0.0920	0.0776	0.0819	0.0800	0.0753	0.0780	0.0891	0.0788	0.0766	0.0956	0.0867	0.0904	0.0954
52=01:59:02	45783	298	0.1421	0.1093	0.1383	0.0717	0.1384	0.1344	0.1146	0.1219	0.1196	0.1270	0.1546	0.1288	0.1228	0.1075	0.1158	0.0702	0.1236	0.1253	0.1490	0.1408	0.1376	0.1339	0.1187	0.1126	0.1156	0.1099	0.1207	0.0710	0.1273	0.1286	0.1316	0.1372	0.1196	0.1466	0.1036	0.1036	0.0938	0.1048	0.1401	0.0704	0.1446	0.1477	0.1607	0.1426	0.1609	0.1461	0.1247	0.1095	0.1106	0.1118	0.1434	0.0717	0.1461	0.1463	0.1562	0.1406	0.1311	0.1518	0.1180	0.1028	0.1101	0.1068	0.1347	0.0745	0.1732	0.1691	0.1678	0.1084	0.1367	0.1297	0.1097	0.0973	0.0902	0.0841	0.1003	0.1220	0.1546	0.1247	0.0956	0.0829	0.1103	0.1168	0.0906	0.0944	0.0773	0.0825	0.0807	0.0753	0.0784	0.0899	0.0793	0.0770	0.0954	0.0881	0.0906	0.0958
53=02:13:43	46663	298	0.1421	0.1141	0.1470	0.0731	0.1423	0.1407	0.1186	0.1259	0.1224	0.1311	0.1589	0.1351	0.1300	0.1095	0.1215	0.0722	0.1305	0.1287	0.1563	0.1448	0.1455	0.1397	0.1217	0.1116	0.1214	0.1152	0.1268	0.0705	0.1312	0.1341	0.1377	0.1432	0.1238	0.1533	0.1044	0.1060	0.0960	0.1072	0.1478	0.0710	0.1509	0.1511	0.1663	0.1467	0.1675	0.1523	0.1269	0.1080	0.1153	0.1135	0.1469	0.0723	0.1503	0.1519	0.1619	0.1469	0.1357	0.1620	0.1206	0.1054	0.1152	0.1094	0.1396	0.0742	0.1788	0.1753	0.1722	0.1110	0.1401	0.1352	0.1109	0.0958	0.0913	0.0833	0.1017	0.1243	0.1610	0.1273	0.0986	0.0853	0.1138	0.1205	0.0924	0.0948	0.0779	0.0828	0.0811	0.0760	0.0791	0.0911	0.0796	0.0770	0.0962	0.0887	0.0927	0.0957
54=02:28:24	47544	298	0.1426	0.1109	0.1439	0.0717	0.1421	0.1403	0.1204	0.1275	0.1227	0.1299	0.1611	0.1338	0.1298	0.1085	0.1246	0.0714	0.1289	0.1308	0.1605	0.1473	0.1448	0.1422	0.1235	0.1173	0.1209	0.1138	0.1253	0.0703	0.1310	0.1335	0.1374	0.1458	0.1260	0.1546	0.1062	0.1065	0.0967	0.1086	0.1467	0.0705	0.1534	0.1536	0.1685	0.1521	0.1713	0.1541	0.1308	0.1135	0.1122	0.1155	0.1487	0.0710	0.1514	0.1541	0.1656	0.1477	0.1379	0.1656	0.1240	0.1061	0.1146	0.1116	0.1416	0.0747	0.1821	0.1792	0.1779	0.1121	0.1464	0.1395	0.1134	0.0976	0.0931	0.0832	0.1000	0.1251	0.1630	0.1289	0.0990	0.0849	0.1173	0.1228	0.0935	0.0966	0.0780	0.0833	0.0819	0.0771	0.0789	0.0924	0.0796	0.0768	0.0994	0.0891	0.0949	0.0978
55=02:43:05	48425	303	0.1490	0.1134	0.1451	0.0728	0.1458	0.1435	0.1214	0.1295	0.1262	0.1339	0.1631	0.1377	0.1314	0.1110	0.1247	0.0711	0.1296	0.1326	0.1606	0.1481	0.1504	0.1434	0.1243	0.1147	0.1217	0.1134	0.1260	0.0705	0.1330	0.1360	0.1392	0.1473	0.1268	0.1567	0.1088	0.1087	0.0978	0.1084	0.1497	0.0705	0.1551	0.1592	0.1731	0.1530	0.1747	0.1561	0.1327	0.1139	0.1160	0.1151	0.1525	0.0712	0.1546	0.1567	0.1682	0.1494	0.1376	0.1664	0.1243	0.1084	0.1174	0.1117	0.1433	0.0749	0.1852	0.1842	0.1816	0.1157	0.1479	0.1399	0.1170	0.1004	0.0937	0.0847	0.1035	0.1324	0.1670	0.1294	0.1002	0.0854	0.1180	0.1231	0.0954	0.0985	0.0782	0.0841	0.0828	0.0757	0.0796	0.0935	0.0801	0.0772	0.1001	0.0894	0.0958	0.1018
56=02:57:45	49306	300	0.1523	0.1168	0.1511	0.0719	0.1480	0.1475	0.1249	0.1323	0.1287	0.1358	0.1718	0.1403	0.1327	0.1116	0.1271	0.0714	0.1311	0.1317	0.1643	0.1544	0.1497	0.1484	0.1271	0.1174	0.1273	0.1141	0.1302	0.0706	0.1390	0.1386	0.1419	0.1513	0.1305	0.1592	0.1095	0.1097	0.0987	0.1092	0.1531	0.0703	0.1611	0.1616	0.1750	0.1566	0.1800	0.1613	0.1338	0.1175	0.1203	0.1210	0.1567	0.0705	0.1563	0.1622	0.1746	0.1535	0.1417	0.1742	0.1277	0.1098	0.1178	0.1138	0.1479	0.0744	0.1915	0.1884	0.1861	0.1177	0.1503	0.1457	0.1163	0.1002	0.0949	0.0850	0.1042	0.1347	0.1735	0.1347	0.1008	0.0864	0.1215	0.1281	0.0944	0.0992	0.0786	0.0849	0.0835	0.0773	0.0802	0.0929	0.0795	0.0768	0.1010	0.0910	0.0959	0.1002
57=03:12:26	50187	298	0.1510	0.1146	0.1549	0.0714	0.1530	0.1508	0.1291	0.1355	0.1325	0.1380	0.1766	0.1428	0.1342	0.1129	0.1294	0.0720	0.1338	0.1361	0.1693	0.1561	0.1560	0.1501	0.1301	0.1190	0.1279	0.1140	0.1316	0.0698	0.1406	0.1411	0.1459	0.1546	0.1349	0.1656	0.1114	0.1124	0.0994	0.1095	0.1558	0.0704	0.1641	0.1642	0.1780	0.1595	0.1840	0.1637	0.1399	0.1215	0.1199	0.1183	0.1583	0.0706	0.1607	0.1649	0.1778	0.1589	0.1466	0.1812	0.1316	0.1128	0.1217	0.1157	0.1506	0.0747	0.1957	0.1948	0.1909	0.1186	0.1550	0.1484	0.1201	0.1024	0.0967	0.0847	0.1053	0.1322	0.1786	0.1386	0.1040	0.0873	0.1249	0.1298	0.0968	0.1007	0.0794	0.0851	0.0842	0.0780	0.0793	0.0955	0.0804	0.0779	0.1020	0.0915	0.0967	0.1030
58=03:27:07	51067	300	0.1540	0.1177	0.1555	0.0721	0.1571	0.1539	0.1320	0.1415	0.1351	0.1397	0.1811	0.1484	0.1416	0.1156	0.1329	0.0718	0.1375	0.1393	0.1740	0.1603	0.1615	0.1556	0.1373	0.1238	0.1375	0.1165	0.1351	0.0699	0.1452	0.1449	0.1492	0.1566	0.1373	0.1725	0.1138	0.1166	0.1011	0.1106	0.1618	0.0707	0.1680	0.1693	0.1834	0.1638	0.1899	0.1682	0.1418	0.1220	0.1217	0.1249	0.1684	0.0716	0.1640	0.1688	0.1811	0.1622	0.1511	0.1834	0.1337	0.1149	0.1267	0.1190	0.1564	0.0750	0.2023	0.2012	0.1952	0.1209	0.1602	0.1553	0.1231	0.1033	0.1031	0.0851	0.1073	0.1361	0.1845	0.1401	0.1064	0.0876	0.1282	0.1330	0.0991	0.1028	0.0800	0.0859	0.0865	0.0777	0.0807	0.0971	0.0807	0.0767	0.1044	0.0932	0.0984	0.1047
59=03:41:48	51948	298	0.1653	0.1175	0.1616	0.0707	0.1620	0.1605	0.1323	0.1403	0.1362	0.1411	0.1845	0.1488	0.1422	0.1163	0.1327	0.0714	0.1387	0.1400	0.1739	0.1659	0.1624	0.1583	0.1348	0.1268	0.1298	0.1174	0.1351	0.0702	0.1437	0.1467	0.1532	0.1601	0.1369	0.1730	0.1135	0.1150	0.1013	0.1091	0.1624	0.0705	0.1705	0.1712	0.1871	0.1666	0.1913	0.1672	0.1434	0.1228	0.1291	0.1212	0.1649	0.0702	0.1670	0.1715	0.1839	0.1629	0.1503	0.1872	0.1316	0.1145	0.1263	0.1177	0.1556	0.0746	0.2103	0.2036	0.2012	0.1234	0.1616	0.1543	0.1231	0.1037	0.0986	0.0884	0.1084	0.1356	0.1852	0.1437	0.1081	0.0862	0.1272	0.1340	0.0977	0.1017	0.0787	0.0853	0.0845	0.0769	0.0804	0.0973	0.0805	0.0773	0.1052	0.0933	0.0982	0.1029
60=03:56:29	52829	298	0.1656	0.1224	0.1677	0.0716	0.1683	0.1622	0.1371	0.1457	0.1411	0.1451	0.1932	0.1555	0.1444	0.1171	0.1381	0.0717	0.1424	0.1441	0.1825	0.1684	0.1683	0.1625	0.1402	0.1301	0.1354	0.1211	0.1428	0.0701	0.1500	0.1503	0.1571	0.1649	0.1407	0.1809	0.1175	0.1194	0.1029	0.1128	0.1682	0.0707	0.1779	0.1767	0.1910	0.1713	0.1989	0.1764	0.1479	0.1270	0.1268	0.1270	0.1725	0.0704	0.1724	0.1782	0.1922	0.1691	0.1565	0.1968	0.1368	0.1178	0.1330	0.1209	0.1619	0.0745	0.2136	0.2109	0.2074	0.1247	0.1646	0.1601	0.1263	0.1054	0.1022	0.0877	0.1107	0.1398	0.1944	0.1463	0.1107	0.0877	0.1321	0.1389	0.0985	0.1036	0.0801	0.0858	0.0860	0.0788	0.0805	0.0989	0.0815	0.0771	0.1061	0.0946	0.1000	0.1059
61=04:11:09	53710	301	0.1703	0.1232	0.1724	0.0718	0.1712	0.1637	0.1406	0.1479	0.1430	0.1477	0.1956	0.1564	0.1473	0.1193	0.1394	0.0710	0.1450	0.1480	0.1828	0.1734	0.1718	0.1666	0.1437	0.1315	0.1380	0.1226	0.1442	0.0694	0.1515	0.1541	0.1608	0.1667	0.1454	0.1855	0.1192	0.1212	0.1046	0.1144	0.1725	0.0700	0.1809	0.1799	0.1961	0.1758	0.2003	0.1815	0.1507	0.1287	0.1305	0.1284	0.1739	0.0697	0.1768	0.1808	0.1982	0.1731	0.1610	0.2002	0.1416	0.1205	0.1317	0.1238	0.1637	0.0740	0.2198	0.2195	0.2118	0.1300	0.1707	0.1642	0.1305	0.1080	0.1046	0.0866	0.1121	0.1433	0.2004	0.1502	0.1129	0.0880	0.1361	0.1408	0.1019	0.1082	0.0796	0.0861	0.0867	0.0785	0.0810	0.1013	0.0813	0.0781	0.1100	0.0953	0.1023	0.1097
62=04:25:50	54591	300	0.1718	0.1260	0.1781	0.0718	0.1769	0.1699	0.1443	0.1536	0.1482	0.1522	0.2023	0.1639	0.1524	0.1214	0.1448	0.0722	0.1517	0.1474	0.1877	0.1794	0.1751	0.1714	0.1461	0.1357	0.1417	0.1255	0.1499	0.0703	0.1580	0.1607	0.1672	0.1747	0.1494	0.1932	0.1233	0.1253	0.1051	0.1145	0.1766	0.0697	0.1837	0.1837	0.2070	0.1792	0.2075	0.1868	0.1541	0.1296	0.1340	0.1306	0.1810	0.0706	0.1836	0.1881	0.2043	0.1776	0.1678	0.2093	0.1447	0.1250	0.1348	0.1262	0.1711	0.0743	0.2273	0.2237	0.2197	0.1343	0.1744	0.1700	0.1333	0.1096	0.1039	0.0876	0.1187	0.1480	0.2086	0.1549	0.1149	0.0901	0.1400	0.1459	0.1055	0.1096	0.0810	0.0880	0.0894	0.0793	0.0824	0.1036	0.0813	0.0777	0.1128	0.0988	0.1036	0.1088
63=04:40:31	55472	298	0.1679	0.1275	0.1815	0.0717	0.1790	0.1722	0.1496	0.1558	0.1507	0.1543	0.2070	0.1659	0.1618	0.1218	0.1483	0.0719	0.1528	0.1570	0.1980	0.1831	0.1866	0.1783	0.1528	0.1396	0.1475	0.1247	0.1533	0.0703	0.1621	0.1621	0.1678	0.1765	0.1545	0.1983	0.1278	0.1293	0.1086	0.1158	0.1814	0.0703	0.1898	0.1897	0.2091	0.1868	0.2163	0.1945	0.1588	0.1367	0.1320	0.1324	0.1904	0.0704	0.1861	0.1906	0.2110	0.1813	0.1707	0.2113	0.1492	0.1264	0.1440	0.1282	0.1762	0.0751	0.2308	0.2325	0.2277	0.1347	0.1809	0.1778	0.1383	0.1123	0.1069	0.0887	0.1168	0.1512	0.2183	0.1552	0.1156	0.0902	0.1434	0.1490	0.1053	0.1115	0.0837	0.0883	0.0904	0.0790	0.0828	0.1046	0.0839	0.0778	0.1163	0.0976	0.1066	0.1151
64=04:55:12	56352	298	0.1809	0.1315	0.1877	0.0724	0.1856	0.1773	0.1513	0.1606	0.1565	0.1584	0.2139	0.1738	0.1590	0.1248	0.1499	0.0720	0.1596	0.1588	0.2018	0.1930	0.1851	0.1839	0.1551	0.1442	0.1462	0.1279	0.1572	0.0710	0.1665	0.1686	0.1739	0.1827	0.1583	0.2038	0.1300	0.1317	0.1096	0.1171	0.1881	0.0715	0.1988	0.1952	0.2160	0.1911	0.2202	0.1988	0.1629	0.1393	0.1390	0.1338	0.1909	0.0718	0.1940	0.1964	0.2189	0.1863	0.1756	0.2194	0.1534	0.1298	0.1435	0.1305	0.1806	0.0733	0.2399	0.2349	0.2348	0.1404	0.1816	0.1804	0.1430	0.1146	0.1075	0.0900	0.1220	0.1541	0.2194	0.1604	0.1203	0.0928	0.1465	0.1531	0.1093	0.1148	0.0833	0.0891	0.0920	0.0800	0.0845	0.1059	0.0843	0.0792	0.1175	0.1010	0.1088	0.1150
65=05:09:53	57233	301	0.1862	0.1327	0.1918	0.0702	0.1875	0.1815	0.1542	0.1647	0.1577	0.1621	0.2211	0.1771	0.1644	0.1261	0.1540	0.0712	0.1634	0.1610	0.2080	0.1995	0.1898	0.1871	0.1562	0.1485	0.1528	0.1278	0.1610	0.0697	0.1697	0.1696	0.1776	0.1863	0.1612	0.2106	0.1318	0.1341	0.1116	0.1186	0.1923	0.0684	0.2002	0.2034	0.2225	0.1925	0.2247	0.2015	0.1675	0.1426	0.1436	0.1354	0.2005	0.0705	0.1983	0.2019	0.2227	0.1908	0.1806	0.2254	0.1562	0.1329	0.1468	0.1317	0.1859	0.0741	0.2429	0.2422	0.2393	0.1429	0.1874	0.1863	0.1449	0.1161	0.1083	0.0896	0.1258	0.1616	0.2291	0.1636	0.1205	0.0921	0.1508	0.1584	0.1111	0.1186	0.0814	0.0897	0.0927	0.0801	0.0837	0.1077	0.0833	0.0786	0.1196	0.1010	0.1110	0.1175
66=05:24:34	58114	298	0.1844	0.1338	0.1984	0.0726	0.1918	0.1870	0.1583	0.1683	0.1609	0.1671	0.2268	0.1811	0.1695	0.1276	0.1556	0.0726	0.1647	0.1683	0.2151	0.2023	0.2013	0.1923	0.1590	0.1481	0.1578	0.1290	0.1630	0.0706	0.1743	0.1730	0.1798	0.1915	0.1651	0.2131	0.1347	0.1360	0.1142	0.1198	0.1977	0.0705	0.2079	0.2102	0.2280	0.1974	0.2337	0.2070	0.1714	0.1472	0.1432	0.1415	0.2078	0.0719	0.2017	0.2095	0.2310	0.1944	0.1856	0.2291	0.1595	0.1349	0.1519	0.1348	0.1904	0.0749	0.2494	0.2482	0.2458	0.1468	0.1917	0.1911	0.1485	0.1178	0.1122	0.0912	0.1262	0.1652	0.2361	0.1680	0.1240	0.0938	0.1549	0.1579	0.1124	0.1187	0.0841	0.0912	0.0930	0.0807	0.0845	0.1112	0.0855	0.0794	0.1259	0.1025	0.1120	0.1222
67=05:39:14	58995	298	0.1939	0.1355	0.2001	0.0718	0.1970	0.1914	0.1621	0.1739	0.1646	0.1685	0.2312	0.1867	0.1722	0.1292	0.1636	0.0713	0.1713	0.1689	0.2227	0.2111	0.2015	0.1984	0.1637	0.1525	0.1659	0.1348	0.1689	0.0698	0.1773	0.1747	0.1849	0.1961	0.1693	0.2167	0.1370	0.1401	0.1161	0.1205	0.2045	0.0700	0.2149	0.2151	0.2336	0.2075	0.2332	0.2127	0.1748	0.1524	0.1485	0.1448	0.2106	0.0716	0.2084	0.2133	0.2377	0.1999	0.1896	0.2298	0.1633	0.1362	0.1541	0.1386	0.1994	0.0743	0.2557	0.2539	0.2498	0.1487	0.1957	0.1944	0.1507	0.1222	0.1179	0.0905	0.1265	0.1678	0.2416	0.1717	0.1258	0.0943	0.1586	0.1617	0.1123	0.1207	0.0833	0.0916	0.0936	0.0816	0.0853	0.1122	0.0854	0.0789	0.1248	0.1035	0.1134	0.1250
68=05:53:55	59876	301	0.2040	0.1421	0.2036	0.0723	0.2026	0.2022	0.1666	0.1811	0.1734	0.1756	0.2413	0.1994	0.1802	0.1356	0.1691	0.0718	0.1822	0.1800	0.2299	0.2252	0.2175	0.2062	0.1704	0.1682	0.1612	0.1342	0.1752	0.0710	0.1823	0.1827	0.1942	0.2083	0.1760	0.2226	0.1437	0.1462	0.1196	0.1235	0.2133	0.0710	0.2240	0.2270	0.2506	0.2147	0.2499	0.2176	0.1839	0.1583	0.1558	0.1468	0.2186	0.0716	0.2191	0.2242	0.2427	0.2101	0.1955	0.2394	0.1704	0.1449	0.1613	0.1399	0.2036	0.0741	0.2596	0.2603	0.2597	0.1566	0.2112	0.1987	0.1573	0.1273	0.1153	0.0958	0.1338	0.1723	0.2461	0.1763	0.1296	0.0960	0.1635	0.1681	0.1159	0.1231	0.0853	0.0917	0.0950	0.0813	0.0854	0.1133	0.0869	0.0795	0.1355	0.1059	0.1162	0.1254
69=06:08:36	60756	301	0.2122	0.1422	0.2074	0.0718	0.2046	0.2048	0.1663	0.1834	0.1714	0.1779	0.2418	0.2037	0.1810	0.1347	0.1703	0.0717	0.1799	0.1780	0.2354	0.2209	0.2189	0.2080	0.1713	0.1645	0.1665	0.1367	0.1774	0.0711	0.1873	0.1855	0.1953	0.2096	0.1762	0.2240	0.1434	0.1480	0.1195	0.1244	0.2159	0.0706	0.2260	0.2269	0.2482	0.2160	0.2496	0.2176	0.1836	0.1589	0.1579	0.1480	0.2249	0.0713	0.2237	0.2250	0.2473	0.2134	0.2009	0.2416	0.1703	0.1448	0.1647	0.1437	0.2118	0.0744	0.2641	0.2638	0.2569	0.1603	0.2061	0.2063	0.1578	0.1260	0.1149	0.0953	0.1392	0.1826	0.2514	0.1804	0.1322	0.0976	0.1673	0.1725	0.1177	0.1252	0.0861	0.0946	0.0971	0.0830	0.0870	0.1162	0.0871	0.0787	0.1317	0.1092	0.1177	0.1256
70=06:23:17	61637	298	0.2148	0.1426	0.2119	0.0718	0.2094	0.2135	0.1702	0.1903	0.1764	0.1836	0.2503	0.2064	0.1889	0.1356	0.1718	0.0723	0.1883	0.1796	0.2406	0.2296	0.2313	0.2106	0.1785	0.1692	0.1706	0.1380	0.1833	0.0704	0.1905	0.1926	0.2052	0.2173	0.1825	0.2333	0.1475	0.1520	0.1225	0.1253	0.2219	0.0706	0.2304	0.2341	0.2548	0.2233	0.2612	0.2242	0.1904	0.1614	0.1618	0.1490	0.2275	0.0707	0.2333	0.2330	0.2525	0.2193	0.2100	0.2463	0.1779	0.1483	0.1672	0.1472	0.2149	0.0750	0.2698	0.2719	0.2671	0.1629	0.2160	0.2114	0.1652	0.1331	0.1201	0.0958	0.1386	0.1830	0.2563	0.1885	0.1349	0.0995	0.1732	0.1781	0.1210	0.1292	0.0860	0.0946	0.0997	0.0838	0.0882	0.1199	0.0887	0.0806	0.1380	0.1101	0.1207	0.1285
71=06:37:58	62518	298	0.2168	0.1458	0.2188	0.0721	0.2120	0.2168	0.1720	0.1978	0.1813	0.1880	0.2552	0.2154	0.1940	0.1403	0.1785	0.0724	0.1952	0.1855	0.2462	0.2353	0.2338	0.2127	0.1827	0.1750	0.1762	0.1446	0.1921	0.0706	0.1954	0.2012	0.2117	0.2256	0.1870	0.2374	0.1513	0.1580	0.1252	0.1257	0.2309	0.0711	0.2395	0.2381	0.2632	0.2292	0.2652	0.2276	0.1961	0.1665	0.1655	0.1538	0.2394	0.0723	0.2379	0.2421	0.2587	0.2269	0.2138	0.2519	0.1804	0.1538	0.1718	0.1498	0.2215	0.0740	0.2758	0.2753	0.2705	0.1653	0.2257	0.2125	0.1665	0.1342	0.1226	0.0980	0.1452	0.1903	0.2652	0.1939	0.1394	0.1000	0.1775	0.1821	0.1233	0.1312	0.0882	0.0967	0.1009	0.0847	0.0889	0.1209	0.0895	0.0799	0.1419	0.1125	0.1211	0.1313
72=06:52:39	63399	301	0.2216	0.1463	0.2246	0.0722	0.2165	0.2253	0.1814	0.2042	0.1874	0.1918	0.2619	0.2153	0.2024	0.1447	0.1837	0.0725	0.1999	0.1906	0.2573	0.2463	0.2427	0.2227	0.1904	0.1767	0.1830	0.1445	0.1940	0.0709	0.2031	0.2064	0.2159	0.2307	0.1968	0.2405	0.1565	0.1630	0.1272	0.1287	0.2358	0.0709	0.2446	0.2484	0.2688	0.2416	0.2705	0.2330	0.2058	0.1752	0.1701	0.1559	0.2378	0.0719	0.2439	0.2459	0.2643	0.2353	0.2249	0.2527	0.1917	0.1590	0.1782	0.1561	0.2269	0.0750	0.2824	0.2808	0.2767	0.1713	0.2292	0.2199	0.1722	0.1396	0.1287	0.0987	0.1463	0.1961	0.2728	0.2012	0.1418	0.1009	0.1844	0.1901	0.1280	0.1392	0.0884	0.0976	0.1031	0.0858	0.0903	0.1251	0.0900	0.0828	0.1411	0.1158	0.1277	0.1383
73=07:07:19	64280	301	0.2386	0.1473	0.2232	0.0714	0.2171	0.2292	0.1826	0.2074	0.1920	0.1933	0.2694	0.2200	0.2063	0.1456	0.1878	0.0714	0.2048	0.1935	0.2609	0.2467	0.2443	0.2210	0.1925	0.1869	0.1870	0.1453	0.1965	0.0697	0.2054	0.2079	0.2200	0.2339	0.1963	0.2368	0.1572	0.1616	0.1278	0.1297	0.2382	0.0699	0.2490	0.2509	0.2767	0.2431	0.2748	0.2316	0.2071	0.1805	0.1811	0.1586	0.2448	0.0700	0.2461	0.2505	0.2661	0.2374	0.2250	0.2527	0.1911	0.1596	0.1828	0.1565	0.2303	0.0730	0.2866	0.2852	0.2804	0.1739	0.2336	0.2170	0.1751	0.1432	0.1270	0.1026	0.1490	0.2037	0.2750	0.2049	0.1418	0.1021	0.1854	0.1863	0.1256	0.1368	0.0876	0.0977	0.1026	0.0849	0.0884	0.1248	0.0897	0.0807	0.1410	0.1148	0.1262	0.1381
74=07:22:00	65161	298	0.2296	0.1532	0.2280	0.0726	0.2190	0.2403	0.1908	0.2163	0.1966	0.1995	0.2727	0.2262	0.2135	0.1486	0.1979	0.0714	0.2102	0.1993	0.2679	0.2521	0.2518	0.2263	0.1977	0.1837	0.1973	0.1506	0.2029	0.0710	0.2152	0.2184	0.2274	0.2454	0.2051	0.2470	0.1611	0.1692	0.1323	0.1327	0.2448	0.0702	0.2538	0.2587	0.2770	0.2510	0.2852	0.2378	0.2180	0.1824	0.1835	0.1650	0.2536	0.0707	0.2522	0.2576	0.2751	0.2439	0.2373	0.2626	0.2012	0.1641	0.1865	0.1623	0.2388	0.0744	0.2891	0.2925	0.2850	0.1819	0.2411	0.2295	0.1812	0.1436	0.1293	0.1015	0.1485	0.2058	0.2809	0.2105	0.1469	0.1056	0.1969	0.1933	0.1303	0.1410	0.0896	0.1000	0.1062	0.0867	0.0911	0.1305	0.0920	0.0832	0.1457	0.1222	0.1315	0.1431
75=07:36:41	66042	298	0.2330	0.1534	0.2320	0.0712	0.2224	0.2411	0.1938	0.2212	0.2025	0.2015	0.2703	0.2339	0.2153	0.1517	0.1993	0.0701	0.2169	0.2059	0.2696	0.2552	0.2571	0.2306	0.2042	0.1891	0.1999	0.1555	0.2144	0.0695	0.2178	0.2249	0.2323	0.2454	0.2109	0.2495	0.1661	0.1742	0.1322	0.1328	0.2480	0.0689	0.2553	0.2586	0.2788	0.2544	0.2816	0.2417	0.2209	0.1875	0.1835	0.1669	0.2573	0.0704	0.2610	0.2594	0.2771	0.2496	0.2423	0.2608	0.2056	0.1667	0.1935	0.1629	0.2395	0.0733	0.2916	0.2897	0.2858	0.1830	0.2448	0.2292	0.1851	0.1490	0.1350	0.1033	0.1560	0.2114	0.2833	0.2197	0.1546	0.1076	0.2002	0.1962	0.1336	0.1433	0.0893	0.0996	0.1052	0.0860	0.0915	0.1314	0.0915	0.0807	0.1500	0.1235	0.1348	0.1457
76=07:51:22	66922	301	0.2478	0.1567	0.2383	0.0723	0.2306	0.2475	0.2018	0.2259	0.2085	0.2065	0.2787	0.2409	0.2260	0.1542	0.2052	0.0711	0.2225	0.2101	0.2774	0.2618	0.2632	0.2355	0.2114	0.1956	0.2030	0.1567	0.2240	0.0712	0.2224	0.2316	0.2412	0.2519	0.2171	0.2527	0.1691	0.1781	0.1378	0.1359	0.2585	0.0699	0.2640	0.2711	0.2871	0.2609	0.2878	0.2521	0.2267	0.1927	0.1944	0.1712	0.2640	0.0711	0.2691	0.2663	0.2808	0.2534	0.2524	0.2629	0.2115	0.1715	0.2046	0.1686	0.2482	0.0739	0.2983	0.3006	0.2917	0.1905	0.2490	0.2359	0.1953	0.1531	0.1349	0.1043	0.1623	0.2221	0.2953	0.2243	0.1533	0.1073	0.2080	0.1991	0.1374	0.1498	0.0917	0.1023	0.1089	0.0885	0.0931	0.1368	0.0932	0.0832	0.1536	0.1279	0.1375	0.1502
77=08:06:03	67803	300	0.2457	0.1622	0.2422	0.0722	0.2334	0.2604	0.2104	0.2357	0.2155	0.2123	0.2863	0.2415	0.2336	0.1587	0.2110	0.0717	0.2294	0.2172	0.2857	0.2714	0.2723	0.2391	0.2207	0.2018	0.2177	0.1581	0.2217	0.0717	0.2298	0.2420	0.2482	0.2601	0.2275	0.2607	0.1735	0.1846	0.1418	0.1388	0.2630	0.0699	0.2732	0.2745	0.2915	0.2727	0.2989	0.2501	0.2362	0.2029	0.1996	0.1769	0.2706	0.0706	0.2711	0.2722	0.2893	0.2624	0.2563	0.2739	0.2181	0.1768	0.2058	0.1722	0.2549	0.0740	0.3054	0.3027	0.2990	0.1991	0.2575	0.2382	0.1981	0.1554	0.1364	0.1035	0.1615	0.2218	0.2943	0.2273	0.1603	0.1120	0.2149	0.2047	0.1403	0.1503	0.0944	0.1039	0.1131	0.0896	0.0937	0.1423	0.0944	0.0829	0.1564	0.1292	0.1412	0.1538
78=08:20:43	68684	298	0.2419	0.1546	0.2407	0.0720	0.2360	0.2593	0.2132	0.2427	0.2194	0.2123	0.2905	0.2462	0.2295	0.1605	0.2106	0.0718	0.2293	0.2239	0.2886	0.2694	0.2747	0.2432	0.2230	0.2009	0.2210	0.1625	0.2323	0.0704	0.2328	0.2477	0.2496	0.2610	0.2324	0.2653	0.1791	0.1930	0.1435	0.1405	0.2670	0.0707	0.2723	0.2783	0.2963	0.2771	0.2973	0.2566	0.2414	0.2059	0.2018	0.1810	0.2805	0.0712	0.2790	0.2749	0.2934	0.2711	0.2688	0.2726	0.2266	0.1851	0.2130	0.1774	0.2575	0.0754	0.3116	0.3086	0.2990	0.2042	0.2619	0.2443	0.2076	0.1642	0.1489	0.1070	0.1699	0.2279	0.3094	0.2376	0.1672	0.1135	0.2236	0.2102	0.1461	0.1596	0.0950	0.1064	0.1146	0.0909	0.0964	0.1457	0.0969	0.0842	0.1595	0.1340	0.1489	0.1629
79=08:35:24	69565	300	0.2390	0.1585	0.2487	0.0714	0.2370	0.2682	0.2203	0.2467	0.2241	0.2170	0.2982	0.2502	0.2457	0.1657	0.2240	0.0727	0.2360	0.2322	0.3041	0.2795	0.2866	0.2481	0.2344	0.2100	0.2318	0.1632	0.2298	0.0699	0.2473	0.2539	0.2524	0.2664	0.2379	0.2646	0.1821	0.1979	0.1467	0.1439	0.2703	0.0708	0.2835	0.2855	0.3078	0.2804	0.3153	0.2539	0.2524	0.2142	0.2075	0.1835	0.2846	0.0706	0.2796	0.2814	0.2937	0.2716	0.2691	0.2754	0.2283	0.1877	0.2203	0.1821	0.2632	0.0731	0.3118	0.3119	0.3063	0.2101	0.2680	0.2454	0.2114	0.1615	0.1526	0.1066	0.1676	0.2261	0.3078	0.2366	0.1647	0.1164	0.2244	0.2098	0.1448	0.1590	0.0958	0.1057	0.1141	0.0906	0.0959	0.1476	0.0964	0.0837	0.1616	0.1337	0.1481	0.1649
80=08:50:05	70446	300	0.2486	0.1597	0.2512	0.0711	0.2409	0.2702	0.2266	0.2508	0.2297	0.2198	0.2991	0.2553	0.2513	0.1662	0.2239	0.0710	0.2421	0.2346	0.3015	0.2779	0.2951	0.2492	0.2360	0.2105	0.2356	0.1686	0.2408	0.0702	0.2442	0.2630	0.2600	0.2706	0.2462	0.2685	0.1923	0.2019	0.1526	0.1447	0.2753	0.0695	0.2848	0.2887	0.3100	0.2837	0.3113	0.2569	0.2515	0.2149	0.2139	0.1859	0.2891	0.0710	0.2906	0.2843	0.2979	0.2764	0.2798	0.2771	0.2392	0.1958	0.2212	0.1824	0.2645	0.0733	0.3154	0.3118	0.3058	0.2166	0.2712	0.2486	0.2160	0.1698	0.1491	0.1099	0.1787	0.2385	0.3154	0.2478	0.1727	0.1204	0.2322	0.2155	0.1526	0.1671	0.0962	0.1090	0.1177	0.0938	0.0973	0.1512	0.0987	0.0851	0.1702	0.1386	0.1521	0.1685
81=09:04:46	71326	301	0.2532	0.1596	0.2508	0.0720	0.2404	0.2719	0.2287	0.2537	0.2326	0.2210	0.2985	0.2544	0.2448	0.1670	0.2246	0.0714	0.2403	0.2407	0.3032	0.2826	0.2896	0.2512	0.2397	0.2162	0.2410	0.1692	0.2437	0.0705	0.2489	0.2656	0.2643	0.2736	0.2560	0.2686	0.1985	0.2083	0.1539	0.1469	0.2772	0.0707	0.2856	0.2904	0.3096	0.2883	0.3127	0.2602	0.2580	0.2366	0.2186	0.1893	0.2915	0.0719	0.2941	0.2864	0.3003	0.2804	0.2871	0.2747	0.2438	0.2069	0.2278	0.1849	0.2692	0.0753	0.3198	0.3188	0.3135	0.2232	0.2746	0.2510	0.2191	0.1805	0.1540	0.1121	0.1877	0.2518	0.3234	0.2504	0.1791	0.1268	0.2397	0.2185	0.1573	0.1803	0.0978	0.1098	0.1215	0.0942	0.0991	0.1568	0.0995	0.0866	0.1764	0.1386	0.1588	0.1824
82=09:19:27	72207	301	0.2608	0.1630	0.2615	0.0720	0.2462	0.2839	0.2336	0.2610	0.2429	0.2269	0.3027	0.2620	0.2564	0.1741	0.2334	0.0707	0.2524	0.2471	0.3112	0.2872	0.2975	0.2586	0.2451	0.2165	0.2472	0.1749	0.2545	0.0691	0.2563	0.2759	0.2720	0.2814	0.2563	0.2755	0.2033	0.2109	0.1593	0.1512	0.2874	0.0701	0.2958	0.2980	0.3142	0.3012	0.3134	0.2649	0.2638	0.2224	0.2243	0.1927	0.2948	0.0716	0.3018	0.2908	0.3094	0.2875	0.2957	0.2818	0.2459	0.2057	0.2365	0.1880	0.2743	0.0740	0.3249	0.3229	0.3107	0.2335	0.2798	0.2544	0.2313	0.1825	0.1577	0.1156	0.1916	0.2500	0.3211	0.2600	0.1869	0.1280	0.2457	0.2212	0.1598	0.1749	0.1002	0.1119	0.1238	0.0929	0.1012	0.1588	0.1005	0.0869	0.1788	0.1419	0.1620	0.1797
83=09:34:08	73088	301	0.2610	0.1663	0.2648	0.0724	0.2509	0.2881	0.2455	0.2683	0.2477	0.2341	0.3105	0.2675	0.2652	0.1776	0.2447	0.0718	0.2633	0.2527	0.3192	0.2980	0.3052	0.2662	0.2552	0.2196	0.2571	0.1771	0.2547	0.0704	0.2637	0.2861	0.2786	0.2855	0.2666	0.2782	0.2088	0.2140	0.1645	0.1532	0.2913	0.0694	0.2996	0.3036	0.3183	0.3076	0.3194	0.2714	0.2691	0.2314	0.2333	0.1990	0.3007	0.0713	0.3032	0.2970	0.3147	0.2940	0.3017	0.2838	0.2561	0.2081	0.2418	0.1928	0.2806	0.0736	0.3236	0.3278	0.3173	0.2402	0.2860	0.2623	0.2339	0.1838	0.1619	0.1137	0.1922	0.2520	0.3271	0.2629	0.1896	0.1287	0.2515	0.2236	0.1640	0.1787	0.1007	0.1135	0.1272	0.0944	0.1031	0.1638	0.1014	0.0868	0.1821	0.1453	0.1670	0.1891
84=09:48:48	73969	300	0.2631	0.1671	0.2673	0.0715	0.2547	0.2974	0.2492	0.2739	0.2511	0.2345	0.3166	0.2715	0.2653	0.1775	0.2424	0.0712	0.2659	0.2541	0.3256	0.2979	0.3132	0.2603	0.2601	0.2291	0.2553	0.1773	0.2635	0.0702	0.2664	0.2932	0.2821	0.2961	0.2730	0.2800	0.2174	0.2206	0.1627	0.1546	0.2947	0.0701	0.3065	0.3051	0.3238	0.3051	0.3305	0.2672	0.2761	0.2328	0.2347	0.2038	0.3079	0.0697	0.3059	0.3067	0.3202	0.3012	0.3066	0.2903	0.2564	0.2208	0.2427	0.1951	0.2824	0.0736	0.3307	0.3282	0.3208	0.2450	0.2931	0.2585	0.2393	0.1876	0.1649	0.1162	0.2026	0.2580	0.3298	0.2701	0.1987	0.1349	0.2558	0.2305	0.1685	0.1881	0.1032	0.1155	0.1299	0.0963	0.1041	0.1683	0.1035	0.0882	0.1877	0.1494	0.1697	0.1859
85=10:03:32	74853	298	0.2717	0.1658	0.2631	0.0718	0.2576	0.2955	0.2517	0.2780	0.2561	0.2321	0.3188	0.2762	0.2712	0.1839	0.2443	0.0710	0.2675	0.2620	0.3251	0.2985	0.3179	0.2609	0.2665	0.2417	0.2641	0.1859	0.2743	0.0704	0.2662	0.2985	0.2887	0.2934	0.2771	0.2822	0.2228	0.2269	0.1674	0.1550	0.2970	0.0699	0.3063	0.3085	0.3305	0.3139	0.3348	0.2716	0.2848	0.2425	0.2395	0.2028	0.3109	0.0724	0.3159	0.3074	0.3180	0.3069	0.3162	0.2853	0.2624	0.2262	0.2477	0.2003	0.2866	0.0740	0.3366	0.3345	0.3224	0.2539	0.2988	0.2586	0.2475	0.2008	0.1758	0.1250	0.2120	0.2665	0.3363	0.2792	0.2037	0.1383	0.2613	0.2321	0.1746	0.1937	0.1047	0.1186	0.1331	0.0978	0.1049	0.1721	0.1053	0.0884	0.1967	0.1522	0.1740	0.1929
86=10:18:13	75734	301	0.2744	0.1684	0.2712	0.0714	0.2637	0.3047	0.2573	0.2836	0.2623	0.2402	0.3222	0.2811	0.2689	0.1847	0.2477	0.0709	0.2707	0.2712	0.3287	0.3030	0.3189	0.2658	0.2697	0.2431	0.2668	0.1837	0.2762	0.0709	0.2696	0.3044	0.2918	0.3038	0.2827	0.2806	0.2305	0.2316	0.1723	0.1568	0.3020	0.0701	0.3133	0.3133	0.3300	0.3150	0.3359	0.2716	0.2867	0.2417	0.2426	0.2051	0.3174	0.0709	0.3243	0.3125	0.3203	0.3111	0.3219	0.2909	0.2675	0.2338	0.2529	0.1999	0.2890	0.0735	0.3363	0.3351	0.3232	0.2577	0.3069	0.2594	0.2554	0.2094	0.1745	0.1248	0.2203	0.2726	0.3384	0.2814	0.2105	0.1392	0.2684	0.2347	0.1790	0.1985	0.1043	0.1198	0.1370	0.0981	0.1041	0.1779	0.1071	0.0893	0.1980	0.1571	0.1782	0.1969
87=10:32:54	76614	300	0.2722	0.1678	0.2686	0.0708	0.2601	0.3094	0.2607	0.2864	0.2656	0.2419	0.3208	0.2831	0.2817	0.1832	0.2496	0.0710	0.2726	0.2695	0.3336	0.3014	0.3282	0.2686	0.2689	0.2291	0.2814	0.1868	0.2781	0.0694	0.2750	0.3053	0.2909	0.3034	0.2866	0.2861	0.2328	0.2323	0.1797	0.1587	0.3037	0.0697	0.3134	0.3224	0.3285	0.3231	0.3431	0.2775	0.2897	0.2441	0.2525	0.2066	0.3171	0.0705	0.3210	0.3120	0.3246	0.3144	0.3281	0.2932	0.2710	0.2353	0.2608	0.2027	0.2966	0.0743	0.3390	0.3415	0.3280	0.2647	0.3100	0.2678	0.2555	0.2048	0.1871	0.1236	0.2163	0.2667	0.3417	0.2835	0.2153	0.1435	0.2757	0.2360	0.1835	0.2056	0.1072	0.1227	0.1406	0.1020	0.1092	0.1846	0.1088	0.0893	0.2116	0.1618	0.1867	0.2021
88=10:47:35	77495	300	0.2861	0.1729	0.2718	0.0719	0.2687	0.3143	0.2663	0.2929	0.2704	0.2472	0.3258	0.2876	0.2815	0.1910	0.2577	0.0709	0.2853	0.2733	0.3333	0.3102	0.3314	0.2661	0.2811	0.2426	0.2848	0.1922	0.2840	0.0701	0.2765	0.3164	0.3016	0.3079	0.2927	0.2920	0.2366	0.2378	0.1847	0.1599	0.3125	0.0702	0.3192	0.3215	0.3342	0.3301	0.3407	0.2758	0.2953	0.2483	0.2607	0.2118	0.3214	0.0715	0.3320	0.3159	0.3264	0.3182	0.3339	0.2943	0.2752	0.2443	0.2600	0.2084	0.2951	0.0739	0.3451	0.3413	0.3265	0.2776	0.3102	0.2674	0.2629	0.2192	0.1928	0.1290	0.2243	0.2749	0.3442	0.2886	0.2224	0.1463	0.2817	0.2391	0.1899	0.2113	0.1076	0.1258	0.1447	0.1022	0.1106	0.1898	0.1108	0.0916	0.2084	0.1659	0.1886	0.2054
89=11:02:16	78376	298	0.2829	0.1737	0.2753	0.0716	0.2692	0.3217	0.2707	0.2987	0.2754	0.2503	0.3275	0.2932	0.2896	0.1914	0.2598	0.0717	0.2881	0.2823	0.3404	0.3132	0.3353	0.2741	0.2863	0.2447	0.2890	0.1876	0.2850	0.0704	0.2809	0.3190	0.3013	0.3120	0.2970	0.2948	0.2438	0.2432	0.1905	0.1646	0.3168	0.0704	0.3253	0.3247	0.3386	0.3317	0.3455	0.2831	0.2990	0.2508	0.2696	0.2128	0.3193	0.0699	0.3311	0.3215	0.3303	0.3244	0.3376	0.2977	0.2754	0.2489	0.2642	0.2127	0.3023	0.0746	0.3495	0.3479	0.3299	0.2890	0.3070	0.2769	0.2673	0.2185	0.1972	0.1317	0.2259	0.2749	0.3459	0.2917	0.2285	0.1523	0.2868	0.2424	0.1948	0.2142	0.1111	0.1282	0.1492	0.1056	0.1134	0.1961	0.1141	0.0940	0.2141	0.1739	0.1907	0.2074
90=11:16:57	79257	301	0.2862	0.1724	0.2773	0.0710	0.2686	0.3243	0.2759	0.3019	0.2812	0.2537	0.3392	0.2967	0.2962	0.1963	0.2663	0.0730	0.2975	0.2876	0.3520	0.3160	0.3455	0.2721	0.2968	0.2451	0.3003	0.1946	0.2875	0.0702	0.2895	0.3266	0.3042	0.3169	0.3030	0.2965	0.2505	0.2472	0.1961	0.1685	0.3205	0.0709	0.3301	0.3329	0.3429	0.3373	0.3551	0.2857	0.3069	0.2625	0.2734	0.2187	0.3276	0.0716	0.3320	0.3268	0.3326	0.3306	0.3437	0.3011	0.2820	0.2565	0.2723	0.2145	0.3087	0.0748	0.3484	0.3494	0.3390	0.2911	0.3188	0.2744	0.2753	0.2237	0.2089	0.1370	0.2310	0.2771	0.3549	0.2968	0.2332	0.1581	0.2924	0.2452	0.1974	0.2249	0.1169	0.1320	0.1544	0.1080	0.1155	0.2015	0.1143	0.0913	0.2235	0.1764	0.1995	0.2191
91=11:31:37	80138	303	0.2888	0.1771	0.2867	0.0719	0.2741	0.3240	0.2835	0.3057	0.2835	0.2522	0.3429	0.2974	0.3002	0.2065	0.2742	0.0723	0.3012	0.2946	0.3548	0.3199	0.3464	0.2780	0.3030	0.2585	0.2995	0.2029	0.3041	0.0706	0.2977	0.3333	0.3089	0.3186	0.3115	0.2997	0.2579	0.2627	0.2023	0.1708	0.3253	0.0706	0.3335	0.3337	0.3486	0.3442	0.3518	0.2843	0.3109	0.2646	0.2710	0.2258	0.3376	0.0720	0.3434	0.3270	0.3334	0.3322	0.3492	0.3000	0.2910	0.2680	0.2747	0.2206	0.3120	0.0744	0.3510	0.3505	0.3364	0.2948	0.3211	0.2722	0.2826	0.2327	0.2075	0.1423	0.2430	0.2969	0.3582	0.3013	0.2364	0.1641	0.2974	0.2482	0.2053	0.2363	0.1171	0.1353	0.1581	0.1105	0.1185	0.2021	0.1180	0.0956	0.2240	0.1821	0.2005	0.2185
92=11:46:18	81019	303	0.2834	0.1749	0.2833	0.0723	0.2753	0.3288	0.2831	0.3102	0.2856	0.2544	0.3373	0.3032	0.3109	0.1990	0.2710	0.0721	0.2977	0.2982	0.3530	0.3183	0.3541	0.2761	0.3004	0.2584	0.3029	0.1997	0.3044	0.0708	0.2941	0.3294	0.3119	0.3188	0.3100	0.3025	0.2574	0.2518	0.2089	0.1697	0.3259	0.0710	0.3278	0.3357	0.3471	0.3440	0.3560	0.2907	0.3109	0.2673	0.2678	0.2211	0.3404	0.0717	0.3427	0.3260	0.3361	0.3333	0.3564	0.2990	0.2873	0.2589	0.2841	0.2192	0.3098	0.0748	0.3524	0.3533	0.3367	0.3016	0.3243	0.2796	0.2833	0.2371	0.2058	0.1372	0.2373	0.2852	0.3580	0.3016	0.2408	0.1635	0.3026	0.2458	0.2077	0.2270	0.1249	0.1371	0.1601	0.1119	0.1199	0.2093	0.1205	0.0963	0.2316	0.1885	0.2084	0.2262
93=12:00:59	81900	300	0.2899	0.1758	0.2854	0.0720	0.2764	0.3333	0.2895	0.3091	0.2874	0.2602	0.3383	0.3016	0.3009	0.2037	0.2745	0.0706	0.3025	0.2988	0.3576	0.3285	0.3427	0.2839	0.2994	0.2486	0.3051	0.1982	0.2975	0.0701	0.2979	0.3372	0.3161	0.3243	0.3176	0.3007	0.2625	0.2531	0.2103	0.1722	0.3259	0.0699	0.3401	0.3392	0.3478	0.3531	0.3525	0.2935	0.3112	0.2693	0.2794	0.2241	0.3393	0.0707	0.3433	0.3309	0.3426	0.3376	0.3604	0.3007	0.2937	0.2648	0.2809	0.2210	0.3158	0.0743	0.3586	0.3556	0.3432	0.3066	0.3277	0.2804	0.2876	0.2420	0.2107	0.1425	0.2425	0.2902	0.3590	0.3051	0.2451	0.1703	0.3077	0.2483	0.2148	0.2361	0.1201	0.1393	0.1658	0.1120	0.1230	0.2128	0.1222	0.0955	0.2382	0.1889	0.2116	0.2323
94=12:15:40	82780	298	0.2912	0.1783	0.2932	0.0720	0.2781	0.3397	0.2946	0.3138	0.2975	0.2610	0.3527	0.3071	0.3102	0.2058	0.2772	0.0720	0.3088	0.2987	0.3631	0.3239	0.3533	0.2825	0.3084	0.2593	0.3144	0.2029	0.3052	0.0696	0.3032	0.3464	0.3162	0.3260	0.3230	0.3017	0.2734	0.2623	0.2156	0.1745	0.3312	0.0706	0.3428	0.3432	0.3563	0.3476	0.3671	0.2890	0.3211	0.2696	0.2824	0.2314	0.3446	0.0708	0.3475	0.3399	0.3470	0.3478	0.3618	0.3080	0.2971	0.2737	0.2896	0.2235	0.3224	0.0739	0.3595	0.3614	0.3432	0.3146	0.3313	0.2803	0.2923	0.2413	0.2246	0.1482	0.2484	0.2944	0.3651	0.3140	0.2528	0.1775	0.3126	0.2541	0.2174	0.2404	0.1250	0.1431	0.1683	0.1152	0.1248	0.2145	0.1251	0.0973	0.2403	0.1967	0.2112	0.2313
95=12:30:21	83661	298	0.2899	0.1827	0.2995	0.0720	0.2860	0.3424	0.2977	0.3187	0.3000	0.2654	0.3506	0.3138	0.3146	0.2073	0.2842	0.0711	0.3064	0.3038	0.3615	0.3248	0.3529	0.2857	0.3049	0.2616	0.3149	0.2079	0.3189	0.0701	0.3139	0.3485	0.3215	0.3286	0.3316	0.3005	0.2768	0.2669	0.2237	0.1759	0.3340	0.0700	0.3416	0.3399	0.3569	0.3527	0.3634	0.2944	0.3236	0.2813	0.2816	0.2382	0.3621	0.0721	0.3552	0.3443	0.3498	0.3488	0.3701	0.3050	0.3053	0.2785	0.2925	0.2249	0.3222	0.0746	0.3610	0.3546	0.3493	0.3166	0.3326	0.2841	0.2927	0.2479	0.2181	0.1533	0.2609	0.3140	0.3698	0.3186	0.2596	0.1874	0.3188	0.2556	0.2266	0.2451	0.1283	0.1459	0.1739	0.1178	0.1291	0.2173	0.1269	0.0999	0.2460	0.1992	0.2156	0.2308
96=12:45:02	84542	298	0.3037	0.1779	0.2965	0.0726	0.2827	0.3434	0.2999	0.3213	0.3003	0.2651	0.3431	0.3092	0.3156	0.2057	0.2815	0.0713	0.3117	0.3139	0.3650	0.3284	0.3593	0.2871	0.3110	0.2647	0.3184	0.2099	0.3152	0.0691	0.3054	0.3488	0.3240	0.3320	0.3275	0.3070	0.3457	0.2708	0.2299	0.1751	0.3403	0.0700	0.3434	0.3499	0.3564	0.3566	0.3696	0.2897	0.3232	0.2770	0.2951	0.2352	0.3576	0.0710	0.3554	0.3387	0.3480	0.3446	0.3766	0.3064	0.3027	0.2819	0.2948	0.2259	0.3244	0.0741	0.3622	0.3625	0.3459	0.3287	0.3282	0.2875	0.2898	0.2619	0.2338	0.1590	0.2661	0.3019	0.3719	0.3159	0.2601	0.1873	0.3195	0.2524	0.2283	0.2531	0.1315	0.1490	0.1781	0.1208	0.1316	0.2245	0.1291	0.1015	0.2492	0.2005	0.2218	0.2444
97=12:59:42	85423	300	0.3024	0.1826	0.3009	0.0731	0.2870	0.3495	0.3072	0.3322	0.3052	0.2712	0.3504	0.3160	0.3212	0.2176	0.2967	0.0723	0.3254	0.3177	0.3749	0.3335	0.3674	0.2918	0.3192	0.2555	0.3245	0.2131	0.3217	0.0710	0.3127	0.3635	0.3323	0.3381	0.3368	0.3146	0.2823	0.2722	0.2370	0.1830	0.3442	0.0715	0.3594	0.3486	0.3585	0.3684	0.3737	0.2976	0.3258	0.2719	0.2966	0.2370	0.3516	0.0712	0.3604	0.3446	0.3538	0.3560	0.3836	0.3116	0.3059	0.2855	0.3020	0.2320	0.3288	0.0744	0.3725	0.3686	0.3508	0.3313	0.3424	0.2857	0.3041	0.2615	0.2293	0.1617	0.2607	0.2997	0.3709	0.3226	0.2651	0.1997	0.3237	0.2596	0.2316	0.2532	0.1344	0.1524	0.1838	0.1236	0.1364	0.2270	0.1355	0.1056	0.2529	0.2077	0.2231	0.2413
98=13:14:23	86304	301	0.3008	0.1809	0.2930	0.0726	0.2886	0.3503	0.3106	0.3253	0.3130	0.2663	0.3644	0.3084	0.3216	0.2159	0.2882	0.0720	0.3194	0.3203	0.3767	0.3352	0.3684	0.2915	0.3177	0.2738	0.3290	0.2079	0.3234	0.0712	0.3113	0.3608	0.3328	0.3365	0.3436	0.3037	0.2919	0.2678	0.2357	0.1812	0.3438	0.0713	0.3519	0.3560	0.3663	0.3627	0.3749	0.2963	0.3362	0.2921	0.2991	0.2375	0.3522	0.0712	0.3572	0.3454	0.3508	0.3578	0.3820	0.3085	0.3146	0.2890	0.3031	0.2298	0.3340	0.0753	0.3735	0.3673	0.3533	0.3317	0.3493	0.2794	0.3158	0.2814	0.2455	0.1604	0.2588	0.2989	0.3768	0.3224	0.2648	0.2014	0.3277	0.2582	0.2336	0.2599	0.1403	0.1549	0.1843	0.1255	0.1361	0.2364	0.1356	0.1045	0.2555	0.2069	0.2303	0.2491
99=13:29:00	87181	298	0.2962	0.1787	0.2978	0.0718	0.2861	0.3471	0.3050	0.3249	0.3036	0.2674	0.3500	0.3111	0.3238	0.2130	0.2913	0.0698	0.3206	0.3149	0.3731	0.3287	0.3618	0.2884	0.3171	0.2615	0.3283	0.2100	0.3243	0.0700	0.3129	0.3609	0.3291	0.3346	0.3417	0.3046	0.2871	0.2706	0.2375	0.1796	0.3434	0.0696	0.3501	0.3516	0.3633	0.3662	0.3673	0.2960	0.3327	0.2803	0.2968	0.2340	0.3533	0.0713	0.3620	0.3442	0.3548	0.3571	0.3848	0.3079	0.3140	0.2887	0.3041	0.2324	0.3323	0.0747	0.3706	0.3698	0.3524	0.3396	0.3465	0.2898	0.3080	0.2655	0.2388	0.1673	0.2667	0.3067	0.3762	0.3268	0.2733	0.2083	0.3340	0.2596	0.2424	0.2609	0.1423	0.1589	0.1901	0.1301	0.1417	0.2373	0.1404	0.1087	0.2659	0.2168	0.2374	0.2498
