# Supplementary material for: Computationally Driven, Quantitative Experiments Discover Genes Required for Mitochondrial Biogenesis
Source: PLoS Genet. 2009 Mar 20;5(3):e1000407. doi: 10.1371/journal.pgen.1000407 (PMC2648979; doi:10.1371/journal.pgen.1000407)
Supplement: Dataset S1 — Raw respiratory growth data. A zip file containing 48 tab-delimited text files containing the raw data from the Tecan GENios reader. Additionally, a readme text file and plate key is contained in the zip file. The plate key uses our internal reference id for each mutant (internal reference id is matched with common and systematic gene names in Table S2). Raw optical density measurements from Tecan GENios plate incubator and reader. Wells are numbered in increasing order from upper left to lower right and can be converted to our internal identifiers using the included key (complete plate key). Not all original plates were assayed for growth curves, and there are two replicates of plate 20. (1.82 MB ZIP) [file pgen.1000407.s012.zip › mitochondria_table_s7/p15_glu.txt]

[config file info]
last_write=07:06:12_16:38:22
last write=07:06:15_13:16:20
[Run_Parameters]
Instrument=Tecan_21
Ini_Names=Read_Reps,Delid,Save_Data_File,Start_Time_Now
barcode_drug_plate=201401
user=mcostanzo
Plate_Size=96
Plate_Type=GRE96ft.pdf
Samples_to_Run=6
Overlay_Size=48
Drug_Plate=none
Plate_Quarter=none
run_ID=none
run_plate_repeat=1
Read_Reps=200
Read_Modes=Absorbance
Read_Flor_Every=2
Max_Delta_OD=0.500000
Well_By_Row_Col=none
Reorder_Map=Order_Strings_Not,0
Tip_Vol=200
OD_to_Innoc=0.100,0.100,0.380,0.380,0.380,0.380,0.760,0.760,0.100,0.100,0.380,0.380,0.380,0.380,0.760,0.760,0.100,0.100,0.380,0.380,0.380,0.380,0.760,0.760,0.100,0.100,0.380,0.380,0.380,0.380,0.760,0.760,0.100,0.100,0.380,0.380,0.380,0.380,0.760,0.760,0.100,0.100,0.380,0.380,0.380,0.380,0.760,0.760
Absorption_Max=.3
OD_to_Save=0.100,0.100,0.380,0.380,0.380,0.380,0.760,0.760,0.100,0.100,0.380,0.380,0.380,0.380,0.760,0.760,0.100,0.100,0.380,0.380,0.380,0.380,0.760,0.760,0.100,0.100,0.380,0.380,0.380,0.380,0.760,0.760,0.100,0.100,0.380,0.380,0.380,0.380,0.760,0.760,0.100,0.100,0.380,0.380,0.380,0.380,0.760,0.760
OD_to_Dilute=0.100
Save_Sample_Vol=180
Save_Sample_Reps=2
Innoc_Vol=184,184,46,46,46,46,0,0,184,184,46,46,46,46,0,0,184,184,46,46,46,46,0,0,184,184,46,46,46,46,0,0,184,184,46,46,46,46,0,0,184,184,46,46,46,46,0,0
Dilute_Vol=23,23,23,23,23,23,23,23,23,23,23,23,23,23,23,23,23,23,23,23,23,23,23,23,23,23,23,23,23,23,23,23,23,23,23,23,23,23,23,23,23,23,23,23,23,23,23,23
Save_Vol=800,800,800,800,800,800,800,800,800,800,800,800,800,800,800,800,800,800,800,800,800,800,800,800,800,800,800,800,800,800,800,800,800,800,800,800,800,800,800,800,800,800,800,800,800,800,800,800
Reference_Vol=100,100,100,100,100,100,100,100,100,100,100,100,100,100,100,100,100,100,100,100,100,100,100,100,100,100,100,100,100,100,100,100,100,100,100,100,100,100,100,100,100,100,100,100,100,100,100,100,100,100,100,100,100,100,100,100,100,100,100,100,100,100,100,100,100,100,100,100,100,100,100,100,100,100,100,100,100,100,100,100,100,100,100,100,100,100,100,100,100,100,100,100,100,100,100,100
Read_to_Innoc=20,20,20,20,20,20,20,20,20,20,20,20,20,20,20,20,20,20,20,20,20,20,20,20,20,20,20,20,20,20,20,20,20,20,20,20,20,20,20,20,20,20,20,20,20,20,20,20
Read_to_Dilute=26,26,26,26,26,26,26,26,26,26,26,26,26,26,26,26,26,26,26,26,26,26,26,26,26,26,26,26,26,26,26,26,26,26,26,26,26,26,26,26,26,26,26,26,26,26,26,26
Read_to_Save=20,20,20,20,20,20,20,20,20,20,20,20,20,20,20,20,20,20,20,20,20,20,20,20,20,20,20,20,20,20,20,20,20,20,20,20,20,20,20,20,20,20,20,20,20,20,20,20
Innoc_Target_Map=1,2,3,4,5,6,7,8,9,10,11,12,13,14,15,16,17,18,19,20,21,22,23,24,25,26,27,28,29,30,31,32,33,34,35,36,37,38,39,40,41,42,43,44,45,46,47,48
Pipet_Trigger=OD_Save_Innoc
Pipet_Volume_Adj=Con_OD_Save
Delid=no
Pre_Init=yes
Talk_To_ProMax=no
Time_Out_Time=1050
Wait_While_Busy=yes
Idle_Time=2
Screen_Run_Type=pre_screen_1
Spect_Protocol=15m
Spec_Run_File=GG_PB_Voyage.pda
Spec_Assay_File=""
Save_Data_File=12_06_07_mito15_glu_ps1_A_96_T_21.txt
Working_Dir=C%3A\\Users\\Growth_Data
Run_Control_Dir=C%3A\\Users\\Yeast_Run_Files
Tracking_Dir=""
Track_File=201401_data_track.txt
Save_Run_Data_Flag=yes
Set_Incubator_Temp=30.0
Base_Line_Flag=atstart_minimum
Pipet_Cycles_Before_Save=20
Time_Point_Save=wellmap
Innoc_Direction=down
Wells_In_Use=111111111111111111111111111111111111111111111111
Save_Sample_Map=111111001111110011111100111111001111110011111100
Sections_to_Run=0
Rows_per_Section=8
Start_Sections_Row=1
MultiProbe_Run_File=""
Multiprobe_Run_Dialogue=yes
Comments=no%20comment
Target_Temp=300
Temp_Control=On
Delta_Temp=10
ReadMode=Absorbance,Bottom
ExcitationFilter=485,
EmissionFilter=535,
MeasurementFilter=595
ReadsPerWellNumber=1,1
ShakeDuration=800,0
GainMode=Manual
PdfName=GRE96ft.pdf
Gain=50,50
Add_Drug_Map=1,1,1,1,1,1,1,1,1,1,1,1,1,1,1,1,1,1,1,1,1,1,1,1,1,1,1,1,1,1,1,1,1,1,1,1,1,1,1,1,1,1,1,1,1,1,1,1
Add_Drug_Vol=7,7,7,7,7,7,7,7,7,7,7,7,7,7,7,7,7,7,7,7,7,7,7,7,7,7,7,7,7,7,7,7,7,7,7,7,7,7,7,7,7,7,7,7,7,7,7,7
Innoc_Map=111011101110111011101110111011101110111011101110111011101110111011101110111011101110111011101110
Dilute_Map=111111111111111111111111111111111111111111111111111111111111111111111111111111111111111111111111
data_file_name=iS_1_48.txt
barcode=""
Hit_Call_Threshold=1.000000
Reference_Well=A01
WT_Ref_Well=0
Project_Name=YKO_Lib
Pipet_Gens_Point=5.00,10.00,15.00,20.00,5.00,10.00,15.00,20.00,5.00,10.00,15.00,20.00,5.00,10.00,15.00,20.00,5.00,10.00,15.00,20.00,5.00,10.00,15.00,20.00,5.00,10.00,15.00,20.00,5.00,10.00,15.00,20.00,5.00,10.00,15.00,20.00,5.00,10.00,15.00,20.00,5.00,10.00,15.00,20.00,5.00,10.00,15.00,20.00,
Shake_Divisor=1
data_handling=file_&_DB_&_auto_analysis
time_frm_freezer=-1.00
gens_frm_freezer=-1.00
Well_Vol=100
Parent_ID=""
Units=%
Quarter=A
media_name=mm
Save_Mode=one_to_one
Consolidate_Save_Map=1,2,3,4,5,6,7,8,9,10,11,12,13,14,15,16,17,18,19,20,21,22,23,24,25,26,27,28,29,30,31,32,33,34,35,36,37,38,39,40,41,42,43,44,45,46,47,48
Add_Drug_at_Start_Map=000000000000000000000000000000000000000000000000000
Add_Drug_Labware=add_drug_48
Max_Dynam_OD_Change=0.05
Reads_After_Pipet=1
Ref_Type=single_ref
Read_to_Add_Drug_at_Start=0
Send_Email_at_Pipet=no_email
Strain_Name=""
Media=ypd
drug_vol=2.00
Drug_Name=""
Drug_Conc=2
Innoc_Conc=""
Strain_Plate=none
ShakeIntensity=High
ShakeMode=Orbital
NumberOfFlashes=1
PartOfPlate=0
MovePlateOutAfterMeasurement=0
IntegrationLagTime=0
IntegrationTime=100
DelayMoveFlashFluorescence=0
[Drug_Data]
Drug_Plate=none
Strain_Plate=none
Media=mm
Drug_Name=nd,nd,nd,nd,nd,nd,nd,nd,nd,nd,nd,nd,nd,nd,nd,nd,nd,nd,nd,nd,nd,nd,nd,nd,nd,nd,nd,nd,nd,nd,nd,nd,nd,nd,nd,nd,nd,nd,nd,nd,nd,nd,nd,nd,nd,nd,nd,nd,nd,nd,nd,nd,nd,nd,nd,nd,nd,nd,nd,nd,nd,nd,nd,nd,nd,nd,nd,nd,nd,nd,nd,nd,nd,nd,nd,nd,nd,nd,nd,nd,nd,nd,nd,nd,nd,nd,nd,nd,nd,nd,nd,nd,nd,nd,nd,nd
Strain_Name=ud
Drug_Conc=""
Innoc_Conc=0.06250,0.06250,0.06250,0.06250,0.06250,0.06250,0.06250,0.06250,0.06250,0.06250,0.06250,0.06250,0.06250,0.06250,0.06250,0.06250,0.06250,0.06250,0.06250,0.06250,0.06250,0.06250,0.06250,0.06250,0.06250,0.06250,0.06250,0.06250,0.06250,0.06250,0.06250,0.06250,0.06250,0.06250,0.06250,0.06250,0.06250,0.06250,0.06250,0.06250,0.06250,0.06250,0.06250,0.06250,0.06250,0.06250,0.06250,0.06250,0.06250,0.06250,0.06250,0.06250,0.06250,0.06250,0.06250,0.06250,0.06250,0.06250,0.06250,0.06250,0.06250,0.06250,0.06250,0.06250,0.06250,0.06250,0.06250,0.06250,0.06250,0.06250,0.06250,0.06250,0.06250,0.06250,0.06250,0.06250,0.06250,0.06250,0.06250,0.06250,0.06250,0.06250,0.06250,0.06250,0.06250,0.06250,0.06250,0.06250,0.06250,0.06250,0.06250,0.06250,0.06250,0.06250,0.06250,0.06250
Run_ID=none
Plate_Quarter=A
Units=%,%,%,%,%,%,%,%,%,%,%,%,%,%,%,%,%,%,%,%,%,%,%,%,%,%,%,%,%,%,%,%,%,%,%,%,%,%,%,%,%,%,%,%,%,%,%,%,%,%,%,%,%,%,%,%,%,%,%,%,%,%,%,%,%,%,%,%,%,%,%,%,%,%,%,%,%,%,%,%,%,%,%,%,%,%,%,%,%,%,%,%,%,%,%,%
Parent_ID=""
Project_Name=YKO_Lib
Strain_Backgrnd=0,0,0,0,0,0,0,0,0,0,0,0,0,0,0,0,0,0,0,0,0,0,0,0,0,0,0,0,0,0,0,0,0,0,0,0,0,0,0,0,0,0,0,0,0,0,0,0,0,0,0,0,0,0,0,0,0,0,0,0,0,0,0,0,0,0,0,0,0,0,0,0,0,0,0,0,0,0,0,0,0,0,0,0,0,0,0,0,0,0,0,0,0,0,0,0
Well_Vol=100,100,100,100,100,100,100,100,100,100,100,100,100,100,100,100,100,100,100,100,100,100,100,100,100,100,100,100,100,100,100,100,100,100,100,100,100,100,100,100,100,100,100,100,100,100,100,100,100,100,100,100,100,100,100,100,100,100,100,100,100,100,100,100,100,100,100,100,100,100,100,100,100,100,100,100,100,100,100,100,100,100,100,100,100,100,100,100,100,100,100,100,100,100,100,100
time_frm_freezer=-1.00
gens_frm_freezer=-1.00
user=mcostanzo
Strain_Pool=ud,ud,ud,ud,ud,ud,ud,ud,ud,ud,ud,ud,ud,ud,ud,ud,ud,ud,ud,ud,ud,ud,ud,ud,ud,ud,ud,ud,ud,ud,ud,ud,ud,ud,ud,ud,ud,ud,ud,ud,ud,ud,ud,ud,ud,ud,ud,ud,ud,ud,ud,ud,ud,ud,ud,ud,ud,ud,ud,ud,ud,ud,ud,ud,ud,ud,ud,ud,ud,ud,ud,ud,ud,ud,ud,ud,ud,ud,ud,ud,ud,ud,ud,ud,ud,ud,ud,ud,ud,ud,ud,ud,ud,ud,ud,ud
Well_Alias=A01,A02,A03,A04,A05,A06,A07,A08,A09,A10,A11,A12,B01,B02,B03,B04,B05,B06,B07,B08,B09,B10,B11,B12,C01,C02,C03,C04,C05,C06,C07,C08,C09,C10,C11,C12,D01,D02,D03,D04,D05,D06,D07,D08,D09,D10,D11,D12,E01,E02,E03,E04,E05,E06,E07,E08,E09,E10,E11,E12,F01,F02,F03,F04,F05,F06,F07,F08,F09,F10,F11,F12,G01,G02,G03,G04,G05,G06,G07,G08,G09,G10,G11,G12,H01,H02,H03,H04,H05,H06,H07,H08,H09,H10,H11,H12
Well_Pos=1,2,3,4,5,6,7,8,9,10,11,12,13,14,15,16,17,18,19,20,21,22,23,24,25,26,27,28,29,30,31,32,33,34,35,36,37,38,39,40,41,42,43,44,45,46,47,48,49,50,51,52,53,54,55,56,57,58,59,60,61,62,63,64,65,66,67,68,69,70,71,72,73,74,75,76,77,78,79,80,81,82,83,84,85,86,87,88,89,90,91,92,93,94,95,96
position=A01,A02,A03,A04,A05,A06,A07,A08,A09,A10,A11,A12,B01,B02,B03,B04,B05,B06,B07,B08,B09,B10,B11,B12,C01,C02,C03,C04,C05,C06,C07,C08,C09,C10,C11,C12,D01,D02,D03,D04,D05,D06,D07,D08,D09,D10,D11,D12,E01,E02,E03,E04,E05,E06,E07,E08,E09,E10,E11,E12,F01,F02,F03,F04,F05,F06,F07,F08,F09,F10,F11,F12,G01,G02,G03,G04,G05,G06,G07,G08,G09,G10,G11,G12,H01,H02,H03,H04,H05,H06,H07,H08,H09,H10,H11,H12
[Runtime_State]
Instrument=Tecan_21
Start_Time_Now=3.2645255124E+9
Reads_Completed=97
Innoc_Direction=down
Wells_In_Use=111111111111111111111111111111111111111111111111111111111111111111111111111111111111111111111111
Innoc_Map=111111111111111111111111111111111111111111111111111111111111111111111111111111111111000000000000
Dilute_Map=111111111111111111111111111111111111111111111111111111111111111111111111111111111111111111111111
Save_Sample_Map=000000000000000000000000000000000000000000000000010000000100000001000000010000000100000001000000
Current_OD=0.096,1.033,1.015,1.007,0.998,0.836,0.902,0.982,0.876,0.958,0.803,0.868,0.084,0.977,0.998,0.944,1.000,0.936,0.847,0.978,0.850,0.961,0.817,0.954,0.093,0.934,0.975,0.962,0.984,0.951,0.929,0.916,1.002,0.836,0.860,0.817,0.072,0.860,0.966,0.885,0.888,0.970,0.885,0.914,0.974,0.958,0.865,0.778,0.086,1.013,0.890,0.975,0.927,1.020,0.917,0.953,0.970,0.869,0.920,0.795,0.077,0.970,0.977,0.906,1.051,0.823,0.945,0.944,0.897,0.918,0.889,0.858,0.093,1.011,0.967,0.819,0.940,0.888,0.910,0.865,0.859,0.942,0.858,0.914,0.073,0.932,0.994,0.786,0.915,0.868,0.913,0.968,0.870,0.938,0.856,0.838
Bckgrnd_OD=0.082,0.098,0.089,0.089,0.095,0.083,0.084,0.087,0.084,0.088,0.085,0.085,0.076,0.090,0.093,0.101,0.092,0.091,0.084,0.086,0.086,0.087,0.085,0.102,0.084,0.090,0.090,0.094,0.090,0.086,0.082,0.086,0.081,0.083,0.084,0.085,0.070,0.084,0.090,0.089,0.090,0.096,0.085,0.085,0.084,0.084,0.087,0.088,0.083,0.091,0.089,0.090,0.089,0.090,0.086,0.082,0.081,0.086,0.084,0.085,0.069,0.090,0.089,0.084,0.089,0.085,0.081,0.086,0.083,0.085,0.088,0.091,0.086,0.093,0.092,0.085,0.089,0.086,0.090,0.087,0.084,0.084,0.089,0.091,0.071,0.092,0.090,0.086,0.092,0.089,0.089,0.090,0.085,0.088,0.089,0.091
Mapped=011111111111011111111101011111111111011111111110111111111111111111111111111111111111111111111111
Pipet_Completed=000000000000000000000000000000000000000000000000000000000000000000000000000000000000000000000000
Innoc_Completed=0,0,0,0,0,0,0,0,0,0,0,0,0,0,0,0,0,0,0,0,0,0,0,0,0,0,0,0,0,0,0,0,0,0,0,0,0,0,0,0,0,0,0,0,0,0,0,0,0,0,0,0,0,0,0,0,0,0,0,0,0,0,0,0,0,0,0,0,0,0,0,0,0,0,0,0,0,0,0,0,0,0,0,0,0,0,0,0,0,0,0,0,0,0,0,0
Save_Completed=0,0,0,0,0,0,0,0,0,0,0,0,0,0,0,0,0,0,0,0,0,0,0,0,0,0,0,0,0,0,0,0,0,0,0,0,0,0,0,0,0,0,0,0,0,0,0,0,0,0,0,0,0,0,0,0,0,0,0,0,0,0,0,0,0,0,0,0,0,0,0,0,0,0,0,0,0,0,0,0,0,0,0,0,0,0,0,0,0,0,0,0,0,0,0,0
Pipeted_At=0,0,0,0,0,0,0,0,0,0,0,0,0,0,0,0,0,0,0,0,0,0,0,0,0,0,0,0,0,0,0,0,0,0,0,0,0,0,0,0,0,0,0,0,0,0,0,0,0,0,0,0,0,0,0,0,0,0,0,0,0,0,0,0,0,0,0,0,0,0,0,0,0,0,0,0,0,0,0,0,0,0,0,0,0,0,0,0,0,0,0,0,0,0,0,0
Pipeted_OD=0,0,0,0,0,0,0,0,0,0,0,0,0,0,0,0,0,0,0,0,0,0,0,0,0,0,0,0,0,0,0,0,0,0,0,0,0,0,0,0,0,0,0,0,0,0,0,0,0,0,0,0,0,0,0,0,0,0,0,0,0,0,0,0,0,0,0,0,0,0,0,0,0,0,0,0,0,0,0,0,0,0,0,0,0,0,0,0,0,0,0,0,0,0,0,0
Dilutes_Completed=0,0,0,0,0,0,0,0,0,0,0,0,0,0,0,0,0,0,0,0,0,0,0,0,0,0,0,0,0,0,0,0,0,0,0,0,0,0,0,0,0,0,0,0,0,0,0,0,0,0,0,0,0,0,0,0,0,0,0,0,0,0,0,0,0,0,0,0,0,0,0,0,0,0,0,0,0,0,0,0,0,0,0,0,0,0,0,0,0,0,0,0,0,0,0,0
Time_At_Innoc=0,0,0,0,0,0,0,0,0,0,0,0,0,0,0,0,0,0,0,0,0,0,0,0,0,0,0,0,0,0,0,0,0,0,0,0,0,0,0,0,0,0,0,0,0,0,0,0,0,0,0,0,0,0,0,0,0,0,0,0,0,0,0,0,0,0,0,0,0,0,0,0,0,0,0,0,0,0,0,0,0,0,0,0,0,0,0,0,0,0,0,0,0,0,0,0
Time_At_Save=0,0,0,0,0,0,0,0,0,0,0,0,0,0,0,0,0,0,0,0,0,0,0,0,0,0,0,0,0,0,0,0,0,0,0,0,0,0,0,0,0,0,0,0,0,0,0,0,0,0,0,0,0,0,0,0,0,0,0,0,0,0,0,0,0,0,0,0,0,0,0,0,0,0,0,0,0,0,0,0,0,0,0,0,0,0,0,0,0,0,0,0,0,0,0,0
Time_At_Dilute=0,0,0,0,0,0,0,0,0,0,0,0,0,0,0,0,0,0,0,0,0,0,0,0,0,0,0,0,0,0,0,0,0,0,0,0,0,0,0,0,0,0,0,0,0,0,0,0,0,0,0,0,0,0,0,0,0,0,0,0,0,0,0,0,0,0,0,0,0,0,0,0,0,0,0,0,0,0,0,0,0,0,0,0,0,0,0,0,0,0,0,0,0,0,0,0
Previous_OD=0.096,1.033,1.015,1.007,0.998,0.836,0.902,0.982,0.876,0.958,0.803,0.868,0.084,0.977,0.998,0.944,1.000,0.936,0.847,0.978,0.850,0.961,0.817,0.954,0.093,0.934,0.975,0.962,0.984,0.951,0.929,0.916,1.002,0.836,0.860,0.817,0.072,0.860,0.966,0.885,0.888,0.970,0.885,0.914,0.974,0.958,0.865,0.778,0.086,1.013,0.890,0.975,0.927,1.020,0.917,0.953,0.970,0.869,0.920,0.795,0.077,0.970,0.977,0.906,1.051,0.823,0.945,0.944,0.897,0.918,0.889,0.858,0.093,1.011,0.967,0.819,0.940,0.888,0.910,0.865,0.859,0.942,0.858,0.914,0.073,0.932,0.994,0.786,0.915,0.868,0.913,0.968,0.870,0.938,0.856,0.838
Prev_Delta_OD=0.008,0.032,0.028,0.015,0.035,0.010,0.028,0.012,0.021,0.008,0.026,0.004,0.000,0.017,0.019,0.003,0.019,0.004,0.008,0.005,0.015,0.004,0.012,0.001,0.002,0.015,0.042,0.006,0.013,0.014,0.018,0.004,0.041,0.017,0.015,0.012,0.001,0.006,0.017,0.009,0.025,0.001,0.011,0.005,0.018,0.001,0.002,0.004,0.006,0.030,0.037,0.014,0.028,0.019,0.011,0.020,0.005,0.011,0.051,0.003,0.000,0.026,0.037,0.012,0.002,0.016,0.035,0.008,0.005,0.000,0.027,0.007,0.004,0.033,0.020,0.030,0.030,0.023,0.028,0.029,0.009,0.009,0.004,0.025,0.001,0.014,0.004,0.028,0.036,0.012,0.012,0.021,0.036,0.003,0.012,0.010
Delta_From_Ref=0.000,-61.533,-60.693,-58.430,-61.635,-48.581,-52.835,-58.357,-48.357,-57.288,-46.685,-51.941,1.073,-58.316,-59.166,-57.887,-61.485,-55.737,-49.213,-55.112,-49.820,-54.176,-47.797,-58.107,-0.561,-55.287,-59.687,-57.195,-53.146,-54.176,-41.119,-54.310,-51.887,-48.779,-47.925,-43.872,1.750,-51.169,-57.799,-46.423,-48.351,-60.057,-42.761,-52.137,-54.780,-54.071,-50.326,-46.005,0.000,0.000,0.000,0.000,0.000,0.000,0.000,0.000,0.000,0.000,0.000,0.000,0.000,0.000,0.000,0.000,0.000,0.000,0.000,0.000,0.000,0.000,0.000,0.000,0.000,0.000,0.000,0.000,0.000,0.000,0.000,0.000,0.000,0.000,0.000,0.000,0.000,0.000,0.000,0.000,0.000,0.000,0.000,0.000,0.000,0.000,0.000,0.000
Sig_OD_Delta=0,0,0,0,0,0,0,0,0,0,0,0,1,0,0,0,0,0,0,0,0,0,0,0,0,0,0,0,0,0,0,0,0,0,0,0,1,0,0,0,0,0,0,0,0,0,0,0,0,0,0,0,0,0,0,0,0,0,0,0,0,0,0,0,0,0,0,0,0,0,0,0,0,0,0,0,0,0,0,0,0,0,0,0,0,0,0,0,0,0,0,0,0,0,0,0
Add_Drug_at_Start_Map=000000000000000000000000000000000000000000000000000000000000000000000000000000000000000000000000
[Analysis]
Drug_ID=A1,A2,A3,A4,A5,A6,B1,B2,B3,B4,B5,B6,C1,C2,C3,C4,C5,C6,D1,D2,D3,D4,D5,D6,E1,E2,E3,E4,E5,E6,F1,F2,F3,F4,F5,F6,G1,G2,G3,G4,G5,G6,H1,H2,H3,H4,H5,H6
Decision=screen,ps3_4_6,ps3_4_6,ps3_4_6,ps3_4_6,ps3_4_6,no_inh,ps3_4_6,ps3_4_6,ps3_4_6,ps3_4_6,ps3_4_6,screen,ps3_4_6,ps3_4_6,ps3_4_6,ps3_4_6,ps3_4_6,screen,ps3_4_6,ps3_4_6,ps3_4_6,ps3_4_6,ps3_4_6,no_inh,ps3_4_6,ps3_4_6,ps3_4_6,ps3_4_6,ps3_4_6,no_inh,ps3_4_6,ps3_4_6,ps3_4_6,ps3_4_6,ps3_4_6,no_inh,ps3_4_6,ps3_4_6,ps3_4_6,ps3_4_6,ps3_4_6,screen,ps3_4_6,ps3_4_6,ps3_4_6,ps3_4_6,ps3_4_6,ps3_4_6,ps3_4_6,ps3_4_6,ps3_4_6,ps3_4_6,ps3_4_6,ps3_4_6,ps3_4_6,ps3_4_6,ps3_4_6,ps3_4_6,ps3_4_6,other,ps3_4_6,ps3_4_6,ps3_4_6,ps3_4_6,ps3_4_6,other,ps3_4_6,ps3_4_6,ps3_4_6,ps3_4_6,ps3_4_6,other,ps3_4_6,ps3_4_6,ps3_4_6,ps3_4_6,ps3_4_6,other,ps3_4_6,ps3_4_6,ps3_4_6,ps3_4_6,ps3_4_6,other,ps3_4_6,ps3_4_6,ps3_4_6,ps3_4_6,ps3_4_6,other,ps3_4_6,ps3_4_6,ps3_4_6,ps3_4_6,ps3_4_6
Plot_Min=0.100,0.100,0.100,0.100,0.100,0.100,0.100,0.100,0.100,0.100,0.100,0.100,0.100,0.100,0.100,0.100,0.100,0.100,0.100,0.100,0.100,0.100,0.100,0.100,0.100,0.100,0.100,0.100,0.100,0.100,0.100,0.100,0.100,0.100,0.100,0.100,0.100,0.100,0.100,0.100,0.100,0.100,0.100,0.100,0.100,0.100,0.100,0.100
Plot_Max=1.500,1.500,1.500,1.500,1.500,1.500,1.500,1.500,1.500,1.500,1.500,1.500,1.500,1.500,1.500,1.500,1.500,1.500,1.500,1.500,1.500,1.500,1.500,1.500,1.500,1.500,1.500,1.500,1.500,1.500,1.500,1.500,1.500,1.500,1.500,1.500,1.500,1.500,1.500,1.500,1.500,1.500,1.500,1.500,1.500,1.500,1.500,1.500
G_Plot_Min=0.1
G_Plot_Delta=0.7
Plot_On_Off=0
OD_Gen_Pt=0.460
Gens_to_OD_Pt=5.000
Avg_G=0.000,1.604,1.617,1.594,1.541,1.744,36.606,1.633,1.615,1.586,1.538,1.604,0.000,1.660,1.597,1.644,1.937,1.722,0.000,1.701,1.608,2.044,1.949,1.517,6.263,1.646,1.664,1.875,1.977,1.578,33.668,1.636,1.655,1.988,1.978,1.692,15.790,1.609,1.597,2.035,1.946,1.651,0.000,1.610,1.615,1.966,1.964,1.639,1.658,1.671,1.802,1.664,1.691,1.675,1.742,1.769,1.753,1.773,1.721,1.585,2.508,1.681,1.877,1.815,1.840,2.056,2.327,1.735,1.754,1.779,1.723,1.742,2.395,1.770,1.881,1.717,1.722,1.814,2.439,1.695,1.824,1.714,1.648,1.721,2.215,1.646,1.704,1.790,1.648,1.817,2.260,1.619,1.682,1.659,1.612,1.668
Max_Slope=23.132,1.506,1.436,1.370,1.381,1.971,72.384,1.557,1.696,2.008,1.818,1.685,18.247,1.454,1.501,1.958,2.103,1.694,98.589,2.002,1.918,1.861,1.857,1.680,14.935,1.690,1.490,1.544,1.792,1.543,76.373,1.373,1.750,2.041,1.677,1.640,13.792,1.438,1.983,2.140,2.015,1.640,169.344,1.596,1.777,1.706,2.057,1.600,1.622,1.596,1.923,1.609,1.801,1.692,1.990,1.681,1.893,1.752,2.043,1.882,1.736,1.727,1.664,1.595,2.056,1.997,2.183,1.659,1.641,1.748,1.820,2.200,2.308,1.677,1.414,1.680,1.803,2.102,2.077,1.781,1.992,1.674,1.775,2.248,1.966,1.816,1.561,1.671,1.871,1.731,2.056,1.401,1.935,1.816,1.971,2.362
Fit_Model=all
Fit_Const_OD_Base=0
Fit_Const_N0=0.018
Fit_Const_T0=0
G_Fit_Min=.1
G_Fit_Delta=.4
Fit_On_Off=0
Fit_Min=0.100,0.100,0.100,0.100,0.100,0.100,0.100,0.100,0.100,0.100,0.100,0.100,0.100,0.100,0.100,0.100,0.100,0.100,0.100,0.100,0.100,0.100,0.100,0.100,0.000,0.000,0.000,0.000,0.000,0.000,0.000,0.000,0.000,0.000,0.000,0.000,0.000,0.000,0.000,0.000,0.000,0.000,0.000,0.000,0.000,0.000,0.000,0.000\\\\0D
Fit_Delta=0.500,0.500,0.500,0.500,0.500,0.500,0.500,0.500,0.500,0.500,0.500,0.500,0.500,0.500,0.500,0.500,0.500,0.500,0.500,0.500,0.500,0.500,0.500,0.500,0.000,0.000,0.000,0.000,0.000,0.000,0.000,0.000,0.000,0.000,0.000,0.000,0.000,0.000,0.000,0.000,0.000,0.000,0.000,0.000,0.000,0.000,0.000,0.000\\\\0D
Fit_Offset=0,0,0,0,0,0,0,0,0,0,0,0,0,0,0,0,0,0,0,0,0,0,0,0,0,0,0,0,0,0,0,0,0,0,0,0,0,0,0,0,0,0,0,0,0,0,0,0
Fit_N0=0,0,0,0,0,0,0,0,0,0,0,0,0,0,0,0,0,0,0,0,0,0,0,0,0,0,0,0,0,0,0,0,0,0,0,0,0,0,0,0,0,0,0,0,0,0,0,0
Fit_T0=0,0,0,0,0,0,0,0,0,0,0,0,0,0,0,0,0,0,0,0,0,0,0,0,0,0,0,0,0,0,0,0,0,0,0,0,0,0,0,0,0,0,0,0,0,0,0,0
Fit_G=0,0,0,0,0,0,0,0,0,0,0,0,0,0,0,0,0,0,0,0,0,0,0,0,0,0,0,0,0,0,0,0,0,0,0,0,0,0,0,0,0,0,0,0,0,0,0,0
Fit_Error=0,0,0,0,0,0,0,0,0,0,0,0,0,0,0,0,0,0,0,0,0,0,0,0,0,0,0,0,0,0,0,0,0,0,0,0,0,0,0,0,0,0,0,0,0,0,0,0
Fit_CV=0,0,0,0,0,0,0,0,0,0,0,0,0,0,0,0,0,0,0,0,0,0,0,0,0,0,0,0,0,0,0,0,0,0,0,0,0,0,0,0,0,0,0,0,0,0,0,0
Time_to_20_Gens=0,0,0,0,0,0,0,0,0,0,0,0,0,0,0,0,0,0,0,0,0,0,0,0,0,0,0,0,0,0,0,0,0,0,0,0,0,0,0,0,0,0,0,0,0,0,0,0
Time_to_each_5_Gens=0,0,0,0,0,0,0,0,0,0,0,0,0,0,0,0,0,0,0,0,0,0,0,0,0,0,0,0,0,0,0,0,0,0,0,0,0,0,0,0,0,0,0,0,0,0,0,0
Time_to_each_n_Gens=0.000,8.022,8.083,7.972,7.706,8.720,23.692,8.163,8.074,7.931,7.692,8.020,0.000,8.298,7.985,8.219,9.683,8.612,0.000,8.503,8.039,10.219,9.747,7.587,2.918,8.228,8.321,9.376,9.885,7.889,23.628,8.180,8.274,9.939,9.891,8.460,10.528,8.046,7.984,10.174,9.731,8.256,0.000,8.052,8.076,9.832,9.818,8.195,8.289,8.357,9.008,8.321,8.455,8.373,8.709,8.845,8.766,8.866,8.606,7.924,12.538,8.405,9.384,9.076,9.199,10.279,11.634,8.677,8.770,8.894,8.617,8.709,11.973,8.850,9.404,8.586,8.612,9.069,12.194,8.477,9.121,8.569,8.238,8.605,11.077,8.229,8.522,8.952,8.241,9.083,11.299,8.097,8.410,8.294,8.061,8.339
Min_Pt_OD=0,0,0,0,0,0,0,0,0,0,0,0,0,0,0,0,0,0,0,0,0,0,0,0,0,0,0,0,0,0,0,0,0,0,0,0,0,0,0,0,0,0,0,0,0,0,0,0
Min_Pt_t=0,0,0,0,0,0,0,0,0,0,0,0,0,0,0,0,0,0,0,0,0,0,0,0,0,0,0,0,0,0,0,0,0,0,0,0,0,0,0,0,0,0,0,0,0,0,0,0
TO_OD=0,0,0,0,0,0,0,0,0,0,0,0,0,0,0,0,0,0,0,0,0,0,0,0,0,0,0,0,0,0,0,0,0,0,0,0,0,0,0,0,0,0,0,0,0,0,0,0
Ref_ID=A01
Multi_Refs=single_ref
test=A01,A02,A03,A04,A05,A06,A07,A08,A09,A10,A11,A12,B01,B02,B03,B04,B05,B06,B07,B08,B09,B10,B11,B12,C01,C02,C03,C04,C05,C06,C07,C08,C09,C10,C11,C12,D01,D02,D03,D04,D05,D06,D07,D08,D09,D10,D11,D12,E01,E02,E03,E04,E05,E06,E07,E08,E09,E10,E11,E12,F01,F02,F03,F04,F05,F06,F07,F08,F09,F10,F11,F12,G01,G02,G03,G04,G05,G06,G07,G08,G09,G10,G11,G12,H01,H02,H03,H04,H05,H06,H07,H08,H09,H10,H11,H12
Start_Time_Now=3.2645255126E+9
Start_Date="6/12/2007+4:38 PM"
gen_time_cutoff=0.000
Drug_Name=nd?:;-ud+0,nd?:;-ud+0,nd?:;-ud+0,nd?:;-ud+0,nd?:;-ud+0,nd?:;-ud+0,nd?:;-ud+0,nd?:;-ud+0,nd?:;-ud+0,nd?:;-ud+0,nd?:;-ud+0,nd?:;-ud+0,nd?:;-ud+0,nd?:;-ud+0,nd?:;-ud+0,nd?:;-ud+0,nd?:;-ud+0,nd?:;-ud+0,nd?:;-ud+0,nd?:;-ud+0,nd?:;-ud+0,nd?:;-ud+0,nd?:;-ud+0,nd?:;-ud+0,nd?:;-ud+0,nd?:;-ud+0,nd?:;-ud+0,nd?:;-ud+0,nd?:;-ud+0,nd?:;-ud+0,nd?:;-ud+0,nd?:;-ud+0,nd?:;-ud+0,nd?:;-ud+0,nd?:;-ud+0,nd?:;-ud+0,nd?:;-ud+0,nd?:;-ud+0,nd?:;-ud+0,nd?:;-ud+0,nd?:;-ud+0,nd?:;-ud+0,nd?:;-ud+0,nd?:;-ud+0,nd?:;-ud+0,nd?:;-ud+0,nd?:;-ud+0,nd?:;-ud+0,nd?:;-ud+0,nd?:;-ud+0,nd?:;-ud+0,nd?:;-ud+0,nd?:;-ud+0,nd?:;-ud+0,nd?:;-ud+0,nd?:;-ud+0,nd?:;-ud+0,nd?:;-ud+0,nd?:;-ud+0,nd?:;-ud+0,nd?:;-ud+0,nd?:;-ud+0,nd?:;-ud+0,nd?:;-ud+0,nd?:;-ud+0,nd?:;-ud+0,nd?:;-ud+0,nd?:;-ud+0,nd?:;-ud+0,nd?:;-ud+0,nd?:;-ud+0,nd?:;-ud+0,nd?:;-ud+0,nd?:;-ud+0,nd?:;-ud+0,nd?:;-ud+0,nd?:;-ud+0,nd?:;-ud+0,nd?:;-ud+0,nd?:;-ud+0,nd?:;-ud+0,nd?:;-ud+0,nd?:;-ud+0,nd?:;-ud+0,nd?:;-ud+0,nd?:;-ud+0,nd?:;-ud+0,nd?:;-ud+0,nd?:;-ud+0,nd?:;-ud+0,nd?:;-ud+0,nd?:;-ud+0,nd?:;-ud+0,nd?:;-ud+0,nd?:;-ud+0,nd?:;-ud+0
Drug_Well_Pos=A01,A02,A03,A04,A05,A06,B01,B02,B03,B04,B05,B06,C01,C02,C03,C04,C05,C06,D01,D02,D03,D04,D05,D06,E01,E02,E03,E04,E05,E06,F01,F02,F03,F04,F05,F06,G01,G02,G03,G04,G05,G06,H01,H02,H03,H04,H05,H06,A07,A08,A09,A10,A11,A12,B07,B08,B09,B10,B11,B12,C07,C08,C09,C10,C11,C12,D07,D08,D09,D10,D11,D12,E07,E08,E09,E10,E11,E12,F07,F08,F09,F10,F11,F12,G07,G08,G09,G10,G11,G12,H07,H08,H09,H10,H11,H12
Avg_G_tcut=0.000,1.604,1.617,1.594,1.541,1.744,36.606,1.633,1.615,1.586,1.538,1.604,0.000,1.660,1.597,1.644,1.937,1.722,0.000,1.701,1.608,2.044,1.949,1.517,6.263,1.646,1.664,1.875,1.977,1.578,33.668,1.636,1.655,1.988,1.978,1.692,15.790,1.609,1.597,2.035,1.946,1.651,0.000,1.610,1.615,1.966,1.964,1.639,1.658,1.671,1.802,1.664,1.691,1.675,1.742,1.769,1.753,1.773,1.721,1.585,2.508,1.681,1.877,1.815,1.840,2.056,2.327,1.735,1.754,1.779,1.723,1.742,2.395,1.770,1.881,1.717,1.722,1.814,2.439,1.695,1.824,1.714,1.648,1.721,2.215,1.646,1.704,1.790,1.648,1.817,2.260,1.619,1.682,1.659,1.612,1.668
t0_from_interval=0.000,-2.526,-2.194,-1.859,-2.585,0.724,0.000,0.293,-2.214,-1.868,-0.065,0.251,0.000,0.398,-1.625,0.333,0.246,0.735,0.000,0.455,0.319,1.729,0.264,0.101,0.000,0.387,0.392,0.914,0.476,0.354,0.000,0.597,0.538,0.852,0.428,0.794,0.000,0.593,0.371,1.801,0.612,0.608,0.000,0.120,0.431,1.397,0.374,0.558,0.545,0.477,1.057,0.689,0.666,0.692,0.794,0.862,0.917,1.042,0.645,-0.089,1.161,0.570,1.369,0.983,1.101,0.908,0.636,0.785,0.892,0.948,0.836,-0.459,1.143,1.089,1.261,0.671,0.874,0.433,1.207,0.648,1.181,0.759,0.463,-0.328,0.024,0.574,1.070,0.782,0.674,0.365,0.295,0.297,0.520,0.465,0.262,-0.304
Sum_Delta_Ref=-1.000,38.623,38.504,38.866,41.044,35.717,0.487,37.571,39.061,39.202,39.485,37.831,-1.000,38.215,38.536,38.070,33.405,36.293,-1.000,37.891,38.056,31.879,32.883,41.588,0.218,38.305,38.032,34.848,33.235,38.929,0.393,37.715,37.133,32.827,33.095,36.669,0.335,38.078,39.135,31.740,33.280,36.637,-1.000,39.226,37.625,32.964,33.177,38.316,38.702,36.829,35.170,36.396,36.347,37.183,35.694,36.137,35.764,36.060,35.982,39.268,25.965,37.319,33.277,34.828,34.765,31.641,28.164,36.517,35.564,35.867,36.250,34.483,27.750,36.160,32.494,36.358,36.886,34.968,26.710,37.188,35.096,36.140,37.277,37.178,29.666,38.098,36.036,36.630,37.666,34.875,29.815,37.998,36.833,37.149,38.492,37.504
Gens_at_time_G=0.000,5.000,5.000,5.000,5.000,5.000,0.647,5.000,5.000,5.000,5.000,5.000,0.000,5.000,5.000,5.000,5.000,5.000,0.000,5.000,5.000,5.000,5.000,5.000,0.466,5.000,5.000,5.000,5.000,5.000,0.702,5.000,5.000,5.000,5.000,5.000,0.667,5.000,5.000,5.000,5.000,5.000,0.000,5.000,5.000,5.000,5.000,5.000,5.000,5.000,5.000,5.000,5.000,5.000,5.000,5.000,5.000,5.000,5.000,5.000,5.000,5.000,5.000,5.000,5.000,5.000,5.000,5.000,5.000,5.000,5.000,5.000,5.000,5.000,5.000,5.000,5.000,5.000,5.000,5.000,5.000,5.000,5.000,5.000,5.000,5.000,5.000,5.000,5.000,5.000,5.000,5.000,5.000,5.000,5.000,5.000
G_Int_tcut=0.000,2.110,2.055,1.966,2.058,1.599,36.606,1.574,2.058,1.960,1.551,1.554,0.000,1.580,1.922,1.577,1.887,1.575,0.000,1.610,1.544,1.698,1.897,1.497,6.263,1.568,1.586,1.692,1.882,1.507,33.668,1.517,1.547,1.818,1.893,1.533,15.790,1.491,1.523,1.675,1.824,1.530,0.000,1.586,1.529,1.687,1.889,1.527,1.549,1.576,1.590,1.526,1.558,1.536,1.583,1.597,1.570,1.565,1.592,1.603,2.275,1.567,1.603,1.619,1.620,1.874,2.199,1.578,1.576,1.589,1.556,1.834,2.166,1.552,1.629,1.583,1.548,1.727,2.197,1.566,1.588,1.562,1.555,1.787,2.210,1.531,1.490,1.634,1.514,1.744,2.201,1.560,1.578,1.566,1.560,1.729
Sum_Del_12=0.000,14.550,14.301,14.401,15.597,11.593,0.291,13.526,14.331,14.641,14.968,13.878,0.164,13.157,14.159,13.632,9.571,12.129,0.330,12.589,13.819,7.749,9.405,15.771,0.134,13.655,13.211,10.215,9.068,14.458,0.268,13.324,13.151,8.718,9.099,12.262,0.217,13.755,14.190,7.674,9.312,12.839,0.315,14.314,13.671,8.499,9.176,13.457,13.336,12.919,10.808,12.881,11.936,12.750,11.675,11.603,11.432,11.518,11.754,14.540,4.032,12.829,9.873,10.846,10.259,7.783,5.471,11.975,11.664,11.448,11.785,11.798,4.819,11.472,9.774,12.116,11.892,10.705,4.390,12.570,10.555,12.126,13.159,12.547,6.687,13.031,11.994,11.451,12.753,11.029,6.298,13.743,12.437,13.149,13.565,12.932
Sum_Del_20=0.000,37.415,37.301,37.651,39.720,34.577,0.470,36.391,37.834,37.976,38.256,36.646,0.260,37.005,37.315,36.872,32.320,35.128,0.543,36.684,36.863,30.824,31.815,40.289,0.212,37.099,36.830,33.718,32.145,37.705,0.379,36.527,35.962,31.750,32.014,35.502,0.324,36.883,37.906,30.683,32.196,35.479,0.530,37.996,36.445,31.874,32.095,37.107,37.478,35.668,34.039,35.251,35.190,36.006,34.555,34.982,34.619,34.906,34.835,38.041,25.038,36.139,32.199,33.710,33.640,30.592,27.196,35.353,34.428,34.720,35.094,33.396,26.775,35.001,31.446,35.200,35.708,33.836,25.764,36.008,33.965,34.991,36.102,35.998,28.668,36.891,34.890,35.455,36.472,33.756,28.802,36.805,35.665,35.979,37.278,36.317
Sum_Del_24=0.000,48.140,48.089,48.557,51.036,45.358,0.536,47.116,48.859,48.921,49.179,47.326,0.306,48.192,48.177,47.774,42.991,45.916,0.627,47.986,47.671,41.674,42.328,51.790,0.257,48.096,47.909,44.743,42.973,48.609,0.391,47.410,46.663,42.559,42.763,46.404,0.405,47.731,49.031,41.672,42.930,46.098,0.636,49.104,47.128,43.021,42.851,48.201,48.802,46.338,44.936,45.744,46.104,46.915,45.287,45.948,45.496,45.876,45.662,49.064,36.055,47.072,42.672,44.436,44.608,41.332,37.924,46.319,45.106,45.636,46.027,43.440,37.960,46.037,41.612,46.028,46.880,44.751,36.804,47.001,44.945,45.716,46.864,46.997,39.197,48.083,45.630,46.715,47.598,44.417,39.814,47.622,46.560,46.688,48.401,47.286
Sum_12=0.392,14.942,14.693,14.793,15.989,11.985,0.101,13.918,14.723,15.033,15.360,14.270,0.556,13.549,14.551,14.024,9.963,12.520,0.061,12.981,14.211,8.140,9.796,16.163,0.526,14.047,13.603,10.606,9.460,14.850,0.123,13.716,13.543,9.110,9.491,12.654,0.609,14.147,14.581,8.065,9.704,13.231,0.077,14.706,14.063,8.891,9.568,13.849,13.728,13.311,11.200,13.272,12.328,13.142,12.066,11.995,11.824,11.910,12.146,14.932,4.424,13.221,10.265,11.237,10.651,8.175,5.863,12.367,12.056,11.840,12.176,12.190,5.211,11.864,10.166,12.508,12.284,11.097,4.781,12.962,10.947,12.518,13.550,12.939,7.079,13.423,12.386,11.843,13.144,11.421,6.689,14.135,12.829,13.540,13.957,13.324
Sum_20=0.647,38.062,37.948,38.298,40.367,35.224,0.177,37.038,38.481,38.623,38.903,37.293,0.907,37.652,37.962,37.519,32.967,35.775,0.104,37.331,37.510,31.471,32.462,40.936,0.859,37.746,37.477,34.365,32.792,38.352,0.268,37.174,36.610,32.397,32.661,36.149,0.971,37.530,38.553,31.330,32.843,36.126,0.117,38.643,37.092,32.521,32.743,37.754,38.125,36.315,34.686,35.898,35.837,36.653,35.202,35.629,35.267,35.553,35.482,38.688,25.685,36.786,32.846,34.357,34.287,31.239,27.843,36.000,35.075,35.367,35.741,34.043,27.422,35.648,32.093,35.847,36.355,34.483,26.411,36.655,34.612,35.638,36.749,36.645,29.315,37.538,35.538,36.102,37.119,34.403,29.449,37.452,36.312,36.626,37.925,36.964
Sum_24=0.766,48.906,48.856,49.323,51.802,46.124,0.230,47.882,49.625,49.687,49.945,48.092,1.073,48.958,48.943,48.540,43.757,46.683,0.139,48.753,48.438,42.441,43.094,52.556,1.024,48.862,48.676,45.509,43.739,49.376,0.375,48.177,47.429,43.325,43.529,47.170,1.171,48.497,49.797,42.438,43.696,46.864,0.130,49.870,47.894,43.787,43.618,48.967,49.569,47.105,45.703,46.510,46.871,47.681,46.054,46.714,46.262,46.643,46.428,49.830,36.822,47.839,43.438,45.202,45.374,42.099,38.691,47.085,45.873,46.402,46.794,44.207,38.727,46.804,42.378,46.795,47.646,45.517,37.570,47.768,45.712,46.482,47.630,47.764,39.963,48.850,46.397,47.481,48.364,45.183,40.580,48.389,47.326,47.454,49.168,48.052
G_by_Interval=0.000,2.110,2.055,1.966,2.058,1.599,36.606,1.574,2.058,1.960,1.551,1.554,0.000,1.580,1.922,1.577,1.887,1.575,0.000,1.610,1.544,1.698,1.897,1.497,6.263,1.568,1.586,1.692,1.882,1.507,33.668,1.517,1.547,1.818,1.893,1.533,15.790,1.491,1.523,1.675,1.824,1.530,0.000,1.586,1.529,1.687,1.889,1.527,1.549,1.576,1.590,1.526,1.558,1.536,1.583,1.597,1.570,1.565,1.592,1.603,2.275,1.567,1.603,1.619,1.620,1.874,2.199,1.578,1.576,1.589,1.556,1.834,2.166,1.552,1.629,1.583,1.548,1.727,2.197,1.566,1.588,1.562,1.555,1.787,2.210,1.531,1.490,1.634,1.514,1.744,2.201,1.560,1.578,1.566,1.560,1.729
Avg_G_t8=0.000,1.604,1.617,1.594,1.541,1.744,36.606,1.633,1.615,1.586,1.538,1.604,0.000,1.660,1.597,1.644,1.937,1.722,0.000,1.701,1.608,2.044,1.949,1.517,6.263,1.646,1.664,1.875,1.977,1.578,33.668,1.636,1.655,1.988,1.978,1.692,15.790,1.609,1.597,2.035,1.946,1.651,0.000,1.610,1.615,1.966,1.964,1.639,1.658,1.671,1.802,1.664,1.691,1.675,1.742,1.769,1.753,1.773,1.721,1.585,2.508,1.681,1.877,1.815,1.840,2.056,2.327,1.735,1.754,1.779,1.723,1.742,2.395,1.770,1.881,1.717,1.722,1.814,2.439,1.695,1.824,1.714,1.648,1.721,2.215,1.646,1.704,1.790,1.648,1.817,2.260,1.619,1.682,1.659,1.612,1.668
G_int_t8=0.000,2.110,2.055,1.966,2.058,1.599,36.606,1.574,2.058,1.960,1.551,1.554,0.000,1.580,1.922,1.577,1.887,1.575,0.000,1.610,1.544,1.698,1.897,1.497,6.263,1.568,1.586,1.692,1.882,1.507,33.668,1.517,1.547,1.818,1.893,1.533,15.790,1.491,1.523,1.675,1.824,1.530,0.000,1.586,1.529,1.687,1.889,1.527,1.549,1.576,1.590,1.526,1.558,1.536,1.583,1.597,1.570,1.565,1.592,1.603,2.275,1.567,1.603,1.619,1.620,1.874,2.199,1.578,1.576,1.589,1.556,1.834,2.166,1.552,1.629,1.583,1.548,1.727,2.197,1.566,1.588,1.562,1.555,1.787,2.210,1.531,1.490,1.634,1.514,1.744,2.201,1.560,1.578,1.566,1.560,1.729
Avg_G_t12=0.000,1.604,1.617,1.594,1.541,1.744,36.606,1.633,1.615,1.586,1.538,1.604,0.000,1.660,1.597,1.644,1.937,1.722,0.000,1.701,1.608,2.044,1.949,1.517,6.263,1.646,1.664,1.875,1.977,1.578,33.668,1.636,1.655,1.988,1.978,1.692,15.790,1.609,1.597,2.035,1.946,1.651,0.000,1.610,1.615,1.966,1.964,1.639,1.658,1.671,1.802,1.664,1.691,1.675,1.742,1.769,1.753,1.773,1.721,1.585,2.508,1.681,1.877,1.815,1.840,2.056,2.327,1.735,1.754,1.779,1.723,1.742,2.395,1.770,1.881,1.717,1.722,1.814,2.439,1.695,1.824,1.714,1.648,1.721,2.215,1.646,1.704,1.790,1.648,1.817,2.260,1.619,1.682,1.659,1.612,1.668
G_int_t12=0.000,2.110,2.055,1.966,2.058,1.599,36.606,1.574,2.058,1.960,1.551,1.554,0.000,1.580,1.922,1.577,1.887,1.575,0.000,1.610,1.544,1.698,1.897,1.497,6.263,1.568,1.586,1.692,1.882,1.507,33.668,1.517,1.547,1.818,1.893,1.533,15.790,1.491,1.523,1.675,1.824,1.530,0.000,1.586,1.529,1.687,1.889,1.527,1.549,1.576,1.590,1.526,1.558,1.536,1.583,1.597,1.570,1.565,1.592,1.603,2.275,1.567,1.603,1.619,1.620,1.874,2.199,1.578,1.576,1.589,1.556,1.834,2.166,1.552,1.629,1.583,1.548,1.727,2.197,1.566,1.588,1.562,1.555,1.787,2.210,1.531,1.490,1.634,1.514,1.744,2.201,1.560,1.578,1.566,1.560,1.729
Avg_G_inflex=0.000,1.604,1.617,1.594,1.541,1.762,5.044,1.633,1.615,1.586,1.538,1.605,0.000,1.660,1.597,1.652,1.942,1.722,0.000,1.701,1.611,2.073,1.951,1.517,6.193,1.646,1.702,1.910,1.977,1.578,22.249,1.636,1.655,1.988,1.978,1.692,9.955,1.609,1.597,2.081,1.966,1.682,0.000,1.630,1.615,2.018,1.971,1.660,1.683,1.671,1.802,1.664,1.713,1.699,1.742,1.769,1.753,1.773,1.736,1.587,2.508,1.704,1.877,1.853,1.846,2.056,2.363,1.738,1.754,1.793,1.724,1.742,2.395,1.770,1.881,1.752,1.724,1.822,2.439,1.695,1.834,1.714,1.664,1.721,2.219,1.665,1.747,1.791,1.664,1.817,2.286,1.619,1.704,1.659,1.622,1.675
G_int_inflex=0.000,2.110,1.805,1.966,1.979,1.607,5.044,1.574,2.058,1.960,1.551,1.547,0.000,1.580,1.922,1.587,1.855,1.575,0.000,1.610,1.529,1.739,1.888,1.497,6.193,1.568,1.628,1.734,1.882,1.507,22.249,1.517,1.547,1.818,1.893,1.533,9.955,1.491,1.523,1.657,1.839,1.573,0.000,1.619,1.529,1.734,1.902,1.556,1.584,1.576,1.590,1.526,1.577,1.572,1.583,1.597,1.570,1.565,1.598,1.587,2.275,1.600,1.603,1.681,1.621,1.874,2.234,1.567,1.576,1.613,1.554,1.834,2.166,1.552,1.629,1.629,1.539,1.726,2.197,1.566,1.597,1.562,1.577,1.787,2.215,1.557,1.534,1.633,1.533,1.744,2.243,1.560,1.605,1.566,1.573,1.746
G_by_Interval_g4=0.000,1.920,1.678,1.628,1.693,1.629,36.606,1.635,1.665,1.613,1.477,1.699,0.000,1.691,1.784,1.742,2.118,1.842,0.000,1.707,1.514,1.691,2.058,1.618,6.263,1.591,1.806,1.721,2.064,1.413,33.668,1.520,1.520,1.805,1.791,1.838,15.790,1.448,1.509,1.671,2.038,1.777,0.000,1.514,1.489,1.691,1.776,1.497,1.531,1.602,1.592,1.490,1.555,1.559,1.516,1.562,1.553,1.589,1.521,1.533,2.214,1.512,1.569,1.569,1.593,1.811,2.100,1.522,1.518,1.545,1.497,1.915,2.113,1.520,1.591,1.520,1.491,1.700,2.143,1.524,1.530,1.514,1.545,1.812,2.010,1.449,1.456,1.589,1.428,1.740,2.170,1.542,1.605,1.551,1.549,1.664
G_int_t8_g4=0.000,1.920,1.678,1.628,1.693,1.629,36.606,1.635,1.665,1.613,1.477,1.699,0.000,1.691,1.784,1.742,2.118,1.842,0.000,1.707,1.514,1.691,2.058,1.618,6.263,1.591,1.806,1.721,2.064,1.413,33.668,1.520,1.520,1.805,1.791,1.838,15.790,1.448,1.509,1.671,2.038,1.777,0.000,1.514,1.489,1.691,1.776,1.497,1.531,1.602,1.592,1.490,1.555,1.559,1.516,1.562,1.553,1.589,1.521,1.533,2.214,1.512,1.569,1.569,1.593,1.811,2.100,1.522,1.518,1.545,1.497,1.915,2.113,1.520,1.591,1.520,1.491,1.700,2.143,1.524,1.530,1.514,1.545,1.812,2.010,1.449,1.456,1.589,1.428,1.740,2.170,1.542,1.605,1.551,1.549,1.664
G_int_t12_g4=0.000,1.920,1.678,1.628,1.693,1.629,36.606,1.635,1.665,1.613,1.477,1.699,0.000,1.691,1.784,1.742,2.118,1.842,0.000,1.707,1.514,1.691,2.058,1.618,6.263,1.591,1.806,1.721,2.064,1.413,33.668,1.520,1.520,1.805,1.791,1.838,15.790,1.448,1.509,1.671,2.038,1.777,0.000,1.514,1.489,1.691,1.776,1.497,1.531,1.602,1.592,1.490,1.555,1.559,1.516,1.562,1.553,1.589,1.521,1.533,2.214,1.512,1.569,1.569,1.593,1.811,2.100,1.522,1.518,1.545,1.497,1.915,2.113,1.520,1.591,1.520,1.491,1.700,2.143,1.524,1.530,1.514,1.545,1.812,2.010,1.449,1.456,1.589,1.428,1.740,2.170,1.542,1.605,1.551,1.549,1.664
G_int_inflex_g4=0.000,1.885,1.670,1.628,1.663,1.638,5.044,1.635,1.665,1.613,1.477,1.695,0.000,1.691,1.629,1.756,2.092,1.587,0.000,1.707,1.488,1.722,2.044,1.601,6.193,1.591,1.859,1.754,1.771,1.413,22.249,1.520,1.520,1.805,1.791,1.828,9.955,1.448,1.509,1.658,2.072,1.789,0.000,1.538,1.489,1.726,1.786,1.517,1.555,1.602,1.592,1.490,1.567,1.586,1.516,1.562,1.553,1.589,1.516,1.519,2.214,1.534,1.569,1.616,1.594,1.811,2.115,1.501,1.518,1.563,1.492,1.915,2.113,1.520,1.591,1.549,1.476,1.696,2.143,1.524,1.535,1.514,1.561,1.812,1.961,1.464,1.483,1.587,1.439,1.740,2.200,1.542,1.627,1.551,1.558,1.673
Time_Inflex=0.238,9.266,9.266,9.266,9.511,8.289,5.113,9.266,9.266,9.266,9.266,9.266,0.238,9.266,9.511,8.289,11.954,9.266,0.238,9.266,10.244,10.488,11.954,9.266,10.488,9.266,8.289,9.266,11.466,10.244,16.355,9.511,9.266,11.466,11.466,9.266,12.443,9.511,9.511,9.266,9.266,8.289,0.238,8.289,9.266,9.511,10.244,8.289,8.289,10.244,10.488,9.511,8.289,8.533,9.266,10.488,9.511,10.488,8.289,8.533,13.909,8.533,11.221,9.511,9.266,11.221,11.466,9.266,9.999,9.266,9.266,9.266,13.909,10.244,10.488,8.533,9.266,8.533,13.665,9.266,9.266,9.511,8.289,9.511,9.511,8.289,8.289,10.244,8.289,11.221,11.466,9.266,8.289,9.266,8.045,8.289
OD_Inflex=0.094,0.759,0.748,0.730,0.873,0.464,0.080,0.683,0.736,0.733,0.760,0.713,0.110,0.660,0.789,0.545,0.825,0.614,0.072,0.630,0.835,0.587,0.814,0.796,0.087,0.710,0.533,0.520,0.761,0.912,0.074,0.754,0.706,0.759,0.749,0.621,0.100,0.800,0.814,0.394,0.467,0.543,0.072,0.580,0.698,0.493,0.596,0.554,0.534,0.822,0.732,0.747,0.492,0.568,0.604,0.795,0.662,0.801,0.475,0.649,0.706,0.558,0.802,0.615,0.523,0.659,0.511,0.606,0.727,0.569,0.601,0.609,0.777,0.762,0.699,0.524,0.613,0.466,0.669,0.620,0.532,0.672,0.539,0.668,0.401,0.541,0.469,0.750,0.540,0.825,0.575,0.706,0.513,0.661,0.530,0.539
Time_Saturation=0.238,22.229,22.229,22.229,21.984,22.963,0.000,20.515,21.984,22.229,21.005,20.515,0.238,21.984,21.250,22.963,20.515,22.229,0.238,22.473,21.005,20.515,22.473,19.291,20.270,22.229,22.229,22.229,22.229,22.229,0.000,20.515,22.229,16.845,21.005,22.229,21.495,21.984,21.250,16.845,22.229,22.229,0.238,22.473,21.005,20.759,22.229,22.718,20.515,22.229,22.229,20.515,21.250,22.229,20.515,22.229,19.291,22.229,20.515,21.984,21.984,22.718,21.984,22.229,22.473,22.473,21.005,22.229,22.718,21.984,21.005,21.984,22.229,21.984,20.270,22.718,22.229,22.718,22.718,20.515,21.005,22.229,22.473,22.718,21.984,22.963,22.229,22.473,20.270,22.229,21.250,22.229,21.984,21.984,21.005,20.515
OD_Saturation=0.094,1.021,1.029,1.000,1.020,0.844,0.000,0.999,0.986,0.949,1.029,0.938,0.110,0.936,0.981,0.966,0.992,0.955,0.072,0.869,0.989,0.900,0.875,0.996,0.092,1.017,0.899,0.967,0.925,1.002,0.000,0.998,0.975,0.910,1.028,0.845,0.097,1.023,0.965,0.820,0.946,0.879,0.072,0.936,1.015,0.832,0.903,0.865,0.889,1.010,0.850,0.983,0.788,0.884,0.854,0.978,0.870,0.977,0.820,0.959,0.952,0.924,0.981,0.870,0.859,0.817,0.919,0.924,0.964,0.976,0.890,0.778,0.931,0.932,0.959,0.880,0.882,0.799,0.926,0.956,0.919,0.929,0.870,0.869,0.949,0.858,0.877,0.939,0.837,0.901,0.874,0.990,0.857,0.959,0.865,0.838
Ref_Well_Name=A01,A01,A01,A01,A01,A01,A01,A01,A01,A01,A01,A01,A01,A01,A01,A01,A01,A01,A01,A01,A01,A01,A01,A01,A01,A01,A01,A01,A01,A01,A01,A01,A01,A01,A01,A01,A01,A01,A01,A01,A01,A01,A01,A01,A01,A01,A01,A01,A01,A01,A01,A01,A01,A01,A01,A01,A01,A01,A01,A01,A01,A01,A01,A01,A01,A01,A01,A01,A01,A01,A01,A01,A01,A01,A01,A01,A01,A01,A01,A01,A01,A01,A01,A01,A01,A01,A01,A01,A01,A01,A01,A01,A01,A01,A01,A01
Ratio_Avg_G=NaN,0.000,0.000,0.000,0.000,0.000,0.000,0.000,0.000,0.000,0.000,0.000,NaN,0.000,0.000,0.000,0.000,0.000,NaN,0.000,0.000,0.000,0.000,0.000,0.000,0.000,0.000,0.000,0.000,0.000,0.000,0.000,0.000,0.000,0.000,0.000,0.000,0.000,0.000,0.000,0.000,0.000,NaN,0.000,0.000,0.000,0.000,0.000,0.000,0.000,0.000,0.000,0.000,0.000,0.000,0.000,0.000,0.000,0.000,0.000,0.000,0.000,0.000,0.000,0.000,0.000,0.000,0.000,0.000,0.000,0.000,0.000,0.000,0.000,0.000,0.000,0.000,0.000,0.000,0.000,0.000,0.000,0.000,0.000,0.000,0.000,0.000,0.000,0.000,0.000,0.000,0.000,0.000,0.000,0.000,0.000
Ratio_Fit_G=NaN,NaN,NaN,NaN,NaN,NaN,NaN,NaN,NaN,NaN,NaN,NaN,NaN,NaN,NaN,NaN,NaN,NaN,NaN,NaN,NaN,NaN,NaN,NaN,NaN,NaN,NaN,NaN,NaN,NaN,NaN,NaN,NaN,NaN,NaN,NaN,NaN,NaN,NaN,NaN,NaN,NaN,NaN,NaN,NaN,NaN,NaN,NaN,NaN,NaN,NaN,NaN,NaN,NaN,NaN,NaN,NaN,NaN,NaN,NaN,NaN,NaN,NaN,NaN,NaN,NaN,NaN,NaN,NaN,NaN,NaN,NaN,NaN,NaN,NaN,NaN,NaN,NaN,NaN,NaN,NaN,NaN,NaN,NaN,NaN,NaN,NaN,NaN,NaN,NaN,NaN,NaN,NaN,NaN,NaN,NaN
Ratio_G_Int=NaN,0.000,0.000,0.000,0.000,0.000,0.000,0.000,0.000,0.000,0.000,0.000,NaN,0.000,0.000,0.000,0.000,0.000,NaN,0.000,0.000,0.000,0.000,0.000,0.000,0.000,0.000,0.000,0.000,0.000,0.000,0.000,0.000,0.000,0.000,0.000,0.000,0.000,0.000,0.000,0.000,0.000,NaN,0.000,0.000,0.000,0.000,0.000,0.000,0.000,0.000,0.000,0.000,0.000,0.000,0.000,0.000,0.000,0.000,0.000,0.000,0.000,0.000,0.000,0.000,0.000,0.000,0.000,0.000,0.000,0.000,0.000,0.000,0.000,0.000,0.000,0.000,0.000,0.000,0.000,0.000,0.000,0.000,0.000,0.000,0.000,0.000,0.000,0.000,0.000,0.000,0.000,0.000,0.000,0.000,0.000
Ratio_t0_Fit=NaN,NaN,NaN,NaN,NaN,NaN,NaN,NaN,NaN,NaN,NaN,NaN,NaN,NaN,NaN,NaN,NaN,NaN,NaN,NaN,NaN,NaN,NaN,NaN,NaN,NaN,NaN,NaN,NaN,NaN,NaN,NaN,NaN,NaN,NaN,NaN,NaN,NaN,NaN,NaN,NaN,NaN,NaN,NaN,NaN,NaN,NaN,NaN,NaN,NaN,NaN,NaN,NaN,NaN,NaN,NaN,NaN,NaN,NaN,NaN,NaN,NaN,NaN,NaN,NaN,NaN,NaN,NaN,NaN,NaN,NaN,NaN,NaN,NaN,NaN,NaN,NaN,NaN,NaN,NaN,NaN,NaN,NaN,NaN,NaN,NaN,NaN,NaN,NaN,NaN,NaN,NaN,NaN,NaN,NaN,NaN
Ratio_t0_G_Int=NaN,-0.000,-0.000,-0.000,-0.000,0.000,NaN,0.000,-0.000,-0.000,-0.000,0.000,NaN,0.000,-0.000,0.000,0.000,0.000,NaN,0.000,0.000,0.000,0.000,0.000,NaN,0.000,0.000,0.000,0.000,0.000,NaN,0.000,0.000,0.000,0.000,0.000,NaN,0.000,0.000,0.000,0.000,0.000,NaN,0.000,0.000,0.000,0.000,0.000,0.000,0.000,0.000,0.000,0.000,0.000,0.000,0.000,0.000,0.000,0.000,-0.000,0.000,0.000,0.000,0.000,0.000,0.000,0.000,0.000,0.000,0.000,0.000,-0.000,0.000,0.000,0.000,0.000,0.000,0.000,0.000,0.000,0.000,0.000,0.000,-0.000,0.000,0.000,0.000,0.000,0.000,0.000,0.000,0.000,0.000,0.000,0.000,-0.000
Ref_Curve_Array=1,1,1,1,1,1,1,1,1,1,1,1,1,1,1,1,1,1,1,1,1,1,1,1,1,1,1,1,1,1,1,1,1,1,1,1,1,1,1,1,1,1,1,1,1,1,1,1,1,1,1,1,1,1,1,1,1,1,1,1,1,1,1,1,1,1,1,1,1,1,1,1,1,1,1,1,1,1,1,1,1,1,1,1,1,1,1,1,1,1,1,1,1,1,1,1
Default_ref=0
Comm_Map=,,,,,
Comm_Consol=,,,,,,,,
Comm_Screen=,,,,,
Analysis_Set=A,A,A,A,A,A,A,A,A,A,A,A,A,A,A,A,A,A,A,A,A,A,A,A,A,A,A,A,A,A,A,A,A,A,A,A,A,A,A,A,A,A,A,A,A,A,A,A,A,A,A,A,A,A,A,A,A,A,A,A,A,A,A,A,A,A,A,A,A,A,A,A,A,A,A,A,A,A,A,A,A,A,A,A,A,A,A,A,A,A,A,A,A,A,A,A
Ref_Type=single_ref,single_ref,single_ref,single_ref,single_ref,single_ref,single_ref,single_ref,single_ref,single_ref,single_ref,single_ref,single_ref,single_ref,single_ref,single_ref,single_ref,single_ref,single_ref,single_ref,single_ref,single_ref,single_ref,single_ref,single_ref,single_ref,single_ref,single_ref,single_ref,single_ref,single_ref,single_ref,single_ref,single_ref,single_ref,single_ref,single_ref,single_ref,single_ref,single_ref,single_ref,single_ref,single_ref,single_ref,single_ref,single_ref,single_ref,single_ref,single_ref,single_ref,single_ref,single_ref,single_ref,single_ref,single_ref,single_ref,single_ref,single_ref,single_ref,single_ref,single_ref,single_ref,single_ref,single_ref,single_ref,single_ref,single_ref,single_ref,single_ref,single_ref,single_ref,single_ref,single_ref,single_ref,single_ref,single_ref,single_ref,single_ref,single_ref,single_ref,single_ref,single_ref,single_ref,single_ref,single_ref,single_ref,single_ref,single_ref,single_ref,single_ref,single_ref,single_ref,single_ref,single_ref,single_ref,single_ref
Wells_In_Use=0,0,0,0,0,0,0,0,0,0,0,0,0,0,0,0,0,0,0,0,0,0,0,0,0,0,0,0,0,0,0,0,0,0,0,0,0,0,0,0,0,0,0,0,0,0,0,0,0,0,0,0,0,0,0,0,0,0,0,0,0,0,0,0,0,0,0,0,0,0,0,0,0,0,0,0,0,0,0,0,0,0,0,0,0,0,0,0,0,0,0,0,0,0,0,0
pv_to_plate_order=no
[Flor:]
[Flor2:]
[Lumin:]
[Data:]
Read=DateTime	RunT[s]	Temp	Well_1	Well_2	Well_3	Well_4	Well_5	Well_6	Well_7	Well_8	Well_9	Well_10	Well_11	Well_12	Well_13	Well_14	Well_15	Well_16	Well_17	Well_18	Well_19	Well_20	Well_21	Well_22	Well_23	Well_24	Well_25	Well_26	Well_27	Well_28	Well_29	Well_30	Well_31	Well_32	Well_33	Well_34	Well_35	Well_36	Well_37	Well_38	Well_39	Well_40	Well_41	Well_42	Well_43	Well_44	Well_45	Well_46	Well_47	Well_48	Well_49	Well_50	Well_51	Well_52	Well_53	Well_54	Well_55	Well_56	Well_57	Well_58	Well_59	Well_60	Well_61	Well_62	Well_63	Well_64	Well_65	Well_66	Well_67	Well_68	Well_69	Well_70	Well_71	Well_72	Well_73	Well_74	Well_75	Well_76	Well_77	Well_78	Well_79	Well_80	Well_81	Well_82	Well_83	Well_84	Well_85	Well_86	Well_87	Well_88	Well_89	Well_90	Well_91	Well_92	Well_93	Well_94	Well_95	Well_96
1=16:53:43	856	301	0.0937	0.0908	0.0907	0.0870	0.0924	0.0892	0.0901	0.0938	0.0889	0.0905	0.0946	0.0723	0.0974	0.0889	0.0841	0.0840	0.0882	0.0961	0.0914	0.0905	0.0874	0.0953	0.0937	0.1001	0.0946	0.0901	0.0905	0.0835	0.0887	0.0845	0.0870	0.0911	0.0901	0.0926	0.0907	0.0715	0.0950	0.0841	0.0909	0.0821	0.0867	0.0907	0.1051	0.0986	0.0960	0.0885	0.0953	0.0933	0.0943	0.0866	0.0857	0.0910	0.0846	0.0850	0.1016	0.0905	0.0899	0.0903	0.0879	0.0719	0.0926	0.0861	0.0833	0.0869	0.0865	0.0826	0.1111	0.0900	0.0955	0.1211	0.0908	0.1098	0.1024	0.0850	0.0887	0.0868	0.0867	0.0852	0.0910	0.0925	0.1075	0.1019	0.0911	0.0788	0.0860	0.0849	0.0884	0.0840	0.0877	0.0857	0.0838	0.1897	0.0900	0.0885	0.1067	0.0945
2=17:08:24	1736	298	0.0954	0.0916	0.0902	0.0867	0.0918	0.0898	0.0907	0.0952	0.0882	0.0912	0.0946	0.0722	0.0912	0.0891	0.0846	0.0836	0.0872	0.0897	0.0858	0.0894	0.0851	0.0937	0.0948	0.1070	0.0912	0.0879	0.0873	0.0831	0.0873	0.0812	0.0852	0.0888	0.0880	0.0885	0.0914	0.0719	0.0856	0.0851	0.0855	0.0822	0.0819	0.0857	0.0898	0.0889	0.0905	0.0916	0.0913	0.0996	0.0989	0.0869	0.0857	0.0838	0.0859	0.0856	0.0959	0.0914	0.0891	0.0934	0.0865	0.0720	0.0861	0.0837	0.0831	0.0806	0.0856	0.0815	0.0855	0.0967	0.0940	0.0922	0.0897	0.0999	0.1078	0.0852	0.0890	0.0855	0.0861	0.0836	0.0973	0.0950	0.1014	0.0953	0.0929	0.0802	0.0861	0.0861	0.0887	0.0836	0.0878	0.0855	0.0829	0.1055	0.0896	0.0891	0.1075	0.0909
3=17:22:19	2571	296	0.0915	0.0885	0.0884	0.0853	0.0902	0.0958	0.0885	0.0923	0.0863	0.0905	0.0923	0.0734	0.0917	0.0889	0.0842	0.0872	0.0871	0.1172	0.1226	0.1313	0.0970	0.0920	0.0926	0.1063	0.0927	0.0879	0.0853	0.0863	0.0857	0.0956	0.1443	0.1183	0.0844	0.0899	0.0903	0.0719	0.0846	0.0850	0.0890	0.0810	0.0825	0.1106	0.1111	0.1214	0.1153	0.1307	0.0943	0.0981	0.0877	0.0924	0.0844	0.0913	0.1028	0.1098	0.1690	0.1388	0.0892	0.1052	0.1026	0.0727	0.0854	0.0845	0.0827	0.0832	0.0954	0.0989	0.1108	0.1369	0.1290	0.1031	0.1061	0.1063	0.1036	0.0969	0.1123	0.0966	0.1074	0.1147	0.1281	0.1043	0.1160	0.1064	0.1119	0.0785	0.0880	0.0856	0.0895	0.0901	0.0896	0.0908	0.0908	0.1304	0.0966	0.0981	0.1430	0.0965
4=17:36:58	3451	300	0.0963	0.0941	0.0921	0.0883	0.0941	0.0919	0.0922	0.0951	0.0898	0.0951	0.0967	0.0725	0.0942	0.0902	0.0875	0.0865	0.0910	0.0907	0.0901	0.0918	0.0862	0.0954	0.0928	0.1019	0.1000	0.0919	0.0885	0.0836	0.0887	0.0831	0.0902	0.0919	0.0909	0.0932	0.0916	0.0721	0.0882	0.0867	0.0898	0.0828	0.0857	0.0880	0.0944	0.0912	0.0913	0.0913	0.0965	0.1005	0.1003	0.0899	0.0862	0.0867	0.0863	0.0885	0.0973	0.0937	0.0887	0.0928	0.0844	0.0721	0.0880	0.0859	0.0843	0.0813	0.0888	0.0823	0.0863	0.0948	0.0966	0.0899	0.0905	0.0976	0.1038	0.0871	0.0867	0.0875	0.0873	0.0858	0.0918	0.0922	0.1094	0.0933	0.0899	0.0790	0.0850	0.0851	0.0881	0.0851	0.0868	0.0845	0.0842	0.1793	0.0892	0.0949	0.1419	0.0920
5=17:51:40	4332	301	0.0975	0.0940	0.0933	0.0886	0.0945	0.0892	0.0917	0.0940	0.0901	0.0940	0.0984	0.0724	0.0944	0.0911	0.0942	0.0864	0.0907	0.0918	0.0888	0.0915	0.0874	0.1008	0.0985	0.0953	0.1000	0.0912	0.0891	0.0859	0.0896	0.0832	0.0878	0.0898	0.0895	0.0903	0.0944	0.0727	0.0883	0.0865	0.0906	0.0838	0.0833	0.0876	0.0951	0.0917	0.0912	0.0898	0.0933	0.1036	0.1093	0.0898	0.0876	0.0863	0.0868	0.0867	0.0981	0.0930	0.0888	0.0937	0.0871	0.0717	0.0876	0.0852	0.0853	0.0816	0.0893	0.0837	0.0880	0.0947	0.1016	0.1024	0.0919	0.0924	0.1093	0.0880	0.0882	0.0881	0.0872	0.0861	0.0929	0.0985	0.1130	0.1068	0.0995	0.0794	0.0874	0.0891	0.0904	0.0843	0.0916	0.0898	0.0917	0.0947	0.0992	0.0941	0.1212	0.0824
6=18:06:19	5212	300	0.1012	0.0980	0.0951	0.0906	0.0971	0.0958	0.0965	0.1005	0.0920	0.0966	0.0997	0.0724	0.0969	0.0946	0.0879	0.0901	0.0966	0.0966	0.0927	0.0900	0.0878	0.1003	0.0964	0.1020	0.1073	0.0944	0.0901	0.0859	0.0914	0.0834	0.0889	0.0920	0.0908	0.1021	0.0947	0.0706	0.0891	0.0919	0.0925	0.0855	0.0865	0.0881	0.0972	0.0937	0.0916	0.0910	0.0979	0.0916	0.1070	0.0901	0.0869	0.0875	0.0890	0.0883	0.1038	0.0937	0.0894	0.0977	0.0993	0.0719	0.0888	0.0867	0.0849	0.0822	0.0922	0.0827	0.0867	0.0942	0.1064	0.1055	0.1027	0.0946	0.1094	0.0884	0.0905	0.0881	0.0872	0.0862	0.0980	0.1035	0.1151	0.1136	0.1056	0.0776	0.0908	0.0912	0.0915	0.0883	0.0940	0.0955	0.0908	0.1002	0.1038	0.1086	0.1575	0.0906
7=18:20:59	6091	300	0.1057	0.0978	0.0965	0.0922	0.0993	0.0948	0.0974	0.0988	0.0921	0.0986	0.1018	0.0723	0.1001	0.0940	0.0896	0.0900	0.0960	0.0944	0.0936	0.0941	0.0883	0.1029	0.1020	0.1012	0.1119	0.0972	0.0918	0.0888	0.0929	0.0865	0.0941	0.0940	0.0920	0.0991	0.0965	0.0714	0.0928	0.0916	0.0947	0.0848	0.0890	0.0893	0.0985	0.0927	0.0937	0.1008	0.1000	0.1025	0.1110	0.0931	0.0893	0.0909	0.0905	0.0890	0.1049	0.0981	0.0907	0.0956	0.1005	0.0726	0.0896	0.0891	0.0880	0.0847	0.0938	0.0845	0.0905	0.1003	0.1051	0.1010	0.1055	0.0964	0.1115	0.0931	0.0914	0.0912	0.0889	0.0903	0.0989	0.0970	0.1135	0.1020	0.1026	0.0794	0.0907	0.0924	0.0936	0.0860	0.0937	0.0902	0.0915	0.1003	0.1045	0.1081	0.0984	0.0963
8=18:35:38	6971	301	0.1093	0.1026	0.1007	0.0976	0.1046	0.0951	0.1000	0.1010	0.0937	0.1008	0.1039	0.0726	0.1040	0.0990	0.0914	0.0939	0.0984	0.0942	0.0957	0.0949	0.0896	0.1059	0.1046	0.1030	0.1082	0.1006	0.0941	0.0898	0.0963	0.0873	0.0973	0.0976	0.0960	0.1005	0.1037	0.0721	0.0953	0.0938	0.0956	0.0889	0.0906	0.0903	0.0999	0.0978	0.1000	0.1048	0.1113	0.0977	0.1082	0.0957	0.0916	0.0917	0.0938	0.0915	0.1121	0.0984	0.0921	0.1054	0.0952	0.0715	0.0919	0.0908	0.0896	0.0860	0.0965	0.0859	0.0939	0.1029	0.1129	0.1251	0.1213	0.0992	0.1221	0.0937	0.0981	0.0934	0.0926	0.0919	0.1060	0.1121	0.1442	0.1546	0.1040	0.0797	0.0956	0.0950	0.0977	0.0910	0.1019	0.0956	0.0947	0.1328	0.1303	0.1377	0.1667	0.0900
9=18:50:18	7850	300	0.1137	0.1099	0.1042	0.1045	0.1082	0.1174	0.1014	0.1024	0.0955	0.1057	0.1100	0.0722	0.1052	0.0999	0.0944	0.0915	0.1003	0.0960	0.1215	0.0976	0.0902	0.1081	0.1050	0.0995	0.1122	0.1039	0.0952	0.0887	0.0981	0.0880	0.1186	0.0976	0.0981	0.1036	0.1041	0.0714	0.0975	0.0949	0.0970	0.0874	0.0902	0.0900	0.1036	0.0955	0.1143	0.1392	0.1063	0.1030	0.1170	0.0957	0.0936	0.0916	0.0942	0.0961	0.1136	0.1018	0.0928	0.1083	0.1065	0.0718	0.0923	0.0921	0.0910	0.0863	0.0977	0.0861	0.0966	0.1019	0.1090	0.1288	0.1198	0.1024	0.1229	0.0945	0.0936	0.0944	0.0931	0.0925	0.1040	0.1173	0.1457	0.1571	0.1174	0.0790	0.1023	0.0985	0.0995	0.0916	0.1053	0.1001	0.0961	0.1321	0.1303	0.1505	0.1742	0.0963
10=19:04:57	8730	300	0.1126	0.1099	0.1046	0.1049	0.1105	0.0960	0.1045	0.1013	0.0952	0.1088	0.1122	0.0730	0.1073	0.0988	0.0953	0.0925	0.0980	0.0957	0.1000	0.0994	0.0906	0.1114	0.1073	0.1113	0.1189	0.1037	0.0967	0.0897	0.0985	0.0859	0.1144	0.0979	0.0939	0.1022	0.1082	0.0712	0.0991	0.0937	0.0961	0.0889	0.0895	0.0949	0.1041	0.0957	0.1059	0.1135	0.1116	0.0986	0.1104	0.0967	0.0938	0.0927	0.0959	0.0948	0.1206	0.0996	0.0934	0.1105	0.1021	0.0722	0.0922	0.0928	0.0904	0.0866	0.0987	0.0882	0.1044	0.1184	0.1093	0.1408	0.1141	0.0937	0.1275	0.0953	0.0975	0.0978	0.0979	0.0931	0.1222	0.1256	0.1737	0.1764	0.1193	0.0779	0.1001	0.1000	0.1014	0.0956	0.1070	0.0996	0.0982	0.1153	0.1579	0.1738	0.1922	0.0911
11=19:19:37	9610	300	0.1209	0.1148	0.1100	0.1105	0.1149	0.0983	0.1075	0.1060	0.0978	0.1149	0.1215	0.0720	0.1125	0.1047	0.0984	0.0967	0.1039	0.0991	0.1055	0.1030	0.0927	0.1185	0.1116	0.0933	0.1233	0.1088	0.1012	0.0928	0.1029	0.0900	0.0993	0.1024	0.0994	0.1090	0.1108	0.0727	0.1040	0.0977	0.1014	0.0905	0.0945	0.0953	0.1128	0.1036	0.1012	0.1069	0.1206	0.0900	0.1179	0.1010	0.0973	0.0979	0.0984	0.0958	0.1249	0.1062	0.0954	0.1168	0.1083	0.0718	0.0947	0.0956	0.0945	0.0896	0.1036	0.0904	0.1023	0.1080	0.1198	0.1411	0.1183	0.0920	0.1318	0.1021	0.1060	0.1016	0.1010	0.0991	0.1134	0.1282	0.1695	0.1625	0.1287	0.0799	0.1065	0.1056	0.1072	0.0968	0.1172	0.1095	0.1039	0.1370	0.1523	0.1698	0.1824	0.0855
12=19:34:17	10489	300	0.1292	0.1186	0.1153	0.1170	0.1285	0.1025	0.1133	0.1089	0.0994	0.1218	0.1267	0.0729	0.1158	0.1106	0.1023	0.1017	0.1085	0.1025	0.1093	0.1059	0.0953	0.1226	0.1189	0.1038	0.1228	0.1132	0.1065	0.0958	0.1081	0.0908	0.1068	0.1052	0.0995	0.1183	0.1153	0.0715	0.1092	0.1028	0.1067	0.0934	0.0984	0.1000	0.1181	0.1025	0.1042	0.1119	0.1224	0.0977	0.1244	0.1049	0.1012	0.1009	0.1040	0.0963	0.1348	0.1089	0.0975	0.1235	0.1144	0.0721	0.0975	0.0986	0.0984	0.0924	0.1077	0.0909	0.1049	0.1100	0.1268	0.1449	0.1274	0.0978	0.1444	0.1053	0.1057	0.1019	0.1038	0.1007	0.1203	0.1391	0.1883	0.1859	0.1300	0.0782	0.1071	0.1124	0.1115	0.1007	0.1198	0.1166	0.1049	0.1490	0.1730	0.1769	0.1904	0.0880
13=19:48:56	11369	300	0.1318	0.1246	0.1196	0.1197	0.1279	0.1038	0.1161	0.1122	0.0997	0.1232	0.1308	0.0726	0.1167	0.1148	0.1047	0.1023	0.1104	0.1046	0.1125	0.1094	0.0960	0.1270	0.1240	0.1079	0.1295	0.1177	0.1106	0.0989	0.1109	0.0911	0.1065	0.1070	0.1023	0.1152	0.1211	0.0705	0.1100	0.1046	0.1096	0.0958	0.1007	0.0965	0.1219	0.1070	0.1063	0.1178	0.1277	0.0859	0.1235	0.1089	0.1056	0.1029	0.1063	0.0973	0.1375	0.1121	0.0996	0.1249	0.1115	0.0716	0.0997	0.1011	0.1016	0.0948	0.1116	0.0913	0.1109	0.1130	0.1235	0.1294	0.1220	0.0911	0.1449	0.1098	0.1066	0.1061	0.1072	0.1049	0.1276	0.1310	0.1437	0.1346	0.1248	0.0775	0.1115	0.1103	0.1137	0.1019	0.1155	0.1134	0.1069	0.1303	0.1282	0.1264	0.1541	0.0978
14=20:03:36	12248	300	0.1414	0.1304	0.1237	0.1174	0.1301	0.1073	0.1236	0.1170	0.1030	0.1274	0.1363	0.0723	0.1233	0.1216	0.1094	0.1085	0.1218	0.1074	0.1202	0.1116	0.0966	0.1336	0.1291	0.0976	0.1401	0.1255	0.1178	0.1012	0.1186	0.0923	0.1139	0.1119	0.1058	0.1235	0.1222	0.0724	0.1174	0.1120	0.1173	0.0992	0.1057	0.0986	0.1390	0.1109	0.1083	0.1308	0.1243	0.0832	0.1390	0.1160	0.1090	0.1112	0.1117	0.1004	0.1491	0.1166	0.1012	0.1325	0.1204	0.0714	0.1057	0.1039	0.1037	0.0974	0.1194	0.0917	0.1124	0.1172	0.1348	0.1290	0.1217	0.0930	0.1482	0.1170	0.1101	0.1119	0.1116	0.1102	0.1338	0.1396	0.1453	0.1303	0.1264	0.0792	0.1193	0.1192	0.1210	0.1045	0.1189	0.1193	0.1119	0.1362	0.1286	0.1238	0.1297	0.0883
15=20:18:15	13128	301	0.1503	0.1398	0.1312	0.1267	0.1387	0.1112	0.1311	0.1203	0.1065	0.1404	0.1459	0.0734	0.1289	0.1283	0.1147	0.1138	0.1301	0.1103	0.1275	0.1152	0.1011	0.1414	0.1354	0.1104	0.1472	0.1314	0.1215	0.1060	0.1245	0.0956	0.1215	0.1165	0.1081	0.1288	0.1347	0.0712	0.1216	0.1174	0.1234	0.1040	0.1109	0.1006	0.1389	0.1133	0.1121	0.1282	0.1389	0.0971	0.1424	0.1205	0.1150	0.1161	0.1196	0.1035	0.1611	0.1227	0.1045	0.1404	0.1232	0.0720	0.1095	0.1095	0.1105	0.1026	0.1271	0.0949	0.1225	0.1219	0.1405	0.1468	0.1305	0.0963	0.1594	0.1223	0.1152	0.1149	0.1175	0.1183	0.1432	0.1538	0.1625	0.1462	0.1418	0.0781	0.1219	0.1226	0.1260	0.1091	0.1317	0.1256	0.1159	0.1507	0.1564	0.1433	0.1516	0.0895
16=20:32:55	14007	300	0.1579	0.1506	0.1425	0.1365	0.1508	0.1153	0.1419	0.1290	0.1119	0.1457	0.1578	0.0733	0.1352	0.1389	0.1208	0.1215	0.1381	0.1138	0.1354	0.1224	0.1040	0.1528	0.1479	0.0901	0.1591	0.1415	0.1288	0.1116	0.1311	0.0976	0.1286	0.1214	0.1139	0.1423	0.1430	0.0708	0.1291	0.1238	0.1282	0.1081	0.1167	0.1020	0.1523	0.1248	0.1200	0.1423	0.1489	0.0969	0.1521	0.1276	0.1205	0.1223	0.1258	0.1070	0.1759	0.1284	0.1091	0.1544	0.1349	0.0719	0.1117	0.1156	0.1177	0.1072	0.1329	0.0980	0.1299	0.1302	0.1541	0.1592	0.1571	0.0905	0.1793	0.1283	0.1216	0.1234	0.1229	0.1232	0.1542	0.1683	0.1726	0.1551	0.1513	0.0775	0.1320	0.1306	0.1364	0.1161	0.1390	0.1365	0.1275	0.1615	0.1582	0.1536	0.1565	0.0951
17=20:47:34	14887	301	0.1638	0.1585	0.1469	0.1405	0.1515	0.1185	0.1470	0.1314	0.1150	0.1490	0.1640	0.0732	0.1396	0.1460	0.1256	0.1280	0.1500	0.1209	0.1413	0.1263	0.1101	0.1571	0.1483	0.0978	0.1585	0.1477	0.1336	0.1190	0.1377	0.0993	0.1357	0.1296	0.1186	0.1462	0.1438	0.0701	0.1308	0.1320	0.1367	0.1140	0.1212	0.1056	0.1606	0.1265	0.1260	0.1449	0.1517	0.0841	0.1568	0.1339	0.1261	0.1286	0.1318	0.1117	0.1816	0.1346	0.1104	0.1551	0.1398	0.0726	0.1134	0.1191	0.1207	0.1118	0.1403	0.0994	0.1320	0.1324	0.1601	0.1593	0.1463	0.0940	0.1811	0.1369	0.1260	0.1306	0.1297	0.1313	0.1568	0.1704	0.1787	0.1627	0.1537	0.0768	0.1386	0.1369	0.1425	0.1217	0.1427	0.1430	0.1291	0.1618	0.1580	0.1575	0.1622	0.0946
18=21:02:14	15767	301	0.1812	0.1749	0.1625	0.1527	0.1715	0.1295	0.1626	0.1427	0.1174	0.1684	0.1804	0.0715	0.1514	0.1580	0.1435	0.1367	0.1612	0.1330	0.1567	0.1344	0.1099	0.1846	0.1716	0.1101	0.1724	0.1659	0.1482	0.1255	0.1516	0.1062	0.1439	0.1355	0.1238	0.1615	0.1647	0.0712	0.1429	0.1379	0.1471	0.1190	0.1299	0.1168	0.1825	0.1332	0.1347	0.1634	0.1690	0.0949	0.1724	0.1429	0.1348	0.1352	0.1394	0.1224	0.2052	0.1422	0.1167	0.1798	0.1552	0.0708	0.1211	0.1267	0.1279	0.1170	0.1527	0.1044	0.1453	0.1463	0.1830	0.1863	0.1663	0.0989	0.2008	0.1441	0.1367	0.1372	0.1408	0.1377	0.1797	0.1969	0.2036	0.1796	0.1732	0.0785	0.1539	0.1495	0.1550	0.1295	0.1594	0.1567	0.1444	0.2226	0.1795	0.1769	0.1822	0.0830
19=21:16:54	16646	301	0.1892	0.1845	0.1712	0.1573	0.1798	0.1285	0.1730	0.1483	0.1238	0.1762	0.1933	0.0719	0.1560	0.1698	0.1510	0.1495	0.1703	0.1395	0.1665	0.1471	0.1139	0.1895	0.1814	0.0966	0.1799	0.1756	0.1569	0.1344	0.1587	0.1071	0.1573	0.1447	0.1312	0.1705	0.1732	0.0710	0.1491	0.1502	0.1574	0.1263	0.1394	0.1144	0.1908	0.1475	0.1474	0.1764	0.1800	0.0955	0.1700	0.1539	0.1428	0.1450	0.1526	0.1269	0.2169	0.1506	0.1222	0.1900	0.1650	0.0720	0.1284	0.1361	0.1444	0.1245	0.1655	0.1051	0.1577	0.1567	0.1904	0.1989	0.1773	0.0913	0.2026	0.1551	0.1439	0.1457	0.1501	0.1471	0.1930	0.2055	0.2141	0.1916	0.1862	0.0777	0.1663	0.1596	0.1694	0.1424	0.1755	0.1723	0.1552	0.2428	0.1983	0.1941	0.1951	0.0912
20=21:31:33	17526	301	0.1994	0.1930	0.1805	0.1719	0.1878	0.1333	0.1833	0.1563	0.1314	0.1876	0.2033	0.0723	0.1636	0.1791	0.1547	0.1527	0.1791	0.1328	0.1791	0.1511	0.1223	0.1966	0.1896	0.0888	0.1941	0.1820	0.1633	0.1420	0.1671	0.1095	0.1643	0.1480	0.1348	0.1811	0.1807	0.0703	0.1567	0.1584	0.1631	0.1337	0.1479	0.1123	0.1968	0.1492	0.1481	0.1859	0.1912	0.0921	0.1820	0.1601	0.1493	0.1533	0.1594	0.1228	0.2247	0.1556	0.1266	0.2002	0.1710	0.0720	0.1319	0.1404	0.1451	0.1318	0.1710	0.1066	0.1672	0.1567	0.1948	0.2026	0.1857	0.0869	0.2269	0.1628	0.1521	0.1526	0.1536	0.1532	0.2000	0.2180	0.2229	0.2036	0.1940	0.0766	0.1700	0.1647	0.1712	0.1441	0.1773	0.1749	0.1572	0.2302	0.2072	0.1989	0.2036	0.0938
21=21:46:13	18405	301	0.2157	0.2156	0.2019	0.1866	0.2125	0.1423	0.2034	0.1670	0.1404	0.2127	0.2235	0.0723	0.1797	0.1992	0.1693	0.1695	0.1999	0.1374	0.1922	0.1633	0.1263	0.2262	0.2169	0.0907	0.2048	0.2024	0.1793	0.1530	0.1872	0.1132	0.1818	0.1632	0.1493	0.1983	0.2023	0.0718	0.1722	0.1747	0.1785	0.1421	0.1571	0.1192	0.2273	0.1636	0.1576	0.1983	0.2117	0.0984	0.2002	0.1737	0.1635	0.1643	0.1714	0.1263	0.2565	0.1696	0.1303	0.2230	0.1924	0.0710	0.1382	0.1511	0.1558	0.1385	0.1902	0.1094	0.1775	0.1709	0.2190	0.2289	0.2040	0.0945	0.2373	0.1775	0.1639	0.1677	0.1732	0.1712	0.2199	0.2387	0.2488	0.2231	0.2120	0.0796	0.1891	0.1818	0.1913	0.1588	0.1948	0.1950	0.1737	0.2366	0.2262	0.2166	0.2248	0.0838
22=22:00:53	19285	301	0.2260	0.2244	0.2081	0.1942	0.2198	0.1472	0.2097	0.1674	0.1450	0.2201	0.2322	0.0712	0.1887	0.2078	0.1766	0.1757	0.2101	0.1471	0.1957	0.1678	0.1305	0.2357	0.2195	0.0966	0.2139	0.2096	0.1886	0.1627	0.1952	0.1190	0.1900	0.1663	0.1504	0.2008	0.2043	0.0729	0.1799	0.1788	0.1906	0.1499	0.1665	0.1256	0.2305	0.1636	0.1610	0.2056	0.2140	0.0857	0.2027	0.1820	0.1733	0.1724	0.1798	0.1364	0.2662	0.1719	0.1355	0.2297	0.1966	0.0711	0.1422	0.1571	0.1645	0.1463	0.2001	0.1134	0.1838	0.1735	0.2257	0.2300	0.2044	0.1024	0.2509	0.1848	0.1736	0.1738	0.1788	0.1758	0.2264	0.2470	0.2537	0.2266	0.2192	0.0806	0.1999	0.1899	0.1990	0.1624	0.1982	0.1970	0.1772	0.2737	0.2219	0.2238	0.2305	0.0841
23=22:15:32	20165	301	0.2441	0.2530	0.2349	0.2179	0.2434	0.1576	0.2357	0.1877	0.1589	0.2428	0.2667	0.0724	0.1991	0.2313	0.1935	0.1989	0.2425	0.1617	0.2265	0.1866	0.1465	0.2590	0.2433	0.1073	0.2328	0.2335	0.2094	0.1785	0.2155	0.1243	0.2110	0.1838	0.1651	0.2287	0.2305	0.0710	0.1977	0.2046	0.2114	0.1666	0.1891	0.1311	0.2662	0.1821	0.1825	0.2397	0.2443	0.0913	0.2302	0.2050	0.1917	0.1949	0.2019	0.1465	0.3024	0.1920	0.1495	0.2553	0.2231	0.0720	0.1541	0.1755	0.1825	0.1617	0.2253	0.1188	0.2077	0.1904	0.2542	0.2564	0.2338	0.0971	0.2851	0.2073	0.1913	0.1959	0.1983	0.2017	0.2564	0.2800	0.2884	0.2574	0.2420	0.0782	0.2181	0.2105	0.2223	0.1844	0.2264	0.2272	0.1998	0.2922	0.2566	0.2520	0.2595	0.0934
24=22:30:12	21044	301	0.2620	0.2720	0.2479	0.2328	0.2669	0.1633	0.2505	0.1963	0.1708	0.2621	0.2770	0.0723	0.2179	0.2485	0.2051	0.2135	0.2563	0.1677	0.2462	0.1964	0.1524	0.2756	0.2622	0.1004	0.2462	0.2527	0.2239	0.1882	0.2309	0.1278	0.2286	0.1933	0.1735	0.2446	0.2542	0.0713	0.2052	0.2113	0.2180	0.1742	0.1974	0.1372	0.2816	0.1959	0.1989	0.2540	0.2534	0.0865	0.2348	0.2175	0.2051	0.2073	0.2200	0.1502	0.3214	0.2003	0.1589	0.2739	0.2305	0.0705	0.1624	0.1870	0.1979	0.1697	0.2385	0.1320	0.2222	0.2018	0.2695	0.2837	0.2491	0.0854	0.2986	0.2245	0.2079	0.2140	0.2135	0.2109	0.2785	0.3008	0.3051	0.2788	0.2673	0.0785	0.2416	0.2321	0.2451	0.1998	0.2492	0.2433	0.2136	0.3342	0.2848	0.2744	0.2810	0.0844
25=22:44:51	21924	300	0.2806	0.2844	0.2602	0.2468	0.2729	0.1675	0.2615	0.2055	0.1725	0.2760	0.3017	0.0729	0.2253	0.2576	0.2148	0.2219	0.2690	0.1688	0.2530	0.2040	0.1571	0.2897	0.2746	0.1063	0.2628	0.2699	0.2312	0.1997	0.2412	0.1354	0.2376	0.2007	0.1802	0.2630	0.2613	0.0713	0.2171	0.2291	0.2314	0.1800	0.2079	0.1430	0.3007	0.1940	0.2014	0.2693	0.2772	0.1026	0.2567	0.2264	0.2102	0.2182	0.2294	0.1524	0.3374	0.2086	0.1610	0.2903	0.2450	0.0723	0.1672	0.1959	0.2045	0.1813	0.2490	0.1307	0.2370	0.2109	0.2873	0.2883	0.2636	0.0995	0.3297	0.2362	0.2161	0.2154	0.2191	0.2235	0.2950	0.3219	0.3227	0.2932	0.2782	0.0778	0.2503	0.2458	0.2513	0.2080	0.2597	0.2629	0.2299	0.3335	0.3017	0.2998	0.3109	0.0953
26=22:59:31	22803	301	0.3012	0.3162	0.2864	0.2700	0.3080	0.1838	0.2920	0.2243	0.1922	0.3096	0.3240	0.0721	0.2443	0.2933	0.2359	0.2496	0.2988	0.1861	0.2896	0.2185	0.1719	0.3264	0.3173	0.0953	0.2847	0.2938	0.2596	0.2204	0.2702	0.1390	0.2690	0.2156	0.1912	0.2903	0.2993	0.0712	0.2303	0.2494	0.2523	0.2024	0.2282	0.1504	0.3317	0.2195	0.2236	0.2896	0.2985	0.1039	0.2743	0.2536	0.2378	0.2357	0.2561	0.1656	0.3781	0.2217	0.1798	0.3223	0.2699	0.0710	0.1782	0.2148	0.2263	0.1955	0.2714	0.1349	0.2589	0.2294	0.3164	0.3329	0.2931	0.0918	0.3478	0.2586	0.2363	0.2412	0.2468	0.2443	0.3259	0.3546	0.3534	0.3179	0.3075	0.0790	0.2785	0.2647	0.2832	0.2315	0.2848	0.2908	0.2509	0.3738	0.3310	0.3169	0.3269	0.0852
27=23:14:10	23683	301	0.3241	0.3443	0.3153	0.2982	0.3325	0.1887	0.3204	0.2410	0.2019	0.3372	0.3660	0.0727	0.2618	0.3050	0.2525	0.2689	0.3300	0.1899	0.3130	0.2351	0.1845	0.3507	0.3283	0.0971	0.3051	0.3227	0.2787	0.2349	0.2871	0.1465	0.2848	0.2301	0.2101	0.3193	0.3158	0.0708	0.2519	0.2680	0.2804	0.2093	0.2497	0.1561	0.3621	0.2253	0.2385	0.3205	0.3319	0.0905	0.2981	0.2730	0.2544	0.2629	0.2716	0.1739	0.4038	0.2426	0.1879	0.3510	0.2957	0.0720	0.1908	0.2352	0.2401	0.2121	0.3055	0.1413	0.2813	0.2392	0.3420	0.3391	0.3110	0.0956	0.3769	0.2813	0.2593	0.2606	0.2629	0.2679	0.3453	0.3871	0.3816	0.3475	0.3288	0.0779	0.3038	0.2992	0.3025	0.2479	0.3095	0.3080	0.2735	0.3768	0.3540	0.3476	0.3594	0.0923
28=23:28:50	24563	301	0.3569	0.3684	0.3397	0.3163	0.3653	0.2011	0.3504	0.2539	0.2171	0.3739	0.3841	0.0723	0.2853	0.3494	0.2734	0.2982	0.3588	0.2064	0.3453	0.2500	0.1948	0.3922	0.3760	0.0892	0.3329	0.3457	0.3049	0.2586	0.3200	0.1530	0.3144	0.2470	0.2186	0.3367	0.3520	0.0720	0.2758	0.2971	0.2990	0.2349	0.2695	0.1681	0.3978	0.2526	0.2581	0.3402	0.3533	0.0959	0.3148	0.2962	0.2785	0.2826	0.2991	0.1804	0.4429	0.2550	0.2042	0.3819	0.3172	0.0709	0.2001	0.2528	0.2654	0.2313	0.3271	0.1522	0.3030	0.2600	0.3684	0.3868	0.3422	0.0903	0.4014	0.2990	0.2702	0.2767	0.2843	0.2826	0.3823	0.4153	0.4111	0.3703	0.3591	0.0790	0.3285	0.3082	0.3350	0.2713	0.3322	0.3391	0.2937	0.4419	0.3852	0.3750	0.3829	0.0816
29=23:43:30	25442	301	0.3697	0.3838	0.3688	0.3320	0.3760	0.1994	0.3728	0.2565	0.2197	0.3704	0.4145	0.0735	0.2960	0.3412	0.2903	0.3085	0.3645	0.2024	0.3374	0.2491	0.2051	0.3910	0.3599	0.1011	0.3435	0.3653	0.3142	0.2651	0.3323	0.1580	0.3215	0.2500	0.2307	0.3576	0.3518	0.0701	0.2939	0.3076	0.3314	0.2344	0.2747	0.1699	0.4002	0.2417	0.2521	0.3517	0.3799	0.0893	0.3305	0.3034	0.2857	0.2984	0.3019	0.1823	0.4603	0.2684	0.2039	0.3873	0.3402	0.0722	0.2142	0.2561	0.2725	0.2390	0.3492	0.1503	0.3066	0.2657	0.3836	0.3740	0.3367	0.1046	0.4400	0.3273	0.2889	0.2956	0.3030	0.3094	0.3843	0.4283	0.4246	0.3935	0.3633	0.0769	0.3527	0.3398	0.3608	0.2734	0.3506	0.3513	0.3049	0.4112	0.3780	0.3907	0.4118	0.0920
30=23:58:09	26322	298	0.3952	0.4196	0.3910	0.3644	0.4008	0.2161	0.4053	0.2813	0.2379	0.4237	0.4494	0.0729	0.3180	0.3883	0.2999	0.3351	0.4008	0.2702	0.3760	0.2746	0.2209	0.4425	0.4171	0.0989	0.3731	0.3960	0.3423	0.2907	0.3632	0.1672	0.3497	0.2752	0.2477	0.3888	0.3905	0.0710	0.3152	0.3326	0.3467	0.2595	0.2964	0.1803	0.4468	0.2676	0.2802	0.3866	0.4150	0.0885	0.3527	0.3355	0.3141	0.3251	0.3352	0.1917	0.5014	0.2854	0.2229	0.4245	0.3733	0.0718	0.2258	0.2778	0.2934	0.2602	0.3712	0.1599	0.3315	0.2838	0.4247	0.4260	0.3801	0.1012	0.4580	0.3465	0.3136	0.3174	0.3256	0.3316	0.4277	0.4755	0.4707	0.4289	0.4044	0.0788	0.3740	0.3564	0.3802	0.2998	0.3695	0.3847	0.3336	0.4699	0.4179	0.4259	0.4519	0.0944
31=00:12:49	27201	298	0.4336	0.4567	0.4259	0.4019	0.4386	0.2285	0.4374	0.3046	0.2568	0.4581	0.4883	0.0730	0.3484	0.4153	0.3409	0.3669	0.4440	0.2337	0.4183	0.2993	0.2410	0.4763	0.4500	0.1000	0.3992	0.4340	0.3697	0.3236	0.3909	0.1807	0.3839	0.2978	0.2689	0.4374	0.4289	0.0713	0.3368	0.3741	0.3801	0.2827	0.3411	0.1880	0.4948	0.2924	0.3124	0.4299	0.4590	0.0905	0.3894	0.3696	0.3429	0.3567	0.3650	0.2045	0.5371	0.3138	0.2404	0.4649	0.4026	0.0723	0.2424	0.3135	0.3253	0.2899	0.4148	0.1691	0.3788	0.3087	0.4607	0.4590	0.4201	0.0974	0.4990	0.3838	0.3456	0.3555	0.3560	0.3735	0.4597	0.5179	0.5032	0.4770	0.4387	0.0781	0.4044	0.3939	0.4145	0.3381	0.4113	0.4269	0.3730	0.5107	0.4764	0.4746	0.4915	0.0930
32=00:27:28	28081	301	0.4644	0.4861	0.4654	0.4255	0.4918	0.2398	0.4758	0.3106	0.2845	0.4869	0.5079	0.0727	0.3731	0.4511	0.3786	0.4044	0.4592	0.2496	0.4410	0.3112	0.2519	0.5162	0.4991	0.0864	0.4357	0.4683	0.4154	0.3530	0.4250	0.1832	0.4194	0.3128	0.2874	0.4483	0.4757	0.0714	0.3759	0.3882	0.4223	0.3099	0.3671	0.1959	0.5204	0.3240	0.3384	0.4529	0.4775	0.0890	0.4159	0.4054	0.3751	0.3815	0.3960	0.2211	0.5706	0.3243	0.2604	0.5012	0.4291	0.0712	0.2666	0.3383	0.3580	0.3004	0.4449	0.1795	0.4047	0.3254	0.4852	0.5183	0.4601	0.1005	0.5273	0.4045	0.3725	0.3902	0.3815	0.3939	0.4974	0.5582	0.5300	0.5006	0.4834	0.0791	0.4419	0.4223	0.4468	0.3530	0.4504	0.4454	0.3975	0.5701	0.5053	0.4924	0.5154	0.0841
33=00:42:08	28961	300	0.4829	0.5303	0.4824	0.4611	0.5137	0.2591	0.4928	0.3356	0.3053	0.5258	0.5205	0.0725	0.3928	0.4999	0.3955	0.4248	0.4912	0.2622	0.4780	0.3169	0.2718	0.5358	0.5296	0.0887	0.4567	0.4906	0.4334	0.3764	0.4488	0.1913	0.4458	0.3339	0.2984	0.4783	0.5023	0.0713	0.3889	0.4266	0.4270	0.3394	0.3943	0.2032	0.5518	0.3310	0.3548	0.4557	0.4926	0.0884	0.4390	0.4372	0.4023	0.4038	0.4336	0.2263	0.6073	0.3363	0.2743	0.5285	0.4473	0.0710	0.2702	0.3676	0.3772	0.3335	0.4604	0.1846	0.4309	0.3299	0.5053	0.5345	0.4827	0.0907	0.5624	0.4375	0.4034	0.4131	0.4058	0.4154	0.5338	0.5831	0.5528	0.5189	0.5078	0.0799	0.4666	0.4531	0.4808	0.3927	0.4628	0.4728	0.4127	0.5811	0.5336	0.5077	0.5349	0.0827
34=00:56:48	29840	301	0.5393	0.5756	0.5304	0.5130	0.5719	0.2844	0.5539	0.3763	0.3398	0.5776	0.5798	0.0732	0.4301	0.5399	0.4420	0.4694	0.5408	0.2829	0.5432	0.3580	0.2965	0.5861	0.5835	0.0942	0.4851	0.5393	0.4827	0.4204	0.4912	0.2089	0.4955	0.3668	0.3275	0.5428	0.5603	0.0720	0.4150	0.4683	0.4651	0.3740	0.4343	0.2190	0.5980	0.3635	0.4135	0.5331	0.5470	0.0940	0.4759	0.4763	0.4422	0.4467	0.4750	0.2482	0.6525	0.3744	0.3130	0.5787	0.4958	0.0709	0.2978	0.4047	0.4188	0.3683	0.5038	0.2014	0.4782	0.3636	0.5450	0.5819	0.5428	0.0910	0.6044	0.4749	0.4499	0.4598	0.4493	0.4640	0.5898	0.6375	0.6030	0.5810	0.5598	0.0791	0.5053	0.4923	0.5207	0.4366	0.5166	0.5344	0.4636	0.6358	0.6009	0.5787	0.5889	0.0852
35=01:11:27	30720	301	0.5651	0.6142	0.5843	0.5541	0.6232	0.2930	0.6027	0.4017	0.3677	0.6123	0.6370	0.0732	0.4791	0.5886	0.4890	0.5425	0.5981	0.3107	0.5914	0.4047	0.3285	0.6215	0.6280	0.0980	0.5288	0.5953	0.5275	0.4592	0.5435	0.2240	0.5488	0.3935	0.3653	0.5881	0.5980	0.0710	0.4661	0.5233	0.5238	0.4152	0.4924	0.2402	0.6601	0.3973	0.4443	0.5893	0.5996	0.1014	0.5167	0.5194	0.4828	0.5023	0.5183	0.2634	0.7041	0.4055	0.3380	0.6090	0.5320	0.0721	0.3415	0.4531	0.4812	0.4171	0.5585	0.2134	0.5272	0.4060	0.5991	0.6167	0.5741	0.0924	0.6490	0.5251	0.4922	0.4973	0.4910	0.5082	0.6231	0.6739	0.6380	0.6217	0.5944	0.0789	0.5680	0.5511	0.5781	0.4757	0.5725	0.5814	0.5020	0.6980	0.6431	0.6293	0.6379	0.0895
36=01:26:07	31599	301	0.5913	0.6431	0.6198	0.5876	0.6651	0.3092	0.6529	0.4234	0.3972	0.6502	0.6783	0.0728	0.5061	0.6282	0.5174	0.5812	0.6228	0.3287	0.6172	0.4314	0.3543	0.6663	0.6639	0.0969	0.5633	0.6309	0.5681	0.4905	0.5898	0.2359	0.5892	0.4165	0.3902	0.6162	0.6400	0.0715	0.5061	0.5648	0.5754	0.4572	0.5312	0.2562	0.6966	0.4262	0.4719	0.6264	0.6367	0.0963	0.5506	0.5657	0.5276	0.5391	0.5546	0.2798	0.7476	0.4278	0.3659	0.6496	0.5762	0.0717	0.3632	0.4824	0.5199	0.4517	0.6056	0.2280	0.5615	0.4364	0.6314	0.6606	0.6050	0.1057	0.6975	0.5589	0.5296	0.5373	0.5254	0.5425	0.6651	0.7182	0.6817	0.6551	0.6300	0.0790	0.6125	0.5902	0.6297	0.5088	0.6200	0.6311	0.5431	0.7594	0.6779	0.6712	0.6793	0.0906
37=01:40:46	32479	300	0.6085	0.6743	0.6451	0.5998	0.6531	0.3206	0.6570	0.4199	0.3919	0.6831	0.6899	0.0711	0.5191	0.6334	0.5287	0.5698	0.6420	0.3238	0.5971	0.4148	0.3631	0.7096	0.6728	0.1033	0.5917	0.6422	0.5686	0.5098	0.5997	0.2399	0.5728	0.4321	0.4080	0.6235	0.6289	0.0719	0.5240	0.5640	0.5917	0.4564	0.5328	0.2523	0.7163	0.4134	0.4461	0.5813	0.6482	0.0896	0.5522	0.5737	0.5365	0.5481	0.5447	0.2790	0.7638	0.4330	0.3598	0.6623	0.6000	0.0710	0.3625	0.4999	0.5009	0.4508	0.6243	0.2210	0.5549	0.4309	0.6728	0.6746	0.5927	0.0959	0.7287	0.5795	0.5392	0.5618	0.5527	0.5629	0.6570	0.7372	0.6981	0.6629	0.6324	0.0797	0.6262	0.5991	0.6460	0.5285	0.6101	0.6227	0.5617	0.7602	0.6496	0.6488	0.7033	0.0871
38=01:55:26	33359	300	0.6469	0.6804	0.6612	0.6589	0.7061	0.3407	0.6857	0.4772	0.4308	0.6984	0.7258	0.0735	0.5590	0.6611	0.5623	0.6267	0.6625	0.3371	0.6701	0.4665	0.3940	0.6854	0.7048	0.0899	0.6031	0.6848	0.6180	0.5318	0.6197	0.2568	0.6206	0.4450	0.4291	0.7057	0.6782	0.0697	0.5377	0.6127	0.5895	0.4868	0.5747	0.2735	0.7366	0.4316	0.5197	0.6893	0.7095	0.0970	0.6086	0.6007	0.5692	0.5929	0.6064	0.2920	0.7957	0.4740	0.4038	0.6818	0.6298	0.0716	0.3933	0.5229	0.5412	0.5103	0.6291	0.2391	0.6136	0.4658	0.6665	0.6681	0.6597	0.0870	0.7453	0.6102	0.5869	0.5756	0.5783	0.6045	0.7130	0.7598	0.7333	0.7364	0.6825	0.0774	0.6358	0.6313	0.6591	0.5528	0.6449	0.6816	0.5803	0.7684	0.7300	0.7483	0.7589	0.0908
39=02:10:06	34238	300	0.6923	0.7541	0.7574	0.7034	0.7865	0.3819	0.7687	0.5102	0.4935	0.8024	0.8045	0.0723	0.6044	0.7239	0.6391	0.6946	0.7350	0.4007	0.7188	0.5173	0.4666	0.8143	0.8005	0.1008	0.6684	0.7397	0.6715	0.6188	0.7113	0.2845	0.6898	0.5139	0.4906	0.7441	0.7544	0.0714	0.6156	0.6809	0.6885	0.5583	0.6541	0.3069	0.8405	0.5131	0.5658	0.7152	0.7833	0.0928	0.6437	0.6871	0.6501	0.6673	0.6625	0.3355	0.8872	0.5234	0.4517	0.7663	0.7029	0.0719	0.4436	0.5941	0.6148	0.5589	0.7231	0.2672	0.6717	0.5241	0.7679	0.7893	0.7178	0.1053	0.8100	0.6631	0.6409	0.6618	0.6457	0.6685	0.7613	0.8442	0.7945	0.7864	0.7435	0.0786	0.7100	0.6677	0.7465	0.6152	0.7189	0.7300	0.6524	0.8734	0.7768	0.7903	0.8482	0.0930
40=02:24:45	35118	301	0.7107	0.7397	0.7666	0.6964	0.8278	0.3842	0.7658	0.5167	0.5365	0.8065	0.8048	0.0726	0.6120	0.7356	0.6463	0.7206	0.6898	0.4462	0.7381	0.5238	0.4603	0.8021	0.8372	0.0988	0.6955	0.7281	0.7194	0.6225	0.7253	0.2838	0.7218	0.5150	0.5049	0.7646	0.8091	0.0715	0.6151	0.6739	0.6818	0.5918	0.6559	0.3158	0.8164	0.5338	0.6135	0.7430	0.7863	0.0976	0.6688	0.7000	0.6633	0.6646	0.6961	0.3428	0.9013	0.5207	0.4955	0.7813	0.7138	0.0707	0.4649	0.6061	0.6533	0.5688	0.7184	0.2817	0.7022	0.5359	0.7525	0.8223	0.7674	0.0925	0.8351	0.6693	0.6821	0.6822	0.6633	0.6752	0.8084	0.8643	0.8165	0.8127	0.7934	0.0794	0.7250	0.6646	0.7903	0.6394	0.7623	0.7574	0.6665	0.9296	0.8400	0.8313	0.8369	0.0825
41=02:39:25	35997	301	0.7233	0.7411	0.7970	0.7267	0.8350	0.3922	0.7821	0.5629	0.5377	0.8261	0.8569	0.0734	0.6437	0.7219	0.6655	0.7447	0.7335	0.4145	0.7416	0.5724	0.5051	0.8178	0.8395	0.1014	0.7122	0.7621	0.7339	0.6335	0.7551	0.3081	0.7285	0.5343	0.5409	0.8253	0.8030	0.0708	0.6304	0.7126	0.7135	0.5993	0.6839	0.3340	0.8652	0.5311	0.6168	0.7671	0.8483	0.0927	0.6822	0.6970	0.6961	0.7270	0.7201	0.3506	0.9170	0.5652	0.5008	0.7880	0.7391	0.0725	0.4879	0.6229	0.6789	0.6213	0.7553	0.2867	0.7324	0.5781	0.8107	0.8026	0.7565	0.0978	0.8612	0.7000	0.7029	0.6857	0.6959	0.7064	0.8146	0.8751	0.8386	0.8522	0.7963	0.0774	0.7461	0.6934	0.8057	0.6496	0.7798	0.7822	0.6832	0.8977	0.8309	0.8804	0.9032	0.0976
42=02:54:05	36877	301	0.7648	0.7758	0.8258	0.7623	0.8629	0.4319	0.7946	0.5957	0.5771	0.8706	0.8904	0.0734	0.7144	0.7257	0.7502	0.7331	0.7710	0.4327	0.7584	0.6038	0.5387	0.8577	0.8716	0.0944	0.7473	0.7932	0.7553	0.6915	0.7719	0.3366	0.7263	0.5825	0.5592	0.8700	0.8396	0.0716	0.6808	0.7483	0.7675	0.6148	0.7616	0.3476	0.9120	0.5575	0.6564	0.7904	0.8807	0.0908	0.7012	0.7438	0.7282	0.7797	0.7380	0.3855	0.9192	0.6081	0.5222	0.8345	0.7513	0.0718	0.5232	0.6849	0.6848	0.6548	0.8084	0.2973	0.7819	0.5918	0.8445	0.8377	0.7867	0.0905	0.8937	0.7253	0.7347	0.7267	0.7262	0.7395	0.8264	0.9249	0.8549	0.9033	0.8284	0.0763	0.7594	0.7317	0.8108	0.6811	0.8216	0.7796	0.7200	0.9230	0.8751	0.9070	0.9309	0.0900
43=03:08:44	37757	301	0.7917	0.7970	0.8874	0.7870	0.9378	0.4566	0.8521	0.6430	0.6258	0.9225	0.9383	0.0738	0.7336	0.7765	0.7697	0.7993	0.7878	0.4791	0.8206	0.6534	0.5810	0.8956	0.9290	0.1138	0.7801	0.8183	0.8238	0.7172	0.8425	0.3581	0.7908	0.6241	0.6192	0.9081	0.9022	0.0708	0.6864	0.7796	0.7982	0.6993	0.7934	0.3869	0.9838	0.6198	0.7145	0.8511	0.9334	0.0868	0.7187	0.7627	0.7932	0.8191	0.8037	0.4072	1.0023	0.6440	0.5872	0.9049	0.7893	0.0726	0.5626	0.7053	0.7472	0.7129	0.8383	0.3310	0.8283	0.6493	0.8829	0.8910	0.8179	0.0869	0.9333	0.7466	0.8010	0.7580	0.7947	0.7775	0.9050	0.9865	0.9038	0.9351	0.8854	0.0772	0.7990	0.7435	0.8963	0.7320	0.9042	0.8638	0.7520	0.9745	0.9212	0.9668	0.9745	0.0904
44=03:23:24	38636	298	0.7940	0.8248	0.9078	0.7985	0.9672	0.4976	0.8430	0.6703	0.6561	0.9677	0.9398	0.0720	0.8004	0.8354	0.8279	0.8247	0.8214	0.5155	0.8279	0.6734	0.6224	0.9460	0.9868	0.1019	0.8149	0.8290	0.8578	0.7569	0.8744	0.3747	0.7968	0.6637	0.6449	0.9260	0.9406	0.0706	0.7300	0.8199	0.8310	0.7708	0.8416	0.4150	1.0021	0.6679	0.7666	0.8189	0.9494	0.1118	0.7293	0.7949	0.8359	0.8486	0.8395	0.4357	0.9816	0.6630	0.6258	0.9074	0.8001	0.0708	0.6077	0.7534	0.7682	0.7716	0.8816	0.3669	0.8638	0.6757	0.9264	0.9505	0.8596	0.1016	0.9512	0.7571	0.8419	0.7825	0.8410	0.7738	0.9234	0.9895	0.9296	0.9449	0.9214	0.0778	0.8311	0.7541	0.9371	0.7794	0.9141	0.8602	0.7717	1.0019	0.9533	0.9777	0.9951	0.0896
45=03:38:04	39517	300	0.7911	0.8011	0.9391	0.7684	0.9562	0.4871	0.8605	0.6602	0.6555	0.9619	0.9477	0.0730	0.7651	0.7788	0.8063	0.8073	0.7976	0.5195	0.7697	0.6798	0.6480	0.9482	0.9595	0.0947	0.8484	0.8217	0.8585	0.7478	0.9025	0.3855	0.7842	0.6648	0.6890	0.9230	0.9370	0.0699	0.7298	0.7859	0.8752	0.7547	0.8211	0.4204	0.9970	0.6639	0.7263	0.7998	0.9796	0.0916	0.7300	0.7837	0.8514	0.8644	0.8297	0.4475	0.9702	0.6774	0.6242	0.9233	0.8285	0.0719	0.6091	0.7262	0.7618	0.7535	0.9100	0.3592	0.8457	0.6911	0.9573	0.9548	0.8177	0.1003	0.9505	0.7680	0.8480	0.7882	0.8606	0.7795	0.9083	1.0023	0.9540	0.9561	0.9184	0.0779	0.8360	0.7436	0.9727	0.7461	0.9192	0.8284	0.7788	0.9558	0.9148	0.9770	1.0146	0.0939
46=03:52:44	40396	301	0.8307	0.7954	0.9296	0.7952	0.9650	0.5040	0.8359	0.7079	0.6937	0.9296	0.9131	0.0741	0.8253	0.7803	0.8590	0.8231	0.7806	0.5333	0.8171	0.7308	0.6309	0.8746	0.9609	0.0964	0.8482	0.8289	0.8968	0.7500	0.9014	0.4056	0.8036	0.6712	0.6831	0.9588	0.9695	0.0686	0.7173	0.8080	0.8678	0.7814	0.8790	0.4398	0.9599	0.6745	0.8079	0.8578	0.9803	0.0947	0.7531	0.7900	0.8681	0.9038	0.8809	0.4606	0.9337	0.7138	0.6758	0.9176	0.8040	0.0728	0.6588	0.7386	0.7946	0.8019	0.8968	0.3750	0.9070	0.7174	0.9082	0.9307	0.8522	0.0895	0.9285	0.7850	0.9013	0.7903	0.8749	0.7996	0.9362	0.9774	0.9367	0.9854	0.9602	0.0769	0.8136	0.7633	0.9610	0.7532	0.9650	0.8465	0.7597	0.9318	0.9591	1.0199	0.9848	0.0872
47=04:07:24	41276	300	0.8336	0.8541	0.9718	0.8354	0.9816	0.5754	0.8873	0.7523	0.7289	0.9974	0.9437	0.0724	0.8942	0.8547	0.9319	0.8662	0.8574	0.6030	0.8635	0.7656	0.7155	0.9614	1.0168	0.1052	0.8776	0.8582	0.9271	0.8253	0.9640	0.4432	0.8357	0.7495	0.7588	0.9548	0.9902	0.0713	0.7975	0.8530	0.9408	0.8811	0.9391	0.4875	1.0197	0.7607	0.8494	0.8556	1.0351	0.0974	0.7660	0.8393	0.9472	0.9585	0.9261	0.5106	0.9872	0.7477	0.7222	0.9882	0.8622	0.0718	0.7203	0.7987	0.8209	0.8766	0.9663	0.4233	0.9534	0.7731	0.9868	1.0329	0.8903	0.1015	0.9491	0.8105	0.9425	0.8343	0.9509	0.8290	0.9475	1.0141	0.9716	0.9871	0.9977	0.0791	0.8770	0.7977	1.0034	0.8148	1.0145	0.8935	0.8162	0.9776	0.9639	1.0148	1.0277	0.0937
48=04:22:03	42156	298	0.8266	0.8611	0.9577	0.8371	0.9772	0.6006	0.8916	0.7695	0.7402	0.9886	0.9307	0.0721	0.8916	0.8590	0.9233	0.8652	0.8495	0.6296	0.8570	0.7865	0.7294	0.9573	1.0215	0.1010	0.8735	0.8643	0.9151	0.8390	0.9642	0.4588	0.8382	0.7814	0.7813	0.9370	0.9832	0.0706	0.7873	0.8513	0.8986	0.9093	0.9355	0.5089	1.0061	0.7927	0.8813	0.8512	1.0112	0.0903	0.7713	0.8451	0.9632	0.9558	0.9237	0.5355	0.9733	0.7616	0.7530	0.9813	0.8650	0.0704	0.7300	0.7991	0.8212	0.8942	0.9306	0.4480	0.9403	0.7957	0.9746	1.0203	0.9072	0.1039	0.9419	0.8016	0.9577	0.8422	0.9652	0.8226	0.9320	1.0039	0.9593	0.9718	0.9944	0.0780	0.8724	0.7876	0.9920	0.8167	0.9995	0.8927	0.8244	0.9903	0.9577	0.9975	1.0112	0.0868
49=04:36:43	43035	298	0.8466	0.8776	0.9527	0.8713	0.9974	0.6272	0.8998	0.8034	0.7811	0.9963	0.9497	0.0734	0.9203	0.8566	0.9705	0.8824	0.8782	0.6613	0.8941	0.8285	0.7204	0.9417	1.0145	0.0966	0.8729	0.8830	0.9121	0.8720	0.9485	0.5023	0.8711	0.8289	0.8050	0.9596	1.0065	0.0718	0.7910	0.8737	0.8996	0.9280	0.9707	0.5238	1.0038	0.8201	0.9357	0.8967	1.0037	0.0957	0.7933	0.8744	0.9581	0.9779	0.9244	0.5816	0.9598	0.8145	0.7925	0.9940	0.8633	0.0713	0.7646	0.8387	0.8522	0.9243	0.9396	0.4718	0.9621	0.8248	0.9465	1.0171	0.9367	0.0980	0.9488	0.8304	0.9695	0.8673	0.9747	0.8510	0.9362	1.0230	0.9367	0.9860	0.9963	0.0793	0.8710	0.8057	0.9655	0.8338	1.0185	0.8814	0.8252	0.9830	0.9780	1.0031	0.9988	0.0879
50=04:51:22	43915	301	0.8492	0.8626	0.9573	0.8732	0.9759	0.6547	0.9248	0.8359	0.7808	0.9731	0.9370	0.0733	0.9162	0.8425	0.9678	0.8832	0.8944	0.6638	0.9093	0.8663	0.7540	0.9337	0.9997	0.0879	0.8659	0.9158	0.8966	0.9037	0.9583	0.5377	0.8808	0.8590	0.8286	0.9782	0.9799	0.0704	0.7999	0.9042	0.8945	0.9361	0.9882	0.5534	1.0241	0.8344	0.9977	0.9487	1.0179	0.0864	0.7875	0.8931	0.9461	1.0050	0.9360	0.6041	0.9654	0.8821	0.8007	0.9899	0.8690	0.0721	0.7991	0.8732	0.8594	0.9731	0.9728	0.4769	0.9836	0.8976	0.9535	0.9800	0.9396	0.0842	0.9357	0.8681	0.9687	0.8868	0.9974	0.9102	0.9531	1.0221	0.9309	0.9971	0.9829	0.0770	0.8743	0.8363	0.9713	0.8678	1.0228	0.9350	0.8991	0.9554	0.9844	1.0353	1.0189	0.0887
51=05:06:02	44794	298	0.8377	0.8432	0.9460	0.8447	0.9751	0.6525	0.9158	0.8329	0.7959	0.9546	0.9378	0.0733	0.8853	0.8334	0.9328	0.8865	0.8439	0.7098	0.8615	0.8796	0.7631	0.9187	0.9786	0.1000	0.8621	0.8790	0.9045	0.8628	0.9426	0.5403	0.8564	0.8523	0.8607	0.9434	0.9684	0.0715	0.7986	0.8769	0.9057	0.9445	0.9392	0.5870	0.9847	0.8512	0.9536	0.9006	0.9922	0.0946	0.7881	0.8589	0.9444	0.9588	0.8993	0.6105	0.9471	0.8300	0.8357	0.9536	0.8763	0.0724	0.7991	0.8240	0.8633	0.9425	0.9314	0.5156	0.9349	0.8915	0.9402	0.9750	0.9177	0.0904	0.9425	0.8215	0.9397	0.8604	0.9534	0.8513	0.9170	0.9916	0.9345	0.9760	0.9655	0.0784	0.8722	0.7977	0.9683	0.8159	1.0015	0.8996	0.8361	0.9757	0.9494	1.0042	0.9907	0.0878
52=05:20:42	45674	301	0.8302	0.8821	0.9413	0.8695	0.9641	0.7090	0.9007	0.8650	0.7926	0.9932	0.9363	0.0721	0.9074	0.8774	0.9295	0.8963	0.8880	0.7397	0.8859	0.8789	0.7920	0.9403	1.0009	0.1094	0.8645	0.8905	0.8960	0.8931	0.9422	0.5819	0.8540	0.9103	0.8884	0.9518	0.9660	0.0709	0.8150	0.9155	0.8863	0.9683	0.9359	0.6202	1.0144	0.8674	0.9633	0.8815	1.0015	0.0879	0.7805	0.8732	0.9565	0.9585	0.9086	0.6428	0.9649	0.8417	0.8554	0.9629	0.8872	0.0718	0.8182	0.8674	0.8552	0.9693	0.9237	0.5522	0.9365	0.9288	0.9718	0.9888	0.9391	0.0960	0.9451	0.8370	0.9509	0.8691	0.9729	0.8507	0.9222	0.9957	0.9503	0.9738	0.9779	0.0778	0.8964	0.8140	0.9611	0.8761	0.9889	0.9183	0.8588	1.0037	0.9579	1.0103	1.0158	0.0887
53=05:35:21	46554	301	0.8327	0.8711	0.9323	0.8716	0.9699	0.7357	0.8950	0.8669	0.8050	0.9690	0.9161	0.0719	0.9167	0.8609	0.9546	0.8792	0.8719	0.7562	0.8861	0.8898	0.7752	0.9300	0.9963	0.0939	0.8624	0.9009	0.8980	0.9054	0.9237	0.6120	0.8567	0.9373	0.8965	0.9557	0.9768	0.0709	0.8172	0.9019	0.8842	0.9479	0.9553	0.6312	0.9975	0.8841	0.9686	0.8896	0.9756	0.0916	0.7867	0.8818	0.9328	0.9570	0.8953	0.6848	0.9456	0.8637	0.8835	0.9670	0.8723	0.0707	0.8249	0.8745	0.8510	0.9379	0.9226	0.5665	0.9450	0.9301	0.9416	0.9764	0.9414	0.0953	0.9301	0.8373	0.9415	0.8782	0.9503	0.8612	0.9135	1.0006	0.9214	0.9679	0.9714	0.0782	0.8908	0.8199	0.9388	0.8695	0.9900	0.8887	0.8498	1.0030	0.9619	0.9840	0.9787	0.0857
54=05:50:01	47433	301	0.8130	0.8578	0.9451	0.8564	0.9789	0.7464	0.9218	0.8704	0.8190	0.9779	0.9373	0.0723	0.9046	0.8729	0.9260	0.9207	0.8686	0.8083	0.8880	0.9165	0.8115	0.9469	0.9996	0.0980	0.8567	0.8807	0.9087	0.8910	0.9509	0.6240	0.8746	0.9420	0.9308	0.9347	0.9788	0.0713	0.8316	0.8988	0.9090	0.9688	0.9307	0.6845	1.0067	0.9149	0.9494	0.9001	1.0029	0.1015	0.7908	0.8857	0.9556	0.9601	0.9036	0.7002	0.9710	0.8688	0.9012	0.9729	0.9057	0.0723	0.8530	0.8716	0.8941	0.9422	0.9397	0.6111	0.9306	0.9827	0.9600	0.9957	0.9679	0.0986	0.9500	0.8419	0.9452	0.8974	0.9714	0.8746	0.9218	1.0269	0.9548	0.9764	0.9917	0.0789	0.9243	0.8091	0.9899	0.8687	1.0294	0.9378	0.8641	1.0140	0.9600	1.0287	1.0288	0.0922
55=06:04:40	48313	301	0.8332	0.8490	0.9460	0.8471	0.9661	0.7634	0.9198	0.8535	0.8196	0.9793	0.9389	0.0724	0.8922	0.8187	0.9419	0.8824	0.8600	0.8125	0.8521	0.9153	0.8124	0.9569	0.9971	0.1046	0.8718	0.8753	0.8817	0.8981	0.9361	0.6510	0.8540	0.9597	0.9342	0.9363	0.9670	0.0723	0.8360	0.8746	0.9205	0.9319	0.9371	0.6917	1.0115	0.9170	0.9311	0.8834	1.0072	0.1035	0.7846	0.8846	0.9366	0.9683	0.8777	0.7377	0.9554	0.8807	0.8622	0.9751	0.9084	0.0723	0.8629	0.8790	0.8755	0.9172	0.9515	0.6107	0.9309	0.9848	0.9740	1.0089	0.9573	0.0954	0.9494	0.8446	0.9325	0.9056	0.9632	0.8758	0.8909	1.0185	0.9428	0.9874	0.9813	0.0788	0.9263	0.8146	0.9713	0.8749	1.0053	0.9053	0.8863	0.9832	0.9487	1.0180	1.0364	0.0962
56=06:19:20	49193	300	0.8186	0.8392	0.9302	0.8491	0.9375	0.7855	0.9053	0.8624	0.8004	0.9694	0.9300	0.0733	0.8736	0.8169	0.9157	0.8550	0.8461	0.8148	0.8252	0.8994	0.8148	0.9471	0.9694	0.1105	0.8645	0.8685	0.8690	0.8803	0.9303	0.6687	0.8280	0.9499	0.9158	0.9267	0.9465	0.0723	0.8163	0.8728	0.8790	0.9169	0.9132	0.6993	0.9900	0.9012	0.8989	0.8518	0.9905	0.0903	0.7804	0.8677	0.9392	0.9386	0.8746	0.7455	0.9486	0.8737	0.8480	0.9519	0.8989	0.0721	0.8114	0.8463	0.8322	0.9189	0.9127	0.6254	0.9040	0.9502	0.9622	0.9866	0.9174	0.0918	0.9323	0.8151	0.9232	0.8735	0.9528	0.8497	0.8917	0.9904	0.9383	0.9610	0.9511	0.0785	0.8730	0.7884	0.9414	0.8415	0.9511	0.8766	0.8449	0.9523	0.9157	0.9729	1.0020	0.0882
57=06:34:00	50072	301	0.8410	0.8844	0.9548	0.9156	0.9843	0.8472	0.9223	0.9361	0.8535	1.0004	0.9456	0.0729	0.9144	0.8878	0.9540	0.9421	0.8875	0.9012	0.9375	0.9636	0.8416	0.9349	1.0119	0.0923	0.8615	0.9028	0.9172	0.9281	0.9502	0.7412	0.9002	0.9736	0.9209	0.9710	1.0133	0.0710	0.8613	0.9350	0.8868	0.9999	0.9744	0.7774	1.0303	0.9669	0.9792	0.9449	1.0351	0.0971	0.7954	0.9030	0.9639	0.9712	0.9276	0.8004	0.9782	0.9108	0.9057	0.9764	0.9190	0.0723	0.9068	0.9156	0.9057	0.9934	0.9369	0.7057	0.9782	1.0067	0.9577	1.0096	0.9967	0.0940	0.9450	0.8456	0.9750	0.9061	0.9898	0.8871	0.9506	1.0154	0.9623	1.0044	1.0088	0.0779	0.9121	0.8365	0.9928	0.9041	1.0315	0.9545	0.8748	0.9971	0.9762	1.0432	1.0109	0.0895
58=06:48:39	50952	301	0.8427	0.8516	0.9406	0.8485	0.9862	0.8384	0.9189	0.8895	0.8579	0.9846	0.9111	0.0721	0.8841	0.8308	0.9456	0.8811	0.8347	0.9179	0.8958	0.9367	0.7968	0.9445	1.0195	0.0976	0.8616	0.8676	0.8973	0.8968	0.9302	0.7559	0.8908	1.0008	0.9126	0.9436	0.9984	0.0725	0.8023	0.8696	0.8860	0.9458	0.9470	0.7880	0.9910	0.9954	0.9746	0.9324	0.9765	0.0921	0.7922	0.8945	0.9336	0.9462	0.9062	0.8303	0.9548	0.9095	0.8949	0.9913	0.8853	0.0706	0.8585	0.8780	0.8925	0.9117	0.9218	0.7465	0.9495	0.9743	0.9386	1.0130	0.9860	0.0911	0.9316	0.8257	0.9529	0.9059	0.9473	0.8802	0.9265	1.0251	0.9294	0.9817	0.9997	0.0791	0.8894	0.7908	0.9657	0.8662	1.0138	0.9062	0.8600	1.0219	0.9833	1.0202	0.9944	0.0855
59=07:03:20	51833	301	0.8269	0.8429	0.9455	0.8501	0.9774	0.8399	0.9145	0.8858	0.8416	0.9663	0.9348	0.0720	0.9088	0.8379	0.9461	0.8986	0.8441	0.9039	0.8694	0.9535	0.8295	0.9315	0.9875	0.0921	0.8718	0.8825	0.9016	0.8942	0.9411	0.7789	0.8650	0.9458	0.9134	0.9427	0.9756	0.0710	0.8418	0.8903	0.9138	0.9441	0.9456	0.8129	0.9909	0.9535	0.9465	0.9018	0.9894	0.0996	0.7971	0.8893	0.9459	0.9656	0.8910	0.8295	0.9517	0.9011	0.8790	0.9621	0.8900	0.0714	0.8665	0.8702	0.8924	0.9252	0.9380	0.7371	0.9386	0.9765	0.9458	0.9864	0.9395	0.0945	0.9434	0.8339	0.9339	0.8864	0.9502	0.8714	0.9133	1.0054	0.9319	0.9726	0.9679	0.0777	0.8950	0.8105	0.9649	0.8415	1.0042	0.8865	0.8519	0.9871	0.9517	0.9956	0.9876	0.0945
60=07:18:01	52714	298	0.8250	0.8471	0.9099	0.8184	0.9598	0.8592	0.8632	0.8643	0.8295	0.9745	0.8752	0.0720	0.8438	0.8425	0.8854	0.8507	0.8028	0.8910	0.8495	0.8679	0.7668	0.9308	1.0088	0.0962	0.8530	0.8389	0.8998	0.8791	0.9269	0.7503	0.8582	0.9458	0.8928	0.9135	0.9819	0.0721	0.7734	0.8597	0.8420	0.9563	0.8968	0.7988	0.9644	0.9510	0.9553	0.8330	0.9509	0.0983	0.7829	0.8682	0.9441	0.9109	0.9047	0.8237	0.9524	0.8369	0.8869	0.9600	0.8602	0.0707	0.8030	0.8406	0.8550	0.9196	0.8837	0.7807	0.9077	0.9410	0.9260	1.0039	0.9559	0.1003	0.9343	0.7966	0.9452	0.8727	0.9488	0.8230	0.9272	0.9969	0.9375	0.9505	0.9959	0.0801	0.8559	0.7575	0.9542	0.8521	0.9791	0.8880	0.8276	0.9877	0.9465	0.9797	0.9710	0.0849
61=07:32:42	53594	301	0.8330	0.8531	0.9545	0.8530	0.9792	0.8792	0.9150	0.8810	0.8336	0.9767	0.9361	0.0722	0.9014	0.8501	0.9437	0.8925	0.8482	0.9328	0.8582	0.9467	0.8426	0.9566	0.9879	0.1049	0.8625	0.8754	0.9050	0.8934	0.9432	0.8109	0.8542	0.9505	0.9194	0.9448	0.9721	0.0720	0.8255	0.8956	0.9024	0.9515	0.9400	0.8555	0.9961	0.9567	0.9379	0.8828	0.9993	0.0926	0.7926	0.8833	0.9546	0.9538	0.9055	0.8615	0.9695	0.8935	0.8799	0.9615	0.8926	0.0720	0.8505	0.8655	0.8752	0.9393	0.9305	0.7953	0.9322	0.9851	0.9589	0.9937	0.9289	0.1034	0.9552	0.8255	0.9513	0.8821	0.9646	0.8620	0.9172	0.9937	0.9420	0.9695	0.9697	0.0783	0.8943	0.8048	0.9819	0.8559	0.9902	0.9046	0.8508	0.9965	0.9446	1.0031	1.0008	0.0943
62=07:47:23	54475	298	0.8171	0.8506	0.9482	0.8477	0.9745	0.8876	0.9065	0.8879	0.8241	0.9795	0.9284	0.0723	0.8902	0.8639	0.9219	0.9037	0.8519	0.9423	0.8708	0.9350	0.8418	0.9508	1.0016	0.0944	0.8597	0.8684	0.9057	0.8833	0.9526	0.8411	0.8646	0.9489	0.9219	0.9326	0.9711	0.0717	0.8158	0.8976	0.8929	0.9709	0.9250	0.8849	1.0018	0.9603	0.9403	0.8724	0.9980	0.0923	0.7883	0.8760	0.9620	0.9493	0.9076	0.8771	0.9754	0.8767	0.8807	0.9582	0.8920	0.0719	0.8460	0.8585	0.8880	0.9455	0.9231	0.8399	0.9211	0.9881	0.9628	0.9998	0.9338	0.1062	0.9457	0.8240	0.9497	0.8791	0.9748	0.8429	0.9201	0.9973	0.9481	0.9599	0.9774	0.0789	0.8954	0.7974	0.9869	0.8617	0.9827	0.9135	0.8435	1.0073	0.9337	0.9984	1.0026	0.0907
63=08:02:03	55356	298	0.8261	0.8526	0.9439	0.8483	0.9874	0.8933	0.9126	0.8844	0.8401	0.9723	0.9308	0.0719	0.9105	0.8557	0.9424	0.8964	0.8455	0.9639	0.8739	0.9480	0.8141	0.9432	1.0061	0.1102	0.8676	0.8882	0.9198	0.9013	0.9523	0.8763	0.8621	0.9511	0.9188	0.9405	0.9882	0.0724	0.8384	0.8988	0.9144	0.9660	0.9416	0.8999	0.9987	0.9748	0.9599	0.8927	0.9834	0.1096	0.7868	0.8841	0.9603	0.9583	0.9015	0.8964	0.9733	0.8847	0.8931	0.9662	0.8892	0.0716	0.8456	0.8798	0.8919	0.9366	0.9319	0.8679	0.9285	0.9818	0.9515	0.9952	0.9452	0.1026	0.9405	0.8239	0.9424	0.8710	0.9694	0.8533	0.9227	1.0020	0.9428	0.9629	0.9804	0.0794	0.9051	0.8075	0.9805	0.8673	0.9995	0.9103	0.8478	1.0057	0.9494	0.9979	0.9907	0.0937
64=08:16:44	56237	301	0.8431	0.8512	0.9417	0.8688	0.9833	0.9108	0.9076	0.9027	0.8312	0.9758	0.9341	0.0725	0.9247	0.8425	0.9709	0.8948	0.8626	0.9484	0.8875	0.9601	0.8205	0.9359	0.9917	0.0929	0.8622	0.8910	0.9063	0.9037	0.9292	0.9271	0.8535	0.9607	0.9082	0.9609	0.9791	0.0716	0.8236	0.9012	0.9110	0.9500	0.9667	0.9149	1.0078	0.9531	0.9669	0.9125	1.0055	0.0928	0.7910	0.8831	0.9396	0.9734	0.9019	0.9127	0.9595	0.9086	0.8853	0.9688	0.8813	0.0724	0.8509	0.8773	0.8835	0.9418	0.9448	0.8673	0.9559	0.9871	0.9530	0.9848	0.9505	0.0902	0.9510	0.8350	0.9488	0.8907	0.9623	0.8807	0.9207	1.0120	0.9367	0.9870	0.9768	0.0781	0.9000	0.8240	0.9694	0.8539	1.0129	0.8988	0.8636	0.9977	0.9739	1.0167	1.0099	0.0864
65=08:31:25	57118	303	0.8270	0.8499	0.9450	0.8550	0.9843	0.9011	0.8966	0.9022	0.8262	0.9799	0.9255	0.0724	0.9053	0.8638	0.9311	0.9050	0.8529	0.9549	0.8897	0.9456	0.8177	0.9316	1.0072	0.0894	0.8576	0.8830	0.9183	0.8917	0.9468	0.9222	0.8606	0.9523	0.9175	0.9517	0.9883	0.0721	0.8184	0.9040	0.8989	0.9711	0.9392	0.9315	1.0062	0.9590	0.9731	0.8951	0.9999	0.1038	0.7917	0.8718	0.9517	0.9583	0.9107	0.8967	0.9703	0.8840	0.8893	0.9607	0.8790	0.0722	0.8519	0.8672	0.8905	0.9456	0.9255	0.8991	0.9407	0.9918	0.9486	0.9907	0.9528	0.0979	0.9496	0.8300	0.9554	0.8745	0.9673	0.8583	0.9268	1.0014	0.9439	0.9734	0.9851	0.0787	0.9052	0.8069	0.9853	0.8635	1.0028	0.9083	0.8456	1.0069	0.9642	1.0145	0.9981	0.0921
66=08:46:06	57998	298	0.8365	0.8412	0.9507	0.8593	0.9783	0.8939	0.9018	0.8987	0.8165	0.9687	0.9359	0.0722	0.8910	0.8449	0.9295	0.8951	0.8448	0.9345	0.8715	0.9522	0.8285	0.9286	0.9744	0.0999	0.8632	0.8796	0.9114	0.8808	0.9426	0.9249	0.8525	0.9390	0.9171	0.9590	0.9670	0.0715	0.8022	0.8907	0.8944	0.9463	0.9341	0.9330	0.9917	0.9354	0.9477	0.9009	1.0084	0.0882	0.7906	0.8619	0.9481	0.9558	0.9043	0.8863	0.9671	0.8935	0.8803	0.9483	0.8848	0.0723	0.8325	0.8440	0.8784	0.9360	0.9152	0.8914	0.9329	0.9905	0.9471	0.9694	0.9259	0.0922	0.9469	0.8300	0.9488	0.8712	0.9676	0.8678	0.9189	0.9908	0.9421	0.9747	0.9705	0.0773	0.8810	0.8021	0.9806	0.8411	0.9973	0.9045	0.8394	0.9811	0.9507	1.0172	1.0060	0.0906
67=09:00:47	58879	301	0.8258	0.8440	0.9301	0.8285	0.9567	0.8982	0.8926	0.8717	0.8071	0.9860	0.9205	0.0718	0.8715	0.8282	0.9180	0.8535	0.8492	0.9352	0.8453	0.9080	0.8113	0.9533	0.9918	0.0908	0.8668	0.8567	0.8845	0.8916	0.9399	0.9179	0.8305	0.9580	0.9147	0.9258	0.9617	0.0736	0.8049	0.8634	0.8978	0.9414	0.9186	0.9073	1.0008	0.9385	0.9295	0.8406	0.9863	0.0854	0.7752	0.8689	0.9464	0.9481	0.8713	0.9044	0.9657	0.8741	0.8557	0.9652	0.8764	0.0719	0.8088	0.8534	0.8564	0.9165	0.9243	0.8951	0.9095	0.9661	0.9680	1.0045	0.9304	0.0926	0.9550	0.8239	0.9357	0.8840	0.9751	0.8529	0.9087	1.0198	0.9462	0.9655	0.9696	0.0799	0.8848	0.7878	0.9750	0.8485	0.9907	0.8704	0.8511	0.9974	0.9339	0.9836	0.9975	0.0887
68=09:15:28	59760	303	0.8371	0.8559	0.9525	0.8572	0.9933	0.9092	0.9184	0.8957	0.8344	0.9979	0.9380	0.0721	0.9040	0.8644	0.9520	0.9157	0.8733	0.9715	0.8878	0.9606	0.8211	0.9603	1.0125	0.1001	0.8725	0.8965	0.9190	0.9178	0.9700	0.9385	0.8751	0.9835	0.9324	0.9539	0.9984	0.0751	0.8171	0.9162	0.9105	0.9848	0.9591	0.9616	1.0186	0.9736	0.9638	0.8906	1.0039	0.0950	0.7924	0.9038	0.9670	0.9915	0.9132	0.9251	0.9799	0.8975	0.8917	0.9823	0.8796	0.0721	0.8512	0.8859	0.9061	0.9681	0.9457	0.9584	0.9483	0.9910	0.9598	1.0055	0.9550	0.0965	0.9614	0.8373	0.9596	0.8950	0.9878	0.8758	0.9288	1.0234	0.9431	0.9768	0.9905	0.0789	0.9133	0.8081	1.0020	0.8739	1.0259	0.9164	0.8560	1.0122	0.9608	1.0057	1.0076	0.0864
69=09:30:08	60641	301	0.8222	0.8568	0.9361	0.8494	0.9665	0.9089	0.8827	0.8896	0.8114	0.9911	0.9145	0.0712	0.8769	0.8665	0.9092	0.8750	0.8556	0.9341	0.8727	0.9101	0.8199	0.9540	1.0067	0.0980	0.8577	0.8663	0.9033	0.8907	0.9418	0.9089	0.8412	0.9578	0.9095	0.9341	0.9785	0.0747	0.8008	0.8968	0.8652	0.9668	0.9155	0.9240	1.0026	0.9467	0.9481	0.8525	0.9902	0.0943	0.7782	0.8692	0.9566	0.9352	0.8998	0.8828	0.9705	0.8649	0.8716	0.9541	0.8788	0.0711	0.8154	0.8596	0.8460	0.9488	0.9021	0.9399	0.9161	0.9757	0.9615	1.0009	0.9394	0.0968	0.9440	0.8126	0.9519	0.8575	0.9666	0.8299	0.9173	0.9920	0.9466	0.9514	0.9753	0.0786	0.8786	0.7832	0.9697	0.8693	0.9678	0.9002	0.8391	1.0090	0.9447	0.9873	0.9953	0.0882
70=09:44:49	61522	298	0.8299	0.8321	0.9376	0.8593	0.9664	0.8878	0.8984	0.8903	0.8027	0.9732	0.9382	0.0724	0.8696	0.8224	0.9050	0.8716	0.8342	0.9233	0.8621	0.9385	0.8251	0.9255	0.9801	0.1035	0.8561	0.8683	0.8991	0.8704	0.9422	0.9291	0.8448	0.9451	0.9156	0.9553	0.9860	0.0735	0.7912	0.8684	0.8745	0.9305	0.9091	0.9343	0.9935	0.9199	0.9371	0.8965	1.0251	0.0895	0.7783	0.8516	0.9479	0.9513	0.8964	0.8796	0.9662	0.8830	0.8687	0.9410	0.8969	0.0729	0.8114	0.8260	0.8534	0.9301	0.9026	0.9234	0.9250	0.9893	0.9487	0.9746	0.9571	0.0892	0.9409	0.8181	0.9408	0.8507	0.9601	0.8564	0.9097	0.9906	0.9700	1.0048	0.9739	0.0772	0.8696	0.7791	0.9654	0.8243	0.9753	0.8891	0.8314	0.9876	0.9702	1.0418	1.0379	0.0927
71=09:59:30	62403	301	0.8328	0.8655	0.9567	0.8431	0.9903	0.9088	0.9127	0.8893	0.8277	1.0063	0.9429	0.0719	0.8943	0.8542	0.9344	0.8831	0.8629	0.9941	0.8726	0.9471	0.8241	0.9721	1.0216	0.0985	0.8686	0.8795	0.9127	0.9061	0.9590	0.9354	0.8558	0.9810	0.9340	0.9466	1.0194	0.0762	0.8214	0.8878	0.9066	0.9644	0.9402	0.9506	1.0213	0.9655	0.9547	0.8817	1.0499	0.0858	0.7813	0.8854	0.9628	0.9631	0.8934	0.9099	0.9790	0.8827	0.8762	0.9861	0.8910	0.0714	0.8229	0.8703	0.8818	0.9294	0.9409	0.9692	0.9344	0.9912	0.9774	1.0448	0.9560	0.0962	0.9585	0.8294	0.9447	0.8841	0.9747	0.8602	0.9125	1.0312	0.9676	1.0068	1.0011	0.0796	0.9047	0.7984	0.9791	0.8560	1.0076	0.9099	0.8989	1.0057	0.9813	1.0305	1.0539	0.0863
72=10:14:11	63283	300	0.8414	0.8360	0.9302	0.8624	0.9723	0.8835	0.8902	0.9082	0.8194	0.9740	0.9263	0.0726	0.8990	0.8300	0.9428	0.8712	0.8490	0.9267	0.8817	0.9529	0.8056	0.9179	0.9925	0.0916	0.8476	0.8907	0.8966	0.8900	0.9304	0.9411	0.8479	0.9745	0.9028	0.9609	0.9830	0.0752	0.8080	0.9001	0.8840	0.9324	0.9535	0.9293	1.0054	0.9398	0.9643	0.8970	0.9986	0.0915	0.7812	0.8757	0.9370	0.9695	0.8972	0.9098	0.9528	0.9043	0.8747	0.9618	0.8632	0.0725	0.8361	0.8573	0.8726	0.9428	0.9233	0.9292	0.9543	0.9848	0.9431	0.9713	0.9447	0.0965	0.9404	0.8334	0.9545	0.8734	0.9616	0.8707	0.9236	1.0068	0.9273	0.9876	0.9787	0.0775	0.8780	0.8130	0.9587	0.8627	1.0056	0.8987	0.8433	0.9899	0.9775	1.0241	1.0072	0.0936
73=10:28:52	64164	300	0.8434	0.8557	0.9470	0.8684	0.9865	0.8969	0.8880	0.9032	0.8187	0.9709	0.9321	0.0723	0.9133	0.8468	0.9444	0.8852	0.8483	0.9293	0.8847	0.9495	0.8083	0.9176	0.9945	0.0987	0.8565	0.8912	0.9158	0.8894	0.9348	0.9316	0.8477	0.9596	0.9091	0.9608	0.9817	0.0728	0.8061	0.9017	0.8791	0.9667	0.9373	0.9407	0.9984	0.9313	0.9651	0.8986	1.0055	0.0963	0.7856	0.8741	0.9526	0.9551	0.9104	0.8825	0.9710	0.8860	0.8864	0.9499	0.8705	0.0715	0.8311	0.8655	0.8705	0.9599	0.9057	0.9500	0.9428	0.9891	0.9414	0.9760	0.9397	0.1042	0.9493	0.8263	0.9591	0.8624	0.9721	0.8573	0.9282	0.9920	0.9426	0.9771	0.9819	0.0774	0.8774	0.8048	0.9746	0.8659	0.9972	0.9072	0.8376	0.9912	0.9708	1.0199	1.0055	0.0954
74=10:43:32	65045	301	0.8287	0.8557	0.9057	0.8616	0.9684	0.9132	0.8515	0.8962	0.8097	0.9865	0.9088	0.0721	0.8936	0.8588	0.9275	0.8404	0.8447	0.9079	0.8862	0.9046	0.7803	0.9174	1.0104	0.0976	0.8525	0.8658	0.9023	0.8931	0.9180	0.9144	0.8313	0.9689	0.8821	0.9440	0.9895	0.0765	0.7785	0.8855	0.8350	0.9655	0.9304	0.8909	0.9905	0.9326	0.9728	0.8610	0.9761	0.0908	0.7819	0.8656	0.9433	0.9298	0.9055	0.8895	0.9573	0.8634	0.8843	0.9567	0.8474	0.0708	0.7981	0.8741	0.8330	0.9443	0.8844	0.9446	0.9373	0.9543	0.9334	0.9837	0.9560	0.0933	0.9386	0.8093	0.9564	0.8612	0.9676	0.8362	0.9366	1.0061	0.9271	0.9654	0.9937	0.0798	0.8640	0.7878	0.9385	0.8804	0.9780	0.8842	0.8292	1.0154	0.9824	0.9938	0.9818	0.0890
75=10:58:13	65926	301	0.8396	0.8394	0.9470	0.8557	0.9743	0.8906	0.9011	0.8960	0.8128	0.9815	0.9377	0.0729	0.9056	0.8488	0.9413	0.8777	0.8517	0.9394	0.8692	0.9476	0.8273	0.9442	0.9763	0.1056	0.8493	0.8750	0.8999	0.8883	0.9421	0.9196	0.8357	0.9592	0.9073	0.9488	0.9667	0.0763	0.8150	0.8973	0.8954	0.9522	0.9428	0.9296	0.9993	0.9360	0.9418	0.8854	1.0059	0.0867	0.7865	0.8684	0.9507	0.9558	0.8971	0.8822	0.9601	0.8913	0.8693	0.9527	0.8774	0.0728	0.8333	0.8528	0.8629	0.9503	0.9221	0.9271	0.9360	0.9847	0.9540	0.9761	0.9174	0.0983	0.9484	0.8194	0.9430	0.8589	0.9585	0.8550	0.9170	0.9949	0.9364	0.9761	0.9629	0.0781	0.8730	0.7996	0.9695	0.8412	0.9893	0.8917	0.8369	0.9724	0.9521	1.0076	1.0077	0.0897
76=11:12:54	66807	301	0.8409	0.8515	0.9103	0.8675	0.9540	0.9113	0.8490	0.8981	0.8078	0.9749	0.8975	0.0722	0.9086	0.8342	0.9514	0.8276	0.8504	0.9042	0.8790	0.9138	0.7801	0.9221	0.9976	0.0938	0.8404	0.8807	0.8900	0.9042	0.9119	0.9336	0.8196	0.9789	0.8692	0.9548	0.9781	0.0746	0.7844	0.8980	0.8433	0.9388	0.9540	0.8818	0.9940	0.9235	0.9672	0.8635	0.9719	0.0935	0.7762	0.8704	0.9310	0.9472	0.8928	0.8884	0.9330	0.8806	0.8659	0.9584	0.8321	0.0705	0.8051	0.8784	0.8279	0.9411	0.8944	0.9159	0.9484	0.9558	0.9337	0.9786	0.9472	0.0873	0.9252	0.8154	0.9501	0.8617	0.9497	0.8418	0.9209	1.0011	0.9059	0.9728	0.9796	0.0788	0.8492	0.8004	0.9192	0.8675	0.9776	0.8702	0.8285	0.9928	0.9754	0.9933	0.9783	0.0879
77=11:27:35	67688	298	0.8312	0.8296	0.9512	0.8314	0.9925	0.8840	0.8999	0.8682	0.8252	0.9730	0.9219	0.0724	0.8782	0.8516	0.9143	0.8837	0.8164	0.9538	0.8566	0.9311	0.8089	0.9548	1.0090	0.0914	0.8574	0.8606	0.9191	0.8802	0.9534	0.8843	0.8533	0.9530	0.9174	0.9248	0.9866	0.0766	0.8012	0.8637	0.8885	0.9717	0.9204	0.9357	0.9850	0.9590	0.9434	0.8694	0.9875	0.0988	0.7857	0.8681	0.9566	0.9388	0.9083	0.8833	0.9753	0.8635	0.8832	0.9536	0.8700	0.0718	0.8232	0.8294	0.8774	0.9315	0.9175	0.9514	0.9244	0.9873	0.9426	1.0073	0.9331	0.1034	0.9589	0.8090	0.9557	0.8651	0.9720	0.8439	0.9276	0.9961	0.9383	0.9541	0.9814	0.0808	0.8913	0.7713	0.9983	0.8356	0.9962	0.8953	0.8252	1.0102	0.9454	0.9961	0.9854	0.0891
78=11:42:16	68569	301	0.8380	0.8468	0.9434	0.8380	0.9951	0.8895	0.8893	0.8905	0.8344	0.9806	0.9282	0.0716	0.8987	0.8366	0.9372	0.8794	0.8307	0.9444	0.8794	0.9342	0.7936	0.9390	1.0137	0.1099	0.8590	0.8709	0.9149	0.8900	0.9448	0.9167	0.8643	0.9770	0.9129	0.9483	0.9957	0.0763	0.7831	0.8770	0.8841	0.9605	0.9438	0.9306	0.9948	0.9558	0.9741	0.8871	0.9859	0.0993	0.7849	0.8763	0.9513	0.9609	0.9185	0.9048	0.9651	0.8807	0.8911	0.9675	0.8627	0.0712	0.8311	0.8568	0.8835	0.9338	0.9181	0.9433	0.9456	0.9846	0.9360	0.9962	0.9553	0.0909	0.9509	0.8236	0.9616	0.8736	0.9631	0.8542	0.9313	1.0119	0.9322	0.9755	0.9939	0.0797	0.8804	0.7870	0.9780	0.8560	1.0201	0.8839	0.8318	1.0166	0.9810	1.0121	0.9908	0.0910
79=11:56:57	69449	300	0.8235	0.8532	0.9629	0.8535	0.9877	0.9029	0.9047	0.8989	0.8181	1.0061	0.9488	0.0719	0.8916	0.8670	0.9231	0.8976	0.8611	0.9552	0.8815	0.9407	0.8433	0.9734	1.0192	0.0884	0.8646	0.8781	0.9195	0.8954	0.9668	0.9296	0.8585	0.9840	0.9387	0.9556	1.0197	0.0763	0.8118	0.8971	0.9105	0.9829	0.9390	0.9487	1.0246	0.9573	0.9557	0.8785	1.0444	0.0890	0.7833	0.8786	0.9747	0.9646	0.9188	0.9024	0.9956	0.8846	0.8910	0.9744	0.8977	0.0722	0.8337	0.8560	0.8768	0.9623	0.9380	0.9531	0.9403	1.0067	0.9765	1.0293	0.9599	0.1000	0.9640	0.8257	0.9627	0.8698	0.9834	0.8563	0.9317	1.0112	0.9853	1.0021	1.0009	0.0792	0.9029	0.7922	1.0078	0.8595	1.0023	0.9042	0.8527	1.0210	0.9983	1.0472	1.0505	0.0950
80=12:11:38	70330	301	0.8388	0.8380	0.9412	0.8262	0.9902	0.8922	0.8918	0.8715	0.8319	0.9857	0.9213	0.0716	0.8922	0.8320	0.9462	0.8598	0.8295	0.9554	0.8654	0.9277	0.7902	0.9648	1.0166	0.0964	0.8610	0.8631	0.9062	0.8969	0.9411	0.9132	0.8440	0.9872	0.9121	0.9404	0.9907	0.0749	0.7993	0.8697	0.9007	0.9527	0.9458	0.9215	0.9966	0.9642	0.9582	0.8670	0.9780	0.0902	0.7841	0.8750	0.9434	0.9537	0.8995	0.9106	0.9643	0.8823	0.8766	0.9781	0.8593	0.0710	0.8168	0.8550	0.8661	0.9182	0.9356	0.9386	0.9408	0.9736	0.9447	1.0095	0.9471	0.0888	0.9486	0.8119	0.9470	0.8734	0.9616	0.8556	0.9231	1.0187	0.9263	0.9712	0.9828	0.0807	0.8815	0.7792	0.9702	0.8437	1.0023	0.8660	0.8412	1.0236	0.9647	0.9910	0.9822	0.0823
81=12:26:19	71211	298	0.8306	0.8556	0.9477	0.8474	0.9842	0.9128	0.8913	0.8925	0.8116	1.0040	0.9338	0.0718	0.8942	0.8549	0.9390	0.8653	0.8605	0.9464	0.8738	0.9309	0.8183	0.9814	1.0200	0.0965	0.8716	0.8754	0.9072	0.9078	0.9553	0.9299	0.8423	1.0092	0.9261	0.9559	0.9852	0.0738	0.8013	0.8926	0.8970	0.9704	0.9469	0.9252	1.0253	0.9596	0.9573	0.8633	1.0063	0.0927	0.7707	0.8784	0.9603	0.9603	0.9055	0.9113	0.9818	0.8886	0.8756	0.9834	0.8763	0.0717	0.8157	0.8656	0.8523	0.9438	0.9358	0.9450	0.9414	0.9874	0.9716	1.0089	0.9490	0.0936	0.9576	0.8213	0.9575	0.8734	0.9799	0.8549	0.9230	1.0229	0.9458	0.9739	0.9826	0.0805	0.8978	0.7892	0.9806	0.8688	0.9943	0.8797	0.8522	1.0175	0.9718	1.0040	1.0095	0.0862
82=12:40:59	72092	303	0.8385	0.8574	0.9395	0.8461	0.9746	0.9144	0.8843	0.8864	0.8083	1.0016	0.9376	0.0719	0.9090	0.8369	0.9502	0.8372	0.8583	0.9302	0.8689	0.9279	0.8157	0.9863	1.0123	0.1088	0.8761	0.8768	0.9021	0.9101	0.9392	0.9400	0.8176	1.0089	0.9156	0.9581	0.9775	0.0741	0.8111	0.8765	0.8989	0.9506	0.9542	0.9008	1.0184	0.9388	0.9514	0.8650	1.0064	0.1027	0.7715	0.8718	0.9526	0.9627	0.8918	0.9083	0.9759	0.8970	0.8682	0.9832	0.8753	0.0718	0.8040	0.8711	0.8297	0.9331	0.9398	0.9224	0.9428	0.9722	0.9721	0.9992	0.9396	0.0925	0.9612	0.8265	0.9500	0.8738	0.9754	0.8587	0.9147	1.0245	0.9599	0.9959	0.9834	0.0813	0.8814	0.7993	0.9565	0.8652	0.9857	0.8597	0.8509	1.0164	0.9920	1.0073	1.0317	0.0883
83=12:55:40	72973	300	0.8334	0.8288	0.9609	0.8375	0.9923	0.8821	0.9093	0.8775	0.8085	0.9841	0.9490	0.0728	0.8807	0.8372	0.9240	0.8824	0.8329	0.9454	0.8523	0.9403	0.8328	0.9660	1.0025	0.1071	0.8711	0.8726	0.9150	0.8815	0.9641	0.9134	0.8368	0.9727	0.9365	0.9427	0.9795	0.0739	0.8071	0.8679	0.9067	0.9588	0.9164	0.9391	0.9982	0.9392	0.9342	0.8805	1.0234	0.0923	0.7823	0.8574	0.9633	0.9489	0.8913	0.8690	0.9804	0.8747	0.8770	0.9634	0.8919	0.0738	0.8146	0.8269	0.8638	0.9382	0.9311	0.9347	0.9185	0.9982	0.9644	0.9980	0.9278	0.0916	0.9529	0.8136	0.9422	0.8578	0.9758	0.8491	0.9196	1.0102	0.9561	0.9788	0.9767	0.0826	0.8887	0.7805	0.9934	0.8246	0.9955	0.8923	0.8438	1.0059	0.9497	1.0193	1.0264	0.0933
84=13:10:21	73853	298	0.8382	0.8294	0.9473	0.8420	1.0046	0.8769	0.8918	0.8944	0.8314	0.9756	0.9274	0.0725	0.8896	0.8451	0.9272	0.8905	0.8230	0.9389	0.8850	0.9436	0.7946	0.9335	1.0213	0.0942	0.8619	0.8698	0.9308	0.8721	0.9565	0.9125	0.8683	0.9855	0.9212	0.9461	0.9975	0.0742	0.7811	0.8663	0.8816	0.9703	0.9365	0.9405	0.9925	0.9473	0.9771	0.8952	0.9857	0.1038	0.7943	0.8584	0.9522	0.9574	0.9204	0.8800	0.9712	0.8736	0.9000	0.9641	0.8598	0.0733	0.8270	0.8247	0.8927	0.9399	0.9092	0.9489	0.9435	0.9923	0.9290	0.9906	0.9532	0.0972	0.9394	0.8201	0.9616	0.8562	0.9660	0.8535	0.9380	1.0094	0.9327	0.9800	0.9993	0.0788	0.8868	0.7749	0.9831	0.8350	1.0150	0.8893	0.8172	1.0116	0.9855	1.0225	0.9958	0.0885
85=13:25:02	74734	301	0.8516	0.8520	0.9606	0.8622	1.0010	0.8911	0.9014	0.9072	0.8316	0.9846	0.9454	0.0731	0.9220	0.8479	0.9734	0.8968	0.8647	0.9546	0.8871	0.9663	0.8115	0.9531	1.0098	0.0942	0.8685	0.8935	0.9218	0.9047	0.9529	0.9455	0.8609	1.0112	0.9212	0.9747	0.9875	0.0759	0.8144	0.9078	0.9183	0.9621	0.9741	0.9476	1.0195	0.9601	0.9743	0.9049	1.0035	0.0958	0.7861	0.8809	0.9594	0.9883	0.9194	0.9107	0.9679	0.9041	0.8826	0.9674	0.8602	0.0739	0.8505	0.8716	0.8887	0.9635	0.9467	0.9396	0.9624	1.0006	0.9543	0.9860	0.9361	0.0899	0.9566	0.8355	0.9623	0.8726	0.9692	0.8681	0.9268	1.0094	0.9305	0.9931	0.9816	0.0781	0.8988	0.8109	0.9873	0.8573	1.0245	0.8931	0.8426	1.0019	0.9875	1.0245	1.0066	0.0901
86=13:39:46	75619	300	0.8495	0.8648	0.9559	0.8569	0.9996	0.9173	0.8931	0.9033	0.8335	1.0152	0.9428	0.0717	0.9148	0.8557	0.9672	0.8813	0.8671	0.9600	0.8953	0.9374	0.8087	0.9807	1.0438	0.0882	0.8730	0.8779	0.9174	0.9188	0.9558	0.9429	0.8583	1.0276	0.9223	0.9709	1.0067	0.0759	0.8063	0.8913	0.9086	0.9680	0.9676	0.9363	1.0213	0.9698	0.9826	0.8847	1.0052	0.0985	0.7872	0.8899	0.9621	0.9845	0.9162	0.9186	0.9730	0.8952	0.8913	0.9892	0.8749	0.0716	0.8386	0.8813	0.8785	0.9557	0.9510	0.9463	0.9612	0.9859	0.9682	1.0209	0.9678	0.0944	0.9637	0.8334	0.9664	0.8839	0.9747	0.8605	0.9293	1.0287	0.9430	0.9996	0.9992	0.0786	0.9001	0.8056	0.9784	0.8711	1.0219	0.8857	0.8637	1.0215	0.9992	1.0093	1.0306	0.0858
87=13:54:27	76500	298	0.8245	0.8325	0.9567	0.8393	0.9741	0.8736	0.8946	0.8792	0.7892	0.9774	0.9489	0.0716	0.8756	0.8306	0.9176	0.8731	0.8399	0.9250	0.8423	0.9316	0.8382	0.9647	0.9874	0.1129	0.8730	0.8706	0.9030	0.8742	0.9559	0.9210	0.8257	0.9856	0.9363	0.9507	0.9618	0.0756	0.7927	0.8683	0.9023	0.9511	0.9156	0.9308	0.9999	0.9162	0.9174	0.8684	1.0187	0.0898	0.7802	0.8535	0.9571	0.9644	0.8929	0.8748	0.9772	0.8774	0.8620	0.9530	0.8827	0.0751	0.8083	0.8318	0.8492	0.9479	0.9230	0.9167	0.9181	0.9961	0.9715	0.9807	0.9109	0.0985	0.9556	0.8175	0.9469	0.8544	0.9779	0.8513	0.9101	0.9979	0.9481	0.9796	0.9667	0.0774	0.8802	0.7880	0.9824	0.8298	0.9851	0.8814	0.8360	0.9830	0.9422	1.0114	1.0293	0.0928
88=14:09:08	77381	301	0.8315	0.8391	0.9414	0.8188	0.9710	0.8916	0.8777	0.8577	0.8088	0.9877	0.9133	0.0710	0.8763	0.8312	0.9241	0.8428	0.8276	0.9407	0.8449	0.8957	0.7915	0.9778	1.0225	0.0969	0.8689	0.8491	0.9028	0.8928	0.9449	0.8994	0.8302	1.0121	0.9146	0.9212	0.9769	0.0762	0.7934	0.8565	0.8911	0.9554	0.9226	0.9031	0.9944	0.9588	0.9438	0.8362	0.9774	0.0888	0.7738	0.8679	0.9481	0.9478	0.8899	0.8994	0.9641	0.8602	0.8691	0.9730	0.8601	0.0732	0.8063	0.8495	0.8477	0.9335	0.9268	0.9320	0.9213	0.9649	0.9563	1.0162	0.9398	0.0940	0.9476	0.7989	0.9374	0.8629	0.9607	0.8379	0.9195	1.0139	0.9339	0.9626	0.9792	0.0797	0.8701	0.7702	0.9671	0.8440	0.9815	0.8556	0.8271	0.9991	0.9532	0.9728	0.9882	0.0825
89=14:23:49	78261	300	0.8203	0.8417	0.9520	0.8336	0.9810	0.8955	0.8856	0.8804	0.8037	0.9916	0.9273	0.0716	0.8934	0.8554	0.9323	0.8772	0.8456	0.9463	0.8674	0.9221	0.8188	0.9833	1.0251	0.0942	0.8630	0.8621	0.9110	0.8891	0.9508	0.9045	0.8391	1.0076	0.9215	0.9411	0.9827	0.0768	0.8105	0.8785	0.9076	0.9755	0.9351	0.9264	1.0032	0.9534	0.9495	0.8557	0.9930	0.1023	0.7883	0.8645	0.9566	0.9556	0.9040	0.8916	0.9751	0.8727	0.8808	0.9653	0.8711	0.0751	0.8233	0.8467	0.8637	0.9523	0.9334	0.9405	0.9300	0.9808	0.9651	1.0048	0.9315	0.1015	0.9587	0.8096	0.9476	0.8629	0.9701	0.8423	0.9200	1.0027	0.9424	0.9675	0.9752	0.0795	0.8877	0.7853	0.9873	0.8436	0.9902	0.8756	0.8389	1.0232	0.9652	0.9856	1.0013	0.0897
90=14:38:30	79142	301	0.8211	0.8459	0.9586	0.8569	0.9824	0.9054	0.8886	0.8978	0.7912	1.0056	0.9490	0.0715	0.8981	0.8674	0.9241	0.8762	0.8644	0.9487	0.8717	0.9333	0.8368	0.9884	1.0227	0.1044	0.8636	0.8746	0.9145	0.8886	0.9639	0.9262	0.8317	1.0212	0.9309	0.9551	0.9787	0.0768	0.8027	0.8911	0.8897	0.9853	0.9322	0.9332	1.0184	0.9402	0.9501	0.8732	1.0251	0.0949	0.7783	0.8602	0.9765	0.9667	0.9149	0.8870	0.9896	0.8768	0.8872	0.9669	0.8844	0.0744	0.8186	0.8475	0.8618	0.9813	0.9225	0.9520	0.9370	1.0044	0.9873	1.0088	0.9363	0.1000	0.9590	0.8201	0.9633	0.8593	0.9909	0.8468	0.9346	1.0111	0.9635	0.9862	0.9884	0.0792	0.9004	0.7969	0.9928	0.8628	1.0010	0.9206	0.8458	1.0205	1.0246	1.0562	1.0513	0.0898
91=14:53:11	80023	301	0.8441	0.8382	0.9559	0.8604	0.9904	0.8890	0.8800	0.9026	0.8055	0.9817	0.9410	0.0725	0.9014	0.8352	0.9416	0.8770	0.8385	0.9226	0.8793	0.9458	0.8211	0.9572	1.0069	0.0960	0.8679	0.8720	0.9289	0.8878	0.9533	0.9357	0.8449	1.0138	0.9243	0.9755	0.9823	0.0761	0.7842	0.8816	0.8869	0.9606	0.9451	0.9313	1.0020	0.9248	0.9675	0.8991	1.0171	0.0872	0.7890	0.8662	0.9613	0.9807	0.9244	0.8870	0.9740	0.8901	0.8925	0.9633	0.8673	0.0717	0.8298	0.8424	0.8696	0.9648	0.9178	0.9243	0.9549	1.0005	0.9519	0.9758	0.9374	0.0887	0.9588	0.8356	0.9766	0.8661	0.9780	0.8645	0.9391	1.0094	0.9493	1.0027	0.9891	0.0783	0.8844	0.7971	0.9896	0.8495	1.0096	0.8882	0.8228	0.9886	1.0004	1.0293	1.0206	0.0926
92=15:07:51	80904	301	0.8242	0.8477	0.9506	0.8346	0.9889	0.8924	0.8870	0.8854	0.8146	0.9915	0.9355	0.0712	0.9165	0.8655	0.9391	0.8868	0.8538	0.9436	0.8687	0.9223	0.8091	0.9892	1.0375	0.0965	0.8711	0.8699	0.9212	0.8918	0.9568	0.9202	0.8472	1.0275	0.9321	0.9508	0.9914	0.0768	0.8122	0.8898	0.9089	0.9814	0.9403	0.9331	1.0150	0.9540	0.9539	0.8604	0.9874	0.0958	0.7832	0.8604	0.9613	0.9701	0.9087	0.8926	0.9800	0.8750	0.8833	0.9696	0.8690	0.0716	0.8169	0.8591	0.8662	0.9608	0.9327	0.9424	0.9307	0.9853	0.9677	1.0015	0.9255	0.0977	0.9566	0.8169	0.9493	0.8569	0.9743	0.8422	0.9219	1.0082	0.9429	0.9758	0.9883	0.0800	0.8940	0.7911	0.9781	0.8561	0.9968	0.8799	0.8368	1.0166	0.9727	0.9911	1.0107	0.0845
93=15:22:32	81785	300	0.8176	0.8489	0.9373	0.8479	0.9553	0.9114	0.8649	0.8890	0.7767	0.9987	0.9249	0.0713	0.8919	0.8536	0.9214	0.8369	0.8594	0.9144	0.8611	0.9049	0.8203	0.9955	1.0175	0.1002	0.8691	0.8772	0.9050	0.9008	0.9474	0.9261	0.8055	1.0372	0.9177	0.9525	0.9651	0.0767	0.7986	0.8885	0.8798	0.9713	0.9314	0.9023	1.0156	0.9281	0.9400	0.8387	0.9979	0.0912	0.7595	0.8647	0.9644	0.9643	0.8928	0.8862	0.9777	0.8722	0.8661	0.9749	0.8662	0.0714	0.7954	0.8676	0.8168	0.9704	0.9236	0.9304	0.9265	0.9716	0.9814	0.9994	0.9307	0.0962	0.9484	0.8101	0.9503	0.8543	0.9841	0.8385	0.9234	1.0110	0.9480	0.9749	0.9766	0.0808	0.8798	0.7901	0.9603	0.8711	0.9647	0.8750	0.8399	1.0097	0.9673	0.9833	1.0219	0.0967
94=15:37:13	82666	301	0.8381	0.8574	0.9657	0.8609	0.9924	0.8995	0.8938	0.8962	0.8147	0.9993	0.9465	0.0718	0.9094	0.8564	0.9506	0.8793	0.8579	0.9510	0.8760	0.9362	0.8210	0.9857	1.0315	0.0969	0.8677	0.8867	0.9231	0.9078	0.9640	0.9391	0.8509	1.0458	0.9327	0.9623	0.9962	0.0771	0.8118	0.9055	0.9012	0.9754	0.9573	0.9308	1.0161	0.9563	0.9656	0.8764	1.0034	0.0921	0.7819	0.8774	0.9730	0.9869	0.9227	0.9020	0.9794	0.8892	0.8889	0.9726	0.8699	0.0716	0.8397	0.8706	0.8662	0.9933	0.9359	0.9364	0.9507	0.9911	0.9658	1.0021	0.9370	0.0967	0.9612	0.8273	0.9669	0.8665	0.9776	0.8554	0.9365	1.0128	0.9521	0.9991	0.9888	0.0819	0.8905	0.8121	0.9872	0.8684	1.0022	0.8981	0.8442	1.0185	0.9956	1.0089	1.0206	0.0908
95=15:51:54	83546	301	0.8327	0.8598	0.9372	0.8669	0.9574	0.9190	0.8741	0.9035	0.7812	1.0034	0.9457	0.0721	0.9039	0.8513	0.9287	0.8384	0.8684	0.9121	0.8661	0.9193	0.8285	1.0025	1.0150	0.1138	0.8676	0.8773	0.9066	0.8994	0.9520	0.9449	0.8080	1.0430	0.9184	0.9639	0.9665	0.0769	0.7944	0.8933	0.8785	0.9671	0.9366	0.9119	1.0189	0.9175	0.9437	0.8638	1.0286	0.0889	0.7697	0.8575	0.9684	0.9760	0.9038	0.8783	0.9800	0.8790	0.8725	0.9722	0.8731	0.0723	0.7983	0.8592	0.8234	0.9957	0.9164	0.9171	0.9341	0.9915	0.9852	0.9935	0.9242	0.1006	0.9541	0.8201	0.9532	0.8462	0.9834	0.8439	0.9278	1.0135	0.9601	1.0108	0.9901	0.0809	0.8734	0.7986	0.9512	0.8670	0.9740	0.8908	0.8382	1.0060	0.9837	1.0120	1.0625	0.0933
96=16:06:35	84427	301	0.8282	0.8443	0.9354	0.8343	0.9886	0.9011	0.8803	0.8791	0.8136	0.9978	0.9183	0.0721	0.8887	0.8539	0.9328	0.8497	0.8360	0.9384	0.8646	0.9104	0.7892	0.9873	1.0436	0.0965	0.8652	0.8623	0.9175	0.8925	0.9525	0.9098	0.8391	1.0489	0.9175	0.9398	0.9963	0.0768	0.7916	0.8695	0.8799	0.9750	0.9327	0.9058	1.0009	0.9546	0.9607	0.8526	0.9826	0.0922	0.7736	0.8674	0.9575	0.9558	0.9092	0.8964	0.9712	0.8632	0.8942	0.9831	0.8537	0.0712	0.8048	0.8451	0.8531	0.9609	0.9201	0.9468	0.9371	0.9708	0.9561	1.0166	0.9492	0.0914	0.9547	0.8047	0.9573	0.8653	0.9734	0.8390	0.9399	1.0187	0.9406	0.9789	0.9941	0.0837	0.8724	0.7771	0.9664	0.8550	0.9945	0.8740	0.8262	1.0325	0.9917	0.9874	1.0011	0.0882
97=16:21:15	85308	301	0.8377	0.8560	0.9383	0.8702	0.9684	0.9133	0.8682	0.9153	0.7862	0.9936	0.9317	0.0726	0.9144	0.8579	0.9424	0.8595	0.8652	0.9097	0.8880	0.9404	0.8188	0.9666	1.0112	0.0931	0.8584	0.8891	0.9181	0.8968	0.9442	0.9445	0.8228	1.0515	0.9059	0.9767	0.9704	0.0771	0.7951	0.9205	0.8687	0.9699	0.9533	0.9173	1.0199	0.9265	0.9748	0.8896	1.0133	0.0860	0.7782	0.8654	0.9578	0.9744	0.9137	0.8850	0.9704	0.8884	0.8846	0.9660	0.8596	0.0719	0.8166	0.8603	0.8358	1.0016	0.9159	0.9290	0.9510	0.9842	0.9625	0.9753	0.9344	0.0927	0.9539	0.8170	0.9610	0.8498	0.9779	0.8466	0.9361	1.0000	0.9438	0.9985	0.9767	0.0839	0.8683	0.8032	0.9577	0.8761	0.9818	0.9022	0.8361	0.9981	1.0065	1.0149	1.0328	0.0960
