# Supplementary material for: Computationally Driven, Quantitative Experiments Discover Genes Required for Mitochondrial Biogenesis
Source: PLoS Genet. 2009 Mar 20;5(3):e1000407. doi: 10.1371/journal.pgen.1000407 (PMC2648979; doi:10.1371/journal.pgen.1000407)
Supplement: Dataset S1 — Raw respiratory growth data. A zip file containing 48 tab-delimited text files containing the raw data from the Tecan GENios reader. Additionally, a readme text file and plate key is contained in the zip file. The plate key uses our internal reference id for each mutant (internal reference id is matched with common and systematic gene names in Table S2). Raw optical density measurements from Tecan GENios plate incubator and reader. Wells are numbered in increasing order from upper left to lower right and can be converted to our internal identifiers using the included key (complete plate key). Not all original plates were assayed for growth curves, and there are two replicates of plate 20. (1.82 MB ZIP) [file pgen.1000407.s012.zip › mitochondria_table_s7/p15_gly.txt]

[config file info]
last_write=07:06:12_16:42:14
last write=07:06:15_13:17:51
[Run_Parameters]
Instrument=Tecan_22
Ini_Names=Read_Reps,Delid,Save_Data_File,Start_Time_Now
barcode_drug_plate=201401
user=mcostanzo
Plate_Size=96
Plate_Type=GRE96ft.pdf
Samples_to_Run=6
Overlay_Size=48
Drug_Plate=none
Plate_Quarter=none
run_ID=none
run_plate_repeat=1
Read_Reps=200
Read_Modes=Absorbance
Read_Flor_Every=2
Max_Delta_OD=0.500000
Well_By_Row_Col=none
Reorder_Map=Order_Strings_Not,0
Tip_Vol=200
OD_to_Innoc=0.100,0.100,0.380,0.380,0.380,0.380,0.760,0.760,0.100,0.100,0.380,0.380,0.380,0.380,0.760,0.760,0.100,0.100,0.380,0.380,0.380,0.380,0.760,0.760,0.100,0.100,0.380,0.380,0.380,0.380,0.760,0.760,0.100,0.100,0.380,0.380,0.380,0.380,0.760,0.760,0.100,0.100,0.380,0.380,0.380,0.380,0.760,0.760
Absorption_Max=.3
OD_to_Save=0.100,0.100,0.380,0.380,0.380,0.380,0.760,0.760,0.100,0.100,0.380,0.380,0.380,0.380,0.760,0.760,0.100,0.100,0.380,0.380,0.380,0.380,0.760,0.760,0.100,0.100,0.380,0.380,0.380,0.380,0.760,0.760,0.100,0.100,0.380,0.380,0.380,0.380,0.760,0.760,0.100,0.100,0.380,0.380,0.380,0.380,0.760,0.760
OD_to_Dilute=0.100
Save_Sample_Vol=180
Save_Sample_Reps=2
Innoc_Vol=184,184,46,46,46,46,0,0,184,184,46,46,46,46,0,0,184,184,46,46,46,46,0,0,184,184,46,46,46,46,0,0,184,184,46,46,46,46,0,0,184,184,46,46,46,46,0,0
Dilute_Vol=23,23,23,23,23,23,23,23,23,23,23,23,23,23,23,23,23,23,23,23,23,23,23,23,23,23,23,23,23,23,23,23,23,23,23,23,23,23,23,23,23,23,23,23,23,23,23,23
Save_Vol=800,800,800,800,800,800,800,800,800,800,800,800,800,800,800,800,800,800,800,800,800,800,800,800,800,800,800,800,800,800,800,800,800,800,800,800,800,800,800,800,800,800,800,800,800,800,800,800
Reference_Vol=100,100,100,100,100,100,100,100,100,100,100,100,100,100,100,100,100,100,100,100,100,100,100,100,100,100,100,100,100,100,100,100,100,100,100,100,100,100,100,100,100,100,100,100,100,100,100,100,100,100,100,100,100,100,100,100,100,100,100,100,100,100,100,100,100,100,100,100,100,100,100,100,100,100,100,100,100,100,100,100,100,100,100,100,100,100,100,100,100,100,100,100,100,100,100,100
Read_to_Innoc=20,20,20,20,20,20,20,20,20,20,20,20,20,20,20,20,20,20,20,20,20,20,20,20,20,20,20,20,20,20,20,20,20,20,20,20,20,20,20,20,20,20,20,20,20,20,20,20
Read_to_Dilute=26,26,26,26,26,26,26,26,26,26,26,26,26,26,26,26,26,26,26,26,26,26,26,26,26,26,26,26,26,26,26,26,26,26,26,26,26,26,26,26,26,26,26,26,26,26,26,26
Read_to_Save=20,20,20,20,20,20,20,20,20,20,20,20,20,20,20,20,20,20,20,20,20,20,20,20,20,20,20,20,20,20,20,20,20,20,20,20,20,20,20,20,20,20,20,20,20,20,20,20
Innoc_Target_Map=1,2,3,4,5,6,7,8,9,10,11,12,13,14,15,16,17,18,19,20,21,22,23,24,25,26,27,28,29,30,31,32,33,34,35,36,37,38,39,40,41,42,43,44,45,46,47,48
Pipet_Trigger=OD_Save_Innoc
Pipet_Volume_Adj=Con_OD_Save
Delid=no
Pre_Init=yes
Talk_To_ProMax=no
Time_Out_Time=1050
Wait_While_Busy=yes
Idle_Time=2
Screen_Run_Type=pre_screen_3
Spect_Protocol=15m
Spec_Run_File=GG_PB_Voyage.pda
Spec_Assay_File=""
Save_Data_File=12_06_07_mito15_gly_ps3_A_96_T_22.txt
Working_Dir=C%3A\\Users\\Growth_Data
Run_Control_Dir=C%3A\\Users\\Yeast_Run_Files
Tracking_Dir=""
Track_File=201401_data_track.txt
Save_Run_Data_Flag=yes
Set_Incubator_Temp=30.0
Base_Line_Flag=atstart_minimum
Pipet_Cycles_Before_Save=20
Time_Point_Save=wellmap
Innoc_Direction=down
Wells_In_Use=111111111111111111111111111111111111111111111111
Save_Sample_Map=111111001111110011111100111111001111110011111100
Sections_to_Run=0
Rows_per_Section=8
Start_Sections_Row=1
MultiProbe_Run_File=""
Multiprobe_Run_Dialogue=yes
Comments=no%20comment
Target_Temp=300
Temp_Control=On
Delta_Temp=10
ReadMode=Absorbance,Bottom
ExcitationFilter=340,340
EmissionFilter=535,465
MeasurementFilter=595
ReadsPerWellNumber=1,1
ShakeDuration=800,0
GainMode=Manual
PdfName=GRE96ft.pdf
Gain=50,50
Add_Drug_Map=1,1,1,1,1,1,1,1,1,1,1,1,1,1,1,1,1,1,1,1,1,1,1,1,1,1,1,1,1,1,1,1,1,1,1,1,1,1,1,1,1,1,1,1,1,1,1,1
Add_Drug_Vol=7,7,7,7,7,7,7,7,7,7,7,7,7,7,7,7,7,7,7,7,7,7,7,7,7,7,7,7,7,7,7,7,7,7,7,7,7,7,7,7,7,7,7,7,7,7,7,7
Innoc_Map=111011101110111011101110111011101110111011101110111011101110111011101110111011101110111011101110
Dilute_Map=111111111111111111111111111111111111111111111111111111111111111111111111111111111111111111111111
data_file_name=iS_1_48.txt
barcode=""
Hit_Call_Threshold=1.000000
Reference_Well=A01
WT_Ref_Well=0
Project_Name=YKO_Lib
Pipet_Gens_Point=5.00,10.00,15.00,20.00,5.00,10.00,15.00,20.00,5.00,10.00,15.00,20.00,5.00,10.00,15.00,20.00,5.00,10.00,15.00,20.00,5.00,10.00,15.00,20.00,5.00,10.00,15.00,20.00,5.00,10.00,15.00,20.00,5.00,10.00,15.00,20.00,5.00,10.00,15.00,20.00,5.00,10.00,15.00,20.00,5.00,10.00,15.00,20.00,
Shake_Divisor=1
data_handling=none
time_frm_freezer=-1.00
gens_frm_freezer=-1.00
Well_Vol=100
Parent_ID=""
Units=%
Quarter=A
media_name=mm
Save_Mode=one_to_one
Consolidate_Save_Map=1,2,3,4,5,6,7,8,9,10,11,12,13,14,15,16,17,18,19,20,21,22,23,24,25,26,27,28,29,30,31,32,33,34,35,36,37,38,39,40,41,42,43,44,45,46,47,48
Add_Drug_at_Start_Map=000000000000000000000000000000000000000000000000000
Add_Drug_Labware=add_drug_48
Max_Dynam_OD_Change=0.05
Reads_After_Pipet=1
Ref_Type=single_ref
Read_to_Add_Drug_at_Start=0
Send_Email_at_Pipet=no_email
Strain_Name=""
Media=ypd
drug_vol=2.00
Drug_Name=""
Drug_Conc=2
Innoc_Conc=""
Strain_Plate=none
ShakeIntensity=High
ShakeMode=Orbital
NumberOfFlashes=1
PartOfPlate=0
MovePlateOutAfterMeasurement=0
IntegrationLagTime=0
IntegrationTime=100
DelayMoveFlashFluorescence=0
[Drug_Data]
Drug_Plate=none
Strain_Plate=none
Media=mm
Drug_Name=nd,nd,nd,nd,nd,nd,nd,nd,nd,nd,nd,nd,nd,nd,nd,nd,nd,nd,nd,nd,nd,nd,nd,nd,nd,nd,nd,nd,nd,nd,nd,nd,nd,nd,nd,nd,nd,nd,nd,nd,nd,nd,nd,nd,nd,nd,nd,nd,nd,nd,nd,nd,nd,nd,nd,nd,nd,nd,nd,nd,nd,nd,nd,nd,nd,nd,nd,nd,nd,nd,nd,nd,nd,nd,nd,nd,nd,nd,nd,nd,nd,nd,nd,nd,nd,nd,nd,nd,nd,nd,nd,nd,nd,nd,nd,nd
Strain_Name=ud
Drug_Conc=""
Innoc_Conc=0.06250,0.06250,0.06250,0.06250,0.06250,0.06250,0.06250,0.06250,0.06250,0.06250,0.06250,0.06250,0.06250,0.06250,0.06250,0.06250,0.06250,0.06250,0.06250,0.06250,0.06250,0.06250,0.06250,0.06250,0.06250,0.06250,0.06250,0.06250,0.06250,0.06250,0.06250,0.06250,0.06250,0.06250,0.06250,0.06250,0.06250,0.06250,0.06250,0.06250,0.06250,0.06250,0.06250,0.06250,0.06250,0.06250,0.06250,0.06250,0.06250,0.06250,0.06250,0.06250,0.06250,0.06250,0.06250,0.06250,0.06250,0.06250,0.06250,0.06250,0.06250,0.06250,0.06250,0.06250,0.06250,0.06250,0.06250,0.06250,0.06250,0.06250,0.06250,0.06250,0.06250,0.06250,0.06250,0.06250,0.06250,0.06250,0.06250,0.06250,0.06250,0.06250,0.06250,0.06250,0.06250,0.06250,0.06250,0.06250,0.06250,0.06250,0.06250,0.06250,0.06250,0.06250,0.06250,0.06250
Run_ID=none
Plate_Quarter=A
Units=%,%,%,%,%,%,%,%,%,%,%,%,%,%,%,%,%,%,%,%,%,%,%,%,%,%,%,%,%,%,%,%,%,%,%,%,%,%,%,%,%,%,%,%,%,%,%,%,%,%,%,%,%,%,%,%,%,%,%,%,%,%,%,%,%,%,%,%,%,%,%,%,%,%,%,%,%,%,%,%,%,%,%,%,%,%,%,%,%,%,%,%,%,%,%,%
Parent_ID=""
Project_Name=YKO_Lib
Strain_Backgrnd=0,0,0,0,0,0,0,0,0,0,0,0,0,0,0,0,0,0,0,0,0,0,0,0,0,0,0,0,0,0,0,0,0,0,0,0,0,0,0,0,0,0,0,0,0,0,0,0,0,0,0,0,0,0,0,0,0,0,0,0,0,0,0,0,0,0,0,0,0,0,0,0,0,0,0,0,0,0,0,0,0,0,0,0,0,0,0,0,0,0,0,0,0,0,0,0
Well_Vol=100,100,100,100,100,100,100,100,100,100,100,100,100,100,100,100,100,100,100,100,100,100,100,100,100,100,100,100,100,100,100,100,100,100,100,100,100,100,100,100,100,100,100,100,100,100,100,100,100,100,100,100,100,100,100,100,100,100,100,100,100,100,100,100,100,100,100,100,100,100,100,100,100,100,100,100,100,100,100,100,100,100,100,100,100,100,100,100,100,100,100,100,100,100,100,100
time_frm_freezer=-1.00
gens_frm_freezer=-1.00
user=mcostanzo
Strain_Pool=ud,ud,ud,ud,ud,ud,ud,ud,ud,ud,ud,ud,ud,ud,ud,ud,ud,ud,ud,ud,ud,ud,ud,ud,ud,ud,ud,ud,ud,ud,ud,ud,ud,ud,ud,ud,ud,ud,ud,ud,ud,ud,ud,ud,ud,ud,ud,ud,ud,ud,ud,ud,ud,ud,ud,ud,ud,ud,ud,ud,ud,ud,ud,ud,ud,ud,ud,ud,ud,ud,ud,ud,ud,ud,ud,ud,ud,ud,ud,ud,ud,ud,ud,ud,ud,ud,ud,ud,ud,ud,ud,ud,ud,ud,ud,ud
Well_Alias=A01,A02,A03,A04,A05,A06,A07,A08,A09,A10,A11,A12,B01,B02,B03,B04,B05,B06,B07,B08,B09,B10,B11,B12,C01,C02,C03,C04,C05,C06,C07,C08,C09,C10,C11,C12,D01,D02,D03,D04,D05,D06,D07,D08,D09,D10,D11,D12,E01,E02,E03,E04,E05,E06,E07,E08,E09,E10,E11,E12,F01,F02,F03,F04,F05,F06,F07,F08,F09,F10,F11,F12,G01,G02,G03,G04,G05,G06,G07,G08,G09,G10,G11,G12,H01,H02,H03,H04,H05,H06,H07,H08,H09,H10,H11,H12
Well_Pos=1,2,3,4,5,6,7,8,9,10,11,12,13,14,15,16,17,18,19,20,21,22,23,24,25,26,27,28,29,30,31,32,33,34,35,36,37,38,39,40,41,42,43,44,45,46,47,48,49,50,51,52,53,54,55,56,57,58,59,60,61,62,63,64,65,66,67,68,69,70,71,72,73,74,75,76,77,78,79,80,81,82,83,84,85,86,87,88,89,90,91,92,93,94,95,96
position=A01,A02,A03,A04,A05,A06,A07,A08,A09,A10,A11,A12,B01,B02,B03,B04,B05,B06,B07,B08,B09,B10,B11,B12,C01,C02,C03,C04,C05,C06,C07,C08,C09,C10,C11,C12,D01,D02,D03,D04,D05,D06,D07,D08,D09,D10,D11,D12,E01,E02,E03,E04,E05,E06,E07,E08,E09,E10,E11,E12,F01,F02,F03,F04,F05,F06,F07,F08,F09,F10,F11,F12,G01,G02,G03,G04,G05,G06,G07,G08,G09,G10,G11,G12,H01,H02,H03,H04,H05,H06,H07,H08,H09,H10,H11,H12
[Runtime_State]
Instrument=Tecan_22
Start_Time_Now=3.2645257454E+9
Reads_Completed=113
Innoc_Direction=down
Wells_In_Use=111111111111111111111111111111111111111111111111111111111111111111111111111111111111111111111111
Innoc_Map=111111111111111111111111111111111111111111111111111111111111111111111111111111111111000000000000
Dilute_Map=111111111111111111111111111111111111111111111111111111111111111111111111111111111111111111111111
Save_Sample_Map=000000000000000000000000000000000000000000000000010000000100000001000000010000000100000001000000
Current_OD=0.077,0.408,0.369,0.374,0.396,0.371,0.368,0.405,0.403,0.410,0.389,0.380,0.074,0.400,0.382,0.368,0.400,0.390,0.387,0.398,0.403,0.386,0.412,0.410,0.077,0.394,0.389,0.380,0.424,0.389,0.362,0.408,0.385,0.391,0.436,0.342,0.073,0.400,0.401,0.314,0.412,0.400,0.350,0.379,0.411,0.395,0.406,0.403,0.079,0.435,0.389,0.343,0.408,0.396,0.362,0.401,0.441,0.398,0.417,0.362,0.077,0.421,0.400,0.291,0.397,0.401,0.343,0.429,0.387,0.419,0.403,0.384,0.080,0.403,0.409,0.343,0.434,0.406,0.357,0.420,0.428,0.398,0.412,0.378,0.072,0.428,0.407,0.312,0.414,0.388,0.365,0.404,0.412,0.409,0.427,0.387
Bckgrnd_OD=0.072,0.090,0.086,0.086,0.083,0.082,0.082,0.083,0.082,0.087,0.083,0.086,0.069,0.090,0.087,0.086,0.082,0.085,0.081,0.083,0.084,0.083,0.086,0.109,0.069,0.084,0.089,0.084,0.084,0.083,0.080,0.086,0.080,0.082,0.083,0.082,0.068,0.084,0.086,0.079,0.082,0.083,0.082,0.083,0.085,0.082,0.084,0.095,0.070,0.094,0.083,0.082,0.082,0.081,0.081,0.082,0.080,0.086,0.086,0.084,0.072,0.088,0.086,0.084,0.086,0.083,0.081,0.086,0.080,0.087,0.090,0.094,0.070,0.087,0.089,0.085,0.087,0.084,0.083,0.086,0.083,0.085,0.085,0.090,0.068,0.092,0.090,0.087,0.089,0.084,0.086,0.089,0.088,0.088,0.093,0.098
Mapped=010000001100000011000000010000001100000011000000111111111111111111111111111111111111111111111111
Pipet_Completed=000000000000000000000000000000000000000000000000000000000000000000000000000000000000000000000000
Innoc_Completed=0,0,0,0,0,0,0,0,0,0,0,0,0,0,0,0,0,0,0,0,0,0,0,0,0,0,0,0,0,0,0,0,0,0,0,0,0,0,0,0,0,0,0,0,0,0,0,0,0,0,0,0,0,0,0,0,0,0,0,0,0,0,0,0,0,0,0,0,0,0,0,0,0,0,0,0,0,0,0,0,0,0,0,0,0,0,0,0,0,0,0,0,0,0,0,0
Save_Completed=0,0,0,0,0,0,0,0,0,0,0,0,0,0,0,0,0,0,0,0,0,0,0,0,0,0,0,0,0,0,0,0,0,0,0,0,0,0,0,0,0,0,0,0,0,0,0,0,0,0,0,0,0,0,0,0,0,0,0,0,0,0,0,0,0,0,0,0,0,0,0,0,0,0,0,0,0,0,0,0,0,0,0,0,0,0,0,0,0,0,0,0,0,0,0,0
Pipeted_At=0,0,0,0,0,0,0,0,0,0,0,0,0,0,0,0,0,0,0,0,0,0,0,0,0,0,0,0,0,0,0,0,0,0,0,0,0,0,0,0,0,0,0,0,0,0,0,0,0,0,0,0,0,0,0,0,0,0,0,0,0,0,0,0,0,0,0,0,0,0,0,0,0,0,0,0,0,0,0,0,0,0,0,0,0,0,0,0,0,0,0,0,0,0,0,0
Pipeted_OD=0,0,0,0,0,0,0,0,0,0,0,0,0,0,0,0,0,0,0,0,0,0,0,0,0,0,0,0,0,0,0,0,0,0,0,0,0,0,0,0,0,0,0,0,0,0,0,0,0,0,0,0,0,0,0,0,0,0,0,0,0,0,0,0,0,0,0,0,0,0,0,0,0,0,0,0,0,0,0,0,0,0,0,0,0,0,0,0,0,0,0,0,0,0,0,0
Dilutes_Completed=0,0,0,0,0,0,0,0,0,0,0,0,0,0,0,0,0,0,0,0,0,0,0,0,0,0,0,0,0,0,0,0,0,0,0,0,0,0,0,0,0,0,0,0,0,0,0,0,0,0,0,0,0,0,0,0,0,0,0,0,0,0,0,0,0,0,0,0,0,0,0,0,0,0,0,0,0,0,0,0,0,0,0,0,0,0,0,0,0,0,0,0,0,0,0,0
Time_At_Innoc=0,0,0,0,0,0,0,0,0,0,0,0,0,0,0,0,0,0,0,0,0,0,0,0,0,0,0,0,0,0,0,0,0,0,0,0,0,0,0,0,0,0,0,0,0,0,0,0,0,0,0,0,0,0,0,0,0,0,0,0,0,0,0,0,0,0,0,0,0,0,0,0,0,0,0,0,0,0,0,0,0,0,0,0,0,0,0,0,0,0,0,0,0,0,0,0
Time_At_Save=0,0,0,0,0,0,0,0,0,0,0,0,0,0,0,0,0,0,0,0,0,0,0,0,0,0,0,0,0,0,0,0,0,0,0,0,0,0,0,0,0,0,0,0,0,0,0,0,0,0,0,0,0,0,0,0,0,0,0,0,0,0,0,0,0,0,0,0,0,0,0,0,0,0,0,0,0,0,0,0,0,0,0,0,0,0,0,0,0,0,0,0,0,0,0,0
Time_At_Dilute=0,0,0,0,0,0,0,0,0,0,0,0,0,0,0,0,0,0,0,0,0,0,0,0,0,0,0,0,0,0,0,0,0,0,0,0,0,0,0,0,0,0,0,0,0,0,0,0,0,0,0,0,0,0,0,0,0,0,0,0,0,0,0,0,0,0,0,0,0,0,0,0,0,0,0,0,0,0,0,0,0,0,0,0,0,0,0,0,0,0,0,0,0,0,0,0
Previous_OD=0.077,0.408,0.369,0.374,0.396,0.371,0.368,0.405,0.403,0.410,0.389,0.380,0.074,0.400,0.382,0.368,0.400,0.390,0.387,0.398,0.403,0.386,0.412,0.410,0.077,0.394,0.389,0.380,0.424,0.389,0.362,0.408,0.385,0.391,0.436,0.342,0.073,0.400,0.401,0.314,0.412,0.400,0.350,0.379,0.411,0.395,0.406,0.403,0.079,0.435,0.389,0.343,0.408,0.396,0.362,0.401,0.441,0.398,0.417,0.362,0.077,0.421,0.400,0.291,0.397,0.401,0.343,0.429,0.387,0.419,0.403,0.384,0.080,0.403,0.409,0.343,0.434,0.406,0.357,0.420,0.428,0.398,0.412,0.378,0.072,0.428,0.407,0.312,0.414,0.388,0.365,0.404,0.412,0.409,0.427,0.387
Prev_Delta_OD=0.000,0.004,0.006,0.001,0.003,0.005,0.000,0.001,0.004,0.005,0.002,0.004,0.002,0.000,0.004,0.001,0.003,0.003,0.000,0.000,0.002,0.006,0.002,0.002,0.003,0.001,0.003,0.003,0.002,0.002,0.002,0.006,0.002,0.001,0.002,0.000,0.002,0.003,0.001,0.005,0.001,0.003,0.003,0.005,0.001,0.001,0.001,0.003,0.007,0.005,0.000,0.005,0.009,0.001,0.003,0.000,0.001,0.004,0.005,0.001,0.001,0.004,0.004,0.001,0.002,0.004,0.004,0.006,0.004,0.000,0.008,0.013,0.004,0.003,0.000,0.006,0.000,0.002,0.009,0.001,0.003,0.002,0.006,0.005,0.001,0.002,0.001,0.003,0.007,0.003,0.001,0.001,0.010,0.002,0.007,0.013
Delta_From_Ref=0.000,-17.251,-14.711,-14.438,-15.265,-11.970,-13.193,-15.381,-13.113,-17.189,-14.642,-14.983,0.433,-16.236,-14.320,-14.393,-14.953,-14.503,-13.092,-14.752,-14.609,-13.624,-15.146,-20.205,0.311,-14.158,-15.536,-13.284,-15.183,-13.383,-11.989,-15.676,-13.680,-13.525,-15.457,-12.873,0.549,-14.873,-15.022,-9.463,-14.323,-14.448,-11.962,-13.980,-15.223,-14.149,-15.208,-18.310,0.000,0.000,0.000,0.000,0.000,0.000,0.000,0.000,0.000,0.000,0.000,0.000,0.000,0.000,0.000,0.000,0.000,0.000,0.000,0.000,0.000,0.000,0.000,0.000,0.000,0.000,0.000,0.000,0.000,0.000,0.000,0.000,0.000,0.000,0.000,0.000,0.000,0.000,0.000,0.000,0.000,0.000,0.000,0.000,0.000,0.000,0.000,0.000
Sig_OD_Delta=0,0,0,0,0,0,0,0,0,0,0,0,0,0,0,0,0,0,0,0,0,0,0,0,0,0,0,0,0,0,0,0,0,0,0,0,0,0,0,0,0,0,0,0,0,0,0,0,0,0,0,0,0,0,0,0,0,0,0,0,0,0,0,0,0,0,0,0,0,0,0,0,0,0,0,0,0,0,0,0,0,0,0,0,0,0,0,0,0,0,0,0,0,0,0,0
Add_Drug_at_Start_Map=000000000000000000000000000000000000000000000000000000000000000000000000000000000000000000000000
[Analysis]
Drug_ID=A1,A2,A3,A4,A5,A6,B1,B2,B3,B4,B5,B6,C1,C2,C3,C4,C5,C6,D1,D2,D3,D4,D5,D6,E1,E2,E3,E4,E5,E6,F1,F2,F3,F4,F5,F6,G1,G2,G3,G4,G5,G6,H1,H2,H3,H4,H5,H6
Decision=screen,ps2_4_1,ps2_4_1,ps2_4_1,ps2_4_1,ps2_2_1,screen,ps2_4_1,ps2_4_1,ps2_4_1,ps2_4_1,ps2_4_1,screen,ps2_4_1,ps2_4_1,ps2_2_1,ps2_4_1,ps2_2_1,screen,ps2_4_1,ps2_4_1,ps2_1_1,ps2_4_1,ps2_4_1,no_inh,ps2_4_1,ps2_4_1,ps2_2_1,ps2_4_1,ps2_4_1,screen,ps2_4_1,ps2_4_1,ps2_1_1,ps2_4_1,ps2_4_1,screen,ps2_4_1,ps2_4_1,ps2_1_1,ps2_4_1,ps2_4_1,screen,ps2_4_1,ps2_4_1,ps2_1_1,ps2_4_1,ps2_4_1,ps2_4_1,ps2_4_1,ps2_2_1,ps2_4_1,ps2_4_1,ps2_4_1,ps2_2_1,ps2_4_1,ps2_4_1,ps2_4_1,ps2_4_1,ps2_4_1,ps2_2_1,ps2_4_1,ps2_4_1,ps2_4_1,ps2_4_1,ps2_4_1,ps2_2_1,ps2_4_1,ps2_4_1,ps2_4_1,ps2_4_1,ps2_4_1,ps2_2_1,ps2_4_1,ps2_4_1,ps2_4_1,ps2_4_1,ps2_4_1,ps2_2_1,ps2_4_1,ps2_4_1,ps2_4_1,ps2_4_1,ps2_4_1,ps2_4_1,ps2_4_1,ps2_4_1,ps2_4_1,ps2_4_1,ps2_4_1,ps2_4_1,ps2_4_1,ps2_4_1,ps2_4_1,ps2_4_1,ps2_4_1
Plot_Min=0.100,0.100,0.100,0.100,0.100,0.100,0.100,0.100,0.100,0.100,0.100,0.100,0.100,0.100,0.100,0.100,0.100,0.100,0.100,0.100,0.100,0.100,0.100,0.100,0.100,0.100,0.100,0.100,0.100,0.100,0.100,0.100,0.100,0.100,0.100,0.100,0.100,0.100,0.100,0.100,0.100,0.100,0.100,0.100,0.100,0.100,0.100,0.100
Plot_Max=1.500,1.500,1.500,1.500,1.500,1.500,1.500,1.500,1.500,1.500,1.500,1.500,1.500,1.500,1.500,1.500,1.500,1.500,1.500,1.500,1.500,1.500,1.500,1.500,1.500,1.500,1.500,1.500,1.500,1.500,1.500,1.500,1.500,1.500,1.500,1.500,1.500,1.500,1.500,1.500,1.500,1.500,1.500,1.500,1.500,1.500,1.500,1.500
G_Plot_Min=0.1
G_Plot_Delta=0.7
Plot_On_Off=0
OD_Gen_Pt=0.460
Gens_to_OD_Pt=5.000
Avg_G=0.000,6.039,6.321,6.273,6.051,6.186,0.000,6.077,6.121,6.267,6.021,6.140,0.000,6.070,6.079,6.149,5.922,6.102,0.000,6.052,6.087,6.717,6.017,6.045,24.870,5.957,6.106,6.397,5.914,6.101,0.000,5.927,6.111,6.963,6.073,6.052,0.000,6.034,6.070,6.511,5.860,6.063,0.000,5.917,6.090,6.723,6.051,6.077,6.276,6.003,5.987,5.966,6.097,6.109,6.153,6.009,5.998,6.186,5.980,5.683,6.302,5.944,6.147,6.133,5.898,6.418,6.326,6.225,5.965,6.119,6.057,6.096,6.222,6.047,5.821,6.052,6.015,6.257,6.479,5.874,6.110,6.007,6.124,6.290,6.230,5.940,5.940,6.119,6.047,6.278,6.327,6.035,6.069,5.963,6.002,6.292
Max_Slope=30.046,8.780,9.872,8.918,10.145,8.472,29.505,10.521,10.930,10.462,9.583,10.117,27.666,11.013,10.200,12.115,9.022,10.129,53.257,9.589,9.609,11.840,8.925,8.660,36.558,9.611,10.094,11.664,8.777,9.498,56.922,9.216,10.182,11.957,10.982,7.828,26.548,10.642,9.832,12.037,8.616,9.108,46.334,7.908,10.479,11.096,8.835,9.009,11.274,9.693,9.330,8.024,9.259,8.360,9.893,9.086,9.791,9.776,9.924,6.556,10.998,8.937,10.129,7.423,8.066,10.402,11.011,10.679,9.359,7.948,9.409,8.427,8.070,9.656,8.183,8.634,7.750,8.900,10.746,7.315,9.041,7.842,10.575,8.611,8.925,9.757,7.603,9.649,8.877,8.167,10.865,7.923,8.651,7.154,8.385,7.994
Fit_Model=all
Fit_Const_OD_Base=0
Fit_Const_N0=0.018
Fit_Const_T0=0
G_Fit_Min=.1
G_Fit_Delta=.4
Fit_On_Off=0
Fit_Min=0.100,0.100,0.100,0.100,0.100,0.100,0.100,0.100,0.100,0.100,0.100,0.100,0.100,0.100,0.100,0.100,0.100,0.100,0.100,0.100,0.100,0.100,0.100,0.100,0.000,0.000,0.000,0.000,0.000,0.000,0.000,0.000,0.000,0.000,0.000,0.000,0.000,0.000,0.000,0.000,0.000,0.000,0.000,0.000,0.000,0.000,0.000,0.000\\\\0D
Fit_Delta=0.500,0.500,0.500,0.500,0.500,0.500,0.500,0.500,0.500,0.500,0.500,0.500,0.500,0.500,0.500,0.500,0.500,0.500,0.500,0.500,0.500,0.500,0.500,0.500,0.000,0.000,0.000,0.000,0.000,0.000,0.000,0.000,0.000,0.000,0.000,0.000,0.000,0.000,0.000,0.000,0.000,0.000,0.000,0.000,0.000,0.000,0.000,0.000\\\\0D
Fit_Offset=0,0,0,0,0,0,0,0,0,0,0,0,0,0,0,0,0,0,0,0,0,0,0,0,0,0,0,0,0,0,0,0,0,0,0,0,0,0,0,0,0,0,0,0,0,0,0,0
Fit_N0=0,0,0,0,0,0,0,0,0,0,0,0,0,0,0,0,0,0,0,0,0,0,0,0,0,0,0,0,0,0,0,0,0,0,0,0,0,0,0,0,0,0,0,0,0,0,0,0
Fit_T0=0,0,0,0,0,0,0,0,0,0,0,0,0,0,0,0,0,0,0,0,0,0,0,0,0,0,0,0,0,0,0,0,0,0,0,0,0,0,0,0,0,0,0,0,0,0,0,0
Fit_G=0,0,0,0,0,0,0,0,0,0,0,0,0,0,0,0,0,0,0,0,0,0,0,0,0,0,0,0,0,0,0,0,0,0,0,0,0,0,0,0,0,0,0,0,0,0,0,0
Fit_Error=0,0,0,0,0,0,0,0,0,0,0,0,0,0,0,0,0,0,0,0,0,0,0,0,0,0,0,0,0,0,0,0,0,0,0,0,0,0,0,0,0,0,0,0,0,0,0,0
Fit_CV=0,0,0,0,0,0,0,0,0,0,0,0,0,0,0,0,0,0,0,0,0,0,0,0,0,0,0,0,0,0,0,0,0,0,0,0,0,0,0,0,0,0,0,0,0,0,0,0
Time_to_20_Gens=0,0,0,0,0,0,0,0,0,0,0,0,0,0,0,0,0,0,0,0,0,0,0,0,0,0,0,0,0,0,0,0,0,0,0,0,0,0,0,0,0,0,0,0,0,0,0,0
Time_to_each_5_Gens=0,0,0,0,0,0,0,0,0,0,0,0,0,0,0,0,0,0,0,0,0,0,0,0,0,0,0,0,0,0,0,0,0,0,0,0,0,0,0,0,0,0,0,0,0,0,0,0
Time_to_each_n_Gens=0.000,27.335,27.577,27.587,27.317,27.287,0.000,27.340,27.134,27.354,27.338,27.444,0.000,27.323,27.088,27.232,27.358,27.333,0.000,27.334,27.518,27.601,27.587,27.360,14.545,27.532,27.354,27.333,27.078,27.569,0.000,27.278,27.565,27.499,27.357,27.465,0.000,27.275,27.569,27.553,27.280,27.563,0.000,27.244,27.565,27.339,27.542,27.201,27.541,27.311,27.261,27.213,27.313,27.094,27.561,27.162,27.218,27.588,27.299,25.360,27.556,27.111,27.476,27.547,27.571,27.322,27.217,27.558,27.258,27.590,27.570,27.319,27.170,27.443,27.416,27.313,27.556,27.200,27.596,27.298,27.416,27.564,27.553,27.600,27.046,27.327,27.568,27.579,27.583,27.560,27.565,27.267,27.578,27.129,27.565,27.560
Min_Pt_OD=0,0,0,0,0,0,0,0,0,0,0,0,0,0,0,0,0,0,0,0,0,0,0,0,0,0,0,0,0,0,0,0,0,0,0,0,0,0,0,0,0,0,0,0,0,0,0,0
Min_Pt_t=0,0,0,0,0,0,0,0,0,0,0,0,0,0,0,0,0,0,0,0,0,0,0,0,0,0,0,0,0,0,0,0,0,0,0,0,0,0,0,0,0,0,0,0,0,0,0,0
TO_OD=0,0,0,0,0,0,0,0,0,0,0,0,0,0,0,0,0,0,0,0,0,0,0,0,0,0,0,0,0,0,0,0,0,0,0,0,0,0,0,0,0,0,0,0,0,0,0,0
Ref_ID=A01
Multi_Refs=single_ref
test=A01,A02,A03,A04,A05,A06,A07,A08,A09,A10,A11,A12,B01,B02,B03,B04,B05,B06,B07,B08,B09,B10,B11,B12,C01,C02,C03,C04,C05,C06,C07,C08,C09,C10,C11,C12,D01,D02,D03,D04,D05,D06,D07,D08,D09,D10,D11,D12,E01,E02,E03,E04,E05,E06,E07,E08,E09,E10,E11,E12,F01,F02,F03,F04,F05,F06,F07,F08,F09,F10,F11,F12,G01,G02,G03,G04,G05,G06,G07,G08,G09,G10,G11,G12,H01,H02,H03,H04,H05,H06,H07,H08,H09,H10,H11,H12
Start_Time_Now=3.2645257455E+9
Start_Date="6/12/2007+4:42 PM"
gen_time_cutoff=0.000
Drug_Name=nd?:;-ud+0,nd?:;-ud+0,nd?:;-ud+0,nd?:;-ud+0,nd?:;-ud+0,nd?:;-ud+0,nd?:;-ud+0,nd?:;-ud+0,nd?:;-ud+0,nd?:;-ud+0,nd?:;-ud+0,nd?:;-ud+0,nd?:;-ud+0,nd?:;-ud+0,nd?:;-ud+0,nd?:;-ud+0,nd?:;-ud+0,nd?:;-ud+0,nd?:;-ud+0,nd?:;-ud+0,nd?:;-ud+0,nd?:;-ud+0,nd?:;-ud+0,nd?:;-ud+0,nd?:;-ud+0,nd?:;-ud+0,nd?:;-ud+0,nd?:;-ud+0,nd?:;-ud+0,nd?:;-ud+0,nd?:;-ud+0,nd?:;-ud+0,nd?:;-ud+0,nd?:;-ud+0,nd?:;-ud+0,nd?:;-ud+0,nd?:;-ud+0,nd?:;-ud+0,nd?:;-ud+0,nd?:;-ud+0,nd?:;-ud+0,nd?:;-ud+0,nd?:;-ud+0,nd?:;-ud+0,nd?:;-ud+0,nd?:;-ud+0,nd?:;-ud+0,nd?:;-ud+0,nd?:;-ud+0,nd?:;-ud+0,nd?:;-ud+0,nd?:;-ud+0,nd?:;-ud+0,nd?:;-ud+0,nd?:;-ud+0,nd?:;-ud+0,nd?:;-ud+0,nd?:;-ud+0,nd?:;-ud+0,nd?:;-ud+0,nd?:;-ud+0,nd?:;-ud+0,nd?:;-ud+0,nd?:;-ud+0,nd?:;-ud+0,nd?:;-ud+0,nd?:;-ud+0,nd?:;-ud+0,nd?:;-ud+0,nd?:;-ud+0,nd?:;-ud+0,nd?:;-ud+0,nd?:;-ud+0,nd?:;-ud+0,nd?:;-ud+0,nd?:;-ud+0,nd?:;-ud+0,nd?:;-ud+0,nd?:;-ud+0,nd?:;-ud+0,nd?:;-ud+0,nd?:;-ud+0,nd?:;-ud+0,nd?:;-ud+0,nd?:;-ud+0,nd?:;-ud+0,nd?:;-ud+0,nd?:;-ud+0,nd?:;-ud+0,nd?:;-ud+0,nd?:;-ud+0,nd?:;-ud+0,nd?:;-ud+0,nd?:;-ud+0,nd?:;-ud+0,nd?:;-ud+0
Drug_Well_Pos=A01,A02,A03,A04,A05,A06,B01,B02,B03,B04,B05,B06,C01,C02,C03,C04,C05,C06,D01,D02,D03,D04,D05,D06,E01,E02,E03,E04,E05,E06,F01,F02,F03,F04,F05,F06,G01,G02,G03,G04,G05,G06,H01,H02,H03,H04,H05,H06,A07,A08,A09,A10,A11,A12,B07,B08,B09,B10,B11,B12,C07,C08,C09,C10,C11,C12,D07,D08,D09,D10,D11,D12,E07,E08,E09,E10,E11,E12,F07,F08,F09,F10,F11,F12,G07,G08,G09,G10,G11,G12,H07,H08,H09,H10,H11,H12
Avg_G_tcut=0.000,6.039,6.321,6.273,6.051,6.186,0.000,6.077,6.121,6.267,6.021,6.140,0.000,6.070,6.079,6.149,5.922,6.102,0.000,6.052,6.087,6.717,6.017,6.045,24.870,5.957,6.106,6.397,5.914,6.101,0.000,5.927,6.111,6.963,6.073,6.052,0.000,6.034,6.070,6.511,5.860,6.063,0.000,5.917,6.090,6.723,6.051,6.077,6.276,6.003,5.987,5.966,6.097,6.109,6.153,6.009,5.998,6.186,5.980,5.683,6.302,5.944,6.147,6.133,5.898,6.418,6.326,6.225,5.965,6.119,6.057,6.096,6.222,6.047,5.821,6.052,6.015,6.257,6.479,5.874,6.110,6.007,6.124,6.290,6.230,5.940,5.940,6.119,6.047,6.278,6.327,6.035,6.069,5.963,6.002,6.292
t0_from_interval=0.000,-4.761,-4.886,-2.818,-2.741,0.540,0.000,-4.035,-2.222,-3.369,-2.787,-2.394,0.000,-1.781,-3.490,-0.829,-1.542,-1.234,0.000,-2.664,-2.220,0.652,-1.601,-1.998,0.000,-3.539,-2.386,-1.117,-1.415,-2.399,0.000,-4.106,-3.172,2.136,-2.366,-2.296,0.000,-3.981,-3.711,2.421,-1.675,-2.046,0.000,-4.318,-4.718,1.697,-2.861,-1.816,-2.475,-2.406,0.539,-4.068,-2.691,-2.869,-0.399,-2.040,-1.692,-1.881,-1.677,-4.576,-0.727,-2.098,-2.116,-1.308,-1.480,-3.647,-0.867,-2.957,-2.108,-2.091,-2.365,-6.150,-0.434,-1.702,-0.955,-1.991,-1.984,-4.376,-1.013,-2.009,-1.297,-2.440,-2.933,-6.418,-2.929,-1.917,-1.653,-1.573,-2.126,-3.795,-3.999,-4.940,-2.840,-3.552,-3.430,-6.726
Sum_Delta_Ref=-1.000,6.131,5.174,4.673,5.148,3.112,-1.000,5.451,4.307,4.773,4.992,4.543,-1.000,4.316,5.017,3.828,4.469,3.894,-1.000,4.751,4.686,2.549,4.207,4.413,0.098,5.604,4.542,3.452,4.426,4.742,-1.000,6.012,5.269,2.352,4.783,4.757,-1.000,5.754,5.549,2.225,5.021,4.731,-1.000,6.268,5.913,2.221,5.363,4.628,4.136,5.013,3.458,6.095,4.839,4.966,3.767,4.708,4.389,4.184,4.567,6.987,3.426,4.930,4.384,4.029,4.717,4.362,3.518,4.533,4.701,4.382,4.913,6.751,3.519,4.342,4.623,4.711,4.887,5.067,3.369,5.194,4.110,4.921,5.014,5.965,4.626,4.966,4.698,4.209,4.927,4.849,4.684,5.570,4.958,5.557,5.516,6.300
Gens_at_time_G=0.000,4.526,4.363,4.398,4.515,4.411,0.000,4.499,4.433,4.365,4.540,4.470,0.000,4.501,4.456,4.429,4.620,4.480,0.000,4.517,4.521,4.109,4.585,4.526,0.585,4.622,4.480,4.273,4.579,4.519,0.000,4.602,4.511,3.949,4.505,4.538,0.000,4.521,4.542,4.232,4.655,4.546,0.000,4.604,4.526,4.066,4.552,4.476,4.388,4.550,4.554,4.561,4.480,4.435,4.480,4.521,4.538,4.460,4.565,4.462,4.372,4.561,4.470,4.491,4.675,4.257,4.302,4.427,4.569,4.509,4.552,4.482,4.367,4.538,4.710,4.513,4.581,4.347,4.259,4.647,4.487,4.589,4.499,4.388,4.341,4.600,4.641,4.507,4.561,4.390,4.357,4.519,4.544,4.550,4.593,4.380
G_Int_tcut=0.000,7.091,7.441,6.914,6.658,6.063,0.000,6.974,6.623,7.039,6.635,6.676,0.000,6.466,6.862,6.336,6.255,6.377,0.000,6.642,6.578,6.558,6.366,6.486,24.870,6.723,6.639,6.658,6.222,6.632,0.000,6.819,6.814,6.422,6.598,6.558,0.000,6.914,6.887,5.939,6.220,6.513,0.000,6.855,7.132,6.306,6.679,6.483,6.840,6.532,5.868,6.858,6.698,6.756,6.242,6.460,6.370,6.607,6.347,6.709,6.468,6.404,6.620,6.425,6.215,7.274,6.528,6.893,6.427,6.583,6.577,7.468,6.322,6.422,6.024,6.494,6.448,7.264,6.717,6.306,6.399,6.539,6.776,7.753,6.905,6.357,6.296,6.468,6.513,7.142,7.245,7.128,6.694,6.743,6.749,7.828
Sum_Del_12=0.000,0.870,0.796,0.502,0.664,0.253,0.037,0.734,0.458,0.604,0.714,0.462,0.021,0.488,0.671,0.351,0.473,0.329,0.050,0.602,0.478,0.236,0.433,0.438,0.028,0.764,0.516,0.372,0.476,0.526,0.039,0.929,0.639,0.228,0.530,0.486,0.005,0.791,0.706,0.117,0.498,0.465,0.042,0.861,0.790,0.187,0.634,0.539,0.418,0.512,0.279,0.782,0.558,0.538,0.336,0.533,0.429,0.490,0.412,1.294,0.340,0.454,0.442,0.394,0.482,0.514,0.339,0.512,0.475,0.482,0.525,1.207,0.327,0.453,0.484,0.490,0.486,0.638,0.310,0.573,0.421,0.517,0.577,1.007,0.617,0.541,0.483,0.398,0.531,0.576,0.625,0.741,0.557,0.679,0.638,1.097
Sum_Del_20=0.000,5.881,4.962,4.475,4.930,2.966,0.044,5.226,4.118,4.572,4.778,4.345,0.009,4.127,4.806,3.655,4.267,3.717,0.050,4.547,4.485,2.430,4.019,4.217,0.095,5.367,4.345,3.301,4.229,4.536,0.038,5.770,5.048,2.246,4.577,4.550,0.036,5.518,5.317,2.115,4.799,4.525,0.043,6.013,5.671,2.120,5.136,4.427,3.954,4.798,3.296,5.847,4.632,4.758,3.594,4.503,4.194,3.997,4.362,6.712,3.270,4.717,4.191,3.850,4.507,4.177,3.362,4.338,4.493,4.188,4.701,6.487,3.360,4.151,4.413,4.507,4.672,4.859,3.217,4.967,3.926,4.706,4.802,5.732,4.431,4.747,4.486,4.021,4.712,4.649,4.490,5.341,4.742,5.322,5.284,6.062
Sum_Del_24=0.000,10.337,8.841,8.431,9.240,6.532,0.055,9.494,8.068,8.429,9.028,8.433,0.017,8.127,8.953,7.443,8.649,7.627,0.061,8.682,8.680,5.212,8.213,8.407,0.119,9.932,8.402,6.625,8.559,8.773,0.056,10.361,9.310,4.686,8.731,8.834,0.039,9.895,9.753,4.916,9.385,8.779,0.054,10.679,10.128,4.668,9.493,8.527,7.745,9.175,7.221,10.447,8.699,8.891,7.460,8.723,8.397,7.892,8.659,11.203,6.829,9.150,8.154,7.766,8.975,7.798,6.808,8.293,8.813,8.267,8.979,10.907,6.957,8.276,9.043,8.731,9.041,8.705,6.533,9.603,7.893,9.149,8.933,9.717,8.239,9.189,8.995,8.057,9.003,8.451,8.234,9.724,8.978,9.853,9.711,10.105
Sum_12=0.260,1.130,1.056,0.762,0.923,0.513,0.223,0.994,0.717,0.864,0.974,0.722,0.239,0.748,0.931,0.610,0.733,0.589,0.210,0.862,0.738,0.496,0.693,0.698,0.288,1.023,0.775,0.632,0.736,0.786,0.221,1.189,0.899,0.488,0.790,0.746,0.255,1.051,0.966,0.377,0.758,0.725,0.218,1.121,1.050,0.447,0.894,0.798,0.678,0.771,0.539,1.042,0.817,0.798,0.595,0.793,0.689,0.750,0.672,1.554,0.600,0.714,0.702,0.654,0.742,0.774,0.599,0.772,0.735,0.742,0.785,1.466,0.587,0.713,0.744,0.749,0.746,0.898,0.570,0.833,0.681,0.777,0.837,1.267,0.877,0.801,0.743,0.658,0.790,0.836,0.885,1.001,0.817,0.939,0.898,1.357
Sum_20=0.383,6.264,5.345,4.857,5.313,3.349,0.339,5.609,4.500,4.954,5.160,4.727,0.374,4.510,5.188,4.038,4.650,4.100,0.333,4.930,4.867,2.813,4.401,4.599,0.478,5.750,4.727,3.684,4.612,4.919,0.344,6.152,5.430,2.629,4.960,4.932,0.418,5.901,5.700,2.498,5.182,4.907,0.339,6.395,6.054,2.502,5.519,4.809,4.337,5.181,3.678,6.229,5.015,5.140,3.977,4.886,4.577,4.380,4.745,7.095,3.653,5.100,4.574,4.232,4.890,4.560,3.745,4.721,4.876,4.570,5.084,6.870,3.742,4.534,4.796,4.890,5.055,5.242,3.600,5.350,4.308,5.089,5.185,6.114,4.813,5.129,4.868,4.404,5.094,5.032,4.872,5.723,5.125,5.705,5.667,6.444
Sum_24=0.470,10.807,9.311,8.901,9.710,7.002,0.415,9.964,8.538,8.899,9.498,8.903,0.453,8.597,9.423,7.912,9.119,8.097,0.409,9.152,9.150,5.682,8.683,8.877,0.589,10.402,8.872,7.095,9.029,9.243,0.414,10.831,9.780,5.156,9.201,9.303,0.509,10.365,10.223,5.386,9.855,9.249,0.415,11.149,10.598,5.138,9.963,8.997,8.215,9.645,7.691,10.917,9.169,9.361,7.930,9.193,8.867,8.362,9.129,11.673,7.299,9.620,8.624,8.236,9.444,8.268,7.278,8.763,9.283,8.737,9.449,11.377,7.427,8.746,9.513,9.201,9.511,9.175,7.003,10.073,8.363,9.619,9.403,10.187,8.708,9.659,9.465,8.527,9.473,8.921,8.704,10.194,9.448,10.322,10.181,10.575
G_by_Interval=0.000,7.091,7.441,6.914,6.658,6.063,0.000,6.974,6.623,7.039,6.635,6.676,0.000,6.466,6.862,6.336,6.255,6.377,0.000,6.642,6.578,6.558,6.366,6.486,24.870,6.723,6.639,6.658,6.222,6.632,0.000,6.819,6.814,6.422,6.598,6.558,0.000,6.914,6.887,5.939,6.220,6.513,0.000,6.855,7.132,6.306,6.679,6.483,6.840,6.532,5.868,6.858,6.698,6.756,6.242,6.460,6.370,6.607,6.347,6.709,6.468,6.404,6.620,6.425,6.215,7.274,6.528,6.893,6.427,6.583,6.577,7.468,6.322,6.422,6.024,6.494,6.448,7.264,6.717,6.306,6.399,6.539,6.776,7.753,6.905,6.357,6.296,6.468,6.513,7.142,7.245,7.128,6.694,6.743,6.749,7.828
Avg_G_t8=0.000,6.039,6.321,6.273,6.051,6.186,0.000,6.077,6.121,6.267,6.021,6.140,0.000,6.070,6.079,6.149,5.922,6.102,0.000,6.052,6.087,6.717,6.017,6.045,24.870,5.957,6.106,6.397,5.914,6.101,0.000,5.927,6.111,6.963,6.073,6.052,0.000,6.034,6.070,6.511,5.860,6.063,0.000,5.917,6.090,6.723,6.051,6.077,6.276,6.003,5.987,5.966,6.097,6.109,6.153,6.009,5.998,6.186,5.980,5.683,6.302,5.944,6.147,6.133,5.898,6.418,6.326,6.225,5.965,6.119,6.057,6.096,6.222,6.047,5.821,6.052,6.015,6.257,6.479,5.874,6.110,6.007,6.124,6.290,6.230,5.940,5.940,6.119,6.047,6.278,6.327,6.035,6.069,5.963,6.002,6.292
G_int_t8=0.000,7.091,7.441,6.914,6.658,6.063,0.000,6.974,6.623,7.039,6.635,6.676,0.000,6.466,6.862,6.336,6.255,6.377,0.000,6.642,6.578,6.558,6.366,6.486,24.870,6.723,6.639,6.658,6.222,6.632,0.000,6.819,6.814,6.422,6.598,6.558,0.000,6.914,6.887,5.939,6.220,6.513,0.000,6.855,7.132,6.306,6.679,6.483,6.840,6.532,5.868,6.858,6.698,6.756,6.242,6.460,6.370,6.607,6.347,6.709,6.468,6.404,6.620,6.425,6.215,7.274,6.528,6.893,6.427,6.583,6.577,7.468,6.322,6.422,6.024,6.494,6.448,7.264,6.717,6.306,6.399,6.539,6.776,7.753,6.905,6.357,6.296,6.468,6.513,7.142,7.245,7.128,6.694,6.743,6.749,7.828
Avg_G_t12=0.000,6.039,6.321,6.273,6.051,6.186,0.000,6.077,6.121,6.267,6.021,6.140,0.000,6.070,6.079,6.149,5.922,6.102,0.000,6.052,6.087,6.717,6.017,6.045,24.870,5.957,6.106,6.397,5.914,6.101,0.000,5.927,6.111,6.963,6.073,6.052,0.000,6.034,6.070,6.511,5.860,6.063,0.000,5.917,6.090,6.723,6.051,6.077,6.276,6.003,5.987,5.966,6.097,6.109,6.153,6.009,5.998,6.186,5.980,5.683,6.302,5.944,6.147,6.133,5.898,6.418,6.326,6.225,5.965,6.119,6.057,6.096,6.222,6.047,5.821,6.052,6.015,6.257,6.479,5.874,6.110,6.007,6.124,6.290,6.230,5.940,5.940,6.119,6.047,6.278,6.327,6.035,6.069,5.963,6.002,6.292
G_int_t12=0.000,7.091,7.441,6.914,6.658,6.063,0.000,6.974,6.623,7.039,6.635,6.676,0.000,6.466,6.862,6.336,6.255,6.377,0.000,6.642,6.578,6.558,6.366,6.486,24.870,6.723,6.639,6.658,6.222,6.632,0.000,6.819,6.814,6.422,6.598,6.558,0.000,6.914,6.887,5.939,6.220,6.513,0.000,6.855,7.132,6.306,6.679,6.483,6.840,6.532,5.868,6.858,6.698,6.756,6.242,6.460,6.370,6.607,6.347,6.709,6.468,6.404,6.620,6.425,6.215,7.274,6.528,6.893,6.427,6.583,6.577,7.468,6.322,6.422,6.024,6.494,6.448,7.264,6.717,6.306,6.399,6.539,6.776,7.753,6.905,6.357,6.296,6.468,6.513,7.142,7.245,7.128,6.694,6.743,6.749,7.828
Avg_G_inflex=0.000,4.396,4.756,4.940,4.821,5.428,0.000,4.552,4.999,4.837,4.825,5.000,0.000,4.967,4.754,5.247,4.892,5.216,0.000,4.823,4.778,5.864,5.028,4.891,14.786,4.642,5.178,5.461,4.911,4.782,0.000,4.475,4.766,6.047,4.774,4.802,0.000,4.530,4.562,6.053,4.664,4.746,0.000,4.387,4.426,6.114,4.767,4.844,5.030,4.930,5.170,4.402,4.966,4.774,5.176,4.842,4.984,5.107,4.910,4.502,5.589,5.012,4.913,5.028,5.356,4.957,5.984,5.036,5.099,4.942,5.132,4.250,5.206,5.367,4.801,4.779,5.266,4.825,5.408,4.683,5.023,4.769,4.895,4.449,4.968,5.041,4.762,5.021,4.801,5.489,5.074,5.439,5.466,4.624,5.394,4.377
G_int_inflex=0.000,3.796,4.646,3.983,4.152,3.982,0.000,3.785,3.961,4.205,5.285,4.195,0.000,4.079,4.052,3.951,3.996,4.703,0.000,4.638,3.741,4.724,4.174,3.978,14.786,4.137,4.055,4.303,3.974,4.049,0.000,4.137,4.074,4.915,3.940,4.198,0.000,4.006,3.961,4.902,3.790,3.770,0.000,3.687,3.815,4.929,4.021,4.433,3.938,3.656,3.930,3.677,4.049,4.130,4.230,3.991,3.854,4.585,4.329,4.578,5.056,3.720,3.732,4.017,5.258,4.368,5.885,4.444,3.769,4.364,4.904,4.821,4.261,4.235,4.094,4.062,5.098,3.986,4.280,4.100,4.106,4.237,4.155,4.436,4.750,4.067,4.080,4.039,4.173,5.717,4.498,6.085,5.631,4.297,5.696,4.469
G_by_Interval_g4=0.000,6.119,6.719,6.113,6.014,5.395,0.000,5.992,5.763,6.198,6.751,5.774,0.000,5.680,5.926,5.612,5.577,5.565,0.000,6.262,5.698,6.092,5.584,5.595,24.870,6.028,5.902,5.912,5.584,5.940,0.000,6.798,6.086,6.422,5.854,5.727,0.000,6.129,6.068,5.617,5.577,5.749,0.000,5.935,6.143,6.061,5.988,6.081,5.920,5.614,5.232,5.999,5.923,5.942,5.655,5.766,5.556,6.058,5.444,6.483,5.856,5.533,5.711,5.629,5.615,6.356,5.851,6.062,5.529,5.965,5.816,7.017,5.759,5.703,5.541,5.854,5.700,6.189,6.045,5.693,5.652,5.804,6.066,6.826,6.420,5.688,5.676,5.795,5.725,6.209,6.416,5.975,5.952,5.865,5.886,6.930
G_int_t8_g4=0.000,6.119,6.719,6.113,6.014,5.395,0.000,5.992,5.763,6.198,6.751,5.774,0.000,5.680,5.926,5.612,5.577,5.565,0.000,6.262,5.698,6.092,5.584,5.595,24.870,6.028,5.902,5.912,5.584,5.940,0.000,6.798,6.086,6.422,5.854,5.727,0.000,6.129,6.068,5.617,5.577,5.749,0.000,5.935,6.143,6.061,5.988,6.081,5.920,5.614,5.232,5.999,5.923,5.942,5.655,5.766,5.556,6.058,5.444,6.483,5.856,5.533,5.711,5.629,5.615,6.356,5.851,6.062,5.529,5.965,5.816,7.017,5.759,5.703,5.541,5.854,5.700,6.189,6.045,5.693,5.652,5.804,6.066,6.826,6.420,5.688,5.676,5.795,5.725,6.209,6.416,5.975,5.952,5.865,5.886,6.930
G_int_t12_g4=0.000,6.119,6.719,6.113,6.014,5.395,0.000,5.992,5.763,6.198,6.751,5.774,0.000,5.680,5.926,5.612,5.577,5.565,0.000,6.262,5.698,6.092,5.584,5.595,24.870,6.028,5.902,5.912,5.584,5.940,0.000,6.798,6.086,6.422,5.854,5.727,0.000,6.129,6.068,5.617,5.577,5.749,0.000,5.935,6.143,6.061,5.988,6.081,5.920,5.614,5.232,5.999,5.923,5.942,5.655,5.766,5.556,6.058,5.444,6.483,5.856,5.533,5.711,5.629,5.615,6.356,5.851,6.062,5.529,5.965,5.816,7.017,5.759,5.703,5.541,5.854,5.700,6.189,6.045,5.693,5.652,5.804,6.066,6.826,6.420,5.688,5.676,5.795,5.725,6.209,6.416,5.975,5.952,5.865,5.886,6.930
G_int_inflex_g4=0.000,3.796,4.646,3.983,4.152,3.982,0.000,3.785,3.961,4.205,5.285,4.195,0.000,4.079,4.052,3.951,3.996,4.334,0.000,4.638,3.741,4.724,4.174,3.978,14.786,4.137,4.055,4.303,3.974,4.049,0.000,4.137,4.074,4.915,3.940,4.005,0.000,4.006,3.961,4.902,3.790,3.770,0.000,3.687,3.815,4.929,4.021,4.433,3.938,3.656,3.930,3.677,4.049,4.130,4.230,3.991,3.854,4.585,3.935,5.010,4.795,3.720,3.732,4.017,4.894,4.368,5.389,4.444,3.769,4.364,4.593,4.821,4.261,4.235,4.139,4.123,4.699,3.986,4.280,4.090,4.106,4.125,4.155,4.436,4.750,4.067,4.067,4.039,4.020,5.165,4.498,5.202,5.160,4.080,5.091,4.469
Time_Inflex=0.228,14.633,14.877,14.877,14.877,19.038,0.228,15.611,16.590,17.814,19.038,20.262,0.228,19.038,17.569,16.590,17.569,21.974,0.228,17.814,17.569,20.506,20.262,20.262,14.633,14.633,14.877,20.262,17.324,17.324,0.228,16.346,14.877,20.262,16.835,20.262,0.228,14.877,17.569,23.933,16.835,16.835,0.228,14.633,15.367,20.262,14.633,20.262,16.590,14.877,20.017,14.877,14.633,20.262,20.262,16.590,16.590,20.262,20.262,18.794,23.198,14.633,16.590,20.262,23.933,20.262,26.869,20.262,14.633,20.262,23.442,14.633,20.262,14.633,20.262,20.262,23.933,14.633,17.569,20.262,20.017,20.262,14.633,13.410,20.262,14.633,20.262,16.835,20.262,23.933,14.633,26.869,23.933,20.262,23.933,16.346
OD_Inflex=0.078,0.223,0.208,0.198,0.198,0.238,0.075,0.230,0.222,0.264,0.288,0.315,0.072,0.273,0.266,0.202,0.248,0.336,0.073,0.261,0.255,0.230,0.314,0.314,0.077,0.210,0.185,0.263,0.238,0.248,0.077,0.264,0.208,0.214,0.244,0.319,0.074,0.223,0.281,0.299,0.257,0.244,0.072,0.219,0.239,0.222,0.201,0.313,0.209,0.198,0.279,0.236,0.186,0.324,0.298,0.223,0.219,0.298,0.329,0.347,0.313,0.181,0.212,0.297,0.391,0.290,0.343,0.303,0.175,0.305,0.372,0.240,0.276,0.167,0.330,0.328,0.380,0.192,0.209,0.344,0.292,0.336,0.193,0.192,0.301,0.185,0.328,0.227,0.321,0.347,0.186,0.397,0.372,0.350,0.392,0.281
Time_Saturation=0.228,25.645,25.645,25.645,25.645,27.358,0.228,25.645,25.645,22.219,25.645,25.645,0.228,25.645,25.645,25.645,25.645,25.645,0.228,25.645,25.645,25.645,25.645,25.645,25.401,25.645,25.645,25.645,27.358,25.645,0.228,25.645,25.645,25.645,25.890,25.645,0.228,25.645,25.645,24.422,25.645,23.687,0.228,25.645,25.890,27.358,25.890,27.358,22.464,25.645,25.645,25.645,25.645,27.358,25.645,25.645,27.358,25.645,25.645,26.135,25.645,25.645,25.890,25.645,25.890,25.401,27.358,25.890,27.358,25.890,25.645,25.401,25.645,26.379,25.645,27.358,26.624,25.401,25.890,25.645,25.645,27.358,25.645,23.687,25.645,25.645,25.645,25.645,25.645,24.422,25.890,27.358,24.422,25.645,25.890,23.687
OD_Saturation=0.078,0.396,0.351,0.365,0.387,0.376,0.075,0.389,0.374,0.329,0.391,0.376,0.072,0.380,0.385,0.368,0.409,0.368,0.073,0.389,0.390,0.298,0.396,0.392,0.077,0.418,0.375,0.328,0.417,0.387,0.077,0.410,0.384,0.285,0.379,0.391,0.074,0.393,0.399,0.307,0.417,0.367,0.072,0.416,0.397,0.315,0.393,0.391,0.330,0.398,0.384,0.405,0.374,0.384,0.373,0.390,0.405,0.367,0.397,0.412,0.350,0.405,0.366,0.379,0.414,0.332,0.353,0.360,0.412,0.381,0.394,0.393,0.356,0.388,0.426,0.402,0.404,0.345,0.328,0.421,0.373,0.419,0.388,0.359,0.357,0.407,0.415,0.380,0.395,0.358,0.346,0.405,0.387,0.411,0.405,0.368
Ref_Well_Name=A01,A01,A01,A01,A01,A01,A01,A01,A01,A01,A01,A01,A01,A01,A01,A01,A01,A01,A01,A01,A01,A01,A01,A01,A01,A01,A01,A01,A01,A01,A01,A01,A01,A01,A01,A01,A01,A01,A01,A01,A01,A01,A01,A01,A01,A01,A01,A01,A01,A01,A01,A01,A01,A01,A01,A01,A01,A01,A01,A01,A01,A01,A01,A01,A01,A01,A01,A01,A01,A01,A01,A01,A01,A01,A01,A01,A01,A01,A01,A01,A01,A01,A01,A01,A01,A01,A01,A01,A01,A01,A01,A01,A01,A01,A01,A01
Ratio_Avg_G=NaN,0.000,0.000,0.000,0.000,0.000,NaN,0.000,0.000,0.000,0.000,0.000,NaN,0.000,0.000,0.000,0.000,0.000,NaN,0.000,0.000,0.000,0.000,0.000,0.000,0.000,0.000,0.000,0.000,0.000,NaN,0.000,0.000,0.000,0.000,0.000,NaN,0.000,0.000,0.000,0.000,0.000,NaN,0.000,0.000,0.000,0.000,0.000,0.000,0.000,0.000,0.000,0.000,0.000,0.000,0.000,0.000,0.000,0.000,0.000,0.000,0.000,0.000,0.000,0.000,0.000,0.000,0.000,0.000,0.000,0.000,0.000,0.000,0.000,0.000,0.000,0.000,0.000,0.000,0.000,0.000,0.000,0.000,0.000,0.000,0.000,0.000,0.000,0.000,0.000,0.000,0.000,0.000,0.000,0.000,0.000
Ratio_Fit_G=NaN,NaN,NaN,NaN,NaN,NaN,NaN,NaN,NaN,NaN,NaN,NaN,NaN,NaN,NaN,NaN,NaN,NaN,NaN,NaN,NaN,NaN,NaN,NaN,NaN,NaN,NaN,NaN,NaN,NaN,NaN,NaN,NaN,NaN,NaN,NaN,NaN,NaN,NaN,NaN,NaN,NaN,NaN,NaN,NaN,NaN,NaN,NaN,NaN,NaN,NaN,NaN,NaN,NaN,NaN,NaN,NaN,NaN,NaN,NaN,NaN,NaN,NaN,NaN,NaN,NaN,NaN,NaN,NaN,NaN,NaN,NaN,NaN,NaN,NaN,NaN,NaN,NaN,NaN,NaN,NaN,NaN,NaN,NaN,NaN,NaN,NaN,NaN,NaN,NaN,NaN,NaN,NaN,NaN,NaN,NaN
Ratio_G_Int=NaN,0.000,0.000,0.000,0.000,0.000,NaN,0.000,0.000,0.000,0.000,0.000,NaN,0.000,0.000,0.000,0.000,0.000,NaN,0.000,0.000,0.000,0.000,0.000,0.000,0.000,0.000,0.000,0.000,0.000,NaN,0.000,0.000,0.000,0.000,0.000,NaN,0.000,0.000,0.000,0.000,0.000,NaN,0.000,0.000,0.000,0.000,0.000,0.000,0.000,0.000,0.000,0.000,0.000,0.000,0.000,0.000,0.000,0.000,0.000,0.000,0.000,0.000,0.000,0.000,0.000,0.000,0.000,0.000,0.000,0.000,0.000,0.000,0.000,0.000,0.000,0.000,0.000,0.000,0.000,0.000,0.000,0.000,0.000,0.000,0.000,0.000,0.000,0.000,0.000,0.000,0.000,0.000,0.000,0.000,0.000
Ratio_t0_Fit=NaN,NaN,NaN,NaN,NaN,NaN,NaN,NaN,NaN,NaN,NaN,NaN,NaN,NaN,NaN,NaN,NaN,NaN,NaN,NaN,NaN,NaN,NaN,NaN,NaN,NaN,NaN,NaN,NaN,NaN,NaN,NaN,NaN,NaN,NaN,NaN,NaN,NaN,NaN,NaN,NaN,NaN,NaN,NaN,NaN,NaN,NaN,NaN,NaN,NaN,NaN,NaN,NaN,NaN,NaN,NaN,NaN,NaN,NaN,NaN,NaN,NaN,NaN,NaN,NaN,NaN,NaN,NaN,NaN,NaN,NaN,NaN,NaN,NaN,NaN,NaN,NaN,NaN,NaN,NaN,NaN,NaN,NaN,NaN,NaN,NaN,NaN,NaN,NaN,NaN,NaN,NaN,NaN,NaN,NaN,NaN
Ratio_t0_G_Int=NaN,-0.000,-0.000,-0.000,-0.000,0.000,NaN,-0.000,-0.000,-0.000,-0.000,-0.000,NaN,-0.000,-0.000,-0.000,-0.000,-0.000,NaN,-0.000,-0.000,0.000,-0.000,-0.000,NaN,-0.000,-0.000,-0.000,-0.000,-0.000,NaN,-0.000,-0.000,0.000,-0.000,-0.000,NaN,-0.000,-0.000,0.000,-0.000,-0.000,NaN,-0.000,-0.000,0.000,-0.000,-0.000,-0.000,-0.000,0.000,-0.000,-0.000,-0.000,-0.000,-0.000,-0.000,-0.000,-0.000,-0.000,-0.000,-0.000,-0.000,-0.000,-0.000,-0.000,-0.000,-0.000,-0.000,-0.000,-0.000,-0.000,-0.000,-0.000,-0.000,-0.000,-0.000,-0.000,-0.000,-0.000,-0.000,-0.000,-0.000,-0.000,-0.000,-0.000,-0.000,-0.000,-0.000,-0.000,-0.000,-0.000,-0.000,-0.000,-0.000,-0.000
Ref_Curve_Array=1,1,1,1,1,1,1,1,1,1,1,1,1,1,1,1,1,1,1,1,1,1,1,1,1,1,1,1,1,1,1,1,1,1,1,1,1,1,1,1,1,1,1,1,1,1,1,1,1,1,1,1,1,1,1,1,1,1,1,1,1,1,1,1,1,1,1,1,1,1,1,1,1,1,1,1,1,1,1,1,1,1,1,1,1,1,1,1,1,1,1,1,1,1,1,1
Default_ref=0
Comm_Map=,,,,,
Comm_Consol=,,,,,,,,
Comm_Screen=,,,,,
Analysis_Set=A,A,A,A,A,A,A,A,A,A,A,A,A,A,A,A,A,A,A,A,A,A,A,A,A,A,A,A,A,A,A,A,A,A,A,A,A,A,A,A,A,A,A,A,A,A,A,A,A,A,A,A,A,A,A,A,A,A,A,A,A,A,A,A,A,A,A,A,A,A,A,A,A,A,A,A,A,A,A,A,A,A,A,A,A,A,A,A,A,A,A,A,A,A,A,A
Ref_Type=single_ref,single_ref,single_ref,single_ref,single_ref,single_ref,single_ref,single_ref,single_ref,single_ref,single_ref,single_ref,single_ref,single_ref,single_ref,single_ref,single_ref,single_ref,single_ref,single_ref,single_ref,single_ref,single_ref,single_ref,single_ref,single_ref,single_ref,single_ref,single_ref,single_ref,single_ref,single_ref,single_ref,single_ref,single_ref,single_ref,single_ref,single_ref,single_ref,single_ref,single_ref,single_ref,single_ref,single_ref,single_ref,single_ref,single_ref,single_ref,single_ref,single_ref,single_ref,single_ref,single_ref,single_ref,single_ref,single_ref,single_ref,single_ref,single_ref,single_ref,single_ref,single_ref,single_ref,single_ref,single_ref,single_ref,single_ref,single_ref,single_ref,single_ref,single_ref,single_ref,single_ref,single_ref,single_ref,single_ref,single_ref,single_ref,single_ref,single_ref,single_ref,single_ref,single_ref,single_ref,single_ref,single_ref,single_ref,single_ref,single_ref,single_ref,single_ref,single_ref,single_ref,single_ref,single_ref,single_ref
Wells_In_Use=0,0,0,0,0,0,0,0,0,0,0,0,0,0,0,0,0,0,0,0,0,0,0,0,0,0,0,0,0,0,0,0,0,0,0,0,0,0,0,0,0,0,0,0,0,0,0,0,0,0,0,0,0,0,0,0,0,0,0,0,0,0,0,0,0,0,0,0,0,0,0,0,0,0,0,0,0,0,0,0,0,0,0,0,0,0,0,0,0,0,0,0,0,0,0,0
pv_to_plate_order=no
[Flor:]
[Flor2:]
[Lumin:]
[Data:]
Read=DateTime	RunT[s]	Temp	Well_1	Well_2	Well_3	Well_4	Well_5	Well_6	Well_7	Well_8	Well_9	Well_10	Well_11	Well_12	Well_13	Well_14	Well_15	Well_16	Well_17	Well_18	Well_19	Well_20	Well_21	Well_22	Well_23	Well_24	Well_25	Well_26	Well_27	Well_28	Well_29	Well_30	Well_31	Well_32	Well_33	Well_34	Well_35	Well_36	Well_37	Well_38	Well_39	Well_40	Well_41	Well_42	Well_43	Well_44	Well_45	Well_46	Well_47	Well_48	Well_49	Well_50	Well_51	Well_52	Well_53	Well_54	Well_55	Well_56	Well_57	Well_58	Well_59	Well_60	Well_61	Well_62	Well_63	Well_64	Well_65	Well_66	Well_67	Well_68	Well_69	Well_70	Well_71	Well_72	Well_73	Well_74	Well_75	Well_76	Well_77	Well_78	Well_79	Well_80	Well_81	Well_82	Well_83	Well_84	Well_85	Well_86	Well_87	Well_88	Well_89	Well_90	Well_91	Well_92	Well_93	Well_94	Well_95	Well_96
1=16:57:24	821	298	0.1033	0.0936	0.0912	0.0922	0.0917	0.0855	0.0852	0.0906	0.0886	0.0906	0.0917	0.0721	0.0918	0.0890	0.0851	0.0857	0.0877	0.0866	0.0849	0.0868	0.0867	0.0889	0.0889	0.0744	0.1006	0.0925	0.0875	0.0827	0.0882	0.0818	0.0852	0.0858	0.0853	0.0860	0.0880	0.0768	0.0870	0.0856	0.0881	0.0819	0.0823	0.0808	0.0821	0.0820	0.0816	0.0830	0.0990	0.0753	0.1042	0.0870	0.0847	0.0877	0.0847	0.0819	0.0830	0.0828	0.0840	0.0860	0.0855	0.0730	0.0830	0.0847	0.0841	0.0820	0.0858	0.0802	0.0826	0.0862	0.0859	0.0930	0.0859	0.0717	0.1195	0.0884	0.0878	0.0844	0.0849	0.0829	0.0880	0.0868	0.0896	0.0890	0.0919	0.0754	0.0869	0.0879	0.0873	0.0836	0.0835	0.0820	0.0818	0.0871	0.0881	0.0916	0.0936	0.0781
2=17:12:05	1702	301	0.1049	0.0969	0.0916	0.0936	0.0963	0.0870	0.0839	0.0948	0.0904	0.0905	0.0925	0.0730	0.0907	0.0851	0.0862	0.0879	0.0892	0.0835	0.0846	0.0867	0.0867	0.0936	0.0908	0.0744	0.0938	0.0949	0.0934	0.0805	0.0902	0.0821	0.0899	0.0858	0.0875	0.0880	0.0896	0.0781	0.0843	0.0885	0.0864	0.0847	0.0817	0.0871	0.0814	0.0824	0.0856	0.0848	0.0968	0.0742	0.1073	0.0841	0.0864	0.0850	0.0857	0.0852	0.0866	0.0831	0.0841	0.0866	0.0889	0.0719	0.0842	0.0873	0.0842	0.0855	0.0863	0.0831	0.0833	0.0857	0.0864	0.0921	0.0866	0.0734	0.1257	0.0889	0.0885	0.0939	0.0865	0.0816	0.0864	0.0932	0.0902	0.0877	0.0937	0.0743	0.0889	0.0884	0.0906	0.0846	0.0845	0.0837	0.0881	0.0873	0.0875	0.0910	0.0912	0.0767
3=17:26:00	2536	301	0.1029	0.0925	0.0897	0.0882	0.0903	0.0886	0.0847	0.0909	0.0905	0.0899	0.0960	0.0729	0.0945	0.0878	0.0853	0.0863	0.0895	0.0876	0.0863	0.0891	0.0880	0.0946	0.0945	0.0793	0.0982	0.0916	0.0876	0.0832	0.0892	0.0827	0.0846	0.0884	0.0896	0.0903	0.1030	0.0773	0.0865	0.0881	0.0857	0.0832	0.0841	0.0838	0.0862	0.0848	0.0856	0.0914	0.1052	0.0766	0.0992	0.0866	0.0827	0.0879	0.0853	0.0819	0.0882	0.0882	0.0865	0.0866	0.0907	0.0727	0.0816	0.0865	0.0823	0.0832	0.0883	0.0871	0.0826	0.0910	0.0942	0.0992	0.0873	0.0730	0.1088	0.0877	0.0851	0.0842	0.0866	0.0917	0.0886	0.1213	0.0907	0.0896	0.0971	0.0744	0.0856	0.0877	0.0885	0.0852	0.0863	0.0896	0.0889	0.0865	0.0898	0.1033	0.1025	0.0793
4=17:40:39	3416	301	0.1055	0.0933	0.0915	0.0892	0.0912	0.0877	0.0863	0.0896	0.0889	0.0960	0.0985	0.0742	0.0934	0.0902	0.0890	0.0891	0.0903	0.0883	0.0865	0.0886	0.0858	0.0923	0.0870	0.0716	0.1030	0.0936	0.0903	0.0840	0.0903	0.0834	0.0850	0.0876	0.0861	0.0856	0.1072	0.0749	0.0850	0.0863	0.0890	0.0852	0.0851	0.0842	0.0849	0.0836	0.0867	0.0847	0.0938	0.0746	0.1070	0.0856	0.0860	0.0887	0.0857	0.0836	0.0843	0.0859	0.0832	0.0879	0.0845	0.0718	0.0860	0.0856	0.0865	0.0836	0.0865	0.0837	0.0826	0.0889	0.0863	0.0926	0.0866	0.0739	0.1223	0.0883	0.0868	0.0851	0.0853	0.0814	0.0851	0.0884	0.0894	0.0875	0.0897	0.0725	0.0861	0.0871	0.0907	0.0854	0.0947	0.0818	0.0850	0.0858	0.0885	0.0914	0.0984	0.0819
5=17:55:19	4295	296	0.0982	0.0934	0.0914	0.0894	0.0908	0.0864	0.0870	0.0900	0.0879	0.0948	0.0965	0.0698	0.0908	0.0902	0.0853	0.0866	0.0857	0.0868	0.0859	0.0879	0.0853	0.0894	0.0950	0.0754	0.0985	0.0917	0.0911	0.0809	0.0902	0.0814	0.0849	0.0869	0.0872	0.0862	0.0975	0.0781	0.0855	0.0872	0.0895	0.0830	0.0838	0.0814	0.0825	0.0837	0.0859	0.0861	0.0975	0.0778	0.1187	0.0854	0.0861	0.0881	0.0859	0.0836	0.0828	0.0833	0.0845	0.0879	0.0876	0.0741	0.0831	0.0828	0.0862	0.0826	0.0883	0.0818	0.0825	0.0885	0.0843	0.0910	0.0895	0.0724	0.1230	0.0863	0.0858	0.0842	0.0827	0.0813	0.0871	0.0816	0.0881	0.0880	0.0928	0.0716	0.0870	0.0835	0.0903	0.0822	0.0863	0.0860	0.0827	0.0842	0.0863	0.0861	0.0909	0.0767
6=18:09:59	5175	298	0.1066	0.0934	0.0920	0.0911	0.0912	0.0859	0.0863	0.0911	0.0898	0.0927	0.0965	0.0723	0.0914	0.0891	0.0871	0.0855	0.0887	0.0872	0.0857	0.0880	0.0856	0.0912	0.0921	0.0778	0.0957	0.0897	0.0897	0.0845	0.0860	0.0817	0.0848	0.0893	0.0858	0.0874	0.1000	0.0752	0.0875	0.0864	0.0873	0.0833	0.0845	0.0837	0.0833	0.0871	0.0854	0.0845	0.0982	0.0762	0.1033	0.0862	0.0864	0.0865	0.0851	0.0844	0.0844	0.0860	0.0819	0.0870	0.0972	0.0717	0.0843	0.0865	0.0838	0.0821	0.0873	0.0835	0.0831	0.0856	0.0857	0.0892	0.0896	0.0732	0.1151	0.0875	0.0869	0.0856	0.0845	0.0834	0.0867	0.0886	0.0873	0.0889	0.1010	0.0712	0.0860	0.0857	0.0903	0.0832	0.0841	0.0825	0.0832	0.0866	0.0882	0.1053	0.0944	0.0791
7=18:24:38	6055	298	0.1077	0.0984	0.0925	0.0924	0.0961	0.0921	0.0913	0.0940	0.0915	0.0974	0.0959	0.0740	0.0923	0.0892	0.0865	0.0879	0.0895	0.0905	0.0885	0.0915	0.0886	0.0960	0.0906	0.0740	0.1064	0.0937	0.0928	0.0841	0.0894	0.0846	0.0859	0.0914	0.0870	0.0897	0.0979	0.0760	0.0889	0.0884	0.0909	0.0861	0.0872	0.0848	0.0870	0.0880	0.0869	0.0851	0.0980	0.0756	0.1123	0.0881	0.0887	0.0890	0.0878	0.0827	0.0870	0.0859	0.0831	0.0868	0.0890	0.0728	0.0846	0.0857	0.0891	0.0846	0.0864	0.0852	0.0861	0.0876	0.0873	0.0946	0.0867	0.0757	0.1247	0.0858	0.0876	0.0882	0.0891	0.0827	0.0875	0.0874	0.0913	0.0918	0.0945	0.0743	0.0895	0.0880	0.0940	0.0854	0.0869	0.0871	0.0843	0.0878	0.0906	0.0942	0.0951	0.0815
8=18:39:18	6934	301	0.1052	0.0979	0.0902	0.0915	0.0912	0.0907	0.0885	0.0929	0.0893	0.0944	0.0963	0.0738	0.0937	0.0885	0.0866	0.0843	0.0910	0.0888	0.0879	0.0898	0.0871	0.0914	0.0936	0.0775	0.0979	0.0950	0.0906	0.0832	0.0884	0.0840	0.0850	0.0899	0.0850	0.0916	0.0973	0.0756	0.0889	0.0885	0.0882	0.0861	0.0849	0.0837	0.0861	0.0855	0.0882	0.0864	0.0979	0.0791	0.0955	0.0875	0.0855	0.0859	0.0831	0.0867	0.0849	0.0858	0.0822	0.0893	0.0861	0.0726	0.0827	0.0859	0.0844	0.0835	0.0880	0.0827	0.0830	0.0846	0.0855	0.0943	0.0876	0.0777	0.1175	0.0881	0.0876	0.0879	0.0862	0.0821	0.0880	0.0891	0.0895	0.0896	0.0940	0.0739	0.0858	0.0878	0.0897	0.0840	0.0869	0.0830	0.0852	0.0878	0.0903	0.0895	0.0956	0.0770
9=18:53:57	7814	300	0.1044	0.0975	0.0946	0.0939	0.0956	0.0915	0.0927	0.0932	0.0921	0.0936	0.0977	0.0739	0.0953	0.0913	0.0881	0.0881	0.0897	0.0883	0.0879	0.0888	0.0877	0.0936	0.0926	0.0825	0.0965	0.0946	0.0917	0.0842	0.0925	0.0852	0.0863	0.0895	0.0864	0.0905	0.0980	0.0773	0.0888	0.0904	0.0865	0.0852	0.0853	0.0862	0.0863	0.0866	0.0859	0.0899	0.0974	0.0762	0.1066	0.0865	0.0884	0.0880	0.0871	0.0828	0.0859	0.0872	0.0837	0.0918	0.0876	0.0748	0.0855	0.0862	0.0871	0.0861	0.0860	0.0851	0.0841	0.0891	0.0905	0.0968	0.0874	0.0755	0.1248	0.0884	0.0876	0.0878	0.0890	0.0834	0.0902	0.0897	0.0926	0.0891	0.0947	0.0744	0.0892	0.0906	0.0915	0.0841	0.0877	0.0865	0.0893	0.0884	0.0891	0.0925	0.0949	0.0827
10=19:08:37	8693	301	0.1094	0.0933	0.0904	0.0886	0.0894	0.0887	0.0891	0.0893	0.0896	0.0932	0.0967	0.0720	0.0921	0.0876	0.0874	0.0854	0.0902	0.0854	0.0844	0.0889	0.0859	0.0941	0.0890	0.0738	0.1070	0.0921	0.0902	0.0849	0.0883	0.0832	0.0832	0.0896	0.0863	0.0887	0.0930	0.0764	0.0889	0.0870	0.0893	0.0826	0.0868	0.0809	0.0883	0.0855	0.0837	0.0853	0.0955	0.0765	0.1056	0.0865	0.0859	0.0886	0.0871	0.0863	0.0849	0.0852	0.0825	0.0906	0.0885	0.0722	0.0862	0.0845	0.0860	0.0828	0.0877	0.0825	0.0827	0.0845	0.0867	0.0929	0.0839	0.0743	0.1148	0.0875	0.0859	0.0877	0.0850	0.0855	0.0870	0.0874	0.0873	0.0904	0.0932	0.0727	0.0875	0.0881	0.0896	0.0818	0.0850	0.0881	0.0878	0.0856	0.0865	0.0941	0.0900	0.0788
11=19:23:16	9573	301	0.1060	0.0988	0.0940	0.0914	0.0945	0.0923	0.0923	0.0905	0.0903	0.0951	0.0965	0.0732	0.0907	0.0927	0.0889	0.0882	0.0909	0.0885	0.0861	0.0899	0.0871	0.0949	0.0989	0.0756	0.1019	0.0933	0.0928	0.0866	0.0920	0.0825	0.0862	0.0898	0.0861	0.0885	0.1029	0.0756	0.0909	0.0880	0.0902	0.0836	0.0847	0.0855	0.0857	0.0864	0.0847	0.0863	0.1048	0.0743	0.1133	0.0892	0.0869	0.0901	0.0874	0.0847	0.0855	0.0885	0.0838	0.0895	0.0878	0.0741	0.0864	0.0864	0.0859	0.0833	0.0904	0.0828	0.0834	0.0883	0.0881	0.0953	0.0844	0.0741	0.1312	0.0884	0.0865	0.0886	0.0891	0.0847	0.0912	0.0875	0.0906	0.0879	0.1031	0.0728	0.0881	0.0876	0.0914	0.0839	0.0853	0.0880	0.0856	0.0864	0.0892	0.0901	0.0981	0.0752
12=19:37:56	10453	298	0.1080	0.0989	0.0931	0.0941	0.0924	0.0927	0.0897	0.0939	0.0915	0.0940	0.0961	0.0728	0.0957	0.0920	0.0887	0.0890	0.0912	0.0890	0.0870	0.0910	0.0858	0.0929	0.0968	0.0768	0.0995	0.0948	0.0923	0.0867	0.0909	0.0849	0.0875	0.0911	0.0878	0.0888	0.0987	0.0778	0.0897	0.0904	0.0897	0.0846	0.0863	0.0859	0.0873	0.0870	0.0871	0.0867	0.1017	0.0772	0.1022	0.0896	0.0881	0.0872	0.0874	0.0864	0.0884	0.0869	0.0838	0.0890	0.0903	0.0743	0.0864	0.0874	0.0877	0.0851	0.0896	0.0839	0.0851	0.0874	0.0887	0.0959	0.0873	0.0762	0.1251	0.0892	0.0881	0.0852	0.0863	0.0841	0.0938	0.0877	0.0930	0.0894	0.0971	0.0743	0.0899	0.0897	0.0912	0.0867	0.0849	0.0851	0.0848	0.0888	0.0892	0.0948	0.0959	0.0779
13=19:52:36	11332	300	0.1122	0.0983	0.0925	0.0927	0.0945	0.0910	0.0900	0.0956	0.0913	0.0937	0.0969	0.0738	0.0940	0.0895	0.0891	0.0875	0.0916	0.0934	0.0881	0.0906	0.0876	0.0946	0.0937	0.0735	0.1031	0.0951	0.0897	0.0841	0.0909	0.0861	0.0878	0.0895	0.0886	0.0915	0.0967	0.0747	0.0907	0.0884	0.0906	0.0855	0.0865	0.0863	0.0880	0.0869	0.0856	0.0879	0.1005	0.0777	0.1077	0.0901	0.0864	0.0893	0.0875	0.0855	0.0875	0.0869	0.0832	0.0910	0.0912	0.0729	0.0864	0.0867	0.0858	0.0825	0.0889	0.0849	0.0843	0.0880	0.0885	0.0948	0.0897	0.0765	0.1200	0.0914	0.0895	0.0893	0.0884	0.0861	0.0872	0.0901	0.0906	0.0905	0.0923	0.0733	0.0891	0.0890	0.0921	0.0858	0.0868	0.0853	0.0870	0.0886	0.0906	0.0902	0.0964	0.0783
14=20:07:15	12212	301	0.1103	0.0953	0.0925	0.0918	0.0922	0.0919	0.0893	0.0935	0.0902	0.0943	0.0964	0.0702	0.0938	0.0892	0.0887	0.0880	0.0896	0.0898	0.0861	0.0912	0.0868	0.0954	0.0972	0.0725	0.0992	0.0922	0.0937	0.0862	0.0895	0.0861	0.0869	0.0900	0.0879	0.0904	0.0982	0.0764	0.0903	0.0902	0.0889	0.0841	0.0867	0.0851	0.0886	0.0881	0.0845	0.0873	0.1027	0.0726	0.1022	0.0890	0.0860	0.0874	0.0873	0.0867	0.0841	0.0871	0.0812	0.0901	0.0890	0.0747	0.0865	0.0864	0.0859	0.0840	0.0877	0.0851	0.0879	0.0885	0.0888	0.0956	0.0900	0.0726	0.1184	0.0890	0.0879	0.0877	0.0861	0.0855	0.0905	0.0906	0.0904	0.0886	0.0961	0.0740	0.0882	0.0873	0.0920	0.0862	0.0872	0.0874	0.0854	0.0894	0.0918	0.0914	0.0976	0.0775
15=20:21:55	13091	301	0.1135	0.0936	0.0882	0.0883	0.0899	0.0918	0.0860	0.0904	0.0875	0.0929	0.0951	0.0699	0.0898	0.0856	0.0881	0.0830	0.0876	0.0875	0.0852	0.0893	0.0855	0.0926	0.0879	0.0701	0.1006	0.0920	0.0937	0.0843	0.0878	0.0834	0.0854	0.0872	0.0840	0.0877	0.0941	0.0741	0.0866	0.0857	0.0885	0.0801	0.0819	0.0817	0.0849	0.0830	0.0832	0.0866	0.0984	0.0750	0.1033	0.0878	0.0823	0.0852	0.0828	0.0851	0.0828	0.0824	0.0795	0.0864	0.0885	0.0677	0.0844	0.0840	0.0826	0.0803	0.0861	0.0823	0.0832	0.0865	0.0849	0.0952	0.0858	0.0725	0.1281	0.0862	0.0827	0.0853	0.0839	0.0829	0.0850	0.0885	0.0865	0.0879	0.0901	0.0717	0.0856	0.0875	0.0903	0.0831	0.0840	0.0833	0.0827	0.0828	0.0865	0.0874	0.0931	0.0741
16=20:36:35	13971	300	0.1175	0.0965	0.0920	0.0905	0.0935	0.0909	0.0860	0.0921	0.0912	0.0965	0.0972	0.0708	0.0942	0.0880	0.0877	0.0874	0.0911	0.0889	0.0896	0.0904	0.0868	0.0960	0.0970	0.0720	0.1035	0.0941	0.0923	0.0855	0.0908	0.0858	0.0861	0.0903	0.0849	0.0896	0.1059	0.0764	0.0904	0.0904	0.0884	0.0842	0.0859	0.0855	0.0845	0.0852	0.0861	0.0922	0.1021	0.0749	0.1056	0.0890	0.0849	0.0904	0.0867	0.0860	0.0853	0.0874	0.0827	0.0900	0.0967	0.0706	0.0866	0.0891	0.0852	0.0844	0.0905	0.0852	0.0852	0.0878	0.0880	0.0969	0.0943	0.0735	0.1234	0.0902	0.0851	0.0876	0.0902	0.0861	0.0880	0.0928	0.0948	0.0920	0.0971	0.0746	0.0910	0.0890	0.0926	0.0879	0.0887	0.0857	0.0862	0.0990	0.0912	0.0978	0.0953	0.0739
17=20:51:14	14851	301	0.1089	0.0942	0.0949	0.0936	0.0950	0.0909	0.0888	0.0938	0.0926	0.0993	0.1003	0.0727	0.0964	0.0919	0.0885	0.0880	0.0919	0.1044	0.0891	0.0922	0.0882	0.0960	0.0956	0.0769	0.1010	0.0951	0.0919	0.0862	0.0913	0.0852	0.0903	0.0919	0.0886	0.0921	0.1008	0.0774	0.0914	0.0921	0.0889	0.0870	0.0872	0.0866	0.0881	0.0887	0.0859	0.0881	0.0996	0.0781	0.1041	0.0889	0.0888	0.0917	0.0896	0.0870	0.0887	0.0885	0.0829	0.0914	0.0943	0.0711	0.0852	0.0873	0.0861	0.0866	0.0883	0.0868	0.0858	0.0905	0.0877	0.0945	0.0982	0.0736	0.1301	0.0909	0.0900	0.0883	0.0926	0.0879	0.0929	0.0928	0.0945	0.0951	0.0977	0.0805	0.0883	0.0904	0.0921	0.0891	0.0865	0.0902	0.0874	0.0921	0.0907	0.0912	0.0957	0.0755
18=21:05:54	15730	300	0.1109	0.0955	0.0952	0.0930	0.0956	0.0924	0.0889	0.0963	0.0938	0.0980	0.0992	0.0716	0.0945	0.0926	0.0896	0.0880	0.0908	0.0898	0.0898	0.0896	0.0873	0.0970	0.0971	0.0791	0.1057	0.0962	0.0945	0.0862	0.0918	0.0854	0.0881	0.0909	0.0892	0.0906	0.0979	0.0757	0.0901	0.0926	0.0911	0.0842	0.0881	0.0850	0.0866	0.0859	0.0857	0.0892	0.1084	0.0753	0.1024	0.0868	0.0886	0.0900	0.0884	0.0868	0.0877	0.0861	0.0851	0.0908	0.1088	0.0724	0.0881	0.0883	0.0865	0.0851	0.0908	0.0872	0.0857	0.0885	0.0887	0.0964	0.0953	0.0742	0.1303	0.0910	0.0908	0.0917	0.0914	0.0863	0.0909	0.0904	0.0951	0.1056	0.1026	0.0793	0.0897	0.0893	0.0952	0.0871	0.0875	0.0867	0.0866	0.0899	0.0920	0.1182	0.0982	0.0753
19=21:20:33	16610	301	0.1103	0.0949	0.0937	0.0926	0.0939	0.0884	0.0865	0.0951	0.0901	0.0947	0.0995	0.0697	0.0933	0.0903	0.0881	0.0847	0.0906	0.0892	0.0878	0.0914	0.0858	0.0930	0.0939	0.0702	0.1139	0.0942	0.0887	0.0839	0.0893	0.0859	0.0859	0.0899	0.0869	0.0876	0.1019	0.0754	0.0900	0.0881	0.0882	0.0833	0.0877	0.0856	0.0874	0.0874	0.0856	0.0869	0.1020	0.0779	0.1087	0.0893	0.0839	0.0909	0.0857	0.0866	0.0843	0.0879	0.0815	0.0911	0.0899	0.0727	0.0879	0.0865	0.0874	0.0847	0.0881	0.0836	0.0842	0.0893	0.0849	0.0963	0.0939	0.0745	0.1207	0.0906	0.0863	0.0890	0.0864	0.0846	0.0869	0.0926	0.0916	0.0922	0.0968	0.0717	0.0885	0.0877	0.0946	0.0848	0.0918	0.0858	0.0863	0.0943	0.0902	0.0912	0.0939	0.0805
20=21:35:13	17489	298	0.1110	0.1015	0.0991	0.0951	0.0989	0.0993	0.0911	0.0986	0.0936	0.1010	0.1051	0.0750	0.0985	0.0952	0.0928	0.0921	0.0947	0.0933	0.0912	0.0945	0.0919	0.1002	0.1002	0.0745	0.1058	0.0980	0.0948	0.0892	0.0961	0.0887	0.0916	0.0950	0.0922	0.0977	0.1019	0.0780	0.0945	0.0931	0.0941	0.0892	0.0873	0.0884	0.0914	0.0915	0.0897	0.0914	0.1067	0.0773	0.1122	0.0949	0.0915	0.0931	0.0941	0.0887	0.0903	0.0923	0.0881	0.0932	0.0942	0.0729	0.0912	0.0916	0.0917	0.0883	0.0907	0.0879	0.0880	0.0907	0.0924	0.0988	0.0904	0.0739	0.1302	0.0920	0.0924	0.0913	0.0909	0.0890	0.0922	0.0975	0.0968	0.0937	0.0988	0.0741	0.0930	0.0929	0.0975	0.0900	0.0909	0.0904	0.0872	0.0963	0.0936	0.0947	0.0995	0.0803
21=21:49:53	18369	300	0.1140	0.1016	0.1010	0.0964	0.1006	0.0968	0.0931	0.0998	0.0917	0.1008	0.1040	0.0733	0.0994	0.0977	0.0921	0.0940	0.0959	0.0951	0.0934	0.0958	0.0934	0.1009	0.1027	0.0828	0.1123	0.0994	0.0952	0.0921	0.0955	0.0896	0.0924	0.0974	0.0917	0.0946	0.1072	0.0768	0.0956	0.0939	0.0946	0.0892	0.0923	0.0902	0.0903	0.0921	0.0907	0.0949	0.1105	0.0778	0.1254	0.0934	0.0933	0.0930	0.0926	0.0914	0.0908	0.0913	0.0882	0.0958	0.0953	0.0736	0.0920	0.0910	0.0902	0.0891	0.0932	0.0900	0.0890	0.0930	0.0909	0.0996	0.1025	0.0792	0.1291	0.0944	0.0914	0.0949	0.0920	0.0886	0.0933	0.1043	0.0991	0.0945	0.1033	0.0745	0.0942	0.0954	0.0977	0.0884	0.0910	0.0897	0.0919	0.0939	0.0950	0.1021	0.1019	0.0773
22=22:04:32	19249	301	0.1150	0.1000	0.0981	0.0974	0.0979	0.0980	0.0972	0.1003	0.0946	0.0990	0.1029	0.0719	0.0995	0.0924	0.0927	0.0920	0.0960	0.0965	0.0930	0.0957	0.0900	0.1012	0.0982	0.0736	0.1055	0.1001	0.0954	0.0906	0.0941	0.0873	0.0929	0.0933	0.0911	0.0957	0.1019	0.0766	0.0941	0.0930	0.0936	0.0880	0.0883	0.0890	0.0884	0.0919	0.0900	0.0951	0.1055	0.0765	0.1109	0.0933	0.0908	0.0912	0.0906	0.0910	0.0894	0.0908	0.0836	0.0943	0.0950	0.0712	0.0925	0.0900	0.0907	0.0885	0.0923	0.0859	0.0891	0.0932	0.0925	0.1012	0.0910	0.0756	0.1311	0.0922	0.0909	0.0906	0.0905	0.0882	0.0911	0.0931	0.0958	0.0945	0.0990	0.0726	0.0936	0.0929	0.0966	0.0907	0.0904	0.0904	0.0892	0.0949	0.0950	0.0971	0.0993	0.0778
23=22:19:12	20128	301	0.1109	0.1024	0.0969	0.0970	0.0992	0.0969	0.0947	0.1005	0.0939	0.1001	0.1031	0.0697	0.0993	0.0938	0.0889	0.0926	0.0945	0.0964	0.0903	0.0948	0.0894	0.0999	0.1009	0.0725	0.1089	0.0974	0.0929	0.0892	0.0955	0.0866	0.0922	0.0943	0.0921	0.1018	0.1018	0.0761	0.0922	0.0937	0.0921	0.0882	0.0885	0.0896	0.0889	0.0911	0.0883	0.0908	0.1093	0.0760	0.1165	0.0928	0.0880	0.0904	0.0911	0.0890	0.0880	0.0895	0.0877	0.0944	0.0918	0.0697	0.0906	0.0890	0.0900	0.0867	0.0911	0.0871	0.0869	0.0927	0.0891	0.0987	0.0908	0.0736	0.1345	0.0911	0.0893	0.0913	0.0895	0.0862	0.0915	0.0965	0.0966	0.0945	0.1006	0.0723	0.0956	0.0903	0.0978	0.0871	0.0907	0.0873	0.0869	0.0956	0.0956	0.0966	0.1025	0.0756
24=22:33:52	21008	301	0.1173	0.1045	0.0990	0.0974	0.1020	0.0989	0.0969	0.1008	0.0941	0.1058	0.1075	0.0734	0.1010	0.0973	0.0949	0.0915	0.0973	0.0983	0.0949	0.0972	0.0915	0.1031	0.1014	0.0772	0.1148	0.1033	0.0972	0.0918	0.0953	0.0898	0.0941	0.0966	0.0901	0.0964	0.1042	0.0790	0.0966	0.0954	0.0965	0.0902	0.0914	0.0898	0.0927	0.0929	0.0925	0.0956	0.1069	0.0810	0.1131	0.0953	0.0926	0.0944	0.0936	0.0924	0.0919	0.0919	0.0853	0.0962	0.0958	0.0743	0.0932	0.0943	0.0929	0.0874	0.0947	0.0912	0.0889	0.0937	0.0928	0.1019	0.0938	0.0776	0.1289	0.0956	0.0950	0.0942	0.0947	0.0907	0.0945	0.0943	0.0989	0.0967	0.1040	0.0761	0.0972	0.0966	0.1022	0.0922	0.0925	0.0932	0.0888	0.0965	0.0974	0.1024	0.1036	0.0787
25=22:48:31	21888	298	0.1155	0.1055	0.1016	0.0986	0.1012	0.0999	0.0992	0.1028	0.0942	0.1035	0.1054	0.0728	0.0982	0.0936	0.0942	0.0915	0.0964	0.1220	0.0895	0.0966	0.0901	0.1008	0.1022	0.0730	0.1164	0.1030	0.0981	0.0914	0.0963	0.0903	0.0918	0.0959	0.0891	0.0992	0.1035	0.0760	0.0951	0.0930	0.0961	0.0893	0.0902	0.0873	0.0920	0.0914	0.0919	0.0958	0.1047	0.0754	0.1128	0.0946	0.0930	0.0954	0.0936	0.0918	0.0901	0.0917	0.0858	0.0938	0.0951	0.0720	0.0935	0.0900	0.0917	0.0885	0.0934	0.0888	0.0891	0.0912	0.0905	0.0996	0.0924	0.0740	0.1316	0.0953	0.0923	0.0955	0.0931	0.0891	0.0953	0.0933	0.0984	0.0953	0.0987	0.0712	0.0951	0.0950	0.1029	0.0897	0.0934	0.0926	0.0921	0.0970	0.0950	0.0987	0.1079	0.0772
26=23:03:11	22767	300	0.1180	0.1048	0.1011	0.1012	0.1028	0.0995	0.0970	0.1035	0.0947	0.1057	0.1077	0.0734	0.1029	0.0995	0.0942	0.0952	0.0971	0.0980	0.0952	0.0968	0.0912	0.1041	0.1030	0.0771	0.1099	0.1026	0.0965	0.0920	0.0983	0.0912	0.0921	0.0954	0.0901	0.1001	0.1063	0.0770	0.0967	0.0976	0.0967	0.0894	0.0905	0.0907	0.0944	0.0934	0.0912	0.0938	0.1085	0.0771	0.1233	0.0965	0.0943	0.0947	0.0960	0.0909	0.0946	0.0905	0.0858	0.0944	0.0981	0.0727	0.0938	0.0937	0.0903	0.0917	0.0942	0.0914	0.0894	0.0936	0.0934	0.1039	0.0949	0.0768	0.1393	0.0936	0.0965	0.0916	0.0956	0.0888	0.0939	0.0940	0.0980	0.0956	0.1047	0.0735	0.0980	0.0947	0.1025	0.0903	0.0937	0.0923	0.0881	0.0966	0.0969	0.1033	0.1088	0.0762
27=23:17:50	23647	301	0.1156	0.1063	0.1034	0.1012	0.1071	0.1021	0.1024	0.1034	0.0953	0.1061	0.1097	0.0701	0.1030	0.0964	0.0941	0.0922	0.0978	0.0968	0.0959	0.0969	0.0907	0.1053	0.1060	0.0743	0.1137	0.1047	0.1033	0.0912	0.0998	0.0895	0.0925	0.0973	0.0929	0.1013	0.1065	0.0758	0.0962	0.0981	0.0990	0.0895	0.0916	0.0910	0.0941	0.0921	0.0919	0.0942	0.1097	0.0751	0.1184	0.0939	0.0937	0.0945	0.0933	0.0913	0.0928	0.0928	0.0858	0.0969	0.0958	0.0718	0.0933	0.0917	0.0917	0.0893	0.0963	0.0922	0.0898	0.0936	0.0919	0.0990	0.0964	0.0735	0.1409	0.0940	0.0939	0.0940	0.0932	0.0918	0.0954	0.0933	0.1004	0.0974	0.1048	0.0718	0.0957	0.0950	0.1030	0.0917	0.0908	0.0914	0.0877	0.0952	0.0984	0.1030	0.1099	0.0793
28=23:32:30	24527	298	0.1228	0.1111	0.1036	0.1060	0.1074	0.1043	0.1003	0.1081	0.0967	0.1105	0.1126	0.0741	0.1067	0.0995	0.1013	0.0969	0.1000	0.1019	0.0994	0.1012	0.0952	0.1090	0.1055	0.0772	0.1201	0.1066	0.1011	0.0946	0.1019	0.0945	0.1001	0.0997	0.0942	0.1040	0.1106	0.0806	0.1044	0.0985	0.1005	0.0961	0.0970	0.0929	0.0961	0.0976	0.0941	0.0988	0.1126	0.0809	0.1301	0.1013	0.0992	0.0982	0.0985	0.0948	0.0970	0.0950	0.0903	0.0987	0.1011	0.0724	0.0985	0.0972	0.0940	0.0928	0.0985	0.0933	0.0948	0.0995	0.0982	0.1051	0.0955	0.0775	0.1389	0.0980	0.0986	0.0958	0.0970	0.0944	0.1002	0.1000	0.1039	0.1001	0.1091	0.0751	0.1027	0.1000	0.1091	0.0914	0.0976	0.0958	0.0932	0.1002	0.1014	0.1077	0.1131	0.0768
29=23:47:10	25406	300	0.1160	0.1074	0.1023	0.1026	0.1063	0.1035	0.0998	0.1092	0.0967	0.1077	0.1139	0.0729	0.1052	0.0977	0.0963	0.0986	0.0998	0.1002	0.0962	0.1003	0.0916	0.1094	0.1068	0.0790	0.1132	0.1047	0.1007	0.0897	0.1014	0.0922	0.0973	0.1011	0.0956	0.1047	0.1075	0.0761	0.0987	0.0991	0.0996	0.0945	0.0938	0.0925	0.0965	0.0973	0.0930	0.0971	0.1127	0.0759	0.1180	0.0960	0.0969	0.0970	0.0981	0.0924	0.0949	0.0936	0.0884	0.0953	0.0999	0.0724	0.0960	0.0965	0.0939	0.0933	0.0963	0.0920	0.0934	0.0984	0.0961	0.1094	0.0959	0.0718	0.1477	0.0962	0.0980	0.0955	0.0975	0.0907	0.0971	0.0961	0.1048	0.1006	0.1076	0.0723	0.1015	0.0984	0.1074	0.0907	0.0938	0.0953	0.0919	0.0980	0.1003	0.1077	0.1153	0.0777
30=00:01:49	26286	298	0.1234	0.1109	0.1093	0.1060	0.1088	0.1037	0.1029	0.1117	0.0970	0.1108	0.1152	0.0746	0.1085	0.1000	0.1000	0.0995	0.1031	0.0999	0.1004	0.1057	0.0941	0.1110	0.1110	0.0770	0.1167	0.1082	0.1051	0.0950	0.1041	0.0947	0.0978	0.1027	0.0951	0.1047	0.1116	0.0778	0.1027	0.1037	0.1015	0.0969	0.0960	0.0932	0.0977	0.0967	0.0961	0.1014	0.1128	0.0780	0.1267	0.0997	0.0986	0.0995	0.0995	0.0943	0.0967	0.0967	0.0886	0.1013	0.1002	0.0737	0.0970	0.1000	0.0946	0.0953	0.1007	0.0952	0.0940	0.0985	0.0968	0.1096	0.0997	0.0748	0.1469	0.0988	0.1023	0.0982	0.1014	0.0930	0.1020	0.0991	0.1059	0.1015	0.1114	0.0727	0.1029	0.0997	0.1101	0.0955	0.0993	0.0979	0.0924	0.1016	0.1032	0.1096	0.1150	0.0816
31=00:16:29	27165	300	0.1321	0.1059	0.1055	0.1013	0.1107	0.1028	0.1007	0.1062	0.0931	0.1105	0.1114	0.0701	0.1025	0.0972	0.0962	0.0959	0.0987	0.0967	0.0958	0.0992	0.0897	0.1081	0.1060	0.0737	0.1227	0.1052	0.0998	0.0904	0.1015	0.0897	0.0940	0.0994	0.0914	0.1020	0.1102	0.0742	0.0996	0.0947	0.1005	0.0930	0.0933	0.0905	0.0954	0.0930	0.0900	0.0955	0.1120	0.0707	0.1210	0.0985	0.0930	0.0965	0.0971	0.0922	0.0940	0.0938	0.0868	0.0981	0.0982	0.0699	0.0945	0.0946	0.0909	0.0906	0.0989	0.0895	0.0918	0.0972	0.0916	0.1098	0.0943	0.0715	0.1501	0.0956	0.0962	0.0971	0.0959	0.0893	0.0945	0.0971	0.1036	0.1008	0.1088	0.0687	0.0980	0.0973	0.1080	0.0911	0.0963	0.0903	0.0898	0.1011	0.1010	0.1100	0.1141	0.0738
32=00:31:08	28045	298	0.1326	0.1122	0.1100	0.1071	0.1192	0.1064	0.1039	0.1134	0.0986	0.1112	0.1189	0.0732	0.1115	0.1031	0.1013	0.0998	0.1046	0.1051	0.1025	0.1043	0.0937	0.1128	0.1101	0.0720	0.1308	0.1111	0.1033	0.0952	0.1042	0.0965	0.0990	0.1054	0.0961	0.1066	0.1122	0.0773	0.1054	0.1009	0.1040	0.0974	0.0978	0.0954	0.0988	0.0983	0.0961	0.0981	0.1189	0.0806	0.1291	0.1030	0.1001	0.1006	0.0993	0.0963	0.0972	0.0973	0.0890	0.1024	0.1031	0.0715	0.1012	0.0976	0.0949	0.0945	0.1028	0.0938	0.0958	0.1011	0.0970	0.1120	0.1014	0.0727	0.1519	0.1011	0.1031	0.0985	0.0982	0.0938	0.0972	0.0995	0.1075	0.1047	0.1133	0.0735	0.1063	0.1010	0.1121	0.0940	0.1008	0.0954	0.0939	0.1061	0.1074	0.1107	0.1186	0.0756
33=00:45:48	28925	300	0.1385	0.1164	0.1144	0.1116	0.1209	0.1136	0.1074	0.1164	0.1019	0.1170	0.1218	0.0743	0.1149	0.1062	0.1052	0.1023	0.1063	0.1071	0.1054	0.1079	0.0998	0.1131	0.1151	0.0772	0.1329	0.1140	0.1067	0.0983	0.1076	0.0978	0.1024	0.1082	0.0984	0.1119	0.1160	0.0766	0.1088	0.1028	0.1069	0.0993	0.1027	0.0979	0.1026	0.1013	0.0967	0.1047	0.1220	0.0779	0.1356	0.1060	0.1023	0.1019	0.1024	0.0981	0.1019	0.1032	0.0911	0.1049	0.1096	0.0739	0.1024	0.1017	0.0998	0.0991	0.1038	0.0982	0.0978	0.1036	0.1007	0.1168	0.1050	0.0786	0.1502	0.1003	0.1039	0.0991	0.1009	0.1004	0.1022	0.1051	0.1101	0.1085	0.1147	0.0736	0.1068	0.1050	0.1162	0.0957	0.1077	0.0975	0.0941	0.1085	0.1100	0.1151	0.1211	0.0796
34=01:00:28	29804	300	0.1310	0.1099	0.1104	0.1062	0.1162	0.1069	0.1014	0.1118	0.0954	0.1166	0.1190	0.0682	0.1108	0.1001	0.0993	0.1001	0.1029	0.1038	0.1035	0.1047	0.0937	0.1130	0.1113	0.0755	0.1241	0.1093	0.1007	0.0947	0.1080	0.0932	0.0992	0.1063	0.0937	0.1091	0.1156	0.0756	0.1060	0.1023	0.1029	0.0963	0.0966	0.0945	0.0991	0.0996	0.0941	0.1016	0.1212	0.0701	0.1294	0.1017	0.1010	0.1011	0.1010	0.0930	0.0987	0.0974	0.0895	0.1028	0.1047	0.0693	0.1004	0.0997	0.0969	0.0957	0.1012	0.0945	0.0964	0.1028	0.0976	0.1133	0.0972	0.0717	0.1503	0.0996	0.0997	0.0984	0.1017	0.0936	0.1011	0.1020	0.1090	0.1034	0.1160	0.0719	0.1053	0.1032	0.1139	0.0938	0.1039	0.0943	0.0962	0.1044	0.1024	0.1117	0.1198	0.0731
35=01:15:07	30684	300	0.1352	0.1139	0.1151	0.1121	0.1225	0.1112	0.1097	0.1138	0.1002	0.1216	0.1247	0.0714	0.1143	0.1062	0.1039	0.1015	0.1067	0.1048	0.1048	0.1071	0.0944	0.1150	0.1165	0.0777	0.1274	0.1136	0.1058	0.0965	0.1101	0.0967	0.1039	0.1083	0.0984	0.1127	0.1168	0.0757	0.1068	0.1060	0.1062	0.1006	0.1008	0.0959	0.1016	0.1001	0.0955	0.1036	0.1231	0.0732	0.1328	0.1069	0.1036	0.1037	0.1041	0.0981	0.1014	0.1011	0.0920	0.1072	0.1090	0.0704	0.1033	0.1025	0.0988	0.0996	0.1034	0.0966	0.1001	0.1036	0.0991	0.1147	0.1071	0.0721	0.1497	0.1042	0.1041	0.1037	0.1042	0.0965	0.1039	0.1059	0.1107	0.1092	0.1181	0.0770	0.1099	0.1022	0.1176	0.0931	0.1056	0.1021	0.0927	0.1075	0.1082	0.1154	0.1229	0.0769
36=01:29:47	31563	300	0.1358	0.1157	0.1171	0.1121	0.1230	0.1101	0.1089	0.1185	0.1014	0.1235	0.1282	0.0731	0.1145	0.1052	0.1061	0.1037	0.1094	0.1082	0.1081	0.1091	0.0965	0.1188	0.1180	0.0715	0.1288	0.1141	0.1118	0.0989	0.1128	0.0960	0.1036	0.1119	0.1003	0.1141	0.1198	0.0748	0.1106	0.1069	0.1090	0.1032	0.1045	0.1004	0.1056	0.1026	0.1005	0.1052	0.1228	0.0750	0.1375	0.1063	0.1049	0.1069	0.1065	0.0997	0.1034	0.1023	0.0941	0.1097	0.1064	0.0725	0.1045	0.1057	0.1017	0.1018	0.1083	0.0958	0.0997	0.1097	0.1029	0.1204	0.1070	0.0765	0.1526	0.1038	0.1069	0.1025	0.1078	0.0980	0.1063	0.1059	0.1134	0.1102	0.1204	0.0714	0.1146	0.1087	0.1194	0.0949	0.1066	0.1027	0.0946	0.1129	0.1120	0.1197	0.1239	0.0783
37=01:44:27	32443	301	0.1410	0.1211	0.1189	0.1149	0.1287	0.1144	0.1099	0.1169	0.1026	0.1241	0.1318	0.0727	0.1189	0.1093	0.1062	0.1046	0.1112	0.1101	0.1098	0.1120	0.0950	0.1204	0.1201	0.0730	0.1382	0.1162	0.1133	0.1028	0.1143	0.0975	0.1079	0.1138	0.0997	0.1179	0.1223	0.0768	0.1121	0.1122	0.1107	0.1053	0.1054	0.0989	0.1050	0.1048	0.1031	0.1079	0.1268	0.0756	0.1424	0.1103	0.1070	0.1098	0.1079	0.1013	0.1065	0.1041	0.0969	0.1103	0.1133	0.0727	0.1059	0.1074	0.1014	0.1056	0.1076	0.0978	0.1000	0.1085	0.1041	0.1210	0.1052	0.0741	0.1492	0.1103	0.1087	0.1053	0.1087	0.1023	0.1103	0.1085	0.1181	0.1134	0.1230	0.0738	0.1148	0.1089	0.1205	0.1019	0.1083	0.1053	0.0965	0.1121	0.1126	0.1190	0.1255	0.0741
38=01:59:06	33323	301	0.1505	0.1248	0.1188	0.1178	0.1321	0.1180	0.1135	0.1238	0.1045	0.1269	0.1277	0.0729	0.1182	0.1151	0.1105	0.1101	0.1158	0.1133	0.1121	0.1149	0.0980	0.1216	0.1199	0.0780	0.1392	0.1173	0.1167	0.1040	0.1153	0.1014	0.1118	0.1135	0.1011	0.1183	0.1255	0.0766	0.1168	0.1140	0.1114	0.1073	0.1080	0.1009	0.1096	0.1098	0.1035	0.1119	0.1287	0.0761	0.1498	0.1130	0.1091	0.1125	0.1106	0.1025	0.1088	0.1072	0.0973	0.1144	0.1151	0.0723	0.1092	0.1101	0.1034	0.1063	0.1128	0.0992	0.1064	0.1131	0.1071	0.1248	0.1106	0.0746	0.1576	0.1121	0.1100	0.1081	0.1113	0.1023	0.1118	0.1158	0.1207	0.1170	0.1257	0.0769	0.1200	0.1144	0.1259	0.0994	0.1137	0.1045	0.0988	0.1159	0.1153	0.1235	0.1321	0.0783
39=02:13:46	34202	301	0.1509	0.1277	0.1241	0.1199	0.1331	0.1168	0.1136	0.1211	0.1033	0.1308	0.1366	0.0725	0.1203	0.1162	0.1117	0.1140	0.1182	0.1136	0.1135	0.1159	0.1005	0.1238	0.1249	0.0723	0.1376	0.1211	0.1210	0.1035	0.1197	0.1016	0.1131	0.1172	0.1037	0.1204	0.1310	0.0757	0.1205	0.1165	0.1181	0.1088	0.1095	0.1028	0.1113	0.1091	0.1028	0.1110	0.1321	0.0751	0.1478	0.1136	0.1108	0.1149	0.1110	0.1027	0.1095	0.1081	0.0965	0.1152	0.1179	0.0718	0.1115	0.1115	0.1070	0.1065	0.1155	0.0992	0.1061	0.1123	0.1073	0.1257	0.1137	0.0770	0.1515	0.1100	0.1120	0.1097	0.1146	0.1018	0.1111	0.1150	0.1181	0.1168	0.1271	0.0727	0.1166	0.1118	0.1285	0.0998	0.1160	0.1073	0.0985	0.1156	0.1174	0.1245	0.1323	0.0721
40=02:28:25	35082	301	0.1565	0.1323	0.1277	0.1221	0.1361	0.1181	0.1147	0.1246	0.1070	0.1372	0.1435	0.0730	0.1276	0.1189	0.1144	0.1129	0.1181	0.1157	0.1150	0.1194	0.1012	0.1302	0.1292	0.0729	0.1433	0.1263	0.1216	0.1079	0.1227	0.1036	0.1155	0.1216	0.1041	0.1222	0.1338	0.0772	0.1244	0.1199	0.1200	0.1108	0.1136	0.1010	0.1148	0.1121	0.1074	0.1172	0.1350	0.0775	0.1551	0.1153	0.1125	0.1180	0.1159	0.1055	0.1124	0.1104	0.0988	0.1180	0.1196	0.0726	0.1148	0.1156	0.1124	0.1104	0.1175	0.1042	0.1084	0.1160	0.1097	0.1289	0.1142	0.0720	0.1597	0.1130	0.1137	0.1131	0.1159	0.1020	0.1156	0.1183	0.1249	0.1207	0.1342	0.0715	0.1210	0.1163	0.1305	0.1016	0.1165	0.1071	0.1008	0.1227	0.1192	0.1282	0.1368	0.0741
41=02:43:05	35961	301	0.1540	0.1354	0.1333	0.1273	0.1352	0.1244	0.1165	0.1288	0.1056	0.1392	0.1423	0.0705	0.1269	0.1201	0.1136	0.1129	0.1214	0.1198	0.1149	0.1207	0.1012	0.1315	0.1313	0.0696	0.1506	0.1266	0.1204	0.1102	0.1232	0.1071	0.1148	0.1224	0.1039	0.1216	0.1347	0.0761	0.1256	0.1201	0.1173	0.1106	0.1145	0.1035	0.1140	0.1130	0.1074	0.1159	0.1358	0.0757	0.1616	0.1208	0.1130	0.1193	0.1166	0.1065	0.1158	0.1117	0.0985	0.1190	0.1189	0.0724	0.1155	0.1164	0.1127	0.1125	0.1195	0.1018	0.1098	0.1180	0.1105	0.1286	0.1133	0.0747	0.1791	0.1162	0.1127	0.1141	0.1187	0.1058	0.1164	0.1170	0.1235	0.1177	0.1303	0.0730	0.1219	0.1199	0.1334	0.1026	0.1161	0.1106	0.1001	0.1225	0.1196	0.1274	0.1398	0.0810
42=02:57:45	36842	301	0.1541	0.1347	0.1331	0.1264	0.1343	0.1242	0.1198	0.1291	0.1050	0.1358	0.1434	0.0728	0.1276	0.1229	0.1146	0.1173	0.1196	0.1201	0.1180	0.1224	0.1039	0.1303	0.1323	0.0754	0.1448	0.1243	0.1258	0.1107	0.1238	0.1069	0.1176	0.1199	0.1022	0.1250	0.1360	0.0774	0.1249	0.1189	0.1216	0.1126	0.1141	0.1046	0.1156	0.1172	0.1097	0.1166	0.1412	0.0759	0.1528	0.1206	0.1167	0.1177	0.1174	0.1059	0.1157	0.1137	0.1014	0.1220	0.1260	0.0720	0.1172	0.1137	0.1141	0.1133	0.1212	0.1059	0.1110	0.1211	0.1128	0.1297	0.1175	0.0766	0.1641	0.1176	0.1149	0.1154	0.1209	0.1082	0.1207	0.1227	0.1276	0.1216	0.1344	0.0724	0.1219	0.1189	0.1353	0.1025	0.1185	0.1109	0.1025	0.1221	0.1218	0.1300	0.1406	0.0792
43=03:12:25	37721	301	0.1643	0.1404	0.1349	0.1295	0.1383	0.1314	0.1208	0.1324	0.1091	0.1444	0.1457	0.0729	0.1333	0.1229	0.1203	0.1187	0.1268	0.1237	0.1231	0.1270	0.1050	0.1375	0.1363	0.0718	0.1531	0.1327	0.1292	0.1146	0.1266	0.1113	0.1224	0.1255	0.1057	0.1297	0.1421	0.0778	0.1327	0.1266	0.1269	0.1185	0.1190	0.1071	0.1210	0.1196	0.1143	0.1214	0.1416	0.0744	0.1606	0.1246	0.1189	0.1261	0.1223	0.1105	0.1182	0.1165	0.1038	0.1237	0.1254	0.0722	0.1208	0.1234	0.1154	0.1162	0.1268	0.1081	0.1155	0.1220	0.1171	0.1368	0.1183	0.0753	0.1778	0.1223	0.1155	0.1196	0.1208	0.1108	0.1213	0.1252	0.1274	0.1229	0.1403	0.0713	0.1292	0.1248	0.1427	0.1071	0.1279	0.1149	0.1038	0.1271	0.1258	0.1351	0.1508	0.0768
44=03:27:05	38601	301	0.1613	0.1435	0.1400	0.1335	0.1404	0.1279	0.1204	0.1328	0.1076	0.1462	0.1507	0.0690	0.1355	0.1262	0.1179	0.1200	0.1234	0.1227	0.1231	0.1258	0.1032	0.1380	0.1400	0.0769	0.1618	0.1311	0.1292	0.1149	0.1281	0.1098	0.1223	0.1251	0.1073	0.1304	0.1433	0.0765	0.1319	0.1247	0.1224	0.1164	0.1166	0.1077	0.1200	0.1182	0.1108	0.1228	0.1449	0.0784	0.1657	0.1233	0.1170	0.1229	0.1219	0.1113	0.1210	0.1161	0.1025	0.1249	0.1263	0.0710	0.1196	0.1199	0.1161	0.1152	0.1247	0.1066	0.1131	0.1214	0.1139	0.1327	0.1184	0.0738	0.1669	0.1207	0.1192	0.1195	0.1229	0.1121	0.1228	0.1242	0.1285	0.1282	0.1387	0.0727	0.1263	0.1214	0.1409	0.1074	0.1223	0.1142	0.1056	0.1224	0.1229	0.1320	0.1460	0.0733
45=03:41:44	39481	301	0.1694	0.1535	0.1465	0.1358	0.1449	0.1341	0.1246	0.1428	0.1125	0.1539	0.1577	0.0720	0.1378	0.1278	0.1225	0.1280	0.1320	0.1272	0.1282	0.1336	0.1046	0.1453	0.1442	0.0751	0.1627	0.1390	0.1347	0.1197	0.1374	0.1171	0.1302	0.1318	0.1097	0.1378	0.1481	0.0781	0.1373	0.1295	0.1285	0.1218	0.1255	0.1134	0.1265	0.1258	0.1198	0.1287	0.1501	0.0786	0.1694	0.1297	0.1262	0.1329	0.1283	0.1158	0.1264	0.1259	0.1094	0.1305	0.1317	0.0702	0.1267	0.1275	0.1208	0.1226	0.1341	0.1137	0.1246	0.1309	0.1214	0.1392	0.1245	0.0737	0.1736	0.1297	0.1217	0.1271	0.1281	0.1164	0.1316	0.1312	0.1313	0.1298	0.1432	0.0746	0.1321	0.1328	0.1507	0.1140	0.1312	0.1222	0.1111	0.1330	0.1317	0.1393	0.1532	0.0774
46=03:56:24	40360	301	0.1689	0.1536	0.1468	0.1404	0.1488	0.1354	0.1260	0.1428	0.1100	0.1525	0.1546	0.0708	0.1415	0.1310	0.1269	0.1298	0.1347	0.1305	0.1287	0.1339	0.1094	0.1442	0.1443	0.0747	0.1623	0.1389	0.1367	0.1214	0.1363	0.1168	0.1279	0.1312	0.1095	0.1354	0.1483	0.0763	0.1404	0.1311	0.1323	0.1236	0.1231	0.1128	0.1282	0.1262	0.1173	0.1266	0.1528	0.0736	0.1699	0.1328	0.1253	0.1325	0.1301	0.1183	0.1282	0.1224	0.1044	0.1310	0.1298	0.0716	0.1279	0.1289	0.1224	0.1231	0.1350	0.1130	0.1234	0.1286	0.1222	0.1424	0.1265	0.0718	0.1816	0.1310	0.1234	0.1283	0.1267	0.1155	0.1284	0.1304	0.1356	0.1300	0.1431	0.0718	0.1327	0.1322	0.1517	0.1130	0.1320	0.1220	0.1105	0.1363	0.1291	0.1398	0.1547	0.0751
47=04:11:04	41240	301	0.1807	0.1593	0.1524	0.1452	0.1509	0.1383	0.1313	0.1503	0.1135	0.1592	0.1650	0.0735	0.1468	0.1375	0.1299	0.1323	0.1375	0.1339	0.1355	0.1386	0.1106	0.1516	0.1546	0.0767	0.1726	0.1455	0.1402	0.1227	0.1404	0.1216	0.1368	0.1390	0.1144	0.1462	0.1599	0.0800	0.1426	0.1384	0.1341	0.1280	0.1269	0.1172	0.1343	0.1309	0.1204	0.1304	0.1534	0.0794	0.1817	0.1375	0.1304	0.1374	0.1357	0.1243	0.1319	0.1314	0.1124	0.1393	0.1373	0.0740	0.1327	0.1348	0.1272	0.1268	0.1402	0.1189	0.1266	0.1354	0.1245	0.1461	0.1314	0.0755	0.1901	0.1377	0.1288	0.1349	0.1369	0.1258	0.1382	0.1379	0.1407	0.1369	0.1516	0.0752	0.1412	0.1401	0.1601	0.1184	0.1379	0.1290	0.1147	0.1418	0.1384	0.1471	0.1588	0.0793
48=04:25:43	42120	301	0.1800	0.1562	0.1484	0.1436	0.1512	0.1382	0.1283	0.1501	0.1126	0.1622	0.1662	0.0711	0.1456	0.1397	0.1281	0.1303	0.1402	0.1342	0.1337	0.1367	0.1100	0.1481	0.1549	0.0738	0.1699	0.1444	0.1365	0.1240	0.1375	0.1178	0.1344	0.1353	0.1141	0.1454	0.1584	0.0756	0.1389	0.1389	0.1325	0.1294	0.1274	0.1181	0.1303	0.1283	0.1209	0.1310	0.1579	0.0758	0.1831	0.1354	0.1265	0.1341	0.1303	0.1200	0.1305	0.1276	0.1098	0.1370	0.1363	0.0715	0.1253	0.1344	0.1222	0.1269	0.1364	0.1163	0.1237	0.1328	0.1251	0.1434	0.1300	0.0765	0.1918	0.1320	0.1251	0.1322	0.1311	0.1228	0.1326	0.1387	0.1387	0.1335	0.1524	0.0733	0.1377	0.1352	0.1531	0.1174	0.1360	0.1231	0.1123	0.1361	0.1351	0.1446	0.1631	0.0809
49=04:40:23	42999	301	0.1844	0.1543	0.1518	0.1432	0.1549	0.1420	0.1366	0.1497	0.1156	0.1594	0.1653	0.0723	0.1456	0.1393	0.1323	0.1326	0.1397	0.1327	0.1377	0.1407	0.1108	0.1486	0.1543	0.0720	0.1657	0.1467	0.1410	0.1263	0.1399	0.1188	0.1381	0.1413	0.1124	0.1473	0.1591	0.0775	0.1495	0.1382	0.1387	0.1309	0.1310	0.1170	0.1348	0.1283	0.1213	0.1356	0.1595	0.0746	0.1898	0.1378	0.1302	0.1360	0.1343	0.1215	0.1323	0.1291	0.1093	0.1427	0.1363	0.0692	0.1330	0.1365	0.1298	0.1284	0.1390	0.1181	0.1283	0.1330	0.1277	0.1423	0.1331	0.0729	0.2040	0.1367	0.1290	0.1346	0.1367	0.1226	0.1392	0.1385	0.1389	0.1362	0.1527	0.0707	0.1441	0.1424	0.1580	0.1197	0.1383	0.1281	0.1170	0.1413	0.1367	0.1451	0.1633	0.0780
50=04:55:02	43879	301	0.1833	0.1574	0.1554	0.1440	0.1554	0.1401	0.1366	0.1496	0.1133	0.1604	0.1686	0.0710	0.1418	0.1420	0.1289	0.1378	0.1393	0.1381	0.1369	0.1417	0.1096	0.1535	0.1567	0.0752	0.1738	0.1475	0.1438	0.1232	0.1452	0.1153	0.1377	0.1409	0.1131	0.1441	0.1578	0.0743	0.1403	0.1407	0.1377	0.1327	0.1306	0.1189	0.1346	0.1331	0.1211	0.1378	0.1607	0.0791	0.1808	0.1395	0.1312	0.1360	0.1370	0.1206	0.1358	0.1288	0.1086	0.1408	0.1378	0.0713	0.1314	0.1334	0.1316	0.1312	0.1441	0.1208	0.1285	0.1356	0.1298	0.1474	0.1324	0.0715	0.1940	0.1338	0.1293	0.1311	0.1355	0.1213	0.1388	0.1379	0.1414	0.1388	0.1561	0.0723	0.1431	0.1390	0.1604	0.1192	0.1399	0.1297	0.1174	0.1427	0.1390	0.1479	0.1661	0.0754
51=05:09:42	44758	301	0.1900	0.1714	0.1666	0.1567	0.1668	0.1517	0.1469	0.1658	0.1181	0.1743	0.1831	0.0722	0.1576	0.1555	0.1416	0.1468	0.1506	0.1472	0.1476	0.1518	0.1182	0.1654	0.1669	0.0749	0.1810	0.1640	0.1541	0.1342	0.1568	0.1282	0.1467	0.1494	0.1188	0.1593	0.1690	0.0774	0.1557	0.1543	0.1477	0.1394	0.1376	0.1328	0.1475	0.1419	0.1295	0.1437	0.1700	0.0766	0.1939	0.1517	0.1418	0.1484	0.1446	0.1311	0.1421	0.1377	0.1134	0.1482	0.1478	0.0725	0.1431	0.1472	0.1404	0.1424	0.1545	0.1280	0.1376	0.1475	0.1381	0.1566	0.1437	0.0763	0.2067	0.1477	0.1364	0.1429	0.1456	0.1310	0.1458	0.1451	0.1502	0.1429	0.1640	0.0732	0.1557	0.1536	0.1758	0.1303	0.1525	0.1405	0.1228	0.1545	0.1499	0.1593	0.1796	0.0761
52=05:24:21	45638	300	0.1997	0.1744	0.1717	0.1622	0.1686	0.1524	0.1466	0.1668	0.1201	0.1770	0.1855	0.0710	0.1641	0.1563	0.1462	0.1470	0.1525	0.1467	0.1499	0.1567	0.1166	0.1691	0.1721	0.0735	0.1862	0.1662	0.1557	0.1353	0.1556	0.1287	0.1496	0.1513	0.1179	0.1611	0.1738	0.0761	0.1610	0.1549	0.1513	0.1422	0.1396	0.1309	0.1480	0.1409	0.1306	0.1471	0.1735	0.0757	0.2014	0.1528	0.1436	0.1518	0.1486	0.1343	0.1450	0.1421	0.1158	0.1497	0.1505	0.0741	0.1450	0.1483	0.1407	0.1446	0.1551	0.1317	0.1385	0.1506	0.1400	0.1597	0.1460	0.0724	0.2149	0.1525	0.1384	0.1467	0.1481	0.1334	0.1478	0.1484	0.1556	0.1466	0.1681	0.0722	0.1578	0.1550	0.1769	0.1301	0.1574	0.1408	0.1240	0.1557	0.1496	0.1631	0.1805	0.0752
53=05:39:01	46518	300	0.2051	0.1770	0.1694	0.1630	0.1759	0.1567	0.1482	0.1691	0.1229	0.1819	0.1861	0.0747	0.1692	0.1554	0.1445	0.1453	0.1552	0.1520	0.1533	0.1530	0.1197	0.1732	0.1770	0.0790	0.1892	0.1660	0.1556	0.1400	0.1577	0.1301	0.1504	0.1546	0.1211	0.1668	0.1789	0.0777	0.1653	0.1525	0.1523	0.1427	0.1407	0.1341	0.1479	0.1463	0.1338	0.1483	0.1778	0.0754	0.2118	0.1582	0.1455	0.1500	0.1475	0.1359	0.1448	0.1419	0.1170	0.1549	0.1563	0.0727	0.1479	0.1490	0.1390	0.1427	0.1571	0.1308	0.1400	0.1472	0.1386	0.1654	0.1468	0.0752	0.2242	0.1506	0.1446	0.1466	0.1524	0.1370	0.1523	0.1543	0.1597	0.1553	0.1762	0.0770	0.1624	0.1532	0.1789	0.1284	0.1562	0.1439	0.1265	0.1587	0.1563	0.1629	0.1880	0.0748
54=05:53:41	47397	300	0.2007	0.1795	0.1750	0.1629	0.1743	0.1547	0.1522	0.1702	0.1202	0.1858	0.1933	0.0702	0.1710	0.1546	0.1476	0.1481	0.1547	0.1507	0.1537	0.1584	0.1193	0.1741	0.1791	0.0733	0.1913	0.1640	0.1583	0.1382	0.1596	0.1297	0.1525	0.1584	0.1218	0.1658	0.1781	0.0754	0.1674	0.1544	0.1542	0.1418	0.1391	0.1334	0.1517	0.1426	0.1327	0.1494	0.1777	0.0735	0.2049	0.1574	0.1460	0.1521	0.1481	0.1335	0.1480	0.1406	0.1152	0.1572	0.1573	0.0714	0.1516	0.1519	0.1412	0.1435	0.1572	0.1293	0.1365	0.1469	0.1411	0.1658	0.1510	0.0714	0.2276	0.1495	0.1437	0.1484	0.1519	0.1353	0.1497	0.1564	0.1577	0.1546	0.1718	0.0702	0.1618	0.1559	0.1808	0.1295	0.1556	0.1409	0.1273	0.1575	0.1557	0.1603	0.1862	0.0731
55=06:08:20	48277	298	0.2045	0.1789	0.1803	0.1674	0.1822	0.1600	0.1552	0.1752	0.1241	0.1866	0.1980	0.0714	0.1685	0.1635	0.1508	0.1552	0.1580	0.1560	0.1594	0.1675	0.1207	0.1785	0.1819	0.0764	0.1917	0.1695	0.1677	0.1409	0.1684	0.1355	0.1576	0.1577	0.1240	0.1709	0.1866	0.0759	0.1713	0.1593	0.1595	0.1495	0.1452	0.1361	0.1539	0.1499	0.1360	0.1567	0.1848	0.0759	0.2121	0.1631	0.1516	0.1551	0.1532	0.1368	0.1493	0.1458	0.1178	0.1582	0.1571	0.0721	0.1528	0.1541	0.1447	0.1472	0.1613	0.1331	0.1399	0.1521	0.1436	0.1698	0.1509	0.0758	0.2321	0.1552	0.1487	0.1489	0.1554	0.1381	0.1562	0.1566	0.1624	0.1535	0.1800	0.0721	0.1680	0.1592	0.1868	0.1348	0.1649	0.1475	0.1281	0.1639	0.1615	0.1726	0.1902	0.0776
56=06:23:00	49156	300	0.2274	0.1932	0.1871	0.1786	0.1866	0.1707	0.1647	0.1860	0.1244	0.1964	0.2071	0.0717	0.1795	0.1733	0.1594	0.1665	0.1726	0.1639	0.1668	0.1742	0.1241	0.1828	0.1879	0.0732	0.2141	0.1815	0.1722	0.1493	0.1736	0.1409	0.1656	0.1698	0.1249	0.1791	0.1903	0.0757	0.1812	0.1722	0.1641	0.1569	0.1555	0.1426	0.1629	0.1575	0.1392	0.1614	0.1903	0.0763	0.2187	0.1695	0.1597	0.1637	0.1604	0.1431	0.1586	0.1547	0.1234	0.1669	0.1662	0.0724	0.1580	0.1652	0.1551	0.1600	0.1709	0.1400	0.1504	0.1610	0.1536	0.1747	0.1584	0.0738	0.2359	0.1666	0.1529	0.1596	0.1634	0.1472	0.1651	0.1659	0.1679	0.1594	0.1832	0.0724	0.1727	0.1736	0.1969	0.1420	0.1729	0.1562	0.1356	0.1699	0.1687	0.1769	0.1986	0.0753
57=06:37:39	50036	300	0.2186	0.1916	0.1918	0.1755	0.1936	0.1687	0.1641	0.1845	0.1238	0.1988	0.2083	0.0676	0.1811	0.1689	0.1586	0.1624	0.1678	0.1650	0.1660	0.1744	0.1238	0.1862	0.1906	0.0721	0.2098	0.1772	0.1701	0.1487	0.1760	0.1390	0.1673	0.1679	0.1267	0.1813	0.1976	0.0737	0.1774	0.1646	0.1692	0.1563	0.1547	0.1423	0.1610	0.1569	0.1415	0.1633	0.1925	0.0747	0.2248	0.1696	0.1585	0.1604	0.1589	0.1427	0.1584	0.1526	0.1214	0.1696	0.1664	0.0694	0.1605	0.1632	0.1533	0.1537	0.1737	0.1373	0.1500	0.1611	0.1493	0.1750	0.1605	0.0734	0.2361	0.1657	0.1550	0.1589	0.1650	0.1450	0.1662	0.1673	0.1732	0.1627	0.1890	0.0729	0.1762	0.1679	0.2015	0.1418	0.1733	0.1537	0.1341	0.1694	0.1703	0.1791	0.2038	0.0719
58=06:52:19	50916	300	0.2274	0.2026	0.1963	0.1804	0.1940	0.1753	0.1702	0.1882	0.1281	0.2082	0.2142	0.0722	0.1861	0.1757	0.1609	0.1657	0.1759	0.1667	0.1696	0.1764	0.1282	0.1981	0.1976	0.0760	0.2159	0.1846	0.1764	0.1562	0.1825	0.1446	0.1705	0.1750	0.1315	0.1827	0.2024	0.0760	0.1849	0.1730	0.1720	0.1622	0.1586	0.1458	0.1701	0.1618	0.1456	0.1675	0.1978	0.0742	0.2295	0.1771	0.1685	0.1701	0.1669	0.1494	0.1653	0.1585	0.1251	0.1750	0.1706	0.0694	0.1626	0.1696	0.1577	0.1614	0.1768	0.1420	0.1513	0.1684	0.1573	0.1871	0.1629	0.0750	0.2528	0.1729	0.1617	0.1668	0.1717	0.1511	0.1722	0.1734	0.1790	0.1656	0.1954	0.0750	0.1800	0.1742	0.2099	0.1460	0.1764	0.1595	0.1398	0.1790	0.1737	0.1845	0.2121	0.0735
59=07:07:01	51797	298	0.2296	0.2021	0.1927	0.1798	0.1951	0.1724	0.1677	0.1919	0.1300	0.2084	0.2184	0.0692	0.1824	0.1819	0.1598	0.1722	0.1740	0.1734	0.1747	0.1807	0.1259	0.1962	0.2047	0.0738	0.2130	0.1851	0.1815	0.1553	0.1813	0.1465	0.1738	0.1745	0.1304	0.1893	0.2109	0.0735	0.1816	0.1764	0.1708	0.1678	0.1589	0.1497	0.1681	0.1634	0.1496	0.1713	0.2041	0.0722	0.2308	0.1783	0.1660	0.1724	0.1710	0.1488	0.1673	0.1598	0.1261	0.1785	0.1758	0.0704	0.1605	0.1720	0.1596	0.1644	0.1757	0.1458	0.1564	0.1681	0.1573	0.1851	0.1656	0.0749	0.2462	0.1749	0.1599	0.1658	0.1737	0.1557	0.1771	0.1756	0.1810	0.1723	0.2020	0.0722	0.1829	0.1763	0.2152	0.1506	0.1821	0.1629	0.1418	0.1822	0.1806	0.1921	0.2148	0.0750
60=07:21:42	52678	300	0.2491	0.2113	0.1874	0.1914	0.1944	0.1857	0.1682	0.2006	0.1358	0.2133	0.2192	0.0747	0.2023	0.1830	0.1695	0.1709	0.1850	0.1735	0.1800	0.1784	0.1325	0.1997	0.2080	0.0715	0.2179	0.1932	0.1771	0.1610	0.1818	0.1520	0.1749	0.1809	0.1319	0.1923	0.2129	0.0753	0.1922	0.1841	0.1727	0.1672	0.1665	0.1488	0.1706	0.1628	0.1499	0.1714	0.2096	0.0771	0.2397	0.1797	0.1637	0.1748	0.1725	0.1573	0.1656	0.1637	0.1324	0.1784	0.1754	0.0718	0.1610	0.1776	0.1595	0.1697	0.1810	0.1494	0.1601	0.1685	0.1597	0.1906	0.1680	0.0803	0.2534	0.1812	0.1626	0.1716	0.1737	0.1594	0.1730	0.1790	0.1826	0.1726	0.2056	0.0726	0.1782	0.1856	0.2081	0.1547	0.1811	0.1636	0.1433	0.1873	0.1847	0.1925	0.2233	0.0783
61=07:36:22	53559	301	0.2472	0.2256	0.2169	0.2017	0.2156	0.1944	0.1865	0.2173	0.1395	0.2279	0.2429	0.0733	0.2052	0.2021	0.1818	0.1940	0.2000	0.1925	0.1945	0.2018	0.1366	0.2181	0.2229	0.0762	0.2357	0.2086	0.2010	0.1731	0.2036	0.1608	0.1912	0.1921	0.1396	0.2078	0.2268	0.0762	0.2071	0.2021	0.1948	0.1832	0.1838	0.1599	0.1873	0.1795	0.1623	0.1850	0.2230	0.0803	0.2538	0.1968	0.1807	0.1960	0.1867	0.1578	0.1800	0.1768	0.1365	0.1933	0.1913	0.0736	0.1794	0.1917	0.1770	0.1827	0.2003	0.1555	0.1739	0.1856	0.1692	0.2007	0.1779	0.0729	0.2585	0.1916	0.1729	0.1806	0.1865	0.1681	0.1884	0.1914	0.1985	0.1837	0.2166	0.0741	0.2015	0.1989	0.2361	0.1596	0.1981	0.1768	0.1515	0.1983	0.1979	0.2083	0.2359	0.0769
62=07:51:03	54440	301	0.2576	0.2266	0.2115	0.1993	0.2174	0.1949	0.1844	0.2150	0.1378	0.2286	0.2366	0.0717	0.2112	0.2020	0.1788	0.1864	0.1978	0.1894	0.1964	0.1988	0.1368	0.2186	0.2263	0.0772	0.2346	0.2067	0.1999	0.1727	0.1971	0.1593	0.1923	0.1954	0.1379	0.2119	0.2306	0.0775	0.2084	0.1986	0.1924	0.1780	0.1794	0.1590	0.1853	0.1752	0.1619	0.1893	0.2276	0.0759	0.2501	0.1948	0.1754	0.1923	0.1865	0.1629	0.1772	0.1758	0.1398	0.1973	0.1907	0.0725	0.1797	0.1942	0.1737	0.1812	0.2009	0.1570	0.1738	0.1823	0.1715	0.2039	0.1796	0.0747	0.2600	0.1976	0.1785	0.1841	0.1875	0.1714	0.1930	0.1945	0.2002	0.1877	0.2231	0.0706	0.2031	0.2024	0.2395	0.1621	0.2056	0.1768	0.1542	0.2064	0.2079	0.2146	0.2428	0.0752
63=08:05:44	55321	298	0.2593	0.2338	0.2183	0.2114	0.2198	0.2028	0.1907	0.2264	0.1380	0.2392	0.2491	0.0733	0.2148	0.2013	0.1883	0.1890	0.2029	0.1916	0.2013	0.2074	0.1391	0.2271	0.2332	0.0762	0.2511	0.2139	0.2017	0.1779	0.2050	0.1626	0.1928	0.2012	0.1405	0.2169	0.2353	0.0767	0.2100	0.2023	0.1934	0.1825	0.1825	0.1624	0.1918	0.1819	0.1631	0.1915	0.2305	0.0758	0.2692	0.2019	0.1788	0.1966	0.1888	0.1679	0.1825	0.1780	0.1414	0.2007	0.1984	0.0729	0.1816	0.1943	0.1739	0.1878	0.2046	0.1598	0.1774	0.1866	0.1734	0.2085	0.1860	0.0747	0.2672	0.1965	0.1779	0.1903	0.1919	0.1722	0.1937	0.1984	0.2040	0.1917	0.2242	0.0714	0.2065	0.2080	0.2422	0.1658	0.2067	0.1838	0.1546	0.2085	0.2075	0.2176	0.2471	0.0778
64=08:20:25	56201	298	0.2511	0.2483	0.2355	0.2143	0.2350	0.2118	0.2015	0.2301	0.1472	0.2496	0.2588	0.0732	0.2221	0.2179	0.1943	0.2036	0.2187	0.2055	0.2089	0.2197	0.1450	0.2377	0.2420	0.0754	0.2488	0.2206	0.2156	0.1881	0.2207	0.1681	0.2081	0.2133	0.1479	0.2271	0.2422	0.0777	0.2239	0.2185	0.2108	0.1970	0.1916	0.1706	0.2055	0.1944	0.1699	0.1954	0.2399	0.0803	0.2599	0.2150	0.1964	0.2056	0.1987	0.1722	0.1947	0.1835	0.1425	0.2107	0.2090	0.0733	0.1954	0.2028	0.1851	0.1939	0.2176	0.1631	0.1788	0.1945	0.1823	0.2202	0.1936	0.0757	0.2807	0.2003	0.1867	0.1933	0.2012	0.1760	0.1982	0.2047	0.2144	0.1977	0.2305	0.0737	0.2185	0.2067	0.2489	0.1684	0.2112	0.1887	0.1624	0.2151	0.2113	0.2153	0.2523	0.0774
65=08:35:06	57082	298	0.2704	0.2433	0.2436	0.2205	0.2461	0.2115	0.2111	0.2401	0.1486	0.2521	0.2691	0.0709	0.2143	0.2182	0.1951	0.2056	0.2189	0.2064	0.2128	0.2275	0.1464	0.2431	0.2448	0.0730	0.2519	0.2282	0.2238	0.1869	0.2305	0.1686	0.2156	0.2151	0.1500	0.2340	0.2513	0.0761	0.2211	0.2136	0.2135	0.1973	0.1962	0.1711	0.2088	0.1982	0.1722	0.2093	0.2457	0.0780	0.2717	0.2158	0.1959	0.2106	0.2058	0.1717	0.2015	0.1926	0.1495	0.2160	0.2146	0.0718	0.1966	0.2015	0.1875	0.1946	0.2228	0.1674	0.1866	0.2018	0.1869	0.2245	0.1983	0.0695	0.2863	0.2098	0.1926	0.1996	0.2090	0.1799	0.2084	0.2126	0.2196	0.2028	0.2423	0.0698	0.2263	0.2130	0.2591	0.1714	0.2241	0.1922	0.1635	0.2205	0.2177	0.2268	0.2592	0.0762
66=08:49:46	57963	298	0.2530	0.2509	0.2402	0.2294	0.2375	0.2159	0.2090	0.2451	0.1465	0.2561	0.2720	0.0730	0.2308	0.2275	0.1992	0.2061	0.2237	0.2070	0.2220	0.2305	0.1503	0.2463	0.2519	0.0739	0.2509	0.2333	0.2249	0.1890	0.2286	0.1728	0.2136	0.2211	0.1500	0.2368	0.2466	0.0758	0.2214	0.2309	0.2154	0.2060	0.2046	0.1795	0.2130	0.1983	0.1781	0.2079	0.2510	0.0813	0.2739	0.2258	0.2068	0.2222	0.2129	0.1792	0.2099	0.2002	0.1528	0.2191	0.2204	0.0729	0.2047	0.2181	0.1933	0.2117	0.2337	0.1745	0.1948	0.2089	0.1922	0.2296	0.2062	0.0748	0.2936	0.2190	0.2009	0.2079	0.2195	0.1883	0.2170	0.2201	0.2280	0.2096	0.2441	0.0708	0.2323	0.2295	0.2681	0.1817	0.2308	0.2044	0.1708	0.2298	0.2270	0.2314	0.2673	0.0774
67=09:04:27	58844	298	0.2806	0.2566	0.2560	0.2375	0.2584	0.2202	0.2216	0.2513	0.1565	0.2634	0.2739	0.0729	0.2341	0.2370	0.2117	0.2230	0.2320	0.2206	0.2323	0.2435	0.1545	0.2512	0.2529	0.0779	0.2637	0.2416	0.2399	0.2011	0.2419	0.1800	0.2300	0.2288	0.1537	0.2447	0.2636	0.0755	0.2426	0.2326	0.2295	0.2126	0.2129	0.1827	0.2205	0.2073	0.1841	0.2203	0.2551	0.0775	0.2896	0.2315	0.2075	0.2249	0.2210	0.1822	0.2111	0.2019	0.1545	0.2254	0.2203	0.0725	0.2131	0.2205	0.2024	0.2085	0.2353	0.1797	0.2027	0.2134	0.1947	0.2328	0.2086	0.0734	0.3027	0.2176	0.2039	0.2092	0.2155	0.1896	0.2190	0.2215	0.2257	0.2119	0.2475	0.0723	0.2388	0.2263	0.2654	0.1824	0.2369	0.2031	0.1700	0.2351	0.2298	0.2376	0.2674	0.0741
68=09:19:08	59725	300	0.2864	0.2556	0.2609	0.2341	0.2637	0.2212	0.2267	0.2485	0.1547	0.2641	0.2758	0.0687	0.2314	0.2369	0.2126	0.2249	0.2352	0.2247	0.2310	0.2393	0.1520	0.2568	0.2595	0.0764	0.2653	0.2429	0.2417	0.2030	0.2504	0.1795	0.2344	0.2315	0.1556	0.2455	0.2665	0.0719	0.2358	0.2333	0.2347	0.2179	0.2150	0.1841	0.2250	0.2157	0.1853	0.2221	0.2586	0.0732	0.2931	0.2399	0.2131	0.2315	0.2213	0.1861	0.2174	0.2069	0.1554	0.2313	0.2290	0.0701	0.2170	0.2226	0.2054	0.2124	0.2434	0.1799	0.2026	0.2176	0.2017	0.2412	0.2161	0.0694	0.3105	0.2232	0.2029	0.2186	0.2235	0.1932	0.2220	0.2251	0.2317	0.2224	0.2553	0.0704	0.2432	0.2285	0.2725	0.1806	0.2418	0.2086	0.1753	0.2365	0.2268	0.2363	0.2697	0.0736
69=09:33:49	60605	300	0.2853	0.2700	0.2692	0.2574	0.2714	0.2370	0.2363	0.2649	0.1643	0.2758	0.2926	0.0748	0.2461	0.2530	0.2272	0.2409	0.2516	0.2373	0.2442	0.2575	0.1643	0.2667	0.2684	0.0770	0.2784	0.2594	0.2568	0.2187	0.2600	0.1922	0.2438	0.2445	0.1636	0.2568	0.2763	0.0769	0.2510	0.2499	0.2464	0.2344	0.2301	0.1970	0.2345	0.2277	0.1954	0.2353	0.2719	0.0770	0.2918	0.2500	0.2266	0.2431	0.2332	0.1952	0.2306	0.2211	0.1651	0.2425	0.2380	0.0734	0.2267	0.2373	0.2173	0.2292	0.2534	0.1914	0.2131	0.2303	0.2111	0.2493	0.2234	0.0745	0.3244	0.2395	0.2184	0.2293	0.2388	0.2067	0.2383	0.2375	0.2401	0.2301	0.2631	0.0739	0.2506	0.2417	0.2833	0.1924	0.2496	0.2202	0.1842	0.2478	0.2412	0.2455	0.2802	0.0780
70=09:48:30	61486	300	0.2872	0.2776	0.2670	0.2557	0.2699	0.2391	0.2355	0.2697	0.1608	0.2782	0.2901	0.0708	0.2592	0.2544	0.2330	0.2386	0.2551	0.2310	0.2537	0.2633	0.1621	0.2693	0.2710	0.0726	0.2718	0.2566	0.2517	0.2182	0.2558	0.1950	0.2444	0.2502	0.1600	0.2610	0.2778	0.0736	0.2509	0.2547	0.2433	0.2341	0.2320	0.1945	0.2387	0.2274	0.2006	0.2343	0.2783	0.0719	0.3040	0.2478	0.2247	0.2436	0.2361	0.1998	0.2300	0.2257	0.1657	0.2468	0.2369	0.0704	0.2240	0.2431	0.2168	0.2308	0.2547	0.1934	0.2212	0.2314	0.2148	0.2519	0.2306	0.0742	0.3101	0.2387	0.2221	0.2331	0.2394	0.2070	0.2415	0.2417	0.2402	0.2326	0.2682	0.0713	0.2505	0.2471	0.2814	0.1983	0.2545	0.2243	0.1824	0.2552	0.2473	0.2505	0.2824	0.0730
71=10:03:11	62367	301	0.2921	0.2787	0.2825	0.2597	0.2823	0.2435	0.2478	0.2744	0.1697	0.2900	0.3022	0.0714	0.2550	0.2534	0.2387	0.2486	0.2626	0.2415	0.2550	0.2676	0.1663	0.2763	0.2743	0.0753	0.2807	0.2625	0.2611	0.2269	0.2718	0.2007	0.2556	0.2543	0.1675	0.2654	0.2842	0.0764	0.2555	0.2545	0.2539	0.2396	0.2385	0.2023	0.2482	0.2385	0.2028	0.2426	0.2757	0.0755	0.3007	0.2563	0.2310	0.2553	0.2424	0.2059	0.2391	0.2294	0.1707	0.2499	0.2451	0.0702	0.2342	0.2434	0.2243	0.2323	0.2654	0.1998	0.2247	0.2395	0.2211	0.2543	0.2334	0.0709	0.3247	0.2499	0.2246	0.2422	0.2453	0.2170	0.2432	0.2483	0.2472	0.2376	0.2661	0.0760	0.2620	0.2484	0.2918	0.2035	0.2609	0.2270	0.1926	0.2583	0.2510	0.2511	0.2872	0.0742
72=10:17:52	63248	301	0.3026	0.2904	0.2818	0.2683	0.2772	0.2512	0.2485	0.2799	0.1691	0.2901	0.2989	0.0703	0.2618	0.2677	0.2399	0.2561	0.2712	0.2510	0.2603	0.2713	0.1725	0.2806	0.2849	0.0731	0.2800	0.2686	0.2690	0.2353	0.2739	0.2095	0.2574	0.2595	0.1692	0.2692	0.2856	0.0755	0.2569	0.2723	0.2566	0.2539	0.2451	0.2145	0.2593	0.2501	0.2096	0.2443	0.2850	0.0780	0.2991	0.2643	0.2443	0.2563	0.2482	0.2137	0.2460	0.2368	0.1742	0.2548	0.2510	0.0689	0.2348	0.2593	0.2293	0.2471	0.2702	0.2095	0.2289	0.2481	0.2277	0.2660	0.2399	0.0702	0.3214	0.2546	0.2330	0.2467	0.2529	0.2198	0.2536	0.2519	0.2510	0.2479	0.2791	0.0691	0.2564	0.2588	0.2949	0.2097	0.2643	0.2378	0.1984	0.2655	0.2555	0.2558	0.2961	0.0772
73=10:32:36	64132	301	0.2989	0.2976	0.2949	0.2756	0.2930	0.2582	0.2640	0.2869	0.1794	0.3018	0.3126	0.0722	0.2694	0.2654	0.2539	0.2651	0.2796	0.2552	0.2660	0.2831	0.1787	0.2959	0.2886	0.0776	0.2886	0.2813	0.2793	0.2467	0.2843	0.2184	0.2670	0.2735	0.1781	0.2804	0.2944	0.0772	0.2692	0.2733	0.2722	0.2600	0.2541	0.2255	0.2648	0.2537	0.2149	0.2570	0.2921	0.0732	0.3157	0.2740	0.2522	0.2735	0.2560	0.2229	0.2574	0.2492	0.1843	0.2709	0.2607	0.0718	0.2507	0.2684	0.2419	0.2486	0.2831	0.2159	0.2382	0.2599	0.2359	0.2737	0.2484	0.0772	0.3299	0.2646	0.2443	0.2605	0.2648	0.2320	0.2617	0.2632	0.2638	0.2522	0.2828	0.0718	0.2735	0.2662	0.3062	0.2217	0.2764	0.2416	0.2097	0.2730	0.2615	0.2656	0.3035	0.0761
74=10:47:18	65014	301	0.2923	0.3004	0.2997	0.2783	0.2927	0.2609	0.2669	0.2898	0.1827	0.3061	0.3154	0.0711	0.2739	0.2794	0.2538	0.2738	0.2835	0.2581	0.2640	0.2858	0.1844	0.3000	0.2952	0.0771	0.2912	0.2805	0.2821	0.2509	0.2959	0.2222	0.2747	0.2711	0.1824	0.2841	0.2995	0.0793	0.2730	0.2822	0.2772	0.2693	0.2550	0.2264	0.2729	0.2624	0.2186	0.2594	0.3028	0.0826	0.3191	0.2786	0.2640	0.2753	0.2604	0.2282	0.2680	0.2550	0.1892	0.2740	0.2714	0.0735	0.2540	0.2745	0.2476	0.2538	0.2829	0.2202	0.2386	0.2627	0.2407	0.2795	0.2537	0.0788	0.3417	0.2751	0.2498	0.2613	0.2725	0.2391	0.2684	0.2722	0.2700	0.2564	0.2886	0.0768	0.2816	0.2687	0.3119	0.2240	0.2800	0.2470	0.2144	0.2759	0.2645	0.2700	0.3078	0.0777
75=11:01:58	65895	300	0.3060	0.3047	0.2988	0.2842	0.2937	0.2646	0.2659	0.2963	0.1832	0.3103	0.3156	0.0704	0.2753	0.2806	0.2611	0.2783	0.2884	0.2589	0.2791	0.2899	0.1858	0.3014	0.2982	0.0749	0.3025	0.2818	0.2848	0.2517	0.2931	0.2263	0.2744	0.2769	0.1791	0.2870	0.3042	0.0752	0.2746	0.2891	0.2745	0.2755	0.2603	0.2314	0.2746	0.2661	0.2246	0.2623	0.3010	0.0783	0.3225	0.2760	0.2600	0.2775	0.2639	0.2270	0.2648	0.2570	0.1881	0.2746	0.2694	0.0704	0.2532	0.2807	0.2478	0.2611	0.2850	0.2256	0.2460	0.2700	0.2455	0.2772	0.2596	0.0721	0.3318	0.2752	0.2568	0.2660	0.2717	0.2396	0.2686	0.2720	0.2717	0.2614	0.2914	0.0708	0.2812	0.2726	0.3080	0.2326	0.2817	0.2511	0.2148	0.2811	0.2694	0.2697	0.3094	0.0746
76=11:16:39	66776	298	0.3149	0.3081	0.3117	0.2904	0.3044	0.2656	0.2793	0.3016	0.1905	0.3173	0.3231	0.0701	0.2759	0.2845	0.2674	0.2822	0.2950	0.2645	0.2770	0.2951	0.1936	0.3041	0.3009	0.0711	0.3007	0.2894	0.2938	0.2619	0.3054	0.2332	0.2829	0.2855	0.1874	0.2928	0.3051	0.0746	0.2764	0.2914	0.2849	0.2796	0.2677	0.2378	0.2822	0.2720	0.2249	0.2680	0.3088	0.0736	0.3164	0.2865	0.2699	0.2845	0.2704	0.2367	0.2736	0.2677	0.1948	0.2825	0.2742	0.0707	0.2582	0.2830	0.2575	0.2651	0.2924	0.2285	0.2528	0.2755	0.2515	0.2857	0.2606	0.0715	0.3488	0.2835	0.2575	0.2722	0.2795	0.2473	0.2767	0.2760	0.2725	0.2671	0.2925	0.0703	0.2856	0.2781	0.3207	0.2381	0.2909	0.2547	0.2198	0.2810	0.2712	0.2740	0.3108	0.0752
77=11:31:21	67658	300	0.3220	0.3139	0.3150	0.2960	0.3108	0.2726	0.2812	0.3069	0.1968	0.3171	0.3272	0.0701	0.2798	0.2962	0.2732	0.2923	0.2996	0.2740	0.2916	0.3077	0.1963	0.3063	0.3098	0.0733	0.3037	0.2923	0.3005	0.2636	0.3111	0.2356	0.2899	0.2882	0.1911	0.2986	0.3170	0.0740	0.2809	0.3031	0.2911	0.2896	0.2746	0.2456	0.2865	0.2849	0.2346	0.2760	0.3160	0.0725	0.3265	0.2909	0.2758	0.2901	0.2774	0.2421	0.2798	0.2713	0.2000	0.2846	0.2762	0.0713	0.2642	0.2929	0.2622	0.2754	0.3020	0.2405	0.2633	0.2858	0.2574	0.2917	0.2698	0.0709	0.3474	0.2884	0.2671	0.2811	0.2837	0.2545	0.2827	0.2827	0.2738	0.2734	0.3022	0.0715	0.2891	0.2798	0.3243	0.2498	0.2997	0.2656	0.2293	0.2939	0.2834	0.2851	0.3203	0.0732
78=11:46:02	68538	301	0.3161	0.3081	0.3184	0.2949	0.3234	0.2719	0.2914	0.3088	0.2008	0.3210	0.3387	0.0687	0.2821	0.2880	0.2794	0.2949	0.2990	0.2725	0.2968	0.3130	0.2009	0.3207	0.3110	0.0710	0.3065	0.2962	0.3041	0.2639	0.3152	0.2357	0.2938	0.2916	0.1950	0.3044	0.3183	0.0755	0.2829	0.2944	0.2981	0.2878	0.2750	0.2446	0.2883	0.2851	0.2374	0.2818	0.3185	0.0743	0.3324	0.2985	0.2741	0.2973	0.2757	0.2454	0.2847	0.2781	0.2023	0.2912	0.2887	0.0705	0.2728	0.2849	0.2653	0.2688	0.3082	0.2379	0.2626	0.2871	0.2614	0.2959	0.2730	0.0700	0.3754	0.2929	0.2660	0.2872	0.2898	0.2584	0.2842	0.2878	0.2836	0.2822	0.3087	0.0718	0.2986	0.2790	0.3253	0.2459	0.3024	0.2608	0.2385	0.2935	0.2839	0.2859	0.3206	0.0759
79=12:00:43	69419	301	0.3256	0.3286	0.3315	0.3093	0.3260	0.2841	0.2974	0.3220	0.2052	0.3299	0.3450	0.0726	0.3012	0.3065	0.2928	0.3098	0.3190	0.2861	0.3063	0.3243	0.2126	0.3259	0.3194	0.0789	0.3164	0.3119	0.3164	0.2827	0.3243	0.2535	0.3048	0.3013	0.2004	0.3117	0.3326	0.0780	0.2954	0.3122	0.3085	0.3107	0.2913	0.2583	0.2986	0.2937	0.2482	0.2908	0.3316	0.0786	0.3380	0.3120	0.2858	0.3070	0.2881	0.2575	0.2929	0.2910	0.2144	0.3009	0.2963	0.0715	0.2815	0.3080	0.2754	0.2839	0.3156	0.2535	0.2771	0.2973	0.2735	0.3049	0.2852	0.0754	0.3559	0.3051	0.2772	0.2967	0.2943	0.2714	0.2935	0.3038	0.2913	0.2893	0.3172	0.0733	0.3074	0.2955	0.3352	0.2671	0.3111	0.2712	0.2501	0.3046	0.2922	0.2937	0.3349	0.0824
80=12:15:24	70300	298	0.3068	0.3294	0.3221	0.3130	0.3211	0.2845	0.2965	0.3204	0.2067	0.3318	0.3444	0.0703	0.2926	0.3102	0.2863	0.3133	0.3131	0.2830	0.2991	0.3168	0.2131	0.3198	0.3214	0.0731	0.3083	0.3078	0.3132	0.2811	0.3243	0.2486	0.3031	0.3052	0.2037	0.3076	0.3259	0.0760	0.2977	0.3156	0.3078	0.3119	0.2895	0.2564	0.3045	0.2997	0.2458	0.2868	0.3299	0.0739	0.3362	0.3059	0.2922	0.3081	0.2881	0.2583	0.2966	0.2893	0.2102	0.3033	0.2972	0.0718	0.2768	0.3087	0.2769	0.2853	0.3191	0.2555	0.2736	0.2992	0.2747	0.3105	0.2866	0.0743	0.3644	0.3074	0.2809	0.3013	0.3041	0.2696	0.2954	0.3019	0.2916	0.2864	0.3140	0.0733	0.3055	0.2967	0.3392	0.2673	0.3115	0.2757	0.2518	0.3089	0.2917	0.2899	0.3359	0.0768
81=12:30:05	71181	300	0.3142	0.3348	0.3332	0.3193	0.3232	0.2890	0.3030	0.3283	0.2074	0.3356	0.3493	0.0710	0.2954	0.3166	0.2960	0.3201	0.3250	0.2869	0.3099	0.3324	0.2229	0.3295	0.3250	0.0759	0.3136	0.3120	0.3224	0.2862	0.3306	0.2553	0.3078	0.3082	0.2078	0.3184	0.3305	0.0750	0.2964	0.3227	0.3058	0.3159	0.2926	0.2637	0.3059	0.3016	0.2497	0.2971	0.3377	0.0762	0.3398	0.3108	0.2970	0.3135	0.2924	0.2571	0.3019	0.2943	0.2168	0.3047	0.3033	0.0710	0.2788	0.3145	0.2823	0.2926	0.3180	0.2593	0.2849	0.3099	0.2799	0.3079	0.2901	0.0731	0.3629	0.3134	0.2862	0.3022	0.3045	0.2787	0.3010	0.3044	0.2968	0.2964	0.3194	0.0720	0.3050	0.3000	0.3383	0.2714	0.3144	0.2821	0.2547	0.3080	0.2966	0.2971	0.3394	0.0763
82=12:44:45	72062	301	0.3156	0.3406	0.3119	0.3225	0.3126	0.2965	0.2891	0.3269	0.2068	0.3391	0.3407	0.0708	0.3112	0.3078	0.2969	0.3046	0.3228	0.2781	0.3126	0.3198	0.2178	0.3327	0.3330	0.0752	0.3070	0.3116	0.3119	0.2922	0.3181	0.2544	0.2968	0.3133	0.2004	0.3139	0.3353	0.0769	0.2946	0.3212	0.2998	0.3120	0.2927	0.2561	0.3086	0.3021	0.2507	0.2930	0.3414	0.0772	0.3413	0.3083	0.2897	0.3077	0.2899	0.2599	0.2950	0.2936	0.2161	0.3074	0.3029	0.0715	0.2659	0.3210	0.2681	0.2919	0.3163	0.2595	0.2818	0.3065	0.2830	0.3123	0.2954	0.0765	0.3698	0.3091	0.2824	0.3018	0.3037	0.2738	0.2984	0.3091	0.2957	0.2957	0.3231	0.0750	0.2905	0.3061	0.3241	0.2789	0.3130	0.2836	0.2586	0.3173	0.3021	0.2971	0.3395	0.0776
83=12:59:26	72943	301	0.3417	0.3456	0.3502	0.3328	0.3399	0.3030	0.3128	0.3366	0.2221	0.3479	0.3590	0.0718	0.3155	0.3206	0.3153	0.3282	0.3413	0.3010	0.3220	0.3384	0.2298	0.3405	0.3365	0.0727	0.3296	0.3333	0.3356	0.3085	0.3439	0.2671	0.3192	0.3211	0.2141	0.3294	0.3478	0.0756	0.3107	0.3324	0.3277	0.3297	0.3139	0.2762	0.3183	0.3197	0.2633	0.3040	0.3467	0.0750	0.3500	0.3263	0.3047	0.3281	0.3032	0.2755	0.3140	0.3139	0.2250	0.3189	0.3111	0.0696	0.2899	0.3358	0.2970	0.3022	0.3357	0.2717	0.2999	0.3231	0.2903	0.3212	0.3009	0.0704	0.3600	0.3291	0.2982	0.3198	0.3174	0.2980	0.3150	0.3187	0.3018	0.3125	0.3303	0.0729	0.3235	0.3227	0.3524	0.2951	0.3333	0.2971	0.2744	0.3260	0.3095	0.3029	0.3454	0.0739
84=13:14:07	73823	301	0.3238	0.3499	0.3499	0.3314	0.3395	0.3013	0.3178	0.3412	0.2268	0.3480	0.3628	0.0732	0.3088	0.3303	0.3105	0.3365	0.3408	0.3028	0.3256	0.3457	0.2373	0.3462	0.3382	0.0753	0.3230	0.3261	0.3399	0.3041	0.3528	0.2720	0.3279	0.3229	0.2232	0.3286	0.3467	0.0763	0.3101	0.3376	0.3267	0.3364	0.3148	0.2822	0.3232	0.3209	0.2687	0.3104	0.3552	0.0784	0.3549	0.3279	0.3167	0.3308	0.3106	0.2737	0.3211	0.3192	0.2297	0.3238	0.3210	0.0736	0.2937	0.3343	0.3029	0.3080	0.3368	0.2786	0.2986	0.3292	0.2976	0.3252	0.3078	0.0753	0.3769	0.3346	0.3040	0.3205	0.3244	0.2992	0.3197	0.3264	0.3078	0.3126	0.3350	0.0734	0.3238	0.3148	0.3540	0.2962	0.3332	0.3014	0.2764	0.3265	0.3089	0.3053	0.3482	0.0799
85=13:28:48	74704	301	0.3451	0.3531	0.3515	0.3358	0.3468	0.3051	0.3188	0.3414	0.2307	0.3490	0.3590	0.0715	0.3120	0.3364	0.3141	0.3390	0.3427	0.3055	0.3314	0.3487	0.2384	0.3426	0.3441	0.0766	0.3280	0.3309	0.3465	0.3092	0.3494	0.2731	0.3300	0.3268	0.2210	0.3313	0.3546	0.0760	0.3099	0.3406	0.3264	0.3443	0.3176	0.2847	0.3255	0.3283	0.2720	0.3161	0.3549	0.0766	0.3597	0.3378	0.3174	0.3329	0.3095	0.2799	0.3236	0.3173	0.2384	0.3279	0.3199	0.0714	0.2918	0.3391	0.3042	0.3090	0.3388	0.2801	0.3028	0.3285	0.2982	0.3268	0.3119	0.0760	0.3835	0.3344	0.3066	0.3270	0.3277	0.2989	0.3226	0.3255	0.3125	0.3108	0.3384	0.0772	0.3242	0.3185	0.3528	0.3006	0.3315	0.2979	0.2797	0.3304	0.3136	0.3099	0.3465	0.0792
86=13:43:29	75585	301	0.3412	0.3531	0.3558	0.3356	0.3491	0.3058	0.3216	0.3436	0.2347	0.3568	0.3624	0.0716	0.3152	0.3406	0.3193	0.3491	0.3471	0.3100	0.3329	0.3501	0.2390	0.3517	0.3494	0.0765	0.3294	0.3317	0.3467	0.3111	0.3581	0.2728	0.3364	0.3292	0.2242	0.3343	0.3589	0.0754	0.3102	0.3424	0.3326	0.3521	0.3189	0.2910	0.3330	0.3373	0.2739	0.3186	0.3584	0.0757	0.3635	0.3323	0.3220	0.3363	0.3188	0.2823	0.3263	0.3224	0.2408	0.3332	0.3263	0.0715	0.2981	0.3421	0.3071	0.3101	0.3441	0.2859	0.3048	0.3361	0.3010	0.3319	0.3174	0.0764	0.3627	0.3297	0.3126	0.3292	0.3290	0.3001	0.3247	0.3268	0.3159	0.3130	0.3412	0.0747	0.3317	0.3197	0.3591	0.3030	0.3377	0.3039	0.2834	0.3370	0.3149	0.3149	0.3514	0.0750
87=13:58:09	76466	296	0.3548	0.3609	0.3647	0.3430	0.3564	0.3123	0.3310	0.3524	0.2389	0.3581	0.3721	0.0733	0.3194	0.3442	0.3292	0.3498	0.3521	0.3134	0.3332	0.3595	0.2500	0.3547	0.3483	0.0764	0.3330	0.3418	0.3569	0.3184	0.3646	0.2814	0.3400	0.3380	0.2316	0.3425	0.3618	0.0779	0.3220	0.3456	0.3429	0.3536	0.3307	0.2979	0.3344	0.3417	0.2795	0.3246	0.3664	0.0814	0.3643	0.3424	0.3271	0.3469	0.3198	0.2919	0.3352	0.3357	0.2453	0.3392	0.3281	0.0735	0.3013	0.3507	0.3175	0.3191	0.3534	0.2947	0.3169	0.3433	0.3105	0.3383	0.3191	0.0781	0.3781	0.3477	0.3161	0.3402	0.3382	0.3140	0.3289	0.3384	0.3177	0.3245	0.3467	0.0746	0.3378	0.3336	0.3686	0.3154	0.3513	0.3085	0.2975	0.3444	0.3255	0.3198	0.3606	0.0780
88=14:12:50	77347	300	0.3365	0.3637	0.3647	0.3491	0.3571	0.3183	0.3342	0.3578	0.2442	0.3633	0.3752	0.0712	0.3227	0.3435	0.3364	0.3537	0.3568	0.3180	0.3442	0.3648	0.2537	0.3578	0.3502	0.0731	0.3381	0.3457	0.3578	0.3256	0.3688	0.2887	0.3455	0.3414	0.2341	0.3475	0.3662	0.0756	0.3203	0.3540	0.3426	0.3579	0.3351	0.2987	0.3389	0.3426	0.2825	0.3303	0.3682	0.0738	0.3643	0.3485	0.3324	0.3518	0.3241	0.2965	0.3377	0.3386	0.2480	0.3437	0.3339	0.0732	0.3056	0.3550	0.3200	0.3228	0.3557	0.2936	0.3183	0.3468	0.3136	0.3394	0.3230	0.0739	0.3849	0.3489	0.3211	0.3428	0.3396	0.3185	0.3344	0.3381	0.3224	0.3265	0.3456	0.0742	0.3331	0.3341	0.3664	0.3191	0.3483	0.3125	0.2970	0.3397	0.3272	0.3230	0.3609	0.0764
89=14:27:31	78228	300	0.3449	0.3677	0.3626	0.3511	0.3507	0.3155	0.3325	0.3594	0.2400	0.3651	0.3787	0.0708	0.3229	0.3552	0.3282	0.3573	0.3581	0.3115	0.3411	0.3656	0.2597	0.3571	0.3532	0.0742	0.3386	0.3424	0.3568	0.3208	0.3693	0.2851	0.3449	0.3393	0.2353	0.3483	0.3635	0.0746	0.3149	0.3566	0.3384	0.3658	0.3294	0.3061	0.3441	0.3424	0.2850	0.3306	0.3704	0.0762	0.3549	0.3409	0.3333	0.3451	0.3279	0.2891	0.3398	0.3364	0.2488	0.3410	0.3398	0.0706	0.2971	0.3542	0.3189	0.3261	0.3490	0.2986	0.3176	0.3540	0.3163	0.3431	0.3247	0.0711	0.3789	0.3439	0.3210	0.3360	0.3396	0.3158	0.3369	0.3397	0.3217	0.3261	0.3490	0.0704	0.3276	0.3271	0.3629	0.3187	0.3450	0.3121	0.2959	0.3420	0.3222	0.3209	0.3609	0.0776
90=14:42:12	79108	300	0.3595	0.3650	0.3804	0.3547	0.3746	0.3207	0.3487	0.3631	0.2537	0.3670	0.3896	0.0750	0.3350	0.3504	0.3498	0.3689	0.3655	0.3283	0.3558	0.3837	0.2677	0.3699	0.3623	0.0756	0.3433	0.3520	0.3704	0.3363	0.3810	0.2947	0.3580	0.3513	0.2426	0.3572	0.3761	0.0748	0.3332	0.3570	0.3626	0.3721	0.3508	0.3106	0.3500	0.3573	0.2943	0.3456	0.3852	0.0754	0.3706	0.3601	0.3403	0.3644	0.3307	0.3041	0.3484	0.3545	0.2577	0.3529	0.3434	0.0733	0.3156	0.3666	0.3367	0.3264	0.3745	0.3099	0.3365	0.3661	0.3233	0.3487	0.3368	0.0734	0.3901	0.3625	0.3294	0.3542	0.3488	0.3325	0.3434	0.3527	0.3297	0.3358	0.3561	0.0731	0.3538	0.3466	0.3827	0.3340	0.3635	0.3185	0.3140	0.3598	0.3419	0.3317	0.3694	0.0777
91=14:56:53	79989	300	0.3558	0.3672	0.3588	0.3580	0.3575	0.3234	0.3353	0.3699	0.2525	0.3617	0.3820	0.0723	0.3356	0.3527	0.3420	0.3681	0.3637	0.3180	0.3605	0.3828	0.2677	0.3661	0.3574	0.0735	0.3415	0.3495	0.3651	0.3318	0.3748	0.2939	0.3518	0.3448	0.2380	0.3610	0.3776	0.0746	0.3270	0.3676	0.3497	0.3725	0.3447	0.3049	0.3476	0.3502	0.2990	0.3458	0.3857	0.0762	0.3799	0.3484	0.3411	0.3572	0.3331	0.2972	0.3444	0.3502	0.2618	0.3500	0.3446	0.0728	0.3078	0.3715	0.3323	0.3318	0.3638	0.3072	0.3399	0.3655	0.3254	0.3499	0.3390	0.0744	0.3882	0.3586	0.3327	0.3460	0.3470	0.3271	0.3442	0.3522	0.3290	0.3414	0.3648	0.0701	0.3431	0.3422	0.3760	0.3387	0.3630	0.3265	0.3084	0.3534	0.3459	0.3387	0.3785	0.0753
92=15:11:34	80870	296	0.3616	0.3805	0.3769	0.3625	0.3703	0.3284	0.3509	0.3694	0.2593	0.3735	0.3892	0.0716	0.3390	0.3586	0.3520	0.3737	0.3761	0.3306	0.3602	0.3816	0.2687	0.3744	0.3663	0.0707	0.3459	0.3585	0.3728	0.3400	0.3860	0.3008	0.3594	0.3563	0.2452	0.3596	0.3837	0.0763	0.3382	0.3718	0.3619	0.3774	0.3553	0.3146	0.3564	0.3656	0.3015	0.3434	0.3852	0.0781	0.3706	0.3627	0.3444	0.3686	0.3345	0.3104	0.3517	0.3547	0.2657	0.3573	0.3493	0.0719	0.3199	0.3797	0.3397	0.3413	0.3765	0.3107	0.3396	0.3713	0.3320	0.3569	0.3441	0.0724	0.3892	0.3663	0.3372	0.3579	0.3532	0.3370	0.3486	0.3583	0.3333	0.3485	0.3690	0.0709	0.3534	0.3502	0.3842	0.3466	0.3704	0.3300	0.3206	0.3564	0.3463	0.3355	0.3740	0.0748
93=15:26:14	81751	300	0.3354	0.3781	0.3725	0.3562	0.3578	0.3281	0.3445	0.3653	0.2538	0.3731	0.3846	0.0724	0.3291	0.3698	0.3353	0.3720	0.3690	0.3272	0.3570	0.3767	0.2776	0.3662	0.3634	0.0745	0.3439	0.3497	0.3704	0.3336	0.3824	0.2927	0.3540	0.3501	0.2484	0.3501	0.3768	0.0792	0.3242	0.3695	0.3474	0.3839	0.3406	0.3163	0.3541	0.3621	0.2966	0.3378	0.3893	0.0758	0.3634	0.3575	0.3534	0.3561	0.3376	0.3008	0.3538	0.3481	0.2656	0.3540	0.3558	0.0726	0.3046	0.3694	0.3279	0.3353	0.3666	0.3117	0.3289	0.3647	0.3294	0.3587	0.3455	0.0750	0.4019	0.3583	0.3376	0.3494	0.3559	0.3233	0.3444	0.3515	0.3358	0.3389	0.3603	0.0733	0.3425	0.3394	0.3733	0.3350	0.3518	0.3255	0.3140	0.3560	0.3361	0.3293	0.3695	0.0814
94=15:40:55	82632	301	0.3541	0.3685	0.3852	0.3574	0.3740	0.3209	0.3570	0.3645	0.2600	0.3763	0.3947	0.0726	0.3257	0.3593	0.3413	0.3827	0.3689	0.3262	0.3526	0.3869	0.2808	0.3774	0.3660	0.0758	0.3519	0.3532	0.3755	0.3319	0.3877	0.2961	0.3606	0.3506	0.2504	0.3573	0.3815	0.0754	0.3278	0.3642	0.3609	0.3843	0.3471	0.3213	0.3564	0.3670	0.2973	0.3507	0.3884	0.0792	0.3774	0.3564	0.3478	0.3662	0.3390	0.3078	0.3596	0.3608	0.2640	0.3585	0.3570	0.0719	0.3169	0.3662	0.3428	0.3352	0.3760	0.3143	0.3385	0.3769	0.3378	0.3602	0.3473	0.0714	0.3909	0.3623	0.3329	0.3579	0.3573	0.3352	0.3481	0.3567	0.3397	0.3462	0.3637	0.0711	0.3603	0.3437	0.3884	0.3457	0.3682	0.3274	0.3206	0.3609	0.3382	0.3380	0.3761	0.0757
95=15:55:36	83513	300	0.3576	0.3666	0.3810	0.3537	0.3769	0.3151	0.3502	0.3681	0.2681	0.3675	0.3934	0.0741	0.3221	0.3601	0.3466	0.3819	0.3649	0.3310	0.3621	0.3911	0.2776	0.3726	0.3716	0.0769	0.3510	0.3495	0.3760	0.3277	0.3857	0.2950	0.3654	0.3477	0.2505	0.3629	0.3890	0.0770	0.3250	0.3564	0.3578	0.3843	0.3492	0.3170	0.3503	0.3689	0.3024	0.3549	0.3946	0.0748	0.3795	0.3521	0.3417	0.3604	0.3393	0.3032	0.3563	0.3563	0.2721	0.3558	0.3542	0.0733	0.3144	0.3665	0.3481	0.3299	0.3678	0.3135	0.3446	0.3756	0.3348	0.3582	0.3493	0.0741	0.3903	0.3623	0.3357	0.3571	0.3538	0.3368	0.3503	0.3537	0.3313	0.3464	0.3658	0.0736	0.3555	0.3370	0.3833	0.3419	0.3705	0.3269	0.3201	0.3647	0.3441	0.3446	0.3735	0.0761
96=16:10:17	84393	300	0.3591	0.3893	0.3910	0.3676	0.3835	0.3352	0.3619	0.3725	0.2743	0.3867	0.3989	0.0719	0.3379	0.3786	0.3566	0.3922	0.3858	0.3426	0.3734	0.3943	0.2882	0.3840	0.3783	0.0741	0.3580	0.3631	0.3906	0.3518	0.3993	0.3043	0.3732	0.3642	0.2598	0.3632	0.3982	0.0773	0.3378	0.3789	0.3728	0.3999	0.3606	0.3323	0.3655	0.3827	0.3154	0.3556	0.3951	0.0778	0.3891	0.3721	0.3597	0.3736	0.3489	0.3198	0.3702	0.3681	0.2756	0.3697	0.3668	0.0730	0.3271	0.3861	0.3509	0.3491	0.3852	0.3345	0.3485	0.3830	0.3439	0.3712	0.3595	0.0727	0.4115	0.3696	0.3450	0.3686	0.3661	0.3459	0.3581	0.3656	0.3446	0.3522	0.3734	0.0759	0.3644	0.3512	0.3898	0.3578	0.3757	0.3379	0.3356	0.3753	0.3508	0.3442	0.3810	0.0797
97=16:24:58	85274	301	0.3678	0.3712	0.3997	0.3588	0.3910	0.3242	0.3671	0.3747	0.2735	0.3764	0.4020	0.0716	0.3264	0.3641	0.3583	0.3944	0.3743	0.3429	0.3674	0.3991	0.2859	0.3833	0.3697	0.0787	0.3593	0.3575	0.3896	0.3492	0.4017	0.3070	0.3781	0.3576	0.2574	0.3689	0.3965	0.0745	0.3284	0.3610	0.3740	0.3956	0.3646	0.3292	0.3579	0.3773	0.3093	0.3584	0.3955	0.0750	0.3877	0.3763	0.3554	0.3791	0.3500	0.3208	0.3657	0.3733	0.2804	0.3661	0.3607	0.0728	0.3270	0.3701	0.3609	0.3435	0.3878	0.3303	0.3542	0.3851	0.3419	0.3648	0.3548	0.0766	0.3923	0.3787	0.3448	0.3717	0.3678	0.3532	0.3635	0.3703	0.3425	0.3581	0.3696	0.0712	0.3713	0.3489	0.3936	0.3491	0.3827	0.3342	0.3328	0.3697	0.3492	0.3421	0.3788	0.0766
98=16:39:41	86157	300	0.3547	0.3920	0.3871	0.3718	0.3754	0.3397	0.3596	0.3760	0.2734	0.3866	0.3936	0.0715	0.3469	0.3783	0.3595	0.3906	0.3852	0.3363	0.3662	0.3863	0.2986	0.3810	0.3791	0.0764	0.3552	0.3635	0.3833	0.3511	0.3972	0.3076	0.3702	0.3658	0.2599	0.3669	0.3920	0.0779	0.3388	0.3800	0.3671	0.4035	0.3599	0.3337	0.3687	0.3798	0.3120	0.3533	0.3967	0.0811	0.3745	0.3689	0.3609	0.3715	0.3484	0.3193	0.3686	0.3700	0.2799	0.3705	0.3663	0.0733	0.3178	0.3905	0.3468	0.3491	0.3787	0.3285	0.3458	0.3825	0.3450	0.3638	0.3602	0.0729	0.3935	0.3702	0.3483	0.3659	0.3686	0.3439	0.3590	0.3647	0.3410	0.3505	0.3662	0.0772	0.3560	0.3548	0.3842	0.3576	0.3676	0.3350	0.3322	0.3732	0.3466	0.3380	0.3755	0.0770
99=16:54:22	87038	300	0.3607	0.4020	0.3888	0.3844	0.3827	0.3470	0.3626	0.3889	0.2796	0.3884	0.4010	0.0726	0.3551	0.3824	0.3720	0.3937	0.3929	0.3413	0.3814	0.4033	0.3046	0.3866	0.3795	0.0775	0.3618	0.3744	0.3905	0.3604	0.4002	0.3193	0.3766	0.3724	0.2641	0.3754	0.3993	0.0765	0.3413	0.3902	0.3700	0.4061	0.3724	0.3334	0.3704	0.3823	0.3199	0.3633	0.4067	0.0762	0.3827	0.3777	0.3667	0.3836	0.3548	0.3249	0.3727	0.3744	0.2808	0.3748	0.3698	0.0713	0.3264	0.4012	0.3589	0.3576	0.3851	0.3383	0.3607	0.3956	0.3516	0.3669	0.3666	0.0742	0.4006	0.3843	0.3571	0.3786	0.3741	0.3556	0.3666	0.3765	0.3484	0.3589	0.3767	0.0723	0.3572	0.3675	0.3941	0.3716	0.3800	0.3432	0.3396	0.3726	0.3579	0.3475	0.3860	0.0773
100=17:09:03	87919	301	0.3626	0.4016	0.3922	0.3873	0.3741	0.3478	0.3666	0.3883	0.2772	0.3912	0.4035	0.0730	0.3583	0.3824	0.3703	0.3980	0.3957	0.3372	0.3723	0.4015	0.3074	0.3906	0.3823	0.0731	0.3641	0.3737	0.3835	0.3622	0.4022	0.3216	0.3692	0.3747	0.2655	0.3738	0.3921	0.0768	0.3485	0.3941	0.3774	0.4072	0.3707	0.3372	0.3774	0.3807	0.3163	0.3575	0.4051	0.0762	0.3827	0.3770	0.3646	0.3839	0.3510	0.3261	0.3751	0.3836	0.2792	0.3735	0.3743	0.0718	0.3233	0.4016	0.3542	0.3595	0.3880	0.3304	0.3562	0.3945	0.3582	0.3715	0.3642	0.0731	0.4037	0.3824	0.3508	0.3729	0.3741	0.3583	0.3612	0.3729	0.3493	0.3603	0.3751	0.0728	0.3601	0.3631	0.3885	0.3677	0.3784	0.3453	0.3404	0.3708	0.3472	0.3444	0.3850	0.0790
101=17:23:43	88800	301	0.3532	0.3997	0.3918	0.3792	0.3817	0.3453	0.3642	0.3872	0.2809	0.3863	0.4028	0.0695	0.3509	0.3860	0.3653	0.3936	0.3940	0.3440	0.3778	0.4002	0.3028	0.3900	0.3819	0.0723	0.3553	0.3690	0.3897	0.3585	0.4060	0.3194	0.3761	0.3736	0.2665	0.3723	0.3958	0.0728	0.3407	0.3862	0.3715	0.4095	0.3684	0.3396	0.3748	0.3876	0.3179	0.3611	0.4052	0.0737	0.3685	0.3749	0.3691	0.3803	0.3559	0.3256	0.3758	0.3756	0.2861	0.3738	0.3734	0.0716	0.3201	0.4015	0.3572	0.3575	0.3840	0.3375	0.3568	0.3893	0.3492	0.3678	0.3667	0.0718	0.3985	0.3827	0.3570	0.3741	0.3727	0.3528	0.3640	0.3708	0.3466	0.3570	0.3747	0.0703	0.3608	0.3591	0.3895	0.3691	0.3794	0.3457	0.3408	0.3777	0.3518	0.3451	0.3841	0.0760
102=17:38:24	89681	300	0.3584	0.3975	0.3925	0.3860	0.3850	0.3420	0.3664	0.3886	0.2848	0.3879	0.4071	0.0698	0.3551	0.3817	0.3709	0.3980	0.3940	0.3404	0.3772	0.4085	0.3071	0.3912	0.3811	0.0747	0.3603	0.3804	0.3945	0.3618	0.4064	0.3230	0.3808	0.3707	0.2699	0.3764	0.3975	0.0743	0.3455	0.3888	0.3759	0.4088	0.3743	0.3432	0.3737	0.3857	0.3212	0.3661	0.4090	0.0748	0.3898	0.3808	0.3657	0.3866	0.3570	0.3309	0.3726	0.3879	0.2893	0.3762	0.3753	0.0712	0.3277	0.3986	0.3601	0.3614	0.3894	0.3382	0.3598	0.3954	0.3558	0.3692	0.3687	0.0717	0.3963	0.3864	0.3573	0.3790	0.3781	0.3627	0.3664	0.3769	0.3509	0.3623	0.3777	0.0709	0.3629	0.3685	0.3932	0.3711	0.3841	0.3461	0.3461	0.3738	0.3522	0.3440	0.3844	0.0736
103=17:53:05	90562	301	0.3630	0.3905	0.3988	0.3768	0.3936	0.3388	0.3759	0.3828	0.2882	0.3847	0.4083	0.0711	0.3529	0.3775	0.3709	0.4020	0.3899	0.3465	0.3769	0.4084	0.3062	0.3930	0.3828	0.0748	0.3665	0.3708	0.3942	0.3600	0.4082	0.3151	0.3787	0.3689	0.2716	0.3741	0.4003	0.0762	0.3504	0.3765	0.3832	0.4052	0.3717	0.3397	0.3739	0.3918	0.3177	0.3661	0.4034	0.0747	0.3835	0.3801	0.3646	0.3848	0.3522	0.3318	0.3772	0.3828	0.2871	0.3734	0.3754	0.0687	0.3338	0.3903	0.3654	0.3493	0.3893	0.3335	0.3585	0.3944	0.3546	0.3695	0.3680	0.0707	0.4075	0.3890	0.3561	0.3817	0.3763	0.3644	0.3622	0.3730	0.3537	0.3629	0.3758	0.0714	0.3733	0.3597	0.3932	0.3606	0.3816	0.3416	0.3467	0.3723	0.3508	0.3420	0.3860	0.0746
104=18:07:46	91442	300	0.3679	0.4028	0.3991	0.3854	0.3930	0.3499	0.3715	0.3926	0.2924	0.3959	0.4117	0.0723	0.3525	0.3978	0.3752	0.4145	0.4026	0.3527	0.3872	0.4132	0.3161	0.3919	0.3912	0.0779	0.3520	0.3805	0.4052	0.3655	0.4177	0.3214	0.3911	0.3765	0.2749	0.3807	0.4096	0.0761	0.3453	0.4024	0.3826	0.4246	0.3793	0.3506	0.3811	0.4010	0.3297	0.3704	0.4181	0.0769	0.3932	0.3896	0.3808	0.3912	0.3636	0.3363	0.3851	0.3873	0.2974	0.3819	0.3838	0.0731	0.3323	0.4127	0.3733	0.3697	0.3961	0.3493	0.3698	0.4087	0.3621	0.3824	0.3766	0.0738	0.4114	0.3899	0.3682	0.3837	0.3828	0.3673	0.3748	0.3827	0.3575	0.3680	0.3866	0.0732	0.3728	0.3737	0.4035	0.3851	0.3900	0.3552	0.3536	0.3850	0.3637	0.3549	0.3968	0.0778
105=18:22:27	92323	301	0.3701	0.4106	0.4111	0.3930	0.3964	0.3504	0.3846	0.3956	0.2980	0.3990	0.4163	0.0732	0.3593	0.3947	0.3797	0.4155	0.4072	0.3574	0.3831	0.4173	0.3205	0.3992	0.3927	0.0767	0.3745	0.3878	0.4070	0.3733	0.4214	0.3286	0.3911	0.3843	0.2848	0.3843	0.4098	0.0752	0.3556	0.3970	0.3920	0.4262	0.3864	0.3560	0.3868	0.4051	0.3283	0.3751	0.4179	0.0802	0.3955	0.3935	0.3829	0.4031	0.3650	0.3395	0.3924	0.3961	0.2980	0.3902	0.3889	0.0729	0.3372	0.4124	0.3791	0.3701	0.4055	0.3504	0.3677	0.4090	0.3684	0.3850	0.3796	0.0737	0.4163	0.3974	0.3666	0.3928	0.3904	0.3734	0.3757	0.3905	0.3598	0.3736	0.3888	0.0756	0.3790	0.3737	0.4054	0.3839	0.3985	0.3586	0.3603	0.3874	0.3649	0.3508	0.3961	0.0785
106=18:37:08	93204	300	0.3692	0.4047	0.4075	0.3877	0.3993	0.3462	0.3818	0.3931	0.2972	0.3973	0.4159	0.0715	0.3545	0.3925	0.3821	0.4172	0.4024	0.3552	0.3843	0.4194	0.3175	0.3984	0.3898	0.0740	0.3671	0.3815	0.4055	0.3698	0.4190	0.3280	0.3903	0.3793	0.2786	0.3824	0.4058	0.0770	0.3496	0.3957	0.3922	0.4218	0.3838	0.3487	0.3847	0.4026	0.3290	0.3747	0.4149	0.0773	0.3964	0.3923	0.3808	0.3980	0.3603	0.3390	0.3871	0.3946	0.2946	0.3852	0.3862	0.0719	0.3337	0.4136	0.3783	0.3665	0.4036	0.3471	0.3670	0.4041	0.3655	0.3832	0.3796	0.0721	0.4302	0.3964	0.3647	0.3927	0.3885	0.3715	0.3734	0.3847	0.3578	0.3727	0.3873	0.0720	0.3775	0.3741	0.4027	0.3845	0.3986	0.3541	0.3608	0.3824	0.3606	0.3498	0.3936	0.0771
107=18:51:48	94085	300	0.3695	0.4164	0.4057	0.4022	0.3994	0.3581	0.3813	0.4031	0.3001	0.4050	0.4197	0.0721	0.3653	0.3993	0.3879	0.4171	0.4138	0.3571	0.3936	0.4234	0.3297	0.4055	0.3968	0.0733	0.3647	0.3908	0.4090	0.3789	0.4226	0.3345	0.3919	0.3874	0.2821	0.3956	0.4158	0.0763	0.3544	0.4070	0.3929	0.4323	0.3971	0.3563	0.3889	0.4089	0.3386	0.3790	0.4281	0.0773	0.3939	0.3970	0.3847	0.4038	0.3692	0.3428	0.3941	0.4018	0.3037	0.3936	0.3912	0.0720	0.3385	0.4262	0.3807	0.3783	0.4070	0.3585	0.3807	0.4182	0.3733	0.3917	0.3879	0.0730	0.4118	0.4034	0.3732	0.3963	0.3922	0.3799	0.3832	0.3941	0.3624	0.3792	0.3956	0.0721	0.3750	0.3862	0.4099	0.4005	0.4031	0.3648	0.3681	0.3961	0.3729	0.3643	0.4024	0.0776
108=19:06:29	94966	300	0.3740	0.4168	0.4025	0.3982	0.3945	0.3570	0.3772	0.4028	0.3003	0.4009	0.4162	0.0700	0.3640	0.4019	0.3790	0.4162	0.4064	0.3520	0.3967	0.4223	0.3267	0.3968	0.3935	0.0760	0.3642	0.3868	0.4074	0.3727	0.4173	0.3309	0.3929	0.3857	0.2811	0.3878	0.4085	0.0742	0.3480	0.4086	0.3846	0.4299	0.3876	0.3530	0.3841	0.3991	0.3345	0.3773	0.4187	0.0742	0.3910	0.3902	0.3863	0.4000	0.3718	0.3390	0.3902	0.3943	0.3014	0.3852	0.3875	0.0706	0.3308	0.4181	0.3750	0.3757	0.3952	0.3549	0.3725	0.4110	0.3674	0.3795	0.3834	0.0740	0.4097	0.4028	0.3740	0.3912	0.3872	0.3729	0.3773	0.3852	0.3624	0.3740	0.3896	0.0710	0.3714	0.3781	0.3997	0.3874	0.3923	0.3593	0.3560	0.3847	0.3631	0.3563	0.3955	0.0769
109=19:21:10	95847	300	0.3785	0.4123	0.3879	0.3953	0.3749	0.3513	0.3717	0.3977	0.2946	0.4011	0.4169	0.0691	0.3645	0.3898	0.3735	0.4053	0.4051	0.3398	0.3871	0.4143	0.3298	0.3996	0.3941	0.0722	0.3777	0.3824	0.3876	0.3676	0.4076	0.3261	0.3788	0.3836	0.2794	0.3833	0.4012	0.0743	0.3489	0.4041	0.3733	0.4205	0.3808	0.3494	0.3887	0.3952	0.3284	0.3717	0.4223	0.0765	0.3898	0.3854	0.3846	0.3934	0.3635	0.3316	0.3866	0.3942	0.2965	0.3848	0.3913	0.0723	0.3239	0.4167	0.3654	0.3719	0.3971	0.3488	0.3729	0.4114	0.3712	0.3810	0.3835	0.0748	0.4170	0.3959	0.3667	0.3876	0.3873	0.3726	0.3738	0.3871	0.3604	0.3749	0.3865	0.0720	0.3603	0.3788	0.3953	0.3881	0.3860	0.3605	0.3585	0.3800	0.3635	0.3546	0.4000	0.0735
110=19:35:51	96727	300	0.3631	0.4193	0.4054	0.4034	0.3970	0.3602	0.3813	0.4070	0.3057	0.4016	0.4191	0.0731	0.3693	0.4022	0.3891	0.4226	0.4144	0.3570	0.3978	0.4269	0.3352	0.4018	0.3974	0.0801	0.3662	0.3926	0.4104	0.3786	0.4233	0.3363	0.3939	0.3878	0.2857	0.3936	0.4132	0.0749	0.3578	0.4149	0.3893	0.4374	0.3956	0.3605	0.3912	0.4067	0.3383	0.3827	0.4258	0.0779	0.3888	0.3936	0.3852	0.4041	0.3722	0.3430	0.3968	0.4046	0.3048	0.3928	0.3938	0.0721	0.3347	0.4269	0.3796	0.3805	0.4067	0.3559	0.3809	0.4184	0.3731	0.3859	0.3883	0.0775	0.4097	0.4026	0.3774	0.3945	0.3962	0.3802	0.3832	0.3905	0.3613	0.3763	0.3918	0.0749	0.3777	0.3831	0.4064	0.3969	0.3969	0.3642	0.3651	0.3926	0.3712	0.3644	0.3973	0.0803
111=19:50:32	97608	301	0.3806	0.4189	0.4127	0.4058	0.4051	0.3592	0.3915	0.4100	0.3128	0.4046	0.4300	0.0725	0.3732	0.4011	0.3962	0.4276	0.4200	0.3642	0.4003	0.4357	0.3386	0.4081	0.4043	0.0769	0.3759	0.3968	0.4154	0.3856	0.4307	0.3391	0.4000	0.3956	0.2896	0.3980	0.4228	0.0756	0.3633	0.4110	0.3985	0.4402	0.3991	0.3615	0.3951	0.4116	0.3431	0.3882	0.4313	0.0774	0.4040	0.4042	0.3911	0.4139	0.3736	0.3525	0.3998	0.4109	0.3094	0.3983	0.3993	0.0724	0.3423	0.4316	0.3898	0.3837	0.4096	0.3614	0.3890	0.4230	0.3833	0.3922	0.3949	0.0744	0.4134	0.4136	0.3828	0.4067	0.3981	0.3859	0.3883	0.4008	0.3677	0.3864	0.4003	0.0742	0.3845	0.3890	0.4116	0.4054	0.4062	0.3652	0.3726	0.3950	0.3698	0.3652	0.4083	0.0751
112=20:05:13	98489	300	0.3744	0.4201	0.4113	0.4022	0.4052	0.3660	0.3909	0.4068	0.3153	0.4058	0.4255	0.0712	0.3730	0.4062	0.3957	0.4249	0.4187	0.3655	0.4039	0.4341	0.3371	0.4088	0.4002	0.0757	0.3714	0.3949	0.4187	0.3910	0.4351	0.3392	0.4052	0.3993	0.2918	0.3956	0.4250	0.0756	0.3631	0.4118	0.4019	0.4418	0.4011	0.3647	0.3954	0.4165	0.3479	0.3890	0.4300	0.0718	0.4002	0.4066	0.3945	0.4116	0.3744	0.3532	0.3971	0.4126	0.3092	0.4024	0.3972	0.0706	0.3415	0.4340	0.3901	0.3828	0.4145	0.3642	0.3875	0.4219	0.3768	0.3923	0.3947	0.0741	0.4123	0.4100	0.3797	0.4047	0.3983	0.3870	0.3866	0.4026	0.3669	0.3857	0.3996	0.0718	0.3842	0.3910	0.4155	0.4069	0.4059	0.3675	0.3759	0.3990	0.3748	0.3625	0.4037	0.0768
113=20:19:53	99370	301	0.3872	0.4271	0.4093	0.4120	0.4039	0.3650	0.3883	0.4143	0.3124	0.4065	0.4275	0.0724	0.3782	0.4116	0.3976	0.4277	0.4203	0.3575	0.4063	0.4341	0.3425	0.4088	0.4033	0.0802	0.3840	0.4028	0.4185	0.3869	0.4293	0.3430	0.4009	0.3967	0.2910	0.3998	0.4215	0.0767	0.3616	0.4166	0.3977	0.4414	0.4011	0.3617	0.3962	0.4081	0.3430	0.3890	0.4346	0.0791	0.4030	0.4062	0.3947	0.4112	0.3788	0.3496	0.4003	0.4123	0.3143	0.4006	0.3997	0.0729	0.3418	0.4356	0.3910	0.3846	0.4083	0.3624	0.3889	0.4240	0.3805	0.3890	0.3945	0.0767	0.4098	0.4121	0.3864	0.4029	0.3977	0.3871	0.3901	0.4005	0.3684	0.3821	0.4000	0.0738	0.3804	0.3886	0.4105	0.4035	0.4050	0.3683	0.3714	0.3957	0.3742	0.3692	0.4078	0.0767
