# Supplementary material for: Computationally Driven, Quantitative Experiments Discover Genes Required for Mitochondrial Biogenesis
Source: PLoS Genet. 2009 Mar 20;5(3):e1000407. doi: 10.1371/journal.pgen.1000407 (PMC2648979; doi:10.1371/journal.pgen.1000407)
Supplement: Dataset S1 — Raw respiratory growth data. A zip file containing 48 tab-delimited text files containing the raw data from the Tecan GENios reader. Additionally, a readme text file and plate key is contained in the zip file. The plate key uses our internal reference id for each mutant (internal reference id is matched with common and systematic gene names in Table S2). Raw optical density measurements from Tecan GENios plate incubator and reader. Wells are numbered in increasing order from upper left to lower right and can be converted to our internal identifiers using the included key (complete plate key). Not all original plates were assayed for growth curves, and there are two replicates of plate 20. (1.82 MB ZIP) [file pgen.1000407.s012.zip › mitochondria_table_s7/p16_glu.txt]

[config file info]
last write=07:11:14_14:04:00
[Run_Parameters]
Instrument=Tecan_21
Ini_Names=Read_Reps,Delid,Save_Data_File,Start_Time_Now
barcode_drug_plate=201401
user=mcostanzo
Plate_Size=96
Plate_Type=GRE96ft.pdf
Samples_to_Run=6
Overlay_Size=48
Drug_Plate=none
Plate_Quarter=none
run_ID=none
run_plate_repeat=1
Read_Reps=200
Read_Modes=Absorbance
Read_Flor_Every=2
Max_Delta_OD=0.500000
Well_By_Row_Col=none
Reorder_Map=Order_Strings_Not,0
Tip_Vol=200
OD_to_Innoc=0.100,0.100,0.380,0.380,0.380,0.380,0.760,0.760,0.100,0.100,0.380,0.380,0.380,0.380,0.760,0.760,0.100,0.100,0.380,0.380,0.380,0.380,0.760,0.760,0.100,0.100,0.380,0.380,0.380,0.380,0.760,0.760,0.100,0.100,0.380,0.380,0.380,0.380,0.760,0.760,0.100,0.100,0.380,0.380,0.380,0.380,0.760,0.760
Absorption_Max=.3
OD_to_Save=0.100,0.100,0.380,0.380,0.380,0.380,0.760,0.760,0.100,0.100,0.380,0.380,0.380,0.380,0.760,0.760,0.100,0.100,0.380,0.380,0.380,0.380,0.760,0.760,0.100,0.100,0.380,0.380,0.380,0.380,0.760,0.760,0.100,0.100,0.380,0.380,0.380,0.380,0.760,0.760,0.100,0.100,0.380,0.380,0.380,0.380,0.760,0.760
OD_to_Dilute=0.100
Save_Sample_Vol=180
Save_Sample_Reps=2
Innoc_Vol=184,184,46,46,46,46,0,0,184,184,46,46,46,46,0,0,184,184,46,46,46,46,0,0,184,184,46,46,46,46,0,0,184,184,46,46,46,46,0,0,184,184,46,46,46,46,0,0
Dilute_Vol=23,23,23,23,23,23,23,23,23,23,23,23,23,23,23,23,23,23,23,23,23,23,23,23,23,23,23,23,23,23,23,23,23,23,23,23,23,23,23,23,23,23,23,23,23,23,23,23
Save_Vol=800,800,800,800,800,800,800,800,800,800,800,800,800,800,800,800,800,800,800,800,800,800,800,800,800,800,800,800,800,800,800,800,800,800,800,800,800,800,800,800,800,800,800,800,800,800,800,800
Reference_Vol=100,100,100,100,100,100,100,100,100,100,100,100,100,100,100,100,100,100,100,100,100,100,100,100,100,100,100,100,100,100,100,100,100,100,100,100,100,100,100,100,100,100,100,100,100,100,100,100,100,100,100,100,100,100,100,100,100,100,100,100,100,100,100,100,100,100,100,100,100,100,100,100,100,100,100,100,100,100,100,100,100,100,100,100,100,100,100,100,100,100,100,100,100,100,100,100
Read_to_Innoc=20,20,20,20,20,20,20,20,20,20,20,20,20,20,20,20,20,20,20,20,20,20,20,20,20,20,20,20,20,20,20,20,20,20,20,20,20,20,20,20,20,20,20,20,20,20,20,20
Read_to_Dilute=26,26,26,26,26,26,26,26,26,26,26,26,26,26,26,26,26,26,26,26,26,26,26,26,26,26,26,26,26,26,26,26,26,26,26,26,26,26,26,26,26,26,26,26,26,26,26,26
Read_to_Save=20,20,20,20,20,20,20,20,20,20,20,20,20,20,20,20,20,20,20,20,20,20,20,20,20,20,20,20,20,20,20,20,20,20,20,20,20,20,20,20,20,20,20,20,20,20,20,20
Innoc_Target_Map=1,2,3,4,5,6,7,8,9,10,11,12,13,14,15,16,17,18,19,20,21,22,23,24,25,26,27,28,29,30,31,32,33,34,35,36,37,38,39,40,41,42,43,44,45,46,47,48
Pipet_Trigger=OD_Save_Innoc
Pipet_Volume_Adj=Con_OD_Save
Delid=no
Pre_Init=yes
Talk_To_ProMax=no
Time_Out_Time=1050
Wait_While_Busy=yes
Idle_Time=2
Screen_Run_Type=pre_screen_3
Spect_Protocol=15m
Spec_Run_File=GG_PB_Voyage.pda
Spec_Assay_File=""
Save_Data_File=09_11_07_Mito_16_Glu_ps3_A_96_T_21.txt
Working_Dir=C%3A\\Users\\Growth_Data
Run_Control_Dir=C%3A\\Users\\Yeast_Run_Files
Tracking_Dir=""
Track_File=201401_data_track.txt
Save_Run_Data_Flag=yes
Set_Incubator_Temp=30.0
Base_Line_Flag=atstart_minimum
Pipet_Cycles_Before_Save=20
Time_Point_Save=wellmap
Innoc_Direction=down
Wells_In_Use=111111111111111111111111111111111111111111111111
Save_Sample_Map=111111001111110011111100111111001111110011111100
Sections_to_Run=0
Rows_per_Section=8
Start_Sections_Row=1
MultiProbe_Run_File=""
Multiprobe_Run_Dialogue=yes
Comments=no%20comment
Target_Temp=300
Temp_Control=On
Delta_Temp=10
ReadMode=Absorbance,Bottom
ExcitationFilter=485,
EmissionFilter=535,
MeasurementFilter=595
ReadsPerWellNumber=1,1
ShakeDuration=800,0
GainMode=Manual
PdfName=GRE96ft.pdf
Gain=50,50
Add_Drug_Map=1,1,1,1,1,1,1,1,1,1,1,1,1,1,1,1,1,1,1,1,1,1,1,1,1,1,1,1,1,1,1,1,1,1,1,1,1,1,1,1,1,1,1,1,1,1,1,1
Add_Drug_Vol=7,7,7,7,7,7,7,7,7,7,7,7,7,7,7,7,7,7,7,7,7,7,7,7,7,7,7,7,7,7,7,7,7,7,7,7,7,7,7,7,7,7,7,7,7,7,7,7
Innoc_Map=111011101110111011101110111011101110111011101110111011101110111011101110111011101110111011101110
Dilute_Map=111111111111111111111111111111111111111111111111111111111111111111111111111111111111111111111111
data_file_name=iS_1_48.txt
barcode=""
Hit_Call_Threshold=1.000000
Reference_Well=A01
WT_Ref_Well=0
Project_Name=YKO_Lib
Pipet_Gens_Point=5.00,10.00,15.00,20.00,5.00,10.00,15.00,20.00,5.00,10.00,15.00,20.00,5.00,10.00,15.00,20.00,5.00,10.00,15.00,20.00,5.00,10.00,15.00,20.00,5.00,10.00,15.00,20.00,5.00,10.00,15.00,20.00,5.00,10.00,15.00,20.00,5.00,10.00,15.00,20.00,5.00,10.00,15.00,20.00,5.00,10.00,15.00,20.00,
Shake_Divisor=1
data_handling=file_&_DB_&_auto_analysis
time_frm_freezer=-1.00
gens_frm_freezer=-1.00
Well_Vol=100
Parent_ID=""
Units=%
Quarter=A
media_name=mm
Save_Mode=one_to_one
Consolidate_Save_Map=1,2,3,4,5,6,7,8,9,10,11,12,13,14,15,16,17,18,19,20,21,22,23,24,25,26,27,28,29,30,31,32,33,34,35,36,37,38,39,40,41,42,43,44,45,46,47,48
Add_Drug_at_Start_Map=000000000000000000000000000000000000000000000000000
Add_Drug_Labware=add_drug_48
Max_Dynam_OD_Change=0.05
Reads_After_Pipet=1
Ref_Type=single_ref
Read_to_Add_Drug_at_Start=0
Send_Email_at_Pipet=no_email
config_DB_update_wells=yes
Strain_Name=""
Media=ypd
drug_vol=2.00
Drug_Name=""
Drug_Conc=2
Innoc_Conc=""
Strain_Plate=none
ShakeIntensity=High
ShakeMode=Orbital
NumberOfFlashes=1
PartOfPlate=0
MovePlateOutAfterMeasurement=0
IntegrationLagTime=0
IntegrationTime=100
DelayMoveFlashFluorescence=0
[Drug_Data]
Drug_Plate=none
Strain_Plate=none
Media=mm
Drug_Name=nd,nd,nd,nd,nd,nd,nd,nd,nd,nd,nd,nd,nd,nd,nd,nd,nd,nd,nd,nd,nd,nd,nd,nd,nd,nd,nd,nd,nd,nd,nd,nd,nd,nd,nd,nd,nd,nd,nd,nd,nd,nd,nd,nd,nd,nd,nd,nd,nd,nd,nd,nd,nd,nd,nd,nd,nd,nd,nd,nd,nd,nd,nd,nd,nd,nd,nd,nd,nd,nd,nd,nd,nd,nd,nd,nd,nd,nd,nd,nd,nd,nd,nd,nd,nd,nd,nd,nd,nd,nd,nd,nd,nd,nd,nd,nd
Strain_Name=ud
Drug_Conc=""
Innoc_Conc=0.06250,0.06250,0.06250,0.06250,0.06250,0.06250,0.06250,0.06250,0.06250,0.06250,0.06250,0.06250,0.06250,0.06250,0.06250,0.06250,0.06250,0.06250,0.06250,0.06250,0.06250,0.06250,0.06250,0.06250,0.06250,0.06250,0.06250,0.06250,0.06250,0.06250,0.06250,0.06250,0.06250,0.06250,0.06250,0.06250,0.06250,0.06250,0.06250,0.06250,0.06250,0.06250,0.06250,0.06250,0.06250,0.06250,0.06250,0.06250,0.06250,0.06250,0.06250,0.06250,0.06250,0.06250,0.06250,0.06250,0.06250,0.06250,0.06250,0.06250,0.06250,0.06250,0.06250,0.06250,0.06250,0.06250,0.06250,0.06250,0.06250,0.06250,0.06250,0.06250,0.06250,0.06250,0.06250,0.06250,0.06250,0.06250,0.06250,0.06250,0.06250,0.06250,0.06250,0.06250,0.06250,0.06250,0.06250,0.06250,0.06250,0.06250,0.06250,0.06250,0.06250,0.06250,0.06250,0.06250
Run_ID=none
Plate_Quarter=A
Units=%,%,%,%,%,%,%,%,%,%,%,%,%,%,%,%,%,%,%,%,%,%,%,%,%,%,%,%,%,%,%,%,%,%,%,%,%,%,%,%,%,%,%,%,%,%,%,%,%,%,%,%,%,%,%,%,%,%,%,%,%,%,%,%,%,%,%,%,%,%,%,%,%,%,%,%,%,%,%,%,%,%,%,%,%,%,%,%,%,%,%,%,%,%,%,%
Parent_ID=""
Project_Name=YKO_Lib
Strain_Backgrnd=0,0,0,0,0,0,0,0,0,0,0,0,0,0,0,0,0,0,0,0,0,0,0,0,0,0,0,0,0,0,0,0,0,0,0,0,0,0,0,0,0,0,0,0,0,0,0,0,0,0,0,0,0,0,0,0,0,0,0,0,0,0,0,0,0,0,0,0,0,0,0,0,0,0,0,0,0,0,0,0,0,0,0,0,0,0,0,0,0,0,0,0,0,0,0,0
Well_Vol=100,100,100,100,100,100,100,100,100,100,100,100,100,100,100,100,100,100,100,100,100,100,100,100,100,100,100,100,100,100,100,100,100,100,100,100,100,100,100,100,100,100,100,100,100,100,100,100,100,100,100,100,100,100,100,100,100,100,100,100,100,100,100,100,100,100,100,100,100,100,100,100,100,100,100,100,100,100,100,100,100,100,100,100,100,100,100,100,100,100,100,100,100,100,100,100
time_frm_freezer=-1.00
gens_frm_freezer=-1.00
user=mcostanzo
Strain_Pool=ud,ud,ud,ud,ud,ud,ud,ud,ud,ud,ud,ud,ud,ud,ud,ud,ud,ud,ud,ud,ud,ud,ud,ud,ud,ud,ud,ud,ud,ud,ud,ud,ud,ud,ud,ud,ud,ud,ud,ud,ud,ud,ud,ud,ud,ud,ud,ud,ud,ud,ud,ud,ud,ud,ud,ud,ud,ud,ud,ud,ud,ud,ud,ud,ud,ud,ud,ud,ud,ud,ud,ud,ud,ud,ud,ud,ud,ud,ud,ud,ud,ud,ud,ud,ud,ud,ud,ud,ud,ud,ud,ud,ud,ud,ud,ud
Well_Alias=A01,A02,A03,A04,A05,A06,A07,A08,A09,A10,A11,A12,B01,B02,B03,B04,B05,B06,B07,B08,B09,B10,B11,B12,C01,C02,C03,C04,C05,C06,C07,C08,C09,C10,C11,C12,D01,D02,D03,D04,D05,D06,D07,D08,D09,D10,D11,D12,E01,E02,E03,E04,E05,E06,E07,E08,E09,E10,E11,E12,F01,F02,F03,F04,F05,F06,F07,F08,F09,F10,F11,F12,G01,G02,G03,G04,G05,G06,G07,G08,G09,G10,G11,G12,H01,H02,H03,H04,H05,H06,H07,H08,H09,H10,H11,H12
Well_Pos=1,2,3,4,5,6,7,8,9,10,11,12,13,14,15,16,17,18,19,20,21,22,23,24,25,26,27,28,29,30,31,32,33,34,35,36,37,38,39,40,41,42,43,44,45,46,47,48,49,50,51,52,53,54,55,56,57,58,59,60,61,62,63,64,65,66,67,68,69,70,71,72,73,74,75,76,77,78,79,80,81,82,83,84,85,86,87,88,89,90,91,92,93,94,95,96
position=A01,A02,A03,A04,A05,A06,A07,A08,A09,A10,A11,A12,B01,B02,B03,B04,B05,B06,B07,B08,B09,B10,B11,B12,C01,C02,C03,C04,C05,C06,C07,C08,C09,C10,C11,C12,D01,D02,D03,D04,D05,D06,D07,D08,D09,D10,D11,D12,E01,E02,E03,E04,E05,E06,E07,E08,E09,E10,E11,E12,F01,F02,F03,F04,F05,F06,F07,F08,F09,F10,F11,F12,G01,G02,G03,G04,G05,G06,G07,G08,G09,G10,G11,G12,H01,H02,H03,H04,H05,H06,H07,H08,H09,H10,H11,H12
[Runtime_State]
Instrument=Tecan_21
Start_Time_Now=3.2774742000E+9
Reads_Completed=200
Innoc_Direction=down
Wells_In_Use=111111111111111111111111111111111111111111111111111111111111111111111111111111111111111111111111
Innoc_Map=111111111111111111111111111111111111111111111111111111111111111111111111111111111111000000000000
Dilute_Map=111111111111111111111111111111111111111111111111111111111111111111111111111111111111111111111111
Save_Sample_Map=000000000000000000000000000000000000000000000000010000000100000001000000010000000100000001000000
Current_OD=0.977,0.925,1.040,0.997,1.028,0.927,1.130,1.130,1.120,1.005,0.967,0.814,1.036,0.974,0.869,1.029,0.988,0.844,1.021,1.020,0.847,0.756,1.048,0.781,1.014,0.980,0.929,1.034,0.899,0.960,1.054,0.976,0.902,0.779,0.977,0.941,0.992,0.818,0.851,0.949,0.758,0.955,1.032,0.982,0.900,0.944,0.801,0.762,1.024,0.920,0.962,1.048,0.914,0.985,1.111,1.013,0.951,0.935,0.955,0.790,0.988,0.857,0.829,1.004,0.888,0.955,1.021,0.910,0.965,0.959,0.977,0.826,1.043,0.978,0.993,0.992,0.890,0.984,1.054,0.772,0.981,0.966,0.988,0.849,0.980,0.922,0.996,1.003,0.922,0.954,0.965,0.931,0.962,0.944,0.949,0.966
Bckgrnd_OD=0.090,0.098,0.087,0.080,0.084,0.084,0.083,0.087,0.087,0.088,0.087,0.075,0.093,0.084,0.087,0.083,0.082,0.084,0.084,0.081,0.082,0.082,0.102,0.077,0.102,0.083,0.081,0.084,0.083,0.081,0.082,0.080,0.080,0.080,0.084,0.077,0.084,0.080,0.081,0.082,0.080,0.078,0.082,0.081,0.080,0.083,0.083,0.076,0.101,0.078,0.082,0.080,0.081,0.083,0.082,0.081,0.079,0.082,0.083,0.076,0.085,0.081,0.081,0.084,0.083,0.081,0.081,0.084,0.082,0.082,0.083,0.077,0.105,0.083,0.086,0.088,0.083,0.082,0.085,0.081,0.082,0.081,0.082,0.084,0.084,0.085,0.094,0.084,0.080,0.080,0.082,0.082,0.079,0.082,0.093,0.090
Mapped=111111111111111111111110111111111111111111111100111111111111111111111111111111111111111111111111
Pipet_Completed=000000000000000000000000000000000000000000000000000000000000000000000000000000000000000000000000
Innoc_Completed=0,0,0,0,0,0,0,0,0,0,0,0,0,0,0,0,0,0,0,0,0,0,0,0,0,0,0,0,0,0,0,0,0,0,0,0,0,0,0,0,0,0,0,0,0,0,0,0,0,0,0,0,0,0,0,0,0,0,0,0,0,0,0,0,0,0,0,0,0,0,0,0,0,0,0,0,0,0,0,0,0,0,0,0,0,0,0,0,0,0,0,0,0,0,0,0
Save_Completed=0,0,0,0,0,0,0,0,0,0,0,0,0,0,0,0,0,0,0,0,0,0,0,0,0,0,0,0,0,0,0,0,0,0,0,0,0,0,0,0,0,0,0,0,0,0,0,0,0,0,0,0,0,0,0,0,0,0,0,0,0,0,0,0,0,0,0,0,0,0,0,0,0,0,0,0,0,0,0,0,0,0,0,0,0,0,0,0,0,0,0,0,0,0,0,0
Pipeted_At=0,0,0,0,0,0,0,0,0,0,0,0,0,0,0,0,0,0,0,0,0,0,0,0,0,0,0,0,0,0,0,0,0,0,0,0,0,0,0,0,0,0,0,0,0,0,0,0,0,0,0,0,0,0,0,0,0,0,0,0,0,0,0,0,0,0,0,0,0,0,0,0,0,0,0,0,0,0,0,0,0,0,0,0,0,0,0,0,0,0,0,0,0,0,0,0
Pipeted_OD=0,0,0,0,0,0,0,0,0,0,0,0,0,0,0,0,0,0,0,0,0,0,0,0,0,0,0,0,0,0,0,0,0,0,0,0,0,0,0,0,0,0,0,0,0,0,0,0,0,0,0,0,0,0,0,0,0,0,0,0,0,0,0,0,0,0,0,0,0,0,0,0,0,0,0,0,0,0,0,0,0,0,0,0,0,0,0,0,0,0,0,0,0,0,0,0
Dilutes_Completed=0,0,0,0,0,0,0,0,0,0,0,0,0,0,0,0,0,0,0,0,0,0,0,0,0,0,0,0,0,0,0,0,0,0,0,0,0,0,0,0,0,0,0,0,0,0,0,0,0,0,0,0,0,0,0,0,0,0,0,0,0,0,0,0,0,0,0,0,0,0,0,0,0,0,0,0,0,0,0,0,0,0,0,0,0,0,0,0,0,0,0,0,0,0,0,0
Time_At_Innoc=0,0,0,0,0,0,0,0,0,0,0,0,0,0,0,0,0,0,0,0,0,0,0,0,0,0,0,0,0,0,0,0,0,0,0,0,0,0,0,0,0,0,0,0,0,0,0,0,0,0,0,0,0,0,0,0,0,0,0,0,0,0,0,0,0,0,0,0,0,0,0,0,0,0,0,0,0,0,0,0,0,0,0,0,0,0,0,0,0,0,0,0,0,0,0,0
Time_At_Save=0,0,0,0,0,0,0,0,0,0,0,0,0,0,0,0,0,0,0,0,0,0,0,0,0,0,0,0,0,0,0,0,0,0,0,0,0,0,0,0,0,0,0,0,0,0,0,0,0,0,0,0,0,0,0,0,0,0,0,0,0,0,0,0,0,0,0,0,0,0,0,0,0,0,0,0,0,0,0,0,0,0,0,0,0,0,0,0,0,0,0,0,0,0,0,0
Time_At_Dilute=0,0,0,0,0,0,0,0,0,0,0,0,0,0,0,0,0,0,0,0,0,0,0,0,0,0,0,0,0,0,0,0,0,0,0,0,0,0,0,0,0,0,0,0,0,0,0,0,0,0,0,0,0,0,0,0,0,0,0,0,0,0,0,0,0,0,0,0,0,0,0,0,0,0,0,0,0,0,0,0,0,0,0,0,0,0,0,0,0,0,0,0,0,0,0,0
Previous_OD=0.977,0.925,1.040,0.997,1.028,0.927,1.130,1.130,1.120,1.005,0.967,0.814,1.036,0.974,0.869,1.029,0.988,0.844,1.021,1.020,0.847,0.756,1.048,0.781,1.014,0.980,0.929,1.034,0.899,0.960,1.054,0.976,0.902,0.779,0.977,0.941,0.992,0.818,0.851,0.949,0.758,0.955,1.032,0.982,0.900,0.944,0.801,0.762,1.024,0.920,0.962,1.048,0.914,0.985,1.111,1.013,0.951,0.935,0.955,0.790,0.988,0.857,0.829,1.004,0.888,0.955,1.021,0.910,0.965,0.959,0.977,0.826,1.043,0.978,0.993,0.992,0.890,0.984,1.054,0.772,0.981,0.966,0.988,0.849,0.980,0.922,0.996,1.003,0.922,0.954,0.965,0.931,0.962,0.944,0.949,0.966
Prev_Delta_OD=0.001,0.021,0.033,0.006,0.010,0.010,0.066,0.020,0.015,0.031,0.023,0.021,0.016,0.004,0.008,0.015,0.006,0.004,0.008,0.042,0.009,0.006,0.024,0.001,0.012,0.006,0.021,0.023,0.036,0.014,0.020,0.021,0.004,0.030,0.007,0.018,0.002,0.023,0.009,0.018,0.001,0.028,0.011,0.002,0.009,0.015,0.011,0.003,0.012,0.032,0.011,0.002,0.002,0.004,0.042,0.010,0.024,0.018,0.004,0.011,0.021,0.008,0.019,0.032,0.010,0.013,0.009,0.018,0.000,0.019,0.003,0.001,0.007,0.003,0.017,0.035,0.020,0.014,0.010,0.006,0.034,0.003,0.019,0.010,0.006,0.026,0.022,0.018,0.003,0.019,0.007,0.025,0.005,0.029,0.019,0.004
Delta_From_Ref=0.000,-0.024,-0.278,0.728,0.492,0.322,-0.471,-1.663,-0.009,0.012,-0.559,3.080,-0.242,0.580,1.639,1.251,0.039,0.046,-0.507,0.741,0.122,0.695,-0.466,7.547,-0.041,0.045,1.406,0.654,0.687,0.560,0.885,1.241,0.060,0.056,-0.199,2.937,0.533,1.431,2.302,1.766,0.049,0.082,0.112,0.462,0.058,0.495,0.215,7.734,0.000,0.000,0.000,0.000,0.000,0.000,0.000,0.000,0.000,0.000,0.000,0.000,0.000,0.000,0.000,0.000,0.000,0.000,0.000,0.000,0.000,0.000,0.000,0.000,0.000,0.000,0.000,0.000,0.000,0.000,0.000,0.000,0.000,0.000,0.000,0.000,0.000,0.000,0.000,0.000,0.000,0.000,0.000,0.000,0.000,0.000,0.000,0.000
Sig_OD_Delta=0,0,0,0,0,0,0,0,0,0,0,1,0,0,1,1,0,0,0,0,0,0,0,1,0,0,1,0,0,0,0,1,0,0,0,1,0,1,1,1,0,0,0,0,0,0,0,1,0,0,0,0,0,0,0,0,0,0,0,0,0,0,0,0,0,0,0,0,0,0,0,0,0,0,0,0,0,0,0,0,0,0,0,0,0,0,0,0,0,0,0,0,0,0,0,0
Add_Drug_at_Start_Map=000000000000000000000000000000000000000000000000000000000000000000000000000000000000000000000000
[Analysis]
Drug_ID=A1,A2,A3,A4,A5,A6,B1,B2,B3,B4,B5,B6,C1,C2,C3,C4,C5,C6,D1,D2,D3,D4,D5,D6,E1,E2,E3,E4,E5,E6,F1,F2,F3,F4,F5,F6,G1,G2,G3,G4,G5,G6,H1,H2,H3,H4,H5,H6
Decision=no_inh,no_inh,no_inh,ps2_1_1,no_inh,no_inh,no_inh,no_inh,ps2_1_1,no_inh,ps2_1_1,ps2_1_1,no_inh,no_inh,ps2_4_1,no_inh,no_inh,no_inh,no_inh,ps2_2_1,ps2_1_1,ps2_1_1,ps2_4_1,ps2_4_1,no_inh,no_inh,no_inh,no_inh,no_inh,no_inh,no_inh,ps2_4_1,no_inh,no_inh,no_inh,no_inh,no_inh,no_inh,no_inh,no_inh,no_inh,no_inh,no_inh,no_inh,no_inh,ps2_1_1,no_inh,no_inh,no_inh,no_inh,no_inh,no_inh,no_inh,other,no_inh,ps2_1_1,no_inh,ps2_4_1,no_inh,other,no_inh,no_inh,no_inh,ps2_2_1,no_inh,other,no_inh,no_inh,no_inh,no_inh,no_inh,other,no_inh,no_inh,no_inh,no_inh,no_inh,other,no_inh,no_inh,no_inh,no_inh,no_inh,other,no_inh,ps2_2_1,no_inh,no_inh,no_inh,no_inh,no_inh,no_inh,no_inh,no_inh,no_inh,no_inh
Plot_Min=0.100,0.100,0.100,0.100,0.100,0.100,0.100,0.100,0.100,0.100,0.100,0.100,0.100,0.100,0.100,0.100,0.100,0.100,0.100,0.100,0.100,0.100,0.100,0.100,0.100,0.100,0.100,0.100,0.100,0.100,0.100,0.100,0.100,0.100,0.100,0.100,0.100,0.100,0.100,0.100,0.100,0.100,0.100,0.100,0.100,0.100,0.100,0.100
Plot_Max=1.500,1.500,1.500,1.500,1.500,1.500,1.500,1.500,1.500,1.500,1.500,1.500,1.500,1.500,1.500,1.500,1.500,1.500,1.500,1.500,1.500,1.500,1.500,1.500,1.500,1.500,1.500,1.500,1.500,1.500,1.500,1.500,1.500,1.500,1.500,1.500,1.500,1.500,1.500,1.500,1.500,1.500,1.500,1.500,1.500,1.500,1.500,1.500
G_Plot_Min=0.1
G_Plot_Delta=0.7
Plot_On_Off=0
OD_Gen_Pt=0.460
Gens_to_OD_Pt=5.000
Avg_G=1.759,1.688,1.655,1.839,1.799,1.791,1.721,1.826,1.875,1.825,1.850,1.918,1.770,1.816,2.014,1.820,1.922,1.831,1.787,1.985,1.924,1.884,1.908,2.072,1.653,1.883,1.817,1.814,1.840,1.760,1.658,2.298,1.813,1.673,1.752,1.857,1.641,1.796,1.638,1.624,1.657,1.646,1.638,1.772,1.651,1.605,1.723,1.652,1.672,1.608,1.608,1.626,1.635,3.678,1.617,1.847,1.701,1.831,1.738,3.388,1.781,1.822,1.803,1.902,1.690,3.248,1.676,1.750,1.672,1.777,1.717,3.429,1.739,1.718,1.840,1.737,1.631,3.391,1.656,1.706,1.689,1.737,1.661,3.410,1.622,1.766,1.645,1.735,1.687,1.712,1.707,1.707,1.708,1.680,1.621,1.624
Max_Slope=1.986,1.855,1.589,1.849,2.040,1.877,1.900,2.100,1.926,1.852,2.326,2.267,1.759,2.089,2.128,1.835,1.987,1.948,2.021,1.990,2.172,1.947,2.112,1.582,1.831,1.684,1.632,1.767,2.153,1.861,1.749,1.820,1.827,1.788,2.021,1.926,1.650,2.010,1.862,1.692,1.683,1.704,1.972,1.815,1.817,1.775,1.650,1.825,1.889,1.630,1.561,1.850,1.725,2.392,1.838,2.364,2.110,2.398,2.223,2.915,1.762,1.701,1.618,2.205,1.580,2.343,1.916,1.960,1.897,1.927,1.905,2.896,1.974,1.744,2.099,1.571,1.635,2.712,1.618,1.910,1.842,1.961,1.813,3.089,1.656,2.019,1.600,1.664,1.593,1.972,1.883,2.095,1.710,1.919,1.669,2.001
Fit_Model=all
Fit_Const_OD_Base=0.085
Fit_Const_N0=0.01500
Fit_Const_T0=0.000
G_Fit_Min=0.100
G_Fit_Delta=0.400
Fit_On_Off=0.000,0.000,0.000,0.000,0.000,0.000,0.000,0.000,0.000,0.000,0.000,0.000,0.000,0.000,0.000,0.000,0.000,0.000,0.000,0.000,0.000,0.000,0.000,0.000,0.000,0.000,0.000,0.000,0.000,0.000,0.000,0.000,0.000,0.000,0.000,0.000,0.000,0.000,0.000,0.000,0.000,0.000,0.000,0.000,0.000,0.000,0.000,0.000,0.000,0.000,0.000,0.000,0.000,0.000,0.000,0.000,0.000,0.000,0.000,0.000,0.000,0.000,0.000,0.000,0.000,0.000,0.000,0.000,0.000,0.000,0.000,0.000,0.000,0.000,0.000,0.000,0.000,0.000,0.000,0.000,0.000,0.000,0.000,0.000,0.000,0.000,0.000,0.000,0.000,0.000,0.000,0.000,0.000,0.000,0.000,0.000
Fit_Min=0.040,0.048,0.037,0.030,0.034,0.034,0.043,0.034,0.037,0.033,0.032,0.034,0.052,0.033,0.031,0.034,0.033,0.031,0.034,0.030,0.031,0.032,0.030,0.028,0.051,0.028,0.032,0.030,0.031,0.033,0.035,0.031,0.031,0.034,0.033,0.031,0.055,0.033,0.036,0.038,0.033,0.032,0.034,0.035,0.044,0.034,0.030,0.030,0.000,0.000,0.000,0.000,0.000,0.000,0.000,0.000,0.000,0.000,0.000,0.000,0.000,0.000,0.000,0.000,0.000,0.000,0.000,0.000,0.000,0.000,0.000,0.000,0.000,0.000,0.000,0.000,0.000,0.000,0.000,0.000,0.000,0.000,0.000,0.000,0.000,0.000,0.000,0.000,0.000,0.000,0.000,0.000,0.000,0.000,0.000,0.000
Fit_Delta=0.515,0.356,0.400,0.445,0.607,0.608,0.586,0.585,0.462,0.586,0.373,0.463,0.584,0.519,0.444,0.606,0.575,0.589,0.607,0.461,0.459,0.449,0.401,0.458,0.451,0.555,0.555,0.619,0.562,0.380,0.607,0.587,0.467,0.393,0.415,0.589,0.630,0.597,0.414,0.374,0.371,0.412,0.461,0.350,0.455,0.446,0.593,0.412,0.441,0.439,0.506,0.430,0.424,0.472,0.433,0.479,0.412,0.339,0.390,0.432,0.652,0.583,0.603,0.388,0.453,0.482,0.541,0.637,0.434,0.409,0.414,0.436,0.353,0.688,0.333,0.391,0.426,0.411,0.398,0.375,0.462,0.646,0.551,0.562,0.431,0.337,0.408,0.510,0.431,0.374,0.417,0.382,0.687,0.385,0.437,0.466
Fit_Offset=0.075,0.082,0.073,0.065,0.066,0.065,0.076,0.066,0.075,0.069,0.075,0.071,0.074,0.068,0.070,0.061,0.057,0.065,0.061,0.069,0.066,0.070,0.070,0.065,0.086,0.065,0.064,0.063,0.064,0.071,0.063,0.056,0.071,0.074,0.068,0.061,0.071,0.062,0.072,0.074,0.068,0.069,0.066,0.071,0.078,0.066,0.057,0.064,0.074,0.080,0.080,0.078,0.073,0.072,0.074,0.067,0.077,0.079,0.099,0.074,0.061,0.060,0.064,0.074,0.062,0.070,0.067,0.062,0.073,0.070,0.070,0.072,0.074,0.060,0.074,0.070,0.070,0.073,0.072,0.075,0.069,0.065,0.067,0.071,0.071,0.079,0.073,0.070,0.071,0.071,0.069,0.070,0.057,0.071,0.078,0.078
Fit_N0=0.016,0.014,0.014,0.013,0.014,0.017,0.016,0.015,0.008,0.012,0.015,0.020,0.017,0.015,0.013,0.016,0.022,0.016,0.016,0.010,0.012,0.013,0.015,0.011,0.016,0.013,0.015,0.015,0.017,0.014,0.017,0.016,0.012,0.012,0.014,0.018,0.021,0.015,0.013,0.010,0.014,0.014,0.015,0.013,0.014,0.016,0.017,0.014,0.013,0.012,0.012,0.014,0.016,0.003,0.012,0.019,0.012,0.008,0.011,0.005,0.013,0.017,0.016,0.012,0.017,0.006,0.014,0.012,0.013,0.013,0.013,0.004,0.014,0.018,0.010,0.012,0.014,0.005,0.013,0.012,0.013,0.010,0.014,0.005,0.018,0.011,0.013,0.013,0.012,0.014,0.012,0.013,0.012,0.010,0.015,0.014
Fit_T0=0.324,0.552,0.559,0.641,0.262,0.177,0.370,0.389,0.128,0.240,1.544,1.761,0.021,0.502,1.162,0.275,0.739,0.302,0.360,0.545,0.588,0.783,1.152,0.844,0.324,0.722,0.266,0.578,1.051,0.819,0.128,-0.143,0.906,0.829,0.589,0.474,-0.353,0.009,0.321,-0.053,0.550,0.597,0.408,0.746,0.593,0.374,0.143,0.537,0.768,0.845,0.664,0.660,0.432,1.766,0.268,1.617,0.863,0.834,1.027,1.741,-0.073,0.604,0.835,1.507,0.196,1.571,0.522,-0.255,0.793,0.951,0.717,1.806,1.546,0.571,1.143,0.798,0.569,1.889,0.747,0.843,0.692,-0.535,0.272,1.309,1.118,1.158,0.791,0.718,0.802,0.645,0.814,0.766,-0.645,0.299,0.457,0.532
Fit_G=1.736,1.533,1.518,1.642,1.752,1.840,1.684,1.760,1.581,1.683,1.526,1.720,1.850,1.735,1.682,1.826,2.003,1.815,1.781,1.659,1.689,1.648,1.656,1.769,1.620,1.667,1.764,1.724,1.708,1.561,1.751,2.380,1.515,1.423,1.586,1.884,1.925,1.810,1.503,1.471,1.504,1.491,1.569,1.504,1.503,1.552,1.794,1.525,1.446,1.365,1.400,1.451,1.567,2.296,1.462,1.640,1.436,1.371,1.378,2.297,1.753,1.798,1.706,1.447,1.710,2.293,1.583,1.735,1.440,1.498,1.498,2.252,1.386,1.757,1.411,1.475,1.501,2.244,1.451,1.435,1.502,1.704,1.619,2.406,1.492,1.370,1.412,1.553,1.451,1.527,1.445,1.455,1.770,1.447,1.529,1.512
Fit_Error=0.000,0.000,0.000,0.000,0.000,0.000,0.000,0.000,0.000,0.000,0.000,0.000,0.000,0.000,0.000,0.000,0.000,0.000,0.000,0.000,0.000,0.000,0.000,0.000,0.000,0.000,0.000,0.000,0.000,0.000,0.000,0.000,0.000,0.000,0.000,0.000,0.000,0.000,0.000,0.000,0.000,0.000,0.000,0.000,0.000,0.000,0.000,0.000,0.000,0.000,0.000,0.000,0.000,0.000,0.000,0.000,0.000,0.000,0.000,0.000,0.000,0.000,0.000,0.000,0.000,0.000,0.000,0.000,0.000,0.000,0.000,0.000,0.000,0.000,0.000,0.000,0.000,0.000,0.000,0.000,0.000,0.000,0.000,0.000,0.000,0.000,0.000,0.000,0.000,0.000,0.000,0.000,0.000,0.000,0.000,0.000
Fit_CV=0.000,0.000,0.000,0.000,0.000,0.000,0.000,0.000,0.000,0.000,0.000,0.000,0.000,0.000,0.000,0.000,0.000,0.000,0.000,0.000,0.000,0.000,0.000,0.000,0.000,0.000,0.000,0.000,0.000,0.000,0.000,0.000,0.000,0.000,0.000,0.000,0.000,0.000,0.000,0.000,0.000,0.000,0.000,0.000,0.000,0.000,0.000,0.000,0.000,0.000,0.000,0.000,0.000,0.000,0.000,0.000,0.000,0.000,0.000,0.000,0.000,0.000,0.000,0.000,0.000,0.000,0.000,0.000,0.000,0.000,0.000,0.000,0.000,0.000,0.000,0.000,0.000,0.000,0.000,0.000,0.000,0.000,0.000,0.000,0.000,0.000,0.000,0.000,0.000,0.000,0.000,0.000,0.000,0.000,0.000,0.000
Time_to_20_Gens=0,0,0,0,0,0,0,0,0,0,0,0,0,0,0,0,0,0,0,0,0,0,0,0,0,0,0,0,0,0,0,0,0,0,0,0,0,0,0,0,0,0,0,0,0,0,0,0
Time_to_each_5_Gens=0,0,0,0,0,0,0,0,0,0,0,0,0,0,0,0,0,0,0,0,0,0,0,0,0,0,0,0,0,0,0,0,0,0,0,0,0,0,0,0,0,0,0,0,0,0,0,0
Time_to_each_n_Gens=8.793,8.442,8.276,9.194,8.997,8.954,8.605,9.128,9.377,9.123,9.251,9.591,8.851,9.078,10.072,9.101,9.608,9.155,8.934,9.927,9.619,9.418,9.540,10.361,8.265,9.416,9.085,9.071,9.202,8.801,8.292,11.489,9.064,8.363,8.762,9.284,8.203,8.979,8.188,8.119,8.283,8.229,8.188,8.860,8.256,8.024,8.614,8.262,8.361,8.042,8.039,8.128,8.177,18.391,8.084,9.236,8.507,9.157,8.692,16.942,8.904,9.112,9.017,9.508,8.452,16.241,8.379,8.751,8.361,8.884,8.586,17.144,8.697,8.592,9.200,8.685,8.155,16.953,8.282,8.528,8.445,8.687,8.307,17.051,8.108,8.828,8.224,8.676,8.436,8.558,8.533,8.534,8.541,8.399,8.104,8.122
Min_Pt_OD=0,0,0,0,0,0,0,0,0,0,0,0,0,0,0,0,0,0,0,0,0,0,0,0,0,0,0,0,0,0,0,0,0,0,0,0,0,0,0,0,0,0,0,0,0,0,0,0
Min_Pt_t=0,0,0,0,0,0,0,0,0,0,0,0,0,0,0,0,0,0,0,0,0,0,0,0,0,0,0,0,0,0,0,0,0,0,0,0,0,0,0,0,0,0,0,0,0,0,0,0
TO_OD=0,0,0,0,0,0,0,0,0,0,0,0,0,0,0,0,0,0,0,0,0,0,0,0,0,0,0,0,0,0,0,0,0,0,0,0,0,0,0,0,0,0,0,0,0,0,0,0
Ref_ID=A01
Multi_Refs=single_ref
test=A01,A02,A03,A04,A05,A06,A07,A08,A09,A10,A11,A12,B01,B02,B03,B04,B05,B06,B07,B08,B09,B10,B11,B12,C01,C02,C03,C04,C05,C06,C07,C08,C09,C10,C11,C12,D01,D02,D03,D04,D05,D06,D07,D08,D09,D10,D11,D12,E01,E02,E03,E04,E05,E06,E07,E08,E09,E10,E11,E12,F01,F02,F03,F04,F05,F06,F07,F08,F09,F10,F11,F12,G01,G02,G03,G04,G05,G06,G07,G08,G09,G10,G11,G12,H01,H02,H03,H04,H05,H06,H07,H08,H09,H10,H11,H12
Start_Time_Now=3.2774742001E+9
Start_Date="11/9/2007+12:30 PM"
pv_to_plate_order=no
gen_time_cutoff=0.000
Drug_Name=nd?:;-ud+0,nd?:;-ud+0,nd?:;-ud+0,nd?:;-ud+0,nd?:;-ud+0,nd?:;-ud+0,nd?:;-ud+0,nd?:;-ud+0,nd?:;-ud+0,nd?:;-ud+0,nd?:;-ud+0,nd?:;-ud+0,nd?:;-ud+0,nd?:;-ud+0,nd?:;-ud+0,nd?:;-ud+0,nd?:;-ud+0,nd?:;-ud+0,nd?:;-ud+0,nd?:;-ud+0,nd?:;-ud+0,nd?:;-ud+0,nd?:;-ud+0,nd?:;-ud+0,nd?:;-ud+0,nd?:;-ud+0,nd?:;-ud+0,nd?:;-ud+0,nd?:;-ud+0,nd?:;-ud+0,nd?:;-ud+0,nd?:;-ud+0,nd?:;-ud+0,nd?:;-ud+0,nd?:;-ud+0,nd?:;-ud+0,nd?:;-ud+0,nd?:;-ud+0,nd?:;-ud+0,nd?:;-ud+0,nd?:;-ud+0,nd?:;-ud+0,nd?:;-ud+0,nd?:;-ud+0,nd?:;-ud+0,nd?:;-ud+0,nd?:;-ud+0,nd?:;-ud+0,nd?:;-ud+0,nd?:;-ud+0,nd?:;-ud+0,nd?:;-ud+0,nd?:;-ud+0,nd?:;-ud+0,nd?:;-ud+0,nd?:;-ud+0,nd?:;-ud+0,nd?:;-ud+0,nd?:;-ud+0,nd?:;-ud+0,nd?:;-ud+0,nd?:;-ud+0,nd?:;-ud+0,nd?:;-ud+0,nd?:;-ud+0,nd?:;-ud+0,nd?:;-ud+0,nd?:;-ud+0,nd?:;-ud+0,nd?:;-ud+0,nd?:;-ud+0,nd?:;-ud+0,nd?:;-ud+0,nd?:;-ud+0,nd?:;-ud+0,nd?:;-ud+0,nd?:;-ud+0,nd?:;-ud+0,nd?:;-ud+0,nd?:;-ud+0,nd?:;-ud+0,nd?:;-ud+0,nd?:;-ud+0,nd?:;-ud+0,nd?:;-ud+0,nd?:;-ud+0,nd?:;-ud+0,nd?:;-ud+0,nd?:;-ud+0,nd?:;-ud+0,nd?:;-ud+0,nd?:;-ud+0,nd?:;-ud+0,nd?:;-ud+0,nd?:;-ud+0,nd?:;-ud+0
Drug_Well_Pos=A01,A02,A03,A04,A05,A06,B01,B02,B03,B04,B05,B06,C01,C02,C03,C04,C05,C06,D01,D02,D03,D04,D05,D06,E01,E02,E03,E04,E05,E06,F01,F02,F03,F04,F05,F06,G01,G02,G03,G04,G05,G06,H01,H02,H03,H04,H05,H06,A07,A08,A09,A10,A11,A12,B07,B08,B09,B10,B11,B12,C07,C08,C09,C10,C11,C12,D07,D08,D09,D10,D11,D12,E07,E08,E09,E10,E11,E12,F07,F08,F09,F10,F11,F12,G07,G08,G09,G10,G11,G12,H07,H08,H09,H10,H11,H12
Avg_G_tcut=1.759,1.688,1.655,1.839,1.799,1.791,1.721,1.826,1.875,1.825,1.850,1.918,1.770,1.816,2.014,1.820,1.922,1.831,1.787,1.985,1.924,1.884,1.908,2.072,1.653,1.883,1.817,1.814,1.840,1.760,1.658,2.298,1.813,1.673,1.752,1.857,1.641,1.796,1.638,1.624,1.657,1.646,1.638,1.772,1.651,1.605,1.723,1.652,1.672,1.608,1.608,1.626,1.635,3.678,1.617,1.847,1.701,1.831,1.738,3.388,1.781,1.822,1.803,1.902,1.690,3.248,1.676,1.750,1.672,1.777,1.717,3.429,1.739,1.718,1.840,1.737,1.631,3.391,1.656,1.706,1.689,1.737,1.661,3.410,1.622,1.766,1.645,1.735,1.687,1.712,1.707,1.707,1.708,1.680,1.621,1.624
t0_from_interval=0.173,0.525,0.552,1.048,0.755,0.265,0.515,0.735,1.128,0.968,0.851,0.721,0.707,0.504,1.321,0.871,0.498,0.373,0.888,1.501,1.343,0.984,0.821,1.625,0.246,1.119,0.615,0.874,0.957,0.408,0.588,0.687,1.128,0.825,0.626,0.627,-0.132,0.690,0.551,0.592,0.815,0.746,0.426,0.933,0.730,0.469,0.807,0.759,0.734,0.708,0.608,0.435,0.362,5.671,0.433,0.891,0.431,0.921,0.795,3.999,0.960,0.946,0.649,0.901,0.507,3.985,0.520,0.792,0.653,1.021,0.831,4.427,0.941,0.750,0.895,0.790,0.675,4.250,0.592,0.385,0.903,0.293,0.200,4.376,0.134,0.918,0.757,0.819,0.847,0.528,1.047,0.833,0.809,0.819,0.441,0.409
Sum_Delta_Ref=0.000,0.100,1.045,1.976,0.550,0.374,0.440,0.764,2.527,1.628,2.541,2.517,0.370,0.674,4.142,1.404,1.257,1.100,0.553,3.932,2.720,2.086,5.300,4.155,0.252,1.665,0.706,0.253,1.374,0.617,1.160,7.110,1.336,0.636,0.474,1.073,1.466,0.302,0.140,1.186,0.340,0.977,1.036,0.763,0.220,1.960,0.043,1.078,1.024,1.302,0.201,1.624,0.423,27.198,1.862,2.322,0.386,4.704,0.525,23.505,0.850,1.011,0.779,3.134,1.190,21.578,1.344,0.158,0.513,0.911,1.885,24.163,0.429,0.313,1.940,0.578,0.996,23.704,0.018,0.758,1.140,0.474,1.652,23.865,1.671,3.127,1.449,0.183,0.875,0.076,0.118,0.534,0.571,0.132,1.721,1.631
Gens_at_time_G=5.000,5.000,5.000,5.000,5.000,5.000,5.000,5.000,5.000,5.000,5.000,5.000,5.000,5.000,5.000,5.000,5.000,5.000,5.000,5.000,5.000,5.000,5.000,5.000,5.000,5.000,5.000,5.000,5.000,5.000,5.000,5.000,5.000,5.000,5.000,5.000,5.000,5.000,5.000,5.000,5.000,5.000,5.000,5.000,5.000,5.000,5.000,5.000,5.000,5.000,5.000,5.000,5.000,5.000,5.000,5.000,5.000,5.000,5.000,5.000,5.000,5.000,5.000,5.000,5.000,5.000,5.000,5.000,5.000,5.000,5.000,5.000,5.000,5.000,5.000,5.000,5.000,5.000,5.000,5.000,5.000,5.000,5.000,5.000,5.000,5.000,5.000,5.000,5.000,5.000,5.000,5.000,5.000,5.000,5.000,5.000
G_Int_tcut=1.724,1.583,1.545,1.629,1.648,1.738,1.618,1.679,1.650,1.631,1.680,1.774,1.629,1.715,1.750,1.646,1.822,1.756,1.609,1.685,1.655,1.687,1.744,1.747,1.604,1.659,1.694,1.639,1.649,1.679,1.541,2.160,1.587,1.508,1.627,1.731,1.667,1.658,1.528,1.505,1.494,1.497,1.552,1.585,1.505,1.511,1.561,1.501,1.525,1.467,1.486,1.539,1.563,2.544,1.530,1.669,1.615,1.647,1.579,2.589,1.589,1.633,1.674,1.722,1.589,2.451,1.572,1.592,1.542,1.573,1.551,2.543,1.551,1.568,1.661,1.579,1.496,2.541,1.538,1.629,1.508,1.679,1.621,2.535,1.595,1.582,1.493,1.571,1.518,1.606,1.497,1.540,1.546,1.516,1.533,1.543
Sum_Del_12=0.000,0.701,1.201,1.386,0.479,0.287,0.627,0.806,1.981,0.996,1.902,2.332,0.025,0.648,3.645,0.917,1.638,0.823,0.478,3.394,2.509,1.901,2.481,4.354,1.344,1.602,0.533,0.566,1.311,0.147,1.243,5.862,1.090,0.779,0.130,1.086,1.736,0.550,1.146,1.449,0.987,1.264,1.423,0.334,1.031,1.940,0.450,1.148,0.900,1.740,1.659,1.669,1.421,11.456,1.860,1.573,0.240,1.805,0.331,10.915,0.474,0.844,0.608,2.509,0.999,10.822,0.965,0.034,0.886,0.374,0.372,11.108,0.171,0.430,1.854,0.006,1.397,11.012,0.917,0.533,0.771,0.209,1.190,11.054,1.644,1.047,1.246,0.150,0.677,0.026,0.235,0.283,0.615,0.710,1.805,1.776
Sum_Del_20=0.000,0.115,1.035,1.918,0.529,0.356,0.429,0.740,2.464,1.576,2.490,2.461,0.363,0.651,4.046,1.359,1.227,1.064,0.534,3.838,2.655,2.032,5.136,4.064,0.260,1.621,0.680,0.244,1.336,0.589,1.137,6.951,1.307,0.631,0.452,1.042,1.438,0.302,0.120,1.170,0.351,0.970,1.029,0.735,0.232,1.918,0.026,1.063,1.009,1.289,0.228,1.600,0.438,26.526,1.831,2.257,0.383,4.559,0.503,22.952,0.818,0.978,0.752,3.058,1.171,21.114,1.319,0.144,0.517,0.875,1.804,23.588,0.407,0.317,1.897,0.548,0.990,23.141,0.040,0.739,1.119,0.469,1.619,23.309,1.644,3.018,1.425,0.187,0.862,0.082,0.105,0.517,0.568,0.146,1.695,1.607
Sum_Del_24=0.000,0.196,0.946,2.158,0.556,0.393,0.324,0.705,2.674,1.884,2.538,2.381,0.543,0.652,4.039,1.594,1.009,1.192,0.564,3.860,2.623,2.058,6.431,3.831,0.316,1.631,0.759,0.072,1.349,0.823,1.080,6.989,1.397,0.553,0.624,1.019,1.280,0.171,0.792,1.022,0.013,0.813,0.819,0.948,0.192,1.906,0.279,1.018,1.068,1.049,0.533,1.563,0.085,27.306,1.816,2.583,0.485,6.075,0.558,24.497,1.001,1.050,0.828,3.065,1.263,21.025,1.507,0.202,0.320,1.141,2.600,25.325,0.532,0.257,1.657,0.843,0.774,24.530,0.426,0.849,1.304,0.607,1.847,23.908,1.644,3.980,1.519,0.207,0.960,0.130,0.281,0.435,0.543,0.153,1.637,1.517
Sum_12=12.219,12.920,13.420,10.833,11.740,11.932,12.846,11.413,10.238,11.223,10.317,9.887,12.244,11.572,8.574,11.302,10.581,11.397,11.742,8.826,9.711,10.318,9.738,7.865,13.563,10.617,11.686,11.653,10.908,12.072,13.463,6.357,11.130,12.998,12.090,11.133,13.955,11.670,13.365,13.668,13.206,13.484,13.643,11.885,13.251,14.159,12.669,13.367,13.119,13.959,13.878,13.888,13.640,0.763,14.079,10.647,12.459,10.414,11.888,1.304,11.746,11.376,11.612,9.710,13.218,1.398,13.185,12.185,13.106,11.845,11.848,1.111,12.048,12.649,10.365,12.226,13.617,1.207,13.136,12.752,12.991,12.428,13.409,1.165,13.864,11.172,13.465,12.369,12.897,12.245,12.454,11.936,12.835,12.929,14.024,13.996
Sum_20=35.822,35.938,36.857,33.904,35.293,35.466,36.252,35.082,33.358,34.246,33.332,33.361,36.185,35.172,31.776,34.463,34.595,34.758,35.288,31.984,33.168,33.791,30.687,31.758,36.082,34.201,35.142,35.579,34.486,35.234,36.959,28.871,34.515,36.454,35.370,34.780,37.260,35.520,35.702,36.992,36.173,36.792,36.851,35.087,36.055,37.740,35.796,36.886,36.832,37.111,36.050,37.422,36.260,9.297,37.654,33.565,36.205,31.263,35.319,12.870,35.004,34.844,35.071,32.764,36.993,14.709,37.141,35.678,36.339,34.947,34.018,12.234,35.415,36.139,33.925,35.274,36.812,12.681,35.862,36.562,36.941,36.291,37.441,12.513,37.467,32.804,37.247,36.010,36.684,35.904,35.717,35.306,36.391,35.968,37.517,37.430
Sum_24=48.362,48.166,49.309,46.204,47.807,47.969,48.687,47.657,45.688,46.478,45.824,45.981,48.905,47.710,44.323,46.768,47.353,47.170,47.798,44.502,45.739,46.304,41.931,44.531,48.047,46.731,47.604,48.290,47.013,47.539,49.442,41.373,46.965,48.915,47.738,47.343,49.642,48.191,47.570,49.384,48.375,49.176,49.181,47.414,48.170,50.268,48.083,49.381,49.430,49.412,47.829,49.925,48.277,21.056,50.179,45.779,48.847,42.287,47.804,23.865,47.361,47.312,47.534,45.297,49.625,27.337,49.869,48.160,48.683,47.221,45.762,23.037,47.830,48.619,46.705,47.519,49.136,23.832,47.936,49.211,49.666,48.969,50.209,24.454,50.007,44.382,49.882,48.570,49.322,48.492,48.081,47.927,48.905,48.209,49.999,49.880
G_by_Interval=1.724,1.583,1.545,1.629,1.648,1.738,1.618,1.679,1.650,1.631,1.680,1.774,1.629,1.715,1.750,1.646,1.822,1.756,1.609,1.685,1.655,1.687,1.744,1.747,1.604,1.659,1.694,1.639,1.649,1.679,1.541,2.160,1.587,1.508,1.627,1.731,1.667,1.658,1.528,1.505,1.494,1.497,1.552,1.585,1.505,1.511,1.561,1.501,1.525,1.467,1.486,1.539,1.563,2.544,1.530,1.669,1.615,1.647,1.579,2.589,1.589,1.633,1.674,1.722,1.589,2.451,1.572,1.592,1.542,1.573,1.551,2.543,1.551,1.568,1.661,1.579,1.496,2.541,1.538,1.629,1.508,1.679,1.621,2.535,1.595,1.582,1.493,1.571,1.518,1.606,1.497,1.540,1.546,1.516,1.533,1.543
Avg_G_inflex=1.759,1.688,1.658,1.858,1.801,1.793,1.721,1.826,1.892,1.827,1.858,1.931,1.770,1.831,2.014,1.821,1.923,1.833,1.787,2.012,1.937,1.907,1.924,2.073,1.673,1.906,1.820,1.816,1.840,1.766,1.658,2.298,1.813,1.673,1.773,1.857,1.641,1.796,1.655,1.624,1.658,1.673,1.638,1.772,1.678,1.624,1.727,1.652,1.695,1.608,1.636,1.627,1.664,3.678,1.620,1.847,1.718,1.836,1.750,3.402,1.783,1.823,1.806,1.938,1.735,3.336,1.705,1.752,1.676,1.796,1.748,3.429,1.739,1.720,1.886,1.740,1.680,3.391,1.659,1.706,1.721,1.740,1.687,3.488,1.623,1.797,1.648,1.740,1.690,1.734,1.742,1.712,1.728,1.686,1.653,1.644
G_int_inflex=1.724,1.583,1.521,1.661,1.639,1.726,1.618,1.679,1.677,1.609,1.676,1.794,1.629,1.739,1.750,1.643,1.808,1.739,1.609,1.708,1.668,1.725,1.760,1.744,1.635,1.695,1.672,1.625,1.649,1.653,1.541,2.160,1.587,1.508,1.633,1.731,1.667,1.658,1.546,1.505,1.475,1.514,1.552,1.585,1.532,1.537,1.531,1.501,1.497,1.467,1.506,1.528,1.574,2.544,1.502,1.669,1.595,1.594,1.487,2.612,1.580,1.633,1.654,1.718,1.639,2.486,1.570,1.576,1.522,1.552,1.509,2.538,1.550,1.555,1.644,1.560,1.509,2.541,1.504,1.629,1.532,1.651,1.655,2.462,1.580,1.540,1.472,1.535,1.504,1.609,1.517,1.505,1.522,1.483,1.548,1.492
Avg_G_t12=1.759,1.688,1.655,1.839,1.799,1.791,1.721,1.826,1.875,1.825,1.850,1.918,1.770,1.816,2.014,1.820,1.922,1.831,1.787,1.985,1.924,1.884,1.908,2.072,1.653,1.883,1.817,1.814,1.840,1.760,1.658,2.298,1.813,1.673,1.752,1.857,1.641,1.796,1.638,1.624,1.657,1.646,1.638,1.772,1.651,1.605,1.723,1.652,1.672,1.608,1.608,1.626,1.635,3.678,1.617,1.847,1.701,1.831,1.738,3.388,1.781,1.822,1.803,1.902,1.690,3.248,1.676,1.750,1.672,1.777,1.717,3.429,1.739,1.718,1.840,1.737,1.631,3.391,1.656,1.706,1.689,1.737,1.661,3.410,1.622,1.766,1.645,1.735,1.687,1.712,1.707,1.707,1.708,1.680,1.621,1.624
G_int_t12=1.724,1.583,1.545,1.629,1.648,1.738,1.618,1.679,1.650,1.631,1.680,1.774,1.629,1.715,1.750,1.646,1.822,1.756,1.609,1.685,1.655,1.687,1.744,1.747,1.604,1.659,1.694,1.639,1.649,1.679,1.541,2.160,1.587,1.508,1.627,1.731,1.667,1.658,1.528,1.505,1.494,1.497,1.552,1.585,1.505,1.511,1.561,1.501,1.525,1.467,1.486,1.539,1.563,2.544,1.530,1.669,1.615,1.647,1.579,2.589,1.589,1.633,1.674,1.722,1.589,2.451,1.572,1.592,1.542,1.573,1.551,2.543,1.551,1.568,1.661,1.579,1.496,2.541,1.538,1.629,1.508,1.679,1.621,2.535,1.595,1.582,1.493,1.571,1.518,1.606,1.497,1.540,1.546,1.516,1.533,1.543
G_by_Interval_g4=1.714,1.558,1.592,1.658,1.715,1.746,1.846,1.648,1.962,1.661,1.965,2.033,1.510,1.691,1.794,1.624,1.770,1.966,1.613,1.840,1.742,1.727,1.727,1.843,1.787,1.684,1.688,1.644,1.636,1.618,1.801,2.124,1.910,1.539,1.592,1.730,1.720,1.897,1.736,1.424,1.529,1.503,1.505,1.554,1.507,1.469,1.577,1.507,1.528,1.715,1.759,1.731,1.779,2.811,1.711,1.908,1.701,1.821,1.807,2.693,1.567,1.883,1.606,1.598,1.516,2.683,1.543,1.582,1.759,1.573,1.547,2.670,1.649,1.585,1.692,1.534,1.519,2.586,1.540,1.785,1.553,1.599,1.549,2.585,1.549,1.867,1.497,1.817,1.532,1.580,1.494,1.549,1.568,1.513,1.504,1.566
G_int_inflex_g4=1.714,1.558,1.566,1.681,1.921,1.718,1.816,1.648,1.964,1.655,1.951,2.041,1.510,1.708,1.794,1.620,1.754,1.949,1.613,1.865,1.753,1.756,1.726,1.836,1.764,1.711,1.664,1.625,1.636,1.579,1.603,2.124,1.834,1.539,1.590,1.730,1.445,1.604,1.489,1.424,1.494,1.496,1.505,1.554,1.527,1.486,1.539,1.507,1.753,1.691,1.736,1.708,1.549,2.811,1.681,1.896,1.801,1.825,1.405,2.710,1.551,1.877,1.574,1.597,1.463,2.734,1.511,1.555,1.519,1.558,1.468,2.665,1.645,1.569,1.661,1.503,1.444,2.586,1.503,1.521,1.576,1.555,1.562,2.542,1.467,1.882,1.695,1.779,1.495,1.518,1.508,1.521,1.519,1.441,1.491,1.516
G_int_t12_g4=1.714,1.558,1.592,1.658,1.715,1.746,1.846,1.648,1.962,1.661,1.965,2.033,1.510,1.691,1.794,1.624,1.770,1.966,1.613,1.840,1.742,1.727,1.727,1.843,1.787,1.684,1.688,1.644,1.636,1.618,1.801,2.124,1.910,1.539,1.592,1.730,1.720,1.897,1.736,1.424,1.529,1.503,1.505,1.554,1.507,1.469,1.577,1.507,1.528,1.715,1.759,1.731,1.779,2.811,1.711,1.908,1.701,1.821,1.807,2.693,1.567,1.883,1.606,1.598,1.516,2.683,1.543,1.582,1.759,1.573,1.547,2.670,1.649,1.585,1.692,1.534,1.519,2.586,1.540,1.785,1.553,1.599,1.549,2.585,1.549,1.867,1.497,1.817,1.532,1.580,1.494,1.549,1.568,1.513,1.504,1.566
Time_Inflex=9.761,9.761,9.761,9.517,12.208,10.496,9.761,9.761,9.761,10.006,9.027,10.006,9.761,9.272,12.208,12.208,9.761,9.761,10.251,10.006,9.761,9.761,9.761,12.453,8.293,9.761,9.761,12.208,10.496,10.496,9.761,12.208,9.761,9.761,8.049,12.208,9.761,12.208,8.049,9.761,9.761,8.049,10.496,9.761,8.049,8.049,10.006,9.761,8.049,9.761,8.049,9.761,8.049,19.061,9.761,10.006,8.049,8.049,8.049,17.347,10.006,10.496,10.006,9.761,8.049,15.634,8.049,10.006,9.761,8.049,8.049,18.570,9.761,9.761,8.049,10.496,8.049,19.061,9.761,9.761,8.049,9.761,8.049,15.634,9.761,8.049,9.761,10.496,10.006,8.049,8.049,7.804,8.049,9.761,8.049,7.804
OD_Inflex=0.688,0.711,0.747,0.576,0.990,0.770,0.729,0.629,0.595,0.670,0.493,0.595,0.686,0.560,0.722,0.951,0.539,0.603,0.718,0.541,0.540,0.575,0.560,0.845,0.552,0.566,0.639,1.002,0.711,0.784,0.745,0.611,0.623,0.720,0.430,0.906,0.797,0.932,0.500,0.723,0.718,0.495,0.876,0.642,0.503,0.531,0.753,0.732,0.472,0.826,0.535,0.766,0.513,0.595,0.783,0.637,0.459,0.386,0.457,0.567,0.705,0.725,0.684,0.579,0.460,0.442,0.473,0.719,0.735,0.425,0.448,0.661,0.654,0.699,0.376,0.774,0.514,0.728,0.738,0.682,0.466,0.683,0.486,0.397,0.771,0.422,0.724,0.804,0.766,0.461,0.469,0.425,0.463,0.707,0.532,0.477
Time_Saturation=41.833,47.474,47.228,46.001,46.737,47.966,47.228,46.982,47.228,46.982,44.282,46.982,47.228,46.492,46.492,47.474,47.228,47.228,43.793,47.474,47.228,43.793,47.474,46.982,46.492,47.228,47.228,46.982,44.037,47.474,47.228,46.737,47.228,47.474,41.588,46.737,46.982,46.492,46.492,47.228,47.228,46.982,46.001,47.474,46.737,46.246,47.228,47.474,48.948,47.228,43.302,45.509,47.228,45.755,47.228,46.737,47.228,46.982,46.001,45.755,46.737,47.228,47.228,47.228,47.966,47.474,47.228,46.982,47.228,47.228,46.001,42.567,46.737,47.228,46.737,47.474,47.228,47.966,47.228,47.474,46.001,46.737,47.228,46.001,47.228,47.228,46.982,47.228,46.982,47.228,46.001,46.982,47.228,47.228,47.228,47.228
OD_Saturation=0.959,0.959,1.067,1.003,1.027,0.944,1.059,0.980,0.881,1.046,0.976,0.868,1.041,0.969,0.989,1.052,0.933,0.975,0.999,0.843,0.850,0.949,0.770,1.000,1.037,0.965,0.990,1.081,0.898,0.995,1.019,0.843,0.860,1.023,0.902,0.948,1.105,0.967,1.016,1.021,0.925,1.050,1.014,0.959,1.004,1.008,0.962,0.980,1.130,1.126,1.143,1.015,0.989,0.888,1.024,1.026,0.843,0.767,1.057,0.787,1.057,0.977,0.941,0.775,0.996,0.955,1.030,1.008,0.915,0.959,0.813,0.781,1.092,1.025,0.960,0.950,0.980,0.825,1.039,0.929,0.981,0.960,0.990,0.826,1.047,0.793,1.000,0.970,1.003,0.856,0.996,0.939,0.992,0.957,0.988,0.974
Ref_Well_Name=A01,A01,A01,A01,A01,A01,A01,A01,A01,A01,A01,A01,A01,A01,A01,A01,A01,A01,A01,A01,A01,A01,A01,A01,A01,A01,A01,A01,A01,A01,A01,A01,A01,A01,A01,A01,A01,A01,A01,A01,A01,A01,A01,A01,A01,A01,A01,A01,A01,A01,A01,A01,A01,A01,A01,A01,A01,A01,A01,A01,A01,A01,A01,A01,A01,A01,A01,A01,A01,A01,A01,A01,A01,A01,A01,A01,A01,A01,A01,A01,A01,A01,A01,A01,A01,A01,A01,A01,A01,A01,A01,A01,A01,A01,A01,A01
Ratio_Avg_G=1.000,1.042,1.062,0.956,0.977,0.982,1.022,0.963,0.938,0.964,0.950,0.917,0.993,0.969,0.873,0.966,0.915,0.960,0.984,0.886,0.914,0.934,0.922,0.849,1.064,0.934,0.968,0.969,0.956,0.999,1.060,0.765,0.970,1.051,1.004,0.947,1.072,0.979,1.074,1.083,1.062,1.068,1.074,0.992,1.065,1.096,1.021,1.064,1.052,1.093,1.094,1.082,1.075,0.478,1.088,0.952,1.034,0.960,1.012,0.519,0.988,0.965,0.975,0.925,1.040,0.541,1.049,1.005,1.052,0.990,1.024,0.513,1.011,1.023,0.956,1.012,1.078,0.519,1.062,1.031,1.041,1.012,1.058,0.516,1.084,0.996,1.069,1.013,1.042,1.027,1.030,1.030,1.029,1.047,1.085,1.083
Ratio_Fit_G=1.000,1.132,1.144,1.057,0.991,0.943,1.031,0.986,1.098,1.031,1.138,1.009,0.938,1.001,1.032,0.951,0.867,0.956,0.975,1.046,1.028,1.053,1.048,0.981,1.072,1.041,0.984,1.007,1.016,1.112,0.991,0.729,1.146,1.220,1.095,0.921,0.902,0.959,1.155,1.180,1.154,1.164,1.106,1.154,1.155,1.119,0.968,1.138,1.201,1.272,1.240,1.196,1.108,0.756,1.187,1.059,1.209,1.266,1.260,0.756,0.990,0.966,1.018,1.200,1.015,0.757,1.097,1.001,1.206,1.159,1.159,0.771,1.253,0.988,1.230,1.177,1.157,0.774,1.196,1.210,1.156,1.019,1.072,0.722,1.164,1.267,1.229,1.118,1.196,1.137,1.201,1.193,0.981,1.200,1.135,1.148
Ratio_G_Int=1.000,1.089,1.116,1.058,1.046,0.992,1.065,1.027,1.045,1.057,1.026,0.972,1.058,1.005,0.985,1.047,0.946,0.981,1.071,1.023,1.042,1.022,0.989,0.987,1.075,1.039,1.018,1.052,1.045,1.027,1.119,0.798,1.086,1.143,1.059,0.996,1.034,1.040,1.129,1.145,1.154,1.152,1.111,1.087,1.145,1.141,1.104,1.149,1.130,1.175,1.160,1.121,1.103,0.678,1.127,1.033,1.067,1.047,1.092,0.666,1.085,1.055,1.030,1.001,1.085,0.703,1.097,1.083,1.118,1.096,1.111,0.678,1.111,1.099,1.038,1.092,1.152,0.679,1.121,1.059,1.143,1.027,1.063,0.680,1.081,1.090,1.154,1.097,1.136,1.073,1.151,1.119,1.115,1.137,1.125,1.117
Ratio_t0_Fit=1.000,0.587,0.580,0.505,1.237,1.831,0.876,0.833,2.531,1.350,0.210,0.184,15.429,0.645,0.279,1.178,0.438,1.073,0.900,0.594,0.551,0.414,0.281,0.384,1.000,0.449,1.218,0.561,0.308,0.396,2.531,-2.266,0.358,0.391,0.550,0.684,-0.918,36.000,1.009,-6.113,0.589,0.543,0.794,0.434,0.546,0.866,2.266,0.603,0.422,0.383,0.488,0.491,0.750,0.183,1.209,0.200,0.375,0.388,0.315,0.186,-4.438,0.536,0.388,0.215,1.653,0.206,0.621,-1.271,0.409,0.341,0.452,0.179,0.210,0.567,0.283,0.406,0.569,0.172,0.434,0.384,0.468,-0.606,1.191,0.248,0.290,0.280,0.410,0.451,0.404,0.502,0.398,0.423,-0.502,1.084,0.709,0.609
Ratio_t0_G_Int=1.000,0.330,0.314,0.165,0.229,0.654,0.336,0.236,0.154,0.179,0.203,0.240,0.245,0.343,0.131,0.199,0.347,0.464,0.195,0.115,0.129,0.176,0.211,0.107,0.702,0.155,0.282,0.198,0.181,0.424,0.294,0.252,0.153,0.210,0.277,0.276,-1.316,0.251,0.314,0.292,0.212,0.232,0.406,0.186,0.237,0.369,0.214,0.228,0.236,0.244,0.285,0.398,0.478,0.031,0.400,0.194,0.401,0.188,0.218,0.043,0.180,0.183,0.267,0.192,0.342,0.043,0.333,0.219,0.265,0.169,0.208,0.039,0.184,0.231,0.193,0.219,0.256,0.041,0.292,0.449,0.192,0.591,0.865,0.040,1.295,0.189,0.229,0.211,0.204,0.328,0.165,0.208,0.214,0.211,0.392,0.423
Ref_Curve_Array=1,1,1,1,1,1,1,1,1,1,1,1,1,1,1,1,1,1,1,1,1,1,1,1,1,1,1,1,1,1,1,1,1,1,1,1,1,1,1,1,1,1,1,1,1,1,1,1,1,1,1,1,1,1,1,1,1,1,1,1,1,1,1,1,1,1,1,1,1,1,1,1,1,1,1,1,1,1,1,1,1,1,1,1,1,1,1,1,1,1,1,1,1,1,1,1
Default_ref=0
Comm_Map=,,,,,
Comm_Consol=,,,,,,,,
Comm_Screen=,,,,,
Analysis_Set=A,A,A,A,A,A,A,A,A,A,A,A,A,A,A,A,A,A,A,A,A,A,A,A,A,A,A,A,A,A,A,A,A,A,A,A,A,A,A,A,A,A,A,A,A,A,A,A,A,A,A,A,A,A,A,A,A,A,A,A,A,A,A,A,A,A,A,A,A,A,A,A,A,A,A,A,A,A,A,A,A,A,A,A,A,A,A,A,A,A,A,A,A,A,A,A
Ref_Type=single_ref,single_ref,single_ref,single_ref,single_ref,single_ref,single_ref,single_ref,single_ref,single_ref,single_ref,single_ref,single_ref,single_ref,single_ref,single_ref,single_ref,single_ref,single_ref,single_ref,single_ref,single_ref,single_ref,single_ref,single_ref,single_ref,single_ref,single_ref,single_ref,single_ref,single_ref,single_ref,single_ref,single_ref,single_ref,single_ref,single_ref,single_ref,single_ref,single_ref,single_ref,single_ref,single_ref,single_ref,single_ref,single_ref,single_ref,single_ref,single_ref,single_ref,single_ref,single_ref,single_ref,single_ref,single_ref,single_ref,single_ref,single_ref,single_ref,single_ref,single_ref,single_ref,single_ref,single_ref,single_ref,single_ref,single_ref,single_ref,single_ref,single_ref,single_ref,single_ref,single_ref,single_ref,single_ref,single_ref,single_ref,single_ref,single_ref,single_ref,single_ref,single_ref,single_ref,single_ref,single_ref,single_ref,single_ref,single_ref,single_ref,single_ref,single_ref,single_ref,single_ref,single_ref,single_ref,single_ref
Wells_In_Use=0,0,0,0,0,0,0,0,0,0,0,0,0,0,0,0,0,0,0,0,0,0,0,0,0,0,0,0,0,0,0,0,0,0,0,0,0,0,0,0,0,0,0,0,0,0,0,0,0,0,0,0,0,0,0,0,0,0,0,0,0,0,0,0,0,0,0,0,0,0,0,0,0,0,0,0,0,0,0,0,0,0,0,0,0,0,0,0,0,0,0,0,0,0,0,0
Avg_G_t8=1.759,1.688,1.655,1.839,1.799,1.791,1.721,1.826,1.875,1.825,1.850,1.918,1.770,1.816,2.014,1.820,1.922,1.831,1.787,1.985,1.924,1.884,1.908,2.072,1.653,1.883,1.817,1.814,1.840,1.760,1.658,2.298,1.813,1.673,1.752,1.857,1.641,1.796,1.638,1.624,1.657,1.646,1.638,1.772,1.651,1.605,1.723,1.652,1.672,1.608,1.608,1.626,1.635,3.678,1.617,1.847,1.701,1.831,1.738,3.388,1.781,1.822,1.803,1.902,1.690,3.248,1.676,1.750,1.672,1.777,1.717,3.429,1.739,1.718,1.840,1.737,1.631,3.391,1.656,1.706,1.689,1.737,1.661,3.410,1.622,1.766,1.645,1.735,1.687,1.712,1.707,1.707,1.708,1.680,1.621,1.624
G_int_t8=1.724,1.583,1.545,1.629,1.648,1.738,1.618,1.679,1.650,1.631,1.680,1.774,1.629,1.715,1.750,1.646,1.822,1.756,1.609,1.685,1.655,1.687,1.744,1.747,1.604,1.659,1.694,1.639,1.649,1.679,1.541,2.160,1.587,1.508,1.627,1.731,1.667,1.658,1.528,1.505,1.494,1.497,1.552,1.585,1.505,1.511,1.561,1.501,1.525,1.467,1.486,1.539,1.563,2.544,1.530,1.669,1.615,1.647,1.579,2.589,1.589,1.633,1.674,1.722,1.589,2.451,1.572,1.592,1.542,1.573,1.551,2.543,1.551,1.568,1.661,1.579,1.496,2.541,1.538,1.629,1.508,1.679,1.621,2.535,1.595,1.582,1.493,1.571,1.518,1.606,1.497,1.540,1.546,1.516,1.533,1.543
G_int_t8_g4=1.714,1.558,1.592,1.658,1.715,1.746,1.846,1.648,1.962,1.661,1.965,2.033,1.510,1.691,1.794,1.624,1.770,1.966,1.613,1.840,1.742,1.727,1.727,1.843,1.787,1.684,1.688,1.644,1.636,1.618,1.801,2.124,1.910,1.539,1.592,1.730,1.720,1.897,1.736,1.424,1.529,1.503,1.505,1.554,1.507,1.469,1.577,1.507,1.528,1.715,1.759,1.731,1.779,2.811,1.711,1.908,1.701,1.821,1.807,2.693,1.567,1.883,1.606,1.598,1.516,2.683,1.543,1.582,1.759,1.573,1.547,2.670,1.649,1.585,1.692,1.534,1.519,2.586,1.540,1.785,1.553,1.599,1.549,2.585,1.549,1.867,1.497,1.817,1.532,1.580,1.494,1.549,1.568,1.513,1.504,1.566
[Meas_Info]
[Flor:]
[Flor2:]
[Lumin:]
[Data:]
Read=DateTime	RunT[s]	Temp	Well_1	Well_2	Well_3	Well_4	Well_5	Well_6	Well_7	Well_8	Well_9	Well_10	Well_11	Well_12	Well_13	Well_14	Well_15	Well_16	Well_17	Well_18	Well_19	Well_20	Well_21	Well_22	Well_23	Well_24	Well_25	Well_26	Well_27	Well_28	Well_29	Well_30	Well_31	Well_32	Well_33	Well_34	Well_35	Well_36	Well_37	Well_38	Well_39	Well_40	Well_41	Well_42	Well_43	Well_44	Well_45	Well_46	Well_47	Well_48	Well_49	Well_50	Well_51	Well_52	Well_53	Well_54	Well_55	Well_56	Well_57	Well_58	Well_59	Well_60	Well_61	Well_62	Well_63	Well_64	Well_65	Well_66	Well_67	Well_68	Well_69	Well_70	Well_71	Well_72	Well_73	Well_74	Well_75	Well_76	Well_77	Well_78	Well_79	Well_80	Well_81	Well_82	Well_83	Well_84	Well_85	Well_86	Well_87	Well_88	Well_89	Well_90	Well_91	Well_92	Well_93	Well_94	Well_95	Well_96
1=12:44:54	790	298	0.10830	0.09890	0.08680	0.08060	0.08370	0.08360	0.08270	0.08800	0.08730	0.08790	0.08660	0.07720	0.12130	0.08420	0.09950	0.08290	0.10960	0.09180	0.08410	0.08570	0.08170	0.08880	0.10230	0.08540	0.10720	0.08370	0.08310	0.08430	0.08280	0.08120	0.08160	0.08000	0.08010	0.08010	0.08420	0.07720	0.08950	0.07990	0.08090	0.08250	0.08010	0.07760	0.08150	0.08060	0.08050	0.08260	0.08270	0.07580	0.12480	0.07990	0.08180	0.08050	0.08190	0.08300	0.08190	0.08140	0.07920	0.08170	0.08290	0.07810	0.10400	0.08530	0.10290	0.08750	0.08740	0.08190	0.08140	0.09960	0.08330	0.08190	0.08320	0.07700	0.12480	0.10710	0.10850	0.09520	0.08340	0.08220	0.08520	0.08100	0.08220	0.08070	0.08180	0.08400	0.08490	0.09210	0.10290	0.10300	0.08040	0.08340	0.08860	0.08170	0.07940	0.08210	0.09260	0.08950
2=12:59:34	1671	301	0.09040	0.09830	0.08890	0.09560	0.10050	0.09260	0.11010	0.12040	0.10410	0.09840	0.09040	0.07580	0.09330	0.10130	0.09100	0.09980	0.09710	0.08510	0.08720	0.08060	0.09270	0.08240	0.11040	0.07970	0.10260	0.08350	0.08320	0.08470	0.10100	0.08590	0.08920	0.08030	0.08440	0.08450	0.08640	0.07750	0.08380	0.08040	0.08640	0.08580	0.08080	0.07900	0.08450	0.08200	0.08280	0.08260	0.08680	0.07690	0.10070	0.07840	0.08400	0.08230	0.08100	0.08610	0.08950	0.09250	0.09490	0.08780	0.09010	0.07750	0.08470	0.08130	0.08080	0.08430	0.08310	0.08060	0.08370	0.08410	0.08310	0.08480	0.08360	0.07710	0.11600	0.08350	0.08620	0.08830	0.09610	0.10280	0.09250	0.10070	0.11140	0.09420	0.08350	0.08820	0.08480	0.08530	0.10300	0.08450	0.09860	0.07970	0.08430	0.08210	0.08180	0.08840	0.10280	0.09750
3=13:14:15	2552	296	0.10740	0.09920	0.08920	0.08190	0.09440	0.11050	0.08620	0.11200	0.11330	0.14070	0.12780	0.07970	0.13640	0.09120	0.12840	0.09000	0.10620	0.12300	0.13160	0.13690	0.10940	0.11670	0.14080	0.09180	0.11530	0.10680	0.09720	0.08600	0.08430	0.12010	0.08350	0.12670	0.10730	0.11440	0.11510	0.08000	0.08370	0.08840	0.08100	0.09420	0.09170	0.07870	0.08990	0.10160	0.11770	0.09340	0.09170	0.07740	0.12640	0.09110	0.08780	0.08340	0.08820	0.09370	0.08200	0.08260	0.08970	0.09840	0.08870	0.07850	0.11260	0.08160	0.11830	0.08830	0.09810	0.10720	0.10390	0.12080	0.09470	0.11460	0.10380	0.07860	0.12310	0.10610	0.10450	0.10580	0.08460	0.08480	0.08840	0.10550	0.08740	0.10860	0.09830	0.09280	0.09000	0.10010	0.09760	0.08810	0.08510	0.08450	0.09670	0.08410	0.08790	0.09460	0.10670	0.09440
4=13:28:56	3432	300	0.10000	0.10120	0.09220	0.07990	0.08450	0.08500	0.08640	0.08680	0.08890	0.08920	0.08920	0.07660	0.10290	0.08420	0.08680	0.08440	0.08200	0.08360	0.08760	0.08300	0.08390	0.08410	0.10700	0.07680	0.10410	0.08710	0.08430	0.08590	0.08460	0.08260	0.08270	0.08180	0.08310	0.08230	0.08670	0.07870	0.08420	0.08130	0.08160	0.08240	0.08210	0.07860	0.08450	0.08260	0.08510	0.08390	0.08730	0.07870	0.12220	0.08190	0.08540	0.08220	0.08260	0.08610	0.08250	0.08360	0.08110	0.08340	0.08950	0.07970	0.08620	0.08090	0.08250	0.09090	0.08440	0.08250	0.08550	0.08470	0.08190	0.08400	0.08830	0.07820	0.10560	0.08490	0.08880	0.09330	0.08600	0.08320	0.08680	0.08440	0.08520	0.08440	0.08590	0.08940	0.08440	0.08630	0.09430	0.08730	0.08350	0.08340	0.08220	0.08500	0.08670	0.08970	0.09720	0.10000
5=13:43:37	4313	301	0.09370	0.10020	0.09180	0.08570	0.08490	0.08710	0.08890	0.08950	0.09070	0.09120	0.09160	0.07540	0.09600	0.08690	0.08850	0.08450	0.08350	0.08380	0.09180	0.08550	0.09000	0.08560	0.10820	0.07910	0.10180	0.08720	0.08130	0.08490	0.08550	0.08620	0.08300	0.08210	0.08170	0.08220	0.08710	0.07690	0.08380	0.08110	0.08210	0.08590	0.08290	0.07790	0.08700	0.08410	0.08550	0.08420	0.08640	0.08010	0.10570	0.08070	0.08650	0.08370	0.08300	0.08600	0.08920	0.08390	0.08110	0.08570	0.08870	0.07710	0.08800	0.08220	0.08500	0.08800	0.08360	0.08520	0.08630	0.08400	0.08340	0.08390	0.08520	0.07780	0.10480	0.08670	0.08740	0.09120	0.08680	0.08730	0.08700	0.08590	0.08710	0.08580	0.08340	0.08660	0.08550	0.08570	0.09420	0.08950	0.08380	0.08200	0.08350	0.08770	0.08380	0.08930	0.09500	0.09760
6=13:58:18	5194	300	0.09950	0.10330	0.09160	0.08540	0.08960	0.09010	0.09210	0.10110	0.11200	0.09750	0.10250	0.07840	0.09790	0.08780	0.08770	0.08690	0.08990	0.09030	0.09520	0.09020	0.10910	0.12780	0.11920	0.08060	0.10540	0.08840	0.08460	0.08850	0.08680	0.08800	0.08720	0.08590	0.08660	0.09380	0.09010	0.07770	0.08480	0.08160	0.08620	0.08800	0.09790	0.08000	0.08920	0.08940	0.09220	0.08820	0.08770	0.08060	0.12210	0.08330	0.08730	0.08610	0.08460	0.08820	0.08500	0.08690	0.08400	0.08680	0.09170	0.07850	0.09030	0.08400	0.08730	0.09150	0.08680	0.08480	0.08810	0.10390	0.08630	0.08650	0.08840	0.07990	0.11740	0.08690	0.09160	0.09010	0.08650	0.08680	0.08850	0.09500	0.08660	0.08660	0.08640	0.08970	0.08970	0.08660	0.09780	0.09140	0.08610	0.08560	0.08550	0.08870	0.08560	0.08610	0.09900	0.10050
7=14:12:58	6075	296	0.09710	0.10320	0.09400	0.08510	0.08770	0.08960	0.08960	0.08980	0.09380	0.09440	0.09460	0.07500	0.09970	0.09410	0.08750	0.09390	0.09040	0.09220	0.09260	0.09010	0.09250	0.08860	0.10770	0.07940	0.10820	0.09060	0.08320	0.08730	0.08650	0.08770	0.08620	0.08210	0.08540	0.08260	0.08940	0.07690	0.08980	0.08340	0.08540	0.08770	0.08830	0.08250	0.08840	0.09150	0.08710	0.08840	0.08770	0.08210	0.10420	0.08200	0.08810	0.08700	0.08590	0.09070	0.08740	0.08700	0.08400	0.08620	0.09140	0.07600	0.09170	0.08390	0.08720	0.09180	0.08770	0.09140	0.08890	0.08950	0.08640	0.08990	0.08860	0.07670	0.11040	0.08810	0.09120	0.09220	0.08880	0.09050	0.10170	0.08640	0.08850	0.08530	0.08820	0.08870	0.09090	0.08600	0.09850	0.09070	0.08670	0.08630	0.08600	0.08860	0.08580	0.08770	0.10010	0.09960
8=14:27:39	6956	300	0.10540	0.10940	0.09490	0.08700	0.09140	0.10080	0.09560	0.10330	0.10460	0.10180	0.10450	0.07760	0.10120	0.09100	0.09150	0.08870	0.08850	0.09190	0.09740	0.08630	0.09280	0.09230	0.11640	0.08130	0.10810	0.09300	0.08710	0.09170	0.09110	0.09260	0.08940	0.09130	0.08830	0.08470	0.09400	0.07720	0.08930	0.08470	0.08570	0.08910	0.08970	0.08300	0.09380	0.08930	0.09450	0.09020	0.09310	0.07610	0.11610	0.08880	0.09180	0.08960	0.08910	0.09480	0.09530	0.09250	0.08610	0.08970	0.09650	0.07750	0.10610	0.09320	0.08820	0.09530	0.09260	0.09190	0.09230	0.09710	0.09140	0.08910	0.09360	0.07760	0.11450	0.09520	0.09840	0.09770	0.09710	0.09590	0.09540	0.09190	0.09220	0.08960	0.09020	0.09240	0.09300	0.09030	0.10340	0.09580	0.08800	0.09020	0.08790	0.09000	0.08870	0.09070	0.10500	0.10570
9=14:42:20	7836	303	0.10980	0.10830	0.11500	0.08790	0.09930	0.10030	0.09550	0.10240	0.10590	0.10460	0.10390	0.07750	0.10720	0.09190	0.09190	0.09220	0.09040	0.09900	0.09840	0.08770	0.09830	0.09200	0.11580	0.07910	0.10470	0.09390	0.08970	0.09130	0.09080	0.09780	0.09030	0.09400	0.09090	0.08540	0.09920	0.07830	0.09000	0.08570	0.08690	0.08970	0.09170	0.08470	0.09530	0.09160	0.09410	0.09210	0.09370	0.07960	0.11830	0.08630	0.09080	0.08990	0.08950	0.09480	0.10050	0.09570	0.08680	0.09140	0.09600	0.07770	0.09950	0.08650	0.08820	0.09740	0.09480	0.09320	0.09790	0.09460	0.09570	0.09430	0.10000	0.07810	0.11450	0.09090	0.09760	0.09880	0.09530	0.09290	0.10070	0.09310	0.09480	0.09410	0.09400	0.09910	0.09510	0.09130	0.10450	0.09770	0.09070	0.09180	0.09020	0.09180	0.08980	0.09310	0.10660	0.10620
10=14:57:01	8717	300	0.10380	0.11750	0.10460	0.09130	0.10440	0.09800	0.09570	0.09940	0.10110	0.10360	0.10380	0.07500	0.11070	0.09440	0.09560	0.09330	0.09230	0.09360	0.10230	0.08710	0.09630	0.09340	0.11410	0.08140	0.10740	0.09610	0.08630	0.09220	0.09320	0.09590	0.09160	0.08860	0.09090	0.08920	0.09640	0.07830	0.09200	0.08660	0.09040	0.09200	0.09070	0.08390	0.09520	0.09380	0.09770	0.09450	0.09710	0.08010	0.11870	0.08770	0.09490	0.09200	0.09120	0.09550	0.09280	0.09370	0.08920	0.09450	0.10150	0.08010	0.10120	0.08890	0.09120	0.10040	0.09610	0.09340	0.09700	0.09700	0.09730	0.09960	0.10040	0.07870	0.11780	0.09320	0.10130	0.10030	0.09940	0.09790	0.10290	0.09490	0.09850	0.09430	0.09860	0.09960	0.10690	0.09510	0.11430	0.10270	0.09600	0.09610	0.09380	0.09720	0.09770	0.09720	0.11170	0.11780
11=15:11:41	9598	300	0.11490	0.11680	0.10980	0.09600	0.09930	0.10280	0.10400	0.10430	0.10660	0.10590	0.10960	0.07650	0.11300	0.09810	0.10390	0.09720	0.09450	0.09660	0.10760	0.09220	0.09930	0.09580	0.11680	0.08110	0.11120	0.10840	0.09280	0.09870	0.09680	0.09990	0.09500	0.09330	0.09450	0.09020	0.09890	0.07830	0.10010	0.09060	0.09170	0.09680	0.09430	0.08650	0.10540	0.09760	0.10080	0.09700	0.09910	0.08020	0.12490	0.09300	0.10620	0.09660	0.09320	0.10300	0.09650	0.10440	0.10250	0.09570	0.10370	0.07750	0.10810	0.09160	0.09680	0.10420	0.10050	0.09780	0.10400	0.10080	0.10260	0.09760	0.11150	0.07740	0.12290	0.09950	0.10490	0.10680	0.10280	0.10280	0.10440	0.10170	0.10210	0.09690	0.09740	0.10070	0.10480	0.10000	0.11150	0.10710	0.10260	0.09960	0.09780	0.10110	0.09720	0.10020	0.11410	0.11770
12=15:26:22	10479	303	0.12410	0.12730	0.11180	0.09780	0.10690	0.10910	0.10880	0.11210	0.11190	0.11230	0.11560	0.07880	0.11410	0.11230	0.09980	0.12390	0.10790	0.10630	0.11140	0.09690	0.10400	0.09710	0.12050	0.08130	0.12130	0.10710	0.09530	0.10710	0.11090	0.11130	0.10080	0.09670	0.09830	0.09170	0.10420	0.07830	0.12990	0.11620	0.10280	0.11720	0.09730	0.09480	0.10890	0.10040	0.10460	0.09990	0.10220	0.07690	0.13500	0.09510	0.10610	0.10430	0.10030	0.11030	0.10090	0.10360	0.09550	0.10060	0.10870	0.07850	0.11360	0.09500	0.09690	0.10730	0.10310	0.10570	0.10540	0.10420	0.10230	0.10030	0.10470	0.08070	0.14360	0.10490	0.12080	0.11940	0.10840	0.10700	0.11010	0.10140	0.10610	0.10150	0.10150	0.10490	0.10950	0.10310	0.11690	0.11320	0.10130	0.10450	0.10120	0.10220	0.10070	0.10210	0.12090	0.11470
13=15:41:03	11359	301	0.11640	0.12730	0.11600	0.09880	0.10690	0.11070	0.10850	0.11350	0.11710	0.11620	0.12010	0.07720	0.11790	0.10490	0.10320	0.10110	0.10120	0.10120	0.11830	0.09680	0.10960	0.10000	0.12270	0.07830	0.11870	0.10740	0.09780	0.10380	0.10090	0.10710	0.10260	0.09880	0.10030	0.09320	0.10780	0.07910	0.10400	0.09580	0.09580	0.09920	0.09940	0.09040	0.10940	0.10250	0.10830	0.10170	0.10740	0.08000	0.14780	0.09850	0.10570	0.10310	0.10180	0.11230	0.10480	0.10640	0.09600	0.10210	0.11380	0.08060	0.11490	0.09440	0.09970	0.10950	0.10760	0.10490	0.11150	0.10720	0.10590	0.10130	0.10920	0.08000	0.13830	0.10590	0.11690	0.11740	0.10980	0.10890	0.11430	0.10390	0.10800	0.10450	0.10530	0.11050	0.11330	0.10660	0.11990	0.11620	0.10510	0.10590	0.10320	0.10650	0.10440	0.10830	0.12450	0.12590
14=15:55:44	12240	301	0.13520	0.13260	0.12380	0.10460	0.11000	0.12220	0.11590	0.12300	0.12620	0.13580	0.12710	0.07650	0.12320	0.11090	0.10820	0.10640	0.10480	0.10820	0.12580	0.10280	0.11600	0.10660	0.13260	0.08460	0.14570	0.11650	0.10160	0.10930	0.10930	0.11650	0.10610	0.10150	0.10490	0.09790	0.11140	0.07890	0.10810	0.09360	0.09930	0.10640	0.10410	0.09390	0.11410	0.11060	0.11420	0.10550	0.11120	0.07610	0.13680	0.09880	0.11290	0.10790	0.10560	0.11700	0.10800	0.11620	0.10060	0.10860	0.11830	0.07980	0.11680	0.10050	0.10510	0.11960	0.11100	0.11080	0.12170	0.13520	0.13300	0.16890	0.14210	0.07940	0.15840	0.10920	0.12140	0.12350	0.12220	0.11630	0.14310	0.10800	0.11410	0.10830	0.11560	0.11500	0.12140	0.11610	0.12960	0.12510	0.10950	0.11690	0.10860	0.11130	0.10840	0.11160	0.13740	0.12670
15=16:10:24	13121	298	0.13040	0.13870	0.12730	0.10590	0.11460	0.11920	0.12000	0.12700	0.12870	0.12810	0.13140	0.07610	0.12730	0.11440	0.10870	0.10860	0.10940	0.11030	0.12720	0.10610	0.13050	0.10890	0.13250	0.08350	0.12990	0.11810	0.10290	0.11330	0.10940	0.11520	0.11140	0.10510	0.11010	0.10220	0.13430	0.07860	0.11330	0.09860	0.10260	0.10980	0.11880	0.09580	0.11960	0.11220	0.11900	0.12330	0.11650	0.07830	0.14010	0.10720	0.11370	0.11910	0.10900	0.12050	0.11070	0.11490	0.11210	0.11030	0.12260	0.08020	0.12530	0.10190	0.10800	0.11840	0.11610	0.11300	0.11890	0.11650	0.11610	0.11160	0.12210	0.08100	0.15190	0.11570	0.12990	0.13060	0.11850	0.12110	0.13280	0.11280	0.11880	0.11320	0.11480	0.12020	0.12960	0.11460	0.13270	0.13040	0.11420	0.11660	0.11340	0.11520	0.11230	0.11730	0.13450	0.13680
16=16:25:05	14002	300	0.13490	0.14630	0.13710	0.11430	0.12260	0.12820	0.12720	0.13820	0.14070	0.14040	0.14430	0.08060	0.14750	0.12170	0.11690	0.12330	0.11680	0.12210	0.14050	0.11210	0.12480	0.11590	0.13960	0.08690	0.14230	0.12360	0.10730	0.12080	0.12160	0.12600	0.11970	0.11170	0.11560	0.10570	0.12350	0.08160	0.12070	0.13080	0.13790	0.12050	0.11280	0.10840	0.13650	0.12090	0.12770	0.11850	0.12330	0.08190	0.17000	0.11420	0.12230	0.11740	0.11560	0.12890	0.12550	0.12450	0.11030	0.11690	0.13260	0.08130	0.13680	0.10600	0.11340	0.12810	0.12480	0.11960	0.12970	0.12800	0.12300	0.11930	0.13030	0.08050	0.16710	0.12490	0.13820	0.14260	0.12820	0.12720	0.13300	0.11890	0.13020	0.12090	0.12220	0.12670	0.14400	0.12210	0.14010	0.14120	0.12210	0.12450	0.12020	0.12350	0.12220	0.12560	0.14500	0.14300
17=16:39:46	14883	298	0.14240	0.15760	0.14220	0.11820	0.12970	0.14450	0.13770	0.15890	0.14990	0.17490	0.17380	0.07680	0.14490	0.12910	0.12340	0.12260	0.12070	0.12350	0.15080	0.11710	0.13480	0.12620	0.15780	0.08420	0.15320	0.13270	0.11020	0.12800	0.13010	0.13010	0.12520	0.11880	0.13510	0.12350	0.17810	0.08240	0.12800	0.10760	0.11150	0.11950	0.11730	0.10390	0.13740	0.12990	0.13580	0.12600	0.13260	0.08010	0.16420	0.11200	0.12760	0.12380	0.12220	0.13750	0.12630	0.13250	0.12180	0.14110	0.14780	0.08010	0.14340	0.10840	0.11940	0.13750	0.13690	0.12450	0.13640	0.13620	0.13180	0.12680	0.13870	0.08090	0.18410	0.12830	0.14710	0.14850	0.13590	0.14090	0.14720	0.12630	0.14130	0.12950	0.13650	0.16010	0.14460	0.13140	0.14930	0.15030	0.12900	0.13510	0.12880	0.13160	0.13000	0.13450	0.16050	0.15400
18=16:54:27	15763	300	0.14970	0.15960	0.14970	0.12140	0.13220	0.13940	0.13910	0.15020	0.15240	0.15080	0.15900	0.07910	0.14990	0.13240	0.12460	0.12470	0.12380	0.12540	0.15180	0.11720	0.13590	0.12530	0.14960	0.08840	0.15440	0.13800	0.11400	0.12860	0.12330	0.13250	0.12710	0.11920	0.12610	0.11160	0.13700	0.08140	0.13200	0.11070	0.11380	0.12200	0.12200	0.10390	0.13640	0.13010	0.14100	0.12780	0.13450	0.08040	0.16830	0.11900	0.13380	0.12600	0.12280	0.13460	0.12770	0.13350	0.12630	0.12830	0.15290	0.08230	0.14820	0.11210	0.12320	0.13990	0.13650	0.12790	0.13980	0.13830	0.13450	0.13080	0.14330	0.08600	0.18260	0.13490	0.14690	0.15090	0.14210	0.14250	0.14500	0.12870	0.14340	0.13340	0.13670	0.13990	0.14970	0.13210	0.15190	0.15530	0.13470	0.13550	0.13230	0.13840	0.13630	0.13960	0.16740	0.15600
19=17:09:08	16644	301	0.17210	0.17350	0.16850	0.13320	0.14820	0.15960	0.16580	0.16790	0.17360	0.17770	0.18100	0.09080	0.16750	0.14580	0.13590	0.13760	0.15550	0.13530	0.17280	0.17120	0.16180	0.13780	0.16570	0.08230	0.17400	0.14710	0.11990	0.14620	0.14950	0.14980	0.14250	0.16740	0.14130	0.13720	0.16230	0.08280	0.14330	0.11730	0.12350	0.13440	0.13480	0.11100	0.15590	0.14690	0.15760	0.14130	0.15080	0.07990	0.18090	0.12660	0.14750	0.14110	0.13570	0.15370	0.14590	0.16550	0.13000	0.14990	0.17370	0.08850	0.16400	0.11670	0.13360	0.15400	0.15250	0.14960	0.15800	0.15740	0.15390	0.14690	0.16150	0.08190	0.19670	0.14860	0.16570	0.17510	0.18050	0.17030	0.16870	0.14570	0.16080	0.14780	0.15530	0.15290	0.16660	0.16380	0.17210	0.17580	0.15720	0.17070	0.14530	0.15220	0.15300	0.15630	0.18170	0.18190
20=17:23:48	17525	300	0.17430	0.18370	0.17430	0.13890	0.15780	0.16790	0.16480	0.17980	0.18210	0.18670	0.18570	0.07890	0.17810	0.15760	0.14350	0.15030	0.15250	0.14270	0.18040	0.13730	0.17810	0.14350	0.19120	0.08250	0.17680	0.15450	0.12520	0.15260	0.14120	0.16740	0.14790	0.13510	0.14520	0.12670	0.21340	0.08210	0.14990	0.12250	0.13020	0.13950	0.15700	0.11520	0.16400	0.15390	0.16390	0.15660	0.17220	0.08090	0.20710	0.13300	0.15230	0.14420	0.14030	0.15870	0.14690	0.16630	0.13560	0.17290	0.17530	0.08490	0.17240	0.11930	0.13770	0.16130	0.15950	0.16210	0.16320	0.16070	0.15960	0.15350	0.17020	0.08090	0.20900	0.15420	0.17800	0.17960	0.18770	0.18180	0.17380	0.16630	0.16650	0.15080	0.15800	0.16180	0.17560	0.15920	0.18030	0.18360	0.17830	0.18010	0.14960	0.16320	0.15440	0.16580	0.18540	0.18280
21=17:38:29	18406	301	0.18620	0.19290	0.18710	0.14840	0.16000	0.16510	0.17890	0.18760	0.19150	0.18920	0.19350	0.07900	0.18200	0.15930	0.14750	0.14950	0.15220	0.14740	0.19120	0.13960	0.17030	0.14910	0.18290	0.08240	0.19520	0.16450	0.12920	0.15660	0.17490	0.16070	0.15510	0.14140	0.15180	0.13420	0.20900	0.11090	0.15990	0.12710	0.13600	0.14830	0.14580	0.11940	0.17000	0.16010	0.17330	0.17130	0.18040	0.08180	0.21910	0.14230	0.15950	0.15320	0.14640	0.16670	0.15820	0.16980	0.14430	0.17500	0.18530	0.09050	0.18200	0.12670	0.14950	0.17160	0.17080	0.15740	0.17800	0.17040	0.16870	0.15680	0.17790	0.08430	0.24800	0.16000	0.18450	0.19330	0.20720	0.18600	0.18490	0.15890	0.18080	0.16480	0.16870	0.18260	0.18720	0.18290	0.19060	0.19270	0.18860	0.20500	0.17990	0.16900	0.17740	0.18350	0.20340	0.19320
22=17:53:10	19286	300	0.19280	0.20910	0.20130	0.15670	0.17410	0.17870	0.18880	0.20180	0.20750	0.20460	0.21090	0.07880	0.19520	0.16830	0.15820	0.16100	0.15650	0.15690	0.20680	0.17680	0.18140	0.16070	0.19280	0.08710	0.20470	0.17660	0.13960	0.16470	0.15430	0.16950	0.16480	0.18100	0.16130	0.14250	0.19500	0.08410	0.16970	0.13750	0.14430	0.15590	0.15360	0.12520	0.18350	0.17150	0.18720	0.16740	0.17560	0.08300	0.22530	0.15040	0.17320	0.16200	0.15540	0.17670	0.16760	0.17640	0.15390	0.17160	0.20090	0.09340	0.20080	0.12980	0.15870	0.18230	0.18220	0.16460	0.18890	0.18420	0.18200	0.17140	0.19300	0.08660	0.23110	0.17610	0.20170	0.20780	0.20340	0.19830	0.19870	0.16660	0.19080	0.17320	0.18080	0.19310	0.19830	0.17810	0.20560	0.21250	0.18630	0.18900	0.17430	0.18180	0.18220	0.18770	0.22040	0.20830
23=18:07:51	20167	298	0.19680	0.22260	0.21700	0.18290	0.18290	0.19030	0.20550	0.21940	0.22110	0.22480	0.22930	0.07900	0.20680	0.18530	0.16680	0.17350	0.17280	0.16780	0.22770	0.19050	0.19870	0.17310	0.20720	0.08680	0.21860	0.18870	0.14540	0.17500	0.19410	0.18020	0.17630	0.18640	0.17460	0.16700	0.24160	0.08560	0.18370	0.14600	0.17290	0.16730	0.16530	0.13410	0.20020	0.18660	0.20220	0.19100	0.19320	0.08300	0.24040	0.16130	0.18280	0.17530	0.16750	0.18940	0.18250	0.19280	0.16480	0.19870	0.21410	0.08440	0.21700	0.13510	0.17430	0.20160	0.19230	0.18140	0.20520	0.20470	0.19620	0.18750	0.21020	0.08520	0.26240	0.18900	0.21510	0.22100	0.21890	0.21890	0.21600	0.18020	0.21110	0.18470	0.19570	0.19900	0.21860	0.18930	0.21720	0.22870	0.19480	0.21120	0.21460	0.19890	0.19830	0.22140	0.23610	0.23570
24=18:22:32	21048	298	0.21900	0.24670	0.23780	0.21210	0.20380	0.21570	0.23220	0.24730	0.25590	0.25320	0.25720	0.08030	0.23310	0.19620	0.18410	0.19100	0.18760	0.18280	0.25200	0.19960	0.21810	0.19220	0.22930	0.08680	0.22740	0.20070	0.16190	0.19610	0.20230	0.19640	0.19940	0.21130	0.19270	0.17400	0.26070	0.08850	0.19980	0.15830	0.18110	0.18180	0.17600	0.14740	0.22110	0.20780	0.22170	0.21610	0.22130	0.08550	0.27600	0.17150	0.19810	0.19450	0.18580	0.21360	0.21450	0.21190	0.18580	0.21770	0.24050	0.08750	0.23710	0.14470	0.18600	0.22280	0.21250	0.19790	0.22380	0.21930	0.21750	0.20580	0.22690	0.08610	0.27590	0.21030	0.24430	0.24820	0.23660	0.24050	0.24510	0.19970	0.23410	0.20260	0.21750	0.21920	0.24290	0.22480	0.24590	0.25340	0.23180	0.22510	0.22170	0.22070	0.21770	0.22090	0.25910	0.25000
25=18:37:12	21929	301	0.24030	0.26440	0.25740	0.22900	0.21710	0.22680	0.24570	0.26170	0.27180	0.25340	0.27170	0.08090	0.24810	0.20470	0.19040	0.20090	0.19940	0.19150	0.26810	0.20200	0.23150	0.20320	0.24200	0.09050	0.24540	0.21360	0.16610	0.20630	0.20160	0.20860	0.20310	0.20950	0.20010	0.17470	0.27560	0.09140	0.21300	0.16420	0.18960	0.19030	0.18810	0.15280	0.23380	0.21410	0.23890	0.20850	0.24360	0.08580	0.28750	0.18180	0.20720	0.20240	0.19370	0.22280	0.21640	0.22470	0.18620	0.22320	0.26300	0.08560	0.25530	0.14910	0.19740	0.23000	0.23140	0.20560	0.24210	0.22910	0.23410	0.21810	0.24260	0.08800	0.28860	0.21220	0.25270	0.25690	0.26720	0.25810	0.25580	0.21710	0.23920	0.22130	0.22860	0.23150	0.25550	0.21800	0.26430	0.27050	0.23470	0.23680	0.22520	0.23650	0.23270	0.24680	0.27680	0.26850
26=18:51:53	22810	301	0.24500	0.28620	0.27870	0.24290	0.23380	0.24060	0.26830	0.29130	0.29470	0.29180	0.29630	0.08220	0.26600	0.22990	0.20910	0.22050	0.21660	0.20810	0.29740	0.21520	0.25610	0.22180	0.26560	0.09340	0.27190	0.23200	0.18030	0.22600	0.21640	0.22770	0.23170	0.23240	0.22520	0.20780	0.30030	0.09090	0.23600	0.18160	0.21340	0.21080	0.20680	0.18480	0.26420	0.24310	0.26810	0.24570	0.27330	0.09850	0.31300	0.20120	0.23030	0.22750	0.21590	0.25070	0.25120	0.25300	0.21650	0.26450	0.29360	0.08890	0.28020	0.15950	0.23390	0.26690	0.25330	0.22960	0.27180	0.26430	0.26090	0.24380	0.27490	0.08800	0.32690	0.24100	0.28880	0.29830	0.28580	0.29250	0.29530	0.24500	0.28390	0.24830	0.26220	0.26820	0.29250	0.24450	0.29000	0.30310	0.25710	0.28230	0.28350	0.26160	0.26060	0.27070	0.31230	0.29980
27=19:06:34	23690	301	0.27140	0.30910	0.30010	0.23180	0.25130	0.25610	0.28720	0.31500	0.31600	0.32380	0.32040	0.08060	0.28670	0.24540	0.22850	0.23660	0.22360	0.22400	0.31910	0.22840	0.27230	0.23840	0.28350	0.08970	0.27680	0.24790	0.19950	0.24650	0.23950	0.23910	0.24650	0.24240	0.23810	0.22040	0.27860	0.09170	0.25390	0.19250	0.20220	0.22460	0.21470	0.17480	0.28080	0.25720	0.27850	0.24820	0.27500	0.08770	0.33780	0.21610	0.24360	0.23700	0.23120	0.26360	0.26110	0.25810	0.22550	0.25730	0.29140	0.08780	0.29610	0.16810	0.23180	0.28790	0.25840	0.23830	0.27980	0.28430	0.27260	0.25990	0.28650	0.08870	0.31990	0.25950	0.31210	0.31430	0.28560	0.28790	0.30880	0.24640	0.29670	0.25260	0.26950	0.26690	0.30790	0.26870	0.30660	0.32330	0.26470	0.29000	0.27360	0.28540	0.27010	0.28090	0.32440	0.31340
28=19:21:15	24571	300	0.30270	0.33010	0.33160	0.26730	0.27490	0.27840	0.31920	0.34280	0.35380	0.35060	0.34790	0.10280	0.31100	0.26330	0.24460	0.25710	0.24730	0.24300	0.35220	0.27250	0.30200	0.26100	0.30870	0.10020	0.31580	0.27030	0.21170	0.26430	0.26060	0.26770	0.27560	0.25810	0.26630	0.24210	0.34780	0.09330	0.27550	0.20760	0.22570	0.25010	0.23550	0.19790	0.31520	0.28970	0.31350	0.29310	0.31530	0.08820	0.35630	0.23610	0.27380	0.26440	0.25300	0.28960	0.29610	0.29810	0.24970	0.29550	0.33900	0.09150	0.33390	0.20340	0.26450	0.31860	0.29060	0.26680	0.32280	0.31380	0.30720	0.29400	0.32410	0.09230	0.37570	0.28080	0.34140	0.34960	0.33850	0.34210	0.35270	0.27740	0.33560	0.28720	0.30800	0.30770	0.33850	0.28330	0.34160	0.36450	0.30000	0.32990	0.29880	0.31040	0.30900	0.31340	0.36130	0.34620
29=19:35:55	25452	298	0.30560	0.33920	0.33710	0.26580	0.28390	0.28670	0.32590	0.35630	0.36630	0.35480	0.35720	0.08410	0.32740	0.27990	0.25190	0.26790	0.25580	0.24700	0.36110	0.25840	0.31280	0.26810	0.31760	0.09320	0.33280	0.29040	0.21860	0.26710	0.25650	0.27080	0.27880	0.26530	0.27610	0.23930	0.31090	0.09360	0.28720	0.21600	0.23890	0.25290	0.24580	0.19130	0.32340	0.29390	0.32740	0.28250	0.30650	0.09180	0.38470	0.24140	0.27580	0.27410	0.26200	0.29030	0.29070	0.30210	0.25600	0.30720	0.35130	0.09850	0.34530	0.18910	0.27690	0.32120	0.31060	0.26770	0.32960	0.31520	0.31980	0.30060	0.33270	0.09240	0.40750	0.29160	0.34980	0.34640	0.34510	0.33980	0.34930	0.28580	0.33400	0.29820	0.31600	0.31020	0.35190	0.28920	0.35350	0.37240	0.31320	0.33190	0.31380	0.31540	0.31450	0.32140	0.37900	0.37240
30=19:50:36	26333	301	0.33290	0.39420	0.38340	0.29650	0.31480	0.32280	0.37020	0.39960	0.41170	0.39460	0.39850	0.08590	0.35960	0.30370	0.28220	0.29520	0.28250	0.27360	0.40450	0.29390	0.34600	0.30090	0.35640	0.10250	0.37370	0.31010	0.23510	0.30680	0.29590	0.30610	0.30980	0.29990	0.31290	0.25730	0.34430	0.09750	0.31800	0.23570	0.25430	0.28000	0.27700	0.20770	0.35490	0.32810	0.36210	0.34130	0.33760	0.09560	0.40090	0.28120	0.31670	0.30360	0.28390	0.32970	0.33110	0.33980	0.28290	0.31990	0.39310	0.09490	0.38610	0.21020	0.30080	0.35980	0.33630	0.29390	0.36850	0.35250	0.35350	0.33070	0.37290	0.10560	0.43340	0.30970	0.38890	0.41050	0.38190	0.38790	0.38800	0.32320	0.37690	0.32770	0.35510	0.34680	0.39280	0.34810	0.39420	0.40680	0.35340	0.37030	0.35080	0.35780	0.35680	0.36000	0.41300	0.40050
31=20:05:17	27214	298	0.36830	0.42440	0.43020	0.33360	0.34180	0.34100	0.40550	0.43690	0.45230	0.43590	0.42840	0.08820	0.39570	0.33240	0.30580	0.32370	0.30480	0.30000	0.44230	0.31160	0.37890	0.32810	0.38680	0.10020	0.39370	0.33310	0.25310	0.33830	0.32610	0.33470	0.34170	0.33060	0.33980	0.29260	0.38450	0.10040	0.34300	0.25490	0.29430	0.30980	0.29160	0.22690	0.39020	0.35860	0.39730	0.34760	0.36800	0.09310	0.43200	0.30760	0.34770	0.33110	0.30710	0.36000	0.36700	0.36780	0.30900	0.36880	0.42310	0.09550	0.41810	0.22870	0.33770	0.39800	0.35640	0.32090	0.40050	0.38820	0.38180	0.36230	0.40530	0.09650	0.46760	0.33750	0.42240	0.44760	0.41720	0.41940	0.42770	0.35010	0.41540	0.34930	0.38830	0.38090	0.42700	0.37630	0.42740	0.44140	0.39520	0.40930	0.37410	0.38150	0.38640	0.39450	0.44680	0.44080
32=20:19:58	28094	303	0.37880	0.45420	0.45440	0.36260	0.36800	0.37990	0.42780	0.49850	0.47320	0.48300	0.45350	0.08650	0.42920	0.36770	0.32950	0.34730	0.33810	0.32010	0.47860	0.35410	0.41630	0.34740	0.41840	0.11150	0.41200	0.36190	0.27570	0.36000	0.35930	0.35320	0.36200	0.35760	0.34680	0.31820	0.40210	0.10090	0.37370	0.27600	0.30690	0.33050	0.32150	0.23980	0.42370	0.38340	0.43060	0.36490	0.39930	0.09470	0.45960	0.32170	0.37270	0.35650	0.34880	0.38210	0.39610	0.40260	0.32410	0.39690	0.43870	0.09850	0.45150	0.23740	0.36110	0.43240	0.37980	0.34890	0.43050	0.41800	0.40900	0.39170	0.43290	0.09670	0.49350	0.36530	0.46130	0.46210	0.45590	0.43900	0.46790	0.36670	0.44820	0.38300	0.39220	0.40470	0.45850	0.38400	0.44700	0.48620	0.39250	0.44600	0.39450	0.42500	0.39960	0.42610	0.46490	0.47670
33=20:34:39	28975	303	0.41900	0.49090	0.48860	0.38560	0.40830	0.41740	0.47210	0.52620	0.53480	0.51950	0.51300	0.10500	0.46260	0.39590	0.36730	0.38700	0.36270	0.34550	0.52040	0.37290	0.45910	0.38620	0.45720	0.10470	0.44140	0.40280	0.29760	0.39400	0.36620	0.39320	0.40840	0.40170	0.40570	0.35220	0.46000	0.10740	0.40990	0.30790	0.33400	0.36140	0.35610	0.27320	0.47330	0.42450	0.47550	0.42540	0.44780	0.09830	0.50340	0.36120	0.41050	0.39950	0.37800	0.42710	0.43540	0.45420	0.37600	0.44340	0.51440	0.10060	0.49290	0.24850	0.39500	0.47760	0.42970	0.38100	0.48150	0.45870	0.46580	0.43570	0.48590	0.10010	0.52420	0.39870	0.50030	0.51950	0.49200	0.49510	0.51810	0.42180	0.49350	0.44140	0.46170	0.46070	0.50950	0.43500	0.50270	0.53090	0.45420	0.49140	0.46940	0.46380	0.46350	0.47110	0.53230	0.52730
34=20:49:19	29856	298	0.47510	0.53040	0.54020	0.41360	0.44370	0.44820	0.52710	0.57460	0.59450	0.55980	0.55960	0.09430	0.50290	0.42900	0.39780	0.42040	0.39920	0.38410	0.56980	0.40750	0.49560	0.42100	0.49700	0.11190	0.49600	0.43020	0.32690	0.43830	0.40640	0.42660	0.45360	0.42430	0.44480	0.39220	0.52280	0.11160	0.44420	0.33100	0.36410	0.40360	0.38010	0.28890	0.51870	0.46850	0.51650	0.47210	0.50020	0.10100	0.55150	0.39720	0.44800	0.43480	0.40300	0.46640	0.48650	0.49060	0.41440	0.47420	0.56230	0.10460	0.53130	0.27640	0.43370	0.52400	0.46650	0.41690	0.53470	0.50150	0.50740	0.47770	0.52930	0.10510	0.56800	0.44600	0.55590	0.57560	0.52750	0.54490	0.56910	0.46030	0.54260	0.47440	0.51480	0.49840	0.54560	0.46290	0.54890	0.58570	0.49350	0.52520	0.49920	0.50350	0.50090	0.51070	0.58090	0.56020
35=21:04:00	30737	301	0.50090	0.56790	0.57540	0.44210	0.47320	0.48190	0.55910	0.61780	0.62720	0.59550	0.58480	0.14220	0.52850	0.46200	0.42680	0.45420	0.43060	0.40690	0.60510	0.43900	0.53810	0.45370	0.53230	0.11430	0.51230	0.46220	0.35700	0.46760	0.43710	0.45340	0.49110	0.46420	0.47420	0.41980	0.53910	0.12580	0.47290	0.35930	0.40300	0.42930	0.41070	0.31310	0.55610	0.50190	0.56060	0.49200	0.52720	0.10600	0.59800	0.42880	0.47560	0.46830	0.44420	0.50340	0.51990	0.52900	0.44600	0.51970	0.59570	0.10690	0.56540	0.29000	0.46930	0.56410	0.49790	0.44430	0.56920	0.54560	0.54410	0.51190	0.56430	0.10640	0.59420	0.46860	0.59460	0.61050	0.57070	0.57790	0.61400	0.49390	0.58400	0.51620	0.54710	0.53550	0.58980	0.50760	0.58720	0.62050	0.52150	0.57390	0.53450	0.53260	0.53200	0.55800	0.61810	0.60700
36=21:18:41	31618	303	0.52790	0.55800	0.56140	0.44850	0.48460	0.49490	0.56150	0.62380	0.65130	0.60770	0.58700	0.09220	0.55200	0.47140	0.43390	0.46310	0.45550	0.41580	0.60940	0.45890	0.55900	0.47200	0.54490	0.11060	0.51570	0.48140	0.37270	0.46950	0.42940	0.45670	0.48680	0.47120	0.47670	0.41700	0.56140	0.11190	0.49930	0.36720	0.41580	0.43160	0.41380	0.31880	0.56260	0.51220	0.56140	0.49560	0.53960	0.11010	0.62710	0.41790	0.45760	0.46760	0.46400	0.50110	0.50540	0.53540	0.46150	0.53010	0.59890	0.10820	0.56970	0.29610	0.46940	0.55530	0.52690	0.45200	0.56630	0.54340	0.56820	0.52800	0.57620	0.10770	0.60700	0.49460	0.59820	0.58510	0.53990	0.57500	0.61290	0.50400	0.57180	0.52780	0.55940	0.54340	0.61360	0.48990	0.60580	0.62750	0.52450	0.57550	0.54970	0.54530	0.53900	0.56730	0.63630	0.63150
37=21:33:22	32498	300	0.57320	0.64840	0.66580	0.51450	0.54420	0.54780	0.64430	0.69070	0.72320	0.68250	0.65640	0.09530	0.61810	0.52050	0.48980	0.52790	0.49340	0.46620	0.67720	0.50980	0.61280	0.52230	0.60470	0.11930	0.58930	0.51870	0.40100	0.54550	0.50130	0.52470	0.56070	0.52120	0.55510	0.46990	0.60820	0.12300	0.54720	0.42110	0.45890	0.49040	0.46900	0.37130	0.62530	0.57670	0.62520	0.55600	0.58220	0.11080	0.66800	0.50620	0.54500	0.53150	0.50000	0.57400	0.59280	0.60110	0.51580	0.56790	0.66630	0.11460	0.64380	0.30960	0.54180	0.63390	0.56830	0.50320	0.64230	0.60760	0.61330	0.58140	0.63490	0.11660	0.67910	0.53800	0.67630	0.69610	0.63760	0.65170	0.67890	0.57060	0.66230	0.57830	0.63050	0.61520	0.67090	0.57510	0.67120	0.68180	0.61130	0.63870	0.61380	0.60250	0.61560	0.62710	0.69020	0.68450
38=21:48:03	33379	301	0.60500	0.62860	0.65550	0.52500	0.56900	0.56950	0.64360	0.72590	0.72830	0.71380	0.67040	0.09500	0.64720	0.54940	0.51180	0.54910	0.53300	0.48680	0.70040	0.52230	0.63910	0.53800	0.61730	0.11910	0.59560	0.56010	0.42990	0.54060	0.49560	0.53690	0.57430	0.54830	0.54640	0.50090	0.64350	0.12210	0.58040	0.43590	0.47870	0.50980	0.48220	0.37850	0.65580	0.59510	0.64790	0.58680	0.61300	0.11330	0.70820	0.50160	0.54890	0.55440	0.54210	0.57720	0.59840	0.62110	0.52480	0.61290	0.65900	0.11590	0.65980	0.31720	0.54760	0.65070	0.58890	0.53000	0.64700	0.62680	0.64170	0.61020	0.65320	0.11600	0.69810	0.57370	0.68800	0.67610	0.62490	0.64790	0.69490	0.54570	0.65530	0.59400	0.62240	0.61220	0.69610	0.56590	0.68150	0.71100	0.58590	0.66770	0.61570	0.61900	0.60680	0.64130	0.70110	0.71340
39=22:02:43	34260	301	0.62500	0.67780	0.68620	0.57560	0.60410	0.60610	0.67890	0.74240	0.79480	0.70240	0.71710	0.09840	0.67950	0.58390	0.54890	0.57410	0.56380	0.51990	0.73060	0.55960	0.66280	0.56600	0.64770	0.12520	0.62610	0.60290	0.45330	0.57690	0.50810	0.57210	0.60850	0.56980	0.60250	0.49880	0.68500	0.12770	0.61310	0.45570	0.50910	0.53160	0.52170	0.39320	0.68540	0.62580	0.67650	0.61200	0.64780	0.12230	0.73430	0.52690	0.58080	0.59720	0.56490	0.62060	0.60870	0.66190	0.56120	0.61820	0.72640	0.12230	0.69200	0.33290	0.59260	0.66060	0.64280	0.53900	0.69600	0.63480	0.69010	0.63470	0.70420	0.12130	0.73500	0.59840	0.71470	0.69990	0.66170	0.70550	0.71720	0.60680	0.67020	0.64890	0.68550	0.65630	0.72810	0.59000	0.72040	0.72770	0.66530	0.66410	0.66970	0.61570	0.67610	0.65960	0.75640	0.75080
40=22:17:24	35141	301	0.68750	0.71090	0.74700	0.61910	0.63810	0.64010	0.70110	0.82590	0.79510	0.76600	0.75450	0.10230	0.72850	0.62890	0.59450	0.60990	0.60440	0.54610	0.78310	0.57130	0.68790	0.58180	0.68980	0.12400	0.68600	0.62920	0.47480	0.60250	0.53910	0.60270	0.63270	0.60820	0.59890	0.57930	0.69820	0.13160	0.64140	0.49250	0.53990	0.57480	0.55960	0.41640	0.73010	0.65260	0.73540	0.63120	0.66440	0.11940	0.74150	0.56630	0.63940	0.63440	0.59870	0.63510	0.65440	0.69920	0.56550	0.68760	0.72200	0.12580	0.74470	0.35770	0.62300	0.72040	0.63860	0.59630	0.73800	0.68190	0.71570	0.68350	0.73610	0.12180	0.79680	0.62000	0.73070	0.72250	0.71820	0.72840	0.77150	0.59470	0.72380	0.68800	0.67430	0.67590	0.74910	0.64230	0.73160	0.78790	0.67670	0.73180	0.66400	0.66330	0.68730	0.70730	0.76250	0.79260
41=22:32:05	36022	301	0.72650	0.77000	0.81320	0.66340	0.69140	0.69320	0.76430	0.87150	0.88720	0.81390	0.82180	0.10590	0.77970	0.66900	0.64340	0.67000	0.62920	0.59520	0.83670	0.63680	0.72560	0.62610	0.72940	0.13920	0.73570	0.67510	0.52580	0.67380	0.60460	0.67180	0.70450	0.66330	0.68450	0.60230	0.78220	0.14700	0.69090	0.54140	0.59860	0.62680	0.60340	0.47120	0.78750	0.71920	0.77730	0.69250	0.68510	0.12710	0.80830	0.63340	0.70260	0.70110	0.64350	0.71680	0.72080	0.77080	0.61960	0.71710	0.81230	0.13410	0.80100	0.38590	0.69220	0.78270	0.70390	0.64430	0.80770	0.73370	0.77460	0.73010	0.79520	0.13270	0.84880	0.68020	0.80570	0.81590	0.77400	0.80620	0.83870	0.66200	0.79820	0.75090	0.76650	0.72310	0.80460	0.70420	0.79710	0.83730	0.75340	0.78160	0.73470	0.68590	0.76840	0.76600	0.83720	0.83760
42=22:46:46	36902	301	0.74300	0.79500	0.83500	0.67260	0.71640	0.69480	0.77890	0.86860	0.89630	0.83920	0.80870	0.10670	0.81110	0.70130	0.66090	0.70670	0.62670	0.62820	0.84040	0.65420	0.71100	0.63550	0.71380	0.14570	0.77020	0.70070	0.54440	0.69100	0.62850	0.67560	0.73460	0.66360	0.72130	0.61010	0.75790	0.15270	0.71820	0.58140	0.60960	0.65940	0.60400	0.50760	0.79020	0.74780	0.78340	0.72290	0.67710	0.13710	0.81960	0.67240	0.72630	0.71680	0.65750	0.72110	0.72970	0.76030	0.64410	0.70460	0.82340	0.13560	0.83480	0.40820	0.70230	0.79790	0.71210	0.66970	0.80690	0.76550	0.77310	0.75580	0.80030	0.14410	0.88540	0.69200	0.79930	0.83290	0.80030	0.82630	0.83780	0.65300	0.82200	0.73020	0.79800	0.70470	0.82530	0.72190	0.82220	0.83980	0.79110	0.79770	0.73200	0.68960	0.77930	0.78190	0.84260	0.85510
43=23:01:28	37784	301	0.79060	0.83310	0.86740	0.70300	0.76830	0.76990	0.81010	0.92750	0.97320	0.86020	0.87840	0.11210	0.84050	0.73900	0.69090	0.73660	0.66570	0.65550	0.88930	0.68510	0.74320	0.65680	0.74200	0.14690	0.79600	0.75180	0.60140	0.75080	0.65940	0.72530	0.78310	0.72470	0.76130	0.62140	0.84320	0.16080	0.77220	0.59970	0.66040	0.68100	0.63920	0.53630	0.84630	0.78090	0.82220	0.75670	0.71210	0.14570	0.88990	0.69210	0.74970	0.77260	0.71070	0.78360	0.74690	0.83130	0.66600	0.77350	0.88140	0.15100	0.85430	0.43650	0.71930	0.83310	0.77570	0.69750	0.86300	0.78510	0.84650	0.79300	0.85040	0.14810	0.90210	0.75670	0.87820	0.86780	0.81660	0.87290	0.88570	0.68710	0.84140	0.80380	0.84120	0.74050	0.87560	0.73930	0.87670	0.88740	0.81870	0.83050	0.77720	0.69860	0.83140	0.81760	0.89940	0.89590
44=23:16:08	38665	298	0.79370	0.88660	0.90310	0.71620	0.79860	0.80170	0.82570	0.96050	0.99970	0.90280	0.91020	0.11710	0.88430	0.76950	0.71230	0.79150	0.68140	0.67960	0.91820	0.71580	0.76450	0.68060	0.77240	0.15450	0.82800	0.77170	0.62260	0.78610	0.71770	0.76000	0.82410	0.76850	0.81120	0.67000	0.87360	0.17120	0.79670	0.65260	0.67820	0.71030	0.65410	0.58780	0.87930	0.83060	0.87050	0.82010	0.72550	0.14320	0.89960	0.74970	0.79740	0.81110	0.74180	0.82240	0.78550	0.86550	0.70500	0.81750	0.91920	0.15190	0.89960	0.45110	0.73670	0.88490	0.79750	0.74680	0.89860	0.84410	0.87440	0.84370	0.89770	0.15200	0.92960	0.76910	0.89930	0.91910	0.87150	0.91250	0.93670	0.71410	0.91460	0.83540	0.89430	0.76720	0.92050	0.79750	0.91650	0.91660	0.86490	0.88450	0.79390	0.72420	0.87600	0.87940	0.94520	0.93600
45=23:30:49	39546	301	0.80760	0.90870	0.93950	0.73170	0.83560	0.83490	0.83970	1.00600	1.02040	0.89600	0.95380	0.12160	0.91910	0.81580	0.73390	0.81790	0.71200	0.70390	0.96380	0.72260	0.78340	0.67980	0.79800	0.15820	0.86610	0.80370	0.65380	0.82370	0.73700	0.80060	0.86270	0.81530	0.82900	0.70030	0.92680	0.17670	0.83540	0.66570	0.70860	0.73490	0.67690	0.61380	0.92660	0.85850	0.90480	0.84850	0.75500	0.15250	0.91970	0.77060	0.83060	0.84430	0.77850	0.86010	0.80620	0.91050	0.71040	0.87000	0.94420	0.15850	0.93160	0.48740	0.75570	0.92430	0.82630	0.78870	0.94150	0.87460	0.91730	0.88310	0.94050	0.15800	0.97240	0.81000	0.93820	0.94270	0.90520	0.94910	0.99160	0.72170	0.94430	0.88040	0.92730	0.78660	0.94900	0.82600	0.94350	0.96670	0.88890	0.93470	0.81000	0.74760	0.90790	0.90870	0.97040	0.96670
46=23:45:30	40427	300	0.84390	0.92960	0.97050	0.74780	0.87200	0.85890	0.85270	0.98770	1.03120	0.88830	0.96690	0.13400	0.94940	0.83980	0.74590	0.84920	0.71810	0.72160	0.98620	0.73620	0.79200	0.70010	0.79770	0.16480	0.88650	0.83690	0.67360	0.85860	0.77030	0.82700	0.89930	0.82920	0.86140	0.68700	0.94720	0.18310	0.86430	0.68110	0.73370	0.75020	0.68480	0.64720	0.95310	0.89250	0.90400	0.86780	0.74500	0.15690	0.96710	0.79830	0.85040	0.88110	0.80920	0.89160	0.81400	0.94460	0.72110	0.87970	0.96900	0.16660	0.95630	0.51070	0.76650	0.94460	0.86590	0.80550	0.96570	0.88920	0.94760	0.90300	0.96010	0.16500	0.99630	0.84490	0.96460	0.97090	0.89940	0.97120	1.01020	0.73290	0.96060	0.90840	0.95310	0.79280	0.97940	0.84510	0.97790	0.98140	0.91490	0.93120	0.82360	0.74090	0.93660	0.91820	0.96910	0.95090
47=00:00:11	41307	301	0.85150	0.93510	0.98770	0.72570	0.90040	0.87700	0.85890	0.96640	1.00960	0.89820	0.93640	0.12590	0.95790	0.86380	0.74120	0.88660	0.71410	0.72770	0.99260	0.75420	0.79190	0.70070	0.78250	0.17610	0.89490	0.84970	0.70200	0.89050	0.79140	0.83620	0.92620	0.85430	0.88780	0.68950	0.95270	0.18670	0.89760	0.70250	0.73370	0.75290	0.66590	0.68760	0.96760	0.92650	0.87710	0.90520	0.74520	0.16720	1.02800	0.83130	0.85160	0.88650	0.83370	0.92020	0.82340	0.94830	0.73840	0.89090	0.95270	0.16910	0.96560	0.51910	0.75860	0.98170	0.87630	0.83550	0.96670	0.91350	0.94590	0.92500	0.94720	0.16900	0.99900	0.87150	1.00560	1.00090	0.87520	0.97120	1.03090	0.72520	0.96410	0.89660	0.96160	0.77210	1.00170	0.87590	0.99510	0.98840	0.90900	0.93710	0.82700	0.73840	0.92730	0.92810	0.95600	0.93430
48=00:14:52	42188	301	0.83950	0.93790	1.03710	0.76420	0.91940	0.89480	0.86230	0.98310	0.99660	0.90220	0.95810	0.13570	1.00850	0.90020	0.77350	0.91330	0.72670	0.74170	1.01910	0.75960	0.80770	0.71060	0.81310	0.17940	0.95970	0.87910	0.69220	0.91130	0.84940	0.87320	0.94480	0.88560	0.89860	0.71440	0.95350	0.20630	0.90320	0.72410	0.73940	0.76910	0.70630	0.71780	1.00520	0.94560	0.89750	0.91810	0.74590	0.16060	0.99460	0.88520	0.91980	0.91820	0.84230	0.92890	0.82910	0.97640	0.71680	0.90690	0.93850	0.17450	1.00690	0.54580	0.78460	1.00330	0.86380	0.86000	1.00310	0.90050	0.93450	0.93460	0.95840	0.17400	1.03310	0.86940	0.96460	1.00960	0.91350	0.96250	1.01570	0.73270	0.96940	0.93430	0.93760	0.78880	0.96590	0.92190	0.96130	0.96720	0.91620	0.95630	0.81170	0.75510	0.95530	0.94000	0.94510	0.93520
49=00:29:32	43069	301	0.84580	0.92630	1.04580	0.75350	0.93180	0.89870	0.87190	0.95770	1.00100	0.86100	0.94920	0.13350	1.02230	0.91540	0.77730	0.93000	0.72350	0.73640	0.99650	0.75680	0.78560	0.71210	0.81310	0.19090	0.99300	0.88450	0.66410	0.92100	0.85950	0.88070	0.95830	0.89120	0.91500	0.70390	0.94690	0.20250	0.90690	0.71870	0.72870	0.75370	0.70260	0.73070	0.99290	0.94600	0.88790	0.90910	0.73970	0.17850	0.98070	0.90700	0.93850	0.92470	0.82990	0.94010	0.82590	0.97350	0.71970	0.88670	0.95040	0.17770	0.99810	0.54490	0.79020	0.97390	0.84460	0.86490	1.00260	0.87960	0.91880	0.92240	0.95130	0.18780	1.02440	0.84810	0.91340	0.97260	0.90880	0.95000	0.97850	0.73540	0.95570	0.91750	0.93290	0.79540	0.93850	0.92640	0.93390	0.93700	0.92130	0.91490	0.80960	0.73180	0.94320	0.91600	0.94390	0.94130
50=00:44:13	43950	301	0.85610	0.90130	1.04970	0.79040	0.98960	0.91470	0.87400	0.98930	0.99730	0.86800	0.95660	0.14270	1.02200	0.96240	0.80060	0.96100	0.75760	0.75510	1.01570	0.75750	0.82040	0.71440	0.82280	0.19640	1.02280	0.96370	0.72170	0.95110	0.86850	0.92960	1.00170	0.94980	0.89970	0.72840	0.96460	0.21650	0.95710	0.73130	0.77350	0.79240	0.73260	0.75020	1.03120	0.94340	0.89910	0.89710	0.76940	0.18910	0.99940	0.91220	0.97850	1.00160	0.88210	0.96990	0.82790	1.00590	0.71810	0.90390	0.93800	0.19210	0.99240	0.61130	0.79860	0.95960	0.86570	0.90650	1.01450	0.86100	0.94220	0.91710	0.95950	0.19250	1.07000	0.93190	0.93520	0.95450	0.89860	0.96920	1.00800	0.74330	0.94200	0.95780	0.92790	0.82730	0.93180	0.91490	0.94220	0.97460	0.91090	0.91540	0.82510	0.76520	0.94920	0.90640	0.95130	0.96470
51=00:58:54	44830	298	0.90290	0.92500	1.06320	0.80840	1.03520	0.91820	0.92530	1.00650	1.01490	0.92850	0.96720	0.15810	1.02150	0.96510	0.81490	1.02800	0.75960	0.80040	1.01760	0.81220	0.84130	0.74470	0.84150	0.21020	1.05710	0.97940	0.77530	1.03220	0.92260	0.97970	1.06600	0.98140	0.90900	0.78510	0.96380	0.23590	0.99360	0.77430	0.80510	0.83430	0.71830	0.84510	1.03550	0.97310	0.88800	0.93320	0.78770	0.19960	1.02470	0.96360	0.99570	1.05250	0.89910	1.02390	0.90820	1.01750	0.80300	0.93510	0.95020	0.19940	1.01020	0.66750	0.82890	1.01550	0.85080	0.98180	1.02050	0.91700	0.94300	0.95900	0.96670	0.20280	1.06590	0.97090	1.01030	1.03150	0.91390	0.99510	1.06440	0.76550	1.01910	0.94830	0.98400	0.84040	1.00930	0.95010	0.99870	1.00560	0.92030	0.96500	0.87640	0.81680	0.95570	0.94920	0.96340	0.94070
52=01:13:35	45711	301	0.90850	0.92240	1.04800	0.82530	1.02220	0.91520	0.92650	0.98430	1.03500	0.90990	0.97050	0.17460	1.02270	0.96120	0.81520	1.02780	0.76710	0.81080	1.00730	0.81990	0.83650	0.76200	0.85050	0.21940	1.04140	0.98170	0.77230	1.03840	0.91180	1.00400	1.06320	0.96250	0.92880	0.76700	0.97930	0.24760	0.98630	0.77350	0.80080	0.83090	0.73380	0.87770	1.01300	0.97310	0.88340	0.93530	0.78780	0.21050	1.00850	0.95830	0.97530	1.05250	0.88920	1.00230	0.89210	1.01340	0.80640	0.90340	0.96380	0.21270	0.99550	0.68140	0.83720	0.98200	0.86370	0.97890	1.01550	0.90710	0.94960	0.95550	0.97250	0.21650	1.04650	0.96290	0.97110	1.00590	0.89730	0.99480	1.02960	0.78110	0.99720	0.94010	0.99010	0.84680	0.97890	0.91760	0.97670	0.98480	0.92950	0.93890	0.88030	0.79610	0.96650	0.93090	0.96710	0.94690
53=01:28:16	46592	301	0.92150	0.93680	1.04670	0.80130	1.00440	0.91110	0.92100	0.98400	0.99570	0.91850	0.95130	0.17900	1.00410	0.93930	0.81530	1.02190	0.77800	0.79220	1.01340	0.80770	0.83810	0.73560	0.84420	0.23000	1.01860	0.93570	0.77610	1.03260	0.90830	0.98810	1.03540	0.96500	0.89610	0.76940	0.95220	0.25720	0.97310	0.79400	0.80960	0.83110	0.74200	0.90020	1.02360	0.95890	0.89110	0.92940	0.78620	0.21720	1.01740	0.95470	0.95530	1.01460	0.87580	0.98180	0.89040	0.99150	0.77560	0.92490	0.93230	0.21930	0.98300	0.68910	0.81540	1.00700	0.85450	0.97600	1.00770	0.90870	0.94740	0.93970	0.95900	0.22190	1.00660	0.93250	0.98940	1.01440	0.90560	0.95770	1.03800	0.76500	0.97550	0.92980	0.94910	0.81950	0.98660	0.93860	0.98260	0.97390	0.90250	0.96610	0.86550	0.78850	0.93600	0.93980	0.95250	0.93950
54=01:42:57	47474	301	0.93390	0.90590	1.03630	0.81900	1.01270	0.91200	0.92940	0.97600	1.02350	0.87740	0.95040	0.18290	1.00600	0.95490	0.82770	1.01520	0.79780	0.81830	1.00610	0.81730	0.84890	0.74860	0.85250	0.23340	1.00170	0.97410	0.79390	1.03290	0.88530	0.98950	1.04130	0.95590	0.90350	0.76090	0.97940	0.26740	0.97690	0.77880	0.83630	0.84870	0.74270	0.92360	1.02440	0.96690	0.88860	0.92100	0.80880	0.23540	1.01260	0.90660	0.94440	1.04850	0.88510	0.98960	0.89240	1.00310	0.79440	0.90340	0.94250	0.23380	0.97800	0.73920	0.83490	0.99550	0.88010	0.96710	1.01540	0.88570	0.95510	0.93600	0.95940	0.23400	1.04780	0.96840	0.97810	0.98300	0.86990	0.97880	1.03870	0.77530	0.95330	0.94150	0.96240	0.83850	0.98800	0.90200	0.98580	0.98580	0.91660	0.91990	0.89280	0.79320	0.95260	0.91340	0.96660	0.94840
55=01:57:38	48354	300	0.94970	0.92080	1.06820	0.85650	1.03880	0.90760	0.94570	0.98570	1.02940	0.90620	0.95330	0.19480	1.01800	0.96160	0.84840	1.04340	0.78920	0.84190	0.99830	0.82960	0.83770	0.77060	0.85670	0.25530	1.04510	1.00840	0.83520	1.02650	0.89780	0.98460	1.05550	0.94900	0.92030	0.77240	0.95860	0.28260	0.98770	0.82160	0.85710	0.87840	0.74120	0.96930	1.01310	0.97890	0.87770	0.93370	0.78740	0.23980	1.04420	0.98220	1.00160	1.04870	0.89110	0.98730	0.89870	0.98210	0.81180	0.88110	0.94690	0.24450	1.02080	0.79000	0.86440	0.98460	0.86070	0.97100	1.00500	0.89950	0.93470	0.94990	0.95590	0.24460	1.07990	0.99350	0.97120	0.99580	0.89060	0.99120	1.02470	0.77540	0.97810	0.91650	0.97490	0.82870	0.99990	0.91770	0.98280	0.97550	0.93020	0.92310	0.88240	0.79560	0.94750	0.92050	0.95510	0.94200
56=02:12:19	49235	298	0.94790	0.90780	1.00530	0.78560	0.99110	0.90000	0.90500	0.96710	0.98960	0.90170	0.93540	0.18540	0.97830	0.94580	0.81190	1.00330	0.79700	0.79610	0.98860	0.81450	0.84350	0.74630	0.84520	0.26710	0.97310	0.93870	0.80880	1.00270	0.88060	0.93770	1.01630	0.94430	0.87110	0.76540	0.94060	0.29020	0.97520	0.79500	0.82440	0.82390	0.72090	0.95510	1.00130	0.93090	0.86390	0.91050	0.78090	0.25110	1.02110	0.89120	0.89130	0.98060	0.88380	0.95900	0.86920	0.96110	0.77910	0.90660	0.89430	0.25000	0.94130	0.75120	0.78090	0.97730	0.85810	0.93810	0.97280	0.88670	0.93070	0.92520	0.93520	0.25250	0.96810	0.93930	0.97600	0.95980	0.84650	0.92210	1.00970	0.74410	0.94410	0.90560	0.94140	0.79910	0.99640	0.89450	0.97460	0.95020	0.86350	0.92860	0.85930	0.78420	0.91350	0.92370	0.94730	0.93430
57=02:26:59	50116	301	0.94480	0.92860	1.05140	0.85060	1.02030	0.92540	0.95520	1.01050	1.03370	0.91640	0.98780	0.21640	1.01510	0.95830	0.85500	1.02590	0.81760	0.83840	1.02080	0.84750	0.86700	0.78480	0.87490	0.28710	1.01860	0.96340	0.83850	1.03980	0.90120	0.99450	1.05070	0.99250	0.91680	0.83320	0.99570	0.32600	0.98000	0.83210	0.86530	0.88340	0.77020	0.99040	1.03880	0.97830	0.89900	0.96340	0.82820	0.26840	1.00710	0.93970	0.96890	1.05410	0.89090	1.01070	0.93980	1.03520	0.84710	0.93890	0.97760	0.28550	0.99870	0.83210	0.86200	1.01430	0.86950	0.98420	1.03920	0.91210	0.97410	0.96980	0.99510	0.28120	1.04110	0.95060	0.98330	1.02310	0.90360	1.00070	1.06760	0.81490	1.01430	0.96700	1.00030	0.88640	0.99710	0.93280	0.99470	1.01050	0.93070	0.97000	0.92420	0.84010	0.96630	0.94020	0.97650	0.96140
58=02:41:40	50997	300	0.92780	0.92060	1.06260	0.83440	1.00910	0.91570	0.92980	1.00280	1.00040	0.89080	0.96360	0.21760	1.01970	0.94920	0.86500	1.01020	0.79580	0.80890	1.01210	0.82170	0.84520	0.75130	0.87470	0.29670	1.03900	0.95170	0.77790	1.00310	0.90780	0.97420	1.01730	0.96340	0.88800	0.78920	0.95540	0.33290	0.94490	0.82090	0.82980	0.85090	0.77480	0.94760	1.01390	0.95200	0.90330	0.90760	0.78060	0.26990	0.98330	0.94130	0.98430	1.01870	0.86750	0.96640	0.90230	1.00110	0.76170	0.92320	0.93210	0.28830	0.99820	0.79600	0.84790	0.98550	0.84000	0.95680	1.02230	0.88700	0.93320	0.93440	0.96290	0.28180	1.04570	0.91130	0.94060	0.98110	0.92870	0.96840	1.02550	0.76620	0.97270	0.94380	0.92590	0.83900	0.94980	0.93610	0.95040	0.97370	0.91890	0.95100	0.84950	0.79140	0.94330	0.92980	0.94430	0.94790
59=02:56:21	51878	300	0.96290	0.93970	1.05500	0.85540	1.01610	0.92570	0.95500	0.99590	1.02920	0.91130	0.97890	0.24030	1.01430	0.95510	0.86640	1.02330	0.82080	0.84040	1.01240	0.85240	0.86630	0.76930	0.88070	0.31820	1.02500	0.96510	0.83580	1.03510	0.91440	0.98410	1.05350	0.97830	0.91440	0.81880	0.98740	0.36350	0.97660	0.83740	0.86180	0.87210	0.77510	0.97190	1.03080	0.97060	0.90220	0.94100	0.81960	0.30760	1.01050	0.94100	0.96330	1.03650	0.89110	0.99310	0.92620	1.01600	0.82680	0.94120	0.95490	0.31460	0.99670	0.83830	0.85260	1.00720	0.87600	0.96410	1.02640	0.90430	0.96420	0.95520	0.98160	0.31140	1.03380	0.94350	0.97940	1.00200	0.91250	0.98420	1.04970	0.79680	0.99020	0.95820	0.97400	0.86920	0.99610	0.93530	0.98350	0.98640	0.92160	0.96140	0.90150	0.81110	0.96100	0.94830	0.97540	0.95390
60=03:11:02	52758	301	0.95520	0.93480	1.03850	0.82300	1.00280	0.92140	0.93170	0.99750	0.99690	0.91940	0.96670	0.24550	1.00320	0.94780	0.85900	1.02150	0.82450	0.82860	1.00840	0.83800	0.85450	0.75850	0.87640	0.32930	0.99680	0.94770	0.83220	1.02040	0.90630	0.96220	1.03280	0.97510	0.89120	0.80370	0.96490	0.37730	0.97090	0.85200	0.85610	0.87180	0.75870	0.96370	1.01320	0.95760	0.89340	0.93000	0.80060	0.31640	0.99920	0.94140	0.95400	1.00760	0.88500	0.96080	0.91390	0.98100	0.79520	0.93460	0.92520	0.32450	0.97200	0.81590	0.82860	0.99530	0.84260	0.95870	0.99500	0.91440	0.94230	0.94780	0.95390	0.32620	1.01140	0.92800	0.97600	0.99830	0.90720	0.96460	1.03920	0.76860	0.98410	0.92960	0.95320	0.83610	0.98670	0.92560	0.97410	0.97100	0.90090	0.96550	0.87550	0.80210	0.93620	0.94570	0.95310	0.94650
61=03:25:43	53639	301	0.99090	0.93160	1.05890	0.85350	1.02420	0.93450	0.95790	1.01120	1.01910	0.91780	0.99150	0.26560	1.01040	0.94750	0.87140	1.02740	0.83260	0.83080	1.02700	0.83960	0.86190	0.75170	0.88040	0.35290	1.01300	0.96150	0.84430	1.04440	0.90350	0.99420	1.06510	0.99720	0.89670	0.82040	0.99190	0.40430	0.98360	0.84990	0.87930	0.89180	0.77760	0.96530	1.04520	0.96220	0.89770	0.92940	0.82100	0.32910	1.00930	0.93560	0.95860	1.03750	0.88830	0.99240	0.93030	1.03090	0.80050	0.95520	0.94600	0.35020	0.98840	0.84210	0.84410	1.00840	0.86540	0.95710	1.02840	0.89520	0.96650	0.94620	0.97500	0.34370	1.02170	0.93620	0.98520	1.01540	0.91190	0.98000	1.05810	0.78810	0.98340	0.97090	0.97080	0.85820	1.00200	0.93910	0.99430	0.99340	0.91470	0.96360	0.91500	0.81290	0.96380	0.94830	0.96710	0.94800
62=03:40:23	54520	301	0.97990	0.94060	1.06110	0.83600	1.02040	0.90570	0.93870	0.96820	1.00310	0.90250	0.94430	0.25830	1.00050	0.94250	0.87180	1.04020	0.80490	0.84690	1.00310	0.84510	0.83850	0.74880	0.85390	0.35900	1.01410	0.93080	0.87770	1.04980	0.91010	0.96520	1.03430	0.96040	0.88880	0.76090	0.94590	0.40230	0.97750	0.87370	0.89240	0.88740	0.75980	0.97400	1.01400	0.96800	0.87460	0.92420	0.77550	0.34730	1.03890	0.94830	0.96850	1.02570	0.86200	0.98040	0.90350	0.98360	0.78740	0.90850	0.91730	0.34790	0.97250	0.81850	0.86930	1.02020	0.86900	0.94000	0.99960	0.89730	0.94040	0.93120	0.94650	0.36810	1.00400	0.93220	1.03510	1.01710	0.88630	0.96390	1.01860	0.77300	0.96200	0.91690	0.95000	0.81740	1.00800	0.92950	0.99250	0.95550	0.89810	0.94260	0.88150	0.77730	0.93770	0.93600	0.95590	0.93420
63=03:55:04	55401	301	0.98720	0.89520	1.02930	0.82820	1.02280	0.90130	0.92030	0.96950	1.00450	0.88030	0.92920	0.26540	0.99740	0.95810	0.86070	1.02110	0.81080	0.83400	0.98220	0.81520	0.82310	0.74600	0.84250	0.38120	1.00890	0.97110	0.87270	1.01560	0.86730	0.94110	1.02570	0.94330	0.88510	0.75740	0.95870	0.41810	0.98550	0.82020	0.87180	0.87750	0.72920	0.95480	1.00650	0.95760	0.86530	0.92420	0.78270	0.36750	1.02620	0.89030	0.91860	1.03550	0.89490	0.96410	0.87600	0.97960	0.78480	0.89140	0.91660	0.36540	0.95500	0.82560	0.81660	0.97360	0.87280	0.94410	0.98510	0.88040	0.94100	0.93120	0.93950	0.36720	1.03030	0.96550	0.99150	0.94850	0.84050	0.96600	1.01960	0.75690	0.93900	0.91470	0.95310	0.80580	0.99610	0.88260	0.99550	0.96690	0.89630	0.91100	0.87390	0.77050	0.92710	0.91210	0.95420	0.94070
64=04:09:45	56282	298	0.95340	0.91680	1.01120	0.82360	1.00100	0.90890	0.91330	0.96940	1.01690	0.87170	0.95470	0.28680	0.99920	0.95240	0.86010	1.01060	0.81790	0.82270	0.99420	0.81910	0.83030	0.73780	0.84670	0.39290	0.98770	0.96560	0.83920	1.01460	0.87500	0.95680	1.02570	0.95140	0.89360	0.76280	0.97020	0.44150	0.97950	0.82520	0.87200	0.86000	0.75610	0.94220	1.01030	0.94800	0.87440	0.91650	0.78400	0.38770	1.01090	0.90210	0.91240	1.02130	0.87480	0.96840	0.86100	0.99440	0.77190	0.90050	0.93040	0.39030	0.96120	0.82030	0.82240	0.96430	0.88060	0.93300	1.00170	0.87240	0.95720	0.92910	0.95890	0.39660	1.01900	0.95340	0.96690	0.96300	0.86470	0.96430	1.01320	0.77250	0.94050	0.94250	0.96120	0.83000	0.99250	0.88740	0.98290	0.96110	0.91280	0.92370	0.88700	0.76570	0.94600	0.91260	0.96560	0.94260
65=04:24:28	57165	301	0.95790	0.91880	1.05610	0.86000	1.02700	0.91670	0.94320	1.01460	1.04040	0.91290	0.98840	0.32000	1.01860	0.96000	0.87750	1.02790	0.81320	0.84970	1.01100	0.85130	0.85390	0.76260	0.87160	0.42890	1.01800	0.96950	0.86960	1.04250	0.90350	1.00740	1.05410	1.00090	0.91340	0.82780	1.01100	0.49820	0.97610	0.86150	0.88800	0.90240	0.76540	0.99640	1.02830	0.99050	0.89190	0.94430	0.80960	0.41090	1.00650	0.93160	0.97550	1.07130	0.88840	1.01620	0.93420	1.04340	0.83600	0.93590	0.98860	0.42980	1.00070	0.86310	0.87410	1.00780	0.87160	0.99780	1.03000	0.90150	0.98720	0.97380	0.97830	0.42640	1.05390	0.95040	0.98760	1.01630	0.90410	1.02360	1.06620	0.78480	1.00160	0.96980	0.98970	0.85910	0.99740	0.92370	1.01410	1.01330	0.92950	0.96970	0.90950	0.83240	0.96660	0.94070	0.97620	0.95490
66=04:39:09	58045	301	0.93370	0.91570	1.04980	0.84560	1.01790	0.91000	0.93720	1.01750	1.01300	0.93060	0.97140	0.33870	1.01090	0.96640	0.86420	1.01810	0.79750	0.84560	1.00690	0.84130	0.84170	0.75800	0.87130	0.44590	1.02210	0.95970	0.83950	1.01230	0.91590	0.97250	1.05110	0.97350	0.90680	0.83490	0.97010	0.51990	0.96770	0.84310	0.85710	0.88940	0.75250	0.96740	1.01590	0.97780	0.89350	0.93840	0.79280	0.42850	0.99450	0.92840	0.96440	1.04290	0.89410	0.97440	0.91590	1.00890	0.80480	0.93870	0.93950	0.44890	0.98790	0.83730	0.83370	0.99570	0.84850	0.97590	1.01320	0.90330	0.94480	0.96130	0.96910	0.43900	1.05320	0.94820	0.96010	0.98330	0.90920	0.98380	1.04860	0.75880	1.00130	0.95010	0.97190	0.84040	0.98070	0.92050	0.97400	0.98670	0.91640	0.95480	0.86860	0.79800	0.94870	0.94400	0.95480	0.94370
67=04:53:50	58926	300	0.96090	0.94070	1.03400	0.81780	1.00190	0.91740	0.93200	0.96630	1.03000	0.88520	0.95070	0.34000	1.00450	0.94630	0.85780	1.02000	0.80300	0.82860	0.99370	0.83380	0.82190	0.74910	0.85290	0.46820	0.99740	0.94680	0.83830	1.03350	0.89610	0.95130	1.03520	0.95220	0.91570	0.74780	0.97370	0.51860	0.97820	0.84100	0.86690	0.86080	0.75060	0.95740	1.00040	0.95860	0.87520	0.92690	0.77580	0.44200	1.00370	0.93380	0.91830	1.01580	0.86570	0.97630	0.87740	0.98880	0.78100	0.90060	0.95110	0.45130	0.96840	0.80170	0.82260	0.96960	0.87250	0.93000	1.00780	0.88200	0.95230	0.92350	0.95170	0.44900	1.01500	0.93510	0.97370	0.98830	0.87530	0.97310	1.01820	0.78020	0.96130	0.92970	0.97340	0.81540	0.99730	0.90980	0.99180	0.95390	0.92440	0.92150	0.88810	0.75210	0.95000	0.91880	0.97160	0.93970
68=05:08:31	59807	298	0.95730	0.92140	1.03590	0.83940	1.02160	0.91350	0.93730	0.98830	1.03090	0.91500	0.96850	0.36630	1.01010	0.96440	0.86050	1.02420	0.80680	0.84030	0.99360	0.83680	0.83550	0.75930	0.85780	0.49670	0.99070	0.96780	0.84750	1.02230	0.90060	0.96790	1.05380	0.95590	0.91070	0.77570	0.96890	0.55880	0.97840	0.83800	0.86780	0.87830	0.73950	0.96570	1.01140	0.97320	0.87830	0.93720	0.78460	0.47280	1.00420	0.92400	0.94240	1.04080	0.89350	0.97940	0.89680	1.00390	0.79850	0.90910	0.94550	0.48740	0.97710	0.83300	0.82460	0.98030	0.86940	0.95680	1.00800	0.89730	0.96100	0.95550	0.96580	0.47890	1.03010	0.95380	0.97190	0.98350	0.89420	0.98840	1.04280	0.77450	0.98630	0.94530	0.99210	0.84080	0.99700	0.90680	0.99270	0.97380	0.92130	0.93540	0.88970	0.78420	0.95340	0.92820	0.97560	0.94410
69=05:23:11	60688	300	0.95110	0.94500	1.05410	0.82320	1.01160	0.92940	0.93510	1.01420	1.00130	0.93100	0.97710	0.39960	1.00880	0.95940	0.86700	1.02510	0.81030	0.82310	1.01510	0.83950	0.84540	0.74400	0.87080	0.50910	1.01850	0.94670	0.84360	1.03440	0.91930	0.96580	1.04780	0.99300	0.88850	0.80640	0.96650	0.60400	0.97350	0.85190	0.86690	0.87830	0.76090	0.97730	1.02930	0.96530	0.90110	0.93610	0.79180	0.49320	1.00480	0.94700	0.95890	1.02830	0.88880	0.98120	0.91580	1.01070	0.79600	0.96040	0.93250	0.52290	0.98810	0.82520	0.83180	1.01120	0.85550	0.96120	1.01860	0.91000	0.95680	0.95470	0.96890	0.50360	1.03050	0.93690	0.98310	1.00150	0.92140	0.97940	1.05580	0.77120	0.99850	0.96200	0.97190	0.83810	0.99160	0.93640	0.98410	0.98610	0.90940	0.97640	0.87340	0.80490	0.95040	0.95740	0.96460	0.94220
70=05:37:52	61569	300	0.95050	0.93400	1.01970	0.77740	0.99500	0.89390	0.91600	0.96220	0.98890	0.91440	0.94280	0.39430	0.98840	0.94440	0.84210	1.02000	0.78900	0.81460	0.98410	0.82480	0.81440	0.72590	0.83860	0.53530	0.98900	0.92580	0.82790	1.02120	0.89750	0.93240	1.02820	0.94650	0.88150	0.76020	0.93430	0.58180	0.96450	0.84050	0.84890	0.85170	0.72800	0.96460	0.99020	0.94700	0.86890	0.92910	0.77120	0.51220	1.02170	0.93230	0.90940	0.98770	0.86440	0.95800	0.87180	0.96390	0.77920	0.90790	0.91250	0.52010	0.95800	0.78900	0.80230	0.98840	0.85310	0.93000	0.98580	0.89620	0.93350	0.93260	0.94360	0.52660	0.99360	0.92400	0.97520	0.98270	0.88260	0.94020	1.01630	0.75460	0.96260	0.90200	0.95590	0.79200	1.00380	0.91650	0.98200	0.93950	0.90150	0.94680	0.85250	0.76520	0.92720	0.93160	0.94750	0.93030
71=05:52:33	62449	298	0.95080	0.94960	1.04450	0.82520	1.00190	0.92670	0.92220	1.00210	1.02830	0.91560	0.98470	0.43020	1.00250	0.94820	0.86180	1.01560	0.81100	0.81060	1.01300	0.83230	0.84410	0.74010	0.86060	0.56690	1.01200	0.94330	0.83480	1.04000	0.90970	0.97350	1.03760	0.97970	0.90940	0.77880	0.99410	0.64140	0.97540	0.83870	0.86350	0.85880	0.76820	0.96460	1.02360	0.95910	0.89330	0.92930	0.78660	0.54380	1.01920	0.94430	0.94400	1.01320	0.87780	0.98610	0.89350	1.01710	0.76970	0.93460	0.95200	0.57120	0.97670	0.80970	0.82930	0.99640	0.87960	0.93530	1.01920	0.88330	0.96260	0.93180	0.97640	0.54990	1.01090	0.93300	0.98770	0.99740	0.90930	0.96740	1.03740	0.78530	0.97160	0.96450	0.97300	0.84210	0.99610	0.92750	0.98600	0.96460	0.90610	0.94540	0.87660	0.77600	0.96320	0.94240	0.97310	0.94180
72=06:07:14	63330	300	0.95450	0.95030	1.06800	0.82360	1.02330	0.91850	0.93750	1.00840	1.01990	0.94110	0.97930	0.44960	1.01260	0.95970	0.86440	1.04310	0.80120	0.82920	1.01060	0.84370	0.83710	0.75240	0.86980	0.59550	1.02190	0.94940	0.83700	1.03780	0.93120	0.97510	1.05270	0.98630	0.91090	0.79380	0.97820	0.67030	0.96620	0.85980	0.85920	0.87570	0.74920	0.98450	1.01650	0.97660	0.89720	0.95070	0.79300	0.57190	1.00830	0.96150	0.96360	1.02430	0.88450	0.98300	0.91060	1.00180	0.78760	0.94030	0.94560	0.58010	0.98640	0.82020	0.82970	1.00850	0.85010	0.95780	1.01240	0.91200	0.95170	0.95630	0.97280	0.57310	1.02720	0.93320	0.98150	1.01090	0.91830	0.97510	1.04600	0.76890	1.00150	0.93580	0.97360	0.82570	0.99790	0.94530	0.98820	0.97430	0.91770	0.96970	0.86580	0.79220	0.95080	0.95930	0.96950	0.94750
73=06:21:55	64211	300	0.95310	0.91040	1.04990	0.81780	1.02130	0.91140	0.91830	0.99330	1.01040	0.91100	0.95920	0.46430	1.00730	0.97340	0.86020	1.02320	0.80100	0.82140	1.01330	0.81930	0.83410	0.74360	0.84920	0.60390	1.01890	0.97820	0.84800	1.02220	0.89800	0.96200	1.04430	0.96890	0.89030	0.77110	0.97500	0.67470	0.98340	0.82340	0.85930	0.87220	0.74380	0.95970	1.02230	0.96790	0.88210	0.92430	0.78940	0.59510	1.02180	0.91260	0.93760	1.03790	0.89870	0.96640	0.88200	1.00350	0.77110	0.92450	0.92070	0.59630	0.97600	0.84180	0.82500	0.99020	0.86940	0.95720	1.00830	0.88630	0.95530	0.94170	0.95620	0.58820	1.04410	0.96810	0.97290	0.97180	0.87800	0.96770	1.03810	0.75300	0.96620	0.95080	0.95680	0.81410	0.99230	0.90910	0.98470	0.98400	0.90060	0.94630	0.86070	0.78280	0.94030	0.93490	0.95910	0.94820
74=06:36:35	65092	303	0.94440	0.93700	1.03230	0.80070	1.00340	0.91210	0.92530	0.98360	1.01740	0.90770	0.95710	0.49310	0.98870	0.95570	0.85400	1.02100	0.79590	0.80650	1.00160	0.82550	0.82540	0.73180	0.85020	0.61860	0.99600	0.94990	0.84310	1.04070	0.90240	0.95370	1.04270	0.96780	0.89840	0.75920	0.96750	0.70080	0.97860	0.83430	0.85880	0.85600	0.74420	0.96530	1.01090	0.95680	0.87840	0.93290	0.78090	0.60520	1.03150	0.93080	0.92580	1.02060	0.88670	0.98050	0.87640	0.99130	0.76820	0.92220	0.93320	0.62470	0.96550	0.81380	0.81670	0.99710	0.87840	0.94000	1.01450	0.89220	0.95720	0.93600	0.96040	0.61810	1.01660	0.95410	0.99340	0.99210	0.87980	0.96280	1.02940	0.77520	0.95970	0.93460	0.96740	0.81840	1.01130	0.91850	1.00240	0.97030	0.91600	0.94790	0.87570	0.77120	0.94770	0.93480	0.96490	0.93410
75=06:51:16	65973	300	0.94480	0.92810	1.00740	0.78360	0.99230	0.91660	0.89810	0.98150	1.01410	0.90050	0.95880	0.50050	0.98500	0.94070	0.84670	1.00990	0.80220	0.78910	0.99080	0.80930	0.82380	0.72160	0.84480	0.65870	0.97790	0.94170	0.83150	1.02220	0.88880	0.93980	1.00950	0.97000	0.88710	0.74910	0.97850	0.70550	0.97150	0.82280	0.84890	0.82680	0.74330	0.94450	1.00070	0.92560	0.88090	0.91870	0.77820	0.62870	1.02720	0.91210	0.89610	0.98450	0.87730	0.96480	0.85520	0.98410	0.75020	0.92590	0.92480	0.64870	0.94240	0.79090	0.79240	0.97540	0.87720	0.91470	0.99820	0.87500	0.95280	0.92050	0.95580	0.63910	0.98440	0.93120	0.98570	0.96780	0.86130	0.93730	1.01570	0.76640	0.94240	0.94100	0.94340	0.81330	1.00800	0.90360	0.98330	0.94600	0.88370	0.94110	0.85430	0.75650	0.93560	0.92890	0.96710	0.93660
76=07:05:57	66853	300	0.95610	0.92110	1.03570	0.82930	1.01520	0.92770	0.91280	1.01740	1.02080	0.91120	0.99010	0.54730	1.00440	0.96270	0.86280	1.00520	0.81830	0.81090	1.01960	0.80890	0.84270	0.73320	0.86220	0.67840	1.02020	0.96830	0.83880	1.02490	0.89150	0.97420	1.03270	0.98290	0.89380	0.77920	0.98960	0.75090	0.97540	0.81730	0.86420	0.86240	0.76830	0.94510	1.03130	0.95240	0.89900	0.92260	0.80140	0.66070	1.01450	0.91770	0.95080	1.03650	0.89550	0.97510	0.86960	1.02420	0.75570	0.94180	0.94300	0.69250	0.97790	0.84250	0.82530	0.98420	0.87900	0.93890	1.02970	0.87530	0.97330	0.94070	0.97930	0.65660	1.04220	0.95490	0.97980	0.97900	0.90350	0.97770	1.04130	0.76800	0.95380	0.97610	0.95400	0.83810	0.98940	0.91530	0.97870	0.98750	0.91340	0.95050	0.86760	0.78460	0.95860	0.93370	0.96900	0.94920
77=07:20:38	67734	300	0.94050	0.91070	1.06610	0.83680	1.03090	0.89250	0.93580	1.01830	1.01790	0.94660	0.95820	0.56440	1.01530	0.96960	0.86040	1.03640	0.77580	0.84630	1.00560	0.83950	0.82800	0.75860	0.85650	0.69420	1.03230	0.97300	0.84300	1.02880	0.91870	0.98690	1.05240	0.96850	0.91820	0.79510	0.94730	0.77270	0.95780	0.83010	0.84510	0.90200	0.72980	0.99370	0.99910	0.99830	0.88070	0.95230	0.78240	0.69210	0.98890	0.93640	0.99100	1.06080	0.88630	0.97320	0.91150	1.00290	0.79420	0.91030	0.92760	0.66910	1.00080	0.86450	0.85420	1.01090	0.83660	0.99400	0.99990	0.93500	0.93730	0.98300	0.95600	0.69280	1.08480	0.95460	0.96590	1.00130	0.91570	1.00960	1.04980	0.74070	1.00590	0.92640	0.97090	0.80070	0.97560	0.93450	0.97550	0.99700	0.92650	0.96730	0.85360	0.81290	0.93440	0.94150	0.94280	0.94020
78=07:35:23	68619	298	0.95070	0.94420	1.06490	0.83410	1.01320	0.92180	0.94350	1.01690	1.04400	0.91380	0.98660	0.59470	1.01590	0.95530	0.87340	1.02590	0.80120	0.82180	1.01560	0.82380	0.82750	0.74680	0.86230	0.71380	1.03620	0.96190	0.82410	1.03900	0.91340	0.97910	1.05190	0.97820	0.93230	0.77980	0.99490	0.80660	0.96630	0.83020	0.85370	0.86160	0.75900	0.95710	1.01760	0.97350	0.89930	0.94080	0.78750	0.69710	1.00330	0.94720	0.96770	1.03780	0.87970	0.98720	0.89620	1.02460	0.76980	0.93050	0.97460	0.72820	0.99370	0.82350	0.84020	0.99600	0.88170	0.94740	1.03620	0.89120	0.96550	0.93710	0.97850	0.70300	1.04730	0.93950	0.97390	1.00620	0.92020	0.99670	1.05020	0.79430	0.98740	0.97070	0.98830	0.85110	1.00170	0.94410	0.99480	0.98550	0.94740	0.95710	0.88470	0.77540	0.97730	0.94340	0.98340	0.95420
79=07:50:03	69500	301	0.97790	0.94000	1.06910	0.84920	1.04960	0.91520	0.96000	1.02220	1.08450	0.92570	0.98880	0.64260	1.01610	0.96410	0.85640	1.04440	0.79040	0.85040	1.00790	0.86300	0.84580	0.76310	0.87110	0.72900	1.01150	0.96820	0.85840	1.07170	0.91990	0.98830	1.08200	0.98000	0.93650	0.80350	1.00030	0.83570	0.98610	0.83980	0.87960	0.89410	0.73950	1.01070	1.03700	0.99660	0.88400	0.98240	0.80770	0.72070	1.02390	0.94480	0.95650	1.07100	0.89290	1.00760	0.92590	1.03070	0.82780	0.90770	0.99470	0.75110	1.00110	0.87590	0.84520	1.00890	0.88870	0.97040	1.04870	0.90070	0.97320	0.96200	0.98070	0.74490	1.05350	0.96960	0.99540	1.02070	0.88760	1.01830	1.05470	0.79160	0.99480	0.94590	1.00940	0.84180	1.02290	0.93030	1.01930	0.99630	0.94410	0.94350	0.91610	0.78100	0.97600	0.93560	0.99140	0.93570
80=08:04:44	70381	301	0.95130	0.94130	1.04760	0.82810	1.01620	0.92860	0.92580	1.03190	1.03800	0.94140	0.99840	0.66680	1.01040	0.95900	0.86650	1.01960	0.81220	0.81760	1.01500	0.82550	0.84340	0.74210	0.86220	0.74080	1.01800	0.95740	0.84850	1.04000	0.91400	0.98160	1.04560	0.99470	0.92050	0.79940	0.99800	0.84840	0.97940	0.83890	0.86900	0.86280	0.76420	0.97860	1.03190	0.97700	0.90880	0.95110	0.80700	0.72640	1.01930	0.95350	0.96480	1.04300	0.89430	0.99390	0.90240	1.03050	0.79280	0.95740	0.96500	0.76230	0.99360	0.84640	0.83580	1.00480	0.88530	0.95650	1.03430	0.90590	0.97880	0.95710	0.99270	0.74810	1.02750	0.94960	0.99300	1.01040	0.91910	0.99640	1.05780	0.78550	0.99820	0.98290	0.99010	0.85530	1.00660	0.94270	1.00110	0.99340	0.92380	0.97040	0.88260	0.80150	0.97170	0.95810	0.98330	0.95700
81=08:19:25	71261	298	0.95260	0.94760	1.09400	0.82360	1.03320	0.90420	0.94600	1.00920	1.03110	0.93830	0.96790	0.64880	1.02500	0.95890	0.88160	1.04920	0.77370	0.83760	1.01300	0.83230	0.81630	0.75410	0.85440	0.72880	1.07740	0.95390	0.81090	1.04210	0.93420	0.96860	1.05050	0.96030	0.92480	0.77240	0.95530	0.83180	0.96630	0.84420	0.84470	0.87890	0.74600	0.97820	1.00330	0.98450	0.89150	0.94660	0.77010	0.72100	1.01740	0.97110	0.98570	1.04820	0.86860	0.97460	0.89870	0.99570	0.78020	0.91190	0.95060	0.72200	1.01050	0.81370	0.84420	1.01770	0.84980	0.95840	1.02130	0.91010	0.94240	0.95250	0.96590	0.74750	1.05610	0.92630	0.97300	1.02780	0.92480	0.99070	1.03340	0.76540	0.99500	0.92320	0.98190	0.81120	0.98920	0.94900	0.99100	0.98600	0.94270	0.96000	0.85940	0.77570	0.96030	0.94490	0.95720	0.94180
82=08:34:06	72142	300	0.94200	0.95620	1.05830	0.80330	1.01240	0.91950	0.91740	1.02120	1.02570	0.94440	0.98370	0.67960	1.01360	0.95650	0.86430	1.03370	0.79720	0.81710	1.02290	0.82970	0.82960	0.73810	0.85390	0.73500	1.03410	0.94440	0.83740	1.04190	0.92470	0.96980	1.03980	0.98210	0.90900	0.77620	0.97090	0.84720	0.96890	0.84340	0.85580	0.85780	0.75890	0.97790	1.01700	0.96670	0.90260	0.93950	0.77480	0.71220	1.02780	0.96550	0.96760	1.01860	0.88000	0.98380	0.88900	1.00820	0.76700	0.94230	0.94210	0.73190	0.99370	0.81330	0.84220	1.00960	0.86860	0.94820	1.02540	0.90920	0.95700	0.95060	0.97570	0.77490	1.03380	0.93710	0.99670	1.01950	0.92370	0.97540	1.04380	0.77850	0.98640	0.95030	0.96860	0.81920	1.00180	0.95830	0.99690	0.98100	0.91850	0.97260	0.85660	0.77670	0.96180	0.95710	0.96950	0.94790
83=08:48:47	73023	301	0.94180	0.96010	1.04690	0.81490	1.00440	0.93010	0.91450	1.02590	1.05660	0.91960	1.00330	0.70300	1.01430	0.95260	0.86350	1.01830	0.80620	0.80600	1.01200	0.81950	0.83010	0.73650	0.86520	0.73630	1.01360	0.95070	0.81950	1.04230	0.90930	0.97250	1.02740	0.99190	0.92380	0.76970	1.00370	0.86750	0.97080	0.83420	0.85850	0.84410	0.76770	0.96820	1.01730	0.95960	0.91180	0.94440	0.79750	0.71620	1.01280	0.95270	0.95150	1.02090	0.87390	0.98730	0.87560	1.01960	0.76090	0.93900	0.96860	0.75000	0.98480	0.80870	0.82750	0.99060	0.89020	0.93140	1.03320	0.89120	0.97270	0.94200	0.98730	0.78510	1.02760	0.94460	0.98670	1.00070	0.91000	0.98210	1.03310	0.79570	0.96450	0.97250	0.97360	0.84090	1.00470	0.93550	0.99510	0.97020	0.93040	0.95420	0.87650	0.76860	0.97540	0.94670	0.98760	0.95340
84=09:03:27	73904	301	0.95990	0.95560	1.05330	0.79610	1.00250	0.91140	0.92180	0.98700	1.03650	0.91840	0.96690	0.69380	1.00430	0.95000	0.85620	1.03010	0.78960	0.81230	1.00760	0.82920	0.81640	0.73890	0.84460	0.72680	1.01850	0.94860	0.81390	1.04210	0.91560	0.95690	1.03770	0.96050	0.91400	0.73480	0.97080	0.84970	0.96640	0.83900	0.84690	0.84560	0.75780	0.97300	1.00510	0.96270	0.89290	0.93900	0.77470	0.71680	1.01900	0.96000	0.94750	1.01350	0.86750	0.97630	0.87030	0.99660	0.75710	0.91730	0.95680	0.72980	0.97880	0.79810	0.82830	0.99900	0.87990	0.93010	1.01990	0.89320	0.96180	0.93860	0.97360	0.79520	1.01930	0.93160	0.99110	1.01430	0.90570	0.97270	1.01980	0.77610	0.96470	0.94170	0.97600	0.82010	1.00170	0.94510	0.99570	0.96090	0.93240	0.94750	0.87350	0.76170	0.96770	0.94240	0.97980	0.94420
85=09:18:08	74785	300	0.95720	0.92900	1.06550	0.81980	1.02300	0.92100	0.91760	1.05040	1.01190	0.97260	0.98370	0.75050	1.00910	0.96230	0.86220	1.02880	0.79550	0.81310	1.02540	0.81940	0.84120	0.74020	0.86150	0.73340	1.02500	0.96220	0.83340	1.02500	0.92320	0.96880	1.04320	0.99250	0.87350	0.81630	0.96460	0.88170	0.96520	0.82810	0.84110	0.86730	0.74530	0.95970	1.02680	0.96540	0.90620	0.92760	0.78920	0.73740	1.01640	0.93630	0.96890	1.02630	0.90330	0.96260	0.89680	1.01070	0.76560	0.95660	0.91470	0.74860	0.98770	0.83370	0.81500	1.01240	0.85000	0.96260	1.00940	0.90220	0.95090	0.95580	0.96960	0.81440	1.03910	0.94340	0.98490	0.99350	0.92300	0.96410	1.05740	0.74170	0.99320	0.95720	0.94810	0.81520	0.99610	0.93810	0.97090	0.99320	0.88950	0.97840	0.83250	0.80230	0.94180	0.96140	0.95360	0.94920
86=09:32:49	75665	301	0.94680	0.93770	1.08050	0.84790	1.05230	0.91640	0.94940	1.07340	1.05290	0.98280	1.00140	0.77930	1.02280	0.97960	0.86960	1.05310	0.78830	0.84690	1.02030	0.84650	0.82800	0.74900	0.85270	0.74920	1.04810	0.98370	0.86090	1.04130	0.93320	1.00250	1.06870	1.01270	0.92950	0.82970	0.99890	0.89470	0.98600	0.85030	0.86660	0.88630	0.74010	1.01080	1.02080	1.00010	0.89550	0.96740	0.79870	0.73610	1.02790	0.98180	1.01110	1.06080	0.90140	0.98350	0.91040	1.01920	0.81940	0.94690	0.97910	0.75900	1.01250	0.90650	0.86150	1.01350	0.85080	0.97570	1.02010	0.91980	0.96370	0.98720	0.97870	0.79670	1.08430	1.00130	1.01630	1.02600	0.92520	1.03650	1.06280	0.76130	1.01740	0.96390	0.99980	0.83120	1.01480	0.95630	1.02620	0.99740	0.92740	0.98130	0.86110	0.80710	0.96410	0.96080	0.97040	0.93690
87=09:47:30	76546	300	0.94650	0.92040	1.05500	0.82220	1.03300	0.90770	0.91490	1.03470	1.04260	0.95450	0.97630	0.75330	1.01170	0.98160	0.86040	1.03020	0.79740	0.83560	1.01280	0.82460	0.82900	0.75000	0.85180	0.72990	1.02390	0.98440	0.84450	1.02610	0.91810	0.97930	1.05680	0.97220	0.90680	0.78340	0.97180	0.86010	0.97110	0.82480	0.86100	0.87410	0.73900	0.98120	1.02030	0.98620	0.89550	0.94140	0.78160	0.72650	1.01180	0.93840	0.97440	1.04720	0.90250	0.97460	0.88730	1.00820	0.77900	0.92280	0.93280	0.73030	0.98670	0.86900	0.83030	0.99400	0.87520	0.96860	1.01260	0.90020	0.95730	0.96550	0.96910	0.80550	1.07360	0.99070	1.00080	0.98310	0.90190	1.00930	1.05240	0.76090	0.99390	0.95510	0.98350	0.81790	0.99240	0.93280	1.00050	0.99380	0.92770	0.95900	0.86220	0.80270	0.96220	0.94580	0.96770	0.94730
88=10:02:11	77427	301	0.95060	0.94720	1.05620	0.82330	1.02050	0.91210	0.93170	1.02440	1.06610	0.96400	0.98490	0.79540	1.01140	0.96950	0.85950	1.03400	0.78390	0.83400	1.00640	0.83740	0.82610	0.75470	0.84980	0.73600	1.02040	0.96240	0.82750	1.04190	0.92380	0.96890	1.05740	0.96300	0.93570	0.77710	0.98650	0.86690	0.97570	0.82590	0.84880	0.86780	0.74390	0.98560	1.01180	0.98530	0.88880	0.95360	0.78420	0.72630	1.01460	0.95130	0.95190	1.03570	0.88950	0.98790	0.89360	1.01150	0.79650	0.91240	0.96960	0.74480	0.99600	0.82910	0.82820	0.99940	0.88380	0.95440	1.01350	0.90330	0.96050	0.95590	0.97790	0.79430	1.02910	0.95500	0.98850	1.01470	0.90160	0.99060	1.03740	0.78170	0.99480	0.95150	1.00840	0.83430	1.00680	0.93280	1.00230	0.97500	0.93480	0.94320	0.88330	0.77480	0.97940	0.95180	0.98300	0.93760
89=10:16:51	78308	301	0.94360	0.93770	1.06560	0.81940	1.00730	0.92080	0.91570	1.04640	1.02160	0.95040	0.98640	0.79500	1.01900	0.95640	0.86420	1.01720	0.80240	0.81230	1.02500	0.81250	0.83180	0.73670	0.87020	0.73440	1.04060	0.95860	0.80130	1.01900	0.92240	0.96780	1.03150	0.98310	0.89480	0.79300	0.96720	0.86870	0.95320	0.82870	0.84100	0.86130	0.76780	0.95540	1.02130	0.96520	0.91700	0.93370	0.78870	0.73340	0.99670	0.94960	0.98630	1.03310	0.88100	0.96660	0.88820	1.01360	0.75420	0.95310	0.94120	0.74210	1.00040	0.82180	0.83150	1.00460	0.85750	0.95400	1.03180	0.89420	0.96200	0.95560	0.97780	0.80440	1.05930	0.92160	0.95870	0.99370	0.93550	0.98110	1.04200	0.76080	0.98560	0.96510	0.95130	0.82550	0.97850	0.94770	0.97120	0.98900	0.92820	0.96580	0.84730	0.79160	0.95710	0.94950	0.95900	0.95220
90=10:31:32	79189	301	0.95750	0.94030	1.05860	0.84770	1.02100	0.93130	0.92490	1.06810	1.06710	0.95100	1.01250	0.82500	1.01630	0.96630	0.87150	1.02500	0.81270	0.82290	1.02720	0.82430	0.84300	0.73780	0.86610	0.74210	1.02590	0.97380	0.83680	1.04640	0.91040	0.99230	1.05000	1.00020	0.92330	0.79720	1.01030	0.88620	0.97790	0.82840	0.86480	0.86540	0.76840	0.96460	1.03470	0.97580	0.91050	0.94680	0.80760	0.72780	1.01630	0.94810	0.96830	1.05350	0.89740	0.99780	0.89520	1.04360	0.78430	0.95130	0.97260	0.77060	1.00020	0.84910	0.83730	0.99990	0.89570	0.95370	1.04510	0.89440	0.98340	0.95200	0.99460	0.79440	1.04430	0.95560	0.98840	1.00430	0.91700	0.99380	1.05240	0.78710	0.97630	0.98740	0.98360	0.85410	1.00240	0.93610	1.00080	0.99850	0.93100	0.95750	0.87750	0.78310	0.97780	0.94380	0.97930	0.95560
91=10:46:13	80070	301	0.96060	0.93730	1.05800	0.84390	1.02740	0.92190	0.93240	1.05470	1.09240	0.95040	1.00880	0.82860	1.01830	0.96710	0.86640	1.02600	0.79660	0.83170	1.01980	0.83670	0.84000	0.75060	0.85590	0.73490	1.02390	0.97840	0.83710	1.05430	0.91270	0.98860	1.05030	0.97930	0.93260	0.78050	1.00630	0.87150	0.97820	0.82340	0.86210	0.87800	0.76190	0.96720	1.02860	0.98220	0.89970	0.94340	0.79780	0.72820	1.01790	0.95010	0.97330	1.07170	0.89280	0.99930	0.89220	1.03720	0.79740	0.92280	0.98440	0.75880	1.00380	0.85050	0.85200	0.99550	0.89600	0.95310	1.04140	0.89090	0.98500	0.95300	0.99260	0.79160	1.05290	0.96060	0.99080	1.01680	0.91080	1.01030	1.04730	0.79400	0.98030	0.98210	1.00050	0.84900	0.99820	0.93050	1.00120	0.99190	0.94630	0.94090	0.90660	0.77920	0.99140	0.94400	0.99180	0.94890
92=11:00:54	80950	301	0.93860	0.93880	1.06780	0.83400	1.01490	0.90780	0.92050	1.03800	1.05520	0.92640	0.97810	0.76460	1.02510	0.95670	0.87340	1.03650	0.78420	0.83080	1.01580	0.81550	0.80750	0.73590	0.85800	0.72540	1.04230	0.96760	0.83020	1.03370	0.91090	0.97190	1.02870	0.97040	0.92350	0.74460	0.96840	0.84460	0.95760	0.83320	0.85460	0.87250	0.76960	0.96200	1.01080	0.97390	0.89730	0.93300	0.77860	0.72000	0.99830	0.96210	1.00400	1.06400	0.86150	0.97350	0.87830	1.02090	0.75130	0.91470	0.96200	0.73090	1.01360	0.82620	0.86990	1.00310	0.87140	0.93820	1.03480	0.89340	0.96100	0.94660	0.98470	0.78820	1.07120	0.92000	0.96990	1.01180	0.93180	1.01100	1.01720	0.77640	0.96560	0.94970	0.96900	0.82630	0.97780	0.95160	0.98220	0.97000	0.95290	0.94580	0.86530	0.76460	0.97210	0.92600	0.96290	0.94070
93=11:15:35	81831	301	0.94240	0.93210	1.06800	0.83740	1.02730	0.92970	0.93230	1.07990	1.05390	0.98460	1.00430	0.80870	1.02270	0.97910	0.87200	1.03050	0.80080	0.82700	1.03150	0.82420	0.83700	0.74700	0.86710	0.74540	1.04500	0.98010	0.83660	1.02080	0.92150	0.99370	1.04720	0.99770	0.91510	0.80620	0.99510	0.88290	0.96870	0.84310	0.84560	0.87290	0.76290	0.97440	1.02910	0.98350	0.91680	0.94090	0.79850	0.73430	0.99870	0.96330	1.00580	1.04600	0.90330	0.98100	0.90380	1.02640	0.77020	0.95770	0.95800	0.75190	1.00700	0.86310	0.84010	1.01160	0.86810	0.97270	1.03200	0.90880	0.96560	0.96130	0.98840	0.79990	1.06650	0.97370	0.99770	1.00090	0.93310	1.01480	1.05550	0.76890	1.00470	0.97830	0.97780	0.83970	0.98800	0.95470	0.98610	0.99720	0.93030	0.97150	0.85580	0.80370	0.96980	0.96220	0.97530	0.95970
94=11:30:19	82716	298	0.96070	0.94800	1.07470	0.84340	1.03490	0.91650	0.94970	1.05370	1.09900	0.95370	1.00390	0.82240	1.02670	0.97590	0.86760	1.03850	0.79090	0.84270	1.01890	0.84690	0.82740	0.75710	0.87280	0.73320	1.04840	0.98060	0.84020	1.06030	0.92690	0.99030	1.05890	0.98320	0.94660	0.77510	1.00500	0.87240	0.97900	0.84160	0.87450	0.87570	0.75540	1.01180	1.02100	0.99440	0.90600	0.96010	0.79360	0.72020	1.03910	0.97290	0.99060	1.07690	0.88940	1.02210	0.91470	1.03550	0.80870	0.92660	0.98970	0.75540	1.01460	0.89900	0.86550	1.01200	0.89270	0.98530	1.05060	0.91020	0.98070	0.97390	1.00140	0.79770	1.08400	0.97570	1.01490	1.03010	0.91680	1.02800	1.04660	0.80160	1.01990	0.97100	1.02360	0.85910	1.01150	0.96220	1.02200	1.00300	0.96620	0.96190	0.90340	0.81030	1.00430	0.95300	1.00840	0.94630
95=11:45:00	83597	301	0.93830	0.94790	1.05810	0.82850	1.01320	0.92150	0.93020	1.04590	1.08210	0.92380	1.00320	0.77700	1.02670	0.96300	0.87030	1.02480	0.79520	0.81870	1.00820	0.82440	0.81680	0.74540	0.86520	0.73780	1.02950	0.97430	0.80480	1.02950	0.90920	0.97780	1.03400	0.96560	0.93830	0.74280	0.99470	0.85660	0.96270	0.82100	0.84450	0.84580	0.76530	0.96030	1.00910	0.96960	0.90590	0.94520	0.78430	0.71550	0.99450	0.95870	0.98020	1.03950	0.87310	0.98670	0.86950	1.01570	0.75390	0.91300	0.98480	0.74130	1.00270	0.81510	0.83590	0.98180	0.89220	0.93340	1.03620	0.88800	0.97330	0.94070	0.99170	0.79410	1.05170	0.93560	0.96080	1.00360	0.91930	1.00040	1.01880	0.79240	0.96850	0.96830	0.98550	0.83940	0.98220	0.94050	0.98640	0.96870	0.95900	0.93680	0.87660	0.75510	0.98940	0.93250	0.98840	0.94500
96=11:59:41	84478	301	0.94350	0.95610	1.06220	0.80920	1.02500	0.91650	0.95440	1.03800	1.07560	0.97330	0.97670	0.79700	1.01900	0.96040	0.85640	1.04250	0.77890	0.83350	1.00870	0.84720	0.81450	0.75380	0.86470	0.74660	1.02560	0.95980	0.81300	1.03730	0.93030	0.95910	1.05920	0.96500	0.93800	0.76460	0.97070	0.85700	0.96520	0.83530	0.83800	0.86180	0.74090	0.98520	1.00040	0.98600	0.89710	0.95770	0.77930	0.72300	1.00870	0.96460	0.97010	1.04200	0.87760	0.98200	0.90210	0.99350	0.79130	0.91450	0.97040	0.73650	1.00070	0.80780	0.83050	1.00510	0.86470	0.95510	1.01980	0.91890	0.95050	0.95950	0.97000	0.79050	1.05260	0.93910	0.97120	1.02190	0.91550	1.00040	1.03770	0.77330	0.99930	0.92800	1.00330	0.82200	0.99880	0.94530	0.99710	0.97160	0.95550	0.95940	0.88080	0.77490	0.96980	0.94870	0.97690	0.93870
97=12:14:22	85358	298	0.95970	0.93730	1.04380	0.81910	1.02570	0.92380	0.93620	1.04800	1.08060	0.96010	0.98940	0.79610	1.01620	0.96410	0.85820	1.02950	0.79450	0.82990	1.01510	0.83510	0.82410	0.74540	0.86200	0.74720	1.02020	0.97770	0.83260	1.04170	0.90770	0.97050	1.06130	0.97520	0.93420	0.76210	0.99140	0.86680	0.98050	0.81750	0.85510	0.86230	0.74850	0.97480	1.01890	0.97860	0.89700	0.94560	0.78850	0.72350	1.02490	0.93970	0.95610	1.04460	0.89170	0.99020	0.88590	1.01790	0.78470	0.92660	0.97160	0.75440	0.98780	0.82720	0.82910	0.99280	0.88760	0.94400	1.02420	0.89980	0.97260	0.95260	0.98040	0.79500	1.04020	0.95970	0.98430	1.00190	0.90760	0.99980	1.04450	0.78360	0.98230	0.95980	1.00600	0.83800	1.00370	0.92250	0.99880	0.97910	0.94240	0.94480	0.89180	0.77510	0.97460	0.93890	0.97900	0.94160
98=12:29:03	86239	301	0.97760	0.94390	1.04770	0.81340	1.01950	0.93290	0.92880	1.07560	1.06610	0.97250	0.99960	0.80090	1.01030	0.96310	0.86500	1.02070	0.81470	0.81420	1.02850	0.82000	0.83630	0.73520	0.87140	0.75690	1.01690	0.97310	0.83820	1.04890	0.90880	0.97550	1.04760	0.99570	0.90540	0.77630	0.99680	0.87230	0.98030	0.82430	0.86310	0.85760	0.76290	0.95820	1.04010	0.96150	0.91540	0.93790	0.80000	0.73170	1.03700	0.94430	0.95840	1.03670	0.90890	0.99550	0.89440	1.03200	0.75850	0.95650	0.95590	0.77050	0.98260	0.84250	0.82420	1.01010	0.89540	0.95180	1.03470	0.89960	0.98070	0.95240	0.98650	0.81240	1.03980	0.96700	1.00390	1.00940	0.91340	0.98170	1.06140	0.77410	0.97690	0.98380	0.97350	0.84260	1.01260	0.94110	1.00100	0.99920	0.90900	0.96490	0.87810	0.78980	0.96020	0.94930	0.98060	0.95080
99=12:43:43	87120	301	0.95710	0.91400	1.07730	0.84630	1.05160	0.91490	0.93070	1.08110	1.07150	0.96440	0.97270	0.77680	1.02830	0.98130	0.87700	1.04090	0.79810	0.84240	1.02040	0.82940	0.82450	0.74790	0.86530	0.74130	1.03990	0.99460	0.87090	1.03760	0.90480	0.97310	1.04890	0.98070	0.91040	0.77020	0.97630	0.84480	0.98770	0.84030	0.87660	0.89830	0.74860	0.98270	1.03370	0.99890	0.90570	0.93710	0.78620	0.73460	1.02300	0.92340	1.01520	1.08070	0.90470	0.97940	0.88710	1.01450	0.76780	0.92440	0.94150	0.73750	1.01120	0.88570	0.87180	1.01210	0.88320	0.96860	1.02920	0.89770	0.96060	0.95830	0.96520	0.79500	1.08850	0.97710	0.99430	0.99750	0.90570	1.02480	1.05000	0.76370	0.98070	0.95790	0.97450	0.81610	0.99690	0.92530	1.00610	1.02260	0.93540	0.95140	0.87170	0.79840	0.95680	0.93280	0.96980	0.94620
100=12:58:24	88001	301	0.92220	0.93840	1.07100	0.81790	1.00720	0.91210	0.93570	1.06990	1.05690	0.97220	0.98780	0.77440	1.02640	0.96960	0.86800	1.02650	0.79250	0.82670	1.02250	0.82110	0.81750	0.74070	0.86610	0.73720	1.03760	0.96240	0.79870	1.01500	0.91710	0.96250	1.03570	0.96710	0.91580	0.77280	0.96910	0.86170	0.95480	0.81810	0.83260	0.85940	0.75730	0.95480	1.01110	0.97430	0.91260	0.94050	0.77670	0.73230	0.98310	0.94810	0.98330	1.03530	0.88440	0.96720	0.89020	1.00770	0.75680	0.92570	0.95400	0.74870	1.00140	0.82190	0.83300	0.99610	0.85990	0.95270	1.02690	0.89910	0.95430	0.95340	0.97790	0.79960	1.05860	0.93340	0.94950	0.99220	0.92650	0.98800	1.03550	0.75970	0.98100	0.95550	0.96250	0.82340	0.97080	0.93920	0.96760	0.98670	0.94490	0.95320	0.85510	0.78500	0.96710	0.94450	0.96380	0.95340
101=13:13:05	88882	301	0.93450	0.94170	1.07340	0.83880	1.01530	0.92320	0.95140	1.09040	1.06910	0.97320	0.99540	0.80170	1.02580	0.96910	0.87770	1.03120	0.80540	0.82340	1.03860	0.83130	0.82990	0.74200	0.88990	0.74430	1.04510	0.97650	0.80730	1.03500	0.92150	0.98400	1.04110	0.99190	0.92130	0.78640	0.99080	0.88750	0.96170	0.82880	0.84950	0.87620	0.77300	0.95640	1.03740	0.98280	0.92300	0.94380	0.80610	0.73450	0.99750	0.95390	0.99410	1.05810	0.89460	0.98530	0.91570	1.03380	0.76120	0.94400	0.97110	0.77420	1.01500	0.85080	0.84610	1.00900	0.87810	0.96600	1.04890	0.90100	0.97810	0.95940	0.99490	0.81620	1.07420	0.94140	0.97190	1.00750	0.93610	1.00520	1.05300	0.77630	0.98830	0.98340	0.97200	0.84370	0.98600	0.95140	0.98870	1.00930	0.95120	0.96900	0.88460	0.80360	0.98200	0.95450	0.97980	0.96160
102=13:27:46	89762	301	0.95910	0.94410	1.06440	0.83230	1.02330	0.93470	0.93480	1.11690	1.06210	1.00600	1.01450	0.81580	1.01540	0.96970	0.87090	1.02170	0.81930	0.81270	1.03810	0.82410	0.84590	0.73600	0.88320	0.75150	1.02830	0.97270	0.84230	1.05270	0.92480	0.98670	1.04650	1.00870	0.89380	0.80480	0.98990	0.87970	0.97880	0.82150	0.85470	0.86300	0.76550	0.96750	1.04610	0.97090	0.92090	0.93480	0.80550	0.73850	1.01950	0.94760	0.97790	1.03950	0.90840	0.99580	0.92370	1.03990	0.76130	0.96960	0.93800	0.77100	0.99810	0.86540	0.83020	1.01870	0.88020	0.95890	1.03570	0.89760	0.97550	0.95540	0.98960	0.81970	1.04450	0.96290	1.00310	1.00950	0.92550	0.97910	1.07040	0.77000	0.99190	0.99080	0.96100	0.83790	1.00410	0.94800	0.99320	1.01140	0.90020	0.97990	0.87170	0.81160	0.96400	0.96430	0.96970	0.96370
103=13:42:27	90643	301	0.95830	0.94800	1.05630	0.81880	1.03270	0.92550	0.95970	1.07050	1.09290	1.01020	0.98660	0.79810	1.01590	0.96940	0.85260	1.04140	0.79440	0.83870	1.01100	0.84910	0.82500	0.74860	0.86850	0.75020	1.02400	0.97010	0.84320	1.04810	0.92770	0.97380	1.06770	0.97980	0.93630	0.77570	0.98500	0.87010	0.98840	0.83240	0.84820	0.86390	0.73850	0.99020	1.02050	0.98500	0.89070	0.95830	0.79030	0.73500	1.03640	0.95570	0.95760	1.04000	0.90140	0.99490	0.91420	1.01570	0.80290	0.93220	0.96500	0.76710	0.98730	0.84330	0.82140	1.00660	0.87780	0.96170	1.01230	0.91910	0.96740	0.96230	0.97480	0.79940	1.03650	0.96480	0.99810	1.02160	0.90120	0.99390	1.04430	0.77410	1.00060	0.94930	1.00920	0.82650	1.01340	0.93130	1.00640	0.97960	0.92930	0.96020	0.89160	0.80060	0.96760	0.95100	0.97670	0.93440
104=13:57:08	91524	301	0.95790	0.95310	1.06220	0.80070	1.01310	0.91300	0.95020	1.08230	1.04040	1.00750	0.98390	0.80090	1.01570	0.95660	0.85750	1.03320	0.79460	0.81180	1.02870	0.83860	0.82060	0.73170	0.88590	0.75060	1.03590	0.95180	0.80510	1.03840	0.92640	0.96040	1.04710	0.98270	0.89690	0.79120	0.96310	0.87960	0.96370	0.83430	0.83440	0.86420	0.74970	0.96790	1.02080	0.96640	0.91240	0.94170	0.79230	0.74330	1.01600	0.96430	0.97660	1.02520	0.88830	0.97300	0.92180	0.99950	0.77040	0.95180	0.93760	0.76890	0.99740	0.82100	0.81590	1.02040	0.85600	0.95660	1.01760	0.91810	0.95630	0.95880	0.97520	0.81860	1.03200	0.93490	0.98430	1.01760	0.92780	0.97110	1.04750	0.74970	0.99270	0.94660	0.96320	0.82140	1.00230	0.95550	0.98650	0.98470	0.91590	0.98270	0.86880	0.80880	0.95090	0.96150	0.96360	0.94910
105=14:11:52	92409	298	0.98670	0.94730	1.09540	0.86110	1.04940	0.93530	1.00200	1.13900	1.12530	1.00350	1.03230	0.86560	1.03850	0.97800	0.88190	1.04230	0.81440	0.84020	1.07320	0.88120	0.86930	0.74690	0.92600	0.76360	1.07180	0.98600	0.87240	1.09850	0.93190	1.01250	1.09940	1.02470	0.92190	0.80870	1.04030	0.94670	0.98680	0.83030	0.88600	0.92470	0.76880	1.00470	1.06320	0.99780	0.92790	0.94820	0.84690	0.75180	1.03620	0.96290	1.01470	1.10820	0.91060	1.05430	0.99740	1.08760	0.83310	0.97110	1.02000	0.82640	1.04300	0.87970	0.89230	1.06420	0.88560	1.03200	1.09640	0.91430	0.99440	0.97930	1.03920	0.82350	1.06680	0.97240	1.04410	1.08180	0.93350	1.03310	1.11590	0.78030	1.06170	1.02360	1.03760	0.90600	1.00960	0.95870	1.01750	1.07570	0.93610	0.99090	0.95340	0.83040	1.03190	0.96420	0.99560	0.96190
106=14:26:33	93290	298	0.94530	0.95340	1.05240	0.81660	1.03180	0.91800	0.96240	1.07940	1.09360	1.00130	0.99260	0.80910	1.01890	0.97390	0.85700	1.04020	0.79970	0.84060	1.01540	0.86480	0.82670	0.74710	0.88280	0.76240	1.03220	0.96830	0.84980	1.04870	0.92650	0.97330	1.07330	0.98190	0.93890	0.78550	0.98950	0.87730	0.98640	0.83340	0.85620	0.87550	0.74040	0.99550	1.02640	0.99490	0.89830	0.96390	0.78840	0.74760	1.02980	0.95990	0.97310	1.05000	0.89940	1.00310	0.93930	1.01760	0.82000	0.93550	0.97570	0.78100	1.00510	0.85200	0.84070	1.01810	0.87820	0.96450	1.02390	0.92090	0.96650	0.96840	0.98920	0.80370	1.03930	0.96460	1.00360	1.03620	0.91580	1.00960	1.06060	0.78280	1.01490	0.95710	1.02380	0.84140	1.01440	0.94570	1.01310	0.99210	0.94060	0.96170	0.91440	0.81000	0.98080	0.95840	0.99090	0.94270
107=14:41:15	94171	301	0.95960	0.94020	1.07360	0.85200	1.04580	0.91900	0.97260	1.10920	1.09820	1.00490	0.98280	0.79890	1.02800	0.98730	0.87890	1.05150	0.79890	0.84480	1.02300	0.86350	0.82940	0.76260	0.89160	0.76200	1.04020	0.99650	0.86070	1.04410	0.92700	0.98800	1.06570	0.99560	0.93760	0.78840	0.99120	0.87580	0.98100	0.84140	0.86410	0.87800	0.74480	1.00180	1.02870	1.00590	0.90950	0.95920	0.79070	0.74500	1.04470	0.96470	1.00510	1.07180	0.90780	0.99730	0.93570	1.01700	0.80530	0.93030	0.96620	0.76200	1.01180	0.90090	0.84390	1.01210	0.88260	0.97540	1.03060	0.91850	0.96720	0.96970	0.98360	0.81250	1.07240	0.98280	1.00830	1.00830	0.91280	1.03490	1.05570	0.77850	1.01340	0.96290	1.00680	0.83540	0.99500	0.94260	1.00250	1.00130	0.94890	0.95630	0.90020	0.81540	0.97380	0.95890	0.98550	0.94470
108=14:55:56	95052	301	0.95220	0.96210	1.06540	0.82280	1.02740	0.91620	0.97210	1.07920	1.09850	0.99440	0.97570	0.79950	1.01860	0.96720	0.85680	1.04240	0.78710	0.83680	1.00880	0.87040	0.80700	0.75100	0.87570	0.75060	1.03380	0.96050	0.82010	1.04360	0.93430	0.96440	1.05820	0.96060	0.94190	0.76150	0.97160	0.84910	0.97410	0.83620	0.83820	0.86290	0.73540	0.98840	1.00160	0.98210	0.88720	0.95650	0.76920	0.73700	1.02950	0.97190	0.96520	1.02930	0.88660	0.98530	0.91760	0.98850	0.81030	0.90280	0.97120	0.75540	0.99780	0.81780	0.82830	1.00580	0.87290	0.94780	1.00850	0.91940	0.94530	0.95670	0.96660	0.80750	1.04020	0.95050	0.98390	1.02510	0.90560	0.98590	1.02750	0.77050	0.99290	0.92180	1.00280	0.81260	1.00560	0.94900	1.00110	0.96340	0.94720	0.94860	0.89590	0.78990	0.96660	0.94710	0.97440	0.93640
109=15:10:41	95937	301	0.95830	0.92150	1.04210	0.82000	1.02310	0.92280	0.94570	1.09840	1.07720	0.99720	0.98040	0.78900	1.01600	0.97320	0.85440	1.03440	0.82240	0.82580	1.02120	0.84920	0.83210	0.74580	0.89520	0.76280	1.00530	0.98140	0.85000	1.02550	0.90890	0.96270	1.04580	0.98610	0.90760	0.77790	0.98220	0.86030	0.98970	0.82600	0.85810	0.86960	0.74430	0.96960	1.02840	0.97600	0.90580	0.93990	0.79960	0.74250	1.03690	0.93190	0.96190	1.03840	0.90960	0.97770	0.92130	1.01120	0.78900	0.94440	0.94250	0.76900	0.98360	0.85550	0.81620	1.00490	0.88150	0.96000	1.01820	0.91300	0.97470	0.96540	0.97320	0.82090	1.04800	0.97940	1.00750	1.00000	0.89320	0.98760	1.05280	0.76120	0.98690	0.96170	0.97840	0.82390	1.01170	0.92590	1.00030	0.99780	0.91310	0.96240	0.89840	0.82350	0.94990	0.94750	0.97530	0.94990
110=15:25:21	96818	303	0.94300	0.94050	1.07080	0.84760	1.03110	0.91300	0.97980	1.12380	1.10480	0.98660	0.99510	0.80520	1.03250	0.98260	0.86490	1.03230	0.80720	0.83840	1.02420	0.86090	0.82300	0.75390	0.90150	0.75470	1.04610	0.98940	0.82370	1.02800	0.91980	0.97950	1.06000	0.97030	0.93450	0.78260	0.98350	0.87880	0.97300	0.81530	0.84420	0.87770	0.75190	0.96870	1.02130	0.99020	0.90950	0.94590	0.78960	0.74180	1.00140	0.94830	0.98410	1.05960	0.90030	0.98530	0.92740	1.01760	0.79080	0.92660	0.96290	0.77230	1.00720	0.83760	0.83750	1.00070	0.87870	0.96480	1.03060	0.90820	0.96540	0.96580	0.98170	0.80860	1.07870	0.95680	0.97380	0.99990	0.91680	1.00580	1.04520	0.76680	0.99710	0.95780	0.99820	0.83410	0.98610	0.93480	0.98790	0.99480	0.94730	0.94840	0.90040	0.81610	0.97500	0.95070	0.97350	0.95650
111=15:40:06	97703	301	0.97190	0.94280	1.07370	0.86160	1.03330	0.93410	0.99070	1.12120	1.11620	0.98140	1.01320	0.81470	1.04220	0.97200	0.88130	1.03940	0.82960	0.83840	1.03720	0.86440	0.83750	0.75810	0.91410	0.76020	1.05620	0.99240	0.84610	1.05890	0.92340	0.99730	1.06890	1.00180	0.94600	0.78430	1.01430	0.89510	0.98920	0.83570	0.87520	0.87410	0.76890	0.97990	1.04160	0.99510	0.92110	0.95290	0.81300	0.74890	1.03130	0.97910	1.00700	1.07950	0.89740	1.01670	0.95520	1.05470	0.80030	0.95320	0.99870	0.79820	1.02320	0.90640	0.85460	1.01730	0.90000	0.97790	1.06100	0.91070	0.99330	0.96620	1.00930	0.81360	1.08030	0.97800	1.01420	1.02670	0.92550	1.03260	1.06160	0.79720	1.00960	0.99530	1.00970	0.85770	1.00850	0.94980	1.00470	1.01840	0.95930	0.97730	0.93020	0.84100	0.99970	0.95700	0.99720	0.96850
112=15:54:47	98584	301	0.94350	0.96520	1.05220	0.80470	1.00620	0.91480	0.97000	1.06790	1.08840	0.96520	0.97790	0.77270	1.01930	0.95720	0.85790	1.03660	0.80420	0.81810	1.01310	0.86240	0.80720	0.73940	0.88650	0.75420	1.02530	0.95630	0.81510	1.04360	0.92010	0.96210	1.03830	0.96770	0.93720	0.73050	0.97640	0.84680	0.97620	0.83650	0.84290	0.84500	0.75130	0.97190	1.00820	0.96830	0.89570	0.94480	0.77420	0.73570	1.03850	0.97000	0.96680	1.01660	0.87320	0.98980	0.91760	1.00400	0.77960	0.91710	0.97290	0.76840	0.99100	0.81880	0.82710	1.00370	0.88710	0.92710	1.02300	0.90360	0.96200	0.93620	0.97550	0.81460	1.03130	0.95870	1.00640	1.02450	0.90590	0.97930	1.02050	0.78400	0.97510	0.94070	0.99680	0.82350	1.01620	0.95410	1.00060	0.95590	0.94050	0.95020	0.91440	0.78370	0.97490	0.94300	0.98190	0.94310
113=16:09:28	99464	301	0.95200	0.95260	1.09420	0.83610	1.02700	0.91210	0.98790	1.10250	1.08340	0.99170	0.97820	0.78460	1.04150	0.97320	0.87130	1.04570	0.80740	0.83580	1.02970	0.87020	0.82000	0.74870	0.90310	0.76040	1.06400	0.96870	0.81760	1.04150	0.93180	0.97470	1.05080	0.97360	0.93250	0.77440	0.96700	0.85970	0.98050	0.83810	0.84330	0.88040	0.75440	0.98120	1.02240	0.98740	0.91020	0.95100	0.77560	0.74520	1.03560	0.97830	1.00010	1.04630	0.88590	0.98450	0.94420	1.00910	0.78990	0.92450	0.96010	0.75990	1.01720	0.83740	0.84450	1.01830	0.86760	0.96060	1.02840	0.92100	0.95640	0.95900	0.97960	0.81460	1.08100	0.94240	0.97770	1.02490	0.93360	0.99810	1.04110	0.76870	1.00220	0.94380	0.98930	0.81800	1.00290	0.96190	0.99080	0.98570	0.94920	0.96700	0.90360	0.81890	0.97290	0.95240	0.96710	0.94570
114=16:24:09	100345	301	0.95120	0.93170	1.06820	0.84510	1.02730	0.92410	0.98910	1.12210	1.10410	0.99640	1.00020	0.80550	1.02900	0.97770	0.87040	1.03290	0.82440	0.82950	1.03130	0.86610	0.83070	0.75970	0.92320	0.75300	1.03590	0.98670	0.82970	1.03380	0.92040	0.98080	1.05900	0.98630	0.92440	0.79130	0.99740	0.89660	0.97420	0.81840	0.84600	0.87830	0.75610	0.96300	1.03730	0.99030	0.91620	0.94720	0.80440	0.74640	1.00980	0.93960	0.98450	1.06400	0.90540	0.99050	0.95670	1.03030	0.79600	0.94700	0.97250	0.79010	1.00990	0.85170	0.83720	1.00840	0.88270	0.96940	1.04190	0.91050	0.97620	0.96710	0.99040	0.82460	1.07360	0.96850	0.97920	1.00250	0.92150	1.01150	1.06530	0.77900	1.00670	0.98270	0.99630	0.85850	0.99490	0.93660	0.99310	1.01230	0.94220	0.96410	0.92300	0.83990	0.97730	0.95880	0.98380	0.96100
115=16:38:50	101226	301	0.96100	0.94030	1.05030	0.81820	1.02770	0.91050	0.97630	1.09140	1.08370	1.01530	0.96990	0.80030	1.01680	0.97540	0.84440	1.03760	0.81400	0.83760	1.01380	0.87670	0.82460	0.75770	0.89540	0.76500	1.00630	0.96390	0.84240	1.03210	0.93170	0.95290	1.05910	0.96740	0.91350	0.78140	0.96460	0.86380	0.98240	0.83030	0.84160	0.87920	0.72910	0.98450	1.01780	0.98620	0.89760	0.95370	0.78220	0.73800	1.02370	0.94700	0.95170	1.03040	0.90640	0.97810	0.94700	0.99220	0.81130	0.92280	0.93820	0.76430	0.98890	0.83860	0.81400	1.01540	0.87180	0.96470	1.00170	0.92060	0.95240	0.96540	0.96200	0.81200	1.02970	0.96580	0.99300	1.01060	0.89980	0.98300	1.04880	0.75460	1.00010	0.92870	0.99010	0.81200	1.01160	0.93720	1.00310	0.98710	0.91790	0.95950	0.90600	0.83540	0.95140	0.95620	0.96650	0.93820
116=16:53:34	102111	301	0.95370	0.95320	1.07700	0.84160	1.03040	0.92350	0.99410	1.13070	1.10230	1.01940	1.00040	0.83500	1.03330	0.98030	0.86470	1.04500	0.82050	0.83430	1.03120	0.88800	0.83170	0.75940	0.91720	0.76560	1.03740	0.97170	0.83870	1.05110	0.94110	0.97590	1.06380	0.98810	0.92720	0.79940	0.99200	0.89540	0.98060	0.83980	0.84930	0.88630	0.75500	0.99150	1.03660	0.99660	0.91990	0.96270	0.79380	0.73790	1.00920	0.96720	0.98250	1.04590	0.90490	0.99880	0.97200	1.02270	0.81970	0.95330	0.96960	0.79310	1.01080	0.84670	0.83560	1.03220	0.87860	0.97270	1.03270	0.92730	0.96350	0.97220	0.98390	0.82250	1.05210	0.96260	0.99170	1.02530	0.92500	0.99740	1.06840	0.77770	1.02430	0.96340	0.99890	0.84620	1.00480	0.95640	1.00120	1.00260	0.93330	0.97510	0.92000	0.83930	0.97280	0.96660	0.98380	0.95200
117=17:08:19	102996	301	0.97210	0.95140	1.06420	0.84390	1.03020	0.93040	0.99480	1.12250	1.11280	0.99850	0.99190	0.82340	1.03080	0.96750	0.86730	1.04070	0.83620	0.83420	1.02750	0.88030	0.83350	0.75490	0.91940	0.76680	1.02240	0.97490	0.84880	1.05240	0.92560	0.98130	1.06680	0.99640	0.93520	0.78540	1.00060	0.89350	0.99470	0.83540	0.86210	0.88070	0.75410	0.97970	1.04200	0.99050	0.92050	0.96110	0.80480	0.74520	1.02640	0.95500	0.97270	1.05210	0.90510	1.00400	0.96590	1.02760	0.81450	0.94890	0.97790	0.79360	1.00470	0.84390	0.83640	1.02080	0.89340	0.96260	1.04130	0.91920	0.98150	0.96370	0.98460	0.81750	1.03670	0.96380	1.00320	1.02540	0.91780	1.00400	1.06540	0.79080	1.00120	0.96990	1.00360	0.84340	1.01690	0.94970	1.01340	1.00260	0.94500	0.96570	0.93960	0.83070	0.97960	0.95790	0.98770	0.95590
118=17:23:00	103877	303	0.96940	0.94170	1.03890	0.82370	1.01600	0.93060	0.96130	1.12900	1.08360	0.98490	0.99040	0.81710	1.00910	0.96770	0.85840	1.02220	0.84630	0.80330	1.02350	0.85960	0.82990	0.73430	0.90590	0.76030	1.00570	0.97250	0.85040	1.03880	0.90620	0.96100	1.03180	0.99020	0.89670	0.76670	0.99400	0.86970	0.98780	0.82400	0.85790	0.85520	0.75230	0.95280	1.03530	0.95340	0.91450	0.93380	0.79690	0.74870	1.04330	0.93590	0.94540	1.02410	0.90840	0.98750	0.92750	1.01070	0.78790	0.94700	0.94340	0.79100	0.97330	0.83470	0.81210	1.00600	0.89520	0.93730	1.02080	0.89740	0.97310	0.94040	0.97720	0.83070	1.02690	0.97810	1.01040	0.99760	0.89560	0.96670	1.04300	0.77450	0.96730	0.97040	0.96430	0.82980	1.01780	0.93220	0.99870	0.99060	0.90250	0.96170	0.91120	0.82140	0.95160	0.94940	0.97870	0.95440
119=17:37:42	104758	301	0.96690	0.93370	1.05930	0.86700	1.04160	0.92160	1.01240	1.13000	1.12530	1.00090	0.99500	0.82120	1.03500	0.97620	0.86620	1.04610	0.83010	0.84630	1.01790	0.89490	0.83180	0.76810	0.91990	0.77020	1.04270	0.99280	0.85570	1.03750	0.92080	0.98760	1.06800	0.98130	0.94600	0.78340	0.99800	0.89780	0.98780	0.82860	0.85450	0.89230	0.74540	0.98430	1.02810	0.99960	0.90690	0.97020	0.79800	0.74450	1.02260	0.95350	0.98510	1.06320	0.90840	1.00410	0.96870	1.02490	0.85080	0.92670	0.98550	0.79100	1.00930	0.85380	0.84000	1.00850	0.88420	0.96780	1.02880	0.92400	0.97090	0.97980	0.98460	0.81730	1.06500	0.97230	0.98450	1.01570	0.91310	1.01580	1.05900	0.78210	1.00550	0.96550	1.02520	0.84020	1.00230	0.93550	1.00290	0.99640	0.95160	0.95230	0.94030	0.83920	0.97950	0.94630	0.98780	0.95060
120=17:52:23	105639	300	0.94560	0.96900	1.06320	0.81680	1.00300	0.91230	0.99180	1.09030	1.09140	0.98500	0.97030	0.77490	1.02550	0.95220	0.86470	1.04180	0.81600	0.82420	1.01430	0.88410	0.80510	0.73800	0.90750	0.76150	1.03120	0.95040	0.82170	1.04130	0.93060	0.95820	1.03220	0.96790	0.93180	0.74830	0.96430	0.85940	0.96950	0.84180	0.83160	0.86140	0.75230	0.97360	1.00270	0.97100	0.90200	0.94440	0.76820	0.73480	1.03040	0.97440	0.96300	1.01200	0.86770	0.98290	0.95310	0.99320	0.79980	0.91830	0.96310	0.76430	0.99740	0.80150	0.83240	1.01250	0.87240	0.93690	1.01760	0.91240	0.94980	0.93890	0.97080	0.81220	1.01790	0.93570	0.98810	1.02790	0.91420	0.97650	1.02690	0.77380	0.98660	0.92880	0.98640	0.80980	1.00300	0.96090	0.99570	0.95740	0.94140	0.95670	0.91580	0.81000	0.96620	0.94620	0.96910	0.93240
121=18:07:08	106524	301	0.96850	0.94540	1.06500	0.86030	1.03840	0.93800	1.02510	1.13480	1.13450	0.97900	1.02180	0.83230	1.03350	0.98030	0.87580	1.04090	0.85760	0.84340	1.05330	0.92370	0.85070	0.75360	0.96340	0.76440	1.03220	0.99350	0.87350	1.06920	0.91590	0.99700	1.07800	1.00300	0.93590	0.77420	1.01460	0.91720	1.00600	0.82610	0.87690	0.90970	0.76670	0.97620	1.06220	0.99200	0.91690	0.95510	0.82170	0.74140	1.03840	0.93740	0.97010	1.07500	0.91260	1.01430	0.98100	1.04900	0.82400	0.94210	0.98500	0.81390	1.00450	0.87150	0.85040	1.02460	0.90960	0.96910	1.06410	0.90990	0.99750	0.96810	0.99870	0.81530	1.05090	0.98660	1.01480	1.02510	0.90670	1.01500	1.07360	0.79280	0.99310	0.98430	1.01360	0.86540	1.02030	0.94030	1.01950	1.02430	0.94170	0.96150	0.97810	0.85000	0.98720	0.94910	0.99740	0.96030
122=18:21:48	107405	301	0.90080	0.91960	1.04780	0.84600	1.00520	0.88610	0.97590	1.09870	1.07810	0.98040	0.95310	0.76550	1.02990	0.98040	0.86210	1.02030	0.80790	0.82400	1.00630	0.87260	0.80670	0.75730	0.90850	0.75490	1.03150	0.97460	0.80290	0.98830	0.91370	0.95410	1.02520	0.93910	0.91060	0.76070	0.95100	0.86080	0.95290	0.80930	0.82240	0.87360	0.74350	0.95370	1.00040	0.98030	0.90030	0.93490	0.76510	0.74390	0.97820	0.93540	0.98120	1.03150	0.87630	0.95100	0.93900	0.99160	0.79050	0.89510	0.93870	0.74430	1.00550	0.82630	0.82890	0.98060	0.86120	0.95420	1.00660	0.89690	0.93430	0.94660	0.95700	0.80380	1.07090	0.93990	0.93250	0.97010	0.91510	0.99200	1.01650	0.75180	0.98380	0.93850	0.97040	0.80820	0.95910	0.92500	0.96030	0.97870	0.94620	0.93050	0.89860	0.83080	0.95610	0.93310	0.95380	0.94530
123=18:36:29	108286	300	0.96460	0.94900	1.08040	0.86330	1.04010	0.92030	1.04610	1.12010	1.12460	1.01770	0.99550	0.84080	1.03970	0.97240	0.86780	1.05520	0.83470	0.85850	1.03370	0.91600	0.82770	0.76170	0.93500	0.76900	1.04190	0.97680	0.86140	1.05030	0.93910	0.98690	1.08820	0.98470	0.94860	0.78720	0.98820	0.92150	0.98700	0.84030	0.85130	0.91840	0.74630	0.99360	1.03560	1.00230	0.89770	0.96930	0.80800	0.76250	1.00960	0.97120	0.98640	1.06640	0.90230	0.99770	1.00050	1.02340	0.84690	0.93290	0.98820	0.81850	1.01270	0.85210	0.84500	1.02950	0.87040	0.97180	1.03780	0.93310	0.96840	0.97090	0.98700	0.81810	1.05250	0.95430	0.99270	1.03810	0.92150	1.01350	1.07180	0.77950	1.01760	0.95050	1.01900	0.83590	1.01150	0.95550	1.00840	0.99930	0.95040	0.97360	0.96720	0.85300	0.98260	0.96180	0.97950	0.94420
124=18:51:10	109167	301	0.93190	0.95710	1.06260	0.85310	1.01900	0.90830	1.00880	1.10310	1.10440	1.00600	0.98320	0.80100	1.03240	0.96370	0.86030	1.04260	0.81790	0.83720	1.01570	0.90340	0.81310	0.75780	0.92170	0.76440	1.03340	0.95460	0.82310	1.02710	0.93400	0.95900	1.04310	0.96420	0.93520	0.76990	0.96330	0.86690	0.97000	0.83210	0.82610	0.88160	0.74570	0.98020	1.00620	0.98270	0.89890	0.95750	0.77010	0.75010	0.99860	0.97360	0.97400	1.02360	0.87960	0.97180	0.96280	0.98830	0.82650	0.91180	0.96640	0.76160	1.00440	0.81120	0.82910	1.00780	0.86550	0.95100	1.01250	0.92000	0.93750	0.95330	0.96500	0.80870	1.03750	0.93150	0.96080	1.01520	0.91780	0.98400	1.02690	0.76090	0.99740	0.92280	0.98910	0.81440	0.98830	0.95300	0.98920	0.96550	0.94060	0.95000	0.91700	0.82940	0.96350	0.95470	0.96670	0.93130
125=19:05:51	110047	298	0.95530	0.95910	1.06410	0.87390	1.01920	0.93660	1.00810	1.13860	1.12520	0.98290	1.01300	0.81950	1.03700	0.96550	0.88050	1.03110	0.86480	0.82550	1.03530	0.90030	0.83830	0.75580	0.94900	0.76770	1.04050	0.97450	0.86770	1.05800	0.92080	0.99170	1.05090	1.00180	0.93680	0.78170	1.01280	0.90390	0.98550	0.83030	0.86010	0.88660	0.77740	0.97300	1.05030	0.98260	0.92890	0.95470	0.80990	0.74660	1.02550	0.96220	0.98800	1.05380	0.89990	1.01600	0.98550	1.04550	0.81220	0.95520	0.98900	0.80870	1.01380	0.85810	0.85030	1.01700	0.90630	0.95610	1.05280	0.90710	0.98690	0.95710	1.00260	0.83120	1.04790	0.95920	1.00380	1.02470	0.92710	1.00700	1.05180	0.80620	0.99250	0.99670	1.00080	0.86410	1.00090	0.95790	1.00620	1.00860	0.94150	0.96240	0.96200	0.85410	0.99140	0.95700	0.99920	0.96490
126=19:20:32	110928	301	0.94710	0.94920	1.06550	0.86750	1.02970	0.92450	1.02150	1.12960	1.11870	0.99850	0.99890	0.82240	1.03330	0.98030	0.87000	1.03650	0.83730	0.83450	1.02740	0.91140	0.83090	0.75920	0.94570	0.77190	1.04130	0.97380	0.86250	1.04370	0.92850	0.97500	1.05960	0.98370	0.93880	0.78830	0.99580	0.89640	0.98630	0.83120	0.84720	0.89820	0.75570	0.98610	1.03670	0.98990	0.91440	0.95980	0.79210	0.75540	1.02430	0.95640	0.97900	1.04990	0.89770	0.99890	0.98620	1.02360	0.83730	0.93820	0.97290	0.78990	1.01200	0.84390	0.83890	1.02160	0.88700	0.96440	1.03570	0.91800	0.97060	0.96690	0.99180	0.82980	1.05080	0.96030	0.98480	1.01650	0.91900	1.00050	1.05170	0.78260	1.00640	0.96620	1.00590	0.84400	1.01050	0.95620	1.00720	1.00000	0.94990	0.96730	0.95360	0.85960	0.98520	0.96320	0.99420	0.95710
127=19:35:13	111809	301	0.95840	0.95720	1.06970	0.89380	1.02610	0.93290	1.03140	1.14510	1.14140	0.97290	1.00340	0.80560	1.03880	0.96070	0.88180	1.03620	0.85480	0.83850	1.03380	0.92360	0.83520	0.75360	0.94290	0.76610	1.04930	0.97480	0.87800	1.05990	0.91600	1.01070	1.04590	0.99660	0.94500	0.75980	1.00780	0.88290	0.99180	0.83140	0.86890	0.90400	0.77650	0.98460	1.04020	0.99070	0.91630	0.95830	0.80300	0.74330	1.02570	0.96730	1.00230	1.06930	0.88740	1.03020	0.98310	1.04010	0.84840	0.93300	1.01290	0.79680	1.02540	0.86720	0.86760	1.02280	0.90470	0.96590	1.05090	0.90910	0.98860	0.95320	1.00100	0.82680	1.06610	0.95250	1.01950	1.03850	0.92800	1.03450	1.05020	0.80700	0.98520	0.98520	1.00450	0.85350	1.00600	0.95660	1.00590	0.99100	0.96020	0.97050	0.98950	0.87220	1.00120	0.94760	0.99490	0.96370
128=19:49:53	112690	301	0.96550	0.90460	1.04890	0.89120	1.03120	0.88760	1.02090	1.08710	1.10720	0.98110	0.94960	0.77070	1.02320	0.98650	0.85180	1.03530	0.83160	0.85050	0.99820	0.90520	0.80830	0.76220	0.91670	0.75570	1.04080	0.99710	0.90570	1.02020	0.89450	0.94720	1.05410	0.93000	0.92060	0.75060	0.95750	0.85020	0.99600	0.81280	0.87000	0.91170	0.71760	0.97130	1.00840	0.98820	0.87010	0.94960	0.77020	0.73980	1.05220	0.92200	0.97620	1.05120	0.90290	0.97060	0.96010	0.98470	0.83900	0.87250	0.94880	0.75140	1.00990	0.87940	0.83810	0.98570	0.88570	0.95950	0.99540	0.90550	0.94410	0.96230	0.95330	0.79530	1.08770	0.98620	0.97080	0.98300	0.87170	0.99090	1.02890	0.75650	0.97620	0.92630	1.01100	0.80980	1.00430	0.91140	0.99730	0.98940	0.93880	0.91600	0.95220	0.85530	0.95790	0.92860	0.97310	0.92820
129=20:04:34	113571	303	0.97350	0.95270	1.05800	0.87220	1.02470	0.94260	1.02820	1.13700	1.14050	0.97650	1.00700	0.81290	1.02320	0.97110	0.87480	1.02980	0.87370	0.82900	1.03290	0.92720	0.83920	0.74960	0.95450	0.76350	1.03030	0.98560	0.89440	1.06740	0.90490	0.99200	1.04490	1.00780	0.92820	0.77280	1.02740	0.89240	0.99860	0.82050	0.87260	0.91790	0.77350	0.97010	1.04950	0.97900	0.91670	0.94680	0.80990	0.73670	1.03760	0.94040	0.96690	1.07650	0.91090	1.01560	1.00150	1.05300	0.85020	0.95370	0.99530	0.80020	0.99910	0.85760	0.84430	1.00960	0.91750	0.95880	1.05100	0.89910	0.99640	0.95610	0.99350	0.82220	1.05510	0.97970	1.01920	1.02100	0.90610	1.00620	1.06470	0.79980	0.97000	0.98970	0.99770	0.86350	1.01490	0.94550	1.02220	1.00750	0.93840	0.95240	1.00060	0.86090	0.98720	0.94770	0.99920	0.95600
130=20:19:15	114452	301	0.98160	0.93460	1.05560	0.87430	1.03680	0.92550	1.04320	1.11290	1.13770	0.98510	0.98640	0.80790	1.02980	0.98000	0.86980	1.04000	0.86280	0.84670	1.02910	0.92440	0.83080	0.76430	0.95540	0.76260	1.02240	0.99760	0.88620	1.05040	0.90730	0.98270	1.07080	0.97790	0.93660	0.76130	1.00250	0.88910	0.99900	0.82220	0.86990	0.92240	0.75230	0.97460	1.04080	0.99580	0.90240	0.96100	0.80850	0.74630	1.03150	0.93950	0.96760	1.07180	0.91080	1.00500	0.99290	1.02870	0.84270	0.92220	0.98540	0.78900	1.00210	0.86320	0.84200	1.01020	0.90830	0.95930	1.04030	0.91280	0.98800	0.96450	0.98830	0.82430	1.06080	0.98590	1.00270	1.01790	0.89620	1.00930	1.05990	0.79100	0.98700	0.96620	1.01720	0.84160	1.01080	0.92940	1.01680	1.01120	0.95060	0.94880	0.99400	0.86810	0.98490	0.94850	0.99890	0.95630
131=20:33:56	115332	301	0.94150	0.94600	1.08000	0.86090	1.00550	0.91230	1.01330	1.12860	1.07050	1.00970	0.98210	0.79960	1.04260	0.96360	0.87230	1.03110	0.84330	0.82070	1.03510	0.90330	0.82100	0.74750	0.95650	0.77070	1.06230	0.95570	0.83770	1.02120	0.93350	0.96380	1.03140	0.97970	0.89620	0.78440	0.95330	0.88430	0.95670	0.83330	0.83300	0.90650	0.76750	0.96270	1.02130	0.97220	0.91810	0.93780	0.78000	0.75640	1.01160	0.97260	0.99640	1.02830	0.87790	0.96510	0.99460	0.99990	0.80500	0.94250	0.93540	0.77730	1.01520	0.82400	0.83380	1.01730	0.84750	0.95520	1.02550	0.91510	0.94180	0.95880	0.97640	0.83030	1.05940	0.92400	0.96480	1.01510	0.94540	0.97630	1.03840	0.75750	0.99860	0.94990	0.95630	0.81660	0.97800	0.96560	0.96420	0.98480	0.93200	0.97510	0.91820	0.87350	0.95520	0.96100	0.94970	0.95220
132=20:48:37	116213	301	0.97720	0.95880	1.05070	0.86050	1.01900	0.92580	1.04060	1.10520	1.12730	0.97750	0.99210	0.79650	1.02210	0.96590	0.86970	1.03480	0.85620	0.83110	1.02210	0.92120	0.82730	0.75390	0.95030	0.77140	1.02270	0.97590	0.87490	1.05490	0.90800	0.96810	1.05270	0.97750	0.94320	0.74690	0.99570	0.88510	0.99390	0.82930	0.85790	0.89910	0.76150	0.96630	1.03470	0.97620	0.90550	0.95420	0.79690	0.74740	1.03700	0.95450	0.95790	1.04460	0.89750	1.00370	0.98370	1.02350	0.83060	0.92230	0.98410	0.80400	0.99590	0.83460	0.83280	1.00700	0.91050	0.93860	1.03880	0.90620	0.97910	0.94590	0.99090	0.81890	1.03170	0.96700	1.01070	1.02570	0.90560	0.99930	1.04430	0.79720	0.97010	0.96860	1.00630	0.84220	1.01480	0.93920	1.01290	0.98930	0.94300	0.94260	0.98710	0.84930	0.98580	0.94420	0.99840	0.94730
133=21:03:22	117098	300	0.95090	0.95080	1.07680	0.88790	1.02140	0.92640	1.05760	1.14370	1.13600	0.99330	1.00560	0.84440	1.04030	0.96910	0.88140	1.03520	0.85740	0.83110	1.03830	0.95030	0.82820	0.75410	0.97630	0.77460	1.04830	0.97410	0.86180	1.04730	0.92500	0.99100	1.05940	0.99240	0.94050	0.79170	1.00380	0.91530	0.98170	0.82600	0.84780	0.91810	0.76780	0.96810	1.04380	0.99100	0.91970	0.94840	0.80680	0.76010	1.00330	0.96210	0.99360	1.05630	0.89370	1.00440	1.02290	1.04040	0.83980	0.94750	0.98990	0.81730	1.01990	0.84010	0.84680	1.02010	0.88580	0.95860	1.05320	0.91090	0.97870	0.95990	0.99790	0.82250	1.05520	0.94800	0.98110	1.02670	0.93210	1.01040	1.06660	0.79210	1.00440	0.98590	1.00560	0.85880	0.99580	0.95470	0.99940	1.01120	0.95170	0.96700	1.01380	0.87290	0.99310	0.95550	0.98960	0.96160
134=21:18:06	117983	301	0.94140	0.94350	1.07070	0.89690	1.02870	0.91880	1.05170	1.10630	1.13350	0.95510	0.97930	0.78090	1.04770	0.98000	0.87690	1.03240	0.85560	0.84560	1.02350	0.92510	0.81480	0.76560	0.95850	0.75490	1.05310	0.99150	0.85920	1.03170	0.90720	0.97760	1.04770	0.95230	0.94550	0.74040	0.99330	0.87180	0.98180	0.81520	0.85040	0.91960	0.76000	0.95900	1.02250	0.98870	0.89910	0.94570	0.78750	0.74080	1.00180	0.95030	0.98700	1.06300	0.88160	0.98750	0.98360	1.01980	0.82620	0.89130	0.98600	0.77830	1.01610	0.84370	0.85220	0.98360	0.89410	0.94520	1.03420	0.89440	0.96740	0.95820	0.98460	0.79820	1.07820	0.95630	0.96420	1.00620	0.91140	1.01050	1.02080	0.78560	0.97500	0.95730	1.00460	0.84140	0.98260	0.93500	0.99100	0.98590	0.96910	0.91940	0.98070	0.85470	0.99350	0.92830	0.98610	0.94610
135=21:32:47	118864	303	0.96360	0.92020	1.03650	0.87390	1.02280	0.91780	1.03760	1.12040	1.12980	0.98080	0.98110	0.79920	1.01290	0.97380	0.85950	1.01850	0.87360	0.82900	1.02160	0.92100	0.83360	0.75710	0.96160	0.77060	1.02030	0.99030	0.89500	1.03020	0.89390	0.96610	1.04400	0.97330	0.92110	0.75390	1.00410	0.88720	0.99850	0.80790	0.85750	0.91170	0.75090	0.95730	1.03760	0.98520	0.90030	0.94130	0.80850	0.75100	1.03060	0.91430	0.93900	1.04980	0.91310	0.98890	0.98920	1.02370	0.83270	0.92430	0.96650	0.78970	0.98320	0.86150	0.82420	0.99490	0.91330	0.95220	1.02810	0.89340	0.98250	0.95380	0.98520	0.82450	1.03960	0.98270	0.99620	0.98810	0.87230	0.98520	1.05220	0.77550	0.96480	0.96850	0.99530	0.83610	1.01080	0.91550	1.00670	1.00370	0.92600	0.93450	0.98640	0.86310	0.97100	0.94070	0.99350	0.96450
136=21:47:28	119745	300	0.95160	0.96050	1.06140	0.86650	1.02380	0.92840	1.05120	1.12910	1.10950	1.01470	0.99130	0.82330	1.03310	0.96690	0.86760	1.04040	0.86530	0.83360	1.02180	0.93480	0.82460	0.75160	0.96420	0.77930	1.01980	0.96280	0.87900	1.04460	0.93250	0.96550	1.06040	0.98440	0.93460	0.78870	0.98620	0.90150	0.98700	0.84030	0.84670	0.91440	0.75070	0.97780	1.03010	0.98310	0.91090	0.95770	0.79590	0.75410	1.01810	0.95820	0.96820	1.03570	0.90300	0.99600	1.01970	1.01560	0.85420	0.94680	0.96860	0.79720	1.00500	0.83240	0.82680	1.02170	0.87720	0.95930	1.03070	0.92520	0.96120	0.95920	0.98260	0.82980	1.03570	0.95290	0.99050	1.01890	0.91460	0.98980	1.05990	0.77930	1.00520	0.95320	1.00180	0.84940	1.01570	0.95400	1.00450	0.99690	0.94010	0.97220	0.97490	0.87740	0.96820	0.96090	0.98370	0.94810
137=22:02:09	120625	301	0.95850	0.95670	1.07080	0.88440	1.02460	0.92840	1.06080	1.13740	1.12330	1.03200	0.99520	0.83260	1.03800	0.97230	0.87410	1.04560	0.86040	0.83450	1.02980	0.94910	0.83470	0.76220	0.97780	0.77040	1.04210	0.96460	0.88260	1.04680	0.94310	0.97760	1.06450	0.98820	0.93770	0.79200	0.99590	0.91700	0.99040	0.84310	0.84730	0.92300	0.75520	0.98970	1.03680	0.99410	0.91330	0.96630	0.79780	0.75170	1.03160	0.96720	0.97620	1.04140	0.90310	0.99790	1.03480	1.01530	0.86400	0.94760	0.97750	0.80530	1.00940	0.83750	0.83810	1.02570	0.88150	0.96380	1.03130	0.92540	0.96380	0.96380	0.98460	0.82060	1.04630	0.95700	0.99900	1.03300	0.92200	0.99250	1.06020	0.78550	1.01800	0.96800	1.01070	0.85270	1.01400	0.95920	1.01020	0.99660	0.93710	0.97270	0.97560	0.88350	0.97940	0.96820	0.98260	0.94430
138=22:16:50	121506	301	0.92580	0.96430	1.06140	0.84040	0.98480	0.90340	1.04370	1.12000	1.06180	1.00200	0.97850	0.79670	1.03350	0.94940	0.86170	1.02900	0.86080	0.81660	1.02750	0.92330	0.80880	0.73460	0.96900	0.77570	1.03720	0.92050	0.84600	1.03320	0.93830	0.94510	1.02300	0.96740	0.90590	0.77830	0.94950	0.87950	0.95520	0.83370	0.81940	0.90350	0.76170	0.95700	1.00800	0.95650	0.91260	0.93760	0.77160	0.74810	0.99890	0.97350	0.95890	0.98180	0.85600	0.95750	1.00920	0.98190	0.81730	0.94070	0.94100	0.77710	0.99800	0.79290	0.82430	1.01930	0.84500	0.93870	1.01490	0.91250	0.93410	0.94940	0.97690	0.82760	1.01080	0.90670	0.96050	1.02250	0.92670	0.95210	1.01970	0.75410	0.98520	0.92670	0.95690	0.81270	0.98900	0.96710	0.96530	0.95710	0.92350	0.96740	0.92210	0.86290	0.95100	0.95420	0.94680	0.93930
139=22:31:31	122387	301	0.96990	0.95810	1.05630	0.86100	1.00510	0.92100	1.04770	1.11980	1.09990	0.99520	0.98510	0.80860	1.02640	0.96120	0.87300	1.03500	0.88110	0.82260	1.03050	0.93750	0.82760	0.74970	0.97730	0.76430	1.02370	0.95890	0.88820	1.05030	0.92480	0.96520	1.04160	0.97880	0.91240	0.76200	0.98260	0.88990	0.99210	0.83690	0.85490	0.91090	0.76300	0.96920	1.03910	0.97120	0.91420	0.95060	0.79540	0.74610	1.03800	0.96470	0.95670	1.01950	0.89790	0.99670	1.01880	1.00770	0.83600	0.93780	0.95890	0.79120	0.99110	0.82860	0.82800	1.02300	0.89670	0.94720	1.03000	0.91700	0.97170	0.95010	0.98990	0.82850	1.01530	0.95690	1.00830	1.02400	0.90530	0.97030	1.04290	0.78090	0.97680	0.95930	0.97620	0.83200	1.01610	0.94990	1.00950	0.99240	0.92400	0.96410	0.97560	0.87180	0.96900	0.95520	0.98070	0.95400
140=22:46:11	123268	298	0.93600	0.95150	1.06570	0.88170	0.99740	0.90330	1.05080	1.09610	1.10490	0.96770	0.97400	0.78280	1.04160	0.95640	0.87260	1.02530	0.85130	0.82430	1.01110	0.93470	0.80450	0.75610	0.96660	0.77330	1.05520	0.96130	0.84510	1.02190	0.91990	0.96270	1.03020	0.94280	0.93770	0.74070	0.97180	0.87940	0.96740	0.82190	0.82700	0.90210	0.75950	0.96040	1.00790	0.97520	0.90120	0.94260	0.77360	0.75060	0.99590	0.96720	0.97590	1.02670	0.86530	0.97660	1.00160	1.00010	0.83530	0.89290	0.98010	0.78360	1.01510	0.80460	0.84390	0.99370	0.88080	0.93330	1.02730	0.90080	0.95050	0.94210	0.97740	0.81230	1.03970	0.92080	0.95290	1.01020	0.92390	0.99040	1.01270	0.78270	0.97910	0.94710	0.98840	0.82630	0.98410	0.95420	0.98410	0.96370	0.96490	0.93130	0.96700	0.84840	0.98730	0.93790	0.97790	0.94890
141=23:00:52	124149	301	0.95880	0.94430	1.05440	0.88500	1.02720	0.92140	1.06860	1.11730	1.12210	1.01340	0.97840	0.81100	1.03720	0.97600	0.86730	1.04750	0.87600	0.84670	1.01610	0.96380	0.82750	0.76510	0.98160	0.77630	1.01630	0.97770	0.90430	1.04460	0.92860	0.96330	1.06920	0.97570	0.94140	0.77830	0.98960	0.90380	0.99690	0.83740	0.85480	0.93550	0.74270	0.99160	1.02850	0.99700	0.90020	0.96010	0.79630	0.75700	1.04080	0.95200	0.96320	1.04680	0.90340	0.99890	1.03830	1.01320	0.88750	0.92670	0.97480	0.79750	1.00200	0.84940	0.83170	1.01410	0.88800	0.96440	1.01940	0.92500	0.96900	0.96490	0.97450	0.82220	1.04470	0.97630	1.00440	1.02360	0.90320	1.00260	1.04870	0.78060	1.00840	0.94870	1.01830	0.84270	1.01980	0.94250	1.01430	0.99320	0.93580	0.95390	0.98830	0.88900	0.96740	0.95750	0.99610	0.94850
142=23:15:33	125030	301	0.95020	0.93240	1.05460	0.91020	1.01520	0.93370	1.04860	1.13270	1.11310	0.96730	1.00940	0.81270	1.03440	0.96770	0.87800	1.01590	0.89680	0.82660	1.03410	0.94120	0.83520	0.75390	0.99240	0.77250	1.03230	0.98640	0.87820	1.02940	0.90470	0.98320	1.03440	0.97960	0.91610	0.75730	1.00340	0.90040	0.98880	0.80830	0.85520	0.91730	0.78040	0.94310	1.04190	0.97130	0.91420	0.92460	0.80240	0.75860	1.00700	0.93800	0.97680	1.05670	0.89500	0.98910	1.01600	1.03930	0.84220	0.93890	0.97300	0.80560	1.00810	0.84410	0.84260	0.99760	0.89900	0.93790	1.04320	0.88530	0.98630	0.95530	0.99390	0.82450	1.05280	0.95970	0.98680	1.00250	0.91680	1.00410	1.03780	0.78560	0.96600	0.99350	0.98230	0.86180	0.98890	0.93290	0.98230	0.99930	0.94100	0.94350	0.98660	0.88280	0.98460	0.93530	0.98570	0.95950
143=23:30:14	125911	303	0.95110	0.93170	1.06870	0.93400	1.02090	0.93550	1.05800	1.14360	1.11050	0.96840	0.99010	0.79590	1.04690	0.98570	0.88420	1.02290	0.89850	0.83520	1.04010	0.94090	0.84090	0.76030	0.99680	0.77220	1.05470	0.99200	0.91560	1.03140	0.91000	0.98140	1.03950	0.98360	0.92060	0.76610	1.00250	0.89510	0.98610	0.81030	0.85700	0.92930	0.77460	0.95440	1.04100	0.98500	0.91940	0.93530	0.80500	0.75620	1.03250	0.93790	1.00630	1.06140	0.90170	0.98630	1.01990	1.03270	0.84320	0.93650	0.97260	0.79280	1.01380	0.86090	0.85060	1.00120	0.89700	0.95220	1.04570	0.89720	0.98170	0.95590	0.99420	0.82560	1.09080	0.96960	0.97920	0.99390	0.91670	1.01140	1.04880	0.78570	0.97520	0.98720	0.98500	0.84820	0.99040	0.94210	0.99020	1.00890	0.95150	0.94630	0.97890	0.88910	0.98480	0.94380	0.98810	0.96990
144=23:44:55	126791	301	0.97850	0.95190	1.07930	0.93920	1.04680	0.95220	1.08730	1.17820	1.12790	0.98070	1.00990	0.83120	1.04340	0.96320	0.88250	1.03770	0.91510	0.83060	1.04530	0.97980	0.84120	0.75300	1.00120	0.78640	1.04310	0.98240	0.90020	1.05610	0.92200	0.99600	1.05130	1.00640	0.92700	0.77730	1.01910	0.91870	0.99450	0.82810	0.86690	0.92970	0.78710	0.96200	1.05260	0.98260	0.92310	0.93630	0.81320	0.75570	1.02470	0.96110	0.98650	1.05760	0.89800	1.00500	1.04530	1.04600	0.88070	0.95890	0.98440	0.83770	1.00960	0.85750	0.84950	1.01460	0.90320	0.94440	1.05260	0.89950	0.98940	0.95900	0.99990	0.83330	1.04790	0.95900	1.00390	1.02580	0.93090	1.00760	1.05800	0.79660	0.98310	1.00150	0.99380	0.86890	1.00760	0.95390	1.00360	1.00710	0.93920	0.96000	0.99180	0.89280	0.98250	0.94670	0.99210	0.96780
145=23:59:36	127672	301	0.95000	0.97250	1.05760	0.86790	0.98870	0.91560	1.06680	1.11010	1.08650	0.98110	0.97430	0.77670	1.03150	0.94350	0.87490	1.03270	0.88360	0.82030	1.02210	0.94650	0.81270	0.74270	0.97850	0.76530	1.02910	0.93340	0.86320	1.04020	0.92670	0.95340	1.02490	0.96400	0.92530	0.74780	0.95790	0.87600	0.96510	0.83920	0.83320	0.90690	0.76440	0.95350	1.00970	0.95960	0.90800	0.94410	0.76930	0.73810	1.01250	0.96970	0.95690	0.99370	0.85590	0.97460	1.01200	0.98910	0.83350	0.92010	0.95710	0.77610	0.99380	0.78120	0.82610	1.00680	0.87480	0.92430	1.02630	0.91060	0.94830	0.93340	0.97510	0.82190	1.01750	0.90650	0.96800	1.01940	0.91860	0.95770	1.01320	0.77420	0.96630	0.93380	0.96720	0.81510	0.99330	0.96580	0.98280	0.96160	0.94050	0.95450	0.94540	0.84600	0.96120	0.94140	0.96430	0.94180
146=00:14:17	128553	298	0.93460	0.94200	1.07430	0.91690	1.01350	0.91710	1.08290	1.13120	1.10470	0.99820	0.98160	0.79830	1.04860	0.98190	0.88250	1.03880	0.88180	0.84350	1.02720	0.95780	0.82660	0.76450	0.99300	0.76870	1.05590	0.98330	0.88580	1.02770	0.92720	0.97120	1.04290	0.96550	0.92780	0.77640	0.97380	0.90220	0.97800	0.82630	0.84100	0.93820	0.76150	0.96810	1.02710	0.99030	0.91500	0.94760	0.79260	0.75590	0.99850	0.95990	0.99960	1.05210	0.88940	0.98210	1.04120	1.00940	0.86520	0.91500	0.96470	0.78270	1.01800	0.83490	0.84920	1.00220	0.87520	0.96640	1.03220	0.91590	0.95770	0.96090	0.97760	0.81600	1.07690	0.94890	0.96500	1.00950	0.93180	1.00670	1.04260	0.77480	0.99940	0.95530	0.98980	0.82860	0.97920	0.94650	0.98740	0.99420	0.96040	0.95110	0.96210	0.89570	0.98100	0.95450	0.97370	0.96010
147=00:28:57	129434	301	0.98160	0.96450	1.08090	0.92310	1.03470	0.93700	1.11750	1.16580	1.14350	0.99260	0.99690	0.82530	1.04460	0.97040	0.89140	1.04910	0.90800	0.84880	1.03370	0.98960	0.83860	0.76200	1.00780	0.77860	1.05510	0.97280	0.95190	1.06400	0.93260	1.00280	1.06060	1.01810	0.94040	0.78240	1.01350	0.91960	1.00110	0.84160	0.88490	0.95190	0.76890	0.99920	1.04540	1.00080	0.92120	0.95250	0.80350	0.75720	1.05230	0.97020	1.00000	1.05570	0.89360	1.02940	1.07050	1.03090	0.92320	0.95130	0.98800	0.82970	1.02200	0.84200	0.87850	1.04590	0.89790	0.97470	1.05230	0.91710	0.98150	0.96580	0.99810	0.83360	1.04480	0.96230	1.04450	1.03630	0.92770	1.04210	1.05600	0.80210	1.00490	0.97620	1.01210	0.86270	1.03800	0.96260	1.03200	1.00490	0.94830	0.96940	1.00200	0.90080	0.99200	0.95750	0.99760	0.95870
148=00:43:42	130319	301	0.92080	0.95120	1.06790	0.92390	1.01310	0.91190	1.07860	1.12290	1.11090	0.98800	0.98410	0.79440	1.04550	0.96710	0.87810	1.03650	0.88300	0.84080	1.02010	0.97250	0.81800	0.75940	0.99660	0.78040	1.04420	0.96600	0.86760	1.01830	0.93070	0.97030	1.04370	0.95830	0.93710	0.76800	0.97110	0.88750	0.96450	0.82400	0.82920	0.93130	0.76140	0.97130	1.01530	0.98040	0.90670	0.94630	0.77750	0.75570	0.99670	0.96820	0.99350	1.03010	0.86350	0.97330	1.04460	0.99910	0.88400	0.90770	0.96950	0.78080	1.01610	0.82110	0.84540	1.00070	0.87050	0.94690	1.02630	0.91320	0.94350	0.95550	0.98990	0.82500	1.05720	0.92950	0.95330	1.00340	0.93760	1.00010	1.01250	0.77890	1.00210	0.94370	0.99710	0.84190	0.97420	0.94830	0.97680	0.97030	0.95820	0.94570	0.95540	0.88810	0.98060	0.94540	0.97760	0.95110
149=00:58:27	131204	301	0.95990	0.94630	1.06310	0.92500	1.03450	0.94070	1.09700	1.15390	1.12330	1.00120	1.00050	0.85490	1.04520	0.97830	0.88710	1.04290	0.93450	0.84180	1.04530	0.98560	0.84950	0.75970	1.02270	0.78030	1.03030	0.98260	0.92090	1.05140	0.92310	0.98560	1.06900	1.00190	0.92880	0.79130	1.00770	0.94690	1.00110	0.83490	0.86310	0.95990	0.77360	0.98160	1.06000	0.99420	0.92430	0.95690	0.82200	0.76500	1.01420	0.95570	0.98180	1.05950	0.90610	1.00270	1.07530	1.04840	0.90890	0.96090	0.98200	0.82510	1.01810	0.87140	0.85800	1.03590	0.89360	0.97690	1.05580	0.91890	0.99370	0.97400	1.00580	0.83100	1.04250	0.96340	1.00470	1.02810	0.92030	1.01390	1.07470	0.78430	1.00780	0.98700	1.00490	0.86200	1.02040	0.95470	1.01480	1.02420	0.94390	0.97890	1.00800	0.91720	0.99090	0.96540	0.98910	0.96940
150=01:13:08	132084	301	0.95460	0.93310	1.05290	0.92490	1.02620	0.93620	1.07650	1.14860	1.12000	0.99420	0.99630	0.81760	1.03670	0.98170	0.87540	1.02660	0.91640	0.83340	1.02750	0.96350	0.84290	0.76530	1.01270	0.76990	1.02180	0.98960	0.91790	1.04150	0.91410	0.97920	1.05390	0.98900	0.92220	0.78420	1.00370	0.91640	0.99910	0.82010	0.85820	0.93920	0.76090	0.96050	1.05010	0.98650	0.92140	0.94200	0.81100	0.75760	1.02160	0.92880	0.96950	1.06190	0.92310	0.99860	1.04920	1.03340	0.88520	0.94870	0.96920	0.79750	1.00120	0.85380	0.83710	1.01150	0.90080	0.96650	1.04030	0.90770	0.97900	0.95950	0.98450	0.82560	1.06200	0.98220	0.99660	1.00530	0.90970	1.00570	1.06290	0.78890	0.99640	0.98610	0.99950	0.85960	1.01450	0.93900	1.00760	1.01670	0.94050	0.95810	0.98890	0.90730	0.97630	0.95120	0.98960	0.96420
151=01:27:49	132965	298	0.95030	0.91710	1.02570	0.90130	1.01480	0.91380	1.05970	1.11070	1.10980	0.98210	0.96770	0.79590	1.02690	0.98160	0.85680	1.02190	0.90540	0.83500	1.01020	0.96530	0.82200	0.75500	0.98500	0.76910	1.01610	0.98520	0.90560	1.01860	0.89140	0.94840	1.04370	0.95640	0.90750	0.76400	0.97920	0.88900	0.98920	0.80760	0.84890	0.93460	0.74310	0.95700	1.02280	0.97550	0.89390	0.93830	0.78380	0.75080	1.01960	0.90490	0.94040	1.04300	0.90530	0.97550	1.01750	0.99820	0.88600	0.91100	0.95110	0.78320	0.98810	0.84400	0.82180	0.99170	0.89280	0.94710	1.01150	0.89780	0.95860	0.95440	0.96710	0.81740	1.04570	0.98060	0.97930	0.97630	0.87340	0.98330	1.03290	0.76900	0.97060	0.94790	0.99220	0.82480	1.00180	0.91100	0.99210	0.99220	0.93480	0.93110	0.96990	0.88790	0.96080	0.93860	0.97660	0.95110
152=01:42:34	133850	303	0.94370	0.93660	1.05580	0.92010	1.02660	0.93130	1.09620	1.14770	1.11030	1.02420	0.99360	0.85300	1.04170	0.97930	0.87410	1.03710	0.91500	0.84140	1.03390	0.98180	0.84720	0.75970	1.01200	0.77600	1.01940	0.96980	0.91990	1.03550	0.92660	0.96960	1.06250	0.99400	0.91450	0.80230	0.98860	0.92710	0.99940	0.83280	0.85060	0.95070	0.75980	0.98110	1.04340	0.98900	0.91470	0.95710	0.80700	0.76100	1.01690	0.94860	0.97420	1.04230	0.91510	0.98640	1.07660	1.02170	0.90850	0.96330	0.96550	0.82010	1.00330	0.86190	0.83680	1.02480	0.87170	0.97170	1.02730	0.92730	0.97330	0.97390	0.98120	0.82850	1.04240	0.96380	0.99700	1.01340	0.91730	0.99200	1.07190	0.76950	1.00970	0.97330	1.00080	0.85550	1.00990	0.94770	0.99760	1.01240	0.92290	0.97950	0.98090	0.92130	0.96770	0.96750	0.97580	0.96030
153=01:57:18	134735	300	0.95070	0.93620	1.05600	0.94610	1.02150	0.94170	1.08930	1.15230	1.12790	0.98890	1.01320	0.82820	1.04300	0.97820	0.88540	1.02520	0.94800	0.83920	1.03720	0.97130	0.84740	0.76110	1.01960	0.77290	1.03730	0.98740	0.92090	1.03910	0.91080	0.98580	1.05130	0.99990	0.93000	0.78790	1.00910	0.93400	0.99210	0.82190	0.86000	0.94160	0.77620	0.96680	1.04780	0.98040	0.91880	0.94690	0.81410	0.76180	1.02040	0.93940	0.98060	1.06050	0.90940	1.00130	1.06380	1.04170	0.90130	0.95850	0.98190	0.82330	1.01010	0.86910	0.84940	1.00560	0.89760	0.95920	1.04770	0.90840	0.98560	0.96900	0.99770	0.83470	1.06510	0.96900	0.99050	1.00280	0.91770	1.01020	1.05770	0.79260	0.99450	0.99750	1.00220	0.87130	1.00120	0.93730	0.99800	1.01110	0.94400	0.96060	0.98790	0.91380	0.98830	0.94910	0.99010	0.97310
154=02:11:59	135616	301	0.95970	0.92880	1.04170	0.92100	1.02330	0.92590	1.08610	1.12190	1.13530	0.98570	0.98420	0.80950	1.03360	0.97520	0.86240	1.02650	0.91980	0.83460	1.02150	0.97840	0.83560	0.76670	1.01170	0.76980	1.00720	0.98080	0.91260	1.03760	0.90490	0.95970	1.05410	0.96990	0.91760	0.76160	0.99770	0.90140	0.99780	0.82010	0.85690	0.94190	0.75610	0.96600	1.03770	0.98040	0.90530	0.94470	0.79480	0.75260	1.02410	0.92600	0.94680	1.04730	0.90870	0.99310	1.05090	1.01720	0.90250	0.92580	0.96500	0.79110	0.99270	0.84620	0.83790	1.00620	0.90080	0.95490	1.02950	0.90160	0.97470	0.95700	0.97530	0.82620	1.04670	0.98050	0.99780	0.99870	0.88210	0.98880	1.04550	0.78280	0.98310	0.96300	1.00370	0.85290	1.01370	0.92340	1.00390	0.99960	0.93420	0.93650	0.98620	0.89800	0.97230	0.94030	0.99250	0.95600
155=02:26:44	136501	301	0.98250	0.93150	1.05870	0.94220	1.04250	0.93530	1.10830	1.14850	1.14370	0.98430	0.98800	0.80790	1.03970	0.97940	0.87810	1.03970	0.94260	0.84820	1.02980	1.00000	0.84550	0.75700	1.01950	0.77650	1.03450	0.99630	0.93990	1.07350	0.90040	0.98330	1.06180	0.99210	0.92750	0.77260	1.00170	0.90540	1.00730	0.82260	0.87520	0.96750	0.75400	0.97240	1.05480	0.98960	0.90720	0.94820	0.80500	0.75040	1.03290	0.92300	0.96510	1.07400	0.92220	1.03210	1.06660	1.02990	0.92960	0.93330	0.97060	0.79650	1.00220	0.86290	0.84700	1.03000	0.90980	0.96370	1.04540	0.91010	0.98210	0.96060	0.98050	0.82380	1.06240	0.98740	1.00470	1.01190	0.88980	1.00880	1.07100	0.79050	0.98940	0.96950	1.00450	0.84080	1.01600	0.93090	1.01610	1.03940	0.94220	0.94720	1.01430	0.91340	0.96950	0.93530	0.98990	0.95220
156=02:41:25	137382	301	0.93590	0.96430	1.08580	0.92860	1.01470	0.91270	1.11520	1.14740	1.12160	1.00500	0.98990	0.80370	1.05050	0.96680	0.88960	1.04760	0.90920	0.86640	1.03770	1.00650	0.83150	0.75900	1.02800	0.77740	1.05530	0.94490	0.91150	1.06970	0.94390	0.98610	1.04590	1.00280	0.92790	0.77790	0.97820	0.90720	0.97100	0.83930	0.84220	0.97070	0.77360	1.00420	1.03150	1.00470	0.91950	0.94970	0.78980	0.75610	1.00780	0.98250	0.99680	1.04370	0.86610	1.00940	1.08260	1.03030	0.89810	0.92470	0.96900	0.78560	1.02610	0.83130	0.86140	1.04750	0.87030	0.98240	1.04390	0.92690	0.96610	0.96920	0.99190	0.82490	1.04500	0.92790	0.98340	1.04540	0.94130	1.01400	1.04960	0.77770	1.01060	0.95760	0.98420	0.83230	0.99000	0.97240	0.99300	0.99800	0.95080	0.97120	0.97720	0.93060	0.98030	0.96160	0.97570	0.95660
157=02:56:06	138262	298	0.96020	0.93890	1.04770	0.95250	1.02400	0.93980	1.10480	1.13950	1.14290	0.98300	1.00970	0.82640	1.04920	0.96840	0.87610	1.02830	0.94240	0.84590	1.03280	0.99170	0.84180	0.76080	1.02730	0.77660	1.04130	0.98430	0.92520	1.03880	0.90970	0.98550	1.05160	0.99110	0.93300	0.77500	1.01160	0.93150	1.00050	0.81830	0.86380	0.94880	0.77180	0.96600	1.04240	0.98520	0.91430	0.94470	0.80980	0.75940	1.02730	0.94330	0.97700	1.05860	0.89920	1.00510	1.07370	1.03950	0.91680	0.94780	0.99270	0.81720	1.01060	0.86470	0.85400	1.00260	0.90050	0.95430	1.05080	0.90790	0.98760	0.96960	1.00190	0.82500	1.05620	0.97040	0.99850	1.02350	0.91680	1.01580	1.05090	0.79930	0.99920	0.98850	1.01790	0.87400	1.01230	0.93890	1.00660	1.00100	0.94880	0.96000	1.00740	0.91720	0.99100	0.94460	0.99340	0.97250
158=03:10:47	139143	301	0.95070	0.94890	1.06050	0.96550	1.02470	0.92000	1.12430	1.13930	1.15590	1.00020	1.00220	0.85000	1.04520	0.97190	0.87450	1.04280	0.95750	0.85670	1.01930	1.01190	0.82850	0.76370	1.02150	0.77880	1.04320	0.97340	0.91640	1.04680	0.92580	0.97550	1.06820	0.97370	0.94780	0.78640	0.99990	0.93300	0.99110	0.83150	0.85080	0.95990	0.75180	0.98950	1.01990	0.99740	0.89970	0.96540	0.80030	0.75400	1.02580	0.96360	0.98030	1.06360	0.88820	0.99800	1.08790	1.01630	0.95500	0.92510	1.00280	0.82130	1.01510	0.83540	0.84700	1.01550	0.88790	0.95670	1.03080	0.92160	0.96710	0.97160	0.99000	0.81990	1.06020	0.95960	0.99400	1.02840	0.91380	1.01290	1.04090	0.78730	1.00510	0.95050	1.02420	0.85450	1.01360	0.94780	1.00930	0.98660	0.95780	0.95290	0.99010	0.91000	0.98680	0.95350	0.99140	0.95110
159=03:25:28	140024	301	0.96000	0.95690	1.07880	0.95860	1.03450	0.93820	1.11970	1.15930	1.13050	1.01210	1.00700	0.83060	1.04780	0.97270	0.88620	1.04110	0.95600	0.84380	1.03560	1.00100	0.85200	0.76120	1.03760	0.77120	1.03880	0.96780	0.92110	1.05440	0.93530	0.98480	1.06230	0.99860	0.93060	0.79990	1.00200	0.94290	0.99220	0.84280	0.85970	0.96460	0.77170	0.98140	1.05440	0.99340	0.92290	0.96560	0.81050	0.76300	1.02270	0.96400	0.98860	1.04880	0.90650	1.00430	1.09880	1.03940	0.92560	0.96020	0.98040	0.81310	1.01660	0.85520	0.84940	1.03630	0.88660	0.96410	1.04910	0.92560	0.97610	0.96980	0.99860	0.83220	1.04970	0.95120	0.99840	1.03200	0.93280	1.00030	1.07160	0.78880	1.00940	0.98040	1.00490	0.86110	1.01830	0.96040	1.00500	1.01050	0.94100	0.98200	0.99170	0.92290	0.98470	0.97070	0.98840	0.96290
160=03:40:13	140909	300	0.94570	0.94930	1.06810	0.94920	1.02640	0.93210	1.11670	1.15310	1.11430	1.01710	0.99920	0.85800	1.04470	0.96850	0.87680	1.03830	0.93490	0.83670	1.03720	1.01100	0.84200	0.76140	1.03820	0.78720	1.02960	0.96370	0.91760	1.04150	0.93230	0.98050	1.06180	0.99960	0.92060	0.80130	0.99420	0.95050	0.99160	0.83800	0.85240	0.95040	0.76860	0.97660	1.04850	0.99020	0.92280	0.95940	0.80690	0.76360	1.01560	0.95820	0.98580	1.04230	0.90570	0.99380	1.09420	1.02830	0.92060	0.96090	0.97120	0.82010	1.01290	0.84890	0.84050	1.02660	0.87690	0.96560	1.03850	0.92260	0.97070	0.96910	0.98830	0.83620	1.04350	0.95230	0.99410	1.02280	0.93130	0.99700	1.06840	0.78090	1.01450	0.98010	1.00030	0.85990	1.00650	0.95710	1.00070	1.00920	0.93090	0.98110	0.99380	0.92440	0.97020	0.96820	0.98400	0.96850
161=03:54:53	141790	301	0.93700	0.95080	1.05750	0.94830	1.01680	0.93260	1.10350	1.13240	1.12380	1.00830	0.98850	0.82990	1.04980	0.97160	0.87850	1.03870	0.94790	0.84580	1.02850	0.99810	0.84290	0.76850	1.02910	0.78440	1.02710	0.97190	0.91050	1.03580	0.93210	0.97240	1.04940	0.98720	0.93210	0.78080	0.99070	0.92740	0.99070	0.83670	0.85120	0.94860	0.77000	0.97490	1.03460	0.98900	0.91780	0.95710	0.80630	0.75840	1.00470	0.96200	0.98050	1.04210	0.90160	0.98880	1.07790	1.02430	0.92210	0.94450	0.97590	0.80210	1.01110	0.84560	0.84540	1.01540	0.88510	0.95900	1.03380	0.92140	0.97150	0.96200	0.98700	0.82730	1.04120	0.94540	0.98560	1.01860	0.92650	1.00210	1.05670	0.78630	0.99930	0.97010	1.00200	0.84440	1.00960	0.95380	1.00210	1.00630	0.94980	0.97380	0.98060	0.91740	0.98210	0.96330	0.98520	0.97030
162=04:09:34	142671	303	0.95650	0.96370	1.03400	0.89980	0.98730	0.92740	1.07460	1.12850	1.09670	0.98340	0.98590	0.80450	1.03290	0.94540	0.87180	1.02300	0.95360	0.80230	1.02550	0.96980	0.84110	0.73350	1.02400	0.78300	1.01200	0.93430	0.90080	1.05000	0.92140	0.95140	1.01280	0.98900	0.89340	0.75920	0.98020	0.89690	0.98140	0.83590	0.84670	0.90790	0.76690	0.94540	1.03010	0.93410	0.91670	0.93170	0.78890	0.74800	1.03480	0.95100	0.93580	0.98260	0.87650	0.98600	1.04850	1.00350	0.86210	0.94800	0.93670	0.79990	0.98050	0.79680	0.81660	1.01470	0.88970	0.91640	1.02110	0.90170	0.96180	0.92640	0.98150	0.84120	0.99260	0.92980	1.00400	1.01250	0.89720	0.93600	1.02280	0.78390	0.95540	0.95330	0.95270	0.84090	1.01780	0.95490	0.99660	0.96790	0.90170	0.96580	0.94700	0.88040	0.94880	0.94770	0.97220	0.95530
163=04:24:15	143552	301	0.90640	0.93170	1.06690	0.95260	0.99270	0.89780	1.08110	1.12110	1.09270	0.98690	0.97140	0.78340	1.04420	0.96750	0.87790	1.01380	0.91560	0.83310	1.02410	0.97260	0.82100	0.75440	1.00860	0.77030	1.04770	0.95190	0.85740	0.99670	0.91870	0.95760	1.01990	0.94950	0.90740	0.76850	0.95760	0.90230	0.95550	0.81270	0.81990	0.93080	0.76870	0.94210	1.00820	0.96950	0.90370	0.92790	0.77430	0.75950	0.96810	0.95010	0.99330	1.02170	0.85720	0.94910	1.05010	0.99960	0.88190	0.91270	0.94830	0.77350	1.01110	0.81520	0.84010	0.99270	0.85620	0.94060	1.01690	0.89700	0.94020	0.94870	0.97830	0.82180	1.05540	0.90560	0.92690	0.98490	0.93900	0.98140	1.01230	0.75710	0.97980	0.94900	0.95830	0.82530	0.94770	0.93990	0.95530	0.97470	0.93960	0.94150	0.92660	0.89690	0.96780	0.94380	0.95400	0.96280
164=04:38:56	144433	298	0.95100	0.94210	1.06620	0.96620	1.03080	0.93460	1.12280	1.14900	1.12980	1.00270	0.99470	0.83440	1.04740	0.98160	0.88170	1.04070	0.94770	0.84690	1.03750	1.00380	0.84310	0.75900	1.03880	0.77770	1.02900	0.98210	0.92470	1.04670	0.92790	0.98220	1.06730	0.99580	0.92300	0.79250	0.99340	0.93640	0.99390	0.83250	0.85930	0.96140	0.76730	0.97650	1.04330	0.99250	0.91810	0.95520	0.80960	0.76650	1.01120	0.95030	0.98360	1.05800	0.91000	1.00170	1.09630	1.03150	0.93180	0.95220	0.96920	0.80920	1.01460	0.86200	0.84450	1.02250	0.88650	0.96950	1.04440	0.92560	0.97850	0.97440	0.99540	0.83240	1.05520	0.96520	0.99200	1.01590	0.91990	1.00620	1.06440	0.78100	1.00610	0.97750	1.00260	0.85670	1.01140	0.94870	1.00160	1.01740	0.94350	0.97310	0.99400	0.93160	0.98230	0.96010	0.98340	0.97360
165=04:53:37	145313	301	0.98510	0.92420	1.07480	1.03120	1.04390	0.92560	1.14170	1.12300	1.14700	0.98840	0.97210	0.79570	1.05270	0.98380	0.88150	1.04640	0.93750	0.85840	1.01360	1.00540	0.83330	0.77330	1.01400	0.77240	1.04130	1.00070	0.95310	1.03730	0.90850	0.96550	1.06140	0.96010	0.93760	0.76520	0.99150	0.90830	1.01150	0.82350	0.86320	0.96410	0.74790	0.96960	1.02560	0.99620	0.89330	0.94920	0.79740	0.75390	1.03180	0.93440	0.97760	1.07050	0.90850	0.99350	1.07180	1.01410	0.93850	0.89960	0.97630	0.78290	1.01220	0.86550	0.85110	1.00550	0.89970	0.95960	1.02610	0.91030	0.96750	0.96310	0.97600	0.82190	1.09440	0.98330	0.98740	1.00070	0.88900	1.01120	1.04510	0.78520	0.99030	0.95180	1.01280	0.83710	1.01660	0.93310	1.01690	1.00190	0.95710	0.93310	0.98710	0.91260	0.97690	0.93710	0.99100	0.95670
166=05:08:18	146194	301	0.95640	0.94310	1.06650	0.97620	1.03230	0.93620	1.13120	1.15190	1.14010	1.00740	0.99630	0.84310	1.05500	0.97570	0.88370	1.04230	0.95620	0.85290	1.03960	1.01960	0.85230	0.76490	1.04870	0.78540	1.04250	0.97470	0.91990	1.04490	0.93010	0.98190	1.06810	0.99740	0.92940	0.79600	1.00700	0.95170	1.00440	0.83650	0.86060	0.97140	0.77210	0.98420	1.04590	0.99380	0.91800	0.95820	0.81410	0.76210	1.02000	0.96240	0.98620	1.05640	0.90120	1.00280	1.11280	1.03730	0.95680	0.95590	0.98030	0.81960	1.01860	0.86730	0.85680	1.03230	0.88840	0.96790	1.04940	0.92190	0.97990	0.97670	0.99680	0.83910	1.05900	0.96050	1.00230	1.03100	0.92610	1.00650	1.06730	0.78440	1.01180	0.98000	1.01040	0.86110	1.01780	0.95550	1.00600	1.01480	0.94360	0.97880	1.01180	0.93410	0.98910	0.96430	0.99400	0.97490
167=05:22:59	147075	301	0.94030	0.93820	1.06870	0.96760	1.02580	0.91750	1.12880	1.13160	1.11220	1.02700	0.98510	0.82170	1.04920	0.97900	0.87320	1.04000	0.92400	0.85070	1.02510	1.00520	0.82910	0.76640	1.02780	0.77770	1.03700	0.97040	0.90960	1.02720	0.93200	0.96490	1.05790	0.96570	0.92520	0.79610	0.96550	0.93250	0.98580	0.82730	0.83430	0.95660	0.75330	0.97520	1.02130	0.99190	0.90510	0.95390	0.79610	0.76080	1.00070	0.95450	0.98750	1.04540	0.90260	0.97880	1.09160	1.00760	0.93850	0.92260	0.95540	0.79270	1.01120	0.83580	0.83540	1.01390	0.85950	0.96660	1.01800	0.92490	0.95060	0.96890	0.97900	0.82360	1.05640	0.95220	0.96710	1.01560	0.92680	0.99490	1.05620	0.76060	1.01260	0.94570	1.00060	0.84120	0.99450	0.93880	0.98510	0.99540	0.93890	0.96190	0.95630	0.92880	0.96640	0.96000	0.96500	0.95610
168=05:37:40	147956	300	0.95840	0.95030	1.06730	0.96860	1.01960	0.92970	1.12310	1.13880	1.12550	1.01380	0.99740	0.82160	1.04660	0.96220	0.87430	1.03610	0.94810	0.84390	1.03220	1.00430	0.84310	0.75770	1.03950	0.78730	1.04350	0.96470	0.90740	1.04010	0.92910	0.97360	1.05640	0.98840	0.92220	0.78300	0.98610	0.94060	0.98910	0.83380	0.85170	0.95000	0.76870	0.97070	1.04040	0.98170	0.91600	0.95190	0.80950	0.76550	1.01590	0.96540	0.98160	1.04120	0.89780	0.99300	1.09270	1.02690	0.93290	0.95280	0.97020	0.81340	1.01390	0.84180	0.84420	1.02760	0.88260	0.95560	1.03360	0.91910	0.97260	0.96180	0.98380	0.83180	1.04470	0.94060	0.99290	1.03120	0.93130	1.00110	1.06180	0.78020	1.00470	0.97480	1.00170	0.85480	1.01460	0.95870	1.00130	1.00150	0.93800	0.97810	0.98010	0.92500	0.97750	0.96080	0.97650	0.96390
169=05:52:20	148837	303	0.93880	0.96330	1.07150	0.96370	1.00420	0.91010	1.11970	1.10880	1.11820	0.98570	0.97280	0.79820	1.05050	0.96400	0.87650	1.03750	0.93030	0.84290	1.02330	1.00330	0.82110	0.75370	1.02160	0.78130	1.04890	0.95450	0.88740	1.03610	0.93390	0.96410	1.05160	0.96010	0.93150	0.76200	0.97310	0.91090	0.97370	0.83420	0.83600	0.93910	0.76560	0.96840	1.01620	0.97860	0.90300	0.95080	0.77980	0.75360	1.00350	0.97620	0.98370	1.02590	0.86410	0.97930	1.07250	0.99830	0.91300	0.91320	0.97180	0.78690	1.01120	0.81780	0.84550	1.00590	0.87380	0.93860	1.02840	0.91420	0.94730	0.95450	0.98160	0.81410	1.04810	0.92840	0.97060	1.02280	0.93240	0.98970	1.02280	0.77660	0.98420	0.93890	0.99400	0.83780	0.98870	0.95660	0.98900	0.97320	0.95520	0.94940	0.96340	0.89910	0.97890	0.94530	0.97480	0.95190
170=06:07:01	149718	303	0.95730	0.96190	1.04790	0.98230	1.02150	0.93650	1.13110	1.13760	1.14040	0.97570	0.98910	0.82500	1.03970	0.96090	0.87980	1.03280	0.95500	0.84060	1.02280	1.01460	0.83650	0.75960	1.03470	0.77540	1.02670	0.96850	0.91770	1.05310	0.92000	0.97720	1.04510	0.98220	0.93450	0.75240	0.99710	0.92120	0.99750	0.82980	0.85620	0.93240	0.77020	0.96520	1.02730	0.97570	0.90650	0.94870	0.80120	0.76380	1.03740	0.95520	0.96110	1.03470	0.88660	0.99510	1.07510	1.01880	0.92910	0.92820	0.98570	0.81800	1.00010	0.82840	0.84320	1.00320	0.90160	0.93490	1.03420	0.90160	0.97520	0.94510	0.98100	0.82520	1.03190	0.95720	1.00120	1.01920	0.90620	0.99430	1.03720	0.79800	0.97980	0.97290	1.00610	0.85260	1.00930	0.93570	1.00500	0.98250	0.94120	0.94160	0.98510	0.89670	0.98380	0.94070	0.98870	0.95980
171=06:21:42	150599	301	0.95930	0.93460	1.07020	0.98820	1.02130	0.93760	1.12750	1.14350	1.13720	0.98340	1.00240	0.81710	1.04770	0.97020	0.88630	1.02990	0.96110	0.84460	1.03910	0.99890	0.84390	0.76320	1.04790	0.77960	1.03840	0.98560	0.91440	1.03310	0.91180	0.98150	1.05110	0.98940	0.92640	0.77880	1.00660	0.94050	0.98530	0.82360	0.85300	0.95560	0.77820	0.95130	1.04200	0.98070	0.91510	0.93660	0.80960	0.76380	1.00610	0.94440	0.99060	1.06350	0.89990	0.99500	1.09560	1.03980	0.92490	0.94630	0.98500	0.82020	1.01400	0.85510	0.85350	1.00660	0.89250	0.95120	1.04860	0.90420	0.97720	0.96200	0.99650	0.82930	1.06570	0.95940	0.97750	1.00940	0.92400	1.01010	1.06260	0.78880	0.98610	0.99190	0.99490	0.87040	0.99100	0.94330	0.99250	1.01100	0.94580	0.95750	0.98550	0.91580	0.98570	0.94670	0.98610	0.97790
172=06:36:23	151480	298	0.92420	0.94210	1.07260	0.98560	1.01730	0.91630	1.14620	1.11890	1.13900	0.98490	0.97530	0.80930	1.05260	0.97240	0.87900	1.03720	0.93640	0.85380	1.02480	1.04100	0.82750	0.76320	1.04290	0.77480	1.04900	0.97470	0.90110	1.03730	0.92270	0.97110	1.04890	0.96410	0.93700	0.76810	0.98240	0.94220	0.97980	0.82550	0.84260	0.96470	0.75980	0.97180	1.02160	0.99380	0.90530	0.95060	0.78680	0.75250	0.99660	0.95510	0.99190	1.05720	0.88410	0.98060	1.10550	1.01090	0.96090	0.90860	0.98020	0.77430	1.01670	0.83430	0.85240	1.00130	0.87980	0.95540	1.03760	0.91370	0.95270	0.95930	0.98290	0.81070	1.06730	0.94300	0.96660	1.01840	0.92210	1.00940	1.04270	0.77950	0.99960	0.94870	1.00080	0.83860	0.98420	0.94220	0.99140	1.00540	0.96460	0.93990	0.98320	0.91330	0.97960	0.94460	0.97720	0.96110
173=06:51:04	152360	301	0.97270	0.95720	1.05380	0.99070	1.02530	0.94070	1.14030	1.14110	1.11950	0.99910	0.99610	0.82210	1.04420	0.95930	0.88480	1.03900	0.97400	0.83140	1.03150	1.00850	0.84830	0.74720	1.04030	0.78320	1.02810	0.96410	0.96590	1.05010	0.92570	0.98880	1.04140	1.00290	0.91680	0.77530	0.99520	0.93210	0.99600	0.84220	0.86150	0.93770	0.77410	0.96960	1.04380	0.96550	0.91620	0.94910	0.81090	0.76230	1.04550	0.96560	0.96430	1.02000	0.89710	0.99350	1.09990	1.02520	0.93030	0.95730	0.96300	0.81180	0.99410	0.83840	0.83410	1.02160	0.89550	0.93680	1.03400	0.91510	0.97410	0.94700	0.98710	0.83890	1.02710	0.95230	1.01650	1.02230	0.92520	0.97370	1.04750	0.78980	0.97580	0.97990	0.97910	0.84630	1.01600	0.95430	1.00030	0.98830	0.92240	0.97950	0.96630	0.94030	0.96380	0.95410	0.97360	0.97570
174=07:05:45	153241	301	0.94000	0.96160	1.07090	0.99110	1.02390	0.94460	1.13810	1.16250	1.11690	1.02330	1.00600	0.82660	1.05350	0.96840	0.88830	1.03610	0.98520	0.83930	1.03900	1.01090	0.85150	0.75700	1.05090	0.78870	1.03750	0.96190	0.93730	1.03890	0.93950	0.98210	1.04400	1.00840	0.91820	0.80870	0.99090	0.95190	0.98170	0.84100	0.84820	0.94180	0.77940	0.97600	1.04270	0.97900	0.93230	0.95330	0.81420	0.78150	1.00870	0.96920	0.99230	1.03130	0.90680	0.99460	1.10920	1.03040	0.93150	0.97730	0.96250	0.80500	1.01110	0.83970	0.83800	1.01890	0.87110	0.95950	1.03600	0.92980	0.96990	0.97370	0.99800	0.83870	1.04410	0.94110	0.99160	1.01950	0.94140	0.99630	1.06330	0.78830	1.00450	0.98140	0.98250	0.85900	1.00150	0.96140	0.99160	1.00400	0.92860	0.99260	0.95210	0.94240	0.96250	0.97550	0.97120	0.97840
175=07:20:26	154122	301	0.93930	0.92900	1.05420	0.98980	1.02640	0.92980	1.14430	1.14770	1.13220	0.99920	1.00090	0.83080	1.05230	0.98120	0.88910	1.03680	0.96400	0.85100	1.02850	1.01910	0.84760	0.76330	1.05020	0.77530	1.02690	0.99100	0.93760	1.03230	0.91360	0.98460	1.05050	0.99360	0.92480	0.81030	1.00090	0.96600	0.99600	0.82390	0.85920	0.95650	0.77000	0.97230	1.03810	0.99030	0.91800	0.96300	0.82030	0.75950	1.01900	0.94010	0.99330	1.06210	0.90710	0.99130	1.10660	1.02380	0.96060	0.95440	0.97820	0.80090	1.01940	0.85700	0.85980	1.00800	0.88590	0.97050	1.03850	0.91580	0.97570	0.97810	0.99320	0.82180	1.07620	0.97240	0.98970	1.00290	0.91930	1.02300	1.05840	0.78420	0.99640	0.99070	0.99740	0.86370	0.99460	0.93740	1.00340	1.01440	0.94080	0.97150	0.98110	0.95170	0.98280	0.95540	0.98750	0.97590
176=07:35:07	155003	301	0.94250	0.94880	1.05470	1.00250	1.02570	0.92530	1.16420	1.13050	1.16010	0.99320	0.98270	0.83940	1.05150	0.97320	0.87460	1.03920	0.94340	0.85490	1.01860	1.03170	0.84130	0.76940	1.04060	0.77040	1.02510	0.97320	0.91890	1.04760	0.92520	0.96670	1.05820	0.97400	0.94510	0.77000	1.00240	0.94010	0.99160	0.82850	0.84600	0.94680	0.75440	0.97530	1.02860	0.99610	0.90480	0.95120	0.79300	0.75830	1.01860	0.94960	0.96150	1.05710	0.89210	0.99250	1.10520	1.01260	0.96490	0.91930	0.98730	0.82270	1.00940	0.83040	0.84860	1.00950	0.89230	0.95440	1.03150	0.91190	0.96700	0.95430	0.97430	0.81870	1.04850	0.96010	0.98710	1.01210	0.89510	1.01170	1.04640	0.79480	0.99890	0.95880	1.01480	0.85640	1.01360	0.93800	1.01260	0.99170	0.95470	0.94220	0.98860	0.90430	0.98090	0.94790	0.99260	0.95760
177=07:49:51	155888	298	0.94590	0.94750	1.06600	0.99940	1.02030	0.93100	1.13920	1.12980	1.14260	0.97800	1.00280	0.80810	1.05340	0.97450	0.89050	1.02370	0.95540	0.84950	1.03160	1.01480	0.84100	0.76740	1.03710	0.77100	1.04580	0.97980	0.90650	1.04310	0.91460	0.98370	1.04800	0.97200	0.94100	0.76060	1.00350	0.93100	0.98690	0.81900	0.85090	0.94400	0.77840	0.95690	1.03250	0.98160	0.90590	0.93900	0.80200	0.76070	1.01330	0.95260	0.98000	1.05280	0.88690	0.99720	1.08850	1.03630	0.93250	0.92490	0.98850	0.80880	1.01590	0.83920	0.85680	1.00080	0.90240	0.94050	1.04140	0.89530	0.97380	0.94650	0.99450	0.82400	1.05300	0.95190	0.98280	1.01330	0.91640	1.00430	1.03830	0.80100	0.98350	0.98510	1.00630	0.86830	0.99430	0.94170	0.99750	0.99020	0.95430	0.93460	0.98250	0.90050	0.99250	0.94310	0.99180	0.96640
178=08:04:36	156773	298	0.98130	0.93150	1.05670	1.03930	1.04830	0.92680	1.21670	1.15900	1.17090	1.00640	0.98930	0.82560	1.05390	0.97940	0.87540	1.05610	0.96050	0.86030	1.02710	1.07260	0.84330	0.76910	1.07470	0.78020	1.02500	0.98120	0.96290	1.05750	0.91300	0.97070	1.08080	0.99190	0.93320	0.78700	1.00320	0.93130	1.00420	0.83250	0.86350	0.97780	0.74460	0.98920	1.04320	0.99820	0.89920	0.96430	0.81420	0.75730	1.04150	0.93800	0.96800	1.06340	0.90460	0.99830	1.13310	1.01960	1.02720	0.92880	1.00020	0.79990	1.00570	0.85250	0.84040	1.03470	0.88800	0.96320	1.03250	0.92650	0.97330	0.97900	0.98210	0.82550	1.04870	0.98550	1.00750	1.04150	0.89580	1.00670	1.06670	0.77920	0.99850	0.94500	1.02040	0.85210	1.02320	0.93530	1.01780	1.00730	0.94190	0.95430	1.00270	0.93280	0.97330	0.94560	0.99120	0.95880
179=08:19:17	157654	301	0.95960	0.90420	1.02820	0.96700	1.03250	0.91070	1.11470	1.09450	1.13190	0.99130	0.94890	0.78960	1.03000	0.97710	0.85810	1.02820	0.95210	0.85680	0.99630	1.00300	0.82810	0.76390	0.99710	0.77160	1.01090	0.98910	0.93350	1.02080	0.88270	0.94480	1.05330	0.94380	0.91420	0.74760	0.96640	0.89810	0.99860	0.81080	0.85340	0.94860	0.72700	0.95930	1.01690	0.98140	0.86130	0.94560	0.79020	0.75880	1.02280	0.90590	0.93160	1.04450	0.91430	0.97410	1.06100	0.99420	0.95600	0.89030	0.95140	0.78070	0.98130	0.84970	0.81530	0.98410	0.89100	0.94750	0.99200	0.90750	0.95380	0.95370	0.95150	0.81130	1.03780	0.98220	0.98160	0.97670	0.85090	0.97910	1.03560	0.76330	0.96800	0.92860	1.01330	0.81920	1.00750	0.89670	1.01030	0.98280	0.92250	0.92260	0.97540	0.90810	0.95190	0.92860	0.97810	0.94730
180=08:33:58	158535	301	0.95290	0.94860	1.05320	1.02170	1.01830	0.94160	1.15780	1.14470	1.13920	0.99170	1.00290	0.84620	1.05260	0.97520	0.88210	1.03020	0.98250	0.83880	1.03240	1.03900	0.85090	0.75750	1.07160	0.78280	1.02170	0.97830	0.92360	1.04730	0.91480	0.97600	1.05300	0.99690	0.92440	0.78260	1.00730	0.96130	1.00000	0.82920	0.86260	0.94580	0.77370	0.96730	1.04900	0.97800	0.92340	0.95420	0.81460	0.76560	1.02110	0.94550	0.96980	1.04790	0.89770	0.99900	1.11230	1.03150	0.95050	0.95410	0.97510	0.80930	1.00700	0.85500	0.85160	1.01050	0.90090	0.95120	1.04830	0.91290	0.98700	0.96400	0.99440	0.83350	1.03870	0.96160	0.99590	1.01610	0.91640	1.00490	1.05670	0.79350	0.98970	0.98040	0.99680	0.85730	1.02080	0.94540	1.00840	1.00460	0.94940	0.96790	0.99460	0.92760	0.98740	0.95480	0.99970	0.97890
181=08:48:39	159415	300	0.94480	0.92240	1.04770	1.01660	1.02850	0.93230	1.13070	1.14580	1.13110	0.98790	0.98820	0.81030	1.05090	0.98430	0.88610	1.02310	0.97640	0.84750	1.03330	1.00470	0.85690	0.76400	1.04200	0.77390	1.03490	0.99190	0.93460	1.02620	0.91150	0.98010	1.03900	0.98490	0.91330	0.78500	0.99870	0.93630	0.98660	0.81410	0.85260	0.94370	0.77070	0.96060	1.03600	0.98550	0.91640	0.93640	0.81580	0.77200	1.01080	0.92480	0.97500	1.05710	0.90780	0.98280	1.09790	1.03180	0.93230	0.94700	0.95800	0.79500	1.00510	0.85980	0.84450	1.00670	0.89330	0.95890	1.03890	0.90180	0.96990	0.95990	0.98740	0.82720	1.07180	0.97250	0.97930	0.97810	0.90490	1.00890	1.04880	0.78010	0.98430	0.98230	0.98560	0.85270	0.99060	0.92410	0.98380	1.01390	0.92990	0.96110	0.96730	0.94370	0.96550	0.94920	0.97650	0.98370
182=09:03:20	160296	300	0.97840	0.94790	1.05430	0.98440	1.02590	0.94300	1.14670	1.14910	1.12740	1.00160	1.00000	0.82410	1.04840	0.97310	0.88610	1.03970	0.98800	0.84200	1.03840	1.01510	0.85480	0.75550	1.06150	0.77690	1.02310	0.97220	0.92800	1.05360	0.91610	0.98080	1.05840	1.00240	0.91110	0.79000	1.00130	0.94730	1.00240	0.83930	0.86940	0.95630	0.77640	0.96240	1.05600	0.97550	0.91910	0.94920	0.81950	0.75330	1.03730	0.94460	0.96750	1.05010	0.90980	1.00270	1.10510	1.03670	0.94380	0.97180	0.96820	0.81310	1.00210	0.85460	0.84420	1.02520	0.89860	0.95650	1.04940	0.91990	0.98430	0.96150	0.98540	0.83400	1.04300	0.96170	1.00930	1.02070	0.91790	0.99610	1.06750	0.79580	0.99760	0.98850	0.99860	0.87150	1.02230	0.94930	1.01080	1.00870	0.92690	0.97590	0.98200	0.93490	0.96810	0.95490	0.98840	0.96720
183=09:18:01	161177	301	0.93630	0.90900	1.05110	1.03380	1.01120	0.92360	1.11260	1.16090	1.11020	0.99700	0.99410	0.80950	1.04850	0.97750	0.87670	1.00100	0.97490	0.82910	1.03180	0.99190	0.84410	0.75510	1.05910	0.79360	1.04300	0.98140	0.88810	0.99030	0.89850	0.96540	1.02290	0.97670	0.88090	0.79660	0.98520	0.93740	0.96960	0.79970	0.83210	0.94220	0.77380	0.92850	1.03230	0.96240	0.92420	0.92420	0.80950	0.77510	0.98510	0.91400	0.98220	1.04290	0.89410	0.94980	1.08620	1.01180	0.91440	0.94820	0.92890	0.78560	1.00190	0.84170	0.83990	0.98900	0.85860	0.94910	1.01780	0.89150	0.95290	0.96340	0.98000	0.83850	1.07150	0.94690	0.94080	0.95670	0.92020	0.99080	1.03980	0.74980	0.98220	0.97440	0.94240	0.84330	0.96380	0.92170	0.95410	1.00100	0.92190	0.95490	0.92070	0.93580	0.95220	0.94110	0.95450	0.98290
184=09:32:46	162062	300	0.93360	0.94410	1.06560	1.00650	1.01310	0.92910	1.13580	1.13350	1.11870	0.97700	0.99460	0.80920	1.05620	0.97220	0.88740	1.01740	0.97020	0.83860	1.03030	1.00960	0.83720	0.75060	1.05010	0.78420	1.05550	0.97220	0.89110	1.02520	0.91650	0.97360	1.03230	0.97360	0.91630	0.77180	0.97860	0.93830	0.97440	0.81740	0.84010	0.94040	0.78070	0.94250	1.03060	0.96950	0.91240	0.92990	0.79580	0.77410	0.99630	0.95140	0.99470	1.04420	0.88120	0.97670	1.09320	1.02340	0.92090	0.93490	0.96930	0.79610	1.01330	0.82980	0.85210	0.99870	0.87640	0.93820	1.03390	0.89550	0.95710	0.95150	0.98480	0.82190	1.06910	0.93400	0.96160	0.99710	0.93340	0.99390	1.03590	0.78030	0.98620	0.97430	0.97870	0.85730	0.97130	0.93990	0.97100	0.99120	0.94590	0.95030	0.94810	0.91460	0.97980	0.94170	0.96250	0.97650
185=09:47:31	162947	303	0.92860	0.94660	1.06120	0.98190	1.00190	0.92640	1.12440	1.12420	1.09580	1.00390	0.98610	0.80560	1.04830	0.95440	0.88170	1.03200	0.96350	0.83370	1.03210	1.01420	0.84160	0.74640	1.04650	0.78260	1.03700	0.95240	0.88780	1.02090	0.92460	0.96620	1.03520	0.98290	0.90070	0.78310	0.97110	0.93730	0.96990	0.83190	0.83360	0.93660	0.77930	0.95590	1.02670	0.96290	0.91120	0.93340	0.79760	0.76870	1.00320	0.96490	0.98230	1.02130	0.87260	0.96540	1.09880	1.01130	0.92040	0.95280	0.95040	0.79810	1.00680	0.82190	0.84010	1.01700	0.86160	0.94190	1.02410	0.90850	0.95180	0.95050	0.98220	0.83350	1.04210	0.92060	0.97460	1.02160	0.93710	0.97710	1.03870	0.77090	0.98920	0.96730	0.96310	0.84630	0.99050	0.95290	0.97270	0.98370	0.92910	0.97420	0.94260	0.92680	0.96470	0.95910	0.96670	0.96900
186=10:02:15	163832	300	0.95970	0.93470	1.06160	1.03700	1.04290	0.92840	1.18510	1.13930	1.14870	1.01460	0.98720	0.81710	1.05430	0.98060	0.87670	1.04200	0.96160	0.86110	1.02020	1.04760	0.84630	0.77360	1.04850	0.77770	1.03140	0.98950	0.92920	1.03360	0.92110	0.97450	1.06790	0.97430	0.93560	0.79030	0.98470	0.94580	0.99180	0.82970	0.84930	0.95620	0.75010	0.97390	1.03500	1.00150	0.90300	0.95520	0.80410	0.76490	1.02120	0.93820	0.97300	1.06040	0.91580	0.98550	1.12100	1.01960	0.97440	0.92480	0.97100	0.79850	1.00950	0.85890	0.83990	1.01140	0.88070	0.97010	1.02470	0.92020	0.96010	0.96410	0.97650	0.82780	1.06330	0.97410	0.98150	1.01010	0.90360	1.00610	1.06120	0.78210	1.00810	0.96110	1.01820	0.84890	1.01220	0.93560	1.00720	1.01080	0.94390	0.95390	0.97070	0.93170	0.96910	0.95010	0.98270	0.96690
187=10:17:00	164717	301	0.96100	0.95300	1.08130	1.08270	1.03250	0.93850	1.20500	1.15930	1.16170	1.00120	1.00820	0.88830	1.06550	0.97030	0.88810	1.04150	0.97860	0.85180	1.03790	1.08530	0.84760	0.76190	1.10450	0.78660	1.04980	0.97110	0.92310	1.06880	0.92870	0.98660	1.05450	1.01590	0.93000	0.79500	1.02540	0.98420	0.99220	0.83380	0.86220	0.97350	0.77910	0.99550	1.04930	0.99520	0.92340	0.95500	0.81370	0.76450	1.01130	0.96230	1.00070	1.07200	0.89110	1.00610	1.16210	1.05760	1.02740	0.95790	0.98810	0.83240	1.02880	0.85000	0.86410	1.03190	0.88700	0.96700	1.05450	0.92130	0.97910	0.97160	0.99880	0.83430	1.05760	0.94690	0.99100	1.03220	0.93720	1.01280	1.08310	0.79720	1.00980	0.98220	1.00060	0.86700	1.00360	0.95680	1.00040	1.00670	0.95020	0.96670	1.00670	0.96380	0.98430	0.95880	0.98100	0.97030
188=10:31:45	165602	301	0.96720	0.95990	1.06450	1.00350	1.02180	0.94020	1.18280	1.13670	1.15630	0.98940	0.99950	0.82040	1.05460	0.96900	0.88100	1.03610	0.98220	0.84890	1.02840	1.02470	0.84250	0.75710	1.05660	0.77950	1.03800	0.97610	0.91600	1.05860	0.92190	0.97840	1.05990	0.99200	0.93470	0.77580	1.01020	0.94900	0.99700	0.83170	0.86610	0.95460	0.77370	0.96930	1.04480	0.98350	0.91250	0.95040	0.81270	0.75540	1.02140	0.96150	0.97740	1.04840	0.89250	1.00300	1.11330	1.03460	0.95550	0.94740	0.98600	0.81570	1.01240	0.84050	0.85470	1.01730	0.89770	0.94520	1.04650	0.91340	0.98120	0.96080	0.99550	0.82570	1.04640	0.95870	1.00120	1.02580	0.91960	1.01020	1.05390	0.80330	0.99080	0.97910	1.01220	0.86740	1.01440	0.94880	1.01070	1.00110	0.95000	0.96120	0.99630	0.91880	0.99000	0.95550	0.99440	0.96940
189=10:46:30	166487	301	0.95560	0.93950	1.05520	1.04630	1.02320	0.94390	1.17440	1.14520	1.14890	0.99150	1.00580	0.85230	1.05170	0.96910	0.88050	1.02360	0.98710	0.83640	1.03400	1.06290	0.85160	0.75750	1.09580	0.78580	1.02270	0.97690	0.92610	1.04450	0.91280	0.98190	1.04590	1.00010	0.91240	0.78260	1.01530	1.00050	0.99860	0.82490	0.86290	0.94630	0.77400	0.95890	1.05610	0.97630	0.91860	0.94180	0.81850	0.77310	1.03020	0.93990	0.96900	1.04580	0.90500	0.99730	1.13660	1.04100	0.94390	0.95910	0.96990	0.84210	1.00610	0.84740	0.84230	1.01740	0.89800	0.95670	1.04840	0.90610	0.98340	0.96040	0.99980	0.83830	1.04920	0.95930	1.00000	1.01200	0.91290	0.99760	1.06570	0.79060	0.98650	0.99240	0.99370	0.87070	1.01240	0.94100	1.00110	1.00810	0.92780	0.95680	0.98860	0.92640	0.97230	0.95000	0.98590	0.97690
190=11:01:15	167371	301	0.97170	0.95330	1.07410	1.08190	1.04710	0.93480	1.24380	1.15330	1.16950	1.02380	0.99400	0.83010	1.05200	0.97670	0.87650	1.05150	0.97200	0.85970	1.03160	1.09950	0.85250	0.76980	1.10670	0.77800	1.02660	0.96900	0.98920	1.06670	0.93500	0.98420	1.09440	1.00270	0.93050	0.79770	0.99770	0.95490	0.99990	0.84270	0.86340	0.97580	0.75760	0.99090	1.04920	1.00380	0.90790	0.96040	0.81460	0.76320	1.03740	0.96050	0.96990	1.05350	0.90810	1.04060	1.17700	1.03160	1.04700	0.94990	0.97370	0.83120	1.00440	0.85400	0.84530	1.03640	0.88610	0.96880	1.03410	0.93200	0.97370	0.97480	0.98170	0.83060	1.04140	0.96710	1.01580	1.04200	0.91220	1.00340	1.08480	0.78640	1.01710	0.96680	1.02010	0.85910	1.02760	0.94850	1.02070	1.03600	0.93340	0.97390	0.99590	0.93830	0.97380	0.96190	0.98430	0.95990
191=11:15:56	168252	300	0.95940	0.93410	1.04360	1.00690	1.02680	0.92190	1.14160	1.11480	1.14690	0.98200	0.98080	0.80970	1.05110	0.97880	0.87300	1.02870	0.97130	0.85200	1.01180	1.02560	0.84090	0.76740	1.04510	0.77190	1.01900	0.98610	0.91850	1.03470	0.90660	0.96380	1.05720	0.95790	0.92430	0.76200	0.99360	0.92810	0.99210	0.81260	0.85410	0.94370	0.75170	0.95800	1.03120	0.98300	0.89650	0.94200	0.79590	0.75080	1.02480	0.93180	0.95890	1.05540	0.90070	0.99140	1.09150	1.01570	0.96030	0.90860	0.96690	0.79140	1.00080	0.84330	0.83930	0.99590	0.89970	0.94790	1.02680	0.90220	0.96380	0.96030	0.98050	0.82260	1.05550	0.97130	0.98520	0.99860	0.89070	1.00300	1.03960	0.79110	0.98190	0.95890	1.01000	0.85330	0.99670	0.92310	1.00360	0.99640	0.94960	0.92900	0.97410	0.91350	0.97890	0.93820	0.99130	0.96230
192=11:30:41	169137	300	0.96530	0.94310	1.09550	1.02150	1.05260	0.94210	1.22990	1.18740	1.16910	1.00130	1.00740	0.83700	1.07150	0.98000	0.91820	1.04620	0.98420	0.86830	1.04470	1.08280	0.85670	0.76720	1.10340	0.77580	1.07420	0.99000	0.97330	1.05020	0.92160	1.02370	1.05370	1.03040	0.93110	0.79380	1.01240	0.96400	1.00910	0.82730	0.89440	0.99160	0.78040	0.99980	1.05500	1.00850	0.92520	0.94730	0.81830	0.76420	1.03490	0.95560	1.01020	1.08120	0.90200	1.00560	1.15740	1.04920	0.95120	0.95310	0.98770	0.83240	1.04760	0.85650	0.89560	1.01520	0.89230	0.96480	1.05730	0.91300	0.98410	0.96800	1.00040	0.82640	1.10460	0.96500	1.03140	1.03930	0.92830	1.04960	1.07110	0.80260	0.99990	0.99990	1.00290	0.87440	1.00690	0.94990	1.03770	1.01460	0.95200	0.96550	0.98540	0.93890	0.99600	0.96230	0.98680	0.98150
193=11:45:26	170022	303	0.94100	0.94650	1.06730	1.01230	1.02010	0.93120	1.17950	1.12590	1.14390	0.99690	0.98860	0.81730	1.05900	0.97170	0.88130	1.03920	0.97360	0.85280	1.02400	1.06130	0.84260	0.77100	1.06860	0.78250	1.04090	0.97540	0.91200	1.03800	0.93280	0.97490	1.05730	0.97680	0.94090	0.77510	0.99710	0.95020	0.98910	0.83680	0.85020	0.94610	0.77250	0.97820	1.03000	0.99560	0.91500	0.95890	0.80040	0.76480	1.00820	0.96510	0.99020	1.05240	0.89110	0.99080	1.13760	1.02510	0.96540	0.93490	0.98030	0.79840	1.01880	0.84760	0.86030	1.01470	0.88790	0.95610	1.03940	0.91900	0.96770	0.96570	0.99030	0.82620	1.05860	0.95300	0.97940	1.02070	0.92540	1.01120	1.04730	0.79250	1.00130	0.96960	1.01000	0.85640	0.98310	0.95260	1.00650	0.99970	0.96170	0.96280	0.98070	0.92800	0.99150	0.95710	0.98770	0.97370
194=12:00:10	170907	301	0.95290	0.95880	1.07200	0.99770	1.02200	0.93310	1.17880	1.13460	1.13480	1.01610	0.99470	0.81560	1.05610	0.97020	0.88820	1.04350	0.97190	0.84990	1.03140	1.03200	0.84690	0.76560	1.06210	0.77750	1.03630	0.96200	0.91860	1.05220	0.93360	0.97400	1.06260	0.98940	0.92940	0.78900	0.99060	0.95500	0.98560	0.84330	0.84990	0.95300	0.77000	0.97450	1.03770	0.98830	0.91190	0.95860	0.80680	0.76010	1.01540	0.96830	0.98340	1.03930	0.89790	0.99510	1.12600	1.02380	0.95790	0.94980	0.97960	0.81030	1.01100	0.84050	0.84670	1.02340	0.88100	0.95580	1.03820	0.92860	0.96670	0.96100	0.98650	0.82060	1.03740	0.94530	0.98970	1.03370	0.93040	1.00080	1.06530	0.79290	1.00500	0.96670	1.00640	0.85950	0.98640	0.95880	1.00390	1.00080	0.94330	0.97980	0.97660	0.93130	0.97660	0.96500	0.98540	0.96720
195=12:14:55	171792	301	0.94270	0.95920	1.06550	1.00770	1.01730	0.94520	1.15960	1.14590	1.12880	0.99440	1.00720	0.81990	1.05870	0.97190	0.89360	1.03020	0.98620	0.84610	1.03600	1.02080	0.85310	0.75070	1.06030	0.77300	1.03540	0.96860	0.91190	1.04080	0.92060	0.97990	1.04560	0.99530	0.92110	0.78490	1.00040	0.95610	0.98600	0.83100	0.85520	0.94260	0.78380	0.95560	1.04200	0.97270	0.91730	0.94240	0.80970	0.75750	1.00890	0.95950	0.98360	1.03910	0.89190	0.98970	1.11320	1.03370	0.93970	0.95640	0.97360	0.81200	1.01250	0.83510	0.85000	1.01710	0.88690	0.93940	1.04040	0.90850	0.97150	0.94960	0.99020	0.82610	1.04280	0.94340	0.98480	1.01520	0.92700	0.99530	1.05290	0.79920	0.98800	0.98580	0.99560	0.87350	0.97300	0.94750	0.99540	0.99490	0.94080	0.96630	0.96340	0.91530	0.97450	0.95070	0.98110	0.96530
196=12:29:40	172677	298	0.95380	0.94870	1.06740	1.00560	1.02050	0.94420	1.17850	1.15010	1.13020	0.99990	0.99820	0.82650	1.05930	0.97030	0.88680	1.03170	0.99360	0.84900	1.04090	1.01660	0.85500	0.75450	1.07480	0.78640	1.03770	0.97400	0.92150	1.05180	0.92040	0.98030	1.05320	1.00160	0.91210	0.79500	0.99630	0.96190	0.99690	0.83780	0.85880	0.96260	0.77800	0.96060	1.05070	0.97700	0.92310	0.94970	0.81850	0.76640	1.01590	0.95240	0.98350	1.05050	0.90610	0.99050	1.12750	1.03450	0.94830	0.96610	0.96830	0.82540	1.01290	0.85330	0.84400	1.01800	0.88270	0.95540	1.04250	0.91610	0.97680	0.96510	0.98860	0.82280	1.04660	0.95520	0.99680	1.02030	0.93000	0.99510	1.06550	0.78090	0.99420	0.98390	0.98770	0.86790	0.98380	0.94790	0.99650	1.01430	0.92750	0.97560	0.96690	0.93540	0.97360	0.95950	0.98030	0.97410
197=12:44:25	173562	298	0.97470	0.93120	1.01830	0.95820	1.01250	0.93060	1.11410	1.09940	1.13150	0.99100	0.96150	0.80640	1.03310	0.95840	0.86200	1.03320	0.98470	0.84090	1.00790	1.01290	0.83570	0.75120	1.03100	0.78030	0.99990	0.96550	0.93400	1.04120	0.89820	0.93910	1.03210	0.97280	0.90920	0.74780	0.97880	0.91100	0.99600	0.82690	0.85710	0.92590	0.74460	0.95570	1.02100	0.96080	0.88890	0.94400	0.79640	0.75340	1.04270	0.91970	0.91210	1.01470	0.90410	0.98530	1.07480	0.99650	0.94700	0.93150	0.95510	0.79620	0.96190	0.82590	0.81600	1.00330	0.89540	0.92820	1.00650	0.90960	0.96320	0.94070	0.96200	0.82820	1.01460	0.96410	1.01220	0.99080	0.85110	0.95990	1.03390	0.78290	0.96200	0.94280	0.99180	0.82750	0.99580	0.92780	1.00370	0.97930	0.90820	0.95500	0.95840	0.90710	0.94870	0.94510	0.96950	0.95310
198=12:59:06	174443	301	0.94560	0.92120	1.06250	1.01570	1.02010	0.93220	1.13730	1.15450	1.11800	0.99380	1.00150	0.82020	1.05160	0.97560	0.88570	1.01820	0.99200	0.84280	1.03760	1.00940	0.85390	0.75130	1.06450	0.77610	1.03740	0.98170	0.90780	1.01950	0.90500	0.97540	1.04330	0.99000	0.89340	0.79560	0.99020	0.95270	0.98260	0.81290	0.85030	0.94380	0.77740	0.94100	1.04270	0.97250	0.91680	0.92960	0.80950	0.76980	0.99930	0.92240	0.98750	1.05660	0.90400	0.97250	1.11150	1.02640	0.93760	0.95020	0.96260	0.79280	1.00920	0.85270	0.84310	1.00760	0.87180	0.95250	1.03140	0.90170	0.96560	0.96110	0.98550	0.82150	1.06130	0.95380	0.96260	0.98510	0.92490	0.99630	1.05340	0.76870	0.98150	0.98070	0.97100	0.85540	0.95580	0.93040	0.97680	1.00550	0.93320	0.95270	0.95540	0.93640	0.96850	0.95510	0.95590	0.98610
199=13:13:51	175327	301	0.97610	0.94560	1.07300	1.00270	1.03810	0.93660	1.19550	1.14970	1.13530	1.03560	0.99040	0.83450	1.05160	0.97820	0.87660	1.04420	0.98210	0.84830	1.02930	1.06250	0.85590	0.76230	1.07210	0.78220	1.02550	0.97410	0.95000	1.05670	0.93540	0.97350	1.07350	0.99660	0.90570	0.80920	0.98420	0.95850	0.99370	0.84120	0.86050	0.96690	0.75680	0.98340	1.04260	0.98420	0.90900	0.95880	0.81150	0.75890	1.03580	0.95200	0.97290	1.04590	0.91610	0.98900	1.15340	1.02340	0.97550	0.95330	0.95890	0.80120	1.00860	0.86550	0.84780	1.03630	0.87840	0.96840	1.03040	0.92790	0.96550	0.97800	0.97960	0.82460	1.04970	0.97500	1.00980	1.02660	0.91000	0.99790	1.06450	0.77820	1.01510	0.96880	1.00740	0.85880	0.98620	0.94800	1.01770	1.02120	0.92490	0.97280	0.97210	0.95550	0.96680	0.97260	0.96780	0.96170
200=13:28:36	176212	298	0.97690	0.92550	1.04020	0.99660	1.02830	0.92740	1.13050	1.13000	1.12020	1.00470	0.96750	0.81450	1.03570	0.97410	0.86870	1.02870	0.98780	0.84390	1.02060	1.02040	0.84690	0.75560	1.04770	0.78140	1.01400	0.97970	0.92900	1.03440	0.89870	0.96030	1.05450	0.97620	0.90200	0.77930	0.97690	0.94110	0.99150	0.81770	0.85080	0.94880	0.75780	0.95460	1.03220	0.98150	0.90030	0.94430	0.80100	0.76240	1.02360	0.92050	0.96240	1.04840	0.91370	0.98490	1.11120	1.01320	0.95120	0.93530	0.95520	0.78970	0.98850	0.85680	0.82930	1.00390	0.88810	0.95450	1.02130	0.90970	0.96520	0.95880	0.97670	0.82600	1.04320	0.97780	0.99300	0.99210	0.89030	0.98380	1.05360	0.77200	0.98080	0.96640	0.98800	0.84910	0.98050	0.92200	0.99600	1.00270	0.92200	0.95370	0.96480	0.93070	0.96230	0.94390	0.94900	0.96600
