# Supplementary material for: Computationally Driven, Quantitative Experiments Discover Genes Required for Mitochondrial Biogenesis
Source: PLoS Genet. 2009 Mar 20;5(3):e1000407. doi: 10.1371/journal.pgen.1000407 (PMC2648979; doi:10.1371/journal.pgen.1000407)
Supplement: Dataset S1 — Raw respiratory growth data. A zip file containing 48 tab-delimited text files containing the raw data from the Tecan GENios reader. Additionally, a readme text file and plate key is contained in the zip file. The plate key uses our internal reference id for each mutant (internal reference id is matched with common and systematic gene names in Table S2). Raw optical density measurements from Tecan GENios plate incubator and reader. Wells are numbered in increasing order from upper left to lower right and can be converted to our internal identifiers using the included key (complete plate key). Not all original plates were assayed for growth curves, and there are two replicates of plate 20. (1.82 MB ZIP) [file pgen.1000407.s012.zip › mitochondria_table_s7/p16_gly.txt]

[config file info]
last write=07:11:14_14:06:31
[Run_Parameters]
Instrument=Tecan_22
Ini_Names=Read_Reps,Delid,Save_Data_File,Start_Time_Now
barcode_drug_plate=201401
user=mcostanzo
Plate_Size=96
Plate_Type=GRE96ft.pdf
Samples_to_Run=6
Overlay_Size=48
Drug_Plate=none
Plate_Quarter=none
run_ID=none
run_plate_repeat=1
Read_Reps=200
Read_Modes=Absorbance
Read_Flor_Every=2
Max_Delta_OD=0.500000
Well_By_Row_Col=none
Reorder_Map=Order_Strings_Not,0
Tip_Vol=200
OD_to_Innoc=0.100,0.100,0.380,0.380,0.380,0.380,0.760,0.760,0.100,0.100,0.380,0.380,0.380,0.380,0.760,0.760,0.100,0.100,0.380,0.380,0.380,0.380,0.760,0.760,0.100,0.100,0.380,0.380,0.380,0.380,0.760,0.760,0.100,0.100,0.380,0.380,0.380,0.380,0.760,0.760,0.100,0.100,0.380,0.380,0.380,0.380,0.760,0.760
Absorption_Max=.3
OD_to_Save=0.100,0.100,0.380,0.380,0.380,0.380,0.760,0.760,0.100,0.100,0.380,0.380,0.380,0.380,0.760,0.760,0.100,0.100,0.380,0.380,0.380,0.380,0.760,0.760,0.100,0.100,0.380,0.380,0.380,0.380,0.760,0.760,0.100,0.100,0.380,0.380,0.380,0.380,0.760,0.760,0.100,0.100,0.380,0.380,0.380,0.380,0.760,0.760
OD_to_Dilute=0.100
Save_Sample_Vol=180
Save_Sample_Reps=2
Innoc_Vol=184,184,46,46,46,46,0,0,184,184,46,46,46,46,0,0,184,184,46,46,46,46,0,0,184,184,46,46,46,46,0,0,184,184,46,46,46,46,0,0,184,184,46,46,46,46,0,0
Dilute_Vol=23,23,23,23,23,23,23,23,23,23,23,23,23,23,23,23,23,23,23,23,23,23,23,23,23,23,23,23,23,23,23,23,23,23,23,23,23,23,23,23,23,23,23,23,23,23,23,23
Save_Vol=800,800,800,800,800,800,800,800,800,800,800,800,800,800,800,800,800,800,800,800,800,800,800,800,800,800,800,800,800,800,800,800,800,800,800,800,800,800,800,800,800,800,800,800,800,800,800,800
Reference_Vol=100,100,100,100,100,100,100,100,100,100,100,100,100,100,100,100,100,100,100,100,100,100,100,100,100,100,100,100,100,100,100,100,100,100,100,100,100,100,100,100,100,100,100,100,100,100,100,100,100,100,100,100,100,100,100,100,100,100,100,100,100,100,100,100,100,100,100,100,100,100,100,100,100,100,100,100,100,100,100,100,100,100,100,100,100,100,100,100,100,100,100,100,100,100,100,100
Read_to_Innoc=20,20,20,20,20,20,20,20,20,20,20,20,20,20,20,20,20,20,20,20,20,20,20,20,20,20,20,20,20,20,20,20,20,20,20,20,20,20,20,20,20,20,20,20,20,20,20,20
Read_to_Dilute=26,26,26,26,26,26,26,26,26,26,26,26,26,26,26,26,26,26,26,26,26,26,26,26,26,26,26,26,26,26,26,26,26,26,26,26,26,26,26,26,26,26,26,26,26,26,26,26
Read_to_Save=20,20,20,20,20,20,20,20,20,20,20,20,20,20,20,20,20,20,20,20,20,20,20,20,20,20,20,20,20,20,20,20,20,20,20,20,20,20,20,20,20,20,20,20,20,20,20,20
Innoc_Target_Map=1,2,3,4,5,6,7,8,9,10,11,12,13,14,15,16,17,18,19,20,21,22,23,24,25,26,27,28,29,30,31,32,33,34,35,36,37,38,39,40,41,42,43,44,45,46,47,48
Pipet_Trigger=OD_Save_Innoc
Pipet_Volume_Adj=Con_OD_Save
Delid=no
Pre_Init=yes
Talk_To_ProMax=no
Time_Out_Time=1050
Wait_While_Busy=yes
Idle_Time=2
Screen_Run_Type=pre_screen_3
Spect_Protocol=15m
Spec_Run_File=GG_PB_Voyage.pda
Spec_Assay_File=""
Save_Data_File=09_11_07_Mito_16_Gly_ps3_A_96_T_22.txt
Working_Dir=C%3A\\Users\\Growth_Data
Run_Control_Dir=C%3A\\Users\\Yeast_Run_Files
Tracking_Dir=""
Track_File=201401_data_track.txt
Save_Run_Data_Flag=yes
Set_Incubator_Temp=30.0
Base_Line_Flag=atstart_minimum
Pipet_Cycles_Before_Save=20
Time_Point_Save=wellmap
Innoc_Direction=down
Wells_In_Use=111111111111111111111111111111111111111111111111
Save_Sample_Map=111111001111110011111100111111001111110011111100
Sections_to_Run=0
Rows_per_Section=8
Start_Sections_Row=1
MultiProbe_Run_File=""
Multiprobe_Run_Dialogue=yes
Comments=no%20comment
Target_Temp=300
Temp_Control=On
Delta_Temp=10
ReadMode=Absorbance,Bottom
ExcitationFilter=485,
EmissionFilter=535,
MeasurementFilter=595
ReadsPerWellNumber=1,1
ShakeDuration=800,0
GainMode=Manual
PdfName=GRE96ft.pdf
Gain=50,50
Add_Drug_Map=1,1,1,1,1,1,1,1,1,1,1,1,1,1,1,1,1,1,1,1,1,1,1,1,1,1,1,1,1,1,1,1,1,1,1,1,1,1,1,1,1,1,1,1,1,1,1,1
Add_Drug_Vol=7,7,7,7,7,7,7,7,7,7,7,7,7,7,7,7,7,7,7,7,7,7,7,7,7,7,7,7,7,7,7,7,7,7,7,7,7,7,7,7,7,7,7,7,7,7,7,7
Innoc_Map=111011101110111011101110111011101110111011101110111011101110111011101110111011101110111011101110
Dilute_Map=111111111111111111111111111111111111111111111111111111111111111111111111111111111111111111111111
data_file_name=iS_1_48.txt
barcode=""
Hit_Call_Threshold=1.000000
Reference_Well=A01
WT_Ref_Well=0
Project_Name=YKO_Lib
Pipet_Gens_Point=5.00,10.00,15.00,20.00,5.00,10.00,15.00,20.00,5.00,10.00,15.00,20.00,5.00,10.00,15.00,20.00,5.00,10.00,15.00,20.00,5.00,10.00,15.00,20.00,5.00,10.00,15.00,20.00,5.00,10.00,15.00,20.00,5.00,10.00,15.00,20.00,5.00,10.00,15.00,20.00,5.00,10.00,15.00,20.00,5.00,10.00,15.00,20.00,
Shake_Divisor=1
data_handling=file_&_DB_&_auto_analysis
time_frm_freezer=-1.00
gens_frm_freezer=-1.00
Well_Vol=100
Parent_ID=""
Units=%
Quarter=A
media_name=mm
Save_Mode=one_to_one
Consolidate_Save_Map=1,2,3,4,5,6,7,8,9,10,11,12,13,14,15,16,17,18,19,20,21,22,23,24,25,26,27,28,29,30,31,32,33,34,35,36,37,38,39,40,41,42,43,44,45,46,47,48
Add_Drug_at_Start_Map=000000000000000000000000000000000000000000000000000
Add_Drug_Labware=add_drug_48
Max_Dynam_OD_Change=0.05
Reads_After_Pipet=1
Ref_Type=single_ref
Read_to_Add_Drug_at_Start=0
Send_Email_at_Pipet=no_email
config_DB_update_wells=yes
Strain_Name=""
Media=ypd
drug_vol=2.00
Drug_Name=""
Drug_Conc=2
Innoc_Conc=""
Strain_Plate=none
ShakeIntensity=High
ShakeMode=Orbital
NumberOfFlashes=1
PartOfPlate=0
MovePlateOutAfterMeasurement=0
IntegrationLagTime=0
IntegrationTime=100
DelayMoveFlashFluorescence=0
[Drug_Data]
Drug_Plate=none
Strain_Plate=none
Media=mm
Drug_Name=nd,nd,nd,nd,nd,nd,nd,nd,nd,nd,nd,nd,nd,nd,nd,nd,nd,nd,nd,nd,nd,nd,nd,nd,nd,nd,nd,nd,nd,nd,nd,nd,nd,nd,nd,nd,nd,nd,nd,nd,nd,nd,nd,nd,nd,nd,nd,nd,nd,nd,nd,nd,nd,nd,nd,nd,nd,nd,nd,nd,nd,nd,nd,nd,nd,nd,nd,nd,nd,nd,nd,nd,nd,nd,nd,nd,nd,nd,nd,nd,nd,nd,nd,nd,nd,nd,nd,nd,nd,nd,nd,nd,nd,nd,nd,nd
Strain_Name=ud
Drug_Conc=""
Innoc_Conc=0.06250,0.06250,0.06250,0.06250,0.06250,0.06250,0.06250,0.06250,0.06250,0.06250,0.06250,0.06250,0.06250,0.06250,0.06250,0.06250,0.06250,0.06250,0.06250,0.06250,0.06250,0.06250,0.06250,0.06250,0.06250,0.06250,0.06250,0.06250,0.06250,0.06250,0.06250,0.06250,0.06250,0.06250,0.06250,0.06250,0.06250,0.06250,0.06250,0.06250,0.06250,0.06250,0.06250,0.06250,0.06250,0.06250,0.06250,0.06250,0.06250,0.06250,0.06250,0.06250,0.06250,0.06250,0.06250,0.06250,0.06250,0.06250,0.06250,0.06250,0.06250,0.06250,0.06250,0.06250,0.06250,0.06250,0.06250,0.06250,0.06250,0.06250,0.06250,0.06250,0.06250,0.06250,0.06250,0.06250,0.06250,0.06250,0.06250,0.06250,0.06250,0.06250,0.06250,0.06250,0.06250,0.06250,0.06250,0.06250,0.06250,0.06250,0.06250,0.06250,0.06250,0.06250,0.06250,0.06250
Run_ID=none
Plate_Quarter=A
Units=%,%,%,%,%,%,%,%,%,%,%,%,%,%,%,%,%,%,%,%,%,%,%,%,%,%,%,%,%,%,%,%,%,%,%,%,%,%,%,%,%,%,%,%,%,%,%,%,%,%,%,%,%,%,%,%,%,%,%,%,%,%,%,%,%,%,%,%,%,%,%,%,%,%,%,%,%,%,%,%,%,%,%,%,%,%,%,%,%,%,%,%,%,%,%,%
Parent_ID=""
Project_Name=YKO_Lib
Strain_Backgrnd=0,0,0,0,0,0,0,0,0,0,0,0,0,0,0,0,0,0,0,0,0,0,0,0,0,0,0,0,0,0,0,0,0,0,0,0,0,0,0,0,0,0,0,0,0,0,0,0,0,0,0,0,0,0,0,0,0,0,0,0,0,0,0,0,0,0,0,0,0,0,0,0,0,0,0,0,0,0,0,0,0,0,0,0,0,0,0,0,0,0,0,0,0,0,0,0
Well_Vol=100,100,100,100,100,100,100,100,100,100,100,100,100,100,100,100,100,100,100,100,100,100,100,100,100,100,100,100,100,100,100,100,100,100,100,100,100,100,100,100,100,100,100,100,100,100,100,100,100,100,100,100,100,100,100,100,100,100,100,100,100,100,100,100,100,100,100,100,100,100,100,100,100,100,100,100,100,100,100,100,100,100,100,100,100,100,100,100,100,100,100,100,100,100,100,100
time_frm_freezer=-1.00
gens_frm_freezer=-1.00
user=mcostanzo
Strain_Pool=ud,ud,ud,ud,ud,ud,ud,ud,ud,ud,ud,ud,ud,ud,ud,ud,ud,ud,ud,ud,ud,ud,ud,ud,ud,ud,ud,ud,ud,ud,ud,ud,ud,ud,ud,ud,ud,ud,ud,ud,ud,ud,ud,ud,ud,ud,ud,ud,ud,ud,ud,ud,ud,ud,ud,ud,ud,ud,ud,ud,ud,ud,ud,ud,ud,ud,ud,ud,ud,ud,ud,ud,ud,ud,ud,ud,ud,ud,ud,ud,ud,ud,ud,ud,ud,ud,ud,ud,ud,ud,ud,ud,ud,ud,ud,ud
Well_Alias=A01,A02,A03,A04,A05,A06,A07,A08,A09,A10,A11,A12,B01,B02,B03,B04,B05,B06,B07,B08,B09,B10,B11,B12,C01,C02,C03,C04,C05,C06,C07,C08,C09,C10,C11,C12,D01,D02,D03,D04,D05,D06,D07,D08,D09,D10,D11,D12,E01,E02,E03,E04,E05,E06,E07,E08,E09,E10,E11,E12,F01,F02,F03,F04,F05,F06,F07,F08,F09,F10,F11,F12,G01,G02,G03,G04,G05,G06,G07,G08,G09,G10,G11,G12,H01,H02,H03,H04,H05,H06,H07,H08,H09,H10,H11,H12
Well_Pos=1,2,3,4,5,6,7,8,9,10,11,12,13,14,15,16,17,18,19,20,21,22,23,24,25,26,27,28,29,30,31,32,33,34,35,36,37,38,39,40,41,42,43,44,45,46,47,48,49,50,51,52,53,54,55,56,57,58,59,60,61,62,63,64,65,66,67,68,69,70,71,72,73,74,75,76,77,78,79,80,81,82,83,84,85,86,87,88,89,90,91,92,93,94,95,96
position=A01,A02,A03,A04,A05,A06,A07,A08,A09,A10,A11,A12,B01,B02,B03,B04,B05,B06,B07,B08,B09,B10,B11,B12,C01,C02,C03,C04,C05,C06,C07,C08,C09,C10,C11,C12,D01,D02,D03,D04,D05,D06,D07,D08,D09,D10,D11,D12,E01,E02,E03,E04,E05,E06,E07,E08,E09,E10,E11,E12,F01,F02,F03,F04,F05,F06,F07,F08,F09,F10,F11,F12,G01,G02,G03,G04,G05,G06,G07,G08,G09,G10,G11,G12,H01,H02,H03,H04,H05,H06,H07,H08,H09,H10,H11,H12
[Runtime_State]
Instrument=Tecan_22
Start_Time_Now=3.2774743355E+9
Reads_Completed=200
Innoc_Direction=down
Wells_In_Use=111111111111111111111111111111111111111111111111111111111111111111111111111111111111111111111111
Innoc_Map=111111111111111111111111111111111111111111111111111111111111111111111111111111111111000000000000
Dilute_Map=111111111111111111111111111111111111111111111111111111111111111111111111111111111111111111111111
Save_Sample_Map=000000000000000000000000000000000000000000000000010000000100000001000000010000000100000001000000
Current_OD=0.256,0.360,0.330,0.314,0.372,0.347,0.323,0.363,0.371,0.333,0.375,0.117,0.367,0.384,0.368,0.369,0.381,0.362,0.363,0.366,0.395,0.371,0.358,0.168,0.387,0.421,0.384,0.398,0.387,0.365,0.386,0.396,0.430,0.357,0.394,0.157,0.349,0.358,0.361,0.399,0.388,0.386,0.365,0.378,0.414,0.278,0.303,0.168,0.442,0.392,0.377,0.394,0.423,0.386,0.357,0.398,0.419,0.377,0.377,0.090,0.432,0.386,0.370,0.365,0.361,0.392,0.384,0.387,0.414,0.382,0.393,0.123,0.435,0.432,0.387,0.379,0.375,0.392,0.382,0.375,0.366,0.375,0.381,0.350,0.382,0.388,0.368,0.365,0.395,0.361,0.359,0.353,0.370,0.345,0.329,0.345
Bckgrnd_OD=0.094,0.109,0.093,0.080,0.086,0.083,0.081,0.086,0.095,0.087,0.087,0.074,0.090,0.084,0.079,0.084,0.080,0.081,0.084,0.080,0.080,0.082,0.080,0.081,0.091,0.084,0.078,0.082,0.082,0.083,0.079,0.078,0.079,0.078,0.081,0.074,0.091,0.079,0.079,0.081,0.080,0.079,0.080,0.080,0.083,0.083,0.085,0.079,0.090,0.080,0.080,0.080,0.078,0.081,0.079,0.080,0.078,0.083,0.087,0.076,0.092,0.083,0.080,0.085,0.080,0.082,0.081,0.087,0.083,0.083,0.089,0.084,0.087,0.081,0.083,0.084,0.087,0.083,0.083,0.080,0.085,0.082,0.090,0.081,0.092,0.084,0.083,0.083,0.084,0.080,0.081,0.079,0.101,0.083,0.090,0.096
Mapped=110000001100000011000000110000001100000011000000111111111111111111111111111111111111111111111111
Pipet_Completed=000000000000000000000000000000000000000000000000000000000000000000000000000000000000000000000000
Innoc_Completed=0,0,0,0,0,0,0,0,0,0,0,0,0,0,0,0,0,0,0,0,0,0,0,0,0,0,0,0,0,0,0,0,0,0,0,0,0,0,0,0,0,0,0,0,0,0,0,0,0,0,0,0,0,0,0,0,0,0,0,0,0,0,0,0,0,0,0,0,0,0,0,0,0,0,0,0,0,0,0,0,0,0,0,0,0,0,0,0,0,0,0,0,0,0,0,0
Save_Completed=0,0,0,0,0,0,0,0,0,0,0,0,0,0,0,0,0,0,0,0,0,0,0,0,0,0,0,0,0,0,0,0,0,0,0,0,0,0,0,0,0,0,0,0,0,0,0,0,0,0,0,0,0,0,0,0,0,0,0,0,0,0,0,0,0,0,0,0,0,0,0,0,0,0,0,0,0,0,0,0,0,0,0,0,0,0,0,0,0,0,0,0,0,0,0,0
Pipeted_At=0,0,0,0,0,0,0,0,0,0,0,0,0,0,0,0,0,0,0,0,0,0,0,0,0,0,0,0,0,0,0,0,0,0,0,0,0,0,0,0,0,0,0,0,0,0,0,0,0,0,0,0,0,0,0,0,0,0,0,0,0,0,0,0,0,0,0,0,0,0,0,0,0,0,0,0,0,0,0,0,0,0,0,0,0,0,0,0,0,0,0,0,0,0,0,0
Pipeted_OD=0,0,0,0,0,0,0,0,0,0,0,0,0,0,0,0,0,0,0,0,0,0,0,0,0,0,0,0,0,0,0,0,0,0,0,0,0,0,0,0,0,0,0,0,0,0,0,0,0,0,0,0,0,0,0,0,0,0,0,0,0,0,0,0,0,0,0,0,0,0,0,0,0,0,0,0,0,0,0,0,0,0,0,0,0,0,0,0,0,0,0,0,0,0,0,0
Dilutes_Completed=0,0,0,0,0,0,0,0,0,0,0,0,0,0,0,0,0,0,0,0,0,0,0,0,0,0,0,0,0,0,0,0,0,0,0,0,0,0,0,0,0,0,0,0,0,0,0,0,0,0,0,0,0,0,0,0,0,0,0,0,0,0,0,0,0,0,0,0,0,0,0,0,0,0,0,0,0,0,0,0,0,0,0,0,0,0,0,0,0,0,0,0,0,0,0,0
Time_At_Innoc=0,0,0,0,0,0,0,0,0,0,0,0,0,0,0,0,0,0,0,0,0,0,0,0,0,0,0,0,0,0,0,0,0,0,0,0,0,0,0,0,0,0,0,0,0,0,0,0,0,0,0,0,0,0,0,0,0,0,0,0,0,0,0,0,0,0,0,0,0,0,0,0,0,0,0,0,0,0,0,0,0,0,0,0,0,0,0,0,0,0,0,0,0,0,0,0
Time_At_Save=0,0,0,0,0,0,0,0,0,0,0,0,0,0,0,0,0,0,0,0,0,0,0,0,0,0,0,0,0,0,0,0,0,0,0,0,0,0,0,0,0,0,0,0,0,0,0,0,0,0,0,0,0,0,0,0,0,0,0,0,0,0,0,0,0,0,0,0,0,0,0,0,0,0,0,0,0,0,0,0,0,0,0,0,0,0,0,0,0,0,0,0,0,0,0,0
Time_At_Dilute=0,0,0,0,0,0,0,0,0,0,0,0,0,0,0,0,0,0,0,0,0,0,0,0,0,0,0,0,0,0,0,0,0,0,0,0,0,0,0,0,0,0,0,0,0,0,0,0,0,0,0,0,0,0,0,0,0,0,0,0,0,0,0,0,0,0,0,0,0,0,0,0,0,0,0,0,0,0,0,0,0,0,0,0,0,0,0,0,0,0,0,0,0,0,0,0
Previous_OD=0.256,0.360,0.330,0.314,0.372,0.347,0.323,0.363,0.371,0.333,0.375,0.117,0.367,0.384,0.368,0.369,0.381,0.362,0.363,0.366,0.395,0.371,0.358,0.168,0.387,0.421,0.384,0.398,0.387,0.365,0.386,0.396,0.430,0.357,0.394,0.157,0.349,0.358,0.361,0.399,0.388,0.386,0.365,0.378,0.414,0.278,0.303,0.168,0.442,0.392,0.377,0.394,0.423,0.386,0.357,0.398,0.419,0.377,0.377,0.090,0.432,0.386,0.370,0.365,0.361,0.392,0.384,0.387,0.414,0.382,0.393,0.123,0.435,0.432,0.387,0.379,0.375,0.392,0.382,0.375,0.366,0.375,0.381,0.350,0.382,0.388,0.368,0.365,0.395,0.361,0.359,0.353,0.370,0.345,0.329,0.345
Prev_Delta_OD=0.001,0.011,0.006,0.004,0.004,0.000,0.005,0.004,0.008,0.008,0.007,0.001,0.002,0.004,0.003,0.003,0.003,0.002,0.004,0.005,0.005,0.008,0.006,0.009,0.000,0.003,0.004,0.008,0.016,0.008,0.001,0.003,0.010,0.012,0.008,0.006,0.014,0.010,0.006,0.006,0.005,0.007,0.007,0.010,0.004,0.004,0.001,0.010,0.009,0.006,0.007,0.001,0.000,0.006,0.019,0.009,0.006,0.009,0.010,0.002,0.006,0.001,0.007,0.007,0.003,0.010,0.010,0.008,0.000,0.007,0.008,0.005,0.014,0.002,0.000,0.015,0.014,0.004,0.006,0.011,0.017,0.011,0.010,0.016,0.007,0.019,0.000,0.001,0.011,0.010,0.001,0.003,0.009,0.010,0.000,0.008
Delta_From_Ref=0.000,-0.516,-5.724,1.967,-7.839,-5.716,-2.993,-8.492,-0.479,-0.109,-10.037,26.721,-9.981,-10.056,-3.520,-7.001,0.147,0.172,-7.354,-4.479,-6.537,-4.610,-5.253,21.445,-0.001,0.125,-2.973,-9.413,-9.532,-6.864,-7.239,-8.923,0.168,0.195,-9.963,23.818,-10.388,-5.359,-2.757,-7.172,0.190,0.216,-6.132,-7.847,-11.261,6.505,5.145,21.626,0.000,0.000,0.000,0.000,0.000,0.000,0.000,0.000,0.000,0.000,0.000,0.000,0.000,0.000,0.000,0.000,0.000,0.000,0.000,0.000,0.000,0.000,0.000,0.000,0.000,0.000,0.000,0.000,0.000,0.000,0.000,0.000,0.000,0.000,0.000,0.000,0.000,0.000,0.000,0.000,0.000,0.000,0.000,0.000,0.000,0.000,0.000,0.000
Sig_OD_Delta=0,0,0,1,0,0,0,0,0,0,0,1,0,0,0,0,0,0,0,0,0,0,0,1,0,0,0,0,0,0,0,0,0,0,0,1,0,0,0,0,0,0,0,0,0,1,1,1,0,0,0,0,0,0,0,0,0,0,0,0,0,0,0,0,0,0,0,0,0,0,0,0,0,0,0,0,0,0,0,0,0,0,0,0,0,0,0,0,0,0,0,0,0,0,0,0
Add_Drug_at_Start_Map=000000000000000000000000000000000000000000000000000000000000000000000000000000000000000000000000
[Analysis]
Drug_ID=A1,A2,A3,A4,A5,A6,B1,B2,B3,B4,B5,B6,C1,C2,C3,C4,C5,C6,D1,D2,D3,D4,D5,D6,E1,E2,E3,E4,E5,E6,F1,F2,F3,F4,F5,F6,G1,G2,G3,G4,G5,G6,H1,H2,H3,H4,H5,H6
Decision=no_inh,no_inh,no_inh,no_inh,no_inh,no_inh,no_inh,no_inh,no_inh,no_inh,no_inh,no_inh,no_inh,no_inh,ps2_1_1,no_inh,no_inh,no_inh,no_inh,no_inh,no_inh,no_inh,no_inh,no_inh,ps2_1_1,no_inh,no_inh,no_inh,no_inh,no_inh,no_inh,no_inh,no_inh,no_inh,no_inh,no_inh,no_inh,no_inh,no_inh,no_inh,no_inh,no_inh,no_inh,no_inh,no_inh,no_inh,no_inh,no_inh,no_inh,no_inh,no_inh,no_inh,no_inh,ps2_2_1,no_inh,no_inh,no_inh,no_inh,no_inh,ps2_1_1,no_inh,no_inh,no_inh,no_inh,no_inh,ps2_2_1,no_inh,no_inh,no_inh,no_inh,ps2_1_1,ps2_1_1,no_inh,no_inh,no_inh,no_inh,no_inh,ps2_2_1,no_inh,no_inh,no_inh,no_inh,no_inh,ps2_1_1,no_inh,no_inh,no_inh,no_inh,no_inh,no_inh,no_inh,no_inh,no_inh,no_inh,no_inh,no_inh
Plot_Min=0.100,0.100,0.100,0.100,0.100,0.100,0.100,0.100,0.100,0.100,0.100,0.100,0.100,0.100,0.100,0.100,0.100,0.100,0.100,0.100,0.100,0.100,0.100,0.100,0.100,0.100,0.100,0.100,0.100,0.100,0.100,0.100,0.100,0.100,0.100,0.100,0.100,0.100,0.100,0.100,0.100,0.100,0.100,0.100,0.100,0.100,0.100,0.100
Plot_Max=1.500,1.500,1.500,1.500,1.500,1.500,1.500,1.500,1.500,1.500,1.500,1.500,1.500,1.500,1.500,1.500,1.500,1.500,1.500,1.500,1.500,1.500,1.500,1.500,1.500,1.500,1.500,1.500,1.500,1.500,1.500,1.500,1.500,1.500,1.500,1.500,1.500,1.500,1.500,1.500,1.500,1.500,1.500,1.500,1.500,1.500,1.500,1.500
G_Plot_Min=0.1
G_Plot_Delta=0.7
Plot_On_Off=0
OD_Gen_Pt=0.460
Gens_to_OD_Pt=5.000
Avg_G=5.566,9.587,10.081,11.858,10.942,9.709,8.900,9.765,10.749,10.088,9.675,9.902,6.571,9.928,10.579,9.417,8.099,8.813,5.875,8.081,11.130,8.754,9.571,9.454,9.074,9.323,8.964,10.470,9.984,10.049,8.704,9.947,9.472,9.262,10.299,8.689,9.633,10.189,10.039,8.219,7.872,9.749,7.547,8.724,11.027,10.013,9.234,8.538,10.645,9.647,11.000,9.831,9.872,24.310,10.212,9.700,10.250,10.288,10.650,17.470,10.222,9.033,10.126,8.924,10.008,17.157,10.282,10.048,10.157,12.167,11.485,17.143,8.665,9.405,10.269,8.626,10.137,32.676,10.090,8.606,10.200,9.861,10.072,25.891,10.500,10.894,8.935,9.837,10.428,10.128,11.240,9.641,10.462,9.423,11.805,9.725
Max_Slope=9.226,13.045,4.836,5.309,9.434,12.694,8.183,6.318,12.929,10.215,11.219,10.133,6.834,10.750,11.963,11.492,9.455,12.735,5.576,11.555,13.294,10.073,9.693,8.699,9.225,11.789,11.642,11.294,8.234,9.122,9.285,9.862,10.888,11.029,11.138,9.159,8.051,10.394,11.446,10.013,10.763,10.533,9.822,9.594,12.735,10.958,9.978,11.602,5.454,10.940,4.526,4.585,12.146,7.923,9.559,11.264,10.791,9.804,9.455,6.580,10.874,10.655,8.844,10.291,10.289,20.623,10.306,9.557,10.025,8.910,13.315,11.555,10.562,9.508,7.566,10.256,8.762,16.396,11.219,9.382,9.780,9.627,9.296,7.042,10.902,9.862,9.090,9.097,9.483,8.291,10.752,10.394,11.519,9.682,11.634,6.628
Fit_Model=all
Fit_Const_OD_Base=0.085
Fit_Const_N0=0.01500
Fit_Const_T0=0.000
G_Fit_Min=0.100
G_Fit_Delta=0.400
Fit_On_Off=0.000,0.000,0.000,0.000,0.000,0.000,0.000,0.000,0.000,0.000,0.000,0.000,0.000,0.000,0.000,0.000,0.000,0.000,0.000,0.000,0.000,0.000,0.000,0.000,0.000,0.000,0.000,0.000,0.000,0.000,0.000,0.000,0.000,0.000,0.000,0.000,0.000,0.000,0.000,0.000,0.000,0.000,0.000,0.000,0.000,0.000,0.000,0.000,0.000,0.000,0.000,0.000,0.000,0.000,0.000,0.000,0.000,0.000,0.000,0.000,0.000,0.000,0.000,0.000,0.000,0.000,0.000,0.000,0.000,0.000,0.000,0.000,0.000,0.000,0.000,0.000,0.000,0.000,0.000,0.000,0.000,0.000,0.000,0.000,0.000,0.000,0.000,0.000,0.000,0.000,0.000,0.000,0.000,0.000,0.000,0.000
Fit_Min=0.044,0.059,0.043,0.030,0.036,0.033,0.040,0.034,0.029,0.034,0.030,0.031,0.041,0.034,0.028,0.032,0.032,0.033,0.041,0.029,0.029,0.031,0.030,0.029,0.040,0.030,0.030,0.030,0.027,0.031,0.042,0.033,0.030,0.035,0.030,0.032,0.037,0.031,0.033,0.034,0.037,0.033,0.042,0.034,0.033,0.033,0.034,0.030,0.000,0.000,0.000,0.000,0.000,0.000,0.000,0.000,0.000,0.000,0.000,0.000,0.000,0.000,0.000,0.000,0.000,0.000,0.000,0.000,0.000,0.000,0.000,0.000,0.000,0.000,0.000,0.000,0.000,0.000,0.000,0.000,0.000,0.000,0.000,0.000,0.000,0.000,0.000,0.000,0.000,0.000,0.000,0.000,0.000,0.000,0.000,0.000
Fit_Delta=0.121,0.112,0.066,0.101,0.111,0.103,0.124,0.098,0.090,0.119,0.121,0.138,0.154,0.142,0.121,0.132,0.125,0.126,0.143,0.107,0.102,0.141,0.128,0.140,0.149,0.129,0.137,0.123,0.127,0.134,0.165,0.130,0.092,0.129,0.120,0.128,0.184,0.146,0.140,0.133,0.132,0.136,0.125,0.145,0.132,0.097,0.136,0.106,0.082,0.116,0.092,0.078,0.088,0.033,0.111,0.107,0.120,0.097,0.118,0.068,0.125,0.130,0.144,0.104,0.140,0.048,0.122,0.137,0.136,0.102,0.088,0.073,0.111,0.138,0.108,0.149,0.163,0.009,0.126,0.140,0.133,0.144,0.108,0.022,0.132,0.104,0.131,0.137,0.139,0.113,0.110,0.116,0.099,0.094,0.075,0.142
Fit_Offset=0.087,0.122,0.119,0.094,0.082,0.081,0.086,0.092,0.080,0.092,0.081,0.079,0.087,0.080,0.078,0.078,0.078,0.080,0.087,0.079,0.075,0.080,0.077,0.075,0.088,0.074,0.077,0.075,0.078,0.078,0.088,0.076,0.080,0.081,0.080,0.080,0.083,0.079,0.080,0.080,0.084,0.081,0.088,0.080,0.078,0.084,0.081,0.081,0.082,0.088,0.113,0.096,0.089,0.081,0.080,0.080,0.082,0.083,0.081,0.087,0.078,0.078,0.078,0.080,0.078,0.077,0.077,0.077,0.078,0.071,0.084,0.103,0.078,0.078,0.076,0.079,0.081,0.082,0.078,0.084,0.081,0.080,0.084,0.076,0.078,0.080,0.082,0.080,0.087,0.082,0.082,0.080,0.099,0.083,0.088,0.087
Fit_N0=0.008,0.004,0.000,0.010,0.007,0.004,0.007,0.002,0.005,0.004,0.006,0.008,0.005,0.005,0.006,0.009,0.007,0.006,0.008,0.004,0.007,0.007,0.008,0.009,0.007,0.009,0.005,0.008,0.005,0.008,0.005,0.009,0.005,0.002,0.004,0.006,0.010,0.007,0.005,0.006,0.004,0.005,0.005,0.002,0.006,0.003,0.009,0.003,0.011,0.005,0.001,0.003,0.005,0.000,0.005,0.004,0.004,0.003,0.006,0.000,0.005,0.006,0.004,0.004,0.004,0.000,0.006,0.003,0.004,0.020,0.006,0.000,0.005,0.004,0.005,0.004,0.007,0.000,0.004,0.005,0.004,0.009,0.006,0.013,0.006,0.004,0.006,0.005,0.006,0.005,0.004,0.006,0.005,0.008,0.003,0.006
Fit_T0=1.176,3.244,12.828,8.163,1.661,0.808,2.846,0.153,4.335,3.752,4.276,5.221,-0.080,1.637,5.347,4.024,3.580,3.212,3.373,3.939,4.126,5.012,4.662,5.095,1.454,3.208,1.702,3.526,3.841,3.746,1.410,1.977,4.396,-3.722,3.627,3.289,2.217,2.132,1.568,2.244,0.085,2.017,0.868,-4.507,0.499,-0.626,4.360,0.851,0.531,1.981,5.652,4.177,1.337,6.220,0.782,4.300,4.109,4.327,3.534,-54.264,2.137,3.822,1.541,4.161,0.437,-35.151,2.714,-1.745,0.680,5.495,6.407,6.109,3.363,1.404,4.069,0.084,2.014,6.021,1.186,1.444,0.805,3.917,2.051,0.096,1.674,4.243,2.119,1.810,2.585,4.018,3.830,3.905,3.071,4.983,1.065,-3.836
Fit_G=4.023,2.450,-1.685,4.124,3.545,3.202,3.016,2.849,3.231,2.794,3.291,3.750,3.311,3.193,3.488,3.502,3.302,3.268,3.184,3.001,3.634,3.467,3.610,3.651,3.212,3.687,3.347,3.588,3.005,3.460,3.123,4.003,3.134,3.599,2.878,3.195,3.587,3.546,3.158,3.224,3.458,3.080,3.126,3.658,3.501,3.059,3.227,2.914,5.154,2.955,1.379,1.899,2.681,1.807,3.171,2.798,2.750,2.639,3.142,10.180,3.179,3.038,2.974,2.792,3.228,7.880,3.351,3.387,3.135,6.535,3.848,1.370,3.284,3.175,3.194,3.304,3.311,0.757,3.150,3.224,3.135,3.322,3.107,5.497,3.337,2.981,3.240,3.078,3.137,2.963,2.860,3.183,2.886,2.665,2.614,4.493
Fit_Error=0.000,0.000,0.000,0.000,0.000,0.000,0.000,0.000,0.000,0.000,0.000,0.000,0.000,0.000,0.000,0.000,0.000,0.000,0.000,0.000,0.000,0.000,0.000,0.000,0.000,0.000,0.000,0.000,0.000,0.000,0.000,0.000,0.000,0.000,0.000,0.000,0.000,0.000,0.000,0.000,0.000,0.000,0.000,0.000,0.000,0.000,0.000,0.000,0.000,0.000,0.000,0.000,0.000,0.000,0.000,0.000,0.000,0.000,0.000,0.000,0.000,0.000,0.000,0.000,0.000,0.000,0.000,0.000,0.000,0.000,0.000,0.000,0.000,0.000,0.000,0.000,0.000,0.000,0.000,0.000,0.000,0.000,0.000,0.000,0.000,0.000,0.000,0.000,0.000,0.000,0.000,0.000,0.000,0.000,0.000,0.000
Fit_CV=0.000,0.000,0.000,0.000,0.000,0.000,0.000,0.000,0.000,0.000,0.000,0.000,0.000,0.000,0.000,0.000,0.000,0.000,0.000,0.000,0.000,0.000,0.000,0.000,0.000,0.000,0.000,0.000,0.000,0.000,0.000,0.000,0.000,0.000,0.000,0.000,0.000,0.000,0.000,0.000,0.000,0.000,0.000,0.000,0.000,0.000,0.000,0.000,0.000,0.000,0.000,0.000,0.000,0.000,0.000,0.000,0.000,0.000,0.000,0.000,0.000,0.000,0.000,0.000,0.000,0.000,0.000,0.000,0.000,0.000,0.000,0.000,0.000,0.000,0.000,0.000,0.000,0.000,0.000,0.000,0.000,0.000,0.000,0.000,0.000,0.000,0.000,0.000,0.000,0.000,0.000,0.000,0.000,0.000,0.000,0.000
Time_to_20_Gens=0,0,0,0,0,0,0,0,0,0,0,0,0,0,0,0,0,0,0,0,0,0,0,0,0,0,0,0,0,0,0,0,0,0,0,0,0,0,0,0,0,0,0,0,0,0,0,0
Time_to_each_5_Gens=0,0,0,0,0,0,0,0,0,0,0,0,0,0,0,0,0,0,0,0,0,0,0,0,0,0,0,0,0,0,0,0,0,0,0,0,0,0,0,0,0,0,0,0,0,0,0,0
Time_to_each_n_Gens=20.180,40.515,41.738,48.704,47.948,41.507,38.636,43.402,47.355,44.225,43.188,43.160,29.117,45.751,47.328,42.716,36.452,38.603,25.083,35.316,48.555,39.745,43.044,42.518,42.503,42.107,39.895,47.250,46.396,45.056,40.329,44.441,41.801,40.462,44.970,39.212,44.712,47.587,44.852,36.611,34.787,43.882,33.324,39.231,48.345,43.740,41.705,37.397,44.344,41.975,47.838,41.241,43.491,48.526,44.513,42.639,46.374,45.383,46.399,48.698,45.868,40.956,47.433,39.020,45.241,47.927,45.139,44.776,46.705,47.150,46.143,48.088,37.939,42.734,47.602,38.287,44.857,32.040,45.239,38.434,46.825,43.982,45.118,48.049,46.606,48.420,39.222,43.680,46.166,43.848,48.902,41.760,45.191,40.374,48.948,40.930
Min_Pt_OD=0,0,0,0,0,0,0,0,0,0,0,0,0,0,0,0,0,0,0,0,0,0,0,0,0,0,0,0,0,0,0,0,0,0,0,0,0,0,0,0,0,0,0,0,0,0,0,0
Min_Pt_t=0,0,0,0,0,0,0,0,0,0,0,0,0,0,0,0,0,0,0,0,0,0,0,0,0,0,0,0,0,0,0,0,0,0,0,0,0,0,0,0,0,0,0,0,0,0,0,0
TO_OD=0,0,0,0,0,0,0,0,0,0,0,0,0,0,0,0,0,0,0,0,0,0,0,0,0,0,0,0,0,0,0,0,0,0,0,0,0,0,0,0,0,0,0,0,0,0,0,0
Ref_ID=A01
Multi_Refs=single_ref
test=A01,A02,A03,A04,A05,A06,A07,A08,A09,A10,A11,A12,B01,B02,B03,B04,B05,B06,B07,B08,B09,B10,B11,B12,C01,C02,C03,C04,C05,C06,C07,C08,C09,C10,C11,C12,D01,D02,D03,D04,D05,D06,D07,D08,D09,D10,D11,D12,E01,E02,E03,E04,E05,E06,E07,E08,E09,E10,E11,E12,F01,F02,F03,F04,F05,F06,F07,F08,F09,F10,F11,F12,G01,G02,G03,G04,G05,G06,G07,G08,G09,G10,G11,G12,H01,H02,H03,H04,H05,H06,H07,H08,H09,H10,H11,H12
Start_Time_Now=3.2774743356E+9
Start_Date="11/9/2007+12:32 PM"
pv_to_plate_order=no
gen_time_cutoff=0.000
Drug_Name=nd?:;-ud+0,nd?:;-ud+0,nd?:;-ud+0,nd?:;-ud+0,nd?:;-ud+0,nd?:;-ud+0,nd?:;-ud+0,nd?:;-ud+0,nd?:;-ud+0,nd?:;-ud+0,nd?:;-ud+0,nd?:;-ud+0,nd?:;-ud+0,nd?:;-ud+0,nd?:;-ud+0,nd?:;-ud+0,nd?:;-ud+0,nd?:;-ud+0,nd?:;-ud+0,nd?:;-ud+0,nd?:;-ud+0,nd?:;-ud+0,nd?:;-ud+0,nd?:;-ud+0,nd?:;-ud+0,nd?:;-ud+0,nd?:;-ud+0,nd?:;-ud+0,nd?:;-ud+0,nd?:;-ud+0,nd?:;-ud+0,nd?:;-ud+0,nd?:;-ud+0,nd?:;-ud+0,nd?:;-ud+0,nd?:;-ud+0,nd?:;-ud+0,nd?:;-ud+0,nd?:;-ud+0,nd?:;-ud+0,nd?:;-ud+0,nd?:;-ud+0,nd?:;-ud+0,nd?:;-ud+0,nd?:;-ud+0,nd?:;-ud+0,nd?:;-ud+0,nd?:;-ud+0,nd?:;-ud+0,nd?:;-ud+0,nd?:;-ud+0,nd?:;-ud+0,nd?:;-ud+0,nd?:;-ud+0,nd?:;-ud+0,nd?:;-ud+0,nd?:;-ud+0,nd?:;-ud+0,nd?:;-ud+0,nd?:;-ud+0,nd?:;-ud+0,nd?:;-ud+0,nd?:;-ud+0,nd?:;-ud+0,nd?:;-ud+0,nd?:;-ud+0,nd?:;-ud+0,nd?:;-ud+0,nd?:;-ud+0,nd?:;-ud+0,nd?:;-ud+0,nd?:;-ud+0,nd?:;-ud+0,nd?:;-ud+0,nd?:;-ud+0,nd?:;-ud+0,nd?:;-ud+0,nd?:;-ud+0,nd?:;-ud+0,nd?:;-ud+0,nd?:;-ud+0,nd?:;-ud+0,nd?:;-ud+0,nd?:;-ud+0,nd?:;-ud+0,nd?:;-ud+0,nd?:;-ud+0,nd?:;-ud+0,nd?:;-ud+0,nd?:;-ud+0,nd?:;-ud+0,nd?:;-ud+0,nd?:;-ud+0,nd?:;-ud+0,nd?:;-ud+0,nd?:;-ud+0
Drug_Well_Pos=A01,A02,A03,A04,A05,A06,B01,B02,B03,B04,B05,B06,C01,C02,C03,C04,C05,C06,D01,D02,D03,D04,D05,D06,E01,E02,E03,E04,E05,E06,F01,F02,F03,F04,F05,F06,G01,G02,G03,G04,G05,G06,H01,H02,H03,H04,H05,H06,A07,A08,A09,A10,A11,A12,B07,B08,B09,B10,B11,B12,C07,C08,C09,C10,C11,C12,D07,D08,D09,D10,D11,D12,E07,E08,E09,E10,E11,E12,F07,F08,F09,F10,F11,F12,G07,G08,G09,G10,G11,G12,H07,H08,H09,H10,H11,H12
Avg_G_tcut=5.566,9.587,10.081,11.858,10.942,9.709,8.900,9.765,10.749,10.088,9.675,9.902,6.571,9.928,10.579,9.417,8.099,8.813,5.875,8.081,11.130,8.754,9.571,9.454,9.074,9.323,8.964,10.470,9.984,10.049,8.704,9.947,9.472,9.262,10.299,8.689,9.633,10.189,10.039,8.219,7.872,9.749,7.547,8.724,11.027,10.013,9.234,8.538,10.645,9.647,11.000,9.831,9.872,24.310,10.212,9.700,10.250,10.288,10.650,17.470,10.222,9.033,10.126,8.924,10.008,17.157,10.282,10.048,10.157,12.167,11.485,17.143,8.665,9.405,10.269,8.626,10.137,32.676,10.090,8.606,10.200,9.861,10.072,25.891,10.500,10.894,8.935,9.837,10.428,10.128,11.240,9.641,10.462,9.423,11.805,9.725
t0_from_interval=1.793,-17.657,-24.802,-25.589,-20.733,-15.302,-12.980,-15.094,-13.191,-14.644,-11.318,-9.450,-3.698,-15.186,-10.415,-12.116,-7.743,-9.262,-0.720,-5.979,-15.589,-5.029,-10.077,-9.611,-14.272,-11.934,-10.927,-15.003,-12.793,-14.001,-11.357,-15.121,-8.139,-12.319,-14.622,-8.789,-16.121,-15.691,-15.524,-8.613,-7.716,-13.492,-8.158,-10.954,-19.886,-16.800,-11.945,-10.225,-29.084,-16.111,-28.663,-17.913,-19.199,-7.364,-16.592,-10.265,-12.710,-11.635,-17.338,-12.141,-14.706,-10.037,-14.368,-7.612,-15.517,-1.562,-15.629,-14.581,-15.580,-4.830,-11.590,-19.019,-8.027,-12.135,-12.778,-10.340,-16.914,0.000,-15.268,-10.301,-15.840,-14.853,-16.091,-17.742,-16.982,-13.915,-11.206,-14.611,-16.737,-12.917,-17.796,-11.913,-17.369,-13.858,-24.277,-18.573
Sum_Delta_Ref=0.000,1.321,1.120,0.828,0.331,0.404,1.061,0.802,1.367,0.013,0.777,1.617,1.028,0.608,2.004,0.295,0.478,0.511,0.680,1.021,1.258,1.544,1.164,1.260,1.957,0.323,0.005,0.503,0.570,0.384,1.182,0.117,1.493,0.140,0.589,0.398,1.816,0.316,0.397,0.342,0.347,0.185,1.265,0.332,0.511,0.797,0.197,0.566,0.795,1.134,0.746,1.237,1.834,3.389,0.466,1.219,0.889,1.325,0.027,2.792,0.260,0.367,0.163,1.114,0.601,3.344,0.135,0.091,0.532,1.890,2.558,2.615,0.857,0.018,1.027,0.357,0.869,3.490,0.202,0.445,0.555,0.560,0.811,2.763,0.212,1.321,0.232,0.383,0.244,0.808,0.540,0.525,0.359,0.550,0.616,0.925
Gens_at_time_G=3.626,4.226,4.140,4.107,4.382,4.275,4.341,4.444,4.406,4.384,4.464,4.359,4.431,4.608,4.474,4.536,4.501,4.380,4.269,4.370,4.363,4.540,4.497,4.497,4.684,4.517,4.450,4.513,4.647,4.483,4.634,4.468,4.413,4.369,4.367,4.513,4.641,4.671,4.468,4.454,4.419,4.501,4.415,4.497,4.384,4.369,4.517,4.380,4.166,4.351,4.349,4.195,4.406,1.996,4.359,4.396,4.524,4.411,4.357,2.788,4.487,4.534,4.684,4.372,4.521,2.793,4.390,4.456,4.599,3.875,4.018,2.805,4.378,4.544,4.636,4.439,4.425,0.981,4.483,4.466,4.591,4.460,4.480,1.856,4.439,4.444,4.390,4.441,4.427,4.330,4.351,4.331,4.320,4.285,4.146,4.209
G_Int_tcut=5.071,13.765,16.071,18.088,15.673,13.289,11.890,13.161,13.743,13.428,12.210,12.070,7.406,13.224,12.907,12.088,9.819,10.928,6.044,9.449,14.703,9.862,11.812,11.592,12.120,11.965,11.420,13.795,12.736,13.172,11.155,13.331,11.316,12.082,13.648,10.637,13.107,13.548,13.513,10.153,9.618,12.747,9.395,11.159,15.563,13.858,11.878,10.872,17.627,13.350,17.590,14.101,14.230,27.999,14.019,12.035,13.059,12.925,14.629,21.825,13.499,11.246,13.193,10.665,13.440,17.716,13.842,13.320,13.545,13.413,14.370,23.923,10.499,12.075,13.025,10.955,13.960,32.676,13.496,10.912,13.650,13.191,13.664,35.452,14.326,14.025,11.487,13.127,14.209,13.111,15.330,12.391,14.483,12.657,17.660,14.138
Sum_Del_12=0.000,0.486,0.874,0.562,0.076,0.006,0.034,0.314,0.244,0.164,0.110,0.305,0.039,0.044,0.341,0.133,0.196,0.227,0.019,0.248,0.273,0.312,0.253,0.277,0.293,0.155,0.075,0.193,0.169,0.166,0.006,0.032,0.329,0.072,0.206,0.193,0.304,0.041,0.084,0.076,0.007,0.078,0.099,0.001,0.037,0.143,0.107,0.063,0.810,0.229,0.437,0.390,0.439,0.425,0.068,0.300,0.208,0.328,0.010,0.057,0.094,0.156,0.082,0.238,0.003,0.344,0.146,0.134,0.087,0.238,0.415,0.011,0.215,0.120,0.278,0.064,0.002,0.399,0.081,0.044,0.003,0.006,0.020,0.086,0.085,0.332,0.092,0.046,0.105,0.223,0.147,0.108,0.065,0.023,0.002,0.337
Sum_Del_20=0.000,1.273,1.089,0.782,0.314,0.385,1.015,0.765,1.325,0.009,0.758,1.561,0.983,0.574,1.930,0.291,0.471,0.503,0.645,0.993,1.218,1.493,1.131,1.221,1.879,0.323,0.003,0.495,0.561,0.379,1.125,0.119,1.448,0.138,0.575,0.397,1.737,0.295,0.374,0.320,0.326,0.165,1.212,0.311,0.487,0.765,0.176,0.539,0.777,1.092,0.726,1.201,1.775,3.243,0.440,1.183,0.869,1.287,0.033,2.679,0.258,0.365,0.144,1.084,0.571,3.204,0.140,0.097,0.499,1.811,2.461,2.509,0.835,0.031,1.000,0.334,0.832,3.344,0.183,0.418,0.523,0.530,0.773,2.641,0.195,1.282,0.215,0.359,0.227,0.790,0.528,0.515,0.340,0.526,0.596,0.893
Sum_Del_24=0.000,1.821,1.224,1.622,0.855,0.799,1.840,1.524,1.597,0.305,0.610,1.924,2.091,1.579,2.585,0.105,0.043,0.173,1.522,0.888,1.410,1.677,1.071,1.213,3.421,0.251,0.544,0.089,0.041,0.080,2.458,0.355,1.624,0.078,0.369,0.142,3.194,1.041,1.114,1.043,0.947,0.831,2.227,0.942,1.015,1.368,0.915,1.153,0.820,1.754,0.903,1.480,2.386,6.073,1.005,1.239,0.708,1.371,0.218,5.280,0.116,0.057,0.899,1.142,1.288,5.905,0.279,0.404,1.302,3.161,3.886,5.077,0.746,0.616,0.786,0.980,1.530,6.204,0.747,1.168,1.299,1.230,1.590,5.393,0.763,1.432,0.764,0.990,0.748,0.742,0.393,0.373,0.748,0.976,0.738,1.195
Sum_12=0.692,1.178,1.566,1.254,0.768,0.686,0.726,1.007,0.448,0.857,0.582,0.388,0.732,0.648,0.351,0.559,0.496,0.465,0.674,0.445,0.419,0.380,0.439,0.416,0.985,0.537,0.617,0.499,0.523,0.526,0.686,0.660,0.363,0.620,0.486,0.499,0.996,0.733,0.608,0.616,0.699,0.614,0.791,0.691,0.730,0.835,0.586,0.755,1.502,0.921,1.129,1.082,1.132,0.267,0.624,0.392,0.484,0.364,0.703,0.635,0.598,0.536,0.611,0.454,0.689,0.348,0.546,0.558,0.605,0.454,0.277,0.703,0.477,0.572,0.414,0.628,0.690,0.294,0.612,0.648,0.689,0.686,0.673,0.606,0.608,0.360,0.600,0.646,0.587,0.470,0.546,0.584,0.627,0.669,0.694,1.029
Sum_20=3.885,5.158,4.974,3.103,4.199,4.269,4.899,4.650,2.560,3.894,3.127,2.324,4.868,4.458,1.954,3.593,3.414,3.381,4.530,2.891,2.666,2.391,2.754,2.664,5.764,3.562,3.881,3.390,3.324,3.505,5.010,3.766,2.437,3.747,3.309,3.488,5.621,4.179,4.259,4.205,4.211,4.049,5.096,4.195,4.372,4.650,4.061,4.424,4.662,4.977,4.611,5.086,5.660,0.642,4.325,2.702,3.015,2.598,3.851,1.206,3.626,3.520,4.028,2.801,4.456,0.681,3.744,3.788,4.384,2.074,1.424,1.376,3.050,3.854,2.885,4.219,4.717,0.541,4.068,4.302,4.408,4.415,4.658,1.243,4.080,2.603,4.100,4.244,4.112,3.094,3.357,3.369,4.224,4.410,4.481,4.778
Sum_24=6.854,8.675,8.078,5.231,7.709,7.652,8.693,8.378,5.256,7.159,6.244,4.929,8.945,8.433,4.269,6.959,6.811,6.681,8.376,5.966,5.444,5.176,5.783,5.640,10.275,7.105,7.398,6.765,6.812,6.934,9.312,7.209,5.230,6.931,6.485,6.995,10.047,7.895,7.968,7.896,7.800,7.685,9.081,7.795,7.869,8.222,7.768,8.007,7.674,8.608,7.757,8.333,9.239,0.781,7.858,5.614,6.146,5.482,7.072,1.574,6.970,6.911,7.753,5.712,8.142,0.948,7.133,7.257,8.155,3.693,2.968,1.776,6.108,7.470,6.068,7.834,8.384,0.650,7.601,8.022,8.153,8.083,8.444,1.460,7.617,5.422,7.618,7.843,7.601,6.112,6.461,6.481,7.602,7.829,7.591,8.049
G_by_Interval=5.071,13.765,16.071,18.088,15.673,13.289,11.890,13.161,13.743,13.428,12.210,12.070,7.406,13.224,12.907,12.088,9.819,10.928,6.044,9.449,14.703,9.862,11.812,11.592,12.120,11.965,11.420,13.795,12.736,13.172,11.155,13.331,11.316,12.082,13.648,10.637,13.107,13.548,13.513,10.153,9.618,12.747,9.395,11.159,15.563,13.858,11.878,10.872,17.627,13.350,17.590,14.101,14.230,27.999,14.019,12.035,13.059,12.925,14.629,21.825,13.499,11.246,13.193,10.665,13.440,17.716,13.842,13.320,13.545,13.413,14.370,23.923,10.499,12.075,13.025,10.955,13.960,32.676,13.496,10.912,13.650,13.191,13.664,35.452,14.326,14.025,11.487,13.127,14.209,13.111,15.330,12.391,14.483,12.657,17.660,14.138
Avg_G_inflex=5.524,0.779,2.921,2.285,5.211,5.159,4.943,1.564,6.068,4.164,2.275,6.216,5.339,4.960,6.844,7.401,5.804,5.594,8.000,5.778,5.993,6.190,5.836,5.970,4.629,5.567,5.333,5.468,5.498,5.422,6.469,5.419,6.010,5.690,5.574,5.484,5.202,5.223,6.042,5.104,5.196,5.223,6.776,5.231,5.278,5.075,5.192,5.271,1.847,4.940,0.399,3.668,7.091,15.043,5.215,6.243,5.987,0.000,5.384,14.941,5.508,5.570,5.241,6.969,5.010,9.551,5.807,5.358,5.064,5.088,7.569,13.944,5.789,5.372,5.583,5.132,4.971,13.860,5.234,5.101,5.076,5.047,5.046,6.676,5.270,6.306,5.204,5.132,5.247,8.160,5.667,5.698,5.286,5.152,4.970,5.089
G_int_inflex=4.780,0.779,8.246,3.961,5.128,4.224,3.984,1.564,4.854,4.164,2.275,5.145,5.122,3.939,5.079,8.519,5.667,4.581,8.000,4.456,4.772,4.826,4.634,4.651,4.226,4.472,4.513,4.497,4.335,4.425,7.254,4.570,4.435,4.460,4.128,4.445,5.335,4.632,6.301,4.041,4.143,4.068,7.994,4.401,4.602,4.466,3.925,4.381,1.847,5.301,0.000,3.668,9.254,15.043,3.841,4.269,5.273,0.000,4.453,19.548,4.543,4.367,4.118,7.068,3.787,9.551,5.590,4.221,3.810,5.088,5.600,27.885,4.770,4.201,4.203,4.064,3.909,13.860,3.895,4.084,3.882,4.211,3.739,6.676,4.427,4.361,4.038,4.051,4.331,9.493,4.222,4.526,3.962,3.764,3.819,5.219
Avg_G_t12=5.566,9.587,10.081,11.858,10.942,9.709,8.900,9.765,10.749,10.088,9.675,9.902,6.571,9.928,10.579,9.417,8.099,8.813,5.875,8.081,11.130,8.754,9.571,9.454,9.074,9.323,8.964,10.470,9.984,10.049,8.704,9.947,9.472,9.262,10.299,8.689,9.633,10.189,10.039,8.219,7.872,9.749,7.547,8.724,11.027,10.013,9.234,8.538,10.645,9.647,11.000,9.831,9.872,24.310,10.212,9.700,10.250,10.288,10.650,17.470,10.222,9.033,10.126,8.924,10.008,17.157,10.282,10.048,10.157,12.167,11.485,17.143,8.665,9.405,10.269,8.626,10.137,32.676,10.090,8.606,10.200,9.861,10.072,25.891,10.500,10.894,8.935,9.837,10.428,10.128,11.240,9.641,10.462,9.423,11.805,9.725
G_int_t12=5.071,13.765,16.071,18.088,15.673,13.289,11.890,13.161,13.743,13.428,12.210,12.070,7.406,13.224,12.907,12.088,9.819,10.928,6.044,9.449,14.703,9.862,11.812,11.592,12.120,11.965,11.420,13.795,12.736,13.172,11.155,13.331,11.316,12.082,13.648,10.637,13.107,13.548,13.513,10.153,9.618,12.747,9.395,11.159,15.563,13.858,11.878,10.872,17.627,13.350,17.590,14.101,14.230,27.999,14.019,12.035,13.059,12.925,14.629,21.825,13.499,11.246,13.193,10.665,13.440,17.716,13.842,13.320,13.545,13.413,14.370,23.923,10.499,12.075,13.025,10.955,13.960,32.676,13.496,10.912,13.650,13.191,13.664,35.452,14.326,14.025,11.487,13.127,14.209,13.111,15.330,12.391,14.483,12.657,17.660,14.138
G_by_Interval_g4=5.071,11.432,13.168,15.216,12.568,10.518,9.518,11.875,11.316,11.735,11.027,10.113,6.463,10.596,10.691,9.879,8.007,8.924,5.856,7.727,11.715,8.630,9.815,9.575,10.019,9.743,9.371,11.169,10.384,10.618,9.154,10.602,9.425,9.729,10.604,8.763,10.777,11.091,10.757,8.396,8.116,10.289,7.697,9.171,12.361,11.127,9.554,9.022,13.189,11.265,13.037,11.917,11.425,27.999,10.938,9.681,10.572,10.414,11.613,21.825,10.977,9.293,10.760,8.847,10.706,17.716,11.001,10.667,10.847,13.413,11.347,23.923,8.721,9.804,10.545,8.900,11.024,32.676,10.740,8.911,10.953,10.663,10.781,35.452,11.345,11.235,9.230,10.454,11.188,10.407,12.029,10.103,11.293,9.921,13.244,11.259
G_int_inflex_g4=4.780,0.779,8.246,3.961,5.128,4.224,3.984,1.564,4.854,4.164,2.275,5.145,4.812,3.939,5.079,7.290,4.957,4.581,8.000,4.456,4.772,4.826,4.634,4.651,4.226,4.472,4.513,4.497,4.335,4.425,6.300,4.570,4.435,4.460,4.128,4.445,5.122,4.632,5.578,4.041,4.143,4.068,6.699,4.401,4.602,4.466,3.925,4.381,1.847,5.301,0.000,3.668,7.857,15.043,3.841,4.269,4.947,0.000,4.453,19.548,4.543,4.367,4.118,6.280,3.787,9.551,5.136,4.221,3.810,5.088,5.600,27.885,4.770,4.201,4.203,4.064,3.909,13.860,3.895,4.084,3.882,4.211,3.739,6.676,4.427,4.361,4.038,4.051,4.331,7.842,4.222,4.526,3.962,3.764,3.819,5.219
G_int_t12_g4=5.071,11.432,13.168,15.216,12.568,10.518,9.518,11.875,11.316,11.735,11.027,10.113,6.463,10.596,10.691,9.879,8.007,8.924,5.856,7.727,11.715,8.630,9.815,9.575,10.019,9.743,9.371,11.169,10.384,10.618,9.154,10.602,9.425,9.729,10.604,8.763,10.777,11.091,10.757,8.396,8.116,10.289,7.697,9.171,12.361,11.127,9.554,9.022,13.189,11.265,13.037,11.917,11.425,27.999,10.938,9.681,10.572,10.414,11.613,21.825,10.977,9.293,10.760,8.847,10.706,17.716,11.001,10.667,10.847,13.413,11.347,23.923,8.721,9.804,10.545,8.900,11.024,32.676,10.740,8.911,10.953,10.663,10.781,35.452,11.345,11.235,9.230,10.454,11.188,10.407,12.029,10.103,11.293,9.921,13.244,11.259
Time_Inflex=15.917,2.459,9.066,7.842,20.077,15.917,14.938,3.193,20.077,8.086,1.725,23.992,23.747,17.630,20.077,36.471,23.992,21.545,4.417,21.300,21.790,20.077,20.077,20.077,15.917,17.386,20.077,20.077,20.077,20.077,33.045,20.077,20.077,15.183,20.077,21.300,23.747,20.077,27.417,17.386,17.630,17.386,36.471,17.630,15.183,15.183,17.386,15.183,2.949,14.938,2.949,2.949,36.471,30.109,15.183,17.630,24.481,0.991,17.386,37.449,17.630,17.630,17.386,30.843,16.161,10.778,24.481,17.630,16.161,2.214,24.481,27.173,21.300,17.630,21.300,17.630,15.183,14.938,16.161,17.630,16.161,17.630,15.183,14.694,20.077,17.630,17.630,17.630,21.300,46.992,17.386,17.630,15.183,15.183,15.183,16.896
OD_Inflex=0.191,0.121,0.161,0.096,0.269,0.193,0.195,0.112,0.208,0.100,0.082,0.276,0.357,0.241,0.181,0.398,0.322,0.279,0.093,0.253,0.246,0.210,0.226,0.219,0.239,0.196,0.258,0.251,0.253,0.258,0.423,0.260,0.214,0.170,0.241,0.290,0.374,0.275,0.355,0.223,0.233,0.218,0.404,0.229,0.182,0.190,0.220,0.179,0.102,0.192,0.129,0.092,0.365,0.095,0.186,0.175,0.305,0.086,0.206,0.136,0.204,0.202,0.212,0.333,0.206,0.083,0.316,0.218,0.204,0.086,0.215,0.107,0.255,0.219,0.259,0.232,0.200,0.084,0.191,0.242,0.200,0.241,0.198,0.098,0.272,0.176,0.236,0.235,0.291,0.356,0.191,0.195,0.199,0.189,0.201,0.238
Time_Saturation=46.992,46.992,47.971,44.056,45.769,45.769,44.545,44.545,44.790,46.503,45.769,44.790,47.971,45.769,42.098,46.992,48.705,47.726,47.971,48.705,45.769,48.705,47.237,48.705,46.992,41.854,43.077,45.769,47.971,45.769,47.237,47.971,47.237,36.960,47.237,48.705,47.971,44.545,45.769,48.705,47.971,47.482,47.237,48.705,45.769,47.971,47.237,48.705,46.503,46.748,46.992,46.748,47.237,35.737,45.769,43.077,45.769,43.077,45.769,45.769,44.545,47.971,44.056,46.503,47.237,36.715,47.482,46.503,45.769,46.503,45.769,47.237,48.705,45.769,44.545,48.705,46.992,46.503,47.237,45.524,45.769,47.971,47.237,46.992,47.971,48.950,48.705,45.769,46.503,47.482,47.237,47.971,47.482,44.790,45.769,47.971
OD_Saturation=0.268,0.364,0.340,0.305,0.373,0.351,0.380,0.388,0.370,0.373,0.388,0.366,0.404,0.426,0.378,0.407,0.403,0.375,0.365,0.368,0.358,0.405,0.390,0.393,0.449,0.398,0.384,0.397,0.424,0.395,0.440,0.392,0.373,0.364,0.364,0.402,0.430,0.433,0.390,0.394,0.401,0.400,0.408,0.407,0.370,0.370,0.402,0.371,0.324,0.366,0.374,0.352,0.382,0.105,0.364,0.368,0.397,0.365,0.358,0.155,0.389,0.406,0.428,0.376,0.403,0.125,0.372,0.383,0.416,0.278,0.308,0.165,0.376,0.409,0.419,0.386,0.383,0.088,0.384,0.397,0.418,0.395,0.397,0.121,0.386,0.375,0.383,0.387,0.384,0.368,0.355,0.365,0.375,0.350,0.328,0.352
Ref_Well_Name=A01,A01,A01,A01,A01,A01,A01,A01,A01,A01,A01,A01,A01,A01,A01,A01,A01,A01,A01,A01,A01,A01,A01,A01,A01,A01,A01,A01,A01,A01,A01,A01,A01,A01,A01,A01,A01,A01,A01,A01,A01,A01,A01,A01,A01,A01,A01,A01,A01,A01,A01,A01,A01,A01,A01,A01,A01,A01,A01,A01,A01,A01,A01,A01,A01,A01,A01,A01,A01,A01,A01,A01,A01,A01,A01,A01,A01,A01,A01,A01,A01,A01,A01,A01,A01,A01,A01,A01,A01,A01,A01,A01,A01,A01,A01,A01
Ratio_Avg_G=1.000,0.581,0.552,0.469,0.509,0.573,0.625,0.570,0.518,0.552,0.575,0.562,0.847,0.561,0.526,0.591,0.687,0.632,0.947,0.689,0.500,0.636,0.581,0.589,0.613,0.597,0.621,0.532,0.557,0.554,0.639,0.560,0.588,0.601,0.540,0.641,0.578,0.546,0.554,0.677,0.707,0.571,0.737,0.638,0.505,0.556,0.603,0.652,0.523,0.577,0.506,0.566,0.564,0.229,0.545,0.574,0.543,0.541,0.523,0.319,0.544,0.616,0.550,0.624,0.556,0.324,0.541,0.554,0.548,0.457,0.485,0.325,0.642,0.592,0.542,0.645,0.549,0.170,0.552,0.647,0.546,0.564,0.553,0.215,0.530,0.511,0.623,0.566,0.534,0.550,0.495,0.577,0.532,0.591,0.471,0.572
Ratio_Fit_G=1.000,1.642,-2.388,0.976,1.135,1.256,1.334,1.412,1.245,1.440,1.222,1.073,1.215,1.260,1.153,1.149,1.218,1.231,1.264,1.341,1.107,1.160,1.114,1.102,1.252,1.091,1.202,1.121,1.339,1.163,1.288,1.005,1.284,1.118,1.398,1.259,1.122,1.135,1.274,1.248,1.163,1.306,1.287,1.100,1.149,1.315,1.247,1.381,0.781,1.361,2.917,2.118,1.501,2.226,1.269,1.438,1.463,1.524,1.280,0.395,1.265,1.324,1.353,1.441,1.246,0.511,1.201,1.188,1.283,0.616,1.045,2.936,1.225,1.267,1.260,1.218,1.215,5.314,1.277,1.248,1.283,1.211,1.295,0.732,1.206,1.350,1.242,1.307,1.282,1.358,1.407,1.264,1.394,1.510,1.539,0.895
Ratio_G_Int=1.000,0.368,0.316,0.280,0.324,0.382,0.427,0.385,0.369,0.378,0.415,0.420,0.685,0.383,0.393,0.420,0.516,0.464,0.839,0.537,0.345,0.514,0.429,0.437,0.418,0.424,0.444,0.368,0.398,0.385,0.455,0.380,0.448,0.420,0.372,0.477,0.387,0.374,0.375,0.499,0.527,0.398,0.540,0.454,0.326,0.366,0.427,0.466,0.288,0.380,0.288,0.360,0.356,0.181,0.362,0.421,0.388,0.392,0.347,0.232,0.376,0.451,0.384,0.475,0.377,0.286,0.366,0.381,0.374,0.378,0.353,0.212,0.483,0.420,0.389,0.463,0.363,0.155,0.376,0.465,0.371,0.384,0.371,0.143,0.354,0.362,0.441,0.386,0.357,0.387,0.331,0.409,0.350,0.401,0.287,0.359
Ratio_t0_Fit=1.000,0.363,0.092,0.144,0.708,1.455,0.413,7.686,0.271,0.313,0.275,0.225,-14.700,0.718,0.220,0.292,0.328,0.366,0.349,0.299,0.285,0.235,0.252,0.231,0.809,0.367,0.691,0.334,0.306,0.314,0.834,0.595,0.268,-0.316,0.324,0.358,0.530,0.552,0.750,0.524,13.835,0.583,1.355,-0.261,2.357,-1.879,0.270,1.382,2.215,0.594,0.208,0.282,0.880,0.189,1.504,0.273,0.286,0.272,0.333,-0.022,0.550,0.308,0.763,0.283,2.691,-0.033,0.433,-0.674,1.729,0.214,0.184,0.193,0.350,0.838,0.289,14.000,0.584,0.195,0.992,0.814,1.461,0.300,0.573,12.250,0.703,0.277,0.555,0.650,0.455,0.293,0.307,0.301,0.383,0.236,1.104,-0.307
Ratio_t0_G_Int=1.000,-0.102,-0.072,-0.070,-0.086,-0.117,-0.138,-0.119,-0.136,-0.122,-0.158,-0.190,-0.485,-0.118,-0.172,-0.148,-0.232,-0.194,-2.491,-0.300,-0.115,-0.357,-0.178,-0.187,-0.126,-0.150,-0.164,-0.120,-0.140,-0.128,-0.158,-0.119,-0.220,-0.146,-0.123,-0.204,-0.111,-0.114,-0.116,-0.208,-0.232,-0.133,-0.220,-0.164,-0.090,-0.107,-0.150,-0.175,-0.062,-0.111,-0.063,-0.100,-0.093,-0.243,-0.108,-0.175,-0.141,-0.154,-0.103,-0.148,-0.122,-0.179,-0.125,-0.236,-0.116,-1.148,-0.115,-0.123,-0.115,-0.371,-0.155,-0.094,-0.223,-0.148,-0.140,-0.173,-0.106,Inf,-0.117,-0.174,-0.113,-0.121,-0.111,-0.101,-0.106,-0.129,-0.160,-0.123,-0.107,-0.139,-0.101,-0.151,-0.103,-0.129,-0.074,-0.097
Ref_Curve_Array=1,1,1,1,1,1,1,1,1,1,1,1,1,1,1,1,1,1,1,1,1,1,1,1,1,1,1,1,1,1,1,1,1,1,1,1,1,1,1,1,1,1,1,1,1,1,1,1,1,1,1,1,1,1,1,1,1,1,1,1,1,1,1,1,1,1,1,1,1,1,1,1,1,1,1,1,1,1,1,1,1,1,1,1,1,1,1,1,1,1,1,1,1,1,1,1
Default_ref=0
Comm_Map=,,,,,
Comm_Consol=,,,,,,,,
Comm_Screen=,,,,,
Analysis_Set=A,A,A,A,A,A,A,A,A,A,A,A,A,A,A,A,A,A,A,A,A,A,A,A,A,A,A,A,A,A,A,A,A,A,A,A,A,A,A,A,A,A,A,A,A,A,A,A,A,A,A,A,A,A,A,A,A,A,A,A,A,A,A,A,A,A,A,A,A,A,A,A,A,A,A,A,A,A,A,A,A,A,A,A,A,A,A,A,A,A,A,A,A,A,A,A
Ref_Type=single_ref,single_ref,single_ref,single_ref,single_ref,single_ref,single_ref,single_ref,single_ref,single_ref,single_ref,single_ref,single_ref,single_ref,single_ref,single_ref,single_ref,single_ref,single_ref,single_ref,single_ref,single_ref,single_ref,single_ref,single_ref,single_ref,single_ref,single_ref,single_ref,single_ref,single_ref,single_ref,single_ref,single_ref,single_ref,single_ref,single_ref,single_ref,single_ref,single_ref,single_ref,single_ref,single_ref,single_ref,single_ref,single_ref,single_ref,single_ref,single_ref,single_ref,single_ref,single_ref,single_ref,single_ref,single_ref,single_ref,single_ref,single_ref,single_ref,single_ref,single_ref,single_ref,single_ref,single_ref,single_ref,single_ref,single_ref,single_ref,single_ref,single_ref,single_ref,single_ref,single_ref,single_ref,single_ref,single_ref,single_ref,single_ref,single_ref,single_ref,single_ref,single_ref,single_ref,single_ref,single_ref,single_ref,single_ref,single_ref,single_ref,single_ref,single_ref,single_ref,single_ref,single_ref,single_ref,single_ref
Wells_In_Use=0,0,0,0,0,0,0,0,0,0,0,0,0,0,0,0,0,0,0,0,0,0,0,0,0,0,0,0,0,0,0,0,0,0,0,0,0,0,0,0,0,0,0,0,0,0,0,0,0,0,0,0,0,0,0,0,0,0,0,0,0,0,0,0,0,0,0,0,0,0,0,0,0,0,0,0,0,0,0,0,0,0,0,0,0,0,0,0,0,0,0,0,0,0,0,0
Avg_G_t8=5.566,9.587,10.081,11.858,10.942,9.709,8.900,9.765,10.749,10.088,9.675,9.902,6.571,9.928,10.579,9.417,8.099,8.813,5.875,8.081,11.130,8.754,9.571,9.454,9.074,9.323,8.964,10.470,9.984,10.049,8.704,9.947,9.472,9.262,10.299,8.689,9.633,10.189,10.039,8.219,7.872,9.749,7.547,8.724,11.027,10.013,9.234,8.538,10.645,9.647,11.000,9.831,9.872,24.310,10.212,9.700,10.250,10.288,10.650,17.470,10.222,9.033,10.126,8.924,10.008,17.157,10.282,10.048,10.157,12.167,11.485,17.143,8.665,9.405,10.269,8.626,10.137,32.676,10.090,8.606,10.200,9.861,10.072,25.891,10.500,10.894,8.935,9.837,10.428,10.128,11.240,9.641,10.462,9.423,11.805,9.725
G_int_t8=5.071,13.765,16.071,18.088,15.673,13.289,11.890,13.161,13.743,13.428,12.210,12.070,7.406,13.224,12.907,12.088,9.819,10.928,6.044,9.449,14.703,9.862,11.812,11.592,12.120,11.965,11.420,13.795,12.736,13.172,11.155,13.331,11.316,12.082,13.648,10.637,13.107,13.548,13.513,10.153,9.618,12.747,9.395,11.159,15.563,13.858,11.878,10.872,17.627,13.350,17.590,14.101,14.230,27.999,14.019,12.035,13.059,12.925,14.629,21.825,13.499,11.246,13.193,10.665,13.440,17.716,13.842,13.320,13.545,13.413,14.370,23.923,10.499,12.075,13.025,10.955,13.960,32.676,13.496,10.912,13.650,13.191,13.664,35.452,14.326,14.025,11.487,13.127,14.209,13.111,15.330,12.391,14.483,12.657,17.660,14.138
G_int_t8_g4=5.071,11.432,13.168,15.216,12.568,10.518,9.518,11.875,11.316,11.735,11.027,10.113,6.463,10.596,10.691,9.879,8.007,8.924,5.856,7.727,11.715,8.630,9.815,9.575,10.019,9.743,9.371,11.169,10.384,10.618,9.154,10.602,9.425,9.729,10.604,8.763,10.777,11.091,10.757,8.396,8.116,10.289,7.697,9.171,12.361,11.127,9.554,9.022,13.189,11.265,13.037,11.917,11.425,27.999,10.938,9.681,10.572,10.414,11.613,21.825,10.977,9.293,10.760,8.847,10.706,17.716,11.001,10.667,10.847,13.413,11.347,23.923,8.721,9.804,10.545,8.900,11.024,32.676,10.740,8.911,10.953,10.663,10.781,35.452,11.345,11.235,9.230,10.454,11.188,10.407,12.029,10.103,11.293,9.921,13.244,11.259
[Meas_Info]
[Flor:]
[Flor2:]
[Lumin:]
[Data:]
Read=DateTime	RunT[s]	Temp	Well_1	Well_2	Well_3	Well_4	Well_5	Well_6	Well_7	Well_8	Well_9	Well_10	Well_11	Well_12	Well_13	Well_14	Well_15	Well_16	Well_17	Well_18	Well_19	Well_20	Well_21	Well_22	Well_23	Well_24	Well_25	Well_26	Well_27	Well_28	Well_29	Well_30	Well_31	Well_32	Well_33	Well_34	Well_35	Well_36	Well_37	Well_38	Well_39	Well_40	Well_41	Well_42	Well_43	Well_44	Well_45	Well_46	Well_47	Well_48	Well_49	Well_50	Well_51	Well_52	Well_53	Well_54	Well_55	Well_56	Well_57	Well_58	Well_59	Well_60	Well_61	Well_62	Well_63	Well_64	Well_65	Well_66	Well_67	Well_68	Well_69	Well_70	Well_71	Well_72	Well_73	Well_74	Well_75	Well_76	Well_77	Well_78	Well_79	Well_80	Well_81	Well_82	Well_83	Well_84	Well_85	Well_86	Well_87	Well_88	Well_89	Well_90	Well_91	Well_92	Well_93	Well_94	Well_95	Well_96
1=12:47:08	924	296	0.10080	0.12200	0.10260	0.08780	0.09240	0.08720	0.08670	0.09000	0.09510	0.09160	0.09350	0.07970	0.09750	0.09770	0.08930	0.08650	0.08640	0.08610	0.08790	0.08140	0.08570	0.08640	0.08820	0.11480	0.09130	0.08650	0.08440	0.08540	0.08480	0.08460	0.08270	0.08350	0.08280	0.08640	0.08630	0.07990	0.09290	0.08310	0.08320	0.08700	0.08420	0.08180	0.08390	0.08540	0.08680	0.08840	0.08870	0.10990	0.09120	0.08300	0.08410	0.08380	0.08430	0.08370	0.08560	0.08430	0.08180	0.08850	0.08950	0.08290	0.09310	0.08780	0.08450	0.08780	0.08420	0.08590	0.08340	0.09210	0.08450	0.08840	0.08940	0.09750	0.09640	0.08710	0.08610	0.08640	0.08700	0.08460	0.08820	0.08380	0.08840	0.08570	0.09230	0.08710	0.09440	0.08890	0.08850	0.08740	0.08630	0.08490	0.08390	0.08620	0.10450	0.08810	0.09140	0.10220
2=13:01:49	1805	298	0.09610	0.14820	0.11620	0.11690	0.10000	0.08670	0.12370	0.10020	0.13810	0.14240	0.10160	0.09370	0.09260	0.10560	0.08450	0.10960	0.08370	0.08300	0.08690	0.08530	0.08380	0.08570	0.08710	0.08800	0.09300	0.08710	0.08220	0.09390	0.08500	0.08450	0.09290	0.08200	0.08370	0.08270	0.08790	0.08100	0.09350	0.08500	0.08570	0.08600	0.08340	0.08270	0.08350	0.08390	0.08560	0.08620	0.08680	0.08870	0.09210	0.08140	0.08480	0.08160	0.08200	0.08490	0.08250	0.08500	0.08180	0.08530	0.08880	0.08310	0.09530	0.08720	0.08450	0.08650	0.08530	0.08330	0.08550	0.08900	0.08730	0.09110	0.09030	0.09360	0.09610	0.08790	0.08510	0.08620	0.09290	0.08870	0.08650	0.08110	0.08840	0.08760	0.09270	0.08780	0.09540	0.09000	0.08650	0.08980	0.08820	0.08510	0.08680	0.08430	0.10190	0.08960	0.08960	0.10020
3=13:16:29	2686	298	0.10300	0.10920	0.09900	0.07980	0.08670	0.08780	0.08140	0.08980	0.09700	0.09000	0.08730	0.07900	0.09470	0.08420	0.08520	0.08580	0.08680	0.08450	0.08530	0.08220	0.08290	0.08550	0.08800	0.10250	0.09420	0.08420	0.08090	0.08300	0.08490	0.08720	0.08170	0.08670	0.08390	0.08440	0.08270	0.08150	0.09130	0.08140	0.07900	0.08410	0.08470	0.08350	0.08150	0.08510	0.08340	0.08600	0.08540	0.10160	0.08970	0.08260	0.08400	0.08020	0.10500	0.08530	0.09950	0.08630	0.08090	0.09580	0.08920	0.08170	0.09330	0.08480	0.08290	0.08580	0.08020	0.08990	0.08430	0.09040	0.09630	0.09560	0.09510	0.08900	0.09250	0.08550	0.08710	0.08930	0.08880	0.08710	0.08300	0.08080	0.08910	0.09470	0.09370	0.08370	0.09570	0.08540	0.08270	0.09010	0.08530	0.08470	0.09150	0.08540	0.10560	0.08290	0.08990	0.09660
4=13:31:10	3567	301	0.09650	0.13990	0.15860	0.11530	0.08870	0.08710	0.12590	0.09000	0.17490	0.12170	0.10640	0.08210	0.09440	0.10060	0.08960	0.09690	0.08740	0.08680	0.08820	0.08260	0.08430	0.08650	0.08760	0.10520	0.09180	0.09010	0.08080	0.08740	0.09000	0.08440	0.08660	0.08700	0.08440	0.08350	0.08710	0.08070	0.09230	0.08470	0.08590	0.08630	0.08330	0.08320	0.08520	0.08160	0.08650	0.08730	0.08840	0.10170	0.09640	0.08280	0.08590	0.08330	0.08190	0.08350	0.08030	0.08360	0.08150	0.08560	0.09020	0.08250	0.09520	0.08750	0.08400	0.08670	0.08130	0.08390	0.08400	0.08810	0.08440	0.08450	0.09060	0.08880	0.09300	0.08760	0.08520	0.08820	0.09930	0.09280	0.08740	0.08390	0.08740	0.08410	0.09680	0.08430	0.10620	0.09270	0.08590	0.09130	0.08960	0.09090	0.08330	0.08450	0.10220	0.09040	0.09500	0.09890
5=13:45:51	4447	298	0.09400	0.13200	0.12680	0.09570	0.09260	0.08720	0.11350	0.09840	0.12980	0.10580	0.09390	0.07910	0.09140	0.08930	0.08560	0.08850	0.08560	0.08420	0.08680	0.08790	0.08540	0.11420	0.09160	0.10260	0.09450	0.08710	0.08130	0.08440	0.09070	0.08930	0.08200	0.08740	0.10020	0.09500	0.08460	0.08410	0.09350	0.07980	0.07870	0.08300	0.09540	0.08090	0.08380	0.08520	0.08430	0.08400	0.08930	0.10940	0.09400	0.07970	0.08300	0.08230	0.08340	0.08710	0.08070	0.08320	0.08300	0.08670	0.09410	0.08180	0.09900	0.08610	0.08480	0.09110	0.08370	0.09160	0.08220	0.09110	0.08440	0.08420	0.09090	0.10470	0.09410	0.08850	0.08500	0.08630	0.09170	0.08550	0.08380	0.08880	0.08540	0.08450	0.09310	0.08120	0.09430	0.08890	0.08630	0.08730	0.08440	0.08390	0.09600	0.08470	0.10150	0.08670	0.09470	0.10040
6=14:00:32	5328	301	0.09360	0.11270	0.11820	0.08680	0.08770	0.08350	0.08440	0.08560	0.12550	0.10300	0.09260	0.08410	0.09440	0.09200	0.07950	0.10160	0.08030	0.08110	0.08450	0.08130	0.08410	0.08350	0.08000	0.09000	0.09290	0.08530	0.08080	0.08180	0.08220	0.08280	0.07860	0.08080	0.08230	0.07930	0.08140	0.07640	0.09230	0.08450	0.08070	0.08540	0.08120	0.07870	0.08100	0.08350	0.08250	0.08680	0.08490	0.07940	0.09700	0.08020	0.08180	0.08280	0.07880	0.08260	0.08790	0.08280	0.07990	0.08420	0.08880	0.08200	0.09500	0.08370	0.08310	0.08520	0.08210	0.08330	0.08440	0.08670	0.08690	0.08600	0.09060	0.08420	0.08900	0.08550	0.08600	0.08380	0.09040	0.08450	0.08340	0.08130	0.08700	0.08450	0.09120	0.08590	0.09570	0.09120	0.08460	0.08310	0.08550	0.08000	0.08290	0.07930	0.10150	0.08480	0.08960	0.11370
7=14:15:12	6209	301	0.09470	0.12890	0.10450	0.11020	0.08740	0.08590	0.10360	0.08970	0.12690	0.12200	0.09680	0.08550	0.08970	0.08740	0.08020	0.10620	0.08150	0.08190	0.08560	0.08490	0.08270	0.08500	0.08350	0.10920	0.09290	0.08500	0.08200	0.08620	0.08490	0.08600	0.08300	0.08210	0.08190	0.08040	0.08500	0.08030	0.09290	0.08270	0.07920	0.08220	0.07990	0.07910	0.08160	0.08040	0.08400	0.08310	0.08540	0.09200	0.10040	0.08280	0.08470	0.08490	0.08240	0.08550	0.08020	0.08320	0.08080	0.08610	0.09070	0.08210	0.09350	0.08620	0.08330	0.08850	0.08460	0.08560	0.08100	0.08930	0.08270	0.08290	0.08950	0.09240	0.09380	0.08970	0.08750	0.08450	0.09470	0.08500	0.08770	0.08740	0.08910	0.08490	0.09290	0.08590	0.09230	0.08630	0.08740	0.08920	0.09270	0.08750	0.08180	0.08610	0.10250	0.08730	0.09130	0.09690
8=14:29:53	7090	300	0.09430	0.12740	0.11730	0.10460	0.09160	0.09170	0.11610	0.09350	0.11780	0.10290	0.09780	0.08040	0.09250	0.11230	0.08340	0.11450	0.11040	0.08540	0.09040	0.10280	0.10480	0.08710	0.08970	0.09050	0.09670	0.09110	0.08440	0.08790	0.08560	0.08710	0.08590	0.08430	0.08600	0.08060	0.09350	0.08080	0.09710	0.08480	0.08610	0.08580	0.08580	0.08810	0.08480	0.08510	0.08660	0.08880	0.09110	0.09900	0.10070	0.08360	0.08650	0.08330	0.08250	0.08700	0.08350	0.08900	0.08370	0.09000	0.09280	0.08170	0.09660	0.08760	0.08460	0.09150	0.09100	0.08440	0.08690	0.09370	0.08530	0.08980	0.09430	0.09700	0.09550	0.08860	0.08710	0.09220	0.09070	0.09460	0.08530	0.08630	0.09280	0.09310	0.09440	0.09390	0.09750	0.08760	0.08590	0.09380	0.09290	0.09090	0.10460	0.08930	0.10940	0.09030	0.09320	0.11210
9=14:44:35	7971	300	0.09420	0.11130	0.11050	0.09080	0.08590	0.08720	0.09260	0.08830	0.12430	0.08970	0.09490	0.08240	0.09050	0.09800	0.08000	0.10800	0.08300	0.08370	0.08600	0.08220	0.08030	0.08500	0.08620	0.09940	0.09610	0.08390	0.07930	0.08300	0.08250	0.08430	0.08460	0.07880	0.08280	0.08430	0.08570	0.07840	0.09170	0.08420	0.08240	0.08380	0.08150	0.08070	0.08080	0.08380	0.08440	0.08590	0.08620	0.08730	0.09640	0.08250	0.08170	0.08220	0.07890	0.08290	0.08170	0.08220	0.07960	0.08500	0.08780	0.08000	0.09230	0.08440	0.08140	0.08710	0.10220	0.08200	0.08120	0.08910	0.08490	0.08600	0.08920	0.08520	0.08660	0.08130	0.08350	0.08410	0.08890	0.08390	0.08920	0.08180	0.08610	0.08190	0.09220	0.08400	0.09210	0.08440	0.08390	0.08870	0.09740	0.09020	0.08060	0.08210	0.10070	0.08370	0.09260	0.09640
10=14:59:17	8853	301	0.10260	0.12080	0.10660	0.08980	0.09160	0.09160	0.09080	0.09400	0.11660	0.09270	0.09580	0.07860	0.09040	0.09680	0.08570	0.09110	0.11070	0.09140	0.08750	0.08520	0.08470	0.08390	0.09170	0.08540	0.09900	0.09040	0.08360	0.08480	0.08630	0.08630	0.08700	0.09320	0.08440	0.08540	0.08990	0.08240	0.09760	0.08110	0.08170	0.09700	0.08500	0.09510	0.08480	0.08800	0.08950	0.11580	0.08880	0.09290	0.09710	0.08020	0.08500	0.08260	0.08330	0.08650	0.08470	0.08720	0.08080	0.09180	0.09240	0.08540	0.09670	0.08870	0.08360	0.08940	0.08480	0.08520	0.08590	0.09190	0.08770	0.08470	0.09200	0.10640	0.09520	0.09030	0.08790	0.08660	0.09310	0.08560	0.08940	0.08480	0.09000	0.09270	0.09580	0.08910	0.09700	0.08870	0.08730	0.08860	0.08600	0.08500	0.08890	0.08690	0.10730	0.09300	0.09150	0.10170
11=15:13:58	9734	300	0.09410	0.13270	0.11230	0.08960	0.08800	0.08810	0.09350	0.09210	0.11620	0.09490	0.09430	0.07870	0.09140	0.08820	0.08040	0.08870	0.08460	0.08400	0.08530	0.07960	0.08330	0.08530	0.08700	0.09380	0.09730	0.08520	0.08130	0.08520	0.08520	0.08420	0.08240	0.08150	0.08250	0.08190	0.08780	0.08050	0.09550	0.08190	0.08050	0.08410	0.08100	0.08030	0.08240	0.08420	0.08540	0.08620	0.08870	0.09140	0.10080	0.08400	0.08460	0.08280	0.08080	0.08260	0.08220	0.08440	0.07980	0.08630	0.09000	0.08170	0.09400	0.08860	0.08180	0.08900	0.08640	0.08400	0.08370	0.09140	0.08620	0.08790	0.08910	0.09180	0.09250	0.08780	0.08830	0.08560	0.09320	0.08260	0.08800	0.08380	0.08710	0.08660	0.09150	0.08670	0.09300	0.08820	0.08450	0.08870	0.08620	0.08550	0.08280	0.08420	0.10350	0.08620	0.08970	0.10490
12=15:28:38	10615	296	0.09930	0.12510	0.11520	0.11000	0.09450	0.09060	0.10200	0.09720	0.12870	0.09180	0.09290	0.07810	0.09390	0.09370	0.08680	0.10240	0.08710	0.08490	0.08790	0.08520	0.10410	0.08740	0.08760	0.08960	0.10010	0.09030	0.08080	0.08670	0.08470	0.08640	0.08280	0.08190	0.08610	0.08410	0.08550	0.08120	0.09660	0.08500	0.08370	0.08500	0.08270	0.08210	0.08320	0.08430	0.08690	0.08540	0.08950	0.08890	0.10000	0.08380	0.08650	0.08120	0.08300	0.08600	0.08230	0.08580	0.08210	0.08470	0.09030	0.08260	0.09660	0.08720	0.08370	0.08880	0.08800	0.08560	0.08400	0.09180	0.09340	0.08610	0.10960	0.09290	0.09540	0.08820	0.08800	0.08540	0.09450	0.09430	0.08860	0.08260	0.09880	0.08690	0.11210	0.08560	0.09980	0.08730	0.09490	0.09660	0.09780	0.09800	0.08510	0.08470	0.11980	0.10280	0.11060	0.10980
13=15:43:19	11496	301	0.10410	0.13800	0.14440	0.12710	0.10590	0.09090	0.13980	0.10690	0.17490	0.15540	0.10680	0.08430	0.10150	0.11210	0.08540	0.10410	0.08640	0.08880	0.08800	0.08530	0.08420	0.08790	0.09010	0.09750	0.09720	0.08830	0.08590	0.08740	0.08490	0.08520	0.08760	0.08410	0.08420	0.08240	0.09360	0.07900	0.09910	0.08570	0.08420	0.08360	0.08220	0.08480	0.08330	0.08630	0.08640	0.08790	0.08920	0.08860	0.09970	0.08350	0.08490	0.08370	0.08250	0.08630	0.08360	0.08350	0.08410	0.08690	0.09160	0.08250	0.10030	0.09160	0.08380	0.09520	0.08150	0.08550	0.08540	0.09520	0.09130	0.09250	0.09040	0.09090	0.09810	0.09220	0.08850	0.08840	0.09390	0.09230	0.08690	0.08450	0.09050	0.08760	0.09540	0.08360	0.09920	0.09580	0.08820	0.09140	0.09180	0.09110	0.08710	0.08730	0.10460	0.08830	0.09560	0.09870
14=15:58:00	12376	301	0.09500	0.14600	0.15060	0.12900	0.10140	0.08610	0.11340	0.11140	0.14760	0.09830	0.10030	0.07440	0.09600	0.12680	0.08090	0.11580	0.08260	0.08160	0.08620	0.07990	0.08570	0.08320	0.08540	0.09410	0.09560	0.08560	0.08010	0.08400	0.08170	0.08410	0.08050	0.08080	0.07870	0.08280	0.08310	0.07670	0.09610	0.07860	0.07880	0.08390	0.07970	0.07900	0.08040	0.08050	0.08320	0.08370	0.08510	0.08410	0.09640	0.08140	0.08000	0.08000	0.07840	0.08120	0.07940	0.08020	0.07800	0.08340	0.08660	0.07870	0.09540	0.08700	0.08170	0.08880	0.08720	0.08520	0.08160	0.08880	0.08740	0.08770	0.08940	0.09110	0.10210	0.08750	0.08610	0.08680	0.09130	0.08850	0.08350	0.08050	0.08640	0.08150	0.09280	0.08280	0.09360	0.08700	0.08710	0.08930	0.09130	0.08760	0.09210	0.08730	0.10770	0.08680	0.09070	0.10200
15=16:12:41	13257	300	0.09930	0.12720	0.15760	0.09760	0.08630	0.08540	0.12520	0.09740	0.13940	0.09810	0.09640	0.07860	0.09450	0.10220	0.08040	0.11220	0.08460	0.08620	0.08820	0.08250	0.08580	0.08590	0.08450	0.09920	0.09410	0.08620	0.08290	0.08400	0.08590	0.08480	0.08480	0.08270	0.08310	0.08190	0.08470	0.08790	0.09370	0.08590	0.08460	0.08640	0.08280	0.08100	0.08480	0.08530	0.08520	0.08650	0.08510	0.08710	0.09960	0.08380	0.08530	0.08330	0.08260	0.08590	0.08360	0.08500	0.08030	0.08590	0.08960	0.08310	0.09600	0.08860	0.08590	0.09340	0.08430	0.08510	0.08560	0.09270	0.08530	0.08710	0.08980	0.10990	0.09780	0.09000	0.08750	0.08680	0.09400	0.08570	0.08610	0.08350	0.08830	0.08590	0.09200	0.08710	0.10120	0.09760	0.08710	0.09320	0.09010	0.08660	0.08310	0.08670	0.10570	0.08780	0.09140	0.10060
16=16:27:22	14138	298	0.09730	0.12330	0.11580	0.09150	0.08700	0.09050	0.08800	0.09590	0.11110	0.09490	0.09750	0.08050	0.09650	0.08700	0.08540	0.08420	0.08600	0.08310	0.08870	0.08120	0.08710	0.08370	0.09160	0.09380	0.09870	0.08930	0.08600	0.08750	0.08430	0.08720	0.08140	0.08300	0.08270	0.08520	0.08530	0.08340	0.09780	0.08370	0.08130	0.08650	0.08380	0.08080	0.08710	0.08900	0.08800	0.08630	0.09100	0.10410	0.09940	0.08190	0.08690	0.08480	0.08270	0.08620	0.08810	0.08490	0.08070	0.08840	0.09300	0.08480	0.09830	0.08840	0.08440	0.09740	0.09640	0.08600	0.10090	0.09390	0.09460	0.09570	0.09150	0.11150	0.09810	0.08840	0.08780	0.08770	0.09400	0.08460	0.08450	0.08370	0.09120	0.08700	0.09120	0.08500	0.10200	0.09110	0.08750	0.10210	0.08600	0.08450	0.08510	0.08690	0.10610	0.08900	0.09110	0.12070
17=16:42:02	15019	301	0.10400	0.12630	0.12320	0.10190	0.08860	0.09060	0.10620	0.09150	0.10570	0.08900	0.09220	0.08150	0.09220	0.09890	0.08420	0.08510	0.08750	0.08660	0.09150	0.08230	0.08720	0.08650	0.08890	0.09970	0.09640	0.08850	0.08460	0.08360	0.08230	0.08590	0.08320	0.08420	0.08270	0.08470	0.08590	0.08080	0.09440	0.08000	0.08180	0.08390	0.08340	0.08150	0.08570	0.08350	0.08900	0.08640	0.09170	0.09780	0.09610	0.08350	0.08460	0.08430	0.08230	0.08630	0.08530	0.08590	0.08240	0.08830	0.08930	0.08430	0.09670	0.08270	0.08410	0.09030	0.08120	0.08680	0.08870	0.09100	0.08710	0.08850	0.09250	0.10510	0.10000	0.08970	0.08980	0.08870	0.09330	0.08530	0.08850	0.08430	0.08800	0.08770	0.09150	0.08670	0.09750	0.08990	0.08820	0.09040	0.08510	0.08640	0.08590	0.08790	0.10520	0.08940	0.09140	0.10730
18=16:56:43	15900	298	0.10140	0.12470	0.10690	0.08930	0.08800	0.08610	0.08980	0.09870	0.11740	0.08690	0.09530	0.07510	0.09240	0.09580	0.08660	0.08680	0.08560	0.08250	0.08480	0.08170	0.08530	0.08260	0.08680	0.08510	0.09650	0.09080	0.08020	0.08470	0.08370	0.08500	0.08110	0.08090	0.08140	0.07960	0.08450	0.07870	0.09320	0.08390	0.08090	0.08310	0.08060	0.07920	0.08480	0.08210	0.08420	0.08500	0.08700	0.09270	0.10170	0.08220	0.08390	0.08330	0.07870	0.08310	0.08190	0.08200	0.08160	0.08310	0.08900	0.08010	0.09570	0.08920	0.08380	0.08840	0.08380	0.08450	0.08400	0.08840	0.08680	0.08590	0.09020	0.09260	0.09880	0.08740	0.08590	0.08510	0.09280	0.08300	0.08420	0.08190	0.08610	0.08600	0.09020	0.08730	0.09720	0.09050	0.08640	0.09290	0.08430	0.08660	0.08110	0.08320	0.10210	0.08500	0.09100	0.11430
19=17:11:24	16780	301	0.10040	0.13870	0.13530	0.09780	0.09210	0.09330	0.09550	0.09280	0.12010	0.09800	0.09780	0.08310	0.09600	0.09530	0.08430	0.09750	0.08880	0.08870	0.09130	0.08300	0.08690	0.08700	0.09530	0.09460	0.10140	0.09020	0.08530	0.08850	0.08790	0.08860	0.08670	0.08330	0.08760	0.08440	0.09190	0.09000	0.14890	0.08950	0.08350	0.08700	0.08350	0.08390	0.08640	0.08690	0.08840	0.08900	0.08980	0.09130	0.10620	0.08710	0.08760	0.08560	0.08380	0.08540	0.08400	0.08580	0.08520	0.08790	0.09360	0.08280	0.09890	0.09210	0.08720	0.09500	0.08920	0.08690	0.08720	0.09560	0.09680	0.08980	0.10430	0.09960	0.09860	0.09080	0.08930	0.08920	0.09450	0.09450	0.09070	0.08530	0.09460	0.09150	0.09890	0.08900	0.09890	0.09480	0.09470	0.09530	0.09170	0.09020	0.08760	0.08950	0.10700	0.09560	0.09960	0.11440
20=17:26:05	17661	301	0.09460	0.13400	0.11100	0.10490	0.09380	0.08850	0.09990	0.09630	0.10990	0.09240	0.09940	0.07500	0.09530	0.09650	0.08700	0.10070	0.08340	0.08300	0.08750	0.08110	0.08300	0.08220	0.08800	0.08240	0.10010	0.08850	0.08230	0.08410	0.08420	0.08590	0.08460	0.07840	0.08310	0.07770	0.08510	0.07610	0.09560	0.07910	0.08320	0.08160	0.08120	0.07860	0.08290	0.08260	0.08380	0.08490	0.08820	0.08890	0.09890	0.08230	0.08390	0.08170	0.08060	0.08290	0.08070	0.08450	0.08110	0.08550	0.09330	0.07970	0.09970	0.08840	0.08040	0.09150	0.08660	0.08320	0.08650	0.09280	0.09250	0.08750	0.09340	0.09510	0.10480	0.08750	0.08690	0.08750	0.09230	0.08930	0.08650	0.08120	0.08770	0.08410	0.09300	0.08490	0.09840	0.08910	0.08660	0.09010	0.08610	0.08340	0.08310	0.08290	0.10220	0.08350	0.09250	0.10100
21=17:40:45	18542	298	0.10410	0.12190	0.12260	0.10080	0.10200	0.09260	0.08860	0.09110	0.10710	0.09520	0.09730	0.08160	0.09680	0.11510	0.08770	0.09770	0.08710	0.08790	0.09240	0.08560	0.09300	0.08900	0.08790	0.10870	0.10130	0.09170	0.08410	0.08950	0.08610	0.08990	0.08510	0.08560	0.08700	0.08760	0.08710	0.08220	0.09880	0.08390	0.08350	0.08660	0.08590	0.08420	0.08830	0.08690	0.09070	0.08680	0.09110	0.09570	0.10140	0.08560	0.08700	0.08380	0.08630	0.09100	0.08440	0.08680	0.08560	0.09210	0.09540	0.08370	0.09950	0.08930	0.08700	0.09510	0.08520	0.08940	0.08930	0.09570	0.09040	0.09120	0.09500	0.09890	0.10090	0.09130	0.09110	0.09560	0.09640	0.09160	0.09110	0.08630	0.09470	0.09140	0.09890	0.08960	0.10390	0.09470	0.09540	0.09410	0.09040	0.09270	0.09010	0.09120	0.10990	0.09300	0.09850	0.11240
22=17:55:26	19423	300	0.09440	0.12580	0.09310	0.09760	0.09150	0.08480	0.11870	0.10470	0.10650	0.08980	0.09870	0.08660	0.09420	0.09290	0.07940	0.09450	0.07960	0.08660	0.08800	0.08260	0.08150	0.08470	0.08630	0.09700	0.09310	0.08780	0.07790	0.09100	0.08720	0.08350	0.08280	0.08140	0.08250	0.07920	0.08670	0.07400	0.09290	0.08310	0.07900	0.08340	0.08230	0.08100	0.08470	0.08460	0.08570	0.08520	0.08490	0.08660	0.10050	0.08140	0.08330	0.08260	0.07750	0.08410	0.08150	0.08400	0.08060	0.08500	0.09100	0.07590	0.09560	0.08760	0.08320	0.09450	0.08050	0.08400	0.08570	0.09170	0.09030	0.08760	0.09260	0.08780	0.09630	0.08680	0.08680	0.08850	0.09250	0.09100	0.08840	0.08170	0.09170	0.08740	0.09330	0.08380	0.10220	0.09020	0.08670	0.09410	0.08910	0.08810	0.08320	0.08420	0.10890	0.08860	0.09310	0.10760
23=18:10:07	20304	300	0.10220	0.13740	0.12510	0.09800	0.09110	0.09260	0.09590	0.10000	0.10910	0.09680	0.09910	0.07740	0.09630	0.11490	0.08770	0.09800	0.08690	0.08340	0.09050	0.08220	0.08570	0.08350	0.08680	0.08480	0.10060	0.09200	0.08240	0.08660	0.08620	0.08810	0.08330	0.08330	0.08680	0.08310	0.08650	0.08000	0.09890	0.08120	0.08230	0.08120	0.08420	0.08140	0.08620	0.08610	0.08890	0.08610	0.08900	0.08830	0.10480	0.08540	0.08860	0.08540	0.08470	0.08790	0.08360	0.08600	0.08180	0.09160	0.09410	0.08190	0.10010	0.08820	0.08480	0.09630	0.08740	0.08660	0.08820	0.09340	0.09100	0.09410	0.09530	0.09470	0.10020	0.09200	0.09080	0.09430	0.09380	0.08870	0.08560	0.08480	0.09010	0.08880	0.09400	0.08670	0.09870	0.09070	0.08690	0.09160	0.08510	0.08580	0.08380	0.08570	0.10520	0.08870	0.09360	0.11210
24=18:24:48	21184	301	0.10680	0.12290	0.11770	0.09180	0.09040	0.09160	0.08970	0.09760	0.10370	0.09650	0.10270	0.07820	0.09680	0.10110	0.08910	0.09590	0.08670	0.08400	0.09250	0.08180	0.08520	0.08600	0.08690	0.09300	0.10080	0.09070	0.08360	0.08740	0.08370	0.08830	0.08400	0.08240	0.08560	0.08390	0.08650	0.08010	0.09640	0.08210	0.08150	0.08350	0.08390	0.08330	0.08670	0.08720	0.08950	0.08740	0.08880	0.09300	0.10600	0.08420	0.08820	0.08380	0.08550	0.09010	0.08200	0.08720	0.08130	0.09150	0.09490	0.08080	0.09900	0.09150	0.08420	0.09480	0.08990	0.08670	0.08760	0.09820	0.09230	0.09350	0.09580	0.08950	0.09760	0.09100	0.09130	0.09230	0.09620	0.08970	0.08800	0.08670	0.09360	0.08750	0.09500	0.08530	0.10390	0.09140	0.09230	0.09370	0.08940	0.09070	0.09480	0.08900	0.11080	0.09340	0.10000	0.11030
25=18:39:29	22065	298	0.10340	0.14840	0.15400	0.10870	0.09760	0.09410	0.10410	0.10080	0.10520	0.09990	0.10450	0.07740	0.09870	0.10650	0.08750	0.09480	0.08770	0.08700	0.09340	0.08360	0.08770	0.08780	0.09050	0.10440	0.10130	0.09370	0.08520	0.08700	0.08390	0.08910	0.08560	0.08620	0.08660	0.08680	0.08940	0.07980	0.09840	0.08320	0.08510	0.08990	0.08540	0.08580	0.08990	0.09120	0.09120	0.08900	0.09060	0.09950	0.10320	0.08480	0.08890	0.08660	0.08610	0.08970	0.08520	0.08940	0.08510	0.09140	0.09570	0.08160	0.10140	0.09450	0.08700	0.09340	0.08670	0.09410	0.09110	0.09520	0.09520	0.09350	0.09840	0.09000	0.09840	0.09100	0.09110	0.09430	0.09750	0.09130	0.09180	0.08820	0.09560	0.09160	0.09960	0.09010	0.10170	0.09590	0.09780	0.09520	0.09170	0.09300	0.09300	0.09370	0.11210	0.09420	0.09970	0.12210
26=18:54:09	22946	301	0.10910	0.13030	0.12210	0.11410	0.11300	0.09640	0.11060	0.10650	0.10770	0.10800	0.10980	0.07850	0.09970	0.11100	0.08970	0.09810	0.08990	0.08830	0.09550	0.09250	0.08880	0.08720	0.09040	0.09280	0.10270	0.09470	0.08420	0.09230	0.08570	0.09020	0.08720	0.08650	0.09000	0.08490	0.09090	0.08040	0.10280	0.08480	0.08290	0.08680	0.08450	0.08580	0.09030	0.08830	0.09310	0.09140	0.08970	0.09900	0.10720	0.08740	0.09070	0.08620	0.08840	0.08810	0.08720	0.08900	0.08490	0.09330	0.09750	0.08120	0.10270	0.09130	0.08520	0.09490	0.08490	0.09180	0.09220	0.09900	0.09380	0.09580	0.09820	0.10580	0.09880	0.09320	0.09280	0.09230	0.09510	0.09080	0.08880	0.08730	0.09440	0.08770	0.09890	0.08800	0.10290	0.09570	0.09330	0.09960	0.08970	0.09160	0.09020	0.08840	0.11070	0.09480	0.10430	0.11320
27=19:08:50	23827	300	0.10470	0.11970	0.13280	0.13310	0.09570	0.09510	0.10280	0.10200	0.13990	0.11420	0.10520	0.07760	0.10280	0.10550	0.08990	0.09540	0.08720	0.08780	0.09530	0.08460	0.08740	0.08810	0.09140	0.08170	0.10450	0.09410	0.08420	0.08870	0.08590	0.09270	0.08890	0.08620	0.08990	0.08420	0.09150	0.07800	0.10080	0.08620	0.08470	0.08750	0.08780	0.08750	0.09010	0.09090	0.09380	0.09230	0.09310	0.08440	0.10890	0.08830	0.09060	0.08800	0.08710	0.09050	0.08800	0.09170	0.08400	0.09750	0.09840	0.08330	0.10210	0.09550	0.08550	0.09310	0.08880	0.09020	0.09420	0.09970	0.09540	0.09530	0.10290	0.09640	0.10510	0.09560	0.09310	0.09600	0.09910	0.09180	0.09070	0.08400	0.09510	0.09250	0.09820	0.08900	0.10350	0.09570	0.09580	0.09760	0.09320	0.09290	0.09030	0.08950	0.11070	0.09380	0.10010	0.12700
28=19:23:31	24707	298	0.10420	0.12190	0.11460	0.08570	0.10240	0.09800	0.09320	0.10100	0.09940	0.10230	0.10780	0.07660	0.10210	0.10530	0.08650	0.08950	0.09040	0.08860	0.09320	0.08460	0.08590	0.08650	0.08990	0.08640	0.10640	0.09550	0.08320	0.08980	0.08540	0.09030	0.08890	0.08680	0.09070	0.08340	0.09210	0.07710	0.10220	0.08960	0.08870	0.08810	0.08710	0.08490	0.08930	0.08840	0.09180	0.09400	0.08970	0.09390	0.10830	0.08910	0.09120	0.08690	0.08800	0.09190	0.08710	0.09020	0.08530	0.09400	0.09850	0.07970	0.10360	0.09790	0.08560	0.09470	0.08760	0.09020	0.09240	0.09820	0.09530	0.09590	0.10130	0.09130	0.10650	0.09410	0.09440	0.09720	0.10080	0.09280	0.09570	0.08630	0.09540	0.09430	0.10210	0.08970	0.10770	0.09680	0.10210	0.09670	0.09290	0.09470	0.09120	0.09160	0.11610	0.09390	0.10310	0.11420
29=19:38:12	25588	301	0.11310	0.12090	0.11720	0.11180	0.09580	0.09470	0.09720	0.09920	0.09780	0.10290	0.10750	0.08240	0.10620	0.09870	0.08750	0.09210	0.08950	0.08790	0.09780	0.08470	0.08940	0.09010	0.09350	0.09710	0.10290	0.09570	0.08340	0.09100	0.08730	0.09040	0.08990	0.08890	0.08930	0.08660	0.09120	0.08950	0.10100	0.08470	0.08290	0.08840	0.08490	0.08660	0.09040	0.09260	0.09310	0.09140	0.08870	0.10560	0.10900	0.08730	0.09120	0.08880	0.08590	0.09070	0.08870	0.08980	0.08440	0.09160	0.09980	0.08300	0.10840	0.09340	0.08430	0.09490	0.08560	0.09160	0.09230	0.09770	0.09360	0.09480	0.09810	0.09320	0.10310	0.09530	0.09520	0.09390	0.09950	0.09280	0.09230	0.08710	0.09560	0.09260	0.09820	0.08910	0.10200	0.09750	0.09400	0.09850	0.09320	0.09260	0.08850	0.09090	0.11100	0.09380	0.10110	0.10930
30=19:52:53	26469	300	0.11520	0.13020	0.10940	0.12330	0.09960	0.10000	0.12190	0.10280	0.09940	0.10550	0.11330	0.07930	0.10460	0.10990	0.09040	0.09870	0.09150	0.08950	0.09900	0.08680	0.09000	0.08860	0.09440	0.09720	0.10860	0.09860	0.08580	0.09630	0.08910	0.09440	0.09360	0.08880	0.09300	0.08700	0.09370	0.08110	0.10540	0.08700	0.08680	0.08970	0.08860	0.09010	0.09160	0.09230	0.09560	0.09270	0.09270	0.09990	0.10940	0.09010	0.09490	0.09060	0.09200	0.09340	0.09040	0.09550	0.08830	0.09850	0.10290	0.08390	0.10700	0.09450	0.08720	0.09810	0.09070	0.09410	0.09250	0.10200	0.09810	0.09960	0.10570	0.09800	0.10880	0.09820	0.09790	0.09900	0.10310	0.09620	0.09740	0.08860	0.09960	0.09690	0.10210	0.09280	0.10960	0.09940	0.10030	0.10040	0.09780	0.09950	0.09590	0.09370	0.11400	0.09600	0.10460	0.11750
31=20:07:33	27350	301	0.10900	0.12670	0.11120	0.09410	0.09780	0.09830	0.10600	0.10230	0.10260	0.10400	0.11320	0.08040	0.10280	0.10690	0.08680	0.09930	0.08820	0.08670	0.09530	0.08550	0.08970	0.08900	0.09280	0.09170	0.10720	0.09690	0.08500	0.09340	0.08870	0.09090	0.09000	0.08800	0.09000	0.08800	0.09660	0.08030	0.10410	0.08570	0.08480	0.08730	0.08670	0.08520	0.08960	0.09050	0.09500	0.09250	0.09000	0.10220	0.10930	0.09010	0.09430	0.08850	0.08770	0.09230	0.08850	0.09080	0.08760	0.09480	0.09960	0.08050	0.10660	0.09420	0.08800	0.09700	0.08600	0.09040	0.09270	0.09980	0.09700	0.09710	0.10180	0.09290	0.10780	0.09600	0.09730	0.09630	0.10250	0.09480	0.09570	0.08780	0.09830	0.09490	0.10310	0.09230	0.11000	0.10050	0.10010	0.10080	0.09830	0.09690	0.09010	0.09200	0.11370	0.09780	0.10490	0.11690
32=20:22:14	28231	300	0.11150	0.13170	0.11050	0.09590	0.09800	0.10250	0.10180	0.10430	0.09610	0.10390	0.11020	0.07530	0.10640	0.09860	0.08600	0.09580	0.09030	0.09030	0.09610	0.08600	0.09090	0.08700	0.09560	0.08790	0.10450	0.09830	0.08290	0.09420	0.08780	0.09220	0.09360	0.08950	0.09160	0.08580	0.09610	0.07830	0.10640	0.08850	0.08630	0.09050	0.08900	0.08710	0.09340	0.09380	0.09600	0.09170	0.09070	0.10510	0.11560	0.09270	0.09220	0.09220	0.08900	0.09200	0.08680	0.09100	0.08580	0.09610	0.09970	0.08040	0.10900	0.09790	0.08720	0.09980	0.08990	0.09030	0.09310	0.10000	0.09470	0.09580	0.10090	0.08840	0.10770	0.09910	0.09690	0.09690	0.10090	0.09410	0.09720	0.08590	0.09640	0.09410	0.10020	0.09460	0.10880	0.10050	0.10090	0.10160	0.09280	0.09470	0.08760	0.08980	0.11410	0.09350	0.10210	0.11270
33=20:36:55	29111	301	0.11870	0.13420	0.12770	0.14880	0.10570	0.10270	0.13610	0.11040	0.10660	0.11070	0.12180	0.08500	0.11050	0.10700	0.09250	0.10010	0.09820	0.09450	0.10500	0.09190	0.09680	0.09190	0.10510	0.09430	0.11710	0.10190	0.08590	0.09990	0.10240	0.09850	0.09410	0.09440	0.09650	0.09150	0.09990	0.08660	0.10810	0.09100	0.09360	0.09030	0.09280	0.09290	0.09930	0.09620	0.10250	0.09740	0.09520	0.09560	0.11780	0.09750	0.09920	0.09640	0.09200	0.09660	0.09510	0.09710	0.09030	0.10180	0.10810	0.08390	0.11240	0.10310	0.09410	0.10330	0.09110	0.09750	0.09890	0.10720	0.09940	0.09880	0.11030	0.10870	0.11470	0.10350	0.10260	0.10730	0.10750	0.10000	0.10550	0.09210	0.10080	0.09660	0.10900	0.09430	0.11550	0.10320	0.10580	0.10840	0.09890	0.10170	0.09600	0.09660	0.11760	0.09940	0.10970	0.13670
34=20:51:36	29992	301	0.12850	0.13340	0.13720	0.12970	0.10340	0.10300	0.11950	0.10930	0.12310	0.11480	0.12120	0.07770	0.10940	0.10360	0.08750	0.12340	0.09450	0.09060	0.10210	0.08820	0.09170	0.08900	0.09700	0.09020	0.11060	0.10150	0.08770	0.09800	0.09560	0.09510	0.09390	0.09200	0.09400	0.08710	0.09700	0.08130	0.10800	0.08920	0.08760	0.09070	0.09230	0.08920	0.09640	0.09780	0.09810	0.09740	0.09100	0.09210	0.11780	0.09630	0.09750	0.09430	0.09010	0.09660	0.09300	0.09570	0.08930	0.09900	0.10560	0.08030	0.11110	0.10320	0.08930	0.10240	0.08840	0.09570	0.09690	0.10440	0.10040	0.10250	0.11170	0.10800	0.11510	0.10100	0.10080	0.10230	0.10460	0.09710	0.10400	0.08730	0.10360	0.09940	0.10310	0.09090	0.11240	0.10390	0.10450	0.10510	0.10160	0.09960	0.09470	0.09210	0.11780	0.10060	0.10870	0.12780
35=21:06:17	30873	300	0.11450	0.13690	0.13000	0.10490	0.11570	0.10580	0.11670	0.11320	0.11640	0.11850	0.12500	0.08370	0.11370	0.10610	0.09330	0.10830	0.09450	0.09440	0.10480	0.09440	0.09290	0.09350	0.09950	0.09920	0.11440	0.10480	0.08930	0.10090	0.09580	0.09800	0.09850	0.09460	0.09730	0.09130	0.10570	0.08240	0.11400	0.08900	0.09120	0.09380	0.09220	0.09260	0.09900	0.09800	0.10230	0.09760	0.09490	0.10400	0.11930	0.09990	0.09900	0.09710	0.09240	0.09840	0.09290	0.09810	0.09210	0.10260	0.11050	0.08400	0.11130	0.10440	0.09220	0.10700	0.09230	0.09660	0.10170	0.10600	0.10530	0.10780	0.11000	0.10690	0.11730	0.10260	0.10220	0.10450	0.11130	0.10240	0.10700	0.09410	0.10250	0.10110	0.11210	0.09440	0.11960	0.10650	0.10700	0.10930	0.10270	0.10350	0.09610	0.09920	0.11900	0.10360	0.11540	0.12800
36=21:20:57	31754	300	0.10980	0.13120	0.11130	0.08180	0.10210	0.10350	0.10160	0.11100	0.10410	0.11220	0.12020	0.07490	0.10830	0.10480	0.08870	0.09970	0.09170	0.08830	0.10200	0.08880	0.09020	0.08880	0.09530	0.08120	0.11380	0.10120	0.08530	0.09560	0.09200	0.09590	0.09410	0.09280	0.09470	0.08560	0.10100	0.08760	0.10820	0.08860	0.08790	0.08640	0.09230	0.08840	0.09520	0.09430	0.09930	0.09310	0.08880	0.08830	0.11760	0.09600	0.09560	0.09310	0.08960	0.09560	0.09190	0.09620	0.08680	0.09980	0.10500	0.08110	0.11130	0.10070	0.08770	0.10300	0.08930	0.09380	0.09810	0.10350	0.10020	0.09980	0.10960	0.08870	0.11650	0.10030	0.09950	0.10070	0.10750	0.09810	0.10120	0.08740	0.10140	0.09930	0.10460	0.09200	0.11610	0.10360	0.10450	0.10580	0.09910	0.09910	0.08980	0.09290	0.11790	0.10030	0.11090	0.12360
37=21:35:39	32636	301	0.12000	0.14130	0.16050	0.12110	0.11180	0.10720	0.14010	0.11680	0.12820	0.12100	0.12940	0.07790	0.11820	0.11420	0.09750	0.11610	0.09910	0.09700	0.10850	0.09170	0.09460	0.09260	0.10400	0.09410	0.11780	0.10890	0.08890	0.10350	0.10020	0.09830	0.10020	0.09590	0.09960	0.09010	0.10990	0.08010	0.11400	0.09210	0.09180	0.09670	0.09840	0.09260	0.10010	0.10140	0.10490	0.09940	0.09440	0.08790	0.12200	0.10260	0.10250	0.10130	0.09220	0.10030	0.09680	0.10020	0.09120	0.10560	0.11320	0.08410	0.11880	0.10730	0.09580	0.10490	0.09130	0.10110	0.10410	0.11140	0.10540	0.10900	0.11750	0.09800	0.12480	0.10430	0.10680	0.10680	0.11200	0.10690	0.10240	0.09400	0.10990	0.10290	0.11250	0.09450	0.11890	0.10800	0.10870	0.11140	0.10570	0.10480	0.09640	0.09780	0.12120	0.10700	0.11530	0.13790
38=21:50:20	33516	296	0.12020	0.14480	0.16140	0.11200	0.12220	0.10730	0.13840	0.11690	0.11130	0.12230	0.12910	0.07750	0.11720	0.11180	0.09730	0.10100	0.09900	0.09470	0.10980	0.09090	0.09590	0.09360	0.10870	0.09130	0.11690	0.10690	0.09000	0.10180	0.09980	0.10010	0.09530	0.10060	0.09880	0.09420	0.10800	0.08030	0.11730	0.09080	0.09370	0.09460	0.10040	0.09660	0.10190	0.10280	0.10570	0.09880	0.09650	0.08860	0.12130	0.10120	0.10210	0.09830	0.09310	0.10020	0.10090	0.10320	0.09060	0.10750	0.11300	0.08390	0.11640	0.10820	0.09180	0.10680	0.09410	0.10700	0.10360	0.11120	0.11080	0.10900	0.11480	0.10070	0.11720	0.10600	0.10760	0.10660	0.11370	0.10280	0.10670	0.09110	0.10860	0.10410	0.11240	0.09440	0.12020	0.10910	0.10970	0.11160	0.10510	0.10220	0.09740	0.09930	0.12330	0.10810	0.11580	0.15340
39=22:05:01	34397	301	0.12580	0.14910	0.14810	0.13210	0.12150	0.11060	0.13750	0.12110	0.11190	0.12430	0.13360	0.07990	0.12420	0.11430	0.09390	0.10360	0.10040	0.09700	0.11600	0.09290	0.09760	0.09470	0.10550	0.09770	0.12990	0.11190	0.09140	0.10510	0.10420	0.10480	0.10140	0.10090	0.10410	0.09480	0.11310	0.08430	0.12160	0.09510	0.09790	0.10010	0.10030	0.09700	0.10480	0.10300	0.10860	0.10200	0.09730	0.10020	0.13220	0.10560	0.10600	0.10260	0.09810	0.10250	0.09930	0.10440	0.09500	0.11090	0.11650	0.08690	0.12270	0.10970	0.09470	0.11140	0.09780	0.10250	0.10590	0.11260	0.10950	0.11050	0.11700	0.09640	0.12180	0.10980	0.10810	0.11210	0.11280	0.10960	0.10930	0.09460	0.11200	0.10900	0.11300	0.09930	0.12700	0.11220	0.11170	0.11550	0.10960	0.11060	0.10090	0.10100	0.12580	0.10930	0.11790	0.14440
40=22:19:42	35278	300	0.12170	0.14990	0.14280	0.08740	0.11490	0.10910	0.11440	0.11820	0.13650	0.12400	0.13160	0.07710	0.12020	0.11200	0.09690	0.11460	0.09870	0.09320	0.11290	0.09290	0.09680	0.09560	0.10640	0.09080	0.11980	0.10950	0.08860	0.10270	0.10010	0.10280	0.10320	0.09740	0.10350	0.09240	0.11180	0.07810	0.12030	0.09600	0.09680	0.09350	0.09740	0.09230	0.10260	0.10230	0.10660	0.09900	0.09470	0.09070	0.12860	0.09910	0.10390	0.10200	0.09450	0.10210	0.09650	0.10370	0.09450	0.10880	0.11540	0.08420	0.12140	0.10900	0.09470	0.10960	0.09670	0.10110	0.10630	0.11110	0.11340	0.10970	0.12230	0.09800	0.12190	0.10950	0.10810	0.10850	0.11640	0.10620	0.10750	0.09410	0.11080	0.10790	0.11270	0.09930	0.12540	0.11280	0.11130	0.11310	0.10950	0.11040	0.09830	0.09990	0.12720	0.10870	0.12040	0.13200
41=22:34:22	36159	300	0.12360	0.15450	0.16330	0.11620	0.12370	0.11390	0.14820	0.12330	0.11770	0.12700	0.14250	0.07860	0.12630	0.11660	0.09770	0.10720	0.10100	0.09490	0.11380	0.09480	0.09560	0.09610	0.11090	0.08740	0.12620	0.11320	0.09050	0.10530	0.10730	0.10190	0.10770	0.10050	0.10460	0.09200	0.11260	0.07820	0.12110	0.09780	0.09990	0.09590	0.10010	0.09270	0.10510	0.10590	0.11100	0.10190	0.09550	0.09370	0.13220	0.10540	0.10800	0.10430	0.09670	0.10340	0.10080	0.10420	0.09610	0.11630	0.11870	0.08250	0.12490	0.11520	0.09580	0.11160	0.09740	0.10390	0.10620	0.11410	0.11320	0.11630	0.12380	0.09240	0.12490	0.11480	0.11210	0.11110	0.12100	0.11120	0.11140	0.09540	0.11220	0.10770	0.11800	0.10080	0.12910	0.11430	0.11570	0.11840	0.11340	0.11170	0.10210	0.10150	0.12960	0.11260	0.12320	0.13120
42=22:49:03	37040	301	0.12440	0.15450	0.14370	0.13200	0.12630	0.12000	0.13460	0.12660	0.12020	0.13080	0.14140	0.09780	0.12730	0.12290	0.10100	0.12310	0.10640	0.10210	0.11970	0.09940	0.10300	0.10070	0.11180	0.10250	0.12930	0.11960	0.09320	0.11180	0.11650	0.10760	0.11150	0.10440	0.10630	0.09880	0.12230	0.08670	0.12350	0.10180	0.10370	0.09930	0.10250	0.09970	0.10960	0.10850	0.11620	0.10370	0.09680	0.09940	0.13740	0.10970	0.11210	0.10960	0.10270	0.10960	0.10260	0.10770	0.10010	0.11450	0.12270	0.08510	0.12990	0.11640	0.09900	0.11610	0.10480	0.10750	0.11160	0.11950	0.11690	0.11630	0.12480	0.11470	0.13850	0.11790	0.11670	0.11560	0.12240	0.11500	0.11690	0.10100	0.11750	0.11300	0.11970	0.10390	0.13320	0.11960	0.12170	0.12030	0.11570	0.11730	0.10200	0.10590	0.13250	0.11150	0.12810	0.14050
43=23:03:44	37920	300	0.12460	0.15480	0.13370	0.11370	0.12440	0.11650	0.14010	0.12740	0.12380	0.13040	0.13930	0.07780	0.12630	0.12350	0.10010	0.11370	0.10620	0.09650	0.12110	0.10090	0.10170	0.09940	0.11040	0.08710	0.12810	0.11910	0.09310	0.11250	0.11050	0.10680	0.10460	0.10600	0.10600	0.09610	0.11750	0.08140	0.12480	0.10220	0.09970	0.09870	0.10200	0.09830	0.10970	0.10920	0.11630	0.10550	0.09650	0.09510	0.13380	0.10870	0.11090	0.10470	0.10230	0.10910	0.10530	0.10760	0.09840	0.11800	0.12330	0.08420	0.12760	0.11610	0.09990	0.11680	0.10520	0.10920	0.11370	0.11970	0.11790	0.11680	0.12880	0.10610	0.13210	0.11460	0.11580	0.11700	0.12250	0.11550	0.11470	0.09770	0.11870	0.11560	0.12510	0.10200	0.13460	0.11720	0.12200	0.11950	0.11540	0.11630	0.10480	0.10510	0.13250	0.11640	0.12860	0.14240
44=23:18:25	38801	301	0.12630	0.15720	0.13430	0.12190	0.13140	0.11980	0.15020	0.12850	0.12370	0.13250	0.14110	0.07700	0.13320	0.12360	0.09900	0.11640	0.10490	0.09830	0.11980	0.09800	0.10380	0.09780	0.11430	0.09140	0.12760	0.12090	0.09200	0.11150	0.11420	0.10670	0.11200	0.10750	0.10890	0.09970	0.12210	0.08320	0.12400	0.10350	0.10330	0.09910	0.10150	0.09800	0.11090	0.10860	0.11850	0.10620	0.09730	0.09830	0.13620	0.11020	0.11070	0.10890	0.10230	0.10870	0.10370	0.11130	0.09820	0.11760	0.12500	0.08220	0.13220	0.11630	0.09960	0.11570	0.10550	0.10850	0.11270	0.12150	0.11660	0.11620	0.12580	0.11140	0.13790	0.11370	0.11680	0.11670	0.12050	0.11120	0.12000	0.09730	0.12000	0.11680	0.12410	0.10290	0.13290	0.12020	0.12300	0.12170	0.11530	0.11670	0.10690	0.10560	0.13380	0.11730	0.12920	0.15160
45=23:33:06	39682	300	0.12920	0.15520	0.13330	0.12440	0.13580	0.12530	0.15980	0.13450	0.12710	0.13740	0.14710	0.07890	0.13600	0.12650	0.10410	0.12440	0.10750	0.10480	0.12250	0.10370	0.10190	0.10390	0.11520	0.12030	0.13300	0.12500	0.09710	0.11620	0.12030	0.11370	0.11110	0.11150	0.11440	0.10230	0.11950	0.09980	0.12880	0.10560	0.10690	0.10520	0.10570	0.10470	0.11430	0.11620	0.12010	0.10650	0.09500	0.10260	0.14140	0.11180	0.11580	0.11110	0.10720	0.11330	0.10530	0.11520	0.10250	0.12170	0.13000	0.07920	0.13520	0.12100	0.10080	0.12160	0.10940	0.11090	0.11710	0.12650	0.11810	0.12160	0.12810	0.09590	0.13470	0.11960	0.11960	0.11890	0.12380	0.11620	0.11880	0.10360	0.12080	0.11740	0.12510	0.10550	0.14090	0.12180	0.12190	0.12960	0.12120	0.11940	0.10910	0.10610	0.13560	0.12300	0.13180	0.14540
46=23:47:46	40563	301	0.13160	0.15800	0.13520	0.12130	0.12770	0.12590	0.13970	0.13540	0.13060	0.13700	0.15010	0.07970	0.13870	0.12730	0.10080	0.12740	0.10750	0.10290	0.12660	0.10190	0.10580	0.10560	0.11660	0.08930	0.13770	0.12570	0.09500	0.11680	0.11490	0.11350	0.11290	0.10910	0.11420	0.10130	0.12250	0.08250	0.13230	0.10590	0.10240	0.10190	0.10590	0.10250	0.11390	0.11440	0.12400	0.10790	0.09950	0.08550	0.14530	0.11630	0.11970	0.11390	0.10840	0.11240	0.10550	0.11580	0.10450	0.12280	0.13300	0.08400	0.14080	0.12470	0.10120	0.12300	0.11040	0.11200	0.11790	0.12700	0.12290	0.12220	0.13240	0.09900	0.14560	0.12390	0.12560	0.12300	0.12730	0.12000	0.11990	0.10210	0.12220	0.11820	0.12860	0.10730	0.14380	0.12630	0.12580	0.13010	0.11950	0.11860	0.11040	0.11000	0.13920	0.12290	0.13450	0.14680
47=00:02:27	41444	300	0.13110	0.15640	0.13260	0.10210	0.13180	0.12660	0.15070	0.13570	0.13080	0.14090	0.15110	0.08130	0.14080	0.12680	0.10020	0.11900	0.10630	0.10360	0.12490	0.10160	0.10310	0.10230	0.11520	0.08990	0.13590	0.12870	0.09500	0.11640	0.11380	0.11390	0.11470	0.10990	0.11470	0.10210	0.12580	0.07890	0.13590	0.10300	0.10430	0.10070	0.10290	0.10200	0.11500	0.11530	0.12240	0.10760	0.09640	0.10420	0.15080	0.11690	0.11790	0.11550	0.10630	0.11250	0.10680	0.11550	0.10350	0.12440	0.13360	0.08160	0.14070	0.12240	0.10010	0.12070	0.11080	0.11390	0.11900	0.12820	0.12640	0.12520	0.13550	0.10130	0.14700	0.12340	0.12570	0.12110	0.12870	0.12140	0.12400	0.10320	0.12420	0.12370	0.13220	0.10920	0.14410	0.12870	0.12850	0.13240	0.12570	0.12330	0.11230	0.10790	0.14160	0.12660	0.13870	0.14690
48=00:17:09	42325	301	0.13970	0.15910	0.13910	0.11040	0.12990	0.13120	0.14820	0.13850	0.13420	0.14300	0.15760	0.07890	0.14220	0.13380	0.10230	0.12370	0.11090	0.10510	0.13210	0.10470	0.10770	0.10230	0.12160	0.09510	0.14510	0.13250	0.09580	0.11950	0.12550	0.11490	0.11710	0.11310	0.11800	0.10500	0.12940	0.08250	0.13950	0.10750	0.10930	0.10520	0.10860	0.10480	0.11690	0.11740	0.12870	0.11110	0.09720	0.09830	0.15420	0.11980	0.12170	0.11600	0.11010	0.11520	0.10900	0.11960	0.10560	0.12730	0.13730	0.08420	0.14440	0.12760	0.10460	0.12730	0.11280	0.11710	0.12430	0.13190	0.12850	0.12790	0.13820	0.10660	0.15360	0.12760	0.12700	0.12770	0.13220	0.12140	0.12500	0.10390	0.12670	0.12460	0.13150	0.11310	0.14840	0.13160	0.13020	0.13430	0.12550	0.12520	0.11660	0.11360	0.14580	0.12780	0.14050	0.15370
49=00:31:50	43206	300	0.14120	0.16460	0.14060	0.12520	0.14030	0.13620	0.15580	0.14380	0.13890	0.15100	0.16270	0.09030	0.14920	0.13580	0.10450	0.12290	0.11310	0.10880	0.13580	0.10710	0.11140	0.10920	0.12180	0.09060	0.14660	0.13380	0.09830	0.12390	0.12470	0.12000	0.11860	0.11610	0.12070	0.10680	0.13300	0.08700	0.14220	0.11260	0.11340	0.10860	0.11130	0.10870	0.12390	0.12310	0.13280	0.10930	0.09840	0.09400	0.16170	0.12180	0.12370	0.11780	0.11430	0.11970	0.11430	0.12300	0.10770	0.13250	0.14440	0.08310	0.15010	0.13220	0.10490	0.13130	0.11980	0.11680	0.12870	0.13750	0.13340	0.13470	0.14400	0.09240	0.15910	0.13100	0.13350	0.13260	0.13660	0.12640	0.13170	0.10620	0.13240	0.12850	0.13700	0.11240	0.15160	0.13610	0.13420	0.13340	0.12840	0.13220	0.11460	0.11460	0.14800	0.13360	0.14480	0.15930
50=00:46:31	44087	301	0.13870	0.16790	0.14520	0.12650	0.13420	0.13630	0.14830	0.14450	0.14210	0.14870	0.16620	0.08020	0.15080	0.14290	0.11050	0.12990	0.11170	0.10890	0.13820	0.11080	0.11430	0.10890	0.12850	0.10310	0.14830	0.13730	0.09990	0.12760	0.12910	0.12190	0.11970	0.11970	0.12420	0.11000	0.13340	0.08360	0.14140	0.11430	0.11170	0.10970	0.11580	0.10970	0.12540	0.12500	0.13790	0.11230	0.10310	0.09670	0.15590	0.12520	0.12450	0.11930	0.11600	0.12400	0.11420	0.12490	0.10960	0.13100	0.14750	0.08420	0.14950	0.13090	0.10650	0.13120	0.11890	0.12280	0.13110	0.13670	0.13410	0.13550	0.14570	0.12310	0.15380	0.13320	0.13310	0.13280	0.13400	0.12750	0.13190	0.10870	0.13240	0.13030	0.13930	0.11410	0.15410	0.13500	0.13570	0.13550	0.12930	0.13150	0.11700	0.11990	0.15240	0.13660	0.14760	0.16590
51=01:01:11	44968	300	0.14390	0.17220	0.14750	0.10940	0.13500	0.14150	0.12870	0.14890	0.14280	0.15650	0.17400	0.09410	0.15650	0.13430	0.10770	0.12790	0.11230	0.10770	0.14100	0.11010	0.11480	0.10980	0.12680	0.10840	0.15220	0.14090	0.09830	0.12750	0.12340	0.12300	0.12310	0.11980	0.12820	0.10860	0.14100	0.08120	0.14880	0.11680	0.11120	0.10870	0.11130	0.11010	0.12810	0.13100	0.13950	0.11220	0.09750	0.10350	0.15990	0.12430	0.13060	0.12090	0.11780	0.12460	0.11590	0.13020	0.11180	0.14080	0.14850	0.08140	0.15280	0.12800	0.10530	0.13470	0.12040	0.12310	0.13350	0.14060	0.13750	0.14100	0.14840	0.10150	0.16340	0.13710	0.13780	0.13720	0.14260	0.13200	0.13650	0.10930	0.13910	0.13410	0.14140	0.11340	0.15850	0.13560	0.13800	0.14110	0.13340	0.13470	0.11720	0.11630	0.15670	0.13960	0.14830	0.15350
52=01:15:52	45849	300	0.14780	0.17650	0.15140	0.11730	0.13910	0.14430	0.13170	0.15480	0.15030	0.16460	0.17540	0.09820	0.16000	0.13930	0.11200	0.13270	0.12020	0.10950	0.14430	0.11360	0.11500	0.11340	0.13280	0.09900	0.16490	0.14300	0.10220	0.13000	0.13340	0.12800	0.12890	0.12440	0.13410	0.11360	0.14530	0.08290	0.15450	0.12110	0.11850	0.11100	0.11680	0.11350	0.13230	0.13510	0.14370	0.11590	0.10220	0.09420	0.17110	0.12840	0.13560	0.12460	0.12250	0.12680	0.12080	0.13550	0.11540	0.14300	0.15480	0.08440	0.16120	0.13600	0.11030	0.14060	0.12420	0.12790	0.13510	0.14650	0.14260	0.14550	0.15500	0.09400	0.16970	0.14200	0.14350	0.14320	0.14680	0.13570	0.14280	0.11190	0.14370	0.13990	0.14760	0.11930	0.16800	0.14620	0.14500	0.14590	0.13960	0.14200	0.12290	0.12110	0.15860	0.14480	0.15590	0.16300
53=01:30:33	46729	301	0.14540	0.17380	0.15050	0.11780	0.13750	0.14250	0.13210	0.15230	0.14970	0.16090	0.18010	0.07680	0.15940	0.14190	0.11290	0.13160	0.11860	0.11100	0.14570	0.11450	0.11800	0.11390	0.13140	0.09190	0.15990	0.14620	0.09920	0.13160	0.13180	0.12910	0.12750	0.12660	0.13300	0.11530	0.14340	0.07940	0.15410	0.11920	0.11840	0.10990	0.11400	0.11470	0.13510	0.13270	0.14360	0.11590	0.10080	0.09770	0.17330	0.12760	0.13270	0.12620	0.12080	0.12740	0.11940	0.13460	0.11370	0.14030	0.15670	0.08060	0.15980	0.13270	0.10990	0.13780	0.12510	0.12570	0.13710	0.14670	0.14350	0.14370	0.15550	0.10030	0.16580	0.13940	0.14150	0.14440	0.14450	0.13630	0.13830	0.11160	0.14360	0.13870	0.14700	0.11870	0.16640	0.14450	0.14310	0.14820	0.13880	0.14000	0.12310	0.12180	0.15930	0.14540	0.15930	0.15790
54=01:45:14	47610	298	0.15210	0.18100	0.15350	0.12460	0.14580	0.15020	0.13860	0.16000	0.15380	0.17200	0.18860	0.09380	0.16640	0.14210	0.11580	0.14040	0.12240	0.11340	0.14900	0.11760	0.12160	0.11650	0.13800	0.08810	0.16410	0.15150	0.10430	0.13340	0.13420	0.13470	0.13500	0.13390	0.13880	0.11750	0.15060	0.08320	0.15890	0.12510	0.11980	0.11550	0.11770	0.11810	0.13930	0.13820	0.14790	0.11740	0.10440	0.10870	0.18300	0.13040	0.13820	0.13140	0.12750	0.13460	0.12590	0.14060	0.12080	0.14800	0.15970	0.08210	0.16820	0.13760	0.11420	0.14500	0.12980	0.13210	0.14430	0.15320	0.14860	0.14930	0.16080	0.10260	0.17480	0.14440	0.14740	0.14910	0.15120	0.14310	0.14540	0.11420	0.14870	0.14560	0.15310	0.12450	0.17460	0.15070	0.14880	0.15470	0.14470	0.14750	0.12890	0.12760	0.16470	0.15390	0.16470	0.17840
55=01:59:55	48491	300	0.15820	0.18700	0.15800	0.12840	0.14710	0.15330	0.14270	0.16450	0.15900	0.17630	0.19230	0.07970	0.17290	0.15290	0.12110	0.14060	0.13040	0.11700	0.15650	0.12100	0.12440	0.12090	0.13840	0.09160	0.17300	0.15440	0.10560	0.13990	0.13700	0.13600	0.13830	0.13500	0.14100	0.11730	0.15210	0.08480	0.16210	0.12040	0.11940	0.11930	0.12310	0.12170	0.14220	0.14320	0.15100	0.11870	0.10410	0.09700	0.18530	0.13640	0.14310	0.13440	0.13160	0.13860	0.12830	0.14140	0.12460	0.15100	0.16600	0.08430	0.17520	0.14290	0.11940	0.14920	0.13290	0.13800	0.14480	0.15770	0.15250	0.15270	0.16420	0.10180	0.18520	0.15060	0.15430	0.15240	0.15530	0.14810	0.14990	0.11660	0.15490	0.14840	0.15640	0.12530	0.17090	0.15390	0.15500	0.16010	0.14940	0.15130	0.13110	0.12850	0.16860	0.15620	0.16900	0.16810
56=02:14:35	49372	301	0.15790	0.19230	0.16230	0.12400	0.14940	0.15320	0.14540	0.16710	0.16140	0.17530	0.19750	0.10520	0.17170	0.15540	0.11820	0.14010	0.12920	0.11710	0.15810	0.11910	0.12390	0.12070	0.13770	0.11310	0.17070	0.15680	0.10880	0.14150	0.14030	0.13640	0.14020	0.13500	0.14380	0.12090	0.15460	0.08310	0.16470	0.12460	0.11960	0.11940	0.12320	0.12070	0.14130	0.14240	0.15410	0.11870	0.10450	0.10000	0.18650	0.13870	0.14520	0.13450	0.13130	0.14150	0.12940	0.14490	0.12590	0.15200	0.16840	0.08300	0.17580	0.14490	0.11950	0.15000	0.13330	0.13870	0.14890	0.15840	0.15320	0.15590	0.16560	0.11790	0.17440	0.15500	0.15410	0.15400	0.15810	0.15070	0.15370	0.11860	0.15490	0.15300	0.15960	0.12660	0.17780	0.15420	0.15580	0.16090	0.15210	0.15340	0.13450	0.12930	0.17290	0.15920	0.17230	0.17700
57=02:29:16	50253	300	0.15840	0.19490	0.16460	0.13180	0.15230	0.15700	0.14460	0.17220	0.16730	0.18180	0.20330	0.10080	0.17630	0.16070	0.12160	0.14500	0.13340	0.11850	0.16330	0.12420	0.13170	0.12440	0.14320	0.09230	0.17630	0.16030	0.11170	0.14340	0.13940	0.14140	0.13920	0.13920	0.14590	0.12230	0.15990	0.08240	0.17330	0.12640	0.12330	0.12010	0.12590	0.12480	0.14570	0.14810	0.15940	0.12200	0.10730	0.09220	0.19660	0.13830	0.14510	0.13670	0.13320	0.14300	0.13120	0.14560	0.12600	0.15670	0.17290	0.08250	0.17960	0.14700	0.12070	0.15530	0.13690	0.14120	0.15080	0.16310	0.15890	0.15990	0.17350	0.10290	0.18200	0.15420	0.15840	0.15810	0.15990	0.15240	0.15440	0.12100	0.15690	0.15560	0.16400	0.13070	0.18580	0.15780	0.15890	0.16360	0.15500	0.15870	0.13620	0.13370	0.17640	0.16390	0.18180	0.18350
58=02:43:57	51133	301	0.16310	0.20010	0.16660	0.12110	0.15520	0.15980	0.14560	0.17320	0.16930	0.18200	0.19930	0.08070	0.18400	0.16060	0.12100	0.14680	0.13310	0.11890	0.16240	0.12640	0.13050	0.12550	0.14380	0.09490	0.17980	0.16210	0.11220	0.14090	0.13840	0.13700	0.13930	0.13750	0.14270	0.12400	0.15870	0.08290	0.16910	0.12770	0.12250	0.12020	0.12440	0.12380	0.14650	0.14620	0.15590	0.11970	0.10730	0.10010	0.20370	0.13880	0.14720	0.13920	0.13300	0.13850	0.12980	0.14550	0.12350	0.15620	0.16990	0.08240	0.18410	0.14740	0.12020	0.15360	0.13720	0.13860	0.15000	0.15850	0.15730	0.15780	0.16720	0.09850	0.18920	0.15430	0.16340	0.15480	0.15760	0.14900	0.15230	0.12240	0.15380	0.15450	0.15900	0.13530	0.17720	0.15710	0.16110	0.16320	0.15290	0.15650	0.13730	0.13660	0.17440	0.16220	0.17820	0.18270
59=02:58:39	52016	301	0.16190	0.20650	0.16910	0.12510	0.15400	0.16140	0.14790	0.18040	0.17560	0.18750	0.20560	0.07610	0.18040	0.16250	0.12100	0.14470	0.13370	0.12010	0.16490	0.12740	0.13060	0.12380	0.14460	0.10050	0.18130	0.16590	0.11250	0.14720	0.14140	0.14200	0.14250	0.14000	0.14940	0.12660	0.16480	0.08170	0.17690	0.12690	0.12430	0.12090	0.12900	0.12630	0.14650	0.14510	0.16100	0.11920	0.10560	0.10380	0.19660	0.14220	0.14760	0.14160	0.13560	0.14700	0.13440	0.14880	0.12620	0.15970	0.17670	0.08030	0.18560	0.14960	0.12160	0.15470	0.13890	0.14160	0.15490	0.16560	0.16310	0.16230	0.17670	0.09590	0.18750	0.16020	0.16520	0.16260	0.16410	0.15540	0.16090	0.12830	0.15950	0.15790	0.16450	0.13580	0.18520	0.16310	0.16480	0.16630	0.15860	0.16070	0.13870	0.13500	0.18100	0.16750	0.18210	0.18140
60=03:13:20	52897	301	0.16920	0.21170	0.17920	0.12740	0.16670	0.17040	0.15660	0.18520	0.18000	0.20030	0.21060	0.09890	0.19100	0.16980	0.12720	0.15630	0.13800	0.12560	0.16900	0.13160	0.13690	0.13260	0.15310	0.09790	0.18880	0.17380	0.11940	0.15270	0.14670	0.14940	0.15160	0.14750	0.15690	0.13240	0.17020	0.08410	0.17920	0.13320	0.12990	0.12370	0.13250	0.13030	0.15210	0.15640	0.16810	0.12610	0.11090	0.09630	0.20250	0.15170	0.15970	0.14720	0.14550	0.15110	0.14030	0.15870	0.13520	0.16750	0.18580	0.08450	0.19710	0.15840	0.12570	0.16130	0.14480	0.15210	0.16180	0.17270	0.16760	0.17360	0.18280	0.09800	0.19490	0.16640	0.16970	0.16940	0.17200	0.16390	0.16820	0.13020	0.16810	0.16550	0.17400	0.13950	0.19460	0.16710	0.17140	0.18010	0.16540	0.16780	0.14550	0.14380	0.18720	0.17660	0.19020	0.19200
61=03:28:01	53777	301	0.17150	0.21310	0.18260	0.12630	0.16480	0.16750	0.15950	0.19190	0.18790	0.19700	0.21440	0.07870	0.19530	0.17210	0.12770	0.15760	0.14060	0.12520	0.17680	0.13250	0.13900	0.13130	0.16000	0.09640	0.19160	0.17330	0.11620	0.15450	0.14910	0.15150	0.15090	0.14550	0.16070	0.13020	0.17370	0.08130	0.18370	0.13300	0.13040	0.12640	0.13320	0.13050	0.15380	0.15870	0.17450	0.12690	0.11290	0.08760	0.20200	0.15010	0.15890	0.14850	0.14200	0.14790	0.13960	0.15530	0.13330	0.16450	0.18760	0.08430	0.19230	0.15670	0.12690	0.15760	0.14370	0.15120	0.16290	0.17180	0.16900	0.17340	0.18760	0.12160	0.19810	0.16670	0.16990	0.16700	0.16960	0.16110	0.16450	0.12910	0.16730	0.16170	0.17470	0.13850	0.20000	0.16800	0.16910	0.17800	0.16410	0.16730	0.14660	0.14520	0.18780	0.17440	0.18990	0.20360
62=03:42:42	54658	300	0.17660	0.22110	0.19060	0.12890	0.17410	0.18160	0.16350	0.20160	0.19310	0.20610	0.22030	0.08100	0.21350	0.18230	0.13390	0.16320	0.14500	0.13470	0.18570	0.13920	0.14490	0.14000	0.16590	0.11270	0.20030	0.18620	0.11880	0.16120	0.15500	0.15710	0.15790	0.15550	0.16440	0.13890	0.18380	0.08520	0.19220	0.14240	0.13940	0.13450	0.14230	0.13930	0.16500	0.16590	0.18160	0.13360	0.11520	0.09680	0.21990	0.15810	0.16390	0.15460	0.15000	0.15850	0.14670	0.16600	0.14140	0.17920	0.20020	0.09760	0.20720	0.16630	0.13320	0.16960	0.15300	0.16000	0.17350	0.18530	0.18250	0.18400	0.19750	0.10930	0.20850	0.17430	0.18080	0.17860	0.17940	0.17270	0.17380	0.13620	0.17710	0.17720	0.18400	0.14580	0.20520	0.17670	0.18170	0.18960	0.17380	0.17940	0.15710	0.15200	0.19930	0.18850	0.20110	0.20030
63=03:57:23	55539	301	0.18260	0.22750	0.19450	0.12890	0.17940	0.18600	0.17040	0.20780	0.20420	0.21280	0.22740	0.08450	0.21110	0.18710	0.13890	0.17110	0.15050	0.13730	0.19560	0.14740	0.15140	0.14660	0.17100	0.09140	0.20420	0.18800	0.12320	0.16610	0.16420	0.16380	0.16240	0.16020	0.17340	0.14350	0.19020	0.08560	0.19920	0.14730	0.14340	0.13720	0.14630	0.14330	0.17080	0.17290	0.19000	0.13490	0.11950	0.11160	0.22400	0.16300	0.17130	0.15970	0.15490	0.16350	0.15180	0.17160	0.14760	0.18360	0.21200	0.08590	0.20950	0.16880	0.13980	0.17910	0.15910	0.16690	0.18120	0.18790	0.18750	0.18910	0.20990	0.11590	0.21640	0.17860	0.18690	0.18250	0.18400	0.17930	0.18070	0.14360	0.18680	0.18350	0.19240	0.15440	0.21760	0.18450	0.18630	0.19770	0.18170	0.18590	0.15800	0.15670	0.20790	0.19870	0.20920	0.21480
64=04:12:03	56420	300	0.17710	0.23090	0.19370	0.12690	0.18020	0.18650	0.16940	0.20770	0.20080	0.21270	0.22440	0.10400	0.21240	0.19030	0.13860	0.17040	0.15210	0.13710	0.19390	0.14470	0.15170	0.14570	0.16940	0.10890	0.20130	0.19330	0.11960	0.16640	0.16160	0.16370	0.16510	0.16050	0.17260	0.14090	0.18990	0.08380	0.19860	0.14680	0.14060	0.13810	0.14540	0.14230	0.17120	0.17410	0.19090	0.13370	0.11670	0.10330	0.22480	0.16210	0.17080	0.16020	0.15480	0.16490	0.15260	0.17380	0.14580	0.18810	0.21030	0.08270	0.21420	0.16960	0.13840	0.17410	0.16130	0.16710	0.17680	0.19250	0.18980	0.19210	0.21060	0.09500	0.21590	0.17780	0.18780	0.18770	0.18680	0.18080	0.18310	0.14340	0.18800	0.18580	0.19430	0.15380	0.22180	0.18540	0.18920	0.19660	0.18110	0.18950	0.15940	0.15930	0.20840	0.20020	0.21150	0.21280
65=04:26:44	57301	301	0.19120	0.23640	0.20250	0.12890	0.19010	0.19270	0.17580	0.21490	0.20370	0.21710	0.22630	0.07740	0.22160	0.19790	0.13980	0.17380	0.15220	0.13880	0.19260	0.14680	0.14990	0.14520	0.16750	0.08060	0.21980	0.19650	0.12200	0.16810	0.16280	0.16370	0.16390	0.15990	0.17500	0.14270	0.18660	0.08200	0.21030	0.15180	0.14230	0.13800	0.14430	0.14780	0.16910	0.17420	0.18830	0.13280	0.11320	0.08670	0.23890	0.16470	0.17460	0.16100	0.15570	0.16180	0.15270	0.16790	0.14710	0.18140	0.20640	0.08490	0.22220	0.17070	0.13880	0.17760	0.15870	0.16860	0.17570	0.19770	0.18250	0.19290	0.20720	0.09030	0.22670	0.18600	0.19000	0.18720	0.18840	0.17620	0.18190	0.14010	0.18800	0.18080	0.19660	0.15060	0.22920	0.18640	0.18950	0.19850	0.18030	0.18910	0.15500	0.15740	0.20840	0.19940	0.20540	0.20690
66=04:41:25	58181	301	0.20180	0.24640	0.20590	0.13310	0.19690	0.20620	0.18200	0.22350	0.21630	0.22280	0.24060	0.08230	0.23150	0.19970	0.14410	0.17630	0.15970	0.14250	0.20900	0.15220	0.15800	0.14760	0.17620	0.10470	0.22760	0.20200	0.12800	0.17740	0.16820	0.17160	0.16980	0.17180	0.18570	0.15060	0.20570	0.08560	0.21840	0.15350	0.14800	0.14170	0.15400	0.14800	0.17870	0.17670	0.20400	0.13590	0.12130	0.10720	0.24920	0.17430	0.17910	0.16750	0.16200	0.17400	0.15680	0.18190	0.15290	0.19900	0.21790	0.08380	0.23060	0.17820	0.14440	0.18270	0.16510	0.17140	0.19060	0.20140	0.20010	0.20000	0.21890	0.10400	0.23270	0.19050	0.20420	0.19990	0.19840	0.18430	0.18850	0.14850	0.19390	0.19510	0.20130	0.16580	0.23710	0.19410	0.20070	0.20860	0.19050	0.20220	0.16710	0.16300	0.21910	0.20690	0.21680	0.21820
67=04:56:06	59062	300	0.19850	0.24250	0.20760	0.13200	0.20080	0.20350	0.18520	0.22540	0.21950	0.22330	0.24290	0.08380	0.23440	0.20370	0.14570	0.18010	0.15960	0.14050	0.20860	0.15130	0.15930	0.15150	0.18320	0.09800	0.22570	0.21100	0.12720	0.17790	0.17470	0.17490	0.17710	0.17350	0.19280	0.15160	0.21100	0.08280	0.21480	0.15470	0.14790	0.14480	0.15340	0.14900	0.18280	0.18370	0.20970	0.13440	0.12090	0.09640	0.25200	0.17350	0.18360	0.17320	0.16630	0.17730	0.16070	0.18360	0.15950	0.20340	0.22770	0.08210	0.23860	0.18120	0.14560	0.18450	0.17080	0.17680	0.19480	0.20670	0.20580	0.20830	0.22790	0.11020	0.23860	0.19310	0.20470	0.20240	0.19890	0.19570	0.19600	0.15360	0.20200	0.20280	0.21280	0.16620	0.23960	0.19290	0.20520	0.21120	0.19570	0.20240	0.17140	0.16700	0.22520	0.20930	0.22270	0.21120
68=05:10:47	59943	301	0.19450	0.24900	0.21290	0.13500	0.20390	0.20950	0.18650	0.23030	0.21860	0.23080	0.24110	0.07640	0.23930	0.21030	0.14770	0.18570	0.16330	0.14510	0.21720	0.16060	0.16250	0.15520	0.18680	0.09730	0.22960	0.21440	0.13020	0.18420	0.17800	0.18030	0.17440	0.17670	0.18810	0.15490	0.20880	0.07980	0.22440	0.15560	0.15260	0.14750	0.15290	0.15050	0.18590	0.18680	0.21340	0.13840	0.12270	0.10670	0.25000	0.17980	0.18630	0.17450	0.16580	0.17710	0.16210	0.18800	0.15360	0.20560	0.21820	0.08060	0.24220	0.18370	0.14700	0.19060	0.17320	0.17770	0.19900	0.21010	0.20950	0.21180	0.22860	0.09270	0.23970	0.19170	0.21130	0.20480	0.20410	0.19330	0.19790	0.15070	0.20260	0.20530	0.20780	0.16240	0.24390	0.19870	0.20980	0.21600	0.19780	0.20740	0.17360	0.17230	0.22270	0.21660	0.22320	0.21400
69=05:25:27	60824	300	0.20550	0.25850	0.21880	0.13620	0.21330	0.21790	0.19330	0.23310	0.22370	0.22860	0.24950	0.07760	0.24070	0.21450	0.15350	0.19380	0.16710	0.14900	0.21940	0.15800	0.16890	0.15770	0.19160	0.10230	0.23910	0.22320	0.13200	0.19030	0.18200	0.18500	0.18320	0.18480	0.19750	0.15730	0.21960	0.08300	0.23420	0.16090	0.15410	0.14760	0.15730	0.15470	0.19420	0.18780	0.21830	0.13730	0.12510	0.10780	0.26830	0.18360	0.19350	0.17740	0.17130	0.18390	0.16350	0.19300	0.15770	0.21140	0.22940	0.08140	0.24550	0.18630	0.15210	0.19210	0.17610	0.18040	0.20730	0.21730	0.21560	0.21460	0.23140	0.11640	0.24840	0.19840	0.21450	0.21490	0.21470	0.20350	0.20300	0.15710	0.20890	0.21290	0.21360	0.17560	0.25360	0.20680	0.21480	0.21890	0.20630	0.21010	0.17990	0.17370	0.23110	0.21900	0.22640	0.23830
70=05:40:11	61707	300	0.21270	0.25710	0.21980	0.14090	0.21600	0.22030	0.19650	0.24070	0.22670	0.23690	0.25160	0.07960	0.24790	0.22270	0.15540	0.19610	0.17140	0.15190	0.22850	0.16450	0.17210	0.16820	0.19760	0.09930	0.24610	0.22630	0.13760	0.19260	0.18580	0.19020	0.18820	0.18850	0.20490	0.16440	0.22120	0.08210	0.23800	0.16400	0.16130	0.15640	0.16350	0.15970	0.20080	0.20210	0.22820	0.14130	0.12570	0.09470	0.26740	0.18740	0.20300	0.18590	0.17910	0.18940	0.17360	0.19940	0.16680	0.22170	0.23270	0.08230	0.25690	0.19570	0.15590	0.19990	0.18520	0.19160	0.21060	0.22680	0.22740	0.22680	0.24060	0.09330	0.25330	0.20380	0.22390	0.21680	0.21840	0.20940	0.21510	0.16120	0.21530	0.21430	0.22270	0.17310	0.25720	0.21250	0.22000	0.22970	0.21340	0.22140	0.18390	0.18490	0.23560	0.22470	0.22820	0.23860
71=05:54:52	62588	301	0.21430	0.26120	0.22690	0.14580	0.22430	0.22320	0.20470	0.24320	0.23850	0.23120	0.25460	0.08220	0.25390	0.22710	0.16210	0.20320	0.17350	0.15200	0.22940	0.16320	0.17740	0.16770	0.20630	0.09250	0.24750	0.23500	0.13890	0.19600	0.19010	0.19430	0.19350	0.18790	0.21160	0.16100	0.22820	0.08670	0.24150	0.17020	0.16120	0.15810	0.16380	0.16160	0.20240	0.20150	0.22880	0.14100	0.13090	0.10080	0.27340	0.19640	0.20510	0.19090	0.17970	0.19090	0.17240	0.20130	0.17040	0.21680	0.24940	0.08490	0.26400	0.19680	0.15840	0.19820	0.18910	0.19280	0.21830	0.22300	0.22620	0.22310	0.24240	0.14060	0.27020	0.20910	0.22290	0.22350	0.22030	0.21820	0.21490	0.16340	0.21630	0.21810	0.22940	0.18670	0.26240	0.21340	0.22420	0.22950	0.22020	0.21760	0.19090	0.18270	0.24250	0.22240	0.23720	0.25660
72=06:09:32	63469	301	0.22750	0.26630	0.23110	0.14770	0.22780	0.23140	0.20780	0.24670	0.24110	0.24080	0.25910	0.09330	0.26050	0.23590	0.16580	0.21150	0.18370	0.16030	0.23540	0.17540	0.18610	0.17840	0.21480	0.09530	0.26990	0.24070	0.14410	0.20530	0.20170	0.20420	0.20370	0.20230	0.22290	0.17600	0.23760	0.08770	0.25630	0.17940	0.17040	0.16420	0.17450	0.17020	0.21440	0.21760	0.24350	0.14660	0.13890	0.10080	0.28180	0.20460	0.21710	0.19760	0.19070	0.20050	0.18700	0.21850	0.18180	0.23240	0.25230	0.08230	0.27360	0.20790	0.16680	0.21450	0.20020	0.20760	0.22670	0.24150	0.24030	0.24090	0.25960	0.09520	0.27090	0.21700	0.23530	0.23560	0.23280	0.22720	0.22900	0.17580	0.23610	0.23530	0.24120	0.19450	0.26740	0.22920	0.23390	0.24060	0.23170	0.23290	0.20120	0.19480	0.25290	0.23630	0.24130	0.23880
73=06:24:13	64350	300	0.23230	0.27390	0.23290	0.15110	0.23380	0.23350	0.21060	0.25270	0.24140	0.24640	0.26050	0.09450	0.26000	0.23750	0.16910	0.21730	0.18770	0.16440	0.24120	0.17980	0.18800	0.17920	0.21580	0.10160	0.26360	0.25070	0.14780	0.21410	0.20660	0.20880	0.21080	0.20870	0.22940	0.18010	0.24330	0.08750	0.25770	0.18540	0.17470	0.16890	0.17850	0.17430	0.22110	0.22000	0.24660	0.14750	0.13420	0.10490	0.29230	0.20860	0.21960	0.20260	0.19440	0.20890	0.19060	0.22340	0.18640	0.24040	0.25890	0.08540	0.27940	0.21230	0.17220	0.21670	0.20240	0.21020	0.23300	0.24430	0.24490	0.24250	0.25930	0.09850	0.28380	0.22430	0.24050	0.24100	0.24050	0.23270	0.23240	0.18280	0.23980	0.23880	0.24340	0.20030	0.27540	0.23670	0.23680	0.24480	0.23790	0.23710	0.20660	0.20290	0.25480	0.24310	0.24230	0.25940
74=06:38:54	65231	300	0.24070	0.27630	0.23950	0.15150	0.24370	0.23840	0.21450	0.25900	0.24600	0.24790	0.26670	0.08080	0.27310	0.24520	0.17520	0.22270	0.19220	0.16650	0.24360	0.18510	0.19360	0.18910	0.21780	0.08890	0.27630	0.25570	0.14740	0.21320	0.20910	0.21470	0.21370	0.21230	0.23540	0.18170	0.24610	0.08560	0.26270	0.18640	0.17580	0.17160	0.17900	0.17810	0.22150	0.22910	0.24950	0.14740	0.13410	0.09310	0.29660	0.21330	0.22660	0.21220	0.20480	0.21500	0.19490	0.22720	0.19150	0.24170	0.26470	0.08450	0.28920	0.22400	0.17220	0.22310	0.20950	0.22280	0.23380	0.25220	0.24590	0.24940	0.26270	0.10000	0.30040	0.22760	0.24420	0.24260	0.24180	0.24240	0.23970	0.18490	0.24340	0.24250	0.25060	0.20010	0.27960	0.23980	0.24370	0.25390	0.24260	0.23920	0.20790	0.20720	0.25820	0.24580	0.24640	0.25940
75=06:53:35	66111	301	0.24260	0.28600	0.24260	0.15520	0.24670	0.24240	0.22150	0.26610	0.24790	0.25060	0.26460	0.08010	0.27490	0.25060	0.17570	0.22360	0.19560	0.17120	0.24870	0.18640	0.20030	0.18820	0.22460	0.12200	0.28040	0.25760	0.15460	0.22380	0.21670	0.22230	0.22060	0.21850	0.23940	0.19040	0.25240	0.08370	0.26480	0.18940	0.18050	0.17690	0.18610	0.18220	0.22960	0.23090	0.25540	0.15090	0.13470	0.09650	0.29900	0.22040	0.23400	0.21380	0.20710	0.21880	0.19970	0.23400	0.19740	0.24790	0.26040	0.08180	0.29120	0.22710	0.17760	0.22550	0.21190	0.22390	0.23330	0.25420	0.25340	0.25530	0.26870	0.11460	0.29500	0.23560	0.24620	0.24420	0.24800	0.24360	0.24500	0.18890	0.24820	0.24880	0.25050	0.20900	0.28270	0.23970	0.24220	0.25050	0.24480	0.24320	0.21310	0.21530	0.26140	0.24710	0.24470	0.24780
76=07:08:16	66992	296	0.23980	0.28830	0.25010	0.16120	0.25020	0.25190	0.22750	0.26680	0.25340	0.25730	0.27240	0.10700	0.27270	0.25910	0.19020	0.23250	0.20080	0.17450	0.25410	0.19450	0.20880	0.19660	0.22890	0.09740	0.28190	0.26610	0.16080	0.22810	0.22440	0.22670	0.22900	0.22970	0.25110	0.19710	0.25770	0.08950	0.27130	0.20200	0.18850	0.18160	0.19420	0.18970	0.23520	0.23950	0.26120	0.15410	0.14470	0.10320	0.30800	0.22740	0.24000	0.22450	0.21860	0.23100	0.20860	0.24070	0.20610	0.25700	0.27240	0.08450	0.29940	0.23320	0.18720	0.23410	0.22240	0.23510	0.24550	0.26360	0.26310	0.25790	0.27360	0.10690	0.30000	0.24440	0.25610	0.25300	0.25670	0.25320	0.25280	0.19760	0.25210	0.25500	0.25890	0.21490	0.28820	0.25540	0.25490	0.25890	0.25560	0.25250	0.22220	0.22070	0.26960	0.25440	0.25050	0.26190
77=07:22:57	67873	300	0.25470	0.28740	0.25090	0.16220	0.25440	0.24810	0.22990	0.26760	0.25790	0.25670	0.27200	0.08180	0.28290	0.25990	0.18450	0.23640	0.20890	0.18090	0.25720	0.19850	0.21050	0.20020	0.23380	0.09390	0.28800	0.26840	0.15790	0.23310	0.22870	0.23160	0.23200	0.22700	0.25250	0.19780	0.26410	0.08890	0.27700	0.20430	0.19180	0.18530	0.19730	0.19150	0.23710	0.24320	0.26590	0.15430	0.14560	0.09770	0.31150	0.23480	0.24100	0.22740	0.22160	0.23350	0.21310	0.24370	0.21110	0.25810	0.27670	0.08530	0.29990	0.23730	0.18840	0.23290	0.22270	0.23740	0.24770	0.26330	0.26470	0.26320	0.27390	0.09900	0.31150	0.24720	0.25910	0.25910	0.25640	0.25720	0.25300	0.20180	0.25690	0.25600	0.26330	0.21940	0.28990	0.25630	0.25650	0.25930	0.26080	0.25310	0.22240	0.21960	0.27120	0.25330	0.25440	0.25570
78=07:37:37	68754	301	0.24280	0.28790	0.24990	0.16220	0.25430	0.24930	0.22870	0.27120	0.25950	0.25680	0.27380	0.07890	0.28590	0.26280	0.18870	0.23520	0.21350	0.18200	0.26280	0.20100	0.21670	0.20580	0.23510	0.09130	0.29670	0.27170	0.16050	0.23460	0.23230	0.23730	0.23320	0.23280	0.25610	0.20160	0.26480	0.08670	0.28080	0.20420	0.19500	0.18740	0.20210	0.19470	0.24270	0.24220	0.27090	0.15250	0.14790	0.10310	0.31270	0.23690	0.24440	0.23230	0.22760	0.23950	0.21380	0.25090	0.21340	0.26100	0.27600	0.08130	0.30740	0.24050	0.19310	0.23680	0.22660	0.24030	0.25210	0.26920	0.27000	0.26950	0.28400	0.09270	0.30780	0.24970	0.26290	0.26070	0.25780	0.25830	0.25570	0.20610	0.26170	0.26300	0.26620	0.22270	0.29160	0.25600	0.25570	0.26410	0.26250	0.25640	0.22670	0.22680	0.27330	0.25860	0.25750	0.25690
79=07:52:18	69635	300	0.24940	0.29680	0.25450	0.17020	0.26300	0.25810	0.23620	0.27860	0.26560	0.26040	0.28350	0.08150	0.28680	0.26790	0.19390	0.24080	0.22020	0.18770	0.26450	0.21140	0.22740	0.21340	0.24470	0.09730	0.30620	0.27710	0.16630	0.24440	0.23910	0.24100	0.23730	0.24190	0.26700	0.21200	0.27300	0.08770	0.29120	0.21290	0.19950	0.19260	0.20730	0.20260	0.24800	0.24730	0.28030	0.15930	0.15160	0.10400	0.32350	0.24180	0.24810	0.23490	0.23280	0.24280	0.21880	0.25500	0.21770	0.26790	0.28370	0.08310	0.31240	0.23970	0.19710	0.24150	0.23110	0.24550	0.25940	0.27210	0.27710	0.27070	0.28810	0.09770	0.31060	0.25870	0.26840	0.26550	0.26410	0.26350	0.25850	0.21440	0.26440	0.26780	0.26980	0.22750	0.29660	0.26200	0.26300	0.26640	0.27000	0.26240	0.23430	0.23050	0.27880	0.26370	0.26230	0.27710
80=08:06:59	70515	301	0.26280	0.30610	0.25910	0.17650	0.26910	0.26530	0.23870	0.28370	0.26140	0.26240	0.28590	0.07920	0.28920	0.27330	0.20070	0.24470	0.22400	0.18730	0.27370	0.20910	0.22510	0.20710	0.24220	0.10370	0.31550	0.28940	0.17070	0.24640	0.24260	0.24790	0.23670	0.24340	0.25710	0.21250	0.26840	0.08630	0.29450	0.21630	0.20440	0.19630	0.21090	0.20040	0.25170	0.24630	0.28140	0.15190	0.14590	0.11830	0.33200	0.25050	0.25230	0.24120	0.23720	0.24580	0.21840	0.25960	0.21210	0.27180	0.27290	0.08250	0.31740	0.25020	0.20190	0.24420	0.23240	0.24850	0.26440	0.27040	0.27420	0.26600	0.28470	0.10120	0.31700	0.26390	0.27470	0.27410	0.27090	0.26390	0.26050	0.20950	0.25980	0.27050	0.25840	0.22980	0.30750	0.26880	0.26370	0.27110	0.27250	0.26580	0.23180	0.22750	0.27620	0.25990	0.25920	0.26100
81=08:21:40	71396	301	0.24760	0.29770	0.25820	0.17510	0.26190	0.26200	0.23980	0.27930	0.26300	0.26250	0.28250	0.07900	0.29240	0.27160	0.20400	0.24980	0.22770	0.19310	0.27500	0.21790	0.23420	0.21820	0.24600	0.09740	0.29820	0.28600	0.16950	0.24450	0.24440	0.24990	0.24300	0.24620	0.26740	0.21720	0.27270	0.08690	0.29260	0.22210	0.20840	0.19980	0.21890	0.21070	0.25570	0.25320	0.28270	0.15950	0.15380	0.10600	0.32370	0.25160	0.25510	0.24300	0.23730	0.24820	0.22600	0.26300	0.22400	0.27100	0.28260	0.08240	0.31810	0.24870	0.20950	0.24540	0.23550	0.25300	0.26870	0.27920	0.28390	0.27480	0.29190	0.10370	0.32150	0.26700	0.27110	0.27260	0.27570	0.27460	0.26350	0.21680	0.26700	0.27170	0.27410	0.23550	0.30450	0.26940	0.26440	0.27120	0.27730	0.26800	0.23570	0.23640	0.28190	0.26470	0.26190	0.27640
82=08:36:21	72277	300	0.25150	0.30130	0.25730	0.18040	0.26940	0.26650	0.24160	0.28460	0.26700	0.26470	0.28480	0.08010	0.29790	0.28630	0.20840	0.25240	0.23330	0.20370	0.28240	0.22390	0.23930	0.22420	0.25330	0.10260	0.30860	0.29190	0.18070	0.25290	0.24810	0.25060	0.24670	0.25110	0.27090	0.22280	0.28230	0.08770	0.29460	0.22900	0.21620	0.21020	0.22630	0.21850	0.26050	0.26260	0.28680	0.16260	0.15810	0.10490	0.32840	0.25650	0.25800	0.25070	0.25300	0.25840	0.22820	0.26880	0.23500	0.27660	0.29120	0.08090	0.32080	0.25990	0.21450	0.25410	0.24090	0.25810	0.27070	0.28310	0.28860	0.28220	0.29800	0.10480	0.31990	0.27540	0.28200	0.27470	0.27020	0.27140	0.27160	0.22510	0.26890	0.27740	0.27910	0.24050	0.30430	0.27230	0.27580	0.27720	0.27660	0.27260	0.24740	0.24130	0.28580	0.27250	0.27150	0.28310
83=08:51:01	73158	301	0.25850	0.31610	0.26880	0.18770	0.28430	0.27510	0.25180	0.29930	0.27400	0.27520	0.29690	0.10310	0.30130	0.29260	0.22110	0.25990	0.23840	0.21030	0.28400	0.23220	0.24480	0.23050	0.25450	0.10510	0.32610	0.30220	0.18980	0.26540	0.26520	0.26460	0.25910	0.26480	0.28790	0.23620	0.29040	0.09180	0.30830	0.23500	0.22140	0.22090	0.23760	0.23030	0.26880	0.27080	0.29330	0.16550	0.16390	0.10220	0.34380	0.26970	0.27320	0.26070	0.26630	0.27190	0.24240	0.28110	0.24580	0.28930	0.30100	0.08470	0.33810	0.27100	0.22620	0.26260	0.25510	0.27280	0.27660	0.29660	0.29610	0.29290	0.30790	0.10230	0.33950	0.28830	0.28860	0.28880	0.28550	0.28740	0.28350	0.23540	0.28140	0.28960	0.28600	0.24910	0.31760	0.28540	0.28210	0.28830	0.29070	0.28240	0.25160	0.25140	0.29540	0.28140	0.26890	0.28920
84=09:05:42	74039	301	0.27270	0.31260	0.27170	0.19040	0.28690	0.27470	0.24600	0.29240	0.27060	0.27760	0.28430	0.07970	0.31140	0.29290	0.21680	0.25850	0.24360	0.21200	0.28050	0.23230	0.24670	0.23520	0.25370	0.09650	0.33100	0.30530	0.19010	0.26190	0.26010	0.25830	0.26270	0.26260	0.27550	0.23210	0.28500	0.08880	0.30190	0.23470	0.22490	0.22190	0.23290	0.23110	0.26640	0.26840	0.28750	0.16490	0.15900	0.10470	0.34920	0.26460	0.27120	0.26470	0.26460	0.26280	0.23580	0.27280	0.24480	0.28380	0.28870	0.08340	0.33490	0.27140	0.22050	0.25380	0.25230	0.26880	0.26980	0.29080	0.29210	0.29100	0.29650	0.08780	0.34610	0.28480	0.28790	0.27570	0.28110	0.28290	0.28330	0.22180	0.27940	0.27870	0.28340	0.24060	0.31350	0.27140	0.27760	0.28220	0.28380	0.27820	0.24920	0.24940	0.28530	0.27100	0.26710	0.27760
85=09:20:23	74919	300	0.26620	0.31160	0.27220	0.19140	0.28420	0.27370	0.25560	0.29220	0.28070	0.27460	0.29400	0.07990	0.31530	0.29590	0.22480	0.26600	0.24990	0.21910	0.28340	0.23830	0.25220	0.24420	0.26390	0.08770	0.32640	0.30520	0.19380	0.26520	0.26690	0.26410	0.26980	0.26030	0.29150	0.23270	0.29180	0.08980	0.31150	0.24260	0.22750	0.22830	0.23510	0.23690	0.26650	0.27960	0.29500	0.16840	0.16660	0.09760	0.34830	0.27500	0.27520	0.26500	0.26570	0.26840	0.24930	0.27530	0.25300	0.27810	0.30180	0.08460	0.33670	0.27310	0.22850	0.26290	0.25300	0.27380	0.27560	0.29440	0.29090	0.29170	0.30540	0.09690	0.34290	0.29090	0.29180	0.29270	0.28730	0.28650	0.27950	0.22750	0.28770	0.27600	0.29330	0.24090	0.32100	0.28560	0.28060	0.28470	0.29460	0.27670	0.25170	0.24560	0.29090	0.27670	0.27220	0.27430
86=09:35:04	75800	301	0.26470	0.31610	0.27010	0.19990	0.28710	0.28040	0.25220	0.29860	0.27360	0.27180	0.30050	0.08060	0.30580	0.29090	0.22580	0.26650	0.25160	0.21400	0.29460	0.23690	0.25520	0.23500	0.26660	0.11630	0.32100	0.30900	0.19890	0.27090	0.26740	0.26910	0.25850	0.26910	0.28040	0.23730	0.28840	0.09040	0.31130	0.24360	0.23070	0.22570	0.24430	0.23610	0.27900	0.26750	0.30750	0.16720	0.16180	0.11410	0.35740	0.27580	0.27990	0.26490	0.26290	0.27110	0.24000	0.28630	0.24200	0.29320	0.28650	0.07900	0.33670	0.26910	0.23100	0.26200	0.25980	0.27170	0.28920	0.28980	0.30240	0.28330	0.30890	0.11550	0.34120	0.28900	0.29450	0.29200	0.29340	0.28250	0.27900	0.23650	0.27520	0.29630	0.26990	0.25700	0.31770	0.29070	0.28230	0.28790	0.29260	0.28400	0.25120	0.25160	0.29470	0.27880	0.27200	0.29280
87=09:49:45	76681	300	0.27640	0.31470	0.27630	0.19900	0.29290	0.28040	0.25490	0.29920	0.27330	0.28340	0.29330	0.07840	0.31590	0.30260	0.22980	0.27290	0.25780	0.22950	0.28820	0.24540	0.25870	0.24690	0.26310	0.09180	0.33380	0.31740	0.20500	0.27420	0.27530	0.26900	0.27110	0.27270	0.28980	0.24780	0.29040	0.08620	0.31610	0.25310	0.23570	0.24000	0.24970	0.24840	0.27760	0.28190	0.30220	0.17220	0.16750	0.09440	0.35150	0.28420	0.28340	0.27450	0.28100	0.27950	0.25510	0.28660	0.25930	0.29730	0.29350	0.08120	0.34530	0.28520	0.23710	0.27360	0.26210	0.28970	0.28110	0.30750	0.29600	0.29790	0.30560	0.08920	0.34440	0.29880	0.30140	0.29690	0.29750	0.29330	0.29390	0.23820	0.29000	0.28870	0.29110	0.24850	0.32910	0.29510	0.28640	0.29730	0.29850	0.29430	0.25530	0.26240	0.29140	0.28670	0.26700	0.29220
88=10:04:25	77562	298	0.27680	0.32140	0.27740	0.20320	0.29930	0.28690	0.26460	0.30270	0.28660	0.27780	0.30140	0.08140	0.31840	0.31050	0.23310	0.27790	0.26170	0.23530	0.29330	0.24970	0.25840	0.25180	0.26710	0.09460	0.34200	0.32130	0.21060	0.28190	0.28480	0.27930	0.27940	0.27640	0.30500	0.24880	0.30600	0.08960	0.32330	0.26180	0.23820	0.24580	0.25960	0.25550	0.28070	0.28850	0.30280	0.17720	0.17280	0.10480	0.36730	0.29150	0.29140	0.28050	0.28580	0.28700	0.26280	0.29500	0.27280	0.29740	0.31260	0.08310	0.35420	0.29130	0.24540	0.27670	0.27110	0.29320	0.28890	0.31110	0.30370	0.30330	0.31560	0.09700	0.35610	0.30460	0.30700	0.30820	0.30020	0.30290	0.29530	0.24800	0.30150	0.29610	0.30700	0.26330	0.33800	0.30100	0.29350	0.29650	0.30780	0.29500	0.26810	0.26350	0.30540	0.28480	0.27470	0.29800
89=10:19:06	78443	300	0.26870	0.31820	0.27770	0.20830	0.29590	0.28690	0.25790	0.30840	0.28200	0.28570	0.30660	0.07980	0.31590	0.30140	0.24090	0.27970	0.26730	0.23450	0.29960	0.25010	0.27040	0.25080	0.27170	0.09770	0.33290	0.32010	0.21310	0.28400	0.28720	0.28560	0.27390	0.28570	0.29690	0.25310	0.29810	0.08730	0.32490	0.26230	0.24600	0.24570	0.26310	0.25620	0.28990	0.28230	0.31340	0.17650	0.17100	0.10690	0.36070	0.29350	0.29400	0.28040	0.28390	0.28720	0.26420	0.29890	0.25830	0.30500	0.29920	0.08170	0.34890	0.28620	0.24630	0.27500	0.27110	0.29110	0.29530	0.30740	0.30730	0.30160	0.31710	0.10110	0.35580	0.29970	0.31100	0.30970	0.30810	0.29920	0.29540	0.24770	0.29570	0.30430	0.29130	0.26360	0.33350	0.30440	0.29350	0.29890	0.30570	0.29880	0.26110	0.26780	0.30660	0.29110	0.27480	0.29980
90=10:33:47	79324	301	0.28440	0.32640	0.28380	0.21280	0.29880	0.29050	0.26340	0.30910	0.28720	0.28750	0.30540	0.09410	0.31920	0.31300	0.24740	0.28780	0.27570	0.24660	0.30260	0.26170	0.27690	0.25970	0.28030	0.10370	0.34580	0.32610	0.22180	0.29060	0.29430	0.28910	0.28290	0.28900	0.30630	0.26230	0.30550	0.09130	0.32360	0.27130	0.25420	0.25670	0.27260	0.26390	0.29030	0.29450	0.31830	0.18470	0.18460	0.09910	0.36190	0.29890	0.30210	0.28790	0.29230	0.29470	0.27130	0.30870	0.27860	0.30830	0.30780	0.08280	0.35020	0.29710	0.25460	0.28350	0.27680	0.30000	0.29880	0.31970	0.31200	0.31130	0.32310	0.08720	0.35150	0.30630	0.31470	0.31010	0.31440	0.30520	0.29660	0.25420	0.30410	0.30740	0.30390	0.26990	0.33320	0.30630	0.29450	0.29940	0.31230	0.30210	0.27170	0.27570	0.31120	0.29390	0.27960	0.29440
91=10:48:28	80204	300	0.27290	0.32170	0.28360	0.21330	0.30330	0.28920	0.26270	0.30620	0.28760	0.28340	0.30630	0.08300	0.31800	0.31440	0.24790	0.28200	0.27450	0.24430	0.30320	0.25730	0.27400	0.26060	0.27390	0.11590	0.34540	0.33020	0.22430	0.28480	0.29000	0.29160	0.28590	0.28910	0.30850	0.25850	0.30830	0.08700	0.32410	0.26820	0.25390	0.25720	0.27200	0.26340	0.28940	0.29460	0.31430	0.18010	0.18120	0.10750	0.36550	0.29980	0.30040	0.29100	0.29970	0.29200	0.26480	0.30710	0.27750	0.30970	0.30840	0.08160	0.35830	0.30170	0.25810	0.27950	0.27800	0.30300	0.29960	0.31420	0.31310	0.30690	0.32110	0.08940	0.36070	0.30710	0.30840	0.30970	0.31050	0.31030	0.30330	0.25600	0.30280	0.30830	0.30590	0.27380	0.33310	0.30490	0.29460	0.30830	0.31240	0.29730	0.27280	0.27550	0.30870	0.29190	0.27490	0.29340
92=11:03:09	81085	301	0.28070	0.32900	0.28520	0.21380	0.30160	0.29230	0.26790	0.30470	0.28530	0.28300	0.30360	0.08100	0.32340	0.31660	0.25170	0.29120	0.27950	0.25180	0.30310	0.26620	0.28020	0.26270	0.28090	0.09800	0.33970	0.33140	0.22790	0.29880	0.29530	0.28830	0.28460	0.29310	0.31150	0.26620	0.30620	0.09050	0.33220	0.27860	0.25720	0.26210	0.27800	0.27180	0.28960	0.29570	0.31740	0.19030	0.18730	0.10330	0.37420	0.30730	0.29930	0.28880	0.29330	0.29810	0.27880	0.30570	0.28040	0.31430	0.31270	0.08230	0.35710	0.29720	0.26100	0.28470	0.27960	0.30090	0.30440	0.32180	0.31270	0.30910	0.32290	0.09340	0.35650	0.30950	0.31880	0.31810	0.31410	0.30610	0.29850	0.26140	0.30680	0.30700	0.30870	0.27670	0.34520	0.31190	0.29810	0.29890	0.31780	0.30540	0.27310	0.27270	0.30960	0.29520	0.28190	0.28730
93=11:17:49	81966	301	0.27870	0.32620	0.29240	0.22140	0.30920	0.29450	0.27750	0.31160	0.29640	0.29170	0.30890	0.08230	0.33060	0.31780	0.25960	0.29900	0.28400	0.25830	0.30760	0.27470	0.28410	0.27670	0.28770	0.09570	0.34120	0.33320	0.23720	0.29650	0.30440	0.29190	0.29950	0.29070	0.32390	0.26090	0.31590	0.09310	0.34160	0.28330	0.26080	0.26920	0.27830	0.27720	0.29010	0.30740	0.31560	0.19370	0.19170	0.09690	0.36720	0.31020	0.30590	0.29530	0.29980	0.29730	0.28240	0.30710	0.29280	0.30170	0.31970	0.08590	0.36270	0.30250	0.26270	0.28940	0.28210	0.30850	0.30120	0.32520	0.31580	0.31670	0.32590	0.09140	0.36480	0.31690	0.31720	0.32140	0.31350	0.30920	0.30210	0.25720	0.31320	0.29380	0.31730	0.26670	0.34000	0.31590	0.30310	0.30560	0.32130	0.30570	0.28070	0.27810	0.31260	0.29440	0.28290	0.28530
94=11:32:30	82847	298	0.26960	0.33070	0.29000	0.22130	0.30980	0.29580	0.27770	0.31140	0.29830	0.28620	0.31520	0.07830	0.32450	0.32840	0.26050	0.29560	0.28400	0.25640	0.30690	0.27170	0.28320	0.27400	0.29170	0.09810	0.34670	0.33820	0.23870	0.30300	0.30610	0.29450	0.29860	0.29690	0.32750	0.25840	0.32140	0.09110	0.33760	0.28180	0.26090	0.26830	0.27900	0.27670	0.29410	0.30330	0.31980	0.18860	0.18830	0.10260	0.37770	0.31280	0.29990	0.30130	0.30710	0.30390	0.28020	0.31200	0.28790	0.30340	0.32900	0.08100	0.36670	0.30400	0.26600	0.28880	0.28530	0.30730	0.31090	0.31890	0.31960	0.30910	0.32970	0.10850	0.36470	0.32340	0.31680	0.32160	0.31060	0.31670	0.30550	0.26830	0.30830	0.30680	0.31640	0.27110	0.34230	0.31510	0.30420	0.30590	0.32390	0.30170	0.28570	0.27190	0.31620	0.29460	0.28690	0.31470
95=11:47:11	83728	300	0.26890	0.32930	0.29210	0.22580	0.30910	0.30070	0.27370	0.31670	0.29570	0.29600	0.30920	0.08040	0.32980	0.32560	0.26380	0.29660	0.28990	0.26570	0.31070	0.28160	0.29170	0.27870	0.28850	0.11120	0.34440	0.34140	0.24700	0.30640	0.31100	0.29570	0.30160	0.30410	0.32090	0.27940	0.31860	0.09200	0.33580	0.29090	0.26960	0.27650	0.28590	0.28620	0.30160	0.30940	0.32590	0.20030	0.19530	0.09840	0.37040	0.31260	0.30910	0.30290	0.31260	0.30820	0.28890	0.31870	0.29800	0.31930	0.31720	0.08170	0.36590	0.31070	0.27290	0.29440	0.28770	0.31730	0.30400	0.33390	0.32480	0.32490	0.32990	0.09000	0.35900	0.32510	0.32490	0.32260	0.31950	0.31530	0.31740	0.27160	0.31760	0.31130	0.31960	0.27810	0.34470	0.31660	0.30710	0.31320	0.32220	0.31460	0.28400	0.28850	0.31500	0.30630	0.28630	0.30280
96=12:01:52	84608	301	0.27790	0.32700	0.28650	0.22310	0.30650	0.29780	0.27800	0.30790	0.29350	0.28520	0.31010	0.08180	0.32450	0.32200	0.26110	0.29830	0.28630	0.25920	0.30140	0.27430	0.28650	0.27720	0.28510	0.11490	0.34210	0.34560	0.24570	0.30310	0.30720	0.29680	0.30190	0.29920	0.32600	0.26870	0.31720	0.09140	0.33320	0.28880	0.26350	0.27370	0.28470	0.28430	0.29450	0.30920	0.31770	0.19620	0.19290	0.10630	0.37350	0.31300	0.30440	0.30900	0.31040	0.30570	0.28800	0.31140	0.29430	0.30800	0.32420	0.08230	0.36210	0.30660	0.27110	0.29280	0.28840	0.30990	0.30990	0.32300	0.32020	0.31690	0.32730	0.09560	0.36170	0.32710	0.31810	0.32220	0.31430	0.32160	0.31180	0.27130	0.31100	0.30340	0.31500	0.27640	0.34200	0.31900	0.30870	0.30350	0.32340	0.30660	0.28470	0.27820	0.31400	0.29630	0.28110	0.29300
97=12:16:33	85489	300	0.28370	0.33000	0.29090	0.23380	0.31550	0.30590	0.27510	0.32110	0.29690	0.29170	0.32320	0.08150	0.33400	0.32460	0.27180	0.30330	0.29670	0.26560	0.31370	0.28030	0.29870	0.28160	0.30130	0.11960	0.35700	0.34810	0.25040	0.31010	0.31320	0.31230	0.29880	0.31490	0.32210	0.28150	0.32650	0.09150	0.34250	0.29120	0.27280	0.27880	0.29470	0.28620	0.31260	0.30790	0.33610	0.19760	0.20100	0.11170	0.38170	0.31930	0.31860	0.30980	0.32020	0.31630	0.28340	0.33230	0.29130	0.32800	0.32180	0.08120	0.37550	0.31160	0.27930	0.29510	0.29670	0.32080	0.32230	0.32970	0.33340	0.31960	0.33870	0.10610	0.37400	0.32840	0.32380	0.32810	0.32720	0.32800	0.31420	0.28150	0.30900	0.32740	0.30990	0.29100	0.35160	0.32230	0.30830	0.31860	0.33300	0.31510	0.29000	0.28990	0.32040	0.30160	0.28580	0.31880
98=12:31:14	86370	300	0.29760	0.33770	0.29860	0.23680	0.32490	0.30730	0.28150	0.31890	0.30120	0.29730	0.31270	0.08360	0.33900	0.33800	0.27660	0.30920	0.29970	0.27580	0.30790	0.28770	0.29170	0.29220	0.28860	0.09640	0.36830	0.35590	0.25910	0.31530	0.32160	0.30610	0.31210	0.30970	0.33020	0.28080	0.32300	0.09660	0.34620	0.30060	0.27640	0.29030	0.29360	0.29910	0.29960	0.32350	0.32190	0.20260	0.20150	0.10070	0.38640	0.32860	0.31900	0.31850	0.32880	0.31370	0.29100	0.31690	0.30850	0.31530	0.32590	0.08650	0.38270	0.32310	0.28130	0.30100	0.30120	0.32890	0.30840	0.33550	0.32310	0.32400	0.32740	0.09050	0.39000	0.33940	0.33370	0.33520	0.32290	0.32690	0.32510	0.27850	0.32000	0.30990	0.32860	0.27690	0.35550	0.32080	0.31290	0.32040	0.33240	0.31310	0.29080	0.29100	0.31770	0.30620	0.28570	0.29130
99=12:45:54	87251	301	0.29260	0.34160	0.30400	0.23660	0.32410	0.31030	0.28830	0.32390	0.30400	0.29760	0.32410	0.08270	0.33730	0.34150	0.28120	0.31530	0.30290	0.28370	0.31760	0.29440	0.29870	0.29090	0.29770	0.11140	0.37970	0.35750	0.26240	0.32280	0.33430	0.31970	0.31380	0.31790	0.34140	0.28980	0.33510	0.09510	0.35240	0.30630	0.28010	0.29570	0.30440	0.30350	0.30280	0.32360	0.33350	0.20720	0.20240	0.11140	0.40070	0.33290	0.32310	0.31790	0.33060	0.31820	0.29840	0.32990	0.30930	0.32330	0.33870	0.08350	0.38500	0.32700	0.29210	0.30270	0.30310	0.33070	0.32060	0.33850	0.32690	0.32610	0.34290	0.11000	0.38930	0.34450	0.33230	0.33980	0.33730	0.33360	0.31830	0.28350	0.32280	0.32380	0.32750	0.29060	0.36520	0.32930	0.31350	0.32010	0.34180	0.31660	0.29200	0.28900	0.32650	0.30310	0.28820	0.31100
100=13:00:35	88132	298	0.28910	0.33800	0.30360	0.24510	0.32680	0.31430	0.28380	0.33110	0.30100	0.30070	0.32500	0.08390	0.33770	0.34140	0.28500	0.31650	0.30970	0.28840	0.32460	0.29500	0.30470	0.29730	0.30580	0.11560	0.36340	0.36290	0.26890	0.32360	0.33450	0.32070	0.31960	0.32810	0.33670	0.30010	0.33130	0.09740	0.35390	0.31020	0.28340	0.30160	0.31020	0.30890	0.31640	0.32440	0.34190	0.21250	0.21510	0.11300	0.39190	0.33260	0.33180	0.32270	0.33950	0.32360	0.30180	0.34030	0.31310	0.33420	0.33070	0.08430	0.38660	0.32740	0.29430	0.30860	0.30380	0.33860	0.32310	0.34510	0.33880	0.33600	0.34650	0.10210	0.39010	0.34310	0.33440	0.34080	0.34470	0.33680	0.32860	0.29130	0.33000	0.33150	0.32720	0.29550	0.36870	0.32900	0.31440	0.32750	0.34330	0.32690	0.29710	0.30590	0.32650	0.31570	0.28920	0.31250
101=13:15:16	89013	301	0.28340	0.33820	0.29890	0.24640	0.32660	0.31190	0.28800	0.33200	0.31070	0.29710	0.32680	0.08430	0.34870	0.34210	0.28690	0.31250	0.31320	0.28960	0.32740	0.29820	0.31590	0.30630	0.31580	0.12770	0.37320	0.36470	0.26840	0.32490	0.32390	0.31980	0.31820	0.32600	0.34440	0.29380	0.34150	0.09830	0.34420	0.30570	0.29140	0.30640	0.30960	0.30690	0.32250	0.32810	0.34730	0.21160	0.21850	0.12070	0.38890	0.33310	0.32440	0.32720	0.33810	0.32910	0.29830	0.33690	0.31650	0.33080	0.33950	0.08430	0.38410	0.33130	0.29730	0.30750	0.31320	0.33420	0.33030	0.33720	0.34200	0.33260	0.35380	0.10340	0.38110	0.34160	0.33140	0.33650	0.32800	0.33910	0.32420	0.29560	0.32200	0.32820	0.33100	0.29690	0.35330	0.32120	0.32330	0.32820	0.34340	0.31870	0.30150	0.29960	0.33060	0.30790	0.30260	0.32230
102=13:29:57	89893	300	0.29480	0.34200	0.30250	0.24860	0.32790	0.32190	0.28300	0.33220	0.29950	0.30300	0.32630	0.08320	0.33620	0.33950	0.29120	0.31920	0.31480	0.28620	0.32680	0.29890	0.31370	0.29530	0.30680	0.12930	0.37920	0.36910	0.27730	0.33040	0.33680	0.32640	0.31680	0.33690	0.33830	0.29990	0.33530	0.09640	0.35540	0.31510	0.28860	0.30450	0.31770	0.31160	0.32250	0.32230	0.34800	0.21140	0.21460	0.10590	0.40340	0.34040	0.33090	0.32680	0.34400	0.33450	0.30350	0.34720	0.30980	0.34560	0.32560	0.08070	0.38650	0.33260	0.29840	0.31230	0.30850	0.33630	0.32960	0.34370	0.34230	0.33130	0.34700	0.09930	0.39100	0.34010	0.34340	0.34530	0.34210	0.33560	0.32660	0.29750	0.32710	0.33660	0.32090	0.30220	0.35790	0.33290	0.32060	0.32740	0.34000	0.32910	0.29470	0.30230	0.32470	0.31610	0.29460	0.30730
103=13:44:38	90774	301	0.28910	0.33920	0.30350	0.24510	0.33460	0.31600	0.29200	0.32720	0.30900	0.29750	0.32550	0.08010	0.34400	0.34390	0.28640	0.31590	0.31080	0.28710	0.31290	0.29900	0.30340	0.30420	0.29710	0.10000	0.38340	0.36740	0.27830	0.32560	0.33450	0.31940	0.32770	0.32870	0.34970	0.29120	0.33620	0.09580	0.35600	0.31180	0.28430	0.30540	0.30610	0.31010	0.30760	0.33530	0.33350	0.21400	0.21530	0.10000	0.40600	0.33620	0.32730	0.33040	0.34830	0.32650	0.30470	0.33360	0.32630	0.32530	0.34370	0.07980	0.38850	0.33360	0.29580	0.30790	0.30650	0.34000	0.32200	0.34620	0.33320	0.33390	0.34000	0.10180	0.39180	0.34730	0.33210	0.34520	0.33430	0.34030	0.33010	0.29070	0.33030	0.31830	0.34190	0.28830	0.35820	0.32420	0.31880	0.32730	0.34500	0.31920	0.30020	0.29510	0.32850	0.30810	0.29430	0.30790
104=13:59:19	91655	300	0.29400	0.34610	0.30740	0.24370	0.32660	0.31290	0.29230	0.32220	0.30750	0.30410	0.31920	0.08300	0.33760	0.34500	0.28860	0.32010	0.31690	0.29310	0.31600	0.30230	0.30600	0.30120	0.30110	0.11110	0.37670	0.36570	0.28330	0.33650	0.34570	0.32060	0.32040	0.32580	0.34500	0.29090	0.33100	0.09960	0.35460	0.32410	0.29160	0.31240	0.31610	0.31890	0.30850	0.33160	0.33430	0.21770	0.21550	0.10280	0.39880	0.34700	0.33190	0.32620	0.34160	0.33130	0.31620	0.33190	0.32090	0.32490	0.33680	0.08540	0.38360	0.33470	0.30390	0.31300	0.30720	0.33880	0.32510	0.34720	0.32930	0.33350	0.33830	0.10310	0.39580	0.34570	0.34140	0.35200	0.34000	0.33240	0.32150	0.29040	0.33390	0.31960	0.33510	0.29290	0.36360	0.33600	0.31850	0.32190	0.34690	0.32490	0.29830	0.29880	0.32870	0.31090	0.29050	0.30930
105=14:13:59	92536	300	0.27990	0.34290	0.30530	0.25160	0.33080	0.31640	0.29660	0.32650	0.30980	0.29560	0.33290	0.08520	0.34220	0.34490	0.29560	0.32170	0.32040	0.29450	0.32290	0.30450	0.31550	0.30390	0.31540	0.13440	0.36770	0.36870	0.28710	0.33350	0.33870	0.32660	0.32790	0.33330	0.35290	0.29690	0.34500	0.10070	0.35810	0.32010	0.29250	0.31100	0.31770	0.31610	0.31690	0.32680	0.34540	0.21740	0.22410	0.10950	0.39970	0.34640	0.33420	0.33370	0.34490	0.32910	0.31070	0.34010	0.32550	0.33000	0.34450	0.08630	0.38960	0.33400	0.30460	0.31140	0.30980	0.33540	0.33650	0.34470	0.34360	0.33420	0.34990	0.11470	0.38390	0.34780	0.33740	0.34860	0.34580	0.34510	0.32200	0.29920	0.32270	0.33170	0.33730	0.30560	0.36390	0.33110	0.31970	0.32160	0.34930	0.31940	0.30910	0.29880	0.33690	0.30800	0.30130	0.33370
106=14:28:40	93417	301	0.28520	0.34290	0.30040	0.25340	0.33140	0.31610	0.28920	0.33160	0.30690	0.30130	0.32380	0.08220	0.34770	0.34570	0.29110	0.32080	0.32370	0.29580	0.32230	0.30340	0.31700	0.30150	0.31100	0.13520	0.37210	0.36860	0.29050	0.33650	0.33750	0.32290	0.32000	0.33600	0.33910	0.30560	0.33780	0.09690	0.35900	0.31910	0.30100	0.31480	0.31720	0.31760	0.32280	0.32560	0.34910	0.21980	0.22670	0.10350	0.39800	0.34190	0.32760	0.32900	0.35020	0.33670	0.30890	0.34160	0.32180	0.34410	0.32700	0.08080	0.39050	0.33690	0.30150	0.31400	0.31450	0.33890	0.32800	0.34640	0.34440	0.33550	0.34280	0.09730	0.38920	0.34760	0.34730	0.34150	0.33520	0.33350	0.33350	0.30220	0.32780	0.33120	0.33060	0.29890	0.36240	0.33170	0.32790	0.32700	0.34230	0.33000	0.30110	0.30660	0.32600	0.31550	0.29710	0.30800
107=14:43:21	94298	300	0.29870	0.34160	0.30510	0.26040	0.33420	0.31490	0.29210	0.32800	0.31060	0.30720	0.33230	0.08840	0.34710	0.35270	0.30100	0.32670	0.32720	0.30280	0.32650	0.30760	0.32080	0.31100	0.31180	0.10750	0.36900	0.37070	0.29420	0.34050	0.34270	0.32980	0.33140	0.33650	0.34770	0.30260	0.34110	0.10170	0.35690	0.32550	0.30000	0.32250	0.32550	0.32580	0.32580	0.33710	0.34640	0.22180	0.23140	0.11430	0.39940	0.34770	0.33970	0.33770	0.35140	0.34220	0.31090	0.35250	0.33120	0.33850	0.34430	0.08550	0.39750	0.34400	0.31170	0.31820	0.32090	0.35050	0.33230	0.35320	0.34750	0.34020	0.35010	0.11230	0.39760	0.35450	0.34310	0.35130	0.34660	0.34400	0.33160	0.31020	0.33190	0.33690	0.33890	0.30850	0.37430	0.33980	0.32660	0.33240	0.35370	0.33230	0.30750	0.31110	0.33660	0.31920	0.29710	0.32150
108=14:58:02	95178	300	0.28760	0.34650	0.31170	0.26080	0.33680	0.31710	0.29800	0.33220	0.31740	0.30330	0.33190	0.08380	0.34560	0.35080	0.29790	0.32320	0.32370	0.30500	0.32430	0.31510	0.31760	0.31470	0.31260	0.13350	0.37940	0.37440	0.29270	0.34210	0.35120	0.33050	0.33620	0.33770	0.35690	0.29910	0.35110	0.10060	0.36010	0.32570	0.29670	0.32470	0.32220	0.32760	0.31660	0.33850	0.34100	0.22410	0.22820	0.10960	0.40440	0.35500	0.33800	0.33760	0.35290	0.33920	0.31960	0.34440	0.33440	0.32840	0.34830	0.08340	0.39440	0.34050	0.31480	0.31600	0.31670	0.34310	0.33460	0.34810	0.34440	0.33920	0.35210	0.09460	0.39270	0.35990	0.34400	0.35060	0.34290	0.34600	0.33170	0.30320	0.33760	0.32730	0.34430	0.30730	0.36760	0.33790	0.32710	0.32710	0.35430	0.32120	0.31220	0.30260	0.33800	0.31350	0.30340	0.32330
109=15:12:43	96059	301	0.27590	0.34470	0.30250	0.25670	0.32620	0.31490	0.29570	0.32500	0.31080	0.30050	0.32980	0.11330	0.34470	0.34800	0.30440	0.32480	0.32340	0.29860	0.32900	0.31140	0.32240	0.30740	0.31410	0.11680	0.36700	0.36830	0.29440	0.34380	0.34220	0.32630	0.32560	0.33660	0.35330	0.30230	0.34580	0.09940	0.35890	0.32650	0.29980	0.32440	0.32810	0.32910	0.32410	0.33180	0.34640	0.22520	0.23280	0.11620	0.39090	0.34760	0.32780	0.33150	0.34890	0.34080	0.31230	0.34670	0.32870	0.33950	0.34600	0.08140	0.39110	0.33870	0.31290	0.31840	0.31440	0.34200	0.33380	0.34820	0.34790	0.33410	0.35400	0.09420	0.38910	0.35770	0.34180	0.34760	0.34030	0.34280	0.32730	0.31190	0.33090	0.33600	0.33990	0.30910	0.36280	0.33940	0.32450	0.32380	0.34790	0.32660	0.31260	0.30370	0.33320	0.31820	0.30060	0.32670
110=15:27:24	96940	301	0.29100	0.34370	0.30710	0.25610	0.32820	0.31490	0.29540	0.32970	0.30540	0.30310	0.32980	0.08530	0.34190	0.34820	0.30820	0.33070	0.32230	0.30630	0.32510	0.31750	0.31730	0.31440	0.31560	0.12640	0.36320	0.37570	0.29680	0.33970	0.34950	0.32690	0.33220	0.33690	0.35370	0.30930	0.33690	0.10150	0.35750	0.33460	0.29860	0.32650	0.32700	0.33440	0.31480	0.34000	0.34600	0.22850	0.22840	0.10570	0.39840	0.34920	0.33930	0.33440	0.34870	0.33270	0.32300	0.34280	0.33300	0.33660	0.34190	0.08410	0.39230	0.33570	0.31310	0.31990	0.31570	0.35080	0.33600	0.35490	0.33980	0.34090	0.34580	0.09930	0.38210	0.35710	0.34010	0.35010	0.35290	0.34260	0.33070	0.30570	0.33920	0.32820	0.34070	0.30480	0.36060	0.34650	0.32450	0.32790	0.35240	0.33210	0.30400	0.30890	0.33380	0.31850	0.29600	0.30710
111=15:42:04	97821	300	0.28380	0.33990	0.30130	0.26260	0.33530	0.31950	0.28900	0.33060	0.31060	0.30240	0.33120	0.09620	0.35210	0.34910	0.30700	0.32610	0.33160	0.30420	0.32770	0.31610	0.32670	0.31440	0.31510	0.13780	0.36900	0.37810	0.30120	0.33900	0.34480	0.33330	0.33290	0.34570	0.35070	0.31260	0.34780	0.09930	0.35630	0.32890	0.30490	0.32920	0.32990	0.33060	0.32750	0.34150	0.35100	0.22550	0.23860	0.10720	0.40200	0.34810	0.33630	0.34380	0.36000	0.34100	0.31230	0.35490	0.33520	0.34530	0.33830	0.08090	0.40070	0.34220	0.31190	0.32140	0.31910	0.35170	0.33630	0.35430	0.35240	0.33930	0.35120	0.10610	0.39790	0.35860	0.34080	0.34940	0.34180	0.34920	0.33670	0.30980	0.33060	0.33890	0.34100	0.31200	0.35950	0.33910	0.32530	0.33130	0.35290	0.32990	0.31060	0.31350	0.33370	0.32020	0.29690	0.32670
112=15:56:45	98702	301	0.29080	0.35480	0.31430	0.27020	0.33830	0.32320	0.29820	0.33850	0.32090	0.30550	0.34150	0.09880	0.35510	0.35840	0.31250	0.33380	0.33680	0.31980	0.33700	0.32370	0.33220	0.32470	0.32050	0.13080	0.39080	0.38280	0.30620	0.35600	0.35680	0.34540	0.33710	0.35030	0.36730	0.31770	0.35860	0.10320	0.36560	0.33570	0.31320	0.34380	0.34290	0.34070	0.33210	0.34740	0.36120	0.23490	0.24260	0.13640	0.40930	0.36270	0.34630	0.35000	0.36490	0.35080	0.32020	0.36470	0.34010	0.35040	0.35300	0.08450	0.40850	0.35450	0.33110	0.32860	0.33130	0.36220	0.34950	0.36620	0.35930	0.34770	0.36100	0.09910	0.40990	0.36670	0.35460	0.36400	0.35880	0.35950	0.34160	0.32550	0.33940	0.34980	0.35020	0.32360	0.38330	0.35110	0.33610	0.34170	0.36560	0.34360	0.32190	0.31960	0.34650	0.32480	0.30370	0.33460
113=16:11:26	99583	300	0.29380	0.35020	0.30850	0.26470	0.33990	0.32810	0.29790	0.33930	0.31420	0.31330	0.33540	0.10090	0.35450	0.36470	0.31570	0.33700	0.34010	0.31830	0.33730	0.32760	0.33800	0.32540	0.31580	0.10950	0.38110	0.38450	0.31760	0.35670	0.35460	0.33640	0.33550	0.35790	0.36220	0.32290	0.35290	0.10420	0.37140	0.34340	0.31710	0.34500	0.34270	0.34610	0.33880	0.34590	0.36570	0.23390	0.24800	0.11230	0.41580	0.35940	0.34380	0.34790	0.37390	0.35410	0.32870	0.35890	0.33920	0.35620	0.34570	0.08330	0.40830	0.35560	0.32260	0.33620	0.33280	0.36650	0.34250	0.36630	0.35730	0.34490	0.35840	0.10250	0.40120	0.36790	0.36020	0.35860	0.35170	0.35130	0.34700	0.32290	0.34470	0.34520	0.34520	0.31450	0.37700	0.35570	0.33750	0.34380	0.36150	0.34610	0.31800	0.32080	0.34060	0.32870	0.30710	0.32840
114=16:26:07	100463	300	0.29480	0.34910	0.30890	0.26720	0.33640	0.32460	0.29370	0.33920	0.31100	0.31170	0.33680	0.10490	0.35070	0.35450	0.31600	0.33250	0.33900	0.31690	0.33680	0.32310	0.33450	0.32060	0.32260	0.12740	0.37430	0.38210	0.30830	0.35230	0.35800	0.33930	0.33410	0.35620	0.35430	0.32560	0.34650	0.10390	0.36220	0.33750	0.31650	0.34220	0.34340	0.34000	0.33790	0.34310	0.36400	0.23230	0.24590	0.11410	0.40410	0.35670	0.35060	0.34430	0.36440	0.35220	0.32500	0.36210	0.33710	0.36090	0.34020	0.08290	0.40750	0.35270	0.32700	0.33060	0.33040	0.36450	0.34680	0.36460	0.36060	0.35110	0.36040	0.09790	0.39910	0.36460	0.35640	0.35920	0.36090	0.35200	0.34180	0.32320	0.33840	0.35080	0.34100	0.31970	0.37450	0.35340	0.33180	0.34260	0.36150	0.34620	0.31400	0.32520	0.34290	0.32970	0.30150	0.32830
115=16:40:48	101344	301	0.28430	0.34700	0.30940	0.26680	0.33760	0.32100	0.30020	0.33130	0.31430	0.30980	0.33260	0.08390	0.34840	0.35970	0.31090	0.33650	0.33370	0.31670	0.32780	0.32750	0.32720	0.32080	0.31360	0.11170	0.37970	0.38050	0.31840	0.35330	0.35550	0.33070	0.34260	0.34760	0.35910	0.31520	0.34790	0.10270	0.35870	0.34000	0.30980	0.34180	0.33480	0.34670	0.32350	0.34370	0.34820	0.23480	0.24180	0.11860	0.41450	0.36100	0.34150	0.34280	0.36300	0.34740	0.33050	0.35160	0.34700	0.34300	0.34380	0.08440	0.39730	0.35210	0.32170	0.32880	0.32310	0.35760	0.33550	0.36260	0.34750	0.34990	0.35160	0.09450	0.39580	0.36640	0.35120	0.35850	0.34920	0.34460	0.33980	0.31850	0.34330	0.33080	0.34860	0.31050	0.36930	0.34870	0.33210	0.33390	0.35610	0.33780	0.31480	0.31440	0.33490	0.32020	0.29620	0.31510
116=16:55:29	102225	300	0.29690	0.35290	0.31560	0.27200	0.34610	0.33120	0.30750	0.34020	0.32790	0.31860	0.34040	0.08510	0.36110	0.36460	0.31700	0.34210	0.34300	0.32480	0.33100	0.32890	0.33340	0.32750	0.32310	0.12930	0.38930	0.38860	0.32270	0.36350	0.36280	0.34100	0.34690	0.35900	0.37330	0.31860	0.35980	0.10420	0.36950	0.34470	0.31690	0.34650	0.34140	0.34830	0.33280	0.34940	0.35540	0.23820	0.24800	0.10830	0.41950	0.36350	0.34170	0.34970	0.37170	0.35510	0.33020	0.36020	0.35100	0.34790	0.36020	0.08360	0.40390	0.35590	0.32470	0.33320	0.33200	0.35960	0.34610	0.36330	0.35640	0.34810	0.35910	0.10430	0.41360	0.36710	0.35900	0.36300	0.35230	0.35420	0.34490	0.32750	0.34140	0.34190	0.35190	0.31490	0.37500	0.34640	0.34000	0.33390	0.36270	0.33970	0.32110	0.31380	0.34260	0.32350	0.30900	0.32470
117=17:10:09	103106	300	0.29400	0.35060	0.31580	0.27910	0.35220	0.33310	0.30130	0.34280	0.32280	0.31760	0.34270	0.08790	0.35960	0.36620	0.31980	0.34020	0.34930	0.32640	0.33530	0.33280	0.33760	0.33000	0.32380	0.10590	0.39910	0.39320	0.32320	0.36060	0.36770	0.34910	0.34800	0.36560	0.36780	0.32960	0.36150	0.10480	0.36930	0.34150	0.31800	0.35730	0.34780	0.35370	0.33840	0.35450	0.36280	0.24050	0.25250	0.11950	0.42780	0.36600	0.35430	0.35880	0.38120	0.35790	0.33090	0.36840	0.35390	0.35870	0.35330	0.08450	0.41880	0.36490	0.33020	0.33850	0.33770	0.37410	0.34450	0.37250	0.36070	0.35440	0.36690	0.10260	0.41820	0.37130	0.36180	0.36590	0.35690	0.36270	0.34870	0.33020	0.35000	0.35070	0.35330	0.32400	0.38600	0.35140	0.33920	0.34860	0.37330	0.34710	0.32430	0.32760	0.34530	0.33180	0.30560	0.32530
118=17:24:50	103987	301	0.29620	0.34990	0.31530	0.27640	0.34500	0.32790	0.29880	0.33780	0.32160	0.31300	0.34370	0.08780	0.35560	0.36210	0.32190	0.33720	0.34300	0.32210	0.33620	0.32520	0.33480	0.32830	0.32400	0.12910	0.38340	0.38720	0.31770	0.35370	0.36220	0.34470	0.34520	0.35660	0.36230	0.32210	0.35950	0.10620	0.36020	0.34010	0.31840	0.34940	0.34350	0.34580	0.33430	0.35060	0.35950	0.23690	0.25000	0.12430	0.40950	0.36410	0.35690	0.35740	0.37280	0.35150	0.32890	0.36340	0.35200	0.35410	0.35040	0.08690	0.41050	0.36050	0.33290	0.33250	0.33370	0.36810	0.34630	0.36300	0.36010	0.35330	0.36110	0.10660	0.42160	0.37450	0.35360	0.35910	0.36090	0.36430	0.34910	0.32430	0.34690	0.34860	0.35460	0.32840	0.37270	0.34880	0.33430	0.34640	0.36690	0.34090	0.32380	0.32790	0.34520	0.32790	0.30600	0.33070
119=17:39:31	104868	300	0.27990	0.34830	0.30990	0.26960	0.33960	0.32540	0.29860	0.34080	0.31470	0.31800	0.33560	0.08270	0.35770	0.36460	0.31640	0.33310	0.34440	0.32670	0.33940	0.33220	0.33690	0.32910	0.32360	0.12640	0.37670	0.38280	0.32290	0.36090	0.36570	0.34090	0.34160	0.35960	0.36070	0.32860	0.35370	0.10240	0.36620	0.34170	0.31660	0.35130	0.34360	0.35010	0.33150	0.35110	0.35960	0.24220	0.25450	0.11530	0.41180	0.36370	0.34560	0.34700	0.37270	0.35240	0.33180	0.36090	0.35140	0.35740	0.34260	0.07980	0.40890	0.35700	0.32770	0.33250	0.32560	0.36480	0.34150	0.36980	0.35740	0.35460	0.35920	0.09330	0.40460	0.36960	0.35610	0.36190	0.35420	0.35270	0.34570	0.32340	0.34880	0.34570	0.35060	0.31990	0.37320	0.34740	0.33300	0.34180	0.35910	0.34410	0.31520	0.32680	0.33980	0.32900	0.30350	0.32360
120=17:54:12	105748	301	0.30070	0.35180	0.31220	0.27320	0.34690	0.33190	0.30820	0.34000	0.32510	0.31550	0.34910	0.09850	0.35850	0.36000	0.32370	0.34150	0.34650	0.32620	0.33650	0.33340	0.33620	0.32890	0.32270	0.10900	0.39760	0.39220	0.32700	0.36710	0.36500	0.34350	0.34530	0.36520	0.37780	0.33080	0.36360	0.10760	0.37350	0.34710	0.32160	0.35760	0.35050	0.35770	0.33560	0.35380	0.36660	0.24430	0.25650	0.11110	0.42090	0.36770	0.34640	0.35540	0.38000	0.36360	0.33640	0.36670	0.35590	0.36010	0.35990	0.08480	0.41320	0.36150	0.33230	0.33890	0.33780	0.37210	0.35280	0.37230	0.36320	0.35450	0.36210	0.09920	0.40950	0.37560	0.36550	0.37150	0.35990	0.36300	0.34830	0.33460	0.35090	0.34640	0.35520	0.32430	0.38650	0.35800	0.34380	0.34230	0.37070	0.34840	0.32870	0.32580	0.34700	0.33250	0.31040	0.32200
121=18:08:53	106629	300	0.29510	0.35120	0.30980	0.27140	0.33820	0.32850	0.30360	0.33540	0.32310	0.31370	0.34320	0.08380	0.35690	0.35570	0.32490	0.34070	0.34580	0.32360	0.33730	0.33220	0.34090	0.33050	0.32740	0.11660	0.38360	0.38540	0.32630	0.36330	0.36340	0.34450	0.34040	0.36630	0.37260	0.32940	0.36140	0.10550	0.36950	0.34620	0.32040	0.35270	0.35070	0.35610	0.33660	0.35100	0.37060	0.24350	0.25920	0.12140	0.42340	0.36580	0.34310	0.34730	0.37130	0.35610	0.33730	0.36630	0.35000	0.35840	0.35360	0.08200	0.40370	0.35120	0.33280	0.33820	0.33280	0.36850	0.35110	0.36910	0.36490	0.35000	0.36440	0.10010	0.40670	0.36940	0.35740	0.36660	0.35950	0.35370	0.34150	0.33410	0.34900	0.35170	0.34840	0.32870	0.38420	0.35860	0.33760	0.33980	0.36470	0.34720	0.32320	0.32600	0.34680	0.33070	0.30840	0.33520
122=18:23:34	107510	301	0.28500	0.34860	0.31790	0.27750	0.33760	0.32780	0.30500	0.34280	0.31890	0.30820	0.34230	0.08980	0.35350	0.36610	0.32820	0.33790	0.34660	0.33020	0.34880	0.32700	0.34850	0.33120	0.33370	0.12850	0.38690	0.39040	0.32130	0.35980	0.36620	0.34850	0.34680	0.36030	0.36220	0.33550	0.35890	0.10530	0.36530	0.34090	0.32050	0.35490	0.35150	0.34800	0.33890	0.35150	0.37070	0.24010	0.25930	0.11430	0.40930	0.36210	0.35900	0.35590	0.36700	0.34100	0.32920	0.36560	0.34610	0.36150	0.34410	0.08040	0.40810	0.36230	0.33630	0.33000	0.32670	0.36590	0.34990	0.35840	0.36310	0.35880	0.36930	0.09890	0.41240	0.37570	0.34970	0.35170	0.36340	0.36050	0.35280	0.32330	0.34420	0.35330	0.34540	0.31550	0.37200	0.34850	0.32650	0.34650	0.35920	0.33870	0.31260	0.32850	0.34170	0.32860	0.30470	0.34980
123=18:38:16	108392	300	0.28380	0.35500	0.32090	0.28110	0.34070	0.33060	0.30900	0.34520	0.33070	0.31040	0.34710	0.09520	0.35790	0.36260	0.32550	0.34350	0.34930	0.32940	0.34660	0.33550	0.34750	0.33100	0.33650	0.11330	0.38750	0.39040	0.32760	0.36850	0.37130	0.35340	0.34250	0.36860	0.37620	0.33030	0.36870	0.10800	0.37220	0.34380	0.32150	0.35630	0.35630	0.35210	0.34010	0.34940	0.37630	0.24460	0.26180	0.12110	0.41420	0.36880	0.35140	0.35690	0.37500	0.36170	0.33420	0.37460	0.35090	0.35940	0.36120	0.08440	0.41100	0.35720	0.33930	0.33530	0.33770	0.36770	0.36420	0.36610	0.37030	0.35010	0.36770	0.11160	0.40880	0.37270	0.35930	0.36750	0.36560	0.36650	0.34810	0.34170	0.34580	0.35680	0.35200	0.33560	0.38090	0.35740	0.34020	0.34380	0.37540	0.34460	0.32760	0.32490	0.35270	0.32990	0.31580	0.34290
124=18:52:56	109273	301	0.28630	0.35080	0.31600	0.28050	0.34970	0.33100	0.30680	0.34330	0.32920	0.31520	0.34560	0.11770	0.35770	0.36500	0.32760	0.34290	0.35240	0.33060	0.34130	0.33620	0.34290	0.33590	0.32880	0.13170	0.38770	0.39600	0.33080	0.36500	0.37010	0.35110	0.35370	0.37010	0.37610	0.32990	0.36820	0.11060	0.35570	0.34340	0.32510	0.36330	0.35380	0.35510	0.33800	0.35240	0.36520	0.24660	0.26360	0.12520	0.41460	0.37070	0.35550	0.36140	0.38190	0.35960	0.33410	0.37360	0.35980	0.35780	0.35780	0.08290	0.41060	0.36290	0.33660	0.33540	0.33760	0.37180	0.35450	0.36870	0.36820	0.35630	0.36550	0.10460	0.40700	0.38150	0.35780	0.36450	0.36210	0.36680	0.34930	0.33380	0.34740	0.35380	0.35530	0.32800	0.37080	0.35310	0.33780	0.34390	0.37040	0.34050	0.32940	0.32630	0.35040	0.33090	0.30840	0.32740
125=19:07:37	110154	301	0.30080	0.36370	0.32310	0.28670	0.35680	0.34070	0.31190	0.35490	0.34020	0.31460	0.36230	0.08640	0.36510	0.36780	0.33340	0.34620	0.35770	0.33490	0.34400	0.33820	0.34670	0.33700	0.33390	0.12250	0.40730	0.40050	0.33400	0.37930	0.37930	0.35950	0.35400	0.38160	0.39350	0.32990	0.38440	0.10680	0.37680	0.35480	0.32850	0.36800	0.36040	0.35810	0.34380	0.35510	0.37690	0.24710	0.26210	0.11480	0.42630	0.38050	0.36190	0.36400	0.38550	0.37270	0.33760	0.38380	0.35980	0.36290	0.37360	0.08050	0.42280	0.36930	0.34890	0.34100	0.34840	0.37240	0.37200	0.37540	0.37830	0.35220	0.37420	0.09870	0.42430	0.38800	0.36370	0.38090	0.36980	0.37640	0.35000	0.34910	0.34600	0.36170	0.35690	0.33690	0.39320	0.36470	0.34850	0.34980	0.38910	0.34710	0.33830	0.31820	0.35760	0.32810	0.31270	0.33500
126=19:22:18	111035	298	0.27920	0.35070	0.31630	0.27990	0.34200	0.32640	0.30640	0.34200	0.32610	0.31480	0.35030	0.08970	0.35840	0.36380	0.34000	0.34700	0.35450	0.33290	0.34720	0.34390	0.35220	0.34000	0.33690	0.12370	0.37840	0.39370	0.33260	0.36620	0.37490	0.35160	0.34990	0.36460	0.38060	0.33250	0.36470	0.11120	0.36670	0.35240	0.32580	0.36360	0.35700	0.36140	0.34630	0.35830	0.37580	0.24930	0.26340	0.12440	0.41370	0.37220	0.35800	0.35840	0.37450	0.35820	0.34050	0.37250	0.35200	0.35690	0.36100	0.08530	0.41310	0.35640	0.34660	0.34180	0.34090	0.37430	0.36540	0.36870	0.36900	0.35150	0.37300	0.12470	0.40370	0.37860	0.35640	0.36880	0.36980	0.36690	0.34620	0.34020	0.35350	0.35780	0.35250	0.33520	0.38230	0.36690	0.33930	0.34470	0.37750	0.34570	0.33180	0.32660	0.35420	0.33250	0.31480	0.34260
127=19:36:59	111915	300	0.29620	0.36220	0.32260	0.28430	0.35060	0.33630	0.30530	0.35570	0.32210	0.32950	0.35150	0.09520	0.35990	0.37260	0.34030	0.34730	0.35710	0.33960	0.35240	0.34340	0.35300	0.33870	0.33820	0.11800	0.41600	0.39830	0.33840	0.38060	0.38530	0.36460	0.35160	0.38610	0.37330	0.35650	0.36330	0.10880	0.37720	0.34920	0.32720	0.36980	0.36390	0.35750	0.34910	0.35920	0.38560	0.24820	0.26750	0.12580	0.43170	0.37870	0.37390	0.36080	0.39100	0.36870	0.34480	0.38640	0.35260	0.37480	0.34830	0.07870	0.42010	0.37050	0.35050	0.34520	0.34040	0.38010	0.36230	0.37870	0.36560	0.36120	0.37440	0.09210	0.42460	0.39280	0.37010	0.37600	0.38380	0.37090	0.35900	0.34260	0.35780	0.36650	0.34950	0.33010	0.38950	0.37080	0.33330	0.35340	0.37850	0.35340	0.31630	0.33900	0.34960	0.34320	0.30260	0.32320
128=19:51:40	112796	301	0.29670	0.35510	0.32140	0.28710	0.34940	0.33260	0.31190	0.34940	0.33560	0.30900	0.35600	0.08570	0.36420	0.36960	0.33610	0.34400	0.35660	0.33880	0.34780	0.33860	0.35340	0.34460	0.33940	0.12150	0.41120	0.39970	0.33480	0.37280	0.37560	0.36020	0.35440	0.37200	0.38850	0.33780	0.37470	0.11150	0.36760	0.34700	0.32820	0.37090	0.36120	0.35840	0.34610	0.36110	0.37890	0.24550	0.26620	0.11870	0.42430	0.37690	0.36160	0.36710	0.38840	0.36560	0.33560	0.38050	0.36010	0.36390	0.36740	0.08170	0.41700	0.36910	0.34550	0.33880	0.34500	0.37550	0.36640	0.36870	0.37590	0.35530	0.37370	0.10830	0.42800	0.38400	0.35500	0.36980	0.36740	0.37450	0.35430	0.34720	0.35060	0.36300	0.35770	0.33790	0.38330	0.35730	0.34370	0.35050	0.38120	0.34450	0.33200	0.32620	0.35350	0.33320	0.31320	0.34770
129=20:06:21	113677	301	0.28980	0.35880	0.32390	0.28700	0.35550	0.34020	0.30530	0.35340	0.32800	0.32580	0.35660	0.08770	0.36180	0.37920	0.33960	0.35230	0.36000	0.34270	0.35180	0.35050	0.35730	0.34270	0.33660	0.11980	0.40550	0.40270	0.34900	0.37910	0.38360	0.36240	0.36080	0.38050	0.37660	0.34760	0.36810	0.11240	0.37840	0.35700	0.33250	0.37490	0.36550	0.36900	0.34960	0.36140	0.37850	0.25070	0.27180	0.11680	0.42420	0.37610	0.36500	0.36510	0.39770	0.36840	0.34460	0.38470	0.36680	0.37360	0.35340	0.08160	0.42060	0.37120	0.34820	0.34830	0.34410	0.38350	0.35850	0.38030	0.37220	0.36650	0.37390	0.09930	0.40970	0.38760	0.37020	0.37640	0.37380	0.36960	0.36360	0.34380	0.35800	0.36560	0.35840	0.33020	0.38600	0.36990	0.34140	0.35420	0.37810	0.35820	0.32450	0.33990	0.35220	0.34200	0.30990	0.33470
130=20:21:01	114558	301	0.29890	0.35480	0.31700	0.28350	0.34510	0.33200	0.30020	0.34510	0.32480	0.31830	0.35140	0.09720	0.36260	0.36440	0.33580	0.34650	0.36040	0.33610	0.35010	0.34260	0.35450	0.33860	0.33560	0.13120	0.38530	0.39650	0.34010	0.37230	0.37580	0.35430	0.35180	0.37190	0.37280	0.33880	0.36770	0.11230	0.36800	0.35170	0.33240	0.37160	0.36460	0.36010	0.34940	0.35600	0.38190	0.25070	0.27000	0.12170	0.41870	0.37630	0.36330	0.36240	0.37970	0.36360	0.34190	0.38130	0.36070	0.36900	0.35250	0.08320	0.41210	0.36250	0.34800	0.34620	0.34520	0.37480	0.36180	0.37570	0.37700	0.35960	0.37430	0.09420	0.40540	0.38400	0.36800	0.37320	0.37460	0.36370	0.35040	0.34350	0.35060	0.36220	0.34830	0.34140	0.38250	0.36770	0.34420	0.34920	0.37760	0.35480	0.33000	0.33680	0.35160	0.33890	0.30970	0.33160
131=20:35:42	115439	301	0.28490	0.35770	0.32770	0.29000	0.34920	0.33260	0.31420	0.34960	0.33590	0.32160	0.35690	0.10810	0.36510	0.37340	0.34200	0.35150	0.36130	0.34790	0.35530	0.34370	0.35720	0.35100	0.34520	0.12800	0.40090	0.40010	0.33710	0.37630	0.38210	0.36220	0.36540	0.37370	0.38900	0.34390	0.37500	0.11180	0.37600	0.35170	0.33210	0.37980	0.36740	0.36650	0.34840	0.36710	0.38210	0.25440	0.27880	0.12510	0.42140	0.38270	0.36900	0.37080	0.39120	0.36250	0.34650	0.38030	0.37160	0.36280	0.36420	0.08490	0.41700	0.37560	0.35140	0.34620	0.34420	0.38620	0.36300	0.37830	0.37630	0.36930	0.37900	0.09610	0.41910	0.38980	0.36120	0.37310	0.37600	0.38200	0.35980	0.34420	0.36160	0.36160	0.36740	0.33810	0.38020	0.36300	0.34120	0.35700	0.38080	0.35050	0.33400	0.34260	0.35410	0.33210	0.31540	0.33010
132=20:50:23	116320	298	0.28040	0.35820	0.32730	0.28770	0.35620	0.33630	0.31630	0.35160	0.33280	0.32230	0.35500	0.08960	0.36270	0.37240	0.33920	0.35050	0.35480	0.34000	0.34190	0.34610	0.34390	0.34480	0.33450	0.11660	0.39470	0.40170	0.34430	0.37600	0.38560	0.35720	0.36620	0.37530	0.39520	0.33800	0.37320	0.11210	0.37690	0.35200	0.32980	0.37520	0.35750	0.36660	0.33390	0.36430	0.37240	0.25420	0.26810	0.12810	0.42450	0.38130	0.36690	0.36750	0.39020	0.36540	0.34910	0.37680	0.37450	0.35750	0.36450	0.08500	0.42510	0.37330	0.34890	0.34310	0.33770	0.38020	0.35790	0.37610	0.37010	0.36140	0.36530	0.10700	0.41430	0.39600	0.35720	0.37340	0.37140	0.37630	0.35740	0.33930	0.35760	0.35200	0.36600	0.33030	0.38770	0.36550	0.33990	0.34990	0.37700	0.34720	0.33220	0.32880	0.35170	0.33060	0.31170	0.34720
133=21:05:04	117201	300	0.27870	0.35700	0.31770	0.28820	0.35370	0.33330	0.31060	0.34650	0.33540	0.32120	0.35560	0.09130	0.36410	0.36910	0.33770	0.34950	0.36050	0.34040	0.34710	0.34800	0.35660	0.34970	0.34040	0.12370	0.39270	0.40050	0.34300	0.37860	0.38340	0.35640	0.36080	0.37710	0.38900	0.33830	0.37400	0.11430	0.37160	0.35710	0.33200	0.37530	0.36320	0.36660	0.34910	0.36500	0.37870	0.25690	0.27710	0.13010	0.42770	0.37850	0.36220	0.36440	0.38920	0.37090	0.34610	0.37870	0.36590	0.36240	0.36450	0.08390	0.41880	0.36590	0.34640	0.34580	0.34590	0.38110	0.36330	0.38060	0.37880	0.36060	0.37520	0.10380	0.41610	0.38700	0.36780	0.37880	0.36830	0.36840	0.35430	0.34820	0.35820	0.35880	0.36250	0.33750	0.39080	0.36890	0.34700	0.34820	0.37830	0.35360	0.33590	0.33570	0.35340	0.33680	0.31570	0.32800
134=21:19:45	118081	301	0.28020	0.35600	0.31860	0.28800	0.34540	0.32940	0.30940	0.34370	0.33370	0.31810	0.35500	0.09080	0.35890	0.36640	0.34140	0.35100	0.35660	0.34070	0.34750	0.35060	0.35450	0.34600	0.33900	0.11560	0.39180	0.39330	0.34060	0.37230	0.37680	0.35520	0.35490	0.37200	0.38570	0.33890	0.37200	0.11380	0.35810	0.35340	0.33080	0.37250	0.36820	0.36820	0.34720	0.36640	0.38040	0.25460	0.27330	0.12500	0.42880	0.37730	0.36420	0.36180	0.37450	0.36090	0.34530	0.37900	0.36790	0.36340	0.36350	0.08200	0.40520	0.36780	0.35250	0.34690	0.34430	0.37860	0.36640	0.37330	0.37180	0.36060	0.37690	0.10360	0.41050	0.38770	0.36170	0.36750	0.37170	0.36620	0.35420	0.34710	0.35820	0.36370	0.36200	0.33650	0.38690	0.37290	0.34530	0.34720	0.37810	0.34750	0.33140	0.33540	0.35620	0.33640	0.31330	0.34620
135=21:34:26	118962	301	0.28430	0.36730	0.32670	0.29110	0.35370	0.34420	0.30730	0.35590	0.32840	0.32560	0.35390	0.09170	0.36330	0.37810	0.34430	0.35280	0.36750	0.34540	0.35360	0.35040	0.36040	0.34330	0.34250	0.13040	0.39830	0.40700	0.35550	0.38590	0.38780	0.36020	0.35830	0.38970	0.38480	0.35320	0.36790	0.11670	0.37370	0.36220	0.34150	0.38180	0.37020	0.37320	0.35390	0.36260	0.38970	0.25620	0.27780	0.12540	0.42570	0.38480	0.37090	0.36850	0.40070	0.37610	0.35260	0.38610	0.37030	0.38390	0.35430	0.08330	0.42280	0.37740	0.35260	0.35720	0.34930	0.38530	0.36870	0.38790	0.37950	0.36680	0.37330	0.10020	0.41820	0.39600	0.37750	0.38100	0.38020	0.37600	0.36790	0.35400	0.36130	0.36890	0.36250	0.33980	0.39470	0.37880	0.35170	0.36110	0.38310	0.36760	0.33230	0.34360	0.35440	0.34620	0.31010	0.34740
136=21:49:07	119843	300	0.29190	0.37040	0.33370	0.29970	0.36500	0.34510	0.31510	0.36120	0.34480	0.32540	0.36850	0.09620	0.37140	0.38340	0.34990	0.35990	0.37040	0.35010	0.35360	0.35160	0.36010	0.34950	0.34210	0.13700	0.40470	0.41430	0.35040	0.39110	0.39150	0.37230	0.36830	0.39170	0.39960	0.35220	0.38760	0.11920	0.37760	0.36120	0.34070	0.38710	0.37610	0.37310	0.35540	0.36690	0.38730	0.25700	0.27840	0.12730	0.43500	0.38980	0.37640	0.37960	0.40300	0.38050	0.35090	0.39460	0.37570	0.37760	0.37550	0.08570	0.43420	0.38260	0.36420	0.35300	0.35630	0.38860	0.37630	0.38400	0.38610	0.36470	0.38260	0.10400	0.43070	0.40170	0.37120	0.38630	0.38650	0.38590	0.36390	0.35980	0.36250	0.37730	0.37010	0.35010	0.40510	0.37790	0.35290	0.36360	0.39250	0.35770	0.34200	0.34240	0.36460	0.34110	0.31740	0.34090
137=22:03:47	120724	300	0.28320	0.35600	0.32360	0.29150	0.35230	0.33760	0.30550	0.35370	0.33280	0.32340	0.36010	0.09100	0.36610	0.36880	0.34180	0.34760	0.35850	0.34250	0.35330	0.34790	0.35500	0.34490	0.34140	0.12390	0.41100	0.39980	0.34560	0.38100	0.38610	0.36390	0.35670	0.38320	0.38510	0.34940	0.37510	0.11440	0.37390	0.35190	0.33110	0.37580	0.36860	0.36520	0.35180	0.36200	0.38320	0.25680	0.27590	0.12830	0.42570	0.37990	0.36700	0.36370	0.39090	0.36580	0.34780	0.38840	0.36720	0.37260	0.35800	0.08190	0.42630	0.36910	0.35280	0.34640	0.34360	0.37910	0.36500	0.37520	0.37600	0.36140	0.37860	0.09800	0.41820	0.39130	0.36530	0.37610	0.38010	0.37160	0.35660	0.34950	0.35630	0.36980	0.36100	0.34300	0.38900	0.37120	0.34240	0.35120	0.37930	0.35030	0.32890	0.34040	0.35450	0.34180	0.31100	0.32630
138=22:18:28	121605	301	0.28730	0.35670	0.31660	0.28830	0.35340	0.33370	0.30950	0.34910	0.33420	0.31940	0.34700	0.09410	0.35900	0.37500	0.34040	0.34670	0.35830	0.34180	0.34320	0.34800	0.35460	0.34710	0.33100	0.12630	0.38970	0.40160	0.35680	0.38080	0.37290	0.35220	0.36090	0.37490	0.38730	0.33750	0.37110	0.11700	0.36340	0.35070	0.33800	0.37370	0.36240	0.36900	0.34700	0.36160	0.37190	0.25610	0.27670	0.12650	0.42770	0.37230	0.35440	0.36820	0.39460	0.37330	0.34380	0.37190	0.37090	0.36440	0.35880	0.08660	0.41930	0.36840	0.33930	0.34480	0.34540	0.37390	0.35960	0.37200	0.37610	0.36150	0.36870	0.09960	0.42300	0.39270	0.36830	0.36490	0.35830	0.36350	0.36450	0.34530	0.35280	0.35380	0.35900	0.33070	0.37850	0.35740	0.34990	0.34580	0.36930	0.35100	0.33500	0.33130	0.34700	0.33430	0.31050	0.34190
139=22:33:09	122486	301	0.29970	0.36910	0.33180	0.29000	0.36320	0.34270	0.32330	0.35760	0.34330	0.33090	0.36720	0.10880	0.37120	0.38090	0.34720	0.35900	0.36420	0.35090	0.34900	0.35910	0.35510	0.35480	0.34270	0.12560	0.42280	0.40900	0.35910	0.39580	0.40190	0.36560	0.37140	0.38700	0.40520	0.35040	0.37850	0.11830	0.39070	0.36690	0.33420	0.39350	0.37170	0.38510	0.34440	0.37690	0.38300	0.26070	0.27820	0.11880	0.44210	0.38850	0.37670	0.37720	0.40470	0.37860	0.36350	0.38480	0.38310	0.36600	0.37300	0.08440	0.43560	0.37850	0.35950	0.36400	0.35150	0.39510	0.37060	0.39230	0.37820	0.37280	0.37940	0.09870	0.42490	0.40150	0.37330	0.39110	0.38760	0.37970	0.36000	0.35420	0.37180	0.35920	0.37330	0.33500	0.40370	0.39230	0.35220	0.36060	0.39690	0.36630	0.34060	0.34030	0.36240	0.34240	0.31380	0.33730
140=22:47:50	123367	301	0.28410	0.35390	0.32120	0.29440	0.35180	0.33220	0.30800	0.34850	0.33690	0.31050	0.36190	0.09010	0.36300	0.37340	0.34980	0.35120	0.36530	0.34140	0.35250	0.34300	0.36010	0.34700	0.34220	0.13560	0.39500	0.41020	0.34870	0.37600	0.37330	0.36000	0.36140	0.37850	0.38470	0.33650	0.37410	0.11360	0.35550	0.35130	0.34180	0.37940	0.36780	0.36050	0.35270	0.36180	0.38620	0.25040	0.27830	0.13060	0.42540	0.37950	0.37130	0.37750	0.39470	0.36380	0.33600	0.38300	0.36200	0.36330	0.36140	0.08310	0.41960	0.37550	0.35470	0.34240	0.35240	0.38080	0.37600	0.36810	0.38460	0.35640	0.37530	0.11040	0.41520	0.40010	0.37000	0.36810	0.37530	0.38070	0.36050	0.34930	0.34550	0.36610	0.35130	0.34020	0.38290	0.36310	0.34590	0.35670	0.38100	0.34810	0.33700	0.33350	0.35660	0.33070	0.31710	0.34800
141=23:02:31	124247	301	0.28720	0.36330	0.32550	0.29190	0.35920	0.34220	0.31570	0.35430	0.33720	0.32800	0.36180	0.09070	0.36520	0.37670	0.34730	0.35770	0.36750	0.35010	0.35440	0.35660	0.36650	0.35080	0.34550	0.11920	0.40300	0.40370	0.35440	0.38840	0.39190	0.36330	0.36690	0.38960	0.39560	0.34790	0.37870	0.11710	0.37790	0.36590	0.33650	0.38330	0.37480	0.37930	0.35150	0.36640	0.38690	0.26150	0.28130	0.12790	0.44500	0.38390	0.36750	0.36910	0.39930	0.37470	0.35590	0.38740	0.37620	0.37630	0.36800	0.08260	0.42240	0.37000	0.35780	0.35850	0.34810	0.38540	0.36950	0.38320	0.38040	0.36220	0.37980	0.11140	0.42430	0.39910	0.37330	0.38150	0.37690	0.37610	0.35570	0.35490	0.36410	0.36420	0.36740	0.34480	0.38820	0.38040	0.35100	0.35390	0.38610	0.35960	0.33750	0.33720	0.35840	0.34270	0.31430	0.34050
142=23:17:12	125128	301	0.28340	0.36370	0.32950	0.29840	0.36550	0.34290	0.31890	0.35970	0.34460	0.32970	0.36580	0.09580	0.36920	0.38010	0.34710	0.35680	0.36910	0.35650	0.35400	0.35760	0.36010	0.35370	0.34370	0.12610	0.41520	0.41310	0.35750	0.38920	0.39360	0.36650	0.37390	0.39200	0.40580	0.35040	0.38240	0.12200	0.37970	0.36460	0.34100	0.39310	0.37350	0.37850	0.34860	0.37050	0.38310	0.26540	0.28580	0.13560	0.44410	0.38920	0.37160	0.37810	0.40480	0.37930	0.35740	0.39150	0.38630	0.37530	0.37510	0.08520	0.42820	0.37940	0.35610	0.35780	0.35000	0.38920	0.37040	0.38850	0.38640	0.37130	0.38300	0.10820	0.42870	0.40450	0.37470	0.39060	0.38160	0.38610	0.36330	0.35700	0.36660	0.36770	0.38160	0.34590	0.39950	0.37820	0.35340	0.35550	0.38970	0.36220	0.34520	0.34270	0.36080	0.34590	0.31840	0.34780
143=23:31:53	126009	298	0.28010	0.35520	0.32590	0.29650	0.35420	0.33760	0.30640	0.35490	0.33280	0.32700	0.36000	0.08950	0.36600	0.37260	0.35050	0.35430	0.36750	0.34610	0.35830	0.35330	0.36700	0.35040	0.34650	0.14860	0.40020	0.40830	0.35110	0.37990	0.38680	0.36840	0.36290	0.38940	0.38900	0.35180	0.37330	0.11910	0.36710	0.35490	0.34020	0.38520	0.37390	0.37060	0.35510	0.36780	0.39160	0.25810	0.28700	0.13120	0.43390	0.38800	0.37700	0.37820	0.39970	0.36890	0.35030	0.39300	0.37470	0.37960	0.35710	0.08270	0.42790	0.37970	0.35840	0.35400	0.34930	0.38780	0.37240	0.38240	0.38590	0.36740	0.38040	0.10080	0.42140	0.40060	0.37160	0.37950	0.38500	0.38200	0.36620	0.35350	0.35810	0.37170	0.36080	0.33950	0.38650	0.37530	0.34460	0.36210	0.38370	0.36410	0.33690	0.34790	0.35490	0.34090	0.30900	0.35920
144=23:46:33	126890	301	0.27730	0.36160	0.32710	0.29460	0.35420	0.33900	0.32190	0.35140	0.34730	0.31990	0.36570	0.09440	0.36020	0.37430	0.34890	0.35630	0.36670	0.34740	0.35730	0.35400	0.37010	0.34790	0.35110	0.12980	0.39810	0.40630	0.35070	0.38770	0.38790	0.36210	0.36380	0.38270	0.40280	0.33800	0.38230	0.11950	0.37080	0.35860	0.34030	0.38100	0.37590	0.37190	0.35570	0.36090	0.39120	0.25500	0.28680	0.13560	0.42900	0.38690	0.36740	0.37240	0.39300	0.37940	0.34920	0.38630	0.37050	0.36610	0.37550	0.08430	0.41860	0.37100	0.35970	0.35200	0.35080	0.37830	0.38430	0.37740	0.39270	0.35650	0.38650	0.12040	0.40880	0.39860	0.37090	0.38100	0.37760	0.37870	0.35410	0.35960	0.35230	0.36500	0.35980	0.35080	0.38330	0.37920	0.35560	0.35240	0.39100	0.35680	0.34390	0.32880	0.36370	0.33500	0.32030	0.34850
145=00:01:14	127771	298	0.28160	0.35440	0.32220	0.29740	0.36170	0.34170	0.31550	0.35390	0.34480	0.32720	0.35950	0.09540	0.37440	0.37830	0.34790	0.36100	0.37080	0.35180	0.34930	0.35670	0.36780	0.35540	0.34650	0.12380	0.39270	0.41220	0.35900	0.38210	0.38890	0.36340	0.37410	0.38830	0.39700	0.34850	0.37840	0.11850	0.36710	0.35840	0.34430	0.38590	0.36730	0.37340	0.35480	0.36770	0.38650	0.26390	0.29070	0.12380	0.43380	0.38310	0.37030	0.37770	0.40180	0.37390	0.35100	0.38780	0.38630	0.37450	0.36770	0.08450	0.42720	0.37580	0.35080	0.35440	0.35250	0.38600	0.36660	0.38480	0.39500	0.37080	0.38170	0.10160	0.43100	0.39890	0.37160	0.37630	0.37660	0.37900	0.36990	0.35380	0.36100	0.36460	0.37170	0.33650	0.39090	0.37050	0.34990	0.35590	0.38350	0.35910	0.34300	0.34440	0.35810	0.34140	0.31530	0.34860
146=00:15:55	128652	300	0.27930	0.36040	0.32650	0.29550	0.35540	0.34100	0.31270	0.35110	0.33780	0.32200	0.35850	0.10500	0.35850	0.37550	0.35260	0.35590	0.36690	0.34490	0.34980	0.35270	0.36450	0.35400	0.34750	0.12620	0.39670	0.40630	0.36000	0.38650	0.39380	0.36420	0.36260	0.38700	0.40030	0.35240	0.37690	0.11900	0.36790	0.35980	0.33820	0.38650	0.37390	0.37350	0.35050	0.36980	0.39180	0.26110	0.28470	0.13240	0.42850	0.38590	0.36780	0.37480	0.40190	0.37480	0.35370	0.38980	0.37660	0.37310	0.36670	0.08240	0.42690	0.37210	0.35970	0.35400	0.34700	0.38810	0.37320	0.38170	0.38210	0.36550	0.38060	0.11100	0.42220	0.39730	0.37220	0.37820	0.38020	0.37820	0.36030	0.35690	0.36130	0.36670	0.36330	0.33990	0.38510	0.37920	0.34740	0.35470	0.38600	0.35590	0.33330	0.34010	0.36090	0.34360	0.31220	0.35310
147=00:30:36	129533	301	0.28210	0.36020	0.32550	0.29320	0.35720	0.34330	0.30930	0.35840	0.33700	0.32480	0.36320	0.10030	0.35780	0.37730	0.35250	0.35670	0.36800	0.34730	0.35130	0.35710	0.36790	0.35510	0.34480	0.12300	0.40000	0.41110	0.36020	0.38910	0.39270	0.36570	0.36460	0.39310	0.39490	0.35320	0.37890	0.11920	0.36990	0.36280	0.33690	0.38910	0.37490	0.37890	0.35490	0.37200	0.38860	0.26240	0.28460	0.13070	0.43380	0.38500	0.37030	0.37450	0.40740	0.37570	0.35460	0.38860	0.37910	0.37360	0.36380	0.07970	0.42530	0.37570	0.35930	0.35610	0.34780	0.39300	0.37080	0.38720	0.38200	0.36950	0.38170	0.10460	0.41830	0.40300	0.36850	0.38510	0.38150	0.37710	0.36110	0.35710	0.36560	0.36950	0.36750	0.34420	0.39130	0.38110	0.34680	0.35800	0.38780	0.35820	0.33300	0.34420	0.36050	0.34180	0.31300	0.33830
148=00:45:17	130413	300	0.27380	0.35160	0.32160	0.29590	0.35410	0.33240	0.30480	0.35170	0.33300	0.31840	0.34460	0.09210	0.36520	0.37580	0.35420	0.35180	0.36210	0.34280	0.34700	0.34220	0.36440	0.34710	0.34430	0.13250	0.39470	0.41270	0.35860	0.37770	0.38050	0.35620	0.36500	0.37960	0.38210	0.34270	0.37040	0.11770	0.36010	0.35120	0.33910	0.38110	0.36460	0.36330	0.35440	0.36060	0.38430	0.25610	0.28100	0.13050	0.42150	0.37490	0.37040	0.37540	0.39900	0.35990	0.34690	0.38020	0.36890	0.36730	0.34750	0.08040	0.42210	0.37670	0.35020	0.34470	0.34350	0.38190	0.36230	0.37100	0.38120	0.36100	0.36730	0.10630	0.40970	0.40080	0.36490	0.36380	0.37150	0.37600	0.36700	0.34420	0.35040	0.36150	0.35100	0.32830	0.37500	0.36700	0.34500	0.35540	0.37370	0.35040	0.32850	0.34300	0.34980	0.33150	0.31180	0.34990
149=00:59:58	131294	301	0.27980	0.36260	0.32990	0.30050	0.36100	0.34300	0.31720	0.35890	0.35220	0.32880	0.36480	0.09650	0.37250	0.38010	0.35180	0.36010	0.37310	0.35410	0.35620	0.36300	0.37230	0.36010	0.34670	0.13340	0.40320	0.40940	0.36760	0.39790	0.39880	0.36870	0.36910	0.39660	0.40640	0.35660	0.38610	0.12700	0.38100	0.36430	0.34480	0.39180	0.37870	0.38170	0.36110	0.37390	0.39600	0.26680	0.29020	0.13620	0.43500	0.39200	0.36970	0.37690	0.41110	0.38570	0.35960	0.39470	0.38490	0.37910	0.37460	0.08540	0.43300	0.37890	0.36300	0.35880	0.35680	0.39380	0.37560	0.38620	0.39090	0.37050	0.38090	0.11240	0.42640	0.40750	0.37950	0.38700	0.37850	0.38230	0.36780	0.36540	0.36670	0.37320	0.36970	0.34720	0.40400	0.38610	0.35690	0.36160	0.39140	0.36150	0.34230	0.34480	0.36130	0.35170	0.32100	0.34120
150=01:14:39	132175	301	0.28580	0.36660	0.32830	0.30060	0.36740	0.35190	0.31550	0.36210	0.34650	0.33310	0.36730	0.09640	0.37340	0.38470	0.35570	0.36390	0.37810	0.35600	0.35910	0.36070	0.36970	0.35530	0.34850	0.12290	0.41070	0.41730	0.36720	0.40170	0.39770	0.37050	0.37310	0.40140	0.40540	0.35700	0.38720	0.12520	0.38150	0.36970	0.34710	0.39900	0.38240	0.38350	0.35570	0.37430	0.39430	0.26750	0.29160	0.13530	0.44890	0.38950	0.37410	0.38300	0.41510	0.38480	0.36080	0.39730	0.38900	0.38730	0.37200	0.08400	0.43990	0.38110	0.36470	0.36380	0.35680	0.39380	0.37520	0.39470	0.39490	0.37320	0.38670	0.10560	0.43420	0.40760	0.38060	0.38940	0.38720	0.38830	0.37080	0.36380	0.36800	0.37500	0.37030	0.34770	0.41040	0.38700	0.35660	0.36150	0.39790	0.37090	0.34550	0.34760	0.36300	0.34880	0.31430	0.34270
151=01:29:20	133056	301	0.29010	0.36660	0.33040	0.29760	0.36480	0.34970	0.31670	0.35900	0.34870	0.33410	0.36500	0.09650	0.36550	0.38040	0.34900	0.36520	0.37400	0.35120	0.35080	0.35890	0.36560	0.35250	0.34150	0.13720	0.40310	0.41630	0.37260	0.39730	0.39340	0.36190	0.37310	0.39570	0.40470	0.35780	0.38610	0.12820	0.36920	0.36770	0.35120	0.39270	0.37330	0.38310	0.35500	0.37110	0.38770	0.26680	0.28930	0.13090	0.43270	0.39310	0.36950	0.37490	0.41350	0.38730	0.36370	0.38960	0.38650	0.38150	0.36680	0.08510	0.42850	0.38190	0.35690	0.36420	0.35790	0.38840	0.37250	0.38750	0.38670	0.36660	0.37660	0.10620	0.42270	0.40970	0.38590	0.38390	0.37830	0.37390	0.36970	0.36380	0.36180	0.36330	0.36790	0.34170	0.39390	0.38380	0.36200	0.35590	0.38540	0.36340	0.34100	0.34220	0.35570	0.34590	0.31450	0.33360
152=01:44:00	133937	298	0.27920	0.36060	0.32900	0.30020	0.36000	0.33870	0.32230	0.35770	0.35350	0.33190	0.36950	0.09700	0.37210	0.37580	0.35490	0.36540	0.37040	0.35360	0.35750	0.36440	0.36820	0.36390	0.35260	0.12280	0.40640	0.40980	0.36230	0.39200	0.40210	0.36900	0.37780	0.38630	0.41400	0.35110	0.38350	0.12580	0.38130	0.36660	0.33710	0.39650	0.37610	0.38610	0.35340	0.37770	0.39240	0.27090	0.28920	0.13100	0.44270	0.39340	0.37340	0.38100	0.40530	0.37970	0.36640	0.39130	0.39310	0.37000	0.38150	0.08810	0.43020	0.37800	0.36550	0.36170	0.35370	0.39330	0.37580	0.38430	0.39060	0.37440	0.38600	0.10950	0.42760	0.40820	0.37430	0.39310	0.38710	0.38950	0.36620	0.36350	0.37210	0.36970	0.37980	0.35010	0.39920	0.38730	0.35470	0.35890	0.39900	0.36180	0.34440	0.34550	0.36660	0.34350	0.32440	0.35310
153=01:58:41	134818	296	0.28110	0.36270	0.32820	0.30080	0.35570	0.34040	0.31760	0.35410	0.35210	0.32260	0.36850	0.09670	0.36360	0.37620	0.35260	0.36180	0.37320	0.35170	0.35490	0.35650	0.36980	0.35850	0.35300	0.13570	0.39750	0.40920	0.35830	0.39310	0.39600	0.36940	0.36920	0.38630	0.41100	0.34610	0.39030	0.12590	0.37170	0.36350	0.34210	0.39130	0.37790	0.37720	0.35560	0.36960	0.39550	0.26680	0.28800	0.14610	0.43090	0.39000	0.37210	0.37570	0.40140	0.38030	0.35750	0.39000	0.38160	0.37270	0.38080	0.08590	0.42540	0.37260	0.36400	0.35760	0.35320	0.38470	0.38200	0.38020	0.39350	0.36670	0.38970	0.11600	0.42290	0.40620	0.37660	0.38670	0.37910	0.38560	0.36060	0.36670	0.36200	0.37210	0.37080	0.35390	0.38860	0.38360	0.35530	0.35310	0.39090	0.35470	0.34570	0.33880	0.37210	0.34370	0.32370	0.33520
154=02:13:22	135699	300	0.27440	0.36710	0.32740	0.30150	0.36210	0.34250	0.31850	0.35680	0.35360	0.32470	0.37140	0.09610	0.37150	0.37800	0.35670	0.36170	0.37310	0.35220	0.36050	0.35780	0.37470	0.35550	0.35070	0.16060	0.40230	0.41560	0.36580	0.39400	0.39270	0.37090	0.37130	0.39350	0.40750	0.35130	0.38930	0.12560	0.37040	0.36100	0.34750	0.39320	0.38340	0.37640	0.36120	0.37180	0.39860	0.26370	0.29140	0.13710	0.43640	0.39160	0.37500	0.38250	0.40660	0.38310	0.35440	0.39700	0.38560	0.37650	0.37450	0.08370	0.42940	0.37800	0.36610	0.35690	0.35900	0.39100	0.38600	0.38080	0.39610	0.36480	0.38810	0.10840	0.42650	0.41270	0.37450	0.38590	0.38190	0.38960	0.36350	0.36660	0.36040	0.37490	0.36970	0.35650	0.39770	0.38470	0.35990	0.36110	0.39240	0.35980	0.34680	0.34140	0.36600	0.34340	0.32630	0.34270
155=02:28:03	136579	300	0.28060	0.36110	0.33550	0.30380	0.36280	0.34090	0.31890	0.36000	0.34960	0.33320	0.36830	0.09800	0.36970	0.38080	0.35910	0.35640	0.37080	0.35610	0.35410	0.36150	0.36790	0.35810	0.34630	0.14480	0.41070	0.41260	0.36390	0.38980	0.39770	0.37060	0.37920	0.39210	0.40970	0.36130	0.38890	0.12930	0.36930	0.35980	0.34250	0.39560	0.37660	0.38380	0.35510	0.37540	0.39230	0.26900	0.28850	0.14080	0.43580	0.38920	0.38220	0.38060	0.40670	0.37650	0.36230	0.39500	0.39330	0.38050	0.37250	0.08580	0.43510	0.38520	0.36620	0.35910	0.35370	0.39350	0.37610	0.38750	0.39030	0.37740	0.38350	0.10530	0.43100	0.40930	0.37110	0.38110	0.39010	0.38740	0.36820	0.36150	0.37040	0.37290	0.37890	0.35070	0.39150	0.38510	0.34940	0.36070	0.39030	0.36000	0.34170	0.35040	0.36200	0.34690	0.31860	0.34510
156=02:42:44	137460	300	0.28290	0.36510	0.32860	0.30050	0.35930	0.34540	0.31650	0.36250	0.34740	0.33360	0.36450	0.09870	0.36470	0.37680	0.35650	0.36100	0.37390	0.35740	0.35810	0.36200	0.37620	0.36030	0.34980	0.15690	0.39100	0.41070	0.36730	0.39750	0.40130	0.36880	0.37130	0.39330	0.40570	0.36100	0.38020	0.12930	0.37380	0.36810	0.34580	0.39470	0.38230	0.38600	0.35830	0.37460	0.39700	0.27030	0.29250	0.13250	0.43500	0.39230	0.37600	0.37360	0.40270	0.37990	0.36660	0.39560	0.39090	0.38400	0.36770	0.08690	0.42590	0.37710	0.36040	0.36340	0.35450	0.39190	0.37170	0.39130	0.39190	0.37570	0.38630	0.10430	0.41680	0.40530	0.37790	0.38910	0.38980	0.37490	0.36610	0.36090	0.37050	0.37310	0.37020	0.34590	0.39410	0.39260	0.35490	0.35710	0.38860	0.36680	0.34290	0.35250	0.36080	0.35010	0.31250	0.33600
157=02:57:25	138341	301	0.27510	0.36170	0.33140	0.30140	0.36410	0.34290	0.31640	0.36110	0.34670	0.33340	0.36280	0.09410	0.36470	0.37780	0.35930	0.36230	0.37100	0.35430	0.35280	0.36100	0.36790	0.36030	0.34960	0.13350	0.40070	0.41040	0.36990	0.39730	0.40050	0.36910	0.37500	0.40030	0.40890	0.36630	0.37800	0.12830	0.36920	0.36230	0.34190	0.39720	0.37970	0.38170	0.35560	0.37300	0.39590	0.26930	0.28980	0.13730	0.43520	0.39110	0.38080	0.38120	0.41020	0.37720	0.36690	0.39640	0.39450	0.38680	0.36780	0.08510	0.43260	0.38210	0.36460	0.36000	0.35160	0.40040	0.37210	0.39240	0.38910	0.37900	0.38460	0.10420	0.42460	0.41150	0.37860	0.38570	0.39000	0.38900	0.37400	0.36160	0.37590	0.37280	0.37480	0.34560	0.39550	0.39090	0.35240	0.36300	0.39320	0.36800	0.33820	0.35430	0.36070	0.35410	0.31020	0.34820
158=03:12:06	139222	300	0.27190	0.36650	0.33160	0.30510	0.36590	0.35120	0.31770	0.37140	0.34710	0.33880	0.37410	0.09770	0.36680	0.38180	0.35710	0.35980	0.37590	0.36050	0.36460	0.36000	0.38040	0.35570	0.35590	0.14500	0.41100	0.41450	0.37140	0.39790	0.39510	0.37410	0.37630	0.40630	0.40830	0.37020	0.39150	0.13040	0.36580	0.36330	0.35000	0.39950	0.38470	0.38250	0.36610	0.36970	0.40390	0.26990	0.29480	0.13990	0.44860	0.39250	0.38270	0.38600	0.41920	0.38700	0.36120	0.40770	0.39410	0.39360	0.36770	0.08270	0.43340	0.38590	0.36670	0.36540	0.35880	0.39780	0.38300	0.39210	0.40270	0.38020	0.39160	0.10470	0.42720	0.41700	0.38510	0.38500	0.38830	0.38980	0.37920	0.37240	0.36830	0.38640	0.37200	0.35790	0.39540	0.38870	0.36180	0.36700	0.39470	0.37390	0.34710	0.35520	0.36450	0.35630	0.31670	0.35090
159=03:26:46	140103	300	0.28390	0.36470	0.32820	0.30440	0.36830	0.34920	0.31970	0.36380	0.35540	0.33630	0.36780	0.09960	0.37440	0.38540	0.35820	0.37060	0.38050	0.36260	0.35530	0.36300	0.37950	0.36450	0.35220	0.13790	0.41130	0.41850	0.37510	0.39920	0.39950	0.36490	0.37430	0.39960	0.41310	0.36170	0.39030	0.13300	0.37410	0.36700	0.35240	0.40050	0.37970	0.38570	0.36120	0.37610	0.39860	0.27490	0.29670	0.14850	0.45040	0.39490	0.37500	0.38020	0.41690	0.38580	0.36520	0.39750	0.39850	0.38310	0.37720	0.08520	0.43380	0.38390	0.36170	0.36510	0.36240	0.39560	0.37700	0.39320	0.40050	0.37690	0.38580	0.10990	0.43230	0.41950	0.38790	0.38660	0.38130	0.38220	0.37360	0.36790	0.36890	0.37080	0.37760	0.34960	0.40360	0.39030	0.36210	0.35900	0.39200	0.36780	0.34520	0.34690	0.36300	0.34810	0.32340	0.34440
160=03:41:27	140984	300	0.27210	0.36170	0.32890	0.30150	0.36280	0.34100	0.32060	0.35770	0.34920	0.32920	0.36970	0.10030	0.36430	0.38270	0.35860	0.36950	0.37700	0.35850	0.35260	0.36180	0.37340	0.36390	0.35000	0.15440	0.39460	0.41490	0.36950	0.39860	0.39910	0.36520	0.38050	0.38830	0.41800	0.35460	0.38540	0.13090	0.37130	0.36990	0.34960	0.39760	0.38010	0.38510	0.35020	0.37690	0.39140	0.27230	0.29420	0.13300	0.43390	0.39530	0.37500	0.38000	0.41030	0.38310	0.36290	0.39040	0.40000	0.37150	0.37650	0.08630	0.42830	0.37970	0.36500	0.36320	0.35660	0.39270	0.37830	0.39310	0.39510	0.37690	0.38600	0.10950	0.42290	0.41680	0.38130	0.39060	0.38810	0.38770	0.36880	0.36660	0.37040	0.36700	0.37900	0.34410	0.39370	0.39130	0.35630	0.35950	0.39680	0.36650	0.34840	0.34380	0.36690	0.34330	0.32580	0.33440
161=03:56:08	141865	301	0.28270	0.36400	0.33190	0.30270	0.36250	0.34440	0.31920	0.36290	0.34780	0.33940	0.37080	0.09780	0.36920	0.38070	0.36100	0.36520	0.37660	0.35740	0.36100	0.36400	0.37850	0.36540	0.35560	0.14320	0.41590	0.41150	0.36960	0.39960	0.40210	0.37410	0.37520	0.39840	0.40910	0.36360	0.38240	0.13080	0.38280	0.36840	0.34640	0.40390	0.38710	0.38560	0.36050	0.37970	0.40820	0.27510	0.29690	0.14060	0.44280	0.39580	0.38540	0.37940	0.41360	0.38080	0.36680	0.40000	0.39060	0.38500	0.36920	0.08130	0.43570	0.38160	0.37030	0.36600	0.35380	0.40120	0.37620	0.39570	0.39660	0.37860	0.38900	0.09950	0.42400	0.41130	0.38180	0.39340	0.39720	0.38840	0.37230	0.36470	0.37460	0.37750	0.37110	0.34520	0.39630	0.39710	0.35260	0.36240	0.39840	0.37230	0.34470	0.35580	0.36270	0.35010	0.31630	0.32890
162=04:10:49	142746	300	0.27840	0.36600	0.32950	0.29080	0.35660	0.34190	0.32260	0.35410	0.34280	0.33580	0.36480	0.09670	0.35550	0.37520	0.35800	0.36200	0.36980	0.35450	0.35540	0.36520	0.36660	0.36350	0.34700	0.13420	0.40530	0.40510	0.36700	0.40030	0.40500	0.36380	0.36980	0.39030	0.41420	0.35720	0.37550	0.12800	0.37600	0.36870	0.33950	0.39270	0.37980	0.38730	0.35360	0.37520	0.39710	0.27470	0.28510	0.13310	0.44420	0.39750	0.37870	0.37330	0.40320	0.37740	0.37010	0.38360	0.38840	0.37460	0.37190	0.08310	0.42300	0.36930	0.37000	0.36660	0.35030	0.39190	0.38010	0.39060	0.38680	0.37270	0.38340	0.11180	0.41810	0.41130	0.37430	0.39390	0.38950	0.37700	0.35900	0.35520	0.36910	0.35990	0.36640	0.33830	0.39790	0.40230	0.34900	0.35410	0.39280	0.36990	0.33640	0.34570	0.36180	0.34360	0.31550	0.35020
163=04:25:30	143626	301	0.27450	0.36860	0.32820	0.29300	0.35340	0.34030	0.32010	0.35540	0.34290	0.32640	0.36280	0.09890	0.35490	0.37520	0.36200	0.36540	0.37050	0.34720	0.36140	0.35900	0.37650	0.35690	0.35110	0.16340	0.39360	0.40990	0.36670	0.39770	0.39790	0.36330	0.36420	0.38840	0.40500	0.35460	0.37830	0.13280	0.37550	0.36900	0.34400	0.38760	0.38190	0.37820	0.35510	0.36760	0.40090	0.26640	0.28810	0.14040	0.44520	0.39150	0.37310	0.36760	0.39720	0.37430	0.36960	0.38810	0.37980	0.37600	0.36360	0.08350	0.42150	0.36180	0.36510	0.36180	0.34390	0.38220	0.38510	0.38120	0.39160	0.36680	0.38450	0.11220	0.41040	0.40580	0.37690	0.38780	0.38620	0.36890	0.35460	0.35580	0.36400	0.36660	0.36250	0.34650	0.38160	0.39860	0.35380	0.34820	0.38700	0.36130	0.33480	0.34180	0.36070	0.34400	0.31660	0.34080
164=04:40:11	144507	300	0.28620	0.36580	0.33310	0.30730	0.37130	0.34700	0.32440	0.36720	0.36220	0.34150	0.37120	0.10270	0.37310	0.38270	0.35940	0.36920	0.38130	0.36020	0.35330	0.36520	0.37860	0.37180	0.35810	0.14230	0.41380	0.42240	0.37750	0.39960	0.40470	0.37140	0.38460	0.39980	0.42190	0.36470	0.39430	0.13530	0.37100	0.36780	0.34870	0.40170	0.37680	0.38920	0.35730	0.38630	0.40450	0.27730	0.29640	0.13380	0.44230	0.39550	0.37950	0.38860	0.42340	0.38730	0.37110	0.39970	0.40920	0.37940	0.38150	0.08730	0.43630	0.38780	0.36400	0.36720	0.36020	0.40050	0.37780	0.39490	0.39920	0.38460	0.39070	0.10740	0.42370	0.41860	0.38280	0.39200	0.38700	0.38940	0.37810	0.36970	0.37700	0.37430	0.38830	0.34640	0.39320	0.39060	0.36300	0.36330	0.39650	0.36600	0.34910	0.35010	0.36940	0.35320	0.32190	0.34630
165=04:54:52	145388	296	0.27840	0.37230	0.33160	0.30190	0.36310	0.34830	0.31840	0.36770	0.35600	0.33670	0.37370	0.10040	0.36700	0.38050	0.36370	0.36580	0.38230	0.36240	0.36570	0.36490	0.38410	0.36040	0.35460	0.14890	0.40370	0.41440	0.37320	0.40620	0.40420	0.37350	0.37100	0.40410	0.41180	0.37200	0.39330	0.13630	0.38340	0.36920	0.34960	0.40100	0.39230	0.38270	0.36670	0.37020	0.41170	0.26960	0.29620	0.14690	0.44390	0.39770	0.37930	0.38290	0.41230	0.38480	0.36530	0.40180	0.38980	0.39640	0.37050	0.08410	0.43190	0.38170	0.37090	0.36830	0.35810	0.39520	0.38670	0.39130	0.40400	0.37690	0.39530	0.10960	0.42590	0.41850	0.38580	0.39250	0.39450	0.38590	0.37170	0.37240	0.36980	0.38840	0.36840	0.36420	0.40760	0.40150	0.36010	0.36390	0.39900	0.37180	0.34130	0.35110	0.36630	0.35750	0.31700	0.34920
166=05:09:33	146269	300	0.28050	0.36150	0.32820	0.30080	0.36190	0.34100	0.31790	0.36030	0.35520	0.33220	0.36820	0.09920	0.37180	0.38010	0.35910	0.36210	0.37630	0.35660	0.35280	0.36020	0.37690	0.36640	0.35220	0.14150	0.40300	0.41440	0.37010	0.39670	0.39670	0.36650	0.37530	0.39850	0.41230	0.36370	0.38660	0.13280	0.36900	0.36460	0.34720	0.40210	0.38090	0.38360	0.35940	0.37730	0.40360	0.26960	0.29420	0.13750	0.44380	0.38730	0.37540	0.38300	0.41710	0.38230	0.36300	0.39510	0.39630	0.38180	0.37480	0.08430	0.43800	0.38390	0.36530	0.36310	0.35820	0.39930	0.37940	0.39370	0.39720	0.37740	0.38760	0.11360	0.43450	0.41420	0.37810	0.38290	0.38430	0.39070	0.37310	0.36870	0.37170	0.37460	0.37370	0.34520	0.39980	0.39050	0.35870	0.36480	0.39550	0.36240	0.34430	0.34770	0.36090	0.34560	0.31560	0.35030
167=05:24:14	147150	300	0.27990	0.37100	0.33530	0.30850	0.37030	0.35150	0.32450	0.36840	0.35510	0.33900	0.37890	0.10230	0.37170	0.38750	0.36900	0.37050	0.38540	0.36130	0.36490	0.37050	0.38780	0.36640	0.35300	0.15810	0.42290	0.42020	0.37940	0.40630	0.40190	0.38020	0.38170	0.41020	0.42290	0.36930	0.39410	0.13970	0.37510	0.37270	0.35370	0.41030	0.39480	0.39310	0.36990	0.38250	0.41220	0.27350	0.30190	0.14040	0.45230	0.39730	0.39020	0.39300	0.42790	0.38970	0.36680	0.41020	0.40440	0.39300	0.37770	0.08660	0.45040	0.39170	0.38160	0.37610	0.36870	0.40800	0.38850	0.40090	0.40750	0.38340	0.39440	0.10910	0.43210	0.42520	0.38720	0.39380	0.39910	0.39700	0.37750	0.37370	0.37580	0.38410	0.37950	0.35730	0.41010	0.39970	0.36220	0.37240	0.40990	0.37590	0.35300	0.35720	0.37190	0.35500	0.32320	0.34900
168=05:38:54	148031	300	0.27730	0.36550	0.33500	0.30570	0.36910	0.34810	0.32380	0.36560	0.35900	0.33630	0.37630	0.10240	0.37190	0.38250	0.36720	0.37480	0.38340	0.36210	0.35670	0.36690	0.38360	0.37100	0.36140	0.15290	0.39940	0.41850	0.37480	0.40110	0.40670	0.37390	0.38190	0.40010	0.42810	0.36440	0.39130	0.13890	0.37840	0.37120	0.34970	0.40200	0.38370	0.38730	0.35740	0.38150	0.40750	0.27580	0.30060	0.13440	0.44600	0.39820	0.38360	0.38990	0.41550	0.38440	0.36860	0.39940	0.40160	0.38600	0.38420	0.08790	0.43480	0.38060	0.37200	0.36940	0.35710	0.40150	0.38970	0.39810	0.40150	0.37950	0.38710	0.11600	0.43270	0.41720	0.37850	0.39420	0.39490	0.39730	0.37340	0.37580	0.37480	0.37600	0.38510	0.35600	0.40540	0.40260	0.35920	0.36500	0.40350	0.37020	0.35000	0.35010	0.36720	0.34790	0.32140	0.37160
169=05:53:35	148912	301	0.27810	0.37080	0.33170	0.29580	0.36580	0.34820	0.32750	0.36200	0.36160	0.34130	0.37380	0.10150	0.37050	0.38070	0.35840	0.37200	0.37720	0.36450	0.35790	0.36800	0.38240	0.36450	0.35320	0.13510	0.40420	0.41260	0.37800	0.40660	0.40620	0.36180	0.38050	0.40050	0.42630	0.36060	0.39160	0.13690	0.37680	0.37560	0.35130	0.40200	0.38310	0.39290	0.35460	0.37880	0.40200	0.27420	0.29460	0.13730	0.45040	0.39280	0.37010	0.37840	0.41080	0.38390	0.37340	0.39150	0.40290	0.38260	0.38100	0.08540	0.43420	0.37700	0.36540	0.36900	0.35530	0.39450	0.37930	0.39730	0.39820	0.38220	0.38820	0.11070	0.43010	0.41750	0.38530	0.39090	0.38140	0.38080	0.36810	0.36640	0.37600	0.36600	0.37800	0.34300	0.39820	0.39870	0.36170	0.35710	0.39570	0.37240	0.34470	0.34270	0.36340	0.34590	0.31880	0.34240
170=06:08:16	149793	301	0.27830	0.36290	0.32600	0.29900	0.36390	0.34240	0.31610	0.35900	0.35100	0.33280	0.37160	0.10340	0.36820	0.38410	0.36390	0.36740	0.37910	0.35960	0.36040	0.36610	0.38440	0.36620	0.35090	0.13730	0.40640	0.41220	0.37320	0.39710	0.39960	0.36730	0.37470	0.39720	0.41750	0.36340	0.38520	0.14020	0.37340	0.36760	0.34790	0.40240	0.38700	0.38840	0.36100	0.37980	0.40520	0.27320	0.29880	0.14250	0.44450	0.38910	0.38030	0.38560	0.41380	0.38130	0.36590	0.39580	0.40010	0.38470	0.37450	0.08560	0.43630	0.38120	0.36950	0.36850	0.35920	0.40070	0.38310	0.39500	0.40030	0.38120	0.38930	0.11080	0.43200	0.42230	0.38130	0.38640	0.39530	0.38920	0.37530	0.36790	0.36980	0.37780	0.37260	0.35010	0.40280	0.39810	0.35980	0.36570	0.39710	0.37230	0.34620	0.35270	0.36590	0.35310	0.32000	0.34250
171=06:22:57	150674	298	0.27550	0.37200	0.33780	0.31230	0.37460	0.35060	0.32690	0.37640	0.36830	0.34340	0.38790	0.10850	0.38020	0.38560	0.36800	0.36760	0.38500	0.36520	0.36750	0.37100	0.38980	0.37150	0.35730	0.14250	0.40840	0.42020	0.37700	0.40560	0.40300	0.37980	0.39070	0.40720	0.43070	0.37430	0.40420	0.14420	0.37680	0.36700	0.35720	0.40940	0.39360	0.39280	0.37160	0.38250	0.41030	0.27770	0.29990	0.15230	0.45560	0.39840	0.38490	0.39340	0.42080	0.39370	0.36730	0.41100	0.41130	0.39200	0.38360	0.08740	0.44780	0.39400	0.37910	0.37380	0.37040	0.40470	0.38850	0.40060	0.40960	0.38350	0.40340	0.11170	0.43380	0.42940	0.38620	0.39560	0.39230	0.39800	0.37630	0.37930	0.37840	0.39050	0.38950	0.36890	0.41000	0.40050	0.36580	0.37030	0.40620	0.37350	0.35910	0.35770	0.37990	0.35680	0.32690	0.34530
172=06:37:38	151554	300	0.27810	0.36410	0.33280	0.30100	0.36690	0.34680	0.32420	0.36040	0.36010	0.34650	0.37740	0.10420	0.37410	0.38080	0.36150	0.37460	0.37870	0.36690	0.36570	0.37290	0.38830	0.37380	0.35580	0.13950	0.40620	0.41240	0.37820	0.40560	0.41070	0.37040	0.38290	0.39640	0.42200	0.36440	0.38450	0.14060	0.38450	0.37850	0.35070	0.40800	0.39200	0.39800	0.35880	0.38740	0.40650	0.27840	0.29960	0.14280	0.45910	0.39820	0.38280	0.38270	0.42000	0.38540	0.38240	0.39700	0.40550	0.38020	0.37310	0.08800	0.43940	0.38190	0.37170	0.37560	0.35720	0.40240	0.38110	0.40290	0.39720	0.38830	0.38780	0.10980	0.43340	0.42190	0.39090	0.40040	0.39710	0.38750	0.37460	0.36640	0.38490	0.36800	0.38000	0.34270	0.40360	0.40910	0.36050	0.36400	0.40120	0.37840	0.34910	0.35980	0.36770	0.35520	0.32130	0.34300
173=06:52:19	152435	300	0.28660	0.36810	0.32680	0.30780	0.36860	0.35290	0.32330	0.36330	0.36960	0.33600	0.38840	0.10540	0.37630	0.38330	0.36490	0.37150	0.38630	0.35900	0.36660	0.36710	0.39220	0.36800	0.35950	0.14500	0.40580	0.41970	0.37730	0.41320	0.40250	0.37740	0.37930	0.40460	0.42580	0.36090	0.40680	0.14240	0.38110	0.37180	0.35880	0.40530	0.39280	0.38920	0.37330	0.37490	0.41390	0.27400	0.30010	0.14290	0.44850	0.39580	0.37940	0.39010	0.41880	0.39390	0.36570	0.41010	0.40110	0.39130	0.38150	0.08720	0.44030	0.38220	0.37570	0.37110	0.36960	0.39330	0.39510	0.38980	0.41270	0.37530	0.39860	0.11010	0.42710	0.42390	0.39140	0.39520	0.38750	0.39330	0.37150	0.38140	0.36860	0.38970	0.37790	0.36660	0.40740	0.40150	0.36870	0.36350	0.40040	0.36600	0.35710	0.34580	0.37830	0.35070	0.33040	0.33520
174=07:07:00	153316	301	0.27350	0.36970	0.33600	0.30530	0.36660	0.34890	0.32660	0.36590	0.35600	0.34510	0.36670	0.10530	0.37270	0.37780	0.36290	0.37230	0.37850	0.36360	0.36080	0.36830	0.38630	0.37130	0.35430	0.14330	0.39280	0.41240	0.38010	0.40260	0.40830	0.37010	0.38510	0.39820	0.41870	0.37130	0.38360	0.14210	0.37560	0.37300	0.34830	0.40220	0.38720	0.39080	0.35630	0.38120	0.40300	0.28060	0.29190	0.14400	0.45030	0.39680	0.38650	0.38220	0.41330	0.38320	0.37790	0.39380	0.40690	0.38600	0.37300	0.08880	0.43480	0.37990	0.37030	0.37050	0.35700	0.39960	0.37310	0.39640	0.39060	0.38440	0.38500	0.11480	0.43150	0.42320	0.38500	0.39430	0.39530	0.38270	0.37550	0.36430	0.37870	0.36920	0.38190	0.34300	0.40090	0.40730	0.35990	0.36180	0.39840	0.37450	0.34000	0.35390	0.36280	0.35600	0.31360	0.35400
175=07:21:41	154197	301	0.26500	0.35930	0.32610	0.30520	0.36670	0.35070	0.32030	0.36600	0.35640	0.34050	0.37900	0.10530	0.37150	0.37950	0.36370	0.36820	0.38370	0.35960	0.36540	0.36920	0.39280	0.36600	0.35690	0.14550	0.39920	0.41530	0.37880	0.40040	0.39810	0.37050	0.37910	0.40570	0.41830	0.37070	0.39280	0.14250	0.37590	0.36660	0.35310	0.40670	0.38890	0.39090	0.37130	0.37620	0.41440	0.27520	0.30200	0.16690	0.45200	0.38630	0.38050	0.38610	0.42310	0.38920	0.36710	0.40680	0.40760	0.39460	0.37390	0.08500	0.44090	0.38170	0.36890	0.37270	0.36470	0.40100	0.38350	0.39710	0.41200	0.38410	0.39750	0.12030	0.42970	0.42470	0.38970	0.39160	0.39060	0.39170	0.38070	0.37850	0.37490	0.38820	0.37890	0.36290	0.39820	0.39860	0.36590	0.36570	0.40020	0.37720	0.34770	0.36010	0.37120	0.35850	0.32560	0.36130
176=07:36:21	155078	301	0.26910	0.35610	0.33020	0.30080	0.36200	0.34100	0.31620	0.35930	0.35000	0.33790	0.37020	0.10470	0.36710	0.37610	0.36090	0.36740	0.37780	0.35770	0.36340	0.36760	0.38200	0.36490	0.35220	0.14580	0.39640	0.41090	0.36900	0.39310	0.39920	0.36790	0.37530	0.39590	0.40770	0.36600	0.37980	0.14410	0.37160	0.36310	0.34700	0.40050	0.38630	0.38550	0.35880	0.37320	0.40710	0.27590	0.29750	0.15460	0.43830	0.38970	0.38350	0.38070	0.40720	0.37410	0.36890	0.39790	0.40250	0.38770	0.36740	0.08490	0.43900	0.37820	0.36960	0.36880	0.34760	0.39540	0.37770	0.39000	0.39900	0.38180	0.38900	0.11060	0.42180	0.41870	0.37600	0.38580	0.39580	0.38980	0.37150	0.35890	0.37430	0.37790	0.37520	0.35250	0.39890	0.39720	0.35210	0.35960	0.39350	0.37260	0.34190	0.35550	0.36370	0.35490	0.31540	0.34400
177=07:51:02	155959	301	0.27930	0.37180	0.33770	0.30660	0.37490	0.34970	0.33050	0.36820	0.36520	0.34010	0.37680	0.10620	0.37340	0.38830	0.36890	0.37200	0.38330	0.36720	0.36320	0.37460	0.38510	0.37810	0.35680	0.13900	0.41370	0.42540	0.37830	0.40860	0.41450	0.37790	0.39320	0.40120	0.43430	0.36550	0.39560	0.14400	0.37900	0.37790	0.34770	0.41020	0.39120	0.39550	0.35490	0.38440	0.40060	0.27820	0.29610	0.14540	0.46270	0.40150	0.38720	0.39620	0.42430	0.38750	0.37850	0.40390	0.41660	0.37960	0.38770	0.08460	0.44060	0.38870	0.37900	0.37430	0.35900	0.39970	0.38260	0.39740	0.40080	0.38600	0.39080	0.11600	0.44130	0.43450	0.38510	0.39970	0.40110	0.40140	0.37630	0.37560	0.38370	0.37940	0.39090	0.35800	0.40230	0.40960	0.36300	0.36430	0.40450	0.36870	0.35380	0.35200	0.36990	0.34930	0.32360	0.34320
178=08:05:43	156840	301	0.27860	0.36700	0.33560	0.30940	0.37190	0.34590	0.31890	0.36650	0.36380	0.33860	0.37480	0.10550	0.37340	0.38020	0.36250	0.36950	0.38710	0.36240	0.36440	0.36580	0.39390	0.37500	0.36160	0.14440	0.41330	0.42150	0.37880	0.40230	0.40480	0.37750	0.38330	0.40340	0.42440	0.36780	0.39490	0.14490	0.37000	0.36710	0.35710	0.40810	0.39170	0.39020	0.37010	0.38440	0.41830	0.27720	0.30460	0.14470	0.44900	0.39860	0.38500	0.39330	0.42230	0.38770	0.36750	0.40730	0.40950	0.38880	0.37930	0.08650	0.44380	0.38810	0.37510	0.36990	0.36420	0.40420	0.38640	0.39630	0.41100	0.38700	0.39290	0.11830	0.44410	0.42500	0.38690	0.39060	0.39420	0.39770	0.37950	0.37130	0.37590	0.38200	0.38020	0.35250	0.40540	0.39900	0.36500	0.36870	0.40350	0.37110	0.35250	0.35920	0.36850	0.35040	0.32030	0.35850
179=08:20:24	157721	301	0.26180	0.36600	0.33770	0.29950	0.36020	0.34160	0.32010	0.36340	0.35290	0.33560	0.37450	0.10350	0.35410	0.36880	0.36430	0.36730	0.37430	0.35340	0.36330	0.36290	0.38690	0.36190	0.35460	0.15840	0.38740	0.41060	0.37080	0.40070	0.40690	0.37020	0.37430	0.39060	0.41590	0.36110	0.38150	0.14190	0.36630	0.36740	0.34620	0.39780	0.38880	0.38320	0.35720	0.37770	0.41180	0.27360	0.29530	0.14740	0.43650	0.39950	0.38780	0.37880	0.40350	0.37560	0.37280	0.39470	0.39580	0.38110	0.36940	0.08560	0.42620	0.37590	0.37660	0.36680	0.35070	0.39610	0.38670	0.39100	0.39530	0.37740	0.39070	0.11780	0.42480	0.41800	0.38360	0.39500	0.40040	0.38470	0.36630	0.36580	0.37180	0.37450	0.36720	0.34840	0.39240	0.40840	0.35280	0.35700	0.39730	0.36950	0.33740	0.35390	0.36400	0.35080	0.31430	0.35040
180=08:35:05	158602	300	0.27550	0.36460	0.33140	0.30500	0.36750	0.34810	0.32370	0.36540	0.36700	0.33630	0.38020	0.10560	0.37380	0.38090	0.36200	0.37080	0.38240	0.35870	0.35760	0.36560	0.38910	0.36650	0.35460	0.14950	0.40970	0.41520	0.37720	0.40360	0.40080	0.36970	0.38130	0.40130	0.42850	0.36380	0.39970	0.14380	0.37200	0.36870	0.34860	0.40400	0.38710	0.38940	0.36130	0.38000	0.40680	0.27400	0.29780	0.15370	0.45390	0.39520	0.37880	0.38710	0.41650	0.38420	0.36530	0.39930	0.40650	0.38350	0.38220	0.08640	0.44090	0.38180	0.36980	0.37020	0.36060	0.39500	0.38670	0.39490	0.40680	0.37950	0.39320	0.11200	0.42630	0.42370	0.38080	0.38980	0.38710	0.38910	0.36710	0.37260	0.36980	0.37920	0.37630	0.35790	0.40240	0.39930	0.36140	0.35940	0.40150	0.36350	0.34810	0.34820	0.36820	0.34620	0.32120	0.33730
181=08:49:46	159482	300	0.27120	0.36420	0.33400	0.31080	0.36930	0.34020	0.32220	0.36230	0.36760	0.33330	0.37840	0.10460	0.36880	0.38610	0.36260	0.36510	0.37910	0.35920	0.35840	0.36170	0.39010	0.37030	0.35380	0.14560	0.40770	0.41680	0.37500	0.39580	0.40110	0.37190	0.38450	0.39450	0.42910	0.36170	0.39770	0.14490	0.36210	0.36420	0.35290	0.40670	0.38680	0.38760	0.36340	0.38270	0.40760	0.27160	0.29370	0.14770	0.44040	0.39130	0.38450	0.39180	0.41880	0.38070	0.36680	0.40160	0.41240	0.38160	0.38140	0.08570	0.43810	0.39070	0.37180	0.36720	0.36400	0.40640	0.38340	0.39110	0.40330	0.38170	0.38880	0.11230	0.42600	0.42800	0.37430	0.38650	0.38800	0.39890	0.37890	0.37380	0.37440	0.38100	0.38190	0.35740	0.39540	0.39440	0.35950	0.37090	0.40420	0.36470	0.35010	0.35500	0.36940	0.34660	0.32170	0.35080
182=09:04:27	160363	300	0.26870	0.37100	0.33660	0.31260	0.37290	0.35350	0.32580	0.37250	0.36700	0.34650	0.38140	0.11310	0.37950	0.38790	0.37080	0.37720	0.39270	0.36880	0.37080	0.37550	0.39890	0.37890	0.36510	0.15050	0.39910	0.42390	0.38180	0.40900	0.40850	0.37800	0.38860	0.40800	0.42990	0.37880	0.40230	0.15420	0.37540	0.37570	0.36150	0.41130	0.39510	0.39570	0.37360	0.38570	0.41940	0.28420	0.30600	0.14790	0.45290	0.40100	0.38940	0.39290	0.42910	0.39500	0.37720	0.41340	0.41950	0.40310	0.38080	0.08970	0.44580	0.39110	0.37710	0.37910	0.36980	0.40890	0.38800	0.40140	0.41390	0.39420	0.39850	0.11170	0.43370	0.43340	0.39240	0.39510	0.39820	0.40070	0.38470	0.37920	0.38740	0.39190	0.38920	0.36670	0.40520	0.40530	0.36930	0.37420	0.40750	0.38100	0.35610	0.36800	0.37670	0.36180	0.32310	0.34810
183=09:19:08	161244	300	0.27260	0.37030	0.33930	0.30870	0.36700	0.34640	0.33030	0.36640	0.37740	0.33990	0.37720	0.10890	0.37160	0.38470	0.36990	0.37210	0.38120	0.36650	0.35960	0.37370	0.38500	0.37640	0.35390	0.14800	0.41050	0.41800	0.38080	0.40750	0.41420	0.37680	0.38800	0.39390	0.43770	0.36060	0.40060	0.14690	0.37950	0.37410	0.35110	0.40850	0.39160	0.39350	0.35750	0.38470	0.40930	0.27890	0.29980	0.14920	0.45340	0.40580	0.38810	0.38610	0.41360	0.38600	0.37970	0.39960	0.41210	0.37450	0.38690	0.08800	0.43610	0.38230	0.38130	0.37200	0.36210	0.39800	0.39120	0.39120	0.40340	0.38370	0.39220	0.12130	0.43050	0.42980	0.39060	0.39700	0.39580	0.39230	0.36940	0.37270	0.37840	0.37530	0.38400	0.35420	0.40040	0.40770	0.36360	0.36120	0.40240	0.36590	0.35370	0.34670	0.37520	0.35000	0.32640	0.33860
184=09:33:49	162125	300	0.26030	0.35370	0.32630	0.30320	0.35380	0.33690	0.31630	0.35620	0.35830	0.33380	0.36930	0.10390	0.37340	0.37890	0.36330	0.36230	0.37550	0.35770	0.35990	0.36630	0.39000	0.37110	0.35970	0.15450	0.39470	0.41350	0.36910	0.38870	0.39310	0.37020	0.38210	0.39090	0.41780	0.36150	0.38980	0.14470	0.37260	0.36110	0.34720	0.40220	0.38600	0.38490	0.36220	0.37950	0.41190	0.27290	0.30410	0.14610	0.43430	0.38680	0.38040	0.38830	0.40960	0.37160	0.36270	0.39690	0.40650	0.38140	0.37150	0.08540	0.43980	0.38130	0.36970	0.36630	0.35520	0.40040	0.38070	0.38890	0.40450	0.38570	0.39140	0.10980	0.42340	0.42240	0.37290	0.38090	0.39250	0.39150	0.37450	0.36540	0.37280	0.37810	0.38020	0.35070	0.39110	0.39500	0.35540	0.36490	0.39660	0.36210	0.34940	0.35530	0.36660	0.34440	0.32100	0.33910
185=09:48:29	163006	300	0.26440	0.36030	0.33000	0.30070	0.36610	0.34050	0.32290	0.35700	0.36110	0.33990	0.37090	0.10790	0.36800	0.38170	0.36420	0.37430	0.38190	0.36300	0.36090	0.37110	0.39170	0.37630	0.35610	0.14590	0.38990	0.41520	0.37910	0.39820	0.40280	0.36650	0.38470	0.39250	0.42580	0.36310	0.38710	0.14790	0.36000	0.37130	0.35250	0.40520	0.38310	0.39240	0.36180	0.38410	0.40690	0.27750	0.29790	0.15150	0.44320	0.39470	0.37930	0.38330	0.42090	0.38410	0.37540	0.39600	0.41610	0.38380	0.37810	0.08550	0.43200	0.38250	0.36920	0.37030	0.35790	0.40430	0.37970	0.39790	0.40280	0.38740	0.39290	0.11760	0.41990	0.42760	0.38280	0.39170	0.38970	0.38900	0.37880	0.36750	0.37910	0.37190	0.38560	0.35180	0.38730	0.40150	0.36420	0.36440	0.39800	0.36990	0.34880	0.35500	0.37070	0.35360	0.31960	0.34840
186=10:03:10	163887	300	0.26670	0.37050	0.33680	0.30860	0.36580	0.35020	0.32600	0.36740	0.36640	0.34110	0.38260	0.10990	0.36620	0.38040	0.36820	0.37070	0.38310	0.35980	0.36840	0.36870	0.39620	0.37510	0.36730	0.15960	0.39930	0.41340	0.37660	0.40520	0.40720	0.37780	0.38160	0.40690	0.43460	0.37250	0.39770	0.15230	0.36940	0.37070	0.35260	0.40450	0.39380	0.38990	0.36880	0.38140	0.42650	0.27970	0.30470	0.14620	0.44090	0.39620	0.38720	0.38790	0.42450	0.38980	0.37410	0.41090	0.40950	0.39430	0.38400	0.08530	0.44120	0.38120	0.37740	0.37220	0.36470	0.40630	0.39670	0.39720	0.41590	0.38580	0.40120	0.10860	0.42140	0.42350	0.38460	0.39860	0.39850	0.40050	0.37940	0.37890	0.37780	0.39020	0.38020	0.36410	0.39630	0.40920	0.36430	0.36960	0.40780	0.37840	0.35210	0.35660	0.37660	0.35930	0.32490	0.34010
187=10:17:51	164768	301	0.26820	0.36390	0.33420	0.31130	0.37280	0.35100	0.32400	0.36510	0.37050	0.33870	0.38290	0.10880	0.37210	0.38280	0.36390	0.36940	0.38790	0.36680	0.36420	0.37130	0.39700	0.37440	0.35770	0.15490	0.40640	0.42630	0.38110	0.40720	0.40520	0.37590	0.38830	0.40690	0.43360	0.36470	0.40140	0.15020	0.37010	0.36940	0.35830	0.40840	0.39300	0.39420	0.36950	0.37920	0.41560	0.27810	0.30790	0.15070	0.45230	0.39520	0.38230	0.39730	0.42890	0.39480	0.36920	0.40910	0.41800	0.39020	0.38490	0.08530	0.44240	0.38900	0.37490	0.37180	0.36720	0.39960	0.38610	0.39640	0.41800	0.38430	0.39900	0.11760	0.44070	0.43330	0.39040	0.39610	0.39030	0.40270	0.37960	0.38110	0.37270	0.38670	0.38550	0.36350	0.40290	0.40050	0.37010	0.36690	0.40690	0.37070	0.35870	0.35730	0.37380	0.35290	0.32780	0.33930
188=10:32:32	165649	301	0.26470	0.35660	0.33350	0.30640	0.36810	0.34520	0.31800	0.36570	0.35950	0.33910	0.37730	0.10640	0.37410	0.37680	0.36400	0.36760	0.38390	0.35990	0.36800	0.36650	0.39820	0.37070	0.36150	0.15060	0.39290	0.41490	0.37660	0.39920	0.40440	0.37450	0.38140	0.40180	0.41920	0.36950	0.38550	0.15140	0.36730	0.36570	0.35570	0.40530	0.39080	0.38900	0.36810	0.37890	0.41760	0.27480	0.30190	0.14760	0.44130	0.39100	0.38670	0.39140	0.42140	0.38190	0.36850	0.40570	0.41130	0.39500	0.36860	0.08400	0.44320	0.38750	0.37200	0.37220	0.35830	0.40530	0.38240	0.39680	0.40840	0.38640	0.39470	0.11090	0.43190	0.42460	0.38230	0.39020	0.39580	0.39310	0.38150	0.37240	0.37710	0.38720	0.37530	0.35400	0.39370	0.40430	0.35800	0.36750	0.39690	0.37350	0.34390	0.36260	0.36480	0.35740	0.31670	0.35610
189=10:47:13	166530	300	0.26700	0.36770	0.33420	0.30900	0.36790	0.35040	0.32920	0.36520	0.37270	0.33660	0.38710	0.11130	0.36520	0.37880	0.36930	0.37430	0.38330	0.36150	0.36790	0.36940	0.39420	0.37190	0.36470	0.16730	0.39360	0.41840	0.38180	0.40580	0.40330	0.37270	0.38330	0.40370	0.43830	0.36720	0.40130	0.15410	0.36570	0.37130	0.35450	0.39970	0.39400	0.38860	0.37050	0.37850	0.42000	0.27970	0.30570	0.15120	0.43910	0.39780	0.37870	0.38980	0.41880	0.39240	0.37320	0.40960	0.41380	0.39330	0.38220	0.08750	0.43370	0.37920	0.37950	0.37030	0.36350	0.39320	0.39390	0.39340	0.41240	0.38120	0.40060	0.11550	0.42580	0.42630	0.38800	0.39810	0.39290	0.39470	0.37410	0.37950	0.37430	0.38770	0.38670	0.37170	0.39510	0.40800	0.36680	0.35960	0.40400	0.37270	0.35510	0.35520	0.37500	0.35380	0.32700	0.33890
190=11:01:54	167410	300	0.26780	0.36140	0.33500	0.30550	0.36600	0.34260	0.32380	0.36750	0.36260	0.33830	0.37660	0.10970	0.37480	0.38060	0.37090	0.37300	0.38060	0.36530	0.36620	0.37250	0.39340	0.37360	0.36100	0.14530	0.39870	0.41550	0.37630	0.40110	0.40530	0.37220	0.38560	0.39410	0.42990	0.37580	0.38940	0.15450	0.37540	0.36790	0.35090	0.40710	0.39130	0.39060	0.36070	0.38330	0.41240	0.27800	0.29960	0.15210	0.44460	0.39670	0.38880	0.38580	0.41750	0.37950	0.37290	0.40050	0.41190	0.38400	0.37720	0.08820	0.43850	0.38250	0.37660	0.36950	0.35580	0.40340	0.38190	0.39480	0.40110	0.38670	0.39400	0.11620	0.42900	0.43090	0.37930	0.38810	0.39680	0.39350	0.37900	0.36800	0.38030	0.37820	0.38350	0.35470	0.39440	0.40500	0.35670	0.36560	0.39830	0.36850	0.34530	0.35930	0.37010	0.35430	0.32070	0.35600
191=11:16:35	168291	301	0.26950	0.36820	0.33720	0.30510	0.37050	0.35050	0.33150	0.36570	0.37220	0.35150	0.38170	0.10910	0.37050	0.38390	0.37090	0.37840	0.38330	0.36390	0.35760	0.37410	0.39380	0.37700	0.35660	0.14620	0.39950	0.41700	0.38680	0.41080	0.41870	0.37140	0.39000	0.39940	0.43210	0.36870	0.38340	0.15030	0.37650	0.37740	0.35360	0.40870	0.38520	0.39720	0.35270	0.38680	0.40910	0.28370	0.29550	0.14850	0.46120	0.39960	0.38580	0.38460	0.42000	0.38360	0.38600	0.39240	0.41880	0.37820	0.37710	0.08920	0.43610	0.38070	0.37230	0.37700	0.35380	0.40130	0.37750	0.40330	0.39680	0.39000	0.38570	0.11560	0.44240	0.42580	0.38830	0.39800	0.39430	0.38410	0.37710	0.36630	0.38520	0.36260	0.38550	0.33600	0.39690	0.41170	0.35830	0.36100	0.39750	0.37400	0.34420	0.35600	0.36090	0.35520	0.31870	0.33230
192=11:31:16	169172	301	0.26800	0.36360	0.33780	0.30850	0.36940	0.35130	0.32450	0.36970	0.37360	0.34320	0.38680	0.11240	0.37470	0.37990	0.37090	0.37340	0.38550	0.36870	0.36540	0.37510	0.39740	0.37540	0.36470	0.16000	0.39720	0.42070	0.37860	0.40700	0.40900	0.37390	0.38640	0.40830	0.43500	0.37260	0.39910	0.15770	0.37130	0.37170	0.35570	0.41060	0.39490	0.39320	0.36620	0.38480	0.41410	0.28110	0.30410	0.15950	0.44940	0.39700	0.38660	0.39220	0.42320	0.38850	0.37450	0.40710	0.42100	0.39190	0.38330	0.08820	0.44310	0.38920	0.37600	0.37440	0.36350	0.40560	0.38940	0.39910	0.41310	0.38730	0.39410	0.12120	0.43460	0.43040	0.38830	0.39600	0.39430	0.39820	0.37940	0.37770	0.37860	0.38570	0.38230	0.35560	0.40370	0.40760	0.36510	0.36830	0.40690	0.37460	0.35400	0.35790	0.36890	0.35300	0.32120	0.35240
193=11:45:57	170053	301	0.26440	0.36670	0.33290	0.30690	0.36880	0.34870	0.32250	0.36870	0.37490	0.34000	0.38230	0.11020	0.37020	0.38110	0.36510	0.37200	0.38470	0.36450	0.36130	0.37160	0.39590	0.37190	0.35580	0.15950	0.38970	0.42130	0.38430	0.40820	0.40330	0.37560	0.38720	0.40100	0.43270	0.36760	0.40300	0.15690	0.36410	0.36840	0.35670	0.40840	0.38990	0.39420	0.36700	0.38130	0.41700	0.27980	0.29740	0.16510	0.44000	0.39550	0.38090	0.39510	0.42320	0.38840	0.37110	0.40820	0.41850	0.39010	0.38350	0.08610	0.44030	0.38860	0.37300	0.37160	0.36450	0.39520	0.38350	0.39200	0.41380	0.38330	0.39660	0.11840	0.41900	0.43370	0.39100	0.39310	0.38810	0.39580	0.37500	0.37690	0.37740	0.38470	0.38420	0.36130	0.40840	0.40570	0.36810	0.36510	0.40190	0.36760	0.35500	0.35080	0.37430	0.35460	0.32370	0.34080
194=12:00:38	170934	301	0.27120	0.37010	0.33980	0.31170	0.36790	0.34820	0.32220	0.37200	0.36860	0.34190	0.38990	0.11080	0.36940	0.37830	0.37100	0.36480	0.38410	0.36410	0.36920	0.36760	0.39690	0.37260	0.36590	0.16600	0.40940	0.42080	0.37660	0.40480	0.40370	0.38340	0.38280	0.40470	0.43010	0.37260	0.40130	0.15880	0.36740	0.36560	0.35460	0.41010	0.39620	0.38510	0.37160	0.37630	0.42180	0.27480	0.30170	0.17090	0.45490	0.40240	0.39440	0.39190	0.41860	0.38330	0.36640	0.41440	0.41230	0.39420	0.37720	0.08510	0.44440	0.38930	0.38260	0.36750	0.35990	0.39950	0.39770	0.39000	0.41400	0.38740	0.40020	0.12680	0.43330	0.43040	0.38170	0.39120	0.39990	0.40040	0.37760	0.37270	0.36970	0.39290	0.37350	0.36820	0.39240	0.39870	0.35570	0.37040	0.40240	0.36800	0.34890	0.35470	0.37480	0.34970	0.32040	0.34880
195=12:15:19	171815	301	0.25890	0.36430	0.33360	0.31170	0.37170	0.34730	0.32640	0.36200	0.37190	0.33960	0.38350	0.11220	0.36890	0.38350	0.36730	0.37100	0.38590	0.36380	0.36510	0.37330	0.39850	0.37740	0.35660	0.15470	0.39450	0.42210	0.38570	0.40510	0.40430	0.37470	0.39300	0.40360	0.43710	0.36500	0.39990	0.15680	0.36440	0.37080	0.35770	0.40750	0.39170	0.39360	0.37180	0.38070	0.41440	0.27700	0.30740	0.15820	0.44790	0.39650	0.38700	0.39710	0.43030	0.39230	0.37270	0.40730	0.42790	0.38700	0.38100	0.08770	0.44170	0.38880	0.37550	0.37690	0.36010	0.40330	0.38450	0.39890	0.41340	0.39170	0.39820	0.11660	0.43060	0.43460	0.38950	0.39820	0.39100	0.39890	0.38290	0.37780	0.38150	0.38290	0.39060	0.36200	0.39750	0.40470	0.36790	0.36660	0.40540	0.37480	0.35910	0.36030	0.37550	0.35800	0.32440	0.35630
196=12:29:59	172696	301	0.26410	0.36030	0.34020	0.31230	0.36890	0.34710	0.32590	0.36670	0.36780	0.34370	0.38080	0.11350	0.37030	0.38200	0.36830	0.37290	0.38600	0.36660	0.36810	0.37380	0.39940	0.37850	0.35970	0.15440	0.40380	0.41870	0.38360	0.40210	0.41060	0.37980	0.38920	0.40630	0.43110	0.37580	0.38900	0.16040	0.36500	0.36830	0.35460	0.41180	0.39370	0.39260	0.36390	0.38330	0.41760	0.28170	0.30490	0.15280	0.44460	0.39650	0.39130	0.39230	0.42430	0.38210	0.37730	0.40950	0.42300	0.39490	0.37680	0.08780	0.44260	0.39180	0.37680	0.37830	0.35530	0.41020	0.38160	0.40330	0.41400	0.39540	0.39230	0.11530	0.42990	0.43150	0.38580	0.39480	0.40150	0.40050	0.38640	0.37460	0.38540	0.38560	0.38510	0.35680	0.39910	0.40740	0.36220	0.36960	0.40480	0.37630	0.35210	0.36490	0.37470	0.35910	0.32210	0.35200
197=12:44:40	173577	301	0.25750	0.36240	0.33100	0.30980	0.37170	0.34990	0.32480	0.36740	0.36410	0.34300	0.37360	0.11350	0.37390	0.37930	0.36360	0.36820	0.38070	0.36370	0.36600	0.36780	0.40200	0.37450	0.36020	0.15720	0.39290	0.42150	0.38800	0.39920	0.39400	0.36600	0.38730	0.40030	0.42570	0.36850	0.39310	0.15450	0.35310	0.36470	0.36000	0.40320	0.38620	0.39010	0.36590	0.38000	0.41380	0.27960	0.29930	0.16170	0.44160	0.39290	0.37800	0.39430	0.42610	0.38570	0.36730	0.39700	0.41870	0.39120	0.36960	0.08710	0.43720	0.38840	0.36630	0.36880	0.36020	0.40150	0.38110	0.39230	0.41530	0.38470	0.38730	0.12130	0.42330	0.43360	0.38950	0.38350	0.37880	0.38840	0.38190	0.36990	0.37020	0.38040	0.38180	0.35280	0.38340	0.39290	0.36650	0.36660	0.39300	0.36950	0.35300	0.35650	0.36470	0.34940	0.32070	0.36280
198=12:59:21	174458	301	0.26370	0.37200	0.34070	0.31350	0.37400	0.35420	0.32780	0.36920	0.36970	0.35010	0.38710	0.11930	0.37430	0.38880	0.37380	0.37950	0.38730	0.37050	0.36950	0.37620	0.40670	0.38210	0.36910	0.16820	0.40510	0.42310	0.39480	0.41270	0.41700	0.37760	0.38940	0.40980	0.43710	0.37780	0.39450	0.16340	0.36520	0.37840	0.36230	0.41810	0.40000	0.40100	0.36950	0.38850	0.42630	0.28640	0.31230	0.15710	0.45200	0.40720	0.39490	0.39690	0.43590	0.39570	0.38350	0.41240	0.43010	0.40440	0.37850	0.08930	0.44450	0.39870	0.38040	0.38190	0.36690	0.41380	0.38940	0.40970	0.41980	0.40070	0.40260	0.12220	0.43270	0.43860	0.39950	0.40810	0.40330	0.39800	0.38880	0.38180	0.39120	0.39350	0.39020	0.35850	0.39600	0.41620	0.37160	0.37590	0.41120	0.38450	0.35570	0.37080	0.37550	0.36440	0.32270	0.34930
199=13:14:02	175339	301	0.25690	0.37080	0.33560	0.31000	0.36840	0.34660	0.32820	0.36710	0.37860	0.34070	0.38180	0.11650	0.36470	0.38050	0.37100	0.37170	0.38440	0.36040	0.36740	0.37090	0.39970	0.37850	0.36380	0.15850	0.38670	0.41800	0.38020	0.40630	0.40290	0.37340	0.38670	0.39940	0.44050	0.36890	0.40160	0.16290	0.36340	0.36780	0.35540	0.40460	0.39310	0.39340	0.37220	0.38810	0.41840	0.28230	0.30200	0.15790	0.45100	0.39800	0.38410	0.39250	0.42330	0.39200	0.37610	0.40690	0.42460	0.38550	0.38670	0.08830	0.43850	0.38530	0.37700	0.37230	0.36390	0.40180	0.39430	0.39460	0.41400	0.38920	0.40060	0.11760	0.42140	0.43370	0.38730	0.39410	0.38880	0.39620	0.37630	0.38560	0.38320	0.38580	0.39120	0.36580	0.38880	0.40680	0.36840	0.36580	0.40630	0.37110	0.36000	0.35620	0.37850	0.35510	0.32910	0.35300
200=13:28:43	176220	301	0.25580	0.36000	0.32970	0.31420	0.37210	0.34720	0.32300	0.36270	0.37080	0.33290	0.37480	0.11700	0.36700	0.38350	0.36830	0.36860	0.38080	0.36180	0.36340	0.36550	0.39500	0.37100	0.35780	0.16820	0.38680	0.42060	0.38400	0.39770	0.38690	0.36460	0.38600	0.39550	0.43030	0.35660	0.39410	0.15670	0.34900	0.35800	0.36150	0.39890	0.38800	0.38580	0.36460	0.37800	0.41450	0.27760	0.30320	0.16840	0.44150	0.39190	0.37720	0.39410	0.42250	0.38620	0.35740	0.39770	0.41880	0.37720	0.37730	0.08980	0.43220	0.38610	0.36950	0.36480	0.36070	0.39240	0.38440	0.38700	0.41440	0.38220	0.39250	0.12310	0.43550	0.43200	0.38680	0.37930	0.37540	0.39160	0.38200	0.37520	0.36630	0.37550	0.38130	0.35010	0.38150	0.38810	0.36810	0.36500	0.39470	0.36120	0.35870	0.35260	0.37000	0.34480	0.32920	0.34480
