# Supplementary material for: Computationally Driven, Quantitative Experiments Discover Genes Required for Mitochondrial Biogenesis
Source: PLoS Genet. 2009 Mar 20;5(3):e1000407. doi: 10.1371/journal.pgen.1000407 (PMC2648979; doi:10.1371/journal.pgen.1000407)
Supplement: Dataset S1 — Raw respiratory growth data. A zip file containing 48 tab-delimited text files containing the raw data from the Tecan GENios reader. Additionally, a readme text file and plate key is contained in the zip file. The plate key uses our internal reference id for each mutant (internal reference id is matched with common and systematic gene names in Table S2). Raw optical density measurements from Tecan GENios plate incubator and reader. Wells are numbered in increasing order from upper left to lower right and can be converted to our internal identifiers using the included key (complete plate key). Not all original plates were assayed for growth curves, and there are two replicates of plate 20. (1.82 MB ZIP) [file pgen.1000407.s012.zip › mitochondria_table_s7/p17_glu.txt]

[config file info]
last_write=07:06:12_16:44:45
last write=07:06:15_13:18:45
[Run_Parameters]
Instrument=Tecan_23
Ini_Names=Read_Reps,Delid,Save_Data_File,Start_Time_Now
barcode_drug_plate=201401
user=mcostanzo
Plate_Size=96
Plate_Type=GRE96ft.pdf
Samples_to_Run=6
Overlay_Size=48
Drug_Plate=none
Plate_Quarter=none
run_ID=none
run_plate_repeat=1
Read_Reps=200
Read_Modes=Absorbance
Read_Flor_Every=2
Max_Delta_OD=0.500000
Well_By_Row_Col=none
Reorder_Map=Order_Strings_Not,0
Tip_Vol=200
OD_to_Innoc=0.100,0.100,0.380,0.380,0.380,0.380,0.760,0.760,0.100,0.100,0.380,0.380,0.380,0.380,0.760,0.760,0.100,0.100,0.380,0.380,0.380,0.380,0.760,0.760,0.100,0.100,0.380,0.380,0.380,0.380,0.760,0.760,0.100,0.100,0.380,0.380,0.380,0.380,0.760,0.760,0.100,0.100,0.380,0.380,0.380,0.380,0.760,0.760
Absorption_Max=.3
OD_to_Save=0.100,0.100,0.380,0.380,0.380,0.380,0.760,0.760,0.100,0.100,0.380,0.380,0.380,0.380,0.760,0.760,0.100,0.100,0.380,0.380,0.380,0.380,0.760,0.760,0.100,0.100,0.380,0.380,0.380,0.380,0.760,0.760,0.100,0.100,0.380,0.380,0.380,0.380,0.760,0.760,0.100,0.100,0.380,0.380,0.380,0.380,0.760,0.760
OD_to_Dilute=0.100
Save_Sample_Vol=180
Save_Sample_Reps=2
Innoc_Vol=184,184,46,46,46,46,0,0,184,184,46,46,46,46,0,0,184,184,46,46,46,46,0,0,184,184,46,46,46,46,0,0,184,184,46,46,46,46,0,0,184,184,46,46,46,46,0,0
Dilute_Vol=23,23,23,23,23,23,23,23,23,23,23,23,23,23,23,23,23,23,23,23,23,23,23,23,23,23,23,23,23,23,23,23,23,23,23,23,23,23,23,23,23,23,23,23,23,23,23,23
Save_Vol=800,800,800,800,800,800,800,800,800,800,800,800,800,800,800,800,800,800,800,800,800,800,800,800,800,800,800,800,800,800,800,800,800,800,800,800,800,800,800,800,800,800,800,800,800,800,800,800
Reference_Vol=100,100,100,100,100,100,100,100,100,100,100,100,100,100,100,100,100,100,100,100,100,100,100,100,100,100,100,100,100,100,100,100,100,100,100,100,100,100,100,100,100,100,100,100,100,100,100,100,100,100,100,100,100,100,100,100,100,100,100,100,100,100,100,100,100,100,100,100,100,100,100,100,100,100,100,100,100,100,100,100,100,100,100,100,100,100,100,100,100,100,100,100,100,100,100,100
Read_to_Innoc=20,20,20,20,20,20,20,20,20,20,20,20,20,20,20,20,20,20,20,20,20,20,20,20,20,20,20,20,20,20,20,20,20,20,20,20,20,20,20,20,20,20,20,20,20,20,20,20
Read_to_Dilute=26,26,26,26,26,26,26,26,26,26,26,26,26,26,26,26,26,26,26,26,26,26,26,26,26,26,26,26,26,26,26,26,26,26,26,26,26,26,26,26,26,26,26,26,26,26,26,26
Read_to_Save=20,20,20,20,20,20,20,20,20,20,20,20,20,20,20,20,20,20,20,20,20,20,20,20,20,20,20,20,20,20,20,20,20,20,20,20,20,20,20,20,20,20,20,20,20,20,20,20
Innoc_Target_Map=1,2,3,4,5,6,7,8,9,10,11,12,13,14,15,16,17,18,19,20,21,22,23,24,25,26,27,28,29,30,31,32,33,34,35,36,37,38,39,40,41,42,43,44,45,46,47,48
Pipet_Trigger=OD_Save_Innoc
Pipet_Volume_Adj=Con_OD_Save
Delid=no
Pre_Init=yes
Talk_To_ProMax=no
Time_Out_Time=1050
Wait_While_Busy=yes
Idle_Time=2
Screen_Run_Type=pre_screen_1
Spect_Protocol=15m
Spec_Run_File=GG_PB_Voyage.pda
Spec_Assay_File=""
Save_Data_File=12_06_07_mito17_glu_ps1_A_96_T_23.txt
Working_Dir=C%3A\\Users\\Growth_Data
Run_Control_Dir=C%3A\\Users\\Yeast_Run_Files
Tracking_Dir=""
Track_File=201401_data_track.txt
Save_Run_Data_Flag=yes
Set_Incubator_Temp=30.0
Base_Line_Flag=atstart_minimum
Pipet_Cycles_Before_Save=20
Time_Point_Save=wellmap
Innoc_Direction=down
Wells_In_Use=111111111111111111111111111111111111111111111111
Save_Sample_Map=111111001111110011111100111111001111110011111100
Sections_to_Run=0
Rows_per_Section=8
Start_Sections_Row=1
MultiProbe_Run_File=""
Multiprobe_Run_Dialogue=yes
Comments=no%20comment
Target_Temp=300
Temp_Control=On
Delta_Temp=10
ReadMode=Absorbance,Bottom
ExcitationFilter=485,
EmissionFilter=535,
MeasurementFilter=595
ReadsPerWellNumber=1,1
ShakeDuration=800,0
GainMode=Manual
PdfName=GRE96ft.pdf
Gain=50,50
Add_Drug_Map=1,1,1,1,1,1,1,1,1,1,1,1,1,1,1,1,1,1,1,1,1,1,1,1,1,1,1,1,1,1,1,1,1,1,1,1,1,1,1,1,1,1,1,1,1,1,1,1
Add_Drug_Vol=7,7,7,7,7,7,7,7,7,7,7,7,7,7,7,7,7,7,7,7,7,7,7,7,7,7,7,7,7,7,7,7,7,7,7,7,7,7,7,7,7,7,7,7,7,7,7,7
Innoc_Map=111011101110111011101110111011101110111011101110111011101110111011101110111011101110111011101110
Dilute_Map=111111111111111111111111111111111111111111111111111111111111111111111111111111111111111111111111
data_file_name=_asya_ps2_1_96.txt
barcode=""
Hit_Call_Threshold=1.000000
Reference_Well=A01
WT_Ref_Well=0
Project_Name=YKO_Lib
Pipet_Gens_Point=5.00,10.00,15.00,20.00,5.00,10.00,15.00,20.00,5.00,10.00,15.00,20.00,5.00,10.00,15.00,20.00,5.00,10.00,15.00,20.00,5.00,10.00,15.00,20.00,5.00,10.00,15.00,20.00,5.00,10.00,15.00,20.00,5.00,10.00,15.00,20.00,5.00,10.00,15.00,20.00,5.00,10.00,15.00,20.00,5.00,10.00,15.00,20.00,
Shake_Divisor=1
data_handling=file_&_DB_&_auto_analysis
time_frm_freezer=-1.00
gens_frm_freezer=-1.00
Well_Vol=100
Parent_ID=""
Units=%
Quarter=A
media_name=mm
Save_Mode=one_to_one
Consolidate_Save_Map=1,2,3,4,5,6,7,8,9,10,11,12,13,14,15,16,17,18,19,20,21,22,23,24,25,26,27,28,29,30,31,32,33,34,35,36,37,38,39,40,41,42,43,44,45,46,47,48
Add_Drug_at_Start_Map=000000000000000000000000000000000000000000000000000
Add_Drug_Labware=add_drug_48
Max_Dynam_OD_Change=0.05
Reads_After_Pipet=0
Ref_Type=single_ref
Read_to_Add_Drug_at_Start=0
Send_Email_at_Pipet=no_email
Strain_Name=""
Media=ypd
drug_vol=2.00
Drug_Name=""
Drug_Conc=2
Innoc_Conc=""
Strain_Plate=none
ShakeIntensity=High
ShakeMode=Orbital
NumberOfFlashes=1
PartOfPlate=0
MovePlateOutAfterMeasurement=0
IntegrationLagTime=0
IntegrationTime=100
DelayMoveFlashFluorescence=0
[Drug_Data]
Drug_Plate=none
Strain_Plate=none
Media=mm
Drug_Name=nd,nd,nd,nd,nd,nd,nd,nd,nd,nd,nd,nd,nd,nd,nd,nd,nd,nd,nd,nd,nd,nd,nd,nd,nd,nd,nd,nd,nd,nd,nd,nd,nd,nd,nd,nd,nd,nd,nd,nd,nd,nd,nd,nd,nd,nd,nd,nd,nd,nd,nd,nd,nd,nd,nd,nd,nd,nd,nd,nd,nd,nd,nd,nd,nd,nd,nd,nd,nd,nd,nd,nd,nd,nd,nd,nd,nd,nd,nd,nd,nd,nd,nd,nd,nd,nd,nd,nd,nd,nd,nd,nd,nd,nd,nd,nd
Strain_Name=ud
Drug_Conc=""
Innoc_Conc=0.06250,0.06250,0.06250,0.06250,0.06250,0.06250,0.06250,0.06250,0.06250,0.06250,0.06250,0.06250,0.06250,0.06250,0.06250,0.06250,0.06250,0.06250,0.06250,0.06250,0.06250,0.06250,0.06250,0.06250,0.06250,0.06250,0.06250,0.06250,0.06250,0.06250,0.06250,0.06250,0.06250,0.06250,0.06250,0.06250,0.06250,0.06250,0.06250,0.06250,0.06250,0.06250,0.06250,0.06250,0.06250,0.06250,0.06250,0.06250,0.06250,0.06250,0.06250,0.06250,0.06250,0.06250,0.06250,0.06250,0.06250,0.06250,0.06250,0.06250,0.06250,0.06250,0.06250,0.06250,0.06250,0.06250,0.06250,0.06250,0.06250,0.06250,0.06250,0.06250,0.06250,0.06250,0.06250,0.06250,0.06250,0.06250,0.06250,0.06250,0.06250,0.06250,0.06250,0.06250,0.06250,0.06250,0.06250,0.06250,0.06250,0.06250,0.06250,0.06250,0.06250,0.06250,0.06250,0.06250
Run_ID=none
Plate_Quarter=A
Units=%,%,%,%,%,%,%,%,%,%,%,%,%,%,%,%,%,%,%,%,%,%,%,%,%,%,%,%,%,%,%,%,%,%,%,%,%,%,%,%,%,%,%,%,%,%,%,%,%,%,%,%,%,%,%,%,%,%,%,%,%,%,%,%,%,%,%,%,%,%,%,%,%,%,%,%,%,%,%,%,%,%,%,%,%,%,%,%,%,%,%,%,%,%,%,%
Parent_ID=""
Project_Name=YKO_Lib
Strain_Backgrnd=0,0,0,0,0,0,0,0,0,0,0,0,0,0,0,0,0,0,0,0,0,0,0,0,0,0,0,0,0,0,0,0,0,0,0,0,0,0,0,0,0,0,0,0,0,0,0,0,0,0,0,0,0,0,0,0,0,0,0,0,0,0,0,0,0,0,0,0,0,0,0,0,0,0,0,0,0,0,0,0,0,0,0,0,0,0,0,0,0,0,0,0,0,0,0,0
Well_Vol=100,100,100,100,100,100,100,100,100,100,100,100,100,100,100,100,100,100,100,100,100,100,100,100,100,100,100,100,100,100,100,100,100,100,100,100,100,100,100,100,100,100,100,100,100,100,100,100,100,100,100,100,100,100,100,100,100,100,100,100,100,100,100,100,100,100,100,100,100,100,100,100,100,100,100,100,100,100,100,100,100,100,100,100,100,100,100,100,100,100,100,100,100,100,100,100
time_frm_freezer=-1.00
gens_frm_freezer=-1.00
user=mcostanzo
Strain_Pool=ud,ud,ud,ud,ud,ud,ud,ud,ud,ud,ud,ud,ud,ud,ud,ud,ud,ud,ud,ud,ud,ud,ud,ud,ud,ud,ud,ud,ud,ud,ud,ud,ud,ud,ud,ud,ud,ud,ud,ud,ud,ud,ud,ud,ud,ud,ud,ud,ud,ud,ud,ud,ud,ud,ud,ud,ud,ud,ud,ud,ud,ud,ud,ud,ud,ud,ud,ud,ud,ud,ud,ud,ud,ud,ud,ud,ud,ud,ud,ud,ud,ud,ud,ud,ud,ud,ud,ud,ud,ud,ud,ud,ud,ud,ud,ud
Well_Alias=A01,A02,A03,A04,A05,A06,A07,A08,A09,A10,A11,A12,B01,B02,B03,B04,B05,B06,B07,B08,B09,B10,B11,B12,C01,C02,C03,C04,C05,C06,C07,C08,C09,C10,C11,C12,D01,D02,D03,D04,D05,D06,D07,D08,D09,D10,D11,D12,E01,E02,E03,E04,E05,E06,E07,E08,E09,E10,E11,E12,F01,F02,F03,F04,F05,F06,F07,F08,F09,F10,F11,F12,G01,G02,G03,G04,G05,G06,G07,G08,G09,G10,G11,G12,H01,H02,H03,H04,H05,H06,H07,H08,H09,H10,H11,H12
Well_Pos=1,2,3,4,5,6,7,8,9,10,11,12,13,14,15,16,17,18,19,20,21,22,23,24,25,26,27,28,29,30,31,32,33,34,35,36,37,38,39,40,41,42,43,44,45,46,47,48,49,50,51,52,53,54,55,56,57,58,59,60,61,62,63,64,65,66,67,68,69,70,71,72,73,74,75,76,77,78,79,80,81,82,83,84,85,86,87,88,89,90,91,92,93,94,95,96
position=A01,A02,A03,A04,A05,A06,A07,A08,A09,A10,A11,A12,B01,B02,B03,B04,B05,B06,B07,B08,B09,B10,B11,B12,C01,C02,C03,C04,C05,C06,C07,C08,C09,C10,C11,C12,D01,D02,D03,D04,D05,D06,D07,D08,D09,D10,D11,D12,E01,E02,E03,E04,E05,E06,E07,E08,E09,E10,E11,E12,F01,F02,F03,F04,F05,F06,F07,F08,F09,F10,F11,F12,G01,G02,G03,G04,G05,G06,G07,G08,G09,G10,G11,G12,H01,H02,H03,H04,H05,H06,H07,H08,H09,H10,H11,H12
[Runtime_State]
Instrument=Tecan_23
Start_Time_Now=3.2645259012E+9
Reads_Completed=96
Innoc_Direction=down
Wells_In_Use=111111111111111111111111111111111111111111111111111111111111111111111111111111111111111111111111
Innoc_Map=111111111111111111111111111111111111111111111111111111111111111111111111111111111111000000000000
Dilute_Map=111111111111111111111111111111111111111111111111111111111111111111111111111111111111111111111111
Save_Sample_Map=000000000000000000000000000000000000000000000000010000000100000001000000010000000100000001000000
Current_OD=1.370,0.965,0.916,0.961,0.980,1.003,0.893,0.833,0.840,0.866,0.807,0.931,1.380,0.971,0.979,0.948,0.900,0.894,0.905,0.914,0.856,0.972,0.922,0.877,1.491,0.804,0.945,0.759,0.817,0.876,0.968,0.981,0.979,0.983,0.811,0.969,1.066,0.776,1.014,0.740,0.773,0.887,0.868,0.823,0.981,0.849,0.833,0.933,1.142,0.810,0.885,0.858,0.804,1.038,0.787,0.961,0.993,0.931,0.937,0.943,1.031,0.828,0.962,0.757,0.768,0.985,0.918,1.016,0.818,0.879,0.933,0.839,1.143,0.822,0.900,0.776,0.768,0.951,0.989,0.874,0.973,0.938,0.842,0.844,1.204,0.840,0.993,0.779,0.753,0.859,0.990,0.955,0.971,0.972,0.988,0.836
Bckgrnd_OD=0.132,0.089,0.085,0.083,0.080,0.077,0.076,0.075,0.076,0.078,0.075,0.080,0.094,0.087,0.082,0.078,0.076,0.077,0.077,0.075,0.075,0.075,0.075,0.096,0.121,0.080,0.079,0.076,0.079,0.077,0.075,0.079,0.077,0.075,0.080,0.076,0.093,0.079,0.080,0.076,0.077,0.079,0.078,0.075,0.078,0.076,0.078,0.074,0.112,0.081,0.079,0.079,0.079,0.079,0.079,0.077,0.078,0.078,0.075,0.079,0.087,0.080,0.082,0.078,0.078,0.079,0.075,0.079,0.077,0.078,0.080,0.080,0.108,0.085,0.083,0.081,0.077,0.081,0.082,0.079,0.078,0.079,0.076,0.082,0.091,0.082,0.085,0.081,0.079,0.079,0.083,0.079,0.080,0.081,0.082,0.080
Mapped=111111101111111111111111111111111111111011111101111111111111111111111111111111111111111111111111
Pipet_Completed=000000000000000000000000000000000000000000000000000000000000000000000000000000000000000000000000
Innoc_Completed=0,0,0,0,0,0,0,0,0,0,0,0,0,0,0,0,0,0,0,0,0,0,0,0,0,0,0,0,0,0,0,0,0,0,0,0,0,0,0,0,0,0,0,0,0,0,0,0,0,0,0,0,0,0,0,0,0,0,0,0,0,0,0,0,0,0,0,0,0,0,0,0,0,0,0,0,0,0,0,0,0,0,0,0,0,0,0,0,0,0,0,0,0,0,0,0
Save_Completed=0,0,0,0,0,0,0,0,0,0,0,0,0,0,0,0,0,0,0,0,0,0,0,0,0,0,0,0,0,0,0,0,0,0,0,0,0,0,0,0,0,0,0,0,0,0,0,0,0,0,0,0,0,0,0,0,0,0,0,0,0,0,0,0,0,0,0,0,0,0,0,0,0,0,0,0,0,0,0,0,0,0,0,0,0,0,0,0,0,0,0,0,0,0,0,0
Pipeted_At=0,0,0,0,0,0,0,0,0,0,0,0,0,0,0,0,0,0,0,0,0,0,0,0,0,0,0,0,0,0,0,0,0,0,0,0,0,0,0,0,0,0,0,0,0,0,0,0,0,0,0,0,0,0,0,0,0,0,0,0,0,0,0,0,0,0,0,0,0,0,0,0,0,0,0,0,0,0,0,0,0,0,0,0,0,0,0,0,0,0,0,0,0,0,0,0
Pipeted_OD=0,0,0,0,0,0,0,0,0,0,0,0,0,0,0,0,0,0,0,0,0,0,0,0,0,0,0,0,0,0,0,0,0,0,0,0,0,0,0,0,0,0,0,0,0,0,0,0,0,0,0,0,0,0,0,0,0,0,0,0,0,0,0,0,0,0,0,0,0,0,0,0,0,0,0,0,0,0,0,0,0,0,0,0,0,0,0,0,0,0,0,0,0,0,0,0
Dilutes_Completed=0,0,0,0,0,0,0,0,0,0,0,0,0,0,0,0,0,0,0,0,0,0,0,0,0,0,0,0,0,0,0,0,0,0,0,0,0,0,0,0,0,0,0,0,0,0,0,0,0,0,0,0,0,0,0,0,0,0,0,0,0,0,0,0,0,0,0,0,0,0,0,0,0,0,0,0,0,0,0,0,0,0,0,0,0,0,0,0,0,0,0,0,0,0,0,0
Time_At_Innoc=0,0,0,0,0,0,0,0,0,0,0,0,0,0,0,0,0,0,0,0,0,0,0,0,0,0,0,0,0,0,0,0,0,0,0,0,0,0,0,0,0,0,0,0,0,0,0,0,0,0,0,0,0,0,0,0,0,0,0,0,0,0,0,0,0,0,0,0,0,0,0,0,0,0,0,0,0,0,0,0,0,0,0,0,0,0,0,0,0,0,0,0,0,0,0,0
Time_At_Save=0,0,0,0,0,0,0,0,0,0,0,0,0,0,0,0,0,0,0,0,0,0,0,0,0,0,0,0,0,0,0,0,0,0,0,0,0,0,0,0,0,0,0,0,0,0,0,0,0,0,0,0,0,0,0,0,0,0,0,0,0,0,0,0,0,0,0,0,0,0,0,0,0,0,0,0,0,0,0,0,0,0,0,0,0,0,0,0,0,0,0,0,0,0,0,0
Time_At_Dilute=0,0,0,0,0,0,0,0,0,0,0,0,0,0,0,0,0,0,0,0,0,0,0,0,0,0,0,0,0,0,0,0,0,0,0,0,0,0,0,0,0,0,0,0,0,0,0,0,0,0,0,0,0,0,0,0,0,0,0,0,0,0,0,0,0,0,0,0,0,0,0,0,0,0,0,0,0,0,0,0,0,0,0,0,0,0,0,0,0,0,0,0,0,0,0,0
Previous_OD=1.370,0.965,0.916,0.961,0.980,1.003,0.893,0.833,0.840,0.866,0.807,0.931,1.380,0.971,0.979,0.948,0.900,0.894,0.905,0.914,0.856,0.972,0.922,0.877,1.491,0.804,0.945,0.759,0.817,0.876,0.968,0.981,0.979,0.983,0.811,0.969,1.066,0.776,1.014,0.740,0.773,0.887,0.868,0.823,0.981,0.849,0.833,0.933,1.142,0.810,0.885,0.858,0.804,1.038,0.787,0.961,0.993,0.931,0.937,0.943,1.031,0.828,0.962,0.757,0.768,0.985,0.918,1.016,0.818,0.879,0.933,0.839,1.143,0.822,0.900,0.776,0.768,0.951,0.989,0.874,0.973,0.938,0.842,0.844,1.204,0.840,0.993,0.779,0.753,0.859,0.990,0.955,0.971,0.972,0.988,0.836
Prev_Delta_OD=0.144,0.008,0.017,0.017,0.033,0.047,0.006,0.031,0.011,0.056,0.001,0.055,0.020,0.014,0.001,0.004,0.044,0.002,0.010,0.002,0.050,0.005,0.016,0.027,0.002,0.015,0.063,0.025,0.002,0.015,0.031,0.063,0.004,0.032,0.018,0.044,0.002,0.007,0.045,0.010,0.002,0.013,0.034,0.008,0.009,0.020,0.046,0.016,0.003,0.006,0.003,0.008,0.067,0.021,0.004,0.020,0.044,0.048,0.009,0.065,0.015,0.025,0.020,0.009,0.030,0.042,0.005,0.037,0.032,0.021,0.001,0.003,0.046,0.042,0.055,0.004,0.010,0.025,0.062,0.026,0.008,0.048,0.029,0.018,0.011,0.015,0.036,0.044,0.013,0.000,0.034,0.021,0.010,0.027,0.034,0.005
Delta_From_Ref=0.000,0.000,1.749,1.895,2.028,2.073,4.915,5.168,0.000,0.000,2.634,2.299,1.252,1.579,4.826,4.594,0.000,0.000,2.383,2.445,2.485,2.743,5.873,3.188,0.000,0.000,2.417,2.902,2.816,2.666,6.932,4.387,0.000,0.000,2.630,2.900,1.193,2.780,4.349,7.689,0.000,0.000,2.599,2.497,2.250,2.670,5.471,5.859,0.000,0.000,0.000,0.000,0.000,0.000,0.000,0.000,0.000,0.000,0.000,0.000,0.000,0.000,0.000,0.000,0.000,0.000,0.000,0.000,0.000,0.000,0.000,0.000,0.000,0.000,0.000,0.000,0.000,0.000,0.000,0.000,0.000,0.000,0.000,0.000,0.000,0.000,0.000,0.000,0.000,0.000,0.000,0.000,0.000,0.000,0.000,0.000
Sig_OD_Delta=0,0,1,1,1,1,1,1,0,0,1,1,1,1,1,1,0,0,1,1,1,1,1,1,0,0,1,1,1,1,1,1,0,0,1,1,1,1,1,1,0,0,1,1,1,1,1,1,0,0,0,0,0,0,0,0,0,0,0,0,0,0,0,0,0,0,0,0,0,0,0,0,0,0,0,0,0,0,0,0,0,0,0,0,0,0,0,0,0,0,0,0,0,0,0,0
Add_Drug_at_Start_Map=000000000000000000000000000000000000000000000000000000000000000000000000000000000000000000000000
[Analysis]
Drug_ID=A1,A2,A3,A4,A5,A6,B1,B2,B3,B4,B5,B6,C1,C2,C3,C4,C5,C6,D1,D2,D3,D4,D5,D6,E1,E2,E3,E4,E5,E6,F1,F2,F3,F4,F5,F6,G1,G2,G3,G4,G5,G6,H1,H2,H3,H4,H5,H6
Decision=no_inh,no_inh,no_inh,ps2_1_1,no_inh,ps2_1_1,no_inh,no_inh,ps2_2_1,ps2_2_1,ps2_2_1,ps2_4_1,no_inh,other,ps2_4_1,other,other,ps2_4_1,no_inh,other,ps2_1_1,other,other,ps2_2_1,no_inh,other,ps2_2_1,ps2_4_2,other,ps2_1_1,no_inh,ps2_4_2,ps2_1_1,other,other,no_inh,ps2_2_1,ps2_4_2,ps2_1_1,other,other,ps2_2_1,no_inh,ps2_4_2,no_inh,other,other,ps2_1_1,ps2_2_1,ps2_4_1,ps2_4_1,ps2_4_1,ps2_4_1,ps2_2_1,ps2_2_1,ps2_2_1,ps2_4_1,ps2_4_1,ps2_4_1,ps2_1_1,ps2_4_1,ps2_1_1,ps2_4_1,ps2_4_1,ps2_4_1,ps2_4_1,ps2_4_1,ps2_4_1,ps2_2_1,ps2_4_1,ps2_4_1,ps2_4_1,ps2_4_1,ps2_4_1,ps2_4_1,ps2_4_1,ps2_4_1,ps2_4_1,ps2_4_1,ps2_2_1,ps2_4_1,ps2_4_1,ps2_2_1,ps2_4_1,no_inh,ps2_2_1,ps2_1_1,ps2_4_1,ps2_4_1,ps2_4_1,no_inh,no_inh,ps2_2_1,ps2_1_1,ps2_1_1,ps2_2_1
Plot_Min=0.100,0.100,0.100,0.100,0.100,0.100,0.100,0.100,0.100,0.100,0.100,0.100,0.100,0.100,0.100,0.100,0.100,0.100,0.100,0.100,0.100,0.100,0.100,0.100,0.100,0.100,0.100,0.100,0.100,0.100,0.100,0.100,0.100,0.100,0.100,0.100,0.100,0.100,0.100,0.100,0.100,0.100,0.100,0.100,0.100,0.100,0.100,0.100
Plot_Max=1.500,1.500,1.500,1.500,1.500,1.500,1.500,1.500,1.500,1.500,1.500,1.500,1.500,1.500,1.500,1.500,1.500,1.500,1.500,1.500,1.500,1.500,1.500,1.500,1.500,1.500,1.500,1.500,1.500,1.500,1.500,1.500,1.500,1.500,1.500,1.500,1.500,1.500,1.500,1.500,1.500,1.500,1.500,1.500,1.500,1.500,1.500,1.500
G_Plot_Min=0.1
G_Plot_Delta=0.7
Plot_On_Off=0
OD_Gen_Pt=0.460
Gens_to_OD_Pt=5.000
Avg_G=1.657,1.747,1.774,1.809,1.825,1.823,1.687,1.770,1.940,1.899,1.929,1.978,1.656,2.863,2.025,3.076,2.895,2.077,1.654,2.816,1.889,2.922,2.982,1.969,1.604,2.690,1.921,2.439,3.041,1.834,1.668,2.554,1.798,2.767,3.046,1.841,1.548,2.583,1.820,2.714,2.899,1.856,1.588,2.353,1.724,2.774,2.947,1.823,1.896,1.944,1.976,2.018,2.048,1.937,1.912,1.940,1.977,2.100,2.058,1.864,2.240,1.853,1.998,2.093,2.104,2.237,2.019,1.979,1.870,2.043,2.005,2.191,2.019,1.977,2.039,1.958,2.022,2.084,2.102,1.894,2.014,1.955,1.932,2.012,1.749,1.879,1.865,1.972,1.990,2.135,1.776,1.755,1.850,1.850,1.876,1.910
Max_Slope=0.763,2.007,2.002,1.690,1.871,1.937,0.902,2.130,1.744,2.185,2.098,1.964,0.764,2.810,1.899,2.812,2.461,1.558,1.789,2.308,1.848,2.500,2.870,2.061,1.615,2.098,2.104,2.131,2.767,1.691,1.819,2.169,1.862,2.600,2.919,1.694,1.331,2.335,1.992,1.959,2.788,1.743,1.579,2.025,1.902,2.582,3.498,2.020,2.031,1.956,1.977,1.828,1.979,1.971,2.007,2.084,2.111,1.770,1.833,2.323,1.651,1.899,1.652,1.612,1.710,1.727,1.914,2.041,1.731,2.075,2.192,2.279,2.072,1.518,1.850,1.849,1.687,1.846,1.837,1.783,2.023,2.145,1.881,2.278,1.791,1.682,1.535,1.543,1.993,1.681,1.697,1.871,1.751,1.729,1.728,2.405
Fit_Model=all
Fit_Const_OD_Base=0
Fit_Const_N0=0.018
Fit_Const_T0=0
G_Fit_Min=.1
G_Fit_Delta=.4
Fit_On_Off=0
Fit_Min=0.100,0.100,0.100,0.100,0.100,0.100,0.100,0.100,0.100,0.100,0.100,0.100,0.100,0.100,0.100,0.100,0.100,0.100,0.100,0.100,0.100,0.100,0.100,0.100,0.000,0.000,0.000,0.000,0.000,0.000,0.000,0.000,0.000,0.000,0.000,0.000,0.000,0.000,0.000,0.000,0.000,0.000,0.000,0.000,0.000,0.000,0.000,0.000\\\\0D
Fit_Delta=0.500,0.500,0.500,0.500,0.500,0.500,0.500,0.500,0.500,0.500,0.500,0.500,0.500,0.500,0.500,0.500,0.500,0.500,0.500,0.500,0.500,0.500,0.500,0.500,0.000,0.000,0.000,0.000,0.000,0.000,0.000,0.000,0.000,0.000,0.000,0.000,0.000,0.000,0.000,0.000,0.000,0.000,0.000,0.000,0.000,0.000,0.000,0.000\\\\0D
Fit_Offset=0,0,0,0,0,0,0,0,0,0,0,0,0,0,0,0,0,0,0,0,0,0,0,0,0,0,0,0,0,0,0,0,0,0,0,0,0,0,0,0,0,0,0,0,0,0,0,0
Fit_N0=0,0,0,0,0,0,0,0,0,0,0,0,0,0,0,0,0,0,0,0,0,0,0,0,0,0,0,0,0,0,0,0,0,0,0,0,0,0,0,0,0,0,0,0,0,0,0,0
Fit_T0=0,0,0,0,0,0,0,0,0,0,0,0,0,0,0,0,0,0,0,0,0,0,0,0,0,0,0,0,0,0,0,0,0,0,0,0,0,0,0,0,0,0,0,0,0,0,0,0
Fit_G=0,0,0,0,0,0,0,0,0,0,0,0,0,0,0,0,0,0,0,0,0,0,0,0,0,0,0,0,0,0,0,0,0,0,0,0,0,0,0,0,0,0,0,0,0,0,0,0
Fit_Error=0,0,0,0,0,0,0,0,0,0,0,0,0,0,0,0,0,0,0,0,0,0,0,0,0,0,0,0,0,0,0,0,0,0,0,0,0,0,0,0,0,0,0,0,0,0,0,0
Fit_CV=0,0,0,0,0,0,0,0,0,0,0,0,0,0,0,0,0,0,0,0,0,0,0,0,0,0,0,0,0,0,0,0,0,0,0,0,0,0,0,0,0,0,0,0,0,0,0,0
Time_to_20_Gens=0,0,0,0,0,0,0,0,0,0,0,0,0,0,0,0,0,0,0,0,0,0,0,0,0,0,0,0,0,0,0,0,0,0,0,0,0,0,0,0,0,0,0,0,0,0,0,0
Time_to_each_5_Gens=0,0,0,0,0,0,0,0,0,0,0,0,0,0,0,0,0,0,0,0,0,0,0,0,0,0,0,0,0,0,0,0,0,0,0,0,0,0,0,0,0,0,0,0,0,0,0,0
Time_to_each_n_Gens=8.285,8.734,8.870,9.045,9.124,9.113,8.434,8.851,9.701,9.493,9.646,9.892,8.280,14.314,10.123,15.380,14.476,10.384,8.271,14.080,9.445,14.608,14.909,9.846,8.019,13.451,9.603,12.197,15.203,9.172,8.342,12.770,8.988,13.834,15.229,9.207,7.741,12.917,9.101,13.571,14.497,9.280,7.938,11.763,8.619,13.869,14.733,9.116,9.480,9.719,9.881,10.092,10.239,9.687,9.559,9.701,9.884,10.500,10.291,9.319,11.199,9.266,9.988,10.467,10.522,11.187,10.096,9.894,9.349,10.213,10.027,10.957,10.097,9.886,10.194,9.792,10.112,10.421,10.510,9.470,10.072,9.773,9.658,10.060,8.747,9.395,9.324,9.862,9.949,10.676,8.882,8.777,9.248,9.251,9.382,9.548
Min_Pt_OD=0,0,0,0,0,0,0,0,0,0,0,0,0,0,0,0,0,0,0,0,0,0,0,0,0,0,0,0,0,0,0,0,0,0,0,0,0,0,0,0,0,0,0,0,0,0,0,0
Min_Pt_t=0,0,0,0,0,0,0,0,0,0,0,0,0,0,0,0,0,0,0,0,0,0,0,0,0,0,0,0,0,0,0,0,0,0,0,0,0,0,0,0,0,0,0,0,0,0,0,0
TO_OD=0,0,0,0,0,0,0,0,0,0,0,0,0,0,0,0,0,0,0,0,0,0,0,0,0,0,0,0,0,0,0,0,0,0,0,0,0,0,0,0,0,0,0,0,0,0,0,0
Ref_ID=A01
Multi_Refs=single_ref
test=A01,A02,A03,A04,A05,A06,A07,A08,A09,A10,A11,A12,B01,B02,B03,B04,B05,B06,B07,B08,B09,B10,B11,B12,C01,C02,C03,C04,C05,C06,C07,C08,C09,C10,C11,C12,D01,D02,D03,D04,D05,D06,D07,D08,D09,D10,D11,D12,E01,E02,E03,E04,E05,E06,E07,E08,E09,E10,E11,E12,F01,F02,F03,F04,F05,F06,F07,F08,F09,F10,F11,F12,G01,G02,G03,G04,G05,G06,G07,G08,G09,G10,G11,G12,H01,H02,H03,H04,H05,H06,H07,H08,H09,H10,H11,H12
Start_Time_Now=3.2645259014E+9
Start_Date="6/12/2007+4:45 PM"
gen_time_cutoff=0.000
Drug_Name=nd?:;-ud+0,nd?:;-ud+0,nd?:;-ud+0,nd?:;-ud+0,nd?:;-ud+0,nd?:;-ud+0,nd?:;-ud+0,nd?:;-ud+0,nd?:;-ud+0,nd?:;-ud+0,nd?:;-ud+0,nd?:;-ud+0,nd?:;-ud+0,nd?:;-ud+0,nd?:;-ud+0,nd?:;-ud+0,nd?:;-ud+0,nd?:;-ud+0,nd?:;-ud+0,nd?:;-ud+0,nd?:;-ud+0,nd?:;-ud+0,nd?:;-ud+0,nd?:;-ud+0,nd?:;-ud+0,nd?:;-ud+0,nd?:;-ud+0,nd?:;-ud+0,nd?:;-ud+0,nd?:;-ud+0,nd?:;-ud+0,nd?:;-ud+0,nd?:;-ud+0,nd?:;-ud+0,nd?:;-ud+0,nd?:;-ud+0,nd?:;-ud+0,nd?:;-ud+0,nd?:;-ud+0,nd?:;-ud+0,nd?:;-ud+0,nd?:;-ud+0,nd?:;-ud+0,nd?:;-ud+0,nd?:;-ud+0,nd?:;-ud+0,nd?:;-ud+0,nd?:;-ud+0,nd?:;-ud+0,nd?:;-ud+0,nd?:;-ud+0,nd?:;-ud+0,nd?:;-ud+0,nd?:;-ud+0,nd?:;-ud+0,nd?:;-ud+0,nd?:;-ud+0,nd?:;-ud+0,nd?:;-ud+0,nd?:;-ud+0,nd?:;-ud+0,nd?:;-ud+0,nd?:;-ud+0,nd?:;-ud+0,nd?:;-ud+0,nd?:;-ud+0,nd?:;-ud+0,nd?:;-ud+0,nd?:;-ud+0,nd?:;-ud+0,nd?:;-ud+0,nd?:;-ud+0,nd?:;-ud+0,nd?:;-ud+0,nd?:;-ud+0,nd?:;-ud+0,nd?:;-ud+0,nd?:;-ud+0,nd?:;-ud+0,nd?:;-ud+0,nd?:;-ud+0,nd?:;-ud+0,nd?:;-ud+0,nd?:;-ud+0,nd?:;-ud+0,nd?:;-ud+0,nd?:;-ud+0,nd?:;-ud+0,nd?:;-ud+0,nd?:;-ud+0,nd?:;-ud+0,nd?:;-ud+0,nd?:;-ud+0,nd?:;-ud+0,nd?:;-ud+0,nd?:;-ud+0
Drug_Well_Pos=A01,A02,A03,A04,A05,A06,B01,B02,B03,B04,B05,B06,C01,C02,C03,C04,C05,C06,D01,D02,D03,D04,D05,D06,E01,E02,E03,E04,E05,E06,F01,F02,F03,F04,F05,F06,G01,G02,G03,G04,G05,G06,H01,H02,H03,H04,H05,H06,A07,A08,A09,A10,A11,A12,B07,B08,B09,B10,B11,B12,C07,C08,C09,C10,C11,C12,D07,D08,D09,D10,D11,D12,E07,E08,E09,E10,E11,E12,F07,F08,F09,F10,F11,F12,G07,G08,G09,G10,G11,G12,H07,H08,H09,H10,H11,H12
Avg_G_tcut=1.657,1.747,1.774,1.809,1.825,1.823,1.687,1.770,1.940,1.899,1.929,1.978,1.656,2.863,2.025,3.076,2.895,2.077,1.654,2.816,1.889,2.922,2.982,1.969,1.604,2.690,1.921,2.439,3.041,1.834,1.668,2.554,1.798,2.767,3.046,1.841,1.548,2.583,1.820,2.714,2.899,1.856,1.588,2.353,1.724,2.774,2.947,1.823,1.896,1.944,1.976,2.018,2.048,1.937,1.912,1.940,1.977,2.100,2.058,1.864,2.240,1.853,1.998,2.093,2.104,2.237,2.019,1.979,1.870,2.043,2.005,2.191,2.019,1.977,2.039,1.958,2.022,2.084,2.102,1.894,2.014,1.955,1.932,2.012,1.749,1.879,1.865,1.972,1.990,2.135,1.776,1.755,1.850,1.850,1.876,1.910
t0_from_interval=0.629,0.167,0.600,0.974,1.081,1.062,0.689,0.606,1.463,1.195,1.420,2.003,-0.871,2.863,1.687,2.749,1.415,2.271,0.718,2.963,0.974,2.832,2.143,1.487,-1.186,2.521,1.512,0.942,2.364,1.546,0.588,2.533,1.335,1.966,2.192,1.576,-0.393,2.364,1.286,1.972,1.405,1.253,0.563,1.720,0.697,2.092,1.511,1.424,1.870,1.668,2.027,2.105,2.063,1.629,1.880,1.745,1.817,2.233,2.017,-0.769,3.091,1.627,2.076,2.020,2.287,3.029,2.207,1.838,1.623,2.252,1.952,0.659,2.110,1.929,2.022,1.737,2.292,2.013,2.328,1.837,2.092,1.862,1.807,-0.365,1.031,1.721,1.659,1.632,1.985,2.039,1.288,0.869,1.588,1.636,1.447,-1.701
Sum_Delta_Ref=0.000,0.757,1.160,2.566,1.373,2.476,0.554,1.563,3.749,3.646,3.000,4.072,0.481,17.525,4.635,20.410,16.801,5.735,0.814,17.135,2.342,19.216,19.190,3.809,1.517,15.098,3.295,10.037,19.810,2.383,0.906,13.089,2.255,16.675,19.742,1.867,3.164,14.031,2.318,15.617,17.648,3.415,1.470,10.046,0.104,16.726,18.425,2.221,3.219,4.391,4.837,5.230,5.716,3.889,3.360,3.618,4.429,5.592,5.679,2.851,8.396,2.835,5.200,6.204,6.711,8.695,4.979,4.952,2.955,5.600,5.243,6.426,6.964,4.801,6.212,4.191,5.523,5.723,6.972,3.216,5.290,4.758,3.600,4.778,0.766,3.240,2.467,4.846,4.703,6.943,1.693,1.471,3.412,2.486,2.681,3.164
Gens_at_time_G=5.000,5.000,5.000,5.000,5.000,5.000,5.000,5.000,5.000,5.000,5.000,5.000,5.000,5.000,5.000,5.000,5.000,5.000,5.000,5.000,5.000,5.000,5.000,5.000,5.000,5.000,5.000,5.000,5.000,5.000,5.000,5.000,5.000,5.000,5.000,5.000,5.000,5.000,5.000,5.000,5.000,5.000,5.000,5.000,5.000,5.000,5.000,5.000,5.000,5.000,5.000,5.000,5.000,5.000,5.000,5.000,5.000,5.000,5.000,5.000,5.000,5.000,5.000,5.000,5.000,5.000,5.000,5.000,5.000,5.000,5.000,5.000,5.000,5.000,5.000,5.000,5.000,5.000,5.000,5.000,5.000,5.000,5.000,5.000,5.000,5.000,5.000,5.000,5.000,5.000,5.000,5.000,5.000,5.000,5.000,5.000
G_Int_tcut=1.531,1.713,1.654,1.614,1.609,1.610,1.549,1.649,1.648,1.660,1.645,1.578,1.830,2.290,1.687,2.526,2.612,1.623,1.511,2.223,1.694,2.355,2.553,1.672,1.841,2.186,1.618,2.251,2.568,1.525,1.551,2.047,1.531,2.374,2.607,1.526,1.627,2.110,1.563,2.320,2.619,1.605,1.475,2.009,1.585,2.355,2.644,1.538,1.522,1.610,1.571,1.597,1.635,1.612,1.536,1.591,1.613,1.653,1.655,2.018,1.621,1.528,1.582,1.689,1.647,1.632,1.578,1.611,1.545,1.592,1.615,2.060,1.597,1.591,1.634,1.611,1.564,1.682,1.636,1.527,1.596,1.582,1.570,2.085,1.543,1.535,1.533,1.646,1.593,1.727,1.519,1.582,1.532,1.523,1.587,2.250
Sum_Del_12=0.000,1.240,1.905,2.459,2.608,2.589,0.435,1.774,4.260,3.624,4.108,4.900,0.358,11.265,5.231,11.767,10.684,6.079,0.401,11.053,3.366,11.553,11.353,4.578,1.036,10.617,4.150,8.945,11.425,2.798,0.100,10.063,2.324,10.922,11.380,2.967,2.096,10.084,2.671,10.705,10.807,3.185,0.875,8.426,0.878,10.899,10.948,2.860,3.826,4.525,4.927,5.431,5.877,4.162,4.044,4.228,4.830,6.395,5.811,2.968,8.263,3.202,5.220,6.192,6.580,8.282,5.523,4.995,3.334,5.865,5.377,6.779,5.625,4.859,5.634,4.409,5.643,6.185,6.506,3.726,5.565,4.673,4.175,4.740,1.530,3.541,3.291,4.640,5.099,6.733,1.939,1.674,3.112,3.151,3.338,3.440
Sum_Del_20=0.000,0.749,1.144,2.506,1.359,2.423,0.529,1.530,3.672,3.565,2.949,3.993,0.468,17.133,4.540,19.928,16.433,5.614,0.789,16.725,2.304,18.764,18.740,3.736,1.477,14.755,3.235,9.825,19.353,2.335,0.871,12.803,2.205,16.268,19.282,1.840,3.054,13.714,2.270,15.256,17.235,3.335,1.430,9.819,0.111,16.325,17.990,2.181,3.156,4.298,4.730,5.117,5.595,3.805,3.293,3.545,4.338,5.480,5.554,2.795,8.212,2.776,5.083,6.065,6.566,8.502,4.877,4.845,2.893,5.483,5.132,6.295,6.791,4.693,6.064,4.099,5.401,5.602,6.809,3.150,5.181,4.650,3.527,4.676,0.760,3.172,2.424,4.733,4.605,6.791,1.657,1.442,3.331,2.440,2.630,3.099
Sum_Del_24=0.000,0.534,0.811,2.527,0.812,2.351,0.951,1.423,3.414,3.539,2.413,3.567,0.516,17.311,4.195,20.441,16.160,5.329,0.959,17.362,1.840,19.768,19.161,3.337,1.670,14.740,2.769,9.377,19.788,2.132,1.296,12.510,2.153,17.129,19.763,1.347,3.473,14.049,2.095,15.552,17.759,3.401,1.672,9.825,0.224,17.168,18.648,1.883,2.863,4.139,4.630,4.907,5.325,3.649,2.964,3.247,4.059,5.040,5.436,2.713,7.964,2.589,5.022,5.984,6.333,8.364,4.518,4.697,2.700,5.203,4.874,5.895,7.290,4.621,6.257,3.963,5.290,5.310,6.924,2.898,4.867,4.625,3.243,4.579,0.423,3.010,2.044,4.775,4.352,6.632,1.534,1.341,3.427,2.129,2.320,2.895
Sum_12=13.809,12.569,11.905,11.350,11.202,11.220,13.374,12.035,9.549,10.185,9.701,8.909,14.168,2.545,8.578,2.042,3.125,7.731,13.409,2.756,10.444,2.257,2.457,9.232,14.845,3.193,9.659,4.864,2.384,11.011,13.710,3.747,11.486,2.888,2.430,10.843,15.905,3.726,11.139,3.104,3.003,10.625,14.685,5.383,12.931,2.910,2.861,10.949,9.983,9.284,8.883,8.378,7.933,9.647,9.765,9.582,8.979,7.414,7.998,10.842,5.547,10.608,8.589,7.617,7.229,5.528,8.286,8.815,10.475,7.944,8.432,7.030,8.184,8.950,8.176,9.401,8.166,7.625,7.303,10.084,8.245,9.136,9.634,9.069,12.279,10.268,10.519,9.170,8.710,7.076,11.871,12.135,10.698,10.659,10.472,10.369
Sum_20=36.833,36.084,35.689,34.327,35.474,34.410,37.362,35.303,33.161,33.269,33.884,32.840,37.301,19.700,32.293,16.906,20.400,31.219,36.044,20.108,34.529,18.069,18.093,33.098,38.310,22.078,33.598,27.009,17.480,34.498,37.704,24.030,34.629,20.565,17.551,34.993,39.887,23.119,34.563,21.577,19.598,33.498,38.263,27.015,36.722,20.508,18.843,34.652,33.677,32.536,32.103,31.716,31.238,33.028,33.540,33.288,32.495,31.353,31.279,34.038,28.621,34.057,31.751,30.768,30.267,28.331,31.957,31.988,33.940,31.351,31.702,30.538,30.042,32.140,30.769,32.734,31.433,31.231,30.024,33.683,31.652,32.183,33.306,32.157,36.073,33.661,34.410,32.100,32.228,30.043,35.176,35.391,33.502,34.393,34.203,33.735
Sum_24=46.910,46.376,46.099,44.383,46.098,44.559,47.861,45.487,43.496,43.371,44.497,43.343,47.426,29.599,42.715,26.469,30.750,41.581,45.951,29.548,45.070,27.141,27.749,43.573,48.580,32.170,44.141,37.533,27.122,44.778,48.206,34.400,44.757,29.780,27.147,45.563,50.383,32.861,44.815,31.358,29.151,43.509,48.582,37.084,47.134,29.742,28.262,45.026,44.047,42.771,42.280,42.002,41.584,43.261,43.946,43.663,42.851,41.870,41.474,44.197,38.945,44.320,41.887,40.925,40.577,38.546,42.392,42.213,44.210,41.707,42.036,41.015,39.620,42.289,40.653,42.947,41.620,41.600,39.986,44.012,42.043,42.284,43.666,42.331,46.487,43.900,44.866,42.135,42.558,40.278,45.376,45.569,43.483,44.781,44.589,44.015
G_by_Interval=1.531,1.713,1.654,1.614,1.609,1.610,1.549,1.649,1.648,1.660,1.645,1.578,1.830,2.290,1.687,2.526,2.612,1.623,1.511,2.223,1.694,2.355,2.553,1.672,1.841,2.186,1.618,2.251,2.568,1.525,1.551,2.047,1.531,2.374,2.607,1.526,1.627,2.110,1.563,2.320,2.619,1.605,1.475,2.009,1.585,2.355,2.644,1.538,1.522,1.610,1.571,1.597,1.635,1.612,1.536,1.591,1.613,1.653,1.655,2.018,1.621,1.528,1.582,1.689,1.647,1.632,1.578,1.611,1.545,1.592,1.615,2.060,1.597,1.591,1.634,1.611,1.564,1.682,1.636,1.527,1.596,1.582,1.570,2.085,1.543,1.535,1.533,1.646,1.593,1.727,1.519,1.582,1.532,1.523,1.587,2.250
Avg_G_t8=1.657,1.747,1.774,1.809,1.825,1.823,1.687,1.770,1.940,1.899,1.929,1.978,1.656,2.863,2.025,3.076,2.895,2.077,1.654,2.816,1.889,2.922,2.982,1.969,1.604,2.690,1.921,2.439,3.041,1.834,1.668,2.554,1.798,2.767,3.046,1.841,1.548,2.583,1.820,2.714,2.899,1.856,1.588,2.353,1.724,2.774,2.947,1.823,1.896,1.944,1.976,2.018,2.048,1.937,1.912,1.940,1.977,2.100,2.058,1.864,2.240,1.853,1.998,2.093,2.104,2.237,2.019,1.979,1.870,2.043,2.005,2.191,2.019,1.977,2.039,1.958,2.022,2.084,2.102,1.894,2.014,1.955,1.932,2.012,1.749,1.879,1.865,1.972,1.990,2.135,1.776,1.755,1.850,1.850,1.876,1.910
G_int_t8=1.531,1.713,1.654,1.614,1.609,1.610,1.549,1.649,1.648,1.660,1.645,1.578,1.830,2.290,1.687,2.526,2.612,1.623,1.511,2.223,1.694,2.355,2.553,1.672,1.841,2.186,1.618,2.251,2.568,1.525,1.551,2.047,1.531,2.374,2.607,1.526,1.627,2.110,1.563,2.320,2.619,1.605,1.475,2.009,1.585,2.355,2.644,1.538,1.522,1.610,1.571,1.597,1.635,1.612,1.536,1.591,1.613,1.653,1.655,2.018,1.621,1.528,1.582,1.689,1.647,1.632,1.578,1.611,1.545,1.592,1.615,2.060,1.597,1.591,1.634,1.611,1.564,1.682,1.636,1.527,1.596,1.582,1.570,2.085,1.543,1.535,1.533,1.646,1.593,1.727,1.519,1.582,1.532,1.523,1.587,2.250
Avg_G_t12=1.657,1.747,1.774,1.809,1.825,1.823,1.687,1.770,1.940,1.899,1.929,1.978,1.656,2.863,2.025,3.076,2.895,2.077,1.654,2.816,1.889,2.922,2.982,1.969,1.604,2.690,1.921,2.439,3.041,1.834,1.668,2.554,1.798,2.767,3.046,1.841,1.548,2.583,1.820,2.714,2.899,1.856,1.588,2.353,1.724,2.774,2.947,1.823,1.896,1.944,1.976,2.018,2.048,1.937,1.912,1.940,1.977,2.100,2.058,1.864,2.240,1.853,1.998,2.093,2.104,2.237,2.019,1.979,1.870,2.043,2.005,2.191,2.019,1.977,2.039,1.958,2.022,2.084,2.102,1.894,2.014,1.955,1.932,2.012,1.749,1.879,1.865,1.972,1.990,2.135,1.776,1.755,1.850,1.850,1.876,1.910
G_int_t12=1.531,1.713,1.654,1.614,1.609,1.610,1.549,1.649,1.648,1.660,1.645,1.578,1.830,2.290,1.687,2.526,2.612,1.623,1.511,2.223,1.694,2.355,2.553,1.672,1.841,2.186,1.618,2.251,2.568,1.525,1.551,2.047,1.531,2.374,2.607,1.526,1.627,2.110,1.563,2.320,2.619,1.605,1.475,2.009,1.585,2.355,2.644,1.538,1.522,1.610,1.571,1.597,1.635,1.612,1.536,1.591,1.613,1.653,1.655,2.018,1.621,1.528,1.582,1.689,1.647,1.632,1.578,1.611,1.545,1.592,1.615,2.060,1.597,1.591,1.634,1.611,1.564,1.682,1.636,1.527,1.596,1.582,1.570,2.085,1.543,1.535,1.533,1.646,1.593,1.727,1.519,1.582,1.532,1.523,1.587,2.250
Avg_G_inflex=1.657,1.773,1.790,1.809,1.825,1.851,1.688,1.770,1.940,1.920,1.929,1.978,1.656,2.890,2.025,3.102,2.914,2.077,1.654,2.878,1.889,2.951,3.020,1.983,1.610,2.766,1.921,2.439,3.041,1.834,1.689,2.607,1.798,2.834,3.046,1.841,1.548,2.611,1.841,2.816,2.938,1.856,1.588,2.353,1.733,2.808,2.957,1.849,1.939,1.944,1.997,2.018,2.048,1.954,1.912,1.960,1.987,2.100,2.058,1.864,2.240,1.853,1.998,2.119,2.104,2.237,2.019,1.979,1.870,2.067,2.021,2.191,2.019,1.977,2.039,1.958,2.022,2.084,2.102,1.895,2.035,1.955,1.932,2.023,1.768,1.879,1.865,1.974,2.016,2.135,1.776,1.755,1.850,1.850,1.876,1.927
G_int_inflex=1.531,1.756,1.672,1.614,1.609,1.641,1.544,1.647,1.648,1.660,1.645,1.578,1.830,2.318,1.687,2.563,2.570,1.623,1.511,2.194,1.694,2.383,2.571,1.688,1.839,2.241,1.618,2.251,2.568,1.525,1.583,2.081,1.531,2.414,2.607,1.526,1.627,2.120,1.579,2.426,2.668,1.605,1.475,2.009,1.599,2.395,2.572,1.558,1.531,1.610,1.591,1.597,1.635,1.639,1.536,1.624,1.621,1.653,1.655,2.018,1.620,1.527,1.582,1.728,1.647,1.632,1.578,1.611,1.545,1.591,1.620,2.060,1.597,1.591,1.634,1.611,1.564,1.682,1.636,1.522,1.602,1.582,1.570,2.108,1.573,1.535,1.533,1.635,1.616,1.727,1.519,1.582,1.532,1.523,1.587,2.382
G_by_Interval_g4=1.476,1.878,1.549,1.564,1.613,1.640,1.486,1.574,1.704,1.699,1.682,1.708,1.844,2.427,1.773,2.945,2.652,1.676,1.430,2.710,1.692,2.677,2.523,1.731,1.741,2.330,1.723,2.301,2.646,1.612,1.514,2.166,1.584,2.652,2.574,1.596,1.867,2.228,1.586,2.491,2.675,1.656,1.426,2.180,1.541,2.565,2.685,1.602,1.651,1.742,1.656,1.683,1.782,1.660,1.598,1.718,1.738,1.718,1.774,1.988,1.796,1.615,1.683,1.763,1.694,1.721,1.671,1.730,1.657,1.693,1.678,2.416,1.720,1.671,1.695,1.679,1.686,1.769,1.752,1.599,1.597,1.687,1.678,2.445,1.540,1.619,1.614,1.692,1.671,1.829,1.508,1.602,1.599,1.573,1.596,1.996
G_int_t8_g4=1.476,1.878,1.549,1.564,1.613,1.640,1.486,1.574,1.704,1.699,1.682,1.708,1.844,2.427,1.773,2.945,2.652,1.676,1.430,2.710,1.692,2.677,2.523,1.731,1.741,2.330,1.723,2.301,2.646,1.612,1.514,2.166,1.584,2.652,2.574,1.596,1.867,2.228,1.586,2.491,2.675,1.656,1.426,2.180,1.541,2.565,2.685,1.602,1.651,1.742,1.656,1.683,1.782,1.660,1.598,1.718,1.738,1.718,1.774,1.988,1.796,1.615,1.683,1.763,1.694,1.721,1.671,1.730,1.657,1.693,1.678,2.416,1.720,1.671,1.695,1.679,1.686,1.769,1.752,1.599,1.597,1.687,1.678,2.445,1.540,1.619,1.614,1.692,1.671,1.829,1.508,1.602,1.599,1.573,1.596,1.996
G_int_t12_g4=1.476,1.878,1.549,1.564,1.613,1.640,1.486,1.574,1.704,1.699,1.682,1.708,1.844,2.427,1.773,2.945,2.652,1.676,1.430,2.710,1.692,2.677,2.523,1.731,1.741,2.330,1.723,2.301,2.646,1.612,1.514,2.166,1.584,2.652,2.574,1.596,1.867,2.228,1.586,2.491,2.675,1.656,1.426,2.180,1.541,2.565,2.685,1.602,1.651,1.742,1.656,1.683,1.782,1.660,1.598,1.718,1.738,1.718,1.774,1.988,1.796,1.615,1.683,1.763,1.694,1.721,1.671,1.730,1.657,1.693,1.678,2.416,1.720,1.671,1.695,1.679,1.686,1.769,1.752,1.599,1.597,1.687,1.678,2.445,1.540,1.619,1.614,1.692,1.671,1.829,1.508,1.602,1.599,1.573,1.596,1.996
G_int_inflex_g4=1.476,1.912,1.557,1.849,1.613,1.664,1.480,1.572,1.704,1.704,1.682,1.708,1.844,2.451,1.773,2.977,2.630,1.676,1.430,2.773,1.692,2.708,2.533,1.744,1.750,2.386,1.723,2.301,2.646,1.612,1.537,2.201,1.584,2.722,2.574,1.596,1.780,2.242,1.599,2.591,2.713,1.656,1.426,2.180,1.552,2.601,2.643,1.620,1.674,1.742,1.673,1.683,1.782,1.680,1.598,1.743,1.747,1.718,1.774,1.957,1.793,1.613,1.683,1.793,1.694,1.721,1.671,1.730,1.657,1.699,1.684,2.416,1.720,1.671,1.695,1.679,1.686,1.769,1.752,1.590,1.602,1.687,1.678,2.415,1.563,1.619,1.614,1.654,1.691,1.829,1.508,1.602,1.599,1.573,1.596,2.036
Time_Inflex=11.742,9.055,8.810,11.009,10.032,9.055,12.475,10.032,10.765,9.055,10.276,11.009,11.742,14.430,11.009,15.654,12.964,11.009,9.055,12.964,11.254,14.675,14.430,10.032,8.566,12.964,10.765,12.719,17.367,10.032,8.566,12.475,11.009,12.964,17.367,10.765,13.208,12.719,9.055,12.964,14.430,11.254,8.810,12.964,9.055,13.941,12.964,9.055,9.055,10.765,10.032,10.765,11.009,10.032,10.765,10.032,10.032,11.009,11.009,10.032,12.475,10.765,11.009,10.765,11.254,12.964,11.009,11.009,10.765,10.032,10.032,12.964,10.765,11.009,11.009,10.765,11.009,11.254,11.009,10.765,10.032,10.765,11.009,10.032,9.055,10.032,10.765,11.009,10.032,11.254,10.032,10.765,11.009,10.765,11.254,8.566
OD_Inflex=1.220,0.599,0.515,0.817,0.647,0.527,1.381,0.704,0.671,0.460,0.628,0.699,1.178,0.541,0.654,0.557,0.408,0.626,0.669,0.417,0.798,0.526,0.481,0.547,0.669,0.469,0.679,0.587,0.668,0.650,0.576,0.486,0.822,0.436,0.675,0.758,1.251,0.497,0.535,0.455,0.529,0.811,0.688,0.659,0.617,0.545,0.386,0.523,0.457,0.657,0.541,0.635,0.633,0.557,0.695,0.573,0.531,0.602,0.639,0.634,0.717,0.746,0.679,0.569,0.646,0.781,0.652,0.677,0.733,0.490,0.513,0.804,0.610,0.696,0.651,0.684,0.656,0.660,0.602,0.739,0.502,0.674,0.731,0.514,0.578,0.608,0.745,0.694,0.534,0.624,0.713,0.822,0.809,0.766,0.840,0.397
Time_Saturation=22.994,22.505,22.016,22.016,22.260,22.260,22.505,21.282,22.016,22.260,22.016,21.037,18.101,21.282,22.260,22.260,20.548,22.016,22.505,20.548,21.771,20.058,22.505,22.260,22.505,20.548,22.016,21.282,22.260,22.260,21.037,21.282,20.548,22.260,22.260,21.282,22.505,21.282,22.260,22.505,22.016,21.282,20.548,20.548,22.260,21.282,23.239,20.548,17.856,22.260,22.260,22.260,22.260,22.260,22.260,22.505,22.994,21.037,22.260,22.260,22.260,22.260,22.505,22.505,22.260,22.260,22.260,21.282,22.260,22.260,22.016,18.101,20.548,21.037,22.016,22.260,22.260,22.016,22.016,22.260,22.016,19.569,22.016,22.260,22.260,22.260,19.569,21.037,22.260,22.260,22.260,22.505,21.037,22.260,21.282,21.771
OD_Saturation=1.452,0.965,0.919,0.970,0.968,1.008,1.444,0.971,0.981,0.955,0.899,0.911,1.552,0.809,0.917,0.784,0.811,0.892,1.086,0.780,0.999,0.743,0.763,0.893,1.166,0.827,0.887,0.870,0.761,1.059,1.046,0.816,0.972,0.756,0.774,0.959,1.180,0.803,0.888,0.785,0.776,0.949,1.199,0.850,0.996,0.757,0.766,0.874,0.916,0.829,0.875,0.851,0.858,0.903,0.920,0.921,0.854,0.988,0.930,0.869,0.956,0.961,0.980,0.972,0.840,0.944,0.868,0.816,0.993,0.848,0.835,0.919,0.771,0.968,0.968,0.901,0.969,0.933,0.941,0.986,0.830,0.870,0.947,0.843,0.940,0.904,0.978,0.931,0.844,0.867,0.992,0.948,0.976,0.962,0.986,0.844
Ref_Well_Name=A01,A01,A01,A01,A01,A01,A01,A01,A01,A01,A01,A01,A01,A01,A01,A01,A01,A01,A01,A01,A01,A01,A01,A01,A01,A01,A01,A01,A01,A01,A01,A01,A01,A01,A01,A01,A01,A01,A01,A01,A01,A01,A01,A01,A01,A01,A01,A01,A01,A01,A01,A01,A01,A01,A01,A01,A01,A01,A01,A01,A01,A01,A01,A01,A01,A01,A01,A01,A01,A01,A01,A01,A01,A01,A01,A01,A01,A01,A01,A01,A01,A01,A01,A01,A01,A01,A01,A01,A01,A01,A01,A01,A01,A01,A01,A01
Ratio_Avg_G=1.000,0.949,0.934,0.916,0.908,0.909,0.982,0.936,0.854,0.873,0.859,0.838,1.001,0.579,0.818,0.539,0.572,0.798,1.002,0.588,0.877,0.567,0.556,0.841,1.033,0.616,0.863,0.679,0.545,0.903,0.993,0.649,0.922,0.599,0.544,0.900,1.070,0.641,0.910,0.611,0.571,0.893,1.044,0.704,0.961,0.597,0.562,0.909,0.874,0.852,0.838,0.821,0.809,0.855,0.867,0.854,0.838,0.789,0.805,0.889,0.740,0.894,0.830,0.792,0.787,0.741,0.821,0.837,0.886,0.811,0.826,0.756,0.821,0.838,0.813,0.846,0.819,0.795,0.788,0.875,0.823,0.848,0.858,0.824,0.947,0.882,0.889,0.840,0.833,0.776,0.933,0.944,0.896,0.896,0.883,0.868
Ratio_Fit_G=NaN,NaN,NaN,NaN,NaN,NaN,NaN,NaN,NaN,NaN,NaN,NaN,NaN,NaN,NaN,NaN,NaN,NaN,NaN,NaN,NaN,NaN,NaN,NaN,NaN,NaN,NaN,NaN,NaN,NaN,NaN,NaN,NaN,NaN,NaN,NaN,NaN,NaN,NaN,NaN,NaN,NaN,NaN,NaN,NaN,NaN,NaN,NaN,NaN,NaN,NaN,NaN,NaN,NaN,NaN,NaN,NaN,NaN,NaN,NaN,NaN,NaN,NaN,NaN,NaN,NaN,NaN,NaN,NaN,NaN,NaN,NaN,NaN,NaN,NaN,NaN,NaN,NaN,NaN,NaN,NaN,NaN,NaN,NaN,NaN,NaN,NaN,NaN,NaN,NaN,NaN,NaN,NaN,NaN,NaN,NaN
Ratio_G_Int=1.000,0.894,0.926,0.949,0.952,0.951,0.989,0.929,0.929,0.923,0.931,0.970,0.837,0.669,0.908,0.606,0.586,0.944,1.014,0.689,0.904,0.650,0.600,0.916,0.832,0.700,0.946,0.680,0.596,1.004,0.987,0.748,1.000,0.645,0.587,1.003,0.941,0.726,0.980,0.660,0.585,0.954,1.038,0.762,0.966,0.650,0.579,0.995,1.006,0.951,0.975,0.959,0.936,0.950,0.997,0.962,0.949,0.926,0.925,0.759,0.944,1.002,0.968,0.906,0.930,0.938,0.970,0.950,0.991,0.962,0.948,0.743,0.959,0.962,0.937,0.951,0.979,0.910,0.936,1.003,0.959,0.968,0.975,0.734,0.992,0.998,0.999,0.930,0.961,0.886,1.008,0.968,0.999,1.005,0.965,0.681
Ratio_t0_Fit=NaN,NaN,NaN,NaN,NaN,NaN,NaN,NaN,NaN,NaN,NaN,NaN,NaN,NaN,NaN,NaN,NaN,NaN,NaN,NaN,NaN,NaN,NaN,NaN,NaN,NaN,NaN,NaN,NaN,NaN,NaN,NaN,NaN,NaN,NaN,NaN,NaN,NaN,NaN,NaN,NaN,NaN,NaN,NaN,NaN,NaN,NaN,NaN,NaN,NaN,NaN,NaN,NaN,NaN,NaN,NaN,NaN,NaN,NaN,NaN,NaN,NaN,NaN,NaN,NaN,NaN,NaN,NaN,NaN,NaN,NaN,NaN,NaN,NaN,NaN,NaN,NaN,NaN,NaN,NaN,NaN,NaN,NaN,NaN,NaN,NaN,NaN,NaN,NaN,NaN,NaN,NaN,NaN,NaN,NaN,NaN
Ratio_t0_G_Int=1.000,3.759,1.049,0.646,0.582,0.592,0.913,1.038,0.430,0.527,0.443,0.314,-0.722,0.220,0.373,0.229,0.445,0.277,0.876,0.212,0.646,0.222,0.294,0.423,-0.530,0.250,0.416,0.668,0.266,0.407,1.070,0.248,0.471,0.320,0.287,0.399,-1.603,0.266,0.489,0.319,0.448,0.502,1.117,0.366,0.903,0.301,0.416,0.442,0.336,0.377,0.310,0.299,0.305,0.386,0.335,0.361,0.346,0.282,0.312,-0.818,0.204,0.387,0.303,0.311,0.275,0.208,0.285,0.342,0.388,0.279,0.322,0.955,0.298,0.326,0.311,0.362,0.275,0.313,0.270,0.343,0.301,0.338,0.348,-1.723,0.610,0.366,0.379,0.386,0.317,0.309,0.489,0.724,0.396,0.385,0.435,-0.370
Ref_Curve_Array=1,1,1,1,1,1,1,1,1,1,1,1,1,1,1,1,1,1,1,1,1,1,1,1,1,1,1,1,1,1,1,1,1,1,1,1,1,1,1,1,1,1,1,1,1,1,1,1,1,1,1,1,1,1,1,1,1,1,1,1,1,1,1,1,1,1,1,1,1,1,1,1,1,1,1,1,1,1,1,1,1,1,1,1,1,1,1,1,1,1,1,1,1,1,1,1
Default_ref=0
Comm_Map=,,,,,
Comm_Consol=,,,,,,,,
Comm_Screen=,,,,,
Analysis_Set=A,A,A,A,A,A,A,A,A,A,A,A,A,A,A,A,A,A,A,A,A,A,A,A,A,A,A,A,A,A,A,A,A,A,A,A,A,A,A,A,A,A,A,A,A,A,A,A,A,A,A,A,A,A,A,A,A,A,A,A,A,A,A,A,A,A,A,A,A,A,A,A,A,A,A,A,A,A,A,A,A,A,A,A,A,A,A,A,A,A,A,A,A,A,A,A
Ref_Type=single_ref,single_ref,single_ref,single_ref,single_ref,single_ref,single_ref,single_ref,single_ref,single_ref,single_ref,single_ref,single_ref,single_ref,single_ref,single_ref,single_ref,single_ref,single_ref,single_ref,single_ref,single_ref,single_ref,single_ref,single_ref,single_ref,single_ref,single_ref,single_ref,single_ref,single_ref,single_ref,single_ref,single_ref,single_ref,single_ref,single_ref,single_ref,single_ref,single_ref,single_ref,single_ref,single_ref,single_ref,single_ref,single_ref,single_ref,single_ref,single_ref,single_ref,single_ref,single_ref,single_ref,single_ref,single_ref,single_ref,single_ref,single_ref,single_ref,single_ref,single_ref,single_ref,single_ref,single_ref,single_ref,single_ref,single_ref,single_ref,single_ref,single_ref,single_ref,single_ref,single_ref,single_ref,single_ref,single_ref,single_ref,single_ref,single_ref,single_ref,single_ref,single_ref,single_ref,single_ref,single_ref,single_ref,single_ref,single_ref,single_ref,single_ref,single_ref,single_ref,single_ref,single_ref,single_ref,single_ref
Wells_In_Use=0,0,0,0,0,0,0,0,0,0,0,0,0,0,0,0,0,0,0,0,0,0,0,0,0,0,0,0,0,0,0,0,0,0,0,0,0,0,0,0,0,0,0,0,0,0,0,0,0,0,0,0,0,0,0,0,0,0,0,0,0,0,0,0,0,0,0,0,0,0,0,0,0,0,0,0,0,0,0,0,0,0,0,0,0,0,0,0,0,0,0,0,0,0,0,0
pv_to_plate_order=no
[Flor:]
[Flor2:]
[Lumin:]
[Data:]
Read=DateTime	RunT[s]	Temp	Well_1	Well_2	Well_3	Well_4	Well_5	Well_6	Well_7	Well_8	Well_9	Well_10	Well_11	Well_12	Well_13	Well_14	Well_15	Well_16	Well_17	Well_18	Well_19	Well_20	Well_21	Well_22	Well_23	Well_24	Well_25	Well_26	Well_27	Well_28	Well_29	Well_30	Well_31	Well_32	Well_33	Well_34	Well_35	Well_36	Well_37	Well_38	Well_39	Well_40	Well_41	Well_42	Well_43	Well_44	Well_45	Well_46	Well_47	Well_48	Well_49	Well_50	Well_51	Well_52	Well_53	Well_54	Well_55	Well_56	Well_57	Well_58	Well_59	Well_60	Well_61	Well_62	Well_63	Well_64	Well_65	Well_66	Well_67	Well_68	Well_69	Well_70	Well_71	Well_72	Well_73	Well_74	Well_75	Well_76	Well_77	Well_78	Well_79	Well_80	Well_81	Well_82	Well_83	Well_84	Well_85	Well_86	Well_87	Well_88	Well_89	Well_90	Well_91	Well_92	Well_93	Well_94	Well_95	Well_96
1=16:59:59	976	298	0.0828	0.0839	0.0832	0.0824	0.0849	0.0842	0.0819	0.0821	0.0822	0.0856	0.0853	0.0920	0.0837	0.0795	0.0786	0.0808	0.0810	0.0845	0.0838	0.0816	0.0848	0.0842	0.0897	0.1598	0.0879	0.0810	0.0800	0.0810	0.0790	0.0759	0.0804	0.0779	0.0795	0.0831	0.0822	0.0908	0.0803	0.0774	0.0779	0.0796	0.0787	0.0796	0.0804	0.0803	0.0830	0.0816	0.0867	0.1120	0.0796	0.0789	0.0795	0.0785	0.0788	0.0787	0.0804	0.0775	0.0787	0.0822	0.0844	0.0931	0.0775	0.0823	0.0771	0.0781	0.0789	0.0749	0.0787	0.0814	0.0805	0.0799	0.0885	0.1250	0.1099	0.0773	0.0785	0.0780	0.0773	0.0776	0.0784	0.0783	0.0821	0.0820	0.0868	0.0937	0.0817	0.0781	0.0782	0.0779	0.0786	0.0811	0.0827	0.0812	0.0833	0.0853	0.0953	0.1349
2=17:14:40	1857	298	0.0805	0.0824	0.0833	0.0809	0.0789	0.0835	0.0786	0.0790	0.0811	0.0849	0.0817	0.0912	0.0860	0.0766	0.0798	0.0775	0.0789	0.0819	0.0808	0.0770	0.0840	0.0835	0.0927	0.1081	0.1038	0.0801	0.0781	0.0776	0.0795	0.0762	0.0794	0.0811	0.0783	0.0823	0.0828	0.0879	0.0810	0.0754	0.0778	0.0775	0.0773	0.0786	0.0792	0.0789	0.0797	0.0790	0.0852	0.1267	0.0739	0.0783	0.0756	0.0778	0.0754	0.0775	0.0787	0.0773	0.0779	0.0799	0.0912	0.0930	0.0778	0.0797	0.0747	0.0780	0.0790	0.0756	0.0771	0.0793	0.0791	0.0786	0.0972	0.1212	0.1343	0.0769	0.0747	0.0776	0.0746	0.0773	0.0767	0.0763	0.0782	0.0815	0.0870	0.0943	0.0803	0.0760	0.0776	0.0762	0.0745	0.0764	0.0769	0.0800	0.1046	0.0850	0.0890	0.1442
3=17:28:34	2691	301	0.0941	0.0826	0.0808	0.0837	0.0846	0.0838	0.0821	0.0809	0.0821	0.0867	0.0842	0.0908	0.0867	0.0775	0.0809	0.0793	0.0824	0.0860	0.0846	0.0815	0.0822	0.0861	0.0889	0.1433	0.1035	0.0806	0.0785	0.0791	0.0807	0.0760	0.0797	0.0815	0.0797	0.0837	0.0838	0.0875	0.0826	0.0788	0.0805	0.0777	0.0796	0.0801	0.0822	0.0824	0.0819	0.0824	0.0856	0.1299	0.0808	0.0802	0.0772	0.0795	0.0770	0.0778	0.0821	0.0787	0.0768	0.0829	0.0852	0.0945	0.0764	0.0817	0.0769	0.0804	0.0801	0.0758	0.0780	0.0839	0.0774	0.0826	0.0873	0.1354	0.0964	0.0748	0.0772	0.0789	0.0784	0.0793	0.0780	0.0805	0.0821	0.0850	0.0889	0.0956	0.0799	0.0763	0.0797	0.0793	0.0805	0.0808	0.0819	0.0835	0.0859	0.0855	0.0939	0.1352
4=17:43:14	3570	296	0.0886	0.0829	0.0828	0.0889	0.0854	0.0854	0.0822	0.0843	0.0845	0.0891	0.0847	0.0939	0.0869	0.0811	0.0830	0.0805	0.0815	0.0890	0.0843	0.0807	0.0881	0.0857	0.0895	0.1215	0.0849	0.0848	0.0806	0.0800	0.0831	0.0787	0.0809	0.0808	0.0840	0.0858	0.0848	0.0931	0.0825	0.0804	0.0810	0.0818	0.0804	0.0832	0.0827	0.0820	0.0874	0.0810	0.0917	0.1538	0.0920	0.0819	0.0798	0.0814	0.0808	0.0787	0.0808	0.0793	0.0804	0.0833	0.0858	0.0991	0.0783	0.0821	0.0781	0.0825	0.0818	0.0778	0.0797	0.0832	0.0821	0.0809	0.0853	0.1349	0.1020	0.0807	0.0799	0.0808	0.0803	0.0828	0.0816	0.0780	0.0842	0.0866	0.0935	0.1006	0.0807	0.0806	0.0795	0.0799	0.0827	0.0832	0.0830	0.0875	0.0877	0.0905	0.1010	0.1406
5=17:57:54	4450	298	0.0891	0.0850	0.0826	0.0829	0.0858	0.0851	0.0796	0.0797	0.0837	0.0862	0.0829	0.0942	0.0848	0.0790	0.0812	0.0797	0.0812	0.0860	0.0822	0.0796	0.0816	0.0848	0.0854	0.1492	0.0959	0.0814	0.0784	0.0772	0.0796	0.0757	0.0807	0.0785	0.0835	0.0849	0.0797	0.0918	0.0804	0.0753	0.0776	0.0797	0.0791	0.0797	0.0814	0.0799	0.0790	0.0822	0.0823	0.1143	0.0809	0.0795	0.0773	0.0788	0.0776	0.0778	0.0821	0.0773	0.0770	0.0827	0.0794	0.0958	0.0767	0.0813	0.0772	0.0795	0.0806	0.0762	0.0777	0.0787	0.0798	0.0800	0.0811	0.1421	0.1303	0.0747	0.0754	0.0752	0.0775	0.0785	0.0781	0.0765	0.0817	0.0829	0.0942	0.0961	0.0818	0.0752	0.0781	0.0780	0.0776	0.0795	0.0814	0.0832	0.0832	0.0873	0.1079	0.1363
6=18:12:33	5330	298	0.0993	0.0829	0.0829	0.0804	0.0869	0.0837	0.0854	0.0828	0.0825	0.0868	0.0873	0.0960	0.0816	0.0769	0.0804	0.0798	0.0823	0.0878	0.0829	0.0806	0.0859	0.0855	0.0892	0.1462	0.1282	0.0797	0.0800	0.0792	0.0816	0.0786	0.0829	0.0810	0.0794	0.0824	0.0829	0.0939	0.0815	0.0761	0.0812	0.0801	0.0797	0.0818	0.0836	0.0816	0.0812	0.0839	0.0861	0.1305	0.1012	0.0821	0.0759	0.0840	0.0806	0.0798	0.0867	0.0800	0.0757	0.0846	0.1001	0.0959	0.0786	0.0805	0.0795	0.0774	0.0836	0.0750	0.0796	0.0814	0.0818	0.0897	0.0853	0.1458	0.1186	0.0808	0.0781	0.0804	0.0785	0.0896	0.0798	0.0926	0.0863	0.0835	0.0956	0.0992	0.0843	0.0758	0.0808	0.0789	0.0805	0.0824	0.0897	0.0867	0.0880	0.0915	0.0997	0.1515
7=18:27:13	6209	301	0.0911	0.0852	0.0806	0.0851	0.0845	0.0874	0.0818	0.0827	0.0817	0.0905	0.0853	0.0963	0.0849	0.0794	0.0798	0.0806	0.0816	0.0867	0.0865	0.0800	0.0862	0.0864	0.0863	0.1517	0.0796	0.0829	0.0802	0.0787	0.0801	0.0776	0.0810	0.0777	0.0816	0.0848	0.0819	0.0967	0.0789	0.0795	0.0793	0.0799	0.0794	0.0803	0.0835	0.0794	0.0829	0.0825	0.0850	0.1154	0.0808	0.0802	0.0778	0.0804	0.0789	0.0780	0.0834	0.0772	0.0763	0.0844	0.0869	0.0963	0.0757	0.0803	0.0757	0.0797	0.0822	0.0761	0.0784	0.0820	0.0791	0.0814	0.0895	0.1452	0.1072	0.0777	0.0784	0.0783	0.0797	0.0782	0.0794	0.0801	0.0816	0.0819	0.0908	0.0965	0.0813	0.0787	0.0779	0.0802	0.0798	0.0796	0.0833	0.0837	0.0842	0.0896	0.1043	0.1323
8=18:41:52	7089	300	0.0986	0.0896	0.0875	0.0889	0.0910	0.0905	0.0901	0.0874	0.0886	0.1010	0.0906	0.1040	0.0923	0.0829	0.0852	0.0852	0.0894	0.0938	0.0903	0.0858	0.0917	0.0928	0.0903	0.1432	0.1091	0.0863	0.0870	0.0837	0.0850	0.0833	0.0873	0.0839	0.0878	0.0908	0.0845	0.0980	0.0867	0.0824	0.0858	0.0828	0.0852	0.0865	0.0887	0.0811	0.0906	0.0882	0.0883	0.1676	0.1127	0.0862	0.0835	0.0869	0.0846	0.0835	0.0887	0.0844	0.0815	0.0891	0.0855	0.1034	0.0801	0.0862	0.0825	0.0839	0.0890	0.0795	0.0845	0.0858	0.0830	0.0855	0.0878	0.1427	0.1222	0.0820	0.0814	0.0849	0.0839	0.0839	0.0836	0.0856	0.0890	0.0877	0.0944	0.1045	0.0866	0.0838	0.0831	0.0828	0.0874	0.0844	0.0895	0.0872	0.0913	0.0926	0.1066	0.1414
9=18:56:32	7968	298	0.0989	0.0842	0.0835	0.0827	0.0885	0.0844	0.0852	0.0810	0.0840	0.0895	0.0847	0.0990	0.0830	0.0763	0.0798	0.0789	0.0827	0.0879	0.0858	0.0805	0.0814	0.0917	0.0880	0.1546	0.0991	0.0796	0.0807	0.0776	0.0824	0.0754	0.0837	0.0791	0.0802	0.0877	0.0813	0.0963	0.0791	0.0751	0.0809	0.0789	0.0807	0.0801	0.0825	0.0816	0.0823	0.0849	0.0807	0.1158	0.1017	0.0808	0.0769	0.0823	0.0813	0.0789	0.0836	0.0778	0.0772	0.0855	0.0795	0.1005	0.0774	0.0798	0.0776	0.0772	0.0849	0.0755	0.0780	0.0787	0.0763	0.0821	0.0805	0.1575	0.1056	0.0778	0.0754	0.0830	0.0800	0.0787	0.0816	0.0796	0.0833	0.0866	0.0957	0.0989	0.0835	0.0766	0.0812	0.0792	0.0793	0.0790	0.0840	0.0849	0.0856	0.0956	0.0980	0.1457
10=19:11:11	8848	301	0.1073	0.0899	0.0885	0.0903	0.0948	0.0933	0.0905	0.0868	0.0895	0.1011	0.0884	0.1101	0.0873	0.0844	0.0877	0.0903	0.0886	0.0961	0.0930	0.0855	0.0862	0.0946	0.0879	0.1476	0.0933	0.0884	0.0877	0.0797	0.0872	0.0804	0.0911	0.0815	0.0830	0.0950	0.0851	0.1056	0.0834	0.0808	0.0853	0.0890	0.0832	0.0872	0.0913	0.0843	0.0858	0.0900	0.0854	0.1478	0.1136	0.0845	0.0827	0.0882	0.0855	0.0800	0.0894	0.0832	0.0809	0.0909	0.0860	0.1039	0.0799	0.0859	0.0830	0.0839	0.0874	0.0812	0.0833	0.0867	0.0902	0.0885	0.0828	0.1518	0.1222	0.0808	0.0812	0.0834	0.0856	0.0844	0.0851	0.0874	0.0900	0.0899	0.0990	0.1089	0.0865	0.0829	0.0851	0.0834	0.0856	0.0865	0.0898	0.0949	0.0935	0.0964	0.1060	0.1387
11=19:25:51	9728	298	0.1384	0.0921	0.0900	0.0923	0.0967	0.0948	0.0913	0.0877	0.0889	0.1054	0.0915	0.1107	0.0917	0.0808	0.0892	0.0875	0.0913	0.0959	0.0938	0.0876	0.0970	0.0949	0.0914	0.1353	0.0976	0.0895	0.0870	0.0853	0.0861	0.0834	0.0907	0.0826	0.0831	0.0949	0.0855	0.1108	0.0889	0.0823	0.0866	0.0819	0.0859	0.0866	0.0924	0.0842	0.0893	0.0929	0.0870	0.1929	0.1013	0.0875	0.0820	0.0913	0.0852	0.0848	0.0895	0.0841	0.0807	0.0924	0.0851	0.1104	0.0813	0.0860	0.0834	0.0841	0.0911	0.0771	0.0848	0.0862	0.0832	0.0905	0.0857	0.1659	0.1004	0.0850	0.0816	0.0849	0.0855	0.0870	0.0844	0.0872	0.0913	0.0917	0.1021	0.1123	0.0886	0.0832	0.0847	0.0843	0.0881	0.0883	0.0932	0.0929	0.0935	0.0968	0.1083	0.1592
12=19:40:31	10607	301	0.1127	0.0936	0.0938	0.0936	0.1016	0.0981	0.0950	0.0894	0.0924	0.1048	0.0941	0.1166	0.0917	0.0865	0.0901	0.0919	0.0926	0.1013	0.0995	0.0882	0.0892	0.0999	0.0936	0.1578	0.0978	0.0934	0.0934	0.0891	0.0918	0.0850	0.0948	0.0864	0.0843	0.1009	0.0875	0.1116	0.0888	0.0852	0.0899	0.0881	0.0879	0.0896	0.0945	0.0861	0.0918	0.0951	0.0899	0.1610	0.1008	0.0887	0.0863	0.0945	0.0898	0.0863	0.0931	0.0863	0.0797	0.0990	0.0879	0.1150	0.0840	0.0906	0.0872	0.0882	0.0956	0.0812	0.0863	0.0869	0.0847	0.0910	0.0896	0.1632	0.1324	0.0877	0.0843	0.0886	0.0903	0.0906	0.0892	0.0908	0.0948	0.0952	0.1081	0.1159	0.0929	0.0876	0.0853	0.0873	0.0900	0.0908	0.0965	0.0947	0.0987	0.1041	0.1135	0.1666
13=19:55:10	11487	298	0.1342	0.1005	0.0989	0.1004	0.1058	0.1025	0.1002	0.0902	0.0937	0.1117	0.0953	0.1227	0.0954	0.0900	0.0953	0.0963	0.0947	0.1059	0.1018	0.0912	0.0940	0.1053	0.0951	0.1647	0.1202	0.0972	0.0935	0.0901	0.0953	0.0868	0.0969	0.0867	0.0883	0.1023	0.0912	0.1168	0.0927	0.0893	0.0938	0.0895	0.0927	0.0940	0.0988	0.0881	0.0933	0.0968	0.0921	0.1597	0.1146	0.0929	0.0882	0.0974	0.0914	0.0902	0.0953	0.0863	0.0842	0.1016	0.0873	0.1198	0.0849	0.0911	0.0868	0.0911	0.0963	0.0840	0.0909	0.0886	0.0885	0.0946	0.0882	0.1805	0.1354	0.0869	0.0875	0.0940	0.0927	0.0912	0.0937	0.0928	0.0972	0.1018	0.1110	0.1195	0.0955	0.0897	0.0915	0.0898	0.0908	0.0933	0.0997	0.1020	0.1077	0.1108	0.1218	0.1537
14=20:09:50	12366	301	0.1335	0.1026	0.0973	0.1007	0.1094	0.1160	0.1075	0.0905	0.0945	0.1195	0.1052	0.1322	0.0964	0.0923	0.0933	0.0976	0.1000	0.1083	0.1040	0.0902	0.0922	0.1192	0.0981	0.1830	0.1019	0.0970	0.0920	0.0895	0.0958	0.0885	0.1069	0.0874	0.1006	0.1156	0.0969	0.1220	0.0919	0.0883	0.0938	0.0923	0.0921	0.0928	0.0991	0.0839	0.1091	0.1000	0.0910	0.1804	0.1041	0.0917	0.0880	0.0985	0.0944	0.0911	0.1011	0.0864	0.0817	0.0999	0.1024	0.1249	0.0840	0.0925	0.0897	0.0923	0.0988	0.0841	0.0887	0.0891	0.0875	0.0932	0.0922	0.1711	0.1403	0.0907	0.0875	0.0939	0.0939	0.0918	0.0930	0.0963	0.1011	0.0957	0.1183	0.1258	0.0981	0.0926	0.0905	0.0919	0.0937	0.0941	0.1035	0.1039	0.1061	0.1113	0.1266	0.1691
15=20:24:29	13246	298	0.1572	0.1045	0.1003	0.1024	0.1121	0.1120	0.1014	0.0909	0.0937	0.1233	0.0941	0.1376	0.0954	0.0909	0.0977	0.0997	0.1001	0.1143	0.1054	0.0889	0.0960	0.1192	0.0944	0.1858	0.1324	0.1002	0.0960	0.0921	0.0966	0.0912	0.1018	0.0880	0.1058	0.1117	0.0866	0.1285	0.0959	0.0904	0.0970	0.0923	0.0969	0.0957	0.1036	0.0863	0.0994	0.1008	0.0942	0.1879	0.1108	0.0943	0.0917	0.0993	0.0952	0.0931	0.0956	0.0910	0.0832	0.1040	0.0973	0.1338	0.0847	0.0927	0.0890	0.0929	0.1026	0.0865	0.0918	0.0892	0.0918	0.0971	0.0908	0.1686	0.1603	0.0909	0.0871	0.0946	0.0939	0.0968	0.0954	0.1003	0.1020	0.1023	0.1213	0.1338	0.1013	0.0925	0.0951	0.0904	0.0976	0.0957	0.1072	0.1096	0.1164	0.1224	0.1353	0.1676
16=20:39:09	14125	300	0.1100	0.1062	0.1030	0.1043	0.1151	0.1145	0.1117	0.0924	0.0974	0.1275	0.1116	0.1458	0.0946	0.0956	0.0963	0.1052	0.1168	0.1163	0.1116	0.0912	0.0986	0.1191	0.1021	0.1947	0.1009	0.1016	0.1008	0.0911	0.1064	0.0902	0.1076	0.0894	0.0939	0.1119	0.0947	0.1384	0.0927	0.0938	0.0988	0.0922	0.0944	0.0965	0.1057	0.0903	0.1021	0.1088	0.0923	0.1641	0.0971	0.1065	0.0949	0.1016	0.0974	0.0960	0.1118	0.0883	0.0872	0.1103	0.1080	0.1407	0.0849	0.0940	0.0908	0.0969	0.1011	0.0861	0.0920	0.0943	0.0920	0.1094	0.0920	0.1906	0.1368	0.0950	0.0916	0.1022	0.1008	0.1088	0.1052	0.1022	0.1066	0.1077	0.1288	0.1390	0.1026	0.0911	0.0966	0.0999	0.0994	0.1089	0.1093	0.1126	0.1181	0.1259	0.1384	0.1864
17=20:53:48	15005	301	0.1355	0.1150	0.1094	0.1106	0.1278	0.1237	0.1139	0.0934	0.1097	0.1351	0.1010	0.1556	0.0990	0.0995	0.1071	0.1071	0.1085	0.1272	0.1176	0.0942	0.1018	0.1205	0.0975	0.2159	0.1625	0.1065	0.1040	0.0969	0.1100	0.0952	0.1125	0.0897	0.0954	0.1202	0.0920	0.1490	0.0999	0.0965	0.1044	0.1046	0.1008	0.1020	0.1133	0.0930	0.1064	0.1174	0.0932	0.1802	0.1182	0.0999	0.0970	0.1085	0.1030	0.0988	0.1071	0.0901	0.0998	0.1191	0.0923	0.1539	0.0892	0.0968	0.0977	0.0991	0.1116	0.0916	0.0964	0.0952	0.0934	0.1090	0.0884	0.2065	0.1463	0.0975	0.0939	0.1019	0.1039	0.1051	0.1008	0.1054	0.1128	0.1140	0.1395	0.1485	0.1099	0.0972	0.0986	0.0992	0.1071	0.1072	0.1186	0.1208	0.1249	0.1358	0.1435	0.1952
18=21:08:28	15884	298	0.1403	0.1206	0.1146	0.1176	0.1328	0.1276	0.1204	0.0964	0.1110	0.1471	0.1137	0.1688	0.1078	0.1027	0.1077	0.1088	0.1133	0.1337	0.1234	0.0945	0.1020	0.1284	0.1047	0.2308	0.1339	0.1106	0.1042	0.1007	0.1122	0.0951	0.1153	0.0923	0.0961	0.1236	0.0961	0.1571	0.1041	0.0982	0.1067	0.1020	0.1048	0.1023	0.1159	0.0929	0.1056	0.1150	0.0985	0.1987	0.1009	0.1030	0.1000	0.1115	0.1050	0.1003	0.1084	0.0898	0.1017	0.1222	0.0899	0.1633	0.0907	0.0981	0.0979	0.1021	0.1140	0.0913	0.0990	0.0940	0.0939	0.1037	0.0923	0.2148	0.1505	0.0987	0.0939	0.1020	0.1057	0.1082	0.1035	0.1102	0.1181	0.1167	0.1464	0.1593	0.1139	0.0998	0.0994	0.1014	0.1081	0.1075	0.1213	0.1248	0.1311	0.1366	0.1525	0.1994
19=21:23:08	16764	300	0.1309	0.1228	0.1211	0.1171	0.1394	0.1334	0.1216	0.0953	0.1164	0.1524	0.1118	0.1797	0.1064	0.1057	0.1140	0.1158	0.1140	0.1405	0.1248	0.0925	0.1018	0.1291	0.1074	0.2407	0.1707	0.1139	0.1066	0.0987	0.1133	0.0970	0.1189	0.0908	0.0979	0.1319	0.1081	0.1602	0.1014	0.0999	0.1098	0.1004	0.1032	0.1033	0.1203	0.0922	0.1082	0.1176	0.1007	0.2264	0.1190	0.1079	0.0982	0.1134	0.1046	0.1043	0.1184	0.0906	0.1144	0.1299	0.0998	0.1712	0.0914	0.1004	0.0991	0.1014	0.1184	0.0921	0.0994	0.0952	0.1000	0.1089	0.0902	0.2220	0.1710	0.1007	0.0971	0.1093	0.1079	0.1092	0.1037	0.1158	0.1236	0.1218	0.1528	0.1636	0.1158	0.1006	0.1049	0.1032	0.1125	0.1111	0.1285	0.1300	0.1396	0.1470	0.1604	0.2256
20=21:37:47	17644	301	0.1765	0.1341	0.1312	0.1345	0.1540	0.1532	0.1344	0.0946	0.1134	0.1667	0.1078	0.1955	0.1069	0.1109	0.1201	0.1283	0.1260	0.1549	0.1370	0.0929	0.0993	0.1438	0.1067	0.2656	0.1517	0.1226	0.1167	0.1089	0.1240	0.0997	0.1340	0.0904	0.0966	0.1478	0.1046	0.1783	0.1101	0.1023	0.1180	0.1131	0.1128	0.1110	0.1340	0.0914	0.1095	0.1261	0.0961	0.2221	0.1118	0.1124	0.1036	0.1304	0.1133	0.1087	0.1235	0.0904	0.0904	0.1372	0.0974	0.1823	0.0900	0.1060	0.1034	0.1095	0.1293	0.0944	0.1079	0.0992	0.0953	0.1167	0.1035	0.2286	0.1571	0.1065	0.1002	0.1135	0.1176	0.1197	0.1140	0.1262	0.1310	0.1274	0.1612	0.1787	0.1242	0.1114	0.1087	0.1119	0.1179	0.1221	0.1369	0.1388	0.1444	0.1506	0.1681	0.2168
21=21:52:27	18523	300	0.1687	0.1393	0.1378	0.1418	0.1635	0.1580	0.1432	0.0968	0.1055	0.1743	0.1089	0.2017	0.1131	0.1164	0.1271	0.1342	0.1332	0.1665	0.1470	0.0969	0.1026	0.1525	0.1038	0.2216	0.1247	0.1252	0.1248	0.1146	0.1279	0.1008	0.1415	0.0921	0.1002	0.1550	0.0990	0.1841	0.1140	0.1079	0.1273	0.1149	0.1203	0.1152	0.1380	0.0948	0.1145	0.1304	0.0970	0.2386	0.1362	0.1184	0.1097	0.1357	0.1197	0.1137	0.1271	0.0929	0.0917	0.1443	0.0924	0.1879	0.0950	0.1110	0.1091	0.1159	0.1378	0.0940	0.1072	0.0971	0.0929	0.1224	0.0926	0.2327	0.1656	0.1109	0.1066	0.1189	0.1229	0.1244	0.1171	0.1292	0.1359	0.1314	0.1709	0.1883	0.1305	0.1104	0.1148	0.1158	0.1213	0.1223	0.1436	0.1460	0.1490	0.1535	0.1764	0.2283
22=22:07:06	19403	300	0.1835	0.1525	0.1525	0.1593	0.1779	0.1727	0.1556	0.1060	0.1062	0.1932	0.1185	0.2294	0.1248	0.1267	0.1366	0.1465	0.1418	0.1769	0.1593	0.1021	0.1074	0.1644	0.1125	0.2379	0.1442	0.1381	0.1333	0.1230	0.1409	0.1162	0.1531	0.0987	0.1098	0.1684	0.1050	0.2039	0.1232	0.1168	0.1317	0.1204	0.1300	0.1227	0.1503	0.1014	0.1203	0.1436	0.1070	0.2641	0.1487	0.1278	0.1158	0.1502	0.1293	0.1209	0.1355	0.1002	0.0949	0.1576	0.1112	0.2065	0.1032	0.1173	0.1194	0.1243	0.1479	0.1013	0.1180	0.1053	0.0980	0.1322	0.1180	0.2289	0.1892	0.1212	0.1146	0.1288	0.1349	0.1386	0.1254	0.1393	0.1488	0.1434	0.1857	0.2091	0.1408	0.1196	0.1229	0.1262	0.1332	0.1335	0.1535	0.1588	0.1657	0.1672	0.1870	0.2539
23=22:21:46	20282	301	0.1744	0.1645	0.1646	0.1643	0.1908	0.1879	0.1677	0.1080	0.1165	0.2080	0.1218	0.2447	0.1262	0.1337	0.1457	0.1579	0.1578	0.1938	0.1695	0.1068	0.1111	0.1786	0.1145	0.3052	0.1507	0.1489	0.1392	0.1311	0.1504	0.1178	0.1642	0.1001	0.1054	0.1806	0.1090	0.2213	0.1280	0.1253	0.1452	0.1326	0.1360	0.1331	0.1662	0.1001	0.1252	0.1558	0.1058	0.2689	0.1235	0.1378	0.1242	0.1573	0.1378	0.1275	0.1463	0.0974	0.0963	0.1667	0.1038	0.2316	0.1063	0.1227	0.1224	0.1336	0.1605	0.1056	0.1219	0.1043	0.0977	0.1381	0.1043	0.2829	0.1794	0.1240	0.1173	0.1395	0.1426	0.1463	0.1340	0.1499	0.1600	0.1534	0.1986	0.2230	0.1543	0.1266	0.1307	0.1350	0.1414	0.1459	0.1698	0.1695	0.1764	0.1875	0.2057	0.2747
24=22:36:25	21162	300	0.1927	0.1767	0.1795	0.1774	0.2107	0.2055	0.1816	0.1090	0.1170	0.2273	0.1266	0.2654	0.1323	0.1432	0.1566	0.1711	0.1680	0.2084	0.1834	0.1088	0.1152	0.1967	0.1159	0.3304	0.1674	0.1595	0.1518	0.1434	0.1649	0.1227	0.1814	0.1011	0.1072	0.1942	0.1086	0.2429	0.1356	0.1305	0.1580	0.1362	0.1441	0.1427	0.1758	0.1014	0.1348	0.1688	0.1072	0.2845	0.1398	0.1478	0.1338	0.1695	0.1478	0.1385	0.1561	0.1014	0.1039	0.1799	0.1017	0.2416	0.1105	0.1309	0.1278	0.1387	0.1746	0.1109	0.1298	0.1111	0.1038	0.1525	0.1005	0.2856	0.2146	0.1338	0.1279	0.1488	0.1526	0.1577	0.1450	0.1631	0.1729	0.1661	0.2161	0.2344	0.1622	0.1346	0.1372	0.1442	0.1543	0.1566	0.1827	0.1852	0.1921	0.2064	0.2250	0.2867
25=22:51:05	22042	300	0.2036	0.1902	0.1905	0.1909	0.2238	0.2172	0.1950	0.1093	0.1138	0.2445	0.1320	0.2919	0.1406	0.1521	0.1659	0.1829	0.1819	0.2304	0.1949	0.1086	0.1172	0.2106	0.1164	0.3550	0.1728	0.1718	0.1604	0.1504	0.1772	0.1289	0.1873	0.1016	0.1107	0.2081	0.1124	0.2628	0.1429	0.1384	0.1638	0.1449	0.1560	0.1492	0.1895	0.1005	0.1337	0.1796	0.1093	0.3061	0.1543	0.1572	0.1411	0.1839	0.1575	0.1466	0.1690	0.1015	0.1029	0.1922	0.1017	0.2646	0.1126	0.1359	0.1365	0.1512	0.1856	0.1117	0.1370	0.1104	0.0987	0.1598	0.1041	0.3210	0.2180	0.1412	0.1301	0.1574	0.1609	0.1692	0.1558	0.1731	0.1805	0.1742	0.2317	0.2516	0.1706	0.1415	0.1471	0.1529	0.1605	0.1675	0.1971	0.1970	0.2032	0.2177	0.2372	0.3160
26=23:05:45	22921	300	0.2202	0.2009	0.2009	0.2039	0.2339	0.2317	0.2030	0.1134	0.1165	0.2649	0.1382	0.3144	0.1461	0.1628	0.1761	0.1912	0.1960	0.2400	0.2121	0.1151	0.1194	0.2250	0.1196	0.3821	0.1820	0.1832	0.1706	0.1567	0.1878	0.1397	0.2024	0.1021	0.1146	0.2258	0.1154	0.2797	0.1482	0.1495	0.1766	0.1536	0.1637	0.1623	0.2091	0.1029	0.1428	0.1925	0.1122	0.3631	0.1753	0.1683	0.1483	0.2009	0.1686	0.1577	0.1831	0.1043	0.1028	0.2088	0.1088	0.2906	0.1193	0.1453	0.1460	0.1607	0.2035	0.1166	0.1468	0.1163	0.1014	0.1724	0.1062	0.3465	0.2366	0.1550	0.1443	0.1735	0.1782	0.1825	0.1658	0.1867	0.1980	0.1871	0.2528	0.2753	0.1931	0.1583	0.1616	0.1723	0.1783	0.1844	0.2164	0.2188	0.2256	0.2392	0.2636	0.3477
27=23:20:24	23801	300	0.2275	0.2182	0.2184	0.2221	0.2576	0.2503	0.2243	0.1183	0.1220	0.2802	0.1489	0.3483	0.1613	0.1752	0.1891	0.2142	0.2063	0.2569	0.2314	0.1186	0.1222	0.2322	0.1283	0.3883	0.2139	0.1963	0.1862	0.1688	0.2026	0.1492	0.2225	0.1111	0.1201	0.2474	0.1227	0.3001	0.1581	0.1598	0.1862	0.1701	0.1784	0.1734	0.2209	0.1072	0.1498	0.2043	0.1134	0.3722	0.1548	0.1753	0.1598	0.2112	0.1808	0.1688	0.1942	0.1121	0.1089	0.2175	0.1100	0.3118	0.1281	0.1578	0.1568	0.1712	0.2119	0.1259	0.1603	0.1219	0.1059	0.1801	0.1104	0.3642	0.2492	0.1604	0.1522	0.1811	0.1903	0.1972	0.1815	0.1953	0.2071	0.2005	0.2673	0.2996	0.1995	0.1620	0.1675	0.1771	0.1857	0.1964	0.2237	0.2318	0.2429	0.2580	0.2743	0.3701
28=23:35:04	24680	298	0.2512	0.2320	0.2368	0.2353	0.2780	0.2667	0.2424	0.1243	0.1229	0.3100	0.1538	0.3748	0.1700	0.1901	0.2028	0.2277	0.2291	0.2873	0.2429	0.1229	0.1301	0.2662	0.1381	0.4242	0.1972	0.2133	0.2022	0.1809	0.2181	0.1546	0.2401	0.1129	0.1222	0.2620	0.1271	0.3330	0.1751	0.1697	0.2035	0.1781	0.1909	0.1836	0.2403	0.1160	0.1550	0.2221	0.1263	0.3942	0.1832	0.1896	0.1730	0.2249	0.1936	0.1837	0.2083	0.1112	0.1078	0.2389	0.1124	0.3351	0.1382	0.1654	0.1678	0.1810	0.2357	0.1307	0.1681	0.1232	0.1086	0.2027	0.1146	0.3861	0.2807	0.1757	0.1637	0.1983	0.2101	0.2111	0.1948	0.2151	0.2253	0.2161	0.2921	0.3235	0.2217	0.1750	0.1863	0.1922	0.2046	0.2098	0.2465	0.2475	0.2563	0.2734	0.3000	0.3973
29=23:49:43	25560	300	0.2474	0.2521	0.2582	0.2612	0.3073	0.2998	0.2677	0.1244	0.1285	0.3361	0.1673	0.4176	0.1787	0.2038	0.2229	0.2468	0.2494	0.3097	0.2667	0.1304	0.1348	0.2799	0.1417	0.4834	0.2154	0.2285	0.2151	0.2002	0.2363	0.1729	0.2599	0.1180	0.1278	0.2961	0.1363	0.3618	0.1876	0.1897	0.2215	0.1909	0.2108	0.2039	0.2643	0.1182	0.1636	0.2420	0.1275	0.4282	0.1696	0.2081	0.1906	0.2522	0.2074	0.2016	0.2292	0.1191	0.1118	0.2557	0.1150	0.3750	0.1471	0.1820	0.1831	0.2024	0.2546	0.1413	0.1880	0.1353	0.1096	0.2150	0.1142	0.4159	0.2763	0.1902	0.1778	0.2137	0.2204	0.2338	0.2131	0.2317	0.2439	0.2353	0.3153	0.3579	0.2355	0.1918	0.2019	0.2079	0.2203	0.2315	0.2713	0.2697	0.2916	0.3116	0.3329	0.4229
30=00:04:23	26439	301	0.2686	0.2693	0.2674	0.2797	0.3245	0.3173	0.2797	0.1315	0.1321	0.3531	0.1710	0.4299	0.1940	0.2145	0.2384	0.2585	0.2593	0.3171	0.2834	0.1316	0.1328	0.2899	0.1500	0.4844	0.2599	0.2465	0.2300	0.2105	0.2428	0.1842	0.2739	0.1172	0.1272	0.3146	0.1425	0.3832	0.1984	0.1985	0.2306	0.1966	0.2214	0.2102	0.2721	0.1158	0.1646	0.2535	0.1291	0.4657	0.1839	0.2171	0.1951	0.2681	0.2206	0.2119	0.2372	0.1199	0.1150	0.2691	0.1208	0.3883	0.1477	0.1878	0.1866	0.2111	0.2659	0.1466	0.1980	0.1327	0.1093	0.2204	0.1221	0.4270	0.3168	0.2029	0.1855	0.2305	0.2302	0.2469	0.2234	0.2449	0.2568	0.2464	0.3343	0.3714	0.2390	0.2031	0.2039	0.2181	0.2307	0.2429	0.2797	0.2837	0.3101	0.3209	0.3412	0.4377
31=00:19:02	27319	301	0.2943	0.2906	0.2921	0.3053	0.3450	0.3492	0.3004	0.1376	0.1351	0.3888	0.1791	0.4669	0.2063	0.2407	0.2572	0.2868	0.2881	0.3505	0.3116	0.1355	0.1411	0.3198	0.1538	0.5388	0.2603	0.2676	0.2548	0.2328	0.2695	0.1991	0.2969	0.1217	0.1323	0.3469	0.1436	0.4292	0.2100	0.2231	0.2557	0.2248	0.2495	0.2352	0.3106	0.1208	0.1788	0.2820	0.1399	0.5163	0.1999	0.2384	0.2161	0.2925	0.2466	0.2318	0.2624	0.1257	0.1179	0.2991	0.1249	0.4332	0.1651	0.2096	0.2105	0.2373	0.2977	0.1628	0.2195	0.1416	0.1151	0.2437	0.1249	0.4776	0.3342	0.2173	0.2048	0.2463	0.2559	0.2680	0.2441	0.2689	0.2849	0.2726	0.3685	0.4179	0.2692	0.2213	0.2288	0.2469	0.2582	0.2740	0.3195	0.3154	0.3416	0.3560	0.3882	0.4914
32=00:33:42	28199	301	0.3242	0.3167	0.3263	0.3235	0.3858	0.3674	0.3349	0.1442	0.1381	0.4137	0.1939	0.5235	0.2208	0.2594	0.2712	0.3173	0.3038	0.3941	0.3258	0.1435	0.1829	0.3543	0.1632	0.5559	0.2701	0.2869	0.2764	0.2469	0.3027	0.2149	0.3343	0.1325	0.1390	0.3599	0.1570	0.4497	0.2335	0.2342	0.2799	0.2423	0.2603	0.2567	0.3290	0.1330	0.1837	0.2915	0.1502	0.5322	0.2201	0.2553	0.2353	0.3109	0.2665	0.2468	0.2821	0.1324	0.1240	0.3202	0.1337	0.4646	0.1768	0.2212	0.2230	0.2509	0.3241	0.1767	0.2321	0.1536	0.1186	0.2667	0.1334	0.4973	0.3469	0.2357	0.2212	0.2674	0.2828	0.2891	0.2675	0.2911	0.3098	0.2918	0.3955	0.4429	0.3018	0.2364	0.2548	0.2666	0.2793	0.2927	0.3413	0.3483	0.3621	0.3867	0.4106	0.5121
33=00:48:22	29078	301	0.3418	0.3466	0.3554	0.3502	0.4194	0.4125	0.3712	0.1514	0.1477	0.4702	0.2073	0.5654	0.2355	0.2772	0.3002	0.3288	0.3400	0.4254	0.3502	0.1504	0.1536	0.3898	0.1720	0.6133	0.2894	0.3152	0.3000	0.2740	0.3294	0.2396	0.3554	0.1416	0.1446	0.3954	0.1679	0.4969	0.2566	0.2531	0.3056	0.2608	0.2850	0.2713	0.3651	0.1369	0.1896	0.3185	0.1552	0.5820	0.2353	0.2833	0.2537	0.3416	0.2788	0.2715	0.3066	0.1408	0.1279	0.3498	0.1404	0.5117	0.1866	0.2380	0.2373	0.2680	0.3527	0.1903	0.2491	0.1557	0.1247	0.2872	0.1361	0.5318	0.3638	0.2546	0.2357	0.2927	0.3031	0.3176	0.2878	0.3218	0.3328	0.3108	0.4217	0.4901	0.3204	0.2560	0.2739	0.2896	0.2966	0.3185	0.3766	0.3733	0.3886	0.4046	0.4447	0.5517
34=01:03:01	29958	301	0.3572	0.3660	0.3870	0.3779	0.4472	0.4220	0.4010	0.1543	0.1481	0.4773	0.2233	0.5865	0.2484	0.2958	0.3194	0.3609	0.3641	0.4412	0.3693	0.1580	0.1523	0.4057	0.1726	0.6114	0.3000	0.3379	0.3199	0.2893	0.3462	0.2550	0.3769	0.1413	0.1501	0.4298	0.1719	0.5149	0.2690	0.2699	0.3347	0.2673	0.3040	0.2936	0.3788	0.1381	0.1975	0.3452	0.1621	0.5696	0.2375	0.2972	0.2726	0.3703	0.3020	0.2880	0.3202	0.1421	0.1287	0.3665	0.1470	0.5339	0.1989	0.2515	0.2590	0.2820	0.3743	0.1942	0.2656	0.1631	0.1226	0.2922	0.1408	0.5623	0.4094	0.2799	0.2511	0.3133	0.3239	0.3489	0.3054	0.3403	0.3559	0.3408	0.4371	0.5088	0.3380	0.2719	0.2858	0.2952	0.3204	0.3353	0.3960	0.3850	0.4091	0.4353	0.4731	0.5595
35=01:17:41	30837	301	0.3969	0.4023	0.4229	0.4052	0.4956	0.4687	0.4378	0.1619	0.1574	0.5274	0.2340	0.6509	0.2751	0.3362	0.3514	0.4081	0.3988	0.5119	0.4134	0.1667	0.1647	0.4603	0.1908	0.7025	0.3323	0.3624	0.3551	0.3171	0.3911	0.2726	0.4303	0.1491	0.1576	0.4553	0.1838	0.5763	0.2980	0.3040	0.3667	0.3122	0.3380	0.3319	0.4283	0.1490	0.2107	0.3763	0.1676	0.6687	0.2601	0.3320	0.3029	0.3963	0.3404	0.3227	0.3563	0.1481	0.1350	0.4094	0.1505	0.5955	0.2165	0.2804	0.2975	0.3183	0.4210	0.2240	0.2990	0.1735	0.1279	0.3412	0.1505	0.6267	0.4329	0.3022	0.2841	0.3474	0.3621	0.3738	0.3377	0.3792	0.3901	0.3694	0.4934	0.5697	0.3855	0.2962	0.3313	0.3374	0.3581	0.3754	0.4403	0.4472	0.4539	0.4818	0.5113	0.6398
36=01:32:20	31717	300	0.4231	0.4306	0.4423	0.4458	0.5190	0.5081	0.4624	0.1660	0.1615	0.5544	0.2465	0.6883	0.2922	0.3615	0.3677	0.4413	0.4223	0.5262	0.4514	0.1714	0.1696	0.4665	0.2049	0.7256	0.3699	0.3963	0.3832	0.3412	0.4155	0.2975	0.4580	0.1515	0.1581	0.4917	0.1905	0.6123	0.3105	0.3321	0.3757	0.3344	0.3560	0.3604	0.4502	0.1529	0.2281	0.4123	0.1749	0.6875	0.2791	0.3460	0.3248	0.4273	0.3715	0.3348	0.3759	0.1504	0.1406	0.4211	0.1568	0.6107	0.2409	0.2931	0.3149	0.3499	0.4351	0.2380	0.3182	0.1809	0.1322	0.3545	0.1581	0.6648	0.4649	0.3235	0.3048	0.3624	0.3880	0.3983	0.3674	0.3946	0.4179	0.3936	0.5245	0.5937	0.3977	0.3151	0.3427	0.3604	0.3790	0.4072	0.4561	0.4638	0.4824	0.5154	0.5308	0.6741
37=01:47:00	32597	301	0.4568	0.4866	0.5006	0.5045	0.5744	0.5687	0.5227	0.1820	0.1712	0.6167	0.2704	0.7528	0.3404	0.4049	0.4399	0.4832	0.4912	0.5780	0.4934	0.1846	0.1825	0.5346	0.2147	0.7899	0.3947	0.4476	0.4215	0.3901	0.4614	0.3394	0.4919	0.1661	0.1707	0.5460	0.2059	0.6581	0.3618	0.3770	0.4432	0.3763	0.4196	0.3977	0.5162	0.1642	0.2412	0.4455	0.1874	0.7381	0.3045	0.3960	0.3629	0.4867	0.4057	0.3873	0.4189	0.1653	0.1475	0.4738	0.1696	0.6691	0.2730	0.3482	0.3486	0.3925	0.5001	0.2661	0.3598	0.1947	0.1427	0.3900	0.1667	0.7066	0.5112	0.3643	0.3363	0.4166	0.4356	0.4593	0.4013	0.4472	0.4595	0.4387	0.5593	0.6442	0.4543	0.3761	0.3919	0.4165	0.4286	0.4571	0.5267	0.5214	0.5369	0.5647	0.5993	0.7267
38=02:01:40	33476	301	0.4947	0.5242	0.5327	0.5402	0.6064	0.6043	0.5534	0.1900	0.1828	0.6534	0.2868	0.7838	0.3552	0.4429	0.4570	0.5187	0.5172	0.6184	0.5340	0.1923	0.1870	0.5592	0.2208	0.8161	0.4252	0.4814	0.4607	0.4192	0.4965	0.3707	0.5427	0.1682	0.1803	0.5773	0.2157	0.6969	0.3786	0.4098	0.4653	0.4039	0.4398	0.4241	0.5492	0.1719	0.2601	0.4802	0.1965	0.7637	0.3264	0.4284	0.3951	0.5206	0.4417	0.4132	0.4495	0.1709	0.1545	0.5070	0.1778	0.7088	0.2879	0.3718	0.3764	0.4262	0.5277	0.2840	0.3817	0.1974	0.1473	0.4241	0.1736	0.7351	0.5335	0.3971	0.3640	0.4432	0.4662	0.4833	0.4318	0.4768	0.4953	0.4675	0.6035	0.6783	0.4851	0.3956	0.4172	0.4481	0.4585	0.4934	0.5502	0.5494	0.5700	0.5977	0.6291	0.7560
39=02:16:19	34356	301	0.5243	0.5391	0.5682	0.5543	0.6551	0.6290	0.5919	0.1943	0.1937	0.6818	0.3019	0.8439	0.3675	0.4633	0.4758	0.5551	0.5257	0.6703	0.5581	0.1960	0.1966	0.6000	0.2403	0.8741	0.4537	0.4981	0.4943	0.4361	0.5374	0.3858	0.5874	0.1769	0.1860	0.6040	0.2364	0.7492	0.3994	0.4184	0.4962	0.4346	0.4718	0.4554	0.5687	0.1802	0.2729	0.5138	0.2071	0.8148	0.3481	0.4530	0.4186	0.5378	0.4716	0.4382	0.4786	0.1778	0.1619	0.5374	0.1807	0.7552	0.3063	0.3874	0.4088	0.4423	0.5608	0.3087	0.4161	0.2096	0.1501	0.4659	0.1809	0.8084	0.5723	0.4147	0.3906	0.4727	0.4955	0.5136	0.4751	0.5109	0.5310	0.5051	0.6417	0.7376	0.5165	0.4137	0.4619	0.4744	0.5053	0.5296	0.5940	0.6053	0.6156	0.6454	0.6499	0.8272
40=02:30:59	35235	301	0.5559	0.5821	0.6023	0.6137	0.6767	0.6717	0.6371	0.2038	0.1968	0.7230	0.3305	0.8695	0.4079	0.4836	0.5178	0.5848	0.5869	0.6776	0.5893	0.2119	0.2096	0.6260	0.2453	0.9246	0.4870	0.5504	0.5230	0.4800	0.5711	0.4304	0.5955	0.1845	0.1961	0.6572	0.2430	0.7834	0.4358	0.4697	0.5349	0.4523	0.5078	0.4802	0.6265	0.1904	0.2805	0.5531	0.2213	0.8539	0.3697	0.4866	0.4558	0.6001	0.4949	0.4799	0.5159	0.1865	0.1686	0.5683	0.1959	0.7878	0.3349	0.4182	0.4312	0.4871	0.5935	0.3221	0.4457	0.2181	0.1573	0.4680	0.1890	0.8510	0.5978	0.4545	0.4183	0.5089	0.5281	0.5637	0.5004	0.5394	0.5650	0.5424	0.6491	0.7696	0.5308	0.4637	0.4789	0.4990	0.5308	0.5706	0.6266	0.6065	0.6387	0.6833	0.7025	0.8582
41=02:45:38	36115	300	0.5856	0.6244	0.6086	0.6516	0.6826	0.7132	0.6450	0.2091	0.2020	0.7481	0.3359	0.8843	0.4353	0.5344	0.5359	0.6159	0.6081	0.6971	0.6371	0.2141	0.2143	0.6344	0.2624	0.9298	0.5140	0.5747	0.5577	0.5020	0.5914	0.4518	0.6312	0.1845	0.2062	0.6824	0.2564	0.8149	0.4452	0.5022	0.5347	0.4928	0.5333	0.5154	0.6502	0.1847	0.3093	0.5815	0.2306	0.8615	0.3933	0.5126	0.4902	0.6154	0.5479	0.4992	0.5473	0.1906	0.1766	0.5911	0.2022	0.8160	0.3558	0.4471	0.4584	0.5264	0.6134	0.3554	0.4720	0.2249	0.1611	0.5059	0.1984	0.8601	0.6341	0.4795	0.4579	0.5315	0.5728	0.5824	0.5435	0.5639	0.6033	0.5671	0.7040	0.8079	0.5569	0.4812	0.5043	0.5409	0.5473	0.6050	0.6410	0.6468	0.6753	0.7073	0.7224	0.8677
42=03:00:18	36995	298	0.6315	0.6848	0.6783	0.7029	0.7458	0.7815	0.6990	0.2254	0.2199	0.8164	0.3674	0.9648	0.4964	0.5880	0.6119	0.6663	0.6865	0.7667	0.6802	0.2292	0.2393	0.7147	0.2839	0.9866	0.5619	0.6314	0.5979	0.5683	0.6434	0.5037	0.6733	0.2048	0.2199	0.7272	0.2793	0.8539	0.5235	0.5579	0.6157	0.5456	0.6064	0.5563	0.7277	0.2028	0.3238	0.6177	0.2517	0.9289	0.4404	0.5731	0.5348	0.6756	0.5791	0.5644	0.6001	0.2067	0.1849	0.6609	0.2195	0.8735	0.3931	0.5109	0.5047	0.5777	0.6882	0.3954	0.5289	0.2399	0.1734	0.5559	0.2098	0.9240	0.6817	0.5325	0.4946	0.5926	0.6138	0.6396	0.5826	0.6277	0.6474	0.6146	0.7422	0.8599	0.6253	0.5451	0.5595	0.6032	0.6023	0.6571	0.7181	0.7065	0.7265	0.7405	0.7807	0.9438
43=03:14:58	37874	301	0.6580	0.7159	0.6957	0.7179	0.7461	0.8019	0.7092	0.2279	0.2283	0.8448	0.3785	0.9826	0.4910	0.6073	0.5915	0.6778	0.6902	0.7847	0.6849	0.2269	0.2390	0.7232	0.2897	0.9795	0.5830	0.6411	0.6220	0.5791	0.6760	0.5101	0.6993	0.2055	0.2293	0.7247	0.2852	0.8562	0.5272	0.5630	0.6202	0.5681	0.5850	0.5513	0.7444	0.2057	0.3298	0.6191	0.2543	0.9471	0.4525	0.5801	0.5654	0.6826	0.5959	0.5712	0.6281	0.2020	0.1881	0.6784	0.2280	0.8870	0.3899	0.5140	0.5099	0.5868	0.6938	0.4046	0.5205	0.2387	0.1786	0.5780	0.2159	0.9295	0.6886	0.5407	0.5163	0.6035	0.6499	0.6474	0.6131	0.6491	0.6776	0.6197	0.7638	0.8727	0.6377	0.5469	0.5809	0.6147	0.6046	0.6742	0.7337	0.7303	0.7223	0.7461	0.8038	0.9634
44=03:29:37	38754	301	0.6856	0.7465	0.7660	0.7578	0.8217	0.8279	0.7637	0.2435	0.2531	0.8765	0.4237	1.0325	0.5394	0.6418	0.6423	0.7454	0.7204	0.8419	0.7182	0.2496	0.2638	0.7699	0.3192	1.0255	0.6266	0.6826	0.6745	0.6113	0.7388	0.5518	0.7581	0.2232	0.2503	0.7760	0.3160	0.9012	0.5729	0.5989	0.6843	0.6116	0.6418	0.6105	0.7917	0.2212	0.3573	0.6787	0.2790	0.9910	0.4913	0.6172	0.6074	0.7326	0.6350	0.6254	0.6749	0.2194	0.2041	0.7223	0.2475	0.9315	0.4367	0.5487	0.5688	0.6232	0.7463	0.4443	0.5742	0.2590	0.1904	0.6161	0.2275	0.9893	0.7306	0.5869	0.5565	0.6530	0.6881	0.6952	0.6489	0.6913	0.7163	0.6712	0.8048	0.9215	0.6852	0.5825	0.6351	0.6416	0.6568	0.7064	0.7725	0.7641	0.7683	0.7837	0.8401	1.0057
45=03:44:17	39633	301	0.7092	0.7777	0.8006	0.8088	0.8532	0.8578	0.7836	0.2562	0.2670	0.8919	0.4519	1.0595	0.5796	0.6706	0.6944	0.8086	0.7406	0.8768	0.7710	0.2703	0.2790	0.7691	0.3302	1.0529	0.6527	0.7314	0.7119	0.6406	0.7776	0.6020	0.8035	0.2298	0.2613	0.8215	0.3317	0.9243	0.6129	0.6564	0.7301	0.6511	0.6956	0.6520	0.8294	0.2298	0.3889	0.7274	0.2942	1.0159	0.5248	0.6497	0.6464	0.7878	0.6773	0.6519	0.7020	0.2332	0.2164	0.7447	0.2612	0.9363	0.4966	0.5868	0.6228	0.6788	0.7898	0.4823	0.6264	0.2769	0.1961	0.6543	0.2461	1.0307	0.7565	0.6389	0.6023	0.6789	0.7188	0.7407	0.6987	0.7138	0.7509	0.7259	0.8300	0.9552	0.7233	0.6333	0.6690	0.6752	0.7052	0.7562	0.8176	0.7941	0.8171	0.8226	0.8670	1.0342
46=03:58:56	40513	300	0.7258	0.8404	0.8387	0.8570	0.8865	0.9147	0.7962	0.2722	0.2844	0.9496	0.4800	1.1371	0.6242	0.7303	0.7492	0.8406	0.7848	0.9193	0.8114	0.2771	0.3009	0.8019	0.3585	1.0920	0.6982	0.7732	0.7411	0.6940	0.8202	0.6389	0.8508	0.2519	0.2833	0.8611	0.3631	0.9587	0.6595	0.7109	0.7576	0.7075	0.7508	0.6737	0.8863	0.2472	0.4193	0.7370	0.3117	1.0646	0.5648	0.6954	0.6884	0.8273	0.7201	0.7098	0.7437	0.2470	0.2374	0.7975	0.2782	0.9907	0.5334	0.6461	0.6670	0.7370	0.8279	0.5357	0.6843	0.2960	0.2134	0.7139	0.2629	1.1085	0.7816	0.6774	0.6605	0.7286	0.7660	0.7729	0.7402	0.7486	0.7935	0.7633	0.8813	0.9951	0.7682	0.6685	0.7240	0.7314	0.7328	0.7910	0.8606	0.8553	0.8730	0.8447	0.9051	1.1118
47=04:13:36	41392	298	0.7593	0.8889	0.8540	0.9012	0.9117	0.9666	0.7909	0.2874	0.2989	0.9889	0.4931	1.1442	0.6924	0.7427	0.8069	0.8594	0.8164	0.9334	0.8666	0.2943	0.3137	0.8195	0.3888	1.0911	0.7271	0.8187	0.7539	0.7297	0.8328	0.6931	0.8697	0.2613	0.2945	0.9072	0.3818	0.9760	0.7102	0.7480	0.7970	0.7415	0.8093	0.6768	0.9288	0.2587	0.4540	0.7648	0.3310	1.0940	0.6018	0.7236	0.7038	0.8692	0.7271	0.7392	0.7510	0.2618	0.2466	0.8492	0.2921	0.9914	0.5681	0.6940	0.6958	0.7746	0.8629	0.5699	0.7276	0.3040	0.2251	0.7276	0.2797	1.1101	0.8004	0.7207	0.6907	0.7486	0.7938	0.7973	0.7607	0.7852	0.8155	0.7997	0.9110	1.0085	0.7945	0.7134	0.7243	0.7632	0.7523	0.8064	0.9010	0.8870	0.9166	0.8452	0.9335	1.1126
48=04:28:16	42272	298	0.7624	0.9227	0.8904	0.9239	0.9283	0.9833	0.8037	0.3038	0.3194	0.9952	0.5198	1.1925	0.6996	0.7749	0.8110	0.9050	0.8261	0.9657	0.8912	0.3076	0.3403	0.8317	0.4084	1.1201	0.7339	0.8357	0.7732	0.7348	0.8816	0.7188	0.9045	0.2713	0.3181	0.9225	0.4027	0.9924	0.7393	0.7787	0.8229	0.7856	0.8180	0.7024	0.9672	0.2754	0.4809	0.7744	0.3541	1.1293	0.6298	0.7329	0.7386	0.8975	0.7524	0.7529	0.7831	0.2761	0.2609	0.8802	0.3135	1.0262	0.5975	0.7081	0.7311	0.8170	0.8945	0.6096	0.7354	0.3219	0.2418	0.7677	0.2963	1.1776	0.8155	0.7517	0.7333	0.7565	0.8318	0.8049	0.7881	0.7966	0.8597	0.8357	0.9468	1.0424	0.8267	0.7224	0.7520	0.7851	0.7626	0.8332	0.9328	0.9152	0.9304	0.8675	0.9680	1.2202
49=04:42:55	43152	301	0.7824	0.9469	0.9322	0.9546	0.9500	0.9960	0.8357	0.3227	0.3480	1.0059	0.5603	1.2243	0.7245	0.7838	0.8588	0.9244	0.8425	0.9776	0.9082	0.3281	0.3577	0.8532	0.4344	1.1262	0.7644	0.8766	0.7933	0.7595	0.9200	0.7548	0.9402	0.2951	0.3418	0.9562	0.4363	1.0073	0.7823	0.7963	0.8706	0.8214	0.8677	0.7085	1.0036	0.2917	0.5024	0.7969	0.3770	1.1578	0.6713	0.7601	0.7530	0.9388	0.7603	0.7886	0.8029	0.2905	0.2779	0.9167	0.3300	1.0380	0.6370	0.7283	0.7788	0.8464	0.9293	0.6460	0.7734	0.3397	0.2571	0.7966	0.3131	1.4028	0.8293	0.7947	0.7664	0.7925	0.8632	0.8367	0.8024	0.8222	0.8825	0.8657	0.9662	1.2147	0.8722	0.7470	0.7790	0.7979	0.7882	0.8391	0.9692	0.9518	0.9659	0.8776	0.9887	1.4161
50=04:57:35	44031	301	0.7944	0.9676	0.9279	0.9790	0.8993	0.9661	0.8121	0.3322	0.3450	0.9696	0.5743	1.1703	0.7444	0.7661	0.8757	0.9474	0.8411	0.9141	0.9121	0.3265	0.3660	0.8180	0.4309	1.1225	0.7790	0.9091	0.7825	0.7527	0.9153	0.7885	0.9275	0.2860	0.3556	0.9831	0.4353	1.0047	0.7762	0.8186	0.8585	0.7988	0.8694	0.7195	1.0099	0.2763	0.5156	0.8087	0.3870	1.1517	0.7008	0.7427	0.7475	0.9593	0.7553	0.7625	0.7927	0.2964	0.2863	0.8975	0.3412	1.0120	0.6493	0.7330	0.7755	0.8768	0.9093	0.6301	0.7625	0.3467	0.2590	0.7599	0.3208	1.4043	0.8194	0.8187	0.7880	0.7629	0.8763	0.8330	0.7958	0.7987	0.9049	0.9023	0.9601	1.1367	0.8443	0.7592	0.7487	0.7916	0.7711	0.8454	0.9615	0.9293	0.9564	0.8941	0.9733	1.4173
51=05:12:14	44911	298	0.8085	0.9739	0.9659	0.9622	0.9275	0.9987	0.8543	0.3400	0.3836	0.9948	0.5838	1.1980	0.7297	0.8302	0.8849	0.9502	0.8498	0.9721	0.9592	0.3379	0.4055	0.8821	0.4814	1.1537	0.7836	0.9201	0.8251	0.7883	0.9854	0.7997	0.9608	0.3070	0.3783	0.9651	0.4861	1.0147	0.8356	0.8375	0.9028	0.8943	0.8999	0.7250	1.0374	0.3122	0.5657	0.8118	0.4211	1.1854	0.7322	0.7788	0.7934	0.9580	0.7858	0.7996	0.8432	0.3112	0.3133	0.9775	0.3765	1.0607	0.6884	0.7444	0.8160	0.9142	0.9486	0.7173	0.7842	0.3642	0.2808	0.8392	0.3456	1.4900	0.8450	0.8355	0.8422	0.8008	0.9276	0.8505	0.8432	0.8508	0.9533	0.9157	0.9781	1.3813	0.9085	0.7506	0.8100	0.8239	0.7800	0.8735	0.9976	0.9992	0.9481	0.8959	0.9708	1.4947
52=05:26:54	45790	301	0.8046	0.9432	0.9325	0.9320	0.9314	0.9601	0.8117	0.3502	0.4076	0.9521	0.5880	1.1574	0.7489	0.7987	0.9123	0.9317	0.8015	0.9326	0.9418	0.3440	0.3905	0.8314	0.4972	1.1310	0.7795	0.9138	0.8153	0.7771	0.9325	0.8024	0.9516	0.3173	0.3893	0.9547	0.5141	1.0069	0.8332	0.8082	0.8611	0.8878	0.9279	0.6971	0.9779	0.3095	0.5871	0.7974	0.4100	1.1419	0.7613	0.7708	0.7600	0.9340	0.7777	0.8026	0.8051	0.3173	0.3222	0.9738	0.3694	1.0398	0.7096	0.7503	0.8462	0.8913	0.9013	0.7335	0.7922	0.3567	0.2758	0.8297	0.3563	1.5131	0.8378	0.8501	0.8551	0.7983	0.8918	0.8299	0.8278	0.8370	0.9118	0.9301	0.9686	1.3884	0.8974	0.7498	0.7823	0.8189	0.7914	0.8262	0.9517	0.9840	0.9562	0.8744	0.9195	1.5150
53=05:41:34	46670	300	0.8268	0.9676	0.9645	0.9553	0.9476	0.9832	0.8626	0.3862	0.4463	0.9850	0.6588	1.2008	0.7868	0.8409	0.9306	0.9641	0.8653	0.9734	0.9625	0.3932	0.4553	0.8976	0.5465	1.1686	0.8068	0.9465	0.8514	0.8071	0.9701	0.8659	0.9640	0.3524	0.4362	0.9681	0.5561	1.0425	0.9007	0.8748	0.8975	0.9484	0.9654	0.7551	1.0284	0.3574	0.6409	0.8484	0.4690	1.1533	0.8037	0.7989	0.8019	0.9657	0.8100	0.8391	0.8532	0.3523	0.3595	1.0165	0.4171	1.0749	0.7807	0.7841	0.9076	0.9704	0.9422	0.7957	0.8333	0.4078	0.3141	0.8761	0.4039	1.5194	0.8593	0.9092	0.9197	0.8310	0.9239	0.8749	0.8648	0.8759	0.9535	0.9725	0.9751	1.4021	0.9217	0.7871	0.8283	0.8537	0.8215	0.8814	0.9890	0.9955	0.9644	0.9130	0.9584	1.4961
54=05:56:13	47550	300	0.8163	0.9617	0.9656	0.9499	0.9336	0.9748	0.8835	0.4069	0.4614	0.9847	0.6930	1.2146	0.7969	0.8570	0.9069	0.9728	0.8868	0.9614	0.9384	0.4170	0.4861	0.8958	0.5632	1.2510	0.8235	0.9417	0.8549	0.8077	0.9846	0.9022	0.9591	0.3637	0.4679	0.9655	0.5722	1.0617	0.9278	0.9057	0.9063	0.9683	0.9488	0.7767	1.0434	0.3661	0.6494	0.8605	0.5018	1.1471	0.8385	0.8038	0.8314	0.9787	0.8173	0.8431	0.8760	0.3737	0.3756	1.0077	0.4529	1.0866	0.8212	0.7932	0.9470	0.9962	0.9467	0.8284	0.8362	0.4347	0.3431	0.8821	0.4168	1.5432	0.8782	0.9231	0.9471	0.8381	0.9240	0.8896	0.8729	0.8794	0.9663	0.9765	0.9666	1.4990	0.9260	0.8032	0.8484	0.8545	0.8332	0.9034	0.9879	0.9798	0.9478	0.9295	0.9776	1.5263
55=06:10:53	48429	300	0.8308	0.9650	0.9500	0.9708	0.9119	0.9873	0.8799	0.4240	0.4734	0.9938	0.7160	1.2082	0.8187	0.8696	0.9167	0.9642	0.9080	0.9546	0.9562	0.4313	0.5243	0.9008	0.5922	1.3157	0.8272	0.9467	0.8488	0.8233	0.9772	0.9309	0.9373	0.3821	0.4847	0.9663	0.5946	1.0612	0.9348	0.9336	0.8846	0.9820	0.9559	0.7767	1.0467	0.3795	0.6922	0.8670	0.5336	1.1503	0.8726	0.8178	0.8402	0.9660	0.8216	0.8472	0.8755	0.3950	0.4018	1.0029	0.4798	1.0911	0.8586	0.8075	0.9519	1.0101	0.9352	0.8703	0.8590	0.4555	0.3609	0.8895	0.4402	1.5518	0.8777	0.9168	0.9715	0.8399	0.9217	0.8980	0.8906	0.8862	0.9654	0.9793	0.9672	1.4992	0.9091	0.8303	0.8477	0.8712	0.8326	0.9227	0.9855	0.9766	0.9583	0.9353	0.9797	1.5226
56=06:25:32	49309	298	0.8279	0.9182	0.9532	0.9525	0.9320	0.9444	0.8875	0.4412	0.4958	0.9421	0.7446	1.2157	0.7973	0.8371	0.8969	0.9620	0.8543	0.9358	0.9324	0.4516	0.5278	0.8596	0.5932	1.2438	0.8221	0.9338	0.8626	0.7893	0.9718	0.9182	0.9536	0.3755	0.5069	0.9679	0.6051	1.0885	0.8981	0.9166	0.8832	0.9447	0.9380	0.7807	1.0051	0.3790	0.7097	0.8916	0.5423	1.1353	0.9033	0.7998	0.8266	0.9656	0.8292	0.8342	0.8814	0.4045	0.4221	0.9678	0.4918	1.1072	0.8872	0.7699	0.9681	0.9823	0.9124	0.8700	0.8567	0.4625	0.3501	0.8755	0.4488	1.5600	0.8701	0.9044	0.9713	0.8252	0.8968	0.9166	0.9019	0.8746	0.9414	0.9837	0.9492	1.4988	0.8879	0.8174	0.8493	0.8336	0.8455	0.9222	0.9719	0.9597	0.9536	0.9450	0.9509	1.5194
57=06:40:12	50188	300	0.8278	0.9466	0.9646	0.9546	0.9445	0.9742	0.8905	0.4603	0.5449	0.9743	0.7625	1.1960	0.8279	0.8759	0.9173	0.9599	0.8830	0.9635	0.9323	0.4803	0.5708	0.9064	0.6384	1.1759	0.8475	0.9393	0.8852	0.8355	0.9787	0.9210	0.9599	0.4246	0.5448	0.9615	0.6580	1.0592	0.9294	0.9396	0.9001	0.9652	0.9568	0.7925	1.0250	0.4235	0.7487	0.8843	0.5744	1.1356	0.9350	0.8325	0.8499	0.9687	0.8387	0.8730	0.9007	0.4360	0.4532	0.9973	0.5188	1.0845	0.9252	0.8131	0.9677	0.9839	0.9384	0.9300	0.8802	0.4928	0.3898	0.9150	0.4876	1.5564	0.8899	0.9101	0.9693	0.8588	0.9127	0.9140	0.8987	0.8970	0.9413	0.9670	0.9623	1.4703	0.9190	0.8283	0.8772	0.8694	0.8512	0.9182	0.9834	0.9789	0.9590	0.9334	0.9560	1.4891
58=06:54:52	51068	301	0.8524	0.9474	0.9264	0.9311	0.9175	0.9695	0.8615	0.4633	0.5645	0.9744	0.7453	1.1685	0.8286	0.8416	0.9234	0.9078	0.8731	0.9474	0.9345	0.4641	0.5596	0.9092	0.6483	1.1288	0.8399	0.9087	0.8460	0.8352	0.9321	0.9062	0.9311	0.4367	0.5443	0.9408	0.6655	1.0212	0.9145	0.9018	0.8941	0.9351	0.9431	0.7411	1.0030	0.4344	0.7803	0.8523	0.5713	1.1319	0.9235	0.8291	0.8177	0.9497	0.8009	0.8790	0.8725	0.4340	0.4602	1.0007	0.5148	1.0753	0.9060	0.8205	0.9260	0.9445	0.9285	0.9343	0.8623	0.4699	0.4005	0.9193	0.5022	1.5484	0.8705	0.8897	0.9421	0.8587	0.8863	0.8988	0.8921	0.9166	0.9195	0.9525	0.9599	1.4750	0.8909	0.8065	0.8361	0.8662	0.8276	0.8736	0.9791	0.9681	0.9494	0.9027	0.9467	1.4719
59=07:09:33	51949	301	0.8487	0.9509	0.9714	0.9478	0.9424	0.9656	0.8996	0.5031	0.5948	0.9803	0.8191	1.1913	0.8424	0.8642	0.9194	0.9642	0.8957	0.9596	0.9329	0.5289	0.6193	0.9155	0.6698	1.1745	0.8524	0.9374	0.8880	0.8349	0.9735	0.9320	0.9573	0.4649	0.6038	0.9672	0.6921	1.0557	0.9209	0.9507	0.9186	0.9451	0.9487	0.8018	1.0275	0.4654	0.8065	0.8914	0.6276	1.1305	0.9438	0.8379	0.8594	0.9826	0.8406	0.8828	0.9041	0.4806	0.4996	1.0023	0.5761	1.0914	0.9501	0.8271	0.9689	0.9797	0.9526	0.9626	0.8885	0.5394	0.4366	0.9251	0.5408	1.5430	0.8993	0.9172	0.9614	0.8602	0.9055	0.9222	0.9013	0.9100	0.9485	0.9758	0.9573	1.4973	0.9167	0.8374	0.8778	0.8759	0.8617	0.9203	0.9887	0.9635	0.9539	0.9409	0.9628	1.4463
60=07:24:13	52830	301	0.8610	0.9495	0.9581	0.9536	0.9449	0.9742	0.8875	0.5190	0.6255	0.9824	0.8166	1.1843	0.8564	0.8403	0.9334	0.9290	0.8873	0.9476	0.9424	0.5469	0.6305	0.9143	0.6876	1.1743	0.8580	0.9430	0.8804	0.8467	0.9564	0.9326	0.9456	0.4864	0.6075	0.9681	0.7089	1.0570	0.9311	0.9335	0.9129	0.9327	0.9634	0.7706	1.0239	0.4806	0.8471	0.9019	0.6415	1.1351	0.9410	0.8526	0.8405	0.9838	0.8195	0.8984	0.8942	0.5060	0.5265	1.0110	0.5837	1.0930	0.9372	0.8321	0.9567	0.9668	0.9462	0.9696	0.9069	0.5402	0.4581	0.9306	0.5753	1.5370	0.8978	0.9248	0.9553	0.8797	0.8941	0.9390	0.9065	0.9271	0.9343	0.9804	0.9617	1.4965	0.9131	0.8499	0.8672	0.8769	0.8649	0.9108	0.9965	0.9695	0.9721	0.9341	0.9627	1.4621
61=07:38:54	53711	301	0.8336	0.9410	0.9600	0.9445	0.9325	0.9596	0.8873	0.5338	0.6333	0.9695	0.8483	1.2026	0.8317	0.8883	0.8904	0.9822	0.8854	0.9687	0.9349	0.5595	0.6847	0.8995	0.7101	1.1798	0.8529	0.9187	0.8896	0.8125	0.9841	0.9045	0.9574	0.4880	0.6518	0.9519	0.7298	1.0522	0.9031	0.9520	0.8897	0.9697	0.9321	0.8144	1.0218	0.5058	0.8572	0.8982	0.6770	1.1375	0.9332	0.8177	0.8701	0.9474	0.8483	0.8641	0.9286	0.5092	0.5643	0.9828	0.6239	1.0899	0.9335	0.8066	0.9706	0.9894	0.9258	0.9846	0.8884	0.5845	0.4797	0.9433	0.5829	1.5439	0.8834	0.8996	0.9704	0.8463	0.9152	0.9068	0.9266	0.8940	0.9514	0.9702	0.9597	1.4689	0.9130	0.8225	0.8863	0.8666	0.8459	0.9342	0.9691	0.9734	0.9468	0.9393	0.9568	1.4432
62=07:53:35	54592	301	0.8505	0.9476	0.9647	0.9671	0.9498	0.9713	0.8841	0.5708	0.6660	0.9736	0.8449	1.2373	0.8747	0.8768	0.9334	0.9739	0.8893	0.9584	0.9540	0.5990	0.6898	0.8998	0.7312	1.2547	0.8582	0.9443	0.8935	0.8333	0.9690	0.9275	0.9581	0.5241	0.6629	0.9792	0.7551	1.0845	0.9234	0.9543	0.9017	0.9639	0.9695	0.8100	1.0251	0.5252	0.8824	0.9172	0.6955	1.1494	0.9362	0.8348	0.8583	0.9751	0.8382	0.8920	0.9235	0.5545	0.5855	0.9959	0.6378	1.1096	0.9412	0.8353	0.9743	0.9919	0.9368	0.9801	0.9248	0.6053	0.5005	0.9393	0.6242	1.5701	0.8684	0.9172	0.9763	0.8650	0.9098	0.9289	0.9268	0.9084	0.9424	0.9801	0.9671	1.5242	0.9176	0.8506	0.8830	0.8777	0.8579	0.9315	0.9916	0.9847	0.9799	0.9492	0.9623	1.4974
63=08:08:16	55472	300	0.8301	0.9530	0.9276	0.9519	0.9256	0.9670	0.8437	0.5793	0.6821	0.9742	0.8180	1.2339	0.8487	0.8598	0.9032	0.9473	0.8653	0.9425	0.9506	0.5835	0.6919	0.8781	0.7483	1.2082	0.8430	0.9217	0.8723	0.8220	0.9514	0.9119	0.9583	0.5365	0.6596	0.9602	0.7645	1.0676	0.8828	0.9402	0.8569	0.9519	0.9366	0.7755	1.0093	0.5306	0.8780	0.8840	0.6920	1.1456	0.9173	0.8194	0.8470	0.9495	0.8387	0.8719	0.9083	0.5462	0.6057	0.9881	0.6438	1.0929	0.9082	0.8283	0.9544	0.9824	0.9027	0.9725	0.8994	0.5947	0.5151	0.9412	0.6423	1.5634	0.8556	0.8887	0.9691	0.8421	0.8996	0.9010	0.9250	0.8946	0.9337	0.9688	0.9732	1.4814	0.8883	0.8157	0.8435	0.8767	0.8372	0.9182	0.9641	0.9770	0.9664	0.9286	0.9474	1.4791
64=08:22:57	56353	298	0.8360	0.9391	0.9746	0.9427	0.9492	0.9583	0.8978	0.5936	0.6929	0.9723	0.8471	1.2109	0.8726	0.8561	0.9271	0.9615	0.8857	0.9642	0.9174	0.6386	0.7133	0.9062	0.7436	1.1781	0.8683	0.9368	0.8814	0.8209	0.9700	0.9157	0.9473	0.5621	0.6992	0.9636	0.7669	1.0415	0.9482	0.9364	0.9190	0.9388	0.9580	0.8047	1.0306	0.5697	0.8441	0.9037	0.7313	1.1410	0.9380	0.8301	0.8488	0.9763	0.8164	0.8786	0.9089	0.5851	0.6067	0.9977	0.6674	1.0788	0.9444	0.8245	0.9728	0.9665	0.9499	0.9582	0.9090	0.6437	0.5574	0.9479	0.6461	1.5454	0.8846	0.9142	0.9485	0.8636	0.8929	0.9251	0.8984	0.9079	0.9300	0.9780	0.9494	1.4252	0.9204	0.8465	0.8793	0.8545	0.8595	0.9085	0.9942	0.9684	0.9641	0.9382	0.9668	1.4210
65=08:37:37	57234	300	0.8493	0.9542	0.9683	0.9441	0.9443	0.9760	0.8869	0.6248	0.7180	0.9859	0.8288	1.2075	0.8544	0.8598	0.9155	0.9546	0.8799	0.9698	0.9363	0.6425	0.7263	0.9080	0.7654	1.1762	0.8575	0.9255	0.8856	0.8364	0.9783	0.9233	0.9612	0.5950	0.7080	0.9625	0.7907	1.0587	0.9132	0.9410	0.9071	0.9511	0.9518	0.7916	1.0303	0.5998	0.8598	0.8908	0.7343	1.1477	0.9326	0.8354	0.8652	0.9811	0.8341	0.8892	0.9178	0.6058	0.6357	1.0100	0.6842	1.1008	0.9334	0.8340	0.9730	0.9807	0.9484	0.9688	0.9055	0.6565	0.5869	0.9640	0.6845	1.5553	0.8813	0.9196	0.9724	0.8684	0.9111	0.9188	0.9138	0.9182	0.9425	0.9765	0.9638	1.4854	0.9227	0.8239	0.8765	0.8795	0.8557	0.9123	0.9934	0.9757	0.9625	0.9333	0.9635	1.4561
66=08:52:18	58115	301	0.8368	0.9346	0.9683	0.9520	0.9475	0.9607	0.8897	0.6410	0.7173	0.9671	0.8397	1.2001	0.8624	0.8615	0.9264	0.9731	0.8786	0.9584	0.9348	0.6820	0.7515	0.8875	0.7654	1.2003	0.8565	0.9379	0.8837	0.8204	0.9697	0.9220	0.9589	0.5952	0.7275	0.9707	0.7953	1.0555	0.9324	0.9477	0.9156	0.9484	0.9613	0.8055	1.0211	0.6090	0.8574	0.9055	0.7608	1.1403	0.9355	0.8289	0.8483	0.9767	0.8317	0.8716	0.9128	0.6378	0.6505	0.9899	0.7042	1.0861	0.9539	0.8195	0.9735	0.9861	0.9480	0.9632	0.9150	0.6878	0.5921	0.9474	0.6957	1.5424	0.8807	0.9133	0.9644	0.8569	0.9021	0.9298	0.9121	0.9014	0.9390	0.9816	0.9512	1.4788	0.9154	0.8398	0.8839	0.8594	0.8576	0.9279	0.9915	0.9703	0.9666	0.9453	0.9558	1.4395
67=09:06:59	58996	300	0.8342	0.9598	0.9591	0.9633	0.9291	0.9774	0.8770	0.6544	0.7278	0.9918	0.8274	1.2224	0.8768	0.8765	0.9268	0.9658	0.9057	0.9570	0.9479	0.6764	0.7741	0.9136	0.7961	1.1986	0.8584	0.9412	0.8807	0.8344	0.9714	0.9320	0.9471	0.6371	0.7272	0.9668	0.8103	1.0598	0.9332	0.9615	0.8989	0.9652	0.9581	0.7928	1.0415	0.6320	0.8608	0.8839	0.7755	1.1473	0.9326	0.8292	0.8659	0.9756	0.8315	0.8847	0.9178	0.6477	0.6662	1.0019	0.7209	1.0935	0.9268	0.8415	0.9588	0.9934	0.9393	0.9778	0.9046	0.6997	0.6372	0.9500	0.7158	1.5652	0.8823	0.9161	0.9715	0.8638	0.9194	0.9156	0.9105	0.9046	0.9478	0.9693	0.9648	1.4978	0.9158	0.8383	0.8664	0.8822	0.8402	0.9185	0.9881	0.9794	0.9612	0.9276	0.9662	1.4877
68=09:21:41	59877	300	0.8418	0.9421	0.9767	0.9460	0.9438	0.9667	0.8960	0.6647	0.7508	0.9831	0.8417	1.1926	0.8548	0.8287	0.9356	0.9544	0.8865	0.9677	0.9275	0.7046	0.7612	0.9041	0.7733	1.1588	0.8649	0.9382	0.8711	0.8338	0.9741	0.9343	0.9552	0.6404	0.7391	0.9703	0.8063	1.0390	0.9414	0.9425	0.9261	0.9258	0.9600	0.7909	1.0297	0.6497	0.8466	0.8925	0.7755	1.1302	0.9362	0.8378	0.8481	0.9879	0.8194	0.8745	0.8879	0.6720	0.6685	1.0007	0.7246	1.0675	0.9440	0.8202	0.9681	0.9735	0.9586	0.9441	0.9048	0.7189	0.6513	0.9440	0.7243	1.5500	0.8938	0.9261	0.9583	0.8621	0.8902	0.9273	0.8923	0.9075	0.9384	0.9839	0.9492	1.4485	0.9124	0.8362	0.8724	0.8550	0.8583	0.9084	0.9956	0.9557	0.9641	0.9255	0.9654	1.4080
69=09:36:22	60758	298	0.8330	0.9371	0.9729	0.9463	0.9468	0.9617	0.8974	0.6868	0.7617	0.9769	0.8502	1.2117	0.8531	0.8533	0.9165	0.9680	0.8858	0.9695	0.9291	0.7262	0.7831	0.9033	0.7992	1.2303	0.8509	0.9373	0.8844	0.8204	0.9850	0.9265	0.9600	0.6532	0.7620	0.9637	0.8209	1.0577	0.9344	0.9405	0.9213	0.9508	0.9519	0.7998	1.0327	0.6694	0.8475	0.9025	0.7901	1.1350	0.9356	0.8242	0.8582	0.9849	0.8227	0.8784	0.9105	0.6804	0.6893	1.0036	0.7463	1.0844	0.9421	0.8206	0.9842	0.9830	0.9560	0.9669	0.8999	0.7405	0.6677	0.9487	0.7392	1.5570	0.8858	0.9241	0.9611	0.8610	0.9078	0.9221	0.9041	0.9085	0.9439	0.9836	0.9568	1.4794	0.9316	0.8424	0.8799	0.8572	0.8627	0.9160	1.0021	0.9758	0.9578	0.9387	0.9703	1.4293
70=09:51:02	61639	298	0.8381	0.9128	0.9464	0.9348	0.9039	0.9232	0.8820	0.6761	0.7245	0.9464	0.8460	1.1551	0.8290	0.7986	0.8897	0.9465	0.8712	0.9166	0.8837	0.7097	0.7753	0.8577	0.7514	1.1167	0.8542	0.9176	0.8406	0.7850	0.9516	0.9231	0.9174	0.6317	0.7651	0.9447	0.7761	1.0035	0.9088	0.9107	0.8976	0.8904	0.9148	0.7900	1.0023	0.6253	0.8011	0.8755	0.7919	1.0960	0.9179	0.7899	0.8215	0.9712	0.7863	0.8360	0.8726	0.6786	0.6690	0.9574	0.7509	1.0285	0.9097	0.7801	0.9402	0.9605	0.9280	0.9011	0.8643	0.7451	0.6762	0.8920	0.7045	1.4813	0.8655	0.9102	0.9254	0.8196	0.8805	0.9052	0.8635	0.8733	0.9290	0.9675	0.9206	1.3692	0.8764	0.8270	0.8303	0.8072	0.8244	0.8933	0.9676	0.9151	0.9310	0.9254	0.9678	1.3869
71=10:05:43	62520	298	0.8280	0.9479	0.9656	0.9520	0.9145	0.9598	0.8796	0.6975	0.7512	0.9816	0.8452	1.1734	0.8334	0.8425	0.8938	0.9655	0.8880	0.9371	0.9107	0.7272	0.8121	0.8916	0.7982	1.1767	0.8589	0.9272	0.8557	0.8051	0.9728	0.9254	0.9426	0.6752	0.7791	0.9562	0.8107	1.0266	0.9081	0.9395	0.8899	0.9355	0.9244	0.7951	1.0291	0.6682	0.8294	0.8842	0.8289	1.1361	0.9125	0.8001	0.8486	0.9660	0.8114	0.8503	0.8995	0.6987	0.6961	0.9759	0.7766	1.0534	0.9046	0.8006	0.9433	0.9849	0.9281	0.9399	0.8770	0.7744	0.7052	0.9204	0.7441	1.5160	0.8659	0.9041	0.9517	0.8334	0.9066	0.9029	0.8818	0.8835	0.9451	0.9623	0.9443	1.4257	0.8946	0.8213	0.8506	0.8461	0.8201	0.9107	0.9746	0.9475	0.9422	0.9331	0.9739	1.4077
72=10:20:24	63400	300	0.8271	0.9601	0.9845	0.9501	0.9469	0.9746	0.8841	0.7094	0.7709	0.9896	0.8429	1.2075	0.8458	0.8682	0.8993	0.9768	0.8871	0.9789	0.9215	0.7399	0.8146	0.9112	0.8240	1.1569	0.8573	0.9297	0.8845	0.8187	0.9896	0.9069	0.9588	0.7094	0.7891	0.9536	0.8365	1.0349	0.9281	0.9392	0.9037	0.9605	0.9353	0.8000	1.0349	0.7196	0.8349	0.8755	0.8228	1.1464	0.9251	0.8243	0.8624	0.9634	0.8257	0.8718	0.9141	0.7096	0.7137	1.0013	0.7729	1.0748	0.9293	0.8129	0.9704	0.9777	0.9412	0.9711	0.8779	0.7865	0.7095	0.9494	0.7661	1.5335	0.8718	0.9021	0.9613	0.8528	0.9139	0.9003	0.8994	0.9009	0.9432	0.9586	0.9542	1.4224	0.9214	0.8095	0.8763	0.8574	0.8309	0.9027	0.9836	0.9755	0.9492	0.9165	0.9594	1.3724
73=10:35:05	64281	298	0.8311	0.9620	0.9433	0.9694	0.8970	0.9838	0.8442	0.7318	0.7468	0.9931	0.8282	1.2028	0.8601	0.8615	0.9118	0.9568	0.8999	0.9392	0.9417	0.7384	0.8201	0.8899	0.8131	1.1683	0.8397	0.9386	0.8511	0.8220	0.9605	0.9222	0.9341	0.7171	0.7633	0.9626	0.8246	1.0420	0.9121	0.9614	0.8714	0.9614	0.9482	0.7844	1.0394	0.7103	0.8533	0.8704	0.8307	1.1438	0.9260	0.8155	0.8561	0.9590	0.8267	0.8650	0.8948	0.7255	0.7194	0.9877	0.7807	1.0741	0.9129	0.8334	0.9478	1.0038	0.9202	0.9704	0.8958	0.8007	0.7240	0.9316	0.7888	1.5559	0.8755	0.9006	0.9718	0.8423	0.9155	0.8973	0.9017	0.8859	0.9447	0.9637	0.9629	1.4435	0.8962	0.8325	0.8508	0.8762	0.8173	0.9163	0.9747	0.9691	0.9604	0.9191	0.9611	1.4046
74=10:49:46	65162	300	0.8313	0.9369	0.9620	0.9495	0.9345	0.9532	0.8787	0.7497	0.7795	0.9627	0.8463	1.1807	0.8298	0.8378	0.8857	0.9709	0.8579	0.9460	0.9235	0.7760	0.8120	0.8664	0.7973	1.2603	0.8413	0.9142	0.8776	0.7920	0.9781	0.9192	0.9627	0.6959	0.7808	0.9629	0.8255	1.0333	0.8923	0.9324	0.8829	0.9362	0.9200	0.8006	0.9982	0.7103	0.8420	0.8981	0.8300	1.1340	0.9192	0.7944	0.8452	0.9629	0.8281	0.8352	0.8907	0.7298	0.7347	0.9674	0.7893	1.0575	0.9151	0.7858	0.9590	0.9787	0.9160	0.9397	0.8689	0.8222	0.7135	0.9159	0.7843	1.5524	0.8582	0.8985	0.9621	0.8206	0.8928	0.8991	0.9027	0.8737	0.9375	0.9749	0.9537	1.4208	0.8835	0.8030	0.8468	0.8296	0.8254	0.9137	0.9673	0.9416	0.9492	0.9367	0.9643	1.4556
75=11:04:26	66043	298	0.8467	0.9618	0.9433	0.9690	0.9128	0.9800	0.8534	0.7516	0.7500	0.9853	0.8267	1.1810	0.8808	0.8121	0.9321	0.9215	0.8896	0.9145	0.9387	0.7695	0.8098	0.8916	0.7905	1.1618	0.8508	0.9458	0.8338	0.8314	0.9287	0.9352	0.9155	0.7302	0.7485	0.9777	0.8049	1.0363	0.9334	0.9423	0.8968	0.9193	0.9597	0.7569	1.0334	0.7073	0.8597	0.8860	0.8299	1.1401	0.9173	0.8248	0.8157	0.9777	0.7847	0.8731	0.8655	0.7649	0.7235	0.9893	0.7707	1.0620	0.9180	0.8335	0.9394	0.9841	0.9416	0.9405	0.9094	0.8148	0.7471	0.9101	0.8094	1.5431	0.8714	0.9128	0.9482	0.8490	0.8839	0.9176	0.8733	0.8976	0.9238	0.9712	0.9507	1.4358	0.8926	0.8554	0.8373	0.8668	0.8386	0.9040	0.9984	0.9545	0.9758	0.9228	0.9688	1.4343
76=11:19:07	66924	300	0.8441	0.9513	0.9608	0.9530	0.9445	0.9707	0.8712	0.7676	0.7895	0.9750	0.8238	1.1919	0.8566	0.8384	0.9293	0.9479	0.8735	0.9588	0.9508	0.7850	0.8015	0.8948	0.8120	1.1698	0.8446	0.9243	0.8711	0.8258	0.9568	0.9164	0.9632	0.7509	0.7541	0.9609	0.8302	1.0265	0.9268	0.9358	0.8942	0.9382	0.9541	0.7761	1.0117	0.7609	0.8653	0.8817	0.8168	1.1477	0.9260	0.8332	0.8345	0.9696	0.8216	0.8719	0.8753	0.7679	0.7571	0.9933	0.7730	1.0664	0.9269	0.8203	0.9585	0.9761	0.9354	0.9531	0.8983	0.8136	0.7387	0.9391	0.8233	1.4982	0.8559	0.9021	0.9646	0.8510	0.8794	0.9054	0.9061	0.9010	0.9235	0.9725	0.9634	1.4347	0.8887	0.8187	0.8465	0.8563	0.8420	0.8983	0.9777	0.9590	0.9666	0.9174	0.9416	1.3603
77=11:33:48	67805	298	0.8509	0.9532	0.9221	0.9518	0.9132	0.9636	0.8319	0.7634	0.7497	0.9694	0.8073	1.1671	0.8652	0.8040	0.9254	0.9124	0.8677	0.9199	0.9348	0.7490	0.7567	0.8636	0.7880	1.1309	0.8349	0.9245	0.8371	0.8199	0.9194	0.9195	0.9305	0.7466	0.7162	0.9552	0.7996	1.0227	0.9047	0.9228	0.8754	0.9142	0.9421	0.7426	1.0031	0.7255	0.8584	0.8567	0.7845	1.1267	0.9158	0.8185	0.8102	0.9650	0.7938	0.8623	0.8403	0.7596	0.7304	0.9814	0.7444	1.0487	0.9031	0.8181	0.9335	0.9667	0.9180	0.9335	0.8871	0.7830	0.7389	0.9104	0.8227	1.4781	0.8498	0.9074	0.9586	0.8454	0.8708	0.8973	0.8805	0.8939	0.9141	0.9621	0.9553	1.3549	0.8742	0.8261	0.8144	0.8572	0.8249	0.8792	0.9728	0.9464	0.9738	0.9055	0.9450	1.3747
78=11:48:30	68687	300	0.8381	0.9603	0.9471	0.9431	0.9273	0.9776	0.8464	0.7557	0.7635	0.9930	0.8128	1.2201	0.8316	0.8427	0.9001	0.9318	0.8712	0.9479	0.9293	0.7505	0.7776	0.8911	0.7981	1.1754	0.8370	0.9158	0.8573	0.8249	0.9609	0.9059	0.9454	0.7742	0.7424	0.9445	0.8131	1.0352	0.9108	0.9224	0.8852	0.9480	0.9313	0.7504	1.0165	0.7658	0.8492	0.8567	0.7994	1.1395	0.9110	0.8209	0.8504	0.9624	0.8101	0.8788	0.8841	0.7552	0.7464	1.0044	0.7557	1.0858	0.9016	0.8211	0.9527	0.9729	0.9324	0.9628	0.8760	0.7962	0.7638	0.9405	0.8131	1.4894	0.8639	0.9051	0.9664	0.8590	0.9043	0.8962	0.9011	0.9118	0.9277	0.9599	0.9673	1.3871	0.9140	0.8165	0.8496	0.8676	0.8301	0.8859	0.9859	0.9716	0.9648	0.9048	0.9545	1.3724
79=12:03:11	69567	298	0.8264	0.9468	0.9675	0.9573	0.9204	0.9635	0.8759	0.7600	0.7442	0.9837	0.8467	1.1876	0.8436	0.8236	0.9072	0.9487	0.8854	0.9411	0.9108	0.7867	0.8160	0.8963	0.7818	1.1505	0.8434	0.9333	0.8456	0.8096	0.9671	0.9187	0.9396	0.7735	0.7612	0.9627	0.7976	1.0208	0.9236	0.9373	0.8995	0.9274	0.9421	0.7836	1.0330	0.7653	0.8307	0.8804	0.8293	1.1422	0.9188	0.8131	0.8330	0.9703	0.7988	0.8659	0.8818	0.7822	0.7288	0.9799	0.7688	1.0564	0.9230	0.8105	0.9462	0.9796	0.9360	0.9329	0.8789	0.8131	0.7789	0.9148	0.7926	1.4169	0.8677	0.9087	0.9550	0.8460	0.8957	0.9041	0.8742	0.8832	0.9335	0.9681	0.9416	1.3160	0.9004	0.8252	0.8494	0.8428	0.8213	0.8946	0.9837	0.9447	0.9546	0.9185	0.9674	1.2315
80=12:17:52	70448	301	0.8338	0.9425	0.9784	0.9541	0.9479	0.9614	0.8836	0.7754	0.7591	0.9694	0.8615	1.2044	0.8428	0.8211	0.9118	0.9777	0.8740	0.9530	0.9251	0.8039	0.7983	0.8851	0.7906	1.1994	0.8419	0.9318	0.8699	0.8001	0.9764	0.9277	0.9638	0.7682	0.7686	0.9734	0.8040	1.0471	0.9039	0.9443	0.9106	0.9371	0.9493	0.8088	1.0275	0.7788	0.8447	0.9047	0.8149	1.1329	0.9278	0.8124	0.8404	0.9915	0.8209	0.8641	0.8922	0.7986	0.7456	0.9821	0.7694	1.0586	0.9401	0.8074	0.9749	0.9835	0.9410	0.9465	0.8899	0.8340	0.7698	0.9198	0.8012	1.4519	0.8698	0.9266	0.9755	0.8449	0.9053	0.9168	0.8898	0.8811	0.9378	0.9822	0.9537	1.4030	0.9195	0.8290	0.8577	0.8482	0.8418	0.9101	0.9889	0.9609	0.9680	0.9449	0.9688	1.2254
81=12:32:33	71329	300	0.8289	0.9591	0.9546	0.9577	0.9444	0.9775	0.8553	0.7693	0.7681	0.9756	0.8372	1.1975	0.8332	0.8482	0.8971	0.9701	0.8625	0.9533	0.9442	0.7777	0.7983	0.8844	0.8181	1.1691	0.8201	0.9215	0.8733	0.8092	0.9716	0.9074	0.9725	0.7801	0.7507	0.9619	0.8293	1.0489	0.8834	0.9364	0.8586	0.9582	0.9386	0.7830	1.0075	0.7870	0.8652	0.8790	0.8067	1.1388	0.9131	0.8101	0.8493	0.9547	0.8371	0.8628	0.8936	0.7755	0.7695	0.9836	0.7618	1.0716	0.9127	0.8137	0.9626	0.9824	0.9057	0.9683	0.8818	0.8122	0.7585	0.9341	0.8147	1.5026	0.8451	0.8976	0.9796	0.8381	0.9063	0.8867	0.9144	0.8850	0.9349	0.9655	0.9731	1.4097	0.9000	0.7997	0.8435	0.8603	0.8236	0.9011	0.9599	0.9736	0.9677	0.9235	0.9449	1.2358
82=12:47:14	72210	298	0.8384	0.9682	0.9662	0.9788	0.9254	0.9820	0.8789	0.7842	0.7525	0.9908	0.8466	1.2064	0.8641	0.8492	0.9177	0.9758	0.9072	0.9525	0.9415	0.7880	0.8165	0.8927	0.7889	1.2925	0.8378	0.9449	0.8646	0.8259	0.9848	0.9403	0.9582	0.7913	0.7556	0.9747	0.7962	1.0444	0.9253	0.9738	0.9042	0.9589	0.9553	0.7981	1.0510	0.7995	0.8596	0.8943	0.8204	1.1541	0.9121	0.8221	0.8620	0.9892	0.8275	0.8676	0.8924	0.7984	0.7430	0.9857	0.7772	1.0701	0.9451	0.8331	0.9677	1.0168	0.9483	0.9591	0.8949	0.8234	0.7973	0.9277	0.8042	1.5252	0.8674	0.9225	0.9783	0.8444	0.9091	0.9165	0.8972	0.8900	0.9499	0.9866	0.9615	1.4300	0.9124	0.8465	0.8568	0.8712	0.8435	0.9324	0.9973	0.9612	0.9646	0.9409	0.9757	1.3862
83=13:01:54	73091	300	0.8388	0.9529	0.9621	0.9489	0.9421	0.9819	0.8648	0.7463	0.7683	0.9917	0.8317	1.1943	0.8294	0.8385	0.9105	0.9544	0.8576	0.9572	0.9264	0.7611	0.7793	0.9037	0.8019	1.2374	0.8339	0.9128	0.8632	0.8149	0.9672	0.9001	0.9607	0.7854	0.7499	0.9546	0.8214	1.0191	0.8998	0.9191	0.8927	0.9524	0.9408	0.7710	1.0119	0.7934	0.8492	0.8641	0.7885	1.1376	0.9117	0.8121	0.8333	0.9575	0.8168	0.8720	0.8854	0.7721	0.7488	0.9945	0.7514	1.0574	0.9131	0.8136	0.9532	0.9681	0.9356	0.9576	0.8763	0.7986	0.7730	0.9389	0.8012	1.5381	0.8618	0.8969	0.9634	0.8520	0.9038	0.8912	0.8970	0.8961	0.9314	0.9611	0.9657	1.4378	0.9068	0.7973	0.8510	0.8550	0.8222	0.8812	0.9844	0.9702	0.9627	0.9053	0.9529	1.4438
84=13:16:35	73972	300	0.8304	0.9675	0.9495	0.9684	0.9180	0.9847	0.8743	0.7762	0.7358	0.9904	0.8496	1.1990	0.8485	0.8273	0.9022	0.9473	0.8976	0.9335	0.9286	0.7749	0.8077	0.8847	0.7783	1.1490	0.8444	0.9436	0.8514	0.8263	0.9820	0.9397	0.9331	0.7792	0.7561	0.9721	0.7922	1.0290	0.9235	0.9485	0.8999	0.9531	0.9415	0.7714	1.0498	0.7751	0.8456	0.8849	0.8275	1.1355	0.9056	0.8167	0.8560	0.9825	0.7974	0.8629	0.8912	0.7962	0.7249	0.9935	0.7795	1.0690	0.9128	0.8165	0.9475	0.9989	0.9449	0.9498	0.8754	0.8110	0.7951	0.9182	0.7889	1.5335	0.8630	0.9232	0.9650	0.8440	0.9170	0.9158	0.8881	0.8968	0.9537	0.9769	0.9542	1.4440	0.9042	0.8403	0.8388	0.8543	0.8170	0.9138	0.9963	0.9592	0.9534	0.9211	0.9799	1.4146
85=13:31:16	74852	298	0.8413	0.9705	0.9704	0.9770	0.9467	0.9855	0.8830	0.7757	0.7515	0.9925	0.8575	1.2215	0.8655	0.8361	0.9312	0.9635	0.8992	0.9543	0.9317	0.7909	0.8006	0.8961	0.7858	1.1770	0.8540	0.9517	0.8654	0.8295	0.9855	0.9474	0.9526	0.7838	0.7515	0.9758	0.8007	1.0392	0.9439	0.9602	0.9226	0.9568	0.9622	0.7831	1.0568	0.7883	0.8491	0.8907	0.8208	1.1542	0.9254	0.8280	0.8498	0.9982	0.8097	0.8801	0.8822	0.7935	0.7300	1.0017	0.7729	1.0704	0.9457	0.8354	0.9733	1.0013	0.9648	0.9567	0.8973	0.8162	0.7865	0.9310	0.7986	1.5230	0.8780	0.9331	0.9705	0.8588	0.9093	0.9195	0.8919	0.9032	0.9416	0.9851	0.9615	1.4482	0.9242	0.8535	0.8567	0.8648	0.8436	0.9108	1.0106	0.9685	0.9745	0.9230	0.9791	1.3986
86=13:45:57	75733	298	0.8313	0.9710	0.9625	0.9762	0.9414	0.9914	0.8600	0.7732	0.7567	0.9942	0.8406	1.2035	0.8588	0.8624	0.9314	0.9758	0.8895	0.9587	0.9482	0.7793	0.7978	0.8814	0.8033	1.2761	0.8421	0.9467	0.8717	0.8281	0.9790	0.9325	0.9700	0.7818	0.7514	0.9765	0.8236	1.0455	0.9166	0.9614	0.8883	0.9790	0.9680	0.7881	1.0396	0.7885	0.8717	0.8837	0.8178	1.1581	0.9297	0.8296	0.8528	0.9796	0.8397	0.8764	0.8926	0.7811	0.7519	0.9914	0.7658	1.0740	0.9424	0.8327	0.9707	1.0072	0.9345	0.9747	0.9041	0.8159	0.7685	0.9302	0.8137	1.5320	0.8662	0.9154	0.9878	0.8554	0.9136	0.9029	0.9109	0.8892	0.9437	0.9771	0.9761	1.4575	0.9109	0.8255	0.8565	0.8725	0.8321	0.9118	0.9850	0.9819	0.9814	0.9257	0.9646	1.4618
87=14:00:38	76614	301	0.8432	0.9858	0.9605	0.9755	0.9343	0.9999	0.8572	0.7675	0.7566	1.0090	0.8404	1.2122	0.8598	0.8485	0.9247	0.9632	0.8951	0.9538	0.9487	0.7654	0.7964	0.9003	0.8033	1.2760	0.8404	0.9425	0.8588	0.8350	0.9752	0.9362	0.9586	0.7869	0.7458	0.9722	0.8159	1.0355	0.9210	0.9612	0.9070	0.9752	0.9587	0.7742	1.0523	0.7825	0.8704	0.8725	0.8168	1.1503	0.9206	0.8309	0.8471	0.9818	0.8156	0.8761	0.8869	0.7807	0.7371	1.0004	0.7729	1.0713	0.9330	0.8442	0.9577	0.9986	0.9543	0.9706	0.8894	0.8105	0.7822	0.9313	0.8091	1.5491	0.8749	0.9241	0.9720	0.8548	0.9201	0.9078	0.8925	0.9007	0.9499	0.9729	0.9709	1.4089	0.9190	0.8277	0.8459	0.8766	0.8212	0.9019	1.0005	0.9741	0.9663	0.9170	0.9760	1.4893
88=14:15:18	77495	298	0.8369	0.9720	0.9323	0.9509	0.9336	0.9777	0.8252	0.7520	0.7655	0.9795	0.8112	1.1798	0.8424	0.8253	0.9175	0.9350	0.8544	0.9455	0.9391	0.7443	0.7598	0.8943	0.8027	1.1534	0.8284	0.9134	0.8464	0.8232	0.9447	0.9167	0.9544	0.7704	0.7263	0.9592	0.8168	1.0136	0.9067	0.9160	0.8885	0.9517	0.9462	0.7408	1.0065	0.7758	0.8684	0.8693	0.7807	1.1498	0.9082	0.8189	0.8209	0.9623	0.8067	0.8724	0.8658	0.7538	0.7381	1.0076	0.7375	1.0557	0.9095	0.8270	0.9494	0.9559	0.9343	0.9573	0.8855	0.7773	0.7481	0.9272	0.8044	1.5074	0.8528	0.9066	0.9620	0.8462	0.8978	0.8861	0.8833	0.9000	0.9208	0.9642	0.9734	1.4191	0.8977	0.8007	0.8235	0.8560	0.8221	0.8621	0.9756	0.9704	0.9637	0.8904	0.9454	1.4657
89=14:29:59	78376	300	0.8444	0.9848	0.9587	0.9803	0.9341	1.0010	0.8559	0.7745	0.7550	1.0030	0.8445	1.2035	0.8697	0.8559	0.9336	0.9631	0.8978	0.9661	0.9556	0.7661	0.7967	0.8912	0.8061	1.1595	0.8369	0.9510	0.8608	0.8365	0.9767	0.9362	0.9577	0.7812	0.7434	0.9715	0.8200	1.0342	0.9340	0.9671	0.8983	0.9833	0.9662	0.7696	1.0487	0.7867	0.8747	0.8699	0.8144	1.1485	0.9166	0.8352	0.8437	0.9751	0.8188	0.8700	0.8744	0.7760	0.7445	0.9990	0.7664	1.0633	0.9400	0.8404	0.9616	1.0103	0.9475	0.9670	0.8942	0.8080	0.7744	0.9341	0.8106	1.4553	0.8656	0.9117	0.9788	0.8513	0.9137	0.9004	0.8988	0.8992	0.9471	0.9743	0.9773	1.3784	0.9018	0.8369	0.8399	0.8706	0.8240	0.9095	0.9922	0.9759	0.9738	0.9114	0.9657	1.3671
90=14:44:40	79257	298	0.8442	0.9727	0.9743	0.9657	0.9604	0.9894	0.8749	0.7623	0.7679	0.9898	0.8570	1.1989	0.8566	0.8293	0.9349	0.9774	0.8827	0.9677	0.9390	0.7759	0.7828	0.8942	0.7985	1.1600	0.8551	0.9473	0.8731	0.8295	0.9897	0.9411	0.9663	0.7747	0.7538	0.9790	0.8147	1.0418	0.9329	0.9458	0.9302	0.9682	0.9677	0.7829	1.0438	0.7786	0.8609	0.8866	0.8081	1.1394	0.9303	0.8349	0.8397	0.9975	0.8195	0.8773	0.8853	0.7910	0.7400	1.0086	0.7691	1.0661	0.9576	0.8338	0.9799	0.9873	0.9720	0.9591	0.8924	0.8180	0.7680	0.9257	0.8062	1.4479	0.8773	0.9386	0.9680	0.8540	0.9136	0.9158	0.8897	0.8991	0.9470	0.9811	0.9643	1.3916	0.9273	0.8316	0.8524	0.8604	0.8419	0.8951	1.0031	0.9698	0.9699	0.9192	0.9657	1.3921
91=14:59:21	80137	298	0.8429	0.9849	0.9623	0.9832	0.9229	0.9922	0.8726	0.7681	0.7326	0.9955	0.8502	1.2021	0.8670	0.8441	0.9277	0.9694	0.9040	0.9403	0.9421	0.7837	0.8212	0.8876	0.7818	1.2102	0.8431	0.9556	0.8512	0.8297	0.9862	0.9440	0.9405	0.7739	0.7561	0.9802	0.7986	1.0438	0.9268	0.9693	0.9015	0.9671	0.9664	0.7799	1.0586	0.7607	0.8585	0.8927	0.8317	1.1692	0.9190	0.8331	0.8482	0.9929	0.8112	0.8682	0.8930	0.7932	0.7293	0.9939	0.7781	1.0761	0.9443	0.8402	0.9527	1.0165	0.9605	0.9562	0.8972	0.8270	0.7844	0.9167	0.7959	1.5176	0.8686	0.9297	0.9754	0.8519	0.9231	0.9196	0.8947	0.8961	0.9552	0.9858	0.9624	1.4340	0.9027	0.8575	0.8514	0.8749	0.8294	0.9259	1.0076	0.9679	0.9714	0.9350	0.9886	1.4897
92=15:14:02	81018	300	0.8342	0.9775	0.9664	0.9484	0.9478	0.9759	0.8628	0.7497	0.7646	0.9909	0.8457	1.2190	0.8361	0.8354	0.9102	0.9728	0.8744	0.9677	0.9260	0.7616	0.7845	0.9043	0.8085	1.1799	0.8362	0.9228	0.8609	0.8118	0.9911	0.9145	0.9622	0.7728	0.7544	0.9576	0.8182	1.0328	0.9131	0.9297	0.9078	0.9690	0.9448	0.7741	1.0373	0.7874	0.8485	0.8697	0.8020	1.1660	0.9098	0.8175	0.8434	0.9771	0.8138	0.8738	0.8920	0.7633	0.7326	1.0075	0.7653	1.0857	0.9318	0.8237	0.9721	0.9803	0.9589	0.9716	0.8727	0.8100	0.7690	0.9360	0.7954	1.5346	0.8672	0.9174	0.9723	0.8551	0.9207	0.9015	0.8976	0.9051	0.9476	0.9708	0.9746	1.4442	0.9238	0.8073	0.8579	0.8613	0.8283	0.8930	0.9988	0.9881	0.9582	0.9130	0.9653	1.4671
93=15:28:42	81899	301	0.8379	0.9753	0.9753	0.9752	0.9438	0.9910	0.8669	0.7625	0.7512	1.0001	0.8501	1.2002	0.8506	0.8477	0.9346	0.9734	0.8918	0.9682	0.9328	0.7719	0.7985	0.8968	0.7927	1.1527	0.8430	0.9493	0.8602	0.8290	0.9986	0.9362	0.9644	0.7813	0.7520	0.9652	0.8125	1.0290	0.9402	0.9558	0.9134	0.9804	0.9667	0.7768	1.0512	0.7888	0.8494	0.8743	0.8168	1.1473	0.9237	0.8376	0.8492	0.9878	0.8160	0.8787	0.8828	0.7809	0.7264	1.0063	0.7696	1.0680	0.9559	0.8319	0.9664	1.0013	0.9707	0.9636	0.8905	0.8152	0.7729	0.9321	0.7991	1.5341	0.8717	0.9246	0.9721	0.8590	0.9161	0.9052	0.8904	0.8970	0.9495	0.9765	0.9649	1.4285	0.9176	0.8348	0.8546	0.8582	0.8258	0.9029	0.9971	0.9732	0.9698	0.9140	0.9727	1.4815
94=15:43:23	82780	298	0.8388	0.9773	0.9906	0.9827	0.9547	0.9888	0.8906	0.7697	0.7596	0.9949	0.8722	1.2489	0.8567	0.8467	0.9381	1.0032	0.8993	0.9770	0.9412	0.7978	0.8057	0.8990	0.7985	1.2294	0.8472	0.9611	0.8717	0.8241	1.0113	0.9459	0.9721	0.7710	0.7660	0.9839	0.8192	1.0619	0.9529	0.9716	0.9308	0.9896	0.9743	0.7938	1.0611	0.7884	0.8586	0.9030	0.8284	1.1526	0.9294	0.8365	0.8523	0.9974	0.8218	0.8763	0.8913	0.7929	0.7335	1.0034	0.7858	1.0870	0.9783	0.8322	0.9888	1.0110	0.9808	0.9720	0.8979	0.8311	0.7740	0.9341	0.8122	1.5604	0.8741	0.9379	0.9805	0.8542	0.9207	0.9231	0.8936	0.8925	0.9581	0.9925	0.9662	1.4451	0.9388	0.8492	0.8761	0.8598	0.8447	0.9219	1.0158	0.9811	0.9775	0.9375	0.9862	1.4523
95=15:58:04	83661	298	0.8308	0.9538	0.9454	0.9615	0.9343	0.9564	0.8593	0.7661	0.7355	0.9573	0.8546	1.2148	0.8261	0.8126	0.8901	0.9808	0.8478	0.9274	0.9263	0.7777	0.7725	0.8455	0.7803	1.1886	0.8356	0.9316	0.8582	0.7857	0.9785	0.9228	0.9431	0.7381	0.7480	0.9818	0.8025	1.0459	0.8780	0.9276	0.8832	0.9494	0.9413	0.7827	1.0172	0.7365	0.8499	0.8883	0.8038	1.1393	0.9167	0.7874	0.8286	0.9716	0.8151	0.8337	0.8740	0.7715	0.7296	0.9688	0.7686	1.0639	0.9253	0.7932	0.9505	0.9831	0.9178	0.9367	0.8610	0.8190	0.7339	0.8815	0.7893	1.4927	0.8505	0.9063	0.9667	0.8059	0.9117	0.8946	0.8962	0.8556	0.9444	0.9776	0.9567	1.3603	0.8763	0.8064	0.8102	0.8293	0.8016	0.8994	0.9562	0.9471	0.9439	0.9327	0.9567	1.2259
96=16:12:45	84541	301	0.8357	0.9879	0.9722	0.9711	0.9546	0.9904	0.8591	0.7529	0.7785	0.9930	0.8402	1.2042	0.8444	0.8419	0.9380	0.9728	0.8742	0.9893	0.9505	0.7682	0.7764	0.8997	0.8219	1.1430	0.8389	0.9333	0.8791	0.8182	1.0157	0.9183	0.9850	0.7679	0.7571	0.9621	0.8284	1.0305	0.9426	0.9366	0.9307	0.9933	0.9612	0.7870	1.0385	0.8036	0.8577	0.8848	0.8096	1.1417	0.9331	0.8329	0.8488	0.9813	0.8229	0.8679	0.8868	0.7733	0.7401	1.0138	0.7762	1.0656	0.9689	0.8106	0.9834	0.9791	0.9813	0.9679	0.8764	0.8172	0.7592	0.9451	0.8042	1.4910	0.8771	0.9217	0.9718	0.8559	0.9143	0.9054	0.8940	0.9002	0.9480	0.9795	0.9710	1.3800	0.9307	0.8066	0.8658	0.8402	0.8327	0.8927	1.0032	0.9796	0.9614	0.9159	0.9651	1.3697
