# Supplementary material for: Computationally Driven, Quantitative Experiments Discover Genes Required for Mitochondrial Biogenesis
Source: PLoS Genet. 2009 Mar 20;5(3):e1000407. doi: 10.1371/journal.pgen.1000407 (PMC2648979; doi:10.1371/journal.pgen.1000407)
Supplement: Dataset S1 — Raw respiratory growth data. A zip file containing 48 tab-delimited text files containing the raw data from the Tecan GENios reader. Additionally, a readme text file and plate key is contained in the zip file. The plate key uses our internal reference id for each mutant (internal reference id is matched with common and systematic gene names in Table S2). Raw optical density measurements from Tecan GENios plate incubator and reader. Wells are numbered in increasing order from upper left to lower right and can be converted to our internal identifiers using the included key (complete plate key). Not all original plates were assayed for growth curves, and there are two replicates of plate 20. (1.82 MB ZIP) [file pgen.1000407.s012.zip › mitochondria_table_s7/p17_gly.txt]

[config file info]
last_write=07:06:12_16:47:34
last write=07:06:15_13:20:08
[Run_Parameters]
Instrument=Tecan_24
Ini_Names=Read_Reps,Delid,Save_Data_File,Start_Time_Now
barcode_drug_plate=201401
user=mcostanzo
Plate_Size=96
Plate_Type=GRE96ft.pdf
Samples_to_Run=6
Overlay_Size=48
Drug_Plate=none
Plate_Quarter=none
run_ID=none
run_plate_repeat=1
Read_Reps=200
Read_Modes=Absorbance
Read_Flor_Every=2
Max_Delta_OD=0.500000
Well_By_Row_Col=none
Reorder_Map=Order_Strings_Not,0
Tip_Vol=200
OD_to_Innoc=0.100,0.100,0.380,0.380,0.380,0.380,0.760,0.760,0.100,0.100,0.380,0.380,0.380,0.380,0.760,0.760,0.100,0.100,0.380,0.380,0.380,0.380,0.760,0.760,0.100,0.100,0.380,0.380,0.380,0.380,0.760,0.760,0.100,0.100,0.380,0.380,0.380,0.380,0.760,0.760,0.100,0.100,0.380,0.380,0.380,0.380,0.760,0.760
Absorption_Max=.3
OD_to_Save=0.100,0.100,0.380,0.380,0.380,0.380,0.760,0.760,0.100,0.100,0.380,0.380,0.380,0.380,0.760,0.760,0.100,0.100,0.380,0.380,0.380,0.380,0.760,0.760,0.100,0.100,0.380,0.380,0.380,0.380,0.760,0.760,0.100,0.100,0.380,0.380,0.380,0.380,0.760,0.760,0.100,0.100,0.380,0.380,0.380,0.380,0.760,0.760
OD_to_Dilute=0.100
Save_Sample_Vol=180
Save_Sample_Reps=2
Innoc_Vol=184,184,46,46,46,46,0,0,184,184,46,46,46,46,0,0,184,184,46,46,46,46,0,0,184,184,46,46,46,46,0,0,184,184,46,46,46,46,0,0,184,184,46,46,46,46,0,0
Dilute_Vol=23,23,23,23,23,23,23,23,23,23,23,23,23,23,23,23,23,23,23,23,23,23,23,23,23,23,23,23,23,23,23,23,23,23,23,23,23,23,23,23,23,23,23,23,23,23,23,23
Save_Vol=800,800,800,800,800,800,800,800,800,800,800,800,800,800,800,800,800,800,800,800,800,800,800,800,800,800,800,800,800,800,800,800,800,800,800,800,800,800,800,800,800,800,800,800,800,800,800,800
Reference_Vol=100,100,100,100,100,100,100,100,100,100,100,100,100,100,100,100,100,100,100,100,100,100,100,100,100,100,100,100,100,100,100,100,100,100,100,100,100,100,100,100,100,100,100,100,100,100,100,100,100,100,100,100,100,100,100,100,100,100,100,100,100,100,100,100,100,100,100,100,100,100,100,100,100,100,100,100,100,100,100,100,100,100,100,100,100,100,100,100,100,100,100,100,100,100,100,100
Read_to_Innoc=20,20,20,20,20,20,20,20,20,20,20,20,20,20,20,20,20,20,20,20,20,20,20,20,20,20,20,20,20,20,20,20,20,20,20,20,20,20,20,20,20,20,20,20,20,20,20,20
Read_to_Dilute=26,26,26,26,26,26,26,26,26,26,26,26,26,26,26,26,26,26,26,26,26,26,26,26,26,26,26,26,26,26,26,26,26,26,26,26,26,26,26,26,26,26,26,26,26,26,26,26
Read_to_Save=20,20,20,20,20,20,20,20,20,20,20,20,20,20,20,20,20,20,20,20,20,20,20,20,20,20,20,20,20,20,20,20,20,20,20,20,20,20,20,20,20,20,20,20,20,20,20,20
Innoc_Target_Map=1,2,3,4,5,6,7,8,9,10,11,12,13,14,15,16,17,18,19,20,21,22,23,24,25,26,27,28,29,30,31,32,33,34,35,36,37,38,39,40,41,42,43,44,45,46,47,48
Pipet_Trigger=OD_Save_Innoc
Pipet_Volume_Adj=Con_OD_Save
Delid=no
Pre_Init=yes
Talk_To_ProMax=no
Time_Out_Time=1050
Wait_While_Busy=yes
Idle_Time=2
Screen_Run_Type=pre_screen_1
Spect_Protocol=15m
Spec_Run_File=GG_PB_Voyage.pda
Spec_Assay_File=""
Save_Data_File=12_06_07_mito17_gly_ps1_A_96_T_24.txt
Working_Dir=C%3A\\Users\\Growth_Data
Run_Control_Dir=C%3A\\Users\\Yeast_Run_Files
Tracking_Dir=""
Track_File=201401_data_track.txt
Save_Run_Data_Flag=yes
Set_Incubator_Temp=30.0
Base_Line_Flag=atstart_minimum
Pipet_Cycles_Before_Save=20
Time_Point_Save=wellmap
Innoc_Direction=down
Wells_In_Use=111111111111111111111111111111111111111111111111
Save_Sample_Map=111111001111110011111100111111001111110011111100
Sections_to_Run=0
Rows_per_Section=8
Start_Sections_Row=1
MultiProbe_Run_File=""
Multiprobe_Run_Dialogue=yes
Comments=no%20comment
Target_Temp=300
Temp_Control=On
Delta_Temp=10
ReadMode=Absorbance,Bottom
ExcitationFilter=485,
EmissionFilter=535,
MeasurementFilter=595
ReadsPerWellNumber=1,1
ShakeDuration=800,0
GainMode=Manual
PdfName=GRE96ft.pdf
Gain=50,50
Add_Drug_Map=1,1,1,1,1,1,1,1,1,1,1,1,1,1,1,1,1,1,1,1,1,1,1,1,1,1,1,1,1,1,1,1,1,1,1,1,1,1,1,1,1,1,1,1,1,1,1,1
Add_Drug_Vol=7,7,7,7,7,7,7,7,7,7,7,7,7,7,7,7,7,7,7,7,7,7,7,7,7,7,7,7,7,7,7,7,7,7,7,7,7,7,7,7,7,7,7,7,7,7,7,7
Innoc_Map=111011101110111011101110111011101110111011101110111011101110111011101110111011101110111011101110
Dilute_Map=111111111111111111111111111111111111111111111111111111111111111111111111111111111111111111111111
data_file_name=iS_1_48.txt
barcode=""
Hit_Call_Threshold=1.000000
Reference_Well=A01
WT_Ref_Well=0
Project_Name=YKO_Lib
Pipet_Gens_Point=5.00,10.00,15.00,20.00,5.00,10.00,15.00,20.00,5.00,10.00,15.00,20.00,5.00,10.00,15.00,20.00,5.00,10.00,15.00,20.00,5.00,10.00,15.00,20.00,5.00,10.00,15.00,20.00,5.00,10.00,15.00,20.00,5.00,10.00,15.00,20.00,5.00,10.00,15.00,20.00,5.00,10.00,15.00,20.00,5.00,10.00,15.00,20.00,
Shake_Divisor=1
data_handling=file_&_DB_&_auto_analysis
time_frm_freezer=-1.00
gens_frm_freezer=-1.00
Well_Vol=100
Parent_ID=""
Units=%
Quarter=A
media_name=mm
Save_Mode=one_to_one
Consolidate_Save_Map=1,2,3,4,5,6,7,8,9,10,11,12,13,14,15,16,17,18,19,20,21,22,23,24,25,26,27,28,29,30,31,32,33,34,35,36,37,38,39,40,41,42,43,44,45,46,47,48
Add_Drug_at_Start_Map=000000000000000000000000000000000000000000000000000
Add_Drug_Labware=add_drug_48
Max_Dynam_OD_Change=0.05
Reads_After_Pipet=1
Ref_Type=single_ref
Read_to_Add_Drug_at_Start=0
Send_Email_at_Pipet=no_email
Strain_Name=""
Media=ypd
drug_vol=2.00
Drug_Name=""
Drug_Conc=2
Innoc_Conc=""
Strain_Plate=none
ShakeIntensity=High
ShakeMode=Orbital
NumberOfFlashes=1
PartOfPlate=0
MovePlateOutAfterMeasurement=0
IntegrationLagTime=0
IntegrationTime=100
DelayMoveFlashFluorescence=0
[Drug_Data]
Drug_Plate=none
Strain_Plate=none
Media=mm
Drug_Name=nd,nd,nd,nd,nd,nd,nd,nd,nd,nd,nd,nd,nd,nd,nd,nd,nd,nd,nd,nd,nd,nd,nd,nd,nd,nd,nd,nd,nd,nd,nd,nd,nd,nd,nd,nd,nd,nd,nd,nd,nd,nd,nd,nd,nd,nd,nd,nd,nd,nd,nd,nd,nd,nd,nd,nd,nd,nd,nd,nd,nd,nd,nd,nd,nd,nd,nd,nd,nd,nd,nd,nd,nd,nd,nd,nd,nd,nd,nd,nd,nd,nd,nd,nd,nd,nd,nd,nd,nd,nd,nd,nd,nd,nd,nd,nd
Strain_Name=ud
Drug_Conc=""
Innoc_Conc=0.06250,0.06250,0.06250,0.06250,0.06250,0.06250,0.06250,0.06250,0.06250,0.06250,0.06250,0.06250,0.06250,0.06250,0.06250,0.06250,0.06250,0.06250,0.06250,0.06250,0.06250,0.06250,0.06250,0.06250,0.06250,0.06250,0.06250,0.06250,0.06250,0.06250,0.06250,0.06250,0.06250,0.06250,0.06250,0.06250,0.06250,0.06250,0.06250,0.06250,0.06250,0.06250,0.06250,0.06250,0.06250,0.06250,0.06250,0.06250,0.06250,0.06250,0.06250,0.06250,0.06250,0.06250,0.06250,0.06250,0.06250,0.06250,0.06250,0.06250,0.06250,0.06250,0.06250,0.06250,0.06250,0.06250,0.06250,0.06250,0.06250,0.06250,0.06250,0.06250,0.06250,0.06250,0.06250,0.06250,0.06250,0.06250,0.06250,0.06250,0.06250,0.06250,0.06250,0.06250,0.06250,0.06250,0.06250,0.06250,0.06250,0.06250,0.06250,0.06250,0.06250,0.06250,0.06250,0.06250
Run_ID=none
Plate_Quarter=A
Units=%,%,%,%,%,%,%,%,%,%,%,%,%,%,%,%,%,%,%,%,%,%,%,%,%,%,%,%,%,%,%,%,%,%,%,%,%,%,%,%,%,%,%,%,%,%,%,%,%,%,%,%,%,%,%,%,%,%,%,%,%,%,%,%,%,%,%,%,%,%,%,%,%,%,%,%,%,%,%,%,%,%,%,%,%,%,%,%,%,%,%,%,%,%,%,%
Parent_ID=""
Project_Name=YKO_Lib
Strain_Backgrnd=0,0,0,0,0,0,0,0,0,0,0,0,0,0,0,0,0,0,0,0,0,0,0,0,0,0,0,0,0,0,0,0,0,0,0,0,0,0,0,0,0,0,0,0,0,0,0,0,0,0,0,0,0,0,0,0,0,0,0,0,0,0,0,0,0,0,0,0,0,0,0,0,0,0,0,0,0,0,0,0,0,0,0,0,0,0,0,0,0,0,0,0,0,0,0,0
Well_Vol=100,100,100,100,100,100,100,100,100,100,100,100,100,100,100,100,100,100,100,100,100,100,100,100,100,100,100,100,100,100,100,100,100,100,100,100,100,100,100,100,100,100,100,100,100,100,100,100,100,100,100,100,100,100,100,100,100,100,100,100,100,100,100,100,100,100,100,100,100,100,100,100,100,100,100,100,100,100,100,100,100,100,100,100,100,100,100,100,100,100,100,100,100,100,100,100
time_frm_freezer=-1.00
gens_frm_freezer=-1.00
user=mcostanzo
Strain_Pool=ud,ud,ud,ud,ud,ud,ud,ud,ud,ud,ud,ud,ud,ud,ud,ud,ud,ud,ud,ud,ud,ud,ud,ud,ud,ud,ud,ud,ud,ud,ud,ud,ud,ud,ud,ud,ud,ud,ud,ud,ud,ud,ud,ud,ud,ud,ud,ud,ud,ud,ud,ud,ud,ud,ud,ud,ud,ud,ud,ud,ud,ud,ud,ud,ud,ud,ud,ud,ud,ud,ud,ud,ud,ud,ud,ud,ud,ud,ud,ud,ud,ud,ud,ud,ud,ud,ud,ud,ud,ud,ud,ud,ud,ud,ud,ud
Well_Alias=A01,A02,A03,A04,A05,A06,A07,A08,A09,A10,A11,A12,B01,B02,B03,B04,B05,B06,B07,B08,B09,B10,B11,B12,C01,C02,C03,C04,C05,C06,C07,C08,C09,C10,C11,C12,D01,D02,D03,D04,D05,D06,D07,D08,D09,D10,D11,D12,E01,E02,E03,E04,E05,E06,E07,E08,E09,E10,E11,E12,F01,F02,F03,F04,F05,F06,F07,F08,F09,F10,F11,F12,G01,G02,G03,G04,G05,G06,G07,G08,G09,G10,G11,G12,H01,H02,H03,H04,H05,H06,H07,H08,H09,H10,H11,H12
Well_Pos=1,2,3,4,5,6,7,8,9,10,11,12,13,14,15,16,17,18,19,20,21,22,23,24,25,26,27,28,29,30,31,32,33,34,35,36,37,38,39,40,41,42,43,44,45,46,47,48,49,50,51,52,53,54,55,56,57,58,59,60,61,62,63,64,65,66,67,68,69,70,71,72,73,74,75,76,77,78,79,80,81,82,83,84,85,86,87,88,89,90,91,92,93,94,95,96
position=A01,A02,A03,A04,A05,A06,A07,A08,A09,A10,A11,A12,B01,B02,B03,B04,B05,B06,B07,B08,B09,B10,B11,B12,C01,C02,C03,C04,C05,C06,C07,C08,C09,C10,C11,C12,D01,D02,D03,D04,D05,D06,D07,D08,D09,D10,D11,D12,E01,E02,E03,E04,E05,E06,E07,E08,E09,E10,E11,E12,F01,F02,F03,F04,F05,F06,F07,F08,F09,F10,F11,F12,G01,G02,G03,G04,G05,G06,G07,G08,G09,G10,G11,G12,H01,H02,H03,H04,H05,H06,H07,H08,H09,H10,H11,H12
[Runtime_State]
Instrument=Tecan_24
Start_Time_Now=3.2645260649E+9
Reads_Completed=112
Innoc_Direction=down
Wells_In_Use=111111111111111111111111111111111111111111111111111111111111111111111111111111111111111111111111
Innoc_Map=111111111111111111111111111111111111111111111111111111111111111111111111111111111111000000000000
Dilute_Map=111111111111111111111111111111111111111111111111111111111111111111111111111111111111111111111111
Save_Sample_Map=000000000000000000000000000000000000000000000000010000000100000001000000010000000100000001000000
Current_OD=0.394,0.366,0.345,0.337,0.299,0.325,0.320,0.301,0.303,0.310,0.319,0.315,0.361,0.342,0.317,0.319,0.339,0.301,0.303,0.323,0.292,0.314,0.320,0.326,0.333,0.084,0.316,0.293,0.080,0.296,0.296,0.320,0.307,0.309,0.079,0.291,0.346,0.084,0.327,0.268,0.081,0.249,0.269,0.298,0.320,0.307,0.112,0.273,0.368,0.082,0.306,0.274,0.080,0.335,0.323,0.309,0.308,0.330,0.316,0.292,0.339,0.082,0.316,0.298,0.080,0.319,0.283,0.337,0.285,0.340,0.320,0.282,0.370,0.086,0.337,0.299,0.080,0.286,0.352,0.340,0.338,0.342,0.320,0.290,0.335,0.086,0.358,0.306,0.084,0.333,0.346,0.333,0.329,0.327,0.332,0.288
Bckgrnd_OD=0.094,0.087,0.084,0.083,0.080,0.080,0.078,0.079,0.078,0.078,0.079,0.079,0.088,0.085,0.080,0.082,0.080,0.077,0.078,0.078,0.076,0.077,0.079,0.083,0.089,0.080,0.078,0.079,0.078,0.075,0.075,0.080,0.076,0.076,0.074,0.073,0.090,0.082,0.083,0.079,0.078,0.080,0.076,0.076,0.079,0.076,0.076,0.077,0.086,0.080,0.079,0.080,0.077,0.080,0.079,0.079,0.076,0.079,0.076,0.074,0.088,0.080,0.082,0.077,0.078,0.079,0.077,0.080,0.076,0.077,0.081,0.076,0.088,0.082,0.081,0.078,0.078,0.082,0.086,0.079,0.080,0.079,0.077,0.075,0.088,0.083,0.086,0.080,0.082,0.084,0.085,0.082,0.080,0.078,0.081,0.079
Mapped=110000001100000011000000100000001100000001000000111111111111111111111111111111111111111111111111
Pipet_Completed=000000000000000000000000000000000000000000000000000000000000000000000000000000000000000000000000
Innoc_Completed=0,0,0,0,0,0,0,0,0,0,0,0,0,0,0,0,0,0,0,0,0,0,0,0,0,0,0,0,0,0,0,0,0,0,0,0,0,0,0,0,0,0,0,0,0,0,0,0,0,0,0,0,0,0,0,0,0,0,0,0,0,0,0,0,0,0,0,0,0,0,0,0,0,0,0,0,0,0,0,0,0,0,0,0,0,0,0,0,0,0,0,0,0,0,0,0
Save_Completed=0,0,0,0,0,0,0,0,0,0,0,0,0,0,0,0,0,0,0,0,0,0,0,0,0,0,0,0,0,0,0,0,0,0,0,0,0,0,0,0,0,0,0,0,0,0,0,0,0,0,0,0,0,0,0,0,0,0,0,0,0,0,0,0,0,0,0,0,0,0,0,0,0,0,0,0,0,0,0,0,0,0,0,0,0,0,0,0,0,0,0,0,0,0,0,0
Pipeted_At=0,0,0,0,0,0,0,0,0,0,0,0,0,0,0,0,0,0,0,0,0,0,0,0,0,0,0,0,0,0,0,0,0,0,0,0,0,0,0,0,0,0,0,0,0,0,0,0,0,0,0,0,0,0,0,0,0,0,0,0,0,0,0,0,0,0,0,0,0,0,0,0,0,0,0,0,0,0,0,0,0,0,0,0,0,0,0,0,0,0,0,0,0,0,0,0
Pipeted_OD=0,0,0,0,0,0,0,0,0,0,0,0,0,0,0,0,0,0,0,0,0,0,0,0,0,0,0,0,0,0,0,0,0,0,0,0,0,0,0,0,0,0,0,0,0,0,0,0,0,0,0,0,0,0,0,0,0,0,0,0,0,0,0,0,0,0,0,0,0,0,0,0,0,0,0,0,0,0,0,0,0,0,0,0,0,0,0,0,0,0,0,0,0,0,0,0
Dilutes_Completed=0,0,0,0,0,0,0,0,0,0,0,0,0,0,0,0,0,0,0,0,0,0,0,0,0,0,0,0,0,0,0,0,0,0,0,0,0,0,0,0,0,0,0,0,0,0,0,0,0,0,0,0,0,0,0,0,0,0,0,0,0,0,0,0,0,0,0,0,0,0,0,0,0,0,0,0,0,0,0,0,0,0,0,0,0,0,0,0,0,0,0,0,0,0,0,0
Time_At_Innoc=0,0,0,0,0,0,0,0,0,0,0,0,0,0,0,0,0,0,0,0,0,0,0,0,0,0,0,0,0,0,0,0,0,0,0,0,0,0,0,0,0,0,0,0,0,0,0,0,0,0,0,0,0,0,0,0,0,0,0,0,0,0,0,0,0,0,0,0,0,0,0,0,0,0,0,0,0,0,0,0,0,0,0,0,0,0,0,0,0,0,0,0,0,0,0,0
Time_At_Save=0,0,0,0,0,0,0,0,0,0,0,0,0,0,0,0,0,0,0,0,0,0,0,0,0,0,0,0,0,0,0,0,0,0,0,0,0,0,0,0,0,0,0,0,0,0,0,0,0,0,0,0,0,0,0,0,0,0,0,0,0,0,0,0,0,0,0,0,0,0,0,0,0,0,0,0,0,0,0,0,0,0,0,0,0,0,0,0,0,0,0,0,0,0,0,0
Time_At_Dilute=0,0,0,0,0,0,0,0,0,0,0,0,0,0,0,0,0,0,0,0,0,0,0,0,0,0,0,0,0,0,0,0,0,0,0,0,0,0,0,0,0,0,0,0,0,0,0,0,0,0,0,0,0,0,0,0,0,0,0,0,0,0,0,0,0,0,0,0,0,0,0,0,0,0,0,0,0,0,0,0,0,0,0,0,0,0,0,0,0,0,0,0,0,0,0,0
Previous_OD=0.394,0.366,0.345,0.337,0.299,0.325,0.320,0.301,0.303,0.310,0.319,0.315,0.361,0.342,0.317,0.319,0.339,0.301,0.303,0.323,0.292,0.314,0.320,0.326,0.333,0.084,0.316,0.293,0.080,0.296,0.296,0.320,0.307,0.309,0.079,0.291,0.346,0.084,0.327,0.268,0.081,0.249,0.269,0.298,0.320,0.307,0.112,0.273,0.368,0.082,0.306,0.274,0.080,0.335,0.323,0.309,0.308,0.330,0.316,0.292,0.339,0.082,0.316,0.298,0.080,0.319,0.283,0.337,0.285,0.340,0.320,0.282,0.370,0.086,0.337,0.299,0.080,0.286,0.352,0.340,0.338,0.342,0.320,0.290,0.335,0.086,0.358,0.306,0.084,0.333,0.346,0.333,0.329,0.327,0.332,0.288
Prev_Delta_OD=0.005,0.006,0.001,0.008,0.006,0.013,0.003,0.010,0.000,0.008,0.012,0.015,0.000,0.006,0.006,0.001,0.005,0.001,0.011,0.009,0.013,0.007,0.010,0.007,0.003,0.001,0.002,0.002,0.000,0.009,0.006,0.010,0.002,0.011,0.003,0.016,0.001,0.001,0.007,0.001,0.002,0.002,0.005,0.005,0.010,0.013,0.004,0.000,0.005,0.000,0.004,0.002,0.000,0.002,0.005,0.011,0.004,0.010,0.007,0.019,0.008,0.000,0.003,0.005,0.001,0.001,0.003,0.007,0.004,0.001,0.002,0.004,0.001,0.001,0.000,0.004,0.001,0.003,0.001,0.001,0.003,0.010,0.010,0.001,0.006,0.002,0.001,0.001,0.001,0.001,0.003,0.010,0.019,0.015,0.014,0.010
Delta_From_Ref=0.000,0.150,2.926,3.400,4.713,4.498,6.639,7.504,0.341,0.297,6.470,4.540,2.122,2.669,5.608,5.310,0.296,0.338,6.640,5.149,7.493,7.033,5.923,4.384,0.097,0.269,5.979,7.603,13.133,7.545,9.369,5.581,0.374,0.358,13.434,7.242,2.441,12.724,4.959,9.288,0.314,0.296,9.231,7.798,5.565,7.670,14.795,8.640,0.000,0.000,0.000,0.000,0.000,0.000,0.000,0.000,0.000,0.000,0.000,0.000,0.000,0.000,0.000,0.000,0.000,0.000,0.000,0.000,0.000,0.000,0.000,0.000,0.000,0.000,0.000,0.000,0.000,0.000,0.000,0.000,0.000,0.000,0.000,0.000,0.000,0.000,0.000,0.000,0.000,0.000,0.000,0.000,0.000,0.000,0.000,0.000
Sig_OD_Delta=0,0,1,1,1,1,1,1,0,0,1,1,1,1,1,1,0,0,1,1,1,1,1,1,0,0,1,1,1,1,1,1,0,0,1,1,1,1,1,1,0,0,1,1,1,1,1,1,0,0,0,0,0,0,0,0,0,0,0,0,0,0,0,0,0,0,0,0,0,0,0,0,0,0,0,0,0,0,0,0,0,0,0,0,0,0,0,0,0,0,0,0,0,0,0,0
Add_Drug_at_Start_Map=000000000000000000000000000000000000000000000000000000000000000000000000000000000000000000000000
[Analysis]
Drug_ID=A1,A2,A3,A4,A5,A6,B1,B2,B3,B4,B5,B6,C1,C2,C3,C4,C5,C6,D1,D2,D3,D4,D5,D6,E1,E2,E3,E4,E5,E6,F1,F2,F3,F4,F5,F6,G1,G2,G3,G4,G5,G6,H1,H2,H3,H4,H5,H6
Decision=no_inh,no_inh,no_inh,no_inh,no_inh,no_inh,no_inh,no_inh,ps2_1_1,ps2_1_1,ps2_1_1,ps2_2_1,no_inh,screen,ps2_1_1,ps2_2_1,screen,ps2_2_1,no_inh,screen,ps2_1_1,ps2_2_1,screen,ps2_2_1,no_inh,screen,ps2_1_1,ps2_1_1,screen,ps2_1_1,no_inh,screen,no_inh,ps2_2_1,screen,ps2_1_1,no_inh,screen,no_inh,ps2_2_1,screen,ps2_1_1,no_inh,screen,no_inh,ps2_2_1,screen,ps2_1_1,ps2_1_1,ps2_2_1,ps2_2_1,ps2_2_1,ps2_2_1,no_inh,ps2_2_1,ps2_1_1,ps2_2_1,ps2_2_1,ps2_1_1,no_inh,ps2_2_1,ps2_1_1,ps2_2_1,ps2_2_1,ps2_4_1,ps2_1_1,ps2_4_1,ps2_2_1,ps2_1_1,ps2_2_1,ps2_4_1,ps2_2_1,ps2_1_1,ps2_1_1,ps2_2_1,ps2_1_1,ps2_2_1,ps2_2_1,ps2_2_1,ps2_1_1,ps2_2_1,ps2_1_1,ps2_1_1,ps2_2_1,no_inh,ps2_1_1,ps2_1_1,ps2_1_1,ps2_1_1,ps2_2_1,no_inh,no_inh,ps2_1_1,no_inh,ps2_1_1,ps2_1_1
Plot_Min=0.100,0.100,0.100,0.100,0.100,0.100,0.100,0.100,0.100,0.100,0.100,0.100,0.100,0.100,0.100,0.100,0.100,0.100,0.100,0.100,0.100,0.100,0.100,0.100,0.100,0.100,0.100,0.100,0.100,0.100,0.100,0.100,0.100,0.100,0.100,0.100,0.100,0.100,0.100,0.100,0.100,0.100,0.100,0.100,0.100,0.100,0.100,0.100
Plot_Max=1.500,1.500,1.500,1.500,1.500,1.500,1.500,1.500,1.500,1.500,1.500,1.500,1.500,1.500,1.500,1.500,1.500,1.500,1.500,1.500,1.500,1.500,1.500,1.500,1.500,1.500,1.500,1.500,1.500,1.500,1.500,1.500,1.500,1.500,1.500,1.500,1.500,1.500,1.500,1.500,1.500,1.500,1.500,1.500,1.500,1.500,1.500,1.500
G_Plot_Min=0.1
G_Plot_Delta=0.7
Plot_On_Off=0
OD_Gen_Pt=0.460
Gens_to_OD_Pt=5.000
Avg_G=6.152,6.285,6.448,6.322,6.715,6.533,6.168,6.384,6.625,6.639,6.441,6.755,6.403,0.000,6.641,6.860,0.000,6.768,6.162,0.000,6.535,7.172,0.000,7.481,6.277,0.000,6.726,7.095,0.000,6.498,6.541,0.000,6.659,6.811,0.000,6.619,6.279,0.000,6.480,6.812,0.000,6.998,6.423,0.000,6.351,6.750,0.000,6.541,6.607,6.746,6.760,6.637,6.579,6.607,6.694,6.532,6.812,6.565,6.579,6.569,6.827,6.582,6.705,6.645,52.080,6.776,7.101,6.803,6.579,6.685,15.462,7.088,6.593,6.669,6.707,6.494,6.643,6.769,6.964,6.453,6.948,6.420,6.629,6.958,6.399,6.442,6.473,6.395,6.614,6.875,6.435,6.485,6.596,6.496,6.564,6.759
Max_Slope=5.930,8.371,10.105,9.060,10.047,9.049,11.457,13.165,12.822,12.621,9.108,10.958,7.890,60.550,10.575,14.794,117.647,12.451,10.902,117.630,10.638,15.585,94.083,18.917,6.825,73.752,12.292,13.632,95.254,10.940,11.384,96.364,11.245,11.945,112.894,12.186,7.902,45.112,9.904,11.582,93.169,11.201,10.318,97.342,10.597,13.109,105.866,11.651,9.539,10.022,9.432,10.921,8.362,10.191,12.636,10.709,12.047,11.397,12.945,8.798,9.515,10.240,10.664,9.097,76.988,10.497,13.808,11.519,11.699,10.800,47.058,11.492,10.503,10.011,10.513,9.421,10.190,9.779,12.454,10.094,10.519,9.679,12.246,11.925,10.071,9.614,10.100,10.601,11.422,11.098,11.841,10.468,11.415,11.157,9.734,12.678
Fit_Model=all
Fit_Const_OD_Base=0
Fit_Const_N0=0.018
Fit_Const_T0=0
G_Fit_Min=.1
G_Fit_Delta=.4
Fit_On_Off=0
Fit_Min=0.100,0.100,0.100,0.100,0.100,0.100,0.100,0.100,0.100,0.100,0.100,0.100,0.100,0.100,0.100,0.100,0.100,0.100,0.100,0.100,0.100,0.100,0.100,0.100,0.000,0.000,0.000,0.000,0.000,0.000,0.000,0.000,0.000,0.000,0.000,0.000,0.000,0.000,0.000,0.000,0.000,0.000,0.000,0.000,0.000,0.000,0.000,0.000\\\\0D
Fit_Delta=0.500,0.500,0.500,0.500,0.500,0.500,0.500,0.500,0.500,0.500,0.500,0.500,0.500,0.500,0.500,0.500,0.500,0.500,0.500,0.500,0.500,0.500,0.500,0.500,0.000,0.000,0.000,0.000,0.000,0.000,0.000,0.000,0.000,0.000,0.000,0.000,0.000,0.000,0.000,0.000,0.000,0.000,0.000,0.000,0.000,0.000,0.000,0.000\\\\0D
Fit_Offset=0,0,0,0,0,0,0,0,0,0,0,0,0,0,0,0,0,0,0,0,0,0,0,0,0,0,0,0,0,0,0,0,0,0,0,0,0,0,0,0,0,0,0,0,0,0,0,0
Fit_N0=0,0,0,0,0,0,0,0,0,0,0,0,0,0,0,0,0,0,0,0,0,0,0,0,0,0,0,0,0,0,0,0,0,0,0,0,0,0,0,0,0,0,0,0,0,0,0,0
Fit_T0=0,0,0,0,0,0,0,0,0,0,0,0,0,0,0,0,0,0,0,0,0,0,0,0,0,0,0,0,0,0,0,0,0,0,0,0,0,0,0,0,0,0,0,0,0,0,0,0
Fit_G=0,0,0,0,0,0,0,0,0,0,0,0,0,0,0,0,0,0,0,0,0,0,0,0,0,0,0,0,0,0,0,0,0,0,0,0,0,0,0,0,0,0,0,0,0,0,0,0
Fit_Error=0,0,0,0,0,0,0,0,0,0,0,0,0,0,0,0,0,0,0,0,0,0,0,0,0,0,0,0,0,0,0,0,0,0,0,0,0,0,0,0,0,0,0,0,0,0,0,0
Fit_CV=0,0,0,0,0,0,0,0,0,0,0,0,0,0,0,0,0,0,0,0,0,0,0,0,0,0,0,0,0,0,0,0,0,0,0,0,0,0,0,0,0,0,0,0,0,0,0,0
Time_to_20_Gens=0,0,0,0,0,0,0,0,0,0,0,0,0,0,0,0,0,0,0,0,0,0,0,0,0,0,0,0,0,0,0,0,0,0,0,0,0,0,0,0,0,0,0,0,0,0,0,0
Time_to_each_5_Gens=0,0,0,0,0,0,0,0,0,0,0,0,0,0,0,0,0,0,0,0,0,0,0,0,0,0,0,0,0,0,0,0,0,0,0,0,0,0,0,0,0,0,0,0,0,0,0,0
Time_to_each_n_Gens=27.438,27.434,27.463,26.790,27.084,27.456,26.658,27.130,27.417,27.411,27.436,27.391,26.675,0.000,27.458,27.453,0.000,27.456,26.091,0.000,27.349,27.460,0.000,27.447,27.456,0.000,27.454,27.440,0.000,27.449,27.441,0.000,27.441,27.417,0.000,27.445,27.403,0.000,27.451,27.461,0.000,27.462,26.831,0.000,27.421,27.421,0.000,27.438,27.444,27.418,27.462,27.338,27.444,27.459,27.336,27.149,27.449,27.030,27.445,27.441,27.454,27.445,27.448,27.436,18.379,27.447,27.450,27.452,27.445,27.209,27.458,27.441,27.454,27.458,27.457,27.460,27.452,27.461,27.437,27.462,27.454,27.422,27.447,27.451,27.454,27.462,27.458,27.448,27.437,27.445,27.395,27.421,27.437,27.441,27.446,26.933
Min_Pt_OD=0,0,0,0,0,0,0,0,0,0,0,0,0,0,0,0,0,0,0,0,0,0,0,0,0,0,0,0,0,0,0,0,0,0,0,0,0,0,0,0,0,0,0,0,0,0,0,0
Min_Pt_t=0,0,0,0,0,0,0,0,0,0,0,0,0,0,0,0,0,0,0,0,0,0,0,0,0,0,0,0,0,0,0,0,0,0,0,0,0,0,0,0,0,0,0,0,0,0,0,0
TO_OD=0,0,0,0,0,0,0,0,0,0,0,0,0,0,0,0,0,0,0,0,0,0,0,0,0,0,0,0,0,0,0,0,0,0,0,0,0,0,0,0,0,0,0,0,0,0,0,0
Ref_ID=A01
Multi_Refs=single_ref
test=A01,A02,A03,A04,A05,A06,A07,A08,A09,A10,A11,A12,B01,B02,B03,B04,B05,B06,B07,B08,B09,B10,B11,B12,C01,C02,C03,C04,C05,C06,C07,C08,C09,C10,C11,C12,D01,D02,D03,D04,D05,D06,D07,D08,D09,D10,D11,D12,E01,E02,E03,E04,E05,E06,E07,E08,E09,E10,E11,E12,F01,F02,F03,F04,F05,F06,F07,F08,F09,F10,F11,F12,G01,G02,G03,G04,G05,G06,G07,G08,G09,G10,G11,G12,H01,H02,H03,H04,H05,H06,H07,H08,H09,H10,H11,H12
Start_Time_Now=3.2645260651E+9
Start_Date="6/12/2007+4:47 PM"
gen_time_cutoff=0.000
Drug_Name=nd?:;-ud+0,nd?:;-ud+0,nd?:;-ud+0,nd?:;-ud+0,nd?:;-ud+0,nd?:;-ud+0,nd?:;-ud+0,nd?:;-ud+0,nd?:;-ud+0,nd?:;-ud+0,nd?:;-ud+0,nd?:;-ud+0,nd?:;-ud+0,nd?:;-ud+0,nd?:;-ud+0,nd?:;-ud+0,nd?:;-ud+0,nd?:;-ud+0,nd?:;-ud+0,nd?:;-ud+0,nd?:;-ud+0,nd?:;-ud+0,nd?:;-ud+0,nd?:;-ud+0,nd?:;-ud+0,nd?:;-ud+0,nd?:;-ud+0,nd?:;-ud+0,nd?:;-ud+0,nd?:;-ud+0,nd?:;-ud+0,nd?:;-ud+0,nd?:;-ud+0,nd?:;-ud+0,nd?:;-ud+0,nd?:;-ud+0,nd?:;-ud+0,nd?:;-ud+0,nd?:;-ud+0,nd?:;-ud+0,nd?:;-ud+0,nd?:;-ud+0,nd?:;-ud+0,nd?:;-ud+0,nd?:;-ud+0,nd?:;-ud+0,nd?:;-ud+0,nd?:;-ud+0,nd?:;-ud+0,nd?:;-ud+0,nd?:;-ud+0,nd?:;-ud+0,nd?:;-ud+0,nd?:;-ud+0,nd?:;-ud+0,nd?:;-ud+0,nd?:;-ud+0,nd?:;-ud+0,nd?:;-ud+0,nd?:;-ud+0,nd?:;-ud+0,nd?:;-ud+0,nd?:;-ud+0,nd?:;-ud+0,nd?:;-ud+0,nd?:;-ud+0,nd?:;-ud+0,nd?:;-ud+0,nd?:;-ud+0,nd?:;-ud+0,nd?:;-ud+0,nd?:;-ud+0,nd?:;-ud+0,nd?:;-ud+0,nd?:;-ud+0,nd?:;-ud+0,nd?:;-ud+0,nd?:;-ud+0,nd?:;-ud+0,nd?:;-ud+0,nd?:;-ud+0,nd?:;-ud+0,nd?:;-ud+0,nd?:;-ud+0,nd?:;-ud+0,nd?:;-ud+0,nd?:;-ud+0,nd?:;-ud+0,nd?:;-ud+0,nd?:;-ud+0,nd?:;-ud+0,nd?:;-ud+0,nd?:;-ud+0,nd?:;-ud+0,nd?:;-ud+0,nd?:;-ud+0
Drug_Well_Pos=A01,A02,A03,A04,A05,A06,B01,B02,B03,B04,B05,B06,C01,C02,C03,C04,C05,C06,D01,D02,D03,D04,D05,D06,E01,E02,E03,E04,E05,E06,F01,F02,F03,F04,F05,F06,G01,G02,G03,G04,G05,G06,H01,H02,H03,H04,H05,H06,A07,A08,A09,A10,A11,A12,B07,B08,B09,B10,B11,B12,C07,C08,C09,C10,C11,C12,D07,D08,D09,D10,D11,D12,E07,E08,E09,E10,E11,E12,F07,F08,F09,F10,F11,F12,G07,G08,G09,G10,G11,G12,H07,H08,H09,H10,H11,H12
Avg_G_tcut=6.152,6.285,6.448,6.322,6.715,6.533,6.168,6.384,6.625,6.639,6.441,6.755,6.403,0.000,6.641,6.860,0.000,6.768,6.162,0.000,6.535,7.172,0.000,7.481,6.277,0.000,6.726,7.095,0.000,6.498,6.541,0.000,6.659,6.811,0.000,6.619,6.279,0.000,6.480,6.812,0.000,6.998,6.423,0.000,6.351,6.750,0.000,6.541,6.607,6.746,6.760,6.637,6.579,6.607,6.694,6.532,6.812,6.565,6.579,6.569,6.827,6.582,6.705,6.645,52.080,6.776,7.101,6.803,6.579,6.685,15.462,7.088,6.593,6.669,6.707,6.494,6.643,6.769,6.964,6.453,6.948,6.420,6.629,6.958,6.399,6.442,6.473,6.395,6.614,6.875,6.435,6.485,6.596,6.496,6.564,6.759
t0_from_interval=-4.271,-3.304,-2.577,-1.506,-2.585,-0.717,-1.812,-3.010,-0.623,-1.064,0.431,1.488,-4.585,0.000,0.372,3.426,0.000,2.887,-1.262,0.000,-0.572,6.044,0.000,3.016,-4.535,0.000,1.075,2.330,0.000,-0.406,-1.402,0.000,-1.740,4.003,0.000,-0.837,-5.197,0.000,-0.861,2.144,0.000,2.551,-4.264,0.000,-3.847,3.601,0.000,0.729,1.115,2.468,3.893,3.074,2.365,-1.913,1.556,-0.447,2.829,3.399,-0.613,-2.445,5.394,-0.230,2.458,3.536,0.000,0.840,7.227,3.956,0.582,4.008,14.182,4.626,1.092,1.380,3.674,0.590,1.693,1.715,4.081,-0.090,5.887,1.112,-1.103,4.081,-2.269,1.116,0.440,1.239,1.249,5.475,-1.329,-2.259,-1.263,-1.590,-0.891,3.637
Sum_Delta_Ref=0.000,0.726,1.058,1.363,1.749,1.889,1.057,0.994,2.207,2.101,2.362,2.999,0.732,-1.000,2.668,3.542,-1.000,3.375,1.287,-1.000,2.042,3.890,-1.000,3.276,0.184,-1.000,2.942,2.241,-1.000,2.064,1.688,-1.000,1.910,3.599,-1.000,2.066,0.110,-1.000,1.911,3.167,-1.000,2.399,0.494,-1.000,0.429,3.461,-1.000,2.455,2.776,3.257,3.547,3.219,3.117,1.651,3.049,2.134,3.397,3.270,2.238,1.564,3.898,2.183,3.222,3.371,5.261,2.894,4.175,3.589,2.503,3.515,5.143,3.507,2.798,2.920,3.440,2.404,3.048,2.953,3.221,2.127,3.899,2.587,2.147,3.384,1.228,2.522,2.300,2.492,2.828,3.636,1.550,1.285,1.987,1.754,2.126,2.637
Gens_at_time_G=4.460,4.365,4.259,4.238,4.033,4.203,4.322,4.250,4.138,4.129,4.259,4.055,4.166,0.000,4.135,4.002,0.000,4.057,4.234,0.000,4.185,3.829,0.000,3.669,4.374,0.000,4.082,3.868,0.000,4.224,4.195,0.000,4.121,4.025,0.000,4.146,4.365,0.000,4.236,4.031,0.000,3.924,4.177,0.000,4.318,4.062,0.000,4.195,4.154,4.064,4.062,4.119,4.172,4.156,4.084,4.156,4.029,4.117,4.172,4.177,4.022,4.170,4.094,4.129,0.353,4.051,3.866,4.035,4.172,4.070,1.776,3.871,4.164,4.117,4.094,4.228,4.133,4.057,3.940,4.255,3.951,4.271,4.140,3.945,4.291,4.263,4.242,4.292,4.148,3.992,4.257,4.228,4.160,4.224,4.181,3.984
G_Int_tcut=7.109,7.043,7.053,6.677,7.356,6.703,6.588,7.092,6.775,6.897,6.340,6.388,7.504,0.000,6.551,6.004,0.000,6.057,6.460,0.000,6.671,5.594,0.000,6.659,7.313,0.000,6.462,6.493,0.000,6.594,6.876,0.000,7.081,5.817,0.000,6.821,7.469,0.000,6.684,6.280,0.000,6.348,7.443,0.000,7.242,5.863,0.000,6.367,6.338,6.139,5.802,5.891,6.012,7.067,6.313,6.640,6.110,5.740,6.726,7.154,5.486,6.637,6.105,5.789,52.080,6.569,5.232,5.823,6.440,5.700,7.476,5.893,6.331,6.334,5.810,6.355,6.233,6.347,5.928,6.475,5.458,6.160,6.896,5.923,6.928,6.180,6.370,6.106,6.313,5.503,6.747,7.020,6.899,6.872,6.777,5.847
Sum_Del_12=0.000,0.189,0.257,0.374,0.395,0.469,0.323,0.277,0.510,0.481,0.559,0.581,0.150,0.816,0.551,0.691,0.851,0.643,0.348,0.846,0.472,0.745,0.853,0.605,0.108,0.825,0.608,0.522,0.816,0.490,0.447,0.870,0.484,0.712,0.882,0.491,0.056,0.800,0.466,0.603,0.853,0.510,0.190,0.855,0.148,0.685,0.869,0.558,0.576,0.669,0.693,0.583,0.646,0.347,0.630,0.437,0.637,0.628,0.476,0.418,0.714,0.515,0.650,0.656,0.816,0.540,0.742,0.667,0.564,0.653,0.813,0.710,0.597,0.613,0.681,0.536,0.626,0.541,0.634,0.490,0.705,0.506,0.464,0.649,0.330,0.580,0.566,0.520,0.589,0.700,0.442,0.341,0.480,0.389,0.498,0.560
Sum_Del_20=0.000,0.697,1.013,1.310,1.679,1.817,1.018,0.953,2.122,2.019,2.275,2.884,0.693,5.071,2.568,3.403,5.109,3.246,1.237,5.120,1.966,3.737,5.119,3.143,0.171,5.069,2.829,2.149,5.058,1.987,1.627,5.150,1.836,3.458,5.159,1.988,0.095,5.035,1.840,3.042,5.111,2.302,0.468,5.122,0.407,3.326,5.145,2.365,2.669,3.135,3.410,3.096,2.997,1.591,2.933,2.053,3.267,3.144,2.152,1.506,3.743,2.101,3.097,3.242,5.038,2.781,4.008,3.451,2.411,3.376,4.926,3.371,2.694,2.809,3.307,2.314,2.929,2.838,3.096,2.050,3.743,2.492,2.059,3.253,1.182,2.430,2.216,2.400,2.718,3.493,1.492,1.235,1.912,1.689,2.046,2.534
Sum_Del_24=0.000,1.025,1.642,1.957,2.708,2.663,1.401,1.512,3.186,3.022,3.170,4.308,1.245,9.032,3.765,5.197,9.079,4.858,1.745,9.098,2.871,5.823,9.088,5.168,0.348,9.033,4.207,3.559,9.016,2.860,2.283,9.128,2.801,5.224,9.135,2.945,0.224,8.993,2.676,4.646,9.080,3.741,0.928,9.092,0.719,4.959,9.116,3.380,3.913,4.593,5.073,4.593,4.338,2.489,4.337,3.040,4.935,4.643,3.310,2.316,5.784,3.108,4.577,4.795,8.981,4.334,6.320,5.163,3.497,5.084,8.702,5.122,3.976,4.117,4.905,3.307,4.385,4.270,4.813,2.894,5.785,3.479,3.226,4.958,1.751,3.397,3.126,3.343,4.092,5.259,2.126,1.898,2.823,2.520,3.014,3.856
Sum_12=0.947,0.757,0.690,0.573,0.552,0.478,0.624,0.670,0.437,0.465,0.388,0.365,0.796,0.131,0.395,0.255,0.095,0.303,0.598,0.101,0.474,0.202,0.094,0.341,0.838,0.122,0.338,0.424,0.131,0.457,0.500,0.077,0.463,0.235,0.064,0.456,0.891,0.147,0.481,0.343,0.094,0.437,0.756,0.092,0.799,0.262,0.078,0.388,0.371,0.277,0.254,0.363,0.301,0.599,0.316,0.510,0.310,0.318,0.471,0.528,0.233,0.431,0.297,0.291,0.131,0.407,0.204,0.280,0.382,0.294,0.133,0.237,0.349,0.333,0.265,0.411,0.320,0.406,0.313,0.456,0.242,0.441,0.483,0.297,0.617,0.367,0.381,0.427,0.358,0.246,0.505,0.605,0.467,0.558,0.449,0.386
Sum_20=5.272,4.575,4.259,3.962,3.593,3.455,4.254,4.319,3.150,3.253,2.997,2.388,4.579,0.201,2.704,1.869,0.163,2.026,4.035,0.152,3.306,1.535,0.153,2.129,5.101,0.203,2.443,3.123,0.214,3.285,3.645,0.122,3.436,1.814,0.113,3.284,5.177,0.237,3.432,2.230,0.161,2.970,4.804,0.150,4.865,1.946,0.127,2.907,2.603,2.137,1.862,2.176,2.275,3.681,2.339,3.219,2.005,2.128,3.120,3.766,1.529,3.171,2.176,2.030,0.234,2.491,1.264,1.821,2.861,1.896,0.346,1.901,2.578,2.463,1.965,2.958,2.343,2.434,2.176,3.222,1.529,2.780,3.213,2.019,4.090,2.842,3.056,2.872,2.554,1.779,3.780,4.037,3.360,3.583,3.226,2.738
Sum_24=9.273,8.248,7.631,7.316,6.565,6.610,7.872,7.761,6.086,6.251,6.103,4.965,8.028,0.241,5.508,4.076,0.194,4.415,7.528,0.175,6.402,3.450,0.185,4.105,8.925,0.240,5.066,5.714,0.257,6.413,6.990,0.145,6.471,4.049,0.138,6.328,9.049,0.280,6.597,4.627,0.192,5.532,8.345,0.181,8.553,4.314,0.157,5.892,5.360,4.680,4.200,4.680,4.934,6.784,4.936,6.233,4.338,4.630,5.963,6.957,3.489,6.165,4.695,4.478,0.292,4.939,2.953,4.109,5.776,4.188,0.571,4.151,5.297,5.156,4.368,5.966,4.888,5.002,4.460,6.379,3.488,5.794,6.047,4.315,7.522,5.876,6.147,5.930,5.180,4.014,7.147,7.375,6.450,6.753,6.259,5.417
G_by_Interval=7.109,7.043,7.053,6.677,7.356,6.703,6.588,7.092,6.775,6.897,6.340,6.388,7.504,0.000,6.551,6.004,0.000,6.057,6.460,0.000,6.671,5.594,0.000,6.659,7.313,0.000,6.462,6.493,0.000,6.594,6.876,0.000,7.081,5.817,0.000,6.821,7.469,0.000,6.684,6.280,0.000,6.348,7.443,0.000,7.242,5.863,0.000,6.367,6.338,6.139,5.802,5.891,6.012,7.067,6.313,6.640,6.110,5.740,6.726,7.154,5.486,6.637,6.105,5.789,52.080,6.569,5.232,5.823,6.440,5.700,7.476,5.893,6.331,6.334,5.810,6.355,6.233,6.347,5.928,6.475,5.458,6.160,6.896,5.923,6.928,6.180,6.370,6.106,6.313,5.503,6.747,7.020,6.899,6.872,6.777,5.847
Avg_G_t8=6.152,6.285,6.448,6.322,6.715,6.533,6.168,6.384,6.625,6.639,6.441,6.755,6.403,0.000,6.641,6.860,0.000,6.768,6.162,0.000,6.535,7.172,0.000,7.481,6.277,0.000,6.726,7.095,0.000,6.498,6.541,0.000,6.659,6.811,0.000,6.619,6.279,0.000,6.480,6.812,0.000,6.998,6.423,0.000,6.351,6.750,0.000,6.541,6.607,6.746,6.760,6.637,6.579,6.607,6.694,6.532,6.812,6.565,6.579,6.569,6.827,6.582,6.705,6.645,52.080,6.776,7.101,6.803,6.579,6.685,15.462,7.088,6.593,6.669,6.707,6.494,6.643,6.769,6.964,6.453,6.948,6.420,6.629,6.958,6.399,6.442,6.473,6.395,6.614,6.875,6.435,6.485,6.596,6.496,6.564,6.759
G_int_t8=7.109,7.043,7.053,6.677,7.356,6.703,6.588,7.092,6.775,6.897,6.340,6.388,7.504,0.000,6.551,6.004,0.000,6.057,6.460,0.000,6.671,5.594,0.000,6.659,7.313,0.000,6.462,6.493,0.000,6.594,6.876,0.000,7.081,5.817,0.000,6.821,7.469,0.000,6.684,6.280,0.000,6.348,7.443,0.000,7.242,5.863,0.000,6.367,6.338,6.139,5.802,5.891,6.012,7.067,6.313,6.640,6.110,5.740,6.726,7.154,5.486,6.637,6.105,5.789,52.080,6.569,5.232,5.823,6.440,5.700,7.476,5.893,6.331,6.334,5.810,6.355,6.233,6.347,5.928,6.475,5.458,6.160,6.896,5.923,6.928,6.180,6.370,6.106,6.313,5.503,6.747,7.020,6.899,6.872,6.777,5.847
Avg_G_t12=6.152,6.285,6.448,6.322,6.715,6.533,6.168,6.384,6.625,6.639,6.441,6.755,6.403,0.000,6.641,6.860,0.000,6.768,6.162,0.000,6.535,7.172,0.000,7.481,6.277,0.000,6.726,7.095,0.000,6.498,6.541,0.000,6.659,6.811,0.000,6.619,6.279,0.000,6.480,6.812,0.000,6.998,6.423,0.000,6.351,6.750,0.000,6.541,6.607,6.746,6.760,6.637,6.579,6.607,6.694,6.532,6.812,6.565,6.579,6.569,6.827,6.582,6.705,6.645,52.080,6.776,7.101,6.803,6.579,6.685,15.462,7.088,6.593,6.669,6.707,6.494,6.643,6.769,6.964,6.453,6.948,6.420,6.629,6.958,6.399,6.442,6.473,6.395,6.614,6.875,6.435,6.485,6.596,6.496,6.564,6.759
G_int_t12=7.109,7.043,7.053,6.677,7.356,6.703,6.588,7.092,6.775,6.897,6.340,6.388,7.504,0.000,6.551,6.004,0.000,6.057,6.460,0.000,6.671,5.594,0.000,6.659,7.313,0.000,6.462,6.493,0.000,6.594,6.876,0.000,7.081,5.817,0.000,6.821,7.469,0.000,6.684,6.280,0.000,6.348,7.443,0.000,7.242,5.863,0.000,6.367,6.338,6.139,5.802,5.891,6.012,7.067,6.313,6.640,6.110,5.740,6.726,7.154,5.486,6.637,6.105,5.789,52.080,6.569,5.232,5.823,6.440,5.700,7.476,5.893,6.331,6.334,5.810,6.355,6.233,6.347,5.928,6.475,5.458,6.160,6.896,5.923,6.928,6.180,6.370,6.106,6.313,5.503,6.747,7.020,6.899,6.872,6.777,5.847
Avg_G_inflex=4.917,5.133,5.298,5.333,5.564,5.485,5.181,5.054,6.122,5.570,5.584,6.063,4.853,0.000,5.757,6.542,0.000,6.285,5.239,0.000,5.514,7.114,0.000,6.864,5.418,0.000,5.972,5.860,0.000,5.528,5.290,0.000,5.533,6.425,0.000,5.531,4.716,0.000,5.468,6.292,0.000,5.920,4.842,0.000,5.112,6.269,0.000,5.651,5.831,6.090,6.432,6.139,6.036,6.138,6.128,5.618,6.504,6.236,5.786,5.242,6.642,5.588,6.101,6.246,3.878,6.316,7.136,6.346,5.761,6.357,16.276,6.307,5.864,5.917,6.253,5.625,5.955,6.397,6.528,5.482,6.752,5.757,5.958,6.449,5.225,5.645,5.797,5.580,6.226,6.566,5.312,5.194,5.493,5.341,5.538,6.240
G_int_inflex=4.861,4.535,4.645,4.389,4.524,4.296,3.792,4.092,5.781,4.126,4.234,4.506,3.964,0.000,4.411,5.193,0.000,4.388,4.343,0.000,4.329,4.572,0.000,5.682,5.762,0.000,4.369,4.081,0.000,4.264,3.906,0.000,4.308,4.808,0.000,4.065,4.010,0.000,4.297,5.003,0.000,4.690,3.779,0.000,4.420,4.718,0.000,3.962,4.370,4.177,4.377,4.713,4.320,6.164,4.312,4.265,5.229,4.788,4.779,3.801,4.981,4.364,4.472,4.429,3.878,5.280,4.578,4.581,4.093,4.764,8.035,4.443,4.368,4.379,4.306,4.326,4.394,5.331,5.183,4.082,4.866,4.633,5.039,5.081,4.332,4.182,4.610,4.385,5.011,4.453,4.162,3.792,4.280,4.147,4.307,4.287
G_by_Interval_g4=6.195,6.113,6.235,5.811,6.191,5.859,5.604,6.031,5.970,5.988,5.615,5.828,6.123,0.000,5.785,5.731,0.000,5.545,5.680,0.000,5.859,5.594,0.000,6.659,6.088,0.000,5.776,6.493,0.000,5.753,5.928,0.000,5.975,5.543,0.000,5.952,6.172,0.000,5.821,5.862,0.000,6.348,6.193,0.000,6.107,5.538,0.000,5.635,5.719,5.507,5.422,5.617,5.474,6.275,5.659,5.872,5.675,5.389,5.995,5.962,5.330,5.882,5.596,5.468,52.080,5.986,5.232,5.521,5.693,5.516,7.476,5.893,5.664,5.714,5.443,5.716,5.624,5.854,5.928,5.746,5.458,5.603,6.022,5.923,5.988,5.524,5.605,5.649,5.671,5.503,5.786,5.973,5.882,5.956,5.822,5.847
G_int_t8_g4=6.195,6.113,6.235,5.811,6.191,5.859,5.604,6.031,5.970,5.988,5.615,5.828,6.123,0.000,5.785,5.731,0.000,5.545,5.680,0.000,5.859,5.594,0.000,6.659,6.088,0.000,5.776,6.493,0.000,5.753,5.928,0.000,5.975,5.543,0.000,5.952,6.172,0.000,5.821,5.862,0.000,6.348,6.193,0.000,6.107,5.538,0.000,5.635,5.719,5.507,5.422,5.617,5.474,6.275,5.659,5.872,5.675,5.389,5.995,5.962,5.330,5.882,5.596,5.468,52.080,5.986,5.232,5.521,5.693,5.516,7.476,5.893,5.664,5.714,5.443,5.716,5.624,5.854,5.928,5.746,5.458,5.603,6.022,5.923,5.988,5.524,5.605,5.649,5.671,5.503,5.786,5.973,5.882,5.956,5.822,5.847
G_int_t12_g4=6.195,6.113,6.235,5.811,6.191,5.859,5.604,6.031,5.970,5.988,5.615,5.828,6.123,0.000,5.785,5.731,0.000,5.545,5.680,0.000,5.859,5.594,0.000,6.659,6.088,0.000,5.776,6.493,0.000,5.753,5.928,0.000,5.975,5.543,0.000,5.952,6.172,0.000,5.821,5.862,0.000,6.348,6.193,0.000,6.107,5.538,0.000,5.635,5.719,5.507,5.422,5.617,5.474,6.275,5.659,5.872,5.675,5.389,5.995,5.962,5.330,5.882,5.596,5.468,52.080,5.986,5.232,5.521,5.693,5.516,7.476,5.893,5.664,5.714,5.443,5.716,5.624,5.854,5.928,5.746,5.458,5.603,6.022,5.923,5.988,5.524,5.605,5.649,5.671,5.503,5.786,5.973,5.882,5.956,5.822,5.847
G_int_inflex_g4=4.557,4.535,4.645,4.389,4.524,4.296,3.792,4.092,5.270,4.126,4.234,4.506,3.964,0.000,4.411,5.193,0.000,4.388,4.343,0.000,4.329,4.572,0.000,5.682,4.944,0.000,4.369,4.081,0.000,4.264,3.906,0.000,4.308,4.808,0.000,4.065,4.010,0.000,4.297,5.003,0.000,4.690,3.779,0.000,4.420,4.718,0.000,3.962,4.370,4.177,4.377,4.713,4.320,5.646,4.312,4.265,5.229,4.788,4.779,3.801,4.981,4.364,4.472,4.429,3.878,5.280,4.578,4.581,4.093,4.764,8.035,4.443,4.368,4.379,4.306,4.326,4.394,5.331,5.183,4.082,4.866,4.633,5.039,5.081,4.332,4.182,4.610,4.385,5.011,4.453,4.162,3.792,4.280,4.147,4.307,4.287
Time_Inflex=20.521,20.521,20.521,20.521,20.521,20.521,16.117,18.319,24.772,17.829,20.521,20.031,20.031,0.244,21.499,24.772,0.244,20.521,20.031,0.244,20.521,20.031,0.244,23.458,23.458,0.244,20.031,15.872,0.244,20.521,17.829,0.244,20.521,23.458,0.244,17.829,18.074,0.244,20.521,23.458,0.244,20.521,15.627,0.244,20.521,23.458,0.244,18.563,20.521,20.521,20.521,22.233,20.521,26.974,19.053,18.319,26.974,23.792,21.255,17.340,25.995,20.521,21.744,20.521,2.676,24.527,22.233,22.233,18.563,22.233,27.219,21.255,20.521,20.521,20.521,20.521,21.744,26.974,23.792,18.563,23.458,23.792,23.458,23.458,20.521,20.521,23.792,21.499,23.792,20.521,20.521,16.361,21.744,18.563,21.744,16.851
OD_Inflex=0.327,0.299,0.278,0.272,0.253,0.262,0.202,0.251,0.302,0.205,0.254,0.208,0.280,0.084,0.243,0.266,0.083,0.198,0.286,0.086,0.262,0.171,0.082,0.214,0.328,0.083,0.216,0.165,0.081,0.256,0.227,0.082,0.259,0.240,0.081,0.206,0.279,0.085,0.257,0.249,0.082,0.228,0.214,0.086,0.304,0.255,0.085,0.211,0.228,0.218,0.200,0.244,0.220,0.309,0.190,0.208,0.281,0.272,0.247,0.213,0.276,0.251,0.241,0.208,0.075,0.259,0.191,0.229,0.202,0.229,0.108,0.209,0.230,0.227,0.204,0.249,0.240,0.284,0.249,0.221,0.230,0.308,0.283,0.246,0.284,0.248,0.309,0.262,0.276,0.192,0.278,0.199,0.280,0.226,0.274,0.162
Time_Saturation=26.240,22.233,26.240,26.240,26.240,26.240,26.240,24.772,25.261,26.240,25.995,21.989,26.485,0.244,26.240,26.485,0.244,27.463,22.233,0.244,27.463,0.000,0.244,24.282,25.506,0.244,26.485,26.485,0.244,22.233,25.995,0.244,24.282,24.282,0.244,25.261,25.751,0.244,26.485,24.038,0.244,25.995,26.240,0.244,21.989,24.282,0.244,20.521,26.240,27.463,26.485,26.240,25.751,27.463,27.463,22.724,27.463,26.485,27.463,25.261,26.485,26.240,26.485,27.463,0.000,27.463,27.463,24.772,27.463,23.792,0.000,25.751,26.240,25.751,22.724,26.485,26.240,27.463,26.485,25.261,26.485,24.282,25.995,25.751,26.240,25.751,24.282,27.463,26.240,26.485,26.485,27.463,26.240,27.463,26.240,27.463
OD_Saturation=0.403,0.329,0.350,0.345,0.305,0.329,0.359,0.330,0.308,0.316,0.333,0.243,0.327,0.084,0.313,0.280,0.083,0.296,0.312,0.086,0.327,0.000,0.082,0.229,0.352,0.083,0.298,0.269,0.081,0.288,0.335,0.082,0.306,0.260,0.081,0.310,0.358,0.085,0.329,0.261,0.082,0.275,0.334,0.086,0.319,0.274,0.085,0.251,0.320,0.301,0.290,0.305,0.309,0.315,0.303,0.276,0.292,0.304,0.320,0.315,0.277,0.320,0.296,0.309,0.000,0.291,0.269,0.271,0.320,0.263,0.000,0.266,0.315,0.300,0.239,0.322,0.311,0.292,0.272,0.326,0.269,0.312,0.298,0.272,0.348,0.320,0.314,0.342,0.306,0.285,0.338,0.333,0.324,0.327,0.320,0.288
Ref_Well_Name=A01,A01,A01,A01,A01,A01,A01,A01,A01,A01,A01,A01,A01,A01,A01,A01,A01,A01,A01,A01,A01,A01,A01,A01,A01,A01,A01,A01,A01,A01,A01,A01,A01,A01,A01,A01,A01,A01,A01,A01,A01,A01,A01,A01,A01,A01,A01,A01,A01,A01,A01,A01,A01,A01,A01,A01,A01,A01,A01,A01,A01,A01,A01,A01,A01,A01,A01,A01,A01,A01,A01,A01,A01,A01,A01,A01,A01,A01,A01,A01,A01,A01,A01,A01,A01,A01,A01,A01,A01,A01,A01,A01,A01,A01,A01,A01
Ratio_Avg_G=1.000,0.979,0.954,0.973,0.916,0.942,0.997,0.964,0.929,0.927,0.955,0.911,0.961,Inf,0.926,0.897,Inf,0.909,0.998,Inf,0.941,0.858,Inf,0.822,0.980,Inf,0.915,0.867,Inf,0.947,0.940,Inf,0.924,0.903,Inf,0.929,0.980,Inf,0.949,0.903,Inf,0.879,0.958,Inf,0.969,0.911,Inf,0.941,0.931,0.912,0.910,0.927,0.935,0.931,0.919,0.942,0.903,0.937,0.935,0.937,0.901,0.935,0.917,0.926,0.118,0.908,0.866,0.904,0.935,0.920,0.398,0.868,0.933,0.922,0.917,0.947,0.926,0.909,0.883,0.953,0.885,0.958,0.928,0.884,0.961,0.955,0.950,0.962,0.930,0.895,0.956,0.949,0.933,0.947,0.937,0.910
Ratio_Fit_G=NaN,NaN,NaN,NaN,NaN,NaN,NaN,NaN,NaN,NaN,NaN,NaN,NaN,NaN,NaN,NaN,NaN,NaN,NaN,NaN,NaN,NaN,NaN,NaN,NaN,NaN,NaN,NaN,NaN,NaN,NaN,NaN,NaN,NaN,NaN,NaN,NaN,NaN,NaN,NaN,NaN,NaN,NaN,NaN,NaN,NaN,NaN,NaN,NaN,NaN,NaN,NaN,NaN,NaN,NaN,NaN,NaN,NaN,NaN,NaN,NaN,NaN,NaN,NaN,NaN,NaN,NaN,NaN,NaN,NaN,NaN,NaN,NaN,NaN,NaN,NaN,NaN,NaN,NaN,NaN,NaN,NaN,NaN,NaN,NaN,NaN,NaN,NaN,NaN,NaN,NaN,NaN,NaN,NaN,NaN,NaN
Ratio_G_Int=1.000,1.010,1.008,1.065,0.966,1.061,1.079,1.002,1.049,1.031,1.121,1.113,0.947,Inf,1.085,1.184,Inf,1.174,1.100,Inf,1.066,1.271,Inf,1.068,0.972,Inf,1.100,1.095,Inf,1.078,1.034,Inf,1.004,1.222,Inf,1.042,0.952,Inf,1.064,1.132,Inf,1.120,0.955,Inf,0.982,1.212,Inf,1.117,1.122,1.158,1.225,1.207,1.183,1.006,1.126,1.071,1.164,1.239,1.057,0.994,1.296,1.071,1.165,1.228,0.137,1.082,1.359,1.221,1.104,1.247,0.951,1.206,1.123,1.122,1.224,1.119,1.141,1.120,1.199,1.098,1.302,1.154,1.031,1.200,1.026,1.150,1.116,1.164,1.126,1.292,1.054,1.013,1.030,1.034,1.049,1.216
Ratio_t0_Fit=NaN,NaN,NaN,NaN,NaN,NaN,NaN,NaN,NaN,NaN,NaN,NaN,NaN,NaN,NaN,NaN,NaN,NaN,NaN,NaN,NaN,NaN,NaN,NaN,NaN,NaN,NaN,NaN,NaN,NaN,NaN,NaN,NaN,NaN,NaN,NaN,NaN,NaN,NaN,NaN,NaN,NaN,NaN,NaN,NaN,NaN,NaN,NaN,NaN,NaN,NaN,NaN,NaN,NaN,NaN,NaN,NaN,NaN,NaN,NaN,NaN,NaN,NaN,NaN,NaN,NaN,NaN,NaN,NaN,NaN,NaN,NaN,NaN,NaN,NaN,NaN,NaN,NaN,NaN,NaN,NaN,NaN,NaN,NaN,NaN,NaN,NaN,NaN,NaN,NaN,NaN,NaN,NaN,NaN,NaN,NaN
Ratio_t0_G_Int=1.000,1.293,1.658,2.835,1.652,5.953,2.357,1.419,6.852,4.015,-9.905,-2.871,0.932,-Inf,-11.492,-1.247,-Inf,-1.479,3.384,-Inf,7.463,-0.707,-Inf,-1.416,0.942,-Inf,-3.974,-1.833,-Inf,10.510,3.046,-Inf,2.454,-1.067,-Inf,5.102,0.822,-Inf,4.960,-1.992,-Inf,-1.674,1.002,-Inf,1.110,-1.186,-Inf,-5.862,-3.832,-1.731,-1.097,-1.390,-1.806,2.233,-2.745,9.559,-1.510,-1.257,6.965,1.747,-0.792,18.534,-1.738,-1.208,-Inf,-5.086,-0.591,-1.080,-7.335,-1.066,-0.301,-0.923,-3.913,-3.095,-1.163,-7.234,-2.524,-2.491,-1.047,47.391,-0.726,-3.841,3.872,-1.047,1.882,-3.829,-9.712,-3.447,-3.420,-0.780,3.215,1.891,3.381,2.686,4.794,-1.175
Ref_Curve_Array=1,1,1,1,1,1,1,1,1,1,1,1,1,1,1,1,1,1,1,1,1,1,1,1,1,1,1,1,1,1,1,1,1,1,1,1,1,1,1,1,1,1,1,1,1,1,1,1,1,1,1,1,1,1,1,1,1,1,1,1,1,1,1,1,1,1,1,1,1,1,1,1,1,1,1,1,1,1,1,1,1,1,1,1,1,1,1,1,1,1,1,1,1,1,1,1
Default_ref=0
Comm_Map=,,,,,
Comm_Consol=,,,,,,,,
Comm_Screen=,,,,,
Analysis_Set=A,A,A,A,A,A,A,A,A,A,A,A,A,A,A,A,A,A,A,A,A,A,A,A,A,A,A,A,A,A,A,A,A,A,A,A,A,A,A,A,A,A,A,A,A,A,A,A,A,A,A,A,A,A,A,A,A,A,A,A,A,A,A,A,A,A,A,A,A,A,A,A,A,A,A,A,A,A,A,A,A,A,A,A,A,A,A,A,A,A,A,A,A,A,A,A
Ref_Type=single_ref,single_ref,single_ref,single_ref,single_ref,single_ref,single_ref,single_ref,single_ref,single_ref,single_ref,single_ref,single_ref,single_ref,single_ref,single_ref,single_ref,single_ref,single_ref,single_ref,single_ref,single_ref,single_ref,single_ref,single_ref,single_ref,single_ref,single_ref,single_ref,single_ref,single_ref,single_ref,single_ref,single_ref,single_ref,single_ref,single_ref,single_ref,single_ref,single_ref,single_ref,single_ref,single_ref,single_ref,single_ref,single_ref,single_ref,single_ref,single_ref,single_ref,single_ref,single_ref,single_ref,single_ref,single_ref,single_ref,single_ref,single_ref,single_ref,single_ref,single_ref,single_ref,single_ref,single_ref,single_ref,single_ref,single_ref,single_ref,single_ref,single_ref,single_ref,single_ref,single_ref,single_ref,single_ref,single_ref,single_ref,single_ref,single_ref,single_ref,single_ref,single_ref,single_ref,single_ref,single_ref,single_ref,single_ref,single_ref,single_ref,single_ref,single_ref,single_ref,single_ref,single_ref,single_ref,single_ref
Wells_In_Use=0,0,0,0,0,0,0,0,0,0,0,0,0,0,0,0,0,0,0,0,0,0,0,0,0,0,0,0,0,0,0,0,0,0,0,0,0,0,0,0,0,0,0,0,0,0,0,0,0,0,0,0,0,0,0,0,0,0,0,0,0,0,0,0,0,0,0,0,0,0,0,0,0,0,0,0,0,0,0,0,0,0,0,0,0,0,0,0,0,0,0,0,0,0,0,0
pv_to_plate_order=no
[Flor:]
[Flor2:]
[Lumin:]
[Data:]
Read=DateTime	RunT[s]	Temp	Well_1	Well_2	Well_3	Well_4	Well_5	Well_6	Well_7	Well_8	Well_9	Well_10	Well_11	Well_12	Well_13	Well_14	Well_15	Well_16	Well_17	Well_18	Well_19	Well_20	Well_21	Well_22	Well_23	Well_24	Well_25	Well_26	Well_27	Well_28	Well_29	Well_30	Well_31	Well_32	Well_33	Well_34	Well_35	Well_36	Well_37	Well_38	Well_39	Well_40	Well_41	Well_42	Well_43	Well_44	Well_45	Well_46	Well_47	Well_48	Well_49	Well_50	Well_51	Well_52	Well_53	Well_54	Well_55	Well_56	Well_57	Well_58	Well_59	Well_60	Well_61	Well_62	Well_63	Well_64	Well_65	Well_66	Well_67	Well_68	Well_69	Well_70	Well_71	Well_72	Well_73	Well_74	Well_75	Well_76	Well_77	Well_78	Well_79	Well_80	Well_81	Well_82	Well_83	Well_84	Well_85	Well_86	Well_87	Well_88	Well_89	Well_90	Well_91	Well_92	Well_93	Well_94	Well_95	Well_96
1=17:02:39	880	298	0.0791	0.0814	0.0838	0.0815	0.0872	0.0859	0.0858	0.0854	0.0816	0.0873	0.0857	0.0885	0.0765	0.0786	0.0806	0.0815	0.0816	0.0858	0.0827	0.0816	0.0798	0.0837	0.0848	0.0910	0.0798	0.0816	0.0815	0.0778	0.0833	0.0790	0.0810	0.0813	0.0788	0.0823	0.0821	0.0907	0.0781	0.0774	0.0806	0.0774	0.0799	0.0803	0.0817	0.0814	0.0827	0.0803	0.0830	0.0889	0.0792	0.0797	0.0775	0.0804	0.0794	0.0800	0.0824	0.0820	0.0822	0.0848	0.0863	0.0918	0.0774	0.0764	0.0794	0.0760	0.0817	0.0768	0.0778	0.0833	0.0819	0.0814	0.0843	0.0922	0.0862	0.0836	0.0791	0.0808	0.0824	0.0808	0.0801	0.0825	0.0827	0.0821	0.0877	0.0922	0.0830	0.0797	0.0822	0.0795	0.0813	0.0780	0.0828	0.0835	0.0842	0.0864	0.0888	0.0985
2=17:16:35	1716	301	0.0796	0.0835	0.0802	0.0818	0.0834	0.0852	0.0840	0.0840	0.0811	0.0857	0.0831	0.0877	0.0784	0.0776	0.0802	0.0796	0.0810	0.0876	0.0823	0.0797	0.0776	0.0814	0.0864	0.0901	0.0773	0.0847	0.0773	0.0788	0.0801	0.0777	0.0794	0.0795	0.0784	0.0818	0.0815	0.0897	0.0782	0.0781	0.0805	0.0763	0.0788	0.0793	0.0803	0.0789	0.0800	0.0788	0.0824	0.0865	0.0775	0.0784	0.0760	0.0794	0.0756	0.0784	0.0799	0.0799	0.0798	0.0836	0.0842	0.0914	0.0751	0.0773	0.0766	0.0767	0.0813	0.0753	0.0749	0.0794	0.0789	0.0791	0.0832	0.0887	0.0830	0.0801	0.0788	0.0777	0.0788	0.0803	0.0777	0.0806	0.0820	0.0806	0.0858	0.0906	0.0792	0.0799	0.0780	0.0793	0.0787	0.0800	0.0799	0.0818	0.0830	0.0844	0.0867	0.0985
3=17:31:15	2595	301	0.0795	0.0822	0.0810	0.0814	0.0833	0.0850	0.0837	0.0829	0.0813	0.0869	0.0850	0.0902	0.0773	0.0778	0.0813	0.0801	0.0799	0.0858	0.0818	0.0805	0.0818	0.0829	0.0830	0.0894	0.0767	0.0825	0.0791	0.0778	0.0800	0.0782	0.0794	0.0782	0.0780	0.0821	0.0809	0.0881	0.0781	0.0772	0.0804	0.0762	0.0788	0.0803	0.0818	0.0788	0.0812	0.0801	0.0841	0.0882	0.0773	0.0786	0.0760	0.0800	0.0760	0.0777	0.0804	0.0801	0.0802	0.0825	0.0856	0.0913	0.0761	0.0770	0.0764	0.0772	0.0801	0.0760	0.0763	0.0802	0.0812	0.0803	0.0826	0.0917	0.0846	0.0798	0.0785	0.0779	0.0795	0.0793	0.0768	0.0813	0.0824	0.0818	0.0864	0.0908	0.0817	0.0803	0.0816	0.0789	0.0798	0.0805	0.0817	0.0803	0.0854	0.0891	0.0879	0.0944
4=17:45:54	3475	298	0.0785	0.0818	0.0815	0.0816	0.0837	0.0857	0.0850	0.0846	0.0802	0.0870	0.0849	0.0903	0.0777	0.0768	0.0805	0.0797	0.0801	0.0890	0.0827	0.0801	0.0785	0.0830	0.0857	0.0895	0.0770	0.0835	0.0781	0.0790	0.0801	0.0773	0.0800	0.0798	0.0774	0.0825	0.0826	0.0904	0.0784	0.0772	0.0803	0.0761	0.0790	0.0790	0.0801	0.0794	0.0815	0.0802	0.0827	0.0872	0.0775	0.0783	0.0759	0.0799	0.0761	0.0781	0.0801	0.0800	0.0796	0.0843	0.0855	0.0924	0.0766	0.0767	0.0769	0.0766	0.0799	0.0752	0.0762	0.0798	0.0794	0.0797	0.0828	0.0894	0.0831	0.0804	0.0778	0.0788	0.0781	0.0801	0.0783	0.0813	0.0824	0.0818	0.0872	0.0933	0.0814	0.0788	0.0807	0.0788	0.0786	0.0806	0.0807	0.0818	0.0836	0.0855	0.0879	0.0972
5=18:00:34	4354	301	0.0802	0.0819	0.0784	0.0802	0.0823	0.0852	0.0850	0.0838	0.0811	0.0859	0.0847	0.0891	0.0764	0.0776	0.0785	0.0802	0.0795	0.0861	0.0824	0.0804	0.0796	0.0817	0.0860	0.0884	0.0776	0.0810	0.0803	0.0780	0.0807	0.0776	0.0815	0.0796	0.0774	0.0820	0.0822	0.0885	0.0742	0.0781	0.0800	0.0779	0.0785	0.0796	0.0812	0.0795	0.0801	0.0806	0.0826	0.0878	0.0784	0.0767	0.0795	0.0788	0.0785	0.0764	0.0821	0.0800	0.0813	0.0842	0.0852	0.0898	0.0727	0.0770	0.0776	0.0778	0.0800	0.0768	0.0748	0.0808	0.0789	0.0801	0.0836	0.0896	0.0876	0.0792	0.0812	0.0773	0.0828	0.0786	0.0802	0.0805	0.0831	0.0808	0.0865	0.0908	0.0803	0.0788	0.0813	0.0787	0.0795	0.0810	0.0815	0.0818	0.0841	0.0872	0.0872	0.0948
6=18:15:13	5234	301	0.0802	0.0850	0.0783	0.0827	0.0819	0.0856	0.0846	0.0843	0.0805	0.0874	0.0859	0.0901	0.0773	0.0800	0.0796	0.0799	0.0811	0.0864	0.0817	0.0795	0.0789	0.0822	0.0869	0.0904	0.0787	0.0847	0.0766	0.0788	0.0811	0.0787	0.0804	0.0799	0.0780	0.0827	0.0825	0.0897	0.0781	0.0791	0.0799	0.0786	0.0800	0.0796	0.0817	0.0804	0.0802	0.0804	0.0829	0.0880	0.0791	0.0773	0.0795	0.0806	0.0776	0.0783	0.0819	0.0815	0.0795	0.0849	0.0854	0.0921	0.0729	0.0775	0.0779	0.0778	0.0803	0.0783	0.0764	0.0801	0.0792	0.0802	0.0840	0.0913	0.0849	0.0800	0.0809	0.0784	0.0822	0.0785	0.0800	0.0813	0.0832	0.0820	0.0870	0.0910	0.0787	0.0804	0.0802	0.0798	0.0810	0.0811	0.0819	0.0825	0.0844	0.0865	0.0873	0.0971
7=18:29:53	6113	301	0.0800	0.0836	0.0810	0.0828	0.0848	0.0857	0.0851	0.0835	0.0819	0.0925	0.0848	0.0913	0.0763	0.0778	0.0804	0.0819	0.0796	0.0903	0.0841	0.0812	0.0793	0.0837	0.0886	0.0896	0.0765	0.0833	0.0808	0.0782	0.0822	0.0778	0.0816	0.0800	0.0785	0.0832	0.0820	0.0900	0.0768	0.0780	0.0806	0.0776	0.0795	0.0807	0.0817	0.0805	0.0807	0.0811	0.0840	0.0883	0.0779	0.0767	0.0780	0.0801	0.0781	0.0759	0.0813	0.0809	0.0795	0.0845	0.0844	0.0915	0.0749	0.0761	0.0781	0.0773	0.0805	0.0775	0.0754	0.0801	0.0789	0.0800	0.0832	0.0923	0.0845	0.0794	0.0782	0.0783	0.0812	0.0778	0.0785	0.0804	0.0826	0.0805	0.0854	0.0884	0.0830	0.0786	0.0819	0.0777	0.0797	0.0797	0.0814	0.0824	0.0854	0.0874	0.0887	0.0971
8=18:44:32	6993	301	0.0828	0.0829	0.0850	0.0828	0.0860	0.0875	0.0865	0.0849	0.0819	0.0924	0.0853	0.0912	0.0779	0.0772	0.0821	0.0810	0.0817	0.0899	0.0862	0.0818	0.0808	0.0839	0.0853	0.0933	0.0815	0.0858	0.0802	0.0780	0.0830	0.0789	0.0819	0.0803	0.0784	0.0843	0.0815	0.0906	0.0798	0.0769	0.0821	0.0768	0.0814	0.0801	0.0835	0.0808	0.0838	0.0809	0.0831	0.0882	0.0783	0.0805	0.0759	0.0829	0.0764	0.0786	0.0820	0.0807	0.0801	0.0853	0.0853	0.0920	0.0774	0.0773	0.0785	0.0760	0.0829	0.0764	0.0776	0.0802	0.0799	0.0805	0.0832	0.0921	0.0832	0.0826	0.0773	0.0804	0.0802	0.0800	0.0792	0.0809	0.0824	0.0815	0.0870	0.0909	0.0835	0.0812	0.0828	0.0796	0.0798	0.0796	0.0825	0.0818	0.0877	0.0879	0.0882	0.0966
9=18:59:12	7872	301	0.0801	0.0819	0.0820	0.0822	0.0833	0.0854	0.0855	0.0847	0.0808	0.0912	0.0849	0.0915	0.0764	0.0790	0.0810	0.0808	0.0800	0.0883	0.0831	0.0814	0.0808	0.0822	0.0849	0.0901	0.0778	0.0820	0.0802	0.0777	0.0818	0.0784	0.0811	0.0801	0.0781	0.0829	0.0823	0.0897	0.0772	0.0783	0.0816	0.0776	0.0804	0.0791	0.0827	0.0805	0.0813	0.0812	0.0856	0.0873	0.0791	0.0776	0.0792	0.0791	0.0797	0.0777	0.0822	0.0817	0.0792	0.0849	0.0849	0.0929	0.0757	0.0763	0.0784	0.0780	0.0811	0.0767	0.0769	0.0810	0.0788	0.0801	0.0824	0.0921	0.0851	0.0802	0.0803	0.0783	0.0820	0.0799	0.0802	0.0814	0.0837	0.0823	0.0872	0.0912	0.0827	0.0789	0.0818	0.0790	0.0798	0.0812	0.0826	0.0827	0.0843	0.0882	0.0887	0.0939
10=19:13:52	8752	300	0.0794	0.0813	0.0828	0.0811	0.0857	0.0855	0.0839	0.0845	0.0809	0.0904	0.0843	0.0899	0.0759	0.0779	0.0795	0.0799	0.0791	0.0873	0.0827	0.0794	0.0788	0.0819	0.0852	0.0903	0.0786	0.0819	0.0803	0.0763	0.0826	0.0777	0.0801	0.0794	0.0768	0.0821	0.0813	0.0907	0.0777	0.0767	0.0796	0.0765	0.0790	0.0786	0.0811	0.0800	0.0813	0.0796	0.0814	0.0870	0.0776	0.0773	0.0771	0.0797	0.0774	0.0768	0.0813	0.0797	0.0808	0.0839	0.0832	0.0907	0.0752	0.0743	0.0776	0.0759	0.0807	0.0760	0.0760	0.0792	0.0789	0.0779	0.0827	0.0898	0.0829	0.0812	0.0773	0.0790	0.0805	0.0779	0.0785	0.0810	0.0820	0.0816	0.0869	0.0914	0.0825	0.0792	0.0806	0.0779	0.0798	0.0782	0.0803	0.0820	0.0831	0.0856	0.0876	0.0970
11=19:28:31	9632	300	0.0808	0.0811	0.0828	0.0813	0.0858	0.0862	0.0857	0.0840	0.0806	0.0906	0.0859	0.0904	0.0755	0.0787	0.0801	0.0807	0.0798	0.0890	0.0823	0.0806	0.0791	0.0833	0.0868	0.0918	0.0781	0.0828	0.0818	0.0765	0.0836	0.0775	0.0817	0.0786	0.0781	0.0826	0.0821	0.0907	0.0777	0.0777	0.0804	0.0779	0.0797	0.0793	0.0825	0.0808	0.0805	0.0809	0.0842	0.0901	0.0796	0.0781	0.0796	0.0792	0.0781	0.0770	0.0813	0.0806	0.0795	0.0847	0.0856	0.0924	0.0767	0.0749	0.0793	0.0768	0.0812	0.0761	0.0763	0.0804	0.0791	0.0812	0.0827	0.0936	0.0844	0.0807	0.0798	0.0782	0.0817	0.0783	0.0792	0.0817	0.0833	0.0832	0.0872	0.0908	0.0835	0.0797	0.0820	0.0779	0.0800	0.0803	0.0820	0.0826	0.0845	0.0881	0.0909	0.0994
12=19:43:11	10511	300	0.0803	0.0861	0.0798	0.0829	0.0832	0.0873	0.0865	0.0843	0.0800	0.0917	0.0856	0.0911	0.0774	0.0793	0.0796	0.0802	0.0809	0.0882	0.0833	0.0810	0.0792	0.0833	0.0859	0.0983	0.0778	0.0840	0.0791	0.0779	0.0818	0.0766	0.0813	0.0804	0.0781	0.0838	0.0823	0.0910	0.0783	0.0787	0.0788	0.0782	0.0797	0.0794	0.0822	0.0796	0.0808	0.0813	0.0839	0.0893	0.0778	0.0772	0.0798	0.0797	0.0773	0.0777	0.0805	0.0797	0.0808	0.0846	0.0847	0.0915	0.0736	0.0772	0.0775	0.0781	0.0797	0.0766	0.0761	0.0803	0.0787	0.0809	0.0828	0.0951	0.0832	0.0790	0.0802	0.0765	0.0824	0.0786	0.0798	0.0806	0.0834	0.0820	0.0880	0.0898	0.0819	0.0807	0.0808	0.0798	0.0790	0.0805	0.0812	0.0829	0.0859	0.0880	0.0878	0.0954
13=19:57:50	11391	298	0.0801	0.0839	0.0810	0.0815	0.0840	0.0885	0.0856	0.0842	0.0812	0.0920	0.0853	0.0916	0.0780	0.0788	0.0802	0.0808	0.0810	0.0875	0.0835	0.0799	0.0793	0.0851	0.0861	0.0932	0.0777	0.0826	0.0810	0.0773	0.0826	0.0789	0.0816	0.0796	0.0777	0.0841	0.0825	0.0908	0.0785	0.0781	0.0807	0.0786	0.0801	0.0800	0.0821	0.0791	0.0805	0.0802	0.0830	0.0893	0.0779	0.0769	0.0787	0.0808	0.0781	0.0771	0.0811	0.0800	0.0797	0.0856	0.0855	0.0925	0.0753	0.0772	0.0785	0.0779	0.0817	0.0771	0.0760	0.0801	0.0787	0.0808	0.0835	0.0919	0.0837	0.0803	0.0801	0.0775	0.0823	0.0785	0.0792	0.0822	0.0849	0.0825	0.0883	0.0909	0.0832	0.0808	0.0811	0.0792	0.0807	0.0801	0.0825	0.0831	0.0845	0.0889	0.0898	0.0978
14=20:12:30	12270	303	0.0804	0.0821	0.0834	0.0822	0.0864	0.0874	0.0859	0.0848	0.0827	0.0912	0.0849	0.0947	0.0781	0.0785	0.0813	0.0807	0.0810	0.0892	0.0844	0.0808	0.0811	0.0849	0.0858	0.0914	0.0786	0.0830	0.0814	0.0779	0.0829	0.0786	0.0825	0.0797	0.0782	0.0843	0.0817	0.0929	0.0790	0.0773	0.0815	0.0775	0.0810	0.0811	0.0836	0.0806	0.0821	0.0811	0.0842	0.0893	0.0779	0.0782	0.0785	0.0814	0.0764	0.0775	0.0822	0.0809	0.0804	0.0861	0.0853	0.0947	0.0765	0.0775	0.0792	0.0777	0.0818	0.0776	0.0769	0.0805	0.0796	0.0818	0.0829	0.0901	0.0846	0.0817	0.0791	0.0796	0.0815	0.0808	0.0808	0.0821	0.0849	0.0820	0.0889	0.0913	0.0841	0.0810	0.0822	0.0793	0.0798	0.0816	0.0822	0.0850	0.0863	0.0896	0.0913	0.0961
15=20:27:09	13150	300	0.0795	0.0841	0.0796	0.0832	0.0828	0.0882	0.0855	0.0844	0.0808	0.0905	0.0848	0.0917	0.0773	0.0791	0.0804	0.0809	0.0811	0.0874	0.0841	0.0794	0.0783	0.0848	0.0844	0.0935	0.0793	0.0832	0.0776	0.0786	0.0814	0.0773	0.0823	0.0803	0.0770	0.0839	0.0818	0.0910	0.0778	0.0786	0.0798	0.0784	0.0800	0.0803	0.0822	0.0792	0.0811	0.0817	0.0820	0.0882	0.0785	0.0777	0.0788	0.0811	0.0778	0.0778	0.0818	0.0802	0.0804	0.0857	0.0846	0.0916	0.0742	0.0774	0.0774	0.0790	0.0811	0.0769	0.0775	0.0806	0.0796	0.0813	0.0827	0.0905	0.0846	0.0802	0.0816	0.0793	0.0812	0.0802	0.0802	0.0808	0.0835	0.0828	0.0887	0.0919	0.0807	0.0803	0.0805	0.0800	0.0797	0.0811	0.0825	0.0836	0.0865	0.0891	0.0894	0.0967
16=20:41:49	14029	300	0.0808	0.0828	0.0834	0.0829	0.0863	0.0869	0.0865	0.0846	0.0815	0.0914	0.0840	0.0928	0.0783	0.0790	0.0815	0.0804	0.0811	0.0925	0.0849	0.0801	0.0799	0.0854	0.0857	0.0913	0.0807	0.0839	0.0795	0.0788	0.0831	0.0788	0.0826	0.0805	0.0780	0.0848	0.0813	0.0912	0.0795	0.0764	0.0820	0.0778	0.0808	0.0804	0.0833	0.0805	0.0811	0.0817	0.0815	0.0910	0.0780	0.0793	0.0766	0.0821	0.0768	0.0780	0.0828	0.0807	0.0806	0.0864	0.0844	0.0950	0.0772	0.0772	0.0793	0.0770	0.0825	0.0772	0.0775	0.0805	0.0797	0.0814	0.0818	0.0900	0.0839	0.0834	0.0769	0.0811	0.0817	0.0803	0.0800	0.0820	0.0841	0.0820	0.0895	0.0902	0.0835	0.0816	0.0826	0.0795	0.0803	0.0805	0.0828	0.0842	0.0861	0.0879	0.0903	0.1021
17=20:56:28	14909	300	0.0812	0.0828	0.0842	0.0821	0.0854	0.0881	0.0874	0.0847	0.0812	0.0929	0.0854	0.0935	0.0768	0.0788	0.0827	0.0820	0.0813	0.0888	0.0848	0.0809	0.0795	0.0852	0.0852	0.0951	0.0802	0.0831	0.0824	0.0773	0.0839	0.0777	0.0829	0.0796	0.0781	0.0847	0.0820	0.0909	0.0792	0.0782	0.0825	0.0777	0.0814	0.0817	0.0825	0.0795	0.0816	0.0817	0.0824	0.0907	0.0792	0.0793	0.0776	0.0823	0.0785	0.0781	0.0821	0.0811	0.0801	0.0875	0.0850	0.0930	0.0777	0.0767	0.0798	0.0769	0.0833	0.0769	0.0777	0.0806	0.0798	0.0814	0.0825	0.0969	0.0853	0.0839	0.0781	0.0813	0.0805	0.0816	0.0802	0.0827	0.0847	0.0840	0.0888	0.0916	0.0846	0.0802	0.0829	0.0799	0.0822	0.0804	0.0837	0.0846	0.0870	0.0898	0.0910	0.1001
18=21:11:08	15789	300	0.0807	0.0841	0.0831	0.0832	0.0866	0.0886	0.0847	0.0839	0.0820	0.0929	0.0850	0.0922	0.0783	0.0799	0.0817	0.0821	0.0814	0.0874	0.0842	0.0812	0.0795	0.0842	0.0841	0.0939	0.0783	0.0840	0.0811	0.0778	0.0836	0.0800	0.0824	0.0786	0.0778	0.0864	0.0815	0.0911	0.0789	0.0788	0.0822	0.0785	0.0805	0.0804	0.0832	0.0794	0.0813	0.0813	0.0822	0.0913	0.0791	0.0779	0.0792	0.0816	0.0784	0.0786	0.0826	0.0799	0.0803	0.0857	0.0842	0.0935	0.0758	0.0770	0.0803	0.0779	0.0826	0.0778	0.0769	0.0799	0.0793	0.0808	0.0819	0.0936	0.0851	0.0817	0.0806	0.0787	0.0822	0.0791	0.0787	0.0824	0.0845	0.0830	0.0892	0.0915	0.0840	0.0813	0.0822	0.0792	0.0807	0.0809	0.0829	0.0835	0.0857	0.0894	0.0910	0.0983
19=21:25:48	16668	300	0.0808	0.0840	0.0817	0.0837	0.0844	0.0882	0.0853	0.0829	0.0816	0.0909	0.0842	0.0926	0.0774	0.0796	0.0812	0.0823	0.0814	0.0883	0.0838	0.0796	0.0804	0.0845	0.0835	0.0949	0.0791	0.0839	0.0793	0.0791	0.0827	0.0791	0.0821	0.0782	0.0779	0.0850	0.0813	0.0920	0.0784	0.0783	0.0808	0.0784	0.0798	0.0810	0.0832	0.0786	0.0813	0.0808	0.0835	0.0923	0.0782	0.0776	0.0789	0.0815	0.0777	0.0776	0.0822	0.0797	0.0800	0.0865	0.0852	0.0938	0.0763	0.0774	0.0783	0.0775	0.0830	0.0771	0.0771	0.0793	0.0793	0.0805	0.0815	0.0962	0.0864	0.0807	0.0813	0.0780	0.0839	0.0802	0.0795	0.0818	0.0866	0.0832	0.0892	0.0922	0.0836	0.0812	0.0821	0.0787	0.0799	0.0807	0.0833	0.0836	0.0859	0.0903	0.0910	0.0992
20=21:40:27	17548	298	0.0827	0.0834	0.0836	0.0838	0.0865	0.0882	0.0882	0.0841	0.0822	0.0944	0.0844	0.0942	0.0785	0.0794	0.0825	0.0814	0.0833	0.0907	0.0860	0.0805	0.0814	0.0863	0.0843	0.0931	0.0795	0.0853	0.0811	0.0789	0.0838	0.0778	0.0830	0.0798	0.0783	0.0862	0.0819	0.0915	0.0795	0.0786	0.0826	0.0779	0.0821	0.0814	0.0833	0.0794	0.0825	0.0829	0.0817	0.0912	0.0786	0.0786	0.0769	0.0819	0.0778	0.0788	0.0839	0.0801	0.0801	0.0872	0.0840	0.0952	0.0773	0.0768	0.0791	0.0775	0.0831	0.0760	0.0780	0.0796	0.0808	0.0818	0.0818	0.0914	0.0852	0.0832	0.0789	0.0806	0.0808	0.0822	0.0802	0.0836	0.0848	0.0833	0.0904	0.0914	0.0848	0.0803	0.0825	0.0799	0.0809	0.0811	0.0835	0.0852	0.0866	0.0887	0.0933	0.0993
21=21:55:07	18427	300	0.0810	0.0839	0.0833	0.0854	0.0878	0.0890	0.0871	0.0832	0.0803	0.0939	0.0851	0.0932	0.0780	0.0806	0.0818	0.0803	0.0822	0.0910	0.0854	0.0793	0.0797	0.0845	0.0848	0.0943	0.0786	0.0864	0.0798	0.0786	0.0842	0.0796	0.0830	0.0785	0.0776	0.0858	0.0803	0.0933	0.0797	0.0789	0.0818	0.0781	0.0815	0.0817	0.0842	0.0791	0.0814	0.0809	0.0812	0.0921	0.0773	0.0780	0.0789	0.0807	0.0775	0.0781	0.0834	0.0793	0.0801	0.0867	0.0834	0.0951	0.0770	0.0770	0.0788	0.0785	0.0833	0.0779	0.0784	0.0791	0.0785	0.0815	0.0824	0.0943	0.0856	0.0819	0.0790	0.0814	0.0819	0.0802	0.0805	0.0829	0.0841	0.0829	0.0908	0.0920	0.0841	0.0814	0.0818	0.0797	0.0802	0.0810	0.0838	0.0846	0.0869	0.0902	0.0931	0.1023
22=22:09:46	19307	303	0.0815	0.0840	0.0814	0.0812	0.0851	0.0883	0.0862	0.0831	0.0819	0.0914	0.0848	0.0936	0.0776	0.0799	0.0815	0.0810	0.0807	0.0891	0.0850	0.0789	0.0785	0.0845	0.0838	0.0965	0.0786	0.0833	0.0806	0.0784	0.0822	0.0777	0.0829	0.0792	0.0776	0.0852	0.0808	0.0925	0.0772	0.0790	0.0812	0.0782	0.0807	0.0809	0.0833	0.0787	0.0815	0.0819	0.0809	0.0924	0.0789	0.0761	0.0797	0.0802	0.0797	0.0780	0.0824	0.0796	0.0809	0.0871	0.0833	0.0943	0.0745	0.0774	0.0780	0.0789	0.0825	0.0770	0.0775	0.0806	0.0800	0.0819	0.0814	0.0938	0.0866	0.0813	0.0810	0.0772	0.0857	0.0796	0.0809	0.0844	0.0854	0.0838	0.0916	0.0936	0.0834	0.0822	0.0807	0.0806	0.0805	0.0822	0.0838	0.0857	0.0870	0.0917	0.0930	0.1022
23=22:24:26	20186	300	0.0823	0.0849	0.0839	0.0846	0.0869	0.0891	0.0882	0.0831	0.0822	0.0940	0.0839	0.0940	0.0772	0.0814	0.0822	0.0835	0.0826	0.0918	0.0861	0.0792	0.0818	0.0853	0.0832	0.0970	0.0790	0.0845	0.0837	0.0784	0.0855	0.0792	0.0841	0.0793	0.0787	0.0869	0.0817	0.0932	0.0783	0.0792	0.0826	0.0792	0.0824	0.0828	0.0846	0.0794	0.0832	0.0818	0.0815	0.0941	0.0802	0.0770	0.0810	0.0814	0.0798	0.0775	0.0851	0.0800	0.0814	0.0878	0.0847	0.0960	0.0766	0.0763	0.0798	0.0794	0.0839	0.0784	0.0789	0.0805	0.0800	0.0821	0.0810	0.0970	0.0878	0.0826	0.0820	0.0800	0.0841	0.0809	0.0818	0.0839	0.0867	0.0840	0.0917	0.0950	0.0853	0.0816	0.0840	0.0803	0.0813	0.0823	0.0848	0.0868	0.0887	0.0922	0.0948	0.1016
24=22:39:06	21066	300	0.0833	0.0847	0.0863	0.0839	0.0895	0.0894	0.0887	0.0838	0.0839	0.0945	0.0846	0.0962	0.0778	0.0813	0.0839	0.0843	0.0836	0.0931	0.0862	0.0799	0.0817	0.0880	0.0845	0.0968	0.0807	0.0854	0.0834	0.0796	0.0861	0.0802	0.0858	0.0784	0.0797	0.0900	0.0818	0.0949	0.0800	0.0794	0.0840	0.0786	0.0827	0.0823	0.0856	0.0790	0.0838	0.0821	0.0813	0.0972	0.0800	0.0786	0.0793	0.0837	0.0802	0.0790	0.0848	0.0802	0.0804	0.0883	0.0843	0.0960	0.0789	0.0767	0.0803	0.0780	0.0849	0.0771	0.0789	0.0805	0.0818	0.0838	0.0812	0.0965	0.0894	0.0843	0.0807	0.0815	0.0845	0.0814	0.0821	0.0846	0.0870	0.0852	0.0919	0.0943	0.0867	0.0816	0.0831	0.0808	0.0816	0.0827	0.0853	0.0858	0.0883	0.0930	0.0963	0.1081
25=22:53:45	21946	303	0.0825	0.0852	0.0863	0.0848	0.0913	0.0907	0.0896	0.0834	0.0832	0.0961	0.0852	0.0956	0.0785	0.0820	0.0828	0.0847	0.0834	0.0920	0.0876	0.0811	0.0824	0.0885	0.0848	0.0969	0.0813	0.0863	0.0845	0.0797	0.0865	0.0815	0.0853	0.0794	0.0792	0.0878	0.0818	0.0933	0.0797	0.0801	0.0845	0.0791	0.0822	0.0836	0.0861	0.0796	0.0838	0.0833	0.0815	0.0963	0.0811	0.0777	0.0802	0.0840	0.0803	0.0783	0.0855	0.0801	0.0806	0.0899	0.0839	0.0966	0.0788	0.0769	0.0808	0.0791	0.0858	0.0788	0.0793	0.0800	0.0814	0.0842	0.0817	0.0952	0.0893	0.0852	0.0814	0.0809	0.0859	0.0815	0.0822	0.0848	0.0873	0.0854	0.0944	0.0936	0.0873	0.0816	0.0841	0.0807	0.0826	0.0823	0.0851	0.0868	0.0890	0.0927	0.0977	0.1071
26=23:08:25	22825	303	0.0828	0.0864	0.0846	0.0849	0.0886	0.0900	0.0881	0.0827	0.0818	0.0956	0.0843	0.0950	0.0799	0.0807	0.0837	0.0822	0.0832	0.0926	0.0869	0.0788	0.0796	0.0872	0.0838	0.0992	0.0795	0.0880	0.0808	0.0796	0.0844	0.0804	0.0842	0.0789	0.0780	0.0873	0.0802	0.0950	0.0805	0.0798	0.0835	0.0793	0.0827	0.0812	0.0848	0.0779	0.0830	0.0816	0.0806	0.0956	0.0786	0.0782	0.0780	0.0834	0.0776	0.0787	0.0832	0.0797	0.0792	0.0886	0.0835	0.0960	0.0779	0.0765	0.0798	0.0796	0.0842	0.0773	0.0796	0.0783	0.0801	0.0836	0.0830	0.0995	0.0869	0.0839	0.0791	0.0803	0.0840	0.0805	0.0812	0.0851	0.0866	0.0844	0.0927	0.0944	0.0852	0.0820	0.0811	0.0802	0.0819	0.0821	0.0848	0.0868	0.0885	0.0911	0.0966	0.1115
27=23:23:04	23705	298	0.0844	0.0890	0.0877	0.0875	0.0901	0.0924	0.0905	0.0829	0.0856	0.1001	0.0846	0.0990	0.0794	0.0826	0.0859	0.0861	0.0851	0.0979	0.0904	0.0798	0.0834	0.0898	0.0840	0.1029	0.0810	0.0897	0.0842	0.0805	0.0875	0.0818	0.0871	0.0790	0.0801	0.0900	0.0814	0.0954	0.0803	0.0819	0.0853	0.0804	0.0842	0.0843	0.0855	0.0792	0.0870	0.0848	0.0818	0.0969	0.0800	0.0787	0.0804	0.0862	0.0801	0.0794	0.0863	0.0795	0.0817	0.0898	0.0836	0.0987	0.0790	0.0769	0.0805	0.0803	0.0864	0.0772	0.0796	0.0801	0.0825	0.0843	0.0817	0.0994	0.0900	0.0852	0.0819	0.0808	0.0853	0.0823	0.0824	0.0852	0.0879	0.0859	0.0947	0.0955	0.0880	0.0821	0.0849	0.0819	0.0826	0.0834	0.0862	0.0890	0.0916	0.0934	0.0993	0.1064
28=23:37:44	24584	303	0.0849	0.0883	0.0873	0.0866	0.0927	0.0925	0.0912	0.0838	0.0846	0.0978	0.0850	0.1001	0.0809	0.0835	0.0858	0.0863	0.0858	0.0972	0.0914	0.0816	0.0835	0.0891	0.0867	0.1036	0.0813	0.0879	0.0859	0.0808	0.0883	0.0833	0.0870	0.0799	0.0814	0.0897	0.0823	0.0973	0.0815	0.0826	0.0859	0.0813	0.0848	0.0850	0.0888	0.0802	0.0878	0.0862	0.0839	0.0995	0.0803	0.0788	0.0818	0.0854	0.0817	0.0797	0.0867	0.0805	0.0829	0.0914	0.0862	0.0993	0.0805	0.0780	0.0822	0.0818	0.0878	0.0799	0.0809	0.0811	0.0844	0.0864	0.0852	0.1014	0.0914	0.0872	0.0834	0.0813	0.0867	0.0838	0.0845	0.0869	0.0905	0.0890	0.0986	0.0989	0.0890	0.0842	0.0842	0.0827	0.0838	0.0855	0.0875	0.0906	0.0946	0.0960	0.1005	0.1107
29=23:52:23	25464	303	0.0852	0.0902	0.0866	0.0889	0.0917	0.0939	0.0913	0.0839	0.0846	0.0988	0.0851	0.1012	0.0807	0.0848	0.0860	0.0854	0.0858	0.0960	0.0898	0.0796	0.0834	0.0895	0.0854	0.1027	0.0811	0.0908	0.0840	0.0821	0.0865	0.0832	0.0869	0.0805	0.0807	0.0886	0.0812	0.0968	0.0812	0.0826	0.0852	0.0812	0.0848	0.0865	0.0883	0.0803	0.0862	0.0847	0.0821	0.1024	0.0812	0.0789	0.0810	0.0852	0.0814	0.0807	0.0868	0.0804	0.0828	0.0912	0.0830	0.1025	0.0783	0.0770	0.0811	0.0819	0.0869	0.0809	0.0805	0.0803	0.0831	0.0847	0.0820	0.1007	0.0909	0.0865	0.0831	0.0827	0.0873	0.0832	0.0837	0.0860	0.0902	0.0882	0.0972	0.0979	0.0899	0.0850	0.0847	0.0834	0.0839	0.0848	0.0879	0.0907	0.0927	0.0988	0.1011	0.1146
30=00:07:03	26344	300	0.0871	0.0911	0.0879	0.0895	0.0922	0.0925	0.0914	0.0840	0.0845	0.0999	0.0854	0.1020	0.0798	0.0840	0.0851	0.0860	0.0852	0.0977	0.0898	0.0789	0.0844	0.0905	0.0862	0.1054	0.0825	0.0895	0.0841	0.0808	0.0876	0.0823	0.0863	0.0791	0.0806	0.0899	0.0824	0.0964	0.0808	0.0826	0.0860	0.0816	0.0846	0.0851	0.0873	0.0794	0.0879	0.0854	0.0822	0.1025	0.0811	0.0785	0.0826	0.0842	0.0817	0.0789	0.0871	0.0799	0.0829	0.0911	0.0846	0.1009	0.0796	0.0777	0.0817	0.0818	0.0859	0.0811	0.0809	0.0798	0.0826	0.0853	0.0831	0.1016	0.0928	0.0855	0.0839	0.0807	0.0881	0.0816	0.0844	0.0880	0.0904	0.0884	0.0980	0.0985	0.0895	0.0825	0.0854	0.0827	0.0840	0.0850	0.0879	0.0900	0.0914	0.0980	0.1022	0.1143
31=00:21:43	27223	303	0.0871	0.0912	0.0893	0.0908	0.0938	0.0950	0.0922	0.0834	0.0851	0.1030	0.0853	0.1033	0.0804	0.0836	0.0877	0.0871	0.0871	0.0980	0.0922	0.0802	0.0853	0.0925	0.0854	0.1062	0.0830	0.0927	0.0858	0.0826	0.0885	0.0841	0.0891	0.0798	0.0812	0.0926	0.0822	0.0987	0.0830	0.0824	0.0878	0.0822	0.0859	0.0864	0.0907	0.0797	0.0894	0.0869	0.0820	0.1032	0.0814	0.0802	0.0816	0.0884	0.0808	0.0802	0.0887	0.0807	0.0836	0.0929	0.0843	0.1029	0.0819	0.0773	0.0831	0.0823	0.0892	0.0802	0.0818	0.0799	0.0842	0.0866	0.0821	0.1055	0.0923	0.0887	0.0825	0.0841	0.0871	0.0854	0.0846	0.0884	0.0925	0.0899	0.0989	0.0985	0.0922	0.0862	0.0862	0.0832	0.0847	0.0862	0.0905	0.0914	0.0955	0.1020	0.1048	0.1184
32=00:36:22	28103	300	0.0872	0.0918	0.0906	0.0908	0.0956	0.0975	0.0926	0.0848	0.0858	0.1039	0.0853	0.1056	0.0809	0.0856	0.0889	0.0889	0.0872	0.1004	0.0937	0.0795	0.0852	0.0918	0.0862	0.1101	0.0822	0.0910	0.0878	0.0824	0.0914	0.0848	0.0903	0.0796	0.0816	0.0917	0.0816	0.0992	0.0823	0.0847	0.0881	0.0825	0.0859	0.0886	0.0910	0.0792	0.0906	0.0860	0.0819	0.1051	0.0819	0.0786	0.0830	0.0873	0.0835	0.0807	0.0893	0.0801	0.0846	0.0939	0.0835	0.1047	0.0821	0.0769	0.0837	0.0827	0.0900	0.0814	0.0823	0.0811	0.0837	0.0866	0.0826	0.1056	0.0959	0.0899	0.0854	0.0834	0.0897	0.0853	0.0850	0.0879	0.0930	0.0897	0.1010	0.1009	0.0937	0.0858	0.0871	0.0832	0.0853	0.0872	0.0911	0.0937	0.0961	0.1011	0.1052	0.1145
33=00:51:02	28982	298	0.0870	0.0907	0.0907	0.0905	0.0949	0.0964	0.0931	0.0841	0.0854	0.1033	0.0846	0.1043	0.0814	0.0855	0.0883	0.0884	0.0883	0.1010	0.0937	0.0799	0.0852	0.0927	0.0861	0.1118	0.0823	0.0912	0.0870	0.0822	0.0915	0.0836	0.0900	0.0792	0.0819	0.0936	0.0814	0.0996	0.0842	0.0842	0.0889	0.0828	0.0871	0.0873	0.0908	0.0799	0.0907	0.0873	0.0821	0.1081	0.0827	0.0788	0.0842	0.0876	0.0829	0.0811	0.0883	0.0794	0.0843	0.0937	0.0842	0.1042	0.0824	0.0775	0.0838	0.0841	0.0911	0.0806	0.0828	0.0796	0.0855	0.0890	0.0828	0.1076	0.0953	0.0895	0.0849	0.0846	0.0910	0.0854	0.0875	0.0904	0.0945	0.0911	0.1040	0.1022	0.0947	0.0864	0.0855	0.0837	0.0857	0.0879	0.0917	0.0936	0.0972	0.1002	0.1068	0.1185
34=01:05:42	29862	303	0.0885	0.0921	0.0920	0.0922	0.0955	0.0971	0.0931	0.0831	0.0863	0.1051	0.0868	0.1058	0.0826	0.0861	0.0892	0.0884	0.0882	0.0991	0.0917	0.0796	0.0865	0.0932	0.0869	0.1156	0.0852	0.0950	0.0865	0.0849	0.0910	0.0859	0.0910	0.0793	0.0817	0.0942	0.0831	0.1030	0.0846	0.0845	0.0893	0.0813	0.0871	0.0864	0.0924	0.0806	0.0910	0.0867	0.0824	0.1095	0.0830	0.0805	0.0820	0.0902	0.0808	0.0822	0.0896	0.0799	0.0838	0.0951	0.0847	0.1076	0.0836	0.0779	0.0831	0.0840	0.0911	0.0809	0.0835	0.0802	0.0852	0.0878	0.0838	0.1112	0.0946	0.0917	0.0835	0.0862	0.0896	0.0869	0.0851	0.0903	0.0935	0.0915	0.1043	0.1035	0.0939	0.0865	0.0869	0.0844	0.0863	0.0878	0.0917	0.0938	0.0976	0.1017	0.1094	0.1231
35=01:20:21	30742	300	0.0885	0.0923	0.0943	0.0908	0.0982	0.0977	0.0941	0.0833	0.0856	0.1070	0.0846	0.1084	0.0810	0.0857	0.0897	0.0883	0.0872	0.0997	0.0917	0.0808	0.0861	0.0933	0.0844	0.1095	0.0855	0.0937	0.0877	0.0823	0.0919	0.0853	0.0920	0.0792	0.0822	0.0939	0.0819	0.1000	0.0845	0.0846	0.0891	0.0821	0.0879	0.0875	0.0915	0.0798	0.0915	0.0871	0.0816	0.1096	0.0840	0.0808	0.0829	0.0913	0.0823	0.0817	0.0900	0.0801	0.0836	0.0953	0.0835	0.1065	0.0844	0.0760	0.0847	0.0836	0.0920	0.0809	0.0834	0.0798	0.0854	0.0884	0.0821	0.1103	0.0965	0.0947	0.0838	0.0865	0.0905	0.0881	0.0860	0.0904	0.0932	0.0936	0.1036	0.1048	0.0934	0.0870	0.0875	0.0837	0.0871	0.0875	0.0929	0.0946	0.0980	0.1031	0.1095	0.1264
36=01:35:01	31621	300	0.0902	0.0945	0.0955	0.0947	0.1019	0.1013	0.0960	0.0842	0.0886	0.1102	0.0860	0.1120	0.0825	0.0887	0.0929	0.0920	0.0908	0.1031	0.0956	0.0809	0.0871	0.0971	0.0866	0.1266	0.0851	0.0956	0.0906	0.0843	0.0954	0.0874	0.0941	0.0797	0.0846	0.0969	0.0819	0.1031	0.0861	0.0877	0.0922	0.0852	0.0892	0.0885	0.0937	0.0801	0.0938	0.0895	0.0818	0.1178	0.0840	0.0795	0.0855	0.0908	0.0851	0.0828	0.0919	0.0804	0.0861	0.0964	0.0849	0.1089	0.0858	0.0772	0.0857	0.0856	0.0942	0.0823	0.0848	0.0807	0.0859	0.0906	0.0843	0.1196	0.0996	0.0937	0.0874	0.0871	0.0940	0.0878	0.0878	0.0932	0.0967	0.0953	0.1072	0.1064	0.0974	0.0884	0.0890	0.0858	0.0876	0.0903	0.0943	0.0968	0.1002	0.1057	0.1108	0.1317
37=01:49:40	32501	300	0.0904	0.0950	0.0952	0.0949	0.1012	0.1025	0.0955	0.0823	0.0882	0.1091	0.0845	0.1114	0.0818	0.0882	0.0929	0.0925	0.0915	0.1066	0.0963	0.0794	0.0884	0.0992	0.0855	0.1142	0.0861	0.0952	0.0905	0.0840	0.0943	0.0861	0.0942	0.0794	0.0845	0.0957	0.0815	0.1028	0.0865	0.0872	0.0925	0.0848	0.0894	0.0897	0.0943	0.0797	0.0947	0.0906	0.0836	0.1142	0.0875	0.0794	0.0853	0.0915	0.0853	0.0819	0.0913	0.0790	0.0867	0.0983	0.0842	0.1093	0.0856	0.0768	0.0858	0.0854	0.0939	0.0817	0.0835	0.0808	0.0872	0.0900	0.0809	0.1147	0.1057	0.0960	0.0873	0.0878	0.0942	0.0879	0.0895	0.0932	0.1004	0.0956	0.1085	0.1107	0.0984	0.0878	0.0887	0.0856	0.0879	0.0906	0.0950	0.0981	0.1017	0.1074	0.1142	0.1269
38=02:04:20	33380	300	0.0915	0.0971	0.0960	0.0962	0.1022	0.1040	0.0959	0.0836	0.0886	0.1142	0.0844	0.1139	0.0829	0.0875	0.0943	0.0925	0.0909	0.1098	0.0975	0.0797	0.0899	0.0978	0.0837	0.1151	0.0863	0.0984	0.0892	0.0848	0.0927	0.0877	0.0942	0.0799	0.0848	0.0978	0.0814	0.1052	0.0864	0.0873	0.0933	0.0845	0.0900	0.0891	0.0958	0.0797	0.0994	0.0915	0.0806	0.1131	0.0859	0.0808	0.0831	0.0927	0.0834	0.0831	0.0914	0.0797	0.0873	0.0986	0.0841	0.1110	0.0866	0.0775	0.0841	0.0864	0.0953	0.0818	0.0844	0.0808	0.0887	0.0915	0.0829	0.1163	0.1012	0.0970	0.0854	0.0875	0.0945	0.0903	0.0883	0.0945	0.1014	0.0965	0.1097	0.1130	0.0998	0.0891	0.0885	0.0867	0.0889	0.0914	0.0982	0.1012	0.1068	0.1097	0.1150	0.1262
39=02:18:59	34260	301	0.0920	0.1001	0.0999	0.0986	0.1093	0.1066	0.0981	0.0838	0.0910	0.1176	0.0856	0.1207	0.0852	0.0903	0.0944	0.0948	0.0936	0.1134	0.0997	0.0804	0.0899	0.0992	0.0855	0.1215	0.0855	0.0985	0.0934	0.0837	0.0979	0.0890	0.0965	0.0788	0.0862	0.1002	0.0815	0.1077	0.0878	0.0877	0.0946	0.0864	0.0919	0.0937	0.0980	0.0801	0.0983	0.0913	0.0831	0.1195	0.0853	0.0795	0.0868	0.0919	0.0851	0.0819	0.0925	0.0806	0.0876	0.1009	0.0839	0.1137	0.0879	0.0780	0.0870	0.0869	0.0960	0.0845	0.0869	0.0798	0.0894	0.0927	0.0839	0.1239	0.1033	0.0971	0.0883	0.0869	0.0969	0.0890	0.0902	0.0967	0.1010	0.0982	0.1149	0.1153	0.1026	0.0902	0.0896	0.0869	0.0890	0.0914	0.0976	0.1028	0.1086	0.1135	0.1207	0.1310
40=02:33:39	35140	298	0.0937	0.1018	0.1004	0.1028	0.1095	0.1081	0.0998	0.0849	0.0916	0.1194	0.0859	0.1187	0.0854	0.0922	0.0973	0.0964	0.0953	0.1140	0.1000	0.0807	0.0914	0.1006	0.0854	0.1400	0.0877	0.1026	0.0931	0.0862	0.1000	0.0900	0.0988	0.0802	0.0878	0.1004	0.0833	0.1090	0.0888	0.0906	0.0941	0.0880	0.0931	0.0938	0.0987	0.0812	0.0986	0.0926	0.0823	0.1217	0.0877	0.0802	0.0884	0.0947	0.0876	0.0839	0.0942	0.0809	0.0896	0.1017	0.0852	0.1152	0.0891	0.0779	0.0888	0.0892	0.0986	0.0863	0.0878	0.0813	0.0894	0.0936	0.0831	0.1231	0.1074	0.0996	0.0908	0.0882	0.1011	0.0915	0.0921	0.0982	0.1026	0.1000	0.1160	0.1174	0.1027	0.0917	0.0924	0.0892	0.0908	0.0940	0.0999	0.1056	0.1097	0.1142	0.1203	0.1341
41=02:48:19	36019	301	0.0949	0.1013	0.1017	0.1022	0.1103	0.1079	0.1013	0.0830	0.0920	0.1203	0.0847	0.1203	0.0879	0.0935	0.0977	0.0969	0.0951	0.1157	0.1020	0.0798	0.0939	0.1048	0.0891	0.1326	0.0880	0.1016	0.0941	0.0859	0.1000	0.0897	0.0995	0.0802	0.0884	0.1020	0.0812	0.1102	0.0906	0.0912	0.0966	0.0879	0.0933	0.0958	0.1025	0.0795	0.1004	0.0955	0.0836	0.1316	0.0875	0.0803	0.0874	0.0939	0.0868	0.0840	0.0958	0.0795	0.0893	0.1020	0.0847	0.1149	0.0898	0.0784	0.0878	0.0893	0.0996	0.0856	0.0879	0.0810	0.0913	0.0953	0.0820	0.1237	0.1062	0.0995	0.0896	0.0889	0.0988	0.0917	0.0919	0.0975	0.1047	0.1007	0.1150	0.1155	0.1059	0.0921	0.0924	0.0891	0.0904	0.0938	0.1019	0.1055	0.1080	0.1177	0.1218	0.1386
42=03:02:58	36899	298	0.1031	0.1032	0.1047	0.1034	0.1148	0.1112	0.1026	0.0834	0.0937	0.1242	0.0842	0.1270	0.0839	0.0914	0.1002	0.0992	0.0970	0.1162	0.1018	0.0816	0.0942	0.1030	0.0848	0.1313	0.0951	0.1052	0.0978	0.0852	0.1023	0.0913	0.1018	0.0795	0.0886	0.1056	0.0823	0.1113	0.0918	0.0909	0.0985	0.0874	0.0947	0.0957	0.1032	0.0803	0.1012	0.0950	0.0828	0.1303	0.0946	0.0816	0.0895	0.0969	0.0883	0.0839	0.0960	0.0806	0.0880	0.1040	0.0846	0.1186	0.0911	0.0758	0.0904	0.0890	0.1006	0.0846	0.0874	0.0808	0.0915	0.0957	0.0814	0.1291	0.1088	0.1035	0.0896	0.0903	0.1007	0.0939	0.0921	0.0994	0.1051	0.1021	0.1157	0.1181	0.1040	0.0923	0.0933	0.0885	0.0919	0.0942	0.1029	0.1047	0.1125	0.1147	0.1230	0.1382
43=03:17:38	37778	303	0.0977	0.1048	0.1088	0.1047	0.1156	0.1138	0.1037	0.0854	0.0940	0.1270	0.0854	0.1283	0.0875	0.0958	0.0998	0.1017	0.0988	0.1196	0.1057	0.0810	0.0959	0.1084	0.0856	0.1293	0.0910	0.1059	0.0991	0.0869	0.1033	0.0927	0.1038	0.0808	0.0900	0.1070	0.0826	0.1159	0.0922	0.0931	0.1015	0.0901	0.0959	0.0965	0.1043	0.0807	0.1028	0.0955	0.0827	0.1313	0.0908	0.0809	0.0918	0.1002	0.0892	0.0860	0.0960	0.0809	0.0913	0.1067	0.0847	0.1195	0.0930	0.0776	0.0913	0.0919	0.1029	0.0863	0.0892	0.0809	0.0940	0.0975	0.0822	0.1261	0.1133	0.1048	0.0929	0.0915	0.1031	0.0944	0.0947	0.1027	0.1079	0.1052	0.1213	0.1226	0.1088	0.0947	0.0929	0.0905	0.0936	0.0965	0.1062	0.1098	0.1137	0.1207	0.1241	0.1402
44=03:32:18	38658	298	0.0988	0.1048	0.1067	0.1056	0.1152	0.1140	0.1034	0.0843	0.0938	0.1270	0.0848	0.1307	0.0876	0.0954	0.0999	0.1020	0.0993	0.1170	0.1039	0.0803	0.0954	0.1055	0.0839	0.1397	0.0897	0.1050	0.0961	0.0879	0.1049	0.0927	0.1043	0.0796	0.0904	0.1066	0.0811	0.1149	0.0920	0.0925	0.1018	0.0896	0.0957	0.0978	0.1055	0.0789	0.1042	0.0956	0.0844	0.1373	0.0895	0.0802	0.0901	0.0997	0.0884	0.0847	0.0965	0.0824	0.0906	0.1077	0.0848	0.1224	0.0931	0.0770	0.0908	0.0912	0.1042	0.0859	0.0888	0.0800	0.0927	0.0976	0.0818	0.1444	0.1144	0.1059	0.0930	0.0905	0.1066	0.0951	0.0944	0.1046	0.1082	0.1052	0.1240	0.1307	0.1097	0.0945	0.0943	0.0906	0.0910	0.0957	0.1070	0.1095	0.1143	0.1204	0.1288	0.1427
45=03:46:57	39538	300	0.1012	0.1086	0.1135	0.1133	0.1208	0.1183	0.1095	0.0848	0.0980	0.1352	0.0873	0.1357	0.0898	0.0988	0.1062	0.1067	0.1017	0.1287	0.1086	0.0820	0.0981	0.1130	0.0879	0.1424	0.0923	0.1118	0.1001	0.0907	0.1090	0.0951	0.1088	0.0801	0.0928	0.1104	0.0826	0.1176	0.0942	0.0965	0.1041	0.0922	0.0972	0.0992	0.1077	0.0817	0.1102	0.0990	0.0827	0.1371	0.0928	0.0811	0.0915	0.1016	0.0909	0.0858	0.0979	0.0807	0.0919	0.1090	0.0846	0.1262	0.0944	0.0775	0.0942	0.0929	0.1054	0.0887	0.0923	0.0815	0.0958	0.0998	0.0825	0.1339	0.1199	0.1079	0.0929	0.0933	0.1052	0.0950	0.0962	0.1044	0.1116	0.1074	0.1261	0.1257	0.1118	0.0955	0.0958	0.0920	0.0946	0.0982	0.1098	0.1145	0.1213	0.1275	0.1331	0.1491
46=04:01:37	40417	303	0.1024	0.1112	0.1091	0.1088	0.1180	0.1169	0.1064	0.0847	0.0966	0.1320	0.0859	0.1355	0.0904	0.0985	0.1033	0.1070	0.1024	0.1223	0.1074	0.0809	0.0986	0.1094	0.0844	0.1438	0.0909	0.1097	0.1010	0.0889	0.1094	0.0951	0.1083	0.0787	0.0922	0.1102	0.0827	0.1198	0.0950	0.0974	0.1050	0.0918	0.0988	0.1003	0.1091	0.0797	0.1086	0.0989	0.0840	0.1389	0.0914	0.0802	0.0931	0.1026	0.0909	0.0858	0.0986	0.0810	0.0913	0.1104	0.0845	0.1275	0.0941	0.0786	0.0922	0.0935	0.1064	0.0881	0.0911	0.0808	0.0951	0.0998	0.0822	0.1439	0.1182	0.1089	0.0955	0.0924	0.1084	0.0951	0.0975	0.1076	0.1125	0.1086	0.1295	0.1318	0.1125	0.0965	0.0960	0.0931	0.0948	0.0984	0.1105	0.1135	0.1185	0.1234	0.1333	0.1483
47=04:16:16	41297	298	0.1094	0.1126	0.1175	0.1128	0.1220	0.1223	0.1102	0.0840	0.0969	0.1378	0.0856	0.1373	0.0901	0.0993	0.1063	0.1074	0.1050	0.1286	0.1100	0.0810	0.0991	0.1136	0.0873	0.1502	0.1043	0.1167	0.1014	0.0907	0.1103	0.0972	0.1107	0.0802	0.0925	0.1134	0.0817	0.1222	0.0961	0.0971	0.1054	0.0921	0.1007	0.1027	0.1115	0.0797	0.1098	0.0986	0.0825	0.1471	0.0948	0.0826	0.0902	0.1043	0.0917	0.0872	0.1000	0.0804	0.0912	0.1112	0.0841	0.1289	0.0959	0.0766	0.0944	0.0959	0.1097	0.0891	0.0930	0.0812	0.0946	0.0990	0.0833	0.1455	0.1202	0.1120	0.0938	0.0938	0.1099	0.0981	0.0972	0.1067	0.1121	0.1097	0.1292	0.1304	0.1135	0.0995	0.0979	0.0938	0.0969	0.0994	0.1113	0.1168	0.1221	0.1254	0.1339	0.1558
48=04:30:56	42176	300	0.1044	0.1138	0.1147	0.1156	0.1232	0.1242	0.1108	0.0846	0.0996	0.1406	0.0861	0.1421	0.0913	0.1018	0.1081	0.1094	0.1061	0.1295	0.1116	0.0802	0.1036	0.1161	0.0852	0.1494	0.0933	0.1163	0.1040	0.0905	0.1129	0.0967	0.1121	0.0799	0.0943	0.1167	0.0827	0.1220	0.0980	0.0996	0.1077	0.0945	0.1025	0.1032	0.1122	0.0802	0.1119	0.1002	0.0837	0.1545	0.0937	0.0809	0.0951	0.1068	0.0923	0.0870	0.1007	0.0799	0.0941	0.1156	0.0856	0.1339	0.0983	0.0788	0.0955	0.0966	0.1104	0.0906	0.0936	0.0807	0.0966	0.1017	0.0825	0.1445	0.1240	0.1125	0.0979	0.0937	0.1132	0.0991	0.0989	0.1115	0.1161	0.1135	0.1345	0.1343	0.1188	0.0980	0.0983	0.0949	0.0970	0.1011	0.1150	0.1188	0.1242	0.1293	0.1364	0.1544
49=04:45:36	43056	303	0.1065	0.1163	0.1178	0.1141	0.1265	0.1253	0.1136	0.0858	0.1010	0.1406	0.0855	0.1444	0.0923	0.1036	0.1089	0.1114	0.1078	0.1319	0.1147	0.0814	0.1008	0.1188	0.0869	0.1539	0.0963	0.1160	0.1077	0.0915	0.1172	0.0984	0.1147	0.0813	0.0953	0.1180	0.0830	0.1281	0.0990	0.1013	0.1113	0.0972	0.1038	0.1066	0.1153	0.0806	0.1146	0.1024	0.0825	0.1509	0.0967	0.0813	0.0981	0.1088	0.0956	0.0885	0.1030	0.0809	0.0946	0.1188	0.0854	0.1361	0.1002	0.0793	0.0983	0.0987	0.1143	0.0932	0.0964	0.0812	0.0977	0.1049	0.0828	0.1431	0.1282	0.1153	0.1006	0.0965	0.1156	0.1010	0.1006	0.1139	0.1187	0.1164	0.1359	0.1403	0.1210	0.1021	0.1012	0.0974	0.0999	0.1051	0.1186	0.1211	0.1269	0.1345	0.1409	0.1576
50=05:00:15	43936	300	0.1091	0.1188	0.1197	0.1176	0.1277	0.1273	0.1143	0.0842	0.1013	0.1441	0.0857	0.1454	0.0933	0.1048	0.1095	0.1122	0.1091	0.1315	0.1157	0.0802	0.1001	0.1172	0.0833	0.1580	0.1013	0.1193	0.1063	0.0910	0.1164	0.0986	0.1169	0.0798	0.0963	0.1200	0.0819	0.1270	0.0994	0.1027	0.1112	0.0966	0.1049	0.1053	0.1154	0.0789	0.1138	0.1017	0.0813	0.1498	0.0962	0.0810	0.0955	0.1100	0.0944	0.0880	0.1024	0.0804	0.0953	0.1184	0.0845	0.1379	0.1002	0.0771	0.0976	0.1011	0.1141	0.0924	0.0965	0.0804	0.0974	0.1058	0.0818	0.1444	0.1265	0.1163	0.0987	0.0968	0.1165	0.1020	0.1013	0.1141	0.1186	0.1157	0.1403	0.1422	0.1186	0.1040	0.1014	0.0970	0.1005	0.1052	0.1183	0.1222	0.1282	0.1337	0.1423	0.1589
51=05:14:55	44815	303	0.1104	0.1209	0.1275	0.1223	0.1308	0.1310	0.1203	0.0843	0.1034	0.1497	0.0860	0.1530	0.0971	0.1088	0.1139	0.1162	0.1135	0.1350	0.1190	0.0814	0.1067	0.1270	0.0858	0.1589	0.1026	0.1212	0.1104	0.0943	0.1196	0.1032	0.1185	0.0801	0.0986	0.1258	0.0825	0.1325	0.1035	0.1044	0.1150	0.0994	0.1078	0.1069	0.1202	0.0812	0.1202	0.1049	0.0825	0.1581	0.0985	0.0829	0.0984	0.1136	0.0963	0.0907	0.1058	0.0809	0.0963	0.1215	0.0852	0.1410	0.1032	0.0785	0.1003	0.1010	0.1167	0.0931	0.0974	0.0824	0.1022	0.1092	0.0828	0.1463	0.1340	0.1186	0.1004	0.1003	0.1171	0.1037	0.1035	0.1153	0.1224	0.1189	0.1420	0.1434	0.1239	0.1057	0.1046	0.0991	0.1016	0.1071	0.1209	0.1280	0.1321	0.1409	0.1463	0.1702
52=05:29:34	45695	301	0.1184	0.1254	0.1273	0.1254	0.1382	0.1361	0.1204	0.0838	0.1056	0.1575	0.0858	0.1582	0.0984	0.1089	0.1145	0.1163	0.1135	0.1375	0.1214	0.0803	0.1053	0.1240	0.0853	0.1655	0.0997	0.1252	0.1104	0.0943	0.1207	0.1036	0.1213	0.0799	0.0990	0.1282	0.0813	0.1352	0.1018	0.1049	0.1144	0.0984	0.1082	0.1086	0.1189	0.0792	0.1194	0.1046	0.0803	0.1608	0.0975	0.0817	0.0983	0.1119	0.0964	0.0901	0.1060	0.0793	0.0982	0.1245	0.0829	0.1495	0.1018	0.0768	0.0993	0.1024	0.1173	0.0926	0.0984	0.0789	0.0993	0.1086	0.0808	0.1490	0.1281	0.1195	0.1008	0.0984	0.1181	0.1051	0.1035	0.1161	0.1213	0.1186	0.1421	0.1458	0.1224	0.1054	0.1044	0.0988	0.1030	0.1078	0.1215	0.1245	0.1324	0.1369	0.1435	0.1676
53=05:44:14	46574	298	0.1162	0.1253	0.1270	0.1255	0.1336	0.1356	0.1213	0.0836	0.1059	0.1548	0.0859	0.1597	0.0984	0.1106	0.1154	0.1195	0.1157	0.1399	0.1229	0.0807	0.1102	0.1320	0.0846	0.1608	0.1026	0.1242	0.1130	0.0949	0.1221	0.1056	0.1220	0.0792	0.1003	0.1280	0.0824	0.1377	0.1059	0.1076	0.1178	0.1013	0.1098	0.1123	0.1256	0.0798	0.1225	0.1098	0.0830	0.1618	0.1025	0.0829	0.1003	0.1160	0.0978	0.0918	0.1090	0.0808	0.0985	0.1258	0.0843	0.1470	0.1053	0.0779	0.1026	0.1043	0.1202	0.0954	0.1004	0.0814	0.1043	0.1150	0.0819	0.1535	0.1369	0.1233	0.1034	0.1025	0.1219	0.1084	0.1070	0.1204	0.1286	0.1243	0.1475	0.1497	0.1267	0.1085	0.1059	0.1008	0.1042	0.1115	0.1249	0.1280	0.1362	0.1444	0.1501	0.1724
54=05:58:53	47454	300	0.1153	0.1278	0.1331	0.1305	0.1417	0.1413	0.1232	0.0833	0.1066	0.1615	0.0845	0.1621	0.0988	0.1129	0.1189	0.1218	0.1193	0.1453	0.1265	0.0806	0.1136	0.1372	0.0849	0.1669	0.1023	0.1283	0.1167	0.0948	0.1271	0.1069	0.1270	0.0798	0.1039	0.1332	0.0806	0.1405	0.1067	0.1093	0.1202	0.1037	0.1123	0.1146	0.1287	0.0807	0.1281	0.1102	0.0813	0.1668	0.1007	0.0813	0.1028	0.1183	0.0991	0.0928	0.1111	0.0794	0.1023	0.1316	0.0840	0.1543	0.1068	0.0776	0.1035	0.1059	0.1249	0.0961	0.1020	0.0805	0.1036	0.1171	0.0819	0.1559	0.1391	0.1238	0.1072	0.1019	0.1253	0.1100	0.1093	0.1250	0.1304	0.1264	0.1532	0.1508	0.1311	0.1097	0.1075	0.1024	0.1066	0.1128	0.1314	0.1358	0.1421	0.1502	0.1606	0.1792
55=06:13:33	48334	298	0.1181	0.1307	0.1341	0.1294	0.1457	0.1444	0.1259	0.0858	0.1100	0.1647	0.0847	0.1641	0.1017	0.1139	0.1212	0.1251	0.1211	0.1510	0.1280	0.0815	0.1114	0.1368	0.0862	0.1747	0.1041	0.1305	0.1185	0.0965	0.1276	0.1089	0.1285	0.0797	0.1042	0.1367	0.0822	0.1437	0.1098	0.1115	0.1228	0.1039	0.1145	0.1168	0.1292	0.0796	0.1309	0.1131	0.0844	0.1715	0.1038	0.0809	0.1042	0.1205	0.1005	0.0921	0.1120	0.0804	0.1027	0.1337	0.0854	0.1552	0.1101	0.0785	0.1058	0.1082	0.1269	0.0967	0.1015	0.0816	0.1077	0.1207	0.0827	0.1632	0.1498	0.1285	0.1074	0.1030	0.1269	0.1130	0.1112	0.1262	0.1327	0.1308	0.1554	0.1576	0.1384	0.1128	0.1074	0.1031	0.1087	0.1161	0.1330	0.1386	0.1484	0.1543	0.1620	0.1799
56=06:28:13	49213	303	0.1198	0.1337	0.1379	0.1329	0.1495	0.1465	0.1280	0.0838	0.1101	0.1686	0.0854	0.1710	0.1019	0.1158	0.1221	0.1260	0.1223	0.1540	0.1295	0.0807	0.1118	0.1387	0.0854	0.1791	0.1047	0.1322	0.1219	0.0978	0.1320	0.1085	0.1324	0.0794	0.1065	0.1411	0.0821	0.1483	0.1105	0.1127	0.1242	0.1053	0.1155	0.1198	0.1331	0.0799	0.1314	0.1163	0.0826	0.1759	0.1040	0.0817	0.1060	0.1237	0.1030	0.0934	0.1137	0.0803	0.1039	0.1372	0.0846	0.1589	0.1104	0.0779	0.1073	0.1113	0.1302	0.0973	0.1059	0.0807	0.1077	0.1214	0.0814	0.1612	0.1453	0.1297	0.1094	0.1049	0.1294	0.1144	0.1127	0.1292	0.1356	0.1320	0.1581	0.1591	0.1366	0.1137	0.1087	0.1048	0.1104	0.1193	0.1354	0.1378	0.1482	0.1578	0.1617	0.1823
57=06:42:52	50093	300	0.1242	0.1368	0.1414	0.1382	0.1549	0.1521	0.1332	0.0846	0.1129	0.1743	0.0839	0.1765	0.1041	0.1210	0.1268	0.1332	0.1297	0.1597	0.1357	0.0811	0.1178	0.1450	0.0865	0.1874	0.1082	0.1370	0.1246	0.0994	0.1372	0.1146	0.1369	0.0805	0.1095	0.1442	0.0823	0.1523	0.1139	0.1167	0.1290	0.1089	0.1195	0.1221	0.1364	0.0802	0.1360	0.1201	0.0825	0.1799	0.1059	0.0819	0.1083	0.1280	0.1048	0.0952	0.1184	0.0808	0.1067	0.1408	0.0844	0.1642	0.1160	0.0781	0.1092	0.1129	0.1337	0.0999	0.1084	0.0799	0.1108	0.1273	0.0836	0.1720	0.1477	0.1336	0.1135	0.1079	0.1342	0.1191	0.1171	0.1331	0.1380	0.1367	0.1624	0.1634	0.1428	0.1167	0.1125	0.1058	0.1142	0.1215	0.1402	0.1452	0.1505	0.1602	0.1696	0.1930
58=06:57:33	50973	303	0.1261	0.1374	0.1399	0.1393	0.1536	0.1530	0.1330	0.0842	0.1135	0.1757	0.0850	0.1765	0.1072	0.1225	0.1294	0.1364	0.1331	0.1693	0.1376	0.0815	0.1173	0.1458	0.0875	0.1872	0.1092	0.1378	0.1247	0.1011	0.1353	0.1116	0.1385	0.0803	0.1095	0.1449	0.0815	0.1528	0.1157	0.1186	0.1317	0.1101	0.1245	0.1302	0.1405	0.0812	0.1423	0.1251	0.0852	0.1789	0.1099	0.0821	0.1087	0.1285	0.1056	0.0961	0.1183	0.0806	0.1067	0.1413	0.0853	0.1643	0.1178	0.0781	0.1115	0.1137	0.1378	0.1040	0.1097	0.0826	0.1136	0.1312	0.0829	0.1777	0.1542	0.1350	0.1137	0.1086	0.1326	0.1188	0.1184	0.1339	0.1403	0.1380	0.1660	0.1627	0.1441	0.1208	0.1149	0.1091	0.1157	0.1254	0.1452	0.1500	0.1613	0.1679	0.1725	0.1897
59=07:12:13	51854	300	0.1320	0.1403	0.1416	0.1421	0.1559	0.1549	0.1349	0.0834	0.1145	0.1784	0.0850	0.1836	0.1063	0.1248	0.1290	0.1353	0.1279	0.1587	0.1381	0.0817	0.1179	0.1448	0.0824	0.1877	0.1102	0.1408	0.1261	0.1025	0.1366	0.1150	0.1381	0.0793	0.1092	0.1444	0.0820	0.1555	0.1151	0.1214	0.1293	0.1126	0.1219	0.1242	0.1389	0.0796	0.1407	0.1232	0.0829	0.1822	0.1108	0.0837	0.1091	0.1281	0.1071	0.0979	0.1224	0.0807	0.1067	0.1412	0.0824	0.1724	0.1159	0.0770	0.1131	0.1169	0.1350	0.1023	0.1111	0.0806	0.1128	0.1261	0.0813	0.1765	0.1524	0.1377	0.1148	0.1096	0.1369	0.1225	0.1199	0.1340	0.1408	0.1384	0.1692	0.1716	0.1411	0.1198	0.1161	0.1115	0.1169	0.1257	0.1417	0.1467	0.1554	0.1641	0.1718	0.1926
60=07:26:54	52735	303	0.1309	0.1462	0.1476	0.1478	0.1625	0.1598	0.1388	0.0843	0.1164	0.1826	0.0847	0.1874	0.1086	0.1267	0.1333	0.1383	0.1301	0.1685	0.1404	0.0801	0.1205	0.1496	0.0872	0.1908	0.1141	0.1461	0.1291	0.1037	0.1416	0.1175	0.1424	0.0797	0.1118	0.1499	0.0813	0.1604	0.1192	0.1208	0.1347	0.1136	0.1252	0.1297	0.1448	0.0799	0.1441	0.1285	0.0825	0.1968	0.1114	0.0814	0.1123	0.1331	0.1102	0.0988	0.1240	0.0803	0.1099	0.1466	0.0835	0.1729	0.1190	0.0775	0.1148	0.1176	0.1413	0.1056	0.1150	0.0807	0.1159	0.1332	0.0832	0.1822	0.1583	0.1407	0.1172	0.1152	0.1399	0.1246	0.1229	0.1412	0.1498	0.1447	0.1754	0.1769	0.1536	0.1231	0.1183	0.1141	0.1205	0.1296	0.1487	0.1550	0.1659	0.1739	0.1816	0.2076
61=07:41:35	53616	300	0.1328	0.1438	0.1486	0.1477	0.1646	0.1624	0.1414	0.0842	0.1184	0.1896	0.0840	0.1948	0.1090	0.1290	0.1335	0.1404	0.1346	0.1682	0.1419	0.0803	0.1204	0.1502	0.0852	0.2065	0.1149	0.1460	0.1315	0.1058	0.1444	0.1197	0.1443	0.0793	0.1131	0.1538	0.0814	0.1657	0.1213	0.1239	0.1392	0.1152	0.1265	0.1287	0.1467	0.0792	0.1467	0.1274	0.0820	0.1967	0.1152	0.0821	0.1149	0.1384	0.1119	0.1013	0.1267	0.0806	0.1105	0.1494	0.0851	0.1712	0.1206	0.0779	0.1171	0.1203	0.1445	0.1087	0.1171	0.0794	0.1160	0.1358	0.0815	0.1840	0.1673	0.1461	0.1200	0.1202	0.1424	0.1269	0.1258	0.1423	0.1487	0.1457	0.1812	0.1803	0.1532	0.1279	0.1222	0.1168	0.1231	0.1330	0.1539	0.1553	0.1676	0.1752	0.1816	0.2032
62=07:56:16	54496	300	0.1369	0.1513	0.1528	0.1532	0.1722	0.1709	0.1461	0.0834	0.1214	0.1982	0.0839	0.1996	0.1135	0.1313	0.1387	0.1457	0.1400	0.1795	0.1507	0.0796	0.1245	0.1595	0.0843	0.2024	0.1208	0.1519	0.1354	0.1076	0.1481	0.1231	0.1521	0.0795	0.1174	0.1579	0.0821	0.1680	0.1258	0.1266	0.1408	0.1167	0.1310	0.1347	0.1497	0.0800	0.1545	0.1336	0.0816	0.1998	0.1190	0.0811	0.1165	0.1415	0.1124	0.1013	0.1269	0.0802	0.1119	0.1546	0.0841	0.1780	0.1265	0.0769	0.1185	0.1222	0.1486	0.1082	0.1184	0.0800	0.1189	0.1413	0.0820	0.1857	0.1715	0.1474	0.1214	0.1193	0.1468	0.1291	0.1300	0.1447	0.1546	0.1515	0.1840	0.1883	0.1595	0.1279	0.1219	0.1170	0.1240	0.1346	0.1557	0.1613	0.1757	0.1828	0.1872	0.2125
63=08:10:57	55377	301	0.1444	0.1532	0.1563	0.1559	0.1750	0.1706	0.1473	0.0840	0.1228	0.2042	0.0837	0.2042	0.1129	0.1348	0.1393	0.1486	0.1417	0.1794	0.1482	0.0788	0.1263	0.1592	0.0840	0.2099	0.1209	0.1529	0.1378	0.1088	0.1508	0.1237	0.1539	0.0792	0.1168	0.1632	0.0816	0.1715	0.1243	0.1292	0.1429	0.1204	0.1315	0.1356	0.1519	0.0788	0.1538	0.1350	0.0819	0.2105	0.1169	0.0836	0.1188	0.1405	0.1162	0.1032	0.1283	0.0800	0.1116	0.1563	0.0838	0.1815	0.1257	0.0780	0.1218	0.1255	0.1489	0.1093	0.1182	0.0802	0.1200	0.1362	0.0811	0.1903	0.1667	0.1485	0.1255	0.1188	0.1499	0.1282	0.1294	0.1479	0.1562	0.1528	0.1894	0.1883	0.1608	0.1286	0.1256	0.1199	0.1260	0.1358	0.1586	0.1629	0.1729	0.1874	0.1889	0.2146
64=08:25:37	56258	300	0.1467	0.1563	0.1577	0.1603	0.1804	0.1763	0.1505	0.0825	0.1247	0.2062	0.0845	0.2141	0.1160	0.1354	0.1420	0.1516	0.1436	0.1830	0.1519	0.0799	0.1291	0.1609	0.0832	0.2153	0.1270	0.1564	0.1394	0.1121	0.1524	0.1252	0.1559	0.0792	0.1178	0.1667	0.0805	0.1749	0.1282	0.1314	0.1454	0.1207	0.1335	0.1379	0.1575	0.0779	0.1574	0.1366	0.0819	0.2109	0.1248	0.0828	0.1192	0.1430	0.1179	0.1041	0.1310	0.0795	0.1138	0.1569	0.0825	0.1876	0.1279	0.0773	0.1217	0.1271	0.1521	0.1106	0.1221	0.0797	0.1226	0.1400	0.0802	0.1921	0.1729	0.1529	0.1251	0.1234	0.1529	0.1331	0.1321	0.1479	0.1608	0.1537	0.1942	0.1939	0.1601	0.1313	0.1273	0.1205	0.1263	0.1399	0.1599	0.1646	0.1796	0.1899	0.1934	0.2167
65=08:40:18	57139	303	0.1476	0.1657	0.1704	0.1664	0.1904	0.1857	0.1586	0.0838	0.1305	0.2194	0.0859	0.2237	0.1190	0.1421	0.1493	0.1569	0.1510	0.2003	0.1638	0.0801	0.1316	0.1688	0.0870	0.2222	0.1260	0.1623	0.1470	0.1131	0.1615	0.1291	0.1635	0.0796	0.1231	0.1723	0.0830	0.1827	0.1326	0.1333	0.1526	0.1252	0.1401	0.1419	0.1627	0.0803	0.1654	0.1425	0.0827	0.2217	0.1252	0.0821	0.1232	0.1513	0.1211	0.1067	0.1322	0.0800	0.1170	0.1655	0.0846	0.1918	0.1341	0.0782	0.1263	0.1290	0.1601	0.1126	0.1264	0.0810	0.1261	0.1438	0.0827	0.2051	0.1826	0.1576	0.1290	0.1235	0.1552	0.1357	0.1345	0.1562	0.1597	0.1603	0.1980	0.1932	0.1761	0.1349	0.1300	0.1239	0.1324	0.1414	0.1685	0.1723	0.1874	0.1956	0.2052	0.2266
66=08:54:59	58020	300	0.1481	0.1642	0.1676	0.1691	0.1904	0.1881	0.1562	0.0825	0.1279	0.2177	0.0839	0.2197	0.1199	0.1418	0.1521	0.1589	0.1503	0.1930	0.1605	0.0806	0.1372	0.1703	0.0838	0.2193	0.1296	0.1705	0.1447	0.1153	0.1608	0.1319	0.1656	0.0792	0.1224	0.1759	0.0815	0.1832	0.1368	0.1383	0.1565	0.1239	0.1408	0.1427	0.1663	0.0796	0.1710	0.1402	0.0817	0.2256	0.1305	0.0824	0.1242	0.1561	0.1204	0.1086	0.1351	0.0799	0.1180	0.1701	0.0842	0.1963	0.1370	0.0761	0.1266	0.1327	0.1642	0.1150	0.1270	0.0803	0.1269	0.1470	0.0804	0.2085	0.1896	0.1607	0.1332	0.1295	0.1616	0.1397	0.1394	0.1609	0.1713	0.1661	0.2075	0.2019	0.1756	0.1401	0.1330	0.1260	0.1334	0.1466	0.1740	0.1778	0.1937	0.2023	0.2099	0.2374
67=09:09:40	58900	303	0.1509	0.1678	0.1785	0.1748	0.1994	0.1966	0.1624	0.0830	0.1332	0.2228	0.0849	0.2309	0.1218	0.1466	0.1571	0.1670	0.1575	0.2068	0.1669	0.0795	0.1369	0.1802	0.0860	0.2335	0.1311	0.1697	0.1516	0.1185	0.1696	0.1366	0.1762	0.0796	0.1294	0.1830	0.0820	0.1914	0.1383	0.1392	0.1615	0.1292	0.1481	0.1503	0.1725	0.0794	0.1742	0.1481	0.0830	0.2378	0.1288	0.0826	0.1272	0.1609	0.1250	0.1099	0.1411	0.0795	0.1218	0.1781	0.0839	0.2052	0.1411	0.0780	0.1326	0.1330	0.1741	0.1192	0.1318	0.0806	0.1287	0.1524	0.0822	0.2205	0.1934	0.1652	0.1381	0.1354	0.1664	0.1430	0.1452	0.1688	0.1773	0.1708	0.2125	0.2129	0.1880	0.1416	0.1380	0.1319	0.1403	0.1515	0.1839	0.1846	0.1991	0.2113	0.2163	0.2464
68=09:24:21	59781	300	0.1562	0.1798	0.1870	0.1803	0.2096	0.2028	0.1698	0.0848	0.1370	0.2323	0.0855	0.2364	0.1286	0.1517	0.1604	0.1735	0.1634	0.2125	0.1709	0.0803	0.1380	0.1817	0.0865	0.2408	0.1339	0.1778	0.1570	0.1195	0.1763	0.1406	0.1789	0.0800	0.1308	0.1886	0.0820	0.1951	0.1423	0.1435	0.1648	0.1326	0.1513	0.1554	0.1763	0.0790	0.1766	0.1482	0.0843	0.2376	0.1313	0.0826	0.1311	0.1637	0.1287	0.1128	0.1409	0.0806	0.1234	0.1823	0.0845	0.2049	0.1448	0.0786	0.1357	0.1387	0.1767	0.1188	0.1344	0.0807	0.1322	0.1545	0.0834	0.2215	0.1956	0.1678	0.1425	0.1328	0.1722	0.1468	0.1467	0.1688	0.1787	0.1762	0.2171	0.2142	0.1931	0.1439	0.1383	0.1329	0.1426	0.1538	0.1862	0.1894	0.2049	0.2108	0.2226	0.2470
69=09:39:01	60662	298	0.1622	0.1815	0.1901	0.1870	0.2140	0.2078	0.1741	0.0840	0.1405	0.2377	0.0852	0.2383	0.1311	0.1536	0.1660	0.1762	0.1682	0.2153	0.1757	0.0806	0.1424	0.1865	0.0845	0.2515	0.1349	0.1853	0.1609	0.1211	0.1818	0.1432	0.1850	0.0796	0.1321	0.1938	0.0816	0.2050	0.1452	0.1483	0.1687	0.1354	0.1554	0.1609	0.1885	0.0793	0.1815	0.1557	0.0837	0.2464	0.1364	0.0827	0.1336	0.1687	0.1286	0.1141	0.1441	0.0803	0.1275	0.1876	0.0837	0.2173	0.1461	0.0774	0.1378	0.1435	0.1825	0.1215	0.1362	0.0811	0.1381	0.1591	0.0815	0.2318	0.2047	0.1754	0.1420	0.1379	0.1765	0.1509	0.1481	0.1758	0.1852	0.1815	0.2228	0.2228	0.1929	0.1500	0.1426	0.1354	0.1444	0.1580	0.1936	0.1934	0.2114	0.2163	0.2276	0.2498
70=09:53:42	61543	300	0.1712	0.1863	0.1920	0.1945	0.2107	0.2137	0.1790	0.0833	0.1440	0.2442	0.0846	0.2448	0.1310	0.1582	0.1659	0.1815	0.1707	0.2196	0.1781	0.0797	0.1465	0.1939	0.0833	0.2468	0.1389	0.1836	0.1607	0.1240	0.1825	0.1445	0.1899	0.0796	0.1339	0.1969	0.0809	0.2104	0.1478	0.1509	0.1724	0.1385	0.1550	0.1597	0.1890	0.0791	0.1849	0.1590	0.0805	0.2465	0.1380	0.0835	0.1346	0.1695	0.1322	0.1155	0.1464	0.0807	0.1290	0.1904	0.0836	0.2224	0.1453	0.0776	0.1388	0.1459	0.1849	0.1231	0.1376	0.0805	0.1396	0.1651	0.0818	0.2290	0.2062	0.1788	0.1421	0.1395	0.1835	0.1498	0.1518	0.1763	0.1918	0.1844	0.2279	0.2280	0.1974	0.1478	0.1455	0.1377	0.1483	0.1653	0.1974	0.2013	0.2142	0.2266	0.2344	0.2574
71=10:08:23	62423	300	0.1715	0.1928	0.2042	0.1976	0.2241	0.2200	0.1859	0.0845	0.1482	0.2503	0.0852	0.2506	0.1391	0.1651	0.1766	0.1900	0.1791	0.2295	0.1872	0.0811	0.1532	0.2044	0.0863	0.2664	0.1453	0.1937	0.1683	0.1289	0.1939	0.1518	0.1952	0.0804	0.1400	0.2027	0.0822	0.2120	0.1582	0.1544	0.1837	0.1441	0.1635	0.1678	0.1961	0.0806	0.1962	0.1664	0.0839	0.2602	0.1477	0.0831	0.1365	0.1823	0.1359	0.1196	0.1520	0.0808	0.1318	0.1996	0.0839	0.2254	0.1577	0.0781	0.1463	0.1499	0.1947	0.1272	0.1438	0.0815	0.1433	0.1692	0.0830	0.2482	0.2132	0.1885	0.1481	0.1442	0.1885	0.1585	0.1573	0.1863	0.1947	0.1922	0.2333	0.2346	0.2095	0.1553	0.1494	0.1421	0.1532	0.1647	0.2016	0.2037	0.2234	0.2280	0.2376	0.2654
72=10:23:04	63304	298	0.1768	0.1941	0.2034	0.1989	0.2214	0.2208	0.1883	0.0826	0.1491	0.2542	0.0855	0.2514	0.1360	0.1637	0.1758	0.1861	0.1790	0.2311	0.1866	0.0792	0.1495	0.2032	0.0855	0.2603	0.1466	0.1955	0.1665	0.1283	0.1945	0.1508	0.1940	0.0798	0.1396	0.2040	0.0812	0.2195	0.1569	0.1552	0.1809	0.1425	0.1645	0.1662	0.1968	0.0793	0.1919	0.1621	0.0812	0.2629	0.1466	0.0828	0.1386	0.1823	0.1362	0.1185	0.1496	0.0795	0.1317	0.1993	0.0825	0.2309	0.1553	0.0757	0.1456	0.1504	0.1928	0.1252	0.1440	0.0806	0.1433	0.1681	0.0833	0.2405	0.2291	0.1895	0.1468	0.1459	0.1868	0.1573	0.1580	0.1870	0.1948	0.1938	0.2342	0.2372	0.2014	0.1581	0.1494	0.1433	0.1561	0.1680	0.2024	0.2050	0.2217	0.2264	0.2410	0.2729
73=10:37:45	64185	303	0.1823	0.2032	0.2134	0.2078	0.2329	0.2305	0.1950	0.0840	0.1527	0.2595	0.0850	0.2596	0.1447	0.1740	0.1878	0.2002	0.1907	0.2406	0.1938	0.0799	0.1605	0.2134	0.0870	0.2652	0.1504	0.1997	0.1757	0.1334	0.2026	0.1592	0.2055	0.0800	0.1451	0.2101	0.0807	0.2265	0.1670	0.1649	0.1951	0.1518	0.1744	0.1818	0.2087	0.0798	0.1995	0.1756	0.0847	0.2654	0.1522	0.0824	0.1445	0.1887	0.1433	0.1229	0.1575	0.0799	0.1370	0.2087	0.0846	0.2362	0.1706	0.0781	0.1543	0.1579	0.2059	0.1316	0.1507	0.0805	0.1501	0.1806	0.0823	0.2564	0.2269	0.1979	0.1516	0.1555	0.1961	0.1658	0.1648	0.1977	0.2054	0.1999	0.2407	0.2465	0.2173	0.1640	0.1572	0.1490	0.1596	0.1764	0.2156	0.2123	0.2321	0.2398	0.2591	0.2786
74=10:52:25	65066	300	0.1911	0.2131	0.2188	0.2194	0.2406	0.2350	0.2029	0.0837	0.1575	0.2692	0.0853	0.2648	0.1486	0.1794	0.1958	0.2065	0.1974	0.2397	0.1994	0.0814	0.1635	0.2199	0.0847	0.2791	0.1618	0.2145	0.1792	0.1392	0.2056	0.1646	0.2121	0.0788	0.1495	0.2183	0.0803	0.2345	0.1695	0.1708	0.2004	0.1536	0.1765	0.1811	0.2143	0.0796	0.2017	0.1772	0.0820	0.2761	0.1592	0.0832	0.1472	0.1964	0.1421	0.1240	0.1594	0.0791	0.1410	0.2133	0.0827	0.2471	0.1685	0.0755	0.1568	0.1604	0.2068	0.1311	0.1509	0.0795	0.1497	0.1813	0.0803	0.2646	0.2251	0.1985	0.1559	0.1551	0.1971	0.1702	0.1665	0.1995	0.2120	0.2008	0.2423	0.2482	0.2142	0.1706	0.1596	0.1516	0.1635	0.1808	0.2166	0.2146	0.2340	0.2414	0.2610	0.2861
75=11:07:06	65947	303	0.1905	0.2123	0.2176	0.2131	0.2376	0.2371	0.2055	0.0853	0.1612	0.2658	0.0843	0.2683	0.1484	0.1804	0.1916	0.2118	0.1976	0.2476	0.1956	0.0792	0.1673	0.2204	0.0847	0.2912	0.1560	0.2012	0.1870	0.1353	0.2132	0.1620	0.2150	0.0800	0.1519	0.2164	0.0817	0.2389	0.1691	0.1715	0.2009	0.1575	0.1785	0.1846	0.2131	0.0784	0.2011	0.1747	0.0822	0.2815	0.1569	0.0840	0.1509	0.1925	0.1507	0.1252	0.1622	0.0805	0.1430	0.2161	0.0836	0.2511	0.1696	0.0784	0.1604	0.1636	0.2101	0.1352	0.1537	0.0797	0.1545	0.1870	0.0824	0.2694	0.2313	0.2018	0.1635	0.1558	0.2076	0.1739	0.1729	0.2063	0.2150	0.2098	0.2509	0.2579	0.2239	0.1682	0.1667	0.1536	0.1686	0.1851	0.2221	0.2225	0.2416	0.2494	0.2618	0.2865
76=11:21:47	66828	303	0.1994	0.2232	0.2255	0.2259	0.2458	0.2453	0.2107	0.0827	0.1641	0.2693	0.0847	0.2699	0.1523	0.1890	0.2018	0.2189	0.2054	0.2513	0.1993	0.0812	0.1705	0.2208	0.0834	0.2876	0.1602	0.2108	0.1969	0.1419	0.2207	0.1719	0.2198	0.0798	0.1563	0.2260	0.0815	0.2439	0.1730	0.1799	0.2094	0.1642	0.1884	0.1953	0.2218	0.0796	0.2099	0.1865	0.0840	0.2849	0.1625	0.0844	0.1562	0.2021	0.1553	0.1299	0.1663	0.0811	0.1473	0.2248	0.0843	0.2572	0.1756	0.0774	0.1658	0.1728	0.2193	0.1396	0.1613	0.0803	0.1600	0.1921	0.0817	0.2785	0.2334	0.2058	0.1691	0.1596	0.2190	0.1800	0.1780	0.2149	0.2185	0.2173	0.2591	0.2651	0.2296	0.1786	0.1723	0.1591	0.1739	0.1913	0.2271	0.2257	0.2493	0.2542	0.2672	0.2906
77=11:36:28	67708	298	0.2019	0.2261	0.2403	0.2305	0.2571	0.2528	0.2253	0.0847	0.1711	0.2825	0.0860	0.2762	0.1603	0.1963	0.2095	0.2259	0.2180	0.2597	0.2134	0.0811	0.1803	0.2332	0.0914	0.2969	0.1729	0.2210	0.2051	0.1462	0.2311	0.1800	0.2248	0.0807	0.1632	0.2334	0.0815	0.2541	0.1848	0.1853	0.2173	0.1698	0.1953	0.1987	0.2260	0.0801	0.2104	0.1919	0.0825	0.2919	0.1672	0.0859	0.1619	0.2146	0.1590	0.1336	0.1724	0.0802	0.1516	0.2282	0.0837	0.2606	0.1820	0.0775	0.1701	0.1745	0.2246	0.1430	0.1659	0.0798	0.1623	0.1981	0.0831	0.2757	0.2428	0.2129	0.1712	0.1659	0.2152	0.1852	0.1833	0.2160	0.2208	0.2165	0.2553	0.2632	0.2329	0.1827	0.1735	0.1631	0.1782	0.1950	0.2283	0.2293	0.2472	0.2505	0.2747	0.3046
78=11:51:09	68590	303	0.2038	0.2298	0.2364	0.2350	0.2518	0.2558	0.2249	0.0832	0.1740	0.2796	0.0854	0.2782	0.1621	0.1971	0.2157	0.2250	0.2175	0.2584	0.2107	0.0805	0.1767	0.2329	0.0836	0.2881	0.1726	0.2190	0.2062	0.1509	0.2300	0.1820	0.2306	0.0805	0.1641	0.2331	0.0816	0.2519	0.1826	0.1917	0.2180	0.1734	0.1998	0.2018	0.2290	0.0796	0.2101	0.1914	0.0819	0.2758	0.1695	0.0857	0.1643	0.2125	0.1661	0.1370	0.1711	0.0802	0.1542	0.2295	0.0842	0.2611	0.1853	0.0777	0.1739	0.1811	0.2239	0.1485	0.1711	0.0793	0.1638	0.2020	0.0814	0.2711	0.2361	0.2149	0.1788	0.1723	0.2200	0.1901	0.1905	0.2196	0.2231	0.2178	0.2592	0.2699	0.2293	0.1879	0.1768	0.1683	0.1845	0.1996	0.2310	0.2320	0.2528	0.2509	0.2679	0.2926
79=12:05:50	69470	300	0.2052	0.2289	0.2361	0.2342	0.2603	0.2582	0.2273	0.0831	0.1759	0.2840	0.0852	0.2855	0.1663	0.1993	0.2212	0.2300	0.2248	0.2650	0.2127	0.0804	0.1853	0.2363	0.0829	0.3019	0.1769	0.2247	0.2102	0.1544	0.2354	0.1882	0.2324	0.0792	0.1679	0.2400	0.0811	0.2596	0.1944	0.1931	0.2273	0.1785	0.2063	0.2096	0.2395	0.0789	0.2192	0.2052	0.0863	0.2932	0.1820	0.0848	0.1662	0.2267	0.1661	0.1379	0.1771	0.0787	0.1568	0.2425	0.0843	0.2681	0.1957	0.0774	0.1821	0.1873	0.2341	0.1503	0.1768	0.0810	0.1753	0.2100	0.0813	0.2779	0.2506	0.2245	0.1854	0.1773	0.2253	0.2003	0.1941	0.2316	0.2343	0.2313	0.2704	0.2819	0.2468	0.2014	0.1838	0.1751	0.1935	0.2076	0.2439	0.2397	0.2626	0.2669	0.2846	0.2992
80=12:20:31	70351	298	0.2153	0.2383	0.2411	0.2428	0.2613	0.2599	0.2329	0.0838	0.1824	0.2847	0.0837	0.2796	0.1745	0.2071	0.2275	0.2328	0.2264	0.2605	0.2142	0.0801	0.1940	0.2431	0.0823	0.2863	0.1882	0.2319	0.2142	0.1570	0.2359	0.1887	0.2365	0.0792	0.1728	0.2427	0.0810	0.2619	0.2008	0.2010	0.2259	0.1846	0.2070	0.2058	0.2376	0.0796	0.2153	0.2034	0.0800	0.2938	0.1845	0.0853	0.1756	0.2233	0.1742	0.1429	0.1790	0.0801	0.1619	0.2374	0.0841	0.2706	0.1934	0.0771	0.1812	0.1930	0.2276	0.1511	0.1804	0.0784	0.1769	0.2122	0.0806	0.2676	0.2560	0.2230	0.1887	0.1788	0.2319	0.1985	0.1985	0.2289	0.2344	0.2284	0.2671	0.2770	0.2382	0.2011	0.1865	0.1764	0.1922	0.2087	0.2367	0.2379	0.2535	0.2573	0.2795	0.3063
81=12:35:12	71232	301	0.2135	0.2405	0.2465	0.2425	0.2614	0.2640	0.2357	0.0840	0.1865	0.2882	0.0854	0.2854	0.1718	0.2062	0.2286	0.2361	0.2295	0.2753	0.2180	0.0806	0.1896	0.2487	0.0876	0.2882	0.1840	0.2261	0.2218	0.1586	0.2416	0.1907	0.2395	0.0805	0.1753	0.2438	0.0825	0.2655	0.1947	0.1963	0.2299	0.1847	0.2094	0.2170	0.2409	0.0802	0.2190	0.2060	0.0812	0.2939	0.1813	0.0861	0.1756	0.2282	0.1767	0.1438	0.1798	0.0818	0.1636	0.2436	0.0830	0.2713	0.1942	0.0787	0.1885	0.1909	0.2370	0.1584	0.1850	0.0808	0.1771	0.2167	0.0863	0.2658	0.2600	0.2273	0.1912	0.1851	0.2326	0.2027	0.2005	0.2333	0.2359	0.2309	0.2716	0.2803	0.2551	0.1991	0.1932	0.1823	0.2000	0.2111	0.2428	0.2400	0.2621	0.2673	0.2849	0.3175
82=12:49:52	72113	300	0.2215	0.2461	0.2466	0.2517	0.2648	0.2711	0.2410	0.0832	0.1948	0.2951	0.0837	0.2881	0.1794	0.2181	0.2374	0.2449	0.2359	0.2769	0.2207	0.0799	0.1972	0.2552	0.0823	0.3028	0.1892	0.2334	0.2270	0.1673	0.2428	0.1954	0.2468	0.0787	0.1833	0.2451	0.0813	0.2679	0.2003	0.2097	0.2337	0.1949	0.2155	0.2226	0.2495	0.0788	0.2248	0.2156	0.0816	0.2974	0.1904	0.0873	0.1845	0.2324	0.1848	0.1486	0.1845	0.0787	0.1708	0.2470	0.0840	0.2861	0.1959	0.0779	0.1922	0.2033	0.2391	0.1621	0.1907	0.0798	0.1891	0.2236	0.0806	0.2801	0.2580	0.2291	0.1992	0.1874	0.2418	0.2084	0.2079	0.2415	0.2435	0.2377	0.2784	0.2874	0.2472	0.2076	0.1981	0.1877	0.2030	0.2216	0.2481	0.2452	0.2689	0.2742	0.2892	0.3109
83=13:04:33	72994	303	0.2264	0.2469	0.2557	0.2518	0.2719	0.2729	0.2468	0.0844	0.2012	0.2947	0.0854	0.2965	0.1844	0.2188	0.2391	0.2515	0.2381	0.2745	0.2208	0.0800	0.2003	0.2503	0.0839	0.3116	0.1956	0.2379	0.2374	0.1704	0.2504	0.1996	0.2519	0.0800	0.1882	0.2509	0.0823	0.2766	0.2052	0.2084	0.2410	0.1983	0.2193	0.2206	0.2468	0.0794	0.2256	0.2232	0.0837	0.3049	0.1970	0.0879	0.1929	0.2398	0.1919	0.1559	0.1898	0.0803	0.1759	0.2535	0.0849	0.2916	0.2070	0.0790	0.2006	0.2078	0.2439	0.1639	0.1961	0.0802	0.1902	0.2256	0.0810	0.2910	0.2637	0.2376	0.2055	0.2015	0.2453	0.2170	0.2165	0.2444	0.2502	0.2435	0.2826	0.2941	0.2543	0.2129	0.2077	0.1919	0.2106	0.2241	0.2528	0.2440	0.2679	0.2720	0.2846	0.3104
84=13:19:14	73875	298	0.2291	0.2523	0.2624	0.2521	0.2824	0.2779	0.2510	0.0854	0.2036	0.3038	0.0847	0.3071	0.1924	0.2251	0.2457	0.2551	0.2480	0.2843	0.2284	0.0797	0.2087	0.2569	0.0864	0.3196	0.1998	0.2396	0.2447	0.1753	0.2588	0.2036	0.2520	0.0807	0.1960	0.2588	0.0817	0.2819	0.2163	0.2147	0.2491	0.2044	0.2266	0.2299	0.2556	0.0791	0.2307	0.2256	0.0836	0.3174	0.2011	0.0878	0.1957	0.2459	0.1963	0.1574	0.1911	0.0798	0.1797	0.2615	0.0845	0.2942	0.2112	0.0782	0.2077	0.2092	0.2508	0.1705	0.1979	0.0807	0.1938	0.2275	0.0819	0.2980	0.2651	0.2394	0.2137	0.1999	0.2490	0.2199	0.2176	0.2535	0.2536	0.2479	0.2830	0.2990	0.2670	0.2195	0.2109	0.1999	0.2181	0.2276	0.2616	0.2531	0.2724	0.2775	0.2989	0.3271
85=13:33:55	74755	300	0.2311	0.2615	0.2644	0.2675	0.2855	0.2898	0.2556	0.0834	0.2103	0.3151	0.0837	0.2985	0.2022	0.2338	0.2595	0.2665	0.2620	0.3017	0.2434	0.0807	0.2145	0.2729	0.0837	0.3359	0.2115	0.2490	0.2505	0.1828	0.2671	0.2115	0.2599	0.0800	0.2011	0.2676	0.0815	0.2860	0.2255	0.2304	0.2610	0.2182	0.2413	0.2457	0.2719	0.0804	0.2389	0.2277	0.0817	0.3209	0.2014	0.0889	0.2021	0.2494	0.2020	0.1618	0.1970	0.0804	0.1860	0.2709	0.0829	0.3028	0.2141	0.0770	0.2209	0.2248	0.2644	0.1842	0.2128	0.0808	0.2036	0.2453	0.0824	0.3081	0.2637	0.2432	0.2169	0.2053	0.2577	0.2298	0.2233	0.2695	0.2622	0.2579	0.2990	0.3074	0.2682	0.2392	0.2194	0.2150	0.2287	0.2471	0.2764	0.2703	0.2986	0.3001	0.3182	0.3530
86=13:48:36	75636	300	0.2343	0.2648	0.2728	0.2677	0.2860	0.2928	0.2647	0.0839	0.2155	0.3176	0.0851	0.3061	0.2008	0.2331	0.2572	0.2664	0.2614	0.2931	0.2402	0.0802	0.2219	0.2735	0.0851	0.3255	0.2090	0.2542	0.2533	0.1859	0.2700	0.2129	0.2598	0.0793	0.2069	0.2670	0.0817	0.2886	0.2211	0.2226	0.2578	0.2140	0.2327	0.2385	0.2672	0.0805	0.2379	0.2289	0.0822	0.3199	0.1993	0.0888	0.2065	0.2463	0.2060	0.1652	0.1977	0.0794	0.1877	0.2673	0.0829	0.3019	0.2128	0.0783	0.2166	0.2182	0.2585	0.1801	0.2121	0.0799	0.2026	0.2389	0.0829	0.2964	0.2704	0.2410	0.2201	0.2038	0.2578	0.2242	0.2192	0.2615	0.2558	0.2519	0.2917	0.3040	0.2661	0.2286	0.2221	0.2092	0.2250	0.2375	0.2686	0.2592	0.2835	0.2826	0.3113	0.3408
87=14:03:17	76517	300	0.2401	0.2583	0.2695	0.2649	0.2813	0.2868	0.2620	0.0840	0.2174	0.3045	0.0852	0.3023	0.2084	0.2301	0.2545	0.2672	0.2550	0.2941	0.2307	0.0793	0.2187	0.2719	0.0888	0.3233	0.2126	0.2469	0.2563	0.1841	0.2684	0.2102	0.2663	0.0795	0.2076	0.2607	0.0802	0.2872	0.2255	0.2225	0.2564	0.2159	0.2368	0.2392	0.2645	0.0788	0.2371	0.2320	0.0826	0.3318	0.2093	0.0880	0.2106	0.2467	0.2099	0.1712	0.1959	0.0819	0.1906	0.2709	0.0837	0.3003	0.2160	0.0782	0.2193	0.2215	0.2609	0.1859	0.2132	0.0793	0.2046	0.2456	0.0834	0.3038	0.2810	0.2469	0.2256	0.2155	0.2637	0.2326	0.2311	0.2707	0.2645	0.2588	0.2945	0.3091	0.2697	0.2296	0.2287	0.2142	0.2301	0.2408	0.2712	0.2594	0.2872	0.2914	0.3134	0.3462
88=14:17:57	77398	300	0.2463	0.2605	0.2730	0.2590	0.2893	0.2864	0.2629	0.0826	0.2199	0.3096	0.0846	0.3014	0.2094	0.2268	0.2618	0.2610	0.2592	0.2848	0.2320	0.0794	0.2176	0.2723	0.0833	0.3290	0.2168	0.2527	0.2579	0.1947	0.2736	0.2116	0.2622	0.0792	0.2085	0.2659	0.0814	0.2897	0.2298	0.2223	0.2620	0.2126	0.2389	0.2352	0.2651	0.0794	0.2375	0.2322	0.0819	0.3121	0.2225	0.0884	0.2087	0.2639	0.2103	0.1738	0.1991	0.0794	0.1943	0.2707	0.0844	0.3018	0.2215	0.0767	0.2206	0.2211	0.2623	0.1853	0.2160	0.0795	0.2089	0.2430	0.0812	0.2983	0.2923	0.2614	0.2222	0.2233	0.2565	0.2364	0.2308	0.2674	0.2648	0.2553	0.2968	0.3109	0.2692	0.2372	0.2266	0.2158	0.2318	0.2403	0.2719	0.2575	0.2839	0.2783	0.3015	0.3329
89=14:32:38	78279	303	0.2469	0.2744	0.2767	0.2796	0.2890	0.2993	0.2718	0.0845	0.2290	0.3238	0.0857	0.3091	0.2194	0.2455	0.2768	0.2768	0.2741	0.3168	0.2497	0.0813	0.2331	0.2919	0.0846	0.3413	0.2217	0.2583	0.2641	0.1994	0.2807	0.2185	0.2738	0.0803	0.2204	0.2752	0.0806	0.2992	0.2378	0.2404	0.2667	0.2316	0.2494	0.2527	0.2852	0.0814	0.2475	0.2479	0.0826	0.3341	0.2195	0.0905	0.2199	0.2593	0.2169	0.1815	0.2043	0.0810	0.2019	0.2805	0.0837	0.3093	0.2219	0.0786	0.2306	0.2409	0.2675	0.2028	0.2242	0.0805	0.2185	0.2665	0.0835	0.3178	0.2798	0.2539	0.2410	0.2230	0.2676	0.2436	0.2451	0.2777	0.2745	0.2678	0.3093	0.3168	0.2662	0.2514	0.2345	0.2284	0.2404	0.2578	0.2805	0.2806	0.3075	0.3087	0.3265	0.3627
90=14:47:19	79159	300	0.2520	0.2827	0.2738	0.2818	0.2897	0.3022	0.2710	0.0847	0.2327	0.3189	0.0870	0.3134	0.2265	0.2439	0.2754	0.2783	0.2748	0.3025	0.2452	0.0817	0.2317	0.2827	0.0857	0.3357	0.2308	0.2681	0.2631	0.2083	0.2777	0.2224	0.2735	0.0809	0.2216	0.2762	0.0834	0.3041	0.2428	0.2442	0.2696	0.2306	0.2526	0.2553	0.2811	0.0811	0.2490	0.2466	0.0828	0.3279	0.2233	0.0921	0.2185	0.2679	0.2205	0.1831	0.2085	0.0816	0.2062	0.2801	0.0842	0.3103	0.2248	0.0768	0.2314	0.2414	0.2689	0.2036	0.2296	0.0810	0.2185	0.2545	0.0820	0.3096	0.2798	0.2597	0.2375	0.2262	0.2711	0.2476	0.2433	0.2790	0.2767	0.2690	0.3071	0.3148	0.2643	0.2539	0.2354	0.2344	0.2405	0.2569	0.2838	0.2720	0.2934	0.3035	0.3236	0.3502
91=15:02:00	80040	303	0.2490	0.2840	0.2829	0.2815	0.2991	0.3017	0.2758	0.0849	0.2361	0.3195	0.0846	0.3118	0.2225	0.2516	0.2789	0.2817	0.2781	0.3088	0.2506	0.0808	0.2357	0.2857	0.0848	0.3389	0.2215	0.2651	0.2731	0.2107	0.2828	0.2275	0.2741	0.0801	0.2233	0.2766	0.0813	0.3006	0.2395	0.2485	0.2741	0.2370	0.2564	0.2612	0.2883	0.0793	0.2448	0.2489	0.0821	0.3359	0.2241	0.0913	0.2292	0.2658	0.2290	0.1911	0.2069	0.0812	0.2040	0.2834	0.0834	0.3121	0.2268	0.0769	0.2370	0.2457	0.2759	0.2113	0.2323	0.0802	0.2280	0.2629	0.0818	0.3026	0.2797	0.2621	0.2443	0.2262	0.2795	0.2478	0.2409	0.2900	0.2731	0.2705	0.3058	0.3223	0.2744	0.2536	0.2436	0.2353	0.2430	0.2585	0.2854	0.2762	0.2994	0.3052	0.3288	0.3484
92=15:16:41	80921	303	0.2575	0.2840	0.2927	0.2880	0.3065	0.3095	0.2870	0.0855	0.2445	0.3315	0.0857	0.3203	0.2339	0.2563	0.2926	0.2915	0.2878	0.3125	0.2545	0.0815	0.2452	0.2861	0.0853	0.3466	0.2304	0.2716	0.2865	0.2176	0.2955	0.2353	0.2840	0.0793	0.2345	0.2891	0.0820	0.3141	0.2547	0.2561	0.2889	0.2487	0.2685	0.2667	0.2947	0.0803	0.2516	0.2583	0.0829	0.3510	0.2311	0.0914	0.2408	0.2758	0.2386	0.1993	0.2141	0.0810	0.2136	0.2933	0.0845	0.3225	0.2404	0.0789	0.2525	0.2546	0.2860	0.2172	0.2427	0.0814	0.2324	0.2632	0.0827	0.3289	0.2905	0.2650	0.2540	0.2400	0.2875	0.2549	0.2524	0.2960	0.2846	0.2854	0.3160	0.3310	0.2851	0.2715	0.2573	0.2450	0.2584	0.2703	0.2959	0.2804	0.3061	0.3096	0.3375	0.3668
93=15:31:25	81806	301	0.2488	0.2771	0.2873	0.2784	0.2968	0.2988	0.2805	0.0839	0.2428	0.3168	0.0850	0.3147	0.2314	0.2530	0.2758	0.2807	0.2784	0.2999	0.2462	0.0802	0.2397	0.2858	0.0850	0.3263	0.2287	0.2644	0.2827	0.2112	0.2845	0.2277	0.2743	0.0796	0.2271	0.2732	0.0820	0.3060	0.2445	0.2448	0.2751	0.2388	0.2523	0.2558	0.2832	0.0800	0.2443	0.2582	0.0825	0.3190	0.2308	0.0921	0.2366	0.2680	0.2333	0.1958	0.2087	0.0803	0.2092	0.2791	0.0845	0.3171	0.2357	0.0782	0.2421	0.2400	0.2685	0.2136	0.2368	0.0806	0.2294	0.2680	0.0818	0.2968	0.2950	0.2667	0.2441	0.2324	0.2756	0.2473	0.2500	0.2785	0.2749	0.2663	0.3006	0.3251	0.2807	0.2518	0.2471	0.2345	0.2489	0.2584	0.2788	0.2645	0.2920	0.2936	0.3164	0.3444
94=15:46:06	82687	300	0.2638	0.2753	0.2952	0.2801	0.3055	0.3052	0.2907	0.0836	0.2478	0.3249	0.0849	0.3175	0.2321	0.2495	0.2910	0.2842	0.2864	0.3124	0.2489	0.0793	0.2431	0.3011	0.0869	0.3371	0.2402	0.2675	0.2857	0.2148	0.2966	0.2329	0.2811	0.0794	0.2333	0.2837	0.0815	0.3150	0.2581	0.2437	0.2875	0.2401	0.2637	0.2603	0.2918	0.0795	0.2502	0.2619	0.0824	0.3332	0.2400	0.0915	0.2335	0.2821	0.2359	0.2025	0.2145	0.0791	0.2160	0.2917	0.0837	0.3224	0.2499	0.0779	0.2521	0.2463	0.2832	0.2171	0.2454	0.0811	0.2401	0.2698	0.0823	0.3061	0.3089	0.2829	0.2467	0.2503	0.2761	0.2623	0.2574	0.2974	0.2853	0.2816	0.3120	0.3316	0.2961	0.2693	0.2548	0.2420	0.2584	0.2633	0.2917	0.2757	0.3044	0.3080	0.3336	0.3531
95=16:00:47	83568	298	0.2656	0.2882	0.2907	0.2902	0.3033	0.3101	0.2920	0.0840	0.2543	0.3273	0.0841	0.3210	0.2319	0.2605	0.2896	0.2900	0.2850	0.3127	0.2495	0.0783	0.2408	0.2877	0.0826	0.3404	0.2334	0.2676	0.2956	0.2180	0.2993	0.2343	0.2891	0.0793	0.2399	0.2847	0.0808	0.3121	0.2495	0.2533	0.2845	0.2477	0.2647	0.2643	0.2901	0.0778	0.2470	0.2611	0.0813	0.3253	0.2354	0.0917	0.2474	0.2783	0.2478	0.2073	0.2146	0.0783	0.2186	0.2872	0.0837	0.3159	0.2436	0.0773	0.2528	0.2539	0.2798	0.2209	0.2456	0.0791	0.2365	0.2688	0.0798	0.3126	0.2909	0.2705	0.2607	0.2411	0.2840	0.2580	0.2587	0.2914	0.2837	0.2796	0.3115	0.3291	0.2858	0.2643	0.2605	0.2409	0.2575	0.2696	0.2896	0.2710	0.3013	0.3040	0.3213	0.3417
96=16:15:28	84448	300	0.2649	0.2904	0.2908	0.2931	0.3002	0.3160	0.2869	0.0840	0.2548	0.3309	0.0854	0.3202	0.2436	0.2557	0.2976	0.2828	0.2929	0.3139	0.2568	0.0811	0.2492	0.3013	0.0835	0.3329	0.2464	0.2832	0.2820	0.2301	0.2968	0.2348	0.2852	0.0793	0.2402	0.2875	0.0816	0.3194	0.2600	0.2572	0.2830	0.2476	0.2720	0.2650	0.2902	0.0792	0.2566	0.2627	0.0815	0.3282	0.2375	0.0921	0.2450	0.2826	0.2423	0.2123	0.2145	0.0804	0.2188	0.2925	0.0831	0.3275	0.2503	0.0776	0.2489	0.2583	0.2807	0.2296	0.2535	0.0797	0.2411	0.2823	0.0843	0.3044	0.3051	0.2799	0.2546	0.2493	0.2763	0.2625	0.2624	0.2922	0.2831	0.2787	0.3145	0.3278	0.2803	0.2699	0.2542	0.2498	0.2558	0.2685	0.2899	0.2746	0.3117	0.3068	0.3265	0.3512
97=16:35:31	85651	300	0.2763	0.3011	0.3058	0.3020	0.3130	0.3221	0.3072	0.0858	0.2692	0.3398	0.0860	0.3266	0.2484	0.2762	0.3041	0.3092	0.3048	0.3304	0.2653	0.0805	0.2635	0.3085	0.0874	0.3669	0.2528	0.2881	0.3076	0.2316	0.3127	0.2493	0.2972	0.0807	0.2587	0.2973	0.0826	0.3214	0.2669	0.2724	0.3011	0.2667	0.2791	0.2838	0.3032	0.0799	0.2590	0.2749	0.0825	0.3751	0.2439	0.0961	0.2629	0.2884	0.2582	0.2188	0.2283	0.0811	0.2304	0.3034	0.0845	0.3313	0.2562	0.0793	0.2721	0.2732	0.2969	0.2403	0.2586	0.0799	0.2477	0.2829	0.0839	0.3394	0.3030	0.2816	0.2721	0.2518	0.2936	0.2698	0.2705	0.3038	0.2983	0.2904	0.3184	0.3399	0.2998	0.2840	0.2784	0.2622	0.2730	0.2866	0.3071	0.2870	0.3183	0.3236	0.3464	0.3820
98=16:50:16	86537	301	0.2757	0.3005	0.2987	0.3007	0.3112	0.3232	0.2988	0.0835	0.2692	0.3308	0.0852	0.3196	0.2547	0.2733	0.3016	0.3058	0.3006	0.3162	0.2622	0.0809	0.2610	0.2980	0.0847	0.3431	0.2488	0.2834	0.3067	0.2425	0.3033	0.2527	0.2978	0.0798	0.2599	0.2924	0.0814	0.3174	0.2626	0.2683	0.2995	0.2613	0.2770	0.2834	0.3023	0.0794	0.2578	0.2764	0.0833	0.3393	0.2486	0.0971	0.2590	0.2940	0.2574	0.2205	0.2266	0.0801	0.2307	0.2985	0.0843	0.3285	0.2553	0.0776	0.2676	0.2675	0.2922	0.2395	0.2596	0.0790	0.2507	0.2782	0.0807	0.3167	0.3026	0.2864	0.2711	0.2583	0.2963	0.2740	0.2674	0.3057	0.2924	0.2879	0.3204	0.3362	0.2951	0.2788	0.2731	0.2594	0.2677	0.2853	0.3008	0.2764	0.3095	0.3170	0.3376	0.3556
99=17:04:57	87417	300	0.2715	0.3070	0.3093	0.3046	0.3251	0.3315	0.3038	0.0844	0.2740	0.3476	0.0851	0.3224	0.2577	0.2834	0.3170	0.3138	0.3139	0.3303	0.2721	0.0803	0.2615	0.3036	0.0838	0.3660	0.2494	0.2908	0.3119	0.2485	0.3140	0.2574	0.3014	0.0809	0.2599	0.3060	0.0816	0.3244	0.2718	0.2859	0.3091	0.2789	0.2924	0.2945	0.3147	0.0792	0.2610	0.2773	0.0831	0.3473	0.2476	0.0983	0.2706	0.3009	0.2647	0.2312	0.2286	0.0814	0.2367	0.3147	0.0845	0.3318	0.2537	0.0782	0.2810	0.2869	0.3021	0.2535	0.2733	0.0810	0.2587	0.2892	0.0810	0.3290	0.2998	0.2902	0.2820	0.2645	0.3019	0.2808	0.2777	0.3169	0.3036	0.3041	0.3346	0.3460	0.2927	0.2989	0.2837	0.2755	0.2817	0.3016	0.3165	0.2938	0.3265	0.3288	0.3446	0.3614
100=17:19:38	88298	300	0.2725	0.3041	0.3073	0.3036	0.3147	0.3245	0.3025	0.0861	0.2739	0.3401	0.0860	0.3304	0.2603	0.2802	0.3123	0.3078	0.3040	0.3258	0.2644	0.0804	0.2633	0.3068	0.0842	0.3397	0.2555	0.2925	0.3073	0.2520	0.3046	0.2569	0.2975	0.0799	0.2592	0.3019	0.0818	0.3222	0.2645	0.2820	0.3023	0.2687	0.2848	0.2846	0.3036	0.0805	0.2586	0.2751	0.0814	0.3364	0.2436	0.0983	0.2649	0.2978	0.2641	0.2304	0.2281	0.0798	0.2343	0.3035	0.0838	0.3314	0.2594	0.0775	0.2688	0.2740	0.2943	0.2453	0.2641	0.0805	0.2555	0.2846	0.0819	0.3106	0.3018	0.2897	0.2808	0.2620	0.2963	0.2792	0.2717	0.3078	0.2979	0.2919	0.3226	0.3372	0.2917	0.2847	0.2780	0.2687	0.2727	0.2895	0.3042	0.2856	0.3145	0.3170	0.3437	0.3670
101=17:34:19	89179	303	0.2786	0.3083	0.3128	0.3045	0.3234	0.3286	0.3101	0.0841	0.2784	0.3443	0.0864	0.3329	0.2652	0.2903	0.3178	0.3157	0.3122	0.3363	0.2709	0.0809	0.2695	0.3139	0.0840	0.3487	0.2518	0.2898	0.3203	0.2501	0.3201	0.2582	0.3046	0.0802	0.2658	0.3033	0.0808	0.3261	0.2761	0.2878	0.3127	0.2777	0.2921	0.2921	0.3118	0.0794	0.2665	0.2813	0.0829	0.3448	0.2548	0.0993	0.2742	0.2993	0.2713	0.2355	0.2322	0.0802	0.2435	0.3101	0.0841	0.3352	0.2730	0.0783	0.2830	0.2830	0.3049	0.2594	0.2739	0.0786	0.2663	0.2955	0.0821	0.3315	0.3095	0.2969	0.2860	0.2703	0.3026	0.2860	0.2814	0.3139	0.3034	0.3021	0.3304	0.3425	0.3025	0.2981	0.2898	0.2745	0.2814	0.2980	0.3141	0.2882	0.3276	0.3286	0.3485	0.3664
102=17:48:59	90060	300	0.2824	0.3122	0.3139	0.3108	0.3254	0.3349	0.3097	0.0833	0.2842	0.3440	0.0856	0.3282	0.2683	0.2916	0.3260	0.3207	0.3177	0.3359	0.2749	0.0807	0.2775	0.3194	0.0824	0.3565	0.2599	0.2980	0.3189	0.2594	0.3173	0.2664	0.3080	0.0795	0.2704	0.3092	0.0813	0.3274	0.2829	0.2953	0.3175	0.2837	0.2978	0.3013	0.3202	0.0796	0.2667	0.2898	0.0823	0.3498	0.2550	0.0993	0.2793	0.3062	0.2794	0.2411	0.2332	0.0794	0.2472	0.3169	0.0840	0.3394	0.2761	0.0775	0.2874	0.2910	0.3113	0.2612	0.2802	0.0793	0.2718	0.3024	0.0808	0.3351	0.3107	0.2970	0.2907	0.2736	0.3094	0.2932	0.2787	0.3287	0.3061	0.3120	0.3350	0.3516	0.3026	0.3039	0.2939	0.2832	0.2864	0.3057	0.3246	0.2963	0.3341	0.3387	0.3581	0.3761
103=18:03:40	90941	298	0.2778	0.3118	0.3177	0.3152	0.3248	0.3322	0.3172	0.0849	0.2873	0.3452	0.0865	0.3298	0.2645	0.2923	0.3240	0.3218	0.3166	0.3459	0.2731	0.0809	0.2726	0.3232	0.0857	0.3592	0.2614	0.2930	0.3271	0.2587	0.3255	0.2614	0.3104	0.0809	0.2716	0.3041	0.0829	0.3275	0.2814	0.2860	0.3190	0.2829	0.2960	0.3028	0.3193	0.0811	0.2649	0.2888	0.0833	0.3481	0.2546	0.1005	0.2836	0.2979	0.2836	0.2392	0.2365	0.0826	0.2477	0.3162	0.0854	0.3405	0.2827	0.0794	0.2903	0.2837	0.3109	0.2674	0.2827	0.0816	0.2705	0.3019	0.0836	0.3207	0.3153	0.3000	0.2916	0.2766	0.3051	0.2883	0.2870	0.3228	0.3066	0.3077	0.3334	0.3536	0.3149	0.2974	0.2987	0.2776	0.2902	0.3023	0.3190	0.2953	0.3348	0.3326	0.3502	0.3685
104=18:18:21	91822	303	0.2861	0.3052	0.3161	0.3057	0.3263	0.3285	0.3107	0.0843	0.2848	0.3423	0.0845	0.3247	0.2673	0.2922	0.3233	0.3174	0.3160	0.3338	0.2670	0.0792	0.2703	0.3123	0.0831	0.3625	0.2626	0.2953	0.3264	0.2534	0.3263	0.2616	0.3064	0.0786	0.2699	0.3061	0.0807	0.3308	0.2856	0.2862	0.3170	0.2806	0.2962	0.2973	0.3153	0.0787	0.2642	0.2899	0.0824	0.3516	0.2598	0.1002	0.2815	0.3072	0.2784	0.2445	0.2354	0.0790	0.2485	0.3147	0.0837	0.3390	0.2834	0.0775	0.2937	0.2852	0.3065	0.2621	0.2802	0.0799	0.2748	0.2999	0.0805	0.3278	0.3175	0.3078	0.2920	0.2815	0.3044	0.2903	0.2819	0.3244	0.3003	0.3054	0.3294	0.3511	0.3117	0.3051	0.2957	0.2781	0.2888	0.3001	0.3171	0.2929	0.3258	0.3254	0.3500	0.3707
105=18:33:02	92702	300	0.2869	0.3134	0.3170	0.3103	0.3261	0.3299	0.3166	0.0858	0.2863	0.3487	0.0855	0.3278	0.2765	0.2959	0.3297	0.3151	0.3204	0.3344	0.2718	0.0807	0.2781	0.3187	0.0858	0.3583	0.2721	0.3116	0.3158	0.2656	0.3227	0.2665	0.3036	0.0789	0.2782	0.3064	0.0819	0.3281	0.2906	0.2956	0.3143	0.2849	0.3000	0.2963	0.3163	0.0795	0.2658	0.2897	0.0822	0.3565	0.2665	0.1026	0.2823	0.3080	0.2773	0.2501	0.2374	0.0802	0.2528	0.3142	0.0846	0.3374	0.2818	0.0779	0.2907	0.2922	0.3039	0.2665	0.2842	0.0806	0.2771	0.2992	0.0815	0.3197	0.3214	0.3098	0.2917	0.2830	0.3068	0.2922	0.2856	0.3224	0.3066	0.3065	0.3340	0.3531	0.3028	0.3091	0.2954	0.2842	0.2890	0.3028	0.3140	0.2904	0.3238	0.3277	0.3528	0.3801
106=18:47:43	93583	300	0.2889	0.3118	0.3283	0.3076	0.3333	0.3380	0.3211	0.0836	0.2950	0.3503	0.0846	0.3351	0.2752	0.2974	0.3331	0.3256	0.3246	0.3435	0.2755	0.0798	0.2745	0.3238	0.0838	0.3665	0.2703	0.2982	0.3337	0.2652	0.3309	0.2719	0.3134	0.0799	0.2801	0.3143	0.0814	0.3352	0.2916	0.2951	0.3284	0.2894	0.3064	0.3066	0.3220	0.0792	0.2683	0.2909	0.0823	0.3568	0.2652	0.1023	0.2865	0.3128	0.2882	0.2528	0.2398	0.0802	0.2562	0.3266	0.0828	0.3497	0.2927	0.0766	0.3063	0.2945	0.3207	0.2764	0.2927	0.0806	0.2801	0.3066	0.0823	0.3420	0.3224	0.3180	0.2986	0.2890	0.3101	0.3002	0.2938	0.3335	0.3126	0.3190	0.3390	0.3714	0.3198	0.3141	0.3098	0.2898	0.3027	0.3120	0.3306	0.3029	0.3437	0.3369	0.3588	0.3809
107=19:02:24	94464	298	0.2885	0.3205	0.3234	0.3243	0.3263	0.3470	0.3200	0.0839	0.2948	0.3550	0.0851	0.3344	0.2865	0.3060	0.3427	0.3291	0.3362	0.3483	0.2835	0.0808	0.2959	0.3363	0.0876	0.3640	0.2776	0.3127	0.3229	0.2804	0.3263	0.2810	0.3113	0.0792	0.2838	0.3147	0.0816	0.3364	0.3026	0.3112	0.3314	0.2999	0.3126	0.3147	0.3309	0.0804	0.2780	0.3039	0.0814	0.3646	0.2666	0.1038	0.2942	0.3159	0.2883	0.2588	0.2439	0.0797	0.2620	0.3223	0.0837	0.3455	0.2922	0.0770	0.3056	0.3077	0.3197	0.2885	0.2956	0.0796	0.2898	0.3133	0.0830	0.3372	0.3165	0.3126	0.3043	0.2927	0.3098	0.3046	0.2973	0.3366	0.3158	0.3157	0.3452	0.3592	0.3105	0.3232	0.3046	0.3008	0.2987	0.3202	0.3295	0.3051	0.3449	0.3503	0.3742	0.4026
108=19:17:04	95345	298	0.2922	0.3214	0.3271	0.3142	0.3323	0.3384	0.3211	0.0851	0.2981	0.3499	0.0857	0.3290	0.2847	0.3076	0.3328	0.3283	0.3230	0.3427	0.2792	0.0806	0.2864	0.3290	0.0863	0.3639	0.2721	0.3039	0.3358	0.2695	0.3302	0.2722	0.3135	0.0809	0.2832	0.3116	0.0822	0.3320	0.2895	0.3042	0.3218	0.2952	0.3031	0.3039	0.3179	0.0806	0.2691	0.2976	0.0841	0.3515	0.2658	0.1055	0.2927	0.3088	0.2928	0.2570	0.2401	0.0812	0.2573	0.3213	0.0839	0.3458	0.2908	0.0786	0.3036	0.2959	0.3121	0.2766	0.2917	0.0808	0.2800	0.3086	0.0832	0.3270	0.3212	0.3110	0.3041	0.2848	0.3143	0.2972	0.2897	0.3331	0.3082	0.3151	0.3353	0.3604	0.3126	0.3078	0.3086	0.2896	0.2949	0.3084	0.3221	0.2931	0.3331	0.3343	0.3560	0.3756
109=19:31:45	96226	303	0.2858	0.3226	0.3270	0.3194	0.3307	0.3411	0.3242	0.0853	0.3008	0.3555	0.0855	0.3355	0.2798	0.3098	0.3346	0.3307	0.3283	0.3471	0.2793	0.0802	0.2894	0.3274	0.0867	0.3611	0.2727	0.3103	0.3311	0.2785	0.3318	0.2753	0.3151	0.0808	0.2869	0.3184	0.0812	0.3387	0.2826	0.3068	0.3210	0.2985	0.3058	0.3159	0.3249	0.0795	0.2716	0.3006	0.0824	0.3546	0.2609	0.1069	0.3000	0.3092	0.2946	0.2584	0.2447	0.0804	0.2611	0.3218	0.0839	0.3482	0.2830	0.0791	0.3022	0.3031	0.3145	0.2861	0.2928	0.0799	0.2831	0.3091	0.0824	0.3216	0.3210	0.3096	0.3106	0.2821	0.3192	0.2971	0.2971	0.3296	0.3155	0.3163	0.3416	0.3607	0.3048	0.3091	0.3098	0.2939	0.2984	0.3156	0.3250	0.3012	0.3344	0.3428	0.3631	0.3864
110=19:46:26	97107	300	0.2907	0.3195	0.3220	0.3209	0.3277	0.3438	0.3262	0.0846	0.3008	0.3547	0.0842	0.3297	0.2777	0.3117	0.3268	0.3280	0.3241	0.3378	0.2704	0.0785	0.2898	0.3315	0.0837	0.3657	0.2798	0.3118	0.3344	0.2738	0.3279	0.2805	0.3172	0.0796	0.2928	0.3107	0.0815	0.3324	0.2837	0.3012	0.3185	0.2984	0.3002	0.3070	0.3195	0.0770	0.2666	0.2961	0.0809	0.3615	0.2657	0.1061	0.3064	0.3055	0.2942	0.2652	0.2429	0.0801	0.2658	0.3253	0.0834	0.3485	0.2772	0.0783	0.3066	0.3002	0.3114	0.2819	0.2864	0.0792	0.2809	0.3055	0.0821	0.3187	0.3214	0.3090	0.3159	0.2814	0.3228	0.3020	0.2976	0.3320	0.3144	0.3122	0.3418	0.3588	0.3094	0.3060	0.3088	0.2925	0.2965	0.3109	0.3202	0.2979	0.3282	0.3334	0.3579	0.3886
111=20:01:07	97987	303	0.2975	0.3180	0.3424	0.3103	0.3433	0.3432	0.3316	0.0833	0.3046	0.3569	0.0845	0.3288	0.2889	0.3102	0.3525	0.3345	0.3411	0.3529	0.2832	0.0790	0.2952	0.3373	0.0873	0.3693	0.2856	0.3181	0.3389	0.2814	0.3439	0.2804	0.3182	0.0787	0.2932	0.3194	0.0817	0.3310	0.3113	0.3089	0.3398	0.3038	0.3204	0.3176	0.3330	0.0797	0.2764	0.3099	0.0818	0.3727	0.2729	0.1081	0.2941	0.3300	0.2926	0.2737	0.2465	0.0794	0.2695	0.3340	0.0829	0.3448	0.3067	0.0760	0.3203	0.3050	0.3299	0.2897	0.3051	0.0798	0.2952	0.3142	0.0827	0.3303	0.3334	0.3298	0.3068	0.3051	0.3136	0.3138	0.3019	0.3443	0.3182	0.3233	0.3476	0.3614	0.3296	0.3306	0.3182	0.3033	0.3106	0.3171	0.3384	0.3053	0.3447	0.3439	0.3721	0.3994
112=20:15:48	98868	300	0.2882	0.3318	0.3270	0.3285	0.3333	0.3461	0.3325	0.0838	0.3059	0.3579	0.0860	0.3351	0.2899	0.3204	0.3420	0.3377	0.3397	0.3520	0.2858	0.0800	0.2989	0.3374	0.0860	0.3702	0.2817	0.3205	0.3397	0.2850	0.3374	0.2832	0.3194	0.0801	0.2977	0.3159	0.0821	0.3394	0.2920	0.3162	0.3300	0.3080	0.3093	0.3234	0.3346	0.0804	0.2744	0.3061	0.0823	0.3682	0.2729	0.1115	0.3069	0.3198	0.2982	0.2689	0.2485	0.0812	0.2679	0.3269	0.0840	0.3461	0.2910	0.0785	0.3093	0.3072	0.3205	0.2959	0.2961	0.0802	0.2934	0.3161	0.0841	0.3327	0.3255	0.3201	0.3137	0.2921	0.3227	0.3033	0.3005	0.3393	0.3191	0.3168	0.3424	0.3611	0.3152	0.3192	0.3105	0.3027	0.3013	0.3202	0.3253	0.2987	0.3368	0.3451	0.3662	0.3935
