# Supplementary material for: Computationally Driven, Quantitative Experiments Discover Genes Required for Mitochondrial Biogenesis
Source: PLoS Genet. 2009 Mar 20;5(3):e1000407. doi: 10.1371/journal.pgen.1000407 (PMC2648979; doi:10.1371/journal.pgen.1000407)
Supplement: Dataset S1 — Raw respiratory growth data. A zip file containing 48 tab-delimited text files containing the raw data from the Tecan GENios reader. Additionally, a readme text file and plate key is contained in the zip file. The plate key uses our internal reference id for each mutant (internal reference id is matched with common and systematic gene names in Table S2). Raw optical density measurements from Tecan GENios plate incubator and reader. Wells are numbered in increasing order from upper left to lower right and can be converted to our internal identifiers using the included key (complete plate key). Not all original plates were assayed for growth curves, and there are two replicates of plate 20. (1.82 MB ZIP) [file pgen.1000407.s012.zip › mitochondria_table_s7/p18_glu.txt]

[config file info]
last_write=07:06:12_16:48:36
last write=07:06:15_13:12:58
[Run_Parameters]
Instrument=Tecan_18
Ini_Names=Read_Reps,Delid,Save_Data_File,Start_Time_Now
barcode_drug_plate=201401
user=mcostanzo
Plate_Size=96
Plate_Type=GRE96ft.pdf
Samples_to_Run=6
Overlay_Size=48
Drug_Plate=none
Plate_Quarter=none
run_ID=none
run_plate_repeat=1
Read_Reps=200
Read_Modes=Absorbance
Read_Flor_Every=2
Max_Delta_OD=0.500000
Well_By_Row_Col=none
Reorder_Map=Order_Strings_Not,0
Tip_Vol=200
OD_to_Innoc=0.100,0.100,0.380,0.380,0.380,0.380,0.760,0.760,0.100,0.100,0.380,0.380,0.380,0.380,0.760,0.760,0.100,0.100,0.380,0.380,0.380,0.380,0.760,0.760,0.100,0.100,0.380,0.380,0.380,0.380,0.760,0.760,0.100,0.100,0.380,0.380,0.380,0.380,0.760,0.760,0.100,0.100,0.380,0.380,0.380,0.380,0.760,0.760
Absorption_Max=.3
OD_to_Save=0.100,0.100,0.380,0.380,0.380,0.380,0.760,0.760,0.100,0.100,0.380,0.380,0.380,0.380,0.760,0.760,0.100,0.100,0.380,0.380,0.380,0.380,0.760,0.760,0.100,0.100,0.380,0.380,0.380,0.380,0.760,0.760,0.100,0.100,0.380,0.380,0.380,0.380,0.760,0.760,0.100,0.100,0.380,0.380,0.380,0.380,0.760,0.760
OD_to_Dilute=0.100
Save_Sample_Vol=180
Save_Sample_Reps=2
Innoc_Vol=184,184,46,46,46,46,0,0,184,184,46,46,46,46,0,0,184,184,46,46,46,46,0,0,184,184,46,46,46,46,0,0,184,184,46,46,46,46,0,0,184,184,46,46,46,46,0,0
Dilute_Vol=23,23,23,23,23,23,23,23,23,23,23,23,23,23,23,23,23,23,23,23,23,23,23,23,23,23,23,23,23,23,23,23,23,23,23,23,23,23,23,23,23,23,23,23,23,23,23,23
Save_Vol=800,800,800,800,800,800,800,800,800,800,800,800,800,800,800,800,800,800,800,800,800,800,800,800,800,800,800,800,800,800,800,800,800,800,800,800,800,800,800,800,800,800,800,800,800,800,800,800
Reference_Vol=100,100,100,100,100,100,100,100,100,100,100,100,100,100,100,100,100,100,100,100,100,100,100,100,100,100,100,100,100,100,100,100,100,100,100,100,100,100,100,100,100,100,100,100,100,100,100,100,100,100,100,100,100,100,100,100,100,100,100,100,100,100,100,100,100,100,100,100,100,100,100,100,100,100,100,100,100,100,100,100,100,100,100,100,100,100,100,100,100,100,100,100,100,100,100,100
Read_to_Innoc=20,20,20,20,20,20,20,20,20,20,20,20,20,20,20,20,20,20,20,20,20,20,20,20,20,20,20,20,20,20,20,20,20,20,20,20,20,20,20,20,20,20,20,20,20,20,20,20
Read_to_Dilute=26,26,26,26,26,26,26,26,26,26,26,26,26,26,26,26,26,26,26,26,26,26,26,26,26,26,26,26,26,26,26,26,26,26,26,26,26,26,26,26,26,26,26,26,26,26,26,26
Read_to_Save=20,20,20,20,20,20,20,20,20,20,20,20,20,20,20,20,20,20,20,20,20,20,20,20,20,20,20,20,20,20,20,20,20,20,20,20,20,20,20,20,20,20,20,20,20,20,20,20
Innoc_Target_Map=1,2,3,4,5,6,7,8,9,10,11,12,13,14,15,16,17,18,19,20,21,22,23,24,25,26,27,28,29,30,31,32,33,34,35,36,37,38,39,40,41,42,43,44,45,46,47,48
Pipet_Trigger=OD_Save_Innoc
Pipet_Volume_Adj=Con_OD_Save
Delid=no
Pre_Init=yes
Talk_To_ProMax=no
Time_Out_Time=1050
Wait_While_Busy=yes
Idle_Time=2
Screen_Run_Type=pre_screen_1
Spect_Protocol=15m
Spec_Run_File=GG_PB_Voyage.pda
Spec_Assay_File=""
Save_Data_File=12_06_07_mito18_glu_ps1_A_96_T_18.txt
Working_Dir=C%3A\\Users\\Growth_Data
Run_Control_Dir=C%3A\\Users\\Yeast_Run_Files
Tracking_Dir=""
Track_File=201401_data_track.txt
Save_Run_Data_Flag=yes
Set_Incubator_Temp=30.0
Base_Line_Flag=atstart_minimum
Pipet_Cycles_Before_Save=20
Time_Point_Save=wellmap
Innoc_Direction=down
Wells_In_Use=111111111111111111111111111111111111111111111111
Save_Sample_Map=111111001111110011111100111111001111110011111100
Sections_to_Run=0
Rows_per_Section=8
Start_Sections_Row=1
MultiProbe_Run_File=MJP_Innoc_Save_Tecan_10_Falcon_AD.MPT
Multiprobe_Run_Dialogue=yes
Comments=no%20comment
Target_Temp=300
Temp_Control=On
Delta_Temp=10
ReadMode=Absorbance,Bottom
ExcitationFilter=485,
EmissionFilter=535,
MeasurementFilter=595
ReadsPerWellNumber=1,1
ShakeDuration=800,0
GainMode=Manual
PdfName=GRE96ft.pdf
Gain=50,50
Add_Drug_Map=1,1,1,1,1,1,1,1,1,1,1,1,1,1,1,1,1,1,1,1,1,1,1,1,1,1,1,1,1,1,1,1,1,1,1,1,1,1,1,1,1,1,1,1,1,1,1,1
Add_Drug_Vol=7,7,7,7,7,7,7,7,7,7,7,7,7,7,7,7,7,7,7,7,7,7,7,7,7,7,7,7,7,7,7,7,7,7,7,7,7,7,7,7,7,7,7,7,7,7,7,7
Innoc_Map=111011101110111011101110111011101110111011101110111011101110111011101110111011101110111011101110
Dilute_Map=111111111111111111111111111111111111111111111111111111111111111111111111111111111111111111111111
data_file_name=ps1_1_96.txt
barcode=""
Hit_Call_Threshold=1.000000
Reference_Well=A01
WT_Ref_Well=0
Project_Name=YKO_Lib
Pipet_Gens_Point=5.00,10.00,15.00,20.00,25.00,30.00,35.00,40.00,5.00,10.00,15.00,20.00,25.00,30.00,35.00,40.00,5.00,10.00,15.00,20.00,25.00,30.00,35.00,40.00,5.00,10.00,15.00,20.00,25.00,30.00,35.00,40.00,5.00,10.00,15.00,20.00,25.00,30.00,35.00,40.00,5.00,10.00,15.00,20.00,25.00,30.00,35.00,40.00,
Shake_Divisor=1
data_handling=file_&_DB_&_auto_analysis
time_frm_freezer=-1.00
gens_frm_freezer=-1.00
Well_Vol=100
Parent_ID=""
Units=%
Quarter=A
media_name=mm
Save_Mode=one_to_one
Consolidate_Save_Map=1,2,3,4,5,6,7,8,9,10,11,12,13,14,15,16,17,18,19,20,21,22,23,24,25,26,27,28,29,30,31,32,33,34,35,36,37,38,39,40,41,42,43,44,45,46,47,48
Add_Drug_at_Start_Map=000000000000000000000000000000000000000000000000000
Add_Drug_Labware=add_drug_48
Max_Dynam_OD_Change=0.05
Reads_After_Pipet=0
Ref_Type=single_ref
Read_to_Add_Drug_at_Start=0
Send_Email_at_Pipet=no_email
Strain_Name=""
Media=ypd
drug_vol=2.00
Drug_Name=""
Drug_Conc=2
Innoc_Conc=""
Strain_Plate=none
ShakeIntensity=High
ShakeMode=Orbital
NumberOfFlashes=1
PartOfPlate=0
MovePlateOutAfterMeasurement=0
IntegrationLagTime=0
IntegrationTime=100
DelayMoveFlashFluorescence=0
[Drug_Data]
Drug_Plate=none
Strain_Plate=none
Media=mm
Drug_Name=nd,nd,nd,nd,nd,nd,nd,nd,nd,nd,nd,nd,nd,nd,nd,nd,nd,nd,nd,nd,nd,nd,nd,nd,nd,nd,nd,nd,nd,nd,nd,nd,nd,nd,nd,nd,nd,nd,nd,nd,nd,nd,nd,nd,nd,nd,nd,nd,nd,nd,nd,nd,nd,nd,nd,nd,nd,nd,nd,nd,nd,nd,nd,nd,nd,nd,nd,nd,nd,nd,nd,nd,nd,nd,nd,nd,nd,nd,nd,nd,nd,nd,nd,nd,nd,nd,nd,nd,nd,nd,nd,nd,nd,nd,nd,nd
Strain_Name=ud
Drug_Conc=""
Innoc_Conc=0.06250,0.06250,0.06250,0.06250,0.06250,0.06250,0.06250,0.06250,0.06250,0.06250,0.06250,0.06250,0.06250,0.06250,0.06250,0.06250,0.06250,0.06250,0.06250,0.06250,0.06250,0.06250,0.06250,0.06250,0.06250,0.06250,0.06250,0.06250,0.06250,0.06250,0.06250,0.06250,0.06250,0.06250,0.06250,0.06250,0.06250,0.06250,0.06250,0.06250,0.06250,0.06250,0.06250,0.06250,0.06250,0.06250,0.06250,0.06250,0.06250,0.06250,0.06250,0.06250,0.06250,0.06250,0.06250,0.06250,0.06250,0.06250,0.06250,0.06250,0.06250,0.06250,0.06250,0.06250,0.06250,0.06250,0.06250,0.06250,0.06250,0.06250,0.06250,0.06250,0.06250,0.06250,0.06250,0.06250,0.06250,0.06250,0.06250,0.06250,0.06250,0.06250,0.06250,0.06250,0.06250,0.06250,0.06250,0.06250,0.06250,0.06250,0.06250,0.06250,0.06250,0.06250,0.06250,0.06250
Run_ID=none
Plate_Quarter=A
Units=%,%,%,%,%,%,%,%,%,%,%,%,%,%,%,%,%,%,%,%,%,%,%,%,%,%,%,%,%,%,%,%,%,%,%,%,%,%,%,%,%,%,%,%,%,%,%,%,%,%,%,%,%,%,%,%,%,%,%,%,%,%,%,%,%,%,%,%,%,%,%,%,%,%,%,%,%,%,%,%,%,%,%,%,%,%,%,%,%,%,%,%,%,%,%,%
Parent_ID=""
Project_Name=YKO_Lib
Strain_Backgrnd=0,0,0,0,0,0,0,0,0,0,0,0,0,0,0,0,0,0,0,0,0,0,0,0,0,0,0,0,0,0,0,0,0,0,0,0,0,0,0,0,0,0,0,0,0,0,0,0,0,0,0,0,0,0,0,0,0,0,0,0,0,0,0,0,0,0,0,0,0,0,0,0,0,0,0,0,0,0,0,0,0,0,0,0,0,0,0,0,0,0,0,0,0,0,0,0
Well_Vol=100,100,100,100,100,100,100,100,100,100,100,100,100,100,100,100,100,100,100,100,100,100,100,100,100,100,100,100,100,100,100,100,100,100,100,100,100,100,100,100,100,100,100,100,100,100,100,100,100,100,100,100,100,100,100,100,100,100,100,100,100,100,100,100,100,100,100,100,100,100,100,100,100,100,100,100,100,100,100,100,100,100,100,100,100,100,100,100,100,100,100,100,100,100,100,100
time_frm_freezer=-1.00
gens_frm_freezer=-1.00
user=mcostanzo
Strain_Pool=ud,ud,ud,ud,ud,ud,ud,ud,ud,ud,ud,ud,ud,ud,ud,ud,ud,ud,ud,ud,ud,ud,ud,ud,ud,ud,ud,ud,ud,ud,ud,ud,ud,ud,ud,ud,ud,ud,ud,ud,ud,ud,ud,ud,ud,ud,ud,ud,ud,ud,ud,ud,ud,ud,ud,ud,ud,ud,ud,ud,ud,ud,ud,ud,ud,ud,ud,ud,ud,ud,ud,ud,ud,ud,ud,ud,ud,ud,ud,ud,ud,ud,ud,ud,ud,ud,ud,ud,ud,ud,ud,ud,ud,ud,ud,ud
Well_Alias=A01,A02,A03,A04,A05,A06,A07,A08,A09,A10,A11,A12,B01,B02,B03,B04,B05,B06,B07,B08,B09,B10,B11,B12,C01,C02,C03,C04,C05,C06,C07,C08,C09,C10,C11,C12,D01,D02,D03,D04,D05,D06,D07,D08,D09,D10,D11,D12,E01,E02,E03,E04,E05,E06,E07,E08,E09,E10,E11,E12,F01,F02,F03,F04,F05,F06,F07,F08,F09,F10,F11,F12,G01,G02,G03,G04,G05,G06,G07,G08,G09,G10,G11,G12,H01,H02,H03,H04,H05,H06,H07,H08,H09,H10,H11,H12
Well_Pos=1,2,3,4,5,6,7,8,9,10,11,12,13,14,15,16,17,18,19,20,21,22,23,24,25,26,27,28,29,30,31,32,33,34,35,36,37,38,39,40,41,42,43,44,45,46,47,48,49,50,51,52,53,54,55,56,57,58,59,60,61,62,63,64,65,66,67,68,69,70,71,72,73,74,75,76,77,78,79,80,81,82,83,84,85,86,87,88,89,90,91,92,93,94,95,96
position=A01,A02,A03,A04,A05,A06,A07,A08,A09,A10,A11,A12,B01,B02,B03,B04,B05,B06,B07,B08,B09,B10,B11,B12,C01,C02,C03,C04,C05,C06,C07,C08,C09,C10,C11,C12,D01,D02,D03,D04,D05,D06,D07,D08,D09,D10,D11,D12,E01,E02,E03,E04,E05,E06,E07,E08,E09,E10,E11,E12,F01,F02,F03,F04,F05,F06,F07,F08,F09,F10,F11,F12,G01,G02,G03,G04,G05,G06,G07,G08,G09,G10,G11,G12,H01,H02,H03,H04,H05,H06,H07,H08,H09,H10,H11,H12
[Runtime_State]
Instrument=Tecan_18
Start_Time_Now=3.2645261279E+9
Reads_Completed=95
Innoc_Direction=down
Wells_In_Use=111111111111111111111111111111111111111111111111111111111111111111111111111111111111111111111111
Innoc_Map=111111111111111111111111111111111111111111111111111111111111111111111111111111111111000000000000
Dilute_Map=111111111111111111111111111111111111111111111111111111111111111111111111111111111111111111111111
Save_Sample_Map=000000000000000000000000000000000000000000000000010000000100000001000000010000000100000001000000
Current_OD=1.189,1.066,1.039,1.106,0.072,1.059,1.089,0.979,1.058,1.047,1.067,0.905,1.264,1.080,0.917,1.064,1.055,1.046,0.974,1.086,0.933,1.024,1.075,0.842,1.244,1.038,0.864,0.923,1.134,0.837,0.861,1.099,0.948,1.050,1.068,0.882,1.190,0.906,0.733,1.059,1.093,0.888,1.011,0.918,0.953,1.059,1.052,1.009,1.122,0.913,0.766,1.056,1.029,1.053,0.997,1.077,0.925,0.916,0.945,1.016,1.191,0.988,0.895,1.071,1.028,0.942,0.951,1.075,0.852,1.069,1.035,0.883,1.185,0.927,0.862,1.045,1.038,0.935,0.938,1.080,0.852,0.913,0.941,0.978,1.190,0.861,0.849,1.026,1.002,1.042,0.796,1.010,0.912,0.987,0.960,0.908
Bckgrnd_OD=0.127,0.100,0.095,0.097,0.071,0.086,0.084,0.080,0.084,0.088,0.089,0.084,0.100,0.098,0.083,0.083,0.082,0.082,0.078,0.079,0.081,0.082,0.088,0.090,0.110,0.089,0.082,0.079,0.081,0.075,0.077,0.080,0.075,0.080,0.079,0.079,0.090,0.087,0.078,0.079,0.081,0.078,0.076,0.076,0.076,0.076,0.083,0.080,0.113,0.084,0.078,0.083,0.082,0.083,0.080,0.079,0.075,0.076,0.079,0.079,0.097,0.088,0.083,0.084,0.083,0.079,0.075,0.086,0.081,0.078,0.078,0.078,0.131,0.089,0.086,0.083,0.085,0.081,0.082,0.088,0.081,0.077,0.078,0.078,0.094,0.087,0.081,0.085,0.086,0.086,0.080,0.087,0.086,0.083,0.083,0.095
Mapped=111101111111111111111110111111111111110111111111111111111111111111111111111111111111111111111111
Pipet_Completed=000000000000000000000000000000000000000000000000000000000000000000000000000000000000000000000000
Innoc_Completed=0,0,0,0,0,0,0,0,0,0,0,0,0,0,0,0,0,0,0,0,0,0,0,0,0,0,0,0,0,0,0,0,0,0,0,0,0,0,0,0,0,0,0,0,0,0,0,0,0,0,0,0,0,0,0,0,0,0,0,0,0,0,0,0,0,0,0,0,0,0,0,0,0,0,0,0,0,0,0,0,0,0,0,0,0,0,0,0,0,0,0,0,0,0,0,0
Save_Completed=0,0,0,0,0,0,0,0,0,0,0,0,0,0,0,0,0,0,0,0,0,0,0,0,0,0,0,0,0,0,0,0,0,0,0,0,0,0,0,0,0,0,0,0,0,0,0,0,0,0,0,0,0,0,0,0,0,0,0,0,0,0,0,0,0,0,0,0,0,0,0,0,0,0,0,0,0,0,0,0,0,0,0,0,0,0,0,0,0,0,0,0,0,0,0,0
Pipeted_At=0,0,0,0,0,0,0,0,0,0,0,0,0,0,0,0,0,0,0,0,0,0,0,0,0,0,0,0,0,0,0,0,0,0,0,0,0,0,0,0,0,0,0,0,0,0,0,0,0,0,0,0,0,0,0,0,0,0,0,0,0,0,0,0,0,0,0,0,0,0,0,0,0,0,0,0,0,0,0,0,0,0,0,0,0,0,0,0,0,0,0,0,0,0,0,0
Pipeted_OD=0,0,0,0,0,0,0,0,0,0,0,0,0,0,0,0,0,0,0,0,0,0,0,0,0,0,0,0,0,0,0,0,0,0,0,0,0,0,0,0,0,0,0,0,0,0,0,0,0,0,0,0,0,0,0,0,0,0,0,0,0,0,0,0,0,0,0,0,0,0,0,0,0,0,0,0,0,0,0,0,0,0,0,0,0,0,0,0,0,0,0,0,0,0,0,0
Dilutes_Completed=0,0,0,0,0,0,0,0,0,0,0,0,0,0,0,0,0,0,0,0,0,0,0,0,0,0,0,0,0,0,0,0,0,0,0,0,0,0,0,0,0,0,0,0,0,0,0,0,0,0,0,0,0,0,0,0,0,0,0,0,0,0,0,0,0,0,0,0,0,0,0,0,0,0,0,0,0,0,0,0,0,0,0,0,0,0,0,0,0,0,0,0,0,0,0,0
Time_At_Innoc=0,0,0,0,0,0,0,0,0,0,0,0,0,0,0,0,0,0,0,0,0,0,0,0,0,0,0,0,0,0,0,0,0,0,0,0,0,0,0,0,0,0,0,0,0,0,0,0,0,0,0,0,0,0,0,0,0,0,0,0,0,0,0,0,0,0,0,0,0,0,0,0,0,0,0,0,0,0,0,0,0,0,0,0,0,0,0,0,0,0,0,0,0,0,0,0
Time_At_Save=0,0,0,0,0,0,0,0,0,0,0,0,0,0,0,0,0,0,0,0,0,0,0,0,0,0,0,0,0,0,0,0,0,0,0,0,0,0,0,0,0,0,0,0,0,0,0,0,0,0,0,0,0,0,0,0,0,0,0,0,0,0,0,0,0,0,0,0,0,0,0,0,0,0,0,0,0,0,0,0,0,0,0,0,0,0,0,0,0,0,0,0,0,0,0,0
Time_At_Dilute=0,0,0,0,0,0,0,0,0,0,0,0,0,0,0,0,0,0,0,0,0,0,0,0,0,0,0,0,0,0,0,0,0,0,0,0,0,0,0,0,0,0,0,0,0,0,0,0,0,0,0,0,0,0,0,0,0,0,0,0,0,0,0,0,0,0,0,0,0,0,0,0,0,0,0,0,0,0,0,0,0,0,0,0,0,0,0,0,0,0,0,0,0,0,0,0
Previous_OD=1.189,1.066,1.039,1.106,0.072,1.059,1.089,0.979,1.058,1.047,1.067,0.905,1.264,1.080,0.917,1.064,1.055,1.046,0.974,1.086,0.933,1.024,1.075,0.842,1.244,1.038,0.864,0.923,1.134,0.837,0.861,1.099,0.948,1.050,1.068,0.882,1.190,0.906,0.733,1.059,1.093,0.888,1.011,0.918,0.953,1.059,1.052,1.009,1.122,0.913,0.766,1.056,1.029,1.053,0.997,1.077,0.925,0.916,0.945,1.016,1.191,0.988,0.895,1.071,1.028,0.942,0.951,1.075,0.852,1.069,1.035,0.883,1.185,0.927,0.862,1.045,1.038,0.935,0.938,1.080,0.852,0.913,0.941,0.978,1.190,0.861,0.849,1.026,1.002,1.042,0.796,1.010,0.912,0.987,0.960,0.908
Prev_Delta_OD=0.009,0.001,0.004,0.010,0.000,0.006,0.010,0.009,0.000,0.012,0.003,0.005,0.008,0.001,0.003,0.006,0.003,0.010,0.008,0.001,0.009,0.006,0.009,0.010,0.003,0.005,0.003,0.002,0.012,0.004,0.003,0.016,0.005,0.004,0.001,0.014,0.007,0.007,0.002,0.011,0.009,0.016,0.009,0.004,0.007,0.001,0.013,0.002,0.001,0.000,0.001,0.007,0.005,0.012,0.002,0.017,0.004,0.010,0.004,0.000,0.005,0.008,0.006,0.006,0.004,0.007,0.004,0.012,0.003,0.003,0.005,0.002,0.005,0.006,0.002,0.001,0.001,0.005,0.003,0.001,0.003,0.001,0.001,0.003,0.009,0.011,0.001,0.005,0.002,0.006,0.006,0.007,0.001,0.002,0.008,0.011
Delta_From_Ref=0.000,0.000,1.611,1.418,3.090,1.612,4.627,5.596,0.000,0.000,1.817,1.736,1.492,1.398,5.209,4.603,0.000,0.000,2.647,2.620,2.442,2.513,4.604,5.037,0.000,0.000,2.372,2.473,2.386,2.821,7.005,6.108,0.000,0.000,2.765,2.770,1.380,1.997,6.826,5.986,0.000,0.000,2.768,2.807,2.854,2.783,5.894,6.582,0.000,0.000,0.000,0.000,0.000,0.000,0.000,0.000,0.000,0.000,0.000,0.000,0.000,0.000,0.000,0.000,0.000,0.000,0.000,0.000,0.000,0.000,0.000,0.000,0.000,0.000,0.000,0.000,0.000,0.000,0.000,0.000,0.000,0.000,0.000,0.000,0.000,0.000,0.000,0.000,0.000,0.000,0.000,0.000,0.000,0.000,0.000,0.000
Sig_OD_Delta=0,0,1,1,1,1,1,1,0,0,1,1,1,1,1,1,0,0,1,1,1,1,1,1,0,0,1,1,1,1,1,1,0,0,1,1,1,1,1,1,0,0,1,1,1,1,1,1,0,0,0,0,0,0,0,0,0,0,0,0,0,0,0,0,0,0,0,0,0,0,0,0,0,0,0,0,0,0,0,0,0,0,0,0,0,0,0,0,0,0,0,0,0,0,0,0
Add_Drug_at_Start_Map=000000000000000000000000000000000000000000000000000000000000000000000000000000000000000000000000
[Analysis]
Drug_ID=A1,A2,A3,A4,A5,A6,B1,B2,B3,B4,B5,B6,C1,C2,C3,C4,C5,C6,D1,D2,D3,D4,D5,D6,E1,E2,E3,E4,E5,E6,F1,F2,F3,F4,F5,F6,G1,G2,G3,G4,G5,G6,H1,H2,H3,H4,H5,H6
Decision=no_inh,ps2_2_1,ps2_4_1,ps2_4_1,screen,ps2_4_1,ps2_4_1,ps2_2_1,ps2_4_1,ps2_4_1,ps2_4_1,ps2_4_1,ps2_2_1,ps2_4_1,other,ps2_4_1,ps2_4_1,other,ps2_1_1,ps2_4_1,other,ps2_4_1,ps2_4_1,ps2_4_2,ps2_4_1,other,other,ps2_4_1,ps2_4_1,ps2_4_1,ps2_4_1,ps2_4_1,other,ps2_4_1,ps2_4_1,ps2_4_2,ps2_2_1,ps2_4_1,other,ps2_4_1,ps2_4_1,ps2_4_1,ps2_2_1,ps2_4_2,other,ps2_4_1,ps2_4_1,ps2_4_1,ps2_4_1,ps2_4_1,ps2_4_1,ps2_4_1,ps2_4_1,ps2_4_1,ps2_4_2,ps2_4_2,ps2_4_1,ps2_4_1,ps2_4_1,ps2_4_1,ps2_4_2,ps2_4_2,other,ps2_4_2,ps2_4_2,other,ps2_4_2,ps2_4_2,other,ps2_4_2,ps2_4_1,ps2_4_2,ps2_4_1,ps2_4_2,other,ps2_4_2,other,other,ps2_4_2,ps2_4_2,other,ps2_4_2,ps2_4_2,ps2_4_2,ps2_4_1,ps2_4_1,other,other,other,ps2_4_2,ps2_4_2,ps2_4_1,other,ps2_4_1,ps2_4_2,ps2_4_1
Plot_Min=0.100,0.100,0.100,0.100,0.100,0.100,0.100,0.100,0.100,0.100,0.100,0.100,0.100,0.100,0.100,0.100,0.100,0.100,0.100,0.100,0.100,0.100,0.100,0.100,0.100,0.100,0.100,0.100,0.100,0.100,0.100,0.100,0.100,0.100,0.100,0.100,0.100,0.100,0.100,0.100,0.100,0.100,0.100,0.100,0.100,0.100,0.100,0.100
Plot_Max=1.500,1.500,1.500,1.500,1.500,1.500,1.500,1.500,1.500,1.500,1.500,1.500,1.500,1.500,1.500,1.500,1.500,1.500,1.500,1.500,1.500,1.500,1.500,1.500,1.500,1.500,1.500,1.500,1.500,1.500,1.500,1.500,1.500,1.500,1.500,1.500,1.500,1.500,1.500,1.500,1.500,1.500,1.500,1.500,1.500,1.500,1.500,1.500
G_Plot_Min=0.1
G_Plot_Delta=0.7
Plot_On_Off=0
OD_Gen_Pt=0.460
Gens_to_OD_Pt=5.000
Avg_G=1.418,1.609,1.660,1.687,0.000,1.697,1.676,1.662,1.893,1.778,1.844,1.915,1.564,1.740,2.825,1.994,1.938,2.361,1.573,1.876,2.715,1.981,1.922,2.125,1.585,2.646,2.791,1.821,1.921,1.868,1.589,2.035,2.656,1.820,1.816,2.112,1.557,1.975,2.480,1.827,1.811,1.947,1.593,2.216,2.601,1.777,1.844,1.795,1.762,1.928,1.770,1.695,1.706,1.857,2.110,2.054,2.002,2.025,1.777,1.898,2.302,2.029,2.977,2.064,2.318,2.345,2.262,2.273,2.805,2.264,1.996,2.270,1.986,2.186,3.145,2.271,2.385,2.341,2.243,2.077,3.243,2.129,2.150,2.186,1.887,1.869,3.182,2.360,2.408,2.344,2.062,1.932,2.970,1.942,2.084,1.939
Max_Slope=2.008,2.089,2.186,1.900,110.648,1.931,1.872,2.011,2.304,2.014,2.004,2.075,1.735,2.161,3.137,2.110,1.864,2.543,1.876,2.471,3.459,2.002,1.950,2.045,1.982,2.941,3.077,1.973,2.013,2.194,1.835,2.332,2.839,1.833,2.100,2.229,1.837,2.366,2.795,2.019,2.043,2.148,1.743,2.495,3.074,1.808,2.046,2.098,1.880,2.015,1.993,2.118,1.954,2.153,2.036,1.960,2.255,2.175,2.082,2.426,2.427,1.856,2.425,2.110,1.865,2.300,1.991,2.220,2.530,1.904,2.155,2.080,2.083,2.023,2.516,2.027,2.283,1.945,2.014,2.116,2.959,2.053,2.109,2.187,2.343,2.074,2.879,2.126,2.227,2.015,2.519,1.967,2.869,2.054,2.113,2.161
Fit_Model=all
Fit_Const_OD_Base=0
Fit_Const_N0=0.018
Fit_Const_T0=0
G_Fit_Min=.1
G_Fit_Delta=.4
Fit_On_Off=0
Fit_Min=0.100,0.100,0.100,0.100,0.100,0.100,0.100,0.100,0.100,0.100,0.100,0.100,0.100,0.100,0.100,0.100,0.100,0.100,0.100,0.100,0.100,0.100,0.100,0.100,0.000,0.000,0.000,0.000,0.000,0.000,0.000,0.000,0.000,0.000,0.000,0.000,0.000,0.000,0.000,0.000,0.000,0.000,0.000,0.000,0.000,0.000,0.000,0.000\\\\0D
Fit_Delta=0.500,0.500,0.500,0.500,0.500,0.500,0.500,0.500,0.500,0.500,0.500,0.500,0.500,0.500,0.500,0.500,0.500,0.500,0.500,0.500,0.500,0.500,0.500,0.500,0.000,0.000,0.000,0.000,0.000,0.000,0.000,0.000,0.000,0.000,0.000,0.000,0.000,0.000,0.000,0.000,0.000,0.000,0.000,0.000,0.000,0.000,0.000,0.000\\\\0D
Fit_Offset=0,0,0,0,0,0,0,0,0,0,0,0,0,0,0,0,0,0,0,0,0,0,0,0,0,0,0,0,0,0,0,0,0,0,0,0,0,0,0,0,0,0,0,0,0,0,0,0
Fit_N0=0,0,0,0,0,0,0,0,0,0,0,0,0,0,0,0,0,0,0,0,0,0,0,0,0,0,0,0,0,0,0,0,0,0,0,0,0,0,0,0,0,0,0,0,0,0,0,0
Fit_T0=0,0,0,0,0,0,0,0,0,0,0,0,0,0,0,0,0,0,0,0,0,0,0,0,0,0,0,0,0,0,0,0,0,0,0,0,0,0,0,0,0,0,0,0,0,0,0,0
Fit_G=0,0,0,0,0,0,0,0,0,0,0,0,0,0,0,0,0,0,0,0,0,0,0,0,0,0,0,0,0,0,0,0,0,0,0,0,0,0,0,0,0,0,0,0,0,0,0,0
Fit_Error=0,0,0,0,0,0,0,0,0,0,0,0,0,0,0,0,0,0,0,0,0,0,0,0,0,0,0,0,0,0,0,0,0,0,0,0,0,0,0,0,0,0,0,0,0,0,0,0
Fit_CV=0,0,0,0,0,0,0,0,0,0,0,0,0,0,0,0,0,0,0,0,0,0,0,0,0,0,0,0,0,0,0,0,0,0,0,0,0,0,0,0,0,0,0,0,0,0,0,0
Time_to_20_Gens=0,0,0,0,0,0,0,0,0,0,0,0,0,0,0,0,0,0,0,0,0,0,0,0,0,0,0,0,0,0,0,0,0,0,0,0,0,0,0,0,0,0,0,0,0,0,0,0
Time_to_each_5_Gens=0,0,0,0,0,0,0,0,0,0,0,0,0,0,0,0,0,0,0,0,0,0,0,0,0,0,0,0,0,0,0,0,0,0,0,0,0,0,0,0,0,0,0,0,0,0,0,0
Time_to_each_n_Gens=7.091,8.046,8.299,8.434,0.000,8.485,8.382,8.311,9.465,8.888,9.220,9.575,7.820,8.700,14.125,9.969,9.689,11.807,7.864,9.382,13.575,9.903,9.610,10.625,7.927,13.230,13.955,9.104,9.605,9.341,7.943,10.175,13.280,9.101,9.079,10.560,7.783,9.875,12.402,9.133,9.055,9.734,7.967,11.082,13.006,8.885,9.219,8.975,8.811,9.638,8.852,8.474,8.528,9.283,10.549,10.270,10.011,10.127,8.884,9.490,11.509,10.144,14.886,10.321,11.590,11.727,11.311,11.367,14.027,11.321,9.978,11.348,9.928,10.932,15.723,11.356,11.923,11.707,11.214,10.385,16.217,10.646,10.748,10.929,9.434,9.345,15.910,11.800,12.038,11.722,10.310,9.661,14.849,9.711,10.420,9.694
Min_Pt_OD=0,0,0,0,0,0,0,0,0,0,0,0,0,0,0,0,0,0,0,0,0,0,0,0,0,0,0,0,0,0,0,0,0,0,0,0,0,0,0,0,0,0,0,0,0,0,0,0
Min_Pt_t=0,0,0,0,0,0,0,0,0,0,0,0,0,0,0,0,0,0,0,0,0,0,0,0,0,0,0,0,0,0,0,0,0,0,0,0,0,0,0,0,0,0,0,0,0,0,0,0
TO_OD=0,0,0,0,0,0,0,0,0,0,0,0,0,0,0,0,0,0,0,0,0,0,0,0,0,0,0,0,0,0,0,0,0,0,0,0,0,0,0,0,0,0,0,0,0,0,0,0
Ref_ID=A01
Multi_Refs=single_ref
test=A01,A02,A03,A04,A05,A06,A07,A08,A09,A10,A11,A12,B01,B02,B03,B04,B05,B06,B07,B08,B09,B10,B11,B12,C01,C02,C03,C04,C05,C06,C07,C08,C09,C10,C11,C12,D01,D02,D03,D04,D05,D06,D07,D08,D09,D10,D11,D12,E01,E02,E03,E04,E05,E06,E07,E08,E09,E10,E11,E12,F01,F02,F03,F04,F05,F06,F07,F08,F09,F10,F11,F12,G01,G02,G03,G04,G05,G06,G07,G08,G09,G10,G11,G12,H01,H02,H03,H04,H05,H06,H07,H08,H09,H10,H11,H12
Start_Time_Now=3.2645261280E+9
Start_Date="6/12/2007+4:48 PM"
gen_time_cutoff=0.000
Drug_Name=nd?:;-ud+0,nd?:;-ud+0,nd?:;-ud+0,nd?:;-ud+0,nd?:;-ud+0,nd?:;-ud+0,nd?:;-ud+0,nd?:;-ud+0,nd?:;-ud+0,nd?:;-ud+0,nd?:;-ud+0,nd?:;-ud+0,nd?:;-ud+0,nd?:;-ud+0,nd?:;-ud+0,nd?:;-ud+0,nd?:;-ud+0,nd?:;-ud+0,nd?:;-ud+0,nd?:;-ud+0,nd?:;-ud+0,nd?:;-ud+0,nd?:;-ud+0,nd?:;-ud+0,nd?:;-ud+0,nd?:;-ud+0,nd?:;-ud+0,nd?:;-ud+0,nd?:;-ud+0,nd?:;-ud+0,nd?:;-ud+0,nd?:;-ud+0,nd?:;-ud+0,nd?:;-ud+0,nd?:;-ud+0,nd?:;-ud+0,nd?:;-ud+0,nd?:;-ud+0,nd?:;-ud+0,nd?:;-ud+0,nd?:;-ud+0,nd?:;-ud+0,nd?:;-ud+0,nd?:;-ud+0,nd?:;-ud+0,nd?:;-ud+0,nd?:;-ud+0,nd?:;-ud+0,nd?:;-ud+0,nd?:;-ud+0,nd?:;-ud+0,nd?:;-ud+0,nd?:;-ud+0,nd?:;-ud+0,nd?:;-ud+0,nd?:;-ud+0,nd?:;-ud+0,nd?:;-ud+0,nd?:;-ud+0,nd?:;-ud+0,nd?:;-ud+0,nd?:;-ud+0,nd?:;-ud+0,nd?:;-ud+0,nd?:;-ud+0,nd?:;-ud+0,nd?:;-ud+0,nd?:;-ud+0,nd?:;-ud+0,nd?:;-ud+0,nd?:;-ud+0,nd?:;-ud+0,nd?:;-ud+0,nd?:;-ud+0,nd?:;-ud+0,nd?:;-ud+0,nd?:;-ud+0,nd?:;-ud+0,nd?:;-ud+0,nd?:;-ud+0,nd?:;-ud+0,nd?:;-ud+0,nd?:;-ud+0,nd?:;-ud+0,nd?:;-ud+0,nd?:;-ud+0,nd?:;-ud+0,nd?:;-ud+0,nd?:;-ud+0,nd?:;-ud+0,nd?:;-ud+0,nd?:;-ud+0,nd?:;-ud+0,nd?:;-ud+0,nd?:;-ud+0,nd?:;-ud+0
Drug_Well_Pos=A01,A02,A03,A04,A05,A06,B01,B02,B03,B04,B05,B06,C01,C02,C03,C04,C05,C06,D01,D02,D03,D04,D05,D06,E01,E02,E03,E04,E05,E06,F01,F02,F03,F04,F05,F06,G01,G02,G03,G04,G05,G06,H01,H02,H03,H04,H05,H06,A07,A08,A09,A10,A11,A12,B07,B08,B09,B10,B11,B12,C07,C08,C09,C10,C11,C12,D07,D08,D09,D10,D11,D12,E07,E08,E09,E10,E11,E12,F07,F08,F09,F10,F11,F12,G07,G08,G09,G10,G11,G12,H07,H08,H09,H10,H11,H12
Avg_G_tcut=1.418,1.609,1.660,1.687,0.000,1.697,1.676,1.662,1.893,1.778,1.844,1.915,1.564,1.740,2.825,1.994,1.938,2.361,1.573,1.876,2.715,1.981,1.922,2.125,1.585,2.646,2.791,1.821,1.921,1.868,1.589,2.035,2.656,1.820,1.816,2.112,1.557,1.975,2.480,1.827,1.811,1.947,1.593,2.216,2.601,1.777,1.844,1.795,1.762,1.928,1.770,1.695,1.706,1.857,2.110,2.054,2.002,2.025,1.777,1.898,2.302,2.029,2.977,2.064,2.318,2.345,2.262,2.273,2.805,2.264,1.996,2.270,1.986,2.186,3.145,2.271,2.385,2.341,2.243,2.077,3.243,2.129,2.150,2.186,1.887,1.869,3.182,2.360,2.408,2.344,2.062,1.932,2.970,1.942,2.084,1.939
t0_from_interval=-0.292,-0.209,0.600,-0.649,0.000,-1.572,0.155,-0.278,1.112,-0.090,0.844,1.133,-1.512,-1.419,0.148,1.374,1.405,2.615,-0.360,0.264,0.421,1.643,1.450,2.274,-0.179,1.434,1.159,0.911,1.417,1.159,0.102,-1.097,0.786,1.146,1.063,2.222,-0.143,-0.462,1.159,1.040,1.089,1.465,0.199,0.544,0.588,0.759,0.954,0.883,0.604,-0.378,0.978,0.480,0.544,-2.722,1.934,2.101,1.551,1.890,0.862,0.975,2.777,1.886,4.717,2.007,2.952,2.923,2.609,2.707,3.384,2.652,1.509,1.728,1.192,2.467,5.304,2.767,3.123,2.739,2.595,2.035,5.728,2.444,2.476,1.571,1.149,1.338,5.323,2.989,2.802,2.607,1.489,1.806,4.174,1.564,1.617,0.737
Sum_Delta_Ref=0.000,3.289,5.061,4.487,-1.000,5.450,5.373,3.908,7.735,5.685,7.831,8.258,3.291,5.230,20.541,9.333,8.466,15.469,2.860,7.571,21.512,9.117,9.184,11.500,4.583,18.378,21.476,6.409,8.277,8.107,4.500,9.523,18.782,7.190,6.161,11.438,3.479,9.082,16.295,6.649,6.678,8.909,3.474,12.543,17.784,6.286,6.934,6.482,5.945,8.814,6.253,5.856,4.469,7.043,11.529,10.752,9.655,9.444,6.154,8.458,14.517,10.364,23.972,10.794,14.482,15.028,13.277,13.849,21.203,13.288,9.011,13.642,9.386,12.970,26.562,13.899,15.391,15.087,13.656,10.835,28.191,11.290,11.864,12.062,8.339,7.678,27.039,15.027,15.763,14.845,11.607,8.523,23.628,8.084,10.921,8.587
Gens_at_time_G=5.000,5.000,5.000,5.000,0.000,5.000,5.000,5.000,5.000,5.000,5.000,5.000,5.000,5.000,5.000,5.000,5.000,5.000,5.000,5.000,5.000,5.000,5.000,5.000,5.000,5.000,5.000,5.000,5.000,5.000,5.000,5.000,5.000,5.000,5.000,5.000,5.000,5.000,5.000,5.000,5.000,5.000,5.000,5.000,5.000,5.000,5.000,5.000,5.000,5.000,5.000,5.000,5.000,5.000,5.000,5.000,5.000,5.000,5.000,5.000,5.000,5.000,5.000,5.000,5.000,5.000,5.000,5.000,5.000,5.000,5.000,5.000,5.000,5.000,5.000,5.000,5.000,5.000,5.000,5.000,5.000,5.000,5.000,5.000,5.000,5.000,5.000,5.000,5.000,5.000,5.000,5.000,5.000,5.000,5.000,5.000
G_Int_tcut=1.477,1.651,1.540,1.816,0.000,2.011,1.645,1.718,1.671,1.796,1.675,1.688,1.866,2.024,2.795,1.719,1.657,1.838,1.645,1.823,2.631,1.652,1.632,1.670,1.621,2.359,2.559,1.639,1.638,1.636,1.568,2.254,2.499,1.591,1.603,1.668,1.585,2.067,2.249,1.618,1.593,1.654,1.554,2.108,2.484,1.625,1.653,1.618,1.641,2.003,1.575,1.599,1.597,2.401,1.723,1.634,1.692,1.647,1.604,1.703,1.746,1.652,2.034,1.663,1.728,1.761,1.740,1.732,2.129,1.734,1.694,1.924,1.747,1.693,2.084,1.718,1.760,1.794,1.724,1.670,2.098,1.640,1.654,1.872,1.657,1.601,2.117,1.762,1.847,1.823,1.764,1.571,2.135,1.630,1.761,1.791
Sum_Del_12=0.000,2.862,3.846,3.882,16.828,4.055,4.010,3.579,7.031,5.153,6.317,7.331,1.908,4.355,13.629,8.436,7.663,12.530,2.293,6.700,13.449,8.327,7.582,10.179,2.713,13.246,13.971,5.865,7.484,6.783,2.884,8.686,13.309,6.045,5.838,10.118,2.244,7.774,12.466,6.057,5.866,7.910,2.759,10.595,13.122,5.257,6.308,5.594,5.108,7.466,5.351,4.328,4.264,6.220,10.111,9.392,8.689,9.077,5.366,7.268,12.199,8.930,15.454,9.533,12.396,12.587,11.818,11.957,14.689,11.877,8.550,11.539,8.355,11.011,15.834,11.894,12.911,12.550,11.592,9.649,15.961,10.358,10.561,10.578,7.020,6.792,15.793,12.732,12.928,12.510,9.409,7.651,15.156,7.867,9.615,7.682
Sum_Del_20=0.000,3.226,4.956,4.401,41.934,5.337,5.263,3.835,7.595,5.582,7.677,8.107,3.213,5.128,20.191,9.165,8.312,15.195,2.802,7.431,21.091,8.954,9.007,11.295,4.482,18.058,21.080,6.293,8.126,7.951,4.400,9.353,18.450,7.051,6.052,11.231,3.406,8.912,16.005,6.528,6.554,8.746,3.405,12.317,17.478,6.166,6.808,6.360,5.832,8.647,6.133,5.734,4.390,6.912,11.318,10.552,9.480,9.282,6.038,8.301,14.260,10.170,23.556,10.596,14.226,14.763,13.046,13.603,20.834,13.057,8.853,13.397,9.215,12.729,26.103,13.651,15.121,14.814,13.406,10.637,27.713,11.092,11.651,11.849,8.179,7.536,26.574,14.764,15.484,14.581,11.386,8.368,23.218,7.945,10.724,8.441
Sum_Del_24=0.000,3.372,5.404,4.611,52.068,5.855,5.769,3.939,7.817,5.754,8.226,8.420,3.740,5.440,20.367,9.438,8.574,15.567,3.008,7.723,22.759,9.207,9.582,11.574,5.196,18.371,22.066,6.466,8.386,8.423,5.012,9.569,18.934,7.457,6.139,11.576,3.875,9.330,16.422,6.718,6.831,9.075,3.666,12.694,17.697,6.533,7.009,6.669,6.124,9.124,6.449,6.301,4.442,7.191,11.756,11.015,9.772,9.331,6.309,8.660,14.605,10.671,23.977,11.006,14.567,15.066,13.256,13.939,21.218,13.236,8.967,13.872,9.562,13.311,26.530,14.052,15.404,15.329,13.936,11.010,27.950,11.312,11.983,12.110,8.647,7.836,26.979,15.039,15.883,14.942,12.177,8.658,23.652,7.976,11.109,8.718
Sum_12=16.906,14.044,13.060,13.024,0.078,12.851,12.896,13.327,9.875,11.753,10.589,9.575,14.998,12.551,3.277,8.470,9.243,4.375,14.613,10.206,3.457,8.578,9.324,6.727,14.193,3.660,2.935,11.041,9.422,10.123,14.022,8.220,3.597,10.861,11.068,6.788,14.662,9.132,4.440,10.849,11.040,8.996,14.147,6.311,3.784,11.649,10.598,11.312,11.798,9.440,11.555,12.577,12.642,10.686,6.795,7.514,8.217,7.829,11.540,9.638,4.707,7.976,1.452,7.373,4.510,4.319,5.088,4.949,2.217,5.029,8.356,5.367,8.551,5.895,1.072,5.012,3.994,4.356,5.314,7.257,0.945,6.547,6.344,6.327,9.886,10.114,1.113,4.174,3.978,4.396,7.497,9.255,1.750,9.039,7.291,9.223
Sum_20=42.066,38.841,37.110,37.665,0.132,36.729,36.803,38.231,34.472,36.485,34.389,33.959,38.853,36.939,21.875,32.901,33.754,26.871,39.264,34.635,20.975,33.112,33.059,30.771,37.584,24.008,20.986,35.773,33.940,34.115,37.667,32.714,23.616,35.015,36.014,30.835,38.660,33.154,26.061,35.539,35.513,33.320,38.661,29.749,24.588,35.900,35.259,35.707,36.235,33.419,35.933,36.332,37.676,35.155,30.748,31.514,32.587,32.785,36.028,33.765,27.807,31.896,18.510,31.471,27.840,27.303,29.021,28.463,21.232,29.009,33.213,28.670,32.851,29.337,15.963,28.416,26.945,27.253,28.660,31.429,14.354,30.974,30.415,30.217,33.887,34.531,15.492,27.302,26.583,27.485,30.680,33.698,18.848,34.121,31.342,33.626
Sum_24=52.222,48.850,46.818,47.611,0.154,46.368,46.453,48.283,44.405,46.468,43.997,43.802,48.483,46.783,31.856,42.785,43.648,36.655,49.214,44.499,29.463,43.016,42.640,40.648,47.026,33.851,30.157,45.756,43.837,43.800,47.211,42.653,33.288,44.765,46.084,40.646,48.347,42.892,35.800,45.505,45.391,43.147,48.556,39.528,34.526,45.690,45.213,45.554,46.099,43.098,45.773,45.921,47.781,45.032,40.467,41.208,42.450,42.891,45.913,43.562,37.617,41.552,28.246,41.217,37.656,37.156,38.966,38.284,31.004,38.987,43.255,38.350,42.660,38.912,25.692,38.171,36.818,36.894,38.287,41.213,24.272,40.910,40.239,40.112,43.576,44.387,25.243,37.183,36.339,37.281,40.045,43.565,28.571,44.246,41.113,43.504
G_by_Interval=1.477,1.651,1.540,1.816,0.000,2.011,1.645,1.718,1.671,1.796,1.675,1.688,1.866,2.024,2.795,1.719,1.657,1.838,1.645,1.823,2.631,1.652,1.632,1.670,1.621,2.359,2.559,1.639,1.638,1.636,1.568,2.254,2.499,1.591,1.603,1.668,1.585,2.067,2.249,1.618,1.593,1.654,1.554,2.108,2.484,1.625,1.653,1.618,1.641,2.003,1.575,1.599,1.597,2.401,1.723,1.634,1.692,1.647,1.604,1.703,1.746,1.652,2.034,1.663,1.728,1.761,1.740,1.732,2.129,1.734,1.694,1.924,1.747,1.693,2.084,1.718,1.760,1.794,1.724,1.670,2.098,1.640,1.654,1.872,1.657,1.601,2.117,1.762,1.847,1.823,1.764,1.571,2.135,1.630,1.761,1.791
Avg_G_t8=1.418,1.609,1.660,1.687,0.000,1.697,1.676,1.662,1.893,1.778,1.844,1.915,1.564,1.740,2.825,1.994,1.938,2.361,1.573,1.876,2.715,1.981,1.922,2.125,1.585,2.646,2.791,1.821,1.921,1.868,1.589,2.035,2.656,1.820,1.816,2.112,1.557,1.975,2.480,1.827,1.811,1.947,1.593,2.216,2.601,1.777,1.844,1.795,1.762,1.928,1.770,1.695,1.706,1.857,2.110,2.054,2.002,2.025,1.777,1.898,2.302,2.029,2.977,2.064,2.318,2.345,2.262,2.273,2.805,2.264,1.996,2.270,1.986,2.186,3.145,2.271,2.385,2.341,2.243,2.077,3.243,2.129,2.150,2.186,1.887,1.869,3.182,2.360,2.408,2.344,2.062,1.932,2.970,1.942,2.084,1.939
G_int_t8=1.477,1.651,1.540,1.816,0.000,2.011,1.645,1.718,1.671,1.796,1.675,1.688,1.866,2.024,2.795,1.719,1.657,1.838,1.645,1.823,2.631,1.652,1.632,1.670,1.621,2.359,2.559,1.639,1.638,1.636,1.568,2.254,2.499,1.591,1.603,1.668,1.585,2.067,2.249,1.618,1.593,1.654,1.554,2.108,2.484,1.625,1.653,1.618,1.641,2.003,1.575,1.599,1.597,2.401,1.723,1.634,1.692,1.647,1.604,1.703,1.746,1.652,2.034,1.663,1.728,1.761,1.740,1.732,2.129,1.734,1.694,1.924,1.747,1.693,2.084,1.718,1.760,1.794,1.724,1.670,2.098,1.640,1.654,1.872,1.657,1.601,2.117,1.762,1.847,1.823,1.764,1.571,2.135,1.630,1.761,1.791
Avg_G_t12=1.418,1.609,1.660,1.687,0.000,1.697,1.676,1.662,1.893,1.778,1.844,1.915,1.564,1.740,2.825,1.994,1.938,2.361,1.573,1.876,2.715,1.981,1.922,2.125,1.585,2.646,2.791,1.821,1.921,1.868,1.589,2.035,2.656,1.820,1.816,2.112,1.557,1.975,2.480,1.827,1.811,1.947,1.593,2.216,2.601,1.777,1.844,1.795,1.762,1.928,1.770,1.695,1.706,1.857,2.110,2.054,2.002,2.025,1.777,1.898,2.302,2.029,2.977,2.064,2.318,2.345,2.262,2.273,2.805,2.264,1.996,2.270,1.986,2.186,3.145,2.271,2.385,2.341,2.243,2.077,3.243,2.129,2.150,2.186,1.887,1.869,3.182,2.360,2.408,2.344,2.062,1.932,2.970,1.942,2.084,1.939
G_int_t12=1.477,1.651,1.540,1.816,0.000,2.011,1.645,1.718,1.671,1.796,1.675,1.688,1.866,2.024,2.795,1.719,1.657,1.838,1.645,1.823,2.631,1.652,1.632,1.670,1.621,2.359,2.559,1.639,1.638,1.636,1.568,2.254,2.499,1.591,1.603,1.668,1.585,2.067,2.249,1.618,1.593,1.654,1.554,2.108,2.484,1.625,1.653,1.618,1.641,2.003,1.575,1.599,1.597,2.401,1.723,1.634,1.692,1.647,1.604,1.703,1.746,1.652,2.034,1.663,1.728,1.761,1.740,1.732,2.129,1.734,1.694,1.924,1.747,1.693,2.084,1.718,1.760,1.794,1.724,1.670,2.098,1.640,1.654,1.872,1.657,1.601,2.117,1.762,1.847,1.823,1.764,1.571,2.135,1.630,1.761,1.791
Avg_G_inflex=1.418,1.618,1.660,1.687,0.000,1.712,1.676,1.670,1.908,1.780,1.858,1.932,1.584,1.746,2.825,2.010,1.958,2.408,1.573,1.874,2.716,2.006,1.922,2.139,1.585,2.649,2.811,1.837,1.922,1.881,1.589,2.055,2.656,1.821,1.832,2.133,1.557,1.975,2.497,1.838,1.832,1.981,1.593,2.234,2.612,1.800,1.865,1.807,1.776,1.933,1.779,1.712,1.706,1.874,2.110,2.054,2.027,2.025,1.778,1.903,2.409,2.029,2.977,2.083,2.318,2.378,2.262,2.290,2.805,2.264,2.018,2.270,2.001,2.186,3.145,2.291,2.394,2.341,2.243,2.096,3.379,2.158,2.150,2.201,1.898,1.888,3.219,2.360,2.408,2.344,2.071,1.932,3.044,1.943,2.084,1.954
G_int_inflex=1.477,1.653,1.540,1.816,0.000,2.036,1.645,1.493,1.685,1.799,1.693,1.694,1.711,2.003,2.795,1.737,1.669,1.817,1.645,1.801,2.623,1.655,1.632,1.686,1.621,2.342,2.586,1.663,1.631,1.633,1.568,2.338,2.499,1.587,1.629,1.680,1.585,2.067,2.271,1.598,1.616,1.654,1.554,2.083,2.490,1.660,1.661,1.627,1.659,2.012,1.579,1.608,1.597,2.485,1.723,1.634,1.676,1.647,1.607,1.675,1.724,1.652,2.034,1.685,1.728,1.766,1.740,1.750,2.129,1.734,1.691,1.924,1.756,1.692,2.084,1.740,1.775,1.794,1.724,1.693,2.082,1.654,1.654,1.897,1.645,1.589,2.111,1.762,1.847,1.823,1.738,1.571,2.112,1.627,1.761,1.806
G_by_Interval_g4=1.329,1.548,1.453,1.817,0.000,1.739,1.572,1.658,1.831,1.760,1.703,1.667,1.828,1.851,3.016,1.701,1.653,1.819,1.488,1.784,2.584,1.658,1.617,1.749,1.592,2.508,2.651,1.604,1.608,1.596,1.479,1.929,2.432,1.562,1.591,1.743,1.569,1.959,2.181,1.562,1.578,1.702,1.462,1.951,2.352,1.595,1.641,1.617,1.663,1.716,1.616,1.576,1.547,1.972,1.764,1.663,1.692,1.653,1.568,1.860,1.816,1.681,2.209,1.690,1.756,1.735,1.820,1.698,2.174,1.773,1.659,2.071,1.728,1.695,2.334,1.774,1.805,1.748,1.772,1.716,2.389,1.680,1.748,1.993,1.647,1.558,2.416,1.764,1.861,1.751,1.748,1.597,2.413,1.598,1.778,2.129
G_int_t8_g4=1.329,1.548,1.453,1.817,0.000,1.739,1.572,1.658,1.831,1.760,1.703,1.667,1.828,1.851,3.016,1.701,1.653,1.819,1.488,1.784,2.584,1.658,1.617,1.749,1.592,2.508,2.651,1.604,1.608,1.596,1.479,1.929,2.432,1.562,1.591,1.743,1.569,1.959,2.181,1.562,1.578,1.702,1.462,1.951,2.352,1.595,1.641,1.617,1.663,1.716,1.616,1.576,1.547,1.972,1.764,1.663,1.692,1.653,1.568,1.860,1.816,1.681,2.209,1.690,1.756,1.735,1.820,1.698,2.174,1.773,1.659,2.071,1.728,1.695,2.334,1.774,1.805,1.748,1.772,1.716,2.389,1.680,1.748,1.993,1.647,1.558,2.416,1.764,1.861,1.751,1.748,1.597,2.413,1.598,1.778,2.129
G_int_t12_g4=1.329,1.548,1.453,1.817,0.000,1.739,1.572,1.658,1.831,1.760,1.703,1.667,1.828,1.851,3.016,1.701,1.653,1.819,1.488,1.784,2.584,1.658,1.617,1.749,1.592,2.508,2.651,1.604,1.608,1.596,1.479,1.929,2.432,1.562,1.591,1.743,1.569,1.959,2.181,1.562,1.578,1.702,1.462,1.951,2.352,1.595,1.641,1.617,1.663,1.716,1.616,1.576,1.547,1.972,1.764,1.663,1.692,1.653,1.568,1.860,1.816,1.681,2.209,1.690,1.756,1.735,1.820,1.698,2.174,1.773,1.659,2.071,1.728,1.695,2.334,1.774,1.805,1.748,1.772,1.716,2.389,1.680,1.748,1.993,1.647,1.558,2.416,1.764,1.861,1.751,1.748,1.597,2.413,1.598,1.778,2.129
G_int_inflex_g4=1.329,1.533,1.453,1.817,0.000,1.757,1.572,1.589,1.845,1.763,1.717,1.670,1.605,1.812,3.016,1.714,1.661,1.802,1.488,1.755,2.575,1.661,1.617,1.762,1.592,2.496,2.673,1.622,1.594,1.588,1.479,1.931,2.432,1.552,1.610,1.755,1.569,1.959,2.197,1.528,1.594,1.709,1.462,1.927,2.346,1.620,1.621,1.604,1.677,1.722,1.621,1.572,1.547,2.002,1.764,1.663,1.676,1.653,1.570,1.861,1.798,1.681,2.209,1.703,1.756,1.737,1.820,1.711,2.174,1.773,1.652,2.071,1.734,1.690,2.334,1.791,1.816,1.748,1.772,1.734,2.425,1.692,1.748,2.011,1.613,1.544,2.426,1.764,1.861,1.751,1.728,1.597,2.433,1.592,1.778,1.916
Time_Inflex=7.637,8.129,8.867,9.850,0.262,8.867,9.604,9.113,9.604,9.358,9.358,9.358,8.867,9.358,15.259,10.096,9.604,11.079,8.867,8.867,13.046,9.604,10.587,10.833,8.867,14.030,14.030,9.358,11.325,9.113,9.113,9.358,16.981,10.587,9.358,10.587,8.867,10.587,12.554,8.867,9.113,9.113,9.113,10.587,12.554,9.113,9.113,9.358,8.867,10.096,8.867,8.867,10.096,9.113,11.079,10.833,9.604,12.309,9.358,8.867,10.342,11.571,15.505,10.587,13.046,11.571,11.817,11.571,15.505,13.046,9.604,13.046,9.850,13.046,16.981,11.571,12.309,13.046,13.046,10.587,15.259,10.587,13.046,11.325,9.358,8.867,15.751,12.554,13.046,12.800,9.850,10.587,14.030,10.587,11.079,9.604
OD_Inflex=0.664,0.558,0.612,0.768,0.073,0.590,0.748,0.664,0.549,0.602,0.547,0.494,0.719,0.629,0.637,0.545,0.512,0.428,0.692,0.465,0.476,0.478,0.686,0.548,0.712,0.616,0.535,0.570,0.800,0.498,0.742,0.425,0.856,0.782,0.572,0.531,0.727,0.624,0.550,0.483,0.545,0.441,0.732,0.470,0.474,0.571,0.520,0.588,0.537,0.600,0.530,0.595,0.781,0.507,0.605,0.616,0.472,0.853,0.604,0.453,0.365,0.766,0.605,0.565,0.739,0.499,0.602,0.549,0.702,0.791,0.477,0.781,0.513,0.858,0.672,0.556,0.572,0.733,0.810,0.563,0.414,0.512,0.874,0.588,0.514,0.458,0.503,0.640,0.670,0.671,0.463,0.691,0.440,0.661,0.634,0.525
Time_Saturation=22.144,21.898,21.652,22.144,0.262,22.144,21.898,20.669,21.652,22.144,22.144,21.652,22.144,20.423,22.144,22.144,21.898,15.505,20.423,21.898,21.898,15.997,22.144,21.898,22.144,22.914,21.652,20.669,22.144,22.144,15.751,20.669,21.161,22.144,22.144,22.144,22.144,22.144,22.144,21.898,21.652,20.423,21.652,22.390,21.652,20.669,21.406,21.161,22.144,22.144,22.144,22.144,22.144,22.144,22.144,21.898,21.898,21.652,22.144,19.194,20.177,22.144,21.898,21.652,22.144,22.144,22.144,20.669,22.144,21.652,22.144,21.161,21.898,22.144,21.652,22.144,22.144,22.144,18.456,21.652,22.144,20.669,15.751,19.194,22.144,22.144,20.669,20.669,22.144,18.456,20.915,22.144,22.144,19.194,18.456,20.915
OD_Saturation=1.175,1.076,1.034,1.094,0.073,1.049,1.242,1.073,0.915,1.060,1.047,1.029,1.238,1.028,0.857,0.923,1.137,0.824,1.175,0.909,0.736,1.024,1.083,0.880,1.119,0.958,0.770,1.049,1.027,1.036,1.177,0.983,0.904,1.071,1.028,0.938,1.185,0.919,0.852,1.049,1.036,0.938,1.178,0.875,0.841,1.019,1.002,1.026,1.086,0.976,1.048,1.042,1.066,0.897,0.969,1.090,0.938,1.007,1.069,0.826,0.858,1.078,0.955,1.025,1.064,0.879,0.999,0.918,0.945,1.046,1.039,0.996,0.997,1.067,0.909,0.909,0.948,1.000,0.946,1.054,0.853,1.052,1.038,0.879,0.937,1.081,0.871,0.907,0.944,0.966,0.798,0.996,0.918,0.978,0.975,0.907
Ref_Well_Name=A01,A01,A01,A01,A01,A01,A01,A01,A01,A01,A01,A01,A01,A01,A01,A01,A01,A01,A01,A01,A01,A01,A01,A01,A01,A01,A01,A01,A01,A01,A01,A01,A01,A01,A01,A01,A01,A01,A01,A01,A01,A01,A01,A01,A01,A01,A01,A01,A01,A01,A01,A01,A01,A01,A01,A01,A01,A01,A01,A01,A01,A01,A01,A01,A01,A01,A01,A01,A01,A01,A01,A01,A01,A01,A01,A01,A01,A01,A01,A01,A01,A01,A01,A01,A01,A01,A01,A01,A01,A01,A01,A01,A01,A01,A01,A01
Ratio_Avg_G=1.000,0.881,0.854,0.841,Inf,0.836,0.846,0.853,0.749,0.798,0.769,0.741,0.907,0.815,0.502,0.711,0.732,0.601,0.902,0.756,0.522,0.716,0.738,0.667,0.895,0.536,0.508,0.779,0.738,0.759,0.893,0.697,0.534,0.779,0.781,0.672,0.911,0.718,0.572,0.776,0.783,0.729,0.890,0.640,0.545,0.798,0.769,0.790,0.805,0.736,0.801,0.837,0.832,0.764,0.672,0.690,0.708,0.700,0.798,0.747,0.616,0.699,0.476,0.687,0.612,0.605,0.627,0.624,0.506,0.626,0.711,0.625,0.714,0.649,0.451,0.624,0.595,0.606,0.632,0.683,0.437,0.666,0.660,0.649,0.752,0.759,0.446,0.601,0.589,0.605,0.688,0.734,0.478,0.730,0.681,0.731
Ratio_Fit_G=NaN,NaN,NaN,NaN,NaN,NaN,NaN,NaN,NaN,NaN,NaN,NaN,NaN,NaN,NaN,NaN,NaN,NaN,NaN,NaN,NaN,NaN,NaN,NaN,NaN,NaN,NaN,NaN,NaN,NaN,NaN,NaN,NaN,NaN,NaN,NaN,NaN,NaN,NaN,NaN,NaN,NaN,NaN,NaN,NaN,NaN,NaN,NaN,NaN,NaN,NaN,NaN,NaN,NaN,NaN,NaN,NaN,NaN,NaN,NaN,NaN,NaN,NaN,NaN,NaN,NaN,NaN,NaN,NaN,NaN,NaN,NaN,NaN,NaN,NaN,NaN,NaN,NaN,NaN,NaN,NaN,NaN,NaN,NaN,NaN,NaN,NaN,NaN,NaN,NaN,NaN,NaN,NaN,NaN,NaN,NaN
Ratio_G_Int=1.000,0.894,0.959,0.813,Inf,0.734,0.897,0.860,0.884,0.822,0.881,0.874,0.791,0.730,0.528,0.859,0.891,0.803,0.898,0.810,0.561,0.894,0.905,0.884,0.911,0.626,0.577,0.901,0.902,0.902,0.942,0.655,0.591,0.928,0.921,0.885,0.931,0.714,0.657,0.912,0.927,0.893,0.950,0.701,0.595,0.908,0.893,0.912,0.900,0.737,0.938,0.924,0.925,0.615,0.857,0.904,0.873,0.896,0.920,0.867,0.845,0.894,0.726,0.888,0.855,0.839,0.848,0.852,0.694,0.852,0.872,0.767,0.845,0.872,0.709,0.860,0.839,0.823,0.856,0.884,0.704,0.900,0.892,0.789,0.891,0.922,0.697,0.838,0.799,0.810,0.837,0.940,0.692,0.906,0.839,0.824
Ratio_t0_Fit=NaN,NaN,NaN,NaN,NaN,NaN,NaN,NaN,NaN,NaN,NaN,NaN,NaN,NaN,NaN,NaN,NaN,NaN,NaN,NaN,NaN,NaN,NaN,NaN,NaN,NaN,NaN,NaN,NaN,NaN,NaN,NaN,NaN,NaN,NaN,NaN,NaN,NaN,NaN,NaN,NaN,NaN,NaN,NaN,NaN,NaN,NaN,NaN,NaN,NaN,NaN,NaN,NaN,NaN,NaN,NaN,NaN,NaN,NaN,NaN,NaN,NaN,NaN,NaN,NaN,NaN,NaN,NaN,NaN,NaN,NaN,NaN,NaN,NaN,NaN,NaN,NaN,NaN,NaN,NaN,NaN,NaN,NaN,NaN,NaN,NaN,NaN,NaN,NaN,NaN,NaN,NaN,NaN,NaN,NaN,NaN
Ratio_t0_G_Int=1.000,1.394,-0.486,0.450,-Inf,0.185,-1.876,1.049,-0.262,3.237,-0.346,-0.257,0.193,0.205,-1.970,-0.212,-0.207,-0.111,0.809,-1.103,-0.693,-0.177,-0.201,-0.128,1.633,-0.203,-0.252,-0.320,-0.206,-0.252,-2.866,0.266,-0.371,-0.254,-0.274,-0.131,2.039,0.631,-0.252,-0.280,-0.268,-0.199,-1.466,-0.536,-0.495,-0.384,-0.306,-0.330,-0.483,0.771,-0.298,-0.607,-0.536,0.107,-0.151,-0.139,-0.188,-0.154,-0.338,-0.299,-0.105,-0.155,-0.062,-0.145,-0.099,-0.100,-0.112,-0.108,-0.086,-0.110,-0.193,-0.169,-0.245,-0.118,-0.055,-0.105,-0.093,-0.106,-0.112,-0.143,-0.051,-0.119,-0.118,-0.186,-0.254,-0.218,-0.055,-0.098,-0.104,-0.112,-0.196,-0.161,-0.070,-0.186,-0.180,-0.395
Ref_Curve_Array=1,1,1,1,1,1,1,1,1,1,1,1,1,1,1,1,1,1,1,1,1,1,1,1,1,1,1,1,1,1,1,1,1,1,1,1,1,1,1,1,1,1,1,1,1,1,1,1,1,1,1,1,1,1,1,1,1,1,1,1,1,1,1,1,1,1,1,1,1,1,1,1,1,1,1,1,1,1,1,1,1,1,1,1,1,1,1,1,1,1,1,1,1,1,1,1
Default_ref=0
Comm_Map=,,,,,
Comm_Consol=,,,,,,,,
Comm_Screen=,,,,,
Analysis_Set=A,A,A,A,A,A,A,A,A,A,A,A,A,A,A,A,A,A,A,A,A,A,A,A,A,A,A,A,A,A,A,A,A,A,A,A,A,A,A,A,A,A,A,A,A,A,A,A,A,A,A,A,A,A,A,A,A,A,A,A,A,A,A,A,A,A,A,A,A,A,A,A,A,A,A,A,A,A,A,A,A,A,A,A,A,A,A,A,A,A,A,A,A,A,A,A
Ref_Type=single_ref,single_ref,single_ref,single_ref,single_ref,single_ref,single_ref,single_ref,single_ref,single_ref,single_ref,single_ref,single_ref,single_ref,single_ref,single_ref,single_ref,single_ref,single_ref,single_ref,single_ref,single_ref,single_ref,single_ref,single_ref,single_ref,single_ref,single_ref,single_ref,single_ref,single_ref,single_ref,single_ref,single_ref,single_ref,single_ref,single_ref,single_ref,single_ref,single_ref,single_ref,single_ref,single_ref,single_ref,single_ref,single_ref,single_ref,single_ref,single_ref,single_ref,single_ref,single_ref,single_ref,single_ref,single_ref,single_ref,single_ref,single_ref,single_ref,single_ref,single_ref,single_ref,single_ref,single_ref,single_ref,single_ref,single_ref,single_ref,single_ref,single_ref,single_ref,single_ref,single_ref,single_ref,single_ref,single_ref,single_ref,single_ref,single_ref,single_ref,single_ref,single_ref,single_ref,single_ref,single_ref,single_ref,single_ref,single_ref,single_ref,single_ref,single_ref,single_ref,single_ref,single_ref,single_ref,single_ref
Wells_In_Use=0,0,0,0,0,0,0,0,0,0,0,0,0,0,0,0,0,0,0,0,0,0,0,0,0,0,0,0,0,0,0,0,0,0,0,0,0,0,0,0,0,0,0,0,0,0,0,0,0,0,0,0,0,0,0,0,0,0,0,0,0,0,0,0,0,0,0,0,0,0,0,0,0,0,0,0,0,0,0,0,0,0,0,0,0,0,0,0,0,0,0,0,0,0,0,0
pv_to_plate_order=no
[Flor:]
[Flor2:]
[Lumin:]
[Data:]
Read=DateTime	RunT[s]	Temp	Well_1	Well_2	Well_3	Well_4	Well_5	Well_6	Well_7	Well_8	Well_9	Well_10	Well_11	Well_12	Well_13	Well_14	Well_15	Well_16	Well_17	Well_18	Well_19	Well_20	Well_21	Well_22	Well_23	Well_24	Well_25	Well_26	Well_27	Well_28	Well_29	Well_30	Well_31	Well_32	Well_33	Well_34	Well_35	Well_36	Well_37	Well_38	Well_39	Well_40	Well_41	Well_42	Well_43	Well_44	Well_45	Well_46	Well_47	Well_48	Well_49	Well_50	Well_51	Well_52	Well_53	Well_54	Well_55	Well_56	Well_57	Well_58	Well_59	Well_60	Well_61	Well_62	Well_63	Well_64	Well_65	Well_66	Well_67	Well_68	Well_69	Well_70	Well_71	Well_72	Well_73	Well_74	Well_75	Well_76	Well_77	Well_78	Well_79	Well_80	Well_81	Well_82	Well_83	Well_84	Well_85	Well_86	Well_87	Well_88	Well_89	Well_90	Well_91	Well_92	Well_93	Well_94	Well_95	Well_96
1=17:03:45	945	300	0.1160	0.0884	0.0831	0.0887	0.0895	0.0808	0.0861	0.0859	0.0887	0.0832	0.0875	0.0972	0.0786	0.0798	0.0782	0.0839	0.0876	0.0823	0.0847	0.0853	0.0826	0.0870	0.0901	0.1440	0.0810	0.0790	0.0798	0.0813	0.0862	0.0761	0.0802	0.0850	0.0840	0.0853	0.0878	0.0980	0.0795	0.0803	0.0788	0.0756	0.0788	0.0832	0.0832	0.0817	0.0839	0.0801	0.0842	0.1245	0.0854	0.0828	0.0771	0.0787	0.0774	0.0779	0.0779	0.0822	0.0811	0.0790	0.0870	0.0916	0.0800	0.0802	0.0796	0.0762	0.0830	0.0774	0.0767	0.0824	0.0812	0.0831	0.0892	0.1103	0.0929	0.0882	0.0822	0.0813	0.0791	0.0794	0.0854	0.0826	0.0841	0.0832	0.0985	0.1027	0.0841	0.0902	0.0881	0.0840	0.0823	0.0849	0.0863	0.0733	0.0989	0.0947	0.1000	0.1343
2=17:18:29	1829	296	0.0950	0.0853	0.0857	0.0886	0.0886	0.0807	0.0871	0.0870	0.0861	0.0826	0.0898	0.0936	0.0781	0.0789	0.0800	0.0822	0.0888	0.0837	0.0831	0.0870	0.0842	0.0890	0.0907	0.1399	0.0815	0.0792	0.0788	0.0825	0.0877	0.0767	0.0800	0.0834	0.0852	0.0856	0.0896	0.0969	0.0795	0.0813	0.0764	0.0755	0.0790	0.0889	0.0852	0.0827	0.0840	0.0798	0.0866	0.1266	0.0804	0.0837	0.0786	0.0781	0.0776	0.0773	0.0787	0.0825	0.0797	0.0807	0.0904	0.0932	0.0804	0.0788	0.0799	0.0768	0.0828	0.0793	0.0755	0.0831	0.0808	0.0824	0.0934	0.1256	0.0909	0.0885	0.0834	0.0827	0.0793	0.0790	0.0844	0.0818	0.0831	0.0845	0.1089	0.0999	0.0849	0.0912	0.0906	0.0850	0.0821	0.0841	0.0868	0.0736	0.0970	0.0969	0.1014	0.1275
3=17:33:14	2715	301	0.0973	0.0835	0.0893	0.0864	0.0870	0.0798	0.0892	0.0870	0.0849	0.0810	0.0889	0.0940	0.0796	0.0780	0.0766	0.0806	0.0876	0.0841	0.0814	0.0846	0.0837	0.0864	0.0890	0.1315	0.0783	0.0784	0.0778	0.0813	0.0859	0.0751	0.0792	0.0843	0.0845	0.0828	0.0883	0.0965	0.0788	0.0789	0.0766	0.0749	0.0789	0.0804	0.0833	0.0825	0.0827	0.0784	0.0856	0.1133	0.0875	0.0829	0.0763	0.0765	0.0764	0.0760	0.0777	0.0810	0.0787	0.0784	0.0879	0.0896	0.0794	0.0785	0.0804	0.0756	0.0804	0.0784	0.0764	0.0813	0.0790	0.0819	0.0931	0.1363	0.0967	0.0878	0.0818	0.0821	0.0788	0.0788	0.0823	0.0817	0.0826	0.0834	0.1075	0.1020	0.0839	0.0887	0.0897	0.0837	0.0800	0.0854	0.0859	0.0723	0.1035	0.0946	0.1025	0.1320
4=17:47:59	3600	298	0.0994	0.0863	0.0834	0.0896	0.0902	0.0819	0.0879	0.0892	0.0876	0.0837	0.0899	0.0954	0.0799	0.0789	0.0788	0.0837	0.0896	0.0841	0.0843	0.0878	0.0849	0.0923	0.0925	0.1310	0.0861	0.0805	0.0810	0.0816	0.0879	0.0769	0.0809	0.0858	0.0852	0.0857	0.0896	0.0989	0.0807	0.0805	0.0787	0.0757	0.0792	0.0852	0.0853	0.0841	0.0854	0.0816	0.0867	0.1226	0.0848	0.0834	0.0779	0.0794	0.0776	0.0782	0.0789	0.0830	0.0809	0.0796	0.0887	0.0954	0.0797	0.0792	0.0811	0.0755	0.0833	0.0792	0.0776	0.0841	0.0813	0.1012	0.1002	0.1455	0.0899	0.0898	0.0822	0.0838	0.0801	0.0794	0.0836	0.0832	0.0850	0.0852	0.1103	0.1034	0.0874	0.0928	0.0903	0.0852	0.0827	0.0859	0.0885	0.0723	0.1043	0.0995	0.1032	0.1352
5=18:02:44	4485	300	0.1140	0.0875	0.0841	0.0892	0.0896	0.0811	0.0884	0.0886	0.0890	0.0843	0.0916	0.0956	0.0789	0.0793	0.0796	0.0823	0.0900	0.0864	0.0829	0.0874	0.0861	0.0906	0.0933	0.1318	0.0862	0.0788	0.0797	0.0817	0.0867	0.0767	0.0801	0.0847	0.0856	0.0847	0.0918	0.0973	0.0800	0.0801	0.0782	0.0757	0.0793	0.0816	0.0860	0.0853	0.0863	0.0803	0.0871	0.1246	0.0840	0.0839	0.0781	0.0786	0.0776	0.0779	0.0796	0.0821	0.0801	0.0796	0.0926	0.1000	0.0798	0.0797	0.0802	0.0749	0.0820	0.0786	0.0763	0.0839	0.0810	0.0843	0.0944	0.1278	0.0902	0.0895	0.0834	0.0848	0.0800	0.0776	0.0853	0.0836	0.0858	0.0849	0.1046	0.1044	0.0881	0.0917	0.0910	0.0858	0.0824	0.0865	0.0919	0.0728	0.1107	0.0975	0.1059	0.1331
6=18:17:29	5370	300	0.1026	0.0863	0.0840	0.0903	0.0923	0.0825	0.0900	0.0898	0.0890	0.0839	0.0915	0.0990	0.0786	0.0813	0.0779	0.0831	0.0887	0.0887	0.0858	0.0874	0.0861	0.0872	0.0942	0.1540	0.0819	0.0805	0.0797	0.0812	0.0882	0.0770	0.0819	0.0861	0.0859	0.0857	0.0919	0.1002	0.0803	0.0802	0.0787	0.0761	0.0807	0.0861	0.0865	0.0845	0.0873	0.0807	0.0889	0.1265	0.0932	0.0841	0.0784	0.0788	0.0773	0.0768	0.0824	0.0837	0.0814	0.0817	0.0932	0.0966	0.0816	0.0792	0.0812	0.0763	0.0826	0.0789	0.0819	0.0841	0.0820	0.0959	0.1111	0.1404	0.0941	0.0913	0.0834	0.0845	0.0808	0.0802	0.0863	0.0852	0.0886	0.0879	0.1094	0.1075	0.1031	0.0949	0.0939	0.0878	0.0843	0.0877	0.0984	0.0727	0.1239	0.1015	0.1086	0.1355
7=18:32:14	6255	301	0.1033	0.0891	0.0867	0.0901	0.0921	0.0839	0.0919	0.0920	0.0922	0.0846	0.0924	0.1013	0.0797	0.0812	0.0793	0.0825	0.0920	0.0869	0.0877	0.0905	0.0875	0.0893	0.0974	0.1474	0.0853	0.0818	0.0797	0.0817	0.0896	0.0779	0.0830	0.0889	0.0875	0.0868	0.0945	0.1041	0.0804	0.0816	0.0789	0.0757	0.0805	0.0845	0.0880	0.0847	0.0880	0.0812	0.0909	0.1268	0.0895	0.0855	0.0784	0.0780	0.0791	0.0788	0.0813	0.0848	0.0834	0.0808	0.0954	0.1016	0.0802	0.0805	0.0813	0.0765	0.0847	0.0792	0.0781	0.0853	0.0827	0.0896	0.1157	0.1494	0.1002	0.0928	0.0847	0.0859	0.0814	0.0807	0.0877	0.0866	0.0934	0.0900	0.1126	0.1111	0.1110	0.0961	0.0939	0.0893	0.0850	0.0902	0.1058	0.0725	0.1273	0.1013	0.1123	0.1353
8=18:47:00	7140	301	0.1107	0.0881	0.0877	0.0907	0.0900	0.0839	0.0910	0.0891	0.0908	0.0833	0.0901	0.1035	0.0783	0.0796	0.0791	0.0834	0.0923	0.0854	0.0865	0.0902	0.0867	0.0898	0.0967	0.1488	0.0818	0.0817	0.0802	0.0808	0.0894	0.0759	0.0835	0.0881	0.0858	0.0906	0.0941	0.1080	0.0791	0.0809	0.0794	0.0751	0.0801	0.0863	0.0885	0.0846	0.0895	0.0817	0.0910	0.1368	0.0942	0.0849	0.0783	0.0781	0.0779	0.0780	0.0809	0.0845	0.0819	0.0803	0.0961	0.1032	0.0810	0.0801	0.0806	0.0748	0.0848	0.0793	0.0779	0.0867	0.0837	0.1025	0.1205	0.1448	0.1063	0.0932	0.0849	0.0862	0.0814	0.0804	0.0865	0.0887	0.1002	0.0931	0.1180	0.1123	0.1034	0.0978	0.0979	0.0910	0.0859	0.0922	0.1102	0.0705	0.1395	0.1018	0.1149	0.1500
9=19:01:45	8025	298	0.1097	0.0893	0.0867	0.0929	0.0942	0.0858	0.0967	0.0948	0.0958	0.0877	0.0907	0.1102	0.0858	0.0803	0.0796	0.0843	0.0940	0.0911	0.0900	0.0938	0.0912	0.0912	0.1114	0.1672	0.0866	0.0853	0.0815	0.0810	0.0912	0.0789	0.0846	0.0924	0.0914	0.0891	0.0967	0.1155	0.0827	0.0825	0.0812	0.0762	0.0820	0.0897	0.0915	0.0874	0.0905	0.0830	0.0899	0.1406	0.0854	0.0875	0.0803	0.0801	0.0792	0.0797	0.0836	0.0874	0.0857	0.0821	0.1009	0.1089	0.0812	0.0814	0.0831	0.0770	0.0863	0.0807	0.0798	0.0877	0.0856	0.0863	0.1119	0.1497	0.0998	0.0963	0.0850	0.0893	0.0838	0.0817	0.0909	0.0931	0.1041	0.0992	0.1232	0.1128	0.1511	0.1001	0.1047	0.0956	0.0882	0.1003	0.1158	0.0720	0.1417	0.1047	0.1199	0.1551
10=19:16:30	8910	301	0.1089	0.0908	0.0899	0.0905	0.0955	0.0901	0.0989	0.0984	0.0990	0.0897	0.0945	0.1139	0.0802	0.0814	0.0807	0.0846	0.0955	0.0941	0.0913	0.0956	0.0926	0.0896	0.1092	0.1745	0.0863	0.0844	0.0838	0.0819	0.0918	0.0798	0.0869	0.0952	0.0936	0.0885	0.0967	0.1219	0.0812	0.0831	0.0817	0.0765	0.0830	0.0904	0.0931	0.0900	0.0938	0.0839	0.0908	0.1351	0.0962	0.0883	0.0816	0.0803	0.0813	0.0800	0.0954	0.0893	0.0869	0.0840	0.1045	0.1094	0.0817	0.0815	0.0848	0.0769	0.0870	0.0818	0.0791	0.0918	0.0882	0.0865	0.1219	0.1644	0.1176	0.0994	0.0879	0.0898	0.0849	0.0831	0.0929	0.0953	0.1041	0.1035	0.1345	0.1215	0.1458	0.1046	0.1059	0.1007	0.0888	0.1054	0.1302	0.0731	0.1569	0.1098	0.1262	0.1618
11=19:31:15	9795	300	0.1209	0.0922	0.0948	0.0945	0.0970	0.0875	0.1031	0.1015	0.1002	0.0906	0.0992	0.1201	0.0824	0.0831	0.0820	0.0856	0.0977	0.0944	0.0935	0.0974	0.0965	0.0934	0.1065	0.1595	0.0911	0.0888	0.0853	0.0831	0.0948	0.0810	0.0861	0.0974	0.0976	0.0982	0.1126	0.1279	0.0831	0.0838	0.0827	0.0762	0.0845	0.0910	0.0951	0.0923	0.0964	0.1008	0.0930	0.1394	0.0951	0.0903	0.0822	0.0824	0.0820	0.0818	0.0862	0.0923	0.0887	0.0902	0.1079	0.1317	0.0832	0.0836	0.0856	0.0775	0.0886	0.0829	0.0811	0.0928	0.0900	0.1191	0.1425	0.1573	0.1157	0.1035	0.0893	0.0928	0.0866	0.0860	0.0959	0.1014	0.1088	0.1046	0.1424	0.1253	0.0956	0.1084	0.1087	0.0988	0.0907	0.1060	0.1424	0.0727	0.1497	0.1098	0.1297	0.1755
12=19:46:00	10680	301	0.1241	0.0938	0.0918	0.0916	0.0967	0.0922	0.1033	0.1006	0.1038	0.0907	0.0974	0.1252	0.0816	0.0842	0.0822	0.0852	0.0984	0.0959	0.0962	0.1013	0.0952	0.0931	0.1152	0.1774	0.0905	0.0865	0.0837	0.0818	0.0937	0.0811	0.0888	0.0990	0.0973	0.0916	0.1022	0.1344	0.0835	0.0843	0.0840	0.0770	0.0851	0.0949	0.0962	0.0926	0.1005	0.0851	0.0935	0.1554	0.0935	0.0914	0.0820	0.0820	0.0827	0.0822	0.0881	0.0927	0.0890	0.0853	0.1087	0.1284	0.0828	0.0842	0.0865	0.0771	0.0894	0.0833	0.0817	0.0930	0.0907	0.0957	0.1420	0.1760	0.1115	0.1062	0.0895	0.0928	0.0862	0.0852	0.0958	0.1015	0.1095	0.1061	0.1590	0.1312	0.1504	0.1119	0.1118	0.1037	0.0990	0.1092	0.1457	0.0720	0.1501	0.1191	0.1389	0.1783
13=20:00:45	11565	303	0.1144	0.0972	0.0940	0.0929	0.1001	0.0922	0.1076	0.1054	0.1088	0.0909	0.0985	0.1335	0.0850	0.0839	0.0819	0.0849	0.1020	0.1015	0.0966	0.1041	0.0998	0.0919	0.1217	0.1764	0.0948	0.0868	0.0870	0.0833	0.0948	0.0820	0.0885	0.1038	0.1024	0.0931	0.1292	0.1397	0.0826	0.0849	0.0837	0.0761	0.0856	0.0951	0.0998	0.0952	0.1034	0.0941	0.1037	0.1591	0.0906	0.0950	0.0829	0.0811	0.0841	0.0828	0.0870	0.0945	0.0926	0.0968	0.1141	0.1410	0.0839	0.0829	0.0886	0.0776	0.0898	0.0848	0.0817	0.0963	0.0923	0.1174	0.1574	0.1894	0.1294	0.1093	0.0911	0.0935	0.0869	0.0867	0.0976	0.1021	0.1155	0.1123	0.1301	0.1345	0.1677	0.1154	0.1161	0.1059	0.1014	0.1102	0.1561	0.0719	0.1388	0.1217	0.1461	0.1910
14=20:15:30	12450	298	0.1209	0.0976	0.1008	0.0936	0.1027	0.0936	0.1121	0.1109	0.1138	0.0929	0.1036	0.1398	0.0849	0.0859	0.0847	0.0868	0.1078	0.1040	0.0988	0.1086	0.1094	0.0987	0.1325	0.1887	0.0956	0.0898	0.0886	0.0851	0.1000	0.0842	0.0912	0.1090	0.1071	0.0935	0.1254	0.1411	0.0869	0.0869	0.0881	0.0782	0.0882	0.0983	0.1048	0.0998	0.1081	0.0873	0.0969	0.1736	0.0979	0.0977	0.0862	0.0830	0.0842	0.0847	0.0907	0.0990	0.0936	0.0885	0.1138	0.1461	0.0855	0.0863	0.0924	0.0772	0.0950	0.0871	0.0829	0.0995	0.0965	0.0977	0.1547	0.1932	0.1156	0.1152	0.0948	0.0976	0.0913	0.0875	0.1033	0.1102	0.1251	0.1145	0.1344	0.1461	0.1818	0.1233	0.1234	0.1115	0.1217	0.1152	0.1552	0.0721	0.1289	0.1288	0.1546	0.2080
15=20:30:15	13335	300	0.1307	0.1018	0.1008	0.0943	0.1081	0.0984	0.1183	0.1158	0.1238	0.0967	0.1128	0.1509	0.0866	0.0861	0.0857	0.0866	0.1135	0.1114	0.1047	0.1159	0.1140	0.0996	0.1301	0.1952	0.1044	0.0919	0.0911	0.0848	0.1020	0.0867	0.0949	0.1165	0.1142	0.1015	0.1443	0.1516	0.0882	0.0883	0.0878	0.0783	0.0912	0.1044	0.1110	0.1051	0.1137	0.0944	0.1146	0.1721	0.0934	0.1018	0.0872	0.0845	0.0863	0.0874	0.0919	0.1050	0.0984	0.1407	0.1258	0.1558	0.0868	0.0873	0.0954	0.0789	0.0992	0.0882	0.0841	0.1056	0.1025	0.1250	0.1567	0.1963	0.1229	0.1221	0.0983	0.1033	0.0936	0.0984	0.1078	0.1158	0.1317	0.1206	0.1397	0.1474	0.1673	0.1300	0.1326	0.1175	0.1298	0.1232	0.1530	0.0726	0.1377	0.1384	0.1587	0.2145
16=20:45:00	14221	298	0.1232	0.1059	0.1060	0.0955	0.1110	0.1023	0.1237	0.1191	0.1238	0.0975	0.1095	0.1531	0.0891	0.0896	0.0866	0.0863	0.1163	0.1131	0.1070	0.1189	0.1191	0.1034	0.1334	0.2055	0.0996	0.0934	0.0911	0.0850	0.1033	0.0877	0.0965	0.1182	0.1160	0.0971	0.1523	0.1574	0.0879	0.0905	0.0880	0.0791	0.0919	0.1073	0.1146	0.1074	0.1187	0.0930	0.1019	0.1881	0.0972	0.1051	0.0888	0.0839	0.0874	0.0894	0.0938	0.1075	0.1014	0.0926	0.1282	0.1642	0.0876	0.0877	0.0972	0.0804	0.0998	0.0893	0.0857	0.1077	0.1033	0.1073	0.1712	0.2131	0.1212	0.1272	0.1014	0.1086	0.0959	0.0969	0.1124	0.1199	0.1328	0.1212	0.1507	0.1542	0.1627	0.1373	0.1382	0.1220	0.1225	0.1268	0.1416	0.0724	0.1374	0.1466	0.1699	0.2292
17=20:59:45	15106	301	0.1290	0.1061	0.1079	0.0969	0.1120	0.1039	0.1282	0.1229	0.1299	0.0995	0.1148	0.1613	0.0872	0.0893	0.0866	0.0876	0.1212	0.1149	0.1113	0.1223	0.1211	0.1052	0.1366	0.2225	0.1143	0.0963	0.0929	0.0847	0.1067	0.0883	0.0970	0.1238	0.1201	0.0998	0.1319	0.1698	0.0909	0.0904	0.0899	0.0800	0.0915	0.1109	0.1183	0.1122	0.1243	0.0910	0.1037	0.2018	0.1067	0.1071	0.0903	0.0849	0.0872	0.0908	0.0953	0.1108	0.1055	0.0940	0.1384	0.1726	0.0875	0.0890	0.0998	0.0797	0.1046	0.0904	0.0867	0.1121	0.1075	0.1108	0.1555	0.2100	0.1269	0.1329	0.1041	0.1104	0.0982	0.1000	0.1168	0.1247	0.1354	0.1226	0.1586	0.1620	0.1388	0.1453	0.1429	0.1267	0.1335	0.1349	0.1423	0.0726	0.1469	0.1546	0.1733	0.2434
18=21:14:30	15991	300	0.1456	0.1140	0.1172	0.1003	0.1180	0.1110	0.1409	0.1365	0.1433	0.1031	0.1267	0.1743	0.0883	0.0906	0.0884	0.0883	0.1264	0.1242	0.1165	0.1329	0.1292	0.1059	0.1417	0.2361	0.1083	0.0991	0.0967	0.0860	0.1112	0.0921	0.1007	0.1301	0.1305	0.1012	0.1359	0.1850	0.0897	0.0916	0.0913	0.0789	0.0949	0.1180	0.1258	0.1183	0.1332	0.0946	0.1147	0.2105	0.1084	0.1130	0.0905	0.0858	0.0898	0.0924	0.0985	0.1172	0.1114	0.0957	0.1446	0.1861	0.0897	0.0910	0.1034	0.0808	0.1089	0.0925	0.0886	0.1181	0.1123	0.1090	0.1646	0.2117	0.1351	0.1398	0.1090	0.1133	0.1025	0.1005	0.1231	0.1281	0.1367	0.1239	0.1700	0.1681	0.1321	0.1531	0.1529	0.1347	0.1267	0.1367	0.1492	0.0722	0.1559	0.1691	0.1892	0.2649
19=21:29:15	16876	301	0.1524	0.1169	0.1206	0.0968	0.1214	0.1139	0.1509	0.1448	0.1517	0.1106	0.1309	0.1853	0.0899	0.0932	0.0903	0.0881	0.1343	0.1332	0.1211	0.1411	0.1370	0.1091	0.1472	0.2400	0.1138	0.1009	0.0993	0.0852	0.1131	0.0935	0.1055	0.1370	0.1400	0.1041	0.1333	0.1937	0.0924	0.0923	0.0927	0.0799	0.0989	0.1230	0.1338	0.1245	0.1367	0.0999	0.1240	0.2096	0.1111	0.1184	0.0927	0.0869	0.0911	0.0954	0.1021	0.1212	0.1129	0.0999	0.1495	0.1984	0.0915	0.0932	0.1071	0.0807	0.1118	0.0957	0.0904	0.1228	0.1180	0.1192	0.1741	0.2303	0.1398	0.1490	0.1149	0.1190	0.1060	0.0990	0.1294	0.1362	0.1465	0.1297	0.1824	0.1785	0.1395	0.1648	0.1641	0.1425	0.1354	0.1478	0.1620	0.0719	0.1672	0.1817	0.1982	0.2837
20=21:44:01	17761	301	0.1459	0.1206	0.1273	0.0984	0.1276	0.1195	0.1606	0.1525	0.1609	0.1108	0.1295	0.2043	0.0961	0.0928	0.0911	0.0896	0.1421	0.1395	0.1270	0.1472	0.1470	0.1133	0.1558	0.2695	0.1172	0.1034	0.1033	0.0871	0.1157	0.0976	0.1065	0.1504	0.1467	0.1059	0.1385	0.2050	0.0947	0.0937	0.0948	0.0806	0.0989	0.1278	0.1398	0.1294	0.1491	0.0979	0.1153	0.2307	0.1060	0.1242	0.0945	0.0878	0.0916	0.0982	0.1053	0.1297	0.1200	0.1014	0.1563	0.2117	0.0945	0.0961	0.1091	0.0811	0.1157	0.0976	0.0925	0.1278	0.1241	0.1039	0.1827	0.2399	0.1488	0.1597	0.1159	0.1215	0.1099	0.1034	0.1353	0.1464	0.1590	0.1425	0.1910	0.1898	0.1408	0.1754	0.1741	0.1510	0.1232	0.1530	0.1729	0.0709	0.1796	0.1918	0.2138	0.2867
21=21:58:46	18646	298	0.1538	0.1272	0.1385	0.1005	0.1381	0.1274	0.1747	0.1657	0.1765	0.1344	0.1367	0.2226	0.0989	0.0977	0.0939	0.0896	0.1554	0.1501	0.1371	0.1604	0.1606	0.1194	0.1647	0.2728	0.1154	0.1084	0.1106	0.0886	0.1246	0.1020	0.1135	0.1596	0.1601	0.1171	0.1474	0.2229	0.0970	0.0975	0.0981	0.0830	0.1067	0.1340	0.1517	0.1410	0.1610	0.1061	0.1377	0.2581	0.1178	0.1369	0.1009	0.0898	0.0984	0.1040	0.1118	0.1397	0.1295	0.1112	0.1668	0.2301	0.0990	0.1010	0.1198	0.0840	0.1233	0.1039	0.0964	0.1397	0.1323	0.1479	0.2010	0.2636	0.1563	0.1713	0.1256	0.1308	0.1178	0.1232	0.1467	0.1586	0.1715	0.1530	0.2064	0.2040	0.1571	0.1955	0.1951	0.1689	0.1400	0.1699	0.1932	0.0733	0.1967	0.2099	0.2237	0.3386
22=22:13:31	19531	300	0.1622	0.1329	0.1475	0.1013	0.1454	0.1318	0.1871	0.1715	0.1879	0.1190	0.1399	0.2374	0.0986	0.0987	0.0953	0.0893	0.1632	0.1595	0.1456	0.1760	0.1712	0.1226	0.1738	0.3043	0.1218	0.1119	0.1129	0.0872	0.1301	0.1044	0.1178	0.1664	0.1672	0.1141	0.1525	0.2412	0.0992	0.0978	0.0998	0.0822	0.1108	0.1403	0.1616	0.1479	0.1716	0.1030	0.1149	0.2889	0.1242	0.1401	0.1031	0.0904	0.0990	0.1068	0.1142	0.1463	0.1357	0.1089	0.1766	0.2505	0.1006	0.1020	0.1245	0.0829	0.1288	0.1067	0.0978	0.1450	0.1357	0.1227	0.2120	0.2898	0.1667	0.1847	0.1309	0.1343	0.1223	0.1189	0.1524	0.1674	0.1826	0.1614	0.2228	0.2138	0.1636	0.2088	0.2091	0.1788	0.1381	0.1819	0.2073	0.0718	0.2133	0.2250	0.2384	0.3648
23=22:28:16	20416	301	0.1830	0.1388	0.1577	0.1016	0.1561	0.1399	0.1983	0.1859	0.2035	0.1212	0.1465	0.2558	0.1054	0.1021	0.0997	0.0904	0.1773	0.1696	0.1537	0.1882	0.1800	0.1340	0.1844	0.3165	0.1318	0.1168	0.1176	0.0891	0.1343	0.1089	0.1248	0.1789	0.1797	0.1296	0.1604	0.2638	0.1028	0.1020	0.1042	0.0830	0.1139	0.1505	0.1710	0.1573	0.1849	0.1077	0.1162	0.2916	0.1185	0.1503	0.1067	0.0923	0.1034	0.1099	0.1207	0.1576	0.1477	0.1331	0.1890	0.2678	0.1056	0.1061	0.1298	0.0855	0.1381	0.1096	0.1026	0.1564	0.1498	0.1137	0.2243	0.3003	0.1757	0.1993	0.1383	0.1426	0.1280	0.1215	0.1622	0.1769	0.1975	0.1738	0.2420	0.2314	0.1772	0.2200	0.2235	0.1913	0.1517	0.1974	0.2217	0.0718	0.2283	0.2420	0.2636	0.3770
24=22:43:01	21301	301	0.1892	0.1437	0.1689	0.1034	0.1641	0.1490	0.2124	0.1969	0.2164	0.1253	0.1539	0.2755	0.1066	0.1054	0.1030	0.0913	0.1888	0.1851	0.1677	0.1999	0.1948	0.1308	0.1879	0.3391	0.1376	0.1231	0.1252	0.0885	0.1459	0.1141	0.1303	0.1973	0.1958	0.1257	0.1750	0.2814	0.1072	0.1044	0.1077	0.0833	0.1222	0.1597	0.1831	0.1699	0.2000	0.1100	0.1215	0.2986	0.1312	0.1588	0.1112	0.0948	0.1069	0.1143	0.1299	0.1670	0.1583	0.1197	0.1999	0.2929	0.1065	0.1106	0.1375	0.0874	0.1447	0.1131	0.1071	0.1665	0.1597	0.1144	0.2433	0.3290	0.1851	0.2135	0.1461	0.1511	0.1347	0.1283	0.1740	0.1895	0.2116	0.1866	0.2603	0.2506	0.1838	0.2344	0.2400	0.2053	0.1601	0.2100	0.2380	0.0722	0.2480	0.2598	0.2808	0.4072
25=22:57:46	22187	301	0.2013	0.1561	0.1793	0.1036	0.1842	0.1580	0.2262	0.2100	0.2322	0.1300	0.1618	0.3001	0.1216	0.1110	0.1118	0.0951	0.2057	0.2018	0.1801	0.2193	0.2127	0.1384	0.2017	0.3520	0.1430	0.1354	0.1367	0.0913	0.1562	0.1201	0.1447	0.2159	0.2101	0.1283	0.1823	0.3084	0.1171	0.1115	0.1178	0.0871	0.1338	0.1693	0.1964	0.1860	0.2155	0.1186	0.1272	0.3388	0.1341	0.1701	0.1193	0.0983	0.1208	0.1192	0.1425	0.1765	0.1680	0.1308	0.2152	0.3103	0.1154	0.1149	0.1499	0.0896	0.1560	0.1161	0.1155	0.1746	0.1728	0.1203	0.2571	0.3407	0.2035	0.2284	0.1597	0.1659	0.1497	0.1399	0.1845	0.2037	0.2286	0.1991	0.2790	0.2723	0.2038	0.2469	0.2557	0.2201	0.1760	0.2237	0.2549	0.0730	0.2628	0.2759	0.3016	0.4339
26=23:12:31	23072	300	0.2140	0.1679	0.1949	0.1070	0.2003	0.1706	0.2489	0.2256	0.2566	0.1344	0.1724	0.3286	0.1217	0.1207	0.1174	0.0956	0.2224	0.2102	0.1969	0.2394	0.2314	0.1486	0.2218	0.3800	0.1520	0.1500	0.1491	0.0938	0.1702	0.1279	0.1564	0.2323	0.2280	0.1357	0.1958	0.3408	0.1264	0.1177	0.1273	0.0887	0.1441	0.1834	0.2149	0.1982	0.2334	0.1161	0.1321	0.3711	0.1398	0.1820	0.1300	0.1042	0.1282	0.1271	0.1524	0.1935	0.1809	0.1475	0.2333	0.3407	0.1206	0.1222	0.1602	0.0914	0.1743	0.1238	0.1211	0.1945	0.1864	0.1240	0.2830	0.3762	0.2188	0.2531	0.1740	0.1760	0.1617	0.1524	0.2017	0.2209	0.2449	0.2181	0.3069	0.2940	0.2203	0.2812	0.2801	0.2463	0.1927	0.2445	0.2785	0.0725	0.2891	0.3082	0.3371	0.4778
27=23:27:13	23954	298	0.2274	0.1816	0.2024	0.1075	0.2162	0.1826	0.2661	0.2451	0.2657	0.1400	0.1855	0.3551	0.1391	0.1230	0.1207	0.0945	0.2343	0.2333	0.2009	0.2540	0.2476	0.1503	0.2384	0.4125	0.1639	0.1555	0.1585	0.0949	0.1780	0.1330	0.1627	0.2519	0.2505	0.1369	0.2069	0.3622	0.1271	0.1203	0.1320	0.0908	0.1525	0.1898	0.2353	0.2123	0.2509	0.1487	0.1378	0.4000	0.1406	0.1961	0.1334	0.1034	0.1327	0.1327	0.1616	0.2078	0.1930	0.1626	0.2502	0.3709	0.1270	0.1260	0.1746	0.0929	0.1837	0.1285	0.1268	0.2072	0.1978	0.1301	0.3022	0.4115	0.2304	0.2699	0.1851	0.1905	0.1711	0.1607	0.2160	0.2409	0.2651	0.2325	0.3269	0.3211	0.2374	0.3049	0.3071	0.2619	0.2090	0.2715	0.3018	0.0732	0.3158	0.3353	0.3631	0.5126
28=23:41:58	24839	301	0.2432	0.1952	0.2234	0.1103	0.2315	0.1935	0.2897	0.2688	0.2919	0.1485	0.1935	0.3853	0.1325	0.1300	0.1291	0.0955	0.2530	0.2474	0.2196	0.2751	0.2682	0.1637	0.2471	0.4615	0.1686	0.1672	0.1699	0.0949	0.1893	0.1435	0.1755	0.2712	0.2645	0.1428	0.2174	0.3952	0.1369	0.1269	0.1425	0.0919	0.1616	0.2060	0.2515	0.2265	0.2663	0.1264	0.1444	0.4225	0.1551	0.2098	0.1418	0.1071	0.1402	0.1413	0.1967	0.2239	0.2082	0.1361	0.2706	0.4046	0.1339	0.1342	0.1870	0.0936	0.2009	0.1370	0.1329	0.2257	0.2127	0.1339	0.3243	0.4489	0.2475	0.2882	0.1983	0.2032	0.1839	0.1711	0.2329	0.2615	0.2861	0.2506	0.3558	0.3477	0.2547	0.3248	0.3288	0.2838	0.2254	0.2932	0.3302	0.0712	0.3395	0.3633	0.3896	0.5475
29=23:56:44	25724	301	0.2655	0.2010	0.2388	0.1145	0.2482	0.2096	0.3124	0.2874	0.3181	0.1492	0.2045	0.4180	0.1451	0.1360	0.1334	0.0966	0.2734	0.2604	0.2364	0.2988	0.2845	0.1704	0.2636	0.4781	0.1751	0.1795	0.1803	0.0952	0.2030	0.1517	0.1874	0.2954	0.2822	0.1491	0.2318	0.4264	0.1415	0.1340	0.1488	0.0909	0.1707	0.2215	0.2668	0.2459	0.2916	0.1508	0.1496	0.4623	0.1598	0.2236	0.1489	0.1125	0.1472	0.1493	0.1991	0.2378	0.2225	0.1372	0.2840	0.4291	0.1408	0.1402	0.2005	0.0973	0.2139	0.1423	0.1409	0.2364	0.2219	0.1390	0.3511	0.4613	0.2655	0.3115	0.2115	0.2171	0.1960	0.1810	0.2507	0.2828	0.3096	0.2630	0.3819	0.3746	0.2749	0.3525	0.3547	0.3101	0.2463	0.3148	0.3565	0.0722	0.3698	0.3860	0.4166	0.5809
30=00:11:29	26609	301	0.2743	0.2202	0.2585	0.1164	0.2615	0.2227	0.3374	0.3116	0.3396	0.1588	0.2151	0.4540	0.1484	0.1433	0.1408	0.0990	0.2901	0.2801	0.2562	0.3197	0.3060	0.1779	0.2805	0.5365	0.1937	0.1887	0.1939	0.0990	0.2170	0.1653	0.2008	0.3181	0.3038	0.1558	0.2499	0.4620	0.1504	0.1411	0.1610	0.0928	0.1787	0.2349	0.2841	0.2615	0.3147	0.1450	0.1557	0.4946	0.1694	0.2396	0.1606	0.1151	0.1544	0.1574	0.2088	0.2538	0.2370	0.1451	0.3067	0.4647	0.1480	0.1486	0.2110	0.0992	0.2287	0.1495	0.1478	0.2507	0.2393	0.1436	0.3756	0.5025	0.2890	0.3379	0.2223	0.2301	0.2112	0.1915	0.2674	0.3037	0.3349	0.2871	0.4165	0.4036	0.2918	0.3786	0.3814	0.3314	0.2579	0.3375	0.3769	0.0728	0.3952	0.4164	0.4489	0.6109
31=00:26:14	27494	300	0.2891	0.2248	0.2773	0.1177	0.2816	0.2379	0.3609	0.3323	0.3705	0.1615	0.2289	0.4881	0.1555	0.1520	0.1484	0.1004	0.3201	0.3100	0.2779	0.3457	0.3335	0.1866	0.2991	0.5454	0.2033	0.2025	0.2045	0.0991	0.2313	0.1709	0.2093	0.3424	0.3323	0.1633	0.2630	0.4915	0.1570	0.1498	0.1702	0.0961	0.1924	0.2553	0.3172	0.2838	0.3371	0.1441	0.1637	0.5197	0.1786	0.2569	0.1710	0.1172	0.1665	0.1684	0.2056	0.2764	0.2563	0.1520	0.3300	0.5007	0.1586	0.1604	0.2249	0.1015	0.2415	0.1591	0.1567	0.2754	0.2581	0.1516	0.4040	0.5219	0.3103	0.3657	0.2395	0.2506	0.2283	0.2056	0.2878	0.3240	0.3633	0.3076	0.4431	0.4348	0.3208	0.4093	0.4156	0.3601	0.2794	0.3661	0.4154	0.0727	0.4285	0.4459	0.4862	0.6641
32=00:40:59	28379	300	0.3167	0.2531	0.2937	0.1211	0.3055	0.2579	0.3926	0.3636	0.4016	0.1695	0.2370	0.5258	0.1711	0.1594	0.1618	0.1026	0.3429	0.3381	0.3028	0.3761	0.3607	0.1961	0.3269	0.5896	0.2171	0.2140	0.2210	0.0999	0.2471	0.1863	0.2277	0.3717	0.3596	0.1676	0.2858	0.5353	0.1686	0.1592	0.1833	0.0965	0.2064	0.2808	0.3417	0.3109	0.3663	0.1454	0.1741	0.5560	0.1927	0.2800	0.1823	0.1245	0.1770	0.1791	0.2259	0.2995	0.2774	0.1602	0.3565	0.5373	0.1697	0.1718	0.2452	0.1047	0.2640	0.1694	0.1656	0.2968	0.2766	0.1582	0.4322	0.5615	0.3377	0.3934	0.2601	0.2754	0.2486	0.2235	0.3108	0.3550	0.3946	0.3355	0.4785	0.4721	0.3433	0.4406	0.4464	0.3945	0.3050	0.3965	0.4484	0.0721	0.4608	0.4786	0.5174	0.6988
33=00:55:44	29264	301	0.3356	0.2653	0.3192	0.1206	0.3339	0.2699	0.4137	0.3876	0.4270	0.1744	0.2490	0.5589	0.1793	0.1656	0.1706	0.1017	0.3613	0.3647	0.3267	0.4016	0.3845	0.1972	0.3428	0.6320	0.2293	0.2292	0.2374	0.1010	0.2647	0.2012	0.2462	0.3981	0.3922	0.1722	0.3023	0.5668	0.1763	0.1707	0.1920	0.0971	0.2190	0.3026	0.3678	0.3319	0.3960	0.1564	0.1790	0.5801	0.2062	0.3006	0.1926	0.1281	0.1912	0.1902	0.2474	0.3252	0.2966	0.1665	0.3785	0.5745	0.1804	0.1827	0.2621	0.1054	0.2824	0.1829	0.1778	0.3250	0.3016	0.1615	0.4626	0.6100	0.3580	0.4285	0.2813	0.2948	0.2682	0.2400	0.3345	0.3831	0.4217	0.3577	0.5197	0.5042	0.3701	0.4822	0.4826	0.4271	0.3276	0.4334	0.4804	0.0707	0.5024	0.5151	0.5580	0.7408
34=01:10:29	30149	301	0.3691	0.2899	0.3568	0.1276	0.3600	0.2973	0.4537	0.4200	0.4668	0.1890	0.2741	0.6135	0.1958	0.1872	0.1870	0.1054	0.4008	0.3924	0.3496	0.4359	0.4180	0.2137	0.3669	0.6586	0.2519	0.2551	0.2566	0.1049	0.2870	0.2125	0.2686	0.4373	0.4278	0.1860	0.3257	0.6183	0.1936	0.1770	0.2089	0.1014	0.2385	0.3292	0.3991	0.3620	0.4295	0.1619	0.1877	0.6265	0.2179	0.3238	0.2049	0.1318	0.2032	0.2053	0.2606	0.3546	0.3245	0.1732	0.4067	0.6182	0.1926	0.1966	0.2863	0.1119	0.3087	0.1979	0.1912	0.3540	0.3273	0.1730	0.4982	0.6467	0.3866	0.4588	0.3040	0.3196	0.2891	0.2600	0.3649	0.4138	0.4544	0.3835	0.5511	0.5476	0.4046	0.5180	0.5219	0.4606	0.3574	0.4653	0.5182	0.0713	0.5346	0.5538	0.5967	0.7767
35=01:25:14	31035	300	0.3941	0.3071	0.3773	0.1343	0.3864	0.3160	0.4802	0.4445	0.4986	0.1987	0.2900	0.6494	0.2026	0.1906	0.1921	0.1054	0.4194	0.4183	0.3753	0.4621	0.4503	0.2217	0.3854	0.6962	0.2631	0.2675	0.2754	0.1052	0.3067	0.2298	0.2855	0.4692	0.4589	0.1918	0.3462	0.6504	0.1986	0.1872	0.2226	0.1018	0.2528	0.3502	0.4238	0.3909	0.4606	0.1648	0.1993	0.6556	0.2263	0.3465	0.2151	0.1379	0.2170	0.2173	0.2760	0.3775	0.3487	0.1836	0.4291	0.6564	0.2017	0.2058	0.3052	0.1138	0.3265	0.2062	0.1989	0.3717	0.3491	0.1761	0.5225	0.6810	0.4175	0.4923	0.3240	0.3406	0.3092	0.2775	0.3920	0.4420	0.4863	0.4100	0.5883	0.5794	0.4359	0.5407	0.5495	0.4923	0.3804	0.4946	0.5453	0.0716	0.5652	0.5816	0.6267	0.8130
36=01:39:59	31920	301	0.4231	0.3237	0.4016	0.1355	0.4034	0.3388	0.5105	0.4672	0.5111	0.1976	0.2968	0.6727	0.2170	0.2014	0.2055	0.1075	0.4581	0.4464	0.3909	0.4912	0.4828	0.2363	0.4064	0.7266	0.3018	0.2864	0.2938	0.1082	0.3359	0.2441	0.3045	0.4961	0.4928	0.1992	0.3630	0.6806	0.2182	0.1995	0.2375	0.1067	0.2721	0.3758	0.4555	0.4184	0.4862	0.1700	0.2056	0.7125	0.2620	0.3786	0.2376	0.1428	0.2315	0.2396	0.3014	0.4125	0.3728	0.1895	0.4645	0.6916	0.2172	0.2242	0.3320	0.1166	0.3551	0.2278	0.2152	0.4034	0.3746	0.1854	0.5522	0.7189	0.4533	0.5282	0.3531	0.3712	0.3405	0.3055	0.4212	0.4763	0.5253	0.4433	0.6166	0.6166	0.4579	0.5790	0.5953	0.5297	0.4127	0.5373	0.5896	0.0725	0.6020	0.6124	0.6678	0.8506
37=01:54:44	32805	301	0.4632	0.3606	0.4460	0.1503	0.4510	0.3717	0.5548	0.5195	0.5714	0.2180	0.3255	0.7323	0.2396	0.2235	0.2321	0.1166	0.4996	0.4806	0.4411	0.5448	0.5306	0.2533	0.4499	0.8031	0.3172	0.3185	0.3234	0.1139	0.3620	0.2709	0.3371	0.5313	0.5319	0.2132	0.3945	0.7423	0.2402	0.2210	0.2591	0.1130	0.2961	0.4160	0.4977	0.4522	0.5302	0.1837	0.2157	0.7449	0.2771	0.4041	0.2582	0.1536	0.2562	0.2582	0.3262	0.4498	0.4052	0.1960	0.4964	0.7410	0.2368	0.2452	0.3653	0.1263	0.3863	0.2467	0.2321	0.4441	0.4086	0.1927	0.5904	0.7861	0.4854	0.5699	0.3849	0.4025	0.3665	0.3338	0.4568	0.5074	0.5614	0.4776	0.6638	0.6654	0.5071	0.6293	0.6369	0.5709	0.4552	0.5818	0.6272	0.0721	0.6465	0.6654	0.7104	0.9027
38=02:09:29	33690	301	0.4846	0.3817	0.4756	0.1558	0.4833	0.3979	0.5883	0.5501	0.6110	0.2264	0.3425	0.7701	0.2631	0.2383	0.2458	0.1193	0.5293	0.5139	0.4741	0.5802	0.5594	0.2750	0.4678	0.8237	0.3302	0.3394	0.3490	0.1147	0.3891	0.2916	0.3670	0.5717	0.5673	0.2251	0.4253	0.7733	0.2590	0.2366	0.2777	0.1156	0.3177	0.4432	0.5261	0.4897	0.5703	0.1860	0.2269	0.7787	0.2897	0.4360	0.2759	0.1644	0.2746	0.2797	0.3490	0.4847	0.4400	0.2073	0.5266	0.7710	0.2575	0.2619	0.3915	0.1296	0.4129	0.2642	0.2483	0.4699	0.4375	0.2011	0.6286	0.7986	0.5154	0.6041	0.4145	0.4283	0.3924	0.3548	0.4940	0.5472	0.6019	0.5100	0.7040	0.6990	0.5372	0.6532	0.6697	0.6016	0.4859	0.6127	0.6657	0.0714	0.6814	0.6921	0.7473	0.9173
39=02:24:14	34575	298	0.5254	0.4210	0.5110	0.1611	0.5260	0.4349	0.6347	0.5958	0.6550	0.2448	0.3699	0.8230	0.2759	0.2550	0.2643	0.1257	0.5753	0.5565	0.5121	0.6184	0.6056	0.2909	0.5064	0.8704	0.3616	0.3700	0.3788	0.1188	0.4261	0.3188	0.3934	0.6156	0.6111	0.2409	0.4589	0.8250	0.2782	0.2593	0.3058	0.1201	0.3473	0.4771	0.5688	0.5312	0.6168	0.1943	0.2404	0.8125	0.3136	0.4768	0.3009	0.1740	0.2989	0.3052	0.3942	0.5255	0.4779	0.2196	0.5633	0.8219	0.2786	0.2843	0.4243	0.1370	0.4523	0.2880	0.2733	0.5125	0.4750	0.2154	0.6709	0.8453	0.5522	0.6528	0.4494	0.4720	0.4260	0.3897	0.5334	0.5891	0.6483	0.5494	0.7444	0.7483	0.5798	0.7020	0.7097	0.6486	0.5224	0.6607	0.7107	0.0730	0.7261	0.7334	0.7866	0.9638
40=02:38:59	35460	301	0.5671	0.4461	0.5479	0.1619	0.5583	0.4629	0.6624	0.6238	0.6865	0.2563	0.3893	0.8489	0.2885	0.2727	0.2801	0.1261	0.5979	0.5815	0.5358	0.6519	0.6372	0.3022	0.5277	0.9007	0.3828	0.3956	0.4044	0.1208	0.4489	0.3405	0.4324	0.6481	0.6501	0.2524	0.4883	0.8709	0.2942	0.2748	0.3197	0.1206	0.3696	0.5127	0.5972	0.5586	0.6497	0.2087	0.2502	0.8340	0.3416	0.5069	0.3229	0.1840	0.3290	0.3270	0.4063	0.5649	0.5178	0.2311	0.5991	0.8491	0.2913	0.3007	0.4501	0.1415	0.4777	0.3069	0.2927	0.5537	0.5016	0.2255	0.7016	0.8861	0.5821	0.6823	0.4870	0.4990	0.4564	0.4235	0.5676	0.6156	0.6837	0.5874	0.7842	0.7910	0.5974	0.7266	0.7416	0.6803	0.5508	0.6999	0.7374	0.0723	0.7678	0.7733	0.8230	0.9864
41=02:53:45	36345	298	0.6021	0.4854	0.5897	0.1755	0.6054	0.5013	0.7018	0.6614	0.7286	0.2724	0.4176	0.9018	0.3245	0.3001	0.3093	0.1361	0.6509	0.6255	0.5827	0.6920	0.6829	0.3163	0.5599	0.9509	0.4226	0.4311	0.4383	0.1272	0.4887	0.3709	0.4560	0.6961	0.6913	0.2622	0.5224	0.9031	0.3214	0.3028	0.3545	0.1298	0.4063	0.5521	0.6428	0.6059	0.6946	0.2169	0.2643	0.8934	0.3663	0.5466	0.3509	0.1921	0.3508	0.3576	0.4638	0.5974	0.5499	0.2455	0.6249	0.8965	0.3221	0.3313	0.4947	0.1475	0.5217	0.3353	0.3186	0.5943	0.5453	0.2344	0.7422	0.9383	0.6225	0.7307	0.5248	0.5404	0.4974	0.4594	0.6089	0.6631	0.7218	0.6206	0.8249	0.8365	0.6573	0.7810	0.7890	0.7335	0.6001	0.7443	0.7902	0.0720	0.8170	0.8049	0.8640	1.0379
42=03:08:30	37230	301	0.6291	0.5152	0.6073	0.1843	0.6361	0.5219	0.7245	0.6925	0.7608	0.2823	0.4359	0.9361	0.3389	0.3111	0.3226	0.1407	0.6766	0.6458	0.6124	0.7221	0.7116	0.3294	0.5850	0.9731	0.4396	0.4628	0.4719	0.1291	0.5205	0.3992	0.4890	0.7329	0.7276	0.2775	0.5567	0.9419	0.3434	0.3196	0.3766	0.1335	0.4333	0.5849	0.6733	0.6422	0.7294	0.2323	0.2842	0.9119	0.3873	0.5787	0.3793	0.2059	0.3800	0.3863	0.4825	0.6370	0.5971	0.2602	0.6575	0.9460	0.3366	0.3481	0.5237	0.1556	0.5519	0.3647	0.3419	0.6242	0.5785	0.2471	0.7705	0.9645	0.6499	0.7622	0.5548	0.5751	0.5343	0.4902	0.6532	0.6992	0.7608	0.6580	0.8658	0.8738	0.6759	0.8169	0.8200	0.7614	0.6336	0.7862	0.8216	0.0722	0.8562	0.8356	0.8978	1.0650
43=03:23:15	38115	298	0.6669	0.5532	0.6611	0.1931	0.6905	0.5644	0.7737	0.7372	0.7952	0.3016	0.4705	0.9891	0.3719	0.3451	0.3636	0.1495	0.7242	0.6940	0.6520	0.7691	0.7645	0.3551	0.6237	1.0252	0.4771	0.5003	0.5120	0.1448	0.5631	0.4339	0.5314	0.7702	0.7816	0.2934	0.5850	0.9969	0.3681	0.3536	0.4142	0.1511	0.4809	0.6223	0.7165	0.6876	0.7739	0.2552	0.2966	0.9711	0.4267	0.6253	0.4150	0.2193	0.4185	0.4217	0.5180	0.6860	0.6336	0.2771	0.6937	0.9840	0.3761	0.3846	0.5650	0.1752	0.6045	0.4003	0.3713	0.6790	0.6199	0.2623	0.8141	1.0411	0.6798	0.8065	0.5950	0.6134	0.5743	0.5308	0.6897	0.7453	0.8067	0.6904	0.9045	0.9184	0.7177	0.8600	0.8639	0.8080	0.6806	0.8370	0.8740	0.0724	0.9034	0.8760	0.9477	1.1109
44=03:38:00	39000	301	0.6888	0.5855	0.6921	0.2032	0.7313	0.5917	0.8001	0.7672	0.8321	0.3178	0.5040	1.0129	0.3951	0.3662	0.3830	0.1544	0.7570	0.7201	0.6850	0.8091	0.7913	0.3810	0.6583	1.0504	0.5097	0.5339	0.5567	0.1492	0.6038	0.4635	0.5645	0.8082	0.8282	0.3155	0.6213	1.0255	0.3952	0.3729	0.4448	0.1523	0.5027	0.6607	0.7490	0.7170	0.8136	0.2650	0.3099	0.9893	0.4596	0.6595	0.4487	0.2320	0.4471	0.4516	0.5480	0.7225	0.6729	0.2941	0.7267	1.0115	0.4022	0.4078	0.6055	0.1776	0.6353	0.4286	0.3927	0.7118	0.6537	0.2737	0.8406	1.0420	0.7066	0.8423	0.6278	0.6458	0.6156	0.5628	0.7281	0.7812	0.8446	0.7146	0.9393	0.9530	0.7542	0.8829	0.8928	0.8348	0.7164	0.8568	0.9035	0.0713	0.9271	0.8960	0.9710	1.1333
45=03:52:45	39885	301	0.7194	0.6342	0.7352	0.2201	0.7669	0.6253	0.8377	0.7999	0.8619	0.3482	0.5273	1.0515	0.4283	0.3952	0.4155	0.1700	0.8026	0.7519	0.7184	0.8386	0.8433	0.3948	0.6935	1.0921	0.5397	0.5746	0.5896	0.1528	0.6399	0.4979	0.5951	0.8520	0.8642	0.3348	0.6554	1.0679	0.4345	0.4037	0.4730	0.1577	0.5436	0.7034	0.7872	0.7525	0.8447	0.2775	0.3355	1.0335	0.4854	0.6935	0.4882	0.2530	0.4800	0.4881	0.6114	0.7705	0.7161	0.3090	0.7546	1.0518	0.4287	0.4427	0.6421	0.1938	0.6787	0.4578	0.4281	0.7656	0.7018	0.2931	0.8683	1.0941	0.7269	0.8828	0.6677	0.6818	0.6604	0.6053	0.7703	0.8150	0.8892	0.7547	0.9722	1.0057	0.7710	0.9289	0.9298	0.8762	0.7537	0.9140	0.9405	0.0726	0.9672	0.9365	1.0170	1.1640
46=04:07:30	40770	300	0.7589	0.6685	0.7780	0.2334	0.8158	0.6624	0.8773	0.8457	0.9050	0.3601	0.5650	1.0970	0.4728	0.4357	0.4557	0.1776	0.8399	0.7927	0.7637	0.8850	0.8804	0.4244	0.7303	1.1350	0.5881	0.6164	0.6394	0.1626	0.6818	0.5351	0.6402	0.8853	0.9081	0.3517	0.6954	1.0967	0.4661	0.4422	0.5189	0.1699	0.5914	0.7431	0.8224	0.8005	0.9013	0.2905	0.3461	1.0663	0.5244	0.7367	0.5221	0.2621	0.5166	0.5227	0.6213	0.8123	0.7563	0.3264	0.7764	1.0834	0.4677	0.4828	0.6846	0.2038	0.7234	0.5009	0.4590	0.8019	0.7276	0.3003	0.9127	1.1342	0.7515	0.9194	0.7093	0.7236	0.7043	0.6493	0.8119	0.8617	0.9179	0.7706	1.0096	1.0426	0.8018	0.9604	0.9631	0.9140	0.7880	0.9453	0.9796	0.0716	1.0058	0.9646	1.0362	1.1932
47=04:22:15	41655	301	0.7889	0.7085	0.8089	0.2424	0.8401	0.6808	0.9095	0.8782	0.9332	0.3835	0.5946	1.1213	0.5074	0.4599	0.4924	0.1865	0.8781	0.8218	0.7878	0.9118	0.9177	0.4449	0.7479	1.1572	0.6234	0.6506	0.6678	0.1729	0.7138	0.5794	0.6704	0.9177	0.9414	0.3639	0.7147	1.1191	0.5031	0.4744	0.5562	0.1766	0.6257	0.7752	0.8609	0.8371	0.9340	0.3099	0.3652	1.0864	0.5564	0.7769	0.5553	0.2799	0.5485	0.5582	0.6524	0.8498	0.7879	0.3422	0.7971	1.0991	0.4993	0.5180	0.7223	0.2162	0.7665	0.5275	0.4883	0.8365	0.7630	0.3148	0.9367	1.1584	0.7655	0.9568	0.7390	0.7499	0.7336	0.6876	0.8336	0.8992	0.9552	0.7952	1.0301	1.0705	0.8161	0.9933	0.9810	0.9448	0.8188	0.9823	1.0099	0.0712	1.0300	0.9887	1.0566	1.1743
48=04:37:00	42541	301	0.8039	0.7466	0.8559	0.2578	0.8698	0.7025	0.9479	0.9075	0.9730	0.4121	0.6313	1.1799	0.5324	0.4929	0.5191	0.2005	0.9148	0.8479	0.8062	0.9467	0.9567	0.4754	0.7735	1.1877	0.6573	0.6893	0.7169	0.1807	0.7617	0.6169	0.7125	0.9612	0.9907	0.3905	0.7574	1.1672	0.5378	0.5129	0.6007	0.1858	0.6679	0.8291	0.8965	0.8749	0.9620	0.3304	0.3938	1.1223	0.5927	0.8077	0.5976	0.3001	0.5927	0.6016	0.6967	0.8967	0.8346	0.3643	0.8253	1.1574	0.5417	0.5614	0.7633	0.2332	0.8174	0.5660	0.5214	0.8908	0.7915	0.3367	0.9661	1.2271	0.7749	0.9922	0.7830	0.7772	0.7901	0.7286	0.8785	0.9310	0.9989	0.8178	1.0635	1.1200	0.8378	1.0251	1.0242	0.9897	0.8456	1.0247	1.0448	0.0724	1.0604	1.0320	1.0671	1.1839
49=04:51:45	43426	300	0.8242	0.7675	0.8855	0.2788	0.8850	0.7154	0.9804	0.9422	0.9980	0.4302	0.6657	1.1886	0.5653	0.5305	0.5605	0.2092	0.9500	0.8762	0.8217	0.9817	0.9824	0.4954	0.7898	1.1817	0.6866	0.7281	0.7506	0.1906	0.8001	0.6551	0.7389	0.9829	1.0145	0.4135	0.7815	1.1805	0.5826	0.5425	0.6392	0.2000	0.7011	0.8511	0.9254	0.9054	0.9917	0.3459	0.4159	1.1331	0.6289	0.8493	0.6357	0.3222	0.6214	0.6416	0.7229	0.9300	0.8725	0.3896	0.8399	1.1646	0.5694	0.5888	0.8056	0.2451	0.8543	0.5987	0.5559	0.9088	0.8139	0.3544	0.9838	1.2190	0.7922	1.0234	0.8055	0.8051	0.8187	0.7714	0.9129	0.9702	1.0240	0.8414	1.0693	1.1501	0.8417	1.0505	1.0342	0.9963	0.8632	1.0463	1.0519	0.0731	1.0616	1.0413	1.0622	1.1703
50=05:06:30	44311	298	0.8250	0.7856	0.9023	0.2841	0.8979	0.7268	0.9957	0.9429	1.0048	0.4490	0.6784	1.1790	0.5924	0.5553	0.5864	0.2164	0.9625	0.9041	0.8315	0.9902	1.0040	0.5155	0.8032	1.1594	0.7092	0.7583	0.7902	0.1939	0.8327	0.6781	0.7586	1.0172	1.0361	0.4263	0.8230	1.1741	0.6088	0.5717	0.6553	0.2047	0.7418	0.8719	0.9343	0.9508	1.0160	0.3676	0.4362	1.1153	0.6705	0.8797	0.6715	0.3375	0.6620	0.6771	0.7336	0.9524	0.9172	0.4108	0.8465	1.1784	0.5966	0.6178	0.8235	0.2585	0.8741	0.6295	0.5885	0.9222	0.8184	0.3746	1.0077	1.2100	0.8096	1.0288	0.8532	0.8234	0.8636	0.7879	0.9520	0.9970	1.0392	0.8408	1.0654	1.1672	0.8412	1.0491	1.0365	1.0155	0.8669	1.0615	1.0363	0.0719	1.0583	1.0243	1.0442	1.1537
51=05:21:15	45196	298	0.8490	0.8187	0.9425	0.3062	0.9173	0.7454	1.0128	0.9925	1.0225	0.4740	0.7196	1.1715	0.6340	0.5978	0.6396	0.2334	1.0147	0.9386	0.8560	1.0288	1.0235	0.5505	0.8287	1.1728	0.7309	0.7946	0.8362	0.2108	0.8780	0.7318	0.8007	1.0150	1.0605	0.4639	0.8465	1.1908	0.6440	0.6234	0.6972	0.2258	0.7755	0.9220	0.9788	0.9810	1.0486	0.3859	0.4543	1.1170	0.7007	0.9138	0.7156	0.3596	0.7071	0.7128	0.7730	0.9994	0.9473	0.4276	0.8707	1.1680	0.6375	0.6672	0.8723	0.2789	0.9200	0.6662	0.6168	0.9696	0.8334	0.3922	1.0374	1.2309	0.8176	1.0596	0.8977	0.8342	0.9033	0.8194	0.9842	1.0209	1.0624	0.8612	1.0646	1.1853	0.8533	1.0465	1.0344	1.0304	0.8865	1.0755	1.0416	0.0732	1.0548	1.0374	1.0485	1.1604
52=05:36:00	46081	301	0.8575	0.8293	0.9722	0.3230	0.9344	0.7535	1.0185	0.9963	1.0147	0.5076	0.7443	1.1680	0.6710	0.6260	0.6660	0.2443	1.0360	0.9554	0.8651	1.0268	1.0268	0.5820	0.8323	1.1520	0.7643	0.8283	0.8732	0.2224	0.9060	0.7595	0.8080	1.0174	1.0635	0.4733	0.8688	1.1645	0.6818	0.6439	0.7338	0.2380	0.8096	0.9493	1.0011	1.0030	1.0371	0.4077	0.4804	1.1028	0.7375	0.9408	0.7447	0.3815	0.7254	0.7503	0.7794	1.0231	0.9731	0.4467	0.8743	1.1487	0.6736	0.6928	0.8987	0.2950	0.9573	0.6837	0.6370	0.9858	0.8533	0.4116	1.0274	1.2047	0.8309	1.0587	0.9110	0.8445	0.9350	0.8396	1.0012	1.0344	1.0504	0.8609	1.0497	1.1718	0.8752	1.0329	1.0278	1.0140	0.8901	1.0571	1.0372	0.0724	1.0405	1.0204	1.0493	1.1563
53=05:50:45	46966	301	0.8687	0.8565	0.9883	0.3444	0.9511	0.7728	1.0179	1.0095	1.0116	0.5302	0.7827	1.1773	0.7210	0.6699	0.7112	0.2627	1.0628	0.9447	0.8774	1.0316	1.0297	0.6028	0.8515	1.1722	0.7840	0.8743	0.9122	0.2377	0.9438	0.8099	0.8281	1.0108	1.0686	0.5070	0.8962	1.1858	0.7327	0.6878	0.7616	0.2565	0.8575	0.9850	1.0267	1.0114	1.0410	0.4347	0.5102	1.1082	0.7808	0.9714	0.7909	0.4104	0.7563	0.7933	0.7985	1.0636	1.0094	0.4764	0.8884	1.1595	0.6970	0.7387	0.9439	0.3168	0.9910	0.7198	0.6750	1.0239	0.8705	0.4246	1.0270	1.2289	0.8228	1.0641	0.9457	0.8651	0.9778	0.8687	1.0264	1.0401	1.0481	0.8816	1.0610	1.1812	0.8819	1.0500	1.0213	1.0150	0.9132	1.0653	1.0411	0.0720	1.0483	1.0330	1.0555	1.1581
54=06:05:31	47851	298	0.8871	0.8809	0.9940	0.3710	0.9726	0.7760	1.0180	1.0021	1.0156	0.5530	0.7917	1.1848	0.7515	0.7050	0.7425	0.2834	1.0795	0.9430	0.9054	1.0335	1.0324	0.6238	0.8696	1.1834	0.7999	0.9139	0.9528	0.2525	0.9918	0.8465	0.8500	1.0091	1.0660	0.5283	0.9159	1.1887	0.7721	0.7313	0.7935	0.2720	0.8998	1.0050	1.0559	1.0215	1.0478	0.4590	0.5382	1.1180	0.8193	1.0106	0.8379	0.4413	0.7870	0.8351	0.8173	1.0943	1.0340	0.4971	0.9031	1.1604	0.7372	0.7908	0.9823	0.3448	1.0316	0.7417	0.6981	1.0623	0.8915	0.4508	1.0355	1.2386	0.8374	1.0690	0.9783	0.8795	1.0096	0.8886	1.0295	1.0421	1.0590	0.8999	1.0640	1.1845	0.8980	1.0585	1.0339	1.0253	0.9367	1.0781	1.0509	0.0728	1.0576	1.0389	1.0633	1.1717
55=06:20:16	48736	300	0.8920	0.9005	0.9835	0.3934	0.9791	0.7892	1.0066	0.9943	1.0167	0.5821	0.8063	1.1905	0.7930	0.7418	0.7653	0.2956	1.0699	0.9365	0.9077	1.0194	1.0208	0.6508	0.8768	1.1698	0.8127	0.9405	0.9805	0.2660	1.0169	0.8733	0.8637	1.0233	1.0618	0.5519	0.9459	1.1813	0.8147	0.7538	0.8003	0.2891	0.9359	0.9951	1.0365	1.0203	1.0461	0.4792	0.5590	1.1102	0.8593	1.0305	0.8782	0.4627	0.8099	0.8775	0.8316	1.0708	1.0402	0.5219	0.8980	1.1753	0.7520	0.8277	1.0108	0.3676	1.0433	0.7613	0.7147	1.0666	0.8960	0.4753	1.0300	1.2289	0.8377	1.0568	1.0082	0.8951	1.0419	0.8903	1.0307	1.0400	1.0468	0.8973	1.0686	1.1754	0.9016	1.0520	1.0313	1.0243	0.9435	1.0700	1.0374	0.0724	1.0552	1.0283	1.0552	1.1593
56=06:35:01	49621	301	0.8894	0.9025	0.9755	0.4080	0.9846	0.7978	1.0194	0.9892	1.0086	0.5899	0.8047	1.1810	0.8258	0.7682	0.7811	0.3071	1.0786	0.9338	0.9175	1.0353	1.0251	0.6848	0.8957	1.1844	0.8336	0.9763	1.0145	0.2823	1.0562	0.9031	0.8759	1.0190	1.0782	0.5730	0.9490	1.1877	0.8486	0.7694	0.8210	0.3094	0.9800	0.9929	1.0609	1.0162	1.0498	0.5001	0.5822	1.1385	0.9040	1.0401	0.9244	0.4887	0.8260	0.9218	0.8467	1.0953	1.0380	0.5409	0.9127	1.1671	0.7603	0.8582	1.0362	0.3827	1.0772	0.7839	0.7291	1.1017	0.9105	0.4958	1.0299	1.2464	0.8499	1.0620	1.0149	0.9138	1.0734	0.9190	1.0366	1.0503	1.0566	0.9050	1.0685	1.1788	0.9111	1.0648	1.0398	1.0185	0.9570	1.0730	1.0484	0.0710	1.0505	1.0252	1.0598	1.1799
57=06:49:46	50507	300	0.9015	0.9235	0.9808	0.4400	0.9901	0.8025	1.0114	0.9934	1.0157	0.6314	0.8246	1.1866	0.8631	0.7952	0.8065	0.3359	1.0694	0.9427	0.9234	1.0220	1.0245	0.7141	0.9027	1.1733	0.8464	0.9999	1.0374	0.2996	1.0720	0.9352	0.8885	1.0168	1.0652	0.5980	0.9540	1.1820	0.8852	0.8044	0.8424	0.3338	1.0023	0.9940	1.0311	1.0224	1.0419	0.5347	0.6161	1.1211	0.9366	1.0341	0.9515	0.5216	0.8416	0.9413	0.8613	1.0739	1.0291	0.5652	0.9173	1.1735	0.7936	0.9050	1.0337	0.4212	1.0726	0.7947	0.7445	1.1027	0.9178	0.5189	1.0279	1.2332	0.8524	1.0650	1.0154	0.9121	1.0755	0.9221	1.0287	1.0463	1.0576	0.9130	1.0662	1.1765	0.9148	1.0510	1.0335	1.0205	0.9591	1.0718	1.0473	0.0717	1.0473	1.0297	1.0574	1.1715
58=07:04:31	51392	300	0.9093	0.9301	0.9753	0.4682	1.0052	0.8076	1.0091	0.9909	1.0057	0.6428	0.8222	1.1872	0.8987	0.8101	0.8308	0.3605	1.0683	0.9268	0.9349	1.0280	1.0210	0.7202	0.8973	1.1900	0.8566	1.0285	1.0466	0.3200	1.0777	0.9586	0.8994	1.0098	1.0641	0.6271	0.9479	1.1912	0.9172	0.8223	0.8601	0.3528	1.0479	1.0002	1.0398	1.0121	1.0458	0.5600	0.6443	1.1135	0.9634	1.0236	0.9758	0.5552	0.8559	0.9739	0.8630	1.0936	1.0271	0.5771	0.9175	1.1696	0.8021	0.9389	1.0242	0.4438	1.0677	0.8072	0.7674	1.1067	0.9172	0.5378	1.0273	1.2427	0.8510	1.0648	1.0090	0.9178	1.0701	0.9408	1.0212	1.0389	1.0462	0.9189	1.0605	1.1781	0.9187	1.0529	1.0259	1.0183	0.9638	1.0677	1.0456	0.0712	1.0547	1.0310	1.0557	1.1571
59=07:19:16	52277	301	0.9236	0.9412	0.9779	0.4954	1.0056	0.8124	1.0097	0.9898	1.0130	0.6762	0.8339	1.1789	0.9194	0.8227	0.8384	0.3775	1.0585	0.9377	0.9370	1.0142	1.0137	0.7466	0.9131	1.1691	0.8648	1.0362	1.0432	0.3419	1.0728	0.9641	0.9133	1.0163	1.0591	0.6479	0.9570	1.1779	0.9423	0.8325	0.8683	0.3726	1.0560	0.9874	1.0247	1.0195	1.0448	0.5803	0.6676	1.1032	0.9879	1.0305	1.0058	0.5898	0.8606	0.9946	0.8707	1.0746	1.0264	0.5975	0.9214	1.1678	0.8216	0.9700	1.0222	0.4747	1.0646	0.8100	0.7733	1.0947	0.9280	0.5682	1.0299	1.2161	0.8522	1.0596	1.0001	0.9192	1.0578	0.9454	1.0200	1.0452	1.0532	0.9245	1.0630	1.1723	0.9208	1.0431	1.0257	1.0173	0.9703	1.0658	1.0440	0.0725	1.0471	1.0245	1.0550	1.1602
60=07:34:01	53162	301	0.9167	0.9584	0.9800	0.5229	1.0042	0.8170	1.0107	0.9938	1.0124	0.7030	0.8511	1.1957	0.9563	0.8512	0.8505	0.4064	1.0639	0.9338	0.9449	1.0213	1.0233	0.7697	0.9233	1.1827	0.8649	1.0348	1.0373	0.3647	1.0676	0.9583	0.9238	1.0165	1.0684	0.6726	0.9544	1.2025	0.9766	0.8635	0.8803	0.4046	1.0662	0.9996	1.0269	1.0171	1.0463	0.6104	0.7020	1.1131	0.9969	1.0187	1.0377	0.6132	0.8866	1.0038	0.8790	1.0702	1.0257	0.6063	0.9244	1.1699	0.8315	1.0068	1.0294	0.5130	1.0587	0.8240	0.7807	1.0983	0.9328	0.5837	1.0326	1.2452	0.8426	1.0547	1.0076	0.9195	1.0664	0.9482	1.0233	1.0382	1.0563	0.9231	1.0654	1.1826	0.9107	1.0412	1.0292	1.0236	0.9697	1.0746	1.0396	0.0718	1.0471	1.0314	1.0567	1.1650
61=07:48:49	54049	300	0.9146	0.9487	0.9764	0.5499	1.0024	0.8133	1.0065	0.9946	1.0095	0.7167	0.8452	1.1747	0.9623	0.8522	0.8645	0.4315	1.0559	0.9196	0.9343	1.0200	1.0186	0.7813	0.9076	1.1718	0.8736	1.0287	1.0287	0.3856	1.0617	0.9525	0.9188	1.0050	1.0601	0.7004	0.9511	1.1743	0.9862	0.8599	0.8848	0.4289	1.0649	0.9901	1.0184	1.0027	1.0399	0.6246	0.7228	1.1018	1.0000	1.0143	1.0361	0.6422	0.8803	0.9948	0.8833	1.0736	1.0194	0.6195	0.9230	1.1526	0.8349	1.0238	1.0184	0.5303	1.0551	0.8262	0.8000	1.0907	0.9301	0.6036	1.0209	1.2098	0.8413	1.0541	0.9940	0.9215	1.0581	0.9609	1.0171	1.0345	1.0462	0.9254	1.0583	1.1662	0.9123	1.0399	1.0140	1.0064	0.9644	1.0592	1.0376	0.0724	1.0431	1.0247	1.0533	1.1449
62=08:03:34	54934	301	0.9086	0.9522	0.9834	0.5735	1.0220	0.8131	1.0122	0.9880	1.0084	0.7475	0.8487	1.1803	0.9637	0.8826	0.8792	0.4544	1.0707	0.9362	0.9424	1.0272	1.0216	0.8168	0.9279	1.1626	0.8859	1.0355	1.0406	0.4135	1.0769	0.9461	0.9373	1.0192	1.0715	0.7169	0.9567	1.1863	0.9929	0.8722	0.9015	0.4659	1.0711	0.9910	1.0366	1.0235	1.0438	0.6386	0.7425	1.1130	1.0050	1.0248	1.0467	0.6671	0.9045	1.0079	0.8919	1.0814	1.0296	0.6379	0.9249	1.1730	0.8488	1.0522	1.0358	0.5607	1.0682	0.8537	0.8073	1.0993	0.9425	0.6372	1.0290	1.2287	0.8487	1.0651	1.0063	0.9387	1.0729	0.9685	1.0292	1.0462	1.0523	0.9149	1.0643	1.1719	0.9221	1.0550	1.0352	1.0175	0.9801	1.0676	1.0467	0.0720	1.0515	1.0222	1.0570	1.1680
63=08:18:19	55819	301	0.9204	0.9690	0.9887	0.6113	1.0271	0.8173	1.0213	0.9971	1.0170	0.7775	0.8628	1.1929	0.9596	0.8978	0.8946	0.4786	1.0795	0.9396	0.9426	1.0270	1.0290	0.8208	0.9352	1.1833	0.8883	1.0394	1.0356	0.4486	1.0814	0.9501	0.9452	1.0220	1.0725	0.7418	0.9614	1.1973	0.9934	0.9054	0.9155	0.4937	1.0853	0.9919	1.0429	1.0254	1.0463	0.6646	0.7635	1.1210	0.9941	1.0391	1.0422	0.7022	0.9147	1.0103	0.9024	1.0890	1.0303	0.6444	0.9262	1.1789	0.8733	1.0668	1.0345	0.6049	1.0709	0.8553	0.8240	1.1099	0.9521	0.6631	1.0352	1.2549	0.8409	1.0635	1.0090	0.9416	1.0628	0.9830	1.0303	1.0510	1.0552	0.9266	1.0729	1.1776	0.9116	1.0590	1.0426	1.0219	0.9886	1.0820	1.0468	0.0725	1.0586	1.0329	1.0649	1.1691
64=08:33:04	56705	300	0.9182	0.9739	0.9736	0.6314	1.0298	0.8116	1.0088	0.9923	1.0026	0.7815	0.8535	1.1645	0.9626	0.9049	0.9015	0.5033	1.0814	0.9300	0.9451	1.0258	1.0195	0.8298	0.9279	1.1869	0.8979	1.0381	1.0414	0.4679	1.0841	0.9544	0.9412	1.0131	1.0709	0.7552	0.9566	1.1766	0.9839	0.9184	0.9249	0.5216	1.0799	0.9895	1.0658	1.0169	1.0468	0.6797	0.7736	1.1217	1.0007	1.0246	1.0446	0.7393	0.9198	1.0099	0.8948	1.0962	1.0268	0.6529	0.9208	1.1554	0.8653	1.0677	1.0422	0.6327	1.0725	0.8666	0.8223	1.1149	0.9499	0.6693	1.0282	1.2367	0.8471	1.0683	1.0045	0.9355	1.0700	0.9803	1.0290	1.0517	1.0542	0.9166	1.0695	1.1743	0.9168	1.0629	1.0331	1.0255	0.9866	1.0761	1.0464	0.0725	1.0520	1.0318	1.0635	1.1798
65=08:47:49	57590	301	0.9193	0.9775	0.9816	0.6642	1.0209	0.8195	1.0126	0.9899	1.0107	0.8147	0.8494	1.1827	0.9674	0.9240	0.9221	0.5424	1.0750	0.9355	0.9424	1.0238	1.0191	0.8458	0.9306	1.1899	0.8886	1.0326	1.0368	0.5031	1.0724	0.9456	0.9427	1.0179	1.0608	0.7797	0.9611	1.1796	0.9935	0.9242	0.9274	0.5547	1.0867	0.9920	1.0345	1.0209	1.0491	0.6934	0.7812	1.1228	0.9931	1.0274	1.0380	0.7575	0.9163	0.9962	0.9022	1.0764	1.0244	0.6597	0.9171	1.1653	0.8743	1.0662	1.0318	0.6627	1.0677	0.8692	0.8320	1.1014	0.9361	0.6971	1.0354	1.2538	0.8368	1.0609	1.0051	0.9334	1.0631	0.9770	1.0239	1.0462	1.0540	0.9140	1.0658	1.1729	0.9078	1.0573	1.0273	1.0256	0.9759	1.0729	1.0480	0.0720	1.0561	1.0279	1.0590	1.1690
66=09:02:34	58475	301	0.9213	0.9781	0.9897	0.6924	1.0359	0.8206	1.0444	0.9952	1.0175	0.8395	0.8557	1.1863	0.9541	0.9257	0.9249	0.5602	1.0913	0.9318	0.9430	1.0259	1.0229	0.8376	0.9277	1.1827	0.8945	1.0389	1.0397	0.5310	1.0743	0.9475	0.9548	1.0151	1.0756	0.8082	0.9606	1.2050	0.9936	0.9393	0.9291	0.5825	1.0771	0.9917	1.0326	1.0181	1.0437	0.7069	0.8085	1.1218	1.0006	1.0392	1.0439	0.7904	0.9414	1.0134	0.8970	1.1112	1.0289	0.6655	0.9242	1.1807	0.8879	1.0621	1.0291	0.6991	1.0917	0.8754	0.8361	1.1166	0.9407	0.7226	1.0432	1.2537	0.8456	1.0685	1.0115	0.9393	1.0643	0.9946	1.0362	1.0502	1.0598	0.9217	1.0745	1.1830	0.9070	1.0593	1.0425	1.0241	0.9791	1.0824	1.0531	0.0727	1.0606	1.0276	1.0654	1.1779
67=09:17:19	59360	301	0.9109	0.9742	0.9800	0.7210	1.0237	0.8039	1.0098	0.9859	1.0105	0.8458	0.8485	1.1824	0.9634	0.9302	0.9216	0.5960	1.0663	0.9212	0.9393	1.0189	1.0172	0.8383	0.9185	1.1810	0.8972	1.0353	1.0451	0.5521	1.0703	0.9420	0.9484	1.0194	1.0671	0.8211	0.9632	1.1822	0.9782	0.9270	0.9387	0.6072	1.0885	0.9925	1.0259	1.0132	1.0445	0.7158	0.8115	1.1036	0.9961	1.0219	1.0334	0.8224	0.9313	0.9963	0.8906	1.0811	1.0288	0.6795	0.9124	1.1717	0.8861	1.0653	1.0359	0.7239	1.0688	0.8695	0.8405	1.1062	0.9325	0.7339	1.0257	1.2361	0.8376	1.0701	1.0018	0.9296	1.0674	0.9892	1.0282	1.0499	1.0498	0.9146	1.0707	1.1822	0.9145	1.0565	1.0288	1.0243	0.9797	1.0708	1.0480	0.0719	1.0551	1.0300	1.0567	1.1665
68=09:32:05	60245	298	0.9122	0.9654	0.9758	0.7451	1.0068	0.8043	1.0112	0.9944	1.0153	0.8444	0.8611	1.1803	0.9589	0.9197	0.9126	0.6201	1.0625	0.9252	0.9350	1.0127	1.0151	0.8363	0.9110	1.1790	0.8844	1.0269	1.0348	0.5775	1.0607	0.9485	0.9428	1.0158	1.0655	0.8447	0.9624	1.1794	0.9731	0.9334	0.9231	0.6294	1.0595	0.9918	1.0177	1.0081	1.0493	0.7262	0.8218	1.0896	0.9893	1.0125	1.0258	0.8403	0.9272	0.9862	0.8787	1.0721	1.0208	0.6787	0.9091	1.1593	0.8803	1.0506	1.0253	0.7528	1.0541	0.8585	0.8403	1.0940	0.9167	0.7524	1.0278	1.2174	0.8311	1.0581	0.9995	0.9122	1.0576	0.9707	1.0200	1.0351	1.0485	0.9163	1.0652	1.1743	0.9030	1.0360	1.0169	1.0128	0.9657	1.0644	1.0316	0.0723	1.0514	1.0276	1.0528	1.1511
69=09:46:50	61130	301	0.9085	0.9636	0.9826	0.7770	1.0069	0.8086	1.0121	0.9894	1.0109	0.8454	0.8558	1.1751	0.9606	0.9430	0.9247	0.6471	1.0769	0.9311	0.9385	1.0222	1.0276	0.8419	0.9232	1.1809	0.8813	1.0310	1.0285	0.6097	1.0673	0.9434	0.9384	1.0230	1.0648	0.8559	0.9634	1.1731	0.9888	0.9394	0.9359	0.6724	1.0718	0.9883	1.0351	1.0140	1.0418	0.7361	0.8299	1.1150	0.9965	1.0191	1.0362	0.8674	0.9264	0.9967	0.8785	1.0762	1.0260	0.6917	0.9124	1.1627	0.8771	1.0565	1.0289	0.7805	1.0609	0.8693	0.8434	1.0983	0.9323	0.7748	1.0253	1.2291	0.8395	1.0591	0.9984	0.9277	1.0596	0.9760	1.0238	1.0464	1.0508	0.9120	1.0669	1.1743	0.9038	1.0515	1.0288	1.0168	0.9706	1.0666	1.0423	0.0728	1.0539	1.0273	1.0651	1.1667
70=10:01:35	62015	301	0.9108	0.9734	0.9857	0.8061	1.0299	0.8060	1.0196	0.9965	1.0157	0.8511	0.8606	1.1989	0.9636	0.9491	0.9255	0.6746	1.0745	0.9274	0.9376	1.0277	1.0270	0.8413	0.9268	1.1902	0.8777	1.0329	1.0407	0.6330	1.0738	0.9461	0.9451	1.0115	1.0740	0.9174	0.9566	1.1958	0.9895	0.9499	0.9402	0.7004	1.0631	0.9910	1.0274	1.0114	1.0447	0.7644	0.8355	1.1258	0.9982	1.0237	1.0416	0.8932	0.9387	0.9937	0.8830	1.0854	1.0265	0.6965	0.9133	1.1893	0.8916	1.0582	1.0364	0.8179	1.0676	0.8777	0.8378	1.1102	0.9271	0.7952	1.0317	1.2646	0.8353	1.0642	1.0041	0.9212	1.0682	0.9808	1.0286	1.0474	1.0520	0.9139	1.0686	1.1851	0.9037	1.0517	1.0352	1.0198	0.9747	1.0778	1.0501	0.0719	1.0590	1.0344	1.0638	1.1731
71=10:16:20	62901	301	0.9084	0.9751	0.9844	0.8285	1.0096	0.8099	1.0157	0.9899	1.0102	0.8467	0.8654	1.1802	0.9676	0.9557	0.9297	0.6979	1.0776	0.9374	0.9370	1.0255	1.0317	0.8488	0.9233	1.1774	0.8849	1.0362	1.0403	0.6643	1.0705	0.9441	0.9364	1.0170	1.0674	0.8742	0.9645	1.1806	0.9954	0.9581	0.9348	0.7330	1.0700	0.9907	1.0320	1.0213	1.0452	0.7517	0.8450	1.1219	0.9874	1.0265	1.0430	0.9164	0.9300	0.9927	0.8947	1.0780	1.0253	0.7031	0.9128	1.1739	0.8830	1.0609	1.0323	0.8461	1.0657	0.8671	0.8400	1.1035	0.9296	0.8187	1.0273	1.2484	0.8386	1.0618	1.0037	0.9237	1.0637	0.9717	1.0272	1.0482	1.0547	0.9145	1.0652	1.1818	0.9033	1.0555	1.0359	1.0222	0.9719	1.0759	1.0476	0.0724	1.0570	1.0289	1.0621	1.1794
72=10:31:05	63786	300	0.9040	0.9539	0.9855	0.8503	0.9900	0.8040	1.0059	0.9868	1.0057	0.8330	0.8654	1.1766	0.9517	0.9366	0.9189	0.7052	1.0614	0.9179	0.9232	1.0185	1.0192	0.8418	0.9092	1.1768	0.8736	1.0262	1.0227	0.6861	1.0561	0.9363	0.9352	1.0075	1.0607	0.8725	0.9577	1.1874	0.9775	0.9463	0.9164	0.7473	1.0604	0.9849	1.0148	1.0013	1.0377	0.7623	0.8584	1.0951	0.9853	1.0193	1.0231	0.9323	0.9255	0.9807	0.8723	1.0780	1.0185	0.7022	0.9138	1.1651	0.8821	1.0511	1.0152	0.8593	1.0539	0.8436	0.8375	1.0970	0.9109	0.8168	1.0204	1.2189	0.8309	1.0535	1.0020	0.9174	1.0562	0.9755	1.0202	1.0338	1.0500	0.9166	1.0631	1.1844	0.8832	1.0369	1.0219	1.0113	0.9609	1.0700	1.0389	0.0730	1.0522	1.0326	1.0597	1.1521
73=10:45:50	64671	301	0.8998	0.9648	0.9770	0.8695	1.0083	0.8010	1.0137	0.9867	1.0090	0.8373	0.8574	1.1809	0.9697	0.9467	0.9239	0.7408	1.0735	0.9272	0.9373	1.0250	1.0225	0.8523	0.9281	1.1756	0.8823	1.0333	1.0423	0.7066	1.0708	0.9391	0.9428	1.0213	1.0678	0.8851	0.9678	1.1830	0.9851	0.9455	0.9214	0.7921	1.0673	0.9881	1.0293	1.0192	1.0445	0.7642	0.8459	1.1138	0.9924	1.0237	1.0409	0.9456	0.9319	0.9915	0.8993	1.0745	1.0283	0.7106	0.9075	1.1742	0.8763	1.0561	1.0324	0.8948	1.0572	0.8623	0.8339	1.0967	0.9253	0.8437	1.0309	1.2317	0.8333	1.0555	1.0035	0.9240	1.0650	0.9625	1.0267	1.0430	1.0498	0.9100	1.0705	1.1788	0.9039	1.0444	1.0285	1.0175	0.9676	1.0668	1.0398	0.0724	1.0534	1.0211	1.0584	1.1676
74=11:00:35	65556	301	0.9019	0.9658	0.9864	0.9031	1.0198	0.7999	1.0352	0.9937	1.0124	0.8372	0.8647	1.1776	0.9626	0.9538	0.9231	0.7525	1.0880	0.9305	0.9388	1.0335	1.0291	0.8475	0.9147	1.1762	0.8780	1.0382	1.0387	0.7299	1.0707	0.9452	0.9478	1.0189	1.0771	0.8662	0.9626	1.1751	0.9950	0.9431	0.9328	0.8175	1.0645	0.9852	1.0319	1.0188	1.0478	0.7688	0.8888	1.1279	0.9897	1.0269	1.0436	0.9548	0.9398	1.0056	0.8925	1.0897	1.0246	0.7145	0.9087	1.1591	0.8821	1.0618	1.0306	0.9279	1.0717	0.8633	0.8289	1.1087	0.9338	0.8470	1.0222	1.2353	0.8320	1.0599	1.0037	0.9236	1.0640	0.9748	1.0324	1.0444	1.0535	0.9127	1.0659	1.1794	0.9001	1.0497	1.0291	1.0217	0.9640	1.0733	1.0465	0.0721	1.0559	1.0256	1.0631	1.1828
75=11:15:21	66441	301	0.9096	0.9753	0.9821	0.9184	1.0255	0.8050	1.0349	0.9979	1.0261	0.8444	0.8597	1.1917	0.9662	0.9502	0.9264	0.7764	1.0894	0.9323	0.9422	1.0197	1.0182	0.8471	0.9351	1.1826	0.8792	1.0289	1.0434	0.7508	1.0756	0.9456	0.9576	1.0293	1.0723	0.8805	0.9708	1.1894	0.9804	0.9497	0.9204	0.8428	1.0879	0.9923	1.0625	1.0244	1.0531	0.8113	0.8661	1.1162	0.9917	1.0290	1.0404	0.9463	0.9371	1.0006	0.8733	1.0856	1.0286	0.7184	0.9025	1.1841	0.8830	1.0661	1.0347	0.9449	1.0690	0.8666	0.8339	1.1136	0.9237	0.8468	1.0406	1.2432	0.8327	1.0604	1.0152	0.9328	1.0648	0.9750	1.0334	1.0492	1.0558	0.9148	1.0791	1.1893	0.8940	1.0466	1.0337	1.0303	0.9748	1.0795	1.0492	0.0723	1.0728	1.0323	1.0559	1.1748
76=11:30:06	67326	301	0.9023	0.9671	0.9810	0.9280	0.9997	0.7987	1.0128	0.9900	1.0119	0.8434	0.8701	1.1776	0.9733	0.9381	0.9131	0.7906	1.0747	0.9295	0.9345	1.0216	1.0293	0.8540	0.9240	1.1809	0.8804	1.0301	1.0395	0.7619	1.0627	0.9466	0.9399	1.0214	1.0650	0.8694	0.9647	1.1726	0.9868	0.9470	0.9241	0.8569	1.0693	0.9896	1.0319	1.0172	1.0465	0.7774	0.8889	1.1156	0.9892	1.0228	1.0385	0.9440	0.9268	0.9894	0.8764	1.0755	1.0250	0.7201	0.9079	1.1591	0.8838	1.0641	1.0301	0.9530	1.0647	0.8536	0.8332	1.1031	0.9243	0.8399	1.0276	1.2303	0.8240	1.0599	1.0087	0.9217	1.0628	0.9698	1.0256	1.0448	1.0546	0.9162	1.0686	1.1840	0.8989	1.0503	1.0302	1.0278	0.9698	1.0765	1.0457	0.0715	1.0629	1.0323	1.0606	1.1678
77=11:44:51	68211	301	0.9027	0.9711	0.9857	0.9316	0.9994	0.8012	1.0156	0.9915	1.0135	0.8431	0.8709	1.1848	0.9695	0.9417	0.9127	0.8005	1.0744	0.9275	0.9351	1.0249	1.0292	0.8496	0.9185	1.1717	0.8759	1.0346	1.0361	0.7757	1.0659	0.9428	0.9331	1.0202	1.0681	0.8706	0.9665	1.1763	0.9956	0.9352	0.9207	0.8932	1.0625	0.9872	1.0310	1.0163	1.0404	0.7867	0.8884	1.1158	0.9926	1.0250	1.0399	0.9351	0.9192	0.9886	0.8902	1.0713	1.0254	0.7227	0.9061	1.1720	0.8761	1.0592	1.0292	0.9453	1.0616	0.8551	0.8289	1.0975	0.9253	0.8444	1.0202	1.2278	0.8324	1.0532	0.9959	0.9209	1.0636	0.9657	1.0233	1.0406	1.0506	0.9123	1.0666	1.1851	0.8951	1.0499	1.0281	1.0199	0.9659	1.0721	1.0443	0.0714	1.0588	1.0260	1.0616	1.1659
78=11:59:36	69097	301	0.9045	0.9638	0.9778	0.9268	1.0117	0.8010	1.0381	0.9934	1.0164	0.8433	0.8683	1.1813	0.9679	0.9450	0.9126	0.8121	1.0838	0.9269	0.9379	1.0283	1.0265	0.8462	0.9238	1.1823	0.8792	1.0389	1.0437	0.7964	1.0737	0.9443	0.9405	1.0202	1.0652	0.8761	0.9736	1.1760	0.9903	0.9462	0.9187	0.9150	1.0722	0.9858	1.0336	1.0197	1.0513	0.7800	0.9196	1.1196	0.9998	1.0321	1.0432	0.9411	0.9351	1.0023	0.8813	1.0868	1.0367	0.7250	0.9025	1.1683	0.8783	1.0627	1.0326	0.9513	1.0670	0.8599	0.8355	1.1086	0.9224	0.8401	1.0310	1.2409	0.8255	1.0649	1.0096	0.9303	1.0667	0.9744	1.0377	1.0486	1.0509	0.9194	1.0756	1.1959	0.8892	1.0599	1.0294	1.0275	0.9738	1.0792	1.0468	0.0720	1.0721	1.0281	1.0581	1.1773
79=12:14:21	69982	301	0.8940	0.9634	0.9836	0.9104	1.0009	0.7986	1.0163	0.9854	1.0088	0.8380	0.8664	1.1843	0.9599	0.9412	0.9116	0.8249	1.0788	0.9303	0.9296	1.0271	1.0290	0.8543	0.9206	1.1771	0.8852	1.0308	1.0400	0.8049	1.0684	0.9383	0.9352	1.0243	1.0656	0.8744	0.9665	1.1758	0.9850	0.9318	0.9143	0.9271	1.0675	0.9887	1.0457	1.0210	1.0420	0.7855	0.9277	1.1251	0.9963	1.0287	1.0459	0.9363	0.9204	0.9943	0.8744	1.0767	1.0293	0.7295	0.9072	1.1657	0.8727	1.0572	1.0332	0.9335	1.0648	0.8522	0.8286	1.1087	0.9315	0.8476	1.0248	1.2314	0.8384	1.0587	1.0063	0.9294	1.0673	0.9695	1.0264	1.0463	1.0555	0.9158	1.0714	1.1957	0.9090	1.0555	1.0366	1.0250	0.9716	1.0746	1.0484	0.0712	1.0642	1.0319	1.0681	1.1816
80=12:29:07	70867	300	0.8967	0.9616	0.9864	0.9138	0.9985	0.7974	1.0154	0.9919	1.0130	0.8444	0.8714	1.1773	0.9607	0.9378	0.9083	0.8379	1.0696	0.9320	0.9312	1.0242	1.0298	0.8410	0.9162	1.1705	0.8791	1.0291	1.0371	0.8093	1.0610	0.9419	0.9361	1.0214	1.0648	0.8744	0.9729	1.1730	0.9866	0.9350	0.9143	0.9253	1.0601	0.9875	1.0231	1.0145	1.0374	0.7825	0.9138	1.1106	0.9988	1.0241	1.0412	0.9329	0.9226	0.9866	0.8987	1.0747	1.0312	0.7231	0.9022	1.1621	0.8788	1.0534	1.0300	0.9340	1.0616	0.8496	0.8293	1.1004	0.9172	0.8451	1.0223	1.2189	0.8394	1.0548	1.0020	0.9197	1.0604	0.9676	1.0283	1.0383	1.0519	0.9132	1.0655	1.1911	0.8965	1.0471	1.0340	1.0199	0.9655	1.0748	1.0429	0.0722	1.0651	1.0275	1.0598	1.1622
81=12:43:52	71752	301	0.9024	0.9723	0.9810	0.9162	1.0012	0.8046	1.0174	0.9940	1.0117	0.8439	0.8630	1.1841	0.9715	0.9355	0.9119	0.8468	1.0772	0.9296	0.9421	1.0222	1.0348	0.8531	0.9242	1.1804	0.8768	1.0377	1.0420	0.8379	1.0630	0.9473	0.9340	1.0287	1.0619	0.8813	0.9704	1.1762	0.9964	0.9394	0.9167	0.9216	1.0693	0.9882	1.0322	1.0196	1.0493	0.7787	0.9314	1.1175	0.9882	1.0332	1.0416	0.9441	0.9158	0.9955	0.8810	1.0791	1.0300	0.7285	0.9020	1.1748	0.8758	1.0728	1.0257	0.9384	1.0685	0.8545	0.8278	1.1051	0.9263	0.8459	1.0311	1.2362	0.8289	1.0642	1.0047	0.9224	1.0664	0.9708	1.0256	1.0483	1.0572	0.9145	1.0725	1.2024	0.8966	1.0582	1.0256	1.0399	0.9634	1.0767	1.0537	0.0721	1.0706	1.0259	1.0642	1.1750
82=12:58:37	72637	298	0.8903	0.9604	0.9704	0.9104	0.9929	0.7904	1.0167	0.9872	1.0068	0.8246	0.8609	1.1821	0.9582	0.9417	0.9047	0.8507	1.0737	0.9259	0.9311	1.0266	1.0256	0.8420	0.9179	1.1797	0.8725	1.0384	1.0413	0.8337	1.0674	0.9369	0.9334	1.0252	1.0604	0.8813	0.9751	1.1841	0.9913	0.9332	0.9045	0.9232	1.0631	0.9846	1.0285	1.0206	1.0472	0.7795	0.9319	1.1288	0.9988	1.0368	1.0497	0.9321	0.9146	1.0000	0.8746	1.0813	1.0383	0.7289	0.9032	1.1809	0.8700	1.0579	1.0315	0.9342	1.0630	0.8577	0.8337	1.0997	0.9198	0.8533	1.0290	1.2390	0.8308	1.0569	1.0059	0.9304	1.0663	0.9682	1.0357	1.0457	1.0525	0.9103	1.0696	1.2082	0.8908	1.0626	1.0331	1.0269	0.9679	1.0757	1.0438	0.0716	1.0729	1.0213	1.0554	1.1728
83=13:13:22	73522	301	0.9057	0.9629	0.9831	0.9070	0.9974	0.7943	1.0158	0.9933	1.0140	0.8436	0.8677	1.1822	0.9636	0.9347	0.9092	0.8628	1.0735	0.9341	0.9376	1.0261	1.0296	0.8491	0.9261	1.1804	0.8750	1.0281	1.0411	0.8420	1.0601	0.9446	0.9366	1.0202	1.0595	0.8801	0.9676	1.1796	0.9913	0.9407	0.9161	0.9076	1.0597	0.9894	1.0274	1.0176	1.0458	0.7832	0.9265	1.1128	0.9895	1.0316	1.0404	0.9414	0.9159	0.9864	0.8758	1.0766	1.0276	0.7217	0.9063	1.1754	0.8814	1.0618	1.0313	0.9348	1.0678	0.8454	0.8248	1.1051	0.9233	0.8462	1.0277	1.2357	0.8337	1.0631	1.0008	0.9203	1.0603	0.9720	1.0229	1.0425	1.0533	0.9162	1.0681	1.2098	0.8987	1.0558	1.0285	1.0307	0.9708	1.0745	1.0461	0.0711	1.0690	1.0321	1.0648	1.1768
84=13:28:07	74408	301	0.9052	0.9684	0.9818	0.9097	1.0005	0.7977	1.0119	0.9883	1.0193	0.8405	0.8676	1.1843	0.9632	0.9355	0.9067	0.8709	1.0638	0.9281	0.9369	1.0180	1.0227	0.8523	0.9251	1.1790	0.8827	1.0290	1.0522	0.8464	1.0554	0.9396	0.9394	1.0232	1.0635	0.8758	0.9826	1.1759	0.9796	0.9320	0.9100	0.9116	1.0558	0.9904	1.0205	1.0197	1.0494	0.7803	0.9253	1.1140	1.0010	1.0263	1.0389	0.9367	0.9182	0.9911	0.8774	1.0699	1.0372	0.7254	0.8961	1.1796	0.8740	1.0631	1.0324	0.9240	1.0649	0.8515	0.8283	1.1021	0.9138	0.8537	1.0299	1.2256	0.8434	1.0568	1.0073	0.9229	1.0672	0.9654	1.0314	1.0458	1.0507	0.9088	1.0729	1.2099	0.9008	1.0463	1.0315	1.0381	0.9679	1.0679	1.0449	0.0724	1.0745	1.0240	1.0560	1.1735
85=13:42:52	75293	301	0.9068	0.9643	0.9772	0.9095	1.0097	0.7978	1.0537	0.9958	1.0214	0.8436	0.8630	1.1902	0.9661	0.9349	0.9160	0.8730	1.0770	0.9292	0.9374	1.0268	1.0307	0.8569	0.9229	1.1918	0.8862	1.0371	1.0497	0.8626	1.0658	0.9495	0.9449	1.0293	1.0823	0.8875	0.9788	1.1878	0.9948	0.9331	0.9149	0.9126	1.0655	0.9915	1.0563	1.0223	1.0511	0.7689	0.9378	1.1345	0.9941	1.0352	1.0458	0.9470	0.9197	1.0055	0.8798	1.0917	1.0375	0.7315	0.9018	1.1906	0.8781	1.0642	1.0324	0.9313	1.0792	0.8585	0.8315	1.1161	0.9272	0.8585	1.0371	1.2442	0.8333	1.0677	1.0060	0.9271	1.0761	0.9738	1.0315	1.0483	1.0575	0.9101	1.0763	1.2204	0.9016	1.0598	1.0315	1.0436	0.9695	1.0764	1.0550	0.0715	1.0813	1.0311	1.0638	1.1854
86=13:57:38	76178	301	0.9060	0.9698	0.9887	0.9102	1.0015	0.7993	1.0258	0.9989	1.0176	0.8466	0.8741	1.1922	0.9610	0.9424	0.9163	0.8718	1.0744	0.9374	0.9331	1.0290	1.0351	0.8563	0.9274	1.1859	0.8782	1.0322	1.0494	0.8617	1.0634	0.9440	0.9402	1.0253	1.0662	0.9043	0.9777	1.1884	0.9988	0.9452	0.9141	0.9153	1.0637	0.9883	1.0288	1.0243	1.0468	0.8011	0.9333	1.1177	0.9961	1.0405	1.0510	0.9393	0.9228	0.9920	0.8717	1.0806	1.0405	0.7299	0.9076	1.1839	0.8810	1.0615	1.0350	0.9382	1.0744	0.8534	0.8268	1.1118	0.9210	0.8564	1.0323	1.2390	0.8400	1.0630	1.0134	0.9239	1.0707	0.9697	1.0334	1.0481	1.0596	0.9144	1.0741	1.2167	0.8918	1.0545	1.0379	1.0391	0.9692	1.0812	1.0530	0.0729	1.0770	1.0291	1.0648	1.1733
87=14:12:23	77063	301	0.9039	0.9545	0.9792	0.9109	0.9912	0.7873	1.0164	1.0021	1.0157	0.8367	0.8707	1.1853	0.9571	0.9270	0.9043	0.8712	1.0617	0.9266	0.9303	1.0287	1.0266	0.8377	0.9105	1.1823	0.8787	1.0298	1.0491	0.8455	1.0542	0.9475	0.9371	1.0157	1.0624	0.8866	0.9779	1.1911	0.9827	0.9295	0.8987	0.9093	1.0531	0.9930	1.0178	1.0117	1.0476	0.8256	0.9430	1.1043	1.0060	1.0244	1.0436	0.9390	0.9174	0.9845	0.8702	1.0743	1.0396	0.7239	0.9007	1.1814	0.8709	1.0449	1.0327	0.9296	1.0609	0.8467	0.8335	1.1069	0.9104	0.8456	1.0299	1.2267	0.8334	1.0592	1.0110	0.9186	1.0681	0.9651	1.0335	1.0411	1.0505	0.9185	1.0778	1.2314	0.8873	1.0465	1.0212	1.0260	0.9640	1.0712	1.0382	0.0720	1.0829	1.0369	1.0639	1.1563
88=14:27:08	77948	301	0.8968	0.9555	0.9768	0.9137	0.9908	0.7947	1.0258	1.0031	1.0089	0.8408	0.8799	1.1775	0.9578	0.9297	0.8956	0.8600	1.0674	0.9263	0.9272	1.0356	1.0468	0.8465	0.9076	1.1733	0.8791	1.0318	1.0424	0.8464	1.0539	0.9493	0.9232	1.0175	1.0703	0.8806	0.9712	1.1732	0.9945	0.9316	0.9068	0.9089	1.0445	0.9935	1.0269	1.0126	1.0407	0.7697	0.9428	1.1108	1.0010	1.0216	1.0464	0.9378	0.9057	0.9833	0.8741	1.0791	1.0346	0.7188	0.9067	1.1593	0.8667	1.0506	1.0252	0.9332	1.0677	0.8455	0.8255	1.1126	0.9176	0.8412	1.0199	1.2274	0.8308	1.0604	1.0070	0.9164	1.0767	0.9680	1.0294	1.0396	1.0560	0.9148	1.0651	1.2218	0.8896	1.0482	1.0243	1.0273	0.9552	1.0737	1.0437	0.0725	1.0723	1.0337	1.0658	1.1619
89=14:41:53	78834	301	0.9057	0.9731	0.9872	0.9153	1.0299	0.7981	1.0438	1.0018	1.0266	0.8569	0.8708	1.2036	0.9691	0.9568	0.9182	0.8659	1.1166	0.9434	0.9389	1.0386	1.0494	0.8674	0.9314	1.1954	0.8867	1.0527	1.0586	0.8704	1.0900	0.9529	0.9471	1.0351	1.0969	0.8934	0.9823	1.1967	1.0070	0.9612	0.9223	0.9228	1.0742	0.9970	1.0846	1.0326	1.0527	0.7724	0.9359	1.1411	0.9982	1.0524	1.0648	0.9552	0.9282	1.0323	0.8802	1.1194	1.0445	0.7359	0.9092	1.1997	0.8768	1.0805	1.0439	0.9548	1.0962	0.8672	0.8296	1.1374	0.9392	0.8680	1.0401	1.2501	0.8370	1.0819	1.0226	0.9384	1.0903	0.9830	1.0391	1.0610	1.0665	0.9194	1.0819	1.2415	0.9061	1.0780	1.0498	1.0609	0.9817	1.0912	1.0655	0.0718	1.0956	1.0405	1.0758	1.2007
90=14:56:38	79719	301	0.8993	0.9648	0.9859	0.9182	0.9960	0.7895	1.0280	0.9998	1.0156	0.8487	0.8791	1.1856	0.9695	0.9443	0.9082	0.8645	1.0814	0.9367	0.9324	1.0342	1.0423	0.8523	0.9186	1.1850	0.8722	1.0373	1.0535	0.8528	1.0652	0.9492	0.9380	1.0276	1.0715	0.8899	0.9811	1.1907	1.0002	0.9483	0.9085	0.9181	1.0666	0.9985	1.0356	1.0271	1.0509	0.7722	0.9885	1.1192	0.9969	1.0390	1.0585	0.9448	0.9190	0.9991	0.8715	1.0833	1.0473	0.7233	0.9047	1.1801	0.8787	1.0640	1.0449	0.9463	1.0778	0.8552	0.8356	1.1245	0.9225	0.8573	1.0331	1.2381	0.8325	1.0686	1.0193	0.9284	1.0797	0.9692	1.0388	1.0472	1.0602	0.9203	1.0758	1.2434	0.8971	1.0665	1.0419	1.0485	0.9758	1.0855	1.0494	0.0719	1.0937	1.0382	1.0666	1.1749
91=15:11:24	80604	301	0.8929	0.9607	0.9832	0.9142	1.0029	0.7950	1.0312	0.9983	1.0128	0.8423	0.8751	1.1945	0.9693	0.9326	0.9089	0.8589	1.0778	0.9329	0.9305	1.0348	1.0538	0.8593	0.9152	1.1865	0.8810	1.0317	1.0499	0.8536	1.0615	0.9457	0.9321	1.0204	1.0744	0.8878	0.9750	1.1922	1.0030	0.9439	0.9096	0.9110	1.0624	0.9958	1.0374	1.0194	1.0436	0.7673	0.9332	1.1259	0.9994	1.0355	1.0555	0.9457	0.9162	0.9952	0.8807	1.0887	1.0424	0.7341	0.9087	1.1738	0.8749	1.0566	1.0321	0.9437	1.0798	0.8490	0.8301	1.1234	0.9288	0.8510	1.0257	1.2404	0.8308	1.0663	1.0181	0.9220	1.0827	0.9725	1.0334	1.0429	1.0613	0.9146	1.0687	1.2519	0.9026	1.0612	1.0387	1.0438	0.9610	1.0800	1.0508	0.0730	1.0857	1.0368	1.0713	1.1767
92=15:26:09	81489	300	0.9110	0.9630	0.9821	0.9203	1.0005	0.7947	1.0269	1.0032	1.0163	0.8424	0.8698	1.1811	0.9778	0.9327	0.9155	0.8540	1.0760	0.9309	0.9353	1.0360	1.0444	0.8555	0.9114	1.1778	0.8764	1.0389	1.0564	0.8507	1.0561	0.9551	0.9308	1.0203	1.0698	0.8877	0.9786	1.1825	1.0068	0.9401	0.9158	0.9117	1.0613	0.9940	1.0350	1.0179	1.0540	0.7693	0.9833	1.1159	0.9990	1.0380	1.0462	0.9518	0.9096	0.9964	0.8687	1.0874	1.0435	0.7252	0.9037	1.1814	0.8821	1.0680	1.0372	0.9414	1.0841	0.8493	0.8355	1.1208	0.9216	0.8502	1.0325	1.2393	0.8266	1.0704	1.0152	0.9228	1.0797	0.9741	1.0335	1.0483	1.0588	0.9179	1.0711	1.2486	0.8952	1.0682	1.0347	1.0508	0.9701	1.0826	1.0543	0.0723	1.0954	1.0368	1.0668	1.1726
93=15:42:49	82489	301	0.9098	0.9609	0.9808	0.9088	0.9952	0.7943	1.0274	1.0061	1.0233	0.8410	0.8730	1.1780	0.9695	0.9234	0.9120	0.8539	1.0719	0.9353	0.9324	1.0320	1.0409	0.8573	0.9167	1.1780	0.8810	1.0279	1.0598	0.8490	1.0570	0.9587	0.9346	1.0193	1.0662	0.8834	0.9808	1.1740	0.9983	0.9385	0.9101	0.9090	1.0597	0.9931	1.0301	1.0205	1.0544	0.7618	0.9579	1.1135	1.0013	1.0354	1.0488	0.9518	0.9083	0.9931	0.8635	1.0819	1.0444	0.7149	0.9037	1.1633	0.8789	1.0637	1.0360	0.9352	1.0830	0.8438	0.8279	1.1205	0.9181	0.8501	1.0334	1.2294	0.8402	1.0648	1.0135	0.9176	1.0750	0.9650	1.0309	1.0464	1.0556	0.9159	1.0694	1.2461	0.8989	1.0555	1.0266	1.0482	0.9675	1.0769	1.0482	0.0729	1.0907	1.0345	1.0632	1.1682
94=16:00:23	83543	301	0.8968	0.9679	0.9854	0.9132	1.0026	0.7904	1.0358	1.0041	1.0210	0.8478	0.8723	1.1990	0.9747	0.9425	0.9116	0.8555	1.0805	0.9346	0.9296	1.0373	1.0456	0.8601	0.9206	1.1899	0.8806	1.0399	1.0656	0.8491	1.0632	0.9553	0.9353	1.0241	1.0775	0.9006	0.9800	1.1957	1.0162	0.9411	0.9060	0.9214	1.0602	0.9947	1.0412	1.0239	1.0487	0.7653	0.9134	1.1232	1.0073	1.0395	1.0599	0.9461	0.9136	1.0022	0.8718	1.0840	1.0480	0.7308	0.8992	1.1827	0.8685	1.0691	1.0464	0.9427	1.0827	0.8580	0.8326	1.1225	0.9253	0.8607	1.0332	1.2412	0.8316	1.0664	1.0178	0.9245	1.0868	0.9663	1.0361	1.0519	1.0583	0.9142	1.0795	1.2563	0.9001	1.0638	1.0353	1.0578	0.9699	1.0787	1.0529	0.0721	1.0959	1.0349	1.0672	1.1804
95=16:16:19	84499	301	0.9080	0.9604	0.9870	0.9122	1.0103	0.7958	1.0423	1.0021	1.0258	0.8492	0.8610	1.1900	0.9781	0.9414	0.9134	0.8520	1.0800	0.9384	0.9351	1.0380	1.0450	0.8616	0.9269	1.1854	0.8835	1.0348	1.0694	0.8516	1.0753	0.9513	0.9418	1.0284	1.0715	0.8951	0.9881	1.1911	1.0156	0.9446	0.9158	0.9251	1.0771	0.9972	1.0525	1.0292	1.0561	0.7665	0.9129	1.1219	1.0090	1.0524	1.0595	0.9532	0.9181	1.0110	0.8883	1.0932	1.0591	0.7329	0.9057	1.1903	0.8823	1.0677	1.0498	0.9484	1.0987	0.8611	0.8372	1.1340	0.9232	0.8638	1.0381	1.2438	0.8418	1.0746	1.0243	0.9332	1.0864	0.9743	1.0460	1.0554	1.0638	0.9170	1.0801	1.2636	0.9048	1.0673	1.0474	1.0581	0.9793	1.0891	1.0588	0.0723	1.1060	1.0395	1.0660	1.1890
