# Supplementary material for: Computationally Driven, Quantitative Experiments Discover Genes Required for Mitochondrial Biogenesis
Source: PLoS Genet. 2009 Mar 20;5(3):e1000407. doi: 10.1371/journal.pgen.1000407 (PMC2648979; doi:10.1371/journal.pgen.1000407)
Supplement: Dataset S1 — Raw respiratory growth data. A zip file containing 48 tab-delimited text files containing the raw data from the Tecan GENios reader. Additionally, a readme text file and plate key is contained in the zip file. The plate key uses our internal reference id for each mutant (internal reference id is matched with common and systematic gene names in Table S2). Raw optical density measurements from Tecan GENios plate incubator and reader. Wells are numbered in increasing order from upper left to lower right and can be converted to our internal identifiers using the included key (complete plate key). Not all original plates were assayed for growth curves, and there are two replicates of plate 20. (1.82 MB ZIP) [file pgen.1000407.s012.zip › mitochondria_table_s7/p18_gly.txt]

[config file info]
last_write=07:06:12_16:51:56
last write=07:06:15_13:15:20
[Run_Parameters]
Instrument=Tecan_20
Ini_Names=Read_Reps,Delid,Save_Data_File,Start_Time_Now
barcode_drug_plate=201401
user=mcostanzo
Plate_Size=96
Plate_Type=GRE96ft.pdf
Samples_to_Run=6
Overlay_Size=48
Drug_Plate=none
Plate_Quarter=none
run_ID=none
run_plate_repeat=1
Read_Reps=200
Read_Modes=Absorbance
Read_Flor_Every=2
Max_Delta_OD=0.500000
Well_By_Row_Col=none
Reorder_Map=Order_Strings_Not,0
Tip_Vol=200
OD_to_Innoc=0.100,0.100,0.380,0.380,0.380,0.380,0.760,0.760,0.100,0.100,0.380,0.380,0.380,0.380,0.760,0.760,0.100,0.100,0.380,0.380,0.380,0.380,0.760,0.760,0.100,0.100,0.380,0.380,0.380,0.380,0.760,0.760,0.100,0.100,0.380,0.380,0.380,0.380,0.760,0.760,0.100,0.100,0.380,0.380,0.380,0.380,0.760,0.760
Absorption_Max=.3
OD_to_Save=0.100,0.100,0.380,0.380,0.380,0.380,0.760,0.760,0.100,0.100,0.380,0.380,0.380,0.380,0.760,0.760,0.100,0.100,0.380,0.380,0.380,0.380,0.760,0.760,0.100,0.100,0.380,0.380,0.380,0.380,0.760,0.760,0.100,0.100,0.380,0.380,0.380,0.380,0.760,0.760,0.100,0.100,0.380,0.380,0.380,0.380,0.760,0.760
OD_to_Dilute=0.100
Save_Sample_Vol=180
Save_Sample_Reps=2
Innoc_Vol=184,184,46,46,46,46,0,0,184,184,46,46,46,46,0,0,184,184,46,46,46,46,0,0,184,184,46,46,46,46,0,0,184,184,46,46,46,46,0,0,184,184,46,46,46,46,0,0
Dilute_Vol=23,23,23,23,23,23,23,23,23,23,23,23,23,23,23,23,23,23,23,23,23,23,23,23,23,23,23,23,23,23,23,23,23,23,23,23,23,23,23,23,23,23,23,23,23,23,23,23
Save_Vol=800,800,800,800,800,800,800,800,800,800,800,800,800,800,800,800,800,800,800,800,800,800,800,800,800,800,800,800,800,800,800,800,800,800,800,800,800,800,800,800,800,800,800,800,800,800,800,800
Reference_Vol=100,100,100,100,100,100,100,100,100,100,100,100,100,100,100,100,100,100,100,100,100,100,100,100,100,100,100,100,100,100,100,100,100,100,100,100,100,100,100,100,100,100,100,100,100,100,100,100,100,100,100,100,100,100,100,100,100,100,100,100,100,100,100,100,100,100,100,100,100,100,100,100,100,100,100,100,100,100,100,100,100,100,100,100,100,100,100,100,100,100,100,100,100,100,100,100
Read_to_Innoc=20,20,20,20,20,20,20,20,20,20,20,20,20,20,20,20,20,20,20,20,20,20,20,20,20,20,20,20,20,20,20,20,20,20,20,20,20,20,20,20,20,20,20,20,20,20,20,20
Read_to_Dilute=26,26,26,26,26,26,26,26,26,26,26,26,26,26,26,26,26,26,26,26,26,26,26,26,26,26,26,26,26,26,26,26,26,26,26,26,26,26,26,26,26,26,26,26,26,26,26,26
Read_to_Save=20,20,20,20,20,20,20,20,20,20,20,20,20,20,20,20,20,20,20,20,20,20,20,20,20,20,20,20,20,20,20,20,20,20,20,20,20,20,20,20,20,20,20,20,20,20,20,20
Innoc_Target_Map=1,2,3,4,5,6,7,8,9,10,11,12,13,14,15,16,17,18,19,20,21,22,23,24,25,26,27,28,29,30,31,32,33,34,35,36,37,38,39,40,41,42,43,44,45,46,47,48
Pipet_Trigger=OD_Save_Innoc
Pipet_Volume_Adj=Con_OD_Save
Delid=no
Pre_Init=yes
Talk_To_ProMax=no
Time_Out_Time=1050
Wait_While_Busy=yes
Idle_Time=2
Screen_Run_Type=pre_screen_1
Spect_Protocol=15m
Spec_Run_File=GG_PB_Voyage.pda
Spec_Assay_File=""
Save_Data_File=12_06_07_mito18_gly_ps1_A_96_T_20.txt
Working_Dir=C%3A\\Users\\Growth_Data
Run_Control_Dir=C%3A\\Users\\Yeast_Run_Files
Tracking_Dir=""
Track_File=201401_data_track.txt
Save_Run_Data_Flag=yes
Set_Incubator_Temp=30.0
Base_Line_Flag=atstart_minimum
Pipet_Cycles_Before_Save=20
Time_Point_Save=wellmap
Innoc_Direction=down
Wells_In_Use=111111111111111111111111111111111111111111111111
Save_Sample_Map=111111001111110011111100111111001111110011111100
Sections_to_Run=0
Rows_per_Section=8
Start_Sections_Row=1
MultiProbe_Run_File=MJP_Innoc_Save_Tecan_12_Falcon.MPT
Multiprobe_Run_Dialogue=yes
Comments=no%20comment
Target_Temp=300
Temp_Control=On
Delta_Temp=10
ReadMode=Absorbance,Bottom
ExcitationFilter=485,
EmissionFilter=535,
MeasurementFilter=595
ReadsPerWellNumber=1,1
ShakeDuration=800,0
GainMode=Manual
PdfName=GRE96ft.pdf
Gain=50,50
Add_Drug_Map=1,1,1,1,1,1,1,1,1,1,1,1,1,1,1,1,1,1,1,1,1,1,1,1,1,1,1,1,1,1,1,1,1,1,1,1,1,1,1,1,1,1,1,1,1,1,1,1
Add_Drug_Vol=7,7,7,7,7,7,7,7,7,7,7,7,7,7,7,7,7,7,7,7,7,7,7,7,7,7,7,7,7,7,7,7,7,7,7,7,7,7,7,7,7,7,7,7,7,7,7,7
Innoc_Map=111011101110111011101110111011101110111011101110111011101110111011101110111011101110111011101110
Dilute_Map=111111111111111111111111111111111111111111111111111111111111111111111111111111111111111111111111
data_file_name=iS_1_48.txt
barcode=""
Hit_Call_Threshold=1.000000
Reference_Well=A01
WT_Ref_Well=0
Project_Name=YKO_Lib
Pipet_Gens_Point=5.00,10.00,15.00,20.00,5.00,10.00,15.00,20.00,5.00,10.00,15.00,20.00,5.00,10.00,15.00,20.00,5.00,10.00,15.00,20.00,5.00,10.00,15.00,20.00,5.00,10.00,15.00,20.00,5.00,10.00,15.00,20.00,5.00,10.00,15.00,20.00,5.00,10.00,15.00,20.00,5.00,10.00,15.00,20.00,5.00,10.00,15.00,20.00,
Shake_Divisor=1
data_handling=file_&_DB_&_auto_analysis
time_frm_freezer=-1.00
gens_frm_freezer=-1.00
Well_Vol=100
Parent_ID=""
Units=%
Quarter=A
media_name=mm
Save_Mode=one_to_one
Consolidate_Save_Map=1,2,3,4,5,6,7,8,9,10,11,12,13,14,15,16,17,18,19,20,21,22,23,24,25,26,27,28,29,30,31,32,33,34,35,36,37,38,39,40,41,42,43,44,45,46,47,48
Add_Drug_at_Start_Map=000000000000000000000000000000000000000000000000000
Add_Drug_Labware=add_drug_48
Max_Dynam_OD_Change=0.05
Reads_After_Pipet=1
Ref_Type=single_ref
Read_to_Add_Drug_at_Start=0
Send_Email_at_Pipet=no_email
Strain_Name=""
Media=ypd
drug_vol=2.00
Drug_Name=""
Drug_Conc=2
Innoc_Conc=""
Strain_Plate=none
ShakeIntensity=High
ShakeMode=Orbital
NumberOfFlashes=1
PartOfPlate=0
MovePlateOutAfterMeasurement=0
IntegrationLagTime=0
IntegrationTime=100
DelayMoveFlashFluorescence=0
[Drug_Data]
Drug_Plate=none
Strain_Plate=none
Media=mm
Drug_Name=nd,nd,nd,nd,nd,nd,nd,nd,nd,nd,nd,nd,nd,nd,nd,nd,nd,nd,nd,nd,nd,nd,nd,nd,nd,nd,nd,nd,nd,nd,nd,nd,nd,nd,nd,nd,nd,nd,nd,nd,nd,nd,nd,nd,nd,nd,nd,nd,nd,nd,nd,nd,nd,nd,nd,nd,nd,nd,nd,nd,nd,nd,nd,nd,nd,nd,nd,nd,nd,nd,nd,nd,nd,nd,nd,nd,nd,nd,nd,nd,nd,nd,nd,nd,nd,nd,nd,nd,nd,nd,nd,nd,nd,nd,nd,nd
Strain_Name=ud
Drug_Conc=""
Innoc_Conc=0.06250,0.06250,0.06250,0.06250,0.06250,0.06250,0.06250,0.06250,0.06250,0.06250,0.06250,0.06250,0.06250,0.06250,0.06250,0.06250,0.06250,0.06250,0.06250,0.06250,0.06250,0.06250,0.06250,0.06250,0.06250,0.06250,0.06250,0.06250,0.06250,0.06250,0.06250,0.06250,0.06250,0.06250,0.06250,0.06250,0.06250,0.06250,0.06250,0.06250,0.06250,0.06250,0.06250,0.06250,0.06250,0.06250,0.06250,0.06250,0.06250,0.06250,0.06250,0.06250,0.06250,0.06250,0.06250,0.06250,0.06250,0.06250,0.06250,0.06250,0.06250,0.06250,0.06250,0.06250,0.06250,0.06250,0.06250,0.06250,0.06250,0.06250,0.06250,0.06250,0.06250,0.06250,0.06250,0.06250,0.06250,0.06250,0.06250,0.06250,0.06250,0.06250,0.06250,0.06250,0.06250,0.06250,0.06250,0.06250,0.06250,0.06250,0.06250,0.06250,0.06250,0.06250,0.06250,0.06250
Run_ID=none
Plate_Quarter=A
Units=%,%,%,%,%,%,%,%,%,%,%,%,%,%,%,%,%,%,%,%,%,%,%,%,%,%,%,%,%,%,%,%,%,%,%,%,%,%,%,%,%,%,%,%,%,%,%,%,%,%,%,%,%,%,%,%,%,%,%,%,%,%,%,%,%,%,%,%,%,%,%,%,%,%,%,%,%,%,%,%,%,%,%,%,%,%,%,%,%,%,%,%,%,%,%,%
Parent_ID=""
Project_Name=YKO_Lib
Strain_Backgrnd=0,0,0,0,0,0,0,0,0,0,0,0,0,0,0,0,0,0,0,0,0,0,0,0,0,0,0,0,0,0,0,0,0,0,0,0,0,0,0,0,0,0,0,0,0,0,0,0,0,0,0,0,0,0,0,0,0,0,0,0,0,0,0,0,0,0,0,0,0,0,0,0,0,0,0,0,0,0,0,0,0,0,0,0,0,0,0,0,0,0,0,0,0,0,0,0
Well_Vol=100,100,100,100,100,100,100,100,100,100,100,100,100,100,100,100,100,100,100,100,100,100,100,100,100,100,100,100,100,100,100,100,100,100,100,100,100,100,100,100,100,100,100,100,100,100,100,100,100,100,100,100,100,100,100,100,100,100,100,100,100,100,100,100,100,100,100,100,100,100,100,100,100,100,100,100,100,100,100,100,100,100,100,100,100,100,100,100,100,100,100,100,100,100,100,100
time_frm_freezer=-1.00
gens_frm_freezer=-1.00
user=mcostanzo
Strain_Pool=ud,ud,ud,ud,ud,ud,ud,ud,ud,ud,ud,ud,ud,ud,ud,ud,ud,ud,ud,ud,ud,ud,ud,ud,ud,ud,ud,ud,ud,ud,ud,ud,ud,ud,ud,ud,ud,ud,ud,ud,ud,ud,ud,ud,ud,ud,ud,ud,ud,ud,ud,ud,ud,ud,ud,ud,ud,ud,ud,ud,ud,ud,ud,ud,ud,ud,ud,ud,ud,ud,ud,ud,ud,ud,ud,ud,ud,ud,ud,ud,ud,ud,ud,ud,ud,ud,ud,ud,ud,ud,ud,ud,ud,ud,ud,ud
Well_Alias=A01,A02,A03,A04,A05,A06,A07,A08,A09,A10,A11,A12,B01,B02,B03,B04,B05,B06,B07,B08,B09,B10,B11,B12,C01,C02,C03,C04,C05,C06,C07,C08,C09,C10,C11,C12,D01,D02,D03,D04,D05,D06,D07,D08,D09,D10,D11,D12,E01,E02,E03,E04,E05,E06,E07,E08,E09,E10,E11,E12,F01,F02,F03,F04,F05,F06,F07,F08,F09,F10,F11,F12,G01,G02,G03,G04,G05,G06,G07,G08,G09,G10,G11,G12,H01,H02,H03,H04,H05,H06,H07,H08,H09,H10,H11,H12
Well_Pos=1,2,3,4,5,6,7,8,9,10,11,12,13,14,15,16,17,18,19,20,21,22,23,24,25,26,27,28,29,30,31,32,33,34,35,36,37,38,39,40,41,42,43,44,45,46,47,48,49,50,51,52,53,54,55,56,57,58,59,60,61,62,63,64,65,66,67,68,69,70,71,72,73,74,75,76,77,78,79,80,81,82,83,84,85,86,87,88,89,90,91,92,93,94,95,96
position=A01,A02,A03,A04,A05,A06,A07,A08,A09,A10,A11,A12,B01,B02,B03,B04,B05,B06,B07,B08,B09,B10,B11,B12,C01,C02,C03,C04,C05,C06,C07,C08,C09,C10,C11,C12,D01,D02,D03,D04,D05,D06,D07,D08,D09,D10,D11,D12,E01,E02,E03,E04,E05,E06,E07,E08,E09,E10,E11,E12,F01,F02,F03,F04,F05,F06,F07,F08,F09,F10,F11,F12,G01,G02,G03,G04,G05,G06,G07,G08,G09,G10,G11,G12,H01,H02,H03,H04,H05,H06,H07,H08,H09,H10,H11,H12
[Runtime_State]
Instrument=Tecan_20
Start_Time_Now=3.2645263284E+9
Reads_Completed=111
Innoc_Direction=down
Wells_In_Use=111111111111111111111111111111111111111111111111111111111111111111111111111111111111111111111111
Innoc_Map=111111111111111111111111111111111111111111111111111111111111111111111111111111111111000000000000
Dilute_Map=111111111111111111111111111111111111111111111111111111111111111111111111111111111111111111111111
Save_Sample_Map=000000000000000000000000000000000000000000000000010000000100000001000000010000000100000001000000
Current_OD=0.503,0.468,0.421,0.414,0.072,0.401,0.387,0.373,0.361,0.368,0.372,0.341,0.472,0.409,0.404,0.389,0.382,0.401,0.355,0.369,0.368,0.380,0.404,0.393,0.445,0.403,0.209,0.334,0.378,0.228,0.275,0.383,0.078,0.368,0.312,0.310,0.459,0.361,0.189,0.352,0.348,0.250,0.256,0.348,0.079,0.347,0.335,0.342,0.464,0.250,0.155,0.385,0.374,0.383,0.311,0.084,0.075,0.340,0.236,0.321,0.435,0.347,0.196,0.386,0.391,0.257,0.287,0.089,0.076,0.362,0.306,0.362,0.488,0.400,0.215,0.389,0.389,0.333,0.292,0.408,0.082,0.332,0.228,0.315,0.422,0.272,0.198,0.368,0.372,0.301,0.309,0.401,0.081,0.381,0.359,0.429
Bckgrnd_OD=0.112,0.118,0.090,0.087,0.071,0.083,0.079,0.078,0.085,0.083,0.087,0.077,0.102,0.094,0.082,0.081,0.079,0.080,0.078,0.082,0.079,0.083,0.083,0.098,0.090,0.084,0.081,0.077,0.078,0.076,0.076,0.079,0.074,0.079,0.079,0.079,0.098,0.084,0.079,0.078,0.078,0.077,0.076,0.076,0.074,0.077,0.081,0.085,0.104,0.081,0.077,0.078,0.078,0.081,0.080,0.076,0.073,0.077,0.075,0.074,0.094,0.086,0.079,0.078,0.082,0.078,0.076,0.080,0.074,0.078,0.079,0.083,0.107,0.092,0.083,0.079,0.081,0.078,0.080,0.082,0.078,0.076,0.077,0.075,0.092,0.079,0.080,0.081,0.083,0.083,0.078,0.082,0.078,0.082,0.085,0.103
Mapped=110000001100000011000000110000000100000011000000111111111111111111111111111111111111111111111111
Pipet_Completed=000000000000000000000000000000000000000000000000000000000000000000000000000000000000000000000000
Innoc_Completed=0,0,0,0,0,0,0,0,0,0,0,0,0,0,0,0,0,0,0,0,0,0,0,0,0,0,0,0,0,0,0,0,0,0,0,0,0,0,0,0,0,0,0,0,0,0,0,0,0,0,0,0,0,0,0,0,0,0,0,0,0,0,0,0,0,0,0,0,0,0,0,0,0,0,0,0,0,0,0,0,0,0,0,0,0,0,0,0,0,0,0,0,0,0,0,0
Save_Completed=0,0,0,0,0,0,0,0,0,0,0,0,0,0,0,0,0,0,0,0,0,0,0,0,0,0,0,0,0,0,0,0,0,0,0,0,0,0,0,0,0,0,0,0,0,0,0,0,0,0,0,0,0,0,0,0,0,0,0,0,0,0,0,0,0,0,0,0,0,0,0,0,0,0,0,0,0,0,0,0,0,0,0,0,0,0,0,0,0,0,0,0,0,0,0,0
Pipeted_At=0,0,0,0,0,0,0,0,0,0,0,0,0,0,0,0,0,0,0,0,0,0,0,0,0,0,0,0,0,0,0,0,0,0,0,0,0,0,0,0,0,0,0,0,0,0,0,0,0,0,0,0,0,0,0,0,0,0,0,0,0,0,0,0,0,0,0,0,0,0,0,0,0,0,0,0,0,0,0,0,0,0,0,0,0,0,0,0,0,0,0,0,0,0,0,0
Pipeted_OD=0,0,0,0,0,0,0,0,0,0,0,0,0,0,0,0,0,0,0,0,0,0,0,0,0,0,0,0,0,0,0,0,0,0,0,0,0,0,0,0,0,0,0,0,0,0,0,0,0,0,0,0,0,0,0,0,0,0,0,0,0,0,0,0,0,0,0,0,0,0,0,0,0,0,0,0,0,0,0,0,0,0,0,0,0,0,0,0,0,0,0,0,0,0,0,0
Dilutes_Completed=0,0,0,0,0,0,0,0,0,0,0,0,0,0,0,0,0,0,0,0,0,0,0,0,0,0,0,0,0,0,0,0,0,0,0,0,0,0,0,0,0,0,0,0,0,0,0,0,0,0,0,0,0,0,0,0,0,0,0,0,0,0,0,0,0,0,0,0,0,0,0,0,0,0,0,0,0,0,0,0,0,0,0,0,0,0,0,0,0,0,0,0,0,0,0,0
Time_At_Innoc=0,0,0,0,0,0,0,0,0,0,0,0,0,0,0,0,0,0,0,0,0,0,0,0,0,0,0,0,0,0,0,0,0,0,0,0,0,0,0,0,0,0,0,0,0,0,0,0,0,0,0,0,0,0,0,0,0,0,0,0,0,0,0,0,0,0,0,0,0,0,0,0,0,0,0,0,0,0,0,0,0,0,0,0,0,0,0,0,0,0,0,0,0,0,0,0
Time_At_Save=0,0,0,0,0,0,0,0,0,0,0,0,0,0,0,0,0,0,0,0,0,0,0,0,0,0,0,0,0,0,0,0,0,0,0,0,0,0,0,0,0,0,0,0,0,0,0,0,0,0,0,0,0,0,0,0,0,0,0,0,0,0,0,0,0,0,0,0,0,0,0,0,0,0,0,0,0,0,0,0,0,0,0,0,0,0,0,0,0,0,0,0,0,0,0,0
Time_At_Dilute=0,0,0,0,0,0,0,0,0,0,0,0,0,0,0,0,0,0,0,0,0,0,0,0,0,0,0,0,0,0,0,0,0,0,0,0,0,0,0,0,0,0,0,0,0,0,0,0,0,0,0,0,0,0,0,0,0,0,0,0,0,0,0,0,0,0,0,0,0,0,0,0,0,0,0,0,0,0,0,0,0,0,0,0,0,0,0,0,0,0,0,0,0,0,0,0
Previous_OD=0.503,0.468,0.421,0.414,0.072,0.401,0.387,0.373,0.361,0.368,0.372,0.341,0.472,0.409,0.404,0.389,0.382,0.401,0.355,0.369,0.368,0.380,0.404,0.393,0.445,0.403,0.209,0.334,0.378,0.228,0.275,0.383,0.078,0.368,0.312,0.310,0.459,0.361,0.189,0.352,0.348,0.250,0.256,0.348,0.079,0.347,0.335,0.342,0.464,0.250,0.155,0.385,0.374,0.383,0.311,0.084,0.075,0.340,0.236,0.321,0.435,0.347,0.196,0.386,0.391,0.257,0.287,0.089,0.076,0.362,0.306,0.362,0.488,0.400,0.215,0.389,0.389,0.333,0.292,0.408,0.082,0.332,0.228,0.315,0.422,0.272,0.198,0.368,0.372,0.301,0.309,0.401,0.081,0.381,0.359,0.429
Prev_Delta_OD=0.014,0.007,0.011,0.008,0.001,0.008,0.009,0.011,0.007,0.011,0.003,0.007,0.017,0.002,0.006,0.004,0.008,0.009,0.007,0.006,0.003,0.006,0.007,0.007,0.014,0.006,0.004,0.006,0.007,0.008,0.005,0.011,0.003,0.009,0.004,0.007,0.013,0.006,0.002,0.005,0.004,0.004,0.001,0.005,0.002,0.004,0.003,0.005,0.003,0.006,0.004,0.006,0.008,0.006,0.005,0.000,0.000,0.007,0.005,0.006,0.013,0.006,0.002,0.007,0.004,0.006,0.001,0.000,0.000,0.010,0.003,0.002,0.012,0.006,0.005,0.008,0.012,0.005,0.003,0.006,0.001,0.004,0.002,0.002,0.017,0.003,0.001,0.007,0.004,0.007,0.002,0.009,0.001,0.006,0.005,0.003
Delta_From_Ref=0.000,0.000,3.554,3.746,8.854,4.698,10.713,12.503,0.000,0.000,4.805,6.743,1.803,3.385,9.817,9.748,0.000,0.000,6.814,6.051,6.370,5.707,9.487,7.142,0.000,0.000,7.072,6.779,6.391,7.826,17.144,12.095,0.000,0.000,7.109,7.302,2.488,5.743,17.020,12.985,0.000,0.000,7.306,7.206,8.412,7.040,13.646,11.427,0.000,0.000,0.000,0.000,0.000,0.000,0.000,0.000,0.000,0.000,0.000,0.000,0.000,0.000,0.000,0.000,0.000,0.000,0.000,0.000,0.000,0.000,0.000,0.000,0.000,0.000,0.000,0.000,0.000,0.000,0.000,0.000,0.000,0.000,0.000,0.000,0.000,0.000,0.000,0.000,0.000,0.000,0.000,0.000,0.000,0.000,0.000,0.000
Sig_OD_Delta=0,0,1,1,1,1,1,1,0,0,1,1,1,1,1,1,0,0,1,1,1,1,1,1,0,0,1,1,1,1,1,1,0,0,1,1,1,1,1,1,0,0,1,1,1,1,1,1,0,0,0,0,0,0,0,0,0,0,0,0,0,0,0,0,0,0,0,0,0,0,0,0,0,0,0,0,0,0,0,0,0,0,0,0,0,0,0,0,0,0,0,0,0,0,0,0
Add_Drug_at_Start_Map=000000000000000000000000000000000000000000000000000000000000000000000000000000000000000000000000
[Analysis]
Drug_ID=A1,A2,A3,A4,A5,A6,B1,B2,B3,B4,B5,B6,C1,C2,C3,C4,C5,C6,D1,D2,D3,D4,D5,D6,E1,E2,E3,E4,E5,E6,F1,F2,F3,F4,F5,F6,G1,G2,G3,G4,G5,G6,H1,H2,H3,H4,H5,H6
Decision=no_inh,no_inh,ps2_1_1,ps2_1_1,screen,ps2_2_1,no_inh,ps2_1_1,ps2_4_1,ps2_2_1,ps2_4_1,ps2_2_1,no_inh,ps2_2_1,ps2_4_1,ps2_4_1,ps2_4_1,ps2_4_1,no_inh,ps2_4_1,ps2_4_1,ps2_4_1,ps2_4_1,ps2_4_1,no_inh,ps2_4_1,ps2_4_1,ps2_4_1,ps2_4_1,ps2_4_1,no_inh,ps2_4_1,ps2_4_1,ps2_4_1,ps2_4_1,ps2_4_1,no_inh,ps2_1_1,ps2_4_1,ps2_4_1,ps2_4_1,ps2_4_1,no_inh,ps2_4_1,ps2_4_1,ps2_4_1,ps2_4_1,ps2_4_1,ps2_4_1,ps2_4_1,ps2_4_1,ps2_4_1,ps2_2_1,ps2_4_1,ps2_4_1,ps2_4_1,ps2_4_1,ps2_4_1,ps2_2_1,ps2_1_1,ps2_4_1,ps2_4_1,screen,ps2_4_1,ps2_4_1,ps2_4_1,ps2_4_1,ps2_4_1,screen,ps2_4_1,ps2_4_1,ps2_2_1,ps2_4_1,ps2_4_1,screen,ps2_4_1,ps2_4_1,ps2_4_1,ps2_4_1,ps2_4_1,screen,ps2_4_1,ps2_4_1,ps2_2_1,ps2_4_1,ps2_2_1,screen,ps2_4_1,ps2_4_1,ps2_4_1,ps2_4_1,ps2_4_1,screen,ps2_4_1,ps2_4_1,ps2_1_1
Plot_Min=0.100,0.100,0.100,0.100,0.100,0.100,0.100,0.100,0.100,0.100,0.100,0.100,0.100,0.100,0.100,0.100,0.100,0.100,0.100,0.100,0.100,0.100,0.100,0.100,0.100,0.100,0.100,0.100,0.100,0.100,0.100,0.100,0.100,0.100,0.100,0.100,0.100,0.100,0.100,0.100,0.100,0.100,0.100,0.100,0.100,0.100,0.100,0.100
Plot_Max=1.500,1.500,1.500,1.500,1.500,1.500,1.500,1.500,1.500,1.500,1.500,1.500,1.500,1.500,1.500,1.500,1.500,1.500,1.500,1.500,1.500,1.500,1.500,1.500,1.500,1.500,1.500,1.500,1.500,1.500,1.500,1.500,1.500,1.500,1.500,1.500,1.500,1.500,1.500,1.500,1.500,1.500,1.500,1.500,1.500,1.500,1.500,1.500
G_Plot_Min=0.1
G_Plot_Delta=0.7
Plot_On_Off=0
OD_Gen_Pt=0.460
Gens_to_OD_Pt=5.000
Avg_G=5.572,5.695,5.872,5.988,0.000,6.029,5.782,5.826,5.976,6.094,5.958,6.025,5.772,5.819,8.281,6.399,6.042,7.770,5.716,6.300,8.747,6.310,6.338,7.391,5.741,7.464,10.201,6.035,6.168,5.909,5.916,6.419,8.544,6.094,5.858,7.304,5.726,5.950,8.168,6.086,6.101,6.470,5.891,7.093,7.975,6.231,6.099,6.810,6.093,6.174,6.310,6.261,5.987,6.391,6.302,6.208,6.026,6.155,6.022,6.181,7.035,6.125,0.000,6.214,6.661,6.696,6.854,6.331,0.000,6.345,6.402,6.286,6.686,38.144,0.000,6.415,7.590,6.539,6.679,27.977,0.000,6.260,6.713,6.208,6.710,5.876,0.000,6.459,7.754,6.586,6.341,6.032,0.000,6.120,6.317,5.975
Max_Slope=6.213,5.209,7.726,10.471,135.371,9.731,8.009,9.524,9.019,10.993,9.587,9.376,7.802,9.251,10.708,11.592,10.677,15.145,10.016,11.396,4.694,10.561,10.965,13.592,8.436,17.488,5.617,9.231,10.655,9.488,9.236,11.529,22.593,10.294,10.123,13.866,8.026,9.618,10.047,9.185,10.357,10.043,10.436,16.938,13.189,8.806,9.001,12.283,9.373,9.435,10.428,10.318,9.958,8.320,9.978,9.895,9.509,8.583,9.221,3.442,13.770,7.918,62.647,8.811,11.921,9.556,13.271,9.752,48.135,10.627,11.800,3.327,11.123,90.638,83.552,9.956,13.420,10.656,13.008,52.940,35.812,9.605,12.051,2.613,12.193,8.829,103.902,9.241,14.958,11.004,11.452,7.845,97.930,8.689,12.554,6.251
Fit_Model=all
Fit_Const_OD_Base=0
Fit_Const_N0=0.018
Fit_Const_T0=0
G_Fit_Min=.1
G_Fit_Delta=.4
Fit_On_Off=0
Fit_Min=0.100,0.100,0.100,0.100,0.100,0.100,0.100,0.100,0.100,0.100,0.100,0.100,0.100,0.100,0.100,0.100,0.100,0.100,0.100,0.100,0.100,0.100,0.100,0.100,0.000,0.000,0.000,0.000,0.000,0.000,0.000,0.000,0.000,0.000,0.000,0.000,0.000,0.000,0.000,0.000,0.000,0.000,0.000,0.000,0.000,0.000,0.000,0.000\\\\0D
Fit_Delta=0.500,0.500,0.500,0.500,0.500,0.500,0.500,0.500,0.500,0.500,0.500,0.500,0.500,0.500,0.500,0.500,0.500,0.500,0.500,0.500,0.500,0.500,0.500,0.500,0.000,0.000,0.000,0.000,0.000,0.000,0.000,0.000,0.000,0.000,0.000,0.000,0.000,0.000,0.000,0.000,0.000,0.000,0.000,0.000,0.000,0.000,0.000,0.000\\\\0D
Fit_Offset=0,0,0,0,0,0,0,0,0,0,0,0,0,0,0,0,0,0,0,0,0,0,0,0,0,0,0,0,0,0,0,0,0,0,0,0,0,0,0,0,0,0,0,0,0,0,0,0
Fit_N0=0,0,0,0,0,0,0,0,0,0,0,0,0,0,0,0,0,0,0,0,0,0,0,0,0,0,0,0,0,0,0,0,0,0,0,0,0,0,0,0,0,0,0,0,0,0,0,0
Fit_T0=0,0,0,0,0,0,0,0,0,0,0,0,0,0,0,0,0,0,0,0,0,0,0,0,0,0,0,0,0,0,0,0,0,0,0,0,0,0,0,0,0,0,0,0,0,0,0,0
Fit_G=0,0,0,0,0,0,0,0,0,0,0,0,0,0,0,0,0,0,0,0,0,0,0,0,0,0,0,0,0,0,0,0,0,0,0,0,0,0,0,0,0,0,0,0,0,0,0,0
Fit_Error=0,0,0,0,0,0,0,0,0,0,0,0,0,0,0,0,0,0,0,0,0,0,0,0,0,0,0,0,0,0,0,0,0,0,0,0,0,0,0,0,0,0,0,0,0,0,0,0
Fit_CV=0,0,0,0,0,0,0,0,0,0,0,0,0,0,0,0,0,0,0,0,0,0,0,0,0,0,0,0,0,0,0,0,0,0,0,0,0,0,0,0,0,0,0,0,0,0,0,0
Time_to_20_Gens=0,0,0,0,0,0,0,0,0,0,0,0,0,0,0,0,0,0,0,0,0,0,0,0,0,0,0,0,0,0,0,0,0,0,0,0,0,0,0,0,0,0,0,0,0,0,0,0
Time_to_each_5_Gens=0,0,0,0,0,0,0,0,0,0,0,0,0,0,0,0,0,0,0,0,0,0,0,0,0,0,0,0,0,0,0,0,0,0,0,0,0,0,0,0,0,0,0,0,0,0,0,0
Time_to_each_n_Gens=26.754,26.608,26.852,27.303,0.000,27.241,27.287,26.301,27.142,27.320,26.539,27.318,26.926,26.353,27.314,27.067,26.854,27.324,26.821,27.287,27.195,27.270,27.255,27.316,26.972,27.323,27.304,26.989,27.280,26.297,27.298,27.280,27.297,27.298,26.285,27.323,27.292,26.654,27.306,27.287,27.281,27.305,26.885,27.281,25.667,27.306,26.812,27.282,27.269,27.258,27.295,27.325,26.222,27.258,27.308,27.227,26.487,27.282,27.317,27.315,27.290,27.259,0.000,27.266,27.306,27.319,25.799,27.288,0.000,27.285,27.018,26.687,27.320,24.911,0.000,27.324,27.312,27.302,26.535,20.943,0.000,27.298,27.298,27.058,26.669,26.793,0.000,27.285,27.315,27.309,25.958,27.290,0.000,27.152,27.300,27.323
Min_Pt_OD=0,0,0,0,0,0,0,0,0,0,0,0,0,0,0,0,0,0,0,0,0,0,0,0,0,0,0,0,0,0,0,0,0,0,0,0,0,0,0,0,0,0,0,0,0,0,0,0
Min_Pt_t=0,0,0,0,0,0,0,0,0,0,0,0,0,0,0,0,0,0,0,0,0,0,0,0,0,0,0,0,0,0,0,0,0,0,0,0,0,0,0,0,0,0,0,0,0,0,0,0
TO_OD=0,0,0,0,0,0,0,0,0,0,0,0,0,0,0,0,0,0,0,0,0,0,0,0,0,0,0,0,0,0,0,0,0,0,0,0,0,0,0,0,0,0,0,0,0,0,0,0
Ref_ID=A01
Multi_Refs=single_ref
test=A01,A02,A03,A04,A05,A06,A07,A08,A09,A10,A11,A12,B01,B02,B03,B04,B05,B06,B07,B08,B09,B10,B11,B12,C01,C02,C03,C04,C05,C06,C07,C08,C09,C10,C11,C12,D01,D02,D03,D04,D05,D06,D07,D08,D09,D10,D11,D12,E01,E02,E03,E04,E05,E06,E07,E08,E09,E10,E11,E12,F01,F02,F03,F04,F05,F06,F07,F08,F09,F10,F11,F12,G01,G02,G03,G04,G05,G06,G07,G08,G09,G10,G11,G12,H01,H02,H03,H04,H05,H06,H07,H08,H09,H10,H11,H12
Start_Time_Now=3.2645263285E+9
Start_Date="6/12/2007+4:52 PM"
gen_time_cutoff=0.000
Drug_Name=nd?:;-ud+0,nd?:;-ud+0,nd?:;-ud+0,nd?:;-ud+0,nd?:;-ud+0,nd?:;-ud+0,nd?:;-ud+0,nd?:;-ud+0,nd?:;-ud+0,nd?:;-ud+0,nd?:;-ud+0,nd?:;-ud+0,nd?:;-ud+0,nd?:;-ud+0,nd?:;-ud+0,nd?:;-ud+0,nd?:;-ud+0,nd?:;-ud+0,nd?:;-ud+0,nd?:;-ud+0,nd?:;-ud+0,nd?:;-ud+0,nd?:;-ud+0,nd?:;-ud+0,nd?:;-ud+0,nd?:;-ud+0,nd?:;-ud+0,nd?:;-ud+0,nd?:;-ud+0,nd?:;-ud+0,nd?:;-ud+0,nd?:;-ud+0,nd?:;-ud+0,nd?:;-ud+0,nd?:;-ud+0,nd?:;-ud+0,nd?:;-ud+0,nd?:;-ud+0,nd?:;-ud+0,nd?:;-ud+0,nd?:;-ud+0,nd?:;-ud+0,nd?:;-ud+0,nd?:;-ud+0,nd?:;-ud+0,nd?:;-ud+0,nd?:;-ud+0,nd?:;-ud+0,nd?:;-ud+0,nd?:;-ud+0,nd?:;-ud+0,nd?:;-ud+0,nd?:;-ud+0,nd?:;-ud+0,nd?:;-ud+0,nd?:;-ud+0,nd?:;-ud+0,nd?:;-ud+0,nd?:;-ud+0,nd?:;-ud+0,nd?:;-ud+0,nd?:;-ud+0,nd?:;-ud+0,nd?:;-ud+0,nd?:;-ud+0,nd?:;-ud+0,nd?:;-ud+0,nd?:;-ud+0,nd?:;-ud+0,nd?:;-ud+0,nd?:;-ud+0,nd?:;-ud+0,nd?:;-ud+0,nd?:;-ud+0,nd?:;-ud+0,nd?:;-ud+0,nd?:;-ud+0,nd?:;-ud+0,nd?:;-ud+0,nd?:;-ud+0,nd?:;-ud+0,nd?:;-ud+0,nd?:;-ud+0,nd?:;-ud+0,nd?:;-ud+0,nd?:;-ud+0,nd?:;-ud+0,nd?:;-ud+0,nd?:;-ud+0,nd?:;-ud+0,nd?:;-ud+0,nd?:;-ud+0,nd?:;-ud+0,nd?:;-ud+0,nd?:;-ud+0,nd?:;-ud+0
Drug_Well_Pos=A01,A02,A03,A04,A05,A06,B01,B02,B03,B04,B05,B06,C01,C02,C03,C04,C05,C06,D01,D02,D03,D04,D05,D06,E01,E02,E03,E04,E05,E06,F01,F02,F03,F04,F05,F06,G01,G02,G03,G04,G05,G06,H01,H02,H03,H04,H05,H06,A07,A08,A09,A10,A11,A12,B07,B08,B09,B10,B11,B12,C07,C08,C09,C10,C11,C12,D07,D08,D09,D10,D11,D12,E07,E08,E09,E10,E11,E12,F07,F08,F09,F10,F11,F12,G07,G08,G09,G10,G11,G12,H07,H08,H09,H10,H11,H12
Avg_G_tcut=5.572,5.695,5.872,5.988,0.000,6.029,5.782,5.826,5.976,6.094,5.958,6.025,5.772,5.819,8.281,6.399,6.042,7.770,5.716,6.300,8.747,6.310,6.338,7.391,5.741,7.464,10.201,6.035,6.168,5.909,5.916,6.419,8.544,6.094,5.858,7.304,5.726,5.950,8.168,6.086,6.101,6.470,5.891,7.093,7.975,6.231,6.099,6.810,6.093,6.174,6.310,6.261,5.987,6.391,6.302,6.208,6.026,6.155,6.022,6.181,7.035,6.125,0.000,6.214,6.661,6.696,6.854,6.331,0.000,6.345,6.402,6.286,6.686,38.144,0.000,6.415,7.590,6.539,6.679,27.977,0.000,6.260,6.713,6.208,6.710,5.876,0.000,6.459,7.754,6.586,6.341,6.032,0.000,6.120,6.317,5.975
t0_from_interval=-4.454,-17.478,-2.367,-3.283,0.000,-1.923,-4.040,-1.876,-0.061,-1.234,-0.337,-1.937,-3.461,-1.727,3.058,2.589,2.400,7.669,-2.986,0.850,1.691,1.817,2.131,7.089,-3.439,3.297,-4.418,0.179,2.029,1.242,-4.431,-1.340,5.309,-0.272,0.421,6.659,-5.091,-7.858,1.117,0.240,0.209,5.397,-4.828,0.529,1.611,-0.443,0.266,4.952,0.064,2.168,0.505,-0.169,-0.531,2.296,3.248,1.418,2.890,0.945,-0.626,-12.592,-1.455,2.554,0.000,3.406,5.177,7.136,3.901,4.542,0.000,4.235,2.459,-12.208,-0.389,0.000,0.000,5.497,8.412,5.459,3.710,0.000,0.000,3.192,4.430,-12.380,1.762,0.211,0.000,6.067,8.758,5.422,1.753,1.044,0.000,1.535,0.478,-4.549
Sum_Delta_Ref=0.000,0.376,2.532,2.572,-1.000,3.397,1.421,2.800,4.006,3.669,4.034,3.551,1.589,3.118,6.847,5.693,5.137,7.252,1.901,5.051,5.355,5.282,5.536,7.107,1.492,6.672,6.705,4.243,5.120,4.297,1.383,4.628,7.198,4.136,4.016,6.953,0.593,2.724,6.929,4.145,4.136,6.371,1.325,5.186,6.313,4.051,4.328,6.499,4.248,5.225,4.748,4.340,3.875,5.630,5.867,5.108,5.330,4.713,3.931,2.589,6.853,5.299,-1.000,5.819,6.525,6.806,6.414,6.223,-1.000,6.154,5.709,3.832,5.152,8.034,-1.000,6.414,7.357,6.493,6.054,7.953,-1.000,5.792,6.368,3.769,4.589,3.922,-1.000,6.540,7.466,6.521,5.286,4.498,-1.000,5.001,5.062,2.197
Gens_at_time_G=4.801,4.673,4.573,4.560,0.000,4.519,4.719,4.515,4.542,4.483,4.454,4.534,4.665,4.528,3.298,4.230,4.444,3.517,4.692,4.331,3.109,4.322,4.300,3.696,4.698,3.661,2.676,4.472,4.423,4.450,4.614,4.250,3.195,4.480,4.487,3.741,4.766,4.480,3.343,4.483,4.472,4.220,4.563,3.846,3.218,4.382,4.396,4.006,4.476,4.415,4.326,4.365,4.380,4.265,4.333,4.386,4.396,4.433,4.536,4.419,3.879,4.450,0.000,4.388,4.100,4.080,3.764,4.310,0.000,4.300,4.220,4.246,4.086,0.653,0.000,4.259,3.599,4.176,3.973,0.749,0.000,4.361,4.066,4.359,3.975,4.560,0.000,4.224,3.522,4.146,4.094,4.524,0.000,4.437,4.322,4.573
G_Int_tcut=6.500,9.435,6.389,6.708,0.000,6.454,6.638,6.241,5.989,6.369,6.034,6.452,6.514,6.201,7.354,5.787,5.502,5.589,6.353,6.104,8.203,5.890,5.842,5.473,6.473,6.563,11.852,5.995,5.709,5.630,6.876,6.735,6.882,6.155,5.764,5.524,6.794,7.704,7.833,6.032,6.054,5.191,6.949,6.956,7.475,6.332,6.039,5.574,6.078,5.683,6.194,6.299,6.108,5.853,5.552,5.884,5.368,5.941,6.160,9.031,7.410,5.551,0.000,5.438,5.398,4.947,5.817,5.278,0.000,5.360,5.819,9.161,6.782,38.144,0.000,5.124,5.252,5.231,5.746,27.977,0.000,5.528,5.624,9.048,6.266,5.830,0.000,5.023,5.268,5.279,5.913,5.801,0.000,5.774,6.206,6.969
Sum_Del_12=0.000,1.688,0.439,0.332,1.211,0.584,0.253,0.302,0.623,0.536,0.541,0.554,0.221,0.438,1.033,0.893,0.867,1.105,0.274,0.760,0.847,0.866,0.961,1.083,0.255,0.987,0.827,0.673,0.878,0.787,0.141,0.684,1.074,0.598,0.721,1.055,0.015,0.177,0.961,0.707,0.736,0.963,0.076,0.675,0.912,0.669,0.675,0.969,0.707,0.898,0.792,0.825,0.694,0.927,0.973,0.841,0.870,0.782,0.713,0.547,1.066,0.941,1.152,0.967,1.015,1.029,0.986,1.029,1.104,0.990,0.853,0.361,0.861,1.167,1.171,1.018,1.096,1.030,0.939,1.136,1.120,0.951,0.994,0.357,0.764,0.750,1.199,1.030,1.157,1.012,0.820,0.781,1.182,0.866,0.842,0.117
Sum_Del_20=0.000,0.334,2.451,2.490,7.935,3.297,1.380,2.707,3.885,3.555,3.911,3.441,1.540,3.021,6.601,5.507,4.977,6.999,1.847,4.887,5.139,5.111,5.359,6.859,1.448,6.439,6.460,4.111,4.962,4.171,1.337,4.476,6.945,4.008,3.892,6.710,0.571,2.634,6.687,4.018,4.008,6.152,1.276,5.008,6.092,3.923,4.195,6.279,4.117,5.062,4.598,4.205,3.753,5.448,5.681,4.949,5.165,4.566,3.813,2.493,6.630,5.136,7.832,5.631,6.306,6.576,6.198,6.016,7.739,5.952,5.524,3.686,4.985,7.745,7.860,6.199,7.101,6.276,5.853,7.666,7.784,5.607,6.157,3.649,4.438,3.809,7.907,6.324,7.208,6.300,5.114,4.367,7.877,4.845,4.898,2.125
Sum_Del_24=0.000,0.912,3.441,3.535,13.216,4.526,1.799,3.887,5.312,4.984,5.495,4.725,2.101,4.257,10.817,8.006,6.898,11.190,2.417,7.047,9.247,7.308,7.648,10.879,1.861,10.208,10.933,5.719,6.910,5.708,2.039,6.621,11.230,5.579,5.305,10.644,0.765,3.843,10.791,5.509,5.522,9.378,2.081,7.887,9.799,5.611,5.960,9.776,5.680,7.062,6.570,5.976,5.380,7.828,8.171,6.967,7.250,6.386,5.166,4.116,10.173,7.013,13.094,8.003,9.542,10.069,9.404,8.736,12.988,8.697,8.079,6.343,7.256,12.936,13.129,9.158,11.376,9.335,8.742,12.827,13.039,8.018,9.242,6.065,6.696,5.017,13.180,9.440,11.510,9.476,7.501,5.836,13.151,6.667,7.002,3.177
Sum_12=1.293,2.981,0.854,0.961,0.082,0.709,1.040,0.991,0.671,0.757,0.752,0.739,1.072,0.855,0.260,0.400,0.426,0.188,1.019,0.533,0.447,0.427,0.332,0.210,1.038,0.306,0.466,0.620,0.416,0.506,1.152,0.610,0.219,0.695,0.572,0.238,1.308,1.116,0.332,0.586,0.557,0.330,1.217,0.619,0.381,0.625,0.618,0.324,0.586,0.395,0.502,0.469,0.600,0.367,0.320,0.452,0.423,0.511,0.580,1.840,0.227,0.352,0.142,0.326,0.278,0.264,0.308,0.264,0.190,0.303,0.440,1.654,0.432,0.126,0.122,0.276,0.197,0.263,0.354,0.157,0.173,0.342,0.300,1.650,0.530,0.543,0.094,0.263,0.136,0.281,0.473,0.513,0.112,0.427,0.451,1.410
Sum_20=8.054,7.720,5.603,5.564,0.119,4.758,6.674,5.347,4.170,4.499,4.144,4.613,6.514,5.033,1.454,2.547,3.077,1.055,6.207,3.167,2.915,2.943,2.695,1.195,6.606,1.616,1.594,3.944,3.092,3.883,6.717,3.578,1.110,4.047,4.162,1.344,7.484,5.420,1.368,4.036,4.046,1.902,6.778,3.046,1.962,4.131,3.859,1.775,3.937,2.992,3.456,3.849,4.301,2.606,2.374,3.105,2.890,3.488,4.242,5.561,1.424,2.918,0.222,2.423,1.749,1.479,1.857,2.038,0.315,2.102,2.530,4.368,3.069,0.309,0.194,1.855,0.954,1.778,2.201,0.389,0.270,2.448,1.898,4.405,3.616,4.245,0.147,1.730,0.846,1.755,2.941,3.687,0.177,3.209,3.156,5.929
Sum_24=13.362,12.450,9.921,9.827,0.146,8.836,11.563,9.475,8.050,8.378,7.867,8.637,11.261,9.105,2.546,5.356,6.464,2.173,10.945,6.315,4.115,6.054,5.714,2.483,11.501,3.154,2.429,7.643,6.452,7.654,11.323,6.741,2.132,7.783,8.057,2.718,12.597,9.519,2.571,7.853,7.840,3.984,11.281,5.475,3.563,7.751,7.402,3.586,7.682,6.300,6.792,7.386,7.983,5.534,5.192,6.395,6.113,6.976,8.197,9.246,3.189,6.349,0.268,5.359,3.820,3.293,3.959,4.626,0.374,4.665,5.283,7.019,6.106,0.427,0.233,4.205,1.986,4.027,4.620,0.536,0.323,5.344,4.120,7.297,6.666,8.345,0.182,3.922,1.852,3.887,5.861,7.526,0.211,6.695,6.360,10.185
G_by_Interval=6.500,9.435,6.389,6.708,0.000,6.454,6.638,6.241,5.989,6.369,6.034,6.452,6.514,6.201,7.354,5.787,5.502,5.589,6.353,6.104,8.203,5.890,5.842,5.473,6.473,6.563,11.852,5.995,5.709,5.630,6.876,6.735,6.882,6.155,5.764,5.524,6.794,7.704,7.833,6.032,6.054,5.191,6.949,6.956,7.475,6.332,6.039,5.574,6.078,5.683,6.194,6.299,6.108,5.853,5.552,5.884,5.368,5.941,6.160,9.031,7.410,5.551,0.000,5.438,5.398,4.947,5.817,5.278,0.000,5.360,5.819,9.161,6.782,38.144,0.000,5.124,5.252,5.231,5.746,27.977,0.000,5.528,5.624,9.048,6.266,5.830,0.000,5.023,5.268,5.279,5.913,5.801,0.000,5.774,6.206,6.969
Avg_G_t8=5.572,5.695,5.872,5.988,0.000,6.029,5.782,5.826,5.976,6.094,5.958,6.025,5.772,5.819,8.281,6.399,6.042,7.770,5.716,6.300,8.747,6.310,6.338,7.391,5.741,7.464,10.201,6.035,6.168,5.909,5.916,6.419,8.544,6.094,5.858,7.304,5.726,5.950,8.168,6.086,6.101,6.470,5.891,7.093,7.975,6.231,6.099,6.810,6.093,6.174,6.310,6.261,5.987,6.391,6.302,6.208,6.026,6.155,6.022,6.181,7.035,6.125,0.000,6.214,6.661,6.696,6.854,6.331,0.000,6.345,6.402,6.286,6.686,38.144,0.000,6.415,7.590,6.539,6.679,27.977,0.000,6.260,6.713,6.208,6.710,5.876,0.000,6.459,7.754,6.586,6.341,6.032,0.000,6.120,6.317,5.975
G_int_t8=6.500,9.435,6.389,6.708,0.000,6.454,6.638,6.241,5.989,6.369,6.034,6.452,6.514,6.201,7.354,5.787,5.502,5.589,6.353,6.104,8.203,5.890,5.842,5.473,6.473,6.563,11.852,5.995,5.709,5.630,6.876,6.735,6.882,6.155,5.764,5.524,6.794,7.704,7.833,6.032,6.054,5.191,6.949,6.956,7.475,6.332,6.039,5.574,6.078,5.683,6.194,6.299,6.108,5.853,5.552,5.884,5.368,5.941,6.160,9.031,7.410,5.551,0.000,5.438,5.398,4.947,5.817,5.278,0.000,5.360,5.819,9.161,6.782,38.144,0.000,5.124,5.252,5.231,5.746,27.977,0.000,5.528,5.624,9.048,6.266,5.830,0.000,5.023,5.268,5.279,5.913,5.801,0.000,5.774,6.206,6.969
Avg_G_t12=5.572,5.695,5.872,5.988,0.000,6.029,5.782,5.826,5.976,6.094,5.958,6.025,5.772,5.819,8.281,6.399,6.042,7.770,5.716,6.300,8.747,6.310,6.338,7.391,5.741,7.464,10.201,6.035,6.168,5.909,5.916,6.419,8.544,6.094,5.858,7.304,5.726,5.950,8.168,6.086,6.101,6.470,5.891,7.093,7.975,6.231,6.099,6.810,6.093,6.174,6.310,6.261,5.987,6.391,6.302,6.208,6.026,6.155,6.022,6.181,7.035,6.125,0.000,6.214,6.661,6.696,6.854,6.331,0.000,6.345,6.402,6.286,6.686,38.144,0.000,6.415,7.590,6.539,6.679,27.977,0.000,6.260,6.713,6.208,6.710,5.876,0.000,6.459,7.754,6.586,6.341,6.032,0.000,6.120,6.317,5.975
G_int_t12=6.500,9.435,6.389,6.708,0.000,6.454,6.638,6.241,5.989,6.369,6.034,6.452,6.514,6.201,7.354,5.787,5.502,5.589,6.353,6.104,8.203,5.890,5.842,5.473,6.473,6.563,11.852,5.995,5.709,5.630,6.876,6.735,6.882,6.155,5.764,5.524,6.794,7.704,7.833,6.032,6.054,5.191,6.949,6.956,7.475,6.332,6.039,5.574,6.078,5.683,6.194,6.299,6.108,5.853,5.552,5.884,5.368,5.941,6.160,9.031,7.410,5.551,0.000,5.438,5.398,4.947,5.817,5.278,0.000,5.360,5.819,9.161,6.782,38.144,0.000,5.124,5.252,5.231,5.746,27.977,0.000,5.528,5.624,9.048,6.266,5.830,0.000,5.023,5.268,5.279,5.913,5.801,0.000,5.774,6.206,6.969
Avg_G_inflex=4.129,0.777,4.605,4.676,0.000,4.875,4.342,4.777,5.141,5.019,0.000,4.950,4.469,4.861,8.296,6.049,5.746,7.925,4.557,5.792,9.373,5.846,5.953,7.549,4.393,7.381,11.691,5.225,5.541,5.191,4.315,5.541,8.562,5.207,5.081,7.400,4.175,4.767,8.933,5.150,5.089,6.447,4.291,6.066,9.098,5.721,3.119,6.035,5.199,5.610,5.471,5.143,5.056,5.922,5.954,5.590,5.734,5.475,5.200,0.847,7.162,5.616,0.000,6.077,6.540,6.951,6.905,6.152,0.000,6.312,6.192,0.865,5.718,22.870,0.000,6.249,7.795,6.339,6.255,26.704,0.000,6.158,6.418,1.167,5.402,5.023,0.000,6.417,7.986,6.392,5.762,5.247,0.000,5.458,5.613,4.776
G_int_inflex=4.002,0.777,3.888,4.480,0.000,4.041,3.753,4.936,4.281,4.335,0.000,4.176,4.157,4.312,4.915,4.539,4.178,5.599,4.152,4.796,9.373,4.404,4.302,5.480,3.763,6.304,11.691,4.218,4.265,3.869,3.900,4.575,6.596,4.358,3.986,5.480,3.727,1.966,8.933,5.334,4.005,4.956,3.949,5.355,2.019,5.721,3.119,6.035,4.111,4.200,4.278,3.934,4.004,4.322,4.518,4.332,4.255,4.262,4.586,0.847,4.934,4.065,0.000,4.333,4.902,4.862,5.382,4.310,0.000,4.557,4.893,0.865,4.355,22.870,0.000,4.395,5.226,4.627,4.909,26.704,0.000,4.450,4.821,1.003,4.312,3.859,0.000,4.655,5.249,4.792,4.563,5.507,0.000,4.123,4.382,5.620
G_by_Interval_g4=5.558,7.054,5.647,6.198,0.000,5.710,5.726,6.250,5.595,5.887,6.505,5.744,5.852,5.665,7.354,5.475,5.143,5.589,5.785,5.799,8.203,5.534,5.405,5.473,5.695,6.563,11.852,5.550,5.320,5.159,6.062,6.011,6.882,5.729,5.270,5.524,5.816,5.891,7.833,6.489,5.574,5.225,6.091,6.956,7.475,6.747,5.639,5.542,5.568,5.324,5.729,5.612,5.454,5.446,5.308,5.472,5.072,5.516,5.463,7.916,7.410,5.170,0.000,5.151,5.402,5.086,5.817,5.008,0.000,5.147,5.606,7.373,6.037,38.144,0.000,4.977,5.252,5.220,5.746,27.977,0.000,5.197,5.496,6.857,6.266,5.259,0.000,5.094,5.268,5.277,5.594,6.470,0.000,5.320,5.617,6.941
G_int_t8_g4=5.558,7.054,5.647,6.198,0.000,5.710,5.726,6.250,5.595,5.887,6.505,5.744,5.852,5.665,7.354,5.475,5.143,5.589,5.785,5.799,8.203,5.534,5.405,5.473,5.695,6.563,11.852,5.550,5.320,5.159,6.062,6.011,6.882,5.729,5.270,5.524,5.816,5.891,7.833,6.489,5.574,5.225,6.091,6.956,7.475,6.747,5.639,5.542,5.568,5.324,5.729,5.612,5.454,5.446,5.308,5.472,5.072,5.516,5.463,7.916,7.410,5.170,0.000,5.151,5.402,5.086,5.817,5.008,0.000,5.147,5.606,7.373,6.037,38.144,0.000,4.977,5.252,5.220,5.746,27.977,0.000,5.197,5.496,6.857,6.266,5.259,0.000,5.094,5.268,5.277,5.594,6.470,0.000,5.320,5.617,6.941
G_int_t12_g4=5.558,7.054,5.647,6.198,0.000,5.710,5.726,6.250,5.595,5.887,6.505,5.744,5.852,5.665,7.354,5.475,5.143,5.589,5.785,5.799,8.203,5.534,5.405,5.473,5.695,6.563,11.852,5.550,5.320,5.159,6.062,6.011,6.882,5.729,5.270,5.524,5.816,5.891,7.833,6.489,5.574,5.225,6.091,6.956,7.475,6.747,5.639,5.542,5.568,5.324,5.729,5.612,5.454,5.446,5.308,5.472,5.072,5.516,5.463,7.916,7.410,5.170,0.000,5.151,5.402,5.086,5.817,5.008,0.000,5.147,5.606,7.373,6.037,38.144,0.000,4.977,5.252,5.220,5.746,27.977,0.000,5.197,5.496,6.857,6.266,5.259,0.000,5.094,5.268,5.277,5.594,6.470,0.000,5.320,5.617,6.941
G_int_inflex_g4=3.671,0.777,3.888,4.480,0.000,4.041,3.753,4.936,4.281,4.335,0.000,4.176,4.134,4.312,4.915,4.539,4.178,5.599,4.152,4.796,9.373,4.404,4.302,5.480,3.763,6.304,11.691,4.218,4.265,3.869,3.900,4.575,6.596,4.358,3.986,5.480,3.727,1.966,8.933,5.334,4.005,4.956,3.949,5.355,2.019,5.721,3.119,6.035,4.111,4.200,4.278,3.934,4.004,4.322,4.518,4.332,4.255,4.262,4.299,0.847,4.934,4.065,0.000,4.333,4.902,4.862,5.382,4.310,0.000,4.557,4.893,0.865,4.355,22.870,0.000,4.395,5.226,4.627,4.909,26.704,0.000,4.450,4.821,1.003,4.312,3.859,0.000,4.655,5.249,4.792,4.563,5.507,0.000,4.123,4.382,5.620
Time_Inflex=18.439,1.232,18.439,18.439,0.249,18.439,16.719,18.439,18.439,18.439,0.741,18.439,18.194,18.439,15.737,19.669,18.439,26.345,15.001,18.685,11.312,18.439,18.685,26.100,15.246,24.630,7.133,18.439,21.144,18.439,15.737,18.439,24.630,18.685,18.439,26.100,15.737,7.379,6.395,18.439,18.685,24.140,15.737,18.439,9.346,1.232,1.232,1.232,18.439,19.669,18.439,19.669,18.439,19.669,21.390,19.669,19.669,18.685,21.636,2.462,21.882,19.669,0.249,19.669,22.865,22.865,19.915,21.636,0.249,20.898,19.669,5.412,18.439,13.525,0.249,22.865,25.855,22.865,21.390,22.865,0.249,19.669,22.865,2.462,18.685,18.439,0.249,22.865,25.855,23.894,19.915,19.669,0.249,19.669,19.669,17.456
OD_Inflex=0.398,0.160,0.305,0.293,0.074,0.271,0.299,0.290,0.241,0.253,0.083,0.258,0.317,0.277,0.126,0.205,0.203,0.209,0.229,0.211,0.091,0.194,0.197,0.225,0.259,0.213,0.080,0.236,0.272,0.243,0.270,0.218,0.172,0.241,0.248,0.234,0.292,0.131,0.090,0.246,0.255,0.261,0.267,0.183,0.095,0.087,0.087,0.083,0.241,0.234,0.228,0.269,0.258,0.212,0.243,0.239,0.226,0.230,0.327,0.135,0.186,0.239,0.078,0.206,0.238,0.215,0.172,0.231,0.083,0.210,0.201,0.087,0.202,0.080,0.078,0.257,0.209,0.244,0.218,0.093,0.088,0.204,0.244,0.127,0.232,0.257,0.096,0.245,0.204,0.252,0.226,0.271,0.083,0.247,0.241,0.268
Time_Saturation=26.836,25.366,26.836,21.636,0.249,26.836,26.100,26.345,24.630,26.836,26.100,26.100,26.836,26.836,18.194,20.161,26.836,0.000,26.100,24.876,18.439,21.636,23.384,0.000,24.385,0.000,21.882,26.836,22.374,26.836,26.100,22.374,14.017,20.161,26.100,0.000,26.100,26.100,6.887,26.100,26.100,0.000,26.836,0.000,20.161,1.724,26.100,1.724,26.836,24.630,26.836,24.876,26.100,25.121,23.384,26.836,26.345,24.630,26.100,25.855,26.836,26.100,0.249,25.121,26.100,24.385,22.374,21.882,0.249,25.121,21.636,26.100,20.407,0.000,0.249,24.385,0.000,26.100,26.100,0.000,0.249,0.000,21.636,23.645,21.636,26.100,0.249,23.384,0.000,25.855,26.100,21.636,0.249,25.366,26.100,25.611
OD_Saturation=0.498,0.451,0.418,0.355,0.074,0.399,0.459,0.403,0.377,0.383,0.372,0.393,0.436,0.403,0.131,0.217,0.377,0.000,0.454,0.339,0.176,0.269,0.294,0.000,0.447,0.000,0.142,0.382,0.304,0.384,0.428,0.296,0.102,0.279,0.389,0.000,0.476,0.400,0.088,0.378,0.373,0.000,0.417,0.000,0.169,0.102,0.367,0.087,0.381,0.344,0.355,0.352,0.369,0.320,0.288,0.367,0.364,0.354,0.396,0.387,0.269,0.369,0.078,0.337,0.300,0.249,0.217,0.241,0.083,0.315,0.250,0.341,0.250,0.000,0.078,0.282,0.000,0.309,0.283,0.000,0.088,0.000,0.213,0.313,0.274,0.406,0.096,0.251,0.000,0.301,0.310,0.321,0.083,0.363,0.351,0.410
Ref_Well_Name=A01,A01,A01,A01,A01,A01,A01,A01,A01,A01,A01,A01,A01,A01,A01,A01,A01,A01,A01,A01,A01,A01,A01,A01,A01,A01,A01,A01,A01,A01,A01,A01,A01,A01,A01,A01,A01,A01,A01,A01,A01,A01,A01,A01,A01,A01,A01,A01,A01,A01,A01,A01,A01,A01,A01,A01,A01,A01,A01,A01,A01,A01,A01,A01,A01,A01,A01,A01,A01,A01,A01,A01,A01,A01,A01,A01,A01,A01,A01,A01,A01,A01,A01,A01,A01,A01,A01,A01,A01,A01,A01,A01,A01,A01,A01,A01
Ratio_Avg_G=1.000,0.979,0.949,0.931,Inf,0.924,0.964,0.956,0.932,0.914,0.935,0.925,0.965,0.958,0.673,0.871,0.922,0.717,0.975,0.885,0.637,0.883,0.879,0.754,0.971,0.747,0.546,0.923,0.903,0.943,0.942,0.868,0.652,0.914,0.951,0.763,0.973,0.936,0.682,0.916,0.913,0.861,0.946,0.786,0.699,0.894,0.914,0.818,0.915,0.903,0.883,0.890,0.931,0.872,0.884,0.898,0.925,0.905,0.925,0.902,0.792,0.910,Inf,0.897,0.837,0.832,0.813,0.880,Inf,0.878,0.870,0.886,0.833,0.146,Inf,0.869,0.734,0.852,0.834,0.199,Inf,0.890,0.830,0.898,0.830,0.948,Inf,0.863,0.719,0.846,0.879,0.924,Inf,0.911,0.882,0.933
Ratio_Fit_G=NaN,NaN,NaN,NaN,NaN,NaN,NaN,NaN,NaN,NaN,NaN,NaN,NaN,NaN,NaN,NaN,NaN,NaN,NaN,NaN,NaN,NaN,NaN,NaN,NaN,NaN,NaN,NaN,NaN,NaN,NaN,NaN,NaN,NaN,NaN,NaN,NaN,NaN,NaN,NaN,NaN,NaN,NaN,NaN,NaN,NaN,NaN,NaN,NaN,NaN,NaN,NaN,NaN,NaN,NaN,NaN,NaN,NaN,NaN,NaN,NaN,NaN,NaN,NaN,NaN,NaN,NaN,NaN,NaN,NaN,NaN,NaN,NaN,NaN,NaN,NaN,NaN,NaN,NaN,NaN,NaN,NaN,NaN,NaN,NaN,NaN,NaN,NaN,NaN,NaN,NaN,NaN,NaN,NaN,NaN,NaN
Ratio_G_Int=1.000,0.689,1.017,0.969,Inf,1.007,0.979,1.041,1.085,1.021,1.077,1.007,0.998,1.048,0.884,1.123,1.181,1.163,1.023,1.065,0.792,1.104,1.113,1.188,1.004,0.990,0.548,1.084,1.139,1.155,0.945,0.965,0.944,1.056,1.128,1.177,0.957,0.844,0.830,1.078,1.074,1.252,0.935,0.934,0.870,1.026,1.076,1.166,1.069,1.144,1.049,1.032,1.064,1.111,1.171,1.105,1.211,1.094,1.055,0.720,0.877,1.171,Inf,1.195,1.204,1.314,1.117,1.232,Inf,1.213,1.117,0.710,0.958,0.170,Inf,1.268,1.238,1.242,1.131,0.232,Inf,1.176,1.156,0.718,1.037,1.115,Inf,1.294,1.234,1.231,1.099,1.120,Inf,1.126,1.047,0.933
Ratio_t0_Fit=NaN,NaN,NaN,NaN,NaN,NaN,NaN,NaN,NaN,NaN,NaN,NaN,NaN,NaN,NaN,NaN,NaN,NaN,NaN,NaN,NaN,NaN,NaN,NaN,NaN,NaN,NaN,NaN,NaN,NaN,NaN,NaN,NaN,NaN,NaN,NaN,NaN,NaN,NaN,NaN,NaN,NaN,NaN,NaN,NaN,NaN,NaN,NaN,NaN,NaN,NaN,NaN,NaN,NaN,NaN,NaN,NaN,NaN,NaN,NaN,NaN,NaN,NaN,NaN,NaN,NaN,NaN,NaN,NaN,NaN,NaN,NaN,NaN,NaN,NaN,NaN,NaN,NaN,NaN,NaN,NaN,NaN,NaN,NaN,NaN,NaN,NaN,NaN,NaN,NaN,NaN,NaN,NaN,NaN,NaN,NaN
Ratio_t0_G_Int=1.000,0.255,1.881,1.357,-Inf,2.316,1.102,2.374,73.384,3.610,13.220,2.299,1.287,2.579,-1.456,-1.721,-1.856,-0.581,1.491,-5.238,-2.633,-2.451,-2.090,-0.628,1.295,-1.351,1.008,-24.823,-2.195,-3.585,1.005,3.324,-0.839,16.380,-10.586,-0.669,0.875,0.567,-3.986,-18.522,-21.305,-0.825,0.922,-8.413,-2.765,10.056,-16.731,-0.899,-69.085,-2.054,-8.828,26.411,8.389,-1.940,-1.371,-3.141,-1.541,-4.714,7.117,0.354,3.060,-1.744,-Inf,-1.308,-0.860,-0.624,-1.142,-0.981,-Inf,-1.052,-1.811,0.365,11.437,-Inf,-Inf,-0.810,-0.529,-0.816,-1.201,-Inf,-Inf,-1.395,-1.005,0.360,-2.527,-21.145,-Inf,-0.734,-0.509,-0.821,-2.540,-4.266,-Inf,-2.902,-9.315,0.979
Ref_Curve_Array=1,1,1,1,1,1,1,1,1,1,1,1,1,1,1,1,1,1,1,1,1,1,1,1,1,1,1,1,1,1,1,1,1,1,1,1,1,1,1,1,1,1,1,1,1,1,1,1,1,1,1,1,1,1,1,1,1,1,1,1,1,1,1,1,1,1,1,1,1,1,1,1,1,1,1,1,1,1,1,1,1,1,1,1,1,1,1,1,1,1,1,1,1,1,1,1
Default_ref=0
Comm_Map=,,,,,
Comm_Consol=,,,,,,,,
Comm_Screen=,,,,,
Analysis_Set=A,A,A,A,A,A,A,A,A,A,A,A,A,A,A,A,A,A,A,A,A,A,A,A,A,A,A,A,A,A,A,A,A,A,A,A,A,A,A,A,A,A,A,A,A,A,A,A,A,A,A,A,A,A,A,A,A,A,A,A,A,A,A,A,A,A,A,A,A,A,A,A,A,A,A,A,A,A,A,A,A,A,A,A,A,A,A,A,A,A,A,A,A,A,A,A
Ref_Type=single_ref,single_ref,single_ref,single_ref,single_ref,single_ref,single_ref,single_ref,single_ref,single_ref,single_ref,single_ref,single_ref,single_ref,single_ref,single_ref,single_ref,single_ref,single_ref,single_ref,single_ref,single_ref,single_ref,single_ref,single_ref,single_ref,single_ref,single_ref,single_ref,single_ref,single_ref,single_ref,single_ref,single_ref,single_ref,single_ref,single_ref,single_ref,single_ref,single_ref,single_ref,single_ref,single_ref,single_ref,single_ref,single_ref,single_ref,single_ref,single_ref,single_ref,single_ref,single_ref,single_ref,single_ref,single_ref,single_ref,single_ref,single_ref,single_ref,single_ref,single_ref,single_ref,single_ref,single_ref,single_ref,single_ref,single_ref,single_ref,single_ref,single_ref,single_ref,single_ref,single_ref,single_ref,single_ref,single_ref,single_ref,single_ref,single_ref,single_ref,single_ref,single_ref,single_ref,single_ref,single_ref,single_ref,single_ref,single_ref,single_ref,single_ref,single_ref,single_ref,single_ref,single_ref,single_ref,single_ref
Wells_In_Use=0,0,0,0,0,0,0,0,0,0,0,0,0,0,0,0,0,0,0,0,0,0,0,0,0,0,0,0,0,0,0,0,0,0,0,0,0,0,0,0,0,0,0,0,0,0,0,0,0,0,0,0,0,0,0,0,0,0,0,0,0,0,0,0,0,0,0,0,0,0,0,0,0,0,0,0,0,0,0,0,0,0,0,0,0,0,0,0,0,0,0,0,0,0,0,0
pv_to_plate_order=no
[Flor:]
[Flor2:]
[Lumin:]
[Data:]
Read=DateTime	RunT[s]	Temp	Well_1	Well_2	Well_3	Well_4	Well_5	Well_6	Well_7	Well_8	Well_9	Well_10	Well_11	Well_12	Well_13	Well_14	Well_15	Well_16	Well_17	Well_18	Well_19	Well_20	Well_21	Well_22	Well_23	Well_24	Well_25	Well_26	Well_27	Well_28	Well_29	Well_30	Well_31	Well_32	Well_33	Well_34	Well_35	Well_36	Well_37	Well_38	Well_39	Well_40	Well_41	Well_42	Well_43	Well_44	Well_45	Well_46	Well_47	Well_48	Well_49	Well_50	Well_51	Well_52	Well_53	Well_54	Well_55	Well_56	Well_57	Well_58	Well_59	Well_60	Well_61	Well_62	Well_63	Well_64	Well_65	Well_66	Well_67	Well_68	Well_69	Well_70	Well_71	Well_72	Well_73	Well_74	Well_75	Well_76	Well_77	Well_78	Well_79	Well_80	Well_81	Well_82	Well_83	Well_84	Well_85	Well_86	Well_87	Well_88	Well_89	Well_90	Well_91	Well_92	Well_93	Well_94	Well_95	Well_96
1=17:07:12	896	298	0.1178	0.0890	0.0850	0.0834	0.0956	0.0826	0.0952	0.0960	0.0870	0.0830	0.0871	0.0949	0.0785	0.0904	0.0901	0.0958	0.0927	0.0826	0.0793	0.0818	0.0824	0.0900	0.0943	0.1086	0.1503	0.0916	0.0888	0.0880	0.0816	0.0829	0.0810	0.0821	0.0843	0.0850	0.0908	0.1004	0.0825	0.0840	0.0813	0.0779	0.0800	0.0812	0.0956	0.0844	0.0827	0.0794	0.0834	0.1083	0.1106	0.0951	0.0892	0.0828	0.0803	0.0823	0.0818	0.0821	0.0791	0.0870	0.0883	0.1043	0.0907	0.0901	0.0817	0.0782	0.0839	0.1041	0.0804	0.0812	0.0801	0.0855	0.0890	0.0937	0.1182	0.0869	0.0880	0.0917	0.0922	0.0944	0.0841	0.0904	0.0889	0.0907	0.0965	0.1072	0.0791	0.0896	0.0838	0.0881	0.0795	0.0830	0.0903	0.0740	0.0918	0.0907	0.1182	0.1152
2=17:21:54	1778	300	0.1265	0.0871	0.0824	0.0800	0.0837	0.0793	0.0828	0.0831	0.0809	0.0840	0.0850	0.0991	0.0769	0.0780	0.0786	0.0788	0.0820	0.0821	0.0794	0.0814	0.0804	0.0832	0.0930	0.1101	0.1167	0.0818	0.0790	0.0779	0.0806	0.0756	0.0780	0.0819	0.0820	0.0813	0.0897	0.1000	0.0763	0.0768	0.0797	0.0758	0.0771	0.0802	0.0814	0.0776	0.0808	0.0823	0.0807	0.1067	0.1251	0.0842	0.0794	0.0791	0.0772	0.0783	0.0770	0.0784	0.0804	0.0820	0.0873	0.1035	0.0830	0.0807	0.0809	0.0768	0.0806	0.0766	0.0773	0.0780	0.0790	0.0820	0.0902	0.0930	0.1328	0.0854	0.0855	0.0836	0.0867	0.0794	0.0849	0.0840	0.0874	0.0876	0.1061	0.1028	0.0785	0.0885	0.0837	0.0867	0.0788	0.0807	0.0862	0.0731	0.0888	0.0901	0.1299	0.1136
3=17:36:42	2666	298	0.1235	0.0867	0.0823	0.0847	0.1212	0.0780	0.0833	0.0840	0.0815	0.0862	0.0860	0.1026	0.0779	0.0774	0.0786	0.0789	0.0831	0.0818	0.0849	0.0812	0.0833	0.0848	0.0918	0.1071	0.1178	0.0936	0.0790	0.0779	0.0800	0.0786	0.0927	0.0819	0.0845	0.0815	0.0907	0.1018	0.0761	0.0814	0.0799	0.0752	0.0790	0.0801	0.0818	0.0869	0.0824	0.0783	0.0826	0.1083	0.1130	0.0834	0.0778	0.0789	0.0760	0.0770	0.0798	0.0781	0.0778	0.0807	0.0892	0.0999	0.0822	0.0811	0.0817	0.0757	0.0804	0.0765	0.0775	0.0775	0.0774	0.0840	0.0887	0.0943	0.1150	0.0854	0.0844	0.0820	0.0831	0.0783	0.0816	0.0834	0.0867	0.0896	0.1062	0.1048	0.0776	0.0889	0.0840	0.0872	0.0788	0.0802	0.0914	0.0715	0.0913	0.0921	0.1443	0.1154
4=17:51:27	3551	301	0.1401	0.0849	0.0892	0.0785	0.0840	0.0889	0.0842	0.0870	0.0824	0.0808	0.0875	0.0954	0.0770	0.0792	0.0814	0.0793	0.0840	0.0823	0.0777	0.0808	0.0794	0.0883	0.0938	0.1106	0.1594	0.0799	0.0805	0.0761	0.0809	0.0797	0.0780	0.0827	0.0778	0.0794	0.0873	0.0978	0.0779	0.0751	0.0798	0.0734	0.0771	0.0805	0.0827	0.0784	0.0784	0.0788	0.0825	0.1070	0.1744	0.0848	0.0773	0.0796	0.0764	0.0776	0.0779	0.0790	0.0825	0.0807	0.0843	0.1022	0.0834	0.0814	0.0804	0.0758	0.0812	0.0775	0.0778	0.0778	0.0913	0.0846	0.0841	0.0960	0.1852	0.0856	0.0958	0.1016	0.0830	0.0824	0.0802	0.1317	0.0809	0.0818	0.0941	0.1046	0.0790	0.0880	0.0861	0.0873	0.0782	0.0793	0.0835	0.0723	0.0900	0.0947	0.1223	0.1150
5=18:06:12	4437	300	0.1254	0.0862	0.0862	0.0796	0.0844	0.0824	0.0834	0.0872	0.0871	0.0804	0.0842	0.0917	0.0753	0.0786	0.0811	0.0785	0.0958	0.0837	0.0794	0.0837	0.0886	0.0867	0.0923	0.1163	0.1266	0.0793	0.0805	0.0771	0.0810	0.0771	0.0781	0.0826	0.0820	0.0806	0.0890	0.0937	0.0753	0.0750	0.0792	0.0742	0.0761	0.0816	0.0817	0.0809	0.0905	0.0909	0.0824	0.1066	0.1419	0.0834	0.0786	0.0776	0.0766	0.0762	0.0772	0.0779	0.0786	0.0790	0.0881	0.0979	0.0825	0.0800	0.0791	0.0760	0.0803	0.0768	0.0768	0.0789	0.0767	0.0820	0.0889	0.0937	0.1329	0.0840	0.0851	0.0808	0.0824	0.0780	0.0813	0.0785	0.0822	0.0835	0.1087	0.1040	0.0787	0.0879	0.0841	0.0864	0.0775	0.0788	0.0857	0.0715	0.0900	0.0956	0.1598	0.1157
6=18:20:57	5322	298	0.1038	0.0876	0.0854	0.0819	0.0834	0.0830	0.1067	0.1155	0.1122	0.0847	0.0847	0.1001	0.0799	0.0797	0.0777	0.0804	0.0881	0.0846	0.0791	0.0859	0.0821	0.0881	0.0942	0.1094	0.0883	0.0814	0.0810	0.0785	0.0842	0.0916	0.0802	0.0857	0.0832	0.0810	0.0910	0.0999	0.0758	0.0776	0.0788	0.0775	0.0768	0.0812	0.0850	0.0805	0.0813	0.0839	0.0825	0.1044	0.0936	0.0866	0.0840	0.0780	0.0784	0.0770	0.0800	0.0790	0.0823	0.0803	0.0870	0.1025	0.0842	0.0814	0.0827	0.0783	0.0803	0.0809	0.0777	0.0893	0.0777	0.0829	0.0925	0.0905	0.1229	0.0844	0.0890	0.0811	0.0868	0.0797	0.0856	0.1169	0.0883	0.0875	0.1038	0.1036	0.1067	0.0894	0.0880	0.0881	0.0782	0.0851	0.0854	0.0736	0.0873	0.0933	0.1659	0.1148
7=18:35:42	6207	298	0.1152	0.0858	0.0871	0.0792	0.0826	0.0793	0.0872	0.0877	0.1017	0.0806	0.0854	0.1011	0.0756	0.0775	0.0783	0.0789	0.0896	0.0803	0.0779	0.0961	0.1125	0.0829	0.0918	0.1103	0.1089	0.0798	0.0799	0.0765	0.0852	0.0763	0.0784	0.0893	0.0850	0.0825	0.0948	0.0992	0.0777	0.0761	0.0809	0.0757	0.0773	0.0805	0.0831	0.0788	0.0914	0.0789	0.0813	0.1107	0.1481	0.0851	0.0790	0.0784	0.0766	0.0770	0.0774	0.0786	0.0791	0.0821	0.0871	0.1037	0.0822	0.0831	0.0816	0.0766	0.0815	0.0763	0.0774	0.0791	0.1010	0.0825	0.0940	0.1000	0.1399	0.0856	0.0825	0.0803	0.0815	0.0787	0.0829	0.0820	0.0867	0.0860	0.1044	0.1043	0.0790	0.0874	0.0839	0.0856	0.0776	0.0790	0.0866	0.0723	0.0971	0.0992	0.1748	0.1145
8=18:50:27	7092	298	0.1029	0.0867	0.0828	0.0806	0.0832	0.0797	0.0854	0.0850	0.0834	0.0797	0.0827	0.0982	0.0763	0.0789	0.0766	0.0815	0.0825	0.0809	0.0803	0.0825	0.0816	0.0831	0.0992	0.1096	0.0931	0.0809	0.0814	0.0768	0.0824	0.0760	0.0805	0.0835	0.0833	0.0801	0.0876	0.0984	0.0742	0.0780	0.0783	0.0778	0.0761	0.0806	0.0829	0.0799	0.0828	0.1240	0.0814	0.1058	0.0852	0.0810	0.0841	0.0770	0.0778	0.0767	0.0798	0.0781	0.0808	0.0800	0.0886	0.1025	0.0794	0.0808	0.0811	0.0782	0.0811	0.0815	0.0764	0.0802	0.0830	0.0812	0.0879	0.0965	0.1327	0.0834	0.0883	0.0791	0.0879	0.0788	0.0852	0.0849	0.0866	0.0847	0.1166	0.1025	0.0778	0.0866	0.0845	0.0882	0.0791	0.0819	0.0863	0.0732	0.0963	0.0992	0.1791	0.1140
9=19:05:12	7977	298	0.1238	0.0874	0.0839	0.0807	0.1082	0.0803	0.0872	0.0850	0.0819	0.0806	0.0895	0.1000	0.0773	0.0786	0.0783	0.0808	0.0828	0.0846	0.0798	0.0827	0.0811	0.0825	0.0932	0.1120	0.1116	0.0819	0.0809	0.0774	0.0814	0.0777	0.0793	0.0827	0.0826	0.0815	0.0950	0.1027	0.0768	0.0772	0.0795	0.0749	0.0781	0.0829	0.0842	0.0797	0.0823	0.0987	0.0818	0.1110	0.1092	0.0836	0.0782	0.0787	0.0777	0.0781	0.0787	0.0800	0.0801	0.0811	0.0871	0.1030	0.0821	0.0798	0.0816	0.0769	0.0816	0.0773	0.0776	0.0790	0.0776	0.0809	0.0898	0.0980	0.1131	0.0856	0.0855	0.0804	0.0848	0.0787	0.0843	0.0814	0.0868	0.0868	0.1170	0.1047	0.0786	0.0890	0.0845	0.0878	0.0788	0.0816	0.0872	0.0719	0.0952	0.1008	0.1836	0.1159
10=19:19:57	8862	300	0.1330	0.0870	0.0845	0.0802	0.0844	0.0801	0.0848	0.0900	0.0907	0.0821	0.0836	0.0962	0.0778	0.0782	0.0794	0.0797	0.0859	0.0819	0.0792	0.0839	0.0834	0.0828	0.0939	0.1123	0.1275	0.0809	0.0810	0.0783	0.0821	0.0781	0.0806	0.0967	0.1070	0.0802	0.0864	0.1013	0.0776	0.0774	0.0808	0.0767	0.0787	0.0803	0.0852	0.0818	0.0828	0.0788	0.0807	0.1079	0.1340	0.0849	0.0800	0.0795	0.0781	0.0790	0.0783	0.0798	0.0805	0.0808	0.0979	0.1078	0.0867	0.0815	0.0828	0.0765	0.0827	0.0791	0.0787	0.0806	0.0818	0.0818	0.0896	0.0981	0.1349	0.0864	0.0856	0.0829	0.0854	0.0802	0.0842	0.0990	0.0874	0.0875	0.1166	0.1035	0.0788	0.0893	0.0849	0.0892	0.0801	0.0829	0.0847	0.0723	0.1005	0.0965	0.1766	0.1145
11=19:34:42	9747	300	0.1353	0.0850	0.0869	0.0786	0.0852	0.0785	0.0859	0.0862	0.0840	0.0810	0.0874	0.0991	0.0745	0.0778	0.0800	0.0802	0.0830	0.0836	0.0794	0.0851	0.0822	0.0853	0.1081	0.1092	0.1965	0.0812	0.0867	0.0766	0.0832	0.0768	0.0803	0.0881	0.0839	0.0793	0.0921	0.1006	0.0767	0.0752	0.0806	0.0758	0.0781	0.0808	0.0849	0.0805	0.0842	0.0778	0.0822	0.1089	0.1623	0.0846	0.0805	0.0791	0.0782	0.0783	0.0791	0.0796	0.0794	0.0814	0.0884	0.1048	0.0859	0.0833	0.0825	0.0751	0.0822	0.0774	0.0783	0.0801	0.0784	0.0810	0.0940	0.0972	0.2052	0.0887	0.0856	0.0834	0.0840	0.0789	0.0842	0.0820	0.0892	0.0880	0.1105	0.1031	0.0808	0.0888	0.0857	0.0872	0.0800	0.0808	0.0889	0.0728	0.0921	0.0970	0.1840	0.1155
12=19:49:27	10632	300	0.1305	0.0881	0.0838	0.0816	0.0823	0.0819	0.0860	0.0864	0.0820	0.0818	0.0819	0.1062	0.0788	0.0779	0.0792	0.0776	0.0838	0.0840	0.0808	0.0834	0.0828	0.0842	0.0929	0.1112	0.1214	0.0829	0.0783	0.0783	0.0810	0.0781	0.0788	0.0852	0.0827	0.0796	0.0907	0.1029	0.0774	0.0781	0.0781	0.0758	0.0774	0.0820	0.0847	0.0796	0.0828	0.0797	0.0822	0.1081	0.0942	0.0854	0.0781	0.0782	0.0767	0.0780	0.0782	0.0794	0.0804	0.0816	0.0876	0.1080	0.0821	0.0810	0.0800	0.0773	0.0817	0.0782	0.0781	0.0792	0.0800	0.0817	0.0899	0.0947	0.1038	0.0860	0.0847	0.0822	0.0850	0.0806	0.0871	0.0844	0.0848	0.0837	0.1047	0.1062	0.0773	0.0893	0.0835	0.0881	0.0797	0.0819	0.0850	0.0719	0.0878	0.0934	0.1869	0.1145
13=20:04:12	11517	298	0.1278	0.0849	0.0829	0.0799	0.0843	0.0818	0.0847	0.0859	0.0833	0.0836	0.0788	0.0950	0.0749	0.0782	0.0764	0.0797	0.0826	0.0825	0.0808	0.0836	0.0826	0.0882	0.0922	0.1099	0.1122	0.0803	0.0796	0.0738	0.0821	0.0761	0.0784	0.0832	0.0829	0.0806	0.0898	0.1004	0.0739	0.0759	0.0770	0.0754	0.0762	0.0821	0.0821	0.0786	0.0805	0.0771	0.0840	0.1087	0.1462	0.0819	0.0804	0.0764	0.0770	0.0758	0.0776	0.0781	0.0800	0.0806	0.0885	0.0983	0.0810	0.0794	0.0801	0.0759	0.0795	0.0765	0.0762	0.0778	0.0777	0.0845	0.0958	0.0929	0.1427	0.0849	0.0859	0.0810	0.0841	0.0782	0.0855	0.0829	0.0882	0.0888	0.1060	0.1040	0.0768	0.0887	0.0843	0.0848	0.0783	0.0808	0.0887	0.0718	0.0916	0.0919	0.1558	0.1121
14=20:18:57	12402	301	0.1159	0.0880	0.0833	0.0815	0.0856	0.0852	0.0861	0.0869	0.0840	0.0811	0.0887	0.1011	0.0783	0.0801	0.0783	0.0808	0.0830	0.0842	0.0818	0.0847	0.0829	0.0868	0.0971	0.1171	0.0957	0.0813	0.0817	0.0775	0.0833	0.0780	0.0804	0.0843	0.0839	0.0809	0.0920	0.1015	0.0748	0.0784	0.0795	0.0761	0.0772	0.0828	0.0850	0.0807	0.0837	0.1072	0.0822	0.1115	0.0944	0.0835	0.0808	0.0784	0.0791	0.0780	0.0796	0.0797	0.0814	0.0810	0.0885	0.1055	0.0810	0.0811	0.0816	0.0779	0.0810	0.0794	0.0780	0.0817	0.0793	0.0822	0.0938	0.0982	0.1137	0.0861	0.0898	0.0825	0.0855	0.0792	0.0861	0.0821	0.0871	0.0880	0.1211	0.1070	0.0782	0.0899	0.0849	0.0886	0.0796	0.0824	0.0874	0.0732	0.1062	0.0964	0.1848	0.1173
15=20:33:43	13287	300	0.1229	0.0876	0.0837	0.0791	0.0853	0.0801	0.0843	0.0863	0.0834	0.0806	0.0888	0.0989	0.0768	0.0787	0.0780	0.0795	0.0831	0.0827	0.0803	0.0841	0.0817	0.0842	0.0941	0.1195	0.0947	0.0814	0.0807	0.0761	0.0817	0.0781	0.0795	0.0845	0.0844	0.0846	0.0991	0.1018	0.0754	0.0770	0.0790	0.0757	0.0773	0.0832	0.0841	0.0786	0.0825	0.0781	0.0846	0.1099	0.1073	0.0835	0.0794	0.0777	0.0781	0.0775	0.0778	0.0796	0.0812	0.0829	0.0892	0.1088	0.0811	0.0811	0.0809	0.0766	0.0808	0.0769	0.0770	0.0796	0.0781	0.0815	0.0932	0.0973	0.1089	0.0857	0.0873	0.0815	0.0843	0.0791	0.0874	0.0828	0.0859	0.0875	0.1173	0.1033	0.0792	0.0908	0.0841	0.0872	0.0797	0.0820	0.0893	0.0718	0.0977	0.0974	0.1543	0.1173
16=20:48:28	14172	300	0.1177	0.0881	0.0843	0.0808	0.0869	0.0839	0.0870	0.0890	0.0861	0.0831	0.0846	0.0998	0.0780	0.0793	0.0791	0.0806	0.0861	0.0856	0.0811	0.0859	0.0840	0.0860	0.0957	0.1159	0.1014	0.0818	0.0820	0.0775	0.0829	0.0788	0.0810	0.0859	0.0883	0.0816	0.0945	0.1016	0.0761	0.0779	0.0809	0.0774	0.0793	0.0814	0.0863	0.0817	0.0826	0.0962	0.0853	0.1125	0.1221	0.0849	0.0804	0.0792	0.0788	0.0784	0.0803	0.0818	0.0834	0.0826	0.0928	0.1042	0.0828	0.0824	0.0829	0.0778	0.0829	0.0796	0.0791	0.0814	0.0794	0.0832	0.0888	0.1002	0.1422	0.0885	0.0854	0.0837	0.0865	0.0806	0.0876	0.0858	0.0896	0.0895	0.1113	0.1085	0.0805	0.0914	0.0864	0.0885	0.0809	0.0831	0.0913	0.0733	0.0952	0.0978	0.1664	0.1192
17=21:03:13	15057	303	0.1214	0.0869	0.0878	0.0804	0.0870	0.0844	0.0867	0.0864	0.0851	0.0814	0.0893	0.1036	0.0761	0.0777	0.0788	0.0803	0.0847	0.0845	0.0804	0.0853	0.0819	0.0880	0.0951	0.1155	0.1230	0.0803	0.0831	0.0771	0.0831	0.0785	0.0807	0.0857	0.0845	0.0826	0.0927	0.1017	0.0766	0.0764	0.0812	0.0764	0.0787	0.0826	0.0853	0.0813	0.0829	0.0787	0.0836	0.1079	0.1452	0.0858	0.0805	0.0783	0.0789	0.0778	0.0801	0.0805	0.0812	0.0818	0.0885	0.1141	0.0838	0.0815	0.0827	0.0768	0.0827	0.0779	0.0777	0.0807	0.0807	0.0809	0.0890	0.0987	0.1851	0.0873	0.0850	0.0834	0.0851	0.0799	0.0857	0.0837	0.0864	0.0874	0.1132	0.1062	0.0801	0.0903	0.0868	0.0877	0.0797	0.0820	0.0877	0.0726	0.0938	0.0972	0.1700	0.1169
18=21:17:58	15942	300	0.1113	0.0878	0.0848	0.0805	0.0862	0.0834	0.0873	0.0871	0.0850	0.0816	0.0855	0.1005	0.0784	0.0799	0.0777	0.0799	0.0857	0.0849	0.0823	0.0851	0.0844	0.0860	0.0965	0.1192	0.0825	0.0813	0.0814	0.0775	0.0831	0.0790	0.0807	0.0849	0.0847	0.0826	0.0946	0.1022	0.0744	0.0782	0.0788	0.0772	0.0781	0.0831	0.0855	0.0822	0.0850	0.0810	0.0836	0.1162	0.0899	0.0859	0.0806	0.0781	0.0793	0.0773	0.0804	0.0799	0.0831	0.0832	0.0923	0.1076	0.0813	0.0817	0.0818	0.0785	0.0818	0.0788	0.0778	0.0828	0.0790	0.0818	0.0987	0.1009	0.1233	0.0864	0.0909	0.0833	0.0864	0.0835	0.0870	0.0905	0.0940	0.0891	0.1011	0.1079	0.0854	0.0923	0.0864	0.0900	0.0817	0.0914	0.0893	0.0737	0.0954	0.0976	0.1756	0.1187
19=21:32:43	16827	300	0.1207	0.0876	0.0866	0.0798	0.0869	0.0820	0.0871	0.0900	0.0897	0.0815	0.0875	0.1029	0.0765	0.0787	0.0783	0.0796	0.0857	0.0855	0.0807	0.0874	0.0870	0.0862	0.0946	0.1172	0.1223	0.0808	0.0829	0.0753	0.0833	0.0788	0.0800	0.0893	0.0861	0.0810	0.0944	0.1038	0.0757	0.0763	0.0810	0.0748	0.0773	0.0821	0.0856	0.0810	0.0900	0.0785	0.0840	0.1101	0.1518	0.0844	0.0798	0.0777	0.0779	0.0779	0.0787	0.0796	0.0814	0.0820	0.0885	0.1079	0.0823	0.0815	0.0825	0.0755	0.0820	0.0789	0.0780	0.0826	0.0790	0.0832	0.0990	0.1007	0.1483	0.0879	0.0871	0.0814	0.0849	0.0801	0.0856	0.0837	0.0880	0.0884	0.1177	0.1109	0.0793	0.0905	0.0865	0.0879	0.0800	0.0839	0.0882	0.0719	0.1087	0.0973	0.1769	0.1196
20=21:47:28	17713	301	0.1126	0.0884	0.0847	0.0804	0.0850	0.0855	0.0867	0.0885	0.0868	0.0837	0.0857	0.1030	0.0753	0.0797	0.0768	0.0806	0.0864	0.0863	0.0826	0.0855	0.0844	0.0925	0.0975	0.1181	0.0868	0.0803	0.0833	0.0772	0.0851	0.0783	0.0812	0.0873	0.0892	0.0788	0.0920	0.1016	0.0749	0.0784	0.0797	0.0767	0.0771	0.0838	0.0856	0.0814	0.0857	0.0773	0.0835	0.1111	0.0919	0.0847	0.0859	0.0768	0.0804	0.0777	0.0808	0.0798	0.0824	0.0820	0.0901	0.1068	0.0799	0.0812	0.0815	0.0770	0.0805	0.0791	0.0770	0.0830	0.0798	0.0824	0.0905	0.0984	0.1285	0.0866	0.0906	0.0818	0.0870	0.0799	0.0887	0.0859	0.0897	0.0872	0.1035	0.1078	0.0787	0.0897	0.0868	0.0889	0.0804	0.0841	0.0885	0.0728	0.0946	0.0966	0.1677	0.1199
21=22:02:13	18598	301	0.1222	0.0880	0.0833	0.0808	0.0852	0.0833	0.0856	0.0876	0.0853	0.0821	0.0879	0.1033	0.0782	0.0783	0.0788	0.0787	0.0845	0.0849	0.0814	0.0849	0.0843	0.0833	0.0992	0.1261	0.0904	0.0834	0.0799	0.0770	0.0813	0.0785	0.0793	0.0856	0.0849	0.0808	0.0932	0.1068	0.0761	0.0778	0.0789	0.0756	0.0783	0.0853	0.0865	0.0816	0.0849	0.1045	0.0842	0.1165	0.0914	0.0860	0.0796	0.0780	0.0789	0.0781	0.0795	0.0804	0.0830	0.0838	0.0917	0.1088	0.0812	0.0814	0.0805	0.0771	0.0821	0.0796	0.0787	0.0834	0.0793	0.0833	0.0921	0.1032	0.0982	0.0881	0.0900	0.0851	0.0869	0.0813	0.0893	0.0835	0.0902	0.0896	0.1037	0.1117	0.0787	0.0930	0.0871	0.0908	0.0813	0.0849	0.0884	0.0717	0.1029	0.0982	0.1856	0.1222
22=22:16:58	19483	301	0.1391	0.0894	0.0858	0.0814	0.0853	0.0859	0.0874	0.0896	0.0886	0.0830	0.0872	0.1097	0.0794	0.0782	0.0806	0.0790	0.0872	0.0862	0.0847	0.0875	0.0849	0.0844	0.1003	0.1192	0.1112	0.0854	0.0795	0.0833	0.0824	0.0795	0.0805	0.0878	0.0860	0.0808	0.0922	0.1060	0.0784	0.0785	0.0809	0.0753	0.0789	0.0845	0.0870	0.0818	0.0871	0.0780	0.0850	0.1153	0.0873	0.0937	0.0786	0.0803	0.0783	0.0801	0.0788	0.0811	0.0831	0.0830	0.0930	0.1152	0.0850	0.0841	0.0813	0.0776	0.0830	0.0776	0.0791	0.0838	0.0871	0.0828	0.0949	0.1042	0.1110	0.0911	0.0863	0.0856	0.0858	0.0836	0.0905	0.0870	0.0909	0.0930	0.0993	0.1117	0.0816	0.0946	0.0861	0.0932	0.0836	0.0892	0.0916	0.0720	0.0987	0.0998	0.1707	0.1235
23=22:31:43	20368	300	0.1381	0.0895	0.0878	0.0801	0.0887	0.0841	0.0870	0.0907	0.0877	0.0825	0.0893	0.1086	0.0790	0.0784	0.0810	0.0786	0.0882	0.0883	0.0828	0.0883	0.0861	0.0890	0.0977	0.1219	0.1679	0.0834	0.0813	0.0778	0.0826	0.0814	0.0815	0.0880	0.0864	0.0836	0.0933	0.1104	0.0784	0.0775	0.0816	0.0749	0.0792	0.0858	0.0881	0.0821	0.0852	0.0788	0.0850	0.1175	0.1579	0.0877	0.0794	0.0785	0.0787	0.0802	0.0795	0.0822	0.0832	0.0836	0.0905	0.1091	0.0842	0.0827	0.0836	0.0763	0.0844	0.0786	0.0798	0.0829	0.0800	0.0831	0.0958	0.1045	0.1612	0.0909	0.0872	0.0852	0.0860	0.0826	0.0893	0.0848	0.0897	0.0879	0.1035	0.1121	0.0809	0.0938	0.0880	0.0906	0.0817	0.0843	0.0925	0.0720	0.1021	0.1011	0.1913	0.1244
24=22:46:28	21253	303	0.1334	0.0907	0.0876	0.0808	0.0892	0.0836	0.0884	0.0913	0.0896	0.0842	0.0884	0.1129	0.0790	0.0792	0.0809	0.0802	0.0890	0.0891	0.0831	0.0880	0.0867	0.0898	0.0996	0.1201	0.1387	0.0824	0.0835	0.0778	0.0834	0.0808	0.0811	0.0894	0.0882	0.0830	0.0941	0.1102	0.0780	0.0782	0.0814	0.0759	0.0790	0.0864	0.0883	0.0832	0.0870	0.0784	0.0851	0.1161	0.1311	0.0885	0.0806	0.0786	0.0802	0.0800	0.0792	0.0815	0.0825	0.0852	0.0947	0.1178	0.0842	0.0828	0.0829	0.0756	0.0833	0.0793	0.0802	0.0829	0.0823	0.0861	0.0928	0.1063	0.1442	0.0911	0.0883	0.0855	0.0864	0.0821	0.0902	0.0868	0.0945	0.0919	0.1029	0.1146	0.0813	0.0948	0.0889	0.0916	0.0833	0.0855	0.0927	0.0722	0.1023	0.1011	0.1996	0.1307
25=23:01:14	22138	300	0.1354	0.0904	0.0892	0.0803	0.0899	0.0865	0.0877	0.0928	0.0900	0.0859	0.0906	0.1101	0.0798	0.0797	0.0815	0.0802	0.0894	0.0897	0.0839	0.0896	0.0875	0.0911	0.1023	0.1255	0.1123	0.0843	0.0839	0.0769	0.0837	0.0814	0.0829	0.0884	0.0877	0.0848	0.0986	0.1164	0.0788	0.0786	0.0822	0.0760	0.0787	0.0878	0.0885	0.0835	0.0866	0.0795	0.0864	0.1208	0.1330	0.0879	0.0816	0.0791	0.0799	0.0805	0.0809	0.0835	0.0839	0.0841	0.0926	0.1105	0.0848	0.0832	0.0846	0.0767	0.0848	0.0799	0.0802	0.0852	0.0821	0.0838	0.0951	0.1072	0.1421	0.0923	0.0892	0.0856	0.0871	0.0826	0.0912	0.0876	0.0911	0.0931	0.1075	0.1190	0.0822	0.0961	0.0906	0.0916	0.0835	0.0877	0.0932	0.0717	0.1027	0.1030	0.1978	0.1292
26=23:15:59	23023	298	0.1380	0.0921	0.0883	0.0818	0.0865	0.0868	0.0880	0.0930	0.0905	0.0844	0.0913	0.1157	0.0802	0.0791	0.0809	0.0782	0.0897	0.0892	0.0842	0.0893	0.0879	0.0898	0.1146	0.1279	0.1224	0.0840	0.0797	0.0783	0.0827	0.0824	0.0824	0.0914	0.0894	0.0829	0.0953	0.1120	0.0783	0.0784	0.0810	0.0758	0.0794	0.0877	0.0889	0.0830	0.0897	0.0933	0.0859	0.1188	0.0946	0.0893	0.0805	0.0790	0.0805	0.0805	0.0802	0.0835	0.0841	0.0840	0.0939	0.1172	0.0838	0.0846	0.0828	0.0774	0.0847	0.0796	0.0805	0.0871	0.0813	0.0859	0.0993	0.1077	0.1033	0.0925	0.0902	0.0877	0.0873	0.0845	0.0939	0.0894	0.0907	0.0945	0.1038	0.1209	0.0819	0.0970	0.0896	0.0946	0.0847	0.0895	0.0917	0.0724	0.1023	0.1023	0.2025	0.1330
27=23:30:44	23908	301	0.1374	0.0923	0.0868	0.0814	0.0871	0.0859	0.0874	0.0919	0.0892	0.0840	0.0874	0.1138	0.0817	0.0779	0.0816	0.0784	0.0894	0.0891	0.0874	0.0884	0.0880	0.1185	0.1073	0.1314	0.1458	0.0860	0.0811	0.0785	0.0830	0.0820	0.0816	0.0897	0.0881	0.0816	0.0949	0.1101	0.0792	0.0788	0.0822	0.0752	0.0796	0.0859	0.0901	0.0846	0.0878	0.0789	0.0859	0.1189	0.0982	0.0942	0.0790	0.0804	0.0792	0.0808	0.0808	0.0832	0.0848	0.0851	0.0934	0.1226	0.0855	0.0844	0.0829	0.0773	0.0852	0.0793	0.0804	0.0849	0.0835	0.0845	0.1001	0.1088	0.1187	0.0938	0.0864	0.0876	0.0873	0.0842	0.0913	0.0917	0.0929	0.0954	0.1048	0.1199	0.0821	0.0968	0.0905	0.0931	0.0851	0.0893	0.0936	0.0727	0.1038	0.1024	0.2024	0.1308
28=23:45:29	24793	298	0.1225	0.0946	0.0894	0.0806	0.0906	0.0883	0.0894	0.0942	0.0923	0.0863	0.0907	0.1180	0.0808	0.0814	0.0814	0.0809	0.0921	0.0914	0.0848	0.0912	0.0890	0.0878	0.1249	0.1307	0.1104	0.0843	0.0847	0.0785	0.0844	0.0814	0.0837	0.0922	0.0911	0.0838	0.0958	0.1120	0.0780	0.0810	0.0831	0.0776	0.0790	0.0889	0.0908	0.0850	0.0904	0.0798	0.0864	0.1231	0.1049	0.0889	0.0838	0.0779	0.0823	0.0805	0.0809	0.0839	0.0862	0.0832	0.0966	0.1167	0.0840	0.0851	0.0864	0.0783	0.0858	0.0817	0.0802	0.0877	0.0835	0.0867	0.1019	0.1100	0.1289	0.0938	0.0925	0.0853	0.0909	0.0854	0.0935	0.0934	0.0961	0.0948	0.1071	0.1227	0.0826	0.0972	0.0909	0.0941	0.0852	0.0901	0.0962	0.0729	0.1064	0.1063	0.2005	0.1357
29=00:00:14	25678	303	0.1179	0.0938	0.0924	0.0798	0.0915	0.0872	0.0888	0.0948	0.0922	0.0848	0.0883	0.1179	0.0782	0.0806	0.0814	0.0801	0.0918	0.0933	0.0836	0.0914	0.0891	0.0857	0.1136	0.1311	0.1068	0.0833	0.0860	0.0765	0.0854	0.0820	0.0831	0.0914	0.0901	0.0813	0.0968	0.1178	0.0787	0.0794	0.0826	0.0769	0.0785	0.0891	0.0909	0.0856	0.0903	0.0800	0.0849	0.1208	0.1488	0.0887	0.0840	0.0769	0.0818	0.0813	0.0823	0.0843	0.0843	0.0828	0.0946	0.1161	0.0840	0.0838	0.0859	0.0759	0.0861	0.0799	0.0803	0.0869	0.0833	0.0893	0.1013	0.1115	0.1751	0.0933	0.0913	0.0870	0.0904	0.0831	0.0943	0.0915	0.0968	0.0937	0.1088	0.1248	0.0834	0.0983	0.0921	0.0943	0.0852	0.0908	0.0970	0.0722	0.1042	0.1063	0.2024	0.1385
30=00:14:59	26564	300	0.1300	0.0943	0.0899	0.0809	0.0900	0.0878	0.0900	0.0969	0.0944	0.0902	0.0940	0.1187	0.0792	0.0808	0.0809	0.0802	0.0925	0.0923	0.0848	0.0929	0.0918	0.0895	0.1312	0.1397	0.0857	0.0843	0.0843	0.0774	0.0843	0.0827	0.0830	0.0936	0.0926	0.0832	0.0990	0.1173	0.0781	0.0797	0.0824	0.0766	0.0788	0.0898	0.0911	0.0861	0.0920	0.1294	0.0872	0.1285	0.0889	0.0898	0.0848	0.0780	0.0822	0.0818	0.0826	0.0839	0.0855	0.0970	0.0986	0.1163	0.0838	0.0858	0.0850	0.0783	0.0856	0.0813	0.0799	0.0875	0.0854	0.0870	0.1022	0.1144	0.1261	0.0946	0.0938	0.0874	0.0915	0.0827	0.0965	0.0919	0.0952	0.0962	0.1122	0.1247	0.0832	0.0985	0.0928	0.0965	0.0856	0.0914	0.0984	0.0730	0.1052	0.1082	0.2003	0.1394
31=00:29:44	27449	298	0.1043	0.0933	0.0914	0.0801	0.0920	0.0876	0.0886	0.0951	0.0928	0.0849	0.0919	0.1190	0.0771	0.0809	0.0797	0.0789	0.0915	0.0921	0.0852	0.0920	0.0908	0.0887	0.1394	0.1374	0.0883	0.0839	0.0899	0.0750	0.0842	0.0814	0.0834	0.0930	0.0920	0.0818	0.0986	0.1204	0.0763	0.0788	0.0803	0.0762	0.0777	0.0889	0.0900	0.0851	0.0912	0.0791	0.0866	0.1263	0.1490	0.0871	0.0858	0.0743	0.0827	0.0800	0.0823	0.0838	0.0870	0.0824	0.0971	0.1185	0.0820	0.0830	0.0862	0.0768	0.0859	0.0794	0.0796	0.0854	0.0859	0.0839	0.1024	0.1146	0.1723	0.0943	0.0953	0.0838	0.0901	0.0814	0.0972	0.0918	0.0945	0.0973	0.1118	0.1278	0.0834	0.0987	0.0940	0.0968	0.0854	0.0906	0.0984	0.0723	0.1052	0.1086	0.2031	0.1415
32=00:44:29	28334	301	0.1253	0.0951	0.0918	0.0810	0.0917	0.0885	0.0897	0.0980	0.0959	0.0871	0.0963	0.1221	0.0804	0.0811	0.0803	0.0797	0.0960	0.0936	0.0849	0.0944	0.0936	0.0910	0.1404	0.1464	0.0917	0.0838	0.0849	0.0759	0.0842	0.0833	0.0844	0.0960	0.0939	0.0845	0.1006	0.1200	0.0778	0.0803	0.0835	0.0767	0.0788	0.0903	0.0927	0.0873	0.0923	0.0794	0.0892	0.1331	0.1011	0.0907	0.0850	0.0767	0.0812	0.0821	0.0827	0.0856	0.0879	0.0889	0.0985	0.1204	0.0840	0.0860	0.0863	0.0777	0.0873	0.0811	0.0806	0.0866	0.0854	0.0870	0.1063	0.1180	0.1414	0.0952	0.0932	0.0874	0.0919	0.0838	0.0983	0.0940	0.1023	0.0952	0.1145	0.1306	0.0837	0.1014	0.0951	0.0966	0.0868	0.0929	0.1021	0.0728	0.1097	0.1107	0.2097	0.1483
33=00:59:14	29219	298	0.1327	0.0970	0.0922	0.0812	0.0927	0.0917	0.0894	0.1006	0.0968	0.0875	0.0952	0.1222	0.0826	0.0798	0.0822	0.0795	0.0956	0.0942	0.0866	0.0961	0.0945	0.0895	0.1390	0.1414	0.1170	0.0872	0.0856	0.0785	0.0827	0.0854	0.0843	0.0971	0.0953	0.0839	0.1035	0.1255	0.0804	0.0813	0.0833	0.0763	0.0800	0.0908	0.0931	0.0876	0.0944	0.1288	0.0892	0.1297	0.1002	0.0937	0.0846	0.0788	0.0829	0.0826	0.0827	0.0858	0.0889	0.0840	0.0978	0.1257	0.0849	0.0869	0.0859	0.0774	0.0878	0.0811	0.0805	0.0873	0.0872	0.0918	0.1063	0.1181	0.1107	0.0983	0.0959	0.0886	0.0907	0.0855	0.0992	0.0939	0.1013	0.0962	0.1132	0.1336	0.0843	0.1022	0.0955	0.0976	0.0856	0.0932	0.1020	0.0726	0.1135	0.1116	0.2066	0.1472
34=01:13:59	30104	301	0.1411	0.0966	0.0967	0.0800	0.0960	0.0893	0.0910	0.1007	0.0969	0.0886	0.0957	0.1248	0.0800	0.0788	0.0837	0.0800	0.0965	0.0956	0.0876	0.0967	0.0940	0.0889	0.1360	0.1467	0.1611	0.0851	0.0886	0.0758	0.0840	0.0851	0.0853	0.0987	0.0968	0.0849	0.1028	0.1239	0.0814	0.0789	0.0852	0.0753	0.0800	0.0926	0.0947	0.0887	0.0945	0.0808	0.0880	0.1345	0.1777	0.0941	0.0839	0.0795	0.0842	0.0844	0.0827	0.0875	0.0895	0.0899	0.0965	0.1271	0.0873	0.0872	0.0889	0.0758	0.0893	0.0826	0.0810	0.0907	0.0869	0.0903	0.1056	0.1218	0.1705	0.1012	0.0949	0.0916	0.0943	0.0881	0.1009	0.0970	0.1039	0.0977	0.1165	0.1327	0.0863	0.1035	0.0978	0.0995	0.0896	0.0958	0.1031	0.0721	0.1133	0.1137	0.2046	0.1525
35=01:28:44	30989	301	0.1394	0.0995	0.0921	0.0815	0.0953	0.0915	0.0903	0.1002	0.0970	0.0878	0.0963	0.1254	0.0832	0.0820	0.0823	0.0780	0.0973	0.0952	0.0877	0.0964	0.0966	0.0922	0.1404	0.1535	0.1015	0.0873	0.0855	0.0778	0.0836	0.0859	0.0839	0.0985	0.0968	0.0846	0.1020	0.1259	0.0816	0.0811	0.0830	0.0766	0.0794	0.0927	0.0956	0.0893	0.0961	0.0857	0.0930	0.1374	0.0907	0.0924	0.0857	0.0779	0.0832	0.0853	0.0836	0.0877	0.0901	0.0863	0.1002	0.1248	0.0854	0.0876	0.0877	0.0777	0.0889	0.0836	0.0820	0.0916	0.0867	0.0865	0.1098	0.1230	0.1044	0.1013	0.0983	0.0903	0.0948	0.0907	0.1023	0.0974	0.1035	0.1009	0.1190	0.1395	0.0863	0.1050	0.0972	0.1004	0.0887	0.0961	0.1063	0.0726	0.1178	0.1144	0.2039	0.1543
36=01:43:30	31874	300	0.1375	0.0991	0.0972	0.0812	0.0970	0.0935	0.0925	0.1041	0.1004	0.0902	0.0957	0.1309	0.0817	0.0807	0.0844	0.0803	0.1001	0.0973	0.0879	0.0986	0.0984	0.0903	0.1453	0.1545	0.1042	0.0874	0.0896	0.0774	0.0850	0.0866	0.0863	0.1008	0.0987	0.0855	0.1060	0.1313	0.0810	0.0811	0.0862	0.0767	0.0800	0.0949	0.0968	0.0906	0.0961	0.0957	0.0928	0.1395	0.1362	0.0948	0.0868	0.0777	0.0848	0.0855	0.0839	0.0887	0.0917	0.0923	0.1000	0.1299	0.0870	0.0886	0.0904	0.0767	0.0914	0.0831	0.0824	0.0904	0.0874	0.0888	0.1106	0.1266	0.1613	0.1018	0.0959	0.0915	0.0953	0.0868	0.1045	0.0998	0.1063	0.1013	0.1205	0.1394	0.0869	0.1069	0.0994	0.1026	0.0920	0.0973	0.1069	0.0733	0.1191	0.1170	0.2136	0.1603
37=01:58:15	32759	301	0.1419	0.1018	0.0983	0.0804	0.0990	0.0947	0.0931	0.1029	0.1023	0.0951	0.0982	0.1351	0.0840	0.0823	0.0846	0.0796	0.1006	0.0984	0.0883	0.0998	0.0990	0.0960	0.1507	0.1605	0.1098	0.0881	0.0901	0.0781	0.0837	0.0877	0.0858	0.1031	0.1002	0.0851	0.1071	0.1325	0.0812	0.0806	0.0850	0.0758	0.0798	0.0967	0.0986	0.0908	0.0985	0.0907	0.0896	0.1403	0.0972	0.0944	0.0863	0.0778	0.0854	0.0863	0.0844	0.0897	0.0924	0.1148	0.1016	0.1324	0.0868	0.0878	0.0893	0.0772	0.0915	0.0849	0.0822	0.0909	0.0881	0.0986	0.1119	0.1276	0.1328	0.1052	0.0993	0.0925	0.0979	0.0895	0.1059	0.1000	0.1074	0.1049	0.1236	0.1449	0.0875	0.1089	0.1014	0.1016	0.0906	0.0994	0.1082	0.0724	0.1202	0.1203	0.1996	0.1608
38=02:13:00	33644	298	0.1406	0.1049	0.1011	0.0812	0.1014	0.0957	0.0933	0.1051	0.1029	0.0955	0.0992	0.1381	0.0849	0.0824	0.0862	0.0798	0.1041	0.1018	0.0895	0.1021	0.0991	0.0932	0.1479	0.1569	0.1188	0.0898	0.0917	0.0784	0.0852	0.0876	0.0875	0.1035	0.1014	0.0854	0.1065	0.1381	0.0841	0.0822	0.0877	0.0761	0.0808	0.0985	0.0998	0.0931	0.1003	0.1095	0.1003	0.1436	0.1386	0.0983	0.0871	0.0789	0.0861	0.0874	0.0836	0.0909	0.0934	0.1393	0.1002	0.1400	0.0889	0.0908	0.0913	0.0774	0.0936	0.0826	0.0837	0.0919	0.0907	0.0917	0.1136	0.1311	0.1554	0.1070	0.1006	0.0921	0.0963	0.0892	0.1061	0.1013	0.1080	0.1065	0.1235	0.1425	0.0900	0.1117	0.1040	0.1058	0.0914	0.1023	0.1126	0.0729	0.1233	0.1216	0.2050	0.1635
39=02:27:45	34529	301	0.1485	0.1053	0.0993	0.0806	0.1015	0.0960	0.0949	0.1077	0.1051	0.1116	0.1007	0.1365	0.0868	0.0813	0.0874	0.0793	0.1055	0.1017	0.0926	0.1051	0.1033	0.0934	0.1540	0.1611	0.1276	0.0929	0.0917	0.0788	0.0845	0.0915	0.0866	0.1061	0.1036	0.0954	0.1098	0.1387	0.0844	0.0814	0.0885	0.0755	0.0813	0.0995	0.1020	0.0933	0.1019	0.0823	0.0932	0.1481	0.1151	0.0992	0.0878	0.0815	0.0858	0.0889	0.0851	0.0933	0.0956	0.1029	0.1056	0.1355	0.0894	0.0914	0.0925	0.0774	0.0935	0.0833	0.0833	0.0940	0.0919	0.1001	0.1174	0.1320	0.1402	0.1088	0.1018	0.0952	0.0991	0.0938	0.1107	0.1041	0.1115	0.1127	0.1284	0.1542	0.0921	0.1132	0.1034	0.1047	0.0983	0.1036	0.1134	0.0723	0.1273	0.1249	0.2132	0.1675
40=02:42:30	35415	300	0.1707	0.1054	0.1000	0.0819	0.1014	0.0973	0.0939	0.1062	0.1046	0.0938	0.1009	0.1430	0.0856	0.0804	0.0869	0.0786	0.1033	0.1022	0.0903	0.1046	0.1035	0.0925	0.1491	0.1676	0.1346	0.0938	0.0905	0.0792	0.0838	0.0905	0.0863	0.1067	0.1035	0.0852	0.1128	0.1449	0.0856	0.0819	0.0885	0.0748	0.0803	0.1000	0.1043	0.0961	0.1038	0.0837	0.0931	0.1535	0.1217	0.0976	0.0869	0.0801	0.0865	0.0907	0.0852	0.0934	0.0956	0.0869	0.1052	0.1429	0.0896	0.0908	0.0924	0.0772	0.0952	0.0839	0.0842	0.0955	0.0923	0.0869	0.1177	0.1368	0.1231	0.1092	0.1013	0.0958	0.0997	0.0920	0.1103	0.1036	0.1122	0.1100	0.1312	0.1550	0.0914	0.1132	0.1043	0.1057	0.0941	0.1042	0.1138	0.0721	0.1286	0.1276	0.1974	0.1754
41=02:57:15	36300	301	0.1410	0.1049	0.1015	0.0812	0.1029	0.0974	0.0950	0.1095	0.1065	0.0955	0.1023	0.1455	0.0851	0.0839	0.0858	0.0797	0.1078	0.1047	0.0900	0.1062	0.1051	0.0924	0.1470	0.1720	0.0920	0.0909	0.0940	0.0759	0.0860	0.0903	0.0878	0.1094	0.1061	0.0868	0.1139	0.1445	0.0852	0.0816	0.0876	0.0766	0.0799	0.1022	0.1047	0.0971	0.1048	0.0810	0.0935	0.1553	0.1025	0.0996	0.0916	0.0771	0.0876	0.0906	0.0863	0.0934	0.0973	0.0998	0.1056	0.1454	0.0882	0.0915	0.0939	0.0775	0.0959	0.0851	0.0832	0.0941	0.0924	0.0901	0.1209	0.1398	0.1448	0.1101	0.1057	0.0973	0.1023	0.0920	0.1132	0.1076	0.1141	0.1100	0.1318	0.1528	0.0920	0.1145	0.1073	0.1086	0.0950	0.1075	0.1168	0.0735	0.1289	0.1295	0.1804	0.1762
42=03:12:00	37185	300	0.1561	0.1096	0.1049	0.0808	0.1062	0.0993	0.0950	0.1127	0.1096	0.0958	0.1048	0.1515	0.0870	0.0830	0.0882	0.0777	0.1099	0.1066	0.0902	0.1076	0.1067	0.0949	0.1498	0.1699	0.1328	0.0924	0.0936	0.0764	0.0848	0.0928	0.0879	0.1096	0.1070	0.0868	0.1163	0.1478	0.0861	0.0817	0.0884	0.0744	0.0802	0.1030	0.1071	0.0973	0.1067	0.0812	0.0946	0.1578	0.1192	0.1001	0.0904	0.0771	0.0881	0.0914	0.0855	0.0954	0.0972	0.0897	0.1073	0.1440	0.0900	0.0918	0.0942	0.0765	0.0979	0.0861	0.0845	0.0962	0.0923	0.0900	0.1223	0.1424	0.1396	0.1150	0.1063	0.0962	0.1025	0.0930	0.1150	0.1092	0.1163	0.1129	0.1316	0.1562	0.0934	0.1172	0.1086	0.1094	0.0960	0.1062	0.1183	0.0717	0.1307	0.1305	0.1967	0.1801
43=03:26:45	38070	303	0.1618	0.1096	0.1070	0.0800	0.1081	0.1005	0.0966	0.1134	0.1104	0.0967	0.1048	0.1504	0.0873	0.0836	0.0894	0.0784	0.1119	0.1076	0.0917	0.1090	0.1077	0.0939	0.1337	0.1764	0.1313	0.0931	0.0957	0.0773	0.0838	0.0923	0.0883	0.1116	0.1079	0.0879	0.1164	0.1527	0.0863	0.0830	0.0898	0.0755	0.0807	0.1041	0.1086	0.0985	0.1083	0.0919	0.0950	0.1604	0.1405	0.1015	0.0918	0.0784	0.0901	0.0916	0.0856	0.0974	0.0995	0.0939	0.1064	0.1472	0.0903	0.0933	0.0969	0.0769	0.0993	0.0880	0.0845	0.0980	0.0951	0.0936	0.1256	0.1459	0.1464	0.1157	0.1091	0.0970	0.1034	0.0946	0.1190	0.1101	0.1150	0.1143	0.1364	0.1596	0.0950	0.1195	0.1103	0.1119	0.1000	0.1121	0.1211	0.0721	0.1345	0.1351	0.1781	0.1914
44=03:41:30	38955	298	0.1671	0.1123	0.1072	0.0817	0.1081	0.1016	0.0975	0.1153	0.1141	0.1092	0.1054	0.1552	0.0895	0.0856	0.0907	0.0796	0.1131	0.1092	0.0940	0.1105	0.1112	0.0964	0.1377	0.1802	0.1298	0.0967	0.0974	0.0783	0.0852	0.0933	0.0899	0.1163	0.1124	0.0892	0.1175	0.1640	0.0890	0.0831	0.0910	0.0760	0.0814	0.1066	0.1116	0.1007	0.1118	0.0834	0.0958	0.1716	0.1373	0.1023	0.0937	0.0794	0.0895	0.0945	0.0871	0.0974	0.1032	0.0931	0.1124	0.1537	0.0906	0.0945	0.0975	0.0771	0.1009	0.0880	0.0860	0.1010	0.0967	0.0989	0.1289	0.1494	0.1405	0.1193	0.1092	0.1007	0.1047	0.0975	0.1227	0.1140	0.1191	0.1179	0.1405	0.1645	0.0960	0.1224	0.1137	0.1114	0.1013	0.1117	0.1252	0.0730	0.1404	0.1376	0.1807	0.1950
45=03:56:16	39840	301	0.1442	0.1133	0.1096	0.0804	0.1115	0.1031	0.0979	0.1180	0.1150	0.1056	0.1077	0.1595	0.0888	0.0844	0.0901	0.0799	0.1158	0.1104	0.0938	0.1139	0.1139	0.0978	0.1375	0.1902	0.1287	0.0954	0.0988	0.0769	0.0859	0.0950	0.0902	0.1173	0.1140	0.0873	0.1194	0.1640	0.0886	0.0832	0.0909	0.0756	0.0809	0.1072	0.1146	0.1029	0.1130	0.0839	0.0964	0.1702	0.1331	0.1027	0.0939	0.0782	0.0909	0.0945	0.0877	0.0987	0.1045	0.0904	0.1117	0.1540	0.0927	0.0931	0.0973	0.0771	0.1024	0.0868	0.0860	0.1000	0.0979	0.0931	0.1297	0.1504	0.1640	0.1211	0.1109	0.1000	0.1084	0.0958	0.1239	0.1146	0.1195	0.1189	0.1418	0.1657	0.0977	0.1244	0.1148	0.1122	0.0999	0.1118	0.1256	0.0725	0.1390	0.1384	0.1742	0.1930
46=04:11:01	40725	298	0.1676	0.1149	0.1077	0.0819	0.1113	0.1042	0.0982	0.1169	0.1152	0.1069	0.1083	0.1666	0.0892	0.0857	0.0910	0.0783	0.1171	0.1102	0.0954	0.1141	0.1133	0.0965	0.1401	0.1851	0.1050	0.0986	0.0981	0.0783	0.0855	0.0947	0.0894	0.1177	0.1137	0.0898	0.1214	0.1683	0.0887	0.0841	0.0900	0.0762	0.0802	0.1086	0.1152	0.1032	0.1129	0.0826	0.0985	0.1732	0.1026	0.1024	0.0947	0.0774	0.0912	0.0944	0.0879	0.1010	0.1033	0.0909	0.1127	0.1584	0.0909	0.0961	0.0996	0.0777	0.1038	0.0887	0.0856	0.1025	0.0988	0.0952	0.1319	0.1596	0.1380	0.1193	0.1120	0.1036	0.1105	0.0983	0.1232	0.1165	0.1211	0.1205	0.1442	0.1756	0.0971	0.1235	0.1157	0.1129	0.1042	0.1125	0.1302	0.0725	0.1408	0.1446	0.1767	0.2011
47=04:25:46	41610	303	0.1799	0.1166	0.1113	0.0804	0.1136	0.1037	0.0999	0.1196	0.1173	0.1026	0.1085	0.1659	0.0916	0.0852	0.0921	0.0786	0.1205	0.1128	0.0962	0.1168	0.1160	0.0966	0.1440	0.1872	0.1542	0.0979	0.1000	0.0779	0.0852	0.0963	0.0895	0.1208	0.1165	0.0896	0.1218	0.1665	0.0904	0.0829	0.0935	0.0761	0.0810	0.1088	0.1164	0.1059	0.1150	0.0899	0.0976	0.1758	0.1331	0.1061	0.0955	0.0797	0.0920	0.0975	0.0877	0.1018	0.1053	0.1492	0.1130	0.1629	0.0925	0.0976	0.1021	0.0761	0.1050	0.0891	0.0867	0.1035	0.1001	0.0942	0.1344	0.1605	0.1423	0.1241	0.1161	0.1067	0.1116	0.0967	0.1270	0.1196	0.1240	0.1202	0.1461	0.1772	0.1000	0.1261	0.1196	0.1182	0.1060	0.1174	0.1321	0.0725	0.1406	0.1453	0.1818	0.2022
48=04:40:31	42495	300	0.1749	0.1176	0.1144	0.0809	0.1162	0.1068	0.1003	0.1213	0.1202	0.1034	0.1104	0.1697	0.0928	0.0847	0.0937	0.0787	0.1230	0.1164	0.0944	0.1182	0.1166	0.0953	0.1454	0.1975	0.1482	0.0994	0.1015	0.0779	0.0845	0.0971	0.0905	0.1220	0.1179	0.0892	0.1247	0.1684	0.0922	0.0841	0.0943	0.0750	0.0808	0.1105	0.1186	0.1070	0.1171	0.0836	0.0978	0.1774	0.1381	0.1080	0.0968	0.0792	0.0939	0.0981	0.0888	0.1036	0.1052	0.1025	0.1147	0.1668	0.0945	0.0987	0.1038	0.0767	0.1067	0.0906	0.0860	0.1073	0.1019	0.0931	0.1372	0.1650	0.1596	0.1275	0.1158	0.1082	0.1135	0.0985	0.1289	0.1222	0.1267	0.1222	0.1481	0.1756	0.1018	0.1321	0.1226	0.1197	0.1074	0.1173	0.1350	0.0723	0.1431	0.1478	0.1817	0.2080
49=04:55:16	43381	303	0.1688	0.1221	0.1165	0.0812	0.1215	0.1097	0.1022	0.1253	0.1229	0.1064	0.1130	0.1767	0.0931	0.0867	0.0955	0.0783	0.1281	0.1217	0.0983	0.1226	0.1216	0.0987	0.1502	0.2000	0.1446	0.1002	0.1040	0.0757	0.0860	0.1009	0.0923	0.1270	0.1211	0.0926	0.1295	0.1790	0.0939	0.0843	0.0953	0.0760	0.0807	0.1142	0.1227	0.1115	0.1220	0.0917	0.0994	0.1837	0.1557	0.1088	0.0995	0.0777	0.0958	0.0997	0.0894	0.1057	0.1098	0.1217	0.1198	0.1687	0.0949	0.0997	0.1051	0.0769	0.1116	0.0929	0.0876	0.1094	0.1046	0.1011	0.1414	0.1690	0.1656	0.1316	0.1222	0.1099	0.1153	0.1027	0.1326	0.1232	0.1293	0.1263	0.1530	0.1825	0.1040	0.1344	0.1253	0.1221	0.1096	0.1216	0.1394	0.0723	0.1494	0.1522	0.1855	0.2184
50=05:10:01	44266	300	0.1991	0.1211	0.1171	0.0795	0.1199	0.1104	0.1010	0.1233	0.1225	0.1139	0.1124	0.1756	0.0938	0.0847	0.0949	0.0788	0.1275	0.1216	0.0973	0.1223	0.1213	0.0987	0.1533	0.2079	0.1593	0.0988	0.1034	0.0773	0.0852	0.0999	0.0904	0.1266	0.1222	0.0939	0.1294	0.1749	0.0932	0.0833	0.0963	0.0745	0.0798	0.1165	0.1233	0.1106	0.1218	0.0919	0.0994	0.1880	0.1576	0.1101	0.0981	0.0796	0.0951	0.0987	0.0896	0.1081	0.1096	0.1348	0.1208	0.1723	0.0953	0.0989	0.1044	0.0755	0.1121	0.0926	0.0877	0.1104	0.1056	0.1165	0.1421	0.1723	0.1781	0.1322	0.1180	0.1104	0.1159	0.1045	0.1318	0.1261	0.1316	0.1293	0.1556	0.1844	0.1036	0.1340	0.1247	0.1214	0.1097	0.1209	0.1404	0.0707	0.1508	0.1540	0.1891	0.2229
51=05:24:46	45151	303	0.1664	0.1222	0.1189	0.0797	0.1220	0.1127	0.1031	0.1268	0.1268	0.1049	0.1159	0.1808	0.0933	0.0862	0.0955	0.0800	0.1314	0.1225	0.1015	0.1245	0.1226	0.0978	0.1556	0.2118	0.1158	0.0989	0.1064	0.0755	0.0853	0.0991	0.0943	0.1270	0.1223	0.0926	0.1343	0.1788	0.0923	0.0840	0.0968	0.0761	0.0804	0.1171	0.1226	0.1125	0.1208	0.0847	0.1009	0.1932	0.1519	0.1082	0.1004	0.0769	0.0978	0.0964	0.0908	0.1091	0.1129	0.1198	0.1215	0.1725	0.0955	0.0992	0.1064	0.0767	0.1115	0.0932	0.0880	0.1108	0.1056	0.0954	0.1438	0.1732	0.1807	0.1332	0.1207	0.1116	0.1165	0.1051	0.1383	0.1257	0.1339	0.1306	0.1593	0.1890	0.1050	0.1369	0.1255	0.1213	0.1104	0.1232	0.1406	0.0724	0.1579	0.1579	0.1882	0.2279
52=05:39:31	46036	300	0.1825	0.1265	0.1222	0.0803	0.1278	0.1156	0.1055	0.1325	0.1312	0.1159	0.1207	0.1899	0.0956	0.0876	0.0973	0.0797	0.1348	0.1267	0.1012	0.1285	0.1270	0.1009	0.1593	0.2116	0.1655	0.1028	0.1081	0.0765	0.0853	0.1023	0.0961	0.1347	0.1268	0.0935	0.1347	0.1846	0.0952	0.0859	0.1002	0.0757	0.0811	0.1184	0.1264	0.1127	0.1248	0.0856	0.1009	0.1941	0.1478	0.1113	0.1027	0.0792	0.0986	0.1000	0.0916	0.1094	0.1131	0.1010	0.1231	0.1775	0.0975	0.1020	0.1080	0.0753	0.1129	0.0950	0.0881	0.1126	0.1076	0.0972	0.1464	0.1780	0.1667	0.1364	0.1238	0.1155	0.1200	0.1066	0.1389	0.1311	0.1370	0.1326	0.1610	0.1906	0.1077	0.1407	0.1299	0.1273	0.1126	0.1247	0.1437	0.0730	0.1562	0.1592	0.1963	0.2225
53=05:54:16	46921	303	0.1855	0.1296	0.1258	0.0799	0.1310	0.1178	0.1075	0.1370	0.1359	0.1073	0.1223	0.1921	0.0974	0.0887	0.0985	0.0790	0.1396	0.1308	0.1027	0.1341	0.1323	0.1006	0.1606	0.2195	0.1459	0.1038	0.1099	0.0769	0.0869	0.1052	0.0951	0.1383	0.1312	0.0930	0.1365	0.1920	0.0964	0.0868	0.1003	0.0750	0.0810	0.1218	0.1312	0.1167	0.1300	0.0853	0.1029	0.1995	0.1310	0.1156	0.1049	0.0780	0.1005	0.1014	0.0927	0.1125	0.1156	0.0986	0.1293	0.1858	0.0986	0.1033	0.1090	0.0765	0.1155	0.0943	0.0895	0.1168	0.1107	0.0988	0.1522	0.1829	0.1630	0.1439	0.1288	0.1155	0.1237	0.1101	0.1408	0.1331	0.1430	0.1384	0.1643	0.2029	0.1114	0.1438	0.1339	0.1295	0.1143	0.1294	0.1468	0.0717	0.1606	0.1663	0.1990	0.2306
54=06:09:02	47806	300	0.1936	0.1315	0.1253	0.0802	0.1306	0.1168	0.1038	0.1359	0.1367	0.1069	0.1218	0.1971	0.0983	0.0893	0.0979	0.0792	0.1399	0.1304	0.1025	0.1320	0.1298	0.1014	0.1639	0.2266	0.1170	0.1043	0.1100	0.0765	0.0855	0.1048	0.0950	0.1376	0.1325	0.0949	0.1399	0.1973	0.0979	0.0875	0.1012	0.0755	0.0787	0.1236	0.1323	0.1169	0.1316	0.0870	0.1036	0.2063	0.1306	0.1134	0.1055	0.0774	0.1025	0.1010	0.0929	0.1144	0.1165	0.1184	0.1272	0.1894	0.0985	0.1042	0.1112	0.0762	0.1172	0.0963	0.0896	0.1168	0.1092	0.1072	0.1578	0.1887	0.1537	0.1406	0.1312	0.1161	0.1230	0.1094	0.1439	0.1374	0.1409	0.1395	0.1690	0.2069	0.1105	0.1441	0.1364	0.1303	0.1164	0.1298	0.1508	0.0708	0.1659	0.1694	0.2016	0.2436
55=06:23:47	48691	303	0.1965	0.1328	0.1277	0.0809	0.1353	0.1208	0.1090	0.1404	0.1411	0.1130	0.1255	0.1982	0.0993	0.0900	0.1008	0.0787	0.1453	0.1340	0.1053	0.1373	0.1364	0.1040	0.1689	0.2270	0.1569	0.1059	0.1125	0.0771	0.0855	0.1082	0.0966	0.1449	0.1358	0.0958	0.1434	0.2052	0.0990	0.0887	0.1037	0.0752	0.0798	0.1254	0.1387	0.1220	0.1362	0.1023	0.1040	0.2101	0.1344	0.1180	0.1077	0.0784	0.1049	0.1039	0.0932	0.1176	0.1200	0.1174	0.1314	0.1955	0.0996	0.1054	0.1120	0.0760	0.1205	0.0981	0.0910	0.1223	0.1131	0.1141	0.1611	0.1939	0.1602	0.1485	0.1343	0.1211	0.1285	0.1131	0.1509	0.1422	0.1470	0.1443	0.1736	0.2109	0.1145	0.1515	0.1438	0.1358	0.1201	0.1354	0.1532	0.0708	0.1719	0.1766	0.2103	0.2561
56=06:38:32	49576	300	0.2130	0.1356	0.1295	0.0808	0.1364	0.1217	0.1096	0.1434	0.1445	0.1108	0.1280	0.2114	0.1014	0.0893	0.1018	0.0792	0.1509	0.1389	0.1058	0.1421	0.1410	0.1045	0.1746	0.2397	0.1707	0.1070	0.1133	0.0777	0.0857	0.1092	0.0969	0.1472	0.1405	0.0980	0.1440	0.2074	0.0989	0.0883	0.1055	0.0750	0.0818	0.1275	0.1420	0.1236	0.1388	0.0902	0.1070	0.2186	0.1396	0.1193	0.1077	0.0792	0.1071	0.1041	0.0942	0.1191	0.1220	0.1565	0.1342	0.1995	0.1008	0.1073	0.1149	0.0764	0.1230	0.0993	0.0923	0.1249	0.1152	0.1114	0.1642	0.2011	0.1753	0.1508	0.1362	0.1228	0.1293	0.1137	0.1516	0.1441	0.1517	0.1467	0.1763	0.2156	0.1165	0.1561	0.1467	0.1383	0.1232	0.1402	0.1589	0.0714	0.1755	0.1829	0.2131	0.2582
57=06:53:17	50461	300	0.2037	0.1418	0.1355	0.0814	0.1431	0.1269	0.1109	0.1472	0.1501	0.1145	0.1302	0.2196	0.1042	0.0918	0.1037	0.0796	0.1538	0.1410	0.1085	0.1469	0.1436	0.1056	0.1798	0.2430	0.1422	0.1111	0.1177	0.0775	0.0861	0.1121	0.1006	0.1522	0.1434	0.1018	0.1478	0.2166	0.1033	0.0906	0.1070	0.0761	0.0810	0.1310	0.1438	0.1273	0.1423	0.0997	0.1077	0.2210	0.1361	0.1237	0.1112	0.0790	0.1099	0.1061	0.0955	0.1231	0.1248	0.1542	0.1365	0.2086	0.1027	0.1085	0.1189	0.0768	0.1271	0.1005	0.0931	0.1267	0.1169	0.1151	0.1688	0.1998	0.1708	0.1550	0.1435	0.1278	0.1325	0.1184	0.1544	0.1458	0.1536	0.1510	0.1823	0.2276	0.1198	0.1572	0.1485	0.1413	0.1257	0.1439	0.1618	0.0716	0.1789	0.1828	0.2149	0.2615
58=07:08:02	51347	300	0.2106	0.1415	0.1385	0.0807	0.1447	0.1302	0.1115	0.1523	0.1536	0.1164	0.1340	0.2210	0.1023	0.0922	0.1057	0.0792	0.1595	0.1456	0.1109	0.1504	0.1504	0.1066	0.1843	0.2478	0.1550	0.1122	0.1207	0.0767	0.0872	0.1150	0.1013	0.1572	0.1474	0.1017	0.1503	0.2192	0.1020	0.0881	0.1093	0.0756	0.0826	0.1327	0.1489	0.1306	0.1475	0.0914	0.1092	0.2338	0.1622	0.1247	0.1147	0.0784	0.1111	0.1081	0.0979	0.1253	0.1271	0.1690	0.1410	0.2104	0.1043	0.1108	0.1208	0.0748	0.1305	0.1019	0.0938	0.1303	0.1209	0.1215	0.1732	0.2108	0.1840	0.1599	0.1433	0.1301	0.1360	0.1177	0.1585	0.1512	0.1613	0.1550	0.1887	0.2251	0.1221	0.1639	0.1513	0.1454	0.1302	0.1454	0.1686	0.0723	0.1846	0.1889	0.2193	0.2639
59=07:22:47	52232	298	0.2118	0.1460	0.1431	0.0801	0.1524	0.1321	0.1176	0.1563	0.1605	0.1160	0.1394	0.2349	0.1059	0.0932	0.1067	0.0792	0.1633	0.1489	0.1129	0.1581	0.1560	0.1073	0.1872	0.2520	0.1511	0.1148	0.1247	0.0776	0.0865	0.1182	0.1030	0.1616	0.1526	0.1052	0.1534	0.2323	0.1049	0.0910	0.1105	0.0744	0.0808	0.1373	0.1543	0.1355	0.1505	0.1177	0.1103	0.2290	0.1532	0.1279	0.1164	0.0782	0.1143	0.1097	0.0978	0.1285	0.1317	0.1681	0.1432	0.2188	0.1045	0.1122	0.1248	0.0759	0.1355	0.1034	0.0951	0.1350	0.1230	0.1358	0.1793	0.2225	0.1984	0.1674	0.1494	0.1331	0.1414	0.1238	0.1638	0.1520	0.1662	0.1620	0.1908	0.2369	0.1252	0.1718	0.1587	0.1490	0.1345	0.1537	0.1745	0.0718	0.1932	0.2014	0.2267	0.2783
60=07:37:32	53117	301	0.2038	0.1451	0.1468	0.0798	0.1513	0.1327	0.1162	0.1574	0.1608	0.1149	0.1397	0.2344	0.1055	0.0927	0.1075	0.0788	0.1670	0.1519	0.1118	0.1578	0.1570	0.1060	0.1926	0.2641	0.1569	0.1120	0.1233	0.0749	0.0871	0.1165	0.1031	0.1633	0.1553	0.0992	0.1569	0.2360	0.1059	0.0896	0.1107	0.0762	0.0811	0.1401	0.1546	0.1340	0.1535	0.0894	0.1116	0.2388	0.1776	0.1263	0.1158	0.0762	0.1162	0.1089	0.0998	0.1279	0.1324	0.1805	0.1451	0.2181	0.1057	0.1120	0.1230	0.0761	0.1333	0.1036	0.0953	0.1341	0.1216	0.1134	0.1825	0.2222	0.1982	0.1665	0.1494	0.1326	0.1400	0.1228	0.1703	0.1603	0.1660	0.1638	0.1977	0.2407	0.1248	0.1734	0.1598	0.1496	0.1345	0.1560	0.1766	0.0722	0.1956	0.2026	0.2331	0.2912
61=07:52:17	54002	298	0.2157	0.1511	0.1479	0.0806	0.1569	0.1356	0.1171	0.1625	0.1671	0.1163	0.1423	0.2442	0.1083	0.0967	0.1099	0.0796	0.1696	0.1549	0.1153	0.1624	0.1601	0.1092	0.1958	0.2712	0.1541	0.1177	0.1287	0.0775	0.0869	0.1192	0.1044	0.1669	0.1587	0.1021	0.1596	0.2408	0.1081	0.0928	0.1137	0.0755	0.0813	0.1423	0.1613	0.1408	0.1586	0.1122	0.1134	0.2446	0.1483	0.1299	0.1201	0.0782	0.1167	0.1111	0.1008	0.1326	0.1364	0.1828	0.1483	0.2293	0.1073	0.1150	0.1292	0.0774	0.1395	0.1061	0.0972	0.1395	0.1275	0.1041	0.1853	0.2268	0.1869	0.1721	0.1555	0.1374	0.1440	0.1265	0.1743	0.1564	0.1706	0.1647	0.2011	0.2477	0.1299	0.1752	0.1632	0.1524	0.1407	0.1567	0.1792	0.0717	0.2000	0.2071	0.2354	0.2924
62=08:07:03	54887	301	0.2116	0.1552	0.1530	0.0800	0.1617	0.1437	0.1216	0.1682	0.1725	0.1229	0.1469	0.2535	0.1104	0.0966	0.1126	0.0799	0.1787	0.1605	0.1184	0.1704	0.1685	0.1106	0.2027	0.2783	0.1505	0.1189	0.1321	0.0779	0.0874	0.1224	0.1093	0.1756	0.1663	0.1030	0.1632	0.2515	0.1106	0.0952	0.1164	0.0765	0.0824	0.1462	0.1674	0.1451	0.1607	0.1403	0.1168	0.2589	0.1467	0.1358	0.1251	0.0785	0.1215	0.1155	0.1029	0.1373	0.1404	0.1604	0.1538	0.2420	0.1100	0.1191	0.1337	0.0774	0.1467	0.1081	0.0983	0.1433	0.1313	0.1242	0.1923	0.2372	0.1868	0.1779	0.1577	0.1439	0.1505	0.1291	0.1793	0.1664	0.1790	0.1699	0.2089	0.2529	0.1337	0.1842	0.1711	0.1593	0.1433	0.1629	0.1887	0.0729	0.2068	0.2174	0.2477	0.3053
63=08:21:48	55772	300	0.2506	0.1506	0.1494	0.0801	0.1620	0.1388	0.1186	0.1628	0.1704	0.1185	0.1436	0.2509	0.1105	0.0936	0.1117	0.0781	0.1692	0.1568	0.1160	0.1649	0.1626	0.1059	0.2045	0.2810	0.1632	0.1189	0.1304	0.0770	0.0839	0.1188	0.1062	0.1696	0.1589	0.1009	0.1623	0.2519	0.1119	0.0941	0.1165	0.0733	0.0826	0.1431	0.1622	0.1415	0.1584	0.0897	0.1153	0.2677	0.1526	0.1312	0.1185	0.0786	0.1190	0.1115	0.1013	0.1333	0.1392	0.1418	0.1527	0.2420	0.1092	0.1165	0.1315	0.0772	0.1404	0.1079	0.0983	0.1421	0.1328	0.1033	0.1922	0.2393	0.1908	0.1689	0.1544	0.1417	0.1452	0.1282	0.1803	0.1647	0.1748	0.1699	0.2112	0.2532	0.1338	0.1799	0.1690	0.1590	0.1445	0.1608	0.1890	0.0717	0.2109	0.2150	0.2482	0.3075
64=08:36:29	56653	301	0.2341	0.1626	0.1623	0.0809	0.1726	0.1468	0.1249	0.1735	0.1810	0.1227	0.1489	0.2669	0.1171	0.0996	0.1172	0.0805	0.1874	0.1700	0.1224	0.1789	0.1759	0.1136	0.2106	0.2924	0.1546	0.1248	0.1392	0.0770	0.0883	0.1274	0.1103	0.1825	0.1706	0.1049	0.1682	0.2696	0.1156	0.0969	0.1214	0.0765	0.0826	0.1515	0.1759	0.1514	0.1707	0.1061	0.1179	0.2718	0.1756	0.1404	0.1290	0.0778	0.1247	0.1186	0.1047	0.1431	0.1457	0.1820	0.1578	0.2537	0.1114	0.1220	0.1383	0.0773	0.1509	0.1102	0.1014	0.1509	0.1366	0.1261	0.2033	0.2527	0.2127	0.1859	0.1642	0.1483	0.1541	0.1328	0.1876	0.1716	0.1838	0.1787	0.2181	0.2675	0.1388	0.1924	0.1803	0.1671	0.1509	0.1711	0.1963	0.0728	0.2206	0.2319	0.2660	0.3220
65=08:51:14	57539	298	0.2182	0.1605	0.1601	0.0790	0.1708	0.1485	0.1206	0.1785	0.1835	0.1245	0.1518	0.2729	0.1163	0.0967	0.1164	0.0797	0.1900	0.1696	0.1207	0.1815	0.1796	0.1105	0.2212	0.3023	0.1420	0.1226	0.1359	0.0752	0.0865	0.1279	0.1103	0.1852	0.1733	0.1018	0.1743	0.2706	0.1154	0.0951	0.1204	0.0759	0.0799	0.1553	0.1771	0.1520	0.1710	0.1140	0.1186	0.2827	0.1639	0.1411	0.1260	0.0763	0.1241	0.1185	0.1048	0.1429	0.1486	0.1731	0.1615	0.2557	0.1138	0.1202	0.1356	0.0758	0.1512	0.1100	0.1008	0.1508	0.1370	0.1353	0.2043	0.2562	0.2131	0.1845	0.1658	0.1476	0.1555	0.1350	0.1917	0.1759	0.1904	0.1796	0.2241	0.2715	0.1404	0.1969	0.1794	0.1695	0.1498	0.1712	0.2013	0.0716	0.2254	0.2305	0.2615	0.3207
66=09:05:59	58424	301	0.2370	0.1694	0.1684	0.0798	0.1797	0.1528	0.1284	0.1852	0.1910	0.1274	0.1568	0.2761	0.1177	0.0991	0.1202	0.0786	0.1945	0.1765	0.1248	0.1875	0.1835	0.1142	0.2295	0.3100	0.1876	0.1288	0.1434	0.0767	0.0877	0.1320	0.1121	0.1918	0.1798	0.1040	0.1787	0.2823	0.1203	0.0987	0.1219	0.0747	0.0820	0.1601	0.1850	0.1580	0.1788	0.1196	0.1218	0.2881	0.1769	0.1447	0.1315	0.0785	0.1295	0.1219	0.1065	0.1490	0.1543	0.1640	0.1633	0.2657	0.1144	0.1238	0.1444	0.0757	0.1566	0.1119	0.1034	0.1586	0.1394	0.1097	0.2154	0.2727	0.2155	0.1967	0.1728	0.1563	0.1628	0.1424	0.2006	0.1797	0.1959	0.1891	0.2356	0.2873	0.1466	0.2069	0.1910	0.1750	0.1558	0.1806	0.2082	0.0711	0.2364	0.2522	0.2759	0.3492
67=09:20:40	59305	298	0.2392	0.1712	0.1718	0.0808	0.1858	0.1576	0.1291	0.1886	0.1980	0.1293	0.1590	0.2807	0.1209	0.1016	0.1227	0.0799	0.1999	0.1797	0.1288	0.1932	0.1894	0.1173	0.2371	0.3206	0.1511	0.1298	0.1480	0.0758	0.0886	0.1336	0.1159	0.1963	0.1843	0.1091	0.1808	0.2854	0.1228	0.1007	0.1264	0.0757	0.0814	0.1644	0.1896	0.1627	0.1850	0.1269	0.1233	0.2967	0.1820	0.1497	0.1349	0.0774	0.1340	0.1239	0.1090	0.1521	0.1581	0.1814	0.1680	0.2720	0.1178	0.1271	0.1469	0.0760	0.1615	0.1148	0.1055	0.1609	0.1443	0.1304	0.2200	0.2779	0.2222	0.1978	0.1768	0.1567	0.1651	0.1432	0.2032	0.1834	0.2021	0.1895	0.2411	0.2866	0.1477	0.2104	0.1931	0.1786	0.1591	0.1830	0.2156	0.0708	0.2421	0.2500	0.2736	0.3363
68=09:35:26	60190	301	0.2591	0.1765	0.1774	0.0801	0.1890	0.1600	0.1324	0.1935	0.2013	0.1321	0.1613	0.2874	0.1242	0.1016	0.1251	0.0795	0.2077	0.1861	0.1298	0.2032	0.1972	0.1154	0.2408	0.3272	0.1756	0.1327	0.1498	0.0769	0.0890	0.1368	0.1145	0.2035	0.1921	0.1102	0.1838	0.2912	0.1250	0.1012	0.1286	0.0750	0.0827	0.1681	0.1970	0.1656	0.1890	0.1258	0.1252	0.2996	0.1835	0.1506	0.1376	0.0779	0.1351	0.1266	0.1101	0.1575	0.1613	0.1535	0.1725	0.2819	0.1197	0.1284	0.1508	0.0759	0.1649	0.1162	0.1055	0.1681	0.1490	0.1237	0.2269	0.2873	0.2344	0.2053	0.1821	0.1613	0.1732	0.1488	0.2118	0.1907	0.2094	0.1979	0.2485	0.2990	0.1518	0.2174	0.2017	0.1845	0.1646	0.1900	0.2230	0.0716	0.2481	0.2647	0.2879	0.3501
69=09:50:07	61071	300	0.2554	0.1796	0.1751	0.0809	0.1919	0.1651	0.1350	0.1947	0.2064	0.1314	0.1632	0.2929	0.1265	0.1029	0.1272	0.0790	0.2077	0.1919	0.1313	0.2072	0.2013	0.1176	0.2484	0.3229	0.1792	0.1372	0.1527	0.0775	0.0883	0.1391	0.1165	0.2063	0.1932	0.1084	0.1862	0.2937	0.1261	0.1026	0.1303	0.0765	0.0825	0.1711	0.1983	0.1702	0.1918	0.1211	0.1258	0.2971	0.1590	0.1552	0.1421	0.0789	0.1374	0.1278	0.1115	0.1608	0.1651	0.1441	0.1751	0.2869	0.1210	0.1286	0.1517	0.0772	0.1670	0.1177	0.1063	0.1686	0.1498	0.1252	0.2318	0.2877	0.2113	0.2129	0.1852	0.1637	0.1744	0.1513	0.2169	0.1946	0.2152	0.2018	0.2477	0.3116	0.1551	0.2201	0.2044	0.1858	0.1653	0.1936	0.2244	0.0721	0.2556	0.2669	0.2888	0.3495
70=10:04:52	61956	301	0.2531	0.1787	0.1838	0.0801	0.1966	0.1661	0.1359	0.1998	0.2134	0.1337	0.1654	0.2977	0.1276	0.1050	0.1305	0.0809	0.2194	0.1966	0.1357	0.2132	0.2097	0.1181	0.2555	0.3343	0.1594	0.1387	0.1590	0.0764	0.0878	0.1429	0.1203	0.2192	0.2021	0.1119	0.1927	0.3045	0.1308	0.1038	0.1347	0.0770	0.0829	0.1771	0.2119	0.1755	0.2020	0.1333	0.1300	0.3147	0.1760	0.1587	0.1447	0.0772	0.1436	0.1326	0.1133	0.1655	0.1695	0.1716	0.1809	0.2968	0.1230	0.1336	0.1578	0.0771	0.1756	0.1202	0.1091	0.1755	0.1560	0.1253	0.2455	0.2960	0.2285	0.2193	0.1932	0.1701	0.1776	0.1544	0.2252	0.2026	0.2216	0.2086	0.2608	0.3168	0.1599	0.2291	0.2126	0.1945	0.1728	0.2018	0.2385	0.0726	0.2637	0.2724	0.2978	0.3662
71=10:19:37	62842	300	0.2676	0.1882	0.1897	0.0806	0.2072	0.1718	0.1388	0.2051	0.2208	0.1373	0.1694	0.3010	0.1319	0.1048	0.1332	0.0786	0.2233	0.2018	0.1382	0.2189	0.2152	0.1201	0.2646	0.3451	0.1732	0.1402	0.1624	0.0775	0.0861	0.1473	0.1215	0.2248	0.2075	0.1150	0.1983	0.3052	0.1332	0.1054	0.1395	0.0758	0.0823	0.1806	0.2151	0.1803	0.2055	0.1100	0.1298	0.3165	0.1780	0.1615	0.1485	0.0782	0.1486	0.1353	0.1156	0.1700	0.1757	0.1843	0.1826	0.3043	0.1272	0.1349	0.1618	0.0768	0.1792	0.1196	0.1102	0.1781	0.1598	0.1155	0.2479	0.2938	0.2365	0.2257	0.2013	0.1749	0.1829	0.1578	0.2320	0.2087	0.2250	0.2150	0.2651	0.3259	0.1648	0.2329	0.2178	0.1998	0.1786	0.2079	0.2427	0.0716	0.2698	0.2729	0.3001	0.3680
72=10:34:22	63727	300	0.2888	0.1922	0.1935	0.0804	0.2142	0.1762	0.1422	0.2144	0.2273	0.1408	0.1737	0.3081	0.1333	0.1056	0.1357	0.0791	0.2327	0.2101	0.1409	0.2299	0.2227	0.1226	0.2698	0.3547	0.1831	0.1436	0.1638	0.0779	0.0861	0.1488	0.1227	0.2290	0.2150	0.1127	0.2027	0.3127	0.1339	0.1067	0.1406	0.0753	0.0832	0.1878	0.2240	0.1879	0.2156	0.1350	0.1325	0.3232	0.1673	0.1640	0.1527	0.0798	0.1507	0.1372	0.1173	0.1743	0.1810	0.1602	0.1915	0.3052	0.1283	0.1382	0.1654	0.0773	0.1847	0.1239	0.1103	0.1869	0.1627	0.1216	0.2573	0.3112	0.2254	0.2340	0.2044	0.1763	0.1892	0.1627	0.2445	0.2183	0.2370	0.2265	0.2761	0.3326	0.1702	0.2384	0.2268	0.2068	0.1834	0.2190	0.2522	0.0716	0.2777	0.2900	0.3087	0.3742
73=10:49:07	64612	300	0.2886	0.1969	0.1969	0.0807	0.2168	0.1822	0.1441	0.2210	0.2333	0.1419	0.1756	0.3128	0.1369	0.1077	0.1374	0.0787	0.2391	0.2121	0.1433	0.2316	0.2267	0.1236	0.2750	0.3552	0.1924	0.1471	0.1661	0.0782	0.0884	0.1533	0.1224	0.2372	0.2189	0.1145	0.2082	0.3221	0.1396	0.1057	0.1428	0.0751	0.0827	0.1913	0.2279	0.1913	0.2217	0.1202	0.1331	0.3321	0.1921	0.1695	0.1533	0.0790	0.1521	0.1422	0.1166	0.1783	0.1862	0.1495	0.1900	0.3159	0.1301	0.1397	0.1663	0.0768	0.1856	0.1241	0.1129	0.1872	0.1645	0.1266	0.2596	0.3062	0.2399	0.2410	0.2078	0.1853	0.1914	0.1653	0.2468	0.2221	0.2380	0.2285	0.2794	0.3431	0.1709	0.2446	0.2284	0.2113	0.1857	0.2218	0.2561	0.0714	0.2824	0.2888	0.3088	0.3887
74=11:03:53	65497	303	0.2888	0.2008	0.2045	0.0797	0.2224	0.1862	0.1486	0.2243	0.2365	0.1436	0.1802	0.3141	0.1411	0.1097	0.1430	0.0782	0.2463	0.2161	0.1476	0.2397	0.2328	0.1261	0.2777	0.3666	0.1834	0.1501	0.1709	0.0770	0.0879	0.1540	0.1273	0.2396	0.2263	0.1161	0.2129	0.3197	0.1426	0.1103	0.1494	0.0747	0.0824	0.1976	0.2300	0.1964	0.2250	0.1351	0.1350	0.3397	0.1892	0.1707	0.1581	0.0779	0.1567	0.1410	0.1196	0.1829	0.1874	0.1795	0.1979	0.3168	0.1349	0.1431	0.1707	0.0764	0.1935	0.1254	0.1146	0.1936	0.1700	0.1314	0.2609	0.3172	0.2541	0.2435	0.2118	0.1837	0.1957	0.1682	0.2489	0.2233	0.2456	0.2365	0.2798	0.3379	0.1747	0.2463	0.2336	0.2151	0.1910	0.2285	0.2609	0.0713	0.2866	0.2878	0.3105	0.3689
75=11:18:38	66382	301	0.2999	0.2084	0.2091	0.0797	0.2312	0.1940	0.1457	0.2329	0.2411	0.1479	0.1834	0.3243	0.1436	0.1099	0.1441	0.0785	0.2573	0.2195	0.1494	0.2445	0.2462	0.1289	0.2897	0.3701	0.1933	0.1506	0.1724	0.0751	0.0892	0.1591	0.1271	0.2480	0.2320	0.1150	0.2181	0.3294	0.1435	0.1105	0.1500	0.0756	0.0813	0.2017	0.2433	0.2034	0.2364	0.1247	0.1390	0.3466	0.1967	0.1751	0.1572	0.0773	0.1584	0.1466	0.1232	0.1874	0.1945	0.1765	0.2009	0.3269	0.1343	0.1464	0.1756	0.0752	0.1989	0.1290	0.1165	0.2029	0.1782	0.1195	0.2768	0.3313	0.2596	0.2548	0.2179	0.1941	0.2025	0.1726	0.2580	0.2357	0.2532	0.2413	0.2899	0.3457	0.1791	0.2581	0.2408	0.2275	0.1974	0.2411	0.2711	0.0708	0.2933	0.3045	0.3299	0.3976
76=11:33:23	67267	300	0.3108	0.2158	0.2225	0.0810	0.2455	0.1987	0.1546	0.2438	0.2551	0.1549	0.1913	0.3327	0.1496	0.1120	0.1530	0.0800	0.2676	0.2321	0.1571	0.2554	0.2520	0.1316	0.2962	0.3778	0.1847	0.1577	0.1856	0.0772	0.0884	0.1677	0.1330	0.2608	0.2413	0.1197	0.2295	0.3388	0.1515	0.1137	0.1600	0.0765	0.0836	0.2137	0.2534	0.2143	0.2470	0.1356	0.1418	0.3576	0.1902	0.1823	0.1680	0.0783	0.1662	0.1522	0.1261	0.1967	0.2059	0.1796	0.2114	0.3327	0.1417	0.1515	0.1860	0.0773	0.2093	0.1332	0.1196	0.2107	0.1824	0.1204	0.2850	0.3379	0.2646	0.2642	0.2296	0.1995	0.2108	0.1800	0.2691	0.2445	0.2613	0.2575	0.3014	0.3554	0.1874	0.2641	0.2504	0.2344	0.2082	0.2479	0.2810	0.0725	0.3061	0.3140	0.3314	0.4103
77=11:48:08	68153	301	0.3201	0.2204	0.2270	0.0801	0.2482	0.2040	0.1547	0.2431	0.2564	0.1556	0.1926	0.3311	0.1498	0.1124	0.1537	0.0783	0.2719	0.2352	0.1583	0.2606	0.2582	0.1339	0.2995	0.3761	0.1967	0.1625	0.1882	0.0781	0.0878	0.1703	0.1337	0.2634	0.2497	0.1202	0.2321	0.3422	0.1535	0.1134	0.1594	0.0760	0.0831	0.2162	0.2552	0.2193	0.2484	0.1381	0.1445	0.3563	0.1933	0.1855	0.1737	0.0793	0.1720	0.1539	0.1285	0.2039	0.2105	0.1604	0.2157	0.3404	0.1424	0.1533	0.1891	0.0770	0.2146	0.1371	0.1185	0.2159	0.1876	0.1239	0.2856	0.3431	0.2715	0.2702	0.2410	0.2050	0.2209	0.1868	0.2755	0.2500	0.2668	0.2626	0.3015	0.3687	0.1958	0.2684	0.2573	0.2355	0.2133	0.2530	0.2841	0.0725	0.3077	0.3180	0.3394	0.4104
78=12:02:53	69038	298	0.3165	0.2295	0.2403	0.0805	0.2574	0.2130	0.1622	0.2565	0.2648	0.1615	0.1991	0.3496	0.1564	0.1158	0.1599	0.0796	0.2833	0.2415	0.1643	0.2702	0.2676	0.1361	0.3054	0.3934	0.2014	0.1676	0.1933	0.0766	0.0901	0.1765	0.1366	0.2749	0.2568	0.1211	0.2412	0.3500	0.1594	0.1158	0.1674	0.0755	0.0828	0.2242	0.2668	0.2284	0.2600	0.1192	0.1477	0.3703	0.1953	0.1939	0.1758	0.0781	0.1733	0.1616	0.1300	0.2104	0.2171	0.1713	0.2244	0.3486	0.1490	0.1581	0.1963	0.0762	0.2254	0.1412	0.1228	0.2261	0.1938	0.1245	0.2947	0.3516	0.2811	0.2787	0.2434	0.2158	0.2253	0.1886	0.2819	0.2567	0.2736	0.2668	0.3089	0.3693	0.2008	0.2803	0.2623	0.2484	0.2238	0.2645	0.2928	0.0721	0.3138	0.3214	0.3442	0.4148
79=12:17:38	69923	301	0.3167	0.2274	0.2346	0.0795	0.2516	0.2100	0.1568	0.2549	0.2604	0.1565	0.1994	0.3450	0.1546	0.1149	0.1581	0.0796	0.2831	0.2345	0.1606	0.2673	0.2694	0.1327	0.3082	0.3922	0.2219	0.1689	0.1898	0.0752	0.0889	0.1770	0.1326	0.2736	0.2558	0.1209	0.2407	0.3509	0.1562	0.1148	0.1624	0.0745	0.0824	0.2217	0.2658	0.2276	0.2605	0.1246	0.1479	0.3736	0.2255	0.1916	0.1708	0.0775	0.1710	0.1594	0.1290	0.2101	0.2169	0.1681	0.2290	0.3499	0.1433	0.1552	0.1885	0.0739	0.2207	0.1392	0.1209	0.2308	0.1952	0.1246	0.2996	0.3606	0.2861	0.2770	0.2386	0.2138	0.2265	0.1896	0.2814	0.2570	0.2795	0.2736	0.3128	0.3725	0.1933	0.2751	0.2572	0.2452	0.2193	0.2625	0.2909	0.0720	0.3162	0.3309	0.3546	0.4266
80=12:32:24	70808	298	0.3289	0.2405	0.2469	0.0804	0.2705	0.2189	0.1651	0.2623	0.2720	0.1637	0.2039	0.3466	0.1612	0.1159	0.1650	0.0794	0.2922	0.2463	0.1693	0.2769	0.2725	0.1373	0.3116	0.3931	0.2105	0.1736	0.2038	0.0764	0.0892	0.1852	0.1410	0.2821	0.2672	0.1248	0.2473	0.3516	0.1661	0.1171	0.1733	0.0761	0.0821	0.2311	0.2737	0.2407	0.2678	0.1366	0.1523	0.3731	0.2246	0.2014	0.1867	0.0777	0.1838	0.1668	0.1348	0.2215	0.2280	0.1743	0.2330	0.3566	0.1540	0.1647	0.2058	0.0762	0.2390	0.1480	0.1259	0.2376	0.2054	0.1287	0.3048	0.3559	0.2826	0.2887	0.2568	0.2257	0.2386	0.1998	0.2900	0.2671	0.2834	0.2774	0.3184	0.3737	0.2115	0.2840	0.2685	0.2526	0.2343	0.2695	0.2996	0.0720	0.3237	0.3318	0.3588	0.4236
81=12:47:09	71693	301	0.3384	0.2447	0.2557	0.0813	0.2780	0.2255	0.1679	0.2694	0.2749	0.1662	0.2082	0.3565	0.1654	0.1181	0.1686	0.0794	0.2972	0.2506	0.1707	0.2847	0.2829	0.1410	0.3220	0.4031	0.2232	0.1777	0.2115	0.0778	0.0880	0.1895	0.1415	0.2902	0.2735	0.1265	0.2545	0.3631	0.1686	0.1194	0.1780	0.0763	0.0828	0.2384	0.2811	0.2472	0.2718	0.1287	0.1553	0.3857	0.2181	0.2091	0.1876	0.0785	0.1868	0.1719	0.1348	0.2257	0.2323	0.1376	0.2418	0.3685	0.1552	0.1680	0.2152	0.0775	0.2482	0.1514	0.1280	0.2459	0.2135	0.1313	0.3097	0.3644	0.2946	0.2958	0.2635	0.2343	0.2455	0.2054	0.2961	0.2756	0.2901	0.2849	0.3212	0.3870	0.2200	0.2892	0.2789	0.2608	0.2445	0.2773	0.3111	0.0725	0.3278	0.3345	0.3680	0.4308
82=13:01:54	72578	301	0.3381	0.2480	0.2640	0.0821	0.2853	0.2326	0.1711	0.2703	0.2804	0.1694	0.2144	0.3587	0.1666	0.1197	0.1698	0.0786	0.3027	0.2534	0.1730	0.2885	0.2850	0.1430	0.3214	0.3995	0.2084	0.1805	0.2168	0.0780	0.0889	0.1943	0.1410	0.2939	0.2789	0.1299	0.2556	0.3600	0.1704	0.1178	0.1800	0.0770	0.0827	0.2448	0.2828	0.2495	0.2718	0.1362	0.1565	0.3811	0.2073	0.2131	0.1943	0.0778	0.1939	0.1791	0.1379	0.2346	0.2378	0.1397	0.2472	0.3678	0.1589	0.1702	0.2176	0.0780	0.2535	0.1540	0.1288	0.2503	0.2170	0.1310	0.3055	0.3631	0.3024	0.2985	0.2667	0.2408	0.2529	0.2141	0.2997	0.2783	0.2914	0.2895	0.3239	0.3874	0.2246	0.2864	0.2802	0.2612	0.2460	0.2779	0.3110	0.0730	0.3282	0.3353	0.3826	0.4121
83=13:16:39	73464	301	0.3402	0.2594	0.2697	0.0783	0.2928	0.2389	0.1726	0.2804	0.2853	0.1697	0.2133	0.3601	0.1754	0.1222	0.1796	0.0786	0.3153	0.2591	0.1815	0.2919	0.2909	0.1435	0.3321	0.4107	0.2146	0.1897	0.2246	0.0767	0.0880	0.2013	0.1463	0.2989	0.2835	0.1286	0.2615	0.3691	0.1800	0.1237	0.1886	0.0752	0.0830	0.2500	0.2916	0.2567	0.2872	0.1271	0.1572	0.3951	0.2365	0.2221	0.1982	0.0769	0.1977	0.1816	0.1400	0.2370	0.2446	0.1400	0.2509	0.3722	0.1634	0.1791	0.2263	0.0763	0.2588	0.1583	0.1323	0.2575	0.2223	0.1348	0.3192	0.3676	0.3115	0.3055	0.2710	0.2455	0.2564	0.2170	0.3069	0.2830	0.2966	0.2933	0.3372	0.3890	0.2282	0.2982	0.2797	0.2725	0.2528	0.2857	0.3141	0.0719	0.3346	0.3408	0.3974	0.4227
84=13:31:24	74349	300	0.3493	0.2616	0.2670	0.0798	0.2874	0.2382	0.1740	0.2773	0.2808	0.1685	0.2159	0.3520	0.1804	0.1247	0.1786	0.0791	0.3074	0.2529	0.1785	0.2895	0.2920	0.1444	0.3223	0.3999	0.2409	0.1890	0.2231	0.0782	0.0886	0.2011	0.1450	0.2963	0.2834	0.1286	0.2570	0.3531	0.1797	0.1222	0.1855	0.0761	0.0843	0.2472	0.2856	0.2555	0.2756	0.1178	0.1605	0.3815	0.2224	0.2251	0.2026	0.0795	0.2016	0.1843	0.1383	0.2354	0.2409	0.1392	0.2544	0.3710	0.1636	0.1768	0.2238	0.0763	0.2564	0.1597	0.1309	0.2558	0.2263	0.1364	0.3103	0.3545	0.3138	0.3007	0.2707	0.2467	0.2593	0.2175	0.3023	0.2837	0.3020	0.2901	0.3229	0.3776	0.2279	0.2904	0.2780	0.2669	0.2486	0.2839	0.3137	0.0730	0.3233	0.3301	0.3904	0.4115
85=13:46:09	75234	303	0.3525	0.2677	0.2743	0.0790	0.2963	0.2422	0.1778	0.2844	0.2879	0.1715	0.2219	0.3610	0.1844	0.1283	0.1862	0.0786	0.3171	0.2592	0.1860	0.3008	0.2978	0.1444	0.3277	0.4151	0.2377	0.1968	0.2317	0.0768	0.0888	0.2072	0.1513	0.3021	0.2920	0.1321	0.2650	0.3661	0.1858	0.1269	0.1940	0.0748	0.0834	0.2545	0.2915	0.2597	0.2878	0.1387	0.1631	0.3927	0.2404	0.2287	0.2104	0.0784	0.2097	0.1882	0.1459	0.2442	0.2497	0.1415	0.2608	0.3717	0.1685	0.1849	0.2342	0.0760	0.2655	0.1644	0.1345	0.2652	0.2293	0.1365	0.3164	0.3751	0.3203	0.3115	0.2793	0.2531	0.2675	0.2285	0.3094	0.2861	0.3093	0.3014	0.3328	0.3946	0.2382	0.3012	0.2856	0.2755	0.2592	0.2940	0.3184	0.0718	0.3352	0.3449	0.4045	0.4283
86=14:00:55	76119	301	0.3518	0.2706	0.2814	0.0805	0.3041	0.2482	0.1833	0.2894	0.2947	0.1730	0.2231	0.3620	0.1879	0.1310	0.1911	0.0783	0.3207	0.2627	0.1907	0.3022	0.3028	0.1484	0.3334	0.4072	0.2486	0.2006	0.2393	0.0769	0.0881	0.2118	0.1546	0.3099	0.2966	0.1337	0.2717	0.3667	0.1939	0.1286	0.2014	0.0753	0.0832	0.2607	0.2994	0.2718	0.2895	0.1191	0.1651	0.3996	0.2397	0.2369	0.2207	0.0780	0.2162	0.1963	0.1478	0.2485	0.2567	0.1463	0.2638	0.3769	0.1756	0.1890	0.2406	0.0768	0.2737	0.1698	0.1374	0.2683	0.2352	0.1417	0.3209	0.3689	0.3211	0.3120	0.2841	0.2630	0.2707	0.2331	0.3149	0.2938	0.3079	0.3034	0.3380	0.3897	0.2441	0.3003	0.2891	0.2785	0.2645	0.2929	0.3213	0.0719	0.3360	0.3403	0.4049	0.4189
87=14:15:40	77004	298	0.3711	0.2773	0.2881	0.0801	0.3117	0.2505	0.1861	0.2964	0.2987	0.1762	0.2255	0.3635	0.1958	0.1343	0.1997	0.0798	0.3281	0.2647	0.1964	0.3081	0.3067	0.1516	0.3411	0.4222	0.2564	0.2091	0.2488	0.0766	0.0893	0.2184	0.1572	0.3142	0.2983	0.1373	0.2794	0.3746	0.2012	0.1327	0.2100	0.0737	0.0829	0.2647	0.3071	0.2776	0.3013	0.1301	0.1699	0.4059	0.2426	0.2438	0.2245	0.0781	0.2235	0.1996	0.1515	0.2553	0.2639	0.1492	0.2714	0.3826	0.1801	0.1966	0.2520	0.0763	0.2830	0.1766	0.1414	0.2772	0.2415	0.1443	0.3318	0.3839	0.3355	0.3191	0.2885	0.2703	0.2780	0.2432	0.3268	0.3029	0.3170	0.3156	0.3451	0.3991	0.2488	0.3091	0.2944	0.2832	0.2733	0.3049	0.3299	0.0712	0.3478	0.3505	0.4065	0.4419
88=14:30:25	77889	301	0.3712	0.2818	0.2995	0.0802	0.3210	0.2592	0.1922	0.3012	0.3064	0.1804	0.2286	0.3701	0.1999	0.1375	0.2076	0.0805	0.3385	0.2741	0.2014	0.3171	0.3150	0.1556	0.3464	0.4263	0.2556	0.2135	0.2566	0.0773	0.0897	0.2260	0.1622	0.3250	0.3086	0.1420	0.2821	0.3804	0.2091	0.1356	0.2193	0.0768	0.0833	0.2681	0.3173	0.2844	0.3099	0.1336	0.1738	0.4089	0.2434	0.2503	0.2312	0.0774	0.2308	0.2047	0.1544	0.2650	0.2695	0.1522	0.2773	0.3920	0.1853	0.2026	0.2584	0.0770	0.2937	0.1787	0.1432	0.2838	0.2485	0.1449	0.3387	0.3798	0.3198	0.3275	0.2963	0.2752	0.2790	0.2509	0.3320	0.3120	0.3229	0.3260	0.3514	0.4094	0.2557	0.3132	0.3017	0.2881	0.2805	0.3083	0.3369	0.0730	0.3548	0.3552	0.4087	0.4436
89=14:45:10	78774	301	0.3652	0.2869	0.3033	0.0808	0.3265	0.2656	0.1962	0.3064	0.3116	0.1811	0.2310	0.3769	0.2075	0.1394	0.2124	0.0800	0.3407	0.2754	0.2055	0.3196	0.3199	0.1602	0.3527	0.4288	0.2683	0.2227	0.2625	0.0764	0.0911	0.2311	0.1649	0.3318	0.3126	0.1429	0.2868	0.3890	0.2170	0.1393	0.2254	0.0751	0.0836	0.2726	0.3208	0.2915	0.3174	0.1422	0.1773	0.4104	0.2435	0.2567	0.2400	0.0772	0.2414	0.2114	0.1581	0.2699	0.2753	0.1535	0.2821	0.4001	0.1919	0.2073	0.2660	0.0769	0.2996	0.1858	0.1466	0.2903	0.2546	0.1495	0.3437	0.3948	0.3285	0.3400	0.3068	0.2873	0.2875	0.2575	0.3349	0.3125	0.3245	0.3287	0.3552	0.4170	0.2615	0.3213	0.3081	0.2941	0.2887	0.3177	0.3430	0.0722	0.3593	0.3658	0.4189	0.4546
90=14:59:55	79660	300	0.3794	0.2916	0.3143	0.0817	0.3367	0.2715	0.2017	0.3167	0.3186	0.1864	0.2395	0.3847	0.2123	0.1416	0.2213	0.0801	0.3519	0.2798	0.2101	0.3287	0.3296	0.1618	0.3582	0.4340	0.2457	0.2254	0.2707	0.0773	0.0902	0.2372	0.1681	0.3384	0.3232	0.1461	0.2948	0.3900	0.2233	0.1406	0.2321	0.0765	0.0829	0.2783	0.3323	0.3016	0.3208	0.1315	0.1816	0.4225	0.2416	0.2647	0.2483	0.0774	0.2491	0.2175	0.1607	0.2791	0.2815	0.1594	0.2907	0.4062	0.1975	0.2146	0.2763	0.0776	0.3094	0.1919	0.1493	0.2988	0.2611	0.1527	0.3514	0.3997	0.3291	0.3408	0.3124	0.2952	0.2972	0.2648	0.3416	0.3220	0.3317	0.3346	0.3626	0.4134	0.2716	0.3287	0.3198	0.3045	0.2969	0.3217	0.3511	0.0726	0.3666	0.3689	0.4236	0.4568
91=15:14:40	80545	301	0.3768	0.3005	0.3145	0.0805	0.3346	0.2723	0.2023	0.3191	0.3199	0.1847	0.2367	0.3874	0.2212	0.1461	0.2248	0.0804	0.3541	0.2785	0.2166	0.3310	0.3351	0.1629	0.3627	0.4368	0.2802	0.2291	0.2703	0.0761	0.0901	0.2379	0.1688	0.3409	0.3258	0.1458	0.2960	0.3951	0.2296	0.1445	0.2368	0.0748	0.0837	0.2816	0.3324	0.3040	0.3252	0.1375	0.1826	0.4268	0.2763	0.2660	0.2521	0.0787	0.2516	0.2173	0.1635	0.2770	0.2850	0.1586	0.2943	0.4118	0.1970	0.2240	0.2772	0.0758	0.3093	0.1973	0.1498	0.3058	0.2637	0.1543	0.3551	0.4041	0.3510	0.3438	0.3140	0.2949	0.3021	0.2660	0.3461	0.3250	0.3373	0.3375	0.3690	0.4202	0.2684	0.3317	0.3181	0.3117	0.2960	0.3318	0.3542	0.0716	0.3661	0.3783	0.4214	0.4768
92=15:29:26	81430	301	0.3906	0.3000	0.3137	0.0796	0.3402	0.2716	0.2063	0.3181	0.3213	0.1861	0.2406	0.3824	0.2236	0.1468	0.2277	0.0786	0.3506	0.2783	0.2200	0.3333	0.3322	0.1639	0.3600	0.4461	0.3110	0.2298	0.2775	0.0767	0.0851	0.2386	0.1729	0.3396	0.3269	0.1483	0.2980	0.3952	0.2288	0.1460	0.2393	0.0749	0.0836	0.2809	0.3334	0.3024	0.3233	0.1218	0.1849	0.4257	0.2670	0.2676	0.2569	0.0776	0.2582	0.2176	0.1637	0.2805	0.2884	0.1617	0.2959	0.4091	0.2037	0.2215	0.2823	0.0763	0.3104	0.2007	0.1522	0.3056	0.2672	0.1552	0.3476	0.3986	0.3387	0.3434	0.3174	0.2981	0.3043	0.2738	0.3466	0.3271	0.3382	0.3438	0.3635	0.4214	0.2759	0.3279	0.3180	0.3042	0.3031	0.3291	0.3505	0.0713	0.3658	0.3685	0.4206	0.4463
93=15:44:11	82315	298	0.3987	0.3058	0.3282	0.0810	0.3502	0.2831	0.2137	0.3286	0.3278	0.1892	0.2439	0.3880	0.2360	0.1531	0.2448	0.0817	0.3669	0.2840	0.2326	0.3357	0.3407	0.1695	0.3645	0.4476	0.2813	0.2445	0.2870	0.0774	0.0925	0.2496	0.1770	0.3487	0.3335	0.1531	0.3036	0.4005	0.2445	0.1529	0.2566	0.0775	0.0845	0.2870	0.3445	0.3110	0.3353	0.1268	0.1907	0.4243	0.2757	0.2770	0.2625	0.0774	0.2640	0.2253	0.1686	0.2907	0.2949	0.1654	0.3040	0.4148	0.2155	0.2377	0.2919	0.0780	0.3227	0.2088	0.1560	0.3148	0.2758	0.1590	0.3617	0.4086	0.3395	0.3553	0.3198	0.3039	0.3059	0.2799	0.3527	0.3336	0.3412	0.3454	0.3721	0.4261	0.2811	0.3374	0.3208	0.3156	0.3106	0.3349	0.3607	0.0733	0.3740	0.3790	0.4360	0.4676
94=16:00:15	83279	301	0.3876	0.3118	0.3320	0.0799	0.3551	0.2823	0.2156	0.3334	0.3301	0.1887	0.2475	0.3859	0.2394	0.1562	0.2507	0.0812	0.3678	0.2861	0.2392	0.3465	0.3443	0.1690	0.3744	0.4467	0.2938	0.2484	0.2946	0.0771	0.0901	0.2535	0.1808	0.3544	0.3390	0.1571	0.3082	0.4028	0.2517	0.1573	0.2604	0.0770	0.0840	0.2910	0.3442	0.3154	0.3412	0.1261	0.1940	0.4289	0.2828	0.2815	0.2691	0.0786	0.2726	0.2305	0.1747	0.2996	0.3030	0.1658	0.3076	0.4121	0.2236	0.2418	0.2974	0.0771	0.3250	0.2119	0.1591	0.3247	0.2774	0.1606	0.3660	0.4104	0.3392	0.3585	0.3298	0.3109	0.3175	0.2931	0.3595	0.3382	0.3479	0.3579	0.3773	0.4369	0.2908	0.3431	0.3283	0.3193	0.3168	0.3412	0.3636	0.0731	0.3813	0.3962	0.4512	0.4682
95=16:15:17	84182	300	0.3905	0.3110	0.3306	0.0809	0.3523	0.2820	0.2213	0.3282	0.3269	0.1886	0.2454	0.3874	0.2413	0.1601	0.2511	0.0803	0.3628	0.2849	0.2408	0.3437	0.3417	0.1732	0.3660	0.4456	0.2966	0.2468	0.2952	0.0777	0.0894	0.2506	0.1832	0.3463	0.3383	0.1558	0.3012	0.3930	0.2509	0.1584	0.2616	0.0758	0.0838	0.2886	0.3389	0.3152	0.3285	0.1272	0.1968	0.4317	0.2641	0.2827	0.2761	0.0785	0.2761	0.2299	0.1784	0.2935	0.2962	0.1676	0.3092	0.4124	0.2293	0.2412	0.2954	0.0764	0.3247	0.2175	0.1625	0.3184	0.2842	0.1659	0.3547	0.3983	0.3461	0.3569	0.3266	0.3139	0.3180	0.2877	0.3517	0.3367	0.3446	0.3498	0.3671	0.4226	0.2939	0.3327	0.3256	0.3148	0.3124	0.3365	0.3558	0.0725	0.3669	0.3730	0.4341	0.4445
96=16:30:58	85123	301	0.3933	0.3176	0.3374	0.0814	0.3566	0.2852	0.2268	0.3337	0.3346	0.1911	0.2453	0.3956	0.2484	0.1631	0.2585	0.0805	0.3702	0.2869	0.2460	0.3478	0.3525	0.1750	0.3746	0.4571	0.3132	0.2551	0.3008	0.0771	0.0892	0.2555	0.1877	0.3575	0.3458	0.1595	0.3139	0.4056	0.2558	0.1653	0.2704	0.0752	0.0836	0.2948	0.3520	0.3307	0.3453	0.1293	0.2007	0.4418	0.2908	0.2914	0.2823	0.0782	0.2864	0.2345	0.1814	0.3005	0.3094	0.1718	0.3179	0.4276	0.2370	0.2498	0.3085	0.0765	0.3365	0.2249	0.1674	0.3328	0.2891	0.1713	0.3729	0.4220	0.3502	0.3615	0.3377	0.3223	0.3242	0.2954	0.3684	0.3475	0.3548	0.3631	0.3825	0.4357	0.2958	0.3460	0.3345	0.3240	0.3251	0.3491	0.3687	0.0735	0.3838	0.3922	0.4394	0.4816
97=16:45:54	86019	298	0.3893	0.3212	0.3384	0.0804	0.3605	0.2870	0.2325	0.3350	0.3333	0.1895	0.2459	0.3933	0.2525	0.1664	0.2604	0.0810	0.3692	0.2860	0.2525	0.3507	0.3486	0.1805	0.3720	0.4488	0.3145	0.2558	0.3055	0.0774	0.0890	0.2557	0.1892	0.3557	0.3452	0.1632	0.3119	0.4057	0.2605	0.1665	0.2720	0.0755	0.0840	0.2938	0.3468	0.3253	0.3437	0.1288	0.2032	0.4346	0.2803	0.2908	0.2871	0.0790	0.2882	0.2354	0.1821	0.3041	0.3082	0.1726	0.3184	0.4254	0.2392	0.2514	0.3097	0.0772	0.3380	0.2276	0.1692	0.3311	0.2922	0.1714	0.3659	0.4091	0.3581	0.3643	0.3369	0.3226	0.3253	0.2979	0.3634	0.3470	0.3545	0.3625	0.3798	0.4337	0.3009	0.3395	0.3318	0.3227	0.3244	0.3444	0.3660	0.0724	0.3810	0.3834	0.4330	0.4690
98=17:00:40	86904	303	0.3904	0.3247	0.3509	0.0808	0.3704	0.2912	0.2405	0.3424	0.3417	0.1969	0.2531	0.4025	0.2645	0.1718	0.2752	0.0800	0.3836	0.2931	0.2611	0.3569	0.3582	0.1855	0.3808	0.4671	0.3082	0.2651	0.3144	0.0778	0.0903	0.2617	0.1949	0.3671	0.3529	0.1662	0.3167	0.4118	0.2725	0.1740	0.2877	0.0767	0.0846	0.2990	0.3596	0.3375	0.3535	0.1310	0.2066	0.4471	0.2937	0.3023	0.2947	0.0776	0.2974	0.2421	0.1886	0.3117	0.3158	0.1754	0.3241	0.4313	0.2532	0.2624	0.3230	0.0779	0.3478	0.2358	0.1751	0.3382	0.2974	0.1787	0.3783	0.4215	0.3686	0.3689	0.3436	0.3340	0.3295	0.3053	0.3709	0.3521	0.3578	0.3676	0.3867	0.4382	0.3092	0.3530	0.3440	0.3312	0.3345	0.3538	0.3764	0.0733	0.3895	0.3898	0.4274	0.4786
99=17:15:21	87786	300	0.4034	0.3315	0.3437	0.0791	0.3629	0.2966	0.2399	0.3457	0.3403	0.1928	0.2487	0.4009	0.2666	0.1763	0.2767	0.0796	0.3856	0.2886	0.2715	0.3530	0.3616	0.1857	0.3823	0.4595	0.3187	0.2682	0.3114	0.0759	0.0896	0.2661	0.1945	0.3664	0.3519	0.1678	0.3217	0.4121	0.2719	0.1779	0.2820	0.0742	0.0823	0.2986	0.3596	0.3388	0.3572	0.1308	0.2079	0.4470	0.3129	0.3040	0.2911	0.0777	0.2979	0.2410	0.1894	0.3120	0.3185	0.1731	0.3259	0.4306	0.2489	0.2683	0.3192	0.0748	0.3441	0.2391	0.1750	0.3445	0.2983	0.1785	0.3791	0.4265	0.3707	0.3741	0.3462	0.3316	0.3302	0.3113	0.3720	0.3508	0.3592	0.3710	0.3904	0.4447	0.3012	0.3558	0.3383	0.3363	0.3346	0.3602	0.3774	0.0710	0.3900	0.4000	0.4349	0.4860
100=17:30:03	88668	300	0.4139	0.3344	0.3503	0.0809	0.3694	0.2968	0.2478	0.3490	0.3468	0.1927	0.2539	0.4015	0.2661	0.1799	0.2783	0.0805	0.3841	0.2919	0.2731	0.3634	0.3619	0.1873	0.3872	0.4669	0.3215	0.2703	0.3204	0.0781	0.0905	0.2654	0.2017	0.3694	0.3589	0.1723	0.3221	0.4142	0.2726	0.1812	0.2871	0.0752	0.0852	0.3047	0.3621	0.3425	0.3603	0.1333	0.2126	0.4474	0.3137	0.3048	0.3053	0.0802	0.3076	0.2443	0.1948	0.3183	0.3252	0.1775	0.3311	0.4310	0.2526	0.2691	0.3262	0.0770	0.3487	0.2434	0.1796	0.3471	0.3021	0.1815	0.3821	0.4231	0.3647	0.3781	0.3545	0.3386	0.3402	0.3161	0.3787	0.3571	0.3639	0.3767	0.3945	0.4479	0.3097	0.3575	0.3480	0.3382	0.3439	0.3629	0.3795	0.0722	0.3964	0.3986	0.4278	0.4763
101=17:44:48	89553	303	0.3958	0.3307	0.3559	0.0809	0.3757	0.2976	0.2551	0.3471	0.3487	0.1942	0.2571	0.4072	0.2771	0.1840	0.2875	0.0815	0.3844	0.2895	0.2790	0.3671	0.3681	0.1945	0.3881	0.4702	0.3346	0.2764	0.3243	0.0766	0.0911	0.2697	0.2078	0.3716	0.3594	0.1766	0.3235	0.4183	0.2811	0.1875	0.3003	0.0756	0.0842	0.3028	0.3653	0.3481	0.3640	0.1349	0.2183	0.4549	0.3083	0.3106	0.3097	0.0785	0.3099	0.2473	0.1982	0.3208	0.3261	0.1806	0.3388	0.4446	0.2675	0.2784	0.3340	0.0775	0.3596	0.2488	0.1846	0.3550	0.3115	0.1868	0.3875	0.4321	0.3673	0.3817	0.3560	0.3453	0.3421	0.3198	0.3771	0.3621	0.3691	0.3781	0.3952	0.4502	0.3190	0.3580	0.3516	0.3406	0.3469	0.3632	0.3849	0.0724	0.3950	0.4013	0.4433	0.4909
102=17:59:29	90434	301	0.4130	0.3331	0.3598	0.0802	0.3784	0.2984	0.2593	0.3539	0.3499	0.1953	0.2592	0.4109	0.2823	0.1865	0.2953	0.0813	0.3908	0.2902	0.2874	0.3683	0.3710	0.1970	0.3849	0.4755	0.3277	0.2787	0.3312	0.0762	0.0914	0.2722	0.2129	0.3754	0.3662	0.1789	0.3266	0.4190	0.2903	0.1909	0.3049	0.0760	0.0838	0.3039	0.3665	0.3491	0.3647	0.1378	0.2222	0.4512	0.3073	0.3151	0.3145	0.0774	0.3168	0.2504	0.2033	0.3268	0.3288	0.1794	0.3413	0.4434	0.2719	0.2792	0.3374	0.0767	0.3597	0.2484	0.1880	0.3563	0.3125	0.1875	0.3861	0.4280	0.3681	0.3852	0.3562	0.3481	0.3438	0.3284	0.3802	0.3618	0.3712	0.3833	0.3940	0.4552	0.3197	0.3605	0.3518	0.3428	0.3476	0.3660	0.3864	0.0720	0.3980	0.4070	0.4441	0.4808
103=18:14:11	91316	301	0.4138	0.3432	0.3625	0.0803	0.3775	0.3051	0.2659	0.3577	0.3492	0.1955	0.2589	0.4112	0.2901	0.1950	0.3011	0.0808	0.3955	0.2900	0.2923	0.3657	0.3730	0.1986	0.3916	0.4657	0.3476	0.2867	0.3334	0.0766	0.0902	0.2748	0.2181	0.3804	0.3654	0.1791	0.3308	0.4216	0.2926	0.2003	0.3051	0.0744	0.0841	0.3037	0.3706	0.3528	0.3684	0.1382	0.2226	0.4530	0.3150	0.3208	0.3161	0.0786	0.3186	0.2526	0.2089	0.3286	0.3318	0.1808	0.3429	0.4457	0.2737	0.2873	0.3390	0.0756	0.3614	0.2569	0.1912	0.3584	0.3158	0.1913	0.3907	0.4316	0.3789	0.3872	0.3602	0.3520	0.3481	0.3297	0.3858	0.3657	0.3755	0.3841	0.3992	0.4542	0.3184	0.3656	0.3498	0.3474	0.3501	0.3705	0.3826	0.0720	0.4005	0.4062	0.4509	0.4972
104=18:28:53	92198	300	0.4103	0.3360	0.3661	0.0808	0.3811	0.3012	0.2695	0.3559	0.3516	0.1974	0.2604	0.4080	0.2896	0.1952	0.3008	0.0814	0.3944	0.2888	0.2936	0.3701	0.3710	0.2016	0.3854	0.4697	0.3199	0.2844	0.3341	0.0770	0.0916	0.2755	0.2220	0.3772	0.3684	0.1833	0.3281	0.4142	0.2971	0.2001	0.3105	0.0767	0.0839	0.3028	0.3680	0.3526	0.3632	0.1402	0.2289	0.4559	0.3099	0.3229	0.3205	0.0779	0.3198	0.2542	0.2139	0.3308	0.3291	0.1829	0.3436	0.4446	0.2802	0.2851	0.3457	0.0775	0.3627	0.2544	0.1945	0.3545	0.3180	0.1920	0.3846	0.4239	0.3744	0.3892	0.3622	0.3555	0.3482	0.3318	0.3814	0.3638	0.3708	0.3805	0.3931	0.4511	0.3249	0.3624	0.3540	0.3442	0.3507	0.3651	0.3836	0.0731	0.3953	0.3990	0.4684	0.4783
105=18:43:34	93079	300	0.4263	0.3482	0.3656	0.0800	0.3836	0.3106	0.2730	0.3644	0.3538	0.2009	0.2615	0.4122	0.3007	0.2040	0.3114	0.0829	0.4046	0.2911	0.3053	0.3726	0.3762	0.2056	0.3965	0.4725	0.3555	0.2920	0.3382	0.0761	0.0938	0.2838	0.2263	0.3864	0.3727	0.1848	0.3342	0.4246	0.3059	0.2087	0.3167	0.0769	0.0855	0.3048	0.3755	0.3568	0.3731	0.1436	0.2311	0.4588	0.3445	0.3282	0.3217	0.0787	0.3275	0.2567	0.2176	0.3324	0.3367	0.1850	0.3457	0.4476	0.2812	0.2962	0.3446	0.0763	0.3658	0.2608	0.1982	0.3644	0.3244	0.1969	0.3951	0.4344	0.3874	0.3962	0.3621	0.3595	0.3521	0.3334	0.3880	0.3732	0.3763	0.3898	0.4036	0.4538	0.3232	0.3717	0.3512	0.3544	0.3551	0.3741	0.3897	0.0736	0.4020	0.4076	0.4673	0.4944
106=18:58:16	93960	301	0.4202	0.3507	0.3702	0.0803	0.3859	0.3096	0.2804	0.3673	0.3566	0.2028	0.2642	0.4111	0.3012	0.2091	0.3148	0.0820	0.4063	0.2914	0.3077	0.3726	0.3781	0.2051	0.4002	0.4763	0.3405	0.2968	0.3440	0.0769	0.0911	0.2828	0.2339	0.3893	0.3740	0.1874	0.3378	0.4284	0.3088	0.2143	0.3229	0.0758	0.0846	0.3063	0.3780	0.3615	0.3765	0.1462	0.2334	0.4581	0.3409	0.3304	0.3306	0.0785	0.3312	0.2589	0.2253	0.3361	0.3439	0.1843	0.3516	0.4536	0.2885	0.2999	0.3481	0.0759	0.3694	0.2632	0.2041	0.3625	0.3231	0.1984	0.3951	0.4289	0.3785	0.3960	0.3696	0.3620	0.3545	0.3384	0.3932	0.3722	0.3789	0.3927	0.4073	0.4588	0.3260	0.3691	0.3517	0.3521	0.3565	0.3743	0.3877	0.0719	0.4039	0.4047	0.4590	0.4910
107=19:12:57	94841	303	0.4239	0.3519	0.3701	0.0792	0.3895	0.3104	0.2859	0.3723	0.3587	0.2008	0.2664	0.4162	0.3049	0.2124	0.3167	0.0807	0.4028	0.2918	0.3170	0.3800	0.3830	0.2075	0.3953	0.4771	0.3492	0.2972	0.3482	0.0762	0.0905	0.2859	0.2396	0.3864	0.3774	0.1912	0.3385	0.4290	0.3124	0.2193	0.3253	0.0750	0.0840	0.3050	0.3790	0.3620	0.3777	0.1463	0.2400	0.4556	0.3463	0.3312	0.3309	0.0777	0.3357	0.2546	0.2307	0.3409	0.3432	0.1856	0.3528	0.4528	0.2929	0.3033	0.3526	0.0755	0.3707	0.2669	0.2088	0.3708	0.3266	0.2002	0.3984	0.4357	0.3920	0.3984	0.3682	0.3637	0.3595	0.3457	0.3921	0.3749	0.3837	0.3952	0.4033	0.4613	0.3258	0.3700	0.3529	0.3534	0.3598	0.3809	0.3912	0.0717	0.4070	0.4141	0.4615	0.4962
108=19:27:38	95722	303	0.4228	0.3588	0.3761	0.0807	0.3929	0.3151	0.2900	0.3726	0.3647	0.1998	0.2680	0.4195	0.3064	0.2198	0.3237	0.0822	0.4102	0.2927	0.3225	0.3830	0.3879	0.2092	0.4050	0.4807	0.3586	0.3032	0.3503	0.0773	0.0906	0.2877	0.2443	0.3942	0.3806	0.1930	0.3425	0.4330	0.3146	0.2247	0.3327	0.0755	0.0838	0.3103	0.3873	0.3712	0.3871	0.1489	0.2440	0.4668	0.3386	0.3339	0.3389	0.0783	0.3419	0.2605	0.2366	0.3416	0.3488	0.1876	0.3588	0.4571	0.2960	0.3095	0.3599	0.0762	0.3796	0.2712	0.2153	0.3803	0.3320	0.2063	0.4087	0.4502	0.3910	0.3994	0.3748	0.3683	0.3655	0.3474	0.3990	0.3816	0.3876	0.4001	0.4144	0.4661	0.3302	0.3758	0.3642	0.3651	0.3657	0.3867	0.4014	0.0729	0.4150	0.4262	0.4659	0.5181
109=19:42:23	96608	300	0.4237	0.3540	0.3802	0.0800	0.3956	0.3089	0.2966	0.3708	0.3637	0.2011	0.2686	0.4172	0.3078	0.2204	0.3282	0.0823	0.4061	0.2910	0.3214	0.3846	0.3839	0.2107	0.3982	0.4773	0.3617	0.3017	0.3522	0.0776	0.0917	0.2860	0.2475	0.3915	0.3825	0.1949	0.3412	0.4248	0.3158	0.2256	0.3361	0.0762	0.0834	0.3061	0.3841	0.3691	0.3818	0.1520	0.2442	0.4627	0.3334	0.3346	0.3427	0.0780	0.3416	0.2592	0.2413	0.3453	0.3495	0.1883	0.3562	0.4546	0.3035	0.3042	0.3639	0.0765	0.3791	0.2689	0.2188	0.3766	0.3331	0.2053	0.4034	0.4357	0.3741	0.4000	0.3736	0.3725	0.3666	0.3524	0.3975	0.3812	0.3831	0.4030	0.4089	0.4656	0.3396	0.3732	0.3625	0.3548	0.3691	0.3813	0.3986	0.0719	0.4117	0.4182	0.4810	0.4979
110=19:57:04	97489	300	0.4317	0.3542	0.3749	0.0798	0.3924	0.3073	0.2943	0.3676	0.3609	0.1989	0.2689	0.4054	0.3126	0.2261	0.3276	0.0814	0.4019	0.2894	0.3277	0.3771	0.3807	0.2099	0.3936	0.4760	0.3639	0.3031	0.3524	0.0761	0.0891	0.2861	0.2506	0.3869	0.3785	0.1937	0.3414	0.4224	0.3152	0.2315	0.3325	0.0745	0.0838	0.3063	0.3766	0.3662	0.3785	0.1513	0.2436	0.4606	0.3465	0.3324	0.3427	0.0770	0.3430	0.2568	0.2458	0.3438	0.3468	0.1868	0.3554	0.4456	0.3025	0.3085	0.3595	0.0755	0.3717	0.2699	0.2204	0.3713	0.3276	0.2049	0.3971	0.4315	0.3864	0.3973	0.3743	0.3650	0.3635	0.3480	0.3923	0.3736	0.3853	0.3975	0.4069	0.4548	0.3337	0.3691	0.3571	0.3538	0.3622	0.3782	0.3926	0.0710	0.4064	0.4101	0.4748	0.4893
111=20:11:45	98370	301	0.4293	0.3592	0.3806	0.0813	0.4014	0.3092	0.3014	0.3724	0.3682	0.1983	0.2716	0.4224	0.3150	0.2285	0.3316	0.0821	0.4081	0.2924	0.3326	0.3890	0.3890	0.2153	0.3999	0.4876	0.3620	0.3064	0.3623	0.0764	0.0892	0.2868	0.2575	0.3908	0.3862	0.1964	0.3471	0.4355	0.3206	0.2357	0.3397	0.0750	0.0837	0.3107	0.3830	0.3738	0.3849	0.1555	0.2495	0.4636	0.3416	0.3352	0.3473	0.0794	0.3482	0.2560	0.2497	0.3476	0.3523	0.1888	0.3607	0.4592	0.3101	0.3123	0.3684	0.0775	0.3828	0.2747	0.2284	0.3782	0.3338	0.2086	0.4029	0.4448	0.3933	0.4043	0.3804	0.3679	0.3694	0.3553	0.4013	0.3817	0.3886	0.4042	0.4087	0.4724	0.3406	0.3722	0.3684	0.3605	0.3733	0.3870	0.4011	0.0719	0.4138	0.4215	0.4679	0.5026
