# Supplementary material for: Computationally Driven, Quantitative Experiments Discover Genes Required for Mitochondrial Biogenesis
Source: PLoS Genet. 2009 Mar 20;5(3):e1000407. doi: 10.1371/journal.pgen.1000407 (PMC2648979; doi:10.1371/journal.pgen.1000407)
Supplement: Dataset S1 — Raw respiratory growth data. A zip file containing 48 tab-delimited text files containing the raw data from the Tecan GENios reader. Additionally, a readme text file and plate key is contained in the zip file. The plate key uses our internal reference id for each mutant (internal reference id is matched with common and systematic gene names in Table S2). Raw optical density measurements from Tecan GENios plate incubator and reader. Wells are numbered in increasing order from upper left to lower right and can be converted to our internal identifiers using the included key (complete plate key). Not all original plates were assayed for growth curves, and there are two replicates of plate 20. (1.82 MB ZIP) [file pgen.1000407.s012.zip › mitochondria_table_s7/p19_glu.txt]

[config file info]
last_write=07:06:13_20:43:42
last write=07:06:18_11:17:58
[Run_Parameters]
Instrument=Tecan_21
Ini_Names=Read_Reps,Delid,Save_Data_File,Start_Time_Now
barcode_drug_plate=201401
user=mcostanzo
Plate_Size=96
Plate_Type=GRE96ft.pdf
Samples_to_Run=6
Overlay_Size=48
Drug_Plate=none
Plate_Quarter=none
run_ID=none
run_plate_repeat=1
Read_Reps=200
Read_Modes=Absorbance
Read_Flor_Every=2
Max_Delta_OD=0.500000
Well_By_Row_Col=none
Reorder_Map=Order_Strings_Not,0
Tip_Vol=200
OD_to_Innoc=0.100,0.100,0.380,0.380,0.380,0.380,0.760,0.760,0.100,0.100,0.380,0.380,0.380,0.380,0.760,0.760,0.100,0.100,0.380,0.380,0.380,0.380,0.760,0.760,0.100,0.100,0.380,0.380,0.380,0.380,0.760,0.760,0.100,0.100,0.380,0.380,0.380,0.380,0.760,0.760,0.100,0.100,0.380,0.380,0.380,0.380,0.760,0.760
Absorption_Max=.3
OD_to_Save=0.100,0.100,0.380,0.380,0.380,0.380,0.760,0.760,0.100,0.100,0.380,0.380,0.380,0.380,0.760,0.760,0.100,0.100,0.380,0.380,0.380,0.380,0.760,0.760,0.100,0.100,0.380,0.380,0.380,0.380,0.760,0.760,0.100,0.100,0.380,0.380,0.380,0.380,0.760,0.760,0.100,0.100,0.380,0.380,0.380,0.380,0.760,0.760
OD_to_Dilute=0.100
Save_Sample_Vol=180
Save_Sample_Reps=2
Innoc_Vol=184,184,46,46,46,46,0,0,184,184,46,46,46,46,0,0,184,184,46,46,46,46,0,0,184,184,46,46,46,46,0,0,184,184,46,46,46,46,0,0,184,184,46,46,46,46,0,0
Dilute_Vol=23,23,23,23,23,23,23,23,23,23,23,23,23,23,23,23,23,23,23,23,23,23,23,23,23,23,23,23,23,23,23,23,23,23,23,23,23,23,23,23,23,23,23,23,23,23,23,23
Save_Vol=800,800,800,800,800,800,800,800,800,800,800,800,800,800,800,800,800,800,800,800,800,800,800,800,800,800,800,800,800,800,800,800,800,800,800,800,800,800,800,800,800,800,800,800,800,800,800,800
Reference_Vol=100,100,100,100,100,100,100,100,100,100,100,100,100,100,100,100,100,100,100,100,100,100,100,100,100,100,100,100,100,100,100,100,100,100,100,100,100,100,100,100,100,100,100,100,100,100,100,100,100,100,100,100,100,100,100,100,100,100,100,100,100,100,100,100,100,100,100,100,100,100,100,100,100,100,100,100,100,100,100,100,100,100,100,100,100,100,100,100,100,100,100,100,100,100,100,100
Read_to_Innoc=20,20,20,20,20,20,20,20,20,20,20,20,20,20,20,20,20,20,20,20,20,20,20,20,20,20,20,20,20,20,20,20,20,20,20,20,20,20,20,20,20,20,20,20,20,20,20,20
Read_to_Dilute=26,26,26,26,26,26,26,26,26,26,26,26,26,26,26,26,26,26,26,26,26,26,26,26,26,26,26,26,26,26,26,26,26,26,26,26,26,26,26,26,26,26,26,26,26,26,26,26
Read_to_Save=20,20,20,20,20,20,20,20,20,20,20,20,20,20,20,20,20,20,20,20,20,20,20,20,20,20,20,20,20,20,20,20,20,20,20,20,20,20,20,20,20,20,20,20,20,20,20,20
Innoc_Target_Map=1,2,3,4,5,6,7,8,9,10,11,12,13,14,15,16,17,18,19,20,21,22,23,24,25,26,27,28,29,30,31,32,33,34,35,36,37,38,39,40,41,42,43,44,45,46,47,48
Pipet_Trigger=OD_Save_Innoc
Pipet_Volume_Adj=Con_OD_Save
Delid=no
Pre_Init=yes
Talk_To_ProMax=no
Time_Out_Time=1050
Wait_While_Busy=yes
Idle_Time=2
Screen_Run_Type=pre_screen_1
Spect_Protocol=15m
Spec_Run_File=GG_PB_Voyage.pda
Spec_Assay_File=""
Save_Data_File=13_06_07_mito19_glu_ps1_A_96_T_21.txt
Working_Dir=C%3A\\Users\\Growth_Data
Run_Control_Dir=C%3A\\Users\\Yeast_Run_Files
Tracking_Dir=""
Track_File=201401_data_track.txt
Save_Run_Data_Flag=yes
Set_Incubator_Temp=30.0
Base_Line_Flag=atstart_minimum
Pipet_Cycles_Before_Save=20
Time_Point_Save=wellmap
Innoc_Direction=down
Wells_In_Use=111111111111111111111111111111111111111111111111
Save_Sample_Map=111111001111110011111100111111001111110011111100
Sections_to_Run=0
Rows_per_Section=8
Start_Sections_Row=1
MultiProbe_Run_File=""
Multiprobe_Run_Dialogue=yes
Comments=no%20comment
Target_Temp=300
Temp_Control=On
Delta_Temp=10
ReadMode=Absorbance,Bottom
ExcitationFilter=485,
EmissionFilter=535,
MeasurementFilter=595
ReadsPerWellNumber=1,1
ShakeDuration=800,0
GainMode=Manual
PdfName=GRE96ft.pdf
Gain=50,50
Add_Drug_Map=1,1,1,1,1,1,1,1,1,1,1,1,1,1,1,1,1,1,1,1,1,1,1,1,1,1,1,1,1,1,1,1,1,1,1,1,1,1,1,1,1,1,1,1,1,1,1,1
Add_Drug_Vol=7,7,7,7,7,7,7,7,7,7,7,7,7,7,7,7,7,7,7,7,7,7,7,7,7,7,7,7,7,7,7,7,7,7,7,7,7,7,7,7,7,7,7,7,7,7,7,7
Innoc_Map=111011101110111011101110111011101110111011101110111011101110111011101110111011101110111011101110
Dilute_Map=111111111111111111111111111111111111111111111111111111111111111111111111111111111111111111111111
data_file_name=iS_1_48.txt
barcode=""
Hit_Call_Threshold=1.000000
Reference_Well=A01
WT_Ref_Well=0
Project_Name=YKO_Lib
Pipet_Gens_Point=5.00,10.00,15.00,20.00,5.00,10.00,15.00,20.00,5.00,10.00,15.00,20.00,5.00,10.00,15.00,20.00,5.00,10.00,15.00,20.00,5.00,10.00,15.00,20.00,5.00,10.00,15.00,20.00,5.00,10.00,15.00,20.00,5.00,10.00,15.00,20.00,5.00,10.00,15.00,20.00,5.00,10.00,15.00,20.00,5.00,10.00,15.00,20.00,
Shake_Divisor=1
data_handling=file_&_DB_&_auto_analysis
time_frm_freezer=-1.00
gens_frm_freezer=-1.00
Well_Vol=100
Parent_ID=""
Units=%
Quarter=A
media_name=mm
Save_Mode=one_to_one
Consolidate_Save_Map=1,2,3,4,5,6,7,8,9,10,11,12,13,14,15,16,17,18,19,20,21,22,23,24,25,26,27,28,29,30,31,32,33,34,35,36,37,38,39,40,41,42,43,44,45,46,47,48
Add_Drug_at_Start_Map=000000000000000000000000000000000000000000000000000
Add_Drug_Labware=add_drug_48
Max_Dynam_OD_Change=0.05
Reads_After_Pipet=1
Ref_Type=single_ref
Read_to_Add_Drug_at_Start=0
Send_Email_at_Pipet=no_email
Strain_Name=""
Media=ypd
drug_vol=2.00
Drug_Name=""
Drug_Conc=2
Innoc_Conc=""
Strain_Plate=none
ShakeIntensity=High
ShakeMode=Orbital
NumberOfFlashes=1
PartOfPlate=0
MovePlateOutAfterMeasurement=0
IntegrationLagTime=0
IntegrationTime=100
DelayMoveFlashFluorescence=0
[Drug_Data]
Drug_Plate=none
Strain_Plate=none
Media=mm
Drug_Name=nd,nd,nd,nd,nd,nd,nd,nd,nd,nd,nd,nd,nd,nd,nd,nd,nd,nd,nd,nd,nd,nd,nd,nd,nd,nd,nd,nd,nd,nd,nd,nd,nd,nd,nd,nd,nd,nd,nd,nd,nd,nd,nd,nd,nd,nd,nd,nd,nd,nd,nd,nd,nd,nd,nd,nd,nd,nd,nd,nd,nd,nd,nd,nd,nd,nd,nd,nd,nd,nd,nd,nd,nd,nd,nd,nd,nd,nd,nd,nd,nd,nd,nd,nd,nd,nd,nd,nd,nd,nd,nd,nd,nd,nd,nd,nd
Strain_Name=ud
Drug_Conc=""
Innoc_Conc=0.06250,0.06250,0.06250,0.06250,0.06250,0.06250,0.06250,0.06250,0.06250,0.06250,0.06250,0.06250,0.06250,0.06250,0.06250,0.06250,0.06250,0.06250,0.06250,0.06250,0.06250,0.06250,0.06250,0.06250,0.06250,0.06250,0.06250,0.06250,0.06250,0.06250,0.06250,0.06250,0.06250,0.06250,0.06250,0.06250,0.06250,0.06250,0.06250,0.06250,0.06250,0.06250,0.06250,0.06250,0.06250,0.06250,0.06250,0.06250,0.06250,0.06250,0.06250,0.06250,0.06250,0.06250,0.06250,0.06250,0.06250,0.06250,0.06250,0.06250,0.06250,0.06250,0.06250,0.06250,0.06250,0.06250,0.06250,0.06250,0.06250,0.06250,0.06250,0.06250,0.06250,0.06250,0.06250,0.06250,0.06250,0.06250,0.06250,0.06250,0.06250,0.06250,0.06250,0.06250,0.06250,0.06250,0.06250,0.06250,0.06250,0.06250,0.06250,0.06250,0.06250,0.06250,0.06250,0.06250
Run_ID=none
Plate_Quarter=A
Units=%,%,%,%,%,%,%,%,%,%,%,%,%,%,%,%,%,%,%,%,%,%,%,%,%,%,%,%,%,%,%,%,%,%,%,%,%,%,%,%,%,%,%,%,%,%,%,%,%,%,%,%,%,%,%,%,%,%,%,%,%,%,%,%,%,%,%,%,%,%,%,%,%,%,%,%,%,%,%,%,%,%,%,%,%,%,%,%,%,%,%,%,%,%,%,%
Parent_ID=""
Project_Name=YKO_Lib
Strain_Backgrnd=0,0,0,0,0,0,0,0,0,0,0,0,0,0,0,0,0,0,0,0,0,0,0,0,0,0,0,0,0,0,0,0,0,0,0,0,0,0,0,0,0,0,0,0,0,0,0,0,0,0,0,0,0,0,0,0,0,0,0,0,0,0,0,0,0,0,0,0,0,0,0,0,0,0,0,0,0,0,0,0,0,0,0,0,0,0,0,0,0,0,0,0,0,0,0,0
Well_Vol=100,100,100,100,100,100,100,100,100,100,100,100,100,100,100,100,100,100,100,100,100,100,100,100,100,100,100,100,100,100,100,100,100,100,100,100,100,100,100,100,100,100,100,100,100,100,100,100,100,100,100,100,100,100,100,100,100,100,100,100,100,100,100,100,100,100,100,100,100,100,100,100,100,100,100,100,100,100,100,100,100,100,100,100,100,100,100,100,100,100,100,100,100,100,100,100
time_frm_freezer=-1.00
gens_frm_freezer=-1.00
user=mcostanzo
Strain_Pool=ud,ud,ud,ud,ud,ud,ud,ud,ud,ud,ud,ud,ud,ud,ud,ud,ud,ud,ud,ud,ud,ud,ud,ud,ud,ud,ud,ud,ud,ud,ud,ud,ud,ud,ud,ud,ud,ud,ud,ud,ud,ud,ud,ud,ud,ud,ud,ud,ud,ud,ud,ud,ud,ud,ud,ud,ud,ud,ud,ud,ud,ud,ud,ud,ud,ud,ud,ud,ud,ud,ud,ud,ud,ud,ud,ud,ud,ud,ud,ud,ud,ud,ud,ud,ud,ud,ud,ud,ud,ud,ud,ud,ud,ud,ud,ud
Well_Alias=A01,A02,A03,A04,A05,A06,A07,A08,A09,A10,A11,A12,B01,B02,B03,B04,B05,B06,B07,B08,B09,B10,B11,B12,C01,C02,C03,C04,C05,C06,C07,C08,C09,C10,C11,C12,D01,D02,D03,D04,D05,D06,D07,D08,D09,D10,D11,D12,E01,E02,E03,E04,E05,E06,E07,E08,E09,E10,E11,E12,F01,F02,F03,F04,F05,F06,F07,F08,F09,F10,F11,F12,G01,G02,G03,G04,G05,G06,G07,G08,G09,G10,G11,G12,H01,H02,H03,H04,H05,H06,H07,H08,H09,H10,H11,H12
Well_Pos=1,2,3,4,5,6,7,8,9,10,11,12,13,14,15,16,17,18,19,20,21,22,23,24,25,26,27,28,29,30,31,32,33,34,35,36,37,38,39,40,41,42,43,44,45,46,47,48,49,50,51,52,53,54,55,56,57,58,59,60,61,62,63,64,65,66,67,68,69,70,71,72,73,74,75,76,77,78,79,80,81,82,83,84,85,86,87,88,89,90,91,92,93,94,95,96
position=A01,A02,A03,A04,A05,A06,A07,A08,A09,A10,A11,A12,B01,B02,B03,B04,B05,B06,B07,B08,B09,B10,B11,B12,C01,C02,C03,C04,C05,C06,C07,C08,C09,C10,C11,C12,D01,D02,D03,D04,D05,D06,D07,D08,D09,D10,D11,D12,E01,E02,E03,E04,E05,E06,E07,E08,E09,E10,E11,E12,F01,F02,F03,F04,F05,F06,F07,F08,F09,F10,F11,F12,G01,G02,G03,G04,G05,G06,G07,G08,G09,G10,G11,G12,H01,H02,H03,H04,H05,H06,H07,H08,H09,H10,H11,H12
[Runtime_State]
Instrument=Tecan_21
Start_Time_Now=3.2646266329E+9
Reads_Completed=169
Innoc_Direction=down
Wells_In_Use=111111111111111111111111111111111111111111111111111111111111111111111111111111111111111111111111
Innoc_Map=111111111111111111111111111111111111111111111111111111111111111111111111111111111111000000000000
Dilute_Map=111111111111111111111111111111111111111111111111111111111111111111111111111111111111111111111111
Save_Sample_Map=000000000000000000000000000000000000000000000000010000000100000001000000010000000100000001000000
Current_OD=1.475,1.115,0.903,0.889,1.198,1.027,0.901,1.043,1.021,0.855,0.855,0.877,1.478,0.867,0.876,0.927,1.034,0.898,1.113,0.809,1.021,0.813,0.859,1.018,1.356,0.919,0.932,0.072,0.073,0.073,0.993,0.073,0.072,0.073,0.072,0.073,1.228,0.874,0.995,0.079,0.073,0.073,0.959,0.072,0.708,0.938,0.071,0.075,1.314,0.955,0.886,0.922,0.073,1.012,1.088,0.982,1.023,0.929,0.981,0.073,1.243,1.287,0.976,0.830,0.885,0.959,0.936,1.093,0.977,0.958,0.941,0.074,1.267,0.998,1.003,0.784,0.955,1.000,0.995,0.892,1.124,0.965,0.923,0.807,1.182,0.885,1.230,0.836,0.918,0.883,0.871,1.014,0.624,0.985,0.993,0.856
Bckgrnd_OD=0.119,0.094,0.086,0.084,0.085,0.085,0.082,0.080,0.081,0.082,0.080,0.086,0.097,0.086,0.090,0.082,0.084,0.082,0.078,0.079,0.079,0.082,0.082,0.085,0.112,0.085,0.084,0.068,0.070,0.071,0.080,0.070,0.068,0.069,0.069,0.071,0.091,0.082,0.082,0.070,0.070,0.071,0.078,0.070,0.073,0.079,0.070,0.071,0.126,0.083,0.081,0.078,0.070,0.082,0.079,0.076,0.078,0.078,0.080,0.071,0.094,0.085,0.084,0.077,0.078,0.079,0.078,0.080,0.078,0.081,0.081,0.072,0.131,0.090,0.084,0.079,0.083,0.085,0.083,0.084,0.082,0.079,0.080,0.080,0.094,0.089,0.083,0.080,0.088,0.080,0.077,0.083,0.076,0.080,0.080,0.083
Mapped=111111111111111111111111111000100000111000101100111111111111111111111111111111111111111111111111
Pipet_Completed=000000000000000000000000000000000000000000000000000000000000000000000000000000000000000000000000
Innoc_Completed=0,0,0,0,0,0,0,0,0,0,0,0,0,0,0,0,0,0,0,0,0,0,0,0,0,0,0,0,0,0,0,0,0,0,0,0,0,0,0,0,0,0,0,0,0,0,0,0,0,0,0,0,0,0,0,0,0,0,0,0,0,0,0,0,0,0,0,0,0,0,0,0,0,0,0,0,0,0,0,0,0,0,0,0,0,0,0,0,0,0,0,0,0,0,0,0
Save_Completed=0,0,0,0,0,0,0,0,0,0,0,0,0,0,0,0,0,0,0,0,0,0,0,0,0,0,0,0,0,0,0,0,0,0,0,0,0,0,0,0,0,0,0,0,0,0,0,0,0,0,0,0,0,0,0,0,0,0,0,0,0,0,0,0,0,0,0,0,0,0,0,0,0,0,0,0,0,0,0,0,0,0,0,0,0,0,0,0,0,0,0,0,0,0,0,0
Pipeted_At=0,0,0,0,0,0,0,0,0,0,0,0,0,0,0,0,0,0,0,0,0,0,0,0,0,0,0,0,0,0,0,0,0,0,0,0,0,0,0,0,0,0,0,0,0,0,0,0,0,0,0,0,0,0,0,0,0,0,0,0,0,0,0,0,0,0,0,0,0,0,0,0,0,0,0,0,0,0,0,0,0,0,0,0,0,0,0,0,0,0,0,0,0,0,0,0
Pipeted_OD=0,0,0,0,0,0,0,0,0,0,0,0,0,0,0,0,0,0,0,0,0,0,0,0,0,0,0,0,0,0,0,0,0,0,0,0,0,0,0,0,0,0,0,0,0,0,0,0,0,0,0,0,0,0,0,0,0,0,0,0,0,0,0,0,0,0,0,0,0,0,0,0,0,0,0,0,0,0,0,0,0,0,0,0,0,0,0,0,0,0,0,0,0,0,0,0
Dilutes_Completed=0,0,0,0,0,0,0,0,0,0,0,0,0,0,0,0,0,0,0,0,0,0,0,0,0,0,0,0,0,0,0,0,0,0,0,0,0,0,0,0,0,0,0,0,0,0,0,0,0,0,0,0,0,0,0,0,0,0,0,0,0,0,0,0,0,0,0,0,0,0,0,0,0,0,0,0,0,0,0,0,0,0,0,0,0,0,0,0,0,0,0,0,0,0,0,0
Time_At_Innoc=0,0,0,0,0,0,0,0,0,0,0,0,0,0,0,0,0,0,0,0,0,0,0,0,0,0,0,0,0,0,0,0,0,0,0,0,0,0,0,0,0,0,0,0,0,0,0,0,0,0,0,0,0,0,0,0,0,0,0,0,0,0,0,0,0,0,0,0,0,0,0,0,0,0,0,0,0,0,0,0,0,0,0,0,0,0,0,0,0,0,0,0,0,0,0,0
Time_At_Save=0,0,0,0,0,0,0,0,0,0,0,0,0,0,0,0,0,0,0,0,0,0,0,0,0,0,0,0,0,0,0,0,0,0,0,0,0,0,0,0,0,0,0,0,0,0,0,0,0,0,0,0,0,0,0,0,0,0,0,0,0,0,0,0,0,0,0,0,0,0,0,0,0,0,0,0,0,0,0,0,0,0,0,0,0,0,0,0,0,0,0,0,0,0,0,0
Time_At_Dilute=0,0,0,0,0,0,0,0,0,0,0,0,0,0,0,0,0,0,0,0,0,0,0,0,0,0,0,0,0,0,0,0,0,0,0,0,0,0,0,0,0,0,0,0,0,0,0,0,0,0,0,0,0,0,0,0,0,0,0,0,0,0,0,0,0,0,0,0,0,0,0,0,0,0,0,0,0,0,0,0,0,0,0,0,0,0,0,0,0,0,0,0,0,0,0,0
Previous_OD=1.475,1.115,0.903,0.889,1.198,1.027,0.901,1.043,1.021,0.855,0.855,0.877,1.478,0.867,0.876,0.927,1.034,0.898,1.113,0.809,1.021,0.813,0.859,1.018,1.356,0.919,0.932,0.072,0.073,0.073,0.993,0.073,0.072,0.073,0.072,0.073,1.228,0.874,0.995,0.079,0.073,0.073,0.959,0.072,0.708,0.938,0.071,0.075,1.314,0.955,0.886,0.922,0.073,1.012,1.088,0.982,1.023,0.929,0.981,0.073,1.243,1.287,0.976,0.830,0.885,0.959,0.936,1.093,0.977,0.958,0.941,0.074,1.267,0.998,1.003,0.784,0.955,1.000,0.995,0.892,1.124,0.965,0.923,0.807,1.182,0.885,1.230,0.836,0.918,0.883,0.871,1.014,0.624,0.985,0.993,0.856
Prev_Delta_OD=0.076,0.015,0.009,0.010,0.037,0.039,0.014,0.041,0.027,0.013,0.016,0.014,0.013,0.010,0.009,0.002,0.021,0.004,0.028,0.003,0.022,0.001,0.007,0.022,0.106,0.020,0.012,0.001,0.001,0.000,0.016,0.000,0.000,0.001,0.000,0.000,0.037,0.008,0.019,0.000,0.000,0.000,0.021,0.001,0.053,0.005,0.001,0.000,0.120,0.009,0.010,0.014,0.001,0.026,0.046,0.020,0.018,0.042,0.017,0.000,0.075,0.021,0.018,0.008,0.029,0.004,0.017,0.053,0.026,0.003,0.008,0.000,0.080,0.012,0.025,0.007,0.008,0.023,0.011,0.020,0.002,0.016,0.003,0.004,0.031,0.012,0.042,0.008,0.017,0.015,0.022,0.011,0.008,0.013,0.013,0.005
Delta_From_Ref=0.000,0.000,1.777,1.935,1.668,1.715,4.927,5.257,0.000,0.000,2.278,2.030,0.969,1.796,3.779,4.740,0.000,0.000,2.258,2.302,2.549,2.183,5.058,4.796,0.000,0.000,2.059,3.130,3.138,3.116,5.792,8.579,0.000,0.000,3.148,3.126,1.215,2.150,4.741,8.577,0.000,0.000,2.462,3.161,3.060,2.445,8.599,8.477,0.000,0.000,0.000,0.000,0.000,0.000,0.000,0.000,0.000,0.000,0.000,0.000,0.000,0.000,0.000,0.000,0.000,0.000,0.000,0.000,0.000,0.000,0.000,0.000,0.000,0.000,0.000,0.000,0.000,0.000,0.000,0.000,0.000,0.000,0.000,0.000,0.000,0.000,0.000,0.000,0.000,0.000,0.000,0.000,0.000,0.000,0.000,0.000
Sig_OD_Delta=0,0,1,1,1,1,1,1,0,0,1,1,0,1,1,1,0,0,1,1,1,1,1,1,0,0,1,1,1,1,1,1,0,0,1,1,1,1,1,1,0,0,1,1,1,1,1,1,0,0,0,0,0,0,0,0,0,0,0,0,0,0,0,0,0,0,0,0,0,0,0,0,0,0,0,0,0,0,0,0,0,0,0,0,0,0,0,0,0,0,0,0,0,0,0,0
Add_Drug_at_Start_Map=000000000000000000000000000000000000000000000000000000000000000000000000000000000000000000000000
[Analysis]
Drug_ID=A1,A2,A3,A4,A5,A6,B1,B2,B3,B4,B5,B6,C1,C2,C3,C4,C5,C6,D1,D2,D3,D4,D5,D6,E1,E2,E3,E4,E5,E6,F1,F2,F3,F4,F5,F6,G1,G2,G3,G4,G5,G6,H1,H2,H3,H4,H5,H6
Decision=no_inh,no_inh,ps2_2_1,ps2_4_1,ps2_2_1,ps2_1_1,no_inh,ps2_2_1,ps2_2_1,ps2_4_1,ps2_4_1,ps2_4_1,no_inh,ps2_4_1,ps2_4_1,screen,screen,screen,no_inh,ps2_4_1,ps2_4_1,ps3_4_6,screen,screen,no_inh,ps2_4_1,ps2_4_1,other,screen,ps2_4_1,no_inh,ps2_2_1,ps2_4_1,other,ps2_4_1,ps2_4_1,no_inh,ps2_1_1,ps2_1_1,other,ps2_4_1,ps2_4_1,no_inh,ps2_2_1,ps2_2_1,other,ps2_4_1,ps2_4_1,ps2_4_1,ps2_4_1,ps2_4_1,ps2_4_1,ps2_4_1,ps2_4_1,ps2_4_1,ps2_4_1,ps2_4_1,ps2_4_1,ps2_4_1,ps2_4_1,ps2_4_1,screen,screen,screen,screen,screen,ps2_4_1,screen,ps3_4_6,ps2_4_1,screen,ps3_4_6,ps2_4_1,ps2_4_1,ps2_4_1,ps2_4_1,ps2_4_1,screen,ps2_4_1,ps2_4_1,ps2_4_1,ps2_4_1,ps2_4_1,screen,ps2_2_1,ps2_4_1,ps2_4_1,ps2_4_1,ps2_4_1,ps2_4_1,ps2_4_1,ps2_4_1,ps3_4_6,ps2_4_1,ps2_4_1,ps2_4_1
Plot_Min=0.100,0.100,0.100,0.100,0.100,0.100,0.100,0.100,0.100,0.100,0.100,0.100,0.100,0.100,0.100,0.100,0.100,0.100,0.100,0.100,0.100,0.100,0.100,0.100,0.100,0.100,0.100,0.100,0.100,0.100,0.100,0.100,0.100,0.100,0.100,0.100,0.100,0.100,0.100,0.100,0.100,0.100,0.100,0.100,0.100,0.100,0.100,0.100
Plot_Max=1.500,1.500,1.500,1.500,1.500,1.500,1.500,1.500,1.500,1.500,1.500,1.500,1.500,1.500,1.500,1.500,1.500,1.500,1.500,1.500,1.500,1.500,1.500,1.500,1.500,1.500,1.500,1.500,1.500,1.500,1.500,1.500,1.500,1.500,1.500,1.500,1.500,1.500,1.500,1.500,1.500,1.500,1.500,1.500,1.500,1.500,1.500,1.500
G_Plot_Min=0.1
G_Plot_Delta=0.7
Plot_On_Off=0
OD_Gen_Pt=0.460
Gens_to_OD_Pt=5.000
Avg_G=1.559,1.675,1.808,1.861,1.770,1.770,1.613,1.832,1.815,1.900,1.891,1.884,1.626,1.958,1.941,0.000,0.000,0.000,1.649,2.026,1.908,53.065,0.000,0.000,1.681,1.982,1.903,2.795,0.000,1.876,1.633,1.824,1.829,2.720,2.151,2.229,1.513,1.788,1.784,2.970,1.952,2.046,1.682,1.826,1.817,2.625,1.917,1.870,1.893,1.941,1.865,1.953,1.957,1.898,1.916,1.941,2.068,1.937,1.924,1.920,2.015,0.000,0.000,0.000,0.000,0.000,2.028,0.000,6.924,2.019,0.000,48.678,2.052,2.232,2.135,2.097,2.222,0.000,2.044,1.993,2.116,1.903,2.066,0.000,1.847,1.904,1.880,2.053,2.215,1.995,1.986,1.898,6.659,1.884,2.221,1.929
Max_Slope=0.639,1.687,1.883,1.742,1.478,1.635,1.030,1.992,2.080,2.024,1.662,1.835,0.886,1.755,1.657,62.332,114.614,124.709,1.474,2.270,1.635,47.363,47.102,100.969,1.335,1.754,1.787,2.125,124.679,1.567,1.362,1.531,2.144,2.375,2.001,1.839,1.724,1.421,1.524,2.215,1.825,1.827,1.603,2.058,1.722,2.329,1.853,1.929,1.881,1.671,1.738,2.022,1.900,1.779,1.716,2.201,1.822,2.321,2.124,2.069,1.717,67.842,67.313,64.253,108.736,119.456,1.734,119.407,4.789,1.963,242.326,13.123,1.946,1.853,1.626,1.833,1.973,104.659,1.808,1.885,1.969,1.823,2.105,31.561,1.527,1.708,1.772,1.794,1.888,1.881,1.833,1.557,5.543,1.820,2.073,2.220
Fit_Model=all
Fit_Const_OD_Base=0
Fit_Const_N0=0.018
Fit_Const_T0=0
G_Fit_Min=.1
G_Fit_Delta=.4
Fit_On_Off=0
Fit_Min=0.100,0.100,0.100,0.100,0.100,0.100,0.100,0.100,0.100,0.100,0.100,0.100,0.100,0.100,0.100,0.100,0.100,0.100,0.100,0.100,0.100,0.100,0.100,0.100,0.000,0.000,0.000,0.000,0.000,0.000,0.000,0.000,0.000,0.000,0.000,0.000,0.000,0.000,0.000,0.000,0.000,0.000,0.000,0.000,0.000,0.000,0.000,0.000\\\\0D
Fit_Delta=0.500,0.500,0.500,0.500,0.500,0.500,0.500,0.500,0.500,0.500,0.500,0.500,0.500,0.500,0.500,0.500,0.500,0.500,0.500,0.500,0.500,0.500,0.500,0.500,0.000,0.000,0.000,0.000,0.000,0.000,0.000,0.000,0.000,0.000,0.000,0.000,0.000,0.000,0.000,0.000,0.000,0.000,0.000,0.000,0.000,0.000,0.000,0.000\\\\0D
Fit_Offset=0,0,0,0,0,0,0,0,0,0,0,0,0,0,0,0,0,0,0,0,0,0,0,0,0,0,0,0,0,0,0,0,0,0,0,0,0,0,0,0,0,0,0,0,0,0,0,0
Fit_N0=0,0,0,0,0,0,0,0,0,0,0,0,0,0,0,0,0,0,0,0,0,0,0,0,0,0,0,0,0,0,0,0,0,0,0,0,0,0,0,0,0,0,0,0,0,0,0,0
Fit_T0=0,0,0,0,0,0,0,0,0,0,0,0,0,0,0,0,0,0,0,0,0,0,0,0,0,0,0,0,0,0,0,0,0,0,0,0,0,0,0,0,0,0,0,0,0,0,0,0
Fit_G=0,0,0,0,0,0,0,0,0,0,0,0,0,0,0,0,0,0,0,0,0,0,0,0,0,0,0,0,0,0,0,0,0,0,0,0,0,0,0,0,0,0,0,0,0,0,0,0
Fit_Error=0,0,0,0,0,0,0,0,0,0,0,0,0,0,0,0,0,0,0,0,0,0,0,0,0,0,0,0,0,0,0,0,0,0,0,0,0,0,0,0,0,0,0,0,0,0,0,0
Fit_CV=0,0,0,0,0,0,0,0,0,0,0,0,0,0,0,0,0,0,0,0,0,0,0,0,0,0,0,0,0,0,0,0,0,0,0,0,0,0,0,0,0,0,0,0,0,0,0,0
Time_to_20_Gens=0,0,0,0,0,0,0,0,0,0,0,0,0,0,0,0,0,0,0,0,0,0,0,0,0,0,0,0,0,0,0,0,0,0,0,0,0,0,0,0,0,0,0,0,0,0,0,0
Time_to_each_5_Gens=0,0,0,0,0,0,0,0,0,0,0,0,0,0,0,0,0,0,0,0,0,0,0,0,0,0,0,0,0,0,0,0,0,0,0,0,0,0,0,0,0,0,0,0,0,0,0,0
Time_to_each_n_Gens=7.796,8.376,9.039,9.307,8.852,8.849,8.066,9.162,9.073,9.498,9.454,9.420,8.130,9.789,9.707,0.000,0.000,0.000,8.247,10.130,9.539,37.240,0.000,0.000,8.403,9.909,9.515,13.974,0.000,9.381,8.167,9.118,9.147,13.601,10.755,11.145,7.567,8.941,8.921,14.851,9.760,10.229,8.410,9.130,9.085,13.127,9.584,9.348,9.466,9.703,9.326,9.763,9.787,9.488,9.578,9.707,10.340,9.686,9.621,9.600,10.073,0.000,0.000,0.000,0.000,0.000,10.139,0.000,34.619,10.093,0.000,20.785,10.259,11.158,10.676,10.483,11.109,0.000,10.220,9.966,10.582,9.513,10.332,0.000,9.237,9.522,9.399,10.264,11.075,9.974,9.929,9.488,33.296,9.420,11.103,9.644
Min_Pt_OD=0,0,0,0,0,0,0,0,0,0,0,0,0,0,0,0,0,0,0,0,0,0,0,0,0,0,0,0,0,0,0,0,0,0,0,0,0,0,0,0,0,0,0,0,0,0,0,0
Min_Pt_t=0,0,0,0,0,0,0,0,0,0,0,0,0,0,0,0,0,0,0,0,0,0,0,0,0,0,0,0,0,0,0,0,0,0,0,0,0,0,0,0,0,0,0,0,0,0,0,0
TO_OD=0,0,0,0,0,0,0,0,0,0,0,0,0,0,0,0,0,0,0,0,0,0,0,0,0,0,0,0,0,0,0,0,0,0,0,0,0,0,0,0,0,0,0,0,0,0,0,0
Ref_ID=A01
Multi_Refs=single_ref
test=A01,A02,A03,A04,A05,A06,A07,A08,A09,A10,A11,A12,B01,B02,B03,B04,B05,B06,B07,B08,B09,B10,B11,B12,C01,C02,C03,C04,C05,C06,C07,C08,C09,C10,C11,C12,D01,D02,D03,D04,D05,D06,D07,D08,D09,D10,D11,D12,E01,E02,E03,E04,E05,E06,E07,E08,E09,E10,E11,E12,F01,F02,F03,F04,F05,F06,F07,F08,F09,F10,F11,F12,G01,G02,G03,G04,G05,G06,G07,G08,G09,G10,G11,G12,H01,H02,H03,H04,H05,H06,H07,H08,H09,H10,H11,H12
Start_Time_Now=3.2646266331E+9
Start_Date="6/13/2007+8:43 PM"
gen_time_cutoff=0.000
Drug_Name=nd?:;-ud+0,nd?:;-ud+0,nd?:;-ud+0,nd?:;-ud+0,nd?:;-ud+0,nd?:;-ud+0,nd?:;-ud+0,nd?:;-ud+0,nd?:;-ud+0,nd?:;-ud+0,nd?:;-ud+0,nd?:;-ud+0,nd?:;-ud+0,nd?:;-ud+0,nd?:;-ud+0,nd?:;-ud+0,nd?:;-ud+0,nd?:;-ud+0,nd?:;-ud+0,nd?:;-ud+0,nd?:;-ud+0,nd?:;-ud+0,nd?:;-ud+0,nd?:;-ud+0,nd?:;-ud+0,nd?:;-ud+0,nd?:;-ud+0,nd?:;-ud+0,nd?:;-ud+0,nd?:;-ud+0,nd?:;-ud+0,nd?:;-ud+0,nd?:;-ud+0,nd?:;-ud+0,nd?:;-ud+0,nd?:;-ud+0,nd?:;-ud+0,nd?:;-ud+0,nd?:;-ud+0,nd?:;-ud+0,nd?:;-ud+0,nd?:;-ud+0,nd?:;-ud+0,nd?:;-ud+0,nd?:;-ud+0,nd?:;-ud+0,nd?:;-ud+0,nd?:;-ud+0,nd?:;-ud+0,nd?:;-ud+0,nd?:;-ud+0,nd?:;-ud+0,nd?:;-ud+0,nd?:;-ud+0,nd?:;-ud+0,nd?:;-ud+0,nd?:;-ud+0,nd?:;-ud+0,nd?:;-ud+0,nd?:;-ud+0,nd?:;-ud+0,nd?:;-ud+0,nd?:;-ud+0,nd?:;-ud+0,nd?:;-ud+0,nd?:;-ud+0,nd?:;-ud+0,nd?:;-ud+0,nd?:;-ud+0,nd?:;-ud+0,nd?:;-ud+0,nd?:;-ud+0,nd?:;-ud+0,nd?:;-ud+0,nd?:;-ud+0,nd?:;-ud+0,nd?:;-ud+0,nd?:;-ud+0,nd?:;-ud+0,nd?:;-ud+0,nd?:;-ud+0,nd?:;-ud+0,nd?:;-ud+0,nd?:;-ud+0,nd?:;-ud+0,nd?:;-ud+0,nd?:;-ud+0,nd?:;-ud+0,nd?:;-ud+0,nd?:;-ud+0,nd?:;-ud+0,nd?:;-ud+0,nd?:;-ud+0,nd?:;-ud+0,nd?:;-ud+0,nd?:;-ud+0
Drug_Well_Pos=A01,A02,A03,A04,A05,A06,B01,B02,B03,B04,B05,B06,C01,C02,C03,C04,C05,C06,D01,D02,D03,D04,D05,D06,E01,E02,E03,E04,E05,E06,F01,F02,F03,F04,F05,F06,G01,G02,G03,G04,G05,G06,H01,H02,H03,H04,H05,H06,A07,A08,A09,A10,A11,A12,B07,B08,B09,B10,B11,B12,C07,C08,C09,C10,C11,C12,D07,D08,D09,D10,D11,D12,E07,E08,E09,E10,E11,E12,F07,F08,F09,F10,F11,F12,G07,G08,G09,G10,G11,G12,H07,H08,H09,H10,H11,H12
Avg_G_tcut=1.559,1.675,1.808,1.861,1.770,1.770,1.613,1.832,1.815,1.900,1.891,1.884,1.626,1.958,1.941,0.000,0.000,0.000,1.649,2.026,1.908,53.065,0.000,0.000,1.681,1.982,1.903,2.795,0.000,1.876,1.633,1.824,1.829,2.720,2.151,2.229,1.513,1.788,1.784,2.970,1.952,2.046,1.682,1.826,1.817,2.625,1.917,1.870,1.893,1.941,1.865,1.953,1.957,1.898,1.916,1.941,2.068,1.937,1.924,1.920,2.015,0.000,0.000,0.000,0.000,0.000,2.028,0.000,6.924,2.019,0.000,48.678,2.052,2.232,2.135,2.097,2.222,0.000,2.044,1.993,2.116,1.903,2.066,0.000,1.847,1.904,1.880,2.053,2.215,1.995,1.986,1.898,6.659,1.884,2.221,1.929
t0_from_interval=0.107,0.576,1.171,1.206,0.867,0.955,0.697,1.090,0.983,1.364,1.258,1.523,0.219,-0.144,1.297,0.000,0.000,0.000,0.737,1.080,1.419,0.000,0.000,0.000,0.705,0.912,1.525,3.775,0.000,1.655,0.832,0.799,1.273,3.356,2.353,2.608,-0.037,0.462,1.143,3.476,1.460,0.692,0.914,0.774,1.338,3.141,1.360,1.661,1.809,1.753,1.607,1.514,1.786,1.628,1.608,1.752,2.557,1.553,1.723,1.332,2.211,0.000,0.000,0.000,0.000,0.000,2.056,0.000,6.373,2.089,0.000,0.000,2.359,2.941,2.281,2.683,2.354,0.000,2.271,2.087,2.410,1.563,1.942,0.000,1.565,1.831,1.813,2.457,2.312,1.459,2.062,1.737,3.888,1.583,2.299,0.827
Sum_Delta_Ref=0.000,0.782,3.718,5.115,3.075,2.693,1.295,3.287,3.517,4.453,4.872,4.871,0.258,4.660,4.443,-1.000,-1.000,-1.000,0.055,6.411,4.222,39.255,-1.000,-1.000,0.812,5.926,5.637,18.211,-1.000,4.876,0.400,3.827,4.060,17.259,8.823,9.630,1.064,2.850,2.316,20.680,5.170,8.520,1.095,3.510,3.277,16.142,5.023,4.613,4.495,5.339,4.243,6.293,5.673,4.893,5.176,6.085,7.242,5.847,5.555,5.068,6.375,-1.000,-1.000,-1.000,-1.000,-1.000,7.130,-1.000,38.190,6.569,-1.000,39.042,7.744,9.506,6.231,8.109,9.199,-1.000,7.261,6.061,7.211,4.477,6.741,-1.000,3.579,4.494,4.951,7.418,9.237,7.996,5.811,4.917,37.591,4.662,9.381,5.065
Gens_at_time_G=5.000,5.000,5.000,5.000,5.000,5.000,5.000,5.000,5.000,5.000,5.000,5.000,5.000,5.000,5.000,0.000,0.000,0.000,5.000,5.000,5.000,0.702,0.000,0.000,5.000,5.000,5.000,5.000,0.000,5.000,5.000,5.000,5.000,5.000,5.000,5.000,5.000,5.000,5.000,5.000,5.000,5.000,5.000,5.000,5.000,5.000,5.000,5.000,5.000,5.000,5.000,5.000,5.000,5.000,5.000,5.000,5.000,5.000,5.000,5.000,5.000,0.000,0.000,0.000,0.000,0.000,5.000,0.000,5.000,5.000,0.000,0.427,5.000,5.000,5.000,5.000,5.000,0.000,5.000,5.000,5.000,5.000,5.000,0.000,5.000,5.000,5.000,5.000,5.000,5.000,5.000,5.000,5.000,5.000,5.000,5.000
G_Int_tcut=1.538,1.560,1.574,1.620,1.597,1.579,1.474,1.614,1.618,1.627,1.639,1.579,1.582,1.987,1.682,0.000,0.000,0.000,1.502,1.810,1.624,53.065,0.000,0.000,1.540,1.799,1.598,2.040,0.000,1.545,1.467,1.664,1.575,2.049,1.680,1.707,1.521,1.696,1.556,2.275,1.660,1.907,1.499,1.671,1.549,1.997,1.645,1.537,1.531,1.590,1.544,1.650,1.600,1.572,1.594,1.591,1.557,1.627,1.580,1.654,1.572,0.000,0.000,0.000,0.000,0.000,1.617,0.000,5.649,1.601,0.000,48.678,1.580,1.643,1.679,1.560,1.751,0.000,1.590,1.576,1.634,1.590,1.678,0.000,1.534,1.538,1.517,1.561,1.753,1.703,1.573,1.550,5.882,1.567,1.761,1.764
Sum_Del_12=0.000,1.405,3.646,4.394,2.867,2.782,0.920,4.086,3.775,4.909,4.625,4.821,0.669,5.321,5.202,14.778,14.898,14.906,1.071,6.461,4.753,14.912,14.850,14.920,1.619,5.816,5.137,12.752,14.904,4.665,0.900,3.636,4.098,12.371,8.348,9.192,0.841,3.019,2.964,13.037,5.636,6.620,1.664,3.913,3.731,11.905,5.116,4.728,5.032,5.695,4.439,5.856,5.919,5.104,5.099,5.897,7.573,5.724,5.504,5.304,6.679,14.881,14.831,14.835,14.893,14.913,6.882,14.934,14.834,6.662,14.915,14.797,7.304,9.380,8.175,7.906,8.889,14.896,7.159,6.322,8.037,4.891,7.324,14.846,4.073,5.121,4.785,7.370,8.806,6.275,6.302,4.784,14.766,4.649,8.969,5.152
Sum_Del_20=0.000,0.776,3.640,4.996,3.008,2.638,1.262,3.232,3.448,4.368,4.766,4.768,0.259,4.578,4.363,37.847,38.042,38.047,0.069,6.281,4.142,38.057,37.958,38.078,0.808,5.801,5.512,17.809,38.042,4.771,0.371,3.746,3.975,16.883,8.636,9.429,1.039,2.793,2.278,20.240,5.069,8.311,1.082,3.448,3.217,15.788,4.919,4.518,4.409,5.235,4.157,6.157,5.563,4.796,5.068,5.963,7.097,5.733,5.439,4.969,6.247,38.010,37.930,37.929,38.022,38.047,6.977,38.091,37.047,6.433,38.060,37.852,7.578,9.311,6.136,7.941,9.011,38.029,7.108,5.940,7.076,4.390,6.612,37.924,3.513,4.410,4.845,7.263,9.044,7.811,5.701,4.813,36.473,4.565,9.186,4.961
Sum_Del_24=0.000,0.441,3.637,5.335,3.083,2.561,1.443,2.716,3.266,4.080,4.841,4.740,0.041,4.110,3.917,50.102,50.337,50.344,0.463,6.065,3.817,50.355,50.243,50.378,0.377,5.792,5.718,18.334,50.336,4.828,1.047,3.804,3.911,17.194,8.609,9.307,1.143,2.673,1.914,21.086,4.768,9.231,0.772,3.195,2.944,16.218,4.814,4.403,4.078,4.923,4.007,6.267,5.230,4.591,5.051,5.763,6.807,5.410,5.371,4.732,6.017,50.301,50.191,50.195,50.312,50.337,7.022,50.382,47.780,6.312,50.364,50.107,7.671,9.043,4.891,7.841,8.833,50.324,7.071,5.684,6.463,4.123,6.146,50.198,3.215,4.032,4.877,7.176,8.901,8.518,5.268,4.828,46.626,4.520,9.048,4.859
Sum_12=14.997,13.592,11.351,10.603,12.130,12.215,14.077,10.911,11.222,10.088,10.372,10.176,14.328,9.676,9.795,0.219,0.099,0.092,13.926,8.536,10.244,0.085,0.147,0.077,13.378,9.181,9.860,2.245,0.093,10.332,14.097,11.361,10.899,2.626,6.649,5.805,15.838,11.978,12.033,1.960,9.361,8.377,13.333,11.084,11.266,3.092,9.881,10.269,9.965,9.302,10.558,9.141,9.078,9.893,9.898,9.100,7.424,9.273,9.493,9.693,8.318,0.116,0.166,0.162,0.104,0.084,8.115,0.063,0.163,8.335,0.082,0.200,7.693,5.617,6.822,7.091,6.108,0.101,7.838,8.675,6.960,10.106,7.673,0.151,10.924,9.876,10.212,7.627,6.191,8.722,8.695,10.213,0.231,10.348,6.028,9.845
Sum_20=38.197,37.422,34.557,33.202,35.189,35.559,36.935,34.965,34.749,33.830,33.431,33.429,37.938,33.620,33.834,0.350,0.156,0.150,38.128,31.916,34.055,0.140,0.240,0.120,37.390,32.397,32.685,20.389,0.156,33.426,38.569,34.452,34.222,21.314,29.562,28.769,39.236,35.404,35.919,17.958,33.128,29.886,37.116,34.749,34.980,22.409,33.278,33.679,33.788,32.962,34.040,32.040,32.634,33.401,33.129,32.235,31.101,32.464,32.758,33.229,31.950,0.188,0.268,0.268,0.175,0.150,31.220,0.107,1.150,31.764,0.137,0.346,30.620,28.886,32.061,30.257,29.186,0.168,31.089,32.257,31.122,33.808,31.585,0.273,34.685,33.787,33.352,30.934,29.153,30.386,32.496,33.385,1.724,33.632,29.011,33.237
Sum_24=50.523,50.082,46.887,45.188,47.441,47.962,49.080,47.807,47.257,46.444,45.682,45.784,50.482,46.413,46.606,0.421,0.186,0.179,50.987,44.459,46.706,0.168,0.280,0.145,50.147,44.731,44.805,32.189,0.187,45.696,51.570,46.720,46.613,33.329,41.914,41.216,51.667,47.850,48.610,29.437,45.755,41.292,49.751,47.328,47.579,34.305,45.709,46.120,46.445,45.601,46.516,44.257,45.293,45.932,45.472,44.760,43.716,45.113,45.153,45.791,44.506,0.222,0.333,0.328,0.212,0.186,43.501,0.141,2.743,44.212,0.159,0.416,42.852,41.480,45.632,42.683,41.690,0.199,43.452,44.839,44.060,46.400,44.377,0.326,47.309,46.491,45.647,43.347,41.622,42.005,45.255,45.696,3.897,46.003,41.475,45.664
G_by_Interval=1.538,1.560,1.574,1.620,1.597,1.579,1.474,1.614,1.618,1.627,1.639,1.579,1.582,1.987,1.682,0.000,0.000,0.000,1.502,1.810,1.624,53.065,0.000,0.000,1.540,1.799,1.598,2.040,0.000,1.545,1.467,1.664,1.575,2.049,1.680,1.707,1.521,1.696,1.556,2.275,1.660,1.907,1.499,1.671,1.549,1.997,1.645,1.537,1.531,1.590,1.544,1.650,1.600,1.572,1.594,1.591,1.557,1.627,1.580,1.654,1.572,0.000,0.000,0.000,0.000,0.000,1.617,0.000,5.649,1.601,0.000,48.678,1.580,1.643,1.679,1.560,1.751,0.000,1.590,1.576,1.634,1.590,1.678,0.000,1.534,1.538,1.517,1.561,1.753,1.703,1.573,1.550,5.882,1.567,1.761,1.764
Avg_G_t8=1.559,1.675,1.808,1.861,1.770,1.770,1.613,1.832,1.815,1.900,1.891,1.884,1.626,1.958,1.941,0.000,0.000,0.000,1.649,2.026,1.908,53.065,0.000,0.000,1.681,1.982,1.903,2.795,0.000,1.876,1.633,1.824,1.829,2.720,2.151,2.229,1.513,1.788,1.784,2.970,1.952,2.046,1.682,1.826,1.817,2.625,1.917,1.870,1.893,1.941,1.865,1.953,1.957,1.898,1.916,1.941,2.068,1.937,1.924,1.920,2.015,0.000,0.000,0.000,0.000,0.000,2.028,0.000,6.924,2.019,0.000,48.678,2.052,2.232,2.135,2.097,2.222,0.000,2.044,1.993,2.116,1.903,2.066,0.000,1.847,1.904,1.880,2.053,2.215,1.995,1.986,1.898,6.659,1.884,2.221,1.929
G_int_t8=1.538,1.560,1.574,1.620,1.597,1.579,1.474,1.614,1.618,1.627,1.639,1.579,1.582,1.987,1.682,0.000,0.000,0.000,1.502,1.810,1.624,53.065,0.000,0.000,1.540,1.799,1.598,2.040,0.000,1.545,1.467,1.664,1.575,2.049,1.680,1.707,1.521,1.696,1.556,2.275,1.660,1.907,1.499,1.671,1.549,1.997,1.645,1.537,1.531,1.590,1.544,1.650,1.600,1.572,1.594,1.591,1.557,1.627,1.580,1.654,1.572,0.000,0.000,0.000,0.000,0.000,1.617,0.000,5.649,1.601,0.000,48.678,1.580,1.643,1.679,1.560,1.751,0.000,1.590,1.576,1.634,1.590,1.678,0.000,1.534,1.538,1.517,1.561,1.753,1.703,1.573,1.550,5.882,1.567,1.761,1.764
Avg_G_t12=1.559,1.675,1.808,1.861,1.770,1.770,1.613,1.832,1.815,1.900,1.891,1.884,1.626,1.958,1.941,0.000,0.000,0.000,1.649,2.026,1.908,53.065,0.000,0.000,1.681,1.982,1.903,2.795,0.000,1.876,1.633,1.824,1.829,2.720,2.151,2.229,1.513,1.788,1.784,2.970,1.952,2.046,1.682,1.826,1.817,2.625,1.917,1.870,1.893,1.941,1.865,1.953,1.957,1.898,1.916,1.941,2.068,1.937,1.924,1.920,2.015,0.000,0.000,0.000,0.000,0.000,2.028,0.000,6.924,2.019,0.000,48.678,2.052,2.232,2.135,2.097,2.222,0.000,2.044,1.993,2.116,1.903,2.066,0.000,1.847,1.904,1.880,2.053,2.215,1.995,1.986,1.898,6.659,1.884,2.221,1.929
G_int_t12=1.538,1.560,1.574,1.620,1.597,1.579,1.474,1.614,1.618,1.627,1.639,1.579,1.582,1.987,1.682,0.000,0.000,0.000,1.502,1.810,1.624,53.065,0.000,0.000,1.540,1.799,1.598,2.040,0.000,1.545,1.467,1.664,1.575,2.049,1.680,1.707,1.521,1.696,1.556,2.275,1.660,1.907,1.499,1.671,1.549,1.997,1.645,1.537,1.531,1.590,1.544,1.650,1.600,1.572,1.594,1.591,1.557,1.627,1.580,1.654,1.572,0.000,0.000,0.000,0.000,0.000,1.617,0.000,5.649,1.601,0.000,48.678,1.580,1.643,1.679,1.560,1.751,0.000,1.590,1.576,1.634,1.590,1.678,0.000,1.534,1.538,1.517,1.561,1.753,1.703,1.573,1.550,5.882,1.567,1.761,1.764
Avg_G_inflex=1.561,1.675,1.836,1.861,1.770,1.789,1.615,1.833,1.835,1.900,1.891,1.884,1.627,1.993,1.979,0.000,0.000,0.000,1.652,2.026,1.913,46.821,0.000,0.000,1.681,1.982,1.955,2.829,0.000,1.876,1.635,1.824,1.854,2.755,2.151,2.229,1.522,1.792,1.784,3.004,1.952,2.046,1.682,1.848,1.817,2.683,1.923,1.870,1.930,1.973,1.865,1.981,1.959,1.898,1.916,2.000,2.134,1.958,1.952,1.956,2.061,0.000,0.000,0.000,0.000,0.000,2.081,0.000,6.924,2.019,0.000,28.686,2.052,2.232,2.135,2.097,2.252,0.000,2.044,2.022,2.116,1.903,2.066,0.000,1.847,1.904,1.880,2.053,2.231,2.010,2.016,1.898,6.611,1.884,2.243,1.941
G_int_inflex=1.524,1.560,1.616,1.620,1.597,1.606,1.462,1.613,1.647,1.627,1.639,1.579,1.574,2.046,1.737,0.000,0.000,0.000,1.487,1.810,1.632,46.821,0.000,0.000,1.539,1.799,1.646,2.078,0.000,1.545,1.460,1.664,1.598,2.059,1.681,1.707,1.474,1.655,1.556,2.319,1.660,1.903,1.499,1.703,1.549,2.014,1.656,1.537,1.553,1.638,1.544,1.690,1.602,1.572,1.594,1.589,1.590,1.660,1.581,1.664,1.610,0.000,0.000,0.000,0.000,0.000,1.662,0.000,5.649,1.601,0.000,28.686,1.580,1.643,1.679,1.560,1.782,0.000,1.590,1.600,1.634,1.590,1.678,0.000,1.534,1.538,1.512,1.561,1.768,1.727,1.603,1.550,5.796,1.567,1.784,1.763
G_by_Interval_g4=1.478,1.529,1.657,1.553,1.831,1.524,1.437,1.638,1.613,1.589,1.608,1.568,1.795,1.848,1.634,0.000,0.000,0.000,1.431,1.808,1.601,53.065,0.000,0.000,1.484,1.764,1.620,2.077,0.000,1.513,1.405,1.635,1.610,2.094,1.669,1.702,1.609,1.652,1.892,2.307,1.677,1.788,1.452,1.619,1.521,2.069,1.574,1.551,1.530,1.565,1.514,1.614,1.608,1.577,1.603,1.562,1.590,1.587,1.597,1.700,1.542,0.000,0.000,0.000,0.000,0.000,1.617,0.000,5.406,1.577,0.000,48.678,1.598,1.656,1.655,1.597,1.686,0.000,1.585,1.604,1.649,1.543,1.658,0.000,1.566,1.513,1.529,1.589,1.731,1.696,1.586,1.559,5.532,1.611,1.765,1.769
G_int_t8_g4=1.478,1.529,1.657,1.553,1.831,1.524,1.437,1.638,1.613,1.589,1.608,1.568,1.795,1.848,1.634,0.000,0.000,0.000,1.431,1.808,1.601,53.065,0.000,0.000,1.484,1.764,1.620,2.077,0.000,1.513,1.405,1.635,1.610,2.094,1.669,1.702,1.609,1.652,1.892,2.307,1.677,1.788,1.452,1.619,1.521,2.069,1.574,1.551,1.530,1.565,1.514,1.614,1.608,1.577,1.603,1.562,1.590,1.587,1.597,1.700,1.542,0.000,0.000,0.000,0.000,0.000,1.617,0.000,5.406,1.577,0.000,48.678,1.598,1.656,1.655,1.597,1.686,0.000,1.585,1.604,1.649,1.543,1.658,0.000,1.566,1.513,1.529,1.589,1.731,1.696,1.586,1.559,5.532,1.611,1.765,1.769
G_int_t12_g4=1.478,1.529,1.657,1.553,1.831,1.524,1.437,1.638,1.613,1.589,1.608,1.568,1.795,1.848,1.634,0.000,0.000,0.000,1.431,1.808,1.601,53.065,0.000,0.000,1.484,1.764,1.620,2.077,0.000,1.513,1.405,1.635,1.610,2.094,1.669,1.702,1.609,1.652,1.892,2.307,1.677,1.788,1.452,1.619,1.521,2.069,1.574,1.551,1.530,1.565,1.514,1.614,1.608,1.577,1.603,1.562,1.590,1.587,1.597,1.700,1.542,0.000,0.000,0.000,0.000,0.000,1.617,0.000,5.406,1.577,0.000,48.678,1.598,1.656,1.655,1.597,1.686,0.000,1.585,1.604,1.649,1.543,1.658,0.000,1.566,1.513,1.529,1.589,1.731,1.696,1.586,1.559,5.532,1.611,1.765,1.769
G_int_inflex_g4=1.457,1.529,1.690,1.553,1.800,1.543,1.409,1.634,1.635,1.589,1.608,1.568,1.802,1.889,1.674,0.000,0.000,0.000,1.394,1.808,1.607,46.821,0.000,0.000,1.483,1.764,1.657,2.106,0.000,1.513,1.390,1.635,1.625,2.104,1.669,1.702,1.534,1.612,1.861,2.340,1.677,1.781,1.452,1.641,1.521,2.088,1.582,1.551,1.546,1.600,1.514,1.644,1.610,1.577,1.603,1.555,1.618,1.612,1.600,1.715,1.568,0.000,0.000,0.000,0.000,0.000,1.651,0.000,5.406,1.577,0.000,28.686,1.598,1.656,1.655,1.597,1.707,0.000,1.585,1.623,1.649,1.543,1.658,0.000,1.566,1.513,1.517,1.589,1.742,1.714,1.608,1.559,5.466,1.611,1.782,1.769
Time_Inflex=11.244,9.042,9.287,10.021,10.021,9.042,11.978,10.021,9.287,11.244,10.021,10.021,17.605,10.021,10.021,0.234,0.234,0.234,10.021,11.244,10.021,32.286,0.234,0.234,10.021,11.244,9.287,14.180,0.234,11.244,19.318,10.021,9.287,13.446,11.244,12.712,9.287,10.021,10.021,15.159,11.244,12.712,9.042,9.287,10.021,12.712,10.021,10.021,9.287,10.021,10.021,10.021,10.265,10.021,11.244,8.797,10.021,10.021,9.287,9.042,10.021,0.234,0.234,0.234,0.234,0.234,10.021,0.234,41.095,11.244,0.234,18.584,11.244,12.467,11.244,11.244,11.244,0.234,11.244,10.021,11.244,10.021,11.244,0.234,10.021,10.265,11.244,11.244,11.244,10.265,10.021,10.021,34.243,11.244,11.244,9.287
OD_Inflex=1.137,0.644,0.580,0.650,0.748,0.564,1.222,0.669,0.571,0.770,0.631,0.630,1.191,0.582,0.605,0.076,0.075,0.075,0.864,0.682,0.621,0.078,0.078,0.075,0.854,0.721,0.498,0.554,0.074,0.820,1.241,0.691,0.561,0.496,0.594,0.771,0.878,0.721,0.728,0.570,0.757,0.904,0.636,0.566,0.679,0.489,0.598,0.647,0.503,0.589,0.641,0.576,0.603,0.621,0.820,0.393,0.470,0.576,0.480,0.437,0.532,0.073,0.073,0.074,0.074,0.074,0.508,0.073,0.655,0.692,0.073,0.081,0.667,0.712,0.583,0.633,0.551,0.074,0.688,0.549,0.621,0.619,0.653,0.075,0.683,0.653,0.821,0.675,0.535,0.574,0.545,0.641,0.552,0.824,0.543,0.480
Time_Saturation=39.138,38.648,40.606,39.382,39.627,39.872,38.158,35.711,40.606,38.893,40.606,39.382,39.872,40.116,40.116,0.234,0.234,0.234,40.606,38.158,39.872,0.000,0.234,0.234,37.914,40.606,36.935,39.382,0.234,39.872,39.382,39.872,39.627,40.116,39.872,39.627,40.606,37.914,40.116,38.893,36.935,39.382,40.116,40.361,37.914,39.872,40.606,40.116,40.606,39.627,37.914,38.403,39.872,40.116,40.606,37.914,39.872,38.403,40.606,37.914,39.627,0.234,0.234,0.234,0.234,0.234,39.872,0.234,40.116,40.361,0.234,22.988,39.382,39.872,39.382,39.872,38.893,0.234,40.116,39.382,39.872,39.627,39.872,0.234,39.872,40.116,39.627,39.872,39.382,39.872,37.914,39.627,40.606,38.403,40.361,39.872
OD_Saturation=1.513,1.132,0.920,0.884,1.185,0.987,1.441,0.857,0.891,0.935,1.024,0.903,1.298,0.908,0.936,0.076,0.075,0.075,1.267,0.897,0.976,0.000,0.078,0.075,1.320,1.003,0.859,0.917,0.074,0.990,1.221,1.253,0.984,0.837,0.865,0.965,1.324,0.974,1.015,0.799,0.937,1.005,1.180,0.898,1.179,0.828,0.929,0.877,0.902,1.015,0.995,0.860,0.843,0.877,1.116,0.811,0.999,0.814,0.868,0.974,0.987,0.073,0.073,0.074,0.074,0.074,0.942,0.073,0.649,0.949,0.073,0.072,1.041,0.966,1.020,0.900,0.956,0.074,0.926,1.054,0.957,0.962,0.936,0.075,0.988,0.890,1.139,0.955,0.944,0.813,0.861,1.015,0.632,0.983,1.003,0.853
Ref_Well_Name=A01,A01,A01,A01,A01,A01,A01,A01,A01,A01,A01,A01,A01,A01,A01,A01,A01,A01,A01,A01,A01,A01,A01,A01,A01,A01,A01,A01,A01,A01,A01,A01,A01,A01,A01,A01,A01,A01,A01,A01,A01,A01,A01,A01,A01,A01,A01,A01,A01,A01,A01,A01,A01,A01,A01,A01,A01,A01,A01,A01,A01,A01,A01,A01,A01,A01,A01,A01,A01,A01,A01,A01,A01,A01,A01,A01,A01,A01,A01,A01,A01,A01,A01,A01,A01,A01,A01,A01,A01,A01,A01,A01,A01,A01,A01,A01
Ratio_Avg_G=1.000,0.931,0.863,0.838,0.881,0.881,0.966,0.851,0.859,0.821,0.825,0.828,0.959,0.796,0.803,Inf,Inf,Inf,0.945,0.770,0.817,0.029,Inf,Inf,0.928,0.787,0.819,0.558,Inf,0.831,0.955,0.855,0.852,0.573,0.725,0.700,1.030,0.872,0.874,0.525,0.799,0.762,0.927,0.854,0.858,0.594,0.813,0.834,0.824,0.803,0.836,0.799,0.797,0.822,0.814,0.803,0.754,0.805,0.810,0.812,0.774,Inf,Inf,Inf,Inf,Inf,0.769,Inf,0.225,0.772,Inf,0.032,0.760,0.699,0.730,0.744,0.702,Inf,0.763,0.782,0.737,0.819,0.755,Inf,0.844,0.819,0.829,0.760,0.704,0.782,0.785,0.822,0.234,0.828,0.702,0.808
Ratio_Fit_G=NaN,NaN,NaN,NaN,NaN,NaN,NaN,NaN,NaN,NaN,NaN,NaN,NaN,NaN,NaN,NaN,NaN,NaN,NaN,NaN,NaN,NaN,NaN,NaN,NaN,NaN,NaN,NaN,NaN,NaN,NaN,NaN,NaN,NaN,NaN,NaN,NaN,NaN,NaN,NaN,NaN,NaN,NaN,NaN,NaN,NaN,NaN,NaN,NaN,NaN,NaN,NaN,NaN,NaN,NaN,NaN,NaN,NaN,NaN,NaN,NaN,NaN,NaN,NaN,NaN,NaN,NaN,NaN,NaN,NaN,NaN,NaN,NaN,NaN,NaN,NaN,NaN,NaN,NaN,NaN,NaN,NaN,NaN,NaN,NaN,NaN,NaN,NaN,NaN,NaN,NaN,NaN,NaN,NaN,NaN,NaN
Ratio_G_Int=1.000,0.986,0.977,0.949,0.963,0.974,1.043,0.953,0.951,0.945,0.938,0.974,0.972,0.774,0.914,Inf,Inf,Inf,1.024,0.850,0.947,0.029,Inf,Inf,0.999,0.855,0.962,0.754,Inf,0.995,1.048,0.924,0.976,0.751,0.915,0.901,1.011,0.907,0.989,0.676,0.926,0.806,1.026,0.920,0.992,0.770,0.935,1.000,1.004,0.967,0.996,0.932,0.961,0.978,0.965,0.967,0.988,0.945,0.974,0.930,0.978,Inf,Inf,Inf,Inf,Inf,0.951,Inf,0.272,0.961,Inf,0.032,0.973,0.936,0.916,0.986,0.878,Inf,0.967,0.976,0.941,0.967,0.916,Inf,1.002,1.000,1.014,0.985,0.878,0.903,0.977,0.992,0.261,0.981,0.873,0.872
Ratio_t0_Fit=NaN,NaN,NaN,NaN,NaN,NaN,NaN,NaN,NaN,NaN,NaN,NaN,NaN,NaN,NaN,NaN,NaN,NaN,NaN,NaN,NaN,NaN,NaN,NaN,NaN,NaN,NaN,NaN,NaN,NaN,NaN,NaN,NaN,NaN,NaN,NaN,NaN,NaN,NaN,NaN,NaN,NaN,NaN,NaN,NaN,NaN,NaN,NaN,NaN,NaN,NaN,NaN,NaN,NaN,NaN,NaN,NaN,NaN,NaN,NaN,NaN,NaN,NaN,NaN,NaN,NaN,NaN,NaN,NaN,NaN,NaN,NaN,NaN,NaN,NaN,NaN,NaN,NaN,NaN,NaN,NaN,NaN,NaN,NaN,NaN,NaN,NaN,NaN,NaN,NaN,NaN,NaN,NaN,NaN,NaN,NaN
Ratio_t0_G_Int=1.000,0.185,0.091,0.089,0.123,0.112,0.153,0.098,0.109,0.078,0.085,0.070,0.487,-0.742,0.082,Inf,Inf,Inf,0.145,0.099,0.075,Inf,Inf,Inf,0.152,0.117,0.070,0.028,Inf,0.065,0.128,0.134,0.084,0.032,0.045,0.041,-2.865,0.231,0.093,0.031,0.073,0.154,0.117,0.138,0.080,0.034,0.079,0.064,0.059,0.061,0.066,0.071,0.060,0.066,0.066,0.061,0.042,0.069,0.062,0.080,0.048,Inf,Inf,Inf,Inf,Inf,0.052,Inf,0.017,0.051,Inf,Inf,0.045,0.036,0.047,0.040,0.045,Inf,0.047,0.051,0.044,0.068,0.055,Inf,0.068,0.058,0.059,0.043,0.046,0.073,0.052,0.062,0.027,0.067,0.046,0.129
Ref_Curve_Array=1,1,1,1,1,1,1,1,1,1,1,1,1,1,1,1,1,1,1,1,1,1,1,1,1,1,1,1,1,1,1,1,1,1,1,1,1,1,1,1,1,1,1,1,1,1,1,1,1,1,1,1,1,1,1,1,1,1,1,1,1,1,1,1,1,1,1,1,1,1,1,1,1,1,1,1,1,1,1,1,1,1,1,1,1,1,1,1,1,1,1,1,1,1,1,1
Default_ref=0
Comm_Map=,,,,,
Comm_Consol=,,,,,,,,
Comm_Screen=,,,,,
Analysis_Set=A,A,A,A,A,A,A,A,A,A,A,A,A,A,A,A,A,A,A,A,A,A,A,A,A,A,A,A,A,A,A,A,A,A,A,A,A,A,A,A,A,A,A,A,A,A,A,A,A,A,A,A,A,A,A,A,A,A,A,A,A,A,A,A,A,A,A,A,A,A,A,A,A,A,A,A,A,A,A,A,A,A,A,A,A,A,A,A,A,A,A,A,A,A,A,A
Ref_Type=single_ref,single_ref,single_ref,single_ref,single_ref,single_ref,single_ref,single_ref,single_ref,single_ref,single_ref,single_ref,single_ref,single_ref,single_ref,single_ref,single_ref,single_ref,single_ref,single_ref,single_ref,single_ref,single_ref,single_ref,single_ref,single_ref,single_ref,single_ref,single_ref,single_ref,single_ref,single_ref,single_ref,single_ref,single_ref,single_ref,single_ref,single_ref,single_ref,single_ref,single_ref,single_ref,single_ref,single_ref,single_ref,single_ref,single_ref,single_ref,single_ref,single_ref,single_ref,single_ref,single_ref,single_ref,single_ref,single_ref,single_ref,single_ref,single_ref,single_ref,single_ref,single_ref,single_ref,single_ref,single_ref,single_ref,single_ref,single_ref,single_ref,single_ref,single_ref,single_ref,single_ref,single_ref,single_ref,single_ref,single_ref,single_ref,single_ref,single_ref,single_ref,single_ref,single_ref,single_ref,single_ref,single_ref,single_ref,single_ref,single_ref,single_ref,single_ref,single_ref,single_ref,single_ref,single_ref,single_ref
Wells_In_Use=0,0,0,0,0,0,0,0,0,0,0,0,0,0,0,0,0,0,0,0,0,0,0,0,0,0,0,0,0,0,0,0,0,0,0,0,0,0,0,0,0,0,0,0,0,0,0,0,0,0,0,0,0,0,0,0,0,0,0,0,0,0,0,0,0,0,0,0,0,0,0,0,0,0,0,0,0,0,0,0,0,0,0,0,0,0,0,0,0,0,0,0,0,0,0,0
pv_to_plate_order=no
[Flor:]
[Flor2:]
[Lumin:]
[Data:]
Read=DateTime	RunT[s]	Temp	Well_1	Well_2	Well_3	Well_4	Well_5	Well_6	Well_7	Well_8	Well_9	Well_10	Well_11	Well_12	Well_13	Well_14	Well_15	Well_16	Well_17	Well_18	Well_19	Well_20	Well_21	Well_22	Well_23	Well_24	Well_25	Well_26	Well_27	Well_28	Well_29	Well_30	Well_31	Well_32	Well_33	Well_34	Well_35	Well_36	Well_37	Well_38	Well_39	Well_40	Well_41	Well_42	Well_43	Well_44	Well_45	Well_46	Well_47	Well_48	Well_49	Well_50	Well_51	Well_52	Well_53	Well_54	Well_55	Well_56	Well_57	Well_58	Well_59	Well_60	Well_61	Well_62	Well_63	Well_64	Well_65	Well_66	Well_67	Well_68	Well_69	Well_70	Well_71	Well_72	Well_73	Well_74	Well_75	Well_76	Well_77	Well_78	Well_79	Well_80	Well_81	Well_82	Well_83	Well_84	Well_85	Well_86	Well_87	Well_88	Well_89	Well_90	Well_91	Well_92	Well_93	Well_94	Well_95	Well_96
1=20:58:49	842	298	0.0833	0.0816	0.0826	0.0774	0.0842	0.0788	0.0805	0.0881	0.0840	0.0858	0.0991	0.0956	0.0828	0.0802	0.0802	0.0822	0.0845	0.0841	0.0846	0.0829	0.0826	0.0855	0.0899	0.1310	0.0745	0.0827	0.0820	0.0796	0.0815	0.0789	0.0803	0.0779	0.0825	0.0839	0.0877	0.0936	0.0737	0.0862	0.0804	0.0798	0.0766	0.0811	0.0832	0.0740	0.0809	0.0835	0.0835	0.1258	0.0756	0.0726	0.0803	0.0768	0.0730	0.0791	0.0748	0.0781	0.0744	0.0831	0.0826	0.0911	0.0741	0.0740	0.0742	0.0729	0.0735	0.0816	0.0751	0.0747	0.0756	0.0859	0.0903	0.1115	0.0884	0.0824	0.0833	0.0797	0.0811	0.0811	0.0821	0.0839	0.0845	0.0913	0.0861	0.0973	0.0876	0.0834	0.0843	0.0812	0.0809	0.0822	0.0852	0.0855	0.0839	0.0886	0.0944	0.1193
2=21:13:30	1723	301	0.0875	0.0820	0.0841	0.0775	0.0912	0.0860	0.0829	0.0908	0.0836	0.1024	0.1015	0.0977	0.0834	0.0818	0.0800	0.0843	0.0851	0.0861	0.0873	0.0834	0.0820	0.1371	0.0937	0.1452	0.0756	0.0830	0.0822	0.0906	0.0808	0.0796	0.0829	0.0791	0.0810	0.0885	0.0847	0.0949	0.0733	0.0874	0.0791	0.0790	0.0771	0.0851	0.0829	0.0734	0.0810	0.1005	0.0842	0.1339	0.0751	0.0725	0.0814	0.0755	0.0732	0.0851	0.0738	0.0738	0.0739	0.0824	0.0842	0.0947	0.0737	0.0734	0.0736	0.0740	0.0735	0.0938	0.0748	0.0732	0.0736	0.0857	0.0863	0.1358	0.0921	0.0821	0.0827	0.0794	0.0810	0.0824	0.0820	0.0940	0.0824	0.0927	0.0884	0.0990	0.0856	0.0816	0.0823	0.0841	0.0863	0.0901	0.0862	0.1310	0.0935	0.0892	0.0939	0.1286
3=21:28:11	2603	301	0.0860	0.0804	0.0822	0.0771	0.0850	0.0787	0.0813	0.0887	0.0831	0.0825	0.0921	0.0943	0.0841	0.0799	0.0799	0.0834	0.0837	0.0828	0.0851	0.0836	0.0790	0.0853	0.0932	0.1411	0.0751	0.0817	0.0813	0.0784	0.0798	0.0789	0.0800	0.0778	0.0792	0.0849	0.0853	0.0949	0.0728	0.0815	0.0800	0.0780	0.0769	0.0802	0.0824	0.0727	0.0785	0.0828	0.0830	0.1271	0.0740	0.0719	0.0789	0.0758	0.0723	0.0782	0.0729	0.0734	0.0733	0.0820	0.0816	0.0930	0.0732	0.0727	0.0732	0.0726	0.0728	0.0802	0.0742	0.0724	0.0708	0.0842	0.0847	0.1245	0.0882	0.0834	0.0833	0.0786	0.0804	0.0824	0.0824	0.0841	0.0828	0.0899	0.0862	0.1017	0.0862	0.0813	0.0825	0.0810	0.0806	0.0820	0.0855	0.0858	0.0849	0.0888	0.0939	0.1262
4=21:42:52	3484	300	0.0829	0.0799	0.0801	0.0766	0.0830	0.0767	0.0803	0.0881	0.0874	0.0834	0.0887	0.0964	0.0802	0.0811	0.0785	0.0827	0.0836	0.0830	0.0854	0.0838	0.0814	0.0875	0.0941	0.1393	0.0739	0.0816	0.0815	0.0781	0.0806	0.0784	0.0791	0.0789	0.0802	0.0845	0.0866	0.0951	0.0729	0.0841	0.0778	0.0796	0.0759	0.0788	0.0822	0.0724	0.0792	0.0814	0.0870	0.1321	0.0732	0.0711	0.0791	0.0742	0.0718	0.0776	0.0730	0.0720	0.0720	0.0900	0.0838	0.0957	0.0728	0.0714	0.0723	0.0725	0.0713	0.0805	0.0736	0.0723	0.0730	0.0838	0.0923	0.1213	0.0850	0.0816	0.0817	0.0796	0.0787	0.0777	0.0831	0.0838	0.0824	0.0906	0.0872	0.0993	0.0875	0.0799	0.0818	0.0814	0.0797	0.0823	0.0857	0.0849	0.0921	0.0893	0.0999	0.1204
5=21:57:32	4365	300	0.0843	0.0813	0.0827	0.0759	0.0849	0.0789	0.0816	0.0895	0.0821	0.0867	0.0926	0.1002	0.0832	0.0814	0.0787	0.0865	0.0842	0.0844	0.0879	0.0828	0.0810	0.0916	0.0936	0.1385	0.0750	0.0813	0.0807	0.0783	0.0812	0.0782	0.0798	0.0784	0.0794	0.0849	0.0868	0.0948	0.0734	0.0799	0.0790	0.0791	0.0758	0.0894	0.0833	0.0723	0.0779	0.0816	0.0852	0.1301	0.0730	0.0719	0.0790	0.0736	0.0725	0.0781	0.0741	0.0723	0.0733	0.0827	0.0840	0.0964	0.0733	0.0724	0.0723	0.0731	0.0730	0.0806	0.0734	0.0733	0.0728	0.0851	0.0879	0.1124	0.0899	0.0816	0.0827	0.0788	0.0805	0.0807	0.0829	0.0843	0.0837	0.0897	0.0866	0.0999	0.0865	0.0809	0.0829	0.0819	0.0797	0.0817	0.0850	0.0867	0.0839	0.0863	0.0969	0.1256
6=22:12:13	5246	301	0.0878	0.0815	0.0838	0.0769	0.0847	0.0787	0.0826	0.0929	0.0860	0.0859	0.0928	0.0990	0.0849	0.0818	0.0801	0.0834	0.0846	0.0837	0.0931	0.0852	0.0830	0.0840	0.0978	0.1640	0.0745	0.0824	0.0827	0.0791	0.0815	0.0801	0.0801	0.0806	0.0782	0.0862	0.0898	0.0967	0.0728	0.0886	0.0803	0.0795	0.0763	0.0812	0.0848	0.0728	0.0799	0.0851	0.0875	0.1299	0.0731	0.0721	0.0787	0.0750	0.0723	0.0787	0.0737	0.0727	0.0734	0.0827	0.0883	0.0975	0.0728	0.0726	0.0723	0.0727	0.0724	0.0823	0.0737	0.0729	0.0734	0.0860	0.0896	0.1368	0.0903	0.0829	0.0858	0.0809	0.0822	0.0842	0.0835	0.0839	0.0840	0.0924	0.0893	0.1024	0.0870	0.0824	0.0858	0.0838	0.0867	0.0862	0.0846	0.0882	0.0860	0.0883	0.1014	0.1356
7=22:26:54	6126	301	0.0872	0.0815	0.0825	0.0768	0.0848	0.0787	0.0814	0.0910	0.0805	0.0867	0.0924	0.0975	0.0835	0.0815	0.0798	0.0832	0.0842	0.0847	0.0935	0.0853	0.0817	0.0886	0.0979	0.1533	0.0752	0.0827	0.0831	0.0779	0.0814	0.0784	0.0803	0.0791	0.0774	0.0857	0.0935	0.0985	0.0730	0.0832	0.0789	0.0793	0.0765	0.0816	0.0831	0.0728	0.0786	0.0830	0.0894	0.1259	0.0739	0.0715	0.0808	0.0735	0.0717	0.0792	0.0732	0.0722	0.0727	0.0845	0.0862	0.0979	0.0732	0.0709	0.0737	0.0722	0.0727	0.0820	0.0729	0.0727	0.0732	0.0847	0.0954	0.1332	0.0996	0.0855	0.0840	0.0821	0.0815	0.0830	0.0874	0.0901	0.0842	0.0962	0.0928	0.1020	0.0975	0.0854	0.0923	0.0866	0.0837	0.0868	0.0936	0.0931	0.1029	0.0936	0.1018	0.1279
8=22:41:35	7007	300	0.0894	0.0812	0.0840	0.0778	0.0866	0.0805	0.0863	0.0918	0.0814	0.0892	0.0970	0.1005	0.0848	0.0816	0.0814	0.0840	0.0854	0.0871	0.0896	0.0863	0.0823	0.0895	0.0985	0.1500	0.0742	0.0847	0.0837	0.0790	0.0837	0.0799	0.0805	0.0827	0.0803	0.0880	0.0913	0.1016	0.0735	0.0838	0.0802	0.0784	0.0770	0.0812	0.0855	0.0727	0.0790	0.0866	0.0883	0.1354	0.0768	0.0720	0.0813	0.0744	0.0718	0.0807	0.0730	0.0733	0.0725	0.0849	0.0899	0.1027	0.0740	0.0719	0.0726	0.0727	0.0734	0.0813	0.0743	0.0728	0.0724	0.0880	0.0944	0.1244	0.0910	0.0841	0.0862	0.0803	0.0836	0.0829	0.0876	0.0872	0.0864	0.0958	0.0927	0.1075	0.0896	0.0836	0.0849	0.0824	0.0839	0.0847	0.0882	0.0896	0.0875	0.0896	0.1036	0.1323
9=22:56:15	7888	298	0.0911	0.0825	0.0852	0.0764	0.0868	0.0815	0.0850	0.0922	0.0822	0.0898	0.0951	0.1020	0.0859	0.0818	0.0815	0.0856	0.0858	0.0866	0.0937	0.0870	0.0810	0.0916	0.1000	0.1545	0.0751	0.0847	0.0843	0.0806	0.0831	0.0806	0.0796	0.0804	0.0798	0.0895	0.0943	0.1013	0.0733	0.0895	0.0807	0.0777	0.0772	0.0806	0.0860	0.0718	0.0786	0.0838	0.0979	0.1357	0.0712	0.0718	0.0813	0.0749	0.0707	0.0809	0.0720	0.0731	0.0718	0.0853	0.0876	0.1019	0.0716	0.0728	0.0705	0.0718	0.0723	0.0811	0.0738	0.0717	0.0725	0.0870	0.0944	0.1259	0.0889	0.0863	0.0855	0.0806	0.0830	0.0844	0.0884	0.0870	0.0858	0.0988	0.0961	0.1086	0.0892	0.0848	0.0834	0.0842	0.0836	0.0840	0.0927	0.0891	0.0879	0.0992	0.1051	0.1401
10=23:10:56	8769	300	0.0935	0.0821	0.0861	0.0761	0.0893	0.0809	0.0860	0.0929	0.0836	0.0889	0.0979	0.1048	0.0861	0.0816	0.0815	0.0850	0.0922	0.0904	0.0906	0.0890	0.0830	0.1008	0.1053	0.1526	0.0779	0.0847	0.0846	0.0797	0.0845	0.0819	0.0824	0.0820	0.0861	0.0957	0.0949	0.1059	0.0731	0.0856	0.0819	0.0787	0.0775	0.0827	0.0874	0.0725	0.0796	0.0859	0.0925	0.1416	0.0919	0.0711	0.0817	0.0745	0.0708	0.0817	0.0725	0.0726	0.0722	0.0885	0.0904	0.1029	0.0733	0.0694	0.0736	0.0707	0.0723	0.0831	0.0727	0.0725	0.0713	0.0894	0.0954	0.1283	0.0965	0.0875	0.0861	0.0815	0.0854	0.0864	0.0915	0.0911	0.0885	0.1002	0.0999	0.1119	0.0917	0.0854	0.0938	0.0865	0.0874	0.0995	0.0977	0.0955	0.0967	0.1040	0.1115	0.1462
11=23:25:37	9649	301	0.1005	0.0851	0.0880	0.0777	0.0890	0.0833	0.0873	0.0948	0.0853	0.0934	0.1028	0.1091	0.0903	0.0845	0.0835	0.0884	0.0888	0.0936	0.0922	0.0907	0.0814	0.0981	0.1107	0.1538	0.0743	0.0865	0.0878	0.0816	0.0863	0.0837	0.0819	0.0822	0.0817	0.0939	0.1003	0.1089	0.0729	0.0854	0.0838	0.0812	0.0785	0.0842	0.0890	0.0717	0.0806	0.0884	0.0959	0.1391	0.0731	0.0720	0.0834	0.0753	0.0719	0.0837	0.0725	0.0732	0.0717	0.0935	0.0948	0.1066	0.0733	0.0733	0.0720	0.0712	0.0725	0.0838	0.0738	0.0722	0.0723	0.0907	0.1077	0.1438	0.0938	0.0898	0.0890	0.0830	0.0875	0.0869	0.0898	0.0939	0.0928	0.1054	0.1002	0.1175	0.0936	0.0869	0.0878	0.0877	0.0853	0.0866	0.0959	0.0956	0.0926	0.0978	0.1132	0.1467
12=23:40:18	10530	298	0.1001	0.0861	0.0913	0.0770	0.0904	0.0856	0.0904	0.0985	0.0863	0.0952	0.1080	0.1140	0.0916	0.0855	0.0850	0.0931	0.0913	0.0935	0.0963	0.0912	0.0836	0.1082	0.1151	0.1708	0.0741	0.0904	0.0902	0.0841	0.0882	0.0842	0.0833	0.0843	0.0820	0.1019	0.1043	0.1145	0.0735	0.0878	0.0837	0.0827	0.0798	0.0855	0.0902	0.0709	0.0801	0.0905	0.0964	0.1532	0.0733	0.0717	0.0859	0.0758	0.0711	0.0849	0.0731	0.0722	0.0725	0.0930	0.0952	0.1107	0.0723	0.0723	0.0719	0.0726	0.0718	0.0851	0.0730	0.0724	0.0733	0.0927	0.1021	0.1395	0.1012	0.0942	0.0918	0.0841	0.0872	0.0895	0.0921	0.0950	0.0925	0.1067	0.1008	0.1221	0.0969	0.0893	0.0903	0.0906	0.0883	0.0893	0.0981	0.0983	0.0920	0.0993	0.1178	0.1575
13=23:54:58	11411	301	0.1037	0.0864	0.1003	0.0771	0.1004	0.0863	0.0954	0.0980	0.0853	0.0967	0.1102	0.1192	0.0944	0.0873	0.0870	0.0926	0.0947	0.1007	0.0993	0.1034	0.0840	0.1100	0.1197	0.1865	0.0742	0.0896	0.0922	0.0868	0.0898	0.0858	0.0846	0.0872	0.0811	0.1089	0.1076	0.1184	0.0729	0.0881	0.0858	0.0864	0.0807	0.0871	0.0950	0.0723	0.0818	0.1020	0.1003	0.1554	0.0763	0.0714	0.0886	0.0744	0.0711	0.0870	0.0720	0.0718	0.0715	0.0957	0.0967	0.1200	0.0725	0.0714	0.0716	0.0718	0.0712	0.0896	0.0732	0.0716	0.0723	0.0984	0.1113	0.1557	0.1063	0.0940	0.0939	0.0855	0.0907	0.0921	0.0980	0.1003	0.0962	0.1108	0.1109	0.1279	0.1000	0.0926	0.0944	0.0936	0.0916	0.0949	0.1090	0.1067	0.1003	0.1090	0.1260	0.1630
14=00:09:39	12292	301	0.1023	0.0888	0.0972	0.0762	0.0961	0.0876	0.0975	0.1050	0.0848	0.1043	0.1132	0.1240	0.0951	0.0876	0.0870	0.0990	0.0972	0.1029	0.1040	0.0992	0.0831	0.1125	0.1230	0.1828	0.0740	0.0908	0.0953	0.0879	0.0916	0.0870	0.0852	0.0871	0.0820	0.1051	0.1104	0.1206	0.0731	0.0861	0.0865	0.0860	0.0809	0.0874	0.0959	0.0723	0.0815	0.0985	0.1029	0.1503	0.0712	0.0716	0.0885	0.0747	0.0712	0.0886	0.0730	0.0711	0.0717	0.0994	0.0964	0.1246	0.0720	0.0722	0.0709	0.0722	0.0725	0.0885	0.0725	0.0715	0.0730	0.1014	0.1047	0.1481	0.1031	0.0954	0.0940	0.0860	0.0908	0.0928	0.0979	0.1026	0.1006	0.1125	0.1115	0.1287	0.1007	0.0925	0.0956	0.0960	0.0914	0.0952	0.1086	0.1109	0.1043	0.1106	0.1263	0.1640
15=00:24:20	13172	298	0.1091	0.0896	0.1009	0.0774	0.1001	0.0928	0.0995	0.1069	0.0889	0.1075	0.1219	0.1298	0.1000	0.0901	0.0898	0.1000	0.0983	0.1070	0.1093	0.1011	0.0851	0.1129	0.1290	0.2042	0.0760	0.0944	0.0982	0.0893	0.0952	0.0887	0.0870	0.0912	0.0875	0.1082	0.1173	0.1327	0.0734	0.0903	0.0896	0.0873	0.0845	0.0905	0.1006	0.0722	0.0821	0.1003	0.1071	0.1672	0.0787	0.0718	0.0899	0.0763	0.0710	0.0910	0.0725	0.0762	0.0718	0.1021	0.1070	0.1311	0.0735	0.0717	0.0734	0.0715	0.0728	0.0908	0.0730	0.0730	0.0724	0.1037	0.1319	0.1609	0.1139	0.1039	0.1016	0.0903	0.0942	0.0972	0.1031	0.1075	0.1045	0.1188	0.1155	0.1433	0.1092	0.0980	0.1017	0.1003	0.0964	0.0989	0.1182	0.1147	0.1067	0.1151	0.1362	0.1747
16=00:39:01	14053	303	0.1151	0.0919	0.1052	0.0780	0.1075	0.0930	0.1092	0.1132	0.0864	0.1100	0.1251	0.1366	0.1014	0.0912	0.0927	0.1024	0.1031	0.1073	0.1118	0.1055	0.0856	0.1161	0.1331	0.2208	0.0754	0.0983	0.1045	0.0910	0.0970	0.0926	0.0899	0.0892	0.0839	0.1114	0.1204	0.1410	0.0742	0.0939	0.0906	0.0906	0.0851	0.0937	0.1057	0.0728	0.0831	0.1041	0.1112	0.1695	0.0756	0.0719	0.0943	0.0752	0.0716	0.0940	0.0730	0.0731	0.0723	0.1054	0.1108	0.1371	0.0736	0.0710	0.0738	0.0712	0.0730	0.0944	0.0732	0.0728	0.0726	0.1067	0.1194	0.1815	0.1211	0.1020	0.1042	0.0909	0.0998	0.1027	0.1036	0.1091	0.1068	0.1249	0.1168	0.1486	0.1092	0.1017	0.1059	0.1047	0.0997	0.1022	0.1235	0.1241	0.1116	0.1175	0.1430	0.1854
17=00:53:41	14934	300	0.1237	0.0955	0.1086	0.0783	0.1124	0.0989	0.1116	0.1178	0.0936	0.1163	0.1320	0.1431	0.1062	0.0938	0.0941	0.1059	0.1072	0.1137	0.1161	0.1103	0.0875	0.1247	0.1382	0.2199	0.0753	0.1003	0.1076	0.0929	0.0994	0.0954	0.0909	0.0923	0.0922	0.1214	0.1277	0.1525	0.0736	0.0910	0.0914	0.0924	0.0865	0.0945	0.1079	0.0714	0.0839	0.1150	0.1153	0.1852	0.0712	0.0715	0.0975	0.0755	0.0708	0.0985	0.0726	0.0755	0.0718	0.1088	0.1121	0.1485	0.0724	0.0727	0.0715	0.0723	0.0726	0.0966	0.0734	0.0719	0.0717	0.1122	0.1415	0.1836	0.1093	0.1080	0.1067	0.0942	0.1041	0.1050	0.1100	0.1145	0.1091	0.1310	0.1246	0.1584	0.1139	0.1062	0.1086	0.1109	0.1038	0.1061	0.1261	0.1293	0.1162	0.1227	0.1504	0.1942
18=01:08:22	15815	300	0.1238	0.0966	0.1126	0.0782	0.1131	0.1025	0.1115	0.1213	0.0909	0.1223	0.1387	0.1554	0.1104	0.0958	0.0958	0.1107	0.1106	0.1183	0.1218	0.1139	0.0882	0.1278	0.1468	0.2398	0.0735	0.1020	0.1120	0.0944	0.1031	0.0986	0.0923	0.0939	0.0849	0.1224	0.1351	0.1568	0.0727	0.0928	0.0935	0.0938	0.0875	0.0982	0.1133	0.0712	0.0846	0.1124	0.1214	0.1823	0.0708	0.0709	0.0992	0.0761	0.0706	0.1003	0.0726	0.0718	0.0713	0.1147	0.1184	0.1586	0.0712	0.0719	0.0698	0.0718	0.0720	0.1010	0.0727	0.0719	0.0730	0.1175	0.1354	0.1864	0.1245	0.1098	0.1117	0.0956	0.1082	0.1076	0.1145	0.1210	0.1172	0.1352	0.1304	0.1667	0.1154	0.1068	0.1113	0.1131	0.1057	0.1093	0.1340	0.1366	0.1241	0.1305	0.1620	0.2079
19=01:23:03	16696	301	0.1313	0.0994	0.1206	0.0781	0.1195	0.1050	0.1189	0.1310	0.0927	0.1321	0.1462	0.1611	0.1173	0.0999	0.1014	0.1205	0.1198	0.1268	0.1330	0.1217	0.0885	0.1413	0.1575	0.2634	0.0735	0.1077	0.1202	0.0989	0.1088	0.1032	0.0969	0.0993	0.0885	0.1329	0.1433	0.1717	0.0724	0.0976	0.0979	0.1009	0.0911	0.1043	0.1232	0.0711	0.0874	0.1214	0.1294	0.2019	0.0724	0.0712	0.1080	0.0758	0.0713	0.1070	0.0724	0.0722	0.0723	0.1246	0.1223	0.1669	0.0731	0.0711	0.0719	0.0718	0.0716	0.1083	0.0718	0.0719	0.0727	0.1259	0.1338	0.2045	0.1222	0.1193	0.1208	0.1018	0.1141	0.1167	0.1245	0.1301	0.1269	0.1439	0.1369	0.1826	0.1270	0.1148	0.1220	0.1229	0.1163	0.1181	0.1468	0.1491	0.1333	0.1401	0.1711	0.2311
20=01:37:44	17576	300	0.1371	0.1025	0.1275	0.0794	0.1261	0.1108	0.1283	0.1383	0.0960	0.1405	0.1557	0.1817	0.1232	0.1040	0.1058	0.1255	0.1241	0.1311	0.1385	0.1269	0.0900	0.1524	0.1667	0.2779	0.0775	0.1125	0.1275	0.1038	0.1136	0.1080	0.1006	0.1031	0.0899	0.1423	0.1515	0.1846	0.0735	0.1000	0.0992	0.1019	0.0926	0.1061	0.1282	0.0723	0.0884	0.1286	0.1370	0.2150	0.0739	0.0722	0.1111	0.0759	0.0711	0.1125	0.0732	0.0725	0.0715	0.1311	0.1277	0.1891	0.0728	0.0727	0.0709	0.0714	0.0726	0.1119	0.0733	0.0716	0.0737	0.1334	0.1395	0.2168	0.1357	0.1240	0.1258	0.1059	0.1186	0.1225	0.1299	0.1372	0.1325	0.1526	0.1474	0.1936	0.1302	0.1202	0.1258	0.1301	0.1210	0.1255	0.1555	0.1574	0.1420	0.1471	0.1856	0.2388
21=01:52:26	18458	301	0.1458	0.1088	0.1343	0.0774	0.1349	0.1173	0.1357	0.1461	0.0945	0.1499	0.1646	0.1919	0.1289	0.1077	0.1090	0.1310	0.1324	0.1409	0.1401	0.1369	0.0907	0.1560	0.1746	0.3091	0.0765	0.1190	0.1350	0.1062	0.1197	0.1124	0.1030	0.1063	0.0910	0.1511	0.1613	0.1934	0.0727	0.1040	0.1035	0.1072	0.0947	0.1108	0.1347	0.0720	0.0876	0.1397	0.1438	0.2122	0.0717	0.0711	0.1163	0.0758	0.0714	0.1146	0.0731	0.0777	0.0724	0.1405	0.1337	0.1955	0.0728	0.0715	0.0726	0.0715	0.0722	0.1142	0.0714	0.0718	0.0730	0.1393	0.1481	0.2353	0.1471	0.1290	0.1325	0.1071	0.1272	0.1289	0.1399	0.1449	0.1411	0.1641	0.1594	0.2059	0.1367	0.1260	0.1305	0.1319	0.1261	0.1299	0.1628	0.1618	0.1477	0.1557	0.1979	0.2579
22=02:07:06	19339	301	0.1543	0.1111	0.1429	0.0771	0.1419	0.1217	0.1437	0.1495	0.0956	0.1558	0.1714	0.1982	0.1338	0.1108	0.1136	0.1355	0.1392	0.1489	0.1438	0.1404	0.0899	0.1633	0.1835	0.3055	0.0744	0.1241	0.1412	0.1117	0.1231	0.1159	0.1060	0.1085	0.0905	0.1564	0.1669	0.2066	0.0725	0.1063	0.1055	0.1112	0.0987	0.1129	0.1376	0.0716	0.0875	0.1426	0.1489	0.2282	0.0705	0.0707	0.1211	0.0739	0.0704	0.1204	0.0724	0.0712	0.0712	0.1466	0.1381	0.2109	0.0718	0.0712	0.0706	0.0709	0.0714	0.1203	0.0721	0.0708	0.0716	0.1477	0.1540	0.2465	0.1439	0.1357	0.1413	0.1114	0.1315	0.1335	0.1463	0.1513	0.1457	0.1717	0.1662	0.2163	0.1433	0.1294	0.1365	0.1391	0.1318	0.1356	0.1715	0.1725	0.1550	0.1651	0.2101	0.2740
23=02:21:47	20220	298	0.1649	0.1174	0.1585	0.0792	0.1593	0.1343	0.1597	0.1645	0.0994	0.1729	0.1883	0.2206	0.1502	0.1172	0.1213	0.1548	0.1595	0.1689	0.1603	0.1554	0.0945	0.1864	0.2017	0.3209	0.0740	0.1352	0.1555	0.1192	0.1366	0.1276	0.1121	0.1190	0.0950	0.1730	0.1826	0.2288	0.0724	0.1179	0.1165	0.1234	0.1062	0.1283	0.1603	0.0720	0.0920	0.1536	0.1613	0.2570	0.0777	0.0710	0.1337	0.0765	0.0700	0.1318	0.0722	0.0722	0.0717	0.1620	0.1487	0.2268	0.0724	0.0715	0.0727	0.0714	0.0720	0.1351	0.0733	0.0709	0.0722	0.1661	0.1654	0.2688	0.1584	0.1538	0.1529	0.1215	0.1461	0.1498	0.1612	0.1652	0.1628	0.1838	0.1791	0.2451	0.1657	0.1481	0.1554	0.1611	0.1486	0.1569	0.1963	0.1957	0.1718	0.1825	0.2315	0.2937
24=02:36:28	21100	301	0.1727	0.1228	0.1666	0.0785	0.1652	0.1404	0.1671	0.1727	0.1013	0.1792	0.1962	0.2336	0.1527	0.1232	0.1315	0.1579	0.1637	0.1765	0.1663	0.1651	0.0934	0.1883	0.2093	0.3447	0.0757	0.1401	0.1630	0.1241	0.1481	0.1316	0.1164	0.1233	0.0935	0.1823	0.1934	0.2441	0.0730	0.1194	0.1191	0.1237	0.1081	0.1306	0.1648	0.0730	0.0932	0.1650	0.1659	0.2577	0.0732	0.0715	0.1390	0.0745	0.0704	0.1352	0.0723	0.0719	0.0713	0.1677	0.1544	0.2463	0.0716	0.0720	0.0717	0.0710	0.0724	0.1360	0.0723	0.0713	0.0708	0.1702	0.1722	0.2908	0.1638	0.1588	0.1605	0.1248	0.1497	0.1543	0.1696	0.1700	0.1644	0.1938	0.1885	0.2561	0.1692	0.1494	0.1559	0.1627	0.1520	0.1586	0.1976	0.1997	0.1778	0.1900	0.2421	0.3171
25=02:51:09	21981	298	0.1860	0.1302	0.1844	0.0791	0.1823	0.1554	0.1845	0.1876	0.1101	0.2022	0.2157	0.2508	0.1685	0.1303	0.1415	0.1763	0.1860	0.1928	0.1832	0.1784	0.1049	0.2141	0.2280	0.3831	0.0734	0.1524	0.1801	0.1360	0.1601	0.1435	0.1235	0.1340	0.1015	0.1978	0.2087	0.2704	0.0726	0.1304	0.1315	0.1368	0.1165	0.1433	0.1883	0.0728	0.0988	0.1819	0.1825	0.2925	0.0792	0.0716	0.1511	0.0771	0.0721	0.1484	0.0731	0.0721	0.0727	0.1869	0.1689	0.2624	0.0734	0.0704	0.0726	0.0718	0.0722	0.1516	0.0730	0.0725	0.0729	0.1871	0.1872	0.3180	0.1819	0.1734	0.1747	0.1370	0.1669	0.1710	0.1839	0.1907	0.1862	0.2152	0.2041	0.2849	0.1891	0.1709	0.1762	0.1862	0.1718	0.1780	0.2272	0.2242	0.1972	0.2127	0.2737	0.3454
26=03:05:50	22862	301	0.1995	0.1369	0.1983	0.0798	0.1975	0.1647	0.2012	0.2016	0.1079	0.2212	0.2330	0.2782	0.1795	0.1375	0.1496	0.1922	0.1957	0.2102	0.1926	0.1916	0.0968	0.2367	0.2497	0.4034	0.0733	0.1629	0.1943	0.1441	0.1728	0.1539	0.1315	0.1416	0.1050	0.2149	0.2273	0.2982	0.0708	0.1411	0.1386	0.1462	0.1205	0.1524	0.2017	0.0709	0.0959	0.1929	0.1979	0.3231	0.0734	0.0709	0.1634	0.0766	0.0714	0.1582	0.0724	0.0716	0.0711	0.2029	0.1827	0.2922	0.0722	0.0713	0.0719	0.0709	0.0712	0.1595	0.0722	0.0717	0.0705	0.2056	0.1995	0.3305	0.1934	0.1878	0.1894	0.1454	0.1813	0.1825	0.1979	0.2050	0.2011	0.2285	0.2226	0.3202	0.1993	0.1783	0.1875	0.1976	0.1838	0.1922	0.2457	0.2416	0.2093	0.2261	0.2883	0.3643
27=03:20:30	23743	301	0.2106	0.1437	0.2096	0.0789	0.2069	0.1748	0.2117	0.2170	0.1105	0.2354	0.2498	0.3032	0.1873	0.1431	0.1558	0.2021	0.2091	0.2181	0.2052	0.2045	0.1033	0.2533	0.2640	0.4513	0.0763	0.1690	0.2064	0.1507	0.1835	0.1638	0.1357	0.1482	0.1030	0.2371	0.2416	0.3159	0.0728	0.1423	0.1477	0.1483	0.1277	0.1591	0.2128	0.0722	0.0994	0.2119	0.2102	0.3327	0.0805	0.0711	0.1663	0.0761	0.0717	0.1648	0.0726	0.0706	0.0728	0.2150	0.1907	0.3161	0.0728	0.0696	0.0728	0.0713	0.0715	0.1685	0.0723	0.0716	0.0715	0.2137	0.2165	0.3629	0.2099	0.2002	0.2007	0.1539	0.1901	0.2015	0.2123	0.2195	0.2128	0.2500	0.2379	0.3357	0.2109	0.1902	0.1980	0.2118	0.1943	0.2066	0.2677	0.2616	0.2288	0.2504	0.3198	0.4031
28=03:35:11	24624	300	0.2288	0.1560	0.2276	0.0804	0.2251	0.1901	0.2300	0.2321	0.1165	0.2596	0.2694	0.3223	0.2078	0.1596	0.1719	0.2251	0.2316	0.2459	0.2202	0.2208	0.1063	0.2759	0.2912	0.4685	0.0783	0.1830	0.2244	0.1612	0.1943	0.1747	0.1445	0.1599	0.1073	0.2514	0.2617	0.3451	0.0734	0.1574	0.1617	0.1653	0.1380	0.1738	0.2361	0.0725	0.1042	0.2222	0.2245	0.3667	0.0762	0.0721	0.1846	0.0772	0.0713	0.1778	0.0724	0.0729	0.0721	0.2288	0.2079	0.3339	0.0736	0.0717	0.0730	0.0699	0.0731	0.1870	0.0741	0.0726	0.0729	0.2347	0.2338	0.3796	0.2266	0.2175	0.2168	0.1659	0.2070	0.2127	0.2299	0.2364	0.2330	0.2687	0.2571	0.3637	0.2373	0.2101	0.2144	0.2353	0.2071	0.2280	0.2929	0.2917	0.2488	0.2686	0.3447	0.4256
29=03:49:52	25504	301	0.2505	0.1630	0.2440	0.0807	0.2443	0.2051	0.2465	0.2486	0.1212	0.2825	0.2839	0.3521	0.2189	0.1642	0.1841	0.2398	0.2452	0.2627	0.2313	0.2310	0.1054	0.2957	0.3117	0.4992	0.0757	0.1926	0.2416	0.1704	0.2093	0.1857	0.1540	0.1701	0.1120	0.2721	0.2901	0.3771	0.0733	0.1621	0.1688	0.1730	0.1446	0.1826	0.2503	0.0720	0.1070	0.2371	0.2356	0.3901	0.0796	0.0714	0.1955	0.0778	0.0712	0.1933	0.0734	0.0728	0.0714	0.2494	0.2155	0.3566	0.0737	0.0714	0.0735	0.0712	0.0725	0.1993	0.0731	0.0729	0.0726	0.2501	0.2459	0.4023	0.2394	0.2320	0.2305	0.1781	0.2167	0.2232	0.2489	0.2531	0.2468	0.2856	0.2755	0.3980	0.2515	0.2195	0.2275	0.2529	0.2256	0.2385	0.3118	0.3126	0.2637	0.2830	0.3602	0.4620
30=04:04:33	26385	300	0.2663	0.1747	0.2686	0.0804	0.2668	0.2243	0.2708	0.2692	0.1279	0.3040	0.3120	0.3816	0.2339	0.1781	0.2018	0.2654	0.2671	0.2874	0.2478	0.2501	0.1115	0.3220	0.3349	0.5352	0.0783	0.2094	0.2669	0.1845	0.2307	0.2031	0.1649	0.1823	0.1176	0.2966	0.3110	0.4083	0.0730	0.1790	0.1871	0.1831	0.1574	0.2012	0.2714	0.0720	0.1102	0.2600	0.2549	0.4071	0.0751	0.0712	0.2141	0.0783	0.0712	0.2087	0.0722	0.0711	0.0720	0.2721	0.2361	0.3959	0.0728	0.0709	0.0728	0.0710	0.0710	0.2168	0.0731	0.0725	0.0723	0.2690	0.2653	0.4366	0.2526	0.2530	0.2535	0.1917	0.2363	0.2484	0.2685	0.2772	0.2725	0.3150	0.2997	0.4295	0.2761	0.2413	0.2498	0.2745	0.2434	0.2638	0.3407	0.3324	0.2914	0.3129	0.3982	0.4807
31=04:19:14	27266	300	0.2892	0.1874	0.2972	0.0813	0.2971	0.2436	0.3046	0.2873	0.1328	0.3304	0.3436	0.4229	0.2533	0.1893	0.2173	0.2912	0.2873	0.3212	0.2637	0.2771	0.1126	0.3617	0.3669	0.5739	0.0737	0.2284	0.2964	0.2026	0.2557	0.2208	0.1820	0.1969	0.1214	0.3264	0.3450	0.4553	0.0723	0.1889	0.1998	0.1991	0.1653	0.2211	0.2961	0.0709	0.1141	0.2845	0.2776	0.4521	0.0717	0.0706	0.2384	0.0793	0.0712	0.2301	0.0732	0.0726	0.0722	0.2992	0.2557	0.4366	0.0721	0.0715	0.0704	0.0719	0.0714	0.2341	0.0723	0.0719	0.0731	0.2999	0.2863	0.4891	0.2777	0.2762	0.2760	0.2085	0.2635	0.2745	0.2992	0.3067	0.2981	0.3412	0.3303	0.4710	0.2990	0.2581	0.2737	0.2968	0.2687	0.2872	0.3673	0.3634	0.3169	0.3405	0.4285	0.5383
32=04:33:54	28147	301	0.3131	0.2003	0.3181	0.0819	0.3112	0.2664	0.3207	0.3136	0.1386	0.3601	0.3659	0.4538	0.2746	0.2056	0.2317	0.3153	0.3188	0.3385	0.2805	0.2979	0.1172	0.3815	0.3913	0.6225	0.0791	0.2477	0.3152	0.2153	0.2700	0.2398	0.1896	0.2116	0.1291	0.3530	0.3570	0.4780	0.0729	0.2052	0.2166	0.2144	0.1800	0.2367	0.3254	0.0724	0.1187	0.3110	0.2952	0.4794	0.0765	0.0719	0.2563	0.0776	0.0718	0.2442	0.0732	0.0719	0.0729	0.3168	0.2716	0.4699	0.0734	0.0725	0.0731	0.0714	0.0727	0.2527	0.0731	0.0722	0.0719	0.3114	0.3041	0.5156	0.3088	0.3046	0.2961	0.2277	0.2838	0.2941	0.3197	0.3264	0.3187	0.3723	0.3533	0.5025	0.3252	0.2846	0.2909	0.3257	0.2902	0.3143	0.3993	0.3915	0.3402	0.3672	0.4728	0.5635
33=04:48:35	29028	301	0.3364	0.2148	0.3459	0.0814	0.3397	0.2906	0.3502	0.3388	0.1475	0.3907	0.3949	0.4874	0.3029	0.2236	0.2539	0.3433	0.3442	0.3678	0.3018	0.3175	0.1214	0.4162	0.4230	0.6565	0.0747	0.2668	0.3427	0.2336	0.2946	0.2574	0.2042	0.2258	0.1343	0.3803	0.3883	0.5210	0.0730	0.2180	0.2369	0.2325	0.1960	0.2560	0.3517	0.0717	0.1258	0.3328	0.3156	0.5156	0.0724	0.0711	0.2762	0.0776	0.0714	0.2666	0.0722	0.0716	0.0722	0.3469	0.2969	0.5053	0.0732	0.0715	0.0731	0.0717	0.0722	0.2748	0.0729	0.0722	0.0733	0.3411	0.3277	0.5424	0.3331	0.3266	0.3221	0.2450	0.3076	0.3206	0.3439	0.3496	0.3445	0.4016	0.3824	0.5436	0.3557	0.3128	0.3127	0.3540	0.3156	0.3368	0.4364	0.4279	0.3690	0.3924	0.5070	0.6023
34=05:03:16	29908	298	0.3581	0.2289	0.3753	0.0825	0.3753	0.3151	0.3863	0.3617	0.1562	0.4170	0.4183	0.5211	0.3175	0.2376	0.2771	0.3759	0.3691	0.4070	0.3220	0.3441	0.1283	0.4644	0.4624	0.6823	0.0732	0.2873	0.3742	0.2510	0.3220	0.2805	0.2189	0.2446	0.1443	0.4076	0.4232	0.5608	0.0721	0.2334	0.2607	0.2508	0.2073	0.2770	0.3803	0.0710	0.1317	0.3596	0.3368	0.5658	0.0753	0.0706	0.3023	0.0770	0.0712	0.2913	0.0723	0.0719	0.0717	0.3710	0.3151	0.5460	0.0727	0.0711	0.0718	0.0717	0.0712	0.2985	0.0724	0.0715	0.0721	0.3747	0.3556	0.5831	0.3583	0.3520	0.3453	0.2624	0.3355	0.3470	0.3731	0.3762	0.3728	0.4265	0.4136	0.5793	0.3820	0.3313	0.3415	0.3793	0.3418	0.3669	0.4693	0.4602	0.3895	0.4258	0.5346	0.6391
35=05:17:57	30789	300	0.3833	0.2413	0.3892	0.0821	0.3984	0.3281	0.3956	0.3911	0.1637	0.4344	0.4370	0.5647	0.3406	0.2423	0.2901	0.3870	0.3712	0.4193	0.3323	0.3514	0.1329	0.4533	0.4806	0.7480	0.0744	0.2960	0.3877	0.2603	0.3281	0.2965	0.2334	0.2587	0.1443	0.4371	0.4576	0.6099	0.0731	0.2379	0.2602	0.2560	0.2197	0.2829	0.3810	0.0704	0.1352	0.3793	0.3470	0.5924	0.0756	0.0711	0.3118	0.0781	0.0705	0.3040	0.0730	0.0722	0.0717	0.3955	0.3272	0.5860	0.0721	0.0709	0.0719	0.0716	0.0723	0.3090	0.0721	0.0716	0.0730	0.3784	0.3784	0.6198	0.3727	0.3712	0.3709	0.2808	0.3451	0.3606	0.3985	0.4003	0.3883	0.4520	0.4453	0.6227	0.3862	0.3454	0.3459	0.3983	0.3521	0.3725	0.4707	0.4781	0.4264	0.4589	0.5487	0.6614
36=05:32:37	31670	301	0.4204	0.2609	0.4400	0.0825	0.4416	0.3605	0.4442	0.4232	0.1719	0.4747	0.4861	0.5944	0.3763	0.2746	0.3216	0.4514	0.4217	0.4775	0.3679	0.4045	0.1348	0.5058	0.5191	0.7814	0.0754	0.3315	0.4380	0.2911	0.3730	0.3281	0.2608	0.2807	0.1539	0.4834	0.4927	0.6416	0.0744	0.2687	0.3012	0.2933	0.2460	0.3346	0.4391	0.0713	0.1463	0.4366	0.3898	0.6145	0.0720	0.0716	0.3513	0.0769	0.0705	0.3378	0.0723	0.0725	0.0717	0.4305	0.3611	0.6268	0.0723	0.0714	0.0712	0.0717	0.0718	0.3580	0.0730	0.0721	0.0724	0.4253	0.4113	0.6525	0.4058	0.4089	0.4117	0.3102	0.3930	0.4095	0.4470	0.4356	0.4347	0.4991	0.4901	0.6675	0.4346	0.3785	0.3939	0.4448	0.3986	0.4281	0.5202	0.5324	0.4627	0.5087	0.6011	0.7042
37=05:47:18	32551	300	0.4361	0.2764	0.4527	0.0830	0.4396	0.3888	0.4658	0.4355	0.1744	0.5181	0.5071	0.6363	0.3833	0.2833	0.3258	0.4392	0.4519	0.4766	0.3585	0.3977	0.1378	0.5483	0.5349	0.7643	0.0731	0.3454	0.4403	0.3066	0.3920	0.3457	0.2644	0.3025	0.1603	0.4965	0.4973	0.6715	0.0721	0.2823	0.3099	0.2978	0.2468	0.3328	0.4697	0.0714	0.1431	0.4130	0.4012	0.6534	0.0765	0.0711	0.3735	0.0768	0.0713	0.3587	0.0721	0.0725	0.0724	0.4578	0.3846	0.6644	0.0726	0.0712	0.0723	0.0711	0.0713	0.3605	0.0730	0.0717	0.0677	0.4496	0.4191	0.6648	0.4369	0.4300	0.4261	0.3251	0.4238	0.4301	0.4544	0.4662	0.4579	0.5189	0.5020	0.7115	0.4601	0.4051	0.4125	0.4687	0.4036	0.4401	0.5645	0.5481	0.4664	0.5066	0.6441	0.7511
38=06:01:59	33432	298	0.4796	0.3140	0.5145	0.0830	0.5139	0.4416	0.5247	0.4953	0.1936	0.5709	0.5657	0.7092	0.4456	0.3281	0.3935	0.5159	0.5144	0.5489	0.4198	0.4703	0.1548	0.6104	0.6002	0.8781	0.0741	0.3980	0.5048	0.3530	0.4411	0.3951	0.3015	0.3397	0.1724	0.5605	0.5671	0.7482	0.0727	0.3239	0.3693	0.3455	0.2945	0.3877	0.5295	0.0723	0.1633	0.4985	0.4582	0.7419	0.0740	0.0717	0.4157	0.0785	0.0720	0.4093	0.0723	0.0719	0.0724	0.5128	0.4199	0.7303	0.0736	0.0714	0.0732	0.0719	0.0719	0.4182	0.0725	0.0726	0.0725	0.4927	0.4738	0.7676	0.4936	0.4804	0.4701	0.3706	0.4602	0.4848	0.5124	0.5189	0.4972	0.5711	0.5516	0.7652	0.5245	0.4716	0.4586	0.5353	0.4807	0.5028	0.6288	0.6176	0.5415	0.5801	0.7020	0.8366
39=06:16:40	34312	301	0.5115	0.3256	0.5458	0.0846	0.5449	0.4532	0.5589	0.5235	0.2022	0.5815	0.6039	0.7289	0.4564	0.3398	0.3989	0.5655	0.5190	0.5785	0.4366	0.5044	0.1575	0.6232	0.6183	0.9054	0.0736	0.4118	0.5363	0.3649	0.4698	0.4169	0.3270	0.3513	0.1830	0.5912	0.5962	0.7692	0.0727	0.3336	0.3827	0.3645	0.3074	0.4306	0.5463	0.0713	0.1713	0.5463	0.4844	0.7538	0.0724	0.0710	0.4435	0.0779	0.0708	0.4271	0.0725	0.0724	0.0718	0.5259	0.4559	0.7601	0.0710	0.0716	0.0703	0.0718	0.0719	0.4512	0.0728	0.0708	0.0729	0.5140	0.5027	0.8013	0.5142	0.5168	0.5131	0.3973	0.5005	0.5210	0.5583	0.5426	0.5448	0.6176	0.5913	0.8067	0.5405	0.4851	0.5034	0.5542	0.5054	0.5442	0.6458	0.6460	0.5701	0.6329	0.7350	0.8535
40=06:31:21	35193	301	0.5437	0.3512	0.5667	0.0833	0.5434	0.4861	0.5721	0.5583	0.2072	0.6012	0.6268	0.7501	0.4885	0.3572	0.4218	0.5717	0.5562	0.5720	0.4357	0.5143	0.1619	0.6294	0.5991	0.8845	0.0806	0.4413	0.5435	0.3854	0.4776	0.4534	0.3332	0.3679	0.1825	0.6167	0.5848	0.7842	0.0738	0.3621	0.3962	0.3721	0.3197	0.4292	0.5635	0.0729	0.1690	0.5431	0.4981	0.7506	0.0736	0.0719	0.4643	0.0791	0.0719	0.4390	0.0725	0.0724	0.0727	0.5388	0.4674	0.7757	0.0730	0.0725	0.0736	0.0684	0.0728	0.4479	0.0732	0.0719	0.0721	0.4987	0.4985	0.8098	0.5529	0.5450	0.5302	0.4126	0.5275	0.5413	0.5569	0.5519	0.5529	0.6317	0.5907	0.8272	0.5411	0.5230	0.5073	0.5908	0.5120	0.5671	0.6691	0.6394	0.5712	0.6391	0.7611	0.8601
41=06:46:01	36074	303	0.5853	0.3914	0.6318	0.0861	0.6408	0.5448	0.6474	0.5984	0.2377	0.6787	0.6737	0.8320	0.5358	0.4081	0.4850	0.6420	0.6066	0.6827	0.5019	0.5712	0.1747	0.7276	0.7211	0.9650	0.0735	0.4781	0.6189	0.4414	0.5493	0.4846	0.3860	0.4204	0.2084	0.6599	0.6911	0.8750	0.0721	0.3856	0.4593	0.4356	0.3683	0.4929	0.6295	0.0700	0.1910	0.6096	0.5453	0.8543	0.0720	0.0707	0.5189	0.0799	0.0716	0.5084	0.0718	0.0725	0.0721	0.6214	0.5193	0.8639	0.0724	0.0725	0.0711	0.0725	0.0716	0.5324	0.0729	0.0724	0.0726	0.6052	0.5818	0.8654	0.5984	0.5826	0.5758	0.4704	0.5755	0.5952	0.6301	0.6308	0.6095	0.6807	0.6686	0.9000	0.6211	0.5614	0.5759	0.6415	0.5889	0.6134	0.7342	0.7481	0.6495	0.6928	0.7965	0.9345
42=07:00:42	36955	303	0.6250	0.4215	0.6609	0.0865	0.6709	0.5828	0.6662	0.6627	0.2573	0.7099	0.7075	0.8537	0.5736	0.4318	0.5177	0.6670	0.6534	0.7029	0.5408	0.6076	0.1812	0.7457	0.7587	1.0063	0.0745	0.5152	0.6464	0.4749	0.5697	0.5342	0.4142	0.4590	0.2183	0.7080	0.7298	0.9059	0.0726	0.4206	0.4762	0.4599	0.4053	0.5145	0.6705	0.0715	0.2033	0.6608	0.5880	0.8925	0.0739	0.0712	0.5494	0.0798	0.0708	0.5476	0.0729	0.0723	0.0724	0.6548	0.5405	0.8992	0.0727	0.0713	0.0714	0.0711	0.0721	0.5618	0.0719	0.0720	0.0726	0.6228	0.6183	0.9245	0.6357	0.6232	0.6154	0.5111	0.6090	0.6416	0.6720	0.6674	0.6386	0.7231	0.7046	0.9382	0.6352	0.6026	0.5927	0.6904	0.6275	0.6616	0.7703	0.7765	0.7023	0.7295	0.8548	0.9660
43=07:15:23	37836	301	0.6516	0.4627	0.7123	0.0868	0.7149	0.6277	0.7124	0.6868	0.2664	0.7550	0.7356	0.9192	0.6262	0.4779	0.5685	0.7229	0.7061	0.7504	0.5653	0.6445	0.1940	0.8089	0.7855	1.0347	0.0742	0.5587	0.6894	0.5178	0.6208	0.5727	0.4453	0.4963	0.2364	0.7325	0.7566	0.9655	0.0727	0.4663	0.5448	0.5063	0.4430	0.5673	0.7302	0.0721	0.2164	0.6842	0.6157	0.9496	0.0772	0.0714	0.5937	0.0800	0.0715	0.5890	0.0725	0.0719	0.0726	0.7006	0.5849	0.9557	0.0734	0.0704	0.0722	0.0715	0.0719	0.6028	0.0726	0.0721	0.0714	0.6635	0.6474	0.9537	0.6699	0.6646	0.6388	0.5542	0.6448	0.6906	0.6970	0.7098	0.6773	0.7408	0.7206	0.9897	0.6953	0.6581	0.6415	0.7372	0.6683	0.7013	0.8300	0.8212	0.7159	0.7546	0.8842	1.0591
44=07:30:04	38716	298	0.6784	0.4896	0.7461	0.0884	0.7330	0.6626	0.7269	0.7182	0.2770	0.7957	0.7484	0.9379	0.6531	0.5105	0.5857	0.7513	0.7349	0.7795	0.5839	0.6645	0.2059	0.8467	0.8158	1.0045	0.0815	0.5774	0.7112	0.5468	0.6476	0.5967	0.4669	0.5268	0.2497	0.7363	0.7754	0.9647	0.0729	0.4964	0.5582	0.5423	0.4598	0.5937	0.7653	0.0720	0.2248	0.6955	0.6491	0.9633	0.0778	0.0716	0.6372	0.0807	0.0710	0.6054	0.0723	0.0727	0.0719	0.7260	0.6232	0.9761	0.0735	0.0712	0.0730	0.0704	0.0732	0.6355	0.0733	0.0719	0.0723	0.6952	0.6706	0.9453	0.7047	0.6818	0.6673	0.5852	0.6757	0.7153	0.7219	0.7389	0.7169	0.7581	0.7375	1.0071	0.6974	0.6625	0.6633	0.7726	0.6640	0.7348	0.8582	0.8529	0.7248	0.7637	0.9234	1.0239
45=07:44:45	39597	300	0.7045	0.4976	0.7601	0.0894	0.7774	0.6680	0.7335	0.7025	0.2984	0.7957	0.7269	0.9573	0.6444	0.4994	0.6084	0.7493	0.6957	0.8106	0.5868	0.6633	0.2016	0.8517	0.8379	0.9989	0.0728	0.5881	0.7416	0.5736	0.6598	0.6002	0.4944	0.5451	0.2539	0.7241	0.8220	0.9797	0.0724	0.4827	0.5925	0.5478	0.4823	0.5983	0.7506	0.0713	0.2310	0.6862	0.6250	0.9784	0.0740	0.0709	0.6432	0.0814	0.0724	0.6439	0.0734	0.0753	0.0730	0.7606	0.6274	1.0046	0.0731	0.0708	0.0725	0.0732	0.0708	0.6588	0.0730	0.0727	0.0724	0.7268	0.6970	0.9450	0.7271	0.7059	0.6789	0.6115	0.6647	0.7455	0.7305	0.7768	0.7162	0.7485	0.7542	1.0301	0.7237	0.6828	0.6842	0.7836	0.7019	0.7023	0.8637	0.8785	0.7351	0.7435	0.8893	1.0459
46=07:59:25	40478	301	0.7596	0.5425	0.8236	0.0897	0.8229	0.6996	0.7628	0.7893	0.3208	0.8397	0.7932	0.9983	0.6975	0.5354	0.6753	0.8211	0.7657	0.8415	0.6507	0.7575	0.2238	0.8933	0.8669	1.0585	0.0769	0.6531	0.7913	0.6210	0.7034	0.6883	0.5376	0.5941	0.2803	0.7987	0.8525	1.0458	0.0731	0.5509	0.6330	0.5827	0.5406	0.6667	0.8196	0.0723	0.2573	0.7784	0.7213	1.0204	0.0732	0.0708	0.6921	0.0805	0.0715	0.6848	0.0735	0.0750	0.0726	0.7949	0.6815	1.0427	0.0723	0.0706	0.0726	0.0709	0.0716	0.6823	0.0716	0.0719	0.0720	0.7328	0.7304	1.0098	0.7406	0.7414	0.7079	0.6574	0.6977	0.8195	0.7661	0.8201	0.7700	0.8138	0.7723	1.0922	0.7393	0.7242	0.7025	0.8308	0.7330	0.7682	0.9226	0.8920	0.7854	0.8270	0.9788	1.1372
47=08:14:06	41359	301	0.7830	0.5961	0.8678	0.0905	0.8737	0.7448	0.7884	0.8105	0.3516	0.8967	0.7947	1.0581	0.7174	0.6057	0.7179	0.8777	0.8014	0.9060	0.7052	0.7720	0.2398	0.9518	0.9288	1.0733	0.0747	0.6832	0.8375	0.6739	0.7444	0.7173	0.5901	0.6420	0.3051	0.8091	0.9071	1.0970	0.0730	0.5958	0.6876	0.6800	0.5823	0.7120	0.8817	0.0716	0.2795	0.7709	0.7486	1.0893	0.0756	0.0715	0.7531	0.0817	0.0712	0.7347	0.0720	0.0726	0.0725	0.8423	0.7165	1.0943	0.0725	0.0716	0.0724	0.0721	0.0722	0.7609	0.0724	0.0719	0.0720	0.8011	0.7766	1.0276	0.7724	0.7601	0.7392	0.7056	0.7273	0.8486	0.7980	0.8664	0.8159	0.8121	0.8020	1.1272	0.7768	0.7385	0.7551	0.8971	0.7652	0.8000	0.9786	0.9662	0.7996	0.8273	0.9885	1.3627
48=08:28:47	42239	301	0.8084	0.6019	0.8739	0.0916	0.8883	0.7362	0.7905	0.8352	0.3638	0.8876	0.8046	1.0561	0.7116	0.6100	0.7195	0.8872	0.7876	0.8958	0.7195	0.8133	0.2481	0.9220	0.9336	1.0627	0.0803	0.7123	0.8558	0.6843	0.7523	0.7468	0.6073	0.6487	0.3156	0.8180	0.9238	1.1136	0.0736	0.6110	0.6858	0.6696	0.5984	0.7210	0.8778	0.0729	0.2925	0.8074	0.7770	1.0796	0.0719	0.0717	0.7668	0.0817	0.0700	0.7373	0.0730	0.0722	0.0716	0.8571	0.7352	1.1047	0.0730	0.0718	0.0726	0.0712	0.0729	0.7685	0.0723	0.0710	0.0741	0.7893	0.7923	1.0220	0.7684	0.7706	0.7399	0.7196	0.7328	0.8849	0.8110	0.8833	0.8405	0.8389	0.8173	1.1562	0.7555	0.7420	0.7356	0.8917	0.7487	0.8084	0.9660	0.9577	0.8098	0.8482	0.9999	1.4128
49=08:43:28	43120	301	0.8298	0.6613	0.9319	0.0922	0.9294	0.7838	0.8160	0.8507	0.3900	0.9444	0.8232	1.1258	0.7495	0.6735	0.7766	0.9329	0.8471	0.9474	0.7730	0.8417	0.2735	1.0080	0.9720	1.1019	0.0754	0.7486	0.8938	0.7467	0.7892	0.7853	0.6460	0.7101	0.3451	0.8286	0.9400	1.1642	0.0730	0.6680	0.7380	0.7599	0.6549	0.7605	0.9497	0.0720	0.3146	0.8084	0.8243	1.1849	0.0777	0.0715	0.8268	0.0822	0.0706	0.7946	0.0716	0.0726	0.0722	0.9042	0.7593	1.1577	0.0729	0.0710	0.0723	0.0701	0.0724	0.8348	0.0729	0.0721	0.0707	0.8514	0.8002	1.0748	0.7998	0.7940	0.7598	0.7760	0.7671	0.9107	0.8245	0.9291	0.8735	0.8287	0.8140	1.2221	0.8088	0.7689	0.7782	0.9708	0.7770	0.8424	0.9982	0.9955	0.8263	0.8624	0.9993	1.4683
50=08:58:09	44001	301	0.8430	0.6910	0.9454	0.0932	0.9490	0.7947	0.8280	0.8760	0.4100	0.9394	0.8447	1.1727	0.7382	0.7008	0.7914	0.9479	0.8541	0.9570	0.8098	0.8757	0.2905	1.0001	0.9772	1.1441	0.0797	0.7757	0.9123	0.7755	0.8013	0.8212	0.6727	0.7264	0.3692	0.8432	0.9559	1.2133	0.0733	0.6994	0.7487	0.7905	0.6741	0.7763	0.9808	0.0725	0.3330	0.8242	0.8594	1.2248	0.0779	0.0722	0.8575	0.0841	0.0705	0.8157	0.0711	0.0728	0.0723	0.9292	0.7817	1.2219	0.0729	0.0708	0.0723	0.0691	0.0724	0.8659	0.0733	0.0716	0.0715	0.8662	0.8096	1.1176	0.8075	0.7922	0.7595	0.7971	0.7730	0.9384	0.8500	0.9582	0.9071	0.8333	0.8204	1.3797	0.7997	0.7726	0.7821	0.9945	0.7819	0.8593	0.9875	0.9939	0.8315	0.8824	1.0052	1.5064
51=09:12:49	44882	298	0.8360	0.6969	0.9457	0.0934	0.9460	0.7689	0.8358	0.8425	0.4328	0.9049	0.8499	1.1403	0.7314	0.6620	0.8245	0.9058	0.8288	0.9303	0.7701	0.8932	0.3021	0.9751	0.9310	1.0543	0.0737	0.8068	0.8948	0.7947	0.7920	0.8485	0.6827	0.7302	0.3855	0.8221	0.9281	1.1455	0.0724	0.7042	0.7780	0.7525	0.7120	0.7676	0.9643	0.0723	0.3329	0.8098	0.8594	1.1866	0.0736	0.0710	0.8628	0.0830	0.0724	0.8493	0.0727	0.0702	0.0729	0.9424	0.7819	1.1558	0.0728	0.0704	0.0726	0.0710	0.0710	0.8455	0.0723	0.0713	0.0711	0.8722	0.7848	1.0568	0.8113	0.8141	0.7492	0.8368	0.7630	0.9628	0.7970	0.9728	0.9028	0.8414	0.7977	1.2973	0.8144	0.8090	0.7844	0.9560	0.7959	0.8285	0.9756	0.9358	0.8043	0.8555	0.9892	1.5104
52=09:27:30	45763	300	0.8439	0.7561	0.9588	0.0968	0.9851	0.8162	0.8534	0.8989	0.4894	0.9192	0.8538	1.1834	0.7807	0.7700	0.8874	0.9545	0.8763	0.9758	0.9036	0.9341	0.3200	0.9687	0.9825	1.1273	0.0773	0.8501	0.9336	0.8555	0.8360	0.8923	0.7715	0.7745	0.4257	0.8738	0.9833	1.2096	0.0728	0.7759	0.8061	0.8933	0.7870	0.8168	0.9887	0.0720	0.3967	0.8655	0.9209	1.2695	0.0726	0.0715	0.9186	0.0863	0.0708	0.9056	0.0720	0.0725	0.0715	0.9704	0.8013	1.1894	0.0732	0.0719	0.0718	0.0713	0.0727	0.9427	0.0731	0.0719	0.0725	0.9252	0.8536	1.1294	0.8333	0.8275	0.7985	0.8911	0.7916	0.9682	0.8656	0.9959	0.9329	0.8655	0.8579	1.4186	0.8387	0.8158	0.8132	0.9945	0.8393	0.8964	0.9816	1.0138	0.8832	0.9016	0.9760	1.4828
53=09:42:11	46643	301	0.8414	0.7687	0.9386	0.0978	0.9767	0.8064	0.8338	0.8906	0.5125	0.9068	0.8372	1.1805	0.7512	0.7582	0.9016	0.9243	0.8332	0.9470	0.8962	0.9150	0.3234	0.9587	0.9698	1.1252	0.0769	0.8525	0.9194	0.8664	0.8202	0.8918	0.7968	0.7768	0.4322	0.8587	0.9786	1.2262	0.0740	0.7695	0.7872	0.8614	0.8016	0.8116	0.9513	0.0718	0.4131	0.8570	0.8971	1.3019	0.0731	0.0716	0.8973	0.0870	0.0710	0.9113	0.0732	0.0728	0.0723	0.9714	0.7952	1.2130	0.0724	0.0716	0.0721	0.0713	0.0728	0.9464	0.0723	0.0727	0.0731	0.9169	0.8689	1.1295	0.8161	0.8199	0.7946	0.9157	0.7712	0.9610	0.8740	0.9882	0.9125	0.8660	0.8613	1.3915	0.8107	0.7931	0.8040	0.9733	0.8283	0.8661	0.9654	0.9819	0.8807	0.8977	0.9653	1.5142
54=09:56:52	47524	300	0.8358	0.8290	0.9443	0.0986	0.9675	0.8435	0.8599	0.9052	0.5367	0.9343	0.8499	1.1822	0.7504	0.8156	0.9127	0.9248	0.8746	0.9683	0.9272	0.8999	0.3616	0.9951	0.9895	1.1340	0.0752	0.8799	0.9208	0.9187	0.8552	0.9014	0.8273	0.8145	0.4742	0.8548	0.9681	1.3115	0.0730	0.8221	0.8193	0.9280	0.8327	0.8243	0.9849	0.0713	0.4386	0.8356	0.9356	1.3819	0.0798	0.0713	0.9249	0.0881	0.0711	0.9378	0.0718	0.0719	0.0715	0.9790	0.8231	1.2195	0.0734	0.0717	0.0730	0.0703	0.0719	0.9814	0.0731	0.0720	0.0708	0.9478	0.8736	1.1622	0.8400	0.8308	0.7974	0.9539	0.7981	0.9467	0.8853	1.0026	0.9288	0.8566	0.8693	1.3582	0.8404	0.8061	0.8187	0.9939	0.8286	0.8814	0.9887	1.0018	0.8680	0.8800	0.9752	1.4986
55=10:11:33	48405	298	0.8233	0.8393	0.9377	0.0996	0.9493	0.8363	0.8598	0.8948	0.5439	0.9254	0.8567	1.1621	0.7495	0.8293	0.9115	0.9013	0.8783	0.9478	0.9261	0.8977	0.3851	0.9924	0.9661	1.0793	0.0741	0.8973	0.9030	0.9344	0.8536	0.8952	0.8272	0.8112	0.4959	0.8442	0.9495	1.3412	0.0735	0.8314	0.8246	0.9339	0.8508	0.8140	0.9735	0.0723	0.4474	0.8344	0.9561	1.3546	0.0759	0.0716	0.9216	0.0885	0.0717	0.9250	0.0720	0.0724	0.0730	0.9698	0.8354	1.1690	0.0741	0.0719	0.0730	0.0709	0.0711	0.9595	0.0730	0.0729	0.0706	0.9357	0.8684	1.0910	0.8388	0.8265	0.7862	0.9740	0.8011	0.9409	0.8705	0.9954	0.9222	0.8653	0.8631	1.3915	0.8461	0.8072	0.8160	0.9793	0.8165	0.8627	0.9790	0.9827	0.8530	0.8750	0.9882	1.4931
56=10:26:13	49286	301	0.8573	0.8814	0.9620	0.1031	0.9892	0.8432	0.8855	0.9344	0.6064	0.9200	0.8971	1.1564	0.7822	0.8609	0.9461	0.9507	0.9011	0.9658	0.9875	0.9442	0.4183	0.9819	0.9805	1.1345	0.0742	0.9252	0.9375	0.9568	0.8722	0.9224	0.9020	0.8183	0.5440	0.8816	0.9822	1.2942	0.0726	0.8910	0.8670	0.9732	0.9249	0.8750	0.9757	0.0721	0.5045	0.9034	0.9724	1.3481	0.0733	0.0714	0.9237	0.0887	0.0709	0.9352	0.0725	0.0717	0.0724	0.9702	0.8579	1.1680	0.0724	0.0713	0.0718	0.0716	0.0711	0.9637	0.0721	0.0709	0.0719	0.9154	0.8977	1.1419	0.8639	0.8642	0.8243	0.9910	0.8166	0.9759	0.8986	0.9947	0.9174	0.9016	0.8822	1.3049	0.8666	0.8407	0.8478	0.9753	0.8724	0.8985	0.9827	0.9827	0.8978	0.9284	0.9894	1.4617
57=10:40:54	50167	301	0.8241	0.9001	0.9425	0.1042	0.9638	0.8448	0.8682	0.8976	0.6085	0.9257	0.8526	1.1408	0.7439	0.8918	0.8804	0.9269	0.8636	0.9547	0.9650	0.8786	0.4240	0.9895	0.9816	1.0762	0.0723	0.8850	0.9165	0.9386	0.8709	0.8675	0.9096	0.8202	0.5580	0.8311	0.9635	1.1457	0.0725	0.8762	0.8364	0.9897	0.8906	0.8475	0.9506	0.0710	0.4972	0.8260	0.9316	1.2445	0.0732	0.0717	0.9267	0.0909	0.0715	0.9004	0.0714	0.0731	0.0718	0.9615	0.8494	1.1619	0.0731	0.0723	0.0702	0.0718	0.0721	0.9645	0.0729	0.0716	0.0705	0.9336	0.8804	1.0726	0.8686	0.8374	0.8137	0.9680	0.8253	0.9271	0.8869	0.9834	0.9186	0.8493	0.8847	1.3517	0.8537	0.8008	0.8402	0.9590	0.8281	0.8759	0.9596	0.9848	0.8515	0.8708	0.9746	1.4435
58=10:55:35	51048	298	0.8469	0.9319	0.9551	0.1065	0.9760	0.8676	0.8860	0.9275	0.6487	0.9247	0.8884	1.1559	0.7938	0.9031	0.9473	0.9321	0.9076	0.9596	0.9949	0.9260	0.4698	0.9917	0.9703	1.1320	0.0752	0.9145	0.9200	0.9640	0.8762	0.9154	0.9273	0.8528	0.5957	0.8826	0.9690	1.2588	0.0738	0.9439	0.8875	0.9752	0.9678	0.8736	0.9788	0.0728	0.5541	0.8895	0.9487	1.2329	0.0792	0.0720	0.9099	0.0913	0.0720	0.9331	0.0734	0.0728	0.0722	0.9720	0.8607	1.1727	0.0738	0.0716	0.0735	0.0717	0.0723	0.9533	0.0727	0.0727	0.0727	0.9151	0.9002	1.1322	0.8671	0.8628	0.8163	0.9845	0.8163	0.9673	0.8920	0.9947	0.9081	0.8901	0.8768	1.3836	0.8737	0.8509	0.8393	0.9863	0.8672	0.8881	0.9875	0.9749	0.8943	0.9092	0.9873	1.4867
59=11:10:16	51928	301	0.8347	0.9292	0.9608	0.1082	0.9829	0.8552	0.8931	0.9129	0.6764	0.9158	0.8857	1.1650	0.7710	0.9215	0.9251	0.9528	0.8830	0.9847	0.9917	0.9199	0.4931	0.9830	0.9814	1.1360	0.0737	0.8924	0.9307	0.9464	0.8952	0.8846	0.9373	0.8402	0.6290	0.8547	0.9823	1.2949	0.0718	0.9455	0.8923	1.0029	0.9365	0.8950	0.9628	0.0707	0.5861	0.8835	0.9479	1.2273	0.0715	0.0704	0.9246	0.0926	0.0711	0.9172	0.0723	0.0732	0.0721	0.9661	0.8778	1.1682	0.0715	0.0719	0.0711	0.0726	0.0713	0.9716	0.0725	0.0714	0.0724	0.9345	0.9173	1.1217	0.8759	0.8517	0.8216	0.9790	0.8231	0.9533	0.9048	0.9899	0.9231	0.8831	0.8873	1.3678	0.8755	0.8245	0.8674	0.9653	0.8647	0.9018	0.9791	0.9939	0.8835	0.9052	0.9724	1.4639
60=11:24:57	52809	300	0.8450	0.9486	0.9606	0.1098	0.9766	0.8817	0.8812	0.9369	0.6859	0.9284	0.8842	1.1670	0.7887	0.9209	0.9336	0.9402	0.9166	0.9632	1.0046	0.9174	0.5212	0.9887	0.9800	1.1236	0.0755	0.9155	0.9281	0.9631	0.8888	0.9140	0.9252	0.8713	0.6458	0.8768	0.9738	1.3139	0.0731	0.9680	0.9039	0.9984	0.9540	0.8881	0.9803	0.0723	0.6195	0.8818	0.9468	1.3096	0.0753	0.0709	0.9173	0.0940	0.0707	0.9302	0.0727	0.0725	0.0726	0.9689	0.8722	1.1806	0.0732	0.0714	0.0730	0.0713	0.0727	0.9629	0.0731	0.0713	0.0715	0.9193	0.9181	1.1379	0.8735	0.8588	0.8112	0.9813	0.8202	0.9590	0.8962	0.9893	0.9129	0.8834	0.8805	1.3878	0.8758	0.8487	0.8480	0.9933	0.8656	0.9011	0.9891	0.9820	0.8941	0.8998	0.9782	1.4722
61=11:39:38	53690	298	0.8428	0.9202	0.9265	0.1120	0.9690	0.8574	0.8534	0.8953	0.7085	0.9088	0.8403	1.1422	0.7595	0.8869	0.9049	0.9074	0.8467	0.9549	0.9757	0.8818	0.5007	0.9714	0.9784	1.1180	0.0747	0.8742	0.9113	0.9385	0.8622	0.8697	0.9210	0.8542	0.6436	0.8365	0.9781	1.3243	0.0730	0.9029	0.8603	0.9734	0.9177	0.8632	0.9400	0.0711	0.6350	0.8756	0.9164	1.3527	0.0750	0.0717	0.8977	0.0955	0.0713	0.9174	0.0725	0.0727	0.0722	0.9683	0.8560	1.1894	0.0733	0.0716	0.0712	0.0727	0.0722	0.9568	0.0732	0.0726	0.0728	0.9214	0.9219	1.3189	0.8684	0.8384	0.8072	0.9682	0.7976	0.9387	0.8963	0.9892	0.8958	0.8594	0.8934	1.4038	0.8405	0.8061	0.8221	0.9586	0.8475	0.8703	0.9606	0.9915	0.8821	0.8918	0.9448	1.4829
62=11:54:18	54571	300	0.8525	0.9367	0.9605	0.1138	0.9861	0.8821	0.8883	0.9322	0.7281	0.9232	0.8920	1.1651	0.7921	0.9080	0.9368	0.9433	0.9028	0.9679	0.9996	0.9304	0.5697	0.9882	0.9777	1.1298	0.0755	0.9124	0.9366	0.9618	0.8968	0.9141	0.9282	0.8728	0.6903	0.8692	0.9719	1.2012	0.0736	0.9538	0.9194	0.9975	0.9503	0.9072	0.9733	0.0716	0.6789	0.8993	0.9520	1.2905	0.0729	0.0711	0.9166	0.0964	0.0711	0.9259	0.0720	0.0717	0.0720	0.9725	0.8919	1.1747	0.0730	0.0710	0.0719	0.0714	0.0715	0.9658	0.0723	0.0716	0.0706	0.9134	0.9245	1.1605	0.8765	0.8576	0.8097	0.9807	0.8163	0.9646	0.9026	0.9952	0.9126	0.8809	0.8769	1.3089	0.8734	0.8412	0.8455	0.9872	0.8656	0.9022	0.9904	0.9853	0.8896	0.9070	0.9835	1.4729
63=12:08:59	55452	298	0.8445	0.9392	0.9508	0.1164	0.9711	0.8802	0.8683	0.9189	0.7374	0.9269	0.8661	1.1482	0.7885	0.9124	0.9309	0.9268	0.8989	0.9654	0.9953	0.9122	0.5928	0.9890	0.9830	1.1022	0.0763	0.9071	0.9243	0.9608	0.8800	0.8995	0.9197	0.8769	0.6939	0.8587	0.9750	1.1554	0.0734	0.9510	0.8909	0.9930	0.9451	0.8839	0.9718	0.0713	0.7046	0.8691	0.9374	1.2176	0.0759	0.0711	0.9201	0.1005	0.0708	0.9184	0.0726	0.0762	0.0719	0.9636	0.8815	1.1657	0.0732	0.0714	0.0730	0.0709	0.0725	0.9625	0.0718	0.0724	0.0721	0.9266	0.9283	1.1195	0.8674	0.8390	0.8086	0.9770	0.8086	0.9494	0.8944	0.9829	0.9073	0.8711	0.8743	1.2510	0.8482	0.8277	0.8272	0.9910	0.8460	0.8928	0.9795	0.9821	0.8848	0.8855	0.9754	1.4621
64=12:23:40	56332	301	0.8549	0.9374	0.9835	0.1195	1.0118	0.8865	0.8872	0.9750	0.7584	0.9234	0.9200	1.1740	0.7981	0.9176	0.9715	0.9553	0.9111	0.9781	1.0318	0.9405	0.6206	0.9876	1.0206	1.1599	0.0766	0.9248	0.9519	0.9788	0.9019	0.9210	0.9422	0.9132	0.7265	0.8842	1.0124	1.2469	0.0734	0.9793	0.9154	1.0437	0.9728	0.9205	0.9931	0.0723	0.7484	0.9146	0.9856	1.2529	0.0728	0.0716	0.9447	0.1019	0.0713	0.9356	0.0731	0.0726	0.0721	0.9726	0.9321	1.1922	0.0727	0.0722	0.0717	0.0711	0.0727	0.9922	0.0729	0.0721	0.0728	0.9161	0.9716	1.2875	0.8766	0.8714	0.8419	0.9908	0.8315	0.9885	0.9138	1.0057	0.9199	0.8953	0.8855	1.3490	0.8860	0.8618	0.8756	0.9964	0.8953	0.9340	1.0074	1.0097	0.9206	0.9442	0.9999	1.4644
65=12:38:21	57213	301	0.8437	0.9283	0.9609	0.1192	0.9722	0.8760	0.8811	0.9072	0.7570	0.9332	0.8754	1.1604	0.7687	0.8990	0.9265	0.9267	0.8930	0.9718	0.9898	0.9084	0.6406	1.0059	0.9860	1.1142	0.0744	0.8976	0.9198	0.9585	0.8887	0.8951	0.9178	0.8841	0.7386	0.8479	0.9686	1.2357	0.0723	0.9288	0.9096	0.9927	0.9371	0.8901	0.9736	0.0716	0.7505	0.8610	0.9514	1.3547	0.0735	0.0713	0.9158	0.1023	0.0720	0.9248	0.0726	0.0717	0.0728	0.9729	0.8948	1.1746	0.0732	0.0717	0.0724	0.0720	0.0706	0.9589	0.0733	0.0722	0.0709	0.9298	0.9248	1.3420	0.8657	0.8387	0.7962	0.9864	0.8096	0.9612	0.8886	0.9970	0.9134	0.8672	0.8692	1.3786	0.8590	0.8199	0.8452	0.9793	0.8530	0.8873	0.9898	0.9852	0.8675	0.8835	0.9873	1.4927
66=12:53:02	58094	301	0.8428	0.9272	0.9572	0.1239	0.9817	0.8697	0.8851	0.9124	0.7803	0.9230	0.8672	1.1490	0.7939	0.9113	0.9454	0.9372	0.8974	0.9794	0.9995	0.9182	0.6445	0.9939	0.9815	1.1005	0.0742	0.9087	0.9332	0.9609	0.8934	0.9007	0.9265	0.8866	0.7495	0.8538	0.9762	1.2028	0.0720	0.9415	0.9256	1.0016	0.9532	0.8959	0.9779	0.0724	0.7889	0.8748	0.9360	1.2272	0.0745	0.0717	0.9199	0.1052	0.0727	0.9323	0.0733	0.0715	0.0730	0.9750	0.8840	1.1662	0.0736	0.0723	0.0725	0.0733	0.0715	0.9673	0.0731	0.0735	0.0727	0.9267	0.9250	1.2575	0.8703	0.8440	0.8015	0.9897	0.8092	0.9668	0.8921	0.9973	0.9029	0.8695	0.8703	1.3159	0.8657	0.8321	0.8473	0.9813	0.8711	0.8896	0.9885	0.9905	0.8839	0.8883	0.9694	1.4647
67=13:07:42	58975	300	0.8436	0.9174	0.9470	0.1243	0.9667	0.8542	0.8648	0.9189	0.7674	0.9030	0.8693	1.1290	0.7831	0.8957	0.9181	0.9384	0.8787	0.9441	0.9907	0.9204	0.6667	0.9633	0.9623	1.1008	0.0798	0.9006	0.9231	0.9322	0.8671	0.8969	0.9161	0.8477	0.7467	0.8581	0.9617	1.1472	0.0724	0.9419	0.8791	0.9862	0.9323	0.8888	0.9546	0.0718	0.8189	0.8928	0.9483	1.1740	0.0729	0.0715	0.9077	0.1063	0.0705	0.8994	0.0723	0.0716	0.0712	0.9481	0.8855	1.1483	0.0724	0.0721	0.0721	0.0712	0.0721	0.9543	0.0724	0.0717	0.0723	0.8939	0.9212	1.0842	0.8591	0.8387	0.8084	0.9696	0.8095	0.9594	0.8944	0.9743	0.9051	0.8749	0.8694	1.2322	0.8419	0.8238	0.8280	0.9755	0.8444	0.8927	0.9671	0.9729	0.8868	0.9067	0.9819	1.4128
68=13:22:23	59856	298	0.8292	0.9054	0.9409	0.1263	0.9433	0.8363	0.8704	0.9033	0.7567	0.9092	0.9040	1.1933	0.7496	0.8738	0.8812	0.9226	0.8781	0.9366	0.9638	0.9053	0.7019	0.9843	0.9575	1.1318	0.0737	0.8932	0.8995	0.9229	0.8732	0.8942	0.9047	0.8521	0.7773	0.8440	0.9637	1.2682	0.0722	0.9182	0.8798	0.9688	0.9007	0.8767	0.9668	0.0728	0.7871	0.8474	0.9680	1.2882	0.0729	0.0720	0.9150	0.1065	0.0717	0.9038	0.0715	0.0724	0.0728	0.9525	0.9275	1.2057	0.0736	0.0720	0.0722	0.0710	0.0718	0.9398	0.0742	0.0714	0.0707	0.8979	0.9135	1.3504	0.8658	0.8382	0.7821	0.9666	0.8127	0.9522	0.8700	0.9796	0.9186	0.8654	0.8779	1.3994	0.8457	0.8148	0.8206	0.9582	0.8215	0.8766	0.9753	0.9642	0.8450	0.8929	1.0256	1.4996
69=13:37:04	60737	300	0.8546	0.9335	0.9667	0.1320	0.9899	0.8734	0.8736	0.9279	0.8094	0.9222	0.8767	1.1398	0.8007	0.9075	0.9454	0.9472	0.9046	0.9745	1.0058	0.9248	0.6959	0.9853	0.9973	1.1069	0.0747	0.9107	0.9408	0.9565	0.8816	0.9119	0.9410	0.8725	0.7815	0.8642	0.9866	1.1551	0.0727	0.9493	0.9036	0.9949	0.9517	0.9034	0.9704	0.0716	0.8869	0.8934	0.9462	1.1999	0.0727	0.0709	0.9199	0.1104	0.0713	0.9231	0.0731	0.0754	0.0722	0.9640	0.8947	1.1570	0.0727	0.0715	0.0710	0.0722	0.0721	0.9627	0.0728	0.0721	0.0728	0.9176	0.9376	1.0961	0.8652	0.8497	0.8177	0.9816	0.8208	0.9698	0.8973	0.9918	0.9090	0.8824	0.8812	1.1703	0.8686	0.8304	0.8519	0.9825	0.8678	0.8968	0.9839	0.9862	0.8955	0.9023	0.9817	1.4604
70=13:51:45	61617	298	0.8434	0.9263	0.9634	0.1343	0.9813	0.8528	0.8769	0.8969	0.8078	0.9150	0.8660	1.1794	0.7915	0.9066	0.9366	0.9508	0.8864	0.9730	0.9874	0.9223	0.7138	0.9973	0.9814	1.1112	0.0746	0.9049	0.9382	0.9500	0.8823	0.8959	0.9393	0.8629	0.7943	0.8529	0.9839	1.2024	0.0730	0.9463	0.9035	1.0004	0.9462	0.9039	0.9714	0.0720	0.8792	0.8726	0.9491	1.2687	0.0748	0.0721	0.9252	0.1127	0.0718	0.9273	0.0733	0.0726	0.0719	0.9650	0.8823	1.1760	0.0735	0.0728	0.0721	0.0718	0.0724	0.9680	0.0735	0.0726	0.0722	0.9259	0.9133	1.1171	0.8653	0.8413	0.8133	0.9844	0.8130	0.9623	0.8934	0.9914	0.9126	0.8670	0.8763	1.2456	0.8635	0.8276	0.8542	0.9849	0.8612	0.8980	0.9815	0.9939	0.8846	0.9001	0.9837	1.4808
71=14:06:26	62498	301	0.8239	0.8980	0.9521	0.1346	0.9469	0.8293	0.8752	0.8817	0.7769	0.9024	0.8737	1.1285	0.7209	0.8720	0.8611	0.9315	0.8578	0.9442	0.9450	0.8999	0.7329	0.9856	0.9453	1.0525	0.0745	0.8836	0.9087	0.9131	0.8791	0.8697	0.9087	0.8306	0.8082	0.8251	0.9389	1.1268	0.0723	0.9105	0.8712	0.9665	0.8784	0.8776	0.9510	0.0724	0.8230	0.8301	0.9453	1.1889	0.0718	0.0718	0.9158	0.1122	0.0714	0.8820	0.0720	0.0725	0.0727	0.9348	0.8908	1.1466	0.0727	0.0720	0.0707	0.0719	0.0716	0.9344	0.0736	0.0700	0.0713	0.9075	0.8709	1.0631	0.8706	0.8289	0.7909	0.9542	0.8159	0.9416	0.8683	0.9688	0.9206	0.8487	0.8480	1.1590	0.8435	0.7971	0.8384	0.9406	0.8145	0.8762	0.9668	0.9589	0.8192	0.8708	0.9963	1.4630
72=14:21:06	63379	301	0.8423	0.9374	0.9688	0.1386	0.9796	0.8789	0.8890	0.9098	0.8159	0.9291	0.8665	1.1661	0.7870	0.9158	0.9288	0.9572	0.9213	0.9780	1.0095	0.9190	0.7558	1.0058	0.9844	1.1240	0.0751	0.9044	0.9376	0.9578	0.8945	0.9008	0.9402	0.8799	0.8254	0.8572	0.9758	1.2021	0.0729	0.9642	0.9138	1.0132	0.9510	0.9257	0.9869	0.0719	0.8800	0.8741	0.9544	1.2969	0.0749	0.0718	0.9296	0.1156	0.0714	0.9297	0.0728	0.0727	0.0717	0.9667	0.8874	1.1928	0.0732	0.0722	0.0721	0.0717	0.0723	0.9789	0.0733	0.0718	0.0721	0.9210	0.9128	1.1911	0.8632	0.8465	0.8103	0.9854	0.8179	0.9670	0.9020	1.0009	0.9178	0.8637	0.8705	1.2287	0.8672	0.8286	0.8660	1.0053	0.8644	0.9170	1.0056	0.9984	0.8806	0.8991	0.9935	1.4837
73=14:35:47	64260	298	0.8544	0.9302	0.9649	0.1414	0.9842	0.8500	0.8760	0.9213	0.8154	0.9076	0.8779	1.1504	0.7904	0.8974	0.9300	0.9589	0.8856	0.9657	0.9961	0.9400	0.7459	0.9830	0.9781	1.1361	0.0740	0.9182	0.9422	0.9405	0.8798	0.9108	0.9430	0.8519	0.8148	0.8638	0.9804	1.2741	0.0728	0.9535	0.9016	0.9908	0.9393	0.9127	0.9684	0.0724	0.8777	0.8995	0.9599	1.2859	0.0733	0.0716	0.9259	0.1182	0.0722	0.9133	0.0732	0.0720	0.0722	0.9571	0.8859	1.1614	0.0726	0.0722	0.0710	0.0722	0.0720	0.9645	0.0727	0.0716	0.0720	0.9051	0.9196	1.3389	0.8687	0.8536	0.8107	0.9772	0.8144	0.9776	0.8924	0.9879	0.9162	0.8926	0.8793	1.3364	0.8603	0.8320	0.8420	0.9759	0.8626	0.9031	0.9837	0.9814	0.8757	0.9158	1.0193	1.4905
74=14:50:28	65141	301	0.8577	0.9248	0.9547	0.1444	0.9766	0.8670	0.8695	0.9277	0.8087	0.9167	0.8680	1.1551	0.7837	0.8861	0.9264	0.9418	0.8937	0.9456	1.0076	0.9270	0.7581	0.9784	0.9684	1.1355	0.0779	0.9139	0.9316	0.9450	0.8715	0.9175	0.9381	0.8747	0.8148	0.8748	0.9736	1.2184	0.0733	0.9472	0.8873	0.9808	0.9522	0.8977	0.9737	0.0721	0.8827	0.8929	0.9530	1.2337	0.0738	0.0716	0.9094	0.1196	0.0700	0.9254	0.0725	0.0730	0.0721	0.9654	0.8743	1.1819	0.0732	0.0716	0.0726	0.0705	0.0723	0.9564	0.0721	0.0708	0.0721	0.8960	0.9163	1.3328	0.8549	0.8538	0.8139	0.9853	0.8045	0.9777	0.9011	0.9953	0.9040	0.8805	0.8713	1.3424	0.8465	0.8412	0.8236	0.9978	0.8641	0.9057	0.9892	0.9844	0.9052	0.9236	0.9976	1.4731
75=15:05:09	66021	301	0.8491	0.9317	0.9699	0.1489	0.9844	0.8699	0.8828	0.9160	0.8072	0.9285	0.8780	1.1696	0.7849	0.9053	0.9333	0.9597	0.8939	0.9695	0.9974	0.9269	0.7773	0.9889	0.9800	1.1205	0.0772	0.9117	0.9398	0.9502	0.8950	0.9081	0.9410	0.8660	0.8254	0.8588	0.9847	1.2288	0.0732	0.9576	0.9083	0.9974	0.9460	0.9162	0.9721	0.0722	0.8770	0.8858	0.9569	1.2202	0.0734	0.0713	0.9258	0.1226	0.0722	0.9238	0.0733	0.0725	0.0714	0.9635	0.8891	1.1769	0.0734	0.0724	0.0726	0.0722	0.0722	0.9650	0.0732	0.0721	0.0730	0.9137	0.9185	1.1114	0.8623	0.8514	0.8123	0.9858	0.8107	0.9734	0.8996	0.9921	0.9146	0.8806	0.8737	1.2761	0.8619	0.8381	0.8465	0.9855	0.8633	0.9069	0.9882	0.9861	0.8844	0.9073	1.0023	1.4219
76=15:19:50	66902	300	0.8548	0.9367	0.9603	0.1530	0.9685	0.8684	0.8704	0.9262	0.7875	0.9317	0.8837	1.1422	0.7809	0.8988	0.9195	0.9471	0.8977	0.9487	0.9905	0.9206	0.7919	0.9892	0.9794	1.0773	0.0809	0.9232	0.9346	0.9549	0.8761	0.9264	0.9284	0.8647	0.8143	0.8611	0.9740	1.1542	0.0737	0.9543	0.8930	0.9942	0.9510	0.8879	0.9806	0.0728	0.8638	0.8726	0.9614	1.1900	0.0807	0.0717	0.9311	0.1254	0.0722	0.9206	0.0724	0.0718	0.0726	0.9635	0.8930	1.1557	0.0740	0.0720	0.0734	0.0709	0.0718	0.9587	0.0736	0.0721	0.0718	0.8989	0.9039	1.0977	0.8643	0.8564	0.8030	0.9785	0.8253	0.9779	0.8808	0.9970	0.9214	0.8790	0.8630	1.1932	0.8478	0.8393	0.8210	0.9920	0.8349	0.8854	0.9942	0.9723	0.8685	0.8947	1.0138	1.4312
77=15:34:30	67783	301	0.8625	0.9433	0.9462	0.1511	0.9627	0.8656	0.8392	0.9049	0.7959	0.9274	0.8383	1.1330	0.7779	0.8952	0.9183	0.9201	0.8797	0.9530	0.9859	0.8865	0.7371	0.9886	0.9837	1.0866	0.0759	0.8970	0.9193	0.9444	0.8502	0.8962	0.9211	0.8661	0.7831	0.8450	0.9766	1.1389	0.0731	0.9379	0.8674	0.9766	0.9232	0.8589	0.9593	0.0714	0.8730	0.8464	0.9211	1.2126	0.0929	0.0709	0.9093	0.1245	0.0712	0.9064	0.0722	0.0715	0.0716	0.9658	0.8584	1.1539	0.0732	0.0703	0.0728	0.0702	0.0714	0.9547	0.0729	0.0722	0.0718	0.9179	0.9236	1.0705	0.8536	0.8302	0.8067	0.9755	0.7976	0.9464	0.8836	0.9958	0.9019	0.8687	0.8768	1.1668	0.8264	0.8117	0.8082	0.9931	0.8278	0.8713	0.9802	0.9896	0.8759	0.8776	1.0023	1.4534
78=15:49:11	68664	301	0.8483	0.9256	0.9687	0.1570	0.9722	0.8510	0.8759	0.9057	0.7857	0.9212	0.8749	1.1500	0.7732	0.9048	0.9023	0.9677	0.8710	0.9579	0.9836	0.9226	0.7986	0.9878	0.9636	1.1016	0.0811	0.8995	0.9323	0.9324	0.8751	0.8920	0.9356	0.8399	0.8141	0.8502	0.9719	1.1623	0.0732	0.9475	0.8762	0.9968	0.9184	0.9039	0.9614	0.0723	0.8584	0.8706	0.9597	1.2095	0.0729	0.0716	0.9244	0.1297	0.0711	0.8942	0.0719	0.0727	0.0719	0.9505	0.8945	1.1562	0.0729	0.0712	0.0718	0.0707	0.0726	0.9632	0.0730	0.0702	0.0724	0.8963	0.9021	1.0933	0.8634	0.8399	0.8131	0.9693	0.8210	0.9664	0.8926	0.9771	0.9269	0.8729	0.8666	1.2213	0.8445	0.8173	0.8379	0.9808	0.8256	0.9047	0.9795	0.9796	0.8608	0.9101	1.0206	1.4487
79=16:03:52	69545	301	0.8371	0.9199	0.9417	0.1570	0.9437	0.8548	0.8562	0.8977	0.7687	0.9316	0.8551	1.1471	0.7539	0.8876	0.8926	0.9216	0.8796	0.9396	0.9706	0.8941	0.7794	0.9991	0.9631	1.0788	0.0787	0.8903	0.9076	0.9348	0.8600	0.8925	0.9100	0.8561	0.7934	0.8382	0.9573	1.2407	0.0729	0.9381	0.8667	0.9770	0.9120	0.8574	0.9653	0.0724	0.8445	0.8323	0.9433	1.3633	0.0776	0.0715	0.9152	0.1316	0.0719	0.8927	0.0719	0.0747	0.0717	0.9591	0.8763	1.1548	0.0734	0.0719	0.0733	0.0699	0.0721	0.9450	0.0731	0.0718	0.0707	0.9076	0.8898	1.2397	0.8435	0.8225	0.7868	0.9699	0.7990	0.9465	0.8726	0.9894	0.9149	0.8558	0.8518	1.2578	0.8287	0.8042	0.8084	0.9812	0.8051	0.8742	0.9850	0.9717	0.8428	0.8697	1.0068	1.4670
80=16:18:33	70425	301	0.8529	0.9258	0.9681	0.1649	0.9786	0.8552	0.8917	0.9054	0.7966	0.9224	0.8802	1.1575	0.7737	0.8742	0.9218	0.9532	0.8821	0.9633	0.9819	0.9328	0.7953	1.0020	0.9587	1.0849	0.0754	0.9120	0.9343	0.9500	0.8853	0.9115	0.9320	0.8600	0.8092	0.8518	0.9685	1.2975	0.0731	0.9362	0.9135	0.9785	0.9385	0.8982	0.9722	0.0726	0.8537	0.8730	0.9574	1.3395	0.0745	0.0711	0.9182	0.1381	0.0720	0.9190	0.0733	0.0718	0.0730	0.9649	0.8828	1.1637	0.0736	0.0711	0.0725	0.0726	0.0715	0.9486	0.0726	0.0707	0.0723	0.9004	0.8880	1.2950	0.8620	0.8501	0.7946	0.9816	0.8014	0.9769	0.8773	0.9982	0.9101	0.8689	0.8523	1.3078	0.8501	0.8269	0.8264	0.9812	0.8501	0.8879	0.9957	0.9768	0.8530	0.8985	1.0155	1.4934
81=16:33:14	71306	301	0.8589	0.9337	0.9570	0.1694	0.9739	0.9031	0.8733	0.9668	0.7979	0.9487	0.9033	1.2073	0.7888	0.9083	0.9409	0.9538	0.9383	0.9956	1.0380	0.9275	0.8185	0.9873	1.0136	1.1491	0.0814	0.9196	0.9330	0.9829	0.8711	0.9463	0.9567	0.8957	0.7982	0.8741	1.0227	1.3509	0.0728	0.9933	0.8927	1.0265	0.9928	0.8845	1.0067	0.0720	0.8929	0.8951	0.9854	1.3209	0.0745	0.0709	0.9233	0.1406	0.0713	0.9438	0.0724	0.0723	0.0708	0.9889	0.8987	1.2091	0.0736	0.0708	0.0729	0.0690	0.0725	0.9894	0.0716	0.0723	0.0724	0.9104	0.9434	1.3925	0.8510	0.8475	0.8084	0.9926	0.8134	0.9930	0.8945	1.0114	0.9235	0.8836	0.8778	1.4335	0.8497	0.8462	0.8377	1.0140	0.8686	0.9103	1.0062	1.0150	0.9093	0.9138	1.0354	1.4959
82=16:47:55	72187	301	0.8512	0.9323	0.9628	0.1697	0.9733	0.8614	0.8729	0.8942	0.7899	0.9426	0.8651	1.1587	0.7697	0.8912	0.9207	0.9429	0.8817	0.9674	0.9761	0.9103	0.7778	1.0090	0.9872	1.0818	0.0746	0.9037	0.9263	0.9517	0.8738	0.8971	0.9305	0.8648	0.7977	0.8412	0.9849	1.1657	0.0728	0.9317	0.8868	0.9818	0.9332	0.8718	0.9683	0.0713	0.8559	0.8457	0.9500	1.2058	0.0752	0.0712	0.9233	0.1433	0.0723	0.9213	0.0716	0.0728	0.0727	0.9707	0.8794	1.1628	0.0735	0.0714	0.0726	0.0716	0.0718	0.9526	0.0727	0.0722	0.0709	0.9247	0.9081	1.2312	0.8526	0.8350	0.7954	0.9903	0.8014	0.9667	0.8799	1.0021	0.9131	0.8680	0.8625	1.3904	0.8445	0.8189	0.8275	0.9819	0.8340	0.8730	0.9869	0.9903	0.8591	0.8733	1.0122	1.4299
83=17:02:35	73068	300	0.8540	0.9322	0.9709	0.1777	0.9874	0.8539	0.8840	0.9005	0.8003	0.9313	0.8748	1.1632	0.7941	0.8902	0.9359	0.9607	0.8851	0.9748	0.9850	0.9318	0.7715	0.9985	0.9787	1.1012	0.0746	0.9119	0.9408	0.9554	0.8812	0.9126	0.9411	0.8632	0.8033	0.8514	0.9927	1.1863	0.0716	0.9391	0.9164	0.9841	0.9484	0.8949	0.9718	0.0718	0.8714	0.8743	0.9482	1.2239	0.0754	0.0706	0.9263	0.1492	0.0721	0.9321	0.0734	0.0721	0.0730	0.9752	0.8806	1.1698	0.0733	0.0712	0.0722	0.0731	0.0708	0.9580	0.0725	0.0721	0.0722	0.9145	0.9071	1.1035	0.8634	0.8517	0.7942	0.9912	0.7967	0.9823	0.8813	1.0103	0.9126	0.8765	0.8681	1.3699	0.8621	0.8347	0.8408	0.9805	0.8646	0.8831	0.9963	0.9964	0.8684	0.8947	1.0138	1.4628
84=17:17:16	73949	301	0.8440	0.9211	0.9659	0.1754	0.9810	0.8473	0.8783	0.8879	0.7973	0.9410	0.8581	1.1594	0.7509	0.8883	0.8986	0.9643	0.8708	0.9769	0.9775	0.9055	0.7755	1.0079	0.9880	1.1129	0.0738	0.8879	0.9358	0.9382	0.8862	0.8814	0.9457	0.8610	0.8080	0.8366	0.9913	1.2228	0.0718	0.9118	0.8894	0.9999	0.9196	0.8950	0.9681	0.0707	0.8590	0.8441	0.9483	1.2678	0.0726	0.0702	0.9290	0.1496	0.0716	0.9220	0.0722	0.0727	0.0718	0.9696	0.8807	1.1843	0.0719	0.0719	0.0705	0.0727	0.0714	0.9707	0.0731	0.0709	0.0711	0.9328	0.9033	1.2112	0.8540	0.8347	0.7974	0.9910	0.8042	0.9630	0.8885	0.9988	0.9181	0.8474	0.8668	1.3935	0.8555	0.8068	0.8459	0.9710	0.8466	0.8874	0.9881	1.0139	0.8547	0.8823	1.0092	1.4576
85=17:31:57	74830	301	0.8482	0.9308	0.9727	0.1842	0.9935	0.8524	0.8840	0.9100	0.8018	0.9326	0.8737	1.1690	0.7848	0.9025	0.9153	0.9891	0.8816	0.9808	0.9999	0.9391	0.7769	0.9863	0.9781	1.1262	0.0772	0.9011	0.9500	0.9512	0.8937	0.9062	0.9549	0.8458	0.8049	0.8464	0.9934	1.2284	0.0730	0.9471	0.9055	1.0104	0.9329	0.9085	0.9670	0.0713	0.8773	0.8824	0.9589	1.2324	0.0731	0.0711	0.9329	0.1548	0.0716	0.9180	0.0727	0.0728	0.0721	0.9634	0.8843	1.1718	0.0728	0.0720	0.0711	0.0732	0.0719	0.9751	0.0731	0.0716	0.0722	0.9086	0.9026	1.1166	0.8625	0.8551	0.8079	0.9873	0.8017	0.9766	0.8956	0.9969	0.9237	0.8648	0.8709	1.3526	0.8739	0.8334	0.8515	0.9875	0.8613	0.9015	0.9863	1.0060	0.8700	0.9085	1.0165	1.4533
86=17:46:38	75710	301	0.8461	0.9414	0.9725	0.1903	0.9776	0.8656	0.8762	0.9133	0.7854	0.9510	0.8722	1.1623	0.7874	0.9127	0.9325	0.9701	0.9055	0.9647	0.9913	0.9328	0.7804	0.9999	0.9677	1.0860	0.0758	0.9100	0.9369	0.9546	0.8805	0.9163	0.9344	0.8668	0.8032	0.8586	0.9813	1.1707	0.0730	0.9618	0.9007	1.0028	0.9483	0.8908	0.9832	0.0718	0.8684	0.8670	0.9580	1.2162	0.0752	0.0713	0.9356	0.1578	0.0727	0.9279	0.0718	0.0731	0.0726	0.9709	0.8754	1.1655	0.0735	0.0722	0.0728	0.0721	0.0727	0.9683	0.0725	0.0725	0.0721	0.9073	0.8945	1.1036	0.8599	0.8406	0.7994	0.9871	0.8071	0.9752	0.8784	0.9923	0.9141	0.8635	0.8595	1.3423	0.8631	0.8300	0.8342	0.9922	0.8468	0.8946	0.9941	1.0024	0.8686	0.8896	1.0299	1.4905
87=18:01:19	76591	301	0.8542	0.9059	0.9602	0.1877	0.9563	0.8211	0.8677	0.8699	0.7768	0.9218	0.8688	1.1346	0.7440	0.8360	0.9010	0.9471	0.8582	0.9501	0.9528	0.9146	0.7723	0.9945	0.9434	1.0560	0.0731	0.8947	0.9122	0.9329	0.8603	0.8981	0.9162	0.8356	0.7970	0.8282	0.9605	1.1377	0.0717	0.9131	0.8935	0.9433	0.9118	0.8699	0.9504	0.0722	0.8302	0.8379	0.9486	1.1887	0.0734	0.0710	0.9065	0.1594	0.0736	0.9017	0.0733	0.0715	0.0730	0.9504	0.8755	1.1473	0.0727	0.0709	0.0725	0.0735	0.0703	0.9187	0.0735	0.0711	0.0712	0.8934	0.8679	1.0548	0.8552	0.8373	0.7717	0.9751	0.7775	0.9710	0.8409	0.9902	0.9100	0.8555	0.8377	1.2220	0.8518	0.8119	0.8224	0.9472	0.8265	0.8582	0.9850	0.9699	0.8277	0.8793	1.0301	1.3947
88=18:16:00	77473	298	0.8549	0.9406	0.9610	0.2011	0.9867	0.8742	0.8594	0.9092	0.7999	0.9560	0.8486	1.1566	0.7870	0.9137	0.9345	0.9654	0.8885	0.9700	1.0034	0.9195	0.7592	1.0036	0.9842	1.1117	0.0771	0.9017	0.9443	0.9591	0.8669	0.9053	0.9447	0.8619	0.7871	0.8534	1.0024	1.1759	0.0739	0.9552	0.8798	1.0047	0.9454	0.8781	0.9693	0.0723	0.8889	0.8581	0.9448	1.2241	0.0757	0.0716	0.9235	0.1613	0.0718	0.9196	0.0728	0.0733	0.0717	0.9739	0.8682	1.1752	0.0739	0.0718	0.0733	0.0706	0.0728	0.9727	0.0732	0.0724	0.0727	0.9205	0.9200	1.1387	0.8523	0.8331	0.8119	0.9820	0.7986	0.9716	0.8913	0.9972	0.9174	0.8589	0.8696	1.2111	0.8497	0.8194	0.8239	1.0040	0.8256	0.8844	0.9889	1.0098	0.8766	0.8851	1.0153	1.4759
89=18:30:41	78353	300	0.8552	0.9393	0.9680	0.2060	0.9855	0.8685	0.8739	0.9134	0.7854	0.9513	0.8652	1.1544	0.7920	0.9106	0.9298	0.9746	0.8961	0.9643	0.9894	0.9272	0.7723	0.9915	0.9710	1.0855	0.0761	0.9144	0.9360	0.9536	0.8796	0.9080	0.9345	0.8585	0.7933	0.8520	0.9927	1.1634	0.0731	0.9631	0.8921	1.0046	0.9459	0.8861	0.9740	0.0724	0.8749	0.8686	0.9538	1.2065	0.0753	0.0716	0.9309	0.1664	0.0724	0.9237	0.0726	0.0721	0.0724	0.9684	0.8792	1.1656	0.0735	0.0724	0.0734	0.0717	0.0722	0.9691	0.0730	0.0723	0.0724	0.9093	0.8965	1.0846	0.8549	0.8413	0.7970	0.9852	0.8035	0.9838	0.8884	0.9927	0.9163	0.8619	0.8625	1.1946	0.8528	0.8360	0.8344	0.9941	0.8447	0.8932	0.9892	1.0082	0.8721	0.8917	1.0292	1.4231
90=18:45:22	79234	301	0.8526	0.9212	0.9660	0.2087	0.9840	0.8481	0.8757	0.9129	0.7881	0.9367	0.8742	1.1460	0.7731	0.8741	0.9217	0.9725	0.8781	0.9574	0.9905	0.9438	0.7714	0.9806	0.9541	1.0808	0.0753	0.9137	0.9363	0.9446	0.8738	0.9190	0.9374	0.8446	0.7998	0.8600	0.9800	1.1642	0.0730	0.9381	0.8960	0.9778	0.9401	0.8909	0.9688	0.0733	0.8732	0.8808	0.9657	1.2062	0.0731	0.0714	0.9175	0.1687	0.0727	0.9208	0.0730	0.0713	0.0723	0.9637	0.8769	1.1609	0.0735	0.0718	0.0722	0.0727	0.0722	0.9532	0.0727	0.0716	0.0718	0.8879	0.8919	1.1060	0.8521	0.8472	0.7931	0.9848	0.7903	0.9949	0.8747	0.9927	0.9142	0.8684	0.8512	1.2984	0.8456	0.8244	0.8253	0.9680	0.8456	0.8847	0.9911	0.9956	0.8662	0.9052	1.0372	1.4749
91=19:00:02	80115	300	0.8622	0.9271	0.9773	0.2127	0.9891	0.8481	0.8862	0.9115	0.8046	0.9456	0.9125	1.1733	0.7901	0.8804	0.9447	0.9823	0.8837	0.9789	0.9887	0.9503	0.7696	0.9982	0.9997	1.0958	0.0736	0.9156	0.9401	0.9526	0.8776	0.9234	0.9419	0.8537	0.8083	0.8599	1.0223	1.2114	0.0715	0.9447	0.9188	0.9785	0.9552	0.8924	0.9740	0.0721	0.8750	0.8892	0.9800	1.2513	0.0727	0.0703	0.9271	0.1752	0.0727	0.9344	0.0730	0.0705	0.0718	0.9763	0.9040	1.1848	0.0720	0.0713	0.0715	0.0721	0.0702	0.9582	0.0718	0.0714	0.0716	0.9075	0.9201	1.1844	0.8594	0.8591	0.8035	0.9969	0.7998	1.0069	0.8767	1.0107	0.9216	0.8847	0.8671	1.3857	0.8605	0.8331	0.8457	0.9721	0.8623	0.8808	1.0027	1.0260	0.8973	0.9064	1.0604	1.4737
92=19:14:43	80996	300	0.8535	0.9106	0.9565	0.2176	0.9593	0.8329	0.8652	0.9053	0.7821	0.9356	0.8948	1.2002	0.7621	0.8488	0.9173	0.9591	0.8657	0.9446	0.9692	0.9364	0.7725	0.9826	1.0003	1.1164	0.0763	0.9115	0.9161	0.9399	0.8575	0.9217	0.9250	0.8491	0.8031	0.8674	1.0066	1.2812	0.0733	0.9368	0.8792	0.9500	0.9410	0.8800	0.9625	0.0722	0.8633	0.8835	0.9817	1.2543	0.0735	0.0710	0.9122	0.1766	0.0721	0.9178	0.0728	0.0696	0.0725	0.9613	0.9327	1.2236	0.0734	0.0711	0.0731	0.0718	0.0709	0.9278	0.0721	0.0715	0.0717	0.8875	0.9156	1.2050	0.8490	0.8455	0.7884	0.9793	0.7782	0.9993	0.8645	0.9985	0.9165	0.8885	0.8938	1.4369	0.8327	0.8257	0.8078	0.9638	0.8348	0.8783	0.9930	0.9882	0.8782	0.9202	1.0887	1.5158
93=19:29:24	81877	300	0.8564	0.9451	0.9761	0.2239	0.9870	0.8630	0.8744	0.9098	0.8006	0.9689	0.8779	1.1736	0.7949	0.8955	0.9486	0.9787	0.8985	0.9750	0.9979	0.9440	0.7700	1.0057	0.9805	1.1099	0.0752	0.9226	0.9398	0.9683	0.8778	0.9287	0.9471	0.8722	0.8029	0.8619	1.0121	1.2358	0.0731	0.9626	0.9045	0.9930	0.9643	0.8863	0.9869	0.0725	0.8870	0.8736	0.9582	1.3225	0.0763	0.0708	0.9304	0.1822	0.0723	0.9414	0.0730	0.0717	0.0727	0.9807	0.8750	1.1797	0.0735	0.0703	0.0735	0.0717	0.0719	0.9643	0.0726	0.0726	0.0716	0.9126	0.9081	1.2293	0.8576	0.8523	0.8040	0.9993	0.7968	0.9974	0.8786	1.0112	0.9180	0.8719	0.8594	1.4449	0.8646	0.8436	0.8320	1.0013	0.8553	0.8834	1.0016	1.0178	0.8808	0.8979	1.0429	1.4761
94=19:44:05	82757	300	0.8554	0.9272	0.9584	0.2289	0.9909	0.8580	0.8605	0.9212	0.8136	0.9606	0.8573	1.1770	0.7673	0.8968	0.9163	0.9856	0.8661	0.9707	1.0088	0.9271	0.7526	0.9798	0.9938	1.1430	0.0756	0.9059	0.9475	0.9451	0.8702	0.9061	0.9581	0.8650	0.7949	0.8663	1.0267	1.2310	0.0733	0.9427	0.8584	1.0017	0.9409	0.8854	0.9626	0.0718	0.9037	0.8790	0.9535	1.2738	0.0722	0.0714	0.9278	0.1818	0.0708	0.9224	0.0723	0.0718	0.0707	0.9699	0.8671	1.2098	0.0728	0.0724	0.0718	0.0712	0.0719	0.9785	0.0727	0.0717	0.0739	0.9189	0.9286	1.2658	0.8462	0.8350	0.8142	0.9869	0.7970	0.9910	0.9081	0.9968	0.9190	0.8643	0.8784	1.4188	0.8315	0.8119	0.8239	0.9893	0.8472	0.9002	0.9795	1.0317	0.8940	0.9106	1.0259	1.4637
95=19:58:46	83638	300	0.8551	0.9494	0.9685	0.2368	0.9971	0.8647	0.8711	0.9088	0.8090	0.9691	0.8713	1.1642	0.8008	0.9148	0.9398	0.9950	0.8849	0.9802	1.0038	0.9402	0.7606	0.9948	0.9912	1.1287	0.0750	0.9205	0.9522	0.9628	0.8789	0.9203	0.9545	0.8630	0.8017	0.8584	1.0278	1.1860	0.0727	0.9570	0.8920	1.0110	0.9569	0.8881	0.9801	0.0716	0.8972	0.8750	0.9503	1.2768	0.0741	0.0711	0.9344	0.1919	0.0708	0.9352	0.0723	0.0730	0.0719	0.9795	0.8735	1.1783	0.0733	0.0716	0.0722	0.0720	0.0728	0.9845	0.0725	0.0711	0.0717	0.9245	0.9203	1.1232	0.8505	0.8441	0.8127	0.9957	0.8022	0.9885	0.8927	1.0058	0.9198	0.8646	0.8766	1.2909	0.8657	0.8329	0.8302	1.0045	0.8451	0.8904	0.9899	1.0352	0.8841	0.8956	1.0318	1.4969
96=20:13:27	84519	298	0.8545	0.9393	0.9576	0.2332	0.9746	0.8548	0.8592	0.8817	0.7995	0.9708	0.8473	1.1645	0.7668	0.8759	0.9220	0.9608	0.8625	0.9745	0.9840	0.9038	0.7441	1.0077	0.9865	1.0941	0.0740	0.8935	0.9233	0.9557	0.8659	0.8978	0.9356	0.8690	0.7922	0.8308	1.0128	1.2330	0.0716	0.9206	0.8851	0.9801	0.9362	0.8566	0.9696	0.0713	0.8814	0.8345	0.9346	1.3451	0.0856	0.0711	0.9128	0.1916	0.0730	0.9365	0.0731	0.0726	0.0727	0.9869	0.8608	1.1866	0.0738	0.0710	0.0739	0.0725	0.0718	0.9637	0.0735	0.0731	0.0721	0.9334	0.9100	1.0912	0.8502	0.8359	0.7866	0.9915	0.7753	0.9827	0.8757	1.0186	0.9113	0.8474	0.8644	1.3101	0.8476	0.8070	0.8131	0.9879	0.8397	0.8538	0.9953	1.0286	0.8628	0.8707	1.0179	1.4631
97=20:28:07	85400	301	0.8497	0.9360	0.9668	0.2467	0.9944	0.8484	0.8672	0.8962	0.8048	0.9591	0.8680	1.1635	0.7916	0.9027	0.9323	1.0013	0.8668	0.9780	0.9901	0.9367	0.7570	0.9881	0.9847	1.0943	0.0744	0.9136	0.9534	0.9496	0.8764	0.9092	0.9563	0.8460	0.8031	0.8494	1.0270	1.2635	0.0732	0.9495	0.8912	1.0031	0.9444	0.8881	0.9687	0.0713	0.8872	0.8688	0.9450	1.2267	0.0737	0.0709	0.9304	0.1976	0.0714	0.9249	0.0726	0.0723	0.0707	0.9684	0.8701	1.1716	0.0732	0.0726	0.0715	0.0717	0.0724	0.9755	0.0729	0.0713	0.0721	0.9176	0.9090	1.0921	0.8564	0.8442	0.8085	0.9888	0.8023	0.9912	0.8902	0.9979	0.9204	0.8613	0.8716	1.2099	0.8603	0.8293	0.8357	0.9902	0.8464	0.8892	0.9864	1.0321	0.8688	0.8899	1.0324	1.4599
98=20:42:48	86281	301	0.8455	0.8942	0.9394	0.2502	0.9547	0.8082	0.8441	0.8997	0.7688	0.9204	0.8585	1.1315	0.7667	0.8501	0.9064	0.9757	0.8440	0.9224	0.9686	0.9443	0.7572	0.9379	0.9170	1.0781	0.0745	0.9077	0.9153	0.9164	0.8413	0.9117	0.9192	0.8115	0.7845	0.8529	0.9834	1.1579	0.0730	0.9361	0.8562	0.9503	0.9258	0.8705	0.9427	0.0731	0.8610	0.8762	0.9578	1.2044	0.0727	0.0711	0.9020	0.1992	0.0716	0.8911	0.0727	0.0711	0.0712	0.9388	0.8613	1.1369	0.0723	0.0722	0.0726	0.0709	0.0726	0.9311	0.0720	0.0707	0.0720	0.8573	0.8762	1.0950	0.8473	0.8487	0.7898	0.9694	0.7844	1.0038	0.8681	0.9806	0.9109	0.8717	0.8475	1.2112	0.8326	0.8367	0.8166	0.9615	0.8360	0.8837	0.9785	0.9915	0.8548	0.9126	1.0477	1.4268
99=20:57:29	87162	301	0.8612	0.9390	0.9625	0.2604	0.9859	0.8631	0.8603	0.9232	0.8035	0.9708	0.8690	1.1481	0.7850	0.8982	0.9291	0.9936	0.8788	0.9699	1.0117	0.9339	0.7533	0.9791	0.9873	1.1228	0.0794	0.9110	0.9444	0.9515	0.8688	0.9168	0.9488	0.8619	0.7923	0.8679	1.0294	1.2296	0.0725	0.9522	0.8680	0.9946	0.9506	0.8748	0.9817	0.0712	0.9018	0.8834	0.9553	1.2386	0.0736	0.0704	0.9276	0.2082	0.0707	0.9255	0.0722	0.0718	0.0706	0.9685	0.8635	1.1787	0.0727	0.0712	0.0719	0.0708	0.0713	0.9718	0.0716	0.0714	0.0721	0.9135	0.9198	1.1125	0.8553	0.8430	0.8119	0.9879	0.7977	1.0005	0.8972	1.0092	0.9168	0.8667	0.8766	1.3048	0.8373	0.8198	0.8219	0.9952	0.8668	0.8913	0.9853	1.0534	0.8911	0.9089	1.0405	1.4291
100=21:12:10	88042	300	0.8575	0.9519	0.9639	0.2674	0.9847	0.8660	0.8613	0.9240	0.8039	0.9827	0.8740	1.1536	0.8014	0.9100	0.9422	1.0024	0.8920	0.9685	1.0092	0.9386	0.7661	0.9875	0.9815	1.1210	0.0815	0.9188	0.9443	0.9583	0.8742	0.9273	0.9497	0.8586	0.7946	0.8630	1.0267	1.1777	0.0737	0.9772	0.8859	1.0019	0.9547	0.8808	0.9824	0.0718	0.8982	0.8775	0.9559	1.2164	0.0757	0.0709	0.9210	0.2162	0.0710	0.9205	0.0721	0.0721	0.0712	0.9719	0.8700	1.1745	0.0735	0.0713	0.0732	0.0689	0.0732	0.9724	0.0726	0.0720	0.0718	0.9115	0.9128	1.1228	0.8536	0.8429	0.8080	0.9825	0.7927	0.9995	0.8890	1.0006	0.9239	0.8679	0.8649	1.2437	0.8471	0.8328	0.8164	1.0061	0.8401	0.8961	0.9921	1.0311	0.8878	0.8996	1.0458	1.4588
101=21:26:51	88923	298	0.8590	0.9547	0.9792	0.2721	0.9864	0.8836	0.8811	0.9204	0.8053	1.0054	0.8883	1.2042	0.7786	0.9116	0.9359	1.0005	0.8980	0.9839	1.0076	0.9343	0.7849	1.0215	0.9949	1.1354	0.0761	0.9213	0.9458	0.9730	0.8935	0.9240	0.9519	0.8848	0.8182	0.8671	1.0390	1.2650	0.0736	0.9705	0.8989	1.0136	0.9551	0.9223	1.0025	0.0725	0.8882	0.8630	0.9814	1.3308	0.0777	0.0713	0.9419	0.2221	0.0719	0.9408	0.0722	0.0730	0.0727	0.9872	0.8904	1.2184	0.0737	0.0721	0.0731	0.0706	0.0727	0.9798	0.0734	0.0720	0.0721	0.9298	0.9127	1.2188	0.8686	0.8453	0.8081	0.9991	0.8087	1.0166	0.8896	1.0136	0.9354	0.8619	0.8634	1.2908	0.8562	0.8226	0.8406	1.0077	0.8472	0.9059	1.0094	1.0650	0.8801	0.9053	1.0651	1.4555
102=21:41:32	89804	298	0.8605	0.9317	0.9789	0.2736	0.9846	0.8350	0.8750	0.8838	0.7966	0.9727	0.8854	1.1557	0.7901	0.8730	0.9381	1.0041	0.8694	0.9787	0.9773	0.9429	0.7708	1.0027	0.9698	1.0941	0.0743	0.9109	0.9359	0.9493	0.8782	0.9159	0.9414	0.8447	0.8086	0.8466	1.0191	1.1665	0.0722	0.9386	0.9074	0.9675	0.9464	0.8863	0.9749	0.0718	0.8717	0.8666	0.9538	1.2058	0.0736	0.0706	0.9187	0.2271	0.0727	0.9328	0.0733	0.0714	0.0732	0.9689	0.8750	1.1670	0.0723	0.0703	0.0718	0.0735	0.0716	0.9492	0.0731	0.0718	0.0714	0.9093	0.8935	1.0771	0.8609	0.8502	0.7945	0.9932	0.7843	1.0145	0.8604	1.0068	0.9184	0.8670	0.8520	1.2103	0.8549	0.8279	0.8323	0.9681	0.8545	0.8692	0.9959	1.0227	0.8623	0.8948	1.0535	1.3907
103=21:56:12	90685	301	0.8574	0.9424	0.9634	0.2862	0.9828	0.8577	0.8562	0.9008	0.8009	0.9884	0.8706	1.1564	0.8049	0.9065	0.9535	0.9877	0.8852	0.9696	0.9921	0.9336	0.7576	0.9994	0.9829	1.1252	0.0758	0.9193	0.9348	0.9627	0.8666	0.9203	0.9358	0.8611	0.7913	0.8622	1.0418	1.1757	0.0735	0.9669	0.8837	0.9932	0.9670	0.8738	0.9830	0.0721	0.8928	0.8684	0.9492	1.2316	0.0781	0.0712	0.9186	0.2303	0.0719	0.9337	0.0734	0.0725	0.0724	0.9763	0.8619	1.1761	0.0735	0.0719	0.0736	0.0705	0.0730	0.9645	0.0725	0.0732	0.0734	0.9207	0.9116	1.1147	0.8527	0.8361	0.7993	0.9897	0.7871	1.0079	0.8855	1.0089	0.9140	0.8671	0.8658	1.2289	0.8485	0.8328	0.8226	0.9984	0.8512	0.8815	0.9937	1.0369	0.8910	0.8959	1.0527	1.4423
104=22:10:53	91566	301	0.8655	0.9475	0.9749	0.2971	0.9947	0.8450	0.8597	0.9048	0.8055	0.9807	0.8831	1.1497	0.8002	0.8888	0.9548	1.0040	0.8745	0.9687	0.9898	0.9435	0.7569	0.9838	0.9770	1.0877	0.0739	0.9252	0.9441	0.9557	0.8679	0.9249	0.9465	0.8518	0.7963	0.8703	1.0400	1.1794	0.0724	0.9522	0.8955	0.9740	0.9649	0.8820	0.9706	0.0711	0.8890	0.8762	0.9461	1.2708	0.0753	0.0700	0.9114	0.2391	0.0711	0.9341	0.0720	0.0704	0.0718	0.9687	0.8648	1.1654	0.0718	0.0702	0.0714	0.0717	0.0712	0.9493	0.0713	0.0715	0.0712	0.9011	0.9047	1.0741	0.8663	0.8505	0.8024	0.9908	0.7828	1.0197	0.8742	1.0050	0.9096	0.8764	0.8586	1.3010	0.8472	0.8341	0.8197	0.9794	0.8580	0.8700	0.9912	1.0279	0.8770	0.8951	1.0416	1.4078
105=22:25:34	92447	300	0.8541	0.9484	0.9630	0.2964	1.0002	0.8590	0.8618	0.9103	0.8185	0.9974	0.8711	1.1500	0.7711	0.9142	0.9313	1.0124	0.8601	0.9828	1.0092	0.9319	0.7533	0.9892	1.0111	1.1170	0.0755	0.9097	0.9559	0.9585	0.8844	0.9072	0.9641	0.8615	0.8010	0.8564	1.0801	1.2580	0.0735	0.9401	0.8662	1.0192	0.9477	0.8830	0.9714	0.0712	0.9052	0.8737	0.9603	1.3244	0.0740	0.0714	0.9357	0.2396	0.0710	0.9371	0.0728	0.0731	0.0713	0.9800	0.8719	1.1782	0.0735	0.0725	0.0701	0.0718	0.0735	0.9920	0.0732	0.0725	0.0728	0.9323	0.9430	1.0973	0.8519	0.8430	0.8204	1.0003	0.7982	1.0082	0.9059	1.0188	0.9286	0.8686	0.8945	1.4304	0.8437	0.8104	0.8346	1.0047	0.8526	0.8936	0.9885	1.0836	0.8995	0.9005	1.0526	1.4628
106=22:40:15	93327	301	0.8554	0.9590	0.9794	0.3038	0.9983	0.8611	0.8804	0.9128	0.8131	1.0039	0.8918	1.1697	0.8029	0.9052	0.9454	1.0169	0.8883	0.9840	0.9998	0.9455	0.7694	1.0128	0.9862	1.1281	0.0751	0.9241	0.9513	0.9694	0.8984	0.9301	0.9542	0.8617	0.8119	0.8652	1.0508	1.1975	0.0726	0.9632	0.9096	1.0013	0.9571	0.8919	0.9862	0.0720	0.8926	0.8696	0.9562	1.2461	0.0752	0.0707	0.9398	0.2522	0.0722	0.9341	0.0729	0.0714	0.0727	0.9853	0.8777	1.1900	0.0733	0.0712	0.0722	0.0721	0.0712	0.9717	0.0730	0.0723	0.0722	0.9217	0.9088	1.1165	0.8641	0.8534	0.8020	0.9951	0.7949	1.0174	0.8867	1.0207	0.9291	0.8680	0.8681	1.2807	0.8685	0.8338	0.8325	1.0008	0.8643	0.8909	1.0071	1.0512	0.8698	0.8929	1.0625	1.4364
107=22:54:56	94208	301	0.8544	0.9381	0.9801	0.3109	1.0007	0.8392	0.8750	0.9059	0.8066	0.9825	0.8859	1.1446	0.7972	0.8976	0.9398	1.0316	0.8657	0.9767	0.9959	0.9575	0.7669	0.9827	0.9721	1.1213	0.0738	0.9218	0.9538	0.9465	0.8952	0.9167	0.9571	0.8408	0.8114	0.8705	1.0447	1.1845	0.0726	0.9418	0.9009	1.0008	0.9515	0.9047	0.9711	0.0720	0.8900	0.8928	0.9626	1.2419	0.0737	0.0710	0.9300	0.2577	0.0717	0.9295	0.0729	0.0711	0.0721	0.9639	0.8697	1.1698	0.0721	0.0723	0.0704	0.0729	0.0721	0.9692	0.0724	0.0713	0.0731	0.9061	0.9004	1.1069	0.8643	0.8477	0.8055	0.9926	0.7934	1.0228	0.8851	1.0012	0.9178	0.8630	0.8615	1.2259	0.8568	0.8248	0.8411	0.9728	0.8698	0.8872	0.9893	1.0514	0.8749	0.9066	1.0519	1.4642
108=23:09:37	95089	298	0.8560	0.9451	0.9659	0.3210	0.9880	0.8393	0.8583	0.9044	0.8029	0.9944	0.8747	1.1465	0.8046	0.9058	0.9432	1.0182	0.8748	0.9708	0.9878	0.9382	0.7541	0.9771	0.9811	1.1014	0.0763	0.9171	0.9463	0.9506	0.8816	0.9219	0.9516	0.8507	0.7990	0.8653	1.0510	1.1833	0.0729	0.9558	0.8897	0.9902	0.9524	0.8846	0.9714	0.0709	0.8899	0.8740	0.9395	1.1899	0.0767	0.0709	0.9252	0.2625	0.0717	0.9282	0.0726	0.0725	0.0722	0.9639	0.8589	1.1664	0.0730	0.0724	0.0719	0.0727	0.0726	0.9631	0.0721	0.0723	0.0723	0.9050	0.9036	1.1923	0.8706	0.8465	0.8015	0.9904	0.7838	1.0137	0.8777	1.0035	0.9126	0.8695	0.8653	1.3018	0.8558	0.8332	0.8267	0.9824	0.8676	0.8774	0.9872	1.0448	0.8768	0.8909	1.0480	1.3990
109=23:24:17	95970	301	0.8641	0.9361	0.9825	0.3218	1.0022	0.8335	0.8814	0.9007	0.8180	0.9888	0.8870	1.1507	0.7958	0.8877	0.9509	1.0335	0.8635	0.9873	0.9936	0.9540	0.7618	0.9837	0.9814	1.1106	0.0744	0.9176	0.9546	0.9528	0.8960	0.9176	0.9561	0.8428	0.8132	0.8666	1.0607	1.1777	0.0724	0.9425	0.9131	0.9925	0.9597	0.8987	0.9703	0.0721	0.8939	0.8862	0.9504	1.2008	0.0744	0.0711	0.9202	0.2699	0.0726	0.9316	0.0743	0.0715	0.0720	0.9721	0.8676	1.1728	0.0723	0.0725	0.0710	0.0736	0.0705	0.9652	0.0728	0.0725	0.0730	0.9122	0.9020	1.0936	0.8710	0.8538	0.8050	0.9976	0.7897	1.0352	0.8833	1.0098	0.9189	0.8728	0.8690	1.3769	0.8690	0.8291	0.8489	0.9734	0.8817	0.8848	0.9970	1.0529	0.8792	0.9070	1.0528	1.4378
110=23:38:58	96851	301	0.8611	0.9485	0.9800	0.3347	0.9935	0.8411	0.8804	0.9158	0.8112	1.0100	0.9027	1.1537	0.7956	0.8997	0.9454	1.0375	0.8812	0.9819	0.9917	0.9551	0.7738	0.9892	1.0039	1.1241	0.0746	0.9254	0.9479	0.9465	0.9023	0.9280	0.9552	0.8552	0.8146	0.8747	1.0845	1.1719	0.0728	0.9624	0.8962	0.9987	0.9563	0.9027	0.9802	0.0721	0.8927	0.8919	0.9695	1.2154	0.0742	0.0710	0.9348	0.2782	0.0715	0.9291	0.0732	0.0713	0.0723	0.9680	0.8862	1.1734	0.0721	0.0722	0.0714	0.0724	0.0710	0.9700	0.0722	0.0719	0.0721	0.9153	0.9120	1.0895	0.8660	0.8543	0.8128	0.9944	0.7951	1.0253	0.8886	1.0060	0.9288	0.8801	0.8675	1.4348	0.8524	0.8303	0.8413	0.9764	0.8713	0.8920	0.9924	1.0581	0.8807	0.9123	1.0798	1.4499
111=23:53:39	97732	301	0.8470	0.9066	0.9282	0.3351	0.9696	0.8057	0.8278	0.8942	0.7971	0.9517	0.8426	1.1113	0.7664	0.8706	0.9088	0.9982	0.8200	0.9348	0.9715	0.9149	0.7180	0.9172	0.9532	1.0788	0.0744	0.8929	0.9255	0.9063	0.8560	0.8952	0.9425	0.8170	0.7742	0.8545	1.0542	1.1410	0.0737	0.9237	0.8249	0.9666	0.9304	0.8616	0.9214	0.0713	0.8827	0.8694	0.9171	1.1495	0.0715	0.0710	0.8978	0.2728	0.0704	0.8952	0.0729	0.0724	0.0704	0.9337	0.8362	1.1414	0.0719	0.0730	0.0702	0.0717	0.0732	0.9421	0.0723	0.0721	0.0721	0.8631	0.8920	1.0853	0.8503	0.8308	0.8107	0.9614	0.7753	0.9982	0.8856	0.9744	0.8974	0.8632	0.8698	1.4067	0.8072	0.8017	0.7967	0.9460	0.8438	0.8611	0.9411	1.0299	0.8762	0.8930	1.0242	1.4417
112=00:08:20	98612	300	0.8661	0.9543	0.9709	0.3433	1.0045	0.8514	0.8709	0.9076	0.8246	1.0165	0.8753	1.1721	0.7905	0.9018	0.9507	1.0261	0.8732	0.9925	1.0120	0.9382	0.7532	0.9971	1.0048	1.1536	0.0749	0.9192	0.9532	0.9643	0.9105	0.9162	0.9637	0.8677	0.8050	0.8707	1.0851	1.2430	0.0732	0.9521	0.9002	1.0129	0.9583	0.8982	0.9802	0.0703	0.9092	0.8696	0.9462	1.3100	0.0758	0.0712	0.9350	0.2879	0.0718	0.9487	0.0729	0.0732	0.0728	0.9833	0.8646	1.2175	0.0731	0.0721	0.0719	0.0729	0.0732	0.9869	0.0727	0.0727	0.0727	0.9375	0.9298	1.2360	0.8614	0.8483	0.8091	1.0088	0.7853	1.0243	0.8974	1.0242	0.9227	0.8677	0.8780	1.3313	0.8579	0.8293	0.8387	1.0051	0.8863	0.8939	1.0021	1.0841	0.8895	0.8969	1.0494	1.4764
113=00:23:01	99493	298	0.8346	0.9389	0.9643	0.3460	0.9625	0.8421	0.8764	0.8808	0.7895	1.0192	0.8832	1.1627	0.7680	0.8779	0.9151	0.9949	0.8741	0.9628	0.9537	0.9235	0.7809	1.0102	0.9703	1.1009	0.0731	0.9136	0.9163	0.9456	0.8945	0.9111	0.9212	0.8638	0.8151	0.8561	1.0458	1.1765	0.0729	0.9325	0.8869	0.9749	0.9331	0.8724	0.9825	0.0713	0.8558	0.8456	0.9582	1.2411	0.0747	0.0708	0.9279	0.2949	0.0726	0.9337	0.0724	0.0722	0.0736	0.9770	0.8797	1.1989	0.0736	0.0719	0.0728	0.0726	0.0720	0.9467	0.0721	0.0717	0.0701	0.9255	0.8867	1.0969	0.8763	0.8369	0.7804	0.9916	0.7940	1.0205	0.8608	1.0162	0.9253	0.8554	0.8434	1.3644	0.8450	0.8217	0.8196	0.9686	0.8528	0.8652	0.9989	1.0613	0.8484	0.8807	1.0724	1.4264
114=00:37:42	100374	301	0.8624	0.9595	0.9666	0.3655	0.9933	0.8611	0.8610	0.9064	0.8155	1.0201	0.8614	1.1513	0.8061	0.9134	0.9585	1.0182	0.8834	0.9790	1.0005	0.9313	0.7570	0.9854	0.9937	1.1184	0.0737	0.9315	0.9510	0.9681	0.8983	0.9270	0.9537	0.8673	0.7943	0.8773	1.0797	1.1731	0.0728	0.9617	0.8871	1.0020	0.9697	0.8835	0.9809	0.0716	0.9060	0.8692	0.9409	1.2095	0.0746	0.0707	0.9276	0.3073	0.0709	0.9461	0.0728	0.0721	0.0727	0.9755	0.8508	1.1795	0.0733	0.0712	0.0726	0.0717	0.0725	0.9692	0.0719	0.0724	0.0724	0.9261	0.9122	1.2037	0.8682	0.8496	0.8093	1.0060	0.7807	1.0320	0.8869	1.0147	0.9098	0.8667	0.8722	1.3435	0.8457	0.8371	0.8203	1.0000	0.8771	0.8762	0.9915	1.0684	0.8905	0.8842	1.0476	1.4182
115=00:52:22	101255	301	0.8600	0.9450	0.9531	0.3595	0.9899	0.8486	0.8569	0.8891	0.8230	1.0240	0.8953	1.1754	0.7700	0.8922	0.9297	1.0075	0.8436	0.9782	0.9852	0.9112	0.7370	0.9901	1.0338	1.1596	0.0744	0.8973	0.9375	0.9507	0.8869	0.8948	0.9565	0.8615	0.7975	0.8632	1.1268	1.2341	0.0732	0.9267	0.8622	0.9948	0.9419	0.8749	0.9560	0.0700	0.8999	0.8541	0.9423	1.2474	0.0738	0.0708	0.9126	0.3063	0.0711	0.9380	0.0736	0.0734	0.0717	0.9835	0.8938	1.2272	0.0727	0.0722	0.0718	0.0721	0.0725	0.9733	0.0724	0.0725	0.0734	0.9328	0.9669	1.3446	0.8631	0.8311	0.8061	1.0000	0.7780	1.0136	0.8932	1.0158	0.9104	0.8725	0.9123	1.4616	0.8269	0.8000	0.8179	0.9752	0.8674	0.8686	0.9758	1.0868	0.8900	0.8879	1.0772	1.4976
116=01:07:03	102136	301	0.8603	0.9750	0.9805	0.3797	0.9971	0.8656	0.8756	0.9060	0.8183	1.0429	0.8880	1.1872	0.8118	0.9142	0.9652	1.0308	0.8996	0.9934	1.0052	0.9495	0.7738	1.0137	0.9958	1.1456	0.0747	0.9344	0.9571	0.9839	0.9228	0.9360	0.9585	0.8807	0.8161	0.8886	1.0882	1.2699	0.0726	0.9753	0.9183	1.0100	0.9759	0.9058	1.0017	0.0720	0.9025	0.8687	0.9600	1.3375	0.0819	0.0707	0.9383	0.3231	0.0716	0.9548	0.0735	0.0727	0.0735	0.9946	0.8752	1.2153	0.0732	0.0709	0.0728	0.0722	0.0724	0.9796	0.0721	0.0723	0.0712	0.9374	0.9185	1.3393	0.8855	0.8553	0.8045	1.0124	0.7872	1.0344	0.8815	1.0308	0.9249	0.8727	0.8672	1.3778	0.8739	0.8524	0.8465	1.0154	0.9010	0.8889	1.0171	1.0862	0.8854	0.8952	1.0737	1.4807
117=01:21:44	103017	301	0.8605	0.9465	0.9678	0.3872	0.9935	0.8438	0.8638	0.9190	0.8154	1.0137	0.8883	1.1446	0.7855	0.8910	0.9312	1.0367	0.8618	0.9656	0.9960	0.9518	0.7700	0.9715	0.9871	1.1334	0.0734	0.9232	0.9528	0.9491	0.9036	0.9260	0.9575	0.8480	0.8086	0.8922	1.0998	1.2539	0.0731	0.9541	0.8794	0.9920	0.9480	0.8983	0.9647	0.0716	0.8990	0.8914	0.9712	1.2798	0.0734	0.0705	0.9278	0.3231	0.0707	0.9265	0.0732	0.0721	0.0720	0.9636	0.8743	1.1768	0.0720	0.0721	0.0711	0.0703	0.0726	0.9656	0.0721	0.0711	0.0721	0.9046	0.9274	1.3226	0.8678	0.8578	0.8189	0.9903	0.7880	1.0412	0.8949	1.0072	0.9262	0.8825	0.8812	1.4391	0.8465	0.8247	0.8294	0.9858	0.8813	0.8952	0.9858	1.0662	0.8839	0.9141	1.0786	1.4355
118=01:36:25	103897	301	0.8611	0.9660	0.9793	0.3971	0.9957	0.8560	0.8665	0.9084	0.8165	1.0344	0.8800	1.1569	0.8103	0.9066	0.9624	1.0393	0.8859	0.9782	0.9940	0.9434	0.7646	0.9947	0.9853	1.1260	0.0750	0.9314	0.9469	0.9668	0.9070	0.9305	0.9561	0.8666	0.8107	0.8937	1.0864	1.1777	0.0732	0.9655	0.8948	0.9909	0.9688	0.8972	0.9851	0.0724	0.9014	0.8726	0.9463	1.2060	0.0775	0.0705	0.9237	0.3381	0.0714	0.9466	0.0735	0.0728	0.0731	0.9762	0.8623	1.1838	0.0731	0.0710	0.0724	0.0710	0.0727	0.9634	0.0725	0.0725	0.0724	0.9197	0.9089	1.3028	0.8791	0.8472	0.8081	1.0008	0.7898	1.0411	0.8796	1.0119	0.9156	0.8738	0.8660	1.3972	0.8574	0.8354	0.8311	0.9970	0.8908	0.8793	0.9936	1.0690	0.8826	0.8882	1.0592	1.4383
119=01:51:06	104778	301	0.8648	0.9706	0.9721	0.3989	1.0015	0.8650	0.8679	0.9053	0.8217	1.0358	0.8704	1.1626	0.8048	0.9035	0.9632	1.0257	0.8813	0.9829	1.0042	0.9423	0.7572	1.0022	0.9982	1.1440	0.0731	0.9298	0.9484	0.9690	0.9087	0.9244	0.9481	0.8692	0.8012	0.8895	1.0989	1.2393	0.0721	0.9528	0.8985	0.9985	0.9712	0.8959	0.9865	0.0715	0.9109	0.8707	0.9451	1.3023	0.0761	0.0706	0.9215	0.3425	0.0714	0.9538	0.0734	0.0744	0.0732	0.9893	0.8567	1.1979	0.0731	0.0699	0.0713	0.0721	0.0719	0.9750	0.0716	0.0725	0.0722	0.9324	0.9195	1.2891	0.8815	0.8500	0.8026	1.0084	0.7847	1.0509	0.8849	1.0287	0.9101	0.8695	0.8749	1.3632	0.8612	0.8431	0.8207	1.0024	0.9032	0.8757	1.0027	1.0904	0.8907	0.8879	1.0593	1.4516
120=02:05:46	105659	301	0.8475	0.9629	0.9734	0.4058	0.9843	0.8508	0.8766	0.9106	0.8015	1.0424	0.8927	1.1682	0.7833	0.9094	0.9202	1.0514	0.8807	0.9741	0.9837	0.9484	0.7905	0.9965	0.9771	1.1539	0.0768	0.9212	0.9429	0.9516	0.9326	0.9246	0.9461	0.8496	0.8207	0.8904	1.0679	1.2869	0.0729	0.9624	0.8973	1.0049	0.9389	0.9149	0.9924	0.0718	0.8870	0.8742	0.9732	1.3802	0.0734	0.0709	0.9367	0.3540	0.0712	0.9223	0.0719	0.0739	0.0729	0.9714	0.8844	1.2023	0.0730	0.0723	0.0712	0.0709	0.0731	0.9725	0.0731	0.0709	0.0714	0.9192	0.8974	1.3516	0.8835	0.8452	0.7975	0.9871	0.8018	1.0324	0.8793	1.0051	0.9390	0.8646	0.8558	1.3673	0.8535	0.8205	0.8307	0.9877	0.8761	0.8975	0.9978	1.0753	0.8598	0.9060	1.0906	1.5030
121=02:20:27	106540	301	0.8555	0.9574	0.9743	0.4211	0.9850	0.8551	0.8752	0.9066	0.8002	1.0476	0.8916	1.1641	0.7916	0.9214	0.9312	1.0426	0.8873	0.9719	0.9762	0.9455	0.7904	0.9977	0.9753	1.1125	0.0781	0.9266	0.9425	0.9495	0.9290	0.9195	0.9415	0.8536	0.8130	0.8854	1.0770	1.1694	0.0736	0.9758	0.8842	1.0048	0.9443	0.9068	0.9886	0.0722	0.8809	0.8698	0.9708	1.2010	0.0759	0.0712	0.9402	0.3569	0.0712	0.9208	0.0719	0.0755	0.0729	0.9674	0.8816	1.1822	0.0731	0.0728	0.0721	0.0700	0.0733	0.9697	0.0732	0.0715	0.0712	0.9162	0.8947	1.2800	0.8907	0.8432	0.8039	0.9880	0.8074	1.0268	0.8809	0.9982	0.9347	0.8675	0.8597	1.3806	0.8485	0.8266	0.8301	0.9867	0.8715	0.8905	0.9913	1.0731	0.8590	0.8960	1.0888	1.4188
122=02:35:08	107421	298	0.8560	0.9668	0.9790	0.4198	0.9927	0.8498	0.8669	0.8813	0.8189	1.0425	0.8703	1.1516	0.8002	0.9082	0.9520	1.0427	0.8687	0.9916	0.9757	0.9317	0.7633	1.0027	0.9968	1.1132	0.0743	0.9186	0.9477	0.9589	0.9272	0.9097	0.9573	0.8621	0.8066	0.8788	1.1043	1.1595	0.0734	0.9554	0.8888	0.9906	0.9537	0.9040	0.9738	0.0714	0.8879	0.8532	0.9346	1.2019	0.0761	0.0708	0.9343	0.3617	0.0717	0.9394	0.0740	0.0738	0.0744	0.9758	0.8642	1.1829	0.0733	0.0721	0.0714	0.0723	0.0732	0.9699	0.0733	0.0724	0.0727	0.9363	0.9060	1.1620	0.8902	0.8369	0.8062	0.9990	0.7904	1.0311	0.8814	1.0116	0.9215	0.8656	0.8716	1.3326	0.8510	0.8243	0.8397	0.9856	0.8934	0.8732	0.9853	1.0875	0.8695	0.8770	1.0505	1.3861
123=02:49:49	108302	303	0.8531	0.9189	0.9503	0.4311	0.9665	0.8014	0.8475	0.8961	0.7884	0.9921	0.8722	1.1101	0.7817	0.8521	0.9213	1.0306	0.8428	0.9308	0.9687	0.9599	0.7610	0.9305	0.9199	1.1271	0.0761	0.9222	0.9228	0.9191	0.8970	0.9245	0.9334	0.8222	0.7941	0.9004	1.0628	1.1714	0.0735	0.9425	0.8613	0.9485	0.9457	0.8993	0.9480	0.0721	0.8741	0.8870	0.9580	1.2148	0.0725	0.0708	0.9034	0.3703	0.0714	0.9023	0.0740	0.0751	0.0731	0.9348	0.8530	1.1507	0.0714	0.0718	0.0712	0.0720	0.0729	0.9246	0.0710	0.0716	0.0728	0.8581	0.8750	1.0942	0.8856	0.8600	0.8057	0.9863	0.7820	1.0577	0.8718	0.9847	0.9052	0.8749	0.8495	1.3530	0.8294	0.8441	0.8184	0.9600	0.9092	0.8840	0.9789	1.0508	0.8659	0.9125	1.0707	1.3822
124=03:04:30	109182	301	0.8691	0.9701	0.9873	0.4488	1.0014	0.8644	0.8873	0.9234	0.8177	1.0646	0.9098	1.1980	0.7980	0.9139	0.9472	1.0719	0.8996	0.9882	1.0203	0.9622	0.7922	1.0062	0.9915	1.2000	0.0750	0.9376	0.9522	0.9619	0.9405	0.9375	0.9605	0.8680	0.8322	0.9131	1.1144	1.2685	0.0729	0.9805	0.9031	1.0181	0.9755	0.9425	1.0243	0.0715	0.9037	0.8955	1.0065	1.3078	0.0741	0.0705	0.9450	0.3905	0.0707	0.9434	0.0718	0.0737	0.0727	0.9804	0.8970	1.2238	0.0722	0.0719	0.0706	0.0706	0.0729	0.9791	0.0729	0.0711	0.0724	0.9192	0.9153	1.3271	0.8944	0.8578	0.8162	0.9966	0.8068	1.0661	0.8912	1.0214	0.9524	0.8765	0.8670	1.4285	0.8625	0.8365	0.8472	0.9999	0.9109	0.9095	1.0059	1.1190	0.9117	0.9460	1.1253	1.4842
125=03:19:11	110063	301	0.8672	0.9786	0.9926	0.4598	1.0034	0.8654	0.8828	0.9188	0.8209	1.0662	0.9014	1.1861	0.8065	0.9105	0.9639	1.0623	0.8996	0.9852	1.0036	0.9645	0.7934	1.0056	0.9825	1.2023	0.0752	0.9458	0.9503	0.9692	0.9389	0.9445	0.9560	0.8745	0.8274	0.9208	1.1077	1.2057	0.0735	0.9727	0.9128	0.9990	0.9765	0.9345	1.0038	0.0732	0.9071	0.8916	0.9810	1.2464	0.0790	0.0715	0.9359	0.3958	0.0719	0.9500	0.0733	0.0729	0.0748	0.9861	0.8836	1.2207	0.0736	0.0716	0.0728	0.0723	0.0730	0.9663	0.0734	0.0725	0.0718	0.9211	0.9188	1.1984	0.8949	0.8585	0.8069	1.0065	0.7989	1.0591	0.8783	1.0174	0.9288	0.8788	0.8630	1.4233	0.8708	0.8441	0.8397	0.9951	0.9086	0.8875	1.0106	1.0862	0.8846	0.9120	1.0960	1.4968
126=03:33:52	110944	301	0.8589	0.9842	0.9905	0.4533	1.0092	0.8613	0.8818	0.9056	0.8239	1.0749	0.8945	1.1806	0.8075	0.9244	0.9547	1.0756	0.8889	0.9959	0.9944	0.9506	0.7759	1.0118	1.0051	1.1760	0.0737	0.9379	0.9641	0.9702	0.9574	0.9291	0.9664	0.8765	0.8251	0.9106	1.1324	1.2295	0.0722	0.9670	0.9104	1.0174	0.9642	0.9472	0.9952	0.0714	0.9002	0.8744	0.9605	1.3127	0.0777	0.0705	0.9486	0.4095	0.0714	0.9505	0.0729	0.0738	0.0732	0.9860	0.8793	1.2838	0.0723	0.0723	0.0711	0.0709	0.0729	0.9868	0.0731	0.0721	0.0730	0.9365	0.9147	1.2749	0.9035	0.8560	0.8120	1.0074	0.8031	1.0464	0.8912	1.0215	0.9311	0.8707	0.8752	1.4158	0.8753	0.8420	0.8538	0.9967	0.9301	0.8943	1.0038	1.1134	0.8835	0.9018	1.0838	1.4607
127=03:48:32	111825	301	0.8553	0.9644	0.9691	0.4734	0.9940	0.8557	0.8687	0.9176	0.8135	1.0614	0.8850	1.1497	0.7947	0.9143	0.9371	1.0593	0.8752	0.9671	0.9946	0.9462	0.7740	0.9746	0.9742	1.1540	0.0776	0.9289	0.9498	0.9529	0.9341	0.9264	0.9541	0.8529	0.8081	0.9130	1.1049	1.1816	0.0738	0.9681	0.8766	1.0065	0.9544	0.9241	0.9818	0.0721	0.9041	0.8861	0.9603	1.2118	0.0737	0.0712	0.9319	0.4120	0.0708	0.9276	0.0719	0.0730	0.0730	0.9672	0.8676	1.1874	0.0730	0.0726	0.0720	0.0703	0.0734	0.9713	0.0717	0.0713	0.0723	0.9071	0.9071	1.2533	0.8929	0.8462	0.8135	0.9933	0.7992	1.0440	0.8889	1.0009	0.9260	0.8690	0.8646	1.4003	0.8511	0.8327	0.8267	0.9925	0.8999	0.8954	0.9846	1.0917	0.8842	0.9038	1.0737	1.4328
128=04:03:13	112706	301	0.8534	0.9686	0.9836	0.4616	0.9861	0.8590	0.8757	0.8972	0.8069	1.0765	0.8904	1.1600	0.7971	0.9025	0.9454	1.0464	0.8911	0.9801	0.9791	0.9435	0.7962	1.0166	0.9757	1.1317	0.0745	0.9277	0.9352	0.9629	0.9394	0.9295	0.9361	0.8615	0.8185	0.9064	1.0957	1.1676	0.0724	0.9569	0.9096	0.9897	0.9516	0.9186	0.9983	0.0727	0.8821	0.8543	0.9646	1.2341	0.0743	0.0706	0.9320	0.4171	0.0721	0.9370	0.0727	0.0727	0.0742	0.9826	0.8791	1.1946	0.0731	0.0707	0.0720	0.0716	0.0720	0.9544	0.0734	0.0720	0.0719	0.9267	0.8908	1.3104	0.9008	0.8503	0.7909	0.9991	0.7953	1.0520	0.8680	1.0219	0.9287	0.8675	0.8533	1.4508	0.8615	0.8345	0.8272	0.9845	0.9084	0.8782	1.0088	1.0836	0.8551	0.8859	1.0959	1.4548
129=04:17:54	113587	301	0.8566	0.9628	0.9902	0.4715	1.0034	0.8472	0.8835	0.8970	0.8226	1.0772	0.8961	1.1674	0.8042	0.9152	0.9506	1.0795	0.8840	0.9923	0.9850	0.9551	0.7852	1.0129	0.9872	1.1696	0.0745	0.9216	0.9530	0.9535	0.9559	0.9232	0.9610	0.8585	0.8295	0.9125	1.1243	1.2040	0.0735	0.9643	0.9162	1.0094	0.9590	0.9543	0.9952	0.0723	0.8932	0.8781	0.9682	1.2332	0.0744	0.0717	0.9388	0.4256	0.0720	0.9399	0.0731	0.0740	0.0747	0.9811	0.8842	1.2072	0.0729	0.0720	0.0714	0.0729	0.0727	0.9773	0.0738	0.0722	0.0724	0.9266	0.9038	1.3661	0.9095	0.8516	0.8078	0.9993	0.8027	1.0550	0.8854	1.0145	0.9340	0.8685	0.8644	1.4291	0.8773	0.8310	0.8556	0.9862	0.9247	0.8951	1.0034	1.1051	0.8744	0.9109	1.0956	1.4959
130=04:32:35	114468	301	0.8531	0.9742	0.9859	0.4819	1.0020	0.8529	0.8754	0.8984	0.8196	1.0794	0.8925	1.1621	0.8076	0.9211	0.9567	1.0731	0.8822	0.9872	0.9897	0.9495	0.7755	0.9980	0.9936	1.1925	0.0732	0.9303	0.9527	0.9634	0.9603	0.9240	0.9626	0.8695	0.8215	0.9213	1.1325	1.1901	0.0724	0.9702	0.9021	1.0130	0.9656	0.9520	0.9922	0.0717	0.8983	0.8748	0.9541	1.2357	0.0760	0.0707	0.9389	0.4359	0.0701	0.9492	0.0724	0.0736	0.0737	0.9747	0.8750	1.1997	0.0726	0.0720	0.0720	0.0718	0.0727	0.9783	0.0727	0.0713	0.0714	0.9287	0.9116	1.3660	0.9073	0.8513	0.8087	1.0028	0.8013	1.0556	0.8880	1.0138	0.9246	0.8674	0.8704	1.3996	0.8718	0.8413	0.8516	1.0001	0.9370	0.8916	1.0003	1.1080	0.8828	0.9008	1.0815	1.4657
131=04:47:16	115348	301	0.8439	0.9467	0.9703	0.4934	0.9672	0.8391	0.8736	0.9061	0.7944	1.0712	0.9178	1.1750	0.7593	0.9001	0.9025	1.0601	0.8635	0.9506	0.9645	0.9449	0.8064	0.9842	0.9625	1.1687	0.0786	0.9230	0.9277	0.9272	0.9485	0.9143	0.9363	0.8436	0.8246	0.9196	1.1275	1.2386	0.0733	0.9615	0.8653	0.9882	0.9246	0.9379	0.9726	0.0725	0.8675	0.8702	0.9882	1.2674	0.0730	0.0710	0.9285	0.4291	0.0709	0.9043	0.0717	0.0755	0.0735	0.9517	0.8923	1.2179	0.0722	0.0731	0.0721	0.0699	0.0735	0.9513	0.0734	0.0700	0.0708	0.8969	0.8915	1.4090	0.9143	0.8404	0.7979	0.9721	0.8062	1.0392	0.8814	0.9860	0.9349	0.8745	0.8538	1.4610	0.8435	0.8221	0.8353	0.9715	0.8877	0.8935	0.9797	1.0792	0.8590	0.9061	1.1221	1.4819
132=05:01:57	116229	301	0.8613	0.9636	0.9721	0.4961	1.0077	0.8521	0.8660	0.9086	0.8299	1.0769	0.8749	1.1525	0.7866	0.9170	0.9434	1.0611	0.8570	0.9856	1.0020	0.9377	0.7599	0.9873	1.0060	1.2251	0.0731	0.9199	0.9574	0.9563	0.9489	0.9012	0.9608	0.8593	0.8080	0.9146	1.1611	1.1910	0.0723	0.9303	0.8799	1.0122	0.9512	0.9298	0.9694	0.0701	0.9148	0.8702	0.9495	1.2334	0.0729	0.0707	0.9310	0.4342	0.0707	0.9447	0.0725	0.0734	0.0782	0.9825	0.8623	1.1961	0.0718	0.0718	0.0699	0.0722	0.0727	0.9899	0.0728	0.0724	0.0730	0.9357	0.9387	1.3728	0.9050	0.8471	0.8127	1.0062	0.7957	1.0525	0.9110	1.0224	0.9288	0.8731	0.8977	1.4995	0.8656	0.8309	0.8557	0.9952	0.9386	0.8837	0.9917	1.1350	0.8955	0.8989	1.0801	1.4728
133=05:16:38	117110	298	0.8567	0.9753	0.9784	0.4998	1.0018	0.8604	0.8814	0.9112	0.8225	1.0978	0.8913	1.1707	0.7959	0.9245	0.9474	1.0676	0.8863	0.9865	0.9919	0.9527	0.7795	1.0034	0.9895	1.1912	0.0739	0.9268	0.9506	0.9655	0.9659	0.9281	0.9552	0.8614	0.8156	0.9188	1.1379	1.2504	0.0726	0.9734	0.9023	1.0098	0.9640	0.9456	0.9927	0.0715	0.9020	0.8745	0.9577	1.3208	0.0735	0.0704	0.9421	0.4499	0.0709	0.9381	0.0723	0.0727	0.0781	0.9817	0.8777	1.2055	0.0723	0.0724	0.0718	0.0711	0.0724	0.9759	0.0727	0.0720	0.0715	0.9326	0.9068	1.4060	0.9163	0.8492	0.8067	0.9983	0.8017	1.0549	0.8911	1.0178	0.9280	0.8701	0.8685	1.4223	0.8640	0.8377	0.8471	0.9920	0.9290	0.8927	0.9994	1.1099	0.8814	0.8941	1.0911	1.4801
134=05:31:18	117991	298	0.8638	0.9882	0.9848	0.5169	1.0064	0.8703	0.8774	0.9473	0.8326	1.1400	0.9280	1.2013	0.8170	0.9259	0.9708	1.1076	0.9055	0.9950	1.0268	0.9584	0.7759	1.0083	1.0397	1.2507	0.0769	0.9384	0.9581	0.9831	0.9731	0.9416	0.9632	0.9107	0.8273	0.9479	1.1938	1.2567	0.0739	0.9876	0.9095	1.0175	1.0147	0.9568	1.0227	0.0710	0.9173	0.8876	0.9954	1.3039	0.0781	0.0707	0.9361	0.4749	0.0714	0.9543	0.0718	0.0733	0.0785	0.9998	0.8921	1.2589	0.0731	0.0722	0.0723	0.0717	0.0735	0.9839	0.0725	0.0726	0.0719	0.9321	0.9265	1.3701	0.9206	0.8567	0.8214	1.0085	0.8054	1.0857	0.9075	1.0353	0.9316	0.8807	0.8758	1.5135	0.8737	0.8501	0.8520	1.0297	0.9793	0.9171	1.0258	1.1420	0.9048	0.9297	1.1010	1.4867
135=05:45:59	118872	300	0.8488	0.9768	0.9849	0.5156	1.0045	0.8544	0.8700	0.8930	0.8285	1.0909	0.8827	1.1599	0.8175	0.9231	0.9653	1.0783	0.8853	0.9967	0.9923	0.9466	0.7668	1.0055	1.0918	1.1831	0.0734	0.9353	0.9554	0.9623	0.9695	0.9177	0.9618	0.8745	0.8189	0.9242	1.1599	1.2293	0.0723	0.9651	0.9042	1.0085	0.9677	0.9538	0.9909	0.0708	0.9041	0.8723	0.9457	1.2387	0.0763	0.0710	0.9363	0.4849	0.0712	0.9516	0.0723	0.0736	0.0790	0.9831	0.8604	1.2102	0.0730	0.0715	0.0715	0.0723	0.0727	0.9811	0.0727	0.0724	0.0731	0.9404	0.9154	1.3836	0.9237	0.8487	0.8085	1.0075	0.8009	1.0653	0.8935	1.0186	0.9158	0.8654	0.8770	1.4973	0.8776	0.8422	0.8497	1.0050	0.9565	0.8865	0.9986	1.1272	0.8824	0.8923	1.0778	1.4845
136=06:00:40	119753	298	0.8593	0.9779	0.9818	0.5174	0.9981	0.8593	0.8749	0.9051	0.8282	1.1076	0.8868	1.1830	0.7977	0.9155	0.9485	1.0832	0.8804	0.9867	0.9890	0.9407	0.7776	1.0031	0.9918	1.1994	0.0755	0.9242	0.9517	0.9656	0.9751	0.9259	0.9606	0.8664	0.8199	0.9231	1.1583	1.1903	0.0729	0.9715	0.9072	1.0023	0.9605	0.9578	0.9893	0.0709	0.8995	0.8699	0.9536	1.2542	0.0745	0.0704	0.9355	0.4747	0.0711	0.9384	0.0726	0.0723	0.0786	0.9781	0.8772	1.2028	0.0724	0.0718	0.0717	0.0713	0.0707	0.9741	0.0732	0.0715	0.0713	0.9285	0.9119	1.3891	0.9266	0.8539	0.8127	1.0006	0.7963	1.0613	0.8852	1.0162	0.9332	0.8703	0.8712	1.4384	0.8681	0.8327	0.8480	0.9970	0.9455	0.8891	1.0045	1.1136	0.8766	0.9024	1.0943	1.4862
137=06:15:21	120634	301	0.8602	0.9982	0.9828	0.5272	1.0013	0.8692	0.8765	0.9165	0.8274	1.1209	0.8981	1.2165	0.8081	0.9297	0.9627	1.0793	0.9067	0.9869	1.0061	0.9578	0.7880	1.0160	1.0023	1.2997	0.0746	0.9410	0.9540	0.9764	0.9834	0.9423	0.9577	0.8842	0.8255	0.9405	1.1594	1.2423	0.0730	0.9862	0.9109	1.0146	0.9741	0.9653	1.0110	0.0722	0.9073	0.8820	0.9664	1.3487	0.0834	0.0711	0.9440	0.4918	0.0716	0.9505	0.0730	0.0737	0.0789	0.9911	0.8796	1.2590	0.0733	0.0721	0.0719	0.0717	0.0730	0.9817	0.0738	0.0729	0.0721	0.9338	0.9200	1.3972	0.9285	0.8549	0.8084	1.0038	0.8037	1.0635	0.8851	1.0259	0.9305	0.8753	0.8719	1.4823	0.8771	0.8492	0.8431	1.0173	0.9566	0.8960	1.0115	1.1230	0.8881	0.9017	1.1070	1.4985
138=06:30:02	121514	300	0.8529	0.9422	0.9481	0.5353	0.9745	0.8273	0.8506	0.9135	0.8046	1.0660	0.8740	1.1479	0.7794	0.8917	0.9283	1.0638	0.8535	0.9454	0.9819	0.9448	0.7596	0.9382	0.9652	1.1959	0.0782	0.9195	0.9343	0.9269	0.9514	0.9200	0.9461	0.8386	0.8012	0.9370	1.1445	1.1973	0.0743	0.9589	0.8535	0.9797	0.9487	0.9443	0.9630	0.0717	0.9026	0.8912	0.9544	1.2139	0.0721	0.0715	0.9167	0.4873	0.0710	0.9096	0.0726	0.0778	0.0782	0.9477	0.8638	1.2021	0.0726	0.0734	0.0719	0.0704	0.0761	0.9485	0.0721	0.0716	0.0740	0.8874	0.9148	1.3497	0.9136	0.8406	0.8083	0.9735	0.7864	1.0529	0.8869	0.9893	0.9158	0.8790	0.8684	1.4505	0.8291	0.8223	0.8103	0.9629	0.9259	0.8802	0.9668	1.0876	0.8844	0.9069	1.0899	1.4610
139=06:44:43	122395	298	0.8505	0.9637	0.9644	0.5043	0.9601	0.8355	0.8628	0.8483	0.8066	1.1093	0.8664	1.1546	0.7736	0.8751	0.9277	1.0294	0.8661	0.9724	0.9342	0.8970	0.7652	1.0170	0.9816	1.1577	0.0724	0.8999	0.9082	0.9438	0.9512	0.8950	0.9245	0.8654	0.8128	0.8910	1.1322	1.1346	0.0713	0.9251	0.8922	0.9619	0.9323	0.9179	0.9767	0.0709	0.8631	0.8118	0.9238	1.2389	0.0785	0.0708	0.9163	0.4818	0.0721	0.9379	0.0728	0.0734	0.0789	0.9780	0.8623	1.1889	0.0726	0.0712	0.0723	0.0724	0.0697	0.9429	0.0731	0.0726	0.0703	0.9390	0.8858	1.3172	0.9288	0.8291	0.7806	0.9915	0.7848	1.0389	0.8462	1.0155	0.9117	0.8451	0.8490	1.3865	0.8559	0.8130	0.8242	0.9753	0.9298	0.8447	0.9919	1.0999	0.8354	0.8487	1.0708	1.4792
140=06:59:24	123276	298	0.8451	0.9683	0.9717	0.5516	0.9987	0.8562	0.8620	0.9033	0.8106	1.1073	0.8698	1.1637	0.7996	0.9347	0.9321	1.0888	0.8750	0.9773	0.9951	0.9425	0.7798	0.9770	0.9964	1.2216	0.0747	0.9302	0.9514	0.9485	0.9770	0.9110	0.9524	0.8545	0.8138	0.9282	1.1685	1.1812	0.0732	0.9579	0.8735	1.0192	0.9510	0.9647	0.9824	0.0724	0.9088	0.8805	0.9588	1.2512	0.0730	0.0714	0.9384	0.4981	0.0707	0.9298	0.0724	0.0773	0.0779	0.9660	0.8684	1.1998	0.0730	0.0732	0.0713	0.0715	0.0736	0.9874	0.0733	0.0718	0.0718	0.9267	0.9184	1.1218	0.9245	0.8482	0.8200	0.9968	0.8094	1.0575	0.9022	1.0040	0.9259	0.8674	0.8792	1.4681	0.8649	0.8313	0.8485	0.9897	0.9478	0.8963	0.9831	1.1300	0.8900	0.9067	1.1164	1.4398
141=07:14:04	124157	301	0.8494	0.9726	0.9792	0.5693	0.9821	0.8561	0.8725	0.9106	0.7984	1.1360	0.8892	1.1539	0.7789	0.9052	0.9275	1.0731	0.8824	0.9648	0.9750	0.9491	0.7981	0.9936	0.9679	1.1824	0.0749	0.9395	0.9358	0.9536	0.9878	0.9300	0.9365	0.8612	0.8240	0.9374	1.1480	1.1723	0.0725	0.9672	0.8855	0.9932	0.9437	0.9753	0.9921	0.0721	0.8826	0.8782	0.9829	1.2204	0.0742	0.0711	0.9408	0.5158	0.0712	0.9239	0.0724	0.0729	0.0789	0.9708	0.8920	1.1928	0.0728	0.0723	0.0714	0.0709	0.0726	0.9545	0.0731	0.0712	0.0713	0.9102	0.9046	1.1864	0.9370	0.8516	0.8070	0.9913	0.8102	1.0695	0.8784	1.0104	0.9361	0.8975	0.8601	1.4627	0.8567	0.8357	0.8364	0.9844	0.9371	0.8898	0.9953	1.1088	0.8633	0.9036	1.1505	1.4398
142=07:28:45	125038	298	0.8526	0.9702	0.9872	0.5494	1.0046	0.8428	0.8787	0.8875	0.8300	1.1028	0.8926	1.1610	0.8076	0.9037	0.9616	1.0949	0.8729	0.9970	0.9791	0.9535	0.7781	0.9988	0.9858	1.2072	0.0733	0.9227	0.9483	0.9553	0.9892	0.9159	0.9622	0.8628	0.8273	0.9402	1.1765	1.1868	0.0734	0.9567	0.9074	0.9887	0.9669	0.9757	0.9846	0.0718	0.8997	0.8823	0.9555	1.2278	0.0737	0.0706	0.9286	0.5218	0.0713	0.9463	0.0738	0.0732	0.0794	0.9735	0.8741	1.1957	0.0723	0.0721	0.0716	0.0728	0.0719	0.9662	0.0730	0.0713	0.0742	0.9308	0.9051	1.1031	0.9299	0.8510	0.8115	1.0057	0.7948	1.0708	0.8804	1.0136	0.9235	0.8755	0.8726	1.4007	0.8691	0.8347	0.8496	0.9798	0.9645	0.8803	0.9909	1.1244	0.8822	0.9048	1.0879	1.4330
143=07:43:26	125919	298	0.8509	0.9782	0.9880	0.5565	1.0026	0.8592	0.8897	0.9055	0.8219	1.1324	0.9035	1.1679	0.7920	0.9258	0.9330	1.0958	0.8881	0.9888	0.9842	0.9523	0.7979	1.0100	0.9873	1.3229	0.0737	0.9295	0.9550	0.9550	1.0044	0.9256	0.9580	0.8591	0.8363	0.9382	1.1684	1.2864	0.0727	0.9699	0.9062	1.0150	0.9459	0.9805	0.9975	0.0713	0.8930	0.8751	0.9688	1.3562	0.0739	0.0707	0.9506	0.5350	0.0713	0.9296	0.0717	0.0731	0.0788	0.9812	0.8891	1.2018	0.0729	0.0727	0.0712	0.0713	0.0723	0.9797	0.0725	0.0714	0.0721	0.9318	0.8969	1.1349	0.9404	0.8533	0.8090	0.9917	0.8182	1.0603	0.8893	1.0157	0.9437	0.8650	0.8669	1.4563	0.8752	0.8290	0.8545	0.9854	0.9512	0.8962	0.9992	1.1273	0.8608	0.9016	1.1086	1.4735
144=07:58:07	126799	301	0.8592	0.9590	0.9719	0.5686	0.9951	0.8377	0.8752	0.9109	0.8183	1.1025	0.8985	1.1912	0.7818	0.8900	0.9414	1.0854	0.8663	0.9697	0.9847	0.9664	0.7881	0.9865	0.9725	1.2488	0.0738	0.9310	0.9454	0.9372	0.9825	0.9241	0.9500	0.8493	0.8236	0.9578	1.1705	1.2401	0.0723	0.9556	0.8880	0.9825	0.9528	0.9776	0.9763	0.0723	0.8996	0.8973	0.9855	1.2996	0.0722	0.0704	0.9241	0.5306	0.0707	0.9254	0.0725	0.0719	0.0781	0.9630	0.8769	1.2403	0.0714	0.0721	0.0708	0.0700	0.0718	0.9558	0.0723	0.0709	0.0715	0.9036	0.9086	1.2122	0.9317	0.8516	0.8087	0.9899	0.7953	1.0724	0.8886	1.0040	0.9256	0.8838	0.8651	1.5034	0.8501	0.8319	0.8400	0.9763	0.9594	0.8928	0.9914	1.1094	0.8828	0.9218	1.1151	1.4866
145=08:12:48	127680	298	0.8514	0.9906	0.9785	0.5778	0.9987	0.8669	0.8781	0.9067	0.8223	1.1562	0.8809	1.1809	0.7987	0.9376	0.9581	1.0914	0.9065	0.9924	0.9989	0.9463	0.7887	1.0125	0.9956	1.2882	0.0742	0.9327	0.9514	0.9742	1.0202	0.9292	0.9565	0.8802	0.8237	0.9406	1.1893	1.3090	0.0727	0.9905	0.9053	1.0392	0.9849	0.9984	1.0076	0.0719	0.9055	0.8642	0.9610	1.3644	0.0754	0.0710	0.9486	0.5547	0.0706	0.9532	0.0720	0.0734	0.0782	0.9873	0.8751	1.2108	0.0726	0.0723	0.0712	0.0704	0.0729	0.9953	0.0734	0.0717	0.0714	0.9368	0.9033	1.2917	0.9407	0.8508	0.8108	1.0045	0.8083	1.0590	0.8988	1.0245	0.9318	0.8625	0.8681	1.5062	0.8695	0.8371	0.8607	1.0218	0.9786	0.9111	1.0120	1.1453	0.8802	0.8903	1.1037	1.4849
146=08:27:29	128561	301	0.8461	0.9523	0.9578	0.5764	0.9741	0.8333	0.8567	0.9051	0.8078	1.1086	0.8770	1.1411	0.7820	0.8901	0.9283	1.0711	0.8640	0.9485	0.9705	0.9532	0.7728	0.9544	0.9477	1.1979	0.0747	0.9242	0.9314	0.9309	0.9796	0.9225	0.9406	0.8419	0.8129	0.9465	1.1608	1.1683	0.0738	0.9552	0.8713	0.9777	0.9456	0.9672	0.9687	0.0728	0.8939	0.8875	0.9609	1.1930	0.0733	0.0712	0.9158	0.5441	0.0713	0.9142	0.0722	0.0727	0.0784	0.9527	0.8627	1.1748	0.0731	0.0726	0.0727	0.0714	0.0729	0.9409	0.0728	0.0717	0.0723	0.8864	0.8937	1.2836	0.9207	0.8432	0.7994	0.9787	0.7863	1.0655	0.8791	0.9941	0.9202	0.8740	0.8569	1.4042	0.8455	0.8260	0.8183	0.9709	0.9445	0.8784	0.9759	1.0969	0.8680	0.9084	1.0993	1.4505
147=08:42:10	129442	300	0.8493	0.9726	0.9898	0.5739	1.0008	0.8716	0.8962	0.9047	0.8221	1.1688	0.8990	1.1669	0.7831	0.9110	0.9304	1.0983	0.8801	0.9946	0.9943	0.9558	0.8009	1.0168	0.9872	1.2691	0.0735	0.9304	0.9546	0.9498	1.0203	0.9187	0.9571	0.8665	0.8380	0.9435	1.1881	1.1903	0.0720	0.9526	0.9074	1.0146	0.9539	1.0156	1.0102	0.0723	0.8984	0.8823	0.9867	1.2424	0.0723	0.0707	0.9501	0.5684	0.0716	0.9445	0.0721	0.0717	0.0783	0.9780	0.8875	1.2066	0.0724	0.0731	0.0703	0.0723	0.0710	0.9810	0.0735	0.0709	0.0721	0.9275	0.8995	1.3051	0.9581	0.8568	0.8156	1.0010	0.8132	1.0953	0.8950	1.0233	0.9380	0.8677	0.8649	1.4180	0.8679	0.8347	0.8657	0.9752	1.0012	0.9139	1.0016	1.1704	0.8801	0.9166	1.1146	1.4439
148=08:56:50	130323	301	0.8550	0.9856	0.9800	0.5746	1.0021	0.8684	0.8815	0.8967	0.8344	1.1629	0.8781	1.1893	0.7794	0.9130	0.9368	1.0877	0.8771	1.0012	0.9943	0.9281	0.7763	1.0217	1.0123	1.2335	0.0727	0.9154	0.9496	0.9651	1.0117	0.9083	0.9630	0.8975	0.8301	0.9442	1.2107	1.2380	0.0724	0.9450	0.9004	1.0108	0.9525	1.0013	1.0070	0.0713	0.9070	0.8595	0.9621	1.2881	0.0765	0.0707	0.9377	0.5690	0.0714	0.9521	0.0720	0.0732	0.0782	0.9978	0.8850	1.2331	0.0725	0.0713	0.0712	0.0720	0.0720	0.9864	0.0735	0.0719	0.0712	0.9493	0.9190	1.1932	0.9578	0.8526	0.8099	1.0078	0.8079	1.0885	0.8932	1.0303	0.9343	0.8584	0.8751	1.4222	0.8676	0.8241	0.8530	1.0018	0.9953	0.8870	1.0077	1.1833	0.8963	0.9135	1.0996	1.4207
149=09:11:31	131204	301	0.8523	0.9714	0.9818	0.5912	0.9881	0.8529	0.8820	0.9166	0.8108	1.1454	0.8900	1.1819	0.7724	0.9175	0.9271	1.0966	0.8811	0.9782	0.9917	0.9532	0.8032	0.9944	0.9743	1.2820	0.0756	0.9270	0.9471	0.9495	1.0238	0.9211	0.9541	0.8582	0.8312	0.9507	1.1788	1.2063	0.0731	0.9672	0.8916	1.0063	0.9434	1.0018	0.9943	0.0729	0.8995	0.8760	0.9832	1.2838	0.0750	0.0712	0.9365	0.5704	0.0715	0.9260	0.0722	0.0731	0.0790	0.9707	0.8870	1.2039	0.0726	0.0732	0.0724	0.0694	0.0728	0.9700	0.0739	0.0715	0.0714	0.9214	0.8988	1.2286	0.9467	0.8508	0.8015	0.9924	0.8068	1.0714	0.8859	1.0093	0.9422	0.8725	0.8595	1.4000	0.8598	0.8292	0.8485	0.9886	0.9550	0.9002	1.0017	1.1224	0.8666	0.9058	1.1269	1.4565
150=09:26:12	132085	300	0.8419	0.9632	0.9642	0.5836	0.9640	0.8453	0.8720	0.8962	0.7992	1.1451	0.8893	1.1625	0.7638	0.8966	0.9104	1.0662	0.8818	0.9599	0.9546	0.9377	0.8003	0.9981	0.9631	1.2226	0.0747	0.9231	0.9179	0.9400	1.0093	0.9206	0.9231	0.8616	0.8288	0.9385	1.1666	1.2105	0.0729	0.9542	0.8782	0.9820	0.9292	0.9775	0.9954	0.0728	0.8718	0.8537	0.9707	1.2387	0.0756	0.0710	0.9342	0.5642	0.0709	0.9215	0.0722	0.0724	0.0791	0.9699	0.8820	1.2360	0.0729	0.0726	0.0722	0.0708	0.0724	0.9433	0.0732	0.0707	0.0708	0.9141	0.8846	1.2851	0.9559	0.8452	0.7849	0.9828	0.8042	1.0653	0.8678	1.0085	0.9344	0.8706	0.8483	1.4712	0.8466	0.8280	0.8272	0.9674	0.9441	0.8793	0.9931	1.1024	0.8444	0.8910	1.1272	1.4898
151=09:40:53	132965	303	0.8627	0.9766	0.9840	0.5826	1.0114	0.8606	0.8748	0.8938	0.8373	1.1564	0.8693	1.1651	0.7857	0.9101	0.9555	1.0869	0.8703	0.9968	0.9885	0.9373	0.7710	1.0048	1.0008	1.2327	0.0730	0.9188	0.9502	0.9615	1.0149	0.9049	0.9577	0.8663	0.8168	0.9395	1.2135	1.1880	0.0722	0.9386	0.8953	0.9986	0.9590	0.9872	0.9753	0.0705	0.9164	0.8595	0.9402	1.2351	0.0729	0.0697	0.9257	0.5752	0.0707	0.9455	0.0726	0.0731	0.0785	0.9869	0.8618	1.2130	0.0720	0.0724	0.0713	0.0721	0.0721	0.9759	0.0731	0.0714	0.0716	0.9423	0.9268	1.2104	0.9545	0.8417	0.8053	1.0029	0.7835	1.0592	0.8817	1.0224	0.9165	0.8569	0.8709	1.4107	0.8601	0.8218	0.8506	0.9863	0.9763	0.8719	0.9948	1.1532	0.8820	0.8803	1.0805	1.5000
152=09:55:34	133846	301	0.8640	0.9591	0.9507	0.5917	0.9768	0.8343	0.8497	0.9087	0.8078	1.1200	0.8699	1.1330	0.7917	0.8808	0.9314	1.0727	0.8605	0.9447	0.9804	0.9479	0.7622	0.9511	0.9520	1.2185	0.0759	0.9183	0.9324	0.9348	0.9849	0.9269	0.9373	0.8461	0.8045	0.9547	1.1800	1.1744	0.0736	0.9465	0.8715	0.9645	0.9474	0.9812	0.9663	0.0729	0.9037	0.8874	0.9482	1.2198	0.0744	0.0713	0.9084	0.5829	0.0715	0.9139	0.0731	0.0727	0.0787	0.9544	0.8537	1.1744	0.0725	0.0715	0.0728	0.0707	0.0731	0.9350	0.0727	0.0729	0.0728	0.8813	0.8931	1.2501	0.9451	0.8467	0.7929	0.9716	0.7791	1.0721	0.8702	0.9962	0.9106	0.8727	0.8571	1.3785	0.8460	0.8328	0.8054	0.9640	0.9620	0.8761	0.9790	1.1007	0.8678	0.9070	1.1010	1.3997
153=10:10:15	134727	301	0.8633	0.9858	0.9763	0.5993	1.0035	0.8651	0.8726	0.9148	0.8305	1.1688	0.8839	1.1731	0.8007	0.9292	0.9566	1.1022	0.8866	0.9874	0.9937	0.9451	0.7816	1.0008	0.9938	1.2965	0.0748	0.9346	0.9554	0.9698	1.0255	0.9286	0.9581	0.8721	0.8236	0.9528	1.2231	1.2052	0.0728	0.9739	0.8999	1.0094	0.9709	1.0044	0.9927	0.0716	0.9118	0.8698	0.9543	1.2315	0.0724	0.0709	0.9309	0.5901	0.0710	0.9432	0.0721	0.0732	0.0785	0.9844	0.8725	1.2100	0.0724	0.0717	0.0724	0.0715	0.0723	0.9762	0.0725	0.0724	0.0721	0.9274	0.9146	1.2778	0.9650	0.8559	0.8156	1.0043	0.8034	1.0845	0.8929	1.0199	0.9279	0.8675	0.8722	1.4006	0.8694	0.8403	0.8405	1.0041	0.9820	0.8907	1.0024	1.1413	0.8827	0.8957	1.1070	1.4101
154=10:24:56	135608	301	0.8450	0.9709	0.9650	0.6045	0.9700	0.8552	0.8711	0.9173	0.7985	1.1631	0.8941	1.1618	0.7743	0.9082	0.9205	1.0780	0.8889	0.9569	0.9741	0.9472	0.8078	0.9953	0.9732	1.1896	0.0776	0.9360	0.9297	0.9532	1.0197	0.9333	0.9269	0.8601	0.8261	0.9535	1.1915	1.2107	0.0729	0.9713	0.8796	0.9916	0.9433	0.9939	0.9960	0.0724	0.8846	0.8613	0.9778	1.2161	0.0725	0.0705	0.9335	0.5901	0.0704	0.9218	0.0717	0.0720	0.0783	0.9706	0.8859	1.1893	0.0727	0.0716	0.0723	0.0693	0.0725	0.9520	0.0726	0.0709	0.0697	0.9139	0.9018	1.2201	0.9577	0.8583	0.8010	0.9915	0.8073	1.0790	0.8849	1.0092	0.9345	0.8798	0.8630	1.4625	0.8552	0.8431	0.8278	0.9818	0.9520	0.8916	1.0001	1.1159	0.8642	0.8935	1.1321	1.4042
155=10:39:36	136489	298	0.8414	0.9838	0.9693	0.5996	0.9738	0.8610	0.8699	0.9006	0.8013	1.1795	0.8814	1.1583	0.7729	0.9178	0.9104	1.0798	0.8841	0.9657	0.9718	0.9315	0.8007	1.0116	0.9744	1.2735	0.0786	0.9202	0.9363	0.9507	1.0298	0.9211	0.9325	0.8604	0.8300	0.9368	1.1811	1.1610	0.0736	0.9705	0.8837	1.0037	0.9248	0.9931	1.0001	0.0727	0.8832	0.8450	0.9610	1.3197	0.0738	0.0710	0.9377	0.6017	0.0712	0.9190	0.0711	0.0735	0.0790	0.9749	0.8775	1.1945	0.0730	0.0726	0.0729	0.0686	0.0731	0.9650	0.0743	0.0722	0.0706	0.9284	0.8860	1.2917	0.9737	0.8410	0.7967	0.9790	0.8106	1.0546	0.8766	1.0052	0.9386	0.8482	0.8520	1.4367	0.8599	0.8156	0.8297	0.9953	0.9373	0.8857	0.9980	1.1321	0.8463	0.8801	1.1122	1.4424
156=10:54:17	137370	301	0.8565	1.0031	0.9825	0.5980	1.0126	0.8816	0.8725	0.9066	0.8379	1.2106	0.8843	1.1778	0.7891	0.9201	0.9510	1.1135	0.8873	1.0022	0.9911	0.9277	0.7706	1.0078	1.0387	1.3159	0.0722	0.9170	0.9540	0.9655	1.0394	0.9136	0.9613	0.8919	0.8342	0.9504	1.2598	1.1909	0.0722	0.9489	0.9007	1.0137	0.9649	1.0288	0.9917	0.0711	0.9195	0.8616	0.9740	1.2611	0.0750	0.0702	0.9305	0.6042	0.0708	0.9554	0.0722	0.0733	0.0782	1.0053	0.8970	1.2160	0.0719	0.0698	0.0709	0.0719	0.0720	0.9889	0.0731	0.0720	0.0717	0.9478	0.9486	1.2497	0.9744	0.8580	0.8200	1.0140	0.8017	1.0757	0.8970	1.0316	0.9303	0.8670	0.8909	1.4411	0.8749	0.8338	0.8569	1.0022	0.9995	0.8825	1.0063	1.1820	0.8891	0.8974	1.1061	1.4058
157=11:08:58	138251	298	0.8575	0.9917	0.9828	0.6167	1.0048	0.8667	0.8881	0.9251	0.8239	1.1890	0.9012	1.2141	0.8056	0.9339	0.9495	1.1197	0.9039	0.9880	1.0004	0.9639	0.8022	1.0027	0.9930	1.2691	0.0745	0.9469	0.9576	0.9650	1.0837	0.9374	0.9539	0.8735	0.8353	0.9674	1.2684	1.2658	0.0724	0.9831	0.9137	1.0236	0.9678	1.0378	1.0123	0.0729	0.9131	0.8911	0.9825	1.3517	0.0749	0.0714	0.9515	0.6320	0.0713	0.9465	0.0722	0.0730	0.0785	0.9858	0.8860	1.2362	0.0733	0.0722	0.0720	0.0710	0.0728	0.9878	0.0733	0.0725	0.0727	0.9224	0.9143	1.3450	0.9739	0.8723	0.8136	1.0053	0.8168	1.0975	0.8985	1.0198	0.9367	0.8776	0.8682	1.4976	0.8883	0.8549	0.8598	1.0113	1.0292	0.9083	1.0087	1.1593	0.8908	0.9195	1.1556	1.4761
158=11:23:39	139132	301	0.8702	0.9808	0.9784	0.6222	1.0063	0.8593	0.8793	0.9144	0.8384	1.1700	0.8977	1.1679	0.8011	0.9123	0.9612	1.1043	0.8845	0.9866	0.9885	0.9594	0.7761	0.9946	1.0162	1.2472	0.0736	0.9401	0.9526	0.9601	1.0283	0.9323	0.9548	0.8693	0.8235	0.9615	1.2662	1.1920	0.0732	0.9636	0.8970	0.9964	0.9711	1.0182	0.9935	0.0723	0.9141	0.8913	0.9677	1.2308	0.0733	0.0711	0.9374	0.6233	0.0709	0.9520	0.0732	0.0731	0.0789	0.9836	0.8872	1.2032	0.0730	0.0719	0.0732	0.0721	0.0731	0.9755	0.0727	0.0717	0.0727	0.9289	0.9387	1.3378	0.9744	0.8629	0.8192	1.0089	0.8085	1.0893	0.8946	1.0200	0.9239	0.8864	0.8913	1.5076	0.8611	0.8468	0.8393	0.9914	0.9941	0.8863	0.9958	1.1614	0.8850	0.9104	1.1318	1.4551
159=11:38:22	140015	301	0.8480	0.9744	0.9722	0.6225	0.9808	0.8494	0.8832	0.9149	0.8112	1.1758	0.9027	1.1481	0.7832	0.8917	0.9267	1.0952	0.8796	0.9665	0.9629	0.9549	0.7994	0.9914	0.9546	1.1833	0.0731	0.9406	0.9289	0.9468	1.0321	0.9356	0.9287	0.8535	0.8277	0.9597	1.2044	1.1655	0.0727	0.9556	0.8860	0.9793	0.9385	1.0230	0.9880	0.0724	0.8804	0.8807	0.9785	1.2026	0.0744	0.0709	0.9333	0.6257	0.0717	0.9226	0.0724	0.0723	0.0792	0.9707	0.8895	1.1835	0.0733	0.0718	0.0716	0.0711	0.0721	0.9469	0.0733	0.0715	0.0714	0.9054	0.9026	1.1321	0.9784	0.8582	0.7999	0.9892	0.8112	1.0898	0.8716	1.0128	0.9348	0.8836	0.8543	1.4760	0.8524	0.8398	0.8313	0.9753	0.9674	0.8819	0.9946	1.1262	0.8566	0.9043	1.1387	1.4302
160=11:53:03	140896	300	0.8584	0.9811	0.9876	0.6117	1.0075	0.8510	0.8820	0.9136	0.8353	1.1835	0.8905	1.2012	0.7980	0.9253	0.9393	1.1361	0.8812	0.9961	0.9983	0.9564	0.7884	0.9955	0.9940	1.2992	0.0739	0.9238	0.9641	0.9531	1.0791	0.9250	0.9695	0.8589	0.8365	0.9621	1.2390	1.2223	0.0726	0.9722	0.9136	1.0188	0.9582	1.0760	0.9980	0.0719	0.9151	0.8917	0.9693	1.2855	0.0717	0.0706	0.9463	0.6823	0.0706	0.9378	0.0721	0.0730	0.0781	0.9756	0.8808	1.2654	0.0715	0.0712	0.0696	0.0713	0.0719	0.9883	0.0731	0.0707	0.0717	0.9265	0.9155	1.3092	0.9946	0.8642	0.8240	1.0009	0.8068	1.0855	0.8940	1.0116	0.9368	0.8742	0.8807	1.4949	0.8857	0.8365	0.8760	0.9951	1.0077	0.9059	0.9989	1.1630	0.8829	0.9169	1.1208	1.5132
161=12:07:44	141777	298	0.8518	0.9919	0.9640	0.6337	0.9871	0.8705	0.8634	0.9303	0.8156	1.2285	0.8801	1.1635	0.8021	0.9439	0.9396	1.1043	0.9003	0.9642	1.0054	0.9482	0.7986	0.9845	0.9842	1.2966	0.0823	0.9396	0.9469	0.9561	1.0541	0.9317	0.9424	0.8719	0.8199	0.9672	1.2535	1.2209	0.0739	0.9869	0.8798	1.0204	0.9618	1.0411	1.0024	0.0727	0.9171	0.8818	0.9700	1.2947	0.0742	0.0716	0.9394	0.6449	0.0706	0.9286	0.0723	0.0725	0.0778	0.9725	0.8686	1.2279	0.0736	0.0723	0.0730	0.0681	0.0729	0.9783	0.0734	0.0716	0.0720	0.9103	0.9021	1.3074	0.9848	0.8553	0.8124	0.9920	0.8131	1.1000	0.9026	1.0089	0.9317	0.8689	0.8720	1.5195	0.8570	0.8490	0.8360	1.0158	1.0006	0.9099	0.9924	1.1672	0.8837	0.9035	1.1186	1.4810
162=12:22:25	142657	301	0.8606	0.9732	0.9951	0.6230	1.0151	0.8507	0.8984	0.9124	0.8359	1.2046	0.8994	1.1781	0.7901	0.9128	0.9329	1.1393	0.8742	0.9971	0.9929	0.9698	0.7977	0.9951	1.0039	1.2540	0.0721	0.9326	0.9623	0.9456	1.0618	0.9217	0.9653	0.8597	0.8446	0.9836	1.2602	1.2212	0.0721	0.9554	0.9150	1.0166	0.9592	1.0680	0.9960	0.0715	0.9120	0.9057	1.0012	1.2655	0.0725	0.0712	0.9437	0.6605	0.0714	0.9432	0.0721	0.0728	0.0778	0.9767	0.8988	1.2205	0.0717	0.0725	0.0688	0.0723	0.0721	0.9868	0.0733	0.0706	0.0724	0.9259	0.9109	1.3057	1.0031	0.8617	0.8134	1.0012	0.8139	1.0984	0.8903	1.0155	0.9353	0.8701	0.8661	1.5256	0.8723	0.8346	0.8745	0.9713	1.0148	0.9009	1.0061	1.1850	0.8845	0.9210	1.1368	1.5051
163=12:37:06	143538	303	0.8528	0.9844	0.9806	0.6196	1.0015	0.8530	0.8724	0.9021	0.8284	1.1886	0.8798	1.1660	0.8131	0.9227	0.9550	1.1121	0.8864	0.9877	0.9852	0.9515	0.7801	0.9895	0.9866	1.2445	0.0737	0.9360	0.9544	0.9573	1.0477	0.9242	0.9561	0.8652	0.8242	0.9576	1.2534	1.1985	0.0718	0.9711	0.9001	1.0046	0.9664	1.0331	0.9900	0.0712	0.9144	0.8856	0.9525	1.2241	0.0732	0.0703	0.9425	0.6413	0.0707	0.9425	0.0717	0.0727	0.0781	0.9765	0.8601	1.2005	0.0719	0.0717	0.0708	0.0715	0.0724	0.9750	0.0725	0.0719	0.0731	0.9257	0.9070	1.2980	0.9842	0.8530	0.8114	0.9991	0.8002	1.0767	0.8889	1.0142	0.9210	0.8723	0.8700	1.4799	0.8715	0.8433	0.8537	0.9916	1.0058	0.8925	0.9870	1.1560	0.8823	0.8983	1.1011	1.4822
164=12:51:47	144419	300	0.8498	0.9934	0.9830	0.6145	0.9987	0.8617	0.8771	0.8994	0.8274	1.2032	0.8875	1.1796	0.8063	0.9249	0.9496	1.1251	0.8902	0.9892	0.9831	0.9429	0.7960	1.0145	0.9975	1.3079	0.0735	0.9272	0.9503	0.9606	1.0592	0.9259	0.9548	0.8744	0.8370	0.9588	1.2941	1.2106	0.0731	0.9689	0.9072	1.0083	0.9608	1.0487	1.0015	0.0723	0.9002	0.8612	0.9664	1.3216	0.0755	0.0709	0.9427	0.6491	0.0713	0.9466	0.0720	0.0734	0.0785	0.9855	0.8853	1.2067	0.0730	0.0713	0.0717	0.0713	0.0730	0.9765	0.0733	0.0719	0.0717	0.9355	0.9083	1.3330	0.9985	0.8564	0.8135	1.0055	0.8149	1.0891	0.8815	1.0199	0.9339	0.8629	0.8617	1.4529	0.8765	0.8358	0.8540	0.9982	0.9987	0.8875	1.0058	1.1646	0.8704	0.8909	1.1247	1.4485
165=13:06:28	145300	301	0.8630	1.0025	0.9823	0.6225	1.0074	0.8787	0.8909	0.9150	0.8392	1.2293	0.8984	1.1924	0.8120	0.9285	0.9679	1.1229	0.9090	1.0034	0.9982	0.9568	0.7918	1.0260	1.0093	1.3505	0.0735	0.9458	0.9553	0.9835	1.0897	0.9482	0.9569	0.8985	0.8393	0.9667	1.2912	1.2114	0.0723	0.9770	0.9201	1.0174	0.9795	1.0586	1.0231	0.0721	0.9153	0.8741	0.9658	1.2928	0.0748	0.0707	0.9489	0.6756	0.0717	0.9672	0.0726	0.0732	0.0788	1.0082	0.8826	1.2208	0.0737	0.0709	0.0729	0.0712	0.0719	0.9901	0.0723	0.0725	0.0722	0.9482	0.9208	1.3780	1.0061	0.8645	0.8097	1.0177	0.8175	1.1089	0.9015	1.0493	0.9321	0.8751	0.8754	1.4084	0.8738	0.8563	0.8587	1.0251	1.0357	0.9044	1.0293	1.1882	0.8776	0.9052	1.1358	1.4696
166=13:21:08	146181	298	0.8595	0.9792	0.9791	0.6316	0.9932	0.8634	0.8765	0.9288	0.8237	1.2359	0.9007	1.2123	0.7979	0.9147	0.9605	1.1077	0.9003	0.9759	0.9956	0.9675	0.8061	1.0009	0.9808	1.3236	0.0741	0.9475	0.9445	0.9641	1.0504	0.9463	0.9470	0.8797	0.8317	0.9863	1.2676	1.2368	0.0731	0.9798	0.9025	1.0103	0.9786	1.0481	1.0094	0.0730	0.9147	0.8959	1.0034	1.2765	0.0743	0.0711	0.9366	0.6603	0.0711	0.9467	0.0729	0.0722	0.0792	0.9856	0.8862	1.2668	0.0729	0.0716	0.0719	0.0711	0.0731	0.9670	0.0725	0.0724	0.0719	0.9167	0.9205	1.4054	0.9938	0.8677	0.8189	1.0070	0.8101	1.1163	0.8929	1.0236	0.9343	0.8907	0.8832	1.4915	0.8699	0.8534	0.8534	1.0033	1.0063	0.9025	1.0132	1.1612	0.8979	0.9199	1.1520	1.4963
167=13:35:49	147062	301	0.8430	0.9967	0.9860	0.6291	0.9937	0.8597	0.8800	0.9026	0.8196	1.2468	0.9094	1.1716	0.7735	0.9309	0.9169	1.1210	0.8859	0.9869	0.9726	0.9414	0.8101	1.0169	1.0149	1.2423	0.0728	0.9274	0.9479	0.9502	1.0738	0.9148	0.9490	0.8672	0.8408	0.9510	1.2765	1.1890	0.0731	0.9561	0.8840	1.0167	0.9357	1.0506	1.0005	0.0716	0.8914	0.8655	0.9725	1.2507	0.0732	0.0707	0.9545	0.6539	0.0709	0.9317	0.0715	0.0733	0.0784	0.9767	0.8907	1.2040	0.0730	0.0725	0.0716	0.0710	0.0728	0.9833	0.0735	0.0714	0.0703	0.9387	0.9078	1.2499	1.0166	0.8541	0.8177	0.9984	0.8229	1.0691	0.8887	1.0094	0.9442	0.8644	0.8684	1.4757	0.8739	0.8278	0.8660	0.9918	0.9837	0.8964	0.9963	1.1678	0.8611	0.8943	1.1343	1.4661
168=13:50:30	147943	301	0.8612	0.9803	0.9724	0.6164	1.0034	0.8488	0.8683	0.9010	0.8278	1.1878	0.8734	1.1512	0.8114	0.9263	0.9489	1.1219	0.8724	0.9840	0.9769	0.9474	0.7768	0.9784	0.9863	1.1869	0.0737	0.9332	0.9546	0.9514	1.0404	0.9185	0.9550	0.8559	0.8217	0.9580	1.2660	1.1679	0.0729	0.9643	0.8872	1.0051	0.9620	1.0420	0.9857	0.0722	0.9083	0.8759	0.9456	1.1938	0.0745	0.0720	0.9327	0.6548	0.0713	0.9377	0.0726	0.0729	0.0786	0.9764	0.8657	1.1907	0.0727	0.0723	0.0723	0.0720	0.0735	0.9770	0.0731	0.0721	0.0733	0.9197	0.8994	1.2497	0.9960	0.8520	0.8119	0.9988	0.8062	1.0849	0.8943	1.0135	0.9247	0.8665	0.8769	1.4654	0.8628	0.8385	0.8421	0.9943	1.0023	0.8867	0.9882	1.1611	0.8793	0.8937	1.0998	1.3993
169=14:05:11	148824	300	0.8564	0.9934	0.9853	0.6245	1.0138	0.8714	0.8834	0.9184	0.8363	1.2300	0.8847	1.1823	0.8069	0.9233	0.9653	1.1242	0.8920	0.9953	1.0001	0.9545	0.7839	1.0034	0.9975	1.2669	0.0737	0.9410	0.9580	0.9771	1.0928	0.9359	0.9585	0.8847	0.8302	0.9760	1.2867	1.2432	0.0731	0.9811	0.9295	1.0233	0.9821	1.0877	1.0121	0.0727	0.9224	0.8856	0.9545	1.3137	0.0750	0.0708	0.9383	0.7076	0.0715	0.9590	0.0729	0.0731	0.0789	0.9949	0.8740	1.2281	0.0734	0.0716	0.0726	0.0721	0.0733	0.9934	0.0729	0.0727	0.0715	0.9319	0.9192	1.3557	1.0180	0.8591	0.8134	1.0211	0.8087	1.1127	0.8984	1.0336	0.9266	0.8764	0.8671	1.4780	0.8767	0.8552	0.8551	1.0211	1.0429	0.9012	1.0270	1.1980	0.8887	0.9029	1.1151	1.4753
