# Supplementary material for: Computationally Driven, Quantitative Experiments Discover Genes Required for Mitochondrial Biogenesis
Source: PLoS Genet. 2009 Mar 20;5(3):e1000407. doi: 10.1371/journal.pgen.1000407 (PMC2648979; doi:10.1371/journal.pgen.1000407)
Supplement: Dataset S1 — Raw respiratory growth data. A zip file containing 48 tab-delimited text files containing the raw data from the Tecan GENios reader. Additionally, a readme text file and plate key is contained in the zip file. The plate key uses our internal reference id for each mutant (internal reference id is matched with common and systematic gene names in Table S2). Raw optical density measurements from Tecan GENios plate incubator and reader. Wells are numbered in increasing order from upper left to lower right and can be converted to our internal identifiers using the included key (complete plate key). Not all original plates were assayed for growth curves, and there are two replicates of plate 20. (1.82 MB ZIP) [file pgen.1000407.s012.zip › mitochondria_table_s7/p19_gly.txt]

[config file info]
last_write=07:06:13_20:48:01
last write=07:06:18_11:19:32
[Run_Parameters]
Instrument=Tecan_22
Ini_Names=Read_Reps,Delid,Save_Data_File,Start_Time_Now
barcode_drug_plate=201401
user=mcostanzo
Plate_Size=96
Plate_Type=GRE96ft.pdf
Samples_to_Run=6
Overlay_Size=48
Drug_Plate=none
Plate_Quarter=none
run_ID=none
run_plate_repeat=1
Read_Reps=200
Read_Modes=Absorbance
Read_Flor_Every=2
Max_Delta_OD=0.500000
Well_By_Row_Col=none
Reorder_Map=Order_Strings_Not,0
Tip_Vol=200
OD_to_Innoc=0.100,0.100,0.380,0.380,0.380,0.380,0.760,0.760,0.100,0.100,0.380,0.380,0.380,0.380,0.760,0.760,0.100,0.100,0.380,0.380,0.380,0.380,0.760,0.760,0.100,0.100,0.380,0.380,0.380,0.380,0.760,0.760,0.100,0.100,0.380,0.380,0.380,0.380,0.760,0.760,0.100,0.100,0.380,0.380,0.380,0.380,0.760,0.760
Absorption_Max=.3
OD_to_Save=0.100,0.100,0.380,0.380,0.380,0.380,0.760,0.760,0.100,0.100,0.380,0.380,0.380,0.380,0.760,0.760,0.100,0.100,0.380,0.380,0.380,0.380,0.760,0.760,0.100,0.100,0.380,0.380,0.380,0.380,0.760,0.760,0.100,0.100,0.380,0.380,0.380,0.380,0.760,0.760,0.100,0.100,0.380,0.380,0.380,0.380,0.760,0.760
OD_to_Dilute=0.100
Save_Sample_Vol=180
Save_Sample_Reps=2
Innoc_Vol=184,184,46,46,46,46,0,0,184,184,46,46,46,46,0,0,184,184,46,46,46,46,0,0,184,184,46,46,46,46,0,0,184,184,46,46,46,46,0,0,184,184,46,46,46,46,0,0
Dilute_Vol=23,23,23,23,23,23,23,23,23,23,23,23,23,23,23,23,23,23,23,23,23,23,23,23,23,23,23,23,23,23,23,23,23,23,23,23,23,23,23,23,23,23,23,23,23,23,23,23
Save_Vol=800,800,800,800,800,800,800,800,800,800,800,800,800,800,800,800,800,800,800,800,800,800,800,800,800,800,800,800,800,800,800,800,800,800,800,800,800,800,800,800,800,800,800,800,800,800,800,800
Reference_Vol=100,100,100,100,100,100,100,100,100,100,100,100,100,100,100,100,100,100,100,100,100,100,100,100,100,100,100,100,100,100,100,100,100,100,100,100,100,100,100,100,100,100,100,100,100,100,100,100,100,100,100,100,100,100,100,100,100,100,100,100,100,100,100,100,100,100,100,100,100,100,100,100,100,100,100,100,100,100,100,100,100,100,100,100,100,100,100,100,100,100,100,100,100,100,100,100
Read_to_Innoc=20,20,20,20,20,20,20,20,20,20,20,20,20,20,20,20,20,20,20,20,20,20,20,20,20,20,20,20,20,20,20,20,20,20,20,20,20,20,20,20,20,20,20,20,20,20,20,20
Read_to_Dilute=26,26,26,26,26,26,26,26,26,26,26,26,26,26,26,26,26,26,26,26,26,26,26,26,26,26,26,26,26,26,26,26,26,26,26,26,26,26,26,26,26,26,26,26,26,26,26,26
Read_to_Save=20,20,20,20,20,20,20,20,20,20,20,20,20,20,20,20,20,20,20,20,20,20,20,20,20,20,20,20,20,20,20,20,20,20,20,20,20,20,20,20,20,20,20,20,20,20,20,20
Innoc_Target_Map=1,2,3,4,5,6,7,8,9,10,11,12,13,14,15,16,17,18,19,20,21,22,23,24,25,26,27,28,29,30,31,32,33,34,35,36,37,38,39,40,41,42,43,44,45,46,47,48
Pipet_Trigger=OD_Save_Innoc
Pipet_Volume_Adj=Con_OD_Save
Delid=no
Pre_Init=yes
Talk_To_ProMax=no
Time_Out_Time=1050
Wait_While_Busy=yes
Idle_Time=2
Screen_Run_Type=pre_screen_3
Spect_Protocol=15m
Spec_Run_File=GG_PB_Voyage.pda
Spec_Assay_File=""
Save_Data_File=13_06_07_mito19_gly_ps3_A_96_T_22.txt
Working_Dir=C%3A\\Users\\Growth_Data
Run_Control_Dir=C%3A\\Users\\Yeast_Run_Files
Tracking_Dir=""
Track_File=201401_data_track.txt
Save_Run_Data_Flag=yes
Set_Incubator_Temp=30.0
Base_Line_Flag=atstart_minimum
Pipet_Cycles_Before_Save=20
Time_Point_Save=wellmap
Innoc_Direction=down
Wells_In_Use=111111111111111111111111111111111111111111111111
Save_Sample_Map=111111001111110011111100111111001111110011111100
Sections_to_Run=0
Rows_per_Section=8
Start_Sections_Row=1
MultiProbe_Run_File=""
Multiprobe_Run_Dialogue=yes
Comments=no%20comment
Target_Temp=300
Temp_Control=On
Delta_Temp=10
ReadMode=Absorbance,Bottom
ExcitationFilter=340,340
EmissionFilter=535,465
MeasurementFilter=595
ReadsPerWellNumber=1,1
ShakeDuration=800,0
GainMode=Manual
PdfName=GRE96ft.pdf
Gain=50,50
Add_Drug_Map=1,1,1,1,1,1,1,1,1,1,1,1,1,1,1,1,1,1,1,1,1,1,1,1,1,1,1,1,1,1,1,1,1,1,1,1,1,1,1,1,1,1,1,1,1,1,1,1
Add_Drug_Vol=7,7,7,7,7,7,7,7,7,7,7,7,7,7,7,7,7,7,7,7,7,7,7,7,7,7,7,7,7,7,7,7,7,7,7,7,7,7,7,7,7,7,7,7,7,7,7,7
Innoc_Map=111011101110111011101110111011101110111011101110111011101110111011101110111011101110111011101110
Dilute_Map=111111111111111111111111111111111111111111111111111111111111111111111111111111111111111111111111
data_file_name=iS_1_48.txt
barcode=""
Hit_Call_Threshold=1.000000
Reference_Well=A01
WT_Ref_Well=0
Project_Name=YKO_Lib
Pipet_Gens_Point=5.00,10.00,15.00,20.00,5.00,10.00,15.00,20.00,5.00,10.00,15.00,20.00,5.00,10.00,15.00,20.00,5.00,10.00,15.00,20.00,5.00,10.00,15.00,20.00,5.00,10.00,15.00,20.00,5.00,10.00,15.00,20.00,5.00,10.00,15.00,20.00,5.00,10.00,15.00,20.00,5.00,10.00,15.00,20.00,5.00,10.00,15.00,20.00,
Shake_Divisor=1
data_handling=none
time_frm_freezer=-1.00
gens_frm_freezer=-1.00
Well_Vol=100
Parent_ID=""
Units=%
Quarter=A
media_name=mm
Save_Mode=one_to_one
Consolidate_Save_Map=1,2,3,4,5,6,7,8,9,10,11,12,13,14,15,16,17,18,19,20,21,22,23,24,25,26,27,28,29,30,31,32,33,34,35,36,37,38,39,40,41,42,43,44,45,46,47,48
Add_Drug_at_Start_Map=000000000000000000000000000000000000000000000000000
Add_Drug_Labware=add_drug_48
Max_Dynam_OD_Change=0.05
Reads_After_Pipet=1
Ref_Type=single_ref
Read_to_Add_Drug_at_Start=0
Send_Email_at_Pipet=no_email
Strain_Name=""
Media=ypd
drug_vol=2.00
Drug_Name=""
Drug_Conc=2
Innoc_Conc=""
Strain_Plate=none
ShakeIntensity=High
ShakeMode=Orbital
NumberOfFlashes=1
PartOfPlate=0
MovePlateOutAfterMeasurement=0
IntegrationLagTime=0
IntegrationTime=100
DelayMoveFlashFluorescence=0
[Drug_Data]
Drug_Plate=none
Strain_Plate=none
Media=mm
Drug_Name=nd,nd,nd,nd,nd,nd,nd,nd,nd,nd,nd,nd,nd,nd,nd,nd,nd,nd,nd,nd,nd,nd,nd,nd,nd,nd,nd,nd,nd,nd,nd,nd,nd,nd,nd,nd,nd,nd,nd,nd,nd,nd,nd,nd,nd,nd,nd,nd,nd,nd,nd,nd,nd,nd,nd,nd,nd,nd,nd,nd,nd,nd,nd,nd,nd,nd,nd,nd,nd,nd,nd,nd,nd,nd,nd,nd,nd,nd,nd,nd,nd,nd,nd,nd,nd,nd,nd,nd,nd,nd,nd,nd,nd,nd,nd,nd
Strain_Name=ud
Drug_Conc=""
Innoc_Conc=0.06250,0.06250,0.06250,0.06250,0.06250,0.06250,0.06250,0.06250,0.06250,0.06250,0.06250,0.06250,0.06250,0.06250,0.06250,0.06250,0.06250,0.06250,0.06250,0.06250,0.06250,0.06250,0.06250,0.06250,0.06250,0.06250,0.06250,0.06250,0.06250,0.06250,0.06250,0.06250,0.06250,0.06250,0.06250,0.06250,0.06250,0.06250,0.06250,0.06250,0.06250,0.06250,0.06250,0.06250,0.06250,0.06250,0.06250,0.06250,0.06250,0.06250,0.06250,0.06250,0.06250,0.06250,0.06250,0.06250,0.06250,0.06250,0.06250,0.06250,0.06250,0.06250,0.06250,0.06250,0.06250,0.06250,0.06250,0.06250,0.06250,0.06250,0.06250,0.06250,0.06250,0.06250,0.06250,0.06250,0.06250,0.06250,0.06250,0.06250,0.06250,0.06250,0.06250,0.06250,0.06250,0.06250,0.06250,0.06250,0.06250,0.06250,0.06250,0.06250,0.06250,0.06250,0.06250,0.06250
Run_ID=none
Plate_Quarter=A
Units=%,%,%,%,%,%,%,%,%,%,%,%,%,%,%,%,%,%,%,%,%,%,%,%,%,%,%,%,%,%,%,%,%,%,%,%,%,%,%,%,%,%,%,%,%,%,%,%,%,%,%,%,%,%,%,%,%,%,%,%,%,%,%,%,%,%,%,%,%,%,%,%,%,%,%,%,%,%,%,%,%,%,%,%,%,%,%,%,%,%,%,%,%,%,%,%
Parent_ID=""
Project_Name=YKO_Lib
Strain_Backgrnd=0,0,0,0,0,0,0,0,0,0,0,0,0,0,0,0,0,0,0,0,0,0,0,0,0,0,0,0,0,0,0,0,0,0,0,0,0,0,0,0,0,0,0,0,0,0,0,0,0,0,0,0,0,0,0,0,0,0,0,0,0,0,0,0,0,0,0,0,0,0,0,0,0,0,0,0,0,0,0,0,0,0,0,0,0,0,0,0,0,0,0,0,0,0,0,0
Well_Vol=100,100,100,100,100,100,100,100,100,100,100,100,100,100,100,100,100,100,100,100,100,100,100,100,100,100,100,100,100,100,100,100,100,100,100,100,100,100,100,100,100,100,100,100,100,100,100,100,100,100,100,100,100,100,100,100,100,100,100,100,100,100,100,100,100,100,100,100,100,100,100,100,100,100,100,100,100,100,100,100,100,100,100,100,100,100,100,100,100,100,100,100,100,100,100,100
time_frm_freezer=-1.00
gens_frm_freezer=-1.00
user=mcostanzo
Strain_Pool=ud,ud,ud,ud,ud,ud,ud,ud,ud,ud,ud,ud,ud,ud,ud,ud,ud,ud,ud,ud,ud,ud,ud,ud,ud,ud,ud,ud,ud,ud,ud,ud,ud,ud,ud,ud,ud,ud,ud,ud,ud,ud,ud,ud,ud,ud,ud,ud,ud,ud,ud,ud,ud,ud,ud,ud,ud,ud,ud,ud,ud,ud,ud,ud,ud,ud,ud,ud,ud,ud,ud,ud,ud,ud,ud,ud,ud,ud,ud,ud,ud,ud,ud,ud,ud,ud,ud,ud,ud,ud,ud,ud,ud,ud,ud,ud
Well_Alias=A01,A02,A03,A04,A05,A06,A07,A08,A09,A10,A11,A12,B01,B02,B03,B04,B05,B06,B07,B08,B09,B10,B11,B12,C01,C02,C03,C04,C05,C06,C07,C08,C09,C10,C11,C12,D01,D02,D03,D04,D05,D06,D07,D08,D09,D10,D11,D12,E01,E02,E03,E04,E05,E06,E07,E08,E09,E10,E11,E12,F01,F02,F03,F04,F05,F06,F07,F08,F09,F10,F11,F12,G01,G02,G03,G04,G05,G06,G07,G08,G09,G10,G11,G12,H01,H02,H03,H04,H05,H06,H07,H08,H09,H10,H11,H12
Well_Pos=1,2,3,4,5,6,7,8,9,10,11,12,13,14,15,16,17,18,19,20,21,22,23,24,25,26,27,28,29,30,31,32,33,34,35,36,37,38,39,40,41,42,43,44,45,46,47,48,49,50,51,52,53,54,55,56,57,58,59,60,61,62,63,64,65,66,67,68,69,70,71,72,73,74,75,76,77,78,79,80,81,82,83,84,85,86,87,88,89,90,91,92,93,94,95,96
position=A01,A02,A03,A04,A05,A06,A07,A08,A09,A10,A11,A12,B01,B02,B03,B04,B05,B06,B07,B08,B09,B10,B11,B12,C01,C02,C03,C04,C05,C06,C07,C08,C09,C10,C11,C12,D01,D02,D03,D04,D05,D06,D07,D08,D09,D10,D11,D12,E01,E02,E03,E04,E05,E06,E07,E08,E09,E10,E11,E12,F01,F02,F03,F04,F05,F06,F07,F08,F09,F10,F11,F12,G01,G02,G03,G04,G05,G06,G07,G08,G09,G10,G11,G12,H01,H02,H03,H04,H05,H06,H07,H08,H09,H10,H11,H12
[Runtime_State]
Instrument=Tecan_22
Start_Time_Now=3.2646268902E+9
Reads_Completed=168
Innoc_Direction=down
Wells_In_Use=111111111111111111111111111111111111111111111111111111111111111111111111111111111111111111111111
Innoc_Map=111111111111111111111111111111111111111111111111111111111111111111111111111111111111000000000000
Dilute_Map=111111111111111111111111111111111111111111111111111111111111111111111111111111111111111111111111
Save_Sample_Map=000000000000000000000000000000000000000000000000010000000100000001000000010000000100000001000000
Current_OD=0.506,0.459,0.457,0.439,0.440,0.451,0.440,0.405,0.397,0.385,0.429,0.457,0.496,0.446,0.456,0.429,0.445,0.406,0.428,0.403,0.406,0.411,0.457,0.409,0.493,0.435,0.386,0.078,0.075,0.076,0.460,0.075,0.074,0.077,0.077,0.073,0.491,0.425,0.364,0.074,0.074,0.076,0.411,0.077,0.084,0.424,0.079,0.079,0.494,0.409,0.384,0.082,0.075,0.434,0.458,0.383,0.424,0.419,0.306,0.087,0.500,0.440,0.377,0.078,0.403,0.394,0.401,0.429,0.426,0.467,0.288,0.079,0.541,0.444,0.381,0.082,0.462,0.375,0.445,0.410,0.466,0.407,0.296,0.307,0.510,0.441,0.261,0.084,0.472,0.437,0.422,0.393,0.097,0.428,0.371,0.301
Bckgrnd_OD=0.106,0.092,0.085,0.083,0.082,0.082,0.079,0.079,0.077,0.079,0.077,0.080,0.094,0.082,0.086,0.082,0.080,0.080,0.078,0.077,0.075,0.078,0.085,0.091,0.093,0.079,0.083,0.069,0.070,0.070,0.078,0.067,0.067,0.071,0.068,0.066,0.085,0.082,0.080,0.068,0.068,0.068,0.074,0.068,0.074,0.077,0.071,0.076,0.095,0.081,0.080,0.074,0.067,0.078,0.076,0.073,0.076,0.076,0.078,0.077,0.086,0.081,0.082,0.073,0.075,0.075,0.076,0.080,0.086,0.079,0.078,0.070,0.093,0.084,0.083,0.074,0.079,0.078,0.079,0.083,0.079,0.077,0.076,0.079,0.087,0.084,0.080,0.076,0.083,0.080,0.078,0.080,0.076,0.083,0.091,0.085
Mapped=110000001100100011000000110000000000100000000000111111111111111111111111111111111111111111111111
Pipet_Completed=000000000000000000000000000000000000000000000000000000000000000000000000000000000000000000000000
Innoc_Completed=0,0,0,0,0,0,0,0,0,0,0,0,0,0,0,0,0,0,0,0,0,0,0,0,0,0,0,0,0,0,0,0,0,0,0,0,0,0,0,0,0,0,0,0,0,0,0,0,0,0,0,0,0,0,0,0,0,0,0,0,0,0,0,0,0,0,0,0,0,0,0,0,0,0,0,0,0,0,0,0,0,0,0,0,0,0,0,0,0,0,0,0,0,0,0,0
Save_Completed=0,0,0,0,0,0,0,0,0,0,0,0,0,0,0,0,0,0,0,0,0,0,0,0,0,0,0,0,0,0,0,0,0,0,0,0,0,0,0,0,0,0,0,0,0,0,0,0,0,0,0,0,0,0,0,0,0,0,0,0,0,0,0,0,0,0,0,0,0,0,0,0,0,0,0,0,0,0,0,0,0,0,0,0,0,0,0,0,0,0,0,0,0,0,0,0
Pipeted_At=0,0,0,0,0,0,0,0,0,0,0,0,0,0,0,0,0,0,0,0,0,0,0,0,0,0,0,0,0,0,0,0,0,0,0,0,0,0,0,0,0,0,0,0,0,0,0,0,0,0,0,0,0,0,0,0,0,0,0,0,0,0,0,0,0,0,0,0,0,0,0,0,0,0,0,0,0,0,0,0,0,0,0,0,0,0,0,0,0,0,0,0,0,0,0,0
Pipeted_OD=0,0,0,0,0,0,0,0,0,0,0,0,0,0,0,0,0,0,0,0,0,0,0,0,0,0,0,0,0,0,0,0,0,0,0,0,0,0,0,0,0,0,0,0,0,0,0,0,0,0,0,0,0,0,0,0,0,0,0,0,0,0,0,0,0,0,0,0,0,0,0,0,0,0,0,0,0,0,0,0,0,0,0,0,0,0,0,0,0,0,0,0,0,0,0,0
Dilutes_Completed=0,0,0,0,0,0,0,0,0,0,0,0,0,0,0,0,0,0,0,0,0,0,0,0,0,0,0,0,0,0,0,0,0,0,0,0,0,0,0,0,0,0,0,0,0,0,0,0,0,0,0,0,0,0,0,0,0,0,0,0,0,0,0,0,0,0,0,0,0,0,0,0,0,0,0,0,0,0,0,0,0,0,0,0,0,0,0,0,0,0,0,0,0,0,0,0
Time_At_Innoc=0,0,0,0,0,0,0,0,0,0,0,0,0,0,0,0,0,0,0,0,0,0,0,0,0,0,0,0,0,0,0,0,0,0,0,0,0,0,0,0,0,0,0,0,0,0,0,0,0,0,0,0,0,0,0,0,0,0,0,0,0,0,0,0,0,0,0,0,0,0,0,0,0,0,0,0,0,0,0,0,0,0,0,0,0,0,0,0,0,0,0,0,0,0,0,0
Time_At_Save=0,0,0,0,0,0,0,0,0,0,0,0,0,0,0,0,0,0,0,0,0,0,0,0,0,0,0,0,0,0,0,0,0,0,0,0,0,0,0,0,0,0,0,0,0,0,0,0,0,0,0,0,0,0,0,0,0,0,0,0,0,0,0,0,0,0,0,0,0,0,0,0,0,0,0,0,0,0,0,0,0,0,0,0,0,0,0,0,0,0,0,0,0,0,0,0
Time_At_Dilute=0,0,0,0,0,0,0,0,0,0,0,0,0,0,0,0,0,0,0,0,0,0,0,0,0,0,0,0,0,0,0,0,0,0,0,0,0,0,0,0,0,0,0,0,0,0,0,0,0,0,0,0,0,0,0,0,0,0,0,0,0,0,0,0,0,0,0,0,0,0,0,0,0,0,0,0,0,0,0,0,0,0,0,0,0,0,0,0,0,0,0,0,0,0,0,0
Previous_OD=0.506,0.459,0.457,0.439,0.440,0.451,0.440,0.405,0.397,0.385,0.429,0.457,0.496,0.446,0.456,0.429,0.445,0.406,0.428,0.403,0.406,0.411,0.457,0.409,0.493,0.435,0.386,0.078,0.075,0.076,0.460,0.075,0.074,0.077,0.077,0.073,0.491,0.425,0.364,0.074,0.074,0.076,0.411,0.077,0.084,0.424,0.079,0.079,0.494,0.409,0.384,0.082,0.075,0.434,0.458,0.383,0.424,0.419,0.306,0.087,0.500,0.440,0.377,0.078,0.403,0.394,0.401,0.429,0.426,0.467,0.288,0.079,0.541,0.444,0.381,0.082,0.462,0.375,0.445,0.410,0.466,0.407,0.296,0.307,0.510,0.441,0.261,0.084,0.472,0.437,0.422,0.393,0.097,0.428,0.371,0.301
Prev_Delta_OD=0.007,0.001,0.004,0.010,0.007,0.002,0.005,0.003,0.004,0.006,0.008,0.001,0.005,0.003,0.004,0.008,0.001,0.004,0.003,0.003,0.001,0.001,0.010,0.010,0.009,0.001,0.006,0.004,0.000,0.003,0.004,0.002,0.004,0.002,0.003,0.000,0.000,0.008,0.003,0.000,0.001,0.002,0.002,0.005,0.004,0.009,0.003,0.008,0.000,0.001,0.004,0.005,0.004,0.005,0.007,0.003,0.001,0.005,0.000,0.002,0.004,0.001,0.001,0.001,0.003,0.005,0.006,0.009,0.013,0.005,0.002,0.002,0.016,0.003,0.000,0.003,0.007,0.008,0.002,0.002,0.001,0.010,0.003,0.011,0.004,0.007,0.007,0.003,0.006,0.014,0.000,0.009,0.003,0.010,0.010,0.007
Delta_From_Ref=0.000,0.000,4.160,4.491,4.155,4.039,12.919,18.039,0.000,0.000,6.739,4.937,0.921,4.045,8.198,12.996,0.000,0.000,6.124,6.753,7.381,6.407,11.495,12.719,0.000,0.000,5.962,9.343,9.324,9.359,13.961,42.574,0.000,0.000,9.374,9.518,2.026,5.412,19.238,42.606,0.000,0.000,7.392,9.438,8.960,6.647,42.010,40.616,0.000,0.000,0.000,0.000,0.000,0.000,0.000,0.000,0.000,0.000,0.000,0.000,0.000,0.000,0.000,0.000,0.000,0.000,0.000,0.000,0.000,0.000,0.000,0.000,0.000,0.000,0.000,0.000,0.000,0.000,0.000,0.000,0.000,0.000,0.000,0.000,0.000,0.000,0.000,0.000,0.000,0.000,0.000,0.000,0.000,0.000,0.000,0.000
Sig_OD_Delta=0,0,1,1,1,1,1,1,0,0,1,1,0,1,1,1,0,0,1,1,1,1,1,1,0,0,1,1,1,1,1,1,0,0,1,1,1,1,1,1,0,0,1,1,1,1,1,1,0,0,0,0,0,0,0,0,0,0,0,0,0,0,0,0,0,0,0,0,0,0,0,0,0,0,0,0,0,0,0,0,0,0,0,0,0,0,0,0,0,0,0,0,0,0,0,0
Add_Drug_at_Start_Map=000000000000000000000000000000000000000000000000000000000000000000000000000000000000000000000000
[Analysis]
Drug_ID=A1,A2,A3,A4,A5,A6,B1,B2,B3,B4,B5,B6,C1,C2,C3,C4,C5,C6,D1,D2,D3,D4,D5,D6,E1,E2,E3,E4,E5,E6,F1,F2,F3,F4,F5,F6,G1,G2,G3,G4,G5,G6,H1,H2,H3,H4,H5,H6
Decision=no_inh,no_inh,ps2_1_1,ps2_1_1,no_inh,no_inh,no_inh,no_inh,no_inh,ps2_1_1,ps2_1_1,ps2_1_1,no_inh,ps2_1_1,ps2_2_1,ps2_4_1,screen,ps2_4_1,no_inh,ps2_1_1,ps2_2_1,screen,screen,screen,no_inh,ps2_1_1,ps2_2_1,screen,screen,ps2_2_1,no_inh,no_inh,ps2_2_1,screen,ps2_4_1,ps2_4_1,no_inh,no_inh,ps2_2_1,screen,ps2_1_1,ps2_2_1,no_inh,no_inh,ps2_4_1,screen,ps2_1_1,ps2_2_1,ps2_1_1,ps2_4_1,ps2_2_1,ps2_2_1,ps2_2_1,ps2_1_1,ps2_2_1,ps2_2_1,ps2_4_1,ps2_2_1,ps2_2_1,ps2_1_1,ps2_2_1,screen,screen,screen,screen,screen,ps2_4_1,screen,ps2_4_1,ps2_2_1,screen,ps2_4_1,ps2_2_1,ps2_4_1,ps2_4_1,ps2_4_1,ps2_4_1,screen,ps2_4_1,ps2_2_1,ps2_4_1,ps2_2_1,ps2_4_1,ps2_4_1,ps2_2_1,ps2_2_1,ps2_2_1,ps2_4_1,ps2_4_1,ps2_2_1,ps2_2_1,ps2_2_1,ps2_4_1,ps2_2_1,no_inh,ps2_1_1
Plot_Min=0.100,0.100,0.100,0.100,0.100,0.100,0.100,0.100,0.100,0.100,0.100,0.100,0.100,0.100,0.100,0.100,0.100,0.100,0.100,0.100,0.100,0.100,0.100,0.100,0.100,0.100,0.100,0.100,0.100,0.100,0.100,0.100,0.100,0.100,0.100,0.100,0.100,0.100,0.100,0.100,0.100,0.100,0.100,0.100,0.100,0.100,0.100,0.100
Plot_Max=1.500,1.500,1.500,1.500,1.500,1.500,1.500,1.500,1.500,1.500,1.500,1.500,1.500,1.500,1.500,1.500,1.500,1.500,1.500,1.500,1.500,1.500,1.500,1.500,1.500,1.500,1.500,1.500,1.500,1.500,1.500,1.500,1.500,1.500,1.500,1.500,1.500,1.500,1.500,1.500,1.500,1.500,1.500,1.500,1.500,1.500,1.500,1.500
G_Plot_Min=0.1
G_Plot_Delta=0.7
Plot_On_Off=0
OD_Gen_Pt=0.460
Gens_to_OD_Pt=5.000
Avg_G=8.224,8.379,8.436,8.491,8.464,8.424,8.165,8.481,8.445,8.633,8.464,8.748,8.161,8.570,8.982,63.878,0.000,39.508,8.220,8.657,9.095,0.000,0.000,0.000,8.221,8.677,8.953,0.000,0.000,8.434,8.104,8.505,9.038,0.000,8.740,9.071,7.767,8.388,8.861,0.000,8.281,8.088,8.145,8.467,10.714,0.000,8.330,8.487,8.516,8.766,8.743,8.995,8.524,8.621,8.598,8.785,8.736,8.734,8.481,8.748,8.353,0.000,0.000,0.000,0.000,0.000,8.671,0.000,54.762,8.653,0.000,38.949,8.395,8.937,8.652,8.871,10.076,0.000,8.809,8.642,8.714,8.378,10.139,30.604,8.498,8.761,8.371,8.932,10.220,9.395,8.553,8.826,31.652,8.570,9.288,10.198
Max_Slope=7.887,10.377,7.724,9.828,10.251,9.846,8.538,10.497,10.085,10.815,9.744,10.813,5.890,11.174,11.249,39.621,39.985,44.174,7.617,11.038,13.170,44.857,49.599,13.989,6.437,9.700,10.182,37.685,42.171,8.655,8.794,10.202,11.524,28.069,9.649,11.141,6.241,9.939,12.884,49.871,6.895,8.863,7.489,3.507,15.278,16.217,7.476,8.697,10.407,11.029,10.972,10.276,9.081,9.749,9.965,10.874,10.832,10.615,9.442,7.394,8.646,48.717,35.774,47.648,37.686,35.487,9.259,36.392,48.744,9.760,21.572,8.093,9.259,9.735,11.539,8.851,12.886,35.922,7.532,9.393,9.682,8.646,14.670,5.915,9.379,8.171,10.157,8.448,10.615,10.668,7.932,9.908,42.185,9.738,1.305,12.595
Fit_Model=all
Fit_Const_OD_Base=0
Fit_Const_N0=0.018
Fit_Const_T0=0
G_Fit_Min=.1
G_Fit_Delta=.4
Fit_On_Off=0
Fit_Min=0.100,0.100,0.100,0.100,0.100,0.100,0.100,0.100,0.100,0.100,0.100,0.100,0.100,0.100,0.100,0.100,0.100,0.100,0.100,0.100,0.100,0.100,0.100,0.100,0.000,0.000,0.000,0.000,0.000,0.000,0.000,0.000,0.000,0.000,0.000,0.000,0.000,0.000,0.000,0.000,0.000,0.000,0.000,0.000,0.000,0.000,0.000,0.000\\\\0D
Fit_Delta=0.500,0.500,0.500,0.500,0.500,0.500,0.500,0.500,0.500,0.500,0.500,0.500,0.500,0.500,0.500,0.500,0.500,0.500,0.500,0.500,0.500,0.500,0.500,0.500,0.000,0.000,0.000,0.000,0.000,0.000,0.000,0.000,0.000,0.000,0.000,0.000,0.000,0.000,0.000,0.000,0.000,0.000,0.000,0.000,0.000,0.000,0.000,0.000\\\\0D
Fit_Offset=0,0,0,0,0,0,0,0,0,0,0,0,0,0,0,0,0,0,0,0,0,0,0,0,0,0,0,0,0,0,0,0,0,0,0,0,0,0,0,0,0,0,0,0,0,0,0,0
Fit_N0=0,0,0,0,0,0,0,0,0,0,0,0,0,0,0,0,0,0,0,0,0,0,0,0,0,0,0,0,0,0,0,0,0,0,0,0,0,0,0,0,0,0,0,0,0,0,0,0
Fit_T0=0,0,0,0,0,0,0,0,0,0,0,0,0,0,0,0,0,0,0,0,0,0,0,0,0,0,0,0,0,0,0,0,0,0,0,0,0,0,0,0,0,0,0,0,0,0,0,0
Fit_G=0,0,0,0,0,0,0,0,0,0,0,0,0,0,0,0,0,0,0,0,0,0,0,0,0,0,0,0,0,0,0,0,0,0,0,0,0,0,0,0,0,0,0,0,0,0,0,0
Fit_Error=0,0,0,0,0,0,0,0,0,0,0,0,0,0,0,0,0,0,0,0,0,0,0,0,0,0,0,0,0,0,0,0,0,0,0,0,0,0,0,0,0,0,0,0,0,0,0,0
Fit_CV=0,0,0,0,0,0,0,0,0,0,0,0,0,0,0,0,0,0,0,0,0,0,0,0,0,0,0,0,0,0,0,0,0,0,0,0,0,0,0,0,0,0,0,0,0,0,0,0
Time_to_20_Gens=0,0,0,0,0,0,0,0,0,0,0,0,0,0,0,0,0,0,0,0,0,0,0,0,0,0,0,0,0,0,0,0,0,0,0,0,0,0,0,0,0,0,0,0,0,0,0,0
Time_to_each_5_Gens=0,0,0,0,0,0,0,0,0,0,0,0,0,0,0,0,0,0,0,0,0,0,0,0,0,0,0,0,0,0,0,0,0,0,0,0,0,0,0,0,0,0,0,0,0,0,0,0
Time_to_each_n_Gens=39.820,39.659,40.090,39.938,39.829,39.934,39.727,40.075,40.102,40.085,39.992,40.006,39.675,40.162,40.044,41.094,0.000,20.873,40.025,40.060,39.836,0.000,0.000,0.000,39.853,39.715,40.073,0.000,0.000,39.507,39.730,39.973,39.995,0.000,39.969,41.095,38.835,39.470,39.382,0.000,39.745,35.994,40.104,39.662,40.163,0.000,40.010,39.692,40.041,40.090,39.747,40.225,39.914,41.090,40.075,40.090,40.051,40.147,40.157,39.513,40.008,0.000,0.000,0.000,0.000,0.000,40.025,0.000,38.858,40.181,0.000,20.198,40.125,40.228,40.292,41.087,41.092,0.000,40.131,40.194,40.158,40.223,40.200,20.285,40.140,40.098,40.226,41.089,41.080,38.550,39.713,39.708,41.095,39.709,40.323,40.973
Min_Pt_OD=0,0,0,0,0,0,0,0,0,0,0,0,0,0,0,0,0,0,0,0,0,0,0,0,0,0,0,0,0,0,0,0,0,0,0,0,0,0,0,0,0,0,0,0,0,0,0,0
Min_Pt_t=0,0,0,0,0,0,0,0,0,0,0,0,0,0,0,0,0,0,0,0,0,0,0,0,0,0,0,0,0,0,0,0,0,0,0,0,0,0,0,0,0,0,0,0,0,0,0,0
TO_OD=0,0,0,0,0,0,0,0,0,0,0,0,0,0,0,0,0,0,0,0,0,0,0,0,0,0,0,0,0,0,0,0,0,0,0,0,0,0,0,0,0,0,0,0,0,0,0,0
Ref_ID=A01
Multi_Refs=single_ref
test=A01,A02,A03,A04,A05,A06,A07,A08,A09,A10,A11,A12,B01,B02,B03,B04,B05,B06,B07,B08,B09,B10,B11,B12,C01,C02,C03,C04,C05,C06,C07,C08,C09,C10,C11,C12,D01,D02,D03,D04,D05,D06,D07,D08,D09,D10,D11,D12,E01,E02,E03,E04,E05,E06,E07,E08,E09,E10,E11,E12,F01,F02,F03,F04,F05,F06,F07,F08,F09,F10,F11,F12,G01,G02,G03,G04,G05,G06,G07,G08,G09,G10,G11,G12,H01,H02,H03,H04,H05,H06,H07,H08,H09,H10,H11,H12
Start_Time_Now=3.2646268903E+9
Start_Date="6/13/2007+8:48 PM"
gen_time_cutoff=0.000
Drug_Name=nd?:;-ud+0,nd?:;-ud+0,nd?:;-ud+0,nd?:;-ud+0,nd?:;-ud+0,nd?:;-ud+0,nd?:;-ud+0,nd?:;-ud+0,nd?:;-ud+0,nd?:;-ud+0,nd?:;-ud+0,nd?:;-ud+0,nd?:;-ud+0,nd?:;-ud+0,nd?:;-ud+0,nd?:;-ud+0,nd?:;-ud+0,nd?:;-ud+0,nd?:;-ud+0,nd?:;-ud+0,nd?:;-ud+0,nd?:;-ud+0,nd?:;-ud+0,nd?:;-ud+0,nd?:;-ud+0,nd?:;-ud+0,nd?:;-ud+0,nd?:;-ud+0,nd?:;-ud+0,nd?:;-ud+0,nd?:;-ud+0,nd?:;-ud+0,nd?:;-ud+0,nd?:;-ud+0,nd?:;-ud+0,nd?:;-ud+0,nd?:;-ud+0,nd?:;-ud+0,nd?:;-ud+0,nd?:;-ud+0,nd?:;-ud+0,nd?:;-ud+0,nd?:;-ud+0,nd?:;-ud+0,nd?:;-ud+0,nd?:;-ud+0,nd?:;-ud+0,nd?:;-ud+0,nd?:;-ud+0,nd?:;-ud+0,nd?:;-ud+0,nd?:;-ud+0,nd?:;-ud+0,nd?:;-ud+0,nd?:;-ud+0,nd?:;-ud+0,nd?:;-ud+0,nd?:;-ud+0,nd?:;-ud+0,nd?:;-ud+0,nd?:;-ud+0,nd?:;-ud+0,nd?:;-ud+0,nd?:;-ud+0,nd?:;-ud+0,nd?:;-ud+0,nd?:;-ud+0,nd?:;-ud+0,nd?:;-ud+0,nd?:;-ud+0,nd?:;-ud+0,nd?:;-ud+0,nd?:;-ud+0,nd?:;-ud+0,nd?:;-ud+0,nd?:;-ud+0,nd?:;-ud+0,nd?:;-ud+0,nd?:;-ud+0,nd?:;-ud+0,nd?:;-ud+0,nd?:;-ud+0,nd?:;-ud+0,nd?:;-ud+0,nd?:;-ud+0,nd?:;-ud+0,nd?:;-ud+0,nd?:;-ud+0,nd?:;-ud+0,nd?:;-ud+0,nd?:;-ud+0,nd?:;-ud+0,nd?:;-ud+0,nd?:;-ud+0,nd?:;-ud+0,nd?:;-ud+0
Drug_Well_Pos=A01,A02,A03,A04,A05,A06,B01,B02,B03,B04,B05,B06,C01,C02,C03,C04,C05,C06,D01,D02,D03,D04,D05,D06,E01,E02,E03,E04,E05,E06,F01,F02,F03,F04,F05,F06,G01,G02,G03,G04,G05,G06,H01,H02,H03,H04,H05,H06,A07,A08,A09,A10,A11,A12,B07,B08,B09,B10,B11,B12,C07,C08,C09,C10,C11,C12,D07,D08,D09,D10,D11,D12,E07,E08,E09,E10,E11,E12,F07,F08,F09,F10,F11,F12,G07,G08,G09,G10,G11,G12,H07,H08,H09,H10,H11,H12
Avg_G_tcut=8.224,8.379,8.436,8.491,8.464,8.424,8.165,8.481,8.445,8.633,8.464,8.748,8.161,8.570,8.982,63.878,0.000,39.508,8.220,8.657,9.095,0.000,0.000,0.000,8.221,8.677,8.953,0.000,0.000,8.434,8.104,8.505,9.038,0.000,8.740,9.071,7.767,8.388,8.861,0.000,8.281,8.088,8.145,8.467,10.714,0.000,8.330,8.487,8.516,8.766,8.743,8.995,8.524,8.621,8.598,8.785,8.736,8.734,8.481,8.748,8.353,0.000,0.000,0.000,0.000,0.000,8.671,0.000,54.762,8.653,0.000,38.949,8.395,8.937,8.652,8.871,10.076,0.000,8.809,8.642,8.714,8.378,10.139,30.604,8.498,8.761,8.371,8.932,10.220,9.395,8.553,8.826,31.652,8.570,9.288,10.198
t0_from_interval=-9.909,-9.659,-7.072,-7.068,-7.674,-8.148,-9.664,-8.036,-8.533,-5.974,-6.624,-6.363,-7.262,-7.856,-5.341,0.000,0.000,0.000,-9.705,-5.851,-5.471,0.000,0.000,0.000,-6.849,-6.824,-4.253,0.000,0.000,-3.842,-9.140,-8.653,-4.482,0.000,0.319,6.964,-9.806,-9.824,-6.566,0.000,-4.719,-3.373,-7.996,-9.154,0.160,0.000,-4.684,-4.387,-5.603,-2.169,-5.307,-5.581,-2.672,-6.350,-4.296,-3.306,-1.187,-3.757,-4.521,-7.739,-1.978,0.000,0.000,0.000,0.000,0.000,-1.548,0.000,0.000,-3.298,0.000,0.000,-1.057,6.248,-0.533,0.601,-1.935,0.000,-1.522,-2.904,-1.467,-3.942,1.970,0.000,-4.202,-4.625,-4.355,-0.655,-0.022,-7.028,-2.123,-3.903,18.907,-4.720,-14.971,-12.634
Sum_Delta_Ref=0.000,0.582,2.100,2.215,1.874,1.783,0.095,1.751,1.439,2.658,2.327,2.755,1.233,2.147,3.394,5.187,-1.000,5.247,0.233,2.917,3.463,-1.000,-1.000,-1.000,1.659,2.548,3.736,-1.000,-1.000,3.170,0.270,1.628,3.630,-1.000,4.187,4.768,0.974,0.985,3.000,-1.000,2.505,3.166,0.934,1.505,4.065,-1.000,2.673,2.987,2.788,3.968,3.141,3.417,3.672,2.454,3.280,3.708,4.072,3.461,3.013,2.374,3.663,-1.000,-1.000,-1.000,-1.000,-1.000,3.970,-1.000,5.249,3.574,-1.000,4.895,3.874,4.843,4.111,4.320,4.440,-1.000,4.057,3.585,4.046,3.052,4.164,4.987,3.071,3.474,3.003,4.228,4.595,3.402,3.725,3.560,5.268,3.098,1.200,2.849
Gens_at_time_G=4.842,4.733,4.752,4.704,4.706,4.741,4.866,4.725,4.749,4.643,4.725,4.573,4.862,4.686,4.458,0.643,0.000,0.528,4.869,4.628,4.380,0.000,0.000,0.000,4.848,4.577,4.476,0.000,0.000,4.684,4.903,4.700,4.425,0.000,4.573,4.530,5.000,4.706,4.444,0.000,4.799,4.450,4.924,4.684,3.749,0.000,4.803,4.676,4.702,4.573,4.546,4.472,4.682,4.766,4.661,4.563,4.585,4.597,4.735,4.517,4.790,0.000,0.000,0.000,0.000,0.000,4.616,0.000,0.710,4.643,0.000,0.519,4.780,4.501,4.657,4.632,4.078,0.000,4.556,4.651,4.608,4.801,3.965,0.663,4.723,4.577,4.805,4.600,4.020,4.103,4.643,4.499,1.298,4.634,4.341,4.018
G_Int_tcut=10.270,10.420,9.924,9.993,10.095,10.142,10.151,10.182,10.242,9.919,9.865,10.139,9.655,10.247,10.180,63.878,0.000,39.508,10.213,9.921,10.344,0.000,0.000,0.000,9.633,10.168,9.904,0.000,0.000,9.254,9.968,10.346,10.051,0.000,8.670,7.534,9.728,10.475,10.338,0.000,9.265,8.846,9.769,10.421,10.671,0.000,9.305,9.426,9.708,9.241,9.911,10.243,9.095,9.954,9.520,9.509,8.994,9.552,9.436,10.462,8.766,0.000,0.000,0.000,0.000,0.000,9.006,0.000,54.762,9.364,0.000,38.949,8.616,7.549,8.766,8.741,10.551,0.000,9.143,9.266,9.033,9.199,9.642,30.604,9.388,9.771,9.278,9.074,10.225,11.107,9.010,9.694,17.089,9.588,12.737,13.343
Sum_Del_12=0.000,0.061,0.259,0.263,0.263,0.274,0.027,0.183,0.173,0.377,0.319,0.360,0.104,0.133,0.404,0.551,0.589,0.580,0.105,0.410,0.414,0.570,0.609,0.541,0.222,0.363,0.496,0.556,0.535,0.448,0.002,0.166,0.464,0.599,0.508,0.587,0.265,0.004,0.356,0.488,0.345,0.378,0.118,0.183,0.437,0.514,0.363,0.407,0.378,0.549,0.408,0.451,0.515,0.356,0.468,0.489,0.535,0.447,0.464,0.201,0.514,0.515,0.533,0.553,0.530,0.515,0.475,0.538,0.598,0.457,0.562,0.391,0.513,0.595,0.507,0.527,0.530,0.435,0.544,0.466,0.547,0.446,0.458,0.429,0.416,0.510,0.407,0.568,0.563,0.433,0.507,0.471,0.627,0.417,1.683,0.219
Sum_Del_20=0.000,0.555,2.015,2.126,1.800,1.713,0.091,1.680,1.383,2.553,2.235,2.643,1.184,2.054,3.250,4.958,5.027,5.014,0.220,2.798,3.317,4.993,5.056,4.933,1.596,2.446,3.579,4.986,4.926,3.044,0.260,1.560,3.479,5.042,4.009,4.560,0.936,0.939,2.873,4.859,2.409,3.030,0.902,1.443,3.886,4.907,2.568,2.870,2.676,3.803,3.011,3.273,3.520,2.357,3.145,3.555,3.899,3.317,2.894,2.274,3.511,4.893,4.930,4.967,4.931,4.900,3.802,4.939,5.018,3.424,4.964,4.676,3.711,4.634,3.936,4.136,4.246,4.766,3.887,3.437,3.876,2.932,3.982,4.761,2.950,3.333,2.883,4.051,4.394,3.259,3.571,3.415,5.038,2.973,1.200,2.722
Sum_Del_24=0.000,1.137,3.278,3.505,2.988,2.768,0.095,2.801,2.274,4.122,3.639,4.427,1.703,3.618,5.785,9.772,9.862,9.853,0.399,4.705,5.884,9.824,9.893,9.752,2.330,4.160,6.308,9.816,9.739,4.876,0.316,2.716,6.084,9.877,7.181,8.718,1.469,1.782,5.097,9.657,3.656,5.268,1.174,2.542,7.456,9.721,4.124,4.633,4.338,6.557,5.070,5.746,5.863,3.677,5.176,6.016,6.850,5.594,4.570,3.995,5.791,9.695,9.752,9.795,9.742,9.704,6.708,9.756,9.833,5.827,9.783,9.442,6.337,8.738,7.003,7.492,8.037,9.546,6.801,5.852,6.736,4.639,7.542,9.513,4.700,5.634,4.595,7.175,8.391,5.747,5.961,5.833,9.832,4.905,1.233,5.215
Sum_12=0.790,0.729,0.531,0.527,0.526,0.515,0.817,0.607,0.617,0.413,0.471,0.430,0.685,0.657,0.386,0.239,0.201,0.210,0.894,0.380,0.376,0.220,0.181,0.249,0.568,0.427,0.294,0.234,0.255,0.342,0.788,0.624,0.326,0.191,0.282,0.203,1.055,0.786,0.434,0.302,0.445,0.412,0.672,0.607,0.353,0.276,0.427,0.382,0.412,0.241,0.382,0.339,0.275,0.434,0.322,0.301,0.255,0.343,0.326,0.589,0.276,0.275,0.257,0.237,0.260,0.275,0.314,0.252,0.192,0.333,0.228,0.399,0.277,0.195,0.283,0.263,0.260,0.355,0.246,0.324,0.243,0.344,0.332,0.361,0.374,0.280,0.383,0.222,0.227,0.357,0.283,0.319,0.163,0.373,2.473,0.571
Sum_20=5.350,4.795,3.336,3.224,3.550,3.638,5.441,3.671,3.968,2.797,3.115,2.707,4.166,3.296,2.100,0.393,0.324,0.337,5.131,2.552,2.033,0.357,0.294,0.418,3.755,2.904,1.771,0.364,0.424,2.307,5.090,3.791,1.872,0.309,1.342,0.790,6.286,4.412,2.477,0.492,2.942,2.320,4.449,3.908,1.465,0.444,2.783,2.480,2.674,1.548,2.339,2.077,1.831,2.993,2.205,1.796,1.451,2.033,2.456,3.076,1.840,0.458,0.421,0.383,0.419,0.451,1.548,0.412,0.333,1.926,0.386,0.674,1.639,0.717,1.414,1.214,1.105,0.584,1.464,1.914,1.475,2.418,1.369,0.590,2.400,2.018,2.468,1.300,0.956,2.091,1.780,1.936,0.312,2.378,6.551,2.628
Sum_24=10.244,9.107,6.966,6.740,7.256,7.476,10.339,7.443,7.970,6.123,6.605,5.818,8.541,6.626,4.459,0.472,0.383,0.391,9.845,5.539,4.360,0.421,0.351,0.492,7.915,6.084,3.936,0.429,0.505,5.368,9.928,7.528,4.160,0.367,3.063,1.526,11.714,8.462,5.147,0.587,6.588,4.976,9.071,7.702,2.788,0.523,6.120,5.611,5.906,3.688,5.174,4.498,4.381,6.567,5.068,4.228,3.394,4.650,5.675,6.249,4.453,0.550,0.492,0.450,0.502,0.540,3.537,0.489,0.411,4.417,0.461,0.803,3.907,1.506,3.241,2.752,2.207,0.698,3.444,4.392,3.509,5.605,2.703,0.731,5.544,4.610,5.649,3.070,1.854,4.497,4.283,4.412,0.412,5.340,9.011,5.030
G_by_Interval=10.270,10.420,9.924,9.993,10.095,10.142,10.151,10.182,10.242,9.919,9.865,10.139,9.655,10.247,10.180,63.878,0.000,39.508,10.213,9.921,10.344,0.000,0.000,0.000,9.633,10.168,9.904,0.000,0.000,9.254,9.968,10.346,10.051,0.000,8.670,7.534,9.728,10.475,10.338,0.000,9.265,8.846,9.769,10.421,10.671,0.000,9.305,9.426,9.708,9.241,9.911,10.243,9.095,9.954,9.520,9.509,8.994,9.552,9.436,10.462,8.766,0.000,0.000,0.000,0.000,0.000,9.006,0.000,54.762,9.364,0.000,38.949,8.616,7.549,8.766,8.741,10.551,0.000,9.143,9.266,9.033,9.199,9.642,30.604,9.388,9.771,9.278,9.074,10.225,11.107,9.010,9.694,17.089,9.588,12.737,13.343
Avg_G_t8=8.224,8.379,8.436,8.491,8.464,8.424,8.165,8.481,8.445,8.633,8.464,8.748,8.161,8.570,8.982,63.878,0.000,39.508,8.220,8.657,9.095,0.000,0.000,0.000,8.221,8.677,8.953,0.000,0.000,8.434,8.104,8.505,9.038,0.000,8.740,9.071,7.767,8.388,8.861,0.000,8.281,8.088,8.145,8.467,10.714,0.000,8.330,8.487,8.516,8.766,8.743,8.995,8.524,8.621,8.598,8.785,8.736,8.734,8.481,8.748,8.353,0.000,0.000,0.000,0.000,0.000,8.671,0.000,54.762,8.653,0.000,38.949,8.395,8.937,8.652,8.871,10.076,0.000,8.809,8.642,8.714,8.378,10.139,30.604,8.498,8.761,8.371,8.932,10.220,9.395,8.553,8.826,31.652,8.570,9.288,10.198
G_int_t8=10.270,10.420,9.924,9.993,10.095,10.142,10.151,10.182,10.242,9.919,9.865,10.139,9.655,10.247,10.180,63.878,0.000,39.508,10.213,9.921,10.344,0.000,0.000,0.000,9.633,10.168,9.904,0.000,0.000,9.254,9.968,10.346,10.051,0.000,8.670,7.534,9.728,10.475,10.338,0.000,9.265,8.846,9.769,10.421,10.671,0.000,9.305,9.426,9.708,9.241,9.911,10.243,9.095,9.954,9.520,9.509,8.994,9.552,9.436,10.462,8.766,0.000,0.000,0.000,0.000,0.000,9.006,0.000,54.762,9.364,0.000,38.949,8.616,7.549,8.766,8.741,10.551,0.000,9.143,9.266,9.033,9.199,9.642,30.604,9.388,9.771,9.278,9.074,10.225,11.107,9.010,9.694,17.089,9.588,12.737,13.343
Avg_G_t12=8.224,8.379,8.436,8.491,8.464,8.424,8.165,8.481,8.445,8.633,8.464,8.748,8.161,8.570,8.982,63.878,0.000,39.508,8.220,8.657,9.095,0.000,0.000,0.000,8.221,8.677,8.953,0.000,0.000,8.434,8.104,8.505,9.038,0.000,8.740,9.071,7.767,8.388,8.861,0.000,8.281,8.088,8.145,8.467,10.714,0.000,8.330,8.487,8.516,8.766,8.743,8.995,8.524,8.621,8.598,8.785,8.736,8.734,8.481,8.748,8.353,0.000,0.000,0.000,0.000,0.000,8.671,0.000,54.762,8.653,0.000,38.949,8.395,8.937,8.652,8.871,10.076,0.000,8.809,8.642,8.714,8.378,10.139,30.604,8.498,8.761,8.371,8.932,10.220,9.395,8.553,8.826,31.652,8.570,9.288,10.198
G_int_t12=10.270,10.420,9.924,9.993,10.095,10.142,10.151,10.182,10.242,9.919,9.865,10.139,9.655,10.247,10.180,63.878,0.000,39.508,10.213,9.921,10.344,0.000,0.000,0.000,9.633,10.168,9.904,0.000,0.000,9.254,9.968,10.346,10.051,0.000,8.670,7.534,9.728,10.475,10.338,0.000,9.265,8.846,9.769,10.421,10.671,0.000,9.305,9.426,9.708,9.241,9.911,10.243,9.095,9.954,9.520,9.509,8.994,9.552,9.436,10.462,8.766,0.000,0.000,0.000,0.000,0.000,9.006,0.000,54.762,9.364,0.000,38.949,8.616,7.549,8.766,8.741,10.551,0.000,9.143,9.266,9.033,9.199,9.642,30.604,9.388,9.771,9.278,9.074,10.225,11.107,9.010,9.694,17.089,9.588,12.737,13.343
Avg_G_inflex=4.787,4.797,8.214,5.626,5.382,5.233,4.646,5.329,5.121,5.735,8.130,5.862,5.193,5.616,6.380,54.918,0.000,3.068,7.884,5.832,6.395,0.000,0.000,0.000,5.220,5.936,6.524,0.000,0.000,5.860,4.730,5.242,8.698,0.000,7.105,8.069,4.440,5.059,6.251,0.000,5.525,6.137,4.977,8.165,8.212,0.000,8.094,6.076,5.791,6.872,6.022,8.618,6.150,5.688,7.838,8.438,6.771,6.201,7.800,5.744,6.099,0.000,0.000,0.000,0.000,0.000,6.738,0.000,36.705,6.203,0.000,2.116,6.376,8.619,6.704,7.553,8.203,0.000,6.777,6.182,6.678,6.033,9.687,46.300,6.116,6.183,7.338,7.094,8.698,6.360,6.622,6.249,36.147,7.728,2.548,8.240
G_int_inflex=3.522,3.752,9.558,4.647,4.192,3.860,4.006,4.489,4.170,4.171,9.292,4.416,5.584,4.732,5.226,54.918,0.000,3.068,9.652,4.502,5.251,0.000,0.000,0.000,3.962,4.468,5.052,0.000,0.000,4.400,4.055,4.352,9.436,0.000,4.865,5.551,3.823,4.467,4.945,0.000,4.284,4.995,3.990,9.894,6.817,0.000,8.909,4.433,4.746,4.379,4.584,9.576,4.394,4.272,8.195,8.895,4.720,4.399,8.263,6.150,4.360,0.000,0.000,0.000,0.000,0.000,4.935,0.000,36.705,4.752,0.000,2.116,4.562,6.934,4.964,4.969,6.159,0.000,4.709,4.489,4.705,4.188,9.023,46.300,4.364,4.434,7.513,4.777,6.069,4.776,4.322,4.525,37.822,8.115,1.720,8.160
G_by_Interval_g4=8.446,8.577,8.601,8.668,8.537,8.323,8.487,8.777,8.641,8.451,8.395,8.644,8.212,8.878,8.824,63.878,0.000,39.508,8.821,8.419,9.030,0.000,0.000,0.000,8.133,8.604,8.531,0.000,0.000,7.975,8.448,8.753,8.712,0.000,7.818,7.496,8.167,8.874,8.856,0.000,8.063,7.667,8.289,8.678,10.671,0.000,8.106,8.190,8.326,7.859,8.533,8.725,7.883,8.518,8.087,7.952,7.914,8.222,8.077,9.890,7.678,0.000,0.000,0.000,0.000,0.000,8.005,0.000,54.762,8.136,0.000,38.949,7.679,7.028,7.844,7.807,9.330,0.000,7.989,8.093,7.944,7.967,9.642,30.604,8.142,8.174,8.081,8.023,9.003,9.216,7.789,8.273,17.089,8.295,11.271,10.770
G_int_t8_g4=8.446,8.577,8.601,8.668,8.537,8.323,8.487,8.777,8.641,8.451,8.395,8.644,8.212,8.878,8.824,63.878,0.000,39.508,8.821,8.419,9.030,0.000,0.000,0.000,8.133,8.604,8.531,0.000,0.000,7.975,8.448,8.753,8.712,0.000,7.818,7.496,8.167,8.874,8.856,0.000,8.063,7.667,8.289,8.678,10.671,0.000,8.106,8.190,8.326,7.859,8.533,8.725,7.883,8.518,8.087,7.952,7.914,8.222,8.077,9.890,7.678,0.000,0.000,0.000,0.000,0.000,8.005,0.000,54.762,8.136,0.000,38.949,7.679,7.028,7.844,7.807,9.330,0.000,7.989,8.093,7.944,7.967,9.642,30.604,8.142,8.174,8.081,8.023,9.003,9.216,7.789,8.273,17.089,8.295,11.271,10.770
G_int_t12_g4=8.446,8.577,8.601,8.668,8.537,8.323,8.487,8.777,8.641,8.451,8.395,8.644,8.212,8.878,8.824,63.878,0.000,39.508,8.821,8.419,9.030,0.000,0.000,0.000,8.133,8.604,8.531,0.000,0.000,7.975,8.448,8.753,8.712,0.000,7.818,7.496,8.167,8.874,8.856,0.000,8.063,7.667,8.289,8.678,10.671,0.000,8.106,8.190,8.326,7.859,8.533,8.725,7.883,8.518,8.087,7.952,7.914,8.222,8.077,9.890,7.678,0.000,0.000,0.000,0.000,0.000,8.005,0.000,54.762,8.136,0.000,38.949,7.679,7.028,7.844,7.807,9.330,0.000,7.989,8.093,7.944,7.967,9.642,30.604,8.142,8.174,8.081,8.023,9.003,9.216,7.789,8.273,17.089,8.295,11.271,10.770
G_int_inflex_g4=3.522,3.752,8.322,4.647,4.192,3.860,3.914,4.489,4.170,4.171,7.971,4.416,5.584,4.732,5.226,54.918,0.000,3.068,8.401,4.502,5.251,0.000,0.000,0.000,3.962,4.468,5.052,0.000,0.000,4.400,4.005,4.352,8.270,0.000,4.865,5.551,3.823,4.467,4.945,0.000,4.412,4.995,3.990,8.294,6.817,0.000,7.806,4.433,4.697,4.379,4.584,8.235,4.394,4.272,7.110,7.502,4.720,4.399,7.208,6.150,4.360,0.000,0.000,0.000,0.000,0.000,4.935,0.000,36.705,4.797,0.000,2.116,4.562,6.582,4.964,4.969,6.159,0.000,4.709,4.489,4.705,4.188,9.023,46.300,4.364,4.434,6.759,4.777,6.069,4.776,4.322,4.525,37.822,7.214,1.720,8.160
Time_Inflex=15.404,18.096,39.139,18.585,18.340,19.074,19.319,18.585,19.319,19.319,39.139,19.319,18.340,20.053,24.457,40.852,0.234,32.043,39.139,22.255,23.234,0.234,0.234,0.234,19.319,18.340,24.457,0.234,0.234,23.234,19.319,19.319,39.139,0.234,23.234,29.351,17.117,18.340,19.319,0.234,24.457,24.702,18.340,39.139,25.191,0.234,39.139,19.319,24.457,21.276,20.787,39.139,22.989,19.319,39.139,39.139,23.234,21.521,39.139,21.276,23.234,0.234,0.234,0.234,0.234,0.234,23.234,0.234,39.139,26.170,0.234,40.362,23.234,39.139,26.170,23.234,25.191,0.234,23.234,23.234,23.234,19.319,39.139,40.362,19.319,23.234,35.958,22.989,26.170,21.032,20.787,23.234,40.852,40.852,17.362,35.958
OD_Inflex=0.227,0.272,0.453,0.218,0.226,0.251,0.331,0.234,0.272,0.222,0.445,0.209,0.260,0.240,0.271,0.074,0.074,0.073,0.485,0.269,0.242,0.071,0.070,0.071,0.278,0.200,0.256,0.079,0.072,0.292,0.319,0.255,0.379,0.082,0.206,0.246,0.287,0.251,0.196,0.082,0.352,0.302,0.267,0.443,0.185,0.081,0.476,0.212,0.329,0.192,0.228,0.367,0.256,0.229,0.431,0.394,0.223,0.227,0.448,0.281,0.274,0.071,0.073,0.076,0.073,0.071,0.224,0.074,0.084,0.320,0.076,0.081,0.250,0.375,0.271,0.194,0.186,0.083,0.230,0.259,0.239,0.201,0.285,0.076,0.200,0.265,0.441,0.200,0.182,0.211,0.200,0.256,0.094,0.418,0.123,0.293
Time_Saturation=39.873,39.139,39.628,39.628,39.628,39.628,39.628,39.628,39.628,39.873,39.628,39.628,39.628,39.628,39.628,0.000,0.234,0.000,39.628,39.873,39.873,0.234,0.234,0.234,39.628,39.628,39.628,0.234,0.234,39.628,39.628,39.628,39.628,0.234,39.628,0.000,39.628,39.628,39.628,0.234,39.628,39.628,39.628,39.628,39.873,0.234,39.628,39.628,39.628,39.628,39.628,39.873,39.628,0.000,39.628,39.628,39.628,39.628,39.628,39.628,39.628,0.234,0.234,0.234,0.234,0.234,39.628,0.234,39.628,39.873,0.234,40.852,39.873,39.628,39.873,0.000,39.873,0.234,39.628,39.628,38.894,39.628,39.628,40.852,39.628,39.628,39.628,39.628,39.628,39.139,39.628,39.628,0.000,39.628,39.628,39.383
OD_Saturation=0.498,0.459,0.460,0.454,0.449,0.460,0.507,0.448,0.463,0.425,0.457,0.415,0.507,0.436,0.388,0.000,0.074,0.000,0.502,0.418,0.364,0.071,0.070,0.071,0.499,0.423,0.392,0.079,0.072,0.438,0.517,0.449,0.388,0.082,0.411,0.000,0.545,0.448,0.387,0.082,0.473,0.390,0.516,0.453,0.259,0.081,0.479,0.442,0.446,0.412,0.407,0.378,0.442,0.000,0.435,0.412,0.415,0.417,0.463,0.417,0.470,0.071,0.073,0.076,0.073,0.071,0.420,0.074,0.084,0.418,0.076,0.087,0.452,0.388,0.419,0.000,0.302,0.083,0.406,0.433,0.412,0.474,0.291,0.077,0.452,0.417,0.470,0.413,0.292,0.315,0.432,0.395,0.000,0.427,0.366,0.294
Ref_Well_Name=A01,A01,A01,A01,A01,A01,A01,A01,A01,A01,A01,A01,A01,A01,A01,A01,A01,A01,A01,A01,A01,A01,A01,A01,A01,A01,A01,A01,A01,A01,A01,A01,A01,A01,A01,A01,A01,A01,A01,A01,A01,A01,A01,A01,A01,A01,A01,A01,A01,A01,A01,A01,A01,A01,A01,A01,A01,A01,A01,A01,A01,A01,A01,A01,A01,A01,A01,A01,A01,A01,A01,A01,A01,A01,A01,A01,A01,A01,A01,A01,A01,A01,A01,A01,A01,A01,A01,A01,A01,A01,A01,A01,A01,A01,A01,A01
Ratio_Avg_G=1.000,0.981,0.975,0.969,0.972,0.976,1.007,0.970,0.974,0.953,0.972,0.940,1.008,0.960,0.916,0.129,Inf,0.208,1.000,0.950,0.904,Inf,Inf,Inf,1.000,0.948,0.918,Inf,Inf,0.975,1.015,0.967,0.910,Inf,0.941,0.907,1.059,0.980,0.928,Inf,0.993,1.017,1.010,0.971,0.768,Inf,0.987,0.969,0.966,0.938,0.941,0.914,0.965,0.954,0.956,0.936,0.941,0.942,0.970,0.940,0.985,Inf,Inf,Inf,Inf,Inf,0.948,Inf,0.150,0.950,Inf,0.211,0.980,0.920,0.951,0.927,0.816,Inf,0.934,0.952,0.944,0.982,0.811,0.269,0.968,0.939,0.982,0.921,0.805,0.875,0.962,0.932,0.260,0.960,0.885,0.806
Ratio_Fit_G=NaN,NaN,NaN,NaN,NaN,NaN,NaN,NaN,NaN,NaN,NaN,NaN,NaN,NaN,NaN,NaN,NaN,NaN,NaN,NaN,NaN,NaN,NaN,NaN,NaN,NaN,NaN,NaN,NaN,NaN,NaN,NaN,NaN,NaN,NaN,NaN,NaN,NaN,NaN,NaN,NaN,NaN,NaN,NaN,NaN,NaN,NaN,NaN,NaN,NaN,NaN,NaN,NaN,NaN,NaN,NaN,NaN,NaN,NaN,NaN,NaN,NaN,NaN,NaN,NaN,NaN,NaN,NaN,NaN,NaN,NaN,NaN,NaN,NaN,NaN,NaN,NaN,NaN,NaN,NaN,NaN,NaN,NaN,NaN,NaN,NaN,NaN,NaN,NaN,NaN,NaN,NaN,NaN,NaN,NaN,NaN
Ratio_G_Int=1.000,0.986,1.035,1.028,1.017,1.013,1.012,1.009,1.003,1.035,1.041,1.013,1.064,1.002,1.009,0.161,Inf,0.260,1.006,1.035,0.993,Inf,Inf,Inf,1.066,1.010,1.037,Inf,Inf,1.110,1.030,0.993,1.022,Inf,1.185,1.363,1.056,0.980,0.993,Inf,1.109,1.161,1.051,0.985,0.962,Inf,1.104,1.090,1.058,1.111,1.036,1.003,1.129,1.032,1.079,1.080,1.142,1.075,1.088,0.982,1.172,Inf,Inf,Inf,Inf,Inf,1.140,Inf,0.188,1.097,Inf,0.264,1.192,1.360,1.172,1.175,0.973,Inf,1.123,1.108,1.137,1.116,1.065,0.336,1.094,1.051,1.107,1.132,1.004,0.925,1.140,1.059,0.601,1.071,0.806,0.770
Ratio_t0_Fit=NaN,NaN,NaN,NaN,NaN,NaN,NaN,NaN,NaN,NaN,NaN,NaN,NaN,NaN,NaN,NaN,NaN,NaN,NaN,NaN,NaN,NaN,NaN,NaN,NaN,NaN,NaN,NaN,NaN,NaN,NaN,NaN,NaN,NaN,NaN,NaN,NaN,NaN,NaN,NaN,NaN,NaN,NaN,NaN,NaN,NaN,NaN,NaN,NaN,NaN,NaN,NaN,NaN,NaN,NaN,NaN,NaN,NaN,NaN,NaN,NaN,NaN,NaN,NaN,NaN,NaN,NaN,NaN,NaN,NaN,NaN,NaN,NaN,NaN,NaN,NaN,NaN,NaN,NaN,NaN,NaN,NaN,NaN,NaN,NaN,NaN,NaN,NaN,NaN,NaN,NaN,NaN,NaN,NaN,NaN,NaN
Ratio_t0_G_Int=1.000,1.026,1.401,1.402,1.291,1.216,1.025,1.233,1.161,1.659,1.496,1.557,1.365,1.261,1.855,-Inf,-Inf,-Inf,1.021,1.694,1.811,-Inf,-Inf,-Inf,1.447,1.452,2.330,-Inf,-Inf,2.579,1.084,1.145,2.211,-Inf,-31.072,-1.423,1.010,1.009,1.509,-Inf,2.100,2.938,1.239,1.083,-62.004,-Inf,2.116,2.259,1.769,4.569,1.867,1.776,3.708,1.560,2.306,2.998,8.351,2.637,2.192,1.280,5.010,-Inf,-Inf,-Inf,-Inf,-Inf,6.401,-Inf,-Inf,3.004,-Inf,-Inf,9.372,-1.586,18.574,-16.486,5.121,-Inf,6.512,3.412,6.753,2.514,-5.030,-Inf,2.358,2.142,2.275,15.138,455.869,1.410,4.668,2.538,-0.524,2.099,0.662,0.784
Ref_Curve_Array=1,1,1,1,1,1,1,1,1,1,1,1,1,1,1,1,1,1,1,1,1,1,1,1,1,1,1,1,1,1,1,1,1,1,1,1,1,1,1,1,1,1,1,1,1,1,1,1,1,1,1,1,1,1,1,1,1,1,1,1,1,1,1,1,1,1,1,1,1,1,1,1,1,1,1,1,1,1,1,1,1,1,1,1,1,1,1,1,1,1,1,1,1,1,1,1
Default_ref=0
Comm_Map=,,,,,
Comm_Consol=,,,,,,,,
Comm_Screen=,,,,,
Analysis_Set=A,A,A,A,A,A,A,A,A,A,A,A,A,A,A,A,A,A,A,A,A,A,A,A,A,A,A,A,A,A,A,A,A,A,A,A,A,A,A,A,A,A,A,A,A,A,A,A,A,A,A,A,A,A,A,A,A,A,A,A,A,A,A,A,A,A,A,A,A,A,A,A,A,A,A,A,A,A,A,A,A,A,A,A,A,A,A,A,A,A,A,A,A,A,A,A
Ref_Type=single_ref,single_ref,single_ref,single_ref,single_ref,single_ref,single_ref,single_ref,single_ref,single_ref,single_ref,single_ref,single_ref,single_ref,single_ref,single_ref,single_ref,single_ref,single_ref,single_ref,single_ref,single_ref,single_ref,single_ref,single_ref,single_ref,single_ref,single_ref,single_ref,single_ref,single_ref,single_ref,single_ref,single_ref,single_ref,single_ref,single_ref,single_ref,single_ref,single_ref,single_ref,single_ref,single_ref,single_ref,single_ref,single_ref,single_ref,single_ref,single_ref,single_ref,single_ref,single_ref,single_ref,single_ref,single_ref,single_ref,single_ref,single_ref,single_ref,single_ref,single_ref,single_ref,single_ref,single_ref,single_ref,single_ref,single_ref,single_ref,single_ref,single_ref,single_ref,single_ref,single_ref,single_ref,single_ref,single_ref,single_ref,single_ref,single_ref,single_ref,single_ref,single_ref,single_ref,single_ref,single_ref,single_ref,single_ref,single_ref,single_ref,single_ref,single_ref,single_ref,single_ref,single_ref,single_ref,single_ref
Wells_In_Use=0,0,0,0,0,0,0,0,0,0,0,0,0,0,0,0,0,0,0,0,0,0,0,0,0,0,0,0,0,0,0,0,0,0,0,0,0,0,0,0,0,0,0,0,0,0,0,0,0,0,0,0,0,0,0,0,0,0,0,0,0,0,0,0,0,0,0,0,0,0,0,0,0,0,0,0,0,0,0,0,0,0,0,0,0,0,0,0,0,0,0,0,0,0,0,0
pv_to_plate_order=no
[Flor:]
[Flor2:]
[Lumin:]
[Data:]
Read=DateTime	RunT[s]	Temp	Well_1	Well_2	Well_3	Well_4	Well_5	Well_6	Well_7	Well_8	Well_9	Well_10	Well_11	Well_12	Well_13	Well_14	Well_15	Well_16	Well_17	Well_18	Well_19	Well_20	Well_21	Well_22	Well_23	Well_24	Well_25	Well_26	Well_27	Well_28	Well_29	Well_30	Well_31	Well_32	Well_33	Well_34	Well_35	Well_36	Well_37	Well_38	Well_39	Well_40	Well_41	Well_42	Well_43	Well_44	Well_45	Well_46	Well_47	Well_48	Well_49	Well_50	Well_51	Well_52	Well_53	Well_54	Well_55	Well_56	Well_57	Well_58	Well_59	Well_60	Well_61	Well_62	Well_63	Well_64	Well_65	Well_66	Well_67	Well_68	Well_69	Well_70	Well_71	Well_72	Well_73	Well_74	Well_75	Well_76	Well_77	Well_78	Well_79	Well_80	Well_81	Well_82	Well_83	Well_84	Well_85	Well_86	Well_87	Well_88	Well_89	Well_90	Well_91	Well_92	Well_93	Well_94	Well_95	Well_96
1=21:03:05	842	298	0.0896	0.0914	0.0881	0.0814	0.0811	0.0776	0.0807	0.0861	0.0812	0.0803	0.0845	0.0885	0.0791	0.0801	0.0807	0.0836	0.0828	0.0804	0.0797	0.0813	0.0815	0.0828	0.0844	0.1026	0.0742	0.0805	0.0815	0.0866	0.0818	0.0787	0.0784	0.0781	0.0818	0.0849	0.0816	0.0861	0.0834	0.0810	0.0780	0.0778	0.0757	0.0771	0.0782	0.0718	0.0788	0.0828	0.0837	0.1028	0.0881	0.0758	0.0787	0.0778	0.0736	0.0775	0.0713	0.0704	0.0712	0.0827	0.0833	0.0859	0.0714	0.0730	0.0762	0.0726	0.0706	0.0805	0.0734	0.0744	0.0744	0.0878	0.0794	0.0927	0.0950	0.0876	0.0808	0.0771	0.0806	0.0785	0.0821	0.0818	0.0815	0.0878	0.0850	0.0984	0.0821	0.0773	0.0813	0.0792	0.0808	0.0839	0.0827	0.0842	0.0836	0.0872	0.0954	0.1058
2=21:17:46	1723	301	0.0881	0.0955	0.0919	0.0805	0.0858	0.0794	0.0855	0.0873	0.0864	0.0880	0.0872	0.0919	0.0798	0.0821	0.0784	0.0844	0.0861	0.0831	0.0845	0.0833	0.0833	0.0883	0.0894	0.0959	0.0801	0.0832	0.0826	0.0899	0.0874	0.0793	0.0823	0.0820	0.0831	0.0860	0.0872	0.0936	0.0874	0.0822	0.0832	0.0810	0.0780	0.0818	0.0808	0.0763	0.0838	0.0860	0.0863	0.1010	0.0878	0.0782	0.0829	0.0806	0.0760	0.0807	0.0745	0.0738	0.0743	0.0893	0.0871	0.0952	0.0746	0.0748	0.0802	0.0751	0.0748	0.0839	0.0758	0.0781	0.0771	0.0917	0.0872	0.1130	0.1201	0.0895	0.0838	0.0798	0.0821	0.0818	0.0845	0.0867	0.0843	0.0900	0.0879	0.0954	0.0854	0.0811	0.0857	0.0809	0.0849	0.0855	0.0883	0.0864	0.0865	0.0866	0.0993	0.1154
3=21:32:27	2604	301	0.0961	0.0956	0.0863	0.0793	0.0812	0.0798	0.0805	0.0839	0.0827	0.0873	0.0854	0.0901	0.0821	0.0772	0.0801	0.0827	0.0838	0.0834	0.0808	0.0823	0.0822	0.0893	0.0869	0.0970	0.0821	0.0830	0.0804	0.0889	0.0803	0.0799	0.0796	0.0793	0.0762	0.0851	0.0845	0.0867	0.0865	0.0808	0.0798	0.0783	0.0768	0.0763	0.0780	0.0733	0.0805	0.0810	0.0853	0.1022	0.0882	0.0804	0.0775	0.0790	0.0733	0.0802	0.0715	0.0736	0.0739	0.0847	0.0822	0.0892	0.0718	0.0734	0.0762	0.0720	0.0739	0.0808	0.0746	0.0739	0.0740	0.0869	0.0841	0.0989	0.0971	0.0881	0.0803	0.0793	0.0805	0.0809	0.0820	0.0826	0.0834	0.0881	0.0855	0.0983	0.0821	0.0795	0.0814	0.0802	0.0830	0.0831	0.0842	0.0834	0.0877	0.0896	0.0942	0.1113
4=21:47:08	3484	300	0.0927	0.0956	0.0854	0.0800	0.0826	0.0792	0.0824	0.0849	0.0859	0.0861	0.0866	0.0900	0.0815	0.0798	0.0792	0.0807	0.0850	0.0824	0.0816	0.0844	0.0795	0.0840	0.0887	0.0929	0.0852	0.0821	0.0800	0.0892	0.0823	0.0788	0.0797	0.0789	0.0778	0.0848	0.0849	0.0931	0.0858	0.0813	0.0812	0.0776	0.0774	0.0785	0.0805	0.0731	0.0813	0.0823	0.0814	0.1012	0.0854	0.0780	0.0799	0.0785	0.0756	0.0803	0.0739	0.0728	0.0747	0.0818	0.0854	0.0948	0.0744	0.0742	0.0769	0.0738	0.0753	0.0815	0.0765	0.0745	0.0763	0.0871	0.0863	0.0938	0.1003	0.0900	0.0825	0.0787	0.0807	0.0816	0.0830	0.0830	0.0828	0.0903	0.0880	0.0961	0.0835	0.0817	0.0829	0.0815	0.0838	0.0840	0.0865	0.0859	0.0851	0.0885	0.0973	0.1082
5=22:01:49	4365	301	0.0875	0.1023	0.0854	0.0802	0.0829	0.0790	0.0809	0.0857	0.0824	0.0850	0.0885	0.0903	0.0821	0.0817	0.0803	0.0819	0.0859	0.0822	0.0830	0.0839	0.0822	0.0875	0.0877	0.0962	0.0762	0.0824	0.0821	0.0883	0.0830	0.0796	0.0790	0.0783	0.0788	0.0850	0.0851	0.0894	0.0843	0.0835	0.0778	0.0788	0.0756	0.0800	0.0798	0.0724	0.0799	0.0825	0.0848	0.1020	0.0791	0.0764	0.0811	0.0806	0.0752	0.0794	0.0939	0.0729	0.0744	0.0824	0.0861	0.0870	0.0711	0.0740	0.0749	0.0730	0.0741	0.0814	0.0755	0.0759	0.0760	0.0868	0.0888	0.0942	0.0963	0.0882	0.0817	0.0779	0.0812	0.0805	0.0824	0.0813	0.0874	0.0906	0.0863	0.0998	0.0825	0.0803	0.0810	0.0805	0.0811	0.0841	0.0829	0.0859	0.0855	0.0883	0.0958	0.1107
6=22:16:34	5250	301	0.0897	0.0991	0.0842	0.0814	0.0848	0.0801	0.0817	0.0860	0.0828	0.0879	0.0866	0.0905	0.0826	0.0811	0.0785	0.0827	0.0849	0.0831	0.0821	0.0820	0.0803	0.0890	0.0881	0.0974	0.0771	0.0806	0.0803	0.0877	0.0809	0.0790	0.0795	0.0801	0.0783	0.0861	0.0853	0.0891	0.0853	0.0815	0.0793	0.0798	0.0764	0.0807	0.0812	0.0739	0.0797	0.0822	0.0852	0.1009	0.0837	0.0770	0.0802	0.0795	0.0740	0.0786	0.0756	0.0737	0.0744	0.0845	0.0852	0.0850	0.0739	0.0775	0.0765	0.0758	0.0752	0.0826	0.0749	0.0757	0.0749	0.0869	0.0843	0.0939	0.0970	0.0861	0.0820	0.0781	0.0794	0.0816	0.0826	0.0832	0.0835	0.0896	0.0840	0.0993	0.0837	0.0805	0.0805	0.0811	0.0806	0.0825	0.0834	0.0842	0.0855	0.0865	0.1006	0.1074
7=22:31:15	6131	300	0.0936	0.0978	0.0846	0.0784	0.0817	0.0805	0.0820	0.0833	0.0796	0.0813	0.0838	0.0896	0.0791	0.0780	0.0769	0.0811	0.0846	0.0790	0.0783	0.0815	0.0800	0.0841	0.0853	0.0961	0.0798	0.0814	0.0795	0.0877	0.0797	0.0773	0.0764	0.0773	0.0771	0.0831	0.0823	0.0906	0.0840	0.0801	0.0790	0.0770	0.0755	0.0759	0.0787	0.0716	0.0785	0.0808	0.0836	0.0951	0.0835	0.0760	0.0780	0.0789	0.0719	0.0754	0.0715	0.0725	0.0723	0.0808	0.0838	0.0915	0.0721	0.0737	0.0767	0.0720	0.0723	0.0786	0.0731	0.0741	0.0747	0.0831	0.0845	0.1067	0.0932	0.0869	0.0800	0.0752	0.0784	0.0791	0.0812	0.0818	0.0824	0.0888	0.0818	0.0936	0.0815	0.0781	0.0789	0.0787	0.0789	0.0799	0.0821	0.0822	0.0840	0.0851	0.0946	0.1119
8=22:45:55	7012	300	0.0852	0.0986	0.0865	0.0808	0.0836	0.0827	0.0842	0.0857	0.0836	0.0850	0.0861	0.0922	0.0819	0.0812	0.0777	0.0817	0.0845	0.0811	0.0824	0.0806	0.0817	0.0842	0.0876	0.0960	0.0757	0.0851	0.0830	0.0873	0.0839	0.0777	0.0798	0.0803	0.0799	0.0858	0.0841	0.0879	0.0837	0.0834	0.0777	0.0813	0.0768	0.0807	0.0811	0.0724	0.0801	0.0828	0.0846	0.1004	0.0821	0.0770	0.0821	0.0787	0.0764	0.0752	0.0766	0.0730	0.0751	0.0833	0.0836	0.0874	0.0701	0.0760	0.0770	0.0751	0.0723	0.0833	0.0741	0.0751	0.0735	0.0838	0.0851	0.1015	0.0993	0.0868	0.0800	0.0778	0.0812	0.0811	0.0828	0.0825	0.0847	0.0890	0.0847	0.0970	0.0846	0.0782	0.0818	0.0815	0.0816	0.0832	0.0851	0.0857	0.0865	0.0889	0.0971	0.1157
9=23:00:36	7893	301	0.0927	0.1027	0.0888	0.0804	0.0850	0.0824	0.0870	0.0897	0.0858	0.0876	0.0878	0.0929	0.0813	0.0804	0.0815	0.0850	0.0875	0.0860	0.0823	0.0856	0.0815	0.0925	0.0910	0.1064	0.0809	0.0824	0.0840	0.0886	0.0855	0.0798	0.0804	0.0814	0.0791	0.0875	0.0887	0.0933	0.0863	0.0846	0.0831	0.0824	0.0791	0.0801	0.0838	0.0748	0.0802	0.0828	0.0857	0.1056	0.0877	0.0800	0.0846	0.0822	0.0742	0.0794	0.0758	0.0744	0.0762	0.0837	0.0882	0.0995	0.0756	0.0766	0.0784	0.0760	0.0739	0.0813	0.0751	0.0779	0.0776	0.0893	0.0912	0.1076	0.0998	0.0880	0.0840	0.0801	0.0833	0.0840	0.0860	0.0865	0.0874	0.0918	0.0897	0.1024	0.0865	0.0813	0.0847	0.0830	0.0867	0.0881	0.0889	0.0910	0.0884	0.0914	0.1053	0.1146
10=23:15:17	8773	300	0.0876	0.0984	0.0843	0.0800	0.0824	0.0807	0.0842	0.0863	0.0832	0.0853	0.0868	0.0908	0.0818	0.0809	0.0797	0.0823	0.0846	0.0821	0.0810	0.0833	0.0834	0.0871	0.0886	0.0990	0.0760	0.0840	0.0827	0.0893	0.0827	0.0785	0.0783	0.0802	0.0810	0.0848	0.0863	0.0905	0.0852	0.0815	0.0771	0.0789	0.0759	0.0777	0.0799	0.0730	0.0788	0.0820	0.0855	0.0973	0.0845	0.0749	0.0802	0.0782	0.0750	0.0759	0.0748	0.0736	0.0750	0.0824	0.0861	0.0882	0.0721	0.0752	0.0761	0.0722	0.0733	0.0805	0.0749	0.0756	0.0751	0.0852	0.0834	0.0926	0.0913	0.0892	0.0814	0.0788	0.0814	0.0806	0.0856	0.0810	0.0836	0.0905	0.0857	0.0967	0.0848	0.0790	0.0821	0.0807	0.0806	0.0837	0.0835	0.0836	0.0858	0.0875	0.0953	0.1120
11=23:29:58	9654	300	0.1002	0.1072	0.0829	0.0761	0.0805	0.0783	0.0800	0.0833	0.0795	0.0808	0.0840	0.0899	0.0785	0.0772	0.0792	0.0791	0.0836	0.0797	0.0810	0.0789	0.0787	0.0832	0.0843	0.0998	0.0791	0.0777	0.0799	0.0859	0.0807	0.0773	0.0753	0.0749	0.0774	0.0827	0.0843	0.0895	0.0849	0.0792	0.0773	0.0775	0.0732	0.0769	0.0781	0.0703	0.0759	0.0803	0.0828	0.0963	0.0851	0.0753	0.0782	0.0773	0.0702	0.0737	0.0728	0.0702	0.0702	0.0804	0.0862	0.0873	0.0718	0.0721	0.0732	0.0694	0.0719	0.0786	0.0733	0.0743	0.0739	0.0842	0.0857	0.1087	0.0957	0.0871	0.0778	0.0762	0.0771	0.0792	0.0796	0.0815	0.0825	0.0894	0.0828	0.0969	0.0807	0.0767	0.0793	0.0772	0.0789	0.0798	0.0832	0.0832	0.0833	0.0882	0.0963	0.1088
12=23:44:39	10535	300	0.0914	0.1104	0.0868	0.0840	0.0837	0.0811	0.0846	0.0864	0.0842	0.0879	0.0878	0.0907	0.0835	0.0790	0.0802	0.0850	0.0852	0.0840	0.0829	0.0839	0.0840	0.0854	0.0883	0.0976	0.0766	0.0841	0.0838	0.0894	0.0849	0.0800	0.0777	0.0811	0.0805	0.0859	0.0855	0.0927	0.0854	0.0845	0.0802	0.0805	0.0786	0.0805	0.0818	0.0734	0.0796	0.0822	0.0856	0.1015	0.0882	0.0789	0.0834	0.0795	0.0741	0.0806	0.0763	0.0756	0.0741	0.0849	0.0870	0.0915	0.0748	0.0758	0.0783	0.0750	0.0752	0.0831	0.0754	0.0769	0.0775	0.0875	0.0858	0.0943	0.0959	0.0883	0.0839	0.0790	0.0826	0.0819	0.0860	0.0838	0.0854	0.0896	0.0871	0.1061	0.0857	0.0815	0.0829	0.0809	0.0824	0.0845	0.0852	0.0878	0.0873	0.0923	0.0998	0.1165
13=23:59:19	11416	301	0.0903	0.1148	0.0860	0.0795	0.0827	0.0798	0.0828	0.0880	0.0804	0.0808	0.0847	0.0896	0.0792	0.0769	0.0773	0.0807	0.0825	0.0802	0.0815	0.0822	0.0785	0.0833	0.0869	0.0974	0.0825	0.0817	0.0808	0.0867	0.0829	0.0780	0.0778	0.0761	0.0758	0.0832	0.0812	0.0896	0.0832	0.0784	0.0788	0.0767	0.0748	0.0777	0.0797	0.0715	0.0751	0.0808	0.0824	0.0997	0.0894	0.0750	0.0770	0.0760	0.0711	0.0769	0.0722	0.0712	0.0713	0.0805	0.0842	0.0901	0.0711	0.0712	0.0753	0.0695	0.0718	0.0794	0.0737	0.0741	0.0716	0.0826	0.0858	0.0944	0.0966	0.0854	0.0784	0.0782	0.0790	0.0806	0.0812	0.0799	0.0834	0.0876	0.0844	0.0986	0.0831	0.0785	0.0800	0.0798	0.0804	0.0794	0.0829	0.0853	0.0857	0.0880	0.0956	0.1154
14=00:14:00	12297	301	0.0902	0.1122	0.0867	0.0780	0.0810	0.0779	0.0819	0.0831	0.0792	0.0846	0.0864	0.0878	0.0801	0.0762	0.0768	0.0817	0.0830	0.0811	0.0812	0.0804	0.0799	0.0843	0.0880	0.0984	0.0750	0.0800	0.0817	0.0870	0.0815	0.0765	0.0771	0.0768	0.0749	0.0824	0.0845	0.0886	0.0825	0.0801	0.0789	0.0772	0.0750	0.0781	0.0775	0.0715	0.0765	0.0812	0.0814	0.0971	0.0943	0.0745	0.0766	0.0766	0.0733	0.0765	0.0728	0.0708	0.0703	0.0806	0.0850	0.0925	0.0708	0.0729	0.0748	0.0723	0.0736	0.0811	0.0728	0.0734	0.0742	0.0830	0.0829	0.0986	0.0972	0.0867	0.0781	0.0762	0.0792	0.0798	0.0815	0.0823	0.0831	0.0876	0.0840	0.0956	0.0806	0.0776	0.0807	0.0785	0.0790	0.0798	0.0852	0.0831	0.0828	0.0890	0.0992	0.1099
15=00:28:41	13177	298	0.0876	0.1135	0.0835	0.0779	0.0815	0.0805	0.0804	0.0856	0.0814	0.0823	0.0850	0.0870	0.0800	0.0766	0.0796	0.0812	0.0828	0.0811	0.0827	0.0812	0.0795	0.0857	0.0894	0.0956	0.0795	0.0812	0.0813	0.0862	0.0820	0.0770	0.0763	0.0774	0.0742	0.0826	0.0842	0.0921	0.0844	0.0806	0.0776	0.0756	0.0743	0.0759	0.0798	0.0713	0.0769	0.0811	0.0808	0.0992	0.0925	0.0761	0.0790	0.0759	0.0708	0.0767	0.0711	0.0719	0.0693	0.0819	0.0819	0.0973	0.0697	0.0729	0.0733	0.0714	0.0711	0.0788	0.0732	0.0705	0.0724	0.0843	0.0852	0.1007	0.0972	0.0870	0.0799	0.0758	0.0794	0.0783	0.0807	0.0823	0.0832	0.0860	0.0842	0.0953	0.0804	0.0776	0.0793	0.0806	0.0802	0.0835	0.0848	0.0846	0.0851	0.0884	0.0917	0.1070
16=00:43:22	14058	300	0.0914	0.1527	0.0862	0.0803	0.0827	0.0829	0.0855	0.0877	0.0827	0.0849	0.0892	0.0937	0.0824	0.0809	0.0813	0.0828	0.0879	0.0830	0.0832	0.0808	0.0828	0.0875	0.0904	0.1028	0.0768	0.0838	0.0831	0.0867	0.0847	0.0797	0.0766	0.0800	0.0802	0.0859	0.0862	0.0918	0.0876	0.0823	0.0803	0.0809	0.0770	0.0802	0.0815	0.0736	0.0782	0.0812	0.0824	0.0998	0.0823	0.0782	0.0814	0.0772	0.0747	0.0796	0.0737	0.0723	0.0745	0.0843	0.0842	0.0886	0.0739	0.0746	0.0767	0.0742	0.0728	0.0823	0.0747	0.0746	0.0760	0.0878	0.0902	0.1052	0.0971	0.0893	0.0836	0.0801	0.0832	0.0810	0.0844	0.0838	0.0836	0.0888	0.0854	0.0995	0.0848	0.0805	0.0837	0.0825	0.0818	0.0837	0.0860	0.0889	0.0855	0.0903	0.0953	0.1126
17=00:58:02	14939	300	0.0924	0.1474	0.0873	0.0797	0.0859	0.0826	0.0857	0.0858	0.0860	0.0858	0.0892	0.0913	0.0825	0.0813	0.0798	0.0838	0.0847	0.0841	0.0827	0.0861	0.0807	0.0862	0.0942	0.1019	0.0813	0.0825	0.0827	0.0892	0.0822	0.0791	0.0777	0.0808	0.0780	0.0859	0.0882	0.0946	0.0847	0.0830	0.0819	0.0798	0.0782	0.0788	0.0825	0.0740	0.0785	0.0837	0.0831	0.0997	0.0840	0.0772	0.0802	0.0801	0.0736	0.0789	0.0732	0.0745	0.0736	0.0835	0.0848	0.0997	0.0742	0.0742	0.0762	0.0737	0.0731	0.0833	0.0760	0.0748	0.0739	0.0854	0.0881	0.1006	0.1007	0.0893	0.0814	0.0792	0.0817	0.0804	0.0856	0.0838	0.0861	0.0922	0.0894	0.1018	0.0859	0.0805	0.0823	0.0823	0.0832	0.0854	0.0849	0.0883	0.0925	0.0911	0.0988	0.1127
18=01:12:43	15820	301	0.1068	0.1508	0.0858	0.0764	0.0797	0.0811	0.0825	0.0852	0.0801	0.0822	0.0870	0.0899	0.0800	0.0765	0.0794	0.0801	0.0846	0.0802	0.0824	0.0804	0.0789	0.0841	0.0892	0.1028	0.0781	0.0834	0.0792	0.0859	0.0805	0.0793	0.0749	0.0778	0.0757	0.0833	0.0852	0.0894	0.0856	0.0796	0.0798	0.0770	0.0762	0.0759	0.0796	0.0705	0.0778	0.0820	0.0850	0.0948	0.0823	0.0770	0.0790	0.0783	0.0704	0.0750	0.0714	0.0716	0.0713	0.0817	0.0858	0.0942	0.0712	0.0735	0.0762	0.0717	0.0729	0.0782	0.0733	0.0726	0.0742	0.0874	0.0867	0.1003	0.0927	0.0885	0.0809	0.0774	0.0783	0.0820	0.0819	0.0838	0.0836	0.0894	0.0839	0.0972	0.0828	0.0781	0.0795	0.0793	0.0796	0.0831	0.0861	0.0862	0.0870	0.0869	0.0965	0.1097
19=01:27:24	16700	301	0.0920	0.1507	0.0867	0.0795	0.0847	0.0807	0.0853	0.0901	0.0856	0.0854	0.0896	0.0950	0.0837	0.0812	0.0789	0.0847	0.0876	0.0845	0.0847	0.0838	0.0820	0.0890	0.0913	0.1049	0.0787	0.0839	0.0839	0.0888	0.0852	0.0792	0.0805	0.0807	0.0780	0.0849	0.0888	0.0939	0.0850	0.0818	0.0803	0.0790	0.0755	0.0807	0.0825	0.0728	0.0789	0.0838	0.0846	0.0996	0.0858	0.0770	0.0822	0.0794	0.0755	0.0793	0.0752	0.0737	0.0747	0.0854	0.0860	0.0958	0.0729	0.0725	0.0762	0.0731	0.0736	0.0813	0.0746	0.0771	0.0758	0.0872	0.0886	0.1017	0.1024	0.0883	0.0834	0.0792	0.0834	0.0809	0.0844	0.0831	0.0874	0.0927	0.0888	0.0981	0.0857	0.0785	0.0830	0.0835	0.0829	0.0850	0.0871	0.0888	0.0875	0.0908	0.0978	0.1098
20=01:42:05	17581	300	0.0930	0.1491	0.0859	0.0770	0.0833	0.0801	0.0835	0.0879	0.0802	0.0836	0.0876	0.0909	0.0814	0.0782	0.0787	0.0798	0.0835	0.0831	0.0844	0.0834	0.0806	0.0859	0.0913	0.1009	0.0781	0.0794	0.0814	0.0865	0.0822	0.0759	0.0752	0.0776	0.0770	0.0845	0.0878	0.0923	0.0841	0.0797	0.0788	0.0778	0.0749	0.0785	0.0797	0.0713	0.0760	0.0834	0.0839	0.0997	0.0875	0.0741	0.0790	0.0760	0.0700	0.0758	0.0717	0.0713	0.0705	0.0849	0.0835	0.0889	0.0705	0.0730	0.0738	0.0725	0.0719	0.0794	0.0720	0.0735	0.0729	0.0845	0.0865	0.0996	0.1016	0.0867	0.0813	0.0774	0.0798	0.0804	0.0822	0.0828	0.0836	0.0892	0.0865	0.0979	0.0835	0.0780	0.0801	0.0792	0.0808	0.0821	0.0828	0.0852	0.0879	0.0888	0.0970	0.1097
21=01:56:46	18462	300	0.0913	0.1498	0.0832	0.0800	0.0832	0.0792	0.0857	0.0876	0.0809	0.0861	0.0887	0.0905	0.0830	0.0795	0.0802	0.0832	0.0856	0.0818	0.0839	0.0841	0.0798	0.0883	0.0909	0.0997	0.0764	0.0822	0.0821	0.0860	0.0836	0.0787	0.0765	0.0799	0.0758	0.0872	0.0881	0.0943	0.0833	0.0813	0.0772	0.0786	0.0768	0.0772	0.0820	0.0712	0.0793	0.0833	0.0852	0.1013	0.0786	0.0762	0.0812	0.0770	0.0726	0.0789	0.0733	0.0724	0.0739	0.0836	0.0859	0.0926	0.0708	0.0753	0.0734	0.0734	0.0715	0.0806	0.0748	0.0740	0.0723	0.0871	0.0872	0.0956	0.0919	0.0869	0.0826	0.0784	0.0812	0.0801	0.0836	0.0838	0.0870	0.0906	0.0911	0.0975	0.0835	0.0817	0.0808	0.0826	0.0804	0.0825	0.0874	0.0866	0.0875	0.0915	0.0979	0.1090
22=02:11:26	19343	301	0.0944	0.1495	0.0851	0.0801	0.0829	0.0808	0.0844	0.0858	0.0799	0.0864	0.0888	0.0932	0.0815	0.0796	0.0794	0.0822	0.0872	0.0823	0.0846	0.0835	0.0808	0.0864	0.0899	0.0984	0.0770	0.0844	0.0812	0.0898	0.0802	0.0793	0.0749	0.0802	0.0775	0.0861	0.0862	0.0937	0.0834	0.0821	0.0811	0.0804	0.0740	0.0770	0.0816	0.0726	0.0791	0.0850	0.0846	0.0990	0.0795	0.0755	0.0810	0.0762	0.0719	0.0791	0.0714	0.0723	0.0701	0.0853	0.0868	0.0973	0.0715	0.0743	0.0748	0.0706	0.0717	0.0807	0.0741	0.0724	0.0737	0.0867	0.0895	0.0980	0.0928	0.0879	0.0820	0.0775	0.0808	0.0793	0.0852	0.0851	0.0849	0.0894	0.0902	0.0985	0.0845	0.0830	0.0795	0.0828	0.0832	0.0843	0.0884	0.0873	0.0891	0.0911	0.0980	0.1102
23=02:26:07	20224	301	0.0878	0.1492	0.0847	0.0768	0.0804	0.0796	0.0826	0.0853	0.0800	0.0851	0.0882	0.0928	0.0813	0.0770	0.0794	0.0813	0.0826	0.0827	0.0822	0.0820	0.0791	0.0843	0.0918	0.1018	0.0730	0.0824	0.0809	0.0867	0.0829	0.0758	0.0757	0.0774	0.0747	0.0856	0.0876	0.0934	0.0811	0.0822	0.0756	0.0789	0.0746	0.0756	0.0808	0.0708	0.0782	0.0808	0.0830	0.0999	0.0793	0.0737	0.0793	0.0761	0.0689	0.0766	0.0717	0.0708	0.0728	0.0813	0.0840	0.0978	0.0698	0.0717	0.0743	0.0712	0.0702	0.0797	0.0728	0.0710	0.0739	0.0841	0.0855	0.0980	0.0952	0.0871	0.0795	0.0763	0.0810	0.0804	0.0838	0.0832	0.0842	0.0911	0.0848	0.1000	0.0854	0.0778	0.0809	0.0783	0.0801	0.0849	0.0863	0.0863	0.0874	0.0894	0.0979	0.1137
24=02:40:48	21104	301	0.1010	0.1559	0.0901	0.0803	0.0854	0.0827	0.0886	0.0918	0.0842	0.0861	0.0915	0.0972	0.0847	0.0781	0.0814	0.0882	0.0889	0.0856	0.0876	0.0870	0.0818	0.0904	0.0950	0.1017	0.0837	0.0836	0.0850	0.0923	0.0852	0.0799	0.0786	0.0805	0.0794	0.0870	0.0905	0.0975	0.0865	0.0820	0.0827	0.0796	0.0780	0.0808	0.0845	0.0747	0.0808	0.0853	0.0870	0.1044	0.0871	0.0782	0.0821	0.0809	0.0741	0.0808	0.0718	0.0734	0.0746	0.0873	0.0905	0.0995	0.0758	0.0743	0.0787	0.0729	0.0744	0.0834	0.0761	0.0755	0.0762	0.0909	0.0904	0.1036	0.0974	0.0909	0.0845	0.0812	0.0827	0.0851	0.0872	0.0869	0.0895	0.0952	0.0933	0.1019	0.0893	0.0836	0.0861	0.0846	0.0856	0.0900	0.0906	0.0926	0.0916	0.0955	0.0995	0.1161
25=02:55:29	21985	300	0.0915	0.1558	0.0872	0.0767	0.0827	0.0825	0.0849	0.0889	0.0798	0.0859	0.0919	0.0962	0.0827	0.0793	0.0801	0.0826	0.0861	0.0835	0.0838	0.0831	0.0814	0.0884	0.0942	0.1068	0.0755	0.0815	0.0850	0.0884	0.0849	0.0783	0.0776	0.0792	0.0762	0.0866	0.0909	0.0933	0.0840	0.0825	0.0807	0.0789	0.0770	0.0779	0.0825	0.0734	0.0776	0.0852	0.0851	0.1018	0.0824	0.0758	0.0795	0.0761	0.0742	0.0792	0.0717	0.0719	0.0727	0.0848	0.0857	0.0987	0.0718	0.0726	0.0754	0.0722	0.0729	0.0831	0.0729	0.0707	0.0742	0.0884	0.0879	0.1028	0.0973	0.0897	0.0821	0.0782	0.0835	0.0828	0.0849	0.0838	0.0876	0.0930	0.0917	0.1008	0.0881	0.0774	0.0856	0.0819	0.0824	0.0863	0.0853	0.0870	0.0888	0.0923	0.0979	0.1145
26=03:10:09	22866	298	0.0958	0.1572	0.0884	0.0777	0.0868	0.0825	0.0871	0.0916	0.0827	0.0855	0.0933	0.0980	0.0838	0.0790	0.0797	0.0859	0.0884	0.0850	0.0859	0.0859	0.0813	0.0881	0.0985	0.1093	0.0799	0.0842	0.0838	0.0896	0.0869	0.0808	0.0785	0.0797	0.0789	0.0887	0.0907	0.0977	0.0861	0.0820	0.0799	0.0796	0.0777	0.0789	0.0847	0.0740	0.0794	0.0829	0.0866	0.1044	0.0837	0.0765	0.0831	0.0787	0.0708	0.0796	0.0753	0.0717	0.0731	0.0864	0.0869	0.0999	0.0716	0.0739	0.0761	0.0721	0.0736	0.0835	0.0736	0.0739	0.0728	0.0885	0.0899	0.1019	0.1007	0.0922	0.0847	0.0779	0.0841	0.0839	0.0857	0.0885	0.0871	0.0922	0.0924	0.1038	0.0858	0.0801	0.0858	0.0835	0.0812	0.0864	0.0896	0.0896	0.0923	0.0931	0.1001	0.1140
27=03:24:50	23747	300	0.0987	0.1566	0.0880	0.0812	0.0853	0.0838	0.0888	0.0932	0.0841	0.0892	0.0937	0.0975	0.0862	0.0795	0.0825	0.0857	0.0869	0.0846	0.0873	0.0852	0.0816	0.0901	0.0986	0.1103	0.0813	0.0858	0.0861	0.0920	0.0860	0.0811	0.0801	0.0808	0.0797	0.0875	0.0929	0.0987	0.0861	0.0843	0.0825	0.0811	0.0784	0.0817	0.0832	0.0723	0.0812	0.0868	0.0884	0.1058	0.0913	0.0779	0.0836	0.0802	0.0734	0.0806	0.0741	0.0714	0.0746	0.0881	0.0896	0.0999	0.0741	0.0749	0.0784	0.0748	0.0743	0.0833	0.0760	0.0754	0.0748	0.0901	0.0912	0.1036	0.1003	0.0902	0.0835	0.0799	0.0829	0.0859	0.0878	0.0883	0.0894	0.0966	0.0939	0.1066	0.0886	0.0832	0.0861	0.0848	0.0855	0.0870	0.0913	0.0910	0.0910	0.0943	0.1022	0.1144
28=03:39:31	24628	300	0.0940	0.1602	0.0915	0.0820	0.0864	0.0825	0.0867	0.0901	0.0825	0.0884	0.0940	0.0970	0.0861	0.0829	0.0812	0.0870	0.0881	0.0859	0.0879	0.0867	0.0809	0.0927	0.0972	0.1085	0.0780	0.0857	0.0859	0.0906	0.0864	0.0804	0.0805	0.0789	0.0782	0.0899	0.0933	0.1020	0.0831	0.0837	0.0818	0.0826	0.0770	0.0811	0.0828	0.0726	0.0801	0.0875	0.0894	0.1050	0.0868	0.0769	0.0838	0.0799	0.0744	0.0796	0.0762	0.0734	0.0747	0.0883	0.0907	0.1033	0.0714	0.0767	0.0773	0.0757	0.0746	0.0838	0.0733	0.0766	0.0738	0.0902	0.0918	0.1051	0.1039	0.0922	0.0854	0.0807	0.0835	0.0844	0.0883	0.0889	0.0917	0.0972	0.0947	0.1088	0.0892	0.0820	0.0874	0.0847	0.0850	0.0872	0.0926	0.0899	0.0961	0.0957	0.1040	0.1134
29=03:54:12	25508	301	0.0925	0.1546	0.0887	0.0770	0.0829	0.0823	0.0864	0.0914	0.0806	0.0855	0.0945	0.0988	0.0813	0.0803	0.0794	0.0836	0.0871	0.0862	0.0840	0.0850	0.0788	0.0900	0.0985	0.1093	0.0716	0.0835	0.0845	0.0882	0.0852	0.0791	0.0779	0.0791	0.0754	0.0887	0.0910	0.0994	0.0809	0.0842	0.0798	0.0808	0.0760	0.0811	0.0834	0.0698	0.0773	0.0855	0.0870	0.1026	0.0844	0.0752	0.0839	0.0763	0.0720	0.0805	0.0720	0.0704	0.0723	0.0855	0.0891	0.1003	0.0709	0.0720	0.0746	0.0706	0.0700	0.0824	0.0727	0.0727	0.0730	0.0878	0.0891	0.1061	0.1005	0.0883	0.0829	0.0787	0.0809	0.0819	0.0889	0.0887	0.0879	0.0966	0.0956	0.1057	0.0873	0.0805	0.0826	0.0837	0.0834	0.0868	0.0898	0.0923	0.0930	0.0940	0.1019	0.1153
30=04:08:53	26389	301	0.0915	0.1561	0.0901	0.0776	0.0858	0.0848	0.0862	0.0887	0.0789	0.0861	0.0929	0.0974	0.0846	0.0822	0.0801	0.0874	0.0871	0.0850	0.0861	0.0876	0.0820	0.0905	0.0985	0.1119	0.0754	0.0837	0.0863	0.0911	0.0875	0.0796	0.0800	0.0803	0.0777	0.0874	0.0953	0.1021	0.0804	0.0853	0.0801	0.0805	0.0759	0.0802	0.0828	0.0723	0.0784	0.0851	0.0883	0.1034	0.0898	0.0741	0.0840	0.0770	0.0739	0.0789	0.0731	0.0713	0.0736	0.0880	0.0881	0.1023	0.0699	0.0735	0.0748	0.0759	0.0706	0.0823	0.0741	0.0750	0.0730	0.0887	0.0920	0.1057	0.1017	0.0899	0.0851	0.0810	0.0842	0.0834	0.0893	0.0868	0.0892	0.0966	0.0938	0.1096	0.0877	0.0792	0.0870	0.0839	0.0830	0.0866	0.0886	0.0910	0.0940	0.0962	0.1031	0.1198
31=04:23:33	27270	301	0.0967	0.1518	0.0907	0.0793	0.0872	0.0828	0.0882	0.0919	0.0827	0.0889	0.0989	0.1010	0.0860	0.0822	0.0828	0.0867	0.0894	0.0871	0.0870	0.0888	0.0797	0.0907	0.1034	0.1147	0.0764	0.0841	0.0847	0.0899	0.0871	0.0823	0.0792	0.0782	0.0769	0.0896	0.0939	0.1031	0.0846	0.0840	0.0816	0.0835	0.0779	0.0837	0.0852	0.0717	0.0782	0.0849	0.0900	0.1093	0.0797	0.0757	0.0842	0.0773	0.0729	0.0790	0.0742	0.0735	0.0743	0.0887	0.0892	0.1052	0.0716	0.0752	0.0776	0.0726	0.0725	0.0842	0.0750	0.0741	0.0745	0.0924	0.0938	0.1070	0.1025	0.0928	0.0870	0.0812	0.0844	0.0874	0.0907	0.0903	0.0917	0.1014	0.0969	0.1111	0.0898	0.0837	0.0867	0.0869	0.0834	0.0893	0.0928	0.0934	0.0954	0.0986	0.1048	0.1218
32=04:38:14	28151	300	0.0947	0.1582	0.0908	0.0794	0.0872	0.0843	0.0872	0.0922	0.0816	0.0877	0.0972	0.1038	0.0866	0.0804	0.0825	0.0874	0.0899	0.0880	0.0868	0.0891	0.0780	0.0932	0.1049	0.1141	0.0786	0.0830	0.0875	0.0924	0.0872	0.0811	0.0797	0.0816	0.0783	0.0902	0.0955	0.1061	0.0821	0.0846	0.0808	0.0821	0.0778	0.0807	0.0836	0.0738	0.0780	0.0873	0.0899	0.1067	0.0823	0.0765	0.0845	0.0776	0.0734	0.0796	0.0742	0.0724	0.0729	0.0864	0.0903	0.1045	0.0729	0.0739	0.0770	0.0729	0.0736	0.0835	0.0752	0.0756	0.0726	0.0917	0.0996	0.1023	0.1066	0.0926	0.0862	0.0822	0.0840	0.0845	0.0895	0.0894	0.0926	0.0997	0.0973	0.1110	0.0914	0.0842	0.0878	0.0848	0.0863	0.0885	0.0951	0.0951	0.0960	0.0997	0.1072	0.1261
33=04:52:55	29031	301	0.0967	0.1572	0.0931	0.0784	0.0887	0.0851	0.0897	0.0966	0.0834	0.0884	0.1006	0.1031	0.0885	0.0817	0.0833	0.0868	0.0868	0.0874	0.0887	0.0899	0.0782	0.0952	0.1062	0.1236	0.0804	0.0870	0.0882	0.0913	0.0870	0.0814	0.0807	0.0799	0.0786	0.0918	0.0982	0.1035	0.0845	0.0849	0.0817	0.0824	0.0766	0.0813	0.0851	0.0736	0.0784	0.0872	0.0909	0.1081	0.0842	0.0760	0.0856	0.0800	0.0733	0.0810	0.0718	0.0720	0.0726	0.0919	0.0897	0.1066	0.0734	0.0742	0.0761	0.0730	0.0733	0.0830	0.0744	0.0739	0.0737	0.0919	0.0959	0.1088	0.1043	0.0931	0.0866	0.0812	0.0844	0.0834	0.0903	0.0910	0.0914	0.0994	0.0982	0.1144	0.0915	0.0819	0.0878	0.0862	0.0854	0.0886	0.0946	0.0959	0.0978	0.0983	0.1078	0.1219
34=05:07:36	29912	300	0.1009	0.1588	0.0930	0.0782	0.0896	0.0863	0.0915	0.0960	0.0817	0.0884	0.1000	0.1047	0.0876	0.0823	0.0829	0.0880	0.0887	0.0906	0.0915	0.0909	0.0795	0.0954	0.1094	0.1185	0.0775	0.0865	0.0879	0.0928	0.0884	0.0809	0.0809	0.0819	0.0761	0.0907	0.0980	0.1070	0.0842	0.0851	0.0830	0.0828	0.0788	0.0842	0.0863	0.0739	0.0790	0.0884	0.0929	0.1087	0.0903	0.0766	0.0855	0.0775	0.0735	0.0830	0.0732	0.0706	0.0742	0.0956	0.0929	0.1086	0.0716	0.0735	0.0768	0.0723	0.0745	0.0846	0.0736	0.0751	0.0741	0.0927	0.0992	0.1086	0.1061	0.0957	0.0862	0.0825	0.0825	0.0875	0.0909	0.0935	0.0941	0.1036	0.0990	0.1146	0.0910	0.0830	0.0878	0.0869	0.0843	0.0898	0.0966	0.0957	0.1023	0.0994	0.1093	0.1253
35=05:22:16	30793	298	0.0945	0.1577	0.0916	0.0782	0.0876	0.0834	0.0902	0.0961	0.0790	0.0888	0.0982	0.1039	0.0874	0.0814	0.0805	0.0887	0.0904	0.0882	0.0903	0.0897	0.0793	0.0943	0.1078	0.1192	0.0721	0.0839	0.0873	0.0925	0.0870	0.0820	0.0769	0.0813	0.0743	0.0928	0.0980	0.1079	0.0820	0.0852	0.0814	0.0814	0.0764	0.0816	0.0850	0.0712	0.0784	0.0882	0.0919	0.1081	0.0791	0.0751	0.0844	0.0754	0.0730	0.0806	0.0724	0.0709	0.0722	0.0912	0.0899	0.1090	0.0703	0.0726	0.0731	0.0721	0.0693	0.0841	0.0725	0.0706	0.0736	0.0927	0.0955	0.1063	0.1015	0.0934	0.0844	0.0783	0.0832	0.0850	0.0893	0.0920	0.0923	0.1013	0.0985	0.1144	0.0888	0.0802	0.0843	0.0858	0.0812	0.0863	0.0942	0.0973	0.0976	0.1003	0.1109	0.1255
36=05:36:57	31674	301	0.1038	0.1644	0.0911	0.0797	0.0864	0.0833	0.0909	0.0954	0.0826	0.0900	0.1012	0.1086	0.0910	0.0823	0.0820	0.0881	0.0890	0.0899	0.0894	0.0909	0.0809	0.0954	0.1094	0.1236	0.0797	0.0855	0.0874	0.0945	0.0881	0.0837	0.0791	0.0838	0.0763	0.0903	0.0992	0.1080	0.0856	0.0857	0.0839	0.0829	0.0773	0.0839	0.0867	0.0742	0.0784	0.0910	0.0928	0.1088	0.0799	0.0758	0.0834	0.0784	0.0716	0.0826	0.0719	0.0728	0.0731	0.0907	0.0937	0.1103	0.0724	0.0731	0.0758	0.0721	0.0733	0.0858	0.0746	0.0745	0.0754	0.0951	0.0988	0.1117	0.1016	0.0942	0.0883	0.0830	0.0831	0.0885	0.0905	0.0947	0.0904	0.1041	0.0988	0.1176	0.0917	0.0860	0.0886	0.0878	0.0840	0.0897	0.0957	0.0963	0.0977	0.1010	0.1139	0.1259
37=05:51:38	32554	300	0.1009	0.1681	0.0929	0.0789	0.0886	0.0851	0.0923	0.0940	0.0817	0.0894	0.1036	0.1071	0.0892	0.0809	0.0832	0.0909	0.0894	0.0893	0.0894	0.0922	0.0812	0.0982	0.1112	0.1278	0.0743	0.0866	0.0886	0.0913	0.0884	0.0827	0.0798	0.0805	0.0764	0.0926	0.1003	0.1095	0.0837	0.0854	0.0808	0.0815	0.0776	0.0815	0.0875	0.0697	0.0777	0.0896	0.0959	0.1114	0.0828	0.0736	0.0827	0.0779	0.0720	0.0826	0.0714	0.0725	0.0723	0.0910	0.0913	0.1119	0.0721	0.0726	0.0753	0.0726	0.0728	0.0848	0.0744	0.0741	0.0719	0.0908	0.0994	0.1100	0.1102	0.0951	0.0881	0.0807	0.0855	0.0888	0.0929	0.0946	0.0916	0.1076	0.0991	0.1212	0.0949	0.0846	0.0872	0.0885	0.0861	0.0924	0.0976	0.0990	0.0991	0.1037	0.1161	0.1305
38=06:06:19	33435	296	0.1041	0.1689	0.0964	0.0789	0.0907	0.0884	0.0918	0.0995	0.0824	0.0935	0.1084	0.1108	0.0900	0.0833	0.0866	0.0918	0.0926	0.0911	0.0903	0.0937	0.0826	0.0998	0.1161	0.1295	0.0773	0.0887	0.0912	0.0937	0.0895	0.0820	0.0809	0.0834	0.0803	0.0960	0.1039	0.1145	0.0863	0.0865	0.0828	0.0848	0.0810	0.0856	0.0892	0.0721	0.0812	0.0897	0.0972	0.1156	0.0861	0.0778	0.0878	0.0802	0.0746	0.0827	0.0743	0.0735	0.0741	0.0960	0.0950	0.1132	0.0737	0.0763	0.0775	0.0752	0.0741	0.0876	0.0775	0.0778	0.0738	0.0963	0.1009	0.1132	0.1100	0.0978	0.0898	0.0835	0.0879	0.0933	0.0951	0.0979	0.0980	0.1116	0.1042	0.1267	0.0969	0.0875	0.0893	0.0909	0.0870	0.0940	0.1005	0.1012	0.1018	0.1051	0.1191	0.1338
39=06:21:00	34316	300	0.0992	0.1691	0.0954	0.0779	0.0933	0.0884	0.0943	0.0983	0.0825	0.0890	0.1072	0.1112	0.0914	0.0824	0.0833	0.0937	0.0935	0.0911	0.0930	0.0950	0.0816	0.1003	0.1173	0.1304	0.0767	0.0900	0.0905	0.0949	0.0928	0.0815	0.0816	0.0839	0.0759	0.0957	0.1027	0.1125	0.0828	0.0877	0.0819	0.0836	0.0784	0.0858	0.0890	0.0733	0.0787	0.0909	0.0967	0.1127	0.0812	0.0749	0.0880	0.0788	0.0725	0.0829	0.0727	0.0717	0.0733	0.0949	0.0953	0.1163	0.0698	0.0722	0.0739	0.0743	0.0721	0.0867	0.0737	0.0746	0.0718	0.0960	0.0999	0.1147	0.1131	0.0952	0.0893	0.0835	0.0891	0.0896	0.0954	0.0959	0.0959	0.1081	0.1015	0.1237	0.0950	0.0847	0.0900	0.0905	0.0861	0.0943	0.1013	0.1002	0.1008	0.1019	0.1157	0.1355
40=06:35:40	35197	300	0.1065	0.1720	0.0976	0.0796	0.0932	0.0891	0.0945	0.0997	0.0827	0.0930	0.1091	0.1161	0.0911	0.0851	0.0839	0.0937	0.0928	0.0927	0.0927	0.0954	0.0810	0.0999	0.1153	0.1407	0.0782	0.0896	0.0918	0.0958	0.0920	0.0861	0.0825	0.0847	0.0784	0.0949	0.1040	0.1150	0.0843	0.0865	0.0841	0.0876	0.0799	0.0864	0.0891	0.0736	0.0768	0.0907	0.0980	0.1161	0.0825	0.0774	0.0885	0.0801	0.0727	0.0827	0.0733	0.0724	0.0734	0.0961	0.0970	0.1207	0.0726	0.0748	0.0761	0.0732	0.0740	0.0897	0.0741	0.0747	0.0762	0.0968	0.1026	0.1183	0.1106	0.0985	0.0899	0.0848	0.0876	0.0909	0.0963	0.0989	0.1004	0.1117	0.1052	0.1298	0.0990	0.0875	0.0927	0.0921	0.0880	0.0941	0.1021	0.1028	0.1030	0.1061	0.1219	0.1392
41=06:50:21	36078	300	0.1079	0.1691	0.1001	0.0800	0.0917	0.0893	0.0951	0.1012	0.0806	0.0897	0.1089	0.1172	0.0927	0.0834	0.0864	0.0948	0.0957	0.0936	0.0947	0.0964	0.0800	0.1003	0.1184	0.1411	0.0829	0.0889	0.0931	0.0960	0.0930	0.0855	0.0801	0.0840	0.0767	0.0937	0.1074	0.1189	0.0853	0.0881	0.0838	0.0849	0.0800	0.0862	0.0909	0.0725	0.0781	0.0931	0.0995	0.1148	0.0852	0.0770	0.0874	0.0798	0.0740	0.0839	0.0734	0.0729	0.0718	0.0976	0.0966	0.1219	0.0721	0.0734	0.0785	0.0732	0.0739	0.0875	0.0732	0.0740	0.0750	0.0973	0.1049	0.1194	0.1108	0.0995	0.0894	0.0846	0.0868	0.0911	0.0976	0.1012	0.0986	0.1120	0.1048	0.1278	0.0957	0.0856	0.0927	0.0924	0.0863	0.0949	0.1081	0.1059	0.1061	0.1061	0.1223	0.1364
42=07:05:02	36958	298	0.1059	0.1705	0.0983	0.0799	0.0917	0.0897	0.0970	0.1025	0.0827	0.0935	0.1131	0.1206	0.0936	0.0849	0.0847	0.0962	0.0956	0.0953	0.0949	0.0986	0.0807	0.0996	0.1216	0.1462	0.0774	0.0897	0.0957	0.0959	0.0946	0.0827	0.0829	0.0842	0.0776	0.0970	0.1099	0.1223	0.0847	0.0883	0.0857	0.0864	0.0814	0.0871	0.0929	0.0740	0.0786	0.0938	0.1012	0.1199	0.0894	0.0776	0.0903	0.0793	0.0736	0.0841	0.0745	0.0711	0.0733	0.0964	0.0997	0.1230	0.0735	0.0737	0.0764	0.0740	0.0719	0.0904	0.0730	0.0749	0.0753	0.1006	0.1050	0.1224	0.1231	0.1001	0.0906	0.0867	0.0890	0.0925	0.0971	0.1021	0.1023	0.1167	0.1079	0.1319	0.0987	0.0886	0.0940	0.0928	0.0878	0.0955	0.1075	0.1071	0.1057	0.1086	0.1264	0.1443
43=07:19:43	37839	298	0.1021	0.1727	0.0986	0.0778	0.0924	0.0869	0.0966	0.1023	0.0798	0.0943	0.1129	0.1211	0.0944	0.0826	0.0853	0.0959	0.0935	0.0946	0.0940	0.1001	0.0775	0.1019	0.1225	0.1416	0.0767	0.0857	0.0954	0.0968	0.0919	0.0863	0.0833	0.0856	0.0779	0.1001	0.1100	0.1243	0.0817	0.0846	0.0837	0.0868	0.0775	0.0858	0.0911	0.0685	0.0788	0.0961	0.1008	0.1203	0.0808	0.0739	0.0906	0.0766	0.0732	0.0833	0.0731	0.0700	0.0712	0.0968	0.0979	0.1231	0.0709	0.0724	0.0756	0.0719	0.0713	0.0891	0.0714	0.0733	0.0719	0.0991	0.1057	0.1205	0.1170	0.0989	0.0914	0.0831	0.0882	0.0913	0.0980	0.1019	0.0999	0.1187	0.1086	0.1345	0.0981	0.0865	0.0931	0.0937	0.0862	0.0952	0.1054	0.1062	0.1066	0.1106	0.1259	0.1458
44=07:34:24	38720	298	0.1094	0.1727	0.1024	0.0786	0.0922	0.0906	0.0951	0.1018	0.0794	0.0913	0.1167	0.1242	0.0962	0.0858	0.0851	0.0971	0.0957	0.0972	0.0955	0.0994	0.0797	0.1044	0.1222	0.1522	0.0740	0.0883	0.0960	0.0971	0.0928	0.0878	0.0807	0.0856	0.0772	0.0954	0.1118	0.1283	0.0825	0.0891	0.0837	0.0872	0.0794	0.0872	0.0936	0.0714	0.0778	0.0908	0.1021	0.1249	0.0817	0.0741	0.0897	0.0781	0.0727	0.0852	0.0725	0.0699	0.0713	0.0988	0.1008	0.1293	0.0705	0.0736	0.0745	0.0722	0.0728	0.0920	0.0716	0.0734	0.0722	0.1007	0.1069	0.1262	0.1131	0.1014	0.0916	0.0851	0.0895	0.0926	0.1006	0.1038	0.1001	0.1188	0.1102	0.1367	0.1034	0.0899	0.0962	0.0954	0.0884	0.0992	0.1085	0.1090	0.1071	0.1092	0.1309	0.1485
45=07:49:04	39601	300	0.1083	0.1747	0.1039	0.0798	0.0957	0.0910	0.0992	0.1042	0.0832	0.0959	0.1215	0.1282	0.0969	0.0872	0.0869	0.1009	0.0981	0.1006	0.0978	0.1043	0.0814	0.1068	0.1280	0.1565	0.0771	0.0916	0.0994	0.0988	0.0965	0.0886	0.0843	0.0870	0.0774	0.1002	0.1153	0.1312	0.0845	0.0901	0.0875	0.0895	0.0805	0.0897	0.0972	0.0728	0.0802	0.0971	0.1039	0.1237	0.0891	0.0753	0.0940	0.0799	0.0740	0.0875	0.0756	0.0719	0.0741	0.0991	0.1025	0.1313	0.0724	0.0747	0.0777	0.0729	0.0733	0.0919	0.0743	0.0744	0.0744	0.1021	0.1086	0.1270	0.1258	0.1037	0.0945	0.0868	0.0904	0.0962	0.1005	0.1080	0.1045	0.1235	0.1142	0.1419	0.1046	0.0921	0.0986	0.0958	0.0899	0.0989	0.1123	0.1122	0.1125	0.1142	0.1334	0.1571
46=08:03:45	40482	300	0.1199	0.1747	0.1047	0.0800	0.0949	0.0917	0.1009	0.1070	0.0808	0.0964	0.1213	0.1278	0.0987	0.0860	0.0875	0.1004	0.0969	0.1011	0.0984	0.1031	0.0803	0.1068	0.1273	0.1565	0.0791	0.0920	0.1011	0.0998	0.0960	0.0886	0.0834	0.0855	0.0772	0.0979	0.1173	0.1364	0.0845	0.0911	0.0854	0.0899	0.0816	0.0900	0.0978	0.0726	0.0808	0.0954	0.1040	0.1276	0.0852	0.0766	0.0929	0.0803	0.0729	0.0887	0.0733	0.0728	0.0726	0.1015	0.1028	0.1329	0.0738	0.0743	0.0752	0.0716	0.0742	0.0936	0.0769	0.0757	0.0755	0.1033	0.1119	0.1285	0.1206	0.1051	0.0959	0.0880	0.0910	0.0984	0.1029	0.1076	0.1054	0.1250	0.1137	0.1458	0.1050	0.0918	0.0981	0.0969	0.0934	0.0990	0.1126	0.1125	0.1098	0.1113	0.1349	0.1589
47=08:18:26	41362	301	0.1166	0.1714	0.1041	0.0778	0.0956	0.0906	0.0997	0.1093	0.0809	0.0950	0.1226	0.1277	0.0986	0.0842	0.0880	0.1016	0.0983	0.1005	0.0984	0.1051	0.0770	0.1045	0.1278	0.1624	0.0857	0.0902	0.1000	0.0991	0.0989	0.0881	0.0798	0.0846	0.0764	0.1032	0.1171	0.1340	0.0842	0.0878	0.0864	0.0885	0.0792	0.0900	0.0972	0.0712	0.0792	0.1036	0.1047	0.1282	0.0884	0.0762	0.0906	0.0789	0.0703	0.0882	0.0683	0.0705	0.0713	0.0992	0.1018	0.1352	0.0708	0.0700	0.0752	0.0702	0.0726	0.0921	0.0726	0.0730	0.0700	0.1037	0.1095	0.1287	0.1264	0.1055	0.0933	0.0891	0.0882	0.0966	0.1015	0.1083	0.1056	0.1214	0.1171	0.1478	0.1053	0.0933	0.0975	0.0967	0.0908	0.1009	0.1181	0.1153	0.1115	0.1159	0.1355	0.1543
48=08:33:07	42243	300	0.1145	0.1974	0.1048	0.0775	0.0961	0.0930	0.1009	0.1087	0.0809	0.0957	0.1271	0.1317	0.1015	0.0848	0.0857	0.1010	0.0974	0.0975	0.0982	0.1046	0.0786	0.1053	0.1303	0.1639	0.0741	0.0912	0.1004	0.1000	0.0932	0.0885	0.0804	0.0867	0.0754	0.0967	0.1198	0.1399	0.0818	0.0888	0.0838	0.0879	0.0796	0.0893	0.0966	0.0693	0.0762	0.0953	0.1077	0.1277	0.0774	0.0726	0.0941	0.0772	0.0712	0.0856	0.0713	0.0690	0.0701	0.0990	0.1033	0.1405	0.0682	0.0720	0.0723	0.0714	0.0692	0.0935	0.0702	0.0719	0.0698	0.1014	0.1112	0.1315	0.1173	0.1061	0.0959	0.0870	0.0892	0.0969	0.1035	0.1082	0.1031	0.1248	0.1156	0.1511	0.1075	0.0895	0.0984	0.0982	0.0917	0.1026	0.1171	0.1142	0.1109	0.1146	0.1404	0.1601
49=08:47:48	43124	296	0.1167	0.1990	0.1097	0.0823	0.1006	0.0937	0.1067	0.1109	0.0809	0.0990	0.1310	0.1340	0.1068	0.0896	0.0905	0.1080	0.1018	0.1034	0.1046	0.1111	0.0813	0.1091	0.1366	0.1729	0.0751	0.0939	0.1056	0.1028	0.1005	0.0922	0.0851	0.0888	0.0760	0.1065	0.1226	0.1436	0.0840	0.0933	0.0864	0.0936	0.0796	0.0940	0.1028	0.0732	0.0799	0.1014	0.1072	0.1325	0.0795	0.0768	0.0980	0.0794	0.0752	0.0901	0.0741	0.0712	0.0748	0.1033	0.1095	0.1445	0.0717	0.0749	0.0762	0.0739	0.0731	0.0985	0.0738	0.0750	0.0751	0.1065	0.1165	0.1341	0.1258	0.1097	0.0990	0.0915	0.0948	0.1012	0.1087	0.1140	0.1107	0.1306	0.1232	0.1543	0.1115	0.0960	0.1014	0.1032	0.0926	0.1086	0.1261	0.1177	0.1179	0.1199	0.1454	0.1641
50=09:02:28	44005	300	0.1239	0.1986	0.1092	0.0785	0.0999	0.0951	0.1050	0.1118	0.0796	0.0980	0.1293	0.1373	0.1025	0.0849	0.0902	0.1074	0.1023	0.1050	0.1039	0.1101	0.0801	0.1096	0.1367	0.1758	0.0741	0.0953	0.1054	0.1022	0.0982	0.0915	0.0826	0.0898	0.0770	0.1056	0.1261	0.1451	0.0849	0.0910	0.0864	0.0898	0.0813	0.0951	0.1020	0.0708	0.0773	0.0982	0.1116	0.1364	0.0824	0.0768	0.0961	0.0783	0.0725	0.0897	0.0746	0.0727	0.0723	0.1019	0.1087	0.1427	0.0734	0.0744	0.0763	0.0725	0.0735	0.0982	0.0746	0.0749	0.0750	0.1055	0.1165	0.1366	0.1187	0.1104	0.0980	0.0918	0.0924	0.1015	0.1107	0.1146	0.1119	0.1312	0.1216	0.1595	0.1123	0.0956	0.1018	0.1026	0.0929	0.1076	0.1246	0.1215	0.1186	0.1233	0.1444	0.1674
51=09:17:09	44886	300	0.1198	0.1991	0.1130	0.0796	0.0997	0.0972	0.1086	0.1138	0.0822	0.1004	0.1351	0.1424	0.1053	0.0871	0.0914	0.1100	0.1045	0.1068	0.1064	0.1118	0.0793	0.1147	0.1405	0.1763	0.0782	0.0946	0.1063	0.1016	0.1006	0.0923	0.0844	0.0896	0.0769	0.1049	0.1303	0.1529	0.0855	0.0929	0.0871	0.0947	0.0825	0.0949	0.1056	0.0732	0.0782	0.1018	0.1132	0.1384	0.0847	0.0757	0.0985	0.0788	0.0736	0.0916	0.0717	0.0716	0.0726	0.1074	0.1128	0.1482	0.0729	0.0747	0.0755	0.0720	0.0735	0.0990	0.0735	0.0732	0.0722	0.1075	0.1210	0.1426	0.1245	0.1135	0.1024	0.0928	0.0948	0.1029	0.1116	0.1150	0.1122	0.1341	0.1255	0.1604	0.1157	0.0963	0.1056	0.1047	0.0978	0.1095	0.1264	0.1244	0.1201	0.1235	0.1497	0.1671
52=09:31:50	45767	301	0.1193	0.2004	0.1114	0.0803	0.1029	0.0982	0.1098	0.1184	0.0809	0.0995	0.1358	0.1426	0.1057	0.0896	0.0913	0.1103	0.1050	0.1089	0.1057	0.1142	0.0795	0.1148	0.1454	0.1896	0.0748	0.0971	0.1080	0.1026	0.1034	0.0941	0.0850	0.0904	0.0780	0.1054	0.1310	0.1497	0.0845	0.0921	0.0910	0.0941	0.0817	0.0950	0.1040	0.0730	0.0773	0.1040	0.1143	0.1383	0.0793	0.0762	0.0983	0.0779	0.0714	0.0924	0.0747	0.0732	0.0721	0.1037	0.1119	0.1493	0.0705	0.0744	0.0754	0.0737	0.0729	0.0998	0.0730	0.0771	0.0748	0.1093	0.1215	0.1493	0.1306	0.1135	0.1022	0.0924	0.0962	0.1054	0.1133	0.1154	0.1163	0.1376	0.1293	0.1617	0.1178	0.0980	0.1047	0.1050	0.0949	0.1122	0.1252	0.1265	0.1219	0.1251	0.1532	0.1712
53=09:46:31	46647	301	0.1252	0.2041	0.1123	0.0798	0.1030	0.0976	0.1126	0.1160	0.0814	0.1007	0.1386	0.1467	0.1054	0.0885	0.0908	0.1121	0.1053	0.1101	0.1087	0.1164	0.0781	0.1138	0.1457	0.1819	0.0803	0.0957	0.1090	0.1035	0.1031	0.0940	0.0851	0.0901	0.0753	0.1060	0.1362	0.1574	0.0848	0.0921	0.0893	0.0951	0.0813	0.0964	0.1070	0.0726	0.0779	0.0990	0.1183	0.1428	0.0871	0.0775	0.1017	0.0791	0.0707	0.0945	0.0718	0.0715	0.0710	0.1080	0.1156	0.1544	0.0712	0.0740	0.0763	0.0710	0.0736	0.0994	0.0746	0.0741	0.0731	0.1112	0.1262	0.1485	0.1271	0.1149	0.1032	0.0949	0.0979	0.1067	0.1135	0.1211	0.1144	0.1397	0.1329	0.1691	0.1182	0.0998	0.1063	0.1064	0.0957	0.1149	0.1300	0.1303	0.1249	0.1313	0.1568	0.1702
54=10:01:12	47528	301	0.1234	0.2099	0.1170	0.0809	0.1082	0.1040	0.1143	0.1229	0.0846	0.1045	0.1444	0.1516	0.1108	0.0916	0.0960	0.1139	0.1105	0.1141	0.1141	0.1192	0.0824	0.1197	0.1555	0.1928	0.0820	0.0995	0.1111	0.1058	0.1074	0.0959	0.0861	0.0941	0.0804	0.1092	0.1410	0.1614	0.0859	0.0964	0.0942	0.0971	0.0844	0.0976	0.1084	0.0740	0.0808	0.1076	0.1230	0.1499	0.0890	0.0784	0.1037	0.0814	0.0758	0.0938	0.0762	0.0746	0.0745	0.1090	0.1200	0.1606	0.0748	0.0778	0.0788	0.0762	0.0748	0.1013	0.0728	0.0740	0.0764	0.1159	0.1316	0.1598	0.1349	0.1191	0.1062	0.0975	0.1003	0.1116	0.1196	0.1255	0.1212	0.1478	0.1361	0.1725	0.1216	0.1038	0.1094	0.1095	0.1003	0.1203	0.1321	0.1353	0.1308	0.1349	0.1622	0.1837
55=10:15:52	48409	301	0.1238	0.2078	0.1121	0.0757	0.1028	0.0974	0.1107	0.1181	0.0784	0.1001	0.1423	0.1509	0.1063	0.0853	0.0927	0.1103	0.1059	0.1091	0.1099	0.1172	0.0763	0.1172	0.1493	0.1854	0.0817	0.0939	0.1106	0.1027	0.1047	0.0927	0.0835	0.0901	0.0770	0.1047	0.1360	0.1591	0.0814	0.0907	0.0889	0.0936	0.0790	0.0963	0.1073	0.0684	0.0774	0.1063	0.1194	0.1483	0.0949	0.0735	0.1022	0.0757	0.0691	0.0925	0.0703	0.0686	0.0697	0.1032	0.1149	0.1567	0.0703	0.0698	0.0742	0.0674	0.0708	0.1008	0.0703	0.0716	0.0690	0.1121	0.1276	0.1509	0.1401	0.1181	0.1015	0.0915	0.0977	0.1049	0.1157	0.1239	0.1167	0.1419	0.1334	0.1751	0.1187	0.0997	0.1050	0.1085	0.0971	0.1158	0.1339	0.1304	0.1278	0.1319	0.1622	0.1874
56=10:30:33	49290	301	0.1214	0.2091	0.1181	0.0772	0.1053	0.1003	0.1112	0.1204	0.0792	0.1024	0.1452	0.1530	0.1078	0.0878	0.0930	0.1128	0.1082	0.1092	0.1092	0.1190	0.0785	0.1212	0.1527	0.1880	0.0703	0.0966	0.1119	0.1031	0.1064	0.0934	0.0857	0.0914	0.0735	0.1093	0.1387	0.1656	0.0767	0.0945	0.0883	0.0950	0.0786	0.0974	0.1106	0.0670	0.0773	0.1062	0.1247	0.1562	0.0831	0.0714	0.1023	0.0743	0.0705	0.0948	0.0718	0.0683	0.0712	0.1046	0.1208	0.1617	0.0681	0.0706	0.0719	0.0705	0.0670	0.1030	0.0716	0.0717	0.0699	0.1148	0.1279	0.1571	0.1408	0.1198	0.1064	0.0939	0.1013	0.1091	0.1184	0.1247	0.1210	0.1473	0.1381	0.1821	0.1257	0.1010	0.1092	0.1102	0.0978	0.1202	0.1360	0.1321	0.1278	0.1330	0.1664	0.1855
57=10:45:14	50171	298	0.1293	0.2100	0.1191	0.0793	0.1122	0.1062	0.1176	0.1265	0.0795	0.1047	0.1507	0.1620	0.1127	0.0895	0.0972	0.1192	0.1133	0.1154	0.1186	0.1228	0.0805	0.1235	0.1588	0.2016	0.0779	0.0997	0.1190	0.1108	0.1102	0.0986	0.0872	0.0963	0.0769	0.1112	0.1467	0.1721	0.0827	0.0977	0.0942	0.0973	0.0844	0.1010	0.1148	0.0728	0.0779	0.1090	0.1336	0.1591	0.0941	0.0762	0.1068	0.0788	0.0710	0.0994	0.0719	0.0715	0.0726	0.1115	0.1225	0.1741	0.0714	0.0699	0.0745	0.0726	0.0731	0.1065	0.0729	0.0755	0.0724	0.1167	0.1382	0.1667	0.1416	0.1251	0.1088	0.0995	0.1045	0.1123	0.1222	0.1327	0.1271	0.1504	0.1434	0.1884	0.1276	0.1058	0.1140	0.1163	0.1037	0.1256	0.1445	0.1425	0.1359	0.1428	0.1740	0.1942
58=10:59:55	51051	301	0.1260	0.2088	0.1232	0.0812	0.1100	0.1071	0.1215	0.1304	0.0829	0.1052	0.1549	0.1644	0.1119	0.0940	0.0990	0.1203	0.1124	0.1184	0.1175	0.1279	0.0813	0.1265	0.1646	0.2149	0.0743	0.1018	0.1199	0.1107	0.1114	0.1004	0.0879	0.0961	0.0773	0.1128	0.1480	0.1772	0.0850	0.0985	0.0940	0.0985	0.0844	0.1028	0.1162	0.0710	0.0787	0.1116	0.1350	0.1609	0.0790	0.0758	0.1082	0.0772	0.0740	0.0999	0.0742	0.0720	0.0725	0.1116	0.1274	0.1751	0.0694	0.0764	0.0725	0.0746	0.0728	0.1093	0.0746	0.0743	0.0748	0.1212	0.1373	0.1701	0.1398	0.1252	0.1107	0.0981	0.1068	0.1150	0.1266	0.1290	0.1269	0.1533	0.1442	0.1940	0.1335	0.1071	0.1153	0.1147	0.1060	0.1241	0.1434	0.1410	0.1370	0.1422	0.1760	0.2006
59=11:14:36	51932	300	0.1350	0.2112	0.1252	0.0791	0.1133	0.1093	0.1207	0.1321	0.0797	0.1055	0.1575	0.1719	0.1132	0.0938	0.1019	0.1247	0.1170	0.1183	0.1227	0.1291	0.0808	0.1278	0.1701	0.2226	0.0763	0.1006	0.1192	0.1109	0.1147	0.1016	0.0877	0.1007	0.0771	0.1160	0.1506	0.1822	0.0838	0.0978	0.0960	0.0971	0.0855	0.1044	0.1171	0.0743	0.0775	0.1131	0.1377	0.1647	0.0846	0.0760	0.1109	0.0791	0.0743	0.1004	0.0749	0.0714	0.0748	0.1152	0.1320	0.1818	0.0715	0.0739	0.0737	0.0717	0.0729	0.1117	0.0726	0.0728	0.0745	0.1201	0.1415	0.1657	0.1441	0.1289	0.1123	0.1013	0.1067	0.1177	0.1288	0.1356	0.1331	0.1608	0.1487	0.1980	0.1355	0.1096	0.1189	0.1200	0.1081	0.1290	0.1503	0.1491	0.1438	0.1509	0.1833	0.2084
60=11:29:16	52813	298	0.1354	0.2153	0.1270	0.0795	0.1162	0.1096	0.1244	0.1387	0.0816	0.1087	0.1638	0.1748	0.1181	0.0946	0.1043	0.1266	0.1201	0.1232	0.1250	0.1328	0.0791	0.1337	0.1711	0.2143	0.0769	0.1029	0.1248	0.1123	0.1164	0.1030	0.0890	0.0970	0.0765	0.1173	0.1540	0.1817	0.0835	0.0980	0.0965	0.0999	0.0863	0.1051	0.1200	0.0727	0.0776	0.1148	0.1419	0.1689	0.0818	0.0772	0.1135	0.0801	0.0723	0.1046	0.0734	0.0714	0.0720	0.1168	0.1373	0.1842	0.0713	0.0732	0.0766	0.0725	0.0734	0.1115	0.0745	0.0748	0.0716	0.1206	0.1443	0.1721	0.1540	0.1316	0.1149	0.1017	0.1095	0.1194	0.1327	0.1427	0.1350	0.1662	0.1556	0.2011	0.1418	0.1096	0.1194	0.1205	0.1091	0.1293	0.1523	0.1504	0.1453	0.1526	0.1855	0.2129
61=11:43:57	53694	300	0.1335	0.2104	0.1294	0.0805	0.1177	0.1119	0.1272	0.1421	0.0808	0.1080	0.1663	0.1805	0.1184	0.0965	0.1035	0.1296	0.1269	0.1260	0.1291	0.1381	0.0802	0.1334	0.1756	0.2213	0.0759	0.1041	0.1297	0.1152	0.1181	0.1051	0.0895	0.0968	0.0750	0.1191	0.1583	0.1917	0.0843	0.1011	0.0968	0.1001	0.0870	0.1080	0.1230	0.0706	0.0783	0.1155	0.1460	0.1719	0.0807	0.0756	0.1153	0.0786	0.0739	0.1016	0.0726	0.0714	0.0718	0.1167	0.1388	0.1890	0.0721	0.0748	0.0735	0.0729	0.0726	0.1155	0.0757	0.0742	0.0749	0.1267	0.1496	0.1750	0.1475	0.1368	0.1174	0.1029	0.1109	0.1235	0.1310	0.1430	0.1395	0.1678	0.1554	0.2121	0.1423	0.1138	0.1233	0.1254	0.1113	0.1345	0.1595	0.1560	0.1503	0.1542	0.1909	0.2231
62=11:58:38	54575	301	0.1361	0.2103	0.1313	0.0799	0.1180	0.1120	0.1288	0.1408	0.0803	0.1107	0.1696	0.1845	0.1199	0.0960	0.1054	0.1318	0.1279	0.1271	0.1265	0.1375	0.0794	0.1347	0.1763	0.2264	0.0764	0.1040	0.1282	0.1150	0.1186	0.1053	0.0888	0.1004	0.0766	0.1213	0.1600	0.1961	0.0819	0.1001	0.0980	0.1023	0.0840	0.1066	0.1234	0.0728	0.0781	0.1168	0.1449	0.1751	0.0837	0.0748	0.1155	0.0773	0.0722	0.1025	0.0738	0.0695	0.0712	0.1197	0.1377	0.1907	0.0715	0.0709	0.0754	0.0704	0.0700	0.1141	0.0740	0.0726	0.0734	0.1245	0.1455	0.1778	0.1541	0.1354	0.1155	0.1042	0.1116	0.1237	0.1333	0.1471	0.1385	0.1726	0.1585	0.2097	0.1446	0.1120	0.1216	0.1222	0.1093	0.1345	0.1589	0.1564	0.1465	0.1510	0.1958	0.2123
63=12:13:19	55455	301	0.1457	0.2146	0.1349	0.0804	0.1218	0.1149	0.1335	0.1492	0.0826	0.1109	0.1752	0.1903	0.1236	0.0979	0.1074	0.1363	0.1319	0.1299	0.1314	0.1451	0.0789	0.1402	0.1853	0.2371	0.0768	0.1050	0.1355	0.1176	0.1181	0.1081	0.0916	0.1030	0.0756	0.1221	0.1689	0.2035	0.0841	0.1021	0.0984	0.1052	0.0866	0.1120	0.1264	0.0718	0.0787	0.1210	0.1524	0.1839	0.0854	0.0763	0.1181	0.0783	0.0733	0.1060	0.0735	0.0732	0.0728	0.1290	0.1395	0.1991	0.0725	0.0738	0.0762	0.0717	0.0726	0.1195	0.0750	0.0725	0.0738	0.1288	0.1506	0.1860	0.1570	0.1403	0.1219	0.1049	0.1135	0.1285	0.1421	0.1507	0.1407	0.1761	0.1666	0.2241	0.1532	0.1179	0.1249	0.1291	0.1138	0.1408	0.1654	0.1604	0.1525	0.1594	0.2031	0.2268
64=12:28:00	56336	301	0.1454	0.2138	0.1420	0.0803	0.1243	0.1187	0.1349	0.1527	0.0805	0.1143	0.1798	0.1948	0.1283	0.0993	0.1107	0.1394	0.1356	0.1356	0.1337	0.1480	0.0805	0.1423	0.1888	0.2484	0.0789	0.1076	0.1380	0.1214	0.1234	0.1106	0.0924	0.1032	0.0782	0.1244	0.1711	0.2083	0.0844	0.1039	0.1016	0.1052	0.0873	0.1136	0.1329	0.0735	0.0780	0.1244	0.1554	0.1884	0.0844	0.0763	0.1228	0.0797	0.0726	0.1103	0.0739	0.0722	0.0726	0.1310	0.1446	0.2063	0.0742	0.0724	0.0771	0.0733	0.0736	0.1231	0.0733	0.0739	0.0749	0.1327	0.1554	0.1901	0.1600	0.1438	0.1254	0.1078	0.1182	0.1325	0.1450	0.1545	0.1473	0.1783	0.1678	0.2281	0.1568	0.1224	0.1324	0.1349	0.1152	0.1428	0.1733	0.1703	0.1595	0.1670	0.2090	0.2413
65=12:42:40	57217	300	0.1437	0.2192	0.1397	0.0797	0.1257	0.1179	0.1394	0.1513	0.0800	0.1128	0.1805	0.1943	0.1303	0.0994	0.1076	0.1376	0.1340	0.1357	0.1347	0.1479	0.0803	0.1448	0.1926	0.2455	0.0849	0.1084	0.1350	0.1197	0.1257	0.1129	0.0938	0.1070	0.0784	0.1291	0.1733	0.2115	0.0824	0.1055	0.1046	0.1052	0.0873	0.1124	0.1359	0.0732	0.0793	0.1269	0.1530	0.1938	0.0964	0.0879	0.1242	0.0803	0.0755	0.1126	0.0749	0.0720	0.0736	0.1337	0.1457	0.2089	0.0727	0.0724	0.0794	0.0719	0.0737	0.1229	0.0741	0.0752	0.0747	0.1344	0.1610	0.1941	0.1692	0.1486	0.1281	0.1074	0.1232	0.1347	0.1455	0.1569	0.1518	0.1833	0.1737	0.2375	0.1542	0.1234	0.1322	0.1349	0.1168	0.1456	0.1777	0.1725	0.1671	0.1679	0.2155	0.2433
66=12:57:21	58098	300	0.1464	0.2181	0.1498	0.0830	0.1307	0.1236	0.1487	0.1586	0.0826	0.1137	0.1912	0.2076	0.1315	0.1005	0.1120	0.1454	0.1398	0.1428	0.1385	0.1601	0.0823	0.1467	0.2008	0.2623	0.0776	0.1121	0.1476	0.1254	0.1331	0.1176	0.0949	0.1114	0.0783	0.1327	0.1797	0.2216	0.0830	0.1068	0.1075	0.1090	0.0914	0.1209	0.1388	0.0746	0.0794	0.1295	0.1579	0.1957	0.0834	0.0778	0.1306	0.0806	0.0734	0.1148	0.0749	0.0731	0.0720	0.1324	0.1506	0.2237	0.0722	0.0746	0.0771	0.0736	0.0752	0.1304	0.0739	0.0743	0.0741	0.1399	0.1595	0.2097	0.1783	0.1582	0.1349	0.1142	0.1283	0.1426	0.1561	0.1635	0.1603	0.1935	0.1778	0.2465	0.1660	0.1295	0.1384	0.1442	0.1228	0.1555	0.1840	0.1788	0.1689	0.1734	0.2252	0.2509
67=13:12:02	58979	298	0.1561	0.2235	0.1475	0.0825	0.1328	0.1255	0.1479	0.1584	0.0812	0.1156	0.1909	0.2059	0.1328	0.1020	0.1128	0.1482	0.1416	0.1447	0.1400	0.1580	0.0806	0.1511	0.2009	0.2599	0.0766	0.1119	0.1477	0.1270	0.1313	0.1135	0.0955	0.1103	0.0774	0.1326	0.1837	0.2270	0.0867	0.1088	0.1075	0.1099	0.0905	0.1199	0.1409	0.0738	0.0795	0.1282	0.1613	0.1999	0.0790	0.0775	0.1295	0.0793	0.0752	0.1161	0.0764	0.0742	0.0755	0.1372	0.1545	0.2232	0.0739	0.0749	0.0762	0.0752	0.0727	0.1297	0.0762	0.0763	0.0754	0.1405	0.1658	0.1999	0.1648	0.1537	0.1316	0.1107	0.1267	0.1397	0.1557	0.1664	0.1588	0.1955	0.1849	0.2462	0.1678	0.1245	0.1359	0.1421	0.1204	0.1546	0.1852	0.1822	0.1699	0.1781	0.2315	0.2616
68=13:26:43	59859	300	0.1533	0.1697	0.1509	0.0810	0.1349	0.1319	0.1506	0.1640	0.0831	0.1195	0.1899	0.2102	0.1361	0.1052	0.1126	0.1489	0.1450	0.1479	0.1425	0.1604	0.0836	0.1527	0.2077	0.2690	0.0794	0.1137	0.1500	0.1284	0.1338	0.1170	0.0981	0.1150	0.0790	0.1328	0.1896	0.2369	0.0872	0.1085	0.1084	0.1158	0.0935	0.1198	0.1438	0.0734	0.0802	0.1298	0.1655	0.2082	0.0888	0.0791	0.1309	0.0817	0.0737	0.1160	0.0747	0.0741	0.0749	0.1390	0.1580	0.2283	0.0748	0.0748	0.0782	0.0729	0.0750	0.1316	0.0771	0.0761	0.0777	0.1441	0.1686	0.2069	0.1734	0.1569	0.1353	0.1200	0.1297	0.1420	0.1574	0.1683	0.1611	0.1986	0.1851	0.2610	0.1702	0.1304	0.1396	0.1451	0.1227	0.1550	0.1873	0.1888	0.1753	0.1825	0.2316	0.2751
69=13:41:24	60740	300	0.1587	0.1200	0.1562	0.0823	0.1398	0.1323	0.1585	0.1698	0.0814	0.1213	0.2015	0.2223	0.1429	0.1038	0.1175	0.1542	0.1452	0.1526	0.1480	0.1705	0.0807	0.1576	0.2116	0.2827	0.0842	0.1155	0.1567	0.1304	0.1398	0.1221	0.0984	0.1140	0.0780	0.1383	0.1929	0.2424	0.0865	0.1098	0.1123	0.1184	0.0924	0.1255	0.1494	0.0727	0.0791	0.1328	0.1686	0.2169	0.0853	0.0757	0.1358	0.0791	0.0728	0.1199	0.0747	0.0729	0.0716	0.1446	0.1621	0.2385	0.0738	0.0756	0.0763	0.0737	0.0740	0.1353	0.0743	0.0743	0.0740	0.1448	0.1747	0.2137	0.1865	0.1662	0.1411	0.1179	0.1352	0.1482	0.1626	0.1771	0.1702	0.2050	0.1899	0.2679	0.1726	0.1335	0.1421	0.1481	0.1280	0.1603	0.1955	0.1921	0.1783	0.1857	0.2449	0.2778
70=13:56:05	61621	301	0.1552	0.1166	0.1575	0.0793	0.1365	0.1265	0.1546	0.1704	0.0796	0.1175	0.2072	0.2228	0.1394	0.0996	0.1117	0.1547	0.1443	0.1528	0.1482	0.1693	0.0794	0.1562	0.2129	0.2866	0.0734	0.1109	0.1574	0.1280	0.1360	0.1176	0.0940	0.1109	0.0753	0.1365	0.1980	0.2462	0.0829	0.1063	0.1082	0.1162	0.0875	0.1250	0.1480	0.0693	0.0741	0.1299	0.1686	0.2136	0.0814	0.0732	0.1294	0.0756	0.0705	0.1156	0.0694	0.0690	0.0705	0.1414	0.1594	0.2446	0.0686	0.0691	0.0711	0.0719	0.0695	0.1343	0.0701	0.0719	0.0714	0.1433	0.1724	0.2121	0.1827	0.1633	0.1377	0.1170	0.1296	0.1458	0.1627	0.1739	0.1667	0.2088	0.1954	0.2655	0.1754	0.1337	0.1401	0.1483	0.1236	0.1605	0.1923	0.1896	0.1783	0.1828	0.2453	0.2785
71=14:10:45	62502	301	0.1666	0.1233	0.1629	0.0803	0.1449	0.1400	0.1653	0.1813	0.0823	0.1242	0.2143	0.2388	0.1510	0.1069	0.1203	0.1636	0.1536	0.1611	0.1580	0.1802	0.0804	0.1634	0.2312	0.3130	0.0821	0.1200	0.1648	0.1380	0.1415	0.1246	0.1001	0.1159	0.0788	0.1442	0.2080	0.2630	0.0871	0.1113	0.1164	0.1233	0.0931	0.1301	0.1545	0.0743	0.0783	0.1357	0.1797	0.2135	0.0870	0.0779	0.1395	0.0800	0.0755	0.1222	0.0734	0.0724	0.0738	0.1477	0.1674	0.2557	0.0731	0.0749	0.0787	0.0731	0.0733	0.1418	0.0744	0.0736	0.0748	0.1481	0.1847	0.2287	0.1915	0.1730	0.1455	0.1229	0.1349	0.1516	0.1695	0.1845	0.1755	0.2176	0.2000	0.2828	0.1831	0.1410	0.1496	0.1572	0.1311	0.1706	0.2052	0.2040	0.1898	0.1928	0.2586	0.2954
72=14:25:26	63383	300	0.1606	0.2737	0.1610	0.0799	0.1443	0.1373	0.1628	0.1752	0.0829	0.1241	0.2180	0.2377	0.1493	0.1016	0.1202	0.1602	0.1541	0.1566	0.1531	0.1792	0.0774	0.1610	0.2299	0.3018	0.0744	0.1171	0.1596	0.1349	0.1434	0.1219	0.0969	0.1164	0.0771	0.1412	0.2034	0.2616	0.0810	0.1093	0.1115	0.1173	0.0915	0.1282	0.1539	0.0711	0.0757	0.1370	0.1763	0.2241	0.0851	0.0739	0.1381	0.0759	0.0705	0.1206	0.0725	0.0704	0.0721	0.1445	0.1683	0.2562	0.0696	0.0694	0.0738	0.0720	0.0712	0.1400	0.0715	0.0720	0.0720	0.1498	0.1810	0.2239	0.2017	0.1705	0.1436	0.1228	0.1367	0.1519	0.1658	0.1848	0.1750	0.2230	0.2024	0.2813	0.1821	0.1370	0.1446	0.1527	0.1287	0.1660	0.2092	0.2003	0.1895	0.1939	0.2633	0.3036
73=14:40:07	64264	296	0.1706	0.2831	0.1710	0.0805	0.1483	0.1430	0.1711	0.1823	0.0822	0.1252	0.2278	0.2480	0.1545	0.1073	0.1223	0.1696	0.1586	0.1683	0.1592	0.1893	0.0796	0.1693	0.2360	0.3175	0.0735	0.1189	0.1699	0.1383	0.1472	0.1273	0.0978	0.1186	0.0760	0.1472	0.2144	0.2732	0.0813	0.1141	0.1153	0.1237	0.0945	0.1331	0.1638	0.0707	0.0773	0.1423	0.1820	0.2239	0.0776	0.0750	0.1455	0.0783	0.0727	0.1237	0.0721	0.0720	0.0717	0.1498	0.1749	0.2679	0.0708	0.0720	0.0740	0.0721	0.0718	0.1457	0.0710	0.0737	0.0726	0.1551	0.1886	0.2387	0.1961	0.1758	0.1492	0.1261	0.1423	0.1583	0.1735	0.1899	0.1838	0.2291	0.2099	0.2897	0.1892	0.1422	0.1510	0.1585	0.1341	0.1748	0.2137	0.2121	0.1940	0.2020	0.2678	0.3057
74=14:54:48	65144	300	0.1792	0.2561	0.1733	0.0803	0.1507	0.1446	0.1767	0.1897	0.0803	0.1256	0.2295	0.2519	0.1527	0.1057	0.1244	0.1701	0.1610	0.1730	0.1625	0.1925	0.0791	0.1696	0.2433	0.3171	0.0759	0.1233	0.1721	0.1425	0.1499	0.1294	0.0986	0.1219	0.0770	0.1525	0.2227	0.2794	0.0802	0.1130	0.1178	0.1242	0.0957	0.1353	0.1655	0.0722	0.0738	0.1445	0.1861	0.2282	0.0790	0.0715	0.1458	0.0773	0.0708	0.1244	0.0726	0.0706	0.0706	0.1528	0.1771	0.2736	0.0680	0.0711	0.0746	0.0718	0.0720	0.1471	0.0719	0.0736	0.0729	0.1571	0.1908	0.2384	0.2048	0.1826	0.1585	0.1281	0.1461	0.1639	0.1817	0.1976	0.1900	0.2385	0.2187	0.2943	0.1914	0.1458	0.1547	0.1622	0.1394	0.1790	0.2206	0.2165	0.2012	0.2066	0.2716	0.3051
75=15:09:29	66025	301	0.1774	0.2786	0.1796	0.0847	0.1582	0.1498	0.1816	0.1914	0.0841	0.1278	0.2398	0.2667	0.1574	0.1093	0.1273	0.1783	0.1647	0.1750	0.1664	0.2002	0.0799	0.1788	0.2506	0.3338	0.0786	0.1273	0.1765	0.1444	0.1565	0.1349	0.1041	0.1257	0.0779	0.1553	0.2278	0.2880	0.0853	0.1180	0.1217	0.1281	0.0993	0.1447	0.1731	0.0740	0.0790	0.1509	0.2003	0.2445	0.0786	0.0781	0.1559	0.0800	0.0731	0.1329	0.0743	0.0719	0.0753	0.1604	0.1855	0.2914	0.0711	0.0756	0.0736	0.0721	0.0737	0.1547	0.0753	0.0725	0.0739	0.1611	0.1965	0.2597	0.2072	0.1880	0.1610	0.1344	0.1538	0.1698	0.1892	0.2049	0.1971	0.2451	0.2251	0.3111	0.2000	0.1503	0.1611	0.1674	0.1427	0.1848	0.2328	0.2264	0.2077	0.2207	0.2885	0.3236
76=15:24:10	66906	301	0.1828	0.2878	0.1862	0.0825	0.1669	0.1562	0.1897	0.2006	0.0813	0.1343	0.2459	0.2808	0.1639	0.1109	0.1300	0.1856	0.1724	0.1830	0.1716	0.2102	0.0812	0.1809	0.2620	0.3421	0.0764	0.1265	0.1880	0.1501	0.1626	0.1398	0.1024	0.1287	0.0772	0.1611	0.2400	0.2998	0.0850	0.1173	0.1251	0.1357	0.0993	0.1454	0.1789	0.0739	0.0779	0.1566	0.2064	0.2454	0.0825	0.0771	0.1596	0.0803	0.0721	0.1369	0.0730	0.0725	0.0723	0.1649	0.1909	0.2940	0.0723	0.0762	0.0757	0.0727	0.0742	0.1607	0.0746	0.0747	0.0750	0.1663	0.2049	0.2720	0.2048	0.1953	0.1664	0.1352	0.1565	0.1730	0.1932	0.2144	0.2035	0.2524	0.2339	0.3172	0.2084	0.1553	0.1666	0.1774	0.1467	0.1917	0.2369	0.2360	0.2184	0.2257	0.2894	0.3285
77=15:38:50	67787	300	0.1884	0.2857	0.1875	0.0820	0.1678	0.1600	0.1918	0.2061	0.0833	0.1338	0.2451	0.2821	0.1710	0.1105	0.1324	0.1880	0.1748	0.1882	0.1745	0.2152	0.0818	0.1855	0.2641	0.3519	0.0773	0.1299	0.1925	0.1512	0.1634	0.1409	0.1041	0.1294	0.0782	0.1635	0.2415	0.3016	0.0879	0.1196	0.1280	0.1398	0.1030	0.1485	0.1802	0.0748	0.0771	0.1586	0.2102	0.2553	0.0842	0.0785	0.1609	0.0811	0.0735	0.1358	0.0761	0.0737	0.0731	0.1650	0.1910	0.2990	0.0737	0.0767	0.0772	0.0747	0.0749	0.1640	0.0748	0.0754	0.0771	0.1692	0.2133	0.2823	0.2191	0.2024	0.1692	0.1388	0.1592	0.1802	0.2010	0.2182	0.2106	0.2590	0.2427	0.3216	0.2123	0.1616	0.1670	0.1784	0.1505	0.1972	0.2434	0.2398	0.2264	0.2341	0.2945	0.3369
78=15:53:31	68668	301	0.1913	0.2876	0.1855	0.0784	0.1664	0.1622	0.1908	0.2107	0.0822	0.1324	0.2496	0.2900	0.1718	0.1125	0.1317	0.1873	0.1740	0.1891	0.1776	0.2145	0.0810	0.1883	0.2700	0.3544	0.0847	0.1288	0.1873	0.1525	0.1618	0.1392	0.1043	0.1312	0.0770	0.1658	0.2470	0.3094	0.0847	0.1185	0.1261	0.1368	0.1004	0.1492	0.1858	0.0709	0.0751	0.1554	0.2132	0.2635	0.1036	0.0763	0.1596	0.0789	0.0711	0.1369	0.0743	0.0734	0.0732	0.1674	0.1950	0.2997	0.0729	0.0698	0.0761	0.0711	0.0723	0.1631	0.0727	0.0727	0.0737	0.1702	0.2143	0.2913	0.2193	0.2007	0.1653	0.1394	0.1580	0.1783	0.2021	0.2251	0.2119	0.2617	0.2446	0.3276	0.2116	0.1625	0.1674	0.1817	0.1496	0.2016	0.2510	0.2492	0.2313	0.2372	0.2996	0.3406
79=16:08:12	69548	300	0.1948	0.2869	0.2003	0.0814	0.1734	0.1693	0.2121	0.2203	0.0813	0.1389	0.2679	0.3054	0.1756	0.1129	0.1392	0.1984	0.1843	0.1999	0.1803	0.2310	0.0793	0.1959	0.2761	0.3563	0.0743	0.1324	0.2015	0.1586	0.1720	0.1480	0.1041	0.1366	0.0776	0.1717	0.2548	0.3188	0.0838	0.1223	0.1300	0.1401	0.1031	0.1580	0.1976	0.0728	0.0780	0.1665	0.2178	0.2782	0.0800	0.0763	0.1699	0.0782	0.0731	0.1460	0.0739	0.0705	0.0736	0.1732	0.2036	0.3186	0.0699	0.0724	0.0737	0.0741	0.0716	0.1724	0.0724	0.0736	0.0739	0.1787	0.2196	0.2838	0.2324	0.2098	0.1771	0.1461	0.1656	0.1872	0.2086	0.2335	0.2216	0.2724	0.2516	0.3313	0.2289	0.1675	0.1755	0.1910	0.1582	0.2128	0.2618	0.2530	0.2367	0.2454	0.3079	0.3464
80=16:22:53	70429	301	0.2038	0.2944	0.2074	0.0831	0.1818	0.1781	0.2166	0.2300	0.0841	0.1446	0.2646	0.3075	0.1878	0.1174	0.1438	0.2075	0.1917	0.2117	0.1915	0.2328	0.0828	0.2049	0.2861	0.3766	0.0810	0.1359	0.2104	0.1687	0.1799	0.1536	0.1087	0.1428	0.0824	0.1788	0.2666	0.3306	0.0877	0.1257	0.1377	0.1475	0.1067	0.1609	0.2038	0.0750	0.0814	0.1693	0.2293	0.2943	0.0925	0.0775	0.1737	0.0821	0.0749	0.1501	0.0774	0.0748	0.0747	0.1802	0.2086	0.3197	0.0745	0.0741	0.0794	0.0756	0.0760	0.1759	0.0773	0.0780	0.0779	0.1801	0.2318	0.2999	0.2337	0.2218	0.1843	0.1522	0.1724	0.1992	0.2202	0.2444	0.2316	0.2809	0.2630	0.3532	0.2347	0.1770	0.1804	0.2000	0.1648	0.2181	0.2685	0.2626	0.2471	0.2511	0.3130	0.3598
81=16:37:34	71310	301	0.1970	0.2888	0.2087	0.0803	0.1876	0.1759	0.2218	0.2330	0.0798	0.1431	0.2726	0.3121	0.1849	0.1134	0.1458	0.2103	0.1967	0.2153	0.1890	0.2404	0.0793	0.2061	0.2838	0.3697	0.0727	0.1357	0.2153	0.1652	0.1830	0.1533	0.1049	0.1417	0.0761	0.1802	0.2646	0.3289	0.0822	0.1239	0.1377	0.1459	0.1042	0.1616	0.2078	0.0701	0.0768	0.1706	0.2320	0.2819	0.0818	0.0746	0.1754	0.0767	0.0723	0.1509	0.0729	0.0694	0.0713	0.1820	0.2164	0.3186	0.0704	0.0728	0.0742	0.0704	0.0711	0.1765	0.0696	0.0721	0.0721	0.1824	0.2345	0.2986	0.2391	0.2230	0.1826	0.1496	0.1735	0.1970	0.2204	0.2441	0.2347	0.2821	0.2614	0.3455	0.2384	0.1760	0.1835	0.1982	0.1621	0.2186	0.2670	0.2616	0.2486	0.2517	0.3106	0.3570
82=16:52:14	72191	301	0.2037	0.2913	0.2185	0.0807	0.1917	0.1806	0.2272	0.2394	0.0782	0.1462	0.2793	0.3150	0.1903	0.1142	0.1505	0.2204	0.2000	0.2217	0.1948	0.2544	0.0775	0.2106	0.2931	0.3868	0.0773	0.1381	0.2220	0.1703	0.1863	0.1587	0.1057	0.1448	0.0755	0.1868	0.2704	0.3359	0.0830	0.1268	0.1386	0.1520	0.1054	0.1686	0.2141	0.0714	0.0776	0.1763	0.2363	0.2977	0.0795	0.0751	0.1831	0.0783	0.0708	0.1551	0.0713	0.0698	0.0707	0.1857	0.2205	0.3312	0.0705	0.0721	0.0741	0.0724	0.0720	0.1865	0.0707	0.0738	0.0735	0.1885	0.2399	0.3116	0.2432	0.2332	0.1903	0.1544	0.1793	0.2060	0.2268	0.2472	0.2436	0.2913	0.2732	0.3501	0.2520	0.1834	0.1878	0.2034	0.1685	0.2279	0.2749	0.2676	0.2531	0.2639	0.3192	0.3632
83=17:06:55	73072	301	0.2163	0.2762	0.2242	0.0820	0.1971	0.1895	0.2311	0.2468	0.0825	0.1468	0.2777	0.3254	0.1965	0.1183	0.1528	0.2289	0.2078	0.2281	0.2020	0.2551	0.0805	0.2144	0.3001	0.3820	0.0789	0.1456	0.2286	0.1761	0.1917	0.1632	0.1105	0.1526	0.0763	0.1912	0.2744	0.3413	0.0841	0.1299	0.1453	0.1584	0.1093	0.1742	0.2207	0.0739	0.0771	0.1770	0.2441	0.3028	0.0952	0.0765	0.1883	0.0812	0.0726	0.1603	0.0748	0.0747	0.0731	0.1928	0.2240	0.3371	0.0728	0.0742	0.0757	0.0719	0.0747	0.1911	0.0733	0.0745	0.0740	0.1925	0.2519	0.3106	0.2529	0.2436	0.1996	0.1633	0.1877	0.2122	0.2360	0.2573	0.2471	0.2936	0.2757	0.3580	0.2547	0.1904	0.1945	0.2155	0.1737	0.2369	0.2825	0.2729	0.2633	0.2681	0.3242	0.3627
84=17:21:36	73953	301	0.2126	0.2138	0.2276	0.0824	0.1994	0.1844	0.2358	0.2466	0.0828	0.1430	0.2853	0.3323	0.1960	0.1206	0.1533	0.2335	0.2032	0.2349	0.2039	0.2644	0.0838	0.2203	0.3058	0.3965	0.0746	0.1407	0.2316	0.1758	0.1959	0.1604	0.1097	0.1511	0.0780	0.1937	0.2844	0.3465	0.0845	0.1283	0.1453	0.1561	0.1084	0.1743	0.2256	0.0722	0.0802	0.1853	0.2476	0.3064	0.0770	0.0762	0.1886	0.0790	0.0747	0.1627	0.0750	0.0722	0.0730	0.1958	0.2300	0.3416	0.0699	0.0763	0.0722	0.0747	0.0725	0.1932	0.0742	0.0749	0.0745	0.2008	0.2536	0.3279	0.2542	0.2419	0.2003	0.1598	0.1892	0.2136	0.2395	0.2611	0.2509	0.2993	0.2833	0.3635	0.2664	0.1893	0.1962	0.2149	0.1771	0.2383	0.2842	0.2815	0.2680	0.2766	0.3310	0.3720
85=17:36:17	74833	300	0.2213	0.2155	0.2399	0.0808	0.2086	0.2002	0.2462	0.2605	0.0817	0.1518	0.2942	0.3440	0.2050	0.1198	0.1598	0.2433	0.2165	0.2421	0.2070	0.2722	0.0810	0.2268	0.3126	0.4020	0.0791	0.1483	0.2463	0.1820	0.2066	0.1678	0.1104	0.1564	0.0767	0.2019	0.2905	0.3589	0.0823	0.1351	0.1508	0.1644	0.1093	0.1824	0.2382	0.0729	0.0785	0.1909	0.2511	0.3222	0.0800	0.0763	0.2026	0.0777	0.0713	0.1677	0.0723	0.0706	0.0723	0.2011	0.2379	0.3526	0.0720	0.0739	0.0744	0.0726	0.0728	0.2047	0.0731	0.0728	0.0744	0.2053	0.2566	0.3315	0.2562	0.2531	0.2088	0.1680	0.1989	0.2263	0.2463	0.2687	0.2581	0.3073	0.2900	0.3729	0.2744	0.2010	0.2051	0.2279	0.1823	0.2536	0.2962	0.2875	0.2722	0.2827	0.3386	0.3775
86=17:50:58	75714	300	0.2167	0.2218	0.2401	0.0823	0.2130	0.2057	0.2475	0.2655	0.0810	0.1533	0.2931	0.3428	0.2114	0.1196	0.1633	0.2478	0.2225	0.2513	0.2178	0.2755	0.0791	0.2278	0.3134	0.3988	0.0784	0.1484	0.2482	0.1862	0.2075	0.1747	0.1112	0.1598	0.0772	0.2029	0.2915	0.3594	0.0856	0.1347	0.1516	0.1671	0.1133	0.1864	0.2420	0.0703	0.0770	0.1934	0.2552	0.3284	0.0870	0.0749	0.2009	0.0775	0.0724	0.1690	0.0720	0.0717	0.0722	0.2053	0.2432	0.3519	0.0719	0.0753	0.0761	0.0719	0.0730	0.2092	0.0733	0.0747	0.0744	0.2086	0.2661	0.3355	0.2591	0.2553	0.2162	0.1717	0.2002	0.2298	0.2509	0.2707	0.2622	0.3120	0.2946	0.3738	0.2778	0.2081	0.2065	0.2325	0.1846	0.2528	0.2981	0.2913	0.2782	0.2861	0.3390	0.3905
87=18:05:39	76595	301	0.2292	0.2223	0.2462	0.0803	0.2153	0.2182	0.2562	0.2757	0.0787	0.1570	0.3015	0.3532	0.2198	0.1265	0.1692	0.2545	0.2318	0.2533	0.2256	0.2820	0.0785	0.2368	0.3220	0.4059	0.0780	0.1501	0.2553	0.1945	0.2127	0.1774	0.1115	0.1650	0.0771	0.2092	0.2972	0.3695	0.0817	0.1387	0.1557	0.1722	0.1153	0.1924	0.2529	0.0702	0.0758	0.1978	0.2636	0.3276	0.0927	0.0747	0.2084	0.0801	0.0721	0.1771	0.0723	0.0712	0.0709	0.2127	0.2482	0.3610	0.0725	0.0700	0.0751	0.0717	0.0724	0.2180	0.0713	0.0746	0.0718	0.2155	0.2675	0.3406	0.2811	0.2666	0.2186	0.1753	0.2094	0.2394	0.2557	0.2833	0.2732	0.3147	0.2978	0.3859	0.2803	0.2150	0.2108	0.2391	0.1923	0.2622	0.3055	0.3004	0.2858	0.2922	0.3451	0.3960
88=18:20:19	77476	300	0.2275	0.2325	0.2598	0.0828	0.2233	0.2224	0.2686	0.2800	0.0824	0.1610	0.3134	0.3658	0.2287	0.1270	0.1742	0.2616	0.2386	0.2619	0.2280	0.2976	0.0801	0.2449	0.3260	0.4184	0.0786	0.1520	0.2623	0.2030	0.2240	0.1879	0.1147	0.1723	0.0787	0.2156	0.3028	0.3736	0.0826	0.1407	0.1613	0.1770	0.1177	0.2003	0.2620	0.0743	0.0794	0.2059	0.2684	0.3558	0.0830	0.0760	0.2204	0.0794	0.0747	0.1881	0.0756	0.0738	0.0748	0.2201	0.2600	0.3687	0.0725	0.0736	0.0760	0.0730	0.0737	0.2252	0.0726	0.0750	0.0746	0.2221	0.2763	0.3592	0.2871	0.2756	0.2274	0.1841	0.2190	0.2471	0.2601	0.2881	0.2762	0.3236	0.3046	0.3873	0.2931	0.2274	0.2238	0.2474	0.2015	0.2701	0.3119	0.3009	0.2921	0.2981	0.3533	0.4020
89=18:35:00	78357	300	0.2293	0.2279	0.2579	0.0808	0.2280	0.2257	0.2656	0.2811	0.0780	0.1569	0.3125	0.3633	0.2231	0.1280	0.1783	0.2710	0.2378	0.2654	0.2345	0.2976	0.0797	0.2400	0.3248	0.4217	0.0793	0.1570	0.2724	0.2029	0.2264	0.1894	0.1157	0.1729	0.0760	0.2197	0.3025	0.3772	0.0827	0.1443	0.1661	0.1794	0.1161	0.2048	0.2604	0.0717	0.0762	0.2073	0.2684	0.3403	0.0817	0.0746	0.2248	0.0777	0.0721	0.1875	0.0712	0.0712	0.0711	0.2182	0.2593	0.3707	0.0700	0.0721	0.0754	0.0711	0.0708	0.2304	0.0714	0.0723	0.0733	0.2205	0.2770	0.3590	0.2790	0.2760	0.2359	0.1861	0.2230	0.2473	0.2651	0.2848	0.2797	0.3263	0.3051	0.3856	0.2929	0.2273	0.2241	0.2460	0.2037	0.2694	0.3082	0.3004	0.2924	0.3005	0.3516	0.3876
90=18:49:41	79238	301	0.2359	0.2259	0.2682	0.0857	0.2373	0.2317	0.2752	0.2894	0.0816	0.1609	0.3167	0.3684	0.2266	0.1317	0.1845	0.2792	0.2419	0.2752	0.2427	0.3075	0.0817	0.2472	0.3321	0.4303	0.0757	0.1597	0.2799	0.2108	0.2372	0.1983	0.1196	0.1791	0.0778	0.2261	0.3093	0.3836	0.0840	0.1454	0.1706	0.1871	0.1214	0.2159	0.2650	0.0740	0.0788	0.2147	0.2748	0.3485	0.0819	0.0773	0.2338	0.0786	0.0741	0.1947	0.0743	0.0738	0.0724	0.2236	0.2651	0.3736	0.0733	0.0765	0.0751	0.0728	0.0719	0.2403	0.0741	0.0745	0.0756	0.2292	0.2821	0.3602	0.2830	0.2877	0.2424	0.1941	0.2279	0.2575	0.2734	0.2940	0.2844	0.3342	0.3132	0.3917	0.3019	0.2347	0.2290	0.2486	0.2126	0.2766	0.3177	0.3070	0.2960	0.3126	0.3551	0.4059
91=19:04:22	80118	298	0.2353	0.2285	0.2647	0.0795	0.2296	0.2349	0.2724	0.2866	0.0804	0.1589	0.3133	0.3723	0.2274	0.1286	0.1822	0.2810	0.2395	0.2755	0.2418	0.3043	0.0778	0.2449	0.3327	0.4285	0.0788	0.1560	0.2782	0.2095	0.2355	0.1947	0.1160	0.1769	0.0749	0.2210	0.3093	0.3846	0.0833	0.1455	0.1660	0.1899	0.1183	0.2183	0.2666	0.0674	0.0756	0.2158	0.2744	0.3555	0.0766	0.0739	0.2353	0.0780	0.0677	0.1947	0.0684	0.0698	0.0683	0.2230	0.2690	0.3729	0.0693	0.0715	0.0709	0.0678	0.0708	0.2463	0.0716	0.0701	0.0708	0.2286	0.2802	0.3567	0.2841	0.2830	0.2441	0.1928	0.2296	0.2531	0.2721	0.2961	0.2893	0.3300	0.3134	0.3925	0.3013	0.2342	0.2311	0.2537	0.2110	0.2830	0.3185	0.3127	0.2972	0.3086	0.3510	0.4083
92=19:19:03	80999	300	0.2377	0.2384	0.2836	0.0815	0.2452	0.2504	0.2866	0.3039	0.0810	0.1679	0.3320	0.3846	0.2340	0.1395	0.1960	0.2904	0.2545	0.2885	0.2548	0.3197	0.0824	0.2590	0.3407	0.4284	0.0802	0.1683	0.2931	0.2245	0.2510	0.2129	0.1259	0.1935	0.0779	0.2357	0.3182	0.3951	0.0860	0.1536	0.1787	0.1999	0.1288	0.2292	0.2810	0.0728	0.0822	0.2275	0.2878	0.3663	0.0839	0.0790	0.2500	0.0811	0.0743	0.2097	0.0747	0.0738	0.0741	0.2364	0.2836	0.3849	0.0737	0.0746	0.0764	0.0725	0.0741	0.2582	0.0765	0.0749	0.0742	0.2423	0.2959	0.3655	0.3021	0.3028	0.2554	0.2072	0.2444	0.2704	0.2837	0.3076	0.3010	0.3443	0.3230	0.4019	0.3144	0.2517	0.2430	0.2672	0.2256	0.2941	0.3294	0.3196	0.3112	0.3189	0.3653	0.4212
93=19:33:44	81880	301	0.2381	0.2301	0.2797	0.0815	0.2441	0.2417	0.2824	0.2996	0.0783	0.1629	0.3268	0.3839	0.2302	0.1344	0.1937	0.2963	0.2465	0.2877	0.2603	0.3220	0.0779	0.2524	0.3440	0.4443	0.0739	0.1650	0.2960	0.2222	0.2447	0.2057	0.1233	0.1894	0.0765	0.2348	0.3255	0.3938	0.0830	0.1490	0.1742	0.1972	0.1270	0.2351	0.2731	0.0692	0.0765	0.2278	0.2872	0.3580	0.0780	0.0752	0.2459	0.0793	0.0721	0.2068	0.0724	0.0696	0.0714	0.2320	0.2758	0.3813	0.0682	0.0722	0.0748	0.0717	0.0732	0.2570	0.0731	0.0743	0.0762	0.2376	0.2965	0.3776	0.2894	0.2957	0.2549	0.2065	0.2405	0.2698	0.2845	0.3015	0.2959	0.3423	0.3264	0.4000	0.3164	0.2466	0.2402	0.2603	0.2266	0.2904	0.3241	0.3194	0.3093	0.3255	0.3634	0.4136
94=19:48:25	82761	300	0.2345	0.2340	0.2774	0.0807	0.2395	0.2527	0.2843	0.3030	0.0802	0.1679	0.3234	0.3875	0.2372	0.1358	0.1999	0.2937	0.2536	0.2873	0.2603	0.3138	0.0772	0.2596	0.3449	0.4364	0.0932	0.1649	0.2871	0.2295	0.2432	0.2147	0.1242	0.1936	0.0740	0.2329	0.3193	0.3913	0.0839	0.1514	0.1772	0.2042	0.1277	0.2357	0.2841	0.0706	0.0763	0.2253	0.2873	0.3706	0.0923	0.0761	0.2468	0.0793	0.0697	0.2137	0.0716	0.0711	0.0699	0.2350	0.2832	0.3837	0.0733	0.0718	0.0755	0.0676	0.0703	0.2601	0.0716	0.0724	0.0714	0.2421	0.2969	0.3735	0.3031	0.3012	0.2579	0.2138	0.2461	0.2711	0.2852	0.3088	0.3047	0.3420	0.3263	0.4084	0.3090	0.2559	0.2384	0.2701	0.2255	0.2955	0.3292	0.3215	0.3099	0.3207	0.3623	0.4168
95=20:03:05	83642	300	0.2431	0.2444	0.2949	0.0820	0.2560	0.2652	0.2988	0.3141	0.0824	0.1728	0.3374	0.3948	0.2445	0.1455	0.2178	0.3060	0.2650	0.3005	0.2743	0.3345	0.0806	0.2639	0.3477	0.4425	0.0797	0.1749	0.3064	0.2394	0.2595	0.2304	0.1323	0.2059	0.0779	0.2468	0.3272	0.4045	0.0848	0.1627	0.1940	0.2126	0.1340	0.2499	0.2921	0.0735	0.0782	0.2358	0.2995	0.3756	0.0847	0.0768	0.2578	0.0790	0.0740	0.2243	0.0731	0.0719	0.0736	0.2422	0.2906	0.3902	0.0717	0.0740	0.0747	0.0714	0.0747	0.2742	0.0738	0.0718	0.0750	0.2468	0.3070	0.3890	0.3114	0.3148	0.2681	0.2231	0.2563	0.2853	0.2915	0.3176	0.3092	0.3518	0.3327	0.4116	0.3272	0.2674	0.2527	0.2772	0.2425	0.3085	0.3365	0.3264	0.3227	0.3316	0.3716	0.4251
96=20:17:46	84523	301	0.2463	0.2483	0.2945	0.0807	0.2624	0.2698	0.3062	0.3228	0.0803	0.1735	0.3425	0.4012	0.2521	0.1434	0.2212	0.3062	0.2773	0.3055	0.2788	0.3381	0.0788	0.2728	0.3504	0.4360	0.0797	0.1766	0.3088	0.2481	0.2646	0.2380	0.1331	0.2143	0.0779	0.2487	0.3340	0.4035	0.0804	0.1598	0.1997	0.2180	0.1360	0.2576	0.3031	0.0720	0.0767	0.2389	0.3024	0.3839	0.0825	0.0739	0.2631	0.0776	0.0713	0.2338	0.0718	0.0692	0.0714	0.2498	0.2955	0.3961	0.0700	0.0716	0.0746	0.0719	0.0705	0.2798	0.0717	0.0710	0.0718	0.2522	0.3116	0.3833	0.3131	0.3133	0.2683	0.2295	0.2554	0.2855	0.2953	0.3274	0.3132	0.3569	0.3387	0.4062	0.3311	0.2739	0.2515	0.2794	0.2415	0.3076	0.3457	0.3333	0.3270	0.3357	0.3742	0.4262
97=20:32:27	85404	301	0.2485	0.2471	0.3023	0.0836	0.2659	0.2749	0.3084	0.3276	0.0842	0.1749	0.3459	0.4072	0.2505	0.1481	0.2299	0.3178	0.2766	0.3103	0.2810	0.3404	0.0803	0.2724	0.3578	0.4501	0.0787	0.1803	0.3190	0.2506	0.2716	0.2398	0.1376	0.2201	0.0796	0.2551	0.3385	0.4158	0.0851	0.1681	0.2060	0.2269	0.1390	0.2634	0.3051	0.0742	0.0775	0.2479	0.3070	0.3852	0.0855	0.0777	0.2726	0.0799	0.0731	0.2403	0.0731	0.0737	0.0742	0.2518	0.3007	0.4028	0.0738	0.0721	0.0767	0.0725	0.0731	0.2902	0.0739	0.0759	0.0750	0.2600	0.3161	0.4163	0.3169	0.3234	0.2763	0.2371	0.2671	0.2953	0.3041	0.3235	0.3177	0.3605	0.3429	0.4213	0.3367	0.2778	0.2592	0.2846	0.2496	0.3193	0.3467	0.3386	0.3301	0.3398	0.3776	0.4371
98=20:47:08	86284	300	0.2552	0.2514	0.3044	0.0832	0.2698	0.2818	0.3120	0.3272	0.0819	0.1807	0.3400	0.4083	0.2543	0.1499	0.2299	0.3174	0.2797	0.3173	0.2854	0.3360	0.0810	0.2775	0.3636	0.4631	0.0779	0.1804	0.3194	0.2613	0.2759	0.2418	0.1420	0.2274	0.0778	0.2528	0.3446	0.4155	0.0837	0.1675	0.2132	0.2331	0.1436	0.2668	0.3116	0.0727	0.0769	0.2482	0.3028	0.3928	0.0887	0.0772	0.2750	0.0816	0.0731	0.2475	0.0736	0.0738	0.0737	0.2556	0.2990	0.4046	0.0722	0.0750	0.0765	0.0729	0.0739	0.2948	0.0759	0.0769	0.0749	0.2617	0.3206	0.3939	0.3179	0.3238	0.2815	0.2443	0.2699	0.2956	0.3023	0.3299	0.3197	0.3608	0.3476	0.4252	0.3402	0.2752	0.2587	0.2846	0.2561	0.3136	0.3493	0.3437	0.3333	0.3381	0.3743	0.4297
99=21:01:49	87165	301	0.2552	0.2609	0.3040	0.0835	0.2716	0.2813	0.3101	0.3279	0.0794	0.1769	0.3360	0.3991	0.2494	0.1533	0.2321	0.3182	0.2749	0.3156	0.2857	0.3311	0.0800	0.2717	0.3576	0.4492	0.0779	0.1847	0.3272	0.2605	0.2759	0.2467	0.1431	0.2276	0.0773	0.2562	0.3412	0.4094	0.0844	0.1730	0.2163	0.2343	0.1444	0.2701	0.3038	0.0702	0.0755	0.2447	0.3022	0.3978	0.0789	0.0741	0.2849	0.0805	0.0743	0.2496	0.0732	0.0717	0.0729	0.2555	0.3023	0.3977	0.0708	0.0726	0.0760	0.0704	0.0716	0.2926	0.0738	0.0747	0.0732	0.2569	0.3182	0.3844	0.3250	0.3347	0.2904	0.2465	0.2723	0.2992	0.3083	0.3300	0.3228	0.3601	0.3446	0.4240	0.3448	0.2854	0.2658	0.2909	0.2573	0.3182	0.3454	0.3422	0.3335	0.3366	0.3701	0.4257
100=21:16:30	88046	300	0.2553	0.2611	0.3144	0.0859	0.2845	0.2930	0.3227	0.3396	0.0824	0.1840	0.3536	0.4190	0.2534	0.1616	0.2437	0.3338	0.2899	0.3239	0.2929	0.3525	0.0808	0.2882	0.3658	0.4607	0.0821	0.1925	0.3366	0.2689	0.2865	0.2565	0.1495	0.2349	0.0781	0.2651	0.3493	0.4241	0.0849	0.1792	0.2285	0.2424	0.1503	0.2854	0.3210	0.0740	0.0798	0.2556	0.3178	0.4098	0.0825	0.0775	0.2929	0.0804	0.0724	0.2578	0.0754	0.0724	0.0731	0.2630	0.3138	0.4174	0.0727	0.0750	0.0747	0.0720	0.0748	0.3062	0.0752	0.0753	0.0753	0.2714	0.3265	0.4185	0.3311	0.3437	0.2944	0.2562	0.2830	0.3153	0.3192	0.3402	0.3314	0.3713	0.3550	0.4295	0.3512	0.2954	0.2762	0.3006	0.2697	0.3295	0.3601	0.3471	0.3384	0.3487	0.3867	0.4341
101=21:31:10	88927	300	0.2553	0.2540	0.3151	0.0817	0.2793	0.2952	0.3205	0.3498	0.0795	0.1773	0.3571	0.4237	0.2578	0.1561	0.2441	0.3353	0.2921	0.3251	0.3019	0.3597	0.0765	0.2877	0.3692	0.4679	0.0807	0.1898	0.3383	0.2690	0.2877	0.2587	0.1440	0.2390	0.0772	0.2700	0.3494	0.4270	0.0838	0.1772	0.2244	0.2471	0.1513	0.2907	0.3212	0.0700	0.0763	0.2636	0.3240	0.4037	0.0879	0.0753	0.2894	0.0779	0.0699	0.2577	0.0705	0.0699	0.0697	0.2629	0.3124	0.4184	0.0725	0.0683	0.0764	0.0684	0.0716	0.3134	0.0707	0.0727	0.0729	0.2721	0.3283	0.4202	0.3254	0.3454	0.2987	0.2572	0.2872	0.3161	0.3218	0.3426	0.3340	0.3744	0.3575	0.4307	0.3455	0.2989	0.2709	0.3060	0.2728	0.3370	0.3603	0.3509	0.3464	0.3583	0.3923	0.4376
102=21:45:51	89808	301	0.2592	0.2611	0.3244	0.0839	0.2932	0.3033	0.3327	0.3551	0.0785	0.1828	0.3627	0.4261	0.2579	0.1628	0.2548	0.3449	0.2982	0.3383	0.3146	0.3697	0.0802	0.2893	0.3791	0.4849	0.0798	0.2013	0.3476	0.2793	0.2984	0.2691	0.1530	0.2469	0.0759	0.2791	0.3591	0.4361	0.0851	0.1840	0.2358	0.2533	0.1592	0.2971	0.3250	0.0723	0.0763	0.2698	0.3224	0.4098	0.0845	0.0753	0.2988	0.0784	0.0713	0.2701	0.0726	0.0711	0.0721	0.2698	0.3204	0.4264	0.0709	0.0727	0.0740	0.0727	0.0727	0.3229	0.0734	0.0714	0.0729	0.2818	0.3386	0.4190	0.3263	0.3571	0.3086	0.2685	0.2938	0.3250	0.3245	0.3517	0.3444	0.3871	0.3652	0.4428	0.3626	0.3049	0.2839	0.3098	0.2819	0.3412	0.3705	0.3621	0.3568	0.3700	0.3915	0.4587
103=22:00:32	90689	300	0.2569	0.2629	0.3194	0.0814	0.2843	0.3005	0.3285	0.3459	0.0791	0.1852	0.3523	0.4229	0.2556	0.1621	0.2518	0.3411	0.2958	0.3354	0.3077	0.3528	0.0775	0.2867	0.3744	0.4586	0.0807	0.1908	0.3422	0.2805	0.2959	0.2626	0.1539	0.2511	0.0752	0.2688	0.3526	0.4327	0.0843	0.1856	0.2383	0.2582	0.1561	0.2983	0.3310	0.0711	0.0756	0.2656	0.3191	0.4087	0.0840	0.0756	0.3038	0.0791	0.0705	0.2670	0.0697	0.0715	0.0705	0.2689	0.3194	0.4153	0.0723	0.0750	0.0737	0.0697	0.0728	0.3221	0.0735	0.0732	0.0732	0.2815	0.3395	0.4067	0.3371	0.3454	0.3049	0.2662	0.2925	0.3139	0.3211	0.3496	0.3380	0.3756	0.3609	0.4364	0.3589	0.3060	0.2778	0.3053	0.2782	0.3391	0.3658	0.3598	0.3505	0.3556	0.3846	0.4484
104=22:15:13	91569	300	0.2615	0.2743	0.3379	0.0864	0.2988	0.3194	0.3455	0.3628	0.0837	0.1950	0.3720	0.4356	0.2701	0.1751	0.2720	0.3522	0.3143	0.3495	0.3213	0.3732	0.0807	0.3019	0.3838	0.4721	0.0806	0.2069	0.3519	0.2961	0.3082	0.2829	0.1645	0.2650	0.0794	0.2836	0.3631	0.4424	0.0860	0.1986	0.2555	0.2663	0.1720	0.3111	0.3422	0.0740	0.0784	0.2748	0.3317	0.4269	0.0899	0.0783	0.3115	0.0833	0.0748	0.2859	0.0762	0.0752	0.0748	0.2809	0.3293	0.4337	0.0739	0.0738	0.0787	0.0745	0.0757	0.3355	0.0761	0.0776	0.0759	0.2890	0.3480	0.4318	0.3398	0.3623	0.3139	0.2809	0.3038	0.3326	0.3268	0.3618	0.3493	0.3912	0.3726	0.4462	0.3699	0.3213	0.2892	0.3212	0.2913	0.3504	0.3808	0.3671	0.3623	0.3695	0.4026	0.4570
105=22:29:54	92450	301	0.2681	0.2717	0.3221	0.0828	0.2980	0.3120	0.3343	0.3619	0.0803	0.1873	0.3653	0.4276	0.2687	0.1669	0.2656	0.3497	0.3002	0.3427	0.3251	0.3726	0.0798	0.2968	0.3827	0.4746	0.0814	0.1992	0.3494	0.2947	0.2998	0.2821	0.1640	0.2593	0.0774	0.2820	0.3629	0.4330	0.0816	0.1892	0.2450	0.2611	0.1676	0.3045	0.3303	0.0725	0.0762	0.2769	0.3292	0.4079	0.1058	0.0766	0.3023	0.0795	0.0736	0.2842	0.0736	0.0726	0.0729	0.2777	0.3213	0.4162	0.0716	0.0726	0.0748	0.0724	0.0719	0.3289	0.0704	0.0737	0.0728	0.2801	0.3439	0.4272	0.3413	0.3600	0.3147	0.2796	0.2995	0.3318	0.3326	0.3573	0.3421	0.3869	0.3703	0.4414	0.3564	0.3162	0.2802	0.3155	0.2896	0.3410	0.3676	0.3592	0.3648	0.3684	0.3942	0.4394
106=22:44:35	93331	301	0.2682	0.2767	0.3339	0.0814	0.2975	0.3179	0.3409	0.3622	0.0797	0.1942	0.3683	0.4366	0.2725	0.1783	0.2779	0.3562	0.3112	0.3422	0.3269	0.3731	0.0781	0.2971	0.3859	0.4949	0.0878	0.2011	0.3500	0.2990	0.3063	0.2875	0.1652	0.2668	0.0774	0.2868	0.3608	0.4396	0.0847	0.1979	0.2556	0.2645	0.1710	0.3136	0.3382	0.0723	0.0764	0.2781	0.3342	0.4177	0.0921	0.0757	0.3071	0.0791	0.0728	0.2866	0.0723	0.0717	0.0737	0.2798	0.3319	0.4294	0.0741	0.0727	0.0769	0.0723	0.0727	0.3314	0.0737	0.0735	0.0743	0.2877	0.3465	0.4304	0.3327	0.3647	0.3167	0.2839	0.3043	0.3353	0.3298	0.3594	0.3498	0.3907	0.3700	0.4447	0.3626	0.3229	0.2825	0.3186	0.2924	0.3486	0.3728	0.3608	0.3614	0.3687	0.3987	0.4556
107=22:59:15	94212	300	0.2534	0.2800	0.3307	0.0827	0.2928	0.3184	0.3406	0.3592	0.0786	0.1944	0.3685	0.4306	0.2692	0.1817	0.2715	0.3511	0.3056	0.3418	0.3220	0.3681	0.0780	0.3015	0.3816	0.4674	0.0862	0.2027	0.3538	0.2959	0.3114	0.2799	0.1663	0.2664	0.0770	0.2829	0.3562	0.4376	0.0860	0.1981	0.2561	0.2713	0.1720	0.3197	0.3418	0.0710	0.0787	0.2758	0.3333	0.4232	0.0804	0.0776	0.3202	0.0804	0.0705	0.2885	0.0716	0.0708	0.0721	0.2830	0.3341	0.4290	0.0742	0.0711	0.0760	0.0705	0.0738	0.3370	0.0738	0.0729	0.0745	0.2932	0.3465	0.4190	0.3518	0.3634	0.3161	0.2879	0.3114	0.3320	0.3311	0.3604	0.3530	0.3881	0.3701	0.4430	0.3641	0.3270	0.2881	0.3187	0.2958	0.3547	0.3767	0.3655	0.3568	0.3676	0.4010	0.4560
108=23:13:56	95093	300	0.2616	0.2843	0.3522	0.0847	0.3161	0.3282	0.3592	0.3725	0.0794	0.1989	0.3826	0.4453	0.2687	0.1924	0.2852	0.3744	0.3172	0.3619	0.3327	0.3864	0.0791	0.3130	0.3870	0.4826	0.0756	0.2125	0.3716	0.3078	0.3261	0.2928	0.1800	0.2768	0.0769	0.2926	0.3742	0.4470	0.0856	0.2030	0.2727	0.2828	0.1860	0.3330	0.3482	0.0732	0.0781	0.2881	0.3385	0.4260	0.0797	0.0788	0.3269	0.0801	0.0731	0.2984	0.0731	0.0711	0.0728	0.2897	0.3418	0.4398	0.0719	0.0738	0.0764	0.0722	0.0726	0.3490	0.0751	0.0726	0.0754	0.3013	0.3554	0.4378	0.3508	0.3690	0.3249	0.2959	0.3136	0.3400	0.3381	0.3657	0.3556	0.3919	0.3774	0.4493	0.3846	0.3286	0.3001	0.3260	0.3070	0.3607	0.3837	0.3709	0.3674	0.3791	0.4063	0.4620
109=23:28:37	95974	300	0.2559	0.2826	0.3453	0.0842	0.3119	0.3318	0.3533	0.3773	0.0784	0.2004	0.3798	0.4515	0.2731	0.1929	0.2882	0.3685	0.3254	0.3574	0.3352	0.3874	0.0787	0.3131	0.3853	0.4871	0.0775	0.2133	0.3699	0.3113	0.3240	0.3018	0.1824	0.2804	0.0758	0.2959	0.3708	0.4505	0.0837	0.2089	0.2775	0.2842	0.1921	0.3357	0.3538	0.0710	0.0764	0.2935	0.3445	0.4264	0.0860	0.0756	0.3281	0.0799	0.0711	0.3056	0.0737	0.0710	0.0714	0.2920	0.3423	0.4379	0.0720	0.0735	0.0746	0.0689	0.0727	0.3531	0.0737	0.0744	0.0725	0.2991	0.3578	0.4468	0.3521	0.3776	0.3276	0.2993	0.3167	0.3408	0.3369	0.3693	0.3573	0.3936	0.3786	0.4524	0.3806	0.3399	0.3006	0.3327	0.3094	0.3611	0.3826	0.3720	0.3707	0.3787	0.4067	0.4712
110=23:43:18	96854	300	0.2617	0.2870	0.3498	0.0844	0.3158	0.3339	0.3621	0.3783	0.0800	0.1991	0.3857	0.4543	0.2728	0.1930	0.2908	0.3741	0.3185	0.3566	0.3372	0.3892	0.0813	0.3149	0.3907	0.4825	0.0783	0.2144	0.3706	0.3129	0.3293	0.3009	0.1861	0.2853	0.0760	0.3012	0.3717	0.4510	0.0834	0.2064	0.2787	0.2871	0.1949	0.3429	0.3553	0.0725	0.0781	0.2950	0.3465	0.4353	0.0799	0.0752	0.3333	0.0780	0.0738	0.3073	0.0722	0.0711	0.0708	0.2928	0.3488	0.4443	0.0711	0.0740	0.0753	0.0696	0.0733	0.3569	0.0732	0.0733	0.0731	0.3043	0.3581	0.4513	0.3520	0.3722	0.3296	0.2997	0.3268	0.3499	0.3434	0.3734	0.3637	0.3991	0.3819	0.4543	0.3866	0.3359	0.3010	0.3296	0.3131	0.3655	0.3881	0.3744	0.3709	0.3858	0.4113	0.4628
111=23:57:59	97735	300	0.2690	0.2916	0.3528	0.0870	0.3183	0.3413	0.3640	0.3859	0.0911	0.2038	0.3881	0.4562	0.2768	0.2003	0.2998	0.3787	0.3278	0.3645	0.3442	0.3894	0.0827	0.3167	0.3955	0.4936	0.0835	0.2225	0.3750	0.3205	0.3341	0.3095	0.1935	0.2917	0.0869	0.3082	0.3746	0.4529	0.0849	0.2152	0.2886	0.2968	0.2044	0.3496	0.3598	0.0752	0.0794	0.2980	0.3513	0.4387	0.0813	0.0768	0.3374	0.0828	0.0736	0.3143	0.0723	0.0721	0.0747	0.2979	0.3547	0.4469	0.0744	0.0751	0.0770	0.0734	0.0735	0.3624	0.0757	0.0741	0.0742	0.3102	0.3657	0.4444	0.3599	0.3874	0.3393	0.3145	0.3318	0.3558	0.3481	0.3788	0.3689	0.4096	0.3849	0.4540	0.3852	0.3463	0.3058	0.3361	0.3205	0.3725	0.3953	0.3784	0.3775	0.3878	0.4181	0.4724
112=00:12:39	98616	300	0.2754	0.2888	0.3466	0.0821	0.3175	0.3372	0.3566	0.3742	0.0780	0.2007	0.3775	0.4536	0.2769	0.1984	0.3014	0.3709	0.3290	0.3718	0.3470	0.3851	0.0789	0.3151	0.3924	0.4930	0.0741	0.2122	0.3697	0.3212	0.3291	0.3062	0.1970	0.2953	0.0769	0.2993	0.3833	0.4570	0.0805	0.2113	0.2823	0.2969	0.2040	0.3437	0.3541	0.0694	0.0763	0.2980	0.3403	0.4227	0.0802	0.0726	0.3297	0.0774	0.0720	0.3129	0.0716	0.0702	0.0704	0.2987	0.3399	0.4390	0.0688	0.0704	0.0728	0.0719	0.0698	0.3604	0.0711	0.0721	0.0726	0.3075	0.3620	0.4524	0.3491	0.3745	0.3312	0.3082	0.3204	0.3453	0.3439	0.3722	0.3560	0.3970	0.3865	0.4594	0.3862	0.3367	0.2990	0.3255	0.3184	0.3591	0.3853	0.3800	0.3811	0.3862	0.4062	0.4661
113=00:27:20	99497	300	0.2686	0.2910	0.3585	0.0862	0.3254	0.3413	0.3645	0.3861	0.0868	0.2041	0.3837	0.4485	0.2827	0.2013	0.3119	0.3815	0.3384	0.3685	0.3533	0.3984	0.0802	0.3198	0.3977	0.4903	0.0762	0.2259	0.3880	0.3249	0.3364	0.3167	0.2091	0.3020	0.0781	0.3086	0.3788	0.4521	0.0840	0.2178	0.2976	0.3011	0.2174	0.3511	0.3561	0.0732	0.0779	0.3051	0.3508	0.4379	0.0861	0.0760	0.3369	0.0804	0.0726	0.3213	0.0727	0.0716	0.0729	0.3007	0.3521	0.4463	0.0715	0.0738	0.0755	0.0724	0.0726	0.3687	0.0726	0.0757	0.0742	0.3110	0.3648	0.4452	0.3601	0.3897	0.3415	0.3203	0.3348	0.3609	0.3500	0.3804	0.3687	0.4081	0.3919	0.4545	0.3911	0.3519	0.3065	0.3371	0.3257	0.3689	0.3924	0.3796	0.3818	0.3916	0.4124	0.4681
114=00:42:01	100378	298	0.2679	0.2986	0.3591	0.0871	0.3266	0.3494	0.3635	0.3816	0.0808	0.2100	0.3803	0.4529	0.2843	0.2068	0.3138	0.3825	0.3395	0.3744	0.3569	0.3941	0.0803	0.3225	0.4024	0.4908	0.0769	0.2225	0.3877	0.3308	0.3399	0.3144	0.2130	0.3023	0.0787	0.3044	0.3853	0.4560	0.0862	0.2215	0.2991	0.3089	0.2210	0.3568	0.3649	0.0734	0.0780	0.3045	0.3535	0.4427	0.0846	0.0763	0.3405	0.0800	0.0719	0.3250	0.0733	0.0735	0.0731	0.3036	0.3510	0.4425	0.0720	0.0751	0.0765	0.0735	0.0745	0.3707	0.0728	0.0757	0.0762	0.3162	0.3703	0.4441	0.3668	0.3848	0.3415	0.3203	0.3326	0.3561	0.3497	0.3798	0.3677	0.4034	0.3910	0.4550	0.3973	0.3531	0.3094	0.3393	0.3266	0.3677	0.3933	0.3869	0.3819	0.3881	0.4102	0.4744
115=00:56:42	101258	301	0.2674	0.2981	0.3547	0.0850	0.3242	0.3433	0.3630	0.3777	0.0807	0.2078	0.3769	0.4535	0.2836	0.2043	0.3115	0.3786	0.3362	0.3774	0.3544	0.3854	0.0805	0.3197	0.4012	0.4971	0.0735	0.2181	0.3806	0.3315	0.3341	0.3152	0.2184	0.3070	0.0786	0.3028	0.3830	0.4521	0.0850	0.2181	0.2950	0.3091	0.2207	0.3531	0.3665	0.0699	0.0790	0.3040	0.3463	0.4367	0.0846	0.0770	0.3369	0.0804	0.0736	0.3261	0.0738	0.0722	0.0725	0.3024	0.3518	0.4400	0.0699	0.0734	0.0759	0.0736	0.0707	0.3696	0.0749	0.0744	0.0759	0.3152	0.3694	0.4529	0.3611	0.3773	0.3418	0.3184	0.3293	0.3512	0.3476	0.3786	0.3624	0.4014	0.3906	0.4579	0.3932	0.3459	0.3061	0.3333	0.3247	0.3695	0.3897	0.3835	0.3803	0.3859	0.4108	0.4763
116=01:11:23	102139	300	0.2770	0.3032	0.3644	0.0868	0.3289	0.3576	0.3731	0.3909	0.0800	0.2122	0.3894	0.4658	0.2832	0.2140	0.3198	0.3883	0.3492	0.3815	0.3624	0.3983	0.0797	0.3273	0.4041	0.4931	0.0778	0.2284	0.3936	0.3380	0.3470	0.3215	0.2264	0.3138	0.0769	0.3152	0.3881	0.4613	0.0855	0.2271	0.3083	0.3207	0.2341	0.3638	0.3761	0.0719	0.0773	0.3104	0.3569	0.4420	0.0832	0.0776	0.3494	0.0792	0.0714	0.3300	0.0734	0.0714	0.0725	0.3101	0.3610	0.4510	0.0723	0.0745	0.0769	0.0722	0.0731	0.3824	0.0740	0.0733	0.0718	0.3246	0.3771	0.4574	0.3683	0.3942	0.3506	0.3277	0.3415	0.3644	0.3566	0.3875	0.3757	0.4066	0.3983	0.4660	0.3997	0.3632	0.3195	0.3486	0.3322	0.3826	0.4026	0.3930	0.3909	0.3972	0.4202	0.4715
117=01:26:04	103020	300	0.2731	0.3046	0.3643	0.0838	0.3320	0.3536	0.3735	0.3944	0.0799	0.2117	0.3912	0.4602	0.2805	0.2162	0.3195	0.3939	0.3473	0.3799	0.3625	0.4043	0.0770	0.3270	0.4036	0.5015	0.0808	0.2293	0.3948	0.3341	0.3489	0.3239	0.2322	0.3116	0.0781	0.3147	0.3891	0.4626	0.0842	0.2301	0.3080	0.3178	0.2376	0.3673	0.3672	0.0723	0.0779	0.3135	0.3574	0.4461	0.0815	0.0750	0.3515	0.0802	0.0710	0.3347	0.0737	0.0724	0.0712	0.3093	0.3643	0.4517	0.0718	0.0751	0.0754	0.0707	0.0728	0.3797	0.0737	0.0732	0.0747	0.3181	0.3771	0.4562	0.3579	0.3938	0.3522	0.3300	0.3443	0.3661	0.3603	0.3866	0.3745	0.4124	0.3977	0.4600	0.3993	0.3629	0.3148	0.3431	0.3365	0.3824	0.3951	0.3907	0.3873	0.3994	0.4160	0.4600
118=01:40:45	103901	298	0.2790	0.3117	0.3685	0.0867	0.3347	0.3555	0.3794	0.3959	0.0812	0.2110	0.3967	0.4597	0.2870	0.2112	0.3268	0.3907	0.3517	0.3740	0.3582	0.4063	0.0796	0.3351	0.4033	0.4946	0.0762	0.2342	0.3896	0.3416	0.3544	0.3327	0.2344	0.3156	0.0793	0.3174	0.3799	0.4581	0.0825	0.2267	0.3168	0.3161	0.2418	0.3699	0.3770	0.0727	0.0799	0.3099	0.3659	0.4478	0.0837	0.0770	0.3545	0.0796	0.0734	0.3406	0.0747	0.0712	0.0740	0.3153	0.3689	0.4568	0.0726	0.0722	0.0764	0.0749	0.0717	0.3759	0.0750	0.0748	0.0718	0.3180	0.3705	0.4464	0.3784	0.3992	0.3533	0.3348	0.3486	0.3723	0.3559	0.3936	0.3753	0.4136	0.3876	0.4623	0.4031	0.3620	0.3210	0.3414	0.3380	0.3759	0.4033	0.3838	0.3818	0.3926	0.4205	0.4710
119=01:55:25	104782	300	0.2658	0.3068	0.3639	0.0850	0.3240	0.3557	0.3713	0.3959	0.0816	0.2105	0.3927	0.4627	0.2922	0.2162	0.3287	0.3911	0.3503	0.3753	0.3620	0.3998	0.0795	0.3271	0.3987	0.4879	0.0854	0.2286	0.3868	0.3360	0.3457	0.3304	0.2353	0.3166	0.0778	0.3156	0.3808	0.4619	0.0847	0.2347	0.3114	0.3214	0.2412	0.3687	0.3751	0.0737	0.0784	0.3115	0.3595	0.4627	0.0984	0.0783	0.3514	0.0798	0.0714	0.3317	0.0707	0.0723	0.0728	0.3074	0.3642	0.4514	0.0733	0.0754	0.0779	0.0717	0.0750	0.3792	0.0732	0.0724	0.0737	0.3197	0.3765	0.4531	0.3658	0.3927	0.3532	0.3319	0.3482	0.3616	0.3508	0.3827	0.3739	0.4104	0.3925	0.4581	0.3927	0.3680	0.3110	0.3429	0.3335	0.3808	0.3973	0.3851	0.3847	0.3920	0.4201	0.4687
120=02:10:06	105663	300	0.2775	0.3082	0.3751	0.0873	0.3434	0.3591	0.3831	0.4012	0.0798	0.2172	0.3954	0.4680	0.2868	0.2191	0.3323	0.3961	0.3536	0.3886	0.3674	0.4107	0.0808	0.3330	0.4024	0.5014	0.0748	0.2333	0.3964	0.3507	0.3580	0.3356	0.2464	0.3248	0.0780	0.3227	0.3917	0.4670	0.0831	0.2326	0.3264	0.3250	0.2545	0.3723	0.3778	0.0737	0.0784	0.3187	0.3595	0.4488	0.0799	0.0743	0.3564	0.0795	0.0740	0.3453	0.0740	0.0705	0.0720	0.3118	0.3662	0.4540	0.0697	0.0746	0.0748	0.0745	0.0728	0.3866	0.0740	0.0756	0.0755	0.3249	0.3792	0.4558	0.3755	0.3965	0.3538	0.3364	0.3480	0.3710	0.3602	0.3933	0.3792	0.4175	0.3952	0.4670	0.4062	0.3630	0.3183	0.3417	0.3427	0.3771	0.4052	0.3895	0.3898	0.3974	0.4133	0.4647
121=02:24:47	106544	296	0.2775	0.3105	0.3758	0.0873	0.3444	0.3634	0.3854	0.4035	0.0813	0.2171	0.3975	0.4669	0.2813	0.2224	0.3376	0.3980	0.3557	0.3911	0.3694	0.4087	0.0799	0.3359	0.4109	0.5032	0.0744	0.2395	0.4039	0.3510	0.3600	0.3374	0.2553	0.3296	0.0756	0.3297	0.3982	0.4703	0.0845	0.2362	0.3298	0.3300	0.2597	0.3815	0.3791	0.0713	0.0772	0.3238	0.3652	0.4580	0.0798	0.0754	0.3593	0.0812	0.0738	0.3464	0.0738	0.0697	0.0728	0.3189	0.3713	0.4596	0.0722	0.0738	0.0740	0.0727	0.0721	0.3885	0.0728	0.0734	0.0748	0.3320	0.3851	0.4615	0.3637	0.4043	0.3600	0.3442	0.3527	0.3803	0.3643	0.3974	0.3815	0.4174	0.4067	0.4675	0.4141	0.3763	0.3275	0.3522	0.3443	0.3862	0.4077	0.3953	0.3946	0.4055	0.4245	0.4763
122=02:39:28	107424	296	0.2763	0.3179	0.3779	0.0864	0.3414	0.3689	0.3881	0.4091	0.0803	0.2222	0.4026	0.4762	0.2895	0.2304	0.3394	0.4050	0.3672	0.3878	0.3694	0.4097	0.0791	0.3411	0.4125	0.5038	0.0849	0.2369	0.4049	0.3550	0.3628	0.3396	0.2577	0.3339	0.0772	0.3271	0.3989	0.4731	0.0840	0.2435	0.3298	0.3375	0.2615	0.3846	0.3880	0.0725	0.0784	0.3246	0.3720	0.4660	0.0867	0.0787	0.3662	0.0813	0.0740	0.3493	0.0721	0.0730	0.0727	0.3216	0.3760	0.4577	0.0746	0.0739	0.0768	0.0724	0.0732	0.3958	0.0754	0.0726	0.0751	0.3372	0.3886	0.4742	0.3720	0.4053	0.3620	0.3482	0.3557	0.3783	0.3669	0.3972	0.3851	0.4215	0.4091	0.4652	0.4075	0.3767	0.3267	0.3568	0.3479	0.3968	0.4110	0.3974	0.3953	0.4066	0.4306	0.4829
123=02:54:09	108305	298	0.2741	0.3153	0.3773	0.0835	0.3403	0.3654	0.3841	0.4048	0.0781	0.2202	0.3965	0.4690	0.2883	0.2263	0.3364	0.4007	0.3551	0.3926	0.3699	0.4117	0.0766	0.3328	0.4077	0.4998	0.0767	0.2376	0.4083	0.3567	0.3588	0.3338	0.2632	0.3311	0.0737	0.3247	0.3965	0.4657	0.0831	0.2411	0.3338	0.3372	0.2652	0.3802	0.3816	0.0705	0.0740	0.3218	0.3638	0.4563	0.0771	0.0752	0.3637	0.0794	0.0710	0.3473	0.0719	0.0699	0.0704	0.3190	0.3716	0.4559	0.0698	0.0713	0.0739	0.0714	0.0705	0.3983	0.0706	0.0701	0.0716	0.3304	0.3815	0.4535	0.3722	0.4045	0.3603	0.3463	0.3542	0.3762	0.3652	0.3948	0.3822	0.4180	0.4044	0.4670	0.4069	0.3725	0.3278	0.3525	0.3459	0.3866	0.4064	0.3969	0.3988	0.3987	0.4179	0.4688
124=03:08:50	109186	298	0.2806	0.3202	0.3826	0.0887	0.3498	0.3759	0.3925	0.4105	0.0834	0.2251	0.4061	0.4783	0.2985	0.2307	0.3484	0.4047	0.3695	0.3947	0.3771	0.4195	0.0792	0.3503	0.4111	0.5093	0.0761	0.2457	0.4081	0.3650	0.3681	0.3468	0.2696	0.3431	0.0775	0.3342	0.4025	0.4757	0.0848	0.2464	0.3399	0.3405	0.2780	0.3904	0.3945	0.0727	0.0803	0.3284	0.3737	0.4510	0.0848	0.0750	0.3650	0.0816	0.0748	0.3585	0.0754	0.0723	0.0742	0.3275	0.3773	0.4657	0.0743	0.0742	0.0773	0.0739	0.0750	0.3968	0.0744	0.0758	0.0741	0.3351	0.3873	0.4640	0.3827	0.4097	0.3642	0.3531	0.3552	0.3837	0.3662	0.4051	0.3840	0.4259	0.4094	0.4709	0.4167	0.3816	0.3313	0.3600	0.3575	0.3929	0.4142	0.3977	0.3996	0.4145	0.4303	0.4752
125=03:23:30	110067	296	0.2807	0.3194	0.3771	0.0850	0.3445	0.3722	0.3893	0.4096	0.0799	0.2227	0.4030	0.4713	0.2922	0.2318	0.3425	0.4058	0.3622	0.3942	0.3737	0.4141	0.0798	0.3358	0.4114	0.5095	0.0824	0.2434	0.4076	0.3589	0.3676	0.3444	0.2725	0.3359	0.0754	0.3299	0.3978	0.4719	0.0827	0.2466	0.3372	0.3416	0.2781	0.3876	0.3844	0.0702	0.0774	0.3268	0.3684	0.4560	0.0811	0.0765	0.3686	0.0799	0.0720	0.3534	0.0746	0.0736	0.0736	0.3222	0.3774	0.4613	0.0720	0.0728	0.0749	0.0718	0.0730	0.3990	0.0717	0.0729	0.0753	0.3335	0.3819	0.4634	0.3786	0.4128	0.3647	0.3513	0.3562	0.3806	0.3675	0.4014	0.3853	0.4173	0.4027	0.4709	0.4090	0.3779	0.3312	0.3549	0.3506	0.3928	0.4078	0.3980	0.3968	0.4083	0.4244	0.4770
126=03:38:11	110948	301	0.2750	0.3227	0.3837	0.0893	0.3477	0.3803	0.3928	0.4115	0.0828	0.2264	0.4106	0.4812	0.2972	0.2360	0.3506	0.4088	0.3706	0.3958	0.3746	0.4177	0.0797	0.3506	0.4183	0.5016	0.0792	0.2425	0.4062	0.3642	0.3663	0.3502	0.2774	0.3455	0.0782	0.3341	0.3997	0.4704	0.0856	0.2507	0.3407	0.3451	0.2824	0.3937	0.3986	0.0733	0.0785	0.3333	0.3756	0.4644	0.0901	0.0780	0.3691	0.0803	0.0734	0.3614	0.0743	0.0704	0.0732	0.3300	0.3838	0.4633	0.0719	0.0721	0.0751	0.0734	0.0733	0.4020	0.0745	0.0747	0.0713	0.3421	0.3926	0.4651	0.3847	0.4029	0.3648	0.3517	0.3608	0.3829	0.3686	0.4069	0.3912	0.4252	0.4098	0.4728	0.4149	0.3827	0.3285	0.3599	0.3535	0.3972	0.4152	0.4022	0.4020	0.4115	0.4350	0.4965
127=03:52:55	111831	300	0.2744	0.3299	0.3850	0.0884	0.3482	0.3848	0.3920	0.4164	0.0823	0.2301	0.4079	0.4813	0.2971	0.2405	0.3550	0.4106	0.3754	0.4040	0.3812	0.4203	0.0822	0.3509	0.4167	0.5132	0.0819	0.2435	0.4131	0.3733	0.3736	0.3503	0.2843	0.3493	0.0791	0.3369	0.4052	0.4755	0.0847	0.2515	0.3491	0.3522	0.2903	0.3974	0.3995	0.0750	0.0795	0.3327	0.3752	0.4698	0.0853	0.0786	0.3744	0.0834	0.0722	0.3609	0.0741	0.0737	0.0743	0.3318	0.3851	0.4680	0.0765	0.0757	0.0776	0.0730	0.0748	0.4109	0.0772	0.0768	0.0747	0.3441	0.3976	0.4656	0.3825	0.4085	0.3709	0.3572	0.3620	0.3819	0.3679	0.4068	0.3888	0.4220	0.4109	0.4762	0.4173	0.3859	0.3349	0.3651	0.3606	0.3994	0.4178	0.4089	0.4077	0.4116	0.4292	0.4862
128=04:07:35	112712	301	0.2809	0.3216	0.3853	0.0862	0.3522	0.3804	0.3931	0.4189	0.0790	0.2276	0.4083	0.4764	0.2965	0.2412	0.3521	0.4129	0.3709	0.3981	0.3809	0.4236	0.0794	0.3449	0.4194	0.5198	0.0798	0.2495	0.4184	0.3694	0.3688	0.3564	0.2872	0.3487	0.0775	0.3394	0.4002	0.4816	0.0846	0.2535	0.3460	0.3519	0.2918	0.3950	0.3930	0.0729	0.0772	0.3355	0.3765	0.4647	0.0886	0.0745	0.3716	0.0792	0.0716	0.3631	0.0733	0.0697	0.0715	0.3271	0.3776	0.4659	0.0725	0.0732	0.0757	0.0723	0.0717	0.4081	0.0718	0.0734	0.0731	0.3429	0.3969	0.4663	0.3755	0.4136	0.3751	0.3588	0.3648	0.3864	0.3758	0.4059	0.3884	0.4271	0.4145	0.4721	0.4122	0.3872	0.3302	0.3665	0.3548	0.3993	0.4114	0.4012	0.4065	0.4144	0.4289	0.4733
129=04:22:16	113593	300	0.2799	0.3251	0.3836	0.0882	0.3484	0.3782	0.3952	0.4224	0.0792	0.2267	0.4177	0.4879	0.3058	0.2348	0.3635	0.4099	0.3739	0.3966	0.3773	0.4294	0.0791	0.3497	0.4184	0.5162	0.0767	0.2440	0.4097	0.3758	0.3657	0.3604	0.2875	0.3494	0.0789	0.3413	0.4037	0.4787	0.0825	0.2532	0.3516	0.3491	0.2948	0.3983	0.3972	0.0733	0.0774	0.3426	0.3804	0.4774	0.0844	0.0754	0.3699	0.0800	0.0748	0.3677	0.0746	0.0694	0.0733	0.3347	0.3820	0.4677	0.0719	0.0709	0.0765	0.0723	0.0716	0.4062	0.0707	0.0742	0.0718	0.3452	0.3953	0.4878	0.3813	0.4129	0.3659	0.3633	0.3597	0.3910	0.3683	0.4073	0.3882	0.4280	0.4110	0.4776	0.4224	0.3957	0.3307	0.3618	0.3645	0.3985	0.4220	0.4062	0.4076	0.4206	0.4397	0.4848
130=04:36:57	114474	300	0.2765	0.3368	0.3807	0.0849	0.3491	0.3817	0.3970	0.4288	0.0798	0.2296	0.4193	0.4823	0.3036	0.2420	0.3538	0.4162	0.3730	0.3946	0.3843	0.4275	0.0756	0.3484	0.4158	0.5192	0.0916	0.2498	0.4094	0.3699	0.3730	0.3599	0.2946	0.3533	0.0754	0.3406	0.4006	0.4768	0.0822	0.2555	0.3437	0.3551	0.2940	0.4023	0.3975	0.0696	0.0774	0.3402	0.3776	0.4732	0.0853	0.0743	0.3755	0.0792	0.0694	0.3640	0.0697	0.0698	0.0719	0.3280	0.3845	0.4683	0.0700	0.0713	0.0745	0.0693	0.0710	0.4070	0.0706	0.0718	0.0705	0.3409	0.3920	0.4768	0.3749	0.4130	0.3724	0.3584	0.3625	0.3883	0.3702	0.4038	0.3935	0.4258	0.4064	0.4759	0.4139	0.3932	0.3280	0.3632	0.3606	0.4014	0.4151	0.4035	0.4069	0.4118	0.4335	0.4864
131=04:51:38	115355	300	0.2835	0.3313	0.3935	0.0862	0.3582	0.3904	0.4040	0.4272	0.0809	0.2342	0.4165	0.4865	0.2986	0.2435	0.3629	0.4190	0.3818	0.4048	0.3772	0.4253	0.0784	0.3547	0.4235	0.5097	0.0840	0.2519	0.4214	0.3757	0.3812	0.3617	0.3008	0.3586	0.0739	0.3464	0.4122	0.4832	0.0835	0.2605	0.3588	0.3607	0.3015	0.4036	0.4020	0.0723	0.0773	0.3429	0.3843	0.4713	0.0887	0.0763	0.3823	0.0799	0.0699	0.3671	0.0729	0.0695	0.0719	0.3399	0.3902	0.4718	0.0728	0.0727	0.0750	0.0694	0.0714	0.4181	0.0732	0.0744	0.0728	0.3539	0.4007	0.4685	0.3815	0.4202	0.3774	0.3652	0.3690	0.3936	0.3756	0.4137	0.3982	0.4301	0.4179	0.4776	0.4210	0.3966	0.3426	0.3709	0.3656	0.4055	0.4225	0.4092	0.4114	0.4215	0.4340	0.4940
132=05:06:19	116235	300	0.2889	0.3364	0.3935	0.0877	0.3599	0.3891	0.4030	0.4200	0.0789	0.2333	0.4130	0.4856	0.2974	0.2477	0.3597	0.4198	0.3764	0.4100	0.3829	0.4223	0.0806	0.3508	0.4234	0.5214	0.0782	0.2513	0.4266	0.3796	0.3787	0.3584	0.3105	0.3605	0.0785	0.3423	0.4141	0.4819	0.0852	0.2554	0.3565	0.3601	0.3058	0.4015	0.3975	0.0711	0.0801	0.3438	0.3788	0.4624	0.0832	0.0767	0.3822	0.0823	0.0735	0.3747	0.0734	0.0731	0.0729	0.3377	0.3894	0.4684	0.0721	0.0757	0.0765	0.0749	0.0746	0.4123	0.0760	0.0764	0.0758	0.3484	0.3978	0.4672	0.3861	0.4186	0.3821	0.3695	0.3724	0.3947	0.3825	0.4114	0.3962	0.4278	0.4154	0.4829	0.4182	0.3853	0.3446	0.3642	0.3653	0.4023	0.4161	0.4113	0.4117	0.4124	0.4262	0.4833
133=05:21:00	117116	300	0.2926	0.3343	0.3986	0.0885	0.3642	0.3869	0.4069	0.4206	0.0781	0.2330	0.4126	0.4843	0.2930	0.2455	0.3665	0.4256	0.3797	0.4173	0.3848	0.4315	0.0787	0.3604	0.4244	0.5271	0.0744	0.2505	0.4290	0.3823	0.3835	0.3552	0.3149	0.3598	0.0753	0.3435	0.4171	0.4878	0.0839	0.2609	0.3694	0.3668	0.3095	0.4132	0.4026	0.0706	0.0784	0.3463	0.3791	0.4767	0.0795	0.0756	0.3869	0.0792	0.0734	0.3752	0.0712	0.0724	0.0715	0.3398	0.3906	0.4701	0.0702	0.0737	0.0746	0.0716	0.0706	0.4193	0.0742	0.0742	0.0735	0.3557	0.4067	0.4679	0.3853	0.4227	0.3776	0.3726	0.3728	0.3949	0.3757	0.4154	0.3973	0.4324	0.4223	0.4810	0.4338	0.3952	0.3480	0.3684	0.3732	0.4051	0.4227	0.4157	0.4150	0.4190	0.4346	0.4864
134=05:35:41	117997	300	0.2873	0.3427	0.4030	0.0900	0.3732	0.3943	0.4116	0.4329	0.0806	0.2362	0.4230	0.4874	0.3040	0.2520	0.3747	0.4287	0.3816	0.4182	0.3934	0.4391	0.0804	0.3556	0.4311	0.5298	0.0753	0.2606	0.4368	0.3888	0.3860	0.3679	0.3234	0.3658	0.0789	0.3520	0.4206	0.4915	0.0841	0.2670	0.3697	0.3701	0.3226	0.4139	0.4033	0.0731	0.0776	0.3589	0.3887	0.4649	0.0806	0.0753	0.3897	0.0804	0.0741	0.3786	0.0744	0.0700	0.0735	0.3458	0.3911	0.4704	0.0715	0.0735	0.0752	0.0737	0.0726	0.4242	0.0729	0.0739	0.0749	0.3528	0.4039	0.4841	0.3899	0.4337	0.3899	0.3776	0.3768	0.4022	0.3902	0.4213	0.4030	0.4397	0.4238	0.4814	0.4366	0.4087	0.3553	0.3761	0.3778	0.4068	0.4266	0.4195	0.4256	0.4285	0.4352	0.5002
135=05:50:21	118878	301	0.2943	0.3354	0.3900	0.0892	0.3630	0.3970	0.4026	0.4271	0.0955	0.2392	0.4110	0.4823	0.3057	0.2496	0.3678	0.4209	0.3782	0.4118	0.3860	0.4196	0.0809	0.3578	0.4328	0.5297	0.0796	0.2564	0.4264	0.3815	0.3804	0.3628	0.3189	0.3645	0.0775	0.3492	0.4151	0.4851	0.0865	0.2636	0.3636	0.3666	0.3154	0.4057	0.4043	0.0722	0.0799	0.3447	0.3809	0.4889	0.0880	0.0772	0.3838	0.0806	0.0755	0.3807	0.0733	0.0740	0.0734	0.3443	0.3865	0.4719	0.0730	0.0746	0.0763	0.0725	0.0740	0.4159	0.0754	0.0764	0.0751	0.3554	0.4078	0.4782	0.3826	0.4190	0.3836	0.3774	0.3769	0.3986	0.3883	0.4206	0.3988	0.4326	0.4232	0.4841	0.4263	0.3955	0.3409	0.3689	0.3710	0.4010	0.4230	0.4113	0.4131	0.4151	0.4356	0.4780
136=06:05:02	119759	300	0.2848	0.3392	0.3965	0.0863	0.3590	0.3862	0.4055	0.4217	0.0820	0.2361	0.4162	0.4823	0.3038	0.2485	0.3737	0.4218	0.3816	0.4096	0.3745	0.4331	0.0800	0.3608	0.4242	0.5127	0.0740	0.2550	0.4233	0.3840	0.3834	0.3627	0.3163	0.3636	0.0763	0.3464	0.4050	0.4829	0.0827	0.2595	0.3701	0.3654	0.3188	0.4127	0.4101	0.0716	0.0797	0.3500	0.3853	0.4799	0.0786	0.0758	0.3825	0.0803	0.0744	0.3799	0.0740	0.0718	0.0748	0.3422	0.3932	0.4701	0.0721	0.0737	0.0753	0.0721	0.0722	0.4192	0.0732	0.0742	0.0722	0.3554	0.4050	0.4682	0.3893	0.4203	0.3769	0.3722	0.3720	0.3970	0.3776	0.4168	0.4007	0.4348	0.4190	0.4756	0.4317	0.3979	0.3472	0.3654	0.3700	0.4030	0.4280	0.4112	0.4106	0.4218	0.4424	0.4856
137=06:19:43	120640	301	0.2851	0.3389	0.3994	0.0898	0.3656	0.3972	0.4076	0.4316	0.0792	0.2368	0.4177	0.4920	0.3013	0.2526	0.3688	0.4208	0.3830	0.4129	0.3848	0.4332	0.0807	0.3590	0.4258	0.5134	0.0779	0.2583	0.4318	0.3862	0.3893	0.3688	0.3241	0.3670	0.0781	0.3502	0.4138	0.4839	0.0846	0.2677	0.3733	0.3692	0.3254	0.4133	0.4098	0.0734	0.0798	0.3540	0.3874	0.4795	0.0815	0.0773	0.3893	0.0828	0.0727	0.3821	0.0748	0.0733	0.0739	0.3450	0.3977	0.4727	0.0718	0.0739	0.0759	0.0737	0.0757	0.4215	0.0743	0.0755	0.0747	0.3580	0.4069	0.4721	0.3885	0.4239	0.3841	0.3759	0.3771	0.4003	0.3803	0.4182	0.4035	0.4373	0.4229	0.4787	0.4261	0.3999	0.3475	0.3715	0.3756	0.4072	0.4291	0.4124	0.4173	0.4243	0.4358	0.4866
138=06:34:24	121521	301	0.2871	0.3467	0.4028	0.0875	0.3657	0.3905	0.4104	0.4391	0.0822	0.2390	0.4256	0.4894	0.3003	0.2563	0.3726	0.4332	0.3851	0.4160	0.3873	0.4415	0.0805	0.3601	0.4219	0.5189	0.0807	0.2624	0.4346	0.3851	0.3908	0.3690	0.3327	0.3655	0.0770	0.3553	0.4178	0.4812	0.0860	0.2713	0.3744	0.3723	0.3268	0.4223	0.4074	0.0725	0.0783	0.3565	0.3892	0.4710	0.0812	0.0782	0.3894	0.0799	0.0742	0.3809	0.0750	0.0726	0.0736	0.3447	0.4028	0.4710	0.0705	0.0740	0.0742	0.0737	0.0735	0.4253	0.0758	0.0747	0.0744	0.3530	0.4025	0.4706	0.3907	0.4249	0.3870	0.3761	0.3760	0.3980	0.3834	0.4161	0.4030	0.4352	0.4208	0.4757	0.4344	0.4063	0.3511	0.3756	0.3819	0.4135	0.4226	0.4147	0.4192	0.4319	0.4411	0.4883
139=06:49:05	122401	300	0.2872	0.3425	0.4045	0.0907	0.3658	0.3947	0.4089	0.4367	0.0803	0.2385	0.4204	0.4902	0.3021	0.2618	0.3768	0.4364	0.3847	0.4242	0.3917	0.4335	0.0806	0.3617	0.4290	0.5267	0.0798	0.2601	0.4393	0.3910	0.3910	0.3687	0.3345	0.3639	0.0791	0.3516	0.4179	0.4919	0.0843	0.2737	0.3787	0.3831	0.3274	0.4230	0.4101	0.0737	0.0811	0.3579	0.3878	0.4822	0.0854	0.0794	0.3973	0.0849	0.0751	0.3788	0.0725	0.0738	0.0725	0.3443	0.3964	0.4751	0.0731	0.0763	0.0749	0.0730	0.0743	0.4316	0.0780	0.0758	0.0766	0.3595	0.4119	0.4801	0.3856	0.4348	0.3919	0.3781	0.3827	0.3998	0.3860	0.4199	0.4080	0.4355	0.4257	0.4812	0.4344	0.4046	0.3555	0.3783	0.3787	0.4187	0.4286	0.4229	0.4183	0.4248	0.4400	0.4896
140=07:03:46	123282	300	0.2944	0.3437	0.4120	0.0886	0.3749	0.4036	0.4235	0.4444	0.0779	0.2389	0.4298	0.4968	0.2986	0.2635	0.3759	0.4419	0.3929	0.4309	0.3839	0.4524	0.0793	0.3638	0.4363	0.5295	0.0742	0.2666	0.4498	0.3950	0.4071	0.3757	0.3426	0.3749	0.0751	0.3611	0.4249	0.4934	0.0862	0.2753	0.3843	0.3892	0.3381	0.4311	0.4172	0.0702	0.0777	0.3648	0.3990	0.4803	0.0784	0.0736	0.4033	0.0801	0.0707	0.3881	0.0731	0.0708	0.0711	0.3499	0.4041	0.4838	0.0701	0.0744	0.0730	0.0719	0.0721	0.4413	0.0730	0.0746	0.0755	0.3701	0.4081	0.4922	0.4044	0.4443	0.3981	0.3866	0.3893	0.4160	0.3965	0.4309	0.4143	0.4485	0.4304	0.4926	0.4419	0.4096	0.3617	0.3822	0.3906	0.4273	0.4379	0.4303	0.4253	0.4406	0.4486	0.5062
141=07:18:27	124163	300	0.2952	0.3478	0.4075	0.0896	0.3739	0.4036	0.4179	0.4390	0.0788	0.2462	0.4263	0.4958	0.3020	0.2594	0.3810	0.4319	0.3897	0.4232	0.3793	0.4412	0.0781	0.3662	0.4362	0.5239	0.0769	0.2638	0.4407	0.3991	0.3959	0.3736	0.3384	0.3791	0.0775	0.3557	0.4236	0.4899	0.0833	0.2720	0.3830	0.3844	0.3371	0.4251	0.4154	0.0732	0.0786	0.3615	0.3923	0.4850	0.0805	0.0764	0.3984	0.0821	0.0716	0.3891	0.0726	0.0729	0.0734	0.3523	0.4008	0.4776	0.0726	0.0735	0.0758	0.0716	0.0722	0.4302	0.0725	0.0720	0.0737	0.3639	0.4104	0.4828	0.3968	0.4385	0.3896	0.3859	0.3855	0.4070	0.3894	0.4270	0.4087	0.4408	0.4273	0.4851	0.4379	0.4097	0.3587	0.3789	0.3834	0.4126	0.4324	0.4200	0.4248	0.4278	0.4423	0.5029
142=07:33:07	125044	298	0.2899	0.3426	0.4087	0.0863	0.3697	0.4020	0.4188	0.4400	0.0761	0.2429	0.4273	0.4945	0.3026	0.2599	0.3837	0.4280	0.3939	0.4216	0.3733	0.4438	0.0749	0.3672	0.4302	0.5195	0.0726	0.2643	0.4397	0.3985	0.3938	0.3761	0.3382	0.3767	0.0756	0.3539	0.4162	0.4871	0.0819	0.2739	0.3850	0.3833	0.3394	0.4243	0.4164	0.0711	0.0766	0.3651	0.3956	0.4879	0.0785	0.0745	0.3952	0.0770	0.0719	0.3859	0.0715	0.0694	0.0706	0.3497	0.4005	0.4768	0.0716	0.0711	0.0739	0.0715	0.0700	0.4354	0.0728	0.0719	0.0703	0.3620	0.4106	0.4837	0.4006	0.4389	0.3863	0.3857	0.3851	0.4085	0.3902	0.4291	0.4053	0.4443	0.4259	0.4861	0.4344	0.4116	0.3583	0.3780	0.3846	0.4161	0.4345	0.4199	0.4215	0.4305	0.4442	0.4938
143=07:47:48	125925	301	0.2886	0.3505	0.4120	0.0882	0.3725	0.4065	0.4187	0.4432	0.0836	0.2450	0.4299	0.5041	0.3056	0.2635	0.3819	0.4406	0.3943	0.4239	0.3827	0.4428	0.0806	0.3705	0.4408	0.5270	0.0810	0.2638	0.4455	0.3978	0.3983	0.3766	0.3468	0.3780	0.0747	0.3609	0.4213	0.4936	0.0850	0.2768	0.3790	0.3891	0.3394	0.4290	0.4157	0.0724	0.0788	0.3636	0.3997	0.4801	0.0813	0.0772	0.4020	0.0814	0.0718	0.3886	0.0731	0.0715	0.0718	0.3493	0.4049	0.4830	0.0736	0.0753	0.0751	0.0745	0.0738	0.4386	0.0755	0.0743	0.0744	0.3647	0.4155	0.4968	0.3974	0.4367	0.3964	0.3885	0.3878	0.4087	0.3940	0.4284	0.4122	0.4439	0.4311	0.4795	0.4381	0.4121	0.3630	0.3837	0.3823	0.4212	0.4290	0.4247	0.4261	0.4361	0.4484	0.4948
144=08:02:29	126806	300	0.2933	0.3537	0.4170	0.0911	0.3821	0.4135	0.4292	0.4519	0.0806	0.2519	0.4373	0.5089	0.3047	0.2704	0.3894	0.4439	0.4000	0.4357	0.3867	0.4551	0.0810	0.3757	0.4474	0.5322	0.0784	0.2713	0.4516	0.4032	0.4041	0.3811	0.3512	0.3848	0.0791	0.3696	0.4322	0.4976	0.0849	0.2834	0.3928	0.3953	0.3529	0.4364	0.4246	0.0742	0.0795	0.3731	0.4063	0.4906	0.0823	0.0788	0.4083	0.0815	0.0720	0.4007	0.0760	0.0738	0.0750	0.3594	0.4084	0.4906	0.0720	0.0756	0.0762	0.0748	0.0747	0.4459	0.0748	0.0771	0.0746	0.3727	0.4201	0.5018	0.4055	0.4427	0.4004	0.3966	0.3905	0.4192	0.3988	0.4383	0.4150	0.4502	0.4366	0.4992	0.4455	0.4224	0.3685	0.3917	0.3950	0.4253	0.4420	0.4338	0.4350	0.4413	0.4535	0.5144
145=08:17:10	127687	300	0.2899	0.3484	0.4094	0.0896	0.3729	0.4109	0.4173	0.4482	0.0794	0.2467	0.4300	0.5005	0.3067	0.2665	0.3867	0.4377	0.3988	0.4253	0.3826	0.4430	0.0784	0.3727	0.4390	0.5182	0.0773	0.2683	0.4419	0.4038	0.4014	0.3822	0.3490	0.3841	0.0741	0.3640	0.4185	0.4915	0.0838	0.2815	0.3874	0.3893	0.3479	0.4298	0.4227	0.0705	0.0766	0.3644	0.3958	0.4853	0.0877	0.0743	0.4044	0.0798	0.0732	0.3961	0.0731	0.0700	0.0731	0.3536	0.4053	0.4848	0.0717	0.0704	0.0753	0.0704	0.0716	0.4387	0.0729	0.0729	0.0728	0.3664	0.4167	0.4803	0.3959	0.4395	0.3955	0.3895	0.3894	0.4133	0.3906	0.4361	0.4154	0.4465	0.4339	0.4891	0.4355	0.4134	0.3602	0.3860	0.3864	0.4185	0.4355	0.4234	0.4260	0.4358	0.4501	0.4990
146=08:31:51	128567	300	0.2810	0.3429	0.4069	0.0878	0.3685	0.4081	0.4174	0.4428	0.0790	0.2450	0.4254	0.4948	0.3034	0.2641	0.3834	0.4369	0.3951	0.4234	0.3826	0.4429	0.0773	0.3691	0.4337	0.5242	0.0734	0.2665	0.4400	0.3994	0.3992	0.3796	0.3470	0.3785	0.0770	0.3578	0.4217	0.4911	0.0841	0.2762	0.3877	0.3856	0.3445	0.4275	0.4204	0.0714	0.0763	0.3623	0.3947	0.4797	0.0831	0.0731	0.3989	0.0778	0.0702	0.3902	0.0722	0.0686	0.0707	0.3497	0.4037	0.4822	0.0716	0.0726	0.0745	0.0703	0.0706	0.4373	0.0731	0.0727	0.0710	0.3665	0.4143	0.4881	0.3957	0.4377	0.3937	0.3868	0.3862	0.4093	0.3897	0.4274	0.4082	0.4410	0.4295	0.4872	0.4382	0.4160	0.3610	0.3834	0.3837	0.4203	0.4355	0.4233	0.4263	0.4332	0.4478	0.4941
147=08:46:32	129448	301	0.2928	0.3458	0.4102	0.0875	0.3755	0.4029	0.4157	0.4411	0.0791	0.2429	0.4160	0.4893	0.3014	0.2619	0.3859	0.4407	0.3959	0.4293	0.3837	0.4337	0.0773	0.3648	0.4375	0.5230	0.0730	0.2676	0.4404	0.4050	0.4021	0.3773	0.3530	0.3808	0.0754	0.3543	0.4253	0.4891	0.0810	0.2745	0.3898	0.3900	0.3473	0.4301	0.4222	0.0687	0.0754	0.3591	0.3888	0.4814	0.0822	0.0719	0.4016	0.0789	0.0688	0.3970	0.0705	0.0688	0.0698	0.3529	0.4000	0.4732	0.0696	0.0709	0.0731	0.0707	0.0712	0.4369	0.0704	0.0714	0.0711	0.3677	0.4181	0.4740	0.3932	0.4382	0.3981	0.3924	0.3885	0.4085	0.3929	0.4295	0.4095	0.4426	0.4354	0.4918	0.4500	0.4160	0.3663	0.3834	0.3894	0.4195	0.4387	0.4319	0.4320	0.4300	0.4406	0.4950
148=09:01:13	130329	301	0.3084	0.3624	0.4213	0.0887	0.3884	0.4131	0.4323	0.4622	0.0843	0.2472	0.4417	0.5028	0.3020	0.2762	0.3906	0.4621	0.4035	0.4390	0.3869	0.4616	0.0779	0.3747	0.4410	0.5395	0.0757	0.2739	0.4605	0.4054	0.4183	0.3873	0.3661	0.3895	0.0792	0.3723	0.4348	0.4971	0.0838	0.2836	0.3917	0.4041	0.3593	0.4460	0.4256	0.0741	0.0794	0.3823	0.4059	0.4766	0.0786	0.0753	0.4162	0.0801	0.0723	0.4035	0.0724	0.0716	0.0702	0.3617	0.4105	0.4845	0.0716	0.0739	0.0740	0.0716	0.0721	0.4514	0.0738	0.0731	0.0754	0.3719	0.4208	0.4896	0.4023	0.4453	0.4119	0.3932	0.3946	0.4205	0.4045	0.4353	0.4187	0.4526	0.4374	0.4890	0.4506	0.4169	0.3745	0.3881	0.3958	0.4281	0.4346	0.4329	0.4337	0.4481	0.4547	0.4936
149=09:15:53	131210	298	0.2935	0.3567	0.4114	0.0896	0.3824	0.4184	0.4236	0.4547	0.0829	0.2525	0.4343	0.4977	0.3146	0.2705	0.3999	0.4412	0.4044	0.4307	0.3857	0.4531	0.0809	0.3754	0.4372	0.5346	0.0760	0.2763	0.4473	0.4157	0.4061	0.3917	0.3560	0.3918	0.0761	0.3658	0.4260	0.5001	0.0811	0.2845	0.3971	0.3941	0.3591	0.4337	0.4268	0.0725	0.0773	0.3712	0.4012	0.4784	0.0819	0.0750	0.4012	0.0828	0.0755	0.4039	0.0746	0.0711	0.0738	0.3555	0.4082	0.4833	0.0721	0.0737	0.0782	0.0748	0.0728	0.4403	0.0737	0.0756	0.0757	0.3693	0.4194	0.4779	0.4023	0.4430	0.3939	0.3944	0.3894	0.4193	0.3951	0.4374	0.4135	0.4479	0.4350	0.4879	0.4460	0.4214	0.3601	0.3818	0.3889	0.4222	0.4430	0.4260	0.4318	0.4389	0.4500	0.5018
150=09:30:34	132091	298	0.2978	0.3580	0.4222	0.0892	0.3830	0.4179	0.4304	0.4531	0.0813	0.2547	0.4377	0.5114	0.3080	0.2751	0.4000	0.4510	0.4057	0.4350	0.3804	0.4580	0.0804	0.3763	0.4404	0.5332	0.0751	0.2772	0.4541	0.4144	0.4125	0.3878	0.3648	0.3923	0.0765	0.3713	0.4337	0.5022	0.0848	0.2843	0.4021	0.4037	0.3639	0.4397	0.4311	0.0730	0.0797	0.3769	0.4037	0.4941	0.0807	0.0745	0.4100	0.0838	0.0748	0.4060	0.0764	0.0723	0.0745	0.3607	0.4178	0.4872	0.0723	0.0755	0.0763	0.0748	0.0748	0.4481	0.0756	0.0754	0.0740	0.3749	0.4213	0.4853	0.4027	0.4446	0.4026	0.4020	0.3933	0.4252	0.3997	0.4418	0.4200	0.4551	0.4386	0.4954	0.4513	0.4238	0.3726	0.3897	0.3990	0.4283	0.4463	0.4355	0.4374	0.4412	0.4535	0.5051
151=09:45:15	132972	300	0.2937	0.3537	0.4080	0.0906	0.3754	0.4144	0.4171	0.4411	0.0802	0.2488	0.4193	0.4922	0.3137	0.2749	0.3903	0.4442	0.3973	0.4285	0.3865	0.4377	0.0802	0.3686	0.4383	0.5331	0.0758	0.2726	0.4489	0.4101	0.4031	0.3809	0.3610	0.3844	0.0777	0.3592	0.4271	0.4925	0.0849	0.2853	0.3939	0.3978	0.3546	0.4335	0.4211	0.0723	0.0780	0.3636	0.3915	0.4735	0.0830	0.0756	0.4016	0.0824	0.0739	0.3960	0.0736	0.0736	0.0742	0.3547	0.4058	0.4776	0.0729	0.0740	0.0772	0.0731	0.0745	0.4446	0.0748	0.0740	0.0748	0.3669	0.4249	0.4792	0.4006	0.4384	0.3992	0.3973	0.3918	0.4123	0.3947	0.4357	0.4129	0.4448	0.4362	0.4918	0.4422	0.4198	0.3644	0.3883	0.3874	0.4233	0.4381	0.4317	0.4296	0.4305	0.4391	0.5004
152=09:59:56	133852	300	0.2973	0.3560	0.4138	0.0895	0.3754	0.4180	0.4186	0.4602	0.0807	0.2523	0.4296	0.5011	0.3115	0.2818	0.3982	0.4496	0.4047	0.4330	0.3895	0.4517	0.0799	0.3706	0.4419	0.5325	0.0881	0.2740	0.4532	0.4095	0.4075	0.3885	0.3690	0.3924	0.0780	0.3700	0.4242	0.4999	0.0858	0.2962	0.3970	0.4047	0.3600	0.4388	0.4267	0.0720	0.0764	0.3724	0.3983	0.4788	0.0874	0.0775	0.4150	0.0833	0.0690	0.4000	0.0713	0.0738	0.0726	0.3554	0.4107	0.4845	0.0745	0.0728	0.0764	0.0715	0.0733	0.4505	0.0738	0.0734	0.0740	0.3726	0.4236	0.4912	0.4004	0.4476	0.4114	0.3988	0.3937	0.4139	0.4042	0.4370	0.4175	0.4490	0.4390	0.4962	0.4409	0.4256	0.3678	0.3997	0.3971	0.4351	0.4445	0.4366	0.4394	0.4475	0.4554	0.5009
153=10:14:37	134733	298	0.2996	0.3549	0.4154	0.0876	0.3854	0.4179	0.4269	0.4536	0.0802	0.2496	0.4320	0.4961	0.3139	0.2715	0.4010	0.4482	0.4047	0.4325	0.3841	0.4537	0.0764	0.3727	0.4352	0.5391	0.0749	0.2807	0.4558	0.4190	0.4121	0.3876	0.3669	0.3892	0.0772	0.3699	0.4246	0.4945	0.0805	0.2861	0.4024	0.3999	0.3667	0.4355	0.4199	0.0712	0.0748	0.3728	0.3997	0.4853	0.0834	0.0748	0.4075	0.0780	0.0738	0.4044	0.0739	0.0706	0.0711	0.3576	0.4066	0.4802	0.0709	0.0737	0.0758	0.0732	0.0718	0.4449	0.0732	0.0741	0.0734	0.3723	0.4228	0.4851	0.3988	0.4496	0.4043	0.4022	0.3936	0.4213	0.3990	0.4400	0.4159	0.4529	0.4391	0.4887	0.4408	0.4258	0.3695	0.3872	0.4000	0.4239	0.4431	0.4332	0.4376	0.4393	0.4479	0.4860
154=10:29:18	135614	300	0.2955	0.3561	0.4170	0.0892	0.3836	0.4199	0.4234	0.4598	0.0790	0.2535	0.4360	0.5017	0.3068	0.2788	0.3973	0.4471	0.4052	0.4357	0.3830	0.4541	0.0788	0.3768	0.4448	0.5360	0.0762	0.2785	0.4543	0.4160	0.4132	0.3858	0.3650	0.3976	0.0740	0.3709	0.4288	0.4948	0.0800	0.2912	0.3993	0.4046	0.3661	0.4408	0.4286	0.0710	0.0749	0.3752	0.4036	0.4862	0.0811	0.0746	0.4116	0.0789	0.0729	0.4060	0.0706	0.0692	0.0731	0.3596	0.4073	0.4899	0.0705	0.0706	0.0721	0.0710	0.0694	0.4497	0.0709	0.0722	0.0712	0.3741	0.4190	0.4959	0.3984	0.4436	0.4036	0.3997	0.3981	0.4212	0.4024	0.4401	0.4161	0.4481	0.4388	0.4910	0.4423	0.4248	0.3689	0.3896	0.3976	0.4274	0.4395	0.4285	0.4338	0.4421	0.4518	0.4911
155=10:43:59	136495	298	0.2864	0.3559	0.4175	0.0893	0.3799	0.4096	0.4292	0.4511	0.0788	0.2524	0.4340	0.4993	0.3102	0.2721	0.3960	0.4444	0.4031	0.4305	0.3739	0.4511	0.0795	0.3795	0.4347	0.5306	0.0734	0.2751	0.4440	0.4102	0.4105	0.3870	0.3653	0.3907	0.0764	0.3636	0.4191	0.4905	0.0806	0.2875	0.4002	0.3965	0.3634	0.4389	0.4297	0.0714	0.0770	0.3710	0.4042	0.4805	0.0817	0.0752	0.4059	0.0800	0.0712	0.3995	0.0734	0.0710	0.0722	0.3572	0.4104	0.4795	0.0699	0.0727	0.0736	0.0712	0.0694	0.4365	0.0739	0.0723	0.0714	0.3741	0.4211	0.4906	0.4066	0.4387	0.3918	0.3954	0.3855	0.4191	0.3917	0.4371	0.4162	0.4461	0.4364	0.4843	0.4475	0.4202	0.3657	0.3810	0.3930	0.4234	0.4442	0.4224	0.4288	0.4383	0.4551	0.5008
156=10:58:40	137376	300	0.2923	0.3589	0.4240	0.0915	0.3917	0.4073	0.4330	0.4591	0.0799	0.2517	0.4394	0.5029	0.3104	0.2798	0.4052	0.4593	0.4055	0.4423	0.3872	0.4643	0.0791	0.3786	0.4379	0.5322	0.0724	0.2768	0.4589	0.4132	0.4172	0.3900	0.3744	0.3928	0.0777	0.3704	0.4371	0.4983	0.0841	0.2913	0.4074	0.4036	0.3674	0.4474	0.4268	0.0740	0.0789	0.3770	0.3980	0.4885	0.0792	0.0750	0.4095	0.0815	0.0737	0.4099	0.0750	0.0725	0.0729	0.3597	0.4155	0.4863	0.0696	0.0760	0.0740	0.0755	0.0720	0.4464	0.0741	0.0730	0.0759	0.3765	0.4230	0.4883	0.4055	0.4527	0.4034	0.4019	0.3950	0.4270	0.3990	0.4395	0.4179	0.4549	0.4378	0.4923	0.4555	0.4234	0.3762	0.3863	0.4041	0.4251	0.4467	0.4289	0.4361	0.4423	0.4518	0.4952
157=11:13:20	138257	301	0.2905	0.3597	0.4246	0.0929	0.3873	0.4180	0.4302	0.4603	0.0800	0.2537	0.4391	0.5021	0.3095	0.2819	0.4026	0.4591	0.4061	0.4349	0.3806	0.4623	0.0783	0.3790	0.4384	0.5331	0.0758	0.2785	0.4597	0.4148	0.4213	0.3855	0.3711	0.3930	0.0765	0.3717	0.4314	0.4975	0.0819	0.2927	0.4075	0.4097	0.3715	0.4486	0.4294	0.0702	0.0794	0.3777	0.4056	0.4857	0.0788	0.0753	0.4162	0.0799	0.0719	0.4069	0.0744	0.0722	0.0712	0.3605	0.4143	0.4850	0.0710	0.0734	0.0740	0.0712	0.0715	0.4522	0.0714	0.0749	0.0731	0.3756	0.4197	0.4996	0.4172	0.4535	0.4037	0.3989	0.3992	0.4204	0.4040	0.4401	0.4202	0.4506	0.4359	0.5000	0.4505	0.4270	0.3781	0.3925	0.3976	0.4290	0.4463	0.4316	0.4343	0.4436	0.4531	0.4968
158=11:28:01	139138	301	0.2996	0.3646	0.4292	0.0920	0.3951	0.4256	0.4392	0.4636	0.0849	0.2617	0.4415	0.5182	0.3122	0.2861	0.4106	0.4633	0.4137	0.4461	0.3815	0.4660	0.0845	0.3867	0.4469	0.5459	0.0761	0.2842	0.4646	0.4212	0.4267	0.3944	0.3833	0.4083	0.0846	0.3796	0.4395	0.5091	0.0844	0.2991	0.4157	0.4173	0.3825	0.4549	0.4410	0.0746	0.0792	0.3861	0.4123	0.5017	0.0871	0.0781	0.4243	0.0823	0.0763	0.4137	0.0763	0.0737	0.0750	0.3709	0.4194	0.4953	0.0747	0.0750	0.0768	0.0758	0.0744	0.4667	0.0752	0.0750	0.0733	0.3873	0.4291	0.5064	0.4072	0.4533	0.4093	0.4089	0.4024	0.4270	0.4066	0.4506	0.4231	0.4540	0.4441	0.5025	0.4626	0.4354	0.3832	0.4047	0.4082	0.4426	0.4568	0.4455	0.4496	0.4556	0.4635	0.5083
159=11:42:42	140019	301	0.2852	0.3629	0.4171	0.0882	0.3794	0.4133	0.4248	0.4603	0.0787	0.2565	0.4372	0.5017	0.3061	0.2852	0.3945	0.4621	0.4050	0.4401	0.3769	0.4518	0.0741	0.3822	0.4434	0.5328	0.0821	0.2737	0.4529	0.4119	0.4155	0.3827	0.3792	0.3951	0.0750	0.3688	0.4314	0.4997	0.0834	0.2975	0.4016	0.4149	0.3638	0.4529	0.4301	0.0686	0.0744	0.3785	0.4034	0.4944	0.0774	0.0749	0.4124	0.0788	0.0691	0.4020	0.0700	0.0718	0.0697	0.3636	0.4231	0.4822	0.0712	0.0733	0.0714	0.0703	0.0715	0.4566	0.0722	0.0727	0.0714	0.3815	0.4287	0.4908	0.3982	0.4386	0.4036	0.3955	0.3953	0.4109	0.4003	0.4371	0.4232	0.4471	0.4425	0.4918	0.4489	0.4229	0.3705	0.3931	0.3975	0.4353	0.4471	0.4382	0.4352	0.4460	0.4574	0.5099
160=11:57:23	140899	301	0.3078	0.3607	0.4120	0.0942	0.3878	0.4220	0.4264	0.4756	0.0823	0.2545	0.4431	0.4993	0.3146	0.2811	0.4058	0.4496	0.4035	0.4371	0.3935	0.4613	0.0826	0.3763	0.4493	0.5356	0.0765	0.2847	0.4489	0.4264	0.4127	0.4030	0.3805	0.4044	0.0805	0.3792	0.4504	0.5061	0.0817	0.2906	0.4014	0.4052	0.3753	0.4410	0.4302	0.0733	0.0782	0.3850	0.4097	0.4871	0.1038	0.0755	0.4057	0.0837	0.0762	0.4154	0.0754	0.0724	0.0723	0.3643	0.4155	0.4847	0.0715	0.0743	0.0763	0.0744	0.0731	0.4563	0.0728	0.0760	0.0773	0.3771	0.4335	0.5003	0.4056	0.4479	0.4034	0.4072	0.3943	0.4308	0.4056	0.4453	0.4150	0.4574	0.4476	0.4975	0.4516	0.4313	0.3672	0.3920	0.4067	0.4292	0.4510	0.4373	0.4474	0.4532	0.4587	0.5083
161=12:12:04	141780	301	0.2945	0.3700	0.4379	0.0897	0.3974	0.4388	0.4471	0.4963	0.0828	0.2616	0.5201	0.5248	0.3129	0.2985	0.4125	0.4787	0.4249	0.4505	0.3913	0.4745	0.0802	0.3963	0.4600	0.5533	0.0833	0.2909	0.4754	0.4198	0.4384	0.4075	0.3930	0.4144	0.0781	0.3920	0.4494	0.5215	0.0860	0.3099	0.4195	0.4303	0.3889	0.4716	0.4501	0.0735	0.0775	0.3943	0.4266	0.5158	0.0861	0.0779	0.4340	0.0842	0.0718	0.4208	0.0727	0.0723	0.0733	0.3723	0.4328	0.5152	0.0751	0.0739	0.0757	0.0706	0.0747	0.4757	0.0744	0.0725	0.0746	0.3974	0.4368	0.5197	0.4115	0.4645	0.4187	0.4158	0.4188	0.4451	0.4209	0.4643	0.4420	0.4692	0.4542	0.5160	0.4544	0.4465	0.3936	0.4146	0.4152	0.4584	0.4701	0.4551	0.4578	0.4747	0.4710	0.5185
162=12:26:45	142661	301	0.3045	0.3661	0.4270	0.0925	0.3953	0.4320	0.4415	0.4793	0.0791	0.2629	0.4530	0.5158	0.3114	0.2918	0.4126	0.4702	0.4173	0.4520	0.3903	0.4728	0.0797	0.3874	0.4484	0.5449	0.0825	0.2909	0.4735	0.4296	0.4331	0.4061	0.3899	0.4112	0.0783	0.3876	0.4491	0.5169	0.0844	0.3044	0.4158	0.4277	0.3883	0.4603	0.4384	0.0745	0.0800	0.3922	0.4231	0.4987	0.0830	0.0777	0.4300	0.0838	0.0730	0.4201	0.0731	0.0731	0.0718	0.3734	0.4301	0.5015	0.0736	0.0760	0.0749	0.0734	0.0749	0.4705	0.0739	0.0757	0.0753	0.3880	0.4362	0.5072	0.4169	0.4630	0.4168	0.4152	0.4119	0.4345	0.4151	0.4566	0.4361	0.4630	0.4477	0.5074	0.4572	0.4421	0.3892	0.4073	0.4124	0.4462	0.4595	0.4493	0.4539	0.4604	0.4636	0.5226
163=12:41:26	143542	301	0.2982	0.3693	0.4264	0.0918	0.3864	0.4232	0.4333	0.4603	0.0818	0.2595	0.4424	0.5068	0.3113	0.2873	0.4040	0.4581	0.4118	0.4410	0.3729	0.4571	0.0784	0.3796	0.4438	0.5350	0.0772	0.2796	0.4548	0.4159	0.4203	0.3942	0.3833	0.4020	0.0769	0.3723	0.4287	0.4978	0.0834	0.3020	0.4117	0.4186	0.3764	0.4525	0.4391	0.0696	0.0773	0.3766	0.4049	0.4953	0.0817	0.0737	0.4179	0.0795	0.0710	0.4120	0.0718	0.0704	0.0721	0.3636	0.4178	0.4896	0.0720	0.0723	0.0731	0.0701	0.0727	0.4581	0.0720	0.0731	0.0716	0.3833	0.4251	0.5006	0.4068	0.4457	0.4053	0.4051	0.3981	0.4223	0.4038	0.4456	0.4252	0.4524	0.4425	0.4946	0.4520	0.4297	0.3776	0.3956	0.3987	0.4370	0.4526	0.4393	0.4370	0.4461	0.4648	0.4983
164=12:56:06	144423	301	0.2978	0.3650	0.4235	0.0899	0.3907	0.4159	0.4329	0.4685	0.0789	0.2503	0.4396	0.4997	0.3054	0.2816	0.4045	0.4606	0.4034	0.4468	0.3832	0.4620	0.0791	0.3718	0.4410	0.5550	0.0732	0.2840	0.4633	0.4196	0.4170	0.3977	0.3869	0.4045	0.0765	0.3715	0.4388	0.4983	0.0809	0.2940	0.4046	0.4100	0.3779	0.4452	0.4230	0.0708	0.0755	0.3816	0.3985	0.4823	0.0762	0.0741	0.4102	0.0801	0.0716	0.4102	0.0705	0.0689	0.0693	0.3558	0.4107	0.4810	0.0662	0.0725	0.0709	0.0718	0.0696	0.4536	0.0724	0.0717	0.0735	0.3719	0.4231	0.4988	0.4075	0.4477	0.4094	0.4059	0.3949	0.4279	0.4055	0.4362	0.4136	0.4521	0.4424	0.4849	0.4574	0.4268	0.3773	0.3870	0.4066	0.4304	0.4435	0.4361	0.4432	0.4480	0.4487	0.4791
165=13:10:47	145304	301	0.2988	0.3628	0.4284	0.0913	0.3940	0.4247	0.4371	0.4675	0.0782	0.2560	0.4400	0.5092	0.3094	0.2850	0.4101	0.4628	0.4116	0.4443	0.3773	0.4658	0.0774	0.3839	0.4471	0.5356	0.0756	0.2878	0.4685	0.4257	0.4244	0.3983	0.3853	0.4085	0.0739	0.3779	0.4377	0.5013	0.0805	0.3000	0.4160	0.4160	0.3861	0.4519	0.4331	0.0702	0.0743	0.3878	0.4086	0.5011	0.0814	0.0728	0.4210	0.0796	0.0695	0.4133	0.0722	0.0696	0.0689	0.3675	0.4214	0.4911	0.0700	0.0709	0.0727	0.0708	0.0693	0.4586	0.0711	0.0712	0.0707	0.3819	0.4284	0.5081	0.3965	0.4514	0.4140	0.4101	0.4010	0.4302	0.4075	0.4470	0.4209	0.4565	0.4472	0.4908	0.4497	0.4345	0.3837	0.4012	0.4110	0.4381	0.4525	0.4382	0.4465	0.4496	0.4597	0.4979
166=13:25:28	146185	300	0.2992	0.3691	0.4032	0.0913	0.3688	0.4227	0.4155	0.4628	0.0819	0.2571	0.4249	0.4921	0.3096	0.2840	0.3950	0.4485	0.4067	0.4306	0.3695	0.4374	0.0794	0.3842	0.4484	0.5342	0.1242	0.2768	0.4404	0.4179	0.4075	0.3897	0.3727	0.3990	0.0766	0.3666	0.4264	0.4896	0.0845	0.2979	0.3918	0.4102	0.3651	0.4414	0.4338	0.0722	0.0773	0.3718	0.4135	0.4856	0.1149	0.0772	0.4125	0.0825	0.0711	0.4029	0.0734	0.0735	0.0711	0.3598	0.4163	0.4812	0.0738	0.0697	0.0776	0.0704	0.0745	0.4520	0.0750	0.0743	0.0736	0.3762	0.4324	0.4806	0.4054	0.4385	0.4079	0.3975	0.3962	0.4169	0.4031	0.4387	0.4180	0.4462	0.4436	0.4940	0.4307	0.4270	0.3663	0.3981	0.3899	0.4361	0.4491	0.4412	0.4374	0.4475	0.4605	0.4897
167=13:40:09	147066	300	0.3080	0.3605	0.4179	0.0940	0.3843	0.4223	0.4232	0.4660	0.0806	0.2539	0.4340	0.5059	0.3182	0.2928	0.4171	0.4665	0.4117	0.4434	0.3828	0.4687	0.0789	0.3814	0.4471	0.5567	0.0772	0.2864	0.4618	0.4132	0.4198	0.3953	0.3891	0.3996	0.0793	0.3762	0.4409	0.5042	0.0847	0.3065	0.4140	0.4225	0.3863	0.4507	0.4293	0.0714	0.0773	0.3883	0.4085	0.4944	0.0868	0.0764	0.4148	0.0799	0.0725	0.4129	0.0736	0.0733	0.0738	0.3667	0.4174	0.4907	0.0729	0.0736	0.0752	0.0699	0.0732	0.4642	0.0734	0.0747	0.0740	0.3795	0.4342	0.5020	0.3987	0.4468	0.4104	0.4048	0.3997	0.4252	0.4103	0.4464	0.4212	0.4600	0.4489	0.5006	0.4563	0.4366	0.3789	0.4008	0.4082	0.4352	0.4529	0.4475	0.4488	0.4608	0.4597	0.4991
168=13:54:50	147946	300	0.3010	0.3715	0.4285	0.0971	0.3928	0.4220	0.4375	0.4718	0.0837	0.2610	0.4412	0.5098	0.3072	0.2955	0.4074	0.4661	0.4101	0.4446	0.3754	0.4623	0.0817	0.3806	0.4435	0.5408	0.0785	0.2878	0.4666	0.4258	0.4290	0.4008	0.3936	0.4035	0.0783	0.3766	0.4398	0.4999	0.0866	0.3061	0.4189	0.4241	0.3828	0.4584	0.4337	0.0745	0.0818	0.3840	0.4094	0.4939	0.0793	0.0790	0.4243	0.0843	0.0768	0.4108	0.0757	0.0736	0.0743	0.3640	0.4253	0.4908	0.0729	0.0771	0.0766	0.0741	0.0752	0.4598	0.0763	0.0747	0.0777	0.3860	0.4349	0.4931	0.4091	0.4567	0.4110	0.4058	0.4034	0.4279	0.4056	0.4451	0.4286	0.4563	0.4461	0.4963	0.4570	0.4286	0.3853	0.3968	0.4055	0.4405	0.4511	0.4401	0.4393	0.4567	0.4587	0.5055
