# Supplementary material for: Computationally Driven, Quantitative Experiments Discover Genes Required for Mitochondrial Biogenesis
Source: PLoS Genet. 2009 Mar 20;5(3):e1000407. doi: 10.1371/journal.pgen.1000407 (PMC2648979; doi:10.1371/journal.pgen.1000407)
Supplement: Dataset S1 — Raw respiratory growth data. A zip file containing 48 tab-delimited text files containing the raw data from the Tecan GENios reader. Additionally, a readme text file and plate key is contained in the zip file. The plate key uses our internal reference id for each mutant (internal reference id is matched with common and systematic gene names in Table S2). Raw optical density measurements from Tecan GENios plate incubator and reader. Wells are numbered in increasing order from upper left to lower right and can be converted to our internal identifiers using the included key (complete plate key). Not all original plates were assayed for growth curves, and there are two replicates of plate 20. (1.82 MB ZIP) [file pgen.1000407.s012.zip › mitochondria_table_s7/p20a_glu.txt]

[config file info]
last write=07:11:14_14:05:01
[Run_Parameters]
Instrument=Tecan_21
Ini_Names=Read_Reps,Delid,Save_Data_File,Start_Time_Now
barcode_drug_plate=201401
user=mcostanzo
Plate_Size=96
Plate_Type=GRE96ft.pdf
Samples_to_Run=6
Overlay_Size=48
Drug_Plate=none
Plate_Quarter=none
run_ID=none
run_plate_repeat=1
Read_Reps=200
Read_Modes=Absorbance
Read_Flor_Every=2
Max_Delta_OD=0.500000
Well_By_Row_Col=none
Reorder_Map=Order_Strings_Not,0
Tip_Vol=200
OD_to_Innoc=0.100,0.100,0.380,0.380,0.380,0.380,0.760,0.760,0.100,0.100,0.380,0.380,0.380,0.380,0.760,0.760,0.100,0.100,0.380,0.380,0.380,0.380,0.760,0.760,0.100,0.100,0.380,0.380,0.380,0.380,0.760,0.760,0.100,0.100,0.380,0.380,0.380,0.380,0.760,0.760,0.100,0.100,0.380,0.380,0.380,0.380,0.760,0.760
Absorption_Max=.3
OD_to_Save=0.100,0.100,0.380,0.380,0.380,0.380,0.760,0.760,0.100,0.100,0.380,0.380,0.380,0.380,0.760,0.760,0.100,0.100,0.380,0.380,0.380,0.380,0.760,0.760,0.100,0.100,0.380,0.380,0.380,0.380,0.760,0.760,0.100,0.100,0.380,0.380,0.380,0.380,0.760,0.760,0.100,0.100,0.380,0.380,0.380,0.380,0.760,0.760
OD_to_Dilute=0.100
Save_Sample_Vol=180
Save_Sample_Reps=2
Innoc_Vol=184,184,46,46,46,46,0,0,184,184,46,46,46,46,0,0,184,184,46,46,46,46,0,0,184,184,46,46,46,46,0,0,184,184,46,46,46,46,0,0,184,184,46,46,46,46,0,0
Dilute_Vol=23,23,23,23,23,23,23,23,23,23,23,23,23,23,23,23,23,23,23,23,23,23,23,23,23,23,23,23,23,23,23,23,23,23,23,23,23,23,23,23,23,23,23,23,23,23,23,23
Save_Vol=800,800,800,800,800,800,800,800,800,800,800,800,800,800,800,800,800,800,800,800,800,800,800,800,800,800,800,800,800,800,800,800,800,800,800,800,800,800,800,800,800,800,800,800,800,800,800,800
Reference_Vol=100,100,100,100,100,100,100,100,100,100,100,100,100,100,100,100,100,100,100,100,100,100,100,100,100,100,100,100,100,100,100,100,100,100,100,100,100,100,100,100,100,100,100,100,100,100,100,100,100,100,100,100,100,100,100,100,100,100,100,100,100,100,100,100,100,100,100,100,100,100,100,100,100,100,100,100,100,100,100,100,100,100,100,100,100,100,100,100,100,100,100,100,100,100,100,100
Read_to_Innoc=20,20,20,20,20,20,20,20,20,20,20,20,20,20,20,20,20,20,20,20,20,20,20,20,20,20,20,20,20,20,20,20,20,20,20,20,20,20,20,20,20,20,20,20,20,20,20,20
Read_to_Dilute=26,26,26,26,26,26,26,26,26,26,26,26,26,26,26,26,26,26,26,26,26,26,26,26,26,26,26,26,26,26,26,26,26,26,26,26,26,26,26,26,26,26,26,26,26,26,26,26
Read_to_Save=20,20,20,20,20,20,20,20,20,20,20,20,20,20,20,20,20,20,20,20,20,20,20,20,20,20,20,20,20,20,20,20,20,20,20,20,20,20,20,20,20,20,20,20,20,20,20,20
Innoc_Target_Map=1,2,3,4,5,6,7,8,9,10,11,12,13,14,15,16,17,18,19,20,21,22,23,24,25,26,27,28,29,30,31,32,33,34,35,36,37,38,39,40,41,42,43,44,45,46,47,48
Pipet_Trigger=OD_Save_Innoc
Pipet_Volume_Adj=Con_OD_Save
Delid=no
Pre_Init=yes
Talk_To_ProMax=no
Time_Out_Time=1050
Wait_While_Busy=yes
Idle_Time=2
Screen_Run_Type=pre_screen_3
Spect_Protocol=15m
Spec_Run_File=GG_PB_Voyage.pda
Spec_Assay_File=""
Save_Data_File=12_11_07_Mito_20_Glu_ps3_A_96_T_21.txt
Working_Dir=C%3A\\Users\\Growth_Data
Run_Control_Dir=C%3A\\Users\\Yeast_Run_Files
Tracking_Dir=""
Track_File=201401_data_track.txt
Save_Run_Data_Flag=yes
Set_Incubator_Temp=30.0
Base_Line_Flag=atstart_minimum
Pipet_Cycles_Before_Save=20
Time_Point_Save=wellmap
Innoc_Direction=down
Wells_In_Use=111111111111111111111111111111111111111111111111
Save_Sample_Map=111111001111110011111100111111001111110011111100
Sections_to_Run=0
Rows_per_Section=8
Start_Sections_Row=1
MultiProbe_Run_File=""
Multiprobe_Run_Dialogue=yes
Comments=no%20comment
Target_Temp=300
Temp_Control=On
Delta_Temp=10
ReadMode=Absorbance,Bottom
ExcitationFilter=485,
EmissionFilter=535,
MeasurementFilter=595
ReadsPerWellNumber=1,1
ShakeDuration=800,0
GainMode=Manual
PdfName=GRE96ft.pdf
Gain=50,50
Add_Drug_Map=1,1,1,1,1,1,1,1,1,1,1,1,1,1,1,1,1,1,1,1,1,1,1,1,1,1,1,1,1,1,1,1,1,1,1,1,1,1,1,1,1,1,1,1,1,1,1,1
Add_Drug_Vol=7,7,7,7,7,7,7,7,7,7,7,7,7,7,7,7,7,7,7,7,7,7,7,7,7,7,7,7,7,7,7,7,7,7,7,7,7,7,7,7,7,7,7,7,7,7,7,7
Innoc_Map=111011101110111011101110111011101110111011101110111011101110111011101110111011101110111011101110
Dilute_Map=111111111111111111111111111111111111111111111111111111111111111111111111111111111111111111111111
data_file_name=iS_1_48.txt
barcode=""
Hit_Call_Threshold=1.000000
Reference_Well=A01
WT_Ref_Well=0
Project_Name=YKO_Lib
Pipet_Gens_Point=5.00,10.00,15.00,20.00,5.00,10.00,15.00,20.00,5.00,10.00,15.00,20.00,5.00,10.00,15.00,20.00,5.00,10.00,15.00,20.00,5.00,10.00,15.00,20.00,5.00,10.00,15.00,20.00,5.00,10.00,15.00,20.00,5.00,10.00,15.00,20.00,5.00,10.00,15.00,20.00,5.00,10.00,15.00,20.00,5.00,10.00,15.00,20.00,
Shake_Divisor=1
data_handling=file_&_DB_&_auto_analysis
time_frm_freezer=-1.00
gens_frm_freezer=-1.00
Well_Vol=100
Parent_ID=""
Units=%
Quarter=A
media_name=mm
Save_Mode=one_to_one
Consolidate_Save_Map=1,2,3,4,5,6,7,8,9,10,11,12,13,14,15,16,17,18,19,20,21,22,23,24,25,26,27,28,29,30,31,32,33,34,35,36,37,38,39,40,41,42,43,44,45,46,47,48
Add_Drug_at_Start_Map=000000000000000000000000000000000000000000000000000
Add_Drug_Labware=add_drug_48
Max_Dynam_OD_Change=0.05
Reads_After_Pipet=1
Ref_Type=single_ref
Read_to_Add_Drug_at_Start=0
Send_Email_at_Pipet=no_email
config_DB_update_wells=yes
Strain_Name=""
Media=ypd
drug_vol=2.00
Drug_Name=""
Drug_Conc=2
Innoc_Conc=""
Strain_Plate=none
ShakeIntensity=High
ShakeMode=Orbital
NumberOfFlashes=1
PartOfPlate=0
MovePlateOutAfterMeasurement=0
IntegrationLagTime=0
IntegrationTime=100
DelayMoveFlashFluorescence=0
[Drug_Data]
Drug_Plate=none
Strain_Plate=none
Media=mm
Drug_Name=nd,nd,nd,nd,nd,nd,nd,nd,nd,nd,nd,nd,nd,nd,nd,nd,nd,nd,nd,nd,nd,nd,nd,nd,nd,nd,nd,nd,nd,nd,nd,nd,nd,nd,nd,nd,nd,nd,nd,nd,nd,nd,nd,nd,nd,nd,nd,nd,nd,nd,nd,nd,nd,nd,nd,nd,nd,nd,nd,nd,nd,nd,nd,nd,nd,nd,nd,nd,nd,nd,nd,nd,nd,nd,nd,nd,nd,nd,nd,nd,nd,nd,nd,nd,nd,nd,nd,nd,nd,nd,nd,nd,nd,nd,nd,nd
Strain_Name=ud
Drug_Conc=""
Innoc_Conc=0.06250,0.06250,0.06250,0.06250,0.06250,0.06250,0.06250,0.06250,0.06250,0.06250,0.06250,0.06250,0.06250,0.06250,0.06250,0.06250,0.06250,0.06250,0.06250,0.06250,0.06250,0.06250,0.06250,0.06250,0.06250,0.06250,0.06250,0.06250,0.06250,0.06250,0.06250,0.06250,0.06250,0.06250,0.06250,0.06250,0.06250,0.06250,0.06250,0.06250,0.06250,0.06250,0.06250,0.06250,0.06250,0.06250,0.06250,0.06250,0.06250,0.06250,0.06250,0.06250,0.06250,0.06250,0.06250,0.06250,0.06250,0.06250,0.06250,0.06250,0.06250,0.06250,0.06250,0.06250,0.06250,0.06250,0.06250,0.06250,0.06250,0.06250,0.06250,0.06250,0.06250,0.06250,0.06250,0.06250,0.06250,0.06250,0.06250,0.06250,0.06250,0.06250,0.06250,0.06250,0.06250,0.06250,0.06250,0.06250,0.06250,0.06250,0.06250,0.06250,0.06250,0.06250,0.06250,0.06250
Run_ID=none
Plate_Quarter=A
Units=%,%,%,%,%,%,%,%,%,%,%,%,%,%,%,%,%,%,%,%,%,%,%,%,%,%,%,%,%,%,%,%,%,%,%,%,%,%,%,%,%,%,%,%,%,%,%,%,%,%,%,%,%,%,%,%,%,%,%,%,%,%,%,%,%,%,%,%,%,%,%,%,%,%,%,%,%,%,%,%,%,%,%,%,%,%,%,%,%,%,%,%,%,%,%,%
Parent_ID=""
Project_Name=YKO_Lib
Strain_Backgrnd=0,0,0,0,0,0,0,0,0,0,0,0,0,0,0,0,0,0,0,0,0,0,0,0,0,0,0,0,0,0,0,0,0,0,0,0,0,0,0,0,0,0,0,0,0,0,0,0,0,0,0,0,0,0,0,0,0,0,0,0,0,0,0,0,0,0,0,0,0,0,0,0,0,0,0,0,0,0,0,0,0,0,0,0,0,0,0,0,0,0,0,0,0,0,0,0
Well_Vol=100,100,100,100,100,100,100,100,100,100,100,100,100,100,100,100,100,100,100,100,100,100,100,100,100,100,100,100,100,100,100,100,100,100,100,100,100,100,100,100,100,100,100,100,100,100,100,100,100,100,100,100,100,100,100,100,100,100,100,100,100,100,100,100,100,100,100,100,100,100,100,100,100,100,100,100,100,100,100,100,100,100,100,100,100,100,100,100,100,100,100,100,100,100,100,100
time_frm_freezer=-1.00
gens_frm_freezer=-1.00
user=mcostanzo
Strain_Pool=ud,ud,ud,ud,ud,ud,ud,ud,ud,ud,ud,ud,ud,ud,ud,ud,ud,ud,ud,ud,ud,ud,ud,ud,ud,ud,ud,ud,ud,ud,ud,ud,ud,ud,ud,ud,ud,ud,ud,ud,ud,ud,ud,ud,ud,ud,ud,ud,ud,ud,ud,ud,ud,ud,ud,ud,ud,ud,ud,ud,ud,ud,ud,ud,ud,ud,ud,ud,ud,ud,ud,ud,ud,ud,ud,ud,ud,ud,ud,ud,ud,ud,ud,ud,ud,ud,ud,ud,ud,ud,ud,ud,ud,ud,ud,ud
Well_Alias=A01,A02,A03,A04,A05,A06,A07,A08,A09,A10,A11,A12,B01,B02,B03,B04,B05,B06,B07,B08,B09,B10,B11,B12,C01,C02,C03,C04,C05,C06,C07,C08,C09,C10,C11,C12,D01,D02,D03,D04,D05,D06,D07,D08,D09,D10,D11,D12,E01,E02,E03,E04,E05,E06,E07,E08,E09,E10,E11,E12,F01,F02,F03,F04,F05,F06,F07,F08,F09,F10,F11,F12,G01,G02,G03,G04,G05,G06,G07,G08,G09,G10,G11,G12,H01,H02,H03,H04,H05,H06,H07,H08,H09,H10,H11,H12
Well_Pos=1,2,3,4,5,6,7,8,9,10,11,12,13,14,15,16,17,18,19,20,21,22,23,24,25,26,27,28,29,30,31,32,33,34,35,36,37,38,39,40,41,42,43,44,45,46,47,48,49,50,51,52,53,54,55,56,57,58,59,60,61,62,63,64,65,66,67,68,69,70,71,72,73,74,75,76,77,78,79,80,81,82,83,84,85,86,87,88,89,90,91,92,93,94,95,96
position=A01,A02,A03,A04,A05,A06,A07,A08,A09,A10,A11,A12,B01,B02,B03,B04,B05,B06,B07,B08,B09,B10,B11,B12,C01,C02,C03,C04,C05,C06,C07,C08,C09,C10,C11,C12,D01,D02,D03,D04,D05,D06,D07,D08,D09,D10,D11,D12,E01,E02,E03,E04,E05,E06,E07,E08,E09,E10,E11,E12,F01,F02,F03,F04,F05,F06,F07,F08,F09,F10,F11,F12,G01,G02,G03,G04,G05,G06,G07,G08,G09,G10,G11,G12,H01,H02,H03,H04,H05,H06,H07,H08,H09,H10,H11,H12
[Runtime_State]
Instrument=Tecan_21
Start_Time_Now=3.2777322498E+9
Reads_Completed=200
Innoc_Direction=down
Wells_In_Use=111111111111111111111111111111111111111111111111111111111111111111111111111111111111111111111111
Innoc_Map=111111111111111111111111111111111111111111111111111111111111111111111111111111111111000000000000
Dilute_Map=111111111111111111111111111111111111111111111111111111111111111111111111111111111111111111111111
Save_Sample_Map=000000000000000000000000000000000000000000000000010000000100000001000000010000000100000001000000
Current_OD=1.011,0.995,0.885,0.859,0.985,0.878,0.928,1.001,0.978,0.980,0.991,0.648,0.968,0.948,0.927,0.914,0.934,1.020,1.085,0.996,0.875,0.824,0.853,0.631,0.997,0.828,0.816,0.996,0.855,0.850,0.901,0.887,0.990,0.971,0.914,0.529,0.850,0.798,0.830,0.862,0.836,0.925,0.857,0.956,0.956,0.923,0.948,0.584,0.949,1.000,0.962,0.838,0.944,0.901,0.904,0.971,1.001,0.954,1.015,0.566,0.987,0.943,0.837,0.853,0.825,0.886,0.965,0.888,1.068,0.978,0.974,0.075,1.029,0.881,0.999,0.951,0.994,0.820,0.961,0.965,0.838,0.823,0.961,0.760,0.954,0.973,1.007,0.886,0.848,0.990,0.950,0.821,0.992,0.832,0.943,0.915
Bckgrnd_OD=0.106,0.098,0.086,0.087,0.084,0.082,0.085,0.087,0.090,0.091,0.088,0.083,0.089,0.087,0.084,0.085,0.084,0.081,0.087,0.087,0.083,0.085,0.083,0.082,0.094,0.085,0.082,0.085,0.082,0.078,0.084,0.082,0.086,0.082,0.084,0.079,0.085,0.083,0.081,0.080,0.079,0.078,0.082,0.080,0.082,0.081,0.087,0.078,0.096,0.085,0.088,0.080,0.083,0.078,0.081,0.083,0.082,0.083,0.085,0.074,0.091,0.085,0.073,0.083,0.081,0.078,0.083,0.076,0.082,0.083,0.083,0.071,0.094,0.085,0.086,0.084,0.084,0.081,0.082,0.081,0.082,0.080,0.084,0.084,0.088,0.090,0.086,0.086,0.087,0.085,0.085,0.078,0.100,0.083,0.084,0.087
Mapped=111111111111111111111110111111111111110111111110111111111111111111111111111111111111111111111111
Pipet_Completed=000000000000000000000000000000000000000000000000000000000000000000000000000000000000000000000000
Innoc_Completed=0,0,0,0,0,0,0,0,0,0,0,0,0,0,0,0,0,0,0,0,0,0,0,0,0,0,0,0,0,0,0,0,0,0,0,0,0,0,0,0,0,0,0,0,0,0,0,0,0,0,0,0,0,0,0,0,0,0,0,0,0,0,0,0,0,0,0,0,0,0,0,0,0,0,0,0,0,0,0,0,0,0,0,0,0,0,0,0,0,0,0,0,0,0,0,0
Save_Completed=0,0,0,0,0,0,0,0,0,0,0,0,0,0,0,0,0,0,0,0,0,0,0,0,0,0,0,0,0,0,0,0,0,0,0,0,0,0,0,0,0,0,0,0,0,0,0,0,0,0,0,0,0,0,0,0,0,0,0,0,0,0,0,0,0,0,0,0,0,0,0,0,0,0,0,0,0,0,0,0,0,0,0,0,0,0,0,0,0,0,0,0,0,0,0,0
Pipeted_At=0,0,0,0,0,0,0,0,0,0,0,0,0,0,0,0,0,0,0,0,0,0,0,0,0,0,0,0,0,0,0,0,0,0,0,0,0,0,0,0,0,0,0,0,0,0,0,0,0,0,0,0,0,0,0,0,0,0,0,0,0,0,0,0,0,0,0,0,0,0,0,0,0,0,0,0,0,0,0,0,0,0,0,0,0,0,0,0,0,0,0,0,0,0,0,0
Pipeted_OD=0,0,0,0,0,0,0,0,0,0,0,0,0,0,0,0,0,0,0,0,0,0,0,0,0,0,0,0,0,0,0,0,0,0,0,0,0,0,0,0,0,0,0,0,0,0,0,0,0,0,0,0,0,0,0,0,0,0,0,0,0,0,0,0,0,0,0,0,0,0,0,0,0,0,0,0,0,0,0,0,0,0,0,0,0,0,0,0,0,0,0,0,0,0,0,0
Dilutes_Completed=0,0,0,0,0,0,0,0,0,0,0,0,0,0,0,0,0,0,0,0,0,0,0,0,0,0,0,0,0,0,0,0,0,0,0,0,0,0,0,0,0,0,0,0,0,0,0,0,0,0,0,0,0,0,0,0,0,0,0,0,0,0,0,0,0,0,0,0,0,0,0,0,0,0,0,0,0,0,0,0,0,0,0,0,0,0,0,0,0,0,0,0,0,0,0,0
Time_At_Innoc=0,0,0,0,0,0,0,0,0,0,0,0,0,0,0,0,0,0,0,0,0,0,0,0,0,0,0,0,0,0,0,0,0,0,0,0,0,0,0,0,0,0,0,0,0,0,0,0,0,0,0,0,0,0,0,0,0,0,0,0,0,0,0,0,0,0,0,0,0,0,0,0,0,0,0,0,0,0,0,0,0,0,0,0,0,0,0,0,0,0,0,0,0,0,0,0
Time_At_Save=0,0,0,0,0,0,0,0,0,0,0,0,0,0,0,0,0,0,0,0,0,0,0,0,0,0,0,0,0,0,0,0,0,0,0,0,0,0,0,0,0,0,0,0,0,0,0,0,0,0,0,0,0,0,0,0,0,0,0,0,0,0,0,0,0,0,0,0,0,0,0,0,0,0,0,0,0,0,0,0,0,0,0,0,0,0,0,0,0,0,0,0,0,0,0,0
Time_At_Dilute=0,0,0,0,0,0,0,0,0,0,0,0,0,0,0,0,0,0,0,0,0,0,0,0,0,0,0,0,0,0,0,0,0,0,0,0,0,0,0,0,0,0,0,0,0,0,0,0,0,0,0,0,0,0,0,0,0,0,0,0,0,0,0,0,0,0,0,0,0,0,0,0,0,0,0,0,0,0,0,0,0,0,0,0,0,0,0,0,0,0,0,0,0,0,0,0
Previous_OD=1.011,0.995,0.885,0.859,0.985,0.878,0.928,1.001,0.978,0.980,0.991,0.648,0.968,0.948,0.927,0.914,0.934,1.020,1.085,0.996,0.875,0.824,0.853,0.631,0.997,0.828,0.816,0.996,0.855,0.850,0.901,0.887,0.990,0.971,0.914,0.529,0.850,0.798,0.830,0.862,0.836,0.925,0.857,0.956,0.956,0.923,0.948,0.584,0.949,1.000,0.962,0.838,0.944,0.901,0.904,0.971,1.001,0.954,1.015,0.566,0.987,0.943,0.837,0.853,0.825,0.886,0.965,0.888,1.068,0.978,0.974,0.075,1.029,0.881,0.999,0.951,0.994,0.820,0.961,0.965,0.838,0.823,0.961,0.760,0.954,0.973,1.007,0.886,0.848,0.990,0.950,0.821,0.992,0.832,0.943,0.915
Prev_Delta_OD=0.013,0.022,0.007,0.022,0.023,0.019,0.004,0.017,0.006,0.020,0.021,0.008,0.011,0.011,0.008,0.003,0.016,0.013,0.014,0.006,0.014,0.010,0.008,0.016,0.007,0.031,0.013,0.002,0.009,0.015,0.018,0.017,0.010,0.027,0.009,0.014,0.006,0.013,0.009,0.017,0.007,0.001,0.021,0.007,0.013,0.008,0.020,0.022,0.015,0.014,0.017,0.035,0.031,0.010,0.009,0.028,0.009,0.017,0.000,0.025,0.012,0.029,0.008,0.001,0.006,0.026,0.011,0.009,0.008,0.018,0.011,0.004,0.041,0.041,0.014,0.024,0.004,0.021,0.021,0.010,0.017,0.030,0.000,0.025,0.000,0.012,0.007,0.034,0.006,0.007,0.001,0.029,0.006,0.009,0.001,0.020
Delta_From_Ref=0.000,0.000,2.002,1.219,1.445,2.386,1.037,1.429,0.000,0.000,1.069,2.352,1.105,1.130,5.720,3.381,0.000,0.000,1.717,1.126,1.417,1.339,3.066,7.174,0.000,0.000,2.192,1.289,1.836,2.593,4.991,3.595,0.000,0.000,1.341,2.514,1.200,1.530,6.121,4.470,0.000,0.000,2.193,1.817,1.663,1.804,2.223,7.402,0.000,0.000,0.000,0.000,0.000,0.000,0.000,0.000,0.000,0.000,0.000,0.000,0.000,0.000,0.000,0.000,0.000,0.000,0.000,0.000,0.000,0.000,0.000,0.000,0.000,0.000,0.000,0.000,0.000,0.000,0.000,0.000,0.000,0.000,0.000,0.000,0.000,0.000,0.000,0.000,0.000,0.000,0.000,0.000,0.000,0.000,0.000,0.000
Sig_OD_Delta=0,0,1,1,1,1,1,1,0,0,1,1,1,1,1,1,0,0,1,1,1,1,1,1,0,0,1,1,1,1,1,1,0,0,1,1,1,1,1,1,0,0,1,1,1,1,1,1,0,0,0,0,0,0,0,0,0,0,0,0,0,0,0,0,0,0,0,0,0,0,0,0,0,0,0,0,0,0,0,0,0,0,0,0,0,0,0,0,0,0,0,0,0,0,0,0
Add_Drug_at_Start_Map=000000000000000000000000000000000000000000000000000000000000000000000000000000000000000000000000
[Analysis]
Drug_ID=A1,A2,A3,A4,A5,A6,B1,B2,B3,B4,B5,B6,C1,C2,C3,C4,C5,C6,D1,D2,D3,D4,D5,D6,E1,E2,E3,E4,E5,E6,F1,F2,F3,F4,F5,F6,G1,G2,G3,G4,G5,G6,H1,H2,H3,H4,H5,H6
Decision=no_inh,no_inh,ps2_4_2,ps2_1_1,ps2_2_1,other,ps2_1_1,no_inh,ps2_4_1,ps2_2_1,ps2_2_1,other,no_inh,ps2_4_1,ps2_4_2,no_inh,ps2_4_1,other,ps2_1_1,ps2_4_1,ps2_4_2,ps2_4_1,ps2_4_2,other,no_inh,ps2_2_1,ps2_4_1,ps2_4_1,ps2_2_1,other,no_inh,no_inh,ps3_4_6,ps2_2_1,ps2_4_1,other,no_inh,ps2_1_1,ps2_1_1,ps2_1_1,ps2_2_1,ps2_2_1,no_inh,no_inh,no_inh,ps2_2_1,ps2_2_1,no_inh,no_inh,no_inh,no_inh,no_inh,no_inh,ps3_4_6,ps2_4_1,no_inh,ps2_2_1,ps2_1_1,ps2_2_1,ps3_4_6,ps2_4_1,ps2_2_1,no_inh,ps2_2_1,ps2_1_1,ps3_4_6,ps2_4_1,ps2_4_1,ps2_2_1,ps2_4_1,no_inh,ps3_4_6,ps2_4_1,ps2_1_1,ps2_2_1,no_inh,ps2_4_1,ps3_4_6,ps2_4_1,other,ps2_1_1,ps2_1_1,ps2_2_1,screen,no_inh,ps2_1_1,ps2_2_1,ps2_4_1,no_inh,ps2_4_1,no_inh,other,no_inh,ps2_2_1,ps2_1_1,no_inh
Plot_Min=0.100,0.100,0.100,0.100,0.100,0.100,0.100,0.100,0.100,0.100,0.100,0.100,0.100,0.100,0.100,0.100,0.100,0.100,0.100,0.100,0.100,0.100,0.100,0.100,0.100,0.100,0.100,0.100,0.100,0.100,0.100,0.100,0.100,0.100,0.100,0.100,0.100,0.100,0.100,0.100,0.100,0.100,0.100,0.100,0.100,0.100,0.100,0.100
Plot_Max=1.500,1.500,1.500,1.500,1.500,1.500,1.500,1.500,1.500,1.500,1.500,1.500,1.500,1.500,1.500,1.500,1.500,1.500,1.500,1.500,1.500,1.500,1.500,1.500,1.500,1.500,1.500,1.500,1.500,1.500,1.500,1.500,1.500,1.500,1.500,1.500,1.500,1.500,1.500,1.500,1.500,1.500,1.500,1.500,1.500,1.500,1.500,1.500
G_Plot_Min=0.1
G_Plot_Delta=0.7
Plot_On_Off=0
OD_Gen_Pt=0.460
Gens_to_OD_Pt=5.000
Avg_G=1.558,1.658,2.326,1.711,1.796,3.438,1.689,1.695,2.192,1.785,1.887,3.460,1.649,1.845,2.300,1.751,1.986,3.636,1.740,1.863,2.274,1.918,2.229,3.787,1.571,1.785,2.092,1.832,1.805,3.561,1.560,1.706,3.891,1.768,2.065,3.528,1.612,1.715,1.692,1.676,1.769,1.759,1.579,1.592,1.629,1.672,1.746,1.618,1.553,1.604,1.646,1.666,1.672,5.054,2.016,1.681,1.735,1.732,1.745,4.441,2.042,1.781,1.710,1.792,1.724,7.186,2.221,1.862,1.793,1.853,1.670,6.075,2.153,1.766,1.751,1.735,1.840,6.794,2.088,3.087,1.742,1.730,1.739,0.000,1.692,1.729,1.766,1.809,1.696,1.751,1.628,3.223,1.632,1.792,1.709,1.643
Max_Slope=1.818,2.021,2.590,2.102,2.212,2.623,2.259,2.093,2.360,2.398,2.365,2.855,1.967,2.278,2.082,2.024,2.485,2.619,2.235,2.441,2.347,2.205,2.209,2.901,1.919,1.660,1.845,2.117,1.898,2.276,2.034,1.720,2.220,2.209,2.336,2.229,1.605,1.885,1.887,1.882,1.911,2.093,1.912,2.252,1.834,2.186,2.064,2.088,1.938,1.892,1.800,1.903,1.875,4.999,2.126,2.093,2.230,2.065,2.144,3.565,2.274,2.122,1.943,1.609,1.805,4.862,2.256,1.954,2.082,2.264,1.931,6.895,2.258,1.720,1.881,1.805,2.165,4.728,2.095,2.399,1.916,2.026,1.992,9.961,1.967,1.932,2.164,2.082,1.805,2.097,1.890,2.372,1.961,2.189,1.991,2.239
Fit_Model=all
Fit_Const_OD_Base=0.085
Fit_Const_N0=0.01500
Fit_Const_T0=0.000
G_Fit_Min=0.100
G_Fit_Delta=0.400
Fit_On_Off=0.000,0.000,0.000,0.000,0.000,0.000,0.000,0.000,0.000,0.000,0.000,0.000,0.000,0.000,0.000,0.000,0.000,0.000,0.000,0.000,0.000,0.000,0.000,0.000,0.000,0.000,0.000,0.000,0.000,0.000,0.000,0.000,0.000,0.000,0.000,0.000,0.000,0.000,0.000,0.000,0.000,0.000,0.000,0.000,0.000,0.000,0.000,0.000,0.000,0.000,0.000,0.000,0.000,0.000,0.000,0.000,0.000,0.000,0.000,0.000,0.000,0.000,0.000,0.000,0.000,0.000,0.000,0.000,0.000,0.000,0.000,0.000,0.000,0.000,0.000,0.000,0.000,0.000,0.000,0.000,0.000,0.000,0.000,0.000,0.000,0.000,0.000,0.000,0.000,0.000,0.000,0.000,0.000,0.000,0.000,0.000
Fit_Min=0.056,0.048,0.036,0.037,0.034,0.032,0.039,0.037,0.034,0.035,0.034,0.031,0.044,0.035,0.032,0.035,0.032,0.028,0.035,0.033,0.031,0.030,0.029,0.028,0.046,0.035,0.038,0.030,0.033,0.028,0.041,0.035,0.023,0.033,0.031,0.028,0.044,0.035,0.036,0.034,0.034,0.031,0.038,0.040,0.036,0.036,0.037,0.035,0.000,0.000,0.000,0.000,0.000,0.000,0.000,0.000,0.000,0.000,0.000,0.000,0.000,0.000,0.000,0.000,0.000,0.000,0.000,0.000,0.000,0.000,0.000,0.000,0.000,0.000,0.000,0.000,0.000,0.000,0.000,0.000,0.000,0.000,0.000,0.000,0.000,0.000,0.000,0.000,0.000,0.000,0.000,0.000,0.000,0.000,0.000,0.000
Fit_Delta=0.566,0.560,0.426,0.402,0.393,0.610,0.419,0.415,0.482,0.408,0.357,0.600,0.364,0.355,0.425,0.534,0.429,0.508,0.423,0.412,0.439,0.475,0.381,0.473,0.599,0.496,0.568,0.369,0.380,0.691,0.475,0.456,0.391,0.403,0.399,0.645,0.472,0.388,0.501,0.551,0.366,0.413,0.537,0.421,0.523,0.400,0.435,0.473,0.460,0.477,0.522,0.436,0.482,0.206,0.536,0.480,0.384,0.380,0.426,0.220,0.464,0.390,0.473,0.696,0.448,0.165,0.433,0.355,0.410,0.417,0.479,0.188,0.485,0.405,0.420,0.426,0.437,0.444,0.581,0.470,0.416,0.435,0.447,0.000,0.412,0.448,0.357,0.378,0.482,0.363,0.527,0.388,0.519,0.382,0.483,0.495
Fit_Offset=0.081,0.073,0.077,0.072,0.072,0.072,0.075,0.069,0.073,0.073,0.076,0.075,0.081,0.075,0.073,0.067,0.072,0.069,0.076,0.069,0.072,0.066,0.072,0.073,0.072,0.069,0.070,0.071,0.069,0.071,0.069,0.066,0.075,0.070,0.073,0.067,0.075,0.068,0.066,0.063,0.070,0.065,0.065,0.068,0.065,0.069,0.071,0.064,0.072,0.073,0.070,0.074,0.069,0.084,0.071,0.071,0.077,0.071,0.074,0.086,0.072,0.074,0.068,0.053,0.071,0.074,0.075,0.072,0.071,0.073,0.070,0.078,0.070,0.072,0.071,0.072,0.073,0.059,0.068,0.070,0.070,0.069,0.069,0.000,0.066,0.065,0.071,0.071,0.070,0.068,0.063,0.073,0.079,0.071,0.068,0.061
Fit_N0=0.020,0.017,0.011,0.014,0.014,0.006,0.014,0.016,0.011,0.013,0.013,0.008,0.014,0.018,0.009,0.017,0.013,0.004,0.020,0.015,0.009,0.015,0.008,0.006,0.020,0.015,0.015,0.012,0.014,0.008,0.018,0.015,0.001,0.014,0.010,0.010,0.019,0.015,0.015,0.016,0.012,0.014,0.018,0.017,0.016,0.015,0.013,0.016,0.015,0.016,0.016,0.015,0.016,0.003,0.014,0.017,0.012,0.013,0.014,0.005,0.012,0.010,0.015,0.029,0.014,0.006,0.008,0.010,0.012,0.010,0.015,0.013,0.011,0.012,0.012,0.012,0.012,0.002,0.014,0.008,0.013,0.013,0.013,0.000,0.017,0.014,0.011,0.009,0.014,0.013,0.017,0.007,0.016,0.012,0.014,0.019
Fit_T0=-0.163,0.118,0.857,0.545,0.667,-1.793,0.564,0.374,1.026,0.522,0.951,-0.105,0.326,1.762,0.923,0.398,0.999,-2.026,1.491,0.872,1.067,1.045,1.204,1.332,-0.149,0.658,0.859,1.117,0.776,0.968,0.117,0.227,5.024,1.083,1.373,0.545,-0.032,0.474,0.396,0.260,0.443,0.608,0.066,0.249,0.306,0.509,0.699,0.320,0.451,0.315,0.336,0.500,0.373,-2.480,0.445,0.738,0.903,0.682,0.798,1.165,0.822,0.684,0.483,1.307,0.667,-0.030,1.079,1.015,0.875,1.038,0.458,3.655,1.106,0.898,0.927,0.812,0.922,-14.751,0.869,1.479,0.782,0.716,0.693,0.000,0.867,0.542,0.952,0.825,0.598,0.657,0.173,1.336,0.307,0.882,0.543,-0.084
Fit_G=1.733,1.723,1.972,1.561,1.604,3.011,1.538,1.625,1.848,1.597,1.610,3.010,1.555,1.559,1.822,1.740,1.695,2.889,1.578,1.685,1.786,1.690,1.703,2.774,1.770,1.658,1.938,1.491,1.598,2.829,1.610,1.640,1.502,1.512,1.580,3.120,1.727,1.601,1.620,1.677,1.548,1.582,1.655,1.575,1.597,1.536,1.529,1.581,1.459,1.583,1.606,1.549,1.607,3.159,1.901,1.597,1.438,1.534,1.541,2.789,1.748,1.467,1.601,1.976,1.537,3.223,1.704,1.470,1.507,1.471,1.571,3.580,1.770,1.471,1.455,1.466,1.525,5.815,1.881,2.359,1.502,1.520,1.541,0.000,1.556,1.596,1.448,1.418,1.534,1.550,1.649,2.414,1.600,1.497,1.577,1.779
Fit_Error=0.000,0.000,0.000,0.000,0.000,0.000,0.000,0.000,0.000,0.000,0.000,0.000,0.000,0.000,0.000,0.000,0.000,0.000,0.000,0.000,0.000,0.000,0.000,0.000,0.000,0.000,0.000,0.000,0.000,0.000,0.000,0.000,0.000,0.000,0.000,0.000,0.000,0.000,0.000,0.000,0.000,0.000,0.000,0.000,0.000,0.000,0.000,0.000,0.000,0.000,0.000,0.000,0.000,0.000,0.000,0.000,0.000,0.000,0.000,0.000,0.000,0.000,0.000,0.000,0.000,0.000,0.000,0.000,0.000,0.000,0.000,0.000,0.000,0.000,0.000,0.000,0.000,0.000,0.000,0.000,0.000,0.000,0.000,0.000,0.000,0.000,0.000,0.000,0.000,0.000,0.000,0.000,0.000,0.000,0.000,0.000
Fit_CV=0.000,0.000,0.000,0.000,0.000,0.000,0.000,0.000,0.000,0.000,0.000,0.000,0.000,0.000,0.000,0.000,0.000,0.000,0.000,0.000,0.000,0.000,0.000,0.000,0.000,0.000,0.000,0.000,0.000,0.000,0.000,0.000,0.000,0.000,0.000,0.000,0.000,0.000,0.000,0.000,0.000,0.000,0.000,0.000,0.000,0.000,0.000,0.000,0.000,0.000,0.000,0.000,0.000,0.000,0.000,0.000,0.000,0.000,0.000,0.000,0.000,0.000,0.000,0.000,0.000,0.000,0.000,0.000,0.000,0.000,0.000,0.000,0.000,0.000,0.000,0.000,0.000,0.000,0.000,0.000,0.000,0.000,0.000,0.000,0.000,0.000,0.000,0.000,0.000,0.000,0.000,0.000,0.000,0.000,0.000,0.000
Time_to_20_Gens=0,0,0,0,0,0,0,0,0,0,0,0,0,0,0,0,0,0,0,0,0,0,0,0,0,0,0,0,0,0,0,0,0,0,0,0,0,0,0,0,0,0,0,0,0,0,0,0
Time_to_each_5_Gens=0,0,0,0,0,0,0,0,0,0,0,0,0,0,0,0,0,0,0,0,0,0,0,0,0,0,0,0,0,0,0,0,0,0,0,0,0,0,0,0,0,0,0,0,0,0,0,0
Time_to_each_n_Gens=7.789,8.289,11.630,8.557,8.979,17.189,8.447,8.477,10.960,8.925,9.434,17.299,8.245,9.227,11.499,8.757,9.929,18.180,8.699,9.314,11.372,9.591,11.145,18.934,7.856,8.926,10.459,9.160,9.027,17.803,7.799,8.532,19.453,8.840,10.325,17.639,8.061,8.576,8.461,8.380,8.845,8.797,7.897,7.959,8.146,8.360,8.732,8.091,7.766,8.018,8.232,8.328,8.358,25.272,10.078,8.404,8.676,8.659,8.724,22.204,10.211,8.904,8.551,8.959,8.621,35.929,11.104,9.309,8.963,9.266,8.348,30.377,10.764,8.829,8.757,8.673,9.199,33.971,10.441,15.433,8.712,8.649,8.697,0.000,8.460,8.644,8.832,9.046,8.480,8.753,8.140,16.117,8.158,8.961,8.546,8.217
Min_Pt_OD=0,0,0,0,0,0,0,0,0,0,0,0,0,0,0,0,0,0,0,0,0,0,0,0,0,0,0,0,0,0,0,0,0,0,0,0,0,0,0,0,0,0,0,0,0,0,0,0
Min_Pt_t=0,0,0,0,0,0,0,0,0,0,0,0,0,0,0,0,0,0,0,0,0,0,0,0,0,0,0,0,0,0,0,0,0,0,0,0,0,0,0,0,0,0,0,0,0,0,0,0
TO_OD=0,0,0,0,0,0,0,0,0,0,0,0,0,0,0,0,0,0,0,0,0,0,0,0,0,0,0,0,0,0,0,0,0,0,0,0,0,0,0,0,0,0,0,0,0,0,0,0
Ref_ID=A01
Multi_Refs=single_ref
test=A01,A02,A03,A04,A05,A06,A07,A08,A09,A10,A11,A12,B01,B02,B03,B04,B05,B06,B07,B08,B09,B10,B11,B12,C01,C02,C03,C04,C05,C06,C07,C08,C09,C10,C11,C12,D01,D02,D03,D04,D05,D06,D07,D08,D09,D10,D11,D12,E01,E02,E03,E04,E05,E06,E07,E08,E09,E10,E11,E12,F01,F02,F03,F04,F05,F06,F07,F08,F09,F10,F11,F12,G01,G02,G03,G04,G05,G06,G07,G08,G09,G10,G11,G12,H01,H02,H03,H04,H05,H06,H07,H08,H09,H10,H11,H12
Start_Time_Now=3.2777322499E+9
Start_Date="11/12/2007+12:10 PM"
pv_to_plate_order=no
gen_time_cutoff=0.000
Drug_Name=nd?:;-ud+0,nd?:;-ud+0,nd?:;-ud+0,nd?:;-ud+0,nd?:;-ud+0,nd?:;-ud+0,nd?:;-ud+0,nd?:;-ud+0,nd?:;-ud+0,nd?:;-ud+0,nd?:;-ud+0,nd?:;-ud+0,nd?:;-ud+0,nd?:;-ud+0,nd?:;-ud+0,nd?:;-ud+0,nd?:;-ud+0,nd?:;-ud+0,nd?:;-ud+0,nd?:;-ud+0,nd?:;-ud+0,nd?:;-ud+0,nd?:;-ud+0,nd?:;-ud+0,nd?:;-ud+0,nd?:;-ud+0,nd?:;-ud+0,nd?:;-ud+0,nd?:;-ud+0,nd?:;-ud+0,nd?:;-ud+0,nd?:;-ud+0,nd?:;-ud+0,nd?:;-ud+0,nd?:;-ud+0,nd?:;-ud+0,nd?:;-ud+0,nd?:;-ud+0,nd?:;-ud+0,nd?:;-ud+0,nd?:;-ud+0,nd?:;-ud+0,nd?:;-ud+0,nd?:;-ud+0,nd?:;-ud+0,nd?:;-ud+0,nd?:;-ud+0,nd?:;-ud+0,nd?:;-ud+0,nd?:;-ud+0,nd?:;-ud+0,nd?:;-ud+0,nd?:;-ud+0,nd?:;-ud+0,nd?:;-ud+0,nd?:;-ud+0,nd?:;-ud+0,nd?:;-ud+0,nd?:;-ud+0,nd?:;-ud+0,nd?:;-ud+0,nd?:;-ud+0,nd?:;-ud+0,nd?:;-ud+0,nd?:;-ud+0,nd?:;-ud+0,nd?:;-ud+0,nd?:;-ud+0,nd?:;-ud+0,nd?:;-ud+0,nd?:;-ud+0,nd?:;-ud+0,nd?:;-ud+0,nd?:;-ud+0,nd?:;-ud+0,nd?:;-ud+0,nd?:;-ud+0,nd?:;-ud+0,nd?:;-ud+0,nd?:;-ud+0,nd?:;-ud+0,nd?:;-ud+0,nd?:;-ud+0,nd?:;-ud+0,nd?:;-ud+0,nd?:;-ud+0,nd?:;-ud+0,nd?:;-ud+0,nd?:;-ud+0,nd?:;-ud+0,nd?:;-ud+0,nd?:;-ud+0,nd?:;-ud+0,nd?:;-ud+0,nd?:;-ud+0,nd?:;-ud+0
Drug_Well_Pos=A01,A02,A03,A04,A05,A06,B01,B02,B03,B04,B05,B06,C01,C02,C03,C04,C05,C06,D01,D02,D03,D04,D05,D06,E01,E02,E03,E04,E05,E06,F01,F02,F03,F04,F05,F06,G01,G02,G03,G04,G05,G06,H01,H02,H03,H04,H05,H06,A07,A08,A09,A10,A11,A12,B07,B08,B09,B10,B11,B12,C07,C08,C09,C10,C11,C12,D07,D08,D09,D10,D11,D12,E07,E08,E09,E10,E11,E12,F07,F08,F09,F10,F11,F12,G07,G08,G09,G10,G11,G12,H07,H08,H09,H10,H11,H12
Avg_G_tcut=1.558,1.658,2.326,1.711,1.796,3.438,1.689,1.695,2.192,1.785,1.887,3.460,1.649,1.845,2.300,1.751,1.986,3.636,1.740,1.863,2.274,1.918,2.229,3.787,1.571,1.785,2.092,1.832,1.805,3.561,1.560,1.706,3.891,1.768,2.065,3.528,1.612,1.715,1.692,1.676,1.769,1.759,1.579,1.592,1.629,1.672,1.746,1.618,1.553,1.604,1.646,1.666,1.672,5.054,2.016,1.681,1.735,1.732,1.745,4.441,2.042,1.781,1.710,1.792,1.724,7.186,2.221,1.862,1.793,1.853,1.670,6.075,2.153,1.766,1.751,1.735,1.840,6.794,2.088,3.087,1.742,1.730,1.739,0.000,1.692,1.729,1.766,1.809,1.696,1.751,1.628,3.223,1.632,1.792,1.709,1.643
t0_from_interval=-0.373,0.463,1.258,0.502,0.500,1.668,0.637,0.312,1.246,0.665,0.563,-1.539,0.313,0.608,1.539,0.377,0.968,3.308,-0.695,0.049,1.327,0.410,1.840,3.330,-0.244,0.494,1.251,1.212,0.736,2.573,0.035,0.194,10.437,0.941,1.729,2.588,-0.298,0.646,0.735,0.546,0.610,1.104,0.128,0.359,0.598,0.576,0.874,0.558,0.063,0.393,0.594,0.718,0.389,-0.198,0.963,0.484,0.808,0.875,0.675,0.949,1.320,0.960,0.662,1.160,0.588,-7.445,1.837,1.154,1.128,1.519,0.625,-4.405,1.640,1.168,1.099,0.934,1.487,1.058,1.388,2.487,1.093,1.001,0.928,0.000,0.625,0.591,1.116,1.037,0.743,0.828,0.272,2.782,0.580,1.206,0.021,-0.131
Sum_Delta_Ref=0.000,0.562,11.272,2.414,3.493,25.416,2.392,1.380,8.815,3.230,3.931,25.497,0.509,4.569,11.495,1.783,5.815,27.596,2.183,5.852,10.614,5.003,10.404,29.469,0.117,3.182,7.001,4.181,3.944,27.112,0.026,0.539,33.943,3.465,7.787,26.663,0.237,2.190,2.097,2.227,3.287,3.178,0.016,0.654,1.377,3.935,3.329,1.126,0.595,0.126,0.720,1.406,0.482,32.790,5.489,1.438,2.975,2.934,3.048,31.274,6.163,3.883,1.282,3.485,2.945,32.611,9.540,4.555,3.013,4.595,1.433,33.112,8.458,1.950,3.315,1.431,4.709,37.306,6.805,21.536,2.704,2.364,3.052,-1.000,0.871,2.788,3.544,4.009,1.078,5.242,0.120,23.824,1.110,3.765,1.996,0.192
Gens_at_time_G=5.000,5.000,5.000,5.000,5.000,5.000,5.000,5.000,5.000,5.000,5.000,5.000,5.000,5.000,5.000,5.000,5.000,5.000,5.000,5.000,5.000,5.000,5.000,5.000,5.000,5.000,5.000,5.000,5.000,5.000,5.000,5.000,5.000,5.000,5.000,5.000,5.000,5.000,5.000,5.000,5.000,5.000,5.000,5.000,5.000,5.000,5.000,5.000,5.000,5.000,5.000,5.000,5.000,5.000,5.000,5.000,5.000,5.000,5.000,5.000,5.000,5.000,5.000,5.000,5.000,5.000,5.000,5.000,5.000,5.000,5.000,5.000,5.000,5.000,5.000,5.000,5.000,5.000,5.000,5.000,5.000,5.000,5.000,0.000,5.000,5.000,5.000,5.000,5.000,5.000,5.000,5.000,5.000,5.000,5.000,5.000
G_Int_tcut=1.632,1.565,2.074,1.611,1.696,3.104,1.562,1.633,1.943,1.652,1.774,3.768,1.587,1.724,1.992,1.676,1.792,2.974,1.879,1.853,2.009,1.836,1.861,3.121,1.620,1.686,1.842,1.589,1.658,3.046,1.553,1.668,1.803,1.580,1.719,3.010,1.672,1.586,1.545,1.567,1.647,1.539,1.554,1.520,1.509,1.557,1.572,1.507,1.541,1.525,1.528,1.522,1.594,5.094,1.823,1.584,1.574,1.557,1.610,4.251,1.778,1.589,1.578,1.560,1.607,8.675,1.853,1.631,1.567,1.549,1.545,6.956,1.825,1.532,1.532,1.548,1.542,6.583,1.811,2.589,1.524,1.530,1.554,0.000,1.567,1.611,1.543,1.602,1.548,1.585,1.574,2.667,1.516,1.551,1.705,1.669
Sum_Del_12=0.000,1.519,9.558,2.835,3.654,13.229,2.651,2.098,8.561,3.800,4.794,13.047,1.527,4.789,9.404,2.673,6.227,13.784,2.984,4.825,9.325,5.332,9.144,14.004,0.276,3.371,7.049,4.574,3.925,13.597,0.317,2.089,14.878,3.827,7.377,13.564,0.662,2.903,2.061,1.960,3.376,3.682,0.344,0.824,1.219,2.747,3.435,1.229,0.139,0.746,1.259,1.798,1.641,14.001,6.251,1.887,3.338,3.408,3.427,13.726,6.726,4.061,2.157,3.586,2.990,14.055,9.019,4.555,3.690,4.862,1.758,13.855,8.230,3.226,3.260,2.597,4.658,14.721,7.316,13.194,3.236,2.778,2.881,14.644,2.057,2.645,3.995,4.402,2.015,3.877,0.854,13.460,1.268,4.139,2.310,1.113
Sum_Del_20=0.000,0.564,11.037,2.372,3.422,24.859,2.346,1.363,8.633,3.171,3.867,24.929,0.515,4.479,11.237,1.759,5.711,26.939,2.155,5.713,10.402,4.905,10.194,28.736,0.116,3.118,6.856,4.102,3.863,26.473,0.029,0.552,33.103,3.400,7.638,26.045,0.246,2.157,2.052,2.176,3.223,3.122,0.010,0.642,1.345,3.838,3.283,1.103,0.572,0.132,0.717,1.385,0.489,31.877,5.385,1.417,2.922,2.911,2.995,30.425,6.047,3.805,1.270,3.413,2.883,31.695,9.347,4.458,2.960,4.505,1.407,32.170,8.283,1.929,3.245,1.419,4.612,36.199,6.672,21.068,2.656,2.320,2.984,37.407,0.870,2.726,3.483,3.933,1.069,5.114,0.101,23.300,1.089,3.693,1.959,0.202
Sum_Del_24=0.000,0.057,10.854,2.112,3.299,24.776,2.139,0.972,8.402,2.789,3.374,24.947,0.022,4.208,11.588,1.273,4.986,27.496,1.683,6.265,9.901,4.604,9.778,29.585,0.031,2.983,6.718,3.820,3.829,27.065,0.124,0.265,34.404,3.113,7.048,26.084,0.024,1.712,2.047,2.290,3.141,2.756,0.198,0.546,1.411,4.374,3.190,1.037,0.949,0.194,0.429,1.165,0.123,38.243,4.898,1.168,2.616,2.542,2.665,35.504,5.541,3.614,0.799,3.322,2.821,38.436,8.955,4.407,2.572,4.258,1.221,39.435,8.080,1.240,3.236,0.794,4.484,46.127,6.251,21.371,2.348,2.077,3.039,49.542,0.240,2.769,3.096,3.628,0.567,5.897,0.609,23.911,0.994,3.396,1.773,0.283
Sum_12=15.124,13.604,5.566,12.289,11.470,1.895,12.473,13.025,6.563,11.323,10.330,2.077,13.597,10.334,5.720,12.451,8.897,1.339,12.139,10.298,5.798,9.792,5.980,1.120,14.848,11.752,8.075,10.550,11.198,1.527,14.807,13.034,0.246,11.296,7.747,1.559,14.462,12.220,13.062,13.164,11.748,11.442,14.780,14.300,13.904,12.376,11.689,13.895,14.985,14.378,13.865,13.326,13.482,1.123,8.873,13.236,11.786,11.716,11.697,1.397,8.398,11.063,12.967,11.538,12.134,1.068,6.105,10.568,11.434,10.261,13.366,1.269,6.894,11.898,11.863,12.527,10.466,0.402,7.808,1.929,11.888,12.346,12.243,0.479,13.066,12.479,11.129,10.722,13.109,11.247,14.270,1.664,13.856,10.985,12.813,14.011
Sum_20=38.152,37.587,27.115,35.780,34.730,13.293,35.806,36.789,29.519,34.980,34.285,13.222,37.637,33.673,26.915,36.393,32.440,11.213,35.996,32.439,27.750,33.246,27.958,9.416,38.035,35.034,31.296,34.050,34.289,11.678,38.123,37.600,5.048,34.752,30.513,12.106,37.906,35.994,36.100,35.976,34.929,35.029,38.162,37.510,36.807,34.314,34.869,37.048,38.723,38.020,37.435,36.767,37.663,6.275,32.767,36.734,35.229,35.240,35.157,7.726,32.105,34.346,36.881,34.738,35.269,6.457,28.804,33.693,35.192,33.646,36.744,5.982,29.869,36.223,34.907,36.733,33.540,1.953,31.480,17.084,35.495,35.831,35.168,0.744,37.281,35.426,34.668,34.219,37.082,33.037,38.253,14.851,37.063,34.459,36.192,37.950
Sum_24=50.385,50.328,39.531,48.273,47.086,25.608,48.245,49.413,41.983,47.596,47.010,25.437,50.407,46.177,38.796,49.112,45.399,22.888,48.702,44.119,40.484,45.781,40.607,20.800,50.353,47.402,43.667,46.564,46.555,23.320,50.509,50.650,15.981,47.271,43.337,24.301,50.360,48.673,48.338,48.094,47.243,47.628,50.582,49.839,48.973,46.010,47.195,49.348,51.334,50.579,49.955,49.220,50.508,12.142,45.487,49.217,47.768,47.843,47.719,14.880,44.844,46.771,49.585,47.063,47.563,11.949,41.430,45.978,47.812,46.127,49.164,10.950,42.305,49.144,47.148,49.591,45.901,4.258,44.134,29.014,48.036,48.307,47.346,0.842,50.145,47.615,47.289,46.756,49.818,44.488,50.993,26.473,49.390,46.988,48.611,50.667
G_by_Interval=1.632,1.565,2.074,1.611,1.696,3.104,1.562,1.633,1.943,1.652,1.774,3.768,1.587,1.724,1.992,1.676,1.792,2.974,1.879,1.853,2.009,1.836,1.861,3.121,1.620,1.686,1.842,1.589,1.658,3.046,1.553,1.668,1.803,1.580,1.719,3.010,1.672,1.586,1.545,1.567,1.647,1.539,1.554,1.520,1.509,1.557,1.572,1.507,1.541,1.525,1.528,1.522,1.594,5.094,1.823,1.584,1.574,1.557,1.610,4.251,1.778,1.589,1.578,1.560,1.607,8.675,1.853,1.631,1.567,1.549,1.545,6.956,1.825,1.532,1.532,1.548,1.542,6.583,1.811,2.589,1.524,1.530,1.554,0.000,1.567,1.611,1.543,1.602,1.548,1.585,1.574,2.667,1.516,1.551,1.705,1.669
Avg_G_inflex=1.558,1.658,2.339,1.716,1.796,3.438,1.693,1.699,2.215,1.803,1.887,3.460,1.649,1.860,2.314,1.751,1.999,3.636,1.745,1.873,2.297,1.919,2.269,3.787,1.580,1.785,2.117,1.860,1.805,3.561,1.563,1.706,3.967,1.779,2.074,3.528,1.612,1.740,1.692,1.678,1.769,1.787,1.579,1.592,1.640,1.669,1.779,1.620,1.555,1.607,1.646,1.682,1.673,4.539,2.018,1.692,1.738,1.746,1.746,3.966,2.042,1.793,1.715,1.792,1.738,4.768,2.221,1.862,1.793,1.876,1.674,5.253,2.171,1.766,1.751,1.761,1.873,6.650,2.088,3.087,1.756,1.730,1.741,0.000,1.692,1.752,1.791,1.842,1.706,1.770,1.628,3.223,1.632,1.801,1.725,1.664
G_int_inflex=1.632,1.563,2.088,1.619,1.696,3.104,1.535,1.633,1.959,1.660,1.774,3.768,1.587,1.737,2.011,1.676,1.798,2.974,1.909,1.870,2.036,1.824,1.879,3.121,1.501,1.686,1.880,1.613,1.658,3.046,1.554,1.668,1.835,1.564,1.734,3.010,1.672,1.618,1.542,1.551,1.647,1.579,1.554,1.520,1.523,1.544,1.622,1.493,1.501,1.505,1.528,1.546,1.580,3.921,1.803,1.595,1.555,1.555,1.591,3.966,1.778,1.577,1.585,1.560,1.630,5.018,1.850,1.631,1.567,1.553,1.552,5.637,1.836,1.532,1.532,1.524,1.565,6.315,1.811,2.589,1.536,1.530,1.540,0.000,1.552,1.634,1.577,1.606,1.550,1.600,1.574,2.667,1.516,1.544,1.731,1.697
Avg_G_t12=1.558,1.658,2.326,1.711,1.796,3.438,1.689,1.695,2.192,1.785,1.887,3.460,1.649,1.845,2.300,1.751,1.986,3.636,1.740,1.863,2.274,1.918,2.229,3.787,1.571,1.785,2.092,1.832,1.805,3.561,1.560,1.706,3.891,1.768,2.065,3.528,1.612,1.715,1.692,1.676,1.769,1.759,1.579,1.592,1.629,1.672,1.746,1.618,1.553,1.604,1.646,1.666,1.672,5.054,2.016,1.681,1.735,1.732,1.745,4.441,2.042,1.781,1.710,1.792,1.724,7.186,2.221,1.862,1.793,1.853,1.670,6.075,2.153,1.766,1.751,1.735,1.840,6.794,2.088,3.087,1.742,1.730,1.739,0.000,1.692,1.729,1.766,1.809,1.696,1.751,1.628,3.223,1.632,1.792,1.709,1.643
G_int_t12=1.632,1.565,2.074,1.611,1.696,3.104,1.562,1.633,1.943,1.652,1.774,3.768,1.587,1.724,1.992,1.676,1.792,2.974,1.879,1.853,2.009,1.836,1.861,3.121,1.620,1.686,1.842,1.589,1.658,3.046,1.553,1.668,1.803,1.580,1.719,3.010,1.672,1.586,1.545,1.567,1.647,1.539,1.554,1.520,1.509,1.557,1.572,1.507,1.541,1.525,1.528,1.522,1.594,5.094,1.823,1.584,1.574,1.557,1.610,4.251,1.778,1.589,1.578,1.560,1.607,8.675,1.853,1.631,1.567,1.549,1.545,6.956,1.825,1.532,1.532,1.548,1.542,6.583,1.811,2.589,1.524,1.530,1.554,0.000,1.567,1.611,1.543,1.602,1.548,1.585,1.574,2.667,1.516,1.551,1.705,1.669
G_by_Interval_g4=1.568,1.520,2.110,1.586,1.656,3.186,1.622,1.583,1.918,1.654,1.792,3.802,1.720,1.663,1.992,1.658,1.854,3.259,1.943,1.830,1.936,1.668,1.962,3.246,1.589,1.717,1.879,1.617,1.614,3.370,1.459,1.563,2.079,1.591,1.739,3.201,1.781,1.597,1.502,1.580,1.602,1.690,1.485,1.479,1.519,1.538,1.845,1.469,1.438,1.628,1.555,1.522,1.490,5.427,1.863,1.652,1.693,1.835,1.613,4.951,1.865,1.619,1.635,1.713,1.572,7.878,1.909,1.681,1.555,1.691,1.591,6.991,1.857,1.693,1.542,1.545,1.606,6.092,1.845,2.791,1.674,1.658,1.659,0.000,1.584,1.605,1.546,1.528,1.682,1.559,1.523,2.807,1.490,1.539,1.514,1.527
G_int_inflex_g4=1.568,1.517,2.121,1.592,1.656,3.684,1.512,1.580,1.928,1.660,1.792,3.771,1.720,1.669,2.006,1.658,1.862,3.259,1.971,1.842,1.949,1.639,1.985,3.246,1.501,1.717,1.908,1.636,1.614,3.370,1.446,1.563,2.112,1.581,1.750,3.201,1.781,1.621,1.498,1.561,1.602,1.723,1.485,1.479,1.530,1.527,1.600,1.444,1.414,1.625,1.555,1.540,1.474,3.921,1.829,1.664,1.692,1.559,1.600,3.966,1.865,1.606,1.640,1.713,1.589,5.018,1.901,1.681,1.555,1.706,1.597,6.048,1.866,1.693,1.542,1.529,1.628,5.857,1.845,2.791,1.689,1.658,1.649,0.000,1.571,1.606,1.571,1.517,1.695,1.568,1.523,2.807,1.490,1.533,1.524,1.524
G_int_t12_g4=1.568,1.520,2.110,1.586,1.656,3.186,1.622,1.583,1.918,1.654,1.792,3.802,1.720,1.663,1.992,1.658,1.854,3.259,1.943,1.830,1.936,1.668,1.962,3.246,1.589,1.717,1.879,1.617,1.614,3.370,1.459,1.563,2.079,1.591,1.739,3.201,1.781,1.597,1.502,1.580,1.602,1.690,1.485,1.479,1.519,1.538,1.845,1.469,1.438,1.628,1.555,1.522,1.490,5.427,1.863,1.652,1.693,1.835,1.613,4.951,1.865,1.619,1.635,1.713,1.572,7.878,1.909,1.681,1.555,1.691,1.591,6.991,1.857,1.693,1.542,1.545,1.606,6.092,1.845,2.791,1.674,1.658,1.659,0.000,1.584,1.605,1.546,1.528,1.682,1.559,1.523,2.807,1.490,1.539,1.514,1.527
Time_Inflex=8.538,10.985,11.719,9.028,10.740,19.548,8.293,8.293,10.740,9.028,10.006,18.814,10.740,9.028,11.719,10.985,9.761,19.548,8.293,9.517,11.719,9.028,10.740,21.750,6.091,10.985,10.740,9.028,10.251,21.016,7.315,10.496,19.548,8.293,10.740,20.282,10.740,8.538,10.985,10.985,10.740,9.028,8.783,9.761,8.293,8.293,9.028,8.783,9.028,10.740,9.028,8.538,10.740,17.101,10.740,8.293,8.293,8.293,8.293,1.443,10.740,8.783,9.028,10.496,9.028,11.719,11.719,10.740,10.740,9.028,8.783,24.441,10.740,10.740,10.740,7.559,9.028,33.319,11.719,17.835,8.783,10.740,10.740,0.219,8.293,9.028,9.028,8.293,8.293,8.538,9.028,17.101,9.028,8.783,8.538,8.538
OD_Inflex=0.671,0.920,0.536,0.622,0.764,0.739,0.510,0.502,0.493,0.553,0.583,0.646,0.862,0.509,0.548,0.850,0.511,0.648,0.467,0.550,0.564,0.470,0.460,0.793,0.347,0.829,0.582,0.518,0.690,0.795,0.464,0.793,0.540,0.443,0.582,0.743,0.949,0.534,0.909,0.886,0.759,0.575,0.683,0.803,0.547,0.511,0.594,0.624,0.738,0.929,0.683,0.574,0.860,0.279,0.624,0.512,0.467,0.465,0.454,0.086,0.613,0.504,0.637,0.715,0.613,0.141,0.588,0.732,0.765,0.498,0.600,0.428,0.515,0.798,0.818,0.380,0.522,0.483,0.686,0.793,0.526,0.833,0.815,0.090,0.495,0.603,0.568,0.413,0.488,0.504,0.692,0.614,0.698,0.497,0.534,0.584
Time_Saturation=48.059,46.346,47.325,47.325,47.325,47.325,47.325,47.325,45.366,46.346,47.325,44.632,42.918,48.059,48.059,48.059,47.325,47.325,48.059,47.814,48.059,47.325,47.325,47.814,47.814,45.366,47.325,47.325,47.325,48.059,47.325,47.325,47.080,47.325,41.202,48.059,47.080,48.059,47.814,46.346,47.325,44.632,47.814,45.366,48.059,49.038,46.346,47.325,48.059,47.325,46.346,47.325,47.325,48.059,47.325,48.059,47.325,48.059,47.325,48.059,46.346,47.325,46.346,47.325,47.325,47.325,47.325,46.346,47.325,46.346,47.325,48.059,47.325,47.325,47.814,47.325,46.346,47.325,44.877,47.814,47.325,47.325,47.080,0.219,47.325,46.591,47.325,47.325,48.059,47.080,46.346,49.038,44.632,47.325,46.346,45.611
OD_Saturation=1.046,0.967,0.841,0.871,1.011,0.902,0.951,0.963,0.947,0.912,0.967,1.027,0.993,0.864,0.845,0.996,0.818,0.856,0.868,0.796,0.849,0.862,0.840,0.953,0.982,0.991,0.942,0.870,0.996,0.921,0.961,0.982,0.830,0.836,0.832,0.901,1.029,0.922,1.046,0.926,0.953,0.837,0.990,0.973,1.015,0.886,0.834,0.976,0.913,1.009,0.993,0.972,0.999,0.647,1.095,0.983,0.902,0.830,0.849,0.644,0.918,0.917,0.991,0.972,0.929,0.524,0.906,0.956,0.962,0.933,0.982,0.600,0.887,1.006,1.035,0.979,1.011,0.580,0.964,0.913,1.093,0.975,0.980,0.090,0.980,0.970,0.806,0.860,0.964,0.790,0.967,0.821,1.017,0.825,0.939,0.941
Ref_Well_Name=A01,A01,A01,A01,A01,A01,A01,A01,A01,A01,A01,A01,A01,A01,A01,A01,A01,A01,A01,A01,A01,A01,A01,A01,A01,A01,A01,A01,A01,A01,A01,A01,A01,A01,A01,A01,A01,A01,A01,A01,A01,A01,A01,A01,A01,A01,A01,A01,A01,A01,A01,A01,A01,A01,A01,A01,A01,A01,A01,A01,A01,A01,A01,A01,A01,A01,A01,A01,A01,A01,A01,A01,A01,A01,A01,A01,A01,A01,A01,A01,A01,A01,A01,A01,A01,A01,A01,A01,A01,A01,A01,A01,A01,A01,A01,A01
Ratio_Avg_G=1.000,0.940,0.670,0.910,0.867,0.453,0.922,0.919,0.711,0.873,0.826,0.450,0.945,0.844,0.677,0.889,0.784,0.428,0.895,0.836,0.685,0.812,0.699,0.411,0.991,0.873,0.745,0.850,0.863,0.438,0.999,0.913,0.400,0.881,0.754,0.442,0.966,0.908,0.921,0.930,0.881,0.885,0.986,0.979,0.956,0.932,0.892,0.963,1.003,0.972,0.946,0.935,0.932,0.308,0.773,0.927,0.898,0.900,0.893,0.351,0.763,0.875,0.911,0.869,0.904,0.217,0.701,0.837,0.869,0.841,0.933,0.256,0.724,0.882,0.889,0.898,0.847,0.229,0.746,0.505,0.894,0.901,0.896,Inf,0.921,0.901,0.882,0.861,0.919,0.890,0.957,0.483,0.955,0.869,0.911,0.948
Ratio_Fit_G=1.000,1.006,0.879,1.110,1.080,0.576,1.127,1.066,0.938,1.085,1.076,0.576,1.114,1.112,0.951,0.996,1.022,0.600,1.098,1.028,0.970,1.025,1.018,0.625,0.979,1.045,0.894,1.162,1.084,0.613,1.076,1.057,1.154,1.146,1.097,0.555,1.003,1.082,1.070,1.033,1.120,1.095,1.047,1.100,1.085,1.128,1.133,1.096,1.188,1.095,1.079,1.119,1.078,0.549,0.912,1.085,1.205,1.130,1.125,0.621,0.991,1.181,1.082,0.877,1.128,0.538,1.017,1.179,1.150,1.178,1.103,0.484,0.979,1.178,1.191,1.182,1.136,0.298,0.921,0.735,1.154,1.140,1.125,Inf,1.114,1.086,1.197,1.222,1.130,1.118,1.051,0.718,1.083,1.158,1.099,0.974
Ratio_G_Int=1.000,1.043,0.787,1.013,0.962,0.526,1.045,1.000,0.840,0.988,0.920,0.433,1.029,0.947,0.819,0.974,0.911,0.549,0.869,0.881,0.812,0.889,0.877,0.523,1.008,0.968,0.886,1.027,0.984,0.536,1.051,0.979,0.905,1.033,0.949,0.542,0.976,1.029,1.056,1.042,0.991,1.061,1.051,1.074,1.081,1.049,1.039,1.083,1.060,1.070,1.069,1.072,1.024,0.320,0.895,1.031,1.037,1.049,1.014,0.384,0.918,1.027,1.035,1.047,1.016,0.188,0.881,1.001,1.042,1.054,1.057,0.235,0.895,1.065,1.066,1.055,1.058,0.248,0.902,0.630,1.071,1.067,1.051,Inf,1.042,1.013,1.058,1.019,1.055,1.030,1.037,0.612,1.077,1.053,0.957,0.978
Ratio_t0_Fit=1.000,-1.381,-0.190,-0.299,-0.244,0.091,-0.289,-0.436,-0.159,-0.312,-0.171,1.552,-0.500,-0.093,-0.177,-0.410,-0.163,0.080,-0.109,-0.187,-0.153,-0.156,-0.135,-0.122,1.094,-0.248,-0.190,-0.146,-0.210,-0.168,-1.393,-0.718,-0.032,-0.151,-0.119,-0.299,5.094,-0.344,-0.412,-0.627,-0.368,-0.268,-2.470,-0.655,-0.533,-0.320,-0.233,-0.509,-0.361,-0.517,-0.485,-0.326,-0.437,0.066,-0.366,-0.221,-0.181,-0.239,-0.204,-0.140,-0.198,-0.238,-0.337,-0.125,-0.244,5.433,-0.151,-0.161,-0.186,-0.157,-0.356,-0.045,-0.147,-0.182,-0.176,-0.201,-0.177,0.011,-0.188,-0.110,-0.208,-0.228,-0.235,-Inf,-0.188,-0.301,-0.171,-0.198,-0.273,-0.248,-0.942,-0.122,-0.531,-0.185,-0.300,1.940
Ratio_t0_G_Int=1.000,-0.805,-0.296,-0.743,-0.745,-0.223,-0.585,-1.193,-0.299,-0.560,-0.662,0.242,-1.192,-0.613,-0.242,-0.987,-0.385,-0.113,0.536,-7.593,-0.281,-0.908,-0.202,-0.112,1.524,-0.754,-0.298,-0.307,-0.506,-0.145,-10.565,-1.920,-0.036,-0.396,-0.215,-0.144,1.249,-0.576,-0.507,-0.683,-0.610,-0.337,-2.909,-1.038,-0.623,-0.647,-0.426,-0.668,-5.912,-0.948,-0.627,-0.519,-0.957,1.882,-0.387,-0.769,-0.461,-0.426,-0.552,-0.393,-0.282,-0.388,-0.562,-0.321,-0.634,0.050,-0.203,-0.323,-0.330,-0.245,-0.596,0.085,-0.227,-0.319,-0.339,-0.399,-0.250,-0.352,-0.268,-0.150,-0.341,-0.372,-0.402,-Inf,-0.596,-0.630,-0.334,-0.359,-0.502,-0.450,-1.369,-0.134,-0.642,-0.309,-17.553,2.853
Ref_Curve_Array=1,1,1,1,1,1,1,1,1,1,1,1,1,1,1,1,1,1,1,1,1,1,1,1,1,1,1,1,1,1,1,1,1,1,1,1,1,1,1,1,1,1,1,1,1,1,1,1,1,1,1,1,1,1,1,1,1,1,1,1,1,1,1,1,1,1,1,1,1,1,1,1,1,1,1,1,1,1,1,1,1,1,1,1,1,1,1,1,1,1,1,1,1,1,1,1
Default_ref=0
Comm_Map=,,,,,
Comm_Consol=,,,,,,,,
Comm_Screen=,,,,,
Analysis_Set=A,A,A,A,A,A,A,A,A,A,A,A,A,A,A,A,A,A,A,A,A,A,A,A,A,A,A,A,A,A,A,A,A,A,A,A,A,A,A,A,A,A,A,A,A,A,A,A,A,A,A,A,A,A,A,A,A,A,A,A,A,A,A,A,A,A,A,A,A,A,A,A,A,A,A,A,A,A,A,A,A,A,A,A,A,A,A,A,A,A,A,A,A,A,A,A
Ref_Type=single_ref,single_ref,single_ref,single_ref,single_ref,single_ref,single_ref,single_ref,single_ref,single_ref,single_ref,single_ref,single_ref,single_ref,single_ref,single_ref,single_ref,single_ref,single_ref,single_ref,single_ref,single_ref,single_ref,single_ref,single_ref,single_ref,single_ref,single_ref,single_ref,single_ref,single_ref,single_ref,single_ref,single_ref,single_ref,single_ref,single_ref,single_ref,single_ref,single_ref,single_ref,single_ref,single_ref,single_ref,single_ref,single_ref,single_ref,single_ref,single_ref,single_ref,single_ref,single_ref,single_ref,single_ref,single_ref,single_ref,single_ref,single_ref,single_ref,single_ref,single_ref,single_ref,single_ref,single_ref,single_ref,single_ref,single_ref,single_ref,single_ref,single_ref,single_ref,single_ref,single_ref,single_ref,single_ref,single_ref,single_ref,single_ref,single_ref,single_ref,single_ref,single_ref,single_ref,single_ref,single_ref,single_ref,single_ref,single_ref,single_ref,single_ref,single_ref,single_ref,single_ref,single_ref,single_ref,single_ref
Wells_In_Use=0,0,0,0,0,0,0,0,0,0,0,0,0,0,0,0,0,0,0,0,0,0,0,0,0,0,0,0,0,0,0,0,0,0,0,0,0,0,0,0,0,0,0,0,0,0,0,0,0,0,0,0,0,0,0,0,0,0,0,0,0,0,0,0,0,0,0,0,0,0,0,0,0,0,0,0,0,0,0,0,0,0,0,0,0,0,0,0,0,0,0,0,0,0,0,0
Avg_G_t8=1.558,1.658,2.326,1.711,1.796,3.438,1.689,1.695,2.192,1.785,1.887,3.460,1.649,1.845,2.300,1.751,1.986,3.636,1.740,1.863,2.274,1.918,2.229,3.787,1.571,1.785,2.092,1.832,1.805,3.561,1.560,1.706,3.891,1.768,2.065,3.528,1.612,1.715,1.692,1.676,1.769,1.759,1.579,1.592,1.629,1.672,1.746,1.618,1.553,1.604,1.646,1.666,1.672,5.054,2.016,1.681,1.735,1.732,1.745,4.441,2.042,1.781,1.710,1.792,1.724,7.186,2.221,1.862,1.793,1.853,1.670,6.075,2.153,1.766,1.751,1.735,1.840,6.794,2.088,3.087,1.742,1.730,1.739,0.000,1.692,1.729,1.766,1.809,1.696,1.751,1.628,3.223,1.632,1.792,1.709,1.643
G_int_t8=1.632,1.565,2.074,1.611,1.696,3.104,1.562,1.633,1.943,1.652,1.774,3.768,1.587,1.724,1.992,1.676,1.792,2.974,1.879,1.853,2.009,1.836,1.861,3.121,1.620,1.686,1.842,1.589,1.658,3.046,1.553,1.668,1.803,1.580,1.719,3.010,1.672,1.586,1.545,1.567,1.647,1.539,1.554,1.520,1.509,1.557,1.572,1.507,1.541,1.525,1.528,1.522,1.594,5.094,1.823,1.584,1.574,1.557,1.610,4.251,1.778,1.589,1.578,1.560,1.607,8.675,1.853,1.631,1.567,1.549,1.545,6.956,1.825,1.532,1.532,1.548,1.542,6.583,1.811,2.589,1.524,1.530,1.554,0.000,1.567,1.611,1.543,1.602,1.548,1.585,1.574,2.667,1.516,1.551,1.705,1.669
G_int_t8_g4=1.568,1.520,2.110,1.586,1.656,3.186,1.622,1.583,1.918,1.654,1.792,3.802,1.720,1.663,1.992,1.658,1.854,3.259,1.943,1.830,1.936,1.668,1.962,3.246,1.589,1.717,1.879,1.617,1.614,3.370,1.459,1.563,2.079,1.591,1.739,3.201,1.781,1.597,1.502,1.580,1.602,1.690,1.485,1.479,1.519,1.538,1.845,1.469,1.438,1.628,1.555,1.522,1.490,5.427,1.863,1.652,1.693,1.835,1.613,4.951,1.865,1.619,1.635,1.713,1.572,7.878,1.909,1.681,1.555,1.691,1.591,6.991,1.857,1.693,1.542,1.545,1.606,6.092,1.845,2.791,1.674,1.658,1.659,0.000,1.584,1.605,1.546,1.528,1.682,1.559,1.523,2.807,1.490,1.539,1.514,1.527
[Meas_Info]
[Flor:]
[Flor2:]
[Lumin:]
[Data:]
Read=DateTime	RunT[s]	Temp	Well_1	Well_2	Well_3	Well_4	Well_5	Well_6	Well_7	Well_8	Well_9	Well_10	Well_11	Well_12	Well_13	Well_14	Well_15	Well_16	Well_17	Well_18	Well_19	Well_20	Well_21	Well_22	Well_23	Well_24	Well_25	Well_26	Well_27	Well_28	Well_29	Well_30	Well_31	Well_32	Well_33	Well_34	Well_35	Well_36	Well_37	Well_38	Well_39	Well_40	Well_41	Well_42	Well_43	Well_44	Well_45	Well_46	Well_47	Well_48	Well_49	Well_50	Well_51	Well_52	Well_53	Well_54	Well_55	Well_56	Well_57	Well_58	Well_59	Well_60	Well_61	Well_62	Well_63	Well_64	Well_65	Well_66	Well_67	Well_68	Well_69	Well_70	Well_71	Well_72	Well_73	Well_74	Well_75	Well_76	Well_77	Well_78	Well_79	Well_80	Well_81	Well_82	Well_83	Well_84	Well_85	Well_86	Well_87	Well_88	Well_89	Well_90	Well_91	Well_92	Well_93	Well_94	Well_95	Well_96
1=12:25:41	790	301	0.10720	0.09820	0.08920	0.09130	0.08530	0.08190	0.08490	0.08710	0.10060	0.09650	0.08770	0.08330	0.08910	0.08920	0.08410	0.08520	0.09620	0.10240	0.08710	0.09450	0.08870	0.14570	0.08960	0.09780	0.09700	0.08720	0.08180	0.08600	0.08220	0.07920	0.08600	0.08240	0.09110	0.08380	0.08470	0.08020	0.09740	0.08420	0.08110	0.08210	0.07910	0.08100	0.08210	0.08020	0.08320	0.08430	0.08830	0.08300	0.09590	0.08540	0.09050	0.08500	0.08790	0.07990	0.08230	0.08440	0.08290	0.08410	0.08640	0.07420	0.09130	0.08760	0.07470	0.08410	0.08310	0.07990	0.08390	0.07750	0.08460	0.08370	0.08280	0.09040	0.11000	0.08780	0.08600	0.08420	0.09210	0.08650	0.08240	0.08080	0.09030	0.08270	0.08520	0.08450	0.09030	0.09090	0.08660	0.08570	0.13450	0.08480	0.08990	0.08040	0.10220	0.08330	0.08580	0.08730
2=12:40:22	1671	296	0.10560	0.09850	0.08650	0.08800	0.08450	0.11560	0.10440	0.08980	0.09090	0.09070	0.09410	0.10760	0.09070	0.08970	0.08380	0.08630	0.09730	0.10520	0.08880	0.08690	0.08300	0.08500	0.08290	0.11120	0.09390	0.08590	0.08170	0.08500	0.08400	0.07810	0.08360	0.08330	0.08590	0.08390	0.08410	0.07960	0.08470	0.08350	0.08170	0.08050	0.07880	0.07860	0.08240	0.07960	0.08220	0.08200	0.08800	0.10050	0.10410	0.08530	0.08840	0.08300	0.08620	0.07820	0.08130	0.08260	0.08210	0.08420	0.08510	0.07450	0.09160	0.08520	0.07500	0.08350	0.08180	0.07870	0.08290	0.07750	0.08260	0.08350	0.08660	0.07530	0.09430	0.08460	0.08630	0.08700	0.08430	0.08350	0.08390	0.08200	0.08300	0.08090	0.08410	0.08500	0.08810	0.09060	0.08630	0.08810	0.08680	0.08670	0.08990	0.07760	0.10060	0.08450	0.08640	0.09020
3=12:55:03	2552	300	0.11530	0.09900	0.08870	0.08690	0.08580	0.08250	0.08650	0.09650	0.08990	0.09720	0.09270	0.08840	0.09190	0.08660	0.08580	0.08810	0.08380	0.08230	0.08960	0.09070	0.09360	0.09050	0.09530	0.10230	0.10680	0.08550	0.08610	0.09110	0.08180	0.08060	0.08790	0.08680	0.08890	0.08390	0.09200	0.08250	0.08970	0.08690	0.08410	0.08370	0.08000	0.08240	0.08520	0.08230	0.08280	0.08110	0.08720	0.09110	0.11220	0.08690	0.08780	0.08010	0.08530	0.08650	0.08180	0.08260	0.09090	0.08260	0.08470	0.07560	0.09350	0.08640	0.07420	0.08610	0.08980	0.08130	0.08490	0.07760	0.08180	0.08440	0.08410	0.07460	0.10640	0.08640	0.08970	0.08740	0.09220	0.08180	0.08510	0.08380	0.08320	0.08040	0.08520	0.08380	0.09420	0.09030	0.08830	0.08580	0.08760	0.08700	0.08640	0.08600	0.10060	0.08310	0.08940	0.08910
4=13:09:44	3432	301	0.11460	0.10030	0.09400	0.09470	0.09820	0.08310	0.09630	0.09850	0.09300	0.09560	0.08910	0.09200	0.09330	0.09440	0.09290	0.09320	0.09030	0.08940	0.09400	0.09090	0.09280	0.08580	0.09410	0.08320	0.10750	0.08530	0.08640	0.08980	0.09160	0.08180	0.08790	0.09270	0.09270	0.08230	0.09250	0.08130	0.09830	0.08390	0.08600	0.08230	0.08470	0.08040	0.08480	0.08380	0.08410	0.08990	0.09540	0.09290	0.10390	0.08780	0.09010	0.08250	0.08330	0.08110	0.08350	0.08560	0.08370	0.10180	0.09220	0.08820	0.09480	0.08740	0.07580	0.08270	0.08140	0.07860	0.08540	0.07680	0.08460	0.08600	0.08870	0.08400	0.10370	0.08800	0.08830	0.08590	0.08360	0.08120	0.08280	0.08350	0.08210	0.08370	0.08620	0.08550	0.09440	0.09350	0.08760	0.08720	0.08820	0.08630	0.08500	0.07870	0.10000	0.08310	0.08370	0.09020
5=13:24:25	4313	300	0.11490	0.10180	0.09610	0.09160	0.09160	0.08620	0.09490	0.09430	0.09220	0.09190	0.09380	0.09310	0.09280	0.09210	0.08620	0.09050	0.09370	0.08820	0.09320	0.08950	0.09090	0.08690	0.09350	0.08410	0.10950	0.08870	0.08300	0.08970	0.08830	0.07920	0.08680	0.08590	0.08750	0.08390	0.08850	0.08220	0.11000	0.08430	0.08370	0.08190	0.08340	0.07870	0.08330	0.08050	0.08350	0.08600	0.08900	0.09010	0.10510	0.08710	0.09060	0.08400	0.08570	0.08090	0.08240	0.08410	0.08340	0.08870	0.09010	0.07670	0.09760	0.08940	0.07900	0.08460	0.08150	0.07830	0.08470	0.07560	0.08190	0.08310	0.08440	0.07720	0.11550	0.08940	0.08780	0.08780	0.08530	0.08280	0.08360	0.08400	0.08330	0.08360	0.08960	0.08680	0.09430	0.09390	0.08890	0.08830	0.08860	0.08880	0.09690	0.08280	0.11340	0.08550	0.08540	0.09190
6=13:39:05	5194	300	0.11480	0.10330	0.09150	0.09230	0.08950	0.08370	0.09400	0.09440	0.09260	0.09540	0.09240	0.09430	0.11410	0.09260	0.08550	0.09060	0.09090	0.08070	0.09080	0.08990	0.09560	0.09240	0.09120	0.08620	0.09770	0.09290	0.08750	0.09370	0.08860	0.07870	0.08760	0.08950	0.08570	0.08470	0.08860	0.07940	0.09160	0.08580	0.08670	0.08180	0.08180	0.07840	0.08690	0.08860	0.08820	0.08190	0.09060	0.08190	0.10420	0.08790	0.09250	0.08320	0.08580	0.07970	0.08420	0.08360	0.08590	0.08930	0.08710	0.07810	0.10360	0.08950	0.07560	0.08510	0.08250	0.07870	0.08560	0.07730	0.08400	0.08500	0.08600	0.09980	0.11470	0.09000	0.09020	0.08820	0.08500	0.08220	0.08550	0.08570	0.08680	0.08590	0.09040	0.08820	0.09620	0.09480	0.08940	0.09020	0.08870	0.09120	0.08970	0.08090	0.10620	0.08660	0.09370	0.09510
7=13:53:46	6075	300	0.12580	0.10540	0.09180	0.09450	0.09250	0.08150	0.09520	0.09670	0.09780	0.09520	0.09970	0.10640	0.09660	0.09350	0.08660	0.09110	0.09030	0.08200	0.09290	0.09490	0.09240	0.09050	0.09470	0.16180	0.10510	0.09420	0.08530	0.09310	0.08750	0.07920	0.08800	0.08780	0.08960	0.08450	0.09550	0.08010	0.09680	0.08670	0.08390	0.08370	0.08350	0.07890	0.08520	0.08360	0.08620	0.08350	0.09390	0.08520	0.11430	0.08960	0.08940	0.08460	0.08860	0.08220	0.08280	0.08610	0.08520	0.09240	0.08870	0.07590	0.09940	0.09170	0.07440	0.08860	0.08550	0.07900	0.08630	0.07760	0.08620	0.08650	0.08850	0.08260	0.11040	0.09080	0.09240	0.09080	0.08680	0.08460	0.08810	0.08570	0.08450	0.08420	0.08860	0.08980	0.09940	0.09890	0.09280	0.09140	0.09030	0.09240	0.09300	0.07780	0.10470	0.08650	0.08890	0.09940
8=14:08:27	6955	298	0.12310	0.10950	0.09450	0.09660	0.09400	0.08290	0.09670	0.16250	0.13890	0.11850	0.09600	0.08750	0.09910	0.09680	0.08870	0.09410	0.09170	0.08480	0.09370	0.10190	0.10240	0.09360	0.09510	0.11170	0.10850	0.09020	0.08430	0.09670	0.09040	0.07910	0.09090	0.09130	0.10720	0.09160	0.09190	0.08700	0.10720	0.10220	0.08310	0.08540	0.08370	0.07950	0.08830	0.09240	0.10210	0.08740	0.10780	0.10200	0.12840	0.09350	0.09110	0.08700	0.09130	0.08970	0.08800	0.10800	0.09070	0.09530	0.09170	0.07730	0.10750	0.09390	0.07460	0.08960	0.08620	0.08290	0.09270	0.08480	0.09710	0.10600	0.09180	0.07800	0.11560	0.09380	0.09380	0.09570	0.09420	0.08960	0.09240	0.09110	0.09550	0.09770	0.11190	0.09350	0.10030	0.10290	0.09460	0.09350	0.09390	0.09560	0.09670	0.08080	0.10830	0.09020	0.09650	0.09780
9=14:23:09	7837	301	0.13580	0.11000	0.09290	0.10070	0.09640	0.08560	0.10050	0.10160	0.09880	0.09790	0.09650	0.08860	0.09920	0.10170	0.08940	0.09520	0.09330	0.08800	0.09360	0.12380	0.09110	0.09570	0.09350	0.08160	0.12490	0.09680	0.08720	0.09610	0.09080	0.08020	0.09160	0.09180	0.09830	0.08980	0.09750	0.08210	0.09940	0.09620	0.08520	0.08790	0.08240	0.08210	0.09100	0.08750	0.08920	0.10120	0.09970	0.07830	0.11820	0.10540	0.09470	0.09100	0.09320	0.08160	0.08570	0.09170	0.09200	0.09610	0.09290	0.07530	0.10540	0.09820	0.07470	0.09050	0.09320	0.08360	0.08880	0.07790	0.09080	0.09250	0.09950	0.07290	0.12200	0.09900	0.09660	0.10000	0.09490	0.09290	0.09770	0.09490	0.09120	0.08840	0.10070	0.09520	0.10470	0.10540	0.10690	0.10130	0.09780	0.09690	0.10170	0.08100	0.11610	0.10000	0.09220	0.09970
10=14:37:49	8718	300	0.12570	0.11430	0.09570	0.10310	0.09970	0.08470	0.10610	0.10690	0.10410	0.10210	0.10230	0.09140	0.10530	0.10400	0.09150	0.09760	0.09590	0.08690	0.09750	0.10350	0.09790	0.09870	0.09770	0.08520	0.11060	0.09870	0.08800	0.10610	0.09320	0.08080	0.09370	0.09470	0.09950	0.11570	0.09950	0.07980	0.09970	0.11230	0.08640	0.08930	0.08440	0.08090	0.08780	0.09240	0.09040	0.08890	0.10070	0.09000	0.12110	0.10650	0.09620	0.09290	0.09630	0.08160	0.08910	0.09240	0.09280	0.09270	0.09320	0.07780	0.12140	0.10090	0.07810	0.09950	0.08900	0.09270	0.09230	0.08430	0.12310	0.10260	0.10750	0.07450	0.11960	0.10160	0.09950	0.10500	0.09730	0.12510	0.10110	0.09620	0.09410	0.08890	0.10300	0.09600	0.11040	0.11000	0.10320	0.10210	0.09990	0.10160	0.10310	0.08100	0.11570	0.09210	0.09730	0.10810
11=14:52:30	9599	298	0.14090	0.12530	0.09910	0.10760	0.10040	0.08480	0.10790	0.11910	0.10710	0.10920	0.10650	0.09400	0.11130	0.10610	0.09210	0.11240	0.12370	0.08520	0.10200	0.10570	0.10460	0.10200	0.10440	0.10990	0.11550	0.09650	0.09200	0.10960	0.09780	0.08060	0.09520	0.10170	0.10330	0.11080	0.09910	0.08020	0.10550	0.10360	0.08670	0.09020	0.08700	0.08110	0.09130	0.09450	0.09630	0.09930	0.11210	0.09380	0.13380	0.10050	0.09690	0.09200	0.09620	0.08030	0.08890	0.10550	0.09840	0.09900	0.10120	0.07550	0.11840	0.10310	0.07410	0.09720	0.08890	0.08220	0.09200	0.07970	0.10280	0.09870	0.09650	0.07430	0.12150	0.10760	0.10160	0.10740	0.09930	0.09480	0.10080	0.09880	0.09600	0.09160	0.09940	0.09800	0.11410	0.11330	0.10580	0.10480	0.10200	0.10560	0.10590	0.08150	0.12280	0.09460	0.09940	0.11390
12=15:07:11	10479	298	0.14620	0.12350	0.09970	0.11180	0.10820	0.09440	0.12400	0.12340	0.11760	0.11350	0.11280	0.09040	0.11360	0.11320	0.09490	0.10930	0.10610	0.10790	0.10490	0.11160	0.10590	0.10680	0.10730	0.08890	0.13010	0.10510	0.09030	0.11040	0.10390	0.08170	0.10050	0.10140	0.11040	0.09760	0.10810	0.08170	0.11570	0.09790	0.08830	0.09400	0.08750	0.08230	0.09020	0.09600	0.09780	0.09580	0.11060	0.08660	0.13180	0.10400	0.10030	0.09610	0.10210	0.08500	0.09170	0.10050	0.09840	0.10050	0.09750	0.07820	0.12260	0.10860	0.07650	0.10000	0.09030	0.08280	0.09540	0.08070	0.09980	0.10180	0.10100	0.07750	0.13580	0.11090	0.10940	0.11150	0.10510	0.09930	0.10540	0.10230	0.09790	0.09370	0.10610	0.10400	0.12010	0.12050	0.11000	0.11150	0.10560	0.11220	0.11390	0.08240	0.12600	0.09930	0.10460	0.12000
13=15:21:52	11360	300	0.15980	0.12680	0.09930	0.11650	0.11170	0.08860	0.12600	0.12310	0.12090	0.11710	0.11820	0.09280	0.11660	0.11640	0.09520	0.10910	0.10810	0.08840	0.10490	0.12060	0.11190	0.11310	0.12640	0.09260	0.13020	0.11890	0.09210	0.12350	0.09960	0.08310	0.10130	0.10440	0.11250	0.10310	0.11580	0.08090	0.11140	0.10090	0.09060	0.09630	0.08960	0.08270	0.09180	0.09850	0.10100	0.09760	0.11390	0.08320	0.13740	0.10700	0.10140	0.09820	0.10600	0.08400	0.09290	0.10290	0.10260	0.10410	0.10100	0.08040	0.12920	0.11300	0.07610	0.10510	0.09390	0.08310	0.09790	0.08150	0.10320	0.10420	0.10580	0.07550	0.13670	0.11100	0.11520	0.11420	0.10830	0.10230	0.11020	0.10710	0.10150	0.09620	0.10900	0.10570	0.12900	0.12410	0.11660	0.11440	0.10910	0.11570	0.11810	0.08170	0.13120	0.10020	0.10850	0.12210
14=15:36:33	12241	301	0.15690	0.13480	0.10130	0.12190	0.11710	0.08980	0.13340	0.13050	0.12700	0.12500	0.12400	0.10140	0.12480	0.12260	0.09850	0.11670	0.11190	0.09100	0.11200	0.12230	0.11300	0.11620	0.11760	0.11120	0.13670	0.12790	0.09400	0.11960	0.10620	0.08310	0.10280	0.10940	0.11960	0.10990	0.11780	0.11880	0.18460	0.17690	0.09260	0.16260	0.09740	0.08280	0.09660	0.10350	0.10730	0.10120	0.12050	0.09330	0.16890	0.15180	0.14430	0.14410	0.13090	0.08390	0.09640	0.10840	0.10850	0.10960	0.10390	0.07610	0.15160	0.13810	0.07390	0.12580	0.09600	0.08650	0.09960	0.08410	0.10860	0.11190	0.10950	0.08460	0.15130	0.11890	0.12110	0.12120	0.11470	0.10680	0.11770	0.11440	0.10790	0.10110	0.11620	0.11300	0.13660	0.13620	0.12340	0.12170	0.11520	0.12480	0.13180	0.08330	0.13820	0.10820	0.13940	0.13380
15=15:51:13	13122	301	0.16490	0.14220	0.10290	0.12510	0.11570	0.08850	0.13150	0.13080	0.12650	0.12530	0.13370	0.08950	0.12550	0.13020	0.10240	0.11950	0.11430	0.09080	0.11960	0.12720	0.11670	0.11700	0.11590	0.09060	0.13490	0.11120	0.09600	0.12320	0.10570	0.08700	0.10420	0.11660	0.12190	0.10610	0.11960	0.08510	0.12280	0.10930	0.09470	0.10230	0.09290	0.08260	0.09740	0.11210	0.12070	0.10870	0.12790	0.09080	0.14480	0.11350	0.10760	0.10530	0.11190	0.08510	0.09730	0.11060	0.10890	0.11190	0.10720	0.08310	0.14260	0.12210	0.07720	0.11440	0.09630	0.08650	0.10120	0.08280	0.11100	0.11320	0.11350	0.08360	0.15360	0.12030	0.11990	0.12240	0.11710	0.10950	0.11710	0.11770	0.11220	0.10660	0.11920	0.11520	0.13870	0.13820	0.12760	0.12460	0.11690	0.12640	0.13090	0.08530	0.14050	0.10970	0.12870	0.18260
16=16:05:54	14003	298	0.18340	0.15000	0.10620	0.13420	0.12850	0.09080	0.15190	0.14840	0.14310	0.13800	0.13860	0.09070	0.13500	0.14130	0.10320	0.12690	0.12130	0.09140	0.11560	0.13810	0.12420	0.12520	0.12590	0.09230	0.15140	0.11960	0.10000	0.13260	0.11220	0.08470	0.11190	0.11900	0.12940	0.11480	0.12900	0.08310	0.12780	0.11400	0.09770	0.10750	0.09420	0.08510	0.09820	0.11140	0.11530	0.10980	0.13480	0.08910	0.15730	0.12090	0.11200	0.11210	0.12280	0.08710	0.10090	0.11620	0.11760	0.11810	0.11240	0.08280	0.15360	0.13180	0.07450	0.12010	0.10050	0.08620	0.10640	0.08610	0.11820	0.12150	0.12180	0.08510	0.16220	0.13020	0.13060	0.13360	0.12640	0.11560	0.12980	0.12460	0.11630	0.10780	0.12850	0.12280	0.15340	0.14960	0.13780	0.13430	0.12640	0.13720	0.14010	0.08540	0.15160	0.11680	0.12440	0.14600
17=16:20:35	14883	298	0.19360	0.15840	0.10920	0.14360	0.13660	0.09260	0.16620	0.16250	0.16260	0.14860	0.15010	0.09230	0.14490	0.14380	0.10620	0.13130	0.12800	0.09070	0.12000	0.14360	0.13030	0.13210	0.13390	0.08960	0.15900	0.11880	0.10510	0.14020	0.11690	0.08870	0.11400	0.12650	0.13900	0.12640	0.13880	0.08500	0.13290	0.11800	0.10030	0.11230	0.09790	0.08510	0.10060	0.11650	0.12240	0.11350	0.14140	0.09140	0.16490	0.12790	0.11540	0.11650	0.12790	0.09040	0.10410	0.12440	0.12480	0.13580	0.12090	0.08150	0.16360	0.13870	0.07890	0.12650	0.10440	0.08710	0.10830	0.08800	0.12430	0.12900	0.12870	0.08330	0.18270	0.13570	0.14000	0.14190	0.13350	0.12330	0.13940	0.13370	0.12310	0.12250	0.13640	0.13190	0.16370	0.16060	0.14940	0.14380	0.13370	0.14790	0.15450	0.08670	0.16240	0.12200	0.13250	0.15970
18=16:35:16	15764	300	0.19970	0.16910	0.11270	0.15050	0.14190	0.09320	0.17750	0.17880	0.15860	0.15360	0.15510	0.09230	0.15430	0.15620	0.11290	0.13620	0.13120	0.12500	0.12660	0.15030	0.13650	0.13720	0.13980	0.09820	0.17390	0.16100	0.10730	0.14790	0.12330	0.09100	0.11820	0.12900	0.14530	0.12480	0.14070	0.08510	0.14500	0.12340	0.10700	0.11840	0.10160	0.08420	0.10430	0.12130	0.12650	0.11690	0.14870	0.08870	0.17880	0.13430	0.12060	0.12210	0.13420	0.08850	0.10700	0.12800	0.12940	0.12850	0.12250	0.07520	0.17310	0.14870	0.07700	0.13130	0.10930	0.08950	0.11310	0.08900	0.12970	0.13200	0.13350	0.07830	0.18840	0.14750	0.14950	0.14920	0.13910	0.12860	0.14390	0.13660	0.13000	0.13200	0.14360	0.13550	0.17310	0.17300	0.15940	0.15080	0.13780	0.15500	0.16090	0.08680	0.16840	0.12740	0.14060	0.17180
19=16:49:56	16645	301	0.21180	0.17200	0.11110	0.15380	0.14260	0.09330	0.17520	0.17060	0.16770	0.16110	0.16290	0.09160	0.15700	0.15740	0.11120	0.14340	0.13600	0.09340	0.12680	0.15880	0.14510	0.14540	0.14860	0.09050	0.17770	0.12980	0.10720	0.14840	0.12320	0.08550	0.12010	0.13370	0.14980	0.12890	0.14790	0.13090	0.16190	0.14640	0.10630	0.12370	0.10850	0.08590	0.10580	0.12610	0.13430	0.12440	0.15960	0.09810	0.17600	0.14350	0.12220	0.12810	0.13840	0.09980	0.10760	0.13290	0.13490	0.13920	0.12770	0.07830	0.18740	0.15890	0.07550	0.13660	0.11350	0.09320	0.11510	0.09510	0.14510	0.14160	0.14270	0.08080	0.19170	0.15400	0.15250	0.15300	0.14530	0.13420	0.15350	0.14050	0.13200	0.12250	0.14750	0.14170	0.18340	0.17990	0.16370	0.16040	0.14760	0.16590	0.16830	0.09050	0.17800	0.13170	0.14780	0.17370
20=17:04:37	17526	300	0.23740	0.19090	0.12260	0.17430	0.15840	0.11740	0.19720	0.19070	0.18220	0.17560	0.17820	0.10470	0.18410	0.17550	0.12580	0.15580	0.14680	0.15790	0.13640	0.17200	0.15650	0.15860	0.15920	0.09890	0.19450	0.14530	0.11120	0.16700	0.13030	0.08720	0.12710	0.14770	0.16130	0.13770	0.15950	0.08780	0.15650	0.13800	0.10860	0.12890	0.10640	0.08890	0.11060	0.13230	0.14290	0.12990	0.17440	0.09530	0.20450	0.15400	0.13010	0.13830	0.14980	0.09090	0.11490	0.14890	0.14430	0.14850	0.13420	0.07710	0.20530	0.17290	0.07620	0.14650	0.11730	0.09120	0.12290	0.09230	0.14600	0.15320	0.15350	0.09130	0.21890	0.16460	0.17250	0.17350	0.15800	0.14560	0.16500	0.15810	0.14220	0.13060	0.16420	0.15440	0.20420	0.20110	0.18230	0.17590	0.15870	0.19090	0.18830	0.09070	0.19810	0.14330	0.16060	0.18820
21=17:19:18	18406	300	0.24600	0.19830	0.12010	0.17530	0.15920	0.09750	0.20580	0.19980	0.19140	0.19180	0.19070	0.09260	0.18390	0.18390	0.12410	0.16290	0.14930	0.09870	0.14330	0.18100	0.16420	0.16710	0.16780	0.10600	0.20990	0.14830	0.11390	0.16950	0.13410	0.08820	0.13030	0.15280	0.17270	0.14630	0.16680	0.09050	0.17130	0.14830	0.11230	0.13510	0.10970	0.08810	0.11370	0.14140	0.14990	0.13430	0.18600	0.08870	0.21910	0.16040	0.13340	0.14220	0.15340	0.09320	0.11690	0.15270	0.15210	0.15840	0.14190	0.08020	0.21830	0.17380	0.07270	0.15510	0.12260	0.09210	0.12590	0.09310	0.15570	0.17410	0.17050	0.08000	0.20910	0.17310	0.17630	0.18170	0.16180	0.17200	0.17190	0.16320	0.15220	0.13720	0.17420	0.16490	0.21510	0.21110	0.19110	0.18270	0.16480	0.19540	0.19910	0.09250	0.20550	0.15210	0.17430	0.20320
22=17:33:59	19287	301	0.26680	0.21610	0.12820	0.19230	0.17670	0.09950	0.23380	0.21980	0.21160	0.21180	0.20390	0.09660	0.20400	0.20140	0.12830	0.17450	0.16380	0.09740	0.15280	0.20330	0.18060	0.18670	0.18250	0.09450	0.21530	0.16080	0.12130	0.18800	0.14700	0.09960	0.14440	0.16720	0.19170	0.20770	0.18670	0.09310	0.21610	0.17010	0.13700	0.16710	0.11770	0.09020	0.12070	0.15600	0.16620	0.14520	0.20320	0.11340	0.25180	0.17510	0.14140	0.15240	0.17040	0.09410	0.12560	0.16570	0.16880	0.19000	0.15310	0.08360	0.24230	0.19350	0.07870	0.17030	0.12770	0.09350	0.13640	0.09280	0.18050	0.18620	0.18010	0.08170	0.23280	0.19840	0.20350	0.20180	0.17610	0.20120	0.18710	0.17970	0.16660	0.14700	0.19120	0.18900	0.23730	0.22810	0.21220	0.20000	0.18280	0.21990	0.21790	0.09450	0.22830	0.17740	0.18570	0.22060
23=17:48:39	20168	300	0.29930	0.24220	0.13470	0.21540	0.19450	0.10200	0.26340	0.25060	0.23900	0.23470	0.22940	0.09570	0.21850	0.22450	0.13510	0.19060	0.17760	0.14300	0.16380	0.22080	0.19830	0.20180	0.20250	0.09490	0.25020	0.17370	0.12710	0.20790	0.16290	0.09140	0.15450	0.18590	0.21510	0.21210	0.21160	0.09390	0.19800	0.18660	0.12220	0.16690	0.12280	0.09080	0.12560	0.16770	0.18050	0.15950	0.22850	0.09260	0.25680	0.19200	0.15500	0.17300	0.18630	0.09510	0.13430	0.18980	0.18840	0.22050	0.17700	0.07910	0.27230	0.21460	0.07500	0.18640	0.13560	0.09380	0.14560	0.09380	0.18980	0.19730	0.19830	0.08570	0.27320	0.21170	0.21600	0.22430	0.19600	0.21070	0.21030	0.20170	0.18780	0.17910	0.21580	0.20880	0.27050	0.25440	0.23270	0.22160	0.19980	0.24200	0.23810	0.09400	0.25050	0.18720	0.20410	0.24100
24=18:03:20	21049	298	0.30840	0.25440	0.14000	0.22210	0.20020	0.10180	0.26950	0.25700	0.24310	0.24450	0.24190	0.09740	0.23080	0.23450	0.13990	0.20150	0.18540	0.12400	0.16910	0.23340	0.20770	0.21700	0.21110	0.10060	0.25440	0.18420	0.12910	0.21810	0.16570	0.09500	0.16220	0.19300	0.22200	0.22970	0.21710	0.09110	0.21020	0.19870	0.12710	0.17480	0.12610	0.09280	0.13180	0.17630	0.19100	0.21630	0.23850	0.09270	0.28520	0.20320	0.16160	0.18190	0.19430	0.09660	0.13750	0.19850	0.19690	0.24390	0.21970	0.08200	0.28980	0.22650	0.07530	0.19760	0.14340	0.10660	0.15010	0.09640	0.21520	0.21280	0.20820	0.07450	0.27640	0.22410	0.23310	0.23570	0.20530	0.23010	0.22270	0.21130	0.19280	0.22140	0.22530	0.21980	0.27930	0.27510	0.25100	0.23610	0.21150	0.26610	0.25280	0.09470	0.26160	0.19770	0.21860	0.26100
25=18:18:01	21929	300	0.33840	0.27980	0.14730	0.25450	0.22610	0.10540	0.31420	0.29170	0.28570	0.27440	0.27100	0.09930	0.25620	0.26000	0.14860	0.22290	0.20200	0.10460	0.18160	0.25690	0.22840	0.23690	0.23150	0.09800	0.28100	0.20160	0.13780	0.23960	0.17840	0.09310	0.17140	0.21520	0.24950	0.25460	0.24510	0.09680	0.23050	0.21590	0.13490	0.19730	0.13380	0.09230	0.13790	0.19160	0.20760	0.19250	0.26290	0.09980	0.34650	0.22490	0.17120	0.20430	0.21190	0.09760	0.15050	0.22410	0.21830	0.25330	0.23170	0.08520	0.33220	0.24940	0.07670	0.21510	0.15600	0.09750	0.16040	0.09780	0.23970	0.23500	0.23030	0.08970	0.31980	0.24880	0.25400	0.25530	0.22470	0.25290	0.24700	0.23830	0.21440	0.23260	0.25690	0.24040	0.30760	0.29540	0.27920	0.26330	0.23830	0.27290	0.28800	0.09670	0.29560	0.22110	0.24130	0.27820
26=18:32:42	22810	301	0.36830	0.28620	0.14940	0.24840	0.22540	0.10910	0.31240	0.29200	0.29160	0.27950	0.27370	0.10000	0.26740	0.26620	0.15070	0.22820	0.20560	0.10540	0.18520	0.26510	0.23520	0.23810	0.23980	0.09280	0.28660	0.20420	0.13980	0.24280	0.18390	0.09400	0.17290	0.21650	0.25250	0.20850	0.24200	0.09310	0.24120	0.22190	0.13850	0.18680	0.13710	0.09210	0.13760	0.19460	0.21340	0.19250	0.27090	0.09330	0.38360	0.22750	0.17250	0.19880	0.22000	0.09930	0.15210	0.21890	0.22700	0.23590	0.19900	0.07650	0.31310	0.25780	0.07950	0.22520	0.15950	0.09900	0.16020	0.09950	0.22740	0.23730	0.23450	0.07350	0.31800	0.25580	0.26850	0.26770	0.23200	0.21430	0.25440	0.24080	0.22150	0.19260	0.26150	0.23680	0.32790	0.30580	0.29360	0.27080	0.23620	0.28910	0.29820	0.09850	0.29970	0.21710	0.25270	0.29820
27=18:47:22	23691	300	0.39400	0.31750	0.15520	0.28720	0.25250	0.10830	0.35510	0.32850	0.32380	0.29800	0.30280	0.11700	0.30020	0.29960	0.16440	0.25380	0.22980	0.10810	0.20700	0.29680	0.26640	0.27070	0.26700	0.10240	0.31740	0.23410	0.15160	0.27470	0.19670	0.09580	0.18960	0.24050	0.28390	0.26980	0.27680	0.09400	0.27080	0.24300	0.14850	0.20630	0.14730	0.09510	0.15070	0.21910	0.23850	0.22160	0.30640	0.10180	0.40210	0.25330	0.18490	0.23290	0.24210	0.10190	0.16090	0.24810	0.24850	0.26270	0.26480	0.07900	0.37170	0.29050	0.07400	0.24680	0.17570	0.10150	0.17750	0.10310	0.25510	0.26160	0.26460	0.07700	0.34010	0.29190	0.29440	0.29620	0.24970	0.26760	0.28020	0.26940	0.24240	0.22970	0.28760	0.26350	0.36080	0.33630	0.32780	0.30170	0.26970	0.32580	0.33470	0.10210	0.33450	0.23760	0.28320	0.33050
28=19:02:03	24572	301	0.43510	0.34540	0.16680	0.31810	0.28200	0.11290	0.40000	0.37290	0.35310	0.34220	0.32960	0.10180	0.32450	0.32680	0.17290	0.27930	0.24850	0.11090	0.21910	0.32400	0.28930	0.30360	0.29200	0.10670	0.34510	0.25290	0.16400	0.29690	0.21950	0.09800	0.20710	0.26940	0.30870	0.26470	0.29770	0.09600	0.29340	0.26300	0.15860	0.22570	0.15460	0.09710	0.16040	0.23900	0.25910	0.23410	0.32900	0.10100	0.42090	0.27570	0.20390	0.25390	0.27040	0.10350	0.17650	0.27540	0.27580	0.31060	0.24400	0.07640	0.39270	0.31760	0.07940	0.27180	0.18520	0.10250	0.18850	0.10580	0.27590	0.28830	0.28570	0.07740	0.38630	0.31100	0.31960	0.31900	0.27880	0.29240	0.31380	0.28880	0.26920	0.24950	0.30930	0.27930	0.38540	0.36880	0.34910	0.33070	0.28660	0.34870	0.35410	0.10290	0.35920	0.26090	0.29470	0.34940
29=19:16:44	25453	301	0.43820	0.37760	0.17560	0.32670	0.28150	0.11330	0.41150	0.37450	0.36410	0.34690	0.34840	0.10400	0.33990	0.33410	0.17970	0.28950	0.25740	0.11490	0.23030	0.33690	0.30390	0.30350	0.30470	0.13720	0.36860	0.25760	0.16130	0.31310	0.22600	0.10030	0.21000	0.27430	0.33180	0.27600	0.31120	0.10320	0.31370	0.26920	0.16310	0.23680	0.15990	0.09850	0.16610	0.24980	0.27390	0.24610	0.34670	0.10240	0.43510	0.29720	0.21000	0.25190	0.26830	0.10600	0.17730	0.28120	0.28480	0.29580	0.25790	0.07720	0.41400	0.32480	0.07540	0.28710	0.19570	0.10420	0.19780	0.10780	0.29170	0.30060	0.30300	0.09410	0.39720	0.32120	0.33430	0.35660	0.29410	0.28460	0.32110	0.31370	0.28230	0.24590	0.33360	0.30560	0.41420	0.40490	0.37640	0.34000	0.31420	0.36710	0.38040	0.10640	0.38730	0.27960	0.32770	0.38110
30=19:31:25	26333	300	0.49600	0.41180	0.18840	0.37940	0.32380	0.11700	0.46350	0.42900	0.41830	0.38260	0.40350	0.10590	0.38090	0.37060	0.19720	0.31980	0.28820	0.11480	0.25090	0.37300	0.34460	0.33590	0.34000	0.11140	0.40660	0.29730	0.17810	0.35240	0.24940	0.10220	0.23290	0.31660	0.36300	0.30350	0.36240	0.10040	0.34460	0.29090	0.17810	0.25920	0.17640	0.10130	0.18270	0.27580	0.31030	0.27880	0.39300	0.10700	0.47440	0.33070	0.23700	0.29470	0.30690	0.10660	0.19610	0.32810	0.31410	0.33710	0.30080	0.07830	0.46410	0.36530	0.07490	0.31770	0.21770	0.10860	0.22210	0.11210	0.34150	0.33390	0.34460	0.09010	0.45030	0.36540	0.38440	0.38970	0.33460	0.35370	0.36320	0.35490	0.30810	0.32190	0.36270	0.34180	0.45910	0.44190	0.42110	0.38720	0.34760	0.41470	0.42860	0.11090	0.43430	0.30390	0.35830	0.40640
31=19:46:06	27214	301	0.52010	0.43890	0.19420	0.40110	0.34130	0.11990	0.49570	0.45130	0.43890	0.40150	0.41720	0.10460	0.40920	0.40780	0.20800	0.34820	0.30680	0.13740	0.27000	0.40480	0.37120	0.36670	0.36520	0.11240	0.45810	0.31990	0.18940	0.37030	0.26660	0.10370	0.24990	0.33220	0.39460	0.33020	0.38340	0.10150	0.36880	0.32250	0.18890	0.28490	0.18830	0.10590	0.19420	0.30340	0.33470	0.30430	0.41640	0.10350	0.49440	0.35550	0.25510	0.32010	0.32630	0.10900	0.20560	0.34620	0.34030	0.37990	0.32740	0.07850	0.50530	0.39520	0.07790	0.34620	0.23220	0.11000	0.23650	0.11660	0.37150	0.36460	0.37380	0.10040	0.49210	0.38910	0.39770	0.41790	0.36240	0.34990	0.39050	0.38120	0.34120	0.34000	0.39750	0.36760	0.48000	0.47450	0.44340	0.41620	0.38060	0.44760	0.45740	0.11370	0.46760	0.33480	0.39150	0.44760
32=20:00:46	28095	300	0.55870	0.47680	0.20850	0.43390	0.37930	0.12630	0.54660	0.50400	0.49610	0.46370	0.46710	0.10810	0.44530	0.43940	0.22320	0.38160	0.33500	0.12270	0.29240	0.44740	0.40510	0.40530	0.40060	0.10920	0.45640	0.34860	0.20650	0.41430	0.29560	0.11050	0.27610	0.38430	0.44220	0.37330	0.43300	0.10270	0.40660	0.34530	0.20330	0.31350	0.20260	0.10420	0.21000	0.33660	0.37060	0.33080	0.46410	0.11180	0.55860	0.38310	0.27110	0.34990	0.37290	0.11260	0.23210	0.39260	0.39340	0.43810	0.35990	0.07850	0.53920	0.43470	0.07530	0.38550	0.25600	0.11350	0.25640	0.11970	0.40020	0.40920	0.40920	0.07910	0.50070	0.43920	0.45630	0.45510	0.39150	0.38300	0.44830	0.42050	0.38360	0.35980	0.44850	0.40720	0.52980	0.51130	0.49860	0.45960	0.40890	0.49150	0.50270	0.11570	0.50350	0.37460	0.45040	0.47290
33=20:15:27	28976	300	0.57800	0.50140	0.21770	0.46160	0.39450	0.12320	0.56310	0.54050	0.49820	0.48960	0.48810	0.10800	0.47260	0.46290	0.23630	0.40000	0.35050	0.12360	0.31190	0.46610	0.43380	0.42920	0.42830	0.11130	0.51900	0.36620	0.21000	0.42540	0.30720	0.10740	0.28640	0.40400	0.45600	0.43230	0.44610	0.10320	0.42840	0.36560	0.20800	0.33010	0.21160	0.10560	0.22090	0.35090	0.40060	0.35750	0.48870	0.10620	0.54870	0.40990	0.29000	0.36560	0.38560	0.11280	0.24000	0.40890	0.39730	0.45030	0.35640	0.07690	0.56650	0.44960	0.07600	0.40480	0.26150	0.11370	0.27020	0.12570	0.41960	0.43090	0.42950	0.08440	0.54400	0.43640	0.45320	0.47240	0.42290	0.40740	0.45990	0.43290	0.40090	0.36330	0.44610	0.42240	0.54540	0.54850	0.50480	0.48590	0.42400	0.52140	0.50220	0.11940	0.52420	0.39470	0.44970	0.50900
34=20:30:08	29856	300	0.61300	0.54590	0.23310	0.48850	0.42350	0.12870	0.60270	0.56650	0.52380	0.52630	0.51120	0.10960	0.50980	0.50200	0.25420	0.43760	0.38100	0.13630	0.33420	0.51200	0.46710	0.46530	0.45370	0.11070	0.54600	0.38960	0.22350	0.45500	0.33580	0.10970	0.30730	0.42640	0.48510	0.44690	0.45990	0.10590	0.46740	0.40000	0.22610	0.36380	0.22770	0.10820	0.23420	0.38480	0.42240	0.37980	0.51670	0.10630	0.59290	0.45010	0.31170	0.38590	0.40970	0.11500	0.25830	0.42960	0.43790	0.45960	0.39400	0.10920	0.60800	0.48720	0.07860	0.44330	0.28220	0.11700	0.28460	0.12460	0.45770	0.46510	0.45570	0.07970	0.56620	0.47240	0.50060	0.52170	0.44980	0.44480	0.49500	0.45740	0.43910	0.41290	0.48790	0.44640	0.59570	0.58760	0.54670	0.51120	0.45750	0.55940	0.54460	0.12210	0.55560	0.42660	0.48140	0.53880
35=20:44:49	30737	303	0.67110	0.58420	0.25120	0.54660	0.47730	0.13460	0.67360	0.61490	0.61180	0.57370	0.57150	0.11380	0.55800	0.55260	0.27730	0.48690	0.41770	0.13540	0.35980	0.56710	0.51400	0.53010	0.50920	0.11240	0.57500	0.44000	0.24700	0.50200	0.37080	0.11280	0.35270	0.47360	0.55870	0.46580	0.53260	0.10950	0.50800	0.43080	0.24800	0.40330	0.24800	0.10980	0.25650	0.43470	0.46730	0.42560	0.56640	0.11190	0.61710	0.48280	0.34670	0.44930	0.46290	0.12020	0.28830	0.48770	0.50250	0.50890	0.44980	0.08050	0.65960	0.54110	0.07680	0.48550	0.32090	0.12040	0.32240	0.13170	0.49810	0.51820	0.50900	0.08610	0.64100	0.53430	0.54750	0.55810	0.49570	0.49410	0.55280	0.52660	0.49420	0.45810	0.56580	0.50410	0.62520	0.62360	0.60910	0.56720	0.52160	0.59120	0.61160	0.12700	0.61910	0.46480	0.53400	0.58390
36=20:59:30	31618	300	0.71210	0.59880	0.25200	0.55010	0.48510	0.15150	0.64110	0.64250	0.60620	0.61190	0.59210	0.11300	0.57150	0.56590	0.28370	0.49420	0.44120	0.13470	0.37900	0.57820	0.53550	0.53300	0.52430	0.11500	0.57320	0.45380	0.25860	0.52250	0.37410	0.11340	0.35430	0.50370	0.54020	0.49560	0.54280	0.11910	0.53900	0.44730	0.25920	0.41130	0.25770	0.11190	0.27480	0.44350	0.49180	0.43970	0.59980	0.12150	0.68070	0.49050	0.33770	0.44210	0.47940	0.12050	0.29140	0.50210	0.50810	0.54380	0.43580	0.08020	0.65780	0.56520	0.07940	0.51060	0.33300	0.12190	0.32690	0.13320	0.52640	0.54110	0.53160	0.07410	0.62010	0.56000	0.58730	0.57280	0.49530	0.50250	0.56930	0.53040	0.49820	0.48400	0.56070	0.52310	0.68340	0.63580	0.62940	0.58870	0.50780	0.62410	0.61820	0.12760	0.62360	0.49740	0.56670	0.62020
37=21:14:10	32499	301	0.75480	0.65820	0.28210	0.62180	0.54630	0.15980	0.73830	0.70380	0.68270	0.66210	0.65510	0.11860	0.62880	0.62370	0.31680	0.55280	0.48140	0.15150	0.41970	0.64310	0.58670	0.58970	0.58050	0.11970	0.64910	0.50910	0.28550	0.57830	0.42710	0.11940	0.40440	0.54960	0.63680	0.54850	0.61310	0.11480	0.58120	0.49540	0.28590	0.46970	0.28900	0.11610	0.30100	0.50030	0.54080	0.49820	0.65200	0.11390	0.70270	0.55980	0.39720	0.51790	0.53610	0.12730	0.33620	0.57100	0.58630	0.58790	0.52180	0.08110	0.73050	0.62300	0.07830	0.56290	0.37530	0.12780	0.37060	0.14610	0.59580	0.59700	0.59010	0.08400	0.69730	0.61380	0.63580	0.63730	0.56950	0.57540	0.63170	0.60250	0.56840	0.50810	0.64620	0.57490	0.71970	0.69790	0.69410	0.62990	0.59410	0.68230	0.69200	0.13690	0.69830	0.54490	0.60750	0.65010
38=21:28:51	33380	301	0.78190	0.68800	0.29980	0.65210	0.57660	0.21600	0.76350	0.73360	0.72950	0.66900	0.68070	0.12230	0.65710	0.65430	0.33550	0.58470	0.51440	0.19830	0.44020	0.67380	0.62190	0.62250	0.61150	0.12020	0.67130	0.54560	0.30670	0.61850	0.45100	0.12010	0.42530	0.58510	0.66770	0.56570	0.64620	0.11660	0.62040	0.52160	0.30450	0.49390	0.30730	0.11850	0.31990	0.52870	0.57830	0.52890	0.68850	0.11770	0.74630	0.58160	0.41170	0.55760	0.56980	0.13100	0.35670	0.60500	0.61150	0.61510	0.55170	0.13060	0.75900	0.65830	0.07980	0.58830	0.40840	0.13040	0.40530	0.15120	0.61930	0.63060	0.62510	0.07700	0.74590	0.65310	0.67150	0.65270	0.59560	0.60490	0.66990	0.64820	0.59580	0.57750	0.67570	0.61190	0.74320	0.72260	0.73280	0.65770	0.62980	0.69670	0.73010	0.13930	0.73570	0.57080	0.66240	0.69400
39=21:43:32	34260	300	0.83010	0.70280	0.29990	0.63580	0.58000	0.14800	0.73830	0.75480	0.72480	0.71000	0.70910	0.12010	0.64900	0.66190	0.34850	0.59650	0.53860	0.14410	0.45790	0.68450	0.64400	0.62210	0.63400	0.12590	0.66470	0.55470	0.31770	0.63880	0.45860	0.12290	0.43390	0.60680	0.65310	0.61370	0.65270	0.11480	0.64930	0.55040	0.32140	0.50440	0.32070	0.11890	0.33760	0.53190	0.60220	0.55430	0.71760	0.12280	0.78960	0.59050	0.41170	0.54890	0.58090	0.12940	0.35590	0.62310	0.62480	0.65800	0.54950	0.08530	0.74550	0.67020	0.08040	0.61000	0.42200	0.13240	0.40820	0.15040	0.65140	0.65050	0.65240	0.07550	0.72010	0.64940	0.70500	0.67000	0.58910	0.59830	0.68150	0.65370	0.59380	0.57250	0.66920	0.61010	0.79560	0.73670	0.74990	0.65230	0.60500	0.73190	0.74100	0.14260	0.73540	0.59930	0.68500	0.72390
40=21:58:13	35141	301	0.84090	0.77580	0.33830	0.67650	0.61610	0.15230	0.82220	0.77290	0.77200	0.73260	0.73020	0.12310	0.69470	0.71200	0.39120	0.64860	0.56020	0.15160	0.49390	0.74810	0.66090	0.65840	0.64690	0.12860	0.75230	0.59100	0.33790	0.68620	0.51080	0.12680	0.47120	0.61800	0.73510	0.60750	0.67080	0.12150	0.67310	0.60130	0.34270	0.55550	0.35310	0.12380	0.35360	0.58570	0.63490	0.60500	0.73170	0.12220	0.80230	0.67630	0.46570	0.60280	0.60460	0.13600	0.39450	0.64240	0.66640	0.66460	0.62450	0.09290	0.81850	0.69800	0.08180	0.64550	0.45070	0.13640	0.44450	0.15640	0.66450	0.68130	0.68490	0.09090	0.78140	0.66750	0.72910	0.74650	0.64930	0.64960	0.70420	0.69620	0.63230	0.58110	0.72790	0.62330	0.81750	0.80330	0.80040	0.65770	0.67940	0.76360	0.78360	0.14660	0.78850	0.62930	0.70940	0.75470
41=22:12:53	36022	301	0.87390	0.80350	0.35230	0.68010	0.64000	0.15490	0.84290	0.79440	0.79650	0.75640	0.75610	0.12560	0.69750	0.71260	0.40250	0.66680	0.58270	0.15450	0.51900	0.75980	0.66120	0.66210	0.66510	0.13190	0.75970	0.58710	0.34950	0.71800	0.53950	0.12840	0.49320	0.64710	0.75510	0.61430	0.68870	0.12350	0.68980	0.62040	0.35980	0.56900	0.37270	0.12520	0.37710	0.60010	0.66220	0.62200	0.76150	0.12680	0.83630	0.69780	0.47370	0.59390	0.61540	0.13860	0.42220	0.68610	0.69700	0.72800	0.65050	0.08480	0.83580	0.70720	0.07830	0.66760	0.48030	0.13950	0.47650	0.16270	0.69340	0.70810	0.72700	0.08000	0.77440	0.66130	0.76550	0.77740	0.66880	0.62640	0.71880	0.73150	0.64810	0.62640	0.74510	0.63990	0.83470	0.82530	0.81760	0.65450	0.67590	0.78630	0.80480	0.15200	0.80920	0.65000	0.74660	0.77920
42=22:27:34	36903	301	0.93630	0.81110	0.37190	0.71140	0.69970	0.16420	0.87450	0.84200	0.84250	0.81250	0.79430	0.12930	0.71960	0.77730	0.43580	0.69810	0.63440	0.16270	0.55690	0.80930	0.70080	0.69460	0.68190	0.13140	0.77700	0.65560	0.39790	0.75390	0.56280	0.13360	0.54730	0.66930	0.78820	0.68080	0.71510	0.12490	0.72840	0.63370	0.40250	0.62810	0.40010	0.12970	0.41880	0.65750	0.69210	0.65690	0.81520	0.12810	0.88350	0.71350	0.50600	0.65650	0.69000	0.14540	0.45500	0.71810	0.75210	0.73470	0.65490	0.08350	0.85850	0.78700	0.08050	0.69040	0.52460	0.14500	0.50110	0.16680	0.71740	0.75710	0.74720	0.07550	0.83850	0.73480	0.82160	0.78300	0.68780	0.66490	0.78130	0.75880	0.67100	0.66780	0.79960	0.66040	0.88350	0.83140	0.87430	0.70250	0.69710	0.82410	0.85080	0.15760	0.84100	0.67430	0.78010	0.81020
43=22:42:15	37784	301	0.94750	0.86400	0.39650	0.70450	0.70480	0.16920	0.90040	0.85890	0.85830	0.83920	0.80940	0.13070	0.72580	0.78400	0.46060	0.70910	0.65070	0.16830	0.58430	0.83720	0.70180	0.70090	0.69480	0.13150	0.80900	0.64180	0.40910	0.79130	0.59740	0.13560	0.55980	0.68500	0.81570	0.71530	0.71320	0.12510	0.73340	0.66190	0.41890	0.63900	0.42760	0.13380	0.43520	0.67230	0.72420	0.67740	0.83370	0.13240	0.91950	0.75840	0.52620	0.64770	0.69890	0.14620	0.48710	0.74500	0.77660	0.77540	0.67910	0.08430	0.87860	0.79280	0.07960	0.70940	0.54340	0.14850	0.53930	0.17450	0.72770	0.78370	0.78290	0.08250	0.84290	0.70680	0.85620	0.83320	0.72350	0.66540	0.80190	0.79300	0.69520	0.68240	0.81810	0.65910	0.91800	0.88330	0.90000	0.69090	0.70350	0.86750	0.87120	0.16250	0.86550	0.69970	0.79650	0.85170
44=22:56:56	38664	301	0.98270	0.85270	0.41500	0.75410	0.76360	0.17450	0.91310	0.92890	0.90220	0.88310	0.85980	0.13430	0.74370	0.84540	0.49340	0.72180	0.69180	0.17940	0.62450	0.87050	0.73630	0.72980	0.71650	0.14100	0.86150	0.71400	0.44930	0.79550	0.61060	0.13960	0.61330	0.70950	0.84930	0.77850	0.74980	0.12700	0.75530	0.65010	0.45260	0.69020	0.45990	0.13770	0.47980	0.73160	0.76510	0.69540	0.88430	0.13050	0.91820	0.75440	0.58220	0.71660	0.76130	0.15170	0.51470	0.79840	0.81790	0.80270	0.68370	0.08690	0.92630	0.86960	0.08380	0.71850	0.58180	0.17030	0.56240	0.18190	0.74940	0.83300	0.81480	0.07710	0.94900	0.76820	0.86420	0.81260	0.75900	0.70740	0.85560	0.81350	0.70830	0.70130	0.84960	0.68020	0.92050	0.88650	0.93270	0.74620	0.72190	0.89180	0.90510	0.17220	0.90130	0.70990	0.83020	0.88710
45=23:11:37	39545	301	0.99080	0.91970	0.45980	0.78690	0.80340	0.19150	0.92400	0.96800	0.95660	0.92470	0.92250	0.13890	0.77580	0.87250	0.53830	0.75120	0.72810	0.18880	0.66900	0.92080	0.75660	0.75480	0.74730	0.14470	0.90320	0.72450	0.47910	0.84950	0.65520	0.15420	0.65130	0.74190	0.91690	0.81590	0.78140	0.13470	0.77010	0.68110	0.48590	0.71200	0.50840	0.14290	0.51580	0.77650	0.81420	0.72400	0.91560	0.13660	0.94570	0.82870	0.64050	0.74990	0.79210	0.19030	0.56670	0.85930	0.87680	0.85550	0.73400	0.08670	0.97550	0.89200	0.08910	0.74120	0.62340	0.19600	0.62270	0.19320	0.78490	0.87710	0.87310	0.07860	0.97330	0.76900	0.90890	0.88630	0.82380	0.75710	0.89390	0.88100	0.74950	0.75250	0.91230	0.72690	0.95470	0.93760	0.97380	0.74750	0.77500	0.93380	0.94950	0.18200	0.95980	0.73990	0.87700	0.90030
46=23:26:17	40426	300	1.01790	0.96510	0.48100	0.77840	0.81930	0.19420	0.91650	0.97440	0.97510	0.94150	0.93900	0.13960	0.77510	0.89310	0.56540	0.76560	0.75810	0.20020	0.70240	0.95060	0.75860	0.75650	0.75350	0.14110	0.92230	0.72550	0.50650	0.91290	0.67990	0.21880	0.66830	0.76060	0.92950	0.82310	0.78240	0.13720	0.78570	0.70790	0.52040	0.71760	0.53940	0.17500	0.54600	0.80200	0.84080	0.73780	0.93650	0.15710	0.98390	0.87630	0.65590	0.74710	0.82010	0.20300	0.59490	0.88900	0.89420	0.88150	0.75010	0.08840	0.95650	0.90530	0.08200	0.75990	0.65050	0.19280	0.65410	0.20300	0.79690	0.89880	0.90500	0.08130	0.97930	0.77930	0.97330	0.93960	0.84970	0.75970	0.92250	0.91590	0.74500	0.76090	0.92960	0.73330	0.97270	0.95210	1.01210	0.74870	0.77520	0.96490	0.96740	0.18550	0.97990	0.75680	0.91950	0.91880
47=23:40:58	41307	301	0.99840	0.97100	0.51250	0.76330	0.82720	0.19720	0.89310	0.99390	0.93380	0.97110	0.94720	0.14290	0.78410	0.90710	0.59260	0.77750	0.76870	0.19340	0.72760	0.95920	0.75460	0.74990	0.75480	0.15170	0.95990	0.71360	0.51640	0.90320	0.69170	0.21500	0.67550	0.75700	0.93840	0.88280	0.76050	0.14230	0.77640	0.72650	0.52610	0.73030	0.55690	0.15460	0.56100	0.81800	0.86560	0.74620	0.91950	0.13920	0.93860	0.90880	0.68510	0.72530	0.82060	0.18190	0.61890	0.87590	0.90080	0.91970	0.71600	0.08940	0.95080	0.91090	0.09090	0.77260	0.62510	0.17720	0.66440	0.21300	0.77610	0.92700	0.91480	0.07710	0.98680	0.74620	0.96150	0.93740	0.87670	0.73440	0.93820	0.89780	0.75640	0.72130	0.90940	0.69720	0.94000	0.95170	0.97600	0.74210	0.76370	0.97620	0.90610	0.19510	0.95150	0.77230	0.91260	0.89760
48=23:55:39	42187	300	0.99990	0.92010	0.53650	0.81770	0.89930	0.20600	0.91510	0.98320	0.96980	0.93710	0.94960	0.14490	0.79750	0.95150	0.61710	0.78310	0.80190	0.21950	0.75190	0.97180	0.76840	0.77550	0.76210	0.16260	0.97960	0.77870	0.54790	0.90280	0.69270	0.16000	0.73570	0.73770	0.97330	0.88570	0.78420	0.14150	0.79860	0.69650	0.56450	0.77190	0.57220	0.15470	0.58780	0.87470	0.86850	0.75880	0.91100	0.13760	0.90780	0.89310	0.72060	0.80110	0.87730	0.18510	0.65070	0.91950	0.96710	0.89670	0.75510	0.08790	0.95750	0.96280	0.08880	0.76150	0.66250	0.21330	0.68590	0.22010	0.79030	0.96420	0.92490	0.07650	1.05250	0.80680	0.95860	0.87780	0.88980	0.78460	0.95860	0.92550	0.77490	0.76780	0.97180	0.72570	0.92380	0.90620	0.99200	0.76940	0.79070	0.92830	0.93030	0.20430	0.95600	0.75510	0.93350	0.89470
49=00:10:20	43068	301	1.01840	0.97040	0.58210	0.82310	0.91450	0.21900	0.91870	1.00130	0.97130	0.96940	0.98950	0.15540	0.81220	0.93980	0.66500	0.80620	0.84870	0.22210	0.80600	0.97490	0.80280	0.79740	0.80060	0.15980	0.98460	0.76890	0.59640	0.98370	0.73970	0.23570	0.75260	0.80380	0.98670	0.94490	0.82760	0.18460	0.82020	0.74600	0.60950	0.78230	0.63850	0.18390	0.64980	0.90650	0.95010	0.78720	0.94490	0.14480	0.95050	0.97340	0.77820	0.79490	0.90670	0.21460	0.69610	0.97960	0.98240	0.97030	0.79710	0.12980	0.95770	0.92190	0.08680	0.79990	0.69550	0.20870	0.76680	0.23990	0.83560	0.95770	0.96510	0.09090	1.00930	0.78150	0.99350	0.94000	0.95770	0.78550	0.96180	0.98720	0.78270	0.80160	0.94470	0.76530	0.93020	0.95140	0.98990	0.76960	0.80980	0.97170	0.94280	0.21680	0.98360	0.79430	0.93040	0.91230
50=00:25:01	43949	301	1.02120	0.95240	0.59410	0.81900	0.94880	0.23080	0.90840	0.99260	0.95650	0.98880	0.96420	0.15640	0.80960	0.94800	0.68490	0.81680	0.86480	0.23390	0.82190	0.97340	0.80250	0.80540	0.79670	0.16820	0.95080	0.79550	0.63600	0.99060	0.74490	0.24280	0.78360	0.79670	0.96840	0.97510	0.81140	0.15840	0.83320	0.75290	0.63150	0.79880	0.63120	0.19580	0.66560	0.94540	0.94240	0.80340	0.93940	0.14660	0.95770	0.95500	0.78610	0.81120	0.94750	0.22300	0.72470	0.96580	1.00900	0.95570	0.77430	0.09120	0.94960	0.95190	0.08940	0.80440	0.70500	0.23720	0.76220	0.25430	0.82970	0.97360	0.94330	0.07330	1.00680	0.83130	0.99350	0.91400	0.94500	0.80360	0.97600	0.95750	0.80620	0.77760	0.95660	0.74000	0.94570	0.93880	0.99360	0.79290	0.80420	0.98020	0.92000	0.23070	0.95280	0.81100	0.90910	0.89760
51=00:39:41	44830	301	0.99220	0.95880	0.63820	0.83780	0.95290	0.23360	0.91440	0.97090	0.96770	0.93350	0.97190	0.15730	0.82570	0.92880	0.72270	0.81380	0.87800	0.22810	0.85170	0.96920	0.79320	0.79520	0.79440	0.17070	0.99280	0.78990	0.61230	0.98230	0.74690	0.20110	0.76670	0.77990	0.97940	0.93390	0.82310	0.16050	0.81610	0.75210	0.63790	0.79650	0.66420	0.17190	0.66480	0.94690	0.93790	0.79080	0.92170	0.14710	0.92220	0.97060	0.83500	0.81360	0.91680	0.20270	0.71360	0.95740	0.97600	0.91890	0.80480	0.13190	0.96710	0.92880	0.09380	0.79600	0.71560	0.20700	0.81210	0.25900	0.82970	0.94880	0.95510	0.09520	1.03020	0.79930	0.96820	0.91980	0.95410	0.80710	0.93160	0.95950	0.78830	0.80060	0.95180	0.76930	0.92060	0.93990	0.98720	0.76950	0.83440	0.94530	0.94260	0.23560	0.97920	0.79420	0.93520	0.90180
52=00:54:22	45711	301	1.03160	0.95420	0.64410	0.83640	0.96940	0.24740	0.90630	0.98150	0.98190	0.95280	0.96950	0.16190	0.81710	0.93420	0.74560	0.82510	0.91230	0.26610	0.87570	0.97360	0.81340	0.81710	0.80070	0.17400	0.94610	0.81680	0.67070	0.99660	0.75630	0.24330	0.80210	0.81730	0.97970	0.93740	0.85020	0.16490	0.84840	0.76060	0.67290	0.80850	0.67250	0.18770	0.71260	0.95370	0.93630	0.80960	0.93580	0.16110	0.96970	0.94120	0.83140	0.83230	0.94800	0.24800	0.75250	0.97810	0.99190	0.94470	0.81370	0.09640	0.94530	0.94300	0.09440	0.80960	0.75200	0.22930	0.84350	0.27520	0.86080	0.95720	0.94750	0.08240	0.99660	0.84670	1.00670	0.91170	0.92890	0.81890	0.95930	0.97160	0.80430	0.83400	0.96370	0.78220	0.95520	0.92370	1.01220	0.79530	0.82970	0.94880	0.95450	0.25090	0.97370	0.81090	0.93940	0.90540
53=01:09:03	46591	300	1.02910	0.96790	0.66030	0.82590	0.95870	0.25400	0.90950	0.99280	0.95670	0.97490	0.98070	0.17230	0.82190	0.92760	0.77080	0.84350	0.92090	0.25550	0.91600	0.97390	0.82250	0.81330	0.82240	0.17800	0.95000	0.80480	0.68450	1.00250	0.77660	0.26030	0.81470	0.82880	0.96580	0.96060	0.84200	0.17200	0.85010	0.78350	0.68120	0.81460	0.68820	0.21020	0.73630	0.94090	0.93860	0.83130	0.94400	0.15530	0.96960	0.96120	0.85810	0.81530	0.95130	0.24830	0.78680	0.96250	0.98400	0.95790	0.79980	0.09390	0.94220	0.93330	0.10300	0.83520	0.74590	0.25780	0.86590	0.29780	0.85500	0.96160	0.95310	0.07470	0.98380	0.82950	1.00990	0.93670	0.94070	0.81870	0.96900	0.95710	0.81680	0.82660	0.94220	0.77920	0.95900	0.94120	1.00900	0.79460	0.82770	0.97800	0.93620	0.26460	0.95750	0.83620	0.92070	0.89840
54=01:23:44	47472	301	0.99880	0.96680	0.70230	0.85050	0.96620	0.26130	0.91970	0.98600	0.96450	0.95880	0.96570	0.17260	0.83680	0.92750	0.80640	0.85090	0.90740	0.27030	0.95580	0.97970	0.81670	0.82890	0.81920	0.18480	0.97530	0.80690	0.67960	1.00240	0.82660	0.27600	0.84930	0.82920	0.98150	0.94810	0.85050	0.16890	0.84400	0.79180	0.69280	0.83390	0.72570	0.22190	0.76990	0.94950	0.94500	0.84030	0.93300	0.16770	0.93910	0.98170	0.94480	0.83740	0.93090	0.23660	0.82530	0.96770	0.98330	0.94830	0.82150	0.09430	0.96290	0.92400	0.09800	0.85420	0.77700	0.27200	0.93040	0.30980	0.86520	0.95650	0.95540	0.08100	1.00630	0.81940	1.01350	0.93780	0.96470	0.83850	0.95130	0.96360	0.82360	0.83170	0.93850	0.78200	0.93880	0.95460	1.01960	0.78970	0.86970	0.97290	0.93900	0.27480	0.97230	0.83430	0.92400	0.90280
55=01:38:25	48353	298	1.02150	0.96040	0.70000	0.85660	0.94860	0.28220	0.89810	0.98080	0.97120	0.94170	0.99210	0.17390	0.84180	0.92520	0.83300	0.83290	0.90990	0.27570	0.95910	0.96390	0.82460	0.81440	0.82130	0.18990	0.96030	0.83690	0.70130	0.98990	0.77940	0.27470	0.83350	0.83720	0.97040	0.92250	0.86630	0.17170	0.86490	0.78370	0.71890	0.82590	0.73180	0.22060	0.77440	0.92560	0.93800	0.82160	0.94290	0.16480	0.94230	0.96030	0.92660	0.85570	0.92450	0.26340	0.79170	0.98140	0.96770	0.95090	0.82790	0.09630	0.95980	0.93890	0.10170	0.81960	0.78060	0.26900	0.93770	0.32280	0.87700	0.94370	0.95750	0.09560	1.00650	0.83620	0.99320	0.92070	0.93870	0.84480	0.94360	0.97400	0.81120	0.85360	0.94380	0.79900	0.94160	0.93430	1.00590	0.79990	0.85730	0.95490	0.95710	0.28870	0.97890	0.81570	0.94080	0.90810
56=01:53:05	49234	301	1.01380	0.96720	0.73580	0.85960	0.95630	0.29310	0.90870	0.98470	0.97190	0.96530	0.97720	0.18520	0.84670	0.93190	0.86080	0.85610	0.90030	0.28550	0.97820	0.97930	0.83670	0.84250	0.83800	0.19350	0.96620	0.83220	0.72040	0.99520	0.81210	0.26100	0.85560	0.84280	0.98120	0.95640	0.86960	0.18750	0.86560	0.79650	0.72850	0.85080	0.73710	0.21440	0.77840	0.94790	0.93740	0.84580	0.93330	0.17190	0.94930	0.96980	0.94340	0.85300	0.93690	0.24640	0.82880	0.97350	0.99460	0.95820	0.83450	0.09980	0.96090	0.93960	0.10890	0.84110	0.77820	0.27160	0.93820	0.35380	0.87580	0.96340	0.94970	0.07980	1.01030	0.83580	0.99910	0.93120	0.94990	0.83650	0.95970	0.96600	0.84070	0.85780	0.96140	0.79370	0.95160	0.94960	1.01210	0.79970	0.85750	0.97300	0.94710	0.31260	0.97340	0.84650	0.93260	0.91040
57=02:07:46	50115	300	1.03980	0.96550	0.74150	0.85380	0.95760	0.30660	0.89930	1.00210	0.95490	0.97380	0.99070	0.18750	0.84040	0.92400	0.88210	0.86200	0.91760	0.29850	1.00490	0.97240	0.85570	0.83390	0.85470	0.19450	0.96060	0.82500	0.73700	0.99780	0.82050	0.28320	0.85510	0.86450	0.95270	0.96960	0.86430	0.19840	0.87270	0.81300	0.74320	0.85220	0.74710	0.23530	0.81020	0.93490	0.94820	0.84920	0.95440	0.17140	0.97830	0.96510	0.93540	0.84440	0.94030	0.28110	0.84650	0.98060	0.97580	0.98350	0.81500	0.14210	0.94480	0.93720	0.11340	0.85890	0.78550	0.28920	0.96440	0.37130	0.88480	0.96230	0.95790	0.07450	0.99750	0.83590	1.01140	0.92830	0.95090	0.82820	0.96600	0.95640	0.83330	0.86860	0.92270	0.79450	0.95340	0.94900	1.00780	0.80720	0.83400	0.98640	0.93300	0.32720	0.95910	0.85600	0.92160	0.90410
58=02:22:27	50995	300	1.03490	0.93820	0.70410	0.81670	0.94790	0.30300	0.87390	0.95370	0.93540	0.95640	0.94080	0.18580	0.82610	0.91470	0.86880	0.85020	0.89410	0.29650	0.95920	0.96400	0.81620	0.81830	0.81900	0.20440	0.93480	0.81820	0.73990	0.97980	0.79370	0.26060	0.85380	0.82410	0.93490	0.95060	0.82330	0.18600	0.87060	0.79490	0.73530	0.84280	0.72050	0.22630	0.77510	0.91910	0.91300	0.83880	0.92570	0.17120	0.96620	0.94910	0.90020	0.81880	0.92680	0.26870	0.82460	0.93210	0.97760	0.94460	0.79200	0.09870	0.92660	0.93100	0.11700	0.84150	0.76660	0.27570	0.92850	0.38730	0.85490	0.95260	0.92740	0.07360	0.97760	0.82880	0.99510	0.91580	0.92430	0.80360	0.94430	0.92230	0.81240	0.80370	0.92650	0.75150	0.95540	0.92310	0.99640	0.78080	0.82080	0.96970	0.92190	0.33480	0.94380	0.83550	0.91110	0.90160
59=02:37:08	51876	300	0.99080	0.97050	0.75280	0.82030	0.92580	0.31620	0.88670	0.95750	0.94010	0.94850	0.96460	0.19210	0.84170	0.90800	0.88420	0.85860	0.88620	0.31370	0.97370	0.96690	0.81890	0.82590	0.83970	0.21480	0.95520	0.79580	0.71210	0.97680	0.81210	0.27370	0.84070	0.82730	0.94910	0.92970	0.84370	0.19450	0.85050	0.80900	0.73040	0.83810	0.74740	0.23740	0.77540	0.91690	0.92430	0.84430	0.92080	0.18610	0.93110	0.96460	0.91670	0.82970	0.91200	0.26580	0.83450	0.94650	0.95450	0.94670	0.80900	0.10450	0.94710	0.92300	0.12150	0.84220	0.76240	0.28100	0.95090	0.40430	0.85650	0.94940	0.94590	0.07570	0.99070	0.81120	0.98140	0.92260	0.93920	0.81670	0.93710	0.93190	0.82170	0.82480	0.91110	0.76670	0.93800	0.94280	0.98710	0.78200	0.84140	0.97240	0.92100	0.35360	0.95500	0.84280	0.90610	0.91010
60=02:51:48	52757	301	0.97520	0.91930	0.75830	0.85440	0.94040	0.32320	0.87620	0.97310	0.95510	0.93820	0.96020	0.19770	0.84810	0.93270	0.88000	0.83200	0.87970	0.33660	0.95620	0.95410	0.82230	0.83910	0.84140	0.23110	0.97890	0.84200	0.70450	0.92770	0.79090	0.27760	0.85290	0.80410	0.94410	0.94060	0.85330	0.19910	0.84260	0.76820	0.72930	0.86160	0.74390	0.24320	0.79300	0.93230	0.91630	0.83430	0.92000	0.18880	0.87650	0.91770	0.92660	0.86350	0.90900	0.29030	0.83230	0.94850	0.96760	0.91070	0.82770	0.10290	0.95970	0.92980	0.12780	0.80710	0.76860	0.31740	0.94250	0.42140	0.85940	0.95030	0.94060	0.08720	1.02430	0.80400	0.92530	0.87670	0.92540	0.83980	0.91950	0.92960	0.81580	0.83210	0.93240	0.77230	0.90620	0.91350	0.96880	0.77880	0.85180	0.92810	0.91870	0.36750	0.95930	0.81930	0.91110	0.90660
61=03:06:29	53638	300	1.00960	0.96780	0.80260	0.86910	0.98130	0.35890	0.92230	0.99980	0.98340	0.98990	0.99520	0.21420	0.84850	0.93450	0.88610	0.87630	0.90120	0.35280	0.98550	0.99890	0.83580	0.84330	0.84670	0.23440	0.96810	0.85100	0.77160	0.99970	0.86070	0.33180	0.91750	0.86350	0.99470	0.97650	0.89080	0.21960	0.87560	0.80940	0.78170	0.88610	0.78410	0.27100	0.84100	0.95710	0.94500	0.87310	0.94380	0.19130	0.94020	0.97660	0.95210	0.88680	0.94910	0.33550	0.90840	0.98830	1.02670	0.96470	0.86390	0.10530	0.96520	0.94730	0.13560	0.86980	0.81770	0.34040	0.96550	0.46900	0.89690	0.98250	0.96920	0.07410	1.01640	0.84670	0.99760	0.93030	0.96830	0.86830	0.96650	0.97320	0.87720	0.87800	0.97800	0.81190	0.94970	0.95010	1.02530	0.79310	0.87450	0.97530	0.95700	0.40430	0.98670	0.86740	0.93260	0.89670
62=03:21:10	54519	298	1.03110	0.94540	0.74030	0.81080	0.92920	0.36720	0.85840	0.96810	0.94790	0.93860	0.97120	0.21250	0.81320	0.90480	0.87190	0.83930	0.91140	0.35070	0.96560	0.95100	0.83220	0.81000	0.83380	0.24430	0.91440	0.82800	0.78150	0.98320	0.78710	0.32550	0.84380	0.83510	0.92710	0.91900	0.85760	0.21620	0.87550	0.79210	0.77860	0.82680	0.75650	0.28300	0.83790	0.89430	0.92700	0.83630	0.93840	0.20360	0.97050	0.91900	0.87190	0.82410	0.93110	0.34140	0.83990	0.96070	0.94870	0.95890	0.80200	0.10730	0.90930	0.92080	0.14060	0.83050	0.79950	0.34140	0.93890	0.48110	0.88220	0.93350	0.94730	0.07860	0.96570	0.82370	1.00080	0.88970	0.89620	0.78150	0.93600	0.94590	0.78920	0.85430	0.90830	0.77790	0.96190	0.91090	1.00150	0.77610	0.80240	0.95740	0.92930	0.41350	0.94430	0.84210	0.92220	0.91550
63=03:35:51	55399	301	1.02790	0.97180	0.80450	0.85560	0.96620	0.39660	0.90160	1.00180	0.97190	0.97210	1.00130	0.22820	0.84500	0.93010	0.89530	0.86350	0.92060	0.38280	0.98310	0.97020	0.83930	0.82190	0.84280	0.25070	0.95890	0.85470	0.79530	0.99880	0.83620	0.35050	0.89190	0.86630	0.97470	0.96600	0.88270	0.24480	0.87400	0.81590	0.80300	0.87530	0.79640	0.30140	0.86010	0.93660	0.94680	0.86260	0.95760	0.20610	0.95530	0.96900	0.93880	0.87450	0.95080	0.36520	0.88890	0.99270	0.99180	0.97810	0.84320	0.10950	0.95350	0.95030	0.15690	0.85100	0.82140	0.36550	0.96670	0.51910	0.89240	0.96340	0.96780	0.08210	1.00760	0.83510	1.00500	0.92340	0.96230	0.84090	0.96750	0.96970	0.83450	0.88180	0.95020	0.80070	0.95810	0.94900	1.01800	0.80170	0.85640	0.98510	0.94930	0.45090	0.97850	0.86120	0.93300	0.91710
64=03:50:32	56280	301	1.00750	0.97010	0.81740	0.84800	0.96770	0.40550	0.91380	0.97450	0.97790	0.97080	0.97980	0.22870	0.84260	0.92220	0.88140	0.86710	0.89820	0.39810	0.97470	0.98940	0.81680	0.83180	0.83770	0.25760	0.96910	0.84440	0.78800	0.99290	0.84570	0.35870	0.90310	0.84230	0.98900	0.94370	0.87650	0.24760	0.87100	0.81070	0.79530	0.88080	0.79270	0.31720	0.84100	0.94850	0.93910	0.87080	0.94740	0.21110	0.94650	0.97950	0.94180	0.87180	0.94020	0.36570	0.89560	0.97730	1.00980	0.95660	0.85870	0.11080	0.95850	0.93750	0.16350	0.84680	0.81080	0.37670	0.96180	0.54580	0.88370	0.97210	0.95860	0.07880	1.01070	0.82140	0.99440	0.93660	0.96610	0.85070	0.95830	0.96700	0.84280	0.86030	0.96820	0.78680	0.95080	0.95190	1.01670	0.78190	0.86920	0.97870	0.95280	0.46600	0.98110	0.85470	0.93160	0.90320
65=04:05:12	57161	298	1.03820	0.94910	0.80090	0.84850	0.97520	0.42450	0.89450	0.99440	0.97460	0.96970	0.98060	0.23860	0.83150	0.93810	0.88660	0.84980	0.91880	0.41040	0.98070	0.97510	0.83400	0.82700	0.83370	0.26860	0.94910	0.87120	0.81350	0.98730	0.81570	0.38090	0.89340	0.83660	0.95460	0.96250	0.86130	0.25220	0.87570	0.79380	0.80310	0.87520	0.78510	0.33540	0.86110	0.93720	0.93190	0.84830	0.94610	0.22520	0.96880	0.93970	0.92240	0.87340	0.96470	0.38770	0.88940	0.97940	0.98970	0.96080	0.81850	0.11290	0.93880	0.96070	0.17160	0.83180	0.81050	0.40610	0.95360	0.56740	0.87820	0.96920	0.95120	0.07240	1.01570	0.85270	0.99820	0.89880	0.94130	0.83160	0.96270	0.95320	0.81980	0.85380	0.94240	0.77670	0.95760	0.92050	1.01290	0.80330	0.83850	0.96820	0.94190	0.49230	0.95670	0.83580	0.91950	0.91510
66=04:19:53	58042	301	1.04060	0.96480	0.82240	0.84310	0.96920	0.44490	0.88870	1.00510	0.94870	0.98510	0.99180	0.24490	0.83260	0.93150	0.88900	0.85750	0.92330	0.42910	0.98470	0.96880	0.83060	0.80960	0.83130	0.27920	0.95180	0.84710	0.81870	0.99660	0.83350	0.38700	0.89420	0.85190	0.95430	0.98360	0.86390	0.26250	0.87660	0.80620	0.81580	0.87890	0.79560	0.33760	0.86910	0.92640	0.94360	0.85290	0.95360	0.22150	0.97540	0.96050	0.93440	0.85940	0.96300	0.40590	0.90220	0.98680	1.00070	0.98660	0.80210	0.11410	0.95210	0.95740	0.18610	0.85230	0.80910	0.41320	0.95110	0.61010	0.88090	0.96890	0.95690	0.07450	1.00080	0.84020	1.01440	0.91500	0.96140	0.82240	0.97570	0.95400	0.83340	0.85720	0.94170	0.76950	0.96050	0.94550	1.01200	0.79790	0.82700	0.99020	0.92820	0.52380	0.95830	0.85380	0.92130	0.92010
67=04:34:34	58922	298	1.02020	0.97580	0.83280	0.84390	0.96920	0.46750	0.90710	0.99770	0.96660	0.97940	0.99960	0.25620	0.84120	0.93040	0.89840	0.85490	0.91850	0.44930	0.98940	0.98640	0.83210	0.82760	0.83990	0.29240	0.96410	0.83860	0.80990	1.00120	0.84290	0.40840	0.89150	0.85300	0.96840	0.97570	0.86880	0.27690	0.86870	0.80260	0.81320	0.87410	0.81120	0.35510	0.86490	0.93890	0.94660	0.85470	0.94940	0.23810	0.96230	0.97000	0.94110	0.86010	0.95010	0.42140	0.89930	0.98740	0.99630	0.97790	0.82910	0.11960	0.95730	0.94780	0.20190	0.84810	0.80820	0.42580	0.96330	0.64020	0.87910	0.97470	0.96240	0.07830	1.00760	0.82650	1.00510	0.92660	0.96590	0.82690	0.96260	0.96020	0.83470	0.86770	0.94920	0.78710	0.95540	0.94760	1.01130	0.79010	0.84630	0.98680	0.93970	0.55360	0.97120	0.85100	0.92170	0.91070
68=04:49:15	59803	301	1.01760	0.95660	0.85390	0.88500	1.01440	0.48110	0.93890	0.97780	0.99440	0.94500	0.98850	0.25000	0.84120	0.93100	0.89290	0.86330	0.93150	0.47050	0.97440	0.97910	0.81150	0.83410	0.81690	0.30170	0.96520	0.86990	0.82730	1.00650	0.85270	0.41790	0.92890	0.82360	0.98960	0.92240	0.87270	0.27400	0.86850	0.78060	0.84650	0.89780	0.83910	0.35860	0.88210	0.93930	0.91990	0.84100	0.94170	0.24070	0.93900	0.96250	0.99290	0.92010	0.94700	0.42750	0.91170	0.98710	1.00230	0.93590	0.85570	0.11940	0.96700	0.95140	0.21280	0.84970	0.85220	0.43130	1.00340	0.65630	0.88020	0.96530	0.96260	0.09950	1.03830	0.84670	1.01770	0.90920	0.99820	0.87260	0.94120	0.96440	0.80150	0.85650	0.95930	0.79220	0.94300	0.92780	1.04950	0.78290	0.89290	0.95370	0.95890	0.55370	0.98020	0.81240	0.93060	0.90910
69=05:03:56	60684	301	1.04220	0.94640	0.78770	0.80720	0.95780	0.48280	0.87410	0.95330	0.96380	0.94490	0.95580	0.25550	0.81150	0.91580	0.87460	0.84760	0.90800	0.47070	0.94880	0.97570	0.80370	0.80520	0.81480	0.32950	0.90850	0.83080	0.82100	0.99050	0.78330	0.41190	0.87300	0.81020	0.95600	0.92180	0.84780	0.26820	0.87370	0.78500	0.80930	0.84220	0.76740	0.38140	0.83370	0.91290	0.91160	0.83980	0.92580	0.24750	0.98070	0.93430	0.88110	0.82320	0.93830	0.44610	0.85310	0.94580	0.99090	0.93600	0.81510	0.11760	0.91340	0.93150	0.21900	0.81880	0.80180	0.44670	0.93590	0.67270	0.86580	0.94950	0.94600	0.07550	0.97350	0.83170	1.00720	0.89540	0.90270	0.79020	0.93000	0.94910	0.78880	0.81170	0.94580	0.75040	0.97260	0.91660	1.01870	0.75880	0.81840	0.94720	0.93880	0.56790	0.95120	0.81710	0.92290	0.89430
70=05:18:36	61565	301	1.02490	0.97230	0.84180	0.84620	0.97720	0.52280	0.90780	0.97660	0.98440	0.96400	0.99010	0.27930	0.83410	0.92810	0.89300	0.85420	0.90420	0.51050	0.96980	0.98930	0.81820	0.82860	0.82020	0.33010	0.96870	0.84430	0.81060	0.99990	0.82220	0.45390	0.89600	0.82960	0.98710	0.94730	0.86650	0.29030	0.86540	0.79320	0.81650	0.86440	0.79690	0.39560	0.85130	0.93870	0.92490	0.85140	0.94130	0.25840	0.96390	0.97490	0.94270	0.86010	0.94380	0.47340	0.88670	0.97950	1.00930	0.94160	0.84570	0.12410	0.95880	0.94690	0.24760	0.82580	0.80700	0.47210	0.95900	0.71170	0.87470	0.96520	0.96040	0.08070	1.01270	0.82920	1.00110	0.92920	0.95680	0.83460	0.94300	0.96860	0.81850	0.84830	0.96720	0.78560	0.95530	0.94310	1.02310	0.77380	0.85700	0.96570	0.95450	0.61430	0.97880	0.83230	0.92530	0.89870
71=05:33:17	62446	301	1.02970	0.95850	0.83260	0.84400	0.96780	0.54460	0.90120	0.99550	0.98100	0.97720	0.99640	0.29330	0.83840	0.93650	0.89990	0.84750	0.91800	0.53160	0.98400	0.98160	0.82620	0.82920	0.83230	0.35200	0.96300	0.84740	0.81170	0.98690	0.81800	0.46630	0.88900	0.84170	0.97720	0.97180	0.86940	0.30530	0.86560	0.78860	0.81470	0.86920	0.80800	0.41360	0.86230	0.94120	0.94260	0.84650	0.95120	0.26670	0.95520	0.95570	0.94390	0.86950	0.95270	0.48510	0.89990	0.99190	1.00180	0.96850	0.84210	0.12920	0.96960	0.95730	0.27220	0.83100	0.80410	0.50440	0.97150	0.75360	0.87810	0.98200	0.97290	0.07830	1.02880	0.83550	0.99840	0.90640	0.95700	0.84060	0.95640	0.96160	0.82530	0.86910	0.95420	0.80630	0.95420	0.93850	1.01190	0.79230	0.84580	0.97120	0.94640	0.65740	0.97460	0.85120	0.92620	0.92050
72=05:47:58	63326	300	1.01930	0.96600	0.85020	0.86560	0.98130	0.56430	0.91220	0.99870	0.98150	0.94980	0.99820	0.29880	0.84440	0.93870	0.91220	0.83980	0.92010	0.55030	0.99130	0.97360	0.82940	0.82490	0.83780	0.35130	0.99060	0.85600	0.80630	0.98960	0.81020	0.49020	0.88160	0.83390	0.97800	0.95430	0.87180	0.31170	0.85440	0.78510	0.80980	0.86710	0.80700	0.42550	0.86110	0.93490	0.94490	0.83800	0.95340	0.26400	0.94740	0.96470	0.96580	0.88330	0.95650	0.50610	0.88100	0.99560	0.98490	0.96130	0.83190	0.13220	0.97000	0.95580	0.29730	0.82420	0.80670	0.51950	0.98610	0.76180	0.87810	0.96950	0.97330	0.07560	1.03860	0.82890	0.98620	0.90700	0.97720	0.84850	0.96060	0.96960	0.81510	0.86200	0.94420	0.79620	0.93180	0.94520	1.00940	0.79880	0.86070	0.97330	0.94950	0.66970	0.98480	0.82690	0.94160	0.91960
73=06:02:39	64207	300	1.03040	0.97140	0.82440	0.83640	0.96930	0.58540	0.88870	0.98380	0.97440	0.96790	0.98060	0.31070	0.82650	0.92910	0.89120	0.84880	0.90780	0.56530	0.96970	0.98210	0.81310	0.82660	0.82110	0.36830	0.94930	0.83690	0.81280	0.99490	0.81120	0.48920	0.89400	0.82820	0.97960	0.95670	0.86070	0.30810	0.86340	0.79230	0.80250	0.85770	0.77820	0.44400	0.84360	0.93170	0.93010	0.84140	0.94200	0.29130	0.97270	0.95220	0.93120	0.85450	0.94770	0.51690	0.88350	0.97550	1.00880	0.95970	0.82830	0.13560	0.95350	0.94710	0.31450	0.82680	0.79490	0.53550	0.95470	0.79270	0.86820	0.96960	0.95180	0.07630	1.00880	0.83670	1.00510	0.91180	0.94720	0.82240	0.95390	0.95800	0.82190	0.84130	0.95990	0.78470	0.95890	0.93730	1.01590	0.78240	0.83880	0.96670	0.94090	0.68410	0.96060	0.82830	0.93030	0.90320
74=06:17:19	65088	301	1.03410	0.97420	0.84270	0.84720	0.97870	0.61360	0.90300	1.01350	0.97720	0.99630	1.00050	0.32780	0.83700	0.92970	0.90520	0.85200	0.92660	0.59160	1.00410	0.98620	0.84000	0.83710	0.84510	0.37060	0.96300	0.83610	0.81500	1.00300	0.83410	0.52860	0.90120	0.87440	0.98560	0.98330	0.88150	0.32610	0.87160	0.80270	0.81730	0.87190	0.80940	0.46670	0.88380	0.94220	0.96420	0.86190	0.97710	0.28730	0.96790	0.97190	0.95110	0.86550	0.96350	0.55580	0.90510	1.00810	1.00400	0.99290	0.87140	0.15150	0.95860	0.95880	0.34410	0.84420	0.81250	0.55710	0.98320	0.86110	0.90280	0.97610	0.97190	0.07610	1.00790	0.82590	1.01680	0.92580	0.97430	0.82990	0.97100	0.97320	0.82910	0.89800	0.94980	0.79500	0.96830	0.95540	1.02820	0.79790	0.84560	0.99830	0.95010	0.72930	0.97850	0.86260	0.93580	0.92260
75=06:32:00	65969	303	0.99460	0.96690	0.82660	0.82280	0.93840	0.59760	0.87370	0.97160	0.94030	0.96280	0.97030	0.31460	0.83240	0.90740	0.89960	0.83910	0.88940	0.59200	0.97270	0.96730	0.80380	0.82180	0.82120	0.38260	0.97460	0.79010	0.75050	0.97240	0.80880	0.52420	0.86260	0.80450	0.96270	0.94760	0.82560	0.31560	0.83510	0.79140	0.76860	0.84330	0.77750	0.46540	0.81610	0.91800	0.92790	0.82880	0.92340	0.30250	0.92570	0.97520	0.94680	0.81970	0.91580	0.52620	0.87160	0.95230	0.96530	0.93910	0.81060	0.13610	0.96480	0.91970	0.35930	0.82180	0.75680	0.55900	0.94880	0.82750	0.83860	0.95330	0.95050	0.08380	1.01040	0.77190	0.95380	0.91840	0.96090	0.80620	0.91460	0.93440	0.80970	0.80900	0.92670	0.74680	0.92640	0.94810	0.98400	0.75130	0.83570	0.96310	0.91570	0.69240	0.95540	0.82570	0.90800	0.90490
76=06:46:41	66850	300	0.99190	0.97310	0.85160	0.84330	0.96110	0.63190	0.87690	1.00350	0.93500	0.96700	0.99300	0.33240	0.83920	0.92010	0.91830	0.83300	0.91440	0.61490	1.00100	0.95980	0.81660	0.81070	0.83710	0.39800	0.99310	0.80760	0.76030	0.97530	0.81680	0.55600	0.86930	0.82650	0.94960	0.96830	0.83860	0.32440	0.82780	0.78540	0.77330	0.85590	0.79380	0.48610	0.83860	0.91130	0.94640	0.81920	0.94360	0.30830	0.92030	0.97690	0.97440	0.83510	0.93210	0.55190	0.88210	0.97620	0.96170	0.97440	0.80160	0.15820	0.97170	0.93380	0.39240	0.82680	0.76040	0.59130	0.96580	0.84110	0.84730	0.96540	0.96310	0.08280	1.02830	0.78470	0.96270	0.91220	0.98640	0.81380	0.94060	0.94220	0.81840	0.82960	0.91110	0.76480	0.92410	0.95350	0.98000	0.77770	0.83060	0.98190	0.89630	0.72300	0.95520	0.83150	0.89270	0.92220
77=07:01:22	67730	300	1.03460	0.96980	0.82690	0.84920	0.97550	0.67280	0.88080	1.00530	0.96530	0.97210	1.00310	0.35020	0.82410	0.93250	0.90750	0.83290	0.92510	0.64570	0.99430	0.97020	0.82890	0.81490	0.83160	0.40400	0.95950	0.83660	0.80940	1.00760	0.81310	0.57040	0.88380	0.83950	0.95890	0.96200	0.86640	0.33380	0.86760	0.78610	0.80650	0.85860	0.79280	0.50800	0.87110	0.92350	0.94860	0.83700	0.96200	0.31500	0.97480	0.96240	0.94860	0.85420	0.96270	0.61150	0.89120	0.99740	0.99360	0.98170	0.80290	0.16230	0.95350	0.95850	0.43270	0.83320	0.80740	0.61320	0.96950	0.84860	0.87730	0.96980	0.96870	0.07710	1.00850	0.83980	1.02090	0.91740	0.96500	0.81600	0.96020	0.96750	0.81400	0.86320	0.94490	0.78880	0.96060	0.93940	1.01920	0.78960	0.82150	0.98200	0.94530	0.74510	0.97050	0.83890	0.91990	0.92440
78=07:16:03	68611	301	1.02200	0.97990	0.83470	0.83260	0.96670	0.69170	0.89610	1.00090	0.96250	0.99010	0.99180	0.35090	0.83720	0.92830	0.91240	0.85570	0.92060	0.68070	0.99900	0.99100	0.82760	0.82110	0.83220	0.41420	0.97530	0.81050	0.79050	1.00720	0.82620	0.58600	0.89240	0.83810	0.97610	0.97930	0.85290	0.34400	0.85210	0.80520	0.79050	0.86400	0.78700	0.54420	0.85520	0.93350	0.94900	0.85040	0.95090	0.31790	0.95960	0.98580	0.96060	0.83830	0.95250	0.62140	0.90100	0.97630	0.99740	0.97660	0.81740	0.16640	0.96390	0.94220	0.46330	0.84190	0.78430	0.64770	0.96330	0.86600	0.86440	0.97460	0.96380	0.07670	1.00880	0.80750	1.00120	0.93520	0.98130	0.81550	0.95840	0.95920	0.82960	0.83880	0.94670	0.77010	0.95280	0.96420	1.01200	0.77750	0.83640	0.99510	0.92760	0.74970	0.96730	0.85050	0.92540	0.91040
79=07:30:43	69492	301	1.03660	0.97320	0.82010	0.82720	0.97750	0.70660	0.90700	0.98370	0.97080	0.99010	0.97400	0.35540	0.82120	0.92070	0.89910	0.85270	0.91510	0.69060	0.99470	0.99190	0.82980	0.83370	0.82280	0.41870	0.94890	0.81560	0.80190	1.02180	0.86020	0.59250	0.91450	0.83350	0.98920	0.95690	0.84760	0.33240	0.86580	0.79980	0.79680	0.86220	0.78730	0.55130	0.89070	0.94110	0.94340	0.84780	0.94370	0.32490	0.97920	0.97220	0.93930	0.83720	0.96380	0.63320	0.92710	0.99170	1.01000	0.96650	0.81330	0.16730	0.94270	0.94020	0.48370	0.84430	0.80230	0.65460	0.96760	0.88250	0.86570	0.96790	0.95800	0.07610	0.99480	0.82290	1.02340	0.93430	0.96430	0.80330	0.97060	0.96600	0.83410	0.83090	0.94880	0.75160	0.96880	0.95280	1.02830	0.77340	0.83050	0.98640	0.94370	0.76640	0.96370	0.84330	0.92850	0.91900
80=07:45:24	70373	298	1.01040	0.97740	0.84470	0.85630	0.98470	0.73910	0.92350	1.00580	0.99000	0.99030	1.00050	0.37500	0.84940	0.94930	0.91560	0.84920	0.91440	0.73740	1.00210	0.99290	0.81670	0.83240	0.83560	0.42980	1.00320	0.84250	0.78250	0.99930	0.83450	0.64780	0.91110	0.83110	0.99630	0.98300	0.85860	0.35650	0.85140	0.79480	0.78710	0.87360	0.79300	0.58800	0.85920	0.95180	0.94540	0.84280	0.94560	0.33130	0.94420	0.98850	0.97650	0.86910	0.96000	0.67030	0.92660	0.99260	1.01410	0.96680	0.83690	0.17440	0.98410	0.95230	0.53970	0.83880	0.79290	0.71200	0.98680	0.86580	0.86160	0.98870	0.97610	0.07660	1.03740	0.82320	0.99640	0.93950	0.98630	0.85510	0.97130	0.97610	0.84840	0.85640	0.97290	0.79670	0.94790	0.95880	1.01010	0.78380	0.86840	0.99380	0.94770	0.76040	0.98120	0.84790	0.93520	0.91100
81=08:00:05	71254	300	1.02220	0.97370	0.84450	0.86660	1.00590	0.78750	0.93030	1.02470	0.96440	0.99480	1.00820	0.38370	0.83890	0.93190	0.91870	0.84990	0.95780	0.74850	1.04060	0.97480	0.84550	0.83860	0.84210	0.43230	0.98400	0.83580	0.79220	1.02620	0.86410	0.67550	0.92730	0.87940	0.97770	0.98400	0.86130	0.36460	0.85930	0.78970	0.80120	0.87740	0.82790	0.59920	0.91730	0.95640	0.97470	0.83850	0.96370	0.32840	0.94730	0.97830	1.00180	0.88130	0.97790	0.69080	0.95000	1.03040	1.00630	0.98870	0.81970	0.17570	0.98060	0.96000	0.57200	0.85540	0.83910	0.71470	1.02570	0.89930	0.87620	0.98340	0.97820	0.07390	1.03650	0.81810	1.02760	0.92920	1.03290	0.88060	0.97490	0.97410	0.83300	0.86360	0.94390	0.78820	0.94980	0.96310	1.01790	0.79650	0.89600	1.04400	0.94000	0.78170	0.98160	0.85500	0.92660	0.92070
82=08:14:46	72134	301	1.04030	0.97260	0.81130	0.82940	0.97290	0.77680	0.88480	0.99480	0.96560	0.97900	0.98840	0.38150	0.82200	0.92520	0.89530	0.84630	0.91770	0.75200	0.98690	0.98310	0.81630	0.81110	0.82950	0.45090	0.95030	0.82420	0.79980	1.00330	0.80910	0.65820	0.89650	0.83080	0.96830	0.96830	0.85370	0.36320	0.86700	0.79190	0.79380	0.85210	0.77420	0.62250	0.86300	0.93020	0.94060	0.84510	0.95010	0.34930	0.98890	0.96360	0.93390	0.84360	0.95520	0.70760	0.89410	0.97440	1.00230	0.97220	0.80360	0.17130	0.94890	0.94530	0.58420	0.83430	0.79590	0.72280	0.95710	0.85870	0.86630	0.97510	0.95530	0.07420	1.00080	0.82880	1.02030	0.92660	0.95680	0.80600	0.95420	0.95910	0.81640	0.83120	0.94890	0.76700	0.97160	0.94460	1.02010	0.77760	0.82170	0.98330	0.94020	0.75430	0.96340	0.84070	0.92530	0.91140
83=08:29:27	73015	301	1.03520	0.93700	0.81420	0.85080	0.99490	0.77590	0.88610	0.99200	0.98110	0.96450	0.97650	0.38030	0.82110	0.95060	0.90520	0.82890	0.92380	0.78030	0.98930	0.97600	0.81440	0.82210	0.81700	0.46280	0.95480	0.85310	0.80000	0.98360	0.77910	0.67810	0.90070	0.80650	0.96060	0.94970	0.85100	0.35470	0.86130	0.76600	0.79510	0.85900	0.76550	0.62990	0.86680	0.93860	0.92270	0.82630	0.95190	0.34720	0.95940	0.92520	0.93080	0.86380	0.98040	0.71550	0.87850	0.97550	0.99820	0.94280	0.80190	0.17470	0.94490	0.96910	0.60260	0.80870	0.79420	0.74310	0.95360	0.83140	0.85940	0.96500	0.95120	0.07410	1.02900	0.84460	0.98860	0.87170	0.93710	0.81160	0.95430	0.95260	0.79850	0.83210	0.94900	0.75810	0.95580	0.91500	1.01200	0.78930	0.81240	0.94870	0.94080	0.74200	0.95650	0.81700	0.93140	0.92840
84=08:44:07	73896	301	1.02610	0.94720	0.81400	0.84170	0.99640	0.80840	0.90100	1.00870	0.98080	0.99250	0.96600	0.40030	0.81790	0.94740	0.90010	0.84650	0.92090	0.80280	1.00200	0.98680	0.82710	0.83460	0.82780	0.45930	0.95220	0.84160	0.80590	0.99560	0.82580	0.69470	0.91810	0.84050	0.97450	0.98790	0.85050	0.37450	0.86520	0.77850	0.79270	0.87040	0.76680	0.66510	0.89570	0.94710	0.94650	0.84590	0.95200	0.34380	0.96640	0.93460	0.95150	0.86600	0.98610	0.74790	0.93730	0.98230	1.01420	0.97440	0.79810	0.18190	0.95230	0.96740	0.63260	0.83810	0.79810	0.81310	0.95870	0.88140	0.86310	0.98710	0.94850	0.07380	1.02620	0.84620	1.00880	0.89240	0.96350	0.82550	0.98070	0.95080	0.84030	0.82600	0.94690	0.74610	0.96200	0.93500	1.02090	0.80310	0.82810	0.98490	0.92810	0.77990	0.95560	0.84190	0.93040	0.91270
85=08:58:48	74777	301	1.03290	0.94350	0.82060	0.85320	1.00100	0.81990	0.89910	1.00330	0.98350	0.98510	0.97940	0.40390	0.82320	0.94690	0.90270	0.84430	0.92280	0.82550	1.00140	0.98160	0.82270	0.82870	0.82730	0.46530	0.96700	0.84730	0.80330	0.98900	0.81020	0.72780	0.92240	0.82930	0.98350	0.97630	0.86610	0.37420	0.86310	0.77410	0.80070	0.87940	0.77690	0.68180	0.87620	0.95090	0.94130	0.84490	0.95980	0.35030	0.95810	0.94010	0.95690	0.87450	0.98190	0.76950	0.90870	0.98900	1.02000	0.96220	0.80890	0.18390	0.95620	0.97480	0.66300	0.83520	0.79810	0.82630	0.96190	0.86750	0.86780	0.98290	0.95700	0.07370	1.04150	0.84500	0.99670	0.89670	0.96350	0.82330	0.97080	0.94910	0.82570	0.84300	0.95530	0.75710	0.95810	0.93330	1.01990	0.80200	0.83040	0.97680	0.93550	0.77820	0.96390	0.83320	0.93020	0.91250
86=09:13:29	75657	300	1.02100	0.94950	0.82040	0.85470	0.99790	0.83160	0.90320	1.00450	0.98060	0.98460	0.98610	0.40950	0.83210	0.95430	0.91240	0.84400	0.92190	0.85290	1.00650	0.98780	0.82460	0.83270	0.82980	0.48360	0.96700	0.85340	0.80350	0.98760	0.80570	0.75400	0.91810	0.81440	0.98150	0.97400	0.84850	0.38530	0.86430	0.77300	0.79760	0.87600	0.77750	0.70900	0.86970	0.94980	0.93530	0.83660	0.95550	0.36190	0.96020	0.95520	0.95920	0.87250	0.98200	0.79510	0.90110	0.98590	1.01520	0.95560	0.80570	0.18740	0.96020	0.97360	0.68390	0.82580	0.79980	0.83970	0.95960	0.86070	0.86090	0.98560	0.95830	0.07690	1.05270	0.84630	0.99830	0.90310	0.96520	0.82400	0.96620	0.95380	0.82010	0.83500	0.96400	0.75980	0.95680	0.93110	1.01650	0.79500	0.83140	0.96500	0.94510	0.77120	0.97000	0.82100	0.92120	0.91690
87=09:28:10	76538	300	1.03010	0.97730	0.83400	0.85910	0.99930	0.89890	0.94730	1.01690	1.01590	0.98910	1.00880	0.42530	0.84440	0.94430	0.91850	0.85510	0.92910	0.87650	1.03830	1.00290	0.82770	0.84190	0.83820	0.49790	0.97680	0.84950	0.79750	1.02200	0.83760	0.79250	0.93830	0.86350	1.01600	0.97150	0.87210	0.40350	0.86760	0.79510	0.80500	0.87660	0.79690	0.74580	0.88570	0.96070	0.96200	0.85570	0.96850	0.37030	0.96110	0.98170	0.97790	0.87990	0.97680	0.86350	0.93900	1.02750	1.03490	0.97230	0.86390	0.20330	0.97880	0.96150	0.72720	0.84150	0.81400	0.85760	0.99840	0.89250	0.88330	0.99340	0.98320	0.07910	1.03770	0.83540	1.01870	0.93460	0.98560	0.84820	0.97250	0.98420	0.82940	0.87050	0.97890	0.78850	0.96790	0.96530	1.03680	0.78810	0.87050	0.99030	0.96650	0.77580	0.99520	0.84660	0.94910	0.92440
88=09:42:51	77419	303	1.03740	0.97240	0.81630	0.84150	0.97050	0.89120	0.90650	1.01600	0.97100	0.98820	1.00070	0.42280	0.83230	0.93800	0.92120	0.83380	0.93900	0.84970	1.03530	0.96460	0.82740	0.80710	0.83210	0.50360	0.96380	0.83020	0.80040	1.00570	0.81710	0.79370	0.88410	0.85070	0.95320	0.98560	0.85000	0.40270	0.86290	0.78840	0.80300	0.85320	0.79370	0.74420	0.88740	0.92370	0.95540	0.82780	0.96670	0.36570	0.97750	0.96160	0.95700	0.84410	0.96850	0.85320	0.89600	0.99940	0.97800	0.98900	0.79770	0.20710	0.96090	0.95340	0.71280	0.83210	0.79510	0.86570	0.97690	0.85530	0.86340	0.96520	0.96600	0.07500	1.01690	0.82320	1.01730	0.91070	0.96900	0.80020	0.96900	0.95750	0.80290	0.84930	0.92340	0.77230	0.96700	0.95160	1.01150	0.79520	0.81270	0.99030	0.92450	0.76790	0.95990	0.83540	0.93490	0.93560
89=09:57:31	78300	300	1.02930	0.95630	0.83340	0.85910	0.99500	0.91640	0.91500	1.02050	0.99140	1.01030	1.00800	0.43980	0.84000	0.94590	0.91870	0.85400	0.93140	0.89740	1.04160	0.99720	0.83490	0.84120	0.85290	0.51220	0.98240	0.84790	0.80410	0.99860	0.84430	0.80800	0.92930	0.87620	0.99620	1.02160	0.87730	0.41990	0.86600	0.78730	0.80260	0.87810	0.80050	0.79250	0.90210	0.96560	0.96960	0.86170	0.97950	0.37620	0.95760	0.96770	0.97680	0.88190	0.98530	0.90120	0.95340	1.01800	1.02720	0.99850	0.85390	0.20740	0.97570	0.97300	0.76430	0.84610	0.80330	0.89060	0.98680	0.89410	0.89640	1.01060	0.98850	0.07310	1.03640	0.84030	1.01710	0.91790	0.98700	0.83910	0.99140	0.97390	0.86140	0.89470	0.97770	0.78590	0.96270	0.95070	1.02450	0.80260	0.85300	0.99320	0.94970	0.80200	0.99310	0.86660	0.93530	0.92930
90=10:12:12	79181	301	1.02620	0.99170	0.83270	0.84510	0.98750	0.89380	0.91620	0.99710	1.00400	0.98130	1.00540	0.43540	0.82910	0.93070	0.91290	0.85370	0.91780	0.88260	1.03000	1.01010	0.84040	0.82850	0.85190	0.51430	0.96750	0.81640	0.78990	1.02230	0.83650	0.80580	0.92450	0.86980	1.02370	0.95750	0.88110	0.41150	0.85450	0.79690	0.79670	0.85630	0.79470	0.81240	0.87800	0.95560	0.95880	0.87680	0.96660	0.38090	0.97870	0.99370	0.96060	0.84750	0.96430	0.90340	0.92170	0.99360	1.01910	0.97110	0.84980	0.20480	0.96150	0.94060	0.75890	0.83800	0.80530	0.85840	0.98260	0.87680	0.89690	0.97990	0.97490	0.07840	1.01070	0.81680	1.02730	0.94870	0.97690	0.82210	0.95980	0.98440	0.82960	0.87300	0.97320	0.77910	0.96890	0.96200	1.03080	0.76830	0.84700	0.98360	0.95960	0.77150	0.98970	0.85230	0.93350	0.92860
91=10:26:53	80061	301	1.01910	0.98230	0.85180	0.85570	0.98510	0.88470	0.92520	1.01190	0.97470	1.00040	0.99450	0.44060	0.83930	0.95360	0.92650	0.84670	0.92140	0.89540	1.04480	0.98820	0.81960	0.82520	0.83490	0.53150	1.00060	0.83550	0.78320	1.00940	0.83930	0.82590	0.90200	0.82700	0.98140	1.00030	0.84650	0.42300	0.84460	0.79630	0.78560	0.86410	0.79580	0.83500	0.86860	0.95120	0.95140	0.83680	0.95460	0.38390	0.95090	0.99160	0.98100	0.85600	0.96710	0.90140	0.92520	0.99050	0.99940	0.97070	0.81050	0.21680	0.98180	0.94940	0.77460	0.84050	0.78640	0.88250	0.97780	0.87300	0.85050	0.98450	0.97140	0.08090	1.03730	0.81390	1.00170	0.94260	0.99370	0.83300	0.96860	0.96630	0.83490	0.83800	0.95270	0.77310	0.94970	0.96620	1.00710	0.78460	0.84690	0.99350	0.93210	0.77760	0.97410	0.84320	0.93280	0.92410
92=10:41:34	80942	301	1.01980	0.96870	0.83250	0.85470	0.97630	0.89920	0.89010	1.01260	0.95810	0.98280	1.00190	0.45100	0.83950	0.93790	0.92310	0.83750	0.92930	0.89100	1.04140	0.97200	0.81880	0.81240	0.83840	0.53770	0.99250	0.82840	0.77850	0.98620	0.81430	0.82800	0.89370	0.83450	0.96240	0.98270	0.84810	0.42820	0.85130	0.78240	0.79230	0.85790	0.79870	0.83110	0.87370	0.93410	0.95650	0.82550	0.95280	0.38250	0.94020	0.97070	0.97490	0.85780	0.95810	0.89150	0.90170	0.99450	0.98530	0.98490	0.79720	0.21990	0.97830	0.95920	0.78090	0.83310	0.78400	0.86700	0.97480	0.85770	0.85870	0.97700	0.97130	0.07760	1.04010	0.80530	0.99260	0.91350	0.98590	0.82190	0.96160	0.96280	0.81920	0.84540	0.93650	0.77850	0.94210	0.95720	1.00090	0.78880	0.83030	0.98680	0.93150	0.77860	0.97600	0.83300	0.92830	0.92700
93=10:56:15	81823	300	1.01430	0.97280	0.82620	0.84130	0.97750	0.89990	0.91410	0.98370	0.99200	0.97610	0.99200	0.45870	0.84380	0.94000	0.91660	0.84980	0.91290	0.91250	1.02500	0.99960	0.80760	0.83000	0.82590	0.54720	0.98710	0.82790	0.77860	0.99350	0.81880	0.84850	0.90910	0.81530	0.99940	0.95680	0.84950	0.43010	0.85500	0.78630	0.79070	0.85590	0.78450	0.88180	0.85460	0.95450	0.94270	0.84660	0.94940	0.39710	0.95450	0.97960	0.96710	0.85390	0.95550	0.91370	0.91190	0.98230	1.01500	0.94900	0.83730	0.22830	0.98050	0.94800	0.80120	0.82570	0.79200	0.86050	0.97990	0.87120	0.85940	0.98260	0.97200	0.08840	1.03860	0.81000	0.99320	0.93520	0.97540	0.83800	0.95500	0.97260	0.82790	0.83670	0.97750	0.78820	0.96020	0.95300	1.01450	0.77010	0.85950	0.97690	0.95670	0.76950	0.98710	0.83050	0.94620	0.91970
94=11:10:55	82704	303	1.02210	0.98100	0.83400	0.85210	0.98000	0.90260	0.89510	1.01120	0.96740	0.97370	1.00600	0.46720	0.83640	0.93710	0.92370	0.84100	0.93240	0.88800	1.04470	0.97890	0.82320	0.81700	0.84090	0.54760	0.99130	0.82930	0.78950	1.00230	0.82000	0.85800	0.90440	0.84500	0.98190	0.98060	0.86580	0.44660	0.85370	0.79010	0.80220	0.85490	0.80550	0.87640	0.88070	0.93900	0.96460	0.83660	0.96410	0.40540	0.95830	0.98340	0.97870	0.85540	0.96560	0.90420	0.90910	1.00270	0.99650	0.99450	0.82020	0.24070	0.97810	0.95270	0.79990	0.83640	0.80040	0.86550	0.98730	0.86890	0.87390	0.97730	0.97520	0.08110	1.03670	0.81010	1.00970	0.93490	0.99290	0.82750	0.96890	0.97900	0.82570	0.86420	0.95650	0.79480	0.95490	0.96810	1.01350	0.78840	0.83910	0.99180	0.94560	0.78280	0.98450	0.83950	0.93830	0.93170
95=11:25:36	83585	298	1.03580	0.98160	0.82890	0.83440	0.98190	0.90170	0.90690	0.99910	0.98130	0.98730	0.99320	0.47510	0.83000	0.93000	0.91030	0.84720	0.92230	0.89480	1.03430	0.98800	0.81300	0.82190	0.83380	0.55870	0.97140	0.81890	0.79680	1.01310	0.82520	0.85070	0.91500	0.83980	0.99020	0.96950	0.86890	0.44560	0.86170	0.79690	0.80230	0.85640	0.79280	0.89860	0.87230	0.94120	0.95580	0.85270	0.95980	0.40740	0.98290	0.98390	0.96300	0.84570	0.96500	0.91460	0.92010	0.98980	1.01620	0.98730	0.83370	0.24630	0.96350	0.94930	0.79650	0.83640	0.79930	0.86450	0.97670	0.87470	0.87780	0.97910	0.96490	0.08100	1.01550	0.81620	1.02660	0.94250	0.97690	0.82040	0.96690	0.97380	0.83020	0.85000	0.96960	0.78010	0.97520	0.96340	1.02540	0.78300	0.84030	0.99310	0.95530	0.77930	0.97760	0.84020	0.94330	0.92080
96=11:40:17	84466	300	1.03740	0.95450	0.79890	0.81180	0.97540	0.86410	0.88050	0.98550	0.94680	0.99730	0.94850	0.48270	0.81650	0.94020	0.90200	0.84530	0.92090	0.89470	1.02630	0.98640	0.81170	0.81140	0.81920	0.56680	0.94770	0.81680	0.80660	0.99580	0.80560	0.80920	0.90610	0.80670	0.95080	0.97710	0.80970	0.42480	0.86410	0.78210	0.79210	0.85640	0.76060	0.90250	0.85830	0.94060	0.93060	0.83950	0.94650	0.40840	0.98540	0.95150	0.93180	0.81790	0.96770	0.88200	0.90080	0.94060	1.00400	0.95620	0.77300	0.23950	0.94120	0.95330	0.77100	0.83480	0.78080	0.87180	0.92800	0.87840	0.83960	0.97870	0.94170	0.07220	0.99700	0.82520	1.01830	0.91200	0.94400	0.77890	0.96040	0.92850	0.81760	0.78830	0.94860	0.72800	0.97780	0.93780	1.01600	0.77640	0.80190	0.98530	0.92370	0.78230	0.93960	0.83200	0.90630	0.91430
97=11:54:58	85346	301	1.01590	0.96950	0.84420	0.86580	1.00250	0.90520	0.91310	1.02840	0.97710	1.00260	1.00950	0.49780	0.84640	0.95070	0.93000	0.84410	0.93470	0.91230	1.05560	0.98570	0.82320	0.82170	0.83960	0.56430	0.99230	0.83920	0.79550	1.00200	0.83180	0.87820	0.93120	0.83540	0.99440	0.99690	0.85740	0.46090	0.86220	0.78430	0.80430	0.88160	0.80390	0.90550	0.89130	0.95170	0.96210	0.84520	0.95940	0.41000	0.94580	0.98190	0.99910	0.87270	0.98540	0.90670	0.94750	1.00630	1.01630	0.98920	0.82650	0.27730	0.99230	0.97440	0.84520	0.85530	0.80070	0.89040	0.98280	0.88440	0.86790	0.99490	0.98080	0.07490	1.06850	0.83570	1.02260	0.92520	1.00530	0.83500	0.98380	0.97160	0.84270	0.85560	0.96710	0.77970	0.95800	0.96480	1.02890	0.80170	0.84500	0.99880	0.93850	0.80290	0.98260	0.84360	0.92870	0.92100
98=12:09:39	86227	301	1.03560	0.97310	0.81500	0.85370	0.97700	0.90700	0.89490	1.00250	0.98370	0.96760	1.01650	0.49510	0.83210	0.93960	0.92590	0.82940	0.93650	0.88840	1.05250	0.97350	0.82050	0.80820	0.83250	0.55500	0.96900	0.83530	0.80190	1.00890	0.80430	0.88040	0.89370	0.83560	0.98030	0.95850	0.86670	0.46130	0.86860	0.78110	0.81190	0.84940	0.80570	0.87580	0.89220	0.93180	0.95320	0.82680	0.96780	0.40610	0.98600	0.96870	0.95660	0.85180	0.96710	0.91650	0.88820	1.00960	0.98970	0.97720	0.81800	0.27720	0.96980	0.96390	0.82120	0.82660	0.81900	0.85810	0.99120	0.85890	0.88370	0.96680	0.98140	0.07820	1.01330	0.83070	1.02310	0.92470	0.97220	0.81660	0.95920	0.98110	0.78940	0.86040	0.95160	0.78920	0.96900	0.95320	1.02480	0.79330	0.83120	0.97610	0.96070	0.77690	0.98880	0.81980	0.94610	0.91880
99=12:24:19	87108	301	0.98600	0.94420	0.81940	0.85070	0.96710	0.85350	0.89190	0.96970	0.98290	0.93460	0.97600	0.46750	0.84240	0.94240	0.91150	0.82530	0.90100	0.89300	1.01710	0.97680	0.79410	0.82370	0.81890	0.56460	0.97400	0.83050	0.75870	0.96580	0.78870	0.84510	0.88530	0.77780	0.98510	0.93120	0.84310	0.43040	0.84320	0.75760	0.77650	0.84990	0.77690	0.86850	0.84690	0.94920	0.93140	0.82560	0.93980	0.41330	0.92010	0.94490	0.95570	0.85130	0.93710	0.87360	0.87560	0.96990	0.98610	0.91060	0.82860	0.26460	0.97980	0.95030	0.81680	0.79460	0.79160	0.85800	0.97050	0.84330	0.85520	0.96810	0.96220	0.09340	1.04540	0.80530	0.95810	0.89260	0.95160	0.82410	0.92820	0.95400	0.79670	0.82660	0.95500	0.76810	0.93340	0.92720	0.99030	0.77350	0.84560	0.93370	0.94840	0.75900	0.98330	0.80270	0.93180	0.92470
100=12:39:00	87989	301	1.04690	0.98460	0.82770	0.85140	0.98610	0.90420	0.89490	1.01640	0.98070	0.96440	1.01740	0.50940	0.83250	0.93790	0.93030	0.83130	0.94500	0.86940	1.05450	0.96400	0.82470	0.80970	0.84220	0.56810	0.97620	0.83660	0.80830	1.01710	0.80800	0.85550	0.89000	0.84570	0.97140	0.96990	0.87050	0.46940	0.86840	0.78100	0.81590	0.84260	0.80510	0.86680	0.89520	0.92710	0.96590	0.83660	0.97390	0.42770	0.98600	0.97100	0.96630	0.84980	0.97500	0.91410	0.89530	1.00450	0.97920	0.99070	0.81330	0.28940	0.96320	0.95720	0.81680	0.82770	0.81730	0.85830	0.99790	0.86910	0.88830	0.96750	0.97910	0.07790	1.02330	0.82890	1.03250	0.92150	0.98370	0.81460	0.96970	0.98200	0.79270	0.86270	0.93350	0.78760	0.97330	0.95360	1.02560	0.79370	0.82770	0.98890	0.95560	0.77900	0.98490	0.82160	0.93930	0.94060
101=12:53:41	88870	300	1.01060	0.97690	0.87440	0.85780	0.99230	0.88690	0.92510	0.99950	0.97790	0.98590	0.97860	0.50800	0.85110	0.94670	0.93350	0.87410	0.91340	0.91530	1.05120	0.99930	0.79480	0.83080	0.83430	0.57910	1.00250	0.82780	0.78600	0.99760	0.83320	0.84060	0.92570	0.80750	0.99790	0.97900	0.83760	0.46440	0.84850	0.79320	0.80240	0.88890	0.79010	0.90550	0.84960	0.96240	0.95040	0.85520	0.94080	0.44230	0.94040	0.99540	0.99900	0.86680	0.96050	0.88700	0.92240	0.96330	1.00970	0.94240	0.83130	0.28330	0.98920	0.94960	0.86560	0.84320	0.78670	0.88580	0.97760	0.88960	0.85480	0.99180	0.96700	0.07700	1.05580	0.81860	1.01710	0.93650	1.00160	0.83100	0.95750	0.95580	0.83580	0.80930	0.96470	0.74680	0.95260	0.96930	1.03300	0.77770	0.85800	0.98530	0.93910	0.78660	0.97970	0.83330	0.93020	0.91900
102=13:08:22	89750	300	1.01820	0.96910	0.82830	0.85080	0.98340	0.90670	0.91480	1.00990	0.98680	0.98890	1.00140	0.52450	0.84790	0.94940	0.93310	0.84760	0.93450	0.90620	1.05950	0.99310	0.83070	0.83500	0.84580	0.58260	0.98690	0.84580	0.79780	1.00230	0.82570	0.88600	0.91220	0.85200	0.99820	0.99510	0.87100	0.49020	0.86640	0.79140	0.80720	0.86420	0.80710	0.90180	0.89000	0.96420	0.97010	0.86900	0.97690	0.44220	0.95100	0.97820	0.97920	0.86070	0.97450	0.92050	0.92660	1.00490	1.01720	0.98200	0.86890	0.30600	0.98820	0.96640	0.85010	0.83890	0.81100	0.88830	0.99870	0.89510	0.89960	0.99420	0.98760	0.08330	1.03770	0.82440	1.01150	0.93220	0.99370	0.83870	0.97910	0.98760	0.84220	0.87670	0.97450	0.78500	0.96780	0.96190	1.02440	0.80050	0.85650	1.00370	0.96600	0.79790	1.00260	0.85560	0.94290	0.93800
103=13:23:03	90631	300	1.03810	0.97680	0.83460	0.85000	0.99420	0.90290	0.91540	1.00460	0.99710	0.98790	1.00340	0.53510	0.83970	0.95140	0.92490	0.84750	0.93020	0.90500	1.05190	0.99660	0.82810	0.83220	0.83640	0.58230	0.97160	0.84500	0.80930	1.01380	0.82780	0.86250	0.91940	0.83510	0.99730	0.97130	0.87070	0.49000	0.86970	0.78740	0.81150	0.86240	0.79910	0.90700	0.88120	0.95640	0.95370	0.85340	0.96650	0.44190	0.98270	0.97740	0.96180	0.85050	0.97440	0.91990	0.91900	1.00080	1.01790	0.97680	0.84090	0.31320	0.97220	0.96610	0.82680	0.83720	0.81210	0.88370	0.98010	0.87920	0.88960	0.98750	0.97320	0.07870	1.01620	0.84050	1.03180	0.93600	0.97740	0.82060	0.97170	0.97790	0.82740	0.85190	0.97810	0.78770	0.97780	0.96010	1.03010	0.79550	0.83770	0.98690	0.96920	0.78900	0.98900	0.83430	0.96050	0.93240
104=13:37:44	91512	301	1.01930	0.94560	0.82660	0.85750	0.99390	0.86750	0.90640	1.00350	0.98260	0.98690	0.98320	0.52090	0.84120	0.95800	0.92440	0.83770	0.92410	0.90650	1.05420	0.98570	0.81230	0.82210	0.82550	0.57900	0.98830	0.85710	0.79290	0.97290	0.80130	0.84490	0.90870	0.80140	0.97060	0.97510	0.83340	0.48440	0.85530	0.76420	0.79830	0.87030	0.78120	0.88490	0.85920	0.95380	0.93810	0.84520	0.95520	0.44220	0.94410	0.93900	0.96680	0.86900	0.97670	0.87360	0.89390	0.97450	0.99960	0.93980	0.80760	0.29790	0.97030	0.97240	0.80590	0.81460	0.78550	0.88790	0.95720	0.86760	0.86140	0.98790	0.95730	0.07710	1.04800	0.83370	0.97650	0.88780	0.96510	0.82080	0.96260	0.94040	0.81070	0.81750	0.95250	0.75180	0.94490	0.92920	0.99970	0.79750	0.82640	0.96610	0.93530	0.78980	0.96640	0.81070	0.92090	0.93090
105=13:52:25	92394	301	0.99500	0.96920	0.85080	0.85160	0.98820	0.88100	0.90940	1.01260	0.96060	0.98740	0.98950	0.53560	0.84960	0.93630	0.93180	0.84140	0.92310	0.89390	1.07010	0.98440	0.82480	0.81660	0.83690	0.59010	1.00070	0.82350	0.77850	0.99190	0.83220	0.84920	0.91690	0.83620	0.98610	0.98950	0.84320	0.49660	0.83550	0.78240	0.78870	0.86380	0.80380	0.89180	0.86940	0.95080	0.96580	0.85330	0.95720	0.45300	0.93120	0.98510	0.99450	0.84500	0.96170	0.88270	0.92020	0.98420	0.99720	0.97330	0.81750	0.31490	0.98830	0.94680	0.82500	0.83820	0.78180	0.88260	0.98020	0.88200	0.87390	0.98480	0.97380	0.07720	1.04400	0.79750	0.98340	0.92690	1.00440	0.82000	0.96470	0.95490	0.82740	0.83750	0.93620	0.75510	0.93850	0.96530	0.99710	0.78430	0.84030	0.99280	0.92250	0.79100	0.97560	0.83450	0.91530	0.92590
106=14:07:06	93274	298	1.03890	0.95520	0.82590	0.85620	1.00580	0.90650	0.91430	1.04710	0.98890	1.00370	1.01690	0.56280	0.83800	0.95270	0.93520	0.83650	0.95680	0.89210	1.09100	0.99010	0.85260	0.82940	0.84570	0.58540	0.97330	0.85660	0.81850	1.00780	0.82410	0.85760	0.91710	0.87870	0.97710	0.99130	0.86970	0.51490	0.86710	0.76970	0.81930	0.86600	0.81260	0.89110	0.91560	0.96420	0.98850	0.86350	0.99030	0.45260	0.97550	0.95050	0.97590	0.86590	1.00790	0.91470	0.94520	1.03640	1.01330	0.99760	0.82200	0.33760	0.96840	0.97770	0.81990	0.84390	0.82200	0.88960	0.98960	0.90670	0.91910	1.00490	0.99660	0.07710	1.03340	0.84970	1.02630	0.90770	0.99600	0.81660	0.99680	0.98230	0.84320	0.88160	0.94950	0.77670	0.96510	0.95020	1.02200	0.81760	0.82790	1.00090	0.94980	0.81250	1.00100	0.84970	0.93920	0.92830
107=14:21:47	94155	301	1.02010	0.96570	0.83760	0.86130	0.99650	0.88700	0.91740	1.00100	0.99910	0.97540	0.99830	0.55760	0.85140	0.95250	0.92780	0.84440	0.92040	0.90560	1.04510	0.99180	0.81450	0.82850	0.83190	0.58700	0.98020	0.85790	0.79480	0.99630	0.81870	0.85640	0.91890	0.81590	0.99850	0.95820	0.86090	0.50820	0.85430	0.77440	0.79920	0.86390	0.79410	0.90680	0.86850	0.95730	0.94520	0.85800	0.95300	0.45320	0.94790	0.97190	0.97650	0.86950	0.97480	0.91440	0.91500	0.99180	1.01500	0.94900	0.85190	0.33140	0.98400	0.96750	0.82370	0.82800	0.80760	0.88840	0.98340	0.87730	0.89430	0.98490	0.97210	0.08400	1.04650	0.83980	1.00090	0.92150	0.98080	0.83620	0.96700	0.97250	0.82780	0.84730	0.97970	0.78190	0.95850	0.95370	1.02050	0.79680	0.85540	0.97410	0.96260	0.78360	0.99240	0.82350	0.94650	0.92580
108=14:36:28	95036	300	1.03210	0.97560	0.81460	0.83700	0.98030	0.89760	0.90520	0.99980	0.99070	0.97610	1.00090	0.57570	0.84890	0.94720	0.92550	0.84110	0.93560	0.89990	1.05260	0.99170	0.83100	0.82700	0.83430	0.59710	0.96280	0.84690	0.80570	1.00800	0.80820	0.85290	0.90340	0.82770	0.98980	0.96960	0.86320	0.51550	0.86970	0.78200	0.81000	0.85820	0.79660	0.90850	0.88090	0.95130	0.95630	0.86240	0.96800	0.45720	0.98730	0.96560	0.95510	0.84970	0.97200	0.92210	0.90120	0.99210	1.01110	0.97340	0.84510	0.33900	0.96790	0.96040	0.80760	0.82960	0.81160	0.88360	0.98100	0.87960	0.90200	0.98200	0.97300	0.07640	1.01600	0.84120	1.02140	0.92740	0.97240	0.81910	0.96840	0.97640	0.81400	0.84550	0.97100	0.77920	0.97610	0.95230	1.02500	0.79230	0.84270	0.98280	0.96140	0.78070	0.98520	0.82340	0.94570	0.92680
109=14:51:08	95917	301	1.04610	0.95730	0.80600	0.84060	0.98490	0.89150	0.88540	1.00750	0.97840	0.96460	1.00520	0.56360	0.83840	0.94570	0.92400	0.82810	0.94700	0.88020	1.05500	0.97020	0.83300	0.80720	0.83440	0.59330	0.96580	0.85670	0.81180	1.00040	0.78740	0.83960	0.89260	0.83450	0.96220	0.96070	0.86470	0.50720	0.86910	0.76720	0.81370	0.84650	0.79800	0.88120	0.88940	0.93170	0.95450	0.85520	0.97200	0.46480	0.98160	0.93670	0.94840	0.84430	0.97710	0.90470	0.87970	0.99270	0.99090	0.97650	0.81870	0.34830	0.95880	0.96780	0.79390	0.81820	0.81420	0.87220	0.97620	0.86330	0.90400	0.97000	0.97100	0.07740	1.02110	0.84850	1.01680	0.89600	0.96470	0.79960	0.96250	0.96600	0.78890	0.84870	0.94580	0.77230	0.97210	0.93380	1.01750	0.79930	0.81340	0.97400	0.95500	0.77830	0.97270	0.81400	0.94580	0.93250
110=15:05:49	96798	300	1.01920	0.94740	0.84000	0.87070	0.99730	0.88630	0.88810	1.02360	0.97010	0.98530	0.99840	0.57120	0.85080	0.95660	0.93500	0.82750	0.94860	0.89100	1.07110	0.96220	0.83490	0.82110	0.83700	0.59960	0.97820	0.86820	0.80110	0.98130	0.80190	0.84920	0.90590	0.82980	0.95590	0.98730	0.85910	0.51480	0.85870	0.75920	0.80790	0.86860	0.80280	0.88140	0.89810	0.94860	0.96500	0.84540	0.97710	0.46530	0.93850	0.94580	0.98160	0.87230	0.98890	0.88480	0.89870	0.99290	0.98240	0.97480	0.80440	0.34530	0.97450	0.97950	0.80540	0.82480	0.80440	0.89430	0.97060	0.86660	0.89000	0.97890	0.96870	0.07610	1.06120	0.85370	0.99740	0.88880	0.98040	0.81940	0.97300	0.94750	0.80450	0.85030	0.92810	0.77430	0.95370	0.93670	1.00730	0.82010	0.81700	0.97570	0.93360	0.79770	0.97140	0.82270	0.92330	0.94730
111=15:20:30	97679	298	0.99420	0.97100	0.85580	0.86030	1.00330	0.87520	0.92450	1.02470	0.98310	0.99040	1.00000	0.58220	0.86440	0.94990	0.93640	0.85140	0.92910	0.90710	1.07530	1.00540	0.84390	0.84450	0.84660	0.59460	1.00530	0.84140	0.78620	1.00030	0.87370	0.85380	0.92640	0.84510	1.00070	1.00760	0.85100	0.52610	0.83690	0.77930	0.79260	0.87530	0.80790	0.91590	0.87560	0.98810	0.98060	0.88210	0.95240	0.47910	0.93270	0.98710	1.01170	0.85600	1.00920	0.89370	0.95710	1.01040	1.02160	0.99310	0.83710	0.34190	0.99040	0.95900	0.82520	0.84430	0.79250	0.89900	0.99010	0.92210	0.89720	1.01880	0.98250	0.07640	1.05220	0.82520	0.99530	0.92850	1.01690	0.82900	0.97050	0.99490	0.86500	0.84200	0.95650	0.76230	0.93990	0.96670	1.00170	0.80050	0.85090	0.99140	0.93690	0.82660	0.99990	0.84620	0.93080	0.93140
112=15:35:11	98559	301	1.04790	0.95270	0.81440	0.83470	0.99920	0.87510	0.89430	1.00350	0.97920	0.98390	0.97890	0.58060	0.84370	0.95370	0.92200	0.83910	0.94080	0.89120	1.04840	0.98560	0.81910	0.81590	0.82720	0.60260	0.95170	0.86560	0.82050	0.99690	0.79740	0.81810	0.91030	0.81700	0.96600	0.96420	0.84660	0.50480	0.87060	0.77270	0.81070	0.85120	0.78200	0.90280	0.87680	0.94690	0.94500	0.86520	0.95830	0.47150	0.97920	0.93750	0.95240	0.84760	0.99630	0.90470	0.89930	0.97080	1.00080	0.96550	0.82030	0.35630	0.94780	0.96720	0.78170	0.82510	0.80390	0.88850	0.96040	0.87860	0.89520	0.98000	0.95330	0.07140	1.01430	0.86090	1.02070	0.89730	0.96170	0.80300	0.97040	0.95550	0.80680	0.82510	0.95580	0.75780	0.97600	0.92690	1.02210	0.80630	0.81200	0.97820	0.94850	0.78410	0.96020	0.82000	0.93380	0.93610
113=15:49:52	99440	300	1.01980	0.99420	0.85110	0.84440	0.98840	0.87350	0.91570	1.00620	0.97680	0.98250	0.99430	0.58660	0.86120	0.93620	0.93340	0.85050	0.92210	0.89980	1.06020	0.99270	0.82550	0.82130	0.83270	0.60070	0.99730	0.82340	0.78800	1.01250	0.83580	0.84320	0.91770	0.82930	1.00100	0.97670	0.85870	0.52260	0.84630	0.79380	0.79460	0.85930	0.80150	0.91620	0.86910	0.95180	0.96230	0.88600	0.94950	0.48270	0.95910	0.99760	0.98830	0.83430	0.96610	0.90560	0.92270	0.97770	1.01180	0.97350	0.85260	0.36230	0.98430	0.94170	0.81660	0.84200	0.79530	0.88300	0.98450	0.88990	0.90350	0.98130	0.97560	0.08570	1.02440	0.82540	1.00600	0.94840	1.00260	0.81770	0.96110	0.96570	0.82770	0.83090	0.95980	0.76860	0.96150	0.97560	1.01090	0.78860	0.84710	0.99230	0.94000	0.78330	0.98680	0.84050	0.93870	0.92890
114=16:04:32	100321	301	1.02230	0.98630	0.84790	0.85920	0.99860	0.89910	0.92850	1.01860	1.01090	0.98180	1.01370	0.60480	0.86930	0.95000	0.93980	0.85670	0.93610	0.90310	1.06580	1.01240	0.84180	0.83970	0.85350	0.60200	0.99290	0.85190	0.80170	1.01390	0.83420	0.85920	0.92140	0.87470	1.02360	0.97720	0.88600	0.53810	0.85500	0.79100	0.81000	0.86350	0.80810	0.92250	0.89030	0.96750	0.98870	0.91460	0.96660	0.48060	0.95070	0.98950	0.99710	0.86560	0.98030	0.92650	0.94990	1.03720	1.03860	0.97650	0.92670	0.37470	0.98890	0.95350	0.81980	0.84040	0.81430	0.89410	1.00500	0.90070	0.95010	0.98850	0.98550	0.08870	1.04030	0.84690	1.01350	0.93670	1.00420	0.84000	0.98040	0.99250	0.83840	0.88720	0.98020	0.78410	0.96710	0.97190	1.02930	0.80890	0.86350	0.99130	0.96870	0.78830	1.00390	0.84760	0.95680	0.93340
115=16:21:27	101336	301	1.01200	0.97600	0.84220	0.85350	0.99140	0.89130	0.91660	0.99990	0.98780	0.97740	1.00360	0.61310	0.87190	0.94520	0.93210	0.84870	0.92780	0.90190	1.05990	0.99300	0.82680	0.82410	0.83450	0.60320	0.98960	0.85110	0.79340	0.99930	0.82460	0.85790	0.91470	0.83040	0.99870	0.96400	0.86760	0.53090	0.85830	0.78700	0.80490	0.86060	0.80660	0.92170	0.87730	0.95670	0.96140	0.88290	0.96040	0.48260	0.94760	0.98820	0.98690	0.85790	0.97230	0.91760	0.91780	0.99580	1.01260	0.97110	0.86910	0.37750	0.98560	0.95730	0.81900	0.83730	0.80570	0.88760	0.98480	0.88640	0.91880	0.98640	0.98140	0.07650	1.03400	0.83520	1.00300	0.94030	0.99830	0.83150	0.96630	0.97930	0.82750	0.85040	0.97480	0.78700	0.96770	0.96960	1.01700	0.80510	0.85430	0.98970	0.96540	0.79070	0.99810	0.83540	0.94060	0.93340
116=16:36:10	102219	301	1.03440	0.98990	0.82890	0.81400	0.98560	0.86590	0.90790	0.98490	0.95980	0.99590	0.96900	0.59400	0.85770	0.93690	0.92790	0.85880	0.92400	0.89180	1.04710	0.99320	0.81720	0.81660	0.82620	0.60770	0.96710	0.81480	0.79990	1.01360	0.82510	0.80980	0.90740	0.81460	0.97280	0.96620	0.82090	0.49970	0.85490	0.80180	0.79490	0.84720	0.78100	0.92750	0.84770	0.94520	0.93500	0.88090	0.94070	0.49070	0.98130	0.98510	0.95710	0.80790	0.96870	0.89640	0.91460	0.94600	1.00410	0.95930	0.83900	0.36550	0.96300	0.93420	0.78290	0.84360	0.78310	0.87870	0.94740	0.89440	0.88190	0.97760	0.95310	0.07280	0.98740	0.82710	1.01870	0.95640	0.97830	0.78800	0.95670	0.94850	0.82230	0.77720	0.95390	0.71880	0.97570	0.96410	1.01440	0.78200	0.82170	0.99650	0.93350	0.77350	0.95790	0.83200	0.91560	0.92160
117=16:50:57	103106	301	1.00880	0.96600	0.84100	0.85420	0.98900	0.87230	0.91900	0.99200	0.98770	0.96760	0.98190	0.59160	0.87510	0.94700	0.92960	0.84820	0.91580	0.90540	1.04180	0.99030	0.81000	0.82560	0.82860	0.60360	1.00040	0.85540	0.78110	0.98070	0.81070	0.83790	0.90880	0.80220	0.99510	0.95230	0.84700	0.50840	0.84430	0.77860	0.78930	0.85970	0.78760	0.90630	0.84510	0.95810	0.94150	0.87440	0.94630	0.49700	0.93200	0.97600	0.98580	0.85870	0.96000	0.89280	0.90280	0.97100	1.00450	0.93480	0.87130	0.38100	0.98790	0.94880	0.81250	0.81600	0.78790	0.88250	0.97110	0.87670	0.89610	0.98350	0.96600	0.09270	1.04450	0.83170	0.97630	0.92250	0.98780	0.82930	0.94480	0.95670	0.81650	0.81620	0.96750	0.75900	0.94990	0.94610	1.00150	0.79640	0.85360	0.96490	0.95130	0.77530	0.98540	0.81780	0.93420	0.92780
118=17:05:40	103989	301	1.04380	0.97520	0.82130	0.83250	0.98910	0.88180	0.91760	0.99860	0.98890	0.99300	0.99110	0.60330	0.86470	0.94150	0.92800	0.85220	0.93850	0.90580	1.05920	0.99280	0.83960	0.82750	0.84070	0.60320	0.95810	0.84260	0.80900	1.01170	0.82240	0.84450	0.90670	0.83310	0.99010	0.97070	0.85650	0.51360	0.87290	0.79440	0.80970	0.85910	0.79430	0.92690	0.87010	0.95650	0.95440	0.89490	0.97300	0.50070	0.99510	0.97460	0.95070	0.83310	0.97990	0.91510	0.90750	0.97920	1.01270	0.97300	0.85820	0.39400	0.95910	0.95070	0.78990	0.83530	0.80140	0.88370	0.97060	0.89720	0.92750	0.98690	0.97770	0.07590	0.99620	0.85350	1.02730	0.94250	0.97150	0.80610	0.96970	0.96660	0.81690	0.82820	0.96960	0.76830	0.98710	0.94730	1.02400	0.80660	0.82790	0.98840	0.96080	0.78070	0.98040	0.83750	0.94360	0.93350
119=17:20:27	104876	300	1.03690	0.98120	0.82700	0.85390	0.98990	0.90100	0.91500	1.00650	1.00560	0.97520	1.00920	0.62510	0.87660	0.94960	0.93920	0.84690	0.94140	0.90260	1.06020	0.98740	0.84240	0.82430	0.83850	0.59550	0.97030	0.85870	0.80820	1.01480	0.81310	0.86020	0.91010	0.83850	1.00200	0.96360	0.88320	0.52560	0.86990	0.78360	0.81860	0.85260	0.80490	0.91320	0.88660	0.95220	0.96000	0.89070	0.96570	0.49570	0.97270	0.97410	0.97250	0.85960	0.98320	0.93290	0.91180	1.00380	1.00930	0.96830	0.88830	0.41350	0.98060	0.95890	0.81310	0.82920	0.82330	0.88230	0.99630	0.87980	0.94450	0.97760	0.97940	0.08890	1.02710	0.86680	1.02320	0.92910	0.98250	0.82950	0.96730	0.98990	0.80960	0.85870	0.97300	0.78620	0.97680	0.95830	1.03440	0.81200	0.85060	0.97620	0.97210	0.78040	0.99890	0.83350	0.94970	0.93100
120=17:35:14	105763	301	1.03970	0.99270	0.84570	0.84500	1.00340	0.89090	0.91980	0.99900	0.98640	0.98890	0.99690	0.62430	0.86610	0.94930	0.93210	0.86090	0.93370	0.90800	1.05830	1.00310	0.84130	0.82330	0.83400	0.59250	0.97910	0.85010	0.81800	1.02280	0.83630	0.84340	0.93100	0.83590	0.99810	0.96990	0.86710	0.52150	0.86560	0.80360	0.81490	0.86710	0.80570	0.93890	0.88030	0.95890	0.95420	0.89920	0.95510	0.49910	0.99430	0.99250	0.97390	0.84070	0.98150	0.92570	0.92750	0.98810	1.02300	0.97120	0.86680	0.40670	0.97220	0.95810	0.80690	0.85050	0.81070	0.88590	0.97720	0.89710	0.91880	0.98510	0.97200	0.07480	1.01370	0.86160	1.03600	0.96080	0.99440	0.81710	0.97060	0.98050	0.83530	0.83670	0.98290	0.77330	0.98360	0.97230	1.03060	0.80580	0.84430	0.99220	0.96360	0.79110	0.99180	0.83650	0.93960	0.91110
121=17:49:57	106646	301	1.00290	0.98120	0.84910	0.84070	0.97470	0.85940	0.90040	0.99480	0.96560	0.97340	0.98390	0.60280	0.87730	0.93390	0.93920	0.84450	0.91840	0.89830	1.04830	0.98240	0.82140	0.81910	0.82840	0.61120	1.00420	0.81670	0.77080	0.98640	0.82410	0.84220	0.90170	0.81060	0.98570	0.96770	0.84290	0.51090	0.83250	0.78340	0.78450	0.84780	0.79860	0.90660	0.85050	0.94700	0.94740	0.88110	0.93990	0.50400	0.94030	0.98730	0.98890	0.82510	0.94310	0.88690	0.90400	0.96830	0.99530	0.94820	0.85730	0.39640	0.98960	0.93290	0.81010	0.83120	0.78580	0.87660	0.96900	0.87470	0.89430	0.97380	0.96600	0.08270	1.02010	0.81670	0.97770	0.93860	1.00340	0.79980	0.93860	0.95330	0.82020	0.81510	0.94240	0.75460	0.94200	0.96860	0.99140	0.78860	0.83800	0.97690	0.93060	0.77320	0.98030	0.82210	0.92870	0.91750
122=18:04:44	107533	301	1.03650	0.96310	0.84840	0.86880	1.02260	0.89200	0.92740	1.01740	0.99630	1.00250	0.99420	0.62490	0.88350	0.96670	0.93960	0.85730	0.94270	0.92740	1.05960	0.99660	0.85140	0.84160	0.83910	0.60320	0.97580	0.88330	0.83010	1.00240	0.82270	0.84850	0.93550	0.83000	0.99680	0.98750	0.87170	0.52570	0.87660	0.78110	0.81970	0.87750	0.79490	0.92380	0.88310	0.96820	0.95100	0.90030	0.95780	0.52090	0.97400	0.96680	0.98770	0.87510	1.01090	0.92370	0.92850	0.99170	1.03060	0.96620	0.86700	0.41720	0.98310	0.98000	0.81030	0.83950	0.81640	0.91110	0.97420	0.89580	0.93050	0.99310	0.96710	0.07630	1.05290	0.90180	1.02340	0.92080	0.99040	0.83650	0.98980	0.97090	0.83690	0.83910	0.97800	0.76670	0.97540	0.94910	1.03040	0.83770	0.84260	0.98410	0.95580	0.80120	0.98080	0.82940	0.95130	0.93140
123=18:19:31	108420	298	0.99730	0.95520	0.84920	0.86500	1.00570	0.85610	0.91630	0.98780	0.99660	0.95500	0.97690	0.58940	0.88890	0.96230	0.93840	0.84480	0.91400	0.91820	1.04400	0.98930	0.82460	0.83240	0.82370	0.59890	1.00290	0.86960	0.78720	0.97840	0.80920	0.84100	0.91820	0.79310	0.99880	0.94600	0.85560	0.50300	0.84990	0.76340	0.79450	0.86980	0.78920	0.90770	0.85210	0.96920	0.93650	0.88370	0.93920	0.51910	0.92150	0.95960	0.99620	0.87030	0.97230	0.88970	0.89900	0.97610	1.00390	0.90900	0.88270	0.39560	0.98880	0.96640	0.81480	0.80790	0.80100	0.88730	0.96900	0.86680	0.91100	0.97860	0.96050	0.09000	1.06620	0.86900	0.96650	0.90660	0.98510	0.84140	0.95170	0.95550	0.81820	0.82300	0.97600	0.76560	0.93910	0.93520	1.00080	0.81940	0.85440	0.94160	0.95670	0.77140	0.98640	0.80840	0.93660	0.93450
124=18:34:14	109303	301	1.02150	0.97880	0.84830	0.85780	1.00060	0.88920	0.92120	1.01270	0.98680	0.99150	1.00490	0.62800	0.89040	0.95250	0.94160	0.85970	0.93300	0.91550	1.06570	0.99620	0.85050	0.83220	0.84120	0.60740	0.99620	0.85650	0.79840	1.00110	0.82700	0.85230	0.91900	0.83460	0.99860	0.98090	0.87230	0.52830	0.85810	0.78930	0.80560	0.86270	0.80410	0.92610	0.87700	0.96190	0.95980	0.90060	0.95900	0.52300	0.94670	0.98710	0.99600	0.85950	0.97980	0.91910	0.92190	0.98810	1.01750	0.97210	0.88210	0.43600	0.99060	0.95820	0.81780	0.84260	0.80360	0.89360	0.98040	0.88770	0.93170	0.98880	0.97730	0.07850	1.03770	0.86000	1.00570	0.93840	1.00240	0.83020	0.97190	0.97430	0.84080	0.84800	0.97720	0.78800	0.95830	0.96880	1.01600	0.82090	0.84600	0.98660	0.95410	0.79460	0.99240	0.83770	0.94700	0.92170
125=18:49:01	110190	301	1.05390	0.96850	0.82580	0.84960	1.01400	0.89320	0.91490	1.00830	0.99670	0.97680	1.00210	0.61850	0.88240	0.95990	0.94200	0.85110	0.95340	0.92430	1.06390	0.99080	0.85540	0.82720	0.83870	0.60710	0.96240	0.87690	0.83010	1.01480	0.80750	0.83850	0.92140	0.83920	0.99470	0.96390	0.88390	0.51820	0.87660	0.77830	0.82630	0.86150	0.80550	0.91470	0.89080	0.95660	0.95680	0.90390	0.97330	0.52690	0.99140	0.95690	0.96990	0.85490	1.00230	0.92150	0.89640	0.99240	1.01130	0.96720	0.88370	0.43700	0.96650	0.97060	0.80270	0.82980	0.82200	0.88620	0.98130	0.88590	0.95230	0.98360	0.97570	0.07580	1.02530	0.90850	1.02990	0.91610	0.98340	0.81810	0.97510	0.97900	0.80620	0.84840	0.97620	0.77490	0.98070	0.94090	1.02890	0.83700	0.83410	0.97670	0.97380	0.78630	0.98780	0.82440	0.95740	0.92680
126=19:03:48	111077	301	1.03040	0.96840	0.83110	0.84420	1.00450	0.88650	0.93510	0.98830	1.00140	0.98050	0.98580	0.61370	0.88320	0.95940	0.92960	0.85810	0.92770	0.93510	1.05180	0.99950	0.83880	0.83140	0.82300	0.60770	0.96180	0.86290	0.81360	1.00350	0.82010	0.84650	0.92310	0.82330	1.00250	0.96160	0.86400	0.51730	0.86880	0.78590	0.80660	0.86380	0.78560	0.93330	0.86010	0.96530	0.93710	0.90400	0.95680	0.53370	0.97130	0.96340	0.96560	0.85410	0.98770	0.92050	0.91190	0.97720	1.02180	0.93700	0.90350	0.42890	0.97390	0.96350	0.80220	0.82800	0.80650	0.89330	0.96050	0.88570	0.93090	0.98670	0.96920	0.07350	1.02310	0.88380	1.00910	0.92680	0.97140	0.82440	0.96730	0.96730	0.82350	0.82340	0.98370	0.76220	0.98050	0.94620	1.02250	0.82360	0.84090	0.96270	0.96010	0.78500	0.98260	0.82150	0.94530	0.91940
127=19:18:35	111964	298	1.03190	0.99400	0.85220	0.84070	1.03180	0.89580	0.95210	1.01740	0.98340	1.01430	0.99770	0.62650	0.88980	0.93810	0.94340	0.86980	0.98920	0.91970	1.11540	1.00720	0.87310	0.83090	0.84360	0.61260	0.98250	0.83260	0.80760	1.04940	0.87660	0.83790	0.94440	0.87540	0.98560	0.98430	0.86640	0.52020	0.85360	0.79970	0.82270	0.86350	0.85290	0.93650	0.91080	0.95760	0.97130	0.91540	0.95560	0.53900	0.97670	1.00170	1.03340	0.82740	0.98830	0.91080	0.94990	0.99890	1.00780	1.00590	0.86160	0.44160	0.97380	0.94700	0.80990	0.86060	0.80770	0.88520	1.00720	0.91960	0.95070	0.98520	0.97370	0.07430	1.00660	0.86640	1.03340	0.96450	1.05120	0.80110	0.99720	0.98510	0.83330	0.82660	0.94640	0.74960	0.97280	0.98360	1.02630	0.82510	0.82830	1.01000	0.95760	0.81660	0.97740	0.84550	0.93780	0.92040
128=19:33:23	112851	301	1.02780	0.98870	0.85550	0.86440	1.01840	0.92550	0.97040	1.02420	1.03840	0.99750	1.02320	0.63380	0.90020	0.96160	0.94390	0.86890	0.93940	0.97240	1.08090	1.01470	0.87640	0.84350	0.84980	0.61290	0.99210	0.86820	0.81480	1.02620	0.83870	0.85960	0.93730	0.87600	1.02680	0.97470	0.90330	0.52500	0.87010	0.78970	0.81940	0.87080	0.80890	0.93540	0.89090	0.97590	0.96600	0.95100	0.96220	0.55650	0.96910	0.98770	0.99700	0.87200	0.99790	0.95080	0.94200	1.02480	1.04200	0.97230	0.96670	0.45930	0.99080	0.96510	0.82340	0.84510	0.82470	0.89240	0.99590	0.90100	0.99100	0.99440	0.98710	0.07620	1.03350	0.89380	1.02710	0.94620	1.00490	0.84300	0.97820	0.99620	0.84110	0.89420	1.00210	0.78640	0.97600	0.96780	1.03870	0.83060	0.86550	0.98320	0.97540	0.80000	1.00750	0.84290	0.95910	0.91740
129=19:48:10	113738	298	1.04050	0.95330	0.82880	0.85210	1.01810	0.89070	0.91580	1.01280	0.99400	0.98120	0.98990	0.61980	0.88170	0.95710	0.93240	0.85930	0.94780	0.94790	1.06250	0.98580	0.86170	0.82350	0.83370	0.61250	0.95950	0.87560	0.82830	1.00570	0.81060	0.83780	0.93000	0.85860	0.99540	0.97340	0.88130	0.51270	0.86530	0.76920	0.82230	0.86590	0.79350	0.91030	0.88640	0.96010	0.95460	0.91630	0.96910	0.54540	0.96850	0.93860	0.97360	0.86350	1.00740	0.91850	0.91060	0.99520	1.02510	0.96440	0.88970	0.45100	0.95980	0.97090	0.79850	0.82740	0.82100	0.89270	0.96870	0.88540	0.95790	0.98030	0.96390	0.07990	1.03640	0.91130	1.01480	0.89700	0.97240	0.82170	0.97970	0.96810	0.81480	0.84020	0.96530	0.75840	0.97280	0.93070	1.03240	0.84950	0.83160	0.97220	0.96170	0.79180	0.97630	0.82200	0.93700	0.93600
130=20:02:57	114625	301	0.99420	0.98900	0.85070	0.83870	0.97010	0.86080	0.90840	0.98320	0.97000	0.96110	0.99220	0.59920	0.90100	0.93560	0.94540	0.85770	0.92490	0.91470	1.05380	0.98940	0.84560	0.82330	0.83580	0.60830	0.99710	0.82070	0.77310	0.98880	0.81850	0.83370	0.89190	0.81900	0.98720	0.95210	0.86190	0.50240	0.83820	0.78560	0.78950	0.84300	0.79720	0.91000	0.84730	0.94920	0.94740	0.90890	0.94030	0.53910	0.93660	0.98990	0.99180	0.82300	0.94790	0.89350	0.89580	0.96620	0.99060	0.94130	0.89420	0.43710	0.98350	0.92700	0.81060	0.82790	0.79280	0.86780	0.97670	0.87680	0.93120	0.97170	0.97120	0.08440	1.01780	0.82850	0.97180	0.93920	1.00080	0.80780	0.93810	0.96250	0.81420	0.81550	0.95410	0.75740	0.93970	0.96820	0.99420	0.81240	0.84830	0.96880	0.94040	0.76610	0.98870	0.82040	0.93210	0.92570
131=20:17:44	115512	300	1.02520	0.98830	0.84670	0.85840	1.00600	0.90760	0.93550	1.01470	1.00760	0.98800	1.01900	0.63370	0.90740	0.95460	0.94990	0.87250	0.94860	0.97410	1.08380	1.00740	0.87340	0.82690	0.85160	0.61680	0.99130	0.85780	0.80680	1.01490	0.83110	0.86420	0.92370	0.87490	1.01310	0.97660	0.90730	0.52520	0.86760	0.79480	0.82110	0.86810	0.81790	0.93260	0.89260	0.96730	0.97110	0.94400	0.97680	0.54700	0.95490	0.98940	0.99720	0.86620	0.98830	0.93780	0.92830	1.00880	1.02350	0.97890	0.97310	0.48230	0.99010	0.96230	0.82510	0.84520	0.82490	0.89340	0.99690	0.89910	0.99170	0.99070	0.99100	0.07890	1.03440	0.88800	1.02350	0.94470	1.00710	0.83750	0.98120	0.99720	0.83840	0.86820	0.98580	0.78550	0.97420	0.97210	1.03680	0.83980	0.85960	0.99770	0.97590	0.79990	1.01300	0.85010	0.96260	0.93980
132=20:32:31	116399	301	1.07010	0.97550	0.84430	0.87280	1.03440	0.90760	0.96520	1.00740	1.02520	0.98540	1.00570	0.62910	0.90620	0.96400	0.94370	0.86460	0.95510	0.96010	1.08130	0.99550	0.86450	0.83040	0.83830	0.60970	1.01720	0.88250	0.82250	1.02570	0.82050	0.85930	0.93320	0.85630	1.01140	0.95820	0.89650	0.52050	0.87110	0.77600	0.82190	0.86650	0.80600	0.92860	0.88690	0.95800	0.95830	0.93030	0.96860	0.55790	0.97760	0.97190	0.99180	0.87180	0.99980	0.93310	0.91730	1.00920	1.02030	0.96370	0.93480	0.48090	0.97680	0.96730	0.81390	0.82870	0.82120	0.88790	0.98690	0.88360	0.97410	0.98640	0.97750	0.07560	1.04490	0.91360	1.02350	0.92800	0.99730	0.83700	0.97340	0.98480	0.82020	0.85220	0.98520	0.78230	0.96930	0.94670	1.02630	0.84300	0.84960	0.97490	0.97610	0.79110	0.99560	0.82050	0.95240	0.93160
133=20:47:18	117286	301	1.06130	0.99630	0.86070	0.84940	1.02350	0.88960	0.93800	1.00410	0.99180	1.00610	0.98890	0.63150	0.90350	0.95250	0.95230	0.87890	0.93920	0.95900	1.06960	0.99760	0.85270	0.83150	0.84260	0.60990	0.98370	0.86080	0.81580	1.01690	0.83630	0.85090	0.93010	0.85040	1.00560	0.97540	0.88010	0.52330	0.86240	0.79790	0.81400	0.85850	0.80110	0.94340	0.86700	0.96490	0.95250	0.93690	0.95740	0.55980	0.98070	0.99690	0.98450	0.85430	0.98560	0.92600	0.92650	0.98270	1.02200	0.96350	0.92630	0.48320	0.97460	0.95100	0.80940	0.84460	0.80470	0.89350	0.97120	0.89780	0.95540	0.98400	0.96750	0.07940	1.02800	0.89620	1.02520	0.96190	0.99780	0.82790	0.97550	0.97870	0.83890	0.82610	0.98090	0.77090	0.98050	0.96310	1.02700	0.83370	0.84530	0.99050	0.96190	0.79150	0.98720	0.83880	0.94060	0.92260
134=21:02:05	118173	301	1.04210	0.95860	0.83250	0.84030	1.01250	0.87910	0.90840	1.01080	0.97620	1.00440	0.96750	0.64490	0.89150	0.95620	0.92470	0.86930	0.93900	0.94550	1.05760	0.99720	0.87190	0.83540	0.83990	0.62020	0.96130	0.86170	0.82660	1.00090	0.82110	0.82310	0.92680	0.84450	0.98070	0.99820	0.87620	0.51460	0.86710	0.77890	0.81200	0.87000	0.78150	0.93310	0.88340	0.96650	0.95050	0.94290	0.96060	0.56190	0.98110	0.94740	0.97440	0.84660	1.00280	0.91040	0.93020	0.96970	1.02860	0.96160	0.87550	0.46440	0.96430	0.97290	0.78980	0.84270	0.80340	0.91460	0.94360	0.90230	0.95880	1.00120	0.95460	0.07130	1.02310	0.90760	1.01450	0.91150	0.97770	0.81110	0.98820	0.94940	0.83720	0.81520	0.96910	0.73780	0.97700	0.94190	1.02280	0.85290	0.82360	0.98590	0.94130	0.81100	0.96330	0.84050	0.93990	0.92270
135=21:16:52	119060	301	1.01550	0.93890	0.82490	0.85120	1.00600	0.86420	0.90790	0.98680	0.98560	0.96630	0.96730	0.60930	0.90100	0.96060	0.93100	0.85850	0.92530	0.95070	1.04020	0.99170	0.84840	0.83150	0.82350	0.61000	0.97900	0.86970	0.80060	0.96650	0.79360	0.82840	0.91420	0.81150	0.98390	0.95290	0.87110	0.50210	0.85770	0.76190	0.80160	0.86330	0.78310	0.91080	0.85740	0.96530	0.93290	0.92030	0.94380	0.56250	0.94510	0.94120	0.97390	0.86130	0.98120	0.88920	0.89240	0.96670	1.01300	0.91850	0.89960	0.46370	0.97730	0.96900	0.80390	0.81360	0.80010	0.89880	0.95220	0.87060	0.94980	0.98910	0.95780	0.07580	1.04040	0.89450	0.97100	0.89530	0.96480	0.82460	0.95310	0.95080	0.81620	0.81700	0.97660	0.75370	0.95580	0.92630	1.00340	0.84300	0.84060	0.94620	0.95230	0.79100	0.97840	0.80450	0.93700	0.92180
136=21:31:39	119947	301	1.02690	0.95260	0.83350	0.86060	1.01850	0.88060	0.92720	1.00740	0.99720	0.98460	0.99030	0.62770	0.90590	0.96310	0.94040	0.86030	0.94520	0.97200	1.06490	0.98720	0.87060	0.82740	0.83290	0.62040	0.97580	0.88040	0.81480	0.98780	0.80360	0.83870	0.91370	0.83860	0.98170	0.97580	0.88190	0.51060	0.86350	0.77260	0.81160	0.86400	0.78880	0.91660	0.86680	0.96120	0.94440	0.92920	0.96680	0.57150	0.95960	0.94130	0.97180	0.87200	0.99370	0.90160	0.89500	0.97960	1.01660	0.94480	0.89940	0.48260	0.97080	0.97320	0.79910	0.82160	0.80720	0.89670	0.95910	0.87810	0.96560	0.99300	0.96330	0.07480	1.04080	0.91110	0.99550	0.90210	0.96610	0.82120	0.96860	0.95850	0.81620	0.82680	0.97600	0.75520	0.95980	0.93240	1.01020	0.85500	0.83170	0.95750	0.95390	0.79540	0.97640	0.81690	0.94290	0.93990
137=21:46:26	120834	298	1.02050	0.98430	0.86220	0.87050	1.01870	0.90960	0.97330	1.02660	1.03830	1.00640	1.03340	0.63960	0.92190	0.95430	0.95160	0.88550	0.94880	0.95710	1.11300	1.02200	0.90100	0.85320	0.86360	0.61390	1.00080	0.86470	0.80710	1.01580	0.87820	0.86410	0.93610	0.90720	1.04860	0.98060	0.92290	0.52980	0.86190	0.78640	0.81850	0.87200	0.81640	0.93070	0.89570	0.99560	0.99610	0.98600	0.98650	0.55990	0.94740	0.99670	1.01040	0.87300	0.99040	0.93430	0.98060	1.04090	1.05620	0.99260	0.99470	0.51830	0.99490	0.96270	0.82920	0.84360	0.81990	0.89850	0.99700	0.93840	1.04130	1.02340	1.00630	0.08040	1.04510	0.89450	1.01650	0.94460	1.01690	0.84650	0.98370	1.03400	0.88730	0.89840	1.01590	0.79270	0.97160	0.96950	1.03580	0.85420	0.86790	0.99200	0.97370	0.82080	1.03430	0.87300	0.94910	0.92730
138=22:01:13	121721	300	1.05660	0.97660	0.83910	0.83470	1.01150	0.88140	0.91810	0.98410	0.97670	0.99030	0.96980	0.63320	0.90030	0.95010	0.93370	0.88510	0.94220	0.94610	1.04980	0.99900	0.86230	0.82510	0.82830	0.62620	0.95520	0.86100	0.83510	1.01710	0.81660	0.81410	0.92530	0.84600	0.98930	0.95140	0.87260	0.50700	0.87290	0.79550	0.81900	0.85800	0.79020	0.93570	0.86350	0.95400	0.93760	0.94050	0.94720	0.55950	0.99940	0.97590	0.96600	0.84290	0.99320	0.91700	0.90820	0.96000	1.01880	0.95040	0.91230	0.49720	0.95420	0.95780	0.79410	0.84650	0.81300	0.88520	0.94650	0.89440	0.96990	0.98350	0.95200	0.07430	1.00930	0.91770	1.03830	0.94030	0.97050	0.80780	0.96660	0.96210	0.82350	0.80710	0.97840	0.73720	0.99310	0.95000	1.03680	0.83950	0.82840	0.98480	0.95980	0.79120	0.97320	0.83000	0.93420	0.91670
139=22:16:00	122609	301	1.04220	0.96430	0.84780	0.87050	1.05480	0.95040	0.96710	1.02330	0.99490	1.02770	0.99960	0.64400	0.91290	0.96290	0.94790	0.89090	0.97780	1.01860	1.09740	1.00340	0.89880	0.85260	0.84390	0.61300	0.96180	0.88080	0.83460	1.04120	0.86990	0.85280	0.98150	0.90030	0.99780	0.99490	0.90750	0.53110	0.87150	0.78560	0.83290	0.87790	0.81170	0.97430	0.94060	0.97090	0.97110	0.97080	0.96640	0.57830	0.97970	0.96360	1.00290	0.88370	1.06500	0.98630	0.98810	1.03700	1.05300	0.98480	0.94010	0.53010	0.97400	0.97860	0.81210	0.85730	0.86780	0.91490	1.01610	0.93190	1.02980	1.00560	0.97430	0.07780	1.04000	0.92870	1.03520	0.92260	1.01830	0.83650	1.04230	0.98160	0.84970	0.85930	0.98410	0.78160	0.97720	0.95330	1.03690	0.87430	0.86350	0.99740	0.99690	0.85790	0.98850	0.83950	0.94340	0.93670
140=22:30:47	123496	303	1.03370	0.96100	0.86270	0.88100	1.03810	0.90930	0.93760	1.02810	0.99850	1.00660	1.00770	0.64540	0.92430	0.96860	0.95230	0.90810	0.96040	0.97000	1.08980	0.99190	0.88610	0.84350	0.85280	0.61260	0.98480	0.88320	0.83620	1.01150	0.83680	0.85880	0.96080	0.87640	1.00140	0.99450	0.91690	0.53810	0.89070	0.79200	0.83510	0.90700	0.81750	0.93420	0.90410	0.97550	0.96710	0.94540	0.97970	0.56800	0.96280	0.97300	1.01410	0.89400	1.02020	0.92220	0.93800	1.00610	1.03180	0.98140	0.92860	0.53680	0.98640	0.98870	0.82440	0.86460	0.82670	0.92180	0.98540	0.90770	1.00450	1.00160	0.98010	0.07230	1.06430	0.93810	1.06150	0.92780	1.01000	0.84150	1.00170	0.97850	0.84920	0.85580	0.97740	0.77720	0.97470	0.95820	1.05860	0.88470	0.85380	0.99830	0.96360	0.82400	0.99360	0.84560	0.94710	0.92590
141=22:45:34	124383	298	1.03530	0.98380	0.85070	0.85910	1.01750	0.90730	0.93860	1.01920	1.00550	0.99910	1.01360	0.64020	0.92380	0.95140	0.94670	0.88940	0.95430	1.00990	1.08680	1.00320	0.88470	0.83470	0.85150	0.61640	0.97890	0.85770	0.81750	1.01970	0.84310	0.86330	0.94210	0.89170	1.01820	0.99370	0.92050	0.51940	0.87030	0.79460	0.82620	0.86930	0.81670	0.94130	0.89240	0.97240	0.97110	0.96000	0.98030	0.57010	0.97270	0.99020	0.99570	0.86000	0.99730	0.94030	0.94280	1.00570	1.03880	0.98520	0.99180	0.55040	0.98310	0.97200	0.82160	0.85650	0.82260	0.90730	0.98700	0.90890	1.02550	1.00080	0.98790	0.07710	1.01840	0.91090	1.03950	0.94760	1.00850	0.83180	0.99630	0.98520	0.84860	0.87650	0.98790	0.78170	0.98410	0.96790	1.03460	0.86910	0.85150	1.00210	0.97550	0.81980	0.99570	0.85710	0.95790	0.92550
142=23:00:21	125270	301	1.04140	0.97800	0.83200	0.85090	1.01010	0.88680	0.93160	0.98530	1.01140	0.95650	0.99490	0.62490	0.91250	0.95720	0.93650	0.87870	0.93870	0.96740	1.05900	0.99660	0.85910	0.82950	0.82630	0.61730	0.95730	0.86360	0.82070	1.01080	0.81250	0.84110	0.91690	0.83800	1.00420	0.94860	0.89580	0.51600	0.87160	0.78410	0.81620	0.85890	0.79630	0.92160	0.86660	0.96200	0.94000	0.93620	0.95430	0.56420	0.98560	0.96410	0.96490	0.84970	0.98470	0.92660	0.89290	0.98790	1.01170	0.93670	0.94190	0.51480	0.97280	0.95710	0.80330	0.82960	0.81570	0.88470	0.96270	0.88220	0.98290	0.97980	0.96190	0.08020	1.01880	0.91200	1.02870	0.93630	0.96990	0.82040	0.96540	0.97240	0.81670	0.81720	0.98730	0.76210	0.97940	0.94540	1.02740	0.84850	0.84240	0.95860	0.96980	0.78890	0.98780	0.81790	0.94570	0.92420
143=23:15:05	126154	301	1.04200	0.98680	0.84140	0.86200	1.00860	0.91500	0.92900	1.01380	1.00520	0.97950	1.01720	0.63740	0.92470	0.95260	0.95500	0.87840	0.96980	0.99620	1.08930	0.97870	0.89380	0.83280	0.85560	0.61740	0.97530	0.86570	0.82210	1.01910	0.82780	0.86750	0.91220	0.89730	1.00940	0.97750	0.93190	0.52980	0.87260	0.78970	0.83420	0.85540	0.82010	0.91980	0.90400	0.96340	0.97390	0.94980	0.98070	0.57110	0.98360	0.97520	0.98930	0.86490	0.99990	0.94550	0.92520	1.01680	1.01140	0.98110	0.97600	0.56680	0.97960	0.96730	0.82400	0.84490	0.83680	0.89500	1.00100	0.89260	1.02850	0.98450	0.98660	0.08130	1.03300	0.91890	1.04040	0.93820	1.00180	0.83110	0.98860	1.00300	0.83150	0.88390	0.98090	0.79340	0.97900	0.96530	1.04310	0.87970	0.85410	0.99540	0.97340	0.81030	1.00960	0.84440	0.96060	0.94390
144=23:29:53	127041	301	1.03730	0.97050	0.84240	0.86290	1.00860	0.89280	0.91700	1.01180	0.99280	0.99000	1.00110	0.63830	0.92210	0.95700	0.94790	0.87750	0.95530	0.97020	1.08180	0.98480	0.87400	0.82550	0.84500	0.61770	0.98170	0.86480	0.82180	1.00230	0.82080	0.85860	0.91530	0.87180	0.98630	0.97970	0.90880	0.52840	0.86740	0.78470	0.82450	0.86480	0.81550	0.91840	0.89100	0.95470	0.95690	0.92360	0.96800	0.56470	0.97130	0.97040	0.98850	0.85800	0.99400	0.92170	0.91670	1.00140	1.00870	0.97420	0.93180	0.56100	0.97900	0.97330	0.81530	0.84090	0.82050	0.90260	0.97490	0.88560	1.00260	0.98910	0.97860	0.07840	1.02820	0.90590	1.01950	0.92660	0.99190	0.82040	0.97770	0.96870	0.82720	0.85290	0.96600	0.78530	0.97710	0.95500	1.02160	0.86990	0.83540	0.98830	0.96210	0.80740	0.98910	0.83490	0.94560	0.93080
145=23:44:40	127928	301	1.03120	0.99330	0.85270	0.85280	0.99900	0.89630	0.91900	1.00900	0.99010	0.98170	1.00270	0.63600	0.91910	0.93750	0.94740	0.88610	0.95000	0.96200	1.08290	0.99120	0.88930	0.82520	0.85180	0.62750	0.98250	0.84010	0.80310	1.01530	0.83420	0.85750	0.91120	0.88050	0.99670	0.96580	0.92040	0.52990	0.86020	0.79210	0.82110	0.85200	0.82180	0.92560	0.89250	0.95360	0.96880	0.94440	0.97010	0.57140	0.96620	1.00120	0.99480	0.83500	0.97950	0.92280	0.91730	1.00000	1.00550	0.97950	0.94580	0.55850	0.97760	0.94820	0.81700	0.84530	0.81940	0.88450	0.98340	0.88770	1.01640	0.97980	0.98120	0.07840	1.00880	0.88590	1.02460	0.95880	1.01260	0.81850	0.97310	0.98450	0.82250	0.85860	0.96680	0.77740	0.96880	0.97300	1.02590	0.85580	0.83980	0.99270	0.96690	0.80300	0.99400	0.84420	0.95220	0.93580
146=23:59:27	128815	298	1.04340	0.96110	0.82790	0.84970	1.00660	0.89160	0.90380	1.00580	0.98490	0.98160	0.99860	0.63830	0.91640	0.95460	0.94260	0.87890	0.95490	0.96720	1.07120	0.98670	0.88860	0.82120	0.84080	0.62560	0.96180	0.86780	0.82840	0.99800	0.80390	0.83680	0.90960	0.86790	0.97750	0.97800	0.90370	0.52510	0.87210	0.78200	0.82340	0.85810	0.80680	0.91350	0.88580	0.94960	0.95270	0.92310	0.96550	0.56800	0.98110	0.95280	0.97230	0.85700	0.99660	0.91770	0.90330	0.99030	1.00640	0.97280	0.92910	0.55720	0.96350	0.96750	0.80190	0.83340	0.81910	0.89550	0.96470	0.87930	0.99460	0.98400	0.96900	0.07310	1.01760	0.90990	1.01860	0.91070	0.97810	0.81440	0.97690	0.96970	0.81570	0.84010	0.96680	0.77090	0.97600	0.94450	1.01830	0.86410	0.82660	0.97990	0.95370	0.80110	0.97650	0.82160	0.93420	0.92670
147=00:14:17	129705	301	1.03880	0.99140	0.83830	0.83660	0.99380	0.88870	0.90420	1.01640	0.95980	0.99350	0.99620	0.63880	0.91580	0.94470	0.94630	0.88430	0.95650	0.96320	1.07970	0.98420	0.89030	0.81690	0.84640	0.62680	0.97450	0.84360	0.81540	1.00700	0.82640	0.84050	0.90740	0.88560	0.97220	0.99340	0.89890	0.52410	0.86110	0.79470	0.81770	0.85180	0.81550	0.91920	0.88800	0.94420	0.96710	0.92600	0.96900	0.57800	0.97800	0.97880	0.98000	0.83290	0.98770	0.91390	0.91730	0.98460	0.99880	0.99270	0.92230	0.57050	0.97260	0.95530	0.80240	0.84720	0.80760	0.89340	0.96240	0.88740	0.99840	0.97570	0.96900	0.07640	1.00230	0.89030	1.02870	0.94340	0.99630	0.80520	0.98230	0.95770	0.82730	0.83280	0.95020	0.76540	0.97350	0.96430	1.01180	0.86710	0.81750	1.00000	0.94030	0.81100	0.96940	0.84060	0.92570	0.93330
148=00:29:04	130592	300	1.03980	0.97450	0.85080	0.86260	1.02350	0.91630	0.94460	1.02560	0.99650	1.00920	0.99990	0.64750	0.93390	0.96300	0.95050	0.90550	0.95880	1.03920	1.10350	1.00900	0.89650	0.84210	0.85160	0.62720	0.98560	0.87720	0.82560	1.01260	0.85800	0.85660	0.94560	0.90720	1.01450	1.02700	0.91470	0.53030	0.87200	0.79720	0.83040	0.88100	0.81150	0.94250	0.89500	0.98190	0.97260	0.96460	0.97450	0.58640	0.97360	0.97870	1.02080	0.88480	1.03690	0.95480	0.96010	1.01310	1.05060	0.99610	1.00330	0.59550	0.98670	0.97190	0.82830	0.85390	0.82640	0.91670	0.99170	0.92720	1.04230	1.02000	0.98500	0.07570	1.05110	0.92400	1.02810	0.93330	1.00690	0.84620	0.99880	1.01550	0.85750	0.86120	0.99970	0.77130	0.98020	0.96270	1.05270	0.89190	0.85980	0.99650	0.98250	0.84030	0.98970	0.85960	0.94360	0.91360
149=00:43:51	131479	301	1.02610	0.97700	0.84990	0.86180	0.99790	0.91090	0.92250	1.01380	0.99770	0.98590	1.01090	0.64060	0.93640	0.95240	0.95020	0.88490	0.95450	0.98730	1.09440	0.99540	0.88710	0.83160	0.84990	0.62960	0.98380	0.85690	0.80880	1.00320	0.82900	0.86900	0.91210	0.88880	0.99390	0.98560	0.92000	0.52140	0.86280	0.79270	0.82000	0.85370	0.82040	0.92880	0.89210	0.96040	0.96750	0.93910	0.97650	0.57500	0.95780	0.98450	1.00030	0.86040	0.98970	0.92470	0.92730	1.00070	1.01960	0.98420	0.96830	0.59620	0.98520	0.96570	0.82150	0.84860	0.81600	0.90250	0.98330	0.89140	1.02470	0.99260	0.98170	0.07660	1.02950	0.90030	1.01180	0.93790	1.00460	0.82330	0.97890	0.97800	0.83500	0.86000	0.96430	0.78550	0.96990	0.96850	1.01910	0.87800	0.83980	0.99410	0.95930	0.81430	0.99260	0.84550	0.94120	0.93090
150=00:58:38	132366	300	1.02480	0.99800	0.85640	0.86230	1.00590	0.91930	0.93700	1.01350	1.00350	0.98920	1.01410	0.64620	0.93570	0.94720	0.95540	0.89330	0.95590	1.01510	1.08760	0.99960	0.88900	0.82530	0.83870	0.62360	0.99150	0.85120	0.81490	1.02140	0.84280	0.88860	0.92250	0.88840	1.00880	0.98440	0.92210	0.52820	0.86620	0.79450	0.82520	0.85880	0.82730	0.94500	0.89800	0.96520	0.96900	0.94620	0.96710	0.58320	0.97610	1.00340	1.00520	0.84910	0.98670	0.94910	0.93000	1.00680	1.01690	0.98290	0.97830	0.60210	0.99160	0.95990	0.83260	0.85610	0.83040	0.89400	0.98760	0.89680	1.02400	0.98490	0.99180	0.08120	1.02240	0.90990	1.04020	0.96440	1.01450	0.82890	0.98410	0.99650	0.84340	0.86780	0.98420	0.78990	0.97900	0.98100	1.03470	0.87020	0.84950	0.99770	0.97080	0.80800	1.00790	0.84740	0.95450	0.93160
151=01:13:25	133253	301	1.00830	0.98590	0.86300	0.85870	1.00750	0.88850	0.93530	1.00760	0.99400	0.99980	0.99540	0.64210	0.93460	0.95170	0.94920	0.89830	0.94350	1.00080	1.08230	1.00230	0.88370	0.83530	0.84740	0.63100	0.99840	0.84710	0.80420	0.99830	0.83630	0.85600	0.92780	0.88400	1.01290	0.98300	0.91570	0.52860	0.85700	0.79550	0.81310	0.86850	0.81440	0.93460	0.87800	0.96780	0.95920	0.95540	0.96910	0.58070	0.94880	0.99230	1.00470	0.85440	0.98040	0.91420	0.92990	0.99150	1.02760	0.96850	0.98960	0.58320	0.98780	0.95760	0.82010	0.84870	0.81080	0.90010	0.97160	0.89740	1.02850	0.99300	0.97610	0.08160	1.03620	0.89490	1.00760	0.94950	1.01100	0.83740	0.97710	0.97690	0.84940	0.84810	0.98460	0.77670	0.96200	0.96630	1.01910	0.86250	0.85050	0.98630	0.95680	0.80660	0.99560	0.84640	0.95090	0.92780
152=01:28:12	134141	300	1.05090	0.96710	0.82700	0.82510	1.00880	0.87800	0.91470	0.98960	0.98130	0.98550	0.97460	0.63950	0.91670	0.95160	0.93230	0.89980	0.94530	0.99520	1.04960	0.99450	0.87300	0.82200	0.83180	0.62560	0.93860	0.85770	0.83600	1.00670	0.81110	0.81500	0.92090	0.86360	0.98810	0.96710	0.89400	0.50650	0.87060	0.79110	0.82080	0.85620	0.78810	0.92820	0.86770	0.95560	0.93870	0.94670	0.95630	0.57220	0.99180	0.95080	0.94850	0.83720	0.99540	0.91910	0.90400	0.96310	1.02270	0.94940	0.93940	0.54530	0.95600	0.95680	0.78970	0.83570	0.81480	0.88860	0.94190	0.89130	0.99760	0.98360	0.95220	0.07240	0.99790	0.91770	1.02960	0.92930	0.94520	0.79970	0.96460	0.96460	0.81830	0.80670	0.97970	0.74560	0.98950	0.94240	1.03070	0.85530	0.82920	0.97310	0.95870	0.79150	0.97070	0.83030	0.95330	0.91690
153=01:42:59	135028	300	1.03610	0.99800	0.84890	0.83740	1.00930	0.89760	0.94340	1.01800	1.00210	1.00790	0.99970	0.64590	0.93400	0.94290	0.94120	0.91140	0.95180	1.03840	1.09910	1.01250	0.90030	0.83460	0.84010	0.63650	0.97800	0.84050	0.81930	1.03630	0.87920	0.84810	0.94380	0.90760	1.01510	0.97680	0.91140	0.52480	0.86870	0.80480	0.81970	0.86490	0.81470	0.94240	0.89630	0.96290	0.96860	0.96290	0.96460	0.57980	0.98650	0.99390	0.98220	0.83910	1.00260	0.92590	0.95660	1.00300	1.01570	0.99010	0.96360	0.58010	0.97340	0.94710	0.81510	0.86100	0.81800	0.89090	0.97830	0.92190	1.04020	0.99410	0.97130	0.07490	1.00950	0.90680	1.04120	0.96030	1.01050	0.81510	0.99180	1.00070	0.84740	0.85130	0.96220	0.76430	0.98360	0.97760	1.03330	0.87450	0.83970	1.01350	0.96050	0.83680	0.99140	0.85310	0.93580	0.93400
154=01:57:46	135915	301	1.03800	0.98360	0.85240	0.86770	1.01740	0.91920	0.94330	0.98820	1.01340	0.96850	1.00060	0.64170	0.93900	0.94690	0.94240	0.90860	0.93530	1.03660	1.06970	1.00540	0.86850	0.83580	0.83880	0.62680	0.98630	0.85730	0.81460	1.01360	0.83600	0.85290	0.93050	0.88270	1.01910	0.94810	0.91610	0.52400	0.86730	0.79670	0.81460	0.86070	0.80260	0.93450	0.85750	0.96710	0.93970	0.94750	0.95290	0.58230	0.97550	0.99740	0.98540	0.85410	0.98120	0.92630	0.91710	0.97940	1.03070	0.93500	0.99610	0.56920	0.97950	0.94980	0.81510	0.84040	0.81620	0.87640	0.96440	0.89570	1.01880	0.98360	0.96940	0.08200	1.02190	0.90730	1.02300	0.96170	0.99260	0.83260	0.96300	0.98000	0.83440	0.82250	0.99410	0.76090	0.98100	0.95920	1.02690	0.85160	0.85600	0.97580	0.97430	0.79510	0.99570	0.82610	0.94450	0.91940
155=02:12:33	136802	301	1.04080	0.99340	0.85330	0.85340	1.00750	0.89140	0.92460	0.99150	0.99220	0.97770	0.99340	0.64040	0.92780	0.94620	0.94140	0.90200	0.94360	0.99290	1.06650	1.00000	0.87760	0.82660	0.84010	0.62430	0.97200	0.85080	0.81890	1.01700	0.83220	0.84940	0.92190	0.87620	1.00020	0.95330	0.91720	0.51800	0.86540	0.79340	0.82010	0.85810	0.81040	0.93190	0.87920	0.95740	0.95160	0.93920	0.95400	0.58370	0.98940	0.99020	0.97620	0.84790	0.97950	0.92770	0.91230	0.98560	1.01660	0.96210	0.97390	0.56990	0.97860	0.94940	0.81560	0.84620	0.82320	0.88300	0.97170	0.88830	1.01990	0.98340	0.97260	0.08390	1.01540	0.91120	1.03000	0.95370	0.99090	0.82190	0.96450	0.98470	0.83460	0.83990	0.98480	0.78100	0.98440	0.96550	1.03350	0.86590	0.84310	0.98080	0.97260	0.80360	0.99690	0.83260	0.95680	0.91950
156=02:27:20	137689	301	1.03280	0.95600	0.83850	0.86360	1.01370	0.89370	0.91830	1.00160	1.00130	0.96580	0.99570	0.64120	0.93150	0.95870	0.94160	0.88770	0.94930	1.00600	1.06520	0.98770	0.87890	0.83150	0.84270	0.63070	0.97260	0.87030	0.82790	0.99320	0.80890	0.84430	0.91580	0.86960	0.99160	0.95780	0.92240	0.51370	0.86880	0.77140	0.82280	0.86020	0.80500	0.90840	0.88200	0.95690	0.95230	0.93200	0.96400	0.58000	0.96760	0.94850	0.97330	0.86590	0.99490	0.91610	0.90070	0.98790	1.00950	0.95650	0.96800	0.56220	0.97340	0.96780	0.81150	0.82930	0.82560	0.89580	0.97250	0.87980	1.02970	0.98490	0.96790	0.07460	1.03920	0.92780	1.00960	0.90490	0.97430	0.82950	0.97490	0.97340	0.82350	0.84380	0.97230	0.77490	0.97340	0.93780	1.01860	0.88100	0.84110	0.96550	0.96890	0.81080	0.98960	0.82150	0.95480	0.93900
157=02:42:07	138576	301	1.04010	0.96780	0.85150	0.86670	1.00920	0.93170	0.92380	1.03800	1.00310	0.99950	1.01560	0.65360	0.94650	0.95640	0.95650	0.89600	0.97220	1.03950	1.11670	0.98970	0.91630	0.83360	0.86330	0.63410	0.98080	0.86740	0.82480	1.01770	0.84480	0.86600	0.91520	0.93370	0.99500	1.00190	0.94280	0.54030	0.86340	0.78070	0.83440	0.86310	0.83560	0.92080	0.92170	0.95380	0.98170	0.93870	0.98640	0.57830	0.96100	0.96670	0.99530	0.87140	1.01070	0.95490	0.94080	1.03940	1.01320	0.99570	0.98320	0.59260	0.98750	0.97500	0.82790	0.85010	0.83530	0.90640	0.99520	0.90550	1.06790	0.99190	0.98920	0.07870	1.04010	0.93250	1.02560	0.91980	1.00370	0.82690	1.01460	0.98850	0.82510	0.88050	0.94800	0.79680	0.97370	0.95920	1.02840	0.90970	0.83860	0.99080	0.95480	0.82790	1.00280	0.84210	0.95430	0.94190
158=02:56:54	139463	301	1.03140	0.98630	0.85620	0.85440	1.00540	0.90490	0.91770	1.01740	0.98330	0.99110	1.00740	0.65840	0.93990	0.95710	0.95170	0.90220	0.96240	1.00290	1.09560	0.99220	0.89390	0.82460	0.85730	0.63720	0.97500	0.84980	0.82340	1.01220	0.83580	0.85600	0.91370	0.90690	0.98650	0.98510	0.92940	0.53400	0.86860	0.79760	0.83230	0.86520	0.82740	0.93000	0.89310	0.95610	0.97250	0.93740	0.97870	0.58640	0.96930	0.98500	0.98890	0.85340	0.99600	0.92930	0.92560	0.99430	1.00670	0.99500	0.97510	0.58920	0.98270	0.96600	0.81690	0.86040	0.82210	0.90790	0.97500	0.89560	1.04180	0.99180	0.98120	0.07290	1.01410	0.91700	1.02690	0.94300	1.00470	0.82200	0.98970	0.97410	0.84400	0.85590	0.96800	0.79090	0.97880	0.97260	1.02100	0.89180	0.83550	1.00420	0.95520	0.82970	0.98790	0.84890	0.95380	0.93200
159=03:11:41	140350	301	1.02390	0.96900	0.85690	0.85530	1.00500	0.89000	0.91980	1.02050	0.96390	1.01270	0.99700	0.65100	0.94500	0.95720	0.95170	0.90100	0.95000	1.00950	1.08970	0.98600	0.88840	0.82450	0.85540	0.64290	1.00040	0.84770	0.81460	0.98680	0.83080	0.84390	0.91170	0.89120	0.97040	1.00620	0.89680	0.53480	0.85610	0.79780	0.81320	0.86640	0.81520	0.92230	0.86470	0.95350	0.95970	0.92530	0.96410	0.58690	0.94560	0.97610	1.00240	0.85800	0.99010	0.89390	0.92280	0.97290	1.00260	0.97780	0.94570	0.56440	0.98610	0.96540	0.81580	0.85390	0.79200	0.90920	0.94790	0.89260	1.00680	0.99390	0.96980	0.07440	1.03990	0.90190	1.00250	0.92570	1.00860	0.81470	0.98250	0.94330	0.84340	0.82520	0.94990	0.75200	0.96270	0.96070	1.00090	0.88620	0.82360	1.00240	0.92980	0.83360	0.97230	0.84800	0.92600	0.93160
160=03:26:29	141237	301	1.00000	0.95780	0.86490	0.88330	0.99820	0.88170	0.90500	1.00830	0.97870	0.95850	0.99870	0.62910	0.96220	0.95770	0.95940	0.88510	0.95430	1.00060	1.08770	0.96940	0.88010	0.82420	0.85350	0.64030	1.01330	0.86780	0.79680	0.97230	0.81120	0.85810	0.89280	0.87080	0.98000	0.96870	0.91550	0.51590	0.85000	0.76640	0.81320	0.86640	0.82570	0.88760	0.88000	0.94820	0.96540	0.91570	0.97010	0.58880	0.91310	0.96630	1.01140	0.86890	0.96900	0.88100	0.89350	0.99860	0.97490	0.95940	0.96370	0.56490	0.99830	0.96490	0.83100	0.82480	0.81350	0.88710	0.97790	0.86260	1.02550	0.98230	0.98210	0.08090	1.08360	0.92490	0.97310	0.90200	0.99850	0.83270	0.95760	0.96100	0.81750	0.85700	0.93740	0.78240	0.93460	0.94810	0.99020	0.89150	0.84000	0.97240	0.94370	0.81270	0.99590	0.82310	0.94390	0.94630
161=03:41:16	142124	303	1.02690	0.96490	0.86140	0.87850	1.03870	0.90080	0.93800	1.01410	1.00610	0.99490	0.99830	0.64810	0.94990	0.96440	0.94890	0.91940	0.95420	1.02300	1.09200	0.99790	0.89410	0.84110	0.84530	0.63910	0.98330	0.87400	0.82410	1.01250	0.83670	0.86180	0.94650	0.89050	1.01610	0.98420	0.94080	0.53250	0.86710	0.78210	0.82720	0.88100	0.82020	0.92730	0.89680	0.97450	0.95710	0.94280	0.96340	0.58800	0.94980	0.97190	1.01300	0.88800	1.00940	0.92080	0.94300	1.00730	1.02650	0.96950	1.00360	0.57890	0.98960	0.98010	0.83020	0.86020	0.83190	0.91390	0.97610	0.88950	1.05650	0.99620	0.97910	0.07760	1.05850	0.94290	1.01830	0.92380	1.01280	0.84540	1.00120	0.98260	0.84990	0.85910	0.98740	0.78250	0.96950	0.95540	1.04930	0.90310	0.85460	0.98490	0.97010	0.82820	0.99530	0.83530	0.94590	0.93020
162=03:56:03	143011	301	1.04300	0.99030	0.86010	0.86550	1.02090	0.89990	0.93800	1.00010	1.00520	0.98710	1.00270	0.65000	0.94540	0.96000	0.94830	0.91880	0.95310	1.02220	1.08230	1.00600	0.88660	0.84090	0.84990	0.63760	0.97440	0.86230	0.83340	1.02400	0.84130	0.85640	0.93270	0.89070	1.01610	0.96000	0.94530	0.52970	0.87690	0.79830	0.83560	0.87300	0.82220	0.94300	0.88750	0.97170	0.95820	0.95070	0.96730	0.59510	0.99030	1.00170	0.98160	0.86610	0.99700	0.93790	0.92550	0.99770	1.02880	0.96260	1.00720	0.57910	0.98690	0.96610	0.82990	0.86080	0.84070	0.89720	0.97790	0.89760	1.05210	0.99120	0.98300	0.07500	1.04070	0.94040	1.04740	0.95980	0.99830	0.83670	0.97700	0.99480	0.83800	0.85180	0.99490	0.78060	0.99600	0.97030	1.04700	0.89020	0.85840	0.98990	0.98180	0.81500	1.00460	0.84240	0.95830	0.92660
163=04:10:50	143898	301	1.01090	0.95230	0.86460	0.88400	1.01630	0.88980	0.91190	1.01560	0.97040	0.99140	0.98090	0.64930	0.95670	0.96360	0.94890	0.90850	0.95010	1.01880	1.09260	0.98920	0.89040	0.83520	0.85370	0.63950	0.98750	0.86760	0.81430	0.98100	0.82390	0.84370	0.92100	0.87550	0.97250	0.99670	0.90720	0.52370	0.85390	0.77730	0.81930	0.89240	0.81560	0.92150	0.88160	0.96580	0.96130	0.92730	0.95780	0.59050	0.92190	0.95730	1.03020	0.90050	0.99280	0.88600	0.91770	0.97880	1.00490	0.96000	0.95050	0.55680	0.98540	0.97530	0.82030	0.86580	0.80850	0.92030	0.95660	0.88470	1.00940	0.99490	0.96320	0.07390	1.06870	0.93830	0.99940	0.90290	0.99650	0.82990	0.97970	0.94790	0.84290	0.83290	0.94850	0.75890	0.94960	0.95140	1.02210	0.91130	0.83820	0.98660	0.93530	0.83240	0.97590	0.83110	0.91980	0.93630
164=04:25:33	144781	301	1.05020	0.95340	0.83010	0.84510	1.00290	0.89060	0.90660	1.00330	0.99170	0.97500	0.99200	0.63920	0.92790	0.95680	0.93920	0.89630	0.96260	1.01430	1.06990	0.98170	0.89420	0.82150	0.84860	0.63530	0.95200	0.86040	0.84410	1.00500	0.80130	0.83170	0.90350	0.89110	0.97950	0.95820	0.92610	0.50740	0.87680	0.77770	0.83770	0.85490	0.81100	0.90160	0.88380	0.94390	0.94600	0.92510	0.96550	0.57160	0.98000	0.93220	0.93930	0.84480	0.99820	0.91390	0.88210	0.98500	1.00330	0.96360	0.96710	0.56330	0.94560	0.96840	0.79960	0.83180	0.83360	0.88260	0.95820	0.87840	1.03850	0.97050	0.96460	0.07400	1.00970	0.93190	1.02230	0.89770	0.94970	0.80180	0.96770	0.96780	0.80080	0.83730	0.96110	0.76550	0.97660	0.93080	1.02760	0.89490	0.82150	0.96800	0.96670	0.80050	0.97560	0.81900	0.94450	0.92680
165=04:40:20	145668	298	1.00280	0.94790	0.85270	0.86730	1.00350	0.86920	0.91390	0.99790	0.97850	0.96590	0.98300	0.62950	0.94900	0.95920	0.94630	0.89440	0.94250	1.02390	1.07340	0.98070	0.87790	0.82060	0.84180	0.64460	0.99730	0.85930	0.79930	0.96860	0.80780	0.84170	0.90480	0.86610	0.98210	0.97100	0.91280	0.51400	0.84790	0.76680	0.80920	0.87080	0.81190	0.90440	0.85800	0.95390	0.94540	0.91830	0.95090	0.58960	0.92180	0.95180	0.99470	0.86820	0.97020	0.88230	0.89520	0.97820	0.99860	0.94340	0.96670	0.54860	0.99020	0.96550	0.81900	0.82640	0.80700	0.89720	0.95890	0.87240	1.01660	0.98700	0.96630	0.08130	1.05440	0.90560	0.96500	0.89740	0.98710	0.82830	0.95780	0.94920	0.82470	0.82890	0.95620	0.76590	0.93230	0.93770	0.98930	0.88640	0.84170	0.96710	0.94450	0.81460	0.98730	0.81640	0.94070	0.93540
166=04:55:07	146556	301	1.03890	0.95530	0.85030	0.85760	1.00780	0.91810	0.91010	1.02120	0.98040	1.00400	0.99970	0.65900	0.94790	0.95950	0.95010	0.90450	0.97480	1.06580	1.10730	0.98440	0.90350	0.83110	0.85640	0.64020	0.97430	0.86680	0.82950	1.00090	0.83150	0.86180	0.91670	0.90180	0.97770	1.00460	0.93400	0.54220	0.87020	0.78410	0.83380	0.87010	0.83130	0.93420	0.90800	0.96160	0.97120	0.92930	0.97580	0.59080	0.97200	0.96010	0.99170	0.87020	1.00750	0.94210	0.93250	1.00210	1.01010	0.99330	0.98420	0.59420	0.98120	0.97490	0.82010	0.85870	0.83220	0.92220	0.98440	0.90000	1.06240	0.99880	0.98370	0.07320	1.03930	0.93240	1.04200	0.92680	1.00470	0.82810	1.00240	0.96620	0.84050	0.86060	0.96010	0.78120	0.97650	0.95500	1.01600	0.92610	0.83900	1.00580	0.94800	0.84070	0.98740	0.85080	0.94140	0.93940
167=05:09:50	147439	305	1.03630	0.96630	0.85490	0.86860	1.01060	0.90470	0.91590	1.01520	0.99080	0.99110	1.00330	0.65150	0.94700	0.95760	0.94680	0.90410	0.96200	1.02300	1.08880	0.98060	0.88480	0.82620	0.85130	0.64250	0.97560	0.86770	0.83180	0.99800	0.82580	0.85820	0.91480	0.90760	0.99430	0.98130	0.93670	0.52880	0.87300	0.78660	0.83490	0.86480	0.82680	0.91500	0.88710	0.95690	0.96090	0.93160	0.97570	0.58060	0.95760	0.96340	0.98300	0.86920	0.99760	0.92060	0.91580	1.00460	1.00940	0.98390	0.99430	0.58550	0.97830	0.97530	0.82260	0.84280	0.83090	0.90580	0.97490	0.88990	1.05630	0.98680	0.97570	0.07470	1.03150	0.92030	1.01340	0.92180	0.99150	0.83020	0.98890	0.97310	0.83020	0.86180	0.96840	0.78450	0.96900	0.94860	1.02050	0.89810	0.83950	0.99230	0.95900	0.82550	0.98550	0.83420	0.93640	0.93990
168=05:24:37	148326	301	1.03380	0.97990	0.86390	0.86940	1.02070	0.91840	0.93840	1.02110	1.00980	0.99900	1.01850	0.64850	0.95770	0.95690	0.94950	0.91740	0.96240	1.08520	1.09940	0.99630	0.90380	0.83200	0.85590	0.64600	0.98280	0.86170	0.83460	1.01380	0.84140	0.86220	0.93170	0.94290	1.01000	0.99010	0.94910	0.53020	0.87440	0.79880	0.83470	0.86940	0.82850	0.92840	0.89450	0.96810	0.96900	0.95470	0.98610	0.59040	0.96340	0.98240	0.99010	0.86540	1.00010	0.93000	0.93840	1.01440	1.02920	0.98760	1.04850	0.58420	0.98280	0.96870	0.82460	0.85190	0.83220	0.91020	0.97900	0.90100	1.09960	1.00030	0.98270	0.07640	1.02880	0.92410	1.02780	0.93890	1.00370	0.83200	0.99250	0.98260	0.84500	0.87320	0.97990	0.78150	0.97850	0.96630	1.03380	0.90710	0.84700	1.00430	0.96270	0.83170	1.00160	0.84790	0.95900	0.93600
169=05:39:24	149213	298	1.03650	0.97680	0.86970	0.86600	1.02380	0.91750	0.94620	1.01720	1.00030	1.01030	1.00740	0.65970	0.97370	0.96430	0.94060	0.92610	0.95750	1.08780	1.11280	1.01020	0.89760	0.83570	0.85230	0.63460	0.98250	0.85650	0.83020	1.01250	0.85110	0.85850	0.93900	0.91630	1.00800	0.99880	0.94800	0.53010	0.87520	0.79900	0.83710	0.88840	0.82570	0.94530	0.89310	0.97330	0.96550	0.95690	0.97180	0.57990	0.95990	0.98530	0.99740	0.86930	0.99930	0.93410	0.94930	1.00310	1.03940	0.98210	1.02870	0.58550	0.98760	0.97190	0.83040	0.87040	0.83230	0.92010	0.97810	0.91260	1.06990	1.00620	0.98910	0.07240	1.03830	0.92780	1.02880	0.94510	1.00480	0.83690	0.98990	0.97680	0.85900	0.86040	0.99110	0.78480	0.98310	0.97520	1.03520	0.91410	0.85600	1.00180	0.96880	0.84480	0.99990	0.85500	0.94920	0.92240
170=05:54:11	150100	300	1.04080	0.96560	0.84280	0.85360	1.01080	0.88600	0.92120	0.99960	0.98790	0.99070	0.97880	0.64950	0.94180	0.95900	0.93220	0.90550	0.94900	1.02970	1.06690	0.99060	0.88540	0.83240	0.84170	0.64250	0.95910	0.86450	0.84370	1.00530	0.81920	0.83750	0.91410	0.88150	0.99000	0.97390	0.90950	0.52440	0.87050	0.78450	0.82890	0.86610	0.80460	0.92030	0.87290	0.95890	0.94390	0.93150	0.96470	0.58690	0.98280	0.95440	0.94990	0.85520	0.99460	0.91170	0.90300	0.97560	1.01840	0.95200	0.98460	0.56750	0.96710	0.96750	0.80960	0.83650	0.82710	0.90090	0.94860	0.88910	1.04510	0.98660	0.95800	0.07470	1.01820	0.93150	1.02330	0.92090	0.96200	0.81530	0.97590	0.96180	0.82490	0.82580	0.97370	0.75690	0.97790	0.93930	1.02950	0.88970	0.83110	0.97260	0.96040	0.81890	0.98030	0.82820	0.95060	0.92860
171=06:08:52	150981	301	1.04840	0.97250	0.85930	0.87110	1.02040	0.89640	0.93560	1.00630	1.00960	0.98750	0.99800	0.65570	0.95330	0.96770	0.94070	0.90970	0.94590	1.04540	1.08380	1.00300	0.87980	0.83890	0.84600	0.64270	0.98390	0.86740	0.82930	1.00760	0.82860	0.85560	0.92370	0.87630	1.00060	0.97970	0.92880	0.52760	0.87080	0.77770	0.82730	0.87310	0.80850	0.92560	0.87850	0.96640	0.94590	0.93350	0.95520	0.59190	0.96700	0.96460	0.97310	0.87000	0.99010	0.92760	0.91170	0.99330	1.02110	0.95050	1.00490	0.57730	0.98350	0.97070	0.82340	0.83940	0.83230	0.90330	0.96540	0.88500	1.05170	0.99720	0.98090	0.07590	1.04400	0.93820	1.00580	0.92180	0.97430	0.83180	0.97320	0.97880	0.83790	0.84040	0.98830	0.78160	0.96710	0.94830	1.02670	0.89400	0.84520	0.96130	0.96590	0.82160	0.99630	0.83150	0.95940	0.92840
172=06:23:33	151862	301	1.05430	0.97370	0.83090	0.84060	0.99940	0.90050	0.90980	1.01310	0.98670	0.98030	1.00400	0.65100	0.94030	0.94630	0.93760	0.89930	0.96910	1.02980	1.08920	0.97980	0.89860	0.81230	0.85550	0.65140	0.95210	0.84420	0.83530	1.01890	0.81720	0.85230	0.89400	0.89860	0.96260	0.97200	0.92100	0.50910	0.87520	0.78510	0.83830	0.84940	0.81820	0.91060	0.88580	0.93070	0.95640	0.92060	0.97310	0.59160	1.00210	0.95070	0.93740	0.83330	0.98500	0.92390	0.88840	0.98820	0.98900	0.98310	0.95980	0.57320	0.95100	0.94650	0.79740	0.84200	0.82960	0.87510	0.96140	0.87470	1.05210	0.97320	0.96780	0.07530	0.99630	0.92210	1.03660	0.92560	0.95710	0.78740	0.97060	0.97360	0.81230	0.83630	0.95330	0.77340	0.98260	0.94110	1.02060	0.89420	0.80660	0.98330	0.96120	0.81200	0.97170	0.82850	0.94590	0.93960
173=06:38:14	152743	300	1.02830	0.99900	0.86320	0.85280	0.99890	0.90100	0.93050	1.00810	0.99240	0.99190	0.99850	0.65160	0.95390	0.94240	0.93890	0.91420	0.94790	1.01810	1.08980	0.99590	0.89690	0.83120	0.85360	0.65520	0.97270	0.83530	0.82040	1.01860	0.84120	0.84640	0.91590	0.90510	1.00430	0.97710	0.93280	0.53020	0.86610	0.80010	0.82430	0.85490	0.82590	0.93250	0.88580	0.95740	0.96860	0.95210	0.96590	0.58050	0.97120	0.99760	0.96430	0.84190	0.97490	0.92740	0.91880	0.99060	1.01670	0.97700	1.00230	0.57720	0.97730	0.94370	0.81910	0.85420	0.82930	0.89080	0.97460	0.89880	1.08990	0.97990	0.98210	0.07440	0.99810	0.90540	1.02500	0.95710	0.99100	0.82040	0.97780	0.98610	0.83820	0.84860	0.97180	0.77100	0.97560	0.97130	1.02760	0.88390	0.84570	0.99490	0.96040	0.81570	0.99900	0.84520	0.94180	0.91630
174=06:52:55	153623	300	1.03720	0.98610	0.85680	0.84940	1.00410	0.90070	0.93820	0.99260	0.99590	0.99050	0.99960	0.64810	0.95560	0.95290	0.93570	0.91830	0.94550	1.05150	1.08220	1.00440	0.88270	0.83260	0.84340	0.64710	0.97970	0.85040	0.82420	1.01010	0.83620	0.85550	0.92390	0.88920	1.00810	0.96910	0.92040	0.52600	0.87360	0.79880	0.83230	0.86850	0.81560	0.94060	0.87230	0.96330	0.94680	0.94860	0.96390	0.58890	0.97500	0.99750	0.97030	0.85000	0.97540	0.93070	0.91330	0.97830	1.02170	0.95700	1.01900	0.58300	0.97910	0.95110	0.82120	0.84650	0.82500	0.89230	0.96820	0.89510	1.05390	0.99050	0.98280	0.07600	1.01700	0.91080	1.02270	0.96180	0.98860	0.82690	0.97010	0.97900	0.83210	0.83040	0.98690	0.77490	0.98140	0.96970	1.03010	0.88790	0.85200	0.98500	0.97160	0.81660	0.99790	0.84000	0.95570	0.91770
175=07:07:36	154504	300	1.02530	0.99470	0.86640	0.87060	0.98890	0.91270	0.91770	1.00830	0.98720	0.96200	1.01560	0.64380	0.97180	0.94120	0.95560	0.90240	0.96430	1.04740	1.10160	0.97940	0.88870	0.81640	0.85730	0.64820	0.99280	0.84750	0.80840	1.00260	0.82870	0.86560	0.89050	0.90810	0.99220	0.96180	0.93950	0.52870	0.85900	0.79070	0.83620	0.85330	0.84650	0.91330	0.89230	0.93530	0.97580	0.92060	0.96870	0.59450	0.95000	0.99400	0.99240	0.85440	0.96770	0.92620	0.90280	1.01040	0.97740	0.98820	1.00130	0.58290	0.99590	0.95270	0.83880	0.84720	0.83810	0.88260	0.99490	0.87200	1.06270	0.97170	0.99030	0.08560	1.03380	0.93710	1.02110	0.94950	1.00680	0.82900	0.96420	0.98910	0.82380	0.86810	0.93850	0.80120	0.96500	0.97650	1.02860	0.90500	0.85230	0.99200	0.96410	0.81650	1.00050	0.83500	0.94870	0.94130
176=07:22:17	155385	301	1.04330	0.96980	0.86010	0.85640	1.00990	0.89710	0.92000	1.02010	0.96920	1.01550	0.99210	0.65740	0.95810	0.96070	0.93430	0.91370	0.95760	1.07490	1.09250	0.99000	0.89490	0.83010	0.85170	0.64940	0.97930	0.84790	0.83520	0.99980	0.83730	0.84870	0.92200	0.90420	0.97540	1.00030	0.92140	0.54020	0.87060	0.79860	0.83370	0.87560	0.82660	0.93490	0.88700	0.95890	0.96130	0.93330	0.96510	0.59750	0.97240	0.97380	0.98040	0.85140	0.99580	0.90980	0.92880	0.98700	1.01350	0.99100	1.00040	0.59340	0.98060	0.97350	0.82130	0.86180	0.81930	0.91700	0.94890	0.90200	1.07630	0.99450	0.97210	0.07290	1.02460	0.92590	1.02510	0.93270	0.99490	0.81350	0.99170	0.95370	0.85390	0.84330	0.96370	0.76800	0.97890	0.96500	1.01980	0.91020	0.82150	1.00380	0.94220	0.84490	0.97720	0.85090	0.94110	0.93050
177=07:36:58	156266	300	1.03700	0.99170	0.86860	0.86530	1.01760	0.94360	0.96440	1.04120	1.02130	1.02240	1.01590	0.66160	0.96250	0.96100	0.94400	0.92590	0.97200	1.08710	1.12790	1.00680	0.91270	0.84500	0.86140	0.64760	0.97100	0.84890	0.84500	1.03440	0.89350	0.85610	0.94680	0.94680	1.02930	0.99960	0.94230	0.53440	0.88240	0.80190	0.84420	0.88100	0.83320	0.97160	0.91610	0.97300	0.98110	0.97240	0.98500	0.59150	0.97750	0.98590	0.99650	0.87590	1.03260	0.98690	0.96760	1.01780	1.03780	1.00750	1.05990	0.59210	0.98170	0.97320	0.83310	0.87060	0.84740	0.91390	0.99710	0.93130	1.11600	1.00720	0.99820	0.07460	1.02720	0.94430	1.04930	0.94870	1.00950	0.83610	1.03770	1.01030	0.86790	0.89070	1.00420	0.77850	0.98530	0.97700	1.04880	0.92780	0.85920	1.01170	0.99490	0.85930	0.99480	0.86370	0.94600	0.92890
178=07:51:38	157147	303	1.03770	0.95120	0.84300	0.85800	1.01170	0.87860	0.92090	0.99250	0.99490	0.96400	0.97940	0.62390	0.96320	0.96900	0.93180	0.90750	0.94680	1.03210	1.06150	0.99030	0.88190	0.83870	0.83920	0.64320	0.96920	0.88250	0.84210	0.98680	0.80750	0.83920	0.92090	0.86980	0.99480	0.95690	0.91540	0.50560	0.86780	0.77330	0.83580	0.86750	0.80830	0.91220	0.87490	0.96620	0.94040	0.92890	0.96070	0.59780	0.96710	0.94090	0.94930	0.87200	0.99210	0.90960	0.89140	0.98110	1.01370	0.93270	0.99880	0.55510	0.97500	0.97750	0.81380	0.83010	0.83450	0.90080	0.95820	0.87820	1.04590	0.97920	0.95920	0.08640	1.07050	0.97420	1.00260	0.89140	0.95120	0.82870	0.97180	0.96210	0.81990	0.82890	0.97470	0.75950	0.97820	0.92910	1.02600	0.90700	0.84040	0.95810	0.96840	0.81280	0.98200	0.81540	0.94450	0.92960
179=08:06:19	158028	298	1.04760	0.98910	0.84970	0.84420	1.00020	0.89270	0.92210	0.99820	0.97790	0.99310	0.99780	0.65320	0.94600	0.95100	0.93310	0.90900	0.95490	1.02820	1.08750	0.99700	0.88990	0.82170	0.84880	0.65490	0.96590	0.83250	0.83250	1.01460	0.83330	0.84500	0.90970	0.90590	0.98150	0.98380	0.91970	0.53150	0.87020	0.79790	0.83380	0.86030	0.82010	0.93120	0.88020	0.94780	0.95290	0.93060	0.96490	0.59350	0.99240	0.98340	0.95420	0.83410	0.98020	0.92180	0.90800	0.98160	1.00960	0.97570	0.99310	0.58580	0.96900	0.95270	0.81260	0.85800	0.82760	0.89310	0.95550	0.89470	1.05870	0.98440	0.97620	0.07600	0.99220	0.91410	1.03300	0.95310	0.97550	0.80590	0.97530	0.97000	0.83150	0.83320	0.96660	0.77540	0.98130	0.96260	1.02960	0.89220	0.82100	0.99690	0.95770	0.82360	0.98540	0.84240	0.95330	0.91640
180=08:21:00	158909	300	1.04690	0.98700	0.84530	0.85310	0.99240	0.89850	0.92800	0.98770	0.99890	0.96250	1.00910	0.63970	0.95700	0.94310	0.94160	0.90680	0.95670	1.03290	1.08800	0.99640	0.89070	0.82640	0.84740	0.64820	0.96360	0.84680	0.82370	1.01750	0.82460	0.85520	0.89320	0.89500	0.99200	0.94400	0.92370	0.52160	0.87530	0.79430	0.83830	0.83930	0.83140	0.91660	0.88710	0.94630	0.95890	0.93210	0.97670	0.60230	0.98840	0.98210	0.94840	0.84480	0.96920	0.92800	0.88290	1.00390	0.99310	0.97030	1.01390	0.57670	0.97350	0.94620	0.82340	0.83990	0.84020	0.86760	0.98050	0.87900	1.07550	0.97100	0.98740	0.08090	1.00560	0.91320	1.02430	0.95030	0.97310	0.81890	0.96450	0.98720	0.80490	0.85650	0.97160	0.78370	0.98410	0.95590	1.03160	0.88120	0.83730	0.97710	0.98320	0.80460	0.99970	0.82450	0.96000	0.92990
181=08:35:42	159791	301	1.04370	0.94350	0.83780	0.85750	1.00540	0.89240	0.89310	1.00860	0.97820	0.99050	0.99520	0.65230	0.93000	0.95280	0.91970	0.89440	0.95580	1.00420	1.08210	0.98340	0.89790	0.82520	0.84090	0.64940	0.96170	0.86210	0.84380	0.99480	0.81590	0.84360	0.91440	0.91150	0.96780	0.98020	0.93430	0.52180	0.86790	0.77010	0.83850	0.85380	0.81660	0.91180	0.90190	0.94970	0.96080	0.93080	0.97460	0.59580	0.97640	0.93710	0.94170	0.84810	0.99780	0.90980	0.90830	0.99310	1.00900	0.98710	0.96560	0.58470	0.95520	0.96900	0.80590	0.84350	0.83770	0.89680	0.94550	0.87880	1.05220	0.98470	0.97160	0.07120	1.01930	0.93430	1.01410	0.89880	0.95660	0.79820	0.97450	0.95760	0.82020	0.85390	0.95410	0.77110	0.97160	0.93420	1.02440	0.91240	0.80920	0.98150	0.95340	0.83450	0.97520	0.83780	0.94570	0.93780
182=08:50:27	160676	300	1.02810	0.97650	0.87710	0.88240	1.01890	0.90970	0.93130	1.03490	1.00650	0.99590	1.02150	0.64940	0.96950	0.95520	0.95180	0.91330	0.96930	1.02730	1.13780	0.99570	0.91740	0.83610	0.87220	0.64860	1.00260	0.85090	0.82270	1.01070	0.87440	0.87280	0.92670	0.93950	1.01760	0.99860	0.94700	0.53570	0.86110	0.78430	0.83910	0.87070	0.84880	0.92040	0.90960	0.97970	0.99240	0.94710	0.97940	0.59230	0.93940	0.98240	1.00330	0.87340	1.00070	0.92540	0.94840	1.02410	1.02700	1.00990	1.01730	0.59640	0.99310	0.97060	0.83790	0.85950	0.83890	0.90930	0.99250	0.89980	1.08920	1.00320	0.99620	0.08450	1.04590	0.91680	1.01750	0.92820	1.01650	0.83740	0.99920	1.01630	0.85200	0.88420	0.96580	0.79790	0.95500	0.96720	1.02130	0.91820	0.85100	0.99860	0.95810	0.85340	1.01730	0.85030	0.94240	0.94770
183=09:05:08	161557	301	1.03240	0.96820	0.86750	0.86840	1.01750	0.90240	0.92600	1.02060	0.98630	1.00410	1.00180	0.66000	0.96270	0.95700	0.93220	0.91290	0.95080	1.03040	1.09490	0.99660	0.88730	0.82850	0.85560	0.65160	0.98810	0.86160	0.83090	0.99790	0.83920	0.85610	0.92690	0.91340	0.99110	0.99940	0.93980	0.54000	0.86550	0.79020	0.83350	0.87580	0.82680	0.93260	0.87820	0.96090	0.95990	0.93470	0.96620	0.59680	0.94790	0.97580	0.98340	0.86570	0.98950	0.91820	0.93220	0.99580	1.02420	0.98750	1.00630	0.59510	0.98560	0.97040	0.82860	0.85840	0.82340	0.91220	0.96380	0.90220	1.05680	0.99910	0.97560	0.07410	1.04300	0.92220	1.00920	0.93300	0.99200	0.83070	0.98630	0.96840	0.85490	0.85490	0.97320	0.78390	0.96860	0.95880	1.02380	0.90980	0.83650	0.99120	0.94920	0.83980	0.98510	0.84490	0.94280	0.92420
184=09:19:49	162437	301	1.01730	0.97970	0.87010	0.87070	1.01210	0.91490	0.96090	1.03490	0.99670	1.00170	1.01920	0.65610	0.96550	0.95790	0.94940	0.91430	0.96220	1.04340	1.11740	0.99920	0.91410	0.82980	0.87200	0.64310	0.98470	0.85710	0.83540	1.01000	0.84900	0.86080	0.92560	0.95160	0.99780	1.00410	0.96030	0.53960	0.86420	0.79210	0.84060	0.87270	0.83900	0.92320	0.89760	0.95970	0.97710	0.94690	0.99700	0.59570	0.95360	0.97680	0.98990	0.87250	0.99760	0.92940	0.94310	1.01730	1.01980	1.00380	1.06930	0.59950	0.98410	0.97200	0.82790	0.86090	0.83230	0.91510	0.98580	0.90210	1.13530	1.00280	0.98560	0.07700	1.04280	0.92010	1.01840	0.93180	1.00600	0.83250	0.99680	0.98460	0.85390	0.89960	0.96910	0.79590	0.96730	0.96760	1.02120	0.91950	0.84640	1.00590	0.95310	0.84790	1.00300	0.86120	0.94000	0.93900
185=09:34:30	163318	301	0.99290	0.98240	0.87770	0.86490	0.96940	0.87950	0.90920	1.01630	0.97090	0.97730	1.01260	0.62900	0.96680	0.93910	0.94710	0.89430	0.94340	1.00110	1.09450	0.97630	0.88680	0.82040	0.86230	0.65950	0.99780	0.81370	0.79020	0.99120	0.84150	0.85140	0.87620	0.88930	0.97830	0.97610	0.91630	0.51650	0.83320	0.78970	0.81420	0.83870	0.83930	0.89550	0.87120	0.93870	0.96620	0.91330	0.95760	0.60240	0.94150	0.99070	0.97600	0.82470	0.93970	0.89690	0.90310	0.99100	0.96250	0.97550	0.99290	0.56500	0.98760	0.93090	0.82900	0.84050	0.81620	0.88000	0.97810	0.87040	1.04740	0.97220	0.98920	0.08250	1.01730	0.86810	0.97990	0.94020	1.00190	0.80670	0.95490	0.97770	0.83170	0.84710	0.93590	0.77620	0.93930	0.97340	0.99130	0.88880	0.83150	0.98170	0.92570	0.80950	0.99320	0.83360	0.92720	0.94220
186=09:49:11	164199	301	1.04890	0.98450	0.85930	0.85470	0.99040	0.90360	0.90650	1.01270	0.98190	0.98350	1.00350	0.65730	0.94760	0.94790	0.93730	0.89940	0.96200	1.00080	1.09270	0.98040	0.89130	0.82230	0.85550	0.64910	0.97080	0.84710	0.84000	1.01890	0.83090	0.84870	0.89170	0.90610	0.97370	0.97760	0.93620	0.53820	0.87200	0.79220	0.84290	0.84630	0.83570	0.91160	0.89350	0.94210	0.96670	0.92010	0.97750	0.59600	0.98800	0.97550	0.94980	0.84030	0.98580	0.92960	0.90460	0.99840	0.98640	0.98920	0.98980	0.58820	0.96630	0.95610	0.82090	0.85010	0.84390	0.89200	0.96930	0.88040	1.07280	0.97220	0.97910	0.07910	1.00970	0.91580	1.03520	0.93330	0.97930	0.80710	0.97930	0.98290	0.81450	0.85780	0.94690	0.78440	0.97790	0.96080	1.02550	0.90770	0.81870	0.99180	0.95780	0.82310	0.98710	0.84030	0.95700	0.94120
187=10:03:52	165080	301	1.01830	0.97240	0.88210	0.87710	1.01390	0.88690	0.93700	1.02570	0.98220	1.00270	1.00130	0.65650	0.96860	0.96500	0.94230	0.90470	0.94220	1.04770	1.10140	0.99080	0.88710	0.83290	0.85870	0.64730	1.01420	0.85870	0.81560	0.98530	0.84440	0.85460	0.91380	0.89310	0.98330	1.00270	0.91850	0.54080	0.84970	0.78550	0.82430	0.87180	0.83290	0.93210	0.86690	0.96050	0.96040	0.92660	0.96120	0.60190	0.93350	0.98380	0.99540	0.85940	0.97320	0.89440	0.91870	0.98690	1.00390	0.96750	0.99920	0.57840	0.99390	0.96100	0.83230	0.85020	0.80980	0.91070	0.96330	0.89510	1.05130	1.00420	0.98100	0.07730	1.04360	0.90850	0.97800	0.92910	1.00190	0.82950	0.97810	0.95870	0.84680	0.83210	0.96060	0.77720	0.94760	0.96130	0.99890	0.91800	0.84340	0.99000	0.94060	0.83990	0.98730	0.83950	0.92930	0.93480
188=10:18:37	165965	301	1.04830	0.97950	0.86270	0.86620	1.00130	0.90800	0.92850	1.01580	0.99700	0.98630	1.01260	0.65540	0.96100	0.95660	0.94260	0.90710	0.96420	1.03180	1.11840	1.00080	0.89990	0.83540	0.86040	0.64790	0.97310	0.85940	0.83920	1.01580	0.83920	0.86320	0.90560	0.91670	0.99010	0.99030	0.94350	0.53190	0.87280	0.78870	0.84900	0.86050	0.84070	0.92600	0.89970	0.95930	0.97220	0.93120	0.97490	0.58930	0.97780	0.97190	0.96250	0.85870	0.98920	0.94150	0.91830	1.01090	1.00310	0.98650	1.03500	0.58860	0.97950	0.96920	0.83040	0.85330	0.84910	0.90910	0.98520	0.88920	1.10670	0.99110	0.99180	0.07630	1.01730	0.92640	1.02980	0.93340	0.98370	0.82560	0.98620	0.98710	0.83570	0.87100	0.96880	0.79960	0.98090	0.96200	1.02930	0.91900	0.83680	0.99350	0.96940	0.83620	0.99690	0.84540	0.95430	0.94410
189=10:33:17	166846	301	1.05360	0.96750	0.85570	0.86010	1.01370	0.90320	0.91790	1.01190	0.99280	0.98840	0.99780	0.65120	0.94930	0.95540	0.92210	0.91220	0.95780	1.02170	1.09100	0.98970	0.89010	0.82750	0.85540	0.64830	0.96060	0.86020	0.84890	1.01470	0.83930	0.84710	0.91790	0.91970	0.99060	0.97960	0.93890	0.53120	0.87250	0.78710	0.84920	0.86350	0.83290	0.92380	0.89330	0.95550	0.96040	0.93290	0.97270	0.59290	0.98310	0.95630	0.94670	0.86030	0.99350	0.92560	0.91790	0.99760	1.01900	0.98260	1.01110	0.58720	0.96550	0.97220	0.82150	0.84950	0.84340	0.90060	0.96590	0.88770	1.11960	0.98850	0.97130	0.07330	1.01830	0.94020	1.03740	0.92560	0.96970	0.82440	0.98180	0.97290	0.83280	0.85620	0.97120	0.78110	0.97980	0.94600	1.03530	0.91450	0.83390	0.98950	0.96690	0.84000	0.98830	0.83810	0.93860	0.94160
190=10:47:58	167727	300	1.05330	0.97590	0.85050	0.85500	1.01120	0.88790	0.92750	0.98590	0.98600	0.98850	0.98070	0.64480	0.94280	0.95870	0.91500	0.92260	0.94840	1.02510	1.06660	1.00230	0.88220	0.83050	0.84370	0.64810	0.94980	0.85730	0.85990	1.01400	0.83100	0.83310	0.92560	0.88670	0.99630	0.96180	0.91990	0.51550	0.87470	0.79460	0.84780	0.86980	0.81240	0.93520	0.86990	0.95910	0.93890	0.93580	0.95780	0.59950	0.99300	0.96640	0.91980	0.84720	0.98680	0.92200	0.89640	0.97110	1.02600	0.94990	1.00830	0.56950	0.95640	0.96380	0.81370	0.85160	0.84170	0.89210	0.94850	0.89290	1.05350	0.97690	0.96150	0.07660	1.00800	0.93770	1.03930	0.93310	0.94630	0.81390	0.97070	0.96980	0.82760	0.82270	0.98500	0.75570	0.99150	0.94140	1.04080	0.89560	0.83340	0.97940	0.96820	0.82100	0.97810	0.82820	0.94690	0.92240
191=11:02:39	168608	301	1.03740	0.97560	0.85480	0.86980	1.00630	0.89800	0.93230	1.00100	1.00100	0.97430	0.99820	0.65500	0.96270	0.96400	0.93040	0.90660	0.94900	1.03160	1.08380	0.99620	0.88090	0.83200	0.84500	0.64290	0.97890	0.86890	0.83450	0.99770	0.82840	0.85780	0.91360	0.88580	0.99280	0.96820	0.92370	0.53050	0.87170	0.77750	0.84050	0.86980	0.82440	0.92150	0.87440	0.95870	0.95000	0.92070	0.96190	0.59450	0.95840	0.96130	0.95920	0.87100	0.97960	0.92240	0.90210	0.99080	1.01710	0.95440	1.02650	0.57610	0.98040	0.96730	0.82890	0.83540	0.83600	0.90000	0.96660	0.88260	1.07260	0.98870	0.97230	0.07590	1.04280	0.92450	1.00270	0.91750	0.96680	0.83640	0.96630	0.97470	0.83110	0.84240	0.98370	0.78110	0.96580	0.94360	1.02010	0.90010	0.85030	0.96680	0.97020	0.82760	0.99230	0.82220	0.94920	0.92990
192=11:17:20	169489	300	1.02070	0.98020	0.86750	0.86620	1.00530	0.91900	0.92920	1.02060	0.98030	1.00490	1.00990	0.65370	0.96500	0.95580	0.93640	0.91150	0.95330	1.03090	1.10890	1.00090	0.89900	0.82950	0.85720	0.64530	0.99340	0.84700	0.83350	1.00500	0.84780	0.86720	0.91540	0.91190	0.98900	1.00210	0.93080	0.53730	0.87040	0.79800	0.84120	0.86790	0.84400	0.93830	0.89110	0.96130	0.96880	0.93810	0.97460	0.60300	0.96490	0.98410	0.97560	0.85420	0.98320	0.93140	0.92940	1.00400	1.01490	0.99500	1.02330	0.59150	0.98890	0.96400	0.83020	0.86080	0.83320	0.91160	0.97330	0.89730	1.09070	0.99570	0.97960	0.07880	1.02880	0.90980	1.02790	0.94580	0.99460	0.82120	0.98940	0.97640	0.85220	0.86320	0.96730	0.79050	0.97320	0.96990	1.02270	0.91180	0.83740	1.01030	0.95180	0.84010	0.99280	0.85160	0.93860	0.93100
193=11:32:01	170369	298	1.03170	0.93210	0.84130	0.87130	1.01140	0.90180	0.89270	1.00860	0.98510	0.97230	0.99880	0.64490	0.95090	0.96300	0.92130	0.89010	0.96670	1.01150	1.09510	0.96760	0.90200	0.82260	0.84880	0.63760	0.96850	0.87100	0.84730	0.98490	0.81810	0.85570	0.90390	0.91710	0.96220	0.97240	0.92940	0.52410	0.86970	0.76620	0.85390	0.86180	0.84010	0.89780	0.90640	0.94380	0.96240	0.91240	0.98150	0.59180	0.96690	0.93480	0.94160	0.86980	0.99590	0.90540	0.88710	1.00570	0.98900	0.97860	0.97040	0.57980	0.96090	0.98190	0.81550	0.83640	0.85210	0.88740	0.95960	0.86390	1.09340	0.97530	0.97600	0.07310	1.04090	0.93580	0.99540	0.88590	0.95320	0.81860	0.97990	0.96110	0.80590	0.86050	0.94000	0.78340	0.96310	0.93160	1.01390	0.92330	0.81670	0.97640	0.95780	0.83640	0.98270	0.82450	0.94110	0.93140
194=11:46:42	171250	300	1.02220	0.97920	0.86600	0.86340	0.99990	0.89510	0.91790	1.01630	0.96770	0.99620	1.00300	0.65030	0.96530	0.95090	0.92700	0.90640	0.95190	1.01820	1.09460	0.99130	0.89050	0.82160	0.85270	0.65140	0.98320	0.84390	0.82630	0.99400	0.84130	0.85810	0.90680	0.90860	0.98110	0.99630	0.92590	0.53490	0.86230	0.79370	0.83970	0.86640	0.83810	0.92940	0.88150	0.95090	0.96370	0.92790	0.96100	0.60200	0.95340	0.97950	0.97170	0.84590	0.97840	0.91750	0.91670	0.99180	1.00560	0.98600	1.00370	0.59540	0.98750	0.96120	0.82910	0.85760	0.82780	0.90820	0.96470	0.89750	1.06220	0.98530	0.97700	0.07650	1.02580	0.90210	1.01200	0.93890	0.99430	0.81360	0.98320	0.96890	0.84310	0.85540	0.96430	0.78330	0.97070	0.97260	1.01290	0.90940	0.83200	1.00340	0.93950	0.84150	0.98860	0.84560	0.93010	0.92020
195=12:01:23	172131	301	1.05400	0.97280	0.87320	0.86300	1.02150	0.89210	0.94330	1.01580	0.99570	1.01260	0.99230	0.66720	0.96350	0.96930	0.91880	0.92880	0.94370	1.04120	1.08320	1.00550	0.89040	0.84410	0.85730	0.64210	0.97270	0.86770	0.85890	1.01960	0.85840	0.83960	0.93690	0.89000	0.99340	0.99450	0.92380	0.54340	0.87720	0.79580	0.84440	0.88350	0.81560	0.95310	0.87600	0.97360	0.95140	0.94440	0.96250	0.60320	0.98190	0.98000	0.94150	0.86640	1.01120	0.92670	0.94260	0.97640	1.03470	0.95570	1.01650	0.58330	0.98070	0.97570	0.82090	0.85920	0.83510	0.92120	0.94800	0.91290	1.06480	1.00420	0.96700	0.07470	1.02460	0.95360	1.04640	0.94400	0.96860	0.82430	0.99600	0.96820	0.85650	0.82550	0.99060	0.76000	0.98990	0.95460	1.02900	0.92920	0.84680	0.99330	0.96280	0.84480	0.98150	0.84820	0.94240	0.92780
196=12:16:04	173012	298	1.04590	0.96090	0.85000	0.86440	1.00170	0.89950	0.91340	1.01000	0.99170	0.97720	1.00220	0.64700	0.95720	0.95810	0.92920	0.90050	0.95860	1.01730	1.08750	0.98330	0.88840	0.82950	0.84940	0.64440	0.97350	0.86420	0.84510	0.99600	0.82800	0.85650	0.90360	0.90390	0.98830	0.97400	0.93210	0.53640	0.86790	0.78060	0.84930	0.86050	0.83440	0.91040	0.88600	0.95270	0.96060	0.91730	0.97050	0.60040	0.96970	0.95390	0.94810	0.86480	0.98530	0.92080	0.89500	0.99890	1.00440	0.97400	1.01800	0.58710	0.97170	0.97130	0.82330	0.83690	0.84230	0.90100	0.97220	0.88190	1.07820	0.98210	0.97860	0.07620	1.03000	0.92150	1.00970	0.90940	0.96950	0.82370	0.97770	0.97330	0.82370	0.85900	0.96350	0.78940	0.97070	0.94630	1.01500	0.91540	0.83490	0.97960	0.96240	0.82740	0.98930	0.82720	0.95190	0.93090
197=12:30:44	173893	300	1.03190	0.99900	0.85260	0.83530	0.97360	0.87750	0.92320	0.97300	0.98950	0.95640	0.98980	0.62580	0.95950	0.93590	0.92210	0.91170	0.93100	1.00400	1.06870	0.99810	0.85890	0.81720	0.83720	0.64910	0.98010	0.82330	0.81830	1.01070	0.83450	0.83170	0.88940	0.86870	1.00170	0.92090	0.91000	0.50900	0.85570	0.80390	0.83430	0.83350	0.82660	0.91830	0.84950	0.94050	0.94080	0.92510	0.93780	0.59900	0.98510	1.00030	0.91600	0.81480	0.93500	0.91760	0.88510	0.96640	0.99790	0.94210	1.02990	0.56360	0.97250	0.92690	0.82720	0.84680	0.83300	0.84760	0.97040	0.88320	1.05110	0.96380	0.97530	0.08320	0.99350	0.88980	1.00770	0.96260	0.95930	0.79840	0.92970	0.97680	0.81090	0.81590	0.97120	0.77010	0.97170	0.97140	1.01820	0.85630	0.84670	0.97070	0.96740	0.78460	0.99890	0.82190	0.95830	0.91490
198=12:45:25	174774	300	1.01470	0.96710	0.87010	0.87780	1.01190	0.90340	0.94170	1.02460	1.01660	0.99660	1.01390	0.65120	0.97370	0.96390	0.93150	0.91440	0.95050	1.02940	1.12030	0.99460	0.90230	0.84820	0.85450	0.64190	0.98810	0.86250	0.83240	1.00190	0.87720	0.86500	0.92770	0.93120	1.01660	0.98780	0.94150	0.54080	0.86110	0.78290	0.84310	0.87120	0.83880	0.92260	0.89980	0.97330	0.97330	0.94100	0.96920	0.60240	0.93360	0.97190	0.97920	0.87990	0.99220	0.92810	0.95470	1.01800	1.03350	0.97930	1.05800	0.59350	0.99300	0.96880	0.83850	0.85130	0.84200	0.91130	0.98860	0.89370	1.13910	1.00310	1.00170	0.07930	1.05360	0.92540	1.00470	0.92450	0.99630	0.84050	0.98680	1.00740	0.86720	0.87240	0.98400	0.79470	0.95620	0.95930	1.03060	0.91950	0.86120	0.99030	0.96420	0.86620	1.01630	0.84220	0.95130	0.93160
199=13:00:06	175655	301	1.02440	0.97280	0.87820	0.88110	1.00790	0.89680	0.93230	1.01780	0.98410	0.99980	1.01160	0.65620	0.97910	0.95880	0.93490	0.91140	0.95010	1.03260	1.09880	0.99050	0.88930	0.83350	0.86080	0.64740	1.00370	0.85900	0.82860	0.99760	0.84580	0.86480	0.91950	0.90350	1.00040	0.99800	0.92340	0.54290	0.85600	0.78530	0.83940	0.87860	0.84290	0.92350	0.87790	0.96300	0.96860	0.93080	0.96840	0.60560	0.93410	0.98640	0.97870	0.87350	0.97450	0.91070	0.91320	0.99910	1.00990	0.97130	1.01520	0.59070	0.99860	0.97230	0.84470	0.85370	0.83090	0.91170	0.97570	0.89720	1.05960	0.99590	0.98480	0.07880	1.07040	0.92200	0.98550	0.92660	0.99770	0.84080	0.98190	0.97480	0.85470	0.85310	0.96060	0.78450	0.95440	0.96050	1.01430	0.91960	0.85350	0.99650	0.94940	0.85040	0.99810	0.84060	0.94170	0.93510
200=13:14:47	176536	300	1.01120	0.99460	0.88540	0.85880	0.98540	0.87850	0.92830	1.00080	0.97830	0.97960	0.99070	0.64760	0.96760	0.94840	0.92730	0.91380	0.93400	1.01950	1.08530	0.99590	0.87490	0.82440	0.85320	0.63100	0.99710	0.82810	0.81630	0.99610	0.85530	0.84960	0.90080	0.88660	0.99010	0.97130	0.91350	0.52910	0.84960	0.79830	0.82980	0.86220	0.83580	0.92490	0.85670	0.95630	0.95650	0.92280	0.94840	0.58430	0.94870	1.00050	0.96230	0.83800	0.94430	0.90130	0.90400	0.97140	1.00100	0.95430	1.01490	0.56570	0.98710	0.94340	0.83700	0.85250	0.82460	0.88620	0.96500	0.88820	1.06820	0.97800	0.97370	0.07460	1.02910	0.88130	0.99930	0.95100	0.99380	0.82000	0.96150	0.96500	0.83780	0.82260	0.96120	0.75960	0.95400	0.97310	1.00720	0.88550	0.84780	0.99010	0.94970	0.82060	0.99180	0.83210	0.94290	0.91480
