# Supplementary material for: Computationally Driven, Quantitative Experiments Discover Genes Required for Mitochondrial Biogenesis
Source: PLoS Genet. 2009 Mar 20;5(3):e1000407. doi: 10.1371/journal.pgen.1000407 (PMC2648979; doi:10.1371/journal.pgen.1000407)
Supplement: Dataset S1 — Raw respiratory growth data. A zip file containing 48 tab-delimited text files containing the raw data from the Tecan GENios reader. Additionally, a readme text file and plate key is contained in the zip file. The plate key uses our internal reference id for each mutant (internal reference id is matched with common and systematic gene names in Table S2). Raw optical density measurements from Tecan GENios plate incubator and reader. Wells are numbered in increasing order from upper left to lower right and can be converted to our internal identifiers using the included key (complete plate key). Not all original plates were assayed for growth curves, and there are two replicates of plate 20. (1.82 MB ZIP) [file pgen.1000407.s012.zip › mitochondria_table_s7/p20a_gly.txt]

[config file info]
last write=07:11:14_14:07:45
[Run_Parameters]
Instrument=Tecan_22
Ini_Names=Read_Reps,Delid,Save_Data_File,Start_Time_Now
barcode_drug_plate=201401
user=mcostanzo
Plate_Size=96
Plate_Type=GRE96ft.pdf
Samples_to_Run=6
Overlay_Size=48
Drug_Plate=none
Plate_Quarter=none
run_ID=none
run_plate_repeat=1
Read_Reps=200
Read_Modes=Absorbance
Read_Flor_Every=2
Max_Delta_OD=0.500000
Well_By_Row_Col=none
Reorder_Map=Order_Strings_Not,0
Tip_Vol=200
OD_to_Innoc=0.100,0.100,0.380,0.380,0.380,0.380,0.760,0.760,0.100,0.100,0.380,0.380,0.380,0.380,0.760,0.760,0.100,0.100,0.380,0.380,0.380,0.380,0.760,0.760,0.100,0.100,0.380,0.380,0.380,0.380,0.760,0.760,0.100,0.100,0.380,0.380,0.380,0.380,0.760,0.760,0.100,0.100,0.380,0.380,0.380,0.380,0.760,0.760
Absorption_Max=.3
OD_to_Save=0.100,0.100,0.380,0.380,0.380,0.380,0.760,0.760,0.100,0.100,0.380,0.380,0.380,0.380,0.760,0.760,0.100,0.100,0.380,0.380,0.380,0.380,0.760,0.760,0.100,0.100,0.380,0.380,0.380,0.380,0.760,0.760,0.100,0.100,0.380,0.380,0.380,0.380,0.760,0.760,0.100,0.100,0.380,0.380,0.380,0.380,0.760,0.760
OD_to_Dilute=0.100
Save_Sample_Vol=180
Save_Sample_Reps=2
Innoc_Vol=184,184,46,46,46,46,0,0,184,184,46,46,46,46,0,0,184,184,46,46,46,46,0,0,184,184,46,46,46,46,0,0,184,184,46,46,46,46,0,0,184,184,46,46,46,46,0,0
Dilute_Vol=23,23,23,23,23,23,23,23,23,23,23,23,23,23,23,23,23,23,23,23,23,23,23,23,23,23,23,23,23,23,23,23,23,23,23,23,23,23,23,23,23,23,23,23,23,23,23,23
Save_Vol=800,800,800,800,800,800,800,800,800,800,800,800,800,800,800,800,800,800,800,800,800,800,800,800,800,800,800,800,800,800,800,800,800,800,800,800,800,800,800,800,800,800,800,800,800,800,800,800
Reference_Vol=100,100,100,100,100,100,100,100,100,100,100,100,100,100,100,100,100,100,100,100,100,100,100,100,100,100,100,100,100,100,100,100,100,100,100,100,100,100,100,100,100,100,100,100,100,100,100,100,100,100,100,100,100,100,100,100,100,100,100,100,100,100,100,100,100,100,100,100,100,100,100,100,100,100,100,100,100,100,100,100,100,100,100,100,100,100,100,100,100,100,100,100,100,100,100,100
Read_to_Innoc=20,20,20,20,20,20,20,20,20,20,20,20,20,20,20,20,20,20,20,20,20,20,20,20,20,20,20,20,20,20,20,20,20,20,20,20,20,20,20,20,20,20,20,20,20,20,20,20
Read_to_Dilute=26,26,26,26,26,26,26,26,26,26,26,26,26,26,26,26,26,26,26,26,26,26,26,26,26,26,26,26,26,26,26,26,26,26,26,26,26,26,26,26,26,26,26,26,26,26,26,26
Read_to_Save=20,20,20,20,20,20,20,20,20,20,20,20,20,20,20,20,20,20,20,20,20,20,20,20,20,20,20,20,20,20,20,20,20,20,20,20,20,20,20,20,20,20,20,20,20,20,20,20
Innoc_Target_Map=1,2,3,4,5,6,7,8,9,10,11,12,13,14,15,16,17,18,19,20,21,22,23,24,25,26,27,28,29,30,31,32,33,34,35,36,37,38,39,40,41,42,43,44,45,46,47,48
Pipet_Trigger=OD_Save_Innoc
Pipet_Volume_Adj=Con_OD_Save
Delid=no
Pre_Init=yes
Talk_To_ProMax=no
Time_Out_Time=1050
Wait_While_Busy=yes
Idle_Time=2
Screen_Run_Type=pre_screen_3
Spect_Protocol=15m
Spec_Run_File=GG_PB_Voyage.pda
Spec_Assay_File=""
Save_Data_File=12_11_07_Mito_20_Gly_ps3_A_96_T_22.txt
Working_Dir=C%3A\\Users\\Growth_Data
Run_Control_Dir=C%3A\\Users\\Yeast_Run_Files
Tracking_Dir=""
Track_File=201401_data_track.txt
Save_Run_Data_Flag=yes
Set_Incubator_Temp=30.0
Base_Line_Flag=atstart_minimum
Pipet_Cycles_Before_Save=20
Time_Point_Save=wellmap
Innoc_Direction=down
Wells_In_Use=111111111111111111111111111111111111111111111111
Save_Sample_Map=111111001111110011111100111111001111110011111100
Sections_to_Run=0
Rows_per_Section=8
Start_Sections_Row=1
MultiProbe_Run_File=""
Multiprobe_Run_Dialogue=yes
Comments=no%20comment
Target_Temp=300
Temp_Control=On
Delta_Temp=10
ReadMode=Absorbance,Bottom
ExcitationFilter=485,
EmissionFilter=535,
MeasurementFilter=595
ReadsPerWellNumber=1,1
ShakeDuration=800,0
GainMode=Manual
PdfName=GRE96ft.pdf
Gain=50,50
Add_Drug_Map=1,1,1,1,1,1,1,1,1,1,1,1,1,1,1,1,1,1,1,1,1,1,1,1,1,1,1,1,1,1,1,1,1,1,1,1,1,1,1,1,1,1,1,1,1,1,1,1
Add_Drug_Vol=7,7,7,7,7,7,7,7,7,7,7,7,7,7,7,7,7,7,7,7,7,7,7,7,7,7,7,7,7,7,7,7,7,7,7,7,7,7,7,7,7,7,7,7,7,7,7,7
Innoc_Map=111011101110111011101110111011101110111011101110111011101110111011101110111011101110111011101110
Dilute_Map=111111111111111111111111111111111111111111111111111111111111111111111111111111111111111111111111
data_file_name=iS_1_48.txt
barcode=""
Hit_Call_Threshold=1.000000
Reference_Well=A01
WT_Ref_Well=0
Project_Name=YKO_Lib
Pipet_Gens_Point=5.00,10.00,15.00,20.00,5.00,10.00,15.00,20.00,5.00,10.00,15.00,20.00,5.00,10.00,15.00,20.00,5.00,10.00,15.00,20.00,5.00,10.00,15.00,20.00,5.00,10.00,15.00,20.00,5.00,10.00,15.00,20.00,5.00,10.00,15.00,20.00,5.00,10.00,15.00,20.00,5.00,10.00,15.00,20.00,5.00,10.00,15.00,20.00,
Shake_Divisor=1
data_handling=file_&_DB_&_auto_analysis
time_frm_freezer=-1.00
gens_frm_freezer=-1.00
Well_Vol=100
Parent_ID=""
Units=%
Quarter=A
media_name=mm
Save_Mode=one_to_one
Consolidate_Save_Map=1,2,3,4,5,6,7,8,9,10,11,12,13,14,15,16,17,18,19,20,21,22,23,24,25,26,27,28,29,30,31,32,33,34,35,36,37,38,39,40,41,42,43,44,45,46,47,48
Add_Drug_at_Start_Map=000000000000000000000000000000000000000000000000000
Add_Drug_Labware=add_drug_48
Max_Dynam_OD_Change=0.05
Reads_After_Pipet=1
Ref_Type=single_ref
Read_to_Add_Drug_at_Start=0
Send_Email_at_Pipet=no_email
config_DB_update_wells=yes
Strain_Name=""
Media=ypd
drug_vol=2.00
Drug_Name=""
Drug_Conc=2
Innoc_Conc=""
Strain_Plate=none
ShakeIntensity=High
ShakeMode=Orbital
NumberOfFlashes=1
PartOfPlate=0
MovePlateOutAfterMeasurement=0
IntegrationLagTime=0
IntegrationTime=100
DelayMoveFlashFluorescence=0
[Drug_Data]
Drug_Plate=none
Strain_Plate=none
Media=mm
Drug_Name=nd,nd,nd,nd,nd,nd,nd,nd,nd,nd,nd,nd,nd,nd,nd,nd,nd,nd,nd,nd,nd,nd,nd,nd,nd,nd,nd,nd,nd,nd,nd,nd,nd,nd,nd,nd,nd,nd,nd,nd,nd,nd,nd,nd,nd,nd,nd,nd,nd,nd,nd,nd,nd,nd,nd,nd,nd,nd,nd,nd,nd,nd,nd,nd,nd,nd,nd,nd,nd,nd,nd,nd,nd,nd,nd,nd,nd,nd,nd,nd,nd,nd,nd,nd,nd,nd,nd,nd,nd,nd,nd,nd,nd,nd,nd,nd
Strain_Name=ud
Drug_Conc=""
Innoc_Conc=0.06250,0.06250,0.06250,0.06250,0.06250,0.06250,0.06250,0.06250,0.06250,0.06250,0.06250,0.06250,0.06250,0.06250,0.06250,0.06250,0.06250,0.06250,0.06250,0.06250,0.06250,0.06250,0.06250,0.06250,0.06250,0.06250,0.06250,0.06250,0.06250,0.06250,0.06250,0.06250,0.06250,0.06250,0.06250,0.06250,0.06250,0.06250,0.06250,0.06250,0.06250,0.06250,0.06250,0.06250,0.06250,0.06250,0.06250,0.06250,0.06250,0.06250,0.06250,0.06250,0.06250,0.06250,0.06250,0.06250,0.06250,0.06250,0.06250,0.06250,0.06250,0.06250,0.06250,0.06250,0.06250,0.06250,0.06250,0.06250,0.06250,0.06250,0.06250,0.06250,0.06250,0.06250,0.06250,0.06250,0.06250,0.06250,0.06250,0.06250,0.06250,0.06250,0.06250,0.06250,0.06250,0.06250,0.06250,0.06250,0.06250,0.06250,0.06250,0.06250,0.06250,0.06250,0.06250,0.06250
Run_ID=none
Plate_Quarter=A
Units=%,%,%,%,%,%,%,%,%,%,%,%,%,%,%,%,%,%,%,%,%,%,%,%,%,%,%,%,%,%,%,%,%,%,%,%,%,%,%,%,%,%,%,%,%,%,%,%,%,%,%,%,%,%,%,%,%,%,%,%,%,%,%,%,%,%,%,%,%,%,%,%,%,%,%,%,%,%,%,%,%,%,%,%,%,%,%,%,%,%,%,%,%,%,%,%
Parent_ID=""
Project_Name=YKO_Lib
Strain_Backgrnd=0,0,0,0,0,0,0,0,0,0,0,0,0,0,0,0,0,0,0,0,0,0,0,0,0,0,0,0,0,0,0,0,0,0,0,0,0,0,0,0,0,0,0,0,0,0,0,0,0,0,0,0,0,0,0,0,0,0,0,0,0,0,0,0,0,0,0,0,0,0,0,0,0,0,0,0,0,0,0,0,0,0,0,0,0,0,0,0,0,0,0,0,0,0,0,0
Well_Vol=100,100,100,100,100,100,100,100,100,100,100,100,100,100,100,100,100,100,100,100,100,100,100,100,100,100,100,100,100,100,100,100,100,100,100,100,100,100,100,100,100,100,100,100,100,100,100,100,100,100,100,100,100,100,100,100,100,100,100,100,100,100,100,100,100,100,100,100,100,100,100,100,100,100,100,100,100,100,100,100,100,100,100,100,100,100,100,100,100,100,100,100,100,100,100,100
time_frm_freezer=-1.00
gens_frm_freezer=-1.00
user=mcostanzo
Strain_Pool=ud,ud,ud,ud,ud,ud,ud,ud,ud,ud,ud,ud,ud,ud,ud,ud,ud,ud,ud,ud,ud,ud,ud,ud,ud,ud,ud,ud,ud,ud,ud,ud,ud,ud,ud,ud,ud,ud,ud,ud,ud,ud,ud,ud,ud,ud,ud,ud,ud,ud,ud,ud,ud,ud,ud,ud,ud,ud,ud,ud,ud,ud,ud,ud,ud,ud,ud,ud,ud,ud,ud,ud,ud,ud,ud,ud,ud,ud,ud,ud,ud,ud,ud,ud,ud,ud,ud,ud,ud,ud,ud,ud,ud,ud,ud,ud
Well_Alias=A01,A02,A03,A04,A05,A06,A07,A08,A09,A10,A11,A12,B01,B02,B03,B04,B05,B06,B07,B08,B09,B10,B11,B12,C01,C02,C03,C04,C05,C06,C07,C08,C09,C10,C11,C12,D01,D02,D03,D04,D05,D06,D07,D08,D09,D10,D11,D12,E01,E02,E03,E04,E05,E06,E07,E08,E09,E10,E11,E12,F01,F02,F03,F04,F05,F06,F07,F08,F09,F10,F11,F12,G01,G02,G03,G04,G05,G06,G07,G08,G09,G10,G11,G12,H01,H02,H03,H04,H05,H06,H07,H08,H09,H10,H11,H12
Well_Pos=1,2,3,4,5,6,7,8,9,10,11,12,13,14,15,16,17,18,19,20,21,22,23,24,25,26,27,28,29,30,31,32,33,34,35,36,37,38,39,40,41,42,43,44,45,46,47,48,49,50,51,52,53,54,55,56,57,58,59,60,61,62,63,64,65,66,67,68,69,70,71,72,73,74,75,76,77,78,79,80,81,82,83,84,85,86,87,88,89,90,91,92,93,94,95,96
position=A01,A02,A03,A04,A05,A06,A07,A08,A09,A10,A11,A12,B01,B02,B03,B04,B05,B06,B07,B08,B09,B10,B11,B12,C01,C02,C03,C04,C05,C06,C07,C08,C09,C10,C11,C12,D01,D02,D03,D04,D05,D06,D07,D08,D09,D10,D11,D12,E01,E02,E03,E04,E05,E06,E07,E08,E09,E10,E11,E12,F01,F02,F03,F04,F05,F06,F07,F08,F09,F10,F11,F12,G01,G02,G03,G04,G05,G06,G07,G08,G09,G10,G11,G12,H01,H02,H03,H04,H05,H06,H07,H08,H09,H10,H11,H12
[Runtime_State]
Instrument=Tecan_22
Start_Time_Now=3.2777323335E+9
Reads_Completed=200
Innoc_Direction=down
Wells_In_Use=111111111111111111111111111111111111111111111111111111111111111111111111111111111111111111111111
Innoc_Map=111111111111111111111111111111111111111111111111111111111111111111111111111111111111000000000000
Dilute_Map=111111111111111111111111111111111111111111111111111111111111111111111111111111111111111111111111
Save_Sample_Map=000000000000000000000000000000000000000000000000010000000100000001000000010000000100000001000000
Current_OD=0.303,0.325,0.082,0.400,0.093,0.268,0.361,0.432,0.404,0.395,0.386,0.084,0.319,0.326,0.083,0.382,0.091,0.280,0.263,0.410,0.345,0.400,0.399,0.084,0.364,0.328,0.081,0.398,0.086,0.295,0.274,0.428,0.389,0.409,0.390,0.081,0.317,0.313,0.081,0.364,0.082,0.273,0.283,0.417,0.374,0.394,0.324,0.100,0.289,0.304,0.083,0.375,0.095,0.282,0.286,0.443,0.384,0.390,0.375,0.089,0.307,0.312,0.097,0.373,0.084,0.281,0.263,0.216,0.364,0.389,0.364,0.075,0.294,0.326,0.306,0.349,0.090,0.388,0.358,0.418,0.383,0.353,0.369,0.342,0.273,0.290,0.282,0.337,0.343,0.354,0.341,0.162,0.338,0.325,0.342,0.319
Bckgrnd_OD=0.090,0.087,0.077,0.082,0.087,0.082,0.086,0.092,0.090,0.088,0.089,0.079,0.089,0.090,0.080,0.085,0.085,0.086,0.088,0.088,0.083,0.085,0.089,0.081,0.090,0.081,0.076,0.084,0.081,0.083,0.084,0.083,0.085,0.086,0.085,0.075,0.090,0.079,0.077,0.081,0.078,0.076,0.082,0.082,0.085,0.081,0.086,0.079,0.088,0.079,0.082,0.078,0.083,0.081,0.083,0.085,0.080,0.085,0.080,0.073,0.088,0.082,0.070,0.080,0.077,0.080,0.087,0.077,0.084,0.084,0.087,0.071,0.085,0.080,0.084,0.083,0.083,0.081,0.086,0.087,0.081,0.082,0.084,0.088,0.090,0.088,0.087,0.089,0.086,0.085,0.090,0.079,0.089,0.082,0.093,0.097
Mapped=110000001100000001000000110000001100000001000000111111111111111111111111111111111111111111111111
Pipet_Completed=000000000000000000000000000000000000000000000000000000000000000000000000000000000000000000000000
Innoc_Completed=0,0,0,0,0,0,0,0,0,0,0,0,0,0,0,0,0,0,0,0,0,0,0,0,0,0,0,0,0,0,0,0,0,0,0,0,0,0,0,0,0,0,0,0,0,0,0,0,0,0,0,0,0,0,0,0,0,0,0,0,0,0,0,0,0,0,0,0,0,0,0,0,0,0,0,0,0,0,0,0,0,0,0,0,0,0,0,0,0,0,0,0,0,0,0,0
Save_Completed=0,0,0,0,0,0,0,0,0,0,0,0,0,0,0,0,0,0,0,0,0,0,0,0,0,0,0,0,0,0,0,0,0,0,0,0,0,0,0,0,0,0,0,0,0,0,0,0,0,0,0,0,0,0,0,0,0,0,0,0,0,0,0,0,0,0,0,0,0,0,0,0,0,0,0,0,0,0,0,0,0,0,0,0,0,0,0,0,0,0,0,0,0,0,0,0
Pipeted_At=0,0,0,0,0,0,0,0,0,0,0,0,0,0,0,0,0,0,0,0,0,0,0,0,0,0,0,0,0,0,0,0,0,0,0,0,0,0,0,0,0,0,0,0,0,0,0,0,0,0,0,0,0,0,0,0,0,0,0,0,0,0,0,0,0,0,0,0,0,0,0,0,0,0,0,0,0,0,0,0,0,0,0,0,0,0,0,0,0,0,0,0,0,0,0,0
Pipeted_OD=0,0,0,0,0,0,0,0,0,0,0,0,0,0,0,0,0,0,0,0,0,0,0,0,0,0,0,0,0,0,0,0,0,0,0,0,0,0,0,0,0,0,0,0,0,0,0,0,0,0,0,0,0,0,0,0,0,0,0,0,0,0,0,0,0,0,0,0,0,0,0,0,0,0,0,0,0,0,0,0,0,0,0,0,0,0,0,0,0,0,0,0,0,0,0,0
Dilutes_Completed=0,0,0,0,0,0,0,0,0,0,0,0,0,0,0,0,0,0,0,0,0,0,0,0,0,0,0,0,0,0,0,0,0,0,0,0,0,0,0,0,0,0,0,0,0,0,0,0,0,0,0,0,0,0,0,0,0,0,0,0,0,0,0,0,0,0,0,0,0,0,0,0,0,0,0,0,0,0,0,0,0,0,0,0,0,0,0,0,0,0,0,0,0,0,0,0
Time_At_Innoc=0,0,0,0,0,0,0,0,0,0,0,0,0,0,0,0,0,0,0,0,0,0,0,0,0,0,0,0,0,0,0,0,0,0,0,0,0,0,0,0,0,0,0,0,0,0,0,0,0,0,0,0,0,0,0,0,0,0,0,0,0,0,0,0,0,0,0,0,0,0,0,0,0,0,0,0,0,0,0,0,0,0,0,0,0,0,0,0,0,0,0,0,0,0,0,0
Time_At_Save=0,0,0,0,0,0,0,0,0,0,0,0,0,0,0,0,0,0,0,0,0,0,0,0,0,0,0,0,0,0,0,0,0,0,0,0,0,0,0,0,0,0,0,0,0,0,0,0,0,0,0,0,0,0,0,0,0,0,0,0,0,0,0,0,0,0,0,0,0,0,0,0,0,0,0,0,0,0,0,0,0,0,0,0,0,0,0,0,0,0,0,0,0,0,0,0
Time_At_Dilute=0,0,0,0,0,0,0,0,0,0,0,0,0,0,0,0,0,0,0,0,0,0,0,0,0,0,0,0,0,0,0,0,0,0,0,0,0,0,0,0,0,0,0,0,0,0,0,0,0,0,0,0,0,0,0,0,0,0,0,0,0,0,0,0,0,0,0,0,0,0,0,0,0,0,0,0,0,0,0,0,0,0,0,0,0,0,0,0,0,0,0,0,0,0,0,0
Previous_OD=0.303,0.325,0.082,0.400,0.093,0.268,0.361,0.432,0.404,0.395,0.386,0.084,0.319,0.326,0.083,0.382,0.091,0.280,0.263,0.410,0.345,0.400,0.399,0.084,0.364,0.328,0.081,0.398,0.086,0.295,0.274,0.428,0.389,0.409,0.390,0.081,0.317,0.313,0.081,0.364,0.082,0.273,0.283,0.417,0.374,0.394,0.324,0.100,0.289,0.304,0.083,0.375,0.095,0.282,0.286,0.443,0.384,0.390,0.375,0.089,0.307,0.312,0.097,0.373,0.084,0.281,0.263,0.216,0.364,0.389,0.364,0.075,0.294,0.326,0.306,0.349,0.090,0.388,0.358,0.418,0.383,0.353,0.369,0.342,0.273,0.290,0.282,0.337,0.343,0.354,0.341,0.162,0.338,0.325,0.342,0.319
Prev_Delta_OD=0.011,0.006,0.003,0.020,0.004,0.003,0.005,0.007,0.005,0.001,0.003,0.005,0.013,0.006,0.002,0.006,0.003,0.000,0.005,0.004,0.005,0.001,0.006,0.011,0.020,0.003,0.004,0.003,0.005,0.008,0.006,0.003,0.002,0.007,0.002,0.003,0.001,0.001,0.002,0.009,0.002,0.004,0.004,0.004,0.001,0.004,0.006,0.008,0.003,0.002,0.004,0.009,0.001,0.007,0.002,0.006,0.000,0.009,0.004,0.000,0.003,0.012,0.002,0.005,0.000,0.004,0.002,0.004,0.009,0.001,0.000,0.007,0.011,0.008,0.001,0.004,0.006,0.012,0.008,0.002,0.005,0.003,0.001,0.001,0.005,0.003,0.006,0.010,0.000,0.004,0.001,0.000,0.003,0.000,0.009,0.008
Delta_From_Ref=0.000,-0.584,35.604,-1.055,33.665,13.129,-3.452,-9.273,0.001,-0.008,-2.464,35.182,3.550,2.112,35.154,0.602,0.173,-0.114,16.751,-7.187,5.180,-2.464,-1.483,33.191,0.030,0.166,35.904,-2.967,35.037,13.603,17.675,-4.246,0.163,0.040,1.766,35.978,3.715,6.911,35.887,3.631,0.307,0.429,17.893,-3.930,-0.762,-1.608,5.113,32.240,0.000,0.000,0.000,0.000,0.000,0.000,0.000,0.000,0.000,0.000,0.000,0.000,0.000,0.000,0.000,0.000,0.000,0.000,0.000,0.000,0.000,0.000,0.000,0.000,0.000,0.000,0.000,0.000,0.000,0.000,0.000,0.000,0.000,0.000,0.000,0.000,0.000,0.000,0.000,0.000,0.000,0.000,0.000,0.000,0.000,0.000,0.000,0.000
Sig_OD_Delta=0,0,1,0,1,1,0,0,0,0,0,1,1,1,1,0,0,0,1,0,1,0,0,1,0,0,1,0,1,1,1,0,0,0,1,1,1,1,1,1,0,0,1,0,0,0,1,1,0,0,0,0,0,0,0,0,0,0,0,0,0,0,0,0,0,0,0,0,0,0,0,0,0,0,0,0,0,0,0,0,0,0,0,0,0,0,0,0,0,0,0,0,0,0,0,0
Add_Drug_at_Start_Map=000000000000000000000000000000000000000000000000000000000000000000000000000000000000000000000000
[Analysis]
Drug_ID=A1,A2,A3,A4,A5,A6,B1,B2,B3,B4,B5,B6,C1,C2,C3,C4,C5,C6,D1,D2,D3,D4,D5,D6,E1,E2,E3,E4,E5,E6,F1,F2,F3,F4,F5,F6,G1,G2,G3,G4,G5,G6,H1,H2,H3,H4,H5,H6
Decision=no_inh,no_inh,screen,ps2_2_1,ps2_4_1,ps2_4_1,ps2_2_1,no_inh,screen,ps2_4_1,screen,ps2_4_1,no_inh,ps2_2_1,screen,ps2_2_1,ps2_4_1,ps2_4_1,ps2_1_1,ps2_4_1,screen,ps2_4_1,screen,ps2_4_1,ps2_1_1,ps2_4_1,screen,ps2_4_1,ps2_4_1,ps2_4_1,ps2_2_1,ps2_2_1,ps2_4_1,ps2_4_1,screen,ps2_4_1,ps2_2_1,ps2_4_1,ps2_2_1,ps2_2_1,ps2_4_1,ps2_4_1,ps2_2_1,ps2_2_1,ps2_2_1,ps2_4_1,ps2_2_1,ps2_1_1,no_inh,no_inh,ps2_1_1,ps2_1_1,ps2_2_1,ps2_4_1,ps2_4_1,ps2_1_1,ps2_4_1,ps2_2_1,ps2_4_1,ps2_4_1,ps2_4_1,ps2_4_1,ps2_2_1,ps2_4_1,ps2_4_1,screen,ps2_4_1,ps2_2_1,ps2_2_1,ps2_2_1,ps2_2_1,ps2_4_1,ps2_4_1,ps2_2_1,ps2_2_1,ps2_2_1,ps2_4_1,ps2_4_1,ps2_4_1,ps2_4_1,ps2_4_1,ps2_2_1,ps2_1_1,ps2_4_1,ps2_2_1,ps2_2_1,ps2_4_1,ps2_4_1,ps2_1_1,ps2_2_1,ps2_2_1,ps2_4_1,ps2_1_1,ps2_4_1,ps2_1_1,ps2_1_1
Plot_Min=0.100,0.100,0.100,0.100,0.100,0.100,0.100,0.100,0.100,0.100,0.100,0.100,0.100,0.100,0.100,0.100,0.100,0.100,0.100,0.100,0.100,0.100,0.100,0.100,0.100,0.100,0.100,0.100,0.100,0.100,0.100,0.100,0.100,0.100,0.100,0.100,0.100,0.100,0.100,0.100,0.100,0.100,0.100,0.100,0.100,0.100,0.100,0.100
Plot_Max=1.500,1.500,1.500,1.500,1.500,1.500,1.500,1.500,1.500,1.500,1.500,1.500,1.500,1.500,1.500,1.500,1.500,1.500,1.500,1.500,1.500,1.500,1.500,1.500,1.500,1.500,1.500,1.500,1.500,1.500,1.500,1.500,1.500,1.500,1.500,1.500,1.500,1.500,1.500,1.500,1.500,1.500,1.500,1.500,1.500,1.500,1.500,1.500
G_Plot_Min=0.1
G_Plot_Delta=0.7
Plot_On_Off=0
OD_Gen_Pt=0.460
Gens_to_OD_Pt=5.000
Avg_G=8.184,9.866,0.000,10.881,39.845,12.151,9.619,10.845,0.000,10.921,0.000,12.698,8.613,10.891,0.000,10.238,66.454,12.362,11.942,10.749,0.000,10.793,0.000,12.591,8.260,11.857,0.000,11.067,49.352,11.549,10.883,12.046,21.196,11.039,0.000,12.565,12.432,11.755,10.867,9.978,57.357,10.970,11.864,11.186,10.822,11.731,10.752,10.158,9.634,10.608,10.206,10.781,10.698,54.830,12.740,9.739,10.734,10.840,10.849,38.859,12.825,9.675,10.424,10.784,10.903,0.000,12.576,10.652,10.275,10.713,11.079,20.594,12.488,9.688,10.490,9.500,10.019,28.168,13.067,14.197,9.749,10.803,10.041,40.579,11.378,9.923,11.000,10.571,10.264,10.318,9.905,16.316,10.519,11.639,9.929,10.046
Max_Slope=2.634,3.601,7.742,4.673,48.854,2.823,2.619,3.788,16.310,3.062,40.288,4.277,4.372,2.214,39.433,11.979,47.648,14.019,2.714,3.211,43.705,2.709,40.570,19.141,4.816,14.420,37.345,3.781,36.020,15.092,7.916,3.744,6.574,9.445,38.205,5.877,13.268,3.751,12.250,11.895,41.157,9.715,13.636,4.954,13.614,9.487,12.638,10.611,11.599,10.239,8.818,9.649,10.049,13.881,20.533,9.413,11.508,11.339,10.695,7.796,15.591,9.351,8.864,11.963,8.166,28.642,19.453,10.256,11.040,8.717,13.003,5.948,18.210,9.290,10.445,9.689,9.424,11.054,18.794,21.299,10.615,10.368,11.379,9.493,10.628,9.441,9.320,9.749,9.874,12.041,10.482,27.963,10.651,12.542,11.492,10.757
Fit_Model=all
Fit_Const_OD_Base=0.085
Fit_Const_N0=0.01500
Fit_Const_T0=0.000
G_Fit_Min=0.100
G_Fit_Delta=0.400
Fit_On_Off=0.000,0.000,0.000,0.000,0.000,0.000,0.000,0.000,0.000,0.000,0.000,0.000,0.000,0.000,0.000,0.000,0.000,0.000,0.000,0.000,0.000,0.000,0.000,0.000,0.000,0.000,0.000,0.000,0.000,0.000,0.000,0.000,0.000,0.000,0.000,0.000,0.000,0.000,0.000,0.000,0.000,0.000,0.000,0.000,0.000,0.000,0.000,0.000,0.000,0.000,0.000,0.000,0.000,0.000,0.000,0.000,0.000,0.000,0.000,0.000,0.000,0.000,0.000,0.000,0.000,0.000,0.000,0.000,0.000,0.000,0.000,0.000,0.000,0.000,0.000,0.000,0.000,0.000,0.000,0.000,0.000,0.000,0.000,0.000,0.000,0.000,0.000,0.000,0.000,0.000,0.000,0.000,0.000,0.000,0.000,0.000
Fit_Min=0.040,0.037,0.027,0.032,0.037,0.032,0.039,0.040,0.030,0.035,0.035,0.036,0.040,0.031,0.026,0.034,0.031,0.033,0.040,0.029,0.027,0.031,0.028,0.026,0.038,0.029,0.032,0.028,0.033,0.031,0.038,0.032,0.020,0.030,0.027,0.030,0.035,0.030,0.034,0.033,0.033,0.031,0.040,0.038,0.037,0.038,0.036,0.035,0.000,0.000,0.000,0.000,0.000,0.000,0.000,0.000,0.000,0.000,0.000,0.000,0.000,0.000,0.000,0.000,0.000,0.000,0.000,0.000,0.000,0.000,0.000,0.000,0.000,0.000,0.000,0.000,0.000,0.000,0.000,0.000,0.000,0.000,0.000,0.000,0.000,0.000,0.000,0.000,0.000,0.000,0.000,0.000,0.000,0.000,0.000,0.000
Fit_Delta=0.068,0.078,1.500,0.057,0.010,0.104,0.031,0.068,1.500,0.041,1.500,0.045,0.045,0.032,1.500,0.115,0.009,0.116,0.080,0.102,1.500,0.021,1.500,0.072,0.047,0.071,1.500,0.020,0.012,0.121,0.043,0.031,0.031,0.110,1.500,0.083,0.085,0.035,0.073,0.123,0.011,0.101,0.061,0.054,0.061,0.095,0.064,0.132,0.110,0.155,0.140,0.144,0.123,0.010,0.087,0.152,0.142,0.115,0.129,0.031,0.098,0.129,0.137,0.146,0.101,0.101,0.121,0.126,0.112,0.104,0.067,0.000,0.133,0.131,0.120,0.125,0.107,0.000,0.100,0.044,0.104,0.127,0.131,0.000,0.111,0.125,0.128,0.108,0.124,0.107,0.090,0.030,0.087,0.099,0.139,0.087
Fit_Offset=0.094,0.268,0.000,0.094,0.091,0.092,0.091,0.116,0.000,0.094,0.000,0.096,0.091,0.089,0.000,0.079,0.085,0.080,0.091,0.085,0.000,0.084,0.000,0.075,0.089,0.081,0.000,0.081,0.088,0.078,0.086,0.085,0.073,0.079,0.000,0.079,0.083,0.083,0.081,0.076,0.088,0.079,0.086,0.090,0.086,0.086,0.087,0.081,0.075,0.082,0.082,0.080,0.083,0.083,0.080,0.079,0.078,0.083,0.085,0.094,0.076,0.080,0.079,0.085,0.082,0.000,0.076,0.080,0.080,0.078,0.085,NaN,0.074,0.079,0.074,0.080,0.079,NaN,0.077,0.079,0.083,0.079,0.080,NaN,0.080,0.083,0.081,0.082,0.080,0.082,0.087,0.081,0.087,0.085,0.084,0.109
Fit_N0=0.001,-0.061,0.000,0.000,0.000,0.006,0.002,-0.009,0.000,0.000,0.000,-0.001,0.002,0.000,0.000,0.008,0.000,0.009,0.003,0.000,0.000,0.001,0.000,0.007,0.002,0.002,0.000,0.002,0.000,0.010,0.004,0.001,0.001,0.007,0.000,0.005,0.005,0.001,0.005,0.010,0.000,0.003,0.005,0.002,0.004,0.005,0.003,0.007,0.010,0.006,0.006,0.010,0.006,0.000,0.017,0.007,0.010,0.004,0.010,-0.016,0.004,0.007,0.005,0.008,0.007,0.000,0.001,0.005,0.006,0.005,0.003,1.000,0.002,0.006,0.007,0.004,0.005,1.000,0.002,0.004,0.003,0.004,0.005,1.000,0.007,0.006,0.008,0.005,0.005,0.004,0.006,0.003,0.007,0.003,0.006,0.003
Fit_T0=4.022,154.301,0.000,4.584,6.236,9.056,2.066,62.378,0.000,5.261,0.000,204.886,3.719,5.969,0.000,1.915,6.137,5.480,-1.933,4.987,0.000,4.370,0.000,6.017,2.491,3.465,0.000,3.438,6.111,6.403,0.423,4.536,5.617,4.188,0.000,4.578,2.120,2.866,3.014,2.138,6.110,0.344,1.473,3.494,1.604,1.854,1.798,1.010,0.390,-1.340,-0.662,1.570,-0.080,6.230,7.016,-0.346,4.241,1.844,4.673,38.521,-7.112,3.665,0.059,3.389,4.579,0.000,-15.363,1.933,1.731,1.810,1.224,0.000,-17.184,0.807,0.623,-0.878,2.600,0.000,-13.284,5.377,1.003,-1.230,-0.391,0.000,1.830,2.463,5.369,4.005,0.962,0.012,1.797,5.584,2.826,0.948,0.107,2.587
Fit_G=0.771,-106.121,0.000,0.637,1.570,1.629,2.211,-7230.246,0.000,0.415,0.000,-632.068,1.326,0.372,0.000,3.536,1.373,4.842,3.636,0.726,0.000,1.457,0.000,4.152,1.758,2.024,0.000,1.915,1.372,4.630,2.801,0.627,2.255,3.505,0.000,3.916,2.603,1.743,2.589,3.798,1.372,3.213,2.616,1.316,2.494,3.307,2.615,3.347,3.527,3.546,3.471,3.709,3.708,2.069,7.153,3.622,4.273,3.025,3.652,11.002,6.908,3.319,3.299,3.664,3.416,0.000,6.860,3.101,3.240,3.249,2.595,0.000,7.371,3.377,3.578,3.410,3.121,0.000,7.352,3.859,3.067,3.362,3.387,0.000,3.321,2.896,3.230,3.050,3.134,3.296,2.940,3.763,2.764,2.900,3.386,2.016
Fit_Error=0.000,0.000,0.000,0.000,0.000,0.000,0.000,0.000,0.000,0.000,0.000,0.000,0.000,0.000,0.000,0.000,0.000,0.000,0.000,0.000,0.000,0.000,0.000,0.000,0.000,0.000,0.000,0.000,0.000,0.000,0.000,0.000,0.000,0.000,0.000,0.000,0.000,0.000,0.000,0.000,0.000,0.000,0.000,0.000,0.000,0.000,0.000,0.000,0.000,0.000,0.000,0.000,0.000,0.000,0.000,0.000,0.000,0.000,0.000,0.000,0.000,0.000,0.000,0.000,0.000,0.000,0.000,0.000,0.000,0.000,0.000,0.000,0.000,0.000,0.000,0.000,0.000,0.000,0.000,0.000,0.000,0.000,0.000,0.000,0.000,0.000,0.000,0.000,0.000,0.000,0.000,0.000,0.000,0.000,0.000,0.000
Fit_CV=0.000,0.000,0.000,0.000,0.000,0.000,0.000,0.000,0.000,0.000,0.000,0.000,0.000,0.000,0.000,0.000,0.000,0.000,0.000,0.000,0.000,0.000,0.000,0.000,0.000,0.000,0.000,0.000,0.000,0.000,0.000,0.000,0.000,0.000,0.000,0.000,0.000,0.000,0.000,0.000,0.000,0.000,0.000,0.000,0.000,0.000,0.000,0.000,0.000,0.000,0.000,0.000,0.000,0.000,0.000,0.000,0.000,0.000,0.000,0.000,0.000,0.000,0.000,0.000,0.000,0.000,0.000,0.000,0.000,0.000,0.000,0.000,0.000,0.000,0.000,0.000,0.000,0.000,0.000,0.000,0.000,0.000,0.000,0.000,0.000,0.000,0.000,0.000,0.000,0.000,0.000,0.000,0.000,0.000,0.000,0.000
Time_to_20_Gens=0,0,0,0,0,0,0,0,0,0,0,0,0,0,0,0,0,0,0,0,0,0,0,0,0,0,0,0,0,0,0,0,0,0,0,0,0,0,0,0,0,0,0,0,0,0,0,0
Time_to_each_5_Gens=0,0,0,0,0,0,0,0,0,0,0,0,0,0,0,0,0,0,0,0,0,0,0,0,0,0,0,0,0,0,0,0,0,0,0,0,0,0,0,0,0,0,0,0,0,0,0,0
Time_to_each_n_Gens=32.402,40.889,0.000,48.995,25.401,46.307,39.131,44.563,0.000,48.582,0.000,48.985,36.988,45.541,0.000,46.261,41.587,48.966,48.632,44.170,0.000,47.043,0.000,48.991,32.349,48.191,0.000,48.994,45.217,45.297,43.702,48.985,33.139,48.739,0.000,49.011,48.979,48.991,43.935,42.849,40.924,48.990,45.027,43.895,42.021,49.004,45.587,43.760,41.803,48.969,45.976,48.380,47.567,32.816,47.582,44.366,45.888,49.004,48.915,23.257,49.002,45.001,46.635,49.000,48.754,0.000,49.004,48.981,45.226,48.366,45.915,24.169,48.954,45.455,46.909,42.631,44.434,29.983,48.703,48.736,42.625,48.331,43.628,24.129,48.995,45.513,48.996,45.519,44.979,43.625,41.686,45.101,44.127,48.462,41.883,40.420
Min_Pt_OD=0,0,0,0,0,0,0,0,0,0,0,0,0,0,0,0,0,0,0,0,0,0,0,0,0,0,0,0,0,0,0,0,0,0,0,0,0,0,0,0,0,0,0,0,0,0,0,0
Min_Pt_t=0,0,0,0,0,0,0,0,0,0,0,0,0,0,0,0,0,0,0,0,0,0,0,0,0,0,0,0,0,0,0,0,0,0,0,0,0,0,0,0,0,0,0,0,0,0,0,0
TO_OD=0,0,0,0,0,0,0,0,0,0,0,0,0,0,0,0,0,0,0,0,0,0,0,0,0,0,0,0,0,0,0,0,0,0,0,0,0,0,0,0,0,0,0,0,0,0,0,0
Ref_ID=A01
Multi_Refs=single_ref
test=A01,A02,A03,A04,A05,A06,A07,A08,A09,A10,A11,A12,B01,B02,B03,B04,B05,B06,B07,B08,B09,B10,B11,B12,C01,C02,C03,C04,C05,C06,C07,C08,C09,C10,C11,C12,D01,D02,D03,D04,D05,D06,D07,D08,D09,D10,D11,D12,E01,E02,E03,E04,E05,E06,E07,E08,E09,E10,E11,E12,F01,F02,F03,F04,F05,F06,F07,F08,F09,F10,F11,F12,G01,G02,G03,G04,G05,G06,G07,G08,G09,G10,G11,G12,H01,H02,H03,H04,H05,H06,H07,H08,H09,H10,H11,H12
Start_Time_Now=3.2777323336E+9
Start_Date="11/12/2007+12:12 PM"
pv_to_plate_order=no
gen_time_cutoff=0.000
Drug_Name=nd?:;-ud+0,nd?:;-ud+0,nd?:;-ud+0,nd?:;-ud+0,nd?:;-ud+0,nd?:;-ud+0,nd?:;-ud+0,nd?:;-ud+0,nd?:;-ud+0,nd?:;-ud+0,nd?:;-ud+0,nd?:;-ud+0,nd?:;-ud+0,nd?:;-ud+0,nd?:;-ud+0,nd?:;-ud+0,nd?:;-ud+0,nd?:;-ud+0,nd?:;-ud+0,nd?:;-ud+0,nd?:;-ud+0,nd?:;-ud+0,nd?:;-ud+0,nd?:;-ud+0,nd?:;-ud+0,nd?:;-ud+0,nd?:;-ud+0,nd?:;-ud+0,nd?:;-ud+0,nd?:;-ud+0,nd?:;-ud+0,nd?:;-ud+0,nd?:;-ud+0,nd?:;-ud+0,nd?:;-ud+0,nd?:;-ud+0,nd?:;-ud+0,nd?:;-ud+0,nd?:;-ud+0,nd?:;-ud+0,nd?:;-ud+0,nd?:;-ud+0,nd?:;-ud+0,nd?:;-ud+0,nd?:;-ud+0,nd?:;-ud+0,nd?:;-ud+0,nd?:;-ud+0,nd?:;-ud+0,nd?:;-ud+0,nd?:;-ud+0,nd?:;-ud+0,nd?:;-ud+0,nd?:;-ud+0,nd?:;-ud+0,nd?:;-ud+0,nd?:;-ud+0,nd?:;-ud+0,nd?:;-ud+0,nd?:;-ud+0,nd?:;-ud+0,nd?:;-ud+0,nd?:;-ud+0,nd?:;-ud+0,nd?:;-ud+0,nd?:;-ud+0,nd?:;-ud+0,nd?:;-ud+0,nd?:;-ud+0,nd?:;-ud+0,nd?:;-ud+0,nd?:;-ud+0,nd?:;-ud+0,nd?:;-ud+0,nd?:;-ud+0,nd?:;-ud+0,nd?:;-ud+0,nd?:;-ud+0,nd?:;-ud+0,nd?:;-ud+0,nd?:;-ud+0,nd?:;-ud+0,nd?:;-ud+0,nd?:;-ud+0,nd?:;-ud+0,nd?:;-ud+0,nd?:;-ud+0,nd?:;-ud+0,nd?:;-ud+0,nd?:;-ud+0,nd?:;-ud+0,nd?:;-ud+0,nd?:;-ud+0,nd?:;-ud+0,nd?:;-ud+0,nd?:;-ud+0
Drug_Well_Pos=A01,A02,A03,A04,A05,A06,B01,B02,B03,B04,B05,B06,C01,C02,C03,C04,C05,C06,D01,D02,D03,D04,D05,D06,E01,E02,E03,E04,E05,E06,F01,F02,F03,F04,F05,F06,G01,G02,G03,G04,G05,G06,H01,H02,H03,H04,H05,H06,A07,A08,A09,A10,A11,A12,B07,B08,B09,B10,B11,B12,C07,C08,C09,C10,C11,C12,D07,D08,D09,D10,D11,D12,E07,E08,E09,E10,E11,E12,F07,F08,F09,F10,F11,F12,G07,G08,G09,G10,G11,G12,H07,H08,H09,H10,H11,H12
Avg_G_tcut=8.184,9.866,0.000,10.881,39.845,12.151,9.619,10.845,0.000,10.921,0.000,12.698,8.613,10.891,0.000,10.238,66.454,12.362,11.942,10.749,0.000,10.793,0.000,12.591,8.260,11.857,0.000,11.067,49.352,11.549,10.883,12.046,21.196,11.039,0.000,12.565,12.432,11.755,10.867,9.978,57.357,10.970,11.864,11.186,10.822,11.731,10.752,10.158,9.634,10.608,10.206,10.781,10.698,54.830,12.740,9.739,10.734,10.840,10.849,38.859,12.825,9.675,10.424,10.784,10.903,0.000,12.576,10.652,10.275,10.713,11.079,20.594,12.488,9.688,10.490,9.500,10.019,28.168,13.067,14.197,9.749,10.803,10.041,40.579,11.378,9.923,11.000,10.571,10.264,10.318,9.905,16.316,10.519,11.639,9.929,10.046
t0_from_interval=-1.424,-27.213,0.000,-23.369,0.000,-9.654,-17.143,-31.071,0.000,-18.717,0.000,-9.997,-14.801,-20.137,0.000,-16.869,0.000,-4.230,-25.124,-20.081,0.000,-18.595,0.000,-3.144,-1.556,-22.696,0.000,-19.862,0.000,-1.778,-22.699,-28.455,-19.887,-15.864,0.000,-2.553,-7.737,-24.266,-20.784,-17.055,0.000,-17.426,-7.006,-6.323,-5.555,-22.407,-18.676,-19.565,-19.305,-20.866,-18.654,-21.463,-20.723,0.000,-4.215,-17.112,-14.725,-17.942,-17.049,0.000,-2.295,-11.500,-17.942,-17.093,-14.893,0.000,-1.347,-18.200,-16.528,-17.095,-21.026,23.839,-1.926,-14.683,-18.264,-14.850,-14.511,26.051,-2.500,-4.322,-13.569,-19.337,-17.776,0.000,-21.446,-15.427,-16.097,-14.837,-18.199,-17.558,-17.872,-4.120,-20.963,-21.677,-18.052,-22.228
Sum_Delta_Ref=0.000,1.381,-1.000,3.244,7.698,4.973,3.061,1.698,-1.000,4.140,-1.000,5.764,1.120,3.757,-1.000,3.475,7.729,6.422,2.730,4.049,-1.000,4.781,-1.000,6.453,2.511,4.455,-1.000,4.398,7.718,6.256,3.349,3.524,7.162,5.022,-1.000,6.248,3.291,4.581,3.898,3.334,7.720,4.344,3.540,3.400,3.429,4.148,3.793,2.719,1.516,1.741,2.594,2.413,3.091,7.669,6.548,2.226,5.304,3.762,4.547,6.940,6.697,4.517,3.099,4.122,5.185,-1.000,6.915,3.196,3.731,3.914,3.908,6.520,6.694,2.982,3.188,3.023,4.011,7.170,6.783,6.681,4.204,3.083,2.924,7.120,3.616,3.099,4.664,4.868,2.891,3.749,3.008,7.103,2.773,4.032,2.796,2.086
Gens_at_time_G=3.959,4.144,0.000,4.503,0.637,3.811,4.068,4.109,0.000,4.448,0.000,3.858,4.294,4.181,0.000,4.519,0.626,3.961,4.072,4.109,0.000,4.359,0.000,3.891,3.916,4.064,0.000,4.427,0.916,3.922,4.016,4.066,1.563,4.415,0.000,3.901,3.940,4.168,4.043,4.294,0.713,4.466,3.795,3.924,3.883,4.177,4.240,4.308,4.339,4.616,4.505,4.487,4.446,0.599,3.735,4.556,4.275,4.521,4.509,0.599,3.821,4.651,4.474,4.544,4.472,0.000,3.897,4.599,4.402,4.515,4.144,1.174,3.920,4.692,4.472,4.487,4.435,1.064,3.727,3.433,4.372,4.474,4.345,0.595,4.306,4.587,4.454,4.306,4.382,4.228,4.209,2.764,4.195,4.164,4.218,4.023
G_Int_tcut=8.544,16.433,0.000,16.070,39.845,14.684,13.832,18.406,0.000,15.129,0.000,15.289,12.060,15.707,0.000,13.971,66.454,13.430,18.112,15.636,0.000,15.059,0.000,13.399,8.658,17.441,0.000,15.554,49.352,12.003,16.535,19.044,33.917,14.632,0.000,13.220,14.396,17.577,16.008,13.949,57.357,14.872,13.710,12.798,12.252,17.094,15.157,14.699,14.083,15.129,14.346,15.564,15.358,54.830,13.868,13.495,14.179,14.809,14.630,38.859,13.426,12.148,14.434,14.545,14.233,0.000,12.921,14.609,14.030,14.500,16.152,0.281,12.979,12.817,14.574,12.809,13.292,3.694,13.738,15.456,12.852,15.126,14.132,40.579,16.358,13.286,14.614,14.016,14.417,14.470,14.151,17.807,15.516,16.845,14.208,15.571
Sum_Del_12=0.000,1.147,1.312,0.127,1.476,0.710,0.747,1.231,1.350,0.443,1.466,1.015,0.442,0.404,1.442,0.883,1.503,1.329,0.499,0.691,1.458,1.112,1.388,1.327,0.739,1.163,1.474,1.032,1.499,1.296,0.726,0.841,1.464,1.118,1.348,1.285,0.754,1.034,1.026,0.794,1.491,1.093,0.733,0.642,0.735,0.941,0.949,0.651,0.452,0.589,0.794,0.638,0.730,1.481,1.304,0.679,1.188,0.995,1.120,1.033,1.360,1.153,0.915,0.937,1.267,1.362,1.387,0.890,1.043,1.012,1.007,0.798,1.341,0.879,0.826,0.852,1.018,1.363,1.394,1.306,1.078,0.855,0.828,1.122,0.985,1.006,1.116,1.180,0.834,1.014,0.827,1.419,0.736,0.938,0.838,0.273
Sum_Del_20=0.000,1.313,7.204,3.132,7.418,4.792,2.959,1.616,7.264,3.999,7.411,5.563,1.083,3.629,7.363,3.374,7.448,6.198,2.634,3.913,7.404,4.631,7.308,6.229,2.429,4.312,7.420,4.264,7.437,6.041,3.236,3.408,6.903,4.862,7.245,6.033,3.179,4.431,3.772,3.231,7.440,4.217,3.415,3.281,3.311,4.017,3.674,2.637,1.471,1.702,2.523,2.349,2.998,7.391,6.316,2.169,5.132,3.653,4.409,6.687,6.459,4.389,3.012,4.001,5.022,7.263,6.669,3.111,3.622,3.799,3.782,6.289,6.457,2.907,3.097,2.940,3.893,6.907,6.542,6.448,4.080,2.998,2.837,6.862,3.507,3.019,4.524,4.722,2.809,3.636,2.914,6.852,2.686,3.906,2.709,2.012
Sum_Del_24=0.000,2.540,11.272,4.189,11.490,7.070,3.910,2.917,11.349,5.279,11.504,7.915,1.118,4.976,11.451,3.969,11.542,8.880,3.787,5.333,11.508,5.855,11.390,8.930,3.390,5.784,11.514,5.284,11.511,8.530,4.536,4.668,10.555,6.233,11.295,8.532,4.553,5.933,5.078,4.048,11.515,5.022,5.068,4.749,4.785,5.289,4.705,3.330,1.667,1.505,2.702,2.573,3.569,11.441,9.392,2.143,6.762,4.162,5.332,10.623,9.580,4.972,3.342,4.717,6.311,11.318,9.945,3.396,4.259,4.373,5.090,10.117,9.594,2.862,3.508,3.257,4.574,10.783,9.729,9.523,4.867,3.340,3.332,10.887,4.324,3.140,5.466,5.889,3.278,4.558,3.731,10.300,3.482,5.066,3.389,3.057
Sum_12=1.677,2.824,0.365,1.550,0.201,0.967,0.930,2.908,0.327,1.234,0.211,0.662,1.235,1.273,0.235,0.794,0.174,0.348,1.178,0.986,0.219,0.565,0.289,0.350,0.938,0.514,0.203,0.645,0.178,0.381,0.951,0.836,0.213,0.559,0.329,0.392,0.922,0.643,0.651,0.882,0.186,0.584,0.944,1.035,0.942,0.736,0.728,1.026,1.224,1.088,0.883,1.039,0.947,0.196,0.373,0.998,0.489,0.682,0.557,0.644,0.317,0.524,0.762,0.740,0.410,0.315,0.290,0.787,0.634,0.665,0.670,0.879,0.336,0.798,0.851,0.825,0.659,0.314,0.283,0.371,0.599,0.822,0.849,0.555,0.692,0.671,0.561,0.497,0.843,0.662,0.850,0.258,0.941,0.739,0.839,1.404
Sum_20=7.758,6.444,0.554,4.626,0.339,2.966,4.799,6.141,0.494,3.758,0.347,2.195,6.674,4.129,0.394,4.384,0.309,1.559,5.123,3.845,0.353,3.126,0.450,1.529,5.328,3.445,0.337,3.493,0.320,1.717,4.521,4.349,0.854,2.895,0.513,1.724,4.578,3.327,3.986,4.526,0.318,3.541,4.342,4.477,4.447,3.741,4.083,5.121,6.287,6.056,5.234,5.408,4.759,0.367,1.441,5.589,2.625,4.104,3.348,1.070,1.298,3.369,4.745,3.756,2.736,0.495,1.089,4.647,4.136,3.958,3.976,1.469,1.300,4.850,4.661,4.818,3.865,0.851,1.215,1.309,3.678,4.759,4.920,0.896,4.250,4.738,3.233,3.036,4.949,4.121,4.844,0.906,5.071,3.851,5.049,5.745
Sum_24=11.925,9.385,0.654,7.736,0.435,4.855,8.016,9.008,0.576,6.646,0.421,4.011,10.807,6.950,0.474,7.956,0.384,3.046,8.138,6.593,0.417,6.071,0.536,2.996,8.535,6.142,0.412,6.641,0.414,3.396,7.389,7.257,1.371,5.693,0.631,3.393,7.372,5.993,6.848,7.877,0.410,6.903,6.857,7.177,7.140,6.636,7.220,8.596,10.258,10.421,9.223,9.352,8.357,0.485,2.534,9.782,5.163,7.764,6.594,1.302,2.345,6.953,8.584,7.208,5.614,0.608,1.981,8.529,7.666,7.552,6.836,1.808,2.332,9.064,8.418,8.669,7.352,1.142,2.197,2.402,7.058,8.586,8.594,1.038,7.602,8.786,6.460,6.036,8.648,7.367,8.194,1.625,8.443,6.859,8.536,8.869
G_by_Interval=8.544,16.433,0.000,16.070,39.845,14.684,13.832,18.406,0.000,15.129,0.000,15.289,12.060,15.707,0.000,13.971,66.454,13.430,18.112,15.636,0.000,15.059,0.000,13.399,8.658,17.441,0.000,15.554,49.352,12.003,16.535,19.044,33.917,14.632,0.000,13.220,14.396,17.577,16.008,13.949,57.357,14.872,13.710,12.798,12.252,17.094,15.157,14.699,14.083,15.129,14.346,15.564,15.358,54.830,13.868,13.495,14.179,14.809,14.630,38.859,13.426,12.148,14.434,14.545,14.233,0.000,12.921,14.609,14.030,14.500,16.152,0.281,12.979,12.817,14.574,12.809,13.292,3.694,13.738,15.456,12.852,15.126,14.132,40.579,16.358,13.286,14.614,14.016,14.417,14.470,14.151,17.807,15.516,16.845,14.208,15.571
Avg_G_inflex=3.906,3.368,0.000,4.065,2.277,4.719,6.963,6.168,0.000,2.945,0.000,7.648,4.864,3.690,0.000,5.069,2.479,9.686,5.293,8.415,0.000,10.560,0.000,8.183,5.048,5.906,0.000,8.320,30.446,8.777,5.561,5.609,15.617,7.087,0.000,9.852,5.392,4.847,7.724,5.138,13.359,5.346,4.900,4.410,5.965,6.331,5.689,4.877,4.321,4.606,6.118,4.768,5.039,40.274,8.928,4.564,6.217,5.319,5.677,15.988,12.075,5.488,4.960,5.437,6.675,0.000,9.359,5.151,5.115,5.211,5.344,2.022,8.849,7.977,5.104,5.085,5.266,12.979,9.219,8.962,5.349,4.997,4.853,2.581,5.252,5.038,5.510,5.791,5.198,5.190,4.914,14.552,4.815,5.411,5.043,4.332
G_int_inflex=1.517,3.368,0.000,4.237,2.277,2.614,6.427,6.168,0.000,0.918,0.000,7.648,3.042,0.906,0.000,4.520,2.479,10.831,6.101,4.664,0.000,10.560,0.000,6.743,3.064,3.735,0.000,7.820,30.446,8.257,5.325,1.703,18.435,4.377,0.000,2.893,4.881,2.551,5.119,4.375,13.359,4.372,3.866,2.546,2.782,15.490,5.689,5.616,3.758,3.818,7.064,4.357,4.512,40.274,8.502,4.184,4.939,4.639,4.600,15.988,12.421,4.216,4.103,4.870,6.567,0.000,8.353,4.293,4.066,4.529,3.786,0.502,7.783,9.868,4.559,4.142,4.456,12.979,8.338,7.168,4.525,4.213,4.248,2.581,4.396,3.774,4.563,4.796,4.721,4.187,3.959,14.552,3.734,4.737,3.760,5.418
Avg_G_t12=8.184,9.866,0.000,10.881,39.845,12.151,9.619,10.845,0.000,10.921,0.000,12.698,8.613,10.891,0.000,10.238,66.454,12.362,11.942,10.749,0.000,10.793,0.000,12.591,8.260,11.857,0.000,11.067,49.352,11.549,10.883,12.046,21.196,11.039,0.000,12.565,12.432,11.755,10.867,9.978,57.357,10.970,11.864,11.186,10.822,11.731,10.752,10.158,9.634,10.608,10.206,10.781,10.698,54.830,12.740,9.739,10.734,10.840,10.849,38.859,12.825,9.675,10.424,10.784,10.903,0.000,12.576,10.652,10.275,10.713,11.079,20.594,12.488,9.688,10.490,9.500,10.019,28.168,13.067,14.197,9.749,10.803,10.041,40.579,11.378,9.923,11.000,10.571,10.264,10.318,9.905,16.316,10.519,11.639,9.929,10.046
G_int_t12=8.544,16.433,0.000,16.070,39.845,14.684,13.832,18.406,0.000,15.129,0.000,15.289,12.060,15.707,0.000,13.971,66.454,13.430,18.112,15.636,0.000,15.059,0.000,13.399,8.658,17.441,0.000,15.554,49.352,12.003,16.535,19.044,33.917,14.632,0.000,13.220,14.396,17.577,16.008,13.949,57.357,14.872,13.710,12.798,12.252,17.094,15.157,14.699,14.083,15.129,14.346,15.564,15.358,54.830,13.868,13.495,14.179,14.809,14.630,38.859,13.426,12.148,14.434,14.545,14.233,0.000,12.921,14.609,14.030,14.500,16.152,0.281,12.979,12.817,14.574,12.809,13.292,3.694,13.738,15.456,12.852,15.126,14.132,40.579,16.358,13.286,14.614,14.016,14.417,14.470,14.151,17.807,15.516,16.845,14.208,15.571
G_by_Interval_g4=8.544,12.096,0.000,12.924,39.845,14.684,10.395,13.426,0.000,12.881,0.000,15.289,9.247,12.897,0.000,11.319,66.454,13.430,14.415,11.429,0.000,11.233,0.000,13.399,8.658,12.895,0.000,11.847,49.352,12.003,12.581,13.587,33.917,11.784,0.000,13.220,14.396,12.942,11.856,10.995,57.357,11.880,13.710,12.798,12.252,13.232,11.784,11.415,10.869,11.850,11.191,12.248,12.118,54.830,13.868,10.918,11.169,11.833,11.651,38.859,13.426,10.022,11.465,11.848,11.530,0.000,12.921,11.717,11.039,11.750,12.154,0.281,12.979,10.483,11.596,10.231,10.829,3.694,13.738,15.456,10.572,12.004,11.135,40.579,12.744,10.576,11.891,11.390,11.341,11.265,10.944,17.807,11.770,13.128,10.917,12.632
G_int_inflex_g4=1.517,3.368,0.000,4.237,2.277,2.614,6.427,6.168,0.000,0.918,0.000,7.648,3.042,0.906,0.000,4.520,2.479,10.831,6.101,4.664,0.000,10.560,0.000,6.743,3.064,3.735,0.000,7.820,30.446,8.257,5.325,1.703,18.435,4.377,0.000,2.893,4.881,2.551,5.119,4.375,13.359,4.372,3.866,2.546,2.782,15.490,5.689,5.616,3.758,3.818,5.928,4.357,4.512,40.274,8.502,4.184,4.939,4.639,4.600,15.988,12.421,4.216,4.103,4.870,6.017,0.000,8.353,4.293,4.066,4.529,3.786,0.502,7.783,8.312,4.559,4.142,4.456,12.979,8.338,7.168,4.525,4.213,4.248,2.581,4.396,3.774,4.563,4.796,4.721,4.187,3.959,14.552,3.734,4.737,3.760,5.418
G_int_t12_g4=8.544,12.096,0.000,12.924,39.845,14.684,10.395,13.426,0.000,12.881,0.000,15.289,9.247,12.897,0.000,11.319,66.454,13.430,14.415,11.429,0.000,11.233,0.000,13.399,8.658,12.895,0.000,11.847,49.352,12.003,12.581,13.587,33.917,11.784,0.000,13.220,14.396,12.942,11.856,10.995,57.357,11.880,13.710,12.798,12.252,13.232,11.784,11.415,10.869,11.850,11.191,12.248,12.118,54.830,13.868,10.918,11.169,11.833,11.651,38.859,13.426,10.022,11.465,11.848,11.530,0.000,12.921,11.717,11.039,11.750,12.154,0.281,12.979,10.483,11.596,10.231,10.829,3.694,13.738,15.456,10.572,12.004,11.135,40.579,12.744,10.576,11.891,11.390,11.341,11.265,10.944,17.807,11.770,13.128,10.917,12.632
Time_Inflex=9.786,5.626,0.244,9.541,3.914,9.541,10.764,5.626,0.244,9.541,0.244,9.541,9.541,9.541,0.244,18.104,4.648,14.434,11.743,9.541,0.244,9.541,0.244,20.306,10.519,13.700,0.244,9.786,34.064,35.045,10.519,8.318,31.855,11.009,0.244,11.254,19.817,11.743,8.318,15.413,11.254,19.572,13.700,9.541,7.584,9.541,1.956,13.700,13.700,13.700,30.383,15.413,18.104,42.404,24.466,16.636,21.529,21.774,18.349,18.104,48.767,18.349,15.902,20.796,30.383,0.244,30.383,15.413,17.859,20.306,13.700,3.914,27.891,42.160,20.306,15.413,18.349,11.009,31.609,20.061,18.349,15.658,18.104,1.222,15.413,15.413,20.306,18.104,21.774,16.147,13.700,11.009,13.700,17.859,11.988,12.721
OD_Inflex=0.227,0.118,0.090,0.160,0.088,0.093,0.165,0.117,0.090,0.117,0.091,0.096,0.135,0.116,0.082,0.238,0.085,0.120,0.132,0.098,0.082,0.094,0.086,0.148,0.131,0.142,0.087,0.124,0.093,0.279,0.131,0.101,0.102,0.106,0.085,0.092,0.243,0.109,0.097,0.190,0.089,0.242,0.175,0.123,0.109,0.111,0.091,0.177,0.207,0.199,0.382,0.217,0.251,0.087,0.175,0.255,0.233,0.312,0.218,0.092,0.268,0.219,0.210,0.277,0.343,0.084,0.211,0.190,0.231,0.273,0.162,0.088,0.192,0.436,0.289,0.195,0.231,0.080,0.222,0.130,0.229,0.203,0.266,0.085,0.190,0.199,0.247,0.196,0.307,0.208,0.181,0.086,0.183,0.215,0.157,0.188
Time_Saturation=44.607,44.362,0.244,46.565,25.689,46.320,47.054,44.607,0.244,46.320,0.244,45.096,44.607,46.320,0.244,46.320,45.096,46.320,41.670,46.320,0.244,45.096,0.244,39.708,48.033,46.320,0.244,47.054,41.670,48.033,45.096,38.236,35.537,46.320,0.244,45.096,44.607,45.096,46.320,48.033,20.551,46.320,41.915,46.320,45.096,42.649,46.320,48.278,45.341,46.320,46.320,42.404,46.320,45.096,42.894,40.934,47.054,47.299,42.894,47.054,45.096,48.033,46.320,47.788,47.054,0.244,45.341,45.096,46.320,47.543,46.565,47.054,38.236,46.320,47.299,46.320,48.033,47.788,46.320,45.096,48.033,47.543,47.054,44.851,45.341,46.320,46.320,46.565,45.096,47.054,46.809,42.894,43.383,39.708,42.649,45.585
OD_Saturation=0.292,0.325,0.090,0.388,0.095,0.269,0.314,0.317,0.090,0.381,0.091,0.279,0.374,0.326,0.082,0.399,0.090,0.287,0.317,0.313,0.082,0.363,0.086,0.268,0.304,0.301,0.087,0.368,0.095,0.290,0.308,0.300,0.100,0.368,0.085,0.279,0.278,0.328,0.303,0.352,0.092,0.370,0.271,0.294,0.288,0.326,0.342,0.358,0.358,0.426,0.391,0.398,0.382,0.092,0.260,0.413,0.345,0.392,0.398,0.104,0.266,0.433,0.385,0.396,0.387,0.084,0.271,0.420,0.375,0.395,0.320,0.099,0.263,0.438,0.376,0.400,0.377,0.096,0.258,0.214,0.371,0.392,0.371,0.097,0.351,0.413,0.377,0.346,0.378,0.348,0.343,0.164,0.338,0.322,0.346,0.318
Ref_Well_Name=A01,A01,A01,A01,A01,A01,A01,A01,A01,A01,A01,A01,A01,A01,A01,A01,A01,A01,A01,A01,A01,A01,A01,A01,A01,A01,A01,A01,A01,A01,A01,A01,A01,A01,A01,A01,A01,A01,A01,A01,A01,A01,A01,A01,A01,A01,A01,A01,A01,A01,A01,A01,A01,A01,A01,A01,A01,A01,A01,A01,A01,A01,A01,A01,A01,A01,A01,A01,A01,A01,A01,A01,A01,A01,A01,A01,A01,A01,A01,A01,A01,A01,A01,A01,A01,A01,A01,A01,A01,A01,A01,A01,A01,A01,A01,A01
Ratio_Avg_G=1.000,0.830,Inf,0.752,0.205,0.674,0.851,0.755,Inf,0.749,Inf,0.645,0.950,0.751,Inf,0.799,0.123,0.662,0.685,0.761,Inf,0.758,Inf,0.650,0.991,0.690,Inf,0.740,0.166,0.709,0.752,0.679,0.386,0.741,Inf,0.651,0.658,0.696,0.753,0.820,0.143,0.746,0.690,0.732,0.756,0.698,0.761,0.806,0.850,0.771,0.802,0.759,0.765,0.149,0.642,0.840,0.762,0.755,0.754,0.211,0.638,0.846,0.785,0.759,0.751,Inf,0.651,0.768,0.797,0.764,0.739,0.397,0.655,0.845,0.780,0.861,0.817,0.291,0.626,0.576,0.840,0.758,0.815,0.202,0.719,0.825,0.744,0.774,0.797,0.793,0.826,0.502,0.778,0.703,0.824,0.815
Ratio_Fit_G=1.000,-0.007,Inf,1.210,0.491,0.473,0.349,-0.000,Inf,1.858,Inf,-0.001,0.581,2.073,Inf,0.218,0.562,0.159,0.212,1.062,Inf,0.529,Inf,0.186,0.439,0.381,Inf,0.403,0.562,0.167,0.275,1.230,0.342,0.220,Inf,0.197,0.296,0.442,0.298,0.203,0.562,0.240,0.295,0.586,0.309,0.233,0.295,0.230,0.219,0.217,0.222,0.208,0.208,0.373,0.108,0.213,0.180,0.255,0.211,0.070,0.112,0.232,0.234,0.210,0.226,Inf,0.112,0.249,0.238,0.237,0.297,Inf,0.105,0.228,0.215,0.226,0.247,Inf,0.105,0.200,0.251,0.229,0.228,Inf,0.232,0.266,0.239,0.253,0.246,0.234,0.262,0.205,0.279,0.266,0.228,0.382
Ratio_G_Int=1.000,0.520,Inf,0.532,0.214,0.582,0.618,0.464,Inf,0.565,Inf,0.559,0.708,0.544,Inf,0.612,0.129,0.636,0.472,0.546,Inf,0.567,Inf,0.638,0.987,0.490,Inf,0.549,0.173,0.712,0.517,0.449,0.252,0.584,Inf,0.646,0.593,0.486,0.534,0.613,0.149,0.575,0.623,0.668,0.697,0.500,0.564,0.581,0.607,0.565,0.596,0.549,0.556,0.156,0.616,0.633,0.603,0.577,0.584,0.220,0.636,0.703,0.592,0.587,0.600,Inf,0.661,0.585,0.609,0.589,0.529,30.446,0.658,0.667,0.586,0.667,0.643,2.313,0.622,0.553,0.665,0.565,0.605,0.211,0.522,0.643,0.585,0.610,0.593,0.590,0.604,0.480,0.551,0.507,0.601,0.549
Ratio_t0_Fit=1.000,0.026,Inf,0.877,0.645,0.444,1.947,0.064,Inf,0.764,Inf,0.020,1.081,0.674,Inf,2.100,0.655,0.734,-2.081,0.806,Inf,0.920,Inf,0.668,1.615,1.161,Inf,1.170,0.658,0.628,9.508,0.887,0.716,0.960,Inf,0.879,1.897,1.403,1.334,1.881,0.658,11.692,2.730,1.151,2.507,2.169,2.237,3.982,10.313,-3.001,-6.076,2.562,-50.275,0.646,0.573,-11.624,0.948,2.181,0.861,0.104,-0.566,1.097,68.169,1.187,0.878,Inf,-0.262,2.081,2.324,2.222,3.286,Inf,-0.234,4.984,6.456,-4.581,1.547,Inf,-0.303,0.748,4.010,-3.270,-10.286,Inf,2.198,1.633,0.749,1.004,4.181,335.167,2.238,0.720,1.423,4.243,37.589,1.555
Ratio_t0_G_Int=1.000,0.052,-Inf,0.061,-Inf,0.148,0.083,0.046,-Inf,0.076,-Inf,0.142,0.096,0.071,-Inf,0.084,-Inf,0.337,0.057,0.071,-Inf,0.077,-Inf,0.453,0.915,0.063,-Inf,0.072,-Inf,0.801,0.063,0.050,0.072,0.090,-Inf,0.558,0.184,0.059,0.069,0.084,-Inf,0.082,0.203,0.225,0.256,0.064,0.076,0.073,0.074,0.068,0.076,0.066,0.069,-Inf,0.338,0.083,0.097,0.079,0.084,-Inf,0.621,0.124,0.079,0.083,0.096,-Inf,1.057,0.078,0.086,0.083,0.068,-0.060,0.740,0.097,0.078,0.096,0.098,-0.055,0.570,0.329,0.105,0.074,0.080,-Inf,0.066,0.092,0.088,0.096,0.078,0.081,0.080,0.346,0.068,0.066,0.079,0.064
Ref_Curve_Array=1,1,1,1,1,1,1,1,1,1,1,1,1,1,1,1,1,1,1,1,1,1,1,1,1,1,1,1,1,1,1,1,1,1,1,1,1,1,1,1,1,1,1,1,1,1,1,1,1,1,1,1,1,1,1,1,1,1,1,1,1,1,1,1,1,1,1,1,1,1,1,1,1,1,1,1,1,1,1,1,1,1,1,1,1,1,1,1,1,1,1,1,1,1,1,1
Default_ref=0
Comm_Map=,,,,,
Comm_Consol=,,,,,,,,
Comm_Screen=,,,,,
Analysis_Set=A,A,A,A,A,A,A,A,A,A,A,A,A,A,A,A,A,A,A,A,A,A,A,A,A,A,A,A,A,A,A,A,A,A,A,A,A,A,A,A,A,A,A,A,A,A,A,A,A,A,A,A,A,A,A,A,A,A,A,A,A,A,A,A,A,A,A,A,A,A,A,A,A,A,A,A,A,A,A,A,A,A,A,A,A,A,A,A,A,A,A,A,A,A,A,A
Ref_Type=single_ref,single_ref,single_ref,single_ref,single_ref,single_ref,single_ref,single_ref,single_ref,single_ref,single_ref,single_ref,single_ref,single_ref,single_ref,single_ref,single_ref,single_ref,single_ref,single_ref,single_ref,single_ref,single_ref,single_ref,single_ref,single_ref,single_ref,single_ref,single_ref,single_ref,single_ref,single_ref,single_ref,single_ref,single_ref,single_ref,single_ref,single_ref,single_ref,single_ref,single_ref,single_ref,single_ref,single_ref,single_ref,single_ref,single_ref,single_ref,single_ref,single_ref,single_ref,single_ref,single_ref,single_ref,single_ref,single_ref,single_ref,single_ref,single_ref,single_ref,single_ref,single_ref,single_ref,single_ref,single_ref,single_ref,single_ref,single_ref,single_ref,single_ref,single_ref,single_ref,single_ref,single_ref,single_ref,single_ref,single_ref,single_ref,single_ref,single_ref,single_ref,single_ref,single_ref,single_ref,single_ref,single_ref,single_ref,single_ref,single_ref,single_ref,single_ref,single_ref,single_ref,single_ref,single_ref,single_ref
Wells_In_Use=0,0,0,0,0,0,0,0,0,0,0,0,0,0,0,0,0,0,0,0,0,0,0,0,0,0,0,0,0,0,0,0,0,0,0,0,0,0,0,0,0,0,0,0,0,0,0,0,0,0,0,0,0,0,0,0,0,0,0,0,0,0,0,0,0,0,0,0,0,0,0,0,0,0,0,0,0,0,0,0,0,0,0,0,0,0,0,0,0,0,0,0,0,0,0,0
Avg_G_t8=8.184,9.866,0.000,10.881,39.845,12.151,9.619,10.845,0.000,10.921,0.000,12.698,8.613,10.891,0.000,10.238,66.454,12.362,11.942,10.749,0.000,10.793,0.000,12.591,8.260,11.857,0.000,11.067,49.352,11.549,10.883,12.046,21.196,11.039,0.000,12.565,12.432,11.755,10.867,9.978,57.357,10.970,11.864,11.186,10.822,11.731,10.752,10.158,9.634,10.608,10.206,10.781,10.698,54.830,12.740,9.739,10.734,10.840,10.849,38.859,12.825,9.675,10.424,10.784,10.903,0.000,12.576,10.652,10.275,10.713,11.079,20.594,12.488,9.688,10.490,9.500,10.019,28.168,13.067,14.197,9.749,10.803,10.041,40.579,11.378,9.923,11.000,10.571,10.264,10.318,9.905,16.316,10.519,11.639,9.929,10.046
G_int_t8=8.544,16.433,0.000,16.070,39.845,14.684,13.832,18.406,0.000,15.129,0.000,15.289,12.060,15.707,0.000,13.971,66.454,13.430,18.112,15.636,0.000,15.059,0.000,13.399,8.658,17.441,0.000,15.554,49.352,12.003,16.535,19.044,33.917,14.632,0.000,13.220,14.396,17.577,16.008,13.949,57.357,14.872,13.710,12.798,12.252,17.094,15.157,14.699,14.083,15.129,14.346,15.564,15.358,54.830,13.868,13.495,14.179,14.809,14.630,38.859,13.426,12.148,14.434,14.545,14.233,0.000,12.921,14.609,14.030,14.500,16.152,0.281,12.979,12.817,14.574,12.809,13.292,3.694,13.738,15.456,12.852,15.126,14.132,40.579,16.358,13.286,14.614,14.016,14.417,14.470,14.151,17.807,15.516,16.845,14.208,15.571
G_int_t8_g4=8.544,12.096,0.000,12.924,39.845,14.684,10.395,13.426,0.000,12.881,0.000,15.289,9.247,12.897,0.000,11.319,66.454,13.430,14.415,11.429,0.000,11.233,0.000,13.399,8.658,12.895,0.000,11.847,49.352,12.003,12.581,13.587,33.917,11.784,0.000,13.220,14.396,12.942,11.856,10.995,57.357,11.880,13.710,12.798,12.252,13.232,11.784,11.415,10.869,11.850,11.191,12.248,12.118,54.830,13.868,10.918,11.169,11.833,11.651,38.859,13.426,10.022,11.465,11.848,11.530,0.000,12.921,11.717,11.039,11.750,12.154,0.281,12.979,10.483,11.596,10.231,10.829,3.694,13.738,15.456,10.572,12.004,11.135,40.579,12.744,10.576,11.891,11.390,11.341,11.265,10.944,17.807,11.770,13.128,10.917,12.632
[Meas_Info]
[Flor:]
[Flor2:]
[Lumin:]
[Data:]
Read=DateTime	RunT[s]	Temp	Well_1	Well_2	Well_3	Well_4	Well_5	Well_6	Well_7	Well_8	Well_9	Well_10	Well_11	Well_12	Well_13	Well_14	Well_15	Well_16	Well_17	Well_18	Well_19	Well_20	Well_21	Well_22	Well_23	Well_24	Well_25	Well_26	Well_27	Well_28	Well_29	Well_30	Well_31	Well_32	Well_33	Well_34	Well_35	Well_36	Well_37	Well_38	Well_39	Well_40	Well_41	Well_42	Well_43	Well_44	Well_45	Well_46	Well_47	Well_48	Well_49	Well_50	Well_51	Well_52	Well_53	Well_54	Well_55	Well_56	Well_57	Well_58	Well_59	Well_60	Well_61	Well_62	Well_63	Well_64	Well_65	Well_66	Well_67	Well_68	Well_69	Well_70	Well_71	Well_72	Well_73	Well_74	Well_75	Well_76	Well_77	Well_78	Well_79	Well_80	Well_81	Well_82	Well_83	Well_84	Well_85	Well_86	Well_87	Well_88	Well_89	Well_90	Well_91	Well_92	Well_93	Well_94	Well_95	Well_96
1=12:27:09	877	301	0.09410	0.09250	0.08980	0.09050	0.09290	0.08360	0.08720	0.09240	0.09050	0.09160	0.08870	0.08560	0.09410	0.09050	0.09020	0.08620	0.09130	0.08670	0.09190	0.08870	0.08910	0.08810	0.09400	0.10620	0.09100	0.08440	0.08190	0.08720	0.08640	0.08480	0.08710	0.08860	0.08660	0.09200	0.08510	0.08420	0.09200	0.08080	0.08200	0.08180	0.08570	0.07930	0.08450	0.08530	0.08560	0.08120	0.08820	0.11950	0.09140	0.08360	0.08710	0.08270	0.08730	0.08260	0.08640	0.08640	0.08220	0.08850	0.08010	0.07900	0.09140	0.08450	0.07470	0.08350	0.08480	0.08250	0.08920	0.08510	0.08370	0.08610	0.08660	0.09150	0.08850	0.08410	0.08470	0.08540	0.08880	0.08730	0.08710	0.08730	0.08570	0.08480	0.08860	0.08980	0.09340	0.08970	0.09070	0.09080	0.08970	0.08900	0.09180	0.08410	0.08870	0.08810	0.09270	0.10190
2=12:41:50	1758	298	0.09050	0.10570	0.10030	0.11150	0.09100	0.09890	0.08950	0.09580	0.09310	0.09220	0.09360	0.08370	0.09270	0.15930	0.10240	0.12610	0.08880	0.11920	0.09030	0.09330	0.08810	0.08860	0.09200	0.09520	0.09010	0.11120	0.08480	0.09460	0.08470	0.09030	0.08520	0.08400	0.08900	0.08950	0.08680	0.08010	0.10280	0.08350	0.09400	0.08970	0.08470	0.07880	0.08320	0.08680	0.08500	0.08320	0.08950	0.09950	0.08960	0.08410	0.08640	0.08120	0.08670	0.08230	0.08550	0.08500	0.08400	0.08510	0.08510	0.07610	0.09080	0.08330	0.07400	0.08250	0.08430	0.08370	0.08750	0.08250	0.08630	0.08930	0.08980	0.08180	0.08470	0.08000	0.09080	0.08590	0.08670	0.08840	0.08780	0.08670	0.08960	0.08780	0.08880	0.08930	0.09130	0.09020	0.10000	0.11140	0.10610	0.11500	0.09550	0.08430	0.09500	0.09250	0.09650	0.12340
3=12:56:30	2639	298	0.09250	0.10990	0.09310	0.10200	0.09020	0.08310	0.08700	0.09540	0.09170	0.09290	0.09420	0.08620	0.09650	0.13080	0.09540	0.10250	0.09150	0.08710	0.09010	0.08980	0.08950	0.09160	0.09250	0.09580	0.09250	0.09970	0.08130	0.08690	0.08680	0.08850	0.08750	0.08590	0.08810	0.09240	0.08940	0.08210	0.09150	0.08550	0.08200	0.08220	0.08740	0.08300	0.08620	0.08660	0.08670	0.08700	0.09140	0.09480	0.08920	0.08460	0.08670	0.08300	0.08770	0.08630	0.08720	0.08840	0.08310	0.08820	0.08780	0.07860	0.09330	0.08260	0.07620	0.08290	0.08690	0.08450	0.08980	0.08390	0.08970	0.08760	0.09210	0.07950	0.08890	0.08320	0.08620	0.08670	0.08820	0.08540	0.08810	0.08980	0.08450	0.08680	0.08870	0.09220	0.09100	0.09180	0.09000	0.09000	0.09020	0.08820	0.09440	0.08320	0.09380	0.08740	0.09660	0.11560
4=13:11:11	3520	296	0.09420	0.10160	0.08320	0.08670	0.09210	0.08190	0.08640	0.09160	0.09050	0.08840	0.09250	0.08700	0.09290	0.10150	0.08650	0.08480	0.09090	0.09230	0.09150	0.09000	0.08440	0.08860	0.09380	0.09410	0.09150	0.09100	0.08130	0.08520	0.08570	0.08670	0.08590	0.08520	0.08810	0.08640	0.08720	0.08530	0.09040	0.08800	0.08260	0.08150	0.08470	0.07990	0.08400	0.08840	0.08640	0.08540	0.08830	0.08520	0.08900	0.08200	0.08680	0.08160	0.08560	0.08250	0.08630	0.08770	0.08570	0.08810	0.08650	0.07960	0.08970	0.08280	0.07570	0.08130	0.08690	0.08200	0.08820	0.08240	0.08680	0.08610	0.08840	0.07530	0.08600	0.08310	0.08480	0.08620	0.08780	0.08270	0.08680	0.08860	0.08220	0.08220	0.09020	0.09060	0.09020	0.09010	0.09100	0.08850	0.08990	0.08540	0.09050	0.08010	0.09140	0.08240	0.09360	0.10010
5=13:25:52	4400	296	0.09200	0.12540	0.08770	0.10340	0.09150	0.08530	0.08730	0.09270	0.09230	0.09160	0.09400	0.08410	0.09450	0.13690	0.10070	0.11180	0.09240	0.09870	0.09050	0.08890	0.08870	0.08940	0.09440	0.09660	0.09080	0.10880	0.08150	0.08830	0.08580	0.08750	0.08620	0.08650	0.08690	0.09120	0.08800	0.08240	0.09460	0.08370	0.08330	0.08390	0.08560	0.07990	0.08600	0.08610	0.08810	0.08510	0.09090	0.09640	0.08880	0.08620	0.08860	0.08270	0.08880	0.08430	0.08630	0.08750	0.08320	0.08730	0.08490	0.07940	0.09180	0.08650	0.07630	0.08360	0.08520	0.08380	0.08850	0.08420	0.08860	0.08740	0.09050	0.08510	0.08600	0.08240	0.08780	0.08690	0.08860	0.08560	0.08740	0.08950	0.08700	0.08720	0.08840	0.09020	0.09200	0.09040	0.09060	0.09050	0.09360	0.09880	0.09480	0.08510	0.09720	0.10810	0.09680	0.14140
6=13:40:33	5281	298	0.09530	0.14390	0.09220	0.11050	0.09500	0.11100	0.08910	0.09380	0.09180	0.09290	0.09460	0.08370	0.09280	0.11530	0.08680	0.09350	0.09230	0.11010	0.09230	0.08870	0.09210	0.09430	0.09250	0.09170	0.09240	0.08620	0.08260	0.08840	0.08650	0.09000	0.08660	0.08950	0.08580	0.09140	0.08710	0.08410	0.09320	0.08230	0.08310	0.08210	0.08700	0.07940	0.08570	0.08570	0.08800	0.08120	0.08980	0.10310	0.09060	0.08320	0.08770	0.08070	0.08910	0.08590	0.08710	0.08800	0.08240	0.08700	0.08010	0.08050	0.09030	0.08660	0.07530	0.08420	0.08670	0.08240	0.08870	0.08220	0.08810	0.08640	0.09180	0.10600	0.09020	0.08310	0.08710	0.08610	0.08860	0.08460	0.08880	0.09310	0.08550	0.08560	0.08850	0.08850	0.09210	0.09220	0.09100	0.09270	0.09010	0.09040	0.09340	0.08350	0.09500	0.08690	0.09620	0.11450
7=13:55:13	6162	301	0.09600	0.09730	0.08380	0.08470	0.09150	0.09290	0.08780	0.09180	0.09170	0.08920	0.09180	0.08050	0.09460	0.10100	0.08590	0.09060	0.09060	0.11630	0.08990	0.09250	0.08780	0.09080	0.09000	0.08370	0.09150	0.08400	0.08180	0.08730	0.08380	0.08580	0.08680	0.08320	0.08720	0.08960	0.08660	0.08500	0.09830	0.08380	0.08160	0.08330	0.08390	0.07930	0.08590	0.08730	0.08490	0.08330	0.08730	0.08550	0.09070	0.08380	0.08560	0.08270	0.08710	0.08560	0.08570	0.08840	0.08440	0.08830	0.08510	0.07920	0.09330	0.08310	0.07460	0.08320	0.08310	0.09210	0.08700	0.08020	0.08680	0.08650	0.08800	0.07470	0.09000	0.08340	0.08820	0.09030	0.08570	0.08620	0.08600	0.08780	0.08600	0.08730	0.08850	0.08980	0.09440	0.09190	0.09360	0.09060	0.09020	0.08920	0.09400	0.08100	0.09380	0.08860	0.09470	0.10520
8=14:09:54	7043	298	0.09460	0.10240	0.08860	0.08880	0.09180	0.10790	0.08920	0.09610	0.09260	0.09980	0.10140	0.08490	0.09380	0.10990	0.08460	0.08960	0.09280	0.09770	0.09320	0.09320	0.08980	0.09210	0.09820	0.10390	0.09180	0.08600	0.08340	0.08720	0.08660	0.08750	0.08730	0.08720	0.08870	0.09850	0.08880	0.08490	0.09100	0.08270	0.08340	0.08340	0.08540	0.07960	0.08690	0.08870	0.08790	0.08660	0.09060	0.10570	0.09190	0.08450	0.08750	0.08220	0.08860	0.08250	0.08740	0.08890	0.08440	0.09170	0.08410	0.07870	0.09610	0.08410	0.07680	0.08560	0.08520	0.08350	0.08970	0.08500	0.08750	0.08910	0.08950	0.08890	0.08880	0.08420	0.08510	0.08670	0.09030	0.08230	0.08920	0.08970	0.08510	0.08520	0.08810	0.08950	0.09250	0.09180	0.09050	0.09030	0.09070	0.09060	0.09240	0.08540	0.09420	0.08650	0.09330	0.11340
9=14:24:35	7923	298	0.09300	0.11570	0.08920	0.09310	0.09270	0.09280	0.08890	0.09250	0.09350	0.09250	0.09220	0.08420	0.09290	0.11780	0.08440	0.09270	0.08890	0.09940	0.09040	0.08890	0.08650	0.08820	0.09170	0.09470	0.09120	0.08990	0.08120	0.08630	0.08470	0.08510	0.08680	0.08340	0.08690	0.09340	0.08550	0.08040	0.12180	0.08480	0.08200	0.08290	0.08560	0.07970	0.08330	0.08730	0.08620	0.08390	0.08980	0.10560	0.09020	0.08290	0.08680	0.08130	0.08750	0.08900	0.08690	0.08710	0.08450	0.09160	0.08620	0.07620	0.09060	0.08370	0.07320	0.09380	0.08350	0.09100	0.08820	0.08300	0.08800	0.09060	0.09140	0.07700	0.08960	0.08350	0.08620	0.08580	0.08590	0.08900	0.08850	0.08860	0.08900	0.08940	0.08990	0.09150	0.09230	0.09210	0.09190	0.10880	0.11230	0.11640	0.09540	0.08330	0.09570	0.09740	0.09710	0.13270
10=14:39:16	8804	301	0.09800	0.13370	0.12010	0.10930	0.09380	0.14650	0.09080	0.09960	0.09620	0.09910	0.10300	0.08460	0.09210	0.12740	0.09490	0.11410	0.09010	0.12870	0.09400	0.09770	0.09070	0.09890	0.09440	0.10970	0.09270	0.08870	0.08280	0.08710	0.08630	0.08810	0.08760	0.08860	0.09150	0.10520	0.08960	0.08060	0.09740	0.08430	0.08320	0.08400	0.08730	0.07900	0.08580	0.09040	0.08860	0.08760	0.08760	0.11740	0.09280	0.08380	0.08750	0.08230	0.09050	0.08380	0.08740	0.08800	0.08580	0.08950	0.08790	0.07350	0.09210	0.08670	0.07340	0.08440	0.08680	0.08480	0.08770	0.08300	0.08960	0.08810	0.08810	0.07820	0.09070	0.08320	0.08680	0.08660	0.08760	0.08170	0.08930	0.08810	0.08990	0.08820	0.08980	0.08780	0.10220	0.09120	0.09170	0.09140	0.08820	0.08870	0.09310	0.08170	0.09170	0.08930	0.09390	0.09740
11=14:53:57	9685	301	0.09690	0.09600	0.08680	0.10150	0.09460	0.09050	0.09050	0.09760	0.09640	0.09460	0.09760	0.08250	0.09670	0.10650	0.08780	0.09920	0.09410	0.09270	0.09450	0.09360	0.09190	0.09190	0.09220	0.10280	0.09510	0.08510	0.08370	0.09000	0.08850	0.08920	0.08820	0.08750	0.08850	0.09600	0.09190	0.08190	0.09120	0.08390	0.08380	0.08520	0.08770	0.08220	0.08860	0.09200	0.08770	0.08810	0.09150	0.10030	0.09570	0.08360	0.08800	0.08520	0.08850	0.08410	0.08860	0.09090	0.08830	0.09090	0.08590	0.08080	0.09420	0.08730	0.07600	0.08550	0.08700	0.08750	0.09050	0.08520	0.08850	0.09150	0.09020	0.08350	0.09000	0.08560	0.08700	0.08690	0.09190	0.08660	0.09000	0.09110	0.08740	0.08760	0.09210	0.09240	0.09280	0.09360	0.09040	0.09400	0.09140	0.08960	0.09480	0.08420	0.09300	0.08980	0.09300	0.09970
12=15:08:37	10566	301	0.09500	0.11710	0.08510	0.09180	0.09660	0.10470	0.08970	0.10400	0.09470	0.10000	0.09490	0.08180	0.09770	0.12960	0.08910	0.10460	0.08990	0.13190	0.09440	0.09190	0.08830	0.09160	0.09610	0.09700	0.09480	0.11300	0.08500	0.09340	0.08740	0.08940	0.08870	0.08610	0.09100	0.09710	0.09050	0.08390	0.09710	0.08910	0.08620	0.09400	0.08720	0.08170	0.08760	0.08830	0.09020	0.08830	0.09060	0.08610	0.09370	0.08580	0.08770	0.08420	0.08970	0.08400	0.08880	0.09290	0.08680	0.09320	0.08770	0.08250	0.09420	0.08650	0.07530	0.08420	0.08720	0.08480	0.08990	0.07940	0.08850	0.08920	0.09050	0.09320	0.09180	0.08790	0.08510	0.08790	0.08970	0.08620	0.09270	0.09160	0.08700	0.08650	0.09130	0.09230	0.09470	0.09380	0.09170	0.09260	0.09170	0.09020	0.09570	0.08440	0.09560	0.09250	0.09620	0.11960
13=15:23:18	11447	301	0.09050	0.09140	0.08090	0.09320	0.08880	0.09270	0.08780	0.09510	0.09340	0.08790	0.09250	0.07910	0.08870	0.10910	0.08390	0.08930	0.08940	0.08750	0.08970	0.08830	0.08350	0.08630	0.09030	0.08120	0.09030	0.09090	0.07710	0.08420	0.08150	0.08650	0.08390	0.08290	0.08500	0.09060	0.08530	0.08040	0.10990	0.07930	0.07900	0.08430	0.08310	0.07740	0.08240	0.08200	0.08480	0.08180	0.08650	0.07950	0.08810	0.07900	0.08320	0.07870	0.08500	0.08120	0.08260	0.08620	0.08000	0.08750	0.08050	0.07560	0.08800	0.08390	0.07240	0.07960	0.08110	0.07980	0.08840	0.07680	0.08440	0.08410	0.08690	0.07980	0.08830	0.08150	0.08390	0.08280	0.08520	0.08100	0.08840	0.08710	0.08290	0.08230	0.08580	0.09000	0.09040	0.08780	0.08680	0.08850	0.08650	0.08990	0.09160	0.08020	0.09360	0.08680	0.09670	0.11370
14=15:37:59	12327	301	0.09320	0.11310	0.08980	0.10130	0.09210	0.09600	0.09240	0.09840	0.09280	0.09100	0.09530	0.08250	0.09370	0.12010	0.08680	0.09460	0.08980	0.10520	0.09380	0.09050	0.08920	0.08700	0.09510	0.11020	0.09130	0.08860	0.08030	0.08910	0.08480	0.09120	0.08790	0.08730	0.08790	0.09250	0.08660	0.08170	0.12150	0.08330	0.08780	0.08170	0.08620	0.07900	0.08730	0.08580	0.09000	0.08330	0.08920	0.09310	0.09430	0.08260	0.08560	0.08110	0.08610	0.08930	0.08720	0.08830	0.08410	0.09080	0.08540	0.07770	0.09050	0.08520	0.07340	0.08440	0.08440	0.08640	0.09040	0.08220	0.08930	0.09090	0.09380	0.08800	0.08870	0.08890	0.08530	0.08850	0.08900	0.08710	0.08840	0.08940	0.08510	0.08580	0.08930	0.08990	0.09100	0.09160	0.09000	0.09130	0.08810	0.08800	0.09510	0.08240	0.09430	0.08720	0.09390	0.12640
15=15:52:40	13208	300	0.09460	0.08750	0.08050	0.08210	0.08700	0.08490	0.08960	0.09300	0.09110	0.09170	0.09140	0.08130	0.09090	0.09180	0.08500	0.08520	0.08620	0.09280	0.08840	0.08850	0.08320	0.08460	0.08880	0.08730	0.09100	0.08110	0.07960	0.08580	0.08210	0.08400	0.08530	0.08480	0.08500	0.09140	0.08520	0.07830	0.09890	0.08070	0.07900	0.08060	0.08280	0.07750	0.08350	0.08770	0.08690	0.08410	0.08740	0.09420	0.09000	0.08110	0.08370	0.07800	0.08550	0.09050	0.08340	0.08460	0.08710	0.08840	0.08430	0.07540	0.08950	0.08210	0.07030	0.08130	0.08220	0.08790	0.08970	0.08120	0.08470	0.09120	0.09130	0.07770	0.08750	0.08190	0.08380	0.08600	0.08550	0.08310	0.08620	0.08710	0.08510	0.08690	0.08950	0.09010	0.09240	0.09120	0.09000	0.09130	0.08860	0.08770	0.09440	0.08110	0.09160	0.09050	0.09380	0.10500
16=16:07:20	14089	300	0.09600	0.09600	0.08040	0.08680	0.08840	0.08460	0.09480	0.09650	0.09330	0.09050	0.09200	0.08280	0.09420	0.09940	0.08330	0.09060	0.08790	0.09450	0.09020	0.08970	0.08750	0.08670	0.09030	0.09170	0.09390	0.08780	0.08160	0.08700	0.08540	0.08530	0.08700	0.08510	0.08720	0.09160	0.08590	0.08050	0.16220	0.08830	0.08020	0.08760	0.08280	0.08520	0.08450	0.08720	0.08510	0.08360	0.08920	0.08800	0.09110	0.08220	0.08520	0.08330	0.08600	0.09320	0.08720	0.08820	0.08500	0.08940	0.08930	0.07770	0.09470	0.08830	0.07230	0.10030	0.08120	0.08880	0.08960	0.08080	0.08790	0.09840	0.09140	0.07720	0.09070	0.08600	0.09220	0.09500	0.08470	0.08640	0.08700	0.08790	0.08720	0.08810	0.08850	0.09390	0.09410	0.09090	0.09120	0.09780	0.10030	0.10000	0.09420	0.08210	0.09290	0.08910	0.09250	0.11280
17=16:22:01	14970	300	0.09510	0.10090	0.08440	0.09150	0.09350	0.09470	0.09370	0.10100	0.09570	0.09240	0.09390	0.08490	0.09200	0.11570	0.08620	0.09570	0.08990	0.09660	0.09420	0.09280	0.08950	0.09010	0.09330	0.08560	0.09400	0.08550	0.08060	0.08860	0.08540	0.08920	0.08800	0.09410	0.09070	0.09640	0.08880	0.08140	0.09740	0.08330	0.08160	0.08160	0.08570	0.08480	0.08590	0.08840	0.09250	0.08670	0.08790	0.14270	0.09420	0.08400	0.08860	0.08280	0.08850	0.08800	0.08770	0.08970	0.08520	0.08940	0.08490	0.07680	0.09690	0.08530	0.07420	0.08280	0.08560	0.08180	0.09010	0.07950	0.08500	0.08770	0.09110	0.08360	0.09230	0.08440	0.08640	0.08890	0.08630	0.08290	0.08930	0.09030	0.08340	0.08310	0.08950	0.09160	0.09550	0.09270	0.09250	0.09360	0.09020	0.09090	0.09430	0.08240	0.09220	0.08710	0.09570	0.10860
18=16:36:42	15850	300	0.09360	0.09370	0.08390	0.09770	0.09000	0.09660	0.09100	0.09850	0.09660	0.09180	0.09460	0.08030	0.09360	0.10100	0.08680	0.09000	0.08940	0.10100	0.09330	0.09290	0.08920	0.08790	0.09520	0.08420	0.09320	0.08410	0.08110	0.08760	0.08090	0.08810	0.08490	0.08680	0.08720	0.09180	0.08930	0.08070	0.09250	0.08310	0.07940	0.08140	0.08320	0.07590	0.08610	0.08490	0.08940	0.08240	0.09240	0.08710	0.09270	0.08300	0.08480	0.08230	0.08360	0.08200	0.08430	0.08880	0.08290	0.08880	0.08280	0.08030	0.09350	0.08520	0.07270	0.08260	0.08140	0.08070	0.09000	0.07850	0.08870	0.08440	0.09100	0.08820	0.08960	0.08170	0.08520	0.08790	0.08610	0.08290	0.08780	0.09130	0.08090	0.08400	0.08440	0.08930	0.09220	0.09200	0.09190	0.09280	0.09020	0.08820	0.09270	0.07880	0.09110	0.08540	0.09580	0.11430
19=16:51:23	16731	301	0.09500	0.09020	0.08340	0.08770	0.09110	0.08340	0.09450	0.10230	0.10010	0.09690	0.09620	0.08140	0.09390	0.09610	0.08220	0.08790	0.08900	0.09370	0.09370	0.09720	0.08830	0.09200	0.09050	0.09580	0.09340	0.08590	0.08200	0.09140	0.08470	0.08760	0.08760	0.08720	0.09060	0.09450	0.08710	0.07750	0.09830	0.08520	0.08170	0.08330	0.08630	0.07990	0.08890	0.08980	0.08700	0.08880	0.09200	0.09250	0.09230	0.08570	0.08620	0.08490	0.08680	0.08510	0.08660	0.08920	0.08690	0.09100	0.08770	0.07790	0.09430	0.08750	0.07440	0.08460	0.08370	0.08310	0.08830	0.08200	0.08760	0.09100	0.09250	0.08440	0.08970	0.08710	0.08570	0.08920	0.08680	0.08650	0.09200	0.09150	0.08690	0.08690	0.09160	0.09120	0.09630	0.09410	0.09350	0.09380	0.08980	0.08880	0.09540	0.08210	0.09690	0.08990	0.09800	0.11390
20=17:06:04	17612	301	0.09990	0.09470	0.08410	0.08820	0.09320	0.09030	0.09970	0.10140	0.10080	0.09840	0.09860	0.08950	0.09740	0.09480	0.08560	0.09420	0.09210	0.08990	0.09730	0.09460	0.09070	0.08720	0.09560	0.08890	0.10080	0.08770	0.08370	0.08980	0.08760	0.09200	0.09020	0.09070	0.09180	0.09820	0.08780	0.08440	0.09790	0.08510	0.08510	0.10150	0.08810	0.08680	0.08760	0.08970	0.09400	0.09760	0.10040	0.10330	0.09700	0.08550	0.08660	0.08900	0.08900	0.09840	0.09150	0.09870	0.08630	0.10210	0.08670	0.08010	0.09670	0.08670	0.07570	0.08610	0.08660	0.08400	0.09240	0.08280	0.09110	0.08670	0.09280	0.10020	0.09340	0.08700	0.08990	0.09260	0.08810	0.08610	0.09440	0.09480	0.08720	0.08820	0.09000	0.09550	0.09670	0.09540	0.09540	0.09580	0.09310	0.09180	0.09790	0.08470	0.09730	0.09140	0.09760	0.11920
21=17:20:44	18493	300	0.09680	0.09300	0.08090	0.08820	0.08870	0.08480	0.09520	0.09900	0.09520	0.09480	0.09550	0.07980	0.09600	0.09360	0.08500	0.08760	0.08610	0.09040	0.09080	0.09610	0.08360	0.09080	0.09090	0.09320	0.09240	0.08390	0.07950	0.08810	0.08230	0.08340	0.08660	0.08460	0.08940	0.09440	0.08650	0.08120	0.15840	0.08250	0.07720	0.08260	0.08150	0.07770	0.08420	0.09010	0.08530	0.08700	0.08750	0.08630	0.09440	0.08300	0.08590	0.08300	0.08450	0.08340	0.08670	0.09120	0.08750	0.08870	0.08430	0.07640	0.11550	0.08410	0.07190	0.08270	0.08280	0.08220	0.08850	0.08030	0.08940	0.09070	0.09070	0.07360	0.09100	0.08240	0.08570	0.09010	0.08510	0.08610	0.09030	0.09000	0.08880	0.09230	0.09070	0.09320	0.09690	0.09460	0.09300	0.09260	0.08980	0.08880	0.09720	0.08040	0.09630	0.09190	0.10020	0.11020
22=17:35:25	19374	301	0.09580	0.10170	0.08030	0.09000	0.08930	0.09780	0.09880	0.10140	0.09760	0.09870	0.09640	0.08470	0.09500	0.09840	0.08420	0.08590	0.08920	0.08650	0.09340	0.09720	0.08820	0.09030	0.09410	0.08910	0.09420	0.08400	0.08100	0.09420	0.08380	0.08920	0.08840	0.08730	0.09060	0.09300	0.08700	0.08190	0.11920	0.08380	0.08100	0.08410	0.08230	0.08030	0.08740	0.08900	0.08860	0.08460	0.09010	0.09080	0.09290	0.08480	0.08460	0.09770	0.08730	0.09270	0.08640	0.09190	0.08930	0.09660	0.09250	0.07870	0.09570	0.08610	0.07220	0.09230	0.08210	0.08700	0.09490	0.07980	0.08980	0.09560	0.09790	0.08050	0.09270	0.08440	0.08830	0.09560	0.08570	0.09070	0.09160	0.09250	0.08640	0.08660	0.09360	0.09260	0.10180	0.09590	0.09420	0.10260	0.09450	0.10680	0.10040	0.08120	0.09850	0.09450	0.09790	0.11790
23=17:50:06	20254	301	0.09880	0.11840	0.08340	0.09720	0.09010	0.10490	0.10290	0.10310	0.09750	0.09820	0.09370	0.08020	0.09360	0.11750	0.08230	0.08590	0.08650	0.08790	0.09110	0.10000	0.08600	0.08780	0.09230	0.10850	0.09730	0.08610	0.08000	0.09290	0.08290	0.08380	0.08790	0.08750	0.09220	0.09560	0.08700	0.07720	0.09570	0.08260	0.08030	0.08160	0.08240	0.07860	0.08580	0.09040	0.09000	0.08720	0.09170	0.09730	0.09440	0.08130	0.08540	0.08260	0.08720	0.08270	0.08860	0.09070	0.08840	0.09390	0.08450	0.07640	0.09570	0.09110	0.07310	0.08570	0.08130	0.08060	0.08780	0.08250	0.09280	0.09120	0.08940	0.07450	0.09070	0.08340	0.08720	0.09410	0.08750	0.08770	0.09340	0.09090	0.08910	0.09370	0.09330	0.09060	0.10030	0.10010	0.09450	0.10130	0.09360	0.10480	0.09760	0.08680	0.09760	0.09850	0.09690	0.10550
24=18:04:47	21135	301	0.09960	0.16590	0.08610	0.11580	0.09110	0.12180	0.10200	0.10800	0.10050	0.10730	0.11240	0.08110	0.09450	0.15380	0.08480	0.10440	0.08700	0.11380	0.09460	0.11540	0.09110	0.09320	0.09700	0.11060	0.09610	0.08570	0.08110	0.09410	0.08280	0.09040	0.08900	0.09050	0.09300	0.10040	0.08930	0.08020	0.09630	0.08330	0.07890	0.08350	0.08220	0.08050	0.08800	0.09020	0.09200	0.08850	0.09300	0.10830	0.09510	0.08210	0.08620	0.08320	0.08680	0.08340	0.08550	0.09270	0.09010	0.09490	0.08790	0.07740	0.09700	0.08910	0.07390	0.08500	0.08180	0.08190	0.09060	0.08160	0.09180	0.09100	0.09570	0.09350	0.09550	0.08630	0.08790	0.09230	0.08680	0.08520	0.09280	0.09100	0.08760	0.08800	0.09210	0.09470	0.09800	0.09840	0.10220	0.09380	0.09080	0.09270	0.09900	0.08160	0.09550	0.09080	0.09700	0.11880
25=18:19:27	22016	300	0.09780	0.13900	0.08260	0.09650	0.08960	0.08810	0.10410	0.10350	0.09860	0.10330	0.10310	0.07960	0.09460	0.16090	0.09690	0.10130	0.08710	0.10980	0.09240	0.10030	0.08770	0.09010	0.09420	0.08230	0.09420	0.09000	0.07730	0.09620	0.08080	0.08400	0.08750	0.08290	0.09220	0.09320	0.08630	0.07890	0.13960	0.08360	0.07870	0.08640	0.08160	0.07860	0.08340	0.09140	0.08620	0.08460	0.08980	0.08340	0.09790	0.08010	0.08340	0.08230	0.08340	0.09490	0.08560	0.09300	0.09040	0.09000	0.08490	0.07750	0.09560	0.08530	0.06990	0.08340	0.08220	0.08000	0.08900	0.08460	0.09090	0.09110	0.09590	0.08120	0.09620	0.08530	0.08710	0.09380	0.08310	0.08570	0.09010	0.09030	0.08760	0.08820	0.09210	0.09290	0.09900	0.09720	0.09550	0.09330	0.09140	0.09010	0.09820	0.08100	0.09940	0.08620	0.10070	0.11690
26=18:34:08	22897	300	0.09850	0.15460	0.07900	0.09070	0.08950	0.09240	0.10470	0.10450	0.09910	0.10010	0.10260	0.08150	0.09470	0.15280	0.08370	0.09120	0.08640	0.08950	0.09370	0.10250	0.09140	0.08850	0.09820	0.09330	0.09770	0.08570	0.07880	0.09620	0.08270	0.08480	0.08800	0.09040	0.09610	0.09650	0.08870	0.08090	0.10010	0.08700	0.07960	0.08200	0.08280	0.08050	0.08550	0.09170	0.09120	0.09090	0.09530	0.10350	0.09880	0.08500	0.08360	0.08310	0.08590	0.08480	0.08600	0.09510	0.08920	0.09500	0.08940	0.07810	0.09980	0.08930	0.07220	0.08440	0.08230	0.08100	0.09070	0.08390	0.09250	0.09480	0.09930	0.08570	0.09760	0.08690	0.08880	0.09330	0.08460	0.08700	0.09340	0.09410	0.08900	0.08700	0.09670	0.09410	0.10270	0.09960	0.09610	0.09520	0.09430	0.09340	0.10180	0.08250	0.09980	0.09200	0.09890	0.11500
27=18:48:49	23778	298	0.09940	0.20880	0.08760	0.10600	0.09200	0.10210	0.10780	0.11100	0.10640	0.11120	0.10590	0.08420	0.09780	0.19660	0.09270	0.10520	0.08950	0.09340	0.09680	0.11470	0.09060	0.09620	0.09600	0.09290	0.09840	0.08810	0.07910	0.10020	0.08180	0.08680	0.08970	0.09120	0.09940	0.09820	0.09000	0.08160	0.13810	0.08710	0.08080	0.08880	0.08290	0.08250	0.08510	0.09600	0.09530	0.09160	0.09910	0.09050	0.09580	0.08440	0.08640	0.08780	0.08700	0.08480	0.08780	0.09960	0.09570	0.09920	0.09020	0.07610	0.10360	0.09040	0.07380	0.08830	0.08370	0.09440	0.09280	0.08570	0.10470	0.10080	0.10560	0.07480	0.09720	0.08840	0.09080	0.10000	0.08560	0.09150	0.09880	0.09470	0.09440	0.09520	0.09850	0.09470	0.10410	0.10500	0.10150	0.10150	0.09630	0.09900	0.10670	0.08350	0.10650	0.09510	0.10880	0.11290
28=19:03:30	24658	300	0.09990	0.17040	0.08150	0.08770	0.08840	0.08570	0.10990	0.11000	0.10200	0.10580	0.10460	0.08450	0.11970	0.17820	0.08380	0.08940	0.08740	0.09790	0.09620	0.10670	0.09410	0.09280	0.09960	0.09210	0.12610	0.08610	0.08300	0.10030	0.08270	0.08980	0.08850	0.09070	0.09720	0.09850	0.08980	0.08090	0.09560	0.08730	0.08070	0.08660	0.08330	0.07990	0.08760	0.09480	0.09630	0.09450	0.09820	0.12410	0.09900	0.08500	0.08410	0.08530	0.08650	0.08420	0.08980	0.09690	0.09410	0.09740	0.08860	0.08090	0.10110	0.09070	0.07400	0.08770	0.08160	0.08250	0.09260	0.08400	0.09210	0.09730	0.09930	0.09780	0.09920	0.08830	0.09150	0.09550	0.08520	0.08690	0.09740	0.09540	0.08820	0.09100	0.09880	0.09610	0.10250	0.10330	0.10100	0.09780	0.09390	0.10080	0.10520	0.08200	0.10190	0.09300	0.10420	0.12770
29=19:18:11	25539	301	0.10650	0.19580	0.08510	0.10090	0.09100	0.09860	0.11640	0.11430	0.10790	0.10970	0.10870	0.08490	0.10160	0.18880	0.08510	0.09410	0.08950	0.09010	0.09600	0.11230	0.09170	0.09750	0.10060	0.11230	0.10430	0.09000	0.08140	0.10320	0.08560	0.09230	0.09370	0.09340	0.10040	0.10230	0.09270	0.08310	0.11850	0.09010	0.08300	0.08720	0.08630	0.08580	0.09070	0.09720	0.09760	0.09310	0.09840	0.09360	0.10200	0.08890	0.08820	0.09010	0.08820	0.09010	0.09100	0.10080	0.10110	0.10140	0.09340	0.07990	0.10460	0.09680	0.07780	0.09250	0.08520	0.08730	0.09360	0.08610	0.09740	0.10100	0.10210	0.08700	0.10370	0.08950	0.09690	0.10330	0.08900	0.09380	0.10300	0.09940	0.09360	0.09310	0.10270	0.10040	0.10900	0.10750	0.10420	0.10060	0.09880	0.10920	0.10980	0.08560	0.11010	0.09750	0.11070	0.12170
30=19:32:51	26420	300	0.10540	0.19320	0.08190	0.09040	0.09100	0.08600	0.11420	0.11320	0.10890	0.11210	0.10910	0.08400	0.10060	0.19340	0.08510	0.09190	0.08570	0.08880	0.09270	0.10830	0.08950	0.09790	0.09710	0.10350	0.10290	0.08810	0.08030	0.10200	0.08340	0.08980	0.09050	0.09180	0.10020	0.10040	0.09300	0.08360	0.15940	0.08950	0.08050	0.08720	0.08230	0.08630	0.08680	0.09920	0.09510	0.09790	0.09540	0.09300	0.10410	0.08700	0.08780	0.08820	0.08680	0.09150	0.08880	0.10170	0.09830	0.09730	0.09660	0.07550	0.13110	0.09530	0.07390	0.08820	0.08330	0.08700	0.09130	0.08700	0.10130	0.10160	0.10130	0.07540	0.10190	0.08910	0.09560	0.10140	0.08780	0.09600	0.09970	0.09960	0.09470	0.10020	0.10240	0.10240	0.11840	0.10750	0.10620	0.11670	0.09990	0.11170	0.10640	0.08560	0.10670	0.10390	0.10830	0.11800
31=19:47:32	27301	300	0.10900	0.20260	0.08870	0.10730	0.09070	0.13430	0.12190	0.11720	0.11150	0.11270	0.10730	0.08160	0.10310	0.19790	0.08660	0.09710	0.08930	0.09100	0.09900	0.11110	0.09590	0.09950	0.10190	0.09470	0.10590	0.08970	0.08170	0.10330	0.08720	0.09290	0.09240	0.09600	0.10140	0.10510	0.09530	0.07960	0.10640	0.09090	0.08060	0.08850	0.08420	0.08200	0.08870	0.10070	0.09870	0.09610	0.10030	0.10460	0.11410	0.09020	0.08780	0.08980	0.08790	0.08750	0.09140	0.10220	0.10170	0.10350	0.09360	0.07970	0.10880	0.09580	0.07410	0.09380	0.08440	0.09550	0.09340	0.08630	0.09620	0.10180	0.11080	0.08080	0.11260	0.09210	0.09580	0.10550	0.08900	0.09590	0.10210	0.09970	0.09510	0.09690	0.10180	0.10460	0.12010	0.11030	0.10940	0.10740	0.10060	0.10820	0.11200	0.08640	0.11070	0.10200	0.11210	0.12240
32=20:02:13	28182	300	0.10910	0.19800	0.08190	0.09460	0.09260	0.08860	0.11790	0.12080	0.11530	0.11780	0.11380	0.08860	0.10320	0.18520	0.08450	0.09710	0.08850	0.09440	0.09750	0.11460	0.09490	0.10390	0.10120	0.09360	0.10850	0.09120	0.08130	0.10670	0.08530	0.11090	0.09210	0.09490	0.10710	0.11770	0.09570	0.08250	0.12550	0.09120	0.08220	0.09070	0.08390	0.09720	0.09030	0.10310	0.09970	0.10360	0.10120	0.11440	0.11840	0.08920	0.08800	0.09020	0.08830	0.10320	0.08990	0.10600	0.10350	0.10360	0.10000	0.08130	0.12220	0.11270	0.07490	0.09640	0.08280	0.08950	0.09500	0.08860	0.10080	0.10530	0.10720	0.07640	0.11120	0.09240	0.09800	0.10590	0.08760	0.09710	0.10280	0.10210	0.09480	0.09250	0.10600	0.10660	0.11390	0.11340	0.12390	0.10320	0.10400	0.11040	0.10860	0.08390	0.11040	0.09910	0.11320	0.12360
33=20:16:54	29062	300	0.10910	0.20680	0.08130	0.11520	0.09190	0.10250	0.12210	0.11940	0.11120	0.11720	0.11320	0.08110	0.10020	0.19400	0.08380	0.10420	0.08820	0.10140	0.09750	0.11350	0.09310	0.10170	0.10180	0.08970	0.10870	0.09000	0.07960	0.10370	0.08210	0.08780	0.09250	0.09540	0.10510	0.10250	0.09290	0.08010	0.11430	0.08980	0.08050	0.08790	0.08240	0.08200	0.08960	0.10030	0.10090	0.09940	0.10370	0.08980	0.10420	0.08720	0.08420	0.09110	0.08690	0.08750	0.08930	0.10490	0.10370	0.10590	0.09690	0.07860	0.10880	0.10280	0.07080	0.08980	0.08350	0.08250	0.09370	0.08470	0.09820	0.10810	0.10980	0.07870	0.10640	0.09080	0.09870	0.10760	0.08660	0.09420	0.10340	0.10090	0.09280	0.09020	0.10330	0.10530	0.11340	0.11370	0.11210	0.10310	0.10230	0.11460	0.11230	0.08190	0.11300	0.09860	0.11700	0.12510
34=20:31:35	29943	300	0.11190	0.20820	0.08140	0.10030	0.08840	0.08870	0.12430	0.12240	0.11630	0.12200	0.11440	0.08120	0.10550	0.16840	0.08450	0.09390	0.08780	0.08990	0.09770	0.11890	0.09550	0.10220	0.10520	0.09260	0.11010	0.08930	0.07990	0.10540	0.08380	0.09110	0.09030	0.09420	0.10400	0.10260	0.09410	0.08100	0.11000	0.09110	0.08130	0.08890	0.08350	0.08860	0.08810	0.10160	0.10390	0.09720	0.10410	0.12200	0.10620	0.08940	0.08540	0.09140	0.08400	0.08880	0.09110	0.10590	0.10930	0.10860	0.09620	0.07860	0.11040	0.10090	0.07350	0.09070	0.08160	0.08640	0.09280	0.08620	0.09800	0.10610	0.11260	0.08230	0.10430	0.10090	0.09710	0.10800	0.08580	0.09350	0.10490	0.10440	0.09420	0.09550	0.10500	0.10240	0.11790	0.11310	0.11310	0.10550	0.10530	0.11080	0.11330	0.08410	0.11370	0.10590	0.11500	0.13530
35=20:46:15	30824	301	0.14980	0.21060	0.08170	0.13920	0.09160	0.10350	0.12570	0.12610	0.11810	0.12110	0.11770	0.08370	0.10330	0.18990	0.08530	0.10930	0.09220	0.09230	0.09910	0.11730	0.09860	0.10400	0.10470	0.10860	0.11730	0.09550	0.08050	0.10820	0.08340	0.09050	0.09340	0.09850	0.10660	0.10600	0.09900	0.07770	0.10730	0.09190	0.08310	0.09060	0.08250	0.08150	0.09270	0.10340	0.10640	0.10150	0.10860	0.09640	0.10890	0.09260	0.08520	0.09170	0.08880	0.08740	0.08910	0.10890	0.10650	0.11010	0.09900	0.08110	0.11090	0.18880	0.07510	0.09110	0.08540	0.08610	0.09650	0.08620	0.10120	0.10880	0.11930	0.09250	0.10880	0.09400	0.12160	0.10930	0.08770	0.09620	0.10670	0.10640	0.09510	0.09300	0.10580	0.10890	0.11920	0.14190	0.11600	0.10710	0.10800	0.11200	0.11350	0.08400	0.11530	0.10010	0.11900	0.13730
36=21:00:56	31705	298	0.12690	0.21280	0.08400	0.10090	0.09120	0.09050	0.12980	0.13240	0.12200	0.12530	0.12160	0.08750	0.10810	0.19900	0.08560	0.09690	0.09100	0.09580	0.10160	0.12230	0.09600	0.10840	0.10630	0.08760	0.11800	0.09510	0.08270	0.11110	0.08720	0.09300	0.09560	0.10030	0.11170	0.10720	0.10030	0.08440	0.17080	0.09500	0.08200	0.09280	0.08580	0.08500	0.09300	0.10810	0.10630	0.10220	0.10840	0.08820	0.11220	0.09340	0.08880	0.09450	0.08980	0.09730	0.09350	0.10940	0.11100	0.11340	0.10240	0.08310	0.11840	0.11820	0.07750	0.10160	0.08530	0.09670	0.09770	0.08660	0.10310	0.11230	0.11820	0.07980	0.11300	0.09780	0.10990	0.11720	0.08820	0.10250	0.10950	0.11080	0.09870	0.10360	0.11260	0.11240	0.12280	0.12170	0.12140	0.11000	0.11020	0.11660	0.12050	0.08960	0.12030	0.10600	0.12360	0.13920
37=21:15:37	32585	301	0.15840	0.21540	0.08320	0.13940	0.09140	0.10140	0.13050	0.13190	0.12380	0.13020	0.12300	0.08290	0.10660	0.19860	0.08450	0.10580	0.08940	0.09250	0.10130	0.12260	0.09390	0.10480	0.10620	0.09400	0.12680	0.09720	0.08120	0.11130	0.08540	0.09040	0.09450	0.10030	0.11100	0.11200	0.09890	0.08220	0.11050	0.09500	0.08220	0.09180	0.08450	0.08330	0.09230	0.10670	0.10600	0.10470	0.11060	0.10600	0.11480	0.09550	0.08720	0.09310	0.08860	0.08880	0.09110	0.11520	0.10850	0.11310	0.10040	0.08510	0.11660	0.13400	0.07640	0.09430	0.08430	0.08730	0.09670	0.08770	0.10350	0.11650	0.11690	0.08450	0.11670	0.09500	0.10590	0.11320	0.08750	0.10200	0.11280	0.11040	0.09760	0.09570	0.11200	0.11200	0.12330	0.12780	0.11950	0.10820	0.11160	0.12090	0.12030	0.08450	0.12060	0.10530	0.12090	0.14490
38=21:30:18	33466	298	0.15130	0.21220	0.08310	0.13620	0.08940	0.09750	0.12890	0.13390	0.12390	0.13190	0.12340	0.08260	0.10860	0.19620	0.08790	0.12000	0.08710	0.09380	0.09860	0.12570	0.09890	0.10950	0.10610	0.08760	0.13040	0.10460	0.07970	0.11090	0.08620	0.08870	0.09510	0.09970	0.11220	0.10730	0.09970	0.07610	0.11270	0.09390	0.07960	0.09040	0.08270	0.08210	0.09070	0.10760	0.11150	0.10190	0.11000	0.08910	0.11660	0.10020	0.08540	0.09250	0.08540	0.08860	0.09210	0.11360	0.11300	0.11550	0.10050	0.07880	0.11860	0.10990	0.07530	0.09390	0.08370	0.08710	0.09590	0.08570	0.10010	0.11910	0.11460	0.07570	0.11910	0.09310	0.10890	0.11560	0.08420	0.09720	0.11040	0.11180	0.09740	0.09600	0.11500	0.11240	0.12720	0.13830	0.11770	0.10870	0.11110	0.12090	0.12360	0.08350	0.12240	0.10420	0.12560	0.13550
39=21:44:59	34347	301	0.14720	0.21690	0.08070	0.16020	0.08940	0.09300	0.13320	0.13400	0.12790	0.12770	0.12410	0.08470	0.11190	0.19870	0.08440	0.11740	0.08880	0.09560	0.10180	0.12710	0.09730	0.11100	0.10790	0.08530	0.13480	0.11560	0.07920	0.11290	0.08230	0.09120	0.09400	0.10320	0.11620	0.10940	0.10100	0.08020	0.12790	0.09850	0.08050	0.09430	0.08430	0.08300	0.09200	0.10920	0.10770	0.10470	0.10940	0.08830	0.12120	0.09560	0.08530	0.09600	0.08570	0.09170	0.09380	0.11520	0.11150	0.11680	0.10370	0.08210	0.11860	0.10810	0.07490	0.09440	0.08240	0.08850	0.09590	0.08550	0.10220	0.11160	0.11640	0.07650	0.12050	0.09690	0.10850	0.11950	0.08720	0.10330	0.11240	0.11480	0.09900	0.09640	0.11680	0.11610	0.12750	0.12350	0.12020	0.11110	0.11850	0.12620	0.12270	0.08440	0.12420	0.10300	0.12780	0.14130
40=21:59:39	35228	300	0.22680	0.21720	0.09350	0.19190	0.09370	0.18560	0.13710	0.13830	0.13220	0.13230	0.13140	0.08350	0.11120	0.19670	0.10300	0.18530	0.09010	0.15800	0.10370	0.13000	0.10590	0.11260	0.11250	0.09620	0.19000	0.19840	0.08680	0.11770	0.08410	0.09880	0.09530	0.10640	0.12000	0.11310	0.10360	0.08130	0.11460	0.18110	0.08260	0.17280	0.08450	0.08560	0.09340	0.11550	0.11420	0.11060	0.11710	0.10230	0.12270	0.09890	0.08540	0.12380	0.08780	0.09050	0.09710	0.12120	0.11460	0.12250	0.10680	0.08790	0.12260	0.10990	0.07600	0.09900	0.08400	0.09060	0.10240	0.08870	0.10790	0.11970	0.12580	0.07680	0.12000	0.10010	0.11020	0.11850	0.08890	0.10550	0.11850	0.11660	0.10290	0.10150	0.12480	0.11860	0.13090	0.18980	0.12420	0.13720	0.11540	0.12920	0.12890	0.08580	0.13050	0.11000	0.13380	0.14860
41=22:14:20	36109	301	0.23210	0.20740	0.08180	0.17550	0.09110	0.14740	0.13980	0.13800	0.13200	0.12890	0.12800	0.08350	0.10860	0.17810	0.08560	0.18970	0.09020	0.10920	0.10370	0.13180	0.10340	0.11200	0.11460	0.08970	0.15710	0.20470	0.08220	0.11960	0.08280	0.09700	0.09700	0.10490	0.12010	0.11490	0.10500	0.08160	0.11890	0.15440	0.08200	0.16860	0.08560	0.08760	0.09390	0.11410	0.11370	0.11120	0.11880	0.08930	0.13470	0.09760	0.08670	0.15800	0.09000	0.09110	0.09300	0.11840	0.11590	0.11920	0.10780	0.08440	0.12000	0.11350	0.07420	0.09920	0.08350	0.09220	0.09920	0.08820	0.10830	0.11760	0.12390	0.08290	0.12610	0.10010	0.11280	0.12100	0.08490	0.10420	0.11730	0.11890	0.10270	0.10390	0.11870	0.11920	0.13150	0.12790	0.12680	0.11700	0.11730	0.12710	0.12780	0.08470	0.12700	0.10840	0.12830	0.14670
42=22:29:01	36989	298	0.21280	0.21910	0.08010	0.17950	0.09190	0.10200	0.14310	0.14120	0.13470	0.13420	0.13600	0.08400	0.11180	0.20200	0.08380	0.17240	0.08950	0.09820	0.10370	0.13640	0.10130	0.11340	0.11330	0.08790	0.16490	0.14420	0.07970	0.12030	0.08370	0.09350	0.09590	0.10910	0.12270	0.11360	0.10690	0.08130	0.11960	0.12380	0.08280	0.10770	0.08420	0.08570	0.09160	0.11610	0.11660	0.11260	0.12270	0.09150	0.13070	0.10050	0.08600	0.10250	0.08720	0.09310	0.09410	0.12350	0.11870	0.12370	0.10970	0.08070	0.12710	0.11480	0.07400	0.10050	0.08400	0.08960	0.09970	0.08700	0.10820	0.12050	0.12870	0.08330	0.12800	0.10320	0.11580	0.12430	0.08570	0.10750	0.12040	0.12070	0.10360	0.10030	0.12340	0.12060	0.13570	0.13030	0.13160	0.11950	0.12760	0.13230	0.13170	0.08570	0.13490	0.11050	0.13490	0.14900
43=22:43:42	37870	301	0.21920	0.19120	0.08250	0.16490	0.09150	0.09920	0.14540	0.14340	0.13510	0.13160	0.13350	0.08260	0.11610	0.19870	0.08650	0.15880	0.08890	0.10340	0.10250	0.13850	0.10170	0.11810	0.11540	0.08900	0.17110	0.17390	0.08100	0.12260	0.08520	0.09720	0.09810	0.11020	0.12200	0.11780	0.10610	0.08120	0.12000	0.14530	0.08090	0.10110	0.08290	0.09650	0.09390	0.11780	0.11910	0.11170	0.11790	0.10460	0.13090	0.10370	0.08650	0.10240	0.08770	0.10330	0.09810	0.12610	0.11970	0.12680	0.11140	0.08160	0.13070	0.11970	0.07660	0.10340	0.08990	0.09570	0.09960	0.09110	0.11050	0.12510	0.12870	0.07860	0.13380	0.10330	0.11800	0.12590	0.08700	0.11350	0.12210	0.12370	0.10580	0.10320	0.12620	0.12260	0.13890	0.13250	0.13350	0.13480	0.12100	0.13400	0.13440	0.09080	0.13800	0.11210	0.13840	0.15500
44=22:58:23	38751	301	0.23010	0.12970	0.08010	0.15900	0.09090	0.13450	0.15100	0.14820	0.13890	0.13590	0.13230	0.08410	0.16480	0.18670	0.08520	0.16000	0.08900	0.10480	0.10450	0.13810	0.10450	0.11840	0.11830	0.08840	0.20450	0.20000	0.08110	0.12300	0.08460	0.09630	0.09720	0.10990	0.12620	0.11980	0.10670	0.08310	0.12060	0.20020	0.08170	0.10080	0.08430	0.08730	0.09390	0.12030	0.11830	0.11250	0.12330	0.09530	0.19330	0.10530	0.08650	0.10490	0.08720	0.09400	0.09590	0.12500	0.12250	0.12910	0.11150	0.08410	0.15450	0.12290	0.07700	0.10700	0.08150	0.08960	0.10110	0.08850	0.11130	0.12600	0.13080	0.07840	0.13510	0.11160	0.11920	0.12320	0.08680	0.11110	0.12360	0.12400	0.10530	0.10600	0.12840	0.12220	0.14020	0.13590	0.13450	0.12130	0.12100	0.13360	0.13580	0.08630	0.13790	0.11330	0.13760	0.15600
45=23:13:03	39632	300	0.20080	0.13310	0.08130	0.18950	0.09090	0.10550	0.15370	0.15060	0.13780	0.13910	0.13390	0.08220	0.20350	0.20030	0.08320	0.18080	0.08870	0.09920	0.10280	0.14010	0.10800	0.11890	0.11490	0.08390	0.17810	0.17400	0.08050	0.12580	0.08310	0.09560	0.09620	0.11100	0.12870	0.12000	0.10820	0.08140	0.12400	0.17830	0.08090	0.10050	0.08380	0.08730	0.09500	0.12320	0.11860	0.11500	0.12480	0.08880	0.14020	0.10670	0.08560	0.12900	0.08540	0.09910	0.09480	0.12470	0.12170	0.12670	0.11190	0.08000	0.13940	0.12310	0.07540	0.10560	0.08180	0.09920	0.10120	0.08990	0.11290	0.12460	0.13110	0.07600	0.13330	0.11480	0.12090	0.12550	0.08470	0.11000	0.12280	0.12600	0.10530	0.10130	0.12910	0.12160	0.14320	0.13820	0.13710	0.12500	0.12210	0.13450	0.13520	0.08650	0.13710	0.11300	0.14260	0.16860
46=23:27:44	40513	301	0.20600	0.13950	0.08060	0.13710	0.09410	0.09900	0.16060	0.15620	0.14450	0.14220	0.13470	0.08250	0.17960	0.19510	0.08470	0.13720	0.08780	0.11590	0.10610	0.14930	0.10850	0.12350	0.11860	0.11850	0.18500	0.19260	0.08190	0.12850	0.08600	0.10440	0.09770	0.11240	0.13040	0.12410	0.10920	0.07600	0.14830	0.16780	0.08010	0.10500	0.08320	0.09620	0.09550	0.12960	0.12460	0.11970	0.12810	0.09400	0.15170	0.11220	0.08590	0.10610	0.08860	0.09910	0.09740	0.13330	0.12700	0.13640	0.11340	0.10820	0.14410	0.12780	0.07430	0.13380	0.08440	0.09200	0.10010	0.09080	0.11520	0.13180	0.13640	0.07360	0.13890	0.17760	0.12560	0.12990	0.08880	0.11260	0.12810	0.13010	0.10840	0.10670	0.13390	0.12830	0.15120	0.14530	0.14130	0.12810	0.12670	0.14130	0.14190	0.09640	0.14660	0.11720	0.14630	0.15670
47=23:42:25	41393	300	0.19770	0.14550	0.08440	0.17390	0.09340	0.11730	0.16350	0.15780	0.14870	0.14590	0.14120	0.08440	0.16200	0.20510	0.08550	0.14890	0.09040	0.10560	0.10860	0.15210	0.11120	0.12710	0.12150	0.10220	0.17960	0.15860	0.08320	0.13360	0.08510	0.10230	0.10090	0.11430	0.13720	0.12640	0.11260	0.08310	0.13620	0.14970	0.08410	0.10650	0.08730	0.09140	0.09740	0.13060	0.12810	0.12070	0.13350	0.10040	0.15340	0.11530	0.08870	0.11200	0.08910	0.09760	0.10110	0.13650	0.13090	0.13980	0.11980	0.08620	0.14980	0.13230	0.07850	0.11050	0.08590	0.14010	0.10270	0.09330	0.12080	0.13650	0.14180	0.08450	0.14910	0.12030	0.13370	0.13590	0.09150	0.11650	0.13390	0.13750	0.11380	0.11040	0.14090	0.13630	0.15030	0.14810	0.14770	0.13200	0.13110	0.14640	0.14940	0.09140	0.15030	0.12350	0.15280	0.17280
48=23:57:06	42274	300	0.19490	0.14260	0.08070	0.14440	0.08970	0.12190	0.16570	0.16240	0.14860	0.14720	0.14220	0.08130	0.19290	0.20540	0.08390	0.16480	0.08730	0.10810	0.10550	0.15090	0.10920	0.12690	0.12260	0.09770	0.17960	0.13490	0.08130	0.13180	0.08510	0.09880	0.09730	0.11500	0.13580	0.12400	0.11020	0.08150	0.13200	0.11900	0.08050	0.10790	0.08150	0.08810	0.09480	0.12940	0.12820	0.12120	0.13060	0.11010	0.15140	0.11330	0.08440	0.10670	0.08540	0.09370	0.09760	0.13440	0.12780	0.13630	0.11670	0.07920	0.15270	0.13370	0.07350	0.10630	0.07880	0.09590	0.09870	0.09090	0.11820	0.13290	0.13740	0.07550	0.14830	0.10940	0.13000	0.13210	0.08620	0.11450	0.13280	0.13390	0.11370	0.10750	0.13840	0.13050	0.15320	0.14630	0.14760	0.12830	0.12760	0.14480	0.14870	0.08920	0.14560	0.12020	0.14810	0.16770
49=00:11:46	43155	300	0.24590	0.14680	0.08220	0.19100	0.09180	0.16820	0.16970	0.16520	0.15300	0.15280	0.14530	0.08460	0.17960	0.15300	0.08680	0.15000	0.09050	0.10490	0.10760	0.15320	0.11690	0.12870	0.13020	0.09460	0.21000	0.19750	0.08190	0.13450	0.08460	0.10030	0.10180	0.11650	0.13780	0.12770	0.11630	0.08290	0.21620	0.12030	0.08190	0.10790	0.08480	0.10290	0.09790	0.13440	0.13180	0.12340	0.13730	0.09720	0.19860	0.11890	0.08600	0.11040	0.08830	0.10500	0.10050	0.13620	0.13290	0.13870	0.12150	0.09050	0.15060	0.13630	0.07750	0.11130	0.08530	0.09720	0.10450	0.09400	0.12270	0.13680	0.14390	0.10300	0.15230	0.19950	0.13530	0.13800	0.08590	0.11780	0.13670	0.13760	0.11290	0.11160	0.14450	0.13700	0.15970	0.14960	0.14820	0.13240	0.12950	0.14740	0.14860	0.08930	0.15580	0.12310	0.15670	0.18400
50=00:26:27	44036	301	0.22640	0.15230	0.08790	0.20350	0.09220	0.20200	0.17640	0.17190	0.15750	0.15650	0.14990	0.08710	0.18030	0.14040	0.09200	0.19680	0.08920	0.13310	0.10790	0.16140	0.11520	0.13300	0.13160	0.08910	0.18880	0.19700	0.08230	0.14130	0.08600	0.10200	0.10410	0.12100	0.14500	0.13460	0.11640	0.08220	0.21230	0.20030	0.08270	0.11160	0.08290	0.09950	0.09800	0.14080	0.13760	0.12950	0.14110	0.09490	0.17930	0.12290	0.08580	0.11640	0.08740	0.10890	0.10260	0.14590	0.13910	0.14970	0.12590	0.08360	0.15890	0.14490	0.08110	0.11470	0.08420	0.09820	0.10670	0.09230	0.12920	0.14360	0.15220	0.07790	0.15480	0.16240	0.14030	0.14300	0.08700	0.12390	0.14500	0.15160	0.12060	0.11630	0.15010	0.14040	0.16510	0.15770	0.15840	0.13390	0.13770	0.15690	0.15900	0.09090	0.16270	0.12990	0.16540	0.18280
51=00:41:08	44917	301	0.22690	0.15550	0.10300	0.18950	0.09270	0.18170	0.17910	0.17720	0.16180	0.16100	0.15390	0.08420	0.19630	0.14530	0.09660	0.15740	0.08910	0.10840	0.10980	0.16310	0.11940	0.13870	0.13300	0.10490	0.19730	0.11710	0.08480	0.14090	0.08430	0.10410	0.10210	0.12420	0.14800	0.13360	0.12000	0.07730	0.14410	0.11730	0.08260	0.11370	0.08170	0.09740	0.09750	0.14260	0.14080	0.13420	0.14570	0.09480	0.16160	0.12490	0.08580	0.11930	0.08790	0.10640	0.10060	0.14800	0.14250	0.15140	0.12740	0.08310	0.15660	0.14610	0.08270	0.11380	0.08430	0.10430	0.10500	0.09370	0.13230	0.14770	0.15530	0.07960	0.15740	0.11780	0.14060	0.14500	0.08580	0.12580	0.14660	0.15010	0.12040	0.11660	0.15140	0.14140	0.16280	0.15770	0.16050	0.13740	0.13980	0.15950	0.16130	0.08790	0.16600	0.13470	0.16980	0.19080
52=00:55:49	45797	301	0.20780	0.15890	0.08160	0.16110	0.08860	0.12140	0.18140	0.17580	0.16190	0.16360	0.15220	0.08110	0.20800	0.14890	0.08270	0.15760	0.08860	0.10940	0.10860	0.16780	0.11890	0.13810	0.13020	0.09390	0.19450	0.12110	0.07870	0.14410	0.08390	0.09940	0.10100	0.12500	0.14860	0.13530	0.11630	0.07670	0.20790	0.12010	0.07940	0.11430	0.08450	0.09340	0.09600	0.14140	0.13860	0.13320	0.14610	0.09080	0.16850	0.12910	0.08560	0.11960	0.08600	0.10130	0.10040	0.14810	0.14380	0.15170	0.12850	0.10370	0.15730	0.14800	0.08370	0.11520	0.08300	0.10850	0.10310	0.09180	0.12910	0.14790	0.15350	0.07650	0.16950	0.12010	0.14640	0.14830	0.08640	0.12640	0.14680	0.14910	0.11610	0.11730	0.15620	0.14420	0.16800	0.16270	0.16220	0.13540	0.14010	0.16180	0.16300	0.08880	0.16440	0.13130	0.17160	0.18770
53=01:10:30	46678	300	0.25810	0.16210	0.08200	0.19850	0.09140	0.19540	0.18820	0.17930	0.16720	0.16400	0.15870	0.08320	0.15530	0.15140	0.08380	0.11780	0.09060	0.11100	0.10820	0.16960	0.11910	0.13930	0.13590	0.09040	0.21220	0.12140	0.08190	0.14720	0.08400	0.10180	0.10230	0.12520	0.15080	0.13500	0.12060	0.08430	0.18730	0.12180	0.08080	0.11830	0.08520	0.09410	0.09700	0.14470	0.14160	0.13330	0.15180	0.09000	0.19770	0.13110	0.08610	0.12150	0.08840	0.10140	0.10220	0.14880	0.14430	0.14760	0.13190	0.10230	0.16250	0.15240	0.07810	0.11650	0.08190	0.10380	0.10460	0.09240	0.13270	0.14930	0.16030	0.09130	0.16730	0.14820	0.14610	0.14880	0.08550	0.12750	0.14570	0.15160	0.12110	0.12210	0.15490	0.14570	0.16850	0.16090	0.16350	0.14020	0.14480	0.16030	0.16420	0.09190	0.16690	0.13350	0.16980	0.21010
54=01:25:10	47559	300	0.25410	0.16840	0.07970	0.19460	0.09200	0.18290	0.19450	0.18870	0.17270	0.17060	0.16480	0.08500	0.17410	0.15560	0.08380	0.12090	0.08720	0.11810	0.11000	0.17630	0.12230	0.14440	0.13960	0.10520	0.22300	0.12470	0.08150	0.15040	0.08380	0.10520	0.10280	0.13010	0.15770	0.13980	0.12340	0.08100	0.17770	0.12800	0.08200	0.12110	0.08370	0.09530	0.09880	0.14580	0.14730	0.13850	0.15300	0.11070	0.20450	0.13330	0.08490	0.12540	0.08780	0.10560	0.10130	0.15790	0.15020	0.15840	0.13720	0.08650	0.16750	0.15590	0.07810	0.12190	0.08300	0.10220	0.10690	0.09520	0.13640	0.15730	0.16720	0.08400	0.16860	0.13400	0.15210	0.15410	0.08580	0.13130	0.15110	0.16000	0.12730	0.12720	0.16350	0.15190	0.17310	0.16740	0.16870	0.14390	0.15100	0.16970	0.17000	0.09080	0.17800	0.14180	0.18450	0.20540
55=01:39:51	48440	300	0.25800	0.16850	0.08030	0.19490	0.08900	0.15220	0.19650	0.18380	0.17230	0.17070	0.16140	0.08820	0.20890	0.15990	0.08460	0.12020	0.08980	0.11350	0.11100	0.17620	0.12250	0.14440	0.13880	0.08830	0.21950	0.12650	0.08050	0.15040	0.08570	0.11150	0.10350	0.12900	0.15690	0.14190	0.12390	0.08180	0.17820	0.12710	0.08050	0.12150	0.08240	0.09870	0.10040	0.15060	0.14480	0.13690	0.15380	0.09350	0.18280	0.13390	0.08500	0.12720	0.08570	0.10560	0.10310	0.15320	0.15110	0.15410	0.13860	0.09240	0.16950	0.15850	0.08000	0.12050	0.07930	0.10230	0.10590	0.09480	0.13700	0.15490	0.16280	0.09900	0.17700	0.16320	0.15400	0.15250	0.08670	0.12970	0.15120	0.15680	0.12460	0.12530	0.16440	0.15190	0.17080	0.16500	0.16950	0.14250	0.14790	0.16660	0.17210	0.09070	0.17470	0.13760	0.17950	0.19830
56=01:54:32	49321	301	0.23770	0.17460	0.08180	0.13170	0.09040	0.11010	0.20750	0.19950	0.17870	0.17600	0.16910	0.08360	0.18470	0.16360	0.08550	0.12930	0.09120	0.11600	0.11280	0.18320	0.12580	0.15300	0.14460	0.09050	0.22420	0.13400	0.08160	0.15850	0.08400	0.10460	0.10530	0.13600	0.16530	0.14700	0.12910	0.08010	0.21540	0.13510	0.07990	0.12610	0.08390	0.09890	0.09900	0.15610	0.15550	0.14500	0.16210	0.09910	0.18950	0.14230	0.08600	0.13060	0.08800	0.10850	0.10320	0.16480	0.15630	0.16290	0.14300	0.08900	0.17200	0.16510	0.08210	0.12610	0.08590	0.10570	0.10860	0.09560	0.14300	0.16100	0.17140	0.09560	0.18240	0.13040	0.15700	0.16190	0.08610	0.13690	0.15840	0.16510	0.12920	0.12900	0.16910	0.15660	0.17540	0.17270	0.17510	0.15090	0.15720	0.17690	0.18060	0.09190	0.18290	0.14420	0.18950	0.21500
57=02:09:13	50201	300	0.28160	0.18180	0.08650	0.14050	0.09530	0.11500	0.21520	0.20730	0.19080	0.18440	0.17760	0.08560	0.17770	0.16910	0.08730	0.13420	0.09170	0.12070	0.11810	0.19160	0.13130	0.15720	0.15230	0.10650	0.23870	0.13730	0.08570	0.16550	0.08660	0.10810	0.11060	0.14190	0.17370	0.15190	0.13670	0.08200	0.20660	0.14100	0.08350	0.13190	0.08490	0.10530	0.10330	0.16280	0.16320	0.15110	0.17090	0.11280	0.23030	0.15010	0.08770	0.13620	0.09060	0.11190	0.10960	0.17090	0.16430	0.17470	0.15000	0.09520	0.18140	0.17160	0.08250	0.13250	0.08480	0.11040	0.11250	0.09970	0.14920	0.17190	0.18050	0.08250	0.18810	0.13560	0.16610	0.16920	0.09040	0.14360	0.16300	0.17460	0.13850	0.13490	0.17980	0.16920	0.18970	0.18010	0.18050	0.15940	0.16520	0.18870	0.19080	0.09530	0.19560	0.15230	0.19590	0.20250
58=02:23:54	51082	300	0.28520	0.17690	0.08090	0.13890	0.08890	0.11180	0.21520	0.20820	0.19200	0.19020	0.17910	0.08380	0.17730	0.16780	0.08310	0.13410	0.08620	0.12400	0.11650	0.19690	0.13440	0.16170	0.15350	0.09350	0.24370	0.13870	0.07940	0.16330	0.08190	0.10650	0.10650	0.14100	0.17200	0.15090	0.13550	0.08040	0.19760	0.14100	0.08140	0.13270	0.08190	0.10770	0.10050	0.16650	0.16120	0.15200	0.17260	0.11160	0.22490	0.14740	0.08520	0.13750	0.08490	0.11010	0.10530	0.17180	0.16500	0.17480	0.14940	0.09550	0.18230	0.17090	0.08000	0.12930	0.08000	0.11060	0.11080	0.10000	0.15170	0.17710	0.18460	0.07730	0.18370	0.13370	0.16530	0.16880	0.08510	0.14140	0.16550	0.17220	0.13880	0.13420	0.18150	0.16560	0.17990	0.17650	0.18100	0.15880	0.16340	0.18930	0.19130	0.09460	0.19700	0.15220	0.19930	0.22290
59=02:38:34	51963	301	0.29320	0.18660	0.08170	0.14330	0.09070	0.11860	0.22600	0.21670	0.19870	0.19720	0.18080	0.08380	0.18130	0.17340	0.08490	0.13820	0.08810	0.12420	0.11810	0.20110	0.13270	0.16540	0.15300	0.08590	0.25170	0.14610	0.08260	0.17150	0.08650	0.11990	0.10880	0.14880	0.18000	0.15880	0.13780	0.07910	0.20260	0.14550	0.08220	0.13420	0.08490	0.10650	0.10400	0.17440	0.16720	0.15940	0.17460	0.09660	0.21790	0.15340	0.08750	0.14300	0.08710	0.11740	0.10670	0.17780	0.17200	0.17970	0.15290	0.09160	0.18710	0.17790	0.10050	0.13390	0.08310	0.11410	0.11200	0.10010	0.15500	0.18070	0.18810	0.08030	0.18440	0.13890	0.17370	0.17450	0.08740	0.14620	0.17490	0.18080	0.14320	0.13900	0.18920	0.17210	0.18880	0.18320	0.18480	0.16250	0.16990	0.19570	0.19550	0.09440	0.20080	0.15470	0.20720	0.21410
60=02:53:15	52844	301	0.24240	0.18520	0.08170	0.14240	0.08940	0.11420	0.22240	0.21520	0.19790	0.19620	0.17930	0.08520	0.18790	0.17470	0.08400	0.13880	0.08810	0.12340	0.11480	0.19850	0.13140	0.16670	0.15440	0.08560	0.22810	0.14690	0.07880	0.16790	0.08420	0.12380	0.10840	0.14370	0.17740	0.15680	0.13410	0.08170	0.19940	0.14860	0.07990	0.13930	0.08220	0.10200	0.10310	0.17270	0.16510	0.15710	0.17190	0.08870	0.21670	0.15670	0.08690	0.14430	0.08580	0.11280	0.10690	0.17510	0.17160	0.18030	0.15260	0.08940	0.19120	0.17870	0.08350	0.13300	0.08210	0.11240	0.10960	0.09970	0.15420	0.17810	0.18580	0.07980	0.19100	0.14100	0.17360	0.17520	0.08590	0.14880	0.17460	0.18020	0.14060	0.13750	0.18840	0.17250	0.18570	0.18320	0.18580	0.16330	0.17060	0.19410	0.19830	0.09400	0.19910	0.15570	0.20380	0.22840
61=03:07:56	53725	301	0.26220	0.19140	0.08000	0.14820	0.09070	0.11660	0.23650	0.22320	0.20750	0.20260	0.18570	0.08280	0.19250	0.18080	0.08460	0.14170	0.08890	0.12290	0.11920	0.21050	0.13450	0.16970	0.15600	0.08350	0.22820	0.15220	0.08090	0.17760	0.08300	0.12030	0.10990	0.14810	0.18650	0.16110	0.13880	0.07880	0.19860	0.15240	0.07810	0.14140	0.08330	0.10460	0.10240	0.17810	0.16890	0.15800	0.17890	0.09360	0.21270	0.16220	0.08450	0.14860	0.08670	0.11400	0.10670	0.18240	0.17300	0.18060	0.15630	0.08560	0.18950	0.18140	0.08390	0.13650	0.08100	0.11030	0.11050	0.09880	0.15430	0.18010	0.19360	0.08270	0.19690	0.14540	0.17690	0.18200	0.08790	0.15320	0.17650	0.18480	0.14290	0.14140	0.19380	0.17580	0.18720	0.18810	0.19390	0.16520	0.17530	0.19810	0.20240	0.09490	0.20510	0.16140	0.20820	0.22420
62=03:22:37	54605	300	0.28500	0.19420	0.08160	0.15010	0.08790	0.13480	0.23180	0.22830	0.20790	0.20350	0.18920	0.08350	0.18480	0.18050	0.08390	0.14360	0.08710	0.12140	0.11500	0.21110	0.13600	0.17060	0.16090	0.10630	0.25780	0.15220	0.07890	0.17810	0.08350	0.11120	0.10560	0.14950	0.18320	0.15970	0.14000	0.07860	0.19550	0.15080	0.07900	0.13970	0.08330	0.10290	0.10020	0.17710	0.17360	0.16150	0.18090	0.12580	0.21890	0.15940	0.08380	0.15030	0.08760	0.11190	0.10810	0.18410	0.17400	0.18530	0.15740	0.08330	0.18890	0.18380	0.08480	0.13530	0.07990	0.11150	0.11000	0.10170	0.16060	0.18690	0.19730	0.07580	0.19720	0.14230	0.17920	0.17750	0.08700	0.15270	0.17730	0.18890	0.14390	0.14180	0.19490	0.17840	0.18820	0.18550	0.18850	0.16930	0.17980	0.19740	0.20480	0.09630	0.20790	0.16380	0.20970	0.23660
63=03:37:18	55486	300	0.28100	0.19480	0.08120	0.15340	0.09110	0.12100	0.24080	0.23940	0.21710	0.21720	0.19420	0.08630	0.20170	0.18770	0.08370	0.14710	0.09000	0.12760	0.12100	0.22560	0.14290	0.17900	0.16380	0.08410	0.25820	0.15950	0.07990	0.18160	0.08450	0.12230	0.11140	0.15690	0.19590	0.16640	0.14620	0.08200	0.19760	0.15950	0.08050	0.15120	0.08370	0.10890	0.10620	0.18990	0.17880	0.16970	0.18440	0.09410	0.23400	0.16710	0.08620	0.15800	0.08640	0.11740	0.11120	0.19400	0.18750	0.19510	0.16320	0.09960	0.20050	0.19200	0.08950	0.14260	0.08230	0.11540	0.11310	0.10310	0.16390	0.19310	0.20350	0.07490	0.20170	0.15180	0.18420	0.18980	0.08670	0.16040	0.19000	0.19920	0.14840	0.14490	0.20640	0.18410	0.19630	0.19220	0.19330	0.17650	0.18560	0.20910	0.20880	0.09490	0.21020	0.16830	0.21620	0.22910
64=03:51:58	56367	301	0.28930	0.20300	0.08740	0.15790	0.09310	0.12390	0.24080	0.24710	0.22210	0.22110	0.20340	0.08450	0.19810	0.19270	0.08570	0.15080	0.08890	0.13390	0.12130	0.22720	0.14680	0.18300	0.16780	0.11140	0.27260	0.16630	0.08230	0.19300	0.08760	0.11800	0.11500	0.16240	0.19940	0.17160	0.15000	0.08260	0.20640	0.16460	0.08180	0.15710	0.08370	0.11080	0.10610	0.19340	0.18690	0.17320	0.18990	0.12190	0.23620	0.17130	0.08870	0.16030	0.08940	0.11950	0.11210	0.20190	0.19040	0.20650	0.16790	0.08870	0.20320	0.19680	0.08930	0.14590	0.08340	0.12000	0.11450	0.10550	0.17270	0.20320	0.21410	0.08180	0.19930	0.15390	0.19200	0.19420	0.08960	0.16460	0.19720	0.21130	0.15300	0.15430	0.20850	0.19470	0.20210	0.19720	0.20050	0.18390	0.19060	0.21710	0.21860	0.10040	0.21990	0.17700	0.22420	0.24770
65=04:06:39	57248	300	0.30700	0.20460	0.09180	0.15960	0.09190	0.12880	0.25360	0.25300	0.23020	0.23150	0.20670	0.08150	0.19660	0.19770	0.09810	0.15890	0.08900	0.13410	0.12300	0.24060	0.14980	0.19420	0.17290	0.10420	0.27530	0.16950	0.08180	0.19790	0.08610	0.12120	0.11570	0.16720	0.21010	0.17840	0.15170	0.07770	0.21240	0.16990	0.08280	0.16040	0.08380	0.11420	0.10980	0.20350	0.19470	0.18370	0.19910	0.08920	0.24110	0.17480	0.08610	0.16670	0.08800	0.12180	0.11480	0.20550	0.20010	0.21010	0.17350	0.08790	0.20620	0.19780	0.09120	0.14930	0.08390	0.12020	0.11620	0.10460	0.17430	0.21080	0.21800	0.07590	0.20140	0.15730	0.19420	0.19980	0.08780	0.16660	0.20150	0.21450	0.16000	0.15270	0.21620	0.19210	0.19870	0.20030	0.19830	0.18410	0.19470	0.22040	0.21800	0.09860	0.22120	0.18100	0.23130	0.23510
66=04:21:20	58129	300	0.32000	0.20700	0.08030	0.16380	0.09020	0.12960	0.25900	0.25780	0.23650	0.23210	0.21400	0.08210	0.22170	0.19940	0.08370	0.15850	0.08990	0.13360	0.12120	0.24370	0.15250	0.19340	0.17620	0.09170	0.26290	0.17320	0.08030	0.19970	0.08560	0.12190	0.11490	0.16990	0.22220	0.18330	0.15910	0.08110	0.21450	0.17430	0.08260	0.16260	0.08370	0.11190	0.11070	0.20820	0.19700	0.18540	0.19440	0.09920	0.22360	0.17750	0.08460	0.17070	0.08840	0.12210	0.11330	0.21570	0.20550	0.21670	0.18070	0.09120	0.20640	0.20180	0.08980	0.15240	0.08360	0.12100	0.11830	0.10650	0.17980	0.21360	0.22090	0.09250	0.21630	0.16160	0.19580	0.20530	0.08640	0.17210	0.20580	0.22450	0.16540	0.16500	0.22670	0.20820	0.20280	0.20320	0.20500	0.18870	0.20170	0.22370	0.22760	0.10020	0.22980	0.18510	0.23520	0.25400
67=04:36:01	59009	298	0.29550	0.21210	0.08410	0.16930	0.09070	0.13390	0.25990	0.26820	0.24130	0.24220	0.21960	0.08260	0.20250	0.20160	0.08360	0.16040	0.08830	0.13610	0.12300	0.24750	0.15260	0.19910	0.18150	0.10090	0.27670	0.17630	0.08170	0.20530	0.08430	0.12310	0.11750	0.17580	0.22140	0.18810	0.16210	0.07870	0.21720	0.17400	0.08000	0.17010	0.08270	0.11440	0.10800	0.21470	0.20550	0.19300	0.20400	0.09340	0.24300	0.17960	0.08460	0.17560	0.08740	0.12530	0.11520	0.22660	0.21380	0.22750	0.18730	0.08960	0.21430	0.20590	0.09230	0.15480	0.08550	0.12400	0.11940	0.11010	0.18790	0.22540	0.23160	0.07570	0.20880	0.16520	0.19950	0.20700	0.08620	0.18150	0.21540	0.23050	0.16810	0.16590	0.23120	0.20990	0.20370	0.20370	0.20430	0.19480	0.20120	0.23090	0.23110	0.10020	0.23140	0.19320	0.23890	0.24000
68=04:50:42	59890	300	0.27440	0.21710	0.08740	0.17240	0.09130	0.13680	0.27060	0.27200	0.24880	0.24310	0.22580	0.08780	0.23720	0.20530	0.08450	0.16700	0.08940	0.13750	0.12400	0.25450	0.15740	0.20290	0.18460	0.08590	0.27950	0.18250	0.08000	0.21310	0.08510	0.12570	0.11780	0.18070	0.23260	0.18990	0.16600	0.07770	0.22250	0.18080	0.08210	0.17310	0.08220	0.11420	0.11160	0.22230	0.21030	0.19640	0.20410	0.09140	0.24270	0.18520	0.08510	0.18060	0.08780	0.12580	0.11550	0.22760	0.21650	0.22810	0.19480	0.08610	0.20950	0.20640	0.09130	0.15940	0.08330	0.12530	0.11800	0.10640	0.18870	0.22490	0.23150	0.08310	0.21020	0.17020	0.20040	0.21340	0.08860	0.18620	0.21690	0.23540	0.17230	0.17030	0.23630	0.21270	0.20570	0.20830	0.21100	0.19530	0.20760	0.23330	0.23500	0.10000	0.23620	0.19280	0.24340	0.24370
69=05:05:22	60771	300	0.28260	0.21850	0.08350	0.17700	0.09340	0.14240	0.27220	0.27690	0.25350	0.25330	0.23240	0.08820	0.22090	0.20840	0.08610	0.17150	0.09220	0.14170	0.12770	0.26740	0.16510	0.21370	0.18960	0.09410	0.29690	0.18450	0.08380	0.21930	0.08530	0.12820	0.11930	0.18540	0.23800	0.19630	0.16950	0.08190	0.22550	0.18600	0.08500	0.18090	0.08590	0.11960	0.11210	0.22670	0.22100	0.20510	0.21000	0.09760	0.23140	0.19220	0.08600	0.18420	0.09030	0.12910	0.11840	0.23820	0.22260	0.23780	0.20090	0.09380	0.21450	0.21130	0.09150	0.16510	0.08570	0.12750	0.12330	0.10880	0.19760	0.23560	0.24240	0.08040	0.21350	0.17430	0.20430	0.22090	0.08840	0.19170	0.21880	0.24150	0.18060	0.17780	0.23850	0.22030	0.21150	0.21420	0.21080	0.20350	0.21410	0.23940	0.23930	0.10410	0.24250	0.20270	0.25050	0.25660
70=05:20:03	61652	301	0.30210	0.21730	0.08210	0.18240	0.09320	0.14380	0.27600	0.27970	0.25880	0.25940	0.23290	0.08190	0.24320	0.20850	0.08390	0.17420	0.08970	0.14130	0.12730	0.26800	0.16460	0.21650	0.19350	0.08640	0.29200	0.18660	0.08160	0.22210	0.08500	0.12960	0.12010	0.19080	0.24630	0.19570	0.17400	0.08030	0.22680	0.18820	0.08380	0.17940	0.08520	0.11850	0.11260	0.23430	0.22110	0.20870	0.21240	0.09200	0.25320	0.18930	0.08610	0.18710	0.08780	0.12910	0.11760	0.23990	0.22820	0.23800	0.20190	0.08870	0.21670	0.20730	0.09610	0.16800	0.08350	0.12910	0.12040	0.10850	0.20020	0.23480	0.24200	0.09310	0.21520	0.17400	0.20930	0.22200	0.08830	0.19200	0.21960	0.24300	0.18110	0.17530	0.24060	0.22180	0.21350	0.21590	0.21160	0.19880	0.21410	0.23850	0.24010	0.10310	0.24080	0.20280	0.25270	0.26180
71=05:34:44	62533	301	0.32560	0.23000	0.08240	0.18660	0.09420	0.14660	0.28580	0.28710	0.26450	0.26030	0.24040	0.08620	0.24340	0.21610	0.08810	0.18000	0.09120	0.14610	0.13190	0.27080	0.16640	0.21890	0.19610	0.09800	0.29000	0.19440	0.08400	0.23130	0.08750	0.12880	0.12150	0.19700	0.24900	0.20450	0.17640	0.08120	0.23370	0.19160	0.08420	0.18520	0.08250	0.12230	0.11300	0.23800	0.22720	0.21320	0.21430	0.10520	0.25290	0.19530	0.08870	0.19250	0.08970	0.13270	0.12000	0.25060	0.23030	0.25040	0.20810	0.09620	0.22240	0.21570	0.09640	0.17040	0.08320	0.13060	0.12640	0.11270	0.20870	0.23640	0.24960	0.08100	0.22000	0.18190	0.21430	0.22890	0.08860	0.20050	0.22110	0.25280	0.18310	0.18550	0.24480	0.23110	0.21780	0.21720	0.21780	0.20430	0.21960	0.24250	0.24580	0.10340	0.24900	0.20290	0.25260	0.25510
72=05:49:25	63413	300	0.31460	0.22790	0.08190	0.18950	0.09060	0.14660	0.28280	0.29100	0.26940	0.26580	0.24280	0.08650	0.25100	0.21620	0.08370	0.17990	0.08770	0.14370	0.12570	0.27230	0.16480	0.22250	0.19730	0.08900	0.29700	0.19350	0.08110	0.22880	0.08460	0.12860	0.12120	0.19590	0.24740	0.20630	0.17640	0.07870	0.23260	0.19430	0.07950	0.19050	0.08150	0.12110	0.11100	0.24230	0.22510	0.21250	0.20980	0.09330	0.23760	0.19440	0.08340	0.20020	0.08820	0.13290	0.11750	0.25700	0.23660	0.24610	0.21400	0.08930	0.22460	0.21710	0.10470	0.17340	0.08080	0.13090	0.11980	0.11140	0.20600	0.24180	0.24930	0.07940	0.22110	0.18620	0.21230	0.22720	0.08540	0.20360	0.23100	0.25210	0.19040	0.18650	0.24920	0.22850	0.21470	0.21450	0.21520	0.21050	0.22210	0.24250	0.24580	0.10140	0.24590	0.20510	0.25410	0.25430
73=06:04:06	64294	301	0.29080	0.22610	0.08120	0.19390	0.09130	0.14880	0.28640	0.29560	0.27020	0.26900	0.24230	0.08530	0.25950	0.21890	0.08400	0.18440	0.08810	0.14780	0.12920	0.27770	0.16950	0.23010	0.20140	0.08480	0.30010	0.20050	0.08040	0.23170	0.08730	0.13350	0.12510	0.20440	0.25320	0.21130	0.18360	0.08340	0.23770	0.19850	0.08180	0.19460	0.08350	0.12410	0.11640	0.25060	0.23120	0.22580	0.21810	0.09490	0.26140	0.19560	0.08660	0.20140	0.08880	0.13740	0.12070	0.26040	0.24570	0.25710	0.22010	0.08960	0.22680	0.22200	0.09780	0.17910	0.08280	0.13440	0.12270	0.11260	0.21490	0.25270	0.24970	0.07840	0.22320	0.18870	0.21900	0.23010	0.08770	0.20880	0.23740	0.25950	0.19630	0.19040	0.25690	0.23210	0.21830	0.21960	0.22220	0.21410	0.22440	0.25170	0.25140	0.10370	0.25020	0.21540	0.26120	0.25750
74=06:18:47	65175	300	0.30910	0.23120	0.08310	0.20330	0.09280	0.15260	0.29180	0.30920	0.27490	0.27580	0.25080	0.07960	0.24140	0.22530	0.08090	0.19050	0.08750	0.15330	0.13250	0.28420	0.17500	0.23710	0.20660	0.09170	0.29660	0.20230	0.08110	0.23790	0.08330	0.13170	0.12380	0.21190	0.25520	0.21840	0.18610	0.07480	0.23210	0.19870	0.07910	0.20020	0.08210	0.12340	0.11410	0.25520	0.24230	0.22830	0.22130	0.09540	0.24840	0.20150	0.08460	0.20830	0.08670	0.13580	0.12200	0.26980	0.24630	0.26190	0.22100	0.09430	0.22860	0.22430	0.09250	0.18250	0.07970	0.13480	0.12540	0.11470	0.22190	0.25960	0.26560	0.07130	0.21940	0.19090	0.21980	0.23540	0.08720	0.21880	0.24370	0.26900	0.20110	0.19610	0.25710	0.23510	0.21670	0.22030	0.21860	0.21920	0.22860	0.25570	0.25220	0.10260	0.26220	0.22200	0.26170	0.26140
75=06:33:27	66056	301	0.31180	0.24120	0.08250	0.20920	0.09110	0.15760	0.29560	0.31200	0.28510	0.28150	0.26050	0.08620	0.23730	0.23040	0.08480	0.19530	0.08770	0.15400	0.13430	0.28880	0.18070	0.24340	0.21780	0.11770	0.31750	0.20910	0.08180	0.24770	0.08640	0.13700	0.12750	0.21860	0.26420	0.22600	0.19790	0.08050	0.24280	0.20200	0.08200	0.20430	0.08190	0.12800	0.11630	0.25560	0.24700	0.23020	0.22370	0.09080	0.25990	0.20410	0.08730	0.21310	0.08860	0.14170	0.12430	0.27490	0.24960	0.26580	0.23070	0.09280	0.23410	0.22670	0.09790	0.18990	0.08250	0.14060	0.12600	0.12120	0.22910	0.26250	0.26880	0.07550	0.22740	0.19810	0.22250	0.24280	0.08800	0.22270	0.24330	0.27590	0.20870	0.20930	0.25970	0.24380	0.22590	0.22560	0.22650	0.22530	0.23780	0.25570	0.25870	0.10840	0.26220	0.22450	0.26820	0.26250
76=06:48:08	66937	301	0.30570	0.24020	0.08260	0.21330	0.09370	0.15750	0.29890	0.31520	0.29210	0.28600	0.26720	0.08660	0.25470	0.23270	0.08520	0.20160	0.09140	0.16280	0.13570	0.29240	0.18380	0.24660	0.22410	0.10800	0.30250	0.21310	0.08150	0.25190	0.08660	0.13910	0.13090	0.23240	0.27240	0.23240	0.20660	0.08250	0.24730	0.21050	0.08440	0.20990	0.08470	0.13090	0.11850	0.26480	0.24900	0.24260	0.22820	0.10500	0.25130	0.21260	0.08670	0.21710	0.08950	0.14490	0.12510	0.28010	0.25980	0.27790	0.24140	0.08680	0.23550	0.22950	0.09800	0.19270	0.08380	0.14420	0.12970	0.12250	0.23700	0.26600	0.26800	0.08310	0.23110	0.20230	0.23250	0.24570	0.08910	0.22850	0.25230	0.28460	0.21310	0.21500	0.26810	0.25020	0.22640	0.22820	0.23150	0.22680	0.23960	0.26240	0.26790	0.11020	0.26280	0.22570	0.27660	0.26910
77=07:02:49	67817	300	0.32480	0.23820	0.08050	0.21580	0.09240	0.16280	0.29930	0.31360	0.28710	0.28680	0.26720	0.08390	0.23280	0.23560	0.08480	0.20970	0.09160	0.16220	0.13650	0.30000	0.18810	0.25600	0.23070	0.08660	0.31410	0.21500	0.08240	0.25160	0.08580	0.14040	0.12900	0.23200	0.27590	0.23620	0.20690	0.08090	0.24830	0.21300	0.08060	0.21360	0.08440	0.13380	0.11900	0.27310	0.25700	0.24690	0.23280	0.10020	0.26030	0.21180	0.08710	0.22300	0.08970	0.14600	0.12550	0.28020	0.26300	0.27530	0.24390	0.08960	0.23600	0.23330	0.09990	0.19950	0.08560	0.14730	0.12990	0.12240	0.24320	0.27140	0.27310	0.08090	0.23000	0.20330	0.22840	0.24690	0.08850	0.23520	0.25060	0.28010	0.22060	0.21410	0.27420	0.24800	0.22260	0.23200	0.22960	0.23090	0.24610	0.26150	0.26360	0.11190	0.26380	0.23270	0.27900	0.27520
78=07:17:30	68698	301	0.32300	0.24530	0.08140	0.22160	0.09270	0.16700	0.30530	0.31840	0.29260	0.29630	0.27340	0.08940	0.22140	0.24000	0.08530	0.21390	0.09110	0.16500	0.13930	0.30580	0.19380	0.26100	0.23650	0.09470	0.30800	0.21730	0.08260	0.26110	0.08680	0.14660	0.13050	0.23660	0.28430	0.24230	0.21390	0.08030	0.25410	0.21720	0.08270	0.21560	0.08560	0.13540	0.12100	0.27550	0.26100	0.25500	0.23550	0.08790	0.25910	0.22010	0.08610	0.22530	0.09050	0.14970	0.12860	0.28710	0.26910	0.27710	0.24530	0.09180	0.24010	0.23230	0.09660	0.20450	0.08260	0.14790	0.13000	0.12610	0.24460	0.27800	0.27860	0.08130	0.22980	0.20640	0.23030	0.25400	0.08960	0.23350	0.25230	0.28310	0.22950	0.21900	0.27700	0.25030	0.22580	0.23640	0.23130	0.23020	0.24500	0.26840	0.26850	0.11160	0.27070	0.23730	0.28160	0.26110
79=07:32:10	69579	298	0.31630	0.24370	0.08080	0.21990	0.09060	0.16780	0.30010	0.32000	0.29490	0.29200	0.27120	0.08160	0.26610	0.23170	0.08210	0.21400	0.08680	0.16320	0.13370	0.30160	0.19220	0.25940	0.24210	0.09790	0.32170	0.21580	0.08060	0.26210	0.08350	0.14220	0.12770	0.24020	0.27950	0.24510	0.21170	0.07950	0.25690	0.21470	0.08300	0.21460	0.08120	0.13620	0.11680	0.27320	0.26540	0.25360	0.23400	0.09660	0.27090	0.21480	0.09460	0.21920	0.08710	0.14990	0.12770	0.28900	0.26410	0.27910	0.24900	0.08940	0.24050	0.22950	0.11570	0.20710	0.07970	0.14880	0.12840	0.12580	0.24550	0.27300	0.27790	0.07370	0.23360	0.20410	0.23170	0.25150	0.08640	0.23260	0.25010	0.28870	0.23070	0.22050	0.27170	0.25510	0.22740	0.23450	0.22950	0.23040	0.24500	0.26680	0.26440	0.11120	0.26960	0.23540	0.27560	0.26490
80=07:46:51	70460	300	0.32750	0.24690	0.08280	0.23190	0.08990	0.16810	0.31010	0.32720	0.30760	0.29920	0.27460	0.08470	0.23630	0.24150	0.08280	0.21730	0.08790	0.16590	0.13820	0.30770	0.19520	0.26660	0.23830	0.09230	0.31120	0.22720	0.07900	0.26640	0.08630	0.14430	0.13000	0.25100	0.28560	0.25380	0.21880	0.08260	0.25510	0.22100	0.07880	0.21940	0.08130	0.13710	0.11830	0.28120	0.26510	0.25750	0.23640	0.09860	0.25730	0.21810	0.08610	0.22890	0.08710	0.15480	0.12650	0.29970	0.27290	0.28700	0.25390	0.08430	0.24140	0.24250	0.09410	0.20590	0.07980	0.15190	0.12900	0.12550	0.25240	0.28210	0.28070	0.07570	0.22830	0.21120	0.23850	0.25740	0.08810	0.24180	0.26280	0.29890	0.23300	0.22490	0.28160	0.25880	0.22930	0.23050	0.23650	0.23400	0.24490	0.27060	0.27470	0.11300	0.27240	0.23840	0.28510	0.27340
81=08:01:32	71341	301	0.33280	0.24900	0.08060	0.23180	0.09150	0.17320	0.30560	0.33320	0.30420	0.30450	0.28020	0.08420	0.25390	0.24310	0.08480	0.22350	0.08710	0.17190	0.14200	0.31410	0.20300	0.26930	0.24690	0.08770	0.31030	0.22530	0.08060	0.27220	0.08510	0.15050	0.13290	0.25800	0.28760	0.26040	0.22370	0.07750	0.25900	0.22090	0.07980	0.22780	0.07990	0.14120	0.12400	0.28890	0.26950	0.26330	0.24290	0.09680	0.27270	0.22310	0.08390	0.23820	0.08830	0.15890	0.13220	0.30570	0.27510	0.29040	0.25950	0.08850	0.24600	0.24330	0.09500	0.21420	0.08350	0.15670	0.13480	0.12980	0.25960	0.28830	0.28310	0.07870	0.24250	0.21550	0.24100	0.26140	0.08700	0.25060	0.26600	0.30290	0.23930	0.23800	0.28400	0.26540	0.23350	0.23540	0.23670	0.24380	0.25280	0.27720	0.27450	0.11520	0.27750	0.24030	0.28210	0.27820
82=08:16:13	72221	300	0.30680	0.24860	0.08040	0.23880	0.09080	0.17370	0.30580	0.33030	0.30820	0.29600	0.28350	0.08250	0.27260	0.24240	0.08220	0.21910	0.08770	0.16800	0.13920	0.30690	0.19970	0.27140	0.24690	0.11010	0.31630	0.23040	0.07940	0.27000	0.08360	0.14990	0.13160	0.25500	0.28580	0.25580	0.22500	0.07720	0.25460	0.21800	0.07870	0.22550	0.08270	0.13780	0.12030	0.28040	0.27070	0.25290	0.24010	0.14070	0.26480	0.22320	0.08420	0.23770	0.08900	0.15630	0.12750	0.30380	0.26900	0.28690	0.25490	0.08910	0.24480	0.24070	0.09630	0.21290	0.08060	0.15300	0.13250	0.12970	0.25960	0.28150	0.28720	0.08440	0.24670	0.21900	0.23760	0.25780	0.08720	0.25060	0.26440	0.30270	0.23140	0.23720	0.27300	0.26590	0.23050	0.23730	0.23770	0.24040	0.25110	0.27060	0.27390	0.11350	0.27300	0.24170	0.28240	0.27400
83=08:30:54	73102	300	0.31460	0.25940	0.08650	0.24630	0.09300	0.18480	0.31620	0.33720	0.31860	0.31210	0.29450	0.08900	0.30130	0.25180	0.08730	0.23550	0.09340	0.17860	0.14490	0.32230	0.21330	0.28020	0.25840	0.10150	0.32840	0.23840	0.08110	0.27990	0.08950	0.15830	0.13850	0.27010	0.30100	0.26780	0.23640	0.08400	0.26700	0.23150	0.08280	0.23520	0.08620	0.14800	0.13010	0.29340	0.27880	0.27300	0.24700	0.10520	0.26790	0.22990	0.08850	0.24730	0.09090	0.16510	0.13720	0.31500	0.28940	0.30260	0.26950	0.09030	0.25260	0.24630	0.09900	0.22520	0.08460	0.16270	0.13800	0.13880	0.26920	0.29650	0.29480	0.07980	0.24770	0.22480	0.25080	0.26810	0.09110	0.25760	0.27570	0.31220	0.24670	0.24290	0.29060	0.27170	0.23730	0.24250	0.24640	0.24340	0.25920	0.28150	0.28540	0.11880	0.28320	0.24790	0.29380	0.27230
84=08:45:35	73983	301	0.33520	0.25680	0.08390	0.24810	0.09390	0.18410	0.31230	0.33950	0.31780	0.30900	0.29260	0.08680	0.27840	0.25270	0.08660	0.23580	0.09090	0.18090	0.14790	0.32300	0.21480	0.28770	0.26180	0.10490	0.33320	0.24050	0.08470	0.28190	0.08710	0.16030	0.14020	0.27250	0.30180	0.26940	0.24030	0.08510	0.26270	0.22930	0.08310	0.24000	0.08570	0.15140	0.12870	0.29640	0.28140	0.27700	0.24900	0.11930	0.27600	0.22990	0.08910	0.25280	0.09000	0.16780	0.13720	0.31490	0.28970	0.29880	0.27050	0.09460	0.25700	0.24990	0.10100	0.22910	0.08610	0.16770	0.13960	0.13630	0.27340	0.29680	0.29790	0.08800	0.24260	0.22770	0.24500	0.27120	0.09240	0.26640	0.27580	0.31170	0.25250	0.24590	0.29310	0.26980	0.23460	0.23880	0.24520	0.25200	0.26220	0.27980	0.28610	0.12160	0.28580	0.25160	0.29510	0.28720
85=09:00:15	74864	300	0.34330	0.26010	0.08140	0.24910	0.09210	0.18360	0.32700	0.34290	0.32610	0.31210	0.29500	0.08550	0.28690	0.25700	0.08360	0.24100	0.08870	0.18430	0.14730	0.32970	0.21670	0.28740	0.26550	0.09150	0.34350	0.23870	0.08010	0.28930	0.08600	0.16180	0.13950	0.28100	0.31160	0.27680	0.24520	0.08080	0.25810	0.23350	0.08250	0.24240	0.08170	0.15070	0.12920	0.29980	0.28490	0.28400	0.24760	0.09820	0.27950	0.23370	0.08430	0.25350	0.09140	0.17050	0.13780	0.32620	0.29310	0.30750	0.28080	0.09130	0.25260	0.25070	0.09580	0.23210	0.08300	0.16490	0.14110	0.13590	0.27290	0.29760	0.29740	0.08190	0.24800	0.23050	0.25060	0.27840	0.08790	0.26930	0.27580	0.32160	0.25980	0.25030	0.30080	0.28110	0.23760	0.24640	0.24320	0.25100	0.26830	0.28650	0.28800	0.11900	0.28830	0.25320	0.29500	0.27940
86=09:14:56	75745	300	0.35820	0.26210	0.08740	0.26380	0.09650	0.18950	0.32200	0.34980	0.32660	0.32070	0.29810	0.09330	0.26830	0.26450	0.09070	0.24980	0.09120	0.19110	0.15040	0.33510	0.22480	0.29710	0.27530	0.09740	0.34950	0.24990	0.08530	0.28710	0.08930	0.16620	0.14480	0.28820	0.30720	0.28860	0.25060	0.08430	0.26840	0.24290	0.08400	0.25100	0.08670	0.15620	0.13440	0.31110	0.29100	0.28820	0.25690	0.09710	0.27430	0.23950	0.08950	0.26410	0.09400	0.17410	0.14250	0.33330	0.30060	0.31590	0.28170	0.09540	0.26000	0.25780	0.09930	0.23910	0.08910	0.17300	0.14330	0.14280	0.28440	0.31100	0.30410	0.07750	0.24980	0.23690	0.25580	0.28010	0.09380	0.27630	0.28620	0.32040	0.26500	0.25730	0.30100	0.27650	0.24160	0.24840	0.24850	0.26050	0.27280	0.29220	0.29010	0.12310	0.28520	0.25860	0.29800	0.28030
87=09:29:37	76625	300	0.34750	0.26100	0.08070	0.25790	0.09170	0.18780	0.32580	0.34600	0.32470	0.32510	0.29650	0.08520	0.29100	0.25460	0.08360	0.24820	0.08930	0.19220	0.14930	0.34200	0.22100	0.30140	0.26990	0.08460	0.33900	0.24340	0.08130	0.29100	0.08310	0.16620	0.14440	0.28430	0.31400	0.28500	0.24560	0.08450	0.26820	0.24030	0.08070	0.25330	0.08290	0.15770	0.13060	0.31250	0.28300	0.29440	0.24840	0.08810	0.27820	0.23660	0.08530	0.25960	0.08790	0.17350	0.13990	0.33090	0.30920	0.30600	0.28600	0.09520	0.25670	0.25470	0.09680	0.23620	0.08450	0.17090	0.14080	0.13590	0.27130	0.31230	0.29750	0.07650	0.25340	0.23470	0.25120	0.28300	0.08860	0.27510	0.28550	0.32290	0.26820	0.24980	0.30970	0.27460	0.23880	0.24800	0.24210	0.25320	0.26960	0.28670	0.28850	0.11880	0.28490	0.25630	0.29580	0.28100
88=09:44:18	77506	300	0.33320	0.25840	0.08100	0.25710	0.09050	0.19110	0.31220	0.34770	0.31720	0.31510	0.29660	0.08730	0.27210	0.25130	0.08320	0.24830	0.08640	0.18740	0.14830	0.33080	0.23260	0.29420	0.27660	0.09180	0.33840	0.24400	0.08120	0.29300	0.08280	0.16480	0.13890	0.28900	0.30280	0.28950	0.24660	0.08430	0.26940	0.23820	0.07860	0.24520	0.08160	0.15650	0.13030	0.30460	0.29510	0.28530	0.24940	0.09450	0.27770	0.23320	0.08570	0.25390	0.08780	0.17420	0.13850	0.32370	0.28800	0.31520	0.27650	0.07980	0.25360	0.24630	0.09580	0.24050	0.08340	0.17360	0.14090	0.13960	0.27840	0.30190	0.30470	0.07530	0.24840	0.23010	0.25120	0.27430	0.08660	0.27240	0.28060	0.32140	0.26320	0.25590	0.29110	0.27770	0.23890	0.24570	0.24350	0.25430	0.26800	0.29020	0.28270	0.12020	0.28520	0.25990	0.29390	0.28640
89=09:58:58	78387	300	0.36740	0.26260	0.08110	0.27100	0.09270	0.19490	0.32670	0.35670	0.33280	0.32550	0.31250	0.08580	0.26280	0.26290	0.08510	0.26330	0.08940	0.19790	0.15460	0.34800	0.23790	0.31220	0.28920	0.09970	0.35620	0.25050	0.08180	0.30090	0.08440	0.17170	0.14670	0.29920	0.32000	0.29650	0.26240	0.08230	0.27060	0.24580	0.08270	0.25800	0.08380	0.16220	0.13320	0.31770	0.30090	0.30010	0.26250	0.10300	0.28830	0.24110	0.08500	0.26930	0.08710	0.17840	0.14420	0.34150	0.30840	0.31810	0.29110	0.09160	0.25990	0.25440	0.10060	0.24910	0.08620	0.18010	0.14730	0.14390	0.29050	0.31940	0.31300	0.07600	0.24570	0.23950	0.25520	0.28360	0.08770	0.28690	0.28510	0.33270	0.27990	0.26830	0.30720	0.28280	0.23980	0.24870	0.24770	0.26390	0.27690	0.29270	0.29080	0.12360	0.29540	0.26710	0.30730	0.27300
90=10:13:39	79268	296	0.35510	0.26630	0.08410	0.27440	0.09430	0.19980	0.32910	0.35340	0.33820	0.33040	0.31020	0.08390	0.27290	0.26830	0.08540	0.26470	0.09190	0.19870	0.15640	0.34260	0.24380	0.31360	0.28850	0.09450	0.32910	0.25310	0.08110	0.30440	0.08610	0.17610	0.14680	0.30500	0.32340	0.29410	0.26590	0.08050	0.27580	0.24670	0.08230	0.26020	0.08400	0.16600	0.13950	0.32060	0.29940	0.30160	0.26450	0.09330	0.29000	0.24370	0.08640	0.26930	0.09000	0.18660	0.14540	0.33990	0.31120	0.31550	0.29590	0.08900	0.25740	0.25640	0.09760	0.25210	0.08400	0.18280	0.14610	0.14390	0.29390	0.31550	0.31270	0.08310	0.24940	0.24250	0.26010	0.28700	0.09030	0.28640	0.28850	0.33540	0.27900	0.26620	0.31520	0.28180	0.24330	0.25090	0.25350	0.26760	0.27850	0.29710	0.29750	0.12320	0.29430	0.26660	0.30960	0.29120
91=10:28:20	80149	301	0.34940	0.26960	0.08300	0.27640	0.09380	0.20070	0.33110	0.36210	0.33730	0.33360	0.31200	0.08460	0.28140	0.26630	0.08470	0.26740	0.09110	0.19970	0.15510	0.34930	0.24290	0.31350	0.29090	0.08830	0.34200	0.25550	0.08040	0.30880	0.08370	0.17780	0.14860	0.30890	0.32350	0.30340	0.26710	0.08160	0.27420	0.25280	0.08240	0.26140	0.08430	0.16840	0.13860	0.32450	0.30390	0.30620	0.26160	0.10220	0.29250	0.24320	0.09100	0.26850	0.08940	0.19020	0.14880	0.34680	0.31380	0.32150	0.29970	0.09150	0.26400	0.25630	0.12160	0.25610	0.08790	0.18660	0.14930	0.14460	0.29070	0.31780	0.31280	0.08160	0.25550	0.24320	0.25860	0.29330	0.08850	0.28730	0.28960	0.33920	0.28540	0.26730	0.31200	0.28970	0.24270	0.25400	0.25120	0.26580	0.28080	0.29870	0.29160	0.12420	0.29580	0.26900	0.30760	0.28680
92=10:43:01	81029	300	0.34360	0.26670	0.08110	0.27830	0.09170	0.19580	0.32620	0.35610	0.33580	0.32800	0.30570	0.08710	0.26710	0.26480	0.08310	0.26570	0.08930	0.20250	0.15750	0.34550	0.24460	0.31420	0.29140	0.08870	0.33970	0.25300	0.08070	0.29910	0.08550	0.17770	0.15130	0.30320	0.32310	0.30010	0.26470	0.08100	0.27600	0.24780	0.08160	0.26780	0.08410	0.17100	0.13920	0.32590	0.29860	0.30750	0.25960	0.09370	0.26940	0.24610	0.08560	0.27490	0.08750	0.18820	0.14740	0.34300	0.32010	0.31910	0.29790	0.08880	0.26240	0.26640	0.09680	0.25340	0.08380	0.18750	0.14700	0.14500	0.29380	0.32550	0.30790	0.08240	0.25970	0.24690	0.25590	0.28550	0.08910	0.29360	0.29630	0.33030	0.28570	0.26810	0.31720	0.28790	0.24290	0.25160	0.24940	0.26930	0.27940	0.29500	0.29510	0.12440	0.29300	0.26500	0.30230	0.29700
93=10:57:42	81910	298	0.33600	0.27460	0.08880	0.28440	0.09430	0.20760	0.34030	0.36920	0.34420	0.33740	0.31670	0.08440	0.30990	0.27100	0.08930	0.27640	0.09010	0.20720	0.16360	0.35650	0.25220	0.31750	0.30070	0.09270	0.33840	0.25940	0.08190	0.31630	0.08630	0.18180	0.15140	0.32280	0.33400	0.31150	0.27630	0.07890	0.28580	0.25890	0.08150	0.27370	0.08450	0.17530	0.14380	0.33110	0.31400	0.31680	0.27010	0.09340	0.29160	0.25360	0.08550	0.28090	0.08980	0.19350	0.15170	0.35720	0.31770	0.32860	0.30760	0.09990	0.26570	0.26390	0.09580	0.26390	0.08040	0.19190	0.15450	0.14730	0.29960	0.32860	0.32080	0.08620	0.25780	0.25140	0.26290	0.30240	0.08800	0.29840	0.29440	0.34930	0.29660	0.27450	0.32120	0.29790	0.25070	0.26280	0.25460	0.27020	0.29030	0.31020	0.30030	0.12310	0.30440	0.27650	0.31350	0.28750
94=11:12:23	82791	300	0.35280	0.26990	0.08210	0.28470	0.09430	0.20980	0.33080	0.36980	0.33860	0.33980	0.31190	0.08520	0.30780	0.27200	0.08630	0.27350	0.08930	0.20780	0.16240	0.35460	0.25390	0.32140	0.30220	0.09070	0.34680	0.26090	0.07930	0.31590	0.08520	0.18300	0.15600	0.32230	0.32450	0.31500	0.27060	0.08490	0.27830	0.25720	0.08150	0.27300	0.08420	0.17820	0.14430	0.32960	0.31090	0.31820	0.26800	0.09440	0.29130	0.24940	0.09330	0.27870	0.08960	0.19560	0.15290	0.35400	0.31630	0.33260	0.30030	0.08570	0.26780	0.26490	0.13990	0.26790	0.08680	0.19510	0.15200	0.14920	0.29720	0.33050	0.31360	0.07530	0.25530	0.24990	0.26480	0.29740	0.08780	0.29760	0.29920	0.34170	0.29610	0.27650	0.31560	0.28760	0.24630	0.25910	0.25330	0.27350	0.28260	0.30840	0.29940	0.12430	0.29320	0.27920	0.30920	0.29920
95=11:27:03	83672	301	0.32260	0.26890	0.09000	0.28850	0.09050	0.20490	0.32810	0.36760	0.33610	0.34070	0.31660	0.08680	0.31330	0.27070	0.08190	0.27780	0.08480	0.21030	0.15950	0.34870	0.25300	0.31810	0.30240	0.10270	0.34530	0.26100	0.08020	0.31320	0.08310	0.18690	0.15340	0.32160	0.31940	0.31570	0.27120	0.07460	0.27610	0.25250	0.07770	0.27290	0.07920	0.17700	0.14140	0.32630	0.31070	0.30960	0.26870	0.09290	0.28830	0.24850	0.08410	0.28480	0.08540	0.19580	0.15240	0.35660	0.31550	0.33510	0.29860	0.08970	0.26790	0.26700	0.09370	0.26730	0.08120	0.19270	0.15220	0.14730	0.30430	0.32800	0.31830	0.07070	0.26150	0.25010	0.26470	0.29610	0.08640	0.29970	0.30180	0.34140	0.29460	0.28010	0.31280	0.29440	0.24370	0.25680	0.25240	0.27610	0.28060	0.30700	0.30020	0.12280	0.29750	0.27750	0.30830	0.29090
96=11:41:44	84553	301	0.34990	0.27020	0.07960	0.28830	0.09080	0.20820	0.33080	0.36530	0.33840	0.33490	0.31330	0.08310	0.27780	0.27680	0.08340	0.28060	0.08790	0.21220	0.16180	0.35480	0.25920	0.32160	0.30890	0.09220	0.34120	0.26700	0.08070	0.31440	0.08350	0.18680	0.15720	0.31950	0.32570	0.31520	0.27730	0.07970	0.27940	0.25760	0.07870	0.27980	0.08320	0.18380	0.14320	0.33220	0.31070	0.31720	0.26530	0.09220	0.27610	0.25270	0.08320	0.28910	0.08610	0.20090	0.15220	0.35170	0.32620	0.32780	0.30810	0.10350	0.26940	0.26770	0.09650	0.26830	0.08080	0.19840	0.15180	0.14800	0.30140	0.32970	0.31350	0.07440	0.26380	0.25830	0.26350	0.29040	0.08610	0.30300	0.29960	0.34120	0.29420	0.27420	0.31900	0.29110	0.24300	0.25230	0.25480	0.27670	0.28610	0.29930	0.29620	0.12340	0.29630	0.26760	0.30780	0.29410
97=11:56:25	85434	301	0.33610	0.27500	0.08140	0.29870	0.09330	0.21310	0.33890	0.37000	0.34610	0.33800	0.32450	0.08820	0.26640	0.27870	0.08220	0.28770	0.08810	0.21120	0.16570	0.35800	0.26250	0.32690	0.31730	0.09610	0.33840	0.26700	0.07990	0.31830	0.08490	0.19240	0.15800	0.33160	0.33570	0.31940	0.28600	0.07930	0.27990	0.25990	0.07840	0.28220	0.08120	0.18220	0.14730	0.33920	0.32130	0.32580	0.27450	0.09260	0.28760	0.25330	0.08300	0.29120	0.08860	0.20190	0.15510	0.36680	0.32630	0.33500	0.31670	0.08390	0.27400	0.26520	0.09390	0.27190	0.08230	0.20010	0.15770	0.15170	0.30980	0.33410	0.32570	0.07590	0.25830	0.25970	0.26490	0.29840	0.08760	0.31080	0.30240	0.35500	0.30080	0.28460	0.32730	0.29600	0.24850	0.25740	0.25530	0.28180	0.29500	0.30980	0.30530	0.12770	0.30530	0.27570	0.31610	0.28460
98=12:11:06	86314	298	0.35860	0.27620	0.08610	0.30460	0.09370	0.21480	0.34200	0.37390	0.35070	0.34720	0.32720	0.08840	0.27640	0.28220	0.09020	0.29210	0.08850	0.22040	0.16840	0.36300	0.26700	0.32910	0.31320	0.09190	0.34960	0.27190	0.07870	0.32460	0.08610	0.19960	0.16510	0.33670	0.33970	0.32500	0.29020	0.08330	0.28740	0.26510	0.08180	0.28700	0.08330	0.19230	0.15240	0.34280	0.31770	0.32670	0.27600	0.09830	0.28990	0.25820	0.08520	0.29610	0.09090	0.20800	0.16230	0.37140	0.33320	0.34090	0.31890	0.08730	0.27580	0.27370	0.09640	0.27910	0.08220	0.20500	0.16080	0.15530	0.31440	0.33780	0.32480	0.07820	0.25990	0.26210	0.27230	0.30740	0.08860	0.31240	0.30600	0.35820	0.30700	0.28970	0.33140	0.30100	0.25320	0.26550	0.26220	0.28330	0.29610	0.31600	0.30770	0.13090	0.30720	0.28110	0.31890	0.28670
99=12:25:47	87195	301	0.33040	0.27550	0.08440	0.29460	0.09060	0.21600	0.33350	0.36650	0.34320	0.34320	0.32300	0.08350	0.28280	0.27770	0.08920	0.28670	0.08680	0.21830	0.16670	0.35620	0.26750	0.32710	0.31390	0.08680	0.34920	0.27150	0.07960	0.32490	0.08540	0.19690	0.16200	0.33430	0.33170	0.32160	0.28530	0.07770	0.28340	0.26240	0.08050	0.28000	0.08240	0.19130	0.14990	0.33260	0.31830	0.32070	0.27010	0.09410	0.27410	0.26000	0.08710	0.28730	0.08750	0.21020	0.16070	0.35690	0.32610	0.34190	0.31370	0.08760	0.26870	0.26530	0.09940	0.27840	0.08180	0.20490	0.15970	0.15150	0.30880	0.33300	0.31860	0.07570	0.25950	0.26170	0.27120	0.30210	0.08820	0.30280	0.30260	0.34730	0.30220	0.28670	0.32290	0.30080	0.24860	0.26260	0.25670	0.27690	0.28860	0.30810	0.29950	0.12830	0.29920	0.28350	0.31220	0.29740
100=12:40:27	88076	300	0.36000	0.28460	0.08230	0.31260	0.09280	0.22510	0.34630	0.38480	0.36040	0.35260	0.33180	0.08730	0.31170	0.28810	0.08530	0.29780	0.08930	0.22230	0.17500	0.36700	0.27740	0.32930	0.32160	0.09460	0.34820	0.28260	0.08070	0.33550	0.08730	0.20770	0.16480	0.35380	0.33930	0.33250	0.30060	0.08080	0.28930	0.27400	0.08060	0.28950	0.08080	0.19360	0.15390	0.34020	0.33080	0.32740	0.27910	0.10350	0.28540	0.26700	0.08570	0.30100	0.09050	0.21920	0.16760	0.38380	0.32780	0.35380	0.32080	0.08820	0.27740	0.27510	0.09490	0.28910	0.08330	0.21060	0.16680	0.15760	0.32120	0.34170	0.33310	0.07540	0.26130	0.27070	0.28080	0.31690	0.09030	0.31630	0.31110	0.36880	0.31090	0.30030	0.32990	0.30900	0.25650	0.26940	0.26430	0.28870	0.30230	0.32170	0.30950	0.13260	0.31210	0.28540	0.32280	0.30240
101=12:55:08	88957	300	0.37230	0.27960	0.08550	0.30940	0.09580	0.22030	0.34040	0.38110	0.35630	0.34710	0.33090	0.08770	0.28310	0.28470	0.08730	0.29940	0.09240	0.22740	0.17830	0.36690	0.27840	0.33920	0.32690	0.09410	0.36030	0.27870	0.08470	0.33310	0.08720	0.21130	0.17070	0.34530	0.34080	0.33290	0.30610	0.08430	0.28690	0.26870	0.08290	0.29330	0.08590	0.19940	0.15820	0.34260	0.33250	0.33480	0.28370	0.10860	0.28650	0.26410	0.08800	0.30120	0.09110	0.21870	0.16850	0.37570	0.33300	0.34690	0.32510	0.09870	0.28300	0.27610	0.09830	0.28810	0.08520	0.21610	0.16940	0.16050	0.32400	0.34110	0.33430	0.08210	0.26900	0.26700	0.27460	0.31020	0.09150	0.32060	0.31270	0.36400	0.31180	0.29810	0.33080	0.30820	0.25210	0.26530	0.26530	0.28940	0.30160	0.31400	0.31300	0.13450	0.31410	0.28520	0.32360	0.30290
102=13:09:49	89838	301	0.36080	0.28210	0.07930	0.30860	0.09060	0.22060	0.34560	0.37590	0.36060	0.34440	0.33030	0.08480	0.28680	0.28610	0.08310	0.30260	0.08770	0.22210	0.17710	0.36740	0.27670	0.33790	0.32680	0.09080	0.35470	0.28040	0.07920	0.33160	0.08310	0.20660	0.16740	0.34180	0.34440	0.32640	0.29730	0.07960	0.28240	0.27010	0.07970	0.28990	0.08160	0.19640	0.15610	0.34010	0.32260	0.33320	0.27570	0.09310	0.27400	0.26420	0.08490	0.29940	0.08550	0.21270	0.16370	0.37100	0.33420	0.33860	0.32670	0.08680	0.27000	0.27270	0.09330	0.28580	0.08030	0.21100	0.16350	0.15300	0.31710	0.33990	0.32620	0.09770	0.26290	0.26850	0.26820	0.31220	0.08460	0.32010	0.30760	0.35630	0.31350	0.29010	0.33010	0.30170	0.25180	0.26160	0.25920	0.28440	0.29770	0.31230	0.30640	0.12750	0.30740	0.28350	0.31880	0.30510
103=13:24:30	90718	301	0.32680	0.28590	0.08410	0.31410	0.09470	0.22500	0.34640	0.38600	0.35500	0.35430	0.32740	0.10780	0.32240	0.28540	0.08790	0.30620	0.09030	0.22910	0.18260	0.36540	0.28280	0.33980	0.33030	0.11280	0.35800	0.28540	0.08180	0.33830	0.08760	0.21310	0.17460	0.35570	0.34100	0.34380	0.30100	0.07690	0.28630	0.27620	0.08230	0.29380	0.08390	0.20520	0.16100	0.34720	0.33390	0.33650	0.28210	0.09690	0.30340	0.27140	0.08630	0.30160	0.09140	0.22380	0.17200	0.38250	0.33410	0.35600	0.32310	0.08960	0.27750	0.27670	0.09700	0.29700	0.08410	0.21890	0.17060	0.16100	0.32180	0.34800	0.32810	0.07410	0.26230	0.27190	0.28150	0.31870	0.09030	0.32020	0.31540	0.36520	0.31910	0.30130	0.32840	0.30870	0.25710	0.27030	0.26560	0.29150	0.30300	0.32570	0.30660	0.13530	0.30870	0.29370	0.32310	0.29230
104=13:39:11	91599	300	0.36620	0.29160	0.08380	0.31790	0.09540	0.22790	0.35280	0.38540	0.36350	0.35280	0.34100	0.08570	0.30020	0.29270	0.08510	0.30930	0.09320	0.22860	0.18420	0.37180	0.28820	0.33550	0.33180	0.10790	0.35550	0.28870	0.08420	0.34870	0.08600	0.21470	0.16800	0.35610	0.35150	0.33850	0.31010	0.08050	0.29240	0.28040	0.08300	0.29380	0.08300	0.20380	0.15960	0.34040	0.34150	0.33350	0.28330	0.11670	0.28280	0.27390	0.08880	0.30010	0.09110	0.22450	0.16790	0.38240	0.32900	0.35490	0.33250	0.09020	0.28160	0.27530	0.09770	0.29820	0.08100	0.21360	0.17460	0.15940	0.32720	0.33980	0.33800	0.08460	0.26300	0.27660	0.28100	0.32040	0.09020	0.31610	0.30410	0.36570	0.31540	0.30640	0.32830	0.31520	0.25980	0.27460	0.26890	0.28870	0.30460	0.32280	0.31090	0.13340	0.31590	0.29010	0.32110	0.29650
105=13:53:52	92480	300	0.28950	0.29180	0.08440	0.31970	0.09500	0.23080	0.35190	0.38330	0.36770	0.34780	0.33750	0.08530	0.29730	0.29550	0.08490	0.31050	0.09200	0.22910	0.18340	0.36920	0.28810	0.34350	0.33270	0.09300	0.36170	0.29000	0.08050	0.34700	0.08800	0.21760	0.17370	0.35170	0.35340	0.33460	0.30920	0.08200	0.29160	0.27600	0.08220	0.29790	0.08330	0.20680	0.16360	0.34970	0.33670	0.33970	0.28680	0.10680	0.28250	0.27340	0.08810	0.30990	0.08850	0.22930	0.17240	0.37930	0.33530	0.34700	0.32950	0.09180	0.27830	0.27740	0.09800	0.30140	0.08510	0.21820	0.17470	0.16120	0.32660	0.33830	0.33160	0.09290	0.27330	0.27830	0.28450	0.32310	0.09080	0.32040	0.31630	0.37270	0.31400	0.29580	0.32900	0.30750	0.26280	0.27110	0.27590	0.29490	0.30610	0.32050	0.31420	0.13610	0.31220	0.29030	0.32330	0.29460
106=14:08:32	93361	300	0.30450	0.27930	0.07730	0.31250	0.08880	0.22200	0.33620	0.37190	0.35720	0.34070	0.33240	0.08150	0.30170	0.28390	0.08100	0.30560	0.08570	0.22560	0.18100	0.36730	0.28170	0.33920	0.32580	0.09110	0.35200	0.28450	0.07800	0.33450	0.08370	0.21150	0.17260	0.34280	0.34000	0.32740	0.30630	0.07890	0.28280	0.27050	0.07910	0.29400	0.07860	0.20200	0.15950	0.34140	0.32310	0.33060	0.27560	0.11470	0.27300	0.26340	0.08300	0.30540	0.08810	0.22240	0.16880	0.37290	0.33720	0.33660	0.32720	0.08620	0.27590	0.26970	0.09430	0.29590	0.08060	0.21460	0.17140	0.15620	0.31790	0.33430	0.33000	0.07980	0.26660	0.27140	0.27520	0.30930	0.08550	0.31760	0.30660	0.36030	0.30920	0.29690	0.33130	0.30980	0.25170	0.26670	0.26310	0.28400	0.29910	0.31210	0.30970	0.13100	0.30780	0.28310	0.31670	0.29210
107=14:23:13	94242	301	0.35990	0.28610	0.08260	0.32920	0.09430	0.23040	0.34350	0.38760	0.36960	0.35860	0.34190	0.08780	0.30200	0.29750	0.08650	0.31470	0.09020	0.23720	0.19230	0.37320	0.29910	0.34780	0.34080	0.10200	0.37400	0.29370	0.08280	0.34250	0.08610	0.22340	0.18090	0.36210	0.35000	0.34380	0.31820	0.08090	0.29020	0.27750	0.08220	0.30350	0.08440	0.21390	0.16850	0.35310	0.33850	0.34190	0.29040	0.10610	0.27050	0.27420	0.08760	0.31440	0.09070	0.23180	0.17960	0.38870	0.34160	0.35540	0.33570	0.09010	0.28480	0.28480	0.09920	0.29940	0.08720	0.22650	0.17880	0.16370	0.33140	0.35030	0.33790	0.07840	0.26520	0.28070	0.28060	0.31600	0.09090	0.32890	0.31820	0.37790	0.32270	0.30580	0.33830	0.31300	0.25480	0.26770	0.27120	0.29620	0.30920	0.31790	0.31490	0.13980	0.31480	0.29130	0.32780	0.29910
108=14:37:54	95123	301	0.35120	0.28660	0.08140	0.32470	0.09230	0.23270	0.33980	0.38310	0.35620	0.35100	0.33940	0.08460	0.29530	0.28960	0.08310	0.31000	0.08800	0.23410	0.18720	0.36990	0.29390	0.34250	0.33630	0.09680	0.36100	0.28730	0.07970	0.34180	0.08550	0.22510	0.18170	0.36240	0.34350	0.34570	0.31000	0.08160	0.29160	0.27590	0.07980	0.30240	0.08260	0.20980	0.17060	0.34820	0.33580	0.33950	0.28590	0.10110	0.27460	0.27170	0.08510	0.30940	0.09080	0.23060	0.17940	0.38580	0.33520	0.35580	0.32910	0.08660	0.28230	0.27960	0.09800	0.30120	0.08350	0.22470	0.18040	0.16680	0.32800	0.34870	0.33550	0.07330	0.26640	0.27560	0.27830	0.31490	0.09010	0.32730	0.31720	0.36790	0.32070	0.30750	0.33490	0.31440	0.25520	0.27050	0.26600	0.29410	0.30770	0.32180	0.31210	0.13590	0.31300	0.29030	0.32400	0.29380
109=14:52:35	96003	300	0.34660	0.28430	0.08110	0.31960	0.09160	0.22780	0.33910	0.37990	0.35680	0.35180	0.33600	0.08340	0.29190	0.29080	0.08310	0.31540	0.08850	0.23490	0.19180	0.37570	0.29400	0.34790	0.33970	0.09570	0.36410	0.28650	0.08130	0.34540	0.08320	0.22750	0.18320	0.35490	0.34760	0.34340	0.31290	0.07830	0.28760	0.27910	0.08040	0.30410	0.08150	0.21660	0.17230	0.35140	0.33740	0.34430	0.28620	0.09530	0.27250	0.27200	0.08460	0.30910	0.08920	0.23140	0.18310	0.38340	0.33890	0.34990	0.33440	0.08840	0.28330	0.27500	0.09590	0.30630	0.08100	0.22710	0.18100	0.16240	0.32540	0.34950	0.33790	0.07860	0.26250	0.27650	0.27760	0.32230	0.08680	0.32580	0.30870	0.36610	0.32530	0.30590	0.33510	0.30660	0.25720	0.27200	0.26390	0.29330	0.30770	0.31990	0.31170	0.13590	0.31340	0.29630	0.32050	0.29930
110=15:07:16	96884	300	0.31860	0.29420	0.07980	0.32770	0.09160	0.23350	0.35090	0.38970	0.36470	0.36730	0.33710	0.08450	0.28950	0.29730	0.08410	0.32310	0.08950	0.23810	0.19240	0.38100	0.29800	0.35000	0.34010	0.08790	0.33720	0.29350	0.08120	0.35200	0.08330	0.22690	0.18640	0.36960	0.35170	0.34950	0.31650	0.08120	0.29300	0.28610	0.07800	0.30660	0.08150	0.22160	0.17310	0.35600	0.33580	0.34650	0.28630	0.09740	0.28420	0.27120	0.08400	0.31190	0.08780	0.23610	0.18680	0.39130	0.34500	0.35940	0.33620	0.09650	0.28080	0.28070	0.09370	0.31130	0.08150	0.23030	0.18320	0.16240	0.32770	0.35510	0.33730	0.07680	0.26660	0.28190	0.28450	0.32680	0.08750	0.32620	0.31600	0.37520	0.33200	0.30780	0.34170	0.31030	0.26220	0.27630	0.26800	0.29790	0.31080	0.32960	0.31390	0.13210	0.31160	0.30070	0.32730	0.30030
111=15:21:57	97765	300	0.36030	0.28960	0.08300	0.32500	0.09220	0.23690	0.34320	0.38450	0.35680	0.36040	0.34080	0.08040	0.30260	0.29300	0.08460	0.32130	0.08970	0.23770	0.19570	0.37900	0.30020	0.34630	0.34020	0.10500	0.36590	0.29080	0.08300	0.34940	0.08550	0.23000	0.18710	0.36620	0.34760	0.34890	0.30800	0.07740	0.29180	0.28030	0.08230	0.30650	0.08130	0.22140	0.17390	0.34750	0.34070	0.34250	0.28550	0.09030	0.28150	0.27390	0.08570	0.30800	0.08950	0.23410	0.18730	0.38600	0.33580	0.35830	0.32870	0.08640	0.27890	0.27520	0.09550	0.31160	0.08440	0.22660	0.18410	0.16790	0.32920	0.35050	0.33460	0.07670	0.26800	0.27760	0.28110	0.32560	0.08890	0.32120	0.31180	0.36370	0.32710	0.30630	0.33060	0.31020	0.25700	0.27700	0.26610	0.29250	0.30530	0.32460	0.30680	0.13340	0.30750	0.30190	0.31870	0.29780
112=15:36:37	98646	300	0.35010	0.29510	0.08130	0.33150	0.09250	0.23840	0.34940	0.39020	0.36870	0.36030	0.34300	0.08240	0.29470	0.29650	0.08340	0.32570	0.08880	0.23840	0.19630	0.37930	0.30270	0.35010	0.34230	0.09860	0.35080	0.29510	0.07930	0.35660	0.08710	0.23210	0.18800	0.37120	0.35670	0.34720	0.32350	0.07760	0.29430	0.28510	0.07950	0.30190	0.08210	0.22140	0.17590	0.35630	0.34240	0.34970	0.28620	0.10230	0.27710	0.27290	0.08540	0.31190	0.08940	0.24040	0.19060	0.39230	0.33940	0.35800	0.33730	0.09120	0.27920	0.27810	0.09660	0.31300	0.08380	0.22890	0.18680	0.16540	0.33170	0.34960	0.33680	0.08100	0.26710	0.28020	0.28440	0.32520	0.08750	0.32590	0.31510	0.37400	0.32880	0.30960	0.33690	0.31670	0.25840	0.27490	0.26980	0.29400	0.30870	0.32660	0.31220	0.13670	0.31390	0.29700	0.32740	0.30710
113=15:51:18	99527	300	0.32770	0.28720	0.07960	0.33510	0.09110	0.23480	0.34370	0.38940	0.36670	0.35850	0.33890	0.08310	0.29790	0.29700	0.08250	0.32190	0.08590	0.24320	0.19800	0.37770	0.30660	0.35690	0.34420	0.08680	0.36020	0.29600	0.07790	0.34390	0.08380	0.23120	0.19260	0.36660	0.35330	0.35220	0.32260	0.08150	0.29010	0.28040	0.07870	0.31100	0.08240	0.22310	0.18060	0.35780	0.34050	0.34790	0.29020	0.09550	0.27650	0.26960	0.08340	0.32160	0.08690	0.23490	0.18710	0.38600	0.34470	0.35530	0.33670	0.08700	0.28900	0.28330	0.09510	0.30860	0.08220	0.23520	0.18990	0.16540	0.33360	0.35380	0.33650	0.07430	0.27730	0.28370	0.28250	0.31500	0.08790	0.33310	0.32550	0.37100	0.32590	0.30900	0.33670	0.31460	0.25590	0.26690	0.26810	0.30130	0.30710	0.32150	0.31730	0.13410	0.31240	0.29600	0.32630	0.30500
114=16:05:59	100408	301	0.33000	0.29200	0.08220	0.33990	0.09330	0.24050	0.34700	0.39160	0.36760	0.35690	0.34610	0.08520	0.31500	0.30160	0.08380	0.32970	0.09060	0.24110	0.20190	0.36900	0.30430	0.35010	0.34840	0.10710	0.36460	0.29810	0.08290	0.35470	0.08770	0.24230	0.19270	0.37250	0.35490	0.35310	0.32570	0.07800	0.29400	0.28610	0.08100	0.31210	0.08420	0.22240	0.18110	0.35630	0.34820	0.34440	0.29180	0.10820	0.27950	0.27990	0.08770	0.32660	0.09250	0.24120	0.19230	0.40070	0.33700	0.36330	0.34130	0.08660	0.28740	0.28510	0.09660	0.31120	0.08080	0.23400	0.19460	0.16760	0.34230	0.34980	0.34410	0.07730	0.28450	0.28760	0.28580	0.32680	0.09050	0.33960	0.32250	0.38020	0.32690	0.32190	0.33010	0.32710	0.26140	0.27560	0.27030	0.30170	0.31810	0.32440	0.31930	0.13970	0.31810	0.29180	0.32650	0.30380
115=16:22:54	101422	301	0.34280	0.29540	0.08170	0.34290	0.09280	0.24290	0.35500	0.40130	0.37510	0.36560	0.35200	0.08830	0.28980	0.30710	0.08330	0.33010	0.09040	0.24610	0.20580	0.38290	0.31180	0.36390	0.35660	0.09930	0.36130	0.30140	0.08020	0.36260	0.08640	0.24480	0.19740	0.38350	0.36230	0.35910	0.33280	0.07950	0.29710	0.28760	0.08250	0.31520	0.08470	0.22920	0.18930	0.36430	0.35130	0.35820	0.29430	0.09910	0.27790	0.28110	0.08550	0.32560	0.08990	0.24940	0.20210	0.40810	0.34640	0.37010	0.34940	0.08790	0.28780	0.28600	0.09500	0.31720	0.08880	0.24100	0.20090	0.17210	0.34490	0.35880	0.34690	0.08240	0.27210	0.29150	0.28610	0.33380	0.09050	0.34570	0.32470	0.38830	0.33740	0.32200	0.34680	0.32210	0.26390	0.28000	0.27160	0.30350	0.32070	0.33370	0.32290	0.13970	0.32460	0.30370	0.33580	0.31740
116=16:37:37	102305	300	0.30930	0.29010	0.08390	0.34260	0.09340	0.23910	0.34080	0.38950	0.35970	0.35560	0.34610	0.08380	0.28450	0.29760	0.08680	0.33340	0.09030	0.24540	0.20660	0.37820	0.30540	0.35630	0.35130	0.10100	0.36450	0.29750	0.08480	0.34950	0.08640	0.24140	0.19850	0.37110	0.35260	0.35390	0.32160	0.08480	0.29180	0.28440	0.08200	0.31510	0.08300	0.22650	0.18460	0.35590	0.34670	0.35070	0.29780	0.09970	0.27380	0.27500	0.08640	0.32320	0.09100	0.23690	0.19390	0.39350	0.33860	0.35840	0.33500	0.08890	0.28760	0.28300	0.10090	0.31420	0.08330	0.23810	0.19590	0.17120	0.34250	0.35940	0.34680	0.07520	0.27260	0.28570	0.27990	0.31820	0.08970	0.34150	0.32210	0.36720	0.32820	0.31970	0.33300	0.31440	0.25780	0.27340	0.26450	0.30210	0.31110	0.32360	0.31200	0.13920	0.31630	0.29740	0.32390	0.30390
117=16:52:20	103188	301	0.32310	0.29240	0.07980	0.33390	0.09040	0.23730	0.34820	0.38460	0.36730	0.35680	0.34590	0.08360	0.28820	0.29540	0.08220	0.33550	0.08960	0.24620	0.20360	0.38440	0.31030	0.35760	0.34800	0.09170	0.36690	0.29600	0.07910	0.35580	0.08340	0.23890	0.20210	0.36860	0.35910	0.34970	0.32720	0.07880	0.29620	0.28520	0.08080	0.31250	0.08060	0.23180	0.18890	0.35580	0.34330	0.35950	0.29530	0.09150	0.27470	0.27930	0.08460	0.31910	0.08730	0.24410	0.19860	0.39070	0.35020	0.35130	0.34450	0.09060	0.28720	0.27610	0.10390	0.31780	0.08140	0.23700	0.19930	0.16870	0.33760	0.35390	0.34370	0.08640	0.26990	0.28250	0.27950	0.32650	0.08760	0.33510	0.31390	0.37720	0.33340	0.30920	0.34300	0.31700	0.25750	0.27170	0.26590	0.29930	0.31400	0.32620	0.31640	0.14030	0.31690	0.29780	0.33040	0.30230
118=17:07:03	104071	298	0.28950	0.29670	0.08260	0.34970	0.09360	0.24530	0.34760	0.39090	0.37260	0.35990	0.34940	0.08660	0.30250	0.30810	0.08660	0.33540	0.08850	0.24900	0.21000	0.37740	0.31060	0.35680	0.35590	0.09250	0.36390	0.30650	0.08120	0.35570	0.08640	0.24920	0.20300	0.37790	0.35270	0.35070	0.33520	0.08190	0.29400	0.28650	0.08150	0.32020	0.08310	0.22880	0.19460	0.35950	0.34620	0.35020	0.30110	0.10980	0.28050	0.27890	0.08740	0.33380	0.09170	0.24720	0.20070	0.40010	0.34830	0.36490	0.34260	0.09790	0.29600	0.29130	0.09820	0.31630	0.08150	0.24050	0.20150	0.17260	0.34760	0.35530	0.34650	0.07970	0.27450	0.28990	0.28960	0.32790	0.09010	0.34620	0.32720	0.38050	0.32980	0.32250	0.33620	0.32170	0.25950	0.27230	0.27060	0.30630	0.31950	0.33020	0.32680	0.14410	0.31970	0.29860	0.32830	0.31010
119=17:21:50	104959	298	0.31470	0.29430	0.08060	0.33840	0.09290	0.24330	0.35010	0.38860	0.36980	0.35990	0.34990	0.08340	0.33330	0.29870	0.08340	0.33340	0.09100	0.24540	0.20880	0.38580	0.30610	0.35670	0.35210	0.09320	0.36390	0.29640	0.08100	0.35670	0.08470	0.24750	0.20510	0.37450	0.35990	0.35280	0.32900	0.08080	0.29280	0.28650	0.08310	0.31530	0.08300	0.23510	0.19310	0.36140	0.34810	0.35290	0.29500	0.10070	0.27840	0.27720	0.08640	0.32270	0.09060	0.24680	0.20530	0.39460	0.34650	0.35900	0.34520	0.09130	0.28990	0.27990	0.10270	0.31990	0.08210	0.23760	0.20190	0.17090	0.33480	0.35920	0.34750	0.07980	0.27120	0.28640	0.28100	0.32870	0.08660	0.34030	0.31500	0.37870	0.33550	0.31530	0.34440	0.32020	0.25800	0.27750	0.26830	0.29910	0.31420	0.32550	0.31760	0.13920	0.32020	0.30080	0.32920	0.29390
120=17:36:34	105843	301	0.32290	0.29240	0.07840	0.33970	0.09040	0.24090	0.34830	0.38820	0.37070	0.36390	0.34210	0.08200	0.30730	0.30330	0.08180	0.33350	0.08940	0.24730	0.21170	0.38690	0.31160	0.36050	0.35460	0.08790	0.35930	0.29950	0.07940	0.35340	0.08210	0.24630	0.20620	0.37280	0.35680	0.35340	0.33030	0.08080	0.29650	0.28720	0.07980	0.31800	0.08200	0.23500	0.19560	0.36240	0.34410	0.35800	0.29630	0.09770	0.27990	0.27470	0.08570	0.32600	0.08850	0.24670	0.20670	0.39650	0.35430	0.35320	0.34550	0.08770	0.28460	0.28390	0.10290	0.32280	0.08190	0.24140	0.20000	0.17120	0.33690	0.36080	0.34000	0.08180	0.26940	0.28760	0.28090	0.32630	0.08660	0.33710	0.32210	0.37740	0.33700	0.30990	0.34870	0.31440	0.25970	0.27520	0.26980	0.30060	0.31550	0.32540	0.31780	0.13910	0.31820	0.30030	0.33480	0.29590
121=17:51:17	106726	301	0.29310	0.29250	0.07870	0.34340	0.08940	0.24220	0.34080	0.39310	0.36640	0.36030	0.34030	0.08260	0.30680	0.30490	0.08190	0.33020	0.08780	0.24680	0.20840	0.37780	0.30720	0.35520	0.34580	0.09660	0.36800	0.30520	0.07630	0.35860	0.08260	0.24070	0.20370	0.37340	0.34500	0.35590	0.32590	0.07950	0.29790	0.28790	0.07800	0.31840	0.07930	0.23040	0.19750	0.35950	0.34320	0.35330	0.29500	0.10240	0.28990	0.27940	0.08390	0.32820	0.08590	0.24590	0.20360	0.39600	0.34560	0.35910	0.33320	0.08540	0.29200	0.29000	0.09340	0.32320	0.07840	0.23940	0.19990	0.17080	0.33950	0.35190	0.33510	0.07190	0.27890	0.29890	0.28990	0.32470	0.08810	0.33850	0.33070	0.38010	0.32830	0.31380	0.33520	0.31500	0.25750	0.26980	0.27540	0.30720	0.31130	0.33010	0.31980	0.13980	0.31090	0.29960	0.32600	0.31080
122=18:06:00	107609	300	0.31590	0.29680	0.08160	0.35080	0.09210	0.24550	0.35150	0.39600	0.37820	0.37330	0.35380	0.08660	0.29600	0.31020	0.08520	0.33960	0.08990	0.25340	0.22060	0.39170	0.31770	0.36510	0.36060	0.08990	0.38360	0.30780	0.08180	0.36280	0.08630	0.25520	0.21090	0.38720	0.36370	0.36300	0.33940	0.07870	0.29810	0.29200	0.08290	0.32540	0.08270	0.23930	0.20360	0.36870	0.34860	0.36000	0.30030	0.09830	0.28140	0.28610	0.08430	0.33160	0.09090	0.25300	0.21560	0.41000	0.35640	0.36760	0.35060	0.08720	0.29100	0.29140	0.09680	0.32590	0.08460	0.24820	0.21000	0.17560	0.34500	0.36380	0.35090	0.08060	0.27440	0.29620	0.28920	0.33520	0.08790	0.34840	0.32190	0.38410	0.34450	0.32340	0.34850	0.31980	0.26330	0.27900	0.27170	0.30770	0.32350	0.33220	0.32380	0.14440	0.32570	0.30290	0.33710	0.31040
123=18:20:47	108496	301	0.29620	0.29480	0.08130	0.34550	0.09200	0.24330	0.34100	0.39360	0.35620	0.35830	0.34810	0.08480	0.33700	0.30380	0.08410	0.34060	0.08970	0.24930	0.21470	0.37710	0.31100	0.34990	0.35120	0.12650	0.37510	0.30230	0.08270	0.35480	0.08520	0.25050	0.20840	0.37540	0.34620	0.36240	0.31540	0.07780	0.29490	0.28950	0.08070	0.32040	0.08280	0.23360	0.19800	0.35430	0.34670	0.34540	0.29310	0.09270	0.28500	0.28560	0.08870	0.32350	0.09080	0.24290	0.20930	0.39760	0.33790	0.36560	0.33190	0.08860	0.29330	0.28490	0.10120	0.31890	0.08030	0.24200	0.20730	0.17360	0.33370	0.35400	0.34190	0.07400	0.28480	0.29220	0.28390	0.32290	0.08650	0.33960	0.32180	0.36910	0.33260	0.31770	0.33040	0.31930	0.25920	0.28020	0.26360	0.30640	0.31610	0.32920	0.31030	0.14110	0.31160	0.30120	0.31870	0.30800
124=18:35:30	109379	301	0.32570	0.30520	0.08010	0.35830	0.09240	0.25090	0.35900	0.40910	0.38240	0.38110	0.35200	0.08650	0.29670	0.30840	0.08320	0.34880	0.09110	0.25420	0.21990	0.39150	0.32030	0.36860	0.36180	0.08850	0.37350	0.31240	0.08320	0.36940	0.08650	0.25990	0.21670	0.39720	0.36530	0.37350	0.34260	0.07850	0.29900	0.30130	0.08050	0.32900	0.08350	0.24320	0.21090	0.37900	0.35600	0.36550	0.30180	0.09150	0.28630	0.28850	0.08720	0.33900	0.09050	0.25740	0.22130	0.41920	0.35900	0.37580	0.35340	0.09330	0.29490	0.29240	0.09950	0.33640	0.08430	0.25540	0.21420	0.17980	0.34620	0.37070	0.34970	0.07520	0.27940	0.29810	0.29320	0.34320	0.08890	0.35390	0.33510	0.39610	0.35350	0.32910	0.35490	0.32110	0.26750	0.28490	0.27700	0.31500	0.32740	0.34010	0.32690	0.14600	0.32500	0.30980	0.33700	0.30440
125=18:50:13	110262	298	0.32360	0.30840	0.08160	0.35260	0.09350	0.24940	0.35230	0.40130	0.37920	0.37420	0.35490	0.08520	0.34050	0.30680	0.08390	0.34500	0.08950	0.25480	0.22200	0.38990	0.32100	0.36430	0.36550	0.08700	0.35290	0.30860	0.08170	0.37040	0.08400	0.25630	0.21630	0.39170	0.36670	0.36740	0.34380	0.07960	0.30250	0.29690	0.08050	0.32420	0.08290	0.24480	0.21170	0.37520	0.35200	0.36300	0.29980	0.09410	0.28670	0.28570	0.08600	0.33270	0.09050	0.25550	0.22240	0.41230	0.35350	0.36940	0.35150	0.08900	0.29510	0.29220	0.10010	0.33280	0.08260	0.24980	0.21800	0.17750	0.34450	0.36390	0.34610	0.08010	0.28130	0.29710	0.28890	0.33610	0.08950	0.34640	0.33080	0.38990	0.34660	0.32230	0.34680	0.32560	0.26630	0.28110	0.27540	0.30880	0.32280	0.33730	0.32120	0.14350	0.32270	0.30710	0.33630	0.29860
126=19:04:56	111145	300	0.35330	0.30610	0.08170	0.35620	0.09330	0.24830	0.36120	0.39710	0.38940	0.36790	0.35670	0.08610	0.31780	0.31300	0.08350	0.35240	0.09160	0.25530	0.22460	0.39650	0.32010	0.36880	0.35960	0.09540	0.38070	0.31470	0.08230	0.37140	0.08580	0.25780	0.22060	0.39060	0.37770	0.35870	0.34970	0.08170	0.30570	0.30020	0.08150	0.32610	0.08260	0.24430	0.21200	0.37340	0.34800	0.36600	0.29850	0.09540	0.28520	0.28950	0.08620	0.33670	0.08930	0.25710	0.22180	0.41260	0.36250	0.36480	0.36260	0.08750	0.29650	0.29320	0.09420	0.33600	0.08170	0.24650	0.21670	0.17900	0.34430	0.36190	0.35000	0.09640	0.28330	0.30630	0.29150	0.34590	0.09120	0.35390	0.32220	0.39150	0.34770	0.32300	0.35750	0.33320	0.26750	0.28640	0.27780	0.30740	0.32910	0.33550	0.32950	0.14310	0.32880	0.29680	0.33690	0.29530
127=19:19:39	112028	300	0.32690	0.31140	0.08240	0.35470	0.09250	0.24920	0.34710	0.39960	0.37970	0.36670	0.35490	0.08650	0.30590	0.31020	0.08390	0.34230	0.09130	0.25810	0.22730	0.38450	0.32720	0.36760	0.36590	0.09730	0.35870	0.30970	0.08380	0.36560	0.08580	0.25740	0.22020	0.38830	0.36300	0.36980	0.34750	0.08370	0.30200	0.29250	0.08140	0.33010	0.08320	0.24160	0.21480	0.37200	0.35530	0.35990	0.30400	0.12040	0.28280	0.28500	0.08530	0.33880	0.09200	0.25520	0.22030	0.40810	0.35730	0.37160	0.35710	0.09920	0.29780	0.29550	0.09750	0.32810	0.08360	0.25250	0.21730	0.18170	0.35360	0.36600	0.35220	0.07870	0.28360	0.30230	0.29190	0.32970	0.09140	0.35550	0.33520	0.38420	0.34420	0.33230	0.34950	0.33170	0.26550	0.27560	0.27800	0.31560	0.32280	0.33230	0.32770	0.14880	0.32470	0.30460	0.33500	0.32120
128=19:34:22	112911	298	0.27900	0.30430	0.07950	0.35160	0.09160	0.24680	0.34740	0.39970	0.37180	0.37760	0.34850	0.08170	0.29750	0.30710	0.08170	0.34560	0.08840	0.25720	0.22640	0.39490	0.32050	0.36770	0.35960	0.08590	0.36190	0.30280	0.07930	0.36730	0.08440	0.26140	0.21890	0.38880	0.36090	0.36900	0.33330	0.08150	0.30150	0.29470	0.07910	0.32870	0.08170	0.24730	0.21450	0.37000	0.34570	0.36360	0.29780	0.09150	0.28090	0.28640	0.08350	0.32680	0.08990	0.25470	0.22840	0.40780	0.35640	0.36790	0.34870	0.08500	0.29150	0.28780	0.09380	0.33510	0.08140	0.24770	0.21090	0.17660	0.33570	0.36870	0.34560	0.07580	0.28040	0.29710	0.29010	0.33540	0.08820	0.34170	0.33020	0.37890	0.35180	0.31970	0.35110	0.31680	0.26680	0.28130	0.27100	0.30550	0.31600	0.33730	0.31830	0.14380	0.31760	0.30900	0.33130	0.30620
129=19:49:05	113794	301	0.28740	0.31240	0.08120	0.36080	0.09300	0.24900	0.35740	0.41410	0.38340	0.37570	0.36100	0.08650	0.29720	0.31040	0.08110	0.34930	0.08900	0.25590	0.22990	0.39050	0.32080	0.37050	0.36900	0.08970	0.34620	0.31040	0.08100	0.37230	0.08620	0.26530	0.22430	0.39980	0.36930	0.38110	0.34590	0.08080	0.30560	0.29920	0.07980	0.33090	0.08130	0.24740	0.22120	0.38110	0.36280	0.36500	0.30560	0.09630	0.28690	0.28830	0.08510	0.33980	0.08920	0.26080	0.23010	0.42160	0.35860	0.37850	0.35690	0.08960	0.29890	0.29560	0.09920	0.33590	0.08420	0.25640	0.22180	0.18380	0.34770	0.37010	0.35190	0.07940	0.28490	0.30530	0.29290	0.33720	0.08900	0.35890	0.33710	0.39750	0.35450	0.33500	0.35490	0.33100	0.26760	0.28720	0.27520	0.31840	0.32930	0.34060	0.32410	0.14630	0.32500	0.31200	0.33500	0.31860
130=20:03:49	114677	300	0.29420	0.30020	0.08310	0.35980	0.09410	0.24800	0.35480	0.40290	0.38170	0.36940	0.35670	0.08440	0.35730	0.31160	0.08240	0.34840	0.08940	0.25970	0.22900	0.38810	0.31720	0.36890	0.36020	0.09200	0.37760	0.31230	0.08280	0.37180	0.08690	0.26540	0.22640	0.39130	0.36720	0.37170	0.34620	0.08140	0.30340	0.29780	0.08230	0.32940	0.08200	0.24460	0.22060	0.37610	0.35250	0.36140	0.30070	0.10380	0.28140	0.28750	0.08640	0.33850	0.09090	0.25920	0.23190	0.41470	0.35580	0.37100	0.35880	0.08940	0.29500	0.29200	0.10160	0.33220	0.08210	0.25280	0.22450	0.18120	0.34760	0.36900	0.34920	0.08480	0.27480	0.30310	0.29040	0.33690	0.08910	0.35490	0.32920	0.38980	0.35020	0.32750	0.35140	0.33040	0.26280	0.28360	0.27150	0.31490	0.32550	0.33160	0.32340	0.14820	0.32440	0.30620	0.33110	0.31040
131=20:18:32	115560	296	0.27680	0.30590	0.08130	0.35420	0.09210	0.24680	0.35180	0.40560	0.37370	0.37230	0.35270	0.08550	0.30300	0.30490	0.08340	0.34680	0.08770	0.25710	0.22730	0.39000	0.32320	0.37620	0.36900	0.09290	0.37560	0.30360	0.08180	0.36880	0.08590	0.25970	0.22480	0.39170	0.36340	0.37840	0.33960	0.08100	0.30070	0.29020	0.07990	0.32990	0.08250	0.24910	0.22300	0.37940	0.35470	0.36450	0.30200	0.09610	0.28010	0.28210	0.08440	0.33110	0.08910	0.25790	0.23080	0.40820	0.35500	0.37020	0.35100	0.09180	0.29420	0.29130	0.13610	0.33110	0.08160	0.25440	0.22330	0.18340	0.34020	0.36990	0.35150	0.07650	0.27470	0.29540	0.28590	0.32980	0.08780	0.34840	0.33440	0.38200	0.35130	0.32660	0.34810	0.32040	0.26130	0.27980	0.27080	0.31540	0.31850	0.33800	0.31930	0.14700	0.31960	0.31210	0.33200	0.32180
132=20:33:15	116443	301	0.29060	0.30070	0.08050	0.36140	0.09200	0.25280	0.35190	0.40410	0.38090	0.37380	0.35470	0.08300	0.29750	0.30950	0.08560	0.34950	0.08930	0.26190	0.22980	0.39460	0.32440	0.37300	0.36150	0.09020	0.37130	0.31310	0.07990	0.37090	0.08510	0.26140	0.22940	0.39840	0.36450	0.36970	0.34860	0.08050	0.30220	0.30140	0.08170	0.33400	0.08310	0.25200	0.22840	0.37890	0.35170	0.36680	0.30700	0.10180	0.28790	0.28780	0.08480	0.33980	0.08980	0.26280	0.23720	0.41530	0.36190	0.37720	0.35490	0.09330	0.29570	0.29490	0.09600	0.34000	0.08350	0.25810	0.22420	0.18370	0.34890	0.37250	0.34910	0.08090	0.28810	0.30550	0.29460	0.33650	0.09000	0.35460	0.33710	0.39690	0.35170	0.32860	0.35680	0.33220	0.26450	0.27870	0.27710	0.31600	0.32290	0.34110	0.33050	0.14860	0.32410	0.30860	0.33890	0.31990
133=20:48:02	117330	300	0.29870	0.30700	0.08190	0.36040	0.09340	0.25360	0.36180	0.40090	0.39080	0.36960	0.36520	0.08610	0.33060	0.31200	0.08400	0.35530	0.09320	0.26230	0.23170	0.39970	0.32750	0.37840	0.37000	0.09510	0.37090	0.31540	0.08110	0.37700	0.08820	0.26820	0.23040	0.39540	0.38400	0.36660	0.35410	0.08240	0.30910	0.30370	0.08340	0.33370	0.08460	0.25140	0.22910	0.38110	0.35690	0.37580	0.30830	0.09880	0.28640	0.29240	0.08680	0.34290	0.09200	0.26570	0.23770	0.41400	0.36590	0.36960	0.37200	0.09720	0.29520	0.29200	0.09830	0.33970	0.08550	0.25680	0.22690	0.18360	0.35430	0.36850	0.35840	0.10720	0.28230	0.30520	0.29490	0.34690	0.09220	0.36260	0.33180	0.39850	0.35540	0.32760	0.36040	0.33150	0.26820	0.28520	0.27860	0.31340	0.33080	0.34140	0.33330	0.14860	0.33040	0.30840	0.34360	0.32310
134=21:02:45	118213	300	0.28140	0.32090	0.07920	0.35290	0.09250	0.24920	0.34820	0.39780	0.37140	0.37240	0.35390	0.08200	0.30340	0.30640	0.08210	0.34830	0.08890	0.25980	0.23190	0.38930	0.32430	0.36490	0.36640	0.10290	0.37920	0.30510	0.07980	0.37090	0.08390	0.26180	0.22650	0.38900	0.36500	0.37310	0.34230	0.07850	0.30300	0.29490	0.08000	0.32680	0.08010	0.24950	0.22650	0.37010	0.35660	0.36420	0.30130	0.10080	0.28360	0.28500	0.08390	0.32920	0.08940	0.25890	0.23600	0.41260	0.35450	0.36850	0.35320	0.08700	0.29390	0.28340	0.09450	0.33320	0.07990	0.25360	0.22640	0.18230	0.34350	0.36460	0.35290	0.07810	0.27290	0.29730	0.28410	0.33640	0.08660	0.34630	0.32560	0.38460	0.35150	0.33290	0.34580	0.32810	0.26540	0.28300	0.26880	0.30370	0.32110	0.33670	0.31860	0.14530	0.32220	0.30970	0.32810	0.31000
135=21:17:28	119096	301	0.29010	0.33210	0.08420	0.35510	0.09320	0.25310	0.35300	0.40170	0.38130	0.37060	0.35450	0.08510	0.30220	0.30830	0.08460	0.35430	0.09130	0.26240	0.23140	0.39640	0.32940	0.37270	0.36560	0.09460	0.36660	0.31380	0.08190	0.37630	0.08820	0.26510	0.23220	0.39690	0.37010	0.36930	0.34620	0.08230	0.30730	0.29930	0.08340	0.33320	0.08420	0.25320	0.23180	0.37810	0.35520	0.36850	0.30590	0.09780	0.28830	0.28990	0.08740	0.33830	0.09090	0.26550	0.23690	0.41200	0.36140	0.37380	0.35970	0.08970	0.29350	0.29070	0.10640	0.33820	0.08260	0.25710	0.22710	0.18320	0.34880	0.36500	0.34790	0.07760	0.27320	0.30360	0.29090	0.33690	0.09110	0.35180	0.33380	0.39440	0.35190	0.32710	0.35260	0.32600	0.26700	0.28040	0.27900	0.31070	0.32390	0.33780	0.32510	0.14890	0.32370	0.31190	0.33840	0.31380
136=21:32:11	119979	301	0.28830	0.33100	0.08090	0.35680	0.09200	0.24920	0.35650	0.39860	0.38050	0.37030	0.35500	0.08440	0.32800	0.30990	0.08520	0.35430	0.08900	0.25970	0.23040	0.39460	0.32440	0.37090	0.36350	0.08500	0.36550	0.31320	0.08010	0.37880	0.08360	0.26260	0.23290	0.38770	0.37290	0.36190	0.34770	0.08210	0.30400	0.30000	0.08230	0.33460	0.08310	0.25190	0.23160	0.37360	0.35210	0.36850	0.29910	0.10110	0.28900	0.28830	0.08400	0.34050	0.09150	0.26410	0.24230	0.41010	0.36070	0.36150	0.36100	0.08810	0.29520	0.29140	0.09420	0.34070	0.08470	0.25540	0.22570	0.18320	0.34330	0.36200	0.34910	0.08640	0.27980	0.30370	0.29060	0.34350	0.08880	0.35620	0.33030	0.39440	0.35370	0.31950	0.35670	0.32680	0.26490	0.28300	0.27840	0.31140	0.32660	0.33320	0.32520	0.14670	0.32300	0.30730	0.33690	0.30470
137=21:46:54	120863	301	0.28530	0.32810	0.08070	0.35880	0.09120	0.25410	0.35480	0.40090	0.38500	0.36990	0.36040	0.08270	0.33500	0.31170	0.08270	0.35580	0.09070	0.25970	0.23460	0.39490	0.32850	0.37210	0.37030	0.08980	0.37060	0.31280	0.08120	0.37960	0.08540	0.26650	0.22910	0.39570	0.37610	0.36570	0.35800	0.07990	0.30360	0.30110	0.08220	0.33170	0.08160	0.25150	0.23300	0.37650	0.35760	0.36980	0.31170	0.11090	0.28150	0.29170	0.08490	0.34280	0.08900	0.26610	0.24090	0.41550	0.36050	0.37160	0.36380	0.08650	0.29400	0.29230	0.09460	0.33810	0.08000	0.25360	0.22880	0.18430	0.35700	0.36440	0.35730	0.09560	0.27320	0.30270	0.29600	0.34200	0.08700	0.35720	0.32650	0.39930	0.34850	0.33080	0.35480	0.33120	0.26450	0.27890	0.27740	0.31280	0.32910	0.33560	0.32920	0.14800	0.32830	0.30820	0.33940	0.30670
138=22:01:37	121746	301	0.29780	0.32380	0.08390	0.35450	0.09130	0.25540	0.35840	0.39660	0.38510	0.36750	0.35840	0.08300	0.30490	0.31080	0.08170	0.35590	0.08980	0.26000	0.23110	0.39010	0.32410	0.36800	0.36670	0.09080	0.37060	0.31380	0.07960	0.38370	0.08510	0.26060	0.22550	0.39200	0.36820	0.36360	0.34930	0.08010	0.30410	0.30320	0.07890	0.32830	0.08160	0.25140	0.23290	0.37290	0.35450	0.36690	0.30290	0.09500	0.28970	0.28960	0.08540	0.34190	0.08930	0.26450	0.24010	0.40700	0.35980	0.36200	0.36280	0.08890	0.29570	0.29540	0.09240	0.34300	0.07950	0.25130	0.22880	0.18390	0.34620	0.35880	0.34760	0.09150	0.27560	0.30900	0.29920	0.34290	0.08830	0.35450	0.33220	0.39690	0.34960	0.32190	0.35440	0.32700	0.27090	0.28260	0.28110	0.31170	0.32950	0.33750	0.32840	0.14750	0.32090	0.30530	0.33450	0.30330
139=22:16:20	122629	301	0.29360	0.33060	0.08310	0.36390	0.09430	0.25880	0.36250	0.41190	0.38600	0.38530	0.36080	0.08820	0.32110	0.31940	0.08500	0.36160	0.08940	0.26750	0.23820	0.40430	0.33420	0.38050	0.37540	0.08830	0.34780	0.31670	0.08270	0.38700	0.08800	0.27560	0.23700	0.40830	0.37460	0.38330	0.34800	0.08080	0.30950	0.30780	0.08300	0.33900	0.08400	0.26090	0.23940	0.38420	0.36170	0.37940	0.31160	0.09170	0.28890	0.29790	0.08640	0.34640	0.09340	0.27370	0.24890	0.42430	0.36730	0.38380	0.36630	0.08770	0.29980	0.29650	0.09580	0.34730	0.08470	0.26540	0.23210	0.19060	0.35690	0.37960	0.35610	0.07880	0.27990	0.31060	0.29950	0.34620	0.09120	0.36060	0.33960	0.39860	0.36720	0.33450	0.36390	0.32190	0.26900	0.28920	0.27760	0.32070	0.32780	0.35130	0.32730	0.15060	0.32830	0.32040	0.34060	0.31190
140=22:31:03	123512	301	0.28830	0.33000	0.08450	0.36850	0.09520	0.25900	0.35980	0.41080	0.38650	0.37970	0.36560	0.08660	0.30370	0.31760	0.08570	0.36270	0.09580	0.26550	0.23790	0.40040	0.33150	0.37840	0.37890	0.10310	0.34960	0.31950	0.08240	0.38330	0.08890	0.27460	0.23990	0.40670	0.37400	0.37650	0.35760	0.08220	0.30970	0.30580	0.08510	0.34180	0.08490	0.26110	0.24260	0.38770	0.36200	0.37910	0.31770	0.10390	0.28990	0.29370	0.08820	0.34760	0.09550	0.27170	0.24730	0.41910	0.36990	0.38130	0.36210	0.09350	0.29790	0.30220	0.10020	0.34930	0.08540	0.26430	0.23530	0.19120	0.36020	0.37620	0.35980	0.08060	0.27390	0.31060	0.30160	0.34410	0.09270	0.35930	0.33490	0.39970	0.35750	0.33640	0.36400	0.32830	0.26870	0.28450	0.28220	0.31910	0.33220	0.34650	0.33440	0.15340	0.33080	0.31690	0.34350	0.31990
141=22:45:46	124395	301	0.29170	0.32950	0.08390	0.37350	0.09680	0.25820	0.36160	0.41600	0.39200	0.38290	0.36900	0.08690	0.32000	0.32240	0.08720	0.36150	0.09470	0.26670	0.24500	0.40080	0.33870	0.38090	0.38070	0.09440	0.37720	0.32200	0.08270	0.38280	0.09020	0.27760	0.23870	0.41170	0.37750	0.38850	0.35790	0.08250	0.30850	0.30640	0.08310	0.34140	0.08630	0.25940	0.24440	0.39020	0.36780	0.37840	0.31320	0.10430	0.28540	0.29540	0.08590	0.35160	0.09450	0.26960	0.25110	0.42790	0.36520	0.38560	0.36780	0.09000	0.30470	0.30200	0.09720	0.34850	0.08440	0.26670	0.24000	0.19280	0.35800	0.37890	0.35900	0.07860	0.28800	0.31110	0.29740	0.34490	0.09230	0.36860	0.34270	0.40490	0.36150	0.34320	0.35660	0.33400	0.27010	0.29200	0.27970	0.32390	0.33690	0.34520	0.33270	0.15670	0.33260	0.31470	0.34450	0.30890
142=23:00:29	125278	300	0.28780	0.32420	0.08040	0.36330	0.09400	0.25430	0.34890	0.41160	0.37590	0.37570	0.36370	0.08370	0.34590	0.31060	0.08360	0.35330	0.08950	0.26460	0.24170	0.39300	0.33340	0.37380	0.37520	0.10560	0.37460	0.31380	0.08150	0.37480	0.08730	0.27140	0.23370	0.40610	0.36360	0.38200	0.34650	0.08230	0.30450	0.30100	0.08030	0.33780	0.07960	0.25220	0.24100	0.37300	0.36400	0.36580	0.31110	0.10460	0.28760	0.28760	0.08500	0.34230	0.09070	0.26120	0.24500	0.42010	0.35610	0.38590	0.35100	0.08090	0.29480	0.29180	0.09400	0.33870	0.08190	0.25840	0.23530	0.19080	0.35690	0.37000	0.35190	0.07380	0.28050	0.30680	0.29510	0.33960	0.09100	0.35650	0.33700	0.39340	0.35070	0.34230	0.34720	0.33110	0.26330	0.28260	0.27590	0.31670	0.32960	0.34250	0.35490	0.15090	0.32250	0.31310	0.33420	0.32000
143=23:15:12	126161	300	0.30140	0.31710	0.08430	0.37320	0.09780	0.26530	0.36360	0.42050	0.39470	0.38780	0.37580	0.09700	0.30510	0.32180	0.08680	0.36400	0.09250	0.27090	0.24710	0.40460	0.34100	0.37700	0.38000	0.10220	0.37350	0.31710	0.08320	0.39020	0.08910	0.27520	0.24060	0.41860	0.37750	0.38990	0.36720	0.08090	0.31400	0.30850	0.08410	0.34620	0.08440	0.26190	0.24830	0.38950	0.36980	0.38420	0.31860	0.09680	0.29520	0.29880	0.08780	0.34860	0.09460	0.27880	0.25550	0.43260	0.36740	0.39550	0.36680	0.08930	0.30060	0.29750	0.09880	0.35380	0.08330	0.26340	0.24150	0.19660	0.36610	0.37690	0.36600	0.07770	0.28480	0.31140	0.30610	0.35180	0.09220	0.36410	0.33940	0.41350	0.36330	0.34910	0.36760	0.34680	0.27580	0.29190	0.28590	0.32140	0.33700	0.35600	0.33990	0.15690	0.33620	0.31790	0.34880	0.31380
144=23:29:56	127045	300	0.30070	0.32450	0.08390	0.37170	0.09550	0.26210	0.36480	0.41380	0.39390	0.38480	0.36870	0.08590	0.30040	0.31710	0.08600	0.36440	0.09140	0.26860	0.24380	0.40410	0.33540	0.37620	0.37870	0.09900	0.37690	0.32520	0.08300	0.39280	0.08700	0.28090	0.24410	0.41290	0.38290	0.38180	0.36450	0.08310	0.31200	0.31040	0.08230	0.34190	0.08190	0.26140	0.24760	0.39010	0.36530	0.37950	0.31890	0.10700	0.29540	0.29940	0.08650	0.35550	0.09320	0.27930	0.25460	0.43130	0.37180	0.38630	0.36950	0.10340	0.30110	0.30120	0.09670	0.35440	0.08310	0.26500	0.24070	0.19180	0.36530	0.37800	0.36310	0.08210	0.27860	0.31850	0.30360	0.35200	0.09000	0.36890	0.34010	0.41270	0.36350	0.34130	0.36690	0.33770	0.27040	0.29150	0.28440	0.32330	0.33620	0.35100	0.33630	0.15570	0.33780	0.31710	0.34830	0.31540
145=23:44:44	127932	300	0.28460	0.30620	0.08220	0.36810	0.09490	0.25900	0.35050	0.40660	0.38210	0.38140	0.36180	0.08760	0.30780	0.31410	0.08520	0.35900	0.09160	0.26870	0.24240	0.39820	0.33570	0.38170	0.37530	0.08810	0.37180	0.31660	0.08180	0.37910	0.08710	0.26990	0.24140	0.40450	0.36900	0.38000	0.35630	0.08220	0.30730	0.30220	0.08090	0.33600	0.08450	0.26010	0.24670	0.38160	0.35890	0.37500	0.31410	0.10100	0.28680	0.29010	0.08880	0.34550	0.09160	0.26990	0.25110	0.41390	0.36580	0.38220	0.36060	0.09420	0.29840	0.29270	0.09970	0.34990	0.08580	0.26340	0.23340	0.19410	0.36100	0.37320	0.35260	0.08100	0.27360	0.30540	0.29780	0.33630	0.09220	0.35630	0.34080	0.39780	0.35880	0.33700	0.35460	0.32810	0.26730	0.28060	0.28180	0.31890	0.32870	0.34640	0.33100	0.15630	0.32510	0.32020	0.34200	0.31650
146=23:59:27	128815	300	0.29540	0.32540	0.08310	0.38260	0.09780	0.25970	0.36360	0.41990	0.39450	0.38530	0.37090	0.09290	0.30480	0.32350	0.08440	0.36450	0.09320	0.27510	0.24650	0.39980	0.33900	0.38900	0.38110	0.09140	0.36950	0.32480	0.08270	0.38750	0.08970	0.28360	0.24470	0.41870	0.38550	0.38860	0.36610	0.08230	0.31170	0.31050	0.08290	0.34830	0.08450	0.26010	0.24960	0.39400	0.37010	0.38350	0.31480	0.09370	0.28350	0.30120	0.08640	0.35680	0.09460	0.27350	0.25750	0.43050	0.37460	0.38610	0.37410	0.09030	0.30660	0.30380	0.09940	0.35020	0.08660	0.26950	0.24090	0.19800	0.35940	0.38170	0.36010	0.08200	0.28890	0.31430	0.29810	0.34470	0.09360	0.37260	0.34430	0.40790	0.36740	0.34130	0.36560	0.33500	0.27450	0.28760	0.28040	0.32500	0.33790	0.34820	0.33220	0.15690	0.33380	0.31380	0.34230	0.32240
147=00:14:13	129701	301	0.29180	0.32120	0.08280	0.37180	0.09430	0.25880	0.36640	0.41110	0.39480	0.38080	0.36620	0.08650	0.30960	0.31900	0.08460	0.36550	0.09330	0.27180	0.24630	0.40510	0.33220	0.37920	0.37450	0.09060	0.36650	0.31980	0.08000	0.38490	0.08720	0.27740	0.24770	0.41080	0.38360	0.37590	0.36440	0.08230	0.30740	0.30590	0.08360	0.34530	0.08500	0.26190	0.24800	0.39030	0.35750	0.37810	0.31070	0.10260	0.28630	0.29910	0.08800	0.35340	0.09200	0.27260	0.25830	0.42890	0.37750	0.37860	0.37480	0.08780	0.30180	0.30140	0.09710	0.34990	0.08400	0.26230	0.23860	0.19280	0.35960	0.38030	0.35650	0.08500	0.28200	0.31510	0.29770	0.34990	0.09080	0.36850	0.34040	0.40920	0.36720	0.33880	0.37360	0.34020	0.27250	0.28510	0.28110	0.31640	0.33690	0.34290	0.33780	0.15600	0.33320	0.31160	0.34740	0.31690
148=00:28:56	130584	301	0.29340	0.31520	0.08300	0.37190	0.09550	0.26010	0.35810	0.41180	0.38790	0.38060	0.36940	0.08720	0.29970	0.31730	0.08510	0.36520	0.09060	0.26580	0.24530	0.39850	0.34060	0.37660	0.38640	0.10150	0.36240	0.32270	0.08230	0.38210	0.08790	0.27760	0.24440	0.41360	0.37140	0.38480	0.36460	0.08380	0.30900	0.30470	0.08070	0.34220	0.08320	0.25750	0.25260	0.38590	0.36840	0.37390	0.31350	0.10560	0.29150	0.29780	0.08860	0.35260	0.09480	0.27470	0.25210	0.42860	0.36400	0.38940	0.36390	0.08620	0.30360	0.29850	0.09570	0.35010	0.08450	0.26630	0.24360	0.19480	0.36370	0.37390	0.36260	0.07810	0.28430	0.31260	0.29830	0.34410	0.09340	0.36640	0.33810	0.40010	0.36010	0.34870	0.35590	0.33910	0.26830	0.28840	0.27890	0.32320	0.33690	0.34780	0.33580	0.15560	0.33220	0.31830	0.34540	0.31280
149=00:43:39	131467	301	0.28080	0.30920	0.07810	0.36470	0.08820	0.25380	0.35230	0.40620	0.37900	0.37870	0.35720	0.08100	0.30670	0.31380	0.08090	0.35940	0.08840	0.26820	0.24030	0.39980	0.32900	0.37500	0.37080	0.08270	0.35500	0.31500	0.07770	0.37340	0.08080	0.26830	0.24140	0.40200	0.37050	0.38200	0.35180	0.07840	0.30670	0.30170	0.07880	0.34160	0.08060	0.25930	0.24640	0.38780	0.35510	0.37710	0.30190	0.09560	0.28570	0.28820	0.08190	0.34510	0.08830	0.26860	0.25520	0.41730	0.37200	0.37710	0.36260	0.08460	0.29730	0.29520	0.09370	0.34810	0.08210	0.26440	0.23490	0.19080	0.34850	0.37820	0.35190	0.07400	0.27840	0.30810	0.29350	0.33570	0.08710	0.36040	0.34060	0.39650	0.36130	0.32780	0.36680	0.32690	0.26570	0.28250	0.27560	0.31660	0.32960	0.34080	0.32940	0.15230	0.32550	0.31130	0.33920	0.31410
150=00:58:22	132350	296	0.28850	0.31940	0.07740	0.37760	0.09090	0.25860	0.36250	0.41770	0.39240	0.38470	0.36950	0.08300	0.29820	0.31580	0.08050	0.36220	0.08810	0.26630	0.24450	0.40120	0.33580	0.38200	0.37800	0.08550	0.38040	0.31760	0.07790	0.38760	0.08380	0.27930	0.24120	0.41530	0.37930	0.38390	0.36740	0.07840	0.30630	0.30580	0.07930	0.34280	0.07890	0.26020	0.24920	0.39380	0.36320	0.37920	0.31040	0.10400	0.28940	0.29470	0.08260	0.35050	0.08920	0.27070	0.25760	0.43170	0.37080	0.38420	0.36640	0.08560	0.29500	0.29710	0.09480	0.35210	0.08090	0.26350	0.24050	0.19450	0.35670	0.37670	0.35810	0.07910	0.28820	0.31210	0.29610	0.34600	0.08750	0.36750	0.33950	0.40860	0.36900	0.33680	0.36280	0.33500	0.26630	0.28570	0.27690	0.32190	0.33570	0.34600	0.32810	0.15150	0.33020	0.31400	0.34270	0.30810
151=01:13:05	133234	300	0.29640	0.31940	0.08040	0.37230	0.09280	0.26220	0.36320	0.41090	0.39510	0.38010	0.37430	0.08440	0.29960	0.31640	0.08350	0.36490	0.09180	0.26830	0.24670	0.40430	0.33510	0.37580	0.37680	0.10450	0.37270	0.31730	0.08110	0.38890	0.08450	0.27540	0.24290	0.41510	0.38020	0.37970	0.36960	0.08010	0.31220	0.30630	0.08040	0.34160	0.08150	0.26140	0.25260	0.38630	0.36550	0.37480	0.31040	0.09910	0.29190	0.29610	0.08410	0.35060	0.09050	0.27530	0.25770	0.42860	0.36920	0.38660	0.37280	0.08520	0.29730	0.29640	0.09450	0.35180	0.08110	0.26450	0.24360	0.19610	0.36280	0.37480	0.36090	0.08270	0.27190	0.31050	0.30250	0.34710	0.08990	0.36330	0.34100	0.40510	0.36300	0.34400	0.36390	0.33920	0.27140	0.28780	0.28090	0.31900	0.33180	0.34850	0.33430	0.15580	0.32820	0.31800	0.34590	0.31420
152=01:27:48	134117	301	0.29280	0.32680	0.07850	0.36860	0.09020	0.25790	0.36710	0.41090	0.38520	0.38370	0.36280	0.08120	0.31300	0.31250	0.08150	0.36620	0.08820	0.26640	0.24010	0.40060	0.32870	0.37850	0.37400	0.08690	0.36020	0.31980	0.07800	0.38470	0.08310	0.27280	0.24450	0.40570	0.37830	0.38470	0.35540	0.07870	0.31200	0.30790	0.07930	0.34000	0.08020	0.26330	0.25120	0.38900	0.35870	0.37760	0.30640	0.09410	0.28920	0.29310	0.08780	0.34510	0.08960	0.27460	0.26460	0.41900	0.36670	0.38350	0.36540	0.08540	0.29620	0.29480	0.10930	0.35330	0.07780	0.26500	0.24000	0.19200	0.35200	0.37850	0.34890	0.07480	0.28100	0.30790	0.30090	0.34940	0.08750	0.35620	0.33780	0.40220	0.36780	0.33080	0.36110	0.33500	0.27000	0.28770	0.27920	0.31520	0.33040	0.34830	0.32670	0.15330	0.32780	0.31790	0.33850	0.30200
153=01:42:31	135000	301	0.29000	0.31780	0.07990	0.36540	0.09190	0.25330	0.35260	0.40490	0.38340	0.36920	0.36380	0.08300	0.29610	0.31370	0.08190	0.35910	0.09070	0.26880	0.24620	0.39800	0.33020	0.37700	0.37720	0.09670	0.37790	0.30820	0.07920	0.38150	0.08420	0.27600	0.24010	0.39630	0.37280	0.37590	0.36220	0.07880	0.30540	0.29950	0.07920	0.34150	0.08080	0.25720	0.25020	0.38530	0.36240	0.37020	0.30750	0.10870	0.28360	0.29140	0.08340	0.34460	0.08900	0.26860	0.25370	0.41920	0.36420	0.37380	0.36580	0.08800	0.29720	0.29390	0.09320	0.34320	0.07890	0.26360	0.24060	0.19550	0.35870	0.36980	0.35540	0.08540	0.28210	0.30780	0.29280	0.33900	0.08790	0.36450	0.33210	0.39790	0.35800	0.33870	0.35620	0.33800	0.26620	0.28260	0.27450	0.31640	0.33360	0.33810	0.33130	0.15360	0.33320	0.31090	0.33830	0.30720
154=01:57:14	135883	301	0.30040	0.31280	0.08060	0.37290	0.09320	0.26220	0.35690	0.41930	0.39140	0.38810	0.36730	0.08350	0.30840	0.31960	0.08280	0.36750	0.09110	0.27270	0.25210	0.40460	0.33730	0.38620	0.37940	0.08900	0.37710	0.32000	0.08040	0.38330	0.08720	0.27710	0.24800	0.41250	0.37640	0.39700	0.36160	0.08150	0.30940	0.30960	0.08010	0.34990	0.08230	0.26530	0.25830	0.39870	0.36910	0.38150	0.31810	0.09450	0.29420	0.29460	0.08480	0.35560	0.09140	0.27160	0.26220	0.42820	0.37570	0.39160	0.36220	0.08790	0.30930	0.30280	0.09650	0.35610	0.08600	0.27070	0.24490	0.20110	0.35770	0.38540	0.35740	0.07790	0.29150	0.31660	0.30340	0.34610	0.09120	0.37010	0.34880	0.40820	0.36960	0.34400	0.36180	0.33310	0.27160	0.29050	0.28200	0.32980	0.33560	0.35650	0.33310	0.15690	0.32860	0.32200	0.34550	0.31340
155=02:11:58	136767	301	0.29320	0.32290	0.08030	0.37350	0.09190	0.26010	0.37100	0.41330	0.39890	0.38720	0.37020	0.08550	0.29780	0.32180	0.08280	0.36910	0.08910	0.26850	0.24640	0.40870	0.33530	0.38830	0.37950	0.08450	0.36600	0.32070	0.08010	0.38890	0.08440	0.27770	0.25260	0.40970	0.38910	0.38290	0.36670	0.08370	0.30930	0.31170	0.08090	0.34630	0.08410	0.26430	0.25490	0.39610	0.36140	0.38590	0.31170	0.08870	0.30150	0.29940	0.08720	0.35650	0.09040	0.27490	0.26390	0.42710	0.38040	0.37690	0.37690	0.08690	0.30220	0.30050	0.09970	0.35640	0.08190	0.26650	0.24180	0.19570	0.35370	0.37870	0.35500	0.08330	0.28680	0.31860	0.30250	0.35040	0.08900	0.36850	0.34280	0.40760	0.36940	0.33100	0.37290	0.33600	0.27310	0.29060	0.27890	0.31920	0.33720	0.34630	0.33550	0.15480	0.33220	0.31520	0.34860	0.31200
156=02:26:41	137650	301	0.28930	0.31420	0.08100	0.37540	0.09370	0.25740	0.36320	0.41540	0.39330	0.38480	0.37050	0.08400	0.31310	0.31930	0.08460	0.36830	0.09150	0.27110	0.24810	0.40630	0.33730	0.38830	0.38450	0.08620	0.38070	0.32010	0.08240	0.38610	0.08490	0.28240	0.25120	0.40720	0.38190	0.38760	0.36810	0.08080	0.30540	0.30830	0.07990	0.35160	0.08170	0.26320	0.25650	0.39930	0.36510	0.38560	0.31400	0.09660	0.28730	0.29670	0.08510	0.35730	0.09050	0.27340	0.26340	0.42950	0.37750	0.37950	0.37450	0.09070	0.30320	0.30020	0.09690	0.35680	0.08370	0.26750	0.24360	0.19840	0.35690	0.38050	0.36220	0.08270	0.28320	0.31620	0.29620	0.35170	0.08840	0.37080	0.33960	0.40720	0.37190	0.34150	0.36660	0.33760	0.26620	0.28990	0.28080	0.32100	0.33910	0.34600	0.33300	0.15820	0.33590	0.31990	0.34700	0.31440
157=02:41:25	138533	301	0.30450	0.31740	0.08200	0.38080	0.09420	0.26710	0.36370	0.42420	0.39350	0.40060	0.36660	0.08220	0.30900	0.32340	0.08540	0.37410	0.09320	0.27240	0.25280	0.40700	0.33930	0.38480	0.38380	0.09020	0.37360	0.32520	0.08160	0.39030	0.08730	0.28020	0.25200	0.42430	0.37770	0.40080	0.35980	0.07860	0.31200	0.31490	0.08250	0.35210	0.08250	0.26920	0.26320	0.40310	0.36920	0.38500	0.31780	0.09020	0.29420	0.29930	0.08530	0.36220	0.09300	0.27910	0.26960	0.43700	0.37770	0.39890	0.36330	0.08700	0.30560	0.30870	0.09780	0.36360	0.08440	0.27310	0.24580	0.20110	0.36150	0.38790	0.35700	0.07090	0.28170	0.32100	0.31020	0.35310	0.09240	0.37130	0.35770	0.41680	0.37570	0.34190	0.36640	0.33370	0.27480	0.29190	0.28540	0.33470	0.33740	0.36090	0.33670	0.15610	0.32830	0.32840	0.34330	0.30730
158=02:56:08	139416	300	0.29090	0.32650	0.08240	0.38340	0.09370	0.26340	0.36580	0.41900	0.40200	0.38610	0.38020	0.08520	0.30370	0.32010	0.08420	0.36990	0.09300	0.27230	0.24940	0.40670	0.34330	0.38880	0.38850	0.10180	0.37070	0.32230	0.08290	0.39270	0.08670	0.28460	0.25410	0.41470	0.38800	0.38690	0.37780	0.08210	0.30960	0.31200	0.08120	0.34810	0.08360	0.26370	0.26220	0.39610	0.36810	0.38020	0.31870	0.12740	0.29190	0.30120	0.08660	0.36010	0.09380	0.27800	0.26460	0.43480	0.37400	0.38220	0.37640	0.08910	0.30780	0.30130	0.09450	0.35440	0.08540	0.26730	0.25030	0.20160	0.36600	0.37950	0.37030	0.08750	0.28500	0.31980	0.30140	0.35270	0.09060	0.37620	0.34020	0.41440	0.37100	0.34920	0.36900	0.34630	0.27200	0.28750	0.28360	0.32460	0.33860	0.34730	0.33820	0.15810	0.33810	0.31930	0.35220	0.31740
159=03:10:51	140299	300	0.29600	0.31630	0.08280	0.38280	0.09450	0.26360	0.37110	0.41470	0.39820	0.37620	0.38480	0.08620	0.30400	0.32000	0.08350	0.36970	0.09130	0.27230	0.25120	0.40360	0.33990	0.37960	0.38490	0.10730	0.35590	0.32560	0.08300	0.39080	0.08620	0.28230	0.25350	0.41570	0.38630	0.38130	0.37430	0.08130	0.31120	0.30380	0.08170	0.35180	0.08370	0.26190	0.25930	0.38960	0.36700	0.37640	0.31840	0.11920	0.29470	0.30040	0.08750	0.36380	0.09310	0.27550	0.26210	0.43590	0.36960	0.38620	0.37370	0.08900	0.30320	0.30250	0.09900	0.35250	0.08090	0.26320	0.25000	0.20080	0.37040	0.37720	0.36640	0.09070	0.28510	0.31450	0.30120	0.35260	0.09090	0.37530	0.34130	0.40890	0.36190	0.34710	0.36040	0.34750	0.26690	0.28670	0.28360	0.32370	0.34020	0.34680	0.34450	0.15760	0.33770	0.30530	0.34550	0.30840
160=03:25:34	141182	300	0.28970	0.31440	0.08010	0.37090	0.09270	0.25890	0.35650	0.41120	0.38610	0.38940	0.36840	0.08290	0.30090	0.31650	0.08380	0.36830	0.09200	0.27480	0.25340	0.40820	0.33800	0.38480	0.38710	0.08830	0.36340	0.31630	0.08160	0.38530	0.08490	0.28150	0.24690	0.41370	0.37260	0.39000	0.36050	0.07900	0.31270	0.30610	0.08270	0.34590	0.08300	0.26590	0.25610	0.39410	0.36590	0.38130	0.31480	0.09760	0.28700	0.29960	0.08560	0.34710	0.09220	0.27560	0.26360	0.42750	0.36710	0.38610	0.36530	0.09650	0.29910	0.29480	0.09850	0.35570	0.08490	0.26850	0.24520	0.20150	0.35530	0.38470	0.36010	0.07870	0.28240	0.31020	0.29880	0.34890	0.09160	0.36200	0.33790	0.40110	0.37220	0.34270	0.36000	0.33050	0.26850	0.28880	0.27730	0.32030	0.33190	0.34840	0.32680	0.15930	0.33480	0.32350	0.34000	0.31570
161=03:40:17	142065	300	0.29130	0.31820	0.08290	0.38530	0.09400	0.26630	0.36670	0.41940	0.39420	0.39170	0.37830	0.08410	0.30040	0.32400	0.08490	0.37320	0.09180	0.27360	0.25400	0.40990	0.33910	0.38270	0.38620	0.10010	0.37960	0.32860	0.08220	0.39790	0.08800	0.28570	0.25140	0.42400	0.38520	0.38950	0.37030	0.08090	0.31330	0.31180	0.08210	0.34960	0.08350	0.26980	0.26090	0.39590	0.36590	0.38530	0.32280	0.10670	0.29300	0.30240	0.08730	0.35560	0.09430	0.27910	0.26690	0.43730	0.37540	0.38960	0.37380	0.08930	0.29980	0.30020	0.10050	0.35890	0.08520	0.26890	0.24990	0.20300	0.36360	0.38220	0.36420	0.07930	0.27990	0.31590	0.30230	0.35400	0.09260	0.37100	0.34110	0.41180	0.36660	0.34490	0.36470	0.33530	0.26910	0.28790	0.28290	0.32380	0.34120	0.35150	0.33990	0.15930	0.33530	0.32160	0.34770	0.31400
162=03:55:00	142948	300	0.29370	0.32150	0.08220	0.37670	0.09400	0.26440	0.36270	0.42080	0.39650	0.39040	0.38000	0.08570	0.31710	0.31540	0.08310	0.36990	0.09050	0.27110	0.25590	0.40640	0.34410	0.38690	0.38570	0.10130	0.34990	0.31860	0.07980	0.39360	0.08630	0.27930	0.25040	0.42170	0.37930	0.39160	0.37540	0.07750	0.31540	0.30720	0.08140	0.34790	0.08160	0.26760	0.26430	0.39810	0.37020	0.38400	0.32090	0.09600	0.29460	0.30000	0.08570	0.35270	0.09410	0.27890	0.26690	0.43410	0.37350	0.39520	0.36850	0.08590	0.30360	0.30220	0.09720	0.35750	0.08050	0.26920	0.25140	0.20570	0.36690	0.38290	0.36480	0.07530	0.28060	0.31270	0.30200	0.34910	0.09170	0.36830	0.34460	0.41440	0.36720	0.35060	0.36570	0.34320	0.27000	0.29230	0.28160	0.32180	0.33820	0.35340	0.34030	0.15910	0.33870	0.32170	0.34920	0.31020
163=04:09:43	143831	296	0.30540	0.32520	0.08340	0.38710	0.09590	0.26670	0.37650	0.42160	0.40880	0.39130	0.38830	0.08950	0.32820	0.32670	0.08390	0.37790	0.09470	0.27680	0.25970	0.41640	0.34350	0.38850	0.39020	0.09760	0.35680	0.32800	0.08480	0.39940	0.09030	0.28890	0.25650	0.43010	0.39610	0.39090	0.37990	0.08880	0.31720	0.31830	0.08350	0.35210	0.08590	0.27020	0.26610	0.40390	0.37290	0.38970	0.32100	0.10220	0.29720	0.30490	0.08920	0.36410	0.09350	0.28530	0.27330	0.44860	0.38190	0.39400	0.38390	0.08930	0.30860	0.30450	0.09810	0.36540	0.08660	0.27010	0.25850	0.20510	0.37410	0.38240	0.36870	0.10330	0.28960	0.32690	0.31210	0.36240	0.09490	0.37860	0.34460	0.42270	0.37350	0.35250	0.37300	0.35140	0.27570	0.29710	0.28530	0.32480	0.34990	0.35770	0.34710	0.16120	0.34550	0.32100	0.35030	0.31390
164=04:24:26	144715	300	0.29370	0.31560	0.07830	0.37790	0.09180	0.26470	0.36290	0.41620	0.39420	0.38520	0.37390	0.08390	0.30770	0.32140	0.08030	0.37170	0.08960	0.27400	0.24960	0.40220	0.34230	0.38220	0.38620	0.10070	0.34560	0.32360	0.07770	0.39100	0.08370	0.27830	0.25060	0.42110	0.38340	0.38420	0.36870	0.07850	0.31100	0.30730	0.07770	0.34690	0.07930	0.26770	0.26330	0.39130	0.37010	0.38310	0.31920	0.08800	0.29010	0.29630	0.08510	0.35980	0.09020	0.27910	0.26090	0.43000	0.37150	0.39550	0.36760	0.08730	0.30090	0.30100	0.09550	0.35340	0.07920	0.26720	0.24740	0.20150	0.36990	0.37990	0.36130	0.07520	0.27630	0.31620	0.30560	0.34960	0.08940	0.36900	0.34700	0.41240	0.36390	0.34420	0.36060	0.33570	0.27100	0.28560	0.28640	0.32520	0.33450	0.35800	0.34280	0.15870	0.33000	0.31770	0.34570	0.32170
165=04:39:09	145598	301	0.30050	0.32620	0.08390	0.38730	0.09660	0.26540	0.36940	0.42010	0.39840	0.39670	0.38460	0.08860	0.34250	0.32340	0.08760	0.37300	0.09480	0.27860	0.25840	0.41220	0.34410	0.39060	0.38520	0.09510	0.38550	0.32320	0.08540	0.39190	0.08860	0.29060	0.25980	0.42030	0.38480	0.39640	0.37380	0.08480	0.31080	0.30800	0.08340	0.35500	0.08390	0.27090	0.26250	0.40190	0.36680	0.38660	0.31820	0.10250	0.28680	0.30480	0.08740	0.35850	0.09590	0.27740	0.27290	0.43620	0.38020	0.38850	0.37840	0.09220	0.30770	0.30450	0.09940	0.35840	0.08500	0.27220	0.24920	0.20610	0.36330	0.39070	0.36500	0.08500	0.29370	0.31760	0.30170	0.35030	0.09290	0.37330	0.34650	0.40830	0.37420	0.35250	0.36850	0.34190	0.27300	0.29210	0.28070	0.32330	0.33960	0.35090	0.33670	0.16280	0.33830	0.32470	0.34300	0.32180
166=04:53:52	146481	301	0.29550	0.31510	0.08060	0.37550	0.09330	0.26180	0.36000	0.41490	0.39260	0.38290	0.37150	0.08510	0.30810	0.31700	0.08290	0.37120	0.09080	0.27370	0.25480	0.40550	0.33920	0.38440	0.38550	0.09990	0.34700	0.32030	0.08050	0.38760	0.08710	0.28130	0.25200	0.41570	0.37790	0.38600	0.37010	0.08060	0.31280	0.30510	0.08110	0.35130	0.08160	0.26390	0.26400	0.39530	0.36520	0.38310	0.31660	0.09720	0.28480	0.29710	0.08440	0.35500	0.09230	0.27700	0.26470	0.42750	0.37370	0.38370	0.36810	0.09710	0.29840	0.30000	0.09550	0.35520	0.08220	0.26740	0.24690	0.20550	0.36300	0.38250	0.35750	0.08020	0.27750	0.31430	0.29740	0.34500	0.09230	0.36850	0.34160	0.40230	0.36640	0.33920	0.36370	0.33630	0.27210	0.28360	0.27940	0.32330	0.33610	0.34830	0.33840	0.16160	0.33070	0.31470	0.33780	0.32490
167=05:08:35	147364	300	0.28830	0.31450	0.08020	0.37880	0.09250	0.26040	0.35930	0.41720	0.39050	0.39220	0.37220	0.08330	0.30610	0.31740	0.08300	0.37090	0.09010	0.27390	0.25300	0.41270	0.34090	0.39360	0.38770	0.08800	0.35260	0.32190	0.07950	0.38470	0.08590	0.28160	0.25880	0.41330	0.38490	0.39100	0.36810	0.07990	0.30700	0.30530	0.07970	0.35030	0.08310	0.26800	0.26290	0.40050	0.36390	0.38450	0.31400	0.10380	0.28500	0.29570	0.08420	0.35730	0.09090	0.27480	0.27050	0.43050	0.38100	0.38270	0.37420	0.08850	0.30370	0.30410	0.09730	0.35420	0.08350	0.27300	0.24550	0.20110	0.35870	0.38670	0.35970	0.08310	0.28120	0.31640	0.29610	0.34300	0.09070	0.37390	0.34690	0.40480	0.37130	0.34080	0.37250	0.33760	0.26490	0.28470	0.27560	0.32320	0.33560	0.34650	0.33430	0.15740	0.33030	0.31950	0.34500	0.32580
168=05:23:18	148247	298	0.29410	0.33070	0.08350	0.38020	0.09630	0.26310	0.36500	0.41550	0.39670	0.38800	0.38110	0.08680	0.31870	0.31970	0.08600	0.37330	0.09310	0.27590	0.25750	0.41150	0.34260	0.39130	0.39070	0.10300	0.36550	0.32010	0.08390	0.39280	0.08920	0.28700	0.26060	0.41590	0.38630	0.39030	0.37660	0.08290	0.31130	0.30740	0.08380	0.35420	0.08500	0.27060	0.26730	0.40160	0.37030	0.38930	0.31820	0.10950	0.28860	0.30130	0.08920	0.36110	0.09560	0.28260	0.26980	0.43490	0.37990	0.38530	0.37860	0.09430	0.30490	0.30250	0.09930	0.36010	0.08550	0.26990	0.25450	0.20680	0.36720	0.38660	0.36930	0.07720	0.28000	0.31630	0.30160	0.35200	0.09250	0.37410	0.34160	0.40970	0.37280	0.34880	0.36930	0.34320	0.27360	0.29170	0.28280	0.32310	0.33770	0.35220	0.33740	0.16150	0.33650	0.32110	0.34760	0.31760
169=05:38:01	149130	301	0.29220	0.33030	0.08230	0.38340	0.09520	0.27050	0.37340	0.42510	0.39630	0.39050	0.38220	0.08690	0.34790	0.32400	0.08720	0.37890	0.09220	0.27600	0.25770	0.41510	0.34810	0.39060	0.39660	0.10120	0.35720	0.32530	0.08300	0.39970	0.08910	0.28680	0.25780	0.43010	0.39080	0.39830	0.37660	0.08100	0.31940	0.31340	0.08250	0.35640	0.08350	0.27280	0.27150	0.40700	0.37350	0.39330	0.32430	0.09720	0.30050	0.30460	0.08800	0.36270	0.09560	0.28390	0.27590	0.44140	0.37930	0.39720	0.37950	0.10210	0.30510	0.30240	0.09810	0.36720	0.08480	0.27280	0.25580	0.20950	0.37070	0.38840	0.36630	0.07660	0.27840	0.31980	0.30840	0.35620	0.09300	0.37830	0.34670	0.42030	0.37880	0.35100	0.37520	0.34520	0.27720	0.29610	0.28670	0.33140	0.34570	0.35920	0.34290	0.16440	0.34040	0.32450	0.35510	0.30660
170=05:52:45	150013	301	0.30270	0.32930	0.08280	0.38290	0.09620	0.26850	0.37040	0.41930	0.40330	0.38680	0.38360	0.08780	0.32640	0.32580	0.08590	0.37850	0.09450	0.27910	0.25740	0.41280	0.34340	0.39010	0.39020	0.10070	0.36150	0.33180	0.08360	0.40040	0.08930	0.28860	0.25780	0.42140	0.38910	0.39040	0.38410	0.08260	0.31740	0.31610	0.08340	0.35250	0.08480	0.27250	0.27160	0.40670	0.36970	0.38950	0.31900	0.10850	0.30130	0.30440	0.08870	0.36170	0.09540	0.28570	0.27350	0.43510	0.37730	0.38960	0.37890	0.09320	0.30680	0.30040	0.09660	0.36720	0.08310	0.27050	0.25770	0.20880	0.36740	0.37980	0.36580	0.08390	0.28390	0.32110	0.31030	0.35770	0.09220	0.37400	0.34390	0.41870	0.37260	0.35210	0.37040	0.34690	0.27510	0.29700	0.28750	0.32510	0.34290	0.35470	0.34470	0.16300	0.33760	0.31920	0.34880	0.30940
171=06:07:26	150894	300	0.28510	0.31040	0.07740	0.37560	0.09280	0.26100	0.35670	0.41510	0.38870	0.38760	0.37460	0.08300	0.30970	0.31320	0.08010	0.36790	0.09000	0.27280	0.25260	0.40410	0.34130	0.38210	0.38260	0.08700	0.35930	0.31500	0.07930	0.39030	0.08420	0.28030	0.25160	0.41350	0.37560	0.39250	0.36810	0.08190	0.31260	0.30410	0.07830	0.34410	0.07820	0.26460	0.26670	0.39580	0.36520	0.38180	0.31830	0.09510	0.28670	0.29490	0.08430	0.35180	0.08860	0.27590	0.26890	0.42650	0.36930	0.38800	0.36690	0.09310	0.29900	0.29690	0.10120	0.35460	0.08070	0.26770	0.24580	0.20380	0.36110	0.38140	0.35930	0.07790	0.27660	0.31340	0.29860	0.34340	0.08720	0.36510	0.34200	0.40650	0.36550	0.34250	0.36240	0.33770	0.27070	0.28250	0.27770	0.32000	0.33100	0.34850	0.33040	0.15640	0.32700	0.32220	0.34180	0.32300
172=06:22:07	151775	300	0.30340	0.32790	0.08120	0.38160	0.09470	0.26610	0.36720	0.42250	0.39700	0.39480	0.38370	0.08210	0.32160	0.32030	0.08330	0.38020	0.09160	0.27400	0.25870	0.41120	0.34290	0.39060	0.38750	0.09040	0.35330	0.32680	0.08210	0.39790	0.08430	0.28330	0.25410	0.42860	0.38320	0.39630	0.37450	0.07970	0.31690	0.31390	0.08100	0.35320	0.08100	0.27170	0.26960	0.40620	0.37350	0.38730	0.32040	0.09550	0.29250	0.30110	0.08570	0.35610	0.09270	0.28270	0.27300	0.43590	0.37380	0.39810	0.37250	0.08910	0.30440	0.30120	0.09560	0.36580	0.08250	0.27330	0.25410	0.20920	0.36250	0.38430	0.36020	0.08060	0.28080	0.31760	0.30390	0.35510	0.09260	0.36880	0.34500	0.41310	0.37430	0.34420	0.36630	0.33600	0.27480	0.29420	0.28000	0.32430	0.33980	0.35530	0.33330	0.15900	0.33270	0.32270	0.34360	0.30960
173=06:36:47	152656	300	0.29910	0.32570	0.07860	0.39130	0.09450	0.26730	0.37510	0.43250	0.40540	0.39830	0.38250	0.08680	0.33990	0.32620	0.08060	0.37970	0.09040	0.27490	0.26040	0.41760	0.34550	0.39800	0.39630	0.08530	0.36020	0.32850	0.07930	0.40020	0.08510	0.29150	0.26000	0.43900	0.39130	0.40470	0.38680	0.07830	0.31500	0.31640	0.07970	0.35740	0.08060	0.26970	0.27160	0.41770	0.37670	0.38970	0.32110	0.10240	0.29550	0.30370	0.08360	0.36510	0.09290	0.28180	0.27900	0.46240	0.38090	0.39590	0.38370	0.08970	0.30900	0.30530	0.09530	0.36820	0.08370	0.27630	0.25820	0.20840	0.36830	0.38750	0.36200	0.08160	0.29590	0.32340	0.30440	0.36010	0.08710	0.38170	0.35000	0.42750	0.38220	0.35130	0.36980	0.34120	0.27590	0.29750	0.28250	0.32910	0.34760	0.35540	0.34130	0.16070	0.33880	0.31970	0.35210	0.31080
174=06:51:28	153537	300	0.29150	0.32220	0.08140	0.38590	0.09270	0.26640	0.36340	0.42050	0.39720	0.38600	0.37930	0.10180	0.34510	0.32100	0.08430	0.37360	0.08940	0.27460	0.25890	0.40200	0.34510	0.38800	0.39620	0.10630	0.35400	0.32570	0.08140	0.39350	0.08800	0.28810	0.25740	0.42280	0.37970	0.39500	0.38060	0.08040	0.30840	0.30490	0.08080	0.35020	0.08230	0.26440	0.26960	0.39890	0.37640	0.38060	0.32430	0.10220	0.28580	0.29860	0.08530	0.36650	0.09300	0.28010	0.26870	0.43850	0.37680	0.39630	0.37350	0.09550	0.30340	0.30550	0.09560	0.35900	0.08110	0.27370	0.25540	0.20830	0.37840	0.38230	0.36940	0.07690	0.28250	0.31960	0.30100	0.35070	0.09330	0.37730	0.34840	0.41270	0.36920	0.35720	0.36370	0.34760	0.26900	0.28490	0.28100	0.32630	0.34100	0.35240	0.34070	0.16280	0.33670	0.32160	0.34630	0.31700
175=07:06:09	154418	301	0.29260	0.31690	0.08210	0.38650	0.09680	0.26760	0.36400	0.42030	0.40010	0.38880	0.38220	0.09070	0.33890	0.32120	0.08590	0.37100	0.09200	0.27560	0.26000	0.40790	0.34550	0.39070	0.39820	0.09870	0.35030	0.32350	0.08360	0.39250	0.08790	0.28760	0.25750	0.42330	0.38630	0.39350	0.37930	0.08140	0.31500	0.30880	0.08200	0.35250	0.08400	0.27010	0.27180	0.40580	0.37460	0.38630	0.32510	0.10040	0.28890	0.29640	0.08730	0.36610	0.09470	0.28350	0.27340	0.43760	0.37340	0.39240	0.37560	0.09750	0.30590	0.30090	0.10040	0.36040	0.08410	0.27270	0.25600	0.21220	0.36980	0.38520	0.36960	0.08220	0.28320	0.31490	0.30000	0.35160	0.09340	0.38060	0.34660	0.41680	0.37080	0.35570	0.36530	0.34570	0.27000	0.28790	0.28300	0.32810	0.34330	0.35020	0.34040	0.16420	0.33770	0.32040	0.34900	0.32070
176=07:20:50	155299	301	0.29120	0.32420	0.08160	0.39030	0.09550	0.26800	0.36940	0.42500	0.40210	0.38930	0.38970	0.08940	0.32260	0.32610	0.08480	0.37760	0.09210	0.27710	0.26230	0.41250	0.35030	0.38990	0.39950	0.10070	0.35610	0.32940	0.08150	0.40320	0.08780	0.29020	0.25630	0.43260	0.38730	0.40010	0.38640	0.08230	0.31360	0.31390	0.08010	0.35750	0.08210	0.26820	0.27640	0.40360	0.38060	0.38590	0.33020	0.11480	0.29820	0.30450	0.08630	0.36690	0.09360	0.28650	0.27620	0.44930	0.37520	0.39760	0.37600	0.08830	0.31010	0.31020	0.09690	0.36630	0.08070	0.27350	0.25980	0.21200	0.37400	0.38230	0.37290	0.08080	0.28620	0.32350	0.30800	0.35540	0.09160	0.38070	0.34840	0.42840	0.37790	0.36270	0.36930	0.35270	0.27250	0.29680	0.28520	0.33070	0.34490	0.35890	0.34470	0.16210	0.34880	0.32620	0.35190	0.31780
177=07:35:31	156180	301	0.29700	0.32440	0.08100	0.38440	0.09480	0.26680	0.37010	0.42290	0.40370	0.38780	0.38600	0.08680	0.30890	0.32140	0.08440	0.37380	0.09290	0.27450	0.26310	0.41030	0.35030	0.38980	0.39380	0.09780	0.36090	0.32350	0.08010	0.40010	0.08870	0.28640	0.25600	0.42620	0.38720	0.39410	0.38440	0.08070	0.31740	0.31300	0.08180	0.34980	0.08330	0.26850	0.27420	0.39980	0.37370	0.38740	0.32290	0.10390	0.29700	0.30040	0.08690	0.36010	0.09330	0.28540	0.27340	0.43800	0.37360	0.39330	0.37580	0.08830	0.30530	0.30110	0.09630	0.36270	0.08280	0.27110	0.25770	0.21210	0.37070	0.37930	0.36750	0.08220	0.28430	0.31700	0.31020	0.35050	0.09170	0.37470	0.34680	0.41800	0.36950	0.35500	0.36660	0.34630	0.27620	0.29280	0.28420	0.32340	0.33890	0.35480	0.34370	0.16010	0.33790	0.32130	0.34760	0.31580
178=07:50:12	157060	301	0.28600	0.31100	0.07930	0.38360	0.09420	0.25880	0.35810	0.41650	0.39000	0.38290	0.37510	0.08410	0.33030	0.31770	0.08210	0.36690	0.08990	0.27370	0.25880	0.39860	0.34160	0.38780	0.38960	0.10600	0.35610	0.32090	0.08270	0.38590	0.08740	0.28400	0.25840	0.41300	0.37310	0.38930	0.37370	0.08090	0.30800	0.29910	0.07870	0.35060	0.08080	0.26280	0.27000	0.40000	0.36730	0.37740	0.31890	0.09830	0.28550	0.29470	0.08710	0.36290	0.09330	0.27400	0.26800	0.42560	0.37530	0.38450	0.36660	0.09080	0.30100	0.30560	0.09550	0.35450	0.08140	0.26790	0.25330	0.20760	0.37210	0.38030	0.36000	0.07890	0.28370	0.31540	0.29830	0.34030	0.09110	0.37100	0.34880	0.40330	0.36470	0.34980	0.36020	0.34280	0.26560	0.28070	0.27910	0.32490	0.33060	0.34930	0.33660	0.16160	0.33100	0.31880	0.34370	0.31630
179=08:04:53	157941	301	0.29350	0.32310	0.08130	0.38230	0.09280	0.26450	0.36500	0.41780	0.39640	0.39080	0.38140	0.08370	0.30790	0.31830	0.08380	0.37290	0.09030	0.27790	0.25690	0.41040	0.34260	0.38950	0.39260	0.08770	0.35320	0.32510	0.08020	0.39360	0.08770	0.28530	0.25570	0.41780	0.38080	0.39240	0.37560	0.08080	0.30880	0.30710	0.08150	0.34900	0.08170	0.27040	0.26940	0.40260	0.36860	0.38630	0.32320	0.10480	0.29440	0.29960	0.08740	0.36480	0.09270	0.28120	0.27090	0.43340	0.37700	0.38930	0.36920	0.09620	0.30080	0.30490	0.09890	0.36170	0.08090	0.27080	0.25300	0.20750	0.36680	0.38630	0.36050	0.07760	0.27980	0.32060	0.30390	0.34520	0.09260	0.36980	0.34720	0.40970	0.37160	0.34410	0.36390	0.33650	0.26780	0.28370	0.28300	0.32390	0.33500	0.35090	0.33780	0.16010	0.33000	0.32510	0.34680	0.31080
180=08:19:34	158822	301	0.29270	0.32540	0.07920	0.38110	0.09060	0.26400	0.36660	0.42320	0.39220	0.39760	0.37400	0.08100	0.30260	0.31870	0.08090	0.37850	0.08970	0.27300	0.25500	0.40860	0.34120	0.38820	0.38620	0.08580	0.35980	0.32090	0.07970	0.39370	0.08470	0.28250	0.25860	0.43000	0.38180	0.40460	0.36820	0.07760	0.31190	0.31200	0.07950	0.35280	0.07960	0.26950	0.27090	0.40380	0.37030	0.38590	0.31030	0.08970	0.29060	0.29670	0.08460	0.35610	0.09080	0.28150	0.27550	0.43780	0.36990	0.39920	0.37380	0.08600	0.30340	0.30020	0.09520	0.36480	0.08100	0.27430	0.25250	0.20620	0.35880	0.38390	0.35580	0.07240	0.27990	0.31440	0.30290	0.34870	0.08850	0.36790	0.35070	0.41360	0.38040	0.34370	0.36820	0.33330	0.27250	0.28860	0.27800	0.32300	0.33680	0.35570	0.32890	0.15870	0.32630	0.32660	0.34540	0.30780
181=08:34:15	159703	301	0.29760	0.32510	0.07850	0.38260	0.09190	0.26390	0.36780	0.41610	0.39720	0.38830	0.38290	0.08220	0.30040	0.32140	0.08010	0.37760	0.09020	0.27300	0.25680	0.41180	0.34530	0.38630	0.39350	0.09770	0.38040	0.31890	0.07830	0.40100	0.08430	0.28300	0.25380	0.42120	0.38850	0.39090	0.37660	0.07590	0.30910	0.31120	0.07740	0.34920	0.08030	0.26870	0.26610	0.39750	0.37280	0.38500	0.31350	0.09190	0.29590	0.30180	0.08460	0.35650	0.09120	0.28410	0.27250	0.43160	0.37070	0.39110	0.37700	0.09290	0.29740	0.29630	0.09370	0.36070	0.07690	0.26800	0.25340	0.20610	0.36750	0.37580	0.36140	0.08730	0.28390	0.31570	0.30420	0.35050	0.09010	0.36650	0.33580	0.40780	0.37210	0.34440	0.36190	0.34140	0.27240	0.28920	0.27810	0.31630	0.33630	0.35340	0.33520	0.15960	0.33410	0.31930	0.34530	0.31390
182=08:48:55	160584	298	0.29200	0.32780	0.08190	0.37640	0.09410	0.26600	0.36010	0.41740	0.39320	0.38550	0.37830	0.08550	0.30370	0.31740	0.08730	0.37870	0.09340	0.27720	0.25770	0.41100	0.34310	0.39450	0.39250	0.08750	0.37430	0.32230	0.08250	0.39000	0.08830	0.28590	0.25950	0.42090	0.38690	0.39560	0.37060	0.08150	0.30800	0.31120	0.08390	0.35180	0.08380	0.26980	0.26800	0.40670	0.36810	0.39220	0.31380	0.09050	0.28450	0.29920	0.08970	0.36120	0.09480	0.27600	0.27460	0.42430	0.38260	0.38860	0.37610	0.08890	0.29970	0.29960	0.09820	0.36130	0.08430	0.27300	0.25530	0.20970	0.36310	0.38850	0.35890	0.08830	0.27830	0.31500	0.29630	0.34780	0.09230	0.37450	0.34260	0.40280	0.37490	0.34040	0.37010	0.33640	0.26940	0.28810	0.27510	0.32270	0.33720	0.34990	0.33480	0.16160	0.33120	0.32230	0.34500	0.32480
183=09:03:36	161465	301	0.29270	0.32110	0.08130	0.38950	0.09280	0.26700	0.37110	0.42410	0.40370	0.39080	0.38660	0.08430	0.30890	0.32390	0.08640	0.37830	0.09250	0.27650	0.26080	0.41490	0.34280	0.39420	0.39490	0.09540	0.38400	0.33150	0.08000	0.39570	0.08810	0.28790	0.26810	0.42760	0.39560	0.39500	0.38290	0.07980	0.31160	0.31270	0.08110	0.36150	0.08340	0.26890	0.27020	0.40580	0.36720	0.39360	0.32280	0.10400	0.29520	0.30280	0.08630	0.36810	0.09440	0.28390	0.27870	0.43710	0.38620	0.39030	0.38680	0.09480	0.30610	0.30570	0.09710	0.35880	0.08250	0.27430	0.25870	0.21100	0.36750	0.38630	0.36370	0.09680	0.28380	0.32370	0.29990	0.34970	0.09110	0.38110	0.34670	0.41590	0.37550	0.34340	0.37540	0.34470	0.27050	0.28420	0.28460	0.32670	0.34390	0.34990	0.34240	0.16140	0.33630	0.31460	0.35130	0.30580
184=09:18:17	162346	301	0.30190	0.33430	0.08270	0.39840	0.09520	0.27310	0.38090	0.43130	0.41410	0.39960	0.39160	0.09170	0.30970	0.33210	0.08710	0.38810	0.09270	0.27910	0.26630	0.41970	0.34870	0.39630	0.39620	0.09520	0.39790	0.33480	0.08220	0.41110	0.09030	0.29520	0.26590	0.44110	0.39750	0.40540	0.39070	0.08310	0.31630	0.31840	0.08040	0.36320	0.08500	0.27780	0.27990	0.41960	0.37410	0.39530	0.32690	0.11170	0.29990	0.30770	0.08730	0.37150	0.09460	0.29180	0.28310	0.45510	0.38440	0.39810	0.38320	0.09010	0.30850	0.30770	0.09840	0.37510	0.08490	0.27860	0.26150	0.21450	0.37470	0.38850	0.36990	0.08530	0.29180	0.32780	0.31270	0.36170	0.09320	0.38240	0.35130	0.42850	0.38670	0.35360	0.37780	0.34800	0.27730	0.29630	0.28830	0.32950	0.34940	0.35800	0.34480	0.16390	0.34420	0.32640	0.35370	0.31200
185=09:32:58	163227	300	0.28860	0.31950	0.08080	0.37780	0.09340	0.26360	0.35780	0.41760	0.38910	0.38770	0.37930	0.08390	0.30390	0.31580	0.08240	0.37460	0.09140	0.27800	0.25920	0.40990	0.34710	0.38890	0.39420	0.08900	0.34310	0.31960	0.08110	0.38970	0.08570	0.27990	0.25900	0.42030	0.37800	0.39900	0.37010	0.08120	0.30650	0.30250	0.08050	0.35710	0.08190	0.27000	0.27150	0.39940	0.37000	0.38740	0.32490	0.09770	0.28920	0.29260	0.08660	0.35790	0.09270	0.27910	0.27240	0.42430	0.37270	0.39550	0.37130	0.08720	0.30260	0.30190	0.09670	0.36080	0.08200	0.27370	0.25350	0.21080	0.36600	0.38680	0.36180	0.07740	0.27520	0.31500	0.29870	0.33650	0.09240	0.36210	0.35100	0.40500	0.36870	0.34310	0.36210	0.33520	0.26700	0.27990	0.28070	0.32620	0.33140	0.34860	0.33370	0.16100	0.32740	0.32230	0.34620	0.32330
186=09:47:39	164107	300	0.28460	0.32730	0.08400	0.38250	0.09440	0.26390	0.36980	0.41780	0.39630	0.39380	0.38190	0.08690	0.30550	0.32050	0.08450	0.37670	0.09230	0.27890	0.26370	0.41530	0.34470	0.39660	0.39850	0.08630	0.34850	0.32070	0.08210	0.39100	0.08940	0.28440	0.26310	0.42090	0.39270	0.39410	0.37940	0.08400	0.31450	0.30600	0.08180	0.35960	0.08530	0.27150	0.27310	0.40680	0.36600	0.39470	0.31840	0.09620	0.28910	0.29870	0.08710	0.36090	0.09390	0.28230	0.28000	0.42810	0.38440	0.38900	0.38290	0.08880	0.30620	0.30540	0.09950	0.36190	0.08400	0.27640	0.25380	0.21210	0.36460	0.39020	0.36440	0.08650	0.28030	0.32080	0.29820	0.34720	0.09280	0.37620	0.35190	0.40310	0.37890	0.34410	0.37220	0.33660	0.27080	0.28500	0.28190	0.32730	0.33670	0.35100	0.33780	0.16210	0.33430	0.32580	0.34970	0.31840
187=10:02:20	164988	300	0.29310	0.32810	0.07920	0.38740	0.09150	0.26700	0.35590	0.42260	0.39920	0.39060	0.38480	0.08310	0.30750	0.32000	0.08350	0.37480	0.09280	0.27610	0.26280	0.41320	0.34910	0.38880	0.39750	0.09470	0.35020	0.32430	0.07990	0.39960	0.08550	0.28610	0.25830	0.42430	0.37810	0.40100	0.38190	0.08040	0.31100	0.30770	0.08330	0.35010	0.08280	0.26890	0.27630	0.40430	0.37540	0.38380	0.32000	0.11380	0.29270	0.29540	0.08610	0.36210	0.09140	0.28530	0.27490	0.43780	0.37360	0.39310	0.36940	0.08740	0.30250	0.30260	0.10080	0.36390	0.08360	0.27290	0.25680	0.21080	0.36870	0.38170	0.36560	0.07570	0.28330	0.32070	0.30410	0.34580	0.09120	0.37440	0.34640	0.41540	0.37370	0.35070	0.36760	0.34290	0.26980	0.28830	0.28230	0.32420	0.33710	0.35110	0.33950	0.16330	0.33920	0.32130	0.34550	0.31810
188=10:17:01	165869	301	0.29260	0.32180	0.07930	0.38930	0.09090	0.26750	0.36980	0.42340	0.40180	0.39520	0.38760	0.08090	0.30630	0.32370	0.08160	0.38090	0.09250	0.27300	0.26060	0.41340	0.34550	0.39430	0.39510	0.08890	0.34600	0.32770	0.07780	0.39620	0.08420	0.28540	0.26420	0.42980	0.39100	0.40120	0.38170	0.08080	0.30940	0.30990	0.07980	0.35690	0.08360	0.27090	0.27340	0.40710	0.36900	0.39110	0.31720	0.09880	0.29280	0.29910	0.08320	0.36630	0.09180	0.28290	0.27850	0.43710	0.38080	0.39710	0.37770	0.11040	0.30300	0.30600	0.09830	0.36440	0.08190	0.27420	0.25440	0.20980	0.36610	0.38890	0.36250	0.08320	0.28010	0.32050	0.30270	0.34350	0.09180	0.37550	0.34940	0.41540	0.37570	0.34290	0.37150	0.33830	0.26860	0.28470	0.28240	0.32920	0.33870	0.35110	0.33790	0.16080	0.33350	0.32220	0.35240	0.31580
189=10:31:43	166752	300	0.29080	0.32580	0.07950	0.38150	0.09230	0.26900	0.36950	0.42650	0.39130	0.39120	0.38220	0.08280	0.30520	0.31480	0.08170	0.38090	0.09030	0.27190	0.26500	0.40860	0.33980	0.38810	0.39600	0.08720	0.34790	0.32560	0.08050	0.39920	0.08580	0.28720	0.26060	0.42620	0.38470	0.40650	0.37460	0.07580	0.31310	0.31260	0.07840	0.35440	0.07830	0.26970	0.27420	0.40460	0.37530	0.38990	0.32590	0.08770	0.29550	0.30140	0.08320	0.36060	0.09260	0.28200	0.27860	0.43850	0.37500	0.40020	0.37410	0.08590	0.30660	0.30140	0.09590	0.36830	0.08100	0.27320	0.25820	0.21190	0.36580	0.38660	0.36010	0.07590	0.28670	0.31870	0.30330	0.35420	0.08870	0.37030	0.34850	0.41290	0.37680	0.35150	0.36180	0.34040	0.27330	0.29440	0.28010	0.32570	0.34170	0.35790	0.33210	0.16190	0.33110	0.32650	0.34240	0.31610
190=10:46:24	167633	298	0.28940	0.33250	0.08280	0.38780	0.09260	0.26700	0.35950	0.42100	0.40280	0.39210	0.38700	0.08220	0.30670	0.32520	0.08360	0.38380	0.09390	0.28080	0.26270	0.41400	0.34220	0.39200	0.39300	0.08760	0.34940	0.32610	0.08190	0.39810	0.08840	0.28630	0.26400	0.42680	0.38710	0.39500	0.38290	0.07970	0.31050	0.31330	0.08110	0.36070	0.08300	0.27240	0.27290	0.40630	0.36690	0.39130	0.32000	0.10410	0.29670	0.30280	0.08630	0.36330	0.09350	0.28480	0.27950	0.43850	0.38360	0.39210	0.37690	0.08800	0.30380	0.30640	0.09540	0.36750	0.08300	0.27430	0.25900	0.21170	0.36820	0.38900	0.36580	0.08420	0.28130	0.31930	0.30500	0.34710	0.09250	0.37700	0.34710	0.41700	0.38000	0.34580	0.37220	0.34120	0.27240	0.29160	0.28280	0.32660	0.34140	0.35520	0.33830	0.16200	0.33690	0.32620	0.34990	0.32110
191=11:01:05	168514	301	0.29770	0.32840	0.07880	0.39190	0.09250	0.26990	0.35560	0.42890	0.40760	0.39280	0.39110	0.08360	0.31280	0.32090	0.08130	0.37820	0.09100	0.27730	0.26460	0.41090	0.35100	0.39320	0.39880	0.09050	0.35280	0.32780	0.08140	0.40200	0.08650	0.28970	0.26100	0.43570	0.38550	0.40160	0.38870	0.07810	0.31370	0.30910	0.07980	0.35360	0.08200	0.27200	0.27830	0.40680	0.38040	0.38810	0.32160	0.11040	0.29230	0.30100	0.08490	0.36800	0.09290	0.28890	0.27810	0.44720	0.37720	0.40150	0.37570	0.08540	0.30280	0.30420	0.09850	0.36450	0.08180	0.27550	0.26110	0.21370	0.37610	0.38310	0.36890	0.07520	0.28550	0.31990	0.30620	0.35210	0.08890	0.38180	0.34900	0.42570	0.37740	0.35580	0.36690	0.35090	0.26890	0.28970	0.28610	0.32800	0.33930	0.35340	0.34260	0.16150	0.34120	0.32240	0.34970	0.31160
192=11:15:46	169395	301	0.29440	0.32870	0.08120	0.38830	0.09380	0.26710	0.37260	0.42650	0.40280	0.39180	0.39100	0.08500	0.31380	0.32110	0.08450	0.37820	0.09260	0.27790	0.26740	0.41090	0.34470	0.39440	0.39650	0.10410	0.35660	0.32830	0.08040	0.39660	0.08810	0.28890	0.26830	0.42810	0.39000	0.40000	0.38730	0.07990	0.31630	0.30920	0.08170	0.36220	0.08240	0.26950	0.27400	0.41010	0.37200	0.39400	0.32860	0.09900	0.29350	0.30330	0.08550	0.36790	0.09470	0.28400	0.28060	0.44150	0.38310	0.39670	0.38270	0.08580	0.30640	0.30810	0.09860	0.36350	0.08220	0.27520	0.26110	0.21560	0.37380	0.39120	0.37130	0.07810	0.28330	0.31930	0.30340	0.35640	0.09280	0.38570	0.34830	0.41950	0.37990	0.35220	0.37590	0.34790	0.27360	0.28920	0.28250	0.32840	0.34350	0.35480	0.34400	0.16180	0.33830	0.31940	0.34880	0.31130
193=11:30:27	170276	298	0.28850	0.32470	0.07970	0.38060	0.09100	0.26360	0.35570	0.41700	0.39310	0.38960	0.37820	0.08310	0.32170	0.31940	0.08360	0.37350	0.09030	0.27320	0.26180	0.40740	0.34470	0.39230	0.39130	0.09430	0.33880	0.32090	0.07890	0.38560	0.08540	0.27700	0.26030	0.41550	0.37460	0.39230	0.37270	0.07980	0.30650	0.29920	0.07770	0.34640	0.08070	0.26710	0.27350	0.40200	0.36320	0.38470	0.31780	0.10010	0.28620	0.29290	0.08460	0.35750	0.09100	0.27660	0.27230	0.42270	0.37640	0.38910	0.36470	0.08670	0.29800	0.30080	0.09470	0.35770	0.07980	0.27110	0.25200	0.21270	0.36210	0.38120	0.35840	0.07350	0.27970	0.31680	0.29900	0.33420	0.08920	0.36380	0.34560	0.40060	0.36920	0.34320	0.36120	0.33460	0.26620	0.27960	0.27900	0.32230	0.32840	0.34460	0.33080	0.15860	0.32770	0.32410	0.34060	0.31890
194=11:45:08	171156	301	0.29260	0.33420	0.07850	0.39050	0.09310	0.26720	0.36540	0.42720	0.40130	0.39170	0.38710	0.08600	0.31690	0.32150	0.08130	0.38240	0.08980	0.27910	0.26470	0.41160	0.34520	0.39270	0.39830	0.09240	0.35800	0.32820	0.08120	0.40330	0.08650	0.29090	0.26200	0.43440	0.38980	0.40020	0.38350	0.07910	0.31790	0.31200	0.08060	0.36310	0.08010	0.27200	0.27700	0.41050	0.37330	0.39480	0.32090	0.09580	0.29580	0.30560	0.08390	0.37130	0.09240	0.28730	0.28120	0.44170	0.38080	0.39870	0.37940	0.08620	0.30720	0.30700	0.09440	0.36800	0.08020	0.27830	0.26020	0.21350	0.37160	0.39160	0.36310	0.07470	0.28550	0.32400	0.30600	0.35680	0.09070	0.37860	0.34940	0.41920	0.37660	0.34790	0.36930	0.34260	0.27500	0.29150	0.28380	0.32710	0.34440	0.35830	0.34030	0.16050	0.33720	0.32190	0.34910	0.30930
195=11:59:49	172037	300	0.29230	0.32650	0.08080	0.38420	0.09460	0.26870	0.36220	0.42350	0.40000	0.39080	0.38910	0.08530	0.30410	0.31930	0.08210	0.38120	0.09290	0.27630	0.26210	0.41110	0.34500	0.39500	0.39460	0.09400	0.34480	0.32760	0.08140	0.40130	0.08880	0.28850	0.26140	0.42750	0.39120	0.39570	0.37550	0.08030	0.31200	0.31140	0.08140	0.35460	0.08280	0.27060	0.27520	0.40240	0.37100	0.39450	0.32200	0.09180	0.29150	0.30290	0.08620	0.36470	0.09630	0.28540	0.27970	0.43680	0.38040	0.39300	0.37770	0.09590	0.30150	0.29870	0.09980	0.36430	0.08180	0.27650	0.25880	0.21620	0.37060	0.38750	0.36220	0.07870	0.27940	0.31540	0.30290	0.35080	0.09390	0.37670	0.34330	0.41460	0.37590	0.34530	0.36520	0.34100	0.27230	0.28520	0.28050	0.32150	0.33920	0.35630	0.33640	0.16050	0.33550	0.32310	0.34600	0.30830
196=12:14:30	172918	300	0.29980	0.33020	0.08410	0.39600	0.09520	0.27070	0.37330	0.42920	0.40290	0.40320	0.38870	0.08750	0.31270	0.32870	0.08610	0.38200	0.09470	0.28270	0.26690	0.41430	0.34680	0.39880	0.39670	0.08800	0.34950	0.33340	0.08360	0.39550	0.08980	0.29060	0.26950	0.43300	0.38990	0.40790	0.38330	0.08630	0.31650	0.31480	0.08390	0.36060	0.08670	0.27630	0.28240	0.41920	0.37170	0.39600	0.31970	0.09640	0.30410	0.30780	0.08750	0.36910	0.09700	0.29040	0.28420	0.44320	0.38820	0.39700	0.37740	0.09490	0.30600	0.31240	0.10000	0.37160	0.08620	0.28030	0.25920	0.21710	0.37150	0.39190	0.36230	0.07960	0.29070	0.32640	0.30730	0.35230	0.09500	0.37990	0.36000	0.41670	0.38280	0.34840	0.37660	0.34270	0.27260	0.28980	0.28580	0.33090	0.34130	0.35430	0.34340	0.16300	0.33710	0.32590	0.34740	0.31070
197=12:29:11	173799	301	0.29140	0.31860	0.08050	0.37820	0.09430	0.26710	0.36850	0.41540	0.38540	0.39530	0.37350	0.08400	0.30460	0.31630	0.08120	0.38060	0.09150	0.27380	0.26170	0.41100	0.34640	0.38440	0.39910	0.09290	0.34450	0.31870	0.08180	0.40150	0.08690	0.28030	0.25840	0.43080	0.37540	0.40240	0.35960	0.08110	0.31380	0.30780	0.08000	0.34290	0.08070	0.26860	0.27090	0.39480	0.37450	0.38990	0.32690	0.08670	0.29430	0.29920	0.08300	0.35080	0.09360	0.28370	0.27760	0.42560	0.36670	0.40220	0.35870	0.08540	0.29680	0.29400	0.09740	0.36670	0.08150	0.27130	0.25480	0.21110	0.36440	0.38140	0.35040	0.07220	0.27790	0.31300	0.30530	0.34760	0.09030	0.35770	0.34960	0.39980	0.37160	0.34130	0.35340	0.32710	0.27100	0.29060	0.28020	0.31980	0.32930	0.35780	0.32950	0.15830	0.32070	0.32940	0.33570	0.30980
198=12:43:52	174680	301	0.29330	0.32600	0.08120	0.38990	0.09330	0.27020	0.37190	0.42520	0.40300	0.39280	0.39750	0.08350	0.30870	0.32360	0.08320	0.38230	0.09080	0.27630	0.26540	0.41130	0.34110	0.38680	0.39790	0.09950	0.34410	0.33060	0.07990	0.40720	0.08550	0.29100	0.26130	0.42920	0.39130	0.39820	0.39100	0.08120	0.31840	0.31480	0.07850	0.35510	0.08010	0.27190	0.27750	0.40880	0.37740	0.38770	0.31740	0.11950	0.30000	0.30610	0.08480	0.36770	0.09300	0.28620	0.28290	0.44340	0.37550	0.39790	0.37770	0.08720	0.30480	0.30390	0.09570	0.37380	0.08320	0.27200	0.26480	0.21590	0.37230	0.38130	0.36890	0.08560	0.28760	0.32430	0.30990	0.35920	0.09080	0.37920	0.34790	0.42260	0.38050	0.36070	0.36300	0.35570	0.27410	0.29570	0.28180	0.32500	0.34630	0.35720	0.34340	0.16000	0.34030	0.32120	0.34690	0.30870
199=12:58:33	175561	301	0.29170	0.33050	0.08500	0.38020	0.09730	0.27120	0.36590	0.42470	0.39880	0.39620	0.38950	0.08900	0.30640	0.32010	0.08500	0.38770	0.09420	0.28010	0.26780	0.41350	0.34980	0.39860	0.40500	0.09490	0.34410	0.32510	0.08490	0.40130	0.09120	0.28740	0.26800	0.43150	0.39140	0.40190	0.38760	0.08370	0.31790	0.31230	0.08260	0.35460	0.08400	0.27730	0.27890	0.41260	0.37300	0.39780	0.32990	0.09170	0.29250	0.30600	0.08660	0.36640	0.09620	0.28870	0.28400	0.43730	0.38430	0.39910	0.37880	0.08850	0.30370	0.30010	0.09910	0.36770	0.08380	0.27730	0.26130	0.22000	0.37280	0.38810	0.36400	0.08170	0.28330	0.31820	0.30680	0.35260	0.09590	0.37620	0.35000	0.41600	0.37780	0.34950	0.37040	0.34280	0.27790	0.29280	0.28810	0.32660	0.34300	0.35780	0.34180	0.16160	0.33450	0.32540	0.35120	0.31120
200=13:13:13	176442	301	0.30300	0.32490	0.08150	0.39980	0.09290	0.26750	0.36090	0.43190	0.40370	0.39520	0.38600	0.08430	0.31930	0.32560	0.08290	0.38190	0.09060	0.28000	0.26330	0.41050	0.34530	0.40020	0.39940	0.08450	0.36390	0.32830	0.08090	0.39780	0.08640	0.29510	0.27430	0.42790	0.38850	0.40940	0.39020	0.08140	0.31720	0.31290	0.08070	0.36370	0.08180	0.27260	0.28290	0.41710	0.37400	0.39390	0.32370	0.09960	0.28920	0.30380	0.08320	0.37540	0.09520	0.28200	0.28620	0.44320	0.38420	0.38970	0.37500	0.08860	0.30680	0.31230	0.09660	0.37320	0.08440	0.28060	0.26320	0.21580	0.36370	0.38890	0.36420	0.07530	0.29420	0.32600	0.30560	0.34870	0.08960	0.38780	0.35840	0.41820	0.38270	0.35270	0.36890	0.34240	0.27330	0.29030	0.28190	0.33730	0.34350	0.35410	0.34110	0.16150	0.33830	0.32500	0.34210	0.31890
