# Supplementary material for: Computationally Driven, Quantitative Experiments Discover Genes Required for Mitochondrial Biogenesis
Source: PLoS Genet. 2009 Mar 20;5(3):e1000407. doi: 10.1371/journal.pgen.1000407 (PMC2648979; doi:10.1371/journal.pgen.1000407)
Supplement: Dataset S1 — Raw respiratory growth data. A zip file containing 48 tab-delimited text files containing the raw data from the Tecan GENios reader. Additionally, a readme text file and plate key is contained in the zip file. The plate key uses our internal reference id for each mutant (internal reference id is matched with common and systematic gene names in Table S2). Raw optical density measurements from Tecan GENios plate incubator and reader. Wells are numbered in increasing order from upper left to lower right and can be converted to our internal identifiers using the included key (complete plate key). Not all original plates were assayed for growth curves, and there are two replicates of plate 20. (1.82 MB ZIP) [file pgen.1000407.s012.zip › mitochondria_table_s7/p20_glu.txt]

[config file info]
last_write=07:06:13_20:51:47
last write=07:06:18_11:20:38
[Run_Parameters]
Instrument=Tecan_23
Ini_Names=Read_Reps,Delid,Save_Data_File,Start_Time_Now
barcode_drug_plate=201401
user=mcostanzo
Plate_Size=96
Plate_Type=GRE96ft.pdf
Samples_to_Run=6
Overlay_Size=48
Drug_Plate=none
Plate_Quarter=none
run_ID=none
run_plate_repeat=1
Read_Reps=200
Read_Modes=Absorbance
Read_Flor_Every=2
Max_Delta_OD=0.500000
Well_By_Row_Col=none
Reorder_Map=Order_Strings_Not,0
Tip_Vol=200
OD_to_Innoc=0.100,0.100,0.380,0.380,0.380,0.380,0.760,0.760,0.100,0.100,0.380,0.380,0.380,0.380,0.760,0.760,0.100,0.100,0.380,0.380,0.380,0.380,0.760,0.760,0.100,0.100,0.380,0.380,0.380,0.380,0.760,0.760,0.100,0.100,0.380,0.380,0.380,0.380,0.760,0.760,0.100,0.100,0.380,0.380,0.380,0.380,0.760,0.760
Absorption_Max=.3
OD_to_Save=0.100,0.100,0.380,0.380,0.380,0.380,0.760,0.760,0.100,0.100,0.380,0.380,0.380,0.380,0.760,0.760,0.100,0.100,0.380,0.380,0.380,0.380,0.760,0.760,0.100,0.100,0.380,0.380,0.380,0.380,0.760,0.760,0.100,0.100,0.380,0.380,0.380,0.380,0.760,0.760,0.100,0.100,0.380,0.380,0.380,0.380,0.760,0.760
OD_to_Dilute=0.100
Save_Sample_Vol=180
Save_Sample_Reps=2
Innoc_Vol=184,184,46,46,46,46,0,0,184,184,46,46,46,46,0,0,184,184,46,46,46,46,0,0,184,184,46,46,46,46,0,0,184,184,46,46,46,46,0,0,184,184,46,46,46,46,0,0
Dilute_Vol=23,23,23,23,23,23,23,23,23,23,23,23,23,23,23,23,23,23,23,23,23,23,23,23,23,23,23,23,23,23,23,23,23,23,23,23,23,23,23,23,23,23,23,23,23,23,23,23
Save_Vol=800,800,800,800,800,800,800,800,800,800,800,800,800,800,800,800,800,800,800,800,800,800,800,800,800,800,800,800,800,800,800,800,800,800,800,800,800,800,800,800,800,800,800,800,800,800,800,800
Reference_Vol=100,100,100,100,100,100,100,100,100,100,100,100,100,100,100,100,100,100,100,100,100,100,100,100,100,100,100,100,100,100,100,100,100,100,100,100,100,100,100,100,100,100,100,100,100,100,100,100,100,100,100,100,100,100,100,100,100,100,100,100,100,100,100,100,100,100,100,100,100,100,100,100,100,100,100,100,100,100,100,100,100,100,100,100,100,100,100,100,100,100,100,100,100,100,100,100
Read_to_Innoc=20,20,20,20,20,20,20,20,20,20,20,20,20,20,20,20,20,20,20,20,20,20,20,20,20,20,20,20,20,20,20,20,20,20,20,20,20,20,20,20,20,20,20,20,20,20,20,20
Read_to_Dilute=26,26,26,26,26,26,26,26,26,26,26,26,26,26,26,26,26,26,26,26,26,26,26,26,26,26,26,26,26,26,26,26,26,26,26,26,26,26,26,26,26,26,26,26,26,26,26,26
Read_to_Save=20,20,20,20,20,20,20,20,20,20,20,20,20,20,20,20,20,20,20,20,20,20,20,20,20,20,20,20,20,20,20,20,20,20,20,20,20,20,20,20,20,20,20,20,20,20,20,20
Innoc_Target_Map=1,2,3,4,5,6,7,8,9,10,11,12,13,14,15,16,17,18,19,20,21,22,23,24,25,26,27,28,29,30,31,32,33,34,35,36,37,38,39,40,41,42,43,44,45,46,47,48
Pipet_Trigger=OD_Save_Innoc
Pipet_Volume_Adj=Con_OD_Save
Delid=no
Pre_Init=yes
Talk_To_ProMax=no
Time_Out_Time=1050
Wait_While_Busy=yes
Idle_Time=2
Screen_Run_Type=pre_screen_1
Spect_Protocol=15m
Spec_Run_File=GG_PB_Voyage.pda
Spec_Assay_File=""
Save_Data_File=13_06_07_mito20_glu_ps1_A_96_T_23.txt
Working_Dir=C%3A\\Users\\Growth_Data
Run_Control_Dir=C%3A\\Users\\Yeast_Run_Files
Tracking_Dir=""
Track_File=201401_data_track.txt
Save_Run_Data_Flag=yes
Set_Incubator_Temp=30.0
Base_Line_Flag=atstart_minimum
Pipet_Cycles_Before_Save=20
Time_Point_Save=wellmap
Innoc_Direction=down
Wells_In_Use=111111111111111111111111111111111111111111111111
Save_Sample_Map=111111001111110011111100111111001111110011111100
Sections_to_Run=0
Rows_per_Section=8
Start_Sections_Row=1
MultiProbe_Run_File=""
Multiprobe_Run_Dialogue=yes
Comments=no%20comment
Target_Temp=300
Temp_Control=On
Delta_Temp=10
ReadMode=Absorbance,Bottom
ExcitationFilter=485,
EmissionFilter=535,
MeasurementFilter=595
ReadsPerWellNumber=1,1
ShakeDuration=800,0
GainMode=Manual
PdfName=GRE96ft.pdf
Gain=50,50
Add_Drug_Map=1,1,1,1,1,1,1,1,1,1,1,1,1,1,1,1,1,1,1,1,1,1,1,1,1,1,1,1,1,1,1,1,1,1,1,1,1,1,1,1,1,1,1,1,1,1,1,1
Add_Drug_Vol=7,7,7,7,7,7,7,7,7,7,7,7,7,7,7,7,7,7,7,7,7,7,7,7,7,7,7,7,7,7,7,7,7,7,7,7,7,7,7,7,7,7,7,7,7,7,7,7
Innoc_Map=111011101110111011101110111011101110111011101110111011101110111011101110111011101110111011101110
Dilute_Map=111111111111111111111111111111111111111111111111111111111111111111111111111111111111111111111111
data_file_name=_asya_ps2_1_96.txt
barcode=""
Hit_Call_Threshold=1.000000
Reference_Well=A01
WT_Ref_Well=0
Project_Name=YKO_Lib
Pipet_Gens_Point=5.00,10.00,15.00,20.00,5.00,10.00,15.00,20.00,5.00,10.00,15.00,20.00,5.00,10.00,15.00,20.00,5.00,10.00,15.00,20.00,5.00,10.00,15.00,20.00,5.00,10.00,15.00,20.00,5.00,10.00,15.00,20.00,5.00,10.00,15.00,20.00,5.00,10.00,15.00,20.00,5.00,10.00,15.00,20.00,5.00,10.00,15.00,20.00,
Shake_Divisor=1
data_handling=file_&_DB_&_auto_analysis
time_frm_freezer=-1.00
gens_frm_freezer=-1.00
Well_Vol=100
Parent_ID=""
Units=%
Quarter=A
media_name=mm
Save_Mode=one_to_one
Consolidate_Save_Map=1,2,3,4,5,6,7,8,9,10,11,12,13,14,15,16,17,18,19,20,21,22,23,24,25,26,27,28,29,30,31,32,33,34,35,36,37,38,39,40,41,42,43,44,45,46,47,48
Add_Drug_at_Start_Map=000000000000000000000000000000000000000000000000000
Add_Drug_Labware=add_drug_48
Max_Dynam_OD_Change=0.05
Reads_After_Pipet=0
Ref_Type=single_ref
Read_to_Add_Drug_at_Start=0
Send_Email_at_Pipet=no_email
Strain_Name=""
Media=ypd
drug_vol=2.00
Drug_Name=""
Drug_Conc=2
Innoc_Conc=""
Strain_Plate=none
ShakeIntensity=High
ShakeMode=Orbital
NumberOfFlashes=1
PartOfPlate=0
MovePlateOutAfterMeasurement=0
IntegrationLagTime=0
IntegrationTime=100
DelayMoveFlashFluorescence=0
[Drug_Data]
Drug_Plate=none
Strain_Plate=none
Media=mm
Drug_Name=nd,nd,nd,nd,nd,nd,nd,nd,nd,nd,nd,nd,nd,nd,nd,nd,nd,nd,nd,nd,nd,nd,nd,nd,nd,nd,nd,nd,nd,nd,nd,nd,nd,nd,nd,nd,nd,nd,nd,nd,nd,nd,nd,nd,nd,nd,nd,nd,nd,nd,nd,nd,nd,nd,nd,nd,nd,nd,nd,nd,nd,nd,nd,nd,nd,nd,nd,nd,nd,nd,nd,nd,nd,nd,nd,nd,nd,nd,nd,nd,nd,nd,nd,nd,nd,nd,nd,nd,nd,nd,nd,nd,nd,nd,nd,nd
Strain_Name=ud
Drug_Conc=""
Innoc_Conc=0.06250,0.06250,0.06250,0.06250,0.06250,0.06250,0.06250,0.06250,0.06250,0.06250,0.06250,0.06250,0.06250,0.06250,0.06250,0.06250,0.06250,0.06250,0.06250,0.06250,0.06250,0.06250,0.06250,0.06250,0.06250,0.06250,0.06250,0.06250,0.06250,0.06250,0.06250,0.06250,0.06250,0.06250,0.06250,0.06250,0.06250,0.06250,0.06250,0.06250,0.06250,0.06250,0.06250,0.06250,0.06250,0.06250,0.06250,0.06250,0.06250,0.06250,0.06250,0.06250,0.06250,0.06250,0.06250,0.06250,0.06250,0.06250,0.06250,0.06250,0.06250,0.06250,0.06250,0.06250,0.06250,0.06250,0.06250,0.06250,0.06250,0.06250,0.06250,0.06250,0.06250,0.06250,0.06250,0.06250,0.06250,0.06250,0.06250,0.06250,0.06250,0.06250,0.06250,0.06250,0.06250,0.06250,0.06250,0.06250,0.06250,0.06250,0.06250,0.06250,0.06250,0.06250,0.06250,0.06250
Run_ID=none
Plate_Quarter=A
Units=%,%,%,%,%,%,%,%,%,%,%,%,%,%,%,%,%,%,%,%,%,%,%,%,%,%,%,%,%,%,%,%,%,%,%,%,%,%,%,%,%,%,%,%,%,%,%,%,%,%,%,%,%,%,%,%,%,%,%,%,%,%,%,%,%,%,%,%,%,%,%,%,%,%,%,%,%,%,%,%,%,%,%,%,%,%,%,%,%,%,%,%,%,%,%,%
Parent_ID=""
Project_Name=YKO_Lib
Strain_Backgrnd=0,0,0,0,0,0,0,0,0,0,0,0,0,0,0,0,0,0,0,0,0,0,0,0,0,0,0,0,0,0,0,0,0,0,0,0,0,0,0,0,0,0,0,0,0,0,0,0,0,0,0,0,0,0,0,0,0,0,0,0,0,0,0,0,0,0,0,0,0,0,0,0,0,0,0,0,0,0,0,0,0,0,0,0,0,0,0,0,0,0,0,0,0,0,0,0
Well_Vol=100,100,100,100,100,100,100,100,100,100,100,100,100,100,100,100,100,100,100,100,100,100,100,100,100,100,100,100,100,100,100,100,100,100,100,100,100,100,100,100,100,100,100,100,100,100,100,100,100,100,100,100,100,100,100,100,100,100,100,100,100,100,100,100,100,100,100,100,100,100,100,100,100,100,100,100,100,100,100,100,100,100,100,100,100,100,100,100,100,100,100,100,100,100,100,100
time_frm_freezer=-1.00
gens_frm_freezer=-1.00
user=mcostanzo
Strain_Pool=ud,ud,ud,ud,ud,ud,ud,ud,ud,ud,ud,ud,ud,ud,ud,ud,ud,ud,ud,ud,ud,ud,ud,ud,ud,ud,ud,ud,ud,ud,ud,ud,ud,ud,ud,ud,ud,ud,ud,ud,ud,ud,ud,ud,ud,ud,ud,ud,ud,ud,ud,ud,ud,ud,ud,ud,ud,ud,ud,ud,ud,ud,ud,ud,ud,ud,ud,ud,ud,ud,ud,ud,ud,ud,ud,ud,ud,ud,ud,ud,ud,ud,ud,ud,ud,ud,ud,ud,ud,ud,ud,ud,ud,ud,ud,ud
Well_Alias=A01,A02,A03,A04,A05,A06,A07,A08,A09,A10,A11,A12,B01,B02,B03,B04,B05,B06,B07,B08,B09,B10,B11,B12,C01,C02,C03,C04,C05,C06,C07,C08,C09,C10,C11,C12,D01,D02,D03,D04,D05,D06,D07,D08,D09,D10,D11,D12,E01,E02,E03,E04,E05,E06,E07,E08,E09,E10,E11,E12,F01,F02,F03,F04,F05,F06,F07,F08,F09,F10,F11,F12,G01,G02,G03,G04,G05,G06,G07,G08,G09,G10,G11,G12,H01,H02,H03,H04,H05,H06,H07,H08,H09,H10,H11,H12
Well_Pos=1,2,3,4,5,6,7,8,9,10,11,12,13,14,15,16,17,18,19,20,21,22,23,24,25,26,27,28,29,30,31,32,33,34,35,36,37,38,39,40,41,42,43,44,45,46,47,48,49,50,51,52,53,54,55,56,57,58,59,60,61,62,63,64,65,66,67,68,69,70,71,72,73,74,75,76,77,78,79,80,81,82,83,84,85,86,87,88,89,90,91,92,93,94,95,96
position=A01,A02,A03,A04,A05,A06,A07,A08,A09,A10,A11,A12,B01,B02,B03,B04,B05,B06,B07,B08,B09,B10,B11,B12,C01,C02,C03,C04,C05,C06,C07,C08,C09,C10,C11,C12,D01,D02,D03,D04,D05,D06,D07,D08,D09,D10,D11,D12,E01,E02,E03,E04,E05,E06,E07,E08,E09,E10,E11,E12,F01,F02,F03,F04,F05,F06,F07,F08,F09,F10,F11,F12,G01,G02,G03,G04,G05,G06,G07,G08,G09,G10,G11,G12,H01,H02,H03,H04,H05,H06,H07,H08,H09,H10,H11,H12
[Runtime_State]
Instrument=Tecan_23
Start_Time_Now=3.2646271180E+9
Reads_Completed=168
Innoc_Direction=down
Wells_In_Use=111111111111111111111111111111111111111111111111111111111111111111111111111111111111111111111111
Innoc_Map=111111111111111111111111111111111111111111111111111111111111111111111111111111111111000000000000
Dilute_Map=111111111111111111111111111111111111111111111111111111111111111111111111111111111111111111111111
Save_Sample_Map=000000000000000000000000000000000000000000000000010000000100000001000000010000000100000001000000
Current_OD=1.182,0.997,0.978,0.980,0.877,1.010,1.101,0.882,1.025,1.029,0.988,1.025,1.083,0.994,0.894,0.916,0.992,0.987,1.045,0.953,0.985,0.999,0.901,0.974,0.860,1.018,1.037,0.931,0.897,0.947,0.978,0.867,0.885,0.865,1.047,0.944,0.793,0.907,1.011,1.009,1.027,0.930,1.209,0.943,0.921,0.906,0.989,1.237,0.861,1.026,0.895,1.005,1.010,0.937,1.002,0.815,0.929,0.842,0.920,0.980,0.719,0.895,1.041,1.006,0.884,0.946,1.014,0.852,0.985,0.845,1.002,0.957,0.860,0.926,0.901,0.981,1.032,0.975,1.076,0.939,0.996,0.861,0.990,0.854,0.864,1.022,1.204,1.000,0.985,0.949,0.901,0.955,0.868,0.808,0.977,0.985
Bckgrnd_OD=0.121,0.093,0.083,0.095,0.081,0.082,0.084,0.080,0.083,0.088,0.091,0.091,0.097,0.092,0.082,0.084,0.082,0.082,0.080,0.080,0.084,0.084,0.086,0.096,0.100,0.091,0.087,0.080,0.080,0.085,0.080,0.080,0.081,0.072,0.085,0.091,0.078,0.085,0.083,0.080,0.081,0.085,0.080,0.082,0.080,0.080,0.086,0.099,0.098,0.088,0.083,0.082,0.081,0.085,0.083,0.077,0.082,0.079,0.083,0.082,0.079,0.086,0.083,0.085,0.085,0.084,0.081,0.079,0.087,0.081,0.085,0.091,0.101,0.101,0.083,0.090,0.086,0.086,0.081,0.084,0.086,0.079,0.086,0.091,0.091,0.089,0.086,0.092,0.090,0.080,0.083,0.083,0.084,0.081,0.088,0.119
Mapped=111111111111111111111111111111111111111111111111111111111111111111111111111111111111111111111111
Pipet_Completed=000000000000000000000000000000000000000000000000000000000000000000000000000000000000000000000000
Innoc_Completed=0,0,0,0,0,0,0,0,0,0,0,0,0,0,0,0,0,0,0,0,0,0,0,0,0,0,0,0,0,0,0,0,0,0,0,0,0,0,0,0,0,0,0,0,0,0,0,0,0,0,0,0,0,0,0,0,0,0,0,0,0,0,0,0,0,0,0,0,0,0,0,0,0,0,0,0,0,0,0,0,0,0,0,0,0,0,0,0,0,0,0,0,0,0,0,0
Save_Completed=0,0,0,0,0,0,0,0,0,0,0,0,0,0,0,0,0,0,0,0,0,0,0,0,0,0,0,0,0,0,0,0,0,0,0,0,0,0,0,0,0,0,0,0,0,0,0,0,0,0,0,0,0,0,0,0,0,0,0,0,0,0,0,0,0,0,0,0,0,0,0,0,0,0,0,0,0,0,0,0,0,0,0,0,0,0,0,0,0,0,0,0,0,0,0,0
Pipeted_At=0,0,0,0,0,0,0,0,0,0,0,0,0,0,0,0,0,0,0,0,0,0,0,0,0,0,0,0,0,0,0,0,0,0,0,0,0,0,0,0,0,0,0,0,0,0,0,0,0,0,0,0,0,0,0,0,0,0,0,0,0,0,0,0,0,0,0,0,0,0,0,0,0,0,0,0,0,0,0,0,0,0,0,0,0,0,0,0,0,0,0,0,0,0,0,0
Pipeted_OD=0,0,0,0,0,0,0,0,0,0,0,0,0,0,0,0,0,0,0,0,0,0,0,0,0,0,0,0,0,0,0,0,0,0,0,0,0,0,0,0,0,0,0,0,0,0,0,0,0,0,0,0,0,0,0,0,0,0,0,0,0,0,0,0,0,0,0,0,0,0,0,0,0,0,0,0,0,0,0,0,0,0,0,0,0,0,0,0,0,0,0,0,0,0,0,0
Dilutes_Completed=0,0,0,0,0,0,0,0,0,0,0,0,0,0,0,0,0,0,0,0,0,0,0,0,0,0,0,0,0,0,0,0,0,0,0,0,0,0,0,0,0,0,0,0,0,0,0,0,0,0,0,0,0,0,0,0,0,0,0,0,0,0,0,0,0,0,0,0,0,0,0,0,0,0,0,0,0,0,0,0,0,0,0,0,0,0,0,0,0,0,0,0,0,0,0,0
Time_At_Innoc=0,0,0,0,0,0,0,0,0,0,0,0,0,0,0,0,0,0,0,0,0,0,0,0,0,0,0,0,0,0,0,0,0,0,0,0,0,0,0,0,0,0,0,0,0,0,0,0,0,0,0,0,0,0,0,0,0,0,0,0,0,0,0,0,0,0,0,0,0,0,0,0,0,0,0,0,0,0,0,0,0,0,0,0,0,0,0,0,0,0,0,0,0,0,0,0
Time_At_Save=0,0,0,0,0,0,0,0,0,0,0,0,0,0,0,0,0,0,0,0,0,0,0,0,0,0,0,0,0,0,0,0,0,0,0,0,0,0,0,0,0,0,0,0,0,0,0,0,0,0,0,0,0,0,0,0,0,0,0,0,0,0,0,0,0,0,0,0,0,0,0,0,0,0,0,0,0,0,0,0,0,0,0,0,0,0,0,0,0,0,0,0,0,0,0,0
Time_At_Dilute=0,0,0,0,0,0,0,0,0,0,0,0,0,0,0,0,0,0,0,0,0,0,0,0,0,0,0,0,0,0,0,0,0,0,0,0,0,0,0,0,0,0,0,0,0,0,0,0,0,0,0,0,0,0,0,0,0,0,0,0,0,0,0,0,0,0,0,0,0,0,0,0,0,0,0,0,0,0,0,0,0,0,0,0,0,0,0,0,0,0,0,0,0,0,0,0
Previous_OD=1.182,0.997,0.978,0.980,0.877,1.010,1.101,0.882,1.025,1.029,0.988,1.025,1.083,0.994,0.894,0.916,0.992,0.987,1.045,0.953,0.985,0.999,0.901,0.974,0.860,1.018,1.037,0.931,0.897,0.947,0.978,0.867,0.885,0.865,1.047,0.944,0.793,0.907,1.011,1.009,1.027,0.930,1.209,0.943,0.921,0.906,0.989,1.237,0.861,1.026,0.895,1.005,1.010,0.937,1.002,0.815,0.929,0.842,0.920,0.980,0.719,0.895,1.041,1.006,0.884,0.946,1.014,0.852,0.985,0.845,1.002,0.957,0.860,0.926,0.901,0.981,1.032,0.975,1.076,0.939,0.996,0.861,0.990,0.854,0.864,1.022,1.204,1.000,0.985,0.949,0.901,0.955,0.868,0.808,0.977,0.985
Prev_Delta_OD=0.045,0.020,0.013,0.031,0.059,0.034,0.014,0.033,0.058,0.038,0.009,0.045,0.016,0.052,0.001,0.027,0.053,0.035,0.004,0.025,0.039,0.022,0.006,0.014,0.039,0.043,0.080,0.049,0.013,0.025,0.061,0.042,0.013,0.025,0.058,0.021,0.035,0.015,0.060,0.039,0.003,0.039,0.061,0.031,0.009,0.030,0.042,0.009,0.069,0.016,0.001,0.037,0.076,0.057,0.026,0.022,0.061,0.036,0.035,0.057,0.022,0.054,0.001,0.023,0.059,0.059,0.010,0.027,0.055,0.027,0.002,0.012,0.023,0.069,0.058,0.032,0.002,0.059,0.093,0.038,0.031,0.033,0.063,0.032,0.047,0.006,0.071,0.058,0.006,0.017,0.049,0.025,0.001,0.014,0.042,0.002
Delta_From_Ref=0.000,0.000,1.676,1.152,2.780,1.396,1.990,4.117,0.000,0.000,1.317,1.035,0.942,1.362,4.294,4.235,0.000,0.000,2.098,2.656,1.548,1.624,3.003,1.347,0.000,0.000,1.625,2.019,2.768,2.198,7.676,7.215,0.000,0.000,1.393,1.201,2.800,1.826,3.578,4.681,0.000,0.000,2.750,2.413,2.107,2.541,3.145,1.821,0.000,0.000,0.000,0.000,0.000,0.000,0.000,0.000,0.000,0.000,0.000,0.000,0.000,0.000,0.000,0.000,0.000,0.000,0.000,0.000,0.000,0.000,0.000,0.000,0.000,0.000,0.000,0.000,0.000,0.000,0.000,0.000,0.000,0.000,0.000,0.000,0.000,0.000,0.000,0.000,0.000,0.000,0.000,0.000,0.000,0.000,0.000,0.000
Sig_OD_Delta=0,0,1,1,1,1,1,1,0,0,1,1,0,1,1,1,0,0,1,1,1,1,1,1,0,0,1,1,1,1,1,1,0,0,1,1,1,1,1,1,0,0,1,1,1,1,1,1,0,0,0,0,0,0,0,0,0,0,0,0,0,0,0,0,0,0,0,0,0,0,0,0,0,0,0,0,0,0,0,0,0,0,0,0,0,0,0,0,0,0,0,0,0,0,0,0
Add_Drug_at_Start_Map=000000000000000000000000000000000000000000000000000000000000000000000000000000000000000000000000
[Analysis]
Drug_ID=A1,A2,A3,A4,A5,A6,B1,B2,B3,B4,B5,B6,C1,C2,C3,C4,C5,C6,D1,D2,D3,D4,D5,D6,E1,E2,E3,E4,E5,E6,F1,F2,F3,F4,F5,F6,G1,G2,G3,G4,G5,G6,H1,H2,H3,H4,H5,H6
Decision=no_inh,no_inh,ps2_1_1,no_inh,other,no_inh,no_inh,no_inh,ps2_4_1,ps2_4_1,ps2_1_1,no_inh,ps3_4_6,ps2_1_1,ps2_1_1,ps2_2_1,other,ps2_4_1,ps3_4_6,ps2_2_1,ps2_1_1,ps2_4_1,ps2_2_1,ps2_4_1,other,ps2_1_1,ps2_2_1,ps2_2_1,ps2_4_1,ps2_4_1,ps3_4_6,ps2_2_1,ps2_2_1,no_inh,ps2_4_1,ps2_4_1,ps3_4_6,no_inh,ps2_2_1,ps2_1_1,no_inh,ps2_4_1,ps3_4_6,no_inh,no_inh,no_inh,no_inh,no_inh,no_inh,ps2_2_1,ps2_2_1,no_inh,no_inh,no_inh,ps2_2_1,ps2_4_2,no_inh,ps2_1_1,ps2_1_1,no_inh,other,other,ps2_2_1,other,no_inh,no_inh,other,ps2_4_1,ps2_4_1,ps2_4_2,ps2_1_1,no_inh,other,other,ps2_2_1,other,ps2_2_1,ps2_4_1,other,ps2_4_2,ps2_2_1,other,ps2_2_1,ps2_4_1,other,ps2_4_1,ps2_1_1,other,ps2_2_1,no_inh,ps2_4_2,ps2_4_1,ps2_1_1,other,ps2_1_1,no_inh
Plot_Min=0.100,0.100,0.100,0.100,0.100,0.100,0.100,0.100,0.100,0.100,0.100,0.100,0.100,0.100,0.100,0.100,0.100,0.100,0.100,0.100,0.100,0.100,0.100,0.100,0.100,0.100,0.100,0.100,0.100,0.100,0.100,0.100,0.100,0.100,0.100,0.100,0.100,0.100,0.100,0.100,0.100,0.100,0.100,0.100,0.100,0.100,0.100,0.100
Plot_Max=1.500,1.500,1.500,1.500,1.500,1.500,1.500,1.500,1.500,1.500,1.500,1.500,1.500,1.500,1.500,1.500,1.500,1.500,1.500,1.500,1.500,1.500,1.500,1.500,1.500,1.500,1.500,1.500,1.500,1.500,1.500,1.500,1.500,1.500,1.500,1.500,1.500,1.500,1.500,1.500,1.500,1.500,1.500,1.500,1.500,1.500,1.500,1.500
G_Plot_Min=0.1
G_Plot_Delta=0.7
Plot_On_Off=0
OD_Gen_Pt=0.460
Gens_to_OD_Pt=5.000
Avg_G=1.646,1.755,1.807,1.743,3.498,1.697,1.651,1.793,1.911,1.920,1.792,1.755,4.294,1.840,1.853,1.936,3.301,2.285,4.672,1.883,1.853,1.964,1.877,2.229,4.299,1.780,1.884,1.893,1.888,2.262,4.851,1.809,1.843,1.802,1.908,2.210,4.632,1.678,1.854,1.800,1.758,2.250,4.496,1.769,1.752,1.703,1.708,1.703,1.677,1.877,1.800,1.674,1.710,1.668,1.894,2.431,1.745,1.780,1.782,1.718,3.731,2.662,1.862,3.469,1.705,1.710,3.729,2.238,1.897,2.456,1.789,1.768,3.289,2.853,1.870,2.734,1.873,1.949,3.564,2.391,1.945,2.977,1.876,1.979,3.665,2.131,1.770,2.851,1.806,1.730,2.634,2.128,1.800,3.353,1.811,1.705
Max_Slope=1.688,1.914,1.576,1.746,2.218,1.643,1.702,2.031,1.848,2.128,1.771,1.938,2.914,1.930,1.911,1.908,2.285,1.981,6.026,2.013,1.767,1.781,1.681,2.670,4.124,1.728,1.553,1.873,1.828,2.270,4.448,2.195,1.595,1.904,1.839,2.271,3.241,1.795,1.683,1.726,1.449,2.524,4.822,1.589,1.674,1.910,1.588,1.879,1.592,1.883,1.802,1.852,1.654,1.863,1.732,2.260,1.911,1.838,1.845,2.004,3.145,2.383,1.837,2.209,1.662,1.771,3.108,2.284,1.817,2.363,1.748,2.098,2.410,2.363,1.845,2.259,1.754,1.813,2.796,2.306,1.765,2.695,1.806,2.202,2.923,2.071,1.748,1.955,1.884,1.821,2.257,2.230,1.731,2.804,1.921,1.809
Fit_Model=all
Fit_Const_OD_Base=0
Fit_Const_N0=0.018
Fit_Const_T0=0
G_Fit_Min=.1
G_Fit_Delta=.4
Fit_On_Off=0
Fit_Min=0.100,0.100,0.100,0.100,0.100,0.100,0.100,0.100,0.100,0.100,0.100,0.100,0.100,0.100,0.100,0.100,0.100,0.100,0.100,0.100,0.100,0.100,0.100,0.100,0.000,0.000,0.000,0.000,0.000,0.000,0.000,0.000,0.000,0.000,0.000,0.000,0.000,0.000,0.000,0.000,0.000,0.000,0.000,0.000,0.000,0.000,0.000,0.000\\\\0D
Fit_Delta=0.500,0.500,0.500,0.500,0.500,0.500,0.500,0.500,0.500,0.500,0.500,0.500,0.500,0.500,0.500,0.500,0.500,0.500,0.500,0.500,0.500,0.500,0.500,0.500,0.000,0.000,0.000,0.000,0.000,0.000,0.000,0.000,0.000,0.000,0.000,0.000,0.000,0.000,0.000,0.000,0.000,0.000,0.000,0.000,0.000,0.000,0.000,0.000\\\\0D
Fit_Offset=0,0,0,0,0,0,0,0,0,0,0,0,0,0,0,0,0,0,0,0,0,0,0,0,0,0,0,0,0,0,0,0,0,0,0,0,0,0,0,0,0,0,0,0,0,0,0,0
Fit_N0=0,0,0,0,0,0,0,0,0,0,0,0,0,0,0,0,0,0,0,0,0,0,0,0,0,0,0,0,0,0,0,0,0,0,0,0,0,0,0,0,0,0,0,0,0,0,0,0
Fit_T0=0,0,0,0,0,0,0,0,0,0,0,0,0,0,0,0,0,0,0,0,0,0,0,0,0,0,0,0,0,0,0,0,0,0,0,0,0,0,0,0,0,0,0,0,0,0,0,0
Fit_G=0,0,0,0,0,0,0,0,0,0,0,0,0,0,0,0,0,0,0,0,0,0,0,0,0,0,0,0,0,0,0,0,0,0,0,0,0,0,0,0,0,0,0,0,0,0,0,0
Fit_Error=0,0,0,0,0,0,0,0,0,0,0,0,0,0,0,0,0,0,0,0,0,0,0,0,0,0,0,0,0,0,0,0,0,0,0,0,0,0,0,0,0,0,0,0,0,0,0,0
Fit_CV=0,0,0,0,0,0,0,0,0,0,0,0,0,0,0,0,0,0,0,0,0,0,0,0,0,0,0,0,0,0,0,0,0,0,0,0,0,0,0,0,0,0,0,0,0,0,0,0
Time_to_20_Gens=0,0,0,0,0,0,0,0,0,0,0,0,0,0,0,0,0,0,0,0,0,0,0,0,0,0,0,0,0,0,0,0,0,0,0,0,0,0,0,0,0,0,0,0,0,0,0,0
Time_to_each_5_Gens=0,0,0,0,0,0,0,0,0,0,0,0,0,0,0,0,0,0,0,0,0,0,0,0,0,0,0,0,0,0,0,0,0,0,0,0,0,0,0,0,0,0,0,0,0,0,0,0
Time_to_each_n_Gens=8.232,8.777,9.034,8.717,17.492,8.486,8.253,8.963,9.554,9.599,8.958,8.777,21.472,9.202,9.263,9.678,16.504,11.424,23.360,9.413,9.264,9.818,9.384,11.143,21.493,8.898,9.418,9.465,9.442,11.310,24.257,9.045,9.213,9.009,9.538,11.052,23.160,8.389,9.270,9.002,8.791,11.251,22.482,8.843,8.758,8.513,8.539,8.513,8.386,9.387,9.000,8.370,8.552,8.338,9.470,12.154,8.724,8.900,8.910,8.591,18.653,13.312,9.309,17.343,8.525,8.548,18.643,11.189,9.483,12.282,8.946,8.838,16.447,14.263,9.351,13.669,9.367,9.747,17.822,11.954,9.724,14.887,9.382,9.894,18.325,10.656,8.852,14.256,9.030,8.649,13.170,10.642,9.002,16.766,9.057,8.527
Min_Pt_OD=0,0,0,0,0,0,0,0,0,0,0,0,0,0,0,0,0,0,0,0,0,0,0,0,0,0,0,0,0,0,0,0,0,0,0,0,0,0,0,0,0,0,0,0,0,0,0,0
Min_Pt_t=0,0,0,0,0,0,0,0,0,0,0,0,0,0,0,0,0,0,0,0,0,0,0,0,0,0,0,0,0,0,0,0,0,0,0,0,0,0,0,0,0,0,0,0,0,0,0,0
TO_OD=0,0,0,0,0,0,0,0,0,0,0,0,0,0,0,0,0,0,0,0,0,0,0,0,0,0,0,0,0,0,0,0,0,0,0,0,0,0,0,0,0,0,0,0,0,0,0,0
Ref_ID=A01
Multi_Refs=single_ref
test=A01,A02,A03,A04,A05,A06,A07,A08,A09,A10,A11,A12,B01,B02,B03,B04,B05,B06,B07,B08,B09,B10,B11,B12,C01,C02,C03,C04,C05,C06,C07,C08,C09,C10,C11,C12,D01,D02,D03,D04,D05,D06,D07,D08,D09,D10,D11,D12,E01,E02,E03,E04,E05,E06,E07,E08,E09,E10,E11,E12,F01,F02,F03,F04,F05,F06,F07,F08,F09,F10,F11,F12,G01,G02,G03,G04,G05,G06,G07,G08,G09,G10,G11,G12,H01,H02,H03,H04,H05,H06,H07,H08,H09,H10,H11,H12
Start_Time_Now=3.2646271181E+9
Start_Date="6/13/2007+8:51 PM"
gen_time_cutoff=0.000
Drug_Name=nd?:;-ud+0,nd?:;-ud+0,nd?:;-ud+0,nd?:;-ud+0,nd?:;-ud+0,nd?:;-ud+0,nd?:;-ud+0,nd?:;-ud+0,nd?:;-ud+0,nd?:;-ud+0,nd?:;-ud+0,nd?:;-ud+0,nd?:;-ud+0,nd?:;-ud+0,nd?:;-ud+0,nd?:;-ud+0,nd?:;-ud+0,nd?:;-ud+0,nd?:;-ud+0,nd?:;-ud+0,nd?:;-ud+0,nd?:;-ud+0,nd?:;-ud+0,nd?:;-ud+0,nd?:;-ud+0,nd?:;-ud+0,nd?:;-ud+0,nd?:;-ud+0,nd?:;-ud+0,nd?:;-ud+0,nd?:;-ud+0,nd?:;-ud+0,nd?:;-ud+0,nd?:;-ud+0,nd?:;-ud+0,nd?:;-ud+0,nd?:;-ud+0,nd?:;-ud+0,nd?:;-ud+0,nd?:;-ud+0,nd?:;-ud+0,nd?:;-ud+0,nd?:;-ud+0,nd?:;-ud+0,nd?:;-ud+0,nd?:;-ud+0,nd?:;-ud+0,nd?:;-ud+0,nd?:;-ud+0,nd?:;-ud+0,nd?:;-ud+0,nd?:;-ud+0,nd?:;-ud+0,nd?:;-ud+0,nd?:;-ud+0,nd?:;-ud+0,nd?:;-ud+0,nd?:;-ud+0,nd?:;-ud+0,nd?:;-ud+0,nd?:;-ud+0,nd?:;-ud+0,nd?:;-ud+0,nd?:;-ud+0,nd?:;-ud+0,nd?:;-ud+0,nd?:;-ud+0,nd?:;-ud+0,nd?:;-ud+0,nd?:;-ud+0,nd?:;-ud+0,nd?:;-ud+0,nd?:;-ud+0,nd?:;-ud+0,nd?:;-ud+0,nd?:;-ud+0,nd?:;-ud+0,nd?:;-ud+0,nd?:;-ud+0,nd?:;-ud+0,nd?:;-ud+0,nd?:;-ud+0,nd?:;-ud+0,nd?:;-ud+0,nd?:;-ud+0,nd?:;-ud+0,nd?:;-ud+0,nd?:;-ud+0,nd?:;-ud+0,nd?:;-ud+0,nd?:;-ud+0,nd?:;-ud+0,nd?:;-ud+0,nd?:;-ud+0,nd?:;-ud+0,nd?:;-ud+0
Drug_Well_Pos=A01,A02,A03,A04,A05,A06,B01,B02,B03,B04,B05,B06,C01,C02,C03,C04,C05,C06,D01,D02,D03,D04,D05,D06,E01,E02,E03,E04,E05,E06,F01,F02,F03,F04,F05,F06,G01,G02,G03,G04,G05,G06,H01,H02,H03,H04,H05,H06,A07,A08,A09,A10,A11,A12,B07,B08,B09,B10,B11,B12,C07,C08,C09,C10,C11,C12,D07,D08,D09,D10,D11,D12,E07,E08,E09,E10,E11,E12,F07,F08,F09,F10,F11,F12,G07,G08,G09,G10,G11,G12,H07,H08,H09,H10,H11,H12
Avg_G_tcut=1.646,1.755,1.807,1.743,3.498,1.697,1.651,1.793,1.911,1.920,1.792,1.755,4.294,1.840,1.853,1.936,3.301,2.285,4.672,1.883,1.853,1.964,1.877,2.229,4.299,1.780,1.884,1.893,1.888,2.262,4.851,1.809,1.843,1.802,1.908,2.210,4.632,1.678,1.854,1.800,1.758,2.250,4.496,1.769,1.752,1.703,1.708,1.703,1.677,1.877,1.800,1.674,1.710,1.668,1.894,2.431,1.745,1.780,1.782,1.718,3.731,2.662,1.862,3.469,1.705,1.710,3.729,2.238,1.897,2.456,1.789,1.768,3.289,2.853,1.870,2.734,1.873,1.949,3.564,2.391,1.945,2.977,1.876,1.979,3.665,2.131,1.770,2.851,1.806,1.730,2.634,2.128,1.800,3.353,1.811,1.705
t0_from_interval=0.042,1.120,1.060,0.802,3.892,0.746,0.865,0.893,1.377,1.402,0.941,0.950,1.863,0.823,-2.415,-2.247,-3.410,1.239,1.701,1.281,-2.365,1.606,1.597,1.810,-1.533,1.114,-2.210,-2.210,-2.283,1.791,0.996,1.200,-2.186,1.218,1.861,1.786,3.178,0.675,-2.170,1.326,1.027,1.531,3.467,0.890,1.125,0.923,0.974,0.976,0.853,1.484,1.540,0.945,1.075,0.725,1.779,2.981,0.950,1.018,0.996,-1.753,3.422,3.631,1.582,7.889,0.928,0.793,3.353,2.156,1.836,2.258,1.116,0.319,-4.651,4.547,1.798,3.256,1.668,1.422,2.926,2.682,1.533,3.640,1.634,-0.107,2.753,1.880,0.999,2.889,1.017,0.821,3.639,1.960,1.227,4.213,1.178,1.113
Sum_Delta_Ref=0.000,1.838,1.957,1.244,26.348,1.059,0.547,1.536,4.093,4.464,2.441,1.552,30.564,2.033,2.491,3.930,23.510,9.450,32.444,3.764,2.636,4.496,3.229,9.246,28.572,2.232,3.633,3.036,4.116,9.142,32.185,3.015,3.123,1.569,4.319,8.562,33.524,0.527,3.006,2.321,1.416,8.926,32.903,1.615,1.770,1.259,0.600,1.282,0.366,3.523,3.144,0.083,1.636,0.120,3.489,11.944,1.298,2.152,2.289,0.017,28.510,15.309,3.433,27.439,0.420,1.789,28.505,9.004,4.479,11.586,1.955,1.130,22.117,18.652,3.602,16.381,3.665,4.658,26.363,11.255,3.773,19.729,3.724,4.127,27.601,6.590,2.315,17.187,3.060,1.278,14.617,6.719,2.713,24.778,2.226,0.749
Gens_at_time_G=5.000,5.000,5.000,5.000,5.000,5.000,5.000,5.000,5.000,5.000,5.000,5.000,5.000,5.000,5.000,5.000,5.000,5.000,5.000,5.000,5.000,5.000,5.000,5.000,5.000,5.000,5.000,5.000,5.000,5.000,5.000,5.000,5.000,5.000,5.000,5.000,5.000,5.000,5.000,5.000,5.000,5.000,5.000,5.000,5.000,5.000,5.000,5.000,5.000,5.000,5.000,5.000,5.000,5.000,5.000,5.000,5.000,5.000,5.000,5.000,5.000,5.000,5.000,5.000,5.000,5.000,5.000,5.000,5.000,5.000,5.000,5.000,5.000,5.000,5.000,5.000,5.000,5.000,5.000,5.000,5.000,5.000,5.000,5.000,5.000,5.000,5.000,5.000,5.000,5.000,5.000,5.000,5.000,5.000,5.000,5.000
G_Int_tcut=1.638,1.531,1.595,1.583,2.720,1.548,1.478,1.614,1.635,1.639,1.604,1.566,3.922,1.676,2.336,2.385,3.983,2.037,4.332,1.626,2.326,1.642,1.558,1.867,4.605,1.557,2.326,2.335,2.345,1.904,4.652,1.569,2.280,1.558,1.535,1.853,3.996,1.543,2.288,1.535,1.553,1.944,3.803,1.591,1.527,1.518,1.513,1.508,1.507,1.581,1.492,1.485,1.495,1.523,1.538,1.835,1.555,1.576,1.583,2.069,3.046,1.936,1.545,1.891,1.519,1.551,3.058,1.806,1.530,2.005,1.566,1.704,4.220,1.943,1.511,2.083,1.540,1.665,2.979,1.854,1.638,2.249,1.550,2.000,3.114,1.755,1.571,2.273,1.603,1.566,1.906,1.736,1.555,2.511,1.576,1.483
Sum_Del_12=0.000,1.721,2.279,1.432,12.806,0.948,0.390,2.189,4.158,4.204,2.283,1.655,12.503,2.670,2.976,4.336,12.628,7.828,12.973,3.694,2.972,4.613,3.445,7.693,11.895,2.007,3.727,3.740,3.627,8.089,12.919,2.962,2.943,2.286,4.234,7.589,12.870,0.803,3.239,2.504,1.499,7.600,13.264,1.709,1.843,1.184,1.098,1.161,0.454,3.648,2.738,0.530,1.326,0.403,3.983,9.721,1.620,2.087,2.229,0.541,12.910,11.153,3.458,13.421,1.033,1.336,12.881,8.014,4.051,9.557,2.254,1.401,11.719,12.057,3.653,11.220,3.561,4.654,12.572,9.327,4.370,11.996,3.717,4.696,12.701,6.919,1.981,11.450,2.599,1.774,11.003,6.846,2.653,12.706,2.586,0.935
Sum_Del_20=0.000,1.793,1.918,1.216,25.754,1.036,0.528,1.522,4.023,4.375,2.393,1.533,29.737,2.019,2.475,3.885,23.046,9.266,31.535,3.697,2.615,4.419,3.182,9.058,27.799,2.201,3.584,3.010,4.050,8.971,31.286,2.965,3.075,1.565,4.245,8.393,32.570,0.537,2.973,2.294,1.408,8.745,31.986,1.580,1.733,1.228,0.591,1.252,0.348,3.447,3.067,0.077,1.592,0.118,3.433,11.689,1.281,2.109,2.239,0.010,27.823,15.005,3.375,26.836,0.426,1.740,27.812,8.825,4.393,11.348,1.922,1.116,21.670,18.262,3.543,16.053,3.589,4.559,25.755,11.032,3.716,19.317,3.652,4.050,26.937,6.474,2.272,16.845,2.994,1.253,14.303,6.583,2.650,24.201,2.179,0.738
Sum_Del_24=0.000,1.831,1.727,1.101,25.993,1.082,0.601,1.168,3.945,4.459,2.451,1.468,34.522,1.672,2.208,3.630,22.842,9.368,37.463,3.692,2.425,4.316,3.042,9.364,32.623,2.304,3.504,2.623,4.275,8.943,37.576,2.955,3.145,1.182,4.239,8.439,38.985,0.396,2.832,2.183,1.360,8.853,37.578,1.512,1.675,1.251,0.321,1.300,0.774,3.332,3.242,0.400,1.733,0.034,3.130,11.979,1.102,2.120,2.244,0.303,28.864,14.877,3.326,27.026,0.103,1.955,28.887,8.927,4.574,11.287,1.746,0.964,21.670,18.873,3.485,15.956,3.604,4.401,26.194,10.928,3.368,19.791,3.608,3.692,27.798,6.000,2.427,16.417,3.204,0.967,14.251,6.235,2.648,25.009,1.962,0.633
Sum_12=13.955,12.234,11.676,12.523,1.149,13.007,13.565,11.766,9.797,9.751,11.672,12.300,1.452,11.285,10.979,9.619,1.327,6.127,0.982,10.261,10.983,9.342,10.510,6.262,2.060,11.948,10.228,10.215,10.328,5.866,1.036,10.993,11.012,11.669,9.721,6.366,1.085,13.152,10.716,11.451,12.456,6.355,0.691,12.246,12.112,12.771,12.857,12.794,13.501,10.307,11.217,13.425,12.629,13.552,9.972,4.234,12.335,11.868,11.726,13.414,1.045,2.802,10.497,0.534,12.922,12.619,1.074,5.941,9.904,4.398,11.701,12.554,2.236,1.898,10.302,2.735,10.394,9.301,1.383,4.628,9.585,1.959,10.238,9.259,1.254,7.036,11.974,2.505,11.356,12.181,2.952,7.109,11.302,1.249,11.369,13.020
Sum_20=37.335,35.541,35.416,36.118,11.580,36.299,36.807,35.812,33.312,32.959,34.942,35.801,7.597,35.316,34.860,33.450,14.288,28.068,5.800,33.638,34.720,32.916,34.152,28.277,9.535,35.133,33.750,34.324,33.284,28.363,6.048,34.369,34.260,35.769,33.089,28.942,4.764,36.797,34.361,35.040,35.927,28.590,5.349,35.754,35.601,36.106,36.744,36.083,37.682,33.887,34.267,37.412,35.743,37.217,33.902,25.645,36.053,35.226,35.096,37.345,9.512,22.330,33.960,10.499,36.909,35.594,9.523,28.509,32.942,25.986,35.412,36.219,15.665,19.073,33.791,21.282,33.745,32.775,11.580,26.302,33.619,18.018,33.683,33.285,10.398,30.860,35.062,20.490,34.341,36.082,23.032,30.752,34.685,13.133,35.156,36.596
Sum_24=49.758,47.927,48.031,48.657,23.765,48.676,49.157,48.590,45.813,45.299,47.307,48.290,15.236,48.085,47.550,46.128,26.916,40.390,12.295,46.066,47.333,45.442,46.716,40.394,17.135,47.454,46.253,47.135,45.483,40.815,12.182,46.803,46.613,48.576,45.519,41.319,10.773,49.362,46.926,47.575,48.398,40.905,12.180,48.246,48.083,48.507,49.437,48.458,50.532,46.426,46.516,50.158,48.025,49.792,46.628,37.779,48.656,47.638,47.514,50.061,20.894,34.881,46.432,22.732,49.655,47.803,20.870,40.831,45.184,38.471,48.012,48.794,28.088,30.885,46.273,33.802,46.154,45.357,23.564,38.830,46.390,29.967,46.150,46.066,21.960,43.758,47.331,33.341,46.554,48.791,35.507,43.523,47.110,24.749,47.796,49.125
G_by_Interval=1.638,1.531,1.595,1.583,2.720,1.548,1.478,1.614,1.635,1.639,1.604,1.566,3.922,1.676,2.336,2.385,3.983,2.037,4.332,1.626,2.326,1.642,1.558,1.867,4.605,1.557,2.326,2.335,2.345,1.904,4.652,1.569,2.280,1.558,1.535,1.853,3.996,1.543,2.288,1.535,1.553,1.944,3.803,1.591,1.527,1.518,1.513,1.508,1.507,1.581,1.492,1.485,1.495,1.523,1.538,1.835,1.555,1.576,1.583,2.069,3.046,1.936,1.545,1.891,1.519,1.551,3.058,1.806,1.530,2.005,1.566,1.704,4.220,1.943,1.511,2.083,1.540,1.665,2.979,1.854,1.638,2.249,1.550,2.000,3.114,1.755,1.571,2.273,1.603,1.566,1.906,1.736,1.555,2.511,1.576,1.483
Avg_G_t8=1.646,1.755,1.807,1.743,3.498,1.697,1.651,1.793,1.911,1.920,1.792,1.755,4.294,1.840,1.853,1.936,3.301,2.285,4.672,1.883,1.853,1.964,1.877,2.229,4.299,1.780,1.884,1.893,1.888,2.262,4.851,1.809,1.843,1.802,1.908,2.210,4.632,1.678,1.854,1.800,1.758,2.250,4.496,1.769,1.752,1.703,1.708,1.703,1.677,1.877,1.800,1.674,1.710,1.668,1.894,2.431,1.745,1.780,1.782,1.718,3.731,2.662,1.862,3.469,1.705,1.710,3.729,2.238,1.897,2.456,1.789,1.768,3.289,2.853,1.870,2.734,1.873,1.949,3.564,2.391,1.945,2.977,1.876,1.979,3.665,2.131,1.770,2.851,1.806,1.730,2.634,2.128,1.800,3.353,1.811,1.705
G_int_t8=1.638,1.531,1.595,1.583,2.720,1.548,1.478,1.614,1.635,1.639,1.604,1.566,3.922,1.676,2.336,2.385,3.983,2.037,4.332,1.626,2.326,1.642,1.558,1.867,4.605,1.557,2.326,2.335,2.345,1.904,4.652,1.569,2.280,1.558,1.535,1.853,3.996,1.543,2.288,1.535,1.553,1.944,3.803,1.591,1.527,1.518,1.513,1.508,1.507,1.581,1.492,1.485,1.495,1.523,1.538,1.835,1.555,1.576,1.583,2.069,3.046,1.936,1.545,1.891,1.519,1.551,3.058,1.806,1.530,2.005,1.566,1.704,4.220,1.943,1.511,2.083,1.540,1.665,2.979,1.854,1.638,2.249,1.550,2.000,3.114,1.755,1.571,2.273,1.603,1.566,1.906,1.736,1.555,2.511,1.576,1.483
Avg_G_t12=1.646,1.755,1.807,1.743,3.498,1.697,1.651,1.793,1.911,1.920,1.792,1.755,4.294,1.840,1.853,1.936,3.301,2.285,4.672,1.883,1.853,1.964,1.877,2.229,4.299,1.780,1.884,1.893,1.888,2.262,4.851,1.809,1.843,1.802,1.908,2.210,4.632,1.678,1.854,1.800,1.758,2.250,4.496,1.769,1.752,1.703,1.708,1.703,1.677,1.877,1.800,1.674,1.710,1.668,1.894,2.431,1.745,1.780,1.782,1.718,3.731,2.662,1.862,3.469,1.705,1.710,3.729,2.238,1.897,2.456,1.789,1.768,3.289,2.853,1.870,2.734,1.873,1.949,3.564,2.391,1.945,2.977,1.876,1.979,3.665,2.131,1.770,2.851,1.806,1.730,2.634,2.128,1.800,3.353,1.811,1.705
G_int_t12=1.638,1.531,1.595,1.583,2.720,1.548,1.478,1.614,1.635,1.639,1.604,1.566,3.922,1.676,2.336,2.385,3.983,2.037,4.332,1.626,2.326,1.642,1.558,1.867,4.605,1.557,2.326,2.335,2.345,1.904,4.652,1.569,2.280,1.558,1.535,1.853,3.996,1.543,2.288,1.535,1.553,1.944,3.803,1.591,1.527,1.518,1.513,1.508,1.507,1.581,1.492,1.485,1.495,1.523,1.538,1.835,1.555,1.576,1.583,2.069,3.046,1.936,1.545,1.891,1.519,1.551,3.058,1.806,1.530,2.005,1.566,1.704,4.220,1.943,1.511,2.083,1.540,1.665,2.979,1.854,1.638,2.249,1.550,2.000,3.114,1.755,1.571,2.273,1.603,1.566,1.906,1.736,1.555,2.511,1.576,1.483
Avg_G_inflex=1.646,1.755,1.845,1.743,3.498,1.697,1.651,1.793,1.955,1.929,1.792,1.755,4.294,1.840,1.853,1.954,3.301,2.285,4.499,1.912,1.853,1.972,1.913,2.234,4.299,1.811,1.941,1.893,1.888,2.262,4.851,1.836,1.873,1.830,1.909,2.241,4.632,1.698,1.854,1.836,1.759,2.250,4.440,1.792,1.752,1.723,1.708,1.703,1.677,1.909,1.800,1.674,1.710,1.668,1.939,2.453,1.745,1.780,1.809,1.718,3.731,2.662,1.888,3.544,1.705,1.710,3.729,2.285,1.941,2.456,1.789,1.775,3.289,2.853,1.870,2.734,1.909,1.967,3.564,2.391,1.958,2.977,1.908,1.992,3.665,2.131,1.800,2.851,1.806,1.749,2.634,2.128,1.833,3.443,1.811,1.705
G_int_inflex=1.638,1.531,1.652,1.583,2.720,1.548,1.478,1.614,1.673,1.655,1.604,1.566,3.922,1.676,1.659,1.650,2.540,2.037,3.840,1.651,1.639,1.656,1.587,1.800,4.605,1.608,1.650,1.590,1.618,1.904,4.652,1.557,1.598,1.601,1.537,1.831,3.996,1.565,1.561,1.588,1.555,1.944,3.621,1.629,1.527,1.532,1.513,1.508,1.507,1.605,1.492,1.485,1.495,1.523,1.571,1.847,1.555,1.576,1.628,2.069,3.046,1.936,1.565,1.922,1.519,1.551,3.058,1.782,1.560,2.005,1.566,1.715,3.032,1.943,1.511,2.083,1.568,1.680,2.979,1.854,1.659,2.249,1.572,2.022,3.114,1.755,1.619,2.273,1.603,1.574,1.906,1.736,1.603,2.463,1.576,1.483
G_by_Interval_g4=1.517,1.454,1.585,1.508,2.733,1.507,1.423,1.884,1.997,2.010,1.882,1.855,4.837,1.931,1.921,2.034,3.304,2.371,4.437,1.961,1.940,1.998,1.898,2.286,5.009,1.854,1.951,1.949,1.965,2.315,5.337,1.879,1.892,1.868,1.904,2.259,5.192,1.753,1.920,1.851,1.832,2.324,3.712,1.580,1.497,1.484,1.459,1.513,1.455,1.685,1.518,1.437,1.458,1.480,1.941,2.397,1.823,1.844,1.533,1.795,3.830,2.641,1.904,3.190,1.789,1.496,3.914,2.278,1.905,2.540,1.535,2.060,3.586,2.755,1.868,2.734,1.484,1.643,3.771,2.461,1.999,3.011,1.885,2.166,3.867,2.174,1.838,2.899,1.889,1.524,2.090,1.735,1.478,2.607,1.552,1.750
G_int_t8_g4=1.517,1.454,1.585,1.508,2.733,1.507,1.423,1.884,1.997,2.010,1.882,1.855,4.837,1.931,1.921,2.034,3.304,2.371,4.437,1.961,1.940,1.998,1.898,2.286,5.009,1.854,1.951,1.949,1.965,2.315,5.337,1.879,1.892,1.868,1.904,2.259,5.192,1.753,1.920,1.851,1.832,2.324,3.712,1.580,1.497,1.484,1.459,1.513,1.455,1.685,1.518,1.437,1.458,1.480,1.941,2.397,1.823,1.844,1.533,1.795,3.830,2.641,1.904,3.190,1.789,1.496,3.914,2.278,1.905,2.540,1.535,2.060,3.586,2.755,1.868,2.734,1.484,1.643,3.771,2.461,1.999,3.011,1.885,2.166,3.867,2.174,1.838,2.899,1.889,1.524,2.090,1.735,1.478,2.607,1.552,1.750
G_int_t12_g4=1.517,1.454,1.585,1.508,2.733,1.507,1.423,1.884,1.997,2.010,1.882,1.855,4.837,1.931,1.921,2.034,3.304,2.371,4.437,1.961,1.940,1.998,1.898,2.286,5.009,1.854,1.951,1.949,1.965,2.315,5.337,1.879,1.892,1.868,1.904,2.259,5.192,1.753,1.920,1.851,1.832,2.324,3.712,1.580,1.497,1.484,1.459,1.513,1.455,1.685,1.518,1.437,1.458,1.480,1.941,2.397,1.823,1.844,1.533,1.795,3.830,2.641,1.904,3.190,1.789,1.496,3.914,2.278,1.905,2.540,1.535,2.060,3.586,2.755,1.868,2.734,1.484,1.643,3.771,2.461,1.999,3.011,1.885,2.166,3.867,2.174,1.838,2.899,1.889,1.524,2.090,1.735,1.478,2.607,1.552,1.750
G_int_inflex_g4=1.517,1.454,1.627,1.508,2.733,1.507,1.423,1.583,1.692,1.689,1.580,1.571,4.793,1.617,1.582,1.728,2.538,1.942,4.137,1.644,1.621,1.607,1.525,1.791,4.978,1.579,1.997,1.589,1.625,1.859,4.666,1.541,1.900,1.571,1.481,1.789,5.118,1.476,1.578,1.548,1.525,1.892,3.572,1.609,1.497,1.491,1.459,1.513,1.455,1.710,1.518,1.437,1.458,1.480,1.598,1.820,1.521,1.520,1.567,1.795,3.142,2.010,1.551,2.133,1.503,1.496,3.223,1.799,1.514,2.067,1.535,2.042,3.116,2.000,1.455,2.107,1.500,1.652,3.143,1.990,1.639,2.357,1.492,2.180,3.210,1.740,1.556,2.291,1.578,1.526,2.090,1.735,1.512,2.591,1.552,1.719
Time_Inflex=10.012,9.279,9.279,9.279,18.332,10.012,9.279,10.257,9.279,10.012,10.012,10.257,29.588,10.257,10.257,10.012,18.577,14.417,18.577,9.279,10.012,10.257,9.279,10.257,41.090,9.279,9.279,10.257,10.257,12.215,38.153,8.300,9.279,9.279,10.012,10.257,28.364,8.300,10.012,9.279,9.279,12.949,21.024,9.279,10.012,8.300,9.279,9.279,9.279,9.279,10.012,10.012,9.279,10.012,9.279,12.215,10.012,10.257,9.279,9.279,21.758,14.417,9.279,17.353,9.768,9.279,21.758,10.257,9.279,12.949,10.012,9.034,18.577,15.396,10.257,14.417,9.279,9.768,20.780,12.460,10.012,15.396,9.279,10.257,41.090,12.215,9.279,15.396,10.257,8.300,13.683,11.236,9.279,15.396,9.768,9.279
OD_Inflex=0.868,0.629,0.588,0.646,0.611,0.772,0.726,0.726,0.489,0.586,0.684,0.758,0.848,0.699,0.698,0.579,0.762,0.826,0.324,0.517,0.642,0.592,0.523,0.431,0.861,0.613,0.512,0.646,0.663,0.654,0.707,0.421,0.557,0.590,0.593,0.431,0.773,0.530,0.643,0.605,0.637,0.706,0.456,0.621,0.718,0.501,0.662,0.656,0.702,0.525,0.680,0.789,0.666,0.792,0.502,0.537,0.722,0.744,0.604,0.656,0.773,0.655,0.547,0.525,0.727,0.647,0.793,0.406,0.501,0.613,0.687,0.562,0.728,0.651,0.677,0.616,0.539,0.535,0.795,0.576,0.576,0.588,0.528,0.585,1.076,0.726,0.624,0.648,0.707,0.495,0.587,0.621,0.593,0.414,0.645,0.686
Time_Saturation=39.622,39.377,34.971,36.194,39.622,39.622,35.950,38.642,38.642,38.397,39.622,38.642,39.867,39.867,37.908,39.131,37.418,36.194,38.887,39.131,37.418,38.642,39.131,39.131,38.887,39.131,36.439,39.867,38.887,39.131,38.642,39.622,36.439,39.131,39.377,38.887,38.397,38.887,39.622,39.131,36.439,36.684,38.887,39.377,39.131,38.887,36.684,39.377,36.684,36.684,37.173,37.418,39.867,37.662,34.971,39.131,32.279,38.887,39.131,36.928,38.887,34.971,38.642,38.887,37.662,38.887,37.173,38.887,39.131,39.131,39.867,38.887,38.887,36.928,38.887,39.622,37.418,37.662,37.418,38.642,39.867,38.887,36.439,39.131,37.418,39.131,38.887,37.662,39.131,37.908,39.131,39.377,36.684,39.131,39.867,38.642
OD_Saturation=1.179,0.990,0.980,0.966,0.862,1.010,1.071,0.995,0.884,0.903,0.977,0.992,0.862,1.020,1.021,0.935,0.882,0.947,0.789,0.914,1.011,1.009,1.038,0.935,0.865,1.036,0.905,1.007,0.996,0.939,0.738,0.868,1.047,1.008,0.876,0.936,0.856,0.930,0.892,0.989,1.042,0.961,0.866,1.020,1.182,0.988,0.972,0.961,1.094,0.880,0.982,1.025,1.003,0.991,0.979,0.958,0.977,1.004,0.902,0.970,0.982,0.837,0.904,0.851,1.046,0.943,1.121,0.942,0.929,0.906,0.987,1.214,0.995,0.791,0.937,0.822,0.918,0.935,1.015,0.852,0.980,0.836,0.969,0.947,1.023,0.949,0.977,0.867,0.992,0.807,0.905,0.965,0.856,0.811,0.965,0.990
Ref_Well_Name=A01,A01,A01,A01,A01,A01,A01,A01,A01,A01,A01,A01,A01,A01,A01,A01,A01,A01,A01,A01,A01,A01,A01,A01,A01,A01,A01,A01,A01,A01,A01,A01,A01,A01,A01,A01,A01,A01,A01,A01,A01,A01,A01,A01,A01,A01,A01,A01,A01,A01,A01,A01,A01,A01,A01,A01,A01,A01,A01,A01,A01,A01,A01,A01,A01,A01,A01,A01,A01,A01,A01,A01,A01,A01,A01,A01,A01,A01,A01,A01,A01,A01,A01,A01,A01,A01,A01,A01,A01,A01,A01,A01,A01,A01,A01,A01
Ratio_Avg_G=1.000,0.938,0.911,0.944,0.471,0.970,0.997,0.918,0.862,0.858,0.919,0.938,0.383,0.895,0.889,0.851,0.499,0.721,0.352,0.874,0.889,0.838,0.877,0.739,0.383,0.925,0.874,0.870,0.872,0.728,0.339,0.910,0.894,0.914,0.863,0.745,0.355,0.981,0.888,0.914,0.936,0.732,0.366,0.931,0.940,0.967,0.964,0.967,0.982,0.877,0.915,0.984,0.963,0.987,0.869,0.677,0.944,0.925,0.924,0.958,0.441,0.618,0.884,0.475,0.966,0.963,0.442,0.736,0.868,0.670,0.920,0.931,0.501,0.577,0.880,0.602,0.879,0.845,0.462,0.689,0.847,0.553,0.877,0.832,0.449,0.773,0.930,0.577,0.912,0.952,0.625,0.774,0.914,0.491,0.909,0.965
Ratio_Fit_G=NaN,NaN,NaN,NaN,NaN,NaN,NaN,NaN,NaN,NaN,NaN,NaN,NaN,NaN,NaN,NaN,NaN,NaN,NaN,NaN,NaN,NaN,NaN,NaN,NaN,NaN,NaN,NaN,NaN,NaN,NaN,NaN,NaN,NaN,NaN,NaN,NaN,NaN,NaN,NaN,NaN,NaN,NaN,NaN,NaN,NaN,NaN,NaN,NaN,NaN,NaN,NaN,NaN,NaN,NaN,NaN,NaN,NaN,NaN,NaN,NaN,NaN,NaN,NaN,NaN,NaN,NaN,NaN,NaN,NaN,NaN,NaN,NaN,NaN,NaN,NaN,NaN,NaN,NaN,NaN,NaN,NaN,NaN,NaN,NaN,NaN,NaN,NaN,NaN,NaN,NaN,NaN,NaN,NaN,NaN,NaN
Ratio_G_Int=1.000,1.070,1.027,1.035,0.602,1.058,1.109,1.015,1.002,0.999,1.021,1.046,0.418,0.977,0.701,0.687,0.411,0.804,0.378,1.007,0.704,0.997,1.052,0.877,0.356,1.052,0.704,0.701,0.698,0.860,0.352,1.044,0.718,1.051,1.067,0.884,0.410,1.062,0.716,1.067,1.055,0.843,0.431,1.030,1.073,1.079,1.083,1.086,1.087,1.036,1.098,1.103,1.095,1.076,1.065,0.893,1.053,1.039,1.035,0.792,0.538,0.846,1.060,0.866,1.078,1.056,0.536,0.907,1.071,0.817,1.046,0.961,0.388,0.843,1.084,0.786,1.064,0.984,0.550,0.883,1.000,0.728,1.057,0.819,0.526,0.933,1.043,0.720,1.022,1.046,0.859,0.943,1.053,0.652,1.039,1.105
Ratio_t0_Fit=NaN,NaN,NaN,NaN,NaN,NaN,NaN,NaN,NaN,NaN,NaN,NaN,NaN,NaN,NaN,NaN,NaN,NaN,NaN,NaN,NaN,NaN,NaN,NaN,NaN,NaN,NaN,NaN,NaN,NaN,NaN,NaN,NaN,NaN,NaN,NaN,NaN,NaN,NaN,NaN,NaN,NaN,NaN,NaN,NaN,NaN,NaN,NaN,NaN,NaN,NaN,NaN,NaN,NaN,NaN,NaN,NaN,NaN,NaN,NaN,NaN,NaN,NaN,NaN,NaN,NaN,NaN,NaN,NaN,NaN,NaN,NaN,NaN,NaN,NaN,NaN,NaN,NaN,NaN,NaN,NaN,NaN,NaN,NaN,NaN,NaN,NaN,NaN,NaN,NaN,NaN,NaN,NaN,NaN,NaN,NaN
Ratio_t0_G_Int=1.000,0.038,0.040,0.053,0.011,0.057,0.049,0.048,0.031,0.030,0.045,0.045,0.023,0.052,-0.018,-0.019,-0.012,0.034,0.025,0.033,-0.018,0.026,0.027,0.023,-0.028,0.038,-0.019,-0.019,-0.019,0.024,0.043,0.035,-0.019,0.035,0.023,0.024,0.013,0.063,-0.020,0.032,0.041,0.028,0.012,0.048,0.038,0.046,0.044,0.043,0.050,0.029,0.028,0.045,0.039,0.059,0.024,0.014,0.045,0.042,0.043,-0.024,0.012,0.012,0.027,0.005,0.046,0.054,0.013,0.020,0.023,0.019,0.038,0.133,-0.009,0.009,0.024,0.013,0.025,0.030,0.015,0.016,0.028,0.012,0.026,-0.398,0.015,0.023,0.042,0.015,0.042,0.052,0.012,0.022,0.035,0.010,0.036,0.038
Ref_Curve_Array=1,1,1,1,1,1,1,1,1,1,1,1,1,1,1,1,1,1,1,1,1,1,1,1,1,1,1,1,1,1,1,1,1,1,1,1,1,1,1,1,1,1,1,1,1,1,1,1,1,1,1,1,1,1,1,1,1,1,1,1,1,1,1,1,1,1,1,1,1,1,1,1,1,1,1,1,1,1,1,1,1,1,1,1,1,1,1,1,1,1,1,1,1,1,1,1
Default_ref=0
Comm_Map=,,,,,
Comm_Consol=,,,,,,,,
Comm_Screen=,,,,,
Analysis_Set=A,A,A,A,A,A,A,A,A,A,A,A,A,A,A,A,A,A,A,A,A,A,A,A,A,A,A,A,A,A,A,A,A,A,A,A,A,A,A,A,A,A,A,A,A,A,A,A,A,A,A,A,A,A,A,A,A,A,A,A,A,A,A,A,A,A,A,A,A,A,A,A,A,A,A,A,A,A,A,A,A,A,A,A,A,A,A,A,A,A,A,A,A,A,A,A
Ref_Type=single_ref,single_ref,single_ref,single_ref,single_ref,single_ref,single_ref,single_ref,single_ref,single_ref,single_ref,single_ref,single_ref,single_ref,single_ref,single_ref,single_ref,single_ref,single_ref,single_ref,single_ref,single_ref,single_ref,single_ref,single_ref,single_ref,single_ref,single_ref,single_ref,single_ref,single_ref,single_ref,single_ref,single_ref,single_ref,single_ref,single_ref,single_ref,single_ref,single_ref,single_ref,single_ref,single_ref,single_ref,single_ref,single_ref,single_ref,single_ref,single_ref,single_ref,single_ref,single_ref,single_ref,single_ref,single_ref,single_ref,single_ref,single_ref,single_ref,single_ref,single_ref,single_ref,single_ref,single_ref,single_ref,single_ref,single_ref,single_ref,single_ref,single_ref,single_ref,single_ref,single_ref,single_ref,single_ref,single_ref,single_ref,single_ref,single_ref,single_ref,single_ref,single_ref,single_ref,single_ref,single_ref,single_ref,single_ref,single_ref,single_ref,single_ref,single_ref,single_ref,single_ref,single_ref,single_ref,single_ref
Wells_In_Use=0,0,0,0,0,0,0,0,0,0,0,0,0,0,0,0,0,0,0,0,0,0,0,0,0,0,0,0,0,0,0,0,0,0,0,0,0,0,0,0,0,0,0,0,0,0,0,0,0,0,0,0,0,0,0,0,0,0,0,0,0,0,0,0,0,0,0,0,0,0,0,0,0,0,0,0,0,0,0,0,0,0,0,0,0,0,0,0,0,0,0,0,0,0,0,0
pv_to_plate_order=no
[Flor:]
[Flor2:]
[Lumin:]
[Data:]
Read=DateTime	RunT[s]	Temp	Well_1	Well_2	Well_3	Well_4	Well_5	Well_6	Well_7	Well_8	Well_9	Well_10	Well_11	Well_12	Well_13	Well_14	Well_15	Well_16	Well_17	Well_18	Well_19	Well_20	Well_21	Well_22	Well_23	Well_24	Well_25	Well_26	Well_27	Well_28	Well_29	Well_30	Well_31	Well_32	Well_33	Well_34	Well_35	Well_36	Well_37	Well_38	Well_39	Well_40	Well_41	Well_42	Well_43	Well_44	Well_45	Well_46	Well_47	Well_48	Well_49	Well_50	Well_51	Well_52	Well_53	Well_54	Well_55	Well_56	Well_57	Well_58	Well_59	Well_60	Well_61	Well_62	Well_63	Well_64	Well_65	Well_66	Well_67	Well_68	Well_69	Well_70	Well_71	Well_72	Well_73	Well_74	Well_75	Well_76	Well_77	Well_78	Well_79	Well_80	Well_81	Well_82	Well_83	Well_84	Well_85	Well_86	Well_87	Well_88	Well_89	Well_90	Well_91	Well_92	Well_93	Well_94	Well_95	Well_96
1=21:06:53	813	298	0.1373	0.0883	0.0876	0.0854	0.0889	0.0854	0.0899	0.0929	0.0973	0.0977	0.0979	0.0963	0.0913	0.1099	0.1134	0.1219	0.1180	0.1256	0.1245	0.1418	0.1427	0.1503	0.1500	0.1393	0.1049	0.1099	0.1179	0.1273	0.1205	0.1220	0.1258	0.1358	0.1363	0.1376	0.1287	0.1006	0.0861	0.1015	0.1254	0.1294	0.1304	0.1447	0.1450	0.1530	0.1511	0.1497	0.1420	0.1213	0.1239	0.1053	0.1079	0.1220	0.1267	0.1262	0.1330	0.1303	0.1260	0.1558	0.1231	0.0855	0.0945	0.1078	0.1010	0.1198	0.1297	0.1308	0.1390	0.1537	0.1558	0.1599	0.1436	0.1210	0.1036	0.0959	0.1040	0.1092	0.1089	0.1125	0.1207	0.1072	0.1155	0.1260	0.1221	0.0985	0.0963	0.0924	0.0909	0.0860	0.0842	0.0923	0.0955	0.0890	0.0988	0.0905	0.0972	0.1339
2=21:21:33	1694	296	0.1384	0.0903	0.0856	0.0843	0.0830	0.0834	0.0854	0.0900	0.0940	0.0903	0.0928	0.0953	0.0959	0.0886	0.0840	0.0901	0.0852	0.0838	0.0900	0.0967	0.0929	0.0851	0.1069	0.1035	0.0964	0.0862	0.0844	0.0933	0.0836	0.0828	0.0863	0.0903	0.0979	0.1106	0.0977	0.0893	0.0837	0.0845	0.0844	0.0877	0.0850	0.0903	0.0932	0.0916	0.0880	0.0827	0.0958	0.1564	0.1143	0.0870	0.0840	0.0844	0.0887	0.0860	0.0898	0.0839	0.0830	0.0934	0.0881	0.0873	0.0952	0.0902	0.0770	0.0835	0.0838	0.0858	0.0903	0.0888	0.0863	0.0940	0.0937	0.1110	0.0956	0.0878	0.0907	0.0867	0.0809	0.0808	0.0844	0.0821	0.0910	0.0891	0.0955	0.1033	0.0918	0.0941	0.0880	0.0848	0.0800	0.0850	0.0845	0.0875	0.0955	0.0899	0.0965	0.1246
3=21:36:14	2575	298	0.1287	0.0897	0.0836	0.0862	0.0836	0.0830	0.0800	0.0916	0.0921	0.0941	0.0903	0.0944	0.0913	0.0859	0.0817	0.0871	0.0836	0.0811	0.0880	0.0862	0.0900	0.0832	0.1046	0.1130	0.0942	0.0852	0.0818	0.0874	0.0790	0.0816	0.0853	0.0855	0.0854	0.0947	0.0901	0.0863	0.0839	0.0835	0.0813	0.0830	0.0785	0.0885	0.0873	0.0812	0.0842	0.1329	0.0889	0.1003	0.1158	0.0856	0.0825	0.0800	0.0832	0.0811	0.0850	0.0814	0.0809	0.0842	0.0861	0.0813	0.0912	0.0849	0.0755	0.0809	0.0823	0.0810	0.0854	0.0813	0.0797	0.0875	0.0913	0.1107	0.0993	0.0861	0.0844	0.0837	0.0797	0.0815	0.0816	0.0827	0.0850	0.0865	0.0932	0.0990	0.0913	0.0911	0.0920	0.0832	0.0923	0.0844	0.0815	0.0850	0.0956	0.0856	0.0936	0.1211
4=21:50:55	3455	298	0.1194	0.0900	0.0844	0.0851	0.0850	0.0874	0.0847	0.0903	0.0930	0.0888	0.0910	0.0952	0.0950	0.0864	0.0855	0.0863	0.0865	0.0843	0.0883	0.0886	0.0925	0.0862	0.1043	0.1190	0.1304	0.0857	0.0837	0.0881	0.0790	0.0819	0.0861	0.0886	0.0861	0.0855	0.0873	0.0801	0.0870	0.0826	0.0837	0.0823	0.0816	0.0847	0.0885	0.0833	0.0847	0.0882	0.0899	0.1065	0.0994	0.0885	0.0835	0.0833	0.0824	0.0829	0.0853	0.0852	0.0828	0.0882	0.0860	0.0835	0.0931	0.0905	0.0771	0.0807	0.0838	0.0811	0.0858	0.0798	0.0860	0.0879	0.0949	0.1332	0.1085	0.0892	0.0890	0.0895	0.0804	0.0836	0.0869	0.0875	0.0842	0.0847	0.0926	0.0996	0.0932	0.0920	0.0897	0.0852	0.0843	0.0896	0.0893	0.0835	0.0956	0.0880	0.0963	0.1214
5=22:05:36	4336	298	0.1369	0.0886	0.0853	0.0866	0.0857	0.0848	0.0870	0.0901	0.0946	0.0863	0.0918	0.0938	0.0931	0.0882	0.0792	0.0893	0.0840	0.0814	0.0862	0.0874	0.0900	0.0847	0.1040	0.1239	0.0925	0.0850	0.0835	0.0902	0.0802	0.0806	0.0842	0.0854	0.0875	0.0836	0.0863	0.0819	0.0819	0.0846	0.0816	0.0826	0.0791	0.0868	0.0853	0.0861	0.0823	0.0924	0.0884	0.0980	0.1232	0.0870	0.0807	0.0812	0.0831	0.0800	0.0846	0.0821	0.0809	0.0828	0.0853	0.0806	0.0931	0.0876	0.0759	0.0834	0.0809	0.0811	0.0864	0.0804	0.0811	0.0883	0.0932	0.1069	0.1037	0.0890	0.0864	0.0871	0.0806	0.0799	0.0882	0.0835	0.0838	0.0824	0.0925	0.1037	0.0920	0.0916	0.0905	0.0841	0.0834	0.0875	0.0861	0.0833	0.0946	0.0833	0.0934	0.1264
6=22:20:16	5217	301	0.1474	0.0883	0.0846	0.0876	0.0835	0.0836	0.0872	0.0928	0.0964	0.0878	0.0918	0.1004	0.0934	0.0891	0.0810	0.0900	0.0845	0.0815	0.0867	0.0902	0.0937	0.0848	0.1019	0.1086	0.0907	0.0848	0.0845	0.0890	0.0807	0.0813	0.0836	0.0856	0.0894	0.0840	0.0882	0.0856	0.0852	0.0844	0.0787	0.0832	0.0777	0.0857	0.0860	0.0844	0.0826	0.0851	0.0884	0.1122	0.1487	0.0887	0.0830	0.0832	0.0836	0.0798	0.0846	0.0834	0.0820	0.0866	0.0853	0.0802	0.0935	0.0899	0.0748	0.0835	0.0801	0.0813	0.0855	0.0808	0.0819	0.0870	0.0937	0.1062	0.1066	0.0890	0.0878	0.0849	0.0798	0.0804	0.0886	0.0838	0.0844	0.0849	0.0923	0.0967	0.0941	0.0912	0.0902	0.0838	0.0853	0.0899	0.0881	0.0827	0.0957	0.0873	0.0947	0.1296
7=22:34:57	6098	301	0.1468	0.0894	0.0834	0.0847	0.0851	0.0834	0.0883	0.0939	0.0962	0.0882	0.0894	0.0909	0.0965	0.0874	0.0791	0.0884	0.0854	0.0831	0.0874	0.0919	0.0900	0.0857	0.1015	0.1174	0.1024	0.0852	0.0808	0.0887	0.0800	0.0814	0.0869	0.0874	0.0893	0.0835	0.0879	0.0790	0.0831	0.0825	0.0825	0.0836	0.0770	0.0876	0.0854	0.0854	0.0851	0.0845	0.0888	0.1026	0.1208	0.0893	0.0816	0.0823	0.0835	0.0813	0.0852	0.0838	0.0819	0.0881	0.0851	0.0783	0.0956	0.0913	0.0747	0.0825	0.0812	0.0807	0.0851	0.0818	0.0852	0.0889	0.0961	0.1180	0.1194	0.0924	0.0873	0.0882	0.0805	0.0829	0.0884	0.0866	0.0837	0.0833	0.0922	0.1019	0.0972	0.0912	0.0917	0.0858	0.0842	0.0899	0.0893	0.0830	0.0963	0.0886	0.0960	0.1222
8=22:49:38	6978	301	0.1224	0.0923	0.0881	0.0921	0.0873	0.0892	0.0933	0.0975	0.0992	0.0926	0.0987	0.0964	0.0995	0.0933	0.0861	0.0942	0.0905	0.0863	0.0904	0.0929	0.0963	0.0899	0.1068	0.1009	0.1116	0.0911	0.0839	0.0908	0.0840	0.0853	0.0860	0.0886	0.0916	0.0869	0.0920	0.0864	0.0873	0.0897	0.0846	0.0851	0.0802	0.0907	0.0893	0.0864	0.0868	0.0870	0.0953	0.1286	0.1225	0.0903	0.0870	0.0863	0.0829	0.0806	0.0862	0.0870	0.0834	0.0893	0.0902	0.0845	0.0996	0.0911	0.0790	0.0883	0.0849	0.0835	0.0881	0.0827	0.0839	0.0935	0.1022	0.1004	0.1287	0.0936	0.0915	0.0905	0.0836	0.0864	0.0902	0.0886	0.0889	0.0884	0.0993	0.1046	0.0986	0.0976	0.0946	0.0883	0.0870	0.0907	0.0917	0.0840	0.1017	0.0908	0.0978	0.1428
9=23:04:19	7859	301	0.1200	0.0935	0.0866	0.0877	0.0859	0.0882	0.0920	0.0976	0.1038	0.0928	0.0990	0.0933	0.0980	0.0941	0.0791	0.0950	0.0887	0.0881	0.0879	0.0984	0.1082	0.0992	0.1088	0.1109	0.1076	0.0884	0.0838	0.0925	0.0838	0.0820	0.0882	0.0910	0.1008	0.0878	0.0942	0.0802	0.0873	0.0873	0.0830	0.0864	0.0778	0.0872	0.0881	0.0909	0.0871	0.0953	0.0993	0.1080	0.1338	0.0916	0.0853	0.0894	0.0867	0.0817	0.0894	0.0840	0.0851	0.0942	0.0919	0.0811	0.0991	0.0948	0.0764	0.0865	0.0806	0.0824	0.0868	0.0835	0.0916	0.0950	0.1038	0.1172	0.1351	0.0946	0.0947	0.0908	0.0839	0.0964	0.0917	0.0922	0.0920	0.0932	0.1035	0.1093	0.1021	0.0995	0.0964	0.0879	0.0837	0.0950	0.0918	0.0847	0.1051	0.0957	0.1006	0.1318
10=23:19:00	8740	301	0.1324	0.0932	0.0812	0.0899	0.0859	0.0864	0.0905	0.0958	0.1012	0.0927	0.0997	0.0921	0.0989	0.0912	0.0818	0.0911	0.0868	0.0823	0.0868	0.0977	0.0945	0.0884	0.1115	0.1199	0.1157	0.0871	0.0827	0.0915	0.0816	0.0819	0.0861	0.0910	0.0922	0.0869	0.0935	0.0797	0.0881	0.0850	0.0817	0.0827	0.0767	0.0835	0.0877	0.0867	0.0873	0.0845	0.0965	0.1001	0.1131	0.0927	0.0805	0.0822	0.0818	0.0799	0.0872	0.0842	0.0804	0.0906	0.0910	0.0796	0.1003	0.0956	0.0716	0.0849	0.0813	0.0806	0.0858	0.0798	0.0835	0.0942	0.1022	0.1210	0.1183	0.0921	0.0904	0.0954	0.0802	0.0840	0.0923	0.0899	0.0871	0.0885	0.1023	0.1071	0.1052	0.0986	0.0958	0.0887	0.0950	0.0898	0.0932	0.0812	0.1028	0.0925	0.1006	0.1306
11=23:33:40	9621	301	0.1223	0.1005	0.0861	0.0943	0.0899	0.0990	0.0978	0.1042	0.1080	0.0995	0.1062	0.0963	0.1082	0.1009	0.0835	0.0989	0.0913	0.0882	0.0907	0.1000	0.1025	0.0941	0.1191	0.1304	0.1460	0.0920	0.0858	0.0974	0.0869	0.0831	0.0900	0.0957	0.0965	0.0912	0.0991	0.0889	0.0924	0.0915	0.0833	0.0914	0.0794	0.0896	0.0912	0.0931	0.0916	0.0898	0.1009	0.1096	0.1218	0.0991	0.0879	0.0864	0.0881	0.0844	0.0905	0.0882	0.0886	0.0952	0.0936	0.0871	0.1080	0.1009	0.0759	0.0906	0.0848	0.0833	0.0901	0.0810	0.0893	0.0938	0.1032	0.1208	0.1678	0.0992	0.0965	0.0988	0.0825	0.0883	0.0991	0.0978	0.0904	0.0926	0.1044	0.1079	0.1083	0.1042	0.1038	0.0927	0.0934	0.1032	0.0990	0.0827	0.1086	0.0970	0.1007	0.1439
12=23:48:21	10502	301	0.1393	0.1038	0.0856	0.0999	0.0905	0.0893	0.0988	0.1095	0.1112	0.1029	0.1108	0.0921	0.1177	0.1043	0.0867	0.1039	0.0931	0.0876	0.0944	0.1010	0.1051	0.0943	0.1242	0.1180	0.1018	0.0948	0.0874	0.0987	0.0870	0.0877	0.0922	0.0958	0.1005	0.0973	0.1013	0.1020	0.0945	0.0949	0.0832	0.0937	0.0802	0.0963	0.0939	0.0956	0.0945	0.0954	0.1058	0.1238	0.1581	0.0994	0.0899	0.0914	0.0910	0.0848	0.0941	0.0924	0.0914	0.0988	0.1012	0.0865	0.1127	0.1080	0.0765	0.0946	0.0824	0.0851	0.0933	0.0851	0.0938	0.1009	0.1070	0.1232	0.1336	0.1009	0.0987	0.0993	0.0859	0.0881	0.1029	0.1011	0.0949	0.0950	0.1128	0.1224	0.1115	0.1086	0.1081	0.0970	0.0939	0.1064	0.1061	0.0860	0.1130	0.1000	0.1063	0.1475
13=00:03:02	11382	300	0.1409	0.1051	0.0871	0.0967	0.0947	0.0883	0.1044	0.1106	0.1158	0.1053	0.1124	0.0939	0.1149	0.1046	0.0862	0.1062	0.0941	0.0876	0.0950	0.1084	0.1022	0.1011	0.1280	0.1448	0.1406	0.0967	0.0862	0.0985	0.0895	0.0847	0.0934	0.0971	0.1036	0.0992	0.1029	0.0852	0.0951	0.0933	0.0840	0.0931	0.0793	0.0919	0.0948	0.0960	0.0967	0.1011	0.1095	0.1254	0.1315	0.1052	0.0877	0.0915	0.0893	0.0880	0.0928	0.0944	0.0932	0.1021	0.1021	0.0809	0.1144	0.1090	0.0761	0.0933	0.0854	0.0850	0.0934	0.0824	0.1017	0.1067	0.1135	0.1191	0.1528	0.1095	0.1050	0.1066	0.0887	0.0925	0.1038	0.1034	0.1095	0.1013	0.1163	0.1253	0.1188	0.1142	0.1142	0.1009	0.0987	0.1111	0.1089	0.0851	0.1165	0.1107	0.1119	0.1621
14=00:17:43	12263	298	0.1488	0.1113	0.0826	0.0989	0.0940	0.0891	0.1036	0.1139	0.1174	0.1075	0.1162	0.0922	0.1211	0.1079	0.0854	0.1089	0.0921	0.0817	0.0978	0.1071	0.1096	0.1022	0.1325	0.1071	0.1130	0.0955	0.0845	0.1039	0.0840	0.0841	0.0914	0.0964	0.1037	0.0979	0.1058	0.0815	0.0969	0.0959	0.0825	0.0945	0.0790	0.0892	0.0936	0.0947	0.0984	0.0983	0.1131	0.1044	0.1295	0.1043	0.0873	0.0923	0.0893	0.0817	0.0921	0.0947	0.0928	0.1033	0.1005	0.0834	0.1217	0.1120	0.0731	0.0955	0.0849	0.0803	0.0953	0.0815	0.0963	0.1058	0.1161	0.1112	0.1392	0.1077	0.1064	0.1057	0.0845	0.0998	0.1069	0.1048	0.0970	0.0983	0.1165	0.1295	0.1262	0.1165	0.1156	0.0982	0.0973	0.1170	0.1126	0.0825	0.1228	0.1125	0.1153	0.1613
15=00:32:24	13144	300	0.1419	0.1098	0.0863	0.1027	0.0927	0.0896	0.1094	0.1166	0.1189	0.1111	0.1174	0.0932	0.1212	0.1096	0.0855	0.1111	0.0935	0.0859	0.0973	0.1113	0.1114	0.1048	0.1410	0.1061	0.1231	0.0995	0.0846	0.1071	0.0876	0.0853	0.0937	0.0955	0.1061	0.1010	0.1082	0.1022	0.1018	0.0980	0.0852	0.0946	0.0801	0.0881	0.0939	0.1007	0.1016	0.1000	0.1178	0.1265	0.1297	0.1093	0.0897	0.0921	0.0901	0.0838	0.0940	0.0974	0.0955	0.1080	0.1080	0.0863	0.1232	0.1162	0.0762	0.0972	0.0868	0.0819	0.0993	0.0801	0.0969	0.1144	0.1223	0.1201	0.1568	0.1098	0.1099	0.1122	0.0861	0.0938	0.1115	0.1117	0.1062	0.1052	0.1213	0.1329	0.1289	0.1212	0.1213	0.0980	0.0985	0.1195	0.1181	0.0839	0.1294	0.1168	0.1178	0.1786
16=00:47:04	14025	300	0.1660	0.1174	0.0869	0.1188	0.1016	0.0921	0.1198	0.1290	0.1342	0.1216	0.1254	0.0930	0.1342	0.1205	0.0895	0.1225	0.1037	0.0906	0.1034	0.1213	0.1208	0.1091	0.1479	0.1080	0.1315	0.1154	0.0869	0.1067	0.0919	0.0913	0.0978	0.1068	0.1160	0.1097	0.1176	0.0840	0.1078	0.1084	0.0872	0.1046	0.0821	0.0973	0.0990	0.1088	0.1088	0.1091	0.1187	0.1461	0.1593	0.1160	0.0930	0.1052	0.0956	0.0884	0.1019	0.1058	0.1032	0.1148	0.1110	0.0856	0.1336	0.1245	0.0745	0.1079	0.0878	0.0872	0.1017	0.0848	0.1045	0.1128	0.1240	0.1036	0.1758	0.1211	0.1178	0.1197	0.0909	0.1043	0.1164	0.1158	0.1093	0.1054	0.1265	0.1427	0.1364	0.1263	0.1293	0.1090	0.1071	0.1252	0.1227	0.0848	0.1328	0.1128	0.1237	0.1944
17=01:01:45	14906	300	0.1568	0.1279	0.0909	0.1224	0.1037	0.0943	0.1278	0.1410	0.1435	0.1279	0.1352	0.0996	0.1396	0.1256	0.0910	0.1290	0.1068	0.0910	0.1086	0.1318	0.1282	0.1167	0.1562	0.1077	0.1453	0.1155	0.0883	0.1146	0.0959	0.0929	0.1059	0.1183	0.1263	0.1183	0.1250	0.0899	0.1133	0.1139	0.0905	0.1111	0.0848	0.1024	0.1052	0.1123	0.1169	0.1180	0.1311	0.1384	0.1528	0.1270	0.0967	0.1170	0.0999	0.0919	0.1060	0.1151	0.1073	0.1197	0.1190	0.0898	0.1444	0.1341	0.0759	0.1118	0.0920	0.0895	0.1065	0.0875	0.1157	0.1254	0.1348	0.1078	0.1823	0.1303	0.1275	0.1304	0.0929	0.1076	0.1283	0.1261	0.1143	0.1152	0.1355	0.1476	0.1465	0.1349	0.1386	0.1193	0.1130	0.1386	0.1364	0.0883	0.1413	0.1228	0.1326	0.2011
18=01:16:26	15786	301	0.1700	0.1320	0.0879	0.1256	0.1069	0.0930	0.1365	0.1423	0.1467	0.1335	0.1421	0.0959	0.1489	0.1325	0.0871	0.1349	0.1043	0.0903	0.1067	0.1337	0.1289	0.1193	0.1651	0.1137	0.1435	0.1165	0.0867	0.1160	0.0946	0.0856	0.1044	0.1142	0.1261	0.1177	0.1254	0.0839	0.1143	0.1125	0.0891	0.1124	0.0794	0.0994	0.1045	0.1172	0.1135	0.1154	0.1337	0.1284	0.1680	0.1304	0.0966	0.1106	0.0978	0.0859	0.1028	0.1117	0.1089	0.1244	0.1215	0.0819	0.1496	0.1416	0.0765	0.1135	0.0879	0.0868	0.1079	0.0853	0.1110	0.1337	0.1392	0.1412	0.1765	0.1325	0.1323	0.1365	0.0911	0.1084	0.1328	0.1311	0.1169	0.1173	0.1439	0.1586	0.1571	0.1477	0.1511	0.1197	0.1142	0.1491	0.1469	0.0874	0.1559	0.1303	0.1461	0.1995
19=01:31:07	16667	301	0.1827	0.1369	0.0889	0.1357	0.1088	0.0964	0.1417	0.1561	0.1605	0.1438	0.1521	0.0979	0.1632	0.1403	0.0891	0.1446	0.1112	0.0877	0.1139	0.1464	0.1392	0.1273	0.1829	0.1072	0.1364	0.1248	0.0905	0.1252	0.0962	0.0910	0.1125	0.1195	0.1353	0.1305	0.1404	0.1001	0.1213	0.1265	0.0903	0.1220	0.0809	0.1011	0.1091	0.1273	0.1259	0.1248	0.1446	0.1272	0.1814	0.1408	0.0989	0.1189	0.1050	0.0877	0.1109	0.1234	0.1161	0.1349	0.1317	0.0869	0.1622	0.1551	0.0748	0.1241	0.0892	0.0881	0.1146	0.0863	0.1169	0.1405	0.1484	0.1056	0.1967	0.1433	0.1426	0.1464	0.0948	0.1160	0.1414	0.1439	0.1262	0.1249	0.1538	0.1696	0.1690	0.1556	0.1583	0.1302	0.1234	0.1589	0.1557	0.0898	0.1670	0.1385	0.1542	0.2107
20=01:45:47	17548	301	0.2003	0.1474	0.0913	0.1446	0.1144	0.0979	0.1526	0.1659	0.1743	0.1512	0.1599	0.0942	0.1717	0.1485	0.0916	0.1516	0.1124	0.0904	0.1141	0.1552	0.1542	0.1335	0.1866	0.1291	0.1372	0.1311	0.0907	0.1319	0.0965	0.0887	0.1131	0.1276	0.1429	0.1390	0.1453	0.0883	0.1291	0.1262	0.0897	0.1263	0.0843	0.0986	0.1095	0.1295	0.1287	0.1331	0.1557	0.1182	0.1925	0.1505	0.0996	0.1205	0.1049	0.0878	0.1117	0.1287	0.1235	0.1428	0.1364	0.0924	0.1715	0.1596	0.0755	0.1283	0.0903	0.0867	0.1159	0.0857	0.1236	0.1435	0.1514	0.1170	0.1954	0.1539	0.1527	0.1543	0.0913	0.1247	0.1523	0.1469	0.1311	0.1312	0.1584	0.1814	0.1769	0.1638	0.1696	0.1332	0.1287	0.1639	0.1627	0.0899	0.1748	0.1456	0.1608	0.2166
21=02:00:28	18429	298	0.2177	0.1557	0.0886	0.1521	0.1142	0.0970	0.1588	0.1765	0.1790	0.1624	0.1676	0.0914	0.1819	0.1562	0.0923	0.1642	0.1176	0.0849	0.1187	0.1630	0.1596	0.1424	0.1995	0.1403	0.1522	0.1390	0.0896	0.1386	0.0946	0.0866	0.1121	0.1309	0.1522	0.1445	0.1556	0.0868	0.1313	0.1329	0.0894	0.1301	0.0845	0.0983	0.1147	0.1345	0.1374	0.1363	0.1636	0.1298	0.1892	0.1591	0.0982	0.1262	0.1065	0.0861	0.1121	0.1353	0.1277	0.1474	0.1443	0.0902	0.1797	0.1738	0.0725	0.1346	0.0900	0.0831	0.1200	0.0833	0.1304	0.1507	0.1594	0.1242	0.2031	0.1579	0.1604	0.1618	0.0936	0.1280	0.1639	0.1578	0.1379	0.1345	0.1701	0.1956	0.1948	0.1761	0.1812	0.1443	0.1327	0.1814	0.1758	0.0870	0.1831	0.1559	0.1730	0.2336
22=02:15:09	19310	298	0.2236	0.1714	0.0909	0.1713	0.1251	0.1029	0.1819	0.1964	0.1987	0.1764	0.1836	0.0954	0.1996	0.1740	0.0953	0.1818	0.1252	0.0925	0.1275	0.1816	0.1710	0.1628	0.2152	0.1173	0.1623	0.1560	0.0917	0.1445	0.1039	0.0982	0.1231	0.1438	0.1678	0.1536	0.1686	0.0892	0.1481	0.1513	0.0928	0.1493	0.0849	0.1074	0.1218	0.1528	0.1499	0.1471	0.1768	0.1277	0.2109	0.1739	0.1058	0.1419	0.1124	0.0882	0.1224	0.1438	0.1374	0.1638	0.1563	0.0872	0.2036	0.1884	0.0751	0.1484	0.0920	0.0865	0.1319	0.0871	0.1411	0.1693	0.1762	0.1212	0.2282	0.1773	0.1726	0.1782	0.0997	0.1410	0.1766	0.1700	0.1486	0.1479	0.1825	0.2056	0.2141	0.1929	0.2004	0.1573	0.1496	0.1978	0.1918	0.0924	0.2029	0.1695	0.1902	0.2515
23=02:29:50	20190	298	0.2647	0.1835	0.0895	0.1801	0.1288	0.1059	0.1878	0.2008	0.2081	0.1901	0.1923	0.0992	0.2043	0.1813	0.0974	0.1893	0.1326	0.1006	0.1344	0.1901	0.1811	0.1663	0.2346	0.1072	0.1644	0.1629	0.0990	0.1530	0.1081	0.1063	0.1295	0.1532	0.1792	0.1679	0.1815	0.0971	0.1504	0.1572	0.1006	0.1550	0.0880	0.1103	0.1274	0.1594	0.1572	0.1528	0.1895	0.1240	0.2322	0.1822	0.1098	0.1467	0.1181	0.0958	0.1280	0.1543	0.1450	0.1724	0.1641	0.0919	0.2090	0.1971	0.0754	0.1565	0.1051	0.0977	0.1348	0.0877	0.1481	0.1766	0.1844	0.1222	0.2212	0.1811	0.1786	0.1876	0.1021	0.1455	0.1871	0.1798	0.1531	0.1515	0.1937	0.2273	0.2219	0.1969	0.2099	0.1666	0.1556	0.2083	0.2023	0.0911	0.2069	0.1713	0.2004	0.2611
24=02:44:31	21071	298	0.2666	0.1980	0.0913	0.1923	0.1440	0.1089	0.2163	0.2232	0.2311	0.2071	0.2152	0.1030	0.2284	0.1997	0.1001	0.2057	0.1440	0.0979	0.1432	0.2110	0.1977	0.1818	0.2535	0.1477	0.1727	0.1778	0.0982	0.1666	0.1127	0.0967	0.1379	0.1702	0.1987	0.1784	0.1930	0.0923	0.1673	0.1712	0.1014	0.1690	0.0902	0.1146	0.1350	0.1727	0.1715	0.1720	0.2098	0.1213	0.2399	0.1993	0.1170	0.1621	0.1280	0.0932	0.1377	0.1691	0.1600	0.1882	0.1827	0.0970	0.2269	0.2205	0.0766	0.1688	0.0999	0.0947	0.1420	0.0926	0.1633	0.1892	0.2010	0.1344	0.2538	0.2043	0.1982	0.2075	0.1056	0.1621	0.2056	0.1972	0.1775	0.1683	0.2131	0.2519	0.2440	0.2202	0.2334	0.1861	0.1690	0.2277	0.2215	0.0943	0.2294	0.1917	0.2222	0.2909
25=02:59:11	21952	300	0.2818	0.2100	0.0940	0.2119	0.1494	0.1108	0.2345	0.2467	0.2524	0.2222	0.2322	0.1013	0.2465	0.2131	0.1020	0.2280	0.1495	0.0950	0.1545	0.2312	0.2118	0.1875	0.2702	0.1179	0.1883	0.1889	0.0967	0.1775	0.1176	0.0975	0.1448	0.1736	0.2086	0.1961	0.2070	0.1082	0.1765	0.1849	0.1000	0.1818	0.0896	0.1141	0.1405	0.1842	0.1857	0.1855	0.2186	0.1356	0.2451	0.2129	0.1225	0.1713	0.1343	0.0942	0.1434	0.1863	0.1687	0.1994	0.1927	0.0927	0.2522	0.2398	0.0784	0.1824	0.1035	0.0931	0.1484	0.0915	0.1752	0.2044	0.2170	0.1147	0.2786	0.2192	0.2183	0.2254	0.1125	0.1754	0.2239	0.2122	0.1851	0.1812	0.2279	0.2659	0.2698	0.2473	0.2572	0.2016	0.1888	0.2529	0.2450	0.0946	0.2589	0.2146	0.2407	0.3183
26=03:13:52	22833	301	0.2971	0.2197	0.0934	0.2179	0.1509	0.1092	0.2431	0.2556	0.2615	0.2336	0.2459	0.0959	0.2599	0.2226	0.1025	0.2388	0.1515	0.0945	0.1579	0.2447	0.2304	0.2099	0.2898	0.1182	0.1889	0.1972	0.1044	0.1853	0.1163	0.0997	0.1461	0.1853	0.2259	0.2033	0.2213	0.0915	0.1857	0.1940	0.1057	0.1890	0.0894	0.1130	0.1383	0.1954	0.1957	0.1957	0.2364	0.1240	0.2657	0.2246	0.1189	0.1805	0.1376	0.1029	0.1499	0.1939	0.1790	0.2155	0.2075	0.0937	0.2634	0.2483	0.0740	0.1947	0.1021	0.0929	0.1531	0.0917	0.1839	0.2212	0.2310	0.1347	0.2845	0.2288	0.2293	0.2371	0.1114	0.1839	0.2369	0.2253	0.1986	0.1899	0.2432	0.2851	0.2854	0.2564	0.2730	0.2105	0.1945	0.2679	0.2580	0.0914	0.2615	0.2220	0.2504	0.3215
27=03:28:33	23714	300	0.3258	0.2463	0.0976	0.2485	0.1702	0.1171	0.2764	0.2888	0.2955	0.2635	0.2706	0.1040	0.2935	0.2518	0.1075	0.2690	0.1718	0.1001	0.1726	0.2690	0.2500	0.2264	0.3187	0.1140	0.2109	0.2246	0.1036	0.2041	0.1276	0.1003	0.1612	0.2090	0.2466	0.2297	0.2481	0.0990	0.2057	0.2200	0.1077	0.2134	0.0934	0.1186	0.1566	0.2178	0.2177	0.2159	0.2552	0.1398	0.2883	0.2516	0.1323	0.1988	0.1479	0.0963	0.1606	0.2200	0.1981	0.2343	0.2212	0.0971	0.2985	0.2848	0.0791	0.2178	0.1083	0.0953	0.1680	0.0972	0.2054	0.2405	0.2530	0.1311	0.3121	0.2560	0.2548	0.2700	0.1217	0.2046	0.2666	0.2493	0.2169	0.2095	0.2659	0.3139	0.3246	0.2917	0.3023	0.2353	0.2179	0.2981	0.2809	0.0967	0.2906	0.2486	0.2782	0.3529
28=03:43:14	24594	300	0.3517	0.2657	0.0994	0.2693	0.1795	0.1138	0.3009	0.3142	0.3213	0.2832	0.2965	0.1004	0.3133	0.2729	0.1104	0.2938	0.1803	0.0983	0.1812	0.2976	0.2690	0.2448	0.3413	0.1171	0.2269	0.2374	0.1008	0.2153	0.1328	0.0994	0.1706	0.2219	0.2679	0.2473	0.2652	0.0949	0.2186	0.2368	0.1099	0.2338	0.0944	0.1208	0.1636	0.2381	0.2339	0.2315	0.2787	0.1359	0.3178	0.2720	0.1368	0.2168	0.1565	0.0943	0.1703	0.2347	0.2113	0.2541	0.2429	0.0973	0.3241	0.3093	0.0758	0.2380	0.1138	0.0952	0.1782	0.0985	0.2162	0.2587	0.2732	0.1372	0.3400	0.2779	0.2757	0.2902	0.1284	0.2217	0.2896	0.2739	0.2225	0.2250	0.2833	0.3423	0.3455	0.3143	0.3304	0.2568	0.2384	0.3270	0.3149	0.0970	0.3175	0.2692	0.2990	0.3838
29=03:57:56	25476	301	0.3734	0.2823	0.1001	0.2910	0.1876	0.1191	0.3212	0.3396	0.3375	0.3108	0.3182	0.1015	0.3361	0.2949	0.1132	0.3148	0.1942	0.0984	0.1903	0.3172	0.2924	0.2608	0.3712	0.1260	0.2300	0.2579	0.1038	0.2327	0.1386	0.1010	0.1755	0.2435	0.2874	0.2645	0.2866	0.0942	0.2331	0.2587	0.1124	0.2563	0.0980	0.1219	0.1745	0.2575	0.2495	0.2456	0.3041	0.1242	0.3312	0.2949	0.1428	0.2319	0.1663	0.0971	0.1776	0.2477	0.2270	0.2712	0.2577	0.0942	0.3388	0.3360	0.0778	0.2627	0.1144	0.0969	0.1885	0.0974	0.2341	0.2814	0.2928	0.1332	0.3511	0.3006	0.2986	0.3135	0.1312	0.2364	0.3129	0.2948	0.2469	0.2396	0.3091	0.3739	0.3685	0.3367	0.3556	0.2753	0.2515	0.3571	0.3359	0.0988	0.3371	0.2915	0.3319	0.4069
30=04:12:36	26357	300	0.3925	0.3039	0.1003	0.3143	0.2032	0.1223	0.3527	0.3607	0.3721	0.3318	0.3431	0.1031	0.3597	0.3179	0.1193	0.3428	0.2034	0.1005	0.2025	0.3460	0.3166	0.2823	0.4038	0.1154	0.2467	0.2798	0.1100	0.2531	0.1449	0.1053	0.1894	0.2603	0.3108	0.2904	0.3126	0.0967	0.2556	0.2762	0.1182	0.2762	0.1022	0.1261	0.1808	0.2767	0.2687	0.2669	0.3280	0.1580	0.3582	0.3147	0.1497	0.2521	0.1759	0.0982	0.1926	0.2698	0.2471	0.2881	0.2792	0.1077	0.3720	0.3602	0.0784	0.2817	0.1181	0.1009	0.1998	0.1009	0.2504	0.3022	0.3142	0.1469	0.3825	0.3234	0.3259	0.3398	0.1380	0.2526	0.3419	0.3180	0.2659	0.2615	0.3348	0.4016	0.4052	0.3626	0.3875	0.2989	0.2745	0.3808	0.3638	0.1016	0.3667	0.3091	0.3527	0.4381
31=04:27:17	27238	301	0.4344	0.3345	0.1051	0.3439	0.2120	0.1268	0.3858	0.3949	0.3955	0.3637	0.3679	0.1036	0.3958	0.3424	0.1260	0.3720	0.2211	0.1045	0.2136	0.3772	0.3437	0.3110	0.4332	0.1254	0.2745	0.3024	0.1138	0.2761	0.1566	0.1026	0.2018	0.2869	0.3405	0.3163	0.3344	0.1000	0.2752	0.3075	0.1250	0.2961	0.1023	0.1285	0.1926	0.2948	0.2971	0.2971	0.3599	0.1345	0.3786	0.3489	0.1586	0.2771	0.1876	0.0980	0.2058	0.3027	0.2650	0.3191	0.3051	0.1039	0.4035	0.3945	0.0791	0.3076	0.1236	0.0963	0.2117	0.1055	0.2723	0.3227	0.3418	0.1333	0.4149	0.3581	0.3555	0.3696	0.1489	0.2811	0.3695	0.3459	0.2914	0.2838	0.3614	0.4356	0.4313	0.4002	0.4180	0.3266	0.2946	0.4154	0.3944	0.1020	0.3988	0.3377	0.3822	0.4766
32=04:41:58	28118	300	0.4668	0.3645	0.1060	0.3736	0.2373	0.1347	0.4254	0.4300	0.4343	0.3962	0.4026	0.1060	0.4268	0.3729	0.1267	0.3975	0.2396	0.1055	0.2333	0.4126	0.3717	0.3418	0.4639	0.1315	0.2898	0.3303	0.1175	0.2982	0.1672	0.1064	0.2194	0.3114	0.3692	0.3415	0.3613	0.0996	0.3039	0.3296	0.1320	0.3234	0.1072	0.1342	0.2125	0.3300	0.3159	0.3207	0.3864	0.1366	0.4139	0.3797	0.1671	0.3040	0.2015	0.1000	0.2194	0.3257	0.2896	0.3500	0.3296	0.1083	0.4387	0.4295	0.0835	0.3305	0.1301	0.1013	0.2260	0.1098	0.2999	0.3563	0.3687	0.1365	0.4476	0.3904	0.3820	0.4069	0.1580	0.3108	0.3961	0.3780	0.3047	0.3092	0.3929	0.4753	0.4733	0.4402	0.4530	0.3588	0.3300	0.4489	0.4337	0.1067	0.4299	0.3679	0.4235	0.5040
33=04:56:39	28999	298	0.4862	0.3759	0.1052	0.3778	0.2443	0.1364	0.4449	0.4395	0.4487	0.4194	0.4212	0.1077	0.4257	0.3769	0.1268	0.4032	0.2390	0.1093	0.2306	0.4153	0.3877	0.3589	0.4742	0.1263	0.3063	0.3401	0.1189	0.3115	0.1685	0.1074	0.2234	0.3245	0.3918	0.3551	0.3770	0.1220	0.3089	0.3284	0.1312	0.3299	0.1066	0.1302	0.2085	0.3349	0.3164	0.3271	0.4103	0.1418	0.4375	0.3847	0.1679	0.3120	0.2047	0.1005	0.2285	0.3343	0.2919	0.3643	0.3477	0.1133	0.4334	0.4304	0.0754	0.3335	0.1257	0.0973	0.2214	0.1067	0.3069	0.3646	0.3714	0.1251	0.4590	0.3998	0.3955	0.4212	0.1601	0.3211	0.4110	0.3944	0.3227	0.3187	0.4037	0.5091	0.4828	0.4326	0.4720	0.3678	0.3266	0.4647	0.4481	0.1067	0.4237	0.3823	0.4381	0.5314
34=05:11:19	29880	301	0.5259	0.4187	0.1114	0.4376	0.2753	0.1447	0.4942	0.5019	0.5006	0.4536	0.4777	0.1127	0.4951	0.4247	0.1400	0.4647	0.2730	0.1087	0.2628	0.4840	0.4361	0.3951	0.5299	0.1132	0.3193	0.3880	0.1279	0.3476	0.1902	0.1126	0.2491	0.3581	0.4349	0.4100	0.4205	0.1092	0.3483	0.3856	0.1461	0.3747	0.1152	0.1412	0.2331	0.3762	0.3699	0.3781	0.4556	0.1509	0.4745	0.4371	0.1881	0.3580	0.2316	0.1009	0.2500	0.3822	0.3334	0.3952	0.3795	0.1314	0.5055	0.4920	0.0831	0.3836	0.1391	0.1023	0.2556	0.1137	0.3407	0.3994	0.4185	0.1383	0.5056	0.4491	0.4461	0.4658	0.1769	0.3644	0.4582	0.4340	0.3575	0.3576	0.4455	0.5478	0.5403	0.5034	0.5285	0.4168	0.3851	0.5205	0.4987	0.1112	0.4942	0.4305	0.4810	0.5782
35=05:26:00	30761	301	0.5726	0.4641	0.1123	0.4654	0.2934	0.1524	0.5302	0.5313	0.5467	0.5067	0.4988	0.1085	0.5123	0.4603	0.1491	0.4933	0.2943	0.1146	0.2798	0.5010	0.4685	0.4400	0.5846	0.1444	0.3580	0.4114	0.1339	0.3792	0.2002	0.1160	0.2692	0.3995	0.4671	0.4332	0.4654	0.1113	0.3675	0.4100	0.1519	0.4141	0.1220	0.1450	0.2517	0.4177	0.4011	0.3937	0.4868	0.1599	0.5120	0.4755	0.2002	0.3834	0.2482	0.1058	0.2690	0.4049	0.3647	0.4350	0.4148	0.0990	0.5209	0.5272	0.0778	0.4143	0.1431	0.1029	0.2668	0.1167	0.3755	0.4456	0.4545	0.1340	0.5221	0.4770	0.4773	0.5045	0.1879	0.3846	0.4989	0.4712	0.3848	0.3789	0.4836	0.5905	0.5633	0.5145	0.5600	0.4537	0.4017	0.5544	0.5291	0.1121	0.5129	0.4577	0.5076	0.6213
36=05:40:41	31641	300	0.6032	0.4923	0.1208	0.5025	0.3150	0.1648	0.5662	0.5751	0.5813	0.5354	0.5398	0.1130	0.5752	0.4924	0.1573	0.5336	0.3173	0.1219	0.3001	0.5539	0.5097	0.4707	0.6134	0.1149	0.3839	0.4520	0.1410	0.4073	0.2167	0.1190	0.2873	0.4299	0.4969	0.4762	0.4908	0.1083	0.4122	0.4529	0.1597	0.4415	0.1319	0.1528	0.2709	0.4463	0.4404	0.4360	0.5265	0.1525	0.5374	0.5124	0.2156	0.4246	0.2686	0.1065	0.2896	0.4528	0.3893	0.4708	0.4398	0.1069	0.5816	0.5826	0.0890	0.4601	0.1600	0.1094	0.2945	0.1246	0.4117	0.4750	0.4909	0.1342	0.5765	0.5238	0.5227	0.5496	0.2050	0.4341	0.5355	0.5070	0.4161	0.4275	0.5201	0.6340	0.6268	0.5885	0.6066	0.5086	0.4547	0.6026	0.5841	0.1187	0.5722	0.5065	0.5574	0.6711
37=05:55:22	32522	301	0.6292	0.5209	0.1191	0.5088	0.3282	0.1773	0.5831	0.5811	0.5982	0.5663	0.5377	0.1092	0.5568	0.5132	0.1567	0.5331	0.3136	0.1220	0.2985	0.5375	0.5086	0.4876	0.6267	0.1149	0.4065	0.4520	0.1408	0.4270	0.2242	0.1261	0.2945	0.4502	0.5166	0.4740	0.5186	0.1082	0.4199	0.4472	0.1618	0.4668	0.1310	0.1527	0.2690	0.4551	0.4328	0.4256	0.5308	0.1496	0.5617	0.5280	0.2219	0.4274	0.2748	0.1145	0.2941	0.4422	0.4070	0.4958	0.4557	0.1056	0.5572	0.5786	0.0820	0.4624	0.1651	0.1129	0.2863	0.1208	0.4123	0.4918	0.4904	0.1316	0.5979	0.5301	0.5280	0.5559	0.2128	0.4246	0.5498	0.5252	0.4297	0.4177	0.5279	0.6453	0.6350	0.5663	0.6213	0.5032	0.4427	0.5938	0.5872	0.1178	0.5504	0.4901	0.5538	0.6795
38=06:10:02	33403	301	0.6857	0.5777	0.1262	0.5931	0.3741	0.1951	0.6562	0.6617	0.6627	0.6223	0.6205	0.1151	0.6378	0.5890	0.1790	0.6245	0.3700	0.1302	0.3521	0.6369	0.6046	0.5457	0.6966	0.1203	0.4521	0.5277	0.1565	0.4842	0.2591	0.1371	0.3365	0.5082	0.5903	0.5574	0.5803	0.1084	0.4770	0.5385	0.1796	0.5423	0.1495	0.1694	0.3150	0.5219	0.5145	0.5118	0.6135	0.1743	0.6223	0.5941	0.2512	0.5006	0.3207	0.1232	0.3390	0.5230	0.4699	0.5413	0.5172	0.1174	0.6474	0.6642	0.0895	0.5468	0.1893	0.1230	0.3387	0.1289	0.4800	0.5499	0.5649	0.1379	0.6560	0.6037	0.6099	0.6295	0.2456	0.5021	0.6267	0.5841	0.4935	0.4889	0.5965	0.7262	0.7016	0.6657	0.7019	0.5919	0.5248	0.7016	0.6629	0.1255	0.6463	0.5881	0.6287	0.7573
39=06:24:43	34284	301	0.7202	0.5866	0.1269	0.6109	0.3846	0.2001	0.6843	0.6926	0.6727	0.6200	0.6638	0.1164	0.6362	0.5829	0.1754	0.6485	0.3710	0.1282	0.3498	0.6792	0.6202	0.5542	0.7007	0.1541	0.4754	0.5463	0.1541	0.4883	0.2706	0.1356	0.3479	0.5085	0.6175	0.5827	0.5874	0.1099	0.4792	0.5387	0.1811	0.5355	0.1458	0.1724	0.3207	0.5235	0.5212	0.5491	0.6409	0.1590	0.6395	0.5994	0.2544	0.5231	0.3290	0.1198	0.3502	0.5445	0.4837	0.5512	0.5452	0.1059	0.6685	0.6571	0.0869	0.5491	0.1881	0.1191	0.3414	0.1293	0.4915	0.5596	0.5822	0.1388	0.6830	0.6326	0.6266	0.6379	0.2557	0.5267	0.6450	0.5942	0.5128	0.5185	0.6086	0.7481	0.7173	0.6803	0.7179	0.5886	0.5436	0.7093	0.6721	0.1253	0.6560	0.6173	0.6540	0.7729
40=06:39:24	35165	301	0.7740	0.6454	0.1408	0.6662	0.4237	0.2187	0.7242	0.7488	0.7275	0.6871	0.7012	0.1215	0.6977	0.6350	0.1968	0.6868	0.4252	0.1363	0.3900	0.7185	0.6672	0.6028	0.7439	0.1335	0.5271	0.6023	0.1672	0.5492	0.2918	0.1418	0.3778	0.5695	0.6560	0.6428	0.6298	0.1192	0.5347	0.6083	0.2040	0.5925	0.1626	0.1817	0.3579	0.5721	0.5814	0.5952	0.6853	0.1873	0.6885	0.6591	0.2800	0.5755	0.3588	0.1266	0.3796	0.6032	0.5280	0.6022	0.5868	0.1123	0.7098	0.7273	0.0856	0.6155	0.2059	0.1268	0.3780	0.1372	0.5400	0.6047	0.6311	0.1437	0.7184	0.6737	0.6697	0.6886	0.2776	0.5796	0.6896	0.6470	0.5512	0.5608	0.6523	0.8041	0.7468	0.7324	0.7525	0.6508	0.5866	0.7688	0.7248	0.1293	0.7091	0.6597	0.6931	0.8122
41=06:54:05	36045	300	0.8005	0.6842	0.1372	0.6809	0.4390	0.2242	0.7595	0.7757	0.7477	0.7177	0.7364	0.1191	0.7177	0.6527	0.1983	0.7068	0.4371	0.1353	0.3980	0.7574	0.6982	0.6432	0.7526	0.1347	0.5480	0.6339	0.1718	0.5763	0.3045	0.1421	0.3910	0.5933	0.6892	0.6636	0.6431	0.1162	0.5752	0.6344	0.2101	0.6111	0.1646	0.1829	0.3771	0.5940	0.5978	0.6263	0.7305	0.1673	0.7209	0.6872	0.2940	0.6072	0.3700	0.1260	0.3961	0.6354	0.5425	0.6416	0.6205	0.1185	0.7416	0.7577	0.0928	0.6371	0.2172	0.1246	0.3854	0.1385	0.5793	0.6282	0.6543	0.1490	0.7622	0.7072	0.6959	0.7217	0.2936	0.6206	0.7048	0.6843	0.5862	0.5993	0.6800	0.8388	0.7918	0.7703	0.7889	0.6796	0.6294	0.8019	0.7721	0.1352	0.7327	0.6992	0.7452	0.8676
42=07:08:46	36926	298	0.8405	0.7208	0.1412	0.7062	0.4794	0.2455	0.8051	0.8034	0.8042	0.7786	0.7645	0.1214	0.7339	0.7066	0.2110	0.7310	0.4828	0.1417	0.4321	0.7909	0.7380	0.7086	0.7915	0.1305	0.5853	0.6687	0.1846	0.6394	0.3333	0.1468	0.4306	0.6542	0.7338	0.7018	0.6856	0.1194	0.6216	0.6751	0.2307	0.6768	0.1789	0.1905	0.4165	0.6626	0.6458	0.6508	0.7661	0.1645	0.7634	0.7517	0.3205	0.6508	0.4058	0.1310	0.4309	0.6746	0.5918	0.6980	0.6595	0.1121	0.7836	0.8170	0.1049	0.6776	0.2371	0.1313	0.4153	0.1426	0.6265	0.6982	0.6992	0.1583	0.8027	0.7374	0.7436	0.7747	0.3196	0.6572	0.7582	0.7413	0.6339	0.6322	0.7263	0.8808	0.8469	0.8117	0.8539	0.7358	0.6759	0.8565	0.8283	0.1407	0.7786	0.7422	0.7821	0.9218
43=07:23:26	37807	300	0.8722	0.7686	0.1534	0.7470	0.5167	0.2654	0.8236	0.8527	0.8372	0.8027	0.8149	0.1264	0.7570	0.7659	0.2298	0.7953	0.5067	0.1509	0.4719	0.8356	0.7691	0.7190	0.8237	0.1399	0.6197	0.7013	0.1979	0.6616	0.3672	0.1580	0.4769	0.6793	0.7810	0.7536	0.7355	0.1271	0.6247	0.7203	0.2387	0.7238	0.1958	0.2038	0.4367	0.6965	0.7012	0.6997	0.8061	0.1940	0.8059	0.7746	0.3462	0.6823	0.4583	0.1392	0.4647	0.7179	0.6588	0.7082	0.6988	0.1261	0.8248	0.8508	0.0986	0.7245	0.2528	0.1387	0.4470	0.1561	0.6501	0.7284	0.7520	0.1617	0.8208	0.7532	0.8021	0.7970	0.3474	0.6866	0.8110	0.7521	0.6663	0.6683	0.7734	0.9160	0.8638	0.8291	0.8834	0.7613	0.7002	0.8967	0.8252	0.1454	0.8175	0.7838	0.8030	0.9503
44=07:38:07	38688	300	0.9048	0.7970	0.1563	0.7580	0.5471	0.2774	0.8522	0.8752	0.8754	0.8363	0.8400	0.1324	0.7790	0.7830	0.2406	0.7904	0.5354	0.1534	0.4866	0.8689	0.7703	0.7498	0.8370	0.1334	0.6546	0.7249	0.2055	0.7092	0.3867	0.1602	0.5000	0.7139	0.7996	0.7846	0.7430	0.1264	0.6830	0.7417	0.2591	0.7477	0.2068	0.2089	0.4667	0.7371	0.7303	0.7239	0.8287	0.1973	0.8376	0.8186	0.3643	0.7225	0.4714	0.1403	0.4827	0.7538	0.6789	0.7623	0.7153	0.1315	0.8626	0.8969	0.1139	0.7380	0.2677	0.1404	0.4689	0.1583	0.6895	0.7661	0.7824	0.1564	0.8597	0.7753	0.8302	0.8410	0.3599	0.7221	0.8320	0.8029	0.6923	0.7051	0.8035	0.9381	0.9004	0.8735	0.9143	0.7873	0.7390	0.9219	0.8783	0.1485	0.8480	0.8020	0.8376	0.9918
45=07:52:48	39569	300	0.9282	0.8478	0.1609	0.7880	0.5506	0.3003	0.8893	0.9156	0.8700	0.8905	0.8825	0.1306	0.7759	0.8200	0.2441	0.8011	0.5794	0.1547	0.5031	0.8924	0.8277	0.7687	0.8329	0.1509	0.6848	0.7536	0.2151	0.7416	0.4131	0.1666	0.5069	0.7385	0.8549	0.8258	0.7395	0.1285	0.6831	0.7805	0.2687	0.7677	0.2123	0.2180	0.5062	0.7437	0.7440	0.7435	0.9046	0.1846	0.8550	0.8427	0.3928	0.7539	0.4982	0.1433	0.5239	0.7939	0.6968	0.7852	0.7635	0.1233	0.8525	0.9345	0.1017	0.7788	0.2841	0.1452	0.4778	0.1687	0.7408	0.7883	0.7998	0.1710	0.8833	0.7992	0.8623	0.8597	0.3987	0.7505	0.8592	0.8251	0.7398	0.7220	0.8233	0.9710	0.9181	0.9073	0.9511	0.8124	0.7232	0.9757	0.9155	0.1523	0.8563	0.8413	0.8949	1.0306
46=08:07:29	40449	298	0.9769	0.8695	0.1683	0.7914	0.6210	0.3091	0.9208	0.9471	0.9424	0.8816	0.9103	0.1343	0.8111	0.8198	0.2675	0.8235	0.5844	0.1629	0.5357	0.9475	0.7890	0.7714	0.8565	0.1282	0.7161	0.7718	0.2291	0.7669	0.4340	0.1738	0.5587	0.7364	0.8596	0.8667	0.7766	0.1332	0.7162	0.7799	0.2901	0.7675	0.2321	0.2234	0.5097	0.7905	0.8004	0.7804	0.8884	0.2023	0.9027	0.8883	0.4108	0.7810	0.5362	0.1471	0.5280	0.8363	0.7566	0.8203	0.7573	0.1244	0.9211	0.9551	0.1011	0.7722	0.3035	0.1518	0.5193	0.1720	0.7303	0.8230	0.8586	0.1582	0.9008	0.8236	0.8935	0.8963	0.4111	0.7812	0.8992	0.8586	0.7359	0.7637	0.8600	0.9873	0.9340	0.9289	0.9689	0.8169	0.7781	0.9871	0.9297	0.1606	0.9145	0.8620	0.8886	1.0545
47=08:22:11	41331	298	0.9662	0.9006	0.1788	0.8125	0.6310	0.3329	0.9399	0.9705	0.9382	0.9300	0.9678	0.1411	0.8033	0.8736	0.2735	0.8497	0.6226	0.1697	0.5501	0.9869	0.8432	0.7863	0.8528	0.1575	0.7613	0.7915	0.2392	0.7963	0.4735	0.1830	0.5809	0.7606	0.9177	0.8937	0.7772	0.1390	0.7271	0.8130	0.3049	0.7971	0.2466	0.2381	0.5501	0.8142	0.8110	0.8054	0.9576	0.1990	0.9303	0.9004	0.4434	0.7932	0.5639	0.1569	0.5699	0.8653	0.7810	0.8407	0.7999	0.1327	0.9260	0.9729	0.1110	0.8011	0.3213	0.1593	0.5290	0.1864	0.7739	0.8495	0.8726	0.1699	0.9409	0.8310	0.9220	0.9118	0.4478	0.7882	0.9151	0.8709	0.7783	0.7768	0.8797	0.9927	0.9484	0.9613	0.9954	0.8192	0.7715	1.0251	0.9498	0.1680	0.9188	0.8807	0.9353	1.0915
48=08:36:51	42212	298	0.9622	0.9307	0.1831	0.7994	0.6741	0.3576	0.9348	0.9554	0.9920	0.9735	0.9747	0.1372	0.8103	0.9158	0.2956	0.8519	0.6525	0.1776	0.5813	0.9959	0.8441	0.8382	0.8932	0.1461	0.7937	0.7946	0.2566	0.8548	0.5078	0.1854	0.6240	0.7966	0.9380	0.9142	0.8135	0.1409	0.7662	0.8148	0.3278	0.8323	0.2686	0.2407	0.5886	0.8905	0.8521	0.8038	0.9699	0.2022	0.9644	0.9565	0.4758	0.8065	0.5983	0.1617	0.6004	0.8916	0.8331	0.9076	0.8046	0.1326	0.9329	1.0224	0.1177	0.8021	0.3591	0.1645	0.5612	0.1917	0.8045	0.9262	0.9173	0.1810	0.9611	0.8352	0.9549	0.9649	0.4828	0.7997	0.9521	0.9300	0.7989	0.7914	0.9316	1.0118	0.9593	0.9797	1.0159	0.8534	0.8033	1.0299	0.9893	0.1743	0.9540	0.8854	0.9590	1.1451
49=08:51:32	43093	301	0.9622	0.9430	0.1900	0.8309	0.6808	0.3776	0.8904	0.9866	0.9579	0.9555	0.9759	0.1382	0.8187	0.9126	0.3035	0.8415	0.6584	0.1763	0.6053	0.9954	0.8279	0.7905	0.8856	0.1440	0.8030	0.8014	0.2622	0.8648	0.5114	0.1929	0.6421	0.7844	0.9393	0.9636	0.8041	0.1380	0.7211	0.8281	0.3236	0.8112	0.2754	0.2445	0.5867	0.8642	0.8994	0.8187	0.9859	0.2191	0.9684	0.9429	0.4825	0.8156	0.6298	0.1582	0.6022	0.9211	0.8672	0.8931	0.8072	0.1357	0.9022	0.9978	0.1172	0.8146	0.3452	0.1633	0.5783	0.1910	0.7846	0.9006	0.9600	0.1778	0.9300	0.8323	0.9753	0.9455	0.4899	0.8033	0.9707	0.9215	0.7949	0.8094	0.9505	1.0165	0.9034	0.9651	0.9564	0.8447	0.8027	1.0232	0.9428	0.1724	0.9770	0.8991	0.9689	1.1317
50=09:06:13	43973	298	0.9720	0.9608	0.2052	0.8396	0.7429	0.4164	0.9292	0.9669	0.9817	0.9849	0.9931	0.1517	0.8550	0.9519	0.3475	0.8690	0.7257	0.1921	0.6459	1.0126	0.8648	0.8670	0.9013	0.1472	0.8587	0.8339	0.2875	0.9327	0.5585	0.2031	0.6817	0.8313	0.9651	0.9934	0.8353	0.1504	0.7988	0.8553	0.3803	0.8509	0.3145	0.2704	0.6539	0.9491	0.9304	0.8340	1.0082	0.2185	0.9773	0.9834	0.5235	0.8541	0.6601	0.1729	0.6430	0.9692	0.8966	0.9708	0.8319	0.1405	0.9250	1.0378	0.1262	0.8301	0.4117	0.1783	0.6240	0.2068	0.8415	0.9793	0.9890	0.1976	0.9463	0.8606	0.9741	0.9837	0.5373	0.8446	0.9606	0.9843	0.8252	0.8336	0.9783	1.0411	0.9401	0.9887	0.9960	0.8875	0.8334	1.0295	0.9880	0.1892	0.9806	0.9168	0.9931	1.1734
51=09:20:55	44855	300	0.9726	0.9629	0.2152	0.8633	0.7469	0.4398	0.9049	0.9896	0.9532	0.9758	0.9886	0.1529	0.8659	0.9545	0.3563	0.8665	0.7604	0.1950	0.6686	1.0059	0.8769	0.8466	0.8971	0.1763	0.8792	0.8474	0.3006	0.9530	0.5763	0.2146	0.6909	0.8323	0.9600	1.0348	0.8242	0.1565	0.7875	0.8764	0.3890	0.8488	0.3340	0.2822	0.6799	0.9447	0.9655	0.8626	1.0145	0.2368	0.9692	0.9637	0.5440	0.8687	0.6918	0.1785	0.6625	1.0009	0.9265	0.9749	0.8496	0.1447	0.9051	1.0276	0.1368	0.8620	0.4233	0.1844	0.6486	0.2229	0.8535	0.9743	1.0052	0.1916	0.9382	0.8722	0.9745	0.9590	0.5682	0.8583	0.9550	0.9795	0.8432	0.8529	0.9839	1.0588	0.9138	0.9888	0.9635	0.8936	0.8433	1.0356	0.9753	0.1978	0.9694	0.9328	0.9884	1.1612
52=09:35:36	45736	298	0.9592	0.9537	0.2247	0.8508	0.7864	0.4692	0.9260	0.9672	0.9545	0.9763	1.0074	0.1591	0.8319	0.9468	0.3686	0.8870	0.7834	0.2059	0.6780	1.0112	0.9008	0.8719	0.9003	0.1705	0.9102	0.8452	0.3219	0.9626	0.6281	0.2191	0.7186	0.8395	0.9820	1.0303	0.8334	0.1569	0.7976	0.8794	0.4281	0.8626	0.3465	0.2947	0.7026	0.9804	0.9584	0.8689	1.0239	0.2190	0.9476	0.9578	0.5795	0.8765	0.7143	0.1848	0.7016	1.0067	0.9362	0.9871	0.8766	0.1485	0.9094	1.0186	0.1428	0.8566	0.4600	0.1860	0.6458	0.2357	0.8787	0.9994	0.9995	0.1952	0.9420	0.8796	0.9673	0.9535	0.6047	0.8663	0.9424	0.9695	0.8646	0.8541	0.9621	1.0628	0.9371	0.9794	0.9920	0.8879	0.8302	1.0342	0.9835	0.2032	0.9489	0.9498	0.9965	1.1714
53=09:50:16	46617	298	0.9620	0.9620	0.2337	0.8554	0.8108	0.5052	0.9124	0.9576	0.9625	0.9944	0.9649	0.1588	0.8399	0.9579	0.3963	0.8648	0.8077	0.2140	0.7055	0.9781	0.8870	0.8937	0.9183	0.1505	0.9344	0.8445	0.3391	0.9794	0.6443	0.2297	0.7360	0.8661	0.9531	1.0072	0.8584	0.1611	0.8189	0.8776	0.4424	0.8885	0.3656	0.2977	0.7267	0.9942	0.9589	0.8377	1.0032	0.2280	0.9489	0.9688	0.6130	0.8703	0.7413	0.1978	0.7168	0.9846	0.9652	1.0023	0.8706	0.1507	0.8946	1.0278	0.1467	0.8567	0.4737	0.1984	0.6661	0.2394	0.8898	1.0209	0.9994	0.2059	0.9364	0.8644	0.9605	0.9581	0.6304	0.8521	0.9515	0.9773	0.8619	0.8514	0.9714	1.0584	0.9324	0.9659	0.9826	0.9074	0.8309	1.0207	0.9824	0.2148	0.9475	0.9345	0.9838	1.1808
54=10:04:57	47498	301	0.9651	0.9615	0.2507	0.8898	0.8504	0.5427	0.9172	0.9789	0.9703	0.9852	0.9796	0.1646	0.8772	0.9838	0.4332	0.9073	0.8586	0.2286	0.7627	1.0085	0.9150	0.8886	0.9285	0.1563	0.9305	0.8829	0.3735	0.9814	0.6781	0.2455	0.7728	0.8682	0.9563	1.0338	0.8736	0.1653	0.8379	0.9285	0.4848	0.9235	0.4157	0.3273	0.7651	0.9922	0.9836	0.8827	1.0129	0.2559	0.9637	0.9751	0.6525	0.8964	0.7982	0.2124	0.7510	1.0074	0.9908	0.9991	0.8897	0.1575	0.9151	1.0509	0.1659	0.8980	0.5244	0.2136	0.7173	0.2619	0.9069	1.0166	1.0195	0.2135	0.9477	0.8896	0.9854	0.9652	0.6761	0.8911	0.9747	0.9756	0.8997	0.8768	0.9832	1.0842	0.9377	0.9878	0.9957	0.9367	0.8639	1.0523	0.9902	0.2303	0.9679	0.9682	0.9860	1.1868
55=10:19:38	48378	301	0.9517	0.9441	0.2581	0.8444	0.8729	0.5434	0.9158	0.9346	0.9579	0.9735	0.9775	0.1659	0.8318	0.9488	0.4342	0.8820	0.8468	0.2288	0.7259	0.9858	0.8949	0.9018	0.9118	0.1612	0.9330	0.8432	0.3827	0.9515	0.6932	0.2403	0.7721	0.8654	0.9590	0.9867	0.8670	0.1681	0.8271	0.8667	0.5027	0.8962	0.4100	0.3149	0.7504	0.9793	0.9351	0.8576	0.9900	0.2299	0.9507	0.9562	0.6688	0.8718	0.7902	0.2097	0.7516	0.9611	0.9524	0.9870	0.8722	0.1539	0.8950	1.0075	0.1661	0.8447	0.5308	0.2083	0.7066	0.2598	0.8965	1.0082	0.9860	0.2093	0.9368	0.8726	0.9519	0.9575	0.6872	0.8580	0.9387	0.9671	0.8824	0.8587	0.9613	1.0636	0.9366	0.9580	0.9911	0.9009	0.8537	1.0009	0.9673	0.2303	0.9369	0.9435	0.9699	1.1715
56=10:34:19	49259	301	0.9613	0.9650	0.2741	0.8753	0.8767	0.5868	0.9035	0.9567	0.9439	0.9824	0.9812	0.1690	0.8593	0.9440	0.4646	0.8854	0.9011	0.2371	0.7681	0.9875	0.9097	0.9103	0.9101	0.1695	0.9332	0.8722	0.4017	0.9670	0.7065	0.2614	0.7797	0.8819	0.9623	1.0120	0.8524	0.1705	0.8303	0.9036	0.5292	0.8903	0.4482	0.3423	0.7926	0.9651	0.9497	0.8766	1.0041	0.2416	0.9531	0.9589	0.7030	0.9020	0.8222	0.2224	0.7743	0.9895	0.9412	0.9832	0.8969	0.1637	0.8894	1.0235	0.1795	0.8750	0.5694	0.2176	0.7388	0.2858	0.9242	0.9936	0.9830	0.2167	0.9471	0.8950	0.9640	0.9528	0.7305	0.8886	0.9351	0.9649	0.8986	0.8832	0.9594	1.0796	0.9306	0.9754	0.9793	0.9200	0.8521	1.0193	0.9785	0.2441	0.9427	0.9598	0.9922	1.1670
57=10:49:00	50140	301	0.9537	0.9596	0.2922	0.8718	0.9005	0.6328	0.9007	0.9633	0.9673	0.9911	0.9577	0.1805	0.8345	0.9631	0.4809	0.8782	0.9020	0.2506	0.8032	0.9656	0.8970	0.9041	0.9255	0.1634	0.9225	0.8686	0.4377	0.9615	0.7279	0.2714	0.8273	0.8973	0.9553	1.0066	0.8947	0.1824	0.8207	0.9084	0.5424	0.9241	0.4696	0.3545	0.8003	0.9854	0.9645	0.8642	0.9943	0.2520	0.9522	0.9668	0.7369	0.8929	0.8726	0.2311	0.8016	0.9726	0.9752	0.9952	0.9055	0.1716	0.8873	1.0275	0.1876	0.8799	0.5910	0.2314	0.7487	0.2965	0.9198	1.0146	0.9988	0.2239	0.9294	0.8824	0.9687	0.9540	0.7645	0.8760	0.9621	0.9742	0.9065	0.8736	0.9740	1.0981	0.9288	0.9537	0.9895	0.9310	0.8513	1.0266	0.9683	0.2591	0.9411	0.9611	0.9672	1.1710
58=11:03:40	51021	301	0.9598	0.9449	0.3091	0.8638	0.9276	0.6533	0.9154	0.9549	0.9779	0.9692	0.9718	0.1846	0.8381	0.9526	0.5099	0.8866	0.8919	0.2607	0.8262	0.9928	0.8886	0.9062	0.9309	0.1800	0.9194	0.8671	0.4648	0.9546	0.7477	0.2803	0.8440	0.8839	0.9580	1.0096	0.9021	0.1859	0.8260	0.8999	0.5710	0.9200	0.5054	0.3654	0.7969	0.9853	0.9642	0.8925	0.9864	0.2661	0.9561	0.9612	0.7480	0.8938	0.8972	0.2387	0.8120	0.9782	0.9755	0.9852	0.8996	0.1764	0.8965	1.0151	0.2010	0.8660	0.6117	0.2391	0.7826	0.3064	0.9096	1.0092	0.9996	0.2231	0.9327	0.8740	0.9638	0.9588	0.7854	0.9005	0.9600	0.9719	0.8987	0.8867	0.9739	1.1007	0.9235	0.9485	0.9882	0.9211	0.8935	1.0171	0.9641	0.2682	0.9454	0.9608	0.9555	1.1668
59=11:18:21	51902	301	0.9662	0.9411	0.3300	0.8790	0.9118	0.6676	0.9165	0.9757	0.9655	0.9679	0.9918	0.1872	0.8504	0.9406	0.5519	0.8971	0.9103	0.2718	0.8463	1.0189	0.8983	0.8948	0.9063	0.1783	0.9229	0.8889	0.4916	0.9547	0.7543	0.3031	0.8511	0.8811	0.9618	1.0318	0.8822	0.1895	0.8355	0.9173	0.6162	0.9107	0.5518	0.3935	0.8335	0.9621	0.9666	0.9250	0.9997	0.2724	0.9706	0.9565	0.7733	0.9271	0.9071	0.2506	0.8127	1.0009	0.9665	0.9754	0.9049	0.1786	0.9144	1.0227	0.2299	0.8880	0.6551	0.2551	0.8255	0.3374	0.9206	0.9856	1.0050	0.2316	0.9386	0.8966	0.9679	0.9560	0.8088	0.9115	0.9550	0.9583	0.8988	0.9169	0.9643	1.1013	0.9187	0.9754	0.9788	0.9048	0.8800	1.0319	0.9679	0.2782	0.9650	0.9964	0.9770	1.1638
60=11:33:02	52783	301	0.9598	0.9431	0.3488	0.8858	0.8939	0.7015	0.9582	0.9709	0.9554	0.9796	1.0022	0.2011	0.8474	0.9441	0.5681	0.9087	0.9379	0.2795	0.8492	1.0440	0.9581	0.9539	0.8864	0.1974	0.9349	0.9054	0.5100	0.9580	0.8001	0.3146	0.8906	0.9181	0.9921	1.0431	0.8791	0.1943	0.8586	0.9259	0.6525	0.9074	0.5733	0.4078	0.8947	0.9876	0.9753	0.9523	1.0254	0.2794	0.9642	0.9655	0.8211	0.9454	0.9166	0.2617	0.8836	1.0360	0.9447	0.9865	0.9336	0.1884	0.9045	1.0182	0.2363	0.9000	0.6870	0.2537	0.8771	0.3587	0.9867	0.9897	0.9809	0.2478	0.9381	0.9081	0.9664	0.9618	0.8662	0.9481	0.9684	0.9877	0.9280	0.9270	0.9536	1.1080	0.9283	0.9945	0.9894	0.9103	0.9093	1.0552	1.0021	0.2915	0.9632	1.0069	0.9930	1.1757
61=11:47:43	53663	300	0.9643	0.9457	0.3644	0.8696	0.8902	0.7336	0.9069	0.9687	0.9590	0.9842	0.9894	0.1979	0.8527	0.9360	0.6051	0.8812	0.9156	0.2956	0.8751	1.0016	0.9101	0.9130	0.8982	0.1792	0.9346	0.8845	0.5322	0.9669	0.7806	0.3268	0.8616	0.8878	0.9580	1.0233	0.8684	0.1979	0.8652	0.9198	0.6741	0.8983	0.6146	0.4200	0.8699	0.9682	0.9550	0.9102	1.0058	0.2851	0.9754	0.9756	0.8307	0.9311	0.8878	0.2744	0.8354	0.9961	0.9492	0.9864	0.9065	0.1885	0.9238	1.0281	0.2625	0.8818	0.7163	0.2709	0.8562	0.3760	0.9433	0.9889	0.9904	0.2515	0.9543	0.8916	0.9631	0.9562	0.8541	0.9086	0.9357	0.9610	0.9059	0.9137	0.9528	1.0871	0.9316	0.9783	0.9817	0.9091	0.8786	1.0219	0.9742	0.3088	0.9529	0.9688	0.9708	1.1544
62=12:02:24	54544	300	0.9501	0.9450	0.3721	0.8422	0.8476	0.7595	0.8897	0.9294	0.9167	0.9829	0.9640	0.1981	0.8073	0.9407	0.5849	0.8427	0.8972	0.3036	0.8557	0.9409	0.8924	0.8922	0.8732	0.1844	0.9252	0.8582	0.5389	0.9511	0.7830	0.3302	0.8231	0.8736	0.9527	0.9775	0.8392	0.2018	0.8340	0.8942	0.6662	0.9008	0.5850	0.4134	0.8689	0.9458	0.9197	0.8456	0.9979	0.2948	0.9456	0.9445	0.8587	0.8890	0.8539	0.2827	0.8513	0.9542	0.9243	0.9799	0.9106	0.1941	0.8549	0.9919	0.2607	0.8669	0.7057	0.2829	0.8147	0.3768	0.9413	0.9851	0.9667	0.2647	0.9432	0.8627	0.9418	0.9344	0.8898	0.8718	0.9261	0.9548	0.9088	0.8750	0.9433	1.0625	0.9087	0.9443	0.9665	0.8914	0.8202	1.0109	0.9652	0.3168	0.9149	0.9428	0.9772	1.1591
63=12:17:04	55425	300	0.9572	0.9541	0.4145	0.8589	0.8948	0.7919	0.9162	0.9490	0.9642	0.9820	0.9836	0.2093	0.8456	0.9443	0.6478	0.8858	0.9087	0.3300	0.9072	0.9988	0.9032	0.9154	0.9056	0.2117	0.9292	0.8721	0.5883	0.9596	0.8093	0.3510	0.8861	0.8817	0.9665	1.0071	0.8649	0.2154	0.8548	0.9112	0.7140	0.9072	0.6513	0.4609	0.8976	0.9777	0.9484	0.8965	1.0058	0.3037	0.9655	0.9640	0.8727	0.9171	0.8807	0.3027	0.8669	0.9853	0.9529	0.9900	0.9127	0.2026	0.9084	1.0237	0.3052	0.8674	0.7511	0.3066	0.8769	0.4176	0.9520	1.0030	0.9916	0.2685	0.9491	0.8846	0.9593	0.9569	0.9136	0.8993	0.9362	0.9659	0.9139	0.9060	0.9600	1.0853	0.9400	0.9725	0.9901	0.9069	0.8679	1.0219	0.9808	0.3432	0.9418	0.9695	0.9825	1.1708
64=12:31:45	56306	298	0.9660	0.9511	0.4307	0.8655	0.8858	0.8017	0.9053	0.9639	0.9581	0.9716	0.9884	0.2166	0.8638	0.9424	0.6789	0.8845	0.9137	0.3409	0.9289	1.0076	0.8937	0.8972	0.9031	0.1990	0.9305	0.8788	0.6071	0.9561	0.8054	0.3761	0.8874	0.8787	0.9587	1.0233	0.8634	0.2170	0.8518	0.9218	0.7271	0.9047	0.6818	0.4801	0.9082	0.9691	0.9579	0.9109	1.0029	0.3250	0.9700	0.9617	0.8715	0.9225	0.8812	0.3152	0.8642	0.9930	0.9587	0.9901	0.9073	0.2094	0.9101	1.0270	0.3312	0.8798	0.7695	0.3187	0.9088	0.4496	0.9515	0.9945	0.9966	0.2776	0.9429	0.8894	0.9647	0.9501	0.9155	0.9075	0.9428	0.9647	0.9151	0.9166	0.9613	1.0896	0.9329	0.9822	0.9823	0.9118	0.8823	1.0283	0.9798	0.3658	0.9544	0.9720	0.9811	1.1635
65=12:46:26	57186	300	0.9591	0.9452	0.4675	0.8616	0.8880	0.8326	0.9235	0.9603	0.9573	0.9757	0.9985	0.2221	0.8482	0.9516	0.6957	0.8962	0.9087	0.3606	0.9364	1.0093	0.9116	0.9013	0.8965	0.2188	0.9293	0.8790	0.6375	0.9591	0.8318	0.3879	0.8960	0.8693	0.9736	1.0136	0.8628	0.2233	0.8616	0.9278	0.7507	0.9127	0.6944	0.5015	0.9091	0.9714	0.9521	0.9043	1.0070	0.3209	0.9691	0.9673	0.8718	0.9228	0.8837	0.3270	0.8863	0.9946	0.9551	0.9811	0.9198	0.2148	0.9129	1.0162	0.3562	0.8831	0.7831	0.3319	0.9121	0.4742	0.9433	0.9954	0.9919	0.2845	0.9538	0.8835	0.9605	0.9461	0.9159	0.9051	0.9449	0.9584	0.9106	0.9054	0.9486	1.0816	0.9315	0.9764	0.9930	0.9024	0.8685	1.0382	0.9860	0.3825	0.9421	0.9732	0.9762	1.1587
66=13:01:07	58067	300	0.9648	0.9328	0.4636	0.8458	0.9000	0.8362	0.8784	0.9489	0.9677	0.9443	0.9570	0.2273	0.8466	0.9243	0.7161	0.8556	0.8680	0.3567	0.9498	0.9870	0.8439	0.8734	0.9052	0.2127	0.9165	0.8573	0.6486	0.9451	0.7905	0.3904	0.9022	0.8570	0.9349	1.0135	0.8748	0.2334	0.8129	0.8785	0.7160	0.8923	0.7053	0.4938	0.8661	0.9565	0.9662	0.8889	0.9681	0.3338	0.9663	0.9569	0.8364	0.8946	0.8843	0.3396	0.8635	0.9749	0.9652	0.9719	0.8714	0.2196	0.8983	1.0159	0.3670	0.8460	0.7566	0.3394	0.9333	0.4654	0.9016	0.9872	1.0080	0.2926	0.9230	0.8650	0.9611	0.9426	0.8925	0.8847	0.9488	0.9592	0.8774	0.8941	0.9673	1.0812	0.9122	0.9571	0.9647	0.9028	0.8661	1.0052	0.9519	0.3974	0.9599	0.9614	0.9549	1.1752
67=13:15:48	58948	300	0.9501	0.9599	0.4933	0.8801	0.8767	0.8899	0.8922	0.9695	0.9440	0.9805	0.9881	0.2374	0.8555	0.9710	0.7359	0.8909	0.9136	0.3815	0.9681	0.9959	0.9117	0.8955	0.9118	0.2360	0.9152	0.8801	0.6728	0.9575	0.8234	0.4194	0.9030	0.8747	0.9655	1.0265	0.8648	0.2430	0.8360	0.9406	0.7446	0.9300	0.7307	0.5453	0.9247	0.9643	0.9662	0.8976	1.0104	0.3570	0.9670	0.9616	0.8777	0.9128	0.9040	0.3602	0.8986	0.9884	0.9663	0.9745	0.9110	0.2299	0.9025	1.0306	0.4088	0.8996	0.7894	0.3682	0.9402	0.5301	0.9446	0.9988	0.9984	0.3073	0.9452	0.8804	0.9830	0.9476	0.9141	0.8945	0.9598	0.9528	0.9064	0.8989	0.9692	1.0873	0.9277	0.9779	0.9863	0.9207	0.8617	1.0448	0.9667	0.4291	0.9580	0.9750	0.9801	1.1595
68=13:30:28	59829	301	0.9436	0.9493	0.5074	0.8446	0.8506	0.8892	0.8777	0.9250	0.9162	0.9776	0.9560	0.2341	0.7995	0.9396	0.7064	0.8349	0.8913	0.3836	0.9042	0.9395	0.8828	0.8863	0.8722	0.2105	0.9170	0.8482	0.6600	0.9365	0.8113	0.4171	0.8531	0.8574	0.9527	0.9675	0.8376	0.2400	0.8161	0.8801	0.7360	0.8986	0.6874	0.5238	0.8967	0.9310	0.9053	0.8307	0.9917	0.3371	0.9418	0.9384	0.8654	0.8816	0.8625	0.3621	0.8936	0.9442	0.9223	0.9657	0.8918	0.2323	0.8432	0.9891	0.3997	0.8527	0.7776	0.3582	0.8746	0.5205	0.9242	0.9753	0.9554	0.2993	0.9448	0.8565	0.9499	0.9260	0.9036	0.8522	0.9204	0.9404	0.8943	0.8491	0.9375	1.0490	0.9096	0.9391	0.9681	0.8874	0.8066	0.9944	0.9540	0.4147	0.9022	0.9231	0.9625	1.1492
69=13:45:09	60710	300	0.9729	0.9370	0.5403	0.8625	0.9038	0.8830	0.8959	0.9630	0.9686	0.9519	0.9805	0.2535	0.8337	0.9287	0.7680	0.8837	0.8668	0.4122	0.9507	1.0027	0.8687	0.8585	0.9070	0.2303	0.9139	0.8670	0.7100	0.9353	0.8150	0.4486	0.9091	0.8494	0.9550	1.0190	0.8742	0.2557	0.8161	0.8960	0.7544	0.8868	0.7391	0.5698	0.8771	0.9566	0.9622	0.9032	0.9884	0.3534	0.9683	0.9556	0.8490	0.9012	0.8943	0.3836	0.8787	0.9812	0.9726	0.9551	0.8934	0.2513	0.9169	0.9981	0.4604	0.8579	0.7872	0.3840	0.9268	0.5754	0.8958	0.9799	1.0038	0.3100	0.9381	0.8789	0.9779	0.9384	0.8842	0.8818	0.9544	0.9403	0.8878	0.9031	0.9629	1.0791	0.9168	0.9615	0.9785	0.8846	0.8664	1.0213	0.9476	0.4535	0.9536	0.9744	0.9615	1.1470
70=13:59:50	61591	301	0.9572	0.9629	0.5558	0.8549	0.8646	0.9021	0.8931	0.9560	0.9432	0.9805	0.9759	0.2627	0.8186	0.9460	0.7670	0.8658	0.8994	0.4244	0.9316	0.9782	0.9043	0.8891	0.8936	0.2330	0.9280	0.8574	0.7036	0.9482	0.8210	0.4685	0.8816	0.8675	0.9645	0.9939	0.8516	0.2597	0.8218	0.9070	0.7647	0.9003	0.7226	0.5912	0.9139	0.9558	0.9412	0.8691	1.0145	0.3730	0.9449	0.9467	0.8675	0.8921	0.8786	0.4010	0.9010	0.9661	0.9444	0.9730	0.9110	0.2571	0.8735	1.0065	0.4671	0.8709	0.8080	0.4012	0.8934	0.6012	0.9408	0.9867	0.9819	0.3335	0.9462	0.8713	0.9625	0.9319	0.9054	0.8693	0.9404	0.9469	0.9131	0.8771	0.9492	1.0667	0.9191	0.9531	0.9773	0.8959	0.8262	1.0242	0.9655	0.4757	0.9209	0.9555	0.9809	1.1592
71=14:14:31	62471	301	0.9807	0.9500	0.5899	0.8805	0.9039	0.9019	0.8963	0.9748	0.9644	0.9685	0.9776	0.2779	0.8730	0.9380	0.8513	0.8842	0.9071	0.4484	0.9607	1.0065	0.8850	0.8857	0.9003	0.2314	0.9242	0.8860	0.7423	0.9605	0.8038	0.5004	0.9053	0.8709	0.9475	1.0345	0.8680	0.2725	0.8341	0.9293	0.7979	0.8986	0.7952	0.6251	0.9087	0.9585	0.9748	0.9087	0.9929	0.3991	0.9581	0.9717	0.8465	0.9227	0.8921	0.4234	0.8786	1.0007	0.9637	0.9758	0.8948	0.2698	0.9152	1.0354	0.5254	0.8825	0.8343	0.4259	0.9503	0.6327	0.9218	0.9850	1.0103	0.3372	0.9325	0.8876	0.9740	0.9502	0.8893	0.9082	0.9489	0.9561	0.8844	0.9074	0.9558	1.0836	0.9164	0.9803	0.9781	0.9125	0.8742	1.0334	0.9749	0.5132	0.9682	0.9717	0.9625	1.1579
72=14:29:12	63352	301	0.9646	0.9717	0.6085	0.8777	0.8919	0.9130	0.8933	0.9699	0.9625	0.9850	0.9759	0.2859	0.8518	0.9768	0.8369	0.8860	0.9098	0.4774	0.9612	0.9950	0.9021	0.8944	0.9181	0.2461	0.9175	0.8779	0.7549	0.9669	0.8174	0.5143	0.8991	0.8760	0.9646	1.0129	0.8747	0.2852	0.8329	0.9301	0.7904	0.9330	0.7827	0.6480	0.9128	0.9740	0.9687	0.8836	1.0035	0.4001	0.9517	0.9716	0.8764	0.9071	0.9042	0.4425	0.9019	0.9808	0.9752	0.9864	0.9073	0.2798	0.9055	1.0327	0.5613	0.8896	0.8261	0.4578	0.9233	0.6606	0.9315	1.0034	1.0041	0.3472	0.9523	0.8790	0.9853	0.9506	0.9099	0.8837	0.9655	0.9605	0.9117	0.8909	0.9740	1.0795	0.9267	0.9676	0.9903	0.9204	0.8485	1.0371	0.9660	0.5455	0.9497	0.9645	0.9702	1.1650
73=14:43:52	64233	301	0.9627	0.9631	0.6167	0.8588	0.8667	0.9070	0.8939	0.9449	0.9260	0.9919	0.9674	0.2866	0.8433	0.9428	0.8315	0.8492	0.9181	0.4714	0.9317	0.9805	0.8936	0.9041	0.8858	0.2525	0.9253	0.8734	0.7292	0.9619	0.8002	0.5259	0.8645	0.8812	0.9597	1.0062	0.8472	0.2904	0.8441	0.8988	0.8051	0.8855	0.7718	0.6402	0.9159	0.9479	0.9408	0.8718	1.0053	0.4093	0.9381	0.9627	0.8656	0.9084	0.8651	0.4615	0.8992	0.9834	0.9330	0.9899	0.9053	0.2868	0.8712	1.0243	0.5535	0.8665	0.8343	0.4469	0.9115	0.6756	0.9477	0.9866	0.9859	0.3590	0.9484	0.8783	0.9633	0.9556	0.9104	0.8918	0.9348	0.9642	0.9001	0.8843	0.9515	1.0704	0.9228	0.9684	0.9783	0.9089	0.8269	1.0220	0.9805	0.5535	0.9340	0.9516	0.9880	1.1637
74=14:58:33	65114	300	0.9667	0.9364	0.6356	0.8522	0.9063	0.8862	0.8927	0.9530	0.9686	0.9537	0.9684	0.2982	0.8368	0.9338	0.8268	0.8656	0.8721	0.4999	0.9433	0.9975	0.8518	0.8750	0.9100	0.2560	0.9167	0.8561	0.7758	0.9444	0.8037	0.5399	0.8988	0.8484	0.9396	1.0057	0.8732	0.3024	0.8147	0.8887	0.7928	0.8965	0.7778	0.6617	0.8734	0.9608	0.9584	0.8817	0.9660	0.4246	0.9699	0.9634	0.8500	0.8962	0.8852	0.4703	0.8691	0.9754	0.9702	0.9750	0.8802	0.2963	0.8995	1.0074	0.6151	0.8497	0.8185	0.4740	0.9130	0.6936	0.9066	0.9907	1.0034	0.3539	0.9419	0.8753	0.9690	0.9478	0.8844	0.8778	0.9516	0.9537	0.8851	0.8861	0.9576	1.0709	0.9183	0.9556	0.9761	0.8900	0.8603	1.0153	0.9536	0.5744	0.9452	0.9498	0.9532	1.1607
75=15:13:14	65995	301	0.9496	0.9569	0.6640	0.8561	0.8889	0.8983	0.9063	0.9380	0.9554	0.9883	0.9833	0.3189	0.8150	0.9553	0.8063	0.8721	0.8997	0.5313	0.9239	0.9825	0.9019	0.9024	0.9093	0.2702	0.9288	0.8541	0.7774	0.9538	0.8242	0.5612	0.8963	0.8733	0.9733	0.9922	0.8693	0.3163	0.8217	0.8982	0.7985	0.9092	0.7702	0.6985	0.9098	0.9711	0.9287	0.8696	1.0069	0.4266	0.9422	0.9575	0.8735	0.8901	0.8883	0.4920	0.9053	0.9612	0.9550	0.9825	0.9056	0.3100	0.8847	1.0113	0.6285	0.8645	0.8248	0.4935	0.8932	0.7351	0.9351	1.0030	0.9879	0.3747	0.9474	0.8653	0.9693	0.9471	0.9090	0.8664	0.9396	0.9602	0.9067	0.8764	0.9601	1.0677	0.9286	0.9508	0.9962	0.8974	0.8316	1.0253	0.9669	0.6113	0.9298	0.9565	0.9767	1.1842
76=15:27:55	66876	301	0.9665	0.9604	0.6824	0.8651	0.9014	0.9107	0.9047	0.9477	0.9723	0.9881	0.9729	0.3318	0.8254	0.9678	0.8192	0.8817	0.9042	0.5492	0.9495	0.9945	0.8908	0.9034	0.9250	0.2765	0.9242	0.8615	0.8000	0.9588	0.8219	0.5865	0.9178	0.8818	0.9624	1.0115	0.8809	0.3298	0.8249	0.9088	0.7968	0.9248	0.7957	0.7275	0.9133	0.9833	0.9569	0.8783	0.9948	0.4597	0.9571	0.9789	0.8777	0.9045	0.9056	0.5225	0.9083	0.9757	0.9696	0.9922	0.8964	0.3235	0.8999	1.0353	0.6702	0.8706	0.8321	0.5256	0.9268	0.7620	0.9349	1.0182	1.0061	0.3977	0.9479	0.8793	0.9818	0.9668	0.9125	0.8843	0.9618	0.9714	0.8998	0.8827	0.9722	1.0806	0.9428	0.9620	1.0077	0.9191	0.8574	1.0422	0.9758	0.6555	0.9552	0.9669	0.9698	1.1708
77=15:42:36	67756	301	0.9489	0.9554	0.7142	0.8687	0.8934	0.9170	0.9313	0.9488	0.9563	1.0020	0.9931	0.3517	0.8294	0.9580	0.8159	0.8889	0.9181	0.5663	0.9344	1.0032	0.9222	0.9225	0.9030	0.2866	0.9334	0.8717	0.8042	0.9611	0.8437	0.6206	0.9224	0.8942	0.9899	1.0150	0.8712	0.3413	0.8412	0.9130	0.8310	0.9228	0.7984	0.7693	0.9419	0.9800	0.9373	0.8899	1.0227	0.4598	0.9446	0.9693	0.8840	0.9194	0.8887	0.5421	0.9344	0.9985	0.9549	0.9975	0.9315	0.3387	0.8941	1.0231	0.6907	0.8893	0.8513	0.5386	0.9200	0.8083	0.9602	1.0072	0.9855	0.4111	0.9484	0.8825	0.9705	0.9655	0.9226	0.9011	0.9530	0.9727	0.9177	0.8881	0.9602	1.0710	0.9422	0.9681	1.0165	0.9134	0.8616	1.0441	0.9856	0.6871	0.9432	0.9844	0.9901	1.1866
78=15:57:17	68637	301	0.9726	0.9418	0.7354	0.8754	0.9150	0.8865	0.9313	0.9670	0.9665	0.9628	1.0105	0.3564	0.8558	0.9410	0.8419	0.9048	0.9072	0.5893	0.9450	1.0343	0.9338	0.8876	0.8932	0.3108	0.9301	0.8831	0.8231	0.9508	0.8243	0.6509	0.9193	0.8598	0.9740	1.0336	0.8605	0.3519	0.8431	0.9202	0.8248	0.8994	0.8165	0.7962	0.9106	0.9660	0.9545	0.9181	1.0099	0.4797	0.9685	0.9777	0.8657	0.9334	0.8992	0.5578	0.9015	1.0115	0.9636	0.9801	0.9080	0.3512	0.9285	1.0266	0.7348	0.8836	0.8421	0.5515	0.9392	0.8386	0.9256	0.9900	0.9983	0.4310	0.9518	0.8989	0.9798	0.9639	0.9066	0.9199	0.9541	0.9636	0.8991	0.9106	0.9518	1.0831	0.9406	0.9904	1.0098	0.9033	0.8787	1.0539	0.9889	0.6910	0.9627	0.9870	0.9765	1.1607
79=16:11:58	69518	300	0.9611	0.9471	0.7338	0.8667	0.9106	0.8848	0.9152	0.9582	0.9776	0.9724	0.9973	0.3704	0.8448	0.9670	0.8331	0.9034	0.9036	0.6142	0.9494	1.0190	0.8937	0.8837	0.9117	0.3177	0.9208	0.8639	0.8259	0.9481	0.8196	0.6576	0.9214	0.8706	0.9700	1.0243	0.8839	0.3617	0.8248	0.9161	0.7991	0.9191	0.7994	0.8081	0.9006	0.9807	0.9672	0.8975	0.9981	0.4845	0.9638	0.9711	0.8711	0.9100	0.9109	0.5793	0.8986	0.9890	0.9797	0.9827	0.9006	0.3632	0.9301	1.0306	0.7529	0.8775	0.8252	0.5873	0.9324	0.8447	0.9184	1.0040	1.0093	0.4459	0.9489	0.8829	0.9861	0.9640	0.9057	0.8869	0.9610	0.9620	0.9015	0.8969	0.9723	1.0757	0.9411	0.9737	1.0068	0.9097	0.8683	1.0428	0.9706	0.7213	0.9620	0.9752	0.9685	1.1663
80=16:26:38	70399	298	0.9677	0.9487	0.7479	0.8796	0.8999	0.8995	0.9194	0.9700	0.9568	0.9826	1.0040	0.3865	0.8664	0.9589	0.8432	0.8950	0.9251	0.6299	0.9495	1.0246	0.9049	0.8945	0.8970	0.3364	0.9248	0.8774	0.8108	0.9615	0.8116	0.6936	0.8992	0.8712	0.9728	1.0380	0.8613	0.3704	0.8430	0.9326	0.8067	0.9094	0.8134	0.8300	0.9256	0.9675	0.9615	0.9051	1.0150	0.4884	0.9600	0.9774	0.8715	0.9258	0.8992	0.5993	0.9016	1.0078	0.9638	0.9877	0.9101	0.3745	0.9265	1.0410	0.7627	0.8925	0.8375	0.5980	0.9385	0.8635	0.9354	0.9932	1.0043	0.4607	0.9522	0.8871	0.9818	0.9602	0.9075	0.9097	0.9513	0.9628	0.9034	0.9029	0.9570	1.0793	0.9403	0.9906	1.0019	0.9148	0.8649	1.0495	0.9864	0.7410	0.9635	0.9806	0.9866	1.1731
81=16:41:19	71280	300	0.9606	0.9452	0.7334	0.8762	0.9077	0.8985	0.9056	0.9686	0.9728	0.9719	0.9832	0.4013	0.8405	0.9596	0.8233	0.8875	0.8973	0.6387	0.9584	1.0070	0.8839	0.8735	0.9113	0.3312	0.9138	0.8636	0.8178	0.9499	0.8064	0.7015	0.9144	0.8640	0.9587	1.0300	0.8791	0.3803	0.7993	0.9174	0.7734	0.9136	0.7948	0.8398	0.8994	0.9680	0.9789	0.8925	0.9933	0.4978	0.9596	0.9663	0.8688	0.9074	0.9122	0.6150	0.8982	0.9916	0.9881	0.9797	0.8956	0.3837	0.9070	1.0281	0.7615	0.8780	0.8055	0.6242	0.9365	0.8542	0.9146	1.0006	1.0150	0.4779	0.9374	0.8784	0.9861	0.9565	0.9080	0.8886	0.9736	0.9610	0.8913	0.8921	0.9740	1.0805	0.9178	0.9659	0.9870	0.9122	0.8583	1.0464	0.9613	0.7655	0.9644	0.9704	0.9612	1.1626
82=16:56:00	72161	300	0.9664	0.9567	0.7446	0.8448	0.8974	0.8914	0.8907	0.9416	0.9611	0.9789	0.9651	0.4085	0.8434	0.9408	0.8267	0.8464	0.8874	0.6539	0.9247	0.9839	0.8587	0.8946	0.8990	0.3399	0.9298	0.8542	0.7923	0.9626	0.7900	0.6960	0.8822	0.8698	0.9429	1.0024	0.8622	0.3798	0.8300	0.8794	0.7871	0.8879	0.7816	0.8175	0.8919	0.9586	0.9451	0.8609	0.9814	0.4931	0.9543	0.9747	0.8539	0.8951	0.8777	0.6370	0.8786	0.9735	0.9520	0.9932	0.8765	0.3970	0.8943	1.0286	0.7503	0.8369	0.8182	0.6205	0.9136	0.8146	0.9140	1.0025	1.0028	0.4761	0.9549	0.8728	0.9724	0.9659	0.8974	0.8803	0.9433	0.9717	0.8882	0.8788	0.9636	1.0599	0.9313	0.9663	0.9874	0.9050	0.8453	1.0128	0.9791	0.7801	0.9568	0.9421	0.9676	1.1767
83=17:10:41	73041	300	0.9591	0.9522	0.7806	0.8600	0.9115	0.8988	0.9217	0.9606	0.9727	0.9865	0.9968	0.4226	0.8350	0.9717	0.8238	0.8952	0.9005	0.7020	0.9418	1.0154	0.8971	0.8977	0.9070	0.3707	0.9313	0.8606	0.8171	0.9601	0.8305	0.7367	0.9105	0.8641	0.9775	1.0162	0.8718	0.3926	0.8325	0.9108	0.8077	0.9190	0.7827	0.8879	0.9078	0.9828	0.9552	0.8879	1.0055	0.5217	0.9686	0.9818	0.8833	0.9097	0.9051	0.6548	0.9083	0.9925	0.9755	0.9937	0.9121	0.4155	0.9213	1.0287	0.7937	0.8779	0.8340	0.6679	0.9144	0.8584	0.9247	1.0083	1.0012	0.4867	0.9623	0.8820	0.9827	0.9598	0.9090	0.8876	0.9575	0.9667	0.9058	0.8834	0.9667	1.0734	0.9467	0.9713	1.0104	0.9008	0.8526	1.0419	0.9820	0.7989	0.9480	0.9671	0.9778	1.1691
84=17:25:25	73926	301	0.9549	0.9457	0.7804	0.8365	0.9067	0.8860	0.9145	0.9374	0.9741	0.9904	0.9780	0.4401	0.8223	0.9408	0.8195	0.8718	0.8914	0.7195	0.9226	0.9895	0.8685	0.9094	0.9023	0.3723	0.9296	0.8438	0.7940	0.9474	0.8180	0.7386	0.9010	0.8731	0.9626	0.9980	0.8675	0.3952	0.8287	0.8754	0.7978	0.8991	0.7682	0.8823	0.9051	0.9776	0.9366	0.8581	0.9837	0.5138	0.9581	0.9676	0.8680	0.8938	0.8789	0.6768	0.8963	0.9695	0.9573	0.9988	0.8895	0.4160	0.9019	1.0143	0.7931	0.8407	0.8244	0.6682	0.9090	0.8338	0.9201	1.0062	0.9869	0.4974	0.9515	0.8676	0.9576	0.9648	0.8973	0.8759	0.9445	0.9763	0.8953	0.8755	0.9669	1.0552	0.9385	0.9490	0.9955	0.8908	0.8524	1.0201	0.9761	0.8077	0.9377	0.9465	0.9631	1.1729
85=17:40:06	74807	301	0.9755	0.9554	0.7858	0.8804	0.8948	0.8954	0.9091	0.9770	0.9579	0.9858	0.9997	0.4463	0.8471	0.9662	0.8292	0.9023	0.9049	0.7114	0.9525	1.0252	0.9027	0.8703	0.8947	0.3986	0.9212	0.8746	0.8027	0.9506	0.8186	0.7955	0.9041	0.8597	0.9709	1.0324	0.8597	0.4065	0.8115	0.9270	0.7887	0.9104	0.7891	0.9346	0.9099	0.9613	0.9693	0.8984	1.0102	0.5243	0.9748	0.9664	0.8795	0.9116	0.9064	0.6924	0.9023	1.0042	0.9826	0.9729	0.9054	0.4260	0.9216	1.0310	0.7999	0.8882	0.8106	0.6999	0.9294	0.8664	0.9187	0.9871	1.0053	0.5180	0.9551	0.8847	0.9918	0.9508	0.9080	0.8906	0.9630	0.9500	0.9010	0.8975	0.9631	1.0728	0.9332	0.9784	0.9969	0.9061	0.8489	1.0528	0.9652	0.8071	0.9570	0.9748	0.9735	1.1556
86=17:54:47	75688	301	0.9831	0.9324	0.7816	0.8673	0.8966	0.8726	0.8975	0.9800	0.9604	0.9651	0.9865	0.4555	0.8546	0.9196	0.8417	0.8620	0.8932	0.7188	0.9432	1.0170	0.8573	0.8583	0.8881	0.4099	0.9165	0.8694	0.7852	0.9457	0.7870	0.8107	0.8977	0.8487	0.9450	1.0394	0.8495	0.4227	0.8105	0.9108	0.7877	0.8629	0.7965	0.9190	0.8986	0.9487	0.9701	0.8979	0.9889	0.5242	0.9706	0.9667	0.8512	0.9165	0.8881	0.7060	0.8671	1.0062	0.9676	0.9761	0.8885	0.4358	0.9167	1.0236	0.8007	0.8700	0.8084	0.6921	0.9412	0.8440	0.9040	0.9789	1.0166	0.5331	0.9390	0.8829	0.9764	0.9467	0.8825	0.8982	0.9533	0.9569	0.8899	0.9097	0.9613	1.0745	0.9109	0.9795	0.9714	0.8876	0.8595	1.0437	0.9652	0.7975	0.9748	0.9769	0.9756	1.1665
87=18:09:28	76568	301	0.9609	0.9676	0.8100	0.8675	0.8946	0.9069	0.9246	0.9589	0.9673	1.0056	1.0047	0.4922	0.8263	0.9756	0.8145	0.8903	0.9146	0.7771	0.9435	1.0076	0.9146	0.9024	0.9077	0.4281	0.9329	0.8559	0.7959	0.9545	0.8345	0.8219	0.9091	0.8742	0.9903	1.0113	0.8722	0.4271	0.8237	0.9235	0.7984	0.9210	0.7762	0.9643	0.9305	0.9887	0.9528	0.8752	1.0231	0.5506	0.9647	0.9687	0.8874	0.9082	0.9046	0.7359	0.9203	0.9882	0.9691	0.9915	0.9181	0.4496	0.9043	1.0324	0.8025	0.8852	0.8268	0.7494	0.9167	0.8641	0.9386	1.0092	0.9936	0.5483	0.9507	0.8766	0.9814	0.9600	0.9203	0.8783	0.9591	0.9672	0.9138	0.8779	0.9672	1.0678	0.9426	0.9691	1.0140	0.9110	0.8385	1.0572	0.9793	0.8294	0.9467	0.9649	0.9845	1.1704
88=18:24:09	77449	300	0.9691	0.9262	0.7728	0.8551	0.8950	0.8612	0.8941	0.9656	0.9575	0.9488	0.9739	0.4742	0.8394	0.9197	0.8318	0.8606	0.8771	0.7521	0.9330	1.0064	0.8385	0.8413	0.8807	0.4087	0.9169	0.8540	0.7828	0.9393	0.7898	0.8250	0.8877	0.8344	0.9405	1.0271	0.8515	0.4288	0.8016	0.8878	0.7700	0.8659	0.7822	0.9343	0.8732	0.9406	0.9570	0.8870	0.9758	0.5179	0.9686	0.9555	0.8492	0.8962	0.8857	0.7419	0.8655	0.9960	0.9658	0.9601	0.8727	0.4546	0.9069	1.0007	0.8063	0.8514	0.7914	0.7232	0.9228	0.8323	0.8820	0.9734	1.0013	0.5290	0.9386	0.8673	0.9748	0.9466	0.8813	0.8830	0.9568	0.9467	0.8767	0.8930	0.9532	1.0652	0.8998	0.9684	0.9671	0.8721	0.8486	1.0308	0.9524	0.7933	0.9669	0.9580	0.9556	1.1480
89=18:38:50	78330	300	0.9705	0.9537	0.8049	0.8677	0.8947	0.9000	0.9294	0.9658	0.9615	1.0054	1.0061	0.5020	0.8468	0.9487	0.8387	0.8706	0.9231	0.7985	0.9359	1.0194	0.9016	0.8952	0.8851	0.4539	0.9335	0.8720	0.7846	0.9621	0.8194	0.8664	0.8946	0.8762	0.9815	1.0299	0.8567	0.4444	0.8393	0.9165	0.8095	0.8943	0.7930	0.9614	0.9256	0.9671	0.9508	0.8922	1.0238	0.5638	0.9752	0.9711	0.8723	0.9229	0.8863	0.7928	0.9062	1.0139	0.9522	0.9981	0.9098	0.4692	0.9081	1.0376	0.8056	0.8796	0.8336	0.7729	0.9347	0.8608	0.9378	0.9973	0.9975	0.5642	0.9531	0.8937	0.9746	0.9722	0.9157	0.9088	0.9536	0.9785	0.9047	0.8977	0.9600	1.0765	0.9359	0.9903	1.0011	0.9062	0.8513	1.0582	0.9955	0.8228	0.9621	0.9740	0.9946	1.1756
90=18:53:30	79211	300	0.9781	0.9464	0.7821	0.8630	0.9061	0.8868	0.9068	0.9641	0.9761	0.9824	0.9750	0.5012	0.8549	0.9372	0.8466	0.8516	0.8933	0.8157	0.9539	1.0086	0.8506	0.8741	0.9011	0.4699	0.9219	0.8619	0.7922	0.9623	0.7955	0.8702	0.9015	0.8611	0.9457	1.0308	0.8718	0.4483	0.8259	0.8967	0.7880	0.8847	0.8013	0.9327	0.8961	0.9656	0.9744	0.8880	0.9859	0.5474	0.9753	0.9801	0.8562	0.9136	0.8902	0.8099	0.8749	1.0059	0.9728	0.9889	0.8773	0.4689	0.9173	1.0324	0.8146	0.8560	0.8209	0.7936	0.9448	0.8350	0.9076	0.9970	1.0162	0.5624	0.9491	0.8808	0.9791	0.9689	0.8908	0.8955	0.9617	0.9711	0.8807	0.8948	0.9701	1.0700	0.9260	0.9845	0.9828	0.8971	0.8635	1.0390	0.9716	0.8219	0.9723	0.9547	0.9638	1.1573
91=19:08:11	80092	300	0.9743	0.9417	0.8078	0.8733	0.9098	0.8810	0.9380	0.9678	0.9656	0.9860	1.0201	0.5331	0.8485	0.9342	0.8462	0.8953	0.9087	0.8295	0.9376	1.0384	0.8924	0.8846	0.8857	0.4906	0.9395	0.8718	0.8021	0.9432	0.8220	0.8951	0.9095	0.8569	0.9871	1.0420	0.8611	0.4664	0.8360	0.9048	0.8100	0.8882	0.7962	0.9746	0.9152	0.9596	0.9519	0.9111	1.0177	0.5617	0.9828	0.9698	0.8700	0.9298	0.8924	0.8258	0.9037	1.0236	0.9571	0.9822	0.9090	0.4876	0.9285	1.0244	0.8221	0.8712	0.8312	0.8062	0.9403	0.8720	0.9222	0.9855	0.9934	0.5777	0.9507	0.9011	0.9773	0.9704	0.9111	0.9128	0.9539	0.9677	0.8992	0.9046	0.9548	1.0835	0.9457	0.9958	1.0077	0.8882	0.8638	1.0582	0.9869	0.8248	0.9648	0.9805	0.9876	1.1571
92=19:22:52	80973	300	0.9765	0.9504	0.7750	0.8535	0.9131	0.8975	0.9088	0.9580	0.9889	0.9966	0.9777	0.5325	0.8210	0.9559	0.8292	0.8661	0.8816	0.8471	0.9491	0.9995	0.8607	0.8772	0.9184	0.5004	0.9221	0.8426	0.7999	0.9574	0.8093	0.8690	0.9123	0.8625	0.9544	1.0093	0.8867	0.4711	0.8122	0.8946	0.7765	0.9100	0.7750	0.9369	0.8891	0.9887	0.9695	0.8632	0.9880	0.5712	0.9840	0.9749	0.8713	0.8876	0.9014	0.8387	0.8939	0.9762	0.9845	0.9920	0.8881	0.4931	0.9129	1.0264	0.8025	0.8567	0.8145	0.8441	0.9225	0.8387	0.9005	1.0183	1.0176	0.5827	0.9477	0.8617	0.9791	0.9606	0.8990	0.8641	0.9703	0.9709	0.8881	0.8779	0.9824	1.0716	0.9342	0.9609	0.9976	0.9054	0.8473	1.0432	0.9668	0.8463	0.9633	0.9526	0.9579	1.1723
93=19:37:33	81853	298	0.9725	0.9560	0.7897	0.8812	0.9107	0.8917	0.9335	0.9784	0.9686	0.9939	1.0128	0.5439	0.8390	0.9684	0.8271	0.9002	0.9047	0.8565	0.9525	1.0353	0.8984	0.8752	0.9050	0.5306	0.9289	0.8723	0.8072	0.9472	0.8304	0.9071	0.9119	0.8540	0.9867	1.0362	0.8683	0.4770	0.8169	0.9201	0.7967	0.9136	0.7845	0.9764	0.9127	0.9731	0.9712	0.9071	1.0185	0.5823	0.9888	0.9684	0.8856	0.9134	0.9088	0.8474	0.9066	1.0131	0.9828	0.9786	0.9108	0.5008	0.9263	1.0224	0.8181	0.8842	0.8211	0.8662	0.9320	0.8696	0.9203	0.9995	1.0093	0.6017	0.9552	0.8879	0.9873	0.9583	0.9111	0.8930	0.9720	0.9598	0.9101	0.8973	0.9721	1.0778	0.9431	0.9835	1.0027	0.8952	0.8520	1.0637	0.9723	0.8352	0.9639	0.9782	0.9830	1.1694
94=19:52:14	82734	298	0.9777	0.9621	0.7627	0.8765	0.8906	0.9020	0.9094	0.9858	0.9617	1.0106	1.0024	0.5527	0.8499	0.9767	0.8251	0.8806	0.9163	0.8612	0.9593	1.0155	0.8942	0.8746	0.9066	0.5558	0.9284	0.8669	0.7977	0.9560	0.8203	0.9188	0.8978	0.8603	0.9741	1.0316	0.8622	0.4882	0.8053	0.9284	0.7847	0.9115	0.7780	0.9654	0.9213	0.9740	0.9755	0.8915	1.0170	0.5925	0.9862	0.9670	0.8874	0.9089	0.9069	0.8662	0.9011	1.0049	0.9789	0.9869	0.9134	0.5124	0.9108	1.0341	0.7996	0.8943	0.8188	0.8825	0.9238	0.8602	0.9274	1.0032	1.0083	0.6016	0.9510	0.8849	0.9863	0.9476	0.9146	0.8826	0.9709	0.9644	0.9056	0.8905	0.9745	1.0826	0.9274	0.9811	0.9914	0.9089	0.8530	1.0691	0.9741	0.8335	0.9575	0.9604	0.9843	1.1576
95=20:06:55	83615	298	0.9853	0.9595	0.7911	0.8543	0.9297	0.8953	0.9314	0.9657	0.9978	1.0058	0.9994	0.5746	0.8249	0.9659	0.8359	0.8877	0.8893	0.9098	0.9527	1.0204	0.8724	0.8957	0.9148	0.5417	0.9428	0.8530	0.8196	0.9622	0.8330	0.8999	0.9253	0.8652	0.9830	1.0214	0.8862	0.4950	0.8203	0.9019	0.8110	0.9202	0.7867	0.9587	0.9080	1.0020	0.9727	0.8872	0.9992	0.6024	0.9919	0.9829	0.8860	0.9077	0.9053	0.9039	0.9070	0.9987	0.9840	1.0051	0.9043	0.5240	0.9189	1.0280	0.8134	0.8598	0.8316	0.9131	0.9219	0.8553	0.9186	1.0233	1.0116	0.6130	0.9585	0.8814	0.9840	0.9703	0.9115	0.8827	0.9720	0.9856	0.9073	0.8840	0.9811	1.0720	0.9477	0.9679	1.0077	0.8968	0.8540	1.0511	0.9785	0.8517	0.9561	0.9627	0.9739	1.1733
96=20:21:35	84496	300	0.9728	0.9664	0.7618	0.8485	0.9011	0.9016	0.9121	0.9468	0.9699	1.0156	0.9754	0.5615	0.8261	0.9636	0.8268	0.8470	0.8989	0.8758	0.9330	0.9899	0.8647	0.8940	0.9084	0.5438	0.9352	0.8481	0.7899	0.9627	0.8078	0.8776	0.8918	0.8721	0.9596	1.0013	0.8724	0.4885	0.8237	0.8900	0.7886	0.9081	0.7745	0.9297	0.9028	0.9798	0.9600	0.8567	0.9934	0.5949	0.9854	0.9760	0.8742	0.8883	0.8843	0.9154	0.8911	0.9850	0.9690	0.9947	0.8844	0.5233	0.8937	1.0356	0.7822	0.8450	0.8187	0.9143	0.9143	0.8330	0.9169	1.0143	1.0041	0.6061	0.9554	0.8666	0.9736	0.9717	0.9096	0.8698	0.9621	0.9784	0.8913	0.8661	0.9701	1.0618	0.9436	0.9740	0.9977	0.9001	0.8345	1.0329	0.9765	0.8514	0.9533	0.9417	0.9728	1.1707
97=20:36:16	85377	301	0.9930	0.9575	0.7523	0.8652	0.9126	0.8912	0.9054	0.9794	0.9891	0.9988	0.9751	0.5843	0.8502	0.9435	0.8561	0.8587	0.8949	0.8741	0.9644	1.0051	0.8437	0.8662	0.9077	0.5762	0.9238	0.8597	0.8032	0.9615	0.7997	0.9147	0.9207	0.8659	0.9513	1.0393	0.8791	0.5298	0.8077	0.9038	0.7890	0.8929	0.8046	0.9478	0.8972	0.9712	0.9931	0.8841	0.9891	0.6055	1.0014	0.9811	0.8652	0.9142	0.9117	0.9414	0.8900	1.0081	0.9922	0.9961	0.8870	0.5311	0.9223	1.0454	0.8134	0.8695	0.8178	0.9204	0.9451	0.8506	0.9055	1.0019	1.0283	0.6460	0.9474	0.8887	0.9871	0.9692	0.9031	0.8919	0.9770	0.9781	0.8867	0.9021	0.9887	1.1041	0.9232	0.9806	0.9782	0.9079	0.8705	1.0633	0.9739	0.8648	0.9864	0.9783	0.9710	1.1733
98=20:50:57	86258	301	0.9862	0.9565	0.7913	0.8702	0.9166	0.8917	0.9294	0.9689	0.9767	1.0108	1.0068	0.5954	0.8448	0.9589	0.8557	0.8855	0.9101	0.8957	0.9382	1.0270	0.8838	0.8872	0.8983	0.5938	0.9499	0.8738	0.8086	0.9641	0.8272	0.9005	0.9151	0.8682	0.9791	1.0350	0.8702	0.5147	0.8370	0.9108	0.8144	0.9016	0.8045	0.9701	0.9144	0.9809	0.9672	0.8962	1.0121	0.6258	1.0132	0.9866	0.8799	0.9178	0.9033	0.9486	0.8961	1.0136	0.9761	0.9960	0.8879	0.5389	0.9324	1.0307	0.8243	0.8685	0.8314	0.9373	0.9445	0.8618	0.9186	1.0044	1.0027	0.6537	0.9650	0.8851	0.9823	0.9742	0.9016	0.8965	0.9620	0.9695	0.8978	0.8939	0.9687	1.0739	0.9517	0.9910	1.0093	0.8972	0.8650	1.0547	0.9811	0.8426	0.9701	0.9607	0.9805	1.1652
99=21:05:38	87138	301	0.9817	0.9651	0.7643	0.8445	0.8915	0.8990	0.9052	0.9480	0.9719	1.0251	0.9738	0.5918	0.8249	0.9510	0.8264	0.8419	0.9007	0.8783	0.9239	0.9801	0.8560	0.8950	0.8959	0.5818	0.9451	0.8446	0.7836	0.9630	0.8081	0.8851	0.8894	0.8726	0.9595	1.0017	0.8555	0.5112	0.8242	0.8736	0.7937	0.8920	0.7706	0.9295	0.9128	0.9674	0.9424	0.8476	0.9927	0.6213	0.9883	0.9653	0.8733	0.8928	0.8770	0.9447	0.8901	0.9733	0.9537	0.9973	0.8878	0.5469	0.8890	1.0221	0.7835	0.8375	0.8214	0.9290	0.9016	0.8350	0.9217	1.0084	0.9929	0.6239	0.9584	0.8694	0.9680	0.9661	0.9022	0.8655	0.9483	0.9756	0.8916	0.8673	0.9701	1.0537	0.9415	0.9652	0.9851	0.8914	0.8387	1.0280	0.9752	0.8407	0.9460	0.9343	0.9793	1.1708
100=21:20:19	88019	298	0.9909	0.9665	0.7666	0.8823	0.9056	0.8981	0.9142	0.9880	0.9778	1.0188	0.9962	0.6052	0.8563	0.9540	0.8527	0.8649	0.9117	0.8691	0.9603	1.0167	0.8762	0.8768	0.9086	0.6109	0.9321	0.8799	0.8040	0.9711	0.8095	0.9223	0.9024	0.8688	0.9610	1.0436	0.8662	0.5388	0.8310	0.9238	0.7954	0.9022	0.8081	0.9624	0.9184	0.9740	0.9894	0.9012	1.0106	0.6316	1.0083	0.9844	0.8762	0.9208	0.9035	0.9479	0.8866	1.0165	0.9803	0.9954	0.8975	0.5560	0.9241	1.0441	0.8114	0.8838	0.8277	0.9508	0.9516	0.8590	0.9250	1.0071	1.0219	0.6633	0.9580	0.8889	0.9852	0.9659	0.9049	0.9003	0.9727	0.9706	0.8938	0.8998	0.9766	1.0828	0.9387	0.9996	0.9877	0.9106	0.8657	1.0745	0.9826	0.8526	0.9777	0.9710	0.9847	1.1719
101=21:35:00	88900	300	0.9820	0.9812	0.7792	0.8839	0.9141	0.9257	0.9308	0.9794	0.9818	1.0487	0.9946	0.6315	0.8561	0.9955	0.8557	0.8839	0.9316	0.9006	0.9695	1.0134	0.8950	0.9034	0.9181	0.6255	0.9378	0.8831	0.8173	0.9845	0.8323	0.9203	0.9186	0.8899	0.9856	1.0385	0.8849	0.5490	0.8443	0.9389	0.8173	0.9378	0.8038	0.9789	0.9381	0.9979	0.9917	0.8849	1.0196	0.6449	1.0061	0.9943	0.8987	0.9251	0.9176	0.9675	0.9259	1.0148	0.9974	1.0112	0.9080	0.5749	0.9224	1.0662	0.8152	0.8964	0.8424	0.9813	0.9495	0.8707	0.9401	1.0253	1.0218	0.6829	0.9589	0.8924	0.9997	0.9840	0.9315	0.9019	0.9842	0.9880	0.9094	0.8856	0.9896	1.0941	0.9653	0.9978	1.0147	0.9340	0.8673	1.0840	0.9995	0.8808	0.9733	0.9727	0.9927	1.1812
102=21:49:40	89781	298	0.9675	0.9270	0.7701	0.8511	0.8761	0.8541	0.9132	0.9602	0.9292	0.9955	1.0093	0.6133	0.8041	0.9241	0.8086	0.8621	0.8837	0.8348	0.9005	1.0104	0.8773	0.8486	0.8446	0.6042	0.9333	0.8529	0.7732	0.9169	0.8081	0.8884	0.8666	0.8293	0.9777	1.0129	0.8270	0.5342	0.7951	0.8852	0.7840	0.8654	0.7590	0.9555	0.8848	0.9243	0.9165	0.8813	1.0104	0.6089	1.0007	0.9392	0.8619	0.8976	0.8753	0.9022	0.8896	0.9962	0.9424	0.9564	0.8990	0.5618	0.8967	0.9862	0.7882	0.8611	0.8009	0.8999	0.9003	0.8610	0.8966	0.9607	0.9695	0.6489	0.9535	0.8741	0.9579	0.9369	0.8935	0.8837	0.9393	0.9363	0.8895	0.8802	0.9393	1.0617	0.9215	0.9683	0.9838	0.8534	0.8305	1.0476	0.9552	0.8119	0.9342	0.9500	0.9829	1.1403
103=22:04:21	90662	298	0.9856	0.9721	0.7782	0.8805	0.9041	0.9203	0.9289	0.9863	0.9695	1.0426	1.0013	0.6427	0.8499	0.9863	0.8501	0.8858	0.9263	0.8822	0.9617	1.0167	0.9056	0.8950	0.9066	0.6456	0.9431	0.8759	0.8118	0.9747	0.8305	0.9078	0.9005	0.8716	0.9839	1.0283	0.8676	0.5566	0.8419	0.9313	0.8068	0.9270	0.7954	0.9746	0.9300	0.9884	0.9831	0.8850	1.0238	0.6583	1.0117	0.9846	0.8930	0.9147	0.9094	0.9472	0.9170	1.0139	0.9842	1.0007	0.9118	0.5846	0.9209	1.0459	0.8027	0.8888	0.8307	0.9571	0.9344	0.8698	0.9302	1.0119	1.0078	0.6890	0.9697	0.8819	0.9875	0.9651	0.9212	0.8895	0.9732	0.9752	0.9160	0.8811	0.9749	1.0823	0.9558	0.9910	1.0078	0.9137	0.8522	1.0804	0.9877	0.8615	0.9607	0.9622	0.9927	1.1737
104=22:19:02	91543	298	0.9758	0.9704	0.7904	0.8419	0.9222	0.9005	0.9315	0.9634	0.9913	1.0295	1.0002	0.6522	0.8391	0.9692	0.8523	0.8879	0.9069	0.9044	0.9401	1.0156	0.8756	0.9103	0.9137	0.6498	0.9467	0.8520	0.8146	0.9685	0.8305	0.8872	0.9135	0.8689	0.9832	1.0152	0.8778	0.5567	0.8396	0.8990	0.8238	0.9112	0.7902	0.9735	0.9127	1.0015	0.9681	0.8808	1.0064	0.6591	1.0158	0.9864	0.8815	0.9082	0.8979	0.9483	0.9062	0.9960	0.9765	1.0066	0.8945	0.5939	0.9369	1.0365	0.8214	0.8556	0.8441	0.9546	0.9264	0.8625	0.9197	1.0198	1.0118	0.6861	0.9678	0.8798	0.9839	0.9730	0.9115	0.8878	0.9626	0.9820	0.8964	0.8812	0.9775	1.0752	0.9689	0.9783	1.0171	0.9051	0.8654	1.0564	0.9896	0.8604	0.9611	0.9569	0.9813	1.1779
105=22:33:43	92423	298	0.9727	0.9598	0.7892	0.8659	0.9183	0.8939	0.9347	0.9832	0.9834	1.0283	1.0158	0.6547	0.8383	0.9735	0.8402	0.9071	0.9040	0.8943	0.9527	1.0307	0.8915	0.8794	0.9087	0.6710	0.9354	0.8649	0.8183	0.9501	0.8362	0.9066	0.9214	0.8590	0.9908	1.0334	0.8756	0.5716	0.8292	0.9213	0.8140	0.9139	0.7884	0.9925	0.9155	0.9907	0.9790	0.9030	1.0144	0.6692	1.0229	0.9779	0.8878	0.9159	0.9149	0.9333	0.9095	1.0084	0.9915	0.9897	0.9100	0.5983	0.9452	1.0259	0.8336	0.8789	0.8285	0.9535	0.9313	0.8817	0.9145	1.0122	1.0083	0.7094	0.9689	0.8877	0.9923	0.9624	0.9120	0.8924	0.9791	0.9677	0.9104	0.8969	0.9829	1.0839	0.9596	0.9776	1.0127	0.8968	0.8704	1.0804	0.9802	0.8541	0.9621	0.9723	0.9853	1.1673
106=22:48:24	93304	298	0.9782	0.9333	0.7578	0.8555	0.9043	0.8625	0.9139	0.9782	0.9646	0.9978	0.9968	0.6439	0.8296	0.9316	0.8379	0.8702	0.8794	0.8474	0.9382	1.0204	0.8835	0.8511	0.8785	0.6716	0.9255	0.8575	0.7979	0.9316	0.8050	0.8925	0.8997	0.8327	0.9583	1.0319	0.8520	0.5807	0.7993	0.8952	0.7895	0.8763	0.7913	0.9635	0.8879	0.9537	0.9654	0.8981	0.9925	0.6523	1.0186	0.9542	0.8567	0.8993	0.8908	0.9170	0.8796	1.0053	0.9753	0.9692	0.8844	0.5945	0.9207	1.0119	0.8085	0.8612	0.8077	0.9216	0.9324	0.8612	0.8841	0.9791	1.0090	0.7201	0.9432	0.8735	0.9761	0.9567	0.8925	0.8951	0.9660	0.9575	0.8791	0.8972	0.9620	1.0804	0.9252	0.9798	0.9824	0.8785	0.8622	1.0725	0.9648	0.8406	0.9714	0.9740	0.9740	1.1613
107=23:03:05	94185	298	0.9890	0.9409	0.7746	0.8678	0.9189	0.8706	0.9273	0.9933	0.9716	1.0013	1.0059	0.6675	0.8504	0.9169	0.8526	0.8802	0.8967	0.8603	0.9477	1.0357	0.8647	0.8644	0.8876	0.6826	0.9346	0.8753	0.8078	0.9391	0.8098	0.9206	0.9089	0.8383	0.9718	1.0422	0.8520	0.5984	0.8286	0.8970	0.8053	0.8705	0.7997	0.9730	0.8962	0.9581	0.9711	0.9098	1.0036	0.6620	1.0213	0.9679	0.8636	0.9236	0.8955	0.9364	0.8903	1.0211	0.9797	0.9750	0.8871	0.6071	0.9387	1.0190	0.8211	0.8593	0.8198	0.9215	0.9428	0.8694	0.9018	0.9804	1.0068	0.7320	0.9465	0.8920	0.9743	0.9598	0.8971	0.9111	0.9604	0.9624	0.8836	0.9036	0.9642	1.0865	0.9465	0.9939	0.9838	0.8865	0.8734	1.0674	0.9702	0.8377	0.9671	0.9725	0.9732	1.1563
108=23:17:45	95066	300	0.9930	0.9813	0.7715	0.8594	0.9063	0.9089	0.9244	0.9796	0.9853	1.0569	0.9856	0.6793	0.8456	0.9597	0.8546	0.8500	0.9183	0.8880	0.9648	1.0050	0.8732	0.8991	0.9090	0.6950	0.9392	0.8646	0.8019	0.9830	0.8123	0.9169	0.9097	0.8802	0.9653	1.0259	0.8699	0.5854	0.8473	0.9118	0.8152	0.9036	0.7982	0.9595	0.9283	0.9920	0.9858	0.8739	1.0037	0.6931	1.0163	0.9970	0.8805	0.9218	0.8975	0.9686	0.8929	1.0092	0.9780	1.0086	0.8926	0.6225	0.9247	1.0519	0.8078	0.8724	0.8405	0.9552	0.9408	0.8588	0.9310	1.0206	1.0193	0.7254	0.9723	0.8877	0.9876	0.9824	0.9085	0.9016	0.9715	0.9891	0.8968	0.8911	0.9815	1.0806	0.9554	0.9923	1.0000	0.9242	0.8723	1.0713	0.9941	0.8655	0.9737	0.9551	0.9863	1.1751
109=23:32:26	95947	298	0.9893	0.9612	0.7664	0.8624	0.9225	0.8873	0.9165	0.9843	0.9900	1.0210	0.9952	0.6778	0.8401	0.9687	0.8466	0.8874	0.8875	0.8730	0.9627	1.0243	0.8699	0.8635	0.9128	0.7067	0.9312	0.8654	0.8158	0.9507	0.8120	0.9027	0.9187	0.8474	0.9710	1.0351	0.8752	0.6001	0.8165	0.9066	0.7965	0.9062	0.7996	0.9798	0.8941	0.9840	0.9889	0.8930	0.9969	0.6814	1.0337	0.9733	0.8663	0.9044	0.9088	0.9379	0.8916	1.0021	0.9944	0.9762	0.8897	0.6216	0.9294	1.0317	0.8230	0.8650	0.8184	0.9573	0.9389	0.8667	0.8981	1.0044	1.0210	0.7486	0.9443	0.8788	0.9884	0.9613	0.9049	0.8919	0.9755	0.9634	0.8847	0.8840	0.9816	1.0730	0.9481	0.9843	0.9950	0.8990	0.8638	1.0615	0.9638	0.8627	0.9741	0.9649	0.9695	1.1648
110=23:47:07	96828	300	0.9892	0.9814	0.7989	0.8615	0.9182	0.9018	0.9345	0.9679	0.9893	1.0620	1.0135	0.7077	0.8278	0.9645	0.8424	0.8947	0.9183	0.9042	0.9399	1.0120	0.8951	0.9116	0.9082	0.7182	0.9601	0.8661	0.8119	0.9695	0.8372	0.9007	0.9177	0.8753	0.9977	1.0208	0.8745	0.6092	0.8305	0.9050	0.8203	0.9082	0.7838	0.9896	0.9266	0.9952	0.9625	0.8794	1.0180	0.7065	1.0320	0.9862	0.8947	0.9172	0.9017	0.9577	0.9167	0.9974	0.9724	1.0065	0.9097	0.6425	0.9250	1.0398	0.8239	0.8654	0.8407	0.9511	0.9202	0.8786	0.9320	1.0182	1.0039	0.7547	0.9745	0.8891	0.9906	0.9733	0.9199	0.8922	0.9610	0.9755	0.9114	0.8826	0.9788	1.0774	0.9697	0.9839	1.0136	0.9108	0.8610	1.0623	0.9882	0.8608	0.9557	0.9631	0.9946	1.1798
111=00:01:48	97708	300	0.9839	0.9659	0.7592	0.8382	0.8900	0.8925	0.9051	0.9494	0.9598	1.0511	0.9648	0.6960	0.8359	0.9462	0.8395	0.8376	0.8972	0.8731	0.9238	0.9795	0.8534	0.8925	0.8933	0.6897	0.9474	0.8548	0.7778	0.9698	0.8000	0.8824	0.8708	0.8698	0.9546	1.0035	0.8544	0.5905	0.8461	0.8670	0.7988	0.8825	0.7820	0.9290	0.9033	0.9670	0.9518	0.8521	0.9947	0.6908	1.0259	0.9747	0.8597	0.8927	0.8630	0.9552	0.8863	0.9859	0.9537	0.9999	0.8796	0.6394	0.8949	1.0201	0.7873	0.8307	0.8158	0.9320	0.9108	0.8365	0.9168	1.0034	0.9988	0.7332	0.9563	0.8699	0.9577	0.9694	0.8955	0.8769	0.9431	0.9758	0.8770	0.8627	0.9679	1.0529	0.9491	0.9651	0.9835	0.8947	0.8401	1.0222	0.9802	0.8475	0.9493	0.9200	0.9818	1.1648
112=00:16:29	98589	301	0.9769	0.9829	0.7753	0.8707	0.9082	0.9141	0.9215	0.9775	0.9753	1.0580	0.9896	0.7191	0.8323	0.9929	0.8392	0.8867	0.9058	0.8912	0.9670	1.0068	0.8941	0.8911	0.9180	0.7426	0.9404	0.8734	0.8182	0.9737	0.8269	0.8972	0.9064	0.8671	0.9789	1.0179	0.8795	0.6276	0.8317	0.9162	0.7990	0.9331	0.7860	0.9809	0.9174	0.9968	0.9864	0.8721	1.0148	0.7208	1.0329	0.9785	0.8937	0.8963	0.9119	0.9490	0.9129	0.9990	0.9960	0.9966	0.8994	0.6598	0.9242	1.0449	0.8090	0.8757	0.8264	0.9733	0.9325	0.8708	0.9190	1.0193	1.0179	0.7733	0.9683	0.8715	0.9920	0.9632	0.9190	0.8825	0.9775	0.9712	0.8966	0.8764	0.9805	1.0729	0.9576	0.9768	1.0084	0.9210	0.8420	1.0673	0.9781	0.8721	0.9571	0.9539	0.9776	1.1792
113=00:31:09	99470	301	0.9814	0.9676	0.7882	0.8561	0.8974	0.8907	0.9385	0.9666	0.9608	1.0619	1.0139	0.7291	0.8345	0.9448	0.8429	0.8745	0.9186	0.8894	0.9272	1.0105	0.8969	0.8947	0.8836	0.7456	0.9546	0.8799	0.7883	0.9709	0.8312	0.9090	0.8875	0.8628	0.9867	1.0146	0.8489	0.6181	0.8635	0.9005	0.8228	0.8827	0.7833	0.9642	0.9263	0.9732	0.9454	0.8707	1.0258	0.7291	1.0385	0.9767	0.8744	0.9121	0.8748	0.9546	0.9042	1.0081	0.9528	0.9951	0.9053	0.6594	0.9240	1.0264	0.8040	0.8585	0.8440	0.9292	0.9214	0.8741	0.9310	1.0033	0.9965	0.7776	0.9650	0.8857	0.9691	0.9671	0.9073	0.9013	0.9471	0.9728	0.9112	0.8858	0.9621	1.0688	0.9626	0.9905	1.0084	0.8968	0.8491	1.0678	0.9977	0.8479	0.9518	0.9606	1.0053	1.1812
114=00:45:50	100351	301	0.9871	0.9748	0.7808	0.8838	0.9144	0.9012	0.9339	0.9886	0.9763	1.0603	1.0120	0.7394	0.8524	0.9780	0.8523	0.9013	0.9234	0.8841	0.9581	1.0316	0.8976	0.8835	0.9044	0.7638	0.9490	0.8947	0.8176	0.9692	0.8317	0.9258	0.9119	0.8707	0.9897	1.0453	0.8712	0.6560	0.8443	0.9273	0.8074	0.9143	0.8026	0.9955	0.9327	0.9804	0.9825	0.8978	1.0234	0.7301	1.0507	0.9812	0.8925	0.9232	0.9119	0.9674	0.9129	1.0242	0.9946	0.9935	0.9032	0.6767	0.9302	1.0416	0.8270	0.8882	0.8299	0.9607	0.9476	0.8831	0.9240	1.0050	1.0086	0.7879	0.9715	0.8916	0.9900	0.9757	0.9178	0.9093	0.9754	0.9708	0.8939	0.8941	0.9779	1.0780	0.9674	1.0016	1.0082	0.9196	0.8673	1.0823	0.9819	0.8588	0.9744	0.9662	0.9880	1.1613
115=01:00:31	101232	298	0.9651	0.9686	0.7773	0.8568	0.8809	0.9003	0.9283	0.9610	0.9425	1.0718	1.0050	0.7518	0.8128	0.9545	0.8120	0.8695	0.9135	0.8739	0.9284	0.9930	0.9053	0.8878	0.8778	0.7349	0.9438	0.8700	0.7899	0.9591	0.8319	0.9106	0.8782	0.8607	0.9963	1.0149	0.8450	0.6458	0.8380	0.9025	0.8083	0.8993	0.7681	0.9679	0.9306	0.9654	0.9389	0.8572	1.0252	0.7375	1.0305	0.9656	0.8920	0.9102	0.8838	0.9457	0.9226	1.0074	0.9565	0.9911	0.9148	0.6837	0.8976	1.0181	0.7856	0.8713	0.8332	0.9355	0.8965	0.8752	0.9345	0.9949	0.9796	0.7875	0.9648	0.8827	0.9668	0.9581	0.9282	0.9009	0.9517	0.9699	0.9094	0.8716	0.9544	1.0669	0.9635	0.9797	1.0058	0.9033	0.8249	1.0671	0.9895	0.8505	0.9268	0.9567	0.9962	1.1570
116=01:15:12	102112	298	0.9747	0.9688	0.7880	0.8521	0.9091	0.9004	0.9372	0.9662	0.9767	1.0675	1.0057	0.7574	0.8333	0.9608	0.8364	0.8804	0.9142	0.9009	0.9395	1.0137	0.8888	0.8984	0.9034	0.7729	0.9529	0.8729	0.8066	0.9713	0.8366	0.9064	0.9023	0.8649	0.9846	1.0195	0.8584	0.6521	0.8511	0.8994	0.8213	0.9052	0.7794	0.9672	0.9253	0.9928	0.9595	0.8751	1.0126	0.7450	1.0448	0.9848	0.8910	0.9130	0.8903	0.9645	0.9095	1.0029	0.9704	1.0033	0.9050	0.6929	0.9202	1.0297	0.8184	0.8679	0.8447	0.9493	0.9214	0.8667	0.9298	1.0163	0.9968	0.7891	0.9731	0.8905	0.9757	0.9780	0.9138	0.9025	0.9598	0.9850	0.9017	0.8853	0.9697	1.0706	0.9734	0.9889	1.0166	0.9064	0.8607	1.0649	0.9989	0.8553	0.9514	0.9474	0.9930	1.1696
117=01:29:53	102993	298	0.9859	0.9635	0.7684	0.8724	0.9196	0.9099	0.9193	0.9853	0.9908	1.0546	0.9851	0.7583	0.8423	0.9680	0.8550	0.8894	0.8993	0.8874	0.9835	1.0212	0.8766	0.8792	0.9184	0.8142	0.9334	0.8841	0.8165	0.9764	0.8139	0.9218	0.9316	0.8620	0.9617	1.0415	0.8804	0.6863	0.8326	0.9146	0.7957	0.9158	0.8114	0.9798	0.9147	0.9891	1.0026	0.8898	1.0046	0.7735	1.0613	0.9879	0.8726	0.9154	0.9212	0.9875	0.9062	1.0197	1.0039	0.9945	0.8868	0.7016	0.9253	1.0488	0.8248	0.8744	0.8290	0.9715	0.9610	0.8771	0.9127	1.0139	1.0287	0.8732	0.9571	0.8931	0.9994	0.9792	0.9162	0.9184	0.9873	0.9767	0.8917	0.8924	0.9922	1.0925	0.9573	0.9869	1.0007	0.9381	0.8724	1.0823	0.9872	0.8790	0.9894	0.9756	0.9790	1.1946
118=01:44:34	103874	300	0.9661	0.9753	0.7709	0.8460	0.8990	0.9040	0.9074	0.9486	0.9769	1.0756	0.9793	0.7633	0.8033	0.9708	0.8137	0.8720	0.8944	0.8781	0.9345	0.9794	0.8798	0.8906	0.9069	0.7797	0.9419	0.8595	0.7967	0.9618	0.8191	0.8836	0.9043	0.8707	0.9756	1.0080	0.8712	0.6726	0.8200	0.8890	0.7799	0.9092	0.7685	0.9620	0.9088	0.9825	0.9572	0.8446	1.0068	0.7555	1.0377	0.9680	0.8837	0.8819	0.9008	0.9660	0.9109	0.9789	0.9758	0.9960	0.8890	0.7064	0.8936	1.0256	0.7977	0.8550	0.8158	0.9556	0.9114	0.8592	0.9188	1.0142	0.9941	0.8163	0.9545	0.8617	0.9812	0.9573	0.9169	0.8709	0.9642	0.9690	0.8894	0.8597	0.9797	1.0589	0.9590	0.9541	1.0018	0.9200	0.8287	1.0561	0.9685	0.8656	0.9498	0.9479	0.9772	1.1805
119=01:59:14	104755	300	0.9710	0.9812	0.7950	0.8801	0.9085	0.9122	0.9423	0.9846	0.9785	1.0898	1.0174	0.8032	0.8272	0.9907	0.8356	0.9071	0.9286	0.9021	0.9611	1.0206	0.9236	0.8951	0.9093	0.8124	0.9408	0.8906	0.8196	0.9720	0.8467	0.9281	0.9194	0.8767	1.0032	1.0391	0.8744	0.7172	0.8420	0.9284	0.8072	0.9275	0.7903	0.9980	0.9384	0.9909	0.9750	0.8870	1.0386	0.7842	1.0517	0.9789	0.9016	0.9145	0.9219	0.9823	0.9347	1.0230	0.9863	0.9971	0.9147	0.7311	0.9166	1.0400	0.8207	0.8891	0.8336	0.9716	0.9390	0.8899	0.9361	1.0183	1.0055	0.8467	0.9625	0.8867	0.9971	0.9729	0.9376	0.9115	0.9774	0.9706	0.9165	0.8891	0.9832	1.0887	0.9675	0.9842	1.0201	0.9361	0.8512	1.0949	0.9911	0.8656	0.9622	0.9772	0.9994	1.1759
120=02:13:55	105636	300	0.9732	0.9519	0.7722	0.8587	0.8906	0.8816	0.9285	0.9768	0.9468	1.0541	1.0131	0.7813	0.8192	0.9458	0.8186	0.8859	0.9042	0.8563	0.9279	1.0147	0.8984	0.8598	0.8678	0.7966	0.9414	0.8828	0.7925	0.9549	0.8185	0.9175	0.8791	0.8390	0.9913	1.0297	0.8387	0.6843	0.8224	0.9102	0.7971	0.8819	0.7745	0.9807	0.9075	0.9428	0.9507	0.8812	1.0308	0.7719	1.0505	0.9548	0.8771	0.9036	0.8921	0.9490	0.9100	1.0170	0.9575	0.9664	0.9078	0.7180	0.9136	1.0166	0.7899	0.8772	0.8191	0.9305	0.9176	0.8844	0.9136	0.9795	0.9834	0.8412	0.9591	0.8788	0.9789	0.9416	0.9185	0.9095	0.9508	0.9448	0.9024	0.8807	0.9468	1.0682	0.9444	0.9806	0.9994	0.9052	0.8269	1.0808	0.9864	0.8385	0.9466	0.9680	0.9913	1.1618
121=02:28:36	106517	301	0.9804	0.9641	0.7956	0.8420	0.9067	0.8776	0.9357	0.9525	0.9672	1.0725	1.0115	0.7890	0.8280	0.9395	0.8388	0.8825	0.9141	0.8971	0.9169	1.0158	0.8970	0.8983	0.8841	0.7975	0.9565	0.8854	0.7939	0.9649	0.8299	0.9057	0.8928	0.8595	0.9884	1.0119	0.8516	0.6773	0.8720	0.8909	0.8237	0.8838	0.7800	0.9687	0.9227	0.9751	0.9435	0.8780	1.0224	0.7958	1.0546	0.9710	0.8756	0.9094	0.8773	0.9822	0.9024	1.0082	0.9519	0.9969	0.9015	0.7273	0.9254	1.0194	0.8109	0.8549	0.8402	0.9308	0.9238	0.8771	0.9290	1.0064	0.9869	0.8481	0.9676	0.8847	0.9636	0.9699	0.9096	0.9127	0.9444	0.9785	0.8928	0.8843	0.9613	1.0646	0.9723	0.9827	1.0123	0.9086	0.8519	1.0615	1.0026	0.8461	0.9520	0.9617	1.0004	1.1762
122=02:43:17	107397	301	0.9830	0.9726	0.7779	0.8764	0.8875	0.9063	0.9324	0.9963	0.9552	1.0898	1.0142	0.8170	0.8379	0.9503	0.8399	0.8892	0.9354	0.8865	0.9511	1.0114	0.9111	0.8847	0.8822	0.8027	0.9381	0.9073	0.7963	0.9809	0.8305	0.9491	0.8978	0.8711	0.9870	1.0459	0.8502	0.7164	0.8577	0.9315	0.8164	0.8927	0.7904	0.9855	0.9426	0.9696	0.9703	0.8841	1.0304	0.8019	1.0512	0.9742	0.8863	0.9229	0.8952	0.9930	0.9166	1.0370	0.9652	1.0001	0.9196	0.7480	0.9162	1.0392	0.8032	0.8915	0.8437	0.9477	0.9421	0.8878	0.9439	1.0007	1.0091	0.9414	0.9592	0.8945	0.9788	0.9642	0.9261	0.9321	0.9646	0.9772	0.9151	0.9049	0.9733	1.0953	0.9610	1.0013	1.0050	0.9332	0.8463	1.0972	1.0096	0.8574	0.9655	0.9852	1.0146	1.1860
123=02:57:58	108278	300	1.0006	0.9614	0.7797	0.8774	0.9345	0.8964	0.9332	0.9871	0.9936	1.0559	1.0034	0.8175	0.8638	0.9561	0.8715	0.9006	0.9032	0.9003	0.9729	1.0367	0.8874	0.8772	0.9150	0.8112	0.9395	0.9106	0.8206	0.9746	0.8139	0.9350	0.9235	0.8546	0.9695	1.0519	0.8819	0.7348	0.8694	0.9120	0.8117	0.9052	0.8231	0.9782	0.9056	0.9810	0.9964	0.9032	1.0046	0.8022	1.0829	0.9860	0.8653	0.9141	0.9078	1.0034	0.8964	1.0299	1.0007	0.9876	0.8858	0.7446	0.9384	1.0406	0.8312	0.8703	0.8313	0.9646	0.9639	0.8716	0.9004	1.0074	1.0257	0.8608	0.9482	0.8866	0.9872	0.9776	0.9067	0.9400	0.9814	0.9766	0.8878	0.8994	0.9803	1.0854	0.9527	1.0029	1.0039	0.9296	0.8780	1.0828	0.9937	0.8673	0.9890	0.9707	0.9754	1.1665
124=03:12:39	109159	300	0.9877	0.9779	0.7822	0.8601	0.9172	0.9017	0.9308	0.9812	0.9776	1.0877	0.9959	0.8144	0.8484	0.9672	0.8500	0.8875	0.9184	0.9120	0.9607	1.0130	0.8978	0.8964	0.9044	0.8018	0.9489	0.8916	0.8090	0.9865	0.8268	0.9246	0.9032	0.8686	0.9798	1.0236	0.8663	0.6839	0.8747	0.9030	0.8180	0.9094	0.7965	0.9672	0.9260	0.9904	0.9792	0.8776	1.0138	0.8060	1.0730	0.9847	0.8817	0.9104	0.8970	1.0071	0.9078	1.0125	0.9798	1.0088	0.8955	0.7536	0.9168	1.0401	0.8178	0.8614	0.8452	0.9587	0.9372	0.8651	0.9266	1.0114	1.0041	0.8282	0.9733	0.8877	0.9770	0.9780	0.9185	0.9229	0.9639	0.9806	0.8922	0.8774	0.9714	1.0712	0.9703	0.9935	1.0023	0.9279	0.8580	1.0677	1.0026	0.8559	0.9578	0.9461	0.9850	1.1678
125=03:27:20	110040	300	0.9705	0.9793	0.7903	0.8780	0.9177	0.9145	0.9394	0.9882	0.9800	1.0936	1.0160	0.8350	0.8532	0.9905	0.8532	0.9189	0.9265	0.9150	0.9745	1.0286	0.9251	0.8959	0.9072	0.8225	0.9434	0.9081	0.8238	0.9873	0.8346	0.9401	0.9137	0.8766	0.9984	1.0440	0.8747	0.7108	0.8731	0.9374	0.8222	0.9285	0.8072	1.0015	0.9350	0.9980	0.9906	0.8916	1.0331	0.8140	1.0726	0.9890	0.8964	0.9198	0.9229	1.0133	0.9314	1.0316	0.9986	1.0052	0.9154	0.7728	0.9353	1.0558	0.8291	0.8956	0.8477	0.9780	0.9539	0.8933	0.9318	1.0208	1.0172	0.8644	0.9723	0.8911	0.9976	0.9762	0.9341	0.9343	0.9811	0.9805	0.9118	0.8925	0.9837	1.0882	0.9780	1.0019	1.0208	0.9541	0.8595	1.0974	1.0099	0.8713	0.9763	0.9786	0.9969	1.1804
126=03:42:00	110921	298	0.9855	0.9781	0.7756	0.8721	0.9098	0.9107	0.9292	0.9900	0.9819	1.0963	1.0003	0.8241	0.8624	0.9783	0.8602	0.8953	0.9342	0.9107	0.9738	1.0169	0.9033	0.8978	0.9105	0.8088	0.9471	0.9103	0.8100	0.9926	0.8215	0.9414	0.9056	0.8829	0.9801	1.0384	0.8699	0.6916	0.8823	0.9222	0.8156	0.9109	0.8094	0.9690	0.9372	0.9921	0.9899	0.8791	1.0193	0.8193	1.0680	0.9903	0.8882	0.9172	0.9065	1.0281	0.9067	1.0200	0.9866	1.0054	0.8965	0.7663	0.9261	1.0521	0.8226	0.8793	0.8419	0.9623	0.9520	0.8763	0.9336	1.0189	1.0182	0.8567	0.9684	0.8902	0.9902	0.9749	0.9170	0.9311	0.9642	0.9796	0.8908	0.8915	0.9845	1.0794	0.9718	0.9994	0.9980	0.9507	0.8635	1.0862	1.0041	0.8623	0.9744	0.9618	0.9949	1.1805
127=03:56:41	111802	300	0.9970	0.9724	0.7870	0.8860	0.9097	0.9066	0.9346	1.0022	0.9725	1.0908	1.0075	0.8153	0.8676	0.9682	0.8664	0.9100	0.9306	0.9030	0.9710	1.0324	0.9131	0.8831	0.9017	0.8278	0.9472	0.9210	0.8103	0.9766	0.8195	0.9577	0.9083	0.8734	0.9889	1.0571	0.8644	0.7038	0.8758	0.9283	0.8132	0.9097	0.8163	0.9917	0.9393	0.9822	0.9917	0.8997	1.0281	0.8187	1.0823	0.9732	0.8840	0.9211	0.9098	1.0232	0.9115	1.0381	0.9864	0.9983	0.8987	0.7655	0.9276	1.0510	0.8210	0.8921	0.8375	0.9605	0.9608	0.8891	0.9308	1.0065	1.0151	0.8476	0.9612	0.8921	0.9912	0.9731	0.9226	0.9493	0.9725	0.9785	0.8943	0.8981	0.9787	1.0866	0.9726	1.0091	1.0014	0.9489	0.8650	1.0937	1.0076	0.8628	0.9826	0.9708	0.9950	1.1710
128=04:11:22	112683	300	0.9808	0.9659	0.7880	0.8634	0.9277	0.8969	0.9301	0.9737	0.9897	1.0903	1.0076	0.8133	0.8400	0.9848	0.8613	0.9163	0.9134	0.9251	0.9650	1.0216	0.9065	0.8919	0.9115	0.8183	0.9527	0.9036	0.8199	0.9803	0.8321	0.9274	0.9215	0.8739	0.9828	1.0324	0.8810	0.6835	0.8755	0.9126	0.8188	0.9217	0.8101	0.9844	0.9172	1.0011	0.9889	0.8849	1.0139	0.8152	1.1005	0.9833	0.8864	0.9071	0.9151	1.0285	0.9165	1.0173	1.0005	0.9989	0.8931	0.7594	0.9393	1.0412	0.8387	0.8737	0.8414	0.9654	0.9541	0.8784	0.9130	1.0229	1.0164	0.8393	0.9747	0.8809	0.9968	0.9804	0.9173	0.9299	0.9772	0.9756	0.8929	0.8859	0.9858	1.0746	0.9821	0.9853	1.0193	0.9405	0.8688	1.0838	0.9976	0.8685	0.9780	0.9589	0.9819	1.1732
129=04:26:03	113563	301	0.9850	0.9674	0.7684	0.8830	0.9016	0.8912	0.9158	1.0061	0.9583	1.0826	1.0058	0.8026	0.8535	0.9433	0.8475	0.8984	0.9229	0.8680	0.9595	1.0158	0.8956	0.8653	0.8914	0.8246	0.9392	0.9155	0.8052	0.9689	0.8071	0.9651	0.9059	0.8577	0.9713	1.0534	0.8475	0.7120	0.8491	0.9198	0.7929	0.8800	0.8016	0.9804	0.9205	0.9517	0.9863	0.9001	1.0205	0.8008	1.0896	0.9648	0.8745	0.9212	0.9041	1.0178	0.9029	1.0311	0.9801	0.9764	0.8977	0.7581	0.9159	1.0341	0.8185	0.8803	0.8193	0.9429	0.9546	0.8862	0.9188	0.9864	1.0147	0.8566	0.9495	0.8884	0.9856	0.9543	0.9120	0.9445	0.9691	0.9640	0.8983	0.9017	0.9751	1.0915	0.9520	0.9954	0.9754	0.9413	0.8592	1.0977	0.9868	0.8485	0.9797	0.9784	0.9933	1.1676
130=04:40:44	114444	301	1.0010	0.9751	0.7875	0.8875	0.9286	0.9031	0.9433	1.0067	0.9850	1.0954	1.0185	0.8222	0.8677	0.9826	0.8607	0.9283	0.9299	0.9214	0.9854	1.0402	0.9135	0.8830	0.9041	0.8247	0.9510	0.9335	0.8288	0.9818	0.8345	0.9726	0.9245	0.8679	0.9867	1.0516	0.8769	0.7117	0.8806	0.9312	0.8181	0.9200	0.8141	0.9966	0.9307	0.9898	1.0010	0.9074	1.0236	0.8205	1.1023	0.9817	0.8960	0.9279	0.9188	1.0380	0.9118	1.0375	0.9993	0.9970	0.9072	0.7640	0.9331	1.0425	0.8450	0.8925	0.8456	0.9693	0.9594	0.8898	0.9315	1.0082	1.0198	0.8614	0.9710	0.8958	0.9967	0.9723	0.9244	0.9552	0.9834	0.9798	0.8996	0.8991	0.9875	1.0919	0.9767	1.0092	1.0010	0.9491	0.8777	1.0991	1.0043	0.8657	0.9782	0.9788	1.0061	1.1770
131=04:55:25	115325	301	0.9898	0.9676	0.7907	0.8681	0.9076	0.8920	0.9412	0.9767	0.9592	1.0997	1.0159	0.8149	0.8542	0.9470	0.8515	0.9062	0.9306	0.9035	0.9453	1.0264	0.9164	0.8817	0.8813	0.8324	0.9564	0.9326	0.8013	0.9793	0.8218	0.9601	0.8887	0.8655	0.9895	1.0364	0.8469	0.7023	0.8927	0.9165	0.8242	0.8915	0.8016	0.9807	0.9425	0.9680	0.9674	0.8889	1.0288	0.8122	1.0943	0.9824	0.8775	0.9284	0.8879	1.0470	0.9161	1.0362	0.9631	0.9998	0.9016	0.7616	0.9204	1.0436	0.8117	0.8760	0.8480	0.9480	0.9573	0.8882	0.9343	0.9967	0.9954	0.8559	0.9694	0.8982	0.9707	0.9739	0.9255	0.9654	0.9573	0.9823	0.9078	0.8919	0.9600	1.0836	0.9683	1.0093	1.0046	0.9494	0.8583	1.0941	1.0191	0.8557	0.9720	0.9766	1.0076	1.1710
132=05:10:05	116206	301	1.0052	0.9871	0.7990	0.8984	0.9272	0.9211	0.9493	1.0068	0.9745	1.1086	1.0148	0.8401	0.8593	0.9728	0.8673	0.9315	0.9415	0.9135	0.9868	1.0442	0.9321	0.8863	0.9001	0.8427	0.9504	0.9509	0.8244	0.9946	0.8367	0.9880	0.9140	0.8752	0.9927	1.0676	0.8661	0.7255	0.8885	0.9403	0.8270	0.9141	0.8233	1.0020	0.9442	0.9835	1.0018	0.9074	1.0370	0.8316	1.1079	0.9883	0.8896	0.9318	0.9170	1.0553	0.9290	1.0496	0.9969	0.9972	0.9167	0.7759	0.9332	1.0524	0.8264	0.9005	0.8483	0.9670	0.9671	0.9016	0.9338	1.0037	1.0228	0.8737	0.9694	0.9014	0.9955	0.9766	0.9336	0.9786	0.9835	0.9812	0.9140	0.9051	0.9825	1.0950	0.9734	1.0172	1.0127	0.9683	0.8676	1.1085	1.0189	0.8649	0.9856	0.9911	1.0032	1.1836
133=05:24:46	117087	300	0.9859	0.9720	0.7964	0.8878	0.9244	0.9063	0.9422	0.9891	0.9785	1.1068	1.0155	0.8224	0.8583	0.9818	0.8580	0.9248	0.9266	0.9257	0.9703	1.0339	0.9212	0.8935	0.9016	0.8304	0.9493	0.9341	0.8216	0.9842	0.8353	0.9638	0.9110	0.8748	0.9924	1.0457	0.8745	0.6967	0.8940	0.9244	0.8183	0.9155	0.8103	0.9847	0.9260	0.9880	0.9890	0.8979	1.0248	0.7952	1.1039	0.9844	0.8892	0.9188	0.9142	1.0558	0.9162	1.0343	0.9954	0.9998	0.9039	0.7649	0.9317	1.0433	0.8352	0.8826	0.8396	0.9591	0.9566	0.8842	0.9192	1.0078	1.0088	0.8331	0.9704	0.8889	0.9937	0.9804	0.9228	0.9559	0.9743	0.9761	0.9007	0.8936	0.9766	1.0797	0.9794	1.0043	1.0094	0.9507	0.8692	1.0860	1.0015	0.8586	0.9742	0.9625	0.9939	1.1663
134=05:39:27	117968	301	0.9850	0.9852	0.7924	0.8890	0.9223	0.9173	0.9446	0.9992	0.9696	1.1202	1.0176	0.8307	0.8611	0.9913	0.8516	0.9350	0.9359	0.9298	0.9830	1.0308	0.9395	0.8917	0.9048	0.8377	0.9431	0.9370	0.8264	0.9840	0.8325	0.9744	0.9055	0.8706	0.9943	1.0519	0.8720	0.7020	0.8926	0.9404	0.8253	0.9252	0.8046	0.9990	0.9374	0.9797	0.9982	0.8987	1.0314	0.8257	1.1060	0.9888	0.9028	0.9212	0.9201	1.0561	0.9224	1.0322	0.9888	0.9988	0.9134	0.7685	0.9351	1.0544	0.8319	0.8977	0.8480	0.9715	0.9512	0.8956	0.9323	1.0069	1.0163	0.8521	0.9778	0.8946	0.9969	0.9694	0.9374	0.9616	0.9777	0.9776	0.9120	0.8900	0.9774	1.0873	0.9812	1.0071	1.0132	0.9710	0.8604	1.1014	1.0114	0.8637	0.9668	0.9745	1.0007	1.1755
135=05:54:08	118849	300	0.9817	0.9670	0.8037	0.8645	0.9206	0.8951	0.9536	0.9819	0.9718	1.1052	1.0225	0.8372	0.8369	0.9555	0.8424	0.9269	0.9211	0.9363	0.9502	1.0292	0.9333	0.8933	0.8945	0.8201	0.9499	0.9224	0.8159	0.9754	0.8412	0.9673	0.9052	0.8625	0.9990	1.0300	0.8597	0.7013	0.9044	0.9035	0.8363	0.8981	0.7906	0.9826	0.9308	0.9808	0.9698	0.8918	1.0340	0.8298	1.1007	0.9733	0.8880	0.9170	0.8910	1.0515	0.9188	1.0253	0.9690	1.0025	0.9171	0.7680	0.9204	1.0246	0.8269	0.8698	0.8542	0.9432	0.9318	0.8864	0.9314	1.0099	1.0015	0.8551	0.9673	0.8939	0.9715	0.9712	0.9295	0.9574	0.9617	0.9830	0.9126	0.8908	0.9674	1.0835	0.9847	0.9933	1.0101	0.9428	0.8563	1.0896	1.0158	0.8595	0.9534	0.9735	1.0068	1.1873
136=06:08:49	119729	301	0.9933	0.9689	0.7973	0.8900	0.9342	0.9063	0.9423	0.9977	0.9854	1.1062	1.0159	0.8351	0.8503	0.9740	0.8599	0.9396	0.9212	0.9348	0.9774	1.0459	0.9315	0.8803	0.9092	0.8310	0.9478	0.9421	0.8311	0.9820	0.8327	0.9814	0.9259	0.8654	0.9916	1.0595	0.8743	0.7216	0.8880	0.9273	0.8211	0.9111	0.8165	1.0017	0.9244	0.9879	1.0056	0.9104	1.0295	0.8191	1.1245	0.9850	0.8874	0.9205	0.9267	1.0678	0.9220	1.0435	1.0020	0.9950	0.9071	0.7649	0.9374	1.0456	0.8358	0.8903	0.8428	0.9632	0.9608	0.8974	0.9188	1.0124	1.0195	0.8546	0.9707	0.8941	0.9951	0.9686	0.9307	0.9692	0.9828	0.9760	0.9047	0.9004	0.9836	1.0881	0.9754	0.9961	1.0105	0.9613	0.8674	1.0979	1.0011	0.8637	0.9797	0.9794	0.9874	1.1726
137=06:23:30	120610	301	0.9876	0.9904	0.7865	0.8748	0.9276	0.9102	0.9181	0.9765	0.9886	1.1170	1.0009	0.8264	0.8399	0.9835	0.8432	0.9308	0.9172	0.9411	0.9765	1.0085	0.9249	0.8968	0.9242	0.8444	0.9440	0.9226	0.8248	0.9736	0.8203	0.9612	0.9263	0.8727	0.9861	1.0343	0.8896	0.6898	0.8620	0.9164	0.8053	0.9278	0.7990	0.9807	0.9175	0.9944	0.9955	0.8770	1.0195	0.8286	1.1067	0.9772	0.8876	0.9003	0.9269	1.0736	0.9200	1.0120	1.0002	0.9985	0.8956	0.7673	0.9112	1.0509	0.8213	0.8769	0.8308	0.9775	0.9439	0.8782	0.9136	1.0227	1.0211	0.8620	0.9556	0.8786	0.9954	0.9681	0.9309	0.9390	0.9828	0.9778	0.9028	0.8730	0.9945	1.0762	0.9734	0.9749	1.0055	0.9792	0.8459	1.0856	0.9899	0.8736	0.9681	0.9580	0.9789	1.1807
138=06:38:11	121491	298	0.9974	0.9818	0.7918	0.8930	0.9219	0.9026	0.9394	1.0025	0.9802	1.1230	1.0217	0.8422	0.8723	0.9754	0.8682	0.9526	0.9398	0.9460	0.9845	1.0440	0.9426	0.8855	0.9108	0.8480	0.9538	0.9571	0.8246	0.9781	0.8278	1.0026	0.9263	0.8719	0.9934	1.0639	0.8728	0.7269	0.8957	0.9401	0.8227	0.9125	0.8208	1.0070	0.9421	0.9826	1.0048	0.9080	1.0314	0.8415	1.1285	0.9830	0.8911	0.9325	0.9268	1.0854	0.9211	1.0422	0.9889	0.9890	0.9044	0.7648	0.9410	1.0551	0.8388	0.9022	0.8467	0.9625	0.9646	0.9011	0.9322	1.0047	1.0169	0.8675	0.9613	0.9033	0.9955	0.9777	0.9342	0.9853	0.9732	0.9711	0.9081	0.9030	0.9771	1.0927	0.9812	1.0104	1.0104	0.9834	0.8741	1.1122	1.0098	0.8585	0.9834	0.9821	0.9976	1.1711
139=06:52:52	122372	298	0.9827	0.9741	0.7883	0.8584	0.9349	0.8902	0.9210	0.9743	0.9959	1.1096	1.0009	0.8273	0.8282	0.9753	0.8380	0.9478	0.8956	0.9526	0.9758	1.0102	0.9149	0.8855	0.9274	0.8391	0.9434	0.9151	0.8310	0.9574	0.8239	0.9547	0.9389	0.8561	0.9831	1.0338	0.8920	0.7021	0.8614	0.8950	0.7947	0.9142	0.7994	0.9894	0.8997	0.9932	1.0047	0.8875	1.0080	0.8351	1.1309	0.9743	0.8898	0.8974	0.9356	1.0758	0.9133	1.0063	1.0107	0.9863	0.8957	0.7586	0.9366	1.0282	0.8442	0.8707	0.8247	0.9715	0.9503	0.8890	0.9017	1.0185	1.0239	0.8580	0.9614	0.8747	0.9997	0.9650	0.9241	0.9467	0.9883	0.9661	0.8986	0.8843	0.9896	1.0814	0.9775	0.9649	1.0117	0.9636	0.8654	1.0909	0.9774	0.8697	0.9771	0.9684	0.9732	1.1763
140=07:07:32	123253	298	0.9924	0.9882	0.7826	0.8929	0.9278	0.9117	0.9256	0.9958	0.9843	1.1274	1.0060	0.8404	0.8542	0.9898	0.8513	0.9459	0.9244	0.9489	0.9889	1.0252	0.9350	0.8845	0.9288	0.8488	0.9492	0.9485	0.8309	0.9757	0.8234	0.9908	0.9310	0.8732	0.9852	1.0504	0.8888	0.7164	0.8816	0.9278	0.8011	0.9277	0.8120	0.9902	0.9262	0.9915	1.0129	0.8938	1.0224	0.8340	1.1340	0.9789	0.8967	0.9114	0.9332	1.0985	0.9201	1.0211	1.0111	0.9941	0.8983	0.7694	0.9274	1.0469	0.8431	0.8958	0.8318	0.9820	0.9623	0.8897	0.9167	1.0138	1.0282	0.8763	0.9634	0.8873	1.0008	0.9717	0.9354	0.9602	0.9892	0.9716	0.8962	0.8927	0.9959	1.0910	0.9730	0.9901	1.0058	0.9870	0.8658	1.1017	0.9879	0.8752	0.9802	0.9742	0.9853	1.1818
141=07:22:13	124134	298	0.9998	0.9742	0.7794	0.8795	0.9246	0.8947	0.9264	0.9977	0.9869	1.1202	1.0057	0.8214	0.8494	0.9684	0.8530	0.9311	0.9233	0.9545	0.9770	1.0224	0.9199	0.8817	0.9105	0.8257	0.9409	0.9405	0.8207	0.9787	0.8273	0.9905	0.9177	0.8652	0.9756	1.0441	0.8722	0.6959	0.8939	0.9206	0.8079	0.9045	0.8037	0.9812	0.9217	0.9839	1.0027	0.8950	1.0133	0.8114	1.1327	0.9786	0.8888	0.9184	0.9221	1.0892	0.8938	1.0219	0.9931	0.9893	0.8919	0.7584	0.9386	1.0401	0.8380	0.8803	0.8279	0.9530	0.9510	0.8786	0.9143	1.0105	1.0184	0.8274	0.9638	0.8912	0.9966	0.9668	0.9163	0.9653	0.9747	0.9737	0.8939	0.8947	0.9842	1.0794	0.9770	0.9929	0.9983	0.9688	0.8710	1.0908	0.9935	0.8520	0.9732	0.9624	0.9835	1.1580
142=07:36:54	125015	298	1.0030	0.9714	0.8074	0.8863	0.9327	0.9077	0.9573	1.0012	0.9762	1.1343	1.0269	0.8441	0.8668	0.9649	0.8791	0.9510	0.9412	0.9720	0.9824	1.0512	0.9534	0.8969	0.8946	0.8549	0.9545	0.9700	0.8250	0.9850	0.8351	1.0073	0.9206	0.8699	0.9960	1.0599	0.8662	0.7234	0.9264	0.9372	0.8435	0.9044	0.8283	1.0024	0.9373	0.9879	1.0007	0.9129	1.0377	0.8460	1.1481	0.9886	0.8883	0.9342	0.9127	1.1148	0.9207	1.0567	0.9886	1.0026	0.9091	0.7709	0.9431	1.0474	0.8418	0.8995	0.8631	0.9631	0.9698	0.9032	0.9296	1.0041	1.0145	0.8945	0.9719	0.9006	0.9868	0.9797	0.9311	1.0075	0.9734	0.9872	0.9052	0.9082	0.9721	1.0909	0.9847	1.0161	1.0185	0.9808	0.8822	1.1090	1.0235	0.8591	0.9826	0.9881	1.0009	1.1777
143=07:51:35	125895	298	1.0014	0.9661	0.7922	0.8849	0.9382	0.8939	0.9303	0.9977	0.9917	1.1131	1.0148	0.8300	0.8593	0.9631	0.8734	0.9531	0.9185	0.9511	0.9810	1.0393	0.9382	0.8797	0.9148	0.8380	0.9431	0.9502	0.8215	0.9712	0.8236	0.9891	0.9288	0.8635	0.9843	1.0548	0.8800	0.7105	0.9001	0.9202	0.8155	0.9096	0.8267	0.9918	0.9135	0.9812	1.0073	0.9060	1.0247	0.8277	1.1479	0.9782	0.8834	0.9181	0.9687	1.1043	0.9114	1.0354	1.0046	0.9869	0.8926	0.7669	0.9348	1.0431	0.8393	0.8838	0.8375	0.9644	0.9712	0.8970	0.9123	1.0082	1.0220	0.8686	0.9550	0.8917	0.9945	0.9747	0.9275	0.9791	0.9811	0.9718	0.8981	0.9035	0.9849	1.0857	0.9713	1.0003	1.0026	0.9776	0.8762	1.0929	0.9963	0.8650	0.9869	0.9799	0.9869	1.1717
144=08:06:16	126776	300	0.9861	0.9562	0.7952	0.8713	0.9211	0.8832	0.9422	0.9882	0.9718	1.1099	1.0206	0.8350	0.8444	0.9413	0.8524	0.9409	0.9243	0.9484	0.9508	1.0392	0.9383	0.8764	0.8844	0.8335	0.9473	0.9510	0.8108	0.9668	0.8269	0.9979	0.9178	0.8546	0.9882	1.0529	0.8540	0.7227	0.9062	0.9157	0.8286	0.8845	0.8065	0.9873	0.9199	0.9688	0.9816	0.9060	1.0238	0.8224	1.1449	0.9735	0.8780	0.9280	0.9084	1.0998	0.9039	1.0412	0.9735	0.9834	0.9046	0.7634	0.9350	1.0290	0.8359	0.8827	0.8510	0.9410	0.9519	0.8948	0.9221	0.9937	1.0010	0.8689	0.9656	0.9017	0.9784	0.9677	0.9298	0.9947	0.9643	0.9748	0.9037	0.9061	0.9664	1.0898	0.9800	1.0023	1.0047	0.9709	0.8734	1.1049	1.0117	0.8503	0.9716	0.9849	0.9985	1.1745
145=08:20:57	127657	298	0.9827	0.9817	0.8087	0.8723	0.9392	0.9048	0.9485	0.9775	0.9955	1.1405	1.0243	0.8504	0.8451	0.9879	0.8511	0.9604	0.9232	0.9938	0.9628	1.0289	0.9556	0.9050	0.9151	0.8283	0.9599	0.9468	0.8275	0.9827	0.8493	0.9874	0.9243	0.8723	1.0094	1.0351	0.8869	0.7045	0.9210	0.9110	0.8320	0.9242	0.8020	0.9948	0.9282	1.0063	0.9932	0.8934	1.0321	0.8250	1.1548	0.9859	0.8992	0.9170	0.9285	1.1122	0.9318	1.0244	0.9967	1.0023	0.9084	0.7731	0.9367	1.0399	0.8447	0.8784	0.8529	0.9722	0.9413	0.8942	0.9242	1.0271	1.0104	0.8594	0.9782	0.8923	0.9928	0.9804	0.9404	0.9721	0.9760	0.9796	0.9081	0.8840	0.9824	1.0786	0.9977	0.9918	1.0240	0.9805	0.8637	1.0900	1.0050	0.8696	0.9660	0.9714	0.9932	1.1769
146=08:35:38	128538	298	0.9956	0.9739	0.8144	0.8616	0.9381	0.8901	0.9584	0.9801	0.9901	1.1398	1.0323	0.8495	0.8474	0.9557	0.8605	0.9617	0.9338	0.9898	0.9528	1.0397	0.9498	0.9038	0.9043	0.8373	0.9628	0.9493	0.8212	0.9747	0.8470	1.0011	0.9231	0.8673	1.0041	1.0432	0.8713	0.7136	0.9272	0.9119	0.8509	0.9009	0.8077	0.9948	0.9348	0.9945	0.9821	0.8995	1.0286	0.8322	1.1573	0.9823	0.8895	0.9246	0.9120	1.1147	0.9177	1.0330	0.9770	1.0026	0.9110	0.7708	0.9466	1.0366	0.8516	0.8739	0.8644	0.9513	0.9438	0.8933	0.9324	1.0180	1.0047	0.8635	0.9856	0.9009	0.9838	0.9780	0.9279	0.9888	0.9640	0.9826	0.9157	0.9015	0.9763	1.0815	1.0014	0.9985	1.0197	0.9718	0.8761	1.0956	1.0212	0.8583	0.9680	0.9795	1.0043	1.1822
147=08:50:18	129419	300	0.9882	0.9732	0.7804	0.8409	0.9035	0.8984	0.9147	0.9458	0.9746	1.1549	0.9726	0.8517	0.8203	0.9528	0.8346	0.8923	0.9148	0.9844	0.9331	0.9657	0.9102	0.9046	0.9085	0.7995	0.9397	0.9190	0.7926	0.9812	0.8186	0.9628	0.8970	0.8821	0.9669	0.9992	0.8674	0.7055	0.9116	0.8729	0.8074	0.8985	0.7770	0.9340	0.9176	0.9897	0.9703	0.8355	0.9921	0.8241	1.1287	0.9792	0.8874	0.8923	0.8962	1.1254	0.9017	0.9853	0.9667	1.0098	0.8833	0.7776	0.8969	1.0347	0.8040	0.8460	0.8363	0.9519	0.9146	0.8488	0.9235	1.0276	1.0043	0.8816	0.9577	0.8684	0.9710	0.9726	0.9223	0.9554	0.9555	0.9877	0.8947	0.8712	0.9826	1.0713	0.9791	0.9652	0.9938	0.9849	0.8376	1.0573	0.9968	0.8661	0.9528	0.9455	0.9856	1.1915
148=09:04:59	130300	301	0.9948	0.9887	0.8059	0.8754	0.9368	0.9222	0.9467	0.9822	0.9862	1.1712	1.0132	0.8568	0.8469	0.9845	0.8583	0.9545	0.9406	1.0058	0.9707	1.0197	0.9697	0.9106	0.9187	0.8368	0.9538	0.9598	0.8234	0.9921	0.8412	1.0098	0.9278	0.8854	1.0017	1.0356	0.8799	0.7039	0.9300	0.9141	0.8367	0.9209	0.8062	0.9889	0.9395	1.0023	0.9945	0.8828	1.0326	0.8422	1.1581	0.9888	0.8921	0.9178	0.9200	1.1423	0.9256	1.0230	0.9865	1.0128	0.9093	0.7816	0.9234	1.0470	0.8290	0.8788	0.8540	0.9662	0.9467	0.8898	0.9383	1.0262	1.0124	0.8646	0.9735	0.8922	0.9910	0.9805	0.9411	0.9921	0.9758	0.9897	0.9088	0.8814	0.9850	1.0829	0.9986	0.9906	1.0218	0.9941	0.8535	1.0963	1.0200	0.8685	0.9665	0.9713	1.0044	1.1935
149=09:19:40	131181	300	0.9988	0.9697	0.7964	0.8824	0.9384	0.9026	0.9378	0.9998	0.9823	1.1292	1.0065	0.8282	0.8576	0.9741	0.8639	0.9540	0.9261	0.9871	0.9820	1.0424	0.9497	0.8847	0.9081	0.8487	0.9503	0.9690	0.8311	0.9823	0.8312	1.0159	0.9217	0.8636	0.9805	1.0472	0.8735	0.6995	0.9284	0.9239	0.8227	0.9143	0.8159	0.9861	0.9197	0.9871	1.0119	0.9051	1.0269	0.8275	1.1807	0.9858	0.8923	0.9223	0.9266	1.1267	0.9098	1.0367	1.0007	0.9943	0.8985	0.7672	0.9431	1.0399	0.8427	0.8856	0.8506	0.9625	0.9552	0.8828	0.9204	1.0148	1.0211	0.8511	0.9775	0.8974	0.9971	0.9718	0.9315	0.9958	0.9816	0.9735	0.8999	0.8967	0.9808	1.0855	0.9887	1.0007	1.0086	0.9855	0.8709	1.1031	1.0106	0.8616	0.9783	0.9666	0.9899	1.1723
150=09:34:21	132061	300	0.9799	0.9603	0.7970	0.8564	0.9396	0.8859	0.9423	0.9717	0.9945	1.1403	1.0172	0.8364	0.8530	0.9713	0.8619	0.9608	0.9224	1.0061	0.9614	1.0294	0.9432	0.8905	0.9132	0.8332	0.9409	0.9505	0.8237	0.9737	0.8375	0.9982	0.9295	0.8689	0.9926	1.0357	0.8854	0.6963	0.9309	0.9026	0.8345	0.9115	0.8129	0.9864	0.9237	1.0029	0.9961	0.8927	1.0164	0.8266	1.1612	0.9849	0.8853	0.9116	0.9201	1.1321	0.9129	1.0270	0.9969	1.0029	0.8978	0.7729	0.9434	1.0383	0.8572	0.8716	0.8564	0.9635	0.9532	0.8871	0.9185	1.0232	1.0127	0.8450	0.9713	0.8903	0.9867	0.9817	0.9273	0.9921	0.9782	0.9863	0.9035	0.8958	0.9844	1.0784	0.9979	0.9950	1.0177	0.9823	0.8801	1.0940	1.0072	0.8646	0.9717	0.9701	0.9846	1.1713
151=09:49:02	132942	300	0.9936	0.9673	0.7860	0.8447	0.9310	0.8939	0.9179	0.9611	0.9912	1.1320	0.9806	0.8332	0.8206	0.9564	0.8439	0.9188	0.8945	0.9971	0.9430	0.9958	0.9157	0.8877	0.9094	0.7939	0.9429	0.9377	0.8120	0.9801	0.8171	0.9735	0.9152	0.8637	0.9634	1.0084	0.8741	0.6799	0.9158	0.8684	0.8058	0.8982	0.7908	0.9417	0.8949	0.9927	0.9792	0.8590	0.9917	0.7936	1.1628	0.9809	0.8776	0.8897	0.9073	1.1333	0.8957	0.9931	0.9800	1.0012	0.8777	0.7642	0.9049	1.0243	0.8159	0.8382	0.8339	0.9512	0.9233	0.8509	0.9051	1.0196	1.0105	0.8052	0.9703	0.8801	0.9829	0.9758	0.9206	0.9709	0.9660	0.9827	0.8873	0.8661	0.9795	1.0601	0.9787	0.9621	0.9965	0.9780	0.8497	1.0555	0.9943	0.8524	0.9589	0.9309	0.9723	1.1648
152=10:03:43	133823	301	0.9657	0.9596	0.8111	0.8724	0.9118	0.8908	0.9592	0.9813	0.9614	1.1517	1.0320	0.8676	0.8105	0.9670	0.8146	0.9637	0.9323	0.9879	0.9345	1.0225	0.9773	0.8815	0.8869	0.8365	0.9492	0.9664	0.8160	0.9591	0.8557	1.0104	0.9116	0.8573	1.0134	1.0299	0.8563	0.7302	0.9131	0.9172	0.8171	0.9050	0.7805	0.9952	0.9302	0.9712	0.9591	0.8857	1.0396	0.8321	1.1688	0.9629	0.9063	0.9142	0.9234	1.1206	0.9348	1.0241	0.9739	0.9820	0.9265	0.7857	0.9192	1.0133	0.8293	0.8983	0.8471	0.9469	0.9211	0.9054	0.9292	0.9983	0.9830	0.8694	0.9711	0.8947	0.9856	0.9560	0.9532	1.0048	0.9678	0.9639	0.9301	0.8940	0.9618	1.0914	0.9836	0.9850	1.0242	0.9816	0.8453	1.1155	1.0068	0.8544	0.9458	0.9836	1.0047	1.1665
153=10:18:24	134704	300	0.9876	0.9714	0.8046	0.8770	0.9441	0.9104	0.9520	0.9804	0.9969	1.1654	1.0131	0.8539	0.8491	0.9792	0.8683	0.9588	0.9369	1.0229	0.9742	1.0332	0.9590	0.9032	0.9162	0.8359	0.9514	0.9773	0.8296	0.9954	0.8459	1.0146	0.9325	0.8870	0.9932	1.0418	0.8874	0.7251	0.9485	0.9182	0.8324	0.9203	0.8188	0.9834	0.9326	1.0042	1.0069	0.8896	1.0217	0.8313	1.1838	1.0029	0.9019	0.9240	0.9291	1.1639	0.9190	1.0347	0.9997	1.0107	0.9014	0.7762	0.9374	1.0490	0.8466	0.8817	0.8592	0.9721	0.9580	0.8823	0.9286	1.0314	1.0206	0.8537	0.9752	0.8960	0.9967	0.9881	0.9405	1.0088	0.9818	0.9890	0.9087	0.8931	0.9824	1.0832	0.9991	0.9968	1.0250	1.0007	0.8708	1.0943	1.0149	0.8705	0.9777	0.9663	0.9909	1.1738
154=10:33:04	135585	300	0.9999	0.9735	0.8070	0.8733	0.9563	0.9057	0.9433	0.9902	1.0089	1.1553	1.0138	0.8534	0.8490	0.9786	0.8671	0.9715	0.9239	1.0251	0.9767	1.0352	0.9499	0.8975	0.9277	0.8418	0.9528	0.9711	0.8380	0.9856	0.8412	1.0139	0.9511	0.8748	0.9905	1.0449	0.8951	0.7296	0.9346	0.9177	0.8293	0.9203	0.8170	0.9913	0.9181	1.0088	1.0150	0.8999	1.0136	0.8369	1.1862	0.9935	0.8926	0.9217	0.9391	1.1539	0.9126	1.0324	1.0090	1.0044	0.8995	0.7819	0.9467	1.0465	0.8547	0.8815	0.8549	0.9705	0.9534	0.8899	0.9184	1.0308	1.0251	0.8628	0.9659	0.8943	0.9980	0.9780	0.9359	1.0058	0.9861	0.9898	0.9050	0.8980	0.9913	1.0876	0.9910	0.9874	1.0152	1.0013	0.8743	1.0957	1.0050	0.8696	0.9825	0.9720	0.9849	1.1724
155=10:47:48	136469	300	0.9696	0.9758	0.7880	0.8492	0.9106	0.9043	0.9235	0.9544	0.9725	1.1788	0.9859	0.8474	0.8067	0.9756	0.8172	0.9246	0.9207	1.0060	0.9388	0.9708	0.9540	0.9000	0.9069	0.8093	0.9469	0.9434	0.8056	0.9735	0.8354	0.9759	0.9061	0.8742	0.9846	0.9979	0.8706	0.6878	0.9298	0.8900	0.8082	0.9114	0.7743	0.9532	0.9217	0.9903	0.9766	0.8452	1.0123	0.8244	1.1678	0.9653	0.8951	0.8819	0.9129	1.1430	0.9175	0.9899	0.9785	0.9993	0.8998	0.7780	0.8976	1.0249	0.8092	0.8643	0.8412	0.9590	0.9086	0.8633	0.9282	1.0214	0.9941	0.8294	0.9658	0.8661	0.9729	0.9599	0.9397	0.9794	0.9615	0.9778	0.9036	0.8603	0.9767	1.0603	0.9905	0.9575	1.0089	0.9899	0.8338	1.0769	0.9991	0.8645	0.9429	0.9495	0.9898	1.1805
156=11:02:29	137350	301	0.9799	0.9860	0.8064	0.8857	0.9329	0.9077	0.9477	0.9960	0.9881	1.1765	1.0251	0.8564	0.8463	0.9967	0.8432	0.9785	0.9419	1.0224	0.9709	1.0276	0.9810	0.8895	0.9128	0.8373	0.9570	0.9824	0.8323	0.9768	0.8527	1.0197	0.9297	0.8780	1.0057	1.0378	0.8830	0.7068	0.9390	0.9282	0.8211	0.9273	0.7986	0.9965	0.9397	0.9989	0.9975	0.8899	1.0374	0.8372	1.1894	0.9808	0.9148	0.9203	0.9365	1.1537	0.9259	1.0230	1.0008	0.9961	0.9139	0.7795	0.9290	1.0407	0.8444	0.8967	0.8468	0.9692	0.9401	0.8927	0.9349	1.0231	1.0054	0.8493	0.9716	0.8967	0.9963	0.9722	0.9472	1.0002	0.9829	0.9775	0.9150	0.8947	0.9886	1.0810	0.9992	0.9944	1.0152	1.0008	0.8674	1.1090	1.0019	0.8648	0.9692	0.9744	1.0013	1.1716
157=11:17:10	138230	301	0.9925	0.9626	0.7867	0.8855	0.9289	0.8832	0.9321	0.9992	0.9782	1.1465	1.0157	0.8522	0.8557	0.9537	0.8587	0.9651	0.9253	0.9893	0.9689	1.0312	0.9554	0.8734	0.9094	0.8557	0.9390	0.9876	0.8252	0.9660	0.8264	1.0269	0.9293	0.8636	0.9822	1.0611	0.8745	0.7437	0.9240	0.9235	0.8079	0.8970	0.8205	0.9845	0.9143	0.9727	1.0112	0.9050	1.0172	0.8299	1.2017	0.9745	0.8830	0.9206	0.9344	1.1564	0.9057	1.0376	1.0018	0.9765	0.9017	0.7709	0.9389	1.0336	0.8461	0.8916	0.8355	0.9482	0.9592	0.8941	0.9101	0.9980	1.0213	0.8655	0.9474	0.8901	0.9942	0.9611	0.9300	1.0255	0.9845	0.9688	0.9029	0.9098	0.9833	1.0928	0.9711	0.9937	0.9953	1.0019	0.8734	1.1097	0.9886	0.8570	0.9841	0.9858	0.9895	1.1655
158=11:31:51	139111	301	0.9899	1.0045	0.8072	0.8844	0.9354	0.9285	0.9450	0.9876	0.9908	1.1980	0.9990	0.8826	0.8373	1.0039	0.8516	0.9674	0.9384	1.0373	0.9840	1.0118	0.9834	0.9057	0.9285	0.8381	0.9545	0.9964	0.8370	0.9989	0.8523	1.0190	0.9312	0.8863	0.9919	1.0341	0.8955	0.7384	0.9543	0.9390	0.8253	0.9471	0.8133	0.9908	0.9357	1.0143	1.0109	0.8774	1.0310	0.8523	1.2070	1.0034	0.9129	0.9148	0.9415	1.1864	0.9312	1.0179	1.0086	1.0116	0.9094	0.7951	0.9230	1.0612	0.8403	0.9044	0.8587	0.9911	0.9497	0.8888	0.9369	1.0383	1.0218	0.8686	0.9795	0.8891	0.9961	0.9838	0.9581	1.0192	0.9915	0.9911	0.9218	0.8837	0.9947	1.0892	0.9991	0.9907	1.0287	1.0336	0.8594	1.1129	1.0169	0.8836	0.9703	0.9677	0.9862	1.1809
159=11:46:32	139992	301	0.9972	0.9853	0.7988	0.8912	0.9376	0.9109	0.9307	0.9991	0.9875	1.1789	1.0058	0.8659	0.8752	0.9984	0.8839	0.9769	0.9414	1.0210	0.9920	1.0346	0.9775	0.8889	0.9297	0.8594	0.9485	1.0046	0.8356	0.9891	0.8303	1.0302	0.9357	0.8852	0.9838	1.0585	0.8902	0.7441	0.9591	0.9385	0.8187	0.9368	0.8396	0.9949	0.9327	0.9958	1.0271	0.9011	1.0268	0.8650	1.2145	0.9925	0.8916	0.9190	0.9415	1.1904	0.9139	1.0442	1.0125	1.0038	0.8986	0.7894	0.9429	1.0633	0.8512	0.9031	0.8514	0.9823	0.9717	0.8887	0.9258	1.0220	1.0289	0.8793	0.9684	0.8936	1.0036	0.9836	0.9448	1.0286	0.9927	0.9837	0.8991	0.9001	0.9944	1.0964	0.9942	1.0017	1.0146	1.0294	0.8762	1.1110	1.0072	0.8774	0.9944	0.9806	0.9872	1.1741
160=12:01:13	140873	301	0.9755	0.9825	0.8105	0.8873	0.9327	0.9046	0.9441	0.9888	0.9813	1.1823	1.0248	0.8547	0.8601	0.9916	0.8585	0.9925	0.9486	1.0293	0.9640	1.0275	0.9892	0.8980	0.9177	0.8414	0.9465	0.9939	0.8316	0.9778	0.8448	1.0181	0.9280	0.8775	1.0082	1.0503	0.8765	0.7146	0.9516	0.9380	0.8280	0.9245	0.8102	1.0007	0.9390	0.9924	0.9972	0.8910	1.0357	0.8290	1.2086	0.9837	0.9065	0.9286	0.9437	1.1759	0.9352	1.0383	0.9973	0.9978	0.9142	0.7831	0.9409	1.0543	0.8480	0.9053	0.8533	0.9706	0.9503	0.9025	0.9348	1.0195	1.0134	0.8510	0.9726	0.9018	1.0072	0.9820	0.9583	1.0273	0.9811	0.9762	0.9169	0.8929	0.9861	1.0856	1.0069	0.9944	1.0256	1.0167	0.8641	1.1074	1.0094	0.8660	0.9722	0.9789	1.0003	1.1676
161=12:15:57	141758	300	0.9842	0.9671	0.8174	0.8647	0.9648	0.9048	0.9606	0.9791	1.0020	1.1792	1.0201	0.8604	0.8418	0.9822	0.8620	0.9824	0.9275	1.0557	0.9647	1.0430	0.9730	0.9065	0.9141	0.8373	0.9630	0.9859	0.8453	0.9854	0.8507	1.0069	0.9383	0.8757	1.0026	1.0374	0.8915	0.7086	0.9532	0.9008	0.8439	0.9255	0.8168	0.9921	0.9223	1.0055	1.0014	0.9039	1.0211	0.8407	1.2217	0.9849	0.9043	0.9193	0.9310	1.1849	0.9230	1.0317	1.0041	1.0136	0.9025	0.7807	0.9331	1.0316	0.8595	0.8678	0.8634	0.9721	0.9467	0.8825	0.9255	1.0287	1.0088	0.8468	0.9784	0.8936	0.9910	0.9819	0.9496	1.0271	0.9800	0.9920	0.9084	0.8860	0.9820	1.0825	1.0130	0.9913	1.0251	1.0021	0.8727	1.0861	1.0151	0.8730	0.9701	0.9689	0.9902	1.1782
162=12:30:38	142639	300	1.0005	0.9842	0.7915	0.8956	0.9278	0.9117	0.9295	0.9994	0.9671	1.1902	1.0095	0.8601	0.8784	0.9654	0.8723	0.9642	0.9498	1.0096	0.9816	1.0247	0.9832	0.8925	0.9100	0.8584	0.9503	1.0167	0.8238	0.9928	0.8130	1.0327	0.9136	0.8811	0.9861	1.0593	0.8684	0.7263	0.9569	0.9305	0.8221	0.9040	0.8266	0.9851	0.9365	0.9728	1.0146	0.8955	1.0314	0.8368	1.2120	0.9824	0.8841	0.9255	0.9251	1.1903	0.9076	1.0415	0.9867	0.9940	0.8982	0.7810	0.9248	1.0563	0.8326	0.8942	0.8471	0.9575	0.9606	0.8911	0.9317	1.0036	1.0183	0.8641	0.9617	0.8985	0.9910	0.9712	0.9419	1.0415	0.9709	0.9772	0.9055	0.8948	0.9812	1.0880	0.9890	1.0119	0.9986	1.0286	0.8681	1.1051	1.0095	0.8618	0.9837	0.9744	0.9959	1.1788
163=12:45:19	143520	300	0.9924	0.9649	0.8101	0.8739	0.9520	0.8937	0.9525	0.9904	0.9882	1.1698	1.0247	0.8495	0.8531	0.9701	0.8686	0.9811	0.9299	1.0397	0.9640	1.0413	0.9718	0.8957	0.9091	0.8538	0.9515	0.9999	0.8402	0.9801	0.8446	1.0134	0.9252	0.8679	0.9973	1.0525	0.8838	0.7104	0.9612	0.9179	0.8377	0.9121	0.8222	0.9886	0.9178	0.9958	1.0068	0.9074	1.0242	0.8438	1.2218	0.9868	0.8998	0.9237	0.9323	1.1821	0.9136	1.0433	1.0026	1.0005	0.9057	0.7755	0.9391	1.0413	0.8562	0.8819	0.8593	0.9637	0.9534	0.8885	0.9233	1.0202	1.0198	0.8622	0.9789	0.9005	0.9956	0.9770	0.9434	1.0449	0.9789	0.9829	0.9130	0.9027	0.9808	1.0855	1.0070	1.0026	1.0176	1.0089	0.8798	1.1037	1.0134	0.8621	0.9771	0.9760	0.9950	1.1766
164=13:00:00	144400	298	0.9789	0.9742	0.7938	0.8509	0.9360	0.8942	0.9230	0.9462	0.9797	1.1795	0.9843	0.8549	0.8313	0.9624	0.8464	0.9360	0.9053	1.0305	0.9350	0.9936	0.9440	0.9012	0.9064	0.8252	0.9477	0.9702	0.8159	0.9759	0.8235	0.9720	0.9028	0.8737	0.9714	1.0111	0.8779	0.7050	0.9476	0.8726	0.8190	0.9053	0.7982	0.9457	0.8969	0.9875	0.9790	0.8595	0.9979	0.8265	1.2133	0.9762	0.8863	0.8922	0.9055	1.1931	0.9051	0.9986	0.9787	1.0020	0.8796	0.7821	0.9020	1.0362	0.8292	0.8446	0.8473	0.9576	0.9257	0.8595	0.9144	1.0208	1.0076	0.8490	0.9661	0.8798	0.9758	0.9779	0.9413	1.0146	0.9643	0.9861	0.8948	0.8716	0.9795	1.0692	1.0029	0.9748	1.0074	1.0164	0.8498	1.0690	1.0074	0.8754	0.9648	0.9513	0.9848	1.1883
165=13:14:41	145281	298	0.9996	0.9620	0.8016	0.8669	0.9537	0.8786	0.9429	0.9815	0.9854	1.1470	1.0173	0.8323	0.8531	0.9406	0.8506	0.9715	0.8989	1.0316	0.9540	1.0374	0.9543	0.8739	0.9020	0.8487	0.9507	1.0030	0.8349	0.9651	0.8291	1.0052	0.9169	0.8407	0.9828	1.0448	0.8707	0.6951	0.9627	0.8963	0.8288	0.8901	0.8084	0.9814	0.8979	0.9782	1.0020	0.9092	1.0133	0.8234	1.2413	0.9771	0.8735	0.9146	0.9158	1.1589	0.8940	1.0393	0.9925	0.9850	0.8941	0.7683	0.9379	1.0162	0.8466	0.8592	0.8457	0.9432	0.9445	0.8776	0.9008	1.0008	1.0127	0.8443	0.9683	0.8949	0.9803	0.9587	0.9285	1.0421	0.9722	0.9742	0.8944	0.8950	0.9673	1.0762	0.9918	0.9930	1.0018	0.9827	0.8711	1.0822	1.0028	0.8476	0.9722	0.9672	0.9826	1.1584
166=13:29:22	146162	300	0.9981	0.9982	0.7995	0.8946	0.9206	0.9155	0.9334	0.9984	0.9738	1.2125	1.0138	0.8658	0.8574	0.9897	0.8535	0.9734	0.9566	1.0317	0.9738	1.0194	0.9944	0.8948	0.9163	0.8541	0.9581	1.0175	0.8238	0.9927	0.8353	1.0210	0.9117	0.8845	0.9915	1.0518	0.8730	0.7167	0.9626	0.9398	0.8162	0.9204	0.8102	0.9861	0.9461	0.9860	1.0107	0.8879	1.0405	0.8389	1.2224	0.9868	0.9057	0.9222	0.9383	1.1874	0.9121	1.0388	0.9973	0.9959	0.9151	0.7916	0.9299	1.0498	0.8363	0.9068	0.8435	0.9611	0.9405	0.8874	0.9369	1.0144	1.0169	0.8522	0.9743	0.8917	0.9990	0.9656	0.9457	1.0319	0.9749	0.9727	0.9161	0.8952	0.9858	1.0818	0.9888	0.9939	1.0100	1.0252	0.8581	1.1122	1.0040	0.8584	0.9689	0.9672	1.0020	1.1722
167=13:44:03	147043	301	0.9828	0.9353	0.7942	0.8666	0.9304	0.8521	0.9316	0.9795	0.9420	1.1326	1.0165	0.8172	0.8220	0.9268	0.8278	0.9649	0.9015	0.9831	0.9156	1.0296	0.9492	0.8427	0.8571	0.8370	0.9446	1.0005	0.8178	0.9303	0.8250	1.0036	0.8870	0.8247	0.9832	1.0419	0.8412	0.6971	0.9228	0.8849	0.8057	0.8682	0.7927	0.9756	0.8796	0.9338	0.9676	0.8965	1.0105	0.7919	1.2276	0.9472	0.8757	0.9118	0.9120	1.1484	0.8914	1.0297	0.9696	0.9511	0.8922	0.7582	0.9234	0.9889	0.8404	0.8715	0.8247	0.9167	0.9216	0.8842	0.8819	0.9572	0.9750	0.8208	0.9602	0.8950	0.9768	0.9463	0.9275	1.0406	0.9524	0.9394	0.8894	0.8948	0.9418	1.0670	0.9802	0.9792	0.9909	0.9671	0.8493	1.0873	0.9762	0.8177	0.9490	0.9652	0.9768	1.1371
168=13:58:43	147924	301	0.9854	0.9772	0.8085	0.8680	0.9549	0.9010	0.9493	0.9849	1.0001	1.2038	1.0223	0.8641	0.8535	0.9905	0.8612	0.9958	0.9390	1.0758	0.9745	1.0319	0.9807	0.9012	0.9262	0.8597	0.9575	1.0024	0.8453	0.9850	0.8518	1.0138	0.9461	0.8836	1.0064	1.0406	0.8954	0.7192	0.9797	0.9200	0.8424	0.9294	0.8149	1.0016	0.9375	1.0096	1.0055	0.8950	1.0265	0.8607	1.2365	0.9888	0.9065	0.9214	0.9430	1.2094	0.9296	1.0273	1.0086	1.0108	0.9066	0.7925	0.9442	1.0473	0.8655	0.8846	0.8665	0.9781	0.9465	0.8974	0.9313	1.0371	1.0180	0.8597	0.9738	0.9009	0.9995	0.9854	0.9528	1.0451	0.9865	0.9922	0.9164	0.8939	0.9939	1.0833	1.0247	0.9885	1.0286	1.0250	0.8820	1.1006	1.0095	0.8775	0.9796	0.9783	0.9967	1.1816
