# Supplementary material for: Computationally Driven, Quantitative Experiments Discover Genes Required for Mitochondrial Biogenesis
Source: PLoS Genet. 2009 Mar 20;5(3):e1000407. doi: 10.1371/journal.pgen.1000407 (PMC2648979; doi:10.1371/journal.pgen.1000407)
Supplement: Dataset S1 — Raw respiratory growth data. A zip file containing 48 tab-delimited text files containing the raw data from the Tecan GENios reader. Additionally, a readme text file and plate key is contained in the zip file. The plate key uses our internal reference id for each mutant (internal reference id is matched with common and systematic gene names in Table S2). Raw optical density measurements from Tecan GENios plate incubator and reader. Wells are numbered in increasing order from upper left to lower right and can be converted to our internal identifiers using the included key (complete plate key). Not all original plates were assayed for growth curves, and there are two replicates of plate 20. (1.82 MB ZIP) [file pgen.1000407.s012.zip › mitochondria_table_s7/p20_gly.txt]

[config file info]
last_write=07:06:13_20:54:43
last write=07:06:18_11:22:24
[Run_Parameters]
Instrument=Tecan_24
Ini_Names=Read_Reps,Delid,Save_Data_File,Start_Time_Now
barcode_drug_plate=201401
user=mcostanzo
Plate_Size=96
Plate_Type=GRE96ft.pdf
Samples_to_Run=6
Overlay_Size=48
Drug_Plate=none
Plate_Quarter=none
run_ID=none
run_plate_repeat=1
Read_Reps=200
Read_Modes=Absorbance
Read_Flor_Every=2
Max_Delta_OD=0.500000
Well_By_Row_Col=none
Reorder_Map=Order_Strings_Not,0
Tip_Vol=200
OD_to_Innoc=0.100,0.100,0.380,0.380,0.380,0.380,0.760,0.760,0.100,0.100,0.380,0.380,0.380,0.380,0.760,0.760,0.100,0.100,0.380,0.380,0.380,0.380,0.760,0.760,0.100,0.100,0.380,0.380,0.380,0.380,0.760,0.760,0.100,0.100,0.380,0.380,0.380,0.380,0.760,0.760,0.100,0.100,0.380,0.380,0.380,0.380,0.760,0.760
Absorption_Max=.3
OD_to_Save=0.100,0.100,0.380,0.380,0.380,0.380,0.760,0.760,0.100,0.100,0.380,0.380,0.380,0.380,0.760,0.760,0.100,0.100,0.380,0.380,0.380,0.380,0.760,0.760,0.100,0.100,0.380,0.380,0.380,0.380,0.760,0.760,0.100,0.100,0.380,0.380,0.380,0.380,0.760,0.760,0.100,0.100,0.380,0.380,0.380,0.380,0.760,0.760
OD_to_Dilute=0.100
Save_Sample_Vol=180
Save_Sample_Reps=2
Innoc_Vol=184,184,46,46,46,46,0,0,184,184,46,46,46,46,0,0,184,184,46,46,46,46,0,0,184,184,46,46,46,46,0,0,184,184,46,46,46,46,0,0,184,184,46,46,46,46,0,0
Dilute_Vol=23,23,23,23,23,23,23,23,23,23,23,23,23,23,23,23,23,23,23,23,23,23,23,23,23,23,23,23,23,23,23,23,23,23,23,23,23,23,23,23,23,23,23,23,23,23,23,23
Save_Vol=800,800,800,800,800,800,800,800,800,800,800,800,800,800,800,800,800,800,800,800,800,800,800,800,800,800,800,800,800,800,800,800,800,800,800,800,800,800,800,800,800,800,800,800,800,800,800,800
Reference_Vol=100,100,100,100,100,100,100,100,100,100,100,100,100,100,100,100,100,100,100,100,100,100,100,100,100,100,100,100,100,100,100,100,100,100,100,100,100,100,100,100,100,100,100,100,100,100,100,100,100,100,100,100,100,100,100,100,100,100,100,100,100,100,100,100,100,100,100,100,100,100,100,100,100,100,100,100,100,100,100,100,100,100,100,100,100,100,100,100,100,100,100,100,100,100,100,100
Read_to_Innoc=20,20,20,20,20,20,20,20,20,20,20,20,20,20,20,20,20,20,20,20,20,20,20,20,20,20,20,20,20,20,20,20,20,20,20,20,20,20,20,20,20,20,20,20,20,20,20,20
Read_to_Dilute=26,26,26,26,26,26,26,26,26,26,26,26,26,26,26,26,26,26,26,26,26,26,26,26,26,26,26,26,26,26,26,26,26,26,26,26,26,26,26,26,26,26,26,26,26,26,26,26
Read_to_Save=20,20,20,20,20,20,20,20,20,20,20,20,20,20,20,20,20,20,20,20,20,20,20,20,20,20,20,20,20,20,20,20,20,20,20,20,20,20,20,20,20,20,20,20,20,20,20,20
Innoc_Target_Map=1,2,3,4,5,6,7,8,9,10,11,12,13,14,15,16,17,18,19,20,21,22,23,24,25,26,27,28,29,30,31,32,33,34,35,36,37,38,39,40,41,42,43,44,45,46,47,48
Pipet_Trigger=OD_Save_Innoc
Pipet_Volume_Adj=Con_OD_Save
Delid=no
Pre_Init=yes
Talk_To_ProMax=no
Time_Out_Time=1050
Wait_While_Busy=yes
Idle_Time=2
Screen_Run_Type=pre_screen_1
Spect_Protocol=15m
Spec_Run_File=GG_PB_Voyage.pda
Spec_Assay_File=""
Save_Data_File=13_06_07_mito20_gly_ps1_A_96_T_24.txt
Working_Dir=C%3A\\Users\\Growth_Data
Run_Control_Dir=C%3A\\Users\\Yeast_Run_Files
Tracking_Dir=""
Track_File=201401_data_track.txt
Save_Run_Data_Flag=yes
Set_Incubator_Temp=30.0
Base_Line_Flag=atstart_minimum
Pipet_Cycles_Before_Save=20
Time_Point_Save=wellmap
Innoc_Direction=down
Wells_In_Use=111111111111111111111111111111111111111111111111
Save_Sample_Map=111111001111110011111100111111001111110011111100
Sections_to_Run=0
Rows_per_Section=8
Start_Sections_Row=1
MultiProbe_Run_File=""
Multiprobe_Run_Dialogue=yes
Comments=no%20comment
Target_Temp=300
Temp_Control=On
Delta_Temp=10
ReadMode=Absorbance,Bottom
ExcitationFilter=485,
EmissionFilter=535,
MeasurementFilter=595
ReadsPerWellNumber=1,1
ShakeDuration=800,0
GainMode=Manual
PdfName=GRE96ft.pdf
Gain=50,50
Add_Drug_Map=1,1,1,1,1,1,1,1,1,1,1,1,1,1,1,1,1,1,1,1,1,1,1,1,1,1,1,1,1,1,1,1,1,1,1,1,1,1,1,1,1,1,1,1,1,1,1,1
Add_Drug_Vol=7,7,7,7,7,7,7,7,7,7,7,7,7,7,7,7,7,7,7,7,7,7,7,7,7,7,7,7,7,7,7,7,7,7,7,7,7,7,7,7,7,7,7,7,7,7,7,7
Innoc_Map=111011101110111011101110111011101110111011101110111011101110111011101110111011101110111011101110
Dilute_Map=111111111111111111111111111111111111111111111111111111111111111111111111111111111111111111111111
data_file_name=iS_1_48.txt
barcode=""
Hit_Call_Threshold=1.000000
Reference_Well=A01
WT_Ref_Well=0
Project_Name=YKO_Lib
Pipet_Gens_Point=5.00,10.00,15.00,20.00,5.00,10.00,15.00,20.00,5.00,10.00,15.00,20.00,5.00,10.00,15.00,20.00,5.00,10.00,15.00,20.00,5.00,10.00,15.00,20.00,5.00,10.00,15.00,20.00,5.00,10.00,15.00,20.00,5.00,10.00,15.00,20.00,5.00,10.00,15.00,20.00,5.00,10.00,15.00,20.00,5.00,10.00,15.00,20.00,
Shake_Divisor=1
data_handling=file_&_DB_&_auto_analysis
time_frm_freezer=-1.00
gens_frm_freezer=-1.00
Well_Vol=100
Parent_ID=""
Units=%
Quarter=A
media_name=mm
Save_Mode=one_to_one
Consolidate_Save_Map=1,2,3,4,5,6,7,8,9,10,11,12,13,14,15,16,17,18,19,20,21,22,23,24,25,26,27,28,29,30,31,32,33,34,35,36,37,38,39,40,41,42,43,44,45,46,47,48
Add_Drug_at_Start_Map=000000000000000000000000000000000000000000000000000
Add_Drug_Labware=add_drug_48
Max_Dynam_OD_Change=0.05
Reads_After_Pipet=1
Ref_Type=single_ref
Read_to_Add_Drug_at_Start=0
Send_Email_at_Pipet=no_email
Strain_Name=""
Media=ypd
drug_vol=2.00
Drug_Name=""
Drug_Conc=2
Innoc_Conc=""
Strain_Plate=none
ShakeIntensity=High
ShakeMode=Orbital
NumberOfFlashes=1
PartOfPlate=0
MovePlateOutAfterMeasurement=0
IntegrationLagTime=0
IntegrationTime=100
DelayMoveFlashFluorescence=0
[Drug_Data]
Drug_Plate=none
Strain_Plate=none
Media=mm
Drug_Name=nd,nd,nd,nd,nd,nd,nd,nd,nd,nd,nd,nd,nd,nd,nd,nd,nd,nd,nd,nd,nd,nd,nd,nd,nd,nd,nd,nd,nd,nd,nd,nd,nd,nd,nd,nd,nd,nd,nd,nd,nd,nd,nd,nd,nd,nd,nd,nd,nd,nd,nd,nd,nd,nd,nd,nd,nd,nd,nd,nd,nd,nd,nd,nd,nd,nd,nd,nd,nd,nd,nd,nd,nd,nd,nd,nd,nd,nd,nd,nd,nd,nd,nd,nd,nd,nd,nd,nd,nd,nd,nd,nd,nd,nd,nd,nd
Strain_Name=ud
Drug_Conc=""
Innoc_Conc=0.06250,0.06250,0.06250,0.06250,0.06250,0.06250,0.06250,0.06250,0.06250,0.06250,0.06250,0.06250,0.06250,0.06250,0.06250,0.06250,0.06250,0.06250,0.06250,0.06250,0.06250,0.06250,0.06250,0.06250,0.06250,0.06250,0.06250,0.06250,0.06250,0.06250,0.06250,0.06250,0.06250,0.06250,0.06250,0.06250,0.06250,0.06250,0.06250,0.06250,0.06250,0.06250,0.06250,0.06250,0.06250,0.06250,0.06250,0.06250,0.06250,0.06250,0.06250,0.06250,0.06250,0.06250,0.06250,0.06250,0.06250,0.06250,0.06250,0.06250,0.06250,0.06250,0.06250,0.06250,0.06250,0.06250,0.06250,0.06250,0.06250,0.06250,0.06250,0.06250,0.06250,0.06250,0.06250,0.06250,0.06250,0.06250,0.06250,0.06250,0.06250,0.06250,0.06250,0.06250,0.06250,0.06250,0.06250,0.06250,0.06250,0.06250,0.06250,0.06250,0.06250,0.06250,0.06250,0.06250
Run_ID=none
Plate_Quarter=A
Units=%,%,%,%,%,%,%,%,%,%,%,%,%,%,%,%,%,%,%,%,%,%,%,%,%,%,%,%,%,%,%,%,%,%,%,%,%,%,%,%,%,%,%,%,%,%,%,%,%,%,%,%,%,%,%,%,%,%,%,%,%,%,%,%,%,%,%,%,%,%,%,%,%,%,%,%,%,%,%,%,%,%,%,%,%,%,%,%,%,%,%,%,%,%,%,%
Parent_ID=""
Project_Name=YKO_Lib
Strain_Backgrnd=0,0,0,0,0,0,0,0,0,0,0,0,0,0,0,0,0,0,0,0,0,0,0,0,0,0,0,0,0,0,0,0,0,0,0,0,0,0,0,0,0,0,0,0,0,0,0,0,0,0,0,0,0,0,0,0,0,0,0,0,0,0,0,0,0,0,0,0,0,0,0,0,0,0,0,0,0,0,0,0,0,0,0,0,0,0,0,0,0,0,0,0,0,0,0,0
Well_Vol=100,100,100,100,100,100,100,100,100,100,100,100,100,100,100,100,100,100,100,100,100,100,100,100,100,100,100,100,100,100,100,100,100,100,100,100,100,100,100,100,100,100,100,100,100,100,100,100,100,100,100,100,100,100,100,100,100,100,100,100,100,100,100,100,100,100,100,100,100,100,100,100,100,100,100,100,100,100,100,100,100,100,100,100,100,100,100,100,100,100,100,100,100,100,100,100
time_frm_freezer=-1.00
gens_frm_freezer=-1.00
user=mcostanzo
Strain_Pool=ud,ud,ud,ud,ud,ud,ud,ud,ud,ud,ud,ud,ud,ud,ud,ud,ud,ud,ud,ud,ud,ud,ud,ud,ud,ud,ud,ud,ud,ud,ud,ud,ud,ud,ud,ud,ud,ud,ud,ud,ud,ud,ud,ud,ud,ud,ud,ud,ud,ud,ud,ud,ud,ud,ud,ud,ud,ud,ud,ud,ud,ud,ud,ud,ud,ud,ud,ud,ud,ud,ud,ud,ud,ud,ud,ud,ud,ud,ud,ud,ud,ud,ud,ud,ud,ud,ud,ud,ud,ud,ud,ud,ud,ud,ud,ud
Well_Alias=A01,A02,A03,A04,A05,A06,A07,A08,A09,A10,A11,A12,B01,B02,B03,B04,B05,B06,B07,B08,B09,B10,B11,B12,C01,C02,C03,C04,C05,C06,C07,C08,C09,C10,C11,C12,D01,D02,D03,D04,D05,D06,D07,D08,D09,D10,D11,D12,E01,E02,E03,E04,E05,E06,E07,E08,E09,E10,E11,E12,F01,F02,F03,F04,F05,F06,F07,F08,F09,F10,F11,F12,G01,G02,G03,G04,G05,G06,G07,G08,G09,G10,G11,G12,H01,H02,H03,H04,H05,H06,H07,H08,H09,H10,H11,H12
Well_Pos=1,2,3,4,5,6,7,8,9,10,11,12,13,14,15,16,17,18,19,20,21,22,23,24,25,26,27,28,29,30,31,32,33,34,35,36,37,38,39,40,41,42,43,44,45,46,47,48,49,50,51,52,53,54,55,56,57,58,59,60,61,62,63,64,65,66,67,68,69,70,71,72,73,74,75,76,77,78,79,80,81,82,83,84,85,86,87,88,89,90,91,92,93,94,95,96
position=A01,A02,A03,A04,A05,A06,A07,A08,A09,A10,A11,A12,B01,B02,B03,B04,B05,B06,B07,B08,B09,B10,B11,B12,C01,C02,C03,C04,C05,C06,C07,C08,C09,C10,C11,C12,D01,D02,D03,D04,D05,D06,D07,D08,D09,D10,D11,D12,E01,E02,E03,E04,E05,E06,E07,E08,E09,E10,E11,E12,F01,F02,F03,F04,F05,F06,F07,F08,F09,F10,F11,F12,G01,G02,G03,G04,G05,G06,G07,G08,G09,G10,G11,G12,H01,H02,H03,H04,H05,H06,H07,H08,H09,H10,H11,H12
[Runtime_State]
Instrument=Tecan_24
Start_Time_Now=3.2646272969E+9
Reads_Completed=168
Innoc_Direction=down
Wells_In_Use=111111111111111111111111111111111111111111111111111111111111111111111111111111111111111111111111
Innoc_Map=111111111111111111111111111111111111111111111111111111111111111111111111111111111111000000000000
Dilute_Map=111111111111111111111111111111111111111111111111111111111111111111111111111111111111111111111111
Save_Sample_Map=000000000000000000000000000000000000000000000000010000000100000001000000010000000100000001000000
Current_OD=0.422,0.389,0.402,0.391,0.156,0.388,0.392,0.389,0.382,0.399,0.412,0.396,0.407,0.387,0.391,0.364,0.399,0.383,0.386,0.080,0.381,0.414,0.390,0.378,0.080,0.408,0.380,0.369,0.173,0.253,0.272,0.082,0.387,0.095,0.435,0.416,0.083,0.392,0.375,0.357,0.367,0.250,0.265,0.081,0.386,0.081,0.395,0.395,0.087,0.331,0.377,0.371,0.364,0.263,0.292,0.079,0.405,0.083,0.388,0.396,0.079,0.372,0.379,0.364,0.384,0.259,0.259,0.081,0.418,0.091,0.394,0.370,0.084,0.405,0.399,0.343,0.386,0.260,0.271,0.081,0.439,0.084,0.389,0.406,0.086,0.361,0.375,0.368,0.374,0.320,0.292,0.090,0.394,0.088,0.401,0.393
Bckgrnd_OD=0.093,0.088,0.084,0.085,0.077,0.081,0.081,0.078,0.079,0.086,0.086,0.083,0.092,0.084,0.080,0.079,0.080,0.081,0.078,0.077,0.080,0.082,0.082,0.088,0.078,0.089,0.086,0.080,0.077,0.080,0.080,0.079,0.076,0.072,0.084,0.085,0.082,0.082,0.082,0.083,0.080,0.080,0.079,0.079,0.079,0.079,0.083,0.082,0.083,0.085,0.077,0.083,0.080,0.080,0.082,0.077,0.078,0.080,0.080,0.079,0.077,0.080,0.080,0.078,0.080,0.080,0.079,0.080,0.082,0.087,0.081,0.079,0.082,0.094,0.082,0.080,0.082,0.085,0.083,0.081,0.093,0.082,0.083,0.086,0.084,0.087,0.080,0.085,0.085,0.077,0.079,0.087,0.086,0.084,0.083,0.089
Mapped=110000001100000011000000010000001000000011000000111111111111111111111111111111111111111111111111
Pipet_Completed=000000000000000000000000000000000000000000000000000000000000000000000000000000000000000000000000
Innoc_Completed=0,0,0,0,0,0,0,0,0,0,0,0,0,0,0,0,0,0,0,0,0,0,0,0,0,0,0,0,0,0,0,0,0,0,0,0,0,0,0,0,0,0,0,0,0,0,0,0,0,0,0,0,0,0,0,0,0,0,0,0,0,0,0,0,0,0,0,0,0,0,0,0,0,0,0,0,0,0,0,0,0,0,0,0,0,0,0,0,0,0,0,0,0,0,0,0
Save_Completed=0,0,0,0,0,0,0,0,0,0,0,0,0,0,0,0,0,0,0,0,0,0,0,0,0,0,0,0,0,0,0,0,0,0,0,0,0,0,0,0,0,0,0,0,0,0,0,0,0,0,0,0,0,0,0,0,0,0,0,0,0,0,0,0,0,0,0,0,0,0,0,0,0,0,0,0,0,0,0,0,0,0,0,0,0,0,0,0,0,0,0,0,0,0,0,0
Pipeted_At=0,0,0,0,0,0,0,0,0,0,0,0,0,0,0,0,0,0,0,0,0,0,0,0,0,0,0,0,0,0,0,0,0,0,0,0,0,0,0,0,0,0,0,0,0,0,0,0,0,0,0,0,0,0,0,0,0,0,0,0,0,0,0,0,0,0,0,0,0,0,0,0,0,0,0,0,0,0,0,0,0,0,0,0,0,0,0,0,0,0,0,0,0,0,0,0
Pipeted_OD=0,0,0,0,0,0,0,0,0,0,0,0,0,0,0,0,0,0,0,0,0,0,0,0,0,0,0,0,0,0,0,0,0,0,0,0,0,0,0,0,0,0,0,0,0,0,0,0,0,0,0,0,0,0,0,0,0,0,0,0,0,0,0,0,0,0,0,0,0,0,0,0,0,0,0,0,0,0,0,0,0,0,0,0,0,0,0,0,0,0,0,0,0,0,0,0
Dilutes_Completed=0,0,0,0,0,0,0,0,0,0,0,0,0,0,0,0,0,0,0,0,0,0,0,0,0,0,0,0,0,0,0,0,0,0,0,0,0,0,0,0,0,0,0,0,0,0,0,0,0,0,0,0,0,0,0,0,0,0,0,0,0,0,0,0,0,0,0,0,0,0,0,0,0,0,0,0,0,0,0,0,0,0,0,0,0,0,0,0,0,0,0,0,0,0,0,0
Time_At_Innoc=0,0,0,0,0,0,0,0,0,0,0,0,0,0,0,0,0,0,0,0,0,0,0,0,0,0,0,0,0,0,0,0,0,0,0,0,0,0,0,0,0,0,0,0,0,0,0,0,0,0,0,0,0,0,0,0,0,0,0,0,0,0,0,0,0,0,0,0,0,0,0,0,0,0,0,0,0,0,0,0,0,0,0,0,0,0,0,0,0,0,0,0,0,0,0,0
Time_At_Save=0,0,0,0,0,0,0,0,0,0,0,0,0,0,0,0,0,0,0,0,0,0,0,0,0,0,0,0,0,0,0,0,0,0,0,0,0,0,0,0,0,0,0,0,0,0,0,0,0,0,0,0,0,0,0,0,0,0,0,0,0,0,0,0,0,0,0,0,0,0,0,0,0,0,0,0,0,0,0,0,0,0,0,0,0,0,0,0,0,0,0,0,0,0,0,0
Time_At_Dilute=0,0,0,0,0,0,0,0,0,0,0,0,0,0,0,0,0,0,0,0,0,0,0,0,0,0,0,0,0,0,0,0,0,0,0,0,0,0,0,0,0,0,0,0,0,0,0,0,0,0,0,0,0,0,0,0,0,0,0,0,0,0,0,0,0,0,0,0,0,0,0,0,0,0,0,0,0,0,0,0,0,0,0,0,0,0,0,0,0,0,0,0,0,0,0,0
Previous_OD=0.422,0.389,0.402,0.391,0.156,0.388,0.392,0.389,0.382,0.399,0.412,0.396,0.407,0.387,0.391,0.364,0.399,0.383,0.386,0.080,0.381,0.414,0.390,0.378,0.080,0.408,0.380,0.369,0.173,0.253,0.272,0.082,0.387,0.095,0.435,0.416,0.083,0.392,0.375,0.357,0.367,0.250,0.265,0.081,0.386,0.081,0.395,0.395,0.087,0.331,0.377,0.371,0.364,0.263,0.292,0.079,0.405,0.083,0.388,0.396,0.079,0.372,0.379,0.364,0.384,0.259,0.259,0.081,0.418,0.091,0.394,0.370,0.084,0.405,0.399,0.343,0.386,0.260,0.271,0.081,0.439,0.084,0.389,0.406,0.086,0.361,0.375,0.368,0.374,0.320,0.292,0.090,0.394,0.088,0.401,0.393
Prev_Delta_OD=0.016,0.014,0.016,0.012,0.004,0.009,0.010,0.005,0.012,0.011,0.004,0.009,0.006,0.006,0.003,0.011,0.005,0.008,0.000,0.000,0.005,0.016,0.009,0.001,0.001,0.014,0.014,0.011,0.004,0.001,0.006,0.001,0.014,0.001,0.013,0.003,0.000,0.007,0.005,0.005,0.001,0.001,0.004,0.001,0.014,0.001,0.013,0.002,0.002,0.007,0.005,0.019,0.013,0.010,0.005,0.001,0.017,0.001,0.015,0.008,0.001,0.007,0.002,0.006,0.003,0.003,0.004,0.001,0.006,0.001,0.001,0.003,0.002,0.015,0.017,0.016,0.011,0.010,0.000,0.000,0.011,0.001,0.012,0.007,0.001,0.000,0.007,0.002,0.005,0.002,0.004,0.003,0.007,0.001,0.004,0.006
Delta_From_Ref=0.000,0.129,4.096,2.705,12.919,3.984,5.528,8.673,0.347,0.183,3.525,2.346,1.246,3.027,6.929,11.788,0.297,0.295,5.509,13.378,4.176,3.379,7.796,5.575,0.298,0.108,3.925,5.330,12.129,10.910,18.548,32.843,0.390,0.496,1.941,1.530,12.987,3.784,7.392,9.566,0.297,0.330,9.549,13.259,6.354,13.214,5.185,5.414,0.000,0.000,0.000,0.000,0.000,0.000,0.000,0.000,0.000,0.000,0.000,0.000,0.000,0.000,0.000,0.000,0.000,0.000,0.000,0.000,0.000,0.000,0.000,0.000,0.000,0.000,0.000,0.000,0.000,0.000,0.000,0.000,0.000,0.000,0.000,0.000,0.000,0.000,0.000,0.000,0.000,0.000,0.000,0.000,0.000,0.000,0.000,0.000
Sig_OD_Delta=0,0,1,1,1,1,1,1,0,0,1,1,1,1,1,1,0,0,1,1,1,1,1,1,0,0,1,1,1,1,1,1,0,0,1,1,1,1,1,1,0,0,1,1,1,1,1,1,0,0,0,0,0,0,0,0,0,0,0,0,0,0,0,0,0,0,0,0,0,0,0,0,0,0,0,0,0,0,0,0,0,0,0,0,0,0,0,0,0,0,0,0,0,0,0,0
Add_Drug_at_Start_Map=000000000000000000000000000000000000000000000000000000000000000000000000000000000000000000000000
[Analysis]
Drug_ID=A1,A2,A3,A4,A5,A6,B1,B2,B3,B4,B5,B6,C1,C2,C3,C4,C5,C6,D1,D2,D3,D4,D5,D6,E1,E2,E3,E4,E5,E6,F1,F2,F3,F4,F5,F6,G1,G2,G3,G4,G5,G6,H1,H2,H3,H4,H5,H6
Decision=no_inh,no_inh,no_inh,no_inh,ps2_4_1,no_inh,no_inh,no_inh,ps2_1_1,ps2_2_1,no_inh,no_inh,screen,no_inh,no_inh,ps2_1_1,ps2_4_1,ps2_4_1,screen,no_inh,no_inh,ps2_1_1,ps2_1_1,ps2_4_1,screen,no_inh,ps2_1_1,ps2_1_1,ps2_1_1,ps2_4_1,screen,ps2_1_1,ps2_1_1,no_inh,ps2_1_1,ps2_4_1,ps2_4_1,no_inh,no_inh,ps2_2_1,no_inh,ps2_4_1,screen,ps2_1_1,no_inh,no_inh,no_inh,no_inh,no_inh,ps2_1_1,ps2_2_1,no_inh,no_inh,no_inh,ps2_1_1,screen,no_inh,no_inh,ps2_1_1,no_inh,ps2_2_1,screen,ps2_1_1,ps2_4_1,no_inh,no_inh,ps2_2_1,screen,ps2_1_1,screen,no_inh,no_inh,ps2_1_1,screen,ps2_1_1,screen,ps2_1_1,ps2_1_1,ps2_2_1,screen,ps2_1_1,screen,ps2_1_1,ps2_2_1,ps2_2_1,screen,no_inh,screen,no_inh,no_inh,ps2_2_1,screen,ps2_1_1,ps2_4_1,no_inh,no_inh
Plot_Min=0.100,0.100,0.100,0.100,0.100,0.100,0.100,0.100,0.100,0.100,0.100,0.100,0.100,0.100,0.100,0.100,0.100,0.100,0.100,0.100,0.100,0.100,0.100,0.100,0.100,0.100,0.100,0.100,0.100,0.100,0.100,0.100,0.100,0.100,0.100,0.100,0.100,0.100,0.100,0.100,0.100,0.100,0.100,0.100,0.100,0.100,0.100,0.100
Plot_Max=1.500,1.500,1.500,1.500,1.500,1.500,1.500,1.500,1.500,1.500,1.500,1.500,1.500,1.500,1.500,1.500,1.500,1.500,1.500,1.500,1.500,1.500,1.500,1.500,1.500,1.500,1.500,1.500,1.500,1.500,1.500,1.500,1.500,1.500,1.500,1.500,1.500,1.500,1.500,1.500,1.500,1.500,1.500,1.500,1.500,1.500,1.500,1.500
G_Plot_Min=0.1
G_Plot_Delta=0.7
Plot_On_Off=0
OD_Gen_Pt=0.460
Gens_to_OD_Pt=5.000
Avg_G=8.167,8.802,8.814,8.761,15.107,8.682,8.699,8.700,8.624,9.270,8.694,8.921,0.000,8.582,8.866,9.149,13.837,10.774,0.000,8.568,8.993,9.190,8.971,11.026,0.000,9.264,8.925,9.227,9.285,10.776,0.000,9.027,8.972,9.196,8.911,10.755,93.798,8.873,8.950,9.677,8.919,11.092,0.000,8.928,9.004,9.105,9.044,9.315,8.860,8.853,8.956,8.622,8.738,8.754,8.967,0.000,8.878,8.869,8.994,9.332,10.366,0.000,8.983,20.218,8.639,8.485,10.626,0.000,8.933,0.000,8.906,9.111,9.723,0.000,8.728,0.000,8.921,8.966,10.740,0.000,8.758,0.000,8.973,9.179,10.216,0.000,8.679,0.000,8.653,8.947,9.759,0.000,8.882,58.118,8.843,8.985
Max_Slope=7.021,8.795,10.202,8.643,45.599,9.304,10.760,12.487,12.221,13.248,10.773,13.459,65.242,8.370,11.127,10.958,37.516,21.680,106.018,13.190,13.436,13.658,13.190,22.430,30.190,11.908,10.454,10.157,10.301,20.427,54.355,13.484,12.147,12.116,13.048,21.465,25.847,9.327,11.199,12.454,12.065,18.940,89.237,14.131,10.860,10.709,10.791,11.555,10.948,11.294,11.164,10.684,10.256,8.348,13.008,79.984,9.579,10.804,12.382,11.054,18.559,100.969,13.299,59.699,9.120,9.316,22.730,84.788,12.024,52.335,12.013,12.929,16.559,116.184,13.145,119.420,12.598,11.747,19.678,66.806,11.293,54.692,12.984,10.967,17.781,105.976,11.339,97.441,11.682,10.589,15.173,56.922,12.013,41.972,10.860,10.615
Fit_Model=all
Fit_Const_OD_Base=0
Fit_Const_N0=0.018
Fit_Const_T0=0
G_Fit_Min=.1
G_Fit_Delta=.4
Fit_On_Off=0
Fit_Min=0.100,0.100,0.100,0.100,0.100,0.100,0.100,0.100,0.100,0.100,0.100,0.100,0.100,0.100,0.100,0.100,0.100,0.100,0.100,0.100,0.100,0.100,0.100,0.100,0.000,0.000,0.000,0.000,0.000,0.000,0.000,0.000,0.000,0.000,0.000,0.000,0.000,0.000,0.000,0.000,0.000,0.000,0.000,0.000,0.000,0.000,0.000,0.000\\\\0D
Fit_Delta=0.500,0.500,0.500,0.500,0.500,0.500,0.500,0.500,0.500,0.500,0.500,0.500,0.500,0.500,0.500,0.500,0.500,0.500,0.500,0.500,0.500,0.500,0.500,0.500,0.000,0.000,0.000,0.000,0.000,0.000,0.000,0.000,0.000,0.000,0.000,0.000,0.000,0.000,0.000,0.000,0.000,0.000,0.000,0.000,0.000,0.000,0.000,0.000\\\\0D
Fit_Offset=0,0,0,0,0,0,0,0,0,0,0,0,0,0,0,0,0,0,0,0,0,0,0,0,0,0,0,0,0,0,0,0,0,0,0,0,0,0,0,0,0,0,0,0,0,0,0,0
Fit_N0=0,0,0,0,0,0,0,0,0,0,0,0,0,0,0,0,0,0,0,0,0,0,0,0,0,0,0,0,0,0,0,0,0,0,0,0,0,0,0,0,0,0,0,0,0,0,0,0
Fit_T0=0,0,0,0,0,0,0,0,0,0,0,0,0,0,0,0,0,0,0,0,0,0,0,0,0,0,0,0,0,0,0,0,0,0,0,0,0,0,0,0,0,0,0,0,0,0,0,0
Fit_G=0,0,0,0,0,0,0,0,0,0,0,0,0,0,0,0,0,0,0,0,0,0,0,0,0,0,0,0,0,0,0,0,0,0,0,0,0,0,0,0,0,0,0,0,0,0,0,0
Fit_Error=0,0,0,0,0,0,0,0,0,0,0,0,0,0,0,0,0,0,0,0,0,0,0,0,0,0,0,0,0,0,0,0,0,0,0,0,0,0,0,0,0,0,0,0,0,0,0,0
Fit_CV=0,0,0,0,0,0,0,0,0,0,0,0,0,0,0,0,0,0,0,0,0,0,0,0,0,0,0,0,0,0,0,0,0,0,0,0,0,0,0,0,0,0,0,0,0,0,0,0
Time_to_20_Gens=0,0,0,0,0,0,0,0,0,0,0,0,0,0,0,0,0,0,0,0,0,0,0,0,0,0,0,0,0,0,0,0,0,0,0,0,0,0,0,0,0,0,0,0,0,0,0,0
Time_to_each_5_Gens=0,0,0,0,0,0,0,0,0,0,0,0,0,0,0,0,0,0,0,0,0,0,0,0,0,0,0,0,0,0,0,0,0,0,0,0,0,0,0,0,0,0,0,0,0,0,0,0
Time_to_each_n_Gens=37.236,39.034,39.725,39.107,40.610,38.809,39.222,38.767,38.768,40.494,39.370,39.718,0.000,38.780,39.043,40.091,40.512,39.903,0.000,38.447,39.690,39.700,39.365,40.582,0.000,38.646,39.683,40.308,40.433,40.478,0.000,39.751,39.860,40.244,39.797,40.296,20.669,39.746,40.319,41.066,39.764,41.060,0.000,38.636,39.772,39.848,39.738,38.806,39.742,39.814,39.822,38.755,39.857,39.368,40.272,0.000,39.632,40.544,40.519,41.096,39.707,0.000,40.259,27.905,40.182,38.869,40.352,0.000,40.262,0.000,40.313,41.132,38.477,0.000,39.695,0.000,39.822,40.495,40.258,0.000,40.273,0.000,40.492,40.458,39.014,0.000,40.231,0.000,38.643,40.532,38.844,0.000,39.753,20.284,40.044,40.284
Min_Pt_OD=0,0,0,0,0,0,0,0,0,0,0,0,0,0,0,0,0,0,0,0,0,0,0,0,0,0,0,0,0,0,0,0,0,0,0,0,0,0,0,0,0,0,0,0,0,0,0,0
Min_Pt_t=0,0,0,0,0,0,0,0,0,0,0,0,0,0,0,0,0,0,0,0,0,0,0,0,0,0,0,0,0,0,0,0,0,0,0,0,0,0,0,0,0,0,0,0,0,0,0,0
TO_OD=0,0,0,0,0,0,0,0,0,0,0,0,0,0,0,0,0,0,0,0,0,0,0,0,0,0,0,0,0,0,0,0,0,0,0,0,0,0,0,0,0,0,0,0,0,0,0,0
Ref_ID=A01
Multi_Refs=single_ref
test=A01,A02,A03,A04,A05,A06,A07,A08,A09,A10,A11,A12,B01,B02,B03,B04,B05,B06,B07,B08,B09,B10,B11,B12,C01,C02,C03,C04,C05,C06,C07,C08,C09,C10,C11,C12,D01,D02,D03,D04,D05,D06,D07,D08,D09,D10,D11,D12,E01,E02,E03,E04,E05,E06,E07,E08,E09,E10,E11,E12,F01,F02,F03,F04,F05,F06,F07,F08,F09,F10,F11,F12,G01,G02,G03,G04,G05,G06,G07,G08,G09,G10,G11,G12,H01,H02,H03,H04,H05,H06,H07,H08,H09,H10,H11,H12
Start_Time_Now=3.2646272971E+9
Start_Date="6/13/2007+8:54 PM"
gen_time_cutoff=0.000
Drug_Name=nd?:;-ud+0,nd?:;-ud+0,nd?:;-ud+0,nd?:;-ud+0,nd?:;-ud+0,nd?:;-ud+0,nd?:;-ud+0,nd?:;-ud+0,nd?:;-ud+0,nd?:;-ud+0,nd?:;-ud+0,nd?:;-ud+0,nd?:;-ud+0,nd?:;-ud+0,nd?:;-ud+0,nd?:;-ud+0,nd?:;-ud+0,nd?:;-ud+0,nd?:;-ud+0,nd?:;-ud+0,nd?:;-ud+0,nd?:;-ud+0,nd?:;-ud+0,nd?:;-ud+0,nd?:;-ud+0,nd?:;-ud+0,nd?:;-ud+0,nd?:;-ud+0,nd?:;-ud+0,nd?:;-ud+0,nd?:;-ud+0,nd?:;-ud+0,nd?:;-ud+0,nd?:;-ud+0,nd?:;-ud+0,nd?:;-ud+0,nd?:;-ud+0,nd?:;-ud+0,nd?:;-ud+0,nd?:;-ud+0,nd?:;-ud+0,nd?:;-ud+0,nd?:;-ud+0,nd?:;-ud+0,nd?:;-ud+0,nd?:;-ud+0,nd?:;-ud+0,nd?:;-ud+0,nd?:;-ud+0,nd?:;-ud+0,nd?:;-ud+0,nd?:;-ud+0,nd?:;-ud+0,nd?:;-ud+0,nd?:;-ud+0,nd?:;-ud+0,nd?:;-ud+0,nd?:;-ud+0,nd?:;-ud+0,nd?:;-ud+0,nd?:;-ud+0,nd?:;-ud+0,nd?:;-ud+0,nd?:;-ud+0,nd?:;-ud+0,nd?:;-ud+0,nd?:;-ud+0,nd?:;-ud+0,nd?:;-ud+0,nd?:;-ud+0,nd?:;-ud+0,nd?:;-ud+0,nd?:;-ud+0,nd?:;-ud+0,nd?:;-ud+0,nd?:;-ud+0,nd?:;-ud+0,nd?:;-ud+0,nd?:;-ud+0,nd?:;-ud+0,nd?:;-ud+0,nd?:;-ud+0,nd?:;-ud+0,nd?:;-ud+0,nd?:;-ud+0,nd?:;-ud+0,nd?:;-ud+0,nd?:;-ud+0,nd?:;-ud+0,nd?:;-ud+0,nd?:;-ud+0,nd?:;-ud+0,nd?:;-ud+0,nd?:;-ud+0,nd?:;-ud+0,nd?:;-ud+0
Drug_Well_Pos=A01,A02,A03,A04,A05,A06,B01,B02,B03,B04,B05,B06,C01,C02,C03,C04,C05,C06,D01,D02,D03,D04,D05,D06,E01,E02,E03,E04,E05,E06,F01,F02,F03,F04,F05,F06,G01,G02,G03,G04,G05,G06,H01,H02,H03,H04,H05,H06,A07,A08,A09,A10,A11,A12,B07,B08,B09,B10,B11,B12,C07,C08,C09,C10,C11,C12,D07,D08,D09,D10,D11,D12,E07,E08,E09,E10,E11,E12,F07,F08,F09,F10,F11,F12,G07,G08,G09,G10,G11,G12,H07,H08,H09,H10,H11,H12
Avg_G_tcut=8.167,8.802,8.814,8.761,15.107,8.682,8.699,8.700,8.624,9.270,8.694,8.921,0.000,8.582,8.866,9.149,13.837,10.774,0.000,8.568,8.993,9.190,8.971,11.026,0.000,9.264,8.925,9.227,9.285,10.776,0.000,9.027,8.972,9.196,8.911,10.755,93.798,8.873,8.950,9.677,8.919,11.092,0.000,8.928,9.004,9.105,9.044,9.315,8.860,8.853,8.956,8.622,8.738,8.754,8.967,0.000,8.878,8.869,8.994,9.332,10.366,0.000,8.983,20.218,8.639,8.485,10.626,0.000,8.933,0.000,8.906,9.111,9.723,0.000,8.728,0.000,8.921,8.966,10.740,0.000,8.758,0.000,8.973,9.179,10.216,0.000,8.679,0.000,8.653,8.947,9.759,0.000,8.882,58.118,8.843,8.985
t0_from_interval=-9.719,-10.297,-7.756,-10.077,10.479,-8.420,-10.302,-9.304,-6.951,-5.025,-8.654,-9.760,0.000,-9.670,-8.218,-8.282,5.699,3.639,0.000,-7.637,-9.020,-8.045,-8.133,7.102,0.000,-10.213,-7.633,-7.599,-8.509,7.833,0.000,-6.455,-7.108,-9.462,-5.344,6.812,0.000,-9.898,-8.103,-4.698,-9.731,4.272,0.000,-7.340,-9.442,-9.783,-10.245,-11.908,-9.968,-5.923,-3.289,-9.544,-7.264,-10.535,-7.254,0.000,-8.862,-8.926,-6.852,-12.362,1.866,0.000,-5.485,-28.846,-9.430,-9.812,1.969,0.000,-5.346,0.000,-9.772,-10.619,-0.033,0.000,-5.110,0.000,-6.573,-6.647,0.636,0.000,-6.251,0.000,-7.816,-3.234,1.071,0.000,-7.028,0.000,-8.134,-10.116,1.422,0.000,-6.144,0.000,-8.212,-12.242
Sum_Delta_Ref=0.000,0.869,1.934,0.955,4.751,1.563,0.785,1.229,2.021,3.231,1.352,1.320,-1.000,0.754,1.799,2.249,4.526,4.092,-1.000,1.616,1.718,2.394,2.011,4.414,-1.000,1.897,2.207,2.460,2.304,4.441,-1.000,2.642,2.434,1.746,2.900,4.379,4.554,1.218,1.922,3.522,1.422,4.136,-1.000,2.314,1.619,1.629,1.426,1.547,1.099,2.543,3.324,0.872,1.860,0.680,2.357,-1.000,1.662,1.450,2.482,1.147,3.645,-1.000,2.809,4.163,0.830,0.501,3.728,-1.000,2.861,-1.000,1.351,1.341,2.877,-1.000,2.617,-1.000,2.468,2.487,3.547,-1.000,2.332,-1.000,2.137,3.432,3.534,-1.000,1.806,-1.000,1.556,1.120,3.366,-1.000,2.633,4.665,1.808,0.413
Gens_at_time_G=4.560,4.435,4.507,4.464,2.688,4.470,4.509,4.456,4.495,4.369,4.528,4.452,0.000,4.519,4.404,4.382,2.928,3.704,0.000,4.487,4.413,4.320,4.388,3.680,0.000,4.172,4.446,4.369,4.355,3.756,0.000,4.404,4.443,4.376,4.466,3.747,0.220,4.480,4.505,4.244,4.458,3.702,0.000,4.328,4.417,4.376,4.394,4.166,4.485,4.497,4.446,4.495,4.561,4.497,4.491,0.000,4.464,4.571,4.505,4.404,3.830,0.000,4.482,1.380,4.651,4.581,3.797,0.000,4.507,0.000,4.526,4.515,3.957,0.000,4.548,0.000,4.464,4.517,3.749,0.000,4.599,0.000,4.513,4.407,3.819,0.000,4.636,0.000,4.466,4.530,3.981,0.000,4.476,0.349,4.528,4.483
G_Int_tcut=10.298,11.124,10.535,11.018,11.209,10.566,10.984,10.787,10.171,10.420,10.605,11.113,0.000,10.722,10.733,11.039,11.890,9.791,0.000,10.270,11.037,11.053,10.824,9.097,0.000,11.712,10.641,10.967,11.239,8.691,0.000,10.493,10.572,11.358,10.108,8.937,93.798,11.082,10.749,10.784,11.102,9.938,0.000,10.624,11.141,11.341,11.376,12.174,11.082,10.170,9.695,10.745,10.330,11.097,10.582,0.000,10.863,10.822,10.515,12.140,9.879,0.000,10.207,41.118,10.667,10.627,10.108,0.000,10.120,0.000,11.065,11.463,9.732,0.000,9.852,0.000,10.393,10.437,10.570,0.000,10.117,0.000,10.705,9.913,9.936,0.000,10.195,0.000,10.474,11.180,9.401,0.000,10.255,58.118,10.656,11.715
Sum_Del_12=0.000,0.191,0.337,0.163,0.653,0.271,0.184,0.200,0.311,0.502,0.272,0.262,0.532,0.135,0.328,0.374,0.604,0.512,0.629,0.284,0.284,0.417,0.355,0.588,0.437,0.295,0.379,0.409,0.421,0.601,0.535,0.436,0.417,0.341,0.488,0.568,0.421,0.193,0.349,0.517,0.281,0.475,0.501,0.345,0.296,0.347,0.285,0.286,0.233,0.422,0.540,0.202,0.363,0.164,0.396,0.590,0.280,0.262,0.407,0.201,0.512,0.626,0.448,0.546,0.190,0.149,0.503,0.599,0.465,0.603,0.232,0.250,0.373,0.650,0.429,0.631,0.428,0.433,0.473,0.603,0.374,0.580,0.371,0.513,0.405,0.602,0.361,0.597,0.260,0.258,0.418,0.619,0.451,0.553,0.314,0.097
Sum_Del_20=0.000,0.834,1.858,0.915,4.546,1.501,0.754,1.181,1.942,3.102,1.300,1.268,4.541,0.726,1.729,2.161,4.331,3.914,4.664,1.554,1.651,2.301,1.933,4.223,4.382,1.816,2.122,2.364,2.217,4.249,4.521,2.537,2.338,1.679,2.787,4.189,4.353,1.174,1.852,3.378,1.367,3.957,4.484,2.223,1.556,1.565,1.370,1.482,1.055,2.443,3.192,0.836,1.793,0.652,2.265,4.589,1.595,1.396,2.386,1.099,3.490,4.646,2.698,3.977,0.800,0.481,3.570,4.612,2.747,4.613,1.297,1.287,2.753,4.696,2.515,4.664,2.374,2.392,3.396,4.618,2.241,4.600,2.056,3.293,3.381,4.616,1.742,4.568,1.496,1.079,3.225,4.626,2.532,4.464,1.739,0.391
Sum_Del_24=0.000,1.336,2.724,1.453,8.162,2.253,1.067,1.775,2.844,4.801,1.910,1.917,8.338,1.056,2.623,3.271,7.717,7.063,8.474,2.259,2.516,3.509,2.927,7.585,8.157,3.122,3.135,3.641,3.326,7.627,8.306,3.877,3.496,2.544,4.114,7.546,8.127,1.731,2.676,5.569,2.073,7.206,8.274,3.482,2.355,2.403,2.110,2.511,1.594,3.602,4.874,1.296,2.453,1.023,3.326,8.373,2.397,1.927,3.493,1.781,5.978,8.451,4.032,7.468,0.984,0.661,6.152,8.400,4.120,8.403,1.880,1.893,4.723,8.511,3.691,8.475,3.512,3.459,5.861,8.413,3.207,8.386,3.014,5.275,5.914,8.422,2.335,8.345,2.241,1.495,5.393,8.413,3.777,8.195,2.511,0.707
Sum_12=0.721,0.531,0.385,0.558,0.068,0.450,0.538,0.521,0.410,0.219,0.449,0.459,0.189,0.586,0.394,0.347,0.117,0.209,0.093,0.437,0.437,0.304,0.367,0.133,0.284,0.426,0.342,0.312,0.300,0.120,0.186,0.285,0.304,0.380,0.233,0.154,0.300,0.528,0.372,0.204,0.441,0.246,0.220,0.376,0.425,0.374,0.437,0.435,0.488,0.299,0.181,0.519,0.358,0.557,0.325,0.131,0.441,0.459,0.314,0.520,0.209,0.095,0.273,0.175,0.531,0.572,0.218,0.122,0.256,0.118,0.489,0.471,0.348,0.071,0.293,0.091,0.293,0.288,0.249,0.118,0.347,0.141,0.350,0.208,0.316,0.119,0.360,0.124,0.461,0.463,0.303,0.103,0.270,0.168,0.407,0.624
Sum_20=4.812,3.978,2.954,3.897,0.265,3.311,4.058,3.631,2.870,1.710,3.511,3.543,0.271,4.086,3.082,2.651,0.481,0.898,0.147,3.258,3.161,2.510,2.878,0.588,0.430,2.995,2.690,2.448,2.594,0.563,0.291,2.274,2.474,3.133,2.025,0.623,0.458,3.638,2.960,1.434,3.444,0.855,0.328,2.589,3.256,3.247,3.442,3.330,3.756,2.369,1.620,3.976,3.019,4.160,2.547,0.222,3.216,3.415,2.426,3.713,1.321,0.166,2.113,0.835,4.011,4.330,1.241,0.200,2.064,0.198,3.514,3.525,2.058,0.116,2.297,0.148,2.438,2.419,1.416,0.194,2.571,0.212,2.755,1.519,1.430,0.195,3.070,0.243,3.316,3.732,1.586,0.185,2.279,0.347,3.073,4.420
Sum_24=8.648,7.312,5.924,7.195,0.486,6.395,7.581,6.873,5.804,3.847,6.738,6.731,0.310,7.592,6.025,5.377,0.931,1.585,0.174,6.389,6.132,5.140,5.721,1.063,0.491,5.526,5.513,5.007,5.322,1.021,0.342,4.771,5.153,6.104,4.534,1.102,0.521,6.917,5.972,3.080,6.575,1.442,0.374,5.166,6.293,6.245,6.538,6.137,7.054,5.046,3.775,7.352,6.195,7.625,5.322,0.276,6.251,6.721,5.155,6.868,2.670,0.197,4.616,1.180,7.664,7.987,2.496,0.248,4.528,0.245,6.768,6.755,3.925,0.137,4.957,0.173,5.136,5.190,2.787,0.235,5.441,0.262,5.634,3.373,2.734,0.226,6.313,0.303,6.407,7.153,3.255,0.235,4.871,0.453,6.137,7.941
G_by_Interval=10.298,11.124,10.535,11.018,11.209,10.566,10.984,10.787,10.171,10.420,10.605,11.113,0.000,10.722,10.733,11.039,11.890,9.791,0.000,10.270,11.037,11.053,10.824,9.097,0.000,11.712,10.641,10.967,11.239,8.691,0.000,10.493,10.572,11.358,10.108,8.937,93.798,11.082,10.749,10.784,11.102,9.938,0.000,10.624,11.141,11.341,11.376,12.174,11.082,10.170,9.695,10.745,10.330,11.097,10.582,0.000,10.863,10.822,10.515,12.140,9.879,0.000,10.207,41.118,10.667,10.627,10.108,0.000,10.120,0.000,11.065,11.463,9.732,0.000,9.852,0.000,10.393,10.437,10.570,0.000,10.117,0.000,10.705,9.913,9.936,0.000,10.195,0.000,10.474,11.180,9.401,0.000,10.255,58.118,10.656,11.715
Avg_G_t8=8.167,8.802,8.814,8.761,15.107,8.682,8.699,8.700,8.624,9.270,8.694,8.921,0.000,8.582,8.866,9.149,13.837,10.774,0.000,8.568,8.993,9.190,8.971,11.026,0.000,9.264,8.925,9.227,9.285,10.776,0.000,9.027,8.972,9.196,8.911,10.755,93.798,8.873,8.950,9.677,8.919,11.092,0.000,8.928,9.004,9.105,9.044,9.315,8.860,8.853,8.956,8.622,8.738,8.754,8.967,0.000,8.878,8.869,8.994,9.332,10.366,0.000,8.983,20.218,8.639,8.485,10.626,0.000,8.933,0.000,8.906,9.111,9.723,0.000,8.728,0.000,8.921,8.966,10.740,0.000,8.758,0.000,8.973,9.179,10.216,0.000,8.679,0.000,8.653,8.947,9.759,0.000,8.882,58.118,8.843,8.985
G_int_t8=10.298,11.124,10.535,11.018,11.209,10.566,10.984,10.787,10.171,10.420,10.605,11.113,0.000,10.722,10.733,11.039,11.890,9.791,0.000,10.270,11.037,11.053,10.824,9.097,0.000,11.712,10.641,10.967,11.239,8.691,0.000,10.493,10.572,11.358,10.108,8.937,93.798,11.082,10.749,10.784,11.102,9.938,0.000,10.624,11.141,11.341,11.376,12.174,11.082,10.170,9.695,10.745,10.330,11.097,10.582,0.000,10.863,10.822,10.515,12.140,9.879,0.000,10.207,41.118,10.667,10.627,10.108,0.000,10.120,0.000,11.065,11.463,9.732,0.000,9.852,0.000,10.393,10.437,10.570,0.000,10.117,0.000,10.705,9.913,9.936,0.000,10.195,0.000,10.474,11.180,9.401,0.000,10.255,58.118,10.656,11.715
Avg_G_t12=8.167,8.802,8.814,8.761,15.107,8.682,8.699,8.700,8.624,9.270,8.694,8.921,0.000,8.582,8.866,9.149,13.837,10.774,0.000,8.568,8.993,9.190,8.971,11.026,0.000,9.264,8.925,9.227,9.285,10.776,0.000,9.027,8.972,9.196,8.911,10.755,93.798,8.873,8.950,9.677,8.919,11.092,0.000,8.928,9.004,9.105,9.044,9.315,8.860,8.853,8.956,8.622,8.738,8.754,8.967,0.000,8.878,8.869,8.994,9.332,10.366,0.000,8.983,20.218,8.639,8.485,10.626,0.000,8.933,0.000,8.906,9.111,9.723,0.000,8.728,0.000,8.921,8.966,10.740,0.000,8.758,0.000,8.973,9.179,10.216,0.000,8.679,0.000,8.653,8.947,9.759,0.000,8.882,58.118,8.843,8.985
G_int_t12=10.298,11.124,10.535,11.018,11.209,10.566,10.984,10.787,10.171,10.420,10.605,11.113,0.000,10.722,10.733,11.039,11.890,9.791,0.000,10.270,11.037,11.053,10.824,9.097,0.000,11.712,10.641,10.967,11.239,8.691,0.000,10.493,10.572,11.358,10.108,8.937,93.798,11.082,10.749,10.784,11.102,9.938,0.000,10.624,11.141,11.341,11.376,12.174,11.082,10.170,9.695,10.745,10.330,11.097,10.582,0.000,10.863,10.822,10.515,12.140,9.879,0.000,10.207,41.118,10.667,10.627,10.108,0.000,10.120,0.000,11.065,11.463,9.732,0.000,9.852,0.000,10.393,10.437,10.570,0.000,10.117,0.000,10.705,9.913,9.936,0.000,10.195,0.000,10.474,11.180,9.401,0.000,10.255,58.118,10.656,11.715
Avg_G_inflex=5.126,5.200,5.658,5.310,15.801,6.670,5.153,5.471,5.709,6.609,5.486,5.400,0.000,5.469,5.850,5.852,13.347,9.951,0.000,5.722,5.809,6.073,6.001,10.989,0.000,6.120,5.712,6.111,5.853,10.392,0.000,6.070,5.938,5.726,6.336,10.351,53.357,5.548,6.013,7.143,5.490,10.450,0.000,6.123,5.652,8.023,5.508,7.778,6.573,5.848,6.865,5.671,5.486,5.091,5.871,0.000,5.553,5.401,5.989,5.438,8.029,0.000,6.158,11.219,5.255,5.011,7.882,0.000,6.331,0.000,5.584,5.430,6.829,0.000,5.956,0.000,5.947,6.028,8.725,0.000,6.050,0.000,5.754,6.743,8.023,0.000,5.481,0.000,5.704,5.416,7.097,0.000,6.032,19.924,5.704,4.978
G_int_inflex=4.832,4.042,4.299,4.182,7.792,6.952,3.907,4.281,4.510,4.438,3.974,4.039,0.000,5.073,4.273,4.267,7.335,8.542,0.000,4.270,4.363,4.059,4.064,8.033,0.000,5.303,4.086,4.675,3.946,7.751,0.000,4.308,4.250,4.044,4.085,8.246,53.357,4.294,4.333,4.678,4.020,8.518,0.000,4.672,4.134,9.395,3.991,9.269,6.991,4.287,5.750,5.387,4.044,3.943,4.401,0.000,4.276,4.042,4.244,4.218,5.601,0.000,4.209,4.551,4.039,3.938,5.920,0.000,4.292,0.000,4.212,4.443,5.370,0.000,4.297,0.000,4.399,4.124,6.079,0.000,4.583,0.000,4.545,4.664,6.003,0.000,4.049,0.000,4.274,4.071,5.322,0.000,4.374,19.924,4.638,3.952
G_by_Interval_g4=8.615,9.091,8.810,9.046,11.209,8.710,8.866,8.914,8.536,8.697,8.712,9.065,0.000,8.875,8.857,8.950,11.890,9.791,0.000,8.571,9.117,8.924,8.809,9.097,0.000,9.566,8.659,8.995,9.067,8.691,0.000,8.637,8.645,9.250,8.294,8.937,93.798,9.090,8.919,8.798,9.027,9.938,0.000,8.898,9.100,9.132,9.161,9.492,9.013,8.510,8.194,8.771,8.645,9.040,8.694,0.000,8.971,8.944,8.720,9.721,9.879,0.000,8.484,41.118,8.828,8.657,10.108,0.000,8.435,0.000,9.076,9.378,9.732,0.000,8.265,0.000,8.588,8.626,10.570,0.000,8.646,0.000,8.945,8.466,9.936,0.000,8.483,0.000,8.694,9.139,9.401,0.000,8.398,58.118,8.841,9.429
G_int_t8_g4=8.615,9.091,8.810,9.046,11.209,8.710,8.866,8.914,8.536,8.697,8.712,9.065,0.000,8.875,8.857,8.950,11.890,9.791,0.000,8.571,9.117,8.924,8.809,9.097,0.000,9.566,8.659,8.995,9.067,8.691,0.000,8.637,8.645,9.250,8.294,8.937,93.798,9.090,8.919,8.798,9.027,9.938,0.000,8.898,9.100,9.132,9.161,9.492,9.013,8.510,8.194,8.771,8.645,9.040,8.694,0.000,8.971,8.944,8.720,9.721,9.879,0.000,8.484,41.118,8.828,8.657,10.108,0.000,8.435,0.000,9.076,9.378,9.732,0.000,8.265,0.000,8.588,8.626,10.570,0.000,8.646,0.000,8.945,8.466,9.936,0.000,8.483,0.000,8.694,9.139,9.401,0.000,8.398,58.118,8.841,9.429
G_int_t12_g4=8.615,9.091,8.810,9.046,11.209,8.710,8.866,8.914,8.536,8.697,8.712,9.065,0.000,8.875,8.857,8.950,11.890,9.791,0.000,8.571,9.117,8.924,8.809,9.097,0.000,9.566,8.659,8.995,9.067,8.691,0.000,8.637,8.645,9.250,8.294,8.937,93.798,9.090,8.919,8.798,9.027,9.938,0.000,8.898,9.100,9.132,9.161,9.492,9.013,8.510,8.194,8.771,8.645,9.040,8.694,0.000,8.971,8.944,8.720,9.721,9.879,0.000,8.484,41.118,8.828,8.657,10.108,0.000,8.435,0.000,9.076,9.378,9.732,0.000,8.265,0.000,8.588,8.626,10.570,0.000,8.646,0.000,8.945,8.466,9.936,0.000,8.483,0.000,8.694,9.139,9.401,0.000,8.398,58.118,8.841,9.429
G_int_inflex_g4=4.664,4.042,4.299,4.182,7.792,6.076,3.907,4.281,4.510,4.438,3.974,4.039,0.000,4.800,4.273,4.267,7.335,8.542,0.000,4.270,4.363,4.059,4.064,8.033,0.000,5.303,4.086,4.675,3.946,7.751,0.000,4.308,4.250,4.044,4.085,8.246,53.357,4.294,4.333,4.678,4.020,8.518,0.000,4.672,4.134,7.722,3.991,7.461,6.036,4.287,5.357,4.894,4.044,3.943,4.401,0.000,4.276,4.042,4.244,4.218,5.601,0.000,4.209,4.551,4.039,3.938,5.920,0.000,4.292,0.000,4.212,4.443,5.370,0.000,4.297,0.000,4.399,4.124,6.079,0.000,4.583,0.000,4.545,4.664,6.003,0.000,4.049,0.000,4.274,4.071,5.322,0.000,4.374,19.924,4.638,3.952
Time_Inflex=22.051,17.157,19.115,17.157,27.679,29.392,17.647,17.157,21.317,20.827,17.157,17.647,0.275,23.030,17.402,20.827,23.030,34.775,0.275,17.157,17.157,18.381,17.157,30.615,0.275,23.030,20.827,23.030,18.870,34.775,0.275,21.072,20.827,17.157,19.849,37.466,30.615,17.157,17.157,23.030,17.157,31.105,0.275,18.626,17.157,37.466,17.157,37.466,29.392,22.296,29.392,24.253,19.359,17.157,22.296,0.275,18.870,18.381,19.849,17.157,20.827,0.275,20.827,13.243,17.157,18.626,24.987,0.275,20.094,0.275,16.913,20.827,20.827,0.275,22.051,0.275,22.051,19.359,17.157,0.275,19.115,0.275,21.806,22.785,20.827,0.275,20.827,0.275,17.157,17.157,22.296,0.275,22.785,22.051,22.785,17.157
OD_Inflex=0.340,0.222,0.229,0.213,0.113,0.350,0.240,0.203,0.262,0.196,0.199,0.210,0.082,0.327,0.191,0.240,0.112,0.228,0.083,0.187,0.186,0.190,0.175,0.166,0.092,0.261,0.242,0.266,0.205,0.212,0.082,0.226,0.235,0.183,0.196,0.239,0.084,0.206,0.177,0.207,0.194,0.185,0.092,0.196,0.187,0.357,0.198,0.311,0.355,0.258,0.330,0.326,0.240,0.217,0.264,0.080,0.222,0.222,0.213,0.209,0.156,0.081,0.216,0.090,0.219,0.265,0.194,0.082,0.200,0.081,0.191,0.276,0.189,0.079,0.250,0.082,0.253,0.203,0.122,0.085,0.201,0.092,0.262,0.212,0.157,0.084,0.283,0.084,0.190,0.211,0.191,0.096,0.276,0.092,0.297,0.236
Time_Saturation=39.913,39.913,39.913,40.158,0.000,39.913,35.019,40.158,40.158,39.913,37.711,40.647,0.275,40.158,39.913,40.158,0.000,38.200,0.275,40.647,39.913,39.913,40.647,0.000,0.275,39.913,39.913,39.913,39.913,40.647,0.275,40.158,40.158,39.913,40.158,40.892,31.105,39.913,39.913,39.913,40.647,31.594,0.275,40.158,40.158,37.956,40.647,40.158,39.913,40.158,39.913,40.647,40.158,39.913,39.424,0.275,39.913,34.775,37.711,35.754,40.647,0.275,39.913,0.000,40.158,39.913,40.892,0.275,40.892,0.275,40.892,30.615,40.647,0.275,40.647,0.275,39.913,39.913,0.000,0.275,34.530,0.275,40.892,34.041,40.158,0.275,39.913,0.275,39.913,34.775,40.158,0.275,40.158,0.000,40.892,40.892
OD_Saturation=0.417,0.380,0.391,0.394,0.000,0.379,0.399,0.389,0.395,0.359,0.399,0.382,0.082,0.419,0.377,0.364,0.000,0.250,0.083,0.402,0.369,0.357,0.374,0.000,0.092,0.334,0.380,0.361,0.360,0.265,0.082,0.379,0.383,0.357,0.389,0.256,0.084,0.396,0.394,0.339,0.391,0.191,0.092,0.377,0.381,0.363,0.384,0.332,0.384,0.397,0.375,0.402,0.415,0.395,0.385,0.080,0.377,0.384,0.386,0.372,0.278,0.081,0.380,0.000,0.432,0.410,0.261,0.082,0.400,0.081,0.408,0.370,0.302,0.079,0.413,0.082,0.382,0.391,0.000,0.085,0.389,0.092,0.395,0.342,0.281,0.084,0.431,0.084,0.387,0.387,0.298,0.096,0.406,0.000,0.397,0.399
Ref_Well_Name=A01,A01,A01,A01,A01,A01,A01,A01,A01,A01,A01,A01,A01,A01,A01,A01,A01,A01,A01,A01,A01,A01,A01,A01,A01,A01,A01,A01,A01,A01,A01,A01,A01,A01,A01,A01,A01,A01,A01,A01,A01,A01,A01,A01,A01,A01,A01,A01,A01,A01,A01,A01,A01,A01,A01,A01,A01,A01,A01,A01,A01,A01,A01,A01,A01,A01,A01,A01,A01,A01,A01,A01,A01,A01,A01,A01,A01,A01,A01,A01,A01,A01,A01,A01,A01,A01,A01,A01,A01,A01,A01,A01,A01,A01,A01,A01
Ratio_Avg_G=1.000,0.928,0.927,0.932,0.541,0.941,0.939,0.939,0.947,0.881,0.939,0.915,Inf,0.952,0.921,0.893,0.590,0.758,Inf,0.953,0.908,0.889,0.910,0.741,Inf,0.882,0.915,0.885,0.880,0.758,Inf,0.905,0.910,0.888,0.916,0.759,0.087,0.920,0.912,0.844,0.916,0.736,Inf,0.915,0.907,0.897,0.903,0.877,0.922,0.922,0.912,0.947,0.935,0.933,0.911,Inf,0.920,0.921,0.908,0.875,0.788,Inf,0.909,0.404,0.945,0.962,0.769,Inf,0.914,Inf,0.917,0.896,0.840,Inf,0.936,Inf,0.915,0.911,0.760,Inf,0.933,Inf,0.910,0.890,0.799,Inf,0.941,Inf,0.944,0.913,0.837,Inf,0.919,0.141,0.924,0.909
Ratio_Fit_G=NaN,NaN,NaN,NaN,NaN,NaN,NaN,NaN,NaN,NaN,NaN,NaN,NaN,NaN,NaN,NaN,NaN,NaN,NaN,NaN,NaN,NaN,NaN,NaN,NaN,NaN,NaN,NaN,NaN,NaN,NaN,NaN,NaN,NaN,NaN,NaN,NaN,NaN,NaN,NaN,NaN,NaN,NaN,NaN,NaN,NaN,NaN,NaN,NaN,NaN,NaN,NaN,NaN,NaN,NaN,NaN,NaN,NaN,NaN,NaN,NaN,NaN,NaN,NaN,NaN,NaN,NaN,NaN,NaN,NaN,NaN,NaN,NaN,NaN,NaN,NaN,NaN,NaN,NaN,NaN,NaN,NaN,NaN,NaN,NaN,NaN,NaN,NaN,NaN,NaN,NaN,NaN,NaN,NaN,NaN,NaN
Ratio_G_Int=1.000,0.926,0.978,0.935,0.919,0.975,0.938,0.955,1.013,0.988,0.971,0.927,Inf,0.960,0.960,0.933,0.866,1.052,Inf,1.003,0.933,0.932,0.951,1.132,Inf,0.879,0.968,0.939,0.916,1.185,Inf,0.981,0.974,0.907,1.019,1.152,0.110,0.929,0.958,0.955,0.928,1.036,Inf,0.969,0.924,0.908,0.905,0.846,0.929,1.013,1.062,0.958,0.997,0.928,0.973,Inf,0.948,0.952,0.979,0.848,1.042,Inf,1.009,0.250,0.965,0.969,1.019,Inf,1.018,Inf,0.931,0.898,1.058,Inf,1.045,Inf,0.991,0.987,0.974,Inf,1.018,Inf,0.962,1.039,1.036,Inf,1.010,Inf,0.983,0.921,1.095,Inf,1.004,0.177,0.966,0.879
Ratio_t0_Fit=NaN,NaN,NaN,NaN,NaN,NaN,NaN,NaN,NaN,NaN,NaN,NaN,NaN,NaN,NaN,NaN,NaN,NaN,NaN,NaN,NaN,NaN,NaN,NaN,NaN,NaN,NaN,NaN,NaN,NaN,NaN,NaN,NaN,NaN,NaN,NaN,NaN,NaN,NaN,NaN,NaN,NaN,NaN,NaN,NaN,NaN,NaN,NaN,NaN,NaN,NaN,NaN,NaN,NaN,NaN,NaN,NaN,NaN,NaN,NaN,NaN,NaN,NaN,NaN,NaN,NaN,NaN,NaN,NaN,NaN,NaN,NaN,NaN,NaN,NaN,NaN,NaN,NaN,NaN,NaN,NaN,NaN,NaN,NaN,NaN,NaN,NaN,NaN,NaN,NaN,NaN,NaN,NaN,NaN,NaN,NaN
Ratio_t0_G_Int=1.000,0.944,1.253,0.964,-0.927,1.154,0.943,1.045,1.398,1.934,1.123,0.996,-Inf,1.005,1.183,1.173,-1.705,-2.671,-Inf,1.273,1.078,1.208,1.195,-1.368,-Inf,0.952,1.273,1.279,1.142,-1.241,-Inf,1.506,1.367,1.027,1.819,-1.427,-Inf,0.982,1.199,2.069,0.999,-2.275,-Inf,1.324,1.029,0.993,0.949,0.816,0.975,1.641,2.955,1.018,1.338,0.923,1.340,-Inf,1.097,1.089,1.418,0.786,-5.207,-Inf,1.772,0.337,1.031,0.990,-4.937,-Inf,1.818,-Inf,0.995,0.915,290.308,-Inf,1.902,-Inf,1.479,1.462,-15.287,-Inf,1.555,-Inf,1.243,3.006,-9.075,-Inf,1.383,-Inf,1.195,0.961,-6.836,-Inf,1.582,-Inf,1.183,0.794
Ref_Curve_Array=1,1,1,1,1,1,1,1,1,1,1,1,1,1,1,1,1,1,1,1,1,1,1,1,1,1,1,1,1,1,1,1,1,1,1,1,1,1,1,1,1,1,1,1,1,1,1,1,1,1,1,1,1,1,1,1,1,1,1,1,1,1,1,1,1,1,1,1,1,1,1,1,1,1,1,1,1,1,1,1,1,1,1,1,1,1,1,1,1,1,1,1,1,1,1,1
Default_ref=0
Comm_Map=,,,,,
Comm_Consol=,,,,,,,,
Comm_Screen=,,,,,
Analysis_Set=A,A,A,A,A,A,A,A,A,A,A,A,A,A,A,A,A,A,A,A,A,A,A,A,A,A,A,A,A,A,A,A,A,A,A,A,A,A,A,A,A,A,A,A,A,A,A,A,A,A,A,A,A,A,A,A,A,A,A,A,A,A,A,A,A,A,A,A,A,A,A,A,A,A,A,A,A,A,A,A,A,A,A,A,A,A,A,A,A,A,A,A,A,A,A,A
Ref_Type=single_ref,single_ref,single_ref,single_ref,single_ref,single_ref,single_ref,single_ref,single_ref,single_ref,single_ref,single_ref,single_ref,single_ref,single_ref,single_ref,single_ref,single_ref,single_ref,single_ref,single_ref,single_ref,single_ref,single_ref,single_ref,single_ref,single_ref,single_ref,single_ref,single_ref,single_ref,single_ref,single_ref,single_ref,single_ref,single_ref,single_ref,single_ref,single_ref,single_ref,single_ref,single_ref,single_ref,single_ref,single_ref,single_ref,single_ref,single_ref,single_ref,single_ref,single_ref,single_ref,single_ref,single_ref,single_ref,single_ref,single_ref,single_ref,single_ref,single_ref,single_ref,single_ref,single_ref,single_ref,single_ref,single_ref,single_ref,single_ref,single_ref,single_ref,single_ref,single_ref,single_ref,single_ref,single_ref,single_ref,single_ref,single_ref,single_ref,single_ref,single_ref,single_ref,single_ref,single_ref,single_ref,single_ref,single_ref,single_ref,single_ref,single_ref,single_ref,single_ref,single_ref,single_ref,single_ref,single_ref
Wells_In_Use=0,0,0,0,0,0,0,0,0,0,0,0,0,0,0,0,0,0,0,0,0,0,0,0,0,0,0,0,0,0,0,0,0,0,0,0,0,0,0,0,0,0,0,0,0,0,0,0,0,0,0,0,0,0,0,0,0,0,0,0,0,0,0,0,0,0,0,0,0,0,0,0,0,0,0,0,0,0,0,0,0,0,0,0,0,0,0,0,0,0,0,0,0,0,0,0
pv_to_plate_order=no
[Flor:]
[Flor2:]
[Lumin:]
[Data:]
Read=DateTime	RunT[s]	Temp	Well_1	Well_2	Well_3	Well_4	Well_5	Well_6	Well_7	Well_8	Well_9	Well_10	Well_11	Well_12	Well_13	Well_14	Well_15	Well_16	Well_17	Well_18	Well_19	Well_20	Well_21	Well_22	Well_23	Well_24	Well_25	Well_26	Well_27	Well_28	Well_29	Well_30	Well_31	Well_32	Well_33	Well_34	Well_35	Well_36	Well_37	Well_38	Well_39	Well_40	Well_41	Well_42	Well_43	Well_44	Well_45	Well_46	Well_47	Well_48	Well_49	Well_50	Well_51	Well_52	Well_53	Well_54	Well_55	Well_56	Well_57	Well_58	Well_59	Well_60	Well_61	Well_62	Well_63	Well_64	Well_65	Well_66	Well_67	Well_68	Well_69	Well_70	Well_71	Well_72	Well_73	Well_74	Well_75	Well_76	Well_77	Well_78	Well_79	Well_80	Well_81	Well_82	Well_83	Well_84	Well_85	Well_86	Well_87	Well_88	Well_89	Well_90	Well_91	Well_92	Well_93	Well_94	Well_95	Well_96
1=21:09:51	991	296	0.0903	0.0885	0.0937	0.0920	0.0958	0.0834	0.0795	0.0861	0.0867	0.0828	0.0923	0.0917	0.0873	0.0847	0.0841	0.0943	0.0836	0.0852	0.0887	0.0829	0.0818	0.0834	0.0971	0.0879	0.0824	0.0831	0.0918	0.0839	0.0849	0.0800	0.0821	0.0821	0.0785	0.0812	0.0822	0.0816	0.0803	0.0817	0.0824	0.0786	0.0793	0.0835	0.0817	0.0804	0.0851	0.0783	0.0861	0.0920	0.0831	0.0847	0.0808	0.0805	0.0822	0.0804	0.0820	0.0841	0.0854	0.0854	0.0836	0.0835	0.0863	0.0850	0.0736	0.0784	0.0814	0.0812	0.0818	0.0793	0.0817	0.0869	0.0889	0.0821	0.0893	0.0846	0.0828	0.0821	0.0800	0.0802	0.0815	0.0822	0.0807	0.0830	0.0867	0.0933	0.0835	0.0876	0.0865	0.0808	0.0791	0.0827	0.0823	0.0783	0.0865	0.0854	0.0895	0.0932
2=21:24:32	1872	301	0.0889	0.0845	0.0842	0.0869	0.0871	0.0797	0.0779	0.0856	0.0859	0.0815	0.0906	0.0910	0.0864	0.0825	0.0827	0.0934	0.0822	0.0859	0.0882	0.0826	0.0811	0.0832	0.0985	0.0923	0.0802	0.0819	0.0895	0.0828	0.0800	0.0795	0.0808	0.0797	0.0783	0.0805	0.0806	0.0801	0.0792	0.0818	0.0815	0.0784	0.0783	0.0833	0.0806	0.0802	0.0840	0.0768	0.0872	0.0924	0.0823	0.0830	0.0811	0.0792	0.0807	0.0789	0.0805	0.0815	0.0838	0.0836	0.0830	0.0829	0.0861	0.0844	0.0732	0.0776	0.0804	0.0804	0.0808	0.0785	0.0801	0.0865	0.0905	0.0837	0.0884	0.0830	0.0828	0.0805	0.0802	0.0793	0.0810	0.0814	0.0793	0.0823	0.0845	0.0942	0.0830	0.0861	0.0864	0.0804	0.0781	0.0821	0.0820	0.0772	0.0862	0.0853	0.0890	0.0950
3=21:39:12	2753	301	0.0899	0.0842	0.0871	0.0868	0.0891	0.0810	0.0790	0.0859	0.0871	0.0824	0.0918	0.0905	0.0874	0.0840	0.0841	0.0951	0.0836	0.0860	0.0887	0.0832	0.0809	0.0834	0.0966	0.0881	0.0805	0.0825	0.0919	0.0835	0.0838	0.0801	0.0812	0.0810	0.0787	0.0809	0.0813	0.0825	0.0808	0.0819	0.0830	0.0793	0.0794	0.0822	0.0811	0.0805	0.0841	0.0783	0.0867	0.0912	0.0834	0.0843	0.0809	0.0799	0.0813	0.0798	0.0810	0.0816	0.0847	0.0842	0.0829	0.0840	0.0874	0.0855	0.0745	0.0785	0.0812	0.0804	0.0820	0.0794	0.0814	0.0870	0.0898	0.0853	0.0885	0.0833	0.0827	0.0819	0.0799	0.0793	0.0817	0.0826	0.0802	0.0826	0.0856	0.0936	0.0840	0.0863	0.0868	0.0809	0.0788	0.0827	0.0833	0.0783	0.0878	0.0851	0.0885	0.0936
4=21:53:53	3634	300	0.0903	0.0843	0.0867	0.0868	0.0876	0.0795	0.0783	0.0854	0.0860	0.0819	0.0913	0.0890	0.0872	0.0836	0.0852	0.0933	0.0838	0.0845	0.0877	0.0815	0.0818	0.0821	0.0956	0.0892	0.0808	0.0833	0.0902	0.0838	0.0824	0.0802	0.0799	0.0808	0.0791	0.0814	0.0815	0.0819	0.0802	0.0815	0.0833	0.0787	0.0794	0.0829	0.0809	0.0814	0.0850	0.0787	0.0855	0.0902	0.0829	0.0848	0.0805	0.0799	0.0798	0.0800	0.0804	0.0812	0.0852	0.0838	0.0831	0.0838	0.0858	0.0850	0.0741	0.0777	0.0801	0.0808	0.0816	0.0791	0.0822	0.0869	0.0888	0.0836	0.0881	0.0835	0.0815	0.0818	0.0792	0.0795	0.0812	0.0820	0.0794	0.0827	0.0861	0.0939	0.0841	0.0867	0.0861	0.0808	0.0785	0.0829	0.0829	0.0779	0.0871	0.0845	0.0894	0.0926
5=22:08:34	4514	298	0.0904	0.0850	0.0871	0.0870	0.0893	0.0805	0.0801	0.0865	0.0867	0.0827	0.0924	0.0915	0.0874	0.0848	0.0845	0.0951	0.0848	0.0865	0.0889	0.0842	0.0817	0.0840	0.0994	0.0931	0.0821	0.0834	0.0921	0.0833	0.0839	0.0800	0.0817	0.0817	0.0795	0.0829	0.0822	0.0855	0.0806	0.0821	0.0836	0.0797	0.0797	0.0834	0.0810	0.0814	0.0853	0.0794	0.0872	0.0905	0.0837	0.0855	0.0822	0.0801	0.0821	0.0809	0.0810	0.0833	0.0857	0.0857	0.0847	0.0854	0.0871	0.0853	0.0752	0.0782	0.0821	0.0804	0.0821	0.0789	0.0811	0.0874	0.0898	0.0841	0.0889	0.0840	0.0840	0.0830	0.0798	0.0809	0.0826	0.0824	0.0799	0.0833	0.0866	0.0951	0.0837	0.0862	0.0874	0.0805	0.0794	0.0832	0.0829	0.0778	0.0880	0.0857	0.0895	0.0948
6=22:23:15	5395	303	0.0885	0.0827	0.0861	0.0865	0.0889	0.0797	0.0773	0.0858	0.0849	0.0813	0.0908	0.0893	0.0861	0.0836	0.0828	0.0931	0.0821	0.0831	0.0878	0.0830	0.0799	0.0822	0.0961	0.0881	0.0797	0.0822	0.0904	0.0824	0.0822	0.0793	0.0805	0.0802	0.0781	0.0807	0.0811	0.0832	0.0794	0.0805	0.0811	0.0782	0.0776	0.0822	0.0802	0.0807	0.0835	0.0771	0.0851	0.0906	0.0819	0.0840	0.0804	0.0786	0.0800	0.0787	0.0801	0.0804	0.0838	0.0820	0.0821	0.0837	0.0854	0.0842	0.0721	0.0765	0.0799	0.0800	0.0810	0.0781	0.0802	0.0869	0.0889	0.0825	0.0880	0.0815	0.0818	0.0813	0.0790	0.0780	0.0806	0.0802	0.0785	0.0804	0.0857	0.0933	0.0831	0.0861	0.0856	0.0796	0.0778	0.0814	0.0813	0.0767	0.0870	0.0854	0.0882	0.0936
7=22:37:56	6276	301	0.0895	0.0830	0.0859	0.0872	0.0899	0.0785	0.0780	0.0855	0.0854	0.0813	0.0897	0.0895	0.0860	0.0833	0.0821	0.0937	0.0831	0.0852	0.0894	0.0820	0.0814	0.0833	0.0959	0.0846	0.0792	0.0812	0.0906	0.0826	0.0817	0.0801	0.0806	0.0800	0.0795	0.0804	0.0800	0.0801	0.0798	0.0809	0.0820	0.0794	0.0773	0.0829	0.0807	0.0803	0.0828	0.0784	0.0890	0.0903	0.0832	0.0829	0.0817	0.0787	0.0805	0.0795	0.0813	0.0807	0.0830	0.0837	0.0825	0.0828	0.0866	0.0851	0.0731	0.0767	0.0806	0.0809	0.0804	0.0784	0.0817	0.0865	0.0886	0.0818	0.0892	0.0830	0.0825	0.0833	0.0796	0.0784	0.0812	0.0817	0.0797	0.0814	0.0867	0.0923	0.0836	0.0864	0.0865	0.0801	0.0776	0.0824	0.0826	0.0777	0.0847	0.0857	0.0891	0.0928
8=22:52:36	7157	298	0.0900	0.0846	0.0847	0.0876	0.0911	0.0811	0.0786	0.0870	0.0856	0.0823	0.0912	0.0894	0.0870	0.0835	0.0835	0.0939	0.0836	0.0851	0.0879	0.0832	0.0799	0.0815	0.0941	0.0890	0.0802	0.0836	0.0901	0.0827	0.0824	0.0805	0.0817	0.0818	0.0788	0.0817	0.0814	0.0822	0.0804	0.0819	0.0823	0.0794	0.0787	0.0829	0.0809	0.0804	0.0831	0.0771	0.0850	0.0896	0.0832	0.0844	0.0803	0.0795	0.0803	0.0798	0.0808	0.0835	0.0848	0.0842	0.0829	0.0838	0.0857	0.0856	0.0734	0.0782	0.0811	0.0813	0.0814	0.0782	0.0812	0.0862	0.0890	0.0821	0.0887	0.0826	0.0824	0.0818	0.0805	0.0797	0.0821	0.0837	0.0797	0.0825	0.0854	0.0923	0.0830	0.0863	0.0870	0.0795	0.0786	0.0835	0.0827	0.0775	0.0870	0.0867	0.0890	0.0936
9=23:07:17	8038	301	0.0903	0.0843	0.0864	0.0873	0.0896	0.0806	0.0789	0.0858	0.0861	0.0825	0.0909	0.0887	0.0872	0.0847	0.0839	0.0950	0.0838	0.0833	0.0886	0.0841	0.0815	0.0845	0.0968	0.0882	0.0805	0.0834	0.0904	0.0841	0.0826	0.0809	0.0816	0.0808	0.0794	0.0812	0.0820	0.0821	0.0809	0.0824	0.0820	0.0798	0.0782	0.0823	0.0804	0.0806	0.0842	0.0786	0.0855	0.0903	0.0836	0.0850	0.0813	0.0793	0.0810	0.0806	0.0813	0.0821	0.0847	0.0832	0.0834	0.0843	0.0861	0.0856	0.0732	0.0779	0.0809	0.0808	0.0822	0.0784	0.0817	0.0867	0.0890	0.0827	0.0891	0.0828	0.0836	0.0822	0.0799	0.0790	0.0813	0.0815	0.0796	0.0823	0.0871	0.0941	0.0833	0.0878	0.0872	0.0803	0.0789	0.0832	0.0834	0.0775	0.0875	0.0862	0.0888	0.0959
10=23:21:58	8919	300	0.0910	0.0853	0.0880	0.0878	0.0895	0.0825	0.0801	0.0873	0.0868	0.0835	0.0918	0.0894	0.0882	0.0852	0.0842	0.0948	0.0850	0.0851	0.0892	0.0848	0.0823	0.0833	0.0957	0.0939	0.0815	0.0837	0.0932	0.0842	0.0826	0.0819	0.0821	0.0811	0.0807	0.0826	0.0823	0.0828	0.0810	0.0823	0.0830	0.0806	0.0791	0.0841	0.0807	0.0823	0.0871	0.0796	0.0866	0.0900	0.0842	0.0855	0.0831	0.0803	0.0822	0.0808	0.0818	0.0822	0.0854	0.0850	0.0850	0.0844	0.0881	0.0860	0.0743	0.0787	0.0814	0.0808	0.0826	0.0803	0.0826	0.0886	0.0914	0.0847	0.0905	0.0838	0.0856	0.0824	0.0795	0.0807	0.0833	0.0818	0.0805	0.0828	0.0877	0.0954	0.0861	0.0862	0.0880	0.0814	0.0792	0.0842	0.0840	0.0782	0.0887	0.0881	0.0903	0.0959
11=23:36:39	9799	303	0.0898	0.0839	0.0854	0.0873	0.0887	0.0795	0.0792	0.0859	0.0857	0.0816	0.0902	0.0894	0.0866	0.0856	0.0830	0.0943	0.0833	0.0869	0.0866	0.0827	0.0801	0.0827	0.0986	0.0913	0.0794	0.0827	0.0908	0.0840	0.0819	0.0807	0.0810	0.0799	0.0798	0.0815	0.0817	0.0817	0.0797	0.0821	0.0816	0.0797	0.0779	0.0818	0.0810	0.0805	0.0858	0.0783	0.0846	0.0900	0.0837	0.0842	0.0820	0.0788	0.0813	0.0800	0.0808	0.0817	0.0844	0.0837	0.0836	0.0836	0.0865	0.0857	0.0738	0.0783	0.0788	0.0829	0.0819	0.0783	0.0809	0.0876	0.0925	0.0826	0.0905	0.0818	0.0844	0.0814	0.0803	0.0777	0.0822	0.0816	0.0793	0.0823	0.0865	0.0945	0.0843	0.0862	0.0872	0.0802	0.0788	0.0838	0.0835	0.0775	0.0871	0.0866	0.0897	0.0951
12=23:51:20	10680	301	0.0912	0.0842	0.0866	0.0874	0.0889	0.0821	0.0801	0.0868	0.0871	0.0816	0.0902	0.0887	0.0877	0.0855	0.0832	0.0952	0.0833	0.0857	0.0910	0.0847	0.0812	0.0846	0.0982	0.0914	0.0804	0.0825	0.0911	0.0846	0.0821	0.0823	0.0822	0.0814	0.0797	0.0821	0.0805	0.0827	0.0810	0.0812	0.0825	0.0808	0.0792	0.0840	0.0809	0.0825	0.0848	0.0783	0.0879	0.0925	0.0848	0.0853	0.0830	0.0787	0.0817	0.0807	0.0819	0.0824	0.0855	0.0852	0.0853	0.0841	0.0885	0.0858	0.0744	0.0790	0.0811	0.0822	0.0829	0.0791	0.0820	0.0891	0.0926	0.0844	0.0917	0.0836	0.0848	0.0842	0.0812	0.0810	0.0839	0.0833	0.0809	0.0829	0.0879	0.0953	0.0859	0.0881	0.0881	0.0810	0.0788	0.0837	0.0843	0.0778	0.0886	0.0869	0.0905	0.0987
13=00:06:00	11561	300	0.0904	0.0852	0.0845	0.0884	0.0885	0.0806	0.0791	0.0847	0.0865	0.0801	0.0891	0.0879	0.0863	0.0854	0.0815	0.0926	0.0832	0.0880	0.0907	0.0827	0.0807	0.0840	0.0987	0.0883	0.0798	0.0829	0.0878	0.0838	0.0812	0.0816	0.0815	0.0806	0.0799	0.0818	0.0804	0.0811	0.0798	0.0805	0.0816	0.0802	0.0792	0.0851	0.0802	0.0811	0.0845	0.0773	0.0862	0.0890	0.0843	0.0847	0.0813	0.0797	0.0796	0.0802	0.0808	0.0823	0.0845	0.0843	0.0837	0.0833	0.0869	0.0860	0.0729	0.0787	0.0802	0.0829	0.0818	0.0774	0.0837	0.0887	0.0938	0.0819	0.0901	0.0823	0.0855	0.0828	0.0802	0.0795	0.0826	0.0821	0.0800	0.0838	0.0872	0.0939	0.0845	0.0868	0.0880	0.0807	0.0777	0.0842	0.0828	0.0771	0.0883	0.0874	0.0887	0.0951
14=00:20:41	12442	303	0.0911	0.0851	0.0863	0.0891	0.0902	0.0820	0.0801	0.0878	0.0870	0.0829	0.0909	0.0907	0.0882	0.0865	0.0835	0.0953	0.0842	0.0864	0.0895	0.0848	0.0828	0.0846	0.0962	0.0886	0.0814	0.0841	0.0927	0.0854	0.0834	0.0824	0.0823	0.0814	0.0818	0.0840	0.0828	0.0838	0.0819	0.0832	0.0837	0.0808	0.0785	0.0850	0.0820	0.0834	0.0855	0.0798	0.0886	0.0907	0.0844	0.0859	0.0829	0.0812	0.0816	0.0821	0.0820	0.0836	0.0850	0.0862	0.0857	0.0856	0.0887	0.0871	0.0747	0.0784	0.0819	0.0822	0.0833	0.0800	0.0835	0.0893	0.0915	0.0836	0.0905	0.0840	0.0838	0.0849	0.0802	0.0803	0.0833	0.0832	0.0808	0.0842	0.0879	0.0953	0.0869	0.0889	0.0898	0.0815	0.0803	0.0843	0.0853	0.0774	0.0887	0.0880	0.0923	0.0967
15=00:35:22	13322	300	0.0908	0.0848	0.0877	0.0889	0.0887	0.0817	0.0809	0.0874	0.0875	0.0829	0.0923	0.0886	0.0879	0.0872	0.0841	0.0960	0.0848	0.0880	0.0846	0.0863	0.0817	0.0837	0.1013	0.0911	0.0819	0.0842	0.0937	0.0844	0.0829	0.0822	0.0819	0.0811	0.0800	0.0827	0.0827	0.0841	0.0810	0.0827	0.0820	0.0809	0.0784	0.0845	0.0816	0.0820	0.0870	0.0799	0.0859	0.0895	0.0850	0.0852	0.0822	0.0811	0.0825	0.0807	0.0813	0.0832	0.0853	0.0841	0.0850	0.0839	0.0885	0.0863	0.0739	0.0788	0.0810	0.0821	0.0826	0.0791	0.0823	0.0886	0.0917	0.0829	0.0911	0.0835	0.0840	0.0834	0.0805	0.0799	0.0834	0.0831	0.0798	0.0827	0.0874	0.0927	0.0863	0.0873	0.0888	0.0802	0.0801	0.0844	0.0845	0.0769	0.0883	0.0876	0.0910	0.0973
16=00:50:03	14203	300	0.0917	0.0854	0.0852	0.0894	0.0893	0.0822	0.0804	0.0871	0.0851	0.0822	0.0889	0.0886	0.0882	0.0856	0.0842	0.0936	0.0833	0.0869	0.0889	0.0843	0.0816	0.0840	0.0958	0.0874	0.0800	0.0844	0.0899	0.0850	0.0825	0.0823	0.0818	0.0815	0.0808	0.0820	0.0822	0.0818	0.0813	0.0828	0.0808	0.0804	0.0787	0.0844	0.0814	0.0819	0.0848	0.0793	0.0863	0.0886	0.0847	0.0860	0.0815	0.0799	0.0814	0.0813	0.0811	0.0854	0.0860	0.0858	0.0849	0.0842	0.0877	0.0861	0.0743	0.0794	0.0810	0.0826	0.0830	0.0789	0.0826	0.0877	0.0923	0.0824	0.0902	0.0833	0.0846	0.0837	0.0806	0.0805	0.0837	0.0832	0.0794	0.0839	0.0880	0.0943	0.0859	0.0883	0.0883	0.0805	0.0794	0.0836	0.0845	0.0779	0.0890	0.0874	0.0904	0.1003
17=01:04:44	15084	300	0.0916	0.0845	0.0843	0.0869	0.0897	0.0817	0.0799	0.0864	0.0867	0.0820	0.0874	0.0893	0.0882	0.0843	0.0831	0.0935	0.0827	0.0874	0.0881	0.0846	0.0821	0.0846	0.0960	0.0871	0.0803	0.0835	0.0897	0.0841	0.0819	0.0815	0.0821	0.0818	0.0799	0.0822	0.0814	0.0834	0.0806	0.0812	0.0823	0.0802	0.0784	0.0844	0.0809	0.0816	0.0848	0.0793	0.0865	0.0879	0.0839	0.0862	0.0804	0.0803	0.0797	0.0803	0.0806	0.0821	0.0847	0.0852	0.0854	0.0839	0.0887	0.0869	0.0733	0.0783	0.0807	0.0817	0.0827	0.0779	0.0837	0.0884	0.0921	0.0811	0.0898	0.0837	0.0819	0.0839	0.0784	0.0811	0.0831	0.0825	0.0795	0.0840	0.0858	0.0942	0.0867	0.0881	0.0877	0.0795	0.0794	0.0838	0.0838	0.0769	0.0901	0.0874	0.0910	0.0971
18=01:19:24	15965	303	0.0914	0.0847	0.0869	0.0883	0.0875	0.0814	0.0805	0.0866	0.0876	0.0817	0.0895	0.0877	0.0881	0.0860	0.0826	0.0954	0.0833	0.0911	0.0883	0.0850	0.0818	0.0852	0.0986	0.0882	0.0803	0.0825	0.0907	0.0838	0.0824	0.0824	0.0819	0.0810	0.0814	0.0822	0.0823	0.0801	0.0804	0.0819	0.0824	0.0808	0.0788	0.0861	0.0825	0.0820	0.0853	0.0791	0.0875	0.0885	0.0854	0.0862	0.0809	0.0808	0.0805	0.0804	0.0815	0.0836	0.0854	0.0851	0.0858	0.0832	0.0890	0.0875	0.0735	0.0792	0.0807	0.0825	0.0823	0.0779	0.0826	0.0892	0.0935	0.0814	0.0913	0.0840	0.0842	0.0839	0.0801	0.0803	0.0834	0.0835	0.0803	0.0842	0.0887	0.0949	0.0863	0.0880	0.0890	0.0806	0.0796	0.0851	0.0850	0.0776	0.0893	0.0870	0.0910	0.0991
19=01:34:05	16846	298	0.0939	0.0854	0.0870	0.0890	0.0899	0.0831	0.0811	0.0871	0.0874	0.0824	0.0895	0.0883	0.0896	0.0865	0.0830	0.0953	0.0839	0.0871	0.0898	0.0866	0.0833	0.0856	0.0992	0.0882	0.0820	0.0846	0.0896	0.0852	0.0814	0.0824	0.0821	0.0818	0.0807	0.0839	0.0829	0.0820	0.0826	0.0829	0.0825	0.0813	0.0788	0.0855	0.0812	0.0826	0.0857	0.0800	0.0889	0.0880	0.0866	0.0867	0.0811	0.0820	0.0801	0.0815	0.0820	0.0842	0.0860	0.0862	0.0861	0.0836	0.0898	0.0883	0.0739	0.0798	0.0812	0.0825	0.0830	0.0779	0.0836	0.0903	0.0928	0.0821	0.0923	0.0843	0.0852	0.0846	0.0798	0.0811	0.0853	0.0846	0.0810	0.0839	0.0892	0.0953	0.0869	0.0893	0.0891	0.0809	0.0801	0.0859	0.0862	0.0772	0.0899	0.0886	0.0923	0.0988
20=01:48:46	17726	303	0.0937	0.0844	0.0875	0.0872	0.0896	0.0808	0.0819	0.0860	0.0874	0.0814	0.0884	0.0883	0.0880	0.0853	0.0836	0.0951	0.0825	0.0885	0.0885	0.0838	0.0821	0.0853	0.0981	0.0876	0.0818	0.0834	0.0901	0.0847	0.0826	0.0813	0.0809	0.0821	0.0818	0.0833	0.0821	0.0813	0.0813	0.0817	0.0822	0.0807	0.0785	0.0851	0.0808	0.0829	0.0848	0.0798	0.0880	0.0892	0.0860	0.0864	0.0806	0.0804	0.0816	0.0812	0.0812	0.0833	0.0850	0.0859	0.0859	0.0829	0.0897	0.0878	0.0738	0.0789	0.0804	0.0820	0.0830	0.0786	0.0842	0.0899	0.0934	0.0813	0.0919	0.0850	0.0836	0.0846	0.0785	0.0800	0.0847	0.0846	0.0807	0.0841	0.0887	0.0958	0.0867	0.0887	0.0897	0.0798	0.0806	0.0852	0.0851	0.0769	0.0884	0.0877	0.0931	0.1021
21=02:03:27	18607	303	0.0942	0.0871	0.0879	0.0886	0.0908	0.0836	0.0825	0.0876	0.0880	0.0846	0.0908	0.0882	0.0900	0.0878	0.0841	0.0958	0.0833	0.0899	0.0891	0.0874	0.0832	0.0853	0.1028	0.0898	0.0821	0.0850	0.0912	0.0863	0.0829	0.0831	0.0825	0.0825	0.0822	0.0829	0.0836	0.0810	0.0830	0.0838	0.0821	0.0819	0.0785	0.0873	0.0827	0.0837	0.0864	0.0812	0.0892	0.0892	0.0868	0.0884	0.0809	0.0816	0.0812	0.0827	0.0820	0.0851	0.0868	0.0874	0.0862	0.0838	0.0916	0.0882	0.0748	0.0797	0.0814	0.0830	0.0836	0.0791	0.0843	0.0895	0.0955	0.0819	0.0933	0.0853	0.0862	0.0861	0.0799	0.0820	0.0849	0.0850	0.0801	0.0858	0.0907	0.0976	0.0883	0.0907	0.0904	0.0817	0.0811	0.0852	0.0861	0.0788	0.0912	0.0880	0.0942	0.1027
22=02:18:07	19488	298	0.0940	0.0871	0.0865	0.0893	0.0888	0.0833	0.0830	0.0876	0.0889	0.0838	0.0901	0.0891	0.0895	0.0883	0.0828	0.0963	0.0836	0.0895	0.0883	0.0856	0.0828	0.0854	0.0986	0.0854	0.0812	0.0841	0.0910	0.0857	0.0832	0.0838	0.0817	0.0828	0.0821	0.0838	0.0831	0.0818	0.0814	0.0848	0.0821	0.0825	0.0786	0.0860	0.0819	0.0832	0.0855	0.0818	0.0889	0.0895	0.0877	0.0873	0.0827	0.0805	0.0818	0.0825	0.0827	0.0842	0.0862	0.0876	0.0867	0.0839	0.0912	0.0891	0.0741	0.0809	0.0804	0.0834	0.0837	0.0795	0.0843	0.0901	0.0932	0.0816	0.0941	0.0844	0.0879	0.0850	0.0818	0.0803	0.0853	0.0854	0.0815	0.0853	0.0899	0.0962	0.0886	0.0899	0.0913	0.0814	0.0810	0.0872	0.0868	0.0778	0.0917	0.0888	0.0937	0.1000
23=02:32:48	20369	303	0.0956	0.0872	0.0879	0.0895	0.0887	0.0840	0.0831	0.0875	0.0881	0.0846	0.0892	0.0887	0.0899	0.0875	0.0843	0.0961	0.0825	0.0891	0.0887	0.0870	0.0832	0.0852	0.0961	0.0885	0.0818	0.0853	0.0906	0.0866	0.0826	0.0833	0.0830	0.0819	0.0827	0.0835	0.0831	0.0809	0.0822	0.0837	0.0816	0.0819	0.0787	0.0875	0.0821	0.0832	0.0864	0.0821	0.0885	0.0868	0.0878	0.0887	0.0811	0.0818	0.0819	0.0823	0.0823	0.0848	0.0862	0.0867	0.0866	0.0822	0.0922	0.0895	0.0751	0.0805	0.0810	0.0833	0.0833	0.0797	0.0846	0.0890	0.0938	0.0819	0.0941	0.0859	0.0866	0.0856	0.0803	0.0819	0.0866	0.0843	0.0807	0.0851	0.0903	0.0974	0.0887	0.0897	0.0914	0.0815	0.0815	0.0865	0.0866	0.0773	0.0912	0.0895	0.0932	0.0976
24=02:47:29	21250	298	0.0959	0.0871	0.0873	0.0902	0.0888	0.0839	0.0815	0.0879	0.0889	0.0839	0.0904	0.0868	0.0909	0.0891	0.0843	0.0973	0.0834	0.0881	0.0893	0.0862	0.0843	0.0863	0.0993	0.0875	0.0814	0.0848	0.0909	0.0875	0.0824	0.0829	0.0830	0.0821	0.0825	0.0843	0.0834	0.0805	0.0822	0.0845	0.0821	0.0824	0.0782	0.0887	0.0826	0.0831	0.0856	0.0813	0.0903	0.0890	0.0874	0.0887	0.0809	0.0819	0.0819	0.0822	0.0821	0.0851	0.0857	0.0869	0.0876	0.0834	0.0917	0.0905	0.0738	0.0804	0.0808	0.0830	0.0843	0.0797	0.0851	0.0900	0.0950	0.0814	0.0950	0.0848	0.0876	0.0856	0.0798	0.0816	0.0853	0.0859	0.0819	0.0853	0.0909	0.0985	0.0894	0.0905	0.0919	0.0814	0.0807	0.0869	0.0877	0.0770	0.0921	0.0887	0.0955	0.1003
25=03:02:10	22130	303	0.0951	0.0864	0.0905	0.0890	0.0897	0.0831	0.0834	0.0882	0.0885	0.0842	0.0905	0.0885	0.0901	0.0880	0.0829	0.0965	0.0829	0.0889	0.0897	0.0873	0.0824	0.0858	0.1017	0.0876	0.0825	0.0844	0.0916	0.0863	0.0823	0.0825	0.0831	0.0838	0.0830	0.0846	0.0842	0.0823	0.0819	0.0829	0.0818	0.0822	0.0780	0.0866	0.0813	0.0849	0.0873	0.0806	0.0893	0.0884	0.0883	0.0892	0.0826	0.0810	0.0815	0.0819	0.0823	0.0852	0.0863	0.0884	0.0875	0.0836	0.0925	0.0907	0.0742	0.0800	0.0811	0.0831	0.0841	0.0791	0.0834	0.0915	0.0958	0.0818	0.0983	0.0857	0.0873	0.0866	0.0808	0.0822	0.0869	0.0863	0.0811	0.0849	0.0908	0.0989	0.0898	0.0898	0.0917	0.0814	0.0808	0.0872	0.0873	0.0781	0.0937	0.0893	0.0957	0.1019
26=03:16:51	23011	300	0.0967	0.0889	0.0878	0.0904	0.0902	0.0837	0.0850	0.0889	0.0900	0.0853	0.0924	0.0879	0.0914	0.0896	0.0841	0.0971	0.0837	0.0920	0.0893	0.0868	0.0828	0.0865	0.1014	0.0885	0.0818	0.0851	0.0915	0.0870	0.0827	0.0844	0.0823	0.0839	0.0841	0.0851	0.0841	0.0809	0.0825	0.0847	0.0822	0.0830	0.0786	0.0876	0.0819	0.0841	0.0866	0.0818	0.0912	0.0879	0.0885	0.0895	0.0829	0.0822	0.0824	0.0836	0.0831	0.0859	0.0865	0.0881	0.0885	0.0835	0.0937	0.0922	0.0745	0.0810	0.0807	0.0848	0.0846	0.0795	0.0849	0.0923	0.0997	0.0820	0.0975	0.0852	0.0884	0.0868	0.0803	0.0816	0.0877	0.0868	0.0822	0.0870	0.0929	0.0990	0.0904	0.0907	0.0926	0.0820	0.0821	0.0877	0.0879	0.0778	0.0921	0.0903	0.0966	0.1039
27=03:31:31	23892	303	0.0983	0.0901	0.0869	0.0922	0.0884	0.0844	0.0847	0.0900	0.0905	0.0873	0.0925	0.0888	0.0926	0.0913	0.0839	0.0987	0.0832	0.0905	0.0891	0.0887	0.0841	0.0885	0.1049	0.0866	0.0822	0.0873	0.0906	0.0889	0.0827	0.0845	0.0839	0.0843	0.0851	0.0859	0.0854	0.0808	0.0843	0.0869	0.0822	0.0841	0.0783	0.0883	0.0827	0.0847	0.0870	0.0829	0.0933	0.0895	0.0903	0.0918	0.0836	0.0820	0.0820	0.0832	0.0833	0.0862	0.0881	0.0902	0.0897	0.0846	0.0945	0.0936	0.0752	0.0821	0.0810	0.0843	0.0845	0.0804	0.0860	0.0926	0.0979	0.0819	0.0969	0.0860	0.0906	0.0882	0.0814	0.0825	0.0890	0.0878	0.0832	0.0870	0.0937	0.0997	0.0920	0.0919	0.0953	0.0827	0.0829	0.0895	0.0884	0.0788	0.0927	0.0916	0.0970	0.1083
28=03:46:12	24773	300	0.1005	0.0899	0.0886	0.0911	0.0881	0.0845	0.0861	0.0910	0.0919	0.0876	0.0936	0.0886	0.0937	0.0914	0.0852	0.1003	0.0825	0.0920	0.0851	0.0885	0.0831	0.0883	0.1045	0.0880	0.0839	0.0868	0.0916	0.0893	0.0829	0.0848	0.0827	0.0838	0.0851	0.0864	0.0850	0.0812	0.0827	0.0856	0.0817	0.0834	0.0784	0.0882	0.0823	0.0848	0.0886	0.0824	0.0902	0.0896	0.0924	0.0922	0.0814	0.0836	0.0822	0.0822	0.0833	0.0895	0.0879	0.0899	0.0900	0.0843	0.0954	0.0940	0.0750	0.0810	0.0795	0.0838	0.0852	0.0800	0.0856	0.0928	0.0990	0.0808	0.0987	0.0871	0.0891	0.0885	0.0803	0.0828	0.0882	0.0886	0.0815	0.0882	0.0939	0.1003	0.0933	0.0921	0.0940	0.0823	0.0829	0.0896	0.0888	0.0783	0.0941	0.0906	0.0972	0.1086
29=04:00:53	25654	298	0.1012	0.0904	0.0915	0.0911	0.0914	0.0857	0.0859	0.0918	0.0925	0.0886	0.0935	0.0887	0.0946	0.0915	0.0853	0.0986	0.0829	0.0902	0.0902	0.0893	0.0845	0.0881	0.1024	0.0887	0.0842	0.0887	0.0920	0.0890	0.0826	0.0859	0.0840	0.0845	0.0853	0.0863	0.0859	0.0813	0.0851	0.0858	0.0835	0.0831	0.0788	0.0893	0.0842	0.0862	0.0881	0.0836	0.0926	0.0886	0.0904	0.0935	0.0802	0.0845	0.0811	0.0840	0.0837	0.0878	0.0889	0.0908	0.0899	0.0845	0.0961	0.0954	0.0752	0.0816	0.0817	0.0851	0.0856	0.0810	0.0863	0.0934	0.0996	0.0815	0.0975	0.0892	0.0895	0.0897	0.0799	0.0860	0.0893	0.0889	0.0833	0.0878	0.0950	0.1033	0.0941	0.0933	0.0952	0.0834	0.0841	0.0908	0.0895	0.0786	0.0962	0.0917	0.0982	0.1075
30=04:15:34	26534	303	0.1017	0.0901	0.0893	0.0916	0.0908	0.0853	0.0859	0.0924	0.0916	0.0876	0.0938	0.0880	0.0955	0.0928	0.0848	0.0992	0.0824	0.0892	0.0929	0.0900	0.0846	0.0906	0.1074	0.0872	0.0843	0.0869	0.0899	0.0888	0.0829	0.0864	0.0832	0.0847	0.0861	0.0862	0.0861	0.0811	0.0857	0.0862	0.0828	0.0843	0.0785	0.0891	0.0830	0.0886	0.0887	0.0833	0.0946	0.0894	0.0919	0.0941	0.0806	0.0840	0.0810	0.0837	0.0832	0.0881	0.0887	0.0920	0.0909	0.0847	0.0978	0.0955	0.0756	0.0815	0.0817	0.0852	0.0851	0.0801	0.0890	0.0957	0.1018	0.0812	0.1009	0.0892	0.0918	0.0911	0.0795	0.0846	0.0904	0.0890	0.0829	0.0884	0.0969	0.1063	0.0961	0.0945	0.0966	0.0838	0.0849	0.0912	0.0903	0.0787	0.0969	0.0928	0.1007	0.1117
31=04:30:15	27415	300	0.1031	0.0929	0.0901	0.0931	0.0895	0.0864	0.0876	0.0950	0.0927	0.0889	0.0945	0.0900	0.0964	0.0945	0.0857	0.1003	0.0838	0.0922	0.0911	0.0902	0.0843	0.0899	0.1058	0.0862	0.0835	0.0893	0.0904	0.0909	0.0822	0.0853	0.0836	0.0855	0.0871	0.0879	0.0865	0.0820	0.0865	0.0878	0.0832	0.0854	0.0790	0.0914	0.0842	0.0870	0.0897	0.0856	0.0971	0.0885	0.0917	0.0948	0.0818	0.0850	0.0811	0.0847	0.0830	0.0875	0.0900	0.0925	0.0931	0.0837	0.0987	0.0978	0.0758	0.0832	0.0814	0.0857	0.0862	0.0804	0.0887	0.0955	0.1023	0.0820	0.0984	0.0886	0.0924	0.0906	0.0781	0.0863	0.0908	0.0919	0.0843	0.0903	0.0969	0.1054	0.0968	0.0937	0.0981	0.0838	0.0854	0.0927	0.0919	0.0786	0.0980	0.0927	0.1016	0.1085
32=04:44:56	28296	303	0.1040	0.0918	0.0898	0.0924	0.0898	0.0871	0.0874	0.0955	0.0923	0.0894	0.0961	0.0879	0.0969	0.0947	0.0846	0.1008	0.0836	0.0921	0.0914	0.0911	0.0856	0.0903	0.1048	0.0874	0.0849	0.0895	0.0911	0.0908	0.0829	0.0870	0.0852	0.0869	0.0878	0.0870	0.0867	0.0803	0.0856	0.0875	0.0813	0.0858	0.0784	0.0917	0.0840	0.0873	0.0902	0.0851	0.0951	0.0882	0.0947	0.0946	0.0822	0.0842	0.0818	0.0843	0.0844	0.0893	0.0906	0.0928	0.0925	0.0834	0.0987	0.0964	0.0765	0.0835	0.0813	0.0863	0.0864	0.0811	0.0892	0.0960	0.1041	0.0818	0.1014	0.0891	0.0941	0.0911	0.0809	0.0858	0.0925	0.0904	0.0835	0.0900	0.0982	0.1050	0.0965	0.0954	0.0980	0.0838	0.0856	0.0923	0.0923	0.0786	0.0993	0.0943	0.1023	0.1113
33=04:59:36	29177	298	0.1055	0.0933	0.0889	0.0929	0.0887	0.0866	0.0884	0.0945	0.0929	0.0895	0.0957	0.0881	0.0982	0.0948	0.0847	0.1019	0.0834	0.0915	0.0912	0.0918	0.0853	0.0910	0.1085	0.0870	0.0849	0.0895	0.0902	0.0918	0.0830	0.0853	0.0845	0.0858	0.0877	0.0877	0.0876	0.0804	0.0861	0.0883	0.0820	0.0862	0.0786	0.0921	0.0829	0.0881	0.0904	0.0854	0.0958	0.0895	0.0959	0.0951	0.0823	0.0844	0.0820	0.0847	0.0842	0.0884	0.0911	0.0935	0.0935	0.0834	0.0999	0.0989	0.0762	0.0839	0.0799	0.0854	0.0859	0.0809	0.0883	0.0956	0.1043	0.0827	0.1021	0.0884	0.0946	0.0915	0.0803	0.0850	0.0932	0.0914	0.0848	0.0919	0.0989	0.1057	0.0976	0.0947	0.0995	0.0844	0.0850	0.0939	0.0921	0.0790	0.0987	0.0956	0.1023	0.1132
34=05:14:17	30058	303	0.1061	0.0928	0.0883	0.0925	0.0879	0.0870	0.0876	0.0945	0.0935	0.0895	0.0956	0.0884	0.1009	0.0954	0.0840	0.1013	0.0840	0.0911	0.0909	0.0944	0.0867	0.0907	0.1100	0.0874	0.0841	0.0893	0.0910	0.0910	0.0823	0.0852	0.0836	0.0856	0.0879	0.0881	0.0873	0.0809	0.0869	0.0873	0.0825	0.0862	0.0782	0.0922	0.0839	0.0888	0.0906	0.0874	0.0972	0.0882	0.0954	0.0956	0.0819	0.0845	0.0810	0.0840	0.0843	0.0896	0.0908	0.0945	0.0950	0.0836	0.1028	0.0998	0.0773	0.0840	0.0805	0.0862	0.0857	0.0793	0.0894	0.0974	0.1059	0.0818	0.1039	0.0892	0.0936	0.0928	0.0805	0.0851	0.0937	0.0920	0.0852	0.0907	0.0988	0.1073	0.1001	0.0973	0.1006	0.0837	0.0859	0.0950	0.0931	0.0784	0.0998	0.0948	0.1039	0.1119
35=05:28:58	30938	298	0.1111	0.0953	0.0894	0.0944	0.0900	0.0885	0.0895	0.0993	0.0949	0.0936	0.0980	0.0886	0.1017	0.0954	0.0848	0.1036	0.0834	0.0910	0.0910	0.0954	0.0870	0.0926	0.1104	0.0878	0.0860	0.0924	0.0897	0.0926	0.0827	0.0880	0.0847	0.0882	0.0904	0.0906	0.0890	0.0816	0.0893	0.0887	0.0835	0.0871	0.0794	0.0931	0.0848	0.0900	0.0912	0.0877	0.1036	0.0900	0.0982	0.1002	0.0803	0.0875	0.0805	0.0857	0.0842	0.0915	0.0923	0.0960	0.0960	0.0847	0.1031	0.1018	0.0775	0.0847	0.0819	0.0859	0.0869	0.0808	0.0909	0.0983	0.1077	0.0828	0.1026	0.0924	0.0946	0.0948	0.0799	0.0894	0.0950	0.0945	0.0857	0.0927	0.1004	0.1105	0.1003	0.0985	0.1023	0.0841	0.0871	0.0970	0.0958	0.0789	0.1026	0.0979	0.1055	0.1127
36=05:43:39	31819	303	0.1121	0.0965	0.0897	0.0969	0.0904	0.0893	0.0929	0.1003	0.0975	0.0963	0.1004	0.0882	0.1041	0.0996	0.0852	0.1049	0.0836	0.0930	0.0920	0.0969	0.0869	0.0931	0.1109	0.0869	0.0875	0.0942	0.0904	0.0949	0.0831	0.0888	0.0852	0.0883	0.0909	0.0917	0.0897	0.0806	0.0892	0.0913	0.0835	0.0876	0.0788	0.0938	0.0852	0.0889	0.0917	0.0877	0.0977	0.0891	0.0984	0.1004	0.0807	0.0892	0.0810	0.0871	0.0849	0.0943	0.0939	0.0971	0.0971	0.0843	0.1054	0.1043	0.0765	0.0865	0.0818	0.0875	0.0880	0.0806	0.0909	0.0985	0.1079	0.0821	0.1055	0.0929	0.0974	0.0958	0.0805	0.0889	0.0970	0.0949	0.0856	0.0945	0.1035	0.1124	0.1026	0.0990	0.1044	0.0861	0.0880	0.0982	0.0964	0.0791	0.1023	0.0977	0.1068	0.1189
37=05:58:20	32700	300	0.1118	0.0973	0.0878	0.0966	0.0887	0.0878	0.0923	0.1003	0.0991	0.0959	0.1008	0.0886	0.1033	0.0989	0.0846	0.1054	0.0828	0.0929	0.0913	0.0982	0.0874	0.0954	0.1137	0.0868	0.0853	0.0934	0.0894	0.0959	0.0811	0.0889	0.0837	0.0879	0.0922	0.0920	0.0898	0.0806	0.0905	0.0908	0.0822	0.0887	0.0781	0.0937	0.0850	0.0920	0.0935	0.0897	0.1012	0.0875	0.0975	0.1004	0.0811	0.0885	0.0811	0.0866	0.0846	0.0929	0.0934	0.0971	0.0980	0.0833	0.1069	0.1042	0.0772	0.0854	0.0800	0.0874	0.0871	0.0811	0.0932	0.1020	0.1115	0.0810	0.1071	0.0917	0.0972	0.0986	0.0797	0.0889	0.0985	0.0949	0.0866	0.0941	0.1041	0.1127	0.1056	0.0997	0.1053	0.0861	0.0883	0.0998	0.0980	0.0783	0.1031	0.0993	0.1103	0.1201
38=06:13:00	33581	298	0.1159	0.1008	0.0904	0.0978	0.0894	0.0900	0.0955	0.1016	0.1010	0.0989	0.1035	0.0893	0.1091	0.1014	0.0866	0.1077	0.0845	0.0946	0.0892	0.1010	0.0880	0.0978	0.1166	0.0882	0.0899	0.0975	0.0913	0.0971	0.0827	0.0895	0.0846	0.0891	0.0933	0.0928	0.0908	0.0806	0.0920	0.0919	0.0833	0.0890	0.0791	0.0962	0.0852	0.0928	0.0969	0.0908	0.1009	0.0899	0.1005	0.1029	0.0808	0.0906	0.0810	0.0878	0.0848	0.0944	0.0952	0.0981	0.0988	0.0841	0.1086	0.1050	0.0786	0.0866	0.0817	0.0883	0.0880	0.0816	0.0947	0.1026	0.1124	0.0814	0.1092	0.0946	0.0990	0.0976	0.0793	0.0905	0.0986	0.0962	0.0873	0.0957	0.1037	0.1127	0.1056	0.1010	0.1059	0.0875	0.0902	0.1016	0.0985	0.0794	0.1062	0.1011	0.1113	0.1242
39=06:27:41	34462	303	0.1136	0.0998	0.0852	0.0974	0.0876	0.0887	0.0932	0.1029	0.0989	0.0973	0.1021	0.0871	0.1048	0.0995	0.0849	0.1053	0.0826	0.0920	0.0917	0.0982	0.0867	0.0950	0.1138	0.0868	0.0850	0.0948	0.0875	0.0967	0.0800	0.0866	0.0842	0.0880	0.0927	0.0909	0.0900	0.0792	0.0894	0.0914	0.0815	0.0889	0.0783	0.0944	0.0833	0.0915	0.0939	0.0883	0.0993	0.0887	0.0998	0.1010	0.0815	0.0877	0.0793	0.0842	0.0853	0.0935	0.0945	0.0981	0.0991	0.0843	0.1086	0.1061	0.0771	0.0862	0.0797	0.0869	0.0870	0.0797	0.0925	0.1006	0.1135	0.0817	0.1071	0.0918	0.0997	0.0975	0.0794	0.0888	0.0989	0.0970	0.0860	0.0948	0.1048	0.1145	0.1052	0.1012	0.1076	0.0846	0.0888	0.1020	0.0988	0.0780	0.1072	0.0993	0.1098	0.1242
40=06:42:22	35342	298	0.1186	0.1004	0.0898	0.0984	0.0891	0.0901	0.0959	0.1061	0.1027	0.0998	0.1042	0.0875	0.1073	0.1029	0.0854	0.1080	0.0835	0.0947	0.0925	0.0987	0.0874	0.0990	0.1222	0.0876	0.0873	0.0951	0.0908	0.0997	0.0821	0.0894	0.0857	0.0890	0.0955	0.0932	0.0921	0.0818	0.0922	0.0931	0.0828	0.0910	0.0787	0.0962	0.0843	0.0934	0.0947	0.0915	0.1009	0.0888	0.1046	0.1057	0.0817	0.0896	0.0821	0.0866	0.0856	0.0950	0.0958	0.1006	0.1015	0.0840	0.1117	0.1089	0.0792	0.0883	0.0805	0.0886	0.0878	0.0813	0.0943	0.1040	0.1128	0.0811	0.1114	0.0951	0.1023	0.0998	0.0801	0.0912	0.1013	0.1012	0.0879	0.0981	0.1081	0.1162	0.1089	0.1038	0.1101	0.0880	0.0908	0.1045	0.1014	0.0789	0.1083	0.1003	0.1114	0.1248
41=06:57:03	36223	303	0.1184	0.1017	0.0891	0.0968	0.0875	0.0892	0.0967	0.1079	0.1034	0.1005	0.1036	0.0870	0.1098	0.1032	0.0847	0.1086	0.0828	0.0941	0.0926	0.0999	0.0871	0.0970	0.1170	0.0863	0.0885	0.0972	0.0885	0.0987	0.0819	0.0874	0.0849	0.0897	0.0955	0.0935	0.0925	0.0796	0.0922	0.0939	0.0818	0.0903	0.0781	0.0957	0.0837	0.0942	0.0971	0.0914	0.1052	0.0873	0.1024	0.1048	0.0804	0.0896	0.0797	0.0872	0.0839	0.0973	0.0967	0.1014	0.1029	0.0838	0.1135	0.1097	0.0781	0.0874	0.0803	0.0861	0.0887	0.0808	0.0947	0.1056	0.1166	0.0802	0.1118	0.0963	0.1026	0.1006	0.0771	0.0919	0.1023	0.1007	0.0869	0.0996	0.1085	0.1175	0.1099	0.1032	0.1100	0.0867	0.0909	0.1041	0.1011	0.0780	0.1090	0.1003	0.1131	0.1256
42=07:11:44	37104	300	0.1217	0.1057	0.0879	0.1001	0.0884	0.0908	0.0978	0.1102	0.1059	0.1035	0.1072	0.0901	0.1102	0.1052	0.0844	0.1110	0.0840	0.0938	0.0932	0.1051	0.0878	0.0985	0.1196	0.0879	0.0879	0.0989	0.0883	0.1002	0.0812	0.0892	0.0859	0.0903	0.0973	0.0952	0.0936	0.0814	0.0933	0.0956	0.0823	0.0916	0.0785	0.0984	0.0867	0.0949	0.0990	0.0932	0.1074	0.0880	0.1053	0.1078	0.0808	0.0914	0.0798	0.0884	0.0845	0.0981	0.0976	0.1027	0.1041	0.0844	0.1163	0.1119	0.0798	0.0896	0.0810	0.0885	0.0894	0.0825	0.0973	0.1074	0.1220	0.0830	0.1136	0.0963	0.1062	0.1018	0.0795	0.0947	0.1037	0.1042	0.0891	0.1020	0.1120	0.1217	0.1135	0.1048	0.1127	0.0890	0.0925	0.1072	0.1041	0.0791	0.1116	0.1027	0.1158	0.1266
43=07:26:24	37985	301	0.1246	0.1055	0.0881	0.0995	0.0901	0.0906	0.0984	0.1126	0.1073	0.1050	0.1078	0.0877	0.1126	0.1066	0.0844	0.1125	0.0833	0.0937	0.0923	0.1055	0.0885	0.0996	0.1206	0.0889	0.0881	0.0993	0.0903	0.1014	0.0815	0.0891	0.0856	0.0905	0.0981	0.0967	0.0944	0.0813	0.0951	0.0965	0.0819	0.0932	0.0776	0.0976	0.0849	0.0963	0.0984	0.0944	0.1076	0.0882	0.1079	0.1092	0.0817	0.0916	0.0814	0.0876	0.0852	0.0997	0.0990	0.1048	0.1057	0.0839	0.1185	0.1160	0.0800	0.0888	0.0807	0.0881	0.0895	0.0822	0.0967	0.1084	0.1216	0.0816	0.1151	0.0973	0.1070	0.1032	0.0800	0.0932	0.1050	0.1045	0.0888	0.1015	0.1127	0.1236	0.1155	0.1067	0.1150	0.0885	0.0927	0.1090	0.1058	0.0785	0.1140	0.1052	0.1174	0.1316
44=07:41:05	38866	300	0.1236	0.1053	0.0889	0.1009	0.0891	0.0917	0.1006	0.1121	0.1077	0.1054	0.1089	0.0864	0.1139	0.1080	0.0855	0.1132	0.0820	0.0972	0.0935	0.1052	0.0885	0.1018	0.1260	0.0874	0.0883	0.1013	0.0893	0.1014	0.0817	0.0915	0.0857	0.0920	0.1005	0.0967	0.0965	0.0804	0.0955	0.0971	0.0820	0.0931	0.0781	0.0991	0.0845	0.0986	0.1009	0.0952	0.1067	0.0875	0.1060	0.1110	0.0794	0.0924	0.0802	0.0890	0.0855	0.0999	0.0997	0.1053	0.1060	0.0830	0.1192	0.1151	0.0805	0.0904	0.0806	0.0903	0.0897	0.0815	0.0984	0.1098	0.1259	0.0802	0.1181	0.0983	0.1086	0.1043	0.0787	0.0948	0.1067	0.1045	0.0891	0.1041	0.1150	0.1257	0.1165	0.1063	0.1154	0.0901	0.0944	0.1095	0.1061	0.0788	0.1154	0.1059	0.1187	0.1370
45=07:55:46	39747	300	0.1287	0.1087	0.0886	0.1054	0.0888	0.0938	0.1036	0.1174	0.1117	0.1076	0.1103	0.0876	0.1172	0.1106	0.0849	0.1161	0.0838	0.0956	0.0931	0.1089	0.0901	0.1044	0.1248	0.0870	0.0906	0.1037	0.0897	0.1045	0.0818	0.0923	0.0873	0.0932	0.1025	0.0998	0.0972	0.0802	0.0982	0.0998	0.0831	0.0956	0.0777	0.1020	0.0861	0.1000	0.1015	0.0968	0.1098	0.0872	0.1109	0.1145	0.0824	0.0945	0.0820	0.0899	0.0867	0.1041	0.1021	0.1076	0.1108	0.0841	0.1242	0.1198	0.0826	0.0924	0.0812	0.0916	0.0913	0.0824	0.1006	0.1121	0.1255	0.0809	0.1221	0.1000	0.1111	0.1078	0.0807	0.0976	0.1096	0.1089	0.0918	0.1064	0.1175	0.1301	0.1201	0.1106	0.1204	0.0921	0.0962	0.1131	0.1101	0.0786	0.1179	0.1076	0.1228	0.1353
46=08:10:27	40627	301	0.1349	0.1133	0.0938	0.1093	0.0917	0.0965	0.1114	0.1198	0.1140	0.1127	0.1140	0.0885	0.1218	0.1136	0.0875	0.1208	0.0850	0.0984	0.0891	0.1128	0.0915	0.1062	0.1262	0.0890	0.0966	0.1080	0.0925	0.1078	0.0845	0.0940	0.0879	0.0950	0.1045	0.1024	0.1000	0.0808	0.1002	0.1022	0.0834	0.0990	0.0792	0.1017	0.0874	0.1015	0.1066	0.1010	0.1133	0.0899	0.1180	0.1192	0.0824	0.0977	0.0824	0.0914	0.0878	0.1057	0.1035	0.1113	0.1128	0.0852	0.1270	0.1226	0.0835	0.0938	0.0813	0.0920	0.0923	0.0838	0.1019	0.1129	0.1270	0.0829	0.1272	0.1053	0.1118	0.1091	0.0817	0.0990	0.1129	0.1122	0.0929	0.1065	0.1183	0.1304	0.1219	0.1121	0.1210	0.0923	0.0987	0.1146	0.1122	0.0810	0.1258	0.1108	0.1244	0.1358
47=08:25:08	41508	303	0.1332	0.1108	0.0894	0.1075	0.0896	0.0955	0.1096	0.1196	0.1138	0.1110	0.1123	0.0879	0.1202	0.1137	0.0840	0.1198	0.0827	0.0982	0.0948	0.1150	0.0945	0.1082	0.1285	0.0866	0.0922	0.1060	0.0899	0.1062	0.0823	0.0935	0.0875	0.0956	0.1056	0.1033	0.1000	0.0806	0.0999	0.1020	0.0829	0.0983	0.0783	0.1056	0.0869	0.1030	0.1047	0.1001	0.1123	0.0879	0.1149	0.1176	0.0821	0.0966	0.0812	0.0908	0.0876	0.1062	0.1051	0.1120	0.1140	0.0845	0.1263	0.1226	0.0831	0.0948	0.0815	0.0935	0.0913	0.0828	0.1077	0.1146	0.1277	0.0802	0.1264	0.1042	0.1137	0.1114	0.0800	0.1000	0.1138	0.1135	0.0937	0.1069	0.1208	0.1336	0.1229	0.1122	0.1238	0.0931	0.0984	0.1165	0.1138	0.0806	0.1210	0.1097	0.1261	0.1394
48=08:39:48	42389	303	0.1349	0.1134	0.0900	0.1103	0.0911	0.0972	0.1148	0.1218	0.1175	0.1142	0.1145	0.0887	0.1271	0.1156	0.0849	0.1252	0.0837	0.0990	0.0957	0.1199	0.0937	0.1128	0.1324	0.0870	0.0924	0.1088	0.0904	0.1089	0.0818	0.0937	0.0882	0.0972	0.1085	0.1051	0.1020	0.0810	0.1034	0.1056	0.0829	0.1000	0.0789	0.1061	0.0893	0.1051	0.1084	0.1049	0.1227	0.0886	0.1162	0.1193	0.0819	0.0976	0.0816	0.0915	0.0881	0.1073	0.1069	0.1143	0.1165	0.0852	0.1339	0.1270	0.0847	0.0966	0.0810	0.0932	0.0921	0.0842	0.1087	0.1209	0.1337	0.0810	0.1299	0.1045	0.1165	0.1116	0.0803	0.1017	0.1173	0.1151	0.0945	0.1107	0.1221	0.1362	0.1283	0.1160	0.1255	0.0936	0.1009	0.1208	0.1178	0.0806	0.1286	0.1160	0.1311	0.1415
49=08:54:29	43270	301	0.1396	0.1152	0.0883	0.1126	0.0897	0.0986	0.1162	0.1214	0.1176	0.1138	0.1157	0.0880	0.1256	0.1165	0.0850	0.1229	0.0836	0.0972	0.0951	0.1173	0.0920	0.1100	0.1309	0.0872	0.0925	0.1101	0.0884	0.1096	0.0817	0.0954	0.0881	0.0985	0.1086	0.1059	0.1033	0.0812	0.1029	0.1048	0.0822	0.1000	0.0784	0.1056	0.0879	0.1046	0.1060	0.1039	0.1161	0.0893	0.1182	0.1206	0.0817	0.0988	0.0806	0.0926	0.0883	0.1093	0.1084	0.1145	0.1171	0.0841	0.1320	0.1266	0.0843	0.0973	0.0811	0.0949	0.0917	0.0836	0.1067	0.1184	0.1319	0.0808	0.1309	0.1062	0.1195	0.1149	0.0802	0.1035	0.1173	0.1172	0.0944	0.1119	0.1248	0.1380	0.1284	0.1156	0.1290	0.0959	0.1020	0.1214	0.1166	0.0804	0.1250	0.1132	0.1291	0.1473
50=09:09:10	44151	298	0.1424	0.1168	0.0892	0.1125	0.0895	0.0979	0.1180	0.1245	0.1202	0.1167	0.1165	0.0874	0.1295	0.1191	0.0858	0.1260	0.0833	0.0980	0.0956	0.1209	0.0932	0.1155	0.1418	0.0858	0.0944	0.1119	0.0882	0.1113	0.0816	0.0945	0.0878	0.1002	0.1118	0.1072	0.1043	0.0816	0.1051	0.1069	0.0833	0.1025	0.0785	0.1066	0.0861	0.1073	0.1089	0.1064	0.1211	0.0887	0.1232	0.1243	0.0796	0.1003	0.0801	0.0929	0.0867	0.1123	0.1088	0.1174	0.1192	0.0836	0.1361	0.1300	0.0862	0.0986	0.0813	0.0932	0.0930	0.0830	0.1088	0.1209	0.1385	0.0802	0.1338	0.1081	0.1191	0.1174	0.0781	0.1061	0.1210	0.1203	0.0950	0.1130	0.1271	0.1391	0.1335	0.1175	0.1324	0.0958	0.1034	0.1250	0.1196	0.0805	0.1303	0.1172	0.1342	0.1568
51=09:23:51	45031	300	0.1452	0.1184	0.0897	0.1141	0.0899	0.0979	0.1188	0.1248	0.1204	0.1178	0.1174	0.0875	0.1307	0.1203	0.0841	0.1267	0.0822	0.0997	0.0948	0.1227	0.0932	0.1144	0.1370	0.0858	0.0946	0.1129	0.0904	0.1122	0.0820	0.0958	0.0880	0.0996	0.1135	0.1082	0.1053	0.0800	0.1065	0.1080	0.0817	0.1027	0.0780	0.1068	0.0867	0.1081	0.1099	0.1065	0.1221	0.0875	0.1291	0.1270	0.0813	0.1018	0.0812	0.0930	0.0885	0.1144	0.1118	0.1185	0.1190	0.0832	0.1392	0.1325	0.0869	0.1004	0.0806	0.0957	0.0925	0.0837	0.1112	0.1233	0.1366	0.0804	0.1375	0.1087	0.1243	0.1188	0.0803	0.1065	0.1230	0.1210	0.0962	0.1147	0.1289	0.1412	0.1342	0.1209	0.1335	0.0971	0.1041	0.1270	0.1217	0.0801	0.1302	0.1178	0.1351	0.1489
52=09:38:32	45912	303	0.1560	0.1254	0.0905	0.1181	0.0894	0.1027	0.1251	0.1324	0.1287	0.1231	0.1221	0.0865	0.1392	0.1275	0.0852	0.1339	0.0842	0.0997	0.0925	0.1303	0.0944	0.1192	0.1408	0.0885	0.0993	0.1165	0.0911	0.1180	0.0820	0.0973	0.0891	0.1023	0.1184	0.1125	0.1078	0.0801	0.1090	0.1100	0.0826	0.1059	0.0784	0.1099	0.0885	0.1111	0.1147	0.1098	0.1237	0.0903	0.1337	0.1318	0.0809	0.1048	0.0803	0.0937	0.0892	0.1169	0.1148	0.1221	0.1245	0.0834	0.1459	0.1400	0.0888	0.1015	0.0808	0.0958	0.0940	0.0836	0.1122	0.1252	0.1407	0.0818	0.1383	0.1116	0.1238	0.1235	0.0800	0.1087	0.1270	0.1253	0.0974	0.1148	0.1322	0.1438	0.1400	0.1258	0.1393	0.0976	0.1068	0.1318	0.1261	0.0810	0.1365	0.1228	0.1398	0.1587
53=09:53:12	46793	298	0.1513	0.1236	0.0887	0.1183	0.0897	0.1009	0.1242	0.1301	0.1274	0.1243	0.1192	0.0865	0.1360	0.1251	0.0841	0.1303	0.0826	0.0985	0.0942	0.1256	0.0950	0.1176	0.1403	0.0887	0.0976	0.1175	0.0875	0.1163	0.0809	0.0972	0.0877	0.1032	0.1178	0.1118	0.1077	0.0816	0.1091	0.1110	0.0813	0.1060	0.0782	0.1081	0.0864	0.1128	0.1093	0.1077	0.1242	0.0852	0.1294	0.1297	0.0800	0.1038	0.0799	0.0935	0.0874	0.1193	0.1146	0.1247	0.1253	0.0832	0.1430	0.1381	0.0894	0.1014	0.0803	0.0974	0.0930	0.0823	0.1105	0.1281	0.1459	0.0807	0.1371	0.1133	0.1247	0.1231	0.0785	0.1103	0.1275	0.1280	0.0974	0.1181	0.1320	0.1474	0.1371	0.1239	0.1372	0.0970	0.1073	0.1302	0.1244	0.0795	0.1357	0.1218	0.1382	0.1562
54=10:07:53	47674	303	0.1568	0.1253	0.0891	0.1216	0.0883	0.1015	0.1243	0.1333	0.1300	0.1251	0.1239	0.0862	0.1399	0.1287	0.0855	0.1344	0.0814	0.1013	0.0964	0.1292	0.0981	0.1217	0.1430	0.0841	0.0982	0.1207	0.0888	0.1183	0.0823	0.0990	0.0892	0.1062	0.1209	0.1138	0.1114	0.0792	0.1105	0.1135	0.0820	0.1072	0.0778	0.1150	0.0887	0.1128	0.1139	0.1129	0.1300	0.0873	0.1364	0.1351	0.0789	0.1059	0.0808	0.0957	0.0895	0.1198	0.1173	0.1253	0.1272	0.0831	0.1467	0.1419	0.0900	0.1037	0.0808	0.0997	0.0935	0.0836	0.1158	0.1271	0.1440	0.0788	0.1441	0.1139	0.1304	0.1267	0.0796	0.1112	0.1316	0.1295	0.1005	0.1204	0.1365	0.1548	0.1411	0.1270	0.1430	0.1003	0.1089	0.1370	0.1285	0.0798	0.1385	0.1276	0.1457	0.1619
55=10:22:34	48554	300	0.1611	0.1285	0.0894	0.1217	0.0896	0.1007	0.1257	0.1340	0.1294	0.1277	0.1246	0.0858	0.1397	0.1293	0.0857	0.1345	0.0829	0.1042	0.0975	0.1298	0.0993	0.1242	0.1503	0.0863	0.1008	0.1223	0.0894	0.1192	0.0818	0.1003	0.0893	0.1077	0.1226	0.1156	0.1116	0.0802	0.1137	0.1151	0.0825	0.1099	0.0793	0.1132	0.0884	0.1146	0.1160	0.1139	0.1276	0.0877	0.1376	0.1358	0.0800	0.1083	0.0799	0.0976	0.0900	0.1213	0.1186	0.1282	0.1303	0.0832	0.1476	0.1449	0.0924	0.1068	0.0812	0.0996	0.0925	0.0842	0.1169	0.1307	0.1487	0.0803	0.1453	0.1172	0.1340	0.1260	0.0792	0.1151	0.1349	0.1325	0.1022	0.1236	0.1384	0.1540	0.1420	0.1276	0.1439	0.1016	0.1114	0.1383	0.1296	0.0811	0.1432	0.1281	0.1473	0.1703
56=10:37:15	49435	298	0.1630	0.1320	0.0899	0.1259	0.0895	0.1026	0.1320	0.1408	0.1354	0.1328	0.1294	0.0878	0.1514	0.1365	0.0846	0.1428	0.0835	0.1052	0.0991	0.1369	0.1026	0.1313	0.1587	0.0867	0.1010	0.1251	0.0904	0.1230	0.0834	0.1012	0.0911	0.1090	0.1289	0.1210	0.1172	0.0812	0.1216	0.1215	0.0824	0.1139	0.0778	0.1174	0.0896	0.1230	0.1254	0.1234	0.1369	0.0878	0.1444	0.1407	0.0821	0.1102	0.0814	0.0985	0.0912	0.1266	0.1226	0.1331	0.1337	0.0836	0.1618	0.1518	0.0929	0.1086	0.0816	0.1012	0.0975	0.0864	0.1242	0.1401	0.1616	0.0809	0.1481	0.1194	0.1360	0.1338	0.0800	0.1191	0.1386	0.1375	0.1042	0.1290	0.1438	0.1634	0.1548	0.1355	0.1512	0.1042	0.1159	0.1441	0.1366	0.0811	0.1494	0.1337	0.1582	0.1749
57=10:51:56	50316	303	0.1661	0.1344	0.0910	0.1268	0.0908	0.1030	0.1336	0.1421	0.1376	0.1343	0.1298	0.0887	0.1494	0.1379	0.0850	0.1437	0.0835	0.1068	0.0988	0.1377	0.1016	0.1319	0.1541	0.0862	0.1029	0.1276	0.0921	0.1254	0.0839	0.1035	0.0918	0.1120	0.1298	0.1223	0.1182	0.0808	0.1195	0.1209	0.0833	0.1145	0.0788	0.1175	0.0906	0.1223	0.1220	0.1245	0.1386	0.0865	0.1438	0.1429	0.0836	0.1121	0.0830	0.0998	0.0914	0.1282	0.1255	0.1346	0.1370	0.0844	0.1621	0.1525	0.0927	0.1108	0.0824	0.1028	0.0967	0.0864	0.1243	0.1388	0.1607	0.0814	0.1533	0.1230	0.1390	0.1357	0.0819	0.1203	0.1414	0.1385	0.1068	0.1291	0.1470	0.1635	0.1528	0.1362	0.1518	0.1051	0.1170	0.1444	0.1366	0.0821	0.1508	0.1342	0.1545	0.1722
58=11:06:36	51197	298	0.1692	0.1351	0.0906	0.1264	0.0904	0.1036	0.1370	0.1461	0.1398	0.1365	0.1328	0.0875	0.1560	0.1402	0.0852	0.1463	0.0836	0.1059	0.0983	0.1415	0.1026	0.1349	0.1584	0.0860	0.1035	0.1311	0.0895	0.1261	0.0822	0.1043	0.0912	0.1141	0.1335	0.1244	0.1193	0.0801	0.1219	0.1236	0.0827	0.1172	0.0784	0.1193	0.0903	0.1231	0.1245	0.1247	0.1397	0.0867	0.1467	0.1449	0.0808	0.1142	0.0817	0.1011	0.0897	0.1307	0.1261	0.1376	0.1397	0.0835	0.1654	0.1563	0.0937	0.1125	0.0811	0.1019	0.0962	0.0857	0.1262	0.1398	0.1615	0.0802	0.1555	0.1239	0.1413	0.1360	0.0800	0.1235	0.1440	0.1422	0.1073	0.1308	0.1484	0.1645	0.1582	0.1386	0.1544	0.1070	0.1185	0.1472	0.1389	0.0814	0.1519	0.1330	0.1592	0.1817
59=11:21:17	52078	300	0.1747	0.1383	0.0883	0.1301	0.0875	0.1026	0.1380	0.1476	0.1429	0.1381	0.1335	0.0875	0.1564	0.1425	0.0847	0.1480	0.0825	0.1044	0.0984	0.1422	0.1025	0.1348	0.1585	0.0852	0.1038	0.1325	0.0878	0.1305	0.0807	0.1055	0.0902	0.1152	0.1371	0.1251	0.1208	0.0803	0.1235	0.1246	0.0816	0.1185	0.0780	0.1187	0.0895	0.1257	0.1243	0.1265	0.1405	0.0873	0.1489	0.1468	0.0805	0.1160	0.0803	0.1012	0.0909	0.1314	0.1293	0.1385	0.1424	0.0831	0.1657	0.1574	0.0923	0.1125	0.0798	0.1039	0.0963	0.0850	0.1277	0.1430	0.1614	0.0795	0.1606	0.1263	0.1422	0.1427	0.0783	0.1244	0.1461	0.1451	0.1086	0.1319	0.1516	0.1692	0.1607	0.1389	0.1612	0.1077	0.1200	0.1530	0.1427	0.0806	0.1567	0.1378	0.1616	0.1869
60=11:35:58	52959	300	0.1852	0.1493	0.0895	0.1331	0.0889	0.1063	0.1458	0.1566	0.1518	0.1471	0.1415	0.0891	0.1626	0.1482	0.0853	0.1537	0.0830	0.1081	0.0968	0.1485	0.1061	0.1377	0.1641	0.0885	0.1103	0.1382	0.0901	0.1348	0.0811	0.1077	0.0914	0.1230	0.1388	0.1312	0.1253	0.0830	0.1271	0.1285	0.0824	0.1227	0.0779	0.1231	0.0913	0.1296	0.1331	0.1294	0.1435	0.0857	0.1525	0.1539	0.0807	0.1191	0.0798	0.1027	0.0898	0.1359	0.1322	0.1432	0.1457	0.0838	0.1716	0.1639	0.0939	0.1176	0.0805	0.1031	0.0982	0.0866	0.1315	0.1446	0.1722	0.0800	0.1611	0.1291	0.1469	0.1412	0.0788	0.1250	0.1495	0.1461	0.1101	0.1349	0.1533	0.1747	0.1639	0.1427	0.1621	0.1102	0.1230	0.1551	0.1454	0.0806	0.1609	0.1411	0.1661	0.1841
61=11:50:39	53839	300	0.1827	0.1460	0.0926	0.1327	0.0949	0.1060	0.1480	0.1601	0.1523	0.1478	0.1409	0.0873	0.1642	0.1493	0.0858	0.1537	0.0839	0.1098	0.0997	0.1503	0.1053	0.1412	0.1701	0.0875	0.1133	0.1404	0.0921	0.1366	0.0833	0.1080	0.0935	0.1224	0.1430	0.1345	0.1273	0.0818	0.1282	0.1306	0.0834	0.1243	0.0798	0.1242	0.0914	0.1318	0.1302	0.1295	0.1434	0.0875	0.1555	0.1570	0.0822	0.1223	0.0820	0.1039	0.0930	0.1414	0.1345	0.1476	0.1494	0.0845	0.1744	0.1690	0.0961	0.1193	0.0823	0.1102	0.0990	0.0867	0.1320	0.1496	0.1739	0.0817	0.1688	0.1329	0.1520	0.1475	0.0810	0.1292	0.1551	0.1524	0.1126	0.1393	0.1601	0.1785	0.1656	0.1495	0.1674	0.1129	0.1271	0.1618	0.1492	0.0836	0.1657	0.1450	0.1706	0.1936
62=12:05:20	54720	303	0.1927	0.1524	0.0890	0.1358	0.0892	0.1068	0.1509	0.1608	0.1565	0.1497	0.1434	0.0873	0.1741	0.1550	0.0853	0.1600	0.0835	0.1099	0.1014	0.1583	0.1110	0.1463	0.1770	0.0856	0.1132	0.1413	0.0908	0.1370	0.0829	0.1100	0.0931	0.1243	0.1462	0.1358	0.1296	0.0798	0.1348	0.1343	0.0823	0.1287	0.0789	0.1263	0.0921	0.1365	0.1410	0.1401	0.1512	0.0866	0.1633	0.1596	0.0823	0.1239	0.0818	0.1060	0.0930	0.1424	0.1374	0.1492	0.1510	0.0834	0.1860	0.1710	0.0945	0.1210	0.0814	0.1087	0.0989	0.0882	0.1388	0.1539	0.1761	0.0806	0.1748	0.1340	0.1534	0.1505	0.0811	0.1330	0.1617	0.1539	0.1159	0.1413	0.1643	0.1813	0.1777	0.1501	0.1718	0.1140	0.1283	0.1620	0.1505	0.0828	0.1671	0.1471	0.1725	0.1962
63=12:20:00	55601	303	0.1922	0.1529	0.0883	0.1378	0.0882	0.1082	0.1576	0.1648	0.1617	0.1543	0.1467	0.0873	0.1769	0.1591	0.0871	0.1646	0.0834	0.1112	0.1015	0.1598	0.1108	0.1494	0.1803	0.0879	0.1144	0.1464	0.0883	0.1430	0.0817	0.1100	0.0938	0.1271	0.1507	0.1381	0.1334	0.0806	0.1379	0.1382	0.0820	0.1318	0.0789	0.1300	0.0918	0.1404	0.1418	0.1384	0.1545	0.0883	0.1642	0.1647	0.0817	0.1263	0.0814	0.1060	0.0923	0.1467	0.1415	0.1547	0.1559	0.0837	0.1898	0.1768	0.0944	0.1247	0.0812	0.1082	0.1011	0.0871	0.1404	0.1596	0.1873	0.0808	0.1742	0.1374	0.1613	0.1543	0.0801	0.1372	0.1635	0.1616	0.1184	0.1443	0.1677	0.1853	0.1827	0.1553	0.1808	0.1170	0.1339	0.1709	0.1562	0.0826	0.1760	0.1521	0.1823	0.2082
64=12:34:41	56482	298	0.2036	0.1584	0.0897	0.1424	0.0899	0.1096	0.1588	0.1699	0.1652	0.1582	0.1503	0.0877	0.1802	0.1630	0.0853	0.1678	0.0838	0.1125	0.1029	0.1662	0.1161	0.1548	0.1835	0.0867	0.1177	0.1484	0.0882	0.1438	0.0822	0.1105	0.0937	0.1279	0.1546	0.1419	0.1351	0.0808	0.1374	0.1378	0.0830	0.1323	0.0789	0.1305	0.0929	0.1419	0.1428	0.1404	0.1582	0.0898	0.1679	0.1660	0.0804	0.1263	0.0787	0.1069	0.0936	0.1491	0.1436	0.1580	0.1601	0.0845	0.1857	0.1791	0.0947	0.1258	0.0817	0.1106	0.0999	0.0869	0.1431	0.1606	0.1846	0.0803	0.1788	0.1395	0.1619	0.1589	0.0784	0.1386	0.1669	0.1651	0.1188	0.1480	0.1705	0.1950	0.1813	0.1550	0.1850	0.1172	0.1333	0.1722	0.1588	0.0834	0.1757	0.1548	0.1840	0.2066
65=12:49:22	57363	303	0.1993	0.1585	0.0897	0.1424	0.0900	0.1151	0.1615	0.1709	0.1672	0.1603	0.1514	0.0865	0.1819	0.1660	0.0853	0.1695	0.0824	0.1172	0.1038	0.1675	0.1157	0.1576	0.1843	0.0864	0.1191	0.1526	0.0887	0.1458	0.0824	0.1122	0.0940	0.1306	0.1576	0.1429	0.1357	0.0795	0.1397	0.1414	0.0817	0.1357	0.0782	0.1311	0.0932	0.1465	0.1467	0.1444	0.1619	0.0858	0.1698	0.1695	0.0804	0.1290	0.0796	0.1082	0.0934	0.1505	0.1452	0.1604	0.1614	0.0836	0.1930	0.1826	0.0932	0.1280	0.0803	0.1132	0.1012	0.0878	0.1456	0.1650	0.1942	0.0803	0.1839	0.1412	0.1657	0.1593	0.0787	0.1405	0.1717	0.1667	0.1234	0.1480	0.1722	0.1971	0.1899	0.1594	0.1862	0.1209	0.1355	0.1741	0.1614	0.0828	0.1825	0.1592	0.1921	0.2169
66=13:04:03	58243	298	0.2084	0.1638	0.0895	0.1446	0.0892	0.1164	0.1676	0.1756	0.1735	0.1665	0.1525	0.0879	0.1819	0.1686	0.0832	0.1737	0.0833	0.1166	0.1034	0.1773	0.1177	0.1550	0.1884	0.0858	0.1177	0.1520	0.0895	0.1480	0.0813	0.1141	0.0930	0.1332	0.1623	0.1464	0.1397	0.0796	0.1416	0.1415	0.0814	0.1370	0.0774	0.1346	0.0940	0.1466	0.1471	0.1479	0.1688	0.0865	0.1737	0.1722	0.0824	0.1329	0.0793	0.1091	0.0925	0.1545	0.1489	0.1642	0.1670	0.0829	0.2024	0.1857	0.0927	0.1305	0.0805	0.1133	0.0998	0.0877	0.1504	0.1652	0.1936	0.0798	0.1827	0.1441	0.1690	0.1646	0.0788	0.1453	0.1751	0.1699	0.1231	0.1533	0.1788	0.1984	0.1947	0.1628	0.1932	0.1213	0.1384	0.1798	0.1662	0.0827	0.1902	0.1640	0.1954	0.2112
67=13:18:44	59124	303	0.2129	0.1673	0.0930	0.1481	0.0895	0.1196	0.1746	0.1820	0.1819	0.1736	0.1585	0.0869	0.1875	0.1725	0.0853	0.1770	0.0837	0.1164	0.1048	0.1782	0.1188	0.1623	0.1928	0.0915	0.1224	0.1549	0.0931	0.1521	0.0832	0.1170	0.0962	0.1384	0.1680	0.1520	0.1444	0.0808	0.1467	0.1475	0.0826	0.1425	0.0775	0.1379	0.0939	0.1521	0.1498	0.1479	0.1690	0.0882	0.1795	0.1797	0.0820	0.1386	0.0819	0.1137	0.0955	0.1612	0.1536	0.1703	0.1731	0.0832	0.2075	0.1935	0.0950	0.1336	0.0813	0.1168	0.1029	0.0888	0.1526	0.1752	0.2087	0.0825	0.1900	0.1493	0.1732	0.1706	0.0816	0.1516	0.1816	0.1815	0.1275	0.1583	0.1873	0.2048	0.1999	0.1695	0.2013	0.1268	0.1448	0.1879	0.1721	0.0829	0.1945	0.1606	0.2019	0.2202
68=13:33:25	60005	300	0.2226	0.1688	0.0876	0.1511	0.0886	0.1194	0.1766	0.1871	0.1832	0.1753	0.1598	0.0877	0.1961	0.1774	0.0851	0.1830	0.0833	0.1191	0.1046	0.1863	0.1220	0.1738	0.2016	0.0851	0.1223	0.1595	0.0882	0.1551	0.0814	0.1170	0.0949	0.1365	0.1706	0.1525	0.1460	0.0805	0.1473	0.1483	0.0813	0.1426	0.0774	0.1390	0.0935	0.1554	0.1561	0.1565	0.1807	0.0882	0.1864	0.1827	0.0817	0.1381	0.0811	0.1118	0.0952	0.1651	0.1553	0.1730	0.1771	0.0830	0.2195	0.1993	0.0930	0.1367	0.0805	0.1154	0.1006	0.0885	0.1574	0.1776	0.2077	0.0801	0.1965	0.1526	0.1795	0.1735	0.0808	0.1516	0.1841	0.1875	0.1288	0.1617	0.1890	0.2102	0.2149	0.1725	0.2089	0.1264	0.1463	0.1920	0.1765	0.0835	0.1991	0.1705	0.2111	0.2365
69=13:48:05	60886	300	0.2261	0.1764	0.0893	0.1555	0.0904	0.1240	0.1847	0.1921	0.1921	0.1816	0.1652	0.0863	0.1963	0.1809	0.0850	0.1861	0.0823	0.1229	0.1047	0.1890	0.1217	0.1642	0.1961	0.0860	0.1216	0.1642	0.0890	0.1611	0.0824	0.1206	0.0951	0.1459	0.1764	0.1576	0.1488	0.0793	0.1508	0.1526	0.0825	0.1481	0.0780	0.1402	0.0951	0.1550	0.1521	0.1574	0.1753	0.0876	0.1871	0.1912	0.0825	0.1425	0.0820	0.1137	0.0963	0.1676	0.1601	0.1762	0.1793	0.0831	0.2201	0.2048	0.0937	0.1413	0.0811	0.1197	0.1034	0.0892	0.1553	0.1756	0.2060	0.0803	0.1973	0.1551	0.1838	0.1797	0.0810	0.1552	0.1905	0.1867	0.1315	0.1646	0.1933	0.2173	0.2101	0.1781	0.2152	0.1287	0.1492	0.2031	0.1831	0.0826	0.2010	0.1728	0.2097	0.2310
70=14:02:46	61767	301	0.2358	0.1804	0.0908	0.1586	0.0904	0.1258	0.1897	0.1981	0.1966	0.1871	0.1675	0.0853	0.2110	0.1896	0.0853	0.1919	0.0814	0.1238	0.1062	0.1945	0.1245	0.1766	0.2065	0.0882	0.1314	0.1707	0.0895	0.1655	0.0826	0.1223	0.0961	0.1466	0.1831	0.1594	0.1527	0.0795	0.1579	0.1603	0.0813	0.1523	0.0784	0.1435	0.0949	0.1650	0.1620	0.1595	0.1785	0.0885	0.1942	0.1967	0.0799	0.1458	0.0818	0.1158	0.0957	0.1746	0.1647	0.1856	0.1872	0.0832	0.2262	0.2186	0.0933	0.1447	0.0809	0.1183	0.1034	0.0888	0.1624	0.1836	0.2183	0.0816	0.2087	0.1601	0.1915	0.1828	0.0800	0.1599	0.1984	0.1987	0.1338	0.1709	0.2034	0.2251	0.2170	0.1865	0.2196	0.1339	0.1541	0.2091	0.1878	0.0829	0.2132	0.1783	0.2225	0.2565
71=14:17:27	62648	298	0.2460	0.1935	0.0915	0.1706	0.0903	0.1329	0.1994	0.2113	0.2081	0.1995	0.1756	0.0877	0.2179	0.1987	0.0875	0.2020	0.0848	0.1347	0.1074	0.2079	0.1323	0.1842	0.2203	0.0894	0.1358	0.1785	0.0915	0.1719	0.0833	0.1308	0.0983	0.1548	0.1917	0.1700	0.1605	0.0813	0.1657	0.1671	0.0836	0.1598	0.0797	0.1521	0.0989	0.1713	0.1696	0.1703	0.1885	0.0909	0.2035	0.2044	0.0817	0.1524	0.0814	0.1205	0.0968	0.1842	0.1688	0.1905	0.1959	0.0849	0.2362	0.2257	0.0960	0.1522	0.0818	0.1256	0.1067	0.0909	0.1709	0.1908	0.2269	0.0824	0.2146	0.1632	0.1959	0.1882	0.0801	0.1636	0.2004	0.2060	0.1361	0.1746	0.2074	0.2273	0.2332	0.1925	0.2277	0.1361	0.1585	0.2136	0.1956	0.0845	0.2210	0.1886	0.2319	0.2558
72=14:32:08	63528	298	0.2453	0.1865	0.0900	0.1650	0.0904	0.1285	0.1982	0.2103	0.2066	0.1973	0.1765	0.0877	0.2185	0.1984	0.0834	0.2030	0.0828	0.1336	0.1087	0.2068	0.1302	0.1869	0.2218	0.0850	0.1307	0.1763	0.0920	0.1711	0.0834	0.1254	0.0974	0.1532	0.1934	0.1685	0.1597	0.0813	0.1666	0.1661	0.0816	0.1601	0.0788	0.1544	0.0988	0.1752	0.1696	0.1748	0.1957	0.0859	0.2045	0.2092	0.0833	0.1534	0.0807	0.1190	0.0974	0.1843	0.1731	0.1956	0.1978	0.0844	0.2452	0.2293	0.0938	0.1526	0.0805	0.1283	0.1071	0.0913	0.1770	0.1986	0.2369	0.0804	0.2209	0.1673	0.1999	0.1968	0.0813	0.1672	0.2099	0.2105	0.1405	0.1792	0.2146	0.2397	0.2378	0.1987	0.2318	0.1397	0.1618	0.2202	0.2019	0.0843	0.2311	0.1944	0.2387	0.2568
73=14:46:49	64409	303	0.2485	0.1949	0.0907	0.1717	0.0892	0.1332	0.2034	0.2162	0.2116	0.2032	0.1800	0.0878	0.2251	0.2057	0.0858	0.2081	0.0831	0.1307	0.1094	0.2133	0.1362	0.1940	0.2297	0.0858	0.1408	0.1854	0.0886	0.1773	0.0813	0.1298	0.0983	0.1575	0.1996	0.1757	0.1659	0.0826	0.1697	0.1725	0.0817	0.1640	0.0789	0.1522	0.0978	0.1798	0.1723	0.1773	0.1934	0.0880	0.2120	0.2112	0.0799	0.1562	0.0798	0.1211	0.0969	0.1883	0.1780	0.2005	0.2053	0.0835	0.2424	0.2330	0.0943	0.1557	0.0812	0.1253	0.1074	0.0920	0.1800	0.2020	0.2342	0.0795	0.2263	0.1710	0.2110	0.1960	0.0785	0.1699	0.2162	0.2104	0.1441	0.1830	0.2200	0.2456	0.2359	0.2005	0.2322	0.1420	0.1646	0.2217	0.2027	0.0853	0.2273	0.1900	0.2408	0.2782
74=15:01:29	65290	298	0.2570	0.2048	0.0893	0.1771	0.0900	0.1381	0.2067	0.2218	0.2177	0.2086	0.1841	0.0883	0.2373	0.2146	0.0848	0.2169	0.0841	0.1300	0.1113	0.2194	0.1412	0.2008	0.2289	0.0858	0.1406	0.1895	0.0894	0.1794	0.0825	0.1310	0.1009	0.1605	0.2059	0.1770	0.1704	0.0811	0.1758	0.1775	0.0823	0.1692	0.0788	0.1541	0.0982	0.1865	0.1792	0.1806	0.1981	0.0877	0.2218	0.2173	0.0822	0.1590	0.0806	0.1244	0.0990	0.1953	0.1839	0.2075	0.2109	0.0845	0.2548	0.2411	0.0942	0.1585	0.0816	0.1265	0.1083	0.0930	0.1817	0.2064	0.2429	0.0812	0.2322	0.1766	0.2153	0.2080	0.0805	0.1788	0.2193	0.2221	0.1475	0.1898	0.2236	0.2516	0.2453	0.2084	0.2409	0.1466	0.1681	0.2255	0.2103	0.0846	0.2293	0.1956	0.2402	0.2805
75=15:16:10	66171	300	0.2539	0.2088	0.0895	0.1816	0.0894	0.1397	0.2086	0.2237	0.2210	0.2119	0.1893	0.0875	0.2338	0.2164	0.0866	0.2197	0.0838	0.1383	0.1115	0.2210	0.1387	0.2025	0.2371	0.0853	0.1397	0.1926	0.0895	0.1848	0.0811	0.1334	0.0999	0.1664	0.2099	0.1803	0.1739	0.0816	0.1764	0.1818	0.0828	0.1741	0.0792	0.1604	0.0999	0.1904	0.1802	0.1832	0.1975	0.0864	0.2194	0.2214	0.0806	0.1631	0.0807	0.1245	0.0997	0.1991	0.1896	0.2090	0.2137	0.0832	0.2520	0.2411	0.0946	0.1649	0.0817	0.1342	0.1092	0.0936	0.1904	0.2138	0.2486	0.0808	0.2331	0.1796	0.2218	0.2048	0.0802	0.1805	0.2243	0.2225	0.1495	0.1937	0.2273	0.2547	0.2459	0.2098	0.2427	0.1478	0.1729	0.2321	0.2140	0.0858	0.2386	0.2050	0.2440	0.2747
76=15:30:51	67052	303	0.2638	0.2142	0.0901	0.1841	0.0895	0.1444	0.2138	0.2297	0.2277	0.2221	0.1962	0.0866	0.2449	0.2250	0.0855	0.2296	0.0829	0.1334	0.1116	0.2321	0.1440	0.2081	0.2404	0.0868	0.1417	0.1979	0.0898	0.1913	0.0823	0.1370	0.1004	0.1719	0.2159	0.1872	0.1797	0.0802	0.1841	0.1899	0.0821	0.1789	0.0772	0.1598	0.1015	0.1983	0.1889	0.1925	0.2035	0.0867	0.2307	0.2314	0.0829	0.1705	0.0824	0.1285	0.1005	0.2079	0.1968	0.2183	0.2212	0.0832	0.2653	0.2571	0.0930	0.1706	0.0807	0.1326	0.1104	0.0949	0.1984	0.2175	0.2528	0.0798	0.2360	0.1853	0.2350	0.2163	0.0809	0.1899	0.2309	0.2305	0.1559	0.2041	0.2362	0.2629	0.2577	0.2239	0.2531	0.1542	0.1837	0.2425	0.2216	0.0845	0.2441	0.2116	0.2522	0.2798
77=15:45:32	67932	300	0.2664	0.2167	0.0894	0.1869	0.0900	0.1436	0.2142	0.2366	0.2293	0.2237	0.2018	0.0871	0.2511	0.2270	0.0843	0.2333	0.0830	0.1361	0.1117	0.2324	0.1456	0.2178	0.2521	0.0860	0.1474	0.2029	0.0888	0.1928	0.0820	0.1372	0.1004	0.1729	0.2185	0.1903	0.1831	0.0813	0.1914	0.1934	0.0812	0.1849	0.0776	0.1611	0.0995	0.2053	0.1952	0.1982	0.2077	0.0863	0.2340	0.2344	0.0815	0.1728	0.0808	0.1296	0.1006	0.2095	0.1991	0.2203	0.2266	0.0835	0.2732	0.2568	0.0932	0.1731	0.0807	0.1335	0.1114	0.0946	0.1979	0.2213	0.2615	0.0798	0.2438	0.1907	0.2349	0.2217	0.0802	0.1937	0.2345	0.2361	0.1565	0.2080	0.2380	0.2667	0.2614	0.2262	0.2551	0.1570	0.1860	0.2422	0.2257	0.0842	0.2440	0.2160	0.2565	0.3003
78=16:00:13	68813	298	0.2679	0.2230	0.0900	0.1935	0.0889	0.1451	0.2238	0.2405	0.2354	0.2281	0.2066	0.0878	0.2507	0.2334	0.0859	0.2422	0.0837	0.1432	0.1143	0.2375	0.1471	0.2242	0.2608	0.0868	0.1479	0.2104	0.0922	0.2009	0.0826	0.1376	0.1026	0.1797	0.2255	0.1959	0.1876	0.0804	0.1948	0.1995	0.0818	0.1902	0.0788	0.1681	0.1017	0.2155	0.2013	0.2064	0.2117	0.0868	0.2360	0.2411	0.0836	0.1787	0.0822	0.1319	0.1025	0.2155	0.2033	0.2256	0.2332	0.0836	0.2797	0.2693	0.0944	0.1787	0.0807	0.1408	0.1152	0.0965	0.2072	0.2333	0.2722	0.0805	0.2527	0.1979	0.2415	0.2325	0.0795	0.1994	0.2420	0.2440	0.1601	0.2145	0.2482	0.2742	0.2694	0.2348	0.2624	0.1614	0.1943	0.2512	0.2369	0.0872	0.2651	0.2289	0.2674	0.2968
79=16:14:54	69694	303	0.2786	0.2327	0.0893	0.2007	0.0889	0.1485	0.2266	0.2444	0.2403	0.2315	0.2097	0.0863	0.2632	0.2391	0.0853	0.2495	0.0823	0.1414	0.1134	0.2452	0.1530	0.2256	0.2612	0.0856	0.1534	0.2167	0.0880	0.2094	0.0820	0.1412	0.1015	0.1839	0.2287	0.1999	0.1941	0.0802	0.2034	0.2057	0.0817	0.1955	0.0779	0.1704	0.1042	0.2115	0.2053	0.2168	0.2199	0.0863	0.2454	0.2443	0.0808	0.1831	0.0805	0.1347	0.1020	0.2236	0.2081	0.2309	0.2376	0.0837	0.2835	0.2756	0.0937	0.1857	0.0803	0.1397	0.1133	0.0979	0.2135	0.2342	0.2730	0.0796	0.2515	0.2028	0.2425	0.2335	0.0793	0.2057	0.2454	0.2457	0.1654	0.2202	0.2500	0.2793	0.2697	0.2404	0.2656	0.1648	0.1966	0.2555	0.2384	0.0852	0.2597	0.2350	0.2653	0.2964
80=16:29:34	70575	303	0.2760	0.2354	0.0880	0.2041	0.0884	0.1519	0.2322	0.2491	0.2462	0.2402	0.2159	0.0852	0.2685	0.2458	0.0847	0.2558	0.0830	0.1485	0.1178	0.2468	0.1534	0.2380	0.2670	0.0858	0.1546	0.2212	0.0889	0.2150	0.0815	0.1427	0.1028	0.1892	0.2327	0.2068	0.2011	0.0794	0.2105	0.2123	0.0809	0.2020	0.0777	0.1752	0.1049	0.2253	0.2148	0.2196	0.2229	0.0878	0.2464	0.2524	0.0816	0.1871	0.0815	0.1357	0.1038	0.2247	0.2145	0.2372	0.2451	0.0824	0.2930	0.2851	0.0926	0.1899	0.0800	0.1471	0.1181	0.0975	0.2216	0.2456	0.2864	0.0802	0.2572	0.2068	0.2536	0.2385	0.0802	0.2124	0.2526	0.2553	0.1691	0.2286	0.2584	0.2847	0.2807	0.2519	0.2785	0.1720	0.2066	0.2632	0.2498	0.0854	0.2754	0.2400	0.2820	0.3110
81=16:44:15	71456	298	0.2832	0.2374	0.0909	0.2127	0.0891	0.1550	0.2309	0.2526	0.2456	0.2412	0.2195	0.0875	0.2739	0.2487	0.0850	0.2612	0.0832	0.1464	0.1174	0.2525	0.1602	0.2423	0.2761	0.0855	0.1632	0.2296	0.0888	0.2192	0.0815	0.1467	0.1028	0.1960	0.2388	0.2116	0.2018	0.0802	0.2165	0.2166	0.0821	0.2066	0.0786	0.1745	0.1034	0.2257	0.2132	0.2197	0.2222	0.0866	0.2510	0.2536	0.0813	0.1913	0.0799	0.1390	0.1033	0.2288	0.2193	0.2392	0.2464	0.0836	0.2886	0.2817	0.0938	0.1944	0.0808	0.1447	0.1159	0.0966	0.2199	0.2435	0.2858	0.0801	0.2622	0.2128	0.2559	0.2377	0.0800	0.2132	0.2537	0.2548	0.1748	0.2267	0.2606	0.2833	0.2771	0.2508	0.2720	0.1742	0.2056	0.2608	0.2432	0.0868	0.2647	0.2355	0.2748	0.3148
82=16:58:56	72337	303	0.2932	0.2454	0.0902	0.2173	0.0922	0.1571	0.2371	0.2609	0.2525	0.2472	0.2238	0.0882	0.2775	0.2545	0.0854	0.2682	0.0838	0.1493	0.1179	0.2598	0.1636	0.2461	0.2751	0.0861	0.1650	0.2329	0.0895	0.2270	0.0828	0.1493	0.1035	0.2033	0.2431	0.2178	0.2098	0.0809	0.2227	0.2225	0.0823	0.2136	0.0787	0.1806	0.1059	0.2308	0.2222	0.2326	0.2268	0.0877	0.2617	0.2618	0.0824	0.2000	0.0813	0.1405	0.1053	0.2365	0.2234	0.2455	0.2537	0.0850	0.3023	0.2895	0.0948	0.2030	0.0812	0.1477	0.1182	0.1000	0.2291	0.2496	0.2855	0.0807	0.2683	0.2222	0.2647	0.2491	0.0815	0.2236	0.2634	0.2603	0.1809	0.2377	0.2680	0.2882	0.2918	0.2594	0.2865	0.1797	0.2179	0.2698	0.2548	0.0879	0.2732	0.2437	0.2819	0.3185
83=17:13:37	73218	300	0.2929	0.2505	0.0904	0.2230	0.0889	0.1619	0.2411	0.2606	0.2527	0.2504	0.2290	0.0855	0.2878	0.2564	0.0853	0.2676	0.0814	0.1511	0.1166	0.2571	0.1640	0.2503	0.2893	0.0850	0.1695	0.2418	0.0880	0.2351	0.0820	0.1508	0.1024	0.2066	0.2453	0.2214	0.2109	0.0799	0.2290	0.2247	0.0806	0.2180	0.0776	0.1792	0.1023	0.2305	0.2230	0.2300	0.2289	0.0866	0.2647	0.2686	0.0799	0.2074	0.0809	0.1417	0.1034	0.2369	0.2258	0.2471	0.2547	0.0829	0.2982	0.2935	0.0939	0.2045	0.0800	0.1490	0.1160	0.0978	0.2260	0.2504	0.2918	0.0799	0.2778	0.2265	0.2637	0.2483	0.0799	0.2277	0.2597	0.2659	0.1841	0.2368	0.2690	0.2935	0.2826	0.2625	0.2779	0.1844	0.2175	0.2700	0.2539	0.0860	0.2706	0.2481	0.2824	0.3268
84=17:28:18	74098	300	0.2950	0.2559	0.0910	0.2275	0.0903	0.1668	0.2386	0.2618	0.2556	0.2532	0.2314	0.0862	0.2838	0.2540	0.0841	0.2692	0.0816	0.1468	0.1154	0.2577	0.1638	0.2512	0.2811	0.0848	0.1767	0.2430	0.0900	0.2372	0.0824	0.1536	0.1040	0.2130	0.2490	0.2257	0.2156	0.0795	0.2274	0.2276	0.0816	0.2199	0.0775	0.1793	0.1018	0.2333	0.2195	0.2282	0.2244	0.0854	0.2645	0.2684	0.0813	0.2096	0.0810	0.1445	0.1042	0.2375	0.2303	0.2480	0.2590	0.0826	0.2904	0.2895	0.0921	0.2086	0.0807	0.1477	0.1156	0.0984	0.2295	0.2488	0.2869	0.0792	0.2739	0.2303	0.2709	0.2495	0.0798	0.2278	0.2633	0.2586	0.1899	0.2403	0.2682	0.3014	0.2770	0.2602	0.2761	0.1859	0.2192	0.2684	0.2502	0.0857	0.2683	0.2472	0.2787	0.3312
85=17:42:59	74979	303	0.3007	0.2563	0.0917	0.2328	0.0890	0.1687	0.2474	0.2703	0.2620	0.2607	0.2368	0.0879	0.2969	0.2661	0.0850	0.2830	0.0830	0.1572	0.1202	0.2686	0.1702	0.2609	0.2945	0.0860	0.1759	0.2466	0.0940	0.2463	0.0831	0.1557	0.1082	0.2206	0.2562	0.2352	0.2223	0.0810	0.2429	0.2360	0.0821	0.2300	0.0791	0.1885	0.1069	0.2465	0.2332	0.2415	0.2428	0.0860	0.2762	0.2765	0.0839	0.2184	0.0811	0.1484	0.1057	0.2498	0.2341	0.2620	0.2677	0.0846	0.3101	0.3084	0.0947	0.2165	0.0812	0.1565	0.1218	0.1024	0.2398	0.2625	0.3029	0.0799	0.2847	0.2393	0.2757	0.2631	0.0803	0.2382	0.2724	0.2728	0.1963	0.2486	0.2782	0.3073	0.2982	0.2790	0.2901	0.1975	0.2318	0.2807	0.2682	0.0910	0.2897	0.2599	0.2948	0.3316
86=17:57:39	75860	301	0.3070	0.2605	0.0917	0.2373	0.0920	0.1740	0.2476	0.2705	0.2647	0.2621	0.2391	0.0869	0.2978	0.2675	0.0857	0.2878	0.0836	0.1601	0.1200	0.2720	0.1783	0.2677	0.2983	0.0854	0.1856	0.2526	0.0905	0.2459	0.0829	0.1584	0.1085	0.2253	0.2586	0.2415	0.2261	0.0808	0.2446	0.2413	0.0825	0.2338	0.0792	0.1920	0.1079	0.2472	0.2360	0.2483	0.2382	0.0884	0.2820	0.2771	0.0821	0.2212	0.0818	0.1509	0.1087	0.2484	0.2427	0.2592	0.2707	0.0840	0.3117	0.3027	0.0952	0.2228	0.0819	0.1575	0.1199	0.1027	0.2459	0.2623	0.2971	0.0806	0.2877	0.2426	0.2805	0.2637	0.0812	0.2416	0.2764	0.2741	0.2033	0.2521	0.2795	0.3063	0.2987	0.2741	0.2909	0.2008	0.2345	0.2809	0.2657	0.0900	0.2822	0.2639	0.2915	0.3342
87=18:12:20	76741	300	0.3071	0.2738	0.0918	0.2452	0.0896	0.1792	0.2558	0.2759	0.2742	0.2721	0.2455	0.0883	0.2955	0.2746	0.0855	0.2912	0.0830	0.1610	0.1210	0.2771	0.1772	0.2638	0.2924	0.0862	0.1842	0.2577	0.0916	0.2609	0.0817	0.1620	0.1091	0.2320	0.2635	0.2450	0.2353	0.0829	0.2454	0.2436	0.0820	0.2378	0.0782	0.1936	0.1080	0.2500	0.2426	0.2519	0.2438	0.0884	0.2822	0.2842	0.0827	0.2264	0.0821	0.1541	0.1089	0.2550	0.2449	0.2658	0.2759	0.0838	0.3152	0.3141	0.0939	0.2277	0.0807	0.1609	0.1223	0.1045	0.2496	0.2711	0.3133	0.0828	0.2795	0.2462	0.2866	0.2676	0.0807	0.2484	0.2791	0.2813	0.2058	0.2621	0.2881	0.3134	0.3001	0.2844	0.2957	0.2058	0.2411	0.2878	0.2724	0.0883	0.2936	0.2642	0.2962	0.3217
88=18:27:01	77622	298	0.3091	0.2763	0.0882	0.2488	0.0887	0.1856	0.2591	0.2820	0.2777	0.2754	0.2518	0.0877	0.2952	0.2816	0.0852	0.3004	0.0828	0.1640	0.1215	0.2819	0.1786	0.2679	0.2962	0.0859	0.1882	0.2597	0.0903	0.2619	0.0813	0.1636	0.1099	0.2374	0.2706	0.2521	0.2376	0.0806	0.2507	0.2500	0.0816	0.2453	0.0782	0.1994	0.1090	0.2534	0.2442	0.2548	0.2429	0.0875	0.2832	0.2906	0.0821	0.2363	0.0810	0.1552	0.1093	0.2628	0.2501	0.2742	0.2812	0.0838	0.3191	0.3173	0.0941	0.2360	0.0804	0.1640	0.1234	0.1051	0.2519	0.2722	0.3083	0.0809	0.2837	0.2522	0.2962	0.2770	0.0789	0.2545	0.2850	0.2887	0.2119	0.2684	0.2911	0.3160	0.3071	0.2884	0.3110	0.2149	0.2508	0.2944	0.2849	0.0900	0.2951	0.2781	0.3015	0.3344
89=18:41:42	78503	301	0.3145	0.2792	0.0878	0.2481	0.0906	0.1868	0.2570	0.2823	0.2807	0.2753	0.2543	0.0865	0.2982	0.2773	0.0853	0.3007	0.0834	0.1683	0.1213	0.2839	0.1807	0.2752	0.3023	0.0877	0.1942	0.2617	0.0913	0.2637	0.0821	0.1637	0.1105	0.2409	0.2693	0.2531	0.2420	0.0808	0.2540	0.2471	0.0821	0.2449	0.0787	0.2040	0.1099	0.2552	0.2467	0.2573	0.2447	0.0874	0.2906	0.2942	0.0828	0.2346	0.0826	0.1563	0.1104	0.2648	0.2507	0.2749	0.2810	0.0838	0.3253	0.3127	0.0953	0.2352	0.0806	0.1648	0.1236	0.1064	0.2540	0.2802	0.3171	0.0819	0.2871	0.2590	0.2901	0.2774	0.0823	0.2557	0.2868	0.2887	0.2146	0.2710	0.2932	0.3201	0.3116	0.2875	0.3049	0.2157	0.2531	0.2920	0.2806	0.0914	0.3013	0.2743	0.3004	0.3271
90=18:56:23	79383	303	0.3232	0.2820	0.0924	0.2574	0.0918	0.1868	0.2593	0.2860	0.2791	0.2775	0.2551	0.0868	0.3062	0.2800	0.0843	0.3025	0.0826	0.1676	0.1197	0.2819	0.1853	0.2788	0.3051	0.0849	0.2019	0.2751	0.0922	0.2736	0.0831	0.1675	0.1113	0.2463	0.2701	0.2557	0.2422	0.0802	0.2612	0.2527	0.0822	0.2499	0.0782	0.2022	0.1096	0.2545	0.2435	0.2583	0.2429	0.0860	0.2915	0.2984	0.0827	0.2430	0.0830	0.1595	0.1104	0.2647	0.2542	0.2720	0.2860	0.0827	0.3178	0.3132	0.0946	0.2379	0.0806	0.1660	0.1245	0.1062	0.2555	0.2728	0.3070	0.0786	0.2946	0.2634	0.2889	0.2765	0.0826	0.2569	0.2849	0.2845	0.2170	0.2702	0.2906	0.3176	0.2993	0.2906	0.2954	0.2205	0.2467	0.2898	0.2741	0.0915	0.2923	0.2752	0.2969	0.3395
91=19:11:04	80264	303	0.3184	0.2885	0.0934	0.2615	0.0922	0.1914	0.2637	0.2935	0.2829	0.2845	0.2626	0.0869	0.3150	0.2867	0.0861	0.3092	0.0824	0.1710	0.1237	0.2863	0.1918	0.2871	0.3153	0.0852	0.2114	0.2770	0.0909	0.2783	0.0837	0.1725	0.1117	0.2503	0.2801	0.2630	0.2485	0.0814	0.2632	0.2657	0.0824	0.2601	0.0790	0.2072	0.1103	0.2633	0.2554	0.2655	0.2542	0.0885	0.2959	0.2992	0.0814	0.2441	0.0824	0.1641	0.1126	0.2720	0.2594	0.2817	0.2919	0.0844	0.3210	0.3295	0.0942	0.2476	0.0813	0.1732	0.1261	0.1074	0.2635	0.2824	0.3229	0.0803	0.2957	0.2660	0.3041	0.2817	0.0805	0.2641	0.2935	0.2944	0.2264	0.2813	0.2995	0.3308	0.3067	0.2997	0.3083	0.2309	0.2578	0.3009	0.2859	0.0931	0.3038	0.2858	0.3143	0.3603
92=19:25:45	81145	300	0.3210	0.2909	0.0902	0.2635	0.0886	0.2015	0.2612	0.2923	0.2855	0.2819	0.2633	0.0868	0.3141	0.2910	0.0852	0.3134	0.0831	0.1740	0.1248	0.2918	0.1961	0.2859	0.3126	0.0861	0.2093	0.2764	0.0911	0.2785	0.0821	0.1752	0.1129	0.2544	0.2765	0.2665	0.2526	0.0801	0.2719	0.2652	0.0818	0.2630	0.0789	0.2109	0.1113	0.2664	0.2563	0.2695	0.2547	0.0867	0.3005	0.3043	0.0833	0.2504	0.0822	0.1672	0.1129	0.2760	0.2622	0.2847	0.2956	0.0832	0.3336	0.3293	0.0945	0.2520	0.0808	0.1730	0.1279	0.1098	0.2655	0.2845	0.3261	0.0806	0.2996	0.2739	0.3061	0.2878	0.0803	0.2745	0.2918	0.2989	0.2292	0.2832	0.2988	0.3271	0.3204	0.3010	0.3115	0.2323	0.2648	0.3017	0.2919	0.0928	0.3051	0.2855	0.3106	0.3442
93=19:40:25	82026	298	0.3242	0.2971	0.0905	0.2762	0.0912	0.1986	0.2649	0.2960	0.2897	0.2880	0.2633	0.0858	0.3145	0.2959	0.0853	0.3170	0.0816	0.1743	0.1239	0.2917	0.1957	0.2825	0.3122	0.0859	0.2123	0.2825	0.0898	0.2879	0.0825	0.1784	0.1141	0.2623	0.2789	0.2686	0.2551	0.0798	0.2722	0.2753	0.0824	0.2688	0.0777	0.2133	0.1128	0.2644	0.2562	0.2706	0.2522	0.0869	0.2983	0.3064	0.0798	0.2586	0.0803	0.1701	0.1140	0.2776	0.2677	0.2857	0.2962	0.0830	0.3285	0.3352	0.0937	0.2571	0.0804	0.1813	0.1286	0.1091	0.2662	0.2860	0.3206	0.0795	0.2905	0.2718	0.3117	0.2867	0.0797	0.2724	0.2980	0.3001	0.2341	0.2843	0.3086	0.3286	0.3091	0.3078	0.3139	0.2412	0.2694	0.3092	0.2925	0.0923	0.3070	0.2918	0.3102	0.3411
94=19:55:06	82907	298	0.3342	0.3106	0.0939	0.2808	0.0897	0.2061	0.2703	0.3032	0.2963	0.2937	0.2722	0.0863	0.3278	0.3025	0.0871	0.3248	0.0834	0.1811	0.1255	0.3017	0.2070	0.2904	0.3192	0.0854	0.2279	0.2878	0.0923	0.2944	0.0824	0.1815	0.1158	0.2656	0.2836	0.2734	0.2626	0.0816	0.2795	0.2787	0.0826	0.2755	0.0779	0.2168	0.1137	0.2695	0.2665	0.2775	0.2605	0.0865	0.3076	0.3081	0.0815	0.2616	0.0808	0.1749	0.1161	0.2795	0.2691	0.2900	0.3030	0.0841	0.3260	0.3368	0.0941	0.2611	0.0808	0.1790	0.1295	0.1122	0.2749	0.2898	0.3267	0.0810	0.3002	0.2769	0.3171	0.2892	0.0796	0.2726	0.2988	0.3080	0.2377	0.2879	0.3103	0.3325	0.3105	0.3074	0.3114	0.2422	0.2685	0.3070	0.2939	0.0930	0.3086	0.2934	0.3132	0.3517
95=20:09:47	83788	303	0.3326	0.3052	0.0912	0.2783	0.0909	0.2051	0.2761	0.3017	0.2992	0.2962	0.2766	0.0874	0.3296	0.3046	0.0857	0.3309	0.0834	0.1833	0.1293	0.3083	0.2109	0.3007	0.3353	0.0867	0.2274	0.2895	0.0902	0.2985	0.0834	0.1834	0.1177	0.2706	0.2881	0.2782	0.2678	0.0813	0.2894	0.2794	0.0825	0.2800	0.0789	0.2255	0.1167	0.2789	0.2807	0.2913	0.2749	0.0865	0.3123	0.3120	0.0818	0.2623	0.0828	0.1748	0.1173	0.2857	0.2749	0.2935	0.3068	0.0834	0.3461	0.3460	0.0947	0.2677	0.0812	0.1858	0.1331	0.1157	0.2843	0.3026	0.3458	0.0813	0.3088	0.2837	0.3202	0.2926	0.0823	0.2805	0.3068	0.3093	0.2457	0.2968	0.3160	0.3395	0.3277	0.3180	0.3226	0.2511	0.2789	0.3147	0.3068	0.0943	0.3233	0.3074	0.3223	0.3491
96=20:24:28	84668	298	0.3312	0.3089	0.0899	0.2856	0.0901	0.2086	0.2748	0.3027	0.2969	0.2977	0.2782	0.0866	0.3288	0.3080	0.0855	0.3323	0.0828	0.1854	0.1294	0.3023	0.2103	0.3018	0.3289	0.0859	0.2321	0.2931	0.0899	0.2996	0.0819	0.1859	0.1173	0.2735	0.2882	0.2788	0.2677	0.0799	0.2886	0.2843	0.0813	0.2837	0.0781	0.2235	0.1151	0.2746	0.2705	0.2811	0.2634	0.0858	0.3150	0.3152	0.0810	0.2692	0.0807	0.1794	0.1171	0.2853	0.2766	0.2952	0.3117	0.0828	0.3406	0.3479	0.0930	0.2703	0.0802	0.1859	0.1329	0.1138	0.2790	0.3005	0.3383	0.0807	0.3088	0.2853	0.3180	0.3086	0.0785	0.2908	0.3048	0.3115	0.2490	0.2992	0.3177	0.3419	0.3260	0.3185	0.3262	0.2549	0.2803	0.3162	0.3015	0.0946	0.3215	0.2994	0.3222	0.3561
97=20:39:09	85549	303	0.3347	0.3091	0.0911	0.2857	0.0891	0.2111	0.2718	0.3053	0.2990	0.2976	0.2774	0.0850	0.3305	0.3063	0.0844	0.3342	0.0818	0.1889	0.1295	0.3100	0.2132	0.3004	0.3222	0.0830	0.2374	0.2969	0.0915	0.3062	0.0814	0.1902	0.1185	0.2779	0.2914	0.2833	0.2682	0.0801	0.2938	0.2855	0.0814	0.2833	0.0772	0.2257	0.1172	0.2788	0.2744	0.2893	0.2660	0.0855	0.3195	0.3184	0.0828	0.2719	0.0819	0.1810	0.1178	0.2886	0.2779	0.2981	0.3084	0.0833	0.3450	0.3459	0.0930	0.2715	0.0803	0.1879	0.1347	0.1164	0.2856	0.2984	0.3352	0.0794	0.3195	0.2933	0.3194	0.3025	0.0797	0.2857	0.3096	0.3107	0.2534	0.3025	0.3147	0.3410	0.3255	0.3193	0.3220	0.2573	0.2842	0.3156	0.3062	0.0952	0.3150	0.3025	0.3269	0.3536
98=20:53:50	86430	303	0.3369	0.3114	0.0916	0.2889	0.0904	0.2150	0.2759	0.3062	0.3057	0.3002	0.2809	0.0859	0.3333	0.3103	0.0856	0.3374	0.0822	0.1888	0.1313	0.3105	0.2160	0.3046	0.3324	0.0860	0.2392	0.2988	0.0923	0.3072	0.0818	0.1920	0.1209	0.2828	0.2922	0.2860	0.2782	0.0801	0.2947	0.2880	0.0815	0.2885	0.0779	0.2279	0.1173	0.2800	0.2763	0.2933	0.2655	0.0857	0.3151	0.3177	0.0829	0.2789	0.0810	0.1857	0.1191	0.2923	0.2825	0.3000	0.3133	0.0839	0.3434	0.3486	0.0937	0.2778	0.0805	0.1904	0.1386	0.1167	0.2865	0.3051	0.3388	0.0798	0.3150	0.2929	0.3282	0.3027	0.0804	0.2956	0.3081	0.3148	0.2560	0.3042	0.3195	0.3448	0.3246	0.3223	0.3226	0.2635	0.2866	0.3171	0.3097	0.0973	0.3226	0.3095	0.3243	0.3539
99=21:08:31	87311	301	0.3388	0.3153	0.0912	0.2941	0.0909	0.2166	0.2779	0.3130	0.3034	0.3034	0.2854	0.0870	0.3329	0.3111	0.0841	0.3416	0.0822	0.1916	0.1322	0.3131	0.2255	0.3069	0.3383	0.0843	0.2461	0.3024	0.0909	0.3072	0.0840	0.1958	0.1223	0.2884	0.2967	0.2909	0.2789	0.0812	0.2949	0.2917	0.0819	0.2906	0.0788	0.2311	0.1199	0.2844	0.2780	0.2973	0.2765	0.0880	0.3305	0.3260	0.0817	0.2813	0.0802	0.1853	0.1200	0.2945	0.2820	0.3018	0.3172	0.0836	0.3427	0.3476	0.0934	0.2792	0.0813	0.1938	0.1380	0.1185	0.2891	0.2981	0.3382	0.0798	0.3192	0.2954	0.3291	0.3058	0.0809	0.2936	0.3126	0.3137	0.2609	0.3069	0.3207	0.3465	0.3287	0.3219	0.3264	0.2639	0.2870	0.3188	0.3091	0.0974	0.3215	0.3135	0.3333	0.3719
100=21:23:12	88193	303	0.3453	0.3196	0.0900	0.2997	0.0907	0.2209	0.2891	0.3190	0.3134	0.3109	0.2942	0.0863	0.3381	0.3182	0.0847	0.3519	0.0831	0.1936	0.1328	0.3166	0.2233	0.3109	0.3339	0.0869	0.2508	0.3076	0.0915	0.3133	0.0849	0.1946	0.1247	0.2936	0.3087	0.2966	0.2818	0.0788	0.3035	0.2974	0.0817	0.2985	0.0778	0.2348	0.1199	0.2868	0.2861	0.2963	0.2730	0.0941	0.3243	0.3300	0.0834	0.2909	0.0826	0.1886	0.1230	0.3065	0.2873	0.3100	0.3267	0.0832	0.3567	0.3625	0.0949	0.2875	0.0808	0.1978	0.1401	0.1204	0.2916	0.3010	0.3420	0.0801	0.3146	0.3078	0.3391	0.3226	0.0812	0.3051	0.3183	0.3302	0.2677	0.3166	0.3230	0.3569	0.3394	0.3392	0.3472	0.2751	0.3053	0.3338	0.3279	0.0988	0.3323	0.3171	0.3380	0.3845
101=21:37:53	89074	303	0.3418	0.3165	0.0922	0.2977	0.0891	0.2217	0.2811	0.3123	0.3082	0.3034	0.2874	0.0864	0.3379	0.3127	0.0854	0.3432	0.0832	0.1949	0.1351	0.3164	0.2270	0.3117	0.3323	0.0839	0.2523	0.3093	0.0918	0.3132	0.0817	0.1972	0.1245	0.2926	0.2981	0.2931	0.2829	0.0798	0.3046	0.2947	0.0820	0.2951	0.0784	0.2286	0.1211	0.2833	0.2835	0.3028	0.2660	0.0857	0.3302	0.3275	0.0832	0.2913	0.0818	0.1912	0.1218	0.3000	0.2878	0.3075	0.3173	0.0828	0.3503	0.3513	0.0947	0.2849	0.0808	0.1983	0.1403	0.1223	0.2937	0.3057	0.3414	0.0800	0.3205	0.3052	0.3316	0.3159	0.0801	0.3033	0.3119	0.3194	0.2671	0.3083	0.3237	0.3506	0.3343	0.3282	0.3284	0.2703	0.2937	0.3204	0.3120	0.0992	0.3223	0.3139	0.3266	0.3632
102=21:52:34	89955	300	0.3415	0.3225	0.0895	0.2996	0.0912	0.2224	0.2811	0.3167	0.3122	0.3097	0.2921	0.0857	0.3390	0.3201	0.0852	0.3554	0.0825	0.2015	0.1374	0.3201	0.2338	0.3176	0.3401	0.0843	0.2566	0.3084	0.0895	0.3176	0.0818	0.2001	0.1281	0.2938	0.3020	0.2956	0.2878	0.0800	0.3078	0.3042	0.0820	0.3026	0.0779	0.2392	0.1230	0.2903	0.2913	0.3056	0.2775	0.0858	0.3276	0.3280	0.0807	0.2911	0.0813	0.1945	0.1244	0.3046	0.2930	0.3104	0.3265	0.0822	0.3627	0.3615	0.0929	0.2913	0.0802	0.2051	0.1451	0.1248	0.2974	0.3143	0.3542	0.0791	0.3244	0.3097	0.3388	0.3168	0.0806	0.3042	0.3230	0.3251	0.2715	0.3235	0.3285	0.3578	0.3388	0.3357	0.3442	0.2809	0.3048	0.3319	0.3220	0.1002	0.3341	0.3243	0.3345	0.3728
103=22:07:15	90835	298	0.3509	0.3329	0.0930	0.3133	0.0900	0.2290	0.2856	0.3217	0.3143	0.3160	0.2990	0.0863	0.3492	0.3245	0.0868	0.3533	0.0821	0.2019	0.1361	0.3216	0.2403	0.3156	0.3447	0.0866	0.2666	0.3154	0.0916	0.3234	0.0835	0.2045	0.1287	0.3033	0.3050	0.3019	0.2924	0.0811	0.3103	0.3041	0.0824	0.3072	0.0789	0.2380	0.1257	0.2886	0.2919	0.3034	0.2734	0.0862	0.3316	0.3316	0.0807	0.2964	0.0820	0.1995	0.1258	0.3072	0.2922	0.3165	0.3270	0.0850	0.3462	0.3582	0.0939	0.2913	0.0817	0.2052	0.1448	0.1271	0.2963	0.3094	0.3509	0.0802	0.3190	0.3087	0.3389	0.3122	0.0808	0.3020	0.3185	0.3276	0.2708	0.3184	0.3275	0.3575	0.3336	0.3349	0.3337	0.2810	0.3015	0.3263	0.3156	0.1016	0.3258	0.3130	0.3305	0.3734
104=22:21:56	91716	298	0.3455	0.3248	0.0929	0.3051	0.0922	0.2294	0.2923	0.3224	0.3198	0.3178	0.3013	0.0859	0.3487	0.3266	0.0848	0.3569	0.0834	0.2074	0.1420	0.3249	0.2405	0.3299	0.3563	0.0878	0.2679	0.3155	0.0901	0.3273	0.0835	0.2023	0.1315	0.3052	0.3101	0.3051	0.2973	0.0807	0.3210	0.3077	0.0813	0.3124	0.0779	0.2443	0.1266	0.3010	0.2980	0.3082	0.2842	0.0860	0.3344	0.3367	0.0829	0.2989	0.0829	0.2000	0.1275	0.3125	0.2981	0.3200	0.3341	0.0834	0.3700	0.3711	0.0952	0.2982	0.0801	0.2100	0.1479	0.1275	0.3064	0.3205	0.3666	0.0800	0.3320	0.3200	0.3455	0.3268	0.0806	0.3129	0.3301	0.3379	0.2846	0.3268	0.3348	0.3658	0.3510	0.3471	0.3525	0.2917	0.3198	0.3370	0.3341	0.1030	0.3495	0.3362	0.3460	0.3834
105=22:36:37	92597	301	0.3451	0.3322	0.0900	0.3142	0.0912	0.2317	0.2921	0.3263	0.3199	0.3198	0.3035	0.0869	0.3468	0.3340	0.0858	0.3646	0.0835	0.2081	0.1438	0.3293	0.2449	0.3282	0.3508	0.0859	0.2709	0.3184	0.0914	0.3315	0.0830	0.2069	0.1325	0.3077	0.3116	0.3085	0.3002	0.0815	0.3213	0.3155	0.0827	0.3174	0.0784	0.2517	0.1291	0.3055	0.3047	0.3141	0.2858	0.0870	0.3337	0.3380	0.0833	0.3047	0.0824	0.2031	0.1290	0.3141	0.2997	0.3204	0.3363	0.0844	0.3682	0.3767	0.0944	0.3069	0.0815	0.2161	0.1518	0.1303	0.3082	0.3229	0.3647	0.0797	0.3288	0.3182	0.3496	0.3304	0.0813	0.3127	0.3301	0.3433	0.2841	0.3344	0.3380	0.3625	0.3501	0.3548	0.3567	0.2957	0.3209	0.3429	0.3372	0.1050	0.3477	0.3323	0.3511	0.3880
106=22:51:17	93478	300	0.3492	0.3371	0.0892	0.3161	0.0920	0.2303	0.2798	0.3197	0.3134	0.3137	0.2975	0.0860	0.3459	0.3231	0.0850	0.3525	0.0818	0.2074	0.1422	0.3204	0.2424	0.3179	0.3379	0.0817	0.2754	0.3245	0.0902	0.3312	0.0824	0.2077	0.1325	0.3041	0.3051	0.3053	0.2955	0.0788	0.3120	0.3100	0.0820	0.3094	0.0778	0.2385	0.1283	0.2901	0.2925	0.3082	0.2805	0.0847	0.3395	0.3325	0.0814	0.3001	0.0800	0.2023	0.1282	0.3058	0.2982	0.3107	0.3280	0.0822	0.3488	0.3587	0.0937	0.2982	0.0804	0.2111	0.1490	0.1278	0.3002	0.3132	0.3501	0.0786	0.3278	0.3139	0.3386	0.3151	0.0802	0.3118	0.3238	0.3254	0.2802	0.3212	0.3308	0.3608	0.3297	0.3342	0.3281	0.2858	0.3018	0.3264	0.3132	0.1041	0.3260	0.3206	0.3301	0.3652
107=23:05:58	94359	303	0.3469	0.3444	0.0866	0.3267	0.0875	0.2409	0.2925	0.3299	0.3272	0.3262	0.3115	0.0849	0.3444	0.3348	0.0851	0.3666	0.0826	0.2177	0.1441	0.3295	0.2530	0.3306	0.3521	0.0876	0.2784	0.3254	0.0903	0.3380	0.0798	0.2121	0.1350	0.3092	0.3148	0.3122	0.3049	0.0796	0.3196	0.3132	0.0814	0.3175	0.0776	0.2469	0.1310	0.3037	0.3019	0.3098	0.2795	0.0866	0.3361	0.3399	0.0818	0.3087	0.0802	0.2045	0.1302	0.3146	0.3023	0.3195	0.3408	0.0819	0.3658	0.3652	0.0938	0.2982	0.0801	0.2140	0.1519	0.1290	0.3077	0.3224	0.3576	0.0799	0.3297	0.3221	0.3415	0.3275	0.0793	0.3133	0.3236	0.3336	0.2813	0.3297	0.3350	0.3594	0.3508	0.3425	0.3483	0.2894	0.3169	0.3334	0.3270	0.1067	0.3432	0.3356	0.3423	0.3830
108=23:20:39	95240	300	0.3547	0.3360	0.0891	0.3175	0.0895	0.2350	0.2855	0.3229	0.3167	0.3173	0.3040	0.0867	0.3479	0.3267	0.0852	0.3593	0.0825	0.2089	0.1464	0.3288	0.2566	0.3217	0.3424	0.0838	0.2775	0.3255	0.0887	0.3334	0.0822	0.2119	0.1369	0.3110	0.3129	0.3111	0.2988	0.0792	0.3178	0.3093	0.0815	0.3116	0.0782	0.2437	0.1315	0.2946	0.2961	0.3191	0.2814	0.0867	0.3407	0.3397	0.0812	0.3085	0.0811	0.2075	0.1318	0.3106	0.3035	0.3166	0.3337	0.0834	0.3598	0.3563	0.0939	0.3009	0.0802	0.2115	0.1534	0.1306	0.3032	0.3157	0.3504	0.0796	0.3315	0.3237	0.3381	0.3247	0.0806	0.3170	0.3248	0.3330	0.2821	0.3257	0.3360	0.3576	0.3404	0.3380	0.3400	0.2882	0.3094	0.3284	0.3171	0.1050	0.3306	0.3322	0.3329	0.3717
109=23:35:20	96120	298	0.3463	0.3362	0.0890	0.3236	0.0892	0.2367	0.2823	0.3227	0.3138	0.3143	0.3043	0.0864	0.3447	0.3259	0.0846	0.3551	0.0828	0.2236	0.1477	0.3187	0.2546	0.3247	0.3433	0.0834	0.2791	0.3281	0.0889	0.3354	0.0820	0.2138	0.1367	0.3079	0.3065	0.3101	0.3019	0.0786	0.3201	0.3127	0.0809	0.3168	0.0777	0.2470	0.1332	0.2953	0.2958	0.3155	0.2820	0.0859	0.3354	0.3346	0.0810	0.3072	0.0802	0.2093	0.1324	0.3105	0.3018	0.3153	0.3335	0.0829	0.3526	0.3576	0.0937	0.3040	0.0811	0.2166	0.1553	0.1317	0.3090	0.3194	0.3529	0.0788	0.3329	0.3193	0.3417	0.3219	0.0794	0.3167	0.3256	0.3281	0.2861	0.3266	0.3329	0.3611	0.3356	0.3353	0.3362	0.2919	0.3096	0.3278	0.3195	0.1074	0.3274	0.3319	0.3352	0.3756
110=23:50:01	97001	300	0.3603	0.3451	0.0904	0.3281	0.0902	0.2399	0.2908	0.3241	0.3204	0.3213	0.3074	0.0858	0.3507	0.3355	0.0869	0.3600	0.0830	0.2186	0.1493	0.3247	0.2588	0.3318	0.3523	0.0886	0.2939	0.3266	0.0893	0.3372	0.0820	0.2131	0.1404	0.3134	0.3142	0.3102	0.3033	0.0798	0.3224	0.3165	0.0829	0.3223	0.0792	0.2459	0.1337	0.2981	0.3048	0.3134	0.2779	0.0852	0.3429	0.3388	0.0798	0.3081	0.0803	0.2141	0.1357	0.3104	0.3086	0.3213	0.3384	0.0830	0.3550	0.3608	0.0952	0.3070	0.0811	0.2178	0.1559	0.1323	0.3093	0.3239	0.3530	0.0806	0.3312	0.3231	0.3519	0.3256	0.0792	0.3134	0.3366	0.3348	0.2898	0.3268	0.3406	0.3626	0.3386	0.3392	0.3431	0.2977	0.3144	0.3359	0.3199	0.1076	0.3341	0.3358	0.3359	0.3831
111=00:04:42	97882	300	0.3634	0.3470	0.0887	0.3245	0.0907	0.2451	0.2897	0.3265	0.3201	0.3224	0.3068	0.0875	0.3474	0.3316	0.0846	0.3623	0.0821	0.2168	0.1531	0.3231	0.2528	0.3283	0.3512	0.0930	0.2962	0.3382	0.0909	0.3417	0.0827	0.2181	0.1415	0.3200	0.3084	0.3153	0.3074	0.0799	0.3250	0.3144	0.0823	0.3201	0.0786	0.2467	0.1345	0.2972	0.2996	0.3127	0.2787	0.0856	0.3511	0.3523	0.0816	0.3201	0.0823	0.2166	0.1380	0.3170	0.3067	0.3259	0.3414	0.0836	0.3628	0.3668	0.0937	0.3075	0.0808	0.2187	0.1606	0.1339	0.3087	0.3264	0.3600	0.0807	0.3477	0.3362	0.3488	0.3353	0.0810	0.3226	0.3353	0.3407	0.2924	0.3378	0.3461	0.3753	0.3428	0.3474	0.3403	0.3019	0.3176	0.3341	0.3235	0.1098	0.3371	0.3253	0.3360	0.3690
112=00:19:23	98763	298	0.3606	0.3476	0.0889	0.3344	0.0889	0.2466	0.2932	0.3296	0.3261	0.3246	0.3196	0.0840	0.3563	0.3346	0.0871	0.3712	0.0826	0.2262	0.1487	0.3326	0.2671	0.3411	0.3644	0.0855	0.2984	0.3399	0.0899	0.3424	0.0816	0.2182	0.1426	0.3205	0.3182	0.3183	0.3095	0.0797	0.3236	0.3181	0.0810	0.3215	0.0775	0.2530	0.1372	0.3014	0.3023	0.3224	0.2841	0.0868	0.3472	0.3422	0.0800	0.3192	0.0802	0.2136	0.1371	0.3157	0.3060	0.3222	0.3437	0.0830	0.3587	0.3636	0.0934	0.3098	0.0800	0.2196	0.1592	0.1352	0.3103	0.3238	0.3518	0.0780	0.3367	0.3310	0.3413	0.3298	0.0780	0.3210	0.3273	0.3310	0.2919	0.3269	0.3375	0.3659	0.3414	0.3378	0.3436	0.2994	0.3183	0.3355	0.3249	0.1095	0.3311	0.3333	0.3406	0.3899
113=00:34:03	99644	303	0.3638	0.3472	0.0888	0.3367	0.0892	0.2462	0.2906	0.3308	0.3265	0.3237	0.3116	0.0859	0.3575	0.3382	0.0854	0.3700	0.0829	0.2232	0.1540	0.3374	0.2665	0.3314	0.3532	0.0842	0.2962	0.3312	0.0885	0.3448	0.0815	0.2211	0.1443	0.3184	0.3163	0.3167	0.3134	0.0790	0.3250	0.3229	0.0812	0.3295	0.0779	0.2556	0.1393	0.3023	0.3094	0.3288	0.2918	0.0875	0.3536	0.3450	0.0796	0.3167	0.0796	0.2174	0.1401	0.3189	0.3102	0.3249	0.3432	0.0832	0.3636	0.3703	0.0942	0.3133	0.0809	0.2230	0.1640	0.1359	0.3187	0.3304	0.3624	0.0794	0.3384	0.3322	0.3506	0.3365	0.0787	0.3276	0.3362	0.3384	0.2982	0.3364	0.3437	0.3718	0.3460	0.3489	0.3448	0.3029	0.3196	0.3407	0.3309	0.1132	0.3424	0.3390	0.3434	0.3761
114=00:48:44	100525	300	0.3642	0.3513	0.0907	0.3406	0.0896	0.2538	0.3026	0.3362	0.3341	0.3380	0.3265	0.0855	0.3661	0.3456	0.0864	0.3810	0.0823	0.2270	0.1531	0.3409	0.2757	0.3414	0.3583	0.0866	0.3030	0.3429	0.0921	0.3581	0.0811	0.2254	0.1476	0.3262	0.3307	0.3244	0.3157	0.0793	0.3347	0.3288	0.0818	0.3336	0.0783	0.2563	0.1429	0.3096	0.3145	0.3248	0.2938	0.0891	0.3493	0.3490	0.0813	0.3261	0.0802	0.2225	0.1431	0.3206	0.3161	0.3318	0.3494	0.0833	0.3715	0.3738	0.0944	0.3176	0.0805	0.2257	0.1664	0.1371	0.3145	0.3328	0.3695	0.0789	0.3375	0.3387	0.3516	0.3386	0.0794	0.3266	0.3359	0.3424	0.3003	0.3377	0.3449	0.3690	0.3507	0.3535	0.3535	0.3095	0.3253	0.3433	0.3358	0.1144	0.3420	0.3478	0.3501	0.3968
115=01:03:25	101406	298	0.3604	0.3491	0.0897	0.3340	0.0888	0.2493	0.2921	0.3324	0.3287	0.3254	0.3142	0.0855	0.3610	0.3411	0.0853	0.3780	0.0825	0.2247	0.1575	0.3389	0.2716	0.3402	0.3611	0.0840	0.3022	0.3337	0.0912	0.3482	0.0825	0.2210	0.1492	0.3227	0.3210	0.3238	0.3163	0.0800	0.3337	0.3274	0.0823	0.3327	0.0770	0.2566	0.1445	0.3047	0.3136	0.3316	0.2934	0.0858	0.3510	0.3489	0.0822	0.3251	0.0812	0.2243	0.1438	0.3231	0.3137	0.3278	0.3470	0.0830	0.3712	0.3777	0.0952	0.3209	0.0807	0.2275	0.1703	0.1394	0.3201	0.3321	0.3672	0.0790	0.3388	0.3341	0.3561	0.3400	0.0792	0.3335	0.3405	0.3422	0.3028	0.3384	0.3459	0.3739	0.3532	0.3541	0.3505	0.3127	0.3287	0.3455	0.3370	0.1153	0.3466	0.3464	0.3442	0.3810
116=01:18:06	102286	300	0.3619	0.3501	0.0896	0.3336	0.0898	0.2487	0.2930	0.3279	0.3246	0.3272	0.3133	0.0881	0.3511	0.3420	0.0860	0.3754	0.0830	0.2223	0.1593	0.3350	0.2717	0.3284	0.3553	0.0832	0.3003	0.3357	0.0897	0.3462	0.0826	0.2256	0.1500	0.3217	0.3186	0.3227	0.3128	0.0803	0.3246	0.3261	0.0811	0.3316	0.0789	0.2559	0.1446	0.3056	0.3075	0.3267	0.2939	0.0867	0.3502	0.3515	0.0809	0.3241	0.0802	0.2240	0.1458	0.3214	0.3130	0.3272	0.3444	0.0847	0.3648	0.3677	0.0936	0.3181	0.0809	0.2262	0.1710	0.1380	0.3143	0.3259	0.3624	0.0796	0.3404	0.3371	0.3580	0.3335	0.0798	0.3256	0.3363	0.3452	0.3010	0.3431	0.3456	0.3744	0.3483	0.3465	0.3492	0.3105	0.3241	0.3396	0.3315	0.1170	0.3397	0.3385	0.3403	0.3837
117=01:32:47	103167	303	0.3580	0.3550	0.0899	0.3450	0.0886	0.2612	0.3043	0.3421	0.3374	0.3396	0.3241	0.0847	0.3662	0.3551	0.0859	0.3921	0.0824	0.2356	0.1661	0.3492	0.2815	0.3528	0.3699	0.0864	0.3071	0.3435	0.0888	0.3706	0.0810	0.2296	0.1543	0.3322	0.3317	0.3307	0.3259	0.0791	0.3408	0.3431	0.0826	0.3493	0.0785	0.2696	0.1497	0.3224	0.3259	0.3341	0.3015	0.0868	0.3500	0.3509	0.0805	0.3326	0.0795	0.2259	0.1502	0.3309	0.3227	0.3381	0.3564	0.0834	0.3763	0.3955	0.0948	0.3319	0.0811	0.2383	0.1792	0.1417	0.3234	0.3492	0.3853	0.0803	0.3365	0.3351	0.3679	0.3467	0.0784	0.3300	0.3514	0.3616	0.3114	0.3531	0.3597	0.3794	0.3563	0.3711	0.3691	0.3307	0.3437	0.3575	0.3550	0.1200	0.3690	0.3608	0.3610	0.4048
118=01:47:28	104048	298	0.3651	0.3527	0.0896	0.3340	0.0911	0.2506	0.2967	0.3412	0.3347	0.3358	0.3204	0.0868	0.3579	0.3434	0.0849	0.3806	0.0836	0.2291	0.1587	0.3431	0.2725	0.3332	0.3540	0.0853	0.3051	0.3394	0.0917	0.3533	0.0831	0.2233	0.1557	0.3308	0.3226	0.3314	0.3228	0.0793	0.3357	0.3286	0.0815	0.3333	0.0785	0.2578	0.1472	0.3066	0.3132	0.3305	0.2938	0.0869	0.3578	0.3583	0.0825	0.3330	0.0818	0.2258	0.1500	0.3303	0.3172	0.3340	0.3499	0.0827	0.3798	0.3743	0.0940	0.3197	0.0805	0.2289	0.1759	0.1407	0.3191	0.3342	0.3693	0.0823	0.3379	0.3424	0.3590	0.3447	0.0807	0.3363	0.3422	0.3469	0.3059	0.3468	0.3494	0.3712	0.3552	0.3566	0.3540	0.3146	0.3337	0.3448	0.3337	0.1196	0.3419	0.3420	0.3405	0.3755
119=02:02:08	104929	303	0.3577	0.3510	0.0893	0.3435	0.0890	0.2585	0.2952	0.3361	0.3340	0.3336	0.3218	0.0858	0.3624	0.3435	0.0852	0.3785	0.0821	0.2338	0.1648	0.3429	0.2852	0.3514	0.3615	0.0845	0.3095	0.3466	0.0895	0.3583	0.0811	0.2295	0.1566	0.3272	0.3269	0.3291	0.3201	0.0787	0.3413	0.3287	0.0817	0.3392	0.0773	0.2588	0.1525	0.3120	0.3139	0.3376	0.2992	0.0863	0.3571	0.3544	0.0807	0.3352	0.0801	0.2277	0.1514	0.3266	0.3173	0.3339	0.3519	0.0836	0.3702	0.3760	0.0935	0.3244	0.0805	0.2333	0.1790	0.1417	0.3274	0.3337	0.3716	0.0787	0.3418	0.3425	0.3588	0.3412	0.0787	0.3356	0.3440	0.3486	0.3082	0.3469	0.3504	0.3760	0.3573	0.3586	0.3497	0.3164	0.3316	0.3420	0.3360	0.1215	0.3453	0.3447	0.3505	0.3967
120=02:16:50	105811	300	0.3660	0.3636	0.0904	0.3466	0.0900	0.2592	0.3032	0.3435	0.3358	0.3395	0.3255	0.0855	0.3687	0.3557	0.0860	0.3870	0.0822	0.2360	0.1703	0.3464	0.2834	0.3519	0.3606	0.0824	0.3159	0.3486	0.0895	0.3657	0.0823	0.2293	0.1604	0.3359	0.3340	0.3352	0.3287	0.0800	0.3419	0.3433	0.0825	0.3473	0.0782	0.2670	0.1549	0.3166	0.3294	0.3374	0.3013	0.0856	0.3576	0.3551	0.0801	0.3341	0.0800	0.2309	0.1552	0.3318	0.3263	0.3394	0.3596	0.0841	0.3750	0.3892	0.0937	0.3339	0.0811	0.2342	0.1838	0.1446	0.3305	0.3410	0.3747	0.0792	0.3440	0.3426	0.3709	0.3432	0.0789	0.3391	0.3511	0.3561	0.3170	0.3541	0.3607	0.3783	0.3575	0.3688	0.3651	0.3300	0.3388	0.3553	0.3495	0.1239	0.3525	0.3543	0.3563	0.3965
121=02:31:31	106692	298	0.3694	0.3606	0.0894	0.3509	0.0915	0.2620	0.3072	0.3478	0.3447	0.3364	0.3290	0.0860	0.3658	0.3609	0.0858	0.3948	0.0821	0.2360	0.1718	0.3527	0.2828	0.3458	0.3645	0.0829	0.3186	0.3543	0.0892	0.3747	0.0810	0.2332	0.1641	0.3377	0.3368	0.3315	0.3319	0.0787	0.3474	0.3442	0.0815	0.3517	0.0785	0.2717	0.1583	0.3199	0.3270	0.3455	0.3072	0.0874	0.3673	0.3635	0.0804	0.3451	0.0815	0.2365	0.1582	0.3360	0.3282	0.3397	0.3600	0.0835	0.3865	0.3978	0.0934	0.3378	0.0808	0.2418	0.1867	0.1445	0.3308	0.3430	0.3790	0.0793	0.3507	0.3499	0.3751	0.3532	0.0795	0.3440	0.3516	0.3655	0.3177	0.3568	0.3589	0.3879	0.3653	0.3782	0.3717	0.3354	0.3503	0.3662	0.3596	0.1239	0.3664	0.3595	0.3667	0.3999
122=02:46:12	107572	303	0.3677	0.3606	0.0880	0.3436	0.0895	0.2629	0.3036	0.3454	0.3381	0.3437	0.3323	0.0860	0.3682	0.3523	0.0849	0.3934	0.0829	0.2384	0.1733	0.3515	0.2854	0.3609	0.3682	0.0847	0.3143	0.3497	0.0911	0.3681	0.0829	0.2299	0.1646	0.3402	0.3377	0.3366	0.3300	0.0794	0.3497	0.3417	0.0819	0.3468	0.0788	0.2684	0.1583	0.3223	0.3259	0.3397	0.3022	0.0857	0.3582	0.3693	0.0822	0.3462	0.0816	0.2341	0.1585	0.3342	0.3274	0.3455	0.3624	0.0836	0.3917	0.3885	0.0940	0.3328	0.0807	0.2381	0.1905	0.1452	0.3317	0.3512	0.3843	0.0800	0.3454	0.3479	0.3723	0.3497	0.0804	0.3430	0.3527	0.3621	0.3179	0.3567	0.3583	0.3845	0.3685	0.3695	0.3654	0.3310	0.3469	0.3571	0.3524	0.1258	0.3650	0.3675	0.3593	0.3959
123=03:00:53	108453	300	0.3706	0.3616	0.0906	0.3452	0.0907	0.2597	0.3082	0.3442	0.3418	0.3451	0.3302	0.0854	0.3754	0.3582	0.0848	0.3924	0.0821	0.2417	0.1774	0.3521	0.2921	0.3574	0.3699	0.0853	0.3236	0.3568	0.0906	0.3725	0.0823	0.2327	0.1680	0.3436	0.3347	0.3431	0.3328	0.0787	0.3542	0.3480	0.0823	0.3520	0.0783	0.2712	0.1637	0.3230	0.3289	0.3385	0.3036	0.0852	0.3607	0.3638	0.0806	0.3475	0.0814	0.2363	0.1612	0.3409	0.3278	0.3465	0.3619	0.0831	0.3889	0.3977	0.0927	0.3403	0.0807	0.2424	0.1930	0.1459	0.3335	0.3454	0.3838	0.0793	0.3523	0.3528	0.3771	0.3521	0.0807	0.3451	0.3550	0.3599	0.3209	0.3613	0.3595	0.3913	0.3685	0.3797	0.3722	0.3378	0.3524	0.3639	0.3571	0.1266	0.3602	0.3605	0.3643	0.4002
124=03:15:34	109334	298	0.3804	0.3668	0.0887	0.3530	0.0886	0.2660	0.3055	0.3508	0.3447	0.3430	0.3335	0.0861	0.3811	0.3598	0.0845	0.3987	0.0821	0.2411	0.1798	0.3625	0.2951	0.3522	0.3695	0.0837	0.3212	0.3575	0.0907	0.3759	0.0827	0.2330	0.1711	0.3467	0.3359	0.3447	0.3395	0.0789	0.3616	0.3493	0.0818	0.3537	0.0776	0.2741	0.1643	0.3256	0.3359	0.3489	0.3141	0.0871	0.3698	0.3720	0.0817	0.3473	0.0817	0.2355	0.1635	0.3413	0.3298	0.3500	0.3671	0.0834	0.3968	0.4032	0.0941	0.3420	0.0808	0.2406	0.1960	0.1490	0.3383	0.3507	0.3889	0.0808	0.3489	0.3548	0.3704	0.3603	0.0791	0.3555	0.3547	0.3613	0.3260	0.3624	0.3669	0.3840	0.3698	0.3865	0.3763	0.3403	0.3546	0.3655	0.3588	0.1260	0.3638	0.3646	0.3652	0.3926
125=03:30:14	110215	301	0.3765	0.3668	0.0910	0.3491	0.0898	0.2606	0.3043	0.3458	0.3392	0.3411	0.3276	0.0871	0.3740	0.3573	0.0841	0.3924	0.0830	0.2429	0.1809	0.3525	0.2969	0.3531	0.3712	0.0837	0.3208	0.3540	0.0912	0.3714	0.0819	0.2341	0.1707	0.3417	0.3306	0.3411	0.3334	0.0799	0.3535	0.3480	0.0824	0.3543	0.0781	0.2688	0.1675	0.3227	0.3317	0.3479	0.3087	0.0854	0.3698	0.3658	0.0806	0.3471	0.0799	0.2403	0.1659	0.3346	0.3278	0.3436	0.3611	0.0837	0.3867	0.3947	0.0937	0.3408	0.0803	0.2401	0.1977	0.1498	0.3396	0.3549	0.3838	0.0794	0.3544	0.3562	0.3713	0.3569	0.0782	0.3512	0.3528	0.3589	0.3220	0.3580	0.3633	0.3889	0.3628	0.3738	0.3640	0.3348	0.3461	0.3561	0.3512	0.1280	0.3600	0.3591	0.3603	0.3936
126=03:44:55	111096	300	0.3814	0.3782	0.0913	0.3599	0.0906	0.2740	0.3170	0.3569	0.3551	0.3586	0.3462	0.0875	0.3798	0.3690	0.0857	0.4023	0.0827	0.2502	0.1801	0.3578	0.2972	0.3604	0.3794	0.0959	0.3315	0.3656	0.0924	0.3824	0.0827	0.2385	0.1796	0.3570	0.3429	0.3461	0.3478	0.0805	0.3599	0.3555	0.0825	0.3642	0.0781	0.2778	0.1709	0.3297	0.3381	0.3446	0.3123	0.0868	0.3703	0.3756	0.0820	0.3511	0.0830	0.2428	0.1719	0.3470	0.3355	0.3556	0.3756	0.0835	0.3876	0.4074	0.0942	0.3505	0.0808	0.2474	0.2004	0.1501	0.3401	0.3581	0.3927	0.0841	0.3473	0.3583	0.3783	0.3620	0.0804	0.3547	0.3604	0.3732	0.3250	0.3708	0.3721	0.3846	0.3604	0.3865	0.3739	0.3474	0.3595	0.3759	0.3675	0.1286	0.3727	0.3667	0.3663	0.4163
127=03:59:36	111977	300	0.3729	0.3642	0.0888	0.3476	0.0898	0.2623	0.2980	0.3447	0.3377	0.3406	0.3287	0.0863	0.3645	0.3534	0.0841	0.3879	0.0827	0.2409	0.1848	0.3483	0.2948	0.3521	0.3630	0.0842	0.3247	0.3498	0.0901	0.3672	0.0823	0.2355	0.1771	0.3453	0.3283	0.3388	0.3320	0.0803	0.3504	0.3372	0.0823	0.3502	0.0788	0.2672	0.1686	0.3215	0.3232	0.3380	0.3046	0.0855	0.3671	0.3675	0.0814	0.3468	0.0802	0.2386	0.1721	0.3348	0.3265	0.3431	0.3605	0.0841	0.3825	0.3830	0.0941	0.3318	0.0810	0.2395	0.1964	0.1475	0.3293	0.3430	0.3734	0.0791	0.3536	0.3562	0.3698	0.3546	0.0806	0.3451	0.3516	0.3612	0.3173	0.3542	0.3590	0.3893	0.3620	0.3666	0.3628	0.3287	0.3489	0.3535	0.3466	0.1289	0.3536	0.3556	0.3561	0.3969
128=04:14:17	112857	303	0.3744	0.3704	0.0886	0.3641	0.0908	0.2724	0.3073	0.3546	0.3448	0.3544	0.3395	0.0862	0.3797	0.3736	0.0845	0.4069	0.0820	0.2472	0.1935	0.3606	0.3050	0.3647	0.3825	0.0839	0.3349	0.3622	0.0886	0.3764	0.0811	0.2397	0.1842	0.3469	0.3418	0.3464	0.3460	0.0774	0.3574	0.3614	0.0822	0.3701	0.0785	0.2769	0.1758	0.3354	0.3426	0.3537	0.3142	0.0876	0.3678	0.3655	0.0811	0.3465	0.0793	0.2433	0.1767	0.3469	0.3357	0.3558	0.3744	0.0839	0.3876	0.4084	0.0938	0.3552	0.0806	0.2501	0.2040	0.1507	0.3425	0.3527	0.3917	0.0801	0.3553	0.3552	0.3873	0.3578	0.0787	0.3558	0.3584	0.3743	0.3280	0.3656	0.3675	0.3882	0.3741	0.3850	0.3839	0.3510	0.3627	0.3784	0.3670	0.1309	0.3735	0.3745	0.3773	0.4138
129=04:28:58	113738	298	0.3721	0.3669	0.0893	0.3568	0.0888	0.2666	0.2985	0.3426	0.3383	0.3394	0.3288	0.0844	0.3707	0.3569	0.0836	0.3931	0.0818	0.2472	0.1914	0.3513	0.2947	0.3654	0.3692	0.0831	0.3274	0.3528	0.0894	0.3709	0.0814	0.2359	0.1833	0.3428	0.3329	0.3365	0.3309	0.0782	0.3490	0.3453	0.0823	0.3560	0.0782	0.2704	0.1779	0.3203	0.3239	0.3434	0.3046	0.0841	0.3662	0.3650	0.0797	0.3498	0.0794	0.2395	0.1749	0.3341	0.3326	0.3405	0.3599	0.0827	0.3742	0.3858	0.0935	0.3404	0.0807	0.2461	0.2043	0.1491	0.3342	0.3512	0.3742	0.0788	0.3598	0.3570	0.3687	0.3548	0.0792	0.3442	0.3569	0.3562	0.3243	0.3511	0.3586	0.3848	0.3603	0.3623	0.3589	0.3316	0.3441	0.3529	0.3450	0.1310	0.3572	0.3625	0.3547	0.3936
130=04:43:39	114619	301	0.3717	0.3687	0.0870	0.3622	0.0880	0.2672	0.3047	0.3453	0.3443	0.3415	0.3353	0.0856	0.3731	0.3592	0.0856	0.3970	0.0817	0.2441	0.1915	0.3570	0.2962	0.3668	0.3729	0.0833	0.3320	0.3589	0.0886	0.3722	0.0803	0.2371	0.1847	0.3454	0.3386	0.3424	0.3361	0.0788	0.3553	0.3445	0.0819	0.3570	0.0782	0.2703	0.1796	0.3263	0.3296	0.3522	0.3063	0.0866	0.3724	0.3677	0.0808	0.3497	0.0800	0.2367	0.1802	0.3388	0.3311	0.3454	0.3636	0.0835	0.3898	0.3848	0.0943	0.3363	0.0797	0.2446	0.2048	0.1497	0.3355	0.3480	0.3759	0.0786	0.3571	0.3627	0.3697	0.3586	0.0802	0.3471	0.3550	0.3652	0.3255	0.3630	0.3642	0.3875	0.3766	0.3705	0.3704	0.3322	0.3545	0.3594	0.3485	0.1301	0.3566	0.3641	0.3582	0.4032
131=04:58:19	115500	300	0.3694	0.3683	0.0894	0.3513	0.0931	0.2661	0.3060	0.3475	0.3491	0.3430	0.3347	0.0864	0.3791	0.3628	0.0853	0.4023	0.0842	0.2560	0.2005	0.3592	0.3065	0.3684	0.3826	0.0843	0.3315	0.3574	0.0909	0.3730	0.0816	0.2376	0.1881	0.3507	0.3381	0.3470	0.3416	0.0803	0.3605	0.3519	0.0827	0.3635	0.0790	0.2746	0.1867	0.3318	0.3397	0.3568	0.3111	0.0857	0.3711	0.3709	0.0823	0.3531	0.0821	0.2396	0.1830	0.3459	0.3336	0.3528	0.3682	0.0845	0.3965	0.3992	0.0944	0.3434	0.0808	0.2500	0.2112	0.1524	0.3422	0.3609	0.3902	0.0800	0.3607	0.3630	0.3785	0.3585	0.0804	0.3527	0.3580	0.3677	0.3288	0.3638	0.3632	0.3935	0.3782	0.3758	0.3719	0.3461	0.3563	0.3622	0.3609	0.1354	0.3731	0.3728	0.3699	0.4035
132=05:13:00	116381	300	0.3764	0.3783	0.0885	0.3618	0.0901	0.2714	0.3077	0.3541	0.3507	0.3537	0.3392	0.0869	0.3804	0.3708	0.0850	0.4068	0.0828	0.2512	0.2009	0.3651	0.3083	0.3687	0.3864	0.0837	0.3302	0.3585	0.0902	0.3800	0.0819	0.2395	0.1931	0.3549	0.3392	0.3528	0.3478	0.0802	0.3606	0.3596	0.0819	0.3708	0.0782	0.2814	0.1891	0.3352	0.3405	0.3548	0.3241	0.0853	0.3720	0.3682	0.0796	0.3476	0.0805	0.2416	0.1849	0.3452	0.3365	0.3534	0.3733	0.0837	0.3933	0.4041	0.0935	0.3502	0.0809	0.2496	0.2113	0.1549	0.3472	0.3588	0.3931	0.0798	0.3562	0.3586	0.3881	0.3562	0.0778	0.3555	0.3614	0.3733	0.3319	0.3724	0.3738	0.3896	0.3769	0.3788	0.3757	0.3452	0.3559	0.3681	0.3599	0.1338	0.3697	0.3708	0.3668	0.4019
133=05:27:41	117262	300	0.3695	0.3737	0.0881	0.3659	0.0904	0.2752	0.3073	0.3547	0.3498	0.3496	0.3421	0.0864	0.3737	0.3707	0.0850	0.4100	0.0831	0.2528	0.2017	0.3607	0.3033	0.3665	0.3753	0.0845	0.3329	0.3603	0.0892	0.3788	0.0821	0.2410	0.1952	0.3495	0.3438	0.3487	0.3418	0.0804	0.3533	0.3561	0.0824	0.3686	0.0792	0.2842	0.1919	0.3301	0.3397	0.3530	0.3128	0.0876	0.3676	0.3656	0.0808	0.3539	0.0799	0.2428	0.1890	0.3461	0.3353	0.3511	0.3732	0.0840	0.3907	0.3972	0.0945	0.3490	0.0811	0.2535	0.2123	0.1538	0.3411	0.3547	0.3886	0.0798	0.3580	0.3591	0.3825	0.3575	0.0798	0.3581	0.3546	0.3729	0.3310	0.3681	0.3688	0.3918	0.3761	0.3739	0.3770	0.3443	0.3566	0.3662	0.3614	0.1348	0.3651	0.3708	0.3674	0.4028
134=05:42:22	118143	303	0.3817	0.3767	0.0879	0.3648	0.0905	0.2752	0.3025	0.3517	0.3424	0.3507	0.3404	0.0855	0.3855	0.3652	0.0834	0.4041	0.0816	0.2494	0.2035	0.3581	0.3004	0.3690	0.3837	0.0867	0.3422	0.3648	0.0906	0.3811	0.0819	0.2409	0.1977	0.3543	0.3408	0.3508	0.3453	0.0781	0.3597	0.3583	0.0809	0.3659	0.0776	0.2746	0.1909	0.3304	0.3365	0.3463	0.3109	0.0848	0.3783	0.3756	0.0805	0.3571	0.0813	0.2475	0.1898	0.3485	0.3349	0.3536	0.3733	0.0833	0.3893	0.4051	0.0927	0.3494	0.0803	0.2480	0.2104	0.1521	0.3443	0.3579	0.3856	0.0788	0.3691	0.3656	0.3764	0.3607	0.0792	0.3612	0.3585	0.3738	0.3292	0.3667	0.3680	0.3896	0.3634	0.3775	0.3704	0.3466	0.3547	0.3636	0.3573	0.1352	0.3642	0.3639	0.3624	0.4022
135=05:57:03	119023	300	0.3778	0.3694	0.0885	0.3635	0.0896	0.2763	0.3065	0.3558	0.3494	0.3506	0.3424	0.0863	0.3820	0.3706	0.0845	0.4119	0.0828	0.2546	0.2056	0.3630	0.3113	0.3749	0.3843	0.0844	0.3376	0.3637	0.0905	0.3831	0.0817	0.2434	0.2022	0.3533	0.3457	0.3515	0.3460	0.0800	0.3684	0.3611	0.0822	0.3706	0.0780	0.2836	0.1977	0.3350	0.3416	0.3559	0.3141	0.0853	0.3753	0.3780	0.0814	0.3631	0.0812	0.2466	0.1961	0.3466	0.3388	0.3546	0.3726	0.0833	0.4007	0.4059	0.0942	0.3509	0.0807	0.2541	0.2202	0.1540	0.3437	0.3570	0.3925	0.0800	0.3655	0.3679	0.3822	0.3682	0.0800	0.3600	0.3640	0.3749	0.3365	0.3693	0.3697	0.3906	0.3816	0.3838	0.3828	0.3516	0.3665	0.3688	0.3644	0.1363	0.3661	0.3748	0.3705	0.4131
136=06:11:44	119904	301	0.3785	0.3818	0.0894	0.3686	0.0902	0.2740	0.3100	0.3546	0.3498	0.3524	0.3415	0.0870	0.3849	0.3694	0.0843	0.4095	0.0814	0.2516	0.2072	0.3625	0.3118	0.3652	0.3760	0.0840	0.3356	0.3670	0.0898	0.3837	0.0819	0.2429	0.2019	0.3560	0.3372	0.3524	0.3470	0.0806	0.3587	0.3630	0.0812	0.3690	0.0788	0.2788	0.1987	0.3346	0.3364	0.3496	0.3202	0.0868	0.3708	0.3710	0.0797	0.3549	0.0797	0.2452	0.1933	0.3456	0.3373	0.3537	0.3718	0.0836	0.3860	0.4041	0.0940	0.3565	0.0811	0.2513	0.2187	0.1570	0.3360	0.3549	0.3926	0.0804	0.3554	0.3572	0.3886	0.3562	0.0787	0.3579	0.3605	0.3713	0.3316	0.3684	0.3705	0.3920	0.3633	0.3788	0.3726	0.3500	0.3546	0.3684	0.3562	0.1368	0.3667	0.3760	0.3673	0.4009
137=06:26:25	120785	300	0.3745	0.3778	0.0869	0.3680	0.0885	0.2742	0.3079	0.3525	0.3457	0.3522	0.3445	0.0857	0.3794	0.3689	0.0856	0.4077	0.0826	0.2516	0.2085	0.3653	0.3103	0.3703	0.3776	0.0853	0.3337	0.3617	0.0887	0.3840	0.0808	0.2419	0.2045	0.3532	0.3408	0.3510	0.3473	0.0789	0.3566	0.3551	0.0811	0.3691	0.0789	0.2737	0.1989	0.3319	0.3367	0.3533	0.3113	0.0849	0.3720	0.3744	0.0794	0.3581	0.0793	0.2500	0.1961	0.3426	0.3379	0.3558	0.3718	0.0829	0.3868	0.3929	0.0935	0.3487	0.0809	0.2487	0.2184	0.1554	0.3463	0.3593	0.3803	0.0793	0.3590	0.3676	0.3799	0.3631	0.0787	0.3575	0.3623	0.3708	0.3341	0.3665	0.3716	0.3917	0.3778	0.3738	0.3769	0.3444	0.3586	0.3602	0.3572	0.1362	0.3654	0.3678	0.3635	0.3999
138=06:41:05	121666	303	0.3773	0.3818	0.0885	0.3699	0.0902	0.2797	0.3107	0.3556	0.3517	0.3570	0.3450	0.0857	0.3887	0.3676	0.0846	0.4045	0.0826	0.2539	0.2131	0.3628	0.3113	0.3713	0.3815	0.0846	0.3388	0.3668	0.0912	0.3857	0.0828	0.2427	0.2089	0.3580	0.3425	0.3537	0.3500	0.0793	0.3701	0.3627	0.0822	0.3706	0.0781	0.2774	0.2029	0.3340	0.3451	0.3502	0.3136	0.0850	0.3719	0.3795	0.0810	0.3618	0.0804	0.2492	0.2001	0.3448	0.3398	0.3553	0.3741	0.0819	0.3977	0.4044	0.0935	0.3561	0.0809	0.2557	0.2250	0.1562	0.3442	0.3624	0.3945	0.0796	0.3559	0.3649	0.3856	0.3652	0.0790	0.3615	0.3631	0.3701	0.3372	0.3699	0.3724	0.3945	0.3730	0.3868	0.3745	0.3510	0.3611	0.3671	0.3618	0.1388	0.3713	0.3646	0.3648	0.4036
139=06:55:46	122547	298	0.3735	0.3773	0.0876	0.3672	0.0912	0.2763	0.3081	0.3496	0.3462	0.3476	0.3415	0.0855	0.3729	0.3656	0.0844	0.4053	0.0822	0.2576	0.2118	0.3604	0.3134	0.3693	0.3795	0.0839	0.3416	0.3668	0.0886	0.3822	0.0809	0.2455	0.2090	0.3543	0.3408	0.3496	0.3432	0.0789	0.3577	0.3533	0.0807	0.3677	0.0783	0.2747	0.2026	0.3339	0.3347	0.3547	0.3107	0.0853	0.3761	0.3730	0.0803	0.3550	0.0805	0.2439	0.2014	0.3444	0.3344	0.3542	0.3696	0.0840	0.3888	0.3901	0.0937	0.3481	0.0803	0.2516	0.2186	0.1555	0.3431	0.3533	0.3814	0.0786	0.3661	0.3659	0.3803	0.3628	0.0792	0.3582	0.3618	0.3679	0.3324	0.3681	0.3645	0.3952	0.3743	0.3691	0.3715	0.3442	0.3555	0.3580	0.3543	0.1369	0.3601	0.3680	0.3622	0.4127
140=07:10:27	123428	303	0.3800	0.3811	0.0894	0.3688	0.0899	0.2812	0.3103	0.3574	0.3549	0.3558	0.3453	0.0852	0.3860	0.3730	0.0847	0.4086	0.0829	0.2582	0.2185	0.3647	0.3138	0.3780	0.3858	0.0865	0.3471	0.3726	0.0896	0.3922	0.0820	0.2487	0.2151	0.3589	0.3469	0.3561	0.3529	0.0795	0.3686	0.3598	0.0826	0.3741	0.0791	0.2781	0.2079	0.3377	0.3471	0.3470	0.3116	0.0842	0.3757	0.3804	0.0815	0.3607	0.0807	0.2515	0.2053	0.3481	0.3439	0.3590	0.3729	0.0840	0.3971	0.4040	0.0951	0.3531	0.0818	0.2526	0.2229	0.1575	0.3494	0.3633	0.3883	0.0801	0.3637	0.3699	0.3876	0.3689	0.0796	0.3643	0.3671	0.3728	0.3395	0.3691	0.3749	0.3931	0.3773	0.3807	0.3773	0.3514	0.3605	0.3649	0.3587	0.1382	0.3688	0.3732	0.3613	0.4059
141=07:25:08	124309	298	0.3807	0.3850	0.0874	0.3752	0.0889	0.2790	0.3067	0.3572	0.3501	0.3526	0.3465	0.0845	0.3867	0.3723	0.0842	0.4055	0.0819	0.2559	0.2202	0.3637	0.3180	0.3699	0.3806	0.0844	0.3445	0.3700	0.0897	0.3888	0.0820	0.2451	0.2134	0.3603	0.3446	0.3539	0.3475	0.0790	0.3693	0.3592	0.0820	0.3717	0.0780	0.2784	0.2096	0.3336	0.3433	0.3564	0.3148	0.0843	0.3770	0.3756	0.0795	0.3621	0.0798	0.2525	0.2056	0.3464	0.3398	0.3559	0.3756	0.0824	0.3890	0.4056	0.0935	0.3554	0.0809	0.2530	0.2256	0.1571	0.3476	0.3586	0.3886	0.0799	0.3575	0.3663	0.3895	0.3590	0.0792	0.3596	0.3611	0.3745	0.3372	0.3693	0.3731	0.3948	0.3703	0.3839	0.3703	0.3519	0.3592	0.3690	0.3610	0.1382	0.3660	0.3711	0.3671	0.4134
142=07:39:49	125189	303	0.3848	0.3842	0.0882	0.3678	0.0903	0.2776	0.3087	0.3556	0.3530	0.3554	0.3446	0.0856	0.3866	0.3678	0.0826	0.4074	0.0819	0.2531	0.2164	0.3632	0.3104	0.3669	0.3770	0.0880	0.3420	0.3712	0.0913	0.3872	0.0822	0.2461	0.2179	0.3617	0.3452	0.3595	0.3511	0.0781	0.3695	0.3584	0.0812	0.3680	0.0779	0.2790	0.2124	0.3329	0.3394	0.3510	0.3158	0.0851	0.3810	0.3889	0.0813	0.3671	0.0800	0.2505	0.2086	0.3490	0.3418	0.3566	0.3752	0.0826	0.3961	0.4049	0.0941	0.3553	0.0811	0.2554	0.2283	0.1566	0.3452	0.3600	0.3955	0.0815	0.3611	0.3741	0.3844	0.3711	0.0801	0.3668	0.3635	0.3754	0.3348	0.3726	0.3712	0.3941	0.3706	0.3862	0.3760	0.3511	0.3639	0.3685	0.3601	0.1379	0.3678	0.3698	0.3621	0.3981
143=07:54:30	126070	298	0.3811	0.3865	0.0889	0.3795	0.0894	0.2803	0.3136	0.3625	0.3580	0.3580	0.3472	0.0846	0.3929	0.3795	0.0836	0.4163	0.0827	0.2635	0.2258	0.3629	0.3157	0.3731	0.3868	0.0825	0.3462	0.3785	0.0909	0.4003	0.0822	0.2470	0.2211	0.3671	0.3456	0.3592	0.3563	0.0784	0.3732	0.3754	0.0816	0.3780	0.0779	0.2879	0.2208	0.3381	0.3469	0.3624	0.3229	0.0849	0.3727	0.3848	0.0800	0.3735	0.0805	0.2526	0.2131	0.3548	0.3449	0.3578	0.3809	0.0828	0.3962	0.4220	0.0940	0.3661	0.0798	0.2604	0.2346	0.1598	0.3505	0.3647	0.3982	0.0791	0.3558	0.3686	0.3951	0.3688	0.0790	0.3706	0.3632	0.3836	0.3416	0.3777	0.3791	0.3990	0.3680	0.3969	0.3812	0.3647	0.3693	0.3825	0.3734	0.1412	0.3800	0.3812	0.3745	0.4053
144=08:09:11	126951	300	0.3892	0.3846	0.0881	0.3675	0.0899	0.2800	0.3156	0.3622	0.3588	0.3608	0.3535	0.0862	0.3930	0.3773	0.0830	0.4199	0.0813	0.2588	0.2254	0.3728	0.3158	0.3813	0.3940	0.0864	0.3509	0.3765	0.0898	0.3962	0.0817	0.2482	0.2255	0.3677	0.3507	0.3616	0.3605	0.0795	0.3800	0.3665	0.0804	0.3812	0.0785	0.2889	0.2201	0.3419	0.3523	0.3609	0.3282	0.0864	0.3818	0.3911	0.0816	0.3758	0.0821	0.2537	0.2167	0.3604	0.3420	0.3689	0.3837	0.0828	0.4106	0.4186	0.0942	0.3634	0.0807	0.2605	0.2337	0.1612	0.3514	0.3643	0.4021	0.0792	0.3654	0.3820	0.3881	0.3788	0.0803	0.3756	0.3691	0.3896	0.3463	0.3833	0.3786	0.3990	0.3903	0.4028	0.3923	0.3641	0.3795	0.3810	0.3776	0.1427	0.3766	0.3808	0.3754	0.4157
145=08:23:51	127832	300	0.3829	0.3764	0.0885	0.3723	0.0896	0.2793	0.3145	0.3640	0.3565	0.3604	0.3531	0.0860	0.3903	0.3702	0.0839	0.4143	0.0836	0.2618	0.2277	0.3736	0.3279	0.3876	0.3947	0.0851	0.3554	0.3753	0.0912	0.3868	0.0826	0.2476	0.2254	0.3655	0.3509	0.3639	0.3549	0.0797	0.3776	0.3612	0.0831	0.3737	0.0789	0.2830	0.2212	0.3428	0.3472	0.3648	0.3284	0.0912	0.3854	0.3808	0.0826	0.3698	0.0825	0.2539	0.2177	0.3559	0.3441	0.3624	0.3838	0.0842	0.4033	0.4074	0.0949	0.3587	0.0816	0.2573	0.2276	0.1612	0.3569	0.3611	0.3979	0.0786	0.3733	0.3751	0.3878	0.3731	0.0806	0.3699	0.3655	0.3816	0.3435	0.3780	0.3723	0.3976	0.3806	0.3871	0.3752	0.3555	0.3649	0.3688	0.3700	0.1435	0.3728	0.3786	0.3775	0.4349
146=08:38:32	128713	300	0.3836	0.3840	0.0875	0.3759	0.0898	0.2775	0.3095	0.3569	0.3537	0.3546	0.3456	0.0853	0.3879	0.3707	0.0848	0.4135	0.0816	0.2642	0.2330	0.3659	0.3217	0.3790	0.3863	0.0832	0.3465	0.3746	0.0895	0.3897	0.0819	0.2476	0.2268	0.3614	0.3445	0.3597	0.3520	0.0788	0.3642	0.3644	0.0818	0.3762	0.0777	0.2820	0.2250	0.3381	0.3467	0.3613	0.3164	0.0848	0.3766	0.3746	0.0798	0.3621	0.0807	0.2498	0.2165	0.3528	0.3409	0.3572	0.3789	0.0834	0.3918	0.4032	0.0931	0.3599	0.0804	0.2588	0.2310	0.1607	0.3513	0.3618	0.3889	0.0792	0.3719	0.3697	0.3888	0.3610	0.0792	0.3638	0.3616	0.3784	0.3420	0.3732	0.3735	0.3975	0.3745	0.3816	0.3757	0.3522	0.3624	0.3696	0.3609	0.1426	0.3711	0.3813	0.3710	0.4102
147=08:53:13	129594	300	0.3914	0.3864	0.0882	0.3802	0.0898	0.2831	0.3106	0.3618	0.3590	0.3579	0.3498	0.0858	0.3921	0.3757	0.0836	0.4171	0.0829	0.2598	0.2312	0.3727	0.3217	0.3706	0.3828	0.0824	0.3597	0.3809	0.0909	0.3992	0.0817	0.2514	0.2310	0.3659	0.3488	0.3640	0.3573	0.0788	0.3772	0.3660	0.0824	0.3783	0.0780	0.2850	0.2293	0.3387	0.3495	0.3671	0.3263	0.0855	0.3834	0.3865	0.0814	0.3738	0.0817	0.2540	0.2191	0.3592	0.3413	0.3620	0.3827	0.0846	0.4017	0.4132	0.0942	0.3618	0.0811	0.2561	0.2367	0.1620	0.3513	0.3607	0.3901	0.0787	0.3755	0.3781	0.3892	0.3698	0.0808	0.3704	0.3702	0.3764	0.3461	0.3795	0.3734	0.3971	0.3815	0.3934	0.3810	0.3579	0.3700	0.3731	0.3664	0.1444	0.3722	0.3779	0.3731	0.4006
148=09:07:54	130475	303	0.3772	0.3825	0.0886	0.3761	0.0895	0.2805	0.3106	0.3618	0.3564	0.3604	0.3517	0.0850	0.3905	0.3767	0.0852	0.4167	0.0825	0.2587	0.2338	0.3726	0.3228	0.3828	0.3937	0.0848	0.3583	0.3764	0.0899	0.3922	0.0816	0.2500	0.2297	0.3637	0.3544	0.3621	0.3551	0.0800	0.3693	0.3618	0.0819	0.3810	0.0778	0.2829	0.2280	0.3432	0.3484	0.3590	0.3167	0.0857	0.3742	0.3804	0.0797	0.3734	0.0809	0.2540	0.2209	0.3559	0.3415	0.3638	0.3822	0.0841	0.3947	0.4055	0.0944	0.3587	0.0800	0.2602	0.2316	0.1603	0.3537	0.3655	0.3948	0.0796	0.3766	0.3777	0.3866	0.3703	0.0794	0.3674	0.3674	0.3810	0.3435	0.3747	0.3764	0.3958	0.3793	0.3836	0.3763	0.3575	0.3665	0.3696	0.3657	0.1462	0.3724	0.3788	0.3739	0.4208
149=09:22:35	131355	298	0.3822	0.3855	0.0871	0.3741	0.0888	0.2818	0.3082	0.3620	0.3534	0.3552	0.3500	0.0851	0.3885	0.3730	0.0829	0.4149	0.0826	0.2664	0.2348	0.3712	0.3195	0.3753	0.3889	0.0828	0.3525	0.3755	0.0891	0.3885	0.0816	0.2507	0.2303	0.3635	0.3464	0.3600	0.3518	0.0775	0.3752	0.3641	0.0814	0.3779	0.0784	0.2852	0.2330	0.3429	0.3519	0.3683	0.3262	0.0856	0.3809	0.3826	0.0806	0.3717	0.0799	0.2526	0.2235	0.3532	0.3415	0.3621	0.3782	0.0832	0.4033	0.4091	0.0941	0.3610	0.0805	0.2612	0.2356	0.1636	0.3578	0.3663	0.3954	0.0785	0.3713	0.3791	0.3888	0.3687	0.0795	0.3691	0.3682	0.3815	0.3433	0.3797	0.3747	0.4016	0.3878	0.3899	0.3777	0.3578	0.3675	0.3719	0.3658	0.1467	0.3751	0.3833	0.3801	0.4144
150=09:37:16	132236	301	0.3876	0.3925	0.0853	0.3796	0.0887	0.2877	0.3187	0.3663	0.3649	0.3725	0.3586	0.0844	0.3856	0.3897	0.0821	0.4276	0.0818	0.2675	0.2363	0.3774	0.3222	0.3872	0.3999	0.0869	0.3587	0.3805	0.0883	0.4008	0.0799	0.2521	0.2374	0.3780	0.3569	0.3698	0.3675	0.0802	0.3792	0.3711	0.0806	0.3901	0.0777	0.2890	0.2332	0.3558	0.3555	0.3623	0.3263	0.0830	0.3858	0.3867	0.0809	0.3736	0.0794	0.2578	0.2256	0.3624	0.3534	0.3740	0.3894	0.0824	0.4147	0.4192	0.0946	0.3710	0.0792	0.2662	0.2420	0.1628	0.3602	0.3770	0.4153	0.0795	0.3699	0.3797	0.4009	0.3788	0.0791	0.3776	0.3771	0.3968	0.3505	0.3889	0.3884	0.4077	0.3989	0.4015	0.3989	0.3748	0.3887	0.3834	0.3835	0.1453	0.3870	0.3924	0.3808	0.4101
151=09:51:57	133117	300	0.3857	0.3899	0.0887	0.3811	0.0905	0.2845	0.3094	0.3605	0.3545	0.3595	0.3519	0.0858	0.3880	0.3751	0.0842	0.4121	0.0824	0.2640	0.2358	0.3655	0.3216	0.3827	0.3863	0.0840	0.3534	0.3792	0.0898	0.3970	0.0829	0.2535	0.2335	0.3655	0.3500	0.3624	0.3555	0.0799	0.3670	0.3645	0.0821	0.3804	0.0780	0.2825	0.2324	0.3417	0.3447	0.3581	0.3179	0.0859	0.3758	0.3801	0.0807	0.3706	0.0815	0.2559	0.2275	0.3513	0.3414	0.3605	0.3800	0.0834	0.3882	0.4080	0.0937	0.3612	0.0808	0.2613	0.2370	0.1618	0.3498	0.3631	0.3946	0.0801	0.3665	0.3747	0.3944	0.3676	0.0796	0.3677	0.3634	0.3835	0.3439	0.3764	0.3768	0.3991	0.3731	0.3849	0.3737	0.3597	0.3662	0.3715	0.3627	0.1449	0.3671	0.3760	0.3721	0.4128
152=10:06:38	133998	303	0.3835	0.3811	0.0851	0.3698	0.0889	0.2794	0.3061	0.3594	0.3508	0.3542	0.3483	0.0854	0.3835	0.3712	0.0825	0.4152	0.0815	0.2640	0.2357	0.3666	0.3168	0.3763	0.3835	0.0820	0.3548	0.3726	0.0889	0.3900	0.0810	0.2494	0.2356	0.3658	0.3481	0.3623	0.3536	0.0782	0.3709	0.3610	0.0808	0.3765	0.0774	0.2815	0.2318	0.3376	0.3441	0.3632	0.3165	0.0839	0.3892	0.3880	0.0818	0.3738	0.0805	0.2556	0.2279	0.3548	0.3446	0.3617	0.3790	0.0827	0.4012	0.4046	0.0940	0.3602	0.0795	0.2597	0.2386	0.1620	0.3472	0.3621	0.3962	0.0792	0.3746	0.3840	0.3915	0.3772	0.0800	0.3725	0.3729	0.3823	0.3474	0.3780	0.3746	0.4042	0.3776	0.3845	0.3800	0.3562	0.3695	0.3679	0.3646	0.1463	0.3675	0.3724	0.3644	0.4079
153=10:21:18	134879	298	0.3874	0.3882	0.0887	0.3800	0.0915	0.2827	0.3110	0.3663	0.3571	0.3615	0.3546	0.0867	0.3975	0.3799	0.0849	0.4183	0.0832	0.2672	0.2405	0.3745	0.3313	0.3873	0.3947	0.0834	0.3562	0.3811	0.0903	0.3979	0.0829	0.2529	0.2386	0.3708	0.3516	0.3679	0.3609	0.0793	0.3836	0.3690	0.0833	0.3873	0.0781	0.2896	0.2409	0.3474	0.3577	0.3743	0.3273	0.0848	0.3900	0.3865	0.0814	0.3757	0.0821	0.2583	0.2309	0.3564	0.3509	0.3677	0.3867	0.0853	0.4059	0.4149	0.0934	0.3693	0.0818	0.2644	0.2400	0.1662	0.3601	0.3696	0.3962	0.0793	0.3758	0.3863	0.3939	0.3763	0.0808	0.3723	0.3719	0.3888	0.3494	0.3860	0.3815	0.4048	0.3922	0.3980	0.3855	0.3638	0.3746	0.3755	0.3755	0.1490	0.3765	0.3851	0.3780	0.4101
154=10:35:59	135760	300	0.3855	0.3937	0.0858	0.3810	0.0889	0.2923	0.3251	0.3693	0.3724	0.3718	0.3643	0.0841	0.3864	0.3857	0.0839	0.4299	0.0821	0.2683	0.2420	0.3788	0.3257	0.3945	0.3966	0.0846	0.3616	0.3778	0.0886	0.3975	0.0820	0.2508	0.2445	0.3747	0.3623	0.3701	0.3656	0.0786	0.3772	0.3714	0.0812	0.3930	0.0779	0.2912	0.2405	0.3570	0.3584	0.3639	0.3269	0.0860	0.3832	0.3891	0.0817	0.3742	0.0808	0.2569	0.2356	0.3649	0.3536	0.3748	0.3928	0.0843	0.4147	0.4208	0.0935	0.3670	0.0799	0.2651	0.2422	0.1655	0.3595	0.3756	0.4087	0.0797	0.3758	0.3855	0.4044	0.3816	0.0796	0.3769	0.3768	0.3987	0.3513	0.3876	0.3820	0.4084	0.4021	0.3975	0.3982	0.3722	0.3867	0.3828	0.3853	0.1484	0.3859	0.3892	0.3848	0.4251
155=10:50:40	136641	300	0.3935	0.3999	0.0888	0.3867	0.0903	0.2879	0.3171	0.3686	0.3626	0.3671	0.3565	0.0857	0.3983	0.3850	0.0833	0.4272	0.0829	0.2687	0.2436	0.3785	0.3287	0.3849	0.3945	0.0834	0.3578	0.3851	0.0901	0.4009	0.0832	0.2531	0.2452	0.3744	0.3586	0.3703	0.3651	0.0788	0.3782	0.3804	0.0830	0.3908	0.0788	0.2910	0.2457	0.3485	0.3564	0.3748	0.3283	0.0860	0.3898	0.3889	0.0804	0.3777	0.0801	0.2577	0.2346	0.3650	0.3509	0.3672	0.3915	0.0844	0.4044	0.4226	0.0944	0.3766	0.0817	0.2643	0.2452	0.1651	0.3565	0.3699	0.3974	0.0790	0.3671	0.3805	0.4035	0.3723	0.0803	0.3783	0.3771	0.3909	0.3551	0.3850	0.3852	0.4013	0.3814	0.3999	0.3877	0.3706	0.3768	0.3871	0.3750	0.1473	0.3764	0.3863	0.3758	0.4135
156=11:05:21	137521	301	0.3919	0.3937	0.0861	0.3840	0.0896	0.2927	0.3236	0.3727	0.3696	0.3731	0.3646	0.0849	0.3988	0.3904	0.0831	0.4363	0.0824	0.2692	0.2491	0.3876	0.3311	0.3949	0.4003	0.0844	0.3591	0.3851	0.0890	0.4077	0.0812	0.2528	0.2488	0.3835	0.3624	0.3763	0.3727	0.0785	0.3894	0.3844	0.0821	0.3994	0.0787	0.3009	0.2522	0.3576	0.3683	0.3756	0.3325	0.0865	0.3893	0.3992	0.0820	0.3828	0.0811	0.2594	0.2433	0.3687	0.3590	0.3770	0.3923	0.0831	0.4292	0.4323	0.0943	0.3809	0.0807	0.2681	0.2504	0.1686	0.3663	0.3804	0.4138	0.0799	0.3757	0.3898	0.4070	0.3882	0.0795	0.3856	0.3867	0.3978	0.3609	0.3975	0.3883	0.4103	0.4021	0.4171	0.4100	0.3772	0.3971	0.3937	0.3974	0.1503	0.3961	0.3987	0.3887	0.4234
157=11:20:02	138402	300	0.3873	0.3964	0.0879	0.3857	0.0894	0.2860	0.3133	0.3646	0.3587	0.3648	0.3557	0.0839	0.3949	0.3785	0.0840	0.4183	0.0817	0.2693	0.2410	0.3701	0.3268	0.3864	0.3905	0.0834	0.3642	0.3809	0.0885	0.3989	0.0818	0.2536	0.2457	0.3716	0.3547	0.3655	0.3590	0.0791	0.3716	0.3714	0.0816	0.3877	0.0782	0.2813	0.2409	0.3480	0.3511	0.3653	0.3196	0.0843	0.3811	0.3840	0.0797	0.3699	0.0803	0.2571	0.2352	0.3555	0.3465	0.3635	0.3852	0.0832	0.3882	0.4134	0.0939	0.3723	0.0804	0.2614	0.2403	0.1635	0.3536	0.3670	0.3949	0.0787	0.3723	0.3780	0.4044	0.3681	0.0790	0.3712	0.3719	0.3810	0.3508	0.3782	0.3768	0.4034	0.3681	0.3891	0.3786	0.3645	0.3676	0.3772	0.3676	0.1477	0.3692	0.3816	0.3742	0.4172
158=11:34:43	139283	300	0.3878	0.3990	0.0860	0.3892	0.0882	0.2918	0.3226	0.3688	0.3652	0.3701	0.3640	0.0845	0.4011	0.3872	0.0838	0.4372	0.0826	0.2767	0.2508	0.3833	0.3354	0.3973	0.4123	0.0840	0.3653	0.3828	0.0895	0.4069	0.0822	0.2517	0.2497	0.3795	0.3623	0.3743	0.3705	0.0784	0.3878	0.3796	0.0819	0.3969	0.0783	0.2961	0.2530	0.3632	0.3730	0.3815	0.3356	0.0853	0.3892	0.3920	0.0810	0.3812	0.0807	0.2603	0.2400	0.3674	0.3529	0.3742	0.3940	0.0835	0.4252	0.4294	0.0946	0.3793	0.0798	0.2727	0.2545	0.1676	0.3675	0.3878	0.4201	0.0790	0.3771	0.3853	0.4101	0.3824	0.0802	0.3762	0.3849	0.3994	0.3568	0.3932	0.3903	0.4089	0.4012	0.4092	0.4042	0.3798	0.3904	0.3942	0.3913	0.1535	0.3993	0.4027	0.3944	0.4341
159=11:49:24	140164	300	0.3881	0.3971	0.0877	0.3857	0.0902	0.2909	0.3162	0.3706	0.3637	0.3713	0.3608	0.0847	0.3939	0.3874	0.0838	0.4306	0.0820	0.2694	0.2478	0.3786	0.3298	0.3888	0.3978	0.0858	0.3615	0.3865	0.0897	0.4056	0.0821	0.2547	0.2470	0.3805	0.3608	0.3711	0.3676	0.0781	0.3785	0.3800	0.0812	0.3967	0.0770	0.2882	0.2492	0.3556	0.3583	0.3699	0.3269	0.0840	0.3823	0.3920	0.0808	0.3801	0.0804	0.2599	0.2406	0.3630	0.3540	0.3701	0.3901	0.0827	0.4081	0.4255	0.0947	0.3760	0.0808	0.2682	0.2494	0.1650	0.3583	0.3747	0.4080	0.0790	0.3735	0.3813	0.4080	0.3761	0.0786	0.3789	0.3780	0.3916	0.3554	0.3878	0.3847	0.4054	0.3912	0.4045	0.3921	0.3746	0.3843	0.3835	0.3794	0.1499	0.3854	0.3899	0.3793	0.4136
160=12:04:04	141045	301	0.3921	0.3940	0.0890	0.3820	0.0906	0.2870	0.3131	0.3647	0.3628	0.3657	0.3572	0.0854	0.3971	0.3792	0.0845	0.4253	0.0822	0.2643	0.2489	0.3753	0.3258	0.3875	0.3922	0.0837	0.3661	0.3842	0.0907	0.4061	0.0834	0.2546	0.2484	0.3763	0.3530	0.3700	0.3653	0.0799	0.3809	0.3737	0.0827	0.3897	0.0789	0.2891	0.2482	0.3511	0.3581	0.3677	0.3219	0.0845	0.3854	0.3912	0.0817	0.3839	0.0819	0.2621	0.2410	0.3624	0.3505	0.3690	0.3875	0.0842	0.4042	0.4232	0.0934	0.3735	0.0814	0.2637	0.2459	0.1674	0.3554	0.3683	0.3990	0.0799	0.3744	0.3863	0.4057	0.3725	0.0797	0.3783	0.3764	0.3891	0.3572	0.3854	0.3792	0.4045	0.3845	0.4016	0.3874	0.3729	0.3746	0.3801	0.3752	0.1495	0.3770	0.3933	0.3793	0.4156
161=12:18:45	141926	298	0.3950	0.3914	0.0872	0.3796	0.0891	0.2888	0.3178	0.3676	0.3656	0.3683	0.3615	0.0854	0.3953	0.3826	0.0818	0.4291	0.0818	0.2703	0.2481	0.3774	0.3265	0.3894	0.3966	0.0840	0.3622	0.3839	0.0903	0.4019	0.0828	0.2560	0.2492	0.3794	0.3597	0.3711	0.3642	0.0787	0.3840	0.3732	0.0812	0.3916	0.0777	0.2885	0.2500	0.3512	0.3575	0.3673	0.3276	0.0856	0.3868	0.3954	0.0824	0.3844	0.0810	0.2618	0.2404	0.3665	0.3499	0.3709	0.3895	0.0832	0.4100	0.4184	0.0940	0.3732	0.0802	0.2662	0.2477	0.1657	0.3530	0.3685	0.3997	0.0795	0.3785	0.3887	0.3989	0.3814	0.0809	0.3846	0.3731	0.3979	0.3513	0.3859	0.3822	0.4049	0.3920	0.3992	0.3905	0.3698	0.3799	0.3804	0.3819	0.1496	0.3788	0.3895	0.3787	0.4165
162=12:33:26	142807	300	0.3916	0.3978	0.0876	0.3972	0.0890	0.2907	0.3236	0.3761	0.3676	0.3741	0.3653	0.0842	0.3981	0.3926	0.0832	0.4386	0.0810	0.2735	0.2534	0.3846	0.3333	0.3913	0.3972	0.0837	0.3622	0.3907	0.0891	0.4082	0.0814	0.2568	0.2573	0.3850	0.3642	0.3794	0.3719	0.0778	0.3925	0.3846	0.0815	0.4071	0.0780	0.2985	0.2580	0.3612	0.3621	0.3774	0.3367	0.0874	0.3857	0.3955	0.0801	0.3903	0.0803	0.2632	0.2471	0.3725	0.3560	0.3794	0.3974	0.0840	0.4177	0.4303	0.0937	0.3827	0.0801	0.2737	0.2533	0.1669	0.3586	0.3745	0.4005	0.0795	0.3758	0.3937	0.4053	0.3907	0.0792	0.3842	0.3826	0.4072	0.3601	0.3957	0.3905	0.4081	0.3983	0.4155	0.4065	0.3796	0.3928	0.3940	0.3922	0.1538	0.3880	0.4026	0.3920	0.4275
163=12:48:07	143688	300	0.3908	0.3939	0.0879	0.3881	0.0893	0.2877	0.3148	0.3687	0.3639	0.3689	0.3604	0.0849	0.4032	0.3869	0.0831	0.4305	0.0817	0.2693	0.2565	0.3820	0.3390	0.3936	0.3962	0.0827	0.3690	0.3880	0.0889	0.4081	0.0817	0.2566	0.2511	0.3777	0.3572	0.3739	0.3666	0.0780	0.3913	0.3821	0.0826	0.3974	0.0783	0.2880	0.2523	0.3600	0.3609	0.3801	0.3339	0.0849	0.3881	0.3893	0.0809	0.3807	0.0798	0.2604	0.2446	0.3615	0.3575	0.3689	0.3867	0.0821	0.4103	0.4242	0.0938	0.3796	0.0809	0.2669	0.2508	0.1685	0.3649	0.3773	0.4026	0.0785	0.3755	0.3849	0.4057	0.3768	0.0781	0.3825	0.3747	0.3923	0.3588	0.3877	0.3839	0.4033	0.3951	0.4047	0.3872	0.3751	0.3786	0.3841	0.3786	0.1531	0.3855	0.3913	0.3804	0.4172
164=13:02:48	144569	303	0.3928	0.4066	0.0867	0.4061	0.0879	0.2983	0.3317	0.3792	0.3768	0.3811	0.3765	0.0859	0.4024	0.3975	0.0827	0.4459	0.0817	0.2809	0.2504	0.3862	0.3352	0.3987	0.4032	0.0834	0.3658	0.3909	0.0882	0.4174	0.0807	0.2588	0.2586	0.3890	0.3703	0.3833	0.3792	0.0775	0.3913	0.3865	0.0811	0.4120	0.0774	0.3040	0.2587	0.3621	0.3721	0.3816	0.3391	0.0857	0.3965	0.4005	0.0812	0.3917	0.0785	0.2616	0.2514	0.3722	0.3637	0.3789	0.4023	0.0827	0.4178	0.4320	0.0935	0.3930	0.0802	0.2771	0.2543	0.1705	0.3638	0.3841	0.4185	0.0788	0.3736	0.3935	0.4046	0.3940	0.0786	0.3849	0.3906	0.4012	0.3644	0.3952	0.3888	0.4003	0.3994	0.4150	0.4117	0.3846	0.3974	0.4029	0.3968	0.1549	0.3936	0.4135	0.3934	0.4334
165=13:17:29	145449	300	0.3941	0.3962	0.0861	0.3879	0.0884	0.2900	0.3199	0.3751	0.3692	0.3713	0.3636	0.0848	0.3980	0.3915	0.0826	0.4350	0.0811	0.2731	0.2559	0.3907	0.3364	0.3933	0.4003	0.0820	0.3626	0.3864	0.0881	0.4099	0.0805	0.2539	0.2567	0.3840	0.3592	0.3793	0.3747	0.0781	0.3931	0.3845	0.0809	0.4039	0.0774	0.3001	0.2597	0.3597	0.3676	0.3824	0.3401	0.0853	0.3923	0.3965	0.0803	0.3884	0.0800	0.2613	0.2450	0.3747	0.3553	0.3767	0.3949	0.0827	0.4223	0.4326	0.0925	0.3830	0.0801	0.2760	0.2532	0.1716	0.3686	0.3802	0.4145	0.0787	0.3723	0.3919	0.3996	0.3903	0.0793	0.3860	0.3850	0.4029	0.3622	0.3958	0.3903	0.4057	0.4028	0.4172	0.4115	0.3812	0.3935	0.3916	0.3951	0.1529	0.3920	0.4026	0.3901	0.4191
166=13:32:10	146330	298	0.4054	0.4174	0.0912	0.4070	0.0876	0.3018	0.3294	0.3843	0.3750	0.3848	0.3746	0.0847	0.4106	0.3939	0.0838	0.4413	0.0808	0.2800	0.2577	0.3913	0.3391	0.3986	0.4023	0.0840	0.3791	0.4043	0.0915	0.4328	0.0809	0.2645	0.2638	0.3919	0.3663	0.3855	0.3802	0.0774	0.3979	0.3943	0.0816	0.4134	0.0772	0.3016	0.2653	0.3620	0.3732	0.3778	0.3358	0.0853	0.3936	0.4070	0.0807	0.4053	0.0804	0.2697	0.2521	0.3739	0.3597	0.3800	0.4019	0.0828	0.4173	0.4482	0.0944	0.3908	0.0801	0.2783	0.2583	0.1746	0.3717	0.3834	0.4137	0.0788	0.3717	0.3905	0.4228	0.3813	0.0800	0.3924	0.3819	0.4093	0.3613	0.4001	0.3945	0.4021	0.3942	0.4199	0.4022	0.3858	0.3970	0.3955	0.3961	0.1557	0.3963	0.4063	0.3979	0.4291
167=13:46:51	147211	301	0.3988	0.3972	0.0868	0.3868	0.0875	0.2879	0.3217	0.3689	0.3697	0.3681	0.3609	0.0853	0.3988	0.3770	0.0831	0.4276	0.0812	0.2707	0.2505	0.3751	0.3270	0.3820	0.3900	0.0820	0.3671	0.3949	0.0917	0.4119	0.0823	0.2553	0.2557	0.3812	0.3579	0.3766	0.3651	0.0781	0.3883	0.3728	0.0816	0.3882	0.0780	0.2871	0.2533	0.3507	0.3523	0.3724	0.3242	0.0854	0.3973	0.4080	0.0822	0.4003	0.0817	0.2609	0.2485	0.3659	0.3516	0.3696	0.3853	0.0829	0.4131	0.4219	0.0945	0.3732	0.0811	0.2656	0.2518	0.1690	0.3577	0.3665	0.3943	0.0790	0.3766	0.3993	0.3982	0.3862	0.0804	0.3860	0.3755	0.3939	0.3530	0.3880	0.3814	0.4013	0.3875	0.4077	0.3882	0.3701	0.3839	0.3819	0.3789	0.1520	0.3786	0.3860	0.3747	0.4060
168=14:01:31	148092	303	0.3933	0.4008	0.0879	0.3941	0.0899	0.2920	0.3198	0.3737	0.3679	0.3745	0.3615	0.0861	0.4060	0.3895	0.0838	0.4389	0.0814	0.2712	0.2601	0.3862	0.3429	0.3989	0.4049	0.0842	0.3704	0.3941	0.0908	0.4182	0.0806	0.2587	0.2592	0.3836	0.3637	0.3790	0.3718	0.0792	0.3961	0.3882	0.0829	0.4053	0.0788	0.2920	0.2628	0.3639	0.3714	0.3767	0.3313	0.0868	0.3946	0.3950	0.0814	0.3857	0.0811	0.2650	0.2501	0.3670	0.3571	0.3755	0.3922	0.0830	0.4158	0.4350	0.0946	0.3875	0.0815	0.2717	0.2534	0.1732	0.3687	0.3804	0.4076	0.0798	0.3781	0.3897	0.4136	0.3812	0.0799	0.3863	0.3828	0.3987	0.3643	0.3910	0.3874	0.4068	0.3957	0.4120	0.3986	0.3824	0.3890	0.3919	0.3882	0.1557	0.3912	0.4018	0.3894	0.4219
