# Supplementary material for: Computationally Driven, Quantitative Experiments Discover Genes Required for Mitochondrial Biogenesis
Source: PLoS Genet. 2009 Mar 20;5(3):e1000407. doi: 10.1371/journal.pgen.1000407 (PMC2648979; doi:10.1371/journal.pgen.1000407)
Supplement: Dataset S1 — Raw respiratory growth data. A zip file containing 48 tab-delimited text files containing the raw data from the Tecan GENios reader. Additionally, a readme text file and plate key is contained in the zip file. The plate key uses our internal reference id for each mutant (internal reference id is matched with common and systematic gene names in Table S2). Raw optical density measurements from Tecan GENios plate incubator and reader. Wells are numbered in increasing order from upper left to lower right and can be converted to our internal identifiers using the included key (complete plate key). Not all original plates were assayed for growth curves, and there are two replicates of plate 20. (1.82 MB ZIP) [file pgen.1000407.s012.zip › mitochondria_table_s7/p21_glu.txt]

[config file info]
last write=07:11:14_14:08:47
[Run_Parameters]
Instrument=Tecan_23
Ini_Names=Read_Reps,Delid,Save_Data_File,Start_Time_Now
barcode_drug_plate=201401
user=mcostanzo
Plate_Size=96
Plate_Type=GRE96ft.pdf
Samples_to_Run=6
Overlay_Size=48
Drug_Plate=none
Plate_Quarter=none
run_ID=none
run_plate_repeat=1
Read_Reps=200
Read_Modes=Absorbance
Read_Flor_Every=2
Max_Delta_OD=0.500000
Well_By_Row_Col=none
Reorder_Map=Order_Strings_Not,0
Tip_Vol=200
OD_to_Innoc=0.100,0.100,0.380,0.380,0.380,0.380,0.760,0.760,0.100,0.100,0.380,0.380,0.380,0.380,0.760,0.760,0.100,0.100,0.380,0.380,0.380,0.380,0.760,0.760,0.100,0.100,0.380,0.380,0.380,0.380,0.760,0.760,0.100,0.100,0.380,0.380,0.380,0.380,0.760,0.760,0.100,0.100,0.380,0.380,0.380,0.380,0.760,0.760
Absorption_Max=.3
OD_to_Save=0.100,0.100,0.380,0.380,0.380,0.380,0.760,0.760,0.100,0.100,0.380,0.380,0.380,0.380,0.760,0.760,0.100,0.100,0.380,0.380,0.380,0.380,0.760,0.760,0.100,0.100,0.380,0.380,0.380,0.380,0.760,0.760,0.100,0.100,0.380,0.380,0.380,0.380,0.760,0.760,0.100,0.100,0.380,0.380,0.380,0.380,0.760,0.760
OD_to_Dilute=0.100
Save_Sample_Vol=180
Save_Sample_Reps=2
Innoc_Vol=184,184,46,46,46,46,0,0,184,184,46,46,46,46,0,0,184,184,46,46,46,46,0,0,184,184,46,46,46,46,0,0,184,184,46,46,46,46,0,0,184,184,46,46,46,46,0,0
Dilute_Vol=23,23,23,23,23,23,23,23,23,23,23,23,23,23,23,23,23,23,23,23,23,23,23,23,23,23,23,23,23,23,23,23,23,23,23,23,23,23,23,23,23,23,23,23,23,23,23,23
Save_Vol=800,800,800,800,800,800,800,800,800,800,800,800,800,800,800,800,800,800,800,800,800,800,800,800,800,800,800,800,800,800,800,800,800,800,800,800,800,800,800,800,800,800,800,800,800,800,800,800
Reference_Vol=100,100,100,100,100,100,100,100,100,100,100,100,100,100,100,100,100,100,100,100,100,100,100,100,100,100,100,100,100,100,100,100,100,100,100,100,100,100,100,100,100,100,100,100,100,100,100,100,100,100,100,100,100,100,100,100,100,100,100,100,100,100,100,100,100,100,100,100,100,100,100,100,100,100,100,100,100,100,100,100,100,100,100,100,100,100,100,100,100,100,100,100,100,100,100,100
Read_to_Innoc=20,20,20,20,20,20,20,20,20,20,20,20,20,20,20,20,20,20,20,20,20,20,20,20,20,20,20,20,20,20,20,20,20,20,20,20,20,20,20,20,20,20,20,20,20,20,20,20
Read_to_Dilute=26,26,26,26,26,26,26,26,26,26,26,26,26,26,26,26,26,26,26,26,26,26,26,26,26,26,26,26,26,26,26,26,26,26,26,26,26,26,26,26,26,26,26,26,26,26,26,26
Read_to_Save=20,20,20,20,20,20,20,20,20,20,20,20,20,20,20,20,20,20,20,20,20,20,20,20,20,20,20,20,20,20,20,20,20,20,20,20,20,20,20,20,20,20,20,20,20,20,20,20
Innoc_Target_Map=1,2,3,4,5,6,7,8,9,10,11,12,13,14,15,16,17,18,19,20,21,22,23,24,25,26,27,28,29,30,31,32,33,34,35,36,37,38,39,40,41,42,43,44,45,46,47,48
Pipet_Trigger=OD_Save_Innoc
Pipet_Volume_Adj=Con_OD_Save
Delid=no
Pre_Init=yes
Talk_To_ProMax=no
Time_Out_Time=1050
Wait_While_Busy=yes
Idle_Time=2
Screen_Run_Type=pre_screen_3
Spect_Protocol=15m
Spec_Run_File=GG_PB_Voyage.pda
Spec_Assay_File=""
Save_Data_File=09_11_07_Mito_21_Glu_ps3_A_96_T_23.txt
Working_Dir=C%3A\\Users\\Growth_Data
Run_Control_Dir=C%3A\\Users\\Yeast_Run_Files
Tracking_Dir=""
Track_File=201401_data_track.txt
Save_Run_Data_Flag=yes
Set_Incubator_Temp=30.0
Base_Line_Flag=atstart_minimum
Pipet_Cycles_Before_Save=20
Time_Point_Save=wellmap
Innoc_Direction=down
Wells_In_Use=111111111111111111111111111111111111111111111111
Save_Sample_Map=111111001111110011111100111111001111110011111100
Sections_to_Run=0
Rows_per_Section=8
Start_Sections_Row=1
MultiProbe_Run_File=""
Multiprobe_Run_Dialogue=yes
Comments=no%20comment
Target_Temp=300
Temp_Control=On
Delta_Temp=10
ReadMode=Absorbance,Bottom
ExcitationFilter=485,
EmissionFilter=535,
MeasurementFilter=595
ReadsPerWellNumber=1,1
ShakeDuration=800,0
GainMode=Manual
PdfName=GRE96ft.pdf
Gain=50,50
Add_Drug_Map=1,1,1,1,1,1,1,1,1,1,1,1,1,1,1,1,1,1,1,1,1,1,1,1,1,1,1,1,1,1,1,1,1,1,1,1,1,1,1,1,1,1,1,1,1,1,1,1
Add_Drug_Vol=7,7,7,7,7,7,7,7,7,7,7,7,7,7,7,7,7,7,7,7,7,7,7,7,7,7,7,7,7,7,7,7,7,7,7,7,7,7,7,7,7,7,7,7,7,7,7,7
Innoc_Map=111011101110111011101110111011101110111011101110111011101110111011101110111011101110111011101110
Dilute_Map=111111111111111111111111111111111111111111111111111111111111111111111111111111111111111111111111
data_file_name=_asya_ps2_1_96.txt
barcode=""
Hit_Call_Threshold=1.000000
Reference_Well=H12
WT_Ref_Well=1
Project_Name=YKO_Lib
Pipet_Gens_Point=5.00,10.00,15.00,20.00,5.00,10.00,15.00,20.00,5.00,10.00,15.00,20.00,5.00,10.00,15.00,20.00,5.00,10.00,15.00,20.00,5.00,10.00,15.00,20.00,5.00,10.00,15.00,20.00,5.00,10.00,15.00,20.00,5.00,10.00,15.00,20.00,5.00,10.00,15.00,20.00,5.00,10.00,15.00,20.00,5.00,10.00,15.00,20.00,
Shake_Divisor=1
data_handling=file_&_DB_&_auto_analysis
time_frm_freezer=-1.00
gens_frm_freezer=-1.00
Well_Vol=100
Parent_ID=""
Units=%
Quarter=A
media_name=mm
Save_Mode=one_to_one
Consolidate_Save_Map=1,2,3,4,5,6,7,8,9,10,11,12,13,14,15,16,17,18,19,20,21,22,23,24,25,26,27,28,29,30,31,32,33,34,35,36,37,38,39,40,41,42,43,44,45,46,47,48
Add_Drug_at_Start_Map=000000000000000000000000000000000000000000000000000
Add_Drug_Labware=add_drug_48
Max_Dynam_OD_Change=0.05
Reads_After_Pipet=0
Ref_Type=single_ref
Read_to_Add_Drug_at_Start=0
Send_Email_at_Pipet=no_email
config_DB_update_wells=yes
Strain_Name=""
Media=ypd
drug_vol=2.00
Drug_Name=""
Drug_Conc=2
Innoc_Conc=""
Strain_Plate=none
ShakeIntensity=High
ShakeMode=Orbital
NumberOfFlashes=1
PartOfPlate=0
MovePlateOutAfterMeasurement=0
IntegrationLagTime=0
IntegrationTime=100
DelayMoveFlashFluorescence=0
[Drug_Data]
Drug_Plate=none
Strain_Plate=none
Media=mm
Drug_Name=nd,nd,nd,nd,nd,nd,nd,nd,nd,nd,nd,nd,nd,nd,nd,nd,nd,nd,nd,nd,nd,nd,nd,nd,nd,nd,nd,nd,nd,nd,nd,nd,nd,nd,nd,nd,nd,nd,nd,nd,nd,nd,nd,nd,nd,nd,nd,nd,nd,nd,nd,nd,nd,nd,nd,nd,nd,nd,nd,nd,nd,nd,nd,nd,nd,nd,nd,nd,nd,nd,nd,nd,nd,nd,nd,nd,nd,nd,nd,nd,nd,nd,nd,nd,nd,nd,nd,nd,nd,nd,nd,nd,nd,nd,nd,nd
Strain_Name=ud
Drug_Conc=""
Innoc_Conc=0.06250,0.06250,0.06250,0.06250,0.06250,0.06250,0.06250,0.06250,0.06250,0.06250,0.06250,0.06250,0.06250,0.06250,0.06250,0.06250,0.06250,0.06250,0.06250,0.06250,0.06250,0.06250,0.06250,0.06250,0.06250,0.06250,0.06250,0.06250,0.06250,0.06250,0.06250,0.06250,0.06250,0.06250,0.06250,0.06250,0.06250,0.06250,0.06250,0.06250,0.06250,0.06250,0.06250,0.06250,0.06250,0.06250,0.06250,0.06250,0.06250,0.06250,0.06250,0.06250,0.06250,0.06250,0.06250,0.06250,0.06250,0.06250,0.06250,0.06250,0.06250,0.06250,0.06250,0.06250,0.06250,0.06250,0.06250,0.06250,0.06250,0.06250,0.06250,0.06250,0.06250,0.06250,0.06250,0.06250,0.06250,0.06250,0.06250,0.06250,0.06250,0.06250,0.06250,0.06250,0.06250,0.06250,0.06250,0.06250,0.06250,0.06250,0.06250,0.06250,0.06250,0.06250,0.06250,0.06250
Run_ID=none
Plate_Quarter=A
Units=%,%,%,%,%,%,%,%,%,%,%,%,%,%,%,%,%,%,%,%,%,%,%,%,%,%,%,%,%,%,%,%,%,%,%,%,%,%,%,%,%,%,%,%,%,%,%,%,%,%,%,%,%,%,%,%,%,%,%,%,%,%,%,%,%,%,%,%,%,%,%,%,%,%,%,%,%,%,%,%,%,%,%,%,%,%,%,%,%,%,%,%,%,%,%,%
Parent_ID=""
Project_Name=YKO_Lib
Strain_Backgrnd=0,0,0,0,0,0,0,0,0,0,0,0,0,0,0,0,0,0,0,0,0,0,0,0,0,0,0,0,0,0,0,0,0,0,0,0,0,0,0,0,0,0,0,0,0,0,0,0,0,0,0,0,0,0,0,0,0,0,0,0,0,0,0,0,0,0,0,0,0,0,0,0,0,0,0,0,0,0,0,0,0,0,0,0,0,0,0,0,0,0,0,0,0,0,0,0
Well_Vol=100,100,100,100,100,100,100,100,100,100,100,100,100,100,100,100,100,100,100,100,100,100,100,100,100,100,100,100,100,100,100,100,100,100,100,100,100,100,100,100,100,100,100,100,100,100,100,100,100,100,100,100,100,100,100,100,100,100,100,100,100,100,100,100,100,100,100,100,100,100,100,100,100,100,100,100,100,100,100,100,100,100,100,100,100,100,100,100,100,100,100,100,100,100,100,100
time_frm_freezer=-1.00
gens_frm_freezer=-1.00
user=mcostanzo
Strain_Pool=ud,ud,ud,ud,ud,ud,ud,ud,ud,ud,ud,ud,ud,ud,ud,ud,ud,ud,ud,ud,ud,ud,ud,ud,ud,ud,ud,ud,ud,ud,ud,ud,ud,ud,ud,ud,ud,ud,ud,ud,ud,ud,ud,ud,ud,ud,ud,ud,ud,ud,ud,ud,ud,ud,ud,ud,ud,ud,ud,ud,ud,ud,ud,ud,ud,ud,ud,ud,ud,ud,ud,ud,ud,ud,ud,ud,ud,ud,ud,ud,ud,ud,ud,ud,ud,ud,ud,ud,ud,ud,ud,ud,ud,ud,ud,ud
Well_Alias=A01,A02,A03,A04,A05,A06,A07,A08,A09,A10,A11,A12,B01,B02,B03,B04,B05,B06,B07,B08,B09,B10,B11,B12,C01,C02,C03,C04,C05,C06,C07,C08,C09,C10,C11,C12,D01,D02,D03,D04,D05,D06,D07,D08,D09,D10,D11,D12,E01,E02,E03,E04,E05,E06,E07,E08,E09,E10,E11,E12,F01,F02,F03,F04,F05,F06,F07,F08,F09,F10,F11,F12,G01,G02,G03,G04,G05,G06,G07,G08,G09,G10,G11,G12,H01,H02,H03,H04,H05,H06,H07,H08,H09,H10,H11,H12
Well_Pos=1,2,3,4,5,6,7,8,9,10,11,12,13,14,15,16,17,18,19,20,21,22,23,24,25,26,27,28,29,30,31,32,33,34,35,36,37,38,39,40,41,42,43,44,45,46,47,48,49,50,51,52,53,54,55,56,57,58,59,60,61,62,63,64,65,66,67,68,69,70,71,72,73,74,75,76,77,78,79,80,81,82,83,84,85,86,87,88,89,90,91,92,93,94,95,96
position=A01,A02,A03,A04,A05,A06,A07,A08,A09,A10,A11,A12,B01,B02,B03,B04,B05,B06,B07,B08,B09,B10,B11,B12,C01,C02,C03,C04,C05,C06,C07,C08,C09,C10,C11,C12,D01,D02,D03,D04,D05,D06,D07,D08,D09,D10,D11,D12,E01,E02,E03,E04,E05,E06,E07,E08,E09,E10,E11,E12,F01,F02,F03,F04,F05,F06,F07,F08,F09,F10,F11,F12,G01,G02,G03,G04,G05,G06,G07,G08,G09,G10,G11,G12,H01,H02,H03,H04,H05,H06,H07,H08,H09,H10,H11,H12
[Runtime_State]
Instrument=Tecan_23
Start_Time_Now=3.2774744694E+9
Reads_Completed=200
Innoc_Direction=down
Wells_In_Use=111111111111111111111111111111111111111111111111111111111111111111111111111111111111111111111111
Innoc_Map=111111111111111111111111111111111111111111111111111111111111111111111111111111111111000000000000
Dilute_Map=111111111111111111111111111111111111111111111111111111111111111111111111111111111111111111111111
Save_Sample_Map=000000000000000000000000000000000000000000000000010000000100000001000000010000000100000001000000
Current_OD=1.038,1.035,1.009,0.946,1.047,0.923,0.937,0.957,0.902,1.022,0.871,0.799,1.084,1.028,0.998,0.946,1.035,0.877,0.878,0.987,0.927,0.832,0.817,0.840,1.064,1.083,0.848,0.957,1.040,0.859,0.871,0.867,1.018,0.073,0.858,0.970,1.075,1.018,0.835,1.012,1.008,0.821,0.855,0.857,1.006,0.798,0.878,1.068,1.091,0.973,0.990,0.977,1.033,0.843,0.873,0.990,1.040,0.828,0.887,0.834,1.037,0.873,0.854,0.982,0.933,0.753,0.963,0.915,0.927,0.842,0.835,1.002,1.278,1.036,1.013,0.953,1.013,0.952,1.044,1.017,1.009,0.945,1.032,0.843,1.141,1.105,0.964,0.924,0.927,0.886,1.049,0.998,1.000,0.951,0.974,1.004
Bckgrnd_OD=0.103,0.104,0.092,0.082,0.085,0.082,0.081,0.081,0.075,0.083,0.077,0.088,0.091,0.090,0.088,0.080,0.083,0.081,0.083,0.079,0.082,0.078,0.081,0.100,0.107,0.086,0.082,0.080,0.083,0.077,0.081,0.078,0.076,0.067,0.077,0.087,0.083,0.082,0.081,0.079,0.081,0.076,0.081,0.080,0.080,0.075,0.080,0.089,0.104,0.083,0.088,0.080,0.078,0.079,0.082,0.081,0.079,0.080,0.075,0.082,0.087,0.083,0.083,0.082,0.081,0.078,0.077,0.079,0.079,0.082,0.078,0.091,0.110,0.088,0.086,0.087,0.086,0.084,0.083,0.080,0.080,0.080,0.082,0.082,0.091,0.083,0.083,0.082,0.086,0.084,0.084,0.083,0.093,0.080,0.086,0.085
Mapped=111111111111111111111100111111111011110111111111111111111111111111111111111111111111111111111111
Pipet_Completed=000000000000000000000000000000000000000000000000000000000000000000000000000000000000000000000000
Innoc_Completed=0,0,0,0,0,0,0,0,0,0,0,0,0,0,0,0,0,0,0,0,0,0,0,0,0,0,0,0,0,0,0,0,0,0,0,0,0,0,0,0,0,0,0,0,0,0,0,0,0,0,0,0,0,0,0,0,0,0,0,0,0,0,0,0,0,0,0,0,0,0,0,0,0,0,0,0,0,0,0,0,0,0,0,0,0,0,0,0,0,0,0,0,0,0,0,0
Save_Completed=0,0,0,0,0,0,0,0,0,0,0,0,0,0,0,0,0,0,0,0,0,0,0,0,0,0,0,0,0,0,0,0,0,0,0,0,0,0,0,0,0,0,0,0,0,0,0,0,0,0,0,0,0,0,0,0,0,0,0,0,0,0,0,0,0,0,0,0,0,0,0,0,0,0,0,0,0,0,0,0,0,0,0,0,0,0,0,0,0,0,0,0,0,0,0,0
Pipeted_At=0,0,0,0,0,0,0,0,0,0,0,0,0,0,0,0,0,0,0,0,0,0,0,0,0,0,0,0,0,0,0,0,0,0,0,0,0,0,0,0,0,0,0,0,0,0,0,0,0,0,0,0,0,0,0,0,0,0,0,0,0,0,0,0,0,0,0,0,0,0,0,0,0,0,0,0,0,0,0,0,0,0,0,0,0,0,0,0,0,0,0,0,0,0,0,0
Pipeted_OD=0,0,0,0,0,0,0,0,0,0,0,0,0,0,0,0,0,0,0,0,0,0,0,0,0,0,0,0,0,0,0,0,0,0,0,0,0,0,0,0,0,0,0,0,0,0,0,0,0,0,0,0,0,0,0,0,0,0,0,0,0,0,0,0,0,0,0,0,0,0,0,0,0,0,0,0,0,0,0,0,0,0,0,0,0,0,0,0,0,0,0,0,0,0,0,0
Dilutes_Completed=0,0,0,0,0,0,0,0,0,0,0,0,0,0,0,0,0,0,0,0,0,0,0,0,0,0,0,0,0,0,0,0,0,0,0,0,0,0,0,0,0,0,0,0,0,0,0,0,0,0,0,0,0,0,0,0,0,0,0,0,0,0,0,0,0,0,0,0,0,0,0,0,0,0,0,0,0,0,0,0,0,0,0,0,0,0,0,0,0,0,0,0,0,0,0,0
Time_At_Innoc=0,0,0,0,0,0,0,0,0,0,0,0,0,0,0,0,0,0,0,0,0,0,0,0,0,0,0,0,0,0,0,0,0,0,0,0,0,0,0,0,0,0,0,0,0,0,0,0,0,0,0,0,0,0,0,0,0,0,0,0,0,0,0,0,0,0,0,0,0,0,0,0,0,0,0,0,0,0,0,0,0,0,0,0,0,0,0,0,0,0,0,0,0,0,0,0
Time_At_Save=0,0,0,0,0,0,0,0,0,0,0,0,0,0,0,0,0,0,0,0,0,0,0,0,0,0,0,0,0,0,0,0,0,0,0,0,0,0,0,0,0,0,0,0,0,0,0,0,0,0,0,0,0,0,0,0,0,0,0,0,0,0,0,0,0,0,0,0,0,0,0,0,0,0,0,0,0,0,0,0,0,0,0,0,0,0,0,0,0,0,0,0,0,0,0,0
Time_At_Dilute=0,0,0,0,0,0,0,0,0,0,0,0,0,0,0,0,0,0,0,0,0,0,0,0,0,0,0,0,0,0,0,0,0,0,0,0,0,0,0,0,0,0,0,0,0,0,0,0,0,0,0,0,0,0,0,0,0,0,0,0,0,0,0,0,0,0,0,0,0,0,0,0,0,0,0,0,0,0,0,0,0,0,0,0,0,0,0,0,0,0,0,0,0,0,0,0
Previous_OD=1.038,1.035,1.009,0.946,1.047,0.923,0.937,0.957,0.902,1.022,0.871,0.799,1.084,1.028,0.998,0.946,1.035,0.877,0.878,0.987,0.927,0.832,0.817,0.840,1.064,1.083,0.848,0.957,1.040,0.859,0.871,0.867,1.018,0.073,0.858,0.970,1.075,1.018,0.835,1.012,1.008,0.821,0.855,0.857,1.006,0.798,0.878,1.068,1.091,0.973,0.990,0.977,1.033,0.843,0.873,0.990,1.040,0.828,0.887,0.834,1.037,0.873,0.854,0.982,0.933,0.753,0.963,0.915,0.927,0.842,0.835,1.002,1.278,1.036,1.013,0.953,1.013,0.952,1.044,1.017,1.009,0.945,1.032,0.843,1.141,1.105,0.964,0.924,0.927,0.886,1.049,0.998,1.000,0.951,0.974,1.004
Prev_Delta_OD=0.015,0.004,0.029,0.037,0.030,0.010,0.063,0.045,0.035,0.005,0.003,0.010,0.030,0.043,0.029,0.004,0.006,0.072,0.016,0.002,0.005,0.045,0.008,0.007,0.036,0.045,0.019,0.004,0.032,0.028,0.045,0.008,0.044,0.005,0.017,0.033,0.001,0.009,0.012,0.059,0.013,0.020,0.015,0.063,0.008,0.002,0.001,0.025,0.023,0.002,0.032,0.054,0.022,0.021,0.045,0.039,0.043,0.038,0.049,0.007,0.032,0.046,0.027,0.015,0.006,0.047,0.035,0.005,0.021,0.044,0.013,0.015,0.064,0.041,0.020,0.004,0.029,0.058,0.019,0.002,0.045,0.022,0.045,0.024,0.000,0.021,0.007,0.052,0.052,0.024,0.024,0.034,0.035,0.023,0.023,0.020
Delta_From_Ref=0.000,0.000,0.194,1.006,1.009,1.582,4.851,4.650,0.000,0.000,1.978,0.836,1.386,0.472,1.740,3.751,0.000,0.000,1.917,1.934,1.219,2.044,5.302,1.742,0.000,0.000,1.446,1.589,1.254,1.934,5.305,5.688,0.000,0.000,2.073,0.714,1.890,0.953,3.939,3.827,0.000,0.000,1.942,2.025,1.291,2.398,5.957,2.205,0.000,0.000,0.000,0.000,0.000,0.000,0.000,0.000,0.000,0.000,0.000,0.000,0.000,0.000,0.000,0.000,0.000,0.000,0.000,0.000,0.000,0.000,0.000,0.000,0.000,0.000,0.000,0.000,0.000,0.000,0.000,0.000,0.000,0.000,0.000,0.000,0.000,0.000,0.000,0.000,0.000,0.000,0.000,0.000,0.000,0.000,0.000,0.000
Sig_OD_Delta=0,0,0,1,1,1,1,1,0,0,1,0,1,0,1,1,0,0,1,1,1,1,1,1,0,0,1,1,1,1,1,1,0,0,1,0,1,0,1,1,0,0,1,1,1,1,1,1,0,0,0,0,0,0,0,0,0,0,0,0,0,0,0,0,0,0,0,0,0,0,0,0,0,0,0,0,0,0,0,0,0,0,0,0,0,0,0,0,0,0,0,0,0,0,0,0
Add_Drug_at_Start_Map=000000000000000000000000000000000000000000000000000000000000000000000000000000000000000000000000
[Analysis]
Drug_ID=A1,A2,A3,A4,A5,A6,B1,B2,B3,B4,B5,B6,C1,C2,C3,C4,C5,C6,D1,D2,D3,D4,D5,D6,E1,E2,E3,E4,E5,E6,F1,F2,F3,F4,F5,F6,G1,G2,G3,G4,G5,G6,H1,H2,H3,H4,H5,H6
Decision=other,ps2_1_1,ps2_1_1,no_inh,no_inh,ps2_4_1,ps2_4_1,ps2_1_1,no_inh,ps2_1_1,no_inh,ps2_4_1,ps2_4_1,no_inh,ps2_1_1,ps2_1_1,no_inh,ps2_4_1,ps2_4_1,no_inh,ps2_1_1,no_inh,no_inh,ps2_4_1,ps2_4_1,no_inh,no_inh,ps2_1_1,no_inh,ps2_4_1,ps2_1_1,no_inh,no_inh,no_inh,no_inh,ps2_4_2,no_inh,no_inh,no_inh,no_inh,no_inh,no_inh,ps2_1_1,no_inh,no_inh,no_inh,no_inh,no_inh,ps2_4_1,ps2_2_1,no_inh,ps2_2_1,ps2_4_1,no_inh,ps2_4_1,ps2_4_1,no_inh,ps2_4_2,ps2_4_1,no_inh,ps2_4_1,ps2_4_1,no_inh,screen,ps2_4_2,no_inh,ps2_4_1,ps2_4_1,no_inh,other,ps2_4_1,no_inh,ps2_4_1,ps2_2_1,no_inh,ps2_4_1,ps2_4_2,no_inh,ps2_4_1,ps2_4_1,no_inh,ps2_1_1,ps2_4_2,no_inh,no_inh,no_inh,no_inh,no_inh,no_inh,no_inh,no_inh,no_inh,no_inh,ps2_2_1,no_inh,no_inh
Plot_Min=0.100,0.100,0.100,0.100,0.100,0.100,0.100,0.100,0.100,0.100,0.100,0.100,0.100,0.100,0.100,0.100,0.100,0.100,0.100,0.100,0.100,0.100,0.100,0.100,0.100,0.100,0.100,0.100,0.100,0.100,0.100,0.100,0.100,0.100,0.100,0.100,0.100,0.100,0.100,0.100,0.100,0.100,0.100,0.100,0.100,0.100,0.100,0.100
Plot_Max=1.500,1.500,1.500,1.500,1.500,1.500,1.500,1.500,1.500,1.500,1.500,1.500,1.500,1.500,1.500,1.500,1.500,1.500,1.500,1.500,1.500,1.500,1.500,1.500,1.500,1.500,1.500,1.500,1.500,1.500,1.500,1.500,1.500,1.500,1.500,1.500,1.500,1.500,1.500,1.500,1.500,1.500,1.500,1.500,1.500,1.500,1.500,1.500
G_Plot_Min=0.1
G_Plot_Delta=0.7
Plot_On_Off=0
OD_Gen_Pt=0.460
Gens_to_OD_Pt=5.000
Avg_G=3.461,1.615,1.596,1.776,1.764,2.164,2.148,1.648,1.727,1.950,1.784,2.259,2.388,1.815,1.909,1.930,1.803,2.343,2.278,1.730,1.920,1.894,1.838,2.440,2.377,1.749,1.809,1.898,1.911,2.335,2.020,1.799,1.888,1.732,1.832,2.558,1.698,1.656,1.730,1.703,1.777,1.770,1.602,1.869,1.772,1.822,1.827,1.737,2.173,2.051,1.799,1.967,2.364,1.738,2.316,2.170,1.772,2.522,2.327,1.779,2.284,2.243,1.881,0.000,2.508,1.688,2.319,2.195,1.774,3.105,2.516,1.789,2.287,2.101,1.833,2.068,2.600,1.830,2.270,2.080,1.806,1.867,2.571,1.768,1.667,1.723,1.754,1.852,1.836,1.839,1.689,1.804,1.777,1.883,1.729,1.792
Max_Slope=2.351,2.036,2.058,1.718,1.653,2.455,2.212,1.666,2.213,2.287,1.841,2.263,2.372,1.687,2.104,2.139,1.886,1.943,2.113,1.930,2.174,1.495,1.860,2.234,1.992,1.912,1.916,1.736,1.805,2.554,2.018,1.641,2.143,1.941,2.042,2.967,1.780,1.491,1.892,1.944,1.841,1.476,1.774,1.793,1.868,1.808,1.895,2.042,1.867,1.995,1.821,1.884,1.958,2.158,2.160,2.204,1.996,2.702,2.492,2.402,1.802,2.233,1.761,34.127,2.238,1.939,1.931,2.072,1.882,2.543,2.681,1.963,1.866,1.581,1.595,2.192,2.481,2.101,2.007,2.227,1.991,2.205,2.436,2.250,1.841,1.796,1.592,1.809,1.701,2.031,1.675,1.790,1.802,2.160,1.951,2.096
Fit_Model=all
Fit_Const_OD_Base=0.085
Fit_Const_N0=0.01500
Fit_Const_T0=0.000
G_Fit_Min=0.100
G_Fit_Delta=0.400
Fit_On_Off=0.000,0.000,0.000,0.000,0.000,0.000,0.000,0.000,0.000,0.000,0.000,0.000,0.000,0.000,0.000,0.000,0.000,0.000,0.000,0.000,0.000,0.000,0.000,0.000,0.000,0.000,0.000,0.000,0.000,0.000,0.000,0.000,0.000,0.000,0.000,0.000,0.000,0.000,0.000,0.000,0.000,0.000,0.000,0.000,0.000,0.000,0.000,0.000,0.000,0.000,0.000,0.000,0.000,0.000,0.000,0.000,0.000,0.000,0.000,0.000,0.000,0.000,0.000,0.000,0.000,0.000,0.000,0.000,0.000,0.000,0.000,0.000,0.000,0.000,0.000,0.000,0.000,0.000,0.000,0.000,0.000,0.000,0.000,0.000,0.000,0.000,0.000,0.000,0.000,0.000,0.000,0.000,0.000,0.000,0.000,0.000
Fit_Min=0.053,0.054,0.042,0.032,0.035,0.032,0.041,0.040,0.038,0.030,0.033,0.031,0.057,0.036,0.032,0.030,0.033,0.027,0.033,0.032,0.031,0.029,0.031,0.026,0.054,0.033,0.038,0.030,0.027,0.029,0.037,0.033,0.033,0.032,0.031,0.028,0.060,0.038,0.036,0.037,0.036,0.034,0.041,0.033,0.033,0.032,0.036,0.034,0.000,0.000,0.000,0.000,0.000,0.000,0.000,0.000,0.000,0.000,0.000,0.000,0.000,0.000,0.000,0.000,0.000,0.000,0.000,0.000,0.000,0.000,0.000,0.000,0.000,0.000,0.000,0.000,0.000,0.000,0.000,0.000,0.000,0.000,0.000,0.000,0.000,0.000,0.000,0.000,0.000,0.000,0.000,0.000,0.000,0.000,0.000,0.000
Fit_Delta=0.564,0.640,0.503,0.408,0.539,0.337,0.630,0.554,0.572,0.490,0.554,0.348,0.546,0.484,0.445,0.415,0.599,0.517,0.494,0.546,0.394,0.468,0.512,0.625,0.491,0.554,0.516,0.462,0.467,0.377,0.473,0.451,0.422,0.496,0.467,0.362,0.578,0.618,0.556,0.487,0.548,0.533,0.669,0.504,0.552,0.435,0.466,0.554,0.547,0.411,0.507,0.537,0.394,0.416,0.473,0.514,0.473,0.412,0.379,0.428,0.350,0.459,0.561,0.000,0.426,0.558,0.470,0.460,0.538,0.590,0.428,0.539,0.439,0.399,0.509,0.402,0.585,0.461,0.527,0.437,0.487,0.403,0.391,0.541,0.611,0.576,0.536,0.499,0.516,0.452,0.588,0.542,0.558,0.380,0.551,0.531
Fit_Offset=0.102,0.068,0.062,0.061,0.060,0.061,0.075,0.060,0.059,0.063,0.062,0.066,0.078,0.065,0.068,0.068,0.062,0.059,0.069,0.068,0.065,0.064,0.063,0.053,0.100,0.061,0.064,0.073,0.066,0.067,0.074,0.068,0.069,0.066,0.068,0.066,0.099,0.066,0.067,0.064,0.065,0.061,0.068,0.071,0.065,0.068,0.075,0.058,0.059,0.070,0.064,0.067,0.065,0.070,0.068,0.067,0.062,0.063,0.062,0.088,0.069,0.070,0.065,0.000,0.067,0.062,0.066,0.067,0.065,0.062,0.064,0.088,0.068,0.071,0.066,0.069,0.064,0.062,0.064,0.069,0.067,0.069,0.072,0.073,0.063,0.063,0.069,0.064,0.068,0.071,0.063,0.067,0.077,0.074,0.066,0.094
Fit_N0=0.005,0.021,0.020,0.017,0.017,0.017,0.015,0.020,0.020,0.016,0.015,0.016,0.019,0.016,0.014,0.011,0.016,0.015,0.012,0.027,0.015,0.015,0.013,0.015,0.015,0.016,0.018,0.013,0.011,0.012,0.015,0.014,0.014,0.015,0.013,0.010,0.016,0.018,0.016,0.017,0.015,0.019,0.019,0.011,0.015,0.013,0.013,0.022,0.016,0.013,0.017,0.014,0.014,0.017,0.012,0.010,0.016,0.013,0.015,0.015,0.012,0.010,0.012,0.000,0.012,0.018,0.013,0.011,0.015,0.010,0.013,0.013,0.012,0.008,0.013,0.012,0.012,0.015,0.013,0.012,0.015,0.014,0.009,0.021,0.018,0.024,0.015,0.017,0.015,0.015,0.017,0.016,0.016,0.012,0.016,0.013
Fit_T0=-1.972,-0.354,-0.207,0.047,-0.003,0.052,0.135,-0.223,-0.170,0.165,-0.042,0.179,-0.886,0.146,0.542,0.275,0.256,0.026,0.593,1.642,0.667,0.773,0.326,-0.274,-0.015,-0.174,0.320,1.078,0.461,0.732,0.830,0.580,0.849,0.452,0.595,-0.168,-0.257,0.050,0.367,0.186,0.276,0.658,-0.065,0.692,0.313,0.440,0.789,0.619,-0.045,0.913,0.844,0.547,0.614,0.343,0.564,0.141,0.504,0.226,0.091,0.422,0.645,1.087,0.524,0.000,0.559,0.017,0.510,1.002,0.466,-0.275,0.226,0.680,0.689,0.031,0.725,0.857,0.243,0.300,0.473,1.093,0.811,1.031,1.194,0.262,0.081,1.261,0.718,0.783,0.704,0.926,0.171,0.895,0.567,1.214,0.296,0.782
Fit_G=2.954,1.883,1.782,1.811,1.817,2.173,2.177,1.859,1.910,1.969,1.799,2.149,2.771,1.796,1.768,1.722,1.817,2.343,2.047,1.711,1.771,1.736,1.722,2.584,2.402,1.821,1.828,1.621,1.681,2.013,1.855,1.639,1.677,1.645,1.631,2.237,1.829,1.757,1.680,1.723,1.716,1.750,1.756,1.603,1.724,1.657,1.581,1.838,2.260,1.798,1.697,1.827,2.182,1.713,2.085,1.923,1.700,2.364,2.288,1.687,1.988,1.805,1.679,0.000,2.220,1.783,2.107,1.839,1.680,2.905,2.357,1.625,2.012,1.769,1.637,1.773,2.453,1.778,2.097,1.723,1.656,1.628,1.993,1.938,1.764,1.729,1.633,1.772,1.692,1.664,1.729,1.678,1.694,1.496,1.722,1.579
Fit_Error=0.000,0.000,0.000,0.000,0.000,0.000,0.000,0.000,0.000,0.000,0.000,0.000,0.000,0.000,0.000,0.000,0.000,0.000,0.000,0.000,0.000,0.000,0.000,0.000,0.000,0.000,0.000,0.000,0.000,0.000,0.000,0.000,0.000,0.000,0.000,0.000,0.000,0.000,0.000,0.000,0.000,0.000,0.000,0.000,0.000,0.000,0.000,0.000,0.000,0.000,0.000,0.000,0.000,0.000,0.000,0.000,0.000,0.000,0.000,0.000,0.000,0.000,0.000,0.000,0.000,0.000,0.000,0.000,0.000,0.000,0.000,0.000,0.000,0.000,0.000,0.000,0.000,0.000,0.000,0.000,0.000,0.000,0.000,0.000,0.000,0.000,0.000,0.000,0.000,0.000,0.000,0.000,0.000,0.000,0.000,0.000
Fit_CV=0.000,0.000,0.000,0.000,0.000,0.000,0.000,0.000,0.000,0.000,0.000,0.000,0.000,0.000,0.000,0.000,0.000,0.000,0.000,0.000,0.000,0.000,0.000,0.000,0.000,0.000,0.000,0.000,0.000,0.000,0.000,0.000,0.000,0.000,0.000,0.000,0.000,0.000,0.000,0.000,0.000,0.000,0.000,0.000,0.000,0.000,0.000,0.000,0.000,0.000,0.000,0.000,0.000,0.000,0.000,0.000,0.000,0.000,0.000,0.000,0.000,0.000,0.000,0.000,0.000,0.000,0.000,0.000,0.000,0.000,0.000,0.000,0.000,0.000,0.000,0.000,0.000,0.000,0.000,0.000,0.000,0.000,0.000,0.000,0.000,0.000,0.000,0.000,0.000,0.000,0.000,0.000,0.000,0.000,0.000,0.000
Time_to_20_Gens=0,0,0,0,0,0,0,0,0,0,0,0,0,0,0,0,0,0,0,0,0,0,0,0,0,0,0,0,0,0,0,0,0,0,0,0,0,0,0,0,0,0,0,0,0,0,0,0
Time_to_each_5_Gens=0,0,0,0,0,0,0,0,0,0,0,0,0,0,0,0,0,0,0,0,0,0,0,0,0,0,0,0,0,0,0,0,0,0,0,0,0,0,0,0,0,0,0,0,0,0,0,0
Time_to_each_n_Gens=17.306,8.075,7.980,8.879,8.818,10.818,10.742,8.241,8.633,9.748,8.919,11.296,11.938,9.073,9.545,9.652,9.015,11.713,11.392,8.649,9.598,9.468,9.188,12.199,11.885,8.743,9.045,9.489,9.556,11.677,10.101,8.994,9.440,8.661,9.160,12.788,8.491,8.281,8.650,8.513,8.887,8.850,8.009,9.346,8.858,9.110,9.137,8.683,10.865,10.257,8.994,9.836,11.820,8.692,11.579,10.849,8.862,12.609,11.635,8.893,11.418,11.213,9.406,0.000,12.538,8.442,11.594,10.977,8.869,15.523,12.579,8.946,11.436,10.506,9.167,10.339,13.002,9.150,11.348,10.399,9.030,9.335,12.854,8.841,8.335,8.615,8.771,9.261,9.181,9.195,8.443,9.022,8.887,9.417,8.647,8.960
Min_Pt_OD=0,0,0,0,0,0,0,0,0,0,0,0,0,0,0,0,0,0,0,0,0,0,0,0,0,0,0,0,0,0,0,0,0,0,0,0,0,0,0,0,0,0,0,0,0,0,0,0
Min_Pt_t=0,0,0,0,0,0,0,0,0,0,0,0,0,0,0,0,0,0,0,0,0,0,0,0,0,0,0,0,0,0,0,0,0,0,0,0,0,0,0,0,0,0,0,0,0,0,0,0
TO_OD=0,0,0,0,0,0,0,0,0,0,0,0,0,0,0,0,0,0,0,0,0,0,0,0,0,0,0,0,0,0,0,0,0,0,0,0,0,0,0,0,0,0,0,0,0,0,0,0
Ref_ID=H12
Multi_Refs=single_ref
test=A01,A02,A03,A04,A05,A06,A07,A08,A09,A10,A11,A12,B01,B02,B03,B04,B05,B06,B07,B08,B09,B10,B11,B12,C01,C02,C03,C04,C05,C06,C07,C08,C09,C10,C11,C12,D01,D02,D03,D04,D05,D06,D07,D08,D09,D10,D11,D12,E01,E02,E03,E04,E05,E06,E07,E08,E09,E10,E11,E12,F01,F02,F03,F04,F05,F06,F07,F08,F09,F10,F11,F12,G01,G02,G03,G04,G05,G06,G07,G08,G09,G10,G11,G12,H01,H02,H03,H04,H05,H06,H07,H08,H09,H10,H11,H12
Start_Time_Now=3.2774744696E+9
Start_Date="11/9/2007+12:34 PM"
pv_to_plate_order=no
gen_time_cutoff=0.000
Drug_Name=nd?:;-ud+0,nd?:;-ud+0,nd?:;-ud+0,nd?:;-ud+0,nd?:;-ud+0,nd?:;-ud+0,nd?:;-ud+0,nd?:;-ud+0,nd?:;-ud+0,nd?:;-ud+0,nd?:;-ud+0,nd?:;-ud+0,nd?:;-ud+0,nd?:;-ud+0,nd?:;-ud+0,nd?:;-ud+0,nd?:;-ud+0,nd?:;-ud+0,nd?:;-ud+0,nd?:;-ud+0,nd?:;-ud+0,nd?:;-ud+0,nd?:;-ud+0,nd?:;-ud+0,nd?:;-ud+0,nd?:;-ud+0,nd?:;-ud+0,nd?:;-ud+0,nd?:;-ud+0,nd?:;-ud+0,nd?:;-ud+0,nd?:;-ud+0,nd?:;-ud+0,nd?:;-ud+0,nd?:;-ud+0,nd?:;-ud+0,nd?:;-ud+0,nd?:;-ud+0,nd?:;-ud+0,nd?:;-ud+0,nd?:;-ud+0,nd?:;-ud+0,nd?:;-ud+0,nd?:;-ud+0,nd?:;-ud+0,nd?:;-ud+0,nd?:;-ud+0,nd?:;-ud+0,nd?:;-ud+0,nd?:;-ud+0,nd?:;-ud+0,nd?:;-ud+0,nd?:;-ud+0,nd?:;-ud+0,nd?:;-ud+0,nd?:;-ud+0,nd?:;-ud+0,nd?:;-ud+0,nd?:;-ud+0,nd?:;-ud+0,nd?:;-ud+0,nd?:;-ud+0,nd?:;-ud+0,nd?:;-ud+0,nd?:;-ud+0,nd?:;-ud+0,nd?:;-ud+0,nd?:;-ud+0,nd?:;-ud+0,nd?:;-ud+0,nd?:;-ud+0,nd?:;-ud+0,nd?:;-ud+0,nd?:;-ud+0,nd?:;-ud+0,nd?:;-ud+0,nd?:;-ud+0,nd?:;-ud+0,nd?:;-ud+0,nd?:;-ud+0,nd?:;-ud+0,nd?:;-ud+0,nd?:;-ud+0,nd?:;-ud+0,nd?:;-ud+0,nd?:;-ud+0,nd?:;-ud+0,nd?:;-ud+0,nd?:;-ud+0,nd?:;-ud+0,nd?:;-ud+0,nd?:;-ud+0,nd?:;-ud+0,nd?:;-ud+0,nd?:;-ud+0,nd?:;-ud+0
Drug_Well_Pos=A01,A02,A03,A04,A05,A06,B01,B02,B03,B04,B05,B06,C01,C02,C03,C04,C05,C06,D01,D02,D03,D04,D05,D06,E01,E02,E03,E04,E05,E06,F01,F02,F03,F04,F05,F06,G01,G02,G03,G04,G05,G06,H01,H02,H03,H04,H05,H06,A07,A08,A09,A10,A11,A12,B07,B08,B09,B10,B11,B12,C07,C08,C09,C10,C11,C12,D07,D08,D09,D10,D11,D12,E07,E08,E09,E10,E11,E12,F07,F08,F09,F10,F11,F12,G07,G08,G09,G10,G11,G12,H07,H08,H09,H10,H11,H12
Avg_G_tcut=3.461,1.615,1.596,1.776,1.764,2.164,2.148,1.648,1.727,1.950,1.784,2.259,2.388,1.815,1.909,1.930,1.803,2.343,2.278,1.730,1.920,1.894,1.838,2.440,2.377,1.749,1.809,1.898,1.911,2.335,2.020,1.799,1.888,1.732,1.832,2.558,1.698,1.656,1.730,1.703,1.777,1.770,1.602,1.869,1.772,1.822,1.827,1.737,2.173,2.051,1.799,1.967,2.364,1.738,2.316,2.170,1.772,2.522,2.327,1.779,2.284,2.243,1.881,0.000,2.508,1.688,2.319,2.195,1.774,3.105,2.516,1.789,2.287,2.101,1.833,2.068,2.600,1.830,2.270,2.080,1.806,1.867,2.571,1.768,1.667,1.723,1.754,1.852,1.836,1.839,1.689,1.804,1.777,1.883,1.729,1.792
t0_from_interval=1.055,0.300,0.129,0.277,0.412,-0.329,0.334,0.177,0.208,0.068,0.415,-0.445,-0.750,0.421,0.696,0.808,0.651,0.150,1.015,0.206,0.687,0.798,0.856,1.187,-3.451,0.348,0.457,0.819,1.147,0.944,0.663,0.698,0.736,0.478,0.740,0.618,-0.642,0.379,0.667,0.285,0.658,0.466,-0.028,1.051,0.679,0.675,0.898,0.556,-0.334,1.026,0.374,0.788,0.470,0.416,1.260,1.319,0.539,0.398,0.143,-0.091,0.637,1.527,0.636,0.000,0.787,0.367,0.936,1.559,0.468,1.845,0.702,-2.431,1.104,1.047,0.925,1.032,1.072,0.534,0.939,1.146,0.556,0.519,1.786,-0.604,0.267,0.470,0.402,0.638,0.649,0.487,0.579,0.457,0.454,0.773,0.576,-2.847
Sum_Delta_Ref=22.662,2.854,2.042,0.261,1.117,5.568,4.630,2.233,0.418,2.094,0.294,6.443,7.679,0.471,2.172,2.057,0.066,7.904,7.059,0.933,2.812,1.634,0.487,9.572,7.222,0.055,0.506,2.297,1.085,8.009,2.744,0.480,1.922,0.308,1.051,13.938,1.461,1.505,0.396,1.294,0.585,1.150,2.684,1.138,0.184,0.917,1.099,0.288,4.817,3.612,0.016,3.090,8.125,1.311,7.717,5.476,0.101,11.524,8.231,1.152,6.843,6.916,1.843,-1.000,11.109,0.929,7.828,6.467,1.117,19.008,9.814,0.820,7.302,3.656,0.359,4.656,11.572,1.042,6.962,4.405,0.367,2.537,12.394,0.753,1.115,0.769,0.434,0.001,0.665,1.392,0.978,0.225,0.936,3.908,0.560,0.000
Gens_at_time_G=5.000,5.000,5.000,5.000,5.000,5.000,5.000,5.000,5.000,5.000,5.000,5.000,5.000,5.000,5.000,5.000,5.000,5.000,5.000,5.000,5.000,5.000,5.000,5.000,5.000,5.000,5.000,5.000,5.000,5.000,5.000,5.000,5.000,5.000,5.000,5.000,5.000,5.000,5.000,5.000,5.000,5.000,5.000,5.000,5.000,5.000,5.000,5.000,5.000,5.000,5.000,5.000,5.000,5.000,5.000,5.000,5.000,5.000,5.000,5.000,5.000,5.000,5.000,0.000,5.000,5.000,5.000,5.000,5.000,5.000,5.000,5.000,5.000,5.000,5.000,5.000,5.000,5.000,5.000,5.000,5.000,5.000,5.000,5.000,5.000,5.000,5.000,5.000,5.000,5.000,5.000,5.000,5.000,5.000,5.000,5.000
G_Int_tcut=3.250,1.555,1.570,1.720,1.681,2.230,2.082,1.613,1.685,1.936,1.701,2.348,2.538,1.730,1.770,1.769,1.673,2.313,2.075,1.689,1.782,1.734,1.666,2.202,3.067,1.679,1.717,1.734,1.682,2.147,1.888,1.659,1.741,1.636,1.684,2.434,1.827,1.580,1.597,1.646,1.646,1.677,1.607,1.659,1.636,1.687,1.648,1.625,2.240,1.846,1.724,1.810,2.270,1.655,2.064,1.906,1.665,2.442,2.298,1.797,2.156,1.937,1.754,0.000,2.350,1.615,2.132,1.884,1.680,2.736,2.375,2.275,2.066,1.892,1.648,1.861,2.386,1.723,2.082,1.851,1.695,1.763,2.214,1.889,1.614,1.629,1.674,1.725,1.706,1.742,1.573,1.713,1.687,1.729,1.614,2.361
Sum_Del_12=10.337,2.127,2.069,0.456,0.244,4.788,4.823,1.603,0.463,2.501,0.135,5.231,6.397,0.940,2.509,2.692,0.673,6.300,6.195,0.471,2.770,2.081,1.253,7.407,6.063,0.076,0.662,2.242,2.243,6.676,3.599,0.979,2.315,0.097,1.455,7.594,1.228,1.438,0.317,0.741,0.292,0.107,2.290,1.815,0.178,1.310,1.436,0.179,5.060,4.107,0.697,2.917,6.717,0.300,6.516,5.418,0.491,7.548,6.218,0.652,5.971,6.142,1.802,12.108,7.646,0.913,6.436,5.752,0.167,9.978,7.570,0.046,6.411,4.654,1.129,4.512,8.279,1.391,6.006,4.487,1.018,2.290,8.383,0.229,1.332,0.439,0.094,1.353,1.060,1.635,0.976,0.689,0.130,2.349,0.357,0.000
Sum_Del_20=22.162,2.779,1.994,0.240,1.080,5.452,4.546,2.176,0.409,2.056,0.282,6.319,7.540,0.470,2.141,2.028,0.075,7.735,6.910,0.906,2.762,1.608,0.488,9.375,7.083,0.053,0.478,2.248,1.081,7.848,2.701,0.480,1.900,0.298,1.038,13.573,1.407,1.472,0.386,1.255,0.560,1.110,2.616,1.124,0.181,0.908,1.082,0.279,4.731,3.549,0.030,3.024,7.960,1.267,7.558,5.366,0.106,11.255,8.061,1.134,6.707,6.777,1.805,34.976,10.857,0.909,7.666,6.338,1.074,18.577,9.620,0.790,7.157,3.602,0.365,4.559,11.332,1.029,6.814,4.321,0.373,2.493,12.126,0.720,1.094,0.746,0.420,0.021,0.659,1.374,0.957,0.228,0.900,3.811,0.545,0.000
Sum_Del_24=21.834,3.125,1.954,0.675,1.525,5.357,4.182,2.481,0.381,1.815,0.503,5.865,7.059,0.220,1.665,1.515,0.243,7.805,6.893,1.138,2.454,1.357,0.082,9.119,6.655,0.121,1.084,2.231,0.463,7.524,2.168,0.186,1.395,0.404,0.775,15.812,1.501,1.490,0.423,1.528,1.013,1.642,2.789,0.751,0.182,0.644,0.857,0.333,4.190,3.150,0.325,3.080,7.674,1.827,7.428,5.123,0.104,11.816,8.052,1.361,6.399,6.540,1.807,47.131,11.180,0.908,7.524,6.022,1.733,19.190,9.117,1.235,6.795,2.856,0.041,4.476,11.078,0.716,6.816,4.010,0.040,2.150,12.460,0.982,0.968,0.909,0.593,0.686,0.446,1.019,0.947,0.017,1.448,4.566,0.645,0.000
Sum_12=2.004,14.468,14.410,11.885,12.585,7.554,7.518,13.944,12.804,9.840,12.206,7.110,5.944,11.401,9.833,9.649,11.668,6.041,6.147,12.812,9.571,10.260,11.088,4.934,6.278,12.417,11.679,10.099,10.098,5.665,8.742,11.362,10.026,12.438,10.886,4.747,13.569,13.779,12.658,13.082,12.049,12.448,14.631,10.526,12.163,11.031,10.905,12.520,7.281,8.234,11.644,9.424,5.624,12.041,5.826,6.923,11.850,4.793,6.123,11.690,6.370,6.199,10.539,0.233,4.695,13.254,5.905,6.589,12.174,2.363,4.771,12.295,5.930,7.687,11.212,7.829,4.062,10.950,6.335,7.854,11.324,10.051,3.958,12.570,13.673,12.780,12.247,10.988,11.281,10.706,13.317,11.652,12.211,9.992,12.698,12.341
Sum_20=13.198,38.139,37.354,35.600,36.440,29.908,30.814,37.536,35.769,33.303,35.641,29.040,27.820,34.890,33.219,33.332,35.285,27.625,28.450,36.266,32.598,33.752,34.872,25.985,28.277,35.307,35.838,33.112,34.279,27.512,32.659,34.880,33.460,35.657,34.322,21.786,36.766,36.832,35.746,36.615,35.920,36.470,37.976,34.236,35.179,34.452,34.278,35.639,30.629,31.811,35.330,32.336,27.400,34.093,27.802,29.994,35.254,24.105,27.298,34.226,28.653,28.583,33.555,0.384,24.503,36.269,27.694,29.022,36.434,16.783,25.740,36.150,28.203,31.758,34.995,30.801,24.028,34.331,28.546,31.038,34.987,32.867,23.234,36.080,36.454,36.106,34.940,35.338,34.701,33.986,36.317,35.132,36.260,31.549,35.905,35.360
Sum_24=25.758,50.717,49.546,48.267,49.117,42.235,43.410,50.073,47.973,45.777,48.095,41.727,40.533,47.372,45.927,46.076,47.835,39.787,40.699,48.730,45.138,46.235,47.510,38.473,40.937,47.471,48.676,45.361,47.129,40.068,45.424,47.406,46.197,47.996,46.817,31.780,49.093,49.082,48.015,49.120,48.604,49.234,50.381,46.841,47.409,46.948,46.735,47.925,43.402,44.442,47.917,44.512,39.918,45.765,40.164,42.469,47.696,35.776,39.539,46.231,41.193,41.052,45.785,0.461,36.412,48.500,40.067,41.570,49.325,28.402,38.475,48.827,40.797,44.736,47.633,43.116,36.514,46.876,40.776,43.582,47.632,45.442,35.132,48.574,48.559,48.501,46.999,48.278,47.146,46.573,48.539,47.608,49.040,43.026,48.237,47.592
G_by_Interval=3.250,1.555,1.570,1.720,1.681,2.230,2.082,1.613,1.685,1.936,1.701,2.348,2.538,1.730,1.770,1.769,1.673,2.313,2.075,1.689,1.782,1.734,1.666,2.202,3.067,1.679,1.717,1.734,1.682,2.147,1.888,1.659,1.741,1.636,1.684,2.434,1.827,1.580,1.597,1.646,1.646,1.677,1.607,1.659,1.636,1.687,1.648,1.625,2.240,1.846,1.724,1.810,2.270,1.655,2.064,1.906,1.665,2.442,2.298,1.797,2.156,1.937,1.754,0.000,2.350,1.615,2.132,1.884,1.680,2.736,2.375,2.275,2.066,1.892,1.648,1.861,2.386,1.723,2.082,1.851,1.695,1.763,2.214,1.889,1.614,1.629,1.674,1.725,1.706,1.742,1.573,1.713,1.687,1.729,1.614,2.361
Avg_G_inflex=3.461,1.632,1.596,1.805,1.785,2.164,2.148,1.648,1.728,1.962,1.786,2.241,2.420,1.843,1.939,1.949,1.831,2.343,2.307,1.737,1.947,1.894,1.838,2.442,2.419,1.749,1.809,1.904,1.911,2.335,2.021,1.821,1.910,1.760,1.852,2.517,1.698,1.660,1.739,1.703,1.792,1.792,1.602,1.871,1.772,1.838,1.851,1.737,2.173,2.051,1.825,1.967,2.364,1.744,2.342,2.170,1.788,2.543,2.327,1.781,2.267,2.243,1.881,0.000,2.529,1.709,2.346,2.195,1.778,3.105,2.517,1.810,2.318,2.101,1.833,2.093,2.621,1.849,2.270,2.099,1.825,1.885,2.595,1.782,1.667,1.723,1.758,1.853,1.836,1.859,1.691,1.804,1.799,1.889,1.734,1.830
G_int_inflex=3.250,1.583,1.570,1.768,1.715,2.230,2.082,1.613,1.687,1.957,1.693,2.319,2.609,1.772,1.804,1.747,1.711,2.313,2.122,1.645,1.812,1.734,1.663,2.192,3.238,1.679,1.717,1.666,1.682,2.147,1.876,1.688,1.757,1.670,1.711,2.340,1.827,1.568,1.601,1.646,1.659,1.711,1.607,1.645,1.636,1.709,1.672,1.625,2.240,1.846,1.766,1.810,2.270,1.657,2.099,1.906,1.687,2.475,2.298,1.802,2.126,1.937,1.754,0.000,2.359,1.650,2.170,1.884,1.661,2.736,2.353,2.332,2.114,1.892,1.648,1.876,2.335,1.741,2.082,1.882,1.725,1.782,2.218,1.916,1.614,1.629,1.653,1.714,1.706,1.766,1.563,1.713,1.697,1.673,1.599,1.707
Avg_G_t12=3.461,1.615,1.596,1.776,1.764,2.164,2.148,1.648,1.727,1.950,1.784,2.259,2.388,1.815,1.909,1.930,1.803,2.343,2.278,1.730,1.920,1.894,1.838,2.440,2.377,1.749,1.809,1.898,1.911,2.335,2.020,1.799,1.888,1.732,1.832,2.558,1.698,1.656,1.730,1.703,1.777,1.770,1.602,1.869,1.772,1.822,1.827,1.737,2.173,2.051,1.799,1.967,2.364,1.738,2.316,2.170,1.772,2.522,2.327,1.779,2.284,2.243,1.881,0.000,2.508,1.688,2.319,2.195,1.774,3.105,2.516,1.789,2.287,2.101,1.833,2.068,2.600,1.830,2.270,2.080,1.806,1.867,2.571,1.768,1.667,1.723,1.754,1.852,1.836,1.839,1.689,1.804,1.777,1.883,1.729,1.792
G_int_t12=3.250,1.555,1.570,1.720,1.681,2.230,2.082,1.613,1.685,1.936,1.701,2.348,2.538,1.730,1.770,1.769,1.673,2.313,2.075,1.689,1.782,1.734,1.666,2.202,3.067,1.679,1.717,1.734,1.682,2.147,1.888,1.659,1.741,1.636,1.684,2.434,1.827,1.580,1.597,1.646,1.646,1.677,1.607,1.659,1.636,1.687,1.648,1.625,2.240,1.846,1.724,1.810,2.270,1.655,2.064,1.906,1.665,2.442,2.298,1.797,2.156,1.937,1.754,0.000,2.350,1.615,2.132,1.884,1.680,2.736,2.375,2.275,2.066,1.892,1.648,1.861,2.386,1.723,2.082,1.851,1.695,1.763,2.214,1.889,1.614,1.629,1.674,1.725,1.706,1.742,1.573,1.713,1.687,1.729,1.614,2.361
G_by_Interval_g4=3.819,1.563,1.547,1.741,1.714,2.094,2.378,1.600,1.612,1.889,1.674,2.361,2.618,1.700,1.902,1.835,1.690,2.261,2.054,1.676,1.792,1.697,1.694,2.223,2.699,1.630,1.635,1.736,1.782,2.101,1.833,1.665,1.740,1.630,1.673,2.488,1.965,1.568,1.550,1.534,1.568,1.605,1.603,1.635,1.619,1.717,1.650,1.614,2.042,1.985,1.801,1.900,2.402,1.617,2.036,1.911,1.622,2.363,2.209,1.941,2.168,2.089,1.835,0.000,2.333,1.562,2.190,1.878,1.606,2.967,2.402,1.985,2.011,2.003,1.648,1.901,2.444,1.666,2.160,1.858,1.707,1.642,2.299,1.985,1.759,1.660,1.806,1.781,1.686,1.945,1.666,1.582,1.755,1.736,1.603,2.184
G_int_inflex_g4=3.836,1.584,1.547,1.777,1.740,2.094,2.347,1.600,1.612,1.903,1.663,2.339,2.643,1.729,1.939,1.740,1.719,2.261,2.088,1.577,1.815,1.697,1.689,2.199,2.742,1.630,1.635,1.675,1.782,2.101,1.829,1.687,1.752,1.654,1.693,2.427,1.916,1.742,1.551,1.534,1.573,1.628,1.603,1.607,1.619,1.734,1.667,1.614,2.042,1.985,1.834,1.900,2.402,1.615,2.061,1.911,1.638,2.385,2.209,1.948,2.146,2.089,1.835,0.000,2.337,1.587,2.221,1.878,1.553,2.967,2.389,1.972,2.046,2.003,1.648,1.913,2.389,1.673,2.160,1.881,1.730,1.644,2.302,1.895,1.759,1.660,1.713,1.769,1.686,1.977,1.635,1.582,1.664,1.701,1.558,1.917
G_int_t12_g4=3.819,1.563,1.547,1.741,1.714,2.094,2.378,1.600,1.612,1.889,1.674,2.361,2.618,1.700,1.902,1.835,1.690,2.261,2.054,1.676,1.792,1.697,1.694,2.223,2.699,1.630,1.635,1.736,1.782,2.101,1.833,1.665,1.740,1.630,1.673,2.488,1.965,1.568,1.550,1.534,1.568,1.605,1.603,1.635,1.619,1.717,1.650,1.614,2.042,1.985,1.801,1.900,2.402,1.617,2.036,1.911,1.622,2.363,2.209,1.941,2.168,2.089,1.835,0.000,2.333,1.562,2.190,1.878,1.606,2.967,2.402,1.985,2.011,2.003,1.648,1.901,2.444,1.666,2.160,1.858,1.707,1.642,2.299,1.985,1.759,1.660,1.806,1.781,1.686,1.945,1.666,1.582,1.755,1.736,1.603,2.184
Time_Inflex=20.288,8.297,8.786,9.031,9.031,11.722,11.722,9.031,8.786,9.765,11.722,11.722,11.722,9.031,9.276,9.765,9.031,12.701,11.722,9.765,9.276,11.722,10.009,14.903,11.722,10.009,10.009,10.009,11.722,14.169,11.722,9.031,9.031,8.297,9.276,11.722,9.031,9.031,8.542,10.009,8.786,9.031,9.765,10.009,9.765,9.276,9.031,9.520,11.722,11.722,9.276,10.744,12.701,8.542,11.722,13.679,9.031,12.701,12.701,8.786,11.722,11.722,11.722,0.223,11.722,8.786,11.722,20.288,9.765,17.839,11.722,9.276,11.722,12.701,11.722,10.009,12.701,8.786,12.701,10.744,9.276,9.031,12.701,9.031,9.031,9.765,10.988,11.722,10.009,9.031,9.276,11.722,9.031,8.542,9.276,9.276
OD_Inflex=0.863,0.586,0.633,0.572,0.568,0.611,0.664,0.644,0.536,0.529,0.943,0.569,0.530,0.530,0.492,0.539,0.535,0.626,0.577,0.695,0.475,0.829,0.660,0.764,0.532,0.728,0.683,0.627,0.849,0.758,0.762,0.534,0.483,0.467,0.548,0.441,0.649,0.647,0.510,0.762,0.500,0.562,0.836,0.632,0.675,0.549,0.520,0.638,0.628,0.709,0.582,0.673,0.605,0.504,0.555,0.877,0.555,0.541,0.637,0.528,0.569,0.582,0.885,0.072,0.445,0.569,0.551,0.842,0.666,0.677,0.443,0.585,0.569,0.793,0.904,0.483,0.486,0.475,0.692,0.562,0.566,0.485,0.503,0.562,0.638,0.698,0.882,0.857,0.698,0.503,0.674,0.919,0.565,0.423,0.640,0.577
Time_Saturation=46.752,46.018,47.241,46.752,46.752,46.752,46.997,46.752,47.241,47.486,46.752,46.997,46.997,46.752,46.752,46.752,47.241,46.752,46.752,45.773,46.752,46.997,46.018,47.976,46.752,46.997,47.241,46.752,46.752,46.018,46.997,46.752,47.241,45.773,46.752,47.241,47.486,46.752,46.752,46.997,47.241,46.752,48.220,47.486,46.752,46.752,47.241,46.018,46.997,47.241,46.752,46.752,45.284,44.546,46.997,45.284,46.752,47.241,46.018,46.018,46.752,46.018,47.241,0.223,46.752,47.241,46.752,47.241,46.018,47.976,46.752,47.241,47.241,46.752,46.752,46.018,47.241,46.752,45.284,45.773,46.752,47.241,45.284,46.018,46.752,46.752,47.241,46.752,46.752,46.752,46.752,46.997,47.241,46.018,46.752,46.752
OD_Saturation=1.055,1.051,1.024,0.922,1.050,0.932,1.092,1.025,1.005,0.953,1.041,0.886,1.077,1.073,0.851,0.948,1.057,0.843,1.099,1.041,0.849,1.014,1.017,0.837,1.099,0.976,1.003,0.967,1.032,0.850,1.051,0.865,0.865,1.010,0.935,0.756,1.203,1.050,1.025,0.952,1.021,0.938,1.151,1.096,1.000,0.909,0.935,0.925,0.915,0.968,0.898,1.035,0.876,0.820,0.882,1.013,0.932,0.839,0.845,0.846,0.894,0.865,1.037,0.072,0.855,0.990,0.872,0.878,1.026,0.808,0.880,1.062,0.914,0.978,1.041,0.859,0.900,0.834,0.961,0.938,0.927,0.855,0.835,1.000,1.052,1.023,1.030,0.926,1.026,0.829,1.064,1.013,1.028,0.977,0.981,0.985
Ref_Well_Name=H12,H12,H12,H12,H12,H12,H12,H12,H12,H12,H12,H12,H12,H12,H12,H12,H12,H12,H12,H12,H12,H12,H12,H12,H12,H12,H12,H12,H12,H12,H12,H12,H12,H12,H12,H12,H12,H12,H12,H12,H12,H12,H12,H12,H12,H12,H12,H12,H12,H12,H12,H12,H12,H12,H12,H12,H12,H12,H12,H12,H12,H12,H12,H12,H12,H12,H12,H12,H12,H12,H12,H12,H12,H12,H12,H12,H12,H12,H12,H12,H12,H12,H12,H12,H12,H12,H12,H12,H12,H12,H12,H12,H12,H12,H12,H12
Ratio_Avg_G=0.518,1.110,1.123,1.009,1.016,0.828,0.834,1.087,1.038,0.919,1.005,0.793,0.751,0.988,0.939,0.928,0.994,0.765,0.787,1.036,0.934,0.946,0.975,0.734,0.754,1.025,0.991,0.944,0.938,0.767,0.887,0.996,0.949,1.035,0.978,0.701,1.055,1.082,1.036,1.052,1.008,1.012,1.119,0.959,1.011,0.983,0.981,1.032,0.825,0.873,0.996,0.911,0.758,1.031,0.774,0.826,1.011,0.711,0.770,1.007,0.785,0.799,0.952,Inf,0.715,1.061,0.773,0.816,1.010,0.577,0.712,1.002,0.783,0.853,0.977,0.867,0.689,0.979,0.790,0.862,0.992,0.960,0.697,1.013,1.075,1.040,1.021,0.967,0.976,0.974,1.061,0.993,1.008,0.951,1.036,1.000
Ratio_Fit_G=0.535,0.839,0.886,0.872,0.869,0.727,0.725,0.849,0.827,0.802,0.878,0.735,0.570,0.879,0.893,0.917,0.869,0.674,0.771,0.923,0.892,0.910,0.917,0.611,0.657,0.867,0.864,0.974,0.939,0.784,0.851,0.963,0.942,0.960,0.968,0.706,0.863,0.899,0.940,0.916,0.920,0.902,0.899,0.985,0.916,0.953,0.999,0.859,0.699,0.878,0.930,0.864,0.724,0.922,0.757,0.821,0.929,0.668,0.690,0.936,0.794,0.875,0.940,Inf,0.711,0.886,0.749,0.859,0.940,0.544,0.670,0.972,0.785,0.893,0.965,0.891,0.644,0.888,0.753,0.916,0.954,0.970,0.792,0.815,0.895,0.913,0.967,0.891,0.933,0.949,0.913,0.941,0.932,1.055,0.917,1.000
Ratio_G_Int=0.727,1.518,1.504,1.373,1.405,1.059,1.134,1.464,1.401,1.220,1.388,1.006,0.930,1.365,1.334,1.335,1.412,1.021,1.138,1.398,1.325,1.362,1.417,1.072,0.770,1.406,1.375,1.362,1.404,1.100,1.251,1.423,1.356,1.443,1.402,0.970,1.293,1.494,1.479,1.435,1.435,1.408,1.469,1.423,1.443,1.400,1.433,1.453,1.054,1.279,1.370,1.305,1.040,1.427,1.144,1.239,1.419,0.967,1.027,1.314,1.095,1.219,1.346,Inf,1.005,1.462,1.108,1.254,1.405,0.863,0.994,1.038,1.143,1.248,1.433,1.269,0.990,1.370,1.134,1.276,1.393,1.339,1.067,1.250,1.463,1.450,1.411,1.369,1.384,1.356,1.501,1.378,1.400,1.366,1.463,1.000
Ratio_t0_Fit=-0.397,-2.209,-3.778,16.638,-260.667,15.038,5.793,-3.507,-4.600,4.739,-18.619,4.369,-0.883,5.356,1.443,2.844,3.055,30.077,1.319,0.476,1.172,1.012,2.399,-2.854,-52.133,-4.494,2.444,0.725,1.696,1.068,0.942,1.348,0.921,1.730,1.314,-4.655,-3.043,15.640,2.131,4.204,2.833,1.188,-12.031,1.130,2.498,1.777,0.991,1.263,-17.378,0.857,0.927,1.430,1.274,2.280,1.387,5.546,1.552,3.460,8.593,1.853,1.212,0.719,1.492,Inf,1.399,46.000,1.533,0.780,1.678,-2.844,3.460,1.150,1.135,25.226,1.079,0.912,3.218,2.607,1.653,0.715,0.964,0.758,0.655,2.985,9.654,0.620,1.089,0.999,1.111,0.844,4.573,0.874,1.379,0.644,2.642,1.000
Ratio_t0_G_Int=-2.698,-9.503,-21.991,-10.260,-6.906,8.642,-8.522,-16.097,-13.715,-42.084,-6.857,6.402,3.793,-6.760,-4.092,-3.525,-4.372,-18.938,-2.803,-13.810,-4.141,-3.567,-3.324,-2.398,0.825,-8.183,-6.228,-3.475,-2.481,-3.015,-4.294,-4.080,-3.869,-5.950,-3.846,-4.606,4.436,-7.506,-4.269,-9.976,-4.328,-6.107,102.526,-2.709,-4.193,-4.215,-3.171,-5.123,8.521,-2.774,-7.608,-3.613,-6.061,-6.848,-2.259,-2.158,-5.282,-7.161,-19.928,31.214,-4.466,-1.864,-4.479,-Inf,-3.618,-7.764,-3.040,-1.826,-6.084,-1.543,-4.054,1.171,-2.579,-2.719,-3.076,-2.759,-2.655,-5.335,-3.030,-2.483,-5.116,-5.483,-1.594,4.710,-10.661,-6.052,-7.075,-4.462,-4.384,-5.840,-4.920,-6.234,-6.268,-3.684,-4.943,1.000
Ref_Curve_Array=96,96,96,96,96,96,96,96,96,96,96,96,96,96,96,96,96,96,96,96,96,96,96,96,96,96,96,96,96,96,96,96,96,96,96,96,96,96,96,96,96,96,96,96,96,96,96,96,96,96,96,96,96,96,96,96,96,96,96,96,96,96,96,96,96,96,96,96,96,96,96,96,96,96,96,96,96,96,96,96,96,96,96,96,96,96,96,96,96,96,96,96,96,96,96,96
Default_ref=0
Comm_Map=,,,,,
Comm_Consol=,,,,,,,,
Comm_Screen=,,,,,
Analysis_Set=A,A,A,A,A,A,A,A,A,A,A,A,A,A,A,A,A,A,A,A,A,A,A,A,A,A,A,A,A,A,A,A,A,A,A,A,A,A,A,A,A,A,A,A,A,A,A,A,A,A,A,A,A,A,A,A,A,A,A,A,A,A,A,A,A,A,A,A,A,A,A,A,A,A,A,A,A,A,A,A,A,A,A,A,A,A,A,A,A,A,A,A,A,A,A,A
Ref_Type=single_ref,single_ref,single_ref,single_ref,single_ref,single_ref,single_ref,single_ref,single_ref,single_ref,single_ref,single_ref,single_ref,single_ref,single_ref,single_ref,single_ref,single_ref,single_ref,single_ref,single_ref,single_ref,single_ref,single_ref,single_ref,single_ref,single_ref,single_ref,single_ref,single_ref,single_ref,single_ref,single_ref,single_ref,single_ref,single_ref,single_ref,single_ref,single_ref,single_ref,single_ref,single_ref,single_ref,single_ref,single_ref,single_ref,single_ref,single_ref,single_ref,single_ref,single_ref,single_ref,single_ref,single_ref,single_ref,single_ref,single_ref,single_ref,single_ref,single_ref,single_ref,single_ref,single_ref,single_ref,single_ref,single_ref,single_ref,single_ref,single_ref,single_ref,single_ref,single_ref,single_ref,single_ref,single_ref,single_ref,single_ref,single_ref,single_ref,single_ref,single_ref,single_ref,single_ref,single_ref,single_ref,single_ref,single_ref,single_ref,single_ref,single_ref,single_ref,single_ref,single_ref,single_ref,single_ref,single_ref
Wells_In_Use=0,0,0,0,0,0,0,0,0,0,0,0,0,0,0,0,0,0,0,0,0,0,0,0,0,0,0,0,0,0,0,0,0,0,0,0,0,0,0,0,0,0,0,0,0,0,0,0,0,0,0,0,0,0,0,0,0,0,0,0,0,0,0,0,0,0,0,0,0,0,0,0,0,0,0,0,0,0,0,0,0,0,0,0,0,0,0,0,0,0,0,0,0,0,0,0
Avg_G_t8=3.461,1.615,1.596,1.776,1.764,2.164,2.148,1.648,1.727,1.950,1.784,2.259,2.388,1.815,1.909,1.930,1.803,2.343,2.278,1.730,1.920,1.894,1.838,2.440,2.377,1.749,1.809,1.898,1.911,2.335,2.020,1.799,1.888,1.732,1.832,2.558,1.698,1.656,1.730,1.703,1.777,1.770,1.602,1.869,1.772,1.822,1.827,1.737,2.173,2.051,1.799,1.967,2.364,1.738,2.316,2.170,1.772,2.522,2.327,1.779,2.284,2.243,1.881,0.000,2.508,1.688,2.319,2.195,1.774,3.105,2.516,1.789,2.287,2.101,1.833,2.068,2.600,1.830,2.270,2.080,1.806,1.867,2.571,1.768,1.667,1.723,1.754,1.852,1.836,1.839,1.689,1.804,1.777,1.883,1.729,1.792
G_int_t8=3.250,1.555,1.570,1.720,1.681,2.230,2.082,1.613,1.685,1.936,1.701,2.348,2.538,1.730,1.770,1.769,1.673,2.313,2.075,1.689,1.782,1.734,1.666,2.202,3.067,1.679,1.717,1.734,1.682,2.147,1.888,1.659,1.741,1.636,1.684,2.434,1.827,1.580,1.597,1.646,1.646,1.677,1.607,1.659,1.636,1.687,1.648,1.625,2.240,1.846,1.724,1.810,2.270,1.655,2.064,1.906,1.665,2.442,2.298,1.797,2.156,1.937,1.754,0.000,2.350,1.615,2.132,1.884,1.680,2.736,2.375,2.275,2.066,1.892,1.648,1.861,2.386,1.723,2.082,1.851,1.695,1.763,2.214,1.889,1.614,1.629,1.674,1.725,1.706,1.742,1.573,1.713,1.687,1.729,1.614,2.361
G_int_t8_g4=3.819,1.563,1.547,1.741,1.714,2.094,2.378,1.600,1.612,1.889,1.674,2.361,2.618,1.700,1.902,1.835,1.690,2.261,2.054,1.676,1.792,1.697,1.694,2.223,2.699,1.630,1.635,1.736,1.782,2.101,1.833,1.665,1.740,1.630,1.673,2.488,1.965,1.568,1.550,1.534,1.568,1.605,1.603,1.635,1.619,1.717,1.650,1.614,2.042,1.985,1.801,1.900,2.402,1.617,2.036,1.911,1.622,2.363,2.209,1.941,2.168,2.089,1.835,0.000,2.333,1.562,2.190,1.878,1.606,2.967,2.402,1.985,2.011,2.003,1.648,1.901,2.444,1.666,2.160,1.858,1.707,1.642,2.299,1.985,1.759,1.660,1.806,1.781,1.686,1.945,1.666,1.582,1.755,1.736,1.603,2.184
[Meas_Info]
[Flor:]
[Flor2:]
[Lumin:]
[Data:]
Read=DateTime	RunT[s]	Temp	Well_1	Well_2	Well_3	Well_4	Well_5	Well_6	Well_7	Well_8	Well_9	Well_10	Well_11	Well_12	Well_13	Well_14	Well_15	Well_16	Well_17	Well_18	Well_19	Well_20	Well_21	Well_22	Well_23	Well_24	Well_25	Well_26	Well_27	Well_28	Well_29	Well_30	Well_31	Well_32	Well_33	Well_34	Well_35	Well_36	Well_37	Well_38	Well_39	Well_40	Well_41	Well_42	Well_43	Well_44	Well_45	Well_46	Well_47	Well_48	Well_49	Well_50	Well_51	Well_52	Well_53	Well_54	Well_55	Well_56	Well_57	Well_58	Well_59	Well_60	Well_61	Well_62	Well_63	Well_64	Well_65	Well_66	Well_67	Well_68	Well_69	Well_70	Well_71	Well_72	Well_73	Well_74	Well_75	Well_76	Well_77	Well_78	Well_79	Well_80	Well_81	Well_82	Well_83	Well_84	Well_85	Well_86	Well_87	Well_88	Well_89	Well_90	Well_91	Well_92	Well_93	Well_94	Well_95	Well_96
1=12:49:23	803	321	0.11390	0.11130	0.10240	0.08750	0.08480	0.08220	0.08240	0.08560	0.08300	0.08580	0.07820	0.08930	0.09990	0.09140	0.09010	0.08110	0.08310	0.08310	0.08680	0.07960	0.08380	0.08070	0.08370	0.11400	0.12960	0.08960	0.08450	0.08010	0.08590	0.08140	0.08320	0.07990	0.07860	0.07210	0.08080	0.08780	0.08590	0.08200	0.08350	0.08280	0.08070	0.07610	0.08310	0.08170	0.08030	0.07610	0.08000	0.08910	0.10940	0.08590	0.08780	0.08000	0.08020	0.08040	0.08230	0.08530	0.08270	0.08050	0.07530	0.08320	0.08720	0.08780	0.09090	0.08450	0.08380	0.08070	0.07920	0.08270	0.08210	0.08190	0.07750	0.10890	0.15190	0.08780	0.08690	0.09380	0.08600	0.08480	0.08520	0.08330	0.07960	0.08000	0.08550	0.08530	0.10290	0.08300	0.08480	0.08900	0.08600	0.08550	0.08400	0.08450	0.09280	0.07960	0.08550	0.08460
2=13:04:03	1684	301	0.11800	0.10850	0.09240	0.08240	0.08580	0.08290	0.08400	0.08310	0.08130	0.08580	0.08230	0.09120	0.11700	0.09270	0.08820	0.08450	0.08500	0.08330	0.08300	0.08090	0.08500	0.08120	0.08090	0.10500	0.12150	0.08720	0.08210	0.08380	0.08270	0.08180	0.08580	0.08210	0.08090	0.07410	0.08090	0.08770	0.08990	0.10310	0.08060	0.08210	0.08640	0.07840	0.08450	0.08320	0.08500	0.08770	0.08640	0.15350	0.15490	0.08930	0.08770	0.09260	0.08580	0.08310	0.08310	0.08710	0.08300	0.08660	0.08460	0.08660	0.09800	0.09880	0.08730	0.08850	0.09000	0.08660	0.08880	0.09010	0.09320	0.09180	0.08390	0.09060	0.12490	0.12120	0.09490	0.09420	0.08840	0.09340	0.09540	0.09410	0.09160	0.08690	0.08880	0.09160	0.10630	0.09030	0.09290	0.08630	0.09040	0.08360	0.08850	0.08320	0.09880	0.08180	0.08930	0.12670
3=13:18:44	2565	300	0.11490	0.10410	0.09260	0.08610	0.08570	0.08150	0.08110	0.08540	0.07540	0.08330	0.08100	0.08810	0.09950	0.09030	0.09060	0.08040	0.08450	0.08110	0.08260	0.07930	0.08280	0.07840	0.08160	0.11190	0.12920	0.09250	0.08570	0.08320	0.08470	0.07740	0.08100	0.08810	0.07600	0.07050	0.07740	0.08750	0.08900	0.08820	0.08250	0.07920	0.08110	0.07820	0.08080	0.08030	0.08350	0.07650	0.08190	0.10030	0.14740	0.08330	0.09140	0.09150	0.07750	0.08040	0.08230	0.08060	0.07950	0.08270	0.08550	0.08240	0.09160	0.08310	0.08360	0.08200	0.08520	0.07840	0.07740	0.07860	0.07890	0.08190	0.07940	0.11370	0.11470	0.08990	0.08600	0.08700	0.08570	0.08410	0.08270	0.08010	0.08260	0.08320	0.08150	0.08180	0.09100	0.08390	0.08660	0.08180	0.08590	0.08750	0.08560	0.08530	0.09500	0.09480	0.10120	0.11590
4=13:33:25	3445	298	0.11830	0.10460	0.09600	0.08830	0.08750	0.08980	0.08460	0.08780	0.08820	0.08550	0.08520	0.09860	0.09550	0.09230	0.09190	0.08660	0.08510	0.08460	0.08510	0.08380	0.08200	0.08400	0.08350	0.12840	0.10840	0.08850	0.08330	0.08650	0.08710	0.08200	0.08450	0.08210	0.08240	0.07410	0.08270	0.09150	0.08650	0.08980	0.08120	0.08040	0.08570	0.07930	0.08260	0.08520	0.08610	0.07720	0.08050	0.14300	0.14520	0.08810	0.08920	0.08370	0.08080	0.08120	0.08420	0.08300	0.08310	0.08300	0.08190	0.08530	0.09100	0.08330	0.08850	0.08810	0.08530	0.08240	0.08760	0.08070	0.08310	0.08520	0.08360	0.09380	0.13810	0.09090	0.09150	0.08750	0.08890	0.08780	0.09050	0.08870	0.08860	0.09430	0.08740	0.08820	0.10060	0.08680	0.08880	0.08870	0.09280	0.08780	0.08830	0.08750	0.10120	0.08560	0.08960	0.18100
5=13:48:06	4326	300	0.10790	0.10350	0.09720	0.08750	0.08460	0.08500	0.08360	0.08070	0.08210	0.08470	0.07720	0.09430	0.09110	0.09490	0.09020	0.09770	0.09490	0.09070	0.08360	0.08450	0.08180	0.08270	0.08270	0.09970	0.11390	0.08630	0.11580	0.08660	0.09230	0.08120	0.08330	0.08040	0.07970	0.07220	0.08380	0.09270	0.08280	0.09940	0.08610	0.09010	0.08330	0.07710	0.08160	0.08200	0.08650	0.07660	0.07990	0.12040	0.11000	0.09370	0.09120	0.10150	0.08020	0.07950	0.08280	0.08160	0.08270	0.08250	0.07780	0.08730	0.08760	0.08980	0.08280	0.08770	0.08100	0.08200	0.08130	0.07980	0.08340	0.08320	0.07830	0.09190	0.11040	0.10040	0.09530	0.08920	0.08930	0.08390	0.08900	0.08700	0.08460	0.08080	0.08760	0.08690	0.09970	0.08810	0.08290	0.08600	0.09040	0.08520	0.08780	0.08470	0.09510	0.08070	0.08810	0.12560
6=14:02:47	5207	301	0.11810	0.10880	0.10140	0.09090	0.08940	0.09190	0.08710	0.08550	0.08650	0.08580	0.08160	0.09570	0.10260	0.09670	0.09400	0.08660	0.09050	0.09620	0.08550	0.09880	0.08890	0.08360	0.09010	0.11340	0.10710	0.09160	0.08710	0.08540	0.08860	0.08390	0.08830	0.08500	0.08070	0.07430	0.08240	0.09180	0.08530	0.09090	0.08520	0.08430	0.08310	0.07950	0.08550	0.08210	0.08860	0.07780	0.08320	0.09300	0.12780	0.08780	0.09350	0.08490	0.08260	0.08240	0.08500	0.08700	0.08470	0.08380	0.08070	0.08490	0.09160	0.08920	0.08790	0.08920	0.08780	0.08140	0.08340	0.08720	0.09040	0.08500	0.08080	0.11390	0.14120	0.10030	0.09130	0.09050	0.09600	0.08840	0.10420	0.09000	0.09570	0.08790	0.08910	0.08620	0.10470	0.09020	0.09460	0.08820	0.10610	0.09000	0.09300	0.09310	0.09980	0.08560	0.08980	0.10510
7=14:17:27	6088	298	0.10270	0.11040	0.10330	0.09520	0.09010	0.08620	0.08680	0.09060	0.08670	0.08680	0.08280	0.10100	0.11950	0.10040	0.09700	0.08960	0.08990	0.09810	0.08840	0.08410	0.08920	0.08590	0.08830	0.11210	0.11650	0.09500	0.08900	0.08390	0.08860	0.08610	0.08730	0.07750	0.10460	0.07160	0.08360	0.09850	0.08910	0.09390	0.08770	0.08600	0.08600	0.07920	0.08400	0.08770	0.09290	0.07670	0.08500	0.10480	0.10370	0.09300	0.08940	0.08790	0.08580	0.08300	0.08490	0.08790	0.08620	0.08070	0.08100	0.09060	0.09880	0.08880	0.09180	0.08930	0.08900	0.08320	0.08280	0.08290	0.08800	0.08440	0.08160	0.11770	0.15050	0.09560	0.09010	0.09590	0.09010	0.08920	0.10470	0.09260	0.09440	0.08650	0.09330	0.11700	0.10510	0.09010	0.09210	0.08860	0.09900	0.10090	0.10020	0.09390	0.10660	0.09150	0.09300	0.12980
8=14:32:08	6969	300	0.12230	0.11430	0.10760	0.09480	0.09090	0.08850	0.08780	0.08300	0.08770	0.08750	0.08240	0.09730	0.09650	0.10290	0.09750	0.09130	0.09150	0.08800	0.08480	0.08180	0.08630	0.08380	0.08370	0.11970	0.11160	0.09390	0.08830	0.08680	0.08920	0.08450	0.08640	0.08470	0.08550	0.06990	0.08540	0.09500	0.08700	0.09490	0.08980	0.09000	0.08530	0.08080	0.08610	0.08140	0.08860	0.07550	0.08220	0.09650	0.10800	0.09380	0.09240	0.09260	0.08480	0.08410	0.08610	0.09120	0.08720	0.08530	0.08480	0.08870	0.09010	0.09400	0.08810	0.09500	0.08870	0.08170	0.08340	0.08300	0.09120	0.09050	0.08070	0.10620	0.16020	0.10310	0.09480	0.10100	0.09080	0.09000	0.09770	0.09150	0.09760	0.11030	0.09280	0.09410	0.10740	0.08850	0.09240	0.09030	0.09180	0.09190	0.09700	0.09010	0.10680	0.08900	0.09900	0.10320
9=14:46:49	7849	301	0.11400	0.14310	0.11620	0.09920	0.11320	0.09350	0.09670	0.09280	0.10290	0.10580	0.10200	0.10370	0.11690	0.11680	0.10620	0.09700	0.09950	0.09210	0.08900	0.08850	0.09330	0.08500	0.08980	0.13360	0.11640	0.10050	0.09420	0.08880	0.09530	0.08600	0.09210	0.08280	0.08640	0.07220	0.08180	0.10280	0.08980	0.09830	0.08980	0.08770	0.08820	0.08460	0.08720	0.08610	0.09090	0.07900	0.08670	0.13010	0.13700	0.09610	0.09460	0.08930	0.08700	0.08520	0.08870	0.09130	0.09210	0.08640	0.09470	0.09030	0.10170	0.09220	0.09400	0.09560	0.09280	0.08430	0.08490	0.09080	0.09400	0.08970	0.08460	0.12110	0.13660	0.10340	0.09540	0.09960	0.09200	0.09290	0.10420	0.09600	0.09700	0.08700	0.09420	0.09510	0.11370	0.09240	0.09240	0.09540	0.09420	0.09710	0.10160	0.09130	0.10870	0.09230	0.09710	0.09960
10=15:01:30	8730	298	0.12330	0.11820	0.11090	0.09920	0.09780	0.09200	0.08820	0.08680	0.10410	0.09060	0.08700	0.10220	0.09510	0.10490	0.10170	0.09350	0.09590	0.09750	0.09360	0.08560	0.09420	0.08420	0.08900	0.12240	0.10740	0.10060	0.09250	0.10000	0.09530	0.08890	0.08770	0.08300	0.08710	0.07030	0.08490	0.10490	0.09090	0.09880	0.09340	0.08960	0.09080	0.08490	0.08650	0.08170	0.09400	0.07940	0.08410	0.09960	0.15630	0.09820	0.09660	0.09100	0.08800	0.08880	0.08930	0.09320	0.09120	0.08920	0.08570	0.09570	0.09420	0.09640	0.09290	0.09810	0.09460	0.08430	0.08920	0.08860	0.09180	0.09110	0.08590	0.13210	0.15440	0.10400	0.09890	0.09840	0.09360	0.09730	0.10950	0.10160	0.09870	0.09240	0.09320	0.09820	0.11560	0.09410	0.09850	0.09870	0.09610	0.10080	0.10010	0.09140	0.10700	0.09170	0.09980	0.10550
11=15:16:10	9611	298	0.12430	0.13770	0.12260	0.10880	0.10460	0.09980	0.09750	0.12060	0.11040	0.11930	0.09410	0.11000	0.12180	0.12340	0.11440	0.10560	0.11170	0.10740	0.09830	0.09270	0.10260	0.08910	0.09230	0.11330	0.13010	0.10780	0.09770	0.09770	0.12080	0.09170	0.09900	0.10710	0.09310	0.07090	0.09420	0.11230	0.09400	0.11200	0.09970	0.09340	0.10530	0.08290	0.11060	0.08570	0.09640	0.08640	0.08950	0.10810	0.13380	0.11120	0.10810	0.09650	0.09870	0.08950	0.09200	0.09560	0.09280	0.09490	0.08310	0.09900	0.10040	0.10660	0.10120	0.10020	0.09580	0.08580	0.08950	0.09070	0.10160	0.09480	0.08790	0.13240	0.14760	0.11170	0.10360	0.10500	0.10130	0.10240	0.11040	0.10240	0.10020	0.09570	0.09790	0.10070	0.11810	0.09270	0.10040	0.09920	0.10460	0.10370	0.10820	0.09790	0.11330	0.09300	0.10750	0.13170
12=15:30:51	10492	301	0.14320	0.13020	0.12520	0.10910	0.10470	0.10050	0.09690	0.09070	0.09790	0.09550	0.09360	0.11580	0.10520	0.11940	0.11400	0.10270	0.10550	0.10050	0.09230	0.08980	0.10370	0.08950	0.09870	0.12360	0.12090	0.10840	0.09830	0.09500	0.10110	0.09290	0.09490	0.08580	0.09420	0.07190	0.08900	0.11720	0.09660	0.10770	0.09890	0.09550	0.09650	0.08920	0.09320	0.08940	0.10110	0.08370	0.09360	0.15090	0.15200	0.10900	0.10990	0.09850	0.09570	0.09100	0.09050	0.10200	0.09810	0.09640	0.08560	0.10430	0.10270	0.10390	0.10090	0.10380	0.09880	0.09050	0.09410	0.09060	0.10650	0.09780	0.08560	0.12140	0.15220	0.12090	0.10900	0.11430	0.10660	0.10860	0.11410	0.10780	0.10200	0.09490	0.10290	0.10430	0.12350	0.10040	0.10740	0.10900	0.10300	0.10430	0.11330	0.10000	0.11670	0.10800	0.11720	0.10970
13=15:45:32	11372	298	0.10350	0.13810	0.13230	0.11020	0.12560	0.10450	0.10500	0.09440	0.10240	0.09880	0.09150	0.12740	0.11070	0.12600	0.11850	0.11260	0.11690	0.10200	0.09340	0.09010	0.10450	0.09150	0.09650	0.12160	0.13200	0.11110	0.10040	0.09780	0.10420	0.09140	0.09630	0.09170	0.09720	0.06970	0.09000	0.11920	0.09580	0.11300	0.09980	0.09670	0.09720	0.08610	0.09210	0.08820	0.10080	0.08390	0.09700	0.11470	0.11780	0.11330	0.11150	0.10130	0.09620	0.09150	0.09510	0.09480	0.10160	0.09790	0.09020	0.10610	0.10820	0.10470	0.10030	0.10670	0.10070	0.10740	0.09330	0.09500	0.10730	0.09910	0.09110	0.14500	0.16290	0.11670	0.11120	0.12220	0.10530	0.10730	0.11720	0.10780	0.10680	0.09800	0.10370	0.10460	0.14690	0.09950	0.10740	0.10320	0.10210	0.10780	0.11490	0.10770	0.11640	0.10260	0.11720	0.11760
14=16:00:13	12253	298	0.10560	0.14450	0.13370	0.11810	0.11590	0.10570	0.10040	0.09840	0.10550	0.10000	0.09150	0.11950	0.10930	0.13210	0.12550	0.11250	0.11380	0.10490	0.09670	0.09570	0.10770	0.09550	0.10520	0.12180	0.13000	0.11170	0.10990	0.10450	0.10890	0.09730	0.10010	0.09400	0.10200	0.07240	0.09290	0.12160	0.09690	0.11710	0.10150	0.09900	0.10090	0.09020	0.09610	0.09340	0.10760	0.08190	0.09310	0.14710	0.12930	0.11990	0.11570	0.10120	0.09880	0.09340	0.09500	0.09680	0.10230	0.09680	0.08940	0.10540	0.13020	0.10770	0.11200	0.11110	0.10670	0.09170	0.09450	0.09410	0.10590	0.10520	0.08850	0.12650	0.13580	0.12690	0.11360	0.11760	0.11000	0.11080	0.12200	0.11150	0.11100	0.10860	0.10950	0.10440	0.12790	0.10190	0.11010	0.10810	0.10740	0.11190	0.11630	0.10880	0.12170	0.09650	0.11580	0.15520
15=16:14:54	13134	301	0.13550	0.15490	0.15500	0.12140	0.11980	0.11320	0.10740	0.10970	0.11280	0.10470	0.09880	0.12960	0.11090	0.14040	0.13330	0.11640	0.11940	0.11170	0.09800	0.10890	0.11950	0.10070	0.10570	0.17290	0.13250	0.12110	0.11350	0.10600	0.11880	0.09880	0.10020	0.09450	0.10620	0.07360	0.09730	0.13130	0.10140	0.12770	0.10970	0.10710	0.10930	0.09590	0.09950	0.09820	0.11710	0.09170	0.09810	0.11950	0.14060	0.12410	0.12470	0.10700	0.10430	0.09930	0.09840	0.09880	0.10930	0.10510	0.09290	0.11540	0.11290	0.11690	0.11200	0.12660	0.11030	0.10010	0.10290	0.10120	0.11300	0.13620	0.09160	0.22640	0.18180	0.13170	0.12370	0.13930	0.12070	0.11900	0.13000	0.12170	0.11950	0.10810	0.11550	0.11180	0.14280	0.10960	0.11570	0.11320	0.11330	0.12160	0.12310	0.11050	0.12970	0.10820	0.12210	0.12070
16=16:29:34	14015	298	0.12770	0.15800	0.15760	0.12770	0.13210	0.11360	0.11000	0.11600	0.11780	0.10990	0.09990	0.13260	0.11490	0.14680	0.13930	0.11760	0.12260	0.11250	0.10050	0.09750	0.12020	0.09950	0.10990	0.14710	0.12820	0.12660	0.11290	0.10700	0.11770	0.10210	0.10480	0.09600	0.10900	0.07170	0.09900	0.14190	0.10420	0.13440	0.11000	0.11020	0.11340	0.09670	0.10300	0.09770	0.11960	0.09350	0.10040	0.13970	0.15060	0.12750	0.12520	0.11810	0.12580	0.10370	0.09820	0.10240	0.11150	0.10440	0.09620	0.12000	0.11710	0.11860	0.11560	0.12520	0.11580	0.09770	0.10220	0.10310	0.11820	0.11270	0.09310	0.15830	0.18580	0.14470	0.12370	0.13550	0.12340	0.12980	0.13450	0.12610	0.12460	0.11200	0.11580	0.12330	0.15280	0.11130	0.12170	0.11600	0.12130	0.12940	0.13060	0.13730	0.13620	0.11370	0.12810	0.12030
17=16:44:15	14896	298	0.13220	0.18050	0.17480	0.14440	0.14210	0.13340	0.14110	0.13190	0.13030	0.12130	0.11400	0.15130	0.13410	0.16630	0.15600	0.13160	0.14430	0.12680	0.13390	0.12040	0.13610	0.10980	0.11520	0.16260	0.14680	0.14000	0.12380	0.11930	0.13190	0.11070	0.11700	0.10420	0.12700	0.07420	0.13650	0.15640	0.11410	0.14730	0.12280	0.11980	0.12680	0.10280	0.10960	0.10580	0.14040	0.10940	0.11390	0.16420	0.16120	0.14500	0.14080	0.11990	0.11390	0.10880	0.10850	0.11270	0.12250	0.11420	0.10230	0.13230	0.12570	0.13290	0.12670	0.13630	0.12780	0.10270	0.11220	0.10860	0.12880	0.12630	0.10070	0.14860	0.17600	0.15880	0.14190	0.15080	0.13610	0.13880	0.15440	0.13760	0.13800	0.13470	0.13000	0.13090	0.16260	0.12290	0.13390	0.13220	0.13060	0.13570	0.14690	0.13020	0.14670	0.12740	0.14400	0.16690
18=16:58:56	15776	298	0.11040	0.19240	0.18630	0.14970	0.14890	0.12540	0.11920	0.11410	0.13040	0.12340	0.10930	0.15640	0.13250	0.16990	0.16070	0.13260	0.14170	0.12280	0.11020	0.10860	0.14200	0.10670	0.11420	0.14890	0.14340	0.14530	0.12790	0.12340	0.13580	0.11100	0.11410	0.09830	0.11910	0.07230	0.10410	0.16380	0.11220	0.15330	0.12580	0.12370	0.12460	0.09980	0.11060	0.10290	0.13360	0.08940	0.10750	0.13880	0.13310	0.14760	0.14520	0.12290	0.11540	0.10630	0.10690	0.11350	0.12570	0.11390	0.09800	0.13510	0.12900	0.13360	0.12720	0.14420	0.12920	0.10420	0.10890	0.10590	0.13250	0.12720	0.09770	0.14660	0.18110	0.16610	0.14380	0.15580	0.13980	0.14520	0.16400	0.14340	0.13800	0.12410	0.13100	0.13360	0.17640	0.12140	0.13650	0.13120	0.12910	0.14080	0.15350	0.12830	0.14810	0.12030	0.15560	0.15630
19=17:13:37	16657	298	0.13470	0.20260	0.20190	0.16270	0.15880	0.13270	0.12570	0.12040	0.14230	0.13150	0.11230	0.16320	0.13180	0.18330	0.17430	0.13880	0.15060	0.13120	0.11160	0.11320	0.15370	0.11140	0.12210	0.18180	0.16790	0.15040	0.13590	0.12830	0.14670	0.11510	0.11730	0.10550	0.12490	0.07370	0.10680	0.17300	0.11910	0.15920	0.13300	0.13190	0.13630	0.10410	0.11420	0.11090	0.14410	0.09360	0.11000	0.15400	0.14860	0.15800	0.15930	0.12890	0.12450	0.11070	0.11100	0.11700	0.12980	0.12110	0.09900	0.14080	0.13260	0.14470	0.13520	0.15230	0.13570	0.10590	0.11270	0.11680	0.14030	0.13320	0.09860	0.17860	0.20840	0.17720	0.15940	0.16920	0.15030	0.15750	0.16890	0.15160	0.14370	0.13220	0.13650	0.13690	0.18940	0.13340	0.14910	0.13990	0.13980	0.16680	0.16190	0.13830	0.15300	0.12660	0.15220	0.15400
20=17:28:17	17538	298	0.11100	0.21630	0.20430	0.16380	0.16180	0.13490	0.12610	0.12690	0.14390	0.13310	0.11430	0.17660	0.13920	0.18960	0.17740	0.14530	0.15440	0.13190	0.11910	0.11390	0.15010	0.11080	0.12410	0.17410	0.15930	0.15680	0.13940	0.13400	0.15230	0.11550	0.11930	0.11600	0.13040	0.07370	0.10730	0.17330	0.11560	0.16460	0.13920	0.13640	0.14150	0.10550	0.11450	0.11080	0.14690	0.09560	0.11060	0.17300	0.14630	0.16870	0.15920	0.13190	0.12570	0.11290	0.11430	0.12040	0.13570	0.12310	0.10080	0.15200	0.13360	0.14780	0.14090	0.15640	0.14120	0.10910	0.11210	0.11510	0.14390	0.13970	0.10080	0.17420	0.21190	0.18020	0.16360	0.17130	0.15360	0.15780	0.17950	0.16310	0.15510	0.13480	0.14040	0.14010	0.19460	0.13340	0.15640	0.14740	0.14370	0.17240	0.16800	0.14780	0.15790	0.13070	0.16760	0.16510
21=17:42:58	18419	301	0.13430	0.23470	0.23650	0.18700	0.18080	0.14740	0.14010	0.13600	0.16540	0.15440	0.12460	0.18950	0.14790	0.21040	0.19890	0.15950	0.17660	0.14720	0.12410	0.12370	0.17140	0.12310	0.13550	0.20720	0.16050	0.17560	0.15690	0.16620	0.17300	0.14080	0.12880	0.11520	0.14540	0.07540	0.11500	0.19940	0.12500	0.18310	0.15140	0.15360	0.16070	0.11350	0.12520	0.11960	0.16440	0.10050	0.11890	0.17070	0.16260	0.18230	0.17490	0.15140	0.14240	0.12330	0.12580	0.13560	0.15360	0.13480	0.10880	0.16660	0.14860	0.17040	0.15750	0.17730	0.15690	0.11600	0.12290	0.13420	0.16040	0.15080	0.10880	0.19700	0.24680	0.20370	0.18040	0.18950	0.16950	0.17950	0.19720	0.17790	0.17450	0.18900	0.16000	0.16310	0.22040	0.15120	0.17970	0.16310	0.16120	0.18070	0.19230	0.16260	0.18060	0.15460	0.19100	0.18100
22=17:57:39	19300	298	0.14210	0.24120	0.24260	0.18700	0.18910	0.14570	0.13800	0.13810	0.16500	0.14780	0.12630	0.18840	0.14590	0.22770	0.20740	0.16200	0.18430	0.14690	0.12440	0.12660	0.17860	0.11960	0.13560	0.20930	0.15610	0.18470	0.16180	0.14830	0.17080	0.12670	0.13330	0.11820	0.14850	0.07070	0.11560	0.20710	0.13170	0.19000	0.15290	0.15570	0.16180	0.11110	0.12430	0.12360	0.17300	0.09550	0.11850	0.19350	0.16990	0.18410	0.17950	0.15040	0.14210	0.12230	0.12400	0.13080	0.15430	0.13440	0.10940	0.16940	0.15030	0.17600	0.15740	0.18070	0.16170	0.11920	0.12540	0.13030	0.16820	0.15570	0.11700	0.19510	0.22030	0.21530	0.18880	0.19340	0.17750	0.18360	0.20510	0.18300	0.17650	0.15830	0.15930	0.16650	0.22560	0.15230	0.17650	0.16960	0.16780	0.18670	0.19690	0.16890	0.19440	0.14840	0.18980	0.18330
23=18:12:20	20180	298	0.13220	0.27070	0.26480	0.20890	0.21040	0.16210	0.15130	0.15050	0.18380	0.16010	0.13170	0.21300	0.15790	0.23840	0.22460	0.17260	0.19680	0.15060	0.12480	0.13400	0.19090	0.12440	0.14210	0.22000	0.17670	0.19380	0.17610	0.16350	0.18830	0.13520	0.14490	0.12330	0.15890	0.07050	0.12130	0.22620	0.13340	0.20500	0.16380	0.16400	0.17330	0.11770	0.13190	0.12760	0.18520	0.10550	0.12450	0.19250	0.16810	0.20370	0.19710	0.16460	0.15780	0.12810	0.13530	0.13870	0.16980	0.14180	0.11250	0.18360	0.15930	0.18440	0.16570	0.19510	0.17170	0.12090	0.12910	0.13850	0.17860	0.16390	0.10890	0.21470	0.26950	0.23020	0.20340	0.21260	0.19430	0.19730	0.22300	0.19940	0.19290	0.20210	0.18710	0.18230	0.25210	0.16580	0.19260	0.18000	0.17800	0.22120	0.21220	0.18000	0.19440	0.17090	0.19990	0.19860
24=18:27:01	21061	300	0.12500	0.28860	0.28960	0.22970	0.22600	0.17250	0.15990	0.15930	0.20270	0.17360	0.14140	0.23330	0.16920	0.26490	0.24670	0.18640	0.21910	0.16330	0.14260	0.14520	0.21430	0.13450	0.15150	0.24250	0.18140	0.21270	0.18930	0.17790	0.20710	0.14500	0.15300	0.13530	0.17430	0.07230	0.13010	0.25740	0.14480	0.23050	0.18020	0.18150	0.19370	0.12780	0.14210	0.14090	0.20810	0.10510	0.13300	0.21470	0.18540	0.22530	0.21700	0.19970	0.17330	0.13760	0.15010	0.15940	0.18890	0.15580	0.12020	0.21240	0.17740	0.20650	0.18830	0.21650	0.19140	0.12890	0.13980	0.14950	0.19920	0.18260	0.11450	0.22670	0.27670	0.26380	0.22830	0.24080	0.22490	0.22010	0.25610	0.22520	0.22250	0.23100	0.19220	0.19770	0.27480	0.18090	0.21640	0.19860	0.19350	0.24360	0.24360	0.19700	0.21810	0.19030	0.23000	0.21820
25=18:41:41	21942	298	0.13100	0.31550	0.30840	0.24410	0.24140	0.18110	0.16770	0.17110	0.21850	0.18500	0.14610	0.24710	0.17350	0.28580	0.26120	0.19660	0.22820	0.17420	0.14720	0.14810	0.22750	0.13910	0.15740	0.24650	0.18850	0.23110	0.19740	0.18610	0.21750	0.15120	0.15380	0.14020	0.18640	0.07150	0.13140	0.27330	0.14830	0.24350	0.19100	0.18970	0.20200	0.13010	0.14570	0.14610	0.22210	0.10240	0.13540	0.23390	0.19320	0.23900	0.22910	0.19370	0.18190	0.14370	0.14500	0.16280	0.19900	0.16190	0.12100	0.23000	0.18100	0.21810	0.19630	0.22900	0.20310	0.13270	0.14500	0.15740	0.21080	0.19370	0.11710	0.24860	0.29310	0.27200	0.24400	0.25760	0.23310	0.24260	0.26600	0.23950	0.22550	0.23000	0.21020	0.21250	0.30100	0.19000	0.23490	0.21000	0.20890	0.23510	0.25340	0.23010	0.25320	0.19310	0.23780	0.22950
26=18:56:22	22823	301	0.13000	0.31550	0.30400	0.24100	0.24920	0.17890	0.16300	0.16600	0.22220	0.18680	0.14450	0.26630	0.18990	0.29820	0.25720	0.20240	0.24170	0.17550	0.14430	0.15320	0.23510	0.14390	0.15860	0.24800	0.17520	0.22880	0.20070	0.19120	0.21550	0.15150	0.15470	0.13990	0.18480	0.07330	0.13480	0.26930	0.14910	0.24730	0.20130	0.19600	0.20220	0.13210	0.14700	0.14960	0.22430	0.10450	0.13930	0.25860	0.18810	0.23900	0.22540	0.19080	0.18690	0.14410	0.14440	0.16780	0.21000	0.16460	0.12250	0.22730	0.19360	0.23500	0.19690	0.23830	0.21970	0.13960	0.14820	0.16090	0.21940	0.21250	0.11930	0.24760	0.27800	0.28400	0.25390	0.26150	0.22780	0.24300	0.28570	0.24260	0.23110	0.20780	0.20840	0.21490	0.31000	0.19330	0.24320	0.22430	0.21520	0.24870	0.26910	0.22600	0.23550	0.19360	0.25950	0.27880
27=19:11:03	23703	298	0.15690	0.36410	0.35880	0.28260	0.28120	0.20310	0.18880	0.19120	0.25230	0.20970	0.16190	0.29610	0.19660	0.33570	0.30260	0.22730	0.26760	0.19320	0.17000	0.16820	0.26720	0.14930	0.17220	0.30660	0.22020	0.26080	0.22350	0.21250	0.25740	0.16800	0.17390	0.16070	0.21890	0.07260	0.14970	0.31790	0.16430	0.28590	0.21760	0.22130	0.23880	0.14310	0.16700	0.16390	0.26080	0.10900	0.14810	0.27130	0.21070	0.28080	0.26410	0.22040	0.20810	0.15760	0.16150	0.18840	0.23940	0.18280	0.13210	0.25470	0.21020	0.26090	0.22860	0.27480	0.24250	0.14790	0.16900	0.18270	0.25010	0.23260	0.13340	0.28590	0.32830	0.32250	0.28330	0.30770	0.26690	0.28220	0.31560	0.27850	0.26780	0.27390	0.26560	0.24710	0.34990	0.22500	0.26400	0.24980	0.24780	0.30400	0.30700	0.25610	0.27350	0.23630	0.28550	0.27550
28=19:25:44	24584	298	0.12870	0.38890	0.38080	0.29330	0.29160	0.20370	0.19400	0.19680	0.26360	0.21740	0.16160	0.30500	0.20400	0.35630	0.32170	0.23920	0.28340	0.19620	0.16470	0.17810	0.28550	0.15530	0.17810	0.32330	0.21910	0.28040	0.23430	0.23050	0.26970	0.17040	0.17390	0.16190	0.22810	0.06960	0.14690	0.32280	0.17260	0.30610	0.23160	0.22940	0.25410	0.14850	0.16590	0.17560	0.27670	0.11010	0.15260	0.29090	0.20400	0.30190	0.28120	0.23890	0.22120	0.16340	0.16540	0.19460	0.24580	0.18950	0.13380	0.25880	0.20880	0.27000	0.24460	0.30040	0.25720	0.15070	0.17360	0.18920	0.26700	0.24270	0.13160	0.30000	0.35330	0.34590	0.30450	0.32650	0.28080	0.29130	0.32960	0.30190	0.28020	0.24840	0.26950	0.25200	0.37550	0.23950	0.28630	0.26060	0.25930	0.29710	0.32220	0.25700	0.28660	0.22940	0.30340	0.29820
29=19:40:25	25465	298	0.12670	0.40850	0.40020	0.31300	0.32340	0.21620	0.20230	0.21010	0.27940	0.22970	0.16510	0.32600	0.21800	0.38040	0.33890	0.25550	0.30880	0.21150	0.17460	0.18640	0.30040	0.15930	0.18320	0.31290	0.22430	0.29750	0.25550	0.23750	0.28750	0.17600	0.19000	0.16900	0.24190	0.07130	0.15320	0.34460	0.18330	0.32760	0.25140	0.24820	0.26250	0.15610	0.17790	0.18050	0.28910	0.11240	0.16020	0.30470	0.20560	0.32250	0.29140	0.25410	0.23890	0.17010	0.17410	0.20480	0.26860	0.20210	0.13770	0.28510	0.23390	0.29960	0.25440	0.31350	0.27870	0.15870	0.17580	0.20430	0.29070	0.26220	0.13780	0.32100	0.38140	0.37390	0.32460	0.34340	0.29550	0.31850	0.36580	0.31630	0.29720	0.25960	0.27290	0.26490	0.41100	0.25530	0.31610	0.28550	0.28340	0.32330	0.35750	0.28610	0.30710	0.25090	0.32750	0.32930
30=19:55:05	26346	298	0.14510	0.45600	0.45100	0.35560	0.35520	0.23870	0.23280	0.23800	0.32010	0.25780	0.18540	0.37070	0.23230	0.42500	0.38170	0.27830	0.34420	0.22850	0.18990	0.20320	0.34210	0.17270	0.20540	0.36240	0.23780	0.33670	0.28630	0.27090	0.32470	0.19990	0.21160	0.19010	0.28030	0.07350	0.16810	0.40360	0.19640	0.36020	0.27460	0.28150	0.30210	0.16660	0.19620	0.20320	0.33540	0.12010	0.17730	0.35000	0.24560	0.35480	0.33540	0.28250	0.27370	0.18920	0.19380	0.23370	0.30320	0.22590	0.15310	0.32650	0.25220	0.32910	0.28370	0.34470	0.30900	0.17300	0.19960	0.22550	0.32350	0.29320	0.15000	0.36440	0.40790	0.42230	0.36520	0.37950	0.33690	0.36020	0.41870	0.36660	0.34690	0.30310	0.30410	0.31420	0.45210	0.27830	0.35050	0.32080	0.31820	0.35780	0.39020	0.32580	0.36680	0.27970	0.36770	0.33290
31=20:09:46	27227	301	0.13890	0.48540	0.47240	0.36030	0.37550	0.24340	0.22830	0.24090	0.32920	0.26920	0.18880	0.38530	0.25000	0.43720	0.39790	0.29960	0.36210	0.23490	0.19460	0.21220	0.35830	0.17500	0.20830	0.37520	0.23810	0.34650	0.29660	0.28170	0.33720	0.19500	0.20820	0.19280	0.28570	0.06840	0.16720	0.40400	0.20340	0.38500	0.28600	0.29240	0.31540	0.17200	0.19800	0.20720	0.34880	0.12160	0.17690	0.34270	0.22580	0.38300	0.35000	0.28980	0.28200	0.18980	0.19520	0.22790	0.31360	0.23350	0.15040	0.32990	0.26430	0.34450	0.29900	0.37760	0.32420	0.17450	0.20280	0.23730	0.33940	0.30460	0.14750	0.37640	0.43250	0.43270	0.38920	0.40630	0.35600	0.37150	0.42840	0.38090	0.35750	0.29800	0.30980	0.31460	0.48320	0.30320	0.36980	0.33470	0.33050	0.40140	0.41990	0.33370	0.35750	0.29000	0.38120	0.35410
32=20:24:27	28107	298	0.15240	0.51710	0.50700	0.41050	0.40660	0.26690	0.25810	0.26320	0.37200	0.28700	0.20790	0.41130	0.26600	0.48490	0.43670	0.30980	0.39930	0.25390	0.21320	0.22980	0.39810	0.18960	0.22960	0.41370	0.24580	0.38940	0.31920	0.30930	0.36690	0.21930	0.22940	0.20900	0.31960	0.07150	0.18350	0.45150	0.22070	0.41090	0.31490	0.32590	0.35250	0.18030	0.21610	0.22610	0.38870	0.13180	0.19040	0.38600	0.25430	0.39920	0.38320	0.32720	0.30350	0.20220	0.21430	0.25610	0.34060	0.24810	0.16210	0.36350	0.28310	0.37620	0.33220	0.39070	0.35180	0.18180	0.23810	0.25030	0.37050	0.32850	0.16160	0.40100	0.46380	0.47740	0.41180	0.42820	0.38920	0.41870	0.46040	0.41180	0.38540	0.34740	0.35150	0.36070	0.50840	0.32180	0.38310	0.36320	0.36400	0.40340	0.44470	0.36150	0.40630	0.34620	0.42220	0.38560
33=20:39:08	28988	298	0.14880	0.53130	0.54620	0.43190	0.43230	0.27010	0.25850	0.28410	0.37920	0.30770	0.21070	0.44190	0.27300	0.50500	0.45810	0.32180	0.40930	0.26660	0.22710	0.23860	0.41270	0.19420	0.23140	0.43100	0.25220	0.40360	0.32960	0.30720	0.38290	0.22470	0.23060	0.21630	0.32910	0.07230	0.18400	0.49360	0.22940	0.42850	0.32360	0.35060	0.36680	0.18570	0.21800	0.23970	0.40170	0.13260	0.19540	0.41160	0.25470	0.42090	0.40570	0.33740	0.31490	0.20230	0.21780	0.26800	0.36170	0.26080	0.16840	0.38600	0.29980	0.40750	0.34960	0.41870	0.35950	0.19300	0.22460	0.26660	0.38650	0.36680	0.16990	0.41970	0.47910	0.50120	0.43170	0.45270	0.42620	0.43950	0.48560	0.42020	0.42480	0.37140	0.38490	0.37970	0.53340	0.34920	0.39200	0.39290	0.38260	0.44280	0.46270	0.40390	0.42240	0.34480	0.43180	0.40210
34=20:53:48	29869	301	0.17090	0.58620	0.59510	0.47570	0.47010	0.29220	0.29230	0.31070	0.43470	0.33520	0.22840	0.47200	0.29020	0.55210	0.50450	0.35290	0.44480	0.28770	0.23640	0.26140	0.45750	0.20810	0.24880	0.46300	0.26760	0.44400	0.36590	0.35070	0.43790	0.24770	0.25470	0.23410	0.37440	0.07080	0.19950	0.52430	0.24590	0.46800	0.35020	0.37850	0.40530	0.19980	0.23420	0.26110	0.44840	0.13720	0.20630	0.43830	0.27210	0.46450	0.44370	0.37500	0.34850	0.22380	0.24110	0.29100	0.39050	0.27610	0.17700	0.39750	0.32510	0.44350	0.38760	0.46710	0.40800	0.20860	0.24740	0.28210	0.42450	0.39020	0.17990	0.46410	0.53690	0.54210	0.47870	0.49760	0.45210	0.47690	0.52180	0.47610	0.46250	0.39200	0.39540	0.41010	0.58420	0.40460	0.45070	0.42560	0.43110	0.46080	0.51290	0.43190	0.47710	0.37860	0.48520	0.44540
35=21:08:29	30750	298	0.15090	0.63380	0.61590	0.47790	0.49030	0.30540	0.29510	0.31480	0.45020	0.35450	0.23560	0.50380	0.31130	0.56780	0.52000	0.38650	0.47190	0.29710	0.24640	0.27880	0.47540	0.21560	0.26050	0.49470	0.29520	0.44930	0.38270	0.37790	0.45080	0.24430	0.25550	0.24600	0.39740	0.07340	0.20390	0.53500	0.26000	0.51690	0.37550	0.38650	0.42720	0.21400	0.24530	0.27220	0.47420	0.14070	0.21650	0.47470	0.27380	0.50060	0.45560	0.38860	0.36950	0.24750	0.24750	0.29640	0.42590	0.30330	0.18350	0.43220	0.33970	0.45540	0.40350	0.50980	0.43880	0.21400	0.25990	0.31260	0.45160	0.40660	0.18430	0.50260	0.57280	0.56050	0.50990	0.53840	0.46640	0.48810	0.55810	0.51750	0.48580	0.39820	0.42650	0.42660	0.62590	0.43970	0.48890	0.43370	0.44550	0.50970	0.54200	0.43760	0.49230	0.42270	0.51570	0.47360
36=21:23:10	31631	298	0.15350	0.65430	0.63260	0.49010	0.51300	0.32210	0.30990	0.33480	0.48540	0.39080	0.24700	0.55770	0.32890	0.59390	0.53620	0.40960	0.50460	0.30270	0.25510	0.29420	0.51230	0.22170	0.27450	0.52820	0.29200	0.46660	0.41090	0.39830	0.47540	0.25530	0.27020	0.26720	0.42200	0.07440	0.22010	0.56910	0.27400	0.54480	0.41010	0.40780	0.44720	0.23120	0.26320	0.28630	0.50570	0.14640	0.23200	0.50850	0.28480	0.52930	0.47600	0.39740	0.40080	0.25990	0.25760	0.31410	0.45670	0.33260	0.19510	0.47510	0.36300	0.48500	0.42160	0.55010	0.47050	0.22440	0.27280	0.33710	0.48930	0.44200	0.19250	0.51940	0.57670	0.58720	0.55700	0.57400	0.50000	0.50290	0.59920	0.55200	0.52510	0.43270	0.45460	0.45710	0.67030	0.44200	0.52540	0.46750	0.46080	0.54620	0.57910	0.48080	0.50970	0.46100	0.55350	0.51200
37=21:37:51	32511	301	0.16640	0.70570	0.71300	0.57190	0.56840	0.35290	0.34140	0.38070	0.51370	0.41750	0.26920	0.57940	0.35270	0.64390	0.60870	0.43080	0.54440	0.33970	0.29090	0.31470	0.55460	0.24200	0.29500	0.56530	0.31780	0.53010	0.43940	0.42990	0.53550	0.28810	0.30420	0.28410	0.46880	0.07220	0.22920	0.64510	0.30070	0.58530	0.42980	0.46120	0.50950	0.24150	0.28510	0.31160	0.55710	0.15410	0.23890	0.54710	0.30570	0.57460	0.54500	0.45500	0.43430	0.26550	0.29500	0.35270	0.48670	0.35570	0.21070	0.50980	0.40220	0.53420	0.48270	0.57820	0.49700	0.24240	0.30600	0.35540	0.51660	0.48520	0.20930	0.56240	0.64930	0.64710	0.58550	0.61170	0.57250	0.56220	0.63810	0.57580	0.56960	0.48790	0.48420	0.50320	0.71410	0.49320	0.53570	0.51640	0.52030	0.58030	0.61750	0.54050	0.56460	0.47250	0.57100	0.52980
38=21:52:32	33392	300	0.16070	0.74330	0.72640	0.58940	0.62330	0.37390	0.35810	0.39890	0.58210	0.45830	0.28390	0.62750	0.37440	0.69640	0.61780	0.47240	0.58840	0.36020	0.30160	0.34990	0.59900	0.26040	0.31270	0.60000	0.33100	0.57070	0.49230	0.48030	0.58050	0.30570	0.32520	0.31280	0.51220	0.07120	0.25500	0.65540	0.31710	0.63470	0.47480	0.50260	0.53940	0.27000	0.30520	0.34240	0.59000	0.16080	0.25840	0.58530	0.33740	0.62270	0.56990	0.49840	0.48510	0.29560	0.31720	0.38300	0.55690	0.38110	0.22270	0.54370	0.42500	0.58470	0.50450	0.62560	0.54830	0.25430	0.31560	0.38540	0.56630	0.51780	0.22090	0.60270	0.68820	0.70790	0.64240	0.67010	0.59570	0.61710	0.69370	0.63660	0.61860	0.51600	0.55280	0.53340	0.76020	0.51690	0.60340	0.54920	0.55160	0.59750	0.67370	0.56800	0.60550	0.50840	0.63960	0.57720
39=22:07:12	34273	300	0.16680	0.76960	0.75960	0.64880	0.66570	0.39700	0.37820	0.43150	0.61780	0.47230	0.30260	0.63890	0.40370	0.74600	0.66030	0.48360	0.63860	0.38840	0.32120	0.36010	0.63910	0.26970	0.32170	0.61680	0.34180	0.62060	0.52760	0.49860	0.59690	0.33330	0.34600	0.32980	0.53450	0.07010	0.26520	0.69540	0.33410	0.64620	0.51850	0.54680	0.57330	0.27060	0.32280	0.36410	0.62120	0.16520	0.27640	0.63230	0.35930	0.63780	0.60420	0.54570	0.52000	0.30420	0.32570	0.41560	0.58850	0.40720	0.23080	0.58550	0.45910	0.64040	0.54620	0.63420	0.58860	0.27640	0.33620	0.40300	0.61470	0.55930	0.23200	0.63160	0.72250	0.75650	0.67250	0.67500	0.63320	0.67610	0.73420	0.65570	0.63750	0.57960	0.59790	0.58620	0.79130	0.54640	0.63520	0.61290	0.59950	0.63800	0.72910	0.62500	0.65290	0.53410	0.67550	0.63100
40=22:21:53	35154	298	0.17400	0.81270	0.78160	0.64090	0.68050	0.41830	0.38770	0.45340	0.63950	0.51420	0.31160	0.66930	0.42200	0.75990	0.69330	0.52900	0.68120	0.38420	0.33920	0.38140	0.67190	0.28110	0.34860	0.66440	0.34790	0.62340	0.55050	0.53910	0.62500	0.33280	0.35190	0.35010	0.55760	0.07090	0.27130	0.72010	0.35340	0.69520	0.54520	0.53990	0.59270	0.28730	0.34010	0.37620	0.66600	0.16990	0.28140	0.66170	0.35010	0.66600	0.61830	0.54190	0.54450	0.32600	0.33290	0.41420	0.60170	0.44230	0.23820	0.62510	0.47670	0.63150	0.55690	0.69020	0.62200	0.28530	0.34710	0.43630	0.63410	0.56060	0.24080	0.67520	0.74010	0.75810	0.71560	0.70540	0.65400	0.65020	0.75900	0.69760	0.65710	0.58580	0.59720	0.58830	0.83620	0.58820	0.67520	0.62780	0.60500	0.69070	0.73780	0.64170	0.65890	0.57390	0.69700	0.64340
41=22:36:34	36034	298	0.18250	0.85910	0.82480	0.68430	0.74070	0.45180	0.43910	0.49220	0.70070	0.56010	0.34950	0.69280	0.45000	0.81230	0.73450	0.57030	0.72160	0.42890	0.36960	0.42320	0.70170	0.30790	0.37080	0.68710	0.38170	0.68710	0.59860	0.58650	0.68200	0.37880	0.39920	0.39610	0.63670	0.07370	0.30750	0.76180	0.38370	0.74570	0.59590	0.61970	0.65950	0.32030	0.37260	0.42310	0.71480	0.18320	0.31170	0.71620	0.39100	0.72820	0.68250	0.62670	0.60670	0.36610	0.38050	0.47930	0.68940	0.48290	0.27360	0.66500	0.52320	0.68160	0.61110	0.72780	0.66960	0.30950	0.38870	0.47850	0.68780	0.61900	0.27220	0.71100	0.81230	0.82370	0.75980	0.76220	0.71090	0.74830	0.80990	0.75900	0.72020	0.64030	0.69760	0.65030	0.89650	0.63250	0.74140	0.67210	0.67860	0.71830	0.81820	0.69200	0.73780	0.59440	0.76010	0.69080
42=22:51:15	36915	298	0.18600	0.88950	0.86590	0.71830	0.78310	0.47190	0.46400	0.53620	0.71940	0.60440	0.36880	0.71600	0.48310	0.84340	0.76850	0.59340	0.75680	0.45240	0.39190	0.45360	0.72920	0.32540	0.39530	0.70350	0.40340	0.71820	0.63590	0.61490	0.72640	0.40290	0.43080	0.41910	0.66860	0.07180	0.32790	0.81510	0.41040	0.77580	0.62520	0.65650	0.69620	0.34240	0.40460	0.45280	0.75510	0.19400	0.33540	0.75810	0.41750	0.76490	0.72110	0.65850	0.65330	0.38080	0.41340	0.51290	0.73240	0.52260	0.28700	0.68910	0.56050	0.71570	0.64560	0.76460	0.69510	0.33320	0.41700	0.51580	0.71060	0.64340	0.28490	0.74260	0.85320	0.86500	0.80710	0.80140	0.75730	0.76400	0.86410	0.79260	0.77430	0.68620	0.72960	0.67940	0.93050	0.68920	0.76160	0.69800	0.69160	0.75320	0.85240	0.74480	0.75690	0.62590	0.78490	0.73190
43=23:05:56	37796	301	0.19200	0.93950	0.89620	0.71810	0.78690	0.49720	0.48650	0.54750	0.72890	0.62000	0.39060	0.70860	0.50050	0.84720	0.80610	0.62640	0.77630	0.44830	0.40810	0.47290	0.73940	0.33380	0.42080	0.72320	0.42230	0.71750	0.63840	0.65230	0.75360	0.40850	0.41920	0.43280	0.69300	0.07000	0.32840	0.82220	0.42330	0.80760	0.62360	0.64020	0.72540	0.34720	0.40270	0.45330	0.79040	0.19580	0.33680	0.76850	0.41340	0.79300	0.73690	0.65660	0.66130	0.40550	0.41010	0.51520	0.71090	0.53850	0.29540	0.69350	0.57380	0.69380	0.66280	0.79420	0.69950	0.32890	0.42720	0.52700	0.71060	0.62550	0.29530	0.78650	0.85090	0.86010	0.82300	0.82670	0.77370	0.75490	0.85830	0.82470	0.76990	0.69400	0.70670	0.68600	0.94300	0.71790	0.78620	0.68730	0.70080	0.78470	0.85290	0.74500	0.79780	0.63550	0.80790	0.75920
44=23:20:36	38677	300	0.20250	0.95470	0.91190	0.73130	0.84610	0.52060	0.49650	0.59220	0.73930	0.67340	0.40500	0.74340	0.54030	0.88520	0.82130	0.64750	0.83120	0.48090	0.43700	0.50040	0.76630	0.35100	0.43090	0.73880	0.43060	0.74580	0.67440	0.66360	0.77970	0.43270	0.46440	0.46270	0.71230	0.07130	0.34730	0.86000	0.45540	0.83070	0.66460	0.70040	0.75550	0.36880	0.43560	0.47370	0.80290	0.20360	0.35920	0.80440	0.43610	0.81400	0.77200	0.69530	0.70690	0.41510	0.43990	0.54670	0.76960	0.57710	0.30620	0.72480	0.62200	0.73340	0.67040	0.82320	0.72300	0.35290	0.44550	0.56200	0.73730	0.66920	0.31470	0.81780	0.88740	0.90570	0.86730	0.83820	0.81100	0.80340	0.90760	0.83920	0.80400	0.72900	0.75640	0.70730	0.99610	0.72320	0.81760	0.71770	0.71180	0.82160	0.90320	0.80730	0.80420	0.66690	0.82630	0.79000
45=23:35:17	39558	301	0.19690	0.98760	0.95500	0.73840	0.87820	0.53980	0.55200	0.62350	0.77020	0.70920	0.42390	0.74510	0.56790	0.93400	0.85880	0.70150	0.85750	0.52290	0.46680	0.55380	0.77000	0.38350	0.45960	0.75810	0.45400	0.77180	0.71040	0.70070	0.83660	0.45170	0.50360	0.50260	0.79060	0.07350	0.38050	0.89050	0.49000	0.88780	0.68140	0.75970	0.78490	0.41360	0.47290	0.53990	0.85470	0.22790	0.39330	0.85060	0.45600	0.86420	0.80790	0.72710	0.76160	0.45610	0.48440	0.57950	0.83870	0.60540	0.34070	0.73540	0.66140	0.76210	0.69540	0.87910	0.74870	0.39080	0.49290	0.61900	0.75490	0.69830	0.34180	0.84110	0.91260	0.95510	0.90050	0.90130	0.84770	0.85070	0.96100	0.89560	0.88220	0.74090	0.82910	0.70410	1.03740	0.77960	0.86500	0.75220	0.76200	0.84870	0.94540	0.83270	0.86050	0.67810	0.88830	0.81940
46=23:49:58	40438	301	0.21250	1.01990	0.99420	0.77020	0.91330	0.56880	0.57380	0.66280	0.77750	0.75810	0.46690	0.77950	0.60090	0.95600	0.89880	0.71820	0.87490	0.53030	0.49680	0.57950	0.78840	0.40560	0.49400	0.77090	0.48510	0.78300	0.71020	0.71870	0.88450	0.49560	0.52390	0.53680	0.81420	0.07060	0.40570	0.94290	0.51410	0.91270	0.68760	0.78170	0.83990	0.42920	0.49880	0.56760	0.89970	0.23290	0.40740	0.89360	0.49230	0.89410	0.85890	0.74290	0.78180	0.47880	0.52120	0.63190	0.86040	0.63520	0.35980	0.74580	0.69630	0.76990	0.72860	0.90420	0.75320	0.40740	0.51690	0.63350	0.75230	0.71380	0.36450	0.88070	0.94560	0.97550	0.93160	0.92380	0.90730	0.86800	0.97830	0.92270	0.92140	0.80850	0.84710	0.75090	1.05370	0.78660	0.87920	0.76090	0.76520	0.87440	0.95650	0.88380	0.89820	0.70130	0.89610	0.85560
47=00:04:39	41319	300	0.20470	1.01840	0.98000	0.72930	0.88600	0.55960	0.56180	0.63890	0.74530	0.77520	0.47130	0.76380	0.60220	0.92810	0.88910	0.73130	0.87600	0.51330	0.49590	0.59330	0.76600	0.40260	0.50820	0.77410	0.47040	0.73460	0.68730	0.72100	0.88000	0.47220	0.50120	0.53390	0.81070	0.07210	0.38750	0.91200	0.52270	0.92990	0.67390	0.74560	0.83960	0.44010	0.48460	0.55280	0.89910	0.23310	0.40090	0.89710	0.46360	0.90730	0.83850	0.68450	0.77130	0.49120	0.50610	0.59840	0.82910	0.65220	0.35850	0.72850	0.68840	0.72370	0.70130	0.93020	0.73050	0.39740	0.51500	0.64880	0.71670	0.68960	0.37030	0.90430	0.88930	0.93910	0.93150	0.94380	0.89370	0.82110	0.95960	0.92740	0.91660	0.77830	0.83900	0.69950	1.06570	0.77860	0.88700	0.70640	0.73950	0.90880	0.93230	0.86040	0.89680	0.70970	0.88790	0.84450
48=00:19:20	42200	298	0.22470	1.03870	1.01060	0.78740	0.95930	0.61110	0.62760	0.70920	0.81330	0.81470	0.51190	0.76630	0.66350	1.00000	0.95680	0.78000	0.94270	0.56880	0.55510	0.64060	0.81040	0.44480	0.53750	0.77580	0.52980	0.80980	0.73430	0.76350	0.93520	0.53450	0.56870	0.58200	0.88480	0.07230	0.44490	0.95160	0.57720	0.97410	0.72050	0.82910	0.89640	0.47250	0.55100	0.61090	0.96260	0.25520	0.44260	0.94010	0.53190	0.95920	0.90130	0.78050	0.84940	0.54380	0.56910	0.68460	0.90430	0.68620	0.40480	0.76170	0.76190	0.78430	0.75240	0.96320	0.79330	0.44070	0.58290	0.68970	0.78990	0.71960	0.41390	0.94000	0.95810	1.02550	0.98990	0.97310	0.94950	0.90840	1.02560	0.99680	0.96230	0.85730	0.90130	0.75750	1.12010	0.81420	0.96230	0.76980	0.79920	0.89810	1.02200	0.91860	0.96730	0.71850	0.96530	0.91150
49=00:34:00	43081	298	0.23230	1.02500	1.00490	0.79880	1.00650	0.64340	0.67100	0.74620	0.83150	0.86110	0.53940	0.78990	0.69000	1.00640	0.97600	0.81080	0.98460	0.60880	0.58150	0.67530	0.81160	0.46830	0.55320	0.79320	0.55980	0.83610	0.76340	0.77490	0.97270	0.56290	0.62180	0.62640	0.93000	0.06740	0.47530	0.96430	0.61460	1.00820	0.74630	0.88460	0.93050	0.49640	0.58920	0.64410	0.98700	0.26760	0.47720	0.97850	0.56320	0.97480	0.93200	0.80620	0.89660	0.55210	0.60700	0.71850	0.96690	0.72230	0.43450	0.78700	0.79340	0.80930	0.75950	0.97290	0.79930	0.46140	0.60440	0.72220	0.80610	0.75090	0.43370	0.95420	0.97290	1.03620	1.00200	0.95940	0.98130	0.92290	1.05260	1.00830	0.99080	0.88980	0.95760	0.76700	1.16320	0.81740	0.97280	0.79890	0.81620	0.90280	1.05720	0.96920	0.99260	0.72210	0.98010	0.94420
50=00:48:41	43962	298	0.23810	1.02380	1.00410	0.81690	1.01890	0.66400	0.69880	0.76830	0.83420	0.89590	0.58150	0.79220	0.72120	0.99190	0.99670	0.82970	0.99800	0.62490	0.61800	0.71000	0.82870	0.49000	0.58460	0.80720	0.57960	0.83920	0.76210	0.78530	1.00780	0.59480	0.64040	0.64570	0.95530	0.06950	0.50370	0.95920	0.64400	1.02940	0.74580	0.91620	0.98020	0.52900	0.61830	0.66930	1.01120	0.28270	0.49480	0.99030	0.59510	0.99590	0.97580	0.81130	0.91220	0.57760	0.64500	0.76360	0.98550	0.74500	0.45390	0.79960	0.81800	0.81740	0.78520	0.99370	0.80670	0.48580	0.63630	0.74010	0.80280	0.76640	0.46940	0.97770	1.00430	1.02590	1.00200	0.95400	1.01270	0.89780	1.03850	1.01790	1.00810	0.91210	0.98070	0.80280	1.15370	0.84020	0.95940	0.80190	0.82000	0.89460	1.03430	1.00150	1.01160	0.74410	0.96120	0.95570
51=01:03:22	44842	301	0.23560	1.01340	0.98090	0.79440	1.02190	0.66930	0.69030	0.77720	0.81770	0.91970	0.55400	0.79840	0.73580	0.98330	0.96520	0.85190	1.00940	0.62110	0.62640	0.73590	0.82920	0.49210	0.57940	0.80260	0.57620	0.82350	0.77830	0.78180	1.00310	0.57130	0.65300	0.64860	0.94490	0.07160	0.50150	0.92840	0.66170	1.02200	0.75880	0.91560	0.94780	0.54150	0.62600	0.66410	0.97240	0.28850	0.50770	0.96900	0.59060	0.96600	0.95530	0.78680	0.94680	0.58360	0.63830	0.73690	0.99950	0.76570	0.44510	0.78930	0.81360	0.81860	0.74200	0.98810	0.81150	0.49650	0.62920	0.75960	0.79160	0.76090	0.46080	0.97310	0.96170	1.00350	0.99490	0.93710	0.96560	0.86600	1.03390	0.98780	0.97510	0.86350	0.98180	0.74130	1.16710	0.83200	0.96790	0.79840	0.78770	0.90420	1.01630	0.98470	0.95360	0.76160	0.94440	0.93340
52=01:18:03	45723	300	0.25810	1.02310	0.99950	0.81650	1.00250	0.69730	0.74750	0.82120	0.83330	0.96050	0.60540	0.80940	0.78010	0.98710	0.99250	0.88140	0.98990	0.65860	0.67240	0.76630	0.83820	0.54150	0.63700	0.81540	0.61730	0.85160	0.78450	0.80720	1.04440	0.62590	0.67850	0.69160	1.00070	0.06800	0.53680	0.95980	0.69300	1.02240	0.75320	0.95650	0.99720	0.56570	0.65860	0.71700	1.01100	0.31000	0.53480	0.98830	0.62480	0.97200	0.99300	0.81580	0.97810	0.61920	0.68930	0.79280	0.99310	0.79110	0.48610	0.78990	0.85400	0.82650	0.79390	0.99310	0.81520	0.52880	0.69240	0.78830	0.80190	0.78890	0.50330	0.97330	0.99900	1.01380	0.99050	0.94200	1.00070	0.88160	1.03640	0.99900	1.00290	0.88140	0.98280	0.78540	1.14420	0.87610	0.95070	0.81560	0.83420	0.90250	1.01100	1.00250	0.98610	0.77130	0.94250	0.95820
53=01:32:44	46604	298	0.27360	1.01790	0.99290	0.84330	0.99930	0.72160	0.78120	0.83950	0.86590	0.96650	0.65060	0.79510	0.81450	0.99530	0.99130	0.88820	1.00180	0.68300	0.69620	0.78280	0.84980	0.56480	0.65840	0.80760	0.65310	0.87710	0.78970	0.81980	1.03020	0.67050	0.70360	0.71220	1.01510	0.06830	0.57880	0.96670	0.72500	1.00760	0.77020	0.97610	1.00120	0.56230	0.69170	0.72140	1.00950	0.31660	0.56920	0.98510	0.66710	0.96690	0.97850	0.85520	1.00060	0.65220	0.71030	0.86020	0.99460	0.82030	0.52840	0.81740	0.87450	0.83560	0.81180	0.95680	0.82970	0.52930	0.73340	0.77640	0.83850	0.78280	0.53820	0.96350	1.03430	1.02030	0.98630	0.93270	0.99330	0.91850	1.02910	1.01030	0.98140	0.91640	0.98860	0.82130	1.13350	0.86260	0.95880	0.83250	0.86190	0.86930	1.03280	0.98830	1.00020	0.73950	0.96140	0.97950
54=01:47:24	47485	298	0.28960	1.02030	0.98660	0.85080	1.00570	0.75180	0.79320	0.85970	0.85560	0.99640	0.68330	0.81390	0.84780	0.98620	0.98330	0.87900	1.00840	0.69680	0.72150	0.81050	0.86080	0.58050	0.68570	0.83360	0.67960	0.88490	0.79620	0.82550	1.01950	0.70190	0.71780	0.73560	0.98640	0.07080	0.59660	0.96380	0.76100	0.99960	0.78750	0.97380	1.00870	0.58750	0.70990	0.72920	1.01470	0.33050	0.59630	0.99200	0.69050	0.96170	0.97900	0.86430	1.00370	0.66470	0.71730	0.89320	0.98440	0.84810	0.53690	0.82490	0.88580	0.83760	0.82310	0.95740	0.83160	0.54010	0.75640	0.78760	0.84090	0.79780	0.56520	0.97610	1.02930	1.01470	0.98930	0.92780	0.99840	0.91850	1.01940	0.99920	0.97270	0.93110	0.97280	0.83030	1.13010	0.86340	0.95060	0.83520	0.86150	0.88010	1.03180	1.00280	0.99990	0.75280	0.95580	0.97740
55=02:02:05	48366	298	0.28890	0.97470	0.95860	0.82480	1.00700	0.71830	0.76410	0.84870	0.85760	0.99890	0.64430	0.79860	0.85160	0.99770	0.94480	0.84890	0.99670	0.71350	0.69610	0.82870	0.85300	0.59290	0.65810	0.81030	0.67750	0.87200	0.79530	0.78230	0.98730	0.69410	0.73250	0.71270	0.94520	0.07080	0.60280	0.92640	0.76600	0.95870	0.78080	0.97210	0.94450	0.60520	0.70760	0.74670	0.95620	0.34680	0.60900	0.97600	0.69950	0.91650	0.93680	0.84200	0.99920	0.64390	0.69460	0.87950	0.99930	0.81670	0.52750	0.78750	0.86710	0.86760	0.77420	0.92930	0.82920	0.56510	0.72430	0.79050	0.82350	0.80540	0.55060	0.95370	1.00390	1.01870	0.97480	0.89280	0.95830	0.89860	1.01380	0.94540	0.95880	0.89330	0.98170	0.78500	1.11020	0.82390	0.94210	0.84860	0.81380	0.85490	1.00850	0.99820	0.95070	0.75230	0.95040	0.96030
56=02:16:46	49246	301	0.31230	1.03740	0.99370	0.85100	0.99830	0.80090	0.84840	0.87170	0.84950	1.02120	0.72880	0.79060	0.89970	0.95810	0.98670	0.89430	0.99900	0.71190	0.75660	0.87670	0.86000	0.60120	0.72340	0.83000	0.73260	0.87950	0.79920	0.84570	1.01670	0.72550	0.72960	0.76870	0.98270	0.07230	0.62110	0.94630	0.81860	1.01120	0.79310	0.94240	1.00800	0.63810	0.72270	0.71890	1.01170	0.35790	0.63070	0.98040	0.72670	0.97350	0.96840	0.84480	0.98120	0.71600	0.72780	0.92940	0.95830	0.85960	0.58220	0.83600	0.89130	0.82070	0.82080	0.97210	0.82530	0.54000	0.80360	0.80760	0.83420	0.77230	0.60750	0.98540	1.03090	0.98290	0.98370	0.94420	0.99090	0.87990	0.99520	0.99710	0.95880	0.91630	0.94900	0.81470	1.13430	0.90190	0.95520	0.81790	0.85440	0.89730	1.00880	0.97130	0.98890	0.77440	0.94170	0.96440
57=02:31:27	50127	298	0.31420	1.00150	0.97790	0.84870	1.02620	0.78070	0.83740	0.88330	0.88070	1.02120	0.70120	0.80810	0.91170	1.00310	0.95640	0.87130	1.00460	0.76300	0.75100	0.91050	0.87110	0.63720	0.70490	0.82220	0.74730	0.89550	0.82250	0.81860	1.00860	0.74480	0.76680	0.75510	0.96760	0.07290	0.65230	0.93760	0.84900	0.98190	0.80550	0.97370	0.96690	0.67340	0.75140	0.78120	0.97310	0.38210	0.66110	0.98680	0.76610	0.93950	0.95440	0.86880	1.00580	0.70480	0.74930	0.95610	1.01040	0.82180	0.59220	0.81010	0.91110	0.87570	0.80270	0.95520	0.85400	0.59330	0.80250	0.83210	0.85120	0.83010	0.60750	0.96680	1.02950	1.02760	0.99370	0.92010	0.97660	0.90460	1.02750	0.97210	0.97520	0.89380	0.99730	0.80910	1.13420	0.86590	0.95660	0.85540	0.83640	0.87480	1.03510	1.00600	0.97750	0.77840	0.96350	0.96940
58=02:46:07	51008	298	0.31450	1.01930	0.96620	0.81260	0.99750	0.82200	0.85530	0.86870	0.84200	1.02100	0.73030	0.82050	0.92660	0.95680	0.95640	0.88500	1.00230	0.74150	0.76020	0.94260	0.85800	0.61640	0.74440	0.83680	0.75330	0.86020	0.81400	0.84770	0.99280	0.73600	0.75790	0.79890	0.96560	0.07140	0.62940	0.92440	0.86670	1.00600	0.80930	0.92990	0.97120	0.70230	0.74320	0.73500	0.98130	0.39620	0.66620	0.97160	0.77920	0.95470	0.94020	0.82270	0.98700	0.75830	0.74680	0.92990	0.97500	0.86900	0.59830	0.83700	0.88790	0.82890	0.77630	0.97250	0.83110	0.56110	0.81210	0.85270	0.83210	0.79350	0.61940	0.97640	1.01130	0.98440	0.99000	0.93460	0.96230	0.85580	1.01090	0.97880	0.94700	0.87490	0.95400	0.77170	1.13050	0.87640	0.95500	0.82040	0.82360	0.91250	1.00000	0.97720	0.94540	0.79790	0.92130	0.94050
59=03:00:48	51889	298	0.34790	1.03080	1.00070	0.86210	0.99360	0.84650	0.90350	0.92400	0.86300	1.01160	0.78450	0.79960	0.97840	0.98240	1.00480	0.88410	0.99320	0.78800	0.80000	0.94640	0.86700	0.66660	0.78330	0.83230	0.81410	0.89810	0.81450	0.86270	1.03530	0.80550	0.77210	0.79990	0.99760	0.07170	0.67000	0.96770	0.89020	1.00500	0.79460	0.95690	1.00840	0.69380	0.76840	0.79300	1.01980	0.41520	0.69900	0.98580	0.81020	0.96960	0.98030	0.86970	0.98840	0.78550	0.79580	0.97150	0.96270	0.83890	0.65720	0.83880	0.93370	0.84560	0.84790	0.96360	0.84090	0.60360	0.89880	0.85370	0.83640	0.81510	0.66890	0.97090	1.05100	1.00020	0.98780	0.93590	0.99910	0.88060	1.00480	0.99660	0.98240	0.91050	0.94720	0.83790	1.12230	0.90710	0.94210	0.84700	0.87570	0.88230	0.99680	0.99140	0.99000	0.78710	0.93760	0.96640
60=03:15:29	52770	298	0.34390	1.01080	0.96970	0.84720	1.01550	0.86890	0.88330	0.90470	0.87740	1.02030	0.78200	0.81040	0.99220	0.98410	0.96380	0.88290	1.01790	0.80360	0.79040	0.98300	0.87580	0.67380	0.77780	0.83610	0.81040	0.89740	0.84550	0.85780	1.00200	0.80800	0.78750	0.81980	0.96480	0.06900	0.68620	0.93350	0.93380	0.99410	0.83390	0.95740	0.97840	0.74130	0.77750	0.78690	0.98700	0.44380	0.73040	0.97340	0.84140	0.95070	0.95480	0.87620	1.00630	0.79700	0.77210	0.95400	0.99480	0.84540	0.66300	0.83300	0.91420	0.86390	0.81050	0.96300	0.85850	0.59980	0.88970	0.87520	0.86320	0.81550	0.65980	0.97860	1.03370	1.01060	0.99780	0.92540	0.97280	0.88650	1.02250	0.97620	0.95880	0.89740	0.97990	0.80880	1.13470	0.88850	0.96780	0.85440	0.85430	0.88260	1.02700	0.99640	0.97080	0.79020	0.95390	0.96580
61=03:30:10	53650	301	0.36840	1.02450	0.99960	0.87530	1.03110	0.88620	0.90750	0.95670	0.90070	1.02470	0.82920	0.81160	1.04700	1.00790	0.99170	0.88670	1.01170	0.82590	0.82550	0.98290	0.88230	0.71860	0.81030	0.83030	0.87080	0.92030	0.84860	0.86970	1.03780	0.84880	0.83430	0.82650	1.00570	0.07430	0.72220	0.96580	0.96710	1.00610	0.82830	0.98850	1.00360	0.76440	0.81220	0.83410	1.01160	0.46610	0.75560	0.98930	0.86420	0.96970	0.98180	0.90510	1.01250	0.82150	0.83880	0.99020	1.01550	0.84130	0.71030	0.84180	0.96030	0.88580	0.85090	0.97620	0.87280	0.63480	0.94410	0.87890	0.86360	0.82690	0.70070	0.97640	1.07040	1.03080	0.99860	0.94310	1.00740	0.91290	1.03680	1.00220	1.00240	0.92360	1.00630	0.85500	1.15030	0.91820	0.96410	0.87630	0.89220	0.86870	1.03590	1.01380	1.00580	0.78700	0.96190	0.97750
62=03:44:51	54531	298	0.38860	1.02560	0.98860	0.85390	1.03890	0.89110	0.89320	0.92660	0.90350	1.02520	0.82910	0.81240	1.04660	1.00130	0.96090	0.89870	1.01360	0.81660	0.82030	0.99490	0.87330	0.71320	0.79470	0.82390	0.88020	0.92290	0.85690	0.87920	1.03050	0.82790	0.84290	0.83700	0.99170	0.07140	0.73170	0.93660	0.99930	1.01530	0.84450	0.97880	0.99010	0.81260	0.81440	0.83170	0.98740	0.49220	0.77120	0.97450	0.90470	0.97430	0.96530	0.90230	1.01830	0.83380	0.82510	0.96290	1.02680	0.84850	0.73510	0.83810	0.94630	0.88220	0.83610	0.98560	0.88310	0.62960	0.93580	0.88820	0.86700	0.82530	0.70700	0.97940	1.08050	1.03700	1.01360	0.95580	0.98740	0.91010	1.03490	1.00040	0.98970	0.90220	1.01830	0.83950	1.15120	0.91240	0.98130	0.85810	0.87120	0.87500	1.04670	1.00080	1.00320	0.79730	0.98120	0.96540
63=03:59:31	55412	301	0.39830	1.03030	0.98190	0.83160	1.01890	0.89750	0.89420	0.94150	0.86820	1.02820	0.83450	0.81250	1.06350	0.98030	0.97040	0.90300	1.01350	0.80520	0.82520	0.97900	0.86510	0.71370	0.80970	0.83900	0.89370	0.90450	0.85800	0.87800	1.02020	0.80340	0.82250	0.85700	0.99180	0.07170	0.72130	0.94760	1.00740	1.01680	0.83740	0.96240	0.98480	0.81180	0.79940	0.81810	1.00160	0.50750	0.79140	0.97940	0.89790	0.96590	0.96670	0.89290	1.02080	0.83730	0.82200	0.94010	1.00650	0.86760	0.74570	0.84460	0.95220	0.85610	0.81910	0.98110	0.85890	0.63220	0.94420	0.91150	0.85770	0.81620	0.70750	0.98110	1.06430	1.01610	1.00360	0.94110	0.99230	0.89840	1.03690	0.99230	0.98020	0.87870	0.98980	0.80680	1.14460	0.91980	0.97770	0.86440	0.87460	0.90800	1.03480	0.99720	0.97930	0.80070	0.95370	0.97270
64=04:14:12	56293	301	0.41690	1.03080	0.98970	0.85560	1.02030	0.89670	0.90120	0.94930	0.89470	1.02190	0.87220	0.80420	1.07720	0.99090	0.97810	0.90180	1.01340	0.81050	0.84670	0.98360	0.87750	0.73580	0.81310	0.83050	0.93430	0.91300	0.85340	0.88860	1.02960	0.83960	0.83490	0.86920	1.00630	0.07780	0.76460	0.94990	1.03630	1.01910	0.84020	0.97590	1.01120	0.82630	0.82900	0.83450	1.01450	0.53280	0.82540	0.98600	0.91780	0.98070	0.97270	0.90780	1.00750	0.84900	0.83910	0.97870	1.01370	0.86130	0.78680	0.85210	0.97020	0.85910	0.84820	0.98460	0.87210	0.63300	0.94970	0.89690	0.86590	0.80750	0.74210	0.97680	1.06760	1.01820	1.00500	0.96180	1.00230	0.91450	1.02640	1.01290	0.99050	0.92760	1.00720	0.84620	1.15160	0.92510	0.98130	0.85280	0.89030	0.89570	1.04600	0.99960	1.01550	0.79080	0.96800	0.97680
65=04:28:53	57174	301	0.42620	1.02380	0.98500	0.81360	1.01380	0.87760	0.88850	0.92300	0.85520	1.03190	0.82930	0.79580	1.06100	0.96250	0.96150	0.90190	0.98820	0.79460	0.83940	0.99280	0.83520	0.73020	0.79110	0.82510	0.93390	0.87740	0.83190	0.86320	1.02880	0.78980	0.83130	0.85380	0.99200	0.07130	0.72540	0.92200	1.04260	1.01980	0.81190	0.95340	0.99490	0.82900	0.79700	0.82770	0.98960	0.54630	0.79880	0.96870	0.91820	0.97300	0.96490	0.86710	0.98840	0.81070	0.83850	0.92910	1.00040	0.85190	0.79050	0.81560	0.95970	0.83310	0.81960	0.99560	0.82830	0.62950	0.92560	0.91520	0.82270	0.81480	0.72620	0.96790	1.03260	0.99300	0.98590	0.95670	0.99050	0.88130	1.01100	0.97650	0.98570	0.87160	0.98850	0.79200	1.14250	0.93100	0.94690	0.82010	0.86730	0.90720	1.01330	0.98070	0.98720	0.79930	0.92880	0.94390
66=04:43:34	58054	298	0.44600	1.00040	0.96930	0.83130	1.02530	0.86740	0.86170	0.95660	0.88100	1.01510	0.80130	0.79820	1.05510	0.99730	0.95050	0.87790	1.01710	0.80880	0.82810	0.96920	0.85550	0.74310	0.77000	0.82020	0.94900	0.89940	0.84960	0.84650	1.00070	0.80290	0.85640	0.85260	0.96920	0.06980	0.75810	0.93030	1.05490	0.98630	0.83340	0.96940	0.95530	0.80150	0.82420	0.84300	0.97200	0.56720	0.84490	0.97370	0.92100	0.93290	0.94450	0.88830	1.01330	0.79410	0.82400	0.93830	1.01530	0.83970	0.77830	0.81080	0.96220	0.87250	0.79650	0.95830	0.85230	0.66000	0.90230	0.90410	0.84440	0.81790	0.71240	0.96130	1.02680	1.01710	0.99630	0.90940	0.97320	0.89980	1.02720	0.96090	0.96870	0.88910	0.99730	0.79480	1.14430	0.89080	0.96710	0.86620	0.84860	0.87770	1.02870	1.00420	0.95450	0.77520	0.95260	0.95710
67=04:58:15	58935	298	0.45540	1.00760	1.00070	0.82050	0.97130	0.85830	0.88650	0.94890	0.81590	1.00710	0.84530	0.77410	1.06760	0.93590	0.99110	0.87080	0.94730	0.80280	0.85640	0.95800	0.81960	0.75850	0.82280	0.81860	0.99070	0.86400	0.77870	0.84130	1.04440	0.82250	0.79920	0.82710	0.99030	0.07050	0.71040	0.95240	1.00860	1.00380	0.75430	0.94690	1.01410	0.78760	0.77070	0.85470	1.00890	0.57060	0.79430	0.99560	0.90900	0.95150	0.98530	0.85890	0.93880	0.79680	0.85750	0.93510	0.94530	0.83460	0.82540	0.77160	0.97290	0.79100	0.84330	0.96590	0.77750	0.65360	0.93170	0.88920	0.77750	0.83110	0.76120	0.96760	1.03860	0.95960	0.94000	0.92600	1.01410	0.86880	0.95620	0.95020	1.00160	0.89010	0.94240	0.80900	1.10690	0.92040	0.90330	0.79320	0.87600	0.87980	0.94870	0.98770	0.99320	0.78690	0.89020	0.95960
68=05:12:55	59816	300	0.49270	1.00640	0.98800	0.85130	1.00640	0.85780	0.88020	0.95510	0.87140	0.97670	0.83400	0.74950	1.05470	0.98540	0.97290	0.85780	0.98410	0.82180	0.83980	0.95030	0.84690	0.77290	0.78440	0.79270	1.01850	0.90710	0.81390	0.84290	1.01630	0.83750	0.83810	0.84270	0.99240	0.07320	0.77900	0.93230	1.02860	0.98030	0.79150	0.98060	0.98760	0.77310	0.82410	0.86370	0.99150	0.57720	0.84570	0.98470	0.94370	0.94390	0.96460	0.89480	0.96860	0.80250	0.84180	0.96690	0.99430	0.81740	0.84680	0.78750	0.97840	0.85000	0.83930	0.94650	0.82860	0.66690	0.93060	0.85500	0.83810	0.81680	0.76340	0.95560	1.04970	1.00860	0.96560	0.91540	0.98130	0.91920	0.98130	0.97110	0.97500	0.92250	0.98500	0.84230	1.11730	0.87890	0.93800	0.83760	0.87480	0.84070	1.01480	1.00020	1.00980	0.73900	0.95330	0.97780
69=05:27:36	60697	301	0.50710	1.01600	0.99400	0.86280	1.01240	0.87060	0.89100	0.96980	0.87960	0.99730	0.83870	0.77800	1.05980	1.00840	0.98710	0.86890	1.00710	0.82520	0.86220	0.95500	0.86560	0.78350	0.79820	0.80970	1.04900	0.91290	0.83050	0.86350	1.02740	0.84170	0.85200	0.85630	0.99000	0.07350	0.79450	0.95070	1.03640	0.98440	0.80930	0.98200	0.99520	0.78410	0.85290	0.86820	1.00890	0.60580	0.84920	0.98790	0.96640	0.94700	0.97510	0.90330	0.99060	0.81740	0.86370	0.96960	0.98880	0.83410	0.84480	0.80310	0.99040	0.86310	0.83810	0.95460	0.85570	0.68640	0.94370	0.86870	0.84740	0.81830	0.77270	0.96410	1.06240	1.02050	0.98580	0.91870	0.99370	0.91920	1.00370	0.98600	0.98220	0.93220	0.98260	0.84420	1.12410	0.88530	0.95490	0.85980	0.88140	0.84350	1.02000	1.00610	1.00580	0.77340	0.96170	0.98740
70=05:42:17	61578	298	0.53690	1.01570	0.98680	0.85740	1.00750	0.87800	0.87330	0.96170	0.86460	0.98260	0.83910	0.76280	1.05580	0.99620	0.98480	0.85750	1.00560	0.81870	0.86330	0.94230	0.85800	0.77580	0.79810	0.80110	1.05440	0.90600	0.81810	0.84560	1.01200	0.84400	0.85210	0.86000	0.98310	0.07110	0.78970	0.94450	1.02960	0.97850	0.80360	0.98000	0.99550	0.76730	0.85290	0.84680	1.00130	0.61540	0.84550	0.98250	0.96910	0.93630	0.96360	0.89300	0.98530	0.81220	0.85450	0.96970	0.98500	0.83830	0.83450	0.80910	0.99010	0.85000	0.83360	0.94650	0.84020	0.67870	0.93660	0.85820	0.84380	0.80590	0.77430	0.96490	1.05140	1.01070	0.98240	0.89930	0.99110	0.90720	0.99800	0.98390	0.96430	0.93560	0.96460	0.84070	1.11330	0.88010	0.94110	0.84910	0.86520	0.85080	1.00550	1.00080	0.99890	0.75160	0.95160	0.99150
71=05:56:58	62458	298	0.53990	1.04040	0.98800	0.81280	0.99070	0.89470	0.89970	0.93260	0.85070	1.00130	0.85540	0.75990	1.04990	0.95830	0.98170	0.90700	0.99250	0.79240	0.87210	0.97130	0.82560	0.75700	0.80740	0.81770	1.04540	0.87730	0.79620	0.86830	1.02180	0.80190	0.84240	0.87830	1.01230	0.07460	0.78100	0.93240	1.03150	1.02260	0.79060	0.93290	1.00640	0.80550	0.82780	0.81080	1.01460	0.65510	0.82630	0.97400	0.97510	0.97440	0.96420	0.86560	0.96810	0.84230	0.86240	0.93170	0.97280	0.85500	0.85790	0.81560	0.98490	0.79560	0.81930	0.97610	0.82860	0.63270	0.95230	0.88730	0.83380	0.78750	0.79450	0.98120	1.04170	0.99160	0.97700	0.95030	0.98510	0.88660	0.98590	1.00450	0.97310	0.89080	0.96270	0.81950	1.14380	0.90680	0.96190	0.79300	0.87340	0.89210	1.01110	0.95660	1.00560	0.76270	0.94440	0.97230
72=06:11:39	63339	301	0.57920	1.01070	0.99270	0.85840	1.03060	0.88640	0.87580	0.97310	0.86950	1.02180	0.82880	0.79330	1.06450	1.00630	0.98410	0.87090	1.01940	0.83060	0.88520	0.95700	0.86420	0.78010	0.79340	0.81240	1.04060	0.90620	0.83320	0.83810	1.02310	0.84230	0.87910	0.86640	0.97770	0.07040	0.80380	0.96400	1.04530	0.98300	0.81370	0.98600	0.99410	0.78620	0.86630	0.85460	0.99910	0.66540	0.85120	0.98810	0.98450	0.93690	0.97360	0.89060	1.00450	0.78940	0.87280	0.97450	1.00640	0.85220	0.81740	0.81500	0.99170	0.86910	0.82530	0.95630	0.84250	0.69720	0.92690	0.87790	0.83730	0.82480	0.78140	0.96470	1.04020	1.02250	0.99500	0.91170	1.00650	0.91150	1.01900	0.96280	0.98160	0.93170	0.98290	0.82630	1.14070	0.88160	0.94410	0.86620	0.85430	0.87090	1.01920	1.02560	0.98680	0.76920	0.94380	0.97300
73=06:26:19	64220	300	0.59960	1.03470	0.99350	0.85130	1.01290	0.90700	0.89560	0.96360	0.86190	1.01450	0.85720	0.80050	1.05470	0.99360	0.99850	0.88870	1.02290	0.80920	0.87920	0.95240	0.86230	0.76480	0.81370	0.82040	1.04080	0.90200	0.83040	0.87000	1.02440	0.84370	0.85180	0.88240	0.98700	0.07370	0.79660	0.96110	1.03610	0.99370	0.81740	0.96740	1.00560	0.77900	0.84910	0.81730	1.02060	0.67660	0.84970	0.99530	1.00850	0.95670	0.97860	0.88190	1.00630	0.82610	0.86640	0.97010	0.98310	0.87650	0.82510	0.82990	0.98260	0.84100	0.82180	0.96430	0.83720	0.68290	0.94120	0.86950	0.83470	0.80350	0.79070	0.99170	1.05230	1.01340	1.00640	0.91780	1.00740	0.89650	1.01730	0.99270	0.96810	0.93150	0.96240	0.82840	1.12620	0.89650	0.95350	0.84800	0.85240	0.88000	1.00540	1.00890	0.98300	0.77250	0.94370	0.99050
74=06:41:01	65101	300	0.61590	1.02970	0.99350	0.83570	1.02350	0.89890	0.91650	0.94870	0.88630	1.01970	0.84800	0.78480	1.05830	1.00020	0.98650	0.91370	1.01330	0.84320	0.87630	0.98490	0.84510	0.78590	0.80570	0.82680	1.03140	0.90270	0.83150	0.86990	1.03120	0.82220	0.87480	0.87600	1.02560	0.07310	0.81810	0.96000	1.04990	1.02090	0.81640	0.99140	0.99920	0.81190	0.85330	0.84890	1.00980	0.74270	0.85280	0.98600	1.01010	0.97070	0.97200	0.89850	1.01680	0.83670	0.88730	0.96300	1.02780	0.85680	0.87550	0.82700	1.00540	0.84360	0.82030	0.97770	0.85180	0.68860	0.95260	0.90270	0.85830	0.82940	0.81360	0.97610	1.05330	1.02620	0.99610	0.94870	0.99910	0.92160	1.03260	1.00660	0.99610	0.90010	1.01900	0.82750	1.15290	0.90730	0.98170	0.84500	0.88960	0.88430	1.04220	0.99600	1.01610	0.75720	0.96270	0.97700
75=06:55:46	65986	300	0.64130	1.01800	0.97030	0.81480	1.02930	0.88750	0.88050	0.91090	0.88440	1.00610	0.81470	0.78860	1.04590	0.99920	0.95050	0.89600	1.01730	0.83020	0.85740	0.98810	0.84660	0.77390	0.78090	0.81580	1.00310	0.88520	0.83340	0.84700	1.00360	0.79370	0.86610	0.85030	0.98630	0.07320	0.80350	0.90880	1.05150	0.99520	0.81480	0.97200	0.96190	0.81860	0.84100	0.83870	0.97410	0.75470	0.83840	0.96770	1.02580	0.94640	0.93620	0.87100	1.01460	0.81760	0.84850	0.92650	1.02410	0.84330	0.82840	0.79890	0.97830	0.84770	0.78530	0.96670	0.84640	0.68130	0.91850	0.88800	0.84380	0.81800	0.78040	0.96600	1.03220	1.01700	1.00040	0.92930	0.95480	0.90240	1.01560	0.97820	0.96310	0.87660	1.01170	0.78230	1.14450	0.86610	0.98540	0.83670	0.84950	0.87100	1.02780	0.98340	0.98690	0.75260	0.96690	0.95880
76=07:10:30	66871	301	0.66630	1.03290	0.99640	0.84610	1.01430	0.90700	0.89790	0.94780	0.86440	1.01050	0.85690	0.79100	1.05990	0.98790	0.99440	0.89120	1.01930	0.82300	0.89030	0.96150	0.85790	0.76950	0.80930	0.82830	1.02900	0.89630	0.81350	0.85490	1.02470	0.84150	0.86160	0.87650	1.00200	0.06700	0.80260	0.96230	1.04240	1.00020	0.80990	0.97490	1.01500	0.78320	0.85640	0.82410	1.01980	0.74550	0.84890	0.99270	1.01430	0.95530	0.98040	0.88750	0.99990	0.82690	0.88570	0.97400	0.99560	0.86380	0.84140	0.82890	0.99600	0.83790	0.82930	0.95930	0.83350	0.67670	0.95080	0.87530	0.84510	0.81090	0.80600	0.98920	1.04360	1.00340	0.99340	0.92360	1.00510	0.89940	1.01240	1.00120	0.98030	0.92940	0.98160	0.82800	1.13360	0.88430	0.95250	0.83910	0.87390	0.87790	1.01930	1.00690	1.00450	0.75490	0.94810	0.98980
77=07:25:11	67752	298	0.68990	0.99780	0.98280	0.83560	1.01770	0.88510	0.87100	0.93750	0.86080	1.00650	0.81750	0.78310	1.05630	1.00170	0.97660	0.87240	1.01290	0.84070	0.86570	0.95620	0.85030	0.77060	0.78590	0.81470	1.02120	0.89950	0.81770	0.81730	1.00800	0.82590	0.85750	0.84550	0.96780	0.07400	0.79110	0.95280	1.03810	0.97550	0.80280	0.99070	0.97510	0.77890	0.84210	0.84490	0.98390	0.76010	0.84890	0.99820	1.00720	0.92190	0.95830	0.87790	1.00640	0.78470	0.85790	0.95610	1.00710	0.85900	0.81790	0.79680	0.98250	0.86870	0.80300	0.94530	0.83560	0.70960	0.90740	0.87140	0.83510	0.83730	0.77780	0.96890	1.02830	1.01960	0.98990	0.89530	0.98940	0.91280	1.01850	0.96020	0.97560	0.91960	0.99460	0.80010	1.12730	0.85760	0.95300	0.86240	0.84750	0.86910	1.01230	1.01840	0.97660	0.75620	0.94070	0.98580
78=07:39:52	68632	301	0.71930	1.01070	0.97130	0.83210	1.01510	0.88830	0.84930	0.91720	0.88210	0.99660	0.83200	0.78380	1.05410	0.99830	0.95970	0.86930	1.01810	0.80570	0.86320	0.96780	0.86480	0.75830	0.79760	0.81890	1.01740	0.88010	0.81100	0.84160	0.99550	0.81730	0.84590	0.84640	0.95500	0.07390	0.80570	0.92720	1.04390	0.96630	0.81040	0.95160	0.96880	0.79230	0.85300	0.81510	0.98690	0.76010	0.85040	0.96530	1.01750	0.94020	0.93390	0.86740	0.99590	0.82090	0.84240	0.94860	0.99820	0.84940	0.80710	0.81350	0.97490	0.83960	0.79190	0.95430	0.86010	0.67410	0.91750	0.85700	0.84480	0.78950	0.78040	0.97820	1.01250	1.00860	1.00200	0.91420	0.95240	0.89540	1.00020	0.98710	0.95310	0.92030	0.98650	0.82100	1.13040	0.83900	0.98040	0.82400	0.82360	0.84970	1.02330	0.97970	0.98020	0.75720	0.96780	0.97680
79=07:54:33	69513	301	0.74830	1.03360	0.99410	0.85830	1.02350	0.90800	0.89710	0.94140	0.87650	1.00510	0.86930	0.77010	1.06590	0.99590	0.98720	0.88430	1.02000	0.83070	0.88990	0.96810	0.85420	0.76580	0.80940	0.80820	1.03590	0.90740	0.81210	0.85730	1.01860	0.85960	0.85760	0.86010	0.99650	0.07290	0.80340	0.94940	1.05050	0.99210	0.81460	0.98330	1.01030	0.79010	0.85270	0.81630	1.01080	0.74700	0.85400	0.97970	1.01780	0.97200	0.97880	0.89770	0.99440	0.82870	0.86050	0.98060	0.99840	0.84940	0.84530	0.82430	0.99220	0.84360	0.83000	0.95300	0.84190	0.66410	0.95150	0.84960	0.84880	0.80400	0.80610	0.97610	1.04780	1.01430	0.99600	0.93420	0.99600	0.92290	0.99940	1.00060	0.96730	0.94730	0.99380	0.84030	1.13910	0.87460	0.97430	0.82740	0.86470	0.85570	1.03270	0.99650	1.02090	0.74170	0.96450	0.98780
80=08:09:14	70394	301	0.75570	1.01410	0.99300	0.84110	1.01450	0.87380	0.90600	0.92780	0.88230	1.00090	0.83760	0.76530	1.06100	1.00910	0.98300	0.89470	0.99490	0.85660	0.86980	0.97780	0.83970	0.79130	0.79740	0.80880	1.03100	0.90830	0.81230	0.84510	1.03390	0.84080	0.85430	0.82870	1.01530	0.07520	0.80000	0.94230	1.04230	0.99470	0.79190	0.99900	0.99600	0.79840	0.83980	0.86790	0.99510	0.77290	0.84550	0.99680	1.01470	0.96170	0.97220	0.89810	0.99190	0.80620	0.86890	0.95770	1.00940	0.81760	0.86010	0.78090	1.00040	0.85270	0.82620	0.95750	0.84040	0.69250	0.94010	0.85690	0.83570	0.83440	0.80000	0.97240	1.04750	1.02170	0.98070	0.93810	0.99130	0.92580	0.99420	0.98380	0.99280	0.91020	1.00470	0.81230	1.12910	0.86380	0.95880	0.83200	0.87350	0.84930	1.02740	0.99530	1.01660	0.73850	0.96840	0.98450
81=08:23:54	71275	301	0.78800	1.04520	1.00920	0.83600	1.00480	0.91600	0.90500	0.94020	0.84580	1.02810	0.86510	0.78860	1.06070	0.97250	1.00370	0.91060	1.01020	0.81830	0.90020	0.98120	0.85080	0.76210	0.82430	0.83390	1.03900	0.87430	0.80890	0.86320	1.04090	0.82810	0.82770	0.86910	1.00260	0.07180	0.77860	0.96620	1.03640	1.00970	0.79620	0.95500	1.01840	0.80260	0.83490	0.81800	1.02490	0.75720	0.83660	0.98510	1.01340	0.96990	0.98700	0.85700	0.99350	0.83730	0.88940	0.95650	0.97940	0.88260	0.84770	0.82680	0.98310	0.82480	0.82680	0.99310	0.83210	0.67100	0.95230	0.88180	0.82670	0.81180	0.80510	0.99550	1.03130	0.98500	0.99870	0.94200	1.01250	0.87280	1.00800	1.00900	0.99650	0.91850	0.96960	0.82370	1.13230	0.92020	0.96230	0.81620	0.86120	0.89130	1.00460	1.00060	1.00770	0.78610	0.94220	0.97950
82=08:38:35	72156	301	0.79580	1.03710	0.99250	0.80090	0.99810	0.90190	0.89760	0.88180	0.84900	1.01300	0.84830	0.76820	1.04310	0.95520	0.97590	0.92320	0.98520	0.80850	0.87600	1.00230	0.81690	0.75330	0.80750	0.82180	1.02970	0.84600	0.78610	0.85620	1.02560	0.78770	0.82510	0.85100	1.00600	0.07310	0.75970	0.90520	1.04120	1.02290	0.77980	0.93720	1.00270	0.82980	0.80520	0.79750	1.00240	0.77530	0.81620	0.96750	0.99650	0.97830	0.96060	0.82620	0.96870	0.83660	0.85820	0.91310	0.98280	0.85640	0.85080	0.77850	0.96510	0.78360	0.79170	0.99970	0.81890	0.63380	0.92920	0.88000	0.80970	0.78070	0.78360	0.98480	1.01560	0.96740	0.97790	0.95540	0.97650	0.86760	0.97380	1.00070	0.98000	0.86380	0.97450	0.77820	1.13550	0.88680	0.96430	0.76820	0.83900	0.89290	1.00210	0.94170	0.99970	0.76510	0.94210	0.95100
83=08:53:16	73037	298	0.86340	1.04050	1.00440	0.84500	1.04140	0.92030	0.91180	0.93800	0.88910	1.04300	0.86720	0.80910	1.06590	1.00370	0.98380	0.92030	1.02350	0.83770	0.88790	1.00200	0.86340	0.78270	0.81350	0.82760	1.03970	0.89990	0.82830	0.87080	1.04480	0.83880	0.87590	0.87400	1.01650	0.07380	0.81670	0.96520	1.05860	1.02100	0.82000	0.98430	1.01940	0.82500	0.86270	0.84180	1.01900	0.77640	0.86010	0.98980	1.03510	0.98270	0.98300	0.89040	1.01670	0.84070	0.89640	0.97820	1.03130	0.87230	0.86480	0.83800	0.99260	0.85280	0.82550	0.99300	0.86160	0.67470	0.95500	0.88920	0.85300	0.82470	0.80320	0.99240	1.04660	1.02710	1.01940	0.95970	1.01250	0.91540	1.03400	1.02070	1.01040	0.92780	1.02210	0.84130	1.15350	0.89930	0.98640	0.83090	0.86020	0.88190	1.04770	1.00480	1.02010	0.77510	0.97120	0.98400
84=09:07:57	73917	298	0.87620	1.03510	1.00750	0.85350	1.00450	0.89220	0.91390	0.95010	0.86530	1.00130	0.85720	0.76580	1.06750	0.99920	1.00250	0.89150	0.99280	0.84090	0.87740	0.95980	0.84050	0.78190	0.81640	0.79070	1.03990	0.88920	0.79860	0.84510	1.03500	0.83650	0.82830	0.83070	1.00420	0.06750	0.78740	0.95880	1.03780	0.99230	0.77720	0.97480	1.00690	0.78190	0.83390	0.91730	1.01480	0.75000	0.83680	0.98330	0.99870	0.95510	0.97420	0.87220	0.98310	0.81840	0.87200	0.95780	0.97800	0.83730	0.85300	0.78940	0.98990	0.83070	0.83380	0.96210	0.82690	0.68740	0.95510	0.85250	0.81820	0.81480	0.78990	0.96870	1.03900	1.00070	0.97910	0.91740	0.99480	0.90400	0.99070	0.99990	0.99120	0.92260	0.97090	0.82480	1.12020	0.88230	0.94620	0.82210	0.87350	0.84600	1.00450	0.99540	1.01530	0.74650	0.94970	0.98310
85=09:22:38	74798	298	0.91170	1.03380	1.00770	0.84050	1.03130	0.91390	0.90570	0.93830	0.88020	1.04000	0.85420	0.79770	1.06960	0.99750	0.98880	0.91220	1.01350	0.84960	0.88720	1.00920	0.85910	0.78840	0.81950	0.82600	1.03370	0.89730	0.82520	0.87230	1.04730	0.83020	0.85180	0.88440	1.00370	0.07150	0.78660	0.96770	1.05490	1.02030	0.80300	0.96830	1.01570	0.83260	0.84510	0.83860	1.02890	0.78120	0.85210	0.99750	1.01440	0.97730	0.98500	0.85170	1.01110	0.82920	0.88570	0.94590	1.00150	0.89010	0.83290	0.81400	0.98280	0.83420	0.81510	1.00890	0.83240	0.67780	0.93910	0.90320	0.82220	0.82280	0.78780	0.99510	1.02190	0.99570	1.01380	0.94350	1.00830	0.86450	1.01990	0.99880	1.00500	0.89650	0.98710	0.78990	1.14910	0.90660	0.96510	0.82300	0.84200	0.90050	1.01370	1.00960	1.00020	0.79210	0.94080	0.96690
86=09:37:18	75679	300	0.92680	1.04100	1.01540	0.84740	1.01130	0.91020	0.91930	0.94570	0.86610	1.02340	0.86970	0.78410	1.06940	0.98920	1.00570	0.90270	1.00200	0.83720	0.88560	0.97930	0.85030	0.78590	0.82980	0.82310	1.04120	0.89090	0.81340	0.86010	1.04730	0.84310	0.83130	0.85560	1.01530	0.07430	0.79280	0.97150	1.05310	0.99820	0.79210	0.97970	1.02190	0.78720	0.83820	0.83820	1.03000	0.76410	0.84710	0.99320	1.00600	0.98050	0.99430	0.87650	0.99960	0.83660	0.87350	0.97610	0.99440	0.86750	0.86380	0.80450	0.98590	0.83190	0.83890	0.96740	0.83260	0.68460	0.95970	0.85340	0.82940	0.81600	0.80840	0.98750	1.03910	0.99650	0.98880	0.91900	1.00980	0.90210	0.99560	1.00030	0.98540	0.95080	0.95820	0.84160	1.11700	0.88440	0.94320	0.83270	0.86280	0.86020	1.00260	1.01240	1.01400	0.75920	0.94490	1.00000
87=09:52:03	76564	298	0.95920	1.03890	1.00860	0.84560	1.02780	0.92070	0.91800	0.95350	0.87070	1.03030	0.86810	0.79750	1.07380	1.00270	1.00190	0.91190	1.02290	0.85020	0.89040	0.98670	0.85410	0.78160	0.82070	0.82950	1.04600	0.90150	0.82710	0.85850	1.04030	0.84270	0.86000	0.87160	1.01600	0.07030	0.79820	0.97200	1.05950	1.01240	0.81110	0.99120	1.01990	0.81160	0.84590	0.84270	1.02970	0.77330	0.86050	1.00150	1.01880	0.97440	0.99700	0.89030	1.02030	0.83660	0.89410	0.98360	1.02270	0.87700	0.86650	0.82750	0.99310	0.84040	0.82090	0.98120	0.84060	0.68520	0.96750	0.88870	0.84890	0.83170	0.80440	0.99360	1.05510	1.02010	1.00220	0.94050	1.01250	0.92180	1.03360	1.01360	1.00550	0.92820	1.01810	0.82960	1.15080	0.89550	0.96490	0.86310	0.87510	0.88770	1.03720	1.03400	1.01560	0.76860	0.95230	0.99830
88=10:06:44	77444	298	0.98210	1.04490	1.01310	0.82790	1.03140	0.92840	0.91420	0.93730	0.86840	1.04600	0.86060	0.80660	1.08220	0.98750	0.98850	0.92280	1.01040	0.83930	0.89360	1.00490	0.84750	0.78010	0.82030	0.83300	1.06790	0.88440	0.81790	0.86420	1.05260	0.81530	0.87000	0.87520	1.01410	0.06830	0.78500	0.96460	1.05390	1.02440	0.80330	0.97470	1.01780	0.83330	0.84400	0.83840	1.01700	0.77920	0.84060	0.98620	1.03680	0.99150	0.99850	0.87360	1.01700	0.83550	0.90770	0.96410	1.02180	0.88520	0.86360	0.82090	0.99930	0.83170	0.82200	1.01170	0.83600	0.67270	0.96330	0.89910	0.83130	0.83390	0.79890	0.99240	1.04560	1.02270	1.01380	0.95770	1.01460	0.88720	1.02760	1.01470	1.01900	0.90040	1.00950	0.81590	1.16410	0.90840	0.96830	0.82750	0.87860	0.88280	1.04290	1.01500	1.02800	0.78200	0.95500	0.97360
89=10:21:29	78329	298	0.99370	1.04520	0.99660	0.83210	1.04120	0.93750	0.90660	0.94460	0.88080	1.04480	0.85280	0.80630	1.07760	1.00150	0.97850	0.92290	1.03260	0.83850	0.88930	1.00150	0.86140	0.77060	0.80370	0.83030	1.04970	0.89730	0.83760	0.86580	1.03280	0.81760	0.88070	0.88230	1.00890	0.07040	0.79860	0.95460	1.07720	1.01610	0.82670	0.97720	0.99690	0.81970	0.85940	0.82810	1.00760	0.78350	0.85860	0.97710	1.04000	0.97360	0.97990	0.87790	1.03450	0.83750	0.88800	0.96200	1.03280	0.89050	0.85260	0.83060	0.98760	0.84650	0.80330	0.99160	0.85660	0.66980	0.95090	0.90670	0.85090	0.81790	0.78680	0.99000	1.04110	1.02280	1.02540	0.94710	1.00150	0.90870	1.05210	1.02050	0.99050	0.91160	1.01270	0.80140	1.18190	0.88720	0.99400	0.83720	0.85550	0.90140	1.04900	1.00380	1.00230	0.77410	0.96200	0.97780
90=10:36:10	79210	301	0.99630	1.04210	1.00730	0.85320	1.02880	0.92090	0.90330	0.96180	0.88580	1.01380	0.86290	0.79430	1.07810	1.01920	1.00260	0.90080	1.02290	0.84670	0.87970	0.96460	0.86910	0.78810	0.82340	0.81440	1.04680	0.90660	0.82530	0.85270	1.03190	0.84430	0.85220	0.85690	1.00350	0.07100	0.81570	0.97280	1.06080	0.99330	0.80940	0.98460	0.99940	0.78680	0.85460	0.83720	1.02580	0.77120	0.86760	0.98700	1.03290	0.95950	0.97600	0.88870	1.02110	0.83590	0.87710	0.97560	1.00290	0.86530	0.85020	0.81980	0.98940	0.85210	0.81720	0.96400	0.85240	0.69550	0.95450	0.86800	0.84270	0.81890	0.78900	0.98230	1.04130	1.02830	1.01320	0.92000	0.99890	0.92450	1.03220	1.01010	0.98880	0.93140	0.99070	0.83090	1.14570	0.87890	0.97940	0.85250	0.86170	0.86130	1.03430	1.00870	1.00750	0.76050	0.97190	0.99890
91=10:50:50	80091	301	1.00630	1.05010	1.01210	0.82250	1.00650	0.92950	0.92710	0.93660	0.85720	1.02400	0.85970	0.78110	1.07770	0.99410	1.00990	0.93160	1.01630	0.84090	0.88240	0.98520	0.82970	0.78310	0.82620	0.81880	1.05640	0.89290	0.81660	0.86190	1.04410	0.81680	0.84870	0.86140	1.02560	0.07280	0.78380	0.96160	1.05640	1.03010	0.79730	0.97320	1.01930	0.81230	0.82170	0.83870	1.02330	0.78400	0.84900	0.99110	1.03280	0.98440	0.99810	0.87360	1.01590	0.83580	0.88640	0.95760	1.01080	0.87490	0.87110	0.81530	0.98850	0.82140	0.83110	0.99400	0.82550	0.67790	0.96830	0.89310	0.83520	0.82950	0.80370	0.99030	1.04900	1.01310	0.99830	0.94900	1.01580	0.90620	1.02300	1.00770	1.00830	0.90200	1.00100	0.81130	1.15120	0.90820	0.96930	0.82660	0.88120	0.89610	1.02790	0.99920	1.02250	0.76500	0.95470	0.98720
92=11:05:31	80972	301	0.99530	1.00450	1.00100	0.83070	1.00770	0.89680	0.89170	0.92420	0.84250	0.99800	0.84910	0.75950	1.06740	0.98890	0.99290	0.87800	0.98840	0.85750	0.87430	0.95920	0.83020	0.78020	0.81020	0.80830	1.03820	0.88850	0.78920	0.80350	1.02300	0.83320	0.83070	0.82230	0.99580	0.07210	0.76290	0.96480	1.03790	0.98390	0.77510	0.98600	1.00480	0.78680	0.80750	0.84400	1.00030	0.74630	0.84520	1.00250	0.99360	0.94370	0.98400	0.86860	0.98300	0.78150	0.86140	0.96860	0.99830	0.84930	0.84720	0.78560	0.97330	0.83760	0.82640	0.95590	0.79440	0.68810	0.93040	0.84870	0.81330	0.83650	0.78570	0.96670	1.03590	1.00750	0.96300	0.91110	1.00360	0.91210	0.99150	0.95920	0.99630	0.92600	0.97720	0.81570	1.11370	0.86370	0.92100	0.82700	0.86120	0.85870	1.00600	1.01760	1.00470	0.74470	0.93390	0.97820
93=11:20:12	81853	298	1.01610	1.04010	1.00670	0.83050	1.02150	0.92190	0.91330	0.92160	0.86730	1.02780	0.86880	0.78680	1.06750	0.99090	0.97910	0.91360	1.00000	0.84930	0.87940	1.00070	0.84440	0.78050	0.81630	0.82820	1.04250	0.88760	0.81090	0.85620	1.04340	0.82780	0.84750	0.85230	1.01530	0.07280	0.79520	0.95310	1.05810	1.02130	0.79480	0.97730	1.01380	0.83390	0.83050	0.83260	1.01930	0.77750	0.84490	0.98880	1.02960	0.99490	0.98930	0.87490	1.00410	0.83780	0.88480	0.98760	1.00300	0.88170	0.87000	0.81860	0.98210	0.83450	0.82520	1.00400	0.82560	0.66390	0.95150	0.87790	0.83390	0.82560	0.80230	0.99370	1.04060	1.01930	1.00180	0.96310	1.00250	0.89980	1.02010	1.01320	1.00450	0.91130	1.01590	0.80760	1.15050	0.89660	0.97000	0.81240	0.86710	0.88880	1.03550	1.00530	1.02770	0.77640	0.96750	0.97860
94=11:34:53	82733	298	1.02800	1.04430	1.00030	0.83290	1.02990	0.93930	0.90560	0.94950	0.87590	1.03220	0.84870	0.79900	1.07080	1.00390	0.99450	0.92820	1.03890	0.83950	0.88390	0.99280	0.85770	0.77370	0.82370	0.83150	1.04900	0.89500	0.82900	0.87070	1.03530	0.82130	0.86440	0.87940	1.00670	0.07320	0.79440	0.96190	1.07360	1.01960	0.82300	0.97120	1.00810	0.81590	0.85350	0.82070	1.02400	0.78960	0.86760	0.98800	1.04080	0.98090	0.97760	0.87710	1.02430	0.84700	0.89060	0.96520	1.01770	0.89360	0.85200	0.82820	0.98370	0.83560	0.81310	0.99230	0.86230	0.67710	0.96750	0.90390	0.85230	0.81870	0.79190	0.99270	1.03460	1.02260	1.02150	0.94500	1.00080	0.90970	1.04260	1.02300	0.99250	0.92480	1.01620	0.82110	1.16560	0.88900	0.99250	0.83600	0.86400	0.89910	1.04930	1.00120	1.00270	0.77810	0.96780	0.97630
95=11:49:34	83614	298	1.03150	1.02550	1.00640	0.84030	1.02580	0.92300	0.90360	0.95640	0.86700	1.01670	0.84960	0.78180	1.07550	1.02070	0.99820	0.90250	1.01500	0.86470	0.86570	0.96180	0.85180	0.78510	0.81750	0.80910	1.04960	0.90730	0.82640	0.83490	1.03080	0.82910	0.85170	0.85470	1.00690	0.06960	0.80040	0.97090	1.05520	0.99490	0.79670	1.00830	0.99650	0.78900	0.83930	0.84070	1.01130	0.77090	0.86170	0.99930	1.02900	0.95550	0.98080	0.88650	1.02140	0.80900	0.87290	0.97230	1.02180	0.86220	0.85150	0.80760	0.98640	0.86130	0.81360	0.97350	0.83970	0.70480	0.94820	0.87070	0.83290	0.83360	0.78310	0.97210	1.05070	1.03210	1.00270	0.91490	1.00310	0.92700	1.03690	0.99370	1.00990	0.91530	0.99880	0.81880	1.14380	0.87700	0.96130	0.86850	0.86950	0.87630	1.03020	1.02370	0.99890	0.75850	0.96600	0.98820
96=12:04:15	84495	298	1.03010	1.05270	1.00890	0.83260	1.02370	0.94770	0.91480	0.95380	0.86570	1.03980	0.86020	0.80480	1.06920	0.99400	0.99190	0.92000	1.02950	0.84010	0.88580	0.99370	0.85650	0.77630	0.82770	0.83060	1.05010	0.89100	0.83000	0.87100	1.04550	0.82720	0.84780	0.87800	1.00900	0.07300	0.80670	0.97490	1.06730	1.02420	0.80920	0.96780	1.01150	0.82300	0.84780	0.82650	1.03180	0.78140	0.86560	0.99300	1.04330	0.98920	0.98340	0.87400	1.02330	0.85270	0.89340	0.97330	1.00750	0.90640	0.86020	0.83960	0.98590	0.83610	0.82150	1.00250	0.85210	0.67880	0.96370	0.89140	0.84820	0.82150	0.79370	1.00730	1.05290	1.02280	1.02550	0.94910	1.00800	0.90230	1.04360	1.03000	1.00400	0.92420	1.00320	0.82430	1.15890	0.90440	0.99140	0.83440	0.85650	0.90160	1.03830	1.00380	1.01840	0.79020	0.96950	0.98900
97=12:18:55	85376	301	1.03720	1.02810	1.00200	0.83510	1.04200	0.91610	0.89830	0.94640	0.88920	1.02350	0.83650	0.79190	1.06310	1.01460	0.97270	0.90620	1.03580	0.86130	0.86940	0.98830	0.84940	0.78760	0.79710	0.81130	1.04380	0.88880	0.83110	0.84810	1.01730	0.81030	0.87230	0.86050	0.98900	0.07170	0.80700	0.95370	1.07020	0.99220	0.82440	0.97550	0.97350	0.81740	0.85900	0.82790	0.99120	0.78420	0.86480	0.97750	1.04320	0.95400	0.95100	0.86120	1.02360	0.83050	0.86490	0.94980	1.02550	0.87750	0.83720	0.81530	0.97300	0.85740	0.78890	0.97370	0.86330	0.68600	0.92340	0.87550	0.84050	0.80460	0.77060	0.99120	1.01580	1.02040	1.01890	0.91960	0.97050	0.89670	1.03770	0.99840	0.98120	0.91170	1.00950	0.80260	1.16090	0.85540	0.99560	0.83650	0.82280	0.88270	1.03890	0.99420	0.97620	0.77220	0.97800	0.97440
98=12:33:36	86257	298	1.02720	0.98990	0.96880	0.82810	1.03570	0.89620	0.84850	0.91600	0.87410	0.99600	0.82150	0.77720	1.05780	1.02090	0.95370	0.87420	1.01490	0.86000	0.83240	0.96910	0.84680	0.78320	0.78080	0.80780	1.02940	0.89020	0.81430	0.80650	0.99690	0.82810	0.86010	0.81060	0.95510	0.07110	0.79510	0.91810	1.06560	0.96010	0.80340	0.98720	0.96090	0.79660	0.83550	0.83490	0.95740	0.76420	0.85400	0.98540	1.02580	0.92740	0.94270	0.87070	1.00090	0.79660	0.83520	0.95210	1.01730	0.84660	0.82390	0.78810	0.97180	0.86670	0.80280	0.93810	0.84190	0.68920	0.90510	0.83880	0.82680	0.81530	0.76610	0.97270	1.01500	1.02180	0.99530	0.89890	0.97230	0.91980	1.01270	0.96810	0.96880	0.90920	1.00250	0.79800	1.14150	0.83030	0.96580	0.83780	0.82650	0.85090	1.02880	1.00590	0.98600	0.74480	0.95950	0.98310
99=12:48:17	87137	300	1.04200	1.02900	0.98180	0.82650	1.03200	0.93760	0.88590	0.92940	0.87560	1.01860	0.84860	0.79410	1.05850	1.00670	0.97690	0.90860	1.03710	0.85080	0.85260	0.97370	0.85220	0.76050	0.80380	0.81640	1.03920	0.89490	0.83080	0.84790	1.00100	0.81340	0.84460	0.86700	0.98150	0.07310	0.80490	0.94930	1.06840	0.99210	0.82900	0.96940	0.97770	0.79930	0.83610	0.80530	1.00060	0.78160	0.87360	0.98470	1.04010	0.95310	0.95010	0.87040	1.02430	0.83230	0.82910	0.95740	1.01480	0.89820	0.84020	0.83250	0.96000	0.84220	0.78290	0.96200	0.85260	0.67210	0.92960	0.87240	0.84780	0.80980	0.78040	0.99230	1.02430	1.01930	1.02060	0.92130	0.97730	0.91730	1.03520	0.99690	0.95300	0.93020	1.00650	0.80650	1.15300	0.86610	0.98600	0.82500	0.84000	0.90530	1.03460	1.00160	0.98680	0.78780	0.96260	0.98140
100=13:02:58	88018	301	1.00650	1.00240	0.97950	0.82500	1.02050	0.90790	0.86420	0.92110	0.85850	1.00270	0.81770	0.78610	1.05520	1.01350	0.96690	0.88010	1.01950	0.85870	0.83540	0.95720	0.84510	0.77350	0.79980	0.81910	1.00460	0.88340	0.82050	0.81330	0.99180	0.82950	0.82900	0.84070	0.96190	0.07230	0.78540	0.94750	1.04820	0.96070	0.80200	0.98230	0.96540	0.79130	0.82020	0.82910	0.98960	0.77400	0.86610	1.00110	1.00780	0.92230	0.95690	0.87130	1.01440	0.79650	0.82650	0.95600	1.01160	0.86960	0.81640	0.79990	0.95590	0.86550	0.78330	0.93810	0.83060	0.70250	0.90090	0.85900	0.83310	0.83360	0.75620	0.98100	1.01030	1.02000	0.99260	0.88880	0.97780	0.92420	1.02530	0.95450	0.96810	0.92240	0.99340	0.78780	1.12750	0.83680	0.96080	0.85130	0.82710	0.86800	1.02110	1.01640	0.96310	0.75870	0.95180	0.98870
101=13:17:39	88899	301	1.02540	1.02570	1.01480	0.84330	1.03790	0.92440	0.91390	0.95260	0.86800	1.02790	0.85300	0.78740	1.07990	1.02250	0.99730	0.91260	1.01610	0.88230	0.87290	0.98610	0.85230	0.80230	0.81650	0.81740	1.05360	0.91040	0.83020	0.83570	1.04150	0.83740	0.85660	0.84810	1.00320	0.07150	0.79590	0.97080	1.06120	1.00950	0.80480	1.01140	1.00360	0.81200	0.83550	0.86540	1.01450	0.78910	0.86550	1.01590	1.02470	0.96730	0.99850	0.89420	1.02590	0.80390	0.88670	0.97670	1.02930	0.87520	0.85570	0.80270	0.99140	0.86700	0.81830	0.98070	0.83130	0.71340	0.95090	0.89050	0.83460	0.84820	0.79360	0.97560	1.05570	1.03710	1.00060	0.93400	1.02310	0.93090	1.03950	0.98710	1.02010	0.92240	1.01850	0.81080	1.14890	0.88250	0.96100	0.86240	0.87530	0.89630	1.04260	1.03790	1.01230	0.77620	0.96220	0.99270
102=13:32:19	89780	300	1.02140	1.01730	1.00370	0.84330	1.03290	0.91580	0.88670	0.95200	0.86280	1.02440	0.84260	0.79900	1.07180	1.01600	0.98580	0.88860	1.01050	0.86500	0.87140	0.97610	0.84800	0.78670	0.81200	0.81210	1.04160	0.89900	0.81940	0.82720	1.03090	0.84460	0.85080	0.83500	0.97930	0.06950	0.79620	0.96870	1.05830	0.97790	0.79680	0.99770	0.99880	0.80410	0.83790	0.85490	1.00220	0.76810	0.85920	1.00470	1.01810	0.94640	0.98340	0.87610	1.01410	0.79970	0.87560	0.97590	1.01780	0.87310	0.83400	0.79420	0.97710	0.86490	0.82140	0.96950	0.83470	0.71080	0.92960	0.87140	0.82580	0.84410	0.77890	0.98360	1.04510	1.02890	0.99540	0.91180	1.00780	0.91990	1.02730	0.97730	1.00140	0.93350	0.99490	0.81960	1.14160	0.87620	0.95310	0.85620	0.85340	0.87720	1.03000	1.03580	0.99480	0.77380	0.96210	0.99150
103=13:47:00	90661	298	1.02730	1.05580	1.01390	0.83440	1.02130	0.94790	0.90920	0.95630	0.86630	1.03280	0.86860	0.80020	1.07900	1.00100	1.00970	0.92810	1.03110	0.85330	0.88840	0.98890	0.86250	0.78600	0.83400	0.84010	1.04670	0.89170	0.82110	0.87190	1.03970	0.82930	0.84780	0.87870	1.01350	0.07470	0.80030	0.97320	1.07030	1.01670	0.81160	0.97350	1.01960	0.81770	0.84770	0.83620	1.04060	0.78810	0.87090	1.00250	1.03460	0.97890	0.98910	0.87440	1.02070	0.85880	0.88830	0.96780	1.00960	0.90710	0.86640	0.83080	0.99680	0.83490	0.82430	0.99560	0.84400	0.68600	0.97360	0.89540	0.83980	0.82360	0.80290	1.00180	1.05110	1.01590	1.01420	0.93950	1.01020	0.90940	1.04130	1.02530	0.99750	0.92260	0.99300	0.82070	1.15380	0.90660	0.98840	0.83770	0.87680	0.90600	1.04160	1.01590	1.00950	0.78720	0.96480	0.99350
104=14:01:41	91541	298	1.00890	1.04510	0.99920	0.82220	1.01040	0.93490	0.91920	0.91620	0.87290	1.00150	0.87530	0.76280	1.06570	0.98700	0.99230	0.92770	1.00750	0.84980	0.87120	0.98440	0.83430	0.77930	0.82420	0.82120	1.04270	0.89090	0.80540	0.87150	1.03320	0.81720	0.81900	0.85940	1.02010	0.07310	0.80490	0.94660	1.06190	1.02540	0.79870	0.96410	1.01420	0.81240	0.82540	0.81130	1.02600	0.78900	0.85340	0.99500	1.02660	0.98900	0.98110	0.87840	0.99730	0.85710	0.85930	0.95320	0.99380	0.87400	0.88460	0.81390	0.97980	0.81600	0.81920	0.97840	0.83050	0.65620	0.96470	0.86660	0.83530	0.79580	0.80840	0.99230	1.05000	1.00930	0.99780	0.95380	0.99490	0.92480	1.00330	1.01590	0.97850	0.91640	0.99600	0.82890	1.15340	0.88460	0.98120	0.80480	0.88610	0.88840	1.03460	0.96890	1.02250	0.75570	0.97980	0.99510
105=14:16:22	92422	298	1.02730	1.03860	1.01330	0.83910	1.03420	0.93610	0.92580	0.94150	0.87170	1.04200	0.86800	0.79740	1.08070	1.00510	0.99810	0.92350	1.01100	0.87520	0.88280	0.99920	0.84920	0.79870	0.82370	0.82860	1.06110	0.90960	0.82100	0.86020	1.04960	0.84690	0.86490	0.86510	1.02520	0.07060	0.80190	0.98160	1.07160	1.02370	0.80460	1.00020	1.02490	0.82890	0.84110	0.84900	1.02270	0.79280	0.86430	1.01670	1.04550	0.98430	0.99740	0.89070	1.01790	0.83440	0.89660	0.98430	1.03530	0.88520	0.87720	0.82980	0.99570	0.85040	0.83350	0.98980	0.83230	0.68350	0.96220	0.89420	0.84150	0.84030	0.80740	0.98840	1.05300	1.02520	1.00240	0.95840	1.02110	0.92170	1.03200	1.01590	1.02280	0.92290	1.02480	0.83260	1.15640	0.90090	0.96030	0.82800	0.88460	0.89500	1.04760	1.01740	1.02890	0.78380	0.97010	0.98290
106=14:31:05	93305	301	1.03860	1.04810	1.00900	0.84580	1.03860	0.95370	0.91010	0.95650	0.88220	1.04390	0.88300	0.81780	1.08420	1.00550	0.99750	0.92130	1.03030	0.86580	0.89540	0.99260	0.87170	0.78980	0.83260	0.84030	1.05120	0.91430	0.83220	0.87030	1.03790	0.85390	0.86320	0.87900	1.01050	0.07140	0.82000	0.98330	1.08360	1.01890	0.82130	0.98820	1.02900	0.82450	0.86010	0.83010	1.03440	0.78670	0.88260	1.00790	1.04150	0.98610	1.00080	0.89810	1.02890	0.84640	0.89070	0.99750	1.02710	0.90400	0.86810	0.84530	0.99900	0.85440	0.83430	0.99130	0.85430	0.67650	0.96740	0.89540	0.85860	0.83290	0.81620	0.99380	1.05510	1.03230	1.02330	0.95170	1.02680	0.92320	1.04060	1.02510	1.00220	0.94470	1.01530	0.84200	1.16170	0.90580	0.98580	0.83900	0.87810	0.90370	1.05800	1.03320	1.02610	0.78920	0.97450	0.98720
107=14:45:45	94186	298	1.02730	1.03940	1.00820	0.83180	1.02190	0.94580	0.89890	0.95840	0.86500	1.03830	0.86050	0.81600	1.06890	1.00080	0.99820	0.91670	1.02830	0.84240	0.87330	0.97330	0.86320	0.78090	0.82930	0.83430	1.03860	0.89680	0.82810	0.86160	1.03620	0.83190	0.84240	0.87210	0.99290	0.06930	0.80780	0.98680	1.06760	1.00520	0.80940	0.97200	1.00650	0.81260	0.84600	0.83130	1.02730	0.78170	0.87230	1.00630	1.03090	0.96780	0.98250	0.86840	1.02820	0.84230	0.88650	0.97480	1.00930	0.91150	0.85060	0.83140	0.98550	0.84810	0.81520	0.99410	0.84550	0.69480	0.95120	0.89150	0.83150	0.82010	0.78870	0.99870	1.04380	1.02450	1.02730	0.94250	1.01160	0.90340	1.05060	1.02070	1.01360	0.93130	0.99350	0.81500	1.16280	0.90330	0.97660	0.84130	0.85920	0.90490	1.02860	1.02060	0.99540	0.81060	0.96350	0.98790
108=15:00:30	95071	298	1.03940	1.03300	1.01760	0.83530	1.05010	0.93170	0.91870	0.93610	0.88270	1.04330	0.84310	0.79670	1.07610	1.01360	0.97750	0.92600	1.00700	0.88550	0.87050	1.01510	0.84830	0.80840	0.79890	0.82430	1.05900	0.91010	0.82750	0.85410	1.05520	0.83890	0.87860	0.85190	1.02240	0.06830	0.80830	0.95770	1.07980	1.02160	0.80210	1.00900	1.00540	0.85170	0.84990	0.86390	1.00050	0.80020	0.85430	1.00750	1.04810	0.98880	0.99160	0.89770	1.03310	0.82930	0.91120	0.98370	1.05570	0.88280	0.87400	0.80580	0.99990	0.86920	0.82630	1.00180	0.84820	0.70130	0.94370	0.89630	0.83670	0.84860	0.79050	0.98790	1.07080	1.04200	1.01080	0.95500	1.00950	0.92220	1.04950	1.01270	1.03450	0.91870	1.04590	0.82100	1.16540	0.89540	0.97680	0.83650	0.86820	0.88780	1.05500	1.02470	1.02140	0.78540	0.97760	0.97600
109=15:15:11	95952	298	1.03540	1.03690	0.99640	0.81980	1.04600	0.94650	0.90420	0.92450	0.87880	1.03090	0.83860	0.80440	1.07370	1.01380	0.97680	0.93110	1.02980	0.87470	0.84810	1.00160	0.84010	0.78650	0.80630	0.82200	1.03740	0.90340	0.84020	0.87210	1.02460	0.81080	0.85160	0.86070	0.99940	0.07330	0.80060	0.94340	1.07810	1.00970	0.82410	0.98690	0.98170	0.83490	0.82480	0.83540	0.99070	0.80460	0.86860	0.99000	1.04750	0.97740	0.97180	0.88570	1.03330	0.83470	0.85720	0.94550	1.03600	0.88770	0.85550	0.81670	0.97520	0.85770	0.79060	0.98430	0.85130	0.68790	0.93510	0.89180	0.84020	0.83400	0.78110	0.98650	1.05490	1.03700	1.02400	0.94890	0.98390	0.92640	1.04700	1.00030	0.98710	0.89000	1.02380	0.79460	1.16490	0.87560	0.99810	0.83030	0.86890	0.89720	1.05530	0.99890	1.00050	0.79350	0.98360	0.97690
110=15:29:52	96832	298	1.03720	1.03940	1.00040	0.84030	1.03150	0.94880	0.91810	0.93730	0.88720	1.02070	0.86190	0.80010	1.08770	1.02010	0.99400	0.92560	1.03320	0.88250	0.87110	0.98780	0.85650	0.79510	0.82330	0.82840	1.05970	0.92340	0.83340	0.87420	1.03410	0.84190	0.86610	0.87250	1.02270	0.07230	0.81900	0.97350	1.08380	1.01610	0.82640	0.99960	1.01060	0.81700	0.85220	0.84390	1.02220	0.80020	0.87860	1.01110	1.04730	0.98220	0.98340	0.91270	1.02990	0.85130	0.88290	0.98370	1.03760	0.88910	0.88130	0.83730	0.99190	0.84770	0.82100	0.97070	0.85720	0.68450	0.96520	0.88970	0.86320	0.83470	0.80180	0.98550	1.06790	1.04220	1.01400	0.95440	1.00130	0.94500	1.04370	1.01950	0.99100	0.92980	1.02770	0.83480	1.16210	0.88700	0.99680	0.83970	0.89890	0.88710	1.06410	1.01000	1.02370	0.77190	0.98220	0.99160
111=15:44:33	97713	298	1.03720	1.03280	1.00150	0.84800	1.03530	0.94500	0.88460	0.95020	0.88010	1.02440	0.86500	0.79550	1.08430	1.01340	0.98980	0.90570	1.03390	0.86240	0.87890	0.97300	0.87250	0.78520	0.81920	0.82010	1.04790	0.91290	0.83070	0.86200	1.02940	0.85160	0.85290	0.86470	0.98740	0.07140	0.82130	0.96210	1.07880	0.99910	0.82370	0.98360	1.00500	0.81170	0.85890	0.82630	1.01710	0.77100	0.87530	0.99820	1.04470	0.96580	0.97250	0.88570	1.02530	0.83920	0.87190	0.98530	1.01390	0.89950	0.84760	0.82700	0.98560	0.85550	0.81350	0.97640	0.86340	0.68260	0.94880	0.87340	0.84710	0.80980	0.79790	0.98730	1.06390	1.02840	1.02500	0.93340	0.99480	0.91510	1.04160	1.00680	0.98300	0.94420	0.99530	0.83120	1.15630	0.88900	0.98490	0.83550	0.86070	0.88390	1.04230	1.01310	1.00280	0.80340	0.98090	0.99520
112=15:59:14	98594	298	1.03510	1.04670	0.99880	0.83070	1.02700	0.94230	0.90800	0.93160	0.88620	1.02150	0.86290	0.79240	1.07740	1.00990	0.98140	0.92530	1.02670	0.85970	0.86520	0.99380	0.85380	0.79000	0.81700	0.81590	1.04790	0.91410	0.82820	0.88630	1.03020	0.82740	0.85560	0.85910	1.01590	0.06900	0.82270	0.95050	1.07710	1.01570	0.81500	0.97050	0.99830	0.83220	0.84200	0.82670	1.01720	0.80230	0.87100	0.99160	1.04770	0.98800	0.97180	0.89570	1.02200	0.86210	0.87970	0.96050	1.02520	0.88320	0.87170	0.82510	0.98920	0.83570	0.81340	0.98590	0.86710	0.67810	0.95580	0.88450	0.85350	0.81190	0.80340	0.99600	1.05700	1.03420	1.02200	0.95730	0.98770	0.92380	1.03540	1.02950	0.98940	0.90410	1.01380	0.82710	1.16870	0.89650	1.00220	0.82690	0.88380	0.88130	1.06000	0.99090	1.01600	0.78840	0.99490	0.98650
113=16:13:54	99475	296	1.03560	1.05020	0.99980	0.81380	1.01810	0.94940	0.91420	0.91460	0.86830	1.02810	0.86210	0.78680	1.07960	0.99170	0.98130	0.93310	1.01730	0.84900	0.87080	1.00460	0.84580	0.78300	0.82360	0.82700	1.05170	0.89250	0.81560	0.88230	1.03140	0.80910	0.82670	0.86060	1.00550	0.07400	0.79340	0.94060	1.07340	1.02450	0.80750	0.95310	0.99920	0.83950	0.81850	0.81580	1.01670	0.80250	0.86350	0.99370	1.03810	0.98670	0.97360	0.86530	1.01600	0.85680	0.86320	0.94570	1.00740	0.89970	0.87160	0.80730	0.97790	0.82380	0.80250	1.00480	0.85220	0.67410	0.95170	0.89530	0.83850	0.80390	0.79810	1.00140	1.05430	1.02220	1.01670	0.95800	0.98620	0.89260	1.02680	1.01630	0.98790	0.89460	0.99830	0.79690	1.15790	0.91180	0.99250	0.81360	0.86810	0.90320	1.03760	0.98190	1.00930	0.80870	0.97260	0.97870
114=16:28:35	100356	298	1.03250	1.04650	0.98400	0.80940	1.01820	0.95880	0.87940	0.91170	0.85030	1.02680	0.84750	0.80410	1.05730	0.98650	0.96820	0.92060	1.02760	0.83300	0.84680	0.98420	0.85320	0.75590	0.81970	0.82790	1.02560	0.88230	0.82260	0.89360	1.00770	0.80700	0.81960	0.87210	0.98030	0.07050	0.79420	0.94290	1.07040	1.00480	0.82120	0.94050	0.98070	0.83340	0.82130	0.78170	1.00300	0.79060	0.86170	0.98460	1.02190	0.96530	0.95060	0.84860	1.01900	0.85730	0.83580	0.93730	0.99520	0.92950	0.84020	0.83230	0.95320	0.81610	0.77460	0.99040	0.84930	0.66500	0.91340	0.88960	0.83430	0.78960	0.78030	1.00050	1.02490	0.99670	1.02210	0.93720	0.96810	0.87970	1.02950	1.01280	0.95710	0.89730	0.97790	0.78390	1.15310	0.88560	0.99570	0.81400	0.83260	0.91210	1.02560	0.98000	0.96170	0.82330	0.95870	0.96980
115=16:43:16	101237	298	1.06050	1.04060	1.03390	0.85050	1.03050	0.93830	0.92520	0.96120	0.86160	1.02970	0.86370	0.78820	1.11330	1.01700	1.01510	0.91360	0.99850	0.89210	0.89230	0.98190	0.84600	0.81160	0.83240	0.80970	1.08750	0.92880	0.81600	0.86590	1.06350	0.85290	0.86800	0.84350	1.02190	0.07100	0.79850	0.98970	1.08210	1.01460	0.78300	1.00950	1.02190	0.82470	0.83670	0.87080	1.02410	0.78620	0.85620	1.02090	1.04040	0.97990	1.01010	0.90400	1.01090	0.82360	0.90830	0.97840	1.01870	0.88520	0.87720	0.79270	1.02690	0.85690	0.85330	0.99010	0.83810	0.71850	0.97000	0.88470	0.82480	0.84940	0.80560	0.98240	1.09100	1.03510	0.99320	0.95090	1.02890	0.92300	1.02480	1.00140	1.03070	0.92100	1.00400	0.83290	1.16710	0.93150	0.95430	0.84570	0.91710	0.87870	1.02800	1.03070	1.02750	0.80910	0.95630	0.98730
116=16:57:57	102117	298	1.04680	1.04020	1.02420	0.85880	1.02690	0.95240	0.92800	0.96860	0.87930	1.01610	0.87420	0.79100	1.09050	1.02120	1.01920	0.91280	1.02200	0.88980	0.88170	0.96480	0.86510	0.80100	0.83200	0.82140	1.06410	0.93670	0.82780	0.88000	1.04340	0.86330	0.84690	0.86150	1.01370	0.07170	0.81650	0.98470	1.07420	1.00240	0.80480	1.00210	1.01740	0.79750	0.84190	0.85160	1.03080	0.77490	0.87380	1.02860	1.05100	0.95960	0.99370	0.91010	1.02270	0.83860	0.88300	0.98700	1.00220	0.89920	0.87520	0.81690	0.99540	0.85320	0.83380	0.97200	0.84910	0.70810	0.97110	0.87710	0.84370	0.83210	0.80650	0.98900	1.09160	1.03190	1.00320	0.92580	1.01480	0.93210	1.03870	1.00980	1.00310	0.94820	0.99320	0.83960	1.14250	0.91770	0.96250	0.85800	0.91600	0.88130	1.03030	1.02710	1.01510	0.80450	0.96810	1.00500
117=17:12:38	102998	300	1.03870	1.04050	1.00900	0.84200	1.03130	0.94470	0.92690	0.93740	0.88250	1.02270	0.86860	0.79190	1.08760	1.02050	0.99870	0.92960	1.01960	0.89480	0.88310	0.99490	0.85650	0.80760	0.83020	0.83080	1.05990	0.93640	0.82520	0.88750	1.04170	0.84670	0.86090	0.85830	1.02970	0.07190	0.81270	0.96570	1.07960	1.02510	0.81210	1.00700	1.01310	0.82700	0.83730	0.85400	1.02420	0.79470	0.87140	1.02490	1.04900	0.98520	0.99250	0.91740	1.02700	0.84760	0.88420	0.98350	1.03670	0.88670	0.88720	0.82640	1.00330	0.85450	0.82890	0.97970	0.85570	0.69350	0.97000	0.89650	0.85570	0.84330	0.81030	0.99150	1.10510	1.04230	1.00760	0.95740	1.01490	0.94940	1.04070	1.01640	1.01540	0.92810	1.02920	0.83190	1.16340	0.91640	0.98890	0.84420	0.92010	0.89180	1.05720	1.01530	1.03000	0.78730	0.98440	0.99230
118=17:27:19	103879	301	1.04320	1.03900	1.00940	0.82930	1.04260	0.93770	0.92240	0.92890	0.88840	1.04030	0.85020	0.79380	1.07270	1.01240	0.97560	0.93630	1.00780	0.88520	0.86080	1.01790	0.85040	0.80570	0.80110	0.82750	1.05780	0.92350	0.83510	0.89460	1.04740	0.82610	0.86350	0.85260	1.02540	0.07000	0.81580	0.94140	1.08080	1.03080	0.80430	0.99230	0.99490	0.85970	0.84010	0.85840	0.99730	0.81800	0.85690	1.00530	1.05490	0.99650	0.97910	0.89920	1.03000	0.84920	0.89150	0.96040	1.04940	0.88180	0.88690	0.79640	0.99280	0.85520	0.81270	1.00080	0.85730	0.68730	0.94510	0.89900	0.83800	0.82740	0.79790	0.98950	1.08140	1.04050	1.02060	0.97280	0.99650	0.91950	1.04120	1.01610	1.01460	0.89700	1.03820	0.80000	1.16620	0.91350	0.99180	0.81740	0.88970	0.88610	1.05150	0.99700	1.02190	0.80850	0.98910	0.97020
119=17:41:59	104760	298	1.04430	1.04460	1.01940	0.84650	1.03580	0.94540	0.92880	0.94580	0.87860	1.03450	0.87230	0.80300	1.08390	1.01430	0.99710	0.93060	1.01090	0.88730	0.87780	0.99850	0.86060	0.80800	0.82600	0.82330	1.06100	0.93320	0.82460	0.88730	1.05750	0.84980	0.86230	0.85800	1.02420	0.07010	0.81910	0.97550	1.07660	1.02370	0.80400	1.00310	1.02210	0.84670	0.83750	0.85890	1.02140	0.79780	0.86590	1.01580	1.04800	0.99500	1.00410	0.91680	1.02020	0.85020	0.90620	0.98620	1.04070	0.88500	0.88390	0.81940	1.00440	0.85230	0.84040	1.00050	0.85050	0.68770	0.96290	0.89770	0.85130	0.83930	0.81350	0.98720	1.10110	1.03750	1.01110	0.96680	1.02490	0.92690	1.03200	1.02120	1.03190	0.92950	1.03350	0.84320	1.16140	0.93600	0.97150	0.82910	0.91460	0.89260	1.05810	1.02430	1.03760	0.82030	0.98060	0.98010
120=17:56:44	105645	301	1.03340	1.02830	0.97080	0.82540	1.02450	0.94200	0.86550	0.89440	0.87690	1.00300	0.85550	0.78610	1.06000	1.00110	0.95440	0.90650	1.03070	0.85820	0.84620	0.98450	0.86700	0.77610	0.80840	0.82320	1.02180	0.91260	0.82240	0.88380	0.99420	0.82910	0.82880	0.85390	0.97070	0.07160	0.81380	0.91170	1.08210	0.99260	0.82420	0.96640	0.97770	0.83340	0.83200	0.80560	0.99450	0.79210	0.87560	0.99790	1.03620	0.96050	0.94360	0.88200	1.00690	0.84540	0.81920	0.95310	1.01390	0.89130	0.84190	0.82150	0.96440	0.84320	0.78870	0.96570	0.86880	0.66610	0.91860	0.86970	0.85650	0.79690	0.78420	0.99830	1.05050	1.01380	1.01360	0.93300	0.95930	0.91300	1.01630	0.99790	0.94580	0.92170	1.00370	0.80780	1.15670	0.87420	0.99520	0.81960	0.86370	0.88100	1.04920	0.98130	0.99130	0.80040	0.98690	0.98060
121=18:11:25	106526	298	1.05580	1.02010	1.01210	0.83910	1.03840	0.92310	0.91140	0.94980	0.87490	1.01140	0.83470	0.78730	1.08510	1.03000	0.98540	0.91170	1.01230	0.90860	0.85990	0.98150	0.85240	0.80630	0.80650	0.81270	1.06160	0.94780	0.83030	0.87240	1.03370	0.82960	0.86180	0.83330	1.00940	0.07140	0.80220	0.96140	1.08190	1.00580	0.79900	1.01140	0.97990	0.82080	0.82610	0.86240	0.98820	0.80110	0.86410	1.02230	1.04540	0.96070	0.98000	0.91680	1.02680	0.81760	0.87850	0.95630	1.03400	0.86890	0.86710	0.78210	1.00100	0.87180	0.81540	0.96610	0.85070	0.72090	0.93770	0.88030	0.84040	0.85070	0.78650	0.98190	1.09580	1.04800	0.99830	0.93420	0.99210	0.93310	1.03830	0.98280	1.01230	0.90520	1.02640	0.80370	1.15130	0.90480	0.96820	0.85790	0.90280	0.86470	1.04480	1.02050	0.99800	0.79960	0.97940	0.98530
122=18:26:06	107406	300	1.03490	1.01200	1.00490	0.84620	1.00880	0.92410	0.90380	0.93890	0.84750	0.99540	0.84590	0.77490	1.07730	1.01860	1.00050	0.89150	1.00440	0.89710	0.85540	0.95690	0.85620	0.79290	0.82340	0.81990	1.04490	0.94030	0.81450	0.86750	1.01890	0.84700	0.81710	0.83130	0.98130	0.07210	0.78660	0.97290	1.05810	0.98180	0.78740	1.00150	0.98980	0.79390	0.81220	0.85020	1.00270	0.77660	0.86720	1.03340	1.02210	0.94320	0.97780	0.91070	1.00930	0.80930	0.84650	0.96620	0.99860	0.88620	0.84860	0.79160	0.98560	0.85050	0.81860	0.95390	0.83650	0.71760	0.93210	0.87840	0.83070	0.84440	0.78210	0.97500	1.07550	1.03160	0.98110	0.90530	1.00270	0.92790	1.02090	0.97270	0.99060	0.92960	0.98480	0.81560	1.12510	0.90730	0.94010	0.85920	0.90500	0.87680	1.01150	1.02550	0.98500	0.80630	0.94580	0.99580
123=18:40:47	108287	300	1.05160	1.04610	1.02520	0.86660	1.03010	0.95310	0.91110	0.96950	0.87880	1.03140	0.88180	0.81250	1.08940	1.01670	1.01120	0.91440	1.02290	0.87810	0.88530	0.96960	0.88030	0.79800	0.84230	0.82520	1.06460	0.94410	0.82120	0.89670	1.05060	0.86910	0.85470	0.86600	1.01250	0.06830	0.82480	0.99590	1.07850	1.01320	0.80250	0.98360	1.02510	0.81550	0.84490	0.84340	1.03980	0.78330	0.87930	1.02790	1.04880	0.97970	1.00090	0.91340	1.02030	0.85000	0.90180	0.99020	0.99720	0.90520	0.86900	0.82850	1.01090	0.84550	0.84940	0.98900	0.86440	0.70800	0.96640	0.88710	0.84290	0.83030	0.81010	1.00250	1.10750	1.03550	1.00990	0.94810	1.02640	0.91650	1.04110	1.02550	1.01890	0.94370	0.98830	0.84510	1.15310	0.95540	0.96760	0.84700	0.92420	0.88740	1.03620	1.03350	1.01780	0.83710	0.97360	0.99900
124=18:55:28	109168	298	1.02550	1.04460	0.98220	0.79450	0.99840	0.95000	0.89200	0.88980	0.83730	1.01810	0.86850	0.78630	1.05950	0.96160	0.96550	0.92880	0.99810	0.84820	0.85720	0.99400	0.84060	0.76790	0.82500	0.83600	1.03650	0.89770	0.79270	0.90680	1.01510	0.80190	0.80950	0.86260	0.99740	0.06990	0.78070	0.92160	1.06790	1.02160	0.79400	0.93820	0.99430	0.84270	0.79580	0.79510	1.00650	0.79970	0.85310	0.99580	1.02270	0.98450	0.96020	0.85710	0.98640	0.85990	0.83270	0.92040	0.98900	0.91520	0.85850	0.80750	0.96300	0.79770	0.79260	0.99250	0.84680	0.65020	0.93340	0.89360	0.83100	0.78870	0.79890	1.00130	1.05650	0.99060	1.00040	0.95930	0.97570	0.88620	1.00200	1.01470	0.96440	0.88310	0.98310	0.79130	1.14530	0.91970	0.98160	0.79000	0.88060	0.90390	1.02700	0.96870	0.99260	0.81750	0.95800	0.97210
125=19:10:08	110049	301	1.03460	1.04880	1.01460	0.84890	1.01840	0.94070	0.92460	0.93700	0.88760	1.00660	0.87570	0.77900	1.08840	1.01950	1.00620	0.93370	1.00970	0.88550	0.86860	0.99510	0.86310	0.81080	0.83680	0.83000	1.06010	0.94770	0.81550	0.91450	1.04680	0.84770	0.84100	0.85290	1.03630	0.07330	0.82720	0.96200	1.08190	1.02470	0.79890	0.98580	1.01650	0.82310	0.82600	0.84620	1.02810	0.80350	0.87020	1.02130	1.04850	0.99520	0.98820	0.92960	1.00910	0.86590	0.88200	0.97670	1.01070	0.87360	0.89420	0.80660	1.00530	0.83430	0.84220	0.97680	0.87050	0.68900	0.97240	0.87520	0.85530	0.81670	0.81400	0.99300	1.11160	1.03220	1.00570	0.96850	0.99920	0.93920	1.01670	1.02470	0.99790	0.92270	1.00930	0.83850	1.15830	0.93060	0.98560	0.82320	0.93910	0.87270	1.04810	0.98430	1.03550	0.79620	0.99160	0.99700
126=19:24:53	110934	298	1.06030	1.01430	0.99550	0.83340	1.03850	0.93050	0.87130	0.94490	0.87550	1.02240	0.82980	0.79620	1.07630	1.03150	0.97720	0.89500	1.02240	0.88860	0.83310	0.96770	0.86860	0.79670	0.81710	0.83210	1.05420	0.94680	0.83630	0.87150	1.01560	0.83230	0.85350	0.84200	0.97700	0.07350	0.81760	0.95920	1.08240	0.98530	0.80870	0.99220	0.95390	0.81690	0.83310	0.84720	0.98740	0.79720	0.87990	1.01180	1.05230	0.94940	0.96370	0.91330	1.03890	0.82010	0.85630	0.95400	1.02640	0.88680	0.83680	0.79170	0.98990	0.87110	0.79300	0.96470	0.87640	0.72880	0.91530	0.88380	0.84590	0.83670	0.76720	0.99050	1.08570	1.04910	1.01430	0.91110	0.97150	0.91960	1.04960	0.98400	0.99390	0.91010	1.00520	0.79540	1.14240	0.90120	0.97630	0.86820	0.88390	0.86820	1.04180	1.02050	0.97040	0.82050	0.97800	0.99160
127=19:39:34	111815	298	1.06630	1.03740	1.01740	0.84690	1.04730	0.94220	0.90710	0.95150	0.89160	1.03360	0.85190	0.79540	1.08990	1.02900	0.98030	0.92320	1.02520	0.89280	0.86470	0.99800	0.87000	0.80420	0.81340	0.81860	1.07000	0.95550	0.83950	0.90460	1.04250	0.83130	0.87220	0.84970	1.00410	0.07060	0.82000	0.96070	1.09840	1.01450	0.81580	0.99900	0.99070	0.84140	0.85230	0.85510	1.00450	0.80500	0.87340	1.00980	1.06990	0.98120	0.97810	0.92860	1.03490	0.84670	0.88900	0.96040	1.04080	0.88270	0.86720	0.80120	1.00350	0.87360	0.82090	0.99310	0.88850	0.71240	0.94930	0.89880	0.85440	0.83720	0.79630	0.99460	1.10680	1.05360	1.02110	0.95380	0.98540	0.91980	1.04940	1.00640	1.01300	0.90680	1.02320	0.80910	1.17800	0.93900	0.99140	0.85390	0.90530	0.87620	1.05900	1.01690	1.01020	0.83010	0.99090	0.99140
128=19:54:15	112695	301	1.04430	1.04340	1.02270	0.83160	1.03080	0.95370	0.93360	0.94180	0.85260	1.04470	0.84840	0.79990	1.08780	1.00960	0.99940	0.95110	1.00760	0.90150	0.87410	1.00410	0.85040	0.80730	0.82790	0.83750	1.06090	0.94800	0.83870	0.90740	1.05630	0.82230	0.84960	0.86680	1.01550	0.07020	0.78840	0.98020	1.07970	1.04210	0.79940	0.99160	1.00150	0.85020	0.81220	0.85900	1.01730	0.81600	0.86300	1.02570	1.04010	0.99180	0.99950	0.92070	1.03880	0.84420	0.89490	0.94750	1.02960	0.91100	0.88020	0.80920	1.00210	0.84430	0.81770	1.00770	0.84480	0.71910	0.94490	0.92890	0.83570	0.84660	0.78840	0.98530	1.10710	1.03320	1.00740	0.95780	1.02070	0.91520	1.05430	1.00390	1.03430	0.88560	1.01840	0.79110	1.16550	0.96930	0.96820	0.85320	0.92420	0.92780	1.03020	1.00530	0.99920	0.84690	0.96060	0.97310
129=20:08:56	113576	300	1.04510	1.05140	1.00790	0.85370	1.02190	0.95270	0.91920	0.94120	0.89120	1.00540	0.88520	0.77870	1.08470	1.01160	0.99710	0.92390	1.01960	0.86920	0.86630	0.97320	0.86980	0.79290	0.83710	0.82350	1.06460	0.95630	0.82030	0.93180	1.04150	0.85380	0.84160	0.86150	1.02150	0.07080	0.83050	0.96400	1.08570	1.01690	0.81000	0.96900	1.00760	0.81240	0.83750	0.82450	1.02760	0.79030	0.88060	1.01850	1.05500	0.98850	0.97660	0.92980	1.01070	0.87630	0.86830	0.97650	1.00200	0.88700	0.89100	0.82260	1.00070	0.82840	0.83290	0.98000	0.89000	0.68420	0.96530	0.87290	0.86870	0.79420	0.81450	1.00040	1.12990	1.03460	1.01780	0.96420	0.99530	0.92940	1.02560	1.03710	0.98480	0.92950	0.99370	0.83860	1.16270	0.94510	0.99890	0.82670	0.92600	0.87470	1.04440	0.97640	1.02480	0.81230	0.98890	1.00700
130=20:23:37	114457	298	1.05830	1.04090	0.99890	0.82190	1.03590	0.95340	0.88870	0.93410	0.86740	1.04590	0.84920	0.81760	1.07590	1.00360	0.96620	0.93400	1.01830	0.86500	0.86340	1.01070	0.87300	0.78640	0.82670	0.82790	1.05760	0.93590	0.82750	0.92280	1.03560	0.80980	0.84680	0.86350	0.99560	0.06960	0.80000	0.94770	1.08910	1.02240	0.81110	0.95960	0.97930	0.86200	0.82640	0.83050	1.00090	0.81190	0.86420	0.99670	1.05900	0.98270	0.96770	0.89840	1.02120	0.86050	0.87640	0.93870	1.02220	0.90390	0.85260	0.81840	0.98230	0.84000	0.79830	1.00520	0.88380	0.69440	0.92290	0.90920	0.84280	0.81130	0.78770	0.99900	1.08730	1.01880	1.01810	0.96270	0.98140	0.88090	1.03930	1.01330	1.00570	0.88450	1.01010	0.78600	1.16970	0.94430	1.00170	0.82610	0.87900	0.90740	1.03850	0.99240	0.99380	0.85870	0.97460	0.95760
131=20:38:17	115338	301	1.04820	1.03350	0.98240	0.81740	1.03190	0.96340	0.89120	0.91520	0.86090	1.03230	0.84670	0.80660	1.06590	0.99820	0.95630	0.92900	1.02610	0.86240	0.83890	0.99630	0.86860	0.77020	0.81310	0.83340	1.03280	0.94120	0.83620	0.92640	1.01120	0.81000	0.84050	0.87250	0.98700	0.07070	0.79910	0.92610	1.08170	1.01160	0.83470	0.96570	0.96620	0.84900	0.81690	0.80520	0.98550	0.80770	0.87370	0.99880	1.03900	0.97140	0.95720	0.91130	1.03400	0.85530	0.83980	0.92640	1.02840	0.92170	0.85450	0.82650	0.96270	0.84200	0.78290	0.99090	0.88480	0.68300	0.91330	0.91360	0.86060	0.81040	0.78350	1.00000	1.07440	1.01810	1.02940	0.95560	0.97620	0.90460	1.04690	1.00800	0.97470	0.88860	1.01450	0.77850	1.16330	0.93000	1.00890	0.83070	0.88340	0.92300	1.04680	0.98630	0.97750	0.85040	0.96700	0.96750
132=20:53:02	116223	300	1.05860	1.05210	1.02490	0.87260	1.02930	0.96100	0.92560	0.96480	0.88480	1.03350	0.89620	0.80850	1.10470	1.01420	1.01070	0.92290	1.01920	0.88830	0.89520	0.98410	0.88910	0.80800	0.84660	0.83440	1.08020	0.97100	0.82100	0.92550	1.05250	0.86850	0.84640	0.86690	1.01970	0.07310	0.82740	0.99410	1.08910	1.02180	0.81290	0.98970	1.03240	0.82600	0.84280	0.84910	1.03840	0.78920	0.87750	1.03340	1.05570	0.99180	1.01150	0.94670	1.01970	0.85940	0.89730	0.99810	1.01720	0.90410	0.88850	0.83010	1.02090	0.85110	0.85530	0.99230	0.87610	0.70790	0.97550	0.89490	0.86680	0.83940	0.82510	0.99610	1.13930	1.03680	1.01680	0.96350	1.03540	0.92840	1.03650	1.02490	1.01880	0.94480	1.00070	0.85140	1.15360	0.97170	0.96670	0.85540	0.93700	0.89720	1.04300	1.03210	1.03520	0.85690	0.97330	1.00180
133=21:07:47	117108	298	1.05620	1.05360	1.02530	0.84450	1.01190	0.96050	0.91760	0.95580	0.84290	1.02870	0.88020	0.78860	1.10080	0.98890	1.01490	0.93900	1.00740	0.87420	0.89370	0.97860	0.85470	0.79340	0.84850	0.83300	1.07680	0.95580	0.80940	0.92050	1.05240	0.83280	0.83680	0.86510	1.01550	0.07380	0.79200	0.98270	1.07740	1.03540	0.79510	0.97270	1.02540	0.82740	0.81610	0.83960	1.02960	0.79080	0.86180	1.03170	1.04150	0.98570	1.00100	0.91880	1.01050	0.84220	0.88680	0.96020	0.99370	0.91300	0.88350	0.81370	1.00990	0.82130	0.83920	0.99690	0.85490	0.70580	0.96090	0.90730	0.84190	0.82940	0.81060	0.99100	1.11920	1.01130	1.00030	0.95480	1.02410	0.88870	1.02600	1.00910	1.01190	0.90850	0.97750	0.81200	1.15770	0.98540	0.94830	0.83770	0.92860	0.92000	1.01940	1.00630	1.00980	0.86260	0.94740	0.98270
134=21:22:28	117988	298	1.06030	1.03880	1.02720	0.86680	1.03440	0.93830	0.92510	0.94850	0.88590	1.01600	0.87900	0.78300	1.10860	1.01800	1.00050	0.92230	1.00310	0.90980	0.88130	0.99360	0.87510	0.82260	0.83580	0.82590	1.08320	0.98550	0.81280	0.91230	1.05140	0.86510	0.85840	0.84260	1.02780	0.07000	0.82650	0.96470	1.09040	1.02050	0.79930	1.00880	1.01600	0.83820	0.83590	0.86740	1.02180	0.79780	0.87040	1.03420	1.05210	0.98690	0.99760	0.95930	1.00310	0.83910	0.88930	0.98410	1.02980	0.86990	0.89470	0.80070	1.01300	0.86120	0.85410	0.98250	0.88210	0.71490	0.96610	0.87680	0.86620	0.83930	0.82370	0.97870	1.14700	1.03680	0.99380	0.96150	1.00910	0.94380	1.01720	1.00620	1.01880	0.93060	1.02260	0.83090	1.15100	0.95910	0.96880	0.84180	0.93300	0.86500	1.05080	1.01770	1.04030	0.83840	0.99120	0.99770
135=21:37:09	118869	301	1.07080	1.04320	1.00820	0.84590	1.05190	0.96860	0.90750	0.96360	0.86570	1.05370	0.85740	0.82260	1.08910	1.01980	0.99210	0.94320	1.04130	0.89410	0.87320	0.99710	0.89230	0.79370	0.82530	0.83380	1.07290	0.98280	0.85530	0.93440	1.04090	0.82460	0.87470	0.88130	1.00180	0.07310	0.80300	0.97250	1.09910	1.03720	0.83070	0.99000	0.99660	0.85130	0.83530	0.83900	1.00820	0.81900	0.88370	1.03320	1.07040	0.98370	0.99670	0.94320	1.05060	0.85370	0.90110	0.95750	1.04520	0.92080	0.86020	0.84550	0.99830	0.86570	0.81850	1.00740	0.89490	0.72090	0.94780	0.94790	0.86760	0.84750	0.80010	1.01410	1.14150	1.04650	1.03610	0.96160	1.01910	0.92030	1.07560	1.02050	1.02270	0.90230	1.02540	0.79940	1.19140	0.98570	0.99330	0.87360	0.91720	0.93220	1.05740	1.02660	0.99760	0.88830	0.97860	0.98840
136=21:51:50	119750	301	1.06760	1.05250	1.01260	0.83340	1.03660	0.95600	0.92700	0.94050	0.88060	1.03270	0.86010	0.79350	1.09630	1.00760	0.98370	0.95040	1.01690	0.88740	0.86970	1.00750	0.86700	0.80050	0.81700	0.83280	1.07220	0.97240	0.83610	0.94500	1.04530	0.81320	0.87100	0.86340	1.03280	0.06820	0.81090	0.95130	1.09210	1.03990	0.81010	0.98380	0.99550	0.85540	0.83560	0.84680	1.01290	0.82150	0.86780	1.01100	1.06820	0.99690	0.97980	0.94370	1.03020	0.86630	0.89110	0.94660	1.03940	0.88760	0.89500	0.81300	1.00730	0.83740	0.83130	1.00700	0.89040	0.70030	0.96660	0.92290	0.86420	0.82150	0.80500	0.99370	1.13650	1.03550	1.00710	0.97300	0.99120	0.91300	1.04550	1.02600	1.01330	0.88170	1.02430	0.80380	1.18530	0.98510	0.99330	0.83880	0.92590	0.89690	1.05240	0.99080	1.02120	0.86950	0.98880	0.98350
137=22:06:30	120631	301	1.07490	1.04000	1.02510	0.87440	1.02570	0.95760	0.91870	0.97480	0.87640	1.01820	0.87710	0.79550	1.11140	1.02640	1.01440	0.92000	1.02690	0.89630	0.89600	0.96100	0.88890	0.80680	0.84460	0.82860	1.08840	0.99590	0.82990	0.93230	1.03890	0.86220	0.86100	0.86810	1.00700	0.07150	0.82590	0.99350	1.09370	1.01180	0.81100	1.00070	1.01390	0.80120	0.84550	0.85430	1.03220	0.78460	0.89170	1.03570	1.05350	0.96640	0.99330	0.96320	1.02250	0.84360	0.88740	0.98880	1.00480	0.90860	0.87450	0.82100	1.01310	0.85850	0.84580	0.96490	0.88930	0.73200	0.97100	0.89730	0.87540	0.84190	0.81520	0.99520	1.14510	1.04430	1.00620	0.92280	1.01690	0.93720	1.04070	1.00440	0.99960	0.94050	0.98890	0.84020	1.15400	0.97260	0.95900	0.88180	0.94150	0.88080	1.04120	1.02900	1.01390	0.85140	0.96920	1.00440
138=22:21:15	121516	298	1.04240	1.04020	0.98750	0.82150	1.01810	0.96690	0.89020	0.91770	0.84740	1.03990	0.86320	0.81200	1.06980	0.98560	0.97300	0.93760	1.02320	0.85730	0.85380	0.99480	0.87740	0.77030	0.82820	0.83590	1.03520	0.95180	0.82550	0.93800	1.01270	0.81150	0.81980	0.87110	0.98760	0.07410	0.78860	0.95050	1.08170	1.02550	0.82430	0.95310	0.99250	0.85030	0.81330	0.80570	1.00860	0.80610	0.87150	1.01490	1.03260	0.97720	0.96480	0.90850	1.01650	0.85670	0.84710	0.93560	1.00820	0.92650	0.85730	0.83260	0.96470	0.82830	0.80330	1.00170	0.87910	0.68560	0.92430	0.92120	0.86100	0.81270	0.79790	1.00780	1.10580	1.00630	1.02260	0.95730	0.99260	0.89080	1.03270	1.00750	0.98660	0.89910	0.99480	0.79820	1.15870	0.97610	0.98880	0.83130	0.88950	0.92730	1.03550	0.99650	0.98690	0.88730	0.96110	0.96670
139=22:36:00	122401	298	1.07470	1.05450	1.01320	0.86270	1.03310	0.97120	0.89990	0.96770	0.87350	1.04660	0.87840	0.81410	1.10370	1.01000	1.00090	0.93480	1.03960	0.87010	0.88690	0.98570	0.90430	0.78800	0.83330	0.83880	1.07190	0.98300	0.83920	0.94960	1.03450	0.84820	0.85800	0.88310	0.99560	0.07110	0.82230	0.97410	1.10400	1.02590	0.82680	0.96360	1.00650	0.83380	0.84640	0.82130	1.02100	0.79540	0.88350	1.01940	1.06830	0.98050	0.98300	0.93290	1.03140	0.85430	0.88370	0.96840	1.00780	0.92070	0.86170	0.83780	1.00370	0.84600	0.82980	0.99950	0.90550	0.70250	0.94920	0.91190	0.87410	0.81040	0.80810	1.00320	1.12920	1.03220	1.03140	0.95110	1.00680	0.89530	1.05290	1.01880	0.99280	0.92440	0.99560	0.82450	1.17840	0.99020	0.99140	0.85300	0.89170	0.90980	1.04380	1.01100	0.99510	0.89080	0.97630	0.98330
140=22:50:45	123285	301	1.05500	1.03130	1.01100	0.86710	1.03330	0.95920	0.89930	0.96730	0.86020	1.04050	0.87460	0.81660	1.09630	1.01100	1.00050	0.91020	1.02560	0.89440	0.88070	0.97980	0.89170	0.79830	0.83560	0.84030	1.07300	0.99370	0.82850	0.92100	1.03530	0.86550	0.84530	0.86310	0.97800	0.07140	0.80870	0.98830	1.08230	1.00640	0.81310	0.99760	1.01500	0.82350	0.83410	0.84420	1.01770	0.78150	0.88060	1.04580	1.04780	0.97400	1.00120	0.95030	1.01820	0.82290	0.87570	0.98010	1.01370	0.90430	0.84770	0.82410	0.99550	0.86350	0.83970	0.98080	0.87540	0.71960	0.93520	0.89920	0.86350	0.84560	0.81160	0.98870	1.15380	1.02890	1.00910	0.93840	1.03110	0.92310	1.04050	0.99090	1.01100	0.94340	0.99390	0.83250	1.15060	0.97950	0.95710	0.86540	0.91060	0.90420	1.03390	1.04210	1.00690	0.88700	0.95490	0.99720
141=23:05:26	124166	298	1.05510	1.04290	1.01460	0.86310	1.04100	0.96390	0.93560	0.95200	0.88590	1.03460	0.87510	0.80360	1.11110	1.01850	1.00010	0.94530	1.02780	0.91280	0.88320	1.00100	0.88290	0.81390	0.83770	0.83940	1.07460	0.99850	0.83790	0.94930	1.05500	0.84890	0.87330	0.87400	1.03050	0.07180	0.81970	0.97690	1.10160	1.04090	0.82480	1.01180	1.02250	0.85220	0.83750	0.85990	1.02300	0.81530	0.88600	1.03710	1.06760	0.99600	1.00060	0.96980	1.03510	0.85290	0.90370	0.98300	1.04870	0.89670	0.90100	0.83360	1.01610	0.85920	0.84940	0.99970	0.89130	0.71790	0.97580	0.92740	0.88400	0.84960	0.81660	0.99380	1.17200	1.04450	1.01580	0.96680	1.02030	0.93560	1.05670	1.02170	1.02450	0.91270	1.03440	0.83830	1.17140	1.00160	0.98650	0.86790	0.94440	0.90770	1.06590	1.02310	1.03040	0.86440	0.98800	0.98440
142=23:20:07	125047	298	1.05170	1.05110	1.03080	0.84270	1.01170	0.95980	0.93470	0.93700	0.85750	1.01970	0.88260	0.77700	1.10530	0.98800	1.01170	0.94840	0.99700	0.88880	0.88390	0.99260	0.86390	0.80610	0.84940	0.83260	1.08330	0.98060	0.81190	0.93430	1.05730	0.82470	0.83210	0.86100	1.03100	0.07050	0.79110	0.96560	1.07580	1.04160	0.78430	0.97170	1.01970	0.83840	0.80180	0.84540	1.02540	0.80650	0.85920	1.02930	1.04740	0.99370	0.99530	0.93480	1.00810	0.84670	0.88350	0.94810	1.00260	0.89300	0.90150	0.79700	1.00490	0.81440	0.84390	1.00050	0.86800	0.70260	0.96720	0.91050	0.85560	0.82310	0.81690	0.99140	1.14790	1.00800	0.98650	0.95950	1.01120	0.90880	1.02320	1.01210	1.01390	0.89680	0.99070	0.80650	1.14920	1.00560	0.96070	0.82870	0.93350	0.90840	1.03820	0.99360	1.02430	0.86780	0.95450	0.98640
143=23:34:48	125928	300	1.04550	1.03160	1.01010	0.87080	1.01950	0.96900	0.90680	0.96460	0.86620	1.03090	0.87910	0.79940	1.10470	1.00800	1.01300	0.92100	1.03680	0.88490	0.88750	0.95990	0.91140	0.79580	0.83930	0.83850	1.06940	0.99890	0.83580	0.93830	1.03210	0.86710	0.84000	0.87860	0.99430	0.07070	0.82490	0.98600	1.09110	1.00950	0.82900	0.99410	1.02000	0.81000	0.84640	0.83680	1.03510	0.78410	0.90140	1.05800	1.05010	0.96050	0.99020	0.95020	1.02430	0.84260	0.86970	0.99070	1.00030	0.92140	0.87170	0.83590	1.00480	0.84990	0.84550	0.97480	0.89640	0.72080	0.95530	0.90670	0.88250	0.83110	0.81750	1.00920	1.15930	1.02700	1.01940	0.93100	1.02220	0.92290	1.04990	1.00620	0.99240	0.95120	0.98130	0.83330	1.15260	0.99010	0.96790	0.86690	0.91320	0.90510	1.03400	1.03690	1.00270	0.88060	0.96910	1.00740
144=23:49:28	126809	301	1.05030	1.04220	1.01210	0.86850	1.03020	0.95240	0.92450	0.95030	0.88730	1.01150	0.87890	0.79470	1.10560	1.02510	1.00230	0.93590	1.02790	0.90060	0.88010	0.98490	0.89200	0.81200	0.83800	0.83200	1.06630	1.00600	0.83460	0.94240	1.04090	0.85590	0.86180	0.86700	1.02910	0.07140	0.83610	0.98030	1.09100	1.02330	0.82240	1.00390	1.01050	0.82270	0.84740	0.85880	1.02730	0.80300	0.88660	1.03190	1.05850	0.97760	0.99090	0.97070	1.02650	0.85460	0.89190	0.99000	1.03250	0.89370	0.89730	0.83050	1.01430	0.85850	0.84660	0.98080	0.90650	0.72550	0.97800	0.90490	0.89390	0.83020	0.81840	0.98790	1.17950	1.05000	1.00900	0.94820	1.01460	0.94690	1.05230	1.02770	1.01440	0.93830	1.01920	0.84350	1.16030	0.99300	0.97730	0.86920	0.93900	0.88910	1.05900	1.01080	1.02650	0.86550	0.99390	1.00050
145=00:04:13	127694	301	1.06910	1.04480	1.01420	0.87400	1.04400	0.95350	0.91800	0.96260	0.89540	1.04080	0.87240	0.81460	1.09710	1.02590	0.99160	0.92840	1.02860	0.89410	0.86910	0.99010	0.90600	0.81270	0.82840	0.83420	1.07820	1.00610	0.83760	0.94950	1.04120	0.85690	0.86380	0.86280	1.01930	0.07240	0.83580	0.98120	1.09970	1.01780	0.82280	0.99800	1.00190	0.83850	0.85010	0.85490	1.01930	0.80970	0.88570	1.02980	1.06900	0.98240	0.98270	0.95830	1.03210	0.85650	0.88280	0.98300	1.03620	0.88490	0.88250	0.83080	1.00230	0.86700	0.84470	0.99330	0.91780	0.73070	0.95530	0.90850	0.89100	0.83250	0.81070	0.99660	1.16750	1.04790	1.02790	0.95560	0.99890	0.92590	1.04860	1.02560	1.01600	0.93580	1.03220	0.83450	1.16740	0.99080	0.99700	0.87650	0.91850	0.89330	1.05680	1.01310	1.01900	0.89170	0.99250	0.98660
146=00:18:54	128575	301	1.06590	1.04120	1.01490	0.88320	1.03970	0.97620	0.90520	0.97120	0.87500	1.03530	0.89250	0.81840	1.10520	1.00910	1.00160	0.92290	1.03450	0.89350	0.89230	0.98070	0.90770	0.80050	0.83860	0.84980	1.08520	1.01880	0.83680	0.94070	1.03900	0.87520	0.86660	0.87900	1.00130	0.07140	0.83090	0.98640	1.09420	1.01440	0.82970	1.00320	1.02540	0.82500	0.84990	0.83360	1.02410	0.78560	0.89250	1.04790	1.06230	0.97790	1.00100	0.96390	1.02800	0.83630	0.88590	1.00150	1.02600	0.91120	0.87300	0.84130	1.01240	0.86220	0.85060	0.98230	0.89620	0.71350	0.95430	0.90370	0.89030	0.83800	0.81920	0.99480	1.18340	1.03940	1.02780	0.95600	1.02910	0.93100	1.05910	1.00810	1.00970	0.94850	1.01190	0.84210	1.16410	1.00220	0.96880	0.86910	0.91260	0.91120	1.05550	1.04220	1.00870	0.89710	0.96210	1.00080
147=00:33:39	129459	298	1.07890	1.04530	1.01870	0.87190	1.05620	0.96430	0.92050	0.96770	0.88840	1.04890	0.87020	0.82290	1.10620	1.02530	0.98710	0.94070	1.03170	0.90290	0.88370	1.00790	0.90950	0.81690	0.82670	0.84680	1.09080	1.01980	0.85060	0.94970	1.05260	0.85070	0.89060	0.87890	1.01190	0.06750	0.82670	0.97610	1.10650	1.03230	0.83150	1.00890	1.00530	0.85350	0.86330	0.86000	1.00980	0.81400	0.88290	1.04560	1.08460	0.98470	0.99330	0.96940	1.04170	0.84170	0.90770	0.98600	1.05830	0.88690	0.88200	0.82540	1.01440	0.87510	0.84060	1.00350	0.91650	0.73220	0.95630	0.93070	0.88800	0.85030	0.80920	1.00070	1.18610	1.05270	1.02650	0.95510	1.01700	0.93040	1.06940	1.01000	1.02660	0.91870	1.04030	0.82030	1.18380	1.00890	0.99680	0.88150	0.91440	0.90340	1.06320	1.03730	1.01180	0.90450	0.98910	0.99260
148=00:48:20	130340	301	1.06350	1.02080	0.98820	0.85760	1.03610	0.93970	0.87620	0.93600	0.86730	1.01680	0.84700	0.80280	1.09020	1.02670	0.96910	0.91260	1.03530	0.89020	0.84380	0.98120	0.90460	0.79540	0.82290	0.84160	1.04490	1.00380	0.84600	0.92380	1.01080	0.82700	0.85230	0.85140	0.96770	0.07190	0.80800	0.94480	1.09710	0.99530	0.83140	0.98840	0.95620	0.83140	0.83060	0.84030	0.98820	0.80920	0.88880	1.02670	1.04120	0.94240	0.96720	0.94570	1.03590	0.82240	0.83840	0.95170	1.03120	0.87680	0.83230	0.80790	0.99370	0.86870	0.79280	0.97050	0.90260	0.74100	0.90950	0.91260	0.87760	0.84300	0.78170	0.98690	1.14470	1.04300	1.01270	0.92300	0.99270	0.92130	1.05310	0.97320	0.98600	0.90810	1.00660	0.78740	1.15900	0.97730	0.98000	0.88860	0.88310	0.89380	1.03870	1.02580	0.96250	0.90200	0.96670	0.98600
149=01:03:05	131225	300	1.07470	1.06400	1.03620	0.88000	1.01530	0.96780	0.93050	0.97700	0.87720	1.02440	0.90610	0.79020	1.12080	1.00380	1.02120	0.94300	1.01410	0.87960	0.90720	0.97950	0.90370	0.81110	0.86120	0.83940	1.10320	1.01340	0.81500	0.96840	1.05980	0.85690	0.84720	0.87880	1.02550	0.07370	0.82840	0.99810	1.09410	1.03960	0.80480	0.96910	1.04050	0.82420	0.85700	0.84660	1.05240	0.79600	0.88680	1.03690	1.07360	0.99730	1.00200	0.94220	1.00680	0.87970	0.90110	0.98160	0.98250	0.91230	0.90070	0.83600	1.02560	0.82660	0.87330	1.00340	0.91120	0.71710	0.98180	0.91120	0.88430	0.81080	0.83650	1.00840	1.18580	1.02010	1.01490	0.96880	1.02380	0.89810	1.02900	1.04140	1.01170	0.93320	0.97050	0.84610	1.16940	1.04620	0.98290	0.85360	0.93210	0.91120	1.03140	1.00870	1.03020	0.91580	0.97310	0.99580
150=01:17:45	132106	298	1.07400	1.04210	0.98660	0.84640	1.02340	0.97950	0.86960	0.93090	0.85770	1.03870	0.87350	0.81270	1.08470	0.98880	0.96860	0.93620	1.03600	0.84380	0.85990	0.99130	0.91210	0.77410	0.84270	0.84110	1.05800	0.99260	0.83320	0.95530	1.00820	0.82620	0.84430	0.88650	0.97120	0.07520	0.81620	0.94660	1.10560	1.02290	0.84330	0.94970	0.99000	0.85370	0.84000	0.78920	1.00800	0.80360	0.88930	1.01330	1.06730	0.97630	0.95410	0.91580	1.02410	0.86980	0.83080	0.94940	1.00290	0.93190	0.85020	0.84170	0.97540	0.82690	0.80290	0.99280	0.91620	0.69340	0.91720	0.91350	0.88870	0.79270	0.80090	1.00330	1.14580	1.01080	1.03470	0.95600	0.98380	0.88590	1.04010	1.01420	0.95430	0.91090	0.98920	0.79950	1.17070	0.98570	1.00520	0.84260	0.86950	0.92840	1.04060	0.98850	0.97410	0.92720	0.97030	0.96860
151=01:32:30	132991	301	1.03840	1.04960	1.00980	0.84630	1.01180	0.96900	0.91500	0.93330	0.83920	1.03910	0.88300	0.81040	1.08180	0.96800	0.98420	0.94610	1.00140	0.86120	0.87610	1.00180	0.88120	0.78620	0.84590	0.83970	1.05590	0.97760	0.80860	0.95040	1.04160	0.81690	0.83650	0.87690	1.00520	0.06890	0.78720	0.95930	1.08270	1.04020	0.80230	0.94790	1.01400	0.85630	0.81350	0.81570	1.01690	0.80810	0.86420	1.02820	1.04670	0.98870	0.98240	0.91390	1.00030	0.85190	0.88260	0.93790	1.00260	0.91650	0.88020	0.82210	0.99400	0.81970	0.82980	1.01590	0.88360	0.69800	0.94470	0.93000	0.86620	0.81480	0.81840	1.00010	1.17540	1.00400	1.00250	0.97340	1.01130	0.88290	1.02610	1.01250	1.01190	0.88030	0.98780	0.79920	1.14840	1.03780	0.96520	0.82820	0.91110	0.93460	1.02770	0.98870	1.00670	0.92770	0.94680	0.96540
152=01:47:11	133872	298	1.06550	1.05530	1.01740	0.86740	1.03320	0.96940	0.91450	0.95620	0.87040	1.04560	0.87930	0.81890	1.09920	1.00590	0.99880	0.94530	1.02120	0.87600	0.88410	0.99640	0.90350	0.80070	0.83930	0.83520	1.07760	1.00830	0.83560	0.95560	1.05030	0.83800	0.86110	0.87880	1.01540	0.06960	0.82020	0.97640	1.10140	1.04070	0.81990	0.97850	1.01120	0.84520	0.84490	0.83840	1.02790	0.80640	0.87410	1.03290	1.07000	0.99800	0.99400	0.95080	1.02870	0.85860	0.89850	0.97010	1.02120	0.90040	0.87890	0.82940	1.02060	0.84750	0.85070	1.00970	0.91060	0.71960	0.96260	0.92970	0.88490	0.82510	0.81210	0.99790	1.18500	1.03350	1.02060	0.96920	1.01430	0.90750	1.04740	1.02280	1.01320	0.91080	1.00400	0.81170	1.17640	1.04130	0.98680	0.87250	0.91880	0.90580	1.04360	1.01210	1.01320	0.91730	0.96870	0.97540
153=02:01:52	134753	301	1.06410	1.04360	1.00550	0.87960	1.03860	0.96570	0.92220	0.95020	0.89120	1.01350	0.89130	0.79760	1.10220	1.01760	0.99560	0.93920	1.03880	0.90490	0.88330	0.98560	0.90530	0.80860	0.83150	0.84060	1.07670	1.03120	0.84060	0.94690	1.03130	0.85840	0.87060	0.88130	1.02240	0.06920	0.83850	0.96850	1.10540	1.03230	0.83520	1.00450	1.01750	0.82300	0.84730	0.83800	1.01930	0.80820	0.89220	1.03630	1.07170	0.98480	0.99380	0.97410	1.03630	0.85230	0.88000	0.99400	1.04190	0.89280	0.90010	0.84030	1.01200	0.86410	0.84830	0.98140	0.91770	0.71960	0.96770	0.91070	0.91320	0.82750	0.82690	0.99160	1.20450	1.04970	1.01710	0.95750	1.01630	0.95210	1.05560	1.02720	0.99460	0.94240	1.02890	0.84780	1.16790	1.01850	0.98980	0.88000	0.93760	0.89660	1.06840	1.01710	1.02640	0.88380	0.99000	0.99770
154=02:16:33	135633	301	1.06230	1.04100	1.02570	0.88180	1.03490	0.94150	0.92210	0.96930	0.87320	1.02770	0.87860	0.79950	1.10880	1.02490	1.01300	0.93150	1.01010	0.90850	0.88390	0.98230	0.90070	0.81610	0.83660	0.82880	1.08860	1.02900	0.83390	0.94060	1.05340	0.85730	0.86990	0.85830	1.01480	0.06980	0.82240	0.98580	1.09140	1.02560	0.80900	1.00550	1.01210	0.83280	0.84910	0.86230	1.02680	0.80360	0.87420	1.04700	1.06760	0.98210	1.00490	0.96560	1.02130	0.83800	0.90310	0.98220	1.02560	0.87820	0.88720	0.81850	1.03180	0.86410	0.86320	0.99490	0.90060	0.74590	0.96720	0.91480	0.87940	0.84620	0.81870	0.98840	1.20290	1.04230	1.00590	0.95350	1.02460	0.92190	1.04430	1.01080	1.03200	0.92950	1.01050	0.83850	1.16260	1.04050	0.96880	0.88570	0.93550	0.89490	1.04150	1.03150	1.01980	0.90830	0.97570	0.99060
155=02:31:14	136514	298	1.04150	1.04400	1.00240	0.88020	1.02840	0.96440	0.91690	0.94310	0.87500	1.02970	0.89750	0.80310	1.09590	0.99800	1.00060	0.93490	1.03170	0.88850	0.88960	0.99390	0.90950	0.80270	0.83760	0.83730	1.06300	1.01230	0.82760	0.94840	1.03570	0.86310	0.85040	0.87450	1.01800	0.07460	0.82880	0.97020	1.10030	1.03000	0.83140	0.99250	1.03040	0.84150	0.84560	0.83150	1.03260	0.80260	0.88620	1.05060	1.05700	0.99180	0.99680	0.95700	1.02080	0.86440	0.88130	0.99130	1.02710	0.90700	0.89430	0.84820	1.01540	0.84740	0.85920	0.99720	0.91260	0.70960	0.96810	0.91240	0.90070	0.82370	0.82930	1.01010	1.19200	1.02550	1.01880	0.96210	1.02150	0.92600	1.03760	1.02990	1.00730	0.94710	1.02110	0.85290	1.16510	1.03880	0.98800	0.86850	0.93340	0.91290	1.05980	1.02030	1.03050	0.91100	0.98490	1.00100
156=02:45:55	137395	298	1.05000	1.04580	1.03070	0.87470	1.02020	0.94940	0.92900	0.96210	0.85860	1.03670	0.86690	0.81310	1.10310	1.01180	1.01480	0.94330	1.00530	0.89980	0.88200	0.98470	0.88710	0.81310	0.85090	0.83740	1.07540	1.02330	0.83310	0.94780	1.06390	0.84220	0.84440	0.86930	1.01170	0.07130	0.80950	0.99470	1.07590	1.02910	0.80250	0.99480	1.01660	0.83450	0.81650	0.86420	1.03220	0.80890	0.86920	1.05130	1.05620	0.97860	1.01140	0.96090	1.03070	0.84500	0.89750	0.97000	1.01820	0.89580	0.88360	0.81270	1.02180	0.85140	0.85540	1.00410	0.89430	0.75550	0.96160	0.92960	0.87210	0.85550	0.81090	0.99790	1.21240	1.03700	1.00790	0.95120	1.03340	0.91500	1.04920	1.00330	1.03840	0.91420	1.00680	0.81780	1.14070	1.05760	0.97040	0.89440	0.93720	0.91500	1.02620	1.02950	1.01100	0.93310	0.97170	1.00050
157=03:00:40	138280	301	1.07440	1.03900	1.00670	0.90200	1.03270	0.94720	0.89160	0.96720	0.89370	1.00240	0.88030	0.79660	1.10250	1.02890	0.99690	0.90890	1.03730	0.88260	0.88310	0.95710	0.92340	0.81400	0.84160	0.82290	1.08150	1.04140	0.83310	0.94870	1.02060	0.85990	0.86020	0.85140	0.99220	0.07190	0.84700	0.96610	1.10060	0.98720	0.82710	0.98250	1.00340	0.79870	0.86310	0.84120	1.02320	0.79080	0.89810	1.03000	1.07310	0.96350	0.97220	0.96620	1.01400	0.84950	0.86670	0.98580	1.00560	0.87230	0.87530	0.82700	1.01250	0.85570	0.85180	0.95220	0.92760	0.73060	0.95690	0.88280	0.90910	0.81620	0.81500	0.99330	1.18950	1.03850	1.01790	0.92710	0.99600	0.93740	1.03160	1.01920	0.97820	0.95760	0.99900	0.85370	1.13310	1.00760	0.97970	0.88700	0.91930	0.85630	1.05390	1.01250	1.01140	0.88950	0.99770	1.00950
158=03:15:20	139161	298	1.06170	1.01290	0.99030	0.88420	1.03880	0.93110	0.89860	0.95370	0.88550	1.00400	0.85440	0.78570	1.10070	1.03660	0.98410	0.91330	1.03220	0.90600	0.86200	0.96550	0.91080	0.81550	0.81810	0.83020	1.08190	1.04640	0.84310	0.92740	1.01290	0.84960	0.87010	0.85010	0.99840	0.07160	0.83360	0.96010	1.10210	1.00100	0.82820	1.00630	0.97710	0.80950	0.85390	0.85090	0.99380	0.80500	0.89650	1.03970	1.06720	0.95670	0.96480	0.96880	1.03160	0.82450	0.85380	0.97080	1.02980	0.85930	0.87590	0.81110	1.02250	0.87540	0.82950	0.94900	0.92360	0.74920	0.93190	0.89370	0.90390	0.83520	0.80240	0.97810	1.19040	1.05170	1.00490	0.92740	0.98180	0.94730	1.04270	0.99110	0.97860	0.92860	1.01680	0.82300	1.14020	0.99570	0.97720	0.90020	0.90870	0.85990	1.05500	1.01150	0.99650	0.88690	0.98520	0.99300
159=03:30:01	140042	301	1.06980	1.05250	1.01430	0.89430	1.03900	0.98010	0.91880	0.96660	0.88120	1.03860	0.90000	0.81850	1.10890	1.00330	1.00790	0.94140	1.03570	0.88320	0.90550	0.99320	0.92140	0.80730	0.84980	0.85330	1.08000	1.03740	0.83470	0.95620	1.04890	0.86340	0.85800	0.88790	1.01120	0.07400	0.84090	0.98810	1.10500	1.03290	0.83480	0.99040	1.03740	0.84400	0.85920	0.83510	1.04020	0.79870	0.89420	1.05310	1.07100	0.99210	1.00650	0.96910	1.02420	0.85810	0.89400	0.99800	1.02540	0.91390	0.88820	0.85220	1.02880	0.85270	0.86520	0.99890	0.91880	0.71730	0.97040	0.91720	0.91000	0.83150	0.83110	1.00570	1.20940	1.03410	1.02880	0.96610	1.03260	0.92610	1.05190	1.03170	1.01760	0.95510	1.01510	0.84820	1.14850	1.06290	0.97970	0.88130	0.93280	0.92020	1.06010	1.03530	1.02540	0.93870	0.98360	0.99810
160=03:44:46	140927	298	1.06420	1.05630	1.01170	0.88050	1.04420	0.96900	0.92350	0.94470	0.89120	1.03720	0.89300	0.81610	1.10120	1.00940	0.99070	0.95150	1.02520	0.88870	0.88810	1.00280	0.90490	0.80580	0.83760	0.83740	1.07500	1.02940	0.83600	0.96000	1.04130	0.84340	0.87190	0.87290	1.02670	0.06960	0.83570	0.96710	1.09930	1.04030	0.83110	0.99010	1.02160	0.85010	0.85160	0.83680	1.02670	0.81750	0.88290	1.02910	1.06440	0.99370	0.99100	0.96390	1.02060	0.86040	0.88970	0.97960	1.03910	0.88920	0.89940	0.83600	1.01720	0.84990	0.85350	0.99530	0.92100	0.71200	0.96420	0.91920	0.90810	0.82810	0.83400	0.98950	1.20520	1.03840	1.02060	0.97830	1.01630	0.93270	1.04620	1.03120	1.01180	0.91530	1.02570	0.83970	1.14370	1.04670	0.99240	0.86240	0.92760	0.90860	1.07460	1.01110	1.03380	0.92390	0.99500	0.98560
161=03:59:31	141812	298	1.06250	1.04850	0.99620	0.88470	1.03580	0.97230	0.88760	0.95350	0.86930	1.03920	0.87730	0.82200	1.09350	1.00130	0.98520	0.93880	1.04530	0.86860	0.88490	0.99150	0.92540	0.79400	0.83670	0.84380	1.05920	1.02100	0.84230	0.95600	1.02410	0.84640	0.85270	0.88490	0.98060	0.07310	0.82510	0.96800	1.10330	1.01850	0.84420	0.96920	1.00110	0.84080	0.85140	0.81130	1.01220	0.80670	0.89140	1.02710	1.06950	0.97040	0.97660	0.94050	1.02660	0.85470	0.86400	0.96860	1.02020	0.91520	0.86260	0.84640	0.99390	0.85170	0.83250	0.99150	0.92480	0.71600	0.93650	0.92200	0.90220	0.81580	0.81420	1.00950	1.18830	1.02330	1.03240	0.94770	1.00320	0.90380	1.05170	1.00800	0.98520	0.93240	1.00140	0.81590	1.12840	1.04630	0.99390	0.87380	0.89140	0.92320	1.04900	1.01680	0.98730	0.94210	0.96740	0.98920
162=04:14:12	142692	301	1.05340	1.04630	1.00230	0.88850	1.03460	0.96560	0.90950	0.93710	0.88290	1.02910	0.88660	0.81170	1.09670	1.00590	0.98960	0.93760	1.02420	0.87630	0.88790	0.99630	0.91430	0.80930	0.83770	0.84640	1.06910	1.03030	0.83370	0.95310	1.03270	0.85840	0.85220	0.87130	1.00660	0.07200	0.83480	0.96330	1.10390	1.02710	0.83310	0.98980	1.02490	0.83980	0.85240	0.83150	1.02850	0.80690	0.89330	1.05280	1.06410	0.99190	0.99210	0.96260	1.02210	0.86170	0.87110	0.99270	1.02580	0.88940	0.88170	0.84370	1.01610	0.85130	0.85770	0.99100	0.92630	0.71530	0.96250	0.91020	0.91320	0.82460	0.83180	1.01020	1.20990	1.03690	1.02650	0.96730	1.01550	0.93070	1.03840	1.02840	0.99720	0.94370	1.01860	0.84320	1.13830	1.04410	0.99720	0.87060	0.92450	0.90300	1.06670	1.01750	1.02730	0.92490	0.99070	0.99790
163=04:28:53	143573	300	1.06610	1.05060	0.99980	0.86250	1.03030	0.97330	0.90310	0.93570	0.86510	1.03510	0.88030	0.81330	1.08640	0.99150	0.98380	0.95070	1.02910	0.85840	0.87210	0.99520	0.90520	0.79150	0.83710	0.84110	1.07270	1.01650	0.83340	0.95760	1.02300	0.81470	0.85440	0.87980	1.00530	0.07340	0.82110	0.95250	1.09750	1.03500	0.83100	0.96480	1.00260	0.84830	0.83610	0.81140	1.01410	0.81510	0.88440	1.02820	1.06310	0.99210	0.97130	0.93860	1.02080	0.86510	0.86230	0.94550	1.01790	0.90640	0.87950	0.83240	0.99900	0.82820	0.82190	0.99800	0.91460	0.70760	0.94320	0.92700	0.90240	0.81370	0.81950	1.01100	1.19320	1.02140	1.02370	0.96570	0.99160	0.90670	1.03930	1.02160	0.98640	0.89980	1.00190	0.80540	1.14920	1.04660	0.99500	0.86090	0.90730	0.92040	1.05410	0.99960	1.00220	0.93970	0.97410	0.98200
164=04:43:38	144458	298	1.06690	1.06050	1.01260	0.88270	1.03360	0.96610	0.92780	0.93270	0.87780	1.04800	0.88870	0.81550	1.08860	0.98790	0.98550	0.95530	1.01940	0.85980	0.88350	1.01780	0.91190	0.80360	0.84420	0.84730	1.08440	1.03720	0.82880	0.97790	1.05270	0.83030	0.84370	0.88290	1.01910	0.07480	0.82970	0.95740	1.09660	1.04320	0.82190	0.96610	1.01420	0.86820	0.84030	0.83060	1.02490	0.82300	0.87270	1.03490	1.07040	0.99890	0.97730	0.94120	1.02030	0.87450	0.87630	0.95510	1.01650	0.89920	0.88600	0.83380	1.00710	0.83510	0.84480	1.01960	0.92950	0.71430	0.94980	0.93270	0.89650	0.81170	0.82680	1.00740	1.19950	1.01900	1.02770	0.98260	0.99740	0.88180	1.02990	1.02670	1.00910	0.90740	1.00340	0.80940	1.15370	1.07470	0.99900	0.84200	0.90600	0.92670	1.04490	0.98900	1.01560	0.95810	0.97540	0.96560
165=04:58:19	145339	300	1.05600	1.01150	0.98250	0.89260	1.04610	0.93880	0.87940	0.93580	0.88410	1.02230	0.85350	0.80320	1.08690	1.02220	0.96870	0.91410	1.03800	0.89580	0.86060	0.98600	0.92080	0.81570	0.80470	0.83500	1.05820	1.04280	0.84220	0.92550	1.00830	0.85270	0.87820	0.85260	0.97740	0.07120	0.83350	0.94350	1.09710	0.99180	0.83620	0.99800	0.98450	0.82980	0.85400	0.84180	0.97600	0.81070	0.89100	1.03880	1.06350	0.95660	0.96840	0.96320	1.02820	0.82000	0.84590	0.97430	1.04100	0.85650	0.86180	0.81510	1.00110	0.87480	0.82350	0.95360	0.93350	0.73640	0.91220	0.89760	0.91190	0.83560	0.80530	0.98700	1.19650	1.03580	1.01360	0.92590	0.98570	0.92890	1.03750	0.98290	0.98030	0.92810	1.02510	0.81190	1.13100	1.00970	0.98280	0.89060	0.89220	0.87290	1.06470	1.02370	0.99910	0.91340	0.98750	0.98330
166=05:13:03	146224	298	1.04620	1.03780	1.01650	0.90500	1.03090	0.94700	0.92150	0.95990	0.88060	1.00390	0.88420	0.78760	1.10950	1.02380	1.00670	0.93120	1.02600	0.90410	0.88790	0.97360	0.91560	0.82580	0.83790	0.82690	1.07510	1.05170	0.83410	0.94110	1.03920	0.86580	0.85910	0.86250	1.02250	0.07430	0.83880	0.97230	1.09130	1.01650	0.82320	1.00760	1.02070	0.81400	0.85650	0.85810	1.02230	0.80530	0.89130	1.04760	1.05970	0.97630	1.00000	0.97990	1.02700	0.84320	0.87870	0.98650	1.01910	0.86160	0.89310	0.81810	1.02660	0.86200	0.86650	0.97000	0.92130	0.74960	0.96660	0.90360	0.91170	0.84040	0.83140	0.98100	1.22970	1.04420	1.00410	0.94690	1.02340	0.95390	1.04020	1.01090	1.00490	0.94360	1.00780	0.84440	1.12150	1.04690	0.97530	0.90140	0.94540	0.88670	1.05760	1.02590	1.02670	0.90580	0.98340	1.00590
167=05:27:48	147109	301	1.05460	1.02800	1.02680	0.90080	1.01300	0.92820	0.90380	0.96760	0.84820	1.01540	0.87020	0.79030	1.10970	1.00240	1.01700	0.91760	0.99430	0.89260	0.88610	0.96180	0.89530	0.81440	0.84560	0.82360	1.08960	1.04170	0.80910	0.91980	1.05120	0.86020	0.84970	0.84830	1.00130	0.06730	0.80840	0.99460	1.06980	1.01260	0.78470	0.99930	1.01520	0.81000	0.83470	0.85800	1.01900	0.78260	0.86680	1.06460	1.05970	0.96700	0.99970	0.95200	0.99440	0.81770	0.89040	0.97760	0.99070	0.85180	0.86430	0.79950	1.03180	0.84720	0.87300	0.97800	0.88050	0.75320	0.94850	0.90420	0.86330	0.84260	0.81160	0.98460	1.21000	1.02200	0.98600	0.93410	1.02590	0.91660	1.02010	0.98620	1.02190	0.93390	0.97610	0.82950	1.11240	1.06410	0.92580	0.88560	0.92440	0.88470	1.00870	1.02690	1.00540	0.93360	0.94630	0.99260
168=05:42:33	147994	298	1.05790	1.04250	0.99980	0.90120	1.03690	0.95620	0.89600	0.94480	0.89260	1.03330	0.87910	0.82130	1.08690	1.01320	0.98360	0.93150	1.02960	0.86010	0.87490	0.99230	0.91890	0.81140	0.84000	0.84270	1.04820	1.03410	0.83890	0.95450	1.03240	0.84880	0.84050	0.87100	0.98510	0.07220	0.84190	0.96430	1.09310	1.01100	0.82980	0.97610	1.00680	0.84000	0.84470	0.83250	1.01650	0.80920	0.88830	1.02910	1.07100	0.97240	0.97780	0.95240	1.03320	0.85850	0.85920	0.97500	1.01600	0.88270	0.86120	0.83530	1.00120	0.84830	0.84070	0.99080	0.93360	0.72810	0.94070	0.90910	0.91330	0.81840	0.81900	1.00780	1.19630	1.03950	1.03890	0.95620	0.99650	0.91730	1.04850	1.02460	0.99280	0.93860	1.00490	0.83620	1.12350	1.04120	0.98870	0.88220	0.89580	0.89220	1.05890	1.01670	1.01090	0.95380	0.99860	0.99070
169=05:57:18	148879	301	1.05850	1.05090	1.01700	0.88510	1.03310	0.94900	0.93550	0.94110	0.87060	1.03380	0.87940	0.79810	1.09930	1.00010	1.00030	0.95330	1.00900	0.89310	0.88260	1.00500	0.89000	0.82140	0.83010	0.84790	1.08000	1.03350	0.82970	0.94360	1.05240	0.83690	0.86280	0.85450	1.03170	0.07130	0.82260	0.96960	1.09390	1.03920	0.80830	0.99500	1.01960	0.84940	0.82570	0.84800	1.01490	0.82140	0.87690	1.04320	1.06210	0.99430	0.99870	0.96040	1.02130	0.84170	0.88170	0.96840	1.03950	0.86900	0.91170	0.82270	1.02420	0.84560	0.85010	0.99570	0.90080	0.72470	0.95980	0.92300	0.89990	0.83980	0.83250	0.99030	1.22830	1.03550	1.00400	0.97490	1.01990	0.93400	1.03210	1.01430	1.01580	0.90870	1.02620	0.82750	1.12970	1.06260	0.97260	0.86870	0.93210	0.91320	1.05970	1.00570	1.03290	0.92620	0.97660	0.98710
170=06:12:03	149763	300	1.05660	1.01860	0.99780	0.89480	1.04370	0.91570	0.89640	0.94560	0.89480	1.02480	0.84860	0.80600	1.08910	1.03340	0.97200	0.91940	1.03220	0.88870	0.85150	0.99120	0.92040	0.82060	0.81300	0.83090	1.05760	1.04570	0.84520	0.93930	1.02620	0.84130	0.86880	0.84780	0.99600	0.07170	0.83680	0.95510	1.09780	0.99490	0.82880	0.99540	0.97350	0.83720	0.84510	0.85690	0.98910	0.81760	0.88490	1.03470	1.07150	0.95290	0.96350	0.95540	1.03260	0.83640	0.86680	0.96650	1.03700	0.83680	0.86720	0.80870	1.01340	0.87540	0.82960	0.97460	0.93980	0.75790	0.92700	0.90160	0.90950	0.83350	0.80140	0.99370	1.21420	1.05480	1.01660	0.93510	0.97550	0.92490	1.04290	0.99900	1.00020	0.91770	1.02850	0.81670	1.12170	1.01490	0.98390	0.90950	0.90270	0.86170	1.06690	1.01700	0.99960	0.90990	1.00410	0.99060
171=06:26:48	150648	298	1.04050	1.04060	1.02590	0.88410	0.99310	0.91980	0.90570	0.95630	0.83920	1.02460	0.87460	0.78800	1.10090	0.99290	1.01740	0.92620	0.98180	0.86470	0.87220	0.96040	0.89560	0.81530	0.85770	0.83450	1.07570	1.02170	0.80610	0.92610	1.05410	0.83790	0.81290	0.84940	1.00650	0.06940	0.79630	0.98740	1.05790	1.02160	0.77760	0.97490	1.02320	0.81300	0.80980	0.85110	1.03060	0.79930	0.86340	1.05810	1.05510	0.97150	1.00380	0.93120	0.99730	0.83090	0.88010	0.96160	0.99050	0.86110	0.87690	0.80370	1.02650	0.83050	0.86890	0.97760	0.87670	0.74810	0.95050	0.90520	0.86340	0.84320	0.82440	0.98970	1.21260	1.01320	0.98320	0.93350	1.03170	0.91350	1.01840	0.98370	1.02140	0.92410	0.97430	0.82740	1.10040	1.06530	0.93760	0.88250	0.92620	0.90010	1.00490	1.02070	1.01640	0.93900	0.94590	0.99100
172=06:41:33	151533	301	1.05990	1.03500	1.01420	0.90220	1.04420	0.94110	0.90880	0.97540	0.87460	1.05330	0.86400	0.82910	1.10020	1.02570	0.99900	0.93820	1.02860	0.88540	0.88090	0.98580	0.93110	0.82100	0.83720	0.85260	1.07290	1.05110	0.84530	0.93390	1.04290	0.85600	0.87060	0.86720	0.99490	0.07120	0.83160	0.99250	1.09580	1.01700	0.82800	1.00890	1.00300	0.83400	0.84810	0.85120	1.01740	0.80610	0.89960	1.06450	1.06910	0.97000	0.99730	0.96410	1.03200	0.83060	0.88450	0.98610	1.03190	0.87450	0.86400	0.84080	1.02990	0.87590	0.84550	0.98510	0.91710	0.76010	0.94600	0.92990	0.90410	0.84960	0.82120	0.99280	1.22440	1.05200	1.01560	0.93900	1.02810	0.92400	1.06330	0.99890	1.01780	0.93700	1.01010	0.83490	1.14340	1.06660	0.97920	0.91810	0.91530	0.90970	1.04860	1.02950	1.00290	0.95520	0.97510	0.99420
173=06:56:18	152418	298	1.05540	1.03580	1.01090	0.90270	1.04370	0.93330	0.92260	0.95490	0.88880	1.02420	0.86890	0.80240	1.10080	1.02460	0.99270	0.94830	1.02610	0.89260	0.87360	0.99550	0.91960	0.83000	0.82840	0.83640	1.07730	1.06030	0.84920	0.94270	1.04210	0.84860	0.87350	0.85810	1.02410	0.07180	0.83930	0.96780	1.10380	1.02670	0.82860	1.00630	0.99510	0.83550	0.85140	0.86740	1.01330	0.81870	0.88990	1.05180	1.07790	0.98190	0.98620	0.96960	1.03610	0.84140	0.88740	0.97790	1.04610	0.85070	0.89530	0.81900	1.02840	0.86850	0.84460	0.98500	0.92900	0.75160	0.96030	0.92600	0.91730	0.83960	0.82560	0.99570	1.22510	1.05040	1.01300	0.96120	1.00730	0.94470	1.05350	1.01620	1.01350	0.92010	1.03590	0.82350	1.15160	1.05820	0.99310	0.91220	0.93430	0.88370	1.06450	0.99840	1.03020	0.93450	1.00170	1.00410
174=07:10:58	153299	301	1.06180	1.02730	1.00850	0.91990	1.03800	0.93160	0.89820	0.96150	0.89020	1.01680	0.88270	0.80520	1.09920	1.02960	0.99860	0.92130	1.03470	0.88380	0.87670	0.97360	0.93140	0.82400	0.83520	0.83800	1.08060	1.05900	0.83980	0.93810	1.03380	0.86310	0.87180	0.85670	0.99720	0.07180	0.84330	0.96240	1.09540	1.00180	0.83090	1.00250	1.00820	0.81740	0.85680	0.85170	1.01690	0.80280	0.89770	1.05190	1.08290	0.96760	0.98660	0.96440	1.01950	0.83810	0.86870	0.99190	1.02180	0.85630	0.87370	0.82300	1.02320	0.86720	0.85450	0.96630	0.92880	0.74060	0.95500	0.90420	0.91950	0.83490	0.82320	0.99180	1.22400	1.04730	1.01050	0.93520	1.01160	0.93770	1.03720	1.01050	0.99330	0.94850	1.00570	0.83710	1.12340	1.03440	0.97660	0.90460	0.91740	0.87250	1.05660	1.00260	1.01870	0.93030	0.99740	0.99960
175=07:25:39	154180	298	1.05880	1.02420	1.00460	0.90520	1.04340	0.92130	0.89910	0.95350	0.88600	1.01070	0.86260	0.79460	1.09810	1.03090	0.99040	0.92610	1.02570	0.89610	0.86460	0.97060	0.91490	0.82940	0.82450	0.83120	1.08060	1.06430	0.84350	0.92940	1.02670	0.84900	0.86810	0.84820	1.00770	0.07340	0.83360	0.95700	1.09460	1.01310	0.82860	1.01030	0.99160	0.81490	0.84930	0.85760	1.00330	0.80580	0.88930	1.05040	1.08000	0.96510	0.98180	0.96980	1.02770	0.82840	0.86500	0.98040	1.03420	0.84580	0.88230	0.80510	1.02440	0.87630	0.84770	0.95360	0.92230	0.75570	0.94230	0.90800	0.91640	0.84020	0.81390	0.98630	1.22260	1.05480	1.00910	0.93510	0.99620	0.94220	1.04670	0.99630	0.99590	0.92900	1.01920	0.82240	1.13570	1.03820	0.98150	0.91650	0.92280	0.87590	1.05710	0.99870	1.01490	0.91290	0.98810	0.99710
176=07:40:20	155061	300	1.04470	1.01750	1.01320	0.91940	1.02360	0.91590	0.90490	0.96010	0.86480	1.00230	0.87950	0.78520	1.10880	1.01840	1.00620	0.90840	1.01730	0.89800	0.88440	0.95870	0.90960	0.82250	0.81990	0.83050	1.07740	1.06220	0.82400	0.92110	1.02720	0.86780	0.85130	0.85290	0.99870	0.07320	0.83670	0.97810	1.07960	0.99230	0.81520	1.01260	1.01320	0.80260	0.84500	0.84780	1.01910	0.78740	0.88950	1.05900	1.06020	0.96050	0.99550	0.97190	1.01050	0.82240	0.87510	0.98980	1.01220	0.85290	0.87760	0.81890	1.03810	0.86740	0.86440	0.95520	0.90800	0.75550	0.95340	0.89590	0.90630	0.84210	0.82950	0.98120	1.22800	1.03670	0.99520	0.93180	1.01630	0.94460	1.03090	0.99230	0.99680	0.95060	1.00530	0.84490	1.11800	1.05810	0.94960	0.91000	0.92750	0.88350	1.03920	1.00610	1.01350	0.91950	0.96840	0.99820
177=07:55:05	155946	298	1.03850	1.04670	1.01240	0.89860	1.01680	0.95020	0.91010	0.95020	0.86480	1.03300	0.88300	0.80310	1.09740	0.99060	1.00720	0.94760	1.01890	0.85710	0.89750	0.98100	0.90900	0.80650	0.84630	0.83630	1.07420	1.03780	0.82120	0.94570	1.04090	0.84790	0.84710	0.86950	1.01030	0.07270	0.82720	0.97730	1.08230	1.03100	0.81470	0.97240	1.02450	0.82780	0.84230	0.82690	1.03310	0.80290	0.87780	1.04340	1.06280	0.99070	0.99350	0.94960	1.01240	0.85420	0.88720	0.97500	1.00690	0.87290	0.88900	0.83320	1.02760	0.83190	0.86040	1.00030	0.91420	0.72110	0.96310	0.91840	0.90680	0.81880	0.83180	1.00280	1.21940	1.01920	1.01320	0.96850	1.01850	0.90070	1.03440	1.02450	1.00590	0.92530	0.98880	0.83500	1.13660	1.09110	0.97610	0.87600	0.92160	0.90960	1.03950	0.97650	1.02170	0.95450	0.96750	0.98780
178=08:09:50	156831	301	1.04980	1.02610	0.99020	0.89640	1.03970	0.93330	0.88730	0.93880	0.86970	1.02400	0.85700	0.80950	1.08360	1.01770	0.98140	0.93440	1.03430	0.87420	0.86100	0.98820	0.92270	0.81060	0.82560	0.84020	1.05090	1.04430	0.84060	0.93220	1.01640	0.83380	0.84620	0.85930	0.97960	0.07440	0.82330	0.94850	1.09280	1.00970	0.83530	0.98830	0.98320	0.83290	0.83280	0.83200	0.99730	0.81380	0.88630	1.04180	1.07190	0.96030	0.97540	0.94900	1.02020	0.83300	0.84590	0.95710	1.02780	0.86690	0.85100	0.82340	1.00870	0.85850	0.82390	0.97700	0.92290	0.73840	0.92530	0.91560	0.90940	0.83450	0.80940	0.99840	1.20340	1.04120	1.01620	0.93900	0.98930	0.92070	1.04160	0.99010	0.98290	0.91540	1.01240	0.80830	1.13860	1.04320	0.98820	0.89970	0.89720	0.89850	1.04670	0.98280	0.99310	0.94400	0.98640	0.99460
179=08:24:34	157715	298	1.05290	1.02210	0.98640	0.90770	1.03690	0.92820	0.87920	0.93410	0.88230	1.00320	0.86570	0.79610	1.08430	1.01830	0.97860	0.91470	1.03630	0.86200	0.86970	0.96230	0.92580	0.81140	0.83140	0.84250	1.05470	1.05230	0.84280	0.93320	1.00690	0.83920	0.84270	0.85990	0.97710	0.06990	0.83410	0.94700	1.08620	0.98680	0.83480	0.98180	0.97900	0.80880	0.84700	0.83090	1.00670	0.80400	0.89190	1.04380	1.07560	0.95340	0.96590	0.95300	1.02720	0.83360	0.84010	0.96980	1.01280	0.85680	0.85900	0.82420	1.01600	0.86240	0.82940	0.95690	0.93520	0.73890	0.93470	0.90510	0.91330	0.82400	0.80910	0.99470	1.21950	1.04300	1.02010	0.92780	0.97920	0.93200	1.03940	1.00340	0.97160	0.93020	1.00040	0.82480	1.13110	1.02720	0.99060	0.90260	0.89590	0.88580	1.04140	0.97710	0.99380	0.94690	0.99050	1.00010
180=08:39:18	158599	301	1.04980	1.05250	1.01850	0.90540	1.03140	0.93680	0.93860	0.94430	0.88420	1.02740	0.88500	0.79780	1.10450	1.00940	1.00390	0.95440	1.01310	0.87380	0.88450	0.99740	0.90380	0.82520	0.84190	0.83840	1.08260	1.05500	0.82800	0.95370	1.04990	0.84620	0.86910	0.86020	1.04100	0.07250	0.83480	0.97570	1.08430	1.03570	0.81680	0.98790	1.02080	0.83700	0.83660	0.84750	1.03070	0.81810	0.87510	1.04750	1.07800	0.99580	0.99520	0.96480	1.01460	0.86160	0.89020	0.97970	1.02700	0.85270	0.90800	0.82710	1.04170	0.83400	0.86340	0.99350	0.91400	0.73020	0.97580	0.91970	0.90780	0.83620	0.83870	0.99370	1.23650	1.03700	1.00820	0.97520	1.01190	0.93650	1.03680	1.02830	1.01570	0.91570	1.01830	0.84170	1.14510	1.08750	0.98350	0.88430	0.94070	0.89950	1.05000	0.96700	1.03670	0.93710	0.98960	0.98790
181=08:54:02	159482	298	1.05410	1.05820	1.01930	0.92000	1.02330	0.96080	0.92560	0.95980	0.88050	1.02490	0.90130	0.80160	1.10600	1.00310	1.01400	0.94930	1.02620	0.85690	0.89590	0.97640	0.91880	0.80990	0.84640	0.84110	1.08300	1.05130	0.83730	0.95960	1.04520	0.85660	0.85470	0.87840	1.02020	0.07180	0.84640	0.98930	1.08940	1.03250	0.82730	0.97980	1.03310	0.82280	0.85210	0.82760	1.03750	0.79850	0.88430	1.04860	1.07360	0.99350	1.00000	0.95730	1.01780	0.86380	0.88290	0.98740	1.00360	0.88620	0.89490	0.84910	1.03880	0.83500	0.86560	0.99300	0.92090	0.72800	0.96780	0.90960	0.91130	0.81980	0.83800	0.99670	1.24860	1.02730	1.02430	0.96850	1.02360	0.90870	1.04080	1.03510	1.00440	0.94220	0.99380	0.85260	1.14530	1.10250	0.98000	0.89220	0.92620	0.90920	1.03030	0.97750	1.02360	0.96230	0.97570	0.99290
182=09:08:46	160367	298	1.05690	1.03110	1.00330	0.90290	1.04790	0.92760	0.90740	0.94830	0.88830	1.04300	0.85270	0.81980	1.09020	1.02330	0.98120	0.94800	1.02600	0.87580	0.86950	0.99970	0.91820	0.82650	0.81450	0.84240	1.07260	1.05600	0.85100	0.94380	1.04170	0.82910	0.87590	0.86740	1.00760	0.06990	0.83530	0.95640	1.09670	1.02310	0.83050	0.99410	0.98870	0.85370	0.84790	0.85330	1.00680	0.82270	0.87530	1.04570	1.08750	0.98000	0.97800	0.95940	1.04030	0.84530	0.88430	0.96410	1.05130	0.84660	0.88050	0.81990	1.02360	0.86320	0.83150	1.00260	0.92570	0.74750	0.94760	0.93460	0.91100	0.84390	0.81890	1.00350	1.23220	1.05200	1.02640	0.96000	0.99480	0.92240	1.05740	1.01220	1.02100	0.90020	1.03460	0.81260	1.15620	1.07380	0.99370	0.90790	0.91190	0.89960	1.05300	0.98850	1.01870	0.95510	0.99750	0.99340
183=09:23:30	161250	301	1.03770	1.06090	1.01900	0.90100	1.00450	0.94350	0.92870	0.92760	0.86280	1.02630	0.88700	0.79840	1.08100	0.97860	1.00350	0.95350	1.00020	0.83780	0.87910	0.98880	0.89400	0.80650	0.84570	0.84090	1.07110	1.03470	0.80550	0.96100	1.04900	0.83100	0.82660	0.86670	1.02210	0.07310	0.82040	0.96770	1.07240	1.03660	0.79910	0.95750	1.02700	0.83520	0.81940	0.82290	1.03070	0.80830	0.86180	1.04450	1.06470	0.99820	0.98890	0.93620	0.98790	0.86440	0.87240	0.95620	0.98430	0.86530	0.89680	0.81970	1.01850	0.80940	0.85590	1.00070	0.90040	0.71500	0.96750	0.91610	0.89480	0.81350	0.83750	1.00380	1.23040	1.00950	1.00100	0.97730	1.00870	0.90750	1.00820	1.02800	1.00820	0.91390	0.98440	0.82450	1.12890	1.09630	0.97600	0.85430	0.92470	0.90990	1.01690	0.95280	1.02590	0.95900	0.96870	0.98790
184=09:38:14	162134	301	1.03260	1.03570	1.00970	0.92050	1.02990	0.92920	0.92370	0.95780	0.88770	1.02510	0.88310	0.80010	1.09470	1.01520	1.00620	0.93510	1.01990	0.87990	0.88850	0.98500	0.92130	0.83150	0.83360	0.84040	1.06430	1.04830	0.82950	0.93920	1.04170	0.86110	0.86090	0.85990	1.02340	0.07020	0.84540	0.97860	1.08150	1.01680	0.81900	1.00010	1.01770	0.81890	0.85220	0.85450	1.02800	0.79830	0.87700	1.06160	1.07390	0.97820	0.99580	0.96060	1.01630	0.84940	0.88490	0.99840	1.03080	0.84690	0.89330	0.83580	1.03420	0.85580	0.86130	0.97820	0.92040	0.74130	0.96830	0.90530	0.90760	0.83030	0.83490	0.99280	1.24110	1.03360	1.00570	0.94950	1.01820	0.93660	1.04110	1.02090	1.01540	0.94490	1.01960	0.85320	1.12670	1.07480	0.97670	0.90120	0.93300	0.88330	1.04090	0.98790	1.03170	0.93150	0.98370	0.99590
185=09:53:02	163022	298	1.04550	1.05730	1.01890	0.89310	1.03450	0.94040	0.93600	0.93670	0.86580	1.04200	0.87550	0.81000	1.08960	0.99780	0.99740	0.96690	1.01300	0.86440	0.88000	1.01310	0.89950	0.81870	0.83450	0.84710	1.07310	1.03870	0.83720	0.95770	1.05210	0.81470	0.85400	0.86810	1.02410	0.07460	0.81460	0.96290	1.08080	1.04860	0.81220	0.97410	1.00850	0.85460	0.82360	0.84250	1.02070	0.82710	0.86600	1.04990	1.07820	1.00040	0.98810	0.94080	1.01770	0.85490	0.88380	0.94800	1.03160	0.85920	0.89490	0.82120	1.02950	0.83750	0.84300	1.01540	0.90780	0.73140	0.96060	0.94430	0.89820	0.83300	0.83490	1.00470	1.23090	1.02680	1.00890	0.98180	1.00050	0.90600	1.03860	1.01910	1.01770	0.88100	1.01950	0.79960	1.14710	1.10030	0.98220	0.87980	0.92170	0.92100	1.03610	0.96440	1.02790	0.96570	0.98270	0.98650
186=10:07:42	163903	301	1.03580	1.05020	1.01280	0.90590	1.03460	0.93150	0.93550	0.93390	0.88800	1.01720	0.88210	0.78790	1.09210	1.00610	0.99420	0.95650	1.00780	0.86730	0.87690	1.00380	0.89720	0.82520	0.82210	0.83330	1.06700	1.05060	0.83490	0.95130	1.04880	0.83270	0.85630	0.85240	1.03350	0.06880	0.84110	0.95080	1.08500	1.03410	0.81820	0.98740	1.01350	0.84240	0.83590	0.84450	1.01490	0.81830	0.86890	1.03870	1.07510	0.99680	0.98590	0.95850	1.01300	0.86110	0.88190	0.96780	1.02580	0.83660	0.90540	0.80570	1.03900	0.83290	0.85060	0.99590	0.91160	0.72000	0.96750	0.91280	0.90450	0.81780	0.83320	0.99160	1.24060	1.03750	1.01240	0.97780	1.00780	0.93110	1.03250	1.03080	1.00210	0.90440	1.02210	0.83490	1.14060	1.08860	0.98940	0.87740	0.93210	0.89030	1.04450	0.96170	1.03070	0.92110	0.99230	0.98760
187=10:22:23	164784	298	1.04390	1.05610	1.02130	0.91330	1.03710	0.95170	0.92490	0.96730	0.87460	1.03880	0.88500	0.80660	1.09620	1.00110	1.00670	0.95910	1.02150	0.85950	0.89790	1.00510	0.91520	0.81920	0.83630	0.84710	1.06820	1.04440	0.83860	0.95340	1.05580	0.84050	0.87380	0.87940	1.02290	0.07070	0.83790	0.96490	1.08720	1.04090	0.82390	0.98440	1.02910	0.84830	0.85640	0.84070	1.03420	0.80970	0.86590	1.04770	1.08400	0.99310	1.00640	0.94880	1.02560	0.85550	0.90640	0.98380	1.03160	0.86950	0.88380	0.83010	1.04490	0.84500	0.85950	1.01020	0.91360	0.73250	0.96960	0.93750	0.90880	0.83710	0.83600	1.00030	1.23340	1.02750	1.02440	0.96990	1.02890	0.91460	1.05260	1.02650	1.02000	0.92000	1.01380	0.83120	1.16090	1.11150	0.97340	0.89950	0.92480	0.91910	1.04290	0.99470	1.02690	0.97620	0.98130	0.99290
188=10:37:04	165665	301	1.04080	1.05140	1.02060	0.89670	1.01680	0.93160	0.91670	0.94780	0.84950	1.03850	0.87110	0.80290	1.08710	0.98380	1.00530	0.95280	0.99600	0.84720	0.87600	0.98910	0.89650	0.81120	0.84550	0.84580	1.07250	1.03280	0.82020	0.94190	1.05220	0.82270	0.84670	0.86470	1.01880	0.07320	0.81020	0.97300	1.06900	1.03950	0.80410	0.96410	1.01740	0.84370	0.81560	0.83330	1.02580	0.80790	0.85440	1.04770	1.07020	0.99240	0.99320	0.92600	1.00490	0.84960	0.88460	0.94070	1.00170	0.85870	0.88440	0.80920	1.03410	0.82140	0.84870	1.00440	0.88930	0.73250	0.94820	0.93030	0.87840	0.82880	0.83270	1.00010	1.21700	1.01310	1.00160	0.96800	1.01400	0.89260	1.03420	1.00970	1.01840	0.88920	0.98500	0.80300	1.13440	1.10740	0.96690	0.87280	0.91510	0.92480	1.01370	0.96450	1.01410	0.97720	0.95850	0.97710
189=10:51:45	166546	298	1.03620	1.04410	1.00100	0.90880	1.04070	0.94540	0.89610	0.94180	0.87390	1.03560	0.86240	0.81750	1.07440	1.00490	0.98590	0.95020	1.03590	0.84910	0.87560	0.99100	0.92720	0.80520	0.82340	0.84110	1.04970	1.04720	0.84420	0.95020	1.02740	0.83460	0.85790	0.87660	0.98830	0.06750	0.83460	0.96370	1.08690	1.02010	0.83860	0.97640	0.99730	0.83520	0.84670	0.82290	1.01270	0.80540	0.87860	1.04490	1.08660	0.96940	0.97880	0.94100	1.02910	0.84590	0.86480	0.96300	1.01800	0.87210	0.85550	0.84080	1.01760	0.85120	0.82960	0.99110	0.92720	0.72970	0.93810	0.93060	0.90960	0.82310	0.81920	1.00630	1.23550	1.03160	1.02860	0.94730	1.00260	0.90670	1.05170	1.01000	0.98590	0.91700	1.00520	0.81910	1.14180	1.08860	0.99180	0.90390	0.89190	0.91720	1.04260	0.98800	0.99260	0.96450	0.97850	0.98630
190=11:06:26	167427	301	1.05200	1.06180	1.01430	0.93020	1.03740	0.95520	0.91710	0.95760	0.87880	1.03110	0.88850	0.80940	1.09030	0.99830	1.00510	0.94850	1.03200	0.84460	0.89430	0.98410	0.92640	0.81020	0.84020	0.84630	1.08090	1.06360	0.84300	0.96300	1.04170	0.85560	0.86160	0.88490	1.00870	0.07300	0.85090	0.97500	1.09110	1.03240	0.83730	0.97770	1.03020	0.83240	0.86080	0.81930	1.03980	0.79500	0.88300	1.05700	1.08750	0.99190	0.99500	0.95690	1.02350	0.87080	0.87720	0.98700	1.01120	0.87950	0.87980	0.85030	1.04190	0.84070	0.85980	1.00250	0.93120	0.72530	0.96750	0.92090	0.91860	0.82030	0.84050	1.01330	1.25190	1.02970	1.03000	0.96330	1.01890	0.91820	1.04790	1.03760	0.99590	0.94290	0.99950	0.84290	1.15410	1.10700	0.99420	0.89880	0.91910	0.91420	1.04820	0.98180	1.02090	0.96660	0.97280	1.00740
191=11:21:07	168307	298	1.05460	1.03680	1.00040	0.92160	1.05000	0.93220	0.90480	0.95500	0.89770	1.03490	0.86240	0.81860	1.09150	1.02540	0.98700	0.94460	1.04050	0.86720	0.88770	0.99550	0.93160	0.82240	0.81320	0.83560	1.07370	1.07340	0.85090	0.94850	1.03490	0.84260	0.89380	0.86830	1.00490	0.07250	0.85460	0.95840	1.09940	1.01750	0.84850	0.99420	1.00000	0.83790	0.87230	0.84150	1.00790	0.81560	0.88040	1.04700	1.09940	0.97950	0.97830	0.96700	1.03190	0.84860	0.88210	0.97800	1.04100	0.84110	0.87230	0.83410	1.03880	0.86480	0.84430	0.98370	0.93510	0.73930	0.96020	0.92930	0.92650	0.83850	0.82090	0.99820	1.27920	1.05040	1.02540	0.95860	0.99820	0.93810	1.05210	1.02330	0.99710	0.92590	1.02620	0.82920	1.15660	1.06530	0.99960	0.90860	0.91570	0.89270	1.06440	0.99670	1.01370	0.95650	0.98130	0.98480
192=11:35:48	169188	301	1.04200	1.02920	1.01900	0.93410	1.04270	0.90900	0.91500	0.97320	0.87960	1.02500	0.85560	0.79770	1.09240	1.02570	1.00010	0.93460	1.01810	0.88640	0.88190	0.98260	0.91440	0.83480	0.80920	0.82900	1.07750	1.07420	0.84020	0.92650	1.05020	0.85590	0.88760	0.85190	1.01430	0.06910	0.83870	0.97870	1.08040	1.01340	0.81670	1.01430	1.00960	0.82720	0.86170	0.86310	1.00600	0.79880	0.87020	1.05820	1.08280	0.97600	1.00060	0.96890	1.02770	0.82040	0.89800	0.98710	1.02920	0.80850	0.87620	0.80670	1.05140	0.87920	0.85770	0.98050	0.92180	0.76570	0.95700	0.91930	0.90920	0.85410	0.82200	0.98130	1.26440	1.04870	1.00720	0.95170	1.02200	0.93890	1.05030	1.00310	1.01440	0.92890	1.01860	0.83100	1.14700	1.08780	0.97420	0.92600	0.92940	0.89120	1.04900	1.01320	1.01860	0.94680	0.96310	0.99330
193=11:50:29	170069	298	1.04660	1.03970	1.02360	0.93930	1.05650	0.92340	0.94140	0.96800	0.89740	1.03930	0.86810	0.81720	1.09940	1.03240	1.00470	0.95730	1.02920	0.89610	0.89070	0.99940	0.92400	0.83880	0.82010	0.83730	1.08450	1.07940	0.85120	0.94360	1.05700	0.86160	0.90730	0.86730	1.03700	0.07290	0.84820	0.98990	1.09340	1.03180	0.82960	1.02280	1.01490	0.84200	0.86910	0.87810	1.01530	0.81080	0.88100	1.06180	1.09340	0.98890	1.00250	0.98070	1.03760	0.84250	0.91380	0.99750	1.06170	0.82790	0.90050	0.82780	1.06280	0.87780	0.86510	0.99210	0.93280	0.75590	0.96920	0.93060	0.92610	0.85490	0.84320	0.99170	1.32550	1.05920	1.01340	0.97140	1.02080	0.95000	1.06030	1.02170	1.03040	0.93040	1.04520	0.84130	1.16160	1.09460	0.98510	0.92520	0.93490	0.88560	1.06080	1.00560	1.02800	0.94590	0.97760	0.99640
194=12:05:10	170950	298	1.04340	1.04280	0.99920	0.90150	1.02980	0.93290	0.89500	0.94650	0.86090	1.03710	0.85370	0.81660	1.07510	1.00090	0.98900	0.95260	1.02700	0.84380	0.87740	0.98750	0.91930	0.79910	0.82570	0.84510	1.04900	1.04070	0.84560	0.94230	1.02850	0.81910	0.85660	0.87320	0.98780	0.06990	0.82620	0.96180	1.07690	1.02390	0.83310	0.97210	0.98680	0.83850	0.84200	0.82320	1.00920	0.80710	0.86990	1.04420	1.07560	0.97530	0.98340	0.92540	1.02830	0.84670	0.87200	0.94690	1.01850	0.86650	0.85110	0.84100	1.02670	0.84290	0.82480	1.00620	0.91260	0.73300	0.93580	0.93860	0.90080	0.82450	0.81860	1.00790	1.20330	1.02740	1.02770	0.95650	1.00710	0.89650	1.05170	1.00830	1.00630	0.91110	1.00310	0.81260	1.14940	1.09570	0.97950	0.90530	0.89580	0.92640	1.03020	0.98940	0.98930	0.98760	0.94920	0.97150
195=12:19:51	171831	298	1.02340	1.03200	1.02170	0.91130	1.01320	0.90610	0.92170	0.94050	0.85880	1.01000	0.87530	0.77190	1.09780	0.99090	1.00560	0.94450	0.98260	0.86420	0.87010	0.99130	0.88180	0.83320	0.83030	0.83540	1.08080	1.05030	0.81010	0.92310	1.04800	0.83610	0.84210	0.84170	1.03260	0.07310	0.82440	0.95850	1.05950	1.03170	0.78940	0.98070	1.01940	0.83150	0.80840	0.85210	1.01820	0.81020	0.84690	1.05890	1.06890	0.98510	0.99560	0.94660	0.99300	0.83710	0.87360	0.95480	1.00450	0.81830	0.90230	0.78690	1.05010	0.81580	0.86650	0.98480	0.88850	0.73370	0.96830	0.91460	0.88890	0.83900	0.83700	0.98170	1.25370	1.01980	0.97740	0.96140	1.01350	0.92420	1.01440	1.00420	1.01470	0.90850	0.99910	0.83020	1.13140	1.10190	0.95050	0.87870	0.93950	0.89760	1.03420	0.97150	1.03260	0.93410	0.94880	0.98150
196=12:34:32	172712	300	1.02610	1.03390	0.99920	0.92130	1.04110	0.92440	0.89760	0.95600	0.88000	1.04730	0.85300	0.82670	1.07140	1.01380	0.98350	0.93680	1.03480	0.85440	0.86940	0.98860	0.92720	0.81710	0.81310	0.84280	1.04090	1.05210	0.84930	0.94130	1.03880	0.84370	0.86540	0.87270	0.99400	0.07120	0.84620	0.98020	1.08130	1.01230	0.83570	0.98800	0.99690	0.83700	0.85510	0.84500	1.01470	0.80770	0.87890	1.05610	1.08160	0.96870	0.97910	0.94820	1.03720	0.84540	0.87790	0.97750	1.02790	0.84870	0.86090	0.84150	1.03220	0.86670	0.83440	0.99130	0.92900	0.75040	0.93910	0.92870	0.91290	0.83820	0.82240	1.00250	1.23380	1.04800	1.03280	0.95240	1.00400	0.92070	1.06920	1.01540	1.01120	0.92810	1.02500	0.83940	1.14690	1.08620	0.97970	0.91600	0.90050	0.90800	1.05190	1.00610	0.99350	0.98070	0.96560	0.98510
197=12:49:13	173593	300	1.02780	1.03450	0.98050	0.89380	1.02030	0.92680	0.89720	0.90750	0.87430	1.02580	0.85280	0.80360	1.05870	0.99140	0.96760	0.94760	1.02160	0.82730	0.85230	0.99940	0.91000	0.80330	0.81410	0.84530	1.02550	1.04070	0.83530	0.95080	1.00980	0.81050	0.83760	0.86680	0.99390	0.07490	0.83140	0.93470	1.07550	1.02050	0.83160	0.94750	0.97990	0.84890	0.82510	0.81410	1.00300	0.81550	0.86850	1.02660	1.07160	0.97960	0.95070	0.92720	1.01640	0.86290	0.82770	0.93900	1.01240	0.84850	0.86470	0.82600	1.00430	0.82330	0.81400	0.99440	0.92240	0.71270	0.93330	0.92130	0.91020	0.80490	0.81840	0.99860	1.20480	1.01900	1.02360	0.96580	0.97110	0.90330	1.03210	1.02010	0.97040	0.89660	1.01130	0.80810	1.15110	1.07250	0.98740	0.87720	0.89040	0.91160	1.03830	0.95300	0.97970	0.96500	0.96160	0.97280
198=13:03:58	174478	300	1.03300	1.03870	0.99930	0.92210	1.04350	0.92260	0.92030	0.94120	0.89760	1.03260	0.86420	0.80550	1.08410	1.02280	0.98660	0.95080	1.02340	0.86810	0.87440	1.00050	0.92180	0.82890	0.81010	0.84210	1.06010	1.06400	0.84410	0.94220	1.03620	0.84330	0.87340	0.86430	1.02980	0.07130	0.84980	0.96750	1.08630	1.02270	0.83140	0.99970	1.00310	0.84220	0.86000	0.85020	1.01050	0.81430	0.87910	1.05230	1.09170	0.98610	0.97940	0.96130	1.02590	0.85240	0.88130	0.98160	1.04930	0.82670	0.89070	0.83770	1.04550	0.86270	0.84530	0.99040	0.93120	0.73190	0.95430	0.92100	0.92260	0.83660	0.83520	0.99530	1.25270	1.04360	1.02680	0.97670	1.00180	0.93610	1.05010	1.02540	1.01010	0.91470	1.03410	0.83910	1.15250	1.09010	0.97510	0.89560	0.91550	0.88830	1.06090	0.98440	1.00060	0.94790	0.97180	0.97720
199=13:18:42	175363	301	1.02270	1.03930	0.97990	0.90940	1.01710	0.93350	0.87390	0.91200	0.86660	1.01720	0.86800	0.80870	1.05360	0.98530	0.96920	0.94190	1.02910	0.80540	0.86150	0.98880	0.92190	0.78700	0.82450	0.84660	1.02830	1.03840	0.82920	0.96090	1.00760	0.83100	0.82630	0.87460	0.97360	0.06830	0.84070	0.93740	1.07610	1.00940	0.84730	0.95280	0.99500	0.84100	0.84050	0.79430	1.01380	0.79990	0.87720	1.04330	1.06780	0.97460	0.95800	0.92260	1.01110	0.86440	0.82760	0.95070	0.99740	0.86590	0.83840	0.84140	1.00510	0.82720	0.82730	0.99730	0.92650	0.70590	0.92780	0.90970	0.90630	0.79780	0.82230	1.01740	1.21370	0.99540	1.03280	0.95750	0.98400	0.89360	1.02520	1.01900	0.96360	0.92280	0.98680	0.81940	1.14060	1.08390	0.97070	0.87190	0.87500	0.90950	1.02520	0.96420	0.96450	0.97420	0.95120	0.98420
200=13:33:23	176244	298	1.03780	1.03510	1.00860	0.94640	1.04700	0.92260	0.93690	0.95660	0.90210	1.02240	0.87110	0.79900	1.08380	1.02770	0.99750	0.94560	1.03500	0.87700	0.87830	0.98650	0.92680	0.83190	0.81700	0.83970	1.06370	1.08260	0.84820	0.95670	1.04000	0.85860	0.87110	0.86680	1.01780	0.07320	0.85810	0.97030	1.07510	1.01750	0.83480	1.01170	1.00820	0.82070	0.85480	0.85730	1.00610	0.79790	0.87830	1.06790	1.09130	0.97290	0.98970	0.97660	1.03250	0.84340	0.87350	0.99040	1.04020	0.82850	0.88660	0.83360	1.03700	0.87280	0.85350	0.98150	0.93260	0.75290	0.96340	0.91530	0.92670	0.84230	0.83460	1.00210	1.27780	1.03620	1.01300	0.95330	1.01310	0.95230	1.04390	1.01690	1.00880	0.94480	1.03160	0.84330	1.14090	1.10550	0.96370	0.92420	0.92730	0.88580	1.04880	0.99850	1.00030	0.95120	0.97370	1.00400
