# Supplementary material for: Computationally Driven, Quantitative Experiments Discover Genes Required for Mitochondrial Biogenesis
Source: PLoS Genet. 2009 Mar 20;5(3):e1000407. doi: 10.1371/journal.pgen.1000407 (PMC2648979; doi:10.1371/journal.pgen.1000407)
Supplement: Dataset S1 — Raw respiratory growth data. A zip file containing 48 tab-delimited text files containing the raw data from the Tecan GENios reader. Additionally, a readme text file and plate key is contained in the zip file. The plate key uses our internal reference id for each mutant (internal reference id is matched with common and systematic gene names in Table S2). Raw optical density measurements from Tecan GENios plate incubator and reader. Wells are numbered in increasing order from upper left to lower right and can be converted to our internal identifiers using the included key (complete plate key). Not all original plates were assayed for growth curves, and there are two replicates of plate 20. (1.82 MB ZIP) [file pgen.1000407.s012.zip › mitochondria_table_s7/p21_gly.txt]

[config file info]
last write=07:11:14_14:11:24
[Run_Parameters]
Instrument=Tecan_24
Ini_Names=Read_Reps,Delid,Save_Data_File,Start_Time_Now
barcode_drug_plate=201401
user=mcostanzo
Plate_Size=96
Plate_Type=GRE96ft.pdf
Samples_to_Run=6
Overlay_Size=48
Drug_Plate=none
Plate_Quarter=none
run_ID=none
run_plate_repeat=1
Read_Reps=200
Read_Modes=Absorbance
Read_Flor_Every=2
Max_Delta_OD=0.500000
Well_By_Row_Col=none
Reorder_Map=Order_Strings_Not,0
Tip_Vol=200
OD_to_Innoc=0.100,0.100,0.380,0.380,0.380,0.380,0.760,0.760,0.100,0.100,0.380,0.380,0.380,0.380,0.760,0.760,0.100,0.100,0.380,0.380,0.380,0.380,0.760,0.760,0.100,0.100,0.380,0.380,0.380,0.380,0.760,0.760,0.100,0.100,0.380,0.380,0.380,0.380,0.760,0.760,0.100,0.100,0.380,0.380,0.380,0.380,0.760,0.760
Absorption_Max=.3
OD_to_Save=0.100,0.100,0.380,0.380,0.380,0.380,0.760,0.760,0.100,0.100,0.380,0.380,0.380,0.380,0.760,0.760,0.100,0.100,0.380,0.380,0.380,0.380,0.760,0.760,0.100,0.100,0.380,0.380,0.380,0.380,0.760,0.760,0.100,0.100,0.380,0.380,0.380,0.380,0.760,0.760,0.100,0.100,0.380,0.380,0.380,0.380,0.760,0.760
OD_to_Dilute=0.100
Save_Sample_Vol=180
Save_Sample_Reps=2
Innoc_Vol=184,184,46,46,46,46,0,0,184,184,46,46,46,46,0,0,184,184,46,46,46,46,0,0,184,184,46,46,46,46,0,0,184,184,46,46,46,46,0,0,184,184,46,46,46,46,0,0
Dilute_Vol=23,23,23,23,23,23,23,23,23,23,23,23,23,23,23,23,23,23,23,23,23,23,23,23,23,23,23,23,23,23,23,23,23,23,23,23,23,23,23,23,23,23,23,23,23,23,23,23
Save_Vol=800,800,800,800,800,800,800,800,800,800,800,800,800,800,800,800,800,800,800,800,800,800,800,800,800,800,800,800,800,800,800,800,800,800,800,800,800,800,800,800,800,800,800,800,800,800,800,800
Reference_Vol=100,100,100,100,100,100,100,100,100,100,100,100,100,100,100,100,100,100,100,100,100,100,100,100,100,100,100,100,100,100,100,100,100,100,100,100,100,100,100,100,100,100,100,100,100,100,100,100,100,100,100,100,100,100,100,100,100,100,100,100,100,100,100,100,100,100,100,100,100,100,100,100,100,100,100,100,100,100,100,100,100,100,100,100,100,100,100,100,100,100,100,100,100,100,100,100
Read_to_Innoc=20,20,20,20,20,20,20,20,20,20,20,20,20,20,20,20,20,20,20,20,20,20,20,20,20,20,20,20,20,20,20,20,20,20,20,20,20,20,20,20,20,20,20,20,20,20,20,20
Read_to_Dilute=26,26,26,26,26,26,26,26,26,26,26,26,26,26,26,26,26,26,26,26,26,26,26,26,26,26,26,26,26,26,26,26,26,26,26,26,26,26,26,26,26,26,26,26,26,26,26,26
Read_to_Save=20,20,20,20,20,20,20,20,20,20,20,20,20,20,20,20,20,20,20,20,20,20,20,20,20,20,20,20,20,20,20,20,20,20,20,20,20,20,20,20,20,20,20,20,20,20,20,20
Innoc_Target_Map=1,2,3,4,5,6,7,8,9,10,11,12,13,14,15,16,17,18,19,20,21,22,23,24,25,26,27,28,29,30,31,32,33,34,35,36,37,38,39,40,41,42,43,44,45,46,47,48
Pipet_Trigger=OD_Save_Innoc
Pipet_Volume_Adj=Con_OD_Save
Delid=no
Pre_Init=yes
Talk_To_ProMax=no
Time_Out_Time=1050
Wait_While_Busy=yes
Idle_Time=2
Screen_Run_Type=pre_screen_3
Spect_Protocol=15m
Spec_Run_File=GG_PB_Voyage.pda
Spec_Assay_File=""
Save_Data_File=09_11_07_Mito_21_Gly_ps3_A_96_T_24.txt
Working_Dir=C%3A\\Users\\Growth_Data
Run_Control_Dir=C%3A\\Users\\Yeast_Run_Files
Tracking_Dir=""
Track_File=201401_data_track.txt
Save_Run_Data_Flag=yes
Set_Incubator_Temp=30.0
Base_Line_Flag=atstart_minimum
Pipet_Cycles_Before_Save=20
Time_Point_Save=wellmap
Innoc_Direction=down
Wells_In_Use=111111111111111111111111111111111111111111111111
Save_Sample_Map=111111001111110011111100111111001111110011111100
Sections_to_Run=0
Rows_per_Section=8
Start_Sections_Row=1
MultiProbe_Run_File=""
Multiprobe_Run_Dialogue=yes
Comments=no%20comment
Target_Temp=300
Temp_Control=On
Delta_Temp=10
ReadMode=Absorbance,Bottom
ExcitationFilter=485,
EmissionFilter=535,
MeasurementFilter=595
ReadsPerWellNumber=1,1
ShakeDuration=800,0
GainMode=Manual
PdfName=GRE96ft.pdf
Gain=50,50
Add_Drug_Map=1,1,1,1,1,1,1,1,1,1,1,1,1,1,1,1,1,1,1,1,1,1,1,1,1,1,1,1,1,1,1,1,1,1,1,1,1,1,1,1,1,1,1,1,1,1,1,1
Add_Drug_Vol=7,7,7,7,7,7,7,7,7,7,7,7,7,7,7,7,7,7,7,7,7,7,7,7,7,7,7,7,7,7,7,7,7,7,7,7,7,7,7,7,7,7,7,7,7,7,7,7
Innoc_Map=111011101110111011101110111011101110111011101110111011101110111011101110111011101110111011101110
Dilute_Map=111111111111111111111111111111111111111111111111111111111111111111111111111111111111111111111111
data_file_name=iS_1_48.txt
barcode=""
Hit_Call_Threshold=1.000000
Reference_Well=A01
WT_Ref_Well=0
Project_Name=YKO_Lib
Pipet_Gens_Point=5.00,10.00,15.00,20.00,5.00,10.00,15.00,20.00,5.00,10.00,15.00,20.00,5.00,10.00,15.00,20.00,5.00,10.00,15.00,20.00,5.00,10.00,15.00,20.00,5.00,10.00,15.00,20.00,5.00,10.00,15.00,20.00,5.00,10.00,15.00,20.00,5.00,10.00,15.00,20.00,5.00,10.00,15.00,20.00,5.00,10.00,15.00,20.00,
Shake_Divisor=1
data_handling=file_&_DB_&_auto_analysis
time_frm_freezer=-1.00
gens_frm_freezer=-1.00
Well_Vol=100
Parent_ID=""
Units=%
Quarter=A
media_name=mm
Save_Mode=one_to_one
Consolidate_Save_Map=1,2,3,4,5,6,7,8,9,10,11,12,13,14,15,16,17,18,19,20,21,22,23,24,25,26,27,28,29,30,31,32,33,34,35,36,37,38,39,40,41,42,43,44,45,46,47,48
Add_Drug_at_Start_Map=000000000000000000000000000000000000000000000000000
Add_Drug_Labware=add_drug_48
Max_Dynam_OD_Change=0.05
Reads_After_Pipet=1
Ref_Type=single_ref
Read_to_Add_Drug_at_Start=0
Send_Email_at_Pipet=no_email
config_DB_update_wells=yes
Strain_Name=""
Media=ypd
drug_vol=2.00
Drug_Name=""
Drug_Conc=2
Innoc_Conc=""
Strain_Plate=none
ShakeIntensity=High
ShakeMode=Orbital
NumberOfFlashes=1
PartOfPlate=0
MovePlateOutAfterMeasurement=0
IntegrationLagTime=0
IntegrationTime=100
DelayMoveFlashFluorescence=0
[Drug_Data]
Drug_Plate=none
Strain_Plate=none
Media=mm
Drug_Name=nd,nd,nd,nd,nd,nd,nd,nd,nd,nd,nd,nd,nd,nd,nd,nd,nd,nd,nd,nd,nd,nd,nd,nd,nd,nd,nd,nd,nd,nd,nd,nd,nd,nd,nd,nd,nd,nd,nd,nd,nd,nd,nd,nd,nd,nd,nd,nd,nd,nd,nd,nd,nd,nd,nd,nd,nd,nd,nd,nd,nd,nd,nd,nd,nd,nd,nd,nd,nd,nd,nd,nd,nd,nd,nd,nd,nd,nd,nd,nd,nd,nd,nd,nd,nd,nd,nd,nd,nd,nd,nd,nd,nd,nd,nd,nd
Strain_Name=ud
Drug_Conc=""
Innoc_Conc=0.06250,0.06250,0.06250,0.06250,0.06250,0.06250,0.06250,0.06250,0.06250,0.06250,0.06250,0.06250,0.06250,0.06250,0.06250,0.06250,0.06250,0.06250,0.06250,0.06250,0.06250,0.06250,0.06250,0.06250,0.06250,0.06250,0.06250,0.06250,0.06250,0.06250,0.06250,0.06250,0.06250,0.06250,0.06250,0.06250,0.06250,0.06250,0.06250,0.06250,0.06250,0.06250,0.06250,0.06250,0.06250,0.06250,0.06250,0.06250,0.06250,0.06250,0.06250,0.06250,0.06250,0.06250,0.06250,0.06250,0.06250,0.06250,0.06250,0.06250,0.06250,0.06250,0.06250,0.06250,0.06250,0.06250,0.06250,0.06250,0.06250,0.06250,0.06250,0.06250,0.06250,0.06250,0.06250,0.06250,0.06250,0.06250,0.06250,0.06250,0.06250,0.06250,0.06250,0.06250,0.06250,0.06250,0.06250,0.06250,0.06250,0.06250,0.06250,0.06250,0.06250,0.06250,0.06250,0.06250
Run_ID=none
Plate_Quarter=A
Units=%,%,%,%,%,%,%,%,%,%,%,%,%,%,%,%,%,%,%,%,%,%,%,%,%,%,%,%,%,%,%,%,%,%,%,%,%,%,%,%,%,%,%,%,%,%,%,%,%,%,%,%,%,%,%,%,%,%,%,%,%,%,%,%,%,%,%,%,%,%,%,%,%,%,%,%,%,%,%,%,%,%,%,%,%,%,%,%,%,%,%,%,%,%,%,%
Parent_ID=""
Project_Name=YKO_Lib
Strain_Backgrnd=0,0,0,0,0,0,0,0,0,0,0,0,0,0,0,0,0,0,0,0,0,0,0,0,0,0,0,0,0,0,0,0,0,0,0,0,0,0,0,0,0,0,0,0,0,0,0,0,0,0,0,0,0,0,0,0,0,0,0,0,0,0,0,0,0,0,0,0,0,0,0,0,0,0,0,0,0,0,0,0,0,0,0,0,0,0,0,0,0,0,0,0,0,0,0,0
Well_Vol=100,100,100,100,100,100,100,100,100,100,100,100,100,100,100,100,100,100,100,100,100,100,100,100,100,100,100,100,100,100,100,100,100,100,100,100,100,100,100,100,100,100,100,100,100,100,100,100,100,100,100,100,100,100,100,100,100,100,100,100,100,100,100,100,100,100,100,100,100,100,100,100,100,100,100,100,100,100,100,100,100,100,100,100,100,100,100,100,100,100,100,100,100,100,100,100
time_frm_freezer=-1.00
gens_frm_freezer=-1.00
user=mcostanzo
Strain_Pool=ud,ud,ud,ud,ud,ud,ud,ud,ud,ud,ud,ud,ud,ud,ud,ud,ud,ud,ud,ud,ud,ud,ud,ud,ud,ud,ud,ud,ud,ud,ud,ud,ud,ud,ud,ud,ud,ud,ud,ud,ud,ud,ud,ud,ud,ud,ud,ud,ud,ud,ud,ud,ud,ud,ud,ud,ud,ud,ud,ud,ud,ud,ud,ud,ud,ud,ud,ud,ud,ud,ud,ud,ud,ud,ud,ud,ud,ud,ud,ud,ud,ud,ud,ud,ud,ud,ud,ud,ud,ud,ud,ud,ud,ud,ud,ud
Well_Alias=A01,A02,A03,A04,A05,A06,A07,A08,A09,A10,A11,A12,B01,B02,B03,B04,B05,B06,B07,B08,B09,B10,B11,B12,C01,C02,C03,C04,C05,C06,C07,C08,C09,C10,C11,C12,D01,D02,D03,D04,D05,D06,D07,D08,D09,D10,D11,D12,E01,E02,E03,E04,E05,E06,E07,E08,E09,E10,E11,E12,F01,F02,F03,F04,F05,F06,F07,F08,F09,F10,F11,F12,G01,G02,G03,G04,G05,G06,G07,G08,G09,G10,G11,G12,H01,H02,H03,H04,H05,H06,H07,H08,H09,H10,H11,H12
Well_Pos=1,2,3,4,5,6,7,8,9,10,11,12,13,14,15,16,17,18,19,20,21,22,23,24,25,26,27,28,29,30,31,32,33,34,35,36,37,38,39,40,41,42,43,44,45,46,47,48,49,50,51,52,53,54,55,56,57,58,59,60,61,62,63,64,65,66,67,68,69,70,71,72,73,74,75,76,77,78,79,80,81,82,83,84,85,86,87,88,89,90,91,92,93,94,95,96
position=A01,A02,A03,A04,A05,A06,A07,A08,A09,A10,A11,A12,B01,B02,B03,B04,B05,B06,B07,B08,B09,B10,B11,B12,C01,C02,C03,C04,C05,C06,C07,C08,C09,C10,C11,C12,D01,D02,D03,D04,D05,D06,D07,D08,D09,D10,D11,D12,E01,E02,E03,E04,E05,E06,E07,E08,E09,E10,E11,E12,F01,F02,F03,F04,F05,F06,F07,F08,F09,F10,F11,F12,G01,G02,G03,G04,G05,G06,G07,G08,G09,G10,G11,G12,H01,H02,H03,H04,H05,H06,H07,H08,H09,H10,H11,H12
[Runtime_State]
Instrument=Tecan_24
Start_Time_Now=3.2774745805E+9
Reads_Completed=200
Innoc_Direction=down
Wells_In_Use=111111111111111111111111111111111111111111111111111111111111111111111111111111111111111111111111
Innoc_Map=111111111111111111111111111111111111111111111111111111111111111111111111111111111111000000000000
Dilute_Map=111111111111111111111111111111111111111111111111111111111111111111111111111111111111111111111111
Save_Sample_Map=000000000000000000000000000000000000000000000000010000000100000001000000010000000100000001000000
Current_OD=0.089,0.294,0.254,0.301,0.335,0.200,0.320,0.194,0.343,0.314,0.080,0.252,0.082,0.328,0.282,0.256,0.375,0.211,0.339,0.210,0.354,0.079,0.084,0.305,0.082,0.350,0.296,0.383,0.405,0.218,0.320,0.214,0.373,0.073,0.078,0.311,0.082,0.357,0.309,0.359,0.374,0.210,0.326,0.216,0.371,0.086,0.082,0.311,0.133,0.364,0.329,0.387,0.382,0.222,0.338,0.227,0.356,0.082,0.080,0.333,0.089,0.359,0.313,0.367,0.388,0.231,0.349,0.227,0.372,0.375,0.087,0.356,0.352,0.363,0.385,0.405,0.395,0.378,0.393,0.400,0.374,0.390,0.406,0.360,0.367,0.369,0.387,0.374,0.382,0.371,0.394,0.393,0.371,0.371,0.401,0.344
Bckgrnd_OD=0.079,0.098,0.090,0.088,0.085,0.082,0.080,0.081,0.080,0.081,0.078,0.084,0.081,0.085,0.085,0.082,0.084,0.083,0.078,0.078,0.083,0.076,0.080,0.083,0.078,0.081,0.079,0.081,0.083,0.079,0.076,0.077,0.080,0.068,0.077,0.085,0.079,0.083,0.080,0.080,0.079,0.076,0.079,0.079,0.082,0.077,0.080,0.081,0.082,0.083,0.083,0.081,0.078,0.079,0.077,0.081,0.078,0.079,0.078,0.082,0.083,0.082,0.079,0.082,0.081,0.078,0.078,0.081,0.081,0.081,0.080,0.083,0.086,0.086,0.084,0.086,0.081,0.081,0.082,0.082,0.080,0.081,0.079,0.082,0.091,0.080,0.086,0.080,0.081,0.082,0.085,0.080,0.079,0.082,0.087,0.082
Mapped=010000001100000011000000010000001000000011000000111111111111111111111111111111111111111111111111
Pipet_Completed=000000000000000000000000000000000000000000000000000000000000000000000000000000000000000000000000
Innoc_Completed=0,0,0,0,0,0,0,0,0,0,0,0,0,0,0,0,0,0,0,0,0,0,0,0,0,0,0,0,0,0,0,0,0,0,0,0,0,0,0,0,0,0,0,0,0,0,0,0,0,0,0,0,0,0,0,0,0,0,0,0,0,0,0,0,0,0,0,0,0,0,0,0,0,0,0,0,0,0,0,0,0,0,0,0,0,0,0,0,0,0,0,0,0,0,0,0
Save_Completed=0,0,0,0,0,0,0,0,0,0,0,0,0,0,0,0,0,0,0,0,0,0,0,0,0,0,0,0,0,0,0,0,0,0,0,0,0,0,0,0,0,0,0,0,0,0,0,0,0,0,0,0,0,0,0,0,0,0,0,0,0,0,0,0,0,0,0,0,0,0,0,0,0,0,0,0,0,0,0,0,0,0,0,0,0,0,0,0,0,0,0,0,0,0,0,0
Pipeted_At=0,0,0,0,0,0,0,0,0,0,0,0,0,0,0,0,0,0,0,0,0,0,0,0,0,0,0,0,0,0,0,0,0,0,0,0,0,0,0,0,0,0,0,0,0,0,0,0,0,0,0,0,0,0,0,0,0,0,0,0,0,0,0,0,0,0,0,0,0,0,0,0,0,0,0,0,0,0,0,0,0,0,0,0,0,0,0,0,0,0,0,0,0,0,0,0
Pipeted_OD=0,0,0,0,0,0,0,0,0,0,0,0,0,0,0,0,0,0,0,0,0,0,0,0,0,0,0,0,0,0,0,0,0,0,0,0,0,0,0,0,0,0,0,0,0,0,0,0,0,0,0,0,0,0,0,0,0,0,0,0,0,0,0,0,0,0,0,0,0,0,0,0,0,0,0,0,0,0,0,0,0,0,0,0,0,0,0,0,0,0,0,0,0,0,0,0
Dilutes_Completed=0,0,0,0,0,0,0,0,0,0,0,0,0,0,0,0,0,0,0,0,0,0,0,0,0,0,0,0,0,0,0,0,0,0,0,0,0,0,0,0,0,0,0,0,0,0,0,0,0,0,0,0,0,0,0,0,0,0,0,0,0,0,0,0,0,0,0,0,0,0,0,0,0,0,0,0,0,0,0,0,0,0,0,0,0,0,0,0,0,0,0,0,0,0,0,0
Time_At_Innoc=0,0,0,0,0,0,0,0,0,0,0,0,0,0,0,0,0,0,0,0,0,0,0,0,0,0,0,0,0,0,0,0,0,0,0,0,0,0,0,0,0,0,0,0,0,0,0,0,0,0,0,0,0,0,0,0,0,0,0,0,0,0,0,0,0,0,0,0,0,0,0,0,0,0,0,0,0,0,0,0,0,0,0,0,0,0,0,0,0,0,0,0,0,0,0,0
Time_At_Save=0,0,0,0,0,0,0,0,0,0,0,0,0,0,0,0,0,0,0,0,0,0,0,0,0,0,0,0,0,0,0,0,0,0,0,0,0,0,0,0,0,0,0,0,0,0,0,0,0,0,0,0,0,0,0,0,0,0,0,0,0,0,0,0,0,0,0,0,0,0,0,0,0,0,0,0,0,0,0,0,0,0,0,0,0,0,0,0,0,0,0,0,0,0,0,0
Time_At_Dilute=0,0,0,0,0,0,0,0,0,0,0,0,0,0,0,0,0,0,0,0,0,0,0,0,0,0,0,0,0,0,0,0,0,0,0,0,0,0,0,0,0,0,0,0,0,0,0,0,0,0,0,0,0,0,0,0,0,0,0,0,0,0,0,0,0,0,0,0,0,0,0,0,0,0,0,0,0,0,0,0,0,0,0,0,0,0,0,0,0,0,0,0,0,0,0,0
Previous_OD=0.089,0.294,0.254,0.301,0.335,0.200,0.320,0.194,0.343,0.314,0.080,0.252,0.082,0.328,0.282,0.256,0.375,0.211,0.339,0.210,0.354,0.079,0.084,0.305,0.082,0.350,0.296,0.383,0.405,0.218,0.320,0.214,0.373,0.073,0.078,0.311,0.082,0.357,0.309,0.359,0.374,0.210,0.326,0.216,0.371,0.086,0.082,0.311,0.133,0.364,0.329,0.387,0.382,0.222,0.338,0.227,0.356,0.082,0.080,0.333,0.089,0.359,0.313,0.367,0.388,0.231,0.349,0.227,0.372,0.375,0.087,0.356,0.352,0.363,0.385,0.405,0.395,0.378,0.393,0.400,0.374,0.390,0.406,0.360,0.367,0.369,0.387,0.374,0.382,0.371,0.394,0.393,0.371,0.371,0.401,0.344
Prev_Delta_OD=0.003,0.007,0.006,0.002,0.003,0.002,0.001,0.000,0.001,0.002,0.000,0.003,0.000,0.003,0.000,0.001,0.004,0.002,0.004,0.001,0.009,0.000,0.001,0.011,0.002,0.005,0.002,0.004,0.001,0.001,0.002,0.000,0.002,0.001,0.001,0.004,0.001,0.003,0.001,0.002,0.003,0.003,0.001,0.002,0.004,0.001,0.001,0.007,0.000,0.000,0.003,0.003,0.000,0.000,0.001,0.003,0.003,0.000,0.002,0.002,0.000,0.000,0.003,0.000,0.004,0.002,0.002,0.006,0.001,0.004,0.001,0.013,0.001,0.007,0.002,0.002,0.004,0.005,0.004,0.001,0.000,0.004,0.003,0.002,0.001,0.003,0.001,0.001,0.004,0.005,0.004,0.003,0.008,0.010,0.005,0.011
Delta_From_Ref=0.000,-27.702,-21.342,-24.534,-29.452,-11.917,-24.220,-11.369,-27.949,-25.496,1.702,-20.658,1.261,-29.783,-23.514,-17.218,-33.170,-13.443,-24.098,-12.540,-29.219,2.087,1.280,-24.456,1.501,-26.097,-21.516,-31.627,-35.845,-12.779,-20.545,-12.149,-31.475,3.799,2.088,-28.205,1.630,-32.014,-22.788,-30.560,-31.508,-11.770,-21.460,-13.370,-33.072,1.022,1.466,-26.271,0.000,0.000,0.000,0.000,0.000,0.000,0.000,0.000,0.000,0.000,0.000,0.000,0.000,0.000,0.000,0.000,0.000,0.000,0.000,0.000,0.000,0.000,0.000,0.000,0.000,0.000,0.000,0.000,0.000,0.000,0.000,0.000,0.000,0.000,0.000,0.000,0.000,0.000,0.000,0.000,0.000,0.000,0.000,0.000,0.000,0.000,0.000,0.000
Sig_OD_Delta=0,0,0,0,0,0,0,0,0,0,1,0,1,0,0,0,0,0,0,0,0,1,1,0,1,0,0,0,0,0,0,0,0,1,1,0,1,0,0,0,0,0,0,0,0,1,1,0,0,0,0,0,0,0,0,0,0,0,0,0,0,0,0,0,0,0,0,0,0,0,0,0,0,0,0,0,0,0,0,0,0,0,0,0,0,0,0,0,0,0,0,0,0,0,0,0
Add_Drug_at_Start_Map=000000000000000000000000000000000000000000000000000000000000000000000000000000000000000000000000
[Analysis]
Drug_ID=A1,A2,A3,A4,A5,A6,B1,B2,B3,B4,B5,B6,C1,C2,C3,C4,C5,C6,D1,D2,D3,D4,D5,D6,E1,E2,E3,E4,E5,E6,F1,F2,F3,F4,F5,F6,G1,G2,G3,G4,G5,G6,H1,H2,H3,H4,H5,H6
Decision=no_inh,ps2_2_1,ps2_2_1,no_inh,ps2_1_1,no_inh,screen,ps2_2_1,ps2_1_1,no_inh,ps2_1_1,no_inh,screen,no_inh,no_inh,no_inh,ps2_1_1,no_inh,screen,ps2_2_1,no_inh,ps2_1_1,ps2_1_1,no_inh,no_inh,ps2_2_1,ps2_1_1,no_inh,no_inh,no_inh,no_inh,ps2_1_1,no_inh,ps2_2_1,no_inh,no_inh,ps2_1_1,ps2_2_1,ps2_2_1,ps2_4_1,ps2_2_1,ps2_2_1,ps2_4_1,no_inh,ps2_2_1,no_inh,ps2_1_1,ps2_2_1,no_inh,no_inh,no_inh,no_inh,screen,ps2_1_1,no_inh,no_inh,no_inh,screen,screen,ps2_1_1,no_inh,no_inh,ps2_1_1,screen,screen,ps2_2_1,no_inh,no_inh,ps2_1_1,no_inh,screen,ps2_1_1,no_inh,no_inh,ps2_1_1,screen,screen,no_inh,no_inh,no_inh,no_inh,ps2_1_1,no_inh,ps2_2_1,ps2_2_1,ps2_2_1,ps2_2_1,ps2_1_1,ps2_2_1,no_inh,ps2_2_1,ps2_2_1,ps2_2_1,ps2_1_1,ps2_4_1,ps2_2_1
Plot_Min=0.100,0.100,0.100,0.100,0.100,0.100,0.100,0.100,0.100,0.100,0.100,0.100,0.100,0.100,0.100,0.100,0.100,0.100,0.100,0.100,0.100,0.100,0.100,0.100,0.100,0.100,0.100,0.100,0.100,0.100,0.100,0.100,0.100,0.100,0.100,0.100,0.100,0.100,0.100,0.100,0.100,0.100,0.100,0.100,0.100,0.100,0.100,0.100
Plot_Max=1.500,1.500,1.500,1.500,1.500,1.500,1.500,1.500,1.500,1.500,1.500,1.500,1.500,1.500,1.500,1.500,1.500,1.500,1.500,1.500,1.500,1.500,1.500,1.500,1.500,1.500,1.500,1.500,1.500,1.500,1.500,1.500,1.500,1.500,1.500,1.500,1.500,1.500,1.500,1.500,1.500,1.500,1.500,1.500,1.500,1.500,1.500,1.500
G_Plot_Min=0.1
G_Plot_Delta=0.7
Plot_On_Off=0
OD_Gen_Pt=0.460
Gens_to_OD_Pt=5.000
Avg_G=27.935,11.604,12.729,12.253,11.053,14.168,0.000,11.752,12.036,12.449,10.939,12.997,0.000,11.393,12.209,10.949,10.314,13.454,0.000,11.268,11.986,10.774,10.982,13.435,21.932,10.697,11.717,10.928,10.275,14.161,83.865,11.041,11.751,10.314,10.895,13.253,10.991,10.529,10.423,10.361,10.367,11.048,10.776,10.698,10.972,10.986,10.985,11.138,11.738,14.541,11.430,10.543,0.000,10.665,11.378,13.344,10.909,0.000,0.000,11.129,11.697,14.382,11.007,0.000,0.000,11.309,11.654,13.164,10.865,37.316,0.000,10.885,11.494,14.070,10.955,0.000,0.000,11.549,11.352,13.725,11.076,10.484,45.855,11.371,10.882,10.794,11.056,10.910,10.717,11.192,10.908,10.870,10.456,11.154,10.851,11.524
Max_Slope=42.402,13.950,13.165,13.063,13.289,4.271,91.198,15.113,22.438,19.189,13.788,18.200,37.017,14.254,12.030,11.946,12.112,19.816,84.814,13.592,12.773,11.477,11.946,18.600,19.909,11.634,12.199,10.097,10.695,17.274,94.238,9.487,11.813,10.305,7.971,19.408,9.389,10.419,9.259,9.424,9.579,10.002,12.768,11.461,10.860,9.540,9.616,10.402,15.449,17.100,13.294,12.186,53.009,12.436,14.573,34.214,12.697,65.242,43.471,7.967,13.549,12.969,10.575,70.094,67.313,13.273,12.116,19.956,10.523,45.846,40.754,7.148,9.749,18.806,10.061,64.744,48.465,10.736,10.916,18.932,8.218,9.498,22.985,6.939,10.092,9.286,8.498,8.816,7.121,7.868,9.120,10.891,7.875,8.699,8.124,7.696
Fit_Model=all
Fit_Const_OD_Base=0.085
Fit_Const_N0=0.01500
Fit_Const_T0=0.000
G_Fit_Min=0.100
G_Fit_Delta=0.400
Fit_On_Off=0.000,0.000,0.000,0.000,0.000,0.000,0.000,0.000,0.000,0.000,0.000,0.000,0.000,0.000,0.000,0.000,0.000,0.000,0.000,0.000,0.000,0.000,0.000,0.000,0.000,0.000,0.000,0.000,0.000,0.000,0.000,0.000,0.000,0.000,0.000,0.000,0.000,0.000,0.000,0.000,0.000,0.000,0.000,0.000,0.000,0.000,0.000,0.000,0.000,0.000,0.000,0.000,0.000,0.000,0.000,0.000,0.000,0.000,0.000,0.000,0.000,0.000,0.000,0.000,0.000,0.000,0.000,0.000,0.000,0.000,0.000,0.000,0.000,0.000,0.000,0.000,0.000,0.000,0.000,0.000,0.000,0.000,0.000,0.000,0.000,0.000,0.000,0.000,0.000,0.000,0.000,0.000,0.000,0.000,0.000,0.000
Fit_Min=0.029,0.048,0.040,0.038,0.035,0.032,0.031,0.035,0.035,0.032,0.034,0.033,0.028,0.031,0.029,0.031,0.033,0.029,0.029,0.033,0.030,0.030,0.029,0.026,0.032,0.033,0.033,0.031,0.027,0.029,0.033,0.032,0.029,0.032,0.031,0.028,0.036,0.036,0.034,0.036,0.031,0.031,0.041,0.030,0.036,0.030,0.031,0.032,0.000,0.000,0.000,0.000,0.000,0.000,0.000,0.000,0.000,0.000,0.000,0.000,0.000,0.000,0.000,0.000,0.000,0.000,0.000,0.000,0.000,0.000,0.000,0.000,0.000,0.000,0.000,0.000,0.000,0.000,0.000,0.000,0.000,0.000,0.000,0.000,0.000,0.000,0.000,0.000,0.000,0.000,0.000,0.000,0.000,0.000,0.000,0.000
Fit_Delta=0.012,0.065,0.063,0.075,0.106,0.120,1.500,0.088,0.078,0.075,0.117,0.075,1.500,0.095,0.106,0.089,0.131,0.062,1.500,0.115,0.105,0.103,0.133,0.083,0.038,0.104,0.102,0.127,0.146,0.063,0.006,0.103,0.105,0.119,0.141,0.091,0.091,0.111,0.124,0.132,0.111,0.124,0.125,0.125,0.130,0.127,0.117,0.118,0.070,0.070,0.102,0.074,0.000,0.085,0.109,0.044,0.120,0.000,0.000,0.135,0.075,0.072,0.097,0.000,0.000,0.075,0.119,0.043,0.114,0.004,0.000,0.080,0.109,0.060,0.107,0.000,0.000,0.105,0.112,0.049,0.124,0.157,0.006,0.100,0.125,0.125,0.112,0.119,0.124,0.114,0.129,0.124,0.123,0.127,0.136,0.098
Fit_Offset=0.080,0.096,0.082,0.087,0.080,0.114,0.000,0.080,0.080,0.073,0.078,0.074,0.000,0.080,0.077,0.078,0.076,0.075,0.000,0.078,0.078,0.074,0.072,0.073,0.100,0.078,0.078,0.076,0.073,0.075,0.086,0.079,0.078,0.076,0.078,0.074,0.082,0.080,0.078,0.080,0.075,0.076,0.085,0.076,0.083,0.077,0.077,0.076,0.077,0.067,0.078,0.080,0.000,0.081,0.075,0.075,0.081,0.000,0.000,0.078,0.075,0.067,0.076,0.000,0.000,0.082,0.076,0.077,0.079,0.081,0.000,0.080,0.074,0.077,0.074,0.000,0.000,0.080,0.074,0.075,0.079,0.077,0.080,0.082,0.077,0.077,0.076,0.078,0.078,0.080,0.078,0.076,0.075,0.079,0.083,0.082
Fit_N0=0.002,0.006,0.008,0.005,0.007,0.000,0.000,0.005,0.006,0.014,0.006,0.013,0.000,0.003,0.006,0.005,0.008,0.008,0.000,0.006,0.006,0.010,0.009,0.004,0.000,0.005,0.004,0.007,0.009,0.008,0.000,0.005,0.005,0.007,0.006,0.002,0.004,0.005,0.008,0.007,0.004,0.005,0.005,0.006,0.004,0.006,0.006,0.006,0.005,0.018,0.005,0.003,0.000,0.005,0.007,0.007,0.007,0.000,0.000,0.009,0.005,0.017,0.006,0.000,0.000,0.005,0.006,0.006,0.005,0.000,0.000,0.003,0.008,0.008,0.005,0.000,0.000,0.006,0.012,0.009,0.006,0.010,0.003,0.003,0.006,0.006,0.005,0.004,0.004,0.006,0.004,0.004,0.004,0.008,0.004,0.004
Fit_T0=3.482,2.747,1.593,4.145,3.228,6.088,0.000,1.072,1.845,5.457,3.021,5.771,0.000,5.149,4.698,4.077,3.323,5.863,0.000,2.079,5.212,4.260,3.840,-0.420,6.093,1.294,0.468,4.382,5.101,5.827,6.106,3.614,5.040,1.932,5.404,-3.786,1.201,0.603,1.937,1.681,0.135,0.811,1.090,4.573,1.280,5.156,3.931,1.891,4.217,4.750,4.257,4.412,0.000,3.571,5.718,4.427,5.212,0.000,0.000,4.612,5.824,5.784,3.896,0.000,0.000,2.035,6.369,4.406,2.914,4.169,0.000,1.292,5.612,4.258,2.252,0.000,0.000,4.748,6.532,4.064,4.850,5.862,3.211,-0.264,1.099,1.934,1.706,1.999,1.857,4.662,-0.034,0.870,0.273,5.516,0.285,3.401
Fit_G=2.127,2.811,3.496,3.372,3.361,1.370,0.000,3.164,3.325,5.918,3.406,5.923,0.000,2.996,3.718,3.284,3.592,5.216,0.000,3.298,3.636,3.704,3.868,5.433,1.370,3.280,3.464,3.594,3.759,5.249,1.371,3.092,3.430,3.516,3.586,5.717,3.367,3.336,3.542,3.384,3.323,3.314,3.100,3.282,3.151,3.433,3.330,3.299,3.447,7.514,3.152,2.860,0.000,3.061,4.051,4.267,3.463,0.000,0.000,3.888,4.120,6.909,3.343,0.000,0.000,2.838,4.124,4.065,3.168,0.206,0.000,2.969,4.208,4.535,3.458,0.000,0.000,3.512,4.236,4.616,3.356,3.674,1.917,3.147,3.398,3.265,3.282,3.107,3.119,3.248,3.303,3.176,3.296,3.345,3.163,2.800
Fit_Error=0.000,0.000,0.000,0.000,0.000,0.000,0.000,0.000,0.000,0.000,0.000,0.000,0.000,0.000,0.000,0.000,0.000,0.000,0.000,0.000,0.000,0.000,0.000,0.000,0.000,0.000,0.000,0.000,0.000,0.000,0.000,0.000,0.000,0.000,0.000,0.000,0.000,0.000,0.000,0.000,0.000,0.000,0.000,0.000,0.000,0.000,0.000,0.000,0.000,0.000,0.000,0.000,0.000,0.000,0.000,0.000,0.000,0.000,0.000,0.000,0.000,0.000,0.000,0.000,0.000,0.000,0.000,0.000,0.000,0.000,0.000,0.000,0.000,0.000,0.000,0.000,0.000,0.000,0.000,0.000,0.000,0.000,0.000,0.000,0.000,0.000,0.000,0.000,0.000,0.000,0.000,0.000,0.000,0.000,0.000,0.000
Fit_CV=0.000,0.000,0.000,0.000,0.000,0.000,0.000,0.000,0.000,0.000,0.000,0.000,0.000,0.000,0.000,0.000,0.000,0.000,0.000,0.000,0.000,0.000,0.000,0.000,0.000,0.000,0.000,0.000,0.000,0.000,0.000,0.000,0.000,0.000,0.000,0.000,0.000,0.000,0.000,0.000,0.000,0.000,0.000,0.000,0.000,0.000,0.000,0.000,0.000,0.000,0.000,0.000,0.000,0.000,0.000,0.000,0.000,0.000,0.000,0.000,0.000,0.000,0.000,0.000,0.000,0.000,0.000,0.000,0.000,0.000,0.000,0.000,0.000,0.000,0.000,0.000,0.000,0.000,0.000,0.000,0.000,0.000,0.000,0.000,0.000,0.000,0.000,0.000,0.000,0.000,0.000,0.000,0.000,0.000,0.000,0.000
Time_to_20_Gens=0,0,0,0,0,0,0,0,0,0,0,0,0,0,0,0,0,0,0,0,0,0,0,0,0,0,0,0,0,0,0,0,0,0,0,0,0,0,0,0,0,0,0,0,0,0,0,0
Time_to_each_5_Gens=0,0,0,0,0,0,0,0,0,0,0,0,0,0,0,0,0,0,0,0,0,0,0,0,0,0,0,0,0,0,0,0,0,0,0,0,0,0,0,0,0,0,0,0,0,0,0,0
Time_to_each_n_Gens=24.778,45.171,46.499,48.916,46.496,45.515,0.000,48.863,46.713,46.204,48.341,43.020,0.000,48.902,48.910,48.919,46.945,46.055,0.000,48.829,48.904,46.877,48.723,45.413,48.270,46.665,48.924,48.909,45.946,48.887,44.963,47.951,48.217,45.179,48.910,46.890,47.072,45.834,46.426,47.039,46.745,48.953,46.762,47.027,48.916,48.676,48.888,48.938,48.670,45.863,48.839,43.344,0.000,39.211,48.595,44.870,47.231,0.000,0.000,44.734,48.704,48.949,48.705,0.000,0.000,46.097,48.866,44.932,47.888,28.661,0.000,44.707,48.934,48.930,47.602,0.000,0.000,48.674,48.929,47.597,48.837,46.332,27.087,48.944,48.917,48.940,48.903,48.938,48.927,48.694,48.949,48.946,46.021,48.923,48.906,48.951
Min_Pt_OD=0,0,0,0,0,0,0,0,0,0,0,0,0,0,0,0,0,0,0,0,0,0,0,0,0,0,0,0,0,0,0,0,0,0,0,0,0,0,0,0,0,0,0,0,0,0,0,0
Min_Pt_t=0,0,0,0,0,0,0,0,0,0,0,0,0,0,0,0,0,0,0,0,0,0,0,0,0,0,0,0,0,0,0,0,0,0,0,0,0,0,0,0,0,0,0,0,0,0,0,0
TO_OD=0,0,0,0,0,0,0,0,0,0,0,0,0,0,0,0,0,0,0,0,0,0,0,0,0,0,0,0,0,0,0,0,0,0,0,0,0,0,0,0,0,0,0,0,0,0,0,0
Ref_ID=A01
Multi_Refs=single_ref
test=A01,A02,A03,A04,A05,A06,A07,A08,A09,A10,A11,A12,B01,B02,B03,B04,B05,B06,B07,B08,B09,B10,B11,B12,C01,C02,C03,C04,C05,C06,C07,C08,C09,C10,C11,C12,D01,D02,D03,D04,D05,D06,D07,D08,D09,D10,D11,D12,E01,E02,E03,E04,E05,E06,E07,E08,E09,E10,E11,E12,F01,F02,F03,F04,F05,F06,F07,F08,F09,F10,F11,F12,G01,G02,G03,G04,G05,G06,G07,G08,G09,G10,G11,G12,H01,H02,H03,H04,H05,H06,H07,H08,H09,H10,H11,H12
Start_Time_Now=3.2774745807E+9
Start_Date="11/9/2007+12:36 PM"
pv_to_plate_order=no
gen_time_cutoff=0.000
Drug_Name=nd?:;-ud+0,nd?:;-ud+0,nd?:;-ud+0,nd?:;-ud+0,nd?:;-ud+0,nd?:;-ud+0,nd?:;-ud+0,nd?:;-ud+0,nd?:;-ud+0,nd?:;-ud+0,nd?:;-ud+0,nd?:;-ud+0,nd?:;-ud+0,nd?:;-ud+0,nd?:;-ud+0,nd?:;-ud+0,nd?:;-ud+0,nd?:;-ud+0,nd?:;-ud+0,nd?:;-ud+0,nd?:;-ud+0,nd?:;-ud+0,nd?:;-ud+0,nd?:;-ud+0,nd?:;-ud+0,nd?:;-ud+0,nd?:;-ud+0,nd?:;-ud+0,nd?:;-ud+0,nd?:;-ud+0,nd?:;-ud+0,nd?:;-ud+0,nd?:;-ud+0,nd?:;-ud+0,nd?:;-ud+0,nd?:;-ud+0,nd?:;-ud+0,nd?:;-ud+0,nd?:;-ud+0,nd?:;-ud+0,nd?:;-ud+0,nd?:;-ud+0,nd?:;-ud+0,nd?:;-ud+0,nd?:;-ud+0,nd?:;-ud+0,nd?:;-ud+0,nd?:;-ud+0,nd?:;-ud+0,nd?:;-ud+0,nd?:;-ud+0,nd?:;-ud+0,nd?:;-ud+0,nd?:;-ud+0,nd?:;-ud+0,nd?:;-ud+0,nd?:;-ud+0,nd?:;-ud+0,nd?:;-ud+0,nd?:;-ud+0,nd?:;-ud+0,nd?:;-ud+0,nd?:;-ud+0,nd?:;-ud+0,nd?:;-ud+0,nd?:;-ud+0,nd?:;-ud+0,nd?:;-ud+0,nd?:;-ud+0,nd?:;-ud+0,nd?:;-ud+0,nd?:;-ud+0,nd?:;-ud+0,nd?:;-ud+0,nd?:;-ud+0,nd?:;-ud+0,nd?:;-ud+0,nd?:;-ud+0,nd?:;-ud+0,nd?:;-ud+0,nd?:;-ud+0,nd?:;-ud+0,nd?:;-ud+0,nd?:;-ud+0,nd?:;-ud+0,nd?:;-ud+0,nd?:;-ud+0,nd?:;-ud+0,nd?:;-ud+0,nd?:;-ud+0,nd?:;-ud+0,nd?:;-ud+0,nd?:;-ud+0,nd?:;-ud+0,nd?:;-ud+0,nd?:;-ud+0
Drug_Well_Pos=A01,A02,A03,A04,A05,A06,B01,B02,B03,B04,B05,B06,C01,C02,C03,C04,C05,C06,D01,D02,D03,D04,D05,D06,E01,E02,E03,E04,E05,E06,F01,F02,F03,F04,F05,F06,G01,G02,G03,G04,G05,G06,H01,H02,H03,H04,H05,H06,A07,A08,A09,A10,A11,A12,B07,B08,B09,B10,B11,B12,C07,C08,C09,C10,C11,C12,D07,D08,D09,D10,D11,D12,E07,E08,E09,E10,E11,E12,F07,F08,F09,F10,F11,F12,G07,G08,G09,G10,G11,G12,H07,H08,H09,H10,H11,H12
Avg_G_tcut=27.935,11.604,12.729,12.253,11.053,14.168,0.000,11.752,12.036,12.449,10.939,12.997,0.000,11.393,12.209,10.949,10.314,13.454,0.000,11.268,11.986,10.774,10.982,13.435,21.932,10.697,11.717,10.928,10.275,14.161,83.865,11.041,11.751,10.314,10.895,13.253,10.991,10.529,10.423,10.361,10.367,11.048,10.776,10.698,10.972,10.986,10.985,11.138,11.738,14.541,11.430,10.543,0.000,10.665,11.378,13.344,10.909,0.000,0.000,11.129,11.697,14.382,11.007,0.000,0.000,11.309,11.654,13.164,10.865,37.316,0.000,10.885,11.494,14.070,10.955,0.000,0.000,11.549,11.352,13.725,11.076,10.484,45.855,11.371,10.882,10.794,11.056,10.910,10.717,11.192,10.908,10.870,10.456,11.154,10.851,11.524
t0_from_interval=0.000,-7.119,-8.400,-4.013,-17.764,-3.146,0.000,-24.335,-5.322,-4.716,-16.855,-3.518,0.000,-12.804,-17.561,-14.102,-14.448,-2.035,0.000,-20.173,-16.741,-16.140,-16.351,-1.372,23.492,-17.427,-21.677,-14.745,-12.095,-2.806,0.000,-16.762,-16.538,-16.821,-11.242,0.883,-17.938,-18.523,-17.588,-17.736,-15.402,-18.937,-19.773,-13.062,-18.096,-12.280,-15.163,-19.363,-16.605,-6.763,-16.687,-12.214,0.000,-2.089,-11.006,-5.096,-13.220,0.000,0.000,-18.385,-9.022,-6.588,-15.906,0.000,0.000,-22.580,-8.969,-4.607,-17.302,0.000,0.000,-18.117,-12.030,-6.851,-17.008,0.000,0.000,-15.506,-14.950,-7.052,-14.502,-13.706,0.000,-20.744,-19.105,-17.777,-18.285,-17.159,-16.597,-15.239,-18.412,-17.059,-16.057,-16.203,-19.495,-20.333
Sum_Delta_Ref=0.000,3.571,3.027,1.824,2.705,0.568,-1.000,3.734,2.761,0.942,2.679,0.683,-1.000,1.014,1.188,1.856,2.778,0.380,-1.000,3.320,1.122,2.512,2.347,0.353,0.571,3.244,2.937,1.898,1.930,0.381,0.584,2.423,1.360,3.324,1.092,0.122,2.759,3.867,3.744,4.301,3.248,3.425,4.132,1.792,3.259,1.351,2.078,3.402,1.495,0.873,1.911,1.470,-1.000,1.979,0.801,0.942,1.616,-1.000,-1.000,2.036,0.382,0.872,2.270,-1.000,-1.000,3.433,0.354,0.921,2.940,0.171,-1.000,2.622,0.893,1.210,2.605,-1.000,-1.000,1.526,1.373,1.140,1.708,2.021,0.256,3.269,3.605,3.490,3.150,2.910,3.149,1.844,3.608,3.011,2.980,2.027,4.198,2.978
Gens_at_time_G=0.887,3.893,3.653,3.992,4.207,3.213,0.000,4.158,3.881,3.712,4.419,3.310,0.000,4.292,4.006,4.468,4.552,3.423,0.000,4.333,4.080,4.351,4.437,3.380,2.201,4.363,4.176,4.476,4.472,3.452,0.536,4.343,4.103,4.380,4.489,3.538,4.283,4.353,4.454,4.540,4.509,4.431,4.339,4.396,4.458,4.431,4.450,4.394,4.146,3.154,4.273,4.111,0.000,3.676,4.271,3.363,4.330,0.000,0.000,4.020,4.164,3.404,4.425,0.000,0.000,4.076,4.193,3.413,4.407,0.768,0.000,4.107,4.257,3.478,4.345,0.000,0.000,4.214,4.310,3.468,4.409,4.419,0.591,4.304,4.495,4.534,4.423,4.485,4.565,4.351,4.487,4.503,4.402,4.386,4.507,4.248
G_Int_tcut=27.935,13.432,15.028,13.258,15.276,15.147,0.000,17.604,13.407,13.719,14.753,14.060,0.000,14.375,16.593,14.105,13.488,14.049,0.000,15.923,16.090,14.484,14.667,13.841,11.258,14.691,16.908,14.222,12.979,14.973,83.865,14.900,15.781,14.155,13.399,13.003,15.180,14.785,14.371,14.267,13.783,15.322,15.333,13.670,15.031,13.757,14.392,15.545,15.743,16.685,15.335,13.514,0.000,11.234,13.955,14.859,13.963,0.000,0.000,15.703,13.864,16.317,14.601,0.000,0.000,16.848,13.793,14.513,14.791,37.316,0.000,15.296,14.320,16.040,14.869,0.000,0.000,15.228,14.821,15.759,14.364,13.586,45.855,16.191,15.132,14.714,15.190,14.736,14.353,14.694,15.011,14.658,14.104,14.848,15.177,16.311
Sum_Del_12=0.000,0.525,0.493,0.126,0.179,0.005,0.087,0.459,0.312,0.068,0.164,0.021,0.032,0.079,0.030,0.046,0.199,0.082,0.075,0.314,0.020,0.199,0.186,0.057,0.175,0.270,0.293,0.057,0.098,0.078,0.208,0.145,0.045,0.328,0.056,0.129,0.237,0.419,0.404,0.516,0.274,0.312,0.434,0.006,0.274,0.009,0.055,0.283,0.042,0.028,0.052,0.030,0.082,0.097,0.039,0.067,0.048,0.103,0.102,0.140,0.089,0.062,0.097,0.146,0.156,0.401,0.119,0.052,0.251,0.013,0.113,0.247,0.018,0.119,0.207,0.128,0.117,0.053,0.068,0.089,0.050,0.112,0.051,0.407,0.354,0.317,0.263,0.206,0.330,0.079,0.301,0.214,0.236,0.078,0.463,0.261
Sum_Del_20=0.000,3.432,2.912,1.734,2.579,0.536,0.445,3.580,2.647,0.895,2.550,0.648,0.251,0.951,1.124,1.759,2.643,0.355,0.409,3.173,1.060,2.391,2.230,0.331,0.553,3.098,2.809,1.799,1.830,0.357,0.567,2.305,1.287,3.173,1.027,0.109,2.625,3.701,3.579,4.115,3.094,3.268,3.956,1.695,3.107,1.274,1.969,3.247,1.415,0.833,1.809,1.389,0.412,1.891,0.755,0.897,1.530,0.445,0.452,1.938,0.355,0.829,2.153,0.506,0.519,3.291,0.327,0.875,2.800,0.164,0.468,2.496,0.843,1.153,2.478,0.480,0.421,1.445,1.303,1.087,1.616,1.916,0.250,3.126,3.440,3.330,3.003,2.767,2.998,1.747,3.443,2.866,2.837,1.921,4.009,2.841
Sum_Del_24=0.000,5.806,4.755,3.883,5.338,1.415,0.628,6.407,4.834,2.102,5.600,1.659,0.398,2.944,2.916,4.365,5.834,1.161,0.578,6.223,2.929,5.153,5.087,1.093,0.726,6.198,5.431,4.444,4.493,1.159,0.728,5.118,3.319,6.361,3.142,0.694,5.473,7.004,6.973,7.853,6.463,6.549,7.294,4.363,6.415,3.602,4.704,6.513,3.438,1.787,4.336,3.591,0.574,3.844,2.282,1.926,3.956,0.603,0.627,4.205,1.377,1.828,5.017,0.677,0.697,6.024,1.406,1.975,5.935,0.219,0.639,5.099,2.412,2.388,5.374,0.652,0.564,3.620,3.259,2.276,4.173,4.692,0.322,6.081,6.909,6.752,6.227,5.991,6.416,4.342,6.934,6.166,6.002,4.674,7.694,5.775
Sum_12=0.298,0.823,0.792,0.424,0.478,0.303,0.211,0.757,0.610,0.366,0.462,0.278,0.330,0.220,0.328,0.344,0.497,0.217,0.223,0.612,0.278,0.497,0.484,0.241,0.124,0.568,0.592,0.355,0.397,0.220,0.090,0.443,0.344,0.626,0.243,0.169,0.535,0.717,0.703,0.814,0.572,0.610,0.732,0.304,0.572,0.289,0.353,0.582,0.340,0.326,0.350,0.268,0.217,0.395,0.260,0.365,0.346,0.195,0.196,0.438,0.209,0.360,0.395,0.152,0.142,0.699,0.179,0.350,0.549,0.285,0.186,0.545,0.280,0.417,0.505,0.170,0.181,0.351,0.366,0.387,0.348,0.410,0.247,0.705,0.652,0.615,0.562,0.504,0.628,0.377,0.599,0.512,0.534,0.376,0.761,0.559
Sum_20=0.742,4.174,3.654,2.476,3.321,1.278,0.298,4.322,3.389,1.638,3.293,1.390,0.491,1.693,1.867,2.501,3.385,1.097,0.334,3.915,1.803,3.133,2.973,1.073,0.189,3.840,3.551,2.541,2.572,1.100,0.176,3.047,2.029,3.915,1.769,0.851,3.368,4.443,4.321,4.857,3.836,4.010,4.698,2.437,3.849,2.016,2.711,3.989,2.157,1.575,2.552,2.131,0.330,2.633,1.497,1.639,2.272,0.297,0.290,2.680,1.097,1.571,2.895,0.236,0.223,4.033,1.069,1.617,3.542,0.578,0.274,3.239,1.585,1.895,3.220,0.262,0.321,2.187,2.045,1.829,2.359,2.658,0.492,3.868,4.182,4.072,3.745,3.509,3.740,2.490,4.185,3.608,3.579,2.663,4.751,3.583
Sum_24=0.962,6.769,5.717,4.845,6.301,2.377,0.334,7.370,5.796,3.064,6.562,2.622,0.564,3.906,3.878,5.328,6.796,2.123,0.385,7.185,3.892,6.116,6.049,2.055,0.236,7.160,6.393,5.407,5.456,2.121,0.235,6.080,4.281,7.323,4.105,1.656,6.436,7.966,7.935,8.816,7.425,7.512,8.256,5.325,7.377,4.565,5.666,7.476,4.401,2.749,5.298,4.554,0.389,4.806,3.245,2.888,4.918,0.360,0.336,5.168,2.339,2.791,5.979,0.285,0.266,6.987,2.368,2.937,6.897,0.743,0.323,6.061,3.374,3.350,6.337,0.311,0.398,4.583,4.221,3.238,5.135,5.654,0.641,7.044,7.871,7.714,7.189,6.954,7.378,5.304,7.897,7.129,6.964,5.636,8.656,6.737
G_by_Interval=27.935,13.432,15.028,13.258,15.276,15.147,0.000,17.604,13.407,13.719,14.753,14.060,0.000,14.375,16.593,14.105,13.488,14.049,0.000,15.923,16.090,14.484,14.667,13.841,11.258,14.691,16.908,14.222,12.979,14.973,83.865,14.900,15.781,14.155,13.399,13.003,15.180,14.785,14.371,14.267,13.783,15.322,15.333,13.670,15.031,13.757,14.392,15.545,15.743,16.685,15.335,13.514,0.000,11.234,13.955,14.859,13.963,0.000,0.000,15.703,13.864,16.317,14.601,0.000,0.000,16.848,13.793,14.513,14.791,37.316,0.000,15.296,14.320,16.040,14.869,0.000,0.000,15.228,14.821,15.759,14.364,13.586,45.855,16.191,15.132,14.714,15.190,14.736,14.353,14.694,15.011,14.658,14.104,14.848,15.177,16.311
Avg_G_inflex=11.515,5.164,11.366,6.912,5.609,13.966,0.000,5.119,5.636,7.792,5.567,8.360,0.000,6.545,6.839,5.950,5.500,9.055,0.000,5.238,6.637,5.692,5.770,9.327,23.421,5.451,9.386,5.941,5.885,9.049,45.449,5.743,6.426,5.314,6.412,9.735,5.763,5.041,5.045,4.844,5.336,5.265,4.823,6.482,5.342,6.236,5.821,5.202,10.065,8.742,6.010,6.364,0.000,6.334,7.220,8.472,6.097,0.000,0.000,6.200,8.094,8.532,5.764,0.000,0.000,9.316,7.702,8.159,5.442,11.291,0.000,5.675,7.400,7.795,5.731,0.000,0.000,6.238,6.617,7.716,6.022,5.812,18.517,5.499,5.176,5.254,5.407,5.464,5.440,5.860,5.127,5.504,5.536,5.776,5.197,5.717
G_int_inflex=11.515,4.403,13.186,4.991,4.265,14.857,0.000,3.941,4.459,7.106,4.128,6.990,0.000,4.562,5.017,4.503,4.244,6.947,0.000,4.015,4.866,4.513,4.715,7.014,11.728,4.067,12.613,4.468,4.688,6.827,45.449,4.602,4.759,4.102,4.534,7.336,4.284,3.983,3.993,4.172,3.981,4.006,3.925,4.196,3.958,4.521,4.448,3.951,10.065,7.972,4.664,4.590,0.000,5.080,5.830,7.761,4.624,0.000,0.000,4.606,5.727,7.757,4.625,0.000,0.000,13.062,5.765,7.071,4.139,11.291,0.000,4.733,5.596,7.044,4.724,0.000,0.000,4.792,5.286,7.159,4.490,4.514,18.517,4.704,4.100,3.923,4.053,4.415,4.448,4.411,3.728,3.988,4.482,4.361,4.971,4.608
Avg_G_t12=27.935,11.604,12.729,12.253,11.053,14.168,0.000,11.752,12.036,12.449,10.939,12.997,0.000,11.393,12.209,10.949,10.314,13.454,0.000,11.268,11.986,10.774,10.982,13.435,21.932,10.697,11.717,10.928,10.275,14.161,83.865,11.041,11.751,10.314,10.895,13.253,10.991,10.529,10.423,10.361,10.367,11.048,10.776,10.698,10.972,10.986,10.985,11.138,11.738,14.541,11.430,10.543,0.000,10.665,11.378,13.344,10.909,0.000,0.000,11.129,11.697,14.382,11.007,0.000,0.000,11.309,11.654,13.164,10.865,37.316,0.000,10.885,11.494,14.070,10.955,0.000,0.000,11.549,11.352,13.725,11.076,10.484,45.855,11.371,10.882,10.794,11.056,10.910,10.717,11.192,10.908,10.870,10.456,11.154,10.851,11.524
G_int_t12=27.935,13.432,15.028,13.258,15.276,15.147,0.000,17.604,13.407,13.719,14.753,14.060,0.000,14.375,16.593,14.105,13.488,14.049,0.000,15.923,16.090,14.484,14.667,13.841,11.258,14.691,16.908,14.222,12.979,14.973,83.865,14.900,15.781,14.155,13.399,13.003,15.180,14.785,14.371,14.267,13.783,15.322,15.333,13.670,15.031,13.757,14.392,15.545,15.743,16.685,15.335,13.514,0.000,11.234,13.955,14.859,13.963,0.000,0.000,15.703,13.864,16.317,14.601,0.000,0.000,16.848,13.793,14.513,14.791,37.316,0.000,15.296,14.320,16.040,14.869,0.000,0.000,15.228,14.821,15.759,14.364,13.586,45.855,16.191,15.132,14.714,15.190,14.736,14.353,14.694,15.011,14.658,14.104,14.848,15.177,16.311
G_by_Interval_g4=27.935,13.432,15.028,13.258,11.926,15.147,0.000,13.209,13.407,13.719,11.617,14.060,0.000,11.420,12.737,11.332,10.844,14.049,0.000,12.279,12.414,11.509,11.634,13.841,11.258,11.504,13.039,11.286,10.637,14.973,83.865,11.717,12.180,11.030,10.849,13.003,11.752,11.502,11.298,11.429,10.984,11.942,11.901,10.884,11.754,11.183,11.425,12.076,12.226,16.685,11.994,10.549,0.000,11.234,11.514,14.859,11.200,0.000,0.000,11.769,11.413,16.317,11.602,0.000,0.000,12.630,11.418,14.513,11.618,37.316,0.000,11.799,11.733,16.040,11.700,0.000,0.000,12.087,11.906,15.759,11.436,10.857,45.855,12.475,11.833,11.545,11.885,11.582,11.387,11.620,11.666,11.526,11.021,11.588,11.779,12.342
G_int_inflex_g4=11.515,4.403,13.186,4.991,4.265,14.857,0.000,3.941,4.459,7.106,4.128,6.990,0.000,4.562,5.017,4.503,4.244,6.947,0.000,4.015,4.866,4.513,4.715,7.014,11.728,4.067,9.997,4.468,4.688,6.827,45.449,4.602,4.759,4.102,4.534,7.336,4.284,3.983,3.993,4.172,3.981,4.006,3.925,4.196,3.958,4.521,4.448,3.951,10.065,7.972,4.664,4.590,0.000,5.080,5.830,7.761,4.624,0.000,0.000,4.606,5.727,7.757,4.625,0.000,0.000,10.005,5.765,7.071,4.139,11.291,0.000,4.733,5.596,7.044,4.724,0.000,0.000,4.792,5.286,7.159,4.490,4.514,18.517,4.704,4.100,3.923,4.053,4.415,4.448,4.411,3.728,3.988,4.482,4.361,4.409,4.608
G_int_t12_g4=27.935,13.432,15.028,13.258,11.926,15.147,0.000,13.209,13.407,13.719,11.617,14.060,0.000,11.420,12.737,11.332,10.844,14.049,0.000,12.279,12.414,11.509,11.634,13.841,11.258,11.504,13.039,11.286,10.637,14.973,83.865,11.717,12.180,11.030,10.849,13.003,11.752,11.502,11.298,11.429,10.984,11.942,11.901,10.884,11.754,11.183,11.425,12.076,12.226,16.685,11.994,10.549,0.000,11.234,11.514,14.859,11.200,0.000,0.000,11.769,11.413,16.317,11.602,0.000,0.000,12.630,11.418,14.513,11.618,37.316,0.000,11.799,11.733,16.040,11.700,0.000,0.000,12.087,11.906,15.759,11.436,10.857,45.855,12.475,11.833,11.545,11.885,11.582,11.387,11.620,11.666,11.526,11.021,11.588,11.779,12.342
Time_Inflex=10.040,13.221,46.996,16.646,16.891,47.485,0.253,14.199,17.625,22.274,17.625,22.274,0.253,22.518,21.295,21.295,18.603,22.518,0.253,16.891,22.274,18.603,22.518,22.518,47.485,15.667,43.564,21.295,21.540,22.518,21.295,21.295,22.518,16.891,22.518,26.923,16.646,15.912,16.891,17.625,16.891,16.891,16.891,16.891,16.891,21.295,21.540,16.891,5.881,22.518,22.518,21.540,0.253,21.295,26.923,24.721,22.518,0.253,0.253,18.114,23.742,22.518,22.518,0.253,0.253,43.564,26.678,21.540,17.625,4.902,0.253,20.806,21.295,22.518,21.540,0.253,0.253,22.518,21.295,22.518,21.295,21.295,21.295,22.518,16.891,16.891,16.891,22.518,21.540,22.518,16.891,16.891,21.540,22.518,21.295,22.518
OD_Inflex=0.089,0.176,0.261,0.159,0.191,0.201,0.089,0.173,0.196,0.171,0.200,0.160,0.088,0.225,0.192,0.241,0.230,0.145,0.084,0.204,0.213,0.209,0.275,0.140,0.133,0.176,0.315,0.244,0.248,0.145,0.085,0.252,0.223,0.201,0.238,0.166,0.188,0.201,0.214,0.249,0.197,0.205,0.236,0.155,0.203,0.218,0.262,0.207,0.083,0.151,0.253,0.228,0.086,0.207,0.256,0.168,0.255,0.084,0.087,0.176,0.179,0.149,0.278,0.072,0.086,0.301,0.222,0.160,0.210,0.082,0.086,0.239,0.169,0.172,0.269,0.083,0.086,0.238,0.198,0.168,0.234,0.251,0.085,0.268,0.207,0.207,0.192,0.296,0.306,0.262,0.214,0.188,0.291,0.267,0.307,0.272
Time_Saturation=0.000,47.240,47.485,45.528,44.792,47.974,0.253,42.339,48.709,0.000,42.094,19.827,0.253,45.528,44.055,46.262,46.262,43.809,0.253,43.074,42.094,43.074,43.809,0.000,47.730,47.485,47.240,47.240,45.528,45.528,0.000,41.605,45.528,46.506,41.850,45.528,45.528,44.792,47.240,47.240,45.283,47.240,45.772,42.339,43.074,45.528,47.240,46.506,47.240,43.809,47.240,48.464,0.253,46.506,47.730,38.913,46.262,0.253,0.253,44.792,42.829,38.913,47.240,0.253,0.253,46.262,42.094,0.000,45.528,0.000,0.253,45.772,45.528,24.231,44.792,0.253,0.253,44.546,47.240,46.506,45.772,43.564,21.784,46.751,40.381,47.240,45.037,47.240,44.792,47.240,40.381,43.564,47.485,45.528,46.262,43.319
OD_Saturation=0.000,0.301,0.249,0.296,0.332,0.199,0.089,0.321,0.282,0.000,0.367,0.141,0.088,0.338,0.289,0.378,0.406,0.221,0.084,0.357,0.301,0.356,0.367,0.000,0.135,0.364,0.321,0.382,0.385,0.218,0.000,0.353,0.308,0.373,0.376,0.230,0.354,0.363,0.380,0.407,0.394,0.368,0.359,0.365,0.384,0.371,0.373,0.368,0.312,0.195,0.338,0.319,0.086,0.264,0.337,0.198,0.350,0.084,0.087,0.297,0.312,0.202,0.370,0.072,0.086,0.312,0.320,0.000,0.368,0.000,0.086,0.311,0.335,0.180,0.352,0.083,0.086,0.333,0.340,0.228,0.358,0.374,0.092,0.349,0.380,0.395,0.373,0.374,0.401,0.356,0.380,0.384,0.367,0.362,0.394,0.344
Ref_Well_Name=A01,A01,A01,A01,A01,A01,A01,A01,A01,A01,A01,A01,A01,A01,A01,A01,A01,A01,A01,A01,A01,A01,A01,A01,A01,A01,A01,A01,A01,A01,A01,A01,A01,A01,A01,A01,A01,A01,A01,A01,A01,A01,A01,A01,A01,A01,A01,A01,A01,A01,A01,A01,A01,A01,A01,A01,A01,A01,A01,A01,A01,A01,A01,A01,A01,A01,A01,A01,A01,A01,A01,A01,A01,A01,A01,A01,A01,A01,A01,A01,A01,A01,A01,A01,A01,A01,A01,A01,A01,A01,A01,A01,A01,A01,A01,A01
Ratio_Avg_G=1.000,2.407,2.195,2.280,2.527,1.972,Inf,2.377,2.321,2.244,2.554,2.149,Inf,2.452,2.288,2.551,2.709,2.076,Inf,2.479,2.331,2.593,2.544,2.079,1.274,2.612,2.384,2.556,2.719,1.973,0.333,2.530,2.377,2.708,2.564,2.108,2.542,2.653,2.680,2.696,2.694,2.528,2.592,2.611,2.546,2.543,2.543,2.508,2.380,1.921,2.444,2.650,Inf,2.619,2.455,2.093,2.561,Inf,Inf,2.510,2.388,1.942,2.538,Inf,Inf,2.470,2.397,2.122,2.571,0.749,Inf,2.566,2.430,1.985,2.550,Inf,Inf,2.419,2.461,2.035,2.522,2.664,0.609,2.457,2.567,2.588,2.527,2.560,2.607,2.496,2.561,2.570,2.672,2.504,2.574,2.424
Ratio_Fit_G=1.000,0.757,0.608,0.631,0.633,1.553,Inf,0.672,0.640,0.359,0.624,0.359,Inf,0.710,0.572,0.648,0.592,0.408,Inf,0.645,0.585,0.574,0.550,0.391,1.553,0.648,0.614,0.592,0.566,0.405,1.551,0.688,0.620,0.605,0.593,0.372,0.632,0.638,0.601,0.629,0.640,0.642,0.686,0.648,0.675,0.620,0.639,0.645,0.617,0.283,0.675,0.744,Inf,0.695,0.525,0.498,0.614,Inf,Inf,0.547,0.516,0.308,0.636,Inf,Inf,0.749,0.516,0.523,0.671,10.325,Inf,0.716,0.505,0.469,0.615,Inf,Inf,0.606,0.502,0.461,0.634,0.579,1.110,0.676,0.626,0.651,0.648,0.685,0.682,0.655,0.644,0.670,0.645,0.636,0.672,0.760
Ratio_G_Int=1.000,2.080,1.859,2.107,1.829,1.844,Inf,1.587,2.084,2.036,1.893,1.987,Inf,1.943,1.684,1.980,2.071,1.988,Inf,1.754,1.736,1.929,1.905,2.018,2.481,1.901,1.652,1.964,2.152,1.866,0.333,1.875,1.770,1.974,2.085,2.148,1.840,1.889,1.944,1.958,2.027,1.823,1.822,2.044,1.858,2.031,1.941,1.797,1.774,1.674,1.822,2.067,Inf,2.487,2.002,1.880,2.001,Inf,Inf,1.779,2.015,1.712,1.913,Inf,Inf,1.658,2.025,1.925,1.889,0.749,Inf,1.826,1.951,1.742,1.879,Inf,Inf,1.834,1.885,1.773,1.945,2.056,0.609,1.725,1.846,1.898,1.839,1.896,1.946,1.901,1.861,1.906,1.981,1.881,1.841,1.713
Ratio_t0_Fit=1.000,1.268,2.186,0.840,1.079,0.572,Inf,3.248,1.887,0.638,1.153,0.603,Inf,0.676,0.741,0.854,1.048,0.594,Inf,1.675,0.668,0.817,0.907,-8.290,0.571,2.691,7.440,0.795,0.683,0.598,0.570,0.963,0.691,1.802,0.644,-0.920,2.899,5.774,1.798,2.071,25.793,4.293,3.194,0.761,2.720,0.675,0.886,1.841,0.826,0.733,0.818,0.789,Inf,0.975,0.609,0.787,0.668,Inf,Inf,0.755,0.598,0.602,0.894,Inf,Inf,1.711,0.547,0.790,1.195,0.835,Inf,2.695,0.620,0.818,1.546,Inf,Inf,0.733,0.533,0.857,0.718,0.594,1.084,-13.189,3.168,1.800,2.041,1.742,1.875,0.747,-102.412,4.002,12.755,0.631,12.218,1.024
Ratio_t0_G_Int=NaN,-0.000,-0.000,-0.000,-0.000,-0.000,NaN,-0.000,-0.000,-0.000,-0.000,-0.000,NaN,-0.000,-0.000,-0.000,-0.000,-0.000,NaN,-0.000,-0.000,-0.000,-0.000,-0.000,0.000,-0.000,-0.000,-0.000,-0.000,-0.000,NaN,-0.000,-0.000,-0.000,-0.000,0.000,-0.000,-0.000,-0.000,-0.000,-0.000,-0.000,-0.000,-0.000,-0.000,-0.000,-0.000,-0.000,-0.000,-0.000,-0.000,-0.000,NaN,-0.000,-0.000,-0.000,-0.000,NaN,NaN,-0.000,-0.000,-0.000,-0.000,NaN,NaN,-0.000,-0.000,-0.000,-0.000,NaN,NaN,-0.000,-0.000,-0.000,-0.000,NaN,NaN,-0.000,-0.000,-0.000,-0.000,-0.000,NaN,-0.000,-0.000,-0.000,-0.000,-0.000,-0.000,-0.000,-0.000,-0.000,-0.000,-0.000,-0.000,-0.000
Ref_Curve_Array=1,1,1,1,1,1,1,1,1,1,1,1,1,1,1,1,1,1,1,1,1,1,1,1,1,1,1,1,1,1,1,1,1,1,1,1,1,1,1,1,1,1,1,1,1,1,1,1,1,1,1,1,1,1,1,1,1,1,1,1,1,1,1,1,1,1,1,1,1,1,1,1,1,1,1,1,1,1,1,1,1,1,1,1,1,1,1,1,1,1,1,1,1,1,1,1
Default_ref=0
Comm_Map=,,,,,
Comm_Consol=,,,,,,,,
Comm_Screen=,,,,,
Analysis_Set=A,A,A,A,A,A,A,A,A,A,A,A,A,A,A,A,A,A,A,A,A,A,A,A,A,A,A,A,A,A,A,A,A,A,A,A,A,A,A,A,A,A,A,A,A,A,A,A,A,A,A,A,A,A,A,A,A,A,A,A,A,A,A,A,A,A,A,A,A,A,A,A,A,A,A,A,A,A,A,A,A,A,A,A,A,A,A,A,A,A,A,A,A,A,A,A
Ref_Type=single_ref,single_ref,single_ref,single_ref,single_ref,single_ref,single_ref,single_ref,single_ref,single_ref,single_ref,single_ref,single_ref,single_ref,single_ref,single_ref,single_ref,single_ref,single_ref,single_ref,single_ref,single_ref,single_ref,single_ref,single_ref,single_ref,single_ref,single_ref,single_ref,single_ref,single_ref,single_ref,single_ref,single_ref,single_ref,single_ref,single_ref,single_ref,single_ref,single_ref,single_ref,single_ref,single_ref,single_ref,single_ref,single_ref,single_ref,single_ref,single_ref,single_ref,single_ref,single_ref,single_ref,single_ref,single_ref,single_ref,single_ref,single_ref,single_ref,single_ref,single_ref,single_ref,single_ref,single_ref,single_ref,single_ref,single_ref,single_ref,single_ref,single_ref,single_ref,single_ref,single_ref,single_ref,single_ref,single_ref,single_ref,single_ref,single_ref,single_ref,single_ref,single_ref,single_ref,single_ref,single_ref,single_ref,single_ref,single_ref,single_ref,single_ref,single_ref,single_ref,single_ref,single_ref,single_ref,single_ref
Wells_In_Use=0,0,0,0,0,0,0,0,0,0,0,0,0,0,0,0,0,0,0,0,0,0,0,0,0,0,0,0,0,0,0,0,0,0,0,0,0,0,0,0,0,0,0,0,0,0,0,0,0,0,0,0,0,0,0,0,0,0,0,0,0,0,0,0,0,0,0,0,0,0,0,0,0,0,0,0,0,0,0,0,0,0,0,0,0,0,0,0,0,0,0,0,0,0,0,0
Avg_G_t8=27.935,11.604,12.729,12.253,11.053,14.168,0.000,11.752,12.036,12.449,10.939,12.997,0.000,11.393,12.209,10.949,10.314,13.454,0.000,11.268,11.986,10.774,10.982,13.435,21.932,10.697,11.717,10.928,10.275,14.161,83.865,11.041,11.751,10.314,10.895,13.253,10.991,10.529,10.423,10.361,10.367,11.048,10.776,10.698,10.972,10.986,10.985,11.138,11.738,14.541,11.430,10.543,0.000,10.665,11.378,13.344,10.909,0.000,0.000,11.129,11.697,14.382,11.007,0.000,0.000,11.309,11.654,13.164,10.865,37.316,0.000,10.885,11.494,14.070,10.955,0.000,0.000,11.549,11.352,13.725,11.076,10.484,45.855,11.371,10.882,10.794,11.056,10.910,10.717,11.192,10.908,10.870,10.456,11.154,10.851,11.524
G_int_t8=27.935,13.432,15.028,13.258,15.276,15.147,0.000,17.604,13.407,13.719,14.753,14.060,0.000,14.375,16.593,14.105,13.488,14.049,0.000,15.923,16.090,14.484,14.667,13.841,11.258,14.691,16.908,14.222,12.979,14.973,83.865,14.900,15.781,14.155,13.399,13.003,15.180,14.785,14.371,14.267,13.783,15.322,15.333,13.670,15.031,13.757,14.392,15.545,15.743,16.685,15.335,13.514,0.000,11.234,13.955,14.859,13.963,0.000,0.000,15.703,13.864,16.317,14.601,0.000,0.000,16.848,13.793,14.513,14.791,37.316,0.000,15.296,14.320,16.040,14.869,0.000,0.000,15.228,14.821,15.759,14.364,13.586,45.855,16.191,15.132,14.714,15.190,14.736,14.353,14.694,15.011,14.658,14.104,14.848,15.177,16.311
G_int_t8_g4=27.935,13.432,15.028,13.258,11.926,15.147,0.000,13.209,13.407,13.719,11.617,14.060,0.000,11.420,12.737,11.332,10.844,14.049,0.000,12.279,12.414,11.509,11.634,13.841,11.258,11.504,13.039,11.286,10.637,14.973,83.865,11.717,12.180,11.030,10.849,13.003,11.752,11.502,11.298,11.429,10.984,11.942,11.901,10.884,11.754,11.183,11.425,12.076,12.226,16.685,11.994,10.549,0.000,11.234,11.514,14.859,11.200,0.000,0.000,11.769,11.413,16.317,11.602,0.000,0.000,12.630,11.418,14.513,11.618,37.316,0.000,11.799,11.733,16.040,11.700,0.000,0.000,12.087,11.906,15.759,11.436,10.857,45.855,12.475,11.833,11.545,11.885,11.582,11.387,11.620,11.666,11.526,11.021,11.588,11.779,12.342
[Meas_Info]
[Flor:]
[Flor2:]
[Lumin:]
[Data:]
Read=DateTime	RunT[s]	Temp	Well_1	Well_2	Well_3	Well_4	Well_5	Well_6	Well_7	Well_8	Well_9	Well_10	Well_11	Well_12	Well_13	Well_14	Well_15	Well_16	Well_17	Well_18	Well_19	Well_20	Well_21	Well_22	Well_23	Well_24	Well_25	Well_26	Well_27	Well_28	Well_29	Well_30	Well_31	Well_32	Well_33	Well_34	Well_35	Well_36	Well_37	Well_38	Well_39	Well_40	Well_41	Well_42	Well_43	Well_44	Well_45	Well_46	Well_47	Well_48	Well_49	Well_50	Well_51	Well_52	Well_53	Well_54	Well_55	Well_56	Well_57	Well_58	Well_59	Well_60	Well_61	Well_62	Well_63	Well_64	Well_65	Well_66	Well_67	Well_68	Well_69	Well_70	Well_71	Well_72	Well_73	Well_74	Well_75	Well_76	Well_77	Well_78	Well_79	Well_80	Well_81	Well_82	Well_83	Well_84	Well_85	Well_86	Well_87	Well_88	Well_89	Well_90	Well_91	Well_92	Well_93	Well_94	Well_95	Well_96
1=12:51:11	912	311	0.08120	0.10080	0.09230	0.08780	0.08870	0.08400	0.08420	0.08340	0.08550	0.08390	0.08580	0.08440	0.08850	0.08800	0.08730	0.08440	0.08470	0.08440	0.08210	0.08200	0.08580	0.08420	0.08700	0.08580	0.08810	0.08580	0.08290	0.08310	0.08990	0.08280	0.08030	0.08110	0.08390	0.07170	0.08600	0.08670	0.08370	0.08490	0.08200	0.08270	0.08120	0.07890	0.08100	0.08350	0.08550	0.07910	0.08600	0.08360	0.08460	0.08470	0.08560	0.08720	0.08370	0.08080	0.08020	0.08390	0.08320	0.08340	0.08580	0.08650	0.08650	0.08500	0.08330	0.08510	0.08470	0.08110	0.08110	0.08230	0.08620	0.08450	0.08800	0.08650	0.09310	0.09020	0.08850	0.09100	0.09200	0.08770	0.08670	0.08610	0.08570	0.08920	0.08790	0.08880	0.09690	0.08330	0.09290	0.08460	0.08760	0.08430	0.09060	0.08470	0.08760	0.08600	0.10440	0.08590
2=13:05:52	1793	301	0.08020	0.10240	0.09000	0.08950	0.08540	0.08230	0.08220	0.08290	0.08060	0.08410	0.08180	0.08520	0.08700	0.08660	0.08680	0.08240	0.08390	0.08350	0.07920	0.08200	0.08350	0.08350	0.08500	0.08740	0.08770	0.08230	0.08150	0.08200	0.08380	0.08050	0.07910	0.08000	0.08140	0.07180	0.07950	0.08730	0.08330	0.08370	0.08050	0.08150	0.08000	0.07960	0.07980	0.08130	0.08370	0.08070	0.08230	0.08630	0.08390	0.08330	0.08480	0.08200	0.07980	0.08060	0.07950	0.08150	0.07980	0.08270	0.08100	0.08340	0.08480	0.08350	0.08250	0.08350	0.08210	0.08120	0.08060	0.08250	0.08250	0.08510	0.07990	0.08560	0.08920	0.08720	0.08730	0.09050	0.08380	0.08310	0.08430	0.08450	0.08340	0.08320	0.08650	0.08280	0.09330	0.08230	0.08930	0.08260	0.08450	0.08430	0.08550	0.08370	0.08340	0.08480	0.09090	0.08270
3=13:20:33	2674	300	0.08300	0.10440	0.09020	0.09030	0.08670	0.08480	0.08330	0.08390	0.08330	0.08360	0.08140	0.08440	0.08660	0.08660	0.08720	0.08400	0.08470	0.08400	0.07950	0.08020	0.08470	0.08360	0.08430	0.08460	0.08560	0.08420	0.08260	0.08330	0.08430	0.08080	0.07880	0.08030	0.08270	0.07080	0.08160	0.08470	0.08350	0.08420	0.08250	0.08220	0.08080	0.07860	0.07930	0.08160	0.08380	0.08070	0.08280	0.08330	0.08670	0.08430	0.08280	0.08140	0.08000	0.07910	0.07950	0.08290	0.08210	0.08150	0.08370	0.08210	0.08400	0.08470	0.08220	0.08490	0.08260	0.08020	0.07960	0.08100	0.08300	0.08370	0.08200	0.08570	0.08760	0.08850	0.08710	0.08860	0.08330	0.08350	0.08460	0.08460	0.08250	0.08230	0.08610	0.08320	0.09210	0.08220	0.09030	0.08330	0.08530	0.08350	0.08730	0.08170	0.08570	0.08170	0.09240	0.08860
4=13:35:14	3554	298	0.07860	0.10060	0.09030	0.08910	0.08550	0.08240	0.07980	0.08110	0.08020	0.08240	0.07990	0.08470	0.08460	0.08510	0.08530	0.08180	0.08360	0.08280	0.07800	0.07880	0.08290	0.08090	0.08300	0.08850	0.08850	0.08120	0.07930	0.08110	0.08460	0.07940	0.07790	0.07720	0.08080	0.07000	0.07830	0.08580	0.08200	0.08300	0.08070	0.08030	0.07850	0.07840	0.07870	0.08040	0.08170	0.07830	0.08170	0.08350	0.08370	0.08420	0.08420	0.08060	0.08020	0.07920	0.07820	0.08080	0.07950	0.08000	0.08140	0.08200	0.08280	0.08210	0.07940	0.08230	0.08120	0.07820	0.07840	0.08160	0.08120	0.08190	0.07990	0.08250	0.08860	0.08610	0.08590	0.08980	0.08350	0.08120	0.08530	0.08200	0.08220	0.08140	0.08630	0.08210	0.09200	0.08040	0.08630	0.08150	0.08170	0.08260	0.08600	0.08110	0.08050	0.08280	0.09630	0.08220
5=13:49:55	4435	300	0.08120	0.09770	0.09150	0.09100	0.08630	0.08560	0.08180	0.08250	0.08220	0.08270	0.08210	0.08500	0.08750	0.08880	0.08740	0.08430	0.08580	0.08420	0.08000	0.08230	0.08630	0.08190	0.08730	0.08730	0.08670	0.08350	0.08300	0.08310	0.08410	0.08200	0.07850	0.07860	0.08130	0.07210	0.08130	0.08790	0.08370	0.08610	0.08290	0.08200	0.08070	0.07910	0.08080	0.08170	0.08730	0.07970	0.08540	0.08290	0.08340	0.08500	0.08500	0.08310	0.07930	0.08040	0.08010	0.08280	0.07980	0.08420	0.08200	0.08450	0.08640	0.08370	0.08320	0.08420	0.08350	0.08060	0.08160	0.08280	0.08560	0.08450	0.08160	0.08950	0.09060	0.08840	0.08670	0.08700	0.08080	0.08410	0.08460	0.08410	0.08190	0.08310	0.08300	0.08390	0.09220	0.08290	0.08980	0.08430	0.08460	0.08390	0.08700	0.08350	0.08450	0.08430	0.09090	0.09050
6=14:04:35	5316	298	0.08160	0.10240	0.09060	0.09030	0.08640	0.08290	0.08070	0.08250	0.08140	0.08140	0.08350	0.08410	0.08730	0.08750	0.08730	0.08270	0.08470	0.08290	0.07890	0.07970	0.08620	0.07900	0.08650	0.08280	0.08700	0.08230	0.08220	0.08210	0.08330	0.08130	0.07830	0.07930	0.08060	0.07030	0.08080	0.08690	0.08300	0.08410	0.08220	0.08130	0.07980	0.07820	0.08000	0.08020	0.08600	0.07670	0.08430	0.08080	0.08590	0.08350	0.08400	0.08310	0.07890	0.08080	0.07840	0.08350	0.07820	0.08200	0.08020	0.08420	0.08470	0.08310	0.08220	0.08220	0.08220	0.07950	0.08100	0.08600	0.08360	0.08270	0.08240	0.08800	0.08870	0.08770	0.08910	0.08910	0.08350	0.08250	0.08240	0.08400	0.08030	0.08410	0.08250	0.08590	0.09270	0.08090	0.08870	0.08150	0.08130	0.08230	0.08570	0.08110	0.08180	0.08240	0.08880	0.08660
7=14:19:16	6197	300	0.07970	0.10200	0.09170	0.09070	0.08540	0.08410	0.08110	0.08330	0.08070	0.08310	0.08310	0.08610	0.08630	0.08740	0.08720	0.08340	0.08400	0.08300	0.07880	0.08070	0.08490	0.08090	0.08580	0.08670	0.08900	0.08220	0.08080	0.08160	0.08400	0.08200	0.07840	0.08050	0.08090	0.07150	0.08020	0.08870	0.08300	0.08510	0.08170	0.08070	0.08140	0.07890	0.07980	0.08100	0.08380	0.07930	0.08450	0.08720	0.08420	0.08470	0.08680	0.08270	0.07960	0.08190	0.07810	0.08220	0.08010	0.08460	0.08100	0.08620	0.08400	0.08400	0.08220	0.08340	0.08260	0.07960	0.08090	0.08290	0.08340	0.08350	0.08160	0.09440	0.09440	0.08680	0.08670	0.08870	0.08580	0.08330	0.08620	0.08520	0.08310	0.08400	0.08450	0.08550	0.09370	0.08140	0.08850	0.08200	0.08220	0.08330	0.08680	0.08300	0.08180	0.08850	0.09200	0.08820
8=14:33:57	7078	300	0.07920	0.09910	0.09060	0.09020	0.08590	0.08380	0.08120	0.08290	0.08190	0.08320	0.08330	0.08490	0.08810	0.08840	0.08890	0.08400	0.08560	0.08380	0.07980	0.08010	0.08740	0.08050	0.08580	0.08440	0.08700	0.08210	0.08170	0.08290	0.08450	0.08110	0.07850	0.07980	0.08070	0.07090	0.08100	0.08810	0.08360	0.08500	0.08240	0.08120	0.08120	0.07830	0.08050	0.08010	0.08560	0.07810	0.08530	0.08430	0.08450	0.08430	0.08440	0.08090	0.07960	0.08040	0.07820	0.08290	0.07890	0.08270	0.08030	0.08500	0.08460	0.08390	0.08230	0.08280	0.08320	0.07950	0.08180	0.08160	0.08440	0.08330	0.08340	0.08810	0.08670	0.08930	0.08680	0.09140	0.08300	0.08490	0.08400	0.08490	0.08200	0.08520	0.08280	0.08730	0.09630	0.08100	0.09040	0.08260	0.08290	0.08290	0.08670	0.08320	0.08240	0.08360	0.09190	0.09290
9=14:48:38	7958	300	0.08080	0.10170	0.09230	0.09070	0.08740	0.08390	0.08080	0.08250	0.08140	0.08330	0.08220	0.08690	0.08680	0.08680	0.08710	0.08320	0.08470	0.08380	0.07910	0.08000	0.08500	0.07980	0.08540	0.08690	0.08560	0.08170	0.08280	0.08160	0.08460	0.08080	0.07790	0.07850	0.08000	0.07260	0.07880	0.08830	0.08240	0.08480	0.08230	0.08110	0.08020	0.07820	0.07860	0.08060	0.08470	0.07970	0.08270	0.08450	0.08610	0.08310	0.08480	0.08070	0.07910	0.08020	0.07870	0.08220	0.08000	0.08280	0.08030	0.08440	0.08380	0.08300	0.08220	0.08400	0.08160	0.07970	0.07900	0.08170	0.08230	0.08530	0.08070	0.09200	0.08880	0.08840	0.08600	0.08570	0.08340	0.08270	0.08520	0.08290	0.08290	0.08230	0.08310	0.08340	0.09080	0.08130	0.08670	0.08190	0.08260	0.08350	0.08520	0.08250	0.08070	0.08560	0.08820	0.08280
10=15:03:19	8839	300	0.08130	0.10280	0.09130	0.08970	0.08530	0.08470	0.08110	0.08320	0.08270	0.08250	0.08360	0.08600	0.08680	0.08840	0.08750	0.08340	0.08500	0.08450	0.07920	0.07930	0.08590	0.07980	0.08640	0.08410	0.08630	0.08230	0.08200	0.08280	0.08360	0.08110	0.07850	0.07940	0.08070	0.07200	0.08150	0.08860	0.08350	0.08580	0.08320	0.08010	0.08130	0.07830	0.08090	0.08020	0.08610	0.07820	0.08510	0.08270	0.08630	0.08440	0.08530	0.08240	0.07910	0.08120	0.07730	0.08390	0.08050	0.08310	0.08130	0.08490	0.08370	0.08360	0.08310	0.08430	0.08210	0.07940	0.08170	0.08220	0.08390	0.08390	0.08320	0.09060	0.08920	0.08960	0.08710	0.08920	0.08160	0.08390	0.08410	0.08540	0.08170	0.08380	0.08290	0.08790	0.09280	0.08140	0.08820	0.08160	0.08360	0.08250	0.08540	0.08270	0.08170	0.08260	0.09220	0.09310
11=15:17:59	9720	300	0.08050	0.10380	0.09290	0.08970	0.08510	0.08430	0.08110	0.08200	0.08190	0.08240	0.08330	0.08410	0.08650	0.08750	0.08800	0.08330	0.08640	0.08410	0.07780	0.07880	0.08520	0.07990	0.08420	0.08410	0.08540	0.08120	0.08160	0.08260	0.08320	0.08020	0.07850	0.07810	0.08090	0.07110	0.08090	0.08660	0.08340	0.08520	0.08250	0.07960	0.08000	0.07850	0.07910	0.08010	0.08540	0.07850	0.08400	0.08250	0.08480	0.08530	0.08350	0.08120	0.07890	0.08100	0.07800	0.08200	0.08000	0.08220	0.08190	0.08500	0.08350	0.08380	0.08230	0.08380	0.08280	0.07850	0.08110	0.08230	0.08450	0.08180	0.08300	0.08590	0.08750	0.08810	0.08440	0.09050	0.08130	0.08100	0.08290	0.08450	0.08090	0.08290	0.08390	0.08760	0.09400	0.08070	0.08850	0.08110	0.08320	0.08240	0.08480	0.08050	0.08190	0.08190	0.09090	0.08560
12=15:32:40	10601	301	0.08120	0.10360	0.09420	0.09110	0.08630	0.08550	0.08140	0.08210	0.08150	0.08440	0.08220	0.08700	0.08630	0.08820	0.08770	0.08390	0.08590	0.08450	0.08010	0.08100	0.08600	0.08060	0.08530	0.08730	0.08760	0.08320	0.08290	0.08160	0.08490	0.08160	0.07880	0.07970	0.08020	0.07300	0.08010	0.08950	0.08350	0.08580	0.08330	0.08190	0.08150	0.07910	0.07920	0.08170	0.08450	0.07900	0.08370	0.08650	0.08460	0.08530	0.08590	0.08260	0.08040	0.08160	0.08000	0.08260	0.08010	0.08350	0.08010	0.08440	0.08440	0.08330	0.08200	0.08440	0.08250	0.08080	0.08010	0.08340	0.08260	0.08510	0.08090	0.08820	0.09020	0.08910	0.08740	0.09060	0.08400	0.08320	0.08620	0.08430	0.08390	0.08370	0.08340	0.08430	0.09450	0.08110	0.08690	0.08120	0.08230	0.08390	0.08630	0.08250	0.07950	0.08810	0.09000	0.08420
13=15:47:21	11481	300	0.08120	0.09930	0.09200	0.08910	0.08530	0.08420	0.08070	0.08310	0.08080	0.08280	0.08100	0.08540	0.08660	0.08720	0.08800	0.08330	0.08540	0.08450	0.07980	0.07930	0.08700	0.07980	0.08500	0.08710	0.08530	0.08250	0.08280	0.08250	0.08280	0.08050	0.07860	0.07780	0.07980	0.07190	0.07830	0.08830	0.08270	0.08400	0.08300	0.08080	0.07950	0.07840	0.07930	0.08130	0.08380	0.08020	0.08350	0.10300	0.08420	0.08390	0.08650	0.08110	0.07980	0.07960	0.07810	0.08220	0.08030	0.08250	0.08000	0.08310	0.08400	0.08360	0.08200	0.08430	0.08160	0.07880	0.07910	0.08190	0.08360	0.08510	0.08040	0.09160	0.08640	0.08750	0.08700	0.08900	0.08150	0.08150	0.08550	0.08320	0.08170	0.08310	0.08390	0.08210	0.09380	0.08020	0.08990	0.08120	0.08260	0.08320	0.08580	0.08270	0.08140	0.08490	0.08820	0.08510
14=16:02:02	12362	298	0.07990	0.10240	0.09400	0.09090	0.08510	0.08480	0.08190	0.08330	0.08170	0.08120	0.08290	0.08420	0.08620	0.08670	0.08750	0.08200	0.08430	0.08260	0.07950	0.07750	0.08620	0.07780	0.09080	0.08360	0.08480	0.08180	0.08030	0.08160	0.08360	0.08120	0.07650	0.08010	0.07980	0.07180	0.07910	0.08870	0.08290	0.08380	0.08210	0.08000	0.08060	0.07620	0.08030	0.07850	0.08390	0.07680	0.09100	0.08530	0.08330	0.08330	0.08470	0.08260	0.07750	0.08040	0.07750	0.08400	0.07770	0.08240	0.07820	0.08710	0.08380	0.08170	0.08150	0.08310	0.08260	0.07850	0.08040	0.08070	0.08370	0.08140	0.08230	0.10420	0.08790	0.08640	0.08630	0.08770	0.08170	0.08230	0.08330	0.08640	0.08020	0.08690	0.07920	0.08570	0.09090	0.08020	0.08990	0.07960	0.08210	0.08200	0.08640	0.08320	0.08010	0.09100	0.08710	0.10270
15=16:16:43	13243	300	0.08250	0.10200	0.09240	0.09110	0.08720	0.08460	0.08050	0.08310	0.08220	0.08190	0.08340	0.08600	0.08740	0.08880	0.08900	0.08350	0.08630	0.08480	0.08160	0.08020	0.08900	0.08000	0.08670	0.08600	0.08710	0.08320	0.08270	0.08420	0.08310	0.08200	0.07900	0.08070	0.08180	0.07150	0.08120	0.08840	0.08450	0.08570	0.08410	0.08210	0.08230	0.07890	0.08170	0.07960	0.08740	0.07930	0.08580	0.08340	0.08460	0.08520	0.08600	0.08240	0.08010	0.08130	0.07940	0.08470	0.08050	0.08270	0.08000	0.08460	0.08350	0.08460	0.08280	0.08430	0.08360	0.08010	0.08210	0.08230	0.08440	0.08370	0.08430	0.08830	0.08890	0.08930	0.08680	0.09290	0.08300	0.08390	0.08430	0.08540	0.08200	0.08500	0.08190	0.08520	0.09480	0.08100	0.08950	0.08150	0.08390	0.08320	0.08900	0.08220	0.08190	0.08300	0.09080	0.08830
16=16:31:23	14124	301	0.08540	0.10320	0.09250	0.09090	0.08640	0.08540	0.08060	0.08360	0.08280	0.08440	0.08260	0.08530	0.08630	0.08890	0.08840	0.08370	0.08450	0.08470	0.08000	0.08070	0.08550	0.08190	0.08330	0.08460	0.08540	0.08500	0.08240	0.08130	0.08380	0.08100	0.07880	0.08080	0.08220	0.07140	0.07930	0.08820	0.08370	0.08500	0.08240	0.08150	0.08090	0.07880	0.07920	0.08110	0.08420	0.08090	0.08260	0.08520	0.08620	0.08520	0.08490	0.08100	0.07930	0.08130	0.07960	0.08400	0.08170	0.08140	0.08160	0.08510	0.08390	0.08330	0.08290	0.08580	0.08220	0.08000	0.08050	0.08320	0.08470	0.08410	0.08230	0.08780	0.08750	0.08890	0.08990	0.09050	0.08150	0.08260	0.08410	0.08420	0.08070	0.08310	0.08460	0.08430	0.09610	0.08100	0.08840	0.08090	0.08260	0.08340	0.08660	0.08190	0.08170	0.08330	0.09220	0.08540
17=16:46:04	15005	300	0.08140	0.10520	0.09370	0.09190	0.08590	0.08490	0.08220	0.08400	0.08290	0.08280	0.08170	0.08530	0.08630	0.08960	0.08870	0.08460	0.08520	0.08460	0.07990	0.07950	0.08460	0.08150	0.08370	0.08550	0.08520	0.08350	0.08250	0.08330	0.08460	0.08120	0.07860	0.08030	0.08280	0.07030	0.08060	0.08890	0.08290	0.08670	0.08240	0.08170	0.08080	0.07910	0.07950	0.08200	0.08470	0.08040	0.08310	0.08320	0.08400	0.08520	0.08680	0.08310	0.07960	0.07980	0.08000	0.08340	0.08140	0.08130	0.08350	0.08450	0.08450	0.08440	0.08270	0.08550	0.08300	0.07960	0.08070	0.08200	0.08540	0.08410	0.08340	0.08440	0.08940	0.08910	0.08790	0.09180	0.08210	0.08380	0.08610	0.08510	0.08380	0.08410	0.08530	0.08480	0.09420	0.08190	0.09020	0.08140	0.08320	0.08330	0.08780	0.08080	0.08210	0.08220	0.09350	0.08420
18=17:00:45	15885	303	0.08340	0.10250	0.09330	0.09120	0.08600	0.08470	0.08210	0.08270	0.08300	0.08160	0.08300	0.08480	0.08550	0.08920	0.08920	0.08370	0.08560	0.08370	0.08070	0.08020	0.08590	0.08060	0.08430	0.08650	0.08590	0.08360	0.08240	0.08200	0.08470	0.08130	0.07840	0.07940	0.08090	0.07020	0.08080	0.08820	0.08330	0.08730	0.08260	0.08190	0.08200	0.07910	0.08110	0.08140	0.08540	0.07990	0.08350	0.08210	0.08560	0.08570	0.08580	0.08250	0.08050	0.08110	0.07950	0.08250	0.08110	0.08090	0.08220	0.08480	0.08390	0.08390	0.08300	0.08570	0.08220	0.07940	0.08220	0.08300	0.08390	0.08310	0.08340	0.08710	0.09040	0.09150	0.08730	0.08930	0.08320	0.08340	0.08460	0.08580	0.08290	0.08350	0.08360	0.08880	0.09280	0.08100	0.08920	0.08050	0.08260	0.08250	0.08740	0.08080	0.08220	0.08230	0.09300	0.08600
19=17:15:26	16766	298	0.08220	0.10350	0.09550	0.09330	0.08740	0.08520	0.08230	0.08510	0.08330	0.08280	0.08310	0.08810	0.08610	0.09060	0.09060	0.08440	0.08580	0.08520	0.08140	0.08200	0.08740	0.08110	0.08500	0.08570	0.08600	0.08320	0.08300	0.08380	0.08640	0.08220	0.07960	0.08190	0.08320	0.07140	0.08200	0.09090	0.08480	0.08680	0.08370	0.08260	0.08240	0.07990	0.08100	0.08280	0.08740	0.08130	0.08400	0.08450	0.08520	0.08670	0.08780	0.08340	0.08030	0.08230	0.07970	0.08640	0.08110	0.08390	0.08270	0.08660	0.08430	0.08490	0.08450	0.08640	0.08440	0.08030	0.08280	0.08430	0.08580	0.08590	0.08420	0.08780	0.08940	0.09070	0.08800	0.09150	0.08470	0.08550	0.08720	0.08760	0.08430	0.08630	0.08590	0.08690	0.09610	0.08180	0.09110	0.08140	0.08160	0.08350	0.08830	0.08280	0.08220	0.08490	0.09450	0.09390
20=17:30:06	17647	300	0.08260	0.10610	0.09730	0.09260	0.08880	0.08560	0.08220	0.08430	0.08330	0.08330	0.08240	0.08770	0.08510	0.09060	0.08930	0.08450	0.08540	0.08430	0.08040	0.08110	0.08590	0.07980	0.08410	0.08790	0.08430	0.08200	0.08270	0.08310	0.08590	0.08030	0.07940	0.08170	0.08220	0.07090	0.07930	0.09070	0.08300	0.08740	0.08240	0.08220	0.08260	0.07910	0.08010	0.08360	0.08570	0.08150	0.08230	0.08510	0.08400	0.08600	0.08850	0.08320	0.08040	0.08060	0.08000	0.08440	0.08160	0.08300	0.08120	0.08500	0.08440	0.08530	0.08340	0.08540	0.08290	0.08040	0.08270	0.08530	0.08470	0.08500	0.08350	0.08950	0.08990	0.09030	0.08940	0.08890	0.08500	0.08460	0.08630	0.08670	0.08590	0.08560	0.08500	0.08550	0.09240	0.08180	0.09020	0.08350	0.08480	0.08650	0.08900	0.08590	0.08300	0.08410	0.09330	0.08450
21=17:44:47	18528	298	0.08220	0.10060	0.09700	0.09120	0.08740	0.08630	0.08130	0.08430	0.08170	0.08400	0.08140	0.08880	0.08550	0.09080	0.09040	0.08650	0.08710	0.08580	0.07920	0.08310	0.08690	0.08020	0.08350	0.09950	0.08710	0.08360	0.08300	0.08270	0.08580	0.08030	0.08010	0.08190	0.08180	0.07280	0.07840	0.09090	0.08350	0.08960	0.08430	0.08360	0.08270	0.08080	0.08040	0.08300	0.08610	0.08600	0.08230	0.10600	0.08540	0.08820	0.09040	0.08240	0.08160	0.08190	0.08090	0.08500	0.08460	0.08320	0.08140	0.08560	0.08430	0.08680	0.08390	0.08900	0.08400	0.08130	0.08220	0.08680	0.08370	0.09080	0.08480	0.09490	0.09500	0.09240	0.08920	0.09080	0.08560	0.08550	0.09020	0.08810	0.08660	0.08520	0.09170	0.08520	0.09830	0.08490	0.09100	0.08420	0.08500	0.09000	0.09010	0.08620	0.08800	0.08850	0.09740	0.08520
22=17:59:28	19409	300	0.08230	0.10570	0.09800	0.09300	0.08830	0.08670	0.09040	0.08440	0.08390	0.08400	0.08350	0.08860	0.08680	0.09360	0.09070	0.08540	0.08790	0.08650	0.08150	0.08270	0.08820	0.08020	0.08560	0.08730	0.08440	0.08300	0.08400	0.08380	0.08630	0.08280	0.07900	0.08260	0.08310	0.07300	0.07980	0.09140	0.08340	0.08970	0.08390	0.08390	0.08310	0.07990	0.08120	0.08260	0.08680	0.08230	0.08460	0.08810	0.08400	0.08780	0.08830	0.08310	0.08130	0.08230	0.08120	0.08730	0.08210	0.08290	0.08070	0.08630	0.08440	0.08470	0.08410	0.08700	0.08400	0.08040	0.08270	0.08500	0.08480	0.08510	0.08540	0.09290	0.08980	0.09200	0.08960	0.09150	0.08520	0.08560	0.08940	0.08840	0.08420	0.08480	0.08410	0.08520	0.09710	0.08300	0.09160	0.08240	0.08400	0.08700	0.08840	0.08480	0.08240	0.08620	0.09250	0.09000
23=18:14:09	20289	300	0.08570	0.11160	0.09850	0.09440	0.08990	0.08640	0.08380	0.08560	0.08460	0.08380	0.08370	0.08910	0.08680	0.09410	0.09250	0.08660	0.08830	0.08590	0.08210	0.08320	0.08840	0.08210	0.08410	0.08910	0.08640	0.08410	0.08520	0.08510	0.08810	0.08230	0.08100	0.08260	0.08490	0.07010	0.08080	0.09300	0.08360	0.09040	0.08380	0.08480	0.08370	0.08100	0.08210	0.08440	0.08750	0.08330	0.08340	0.08660	0.08650	0.09000	0.08910	0.08390	0.08230	0.08240	0.08190	0.08650	0.08450	0.08130	0.08360	0.08680	0.08470	0.08630	0.08440	0.08820	0.08480	0.08160	0.08410	0.08570	0.08570	0.08640	0.08600	0.08890	0.09110	0.09700	0.09400	0.09710	0.08660	0.08810	0.08920	0.08970	0.08850	0.08500	0.08970	0.08800	0.09730	0.08310	0.09280	0.08340	0.08420	0.08750	0.09070	0.08530	0.08560	0.08410	0.09600	0.08570
24=18:28:50	21170	303	0.08230	0.10670	0.09920	0.09320	0.08980	0.08660	0.08330	0.08490	0.08390	0.08310	0.08200	0.08850	0.08450	0.09390	0.09050	0.08550	0.08860	0.08510	0.08070	0.08400	0.08560	0.07990	0.08290	0.08740	0.08450	0.08180	0.08450	0.08460	0.08710	0.08110	0.07850	0.08170	0.08410	0.07170	0.07920	0.09230	0.08240	0.08870	0.08310	0.08470	0.08370	0.07850	0.08000	0.08360	0.08780	0.08250	0.08200	0.08610	0.08570	0.08750	0.08940	0.08350	0.08080	0.08160	0.08200	0.08780	0.08530	0.08200	0.08170	0.08490	0.08350	0.08600	0.08430	0.08860	0.08350	0.08000	0.08160	0.08550	0.08530	0.08620	0.08490	0.08910	0.09550	0.09390	0.09690	0.09410	0.08610	0.08790	0.08890	0.08900	0.08680	0.08670	0.08910	0.08670	0.09680	0.08100	0.09160	0.08270	0.08320	0.08660	0.09010	0.08380	0.08530	0.08390	0.09530	0.08550
25=18:43:30	22051	301	0.08450	0.10990	0.10020	0.09330	0.09190	0.08860	0.10620	0.08600	0.08390	0.08350	0.08320	0.08790	0.08550	0.09500	0.09310	0.08630	0.08840	0.08600	0.08010	0.08120	0.08740	0.07790	0.08660	0.08990	0.08370	0.08390	0.08520	0.08540	0.08760	0.08260	0.07920	0.08300	0.08280	0.07210	0.07960	0.09320	0.08360	0.09020	0.08460	0.08340	0.08390	0.07980	0.08190	0.08260	0.08930	0.08140	0.08490	0.08750	0.08450	0.08860	0.09010	0.08460	0.08230	0.08250	0.08240	0.08680	0.08260	0.08240	0.08040	0.08720	0.08340	0.08650	0.08490	0.08870	0.08410	0.07950	0.08340	0.08610	0.08560	0.08570	0.08560	0.09630	0.08900	0.09460	0.09600	0.09630	0.08730	0.08710	0.08890	0.08980	0.08510	0.08690	0.08570	0.08700	0.09850	0.08230	0.09260	0.08160	0.08320	0.08650	0.08970	0.08410	0.08330	0.08540	0.09300	0.09100
26=18:58:11	22932	300	0.08350	0.11260	0.10280	0.09420	0.09090	0.08900	0.08340	0.08730	0.08370	0.08350	0.08330	0.09190	0.08610	0.09610	0.09380	0.08690	0.09000	0.08700	0.08290	0.08370	0.08840	0.07940	0.08510	0.08810	0.08600	0.08480	0.08470	0.08740	0.09030	0.08280	0.07940	0.08450	0.08490	0.07210	0.08080	0.09530	0.08420	0.09190	0.08510	0.08530	0.08430	0.08000	0.08220	0.08350	0.08950	0.08400	0.08420	0.08790	0.08560	0.09140	0.09470	0.08590	0.08220	0.08350	0.08250	0.08900	0.08450	0.08300	0.08200	0.08930	0.08490	0.08820	0.08520	0.09130	0.08490	0.08170	0.08400	0.08690	0.08690	0.08840	0.08560	0.09490	0.09470	0.09650	0.09530	0.09980	0.09100	0.08960	0.09120	0.09220	0.08830	0.08850	0.08960	0.09010	0.09920	0.08390	0.09440	0.08350	0.08390	0.08900	0.09210	0.08810	0.08400	0.08970	0.09490	0.09040
27=19:12:52	23813	300	0.08540	0.11340	0.10420	0.09630	0.09330	0.08860	0.08420	0.08760	0.08550	0.08560	0.08320	0.09120	0.08740	0.09950	0.09500	0.08740	0.09040	0.08850	0.08290	0.08520	0.08920	0.08180	0.08520	0.09280	0.08550	0.08500	0.08660	0.08680	0.09040	0.08420	0.08110	0.08490	0.08660	0.07260	0.07980	0.09640	0.08410	0.09420	0.08540	0.08820	0.08660	0.08220	0.08250	0.08570	0.09150	0.08390	0.08450	0.08930	0.08470	0.09130	0.09260	0.08660	0.08390	0.08410	0.08310	0.09040	0.08630	0.08280	0.08310	0.08870	0.08570	0.08860	0.08510	0.09220	0.08560	0.08170	0.08560	0.08890	0.08810	0.08840	0.08660	0.09540	0.09650	0.09930	0.09660	0.09600	0.08880	0.09190	0.09280	0.09060	0.08820	0.08970	0.08890	0.08820	0.10290	0.08550	0.09620	0.08340	0.08460	0.09010	0.09210	0.08750	0.08750	0.08740	0.09880	0.08900
28=19:27:33	24693	300	0.08450	0.11340	0.10410	0.09540	0.09320	0.08960	0.08550	0.08780	0.08540	0.08490	0.08180	0.09160	0.08470	0.09840	0.09530	0.08720	0.09050	0.08730	0.08240	0.08470	0.08800	0.08060	0.08380	0.08900	0.08440	0.08430	0.08370	0.08630	0.09040	0.08280	0.08050	0.08400	0.08620	0.07130	0.07870	0.09770	0.08410	0.09290	0.08470	0.08820	0.08590	0.08050	0.08150	0.08660	0.09080	0.08350	0.08320	0.09060	0.08510	0.09300	0.09250	0.08570	0.08390	0.08340	0.08250	0.08900	0.08560	0.08140	0.08120	0.08770	0.08470	0.08940	0.08490	0.09140	0.08540	0.08140	0.08570	0.08840	0.08670	0.08930	0.08580	0.09180	0.09350	0.09810	0.09800	0.10360	0.09060	0.09090	0.09240	0.09130	0.08940	0.08880	0.08970	0.08930	0.10180	0.08430	0.09540	0.08190	0.08510	0.08960	0.09340	0.08820	0.08750	0.08750	0.09990	0.09150
29=19:42:14	25574	300	0.08520	0.11780	0.10550	0.09710	0.09310	0.09010	0.08460	0.08710	0.08590	0.08380	0.08370	0.09140	0.08450	0.09800	0.09580	0.08750	0.08980	0.08720	0.08280	0.08430	0.08910	0.07940	0.08410	0.08840	0.08400	0.08590	0.08540	0.08880	0.09090	0.08250	0.07950	0.08460	0.08740	0.07070	0.08090	0.09860	0.08450	0.09320	0.08470	0.08880	0.08540	0.08030	0.08130	0.08520	0.09300	0.08410	0.08320	0.08810	0.08450	0.09340	0.09260	0.08540	0.08330	0.08340	0.08400	0.09170	0.08780	0.08210	0.08330	0.09030	0.08440	0.08930	0.08570	0.09350	0.08570	0.08100	0.08560	0.08680	0.08990	0.08980	0.09090	0.09290	0.09070	0.09890	0.09680	0.10580	0.08870	0.09220	0.09410	0.09370	0.08860	0.09130	0.09070	0.08900	0.10710	0.08500	0.09640	0.08310	0.08580	0.09120	0.09540	0.08890	0.09060	0.08730	0.10210	0.09220
30=19:56:54	26455	300	0.08560	0.11470	0.10840	0.09910	0.09580	0.09190	0.08790	0.08820	0.08680	0.08400	0.08480	0.09180	0.08520	0.09950	0.09760	0.08910	0.09200	0.08800	0.08490	0.08330	0.08990	0.07860	0.08660	0.08910	0.08450	0.08620	0.08800	0.08890	0.09120	0.08500	0.07990	0.08680	0.08810	0.07240	0.08100	0.09690	0.08370	0.09450	0.08650	0.08850	0.08750	0.08040	0.08240	0.08530	0.09410	0.08310	0.08640	0.08800	0.08610	0.09300	0.09380	0.08920	0.08590	0.08290	0.08240	0.09070	0.08730	0.08380	0.08140	0.08990	0.08550	0.08850	0.08680	0.09330	0.08670	0.08090	0.08590	0.08800	0.08860	0.08800	0.08900	0.09790	0.09560	0.10060	0.09740	0.10210	0.08960	0.09460	0.09470	0.09630	0.09010	0.09320	0.09060	0.08960	0.10570	0.08660	0.09630	0.08240	0.08630	0.09150	0.09420	0.08860	0.08860	0.08880	0.09830	0.09300
31=20:11:35	27336	303	0.08540	0.11870	0.11180	0.09740	0.09550	0.09060	0.08470	0.08820	0.08630	0.08690	0.08170	0.09330	0.08560	0.10190	0.09880	0.09050	0.09380	0.08850	0.08300	0.08710	0.08970	0.08130	0.08420	0.09920	0.08510	0.08500	0.08640	0.08770	0.09390	0.08420	0.08210	0.08580	0.08730	0.07320	0.07920	0.10140	0.08380	0.09640	0.08680	0.08910	0.08750	0.08270	0.08230	0.08750	0.09300	0.08590	0.08290	0.09710	0.08420	0.09810	0.09910	0.08770	0.08750	0.08370	0.08280	0.09050	0.08900	0.08240	0.08260	0.08830	0.08600	0.09160	0.08750	0.09480	0.08630	0.08260	0.08610	0.08990	0.08770	0.09190	0.08630	0.09920	0.09760	0.10100	0.09950	0.10350	0.09490	0.09180	0.09690	0.09510	0.09310	0.09100	0.09150	0.08850	0.10770	0.08730	0.09860	0.08520	0.08640	0.09400	0.09580	0.09180	0.08860	0.08890	0.10130	0.09110
32=20:26:16	28216	303	0.08600	0.11890	0.10900	0.09700	0.09620	0.09090	0.08670	0.08830	0.08680	0.08630	0.08000	0.09280	0.08430	0.10160	0.09790	0.09170	0.09370	0.08890	0.08330	0.08690	0.08770	0.08040	0.08210	0.09720	0.08430	0.08470	0.08700	0.08780	0.09470	0.08340	0.08090	0.08620	0.08850	0.07050	0.07880	0.09980	0.08290	0.09580	0.08630	0.09210	0.08830	0.08100	0.08110	0.08760	0.09140	0.08700	0.08060	0.09900	0.08340	0.09740	0.09860	0.08700	0.08600	0.08320	0.08570	0.09000	0.08860	0.08040	0.08250	0.08670	0.08360	0.09120	0.08610	0.09580	0.08550	0.08300	0.08510	0.09000	0.08620	0.09260	0.08540	0.09420	0.09560	0.10120	0.10050	0.10410	0.09340	0.09480	0.09730	0.09390	0.09430	0.09010	0.09230	0.08500	0.10550	0.08470	0.09750	0.08450	0.08630	0.09500	0.09620	0.09210	0.08970	0.08830	0.10280	0.09080
33=20:40:57	29097	303	0.08510	0.11550	0.11030	0.09730	0.09710	0.09040	0.08470	0.08760	0.08610	0.08590	0.08170	0.09210	0.08430	0.10270	0.09880	0.09200	0.09370	0.08770	0.08330	0.08570	0.08930	0.07820	0.08230	0.09100	0.08420	0.08510	0.08630	0.08800	0.09250	0.08390	0.07990	0.08600	0.08850	0.06910	0.07950	0.10050	0.08260	0.09720	0.08580	0.09150	0.08870	0.08050	0.08090	0.08570	0.09380	0.08330	0.08190	0.08850	0.08300	0.09520	0.09630	0.08730	0.08410	0.08310	0.08180	0.09100	0.08830	0.08020	0.08170	0.08840	0.08410	0.09200	0.08590	0.09630	0.08600	0.08070	0.08660	0.08900	0.08830	0.09060	0.08550	0.09460	0.09660	0.10250	0.09710	0.10260	0.09200	0.09460	0.09570	0.09520	0.09160	0.09080	0.09100	0.08870	0.10620	0.08560	0.09920	0.08340	0.08730	0.09560	0.09700	0.09050	0.09050	0.08700	0.10480	0.09270
34=20:55:38	29978	298	0.08500	0.11940	0.11300	0.09890	0.10060	0.09130	0.08540	0.09000	0.08800	0.08830	0.08000	0.09450	0.08490	0.10610	0.10040	0.09360	0.09520	0.09040	0.08340	0.08640	0.08950	0.08000	0.08300	0.09450	0.08400	0.08520	0.08760	0.08950	0.09610	0.08460	0.07980	0.08750	0.09020	0.07110	0.07890	0.10470	0.08280	0.09980	0.08740	0.09310	0.08960	0.08240	0.08220	0.08880	0.09620	0.08620	0.08220	0.09220	0.08400	0.09740	0.09920	0.08910	0.08880	0.08310	0.08550	0.09230	0.09130	0.08200	0.08260	0.09030	0.08530	0.09320	0.08770	0.09870	0.08660	0.08260	0.08670	0.09170	0.08950	0.09330	0.08640	0.09740	0.09810	0.10660	0.10630	0.10830	0.09670	0.09700	0.09980	0.09700	0.09500	0.09350	0.09370	0.09060	0.10980	0.08780	0.10040	0.08530	0.08890	0.09960	0.09990	0.09220	0.09170	0.09310	0.10460	0.09240
35=21:10:18	30859	300	0.08720	0.11870	0.11510	0.10070	0.10000	0.09320	0.08670	0.09340	0.08990	0.09000	0.08270	0.09520	0.08520	0.10930	0.10270	0.09330	0.09770	0.09120	0.08530	0.08930	0.09310	0.07980	0.08550	0.09770	0.08540	0.08640	0.08770	0.08980	0.09740	0.08630	0.08150	0.08880	0.09120	0.07260	0.07950	0.10480	0.08350	0.10220	0.08920	0.09570	0.09210	0.08400	0.08350	0.08900	0.09700	0.08590	0.08360	0.09950	0.08520	0.09980	0.09800	0.08890	0.08870	0.08550	0.08520	0.09410	0.09130	0.08180	0.08270	0.09150	0.08530	0.09480	0.08950	0.10070	0.08860	0.08320	0.08970	0.09470	0.09010	0.09430	0.08720	0.10520	0.10250	0.10550	0.10650	0.10690	0.09650	0.09820	0.10260	0.09890	0.09600	0.09410	0.09410	0.08940	0.11040	0.09040	0.10150	0.08580	0.09070	0.10080	0.09960	0.09490	0.09300	0.09500	0.10630	0.09490
36=21:24:59	31740	300	0.09010	0.12390	0.11680	0.10120	0.10230	0.09180	0.08790	0.09220	0.09060	0.08880	0.08320	0.09660	0.08540	0.11050	0.10450	0.09490	0.09840	0.09180	0.08640	0.08860	0.09260	0.08090	0.08390	0.09530	0.08600	0.08880	0.08770	0.09200	0.10110	0.08650	0.08370	0.08910	0.09310	0.07120	0.07980	0.10770	0.08340	0.10350	0.08950	0.09700	0.09300	0.08360	0.08550	0.09040	0.09730	0.08600	0.08290	0.09330	0.08540	0.10210	0.10270	0.09280	0.09190	0.08740	0.08670	0.09410	0.09450	0.08120	0.08330	0.09450	0.08570	0.09640	0.08980	0.10150	0.08930	0.08380	0.09050	0.09530	0.09200	0.09350	0.08800	0.09940	0.10140	0.11150	0.11120	0.11680	0.10180	0.10280	0.10340	0.10240	0.09850	0.09790	0.09810	0.09720	0.11280	0.09030	0.10500	0.08520	0.09120	0.10160	0.10320	0.09570	0.09590	0.09180	0.11040	0.09680
37=21:39:40	32620	300	0.08610	0.12350	0.11850	0.10120	0.10170	0.09230	0.08810	0.09200	0.09170	0.08840	0.08240	0.09690	0.08500	0.11160	0.10440	0.09570	0.09910	0.09000	0.08550	0.08870	0.09120	0.07950	0.08280	0.09570	0.08420	0.08720	0.08890	0.09200	0.10050	0.08580	0.08130	0.08810	0.09370	0.07040	0.07880	0.10880	0.08280	0.10410	0.08860	0.09680	0.09260	0.08150	0.08270	0.08950	0.09860	0.08640	0.08250	0.09510	0.08320	0.10440	0.10270	0.09230	0.08870	0.08580	0.08640	0.09330	0.09500	0.08130	0.08300	0.09300	0.08420	0.09550	0.08850	0.10470	0.08790	0.08250	0.08880	0.09470	0.09140	0.09460	0.08700	0.09990	0.10540	0.10900	0.10690	0.11180	0.10110	0.10110	0.10330	0.10130	0.09840	0.09610	0.09900	0.09220	0.11460	0.09040	0.10450	0.08650	0.09130	0.10370	0.10450	0.09630	0.09520	0.09340	0.11280	0.09510
38=21:54:21	33501	300	0.08760	0.12670	0.12130	0.10090	0.10320	0.09290	0.08890	0.09270	0.09220	0.09060	0.08220	0.09910	0.08480	0.11350	0.10750	0.09690	0.10060	0.09130	0.08540	0.08890	0.09430	0.08090	0.08270	0.09560	0.08480	0.08810	0.08950	0.09320	0.10350	0.08640	0.08280	0.08900	0.09550	0.07050	0.08020	0.11110	0.08360	0.10570	0.08990	0.09860	0.09400	0.08380	0.08410	0.09130	0.10170	0.08650	0.08310	0.09720	0.08490	0.10640	0.10480	0.09380	0.09410	0.08650	0.08600	0.09510	0.09650	0.08150	0.08360	0.09530	0.08450	0.09830	0.09000	0.10580	0.08900	0.08280	0.09090	0.09530	0.09260	0.09430	0.08740	0.10270	0.10440	0.11250	0.10950	0.11700	0.10290	0.10340	0.10760	0.10450	0.10110	0.10040	0.10140	0.09570	0.11970	0.09170	0.10720	0.08920	0.09330	0.10390	0.10800	0.09840	0.09870	0.09380	0.11430	0.09990
39=22:09:02	34382	303	0.08900	0.12870	0.12220	0.10300	0.10490	0.09370	0.09100	0.09480	0.09310	0.09240	0.08180	0.09940	0.08500	0.11570	0.10890	0.09850	0.10220	0.09360	0.08670	0.09170	0.09440	0.08090	0.08320	0.10080	0.08650	0.08930	0.08920	0.09390	0.10360	0.08630	0.08410	0.09020	0.09590	0.07130	0.07900	0.11060	0.08270	0.10710	0.09080	0.10140	0.09590	0.08490	0.08320	0.09290	0.10110	0.08810	0.08220	0.10170	0.08410	0.10700	0.10500	0.09320	0.09110	0.08730	0.08820	0.09630	0.09650	0.08150	0.08420	0.09310	0.08530	0.09870	0.09160	0.10780	0.09020	0.08450	0.09240	0.09550	0.09370	0.09850	0.08690	0.10500	0.10910	0.11300	0.10710	0.11420	0.10390	0.10410	0.10780	0.10470	0.10300	0.09820	0.10050	0.09210	0.12270	0.09340	0.10790	0.09110	0.09500	0.10620	0.11200	0.10030	0.09940	0.09470	0.11630	0.09900
40=22:23:42	35263	303	0.08980	0.13130	0.12480	0.10470	0.10800	0.09430	0.09120	0.09380	0.09580	0.09110	0.08290	0.10200	0.08430	0.11760	0.11010	0.09830	0.10260	0.09340	0.08760	0.09020	0.09570	0.08070	0.08390	0.09740	0.08370	0.08970	0.09240	0.09610	0.10250	0.08860	0.08420	0.09110	0.09680	0.07220	0.08010	0.11400	0.08340	0.10900	0.09140	0.10230	0.09840	0.08470	0.08630	0.09140	0.10400	0.08660	0.08400	0.09950	0.08400	0.10740	0.10580	0.09470	0.09420	0.08720	0.08810	0.09780	0.09810	0.08220	0.08260	0.09640	0.08570	0.10030	0.09250	0.10950	0.09170	0.08430	0.09380	0.09680	0.09440	0.09810	0.08920	0.10940	0.10650	0.11750	0.11240	0.12050	0.10390	0.10860	0.11080	0.11000	0.10220	0.10200	0.10350	0.09680	0.12570	0.09280	0.11160	0.09100	0.09970	0.11000	0.11460	0.10430	0.10350	0.09610	0.11890	0.10360
41=22:38:23	36144	303	0.08910	0.13350	0.12790	0.10660	0.10920	0.09510	0.09340	0.09600	0.09770	0.09380	0.08470	0.10290	0.08530	0.12050	0.11310	0.09810	0.10630	0.09470	0.08960	0.09230	0.09700	0.08080	0.08480	0.09680	0.08390	0.09140	0.09120	0.09790	0.10720	0.08860	0.08490	0.09250	0.09970	0.07240	0.08090	0.11700	0.08380	0.11220	0.09210	0.10480	0.10050	0.08520	0.08720	0.09290	0.10650	0.08560	0.08480	0.10360	0.08580	0.11080	0.10790	0.09630	0.09650	0.08880	0.08950	0.09980	0.10000	0.08160	0.08310	0.09760	0.08600	0.10270	0.09290	0.11250	0.09260	0.08480	0.09520	0.09820	0.09620	0.09840	0.08880	0.11020	0.10540	0.11960	0.11670	0.12220	0.10680	0.11000	0.11270	0.11080	0.10590	0.10490	0.10450	0.09920	0.12620	0.09520	0.11270	0.09170	0.09860	0.11120	0.11700	0.10680	0.10520	0.09700	0.12240	0.10720
42=22:53:04	37024	298	0.09590	0.13630	0.12970	0.10590	0.10910	0.09420	0.09230	0.09460	0.09840	0.09380	0.08270	0.10170	0.08520	0.12180	0.11410	0.09740	0.10640	0.09430	0.08920	0.09210	0.09920	0.07840	0.08480	0.09770	0.08370	0.09100	0.09060	0.09560	0.10670	0.08810	0.08430	0.09180	0.09800	0.06980	0.07940	0.11510	0.08240	0.11200	0.09130	0.10420	0.10080	0.08440	0.08610	0.09170	0.10650	0.08400	0.08400	0.09900	0.08700	0.11100	0.10940	0.09640	0.09330	0.08740	0.08710	0.09790	0.09940	0.08050	0.08220	0.09450	0.08560	0.10200	0.09090	0.11290	0.09160	0.08340	0.09320	0.09620	0.09630	0.09590	0.08890	0.11080	0.11360	0.12510	0.12000	0.12120	0.10600	0.10800	0.11060	0.10900	0.10510	0.10340	0.10320	0.09840	0.12530	0.09340	0.11130	0.09180	0.09860	0.10970	0.11450	0.10290	0.10420	0.09540	0.12190	0.10560
43=23:07:45	37905	300	0.08900	0.13460	0.12840	0.10700	0.11140	0.09420	0.09680	0.09680	0.09930	0.09430	0.08240	0.10450	0.08580	0.12430	0.11710	0.10010	0.10820	0.09730	0.09080	0.09330	0.09940	0.07960	0.08520	0.10040	0.08480	0.09160	0.09170	0.09970	0.11040	0.08940	0.08600	0.09330	0.10130	0.07030	0.07930	0.11940	0.08360	0.11450	0.09370	0.10750	0.10590	0.08590	0.08800	0.09530	0.10980	0.08490	0.08400	0.10520	0.08630	0.11230	0.11220	0.09940	0.09650	0.08960	0.09010	0.09980	0.10190	0.08260	0.08320	0.09850	0.08570	0.10590	0.09430	0.11720	0.09330	0.08680	0.09550	0.09890	0.09820	0.10150	0.08840	0.11290	0.12080	0.12490	0.12020	0.12330	0.11300	0.11490	0.11780	0.11140	0.11080	0.10900	0.10890	0.09990	0.12790	0.09710	0.11510	0.09590	0.10120	0.11550	0.12080	0.11110	0.10870	0.09910	0.12730	0.10870
44=23:22:26	38786	300	0.08900	0.13760	0.13330	0.11030	0.11320	0.09530	0.09730	0.09790	0.10170	0.09680	0.08120	0.10570	0.08500	0.12560	0.12170	0.10090	0.11170	0.09720	0.09060	0.09580	0.09880	0.08140	0.08310	0.10410	0.08350	0.09260	0.09510	0.10150	0.11200	0.08990	0.08770	0.09430	0.10160	0.07100	0.08050	0.12180	0.08240	0.11670	0.09480	0.10730	0.10740	0.08660	0.08770	0.09570	0.11020	0.08730	0.08230	0.10510	0.08390	0.11480	0.11270	0.10070	0.09740	0.08980	0.09260	0.10040	0.10470	0.08180	0.08380	0.09700	0.08550	0.10710	0.09540	0.11990	0.09330	0.08650	0.09770	0.10050	0.09900	0.10220	0.08670	0.11380	0.11680	0.12320	0.11850	0.12760	0.11200	0.11690	0.11950	0.11510	0.11300	0.11090	0.11080	0.10070	0.13210	0.09910	0.11940	0.09830	0.10540	0.11660	0.12270	0.11260	0.11220	0.10030	0.13050	0.11150
45=23:37:06	39667	301	0.09160	0.14200	0.13560	0.11110	0.11290	0.09660	0.10000	0.09840	0.10170	0.09840	0.08290	0.10740	0.08580	0.13010	0.12220	0.10170	0.11410	0.09900	0.09260	0.09710	0.10140	0.08030	0.08540	0.10630	0.08620	0.09370	0.09520	0.10070	0.11270	0.09090	0.08630	0.09590	0.10430	0.07360	0.07950	0.12510	0.08400	0.11980	0.09650	0.10880	0.10970	0.08800	0.08820	0.09620	0.11240	0.08710	0.08410	0.11710	0.08450	0.11970	0.11970	0.10390	0.09970	0.09110	0.09150	0.10200	0.10500	0.08350	0.08230	0.10080	0.08520	0.10700	0.09640	0.12240	0.09510	0.08720	0.09770	0.10310	0.09920	0.10370	0.08780	0.12700	0.12430	0.12830	0.12430	0.13190	0.11710	0.11640	0.12280	0.11820	0.11320	0.11220	0.11250	0.10110	0.13560	0.09990	0.11930	0.09880	0.10460	0.11940	0.12250	0.11480	0.11040	0.10600	0.12850	0.11570
46=23:51:47	40548	298	0.09050	0.14520	0.14080	0.11340	0.11620	0.09570	0.10120	0.09800	0.10290	0.09980	0.08220	0.11160	0.08480	0.13120	0.12530	0.10250	0.11520	0.10020	0.09180	0.09650	0.10260	0.07960	0.08430	0.10860	0.08320	0.09520	0.09890	0.10840	0.11770	0.09170	0.08710	0.09460	0.10680	0.07170	0.07990	0.13220	0.08320	0.12190	0.09650	0.11140	0.11170	0.08750	0.08870	0.09630	0.11640	0.08550	0.08400	0.11020	0.08410	0.12110	0.12410	0.11050	0.10450	0.09210	0.09350	0.10460	0.11160	0.08280	0.08300	0.10400	0.08570	0.10920	0.09760	0.12350	0.09590	0.08670	0.09960	0.10330	0.10110	0.10590	0.08780	0.12070	0.11750	0.13310	0.13060	0.14090	0.12120	0.12360	0.12780	0.12280	0.11990	0.11690	0.11630	0.10510	0.13670	0.10120	0.12200	0.09880	0.10710	0.12310	0.12750	0.11680	0.11770	0.10600	0.13450	0.11310
47=00:06:28	41428	300	0.09100	0.14760	0.13780	0.11020	0.11710	0.09460	0.10480	0.09930	0.10280	0.09980	0.08370	0.10920	0.08530	0.13300	0.12670	0.10280	0.11610	0.10020	0.09240	0.09520	0.10390	0.07850	0.08540	0.10520	0.08740	0.09560	0.09610	0.10430	0.11730	0.09180	0.08740	0.09460	0.10550	0.07220	0.08010	0.12800	0.08340	0.12400	0.09670	0.11140	0.11200	0.08760	0.08840	0.09610	0.11640	0.08560	0.08420	0.11390	0.08470	0.12200	0.12180	0.10530	0.10340	0.09230	0.09230	0.10490	0.11000	0.08320	0.08250	0.10400	0.08570	0.11100	0.09830	0.12470	0.09710	0.08670	0.09920	0.10370	0.10200	0.10500	0.08790	0.12990	0.12190	0.13370	0.13160	0.13840	0.11970	0.12090	0.12750	0.12350	0.11770	0.11760	0.11690	0.10660	0.14140	0.10140	0.12640	0.09900	0.10750	0.12370	0.12700	0.11700	0.11570	0.10820	0.13390	0.11770
48=00:21:09	42309	300	0.09580	0.14970	0.13960	0.11000	0.11780	0.09510	0.10420	0.09920	0.10400	0.09920	0.08100	0.11130	0.08510	0.13630	0.12890	0.10280	0.11780	0.10250	0.09170	0.09800	0.10620	0.08080	0.08340	0.10920	0.08390	0.09600	0.09940	0.10430	0.11960	0.09180	0.08730	0.09580	0.10710	0.07010	0.08080	0.12830	0.08330	0.12620	0.09770	0.11270	0.11210	0.08750	0.08910	0.09570	0.11640	0.08550	0.08170	0.10780	0.08640	0.12410	0.11880	0.10490	0.10410	0.09120	0.09280	0.10310	0.11050	0.08100	0.08390	0.10180	0.08700	0.11240	0.09980	0.12620	0.09660	0.08630	0.10030	0.10140	0.10220	0.10510	0.08770	0.11890	0.12540	0.13700	0.13100	0.13820	0.11830	0.12250	0.12580	0.12420	0.11920	0.11580	0.11710	0.10490	0.14410	0.10140	0.12560	0.09960	0.10810	0.12330	0.12580	0.11570	0.11630	0.10540	0.13800	0.11820
49=00:35:50	43190	303	0.09310	0.15410	0.14510	0.11240	0.12120	0.09610	0.10580	0.09990	0.10410	0.10170	0.08220	0.11300	0.08500	0.13870	0.12970	0.10350	0.11960	0.10260	0.09350	0.09960	0.10630	0.07900	0.08330	0.10970	0.08230	0.09770	0.10020	0.10760	0.11940	0.09200	0.08850	0.09610	0.10880	0.07050	0.08040	0.13260	0.08270	0.12840	0.09850	0.11490	0.11640	0.08850	0.09050	0.09660	0.12000	0.08560	0.08170	0.10900	0.08420	0.12540	0.12260	0.10690	0.10580	0.09150	0.09570	0.10470	0.11330	0.08130	0.08270	0.10360	0.08470	0.11640	0.10030	0.12900	0.09780	0.08800	0.10080	0.10270	0.10320	0.10680	0.08750	0.12010	0.12330	0.13780	0.13620	0.14190	0.11960	0.12790	0.13050	0.12790	0.12080	0.11880	0.11960	0.10770	0.14740	0.10340	0.13020	0.10060	0.11000	0.12690	0.13130	0.11900	0.12030	0.10580	0.14260	0.11800
50=00:50:30	44071	303	0.09080	0.15360	0.14410	0.11520	0.12130	0.09690	0.10810	0.10090	0.10700	0.10440	0.08130	0.11560	0.08520	0.14100	0.13150	0.10530	0.12280	0.10420	0.09540	0.10030	0.10960	0.08020	0.08390	0.11100	0.08320	0.09690	0.09830	0.10900	0.12190	0.09550	0.08980	0.09830	0.11270	0.07180	0.07920	0.13830	0.08250	0.13080	0.10010	0.11830	0.11780	0.08950	0.09050	0.09920	0.12430	0.08620	0.08310	0.11950	0.08310	0.12840	0.12580	0.10870	0.10760	0.09320	0.09640	0.10820	0.11660	0.08130	0.08270	0.10620	0.08620	0.11650	0.10300	0.13120	0.10040	0.08890	0.10420	0.10570	0.10570	0.11060	0.08800	0.13390	0.12810	0.13890	0.13770	0.14240	0.12370	0.13110	0.13230	0.13160	0.12360	0.12460	0.12370	0.10710	0.15020	0.10540	0.13120	0.10350	0.11480	0.13000	0.13540	0.12260	0.12410	0.11240	0.14550	0.12620
51=01:05:11	44952	300	0.09090	0.16270	0.15310	0.11610	0.12540	0.09840	0.10940	0.10100	0.10990	0.10450	0.08190	0.11770	0.08460	0.14540	0.13320	0.10480	0.12420	0.10520	0.09570	0.10070	0.11080	0.07970	0.08290	0.11120	0.08300	0.09790	0.10070	0.11000	0.12660	0.09400	0.09000	0.09820	0.11580	0.07130	0.07860	0.14190	0.08280	0.13320	0.10130	0.11970	0.11830	0.08990	0.09470	0.09870	0.12670	0.08640	0.08250	0.12260	0.08460	0.13360	0.13370	0.10990	0.10900	0.09500	0.09770	0.10780	0.11920	0.08180	0.08110	0.10830	0.08430	0.11890	0.10290	0.13270	0.10090	0.08980	0.10490	0.10540	0.11070	0.11200	0.08750	0.12830	0.12680	0.14670	0.15060	0.15550	0.13040	0.13510	0.13700	0.13630	0.13040	0.12580	0.12750	0.11400	0.15400	0.10770	0.13310	0.10410	0.11420	0.13260	0.13840	0.12670	0.12480	0.11500	0.15010	0.12580
52=01:19:52	45832	300	0.09610	0.16300	0.14940	0.11720	0.12740	0.09900	0.11070	0.10460	0.11230	0.10660	0.08320	0.12180	0.08420	0.15090	0.13690	0.10660	0.12760	0.10490	0.09630	0.10080	0.11630	0.07970	0.08500	0.12830	0.08440	0.10080	0.10040	0.11220	0.12650	0.09640	0.09050	0.10000	0.11750	0.07230	0.07910	0.14170	0.08250	0.13790	0.10190	0.12190	0.12110	0.09060	0.09250	0.10130	0.13040	0.08560	0.08410	0.12880	0.08390	0.13470	0.13050	0.11320	0.10940	0.09580	0.09770	0.10920	0.12020	0.08430	0.08230	0.11180	0.08630	0.12390	0.10560	0.13670	0.10210	0.09060	0.10720	0.10800	0.11080	0.11490	0.08960	0.16270	0.13490	0.15520	0.14310	0.15050	0.13300	0.13730	0.13670	0.13920	0.12910	0.12740	0.12780	0.11650	0.15780	0.11210	0.14150	0.10690	0.11920	0.13700	0.14290	0.13020	0.12700	0.12300	0.15150	0.13930
53=01:34:33	46713	300	0.09090	0.16550	0.15320	0.11670	0.12850	0.09750	0.11180	0.10350	0.11040	0.10700	0.08110	0.11840	0.08330	0.15010	0.13870	0.10550	0.12830	0.10610	0.09670	0.10290	0.11540	0.07800	0.08310	0.11830	0.08320	0.09950	0.10180	0.11350	0.12730	0.09560	0.09080	0.10000	0.11860	0.07070	0.07850	0.14270	0.08290	0.13860	0.10380	0.12340	0.12150	0.09160	0.09370	0.10080	0.12890	0.08660	0.08190	0.13450	0.08480	0.13790	0.13440	0.11180	0.11130	0.09390	0.09960	0.10830	0.12120	0.08120	0.08140	0.11020	0.08430	0.12340	0.10500	0.13910	0.10260	0.09040	0.10510	0.10780	0.11070	0.11740	0.08610	0.13780	0.13530	0.15150	0.15050	0.15790	0.13420	0.13560	0.14260	0.13770	0.13310	0.12780	0.12880	0.11340	0.16080	0.11220	0.13840	0.10750	0.11750	0.13840	0.14190	0.13040	0.12720	0.11610	0.15220	0.12970
54=01:49:14	47594	298	0.09000	0.17550	0.15820	0.11960	0.13190	0.10070	0.11200	0.10590	0.11380	0.10970	0.07930	0.12320	0.08360	0.15460	0.14010	0.10720	0.13060	0.10560	0.09650	0.10410	0.11650	0.07950	0.08150	0.12650	0.08260	0.10180	0.10420	0.11690	0.13120	0.09650	0.09120	0.10100	0.11930	0.07060	0.07820	0.15060	0.08320	0.14020	0.10460	0.12300	0.12020	0.09220	0.09150	0.10360	0.13010	0.08740	0.07970	0.13540	0.08340	0.14280	0.13790	0.11760	0.11350	0.09680	0.09900	0.10920	0.12480	0.08000	0.08250	0.11110	0.08470	0.12370	0.10490	0.13940	0.10310	0.09040	0.10790	0.10970	0.11480	0.12120	0.08610	0.13560	0.13510	0.15490	0.15250	0.16190	0.13810	0.13790	0.14470	0.13940	0.13540	0.13090	0.13430	0.11400	0.16300	0.11220	0.14100	0.10670	0.11620	0.13710	0.14310	0.13170	0.12790	0.11800	0.15690	0.13060
55=02:03:54	48475	300	0.09170	0.17780	0.16370	0.12450	0.13600	0.10210	0.11440	0.10830	0.11960	0.11500	0.08220	0.13020	0.08470	0.16100	0.14480	0.11100	0.13710	0.10770	0.10130	0.10620	0.11960	0.08010	0.08530	0.14350	0.08370	0.10530	0.10680	0.12140	0.13960	0.09910	0.09460	0.10500	0.12760	0.07140	0.08010	0.15670	0.08270	0.14830	0.10910	0.12980	0.12740	0.09560	0.09650	0.10590	0.14120	0.08670	0.08400	0.14050	0.08580	0.14710	0.15050	0.12470	0.11900	0.09890	0.10390	0.11470	0.13000	0.08420	0.08280	0.11990	0.08660	0.13020	0.11090	0.14530	0.11000	0.09230	0.11530	0.11620	0.11980	0.12640	0.08850	0.16190	0.14940	0.16200	0.15590	0.16800	0.15100	0.14850	0.15280	0.15140	0.14630	0.14060	0.14160	0.12230	0.17550	0.11950	0.15000	0.11190	0.12450	0.15140	0.15520	0.14190	0.13870	0.13160	0.17030	0.14160
56=02:18:35	49356	300	0.09100	0.18500	0.16460	0.12420	0.13640	0.10180	0.11270	0.10650	0.11980	0.11260	0.08190	0.13050	0.08470	0.16240	0.14610	0.10860	0.13530	0.10770	0.09910	0.10550	0.12080	0.08100	0.08170	0.11670	0.08480	0.10410	0.10430	0.11900	0.13880	0.09820	0.09300	0.10160	0.12310	0.06940	0.08110	0.15720	0.08270	0.14630	0.10810	0.12780	0.12350	0.09530	0.09450	0.10480	0.13560	0.08690	0.08230	0.12810	0.08370	0.14720	0.14300	0.12260	0.11710	0.09710	0.10070	0.11090	0.12760	0.07980	0.08400	0.11570	0.08520	0.13150	0.10770	0.14390	0.10720	0.09130	0.11140	0.11160	0.12070	0.12410	0.08810	0.13740	0.13890	0.15970	0.15460	0.16850	0.14510	0.14470	0.14940	0.14890	0.14140	0.13410	0.13990	0.12180	0.17740	0.11740	0.14980	0.10990	0.12400	0.14650	0.15430	0.13680	0.13790	0.12160	0.17080	0.13840
57=02:33:16	50236	300	0.09170	0.17850	0.16370	0.12720	0.14070	0.10210	0.11370	0.10870	0.12240	0.11520	0.08060	0.13100	0.08240	0.16650	0.14820	0.11010	0.13920	0.10760	0.10140	0.10660	0.12130	0.07850	0.08380	0.13330	0.08240	0.10450	0.10680	0.12120	0.14090	0.09850	0.09330	0.10380	0.12790	0.07030	0.07700	0.16000	0.08130	0.15090	0.10850	0.13130	0.12590	0.09540	0.09620	0.10680	0.14110	0.08570	0.08120	0.14230	0.08280	0.14830	0.14230	0.12220	0.12000	0.09830	0.10260	0.11320	0.13040	0.08280	0.08090	0.11660	0.08350	0.13170	0.11090	0.14790	0.10950	0.09160	0.11660	0.11390	0.12070	0.12740	0.08530	0.16350	0.13940	0.16160	0.15900	0.17030	0.14470	0.15000	0.15300	0.15260	0.14560	0.14000	0.14010	0.11960	0.17360	0.11920	0.15220	0.11110	0.12670	0.14970	0.15760	0.14380	0.13720	0.12990	0.16850	0.14670
58=02:47:57	51117	300	0.09250	0.18810	0.17220	0.13210	0.14420	0.10360	0.11800	0.11080	0.12520	0.11930	0.08150	0.13790	0.08430	0.17310	0.15340	0.11330	0.14430	0.10960	0.10560	0.10940	0.12430	0.07990	0.08320	0.12950	0.08460	0.10960	0.11260	0.12650	0.14420	0.09990	0.09580	0.10620	0.13240	0.07030	0.08060	0.16960	0.08280	0.15590	0.11270	0.13520	0.13150	0.09800	0.09700	0.10840	0.14500	0.08560	0.08240	0.13980	0.08360	0.15530	0.15200	0.12820	0.12520	0.10030	0.10660	0.11710	0.13800	0.08160	0.08340	0.12150	0.08660	0.13670	0.11450	0.15360	0.11370	0.09320	0.11960	0.11610	0.12460	0.12950	0.08770	0.15370	0.14680	0.17120	0.16970	0.18580	0.15420	0.15660	0.16240	0.16050	0.15050	0.14680	0.14760	0.12850	0.18290	0.12130	0.15750	0.11410	0.13080	0.15780	0.16450	0.14640	0.14530	0.12820	0.18040	0.14780
59=03:02:38	51998	300	0.09110	0.18700	0.16900	0.13100	0.14630	0.10350	0.11720	0.11030	0.12580	0.11840	0.08070	0.13590	0.08450	0.17890	0.15550	0.11240	0.14620	0.10930	0.10610	0.10830	0.12270	0.08100	0.08240	0.13260	0.08530	0.11110	0.11180	0.12550	0.14770	0.09810	0.09560	0.10530	0.13270	0.07020	0.07980	0.16820	0.08210	0.15890	0.11410	0.13860	0.13300	0.09740	0.09670	0.10820	0.14740	0.08700	0.08210	0.13930	0.08220	0.15810	0.15300	0.12710	0.12330	0.09900	0.10690	0.11530	0.13790	0.08040	0.08320	0.12060	0.08480	0.13930	0.11520	0.15740	0.11510	0.09350	0.11780	0.11610	0.12520	0.12890	0.08680	0.15050	0.15760	0.17250	0.16620	0.17580	0.15430	0.15890	0.16150	0.15730	0.15120	0.14490	0.14760	0.12670	0.18810	0.12540	0.16250	0.11490	0.13070	0.16000	0.16860	0.14800	0.14630	0.13000	0.18090	0.14690
60=03:17:18	52879	300	0.09360	0.19240	0.17070	0.13370	0.15380	0.10540	0.11950	0.11190	0.12950	0.12240	0.08170	0.14040	0.08530	0.18220	0.15870	0.11380	0.14970	0.11050	0.11090	0.11130	0.12580	0.08030	0.08370	0.13820	0.08240	0.11390	0.11510	0.12810	0.14880	0.10110	0.09700	0.10710	0.13540	0.07070	0.08070	0.17280	0.08170	0.16290	0.11640	0.14170	0.13490	0.09900	0.09850	0.10870	0.15270	0.08600	0.08200	0.14010	0.08420	0.15890	0.15270	0.13120	0.12890	0.10040	0.10810	0.11780	0.13940	0.08070	0.08150	0.12170	0.08600	0.14100	0.11710	0.16010	0.11620	0.09350	0.12150	0.11860	0.12590	0.13230	0.08780	0.15490	0.15480	0.17550	0.17080	0.18250	0.15820	0.16040	0.16600	0.16080	0.15150	0.14940	0.15010	0.12860	0.19100	0.12610	0.16310	0.11640	0.13420	0.16410	0.16730	0.15290	0.15000	0.13070	0.18190	0.14940
61=03:31:59	53760	300	0.09280	0.19650	0.17530	0.13720	0.15910	0.10740	0.12360	0.11470	0.13130	0.12570	0.08100	0.14630	0.08430	0.18700	0.16280	0.11630	0.15260	0.11150	0.11080	0.11140	0.12720	0.07990	0.08240	0.13680	0.08190	0.11460	0.12080	0.13890	0.15360	0.10250	0.09980	0.10970	0.14000	0.07060	0.07950	0.18060	0.08310	0.16840	0.11920	0.14520	0.14080	0.10070	0.09890	0.11180	0.15660	0.08670	0.08200	0.14440	0.08480	0.16370	0.16100	0.13420	0.13060	0.10200	0.11180	0.12050	0.14690	0.08140	0.08360	0.12490	0.08630	0.14680	0.12190	0.16480	0.11920	0.09520	0.12330	0.12000	0.12760	0.13780	0.08840	0.15690	0.15250	0.18500	0.18240	0.19020	0.16070	0.16650	0.17140	0.16740	0.16050	0.15790	0.15840	0.12970	0.19850	0.12970	0.16850	0.12020	0.13920	0.16950	0.17590	0.15880	0.15680	0.13500	0.18940	0.15270
62=03:46:40	54641	300	0.09270	0.20240	0.17940	0.13700	0.15990	0.10680	0.12560	0.11490	0.13450	0.12740	0.08280	0.14430	0.08480	0.18910	0.16660	0.11720	0.15720	0.11150	0.11240	0.11250	0.13010	0.08000	0.08410	0.13050	0.08550	0.11740	0.11860	0.13360	0.15830	0.10340	0.09950	0.10800	0.14180	0.07050	0.08160	0.17950	0.08270	0.17350	0.12120	0.14840	0.14180	0.10120	0.10090	0.11210	0.15890	0.08620	0.08390	0.14430	0.08480	0.16840	0.16100	0.13770	0.13170	0.10250	0.11170	0.12060	0.14750	0.08100	0.08400	0.12630	0.08690	0.15120	0.12320	0.17180	0.12130	0.09590	0.12480	0.12060	0.13070	0.13620	0.09010	0.16570	0.15940	0.19020	0.17930	0.19150	0.16600	0.17020	0.17660	0.17400	0.16360	0.15680	0.15840	0.13870	0.20170	0.13370	0.17590	0.12100	0.14280	0.17160	0.17980	0.15980	0.15960	0.13760	0.19820	0.16730
63=04:01:21	55521	298	0.09190	0.19850	0.17440	0.13750	0.16220	0.10870	0.12630	0.11600	0.13680	0.12700	0.08100	0.14580	0.08350	0.19290	0.16820	0.11750	0.15910	0.11150	0.11110	0.11350	0.13130	0.07880	0.08390	0.14340	0.08330	0.11830	0.11970	0.13750	0.15830	0.10240	0.10080	0.10950	0.14300	0.07210	0.07890	0.18270	0.08140	0.17790	0.12250	0.15010	0.14580	0.10120	0.10270	0.11500	0.16310	0.08540	0.08200	0.15810	0.08490	0.17120	0.16550	0.13830	0.13530	0.10290	0.11330	0.12240	0.15050	0.08200	0.08300	0.13010	0.08520	0.15120	0.12660	0.17320	0.12300	0.09740	0.12350	0.12330	0.13100	0.14190	0.08710	0.17410	0.16120	0.19140	0.18150	0.19510	0.16950	0.17510	0.17870	0.17680	0.16670	0.16240	0.16220	0.13570	0.20470	0.13520	0.17470	0.12360	0.14360	0.17690	0.18040	0.16400	0.16190	0.14380	0.19700	0.16080
64=04:16:02	56402	300	0.09360	0.20140	0.18070	0.14490	0.16480	0.10920	0.13020	0.11980	0.14200	0.13340	0.08200	0.15250	0.08490	0.19620	0.17320	0.11940	0.16390	0.11360	0.11520	0.11600	0.13730	0.08110	0.08380	0.15300	0.08360	0.12140	0.12180	0.14300	0.16390	0.10580	0.10310	0.11310	0.14670	0.07190	0.07930	0.18820	0.08230	0.18010	0.12500	0.15530	0.14760	0.10210	0.10500	0.11630	0.16700	0.08830	0.08230	0.16110	0.08550	0.17640	0.16770	0.14360	0.13710	0.10540	0.11580	0.12350	0.15160	0.08320	0.08230	0.13320	0.08570	0.15390	0.12740	0.17500	0.12370	0.10100	0.12480	0.12350	0.13520	0.14420	0.08700	0.17260	0.16540	0.19670	0.19050	0.20400	0.17470	0.18010	0.18210	0.17770	0.17220	0.16660	0.16680	0.13850	0.21560	0.13900	0.17880	0.12670	0.14590	0.17910	0.18750	0.16600	0.16760	0.14670	0.20490	0.16660
65=04:30:43	57283	298	0.09330	0.20880	0.18260	0.14450	0.17190	0.11120	0.13100	0.11990	0.14260	0.13420	0.07990	0.15380	0.08280	0.20110	0.17600	0.11950	0.16660	0.11450	0.11670	0.11640	0.13830	0.07930	0.08360	0.15290	0.08200	0.12290	0.12500	0.14290	0.16780	0.10500	0.10270	0.11380	0.14980	0.07150	0.07790	0.19160	0.08110	0.18550	0.12600	0.15790	0.15140	0.10160	0.10490	0.11680	0.16690	0.08620	0.08180	0.17930	0.08390	0.18470	0.17300	0.14300	0.14290	0.10400	0.11610	0.12520	0.15510	0.08080	0.08080	0.13570	0.08480	0.15820	0.12830	0.17970	0.12700	0.10050	0.12620	0.12490	0.13740	0.14660	0.08620	0.17970	0.16680	0.20130	0.19690	0.20920	0.17360	0.18310	0.18670	0.18450	0.17130	0.16910	0.16800	0.14100	0.22020	0.14140	0.18450	0.12730	0.14940	0.18420	0.19180	0.17300	0.17050	0.14620	0.20460	0.17130
66=04:45:23	58164	298	0.09700	0.21420	0.18380	0.14530	0.17270	0.11040	0.13480	0.12060	0.14530	0.13660	0.08080	0.15950	0.08230	0.20400	0.17750	0.12120	0.16880	0.11550	0.11740	0.11780	0.14180	0.07870	0.08220	0.14740	0.08200	0.12570	0.13000	0.14620	0.17150	0.10540	0.10380	0.11450	0.15240	0.06970	0.07750	0.19850	0.08130	0.18820	0.12840	0.16120	0.15410	0.10230	0.10660	0.11980	0.17390	0.08380	0.08200	0.16620	0.08510	0.18740	0.17610	0.14610	0.14790	0.10680	0.11760	0.12800	0.16270	0.07950	0.08230	0.14250	0.08450	0.16260	0.13030	0.18530	0.12740	0.10240	0.12910	0.12610	0.14220	0.14940	0.08730	0.18260	0.16890	0.21700	0.20490	0.21790	0.18690	0.18820	0.19090	0.18810	0.17960	0.17590	0.17670	0.14920	0.22170	0.14450	0.18910	0.13210	0.15340	0.19040	0.19780	0.17720	0.17330	0.15150	0.21530	0.17970
67=05:00:04	59045	303	0.09310	0.21570	0.19000	0.15020	0.17890	0.11430	0.13920	0.12220	0.15070	0.14080	0.08220	0.15630	0.08430	0.21100	0.18210	0.12410	0.17460	0.11810	0.11940	0.12020	0.14430	0.07810	0.08450	0.15530	0.08510	0.12910	0.13100	0.15200	0.18000	0.10700	0.10420	0.11580	0.15760	0.07220	0.08020	0.19520	0.08270	0.19770	0.13140	0.16810	0.15890	0.10210	0.10900	0.11900	0.17690	0.08540	0.08460	0.18250	0.08540	0.19980	0.18440	0.15080	0.14800	0.10780	0.12020	0.12970	0.16420	0.08260	0.08120	0.14450	0.08510	0.16710	0.13560	0.19140	0.13070	0.10290	0.13100	0.12630	0.14590	0.15230	0.08750	0.19370	0.17770	0.21470	0.20820	0.23060	0.18840	0.19500	0.20080	0.19600	0.18370	0.18020	0.17730	0.15250	0.23560	0.14950	0.19670	0.13550	0.15890	0.19620	0.20910	0.18260	0.17770	0.15460	0.22310	0.19780
68=05:14:45	59925	298	0.09150	0.21480	0.18670	0.15930	0.18440	0.11530	0.13850	0.12510	0.15300	0.14460	0.08080	0.16940	0.08430	0.21040	0.18420	0.12330	0.18130	0.11890	0.11840	0.12140	0.14660	0.08090	0.08170	0.16500	0.08460	0.13090	0.12910	0.15240	0.18070	0.10850	0.10550	0.12030	0.16080	0.06890	0.08100	0.21140	0.08210	0.19820	0.13150	0.16740	0.16010	0.10360	0.10660	0.12120	0.18050	0.08850	0.08140	0.17380	0.08240	0.20130	0.18850	0.15550	0.15000	0.10770	0.11990	0.13050	0.16620	0.07920	0.08470	0.14640	0.08590	0.16940	0.13380	0.19410	0.13090	0.10390	0.13250	0.13010	0.14590	0.15350	0.08840	0.18330	0.18770	0.21400	0.20340	0.22620	0.19170	0.19420	0.20100	0.19630	0.18800	0.18010	0.18580	0.15120	0.23160	0.15090	0.19550	0.13610	0.15950	0.20050	0.20460	0.18220	0.18000	0.15450	0.23350	0.18690
69=05:29:26	60806	298	0.09220	0.21640	0.18900	0.16390	0.19120	0.11670	0.14260	0.12640	0.15790	0.14630	0.07930	0.16720	0.08300	0.21570	0.18710	0.12530	0.18350	0.11910	0.11890	0.12150	0.15310	0.08020	0.08240	0.16670	0.08260	0.13380	0.13200	0.15590	0.18430	0.11020	0.10660	0.11920	0.16630	0.07080	0.07740	0.20750	0.08080	0.20410	0.13370	0.17200	0.16310	0.10400	0.11060	0.12430	0.18860	0.08670	0.08110	0.18000	0.08340	0.20510	0.19280	0.16260	0.15700	0.10920	0.11960	0.13240	0.17050	0.08050	0.08250	0.14790	0.08450	0.17220	0.13890	0.20080	0.13430	0.10260	0.13470	0.13020	0.15100	0.16100	0.08630	0.19660	0.19520	0.22460	0.21370	0.23340	0.19740	0.20490	0.20730	0.20750	0.19220	0.18570	0.18450	0.15470	0.23570	0.15470	0.20340	0.13770	0.16080	0.20700	0.21390	0.18750	0.18430	0.16080	0.23270	0.18870
70=05:44:07	61687	300	0.09150	0.22070	0.19850	0.16960	0.19790	0.12170	0.14790	0.13170	0.16560	0.15560	0.08150	0.17380	0.08360	0.22070	0.19110	0.12850	0.19260	0.12330	0.12340	0.12600	0.15500	0.07880	0.08430	0.17270	0.09340	0.13930	0.13730	0.16260	0.19650	0.11440	0.11250	0.12530	0.17600	0.07180	0.07970	0.21680	0.08190	0.21280	0.14130	0.18130	0.17310	0.10850	0.11420	0.12950	0.19530	0.08670	0.08300	0.19730	0.08560	0.21500	0.20470	0.16900	0.16400	0.11510	0.13000	0.14030	0.18430	0.08290	0.08180	0.15510	0.08590	0.18430	0.14510	0.21440	0.14120	0.10770	0.14170	0.13870	0.16190	0.17270	0.08780	0.20860	0.20530	0.23430	0.23280	0.24900	0.21600	0.21920	0.22670	0.22270	0.21340	0.20000	0.20270	0.16590	0.25020	0.17090	0.21610	0.14840	0.17370	0.22120	0.23070	0.20430	0.20270	0.17870	0.25090	0.20510
71=05:58:47	62568	300	0.09400	0.22200	0.19520	0.17410	0.20190	0.11920	0.15010	0.13040	0.16710	0.15600	0.08260	0.17440	0.08440	0.22400	0.19260	0.12980	0.19430	0.12220	0.12230	0.12710	0.15680	0.07920	0.08410	0.16990	0.08260	0.14030	0.13980	0.16380	0.19290	0.11250	0.10990	0.12220	0.17700	0.06940	0.08180	0.21270	0.08240	0.21610	0.13840	0.18300	0.17250	0.10630	0.11260	0.12710	0.19970	0.08450	0.08360	0.17570	0.08390	0.21250	0.19650	0.16410	0.16090	0.11190	0.12500	0.13620	0.18310	0.08130	0.08460	0.14850	0.08550	0.18570	0.14640	0.21700	0.13890	0.10470	0.14410	0.13590	0.15910	0.16690	0.08880	0.20480	0.20200	0.23320	0.22310	0.24050	0.20230	0.21540	0.22190	0.22070	0.20420	0.19870	0.19650	0.16010	0.24850	0.16710	0.21730	0.14660	0.17550	0.22120	0.23000	0.20010	0.19890	0.16910	0.24730	0.20550
72=06:13:28	63449	300	0.09280	0.22560	0.19760	0.17660	0.20640	0.12390	0.15560	0.13470	0.17510	0.16210	0.08260	0.17880	0.08380	0.22500	0.19590	0.13260	0.20030	0.12580	0.12940	0.12900	0.16310	0.07980	0.08370	0.16970	0.08620	0.14390	0.14110	0.17020	0.20200	0.11620	0.11480	0.12720	0.18500	0.07050	0.08090	0.21940	0.08220	0.21870	0.14200	0.18980	0.17930	0.10960	0.11700	0.13070	0.20980	0.08650	0.08270	0.18520	0.08530	0.21760	0.20190	0.17000	0.16640	0.11590	0.13190	0.13960	0.19150	0.08280	0.08400	0.15750	0.08550	0.19250	0.14870	0.22060	0.14490	0.10740	0.14650	0.13830	0.16800	0.17560	0.08870	0.20580	0.20160	0.24040	0.23380	0.24920	0.21340	0.22220	0.22870	0.22720	0.21520	0.20660	0.20830	0.17460	0.25350	0.16890	0.22270	0.15230	0.17950	0.22490	0.23960	0.21080	0.20920	0.17570	0.25440	0.21140
73=06:28:09	64330	303	0.09350	0.23550	0.20440	0.18240	0.21640	0.12550	0.16210	0.13690	0.18020	0.16590	0.08110	0.18210	0.08420	0.22830	0.20260	0.13410	0.20970	0.12990	0.13170	0.12980	0.16500	0.07940	0.08280	0.17570	0.08120	0.14880	0.14970	0.18080	0.20930	0.11630	0.11660	0.12980	0.19330	0.07030	0.08000	0.22490	0.08160	0.22640	0.14650	0.19580	0.18630	0.11130	0.11780	0.13180	0.21880	0.08550	0.08180	0.18780	0.08550	0.22990	0.21230	0.17520	0.17500	0.11760	0.13340	0.14280	0.19840	0.08170	0.08360	0.16150	0.08540	0.19490	0.15360	0.22720	0.14710	0.10730	0.15100	0.13870	0.16950	0.18040	0.08750	0.20880	0.20280	0.24630	0.24310	0.26760	0.22260	0.23330	0.24270	0.23520	0.22210	0.21560	0.21550	0.17590	0.25970	0.17500	0.22800	0.15590	0.18660	0.22930	0.24210	0.21710	0.21680	0.17960	0.26050	0.21050
74=06:42:50	65210	303	0.09140	0.23180	0.19900	0.18380	0.21400	0.12590	0.16330	0.13570	0.18200	0.17050	0.08230	0.18110	0.08380	0.23250	0.19870	0.13530	0.21140	0.12880	0.13260	0.13160	0.16740	0.07810	0.08390	0.17650	0.08190	0.14900	0.14710	0.18080	0.21380	0.11740	0.11630	0.12810	0.19880	0.07020	0.08020	0.22240	0.08200	0.22880	0.14870	0.19830	0.18820	0.11000	0.11840	0.13320	0.21740	0.08500	0.08370	0.19530	0.08330	0.22790	0.21620	0.17710	0.17140	0.11730	0.13590	0.14680	0.20320	0.08190	0.08340	0.16450	0.08620	0.19870	0.15520	0.22920	0.15160	0.10830	0.15120	0.14060	0.17270	0.18110	0.08940	0.21970	0.20810	0.24310	0.23870	0.25910	0.22680	0.23330	0.23890	0.23780	0.22230	0.22230	0.22090	0.17560	0.26160	0.17690	0.23630	0.16220	0.18680	0.23250	0.24820	0.22300	0.22020	0.18480	0.26270	0.22650
75=06:57:31	66091	301	0.09750	0.23260	0.19870	0.18930	0.22040	0.12550	0.16320	0.13440	0.18540	0.16690	0.08040	0.18110	0.08450	0.23520	0.20330	0.13520	0.21700	0.12740	0.13260	0.13220	0.16940	0.07900	0.08370	0.20490	0.08220	0.15360	0.15350	0.18350	0.21230	0.11610	0.11590	0.13000	0.19560	0.07180	0.07940	0.22280	0.08220	0.23130	0.15080	0.19890	0.19180	0.11050	0.11670	0.13210	0.22030	0.08620	0.08180	0.20020	0.08450	0.23190	0.20700	0.17800	0.17390	0.11600	0.13510	0.14430	0.19850	0.08100	0.08210	0.16420	0.08570	0.20060	0.15730	0.23070	0.15070	0.10640	0.14920	0.14030	0.16840	0.18330	0.08650	0.23250	0.21340	0.25110	0.24280	0.26060	0.22610	0.23660	0.24150	0.24060	0.22250	0.21930	0.21420	0.17440	0.25960	0.17890	0.23650	0.16000	0.19020	0.23510	0.24470	0.22110	0.21550	0.18250	0.25620	0.21300
76=07:12:11	66972	300	0.09150	0.23490	0.19970	0.19090	0.22270	0.12890	0.16690	0.13680	0.19340	0.17640	0.08180	0.18760	0.08320	0.24120	0.20430	0.13690	0.22380	0.13190	0.13720	0.13250	0.17680	0.07860	0.08260	0.18310	0.08320	0.15600	0.15290	0.18900	0.23030	0.11970	0.11740	0.13220	0.20960	0.07040	0.07940	0.23250	0.08110	0.23700	0.15360	0.20920	0.20000	0.11280	0.12210	0.13630	0.22790	0.08440	0.08270	0.20170	0.08390	0.23960	0.22240	0.19410	0.18330	0.12060	0.13840	0.14740	0.21210	0.08100	0.08270	0.17700	0.08490	0.20980	0.16140	0.23940	0.15740	0.10750	0.15770	0.14760	0.18480	0.19020	0.08730	0.21950	0.22270	0.25580	0.24970	0.27430	0.24290	0.24120	0.25170	0.25030	0.23710	0.23060	0.23270	0.19170	0.26920	0.18820	0.24340	0.16620	0.19810	0.24610	0.25960	0.23180	0.22880	0.19350	0.27820	0.22550
77=07:26:52	67853	300	0.09550	0.23680	0.20570	0.19120	0.22890	0.13050	0.17290	0.13790	0.19780	0.17950	0.08300	0.18510	0.08420	0.24330	0.20890	0.14120	0.22550	0.13490	0.14090	0.13630	0.18240	0.07900	0.08540	0.18890	0.08320	0.16240	0.15900	0.19030	0.23060	0.12070	0.12060	0.13330	0.21230	0.07090	0.08050	0.22780	0.08290	0.24210	0.15710	0.21320	0.20270	0.11370	0.12400	0.13900	0.23040	0.08480	0.08440	0.20810	0.08610	0.23970	0.22300	0.19210	0.19030	0.12100	0.14110	0.14650	0.21610	0.08160	0.08310	0.17700	0.08590	0.21420	0.16560	0.24200	0.16140	0.10860	0.16050	0.14700	0.18560	0.19620	0.08770	0.23390	0.22520	0.26110	0.26220	0.27990	0.24620	0.24240	0.25510	0.25170	0.23850	0.23310	0.23830	0.19590	0.27410	0.19080	0.24970	0.17170	0.20610	0.24890	0.26140	0.23740	0.23330	0.20020	0.27840	0.23150
78=07:41:34	68735	300	0.09060	0.23410	0.20610	0.20070	0.23180	0.13220	0.17610	0.13900	0.20320	0.18310	0.08050	0.18710	0.08420	0.24680	0.20870	0.14230	0.23500	0.13660	0.14230	0.13510	0.18610	0.07710	0.08450	0.20300	0.08090	0.16560	0.15990	0.19710	0.23160	0.12240	0.12330	0.13600	0.21990	0.07170	0.07780	0.23480	0.08110	0.24450	0.16220	0.21610	0.21140	0.11370	0.12550	0.13800	0.23830	0.08440	0.08140	0.22540	0.08270	0.24210	0.22120	0.19650	0.18960	0.12030	0.14510	0.15150	0.21840	0.08180	0.08030	0.17770	0.08580	0.21600	0.16980	0.24400	0.16590	0.10930	0.16480	0.14550	0.18990	0.20430	0.08670	0.24510	0.23070	0.26050	0.25810	0.27820	0.24250	0.25190	0.25930	0.25840	0.24160	0.24010	0.24100	0.19330	0.27280	0.19550	0.25380	0.17590	0.20850	0.25140	0.26420	0.24520	0.23460	0.20840	0.27720	0.23420
79=07:56:15	69615	300	0.09360	0.24180	0.21030	0.20300	0.23630	0.13460	0.18090	0.14010	0.20920	0.18970	0.08290	0.19530	0.08400	0.24860	0.21240	0.14520	0.23620	0.14070	0.14740	0.13720	0.19480	0.07900	0.08480	0.19510	0.08250	0.17080	0.16740	0.20610	0.24100	0.12520	0.12640	0.13800	0.22420	0.07200	0.07980	0.23870	0.08210	0.24950	0.16650	0.22240	0.21730	0.11810	0.12810	0.14300	0.24500	0.08580	0.08400	0.21680	0.08570	0.24980	0.23210	0.20140	0.20240	0.12350	0.14960	0.15170	0.22910	0.08210	0.08230	0.18690	0.08650	0.22590	0.17620	0.25290	0.16970	0.11210	0.16840	0.15060	0.20010	0.20880	0.08890	0.24200	0.23640	0.27380	0.27150	0.29240	0.25800	0.25900	0.26840	0.26190	0.24890	0.24610	0.25350	0.20820	0.27460	0.20480	0.25790	0.17790	0.21570	0.25670	0.27010	0.24870	0.24530	0.21310	0.28220	0.23760
80=08:10:56	70496	300	0.09550	0.24010	0.20910	0.20660	0.23550	0.13470	0.18280	0.14090	0.20740	0.19610	0.08220	0.19870	0.08460	0.25050	0.21450	0.14690	0.24560	0.14350	0.14670	0.13790	0.19690	0.08130	0.08340	0.20120	0.08330	0.17650	0.17470	0.20920	0.24410	0.12590	0.12400	0.13730	0.22330	0.07130	0.08170	0.24180	0.08200	0.25390	0.17070	0.22370	0.22090	0.11730	0.12910	0.14220	0.24670	0.08650	0.08270	0.20980	0.08440	0.25530	0.23320	0.20740	0.20270	0.12450	0.15130	0.15250	0.23070	0.08180	0.08480	0.18710	0.08720	0.22820	0.17770	0.25570	0.17270	0.11080	0.17010	0.14950	0.20170	0.21020	0.08960	0.24210	0.24230	0.27410	0.26650	0.28930	0.25820	0.26220	0.27130	0.26630	0.25020	0.24760	0.25370	0.20740	0.27980	0.21110	0.26190	0.18270	0.21650	0.26170	0.27250	0.24780	0.24530	0.21360	0.29260	0.24270
81=08:25:37	71377	300	0.09300	0.23980	0.20800	0.20940	0.23810	0.13770	0.19160	0.14100	0.21590	0.19670	0.08270	0.19570	0.08370	0.25300	0.21390	0.14970	0.24670	0.14110	0.15080	0.14040	0.20250	0.07930	0.08430	0.20870	0.08210	0.17840	0.17170	0.21340	0.24900	0.12880	0.12990	0.13970	0.23370	0.07200	0.07950	0.24080	0.08140	0.25490	0.17400	0.23100	0.22890	0.11920	0.13300	0.14510	0.25290	0.08590	0.08380	0.23760	0.08470	0.25600	0.23110	0.21140	0.20980	0.12600	0.15480	0.15850	0.23600	0.08240	0.08200	0.19310	0.08600	0.23220	0.18400	0.26030	0.17960	0.11450	0.17530	0.15440	0.20550	0.22220	0.08790	0.24600	0.24970	0.27040	0.27190	0.28980	0.25970	0.26280	0.27640	0.27020	0.25440	0.25660	0.25920	0.21050	0.28140	0.21640	0.26700	0.18970	0.22520	0.26590	0.27690	0.25920	0.25160	0.22350	0.28970	0.24630
82=08:40:17	72258	298	0.09100	0.25140	0.20940	0.21290	0.24460	0.13640	0.19020	0.14190	0.21690	0.19910	0.08000	0.19890	0.08400	0.25890	0.21990	0.14720	0.25590	0.13990	0.15300	0.13970	0.20710	0.08100	0.08240	0.21290	0.08990	0.18380	0.17200	0.21960	0.25860	0.12570	0.12620	0.13810	0.23180	0.07100	0.07840	0.25140	0.08160	0.25990	0.17720	0.23130	0.23050	0.12000	0.13110	0.14510	0.25500	0.08850	0.08070	0.23570	0.08420	0.26630	0.23790	0.21400	0.20920	0.12540	0.15230	0.15470	0.23340	0.07980	0.08250	0.19720	0.08580	0.23790	0.18550	0.26200	0.17920	0.11340	0.17370	0.15400	0.20820	0.21740	0.08640	0.24010	0.25050	0.27550	0.27300	0.29980	0.26760	0.25980	0.27560	0.26910	0.25880	0.25850	0.26320	0.21660	0.29340	0.22180	0.26900	0.19330	0.22560	0.26930	0.27890	0.26020	0.24750	0.22750	0.30070	0.24410
83=08:54:58	73139	298	0.09180	0.24400	0.21260	0.21670	0.24800	0.13770	0.19470	0.14300	0.22410	0.20530	0.08100	0.20310	0.08380	0.25660	0.21810	0.15340	0.25640	0.14310	0.15890	0.14360	0.21220	0.07910	0.08400	0.21740	0.08140	0.18910	0.18180	0.22290	0.25660	0.13020	0.13100	0.14140	0.23870	0.07090	0.07960	0.24920	0.08110	0.26340	0.18140	0.23500	0.23720	0.12360	0.13740	0.14660	0.26050	0.08650	0.08210	0.22470	0.08410	0.25980	0.23380	0.22560	0.22350	0.12720	0.16120	0.15940	0.24110	0.08200	0.08260	0.20450	0.08700	0.23960	0.19130	0.26770	0.18550	0.11620	0.18370	0.15680	0.21660	0.23250	0.08740	0.26180	0.24900	0.28280	0.28210	0.29900	0.27200	0.27150	0.28260	0.27690	0.26450	0.26490	0.26760	0.22260	0.28540	0.22630	0.27400	0.19980	0.23300	0.27420	0.28920	0.26880	0.26140	0.23330	0.29660	0.24780
84=09:09:39	74019	298	0.09260	0.24560	0.21120	0.21730	0.24820	0.14290	0.20330	0.14630	0.22880	0.20920	0.08310	0.20410	0.08450	0.25920	0.22200	0.15610	0.26140	0.14760	0.16250	0.14680	0.22270	0.08040	0.08370	0.20850	0.08290	0.19070	0.18150	0.22550	0.26060	0.13260	0.13700	0.14410	0.24500	0.07210	0.08030	0.24830	0.08240	0.26600	0.18590	0.23960	0.24200	0.12590	0.14020	0.15100	0.26870	0.08830	0.08420	0.23290	0.08620	0.26590	0.23870	0.22410	0.22370	0.13180	0.16530	0.16120	0.24690	0.08270	0.08360	0.20560	0.08750	0.24510	0.19720	0.27140	0.19440	0.11910	0.19050	0.15810	0.22420	0.23830	0.08950	0.25400	0.25940	0.28530	0.27690	0.30260	0.27030	0.27400	0.28720	0.28410	0.26890	0.26720	0.27730	0.22690	0.29100	0.23190	0.27950	0.20690	0.24040	0.27770	0.29030	0.27100	0.26680	0.23540	0.30630	0.25400
85=09:24:20	74900	298	0.09130	0.24580	0.20840	0.21730	0.25070	0.14010	0.19710	0.14310	0.22680	0.20910	0.08050	0.20910	0.08300	0.25680	0.22390	0.15700	0.26400	0.14380	0.16400	0.14560	0.22120	0.07970	0.08190	0.23180	0.08160	0.19600	0.18560	0.23210	0.26850	0.13200	0.13120	0.14080	0.24420	0.07010	0.07800	0.25790	0.08110	0.26570	0.18840	0.24040	0.24470	0.12490	0.14090	0.14750	0.26770	0.08700	0.08100	0.23930	0.08520	0.27200	0.24490	0.22970	0.23220	0.12920	0.16290	0.15850	0.24360	0.08070	0.08150	0.21040	0.08500	0.24510	0.19860	0.27230	0.19370	0.11580	0.19030	0.15630	0.22350	0.23660	0.08660	0.26490	0.25680	0.28600	0.28180	0.30980	0.28200	0.27500	0.28560	0.28260	0.27230	0.26980	0.27110	0.23090	0.29270	0.23370	0.27920	0.20710	0.23950	0.27730	0.28890	0.27420	0.26400	0.23840	0.30190	0.25540
86=09:39:01	75781	303	0.09090	0.24400	0.21090	0.21620	0.25280	0.14210	0.20320	0.14390	0.23420	0.21330	0.08170	0.20290	0.08360	0.26510	0.22470	0.15850	0.26960	0.14930	0.17050	0.14710	0.23080	0.07800	0.08490	0.23070	0.08230	0.20010	0.18560	0.23340	0.27730	0.13230	0.13600	0.14210	0.25160	0.07170	0.07930	0.25000	0.08150	0.27150	0.19550	0.24850	0.24910	0.12750	0.14560	0.15110	0.27220	0.08570	0.08310	0.26210	0.08360	0.27110	0.24220	0.23490	0.23430	0.13200	0.16630	0.16020	0.25250	0.08170	0.08130	0.20730	0.08570	0.25050	0.20290	0.27630	0.20060	0.11940	0.19540	0.15960	0.23070	0.24640	0.08690	0.27680	0.26160	0.28800	0.28770	0.31040	0.28400	0.28030	0.29100	0.28460	0.27160	0.27250	0.28200	0.23150	0.30050	0.24220	0.29040	0.21710	0.24600	0.28120	0.30090	0.28170	0.27350	0.25250	0.31420	0.26830
87=09:53:41	76662	303	0.09060	0.24980	0.21230	0.22320	0.25660	0.14190	0.20430	0.14430	0.23800	0.21180	0.07960	0.20680	0.08280	0.26410	0.22510	0.16060	0.27170	0.14720	0.17080	0.14760	0.22980	0.07930	0.08340	0.24000	0.08110	0.20470	0.19170	0.24070	0.27590	0.13410	0.13840	0.14180	0.25430	0.07200	0.07710	0.25620	0.08080	0.27100	0.19660	0.24870	0.25400	0.12760	0.14580	0.15130	0.27370	0.08690	0.08080	0.25660	0.08340	0.27710	0.24790	0.24390	0.24140	0.13400	0.16860	0.16100	0.25110	0.08150	0.08040	0.21660	0.08510	0.25170	0.20670	0.27770	0.20450	0.11870	0.19800	0.15990	0.23380	0.25080	0.08480	0.27430	0.26140	0.29300	0.29660	0.31670	0.29230	0.28490	0.29140	0.29310	0.27480	0.27830	0.28020	0.23830	0.29820	0.24060	0.29010	0.21780	0.24840	0.28120	0.29930	0.28280	0.26950	0.24940	0.30700	0.25990
88=10:08:22	77543	303	0.09270	0.25300	0.21680	0.22980	0.26680	0.14620	0.21390	0.14950	0.24490	0.22830	0.08450	0.22100	0.08320	0.26830	0.22880	0.16610	0.27810	0.15490	0.17440	0.15080	0.23840	0.08170	0.08300	0.22410	0.08380	0.21380	0.20280	0.24960	0.28490	0.14070	0.14820	0.14640	0.26410	0.07060	0.08270	0.26550	0.08220	0.28300	0.20500	0.25910	0.26050	0.13460	0.15440	0.15960	0.28470	0.08700	0.08410	0.23900	0.08790	0.28650	0.25670	0.25470	0.24750	0.14040	0.18330	0.16940	0.26940	0.08110	0.08670	0.22540	0.08820	0.26970	0.21540	0.29290	0.21900	0.12610	0.21130	0.16730	0.25050	0.26310	0.09960	0.27680	0.27820	0.30580	0.30690	0.32600	0.29960	0.29780	0.30910	0.30550	0.29090	0.28630	0.30630	0.25610	0.30640	0.25890	0.30280	0.23450	0.26250	0.29740	0.31480	0.29660	0.29140	0.26240	0.33910	0.28280
89=10:23:03	78424	300	0.09240	0.25960	0.21860	0.23180	0.26990	0.14820	0.21830	0.14940	0.24720	0.23100	0.08220	0.22090	0.08440	0.26650	0.23150	0.16690	0.28040	0.15780	0.18000	0.15170	0.24350	0.08070	0.08340	0.22870	0.08320	0.21490	0.20540	0.25410	0.29090	0.14170	0.15160	0.14750	0.26930	0.07050	0.07990	0.26820	0.08240	0.28440	0.20670	0.26410	0.26750	0.13630	0.15530	0.16250	0.29010	0.08800	0.08440	0.25420	0.08640	0.28800	0.25820	0.25470	0.25870	0.14220	0.18610	0.16870	0.27450	0.08190	0.08500	0.23070	0.08710	0.27430	0.21860	0.29550	0.22270	0.12910	0.21380	0.16990	0.25810	0.26980	0.09160	0.27380	0.27490	0.30450	0.31480	0.33730	0.30610	0.29840	0.31160	0.30670	0.29950	0.30190	0.31300	0.25900	0.30740	0.25990	0.30510	0.23910	0.27070	0.29970	0.31530	0.29600	0.30210	0.26560	0.33290	0.27250
90=10:37:44	79304	300	0.09160	0.25860	0.21620	0.23350	0.26480	0.14850	0.21120	0.14810	0.24510	0.22400	0.07790	0.21610	0.08220	0.26640	0.22970	0.16360	0.28190	0.15270	0.18100	0.15140	0.24370	0.08050	0.08050	0.24410	0.08160	0.21570	0.20000	0.25660	0.28950	0.13940	0.14680	0.14550	0.26280	0.07080	0.07790	0.26730	0.08050	0.27720	0.20390	0.25440	0.26330	0.13240	0.15200	0.15650	0.28370	0.08810	0.07970	0.25070	0.08350	0.28350	0.25220	0.25950	0.25100	0.13850	0.18000	0.16770	0.25930	0.07990	0.08250	0.23050	0.08480	0.25930	0.21230	0.28410	0.21760	0.12410	0.20670	0.16280	0.24450	0.25900	0.08610	0.26780	0.26490	0.29400	0.31130	0.32770	0.29310	0.28990	0.30230	0.30080	0.28510	0.28840	0.29350	0.25080	0.30430	0.25370	0.29570	0.22970	0.25620	0.29090	0.30490	0.29130	0.28190	0.25950	0.31840	0.26930
91=10:52:25	80185	298	0.08920	0.25340	0.21040	0.23060	0.26410	0.14890	0.22440	0.15000	0.24710	0.23170	0.08130	0.21820	0.08330	0.26990	0.23180	0.17130	0.28430	0.16030	0.18720	0.15600	0.24350	0.07980	0.08190	0.22430	0.08270	0.21900	0.20480	0.25620	0.29620	0.14100	0.15630	0.14650	0.26870	0.06990	0.08030	0.26460	0.08170	0.28040	0.21270	0.26310	0.26710	0.13630	0.16120	0.15970	0.28690	0.08510	0.08220	0.24870	0.08340	0.28400	0.26320	0.26050	0.25420	0.14100	0.19070	0.17100	0.27330	0.08010	0.08290	0.22610	0.08630	0.27030	0.21730	0.29030	0.22990	0.12870	0.21500	0.16530	0.25420	0.26900	0.08820	0.26720	0.27350	0.29760	0.30130	0.32350	0.30040	0.29530	0.31190	0.30440	0.29400	0.29160	0.30490	0.25320	0.30840	0.25660	0.30390	0.24120	0.26280	0.29180	0.31270	0.29740	0.28470	0.26320	0.32820	0.27590
92=11:07:06	81066	303	0.09260	0.25900	0.21140	0.23600	0.27200	0.15190	0.22490	0.15070	0.25330	0.23450	0.08020	0.21880	0.08310	0.27400	0.23390	0.17440	0.28980	0.16490	0.19350	0.15490	0.25480	0.08020	0.08220	0.22840	0.08270	0.22450	0.20910	0.26340	0.30280	0.14480	0.15980	0.14930	0.27810	0.07090	0.07940	0.26660	0.08190	0.28510	0.21700	0.26830	0.27510	0.14020	0.16400	0.16330	0.29370	0.08640	0.08230	0.24950	0.08530	0.29180	0.26160	0.26620	0.26330	0.14540	0.19610	0.17230	0.27960	0.08150	0.08350	0.23830	0.08620	0.27410	0.22340	0.29350	0.23760	0.13120	0.21950	0.16810	0.26530	0.27130	0.08740	0.26760	0.27250	0.30370	0.31080	0.33200	0.30570	0.29880	0.31330	0.30990	0.29700	0.29620	0.31370	0.26230	0.30930	0.26010	0.30830	0.24550	0.26950	0.29750	0.31880	0.29540	0.29590	0.26710	0.32640	0.27240
93=11:21:46	81947	301	0.09290	0.26280	0.22480	0.24640	0.27870	0.15810	0.22740	0.16440	0.26430	0.24260	0.08360	0.22890	0.08470	0.27550	0.23760	0.17730	0.29520	0.16670	0.19830	0.15900	0.26220	0.08100	0.08560	0.24610	0.08290	0.23370	0.21250	0.26940	0.30790	0.15240	0.16650	0.16490	0.28640	0.07280	0.08010	0.27380	0.08330	0.29400	0.22460	0.27730	0.28430	0.14630	0.17440	0.16630	0.30580	0.08730	0.08550	0.27030	0.08720	0.29450	0.26650	0.27740	0.27000	0.15340	0.20720	0.18230	0.28400	0.08380	0.08330	0.24920	0.08760	0.28490	0.23420	0.30160	0.25050	0.13640	0.23110	0.17680	0.27520	0.28800	0.09440	0.29980	0.28230	0.31370	0.32390	0.34630	0.31530	0.31700	0.32320	0.32600	0.30900	0.31610	0.32600	0.28370	0.32160	0.27350	0.31890	0.25790	0.27920	0.31030	0.33020	0.31450	0.30300	0.29070	0.34280	0.30720
94=11:36:27	82828	300	0.09350	0.25840	0.21500	0.23790	0.27540	0.15800	0.22690	0.16030	0.26280	0.24130	0.08140	0.22100	0.08400	0.27390	0.23820	0.17900	0.29490	0.16800	0.20380	0.16100	0.26260	0.08080	0.08450	0.24290	0.08170	0.23130	0.21550	0.26610	0.30370	0.15020	0.16660	0.16310	0.28240	0.07230	0.07960	0.26970	0.08210	0.29070	0.22290	0.27210	0.28440	0.14490	0.17240	0.16520	0.29800	0.08620	0.08310	0.26100	0.08660	0.29370	0.25940	0.27010	0.27150	0.14990	0.20360	0.17640	0.27890	0.08250	0.08230	0.24680	0.08780	0.27790	0.23310	0.29990	0.24800	0.13400	0.22700	0.17160	0.26790	0.28280	0.08810	0.29390	0.28080	0.30600	0.31420	0.33560	0.31220	0.30200	0.31570	0.31530	0.29940	0.30310	0.31100	0.27200	0.31220	0.26950	0.31060	0.25280	0.27480	0.30240	0.31860	0.30680	0.29620	0.27610	0.32850	0.28090
95=11:51:08	83709	300	0.09210	0.26100	0.21730	0.24630	0.27880	0.15720	0.23050	0.16440	0.26480	0.24840	0.08170	0.22660	0.08350	0.27640	0.23870	0.18070	0.30100	0.17000	0.20790	0.16090	0.26710	0.08030	0.08270	0.24010	0.08220	0.23500	0.21670	0.27610	0.31040	0.15200	0.17100	0.16560	0.28820	0.07140	0.07930	0.27640	0.08210	0.29250	0.22490	0.27750	0.28670	0.14680	0.17410	0.16660	0.30240	0.08640	0.08270	0.25500	0.08550	0.29440	0.26540	0.27970	0.27460	0.15200	0.20910	0.17760	0.28090	0.08120	0.08340	0.24390	0.08750	0.28450	0.23460	0.30170	0.25140	0.13780	0.23070	0.17400	0.27440	0.28720	0.08760	0.28050	0.28530	0.31190	0.31900	0.33990	0.31410	0.30710	0.32260	0.32140	0.30560	0.30810	0.31840	0.27320	0.31800	0.27770	0.31600	0.25830	0.27900	0.30650	0.32500	0.31470	0.29780	0.28070	0.33490	0.27720
96=12:05:49	84589	303	0.09270	0.25550	0.21160	0.24190	0.27660	0.15450	0.22800	0.16120	0.25650	0.25080	0.08230	0.22260	0.08330	0.27780	0.23780	0.18220	0.29580	0.16760	0.20360	0.16100	0.26180	0.07950	0.08260	0.24920	0.08040	0.23200	0.21840	0.27070	0.30590	0.14940	0.16800	0.16090	0.28250	0.06880	0.08060	0.26830	0.08070	0.29320	0.22560	0.27690	0.28130	0.14550	0.17150	0.16460	0.29500	0.08400	0.08300	0.24910	0.08390	0.29420	0.26240	0.27020	0.27730	0.14890	0.20720	0.17150	0.28390	0.08110	0.08410	0.23820	0.08500	0.27940	0.23230	0.30230	0.24550	0.13280	0.22740	0.17130	0.26670	0.28430	0.09140	0.29150	0.28640	0.31250	0.31290	0.33320	0.31370	0.30480	0.32020	0.31390	0.30290	0.30230	0.31650	0.26870	0.31510	0.27670	0.31320	0.25790	0.27400	0.30460	0.31740	0.31020	0.29800	0.27690	0.33570	0.29230
97=12:20:30	85470	301	0.09160	0.25990	0.21690	0.24570	0.28140	0.16040	0.23640	0.16530	0.26990	0.25200	0.08140	0.22280	0.08280	0.28310	0.24080	0.18540	0.30590	0.17280	0.21630	0.16450	0.27430	0.07880	0.08330	0.25060	0.08570	0.24570	0.22330	0.28280	0.31900	0.15690	0.17860	0.16780	0.29460	0.07160	0.08040	0.27030	0.08170	0.29790	0.23170	0.28600	0.29160	0.15120	0.18510	0.17050	0.30170	0.08640	0.08260	0.27560	0.08480	0.30500	0.27090	0.28280	0.28510	0.15650	0.21600	0.17950	0.28740	0.08160	0.08150	0.24960	0.08580	0.28450	0.23680	0.30640	0.26320	0.14200	0.23620	0.17610	0.28200	0.29050	0.08690	0.28620	0.29480	0.31130	0.32050	0.34540	0.32310	0.30960	0.32570	0.32420	0.30570	0.31360	0.32600	0.27980	0.31460	0.28310	0.32100	0.26810	0.28420	0.30910	0.32690	0.31480	0.29930	0.29080	0.34190	0.29050
98=12:35:11	86351	298	0.09060	0.26050	0.22090	0.25000	0.28460	0.16000	0.23800	0.16440	0.27430	0.24980	0.08170	0.22110	0.08340	0.28390	0.24010	0.18770	0.30450	0.17170	0.21420	0.16360	0.27100	0.07710	0.08530	0.25100	0.08060	0.24570	0.22230	0.28140	0.31990	0.15730	0.18350	0.16500	0.29720	0.07200	0.07900	0.26840	0.08170	0.29840	0.23200	0.28540	0.28860	0.15060	0.18400	0.16740	0.30230	0.08450	0.08350	0.26950	0.08410	0.29990	0.26880	0.28890	0.28380	0.15540	0.21700	0.17990	0.29570	0.08260	0.08090	0.24940	0.08550	0.28710	0.23810	0.30710	0.26700	0.13990	0.23640	0.17310	0.27830	0.29390	0.08770	0.29510	0.29300	0.31380	0.31600	0.34260	0.31900	0.31500	0.32660	0.32380	0.30980	0.31340	0.32770	0.28150	0.31950	0.28130	0.32210	0.27040	0.28590	0.30530	0.32690	0.32030	0.30420	0.29010	0.34040	0.29370
99=12:49:51	87232	303	0.09220	0.26720	0.22430	0.24750	0.28720	0.16070	0.23950	0.16520	0.27630	0.24890	0.07950	0.22520	0.08240	0.28140	0.23960	0.19020	0.30630	0.17060	0.22340	0.16490	0.27470	0.07900	0.08340	0.25450	0.08040	0.24620	0.22660	0.28850	0.32250	0.15990	0.18410	0.16590	0.29650	0.07110	0.07790	0.27370	0.08150	0.29830	0.23420	0.28470	0.29470	0.15140	0.18910	0.16950	0.30750	0.08600	0.08210	0.27010	0.08620	0.30260	0.26980	0.28760	0.29190	0.15880	0.22040	0.18030	0.29640	0.08150	0.08160	0.25720	0.08660	0.28690	0.24080	0.30910	0.26890	0.14230	0.24180	0.17510	0.28790	0.29620	0.08610	0.29690	0.28380	0.31700	0.32900	0.34820	0.32350	0.31780	0.32880	0.32630	0.30880	0.31690	0.32950	0.28840	0.31870	0.28530	0.32250	0.27130	0.28850	0.30630	0.32780	0.31650	0.30790	0.29290	0.33690	0.28900
100=13:04:32	88113	301	0.09300	0.26740	0.21880	0.25070	0.28510	0.16420	0.24310	0.16580	0.27920	0.25010	0.07940	0.22040	0.08310	0.28420	0.24340	0.19010	0.31110	0.17480	0.22370	0.16290	0.27690	0.07980	0.08490	0.26080	0.08220	0.25210	0.22470	0.29110	0.31980	0.16180	0.18410	0.16520	0.29880	0.07320	0.07760	0.27110	0.08090	0.30170	0.23930	0.28920	0.29770	0.15280	0.19130	0.16970	0.31180	0.08800	0.08190	0.28550	0.08590	0.30580	0.26900	0.29100	0.28700	0.16080	0.22110	0.18120	0.29060	0.08210	0.08160	0.25760	0.08600	0.29610	0.24700	0.30910	0.27210	0.14320	0.24520	0.17710	0.28610	0.30010	0.08600	0.30230	0.29510	0.32060	0.33150	0.34950	0.33150	0.31940	0.32400	0.32840	0.31490	0.32350	0.32600	0.29060	0.32430	0.28740	0.32640	0.27930	0.29590	0.31360	0.33090	0.32140	0.30960	0.29400	0.34030	0.28960
101=13:19:13	88994	301	0.09180	0.26230	0.22300	0.25510	0.28620	0.16570	0.24220	0.16600	0.27980	0.26340	0.08220	0.22960	0.08350	0.28520	0.24230	0.19310	0.31060	0.17720	0.23120	0.16820	0.28630	0.07970	0.08350	0.24680	0.08250	0.25550	0.23220	0.29000	0.32020	0.16540	0.19230	0.16950	0.29990	0.07100	0.08040	0.27940	0.08210	0.30190	0.23950	0.28960	0.30020	0.15910	0.19780	0.17280	0.31480	0.08710	0.08260	0.25630	0.08650	0.30440	0.26660	0.29500	0.29450	0.16240	0.22780	0.18140	0.29730	0.08160	0.08290	0.25980	0.08690	0.29190	0.24620	0.31140	0.27660	0.14960	0.24810	0.17980	0.29510	0.30300	0.08830	0.29380	0.30310	0.31930	0.32380	0.34170	0.32680	0.31850	0.33500	0.32960	0.31270	0.31790	0.33510	0.29110	0.32330	0.29360	0.32720	0.28080	0.29740	0.31560	0.33460	0.32680	0.31100	0.29780	0.34500	0.28580
102=13:33:54	89874	300	0.09390	0.26940	0.22360	0.25460	0.28930	0.16520	0.24320	0.16740	0.28050	0.26340	0.08150	0.23240	0.08320	0.28850	0.24580	0.19640	0.31560	0.17630	0.23640	0.17060	0.28690	0.08110	0.08350	0.26690	0.08270	0.26070	0.23410	0.29590	0.33050	0.16750	0.19480	0.16900	0.29930	0.07210	0.07890	0.28340	0.08170	0.30570	0.24260	0.29240	0.30530	0.15950	0.20150	0.17480	0.31580	0.08820	0.08190	0.26930	0.08660	0.30770	0.26680	0.29970	0.30360	0.16560	0.23280	0.18100	0.29630	0.08140	0.08280	0.26450	0.08660	0.29740	0.24970	0.31740	0.28240	0.15060	0.25160	0.18480	0.29150	0.31070	0.08820	0.29820	0.30790	0.32510	0.33640	0.35470	0.33340	0.32220	0.33190	0.33000	0.32050	0.32530	0.33810	0.29440	0.32280	0.29660	0.32690	0.28580	0.29790	0.31580	0.33290	0.32700	0.31280	0.30040	0.34440	0.29360
103=13:48:35	90755	298	0.09530	0.26760	0.22530	0.25110	0.29040	0.16290	0.24790	0.16460	0.27690	0.27040	0.08280	0.23590	0.08300	0.28820	0.24600	0.19600	0.31560	0.17610	0.23070	0.17010	0.28340	0.07960	0.08340	0.25710	0.08170	0.25620	0.23530	0.29600	0.32960	0.16440	0.19740	0.16770	0.30030	0.06820	0.08170	0.27930	0.08230	0.30670	0.24280	0.29480	0.30430	0.15930	0.20170	0.17510	0.31160	0.08470	0.08380	0.26430	0.08780	0.30990	0.26880	0.29410	0.30470	0.16400	0.23260	0.17960	0.30070	0.08010	0.08410	0.25910	0.08610	0.29870	0.25000	0.31960	0.27800	0.15050	0.24900	0.18090	0.28550	0.30990	0.09150	0.29730	0.29860	0.32650	0.33230	0.35250	0.33220	0.32020	0.34020	0.32780	0.32010	0.31900	0.34330	0.29270	0.32310	0.30110	0.33010	0.28640	0.30180	0.32140	0.33190	0.32720	0.31600	0.29740	0.34710	0.28990
104=14:03:16	91636	300	0.09350	0.27050	0.23010	0.25640	0.29590	0.16700	0.25210	0.16800	0.28650	0.26740	0.08210	0.23600	0.08380	0.28940	0.24590	0.20150	0.31940	0.17980	0.24020	0.17410	0.28930	0.07960	0.08360	0.26480	0.08230	0.26700	0.24190	0.30520	0.34010	0.17270	0.20500	0.17170	0.31090	0.07190	0.08000	0.28010	0.08180	0.30710	0.24660	0.29820	0.30800	0.16500	0.21110	0.17730	0.31900	0.08700	0.08320	0.27520	0.08670	0.31680	0.27830	0.31090	0.31630	0.17210	0.24100	0.18340	0.30930	0.08270	0.08310	0.27410	0.08680	0.30090	0.25130	0.32100	0.28740	0.15520	0.25790	0.18620	0.29870	0.31060	0.08780	0.30320	0.30130	0.33240	0.34800	0.35730	0.34100	0.32290	0.33930	0.33930	0.32330	0.33000	0.34350	0.30110	0.33130	0.30270	0.33130	0.29220	0.30470	0.32180	0.33690	0.32700	0.31940	0.30480	0.34750	0.28990
105=14:17:56	92517	301	0.09030	0.26500	0.22340	0.25780	0.29380	0.16750	0.25230	0.16850	0.28280	0.27180	0.08180	0.23460	0.08290	0.29000	0.24840	0.20110	0.32570	0.18140	0.24400	0.17420	0.29610	0.07880	0.08260	0.25310	0.08420	0.26510	0.23780	0.30420	0.33710	0.17410	0.20820	0.17230	0.31030	0.06990	0.08070	0.28290	0.08200	0.30750	0.24950	0.30050	0.30640	0.16840	0.21390	0.17960	0.31440	0.08620	0.08400	0.27700	0.08650	0.31370	0.27470	0.30300	0.31110	0.17200	0.24040	0.18400	0.30230	0.08140	0.08340	0.26640	0.08520	0.30400	0.25380	0.31930	0.29380	0.15490	0.25590	0.18630	0.30320	0.31350	0.08740	0.29610	0.31130	0.31890	0.32960	0.35440	0.33520	0.31760	0.33800	0.33440	0.32310	0.32720	0.34320	0.29360	0.32840	0.30250	0.33160	0.29400	0.30430	0.32160	0.33840	0.33200	0.31530	0.30340	0.35390	0.29540
106=14:32:37	93398	303	0.09330	0.27290	0.22840	0.26320	0.29420	0.16820	0.25240	0.16590	0.28060	0.27440	0.08010	0.23880	0.08290	0.29000	0.24780	0.20060	0.32330	0.18220	0.24320	0.17070	0.29450	0.08000	0.08150	0.25990	0.08030	0.26680	0.24440	0.30400	0.33440	0.17390	0.20610	0.17000	0.30670	0.06920	0.07960	0.28490	0.08020	0.30650	0.24960	0.29730	0.30830	0.16780	0.21340	0.17360	0.32300	0.08550	0.08100	0.26230	0.08510	0.30990	0.27540	0.31000	0.31480	0.16900	0.24210	0.18210	0.30450	0.07970	0.08300	0.26870	0.08580	0.30090	0.25400	0.32120	0.28940	0.15620	0.25740	0.18370	0.30010	0.31450	0.08720	0.29730	0.30990	0.32280	0.33410	0.35020	0.33810	0.32060	0.34210	0.33400	0.32150	0.32500	0.34430	0.29390	0.32410	0.30470	0.33100	0.29240	0.30400	0.32580	0.33670	0.32750	0.31610	0.30360	0.34810	0.29050
107=14:47:18	94279	301	0.09220	0.27090	0.22900	0.26300	0.29730	0.16920	0.25830	0.16560	0.29230	0.26940	0.08170	0.22840	0.08310	0.29080	0.24650	0.20480	0.32000	0.18150	0.24550	0.17390	0.29230	0.07820	0.08640	0.27600	0.08050	0.27060	0.24400	0.31280	0.34170	0.17540	0.21490	0.17070	0.32030	0.07160	0.07880	0.28000	0.08210	0.31020	0.24890	0.30390	0.31250	0.16960	0.21890	0.17920	0.31950	0.08480	0.08420	0.28220	0.08560	0.31740	0.27570	0.31130	0.31130	0.17590	0.24650	0.18540	0.31010	0.08340	0.08090	0.27090	0.08600	0.30220	0.25850	0.32310	0.29700	0.15860	0.26810	0.18430	0.30690	0.31470	0.08890	0.32240	0.30210	0.32840	0.33720	0.36410	0.34180	0.33250	0.33460	0.34090	0.32610	0.33820	0.34830	0.30470	0.33390	0.30500	0.33800	0.29860	0.31930	0.32410	0.34400	0.33330	0.32810	0.31550	0.35230	0.30160
108=15:01:59	95159	303	0.09120	0.27030	0.22150	0.25840	0.29320	0.17040	0.25330	0.16780	0.27760	0.27520	0.08210	0.24390	0.08330	0.28850	0.24940	0.20000	0.32640	0.18060	0.24610	0.17310	0.29890	0.08060	0.08110	0.25920	0.08060	0.26430	0.24020	0.30490	0.33680	0.17410	0.20920	0.17270	0.30300	0.06920	0.07960	0.28930	0.08100	0.30350	0.25130	0.29920	0.31170	0.16800	0.21840	0.17690	0.31870	0.08630	0.08160	0.26560	0.08590	0.30890	0.27640	0.30190	0.31130	0.17310	0.24340	0.18170	0.29990	0.07860	0.08450	0.26670	0.08680	0.30010	0.25250	0.32080	0.29540	0.15710	0.25760	0.18240	0.30330	0.31500	0.08760	0.29460	0.29870	0.31920	0.33120	0.34910	0.33290	0.31970	0.33990	0.32880	0.31930	0.32440	0.34280	0.28920	0.32210	0.30470	0.33350	0.29350	0.30430	0.32460	0.33680	0.33360	0.31260	0.30460	0.34300	0.28800
109=15:16:40	96040	301	0.09050	0.26780	0.22410	0.26030	0.29900	0.16860	0.26110	0.16630	0.29320	0.27370	0.08290	0.22840	0.08290	0.29860	0.24740	0.20540	0.32390	0.18660	0.24640	0.17460	0.29350	0.07620	0.08470	0.25660	0.08140	0.27380	0.24340	0.31060	0.35160	0.17410	0.21940	0.16940	0.31940	0.07110	0.07990	0.27500	0.08100	0.31600	0.25450	0.31000	0.30980	0.17030	0.22240	0.18030	0.31780	0.08310	0.08600	0.29280	0.08440	0.31720	0.27870	0.31540	0.31470	0.17500	0.25410	0.18720	0.31440	0.08180	0.08110	0.27370	0.08570	0.31040	0.25580	0.32470	0.30480	0.15960	0.26750	0.18400	0.31030	0.31770	0.08810	0.32690	0.31420	0.33520	0.33890	0.36340	0.34280	0.33080	0.34110	0.34410	0.33060	0.33310	0.35450	0.30940	0.33610	0.30800	0.34580	0.30310	0.31500	0.32310	0.34670	0.33880	0.32270	0.31450	0.36110	0.32550
110=15:31:21	96921	298	0.09130	0.27030	0.22290	0.26140	0.29970	0.17120	0.25880	0.16480	0.29330	0.27100	0.08070	0.23320	0.08190	0.29220	0.24410	0.20810	0.32590	0.18560	0.25630	0.17670	0.30160	0.07840	0.08260	0.26420	0.08020	0.27490	0.24170	0.31260	0.34350	0.18010	0.21920	0.17200	0.31550	0.07080	0.07820	0.28880	0.08040	0.31230	0.25370	0.30480	0.32030	0.17360	0.23320	0.18260	0.32800	0.08640	0.08090	0.27340	0.08700	0.31750	0.27380	0.31710	0.32390	0.17850	0.25160	0.18530	0.30730	0.08040	0.08100	0.28300	0.08590	0.30550	0.25840	0.32680	0.30700	0.16620	0.27110	0.19120	0.31280	0.32300	0.08620	0.30740	0.30850	0.32920	0.33770	0.36280	0.34320	0.33250	0.34030	0.34420	0.32910	0.33620	0.35200	0.31280	0.33160	0.31090	0.33820	0.30370	0.31970	0.32650	0.34460	0.33910	0.33110	0.31440	0.34880	0.29800
111=15:46:01	97802	301	0.09260	0.27120	0.22370	0.26220	0.29830	0.17010	0.26440	0.16790	0.29580	0.28020	0.08100	0.23860	0.08260	0.29420	0.24540	0.20870	0.32950	0.18710	0.26090	0.17820	0.30500	0.07970	0.08300	0.26200	0.08390	0.27700	0.24730	0.31410	0.34370	0.18110	0.22970	0.17470	0.31880	0.07080	0.07830	0.28340	0.08040	0.31380	0.25810	0.30810	0.32110	0.17770	0.23430	0.18380	0.32830	0.08480	0.08210	0.27840	0.08670	0.31680	0.28130	0.31620	0.31730	0.18300	0.26180	0.18840	0.31610	0.08050	0.08200	0.27520	0.08600	0.31150	0.25470	0.32580	0.31130	0.16910	0.27280	0.19000	0.31510	0.32330	0.08650	0.30840	0.31080	0.32880	0.33470	0.36010	0.34470	0.32990	0.34480	0.34160	0.32900	0.33690	0.35850	0.30640	0.33720	0.31110	0.34510	0.30770	0.31910	0.32740	0.34790	0.34010	0.32670	0.31900	0.35970	0.30270
112=16:00:42	98683	298	0.09060	0.27190	0.22880	0.26410	0.29710	0.17460	0.26660	0.16850	0.29300	0.28160	0.08170	0.24430	0.08330	0.29580	0.24560	0.20750	0.33360	0.18840	0.26370	0.17710	0.30980	0.08000	0.08220	0.25740	0.08340	0.28010	0.24800	0.32040	0.35210	0.18320	0.22940	0.17650	0.31990	0.07040	0.07990	0.28950	0.08150	0.31370	0.26060	0.31250	0.32120	0.17800	0.23620	0.18520	0.33150	0.08670	0.08220	0.27750	0.08700	0.31630	0.27750	0.32190	0.32860	0.18300	0.26010	0.18920	0.31480	0.08190	0.08300	0.28150	0.08750	0.31170	0.25900	0.33010	0.31450	0.17320	0.27300	0.19250	0.32080	0.32800	0.08750	0.30160	0.31930	0.33130	0.34010	0.36500	0.35040	0.33050	0.34640	0.34440	0.33250	0.33730	0.35960	0.30750	0.33370	0.31650	0.34180	0.31210	0.32170	0.33060	0.34720	0.34440	0.32390	0.31790	0.35650	0.30380
113=16:15:23	99564	298	0.09220	0.27160	0.22680	0.26440	0.30220	0.17250	0.26480	0.16860	0.29690	0.28380	0.08160	0.24110	0.08320	0.29420	0.24750	0.21320	0.33210	0.19040	0.26610	0.17840	0.31480	0.08030	0.08300	0.26760	0.08170	0.27980	0.24660	0.31870	0.34960	0.18370	0.23130	0.17480	0.32000	0.07090	0.07850	0.29210	0.08140	0.31420	0.26080	0.31230	0.32450	0.17900	0.24170	0.18530	0.33280	0.08570	0.08140	0.27370	0.08790	0.31910	0.27420	0.32080	0.33140	0.18450	0.26320	0.18930	0.31780	0.08100	0.08370	0.28780	0.08600	0.31320	0.25970	0.32930	0.31900	0.17540	0.27800	0.19640	0.32080	0.33010	0.08720	0.30650	0.31290	0.33430	0.34430	0.35860	0.35210	0.33440	0.34840	0.34220	0.33120	0.34220	0.36250	0.31540	0.33630	0.31770	0.34690	0.31520	0.32430	0.33180	0.35070	0.34300	0.33450	0.31940	0.35860	0.30010
114=16:30:04	100444	298	0.09150	0.27620	0.22920	0.26800	0.31120	0.17410	0.26530	0.16690	0.29710	0.27760	0.08140	0.24070	0.08320	0.29610	0.24950	0.21220	0.32920	0.18980	0.26550	0.17950	0.30380	0.07910	0.08460	0.27300	0.08120	0.28340	0.25260	0.32160	0.35060	0.18500	0.23720	0.17590	0.32340	0.07100	0.07920	0.28720	0.08160	0.31680	0.26090	0.31310	0.32400	0.17970	0.24050	0.18630	0.33070	0.08480	0.08220	0.27430	0.08780	0.32040	0.27800	0.32460	0.32900	0.18370	0.26690	0.19180	0.31820	0.08080	0.08160	0.28500	0.08720	0.31170	0.26120	0.33290	0.31520	0.17700	0.28030	0.19310	0.31920	0.32890	0.08780	0.30940	0.30880	0.33130	0.34940	0.36410	0.34640	0.33750	0.35160	0.34750	0.33380	0.34140	0.35990	0.31440	0.33680	0.32030	0.34420	0.31470	0.32700	0.33020	0.35060	0.34230	0.33090	0.32220	0.35870	0.30060
115=16:44:45	101325	300	0.09290	0.27290	0.22900	0.26560	0.30420	0.17450	0.27260	0.16980	0.30050	0.28390	0.08100	0.23970	0.08270	0.29850	0.24960	0.21490	0.33730	0.19110	0.26950	0.18120	0.30970	0.07960	0.08380	0.27040	0.08140	0.28670	0.25320	0.32530	0.35230	0.18620	0.23930	0.17780	0.32640	0.07090	0.07990	0.28870	0.08160	0.31930	0.26040	0.31520	0.32350	0.18230	0.24330	0.18790	0.33550	0.08610	0.08270	0.28040	0.08840	0.32450	0.27860	0.32000	0.33280	0.18800	0.26830	0.19150	0.32060	0.08080	0.08300	0.28610	0.08710	0.31490	0.26550	0.33180	0.31820	0.17910	0.28320	0.19440	0.31960	0.33020	0.08710	0.31040	0.31690	0.33240	0.34530	0.36670	0.35090	0.33410	0.34730	0.34990	0.33230	0.34240	0.36060	0.31520	0.33980	0.32170	0.34610	0.31510	0.33120	0.33310	0.35130	0.34690	0.33500	0.32520	0.36030	0.30320
116=16:59:26	102206	301	0.09180	0.27370	0.23220	0.27290	0.30400	0.17650	0.26840	0.17050	0.30290	0.28740	0.08080	0.24110	0.08380	0.30040	0.25140	0.21360	0.34200	0.19330	0.27200	0.18070	0.31910	0.08010	0.08280	0.27060	0.08130	0.28620	0.25530	0.32650	0.35420	0.18870	0.23900	0.17740	0.32720	0.07030	0.07840	0.28880	0.08190	0.32340	0.26020	0.31760	0.32760	0.18420	0.24910	0.18800	0.33960	0.08590	0.08180	0.27700	0.08750	0.32250	0.27830	0.32340	0.33350	0.18690	0.26990	0.19030	0.31780	0.08140	0.08280	0.28620	0.08750	0.31680	0.26830	0.33450	0.32360	0.18140	0.28520	0.19750	0.32390	0.33050	0.08760	0.31580	0.31740	0.33940	0.34320	0.36490	0.34980	0.33980	0.34820	0.34990	0.33300	0.34360	0.36310	0.30990	0.33620	0.32300	0.34850	0.31780	0.32990	0.33250	0.35290	0.34980	0.33240	0.32670	0.36250	0.30480
117=17:14:06	103087	301	0.09090	0.27300	0.22550	0.26830	0.30170	0.17500	0.26910	0.16950	0.29900	0.28610	0.08060	0.24390	0.08260	0.29710	0.24970	0.21680	0.34040	0.19130	0.27470	0.18310	0.31680	0.07920	0.08280	0.26800	0.08190	0.28670	0.25320	0.32590	0.35020	0.18850	0.24340	0.17720	0.32520	0.07040	0.07900	0.29170	0.08020	0.32140	0.25970	0.31950	0.33250	0.18340	0.25130	0.18730	0.33590	0.08540	0.08190	0.28650	0.08790	0.32500	0.28410	0.32170	0.32960	0.18860	0.27340	0.19300	0.31780	0.08040	0.08180	0.29010	0.08630	0.31810	0.26900	0.33470	0.32480	0.18350	0.28540	0.19570	0.32250	0.33560	0.08650	0.31230	0.32560	0.33570	0.34270	0.36610	0.35560	0.33600	0.35270	0.35060	0.33350	0.34280	0.36450	0.31790	0.34120	0.32310	0.35120	0.32060	0.32930	0.33780	0.35550	0.34850	0.33010	0.32630	0.36400	0.30500
118=17:28:47	103968	303	0.09090	0.27140	0.22860	0.27020	0.30330	0.17760	0.27290	0.17170	0.30120	0.28970	0.08090	0.24000	0.08260	0.29970	0.25260	0.21880	0.33920	0.19230	0.27780	0.18250	0.31900	0.07960	0.08240	0.26700	0.08040	0.28760	0.25120	0.32590	0.35440	0.18990	0.24700	0.17840	0.32800	0.07040	0.08010	0.29060	0.08090	0.32030	0.26520	0.31690	0.32890	0.18460	0.25200	0.19110	0.33740	0.08580	0.08230	0.27870	0.08690	0.32270	0.28320	0.32550	0.32870	0.18910	0.27440	0.19440	0.31820	0.08070	0.08300	0.28640	0.08700	0.31610	0.27020	0.33460	0.32460	0.18460	0.28760	0.19860	0.32690	0.33790	0.08700	0.30790	0.31970	0.32960	0.33870	0.36070	0.34730	0.33710	0.35090	0.35350	0.33460	0.34330	0.36470	0.31260	0.34190	0.32420	0.35320	0.32300	0.33170	0.33530	0.34990	0.35100	0.33200	0.33250	0.36100	0.30360
119=17:43:28	104849	303	0.09210	0.27350	0.22980	0.26970	0.31100	0.17650	0.27240	0.16790	0.30170	0.29020	0.08090	0.23480	0.08210	0.29910	0.25280	0.21900	0.33410	0.19460	0.27760	0.18260	0.31440	0.07830	0.08340	0.27660	0.08040	0.29080	0.25310	0.32850	0.36090	0.18900	0.24850	0.17880	0.33130	0.07100	0.07880	0.28730	0.08040	0.32130	0.26020	0.31930	0.33080	0.18300	0.25340	0.18990	0.33390	0.08440	0.08200	0.28650	0.08870	0.32790	0.28070	0.32530	0.34780	0.19080	0.27600	0.19350	0.32330	0.08120	0.08120	0.29410	0.08560	0.31620	0.26710	0.33440	0.32560	0.18620	0.28770	0.19530	0.32480	0.33380	0.08730	0.32310	0.31600	0.33720	0.35220	0.37230	0.35500	0.34120	0.35060	0.35480	0.33850	0.34640	0.36530	0.32810	0.33520	0.32290	0.34860	0.32280	0.33520	0.33100	0.35320	0.34560	0.33720	0.32520	0.35880	0.31160
120=17:58:09	105729	303	0.09060	0.27190	0.22160	0.26740	0.29780	0.17820	0.26960	0.17010	0.29730	0.28970	0.08100	0.24700	0.08290	0.30040	0.25540	0.21920	0.34250	0.19320	0.27990	0.18230	0.32220	0.08100	0.08250	0.27200	0.08430	0.29080	0.25100	0.32800	0.35590	0.18890	0.24490	0.17920	0.32540	0.07070	0.07890	0.29400	0.08170	0.32180	0.26630	0.32070	0.33610	0.18490	0.25740	0.19020	0.33930	0.08600	0.08200	0.28850	0.08820	0.32700	0.28400	0.32820	0.33710	0.19180	0.27270	0.19070	0.31790	0.08050	0.08240	0.29440	0.08640	0.31840	0.26580	0.33540	0.33050	0.18780	0.28800	0.19700	0.33130	0.33660	0.08640	0.31310	0.32070	0.33490	0.34360	0.36760	0.36100	0.34030	0.35320	0.35340	0.34050	0.34400	0.36460	0.32240	0.33970	0.32620	0.34960	0.32430	0.33260	0.33660	0.35570	0.35090	0.33240	0.32820	0.36210	0.31160
121=18:12:50	106610	303	0.09440	0.27460	0.22830	0.27190	0.30750	0.17860	0.27680	0.16910	0.30750	0.29030	0.08240	0.24020	0.08420	0.30240	0.25650	0.22230	0.33590	0.19480	0.28060	0.18470	0.31030	0.07750	0.08580	0.30010	0.08090	0.29670	0.26480	0.33910	0.36500	0.19350	0.25180	0.18110	0.33460	0.07210	0.08030	0.28910	0.08140	0.32890	0.26480	0.32550	0.33300	0.18460	0.25990	0.19110	0.33880	0.08480	0.08500	0.29780	0.08890	0.33480	0.29080	0.33510	0.34560	0.19400	0.27900	0.19560	0.32860	0.08280	0.08270	0.29850	0.08690	0.32360	0.27110	0.33860	0.33430	0.19140	0.29760	0.20080	0.32930	0.34510	0.08860	0.32690	0.32860	0.34550	0.35570	0.37770	0.36650	0.34720	0.35260	0.35940	0.34060	0.35560	0.37660	0.32640	0.34540	0.32930	0.35850	0.33200	0.34220	0.34200	0.36100	0.35960	0.34110	0.34070	0.37310	0.32440
122=18:27:31	107491	303	0.09180	0.27990	0.23320	0.28160	0.31390	0.18410	0.28370	0.17480	0.31030	0.30180	0.08150	0.24630	0.08290	0.30620	0.26160	0.22400	0.34720	0.19850	0.28800	0.18660	0.32530	0.08010	0.08270	0.27290	0.08130	0.29910	0.26320	0.34180	0.36890	0.19990	0.26030	0.18770	0.33900	0.06990	0.08030	0.30190	0.08140	0.32800	0.27380	0.33070	0.34070	0.18960	0.26740	0.19380	0.34160	0.08650	0.08180	0.29180	0.08970	0.33310	0.29570	0.33600	0.34620	0.19580	0.28700	0.19770	0.32480	0.08090	0.08290	0.29450	0.08710	0.32740	0.27440	0.34310	0.33680	0.19440	0.29690	0.19880	0.33950	0.34460	0.08670	0.30960	0.32500	0.34200	0.35940	0.38490	0.36140	0.34260	0.35850	0.36020	0.34080	0.34770	0.37160	0.32630	0.35240	0.33580	0.35820	0.33180	0.33990	0.33800	0.36430	0.35560	0.33950	0.33280	0.36970	0.31340
123=18:42:11	108372	303	0.09080	0.28290	0.22820	0.27520	0.30780	0.17900	0.27530	0.16890	0.31010	0.28630	0.07970	0.24200	0.08280	0.30420	0.25600	0.22160	0.34290	0.19460	0.28650	0.18300	0.31800	0.07880	0.08250	0.27860	0.08080	0.30080	0.25950	0.34400	0.36620	0.19260	0.25270	0.17970	0.33530	0.07050	0.07700	0.29620	0.08040	0.32530	0.26770	0.32230	0.33830	0.18570	0.26340	0.18950	0.34190	0.08590	0.08100	0.29510	0.08790	0.33030	0.28750	0.34400	0.34370	0.19640	0.27700	0.19380	0.32180	0.08210	0.08030	0.30710	0.08530	0.32010	0.27170	0.33650	0.33570	0.18960	0.29530	0.19880	0.33370	0.33630	0.08480	0.32430	0.32140	0.33740	0.35250	0.38000	0.36010	0.34630	0.35640	0.36370	0.33990	0.35210	0.36720	0.33120	0.34560	0.32680	0.35340	0.32640	0.33770	0.33720	0.36040	0.35330	0.33830	0.33690	0.36580	0.30990
124=18:56:52	109253	303	0.09190	0.27410	0.22960	0.27210	0.30980	0.18070	0.27770	0.17110	0.30770	0.29370	0.08190	0.24160	0.08320	0.30730	0.25710	0.22630	0.34140	0.20120	0.28830	0.18590	0.32070	0.07910	0.08380	0.27210	0.08520	0.29980	0.26130	0.33690	0.36720	0.19570	0.25880	0.18150	0.33650	0.07080	0.08080	0.29410	0.08230	0.32560	0.27250	0.32630	0.33320	0.19020	0.26630	0.19290	0.34080	0.08510	0.08270	0.29230	0.08890	0.33150	0.28790	0.33510	0.34900	0.19680	0.28210	0.19470	0.32560	0.08200	0.08180	0.29420	0.08790	0.32220	0.27250	0.33890	0.33430	0.19570	0.29890	0.20130	0.33010	0.34220	0.08760	0.32370	0.33100	0.33890	0.34880	0.36980	0.37050	0.34190	0.35430	0.35610	0.34260	0.34720	0.37140	0.32810	0.34530	0.33190	0.35400	0.33090	0.34010	0.33850	0.35650	0.35190	0.34030	0.33110	0.36670	0.31380
125=19:11:33	110134	303	0.09220	0.27970	0.23340	0.27630	0.31130	0.18210	0.28820	0.17410	0.31460	0.29210	0.08120	0.24240	0.08370	0.30810	0.25780	0.22850	0.34370	0.20090	0.29240	0.18660	0.32440	0.07910	0.08370	0.27830	0.08100	0.30100	0.26380	0.34350	0.36920	0.19740	0.26540	0.18420	0.34170	0.07110	0.07930	0.29290	0.08120	0.32920	0.27090	0.32940	0.33960	0.19030	0.27140	0.19420	0.34710	0.08540	0.08320	0.29250	0.08830	0.33180	0.28920	0.33960	0.34320	0.19930	0.29110	0.20050	0.32710	0.08260	0.08250	0.29960	0.08610	0.32490	0.27700	0.34140	0.34160	0.19530	0.30320	0.20120	0.33790	0.34470	0.08690	0.33210	0.32960	0.34240	0.35470	0.37750	0.36350	0.34510	0.36090	0.36630	0.34250	0.35550	0.37040	0.33000	0.34570	0.33440	0.35730	0.33000	0.34470	0.34050	0.36170	0.35920	0.33850	0.33640	0.37100	0.31510
126=19:26:14	111015	303	0.09260	0.28030	0.23410	0.28350	0.31730	0.18290	0.28280	0.17480	0.31620	0.29860	0.08150	0.24630	0.08340	0.30720	0.25980	0.22800	0.34640	0.19940	0.29290	0.18990	0.32720	0.07850	0.08350	0.29040	0.08030	0.30480	0.26820	0.35130	0.37040	0.20220	0.27110	0.18500	0.34130	0.07080	0.08000	0.29850	0.08100	0.33110	0.27230	0.33080	0.34490	0.19340	0.27470	0.19730	0.34710	0.08480	0.08270	0.29110	0.09130	0.33990	0.29120	0.34670	0.35620	0.19980	0.29580	0.20000	0.33450	0.08270	0.08230	0.30440	0.08670	0.33180	0.27940	0.34870	0.34480	0.20290	0.30430	0.20500	0.34070	0.34910	0.08870	0.31850	0.33720	0.34690	0.36500	0.38440	0.37180	0.35220	0.36410	0.36090	0.35280	0.36000	0.38090	0.33460	0.35540	0.34130	0.35920	0.34210	0.34900	0.34710	0.36390	0.36850	0.35010	0.34650	0.37230	0.31360
127=19:40:55	111895	303	0.09030	0.27820	0.23750	0.27960	0.31650	0.18220	0.28470	0.17540	0.31130	0.30340	0.08140	0.24930	0.08170	0.30460	0.25970	0.22910	0.34910	0.19930	0.28970	0.18620	0.32680	0.07800	0.08180	0.27360	0.07980	0.30080	0.25920	0.34050	0.36690	0.19680	0.26520	0.18140	0.33860	0.06890	0.08040	0.29580	0.07860	0.33360	0.26970	0.33250	0.33790	0.19200	0.27030	0.19410	0.34590	0.08340	0.08170	0.27980	0.08710	0.33280	0.28290	0.33590	0.34700	0.19710	0.29280	0.19480	0.33350	0.07960	0.08180	0.29700	0.08610	0.32760	0.27660	0.34820	0.34210	0.19670	0.30250	0.20050	0.33820	0.34450	0.08820	0.32260	0.33250	0.34560	0.35280	0.37350	0.35910	0.34400	0.36210	0.35730	0.34790	0.35190	0.37860	0.32050	0.35320	0.33890	0.36160	0.33570	0.34460	0.34630	0.36590	0.35790	0.34020	0.33450	0.37800	0.31570
128=19:55:36	112776	301	0.09660	0.28130	0.23590	0.27930	0.31300	0.18400	0.28070	0.17230	0.30940	0.29670	0.08180	0.25260	0.08280	0.30210	0.25980	0.22740	0.34500	0.19790	0.29530	0.18630	0.32650	0.07970	0.08280	0.28190	0.08120	0.30550	0.25980	0.34250	0.37300	0.20100	0.26740	0.18460	0.33500	0.07160	0.07950	0.30040	0.08080	0.32920	0.26990	0.32680	0.34090	0.19130	0.27430	0.19640	0.34330	0.08610	0.08230	0.28950	0.09030	0.33610	0.29480	0.34780	0.35730	0.19840	0.29240	0.19950	0.32760	0.08110	0.08200	0.30560	0.08650	0.32640	0.27710	0.34200	0.33960	0.20050	0.30130	0.20550	0.33480	0.34950	0.08850	0.31860	0.31510	0.34760	0.36750	0.38590	0.36440	0.34520	0.35930	0.36100	0.34840	0.35550	0.37530	0.33440	0.34270	0.33650	0.35380	0.33210	0.34100	0.34290	0.35980	0.35870	0.34480	0.33670	0.36610	0.31340
129=20:10:17	113657	300	0.09060	0.28150	0.23600	0.28190	0.31840	0.18390	0.28940	0.17530	0.31050	0.30610	0.08280	0.25290	0.08250	0.30790	0.26140	0.22860	0.34760	0.20010	0.29320	0.18940	0.32790	0.07970	0.08380	0.27580	0.08140	0.30560	0.26690	0.35010	0.37380	0.20130	0.27240	0.18500	0.34360	0.06930	0.08200	0.30120	0.08150	0.33170	0.27510	0.33410	0.34050	0.19480	0.28090	0.19670	0.34800	0.08440	0.08300	0.28690	0.08930	0.33650	0.29990	0.34870	0.35350	0.20210	0.29980	0.20190	0.33680	0.08090	0.08480	0.30030	0.08620	0.33610	0.28210	0.34980	0.35140	0.20020	0.30890	0.20510	0.34570	0.35260	0.09260	0.31430	0.33170	0.34950	0.35910	0.37760	0.36500	0.35230	0.36890	0.37000	0.35490	0.35780	0.38280	0.33450	0.35580	0.34310	0.36920	0.34320	0.35050	0.34790	0.37190	0.36510	0.35050	0.34030	0.38400	0.32280
130=20:24:57	114538	300	0.09140	0.28070	0.23560	0.28150	0.31730	0.18380	0.28000	0.17460	0.31340	0.29990	0.08220	0.25030	0.08300	0.30920	0.26030	0.22960	0.34930	0.19950	0.29760	0.18950	0.32980	0.07980	0.08300	0.28130	0.08020	0.31200	0.26420	0.35000	0.37320	0.20140	0.26880	0.18310	0.34060	0.07080	0.08060	0.30520	0.08170	0.32890	0.27400	0.33000	0.34070	0.19480	0.27840	0.19530	0.34420	0.08640	0.08190	0.28860	0.09040	0.34020	0.29340	0.34800	0.35990	0.20050	0.29270	0.20050	0.33250	0.08100	0.08230	0.31260	0.08710	0.32770	0.27740	0.34340	0.34610	0.20130	0.30320	0.20260	0.33990	0.35050	0.08750	0.32010	0.32720	0.34890	0.36010	0.38420	0.37060	0.34580	0.36090	0.35940	0.34710	0.35440	0.37850	0.33690	0.34880	0.33580	0.35760	0.33680	0.34580	0.34440	0.36450	0.35990	0.34720	0.33930	0.37030	0.31390
131=20:39:38	115419	303	0.09300	0.27780	0.23500	0.27910	0.31370	0.18760	0.28370	0.17410	0.31180	0.29640	0.08200	0.24570	0.08350	0.30760	0.26150	0.23030	0.34990	0.20030	0.29720	0.19150	0.32770	0.07980	0.08420	0.28210	0.08250	0.30980	0.26200	0.34690	0.37380	0.20050	0.27300	0.18370	0.34170	0.07170	0.08000	0.29610	0.08110	0.33450	0.27480	0.33320	0.34060	0.19470	0.27880	0.19870	0.33920	0.08460	0.08240	0.29230	0.09060	0.33850	0.29430	0.34690	0.35290	0.20070	0.29670	0.20150	0.33450	0.08230	0.08270	0.30410	0.08760	0.32820	0.27470	0.34620	0.34570	0.20070	0.30520	0.20280	0.33730	0.34660	0.08780	0.33250	0.33810	0.34860	0.36090	0.37700	0.37290	0.35240	0.36030	0.36100	0.34610	0.35830	0.38060	0.33250	0.34900	0.33650	0.36070	0.33750	0.34750	0.34350	0.36270	0.35800	0.34610	0.33820	0.37260	0.32110
132=20:54:19	116300	300	0.09090	0.28550	0.23780	0.28100	0.31870	0.18590	0.28430	0.17580	0.31760	0.29550	0.07990	0.24860	0.08210	0.30530	0.26200	0.22980	0.34810	0.19970	0.30260	0.18810	0.32980	0.07880	0.08270	0.28790	0.07990	0.30650	0.26390	0.35290	0.37740	0.20350	0.27270	0.18550	0.34300	0.07040	0.07740	0.30440	0.08030	0.33080	0.27620	0.32880	0.34540	0.19550	0.28340	0.19680	0.35120	0.08510	0.08150	0.29810	0.08910	0.33810	0.29680	0.35230	0.35820	0.20320	0.29480	0.20290	0.32680	0.08090	0.08130	0.31090	0.08640	0.32590	0.27700	0.34200	0.34550	0.20290	0.30740	0.20330	0.34270	0.35170	0.08600	0.32330	0.32450	0.34210	0.36440	0.39000	0.36900	0.34780	0.36500	0.37170	0.34930	0.35880	0.37520	0.33690	0.34700	0.33790	0.36100	0.33710	0.34620	0.34530	0.36270	0.36280	0.34660	0.34050	0.37050	0.31130
133=21:09:00	117180	300	0.09240	0.28210	0.23710	0.28190	0.32080	0.18770	0.29180	0.17960	0.31860	0.30330	0.08290	0.24880	0.08290	0.31070	0.26280	0.23260	0.35150	0.20220	0.30230	0.19340	0.33090	0.07980	0.08390	0.28270	0.08060	0.30770	0.27140	0.35270	0.37450	0.20410	0.27880	0.18810	0.34590	0.07190	0.07990	0.29750	0.08180	0.33400	0.27860	0.33420	0.34800	0.19920	0.28480	0.19960	0.35280	0.08640	0.08270	0.28380	0.09460	0.34140	0.29620	0.34600	0.35750	0.20410	0.30020	0.20590	0.33720	0.08170	0.08330	0.30510	0.08770	0.33160	0.28120	0.35110	0.35040	0.20470	0.31130	0.20670	0.34350	0.35420	0.08780	0.32790	0.32130	0.34440	0.36340	0.38190	0.36210	0.34650	0.36640	0.37130	0.35230	0.35730	0.37900	0.33440	0.35200	0.34490	0.36140	0.34170	0.35200	0.34820	0.36580	0.36290	0.35170	0.34030	0.36890	0.31110
134=21:23:41	118061	303	0.09040	0.28060	0.24380	0.28100	0.31580	0.18550	0.29560	0.17800	0.31870	0.30200	0.08240	0.24840	0.08330	0.31100	0.26210	0.23400	0.34790	0.20260	0.29650	0.19270	0.32720	0.07880	0.08420	0.27570	0.08290	0.31070	0.27070	0.35520	0.38350	0.20420	0.28170	0.18600	0.34750	0.07190	0.08070	0.29610	0.08200	0.33180	0.28020	0.33580	0.34280	0.19670	0.28350	0.19970	0.34720	0.08540	0.08380	0.29330	0.09090	0.33870	0.30220	0.34810	0.35460	0.20600	0.30230	0.20330	0.33940	0.08290	0.08300	0.30640	0.08760	0.33360	0.27850	0.34680	0.34770	0.20480	0.30890	0.20670	0.34740	0.35050	0.08850	0.32130	0.33140	0.34370	0.36100	0.38300	0.36930	0.35000	0.36800	0.37140	0.35570	0.35870	0.38440	0.33270	0.35250	0.34050	0.36240	0.34080	0.35050	0.34790	0.36820	0.35800	0.34870	0.34380	0.37560	0.31350
135=21:38:22	118942	300	0.09140	0.28000	0.23720	0.27980	0.31620	0.18700	0.29320	0.17670	0.31660	0.29960	0.08120	0.24080	0.08200	0.30720	0.26300	0.23340	0.35040	0.20360	0.30420	0.19280	0.32890	0.07840	0.08470	0.28210	0.07890	0.30940	0.26890	0.35090	0.37620	0.20470	0.28110	0.18600	0.34790	0.07090	0.07930	0.29570	0.08090	0.33230	0.27840	0.33820	0.34790	0.19460	0.28650	0.19880	0.34890	0.08390	0.08280	0.30350	0.09350	0.34310	0.29930	0.34720	0.35310	0.20540	0.30160	0.20380	0.33630	0.08230	0.08120	0.30290	0.08620	0.33450	0.28280	0.34680	0.35030	0.20720	0.31030	0.20340	0.34060	0.35360	0.08690	0.32610	0.32660	0.34210	0.36090	0.38150	0.36150	0.35170	0.36860	0.36770	0.34980	0.36250	0.37910	0.33370	0.34930	0.34010	0.36150	0.34240	0.35300	0.34470	0.36700	0.36490	0.34680	0.33980	0.36970	0.31990
136=21:53:02	119823	303	0.09010	0.28260	0.23690	0.28600	0.32010	0.18770	0.29130	0.17990	0.32620	0.30350	0.08140	0.25040	0.08220	0.31180	0.26420	0.23510	0.35320	0.20200	0.30700	0.19550	0.33160	0.07770	0.08500	0.28700	0.08110	0.31730	0.26940	0.35840	0.38180	0.20560	0.28630	0.19240	0.35560	0.07170	0.07950	0.30300	0.08160	0.33640	0.28300	0.34090	0.34970	0.20340	0.29590	0.20580	0.35340	0.08460	0.08440	0.30990	0.09190	0.34790	0.30190	0.35590	0.36010	0.21270	0.30860	0.20830	0.34410	0.08400	0.08200	0.31670	0.08760	0.33700	0.28920	0.35610	0.36350	0.21120	0.31950	0.21260	0.35590	0.36300	0.08750	0.34530	0.33850	0.35290	0.36980	0.39860	0.37690	0.35990	0.37600	0.38340	0.35700	0.37250	0.39230	0.34810	0.36350	0.34300	0.37590	0.34870	0.36460	0.35370	0.37700	0.37890	0.35470	0.36290	0.38960	0.34490
137=22:07:43	120704	301	0.09020	0.27890	0.23580	0.28050	0.32290	0.18450	0.29000	0.17430	0.31640	0.29890	0.08230	0.24230	0.08230	0.30950	0.26220	0.23490	0.34910	0.20320	0.29970	0.19550	0.32160	0.07620	0.08540	0.28200	0.08040	0.30900	0.26670	0.34970	0.37900	0.20180	0.28260	0.18310	0.34880	0.07070	0.07990	0.28770	0.08150	0.33620	0.27640	0.33850	0.34500	0.19740	0.28900	0.19980	0.34580	0.08350	0.08420	0.29620	0.09170	0.34330	0.29160	0.34560	0.35660	0.20490	0.30260	0.20320	0.34000	0.08190	0.08070	0.30180	0.08560	0.33440	0.28290	0.35000	0.35350	0.20460	0.31120	0.20420	0.34150	0.35380	0.08710	0.33310	0.32390	0.34280	0.35940	0.38720	0.36730	0.35290	0.36670	0.37160	0.35180	0.35500	0.38530	0.33290	0.34990	0.34450	0.36630	0.34290	0.35530	0.34850	0.37170	0.36100	0.35140	0.35160	0.37730	0.32140
138=22:22:24	121585	303	0.08960	0.29510	0.24470	0.28850	0.31940	0.19260	0.29710	0.18090	0.31880	0.31210	0.08160	0.25630	0.08250	0.31250	0.26800	0.23690	0.35250	0.20470	0.30270	0.19800	0.32800	0.07840	0.08250	0.27820	0.08020	0.31560	0.27540	0.35980	0.38730	0.20550	0.28650	0.18970	0.35100	0.06920	0.08060	0.30580	0.08140	0.34270	0.27930	0.34310	0.34850	0.20020	0.28860	0.20360	0.34590	0.08490	0.08210	0.29160	0.09130	0.34350	0.30750	0.35700	0.36700	0.20740	0.30690	0.20650	0.34260	0.08070	0.08340	0.30430	0.08590	0.33850	0.28760	0.35520	0.35170	0.20880	0.31340	0.20770	0.34490	0.36340	0.08880	0.32400	0.32630	0.34650	0.36240	0.39710	0.37210	0.35080	0.37550	0.38250	0.36090	0.35860	0.38890	0.33610	0.35440	0.34710	0.36500	0.34990	0.35490	0.35130	0.37310	0.37230	0.34770	0.34410	0.38120	0.32570
139=22:37:05	122466	300	0.08980	0.28100	0.23370	0.28110	0.31700	0.18850	0.29470	0.17900	0.32410	0.29620	0.08160	0.24340	0.08220	0.31330	0.26370	0.23550	0.34980	0.20450	0.30810	0.19460	0.32820	0.07920	0.08410	0.28400	0.08000	0.31080	0.26750	0.35350	0.37340	0.20510	0.28550	0.18960	0.34720	0.07200	0.07860	0.29590	0.08100	0.33580	0.27800	0.33590	0.34910	0.19890	0.29140	0.19970	0.34870	0.08470	0.08440	0.30180	0.09250	0.34130	0.29580	0.34850	0.34880	0.20490	0.30120	0.20650	0.33280	0.08130	0.08140	0.30350	0.08700	0.33210	0.28630	0.34550	0.35230	0.20890	0.31400	0.20480	0.34270	0.35700	0.08660	0.32360	0.32470	0.33830	0.35650	0.37860	0.36090	0.35000	0.35910	0.37360	0.34710	0.35880	0.38060	0.33090	0.34560	0.34040	0.36010	0.33920	0.35450	0.34310	0.36660	0.36450	0.34810	0.33970	0.37110	0.31760
140=22:51:46	123346	298	0.09060	0.28240	0.24000	0.28510	0.32100	0.18840	0.29130	0.18050	0.31880	0.30660	0.08030	0.25270	0.08370	0.30960	0.26830	0.23570	0.35470	0.20500	0.30720	0.19440	0.33620	0.08020	0.08310	0.28130	0.08040	0.31750	0.27230	0.35700	0.38060	0.20600	0.28570	0.18910	0.34630	0.07060	0.07990	0.30220	0.08130	0.33450	0.28260	0.33790	0.34780	0.20160	0.29080	0.20190	0.35210	0.08580	0.08190	0.28690	0.09270	0.33940	0.30140	0.35580	0.36350	0.20490	0.30430	0.20890	0.33870	0.08060	0.08200	0.30950	0.08710	0.33600	0.28290	0.35050	0.35800	0.21040	0.31480	0.20680	0.34950	0.35920	0.08770	0.32320	0.33410	0.35150	0.36730	0.38920	0.36730	0.35550	0.36910	0.37310	0.35260	0.35740	0.38770	0.34170	0.34900	0.34490	0.36710	0.34610	0.35260	0.34880	0.37290	0.36770	0.34880	0.34300	0.38150	0.32230
141=23:06:27	124227	303	0.09180	0.28360	0.23690	0.27990	0.31800	0.18800	0.28800	0.17690	0.31780	0.30180	0.08070	0.24580	0.08260	0.31410	0.26490	0.23610	0.35530	0.20670	0.31100	0.19320	0.33510	0.07890	0.08320	0.29360	0.08130	0.31390	0.26970	0.35190	0.37960	0.20510	0.28370	0.18840	0.34760	0.07170	0.07920	0.30020	0.08050	0.33500	0.28210	0.33750	0.34780	0.19980	0.29300	0.20220	0.35150	0.08560	0.08170	0.30290	0.09460	0.34270	0.29420	0.34490	0.36520	0.20940	0.30260	0.20500	0.33450	0.08250	0.08050	0.31350	0.08580	0.33760	0.28320	0.34870	0.35500	0.21100	0.31580	0.21450	0.34270	0.35940	0.08690	0.33540	0.33830	0.35140	0.35850	0.38190	0.38100	0.35100	0.36380	0.36770	0.35200	0.36220	0.38530	0.34330	0.34820	0.34350	0.36430	0.34710	0.35300	0.34470	0.36730	0.36670	0.35100	0.34750	0.37620	0.32390
142=23:21:08	125108	301	0.09100	0.28890	0.24140	0.28690	0.32540	0.19210	0.29020	0.18090	0.32310	0.30570	0.08020	0.25670	0.08270	0.30950	0.26670	0.23580	0.35940	0.20260	0.31310	0.19350	0.33730	0.08030	0.08240	0.29710	0.07970	0.31910	0.27890	0.36390	0.38250	0.20870	0.28550	0.19080	0.34690	0.07100	0.08030	0.31440	0.08110	0.33770	0.28460	0.33680	0.35080	0.20090	0.29460	0.20040	0.35600	0.08690	0.08170	0.29800	0.09510	0.34700	0.30630	0.36160	0.36700	0.20800	0.30590	0.20760	0.33470	0.08120	0.08330	0.31880	0.08650	0.33240	0.28100	0.35000	0.35770	0.21040	0.31520	0.21210	0.34620	0.35890	0.08700	0.32730	0.32840	0.35300	0.37070	0.39540	0.38150	0.35380	0.36840	0.37210	0.35870	0.36820	0.38440	0.33900	0.35150	0.34580	0.36400	0.34840	0.35590	0.35110	0.36950	0.36850	0.34690	0.35040	0.37870	0.31880
143=23:35:50	125990	298	0.09260	0.28330	0.23550	0.28530	0.31800	0.19010	0.29180	0.18170	0.32240	0.30240	0.08100	0.25090	0.08190	0.31190	0.26360	0.23670	0.35680	0.20250	0.31610	0.19920	0.33510	0.08050	0.08260	0.29250	0.08130	0.31690	0.27070	0.35550	0.37690	0.20900	0.28820	0.19210	0.34460	0.07130	0.07920	0.30490	0.08070	0.33920	0.28170	0.33910	0.35400	0.20250	0.29750	0.20340	0.35540	0.08680	0.08200	0.29340	0.09820	0.34130	0.29750	0.35100	0.35780	0.20730	0.30650	0.20600	0.33160	0.08140	0.08270	0.30860	0.08680	0.33850	0.28750	0.35420	0.36020	0.21090	0.31750	0.21510	0.34980	0.35690	0.08650	0.32970	0.33910	0.35120	0.35960	0.37820	0.37430	0.35350	0.36920	0.37300	0.35260	0.36330	0.38510	0.33580	0.35270	0.35270	0.36800	0.34930	0.35770	0.35070	0.37200	0.37030	0.35150	0.34630	0.37980	0.32590
144=23:50:30	126871	298	0.09000	0.28110	0.23700	0.28620	0.32230	0.19140	0.29110	0.18430	0.31570	0.31380	0.08060	0.26070	0.08260	0.31380	0.26450	0.23790	0.36050	0.20370	0.31300	0.19560	0.33890	0.08080	0.08230	0.29560	0.08000	0.31810	0.27740	0.35990	0.37600	0.20900	0.28840	0.19530	0.34460	0.06920	0.08020	0.31170	0.08000	0.33950	0.28980	0.34020	0.35510	0.20250	0.29960	0.20160	0.35180	0.08670	0.08060	0.29450	0.09730	0.33840	0.29580	0.35040	0.36390	0.20770	0.30690	0.20750	0.33750	0.08010	0.08280	0.31200	0.08680	0.33940	0.28740	0.35200	0.36330	0.21240	0.31760	0.21050	0.34810	0.36180	0.08770	0.33170	0.34280	0.35040	0.36490	0.38220	0.37450	0.35210	0.37270	0.37520	0.35370	0.36170	0.39020	0.33300	0.35230	0.35130	0.36830	0.35090	0.35470	0.35680	0.37380	0.37490	0.35000	0.35080	0.38410	0.31840
145=00:05:11	127752	303	0.09000	0.28830	0.24610	0.28970	0.31940	0.19410	0.29930	0.18410	0.32640	0.30730	0.08070	0.25420	0.08290	0.31380	0.26440	0.23790	0.35930	0.20620	0.31730	0.19720	0.33980	0.08010	0.08380	0.28360	0.08120	0.31990	0.27420	0.36440	0.38400	0.21010	0.29210	0.19590	0.35720	0.07090	0.07770	0.30650	0.08090	0.33760	0.28680	0.34270	0.35800	0.20410	0.30110	0.20380	0.35770	0.08580	0.08260	0.29780	0.09980	0.34650	0.30760	0.35980	0.36090	0.21250	0.31040	0.20910	0.33920	0.08190	0.08280	0.31650	0.08710	0.34000	0.29200	0.35490	0.36260	0.21540	0.32060	0.21210	0.35240	0.36250	0.08670	0.32370	0.33720	0.34660	0.36160	0.38160	0.37270	0.35560	0.37280	0.37650	0.35650	0.36420	0.38840	0.33940	0.35400	0.35460	0.37180	0.35320	0.35960	0.35080	0.37270	0.37630	0.35170	0.34790	0.37960	0.32150
146=00:19:52	128633	303	0.09210	0.28210	0.23450	0.28010	0.31710	0.19250	0.28980	0.18260	0.31930	0.30690	0.07910	0.25190	0.08240	0.31030	0.26240	0.23690	0.36020	0.20130	0.31460	0.19550	0.34060	0.08060	0.08180	0.29760	0.07970	0.31420	0.26920	0.35400	0.36960	0.20940	0.28830	0.19450	0.34300	0.06960	0.07860	0.30350	0.08050	0.33700	0.28360	0.33720	0.35420	0.20190	0.29830	0.20100	0.35950	0.08640	0.08060	0.29070	0.09930	0.34050	0.29410	0.34520	0.35660	0.21090	0.30960	0.20640	0.33200	0.08090	0.08340	0.31360	0.08610	0.33500	0.29080	0.35120	0.36010	0.21370	0.32160	0.21070	0.35170	0.35750	0.08600	0.33350	0.33420	0.34350	0.35980	0.37580	0.36940	0.35310	0.36720	0.37250	0.35390	0.36690	0.37770	0.33320	0.34790	0.35010	0.36660	0.34690	0.35730	0.35500	0.36830	0.37040	0.35490	0.35070	0.37450	0.32050
147=00:34:33	129514	301	0.09080	0.28600	0.24510	0.29070	0.32670	0.19270	0.30100	0.18480	0.32590	0.31270	0.08240	0.25390	0.08360	0.31890	0.26720	0.24130	0.35760	0.20960	0.31400	0.19840	0.34140	0.07940	0.08360	0.28220	0.08170	0.32540	0.27390	0.36400	0.39010	0.21150	0.29670	0.19260	0.35820	0.07090	0.08040	0.30460	0.08090	0.34260	0.28590	0.34430	0.35330	0.20600	0.29770	0.20600	0.35710	0.08470	0.08290	0.29140	0.09900	0.34190	0.29950	0.36070	0.36560	0.21170	0.31430	0.21150	0.34610	0.08180	0.08350	0.30830	0.08740	0.34210	0.28870	0.35590	0.36140	0.21620	0.32090	0.21150	0.35480	0.36040	0.08890	0.32850	0.34820	0.35510	0.36660	0.38590	0.37380	0.35670	0.37350	0.37840	0.35840	0.36520	0.39260	0.34040	0.35650	0.35130	0.37600	0.35280	0.36000	0.35350	0.37910	0.37120	0.35300	0.35180	0.38530	0.32220
148=00:49:14	130394	301	0.09250	0.28910	0.23940	0.28890	0.33210	0.19420	0.29430	0.18210	0.32280	0.30710	0.08000	0.26070	0.08190	0.31520	0.26730	0.24040	0.35950	0.20610	0.31560	0.19560	0.33860	0.07890	0.08240	0.29070	0.07920	0.31970	0.27730	0.36320	0.38470	0.20920	0.28810	0.19380	0.35080	0.07060	0.07880	0.30760	0.08080	0.34060	0.28390	0.34040	0.35410	0.20470	0.29960	0.20450	0.35800	0.08550	0.08090	0.29430	0.10130	0.35170	0.30140	0.35560	0.37410	0.21110	0.31080	0.20810	0.34340	0.07970	0.08210	0.32050	0.08720	0.34000	0.29290	0.35620	0.36190	0.21450	0.32300	0.21180	0.35340	0.36390	0.08650	0.33210	0.32880	0.35770	0.37600	0.39210	0.38370	0.35730	0.36980	0.37870	0.35720	0.36400	0.38880	0.34870	0.35420	0.35270	0.36980	0.34920	0.36370	0.35520	0.37480	0.37050	0.35650	0.35000	0.37430	0.31690
149=01:03:55	131275	300	0.08960	0.28500	0.24130	0.28580	0.32210	0.19270	0.29570	0.18360	0.32280	0.31200	0.08050	0.25390	0.08240	0.31270	0.26700	0.24040	0.35470	0.20760	0.31480	0.19590	0.34120	0.07840	0.08250	0.28200	0.07880	0.31900	0.26980	0.36160	0.38530	0.20990	0.29530	0.19440	0.35600	0.07020	0.07900	0.30440	0.08070	0.33990	0.28530	0.34170	0.35200	0.20220	0.30050	0.20450	0.35760	0.08510	0.08130	0.29460	0.10090	0.34420	0.30130	0.35430	0.36670	0.21240	0.31570	0.21030	0.33990	0.07930	0.08260	0.31090	0.08650	0.34090	0.29140	0.35080	0.36070	0.21730	0.32160	0.20760	0.35680	0.36670	0.08700	0.32260	0.33980	0.35120	0.36590	0.38400	0.37800	0.35720	0.37270	0.37410	0.35210	0.36930	0.39030	0.33570	0.35000	0.34970	0.36860	0.35250	0.35810	0.35140	0.37220	0.37850	0.35380	0.35170	0.37620	0.32090
150=01:18:36	132156	298	0.09340	0.28660	0.24120	0.28570	0.32320	0.19290	0.29910	0.18380	0.32240	0.31070	0.08230	0.25370	0.08280	0.31520	0.26790	0.24110	0.35980	0.20660	0.31440	0.20090	0.33780	0.08030	0.08440	0.28980	0.07950	0.31670	0.27570	0.36150	0.38550	0.20850	0.29570	0.19370	0.35310	0.07160	0.08020	0.30390	0.08120	0.33950	0.28550	0.34360	0.35420	0.20470	0.30280	0.20660	0.35580	0.08640	0.08440	0.29680	0.10220	0.34850	0.30000	0.35410	0.37040	0.21000	0.31430	0.20810	0.34160	0.08020	0.08300	0.30970	0.08800	0.34140	0.29190	0.35610	0.36380	0.21680	0.32370	0.21600	0.34980	0.36380	0.08980	0.33950	0.33060	0.34800	0.36950	0.39110	0.37540	0.35890	0.37130	0.37620	0.35950	0.36430	0.39090	0.34190	0.35500	0.35390	0.37130	0.35280	0.36590	0.35640	0.37320	0.37550	0.35620	0.35290	0.37920	0.32180
151=01:33:17	133037	303	0.09160	0.28770	0.24090	0.29040	0.32300	0.19820	0.30030	0.18630	0.32670	0.30870	0.08000	0.25130	0.08180	0.31800	0.26900	0.24420	0.36580	0.20910	0.32320	0.19940	0.34500	0.07960	0.08210	0.29250	0.07970	0.32530	0.27420	0.36590	0.38600	0.21170	0.29730	0.19540	0.35560	0.07060	0.07820	0.30630	0.07960	0.34490	0.28950	0.34740	0.35960	0.20560	0.30760	0.20770	0.36020	0.08530	0.08100	0.30760	0.10310	0.34720	0.30510	0.35900	0.36440	0.21220	0.31430	0.21120	0.34180	0.08000	0.08180	0.31550	0.08610	0.34150	0.29230	0.35780	0.36930	0.21970	0.32530	0.21280	0.35490	0.36710	0.08660	0.33350	0.34720	0.35460	0.37150	0.39230	0.37340	0.35790	0.37390	0.37870	0.35580	0.36570	0.38520	0.34810	0.36280	0.35490	0.37290	0.35680	0.36320	0.35390	0.37380	0.37650	0.36060	0.34840	0.37760	0.32530
152=01:47:57	133918	300	0.09060	0.28780	0.23960	0.28810	0.32240	0.19300	0.29610	0.18400	0.32360	0.30740	0.08040	0.25160	0.08240	0.31610	0.26890	0.23900	0.36630	0.20510	0.32120	0.19840	0.34700	0.08120	0.08280	0.29900	0.08040	0.32310	0.27340	0.36530	0.38380	0.21170	0.29030	0.19870	0.35270	0.07120	0.07880	0.31030	0.08050	0.34000	0.29190	0.34070	0.35980	0.20410	0.30610	0.20580	0.36380	0.08660	0.08130	0.30630	0.10310	0.34700	0.29990	0.35580	0.36750	0.21250	0.31330	0.21140	0.33510	0.08030	0.08120	0.32170	0.08780	0.33920	0.29250	0.35310	0.36800	0.21720	0.32930	0.21480	0.35430	0.36270	0.08630	0.33520	0.33630	0.34860	0.36270	0.38940	0.37440	0.35400	0.37270	0.37940	0.35550	0.37070	0.39070	0.33980	0.35430	0.35200	0.37080	0.35520	0.36600	0.36330	0.37600	0.37550	0.35630	0.35670	0.38580	0.32490
153=02:02:38	134799	300	0.08950	0.28260	0.24020	0.28300	0.32230	0.19050	0.30090	0.18540	0.32360	0.31130	0.08190	0.25040	0.08240	0.31600	0.26650	0.24280	0.35790	0.20960	0.31270	0.20090	0.33490	0.07910	0.08420	0.28130	0.08300	0.32240	0.27310	0.35510	0.38740	0.20860	0.29570	0.19270	0.34820	0.06960	0.08080	0.30250	0.08070	0.34220	0.28880	0.34830	0.35110	0.20590	0.30430	0.20690	0.35800	0.08440	0.08340	0.28950	0.10450	0.34170	0.30260	0.35270	0.36850	0.20950	0.31380	0.20770	0.34240	0.08010	0.08260	0.30780	0.08640	0.34640	0.28790	0.35920	0.36460	0.21920	0.32230	0.21400	0.35650	0.36790	0.08880	0.32690	0.34550	0.35100	0.36500	0.38310	0.37590	0.35340	0.37450	0.37450	0.36020	0.35640	0.39520	0.34250	0.35820	0.35690	0.37270	0.35510	0.36010	0.35510	0.37530	0.37580	0.35620	0.35080	0.38660	0.32990
154=02:17:19	135680	298	0.09150	0.29100	0.24610	0.29380	0.32590	0.19660	0.29930	0.18600	0.32960	0.30900	0.08150	0.24810	0.08300	0.32040	0.26840	0.24420	0.35940	0.21080	0.31830	0.20150	0.34210	0.07910	0.08450	0.29180	0.08060	0.32560	0.27770	0.36550	0.38450	0.21180	0.29680	0.19790	0.35960	0.07260	0.07980	0.30160	0.08160	0.34520	0.29260	0.34710	0.35770	0.20690	0.30850	0.20680	0.35690	0.08580	0.08320	0.29950	0.10350	0.34750	0.30330	0.35850	0.36390	0.21310	0.31760	0.21470	0.33880	0.08220	0.08210	0.31540	0.08770	0.34100	0.29250	0.35540	0.36650	0.21980	0.32610	0.21350	0.35540	0.36200	0.08790	0.34440	0.34720	0.35350	0.36760	0.38890	0.38030	0.35710	0.36870	0.37990	0.35340	0.36520	0.38510	0.34430	0.35880	0.35370	0.37150	0.35330	0.36290	0.35510	0.37480	0.37330	0.35570	0.35710	0.37950	0.32850
155=02:32:00	136561	300	0.09220	0.29370	0.24950	0.29270	0.32470	0.19610	0.30290	0.18950	0.32480	0.31380	0.08190	0.26130	0.08330	0.31450	0.26900	0.24450	0.36440	0.20650	0.31780	0.19920	0.34270	0.08020	0.08300	0.28540	0.08160	0.32630	0.28940	0.37160	0.38830	0.21100	0.29440	0.19790	0.35260	0.07120	0.08110	0.31040	0.08070	0.34600	0.29140	0.34490	0.35950	0.20470	0.30390	0.20670	0.36430	0.08700	0.08200	0.28970	0.10460	0.34640	0.30030	0.35350	0.37040	0.21440	0.31710	0.21190	0.34130	0.08110	0.08390	0.31650	0.08820	0.34310	0.29450	0.35980	0.36630	0.21930	0.32860	0.21380	0.35340	0.36290	0.08780	0.32740	0.33810	0.35280	0.36420	0.38410	0.37400	0.35840	0.37540	0.37840	0.35620	0.36710	0.38880	0.33560	0.36290	0.35640	0.37370	0.35790	0.36860	0.36310	0.37750	0.37500	0.36100	0.35440	0.38040	0.31750
156=02:46:41	137441	303	0.08890	0.30010	0.25060	0.28470	0.32810	0.19510	0.30320	0.18340	0.32730	0.30510	0.07950	0.24910	0.08150	0.31940	0.26860	0.24500	0.35890	0.20670	0.31900	0.19920	0.33430	0.07720	0.08240	0.28940	0.08090	0.33040	0.28070	0.36780	0.40360	0.21040	0.30290	0.19150	0.35760	0.07040	0.07810	0.29780	0.08050	0.34440	0.29120	0.35320	0.35190	0.20630	0.30530	0.20500	0.35490	0.08280	0.08240	0.31170	0.10450	0.35740	0.31410	0.36830	0.37510	0.21470	0.31900	0.21050	0.35250	0.08060	0.08110	0.31510	0.08630	0.34740	0.29490	0.35750	0.36490	0.21810	0.32720	0.21000	0.35330	0.36200	0.08660	0.33090	0.34260	0.35860	0.36880	0.39760	0.39000	0.36350	0.37600	0.38090	0.36580	0.36900	0.39420	0.34800	0.36140	0.35360	0.37250	0.35950	0.36630	0.35360	0.37650	0.37070	0.35780	0.35090	0.38200	0.32950
157=03:01:22	138322	303	0.09010	0.28700	0.25280	0.29500	0.32390	0.19570	0.30660	0.18680	0.33160	0.30550	0.08090	0.24850	0.08180	0.31900	0.27050	0.24280	0.36050	0.20810	0.32350	0.19740	0.34270	0.07880	0.08390	0.28590	0.08080	0.32990	0.27920	0.36730	0.39390	0.21300	0.30220	0.19790	0.36030	0.07150	0.07780	0.30390	0.08220	0.34180	0.29050	0.34860	0.35880	0.20520	0.30950	0.20790	0.36010	0.08450	0.08280	0.30040	0.10560	0.34940	0.30800	0.36340	0.35980	0.21270	0.31970	0.21470	0.34420	0.08200	0.08180	0.31790	0.08710	0.34760	0.29670	0.35630	0.37120	0.22240	0.32940	0.21330	0.35420	0.36520	0.08740	0.33460	0.34660	0.35520	0.36310	0.39200	0.37800	0.36110	0.37310	0.38040	0.35730	0.36940	0.39270	0.34720	0.35990	0.35390	0.37490	0.35820	0.36660	0.35390	0.37740	0.37940	0.36100	0.35250	0.38390	0.33000
158=03:16:03	139203	300	0.09070	0.28550	0.24560	0.28690	0.32570	0.19480	0.31140	0.18790	0.33400	0.31140	0.08160	0.24350	0.08320	0.31840	0.27490	0.24720	0.36020	0.20970	0.31770	0.20430	0.33350	0.07770	0.08580	0.28730	0.08090	0.32530	0.28060	0.36350	0.39290	0.21400	0.30860	0.19770	0.36440	0.07040	0.08030	0.29600	0.08170	0.34750	0.28900	0.35520	0.35640	0.20930	0.30930	0.20960	0.35630	0.08260	0.08440	0.30100	0.10630	0.34890	0.30190	0.35850	0.36520	0.21360	0.32300	0.21120	0.34810	0.08130	0.08120	0.31360	0.08720	0.34760	0.29610	0.36020	0.37220	0.22340	0.33270	0.21420	0.35910	0.36730	0.08660	0.33120	0.33790	0.35330	0.36240	0.38860	0.37250	0.36100	0.37330	0.37890	0.36240	0.36880	0.40160	0.34090	0.36010	0.35650	0.37890	0.35960	0.37090	0.35710	0.38340	0.37640	0.36000	0.35950	0.38820	0.33430
159=03:30:48	140088	300	0.09060	0.29610	0.25010	0.29470	0.32970	0.19740	0.29920	0.18630	0.32690	0.31550	0.08040	0.26070	0.08270	0.31430	0.27210	0.24440	0.36220	0.20930	0.32370	0.19770	0.34820	0.07950	0.08270	0.28730	0.08020	0.32980	0.28190	0.37090	0.39100	0.21510	0.30280	0.20190	0.35610	0.07150	0.07910	0.31410	0.08140	0.34360	0.29000	0.34540	0.36010	0.20730	0.30610	0.20790	0.36030	0.08610	0.08190	0.29710	0.10800	0.35270	0.31220	0.36800	0.37090	0.21520	0.32160	0.21620	0.34250	0.08060	0.08300	0.32090	0.08750	0.34320	0.29460	0.35910	0.36640	0.22290	0.32690	0.21450	0.35840	0.36730	0.08780	0.32980	0.32900	0.35390	0.37520	0.39870	0.38170	0.36140	0.37770	0.37900	0.36210	0.36960	0.39220	0.34430	0.36100	0.35490	0.37280	0.35630	0.36480	0.35930	0.37740	0.37280	0.35910	0.35540	0.38280	0.31820
160=03:45:29	140969	303	0.09150	0.29690	0.25090	0.29540	0.33080	0.20240	0.30860	0.19200	0.33030	0.31910	0.08150	0.26220	0.08300	0.31810	0.27530	0.24580	0.37300	0.20880	0.32180	0.19950	0.35400	0.08090	0.08280	0.29520	0.08070	0.32820	0.29090	0.37460	0.39250	0.21650	0.30930	0.20270	0.36100	0.07110	0.08090	0.31400	0.08240	0.34970	0.29410	0.35170	0.36170	0.21170	0.31010	0.20950	0.36710	0.08630	0.08210	0.29770	0.10920	0.35650	0.31480	0.36230	0.37550	0.21610	0.32580	0.21660	0.34730	0.08220	0.08390	0.32420	0.08880	0.34870	0.29760	0.36280	0.37120	0.22330	0.33100	0.21560	0.35690	0.36790	0.08800	0.32680	0.34000	0.35670	0.37830	0.39640	0.37900	0.36290	0.38230	0.38580	0.36440	0.38100	0.39550	0.33990	0.35970	0.35940	0.37610	0.36000	0.36970	0.36060	0.38160	0.37930	0.36120	0.35480	0.38530	0.31780
161=04:00:09	141850	303	0.08880	0.28950	0.24840	0.29110	0.32690	0.19510	0.30410	0.18670	0.32900	0.30960	0.08050	0.25020	0.08190	0.31740	0.27110	0.24410	0.35820	0.20610	0.32320	0.20060	0.33920	0.07750	0.08280	0.28750	0.07890	0.32940	0.28310	0.37170	0.39490	0.21170	0.30100	0.19870	0.36370	0.07020	0.07770	0.30550	0.08050	0.34410	0.28850	0.34530	0.35690	0.20620	0.30460	0.21080	0.35750	0.08270	0.08150	0.29320	0.10660	0.35060	0.31160	0.36370	0.37020	0.21290	0.32010	0.21350	0.34490	0.08010	0.08080	0.31520	0.08700	0.34610	0.29270	0.35690	0.36620	0.22270	0.32830	0.21350	0.35460	0.36320	0.08710	0.33220	0.33820	0.35510	0.37230	0.39370	0.38000	0.35700	0.37400	0.37900	0.36160	0.37130	0.39230	0.34450	0.35460	0.35580	0.37190	0.35620	0.36670	0.35470	0.37370	0.37570	0.35920	0.35210	0.37660	0.32440
162=04:14:50	142731	300	0.09100	0.28740	0.24590	0.28870	0.32750	0.19550	0.30260	0.18720	0.32570	0.31260	0.08050	0.25610	0.08160	0.31810	0.27340	0.24540	0.36210	0.20810	0.32080	0.20020	0.34530	0.07750	0.08270	0.28810	0.07990	0.32820	0.28210	0.36540	0.38890	0.21250	0.30280	0.20070	0.35570	0.07020	0.08060	0.30860	0.08090	0.34490	0.29250	0.34610	0.35700	0.20660	0.30740	0.20850	0.36000	0.08530	0.08180	0.29700	0.10890	0.34740	0.30560	0.36030	0.36900	0.21170	0.31870	0.21300	0.34330	0.08060	0.08200	0.31660	0.08690	0.34320	0.29490	0.35800	0.36860	0.22270	0.32600	0.21420	0.35560	0.36630	0.08700	0.32930	0.33680	0.35240	0.37150	0.38880	0.37740	0.35710	0.37860	0.38000	0.35880	0.36650	0.39080	0.33780	0.36070	0.35320	0.37390	0.36100	0.36690	0.35850	0.37530	0.37300	0.35400	0.35800	0.38450	0.32090
163=04:29:31	143612	300	0.09060	0.28610	0.24600	0.29090	0.32700	0.19410	0.30210	0.18720	0.32680	0.31140	0.08080	0.25580	0.08300	0.31800	0.27330	0.24560	0.36220	0.20940	0.32210	0.20380	0.34320	0.07910	0.08310	0.28780	0.07930	0.32960	0.28340	0.36900	0.38660	0.21500	0.30320	0.19900	0.35820	0.07050	0.07890	0.30660	0.08110	0.34760	0.29270	0.34860	0.35810	0.20800	0.31040	0.20950	0.35990	0.08370	0.08170	0.29640	0.11030	0.35170	0.30800	0.36380	0.37040	0.21280	0.31880	0.21300	0.34710	0.08160	0.08140	0.32050	0.08750	0.34820	0.29370	0.35870	0.37020	0.22170	0.32810	0.21500	0.35620	0.36460	0.08670	0.33250	0.34210	0.35350	0.37410	0.39720	0.38110	0.35970	0.37630	0.38010	0.35970	0.36660	0.39360	0.34620	0.36360	0.35040	0.37550	0.35690	0.36440	0.35670	0.37890	0.37430	0.36080	0.35410	0.38000	0.32360
164=04:44:12	144493	301	0.09060	0.28850	0.24760	0.29300	0.32960	0.19830	0.30920	0.19020	0.33180	0.31370	0.08220	0.25350	0.08360	0.32250	0.27570	0.24800	0.36520	0.21100	0.32240	0.20450	0.34590	0.07970	0.08400	0.28320	0.08080	0.32940	0.28140	0.37070	0.39460	0.21550	0.30800	0.20140	0.36430	0.07190	0.08070	0.30250	0.08140	0.34900	0.29600	0.35330	0.35750	0.21160	0.31460	0.21170	0.36240	0.08640	0.08310	0.29260	0.10970	0.35360	0.31140	0.36960	0.36990	0.21400	0.32170	0.21730	0.35080	0.08210	0.08150	0.31470	0.08770	0.34800	0.29620	0.36040	0.37240	0.22560	0.33000	0.21560	0.35880	0.36700	0.08730	0.33030	0.34890	0.35770	0.36840	0.39090	0.37650	0.36410	0.37870	0.38170	0.36100	0.36640	0.39760	0.34420	0.35890	0.35680	0.38100	0.35810	0.36860	0.35790	0.38270	0.37780	0.35690	0.35340	0.38780	0.33070
165=04:58:53	145373	298	0.09150	0.28950	0.24160	0.28830	0.32630	0.19660	0.30260	0.19030	0.33290	0.30670	0.08000	0.25450	0.08230	0.31720	0.27330	0.24920	0.36980	0.20770	0.33130	0.20240	0.34890	0.07940	0.08410	0.31210	0.08080	0.33040	0.27910	0.37310	0.38530	0.21730	0.30440	0.20270	0.35680	0.07210	0.07820	0.30780	0.08060	0.34780	0.30030	0.35040	0.36520	0.20920	0.31470	0.20850	0.36970	0.08640	0.08240	0.32050	0.11130	0.35510	0.30220	0.36130	0.37200	0.21680	0.31930	0.21680	0.34320	0.08150	0.08180	0.32900	0.08760	0.34740	0.30380	0.36450	0.37770	0.22580	0.33750	0.21560	0.36150	0.37180	0.08740	0.35940	0.35700	0.36230	0.37550	0.39200	0.38540	0.36880	0.38010	0.38870	0.35850	0.37600	0.39110	0.34990	0.36640	0.36440	0.38170	0.36740	0.37360	0.36450	0.38000	0.38240	0.36010	0.36310	0.38770	0.33330
166=05:13:34	146254	300	0.09090	0.29220	0.24710	0.28570	0.33110	0.19360	0.30900	0.18490	0.33480	0.30470	0.08050	0.24700	0.08150	0.32100	0.27160	0.24800	0.36150	0.20770	0.32360	0.20350	0.33810	0.07700	0.08500	0.29970	0.07960	0.32870	0.27870	0.36950	0.40000	0.21400	0.30720	0.19920	0.36560	0.07170	0.07890	0.30210	0.08110	0.34770	0.29160	0.35030	0.35790	0.20820	0.31170	0.20980	0.35790	0.08420	0.08270	0.32000	0.11150	0.35850	0.31000	0.36860	0.38140	0.21630	0.32310	0.21470	0.34980	0.08090	0.07920	0.33010	0.08740	0.34600	0.30010	0.35900	0.37210	0.22390	0.33290	0.21510	0.35730	0.36290	0.08680	0.34590	0.33520	0.36060	0.37470	0.40210	0.38890	0.36390	0.37570	0.38350	0.36230	0.37220	0.39720	0.35750	0.36340	0.35740	0.37740	0.35960	0.37330	0.35830	0.38120	0.37920	0.36590	0.35610	0.39040	0.34150
167=05:28:15	147135	303	0.09080	0.29640	0.24990	0.29930	0.32800	0.19930	0.30280	0.19370	0.33170	0.31130	0.08040	0.26040	0.08280	0.31950	0.27720	0.24640	0.36910	0.20620	0.33150	0.20240	0.35470	0.08080	0.08260	0.29670	0.08040	0.33300	0.28560	0.37990	0.39150	0.21930	0.30640	0.20920	0.35690	0.07170	0.07970	0.31660	0.08180	0.34790	0.29680	0.34830	0.36570	0.20680	0.31770	0.20990	0.36860	0.08770	0.08080	0.31460	0.11460	0.35390	0.30810	0.37220	0.37350	0.21890	0.32170	0.22130	0.34250	0.08100	0.08310	0.33180	0.08810	0.34510	0.30220	0.36160	0.37390	0.22460	0.33490	0.21600	0.36050	0.37150	0.08730	0.33360	0.34120	0.35810	0.37820	0.39880	0.38500	0.36210	0.38460	0.39030	0.35980	0.38090	0.39110	0.35160	0.36090	0.36030	0.37640	0.36440	0.36770	0.35940	0.37740	0.38550	0.35590	0.35960	0.38320	0.32950
168=05:42:56	148016	300	0.09030	0.29450	0.25100	0.29440	0.32480	0.19790	0.31220	0.19230	0.33080	0.31730	0.08160	0.25850	0.08310	0.31980	0.27400	0.25070	0.36480	0.20860	0.32640	0.20330	0.34720	0.07900	0.08330	0.28620	0.08030	0.33660	0.28680	0.36990	0.39760	0.21660	0.30690	0.20310	0.36150	0.07010	0.08050	0.31110	0.08200	0.34660	0.29410	0.35170	0.36020	0.20970	0.31050	0.21190	0.36580	0.08560	0.08260	0.30140	0.11180	0.35330	0.31280	0.36910	0.36840	0.21710	0.32530	0.21520	0.34300	0.08190	0.08280	0.31830	0.08760	0.34920	0.30200	0.35720	0.37110	0.22680	0.33310	0.21440	0.36140	0.36970	0.08770	0.33290	0.34220	0.35670	0.37720	0.39270	0.38000	0.36190	0.37530	0.38120	0.35950	0.37180	0.39340	0.34220	0.36200	0.35760	0.37590	0.36410	0.37190	0.35870	0.37750	0.37630	0.36130	0.35640	0.38630	0.33060
169=05:57:37	148897	298	0.08990	0.28700	0.24300	0.29000	0.33170	0.19230	0.30690	0.18890	0.32880	0.31110	0.08030	0.25220	0.08240	0.32240	0.27480	0.24780	0.36460	0.20880	0.31950	0.20540	0.34060	0.07870	0.08270	0.29390	0.08000	0.32980	0.28360	0.37590	0.39000	0.21450	0.30650	0.20160	0.35780	0.07000	0.08040	0.29780	0.08140	0.34920	0.29270	0.35140	0.35250	0.20880	0.31180	0.21350	0.35670	0.08400	0.08310	0.29620	0.11280	0.35530	0.30890	0.36450	0.36880	0.21380	0.32380	0.21430	0.35050	0.08150	0.08200	0.31610	0.08660	0.35080	0.29760	0.36200	0.36910	0.22540	0.33280	0.21460	0.35460	0.36770	0.08820	0.32830	0.34020	0.35180	0.36560	0.39210	0.38170	0.35820	0.37220	0.38120	0.36570	0.36770	0.39720	0.34010	0.36350	0.35760	0.37310	0.36070	0.36970	0.35730	0.37560	0.37770	0.36190	0.35750	0.38530	0.32760
170=06:12:17	149778	303	0.09060	0.29710	0.24960	0.29210	0.32690	0.19830	0.30790	0.19230	0.32770	0.31900	0.08150	0.25890	0.08310	0.32240	0.27630	0.24930	0.37010	0.20870	0.32660	0.20550	0.34680	0.08110	0.08300	0.29420	0.08140	0.33350	0.28530	0.37120	0.40230	0.21890	0.30780	0.20450	0.36150	0.06870	0.08040	0.31430	0.08130	0.34590	0.29480	0.35260	0.36150	0.20890	0.31250	0.21360	0.36010	0.08570	0.08190	0.30450	0.11230	0.35480	0.31790	0.37050	0.37590	0.21530	0.32750	0.21790	0.34710	0.08090	0.08430	0.32050	0.08780	0.35280	0.29850	0.35900	0.37300	0.22790	0.33090	0.21740	0.35650	0.37100	0.08820	0.32360	0.34200	0.35950	0.37460	0.39750	0.39120	0.36420	0.38020	0.37960	0.37230	0.37500	0.39650	0.35170	0.35770	0.35640	0.37360	0.36570	0.36860	0.35620	0.37660	0.38320	0.35850	0.35280	0.38480	0.33740
171=06:26:58	150659	301	0.09300	0.28770	0.24550	0.28860	0.32290	0.19890	0.30650	0.19250	0.33040	0.31180	0.08280	0.25710	0.08320	0.31940	0.27560	0.24780	0.37290	0.20910	0.32930	0.20700	0.35160	0.08140	0.08370	0.29740	0.08180	0.33060	0.27590	0.36780	0.39330	0.21530	0.30300	0.20620	0.35560	0.07110	0.08000	0.31030	0.08190	0.34820	0.29850	0.35170	0.36710	0.20850	0.31410	0.21420	0.37110	0.08620	0.08230	0.29990	0.11800	0.35370	0.31230	0.36210	0.37270	0.21410	0.32230	0.21440	0.34320	0.08020	0.08410	0.32350	0.08900	0.35130	0.30000	0.36090	0.37610	0.22840	0.33940	0.21980	0.36020	0.36790	0.08760	0.33490	0.35170	0.35750	0.37230	0.39480	0.38760	0.36100	0.37490	0.37750	0.36220	0.37250	0.39350	0.34680	0.35780	0.36180	0.37500	0.36260	0.37410	0.35940	0.37750	0.38000	0.36510	0.35640	0.38380	0.33030
172=06:41:39	151540	300	0.09030	0.29750	0.25110	0.29430	0.33020	0.19860	0.30940	0.19050	0.33750	0.31480	0.08090	0.25320	0.08250	0.32780	0.27620	0.25020	0.36690	0.20850	0.32920	0.20830	0.34400	0.07900	0.08370	0.29030	0.08060	0.33550	0.28430	0.37570	0.39830	0.21470	0.30660	0.20440	0.36780	0.07110	0.07920	0.30650	0.08060	0.35160	0.30110	0.35710	0.36550	0.21080	0.32050	0.21450	0.36160	0.08570	0.08260	0.30280	0.11590	0.35740	0.31560	0.36610	0.37160	0.21460	0.32790	0.21660	0.34960	0.08090	0.08210	0.31730	0.08800	0.35260	0.30060	0.36460	0.37870	0.22870	0.33300	0.21960	0.36150	0.36970	0.08770	0.33970	0.35060	0.35900	0.37540	0.39370	0.38750	0.36470	0.38080	0.38200	0.36550	0.37240	0.39940	0.34550	0.36140	0.36820	0.38120	0.36790	0.36960	0.36500	0.38420	0.38140	0.36080	0.35880	0.38890	0.32940
173=06:56:21	152422	303	0.09250	0.28870	0.24880	0.29330	0.32450	0.19940	0.30570	0.19120	0.33110	0.31610	0.08090	0.25590	0.08300	0.32100	0.27800	0.24980	0.37140	0.20970	0.33370	0.20340	0.35100	0.08010	0.08280	0.29950	0.08280	0.33150	0.28160	0.36990	0.39480	0.21860	0.30640	0.20540	0.35930	0.07120	0.07980	0.31250	0.08130	0.34990	0.29850	0.34920	0.36510	0.21020	0.31630	0.21230	0.36790	0.08630	0.08220	0.30150	0.11800	0.35490	0.31620	0.36660	0.36990	0.21400	0.32540	0.21570	0.34060	0.08170	0.08290	0.32540	0.08890	0.34870	0.30150	0.36340	0.37380	0.22870	0.33380	0.21900	0.35950	0.37530	0.08730	0.34370	0.34840	0.35620	0.37700	0.39250	0.38060	0.36170	0.38170	0.38260	0.36450	0.37460	0.39350	0.35010	0.36030	0.36500	0.37420	0.36320	0.36910	0.35860	0.37970	0.38570	0.35980	0.35830	0.38820	0.33040
174=07:11:02	153303	300	0.09190	0.29460	0.25090	0.29570	0.32890	0.20200	0.30870	0.19200	0.33080	0.32540	0.08130	0.26390	0.08320	0.32020	0.27900	0.25180	0.36960	0.20910	0.33040	0.20690	0.35110	0.08010	0.08320	0.29580	0.08000	0.33070	0.28340	0.37240	0.39630	0.21620	0.30850	0.20890	0.35810	0.07090	0.08010	0.31470	0.08250	0.35310	0.30150	0.35140	0.36810	0.20850	0.31350	0.21470	0.36750	0.08680	0.08230	0.30150	0.11650	0.35740	0.31780	0.36450	0.37700	0.21500	0.33120	0.21700	0.34640	0.08120	0.08380	0.31850	0.08940	0.35000	0.30250	0.36830	0.37530	0.22920	0.34000	0.22090	0.36080	0.37470	0.08860	0.33450	0.33960	0.36090	0.37630	0.39880	0.38970	0.36150	0.37990	0.38070	0.37020	0.37610	0.39830	0.34320	0.36470	0.36170	0.37530	0.36730	0.37610	0.36320	0.38340	0.38350	0.36330	0.36200	0.39240	0.33020
175=07:25:45	154185	300	0.09170	0.29580	0.25450	0.29160	0.33420	0.19660	0.30570	0.19060	0.33220	0.31260	0.08230	0.25410	0.08370	0.32130	0.27390	0.25040	0.36540	0.21040	0.32280	0.21040	0.34090	0.07840	0.08400	0.29380	0.08090	0.33530	0.28410	0.36930	0.39730	0.21590	0.31150	0.20190	0.36280	0.07170	0.08080	0.29930	0.08170	0.35230	0.29910	0.35340	0.35940	0.20950	0.31350	0.21550	0.35880	0.08400	0.08460	0.29980	0.11370	0.35730	0.30670	0.36470	0.37780	0.21360	0.32600	0.21460	0.34880	0.08120	0.08310	0.31560	0.08860	0.34970	0.30470	0.36540	0.37260	0.22570	0.33750	0.21980	0.35980	0.36910	0.08980	0.34690	0.33860	0.36160	0.37430	0.39730	0.37710	0.36260	0.37860	0.38690	0.36720	0.37210	0.40120	0.34320	0.36390	0.36380	0.38010	0.36160	0.37590	0.36600	0.38350	0.37880	0.36550	0.35710	0.39090	0.32420
176=07:40:26	155066	303	0.09240	0.29180	0.24730	0.29370	0.33160	0.20070	0.30640	0.19090	0.33530	0.31500	0.08270	0.25720	0.08330	0.32400	0.27670	0.25310	0.36810	0.20960	0.32690	0.21050	0.34790	0.07960	0.08440	0.29850	0.08140	0.33520	0.28440	0.37270	0.39280	0.21820	0.31210	0.20510	0.36350	0.07100	0.08040	0.30170	0.08170	0.35670	0.30000	0.35590	0.36510	0.21190	0.31620	0.21600	0.36800	0.08480	0.08370	0.29940	0.11500	0.36060	0.30980	0.36490	0.37340	0.21830	0.32990	0.21900	0.35450	0.08230	0.08270	0.32420	0.08780	0.35490	0.30680	0.36850	0.38170	0.22750	0.34290	0.22160	0.36250	0.37250	0.08820	0.34970	0.35020	0.36400	0.37330	0.39960	0.38600	0.36480	0.37910	0.39120	0.36550	0.37380	0.40460	0.34960	0.36450	0.36750	0.38390	0.36430	0.38030	0.36620	0.38640	0.37840	0.37270	0.36690	0.39200	0.33480
177=07:55:09	155950	301	0.09110	0.28880	0.24510	0.28800	0.33260	0.19770	0.31250	0.18840	0.33390	0.31440	0.08220	0.24570	0.08200	0.32110	0.27550	0.25300	0.36470	0.21090	0.32780	0.20890	0.34560	0.07860	0.08450	0.28580	0.08210	0.33570	0.27670	0.36680	0.39930	0.21280	0.31150	0.20390	0.36660	0.07060	0.08090	0.30040	0.08080	0.35370	0.29690	0.35510	0.36370	0.20900	0.31360	0.21470	0.35700	0.08400	0.08280	0.30630	0.11820	0.35660	0.30560	0.36590	0.37750	0.21430	0.32920	0.21620	0.35250	0.08120	0.08000	0.31690	0.08880	0.35620	0.30440	0.36080	0.37640	0.22760	0.33650	0.21760	0.36140	0.36980	0.08770	0.34510	0.34260	0.36170	0.37320	0.39760	0.38840	0.36760	0.37980	0.38260	0.36610	0.37400	0.40520	0.35350	0.36430	0.35770	0.37760	0.36760	0.37640	0.35710	0.38280	0.37990	0.36550	0.35400	0.39010	0.34380
178=08:09:50	156831	300	0.09340	0.29560	0.25000	0.29410	0.33390	0.20160	0.31390	0.19620	0.34340	0.31180	0.08080	0.25070	0.08330	0.32650	0.28010	0.25660	0.37360	0.21410	0.33540	0.20990	0.35150	0.07930	0.08460	0.29980	0.08080	0.33670	0.28810	0.37690	0.39850	0.21910	0.31560	0.20820	0.37270	0.07240	0.07980	0.30090	0.08130	0.36020	0.30120	0.35550	0.36990	0.21210	0.32290	0.21640	0.36920	0.08580	0.08280	0.29990	0.11830	0.36350	0.31520	0.36890	0.37550	0.21730	0.32860	0.22020	0.35360	0.08200	0.08220	0.32280	0.08890	0.35750	0.30910	0.36640	0.38380	0.22770	0.34540	0.22860	0.36350	0.37390	0.08710	0.34400	0.34690	0.36590	0.37750	0.39740	0.38670	0.36620	0.37670	0.39380	0.36400	0.37860	0.40290	0.35300	0.36320	0.36840	0.38330	0.36740	0.38140	0.36400	0.38590	0.38420	0.37220	0.36440	0.38350	0.32640
179=08:24:34	157714	298	0.09110	0.30250	0.25140	0.29970	0.33650	0.20060	0.31060	0.19500	0.33860	0.31490	0.08030	0.26120	0.08250	0.32260	0.27990	0.25240	0.37200	0.21030	0.33330	0.20820	0.35330	0.07900	0.08220	0.29470	0.07840	0.34170	0.29030	0.38600	0.40460	0.22080	0.30790	0.20850	0.37040	0.07090	0.07820	0.31990	0.08170	0.35400	0.29980	0.35360	0.36700	0.21060	0.32000	0.21440	0.37350	0.08560	0.08130	0.30990	0.11830	0.36920	0.32620	0.38270	0.38410	0.21990	0.32900	0.22060	0.35160	0.08070	0.08250	0.33340	0.08820	0.35490	0.30460	0.36400	0.37860	0.22830	0.34060	0.21810	0.36570	0.37590	0.08650	0.33580	0.33820	0.37370	0.39610	0.41280	0.39360	0.36610	0.37830	0.39290	0.36750	0.37650	0.39650	0.36000	0.36540	0.36140	0.37620	0.36470	0.37260	0.35940	0.38280	0.38020	0.36380	0.35920	0.38620	0.32930
180=08:39:18	158598	300	0.09100	0.29460	0.24590	0.29240	0.32970	0.19970	0.30840	0.19310	0.33000	0.31370	0.08090	0.26040	0.08260	0.31920	0.27730	0.24920	0.37190	0.20830	0.33480	0.20550	0.35400	0.08090	0.08220	0.29100	0.08070	0.33430	0.28950	0.37610	0.39390	0.21760	0.30630	0.20760	0.35790	0.07160	0.07970	0.31440	0.08150	0.35120	0.29940	0.34940	0.36640	0.20880	0.31530	0.21260	0.37080	0.08690	0.08150	0.29770	0.11640	0.35380	0.31550	0.37250	0.37620	0.21590	0.32440	0.21650	0.34550	0.08180	0.08330	0.32690	0.08860	0.35160	0.30060	0.36530	0.37670	0.22740	0.33640	0.22430	0.35890	0.37290	0.08730	0.33060	0.33470	0.35770	0.37720	0.39330	0.38460	0.36290	0.38470	0.38550	0.36480	0.37550	0.39610	0.34730	0.36160	0.36580	0.37990	0.36510	0.37390	0.36180	0.37860	0.38410	0.36350	0.35930	0.38280	0.32660
181=08:54:02	159483	301	0.09110	0.29570	0.25690	0.29790	0.33230	0.20050	0.31740	0.19540	0.34210	0.31840	0.08130	0.25700	0.08300	0.32970	0.28050	0.25430	0.37610	0.21470	0.33200	0.21160	0.35750	0.07930	0.08410	0.29130	0.08130	0.34000	0.29330	0.37910	0.40450	0.21900	0.31920	0.20870	0.37020	0.07080	0.07870	0.30990	0.08200	0.35580	0.30500	0.36090	0.37170	0.21330	0.32130	0.21720	0.36940	0.08440	0.08260	0.30460	0.12060	0.36590	0.32400	0.37920	0.38450	0.22020	0.33460	0.22020	0.35600	0.08150	0.08220	0.32790	0.08820	0.35840	0.30690	0.37100	0.38270	0.23090	0.33910	0.22110	0.36700	0.37340	0.08740	0.33840	0.35260	0.37270	0.38540	0.40710	0.39290	0.36600	0.38580	0.38800	0.37100	0.37940	0.40160	0.36020	0.37180	0.36990	0.38000	0.37000	0.37630	0.36280	0.38440	0.38440	0.36770	0.36180	0.39130	0.32910
182=09:08:46	160366	300	0.09010	0.30060	0.25630	0.29930	0.34070	0.20010	0.31080	0.19350	0.33930	0.30790	0.07930	0.25620	0.08300	0.32220	0.27800	0.25150	0.37170	0.21030	0.33420	0.20440	0.35760	0.07940	0.08240	0.29990	0.08070	0.34270	0.29750	0.39020	0.39800	0.21810	0.31110	0.21010	0.36720	0.07090	0.07770	0.31030	0.08130	0.35280	0.30100	0.35400	0.36730	0.21050	0.31910	0.21250	0.37160	0.08520	0.08120	0.29780	0.11730	0.36000	0.31700	0.37690	0.37500	0.21730	0.32460	0.22000	0.35490	0.08150	0.08090	0.33260	0.08790	0.35520	0.30410	0.36400	0.38080	0.22580	0.34130	0.21940	0.36900	0.36400	0.08540	0.33630	0.34500	0.36150	0.38460	0.40280	0.38040	0.36820	0.38220	0.39300	0.36380	0.37940	0.40160	0.35370	0.36340	0.36150	0.38140	0.36340	0.37710	0.36390	0.38490	0.37820	0.36960	0.36110	0.38350	0.32020
183=09:23:30	161250	300	0.08950	0.29250	0.25090	0.29160	0.33210	0.19540	0.30790	0.19130	0.32960	0.31720	0.08100	0.26050	0.08270	0.32500	0.27800	0.25270	0.37210	0.20960	0.32800	0.21240	0.34730	0.07890	0.08240	0.29710	0.08290	0.33750	0.28830	0.37390	0.40080	0.21430	0.31170	0.20510	0.36090	0.06960	0.07840	0.30770	0.08090	0.35290	0.30120	0.35240	0.35930	0.20830	0.31520	0.21530	0.36270	0.08290	0.08190	0.29960	0.12010	0.36380	0.32170	0.36990	0.38440	0.21290	0.33000	0.21650	0.35220	0.07890	0.08240	0.32730	0.08740	0.35310	0.30180	0.36430	0.37500	0.22600	0.33590	0.22520	0.35640	0.36970	0.08730	0.34440	0.34650	0.36310	0.37640	0.39930	0.38820	0.36040	0.38560	0.38620	0.36430	0.36900	0.40110	0.35180	0.36100	0.36320	0.37790	0.36400	0.37020	0.36080	0.38030	0.37770	0.36370	0.35500	0.38860	0.33430
184=09:38:14	162134	300	0.09350	0.30830	0.25820	0.29590	0.33600	0.20320	0.30870	0.19410	0.33650	0.32300	0.08110	0.26390	0.08260	0.32610	0.28440	0.25510	0.37880	0.21320	0.33780	0.21270	0.35960	0.08000	0.08200	0.29290	0.08130	0.34370	0.29240	0.38150	0.41120	0.21740	0.31280	0.21000	0.36520	0.07050	0.07880	0.31630	0.08200	0.35650	0.30740	0.35760	0.37320	0.21200	0.32130	0.21740	0.37300	0.08530	0.08200	0.30490	0.12480	0.36880	0.32380	0.37450	0.39110	0.21670	0.33130	0.21910	0.35220	0.07870	0.08310	0.33390	0.08890	0.35780	0.30920	0.36950	0.38110	0.22810	0.34600	0.22130	0.36580	0.37670	0.08680	0.33490	0.33840	0.36480	0.38320	0.40610	0.39740	0.36240	0.38390	0.38810	0.37270	0.37420	0.40140	0.35620	0.37240	0.36810	0.38180	0.36870	0.37630	0.36350	0.38670	0.39030	0.36350	0.35800	0.39080	0.33000
185=09:52:58	163018	298	0.09210	0.29460	0.25670	0.29800	0.33390	0.24510	0.31070	0.19610	0.33590	0.31850	0.08100	0.26060	0.08300	0.32410	0.28270	0.25230	0.37550	0.21220	0.33480	0.20940	0.36020	0.07960	0.08250	0.30050	0.08040	0.34520	0.29380	0.37760	0.40060	0.21880	0.31060	0.20990	0.36390	0.07010	0.08010	0.32100	0.08060	0.35850	0.30540	0.35690	0.37070	0.21180	0.31910	0.22080	0.37320	0.08620	0.08150	0.30520	0.12690	0.36570	0.32290	0.37240	0.39040	0.21620	0.33200	0.22010	0.35130	0.08120	0.08390	0.33240	0.08920	0.35960	0.31000	0.36730	0.37900	0.23540	0.34350	0.22190	0.36450	0.38160	0.08670	0.33590	0.35840	0.36900	0.38070	0.40660	0.39430	0.36900	0.38770	0.38860	0.37470	0.38250	0.40260	0.35590	0.36590	0.36900	0.37660	0.37630	0.38010	0.36880	0.38750	0.38810	0.36600	0.36480	0.39100	0.33200
186=10:07:38	163899	301	0.09170	0.29530	0.25710	0.29580	0.33460	0.20090	0.31900	0.19260	0.34210	0.31860	0.08270	0.24820	0.08370	0.32910	0.28060	0.25870	0.37380	0.21340	0.33350	0.21430	0.34980	0.07750	0.08490	0.29120	0.08120	0.33850	0.28900	0.37590	0.40310	0.21610	0.31880	0.20850	0.37320	0.07100	0.08030	0.30220	0.08180	0.35720	0.30180	0.36110	0.37120	0.21260	0.32190	0.21800	0.36840	0.08500	0.08370	0.31250	0.12580	0.36420	0.31890	0.37600	0.38530	0.21800	0.33540	0.21890	0.35690	0.08180	0.08210	0.32210	0.08850	0.35790	0.30810	0.37070	0.38610	0.22970	0.34210	0.22180	0.36810	0.37290	0.08800	0.34860	0.35440	0.36720	0.38480	0.40460	0.38950	0.36850	0.38610	0.39090	0.37060	0.37630	0.40690	0.35650	0.36890	0.36770	0.38210	0.37100	0.37800	0.36520	0.39160	0.38430	0.36610	0.36190	0.39080	0.33330
187=10:22:19	164780	300	0.08910	0.29360	0.25050	0.29730	0.32820	0.19940	0.30920	0.19270	0.33250	0.30940	0.08030	0.25490	0.08270	0.31960	0.27900	0.25040	0.37020	0.20790	0.33380	0.21000	0.34950	0.07820	0.08280	0.29220	0.07840	0.33550	0.28510	0.37890	0.39780	0.21370	0.30860	0.20970	0.36040	0.07130	0.07810	0.30860	0.08060	0.34910	0.29850	0.34940	0.36480	0.20590	0.31590	0.21520	0.36610	0.08500	0.08180	0.31110	0.11830	0.35530	0.31640	0.37240	0.36850	0.21640	0.33020	0.22340	0.34350	0.08030	0.08140	0.32320	0.08770	0.34850	0.30590	0.35580	0.37520	0.22650	0.33570	0.21560	0.35770	0.37180	0.08660	0.32690	0.34140	0.35080	0.37390	0.39690	0.38000	0.36280	0.37980	0.38870	0.35760	0.37640	0.39080	0.34750	0.35950	0.35180	0.37650	0.36110	0.36720	0.35720	0.37880	0.38140	0.35330	0.35810	0.38200	0.32660
188=10:37:00	165661	303	0.09180	0.30520	0.25730	0.30490	0.33960	0.20630	0.32860	0.19770	0.35370	0.32090	0.08100	0.25820	0.08460	0.32880	0.28590	0.25980	0.38010	0.21470	0.34050	0.21470	0.35990	0.08030	0.08420	0.28980	0.08100	0.34570	0.29720	0.39120	0.41100	0.22220	0.32130	0.21360	0.38240	0.07290	0.07940	0.30650	0.08260	0.35740	0.30830	0.36360	0.37410	0.21550	0.32690	0.22130	0.37870	0.08600	0.08350	0.32280	0.12770	0.37180	0.32620	0.37970	0.38380	0.22290	0.34000	0.22550	0.35920	0.08340	0.08280	0.32570	0.08970	0.36100	0.31340	0.36960	0.38630	0.23600	0.34760	0.22240	0.37590	0.37700	0.08830	0.34190	0.34590	0.36750	0.38390	0.40420	0.38930	0.37130	0.38820	0.39690	0.37040	0.38280	0.40550	0.35620	0.37680	0.36810	0.38550	0.37420	0.38190	0.36200	0.38680	0.38750	0.36900	0.35940	0.39410	0.33760
189=10:51:41	166542	300	0.09090	0.30010	0.25260	0.29510	0.33200	0.19810	0.30940	0.19290	0.33170	0.32070	0.08190	0.26320	0.08320	0.32490	0.27950	0.25370	0.37260	0.20970	0.32950	0.21060	0.35010	0.08010	0.08310	0.29410	0.08160	0.33760	0.28850	0.37770	0.40640	0.21500	0.31520	0.21000	0.35940	0.06930	0.08110	0.31150	0.08160	0.35290	0.30110	0.35310	0.36780	0.20940	0.31560	0.21850	0.36250	0.08540	0.08250	0.30300	0.12300	0.36360	0.32180	0.37240	0.38340	0.21550	0.33200	0.21760	0.35530	0.08030	0.08300	0.32610	0.08830	0.35550	0.30420	0.36510	0.37640	0.22680	0.33800	0.22420	0.36360	0.37690	0.08760	0.34020	0.34430	0.36450	0.37920	0.40430	0.39310	0.36290	0.38740	0.38990	0.37540	0.37580	0.40530	0.35450	0.36710	0.36590	0.37890	0.36970	0.37060	0.36500	0.38500	0.38480	0.36140	0.35920	0.39350	0.32680
190=11:06:22	167423	300	0.09130	0.29260	0.25320	0.29680	0.33250	0.19950	0.31240	0.19600	0.33430	0.31850	0.08220	0.26350	0.08410	0.32410	0.28340	0.25570	0.37480	0.21480	0.33630	0.21170	0.36570	0.08030	0.08360	0.29550	0.08120	0.33940	0.29310	0.37710	0.39740	0.21770	0.31420	0.21030	0.36480	0.07040	0.08150	0.31500	0.08270	0.35620	0.30590	0.36030	0.36970	0.21520	0.32150	0.21930	0.37060	0.08710	0.08290	0.30880	0.12830	0.36180	0.31570	0.37010	0.38030	0.21420	0.33220	0.22130	0.35020	0.08220	0.08440	0.32340	0.08980	0.35880	0.30830	0.37330	0.38110	0.23090	0.33970	0.22790	0.36480	0.38020	0.08980	0.34270	0.35190	0.35980	0.37570	0.39580	0.38150	0.36330	0.38600	0.38860	0.36530	0.36810	0.40210	0.34360	0.36830	0.36640	0.38500	0.37120	0.37600	0.36800	0.39080	0.38540	0.37270	0.36030	0.39210	0.33250
191=11:21:03	168304	303	0.09000	0.29000	0.24780	0.29520	0.33020	0.19800	0.31690	0.19380	0.33930	0.31280	0.08130	0.25280	0.08300	0.32180	0.28020	0.25220	0.37120	0.21120	0.33500	0.21300	0.35340	0.07950	0.08360	0.29020	0.08020	0.33780	0.28460	0.37570	0.39580	0.21540	0.31620	0.21030	0.36780	0.07190	0.07820	0.29950	0.08150	0.35130	0.30460	0.35190	0.36460	0.20860	0.32130	0.21650	0.36380	0.08430	0.08300	0.30410	0.11980	0.35300	0.31610	0.37130	0.36940	0.21590	0.32840	0.22070	0.34820	0.07970	0.08210	0.31960	0.08800	0.34920	0.30390	0.36080	0.37730	0.22630	0.33920	0.21840	0.35720	0.37250	0.08690	0.34870	0.33580	0.35580	0.36490	0.38900	0.37970	0.36470	0.37750	0.38760	0.35980	0.37110	0.39590	0.34440	0.35790	0.35820	0.37860	0.36250	0.36940	0.35740	0.38260	0.37900	0.34970	0.35570	0.38610	0.33340
192=11:35:44	169184	303	0.09110	0.30780	0.26090	0.29880	0.33090	0.19900	0.32130	0.19410	0.33620	0.31900	0.08220	0.25750	0.08300	0.32500	0.28030	0.25700	0.36950	0.21170	0.33200	0.21400	0.34680	0.07870	0.08300	0.29560	0.07990	0.33920	0.30170	0.37800	0.40370	0.21700	0.31700	0.20950	0.36810	0.07110	0.08040	0.30610	0.08180	0.35630	0.30260	0.35840	0.36470	0.21050	0.31870	0.22000	0.36970	0.08380	0.08280	0.30150	0.12580	0.36200	0.32890	0.38290	0.38770	0.21480	0.33390	0.21860	0.36030	0.08250	0.08260	0.32400	0.08920	0.35960	0.30720	0.36910	0.37830	0.22980	0.34540	0.22150	0.36180	0.37880	0.08940	0.33730	0.34320	0.36350	0.38230	0.40550	0.38940	0.36800	0.38430	0.38710	0.37490	0.37920	0.40640	0.35410	0.36180	0.36510	0.37940	0.37210	0.37770	0.36190	0.38590	0.38410	0.37160	0.35770	0.38720	0.32780
193=11:50:25	170065	300	0.09010	0.30140	0.27030	0.29910	0.33240	0.20040	0.31240	0.19290	0.33840	0.31400	0.07980	0.25740	0.08200	0.32440	0.27980	0.25330	0.37140	0.21050	0.33430	0.20860	0.35430	0.07870	0.08260	0.29550	0.07870	0.34330	0.29040	0.38320	0.39850	0.21710	0.31190	0.20970	0.36970	0.07070	0.07920	0.31170	0.08140	0.35440	0.30590	0.35480	0.36600	0.20960	0.32060	0.21470	0.36880	0.08560	0.08140	0.30050	0.12240	0.36410	0.32080	0.38200	0.38150	0.21550	0.32620	0.22210	0.35310	0.08170	0.08030	0.33230	0.08920	0.35270	0.30720	0.36440	0.38050	0.22810	0.34030	0.22050	0.36680	0.37060	0.08630	0.34490	0.33960	0.35880	0.37990	0.40650	0.38850	0.36840	0.38330	0.39530	0.36610	0.37410	0.40170	0.35550	0.36660	0.36510	0.38090	0.36360	0.37320	0.36100	0.38750	0.37750	0.36380	0.36400	0.39060	0.33180
194=12:05:06	170946	303	0.09540	0.29940	0.24880	0.29400	0.33000	0.20130	0.31880	0.19570	0.33790	0.31580	0.08130	0.25380	0.08130	0.32770	0.28300	0.25660	0.37460	0.21150	0.34210	0.21150	0.35820	0.07940	0.08220	0.29100	0.08030	0.33830	0.28730	0.37740	0.40270	0.21620	0.31470	0.21150	0.36660	0.07060	0.07870	0.30950	0.08020	0.35560	0.30870	0.35540	0.37130	0.21200	0.32380	0.21800	0.37490	0.08610	0.08130	0.30930	0.13310	0.36390	0.32060	0.37330	0.37630	0.21490	0.33130	0.22010	0.34790	0.08080	0.08220	0.32130	0.08800	0.36000	0.31380	0.36760	0.37960	0.23250	0.34870	0.22090	0.36620	0.37970	0.08640	0.33770	0.34070	0.36320	0.37510	0.39600	0.38630	0.36640	0.38030	0.38930	0.36610	0.37430	0.40000	0.35190	0.36340	0.37010	0.38220	0.37210	0.38220	0.35990	0.38800	0.38860	0.36720	0.35660	0.38940	0.33200
195=12:19:47	171827	303	0.09250	0.29760	0.25370	0.29620	0.33140	0.26490	0.31650	0.19240	0.33830	0.30900	0.08180	0.24920	0.08370	0.32610	0.28200	0.25640	0.36970	0.21460	0.33720	0.21300	0.35320	0.07920	0.08480	0.29240	0.08160	0.34010	0.29430	0.37840	0.39650	0.21590	0.31570	0.20850	0.37130	0.07280	0.08040	0.30140	0.08200	0.35650	0.30730	0.35700	0.36930	0.21060	0.32260	0.21780	0.37180	0.08590	0.08330	0.30880	0.13460	0.36800	0.32000	0.37500	0.38330	0.21660	0.32680	0.21920	0.35550	0.08270	0.08140	0.32670	0.08860	0.35770	0.31180	0.36640	0.38360	0.23080	0.34680	0.22010	0.36840	0.37170	0.08690	0.33890	0.34680	0.36130	0.37430	0.40290	0.38390	0.36900	0.38120	0.39080	0.36730	0.37470	0.40390	0.35290	0.36520	0.36630	0.38280	0.37170	0.37920	0.36400	0.38790	0.38270	0.37380	0.36040	0.38780	0.33370
196=12:34:28	172708	303	0.09010	0.29530	0.25580	0.29450	0.32960	0.19950	0.31310	0.19340	0.33600	0.31640	0.08130	0.26010	0.08220	0.32260	0.27810	0.25570	0.37490	0.21190	0.33080	0.21280	0.35250	0.08010	0.08310	0.28780	0.08010	0.33790	0.29250	0.37820	0.40000	0.21520	0.31470	0.20870	0.36320	0.07030	0.07970	0.30570	0.08110	0.35670	0.30570	0.35740	0.36600	0.21160	0.31780	0.21890	0.36610	0.08470	0.08240	0.30690	0.13610	0.36210	0.31910	0.37180	0.38190	0.21610	0.33080	0.21930	0.35540	0.08160	0.08190	0.32280	0.08850	0.35810	0.30700	0.36630	0.37730	0.23080	0.34440	0.21870	0.36730	0.37210	0.08760	0.34050	0.34640	0.36270	0.37430	0.39870	0.39280	0.36400	0.38120	0.38340	0.36910	0.37420	0.40390	0.34970	0.36560	0.36400	0.37650	0.36890	0.37460	0.36360	0.38160	0.37870	0.37010	0.36020	0.38430	0.32600
197=12:49:09	173589	301	0.09020	0.29740	0.26280	0.29720	0.33830	0.20120	0.31440	0.19570	0.33410	0.32330	0.08090	0.26120	0.08280	0.32250	0.28140	0.25590	0.37460	0.20990	0.33750	0.21260	0.35380	0.07960	0.08250	0.29710	0.08160	0.34530	0.29290	0.37680	0.40430	0.21850	0.31230	0.21030	0.36410	0.07070	0.07920	0.31490	0.08120	0.35430	0.30490	0.35570	0.36720	0.21310	0.32020	0.21670	0.37110	0.08630	0.08090	0.30150	0.13260	0.35720	0.31740	0.37630	0.38260	0.21520	0.33630	0.22210	0.34940	0.08110	0.08320	0.32500	0.09070	0.35620	0.31230	0.36710	0.37930	0.22830	0.34140	0.22580	0.36680	0.37350	0.08650	0.34150	0.34240	0.36480	0.37760	0.39790	0.39200	0.36740	0.38680	0.38620	0.37240	0.37720	0.39980	0.34680	0.36120	0.36690	0.37930	0.36870	0.37490	0.36550	0.38920	0.38810	0.36110	0.36420	0.39240	0.32930
198=13:03:50	174470	300	0.09150	0.30050	0.25990	0.29930	0.33460	0.20270	0.31980	0.19600	0.34080	0.31880	0.08140	0.25420	0.08350	0.32660	0.28590	0.25640	0.37680	0.21350	0.33960	0.21150	0.36190	0.08020	0.08430	0.29120	0.08210	0.34670	0.29200	0.38150	0.40400	0.21940	0.31950	0.21280	0.37240	0.07200	0.08030	0.31090	0.08210	0.35660	0.30720	0.36070	0.37350	0.21220	0.32540	0.22030	0.37480	0.08600	0.08180	0.30760	0.13320	0.36560	0.32110	0.37960	0.38460	0.21990	0.33470	0.22210	0.35490	0.08270	0.08210	0.33400	0.08960	0.36150	0.31520	0.36860	0.38430	0.23100	0.34760	0.22180	0.37120	0.37430	0.08720	0.33390	0.35290	0.36560	0.37730	0.40280	0.39670	0.37060	0.38510	0.38770	0.37030	0.38090	0.40140	0.35990	0.37150	0.36680	0.38360	0.37500	0.37880	0.36330	0.38910	0.38460	0.36740	0.36360	0.39410	0.33840
199=13:18:31	175351	301	0.09240	0.30070	0.26000	0.30260	0.33750	0.20220	0.31920	0.19450	0.34420	0.31630	0.08030	0.25490	0.08230	0.32500	0.28240	0.25490	0.37920	0.20940	0.34300	0.21100	0.36350	0.07850	0.08350	0.29350	0.08010	0.34490	0.29430	0.38740	0.40610	0.21920	0.31830	0.21420	0.37530	0.07190	0.07870	0.31550	0.08080	0.35960	0.30750	0.35670	0.37710	0.21270	0.32700	0.21830	0.37450	0.08660	0.08140	0.31800	0.13330	0.36390	0.32600	0.38440	0.38170	0.22160	0.33670	0.22430	0.35280	0.08210	0.08160	0.33530	0.08900	0.35950	0.30980	0.36720	0.39190	0.22920	0.34700	0.22100	0.37140	0.37140	0.08650	0.34280	0.35070	0.36970	0.38320	0.40650	0.39050	0.37260	0.38940	0.40130	0.37370	0.38620	0.40270	0.36200	0.36770	0.36590	0.38780	0.37540	0.37840	0.36570	0.38980	0.38960	0.36280	0.36130	0.39650	0.33270
200=13:33:16	176236	301	0.08910	0.29440	0.25380	0.30120	0.33460	0.19980	0.31990	0.19400	0.34310	0.31380	0.08000	0.25220	0.08190	0.32780	0.28200	0.25560	0.37490	0.21080	0.33920	0.21010	0.35410	0.07890	0.08380	0.30500	0.08150	0.34970	0.29610	0.38270	0.40500	0.21830	0.31980	0.21440	0.37320	0.07270	0.07760	0.31070	0.08170	0.35700	0.30940	0.35870	0.37380	0.21010	0.32650	0.21600	0.37060	0.08600	0.08220	0.31140	0.13330	0.36420	0.32880	0.38660	0.38200	0.22160	0.33760	0.22700	0.35590	0.08200	0.08020	0.33350	0.08850	0.35850	0.31280	0.36670	0.38800	0.23070	0.34940	0.22680	0.37200	0.37530	0.08660	0.35630	0.35150	0.36300	0.38520	0.40470	0.39480	0.37780	0.39330	0.39980	0.37390	0.38980	0.40570	0.36020	0.36690	0.36930	0.38730	0.37430	0.38210	0.37120	0.39350	0.39250	0.37140	0.37070	0.40080	0.34410
