# Supplementary material for: Computationally Driven, Quantitative Experiments Discover Genes Required for Mitochondrial Biogenesis
Source: PLoS Genet. 2009 Mar 20;5(3):e1000407. doi: 10.1371/journal.pgen.1000407 (PMC2648979; doi:10.1371/journal.pgen.1000407)
Supplement: Dataset S1 — Raw respiratory growth data. A zip file containing 48 tab-delimited text files containing the raw data from the Tecan GENios reader. Additionally, a readme text file and plate key is contained in the zip file. The plate key uses our internal reference id for each mutant (internal reference id is matched with common and systematic gene names in Table S2). Raw optical density measurements from Tecan GENios plate incubator and reader. Wells are numbered in increasing order from upper left to lower right and can be converted to our internal identifiers using the included key (complete plate key). Not all original plates were assayed for growth curves, and there are two replicates of plate 20. (1.82 MB ZIP) [file pgen.1000407.s012.zip › mitochondria_table_s7/p22_glu.txt]

[config file info]
last write=07:11:14_14:09:51
[Run_Parameters]
Instrument=Tecan_23
Ini_Names=Read_Reps,Delid,Save_Data_File,Start_Time_Now
barcode_drug_plate=201401
user=mcostanzo
Plate_Size=96
Plate_Type=GRE96ft.pdf
Samples_to_Run=6
Overlay_Size=48
Drug_Plate=none
Plate_Quarter=none
run_ID=none
run_plate_repeat=1
Read_Reps=200
Read_Modes=Absorbance
Read_Flor_Every=2
Max_Delta_OD=0.500000
Well_By_Row_Col=none
Reorder_Map=Order_Strings_Not,0
Tip_Vol=200
OD_to_Innoc=0.100,0.100,0.380,0.380,0.380,0.380,0.760,0.760,0.100,0.100,0.380,0.380,0.380,0.380,0.760,0.760,0.100,0.100,0.380,0.380,0.380,0.380,0.760,0.760,0.100,0.100,0.380,0.380,0.380,0.380,0.760,0.760,0.100,0.100,0.380,0.380,0.380,0.380,0.760,0.760,0.100,0.100,0.380,0.380,0.380,0.380,0.760,0.760
Absorption_Max=.3
OD_to_Save=0.100,0.100,0.380,0.380,0.380,0.380,0.760,0.760,0.100,0.100,0.380,0.380,0.380,0.380,0.760,0.760,0.100,0.100,0.380,0.380,0.380,0.380,0.760,0.760,0.100,0.100,0.380,0.380,0.380,0.380,0.760,0.760,0.100,0.100,0.380,0.380,0.380,0.380,0.760,0.760,0.100,0.100,0.380,0.380,0.380,0.380,0.760,0.760
OD_to_Dilute=0.100
Save_Sample_Vol=180
Save_Sample_Reps=2
Innoc_Vol=184,184,46,46,46,46,0,0,184,184,46,46,46,46,0,0,184,184,46,46,46,46,0,0,184,184,46,46,46,46,0,0,184,184,46,46,46,46,0,0,184,184,46,46,46,46,0,0
Dilute_Vol=23,23,23,23,23,23,23,23,23,23,23,23,23,23,23,23,23,23,23,23,23,23,23,23,23,23,23,23,23,23,23,23,23,23,23,23,23,23,23,23,23,23,23,23,23,23,23,23
Save_Vol=800,800,800,800,800,800,800,800,800,800,800,800,800,800,800,800,800,800,800,800,800,800,800,800,800,800,800,800,800,800,800,800,800,800,800,800,800,800,800,800,800,800,800,800,800,800,800,800
Reference_Vol=100,100,100,100,100,100,100,100,100,100,100,100,100,100,100,100,100,100,100,100,100,100,100,100,100,100,100,100,100,100,100,100,100,100,100,100,100,100,100,100,100,100,100,100,100,100,100,100,100,100,100,100,100,100,100,100,100,100,100,100,100,100,100,100,100,100,100,100,100,100,100,100,100,100,100,100,100,100,100,100,100,100,100,100,100,100,100,100,100,100,100,100,100,100,100,100
Read_to_Innoc=20,20,20,20,20,20,20,20,20,20,20,20,20,20,20,20,20,20,20,20,20,20,20,20,20,20,20,20,20,20,20,20,20,20,20,20,20,20,20,20,20,20,20,20,20,20,20,20
Read_to_Dilute=26,26,26,26,26,26,26,26,26,26,26,26,26,26,26,26,26,26,26,26,26,26,26,26,26,26,26,26,26,26,26,26,26,26,26,26,26,26,26,26,26,26,26,26,26,26,26,26
Read_to_Save=20,20,20,20,20,20,20,20,20,20,20,20,20,20,20,20,20,20,20,20,20,20,20,20,20,20,20,20,20,20,20,20,20,20,20,20,20,20,20,20,20,20,20,20,20,20,20,20
Innoc_Target_Map=1,2,3,4,5,6,7,8,9,10,11,12,13,14,15,16,17,18,19,20,21,22,23,24,25,26,27,28,29,30,31,32,33,34,35,36,37,38,39,40,41,42,43,44,45,46,47,48
Pipet_Trigger=OD_Save_Innoc
Pipet_Volume_Adj=Con_OD_Save
Delid=no
Pre_Init=yes
Talk_To_ProMax=no
Time_Out_Time=1050
Wait_While_Busy=yes
Idle_Time=2
Screen_Run_Type=pre_screen_3
Spect_Protocol=15m
Spec_Run_File=GG_PB_Voyage.pda
Spec_Assay_File=""
Save_Data_File=12_11_07_Mito_22_Glu_ps3_A_96_T_23.txt
Working_Dir=C%3A\\Users\\Growth_Data
Run_Control_Dir=C%3A\\Users\\Yeast_Run_Files
Tracking_Dir=""
Track_File=201401_data_track.txt
Save_Run_Data_Flag=yes
Set_Incubator_Temp=30.0
Base_Line_Flag=atstart_minimum
Pipet_Cycles_Before_Save=20
Time_Point_Save=wellmap
Innoc_Direction=down
Wells_In_Use=111111111111111111111111111111111111111111111111
Save_Sample_Map=111111001111110011111100111111001111110011111100
Sections_to_Run=0
Rows_per_Section=8
Start_Sections_Row=1
MultiProbe_Run_File=""
Multiprobe_Run_Dialogue=yes
Comments=no%20comment
Target_Temp=300
Temp_Control=On
Delta_Temp=10
ReadMode=Absorbance,Bottom
ExcitationFilter=485,
EmissionFilter=535,
MeasurementFilter=595
ReadsPerWellNumber=1,1
ShakeDuration=800,0
GainMode=Manual
PdfName=GRE96ft.pdf
Gain=50,50
Add_Drug_Map=1,1,1,1,1,1,1,1,1,1,1,1,1,1,1,1,1,1,1,1,1,1,1,1,1,1,1,1,1,1,1,1,1,1,1,1,1,1,1,1,1,1,1,1,1,1,1,1
Add_Drug_Vol=7,7,7,7,7,7,7,7,7,7,7,7,7,7,7,7,7,7,7,7,7,7,7,7,7,7,7,7,7,7,7,7,7,7,7,7,7,7,7,7,7,7,7,7,7,7,7,7
Innoc_Map=111011101110111011101110111011101110111011101110111011101110111011101110111011101110111011101110
Dilute_Map=111111111111111111111111111111111111111111111111111111111111111111111111111111111111111111111111
data_file_name=_asya_ps2_1_96.txt
barcode=""
Hit_Call_Threshold=1.000000
Reference_Well=H12
WT_Ref_Well=1
Project_Name=YKO_Lib
Pipet_Gens_Point=5.00,10.00,15.00,20.00,5.00,10.00,15.00,20.00,5.00,10.00,15.00,20.00,5.00,10.00,15.00,20.00,5.00,10.00,15.00,20.00,5.00,10.00,15.00,20.00,5.00,10.00,15.00,20.00,5.00,10.00,15.00,20.00,5.00,10.00,15.00,20.00,5.00,10.00,15.00,20.00,5.00,10.00,15.00,20.00,5.00,10.00,15.00,20.00,
Shake_Divisor=1
data_handling=file_&_DB_&_auto_analysis
time_frm_freezer=-1.00
gens_frm_freezer=-1.00
Well_Vol=100
Parent_ID=""
Units=%
Quarter=A
media_name=mm
Save_Mode=one_to_one
Consolidate_Save_Map=1,2,3,4,5,6,7,8,9,10,11,12,13,14,15,16,17,18,19,20,21,22,23,24,25,26,27,28,29,30,31,32,33,34,35,36,37,38,39,40,41,42,43,44,45,46,47,48
Add_Drug_at_Start_Map=000000000000000000000000000000000000000000000000000
Add_Drug_Labware=add_drug_48
Max_Dynam_OD_Change=0.05
Reads_After_Pipet=0
Ref_Type=single_ref
Read_to_Add_Drug_at_Start=0
Send_Email_at_Pipet=no_email
config_DB_update_wells=yes
Strain_Name=""
Media=ypd
drug_vol=2.00
Drug_Name=""
Drug_Conc=2
Innoc_Conc=""
Strain_Plate=none
ShakeIntensity=High
ShakeMode=Orbital
NumberOfFlashes=1
PartOfPlate=0
MovePlateOutAfterMeasurement=0
IntegrationLagTime=0
IntegrationTime=100
DelayMoveFlashFluorescence=0
[Drug_Data]
Drug_Plate=none
Strain_Plate=none
Media=mm
Drug_Name=nd,nd,nd,nd,nd,nd,nd,nd,nd,nd,nd,nd,nd,nd,nd,nd,nd,nd,nd,nd,nd,nd,nd,nd,nd,nd,nd,nd,nd,nd,nd,nd,nd,nd,nd,nd,nd,nd,nd,nd,nd,nd,nd,nd,nd,nd,nd,nd,nd,nd,nd,nd,nd,nd,nd,nd,nd,nd,nd,nd,nd,nd,nd,nd,nd,nd,nd,nd,nd,nd,nd,nd,nd,nd,nd,nd,nd,nd,nd,nd,nd,nd,nd,nd,nd,nd,nd,nd,nd,nd,nd,nd,nd,nd,nd,nd
Strain_Name=ud
Drug_Conc=""
Innoc_Conc=0.06250,0.06250,0.06250,0.06250,0.06250,0.06250,0.06250,0.06250,0.06250,0.06250,0.06250,0.06250,0.06250,0.06250,0.06250,0.06250,0.06250,0.06250,0.06250,0.06250,0.06250,0.06250,0.06250,0.06250,0.06250,0.06250,0.06250,0.06250,0.06250,0.06250,0.06250,0.06250,0.06250,0.06250,0.06250,0.06250,0.06250,0.06250,0.06250,0.06250,0.06250,0.06250,0.06250,0.06250,0.06250,0.06250,0.06250,0.06250,0.06250,0.06250,0.06250,0.06250,0.06250,0.06250,0.06250,0.06250,0.06250,0.06250,0.06250,0.06250,0.06250,0.06250,0.06250,0.06250,0.06250,0.06250,0.06250,0.06250,0.06250,0.06250,0.06250,0.06250,0.06250,0.06250,0.06250,0.06250,0.06250,0.06250,0.06250,0.06250,0.06250,0.06250,0.06250,0.06250,0.06250,0.06250,0.06250,0.06250,0.06250,0.06250,0.06250,0.06250,0.06250,0.06250,0.06250,0.06250
Run_ID=none
Plate_Quarter=A
Units=%,%,%,%,%,%,%,%,%,%,%,%,%,%,%,%,%,%,%,%,%,%,%,%,%,%,%,%,%,%,%,%,%,%,%,%,%,%,%,%,%,%,%,%,%,%,%,%,%,%,%,%,%,%,%,%,%,%,%,%,%,%,%,%,%,%,%,%,%,%,%,%,%,%,%,%,%,%,%,%,%,%,%,%,%,%,%,%,%,%,%,%,%,%,%,%
Parent_ID=""
Project_Name=YKO_Lib
Strain_Backgrnd=0,0,0,0,0,0,0,0,0,0,0,0,0,0,0,0,0,0,0,0,0,0,0,0,0,0,0,0,0,0,0,0,0,0,0,0,0,0,0,0,0,0,0,0,0,0,0,0,0,0,0,0,0,0,0,0,0,0,0,0,0,0,0,0,0,0,0,0,0,0,0,0,0,0,0,0,0,0,0,0,0,0,0,0,0,0,0,0,0,0,0,0,0,0,0,0
Well_Vol=100,100,100,100,100,100,100,100,100,100,100,100,100,100,100,100,100,100,100,100,100,100,100,100,100,100,100,100,100,100,100,100,100,100,100,100,100,100,100,100,100,100,100,100,100,100,100,100,100,100,100,100,100,100,100,100,100,100,100,100,100,100,100,100,100,100,100,100,100,100,100,100,100,100,100,100,100,100,100,100,100,100,100,100,100,100,100,100,100,100,100,100,100,100,100,100
time_frm_freezer=-1.00
gens_frm_freezer=-1.00
user=mcostanzo
Strain_Pool=ud,ud,ud,ud,ud,ud,ud,ud,ud,ud,ud,ud,ud,ud,ud,ud,ud,ud,ud,ud,ud,ud,ud,ud,ud,ud,ud,ud,ud,ud,ud,ud,ud,ud,ud,ud,ud,ud,ud,ud,ud,ud,ud,ud,ud,ud,ud,ud,ud,ud,ud,ud,ud,ud,ud,ud,ud,ud,ud,ud,ud,ud,ud,ud,ud,ud,ud,ud,ud,ud,ud,ud,ud,ud,ud,ud,ud,ud,ud,ud,ud,ud,ud,ud,ud,ud,ud,ud,ud,ud,ud,ud,ud,ud,ud,ud
Well_Alias=A01,A02,A03,A04,A05,A06,A07,A08,A09,A10,A11,A12,B01,B02,B03,B04,B05,B06,B07,B08,B09,B10,B11,B12,C01,C02,C03,C04,C05,C06,C07,C08,C09,C10,C11,C12,D01,D02,D03,D04,D05,D06,D07,D08,D09,D10,D11,D12,E01,E02,E03,E04,E05,E06,E07,E08,E09,E10,E11,E12,F01,F02,F03,F04,F05,F06,F07,F08,F09,F10,F11,F12,G01,G02,G03,G04,G05,G06,G07,G08,G09,G10,G11,G12,H01,H02,H03,H04,H05,H06,H07,H08,H09,H10,H11,H12
Well_Pos=1,2,3,4,5,6,7,8,9,10,11,12,13,14,15,16,17,18,19,20,21,22,23,24,25,26,27,28,29,30,31,32,33,34,35,36,37,38,39,40,41,42,43,44,45,46,47,48,49,50,51,52,53,54,55,56,57,58,59,60,61,62,63,64,65,66,67,68,69,70,71,72,73,74,75,76,77,78,79,80,81,82,83,84,85,86,87,88,89,90,91,92,93,94,95,96
position=A01,A02,A03,A04,A05,A06,A07,A08,A09,A10,A11,A12,B01,B02,B03,B04,B05,B06,B07,B08,B09,B10,B11,B12,C01,C02,C03,C04,C05,C06,C07,C08,C09,C10,C11,C12,D01,D02,D03,D04,D05,D06,D07,D08,D09,D10,D11,D12,E01,E02,E03,E04,E05,E06,E07,E08,E09,E10,E11,E12,F01,F02,F03,F04,F05,F06,F07,F08,F09,F10,F11,F12,G01,G02,G03,G04,G05,G06,G07,G08,G09,G10,G11,G12,H01,H02,H03,H04,H05,H06,H07,H08,H09,H10,H11,H12
[Runtime_State]
Instrument=Tecan_23
Start_Time_Now=3.2777324117E+9
Reads_Completed=200
Innoc_Direction=down
Wells_In_Use=111111111111111111111111111111111111111111111111111111111111111111111111111111111111111111111111
Innoc_Map=111111111111111111111111111111111111111111111111111111111111111111111111111111111111000000000000
Dilute_Map=111111111111111111111111111111111111111111111111111111111111111111111111111111111111111111111111
Save_Sample_Map=000000000000000000000000000000000000000000000000010000000100000001000000010000000100000001000000
Current_OD=1.061,0.974,1.028,0.894,1.039,1.049,0.964,1.003,1.099,0.994,0.896,1.047,1.165,0.974,1.033,0.865,0.998,1.003,1.095,0.818,0.907,0.859,1.001,0.913,1.173,0.988,0.935,1.014,0.966,0.845,1.042,0.955,0.987,0.785,0.072,0.893,1.151,0.957,1.073,1.077,0.969,1.005,0.072,0.769,1.030,0.962,0.073,1.097,1.176,0.937,1.011,0.072,0.074,0.073,0.073,0.072,1.042,0.071,0.071,0.069,1.141,0.971,0.072,0.072,0.072,0.075,0.073,0.076,1.086,0.074,0.071,0.081,1.193,0.980,1.034,0.863,0.875,0.991,0.999,0.988,0.995,0.846,0.806,0.869,1.172,0.987,0.991,1.026,0.850,1.053,0.990,1.006,0.872,1.012,0.940,1.046
Bckgrnd_OD=0.132,0.106,0.092,0.089,0.089,0.086,0.079,0.086,0.081,0.088,0.083,0.122,0.099,0.087,0.087,0.082,0.085,0.086,0.083,0.081,0.085,0.085,0.089,0.110,0.123,0.087,0.082,0.088,0.085,0.083,0.084,0.078,0.082,0.081,0.067,0.099,0.088,0.087,0.084,0.082,0.084,0.079,0.066,0.082,0.084,0.083,0.068,0.108,0.110,0.085,0.089,0.068,0.068,0.067,0.065,0.066,0.085,0.067,0.067,0.069,0.089,0.086,0.068,0.068,0.067,0.068,0.068,0.068,0.082,0.069,0.068,0.072,0.122,0.093,0.089,0.086,0.083,0.089,0.088,0.085,0.088,0.083,0.086,0.095,0.097,0.095,0.091,0.088,0.089,0.093,0.091,0.094,0.094,0.090,0.089,0.108
Mapped=111111111111111111111111111111111101111111011101111111111111111111111111111111111111111111111111
Pipet_Completed=000000000000000000000000000000000000000000000000000000000000000000000000000000000000000000000000
Innoc_Completed=0,0,0,0,0,0,0,0,0,0,0,0,0,0,0,0,0,0,0,0,0,0,0,0,0,0,0,0,0,0,0,0,0,0,0,0,0,0,0,0,0,0,0,0,0,0,0,0,0,0,0,0,0,0,0,0,0,0,0,0,0,0,0,0,0,0,0,0,0,0,0,0,0,0,0,0,0,0,0,0,0,0,0,0,0,0,0,0,0,0,0,0,0,0,0,0
Save_Completed=0,0,0,0,0,0,0,0,0,0,0,0,0,0,0,0,0,0,0,0,0,0,0,0,0,0,0,0,0,0,0,0,0,0,0,0,0,0,0,0,0,0,0,0,0,0,0,0,0,0,0,0,0,0,0,0,0,0,0,0,0,0,0,0,0,0,0,0,0,0,0,0,0,0,0,0,0,0,0,0,0,0,0,0,0,0,0,0,0,0,0,0,0,0,0,0
Pipeted_At=0,0,0,0,0,0,0,0,0,0,0,0,0,0,0,0,0,0,0,0,0,0,0,0,0,0,0,0,0,0,0,0,0,0,0,0,0,0,0,0,0,0,0,0,0,0,0,0,0,0,0,0,0,0,0,0,0,0,0,0,0,0,0,0,0,0,0,0,0,0,0,0,0,0,0,0,0,0,0,0,0,0,0,0,0,0,0,0,0,0,0,0,0,0,0,0
Pipeted_OD=0,0,0,0,0,0,0,0,0,0,0,0,0,0,0,0,0,0,0,0,0,0,0,0,0,0,0,0,0,0,0,0,0,0,0,0,0,0,0,0,0,0,0,0,0,0,0,0,0,0,0,0,0,0,0,0,0,0,0,0,0,0,0,0,0,0,0,0,0,0,0,0,0,0,0,0,0,0,0,0,0,0,0,0,0,0,0,0,0,0,0,0,0,0,0,0
Dilutes_Completed=0,0,0,0,0,0,0,0,0,0,0,0,0,0,0,0,0,0,0,0,0,0,0,0,0,0,0,0,0,0,0,0,0,0,0,0,0,0,0,0,0,0,0,0,0,0,0,0,0,0,0,0,0,0,0,0,0,0,0,0,0,0,0,0,0,0,0,0,0,0,0,0,0,0,0,0,0,0,0,0,0,0,0,0,0,0,0,0,0,0,0,0,0,0,0,0
Time_At_Innoc=0,0,0,0,0,0,0,0,0,0,0,0,0,0,0,0,0,0,0,0,0,0,0,0,0,0,0,0,0,0,0,0,0,0,0,0,0,0,0,0,0,0,0,0,0,0,0,0,0,0,0,0,0,0,0,0,0,0,0,0,0,0,0,0,0,0,0,0,0,0,0,0,0,0,0,0,0,0,0,0,0,0,0,0,0,0,0,0,0,0,0,0,0,0,0,0
Time_At_Save=0,0,0,0,0,0,0,0,0,0,0,0,0,0,0,0,0,0,0,0,0,0,0,0,0,0,0,0,0,0,0,0,0,0,0,0,0,0,0,0,0,0,0,0,0,0,0,0,0,0,0,0,0,0,0,0,0,0,0,0,0,0,0,0,0,0,0,0,0,0,0,0,0,0,0,0,0,0,0,0,0,0,0,0,0,0,0,0,0,0,0,0,0,0,0,0
Time_At_Dilute=0,0,0,0,0,0,0,0,0,0,0,0,0,0,0,0,0,0,0,0,0,0,0,0,0,0,0,0,0,0,0,0,0,0,0,0,0,0,0,0,0,0,0,0,0,0,0,0,0,0,0,0,0,0,0,0,0,0,0,0,0,0,0,0,0,0,0,0,0,0,0,0,0,0,0,0,0,0,0,0,0,0,0,0,0,0,0,0,0,0,0,0,0,0,0,0
Previous_OD=1.061,0.974,1.028,0.894,1.039,1.049,0.964,1.003,1.099,0.994,0.896,1.047,1.165,0.974,1.033,0.865,0.998,1.003,1.095,0.818,0.907,0.859,1.001,0.913,1.173,0.988,0.935,1.014,0.966,0.845,1.042,0.955,0.987,0.785,0.072,0.893,1.151,0.957,1.073,1.077,0.969,1.005,0.072,0.769,1.030,0.962,0.073,1.097,1.176,0.937,1.011,0.072,0.074,0.073,0.073,0.072,1.042,0.071,0.071,0.069,1.141,0.971,0.072,0.072,0.072,0.075,0.073,0.076,1.086,0.074,0.071,0.081,1.193,0.980,1.034,0.863,0.875,0.991,0.999,0.988,0.995,0.846,0.806,0.869,1.172,0.987,0.991,1.026,0.850,1.053,0.990,1.006,0.872,1.012,0.940,1.046
Prev_Delta_OD=0.006,0.005,0.008,0.017,0.002,0.003,0.010,0.002,0.009,0.007,0.028,0.002,0.013,0.009,0.012,0.002,0.007,0.004,0.023,0.001,0.007,0.015,0.003,0.011,0.010,0.006,0.012,0.005,0.011,0.020,0.002,0.003,0.020,0.001,0.000,0.017,0.005,0.003,0.004,0.000,0.019,0.005,0.000,0.009,0.007,0.010,0.002,0.005,0.001,0.019,0.012,0.000,0.000,0.003,0.002,0.000,0.000,0.003,0.001,0.004,0.025,0.004,0.001,0.002,0.000,0.000,0.002,0.001,0.009,0.001,0.003,0.015,0.021,0.002,0.013,0.019,0.011,0.012,0.011,0.019,0.014,0.022,0.006,0.038,0.009,0.001,0.005,0.007,0.022,0.002,0.005,0.001,0.029,0.007,0.005,0.002
Delta_From_Ref=0.000,0.000,0.227,0.843,1.211,1.081,3.461,1.275,0.000,0.000,2.025,-0.359,0.021,0.948,1.543,4.521,0.000,0.000,1.357,1.605,1.231,1.096,0.176,0.864,0.000,0.000,1.519,1.133,1.233,1.828,2.839,4.460,0.000,0.000,3.028,0.197,0.734,1.039,2.383,3.588,0.000,0.000,3.013,1.459,1.054,1.066,9.015,0.037,0.000,0.000,0.000,0.000,0.000,0.000,0.000,0.000,0.000,0.000,0.000,0.000,0.000,0.000,0.000,0.000,0.000,0.000,0.000,0.000,0.000,0.000,0.000,0.000,0.000,0.000,0.000,0.000,0.000,0.000,0.000,0.000,0.000,0.000,0.000,0.000,0.000,0.000,0.000,0.000,0.000,0.000,0.000,0.000,0.000,0.000,0.000,0.000
Sig_OD_Delta=0,0,0,0,1,1,1,1,0,0,1,0,0,0,1,1,0,0,1,1,1,1,0,0,0,0,1,1,1,1,1,1,0,0,1,0,0,1,1,1,0,0,1,1,1,1,1,0,0,0,0,0,0,0,0,0,0,0,0,0,0,0,0,0,0,0,0,0,0,0,0,0,0,0,0,0,0,0,0,0,0,0,0,0,0,0,0,0,0,0,0,0,0,0,0,0
Add_Drug_at_Start_Map=000000000000000000000000000000000000000000000000000000000000000000000000000000000000000000000000
[Analysis]
Drug_ID=A1,A2,A3,A4,A5,A6,B1,B2,B3,B4,B5,B6,C1,C2,C3,C4,C5,C6,D1,D2,D3,D4,D5,D6,E1,E2,E3,E4,E5,E6,F1,F2,F3,F4,F5,F6,G1,G2,G3,G4,G5,G6,H1,H2,H3,H4,H5,H6
Decision=no_inh,no_inh,no_inh,ps2_2_1,ps2_2_1,ps2_4_1,no_inh,ps2_2_1,ps2_1_1,ps2_4_1,ps2_1_1,ps2_1_1,no_inh,ps2_1_1,ps2_4_1,ps2_2_1,ps2_2_1,ps2_4_2,ps2_2_1,ps2_1_1,ps2_1_1,ps2_4_1,ps2_4_1,ps2_4_1,ps2_1_1,ps2_1_1,ps2_4_1,screen,screen,ps3_4_6,no_inh,ps2_2_1,screen,screen,ps3_4_6,ps3_4_6,no_inh,no_inh,no_inh,no_inh,ps2_1_1,no_inh,no_inh,no_inh,no_inh,no_inh,no_inh,no_inh,ps2_2_1,no_inh,ps2_2_1,ps2_2_1,ps2_4_2,ps2_1_1,ps2_4_1,ps2_4_1,ps2_2_1,ps2_1_1,no_inh,ps2_1_1,ps2_1_1,ps2_4_1,ps2_1_1,ps2_4_2,screen,no_inh,ps3_4_6,ps2_4_1,ps2_2_1,ps2_2_1,screen,no_inh,screen,screen,ps2_2_1,ps3_4_6,ps3_4_6,screen,ps3_4_6,screen,ps2_2_1,screen,screen,screen,no_inh,ps2_1_1,no_inh,ps2_1_1,ps2_2_1,no_inh,no_inh,no_inh,no_inh,no_inh,ps2_2_1,no_inh
Plot_Min=0.100,0.100,0.100,0.100,0.100,0.100,0.100,0.100,0.100,0.100,0.100,0.100,0.100,0.100,0.100,0.100,0.100,0.100,0.100,0.100,0.100,0.100,0.100,0.100,0.100,0.100,0.100,0.100,0.100,0.100,0.100,0.100,0.100,0.100,0.100,0.100,0.100,0.100,0.100,0.100,0.100,0.100,0.100,0.100,0.100,0.100,0.100,0.100
Plot_Max=1.500,1.500,1.500,1.500,1.500,1.500,1.500,1.500,1.500,1.500,1.500,1.500,1.500,1.500,1.500,1.500,1.500,1.500,1.500,1.500,1.500,1.500,1.500,1.500,1.500,1.500,1.500,1.500,1.500,1.500,1.500,1.500,1.500,1.500,1.500,1.500,1.500,1.500,1.500,1.500,1.500,1.500,1.500,1.500,1.500,1.500,1.500,1.500
G_Plot_Min=0.1
G_Plot_Delta=0.7
Plot_On_Off=0
OD_Gen_Pt=0.460
Gens_to_OD_Pt=5.000
Avg_G=1.520,1.619,1.569,1.697,1.825,1.899,1.522,1.700,1.675,2.061,1.727,1.676,1.552,1.728,1.894,1.786,1.801,2.272,1.647,1.750,1.728,1.869,1.780,1.897,1.508,1.764,2.168,0.000,0.000,40.111,1.502,1.713,0.000,0.000,53.481,41.952,1.504,1.573,1.563,1.678,1.681,1.563,1.481,1.540,1.559,1.562,1.627,1.539,1.847,1.646,1.739,1.769,2.504,1.628,2.077,1.877,1.726,1.760,1.584,1.690,1.788,1.924,1.760,2.196,0.000,1.609,45.074,1.826,1.691,1.743,0.000,1.616,0.000,0.000,1.682,49.697,54.173,0.000,48.357,0.000,1.715,0.000,0.000,0.000,1.563,1.652,1.577,1.674,1.673,1.602,1.517,1.489,1.625,1.566,1.638,1.506
Max_Slope=2.118,1.775,2.105,2.044,1.657,1.617,1.987,1.878,2.045,1.758,1.910,1.793,1.948,1.822,2.168,1.506,1.882,2.499,2.132,1.912,1.574,1.890,2.057,1.696,1.583,1.855,2.181,19.626,28.188,46.367,2.078,2.238,34.886,42.503,30.196,34.139,1.761,1.987,1.626,1.837,2.026,1.780,1.740,1.902,1.711,1.675,2.071,1.834,1.993,1.712,2.150,1.887,2.039,1.687,1.979,2.402,2.113,2.183,1.869,2.285,1.734,2.000,2.088,2.474,36.328,2.021,38.291,2.361,1.962,1.972,48.026,2.115,41.398,31.420,1.667,36.686,40.983,29.956,41.593,40.388,2.013,49.331,38.196,4.364,1.943,1.559,2.034,1.964,2.510,2.049,1.865,1.719,2.014,1.971,2.346,1.904
Fit_Model=all
Fit_Const_OD_Base=0.085
Fit_Const_N0=0.01500
Fit_Const_T0=0.000
G_Fit_Min=0.100
G_Fit_Delta=0.400
Fit_On_Off=0.000,0.000,0.000,0.000,0.000,0.000,0.000,0.000,0.000,0.000,0.000,0.000,0.000,0.000,0.000,0.000,0.000,0.000,0.000,0.000,0.000,0.000,0.000,0.000,0.000,0.000,0.000,0.000,0.000,0.000,0.000,0.000,0.000,0.000,0.000,0.000,0.000,0.000,0.000,0.000,0.000,0.000,0.000,0.000,0.000,0.000,0.000,0.000,0.000,0.000,0.000,0.000,0.000,0.000,0.000,0.000,0.000,0.000,0.000,0.000,0.000,0.000,0.000,0.000,0.000,0.000,0.000,0.000,0.000,0.000,0.000,0.000,0.000,0.000,0.000,0.000,0.000,0.000,0.000,0.000,0.000,0.000,0.000,0.000,0.000,0.000,0.000,0.000,0.000,0.000,0.000,0.000,0.000,0.000,0.000,0.000
Fit_Min=0.082,0.056,0.042,0.039,0.039,0.036,0.049,0.037,0.037,0.032,0.035,0.036,0.073,0.037,0.032,0.038,0.035,0.033,0.038,0.037,0.034,0.032,0.034,0.029,0.060,0.035,0.039,0.018,0.018,0.017,0.039,0.036,0.018,0.018,0.017,0.018,0.072,0.043,0.038,0.036,0.033,0.039,0.047,0.045,0.041,0.038,0.039,0.043,0.000,0.000,0.000,0.000,0.000,0.000,0.000,0.000,0.000,0.000,0.000,0.000,0.000,0.000,0.000,0.000,0.000,0.000,0.000,0.000,0.000,0.000,0.000,0.000,0.000,0.000,0.000,0.000,0.000,0.000,0.000,0.000,0.000,0.000,0.000,0.000,0.000,0.000,0.000,0.000,0.000,0.000,0.000,0.000,0.000,0.000,0.000,0.000
Fit_Delta=0.481,0.484,0.489,0.388,0.626,0.617,0.526,0.383,0.503,0.483,0.360,0.590,0.526,0.537,0.562,0.625,0.661,0.482,0.455,0.426,0.667,0.461,0.434,0.570,0.520,0.632,0.474,1.500,1.500,0.000,0.541,0.378,1.500,1.500,0.000,0.000,0.567,0.444,0.426,0.425,0.407,0.437,0.562,0.544,0.489,0.459,0.451,0.529,0.642,0.422,0.437,0.437,0.577,0.446,0.542,0.371,0.367,0.523,0.497,0.465,0.650,0.364,0.437,0.415,0.000,0.416,0.000,0.409,0.480,0.452,0.000,0.453,0.000,0.000,0.525,0.000,0.000,0.000,0.000,0.000,0.403,0.000,0.000,0.000,0.438,0.449,0.489,0.373,0.367,0.423,0.469,0.463,0.457,0.489,0.392,0.614
Fit_Offset=0.112,0.077,0.069,0.072,0.061,0.051,0.075,0.073,0.066,0.059,0.071,0.061,0.103,0.063,0.063,0.057,0.051,0.063,0.072,0.068,0.052,0.067,0.068,0.060,0.099,0.044,0.062,0.000,0.000,NaN,0.066,0.069,0.000,0.000,NaN,NaN,0.106,0.068,0.067,0.065,0.067,0.067,0.070,0.066,0.066,0.068,0.069,0.068,0.061,0.080,0.066,0.078,0.063,0.113,0.060,0.074,0.070,0.065,0.075,0.098,0.056,0.069,0.065,0.073,0.000,0.078,NaN,0.069,0.071,0.068,0.000,0.095,0.000,0.000,0.064,NaN,NaN,0.000,NaN,0.000,0.069,0.000,0.000,0.000,0.066,0.070,0.069,0.073,0.068,0.075,0.067,0.069,0.074,0.070,0.066,0.073
Fit_N0=0.018,0.020,0.018,0.016,0.019,0.023,0.017,0.015,0.018,0.018,0.014,0.018,0.020,0.019,0.012,0.020,0.022,0.014,0.016,0.013,0.021,0.017,0.016,0.016,0.020,0.024,0.019,0.000,0.000,1.000,0.019,0.015,0.000,0.000,1.000,1.000,0.021,0.018,0.019,0.017,0.015,0.018,0.019,0.019,0.019,0.017,0.017,0.019,0.013,0.013,0.015,0.015,0.015,0.013,0.019,0.012,0.013,0.013,0.017,0.012,0.019,0.011,0.013,0.014,0.000,0.018,1.000,0.011,0.014,0.016,0.000,0.016,0.000,0.000,0.017,1.000,2.000,0.000,1.000,0.000,0.014,0.000,0.000,0.000,0.018,0.016,0.017,0.015,0.016,0.018,0.019,0.019,0.016,0.018,0.019,0.024
Fit_T0=0.072,-0.139,0.061,0.390,-0.058,-0.628,0.206,0.526,0.087,-0.019,0.358,0.049,-0.100,-0.241,-0.321,-0.252,-0.256,-0.261,0.383,-0.175,-0.345,0.892,0.622,0.295,-0.172,-0.752,-0.363,0.000,0.000,0.000,0.006,0.456,0.000,0.000,0.000,0.000,-0.301,0.131,0.052,0.257,0.447,0.103,0.003,-0.072,-0.026,0.210,0.202,0.031,-0.385,0.624,0.470,0.526,-0.264,0.223,-0.272,1.073,0.704,-0.509,0.214,0.112,-0.114,0.951,0.188,1.845,0.000,0.162,0.000,0.306,0.588,0.368,0.000,0.415,0.000,0.000,0.241,0.000,0.000,0.000,0.000,0.000,0.640,0.000,0.000,0.000,0.063,0.424,0.264,0.539,0.312,0.170,-0.010,-0.020,0.334,0.114,0.046,-0.642
Fit_G=1.594,1.774,1.644,1.619,1.993,2.307,1.541,1.567,1.756,2.138,1.620,1.789,1.709,1.925,1.876,2.071,2.140,2.298,1.593,1.711,2.070,1.722,1.671,1.896,1.710,2.266,2.396,0.000,0.000,0.000,1.608,1.607,0.000,0.000,0.000,0.000,1.758,1.604,1.634,1.675,1.586,1.615,1.589,1.666,1.657,1.573,1.631,1.618,1.910,1.441,1.643,1.643,2.603,1.513,2.287,1.528,1.512,1.793,1.612,1.555,1.976,1.584,1.639,1.766,0.000,1.627,0.000,1.612,1.549,1.691,0.000,1.543,0.000,0.000,1.705,0.000,0.000,0.000,0.000,0.000,1.542,0.000,0.000,0.000,1.634,1.579,1.572,1.531,1.618,1.610,1.617,1.594,1.572,1.626,1.698,1.905
Fit_Error=0.000,0.000,0.000,0.000,0.000,0.000,0.000,0.000,0.000,0.000,0.000,0.000,0.000,0.000,0.000,0.000,0.000,0.000,0.000,0.000,0.000,0.000,0.000,0.000,0.000,0.000,0.000,0.000,0.000,0.000,0.000,0.000,0.000,0.000,0.000,0.000,0.000,0.000,0.000,0.000,0.000,0.000,0.000,0.000,0.000,0.000,0.000,0.000,0.000,0.000,0.000,0.000,0.000,0.000,0.000,0.000,0.000,0.000,0.000,0.000,0.000,0.000,0.000,0.000,0.000,0.000,0.000,0.000,0.000,0.000,0.000,0.000,0.000,0.000,0.000,0.000,0.000,0.000,0.000,0.000,0.000,0.000,0.000,0.000,0.000,0.000,0.000,0.000,0.000,0.000,0.000,0.000,0.000,0.000,0.000,0.000
Fit_CV=0.000,0.000,0.000,0.000,0.000,0.000,0.000,0.000,0.000,0.000,0.000,0.000,0.000,0.000,0.000,0.000,0.000,0.000,0.000,0.000,0.000,0.000,0.000,0.000,0.000,0.000,0.000,0.000,0.000,0.000,0.000,0.000,0.000,0.000,0.000,0.000,0.000,0.000,0.000,0.000,0.000,0.000,0.000,0.000,0.000,0.000,0.000,0.000,0.000,0.000,0.000,0.000,0.000,0.000,0.000,0.000,0.000,0.000,0.000,0.000,0.000,0.000,0.000,0.000,0.000,0.000,0.000,0.000,0.000,0.000,0.000,0.000,0.000,0.000,0.000,0.000,0.000,0.000,0.000,0.000,0.000,0.000,0.000,0.000,0.000,0.000,0.000,0.000,0.000,0.000,0.000,0.000,0.000,0.000,0.000,0.000
Time_to_20_Gens=0,0,0,0,0,0,0,0,0,0,0,0,0,0,0,0,0,0,0,0,0,0,0,0,0,0,0,0,0,0,0,0,0,0,0,0,0,0,0,0,0,0,0,0,0,0,0,0
Time_to_each_5_Gens=0,0,0,0,0,0,0,0,0,0,0,0,0,0,0,0,0,0,0,0,0,0,0,0,0,0,0,0,0,0,0,0,0,0,0,0,0,0,0,0,0,0,0,0,0,0,0,0
Time_to_each_n_Gens=7.599,8.095,7.845,8.484,9.126,9.494,7.608,8.502,8.377,10.303,8.637,8.378,7.762,8.640,9.470,8.930,9.006,11.362,8.234,8.748,8.641,9.344,8.899,9.486,7.539,8.822,10.840,0.000,0.000,24.709,7.509,8.566,0.000,0.000,24.606,26.334,7.519,7.867,7.815,8.389,8.405,7.814,7.407,7.701,7.795,7.808,8.134,7.695,9.233,8.230,8.694,8.845,12.520,8.138,10.384,9.385,8.632,8.801,7.920,8.450,8.942,9.620,8.801,10.982,0.000,8.047,24.604,9.130,8.457,8.716,0.000,8.079,0.000,0.000,8.408,24.609,24.609,0.000,24.606,0.000,8.573,0.000,0.000,0.000,7.817,8.260,7.884,8.369,8.367,8.009,7.586,7.443,8.124,7.831,8.192,7.528
Min_Pt_OD=0,0,0,0,0,0,0,0,0,0,0,0,0,0,0,0,0,0,0,0,0,0,0,0,0,0,0,0,0,0,0,0,0,0,0,0,0,0,0,0,0,0,0,0,0,0,0,0
Min_Pt_t=0,0,0,0,0,0,0,0,0,0,0,0,0,0,0,0,0,0,0,0,0,0,0,0,0,0,0,0,0,0,0,0,0,0,0,0,0,0,0,0,0,0,0,0,0,0,0,0
TO_OD=0,0,0,0,0,0,0,0,0,0,0,0,0,0,0,0,0,0,0,0,0,0,0,0,0,0,0,0,0,0,0,0,0,0,0,0,0,0,0,0,0,0,0,0,0,0,0,0
Ref_ID=H12
Multi_Refs=single_ref
test=A01,A02,A03,A04,A05,A06,A07,A08,A09,A10,A11,A12,B01,B02,B03,B04,B05,B06,B07,B08,B09,B10,B11,B12,C01,C02,C03,C04,C05,C06,C07,C08,C09,C10,C11,C12,D01,D02,D03,D04,D05,D06,D07,D08,D09,D10,D11,D12,E01,E02,E03,E04,E05,E06,E07,E08,E09,E10,E11,E12,F01,F02,F03,F04,F05,F06,F07,F08,F09,F10,F11,F12,G01,G02,G03,G04,G05,G06,G07,G08,G09,G10,G11,G12,H01,H02,H03,H04,H05,H06,H07,H08,H09,H10,H11,H12
Start_Time_Now=3.2777324118E+9
Start_Date="11/12/2007+12:13 PM"
pv_to_plate_order=no
gen_time_cutoff=0.000
Drug_Name=nd?:;-ud+0,nd?:;-ud+0,nd?:;-ud+0,nd?:;-ud+0,nd?:;-ud+0,nd?:;-ud+0,nd?:;-ud+0,nd?:;-ud+0,nd?:;-ud+0,nd?:;-ud+0,nd?:;-ud+0,nd?:;-ud+0,nd?:;-ud+0,nd?:;-ud+0,nd?:;-ud+0,nd?:;-ud+0,nd?:;-ud+0,nd?:;-ud+0,nd?:;-ud+0,nd?:;-ud+0,nd?:;-ud+0,nd?:;-ud+0,nd?:;-ud+0,nd?:;-ud+0,nd?:;-ud+0,nd?:;-ud+0,nd?:;-ud+0,nd?:;-ud+0,nd?:;-ud+0,nd?:;-ud+0,nd?:;-ud+0,nd?:;-ud+0,nd?:;-ud+0,nd?:;-ud+0,nd?:;-ud+0,nd?:;-ud+0,nd?:;-ud+0,nd?:;-ud+0,nd?:;-ud+0,nd?:;-ud+0,nd?:;-ud+0,nd?:;-ud+0,nd?:;-ud+0,nd?:;-ud+0,nd?:;-ud+0,nd?:;-ud+0,nd?:;-ud+0,nd?:;-ud+0,nd?:;-ud+0,nd?:;-ud+0,nd?:;-ud+0,nd?:;-ud+0,nd?:;-ud+0,nd?:;-ud+0,nd?:;-ud+0,nd?:;-ud+0,nd?:;-ud+0,nd?:;-ud+0,nd?:;-ud+0,nd?:;-ud+0,nd?:;-ud+0,nd?:;-ud+0,nd?:;-ud+0,nd?:;-ud+0,nd?:;-ud+0,nd?:;-ud+0,nd?:;-ud+0,nd?:;-ud+0,nd?:;-ud+0,nd?:;-ud+0,nd?:;-ud+0,nd?:;-ud+0,nd?:;-ud+0,nd?:;-ud+0,nd?:;-ud+0,nd?:;-ud+0,nd?:;-ud+0,nd?:;-ud+0,nd?:;-ud+0,nd?:;-ud+0,nd?:;-ud+0,nd?:;-ud+0,nd?:;-ud+0,nd?:;-ud+0,nd?:;-ud+0,nd?:;-ud+0,nd?:;-ud+0,nd?:;-ud+0,nd?:;-ud+0,nd?:;-ud+0,nd?:;-ud+0,nd?:;-ud+0,nd?:;-ud+0,nd?:;-ud+0,nd?:;-ud+0,nd?:;-ud+0
Drug_Well_Pos=A01,A02,A03,A04,A05,A06,B01,B02,B03,B04,B05,B06,C01,C02,C03,C04,C05,C06,D01,D02,D03,D04,D05,D06,E01,E02,E03,E04,E05,E06,F01,F02,F03,F04,F05,F06,G01,G02,G03,G04,G05,G06,H01,H02,H03,H04,H05,H06,A07,A08,A09,A10,A11,A12,B07,B08,B09,B10,B11,B12,C07,C08,C09,C10,C11,C12,D07,D08,D09,D10,D11,D12,E07,E08,E09,E10,E11,E12,F07,F08,F09,F10,F11,F12,G07,G08,G09,G10,G11,G12,H07,H08,H09,H10,H11,H12
Avg_G_tcut=1.520,1.619,1.569,1.697,1.825,1.899,1.522,1.700,1.675,2.061,1.727,1.676,1.552,1.728,1.894,1.786,1.801,2.272,1.647,1.750,1.728,1.869,1.780,1.897,1.508,1.764,2.168,0.000,0.000,40.111,1.502,1.713,0.000,0.000,53.481,41.952,1.504,1.573,1.563,1.678,1.681,1.563,1.481,1.540,1.559,1.562,1.627,1.539,1.847,1.646,1.739,1.769,2.504,1.628,2.077,1.877,1.726,1.760,1.584,1.690,1.788,1.924,1.760,2.196,0.000,1.609,45.074,1.826,1.691,1.743,0.000,1.616,0.000,0.000,1.682,49.697,54.173,0.000,48.357,0.000,1.715,0.000,0.000,0.000,1.563,1.652,1.577,1.674,1.673,1.602,1.517,1.489,1.625,1.566,1.638,1.506
t0_from_interval=0.167,-0.052,-0.059,0.406,0.469,0.074,0.284,0.372,0.221,-0.063,0.406,0.350,-0.610,0.297,0.642,0.495,0.367,0.865,0.540,0.375,0.251,0.551,0.470,0.648,-1.201,0.008,-0.421,0.000,0.000,0.000,-0.009,0.300,0.000,0.000,0.000,0.000,-2.715,0.177,-0.088,0.440,0.425,-0.015,0.194,0.048,-0.127,0.168,0.178,0.081,0.465,0.477,0.657,0.350,0.512,0.173,-0.767,0.781,0.690,0.295,-1.248,0.276,0.428,0.973,0.652,1.321,0.000,0.128,0.000,0.658,0.531,0.319,0.000,0.010,0.000,0.000,0.550,0.000,0.000,0.000,0.000,0.000,0.627,0.000,0.000,0.000,-0.152,0.469,0.150,0.234,0.124,0.050,-0.144,-0.144,0.381,-0.097,-0.383,-0.849
Sum_Delta_Ref=0.004,1.622,0.109,3.330,3.713,4.455,0.495,3.261,2.179,7.466,2.376,2.012,0.402,1.972,5.268,3.474,3.066,10.396,3.018,2.803,2.750,5.133,4.162,5.175,2.516,2.885,8.327,-1.000,-1.000,39.855,0.147,3.395,-1.000,-1.000,39.850,39.923,0.411,1.076,0.152,1.944,2.760,0.241,0.806,0.491,0.101,0.006,1.720,0.521,3.883,1.368,2.993,3.693,13.658,2.004,6.399,5.783,3.531,2.591,0.044,2.608,2.601,6.556,2.858,12.214,-1.000,1.538,39.833,5.561,3.016,3.503,-1.000,1.148,-1.000,-1.000,3.257,39.868,39.896,-1.000,39.946,-1.000,3.276,-1.000,-1.000,-1.000,0.249,2.605,0.128,2.859,3.944,1.248,1.072,0.692,1.188,0.989,3.897,0.000
Gens_at_time_G=5.000,5.000,5.000,5.000,5.000,5.000,5.000,5.000,5.000,5.000,5.000,5.000,5.000,5.000,5.000,5.000,5.000,5.000,5.000,5.000,5.000,5.000,5.000,5.000,5.000,5.000,5.000,0.000,0.000,0.616,5.000,5.000,0.000,0.000,0.460,0.628,5.000,5.000,5.000,5.000,5.000,5.000,5.000,5.000,5.000,5.000,5.000,5.000,5.000,5.000,5.000,5.000,5.000,5.000,5.000,5.000,5.000,5.000,5.000,5.000,5.000,5.000,5.000,5.000,0.000,5.000,0.546,5.000,5.000,5.000,0.000,5.000,0.000,0.000,5.000,0.495,0.454,0.000,0.509,0.000,5.000,0.000,0.000,0.000,5.000,5.000,5.000,5.000,5.000,5.000,5.000,5.000,5.000,5.000,5.000,5.000
G_Int_tcut=1.486,1.629,1.581,1.615,1.731,1.884,1.465,1.626,1.631,2.073,1.646,1.606,1.674,1.669,1.766,1.687,1.728,2.099,1.539,1.675,1.678,1.759,1.686,1.768,1.748,1.763,2.252,0.000,0.000,40.111,1.504,1.653,0.000,0.000,53.481,41.952,2.047,1.538,1.580,1.590,1.596,1.566,1.443,1.530,1.584,1.528,1.591,1.523,1.753,1.551,1.607,1.699,2.402,1.593,2.230,1.721,1.589,1.701,1.834,1.635,1.703,1.729,1.630,1.932,0.000,1.584,45.074,1.694,1.585,1.679,0.000,1.614,0.000,0.000,1.572,49.697,54.173,0.000,48.357,0.000,1.589,0.000,0.000,0.000,1.594,1.558,1.547,1.627,1.648,1.592,1.546,1.517,1.548,1.586,1.715,1.675
Sum_Del_12=0.422,1.716,0.957,3.222,4.404,5.083,0.550,3.063,2.530,6.894,3.459,2.500,0.436,3.120,5.457,4.115,4.242,9.083,2.359,3.570,3.358,5.196,4.064,5.502,0.557,3.766,8.085,15.066,15.065,15.037,0.118,3.677,15.063,15.089,15.033,15.082,0.124,1.230,0.769,3.090,3.126,0.935,0.202,0.576,0.699,0.913,2.106,0.572,4.622,2.044,3.675,3.742,10.650,1.879,6.794,5.670,3.821,3.644,0.940,3.089,3.884,6.335,3.758,8.964,15.078,1.881,15.024,5.175,2.918,3.412,15.064,1.867,14.959,15.015,2.833,15.056,15.063,15.032,15.095,15.107,3.548,15.116,15.076,14.286,0.851,2.393,1.138,3.112,3.185,1.841,0.138,0.254,2.057,1.033,2.699,0.000
Sum_Del_20=0.012,1.590,0.121,3.259,3.645,4.371,0.486,3.192,2.139,7.306,2.342,1.977,0.381,1.951,5.162,3.411,3.021,10.182,2.947,2.757,2.702,5.028,4.074,5.073,2.434,2.839,8.158,38.681,38.692,38.650,0.137,3.329,38.682,38.732,38.645,38.718,0.418,1.055,0.135,1.923,2.708,0.247,0.777,0.482,0.086,0.022,1.689,0.510,3.814,1.349,2.943,3.616,13.367,1.960,6.275,5.667,3.462,2.552,0.029,2.564,2.567,6.423,2.812,11.913,38.699,1.513,38.629,5.451,2.951,3.429,38.681,1.134,38.498,38.601,3.182,38.663,38.689,38.636,38.739,38.762,3.213,38.761,38.708,37.322,0.227,2.548,0.140,2.806,3.851,1.231,1.031,0.671,1.176,0.969,3.798,0.000
Sum_Del_24=0.200,1.525,0.310,3.277,3.254,3.998,0.452,3.258,1.938,7.365,1.766,1.708,0.802,1.349,4.973,3.049,2.392,9.922,3.249,2.337,2.364,4.887,4.079,4.851,3.400,2.361,7.851,50.852,50.869,50.813,0.269,3.098,50.858,50.917,50.815,50.896,0.698,0.965,0.601,1.236,2.491,0.108,1.073,0.434,0.491,0.438,1.474,0.479,3.398,0.992,2.547,3.551,13.350,2.001,5.883,5.439,3.249,1.990,0.528,2.261,1.888,6.192,2.324,12.990,50.881,1.324,50.787,5.152,2.967,3.437,50.857,0.757,50.635,50.762,3.362,50.831,50.858,50.802,50.921,50.954,3.028,50.950,50.893,49.199,0.783,2.628,0.374,2.598,4.192,0.908,1.633,0.886,0.721,0.935,4.393,0.000
Sum_12=14.884,13.589,14.349,12.083,10.901,10.223,14.756,12.243,12.776,8.411,11.846,12.805,14.870,12.186,9.848,11.190,11.064,6.223,12.947,11.735,11.948,10.109,11.242,9.804,15.863,11.540,7.221,0.239,0.240,0.268,15.188,11.629,0.242,0.217,0.272,0.223,15.430,14.076,14.536,12.216,12.179,14.371,15.508,14.730,14.607,14.393,13.200,14.734,10.684,13.262,11.631,11.564,4.656,13.427,8.512,9.636,11.485,11.662,14.366,12.216,11.421,8.971,11.548,6.341,0.227,13.424,0.282,10.131,12.387,11.893,0.241,13.438,0.347,0.291,12.472,0.249,0.243,0.274,0.211,0.199,11.757,0.190,0.230,1.020,14.454,12.913,14.167,12.194,12.120,13.464,15.167,15.051,13.248,14.273,12.606,15.306
Sum_20=39.081,37.502,38.972,35.833,35.447,34.722,38.607,35.900,36.953,31.786,36.750,37.115,39.473,37.141,33.930,35.681,36.071,28.910,36.146,36.336,36.390,34.064,35.019,34.020,41.526,36.254,30.934,0.411,0.400,0.443,39.229,35.763,0.411,0.360,0.447,0.374,38.674,38.037,39.227,37.169,36.385,38.846,39.869,38.610,39.178,39.070,37.403,38.582,35.278,37.743,36.149,35.476,25.725,37.132,32.817,33.425,35.630,36.540,39.121,36.528,36.526,32.669,36.281,27.179,0.393,37.579,0.463,33.641,36.141,35.664,0.412,37.958,0.594,0.492,35.910,0.429,0.404,0.456,0.353,0.330,35.879,0.331,0.384,1.771,39.320,36.544,38.952,36.286,35.241,37.861,40.123,38.421,37.917,38.124,35.294,39.092
Sum_24=51.546,49.821,51.656,48.069,48.092,47.348,50.894,48.088,49.408,43.981,49.580,49.638,52.148,49.997,46.373,48.297,48.954,41.424,48.097,49.009,48.982,46.459,47.267,46.495,54.746,48.985,43.495,0.494,0.477,0.532,51.615,48.248,0.488,0.429,0.531,0.450,50.648,50.381,51.947,50.110,48.855,51.454,52.419,50.912,51.836,51.783,49.871,50.867,47.947,50.354,48.799,47.795,37.996,49.344,45.463,45.907,48.097,49.356,51.874,49.085,49.458,45.154,49.022,38.355,0.465,50.022,0.559,46.194,48.379,47.909,0.489,50.589,0.711,0.584,47.984,0.515,0.488,0.543,0.425,0.392,48.318,0.395,0.453,2.147,52.129,48.718,51.720,48.748,47.154,50.438,52.979,50.460,50.624,50.411,46.953,51.346
G_by_Interval=1.486,1.629,1.581,1.615,1.731,1.884,1.465,1.626,1.631,2.073,1.646,1.606,1.674,1.669,1.766,1.687,1.728,2.099,1.539,1.675,1.678,1.759,1.686,1.768,1.748,1.763,2.252,0.000,0.000,40.111,1.504,1.653,0.000,0.000,53.481,41.952,2.047,1.538,1.580,1.590,1.596,1.566,1.443,1.530,1.584,1.528,1.591,1.523,1.753,1.551,1.607,1.699,2.402,1.593,2.230,1.721,1.589,1.701,1.834,1.635,1.703,1.729,1.630,1.932,0.000,1.584,45.074,1.694,1.585,1.679,0.000,1.614,0.000,0.000,1.572,49.697,54.173,0.000,48.357,0.000,1.589,0.000,0.000,0.000,1.594,1.558,1.547,1.627,1.648,1.592,1.546,1.517,1.548,1.586,1.715,1.675
Avg_G_inflex=1.520,1.619,1.569,1.719,1.825,1.899,1.519,1.700,1.675,2.077,1.727,1.676,1.553,1.728,1.894,1.786,1.801,2.273,1.647,1.750,1.728,1.874,1.780,1.897,1.516,1.764,2.190,0.000,0.000,40.232,1.502,1.723,0.000,0.000,2.146,50.037,1.504,1.573,1.568,1.703,1.704,1.564,1.481,1.565,1.559,1.562,1.642,1.562,1.847,1.650,1.753,1.778,2.509,1.628,2.077,1.877,1.731,1.760,1.588,1.680,1.788,1.940,1.760,2.210,0.000,1.621,2.666,1.824,1.694,1.743,0.000,1.617,0.000,0.000,1.683,2.935,2.779,0.000,56.127,0.000,1.723,0.000,0.000,0.000,1.567,1.652,1.578,1.679,1.640,1.614,1.517,1.489,1.632,1.568,1.632,1.506
G_int_inflex=1.486,1.629,1.581,1.649,1.731,1.883,1.438,1.626,1.631,2.101,1.646,1.606,1.558,1.669,1.766,1.687,1.728,2.098,1.539,1.675,1.678,1.767,1.686,1.768,1.591,1.763,2.290,0.000,0.000,40.232,1.504,1.653,0.000,0.000,2.146,50.037,1.780,1.537,1.544,1.621,1.619,1.558,1.443,1.572,1.584,1.528,1.580,1.556,1.753,1.530,1.620,1.655,2.364,1.593,2.230,1.721,1.576,1.701,1.574,1.606,1.703,1.743,1.630,1.944,0.000,1.603,2.666,1.669,1.571,1.679,0.000,1.607,0.000,0.000,1.564,2.935,2.779,0.000,56.127,0.000,1.589,0.000,0.000,0.000,1.579,1.558,1.541,1.633,1.580,1.592,1.546,1.517,1.558,1.572,1.709,1.675
Avg_G_t12=1.520,1.619,1.569,1.697,1.825,1.899,1.522,1.700,1.675,2.061,1.727,1.676,1.552,1.728,1.894,1.786,1.801,2.272,1.647,1.750,1.728,1.869,1.780,1.897,1.508,1.764,2.168,0.000,0.000,40.111,1.502,1.713,0.000,0.000,53.481,41.952,1.504,1.573,1.563,1.678,1.681,1.563,1.481,1.540,1.559,1.562,1.627,1.539,1.847,1.646,1.739,1.769,2.504,1.628,2.077,1.877,1.726,1.760,1.584,1.690,1.788,1.924,1.760,2.196,0.000,1.609,45.074,1.826,1.691,1.743,0.000,1.616,0.000,0.000,1.682,49.697,54.173,0.000,48.357,0.000,1.715,0.000,0.000,0.000,1.563,1.652,1.577,1.674,1.673,1.602,1.517,1.489,1.625,1.566,1.638,1.506
G_int_t12=1.486,1.629,1.581,1.615,1.731,1.884,1.465,1.626,1.631,2.073,1.646,1.606,1.674,1.669,1.766,1.687,1.728,2.099,1.539,1.675,1.678,1.759,1.686,1.768,1.748,1.763,2.252,0.000,0.000,40.111,1.504,1.653,0.000,0.000,53.481,41.952,2.047,1.538,1.580,1.590,1.596,1.566,1.443,1.530,1.584,1.528,1.591,1.523,1.753,1.551,1.607,1.699,2.402,1.593,2.230,1.721,1.589,1.701,1.834,1.635,1.703,1.729,1.630,1.932,0.000,1.584,45.074,1.694,1.585,1.679,0.000,1.614,0.000,0.000,1.572,49.697,54.173,0.000,48.357,0.000,1.589,0.000,0.000,0.000,1.594,1.558,1.547,1.627,1.648,1.592,1.546,1.517,1.548,1.586,1.715,1.675
G_by_Interval_g4=1.538,1.570,1.539,1.661,1.781,1.983,1.351,1.666,1.637,2.091,1.701,1.598,1.660,1.794,1.912,1.715,1.778,2.352,1.670,1.737,1.711,1.756,1.697,1.706,1.742,1.720,2.137,0.000,0.000,40.111,1.458,1.561,0.000,0.000,53.481,41.952,1.814,1.494,1.544,1.523,1.594,1.509,1.379,1.475,1.521,1.539,1.662,1.472,2.024,1.746,1.620,1.961,2.603,1.697,2.289,1.803,1.518,1.752,1.718,1.699,1.761,1.718,1.617,1.932,0.000,1.571,45.074,1.652,1.656,1.845,0.000,1.624,0.000,0.000,1.510,49.697,54.173,0.000,48.357,0.000,1.606,0.000,0.000,0.000,1.534,1.710,1.474,1.636,1.595,1.563,1.499,1.445,1.463,1.516,1.599,1.536
G_int_inflex_g4=1.538,1.570,1.539,1.687,1.779,1.983,1.315,1.666,1.637,2.112,1.701,1.598,1.674,1.794,1.912,1.715,1.778,2.351,1.670,1.737,1.711,1.762,1.697,1.706,1.767,1.720,2.160,0.000,0.000,40.232,1.458,1.550,0.000,0.000,2.146,50.037,1.752,1.492,1.495,1.539,1.596,1.492,1.379,1.506,1.521,1.539,1.622,1.496,1.994,1.704,1.630,1.750,2.555,1.698,2.289,1.952,1.500,1.752,1.789,1.693,1.761,1.727,1.617,1.940,0.000,1.585,2.666,1.628,1.619,1.845,0.000,1.620,0.000,0.000,1.485,2.935,2.779,0.000,56.127,0.000,1.608,0.000,0.000,0.000,1.484,1.710,1.471,1.641,1.537,1.546,1.499,1.443,1.466,1.495,1.589,1.646
G_int_t12_g4=1.538,1.570,1.539,1.661,1.781,1.983,1.351,1.666,1.637,2.091,1.701,1.598,1.660,1.794,1.912,1.715,1.778,2.352,1.670,1.737,1.711,1.756,1.697,1.706,1.742,1.720,2.137,0.000,0.000,40.111,1.458,1.561,0.000,0.000,53.481,41.952,1.814,1.494,1.544,1.523,1.594,1.509,1.379,1.475,1.521,1.539,1.662,1.472,2.024,1.746,1.620,1.961,2.603,1.697,2.289,1.803,1.518,1.752,1.718,1.699,1.761,1.718,1.617,1.932,0.000,1.571,45.074,1.652,1.656,1.845,0.000,1.624,0.000,0.000,1.510,49.697,54.173,0.000,48.357,0.000,1.606,0.000,0.000,0.000,1.534,1.710,1.474,1.636,1.595,1.563,1.499,1.445,1.463,1.516,1.599,1.536
Time_Inflex=8.584,10.541,8.584,8.584,10.786,10.786,7.361,9.807,11.031,10.541,10.786,11.031,11.031,9.807,10.786,10.786,11.031,12.009,10.786,10.786,10.786,9.807,11.031,10.786,10.786,10.786,11.031,0.265,0.265,44.407,8.584,8.584,0.265,0.265,3.935,46.854,11.031,9.807,10.786,8.094,8.584,9.807,10.786,8.094,10.786,9.562,8.584,8.094,11.031,9.562,8.584,10.786,13.967,10.786,13.967,10.786,8.339,11.031,8.339,7.850,10.786,9.562,11.031,11.031,0.265,8.339,33.847,8.584,11.031,10.786,0.265,8.584,0.265,0.265,10.786,29.423,29.423,0.265,44.407,0.265,8.339,0.265,0.265,0.265,10.786,10.786,11.031,8.339,7.361,8.339,8.339,9.807,8.584,10.541,8.094,8.339
OD_Inflex=0.717,0.846,0.658,0.563,0.788,0.703,0.506,0.726,0.883,0.566,0.807,0.902,1.038,0.711,0.711,0.792,0.797,0.585,0.872,0.796,0.841,0.619,0.820,0.718,1.030,0.759,0.563,0.075,0.074,0.073,0.717,0.531,0.072,0.072,0.076,0.074,1.094,0.824,0.950,0.499,0.567,0.847,1.066,0.623,0.948,0.756,0.620,0.623,0.802,0.701,0.517,0.809,0.663,0.949,0.952,0.682,0.481,0.805,0.586,0.464,0.791,0.501,0.848,0.521,0.075,0.579,0.072,0.459,0.897,0.819,0.075,0.640,0.074,0.071,0.869,0.074,0.073,0.074,0.073,0.073,0.485,0.072,0.073,0.106,0.919,0.887,0.947,0.504,0.396,0.573,0.646,0.883,0.632,0.880,0.522,0.667
Time_Saturation=47.588,47.343,47.588,47.098,47.833,46.609,47.343,47.833,47.343,47.343,46.609,46.120,47.343,47.098,47.833,44.651,47.588,47.098,44.896,48.322,47.343,47.833,47.343,47.833,45.875,39.010,47.343,0.265,0.265,0.000,47.343,47.833,0.265,0.265,48.322,47.343,47.343,47.833,47.588,48.077,47.343,47.098,48.077,47.588,46.854,47.833,47.098,48.077,47.098,47.588,47.833,47.833,47.098,47.588,46.609,47.833,46.609,47.833,47.343,47.588,45.875,47.343,47.098,48.077,0.265,47.588,39.256,47.833,46.364,47.833,0.265,47.588,0.265,0.265,45.875,0.000,0.000,0.265,0.000,0.265,47.098,0.265,0.265,0.265,47.833,44.651,47.833,46.854,45.875,47.343,46.854,47.588,47.343,47.588,48.077,47.098
OD_Saturation=1.067,0.966,1.048,0.901,1.046,1.018,1.181,0.981,1.041,0.877,0.959,1.028,1.187,0.990,0.936,1.009,0.989,0.848,1.122,0.969,1.055,1.097,0.970,1.030,1.166,0.969,1.023,0.075,0.074,0.000,1.165,0.990,0.072,0.072,0.073,0.075,1.219,0.990,1.008,0.874,0.881,1.007,1.177,0.995,0.973,1.034,0.873,1.059,0.981,1.021,1.111,1.025,0.922,1.034,1.104,0.841,0.875,0.905,0.984,0.890,1.049,0.918,1.016,0.815,0.075,0.920,0.074,0.825,1.009,0.984,0.075,1.090,0.074,0.071,1.049,0.000,0.000,0.074,0.000,0.073,1.092,0.072,0.073,0.106,1.017,0.987,1.056,0.858,0.823,0.889,0.992,1.009,0.903,0.995,0.936,1.052
Ref_Well_Name=H12,H12,H12,H12,H12,H12,H12,H12,H12,H12,H12,H12,H12,H12,H12,H12,H12,H12,H12,H12,H12,H12,H12,H12,H12,H12,H12,H12,H12,H12,H12,H12,H12,H12,H12,H12,H12,H12,H12,H12,H12,H12,H12,H12,H12,H12,H12,H12,H12,H12,H12,H12,H12,H12,H12,H12,H12,H12,H12,H12,H12,H12,H12,H12,H12,H12,H12,H12,H12,H12,H12,H12,H12,H12,H12,H12,H12,H12,H12,H12,H12,H12,H12,H12,H12,H12,H12,H12,H12,H12,H12,H12,H12,H12,H12,H12
Ratio_Avg_G=0.991,0.930,0.960,0.887,0.825,0.793,0.990,0.885,0.899,0.731,0.872,0.899,0.970,0.871,0.795,0.843,0.836,0.663,0.914,0.861,0.871,0.806,0.846,0.794,0.999,0.853,0.694,Inf,Inf,0.038,1.003,0.879,Inf,Inf,0.028,0.036,1.001,0.957,0.963,0.897,0.896,0.963,1.016,0.978,0.966,0.964,0.926,0.978,0.815,0.915,0.866,0.851,0.601,0.925,0.725,0.802,0.872,0.855,0.951,0.891,0.842,0.783,0.855,0.685,Inf,0.936,0.033,0.825,0.890,0.864,Inf,0.932,Inf,Inf,0.895,0.030,0.028,Inf,0.031,Inf,0.878,Inf,Inf,Inf,0.963,0.911,0.955,0.900,0.900,0.940,0.992,1.011,0.927,0.961,0.919,1.000
Ratio_Fit_G=1.195,1.074,1.159,1.177,0.956,0.826,1.236,1.216,1.085,0.891,1.176,1.065,1.115,0.990,1.015,0.920,0.890,0.829,1.196,1.113,0.920,1.106,1.140,1.005,1.114,0.841,0.795,Inf,Inf,Inf,1.185,1.185,Inf,Inf,Inf,Inf,1.084,1.188,1.166,1.137,1.201,1.180,1.199,1.143,1.150,1.211,1.168,1.177,0.997,1.322,1.159,1.159,0.732,1.259,0.833,1.247,1.260,1.062,1.182,1.225,0.964,1.203,1.162,1.079,Inf,1.171,Inf,1.182,1.230,1.127,Inf,1.235,Inf,Inf,1.117,Inf,Inf,Inf,Inf,Inf,1.235,Inf,Inf,Inf,1.166,1.206,1.212,1.244,1.177,1.183,1.178,1.195,1.212,1.172,1.122,1.000
Ratio_G_Int=1.127,1.028,1.060,1.037,0.968,0.889,1.144,1.030,1.027,0.808,1.018,1.044,1.001,1.004,0.949,0.993,0.970,0.798,1.089,1.001,0.999,0.953,0.994,0.948,0.958,0.950,0.744,Inf,Inf,0.042,1.114,1.013,Inf,Inf,0.031,0.040,0.819,1.089,1.060,1.054,1.050,1.070,1.161,1.095,1.057,1.097,1.053,1.100,0.956,1.080,1.042,0.986,0.698,1.052,0.751,0.974,1.055,0.985,0.914,1.025,0.984,0.969,1.028,0.867,Inf,1.058,0.037,0.989,1.057,0.998,Inf,1.038,Inf,Inf,1.066,0.034,0.031,Inf,0.035,Inf,1.054,Inf,Inf,Inf,1.051,1.075,1.083,1.030,1.016,1.053,1.084,1.104,1.082,1.057,0.977,1.000
Ratio_t0_Fit=-8.917,4.619,-10.525,-1.646,11.069,1.022,-3.117,-1.221,-7.379,33.789,-1.793,-13.102,6.420,2.664,2.000,2.548,2.508,2.460,-1.676,3.669,1.861,-0.720,-1.032,-2.176,3.733,0.854,1.769,-Inf,-Inf,-Inf,-107.000,-1.408,-Inf,-Inf,-Inf,-Inf,2.133,-4.901,-12.346,-2.498,-1.436,-6.233,-214.000,8.917,24.692,-3.057,-3.178,-20.710,1.668,-1.029,-1.366,-1.221,2.432,-2.879,2.360,-0.598,-0.912,1.261,-3.000,-5.732,5.632,-0.675,-3.415,-0.348,-Inf,-3.963,-Inf,-2.098,-1.092,-1.745,-Inf,-1.547,-Inf,-Inf,-2.664,-Inf,-Inf,-Inf,-Inf,-Inf,-1.003,-Inf,-Inf,-Inf,-10.190,-1.514,-2.432,-1.191,-2.058,-3.776,64.200,32.100,-1.922,-5.632,-13.957,1.000
Ratio_t0_G_Int=-5.086,16.351,14.402,-2.089,-1.809,-11.525,-2.985,-2.280,-3.839,13.432,-2.089,-2.425,1.392,-2.859,-1.323,-1.714,-2.312,-0.982,-1.572,-2.264,-3.381,-1.542,-1.807,-1.310,0.707,-103.931,2.016,-Inf,-Inf,-Inf,89.831,-2.831,-Inf,-Inf,-Inf,-Inf,0.313,-4.793,9.697,-1.929,-1.998,57.979,-4.380,-17.517,6.667,-5.039,-4.761,-10.455,-1.825,-1.781,-1.292,-2.425,-1.658,-4.902,1.107,-1.087,-1.231,-2.877,0.680,-3.075,-1.985,-0.872,-1.302,-0.643,-Inf,-6.652,-Inf,-1.291,-1.598,-2.658,-Inf,-81.251,-Inf,-Inf,-1.543,-Inf,-Inf,-Inf,-Inf,-Inf,-1.355,-Inf,-Inf,-Inf,5.597,-1.809,-5.654,-3.622,-6.830,-17.067,5.891,5.878,-2.226,8.757,2.219,1.000
Ref_Curve_Array=96,96,96,96,96,96,96,96,96,96,96,96,96,96,96,96,96,96,96,96,96,96,96,96,96,96,96,96,96,96,96,96,96,96,96,96,96,96,96,96,96,96,96,96,96,96,96,96,96,96,96,96,96,96,96,96,96,96,96,96,96,96,96,96,96,96,96,96,96,96,96,96,96,96,96,96,96,96,96,96,96,96,96,96,96,96,96,96,96,96,96,96,96,96,96,96
Default_ref=0
Comm_Map=,,,,,
Comm_Consol=,,,,,,,,
Comm_Screen=,,,,,
Analysis_Set=A,A,A,A,A,A,A,A,A,A,A,A,A,A,A,A,A,A,A,A,A,A,A,A,A,A,A,A,A,A,A,A,A,A,A,A,A,A,A,A,A,A,A,A,A,A,A,A,A,A,A,A,A,A,A,A,A,A,A,A,A,A,A,A,A,A,A,A,A,A,A,A,A,A,A,A,A,A,A,A,A,A,A,A,A,A,A,A,A,A,A,A,A,A,A,A
Ref_Type=single_ref,single_ref,single_ref,single_ref,single_ref,single_ref,single_ref,single_ref,single_ref,single_ref,single_ref,single_ref,single_ref,single_ref,single_ref,single_ref,single_ref,single_ref,single_ref,single_ref,single_ref,single_ref,single_ref,single_ref,single_ref,single_ref,single_ref,single_ref,single_ref,single_ref,single_ref,single_ref,single_ref,single_ref,single_ref,single_ref,single_ref,single_ref,single_ref,single_ref,single_ref,single_ref,single_ref,single_ref,single_ref,single_ref,single_ref,single_ref,single_ref,single_ref,single_ref,single_ref,single_ref,single_ref,single_ref,single_ref,single_ref,single_ref,single_ref,single_ref,single_ref,single_ref,single_ref,single_ref,single_ref,single_ref,single_ref,single_ref,single_ref,single_ref,single_ref,single_ref,single_ref,single_ref,single_ref,single_ref,single_ref,single_ref,single_ref,single_ref,single_ref,single_ref,single_ref,single_ref,single_ref,single_ref,single_ref,single_ref,single_ref,single_ref,single_ref,single_ref,single_ref,single_ref,single_ref,single_ref
Wells_In_Use=0,0,0,0,0,0,0,0,0,0,0,0,0,0,0,0,0,0,0,0,0,0,0,0,0,0,0,0,0,0,0,0,0,0,0,0,0,0,0,0,0,0,0,0,0,0,0,0,0,0,0,0,0,0,0,0,0,0,0,0,0,0,0,0,0,0,0,0,0,0,0,0,0,0,0,0,0,0,0,0,0,0,0,0,0,0,0,0,0,0,0,0,0,0,0,0
Avg_G_t8=1.520,1.619,1.569,1.697,1.825,1.899,1.522,1.700,1.675,2.061,1.727,1.676,1.552,1.728,1.894,1.786,1.801,2.272,1.647,1.750,1.728,1.869,1.780,1.897,1.508,1.764,2.168,0.000,0.000,40.111,1.502,1.713,0.000,0.000,53.481,41.952,1.504,1.573,1.563,1.678,1.681,1.563,1.481,1.540,1.559,1.562,1.627,1.539,1.847,1.646,1.739,1.769,2.504,1.628,2.077,1.877,1.726,1.760,1.584,1.690,1.788,1.924,1.760,2.196,0.000,1.609,45.074,1.826,1.691,1.743,0.000,1.616,0.000,0.000,1.682,49.697,54.173,0.000,48.357,0.000,1.715,0.000,0.000,0.000,1.563,1.652,1.577,1.674,1.673,1.602,1.517,1.489,1.625,1.566,1.638,1.506
G_int_t8=1.486,1.629,1.581,1.615,1.731,1.884,1.465,1.626,1.631,2.073,1.646,1.606,1.674,1.669,1.766,1.687,1.728,2.099,1.539,1.675,1.678,1.759,1.686,1.768,1.748,1.763,2.252,0.000,0.000,40.111,1.504,1.653,0.000,0.000,53.481,41.952,2.047,1.538,1.580,1.590,1.596,1.566,1.443,1.530,1.584,1.528,1.591,1.523,1.753,1.551,1.607,1.699,2.402,1.593,2.230,1.721,1.589,1.701,1.834,1.635,1.703,1.729,1.630,1.932,0.000,1.584,45.074,1.694,1.585,1.679,0.000,1.614,0.000,0.000,1.572,49.697,54.173,0.000,48.357,0.000,1.589,0.000,0.000,0.000,1.594,1.558,1.547,1.627,1.648,1.592,1.546,1.517,1.548,1.586,1.715,1.675
G_int_t8_g4=1.538,1.570,1.539,1.661,1.781,1.983,1.351,1.666,1.637,2.091,1.701,1.598,1.660,1.794,1.912,1.715,1.778,2.352,1.670,1.737,1.711,1.756,1.697,1.706,1.742,1.720,2.137,0.000,0.000,40.111,1.458,1.561,0.000,0.000,53.481,41.952,1.814,1.494,1.544,1.523,1.594,1.509,1.379,1.475,1.521,1.539,1.662,1.472,2.024,1.746,1.620,1.961,2.603,1.697,2.289,1.803,1.518,1.752,1.718,1.699,1.761,1.718,1.617,1.932,0.000,1.571,45.074,1.652,1.656,1.845,0.000,1.624,0.000,0.000,1.510,49.697,54.173,0.000,48.357,0.000,1.606,0.000,0.000,0.000,1.534,1.710,1.474,1.636,1.595,1.563,1.499,1.445,1.463,1.516,1.599,1.536
[Meas_Info]
[Flor:]
[Flor2:]
[Lumin:]
[Data:]
Read=DateTime	RunT[s]	Temp	Well_1	Well_2	Well_3	Well_4	Well_5	Well_6	Well_7	Well_8	Well_9	Well_10	Well_11	Well_12	Well_13	Well_14	Well_15	Well_16	Well_17	Well_18	Well_19	Well_20	Well_21	Well_22	Well_23	Well_24	Well_25	Well_26	Well_27	Well_28	Well_29	Well_30	Well_31	Well_32	Well_33	Well_34	Well_35	Well_36	Well_37	Well_38	Well_39	Well_40	Well_41	Well_42	Well_43	Well_44	Well_45	Well_46	Well_47	Well_48	Well_49	Well_50	Well_51	Well_52	Well_53	Well_54	Well_55	Well_56	Well_57	Well_58	Well_59	Well_60	Well_61	Well_62	Well_63	Well_64	Well_65	Well_66	Well_67	Well_68	Well_69	Well_70	Well_71	Well_72	Well_73	Well_74	Well_75	Well_76	Well_77	Well_78	Well_79	Well_80	Well_81	Well_82	Well_83	Well_84	Well_85	Well_86	Well_87	Well_88	Well_89	Well_90	Well_91	Well_92	Well_93	Well_94	Well_95	Well_96
1=12:28:24	953	300	0.13510	0.10840	0.09530	0.09070	0.08910	0.08620	0.08360	0.08650	0.08530	0.08760	0.08340	0.12220	0.09900	0.09080	0.08840	0.08500	0.08470	0.08650	0.08500	0.08230	0.08460	0.08530	0.08910	0.11630	0.12330	0.09390	0.08540	0.08910	0.08760	0.08330	0.08690	0.07880	0.08370	0.08200	0.07480	0.10500	0.09150	0.08870	0.08490	0.08250	0.08530	0.08240	0.07330	0.08260	0.08420	0.08400	0.07460	0.10800	0.11000	0.08840	0.08860	0.07460	0.07390	0.07210	0.07380	0.07130	0.08540	0.07230	0.07250	0.07440	0.09510	0.08590	0.07220	0.07250	0.07200	0.07350	0.07290	0.07290	0.08540	0.07240	0.07350	0.10600	0.17050	0.09270	0.08850	0.08740	0.08350	0.08930	0.08800	0.08680	0.08760	0.08740	0.08850	0.09540	0.10350	0.09490	0.09330	0.09290	0.08940	0.09340	0.09270	0.09400	0.09450	0.08950	0.09080	0.10800
2=12:43:05	1834	301	0.14410	0.10970	0.09540	0.09020	0.09370	0.09300	0.11990	0.13810	0.08510	0.09320	0.08620	0.12890	0.10020	0.09100	0.09050	0.08520	0.08750	0.10020	0.08950	0.10330	0.08720	0.09370	0.11440	0.12710	0.13730	0.09180	0.08400	0.09000	0.08730	0.08490	0.08560	0.08550	0.08390	0.09840	0.07220	0.10350	0.09110	0.08730	0.09010	0.08410	0.08500	0.09330	0.07330	0.08630	0.08980	0.09350	0.07370	0.12130	0.13620	0.09100	0.09290	0.07300	0.07230	0.07390	0.07150	0.07310	0.08660	0.07240	0.07120	0.07460	0.09410	0.09330	0.07280	0.07540	0.07260	0.07340	0.07510	0.07360	0.08860	0.07390	0.07260	0.10320	0.15760	0.09280	0.09340	0.09180	0.09050	0.09420	0.09370	0.09360	0.09790	0.09400	0.09380	0.10340	0.10490	0.09610	0.09340	0.09060	0.09310	0.09380	0.09510	0.09840	0.09730	0.09780	0.09260	0.13280
3=12:57:46	2715	298	0.13220	0.11060	0.10000	0.09550	0.09270	0.08920	0.08470	0.09140	0.09690	0.09250	0.08610	0.12190	0.10010	0.09020	0.09500	0.08800	0.09040	0.09030	0.09040	0.08570	0.08960	0.08800	0.09880	0.10960	0.14170	0.09470	0.08590	0.09060	0.08900	0.08650	0.08890	0.08550	0.08720	0.08640	0.07380	0.11120	0.09500	0.08850	0.09060	0.08740	0.08980	0.08630	0.07500	0.08750	0.09010	0.09000	0.07610	0.11970	0.11420	0.09210	0.09350	0.07750	0.07400	0.07710	0.07520	0.07550	0.09220	0.07440	0.07430	0.07900	0.10100	0.09180	0.07470	0.07570	0.07720	0.07350	0.07410	0.07530	0.08940	0.07490	0.07590	0.11000	0.16570	0.09420	0.09920	0.09350	0.09240	0.09830	0.09380	0.09420	0.09340	0.09440	0.09350	0.10460	0.10310	0.09620	0.09750	0.09340	0.09580	0.09750	0.09890	0.10140	0.10020	0.09540	0.09650	0.11450
4=13:12:27	3595	301	0.14930	0.10600	0.09160	0.08900	0.08920	0.08630	0.07950	0.08970	0.08090	0.10220	0.12000	0.16990	0.10090	0.08680	0.08740	0.08230	0.08470	0.08570	0.08250	0.08070	0.08490	0.08510	0.08950	0.17210	0.14050	0.08740	0.08210	0.08800	0.08460	0.08350	0.08440	0.07780	0.08180	0.08310	0.06730	0.09880	0.08800	0.08670	0.08410	0.08150	0.08410	0.07950	0.06870	0.08210	0.08630	0.08330	0.06920	0.11540	0.15250	0.08520	0.08870	0.06970	0.07140	0.06920	0.07000	0.06570	0.08670	0.06920	0.06700	0.07250	0.08940	0.08690	0.06920	0.07080	0.06730	0.06910	0.07050	0.07000	0.08190	0.06950	0.06930	0.09400	0.14080	0.09280	0.09270	0.08630	0.08470	0.09030	0.09100	0.08530	0.08820	0.08300	0.08630	0.09720	0.09720	0.09460	0.09130	0.08840	0.09240	0.09410	0.09130	0.09410	0.09480	0.09110	0.08890	0.10760
5=13:27:09	4477	300	0.16650	0.10960	0.10070	0.09640	0.09280	0.09010	0.08330	0.09000	0.08720	0.10900	0.08940	0.13580	0.10940	0.10090	0.10210	0.08960	0.09100	0.09000	0.09600	0.08340	0.08720	0.08590	0.10370	0.12860	0.12400	0.09170	0.09030	0.10330	0.08850	0.08800	0.09030	0.08080	0.08440	0.08110	0.06910	0.10200	0.09030	0.08890	0.08700	0.09450	0.09740	0.08610	0.06960	0.08710	0.09080	0.10440	0.07150	0.14490	0.13660	0.08730	0.09020	0.07100	0.06970	0.07230	0.07250	0.07080	0.08950	0.07180	0.07120	0.07220	0.09850	0.08700	0.07100	0.07050	0.07100	0.07010	0.07100	0.07310	0.08680	0.07010	0.07170	0.08250	0.12170	0.09750	0.09450	0.09140	0.08580	0.09480	0.09430	0.09410	0.09680	0.09960	0.09460	0.09950	0.10180	0.09840	0.09990	0.09340	0.09380	0.10140	0.10210	0.10470	0.10580	0.10210	0.10060	0.11710
6=13:41:50	5358	298	0.15470	0.11510	0.10240	0.09660	0.09940	0.09650	0.11770	0.13380	0.10190	0.15310	0.09890	0.17830	0.10820	0.09810	0.09410	0.08820	0.09110	0.09390	0.11160	0.09990	0.08710	0.12120	0.17870	0.11570	0.14070	0.10370	0.08680	0.09740	0.08840	0.08820	0.09040	0.08600	0.08960	0.08650	0.07250	0.10870	0.10730	0.09110	0.09190	0.08960	0.09000	0.08400	0.07140	0.09510	0.10880	0.09740	0.07360	0.12300	0.14300	0.09200	0.09180	0.07330	0.07350	0.07500	0.07190	0.07320	0.10220	0.07260	0.07210	0.07780	0.09920	0.08980	0.07040	0.07110	0.07340	0.07300	0.07180	0.07080	0.09290	0.07230	0.07290	0.08910	0.14420	0.09860	0.10000	0.09210	0.08850	0.09880	0.09830	0.09100	0.09430	0.09240	0.09130	0.10590	0.10610	0.10100	0.09960	0.09690	0.09540	0.09960	0.10160	0.10360	0.09930	0.09670	0.09620	0.12460
7=13:56:30	6239	300	0.13460	0.12150	0.10630	0.09910	0.09500	0.09440	0.08820	0.10220	0.08890	0.09740	0.09090	0.13210	0.10710	0.09560	0.10000	0.08790	0.09520	0.09510	0.09080	0.09110	0.09180	0.09780	0.11120	0.12260	0.13660	0.11020	0.08940	0.09650	0.09420	0.08930	0.09240	0.08640	0.08950	0.09000	0.07330	0.11340	0.10200	0.09490	0.09380	0.09050	0.09310	0.08860	0.07210	0.09130	0.10020	0.09960	0.07410	0.12150	0.14040	0.09470	0.09790	0.07440	0.07470	0.07240	0.07260	0.07390	0.09570	0.07480	0.07360	0.07700	0.10480	0.09640	0.07590	0.07440	0.07390	0.07230	0.07220	0.07160	0.09160	0.07450	0.07290	0.10230	0.16980	0.10460	0.10330	0.09290	0.09340	0.10280	0.10310	0.12280	0.09760	0.09750	0.09780	0.11100	0.10810	0.10770	0.10770	0.10860	0.12070	0.10670	0.10830	0.11050	0.10310	0.10420	0.10470	0.13340
8=14:11:11	7120	301	0.15070	0.11900	0.10880	0.10820	0.09710	0.15280	0.09890	0.09720	0.09290	0.11370	0.08760	0.13380	0.11030	0.10020	0.10000	0.08870	0.09600	0.09740	0.10180	0.09360	0.09360	0.09750	0.10570	0.12120	0.14430	0.10630	0.09160	0.10340	0.09530	0.09030	0.09420	0.08750	0.08910	0.08800	0.07240	0.11400	0.11170	0.10320	0.09690	0.09150	0.09560	0.08810	0.07300	0.09150	0.09460	0.09810	0.07380	0.10880	0.15010	0.09990	0.09830	0.07300	0.07330	0.07450	0.07250	0.07050	0.09510	0.07060	0.07230	0.07540	0.10740	0.09500	0.07170	0.07290	0.07420	0.07240	0.07240	0.07200	0.09320	0.07200	0.07430	0.11020	0.16940	0.10900	0.10910	0.09840	0.09830	0.10570	0.10640	0.09820	0.10070	0.09680	0.10010	0.10950	0.11290	0.11270	0.10870	0.10460	0.10280	0.11090	0.10980	0.11100	0.10590	0.10700	0.10420	0.14480
9=14:25:52	8001	301	0.14890	0.12610	0.11360	0.10640	0.11550	0.11100	0.09170	0.09890	0.09160	0.09870	0.08770	0.13940	0.11220	0.11610	0.11760	0.11590	0.12280	0.10550	0.16020	0.08790	0.09440	0.09790	0.10790	0.11920	0.16870	0.15640	0.14110	0.09970	0.11460	0.11390	0.11600	0.09160	0.09830	0.08810	0.07220	0.12110	0.12780	0.13560	0.13300	0.09660	0.10090	0.09290	0.07130	0.09270	0.09740	0.09730	0.07260	0.11750	0.16430	0.10400	0.10260	0.07060	0.07340	0.07240	0.07170	0.07160	0.09610	0.07200	0.07060	0.07140	0.11450	0.09930	0.07000	0.07000	0.07630	0.07590	0.07090	0.07340	0.09400	0.07060	0.07100	0.08590	0.16090	0.10960	0.11330	0.09750	0.09810	0.10890	0.10770	0.09940	0.10460	0.10190	0.10200	0.11630	0.11500	0.11400	0.11150	0.10680	0.10500	0.11380	0.11290	0.11500	0.10720	0.10960	0.10750	0.14580
10=14:40:33	8881	300	0.16910	0.12760	0.11790	0.11350	0.10380	0.10200	0.09620	0.10410	0.09980	0.10200	0.08990	0.14290	0.11640	0.10140	0.11060	0.09610	0.10120	0.10430	0.09420	0.09310	0.09560	0.09950	0.11240	0.12730	0.16720	0.10600	0.09410	0.11140	0.10280	0.11240	0.09790	0.08930	0.09520	0.09780	0.07030	0.12140	0.11050	0.10730	0.10000	0.09560	0.10030	0.09110	0.07160	0.09400	0.10010	0.10040	0.07280	0.12540	0.15190	0.10690	0.10490	0.07160	0.07220	0.07280	0.07150	0.07170	0.10210	0.07010	0.07030	0.07480	0.11650	0.10010	0.06900	0.07130	0.07360	0.07160	0.07220	0.07140	0.10330	0.06930	0.07070	0.10510	0.15550	0.11250	0.11650	0.10200	0.10280	0.12150	0.11610	0.10380	0.12440	0.11570	0.10630	0.11720	0.12030	0.11710	0.11660	0.12110	0.12230	0.12030	0.12110	0.12410	0.10990	0.13700	0.11360	0.15690
11=14:55:14	9762	298	0.14970	0.12890	0.11930	0.10860	0.10070	0.10170	0.09450	0.11550	0.09770	0.10500	0.09140	0.14290	0.12420	0.10480	0.11090	0.09100	0.10380	0.10610	0.09770	0.09280	0.10050	0.10800	0.11830	0.11580	0.16150	0.10710	0.09440	0.10190	0.10140	0.09360	0.10020	0.08990	0.09810	0.08810	0.06980	0.12660	0.10830	0.10920	0.10720	0.09670	0.10120	0.08990	0.07230	0.09800	0.10200	0.10300	0.07270	0.14300	0.13950	0.10750	0.10260	0.07450	0.07080	0.07220	0.07100	0.07120	0.10210	0.07310	0.07050	0.07470	0.12090	0.10610	0.07230	0.07030	0.07150	0.07200	0.07100	0.07090	0.09890	0.07220	0.07330	0.07670	0.17510	0.11580	0.11820	0.10580	0.10490	0.11670	0.11910	0.10760	0.11050	0.10770	0.10860	0.12480	0.12260	0.11970	0.12270	0.11410	0.11410	0.12380	0.12430	0.12690	0.11460	0.11610	0.11540	0.14620
12=15:09:54	10643	298	0.16490	0.14050	0.13130	0.11620	0.11110	0.11030	0.10120	0.11430	0.10260	0.11100	0.09530	0.14990	0.13450	0.11350	0.11740	0.10610	0.11160	0.11580	0.10260	0.10120	0.10620	0.11220	0.12250	0.12660	0.16450	0.11300	0.10370	0.11290	0.10930	0.10000	0.10940	0.09400	0.10560	0.09400	0.07300	0.13210	0.11630	0.11420	0.11500	0.10850	0.11260	0.10020	0.07310	0.10540	0.10750	0.11270	0.07460	0.14090	0.16930	0.11630	0.11230	0.07600	0.07630	0.07380	0.07500	0.07450	0.11490	0.07080	0.07420	0.07560	0.13310	0.12250	0.07700	0.07520	0.07560	0.07200	0.07180	0.07350	0.10690	0.07400	0.07490	0.08400	0.17150	0.12710	0.12600	0.11550	0.10940	0.12740	0.12650	0.11430	0.12130	0.11830	0.11940	0.12910	0.13500	0.13410	0.13320	0.12220	0.12230	0.13060	0.13360	0.14060	0.12890	0.13420	0.14060	0.15560
13=15:24:35	11524	298	0.18360	0.14670	0.13520	0.12120	0.11420	0.11440	0.10490	0.11960	0.12280	0.11650	0.09340	0.16120	0.13900	0.11980	0.12470	0.10580	0.13050	0.11990	0.16920	0.10250	0.10980	0.11600	0.13480	0.13790	0.17000	0.12100	0.10550	0.11800	0.11390	0.13230	0.11050	0.09860	0.10790	0.09360	0.07210	0.14050	0.12010	0.11580	0.11810	0.10690	0.11290	0.10170	0.07190	0.10530	0.11260	0.11280	0.07210	0.14790	0.17630	0.12060	0.11620	0.07450	0.07280	0.07250	0.07300	0.07240	0.11640	0.07430	0.07280	0.07750	0.13730	0.11730	0.07300	0.07310	0.07350	0.07370	0.07090	0.07170	0.11170	0.07420	0.07260	0.08490	0.18240	0.13280	0.13810	0.11770	0.11390	0.13480	0.13470	0.11500	0.12730	0.11750	0.12180	0.13550	0.14810	0.14100	0.13770	0.13030	0.12720	0.14050	0.14430	0.14860	0.12810	0.13430	0.12900	0.15900
14=15:39:16	12404	301	0.18430	0.15780	0.14690	0.12570	0.11680	0.11840	0.11020	0.12170	0.11240	0.12180	0.09790	0.16060	0.15000	0.12270	0.12710	0.10550	0.11830	0.12500	0.10820	0.10860	0.11380	0.12030	0.13730	0.13920	0.16780	0.12340	0.10690	0.12060	0.11670	0.10290	0.11800	0.09930	0.11310	0.09630	0.07130	0.14390	0.12620	0.12100	0.11700	0.11260	0.11590	0.10480	0.07320	0.11090	0.11700	0.11940	0.07380	0.15950	0.17670	0.12600	0.11990	0.07320	0.07200	0.07190	0.07270	0.06930	0.12160	0.06980	0.07320	0.07280	0.14670	0.12290	0.07340	0.07250	0.07150	0.07290	0.07320	0.07220	0.12070	0.07330	0.07340	0.07540	0.17540	0.14110	0.14060	0.12480	0.11830	0.14190	0.15370	0.12540	0.13830	0.12490	0.13070	0.14620	0.14930	0.14610	0.14510	0.13790	0.13400	0.14220	0.14850	0.15390	0.13870	0.13980	0.14020	0.17030
15=15:53:58	13286	301	0.20480	0.16240	0.15290	0.13030	0.12300	0.12190	0.11170	0.13010	0.11530	0.12630	0.09860	0.18320	0.15400	0.12920	0.13440	0.10960	0.12770	0.12950	0.11870	0.11260	0.11950	0.12670	0.14460	0.16020	0.19230	0.12850	0.11370	0.12250	0.12100	0.10120	0.11860	0.10450	0.11340	0.09690	0.07230	0.15130	0.12840	0.12880	0.12540	0.11390	0.12020	0.10890	0.07280	0.11670	0.12550	0.12320	0.07360	0.16210	0.18990	0.12900	0.12350	0.07220	0.07530	0.07130	0.07510	0.07080	0.12450	0.07250	0.07080	0.07290	0.15650	0.13240	0.07400	0.07370	0.07200	0.07520	0.07250	0.07210	0.11560	0.07480	0.07240	0.07810	0.20420	0.14880	0.15260	0.12670	0.12810	0.14850	0.14650	0.12860	0.14080	0.13000	0.13550	0.15110	0.15520	0.15340	0.15360	0.14650	0.14100	0.15200	0.15600	0.16280	0.14110	0.14840	0.14360	0.19860
16=16:08:38	14167	298	0.21100	0.17370	0.16420	0.14330	0.13210	0.13220	0.12130	0.14840	0.12770	0.13750	0.11220	0.18890	0.16480	0.14200	0.14730	0.15810	0.13480	0.14150	0.11830	0.11800	0.13030	0.13520	0.15990	0.18450	0.21760	0.14280	0.11750	0.13440	0.13100	0.10770	0.13100	0.11230	0.12770	0.10340	0.07350	0.17020	0.14400	0.13490	0.14740	0.11960	0.13110	0.11650	0.07460	0.12220	0.13640	0.13600	0.07380	0.17110	0.21940	0.14140	0.12800	0.07350	0.07570	0.07580	0.07280	0.07360	0.13730	0.07340	0.07170	0.07640	0.16840	0.13650	0.07330	0.07240	0.07610	0.07680	0.07510	0.07550	0.12950	0.07470	0.07390	0.10510	0.22430	0.16390	0.16690	0.14190	0.13920	0.16220	0.16230	0.14020	0.15520	0.14100	0.14650	0.16560	0.17430	0.17490	0.16850	0.16160	0.15240	0.16850	0.17440	0.18080	0.15130	0.16120	0.15050	0.19160
17=16:23:19	15048	298	0.23570	0.18570	0.17800	0.15220	0.14000	0.14040	0.12930	0.15470	0.13240	0.14180	0.11740	0.19440	0.17880	0.14810	0.15560	0.11850	0.14290	0.15060	0.12260	0.12220	0.13840	0.14200	0.17160	0.16420	0.21680	0.15120	0.12590	0.13980	0.14000	0.11240	0.14040	0.11570	0.13380	0.10680	0.07300	0.17430	0.15470	0.14210	0.14220	0.12780	0.13630	0.12140	0.07430	0.12690	0.14360	0.14580	0.07490	0.18310	0.22430	0.14910	0.13290	0.07240	0.08190	0.07650	0.07480	0.07500	0.14860	0.07430	0.07350	0.07460	0.19230	0.14570	0.07310	0.07410	0.07950	0.07670	0.07620	0.07570	0.13650	0.07510	0.07590	0.10590	0.22070	0.17270	0.17790	0.14880	0.14920	0.17530	0.17760	0.14840	0.16580	0.14770	0.15590	0.17550	0.18920	0.18460	0.18200	0.16840	0.16160	0.18010	0.18270	0.19060	0.16190	0.17310	0.16390	0.21180
18=16:38:00	15929	300	0.23920	0.19410	0.18990	0.15940	0.14790	0.14920	0.13630	0.16570	0.17700	0.15240	0.11210	0.19900	0.18930	0.15790	0.16620	0.12550	0.15190	0.15690	0.12920	0.12680	0.14880	0.15000	0.18120	0.18090	0.23180	0.15410	0.13090	0.14880	0.14670	0.11490	0.14610	0.11990	0.14070	0.10900	0.07420	0.18710	0.16300	0.15230	0.14820	0.13360	0.14300	0.12790	0.07360	0.13430	0.14870	0.15250	0.07600	0.18630	0.22820	0.16040	0.13820	0.07580	0.07440	0.07380	0.07390	0.07280	0.15580	0.07310	0.07470	0.07440	0.19530	0.15390	0.07570	0.07510	0.07580	0.07420	0.07340	0.07450	0.14200	0.07440	0.07330	0.09420	0.25390	0.18970	0.18720	0.16320	0.15810	0.18610	0.18660	0.16150	0.17680	0.15790	0.16580	0.19060	0.20780	0.20070	0.19290	0.18190	0.17520	0.20070	0.19890	0.20520	0.17450	0.18660	0.17620	0.21690
19=16:52:41	16809	296	0.24050	0.20670	0.19230	0.16270	0.14610	0.14740	0.13900	0.16520	0.14630	0.15610	0.11440	0.20700	0.20620	0.16020	0.17180	0.12750	0.15570	0.16150	0.12810	0.13290	0.14860	0.16070	0.18880	0.19070	0.23370	0.16140	0.13180	0.15350	0.15120	0.11550	0.14780	0.12480	0.14380	0.11270	0.07480	0.18970	0.17290	0.15880	0.15520	0.13640	0.15010	0.13250	0.07560	0.14110	0.15600	0.15770	0.07760	0.20110	0.23230	0.16140	0.13890	0.07770	0.07690	0.07350	0.07220	0.07630	0.15710	0.07450	0.07510	0.07680	0.20720	0.15860	0.07560	0.07570	0.07550	0.07390	0.07450	0.07450	0.14970	0.07520	0.07560	0.11460	0.27610	0.19140	0.19060	0.16750	0.16060	0.19060	0.19080	0.16950	0.18450	0.16350	0.17230	0.19730	0.21470	0.21090	0.20570	0.18610	0.18010	0.20580	0.20860	0.21020	0.18290	0.19430	0.18760	0.23420
20=17:07:22	17690	298	0.28230	0.22000	0.21200	0.19120	0.16390	0.18210	0.16520	0.18180	0.16650	0.17890	0.11830	0.22220	0.22280	0.17720	0.18830	0.14340	0.16600	0.18060	0.14390	0.14250	0.16130	0.16930	0.21060	0.19950	0.25580	0.17920	0.14360	0.16770	0.16140	0.12170	0.16380	0.13250	0.15820	0.11600	0.07360	0.21330	0.18950	0.17060	0.16760	0.15680	0.15970	0.14020	0.07180	0.15220	0.17070	0.17100	0.07340	0.21100	0.26340	0.18040	0.14790	0.07330	0.07270	0.07260	0.07260	0.07190	0.17370	0.07020	0.07270	0.07840	0.22980	0.17610	0.07160	0.07420	0.07280	0.07340	0.07280	0.07240	0.16530	0.07070	0.07370	0.11560	0.29750	0.21640	0.21900	0.18860	0.17720	0.21480	0.21290	0.18140	0.20340	0.18040	0.18830	0.21860	0.23840	0.23110	0.22200	0.20700	0.20340	0.23150	0.23080	0.24280	0.19970	0.21560	0.19750	0.25540
21=17:22:02	18571	298	0.29910	0.24080	0.23710	0.19670	0.17500	0.18840	0.16200	0.20360	0.17630	0.18800	0.12580	0.24680	0.24730	0.19150	0.20350	0.15290	0.17900	0.19410	0.15480	0.15220	0.17800	0.18060	0.23010	0.20710	0.27320	0.19570	0.15730	0.17920	0.17650	0.12710	0.17550	0.14210	0.17310	0.12350	0.07330	0.24050	0.20330	0.18480	0.18440	0.16080	0.17370	0.15270	0.07290	0.16310	0.18520	0.18310	0.07280	0.23180	0.28880	0.18620	0.15580	0.07300	0.07320	0.07140	0.07350	0.07240	0.19300	0.06980	0.07340	0.07340	0.24860	0.18730	0.07480	0.07300	0.07920	0.07510	0.07400	0.07360	0.17420	0.07370	0.07190	0.08350	0.30510	0.22930	0.23930	0.20050	0.19070	0.23390	0.23790	0.19970	0.22400	0.19850	0.20360	0.23580	0.26460	0.24850	0.24080	0.23360	0.21370	0.24490	0.24430	0.25960	0.21540	0.23130	0.22830	0.26870
22=17:36:43	19452	301	0.31270	0.24710	0.24720	0.20970	0.18030	0.18040	0.16920	0.20790	0.18160	0.19250	0.12560	0.25490	0.26540	0.20260	0.21270	0.14840	0.19130	0.20990	0.14950	0.15940	0.18750	0.19310	0.23690	0.22250	0.29590	0.20680	0.16620	0.19170	0.18520	0.13690	0.18810	0.15000	0.18070	0.12930	0.07210	0.24680	0.21590	0.19430	0.19420	0.17070	0.18490	0.16170	0.07280	0.17400	0.19750	0.19330	0.07370	0.25310	0.32420	0.20180	0.15830	0.07310	0.07470	0.07400	0.07260	0.07400	0.20490	0.07350	0.07310	0.07730	0.26270	0.20010	0.07380	0.07320	0.07370	0.07180	0.07260	0.07090	0.18920	0.07080	0.07330	0.08770	0.30810	0.25500	0.24950	0.20840	0.20100	0.25220	0.24560	0.20780	0.23390	0.20710	0.21440	0.24690	0.27640	0.25970	0.26190	0.24120	0.23090	0.25580	0.26860	0.27800	0.23000	0.23920	0.23870	0.30900
23=17:51:24	20332	298	0.33550	0.26870	0.27100	0.22700	0.19770	0.21440	0.18190	0.23020	0.22190	0.21700	0.13080	0.26800	0.28730	0.21910	0.23390	0.18200	0.20340	0.22690	0.16960	0.16950	0.20040	0.20450	0.26270	0.24870	0.31690	0.22320	0.17440	0.19690	0.19880	0.13570	0.20460	0.15770	0.19400	0.13430	0.07110	0.26240	0.23550	0.20570	0.20830	0.18110	0.19800	0.16690	0.07150	0.18530	0.21440	0.21390	0.07290	0.26780	0.32340	0.21280	0.16750	0.07170	0.07130	0.07340	0.07150	0.07210	0.21730	0.07210	0.07180	0.07650	0.28920	0.21510	0.07250	0.07560	0.07200	0.07080	0.07140	0.07210	0.20650	0.07140	0.07090	0.09650	0.34770	0.26540	0.27060	0.22120	0.21930	0.26880	0.26530	0.22670	0.25980	0.22550	0.23300	0.27380	0.31420	0.28910	0.28090	0.26750	0.25120	0.28780	0.29210	0.30830	0.25460	0.27010	0.25160	0.31770
24=18:06:05	21213	298	0.35550	0.30570	0.30080	0.24790	0.21300	0.23100	0.20200	0.25230	0.24670	0.24820	0.14310	0.30510	0.31220	0.23650	0.25490	0.20420	0.22330	0.24760	0.21580	0.18610	0.22160	0.22590	0.29110	0.27200	0.35050	0.24430	0.19320	0.22270	0.21640	0.15560	0.22240	0.17460	0.21840	0.14410	0.07170	0.29300	0.25520	0.22840	0.22750	0.19590	0.21810	0.18220	0.07220	0.19820	0.23230	0.23690	0.07610	0.27920	0.34590	0.23660	0.18200	0.07230	0.07530	0.07480	0.07400	0.07290	0.24230	0.07290	0.07120	0.07580	0.31690	0.23090	0.07320	0.07230	0.07280	0.07350	0.07220	0.07400	0.22500	0.07460	0.07290	0.09820	0.37150	0.29090	0.29800	0.24590	0.24330	0.29420	0.29180	0.25640	0.28040	0.24530	0.25470	0.29090	0.33190	0.31540	0.30880	0.28150	0.27680	0.31150	0.32130	0.32600	0.27310	0.28920	0.28300	0.35760
25=18:20:45	22094	298	0.38470	0.32230	0.32150	0.26640	0.22720	0.25010	0.21360	0.27000	0.24330	0.25900	0.14730	0.32970	0.34620	0.25650	0.27420	0.19670	0.24600	0.26720	0.20410	0.19890	0.24140	0.24000	0.31420	0.28020	0.37400	0.26150	0.20740	0.23170	0.22440	0.15380	0.23300	0.18470	0.22320	0.14580	0.07140	0.31010	0.27550	0.24780	0.24580	0.20760	0.23170	0.19590	0.07270	0.21270	0.25060	0.24740	0.07390	0.31110	0.38930	0.25230	0.18790	0.07250	0.07330	0.07170	0.07430	0.07110	0.25830	0.07350	0.07230	0.07340	0.34780	0.25450	0.07330	0.07160	0.07270	0.07340	0.07190	0.07370	0.24850	0.07440	0.07190	0.08430	0.40460	0.31900	0.33060	0.26600	0.25910	0.31840	0.31850	0.27740	0.29880	0.26400	0.27350	0.30990	0.36700	0.33620	0.33920	0.30980	0.29220	0.34070	0.35370	0.35400	0.29170	0.31310	0.29300	0.38810
26=18:35:26	22975	298	0.40990	0.35440	0.35030	0.29080	0.24390	0.24360	0.23770	0.29990	0.25390	0.26490	0.15270	0.34610	0.37090	0.27790	0.29800	0.19950	0.26170	0.28860	0.23520	0.21200	0.26120	0.25990	0.34620	0.30530	0.41410	0.28180	0.22120	0.25450	0.24960	0.20990	0.25100	0.20260	0.25300	0.15930	0.07310	0.34430	0.29940	0.26970	0.26210	0.22460	0.24920	0.21220	0.07460	0.22970	0.27970	0.26710	0.07270	0.33540	0.40500	0.27140	0.19840	0.07160	0.07510	0.07500	0.07540	0.07400	0.28170	0.07540	0.07110	0.07370	0.37660	0.26800	0.07230	0.07280	0.07920	0.07670	0.07340	0.07280	0.26210	0.07290	0.07360	0.11480	0.43420	0.34160	0.35110	0.28700	0.28440	0.35000	0.34410	0.30620	0.32700	0.28950	0.29370	0.34490	0.39550	0.37090	0.36050	0.33990	0.32350	0.36820	0.37540	0.37820	0.32000	0.33810	0.32250	0.39600
27=18:50:07	23855	298	0.42310	0.36120	0.36380	0.29590	0.25850	0.26670	0.24180	0.31300	0.27130	0.27890	0.15210	0.36550	0.39770	0.29430	0.30810	0.21290	0.27800	0.30710	0.24360	0.22950	0.27850	0.27890	0.36200	0.33340	0.40890	0.29100	0.23060	0.27000	0.26350	0.20340	0.27400	0.20810	0.25990	0.16280	0.06930	0.35080	0.31670	0.28100	0.27910	0.23700	0.26150	0.22700	0.06800	0.24940	0.29530	0.28260	0.06950	0.35640	0.41630	0.28640	0.20300	0.07140	0.06910	0.07110	0.06870	0.06870	0.30560	0.06820	0.06900	0.07350	0.40130	0.29220	0.07050	0.07010	0.06890	0.06930	0.07010	0.06890	0.28100	0.07090	0.06980	0.08320	0.43080	0.37180	0.38030	0.31170	0.30110	0.37300	0.37940	0.32180	0.35940	0.30660	0.32300	0.36380	0.42500	0.39880	0.39220	0.37040	0.33730	0.39590	0.40450	0.42400	0.34270	0.37160	0.34370	0.45130
28=19:04:48	24736	298	0.46110	0.39360	0.40080	0.32170	0.27240	0.28210	0.26330	0.33640	0.28570	0.29480	0.16240	0.39170	0.43370	0.31510	0.33920	0.23530	0.29320	0.33530	0.27880	0.24430	0.29520	0.29610	0.38990	0.36590	0.45080	0.31810	0.24410	0.29120	0.28250	0.18170	0.28500	0.22100	0.28550	0.17330	0.07170	0.38190	0.35280	0.31050	0.29700	0.25670	0.28690	0.24180	0.07430	0.26310	0.31780	0.30250	0.07310	0.38190	0.45020	0.31750	0.21790	0.07450	0.07360	0.07300	0.07140	0.07320	0.31790	0.07310	0.07350	0.07490	0.43700	0.30560	0.07320	0.07250	0.07480	0.07220	0.07170	0.07120	0.30500	0.07240	0.07160	0.10590	0.48810	0.39770	0.40010	0.33480	0.32670	0.39340	0.38410	0.34250	0.38310	0.32490	0.34460	0.38400	0.45920	0.43390	0.40650	0.37750	0.36850	0.42230	0.42950	0.43680	0.37340	0.39430	0.36460	0.45650
29=19:19:29	25617	301	0.48990	0.43310	0.43760	0.36650	0.30620	0.28820	0.28820	0.39250	0.32040	0.33010	0.17620	0.43520	0.46500	0.35740	0.37080	0.24830	0.33240	0.36410	0.24170	0.26710	0.33110	0.33200	0.43090	0.38130	0.47300	0.34750	0.27380	0.31540	0.31230	0.21160	0.31050	0.25090	0.31420	0.19570	0.07060	0.43480	0.37670	0.32740	0.32930	0.28270	0.31740	0.26210	0.07150	0.29360	0.35120	0.32760	0.07410	0.43000	0.49410	0.32860	0.23090	0.07150	0.07140	0.07250	0.07440	0.06980	0.35790	0.06960	0.07410	0.07000	0.47510	0.34500	0.07120	0.07280	0.07360	0.07450	0.07240	0.07140	0.33490	0.07270	0.07360	0.08850	0.51530	0.43490	0.44430	0.35790	0.36020	0.43290	0.43900	0.37410	0.43110	0.37410	0.37070	0.42980	0.49610	0.47100	0.44970	0.44030	0.40300	0.46600	0.46310	0.49980	0.40840	0.44130	0.40330	0.49740
30=19:34:09	26498	298	0.54700	0.45540	0.46860	0.39160	0.33060	0.30910	0.30990	0.41680	0.34930	0.33790	0.18000	0.45330	0.50580	0.38280	0.40080	0.25040	0.35560	0.39710	0.24010	0.28300	0.35750	0.35000	0.45280	0.39930	0.50850	0.38080	0.29580	0.34110	0.32830	0.19000	0.33800	0.26100	0.33500	0.20270	0.07070	0.44770	0.41020	0.34960	0.36100	0.30800	0.33070	0.27900	0.07150	0.31710	0.37720	0.35410	0.07300	0.44490	0.53310	0.34880	0.24620	0.07180	0.07540	0.07390	0.07230	0.07190	0.38040	0.07330	0.07170	0.07270	0.50830	0.37480	0.07410	0.07420	0.07220	0.07320	0.07290	0.07350	0.35760	0.07310	0.07280	0.09690	0.54380	0.47260	0.46830	0.38200	0.37480	0.47070	0.46870	0.39740	0.44170	0.38860	0.39580	0.45150	0.53080	0.48650	0.47980	0.47300	0.43880	0.48550	0.50490	0.52400	0.43250	0.45420	0.43000	0.52510
31=19:48:50	27379	298	0.57480	0.49800	0.50360	0.42060	0.35880	0.33390	0.34000	0.44610	0.38440	0.38650	0.19660	0.50520	0.54410	0.41500	0.42790	0.26890	0.39120	0.43080	0.29560	0.32050	0.39170	0.38530	0.49660	0.43940	0.54850	0.40170	0.32130	0.37630	0.36360	0.25620	0.37250	0.29120	0.37750	0.21680	0.07330	0.48860	0.44610	0.39160	0.39300	0.33230	0.36930	0.31530	0.07130	0.34490	0.41270	0.39640	0.07300	0.48740	0.57910	0.38830	0.25780	0.07140	0.07450	0.07270	0.07320	0.07220	0.42970	0.07270	0.07120	0.07270	0.55170	0.40340	0.07330	0.07280	0.07130	0.07290	0.07290	0.07280	0.39390	0.07380	0.07350	0.08460	0.58630	0.50100	0.51750	0.43070	0.41750	0.51210	0.50860	0.45450	0.49940	0.42600	0.44710	0.49210	0.57970	0.53390	0.52660	0.49640	0.47050	0.53240	0.55180	0.55700	0.47780	0.50710	0.46860	0.56600
32=20:03:31	28259	301	0.61320	0.50070	0.52730	0.43950	0.37280	0.34740	0.33940	0.47260	0.39340	0.38730	0.19710	0.50900	0.58100	0.43900	0.44960	0.28100	0.40580	0.45140	0.32630	0.32070	0.40870	0.39890	0.50950	0.46420	0.56580	0.42310	0.32950	0.36610	0.36770	0.25330	0.38530	0.29930	0.38240	0.23310	0.07260	0.51530	0.47190	0.39140	0.40510	0.35000	0.37690	0.31590	0.07180	0.36110	0.42870	0.40200	0.07230	0.51560	0.57450	0.38180	0.26490	0.07390	0.07400	0.07300	0.07400	0.07080	0.43520	0.07210	0.07440	0.07360	0.58700	0.43100	0.07280	0.07260	0.07000	0.07140	0.07400	0.07260	0.40700	0.07320	0.07380	0.08150	0.59970	0.53640	0.51830	0.41660	0.43020	0.52690	0.52930	0.44520	0.51080	0.45560	0.45340	0.52000	0.60090	0.54530	0.52480	0.54700	0.48650	0.54700	0.55980	0.60750	0.49310	0.52610	0.48110	0.59850
33=20:18:12	29140	300	0.64850	0.56270	0.58100	0.47710	0.41250	0.38960	0.39180	0.51210	0.43930	0.44200	0.21590	0.56810	0.62630	0.47010	0.49460	0.30990	0.44510	0.49650	0.31440	0.37520	0.45160	0.44130	0.57050	0.51470	0.63660	0.45810	0.37030	0.42770	0.42380	0.25440	0.42930	0.33760	0.43510	0.24770	0.07220	0.55460	0.51430	0.45740	0.44820	0.38770	0.42820	0.36820	0.07120	0.40110	0.47820	0.45080	0.07290	0.56170	0.63460	0.45020	0.29680	0.07250	0.07310	0.07230	0.07280	0.07070	0.49140	0.07310	0.07130	0.07640	0.63030	0.46490	0.07180	0.07200	0.07240	0.07320	0.07240	0.07390	0.45670	0.07190	0.07170	0.08520	0.65230	0.56810	0.58090	0.49940	0.49210	0.58010	0.57560	0.50680	0.57680	0.48320	0.50210	0.55680	0.65910	0.62260	0.57990	0.57410	0.54350	0.62290	0.61280	0.64520	0.55150	0.58010	0.52160	0.63540
34=20:32:52	30021	298	0.66360	0.58950	0.59060	0.49400	0.43480	0.40630	0.39960	0.54000	0.46180	0.46510	0.21430	0.59820	0.65320	0.50610	0.51500	0.33090	0.48850	0.51480	0.38370	0.39200	0.48090	0.45280	0.58630	0.53420	0.65020	0.48360	0.39460	0.45240	0.43090	0.28910	0.44450	0.36000	0.44570	0.25890	0.07140	0.57910	0.54250	0.47750	0.48660	0.39940	0.43680	0.38010	0.07320	0.41260	0.49470	0.47550	0.07230	0.58790	0.68360	0.45930	0.30410	0.07160	0.07380	0.07160	0.07240	0.07350	0.50980	0.07160	0.07230	0.07080	0.64830	0.49200	0.07500	0.07390	0.07210	0.07110	0.07180	0.07290	0.48470	0.07250	0.07210	0.08230	0.68900	0.61100	0.62350	0.51160	0.49910	0.59440	0.62130	0.53450	0.57630	0.50370	0.52170	0.57260	0.68460	0.63830	0.63770	0.60890	0.55160	0.64430	0.64550	0.65750	0.55740	0.61120	0.55550	0.66670
35=20:47:33	30902	300	0.71710	0.64340	0.65840	0.56270	0.47830	0.45130	0.44950	0.59820	0.51740	0.50850	0.24600	0.65320	0.71430	0.54200	0.57280	0.38110	0.52870	0.56380	0.36030	0.42880	0.53270	0.50910	0.65550	0.57450	0.70640	0.53000	0.43430	0.50410	0.49060	0.32360	0.49380	0.40520	0.50540	0.29210	0.07190	0.64700	0.59510	0.51300	0.52750	0.44610	0.50540	0.42100	0.07260	0.45890	0.56590	0.51490	0.07550	0.63950	0.72190	0.50920	0.33510	0.07180	0.07630	0.07480	0.07730	0.07480	0.56130	0.07560	0.07280	0.07450	0.71690	0.53070	0.07320	0.07380	0.07240	0.07540	0.07450	0.07380	0.53810	0.07680	0.07440	0.08930	0.74330	0.64370	0.66860	0.56640	0.56740	0.66250	0.65020	0.59950	0.64560	0.58270	0.55950	0.65270	0.74090	0.68870	0.66660	0.65130	0.62030	0.69400	0.70050	0.71570	0.63150	0.65920	0.59030	0.72130
36=21:02:14	31783	298	0.76130	0.65260	0.68540	0.59250	0.50790	0.44760	0.46900	0.63550	0.54950	0.52910	0.24200	0.67610	0.74680	0.58600	0.59040	0.37820	0.55560	0.60370	0.35110	0.45140	0.55810	0.53790	0.66770	0.60430	0.72670	0.56370	0.45790	0.51240	0.50620	0.30830	0.52350	0.41430	0.51900	0.31060	0.07120	0.66420	0.62250	0.53170	0.55400	0.47890	0.51820	0.44190	0.07030	0.49150	0.57940	0.53570	0.07240	0.67820	0.75070	0.52080	0.34970	0.07250	0.07250	0.07190	0.07380	0.06980	0.59350	0.07100	0.07270	0.07360	0.74350	0.57830	0.07070	0.07430	0.07020	0.07130	0.07310	0.07180	0.56270	0.07170	0.07300	0.08250	0.77110	0.68760	0.68820	0.58060	0.59220	0.68620	0.68320	0.60410	0.67880	0.60080	0.59630	0.66440	0.77270	0.70590	0.68420	0.70110	0.63920	0.71510	0.72170	0.75940	0.65420	0.68610	0.61960	0.75340
37=21:16:55	32663	298	0.77640	0.70200	0.70950	0.58350	0.52000	0.48760	0.50270	0.63080	0.57110	0.55500	0.24970	0.69730	0.77230	0.59040	0.61100	0.40400	0.56420	0.60270	0.39270	0.48240	0.56730	0.55500	0.69880	0.63530	0.76000	0.56980	0.47580	0.54910	0.52840	0.28630	0.53060	0.44190	0.56990	0.31320	0.07220	0.67630	0.65250	0.58620	0.56940	0.47160	0.53740	0.47170	0.07090	0.50370	0.61770	0.58480	0.07200	0.68680	0.77860	0.56320	0.35690	0.07270	0.07180	0.07120	0.07010	0.06980	0.61190	0.07230	0.06980	0.07430	0.77270	0.57200	0.07300	0.07220	0.07260	0.07070	0.07010	0.07270	0.58550	0.07160	0.07220	0.11300	0.79660	0.69250	0.70970	0.62510	0.58790	0.68320	0.69290	0.65920	0.69530	0.58460	0.61410	0.66710	0.81910	0.75100	0.73480	0.68410	0.66200	0.75600	0.74230	0.72300	0.67870	0.71390	0.64400	0.76790
38=21:31:36	33544	298	0.81620	0.72780	0.75630	0.64710	0.56050	0.50950	0.54380	0.69730	0.61490	0.58580	0.27210	0.73170	0.82670	0.65050	0.67160	0.43110	0.61150	0.67610	0.42520	0.51920	0.61940	0.60790	0.75430	0.67330	0.81150	0.62460	0.51430	0.58490	0.57810	0.33900	0.58030	0.47470	0.61000	0.35620	0.07100	0.71990	0.69340	0.61420	0.61310	0.54220	0.59610	0.50240	0.07260	0.56710	0.66830	0.62070	0.07440	0.73860	0.81860	0.59010	0.39050	0.07330	0.07260	0.07250	0.07140	0.07290	0.65650	0.07130	0.07330	0.07500	0.82530	0.62420	0.07490	0.07680	0.07340	0.07300	0.07260	0.07380	0.63380	0.07180	0.07310	0.10590	0.85370	0.74480	0.74870	0.65860	0.65600	0.75270	0.73870	0.68640	0.74650	0.64690	0.63660	0.70430	0.85150	0.79120	0.75130	0.75500	0.71510	0.79220	0.78210	0.80420	0.71980	0.75770	0.65950	0.83000
39=21:46:16	34425	298	0.82680	0.74860	0.76620	0.63420	0.57190	0.52510	0.55800	0.70150	0.61170	0.63310	0.27900	0.76300	0.83750	0.63550	0.67900	0.44910	0.61080	0.68160	0.44190	0.54660	0.62050	0.62240	0.76450	0.70490	0.81980	0.61060	0.51540	0.59440	0.59290	0.34150	0.58800	0.50060	0.62920	0.36950	0.07240	0.72240	0.70420	0.64500	0.61880	0.54970	0.61610	0.53000	0.07270	0.57350	0.67800	0.64450	0.07310	0.74510	0.81430	0.60980	0.39310	0.07300	0.07410	0.07260	0.07380	0.07000	0.67970	0.07270	0.07190	0.07580	0.83380	0.62250	0.07170	0.07210	0.07230	0.07140	0.06990	0.07330	0.62900	0.07290	0.07450	0.10090	0.84140	0.73560	0.75310	0.67520	0.66660	0.73750	0.74470	0.69560	0.76850	0.62890	0.64580	0.69290	0.85750	0.83170	0.76400	0.75620	0.71220	0.83180	0.78190	0.81760	0.72070	0.78710	0.64380	0.84410
40=22:00:57	35306	300	0.88140	0.80270	0.82350	0.71570	0.64930	0.58670	0.63200	0.79450	0.70280	0.66400	0.31570	0.82460	0.90840	0.72570	0.74680	0.49980	0.70510	0.75850	0.48490	0.58740	0.69780	0.67970	0.83060	0.74060	0.88510	0.71080	0.59790	0.66930	0.64530	0.39860	0.67500	0.57460	0.69580	0.41790	0.07290	0.77580	0.76920	0.68600	0.70860	0.61870	0.66820	0.57280	0.07330	0.62130	0.75060	0.70010	0.07430	0.77880	0.90460	0.64970	0.44270	0.07380	0.07620	0.07370	0.07580	0.07510	0.75830	0.07510	0.07480	0.07520	0.90490	0.68610	0.07510	0.07550	0.07450	0.07430	0.07530	0.07360	0.71410	0.07580	0.07410	0.11230	0.93470	0.82400	0.82900	0.70130	0.71840	0.84710	0.83640	0.77440	0.81520	0.71330	0.69460	0.77060	0.92310	0.84210	0.83790	0.85250	0.76100	0.87640	0.86400	0.88300	0.76070	0.82020	0.69770	0.91170
41=22:15:38	36186	301	0.88780	0.77130	0.80880	0.71260	0.65740	0.56840	0.61090	0.79120	0.69600	0.67120	0.30320	0.82140	0.91050	0.74500	0.74060	0.48350	0.70160	0.76840	0.46790	0.59430	0.69760	0.70510	0.81780	0.73700	0.88840	0.71910	0.59190	0.64190	0.63740	0.38770	0.68080	0.55300	0.67920	0.42880	0.07090	0.74950	0.77620	0.65990	0.70910	0.64270	0.66220	0.58330	0.06870	0.64030	0.73300	0.69700	0.07170	0.79270	0.89070	0.63910	0.43440	0.07180	0.07070	0.07080	0.07270	0.06990	0.76220	0.07050	0.07080	0.07340	0.91130	0.70410	0.07230	0.07410	0.06960	0.06870	0.07130	0.07020	0.69480	0.07100	0.07060	0.07860	0.92040	0.83460	0.81550	0.68650	0.69900	0.83820	0.81480	0.74150	0.81810	0.70390	0.68740	0.75190	0.92050	0.83400	0.81380	0.86190	0.73270	0.84930	0.86560	0.91050	0.74830	0.82800	0.69540	0.91590
42=22:30:19	37067	298	0.91100	0.81510	0.85400	0.73860	0.70280	0.60810	0.67170	0.82370	0.72030	0.70680	0.31880	0.84370	0.95910	0.77950	0.79100	0.52910	0.73230	0.82210	0.52630	0.61610	0.72140	0.74260	0.85560	0.74020	0.93820	0.76290	0.64420	0.68510	0.68240	0.39590	0.73390	0.58180	0.73720	0.45540	0.06970	0.77970	0.80870	0.71870	0.75080	0.68090	0.70930	0.61940	0.07080	0.66280	0.77790	0.74110	0.07120	0.80480	0.93380	0.68520	0.47220	0.07080	0.07220	0.07250	0.07040	0.06970	0.80730	0.07000	0.07020	0.07350	0.95280	0.72340	0.06960	0.07030	0.07010	0.06880	0.07230	0.07180	0.72850	0.06890	0.07220	0.09590	0.98450	0.87430	0.85300	0.71610	0.73250	0.88450	0.85790	0.78080	0.85500	0.71990	0.70950	0.76580	0.97010	0.87110	0.85210	0.89800	0.77000	0.91170	0.90820	0.94100	0.78310	0.86050	0.70360	0.95210
43=22:44:59	37948	298	0.90530	0.84640	0.87840	0.74150	0.71540	0.63470	0.72180	0.84450	0.71900	0.72770	0.34640	0.85590	0.98330	0.78330	0.82860	0.56550	0.73350	0.83840	0.55060	0.64100	0.70470	0.76910	0.88800	0.76500	0.95730	0.77000	0.64660	0.71290	0.72600	0.45230	0.74100	0.60540	0.77950	0.47630	0.07260	0.78650	0.80630	0.75300	0.75130	0.67820	0.75820	0.64960	0.07320	0.67750	0.81970	0.76870	0.07420	0.81340	0.93240	0.71710	0.49660	0.07020	0.07090	0.07260	0.07050	0.07090	0.81110	0.07350	0.07080	0.07530	0.98330	0.69880	0.07200	0.07530	0.07530	0.07200	0.07200	0.07290	0.72470	0.07060	0.07340	0.12230	0.99790	0.87210	0.85580	0.72980	0.75210	0.89790	0.85930	0.81700	0.88910	0.72470	0.70200	0.77970	0.97730	0.92370	0.86100	0.90120	0.79590	0.93660	0.90970	0.94110	0.80620	0.88020	0.70280	0.98180
44=22:59:40	38829	296	0.95770	0.91380	0.90190	0.76630	0.78830	0.70320	0.73380	0.86440	0.76310	0.80880	0.37510	0.94860	1.00770	0.81930	0.83600	0.62910	0.80710	0.84260	0.57280	0.68180	0.76650	0.75450	0.91540	0.78910	0.98330	0.79330	0.71140	0.79230	0.74530	0.45650	0.79140	0.65840	0.79160	0.49590	0.07180	0.79220	0.87210	0.79630	0.84090	0.67430	0.77240	0.71760	0.07210	0.65500	0.85560	0.81930	0.07450	0.82280	1.03020	0.75870	0.51590	0.07210	0.07500	0.07220	0.07490	0.07080	0.86920	0.07370	0.06990	0.07410	0.99900	0.73200	0.07370	0.07430	0.07100	0.07320	0.07090	0.07380	0.76290	0.07180	0.07160	0.08020	1.03000	0.90890	0.94990	0.76840	0.74270	0.89900	0.91920	0.88670	0.89900	0.73170	0.72280	0.77840	1.06590	0.94450	0.94820	0.92750	0.75050	0.99090	0.96510	0.95660	0.79080	0.95110	0.73600	0.98830
45=23:14:21	39710	298	0.97160	0.95190	0.94040	0.79690	0.84910	0.76010	0.80170	0.91030	0.80120	0.82800	0.39840	0.98040	1.05870	0.87440	0.88320	0.66870	0.85580	0.90250	0.62470	0.72020	0.78520	0.80490	0.95730	0.81550	1.03820	0.86010	0.75300	0.84630	0.79720	0.50120	0.86170	0.69170	0.84760	0.52120	0.07090	0.81020	0.90080	0.84840	0.90050	0.72850	0.82030	0.76340	0.07000	0.68370	0.89740	0.86760	0.07380	0.83700	1.07980	0.81590	0.56300	0.07170	0.07170	0.07080	0.07390	0.07260	0.93520	0.07410	0.06950	0.07350	1.05050	0.76720	0.07400	0.07070	0.07070	0.07190	0.07120	0.07030	0.80280	0.07340	0.06930	0.08360	1.09410	0.96680	0.99550	0.80780	0.77680	0.98040	0.96180	0.93890	0.94730	0.76630	0.77470	0.82140	1.10300	0.96150	0.98830	0.96740	0.80410	1.01810	1.00690	0.97100	0.82500	0.96730	0.77620	1.01240
46=23:29:02	40590	301	0.96690	0.96440	0.97660	0.81820	0.86390	0.77210	0.84100	0.96320	0.80370	0.87110	0.42910	1.00710	1.09390	0.89500	0.93420	0.68090	0.86450	0.94280	0.66290	0.72480	0.80260	0.85540	0.99100	0.82790	1.07660	0.89310	0.75850	0.87000	0.85890	0.52490	0.88050	0.69760	0.89620	0.58210	0.07380	0.84790	0.90560	0.87420	0.90550	0.75800	0.87940	0.80070	0.07400	0.72850	0.94980	0.88360	0.07470	0.86720	1.09070	0.85040	0.61050	0.07470	0.07750	0.07300	0.07250	0.07320	0.95860	0.07460	0.07280	0.07560	1.09590	0.78390	0.07300	0.07420	0.07770	0.07280	0.07230	0.07570	0.80500	0.07490	0.07390	0.09990	1.13700	0.96160	1.00010	0.82210	0.82030	0.99770	0.97610	0.96940	1.00830	0.79330	0.76200	0.84450	1.11670	0.97570	0.96610	0.98850	0.83610	1.02300	0.97980	0.98690	0.85830	0.97820	0.76140	1.02410
47=23:43:43	41471	298	0.99980	0.98270	0.99570	0.81270	0.90320	0.82470	0.85700	0.96870	0.80930	0.91240	0.42850	1.04130	1.10810	0.92330	0.94630	0.72130	0.91320	0.95320	0.69710	0.73930	0.81380	0.84710	0.99330	0.83390	1.09020	0.90470	0.78270	0.90440	0.86580	0.53600	0.90830	0.72470	0.89110	0.57940	0.07100	0.84010	0.91720	0.90880	0.95600	0.74510	0.88020	0.82930	0.07200	0.70340	0.95780	0.92490	0.07400	0.85090	1.12690	0.86470	0.61550	0.07400	0.07390	0.07400	0.07420	0.07280	0.97800	0.07190	0.07340	0.07280	1.09640	0.78210	0.07280	0.07210	0.07120	0.07240	0.07350	0.07330	0.81180	0.07500	0.07230	0.08140	1.13970	0.94880	1.02160	0.82050	0.80750	0.97860	0.99360	0.97750	1.00310	0.77310	0.76530	0.81950	1.15170	0.96920	0.97510	0.98900	0.80590	1.03120	0.96870	0.96830	0.83050	0.99100	0.76610	0.99860
48=23:58:23	42352	296	0.99390	0.96480	1.02470	0.82220	0.91090	0.82150	0.89470	0.97200	0.81790	0.92180	0.44790	1.02310	1.14770	0.94890	0.99000	0.72940	0.90950	0.98860	0.73060	0.75110	0.81590	0.90470	0.99130	0.84620	1.11350	0.93370	0.79270	0.92320	0.91440	0.56520	0.93050	0.71410	0.94140	0.61680	0.07260	0.84670	0.92000	0.92690	0.95600	0.77140	0.91490	0.85690	0.07190	0.75030	1.00300	0.94870	0.07340	0.87810	1.12900	0.88320	0.65820	0.07370	0.07390	0.07050	0.07350	0.07240	0.99690	0.07330	0.07370	0.07380	1.14320	0.78960	0.07450	0.07380	0.07240	0.07110	0.07260	0.07150	0.80370	0.07300	0.07320	0.09360	1.16370	0.94820	0.99810	0.83280	0.83070	0.96590	0.97680	0.96990	1.02090	0.78070	0.76840	0.81850	1.14790	0.97480	0.94220	0.99140	0.83880	1.01770	0.94880	0.97780	0.85560	0.98370	0.76610	1.01230
49=00:13:05	43233	298	0.99900	0.94500	1.03030	0.82440	0.91490	0.84510	0.94380	0.95670	0.81510	0.87360	0.48360	0.97110	1.16660	0.94760	1.02330	0.74710	0.91820	1.00480	0.75950	0.72490	0.78720	0.89970	0.97220	0.83290	1.14840	0.96150	0.78420	0.93830	0.91490	0.58540	0.93520	0.71740	0.98540	0.61750	0.07650	0.85540	0.92170	0.94760	0.96290	0.77070	0.94310	0.83410	0.07310	0.74650	1.00340	0.94280	0.07430	0.87830	1.13770	0.89990	0.67330	0.07220	0.07340	0.07240	0.07530	0.07290	0.98180	0.07480	0.07110	0.07760	1.16150	0.77020	0.07440	0.07260	0.07230	0.07100	0.07360	0.07660	0.81890	0.07310	0.07180	0.14540	1.19710	0.93960	0.94890	0.81730	0.83300	0.98490	0.93970	0.95690	0.99020	0.79000	0.75340	0.85130	1.13470	0.95690	0.92640	0.98320	0.87440	0.98800	0.94470	0.94750	0.87860	0.91530	0.76720	1.01430
50=00:27:46	44114	298	1.01420	0.93110	1.02860	0.86120	0.98310	0.87870	0.93480	0.97840	0.84120	0.92590	0.50530	1.01030	1.16190	0.96240	1.02800	0.72140	0.94840	1.01650	0.77330	0.73460	0.83390	0.89370	0.95970	0.84090	1.17130	0.97810	0.81970	0.94550	0.93460	0.62970	0.99590	0.73260	0.97410	0.66420	0.07160	0.87120	0.94300	0.92450	1.02220	0.81680	0.95090	0.88150	0.07300	0.76380	0.98770	0.92800	0.07390	0.89560	1.14820	0.91090	0.70390	0.07350	0.07310	0.07350	0.07410	0.07210	1.01510	0.07370	0.07380	0.07840	1.14880	0.82960	0.07390	0.07650	0.07290	0.07420	0.07350	0.07310	0.82950	0.07430	0.07410	0.08590	1.18830	0.95840	0.97370	0.81170	0.84350	0.98030	0.96100	0.92650	0.98890	0.82430	0.78090	0.86720	1.13040	0.94080	0.92610	1.01410	0.84070	0.99450	0.95560	0.99810	0.86140	0.95360	0.76420	1.01630
51=00:42:26	44995	301	1.02960	0.93510	1.01610	0.86420	1.00180	0.90540	0.95660	0.98440	0.85360	0.93360	0.51470	1.01250	1.14610	0.96240	1.02340	0.74970	0.95180	0.99890	0.80210	0.74900	0.85120	0.88070	0.96570	0.86430	1.16710	0.97050	0.83000	0.97050	0.95480	0.64860	1.01070	0.74780	0.97160	0.66670	0.07160	0.87430	0.94910	0.91020	1.03090	0.81100	0.93470	0.90780	0.07110	0.76170	0.98460	0.93080	0.07330	0.90140	1.14160	0.91570	0.71980	0.07290	0.07300	0.07330	0.07470	0.07230	0.99400	0.07230	0.07420	0.07340	1.12010	0.82940	0.07370	0.07270	0.07130	0.07220	0.07210	0.07320	0.83580	0.07390	0.07270	0.08270	1.17780	0.95450	0.98190	0.80840	0.83350	0.96900	0.96260	0.94140	0.97310	0.81940	0.77670	0.85670	1.12250	0.93700	0.93450	1.00660	0.82940	0.98310	0.94720	0.97950	0.85340	0.95960	0.78160	1.02430
52=00:57:07	45876	298	1.04380	0.96560	1.03250	0.87140	1.02260	0.95480	0.99890	0.98420	0.88190	0.96530	0.55830	1.03580	1.15200	0.96190	1.03230	0.80570	0.96180	1.00800	0.84260	0.80280	0.86150	0.89350	0.97920	0.88580	1.16820	0.96530	0.87210	1.00600	0.99480	0.67000	1.04530	0.78970	1.02040	0.69550	0.07130	0.89280	0.98570	0.95950	1.04460	0.82650	0.94730	0.98540	0.06880	0.79150	1.01170	0.98210	0.07180	0.90180	1.15740	0.95390	0.76920	0.06940	0.07030	0.07170	0.07160	0.06940	1.03710	0.06880	0.06920	0.07230	1.14250	0.83630	0.07060	0.07040	0.07180	0.07000	0.06850	0.06930	0.86430	0.07140	0.07200	0.09520	1.19370	0.97060	1.00390	0.86410	0.85590	0.98120	0.99920	0.98710	1.01130	0.81970	0.82040	0.86440	1.15760	0.97790	0.97110	1.01470	0.86550	1.02410	0.96430	0.97540	0.88360	0.98910	0.81050	1.02010
53=01:11:48	46756	300	1.04700	0.95390	1.02360	0.88080	1.02480	0.98360	0.97640	0.98870	0.88350	0.97390	0.58370	1.04600	1.14910	0.96250	1.02240	0.80770	0.96110	1.00610	0.87060	0.81790	0.87770	0.89540	0.97850	0.89200	1.16660	0.96910	0.88060	0.98830	0.99330	0.70800	1.04700	0.79790	0.99920	0.71350	0.07480	0.89690	0.99230	0.94400	1.04040	0.84650	0.96000	1.01590	0.07380	0.80090	1.00960	0.97200	0.07360	0.92060	1.14580	0.94910	0.80550	0.07400	0.07430	0.07450	0.07500	0.07360	1.04220	0.07490	0.07380	0.07310	1.14290	0.85640	0.07160	0.07270	0.07600	0.07500	0.07470	0.07220	0.86770	0.07510	0.07390	0.08440	1.17940	0.95770	1.00760	0.87100	0.88320	0.97940	0.98970	0.97090	1.02040	0.83200	0.82150	0.87060	1.16150	0.97540	0.95690	1.01400	0.86130	1.03160	0.96380	0.99640	0.88990	0.99630	0.79820	1.01500
54=01:26:29	47637	301	1.06220	0.95630	1.02570	0.88810	1.01380	1.00210	0.96950	0.99530	0.88760	0.96570	0.59590	1.04410	1.14840	0.96810	1.02040	0.81490	0.96490	0.99630	0.89470	0.80140	0.88450	0.88320	0.97810	0.88760	1.17020	0.97390	0.89730	0.99500	0.97980	0.72590	1.03810	0.80890	0.98990	0.72580	0.07170	0.91000	0.99980	0.93700	1.04430	0.84130	0.94210	0.99780	0.07240	0.80220	1.00950	0.96390	0.07280	0.91330	1.15780	0.93890	0.82340	0.07370	0.07430	0.07230	0.07440	0.07250	1.03070	0.07270	0.07330	0.07290	1.13140	0.85590	0.07290	0.07210	0.07190	0.07340	0.07240	0.07260	0.87840	0.07250	0.07110	0.08780	1.18860	0.97100	1.01070	0.86940	0.87320	0.97600	1.00470	0.98220	1.00970	0.83800	0.81570	0.86810	1.15370	0.97110	0.97120	1.02450	0.86470	1.02790	0.96240	0.98960	0.88130	0.99370	0.80220	1.02440
55=01:41:10	48518	298	1.03530	0.91750	1.00050	0.87880	1.01280	0.97690	0.94100	0.95400	0.89010	0.92810	0.59770	1.01580	1.12990	0.96450	0.98450	0.79820	0.94040	1.00020	0.88360	0.80170	0.86630	0.89210	0.93470	0.87670	1.13520	0.96380	0.87400	0.95240	0.94430	0.72700	1.04060	0.76470	0.96150	0.69670	0.07470	0.86380	0.99070	0.90490	1.02590	0.85470	0.91740	0.97820	0.07350	0.80240	0.95980	0.94470	0.07630	0.91040	1.12570	0.91010	0.81750	0.08390	0.07480	0.07540	0.07400	0.07360	1.03090	0.07370	0.07360	0.07980	1.12020	0.86780	0.07710	0.07520	0.07610	0.07400	0.07550	0.07330	0.86660	0.07410	0.07540	0.08340	1.16150	0.96510	0.98230	0.85370	0.84890	0.97140	0.96430	0.93510	0.98230	0.82980	0.83050	0.86390	1.13540	0.92610	0.94410	1.00680	0.84760	0.97700	0.96970	0.97950	0.88510	0.95260	0.81660	0.99930
56=01:55:50	49399	298	1.06080	0.92420	0.99470	0.87270	1.02140	1.00610	0.94310	0.95230	0.88750	0.94800	0.61550	1.02050	1.12890	0.95870	0.98530	0.81530	0.95370	1.00370	0.91450	0.80840	0.87060	0.87230	0.92940	0.88180	1.14620	0.96570	0.88780	0.95280	0.93160	0.73060	1.04530	0.78590	0.96140	0.70980	0.07040	0.86340	0.99240	0.91560	1.03750	0.85600	0.91490	0.97650	0.06920	0.78880	0.94790	0.95770	0.07110	0.91180	1.13890	0.90140	0.84360	0.07070	0.07050	0.07210	0.07040	0.07060	1.04050	0.06990	0.07180	0.07190	1.11150	0.86680	0.06990	0.07140	0.06870	0.06880	0.07050	0.06880	0.87640	0.07040	0.07140	0.07960	1.16150	0.96080	0.97760	0.84680	0.85420	0.96600	0.97560	0.92320	0.97260	0.81430	0.83380	0.83850	1.13960	0.92450	0.95130	1.01000	0.83970	1.00460	0.97630	0.98410	0.87090	0.96300	0.79000	1.00910
57=02:10:31	50280	298	1.06960	0.96940	1.01050	0.85640	0.99410	1.03370	0.96890	0.94310	0.88410	0.94920	0.66300	1.02000	1.13250	0.92370	0.99720	0.86230	0.93850	0.96790	0.95240	0.82800	0.86090	0.85380	0.96430	0.89460	1.15340	0.93930	0.88550	0.99140	0.94880	0.74690	1.01810	0.81720	0.98890	0.68990	0.07250	0.86330	0.99950	0.95520	1.02500	0.81000	0.93610	0.99090	0.07270	0.76140	0.99390	0.96400	0.07400	0.90630	1.14390	0.93380	0.87010	0.07470	0.07150	0.07110	0.07100	0.07080	1.00780	0.07130	0.07100	0.07280	1.11230	0.82270	0.07510	0.07340	0.07220	0.07080	0.06970	0.07010	0.86870	0.07120	0.07260	0.10420	1.16600	0.92950	0.98570	0.87340	0.85330	0.94600	0.95910	0.97870	0.97520	0.79230	0.80040	0.83930	1.14520	0.96910	0.95760	0.97180	0.85730	1.02900	0.95290	0.93570	0.87920	0.96730	0.78280	1.00150
58=02:25:12	51160	301	1.06480	0.96760	1.02880	0.90120	1.00970	1.03930	0.98040	0.97060	0.89510	0.95510	0.71370	1.03180	1.15100	0.93800	1.02910	0.86150	0.94760	0.98790	1.01380	0.83090	0.88860	0.87430	0.97850	0.90540	1.16900	0.96750	0.90420	0.99930	0.97660	0.79700	1.02090	0.82820	0.99870	0.72410	0.07490	0.90650	1.01870	0.95460	1.03030	0.85200	0.96820	0.99250	0.07200	0.79050	1.01550	0.94600	0.07550	0.92900	1.15620	0.94940	0.93450	0.07340	0.07520	0.07190	0.07360	0.07150	1.01340	0.07410	0.07220	0.07510	1.13850	0.85320	0.07470	0.07520	0.07250	0.07370	0.07160	0.07420	0.88220	0.07450	0.07310	0.10290	1.19110	0.94690	0.99690	0.89990	0.90020	0.96910	0.95610	0.98050	1.00250	0.84980	0.80900	0.89180	1.14160	0.97820	0.94470	0.98190	0.88380	1.02540	0.95920	0.97570	0.90930	0.97970	0.79470	1.01160
59=02:39:53	52041	301	1.06620	0.96980	1.01950	0.89330	1.01030	1.03740	0.98580	0.96220	0.90540	0.93480	0.73720	1.02170	1.15630	0.94850	1.02340	0.87320	0.95320	0.99740	1.00430	0.83460	0.88510	0.87430	0.97540	0.89370	1.16930	0.97590	0.91190	1.00230	0.96600	0.79980	1.03850	0.83310	1.00920	0.71260	0.06950	0.89300	1.02650	0.96010	1.03990	0.85910	0.95990	0.98720	0.06990	0.78340	1.01020	0.96070	0.07220	0.91910	1.15750	0.94680	0.95090	0.06990	0.07110	0.07060	0.07290	0.07030	1.03000	0.07170	0.06840	0.07250	1.13640	0.84500	0.07150	0.06990	0.07190	0.07170	0.07180	0.07150	0.89770	0.06960	0.07030	0.10670	1.19970	0.95110	0.99000	0.90200	0.89690	0.99210	0.95890	0.98880	0.98740	0.84240	0.81730	0.89300	1.15180	0.96910	0.96210	0.98740	0.90010	1.02720	0.98000	0.96040	0.91090	0.96300	0.79950	1.02360
60=02:54:34	52922	298	1.06870	0.96280	1.02220	0.90750	1.01080	1.03040	0.96180	0.98630	0.90440	0.96220	0.75630	1.03540	1.15190	0.94410	1.02730	0.86990	0.96390	0.98030	0.99870	0.82700	0.90490	0.86530	0.97600	0.90290	1.15750	0.96150	0.92050	1.00090	0.96800	0.82600	1.02200	0.84200	0.98330	0.75200	0.06900	0.89380	1.02340	0.93640	1.04630	0.85550	0.96350	0.98550	0.07070	0.78800	1.01630	0.93890	0.07100	0.93070	1.14750	0.93030	0.96750	0.06900	0.07460	0.06950	0.07250	0.07030	1.01030	0.06960	0.07040	0.07240	1.13520	0.85970	0.07030	0.07240	0.07450	0.07100	0.07020	0.07230	0.88280	0.07120	0.07070	0.09970	1.17440	0.94340	1.00490	0.88720	0.89500	0.96110	0.96940	0.98600	0.99180	0.86120	0.79360	0.87610	1.14290	0.97060	0.95940	0.99820	0.85350	1.02230	0.95220	0.97610	0.88740	0.99020	0.79010	1.01830
61=03:09:15	53803	298	1.07750	0.97220	1.03160	0.88840	1.02140	1.02510	0.99310	0.96570	0.91870	0.95340	0.76610	1.02820	1.15290	0.96490	1.01710	0.90010	0.94930	1.00260	0.97830	0.85200	0.87580	0.89400	0.96780	0.90100	1.16390	0.97280	0.93600	1.00750	0.97860	0.80230	1.04520	0.82520	1.01990	0.73300	0.07280	0.88450	1.02960	0.96380	1.03110	0.85930	0.93700	0.99970	0.07310	0.82150	1.00440	0.98970	0.07530	0.90910	1.16270	0.94480	0.97850	0.07460	0.07440	0.07340	0.07240	0.07410	1.04690	0.07280	0.07160	0.07820	1.13460	0.85550	0.07500	0.07390	0.07380	0.07160	0.07240	0.07080	0.89110	0.07230	0.07420	0.10970	1.19160	0.97050	1.00200	0.90200	0.87180	0.97960	0.98990	0.99460	1.00330	0.80710	0.82860	0.84570	1.15560	0.97600	0.97440	1.00030	0.87540	1.02400	0.97220	0.94560	0.90160	0.97220	0.81070	1.01180
62=03:23:56	54684	298	1.05480	0.95010	1.00940	0.86570	0.99180	1.01000	0.96180	0.94730	0.87830	0.96040	0.77910	1.02040	1.13430	0.92340	1.00580	0.87750	0.92010	0.97770	0.99640	0.83840	0.85780	0.86200	0.96800	0.89530	1.14440	0.94000	0.89490	0.97810	0.95890	0.79570	1.00940	0.81800	0.97730	0.73170	0.07340	0.87400	0.99660	0.94700	1.00510	0.84780	0.94720	0.98670	0.07190	0.80090	0.99710	0.94680	0.07450	0.91570	1.12100	0.93470	0.98460	0.07600	0.07370	0.07020	0.06910	0.07080	1.00930	0.07240	0.07240	0.07450	1.11530	0.82570	0.07290	0.07320	0.07360	0.07330	0.07260	0.07190	0.85870	0.07370	0.07220	0.09650	1.15420	0.92890	0.97250	0.88610	0.87810	0.94040	0.94800	0.96860	0.99610	0.80170	0.79640	0.84610	1.12930	0.97910	0.92950	0.97100	0.86050	1.02330	0.93980	0.96360	0.88950	0.98330	0.77250	1.00230
63=03:38:36	55565	298	1.07510	0.96920	1.02530	0.88750	1.00700	1.03640	0.97420	0.95340	0.90230	0.94730	0.82090	1.02400	1.15530	0.94320	1.02660	0.89860	0.95190	0.98910	1.00410	0.84510	0.88350	0.86720	0.97120	0.88680	1.17440	0.96140	0.92430	1.00690	0.96600	0.83540	1.03420	0.83740	0.99950	0.72290	0.07280	0.87830	1.02670	0.95610	1.03660	0.85700	0.96010	0.99180	0.07290	0.79160	1.01730	0.95700	0.07460	0.91100	1.15030	0.94910	0.98860	0.07520	0.07450	0.07200	0.07540	0.07300	1.02170	0.07410	0.07100	0.07240	1.14280	0.83470	0.07230	0.07270	0.07100	0.07430	0.07320	0.07310	0.88940	0.07430	0.07270	0.11060	1.18490	0.93830	0.98820	0.90070	0.88070	0.96720	0.95310	0.99260	0.98930	0.82710	0.80660	0.86950	1.15410	0.97760	0.96470	0.98650	0.88780	1.02970	0.97200	0.95540	0.90210	0.96990	0.79200	1.01580
64=03:53:17	56446	301	1.05560	0.96600	1.01340	0.89350	1.01350	1.03140	0.97080	0.96970	0.90990	0.95280	0.84990	1.03630	1.14290	0.95050	1.01580	0.89300	0.96450	0.98430	1.00200	0.84180	0.89480	0.86610	0.97660	0.89660	1.15890	0.96990	0.93110	1.01240	0.96290	0.85990	1.03050	0.84520	0.99480	0.73990	0.07190	0.88100	1.01840	0.94820	1.04820	0.86350	0.95670	0.98930	0.07200	0.78780	1.01360	0.95830	0.07340	0.92510	1.15850	0.93680	0.98110	0.07210	0.07590	0.07350	0.07510	0.07210	1.02580	0.07400	0.06990	0.07540	1.13170	0.84810	0.07410	0.07550	0.07350	0.07400	0.07260	0.07360	0.89660	0.07320	0.07230	0.09500	1.18580	0.95590	1.00310	0.89310	0.88260	0.97230	0.96510	1.00260	0.98590	0.84570	0.80530	0.88580	1.14860	0.96980	0.97640	0.99140	0.87120	1.02280	0.97670	0.95870	0.89700	0.98120	0.80620	1.03400
65=04:07:58	57326	298	1.06800	0.96220	1.01840	0.91020	1.00950	1.02150	0.96700	0.98990	0.92690	0.94750	0.86290	1.03840	1.14990	0.97200	1.02170	0.87540	0.97030	0.98930	0.99330	0.81880	0.90170	0.89150	0.98020	0.89670	1.15270	0.98630	0.93960	1.00680	0.95730	0.85300	1.03210	0.83510	0.98840	0.75520	0.06950	0.88630	1.02380	0.92490	1.04980	0.86350	0.94070	0.97270	0.07240	0.80660	1.02390	0.96010	0.07280	0.91860	1.15200	0.92350	0.97220	0.07220	0.07580	0.07350	0.07340	0.07240	1.02400	0.07360	0.07120	0.07280	1.13640	0.84950	0.07080	0.07260	0.07190	0.07310	0.07300	0.07460	0.90630	0.07450	0.07280	0.09890	1.18270	0.95990	0.99640	0.86620	0.86220	0.98200	0.97300	0.99280	0.96920	0.84260	0.79510	0.87420	1.15540	0.95260	0.98090	1.01680	0.87030	1.01140	0.97680	0.96170	0.88730	0.97090	0.81170	1.04540
66=04:22:39	58207	301	1.07440	0.96360	1.04270	0.90640	1.02150	1.02180	0.99360	1.00080	0.92410	0.95810	0.88890	1.04090	1.16450	0.97950	1.04000	0.89880	0.95490	1.02000	1.00740	0.82940	0.88660	0.90800	0.98160	0.88910	1.17850	0.99630	0.94460	1.01040	0.98610	0.86550	1.05460	0.82230	1.02250	0.77350	0.07490	0.90540	1.02520	0.94980	1.04000	0.89230	0.95600	0.98590	0.07520	0.83660	1.02130	0.97480	0.07700	0.91880	1.15830	0.93670	1.00240	0.07430	0.07600	0.07770	0.07650	0.07560	1.04830	0.07630	0.07440	0.07930	1.15730	0.86190	0.07600	0.07590	0.07580	0.07480	0.07580	0.07600	0.89330	0.07720	0.07560	0.11080	1.20270	0.97220	0.99580	0.88000	0.89190	1.00000	0.98110	0.99060	1.01610	0.83780	0.81740	0.88420	1.15160	0.97480	0.96420	1.02870	0.89200	1.02290	0.97010	0.98570	0.90970	0.97370	0.80240	1.03460
67=04:37:19	59088	298	1.05910	0.96340	1.02920	0.90390	1.01210	1.02670	0.96620	1.00800	0.90280	0.97550	0.89970	1.05290	1.15010	0.96310	1.02760	0.87640	0.96090	0.98560	1.02080	0.81170	0.89470	0.88190	0.98570	0.90220	1.16410	0.97510	0.93720	1.00610	0.97510	0.87940	1.02810	0.84080	0.98500	0.78460	0.07100	0.90710	1.01640	0.93080	1.04220	0.86660	0.96140	0.97650	0.07230	0.81000	1.02430	0.94960	0.07350	0.91900	1.14800	0.92680	0.99900	0.07430	0.07330	0.07140	0.07420	0.07090	1.01600	0.07290	0.07320	0.07350	1.13880	0.85150	0.07270	0.07260	0.07470	0.07380	0.07320	0.07330	0.88160	0.07240	0.07240	0.08800	1.18290	0.96140	1.00560	0.87130	0.89450	0.97650	0.98140	0.99410	1.00600	0.85060	0.78600	0.87950	1.14360	0.97040	0.96030	1.02120	0.85740	1.02760	0.95490	0.99140	0.88440	0.99420	0.78750	1.03240
68=04:52:00	59969	298	1.04850	0.97290	1.01650	0.88470	0.99930	1.03750	0.97670	0.99120	0.89140	0.95230	0.89940	1.03110	1.15250	0.95560	1.03140	0.88450	0.96690	0.98540	1.02390	0.81020	0.88450	0.86320	0.98630	0.89870	1.16780	0.98000	0.93490	1.01440	0.96140	0.85690	1.02750	0.85550	0.99870	0.76160	0.07380	0.89190	1.01430	0.95470	1.04990	0.85360	0.95640	0.97080	0.07310	0.78150	1.02720	0.95470	0.07470	0.91860	1.14970	0.92880	0.98240	0.07400	0.08110	0.07480	0.07520	0.07500	1.01690	0.07390	0.07210	0.07580	1.13740	0.83820	0.07540	0.07530	0.07860	0.07790	0.07650	0.07470	0.88270	0.07710	0.07450	0.10770	1.19370	0.95830	0.99740	0.87390	0.87780	0.98070	0.98330	1.00040	0.99370	0.83660	0.77730	0.87590	1.15380	0.98260	0.97310	1.01450	0.88110	1.03870	0.95380	0.97100	0.88600	0.97690	0.78650	1.03740
69=05:06:41	60850	298	1.04640	0.93850	1.01560	0.89480	1.02980	1.02590	0.95870	0.98500	0.90210	0.97940	0.86560	1.04480	1.13710	0.97490	1.00710	0.87110	0.96600	1.00350	1.00880	0.82660	0.88730	0.88610	0.95930	0.89490	1.14800	0.97640	0.93660	0.98330	0.95690	0.86580	1.05060	0.82420	0.96530	0.75690	0.07160	0.88340	1.00640	0.92540	1.04820	0.88440	0.93280	0.98370	0.07110	0.81860	0.98790	0.96250	0.07270	0.92160	1.14350	0.91580	0.98120	0.07150	0.07330	0.07280	0.07190	0.07220	1.04130	0.07230	0.07230	0.07440	1.11780	0.86740	0.07110	0.07330	0.07090	0.07110	0.07200	0.07400	0.88340	0.07390	0.07230	0.08280	1.17210	0.97040	0.99820	0.86380	0.87720	0.97720	0.98690	0.96480	0.99790	0.83060	0.82150	0.85840	1.14510	0.95260	0.96040	1.02830	0.84660	1.03120	0.97270	0.99750	0.87970	0.99390	0.79330	1.02510
70=05:21:22	61730	298	1.03750	0.94210	1.01530	0.89410	1.00480	1.01320	0.96840	0.98160	0.89060	0.93730	0.88370	1.01560	1.15250	0.96570	1.02450	0.85210	0.95150	1.00150	1.02000	0.79990	0.86950	0.88090	0.96500	0.87690	1.16110	0.97990	0.91220	0.98310	0.95950	0.87390	1.03330	0.80710	0.97520	0.74640	0.07320	0.88560	0.99690	0.92810	1.03490	0.87750	0.95570	0.96150	0.07200	0.80620	1.00750	0.93260	0.07370	0.91870	1.13190	0.91420	0.98860	0.07400	0.07550	0.07450	0.07400	0.07250	1.01790	0.07350	0.07300	0.07560	1.14090	0.84910	0.07120	0.07460	0.07050	0.07190	0.07300	0.07510	0.87760	0.07390	0.07450	0.09970	1.18350	0.95220	0.97420	0.85410	0.87740	0.97970	0.95190	0.96500	0.98530	0.83830	0.78550	0.88390	1.12940	0.96060	0.93890	1.01570	0.87180	1.01120	0.95560	0.98720	0.89640	0.96650	0.77950	1.03600
71=05:36:03	62611	301	1.04960	0.95970	1.01580	0.88890	1.01240	1.03500	0.96130	0.99100	0.89720	0.96910	0.88450	1.04250	1.14580	0.96070	1.02650	0.86050	0.97380	0.97810	1.01360	0.81500	0.88920	0.86730	0.98340	0.90590	1.16090	0.97330	0.92480	1.00640	0.96010	0.86150	1.02580	0.84510	0.97480	0.75960	0.06990	0.89350	1.00680	0.93000	1.04920	0.84860	0.95110	0.97510	0.06780	0.78470	1.02520	0.95470	0.07190	0.91950	1.14920	0.92000	0.98200	0.07120	0.07190	0.07080	0.07350	0.06980	1.01570	0.07130	0.07110	0.07180	1.12270	0.83760	0.07130	0.07250	0.07310	0.07270	0.07050	0.07160	0.87650	0.07180	0.06920	0.08990	1.16960	0.94740	0.99850	0.85950	0.87170	0.95910	0.97570	0.98820	0.97990	0.83680	0.77150	0.87050	1.14050	0.96990	0.97220	1.00900	0.83910	1.03340	0.94920	0.97640	0.86860	0.99460	0.78090	1.03080
72=05:50:43	63492	298	1.05450	0.93810	1.01520	0.88810	1.03710	1.01830	0.95310	0.98150	0.89880	0.97970	0.85560	1.04930	1.14010	0.98010	1.00660	0.86150	0.96140	1.01000	1.00020	0.82920	0.87640	0.88890	0.94840	0.88280	1.16030	0.98170	0.93000	0.98710	0.96170	0.86270	1.06140	0.81540	0.96390	0.75350	0.07180	0.86850	1.00980	0.92210	1.05410	0.88800	0.92960	0.98660	0.06890	0.82030	0.97620	0.97120	0.07400	0.91050	1.15640	0.91380	0.98600	0.07280	0.07020	0.07250	0.07250	0.07140	1.04800	0.07020	0.07180	0.07250	1.12930	0.87250	0.07310	0.07130	0.07050	0.07280	0.07130	0.07060	0.88060	0.07460	0.07290	0.07840	1.18570	0.97820	1.00010	0.86440	0.87470	0.97790	0.98660	0.95770	0.99520	0.82490	0.82420	0.85490	1.15120	0.95160	0.96650	1.03180	0.83730	1.02650	0.97780	1.00490	0.87300	0.98940	0.79570	1.02870
73=06:05:24	64373	298	1.05830	0.96940	1.02540	0.87840	1.01840	1.04510	0.96120	0.97300	0.88640	0.99210	0.87800	1.04400	1.14010	0.94930	1.01810	0.87910	0.96540	0.97500	1.02650	0.83550	0.87900	0.85780	0.97620	0.88850	1.15310	0.95680	0.91890	1.01490	0.97130	0.86410	1.03230	0.83900	0.96760	0.73920	0.07240	0.87510	0.99910	0.95250	1.04780	0.83860	0.95020	0.99610	0.07120	0.78580	1.01220	0.96450	0.07220	0.89980	1.15740	0.93480	0.98940	0.07320	0.07230	0.07110	0.07200	0.07110	1.01190	0.07190	0.07120	0.07220	1.11700	0.83580	0.07290	0.07110	0.07150	0.07250	0.07080	0.07350	0.86400	0.07280	0.07130	0.08190	1.16510	0.94040	1.00350	0.88070	0.87680	0.94230	0.96790	0.98960	0.98980	0.81160	0.78890	0.84720	1.15550	0.98400	0.96890	0.98950	0.83760	1.03910	0.95250	0.96980	0.87800	1.00810	0.79190	1.01150
74=06:20:05	65254	301	1.04040	0.93860	1.02140	0.85350	0.98890	1.01020	0.97900	0.97280	0.85450	0.96110	0.86080	1.00940	1.14230	0.93680	1.02660	0.86520	0.91920	0.99350	1.01770	0.81010	0.82140	0.88030	0.95750	0.87040	1.15780	0.95580	0.88640	0.97730	0.97200	0.83330	1.02480	0.80150	0.98980	0.74440	0.07110	0.88100	0.96450	0.94420	0.99970	0.85640	0.94930	0.96620	0.07150	0.80910	0.99620	0.95030	0.07000	0.90690	1.10830	0.92180	0.99730	0.06930	0.06950	0.07140	0.06910	0.06920	1.01060	0.07050	0.07010	0.07410	1.13150	0.81120	0.07120	0.06920	0.07110	0.06860	0.07070	0.06860	0.83440	0.06960	0.06980	0.12270	1.17280	0.93550	0.95450	0.86120	0.88050	0.95840	0.94830	0.94980	0.99970	0.78990	0.79290	0.84720	1.12120	0.98320	0.92620	0.99170	0.87800	1.01890	0.93380	0.96790	0.88120	0.96890	0.76310	1.01490
75=06:34:46	66134	298	1.07140	0.95870	1.02610	0.87630	1.02670	1.04000	0.97860	0.99570	0.91100	0.98550	0.87350	1.05440	1.15410	0.97860	1.02910	0.87350	0.97650	1.00400	1.01630	0.83410	0.88400	0.88900	0.98040	0.90170	1.16700	0.98640	0.94480	1.01120	0.97210	0.84330	1.06080	0.83870	1.00130	0.75320	0.07370	0.89580	1.01680	0.94850	1.06050	0.86450	0.94100	0.99670	0.07420	0.81010	1.02140	0.98770	0.07420	0.90910	1.16290	0.93360	0.99770	0.07500	0.07440	0.07480	0.07450	0.07470	1.05620	0.07290	0.07330	0.07630	1.14080	0.85730	0.07350	0.07320	0.07420	0.07430	0.07360	0.07400	0.89080	0.07190	0.07400	0.08900	1.19530	0.97620	1.01140	0.87780	0.87650	0.98910	1.00480	0.99320	1.01310	0.82410	0.81670	0.86190	1.16760	0.97770	0.98490	1.03520	0.86290	1.04090	0.96860	0.99070	0.88120	0.99440	0.80200	1.03740
76=06:49:27	67015	298	1.05310	0.93810	1.00280	0.88530	1.02290	1.01510	0.95270	0.96650	0.90830	0.96010	0.86160	1.03500	1.14020	0.97680	1.00590	0.84340	0.96490	0.99320	1.00500	0.82410	0.87600	0.88250	0.95630	0.87420	1.15080	0.98200	0.91960	0.99840	0.95450	0.86220	1.05720	0.80750	0.97680	0.72960	0.07080	0.86220	1.00880	0.92170	1.05380	0.86460	0.93090	0.97940	0.07050	0.80290	0.99460	0.96590	0.07370	0.90290	1.16230	0.92500	0.97510	0.07120	0.07120	0.07070	0.07270	0.07230	1.04320	0.07310	0.07120	0.07310	1.12420	0.85920	0.07040	0.07150	0.07060	0.07220	0.07170	0.07010	0.88210	0.07260	0.07150	0.08130	1.18020	0.97080	0.99980	0.86430	0.84740	0.97810	0.96320	0.98290	0.98170	0.82640	0.81820	0.86700	1.15130	0.94250	0.97890	1.01020	0.84540	0.99910	0.98580	0.96880	0.88350	0.96850	0.81370	1.02390
77=07:04:07	67896	301	1.05190	0.94720	1.01990	0.88400	1.01620	1.01990	0.98140	0.98690	0.89410	0.94000	0.87590	1.01810	1.16000	0.98050	1.03340	0.85830	0.95900	1.01080	1.02220	0.80690	0.85970	0.89020	0.96920	0.87090	1.16850	0.99440	0.92130	0.99190	0.96250	0.86780	1.05700	0.80380	0.99310	0.73920	0.06990	0.87380	0.99970	0.93780	1.04300	0.87880	0.94730	0.96430	0.06990	0.81270	1.00600	0.96290	0.07360	0.90850	1.14340	0.92180	1.00140	0.07070	0.07050	0.07200	0.07050	0.07260	1.03620	0.07210	0.07000	0.07220	1.14040	0.85080	0.07280	0.07140	0.07210	0.06950	0.07120	0.07160	0.87630	0.07270	0.07120	0.10780	1.19830	0.97080	0.97730	0.85740	0.87440	0.99840	0.96690	0.97530	0.98950	0.82190	0.80310	0.86720	1.14340	0.96450	0.95990	1.02810	0.88320	1.01470	0.96560	0.98640	0.88910	0.95400	0.79060	1.03650
78=07:18:48	68777	298	1.06820	0.96470	1.00700	0.87680	1.01290	1.04380	0.96170	0.97540	0.89960	0.96050	0.87760	1.03830	1.13920	0.97020	1.01800	0.86700	0.97710	0.97400	1.01560	0.81910	0.87860	0.85340	0.96790	0.87850	1.16990	0.98470	0.93170	1.01790	0.95060	0.85610	1.04110	0.82920	0.97510	0.72150	0.06990	0.87120	1.00760	0.93640	1.05560	0.82650	0.93210	0.97550	0.07010	0.77070	1.01210	0.96310	0.07170	0.89790	1.16980	0.92700	0.97450	0.07070	0.07110	0.06890	0.07090	0.06840	1.02990	0.07160	0.06970	0.07090	1.12020	0.83020	0.07200	0.07060	0.07150	0.07170	0.06940	0.07180	0.88860	0.07090	0.07220	0.08590	1.19120	0.96280	1.00900	0.86720	0.84830	0.97520	0.97350	1.00040	0.96300	0.81950	0.79110	0.86270	1.16280	0.95980	0.99490	1.00280	0.84950	1.02260	0.96950	0.95310	0.86660	0.97540	0.80420	1.03660
79=07:33:29	69658	301	1.04580	0.92780	1.02060	0.87780	1.00710	1.00500	0.95550	0.98890	0.86200	0.97490	0.86490	1.02610	1.14630	0.96460	1.02530	0.83570	0.93540	1.00450	1.02730	0.80380	0.85210	0.89030	0.96150	0.86850	1.16730	0.97520	0.89660	0.95830	0.96120	0.84370	1.03440	0.78020	0.96860	0.76340	0.07380	0.88900	0.97850	0.91930	1.01810	0.87480	0.94410	0.97120	0.07440	0.82520	0.99240	0.95040	0.07400	0.92240	1.12680	0.90520	1.00320	0.07480	0.07460	0.07620	0.07350	0.07250	1.03020	0.07330	0.07310	0.07720	1.13410	0.84860	0.07320	0.07530	0.07470	0.07470	0.07560	0.07270	0.84270	0.07400	0.07450	0.08220	1.18740	0.94760	0.95790	0.84140	0.88170	0.97050	0.95680	0.93160	1.00220	0.81640	0.79820	0.84510	1.12560	0.96200	0.92570	1.01980	0.85330	1.01510	0.93780	1.00250	0.87200	0.97520	0.76180	1.02870
80=07:48:10	70538	298	1.04510	0.94690	0.99740	0.84120	1.02380	1.03610	0.95070	0.94420	0.87850	0.99320	0.85080	1.04260	1.11970	0.95010	0.98840	0.87480	0.96230	0.97640	1.00860	0.83550	0.85630	0.85370	0.94370	0.88240	1.13130	0.95030	0.91780	1.00070	0.94770	0.82130	1.04910	0.82360	0.96690	0.71350	0.07180	0.83390	0.99500	0.94400	1.04990	0.83450	0.91410	0.99480	0.06960	0.76530	0.97430	0.97760	0.07360	0.87850	1.14340	0.92180	0.97190	0.07270	0.07000	0.07000	0.07220	0.07010	1.03990	0.07100	0.07090	0.07070	1.09940	0.83340	0.07170	0.07030	0.07120	0.07110	0.06920	0.07070	0.85970	0.07340	0.07190	0.07640	1.14860	0.94070	0.99410	0.86590	0.83760	0.94610	0.97110	0.97270	0.96690	0.77750	0.80960	0.80890	1.15490	0.95280	0.98600	0.99210	0.82550	1.03250	0.96480	0.95840	0.85170	0.98770	0.79270	1.00360
81=08:02:51	71419	300	1.03600	0.95100	1.01660	0.88740	1.01000	1.02230	0.97740	0.97760	0.89500	0.97140	0.89450	1.03290	1.15030	0.95980	1.02730	0.85130	0.94680	0.98980	1.02950	0.82060	0.87360	0.89100	0.98550	0.88270	1.16600	0.98590	0.90540	1.00570	0.97680	0.85270	1.04070	0.81580	1.00160	0.73590	0.07200	0.88940	1.00420	0.93830	1.03940	0.86020	0.97160	0.98990	0.07220	0.80380	1.02740	0.96310	0.07380	0.91210	1.14710	0.94750	1.00400	0.07170	0.07620	0.07330	0.07180	0.07240	1.03640	0.07380	0.07030	0.07490	1.15060	0.83990	0.07210	0.07220	0.07320	0.07550	0.07360	0.07310	0.88540	0.07410	0.07340	0.09950	1.19140	0.95420	0.99420	0.88860	0.87620	0.99010	0.95430	1.00180	1.00490	0.84820	0.80160	0.88710	1.14950	0.97850	0.97060	0.99930	0.87660	1.02220	0.97450	0.98560	0.90750	0.98580	0.79180	1.03570
82=08:17:31	72300	298	1.06940	0.93720	1.01480	0.87590	1.02870	1.02720	0.97500	0.97190	0.90840	0.94870	0.85300	1.01430	1.15360	0.99000	1.02140	0.85470	0.96940	1.01200	1.00710	0.80660	0.86820	0.89440	0.94530	0.87000	1.16460	0.99310	0.92890	0.99160	0.95160	0.84200	1.06540	0.79570	0.99600	0.72830	0.07080	0.85980	1.00990	0.92410	1.05460	0.86870	0.92370	0.97120	0.07100	0.80970	0.98690	0.97390	0.07410	0.89910	1.15100	0.90980	0.98580	0.07290	0.07090	0.07350	0.07210	0.07300	1.04940	0.07200	0.07170	0.07570	1.14000	0.86310	0.07330	0.07220	0.07160	0.07040	0.07150	0.07170	0.88550	0.07040	0.07280	0.10180	1.19010	0.97930	0.99170	0.84820	0.83970	0.99330	0.97730	0.96790	0.97520	0.80860	0.81540	0.84950	1.15570	0.94830	0.98320	1.03640	0.85790	1.00200	0.98060	0.97330	0.86920	0.95170	0.80880	1.03200
83=08:32:12	73181	301	1.04400	0.94190	1.02630	0.88990	1.01750	1.01550	0.97330	1.00670	0.89220	0.97530	0.87860	1.03100	1.15240	0.98420	1.03420	0.84690	0.95190	1.01080	1.02210	0.80400	0.87400	0.89350	0.97980	0.87010	1.16590	0.99160	0.91730	0.98800	0.97570	0.86180	1.04470	0.79650	0.98510	0.76060	0.07270	0.89140	0.98810	0.92650	1.03050	0.87170	0.94460	0.97150	0.07340	0.82240	1.01300	0.95440	0.07330	0.91260	1.14050	0.91660	1.00560	0.07350	0.07420	0.07420	0.07400	0.07210	1.03020	0.07270	0.07290	0.07780	1.14400	0.85600	0.07340	0.07340	0.07440	0.07300	0.07290	0.07320	0.87060	0.07230	0.07210	0.08980	1.18600	0.97670	0.99250	0.85620	0.88230	0.98910	0.97550	0.96770	0.99800	0.82810	0.79730	0.86450	1.14180	0.97410	0.95410	1.03810	0.86600	1.02110	0.95350	1.00320	0.89120	0.99400	0.79310	1.04290
84=08:46:53	74061	300	1.05130	0.94570	1.01400	0.88760	1.01250	1.03200	0.96880	1.00800	0.89020	0.95980	0.87900	1.03010	1.15120	0.98470	1.03630	0.84810	0.97670	1.00190	1.02540	0.78490	0.87460	0.87810	0.97960	0.87720	1.15820	0.99180	0.92080	1.00010	0.95540	0.82710	1.03770	0.81160	0.97620	0.75640	0.06790	0.89220	0.99030	0.91810	1.05080	0.86350	0.93770	0.94810	0.06870	0.78950	1.01520	0.95160	0.06830	0.90670	1.14930	0.90060	0.99440	0.07180	0.07050	0.07050	0.07190	0.06780	1.01670	0.06910	0.06970	0.07020	1.13220	0.84960	0.07110	0.07080	0.06850	0.07060	0.07090	0.06840	0.87060	0.06990	0.06780	0.08600	1.18170	0.96600	0.99560	0.83520	0.85980	0.98220	0.97590	0.97460	0.96980	0.83150	0.78150	0.87280	1.13930	0.96010	0.95840	1.03660	0.85410	1.01440	0.95170	0.99200	0.85760	0.97840	0.79240	1.04340
85=09:01:34	74942	298	1.04850	0.95380	1.02920	0.89230	1.02070	1.04190	0.97040	1.00890	0.88650	0.99230	0.89770	1.05090	1.15870	0.96700	1.04220	0.84970	0.96470	1.00390	1.05520	0.81240	0.88340	0.89430	0.99150	0.89430	1.16920	0.98140	0.91530	0.99610	0.97830	0.87890	1.04290	0.82100	0.98200	0.76400	0.07020	0.90130	0.99980	0.93000	1.04520	0.86980	0.97340	0.97880	0.07020	0.80630	1.02640	0.94900	0.07230	0.92330	1.14320	0.92050	1.01080	0.07470	0.07230	0.07140	0.07330	0.07170	1.02420	0.07420	0.07320	0.07320	1.14250	0.84770	0.07240	0.07210	0.07200	0.07130	0.07070	0.07280	0.86450	0.07300	0.07340	0.08530	1.18760	0.95480	0.99930	0.85980	0.88950	0.97650	0.96590	0.96940	1.00240	0.84100	0.77880	0.87630	1.14320	0.98110	0.94430	1.02330	0.85460	1.03620	0.94810	1.00940	0.88440	1.00320	0.76410	1.04130
86=09:16:15	75823	301	1.05900	0.96370	1.02150	0.88240	1.02740	1.05680	0.97100	0.99770	0.89580	1.00350	0.90150	1.06580	1.15640	0.96310	1.03650	0.86620	0.98110	0.99550	1.05910	0.82960	0.89340	0.87340	0.99750	0.89530	1.16370	0.98380	0.92420	1.01470	0.97780	0.85840	1.04880	0.83330	0.98850	0.75520	0.07490	0.89370	1.00990	0.94500	1.05670	0.85110	0.96670	1.00040	0.07280	0.78600	1.02920	0.96640	0.07400	0.90430	1.15950	0.93620	1.00420	0.07490	0.07670	0.07180	0.07600	0.07480	1.03580	0.07360	0.07450	0.07650	1.14270	0.85110	0.07610	0.07490	0.07290	0.07660	0.07360	0.07310	0.87990	0.07530	0.07270	0.08870	1.19140	0.96210	1.01750	0.87510	0.87960	0.97430	0.98180	0.99380	1.00170	0.83120	0.79370	0.86790	1.16780	0.99630	0.98130	1.01630	0.84970	1.04870	0.96640	1.00040	0.88360	1.01240	0.78790	1.03520
87=09:30:55	76704	298	1.06360	0.95510	1.02680	0.89750	1.02330	1.03180	0.98890	1.00540	0.90880	0.95770	0.89700	1.02940	1.16330	0.99400	1.04390	0.85530	0.97820	1.01780	1.04040	0.80290	0.88430	0.89710	0.97950	0.87570	1.17830	1.00460	0.92710	1.00880	0.97210	0.84590	1.05880	0.81020	1.01050	0.74770	0.07280	0.89410	1.00940	0.93180	1.05480	0.87660	0.95460	0.97170	0.07340	0.80670	1.02110	0.96160	0.07280	0.90970	1.16380	0.92360	1.00330	0.07260	0.07580	0.07410	0.07320	0.07260	1.04200	0.07410	0.07340	0.07470	1.15780	0.85850	0.07240	0.07380	0.07420	0.07100	0.07390	0.07530	0.89190	0.07370	0.07440	0.11620	1.21130	0.97890	0.99620	0.86140	0.87290	1.00660	0.97740	0.99380	0.99460	0.84630	0.80700	0.88420	1.15790	0.96690	0.97550	1.03860	0.87750	1.01770	0.97930	0.99220	0.90030	0.97400	0.80600	1.04730
88=09:45:36	77585	301	1.06000	0.96430	1.01980	0.88470	1.01250	1.04920	0.97680	0.98910	0.89660	0.97770	0.90150	1.03890	1.15650	0.96090	1.04120	0.86210	0.97060	0.98920	1.04340	0.81120	0.88030	0.87790	0.98880	0.88510	1.17780	0.99160	0.92370	1.02470	0.98050	0.87130	1.04390	0.83290	1.00750	0.74050	0.07210	0.89190	1.00620	0.94310	1.04830	0.84180	0.97200	0.98530	0.07330	0.77740	1.03540	0.96100	0.07360	0.90720	1.16300	0.94370	1.00030	0.07280	0.07490	0.07260	0.07220	0.07040	1.02220	0.07110	0.07110	0.07580	1.14660	0.83800	0.07080	0.07280	0.07270	0.07460	0.07360	0.07400	0.87580	0.07390	0.07240	0.11880	1.20030	0.95660	1.00720	0.87940	0.87600	0.98920	0.96580	1.01190	0.98970	0.84220	0.78460	0.87900	1.16060	0.98340	0.98210	1.00660	0.86350	1.03110	0.97290	0.97680	0.88700	0.98510	0.79550	1.04340
89=10:00:17	78465	298	1.04690	0.94810	1.01630	0.87170	1.02060	1.02990	0.98790	0.99740	0.88960	0.97870	0.87550	1.02050	1.15240	0.98700	1.03140	0.85930	0.95760	1.02190	1.02160	0.81020	0.85780	0.90030	0.97500	0.87400	1.16520	0.98490	0.90460	0.98900	0.99080	0.82920	1.05290	0.78960	1.01520	0.75540	0.07100	0.87560	0.97420	0.95220	1.01260	0.86650	0.95110	0.99210	0.07480	0.81860	1.00140	0.98390	0.07310	0.90670	1.13520	0.93720	1.00410	0.07340	0.07130	0.07460	0.07100	0.07300	1.03990	0.07150	0.07160	0.07920	1.13890	0.82860	0.07150	0.07230	0.07440	0.07150	0.07350	0.07160	0.84460	0.06890	0.07200	0.10400	1.19470	0.96140	0.96290	0.85820	0.86060	0.98210	0.95350	0.95400	1.01320	0.78700	0.80820	0.83780	1.14220	0.98910	0.93950	1.00790	0.87570	1.01810	0.94660	0.96610	0.88930	0.96720	0.77600	1.02120
90=10:14:58	79346	298	1.05890	0.96910	1.02920	0.88750	1.02380	1.03670	0.98350	0.99980	0.90700	1.00430	0.89230	1.05310	1.15530	0.98250	1.03860	0.86430	0.96220	0.99990	1.03360	0.83600	0.88250	0.90620	0.99090	0.89010	1.17650	0.98670	0.92420	1.02110	0.99170	0.82820	1.05760	0.81590	1.01430	0.75690	0.07020	0.89760	1.00960	0.95450	1.04570	0.87470	0.97290	1.01040	0.07440	0.82130	1.02640	0.99600	0.07440	0.91150	1.16400	0.94990	1.00780	0.07320	0.07340	0.07250	0.07350	0.07140	1.03990	0.07440	0.07400	0.07440	1.14840	0.83890	0.07410	0.07310	0.07460	0.07490	0.07400	0.07290	0.87260	0.07340	0.07270	0.08590	1.18110	0.96640	1.01940	0.88940	0.87370	0.96540	0.98230	1.01130	1.01510	0.81580	0.79950	0.85900	1.16230	1.00040	0.98750	1.00300	0.85200	1.04620	0.95560	0.98570	0.88640	1.01900	0.78960	1.02740
91=10:29:39	80227	301	1.04990	0.94880	1.00840	0.87520	1.02120	1.03370	0.97670	0.99390	0.89610	0.97860	0.87860	1.03190	1.14610	0.98200	1.02670	0.86190	0.98250	1.00760	1.01330	0.81220	0.87420	0.89120	0.97360	0.89050	1.15400	0.99160	0.93160	1.00190	0.95940	0.82850	1.05980	0.81890	1.00060	0.74760	0.07000	0.87910	1.00400	0.94020	1.05940	0.86480	0.94430	0.98150	0.07090	0.79210	1.01060	0.98240	0.07150	0.90950	1.15670	0.92420	0.99540	0.07010	0.06990	0.06960	0.07000	0.06930	1.05470	0.07160	0.07160	0.06960	1.13280	0.85470	0.07200	0.07110	0.06880	0.07000	0.07080	0.06990	0.89250	0.07240	0.07130	0.09540	1.18260	0.97350	1.00880	0.86280	0.87030	0.99850	0.99410	0.98440	0.99690	0.82000	0.81600	0.86310	1.16500	0.95550	1.00030	1.02410	0.86140	1.02790	1.00070	0.97990	0.88100	0.97140	0.80310	1.04460
92=10:44:19	81108	298	1.05360	0.96250	1.03240	0.87600	1.02470	1.05730	0.98600	1.00240	0.87830	0.99780	0.89650	1.05690	1.16060	0.95940	1.04540	0.86520	0.96650	1.00230	1.06220	0.82220	0.87170	0.88350	0.99600	0.89460	1.17530	0.98480	0.92100	1.00630	0.98650	0.85510	1.05240	0.83690	1.00910	0.76560	0.07100	0.90570	0.99470	0.95220	1.04990	0.86640	0.97620	0.99560	0.07080	0.79640	1.02920	0.96850	0.07370	0.91550	1.15780	0.94290	1.01820	0.07360	0.07350	0.07180	0.07170	0.06960	1.04490	0.07070	0.07110	0.07180	1.14740	0.83960	0.06970	0.07210	0.07330	0.07270	0.07240	0.07110	0.86800	0.07260	0.07080	0.08810	1.20370	0.95670	1.00440	0.87680	0.89800	0.98020	0.98010	0.98810	1.02090	0.83170	0.80080	0.86910	1.16230	1.00450	0.95950	1.02020	0.87910	1.06020	0.96050	1.00610	0.89230	1.01050	0.76670	1.03340
93=10:59:00	81989	300	1.05720	0.97070	1.02420	0.84970	1.01830	1.04840	0.97780	0.97540	0.87540	0.99790	0.87370	1.03890	1.14690	0.95930	1.02050	0.87830	0.96440	0.99310	1.03770	0.83320	0.85570	0.87830	0.98210	0.88730	1.16140	0.97530	0.92440	1.00750	0.97270	0.80280	1.05140	0.82290	0.99840	0.73940	0.07120	0.87500	0.99930	0.95550	1.04630	0.83610	0.94780	0.99970	0.07130	0.78530	1.01030	0.98410	0.07170	0.89180	1.15660	0.93490	0.99980	0.07230	0.07000	0.07150	0.07060	0.07080	1.05110	0.06940	0.07040	0.07140	1.13140	0.83160	0.07230	0.07000	0.07010	0.07070	0.07200	0.06960	0.86910	0.07260	0.07040	0.08710	1.18070	0.96350	0.99780	0.87060	0.85510	0.97260	0.98900	0.98340	1.00200	0.79210	0.81320	0.83890	1.16190	0.98950	0.97490	1.01420	0.85580	1.04920	0.96600	0.97950	0.87050	1.00110	0.78850	1.02140
94=11:13:41	82869	298	1.06050	0.96010	1.02940	0.89140	1.03410	1.05100	0.96980	1.01330	0.90360	0.99110	0.89800	1.05640	1.16410	0.97850	1.03450	0.85470	0.96130	1.00350	1.03500	0.82550	0.89140	0.89430	0.98630	0.88760	1.17370	0.99720	0.93180	1.01810	0.98710	0.83360	1.06500	0.83240	0.99850	0.75620	0.07090	0.89430	1.01750	0.94660	1.06570	0.86840	0.97160	1.00930	0.07290	0.80160	1.02730	0.97400	0.07480	0.91570	1.16030	0.93600	1.00850	0.07190	0.07530	0.07450	0.07470	0.07070	1.05300	0.07450	0.07320	0.07480	1.15790	0.86250	0.07170	0.07480	0.07300	0.07520	0.07430	0.07380	0.89310	0.07490	0.07460	0.08270	1.20030	0.97100	1.01810	0.87350	0.88160	1.00640	0.98890	0.99950	1.01470	0.85380	0.81690	0.88490	1.17310	0.97730	0.99000	1.02730	0.86450	1.03850	0.98490	1.00590	0.89500	0.99930	0.79990	1.04330
95=11:28:22	83750	298	1.04110	0.94840	1.02170	0.88560	1.01250	1.02240	0.97950	1.00320	0.89560	0.97300	0.88710	1.01690	1.15160	0.97890	1.03840	0.84240	0.95430	1.01120	1.04110	0.80310	0.86900	0.89830	0.98700	0.86750	1.16180	0.98920	0.90810	0.99720	0.97480	0.82030	1.04860	0.78760	0.99960	0.76000	0.07020	0.87610	0.98200	0.91140	1.02980	0.86840	0.95150	0.97050	0.06890	0.81140	1.01750	0.96500	0.06960	0.91230	1.13600	0.92080	0.99730	0.07180	0.07190	0.07120	0.06980	0.06960	1.02860	0.07110	0.06970	0.07200	1.13960	0.84680	0.07020	0.07070	0.06930	0.06910	0.06890	0.07020	0.86580	0.07030	0.07010	0.10100	1.18660	0.96940	0.98690	0.85550	0.86570	0.99200	0.96570	0.98430	1.00420	0.82670	0.79120	0.86180	1.13890	0.97150	0.96230	1.02690	0.86690	1.01170	0.95960	0.99030	0.88900	0.97710	0.79220	1.04220
96=11:43:03	84631	300	1.05400	0.95230	1.02160	0.89130	1.03360	1.05490	0.96850	1.00380	0.89980	0.99560	0.89450	1.05280	1.15520	0.97390	1.02960	0.86470	0.98490	1.01170	1.05450	0.82730	0.88470	0.89020	0.98600	0.89770	1.16490	0.99260	0.92640	1.00370	0.97310	0.83490	1.06290	0.84010	0.99860	0.75610	0.07450	0.89520	1.00800	0.94270	1.06450	0.87750	0.97500	1.00450	0.07290	0.79140	1.02270	0.96970	0.07620	0.92090	1.15350	0.92920	1.00590	0.07160	0.07420	0.07380	0.07450	0.07250	1.05530	0.07470	0.07330	0.07310	1.14240	0.85540	0.07250	0.07350	0.07510	0.07450	0.07370	0.07410	0.88940	0.07530	0.07390	0.08460	1.18440	0.96620	1.00760	0.86910	0.88300	0.99170	0.98540	0.97480	1.00930	0.85210	0.81600	0.88690	1.16780	0.97850	0.97220	1.03070	0.85860	1.04710	0.97660	1.00860	0.88430	1.00440	0.77990	1.03230
97=11:57:43	85512	298	1.04200	0.94830	1.02780	0.88100	1.02070	1.04630	0.97700	1.00330	0.87020	0.99160	0.89640	1.04670	1.15580	0.95920	1.03900	0.85580	0.96110	1.00760	1.06400	0.81940	0.87150	0.88630	0.99490	0.90030	1.17170	0.98580	0.91330	0.99380	0.98270	0.86820	1.05400	0.82340	0.99700	0.76400	0.06860	0.90770	0.98220	0.94050	1.04000	0.87540	0.97480	0.98850	0.06980	0.80350	1.02750	0.96000	0.07060	0.93000	1.14900	0.93210	1.01620	0.07100	0.07190	0.07120	0.07010	0.06940	1.04460	0.06800	0.06890	0.07020	1.14840	0.84600	0.07120	0.07290	0.07050	0.07020	0.06790	0.07000	0.87260	0.06990	0.06860	0.10390	1.20230	0.95900	0.99500	0.86970	0.89530	0.98990	0.97900	0.97370	1.02360	0.83930	0.80550	0.88730	1.14930	0.99250	0.95030	1.02530	0.87060	1.04150	0.96160	1.01210	0.89580	1.00180	0.77920	1.04540
98=12:12:24	86393	298	1.05510	0.96360	1.02930	0.88350	1.03100	1.05070	0.98770	0.99710	0.91420	1.00850	0.89960	1.05980	1.16000	0.97960	1.03840	0.87380	0.96520	1.00610	1.03440	0.83500	0.88410	0.90030	0.98650	0.88930	1.17370	0.98710	0.92730	1.02140	0.99220	0.87280	1.06120	0.82620	1.01830	0.75350	0.07360	0.90010	1.01230	0.95980	1.05270	0.86690	0.96640	1.01380	0.07340	0.81300	1.02900	0.99150	0.07460	0.91780	1.16910	0.95280	1.01110	0.07400	0.07260	0.07420	0.07390	0.07360	1.05740	0.07450	0.07310	0.07590	1.15900	0.84860	0.07490	0.07280	0.07470	0.07450	0.07260	0.07450	0.88800	0.07500	0.07350	0.08650	1.19920	0.97440	1.01820	0.88910	0.87790	0.99360	0.98340	1.00750	1.02530	0.83820	0.82620	0.88990	1.18080	0.99100	0.98560	1.02080	0.86160	1.03490	0.97910	0.98870	0.90530	1.01020	0.80990	1.03530
99=12:27:05	87274	298	1.04290	0.96560	1.02340	0.85180	0.98100	1.04050	0.97490	0.97680	0.86840	0.98150	0.89100	1.01890	1.15270	0.96200	1.03220	0.86280	0.95210	0.98390	1.03830	0.81600	0.86030	0.87130	0.98710	0.88730	1.16260	0.96990	0.91450	1.00870	0.97170	0.79690	1.03790	0.80180	0.99950	0.73530	0.07270	0.87070	0.99190	0.94990	1.03010	0.83150	0.95250	0.99430	0.07500	0.79000	1.01940	0.97620	0.07490	0.89910	1.15380	0.94140	1.00070	0.07440	0.07150	0.07140	0.07450	0.07560	1.02390	0.07280	0.07190	0.07510	1.14280	0.83110	0.07370	0.07310	0.07090	0.07270	0.07200	0.07140	0.86720	0.07310	0.07300	0.11260	1.17530	0.95930	1.00190	0.86970	0.85230	0.96890	0.97340	0.99830	1.00320	0.80380	0.78620	0.85340	1.16200	0.99250	0.97470	1.00500	0.85740	1.03750	0.95920	0.97260	0.88190	0.99750	0.80080	1.02650
100=12:41:46	88154	298	1.06090	0.95620	1.02710	0.90970	1.03150	1.04500	0.97350	0.99740	0.89930	0.97040	0.91220	1.03350	1.16450	0.97800	1.04230	0.84010	0.97400	1.00830	1.04680	0.80350	0.88520	0.89260	0.98350	0.87670	1.17970	1.00270	0.91160	1.00130	0.97310	0.85550	1.05540	0.80370	0.99230	0.74480	0.07160	0.88470	1.01530	0.93560	1.06120	0.87390	0.96750	0.97510	0.07300	0.78530	1.02030	0.93910	0.07490	0.91220	1.16900	0.94390	1.01160	0.07410	0.07340	0.07340	0.07320	0.07280	1.04560	0.07450	0.07160	0.07590	1.14570	0.85470	0.07340	0.07340	0.07550	0.07480	0.07410	0.07250	0.88470	0.07470	0.07420	0.09510	1.20010	0.98330	1.01600	0.87610	0.87670	0.99560	0.98430	0.99120	1.00740	0.84750	0.81840	0.89010	1.16570	0.98110	0.98140	1.01360	0.85290	1.03590	0.98660	0.99790	0.88850	0.99890	0.80450	1.03350
101=12:56:27	89035	298	1.04680	0.95860	1.00840	0.88000	1.01840	1.03320	0.97690	0.98540	0.90800	0.99190	0.88340	1.04280	1.14520	0.97600	1.01540	0.85630	0.97660	0.99810	1.03670	0.81950	0.87770	0.88970	0.98090	0.89370	1.15510	0.98780	0.92680	1.01810	0.96840	0.83770	1.05130	0.81240	1.00700	0.74760	0.07100	0.87650	1.00310	0.94280	1.05510	0.85630	0.94740	0.99580	0.07100	0.79390	1.01940	0.98610	0.07280	0.90690	1.16810	0.94100	0.98740	0.07120	0.07230	0.07170	0.07220	0.07270	1.04960	0.07130	0.07250	0.07410	1.13780	0.84470	0.07290	0.07120	0.07360	0.07180	0.07320	0.07260	0.88850	0.07270	0.07270	0.08920	1.18530	0.98240	1.01560	0.86600	0.86450	0.98380	0.98690	0.99930	0.99500	0.83560	0.79930	0.85940	1.15870	0.97320	0.98260	1.04580	0.84800	1.03000	0.98160	0.99710	0.87860	0.99530	0.81040	1.04810
102=13:11:08	89916	298	1.06200	0.95400	1.00250	0.88480	1.03500	1.05380	0.94610	0.97170	0.90700	0.97260	0.87940	1.04450	1.14810	0.97590	1.01000	0.84630	0.99550	0.99510	1.04910	0.80530	0.88670	0.86650	0.96390	0.88760	1.15860	0.98790	0.92290	1.00150	0.93470	0.84900	1.06120	0.82810	0.97430	0.72360	0.07340	0.85550	1.01000	0.91860	1.07240	0.85840	0.94090	0.97940	0.07450	0.75700	1.00270	0.95950	0.07420	0.91390	1.16290	0.91370	0.98690	0.07550	0.07610	0.07520	0.07860	0.07360	1.04680	0.07450	0.07520	0.07630	1.12630	0.85160	0.07770	0.07650	0.07500	0.07820	0.07610	0.07670	0.89850	0.07430	0.07490	0.08060	1.18090	0.96810	1.01340	0.83220	0.84190	0.98890	0.98360	0.98450	0.94950	0.83690	0.80580	0.86470	1.15750	0.93970	0.99140	1.01920	0.82900	1.02250	0.99590	0.98610	0.84910	0.98260	0.81280	1.04420
103=13:25:48	90797	301	1.06240	0.97260	1.03110	0.88470	1.02430	1.06410	0.97950	1.00360	0.90400	1.01660	0.89180	1.06310	1.15870	0.97020	1.04120	0.87100	0.98690	0.99520	1.05790	0.82860	0.88680	0.87730	0.99030	0.89670	1.17640	0.97960	0.93180	1.02190	0.97770	0.82770	1.05040	0.83350	0.99740	0.75920	0.07270	0.88710	1.01470	0.94840	1.06790	0.85200	0.95880	1.00540	0.07120	0.78010	1.02400	0.98060	0.07140	0.91320	1.16960	0.93580	1.00440	0.07050	0.07250	0.07120	0.07400	0.07040	1.03820	0.07100	0.07130	0.07300	1.15070	0.84270	0.07050	0.07280	0.07060	0.07120	0.07200	0.07220	0.87740	0.07380	0.07190	0.08720	1.19910	0.96730	1.02510	0.86990	0.86610	0.96670	0.99620	0.99390	1.00310	0.81720	0.79040	0.84980	1.17850	0.99410	0.99080	1.02400	0.84880	1.05620	0.97230	0.99600	0.86710	1.01900	0.79750	1.03650
104=13:40:29	91678	301	1.02490	0.93310	1.01940	0.87870	0.96890	0.99990	0.96660	0.99990	0.86280	0.94090	0.88860	0.99590	1.15670	0.95150	1.04160	0.82450	0.92360	0.99460	1.03170	0.77400	0.84630	0.89310	0.99060	0.86980	1.15990	0.97500	0.86720	0.97370	0.96530	0.80410	1.00090	0.77180	0.98670	0.76110	0.07360	0.88080	0.95110	0.90850	0.98890	0.86320	0.96030	0.94650	0.07330	0.80180	1.02090	0.92490	0.07310	0.91790	1.11090	0.90990	1.00300	0.07270	0.07230	0.07270	0.07230	0.06960	0.98280	0.07320	0.07150	0.07430	1.14160	0.81300	0.07270	0.07390	0.07190	0.07140	0.07340	0.07310	0.83250	0.07310	0.07210	0.10520	1.17260	0.93860	0.95250	0.82320	0.86350	0.96860	0.93150	0.96290	0.99370	0.81630	0.74360	0.85920	1.10770	0.97630	0.91760	1.00040	0.86630	0.99470	0.92220	0.98360	0.87090	0.96200	0.76900	1.03750
105=13:55:10	92558	296	1.03070	0.94700	1.02170	0.84710	0.98430	1.01970	0.97650	0.96140	0.85290	0.98270	0.88830	1.01270	1.14810	0.91700	1.02640	0.85800	0.92040	0.98070	1.05280	0.81310	0.82980	0.87120	0.98540	0.88880	1.16130	0.94850	0.87140	0.97620	0.97400	0.77970	1.01600	0.79100	0.99920	0.74030	0.07340	0.86550	0.96920	0.95100	0.99760	0.84150	0.96870	0.98890	0.07300	0.77540	1.01420	0.95270	0.07450	0.91070	1.12090	0.93930	1.00610	0.07510	0.07440	0.07310	0.07250	0.07070	1.00960	0.07220	0.07300	0.07500	1.13360	0.80110	0.07420	0.07410	0.07330	0.07380	0.07200	0.07450	0.83500	0.07380	0.07160	0.11030	1.16820	0.92710	0.96250	0.86040	0.86680	0.94920	0.94110	0.96120	1.00680	0.78510	0.77660	0.83210	1.14010	1.00730	0.93480	0.97100	0.86520	1.03320	0.93650	0.97260	0.87830	0.98500	0.76230	1.01700
106=14:09:51	93439	301	1.05270	0.97180	1.01550	0.88190	1.01790	1.05400	0.95860	0.98580	0.88900	1.00430	0.89190	1.05340	1.13700	0.95180	1.01450	0.86290	0.97340	0.96680	1.04080	0.81400	0.87900	0.85590	0.98450	0.88920	1.15700	0.96190	0.90940	1.01770	0.96140	0.84140	1.02510	0.82600	0.97040	0.74130	0.07030	0.87100	0.99840	0.93720	1.05460	0.83700	0.95330	0.99830	0.07080	0.75470	1.01280	0.96330	0.07210	0.90830	1.16110	0.93500	0.99250	0.07230	0.07330	0.06710	0.07320	0.07020	1.01890	0.06920	0.07070	0.07020	1.11490	0.82630	0.07180	0.07220	0.07180	0.07080	0.06950	0.07120	0.87100	0.07270	0.07190	0.08080	1.16670	0.94630	1.01530	0.85950	0.85370	0.94750	0.97480	0.99700	0.98250	0.81240	0.77760	0.85240	1.15810	0.98120	0.98300	0.99610	0.81290	1.03790	0.95570	0.97370	0.85740	1.00790	0.79580	1.02690
107=14:24:32	94320	301	1.03890	0.95190	1.03050	0.88730	1.02700	1.03140	0.98940	0.99800	0.90180	0.98670	0.88700	1.03240	1.16260	0.98530	1.03870	0.86260	0.96200	1.02960	1.03900	0.82290	0.86480	0.90710	0.98760	0.89510	1.17070	0.99620	0.91660	0.99560	0.98780	0.81980	1.06690	0.80370	1.01860	0.76700	0.07260	0.89250	0.99460	0.94980	1.04190	0.90770	0.96280	0.99930	0.07380	0.82520	1.01310	0.98370	0.07510	0.94260	1.14730	0.94330	1.01500	0.07420	0.07290	0.07480	0.07500	0.07490	1.06210	0.07390	0.07410	0.08180	1.15510	0.86250	0.07420	0.07430	0.07490	0.07400	0.07470	0.07240	0.88480	0.07300	0.07470	0.10510	1.20050	0.98430	0.99410	0.87350	0.88000	1.00480	0.98660	0.96940	1.02940	0.81590	0.83000	0.86820	1.16030	0.99160	0.96410	1.02760	0.87530	1.03720	0.97720	1.00890	0.89190	0.99480	0.81490	1.04180
108=14:39:12	95201	298	1.05530	0.96740	1.03530	0.88640	1.02650	1.04940	0.98260	0.98720	0.91500	0.99520	0.90190	1.05240	1.15870	0.96590	1.03410	0.86730	0.97320	1.00000	1.03280	0.82880	0.87560	0.88810	0.99400	0.89550	1.17010	0.98090	0.91900	1.01760	0.98760	0.81170	1.05550	0.82160	1.00790	0.74860	0.07100	0.88820	1.00270	0.95580	1.04430	0.87450	0.96820	1.01070	0.07220	0.79490	1.02910	0.97930	0.07330	0.92030	1.16120	0.95460	1.01260	0.07220	0.07370	0.07010	0.07200	0.07010	1.05280	0.07170	0.07190	0.07340	1.14520	0.84690	0.07210	0.07120	0.07030	0.07290	0.07170	0.06960	0.88820	0.07190	0.07000	0.09410	1.19480	0.97140	1.01760	0.88860	0.87430	0.98250	0.98720	1.00360	1.02090	0.82430	0.81680	0.87270	1.16900	1.00000	0.97860	1.00920	0.85780	1.04500	0.97230	0.98920	0.89270	1.01190	0.81290	1.03070
109=14:53:53	96082	298	1.07010	0.96520	1.03800	0.91700	1.02850	1.04700	0.97960	1.01090	0.92480	0.98510	0.90630	1.05020	1.17350	0.98510	1.05160	0.84240	0.97750	1.01390	1.04990	0.80860	0.89580	0.90560	1.00130	0.88960	1.18690	1.00200	0.92400	1.01170	0.98730	0.86240	1.05360	0.81440	1.00700	0.76130	0.07120	0.90220	1.01760	0.93100	1.06120	0.89910	0.98210	0.99650	0.07390	0.80020	1.03530	0.96140	0.07290	0.93690	1.15880	0.94290	1.02030	0.07240	0.07370	0.07150	0.07370	0.07230	1.04250	0.07500	0.07200	0.07380	1.16460	0.86140	0.07280	0.07420	0.07390	0.07360	0.07370	0.07430	0.90210	0.07440	0.07330	0.08870	1.21230	0.97400	1.01240	0.86790	0.88240	0.99980	0.97910	0.99540	1.01600	0.85090	0.79260	0.88650	1.16890	0.98440	0.97620	1.03260	0.86940	1.02820	0.98630	1.00900	0.89440	1.00040	0.81140	1.04970
110=15:08:34	96963	301	1.06010	0.93640	1.00870	0.88310	1.02430	1.01610	0.95050	0.98570	0.92580	0.97310	0.86400	1.02860	1.14170	0.99190	1.00920	0.82960	0.97030	1.00200	1.01200	0.80500	0.87940	0.89210	0.96270	0.87550	1.15180	0.98590	0.91120	0.98370	0.94810	0.81030	1.05530	0.78330	0.97770	0.74440	0.07080	0.85800	0.99600	0.90610	1.04840	0.88050	0.91890	0.97590	0.07140	0.79070	0.98840	0.96730	0.07320	0.91330	1.15190	0.91820	0.98140	0.07300	0.07250	0.07160	0.07220	0.07010	1.04580	0.07180	0.07350	0.07350	1.13080	0.86620	0.07420	0.07200	0.07270	0.07190	0.07380	0.07290	0.88950	0.07430	0.07320	0.08490	1.16170	0.98350	1.00200	0.84290	0.82260	0.98390	0.98140	0.97160	0.98210	0.80830	0.80750	0.84300	1.15350	0.93830	0.98370	1.02350	0.82990	0.99640	0.98410	0.98080	0.85890	0.97590	0.82680	1.03020
111=15:23:15	97843	298	1.06250	0.96390	1.02580	0.88270	1.03450	1.04210	0.97150	0.97430	0.92740	1.00500	0.88040	1.04250	1.14930	0.98060	1.01470	0.86860	0.97690	1.00520	1.05820	0.83580	0.87860	0.88690	0.97540	0.88990	1.16300	0.97990	0.92440	1.01260	0.97620	0.83760	1.06230	0.80860	0.99710	0.73460	0.07500	0.86120	1.01320	0.95510	1.05940	0.88040	0.94550	1.01680	0.07430	0.78910	1.00130	0.98460	0.07510	0.91370	1.17030	0.95060	1.00420	0.07520	0.07250	0.07480	0.07360	0.07450	1.05460	0.07440	0.07420	0.07650	1.13440	0.86140	0.07520	0.07320	0.07500	0.07520	0.07480	0.07340	0.89400	0.07470	0.07370	0.08460	1.18220	0.98010	1.02100	0.87700	0.84500	0.97600	0.98790	0.99180	1.00150	0.80950	0.82680	0.84680	1.17040	0.97470	0.99980	1.00650	0.84290	1.03350	0.98820	0.97840	0.87890	1.00360	0.83700	1.02460
112=15:37:56	98724	298	1.06070	0.97160	1.04510	0.89030	1.02970	1.04440	0.97670	1.00920	0.90870	1.02820	0.89130	1.06540	1.16480	0.96980	1.04020	0.86980	0.97160	1.00810	1.07330	0.82980	0.88280	0.89160	0.99610	0.90360	1.17960	0.97990	0.93350	1.01460	0.99940	0.83140	1.05690	0.82240	0.99840	0.77770	0.07420	0.90450	1.01130	0.95580	1.05440	0.89390	0.96860	1.01770	0.07330	0.80490	1.02250	0.99150	0.07450	0.93430	1.16760	0.95510	1.01950	0.07500	0.07350	0.07450	0.07320	0.07390	1.04910	0.07130	0.07460	0.07300	1.15190	0.86060	0.07390	0.07190	0.07550	0.07390	0.07480	0.07200	0.87710	0.07220	0.07430	0.08570	1.19610	0.97660	1.02320	0.88140	0.88480	0.97530	1.00870	0.99190	1.03770	0.82230	0.80840	0.85840	1.18130	1.01080	0.97910	1.02510	0.84890	1.06160	0.96150	1.00970	0.87560	1.02830	0.80730	1.02820
113=15:52:37	99605	298	1.04900	0.96700	1.03640	0.87030	0.99610	1.04600	0.98470	0.99330	0.88310	0.99290	0.89260	1.03770	1.15790	0.94950	1.04590	0.86530	0.95760	0.99130	1.05940	0.80200	0.85170	0.87450	0.99290	0.88930	1.17100	0.96860	0.90090	1.00710	0.98070	0.80560	1.02300	0.81870	1.00370	0.75840	0.07160	0.88890	0.98690	0.95320	1.02960	0.87280	0.96840	0.98590	0.07110	0.78550	1.02990	0.96700	0.07100	0.93240	1.14780	0.94580	1.01450	0.07140	0.07280	0.07020	0.07080	0.07040	1.01210	0.07060	0.06980	0.07340	1.14660	0.82510	0.07180	0.07620	0.07130	0.07060	0.06970	0.07100	0.87150	0.07050	0.07090	0.10300	1.19010	0.95330	0.99620	0.86590	0.87280	0.96760	0.98080	0.98840	1.00920	0.80180	0.78010	0.84900	1.15660	1.00380	0.96510	1.00580	0.86750	1.05100	0.94670	0.98270	0.87570	1.00110	0.79600	1.03830
114=16:07:17	100486	298	1.04330	0.95510	1.01250	0.86890	1.03230	1.04690	0.97760	0.96280	0.91950	1.00940	0.87610	1.04200	1.14110	0.95970	1.00180	0.86510	0.96800	1.00200	1.02580	0.83580	0.86530	0.88060	0.96920	0.89890	1.15260	0.97020	0.91550	1.00140	0.97010	0.80600	1.06310	0.81210	0.99130	0.73050	0.07430	0.85030	1.00730	0.94280	1.05460	0.89040	0.94320	1.00720	0.07310	0.78260	0.99930	0.97930	0.07340	0.93000	1.16200	0.94380	0.99530	0.07500	0.07170	0.07280	0.07110	0.07380	1.05880	0.07160	0.07270	0.07640	1.13130	0.85760	0.07330	0.07200	0.07290	0.07370	0.07260	0.07190	0.89830	0.07210	0.07460	0.07990	1.18040	0.97790	1.00980	0.87420	0.85250	0.98380	0.99190	0.97930	1.00650	0.80510	0.82780	0.84240	1.17000	0.97770	0.98730	1.01460	0.84230	1.03640	0.99320	0.98720	0.87350	0.99420	0.82780	1.03200
115=16:24:12	101501	298	1.03550	0.97050	1.02690	0.87140	1.01560	1.03010	0.98860	0.97950	0.92590	0.99840	0.88190	1.03010	1.15590	0.97410	1.03370	0.87270	0.95560	1.00690	1.02900	0.82800	0.85730	0.90240	0.98830	0.89530	1.16360	0.97850	0.91750	1.01360	0.99000	0.78580	1.05120	0.80240	1.01950	0.74630	0.07220	0.87290	1.00350	0.96560	1.03230	0.88890	0.95320	1.00980	0.07320	0.80810	1.01670	0.99980	0.07330	0.93610	1.15590	0.96130	1.00480	0.07360	0.07120	0.07330	0.07090	0.07280	1.04990	0.07180	0.07150	0.07660	1.15650	0.85650	0.07200	0.07240	0.07400	0.07110	0.07250	0.07320	0.89690	0.07320	0.07470	0.11220	1.19320	0.98330	1.00790	0.88470	0.86780	0.99160	0.99240	0.99480	1.02210	0.79780	0.82090	0.85030	1.17010	0.99520	0.98990	1.01720	0.87220	1.04000	0.98000	0.98530	0.89280	1.00380	0.83240	1.03630
116=16:38:55	102384	301	1.05540	0.94860	0.99460	0.86040	1.02530	1.04760	0.95930	0.95660	0.92980	0.98910	0.86960	1.03140	1.13780	0.96180	0.99480	0.85660	0.98210	0.99080	1.01880	0.82270	0.86870	0.87120	0.96240	0.88730	1.13950	0.97270	0.91800	0.99820	0.93700	0.77580	1.05920	0.81620	0.98790	0.71950	0.07110	0.84070	1.01080	0.93510	1.06220	0.87670	0.92850	0.99380	0.07280	0.75860	0.98440	0.97250	0.07130	0.90450	1.15830	0.93120	0.97800	0.07440	0.07330	0.07130	0.07080	0.07160	1.05110	0.07150	0.07040	0.07240	1.11350	0.85370	0.07120	0.07090	0.07140	0.07300	0.07080	0.07260	0.90520	0.07080	0.07180	0.08830	1.15730	0.96730	1.00630	0.84490	0.82500	0.97650	0.97600	0.97380	0.96120	0.79450	0.81490	0.82870	1.17000	0.95040	0.99930	0.99680	0.82920	1.02650	0.99220	0.96360	0.85330	0.97740	0.82980	1.01220
117=16:53:42	103271	301	1.04400	0.96020	1.03970	0.87500	1.00150	1.04060	0.97900	0.99200	0.89080	0.99660	0.89010	1.03120	1.15920	0.94810	1.04460	0.85550	0.94040	0.99890	1.06200	0.80250	0.84840	0.88410	0.99040	0.88820	1.17360	0.96830	0.89090	0.99100	0.98790	0.84620	1.02240	0.80600	0.99830	0.76440	0.07160	0.89290	0.98670	0.94670	1.01750	0.89260	0.97280	0.98530	0.07210	0.79380	1.01860	0.95250	0.07340	0.94770	1.14350	0.94450	1.02430	0.07340	0.07220	0.07170	0.07230	0.07010	1.02040	0.07320	0.07100	0.07570	1.14900	0.84160	0.07100	0.07430	0.07090	0.07140	0.07150	0.07270	0.86430	0.07240	0.07290	0.09930	1.19320	0.94920	0.98590	0.85690	0.87920	0.96650	0.96710	0.96850	1.01900	0.80630	0.78230	0.84980	1.14980	1.00260	0.94320	0.99830	0.85930	1.03540	0.94040	0.99510	0.88030	0.99980	0.79330	1.03130
118=17:08:25	104154	301	1.08430	0.98370	1.04800	0.89300	1.03140	1.06250	0.97270	0.99860	0.92990	1.00660	0.90970	1.06210	1.17250	0.95840	1.04670	0.86720	0.97320	0.99650	1.07470	0.82550	0.88370	0.86610	0.99720	0.89100	1.18810	0.97800	0.92020	1.02000	0.98920	0.84700	1.05060	0.83160	0.99900	0.75660	0.07000	0.89030	1.03530	0.95660	1.05290	0.88550	0.97510	1.01230	0.07010	0.76860	1.02310	0.96380	0.07150	0.93910	1.16920	0.95790	1.02210	0.07250	0.07200	0.06980	0.07190	0.07000	1.03470	0.07070	0.07080	0.07190	1.16240	0.85480	0.06960	0.07080	0.07250	0.07250	0.07070	0.07070	0.89850	0.07130	0.06930	0.08070	1.19610	0.95880	1.02340	0.87670	0.87650	0.96710	0.97840	0.99350	1.01630	0.81360	0.78500	0.85450	1.18520	1.00690	0.98110	1.00170	0.84880	1.05020	0.96210	0.99710	0.87830	1.01250	0.81310	1.02410
119=17:23:08	105037	298	1.05540	0.96920	1.01810	0.88680	1.01910	1.05210	0.97040	0.99550	0.93790	0.98370	0.89560	1.05350	1.15820	0.97500	1.03100	0.85840	0.99100	0.99340	1.04950	0.81330	0.88610	0.87090	0.99380	0.89540	1.16960	0.99280	0.92790	1.02120	0.96690	0.81270	1.04810	0.84110	1.00000	0.74900	0.06790	0.89160	1.02030	0.94830	1.06930	0.89800	0.96030	0.99140	0.06930	0.76960	1.02950	0.97030	0.07050	0.94770	1.16800	0.94370	1.00070	0.07100	0.07000	0.06800	0.07130	0.06920	1.04060	0.06700	0.06680	0.06920	1.14480	0.86430	0.06920	0.07000	0.07010	0.07100	0.06890	0.07120	0.92610	0.07130	0.06970	0.08100	1.19970	0.97740	1.02480	0.86630	0.86350	0.99140	0.99970	0.99860	0.99270	0.83320	0.79770	0.87080	1.17490	0.98400	0.99830	1.02910	0.85470	1.04910	0.98850	0.99540	0.87130	1.00110	0.83640	1.04940
120=17:37:55	105924	298	1.06030	0.96250	1.03610	0.89950	1.03620	1.03410	0.98020	1.01200	0.94920	0.98900	0.89070	1.04590	1.16130	0.99710	1.04050	0.85910	0.98390	1.02110	1.04530	0.80870	0.88060	0.90430	0.99180	0.88970	1.17700	1.00400	0.93330	1.00790	0.98200	0.82310	1.06780	0.80920	1.00980	0.77340	0.07380	0.89780	1.02000	0.94080	1.05840	0.93150	0.95670	0.99330	0.07200	0.81110	1.01740	0.98130	0.07500	0.95960	1.16700	0.93660	1.01720	0.07160	0.07320	0.07440	0.07550	0.07350	1.05940	0.07370	0.07270	0.07560	1.15110	0.88900	0.07490	0.07490	0.07450	0.07450	0.07350	0.07260	0.92530	0.07350	0.07250	0.09390	1.20910	0.99770	1.01610	0.86230	0.87310	1.01100	1.00150	0.98800	1.01740	0.82930	0.81960	0.87560	1.16860	0.97940	0.98610	1.04830	0.86920	1.03140	0.98910	1.00460	0.88530	0.99340	0.84620	1.05000
121=17:52:38	106807	298	1.05290	0.97380	1.04470	0.88150	1.01170	1.04210	0.99840	0.99090	0.91820	0.98380	0.89270	1.01540	1.16930	0.96610	1.05380	0.87100	0.95480	1.01030	1.08670	0.81240	0.85380	0.89320	0.99940	0.89220	1.18290	0.98370	0.90590	1.00280	0.98780	0.79970	1.04070	0.82610	1.02520	0.76000	0.07480	0.88870	0.99680	0.97260	1.03480	0.90930	0.97460	0.99360	0.07330	0.80430	1.02950	0.97420	0.07450	0.95300	1.15180	0.95540	1.02530	0.07380	0.07440	0.07340	0.07340	0.07410	1.02650	0.07620	0.07370	0.07560	1.15530	0.84410	0.07410	0.07280	0.07430	0.07320	0.07240	0.07370	0.89830	0.07440	0.07470	0.13830	1.20040	0.96510	0.98490	0.86990	0.87480	0.98690	0.97660	0.98380	1.01660	0.80570	0.79660	0.84860	1.15810	1.00700	0.96170	1.00260	0.88600	1.04260	0.96670	0.98260	0.89380	0.99200	0.82370	1.03310
122=18:07:26	107694	300	1.05770	0.96130	1.02990	0.90990	1.01250	1.03630	0.96940	1.01640	0.93120	0.94650	0.89620	1.01700	1.16400	0.98550	1.04880	0.83000	0.97500	1.00740	1.07980	0.76370	0.87740	0.88190	0.99200	0.88330	1.17070	0.99830	0.91330	1.00570	0.95600	0.82780	1.02860	0.81740	0.98040	0.76460	0.06790	0.89480	0.99960	0.91710	1.04600	0.91760	0.95250	0.94230	0.07000	0.78080	1.02170	0.93500	0.06990	0.95590	1.15360	0.91750	1.01160	0.07280	0.07210	0.06960	0.07080	0.06860	1.00920	0.06970	0.06940	0.06870	1.14460	0.87050	0.07590	0.07360	0.06900	0.07040	0.06990	0.07200	0.90970	0.07040	0.07100	0.09310	1.19010	0.97410	0.99680	0.82420	0.86060	0.99410	0.98030	0.97550	0.97600	0.84610	0.76870	0.88210	1.14350	0.96090	0.95550	1.04140	0.85930	1.01110	0.95750	1.00100	0.85920	0.97190	0.83000	1.05680
123=18:22:13	108581	301	1.04600	0.95590	1.01470	0.89450	1.02210	1.02900	0.97840	0.98040	0.95360	0.95260	0.89730	1.01880	1.16000	0.98720	1.03340	0.84810	0.97940	1.02270	1.07130	0.80490	0.87520	0.89970	0.99200	0.88880	1.16840	1.00650	0.91010	1.00310	0.96840	0.81930	1.05530	0.81730	1.01040	0.73650	0.07020	0.87430	1.01920	0.93930	1.05220	0.93260	0.96200	0.97890	0.07110	0.79510	1.02010	0.96880	0.07080	0.96180	1.15420	0.94750	1.00830	0.06770	0.07320	0.07130	0.07240	0.07040	1.04440	0.07110	0.06830	0.07180	1.15130	0.87990	0.06960	0.07010	0.07140	0.07190	0.07060	0.06930	0.93810	0.07130	0.07110	0.09200	1.19210	0.98040	0.99480	0.86190	0.86240	1.01720	0.97750	0.98370	0.99100	0.83610	0.81610	0.87660	1.16300	0.96060	0.98380	1.02290	0.87830	1.01680	1.00240	0.99350	0.89810	0.96580	0.85280	1.04610
124=18:37:00	109468	301	1.05790	0.96930	1.03260	0.89630	1.02710	1.05000	0.97960	1.00000	0.94090	1.00180	0.91350	1.05030	1.16840	0.96250	1.04020	0.86030	0.98390	1.01190	1.08970	0.81910	0.87950	0.88360	0.98810	0.90630	1.17390	0.98730	0.92010	1.00590	0.97450	0.81240	1.05500	0.85130	1.00330	0.76010	0.07150	0.90450	1.03140	0.95510	1.06680	0.92690	0.98450	1.00340	0.07100	0.78660	1.02840	0.96890	0.07330	0.96980	1.15740	0.95010	1.02190	0.07250	0.07160	0.07170	0.07480	0.07050	1.04290	0.07150	0.06990	0.07100	1.15590	0.87190	0.07210	0.07270	0.07250	0.07290	0.07210	0.07190	0.93310	0.07350	0.07330	0.09600	1.19520	0.96740	1.01570	0.86920	0.88950	0.98950	0.99300	0.98890	1.01690	0.84020	0.80380	0.88700	1.16900	0.99310	0.97330	1.02340	0.85960	1.05990	0.98630	1.01490	0.88860	1.01480	0.82890	1.04330
125=18:51:43	110351	301	1.04520	0.95930	1.03700	0.90460	1.01950	1.03250	0.97390	1.01020	0.94100	0.99470	0.90440	1.03690	1.16820	0.97450	1.04210	0.84270	0.96980	1.01100	1.07970	0.80510	0.87710	0.89460	0.99960	0.89760	1.17460	0.98900	0.90300	0.99300	0.98650	0.82370	1.03970	0.82210	0.99540	0.77160	0.06980	0.90010	1.01620	0.93730	1.04560	0.93250	0.97860	0.99170	0.07040	0.79310	1.02540	0.94660	0.07270	0.97240	1.14600	0.94260	1.02230	0.07240	0.07320	0.07290	0.07300	0.06980	1.02820	0.07070	0.06960	0.07120	1.15520	0.88120	0.07090	0.07090	0.07160	0.07270	0.07140	0.07120	0.91220	0.07010	0.07170	0.09070	1.19640	0.96490	0.99760	0.85630	0.88540	0.98420	0.98120	0.97520	1.01510	0.83630	0.78710	0.87340	1.15190	0.98960	0.95790	1.02450	0.86070	1.03020	0.96180	1.01560	0.88650	0.99770	0.82380	1.04320
126=19:06:26	111234	300	1.03670	0.96670	1.03460	0.88280	1.01180	1.03450	0.99110	0.98100	0.93440	0.98240	0.89380	1.02180	1.16470	0.96030	1.04220	0.86810	0.96090	1.01120	1.07410	0.81990	0.85380	0.88740	0.99280	0.89080	1.16980	0.97550	0.90880	1.00400	0.98490	0.79940	1.04330	0.82440	1.01920	0.74790	0.07120	0.88410	1.01590	0.96460	1.03760	0.92440	0.97280	1.00190	0.07420	0.79180	1.02170	0.97400	0.07310	0.95760	1.14970	0.96000	1.02190	0.07230	0.07260	0.07360	0.07340	0.07250	1.03820	0.07130	0.07090	0.07560	1.15370	0.86790	0.07430	0.07460	0.07470	0.07130	0.07200	0.07200	0.91380	0.07150	0.07460	0.13120	1.19640	0.96500	0.99490	0.87730	0.87810	0.98660	0.98240	0.98540	1.01960	0.80780	0.80080	0.85630	1.16150	1.00510	0.96970	1.00510	0.87610	1.04740	0.97440	0.98610	0.89170	0.99440	0.83750	1.03070
127=19:21:13	112121	298	1.04930	0.96610	1.03210	0.89630	1.01890	1.04910	0.98660	1.01320	0.94800	0.99030	0.90100	1.04410	1.16810	0.97900	1.04870	0.85950	0.98400	1.01290	1.08870	0.80880	0.87990	0.89390	1.00610	0.90980	1.16910	0.98790	0.91880	1.00460	0.97970	0.83870	1.04190	0.84590	1.00800	0.77570	0.07200	0.91010	1.02620	0.94920	1.06040	0.94040	0.98220	0.99400	0.07020	0.79830	1.03990	0.97070	0.07100	0.97530	1.15060	0.94330	1.02350	0.07200	0.07070	0.07040	0.07190	0.06910	1.03470	0.07130	0.07130	0.07060	1.15510	0.88150	0.07120	0.07170	0.07040	0.07200	0.07120	0.06910	0.93610	0.07190	0.06890	0.08770	1.18950	0.97350	1.00920	0.85610	0.88580	0.99660	1.00340	0.97960	1.01730	0.83580	0.79070	0.86510	1.16710	0.99530	0.97110	1.04240	0.87290	1.05750	0.98040	1.01630	0.88040	1.00670	0.82650	1.04930
128=19:36:00	113008	298	1.06200	0.97620	1.03490	0.90360	1.02340	1.06270	0.98410	1.00340	0.96250	0.98180	0.91920	1.03860	1.17620	0.96820	1.05050	0.86140	0.99410	1.00950	1.10900	0.80250	0.88470	0.88120	0.99310	0.90160	1.18390	1.00090	0.91960	1.01920	0.97510	0.86710	1.05180	0.85800	1.01800	0.75290	0.06700	0.90860	1.04460	0.95380	1.07220	0.93720	0.98410	0.98540	0.07040	0.77150	1.03770	0.95770	0.07070	0.96450	1.17010	0.94890	1.01750	0.06960	0.07350	0.06980	0.07340	0.06970	1.04250	0.07060	0.06920	0.07200	1.16280	0.88320	0.06960	0.07140	0.06890	0.07140	0.07060	0.07370	0.95180	0.07210	0.07000	0.10820	1.21670	0.97090	1.01550	0.86170	0.87610	1.00290	0.98740	1.00450	0.99900	0.85050	0.79780	0.89010	1.17570	0.99010	0.99350	1.02580	0.87630	1.04540	0.98920	0.99240	0.88560	0.98560	0.84520	1.05380
129=19:50:43	113891	298	1.05300	0.97070	1.04120	0.90520	1.02480	1.03600	0.99280	1.02300	0.96420	0.99350	0.89650	1.04290	1.17120	0.98850	1.05320	0.86540	0.97000	1.02040	1.08250	0.80550	0.87840	0.90740	1.00380	0.89730	1.18240	0.99620	0.92340	1.00620	0.99150	0.83940	1.04590	0.83950	1.02390	0.78510	0.07300	0.91900	1.02860	0.95360	1.05380	0.95280	0.97010	0.98670	0.07170	0.81810	1.03400	0.97800	0.07340	0.97940	1.16090	0.94810	1.02840	0.07270	0.07600	0.07330	0.07430	0.07280	1.04100	0.07160	0.07380	0.07490	1.16530	0.89380	0.07450	0.07400	0.07340	0.07400	0.07180	0.07220	0.93710	0.07160	0.07340	0.10220	1.21190	0.98800	1.01630	0.86370	0.88730	1.00130	1.00290	0.99070	1.02590	0.83980	0.80010	0.88420	1.16640	1.00100	0.98270	1.05080	0.87660	1.04710	0.97310	1.01300	0.88680	1.00930	0.85260	1.05310
130=20:05:30	114778	301	1.03190	0.96090	1.03290	0.87350	0.98960	1.01320	0.98530	0.97880	0.92800	0.98640	0.89090	1.00860	1.15580	0.94380	1.04090	0.86360	0.93130	0.99600	1.07500	0.81110	0.83980	0.89450	0.99260	0.89300	1.16610	0.95540	0.87900	0.99450	0.98590	0.78560	1.01160	0.80850	1.01340	0.75160	0.07050	0.87970	1.00310	0.95950	1.00730	0.92110	0.96740	0.98900	0.07160	0.79960	1.02070	0.96410	0.07180	0.96490	1.12950	0.95410	1.01880	0.07250	0.07380	0.07220	0.07110	0.07140	1.00160	0.07180	0.06930	0.07550	1.14550	0.85070	0.07170	0.07210	0.07230	0.07130	0.07140	0.07240	0.89540	0.07260	0.07390	0.11880	1.18000	0.94870	0.97260	0.86580	0.86480	0.95970	0.95750	0.97900	1.01140	0.78510	0.78180	0.84310	1.14590	1.00560	0.94730	0.97980	0.87290	1.03530	0.95150	0.96990	0.88450	0.98980	0.83530	1.02620
131=20:20:13	115661	298	1.07070	0.96600	1.03650	0.91690	1.03610	1.04630	0.97360	1.01180	0.98440	0.98180	0.91600	1.05430	1.17910	0.98290	1.04370	0.85030	0.98070	1.01920	1.10630	0.81120	0.89530	0.89640	0.99620	0.89600	1.18780	0.99860	0.92480	1.01630	0.98620	0.84630	1.05910	0.84090	1.01180	0.76900	0.06860	0.90890	1.05780	0.94000	1.06030	0.95630	0.98050	0.99570	0.06820	0.79840	1.03640	0.96350	0.06970	0.98440	1.16760	0.94800	1.02570	0.06930	0.07040	0.06860	0.06860	0.06860	1.04950	0.06990	0.06910	0.07030	1.17210	0.89970	0.06980	0.07050	0.06810	0.07000	0.06790	0.07180	0.95910	0.06920	0.07020	0.08600	1.21830	0.98200	1.01960	0.87040	0.88240	1.01190	0.98290	0.99870	1.01950	0.86050	0.80690	0.89650	1.18230	0.98390	0.98860	1.03760	0.87220	1.03030	0.99780	1.01380	0.90590	0.99750	0.86450	1.05260
132=20:35:00	116548	298	1.06190	0.97060	1.03780	0.91540	1.01770	1.03600	0.98230	1.02130	0.98420	0.97600	0.90850	1.03620	1.17440	0.99170	1.05850	0.84920	0.97350	1.00840	1.07840	0.79240	0.88690	0.90010	0.99590	0.89220	1.18160	0.99360	0.92220	1.01280	0.98170	0.83980	1.03670	0.83750	1.00740	0.77890	0.06920	0.90710	1.03610	0.93010	1.03990	0.94700	0.96570	0.97520	0.07150	0.80480	1.03510	0.95360	0.07210	0.98010	1.16440	0.93470	1.02170	0.07030	0.07360	0.07140	0.07280	0.07110	1.01580	0.07140	0.07220	0.07240	1.16260	0.89650	0.07170	0.07150	0.07530	0.07260	0.07430	0.07380	0.94200	0.07130	0.07180	0.09990	1.21250	0.98240	1.01250	0.85480	0.87610	0.99880	0.98480	0.99480	1.01230	0.85130	0.78410	0.88760	1.15770	0.98690	0.96660	1.04220	0.86950	1.02060	0.97020	1.00530	0.87960	0.98790	0.86550	1.05530
133=20:49:47	117435	298	1.06860	0.97810	1.03920	0.90880	1.02790	1.06040	0.98310	1.01420	0.97520	0.98210	0.91770	1.05040	1.18070	0.97480	1.05250	0.86510	0.99170	1.01380	1.08860	0.80150	0.88540	0.88770	1.00420	0.90140	1.18310	0.99730	0.92500	1.02120	0.98160	0.83040	1.05520	0.86520	1.01990	0.77460	0.07000	0.91110	1.04750	0.95680	1.07110	0.95850	0.98950	0.99370	0.07060	0.78070	1.04010	0.96850	0.07040	0.98360	1.16720	0.95300	1.02940	0.06950	0.07110	0.07080	0.07350	0.07090	1.04520	0.07110	0.07010	0.07030	1.16630	0.89700	0.06990	0.07000	0.06950	0.07400	0.07410	0.07370	0.96460	0.07250	0.07080	0.09200	1.22020	0.97200	1.01220	0.86480	0.88520	1.00720	0.99120	1.00150	1.00970	0.85470	0.80090	0.89470	1.17270	0.99100	0.98320	1.03240	0.88610	1.05730	0.99130	1.00720	0.88840	0.99360	0.85580	1.05060
134=21:04:30	118319	298	1.05350	0.96750	1.03850	0.90780	1.01400	1.04520	0.98720	1.00790	0.96030	0.97230	0.91440	1.02750	1.17400	0.97290	1.05090	0.84960	0.96930	1.01200	1.10590	0.79170	0.87520	0.88610	0.99810	0.89490	1.18740	0.99090	0.90420	1.00380	0.98230	0.83190	1.02970	0.83720	1.00720	0.76270	0.06940	0.90390	1.02560	0.94380	1.03330	0.95970	0.98270	0.97110	0.07050	0.79190	1.03010	0.94500	0.07120	0.98200	1.15280	0.94180	1.02540	0.07010	0.07200	0.07010	0.06990	0.06870	1.01380	0.07070	0.07080	0.06900	1.15640	0.88820	0.06940	0.07120	0.07090	0.07050	0.06860	0.07320	0.93820	0.06980	0.07050	0.10580	1.20780	0.96200	0.99600	0.85800	0.88600	0.99470	0.97190	0.98460	1.00290	0.83970	0.78100	0.88030	1.14520	0.98620	0.96170	1.02480	0.87530	1.02660	0.96050	1.00060	0.88660	0.98100	0.84750	1.04690
135=21:19:13	119202	298	1.06300	0.97400	1.03790	0.90070	1.03270	1.04370	0.97600	1.00130	0.99360	1.00460	0.90170	1.05960	1.16520	0.98040	1.03580	0.86690	0.98360	1.01040	1.06910	0.82590	0.89420	0.89830	0.99630	0.90260	1.16680	0.98190	0.93030	1.01960	0.98900	0.81880	1.05560	0.84480	1.00940	0.76330	0.07200	0.90010	1.05710	0.95360	1.05990	0.95280	0.96170	1.01240	0.07360	0.80200	1.02610	0.98000	0.07440	0.97050	1.17410	0.95020	1.01120	0.07500	0.07440	0.07310	0.07510	0.07270	1.04890	0.07120	0.07400	0.07510	1.14780	0.90350	0.07300	0.07420	0.07420	0.07400	0.07380	0.07520	0.95780	0.07560	0.07570	0.08380	1.19920	0.98400	1.02420	0.86810	0.85710	0.98810	1.00820	0.99590	1.02040	0.82760	0.80670	0.86270	1.17720	0.99120	0.99850	1.03020	0.84760	1.04030	0.98600	1.00260	0.87650	1.00950	0.87250	1.03650
136=21:33:56	120085	300	1.03290	0.93330	1.01490	0.90320	1.00220	0.99890	0.97810	0.98720	0.96710	0.93680	0.89650	0.98390	1.15810	0.97250	1.02440	0.82700	0.94860	1.02130	1.08870	0.78970	0.86270	0.89830	0.97330	0.87030	1.16760	0.99260	0.88780	0.96560	0.95400	0.83290	1.03690	0.80640	0.99900	0.74840	0.07120	0.87250	1.01860	0.92420	1.02360	0.97320	0.95550	0.95790	0.07040	0.79970	0.99670	0.93670	0.07060	0.98670	1.13190	0.92850	1.00580	0.07010	0.07140	0.07050	0.07020	0.06760	1.02640	0.07080	0.06940	0.07450	1.14830	0.89400	0.07010	0.07220	0.06890	0.06790	0.07030	0.07110	0.95050	0.06950	0.07150	0.11800	1.18280	0.97280	0.96510	0.84130	0.85290	1.00170	0.94720	0.95680	0.98780	0.83250	0.79740	0.87770	1.14460	0.95260	0.95580	1.02070	0.86550	0.99980	0.98780	0.99150	0.88800	0.95520	0.86530	1.04020
137=21:48:39	120968	300	1.06300	0.94620	1.02980	0.90700	1.02600	1.01910	0.95280	1.01520	0.98960	0.97970	0.88020	1.04230	1.16150	0.99190	1.03290	0.82910	0.97830	1.01360	1.06170	0.78230	0.89010	0.88970	0.97270	0.88490	1.17430	0.99390	0.92070	0.98030	0.95920	0.84320	1.04960	0.83370	0.97640	0.78350	0.06700	0.90300	1.04110	0.91510	1.05410	0.98380	0.93920	0.96230	0.06610	0.79860	1.00470	0.95460	0.06820	0.99470	1.15950	0.91640	1.01390	0.06960	0.06840	0.06940	0.07060	0.06800	1.04000	0.06850	0.07050	0.06860	1.15140	0.92520	0.07140	0.07000	0.06790	0.07010	0.06970	0.07080	0.96090	0.07090	0.07080	0.08200	1.20420	0.98880	1.01100	0.82700	0.86220	0.99760	1.00720	0.95560	0.99370	0.84250	0.79750	0.86550	1.15500	0.96580	0.96790	1.05600	0.84320	1.01840	0.97640	1.01790	0.84510	0.99270	0.86500	1.04840
138=22:03:22	121851	298	1.06000	0.97530	1.02770	0.89900	1.02590	1.05640	0.98300	1.00770	0.99060	0.98070	0.91630	1.04220	1.17260	0.98140	1.04340	0.86320	0.99520	1.01680	1.09670	0.80760	0.88600	0.88400	0.99500	0.90770	1.17540	0.99710	0.92750	1.01850	0.97210	0.86740	1.05110	0.87080	1.01600	0.76400	0.07130	0.90830	1.05690	0.95690	1.07030	0.97390	0.97710	0.98870	0.07220	0.78570	1.03290	0.97140	0.07400	0.99480	1.17100	0.95100	1.02170	0.07180	0.07620	0.07380	0.07540	0.07200	1.05160	0.07170	0.07150	0.07510	1.15730	0.90980	0.07410	0.07530	0.07520	0.07460	0.07230	0.07560	0.98400	0.07270	0.07320	0.10070	1.21270	0.98630	1.01530	0.86580	0.87840	1.01510	1.00570	1.00510	1.01260	0.85170	0.81840	0.89550	1.17450	0.98430	0.99760	1.03270	0.87890	1.04810	0.99290	1.00330	0.88050	0.99500	0.87050	1.05770
139=22:18:05	122734	298	1.06630	0.95510	1.01530	0.88650	1.04130	1.03850	0.95930	0.97240	1.00590	0.99730	0.88220	1.05040	1.14770	0.98390	1.00760	0.85810	0.98810	1.00830	1.08580	0.82510	0.88070	0.88340	0.96530	0.89580	1.15480	0.98470	0.92560	0.99790	0.96110	0.83100	1.06410	0.84950	0.98360	0.74610	0.07310	0.86850	1.05860	0.93880	1.07110	0.97870	0.94290	1.00750	0.07310	0.79000	0.98390	0.97760	0.07280	0.97040	1.16680	0.93680	1.00080	0.07650	0.07220	0.07040	0.07220	0.07390	1.05580	0.07260	0.07310	0.07480	1.13100	0.91750	0.07240	0.07710	0.07370	0.07470	0.07390	0.07370	0.97110	0.07300	0.07050	0.07270	1.18190	0.99070	1.02260	0.86090	0.84910	0.98970	1.00160	0.97440	0.99200	0.81430	0.82830	0.85020	1.17400	0.95990	0.99880	1.02050	0.83690	1.02760	1.00510	0.99810	0.86590	0.99470	0.89360	1.02440
140=22:32:48	123617	298	1.03210	0.94530	1.03280	0.90180	1.02040	1.00790	0.97130	1.00410	0.98170	0.98050	0.89230	1.02020	1.16120	0.98100	1.03600	0.83930	0.94870	1.02520	1.08250	0.80850	0.87260	0.90610	0.98220	0.88540	1.16740	0.98850	0.90390	0.97430	0.98280	0.82900	1.04390	0.81630	0.99090	0.78070	0.07420	0.89620	1.03480	0.93520	1.02380	0.99890	0.96100	0.99070	0.07320	0.81870	1.00240	0.95120	0.07450	0.99740	1.13580	0.93380	1.01870	0.07350	0.07440	0.07460	0.07200	0.07310	1.03720	0.07100	0.07140	0.07690	1.15210	0.92340	0.07570	0.07220	0.07260	0.07170	0.07410	0.07460	0.93910	0.07220	0.07410	0.09050	1.18620	0.97690	0.99190	0.85340	0.87800	0.99140	0.97630	0.95340	1.02560	0.83120	0.80800	0.86040	1.14860	0.98320	0.94810	1.03330	0.85690	1.01490	0.95930	1.01560	0.88600	0.99490	0.86970	1.03620
141=22:47:31	124500	301	1.07310	0.97180	1.02390	0.90200	1.03750	1.04490	0.98590	0.99510	1.01460	0.97010	0.90680	1.03530	1.17090	0.99410	1.03700	0.87180	0.99710	1.02250	1.09640	0.81140	0.88660	0.88060	0.98280	0.89640	1.17920	1.00440	0.94190	1.02280	0.96590	0.82100	1.06860	0.87050	1.01680	0.75470	0.07220	0.88960	1.07190	0.95350	1.07740	0.98990	0.95620	0.99160	0.07130	0.77830	1.02310	0.97940	0.07300	0.98720	1.18180	0.95150	1.01350	0.07200	0.07240	0.07430	0.07380	0.07300	1.05930	0.07390	0.07220	0.07270	1.15650	0.92070	0.07480	0.07560	0.07220	0.07380	0.07180	0.07410	1.00000	0.07410	0.07290	0.09780	1.20690	1.00000	1.02550	0.86820	0.86380	1.02060	1.00830	1.00270	0.99390	0.83690	0.82590	0.88250	1.18840	0.97500	1.01120	1.03630	0.87380	1.03640	1.00790	0.99360	0.87640	0.98060	0.90360	1.04970
142=23:02:18	125387	298	1.06580	0.96510	1.03330	0.91400	1.03040	1.03210	0.98430	0.99720	1.01270	0.96550	0.92010	1.03310	1.17580	0.97640	1.04430	0.85190	0.96550	1.01900	1.08190	0.81620	0.88360	0.90330	0.99470	0.89440	1.19300	0.99770	0.90950	1.01120	0.98650	0.83860	1.05810	0.84330	1.01510	0.75310	0.07000	0.89660	1.06990	0.94910	1.04690	0.99090	0.98260	0.99420	0.06920	0.80040	1.02340	0.95810	0.07150	1.00360	1.16600	0.96140	1.02460	0.06900	0.07180	0.06950	0.06920	0.06980	1.04680	0.06930	0.06820	0.07380	1.17070	0.91420	0.07020	0.07160	0.06880	0.07080	0.06870	0.07500	0.98780	0.07030	0.07120	0.11170	1.20350	0.97870	1.00220	0.87790	0.87930	1.00860	0.96570	1.00220	1.01440	0.84860	0.81500	0.89330	1.16760	0.98330	0.97730	1.00880	0.88430	1.01690	0.99690	0.99590	0.90870	0.97440	0.88780	1.04630
143=23:17:01	126270	298	1.06290	0.98550	1.05130	0.89800	1.01830	1.05390	0.98720	1.01430	0.99520	1.00590	0.91450	1.05320	1.17990	0.96760	1.05710	0.87670	0.97680	1.00610	1.11910	0.80750	0.88620	0.89050	1.01160	0.90790	1.18940	0.98420	0.92400	1.02120	0.99350	0.82510	1.03330	0.87500	1.01090	0.78230	0.07240	0.92300	1.06210	0.96820	1.05630	0.98400	0.98260	0.99970	0.07140	0.79760	1.03830	0.96770	0.07280	1.00810	1.17070	0.95610	1.03440	0.07240	0.07490	0.07250	0.07300	0.07010	1.02740	0.07210	0.07270	0.07310	1.16210	0.90520	0.07230	0.07380	0.07300	0.07410	0.07180	0.07360	0.97780	0.07490	0.07220	0.09370	1.21410	0.97320	1.02320	0.87130	0.89030	0.98810	1.00310	0.99800	1.02710	0.83540	0.78300	0.87830	1.17210	1.01170	0.97820	1.03270	0.86460	1.05550	0.96580	1.00940	0.88200	1.01850	0.86620	1.04470
144=23:31:48	127157	298	1.07420	0.96090	1.02900	0.89430	1.04870	1.03730	0.95650	0.98450	1.02050	1.00410	0.89280	1.05730	1.15850	0.98070	1.01830	0.86780	0.99050	1.01490	1.06830	0.82930	0.88970	0.87790	0.97200	0.89290	1.17300	0.98910	0.93450	1.00380	0.96700	0.81920	1.06720	0.85860	0.98650	0.76110	0.07390	0.88630	1.08210	0.95220	1.07280	0.99270	0.94620	1.01440	0.07260	0.79110	0.99050	0.98060	0.07520	0.99660	1.17800	0.94210	1.01190	0.07490	0.07490	0.07330	0.07420	0.07430	1.06520	0.07270	0.07350	0.07530	1.14270	0.93080	0.07390	0.07350	0.07320	0.07550	0.07340	0.07550	0.99030	0.07470	0.07460	0.07650	1.19850	0.99280	1.02560	0.86080	0.86340	0.99200	1.00780	0.96690	1.00790	0.82180	0.82950	0.85310	1.18810	0.96890	0.99950	1.02390	0.84130	1.04180	1.00900	1.00330	0.87380	1.00610	0.89490	1.03120
145=23:46:36	128044	298	1.05950	0.95680	1.02140	0.87380	1.03180	1.02690	0.97190	0.98350	1.00310	1.00170	0.88600	1.04510	1.14890	0.97890	1.01550	0.86030	0.98050	1.00930	1.07810	0.82130	0.87490	0.88150	0.96880	0.89230	1.15690	0.98130	0.92680	0.99910	0.96520	0.79360	1.05480	0.85680	0.99530	0.76310	0.06950	0.88470	1.06220	0.94890	1.05340	0.98460	0.93240	0.99960	0.07010	0.78990	0.99590	0.97770	0.07240	0.98960	1.16850	0.94000	0.99930	0.06960	0.07050	0.07220	0.07030	0.06910	1.06140	0.06930	0.07000	0.07310	1.13600	0.92190	0.07100	0.07140	0.07250	0.07180	0.06940	0.07230	0.98070	0.07140	0.07090	0.08080	1.18710	0.98880	1.01440	0.85830	0.84250	0.98750	1.01060	0.97150	1.00710	0.80810	0.82770	0.83990	1.16610	0.97560	0.99620	1.02880	0.83810	1.03140	0.98800	0.98950	0.86170	1.00260	0.88980	1.03210
146=00:01:23	128931	300	1.06750	0.97740	1.02300	0.90050	1.04510	1.04880	0.97690	0.98620	1.03480	0.98910	0.91350	1.04160	1.16630	0.97940	1.02120	0.86230	0.99170	1.01450	1.07270	0.83430	0.89260	0.89140	0.98960	0.90480	1.17350	0.99630	0.92670	1.02020	0.96780	0.82000	1.07120	0.87200	1.01100	0.74460	0.07340	0.87080	1.07680	0.95750	1.06870	0.99550	0.96740	1.00720	0.07340	0.78120	1.01210	0.97940	0.07510	1.00020	1.18190	0.95300	1.01280	0.07130	0.07330	0.07210	0.07420	0.07200	1.06580	0.07380	0.07150	0.07400	1.14870	0.91880	0.07360	0.07090	0.07160	0.07430	0.07310	0.07390	1.00340	0.07470	0.07280	0.08980	1.20190	0.99070	1.02690	0.87460	0.86240	1.01130	0.99190	1.00500	0.99130	0.83170	0.83470	0.88090	1.17530	0.96600	0.99790	1.01160	0.86130	1.03060	1.01190	0.98860	0.89050	0.98050	0.90230	1.04580
147=00:16:10	129818	298	1.06960	0.97740	1.04660	0.89990	1.00710	1.03530	0.99280	1.01360	1.01440	0.96890	0.91490	1.03560	1.17690	0.97820	1.05990	0.86740	0.96010	1.00800	1.09000	0.79900	0.87260	0.88980	1.00490	0.88580	1.19250	0.99320	0.91230	1.01910	0.98990	0.82730	1.02060	0.85830	1.02610	0.77660	0.07160	0.91850	1.06090	0.95840	1.03350	0.98890	0.97410	0.98340	0.07030	0.80310	1.03550	0.96290	0.07160	1.00920	1.16880	0.96070	1.02890	0.06860	0.07030	0.06910	0.06920	0.07100	1.02790	0.07120	0.07080	0.07120	1.16590	0.90860	0.07120	0.07130	0.07130	0.07240	0.06930	0.07380	0.97590	0.07200	0.06940	0.11090	1.21890	0.97730	1.00560	0.87130	0.87360	0.99390	0.98090	1.00730	1.01810	0.83060	0.79130	0.88390	1.16230	0.99700	0.97480	1.02310	0.88110	1.02610	0.96430	0.98750	0.89690	0.98940	0.88780	1.04830
148=00:30:54	130702	298	1.07710	0.96410	1.02470	0.90630	1.03680	1.04540	0.94880	1.00200	1.02240	0.99050	0.90030	1.05330	1.16270	0.97980	1.02990	0.84660	1.00470	1.00290	1.08870	0.79870	0.90080	0.85750	0.98220	0.89430	1.17340	0.99380	0.93580	1.00690	0.95230	0.83740	1.05660	0.88250	0.96940	0.76330	0.07350	0.90020	1.07980	0.93180	1.07800	0.99820	0.95870	0.98540	0.07110	0.76580	1.01130	0.94680	0.07300	1.01010	1.17220	0.93130	1.01410	0.07330	0.07420	0.07110	0.07560	0.07160	1.04770	0.07280	0.07400	0.07400	1.13310	0.93140	0.07330	0.07290	0.07070	0.07460	0.07280	0.07590	1.00390	0.07450	0.07180	0.07920	1.20180	0.97930	1.02450	0.84430	0.86570	0.98890	1.00080	0.96940	0.98260	0.85330	0.80200	0.87230	1.17000	0.96600	0.98650	1.03660	0.83540	1.04260	0.99010	1.00810	0.85010	1.01290	0.88240	1.04640
149=00:45:41	131589	298	1.07830	0.98680	1.04860	0.88870	1.02630	1.04390	0.97860	0.99450	1.02010	1.00750	0.90610	1.05460	1.17230	0.96770	1.04700	0.88010	0.97400	1.00290	1.09870	0.83340	0.88450	0.87560	0.99430	0.90070	1.18060	0.97270	0.92460	1.02330	0.99230	0.81280	1.03760	0.87110	1.01430	0.77390	0.07240	0.90090	1.08180	0.97480	1.05060	0.99120	0.97080	1.01770	0.07310	0.79410	1.02930	0.97700	0.07370	1.00310	1.17360	0.96880	1.02720	0.07380	0.07310	0.07360	0.07260	0.07200	1.04200	0.07190	0.07230	0.07580	1.16110	0.92090	0.07290	0.07180	0.07350	0.07300	0.07220	0.07470	0.98680	0.07410	0.07260	0.09340	1.20290	0.97530	1.02510	0.88920	0.87920	0.97390	1.00060	1.00300	1.03320	0.81420	0.81080	0.85400	1.18730	1.01470	0.98700	1.01090	0.85700	1.05790	0.96970	0.99110	0.88250	1.01710	0.88630	1.02680
150=01:00:24	132472	298	1.05390	0.94720	1.03110	0.89500	1.02000	0.99640	0.97340	1.00680	1.01670	0.96710	0.88510	1.02870	1.16770	0.99170	1.03300	0.83400	0.96440	1.02290	1.06470	0.79950	0.88310	0.89790	0.98010	0.88320	1.17150	0.99690	0.91860	0.98440	0.97130	0.82600	1.04440	0.84030	0.99360	0.77980	0.06920	0.90100	1.06350	0.93200	1.03600	1.01520	0.94180	0.98070	0.07060	0.81110	1.00250	0.95730	0.06960	1.01420	1.15630	0.92940	1.01580	0.07220	0.06840	0.07040	0.07000	0.06850	1.04520	0.06800	0.06900	0.07070	1.15250	0.93900	0.07120	0.07060	0.07040	0.07130	0.07150	0.07120	0.98570	0.07060	0.06970	0.08660	1.19610	0.99820	0.99560	0.84620	0.86450	0.99750	0.99930	0.95950	1.01410	0.82260	0.81140	0.86670	1.15960	0.97600	0.96280	1.04810	0.85430	1.01470	0.97400	1.00820	0.86450	0.98730	0.89780	1.04610
151=01:15:07	133355	298	1.05320	0.97970	1.03730	0.89360	1.02770	1.04440	0.98350	0.97970	1.03640	0.99380	0.92100	1.03850	1.17200	0.96520	1.03980	0.87330	0.96890	1.01070	1.10130	0.83760	0.88390	0.89740	0.99570	0.90550	1.18100	0.98760	0.91750	1.01900	0.99230	0.84210	1.05650	0.88250	1.02740	0.75630	0.07400	0.89560	1.08690	0.97140	1.05430	1.00700	0.98600	1.01850	0.07330	0.79170	1.03270	0.97730	0.07340	1.03480	1.17160	0.96620	1.02380	0.07180	0.07360	0.07260	0.07390	0.07210	1.05360	0.07160	0.07080	0.07190	1.16340	0.92520	0.07350	0.07460	0.07140	0.07450	0.07160	0.07380	1.01560	0.07220	0.07500	0.10180	1.21400	0.97640	1.02080	0.89250	0.88360	1.00490	0.99140	1.00680	1.02710	0.84350	0.82260	0.89060	1.17840	1.00580	0.99200	1.00300	0.87530	1.04560	0.99560	0.99110	0.90320	1.00390	0.90930	1.04320
152=01:29:54	134242	296	1.05850	0.98010	1.03900	0.88270	1.00590	1.04190	0.97480	0.98980	0.99900	0.99470	0.91180	1.02940	1.16650	0.94450	1.04290	0.86780	0.95580	0.99280	1.10430	0.81750	0.87440	0.86930	0.99790	0.89980	1.17770	0.95790	0.89150	1.00910	0.98350	0.82500	1.01570	0.86960	1.00300	0.76850	0.07120	0.88830	1.06540	0.96410	1.02630	0.97590	0.97610	0.99970	0.07150	0.78060	1.02900	0.95980	0.07210	1.02360	1.15220	0.95970	1.02010	0.07130	0.07480	0.07290	0.07250	0.07140	1.01090	0.07160	0.06990	0.07310	1.14650	0.90000	0.07210	0.07440	0.07330	0.07370	0.07010	0.07510	0.97410	0.07340	0.07030	0.10030	1.18440	0.94520	0.99900	0.86850	0.87200	0.96060	0.97030	0.99300	1.01670	0.81990	0.78630	0.85690	1.15830	1.00490	0.96150	0.98620	0.85470	1.04520	0.95640	0.99180	0.88370	1.00860	0.87800	1.03600
153=01:44:37	135125	301	1.03480	0.93940	1.03710	0.89800	1.00230	0.99230	0.96670	1.01760	1.01010	0.95050	0.88280	1.01230	1.16230	0.97900	1.04450	0.82720	0.94290	1.02650	1.08370	0.77810	0.86390	0.91080	0.98500	0.87980	1.16610	0.98850	0.89320	0.96530	0.97010	0.83240	1.03170	0.83180	0.98930	0.79830	0.07310	0.91080	1.04060	0.91390	1.00470	1.03600	0.95180	0.95770	0.07320	0.82250	1.00710	0.94760	0.07500	1.03420	1.12850	0.91740	1.02390	0.07370	0.07320	0.07400	0.07390	0.07330	1.02310	0.07460	0.07390	0.07790	1.15390	0.93540	0.07290	0.07280	0.07500	0.07150	0.07620	0.07610	0.96900	0.07160	0.07380	0.09080	1.19090	0.97530	0.97680	0.82120	0.87680	0.99690	0.98020	0.94670	1.01510	0.83810	0.79190	0.86640	1.12440	0.97420	0.93390	1.03550	0.86530	1.00140	0.94200	1.01870	0.85950	0.98210	0.87800	1.05290
154=01:59:20	136009	298	1.07490	0.98760	1.03920	0.90020	1.03220	1.05020	0.96930	0.99300	1.06160	0.99290	0.92100	1.06100	1.16600	0.97670	1.03510	0.87720	0.98690	0.99280	1.09080	0.82610	0.89630	0.87150	0.99650	0.89120	1.18390	0.98510	0.93150	1.03260	0.98070	0.83360	1.04980	0.89070	1.01370	0.75870	0.07020	0.90130	1.11010	0.96460	1.06910	0.99210	0.96290	1.01360	0.06950	0.77540	1.03360	0.97370	0.07110	1.02040	1.18240	0.96380	1.01220	0.07320	0.07230	0.06990	0.07060	0.07140	1.04860	0.07100	0.06780	0.07500	1.15940	0.93140	0.07290	0.07180	0.06890	0.07210	0.06980	0.07140	1.03070	0.07320	0.07070	0.07810	1.20590	0.99090	1.03280	0.88580	0.85750	0.98810	0.99950	1.02060	1.00820	0.83260	0.81120	0.88720	1.18970	0.98910	1.01610	1.01280	0.85360	1.04220	0.99640	0.97820	0.88850	1.00960	0.92640	1.03310
155=02:14:03	136892	298	1.04940	0.98100	1.03700	0.87550	1.02230	1.02910	0.98380	0.99340	1.03160	1.00860	0.89460	1.04300	1.15860	0.97290	1.02610	0.87630	0.96830	0.99520	1.07910	0.83600	0.88630	0.89060	0.99930	0.91040	1.16110	0.96610	0.91750	1.01560	0.99090	0.80380	1.03660	0.87570	1.01120	0.77540	0.07610	0.88690	1.07510	0.96550	1.03910	0.98650	0.95540	1.01790	0.07460	0.79950	1.02210	0.98260	0.07600	1.01610	1.16170	0.96530	1.01360	0.07560	0.07280	0.07300	0.07370	0.07350	1.04020	0.07310	0.07340	0.08030	1.14460	0.91690	0.07490	0.07360	0.07390	0.07450	0.07490	0.07490	0.99000	0.07370	0.07280	0.10710	1.17790	0.97950	1.01940	0.88210	0.85880	0.97390	1.00050	1.00390	1.02880	0.80950	0.81220	0.85160	1.17720	1.00020	0.98980	1.00370	0.84430	1.04480	0.97490	0.98410	0.88200	1.01850	0.91000	1.02920
156=02:28:50	137779	296	1.05130	0.96160	1.01990	0.90120	1.01940	1.02170	0.94980	1.01290	1.04770	0.97480	0.89610	1.04880	1.15440	0.98940	1.02980	0.83760	0.98680	0.99920	1.08830	0.79560	0.89800	0.88110	0.98980	0.89070	1.15920	0.98640	0.91480	1.00200	0.96200	0.82820	1.03260	0.86780	0.96210	0.77550	0.07190	0.89260	1.07630	0.91930	1.05620	1.01360	0.94820	0.97430	0.06970	0.78270	1.01660	0.94710	0.07000	1.03810	1.16050	0.91990	1.00120	0.07120	0.07090	0.07060	0.07210	0.07120	1.02530	0.07180	0.07250	0.07180	1.14000	0.93930	0.07210	0.07260	0.06950	0.07060	0.07020	0.07580	1.01110	0.07280	0.07330	0.07510	1.17990	0.98680	1.01740	0.83700	0.85270	0.98390	0.99160	0.97520	0.98830	0.84550	0.78840	0.88170	1.15590	0.96190	0.97450	1.03170	0.82530	1.01190	0.97590	1.00280	0.86420	1.00140	0.91540	1.04630
157=02:43:37	138666	296	1.06950	0.95800	1.04370	0.91270	1.02530	1.02540	0.95490	1.02030	1.03870	0.97940	0.90840	1.04710	1.17660	0.98740	1.04810	0.83950	0.97230	1.01900	1.09080	0.79160	0.89650	0.88040	0.99200	0.88530	1.18180	0.99420	0.92190	0.98900	0.96980	0.85310	1.04030	0.86840	0.97600	0.79270	0.07090	0.91620	1.08800	0.92550	1.05100	1.03390	0.96710	0.98070	0.06830	0.79840	1.02090	0.94460	0.06930	1.04170	1.15880	0.93440	1.02780	0.06920	0.06970	0.06900	0.07040	0.06750	1.03200	0.06990	0.07080	0.07130	1.16250	0.94530	0.07070	0.07140	0.06830	0.07060	0.07060	0.07260	1.00250	0.07130	0.07010	0.07220	1.20950	0.98640	1.00950	0.84640	0.87750	0.99230	0.99310	0.95980	1.01410	0.84860	0.78910	0.88520	1.15870	0.97820	0.95340	1.04120	0.85060	1.02550	0.97010	1.02450	0.87330	1.00230	0.88520	1.04520
158=02:58:20	139549	296	1.07720	0.98760	1.05470	0.90810	1.00810	1.03620	0.98880	1.01180	1.03060	0.97720	0.92710	1.03510	1.17980	0.96970	1.06170	0.86250	0.96460	1.00350	1.10680	0.80340	0.88460	0.88410	1.00770	0.89430	1.19940	0.98590	0.91360	1.02140	0.99130	0.84450	1.01720	0.87960	1.01130	0.77960	0.07500	0.91590	1.08520	0.95770	1.03480	1.01040	0.98960	0.98940	0.07680	0.79100	1.04070	0.95270	0.07490	1.03390	1.16420	0.96280	1.03820	0.07580	0.07770	0.07510	0.07700	0.07250	1.01550	0.07650	0.07280	0.07740	1.16390	0.92060	0.07480	0.07610	0.07440	0.07600	0.07400	0.07980	0.99630	0.07680	0.07430	0.11280	1.21160	0.96730	1.00630	0.87050	0.88350	0.98330	0.97390	0.99870	1.01910	0.84220	0.77810	0.88600	1.16170	1.00470	0.96540	1.01030	0.87690	1.03540	0.95760	0.99240	0.88970	0.99050	0.89660	1.03960
159=03:13:07	140436	301	1.06520	0.97790	1.04890	0.88620	1.02180	1.04380	1.00020	0.98010	1.04530	0.96370	0.92610	1.02440	1.18010	0.96440	1.05050	0.87710	0.96400	1.01840	1.10430	0.82410	0.86450	0.88590	0.99150	0.89230	1.19170	0.98950	0.91550	1.01080	0.98900	0.83220	1.04990	0.88130	1.02680	0.75900	0.07030	0.89600	1.09130	0.97640	1.04120	1.02530	0.98240	1.00550	0.07390	0.79330	1.02650	0.96750	0.07140	1.03290	1.16730	0.96880	1.03780	0.07160	0.07180	0.07260	0.07070	0.07420	1.04160	0.07210	0.07020	0.07440	1.16530	0.92480	0.07380	0.07290	0.07100	0.07380	0.07120	0.07480	1.02510	0.07100	0.07040	0.12670	1.21660	0.97960	0.99590	0.88450	0.88060	1.00360	0.97350	0.98990	1.02320	0.82010	0.81350	0.87790	1.17330	1.00380	0.97300	1.00720	0.89010	1.04360	0.98970	0.99050	0.90550	0.98620	0.91200	1.03240
160=03:27:52	141320	298	1.06580	0.97490	1.03060	0.89380	1.04020	1.04560	0.98330	0.98850	1.06350	0.99800	0.92080	1.04500	1.17380	0.97870	1.03220	0.87350	0.98710	1.01960	1.09200	0.83550	0.89470	0.89120	0.99050	0.90790	1.17650	0.99380	0.92940	1.01860	0.97950	0.83370	1.06310	0.89700	1.02070	0.76180	0.07260	0.89740	1.10620	0.97200	1.06600	1.03720	0.97940	1.01720	0.07370	0.79500	1.02230	0.97780	0.07470	1.04340	1.17960	0.96910	1.02210	0.07270	0.07280	0.07360	0.07370	0.07330	1.06880	0.07330	0.07340	0.07510	1.16020	0.94740	0.07290	0.07340	0.07560	0.07680	0.07490	0.07570	1.04600	0.07300	0.07360	0.09800	1.20220	0.99010	1.02520	0.89440	0.88240	1.01250	0.99730	1.00570	1.02060	0.84860	0.83750	0.89390	1.19040	0.98900	0.99560	1.01810	0.87210	1.04840	1.01450	1.00030	0.90230	1.00490	0.92870	1.04280
161=03:42:39	142207	298	1.05870	0.97200	1.03830	0.90480	1.01830	1.03670	0.96950	1.02230	1.04570	0.99450	0.91830	1.05430	1.17110	0.98130	1.04880	0.85520	0.99090	1.00160	1.11590	0.80190	0.89730	0.88850	1.00530	0.90800	1.16860	0.98650	0.92440	1.01760	0.98250	0.84030	1.02980	0.90210	0.99350	0.79340	0.07230	0.91660	1.09590	0.94610	1.05660	1.02380	0.98000	0.98830	0.07140	0.79420	1.04210	0.96120	0.07310	1.05890	1.16260	0.94430	1.02220	0.07210	0.07470	0.07350	0.07430	0.07220	1.01990	0.07180	0.07290	0.07220	1.16090	0.93760	0.07130	0.07480	0.07390	0.07340	0.06960	0.07550	1.02470	0.07230	0.07360	0.08720	1.18710	0.97610	1.02230	0.85610	0.88050	0.99220	1.00570	0.99360	1.01650	0.85640	0.78520	0.88850	1.16540	0.99300	0.97840	1.03640	0.85520	1.04520	0.97210	1.01580	0.87720	1.01480	0.90600	1.05160
162=03:57:26	143094	300	1.06950	0.96940	1.04750	0.89930	1.02030	1.03060	0.98400	1.01800	1.05320	0.99170	0.90400	1.04760	1.17850	0.98180	1.05250	0.86360	0.97360	1.02030	1.08760	0.80920	0.88600	0.90300	1.00170	0.90100	1.18170	0.98880	0.92260	1.00880	0.99450	0.83280	1.03400	0.89060	1.01530	0.79820	0.06860	0.92440	1.08890	0.95350	1.04380	1.03130	0.96990	0.99220	0.06980	0.81240	1.03400	0.96490	0.07130	1.05240	1.16540	0.94840	1.02780	0.06920	0.07030	0.07110	0.06950	0.06840	1.04330	0.06840	0.06990	0.06990	1.16330	0.94090	0.06760	0.06840	0.07080	0.07020	0.06910	0.07290	1.01860	0.06870	0.06850	0.09750	1.20430	0.98620	1.01600	0.86960	0.88490	0.99630	1.00700	0.99000	1.03180	0.84620	0.80710	0.88000	1.16420	0.99700	0.96800	1.03670	0.86610	1.03920	0.96600	1.00790	0.88170	1.00670	0.90560	1.04150
163=04:12:13	143981	298	1.05830	0.97700	1.01650	0.85330	1.01240	1.03950	0.95840	0.96640	1.02180	1.00520	0.89680	1.03420	1.14150	0.93770	1.01150	0.87590	0.97440	0.98170	1.09330	0.82780	0.87260	0.85060	0.98360	0.90330	1.14640	0.94940	0.90500	1.00990	0.95670	0.77600	1.02740	0.90080	0.98640	0.74630	0.07320	0.86540	1.07860	0.96590	1.04170	0.98270	0.94520	1.01130	0.07040	0.75840	1.00730	0.97430	0.07460	1.01590	1.14980	0.94660	0.99170	0.07270	0.07170	0.07220	0.07310	0.07220	1.02790	0.07040	0.07230	0.07250	1.11570	0.90090	0.07340	0.07110	0.07170	0.07370	0.07150	0.07210	1.00830	0.07410	0.07360	0.08790	1.15440	0.95020	1.00920	0.86660	0.83990	0.95310	0.99240	0.99120	0.99450	0.78650	0.79600	0.82440	1.16360	0.99150	0.98570	0.99150	0.82840	1.05500	0.97440	0.97370	0.85260	1.00300	0.89120	1.01990
164=04:27:00	144868	298	1.07250	0.98080	1.03970	0.90800	1.03960	1.05740	0.96960	1.01290	1.06030	1.01450	0.92720	1.06180	1.17700	0.96980	1.04340	0.86530	0.99460	1.00850	1.11050	0.82210	0.90780	0.87840	1.00280	0.91200	1.18050	0.98650	0.92330	1.01440	0.98520	0.84650	1.04940	0.91400	0.99970	0.78750	0.07510	0.91590	1.11010	0.95950	1.06750	1.03470	0.98530	1.01030	0.07320	0.78450	1.03230	0.96500	0.07560	1.06620	1.17240	0.95800	1.02570	0.07290	0.07410	0.07460	0.07470	0.07330	1.05060	0.07180	0.07440	0.07350	1.16170	0.94720	0.07310	0.07450	0.07300	0.07730	0.07260	0.07530	1.03840	0.07430	0.07400	0.08720	1.20720	0.97600	1.02960	0.87900	0.89040	0.99580	0.99740	0.99650	1.02500	0.86080	0.81350	0.89470	1.18160	0.99420	0.98820	1.02920	0.85570	1.05640	0.98500	1.01760	0.89060	1.02020	0.91110	1.04310
165=04:41:43	145751	298	1.07820	0.98320	1.02550	0.87410	1.02310	1.04440	0.95720	0.97910	1.04590	0.99800	0.90210	1.05140	1.15670	0.96030	1.02420	0.87470	0.98880	0.98360	1.07540	0.82320	0.88260	0.85750	0.98850	0.89720	1.16770	0.97590	0.92420	1.01650	0.95900	0.80240	1.03420	0.91180	0.99440	0.75840	0.07290	0.88840	1.10940	0.96920	1.06920	1.00070	0.95060	1.00520	0.07110	0.76520	1.01520	0.97810	0.07130	1.02870	1.17690	0.95200	1.00660	0.07430	0.07410	0.07170	0.07300	0.07220	1.03730	0.07000	0.07270	0.07170	1.13250	0.92650	0.07260	0.07150	0.07240	0.07390	0.07180	0.07190	1.03220	0.07410	0.07180	0.07980	1.18870	0.97030	1.02260	0.86890	0.85760	0.97440	1.00380	0.99960	0.99630	0.81290	0.80220	0.84560	1.18640	0.98650	1.00180	1.01510	0.84160	1.05670	0.98990	0.97560	0.85870	1.00650	0.91680	1.02920
166=04:56:26	146635	300	1.08040	0.98390	1.04830	0.90680	1.04000	1.05050	0.98210	1.00690	1.07190	1.01250	0.91800	1.06370	1.17700	0.97320	1.04550	0.87650	0.98640	1.01230	1.11620	0.83100	0.90050	0.88870	0.99860	0.90980	1.18770	0.99180	0.93180	1.02030	0.99240	0.84640	1.05480	0.91300	1.01630	0.78680	0.07100	0.92170	1.12090	0.96770	1.06130	1.03710	0.98070	1.01650	0.07120	0.80110	1.03600	0.98420	0.07300	1.05970	1.17680	0.96790	1.02490	0.07120	0.07350	0.07120	0.07210	0.07190	1.06000	0.07210	0.07050	0.07210	1.16850	0.95170	0.07170	0.07190	0.07230	0.07420	0.07210	0.07450	1.05000	0.07150	0.07130	0.07940	1.21070	0.98520	1.03480	0.89050	0.88480	0.99650	1.00610	1.00670	1.03140	0.85020	0.82060	0.88800	1.18350	1.00100	0.99290	1.02390	0.86410	1.05360	0.98820	1.00600	0.89250	1.01950	0.91970	1.03660
167=05:11:09	147518	296	1.06800	0.96120	1.03370	0.90830	1.04300	1.02450	0.96050	1.00170	1.08450	0.97440	0.90680	1.04580	1.16760	0.98750	1.03420	0.84260	0.98390	1.02230	1.09230	0.81180	0.89570	0.89510	0.98050	0.88710	1.18310	1.00140	0.92630	1.00370	0.97180	0.85900	1.05750	0.88820	0.98940	0.77840	0.07100	0.89120	1.10800	0.93350	1.06500	1.06170	0.96270	0.98840	0.06990	0.80000	1.00910	0.95180	0.07190	1.05840	1.17290	0.93430	1.01410	0.07150	0.07270	0.07370	0.07490	0.06950	1.05140	0.07430	0.07060	0.07180	1.15110	0.95970	0.07220	0.07200	0.07060	0.07290	0.07320	0.07440	1.04490	0.07250	0.07430	0.08040	1.20270	0.99120	1.01510	0.85300	0.87000	1.00520	0.98610	0.96930	1.00570	0.84830	0.81460	0.88240	1.16640	0.96320	0.97790	1.04020	0.85580	1.02000	0.99460	1.00760	0.88100	0.98850	0.93130	1.04530
168=05:25:52	148401	301	1.06310	0.96840	1.05050	0.88840	1.01880	1.00920	0.99140	0.98420	1.05850	0.98140	0.90620	1.02950	1.17800	0.96510	1.03960	0.86680	0.93310	1.01900	1.10540	0.82590	0.86580	0.90060	0.98040	0.88250	1.19200	0.97510	0.90240	1.00730	0.99950	0.83460	1.04350	0.86100	1.03030	0.77540	0.07090	0.89220	1.09840	0.96570	1.02430	1.03950	0.97320	1.00720	0.06910	0.81210	1.01560	0.96970	0.06920	1.05590	1.15830	0.96770	1.02900	0.07060	0.06930	0.07000	0.06540	0.06920	1.04650	0.07100	0.06940	0.07070	1.16870	0.93470	0.06980	0.06920	0.07170	0.06870	0.07050	0.07200	1.01650	0.06930	0.06930	0.10390	1.21840	0.97130	0.98730	0.88290	0.87300	0.98760	0.96050	0.98860	1.03470	0.81540	0.81910	0.87940	1.17470	1.00370	0.96750	0.99450	0.87320	1.02110	0.97240	0.98180	0.90420	0.99660	0.92500	1.03100
169=05:40:35	149284	298	1.06360	0.97580	1.03910	0.89660	1.04120	1.02440	0.99240	0.99780	1.08300	0.99460	0.89750	1.04260	1.17370	0.99900	1.03250	0.87570	0.97410	1.02650	1.06730	0.83470	0.88160	0.90680	0.98990	0.89310	1.17520	0.99230	0.93550	1.02160	0.98980	0.83190	1.06880	0.88940	1.02970	0.78480	0.07450	0.89290	1.12180	0.96660	1.06060	1.05000	0.95430	1.01820	0.07360	0.81870	1.01710	0.99910	0.07280	1.04930	1.17910	0.96100	1.01630	0.07310	0.07070	0.07410	0.07350	0.07090	1.07180	0.07520	0.07050	0.07300	1.16250	0.95810	0.07420	0.07340	0.07290	0.07330	0.07250	0.07450	1.04200	0.07410	0.07210	0.11710	1.21060	1.00510	1.02040	0.87970	0.86080	1.00440	1.01050	1.00580	1.03290	0.82500	0.84400	0.87320	1.19040	0.98780	1.00180	1.02870	0.86890	1.02470	0.99330	0.97940	0.88830	0.99490	0.94090	1.03390
170=05:55:22	150171	298	1.06380	0.98330	1.02590	0.88260	1.02850	1.03090	0.96570	0.97910	1.09030	0.97960	0.90280	1.03610	1.15700	0.98160	1.02300	0.86920	0.98430	0.99170	1.09540	0.82900	0.88840	0.87780	0.98890	0.89560	1.15920	0.98020	0.92620	1.02560	0.96060	0.81580	1.04200	0.90040	0.99820	0.74880	0.07310	0.86640	1.11980	0.95480	1.06250	1.01200	0.94350	1.00390	0.07350	0.78200	1.01920	0.97980	0.07250	1.03560	1.17890	0.95350	0.99260	0.07420	0.07340	0.07260	0.07400	0.07370	1.04580	0.07600	0.07140	0.07470	1.14210	0.93270	0.07570	0.07580	0.07460	0.07580	0.07250	0.07490	1.05420	0.07570	0.07300	0.08820	1.18390	0.98540	1.02410	0.86470	0.82970	0.98600	0.99500	1.01600	0.98710	0.82280	0.81760	0.86360	1.18400	0.97310	1.01090	1.01150	0.84920	1.02530	1.00580	0.97010	0.87590	0.98880	0.95160	1.04150
171=06:10:07	151056	298	1.05570	0.96910	1.03990	0.90620	1.02800	1.01760	0.98460	1.00050	1.08200	0.97140	0.90900	1.03360	1.17580	0.98470	1.03940	0.86040	0.97010	1.01760	1.08110	0.82260	0.88720	0.90840	0.99830	0.89380	1.17900	0.99480	0.91650	1.01050	0.98990	0.84670	1.05170	0.88710	1.02430	0.78010	0.07140	0.90600	1.10870	0.95600	1.04410	1.05650	0.96940	0.99850	0.07360	0.81510	1.02810	0.97070	0.07270	1.07070	1.16320	0.95200	1.02150	0.07420	0.07370	0.07070	0.07210	0.07350	1.05230	0.07390	0.07160	0.07520	1.16380	0.94960	0.07390	0.07360	0.07150	0.07390	0.07290	0.07470	1.05420	0.07310	0.07370	0.10340	1.21050	0.99070	1.00550	0.87850	0.87660	1.01110	0.99260	1.00590	1.03020	0.84630	0.82130	0.89770	1.16550	0.98600	0.97910	1.02440	0.87970	1.02080	0.99150	0.99470	0.90320	0.98340	0.93320	1.05110
172=06:24:48	151937	301	1.05450	0.97580	1.02400	0.88050	1.03290	1.03840	0.98760	0.97450	1.07690	0.97710	0.91520	1.03200	1.16530	0.97800	1.02780	0.88160	0.98980	1.01350	1.08700	0.83100	0.87920	0.88770	0.98530	0.90210	1.16900	0.99220	0.92410	1.01840	0.97250	0.82340	1.05420	0.90560	1.02800	0.75220	0.07180	0.88180	1.11440	0.97200	1.06700	1.04480	0.96370	1.00810	0.07330	0.78500	1.01720	0.98770	0.07200	1.06130	1.17430	0.96230	1.00820	0.07030	0.07310	0.07350	0.07190	0.07340	1.06340	0.07210	0.07100	0.07300	1.14790	0.94390	0.07340	0.07370	0.07230	0.07420	0.07230	0.07510	1.06540	0.07380	0.07190	0.10190	1.20320	0.99080	1.02110	0.88520	0.86640	1.00500	0.99630	1.00740	1.00330	0.82620	0.83350	0.87550	1.18200	0.98510	1.00050	1.01690	0.87610	1.04460	1.00930	0.98140	0.89490	0.98790	0.94360	1.04650
173=06:39:29	152817	298	1.06050	0.98790	1.03590	0.88550	1.02420	1.05000	0.99040	0.99890	1.07960	0.98280	0.92710	1.04690	1.17380	0.96720	1.04440	0.88170	0.98470	1.00740	1.09150	0.82340	0.88900	0.87280	0.99920	0.90330	1.18450	0.99040	0.92830	1.02860	0.98280	0.83120	1.04150	0.91910	1.02100	0.77300	0.07400	0.90740	1.11860	0.97550	1.06340	1.03480	0.97710	1.00730	0.07350	0.77730	1.04150	0.98190	0.07170	1.06240	1.16960	0.96720	1.02020	0.07200	0.07250	0.07320	0.07240	0.07070	1.05110	0.07340	0.07230	0.07290	1.16130	0.93420	0.07110	0.07450	0.07170	0.07360	0.07140	0.07660	1.05870	0.07360	0.07140	0.08960	1.20540	0.97900	1.02230	0.88600	0.87850	1.00080	0.99910	1.01360	1.01210	0.83620	0.81510	0.88460	1.18490	1.00040	0.99860	1.01550	0.87660	1.05750	0.99210	0.98820	0.89400	1.00680	0.93250	1.04130
174=06:54:10	153698	298	1.06740	0.96110	1.05610	0.90360	1.01420	0.99960	0.97580	1.00570	1.05780	0.96730	0.90770	1.01280	1.18130	0.96770	1.05340	0.84400	0.93480	1.01720	1.10730	0.80100	0.87120	0.89800	0.98810	0.87430	1.19600	0.98100	0.89620	0.98660	0.98980	0.84290	1.02010	0.86380	1.00590	0.79470	0.07250	0.91030	1.10270	0.93990	1.01650	1.05310	0.97670	0.98580	0.07030	0.81760	1.02770	0.93800	0.07280	1.06620	1.15430	0.94250	1.03200	0.07440	0.07440	0.07610	0.07190	0.07120	1.02040	0.07410	0.07210	0.07610	1.16540	0.94460	0.07020	0.07280	0.07190	0.07180	0.07250	0.07680	1.01140	0.07300	0.07120	0.10590	1.21220	0.96940	0.99180	0.85790	0.87690	0.98530	0.95400	0.97170	1.03260	0.84380	0.79520	0.88140	1.15330	0.99440	0.94220	1.01010	0.87160	1.00800	0.95260	1.00290	0.89080	0.98450	0.90540	1.04130
175=07:08:51	154579	298	1.05010	0.97480	1.05280	0.89500	1.01680	1.01420	1.00130	1.00120	1.08550	0.95680	0.91400	1.01550	1.17750	0.98310	1.05280	0.86450	0.95390	1.02410	1.10180	0.81480	0.87000	0.90560	0.99610	0.88250	1.18510	0.98810	0.90350	1.00670	0.99720	0.84770	1.03580	0.88060	1.02750	0.78640	0.07490	0.90000	1.09440	0.95930	1.02230	1.07210	0.97070	0.99620	0.07460	0.81590	1.02480	0.96930	0.07430	1.07110	1.16010	0.95430	1.02680	0.07380	0.07320	0.07530	0.07340	0.07410	1.02900	0.07510	0.07170	0.07580	1.16620	0.95250	0.07460	0.07500	0.07550	0.07240	0.07270	0.07660	1.03520	0.07430	0.07330	0.13270	1.20930	0.98100	0.99370	0.87040	0.87350	0.99410	0.97120	0.99270	1.02740	0.82980	0.80820	0.88780	1.15480	1.00150	0.96640	1.01800	0.88850	1.02180	0.96940	0.98700	0.90680	0.97690	0.94090	1.04290
176=07:23:32	155460	298	1.07040	0.97760	1.03230	0.90220	1.04080	1.03930	0.96950	0.99590	1.10270	0.99200	0.91750	1.05900	1.16600	0.98550	1.02880	0.86430	0.99040	1.00570	1.08080	0.82850	0.90100	0.88490	0.98980	0.89940	1.18370	0.99140	0.93040	1.02290	0.97860	0.85420	1.05280	0.90940	1.00590	0.77440	0.07010	0.89830	1.13450	0.95550	1.07090	1.04650	0.96600	1.01130	0.07230	0.79090	1.02610	0.97640	0.07150	1.06810	1.18410	0.95810	1.01100	0.07360	0.07190	0.07470	0.07290	0.07190	1.05780	0.07150	0.07080	0.07220	1.16050	0.96450	0.07250	0.07390	0.07130	0.07410	0.07290	0.07640	1.07100	0.07490	0.07230	0.07830	1.20920	0.99560	1.03750	0.88360	0.86570	1.00210	1.00170	1.00830	1.01660	0.85280	0.82840	0.89530	1.18420	0.98120	1.00750	1.02210	0.85260	1.03340	1.00040	0.99220	0.89410	1.00340	0.96050	1.04670
177=07:38:12	156341	298	1.06750	0.99230	1.04770	0.90740	1.02260	1.05200	0.98070	1.00590	1.07320	0.99790	0.92880	1.04700	1.17140	0.95730	1.04610	0.86820	0.97620	0.99040	1.12970	0.81490	0.90420	0.87820	1.01270	0.90700	1.18470	0.97380	0.91800	1.02740	0.98630	0.84350	1.01930	0.92420	0.99630	0.77920	0.07300	0.90500	1.11670	0.96520	1.05870	1.02730	0.98570	1.00050	0.07330	0.77610	1.04250	0.95050	0.07390	1.07370	1.17160	0.96140	1.02310	0.07580	0.07750	0.07500	0.07580	0.07190	1.02120	0.07400	0.07310	0.07230	1.14990	0.93610	0.07350	0.07450	0.07520	0.07600	0.07260	0.07670	1.04520	0.07420	0.07420	0.10140	1.19560	0.96610	1.02690	0.87880	0.88250	0.97460	0.99030	1.00600	1.01350	0.84730	0.78300	0.88450	1.16740	1.00630	0.97970	1.01540	0.84890	1.04430	0.96680	0.99610	0.88550	1.01750	0.92810	1.05000
178=07:52:53	157222	298	1.07830	0.95790	1.03450	0.90140	1.03660	1.03180	0.96800	1.00470	1.08460	0.97040	0.89700	1.04120	1.17120	0.99250	1.03790	0.86060	0.98990	1.02920	1.08470	0.79730	0.89420	0.88250	0.97970	0.89520	1.18200	1.00250	0.93370	1.00170	0.96470	0.84880	1.05450	0.90450	0.99800	0.78170	0.07150	0.90380	1.12970	0.94420	1.06390	1.06730	0.95480	0.98670	0.07380	0.79150	1.01010	0.96080	0.07310	1.06830	1.17590	0.93020	1.01480	0.06970	0.07350	0.07540	0.07560	0.07240	1.05120	0.07070	0.07360	0.07600	1.15660	0.96970	0.07320	0.07220	0.07380	0.07410	0.07350	0.07730	1.06680	0.07460	0.07440	0.09040	1.21110	0.99830	1.01760	0.84880	0.86480	1.00770	1.00350	0.96790	0.99940	0.84210	0.81420	0.87740	1.16790	0.97250	0.98460	1.04170	0.85760	1.03100	1.00080	1.00750	0.86880	0.98420	0.93640	1.04470
179=08:07:34	158103	298	1.06960	0.96330	1.04240	0.90520	1.03440	1.01660	0.96940	1.01340	1.08160	0.98370	0.89020	1.04810	1.17670	0.99460	1.04370	0.85900	0.97830	1.02970	1.10380	0.80920	0.89030	0.89350	0.98500	0.88650	1.18340	1.00130	0.93320	0.99630	0.97840	0.85830	1.05230	0.90090	1.00130	0.79900	0.07290	0.91720	1.12810	0.94930	1.05810	1.08090	0.96310	0.99220	0.07230	0.81110	1.01090	0.96100	0.07310	1.07790	1.16930	0.93290	1.02780	0.07400	0.07470	0.07440	0.07490	0.07320	1.05330	0.07200	0.07320	0.07640	1.16150	0.97440	0.07760	0.07450	0.07320	0.07470	0.07370	0.07540	1.05470	0.07410	0.07440	0.09040	1.21060	0.99870	1.01050	0.85430	0.87990	1.00760	1.00530	0.96580	1.02420	0.84350	0.81590	0.87780	1.17180	0.98810	0.97150	1.05630	0.86930	1.03820	0.98120	1.02070	0.87910	0.98900	0.92820	1.05400
180=08:22:15	158984	301	1.05510	0.98220	1.04190	0.86920	0.99570	1.02730	0.97580	0.97640	1.03230	0.98230	0.91510	1.02020	1.16180	0.92830	1.03880	0.87070	0.93480	0.98790	1.10500	0.81170	0.85790	0.86740	0.99330	0.88780	1.18040	0.95930	0.88710	1.00160	0.98130	0.81030	1.00330	0.90060	1.01370	0.77350	0.07240	0.89140	1.10820	0.97350	1.02190	1.01920	0.98510	1.00240	0.07220	0.77510	1.02470	0.94940	0.07140	1.06370	1.14740	0.96300	1.02820	0.06990	0.07220	0.07210	0.07020	0.06930	1.00680	0.07200	0.07020	0.07330	1.14770	0.91440	0.06970	0.07080	0.07100	0.07370	0.07020	0.07420	1.00810	0.07230	0.06990	0.10420	1.19670	0.94430	0.98610	0.88000	0.88040	0.96990	0.95550	0.98240	1.01840	0.80930	0.77600	0.84810	1.15980	1.00500	0.94870	0.96790	0.86190	1.04460	0.95600	0.97480	0.88240	0.99810	0.88950	1.02580
181=08:36:56	159864	301	1.06080	0.97330	1.04450	0.90340	1.01770	1.02150	0.99550	1.00450	1.08700	0.95180	0.91530	1.01570	1.18210	0.97760	1.05070	0.86460	0.96440	1.02200	1.11500	0.81900	0.88770	0.90880	1.00510	0.89450	1.18530	0.99320	0.90610	1.01330	0.98900	0.85190	1.02960	0.88960	1.02900	0.77890	0.07420	0.89800	1.12400	0.95840	1.03980	1.06010	0.97740	0.99250	0.07390	0.81420	1.03540	0.96250	0.07350	1.08050	1.15850	0.95630	1.02320	0.07460	0.07560	0.07280	0.07270	0.07190	1.02890	0.07510	0.07080	0.07580	1.17360	0.95030	0.07240	0.07480	0.07400	0.07440	0.07290	0.07710	1.05420	0.07490	0.07340	0.12100	1.19970	0.97590	0.99510	0.87320	0.86980	1.00320	0.97000	1.00170	1.01300	0.84040	0.81230	0.88250	1.16780	0.98760	0.97950	1.01330	0.88620	1.01430	0.98440	0.97920	0.90510	0.97760	0.94450	1.05120
182=08:51:37	160745	298	1.06890	0.96830	1.04450	0.91740	1.04070	1.03480	0.96450	1.01910	1.08830	1.01020	0.91000	1.05920	1.16880	0.98260	1.04460	0.85330	0.97650	1.01380	1.11430	0.81450	0.90260	0.89820	0.99420	0.90550	1.18190	0.99430	0.92750	1.00910	0.98880	0.85830	1.05140	0.91530	0.99810	0.80610	0.07610	0.92780	1.12790	0.94450	1.06020	1.07640	0.98320	1.00680	0.07390	0.81020	1.03040	0.96570	0.07470	1.09000	1.16840	0.94730	1.02880	0.07450	0.07620	0.07850	0.07700	0.07360	1.05070	0.07520	0.07680	0.08500	1.16020	0.97290	0.07490	0.07600	0.07440	0.07960	0.07830	0.07980	1.07070	0.07780	0.07820	0.08420	1.20940	0.98580	1.02620	0.87230	0.89230	1.00120	1.01060	0.98740	1.03060	0.86900	0.81280	0.90080	1.16790	0.99000	0.97390	1.04040	0.85570	1.04500	0.98240	1.01940	0.89040	1.01320	0.92980	1.04560
183=09:06:18	161626	298	1.04960	0.98260	1.03880	0.89670	1.01260	1.02960	0.99420	1.00230	1.09470	0.97130	0.91790	1.03270	1.17830	0.98170	1.05290	0.87630	0.97300	1.01520	1.09720	0.81620	0.88540	0.90410	1.00830	0.90270	1.18080	0.99510	0.91890	1.02500	0.99120	0.84870	1.03140	0.91610	1.03320	0.78740	0.07330	0.92250	1.12250	0.97260	1.04950	1.05660	0.98160	0.99090	0.07440	0.81000	1.04420	0.97680	0.07510	1.08680	1.17390	0.96010	1.01990	0.07310	0.07690	0.07550	0.07530	0.07420	1.03770	0.07410	0.07230	0.07440	1.17430	0.94970	0.07590	0.07360	0.07540	0.07460	0.07400	0.07810	1.07490	0.07560	0.07570	0.10770	1.21760	0.98520	1.01140	0.88220	0.88010	1.00970	0.98960	1.01570	1.02080	0.85010	0.81680	0.90420	1.17710	0.99840	0.99310	1.02580	0.89030	1.03640	0.99450	0.99140	0.90900	0.99490	0.95300	1.05600
184=09:20:59	162507	300	1.05540	0.96220	1.03980	0.90140	1.04030	1.02470	0.97500	1.00610	1.08500	0.99790	0.90160	1.04640	1.16800	0.97880	1.03950	0.85950	0.96530	1.02470	1.09490	0.82740	0.89070	0.90500	0.99600	0.89810	1.17390	0.99100	0.91830	0.99780	0.99380	0.85420	1.05090	0.90910	1.00550	0.80090	0.07230	0.91250	1.12050	0.95320	1.04630	1.08240	0.97480	1.01190	0.07110	0.80940	1.01980	0.97080	0.07410	1.08980	1.15600	0.94770	1.02910	0.07180	0.07290	0.07520	0.07510	0.07200	1.05900	0.07240	0.07230	0.07440	1.16000	0.96810	0.07100	0.07400	0.07430	0.07430	0.07350	0.07650	1.05870	0.07300	0.07450	0.09820	1.20720	0.98560	1.01350	0.87150	0.88520	0.99730	0.99960	0.97420	1.04240	0.84450	0.82090	0.89100	1.16630	0.99190	0.96660	1.03010	0.85830	1.03990	0.97760	1.01600	0.88810	1.00550	0.92450	1.04240
185=09:35:39	163388	300	1.05640	0.98120	1.02750	0.86860	1.02060	1.04990	0.97180	0.97790	1.06670	1.01240	0.89790	1.04080	1.15330	0.94620	1.02760	0.87940	0.97370	0.99730	1.10800	0.82760	0.87910	0.86170	0.98930	0.90920	1.16580	0.96280	0.90830	1.01570	0.97360	0.81700	1.02800	0.93790	0.99740	0.77090	0.07530	0.88420	1.11920	0.97090	1.04930	1.06100	0.96550	1.01410	0.07460	0.77040	1.01890	0.97430	0.07550	1.06950	1.15840	0.95660	1.00970	0.07510	0.07480	0.07620	0.07410	0.07400	1.02830	0.07260	0.07290	0.07520	1.13260	0.94330	0.07430	0.07530	0.07420	0.07570	0.07290	0.07590	1.04820	0.07400	0.07340	0.08990	1.17300	0.95640	1.01650	0.87820	0.86690	0.96750	0.99130	0.99070	1.00300	0.80800	0.80440	0.83910	1.17400	0.99770	0.98340	0.99850	0.84770	1.06130	0.97880	0.98830	0.87040	1.01930	0.92980	1.03280
186=09:50:20	164269	300	1.05230	0.95450	1.03610	0.89340	1.03230	1.01640	0.98610	0.99990	1.08510	0.96680	0.90110	1.02380	1.17270	0.98000	1.03740	0.85760	0.96640	1.03740	1.08050	0.81340	0.87610	0.89930	0.98740	0.88870	1.17950	0.99860	0.92390	0.98700	0.97930	0.84530	1.05250	0.89860	1.01440	0.79010	0.07510	0.89690	1.12080	0.95030	1.03850	1.08890	0.96450	0.99150	0.07410	0.81080	1.00620	0.96830	0.07320	1.08930	1.15830	0.94450	1.02710	0.07380	0.07390	0.07600	0.07360	0.07110	1.05950	0.07420	0.07240	0.07420	1.15910	0.96690	0.07450	0.07310	0.07210	0.07350	0.07340	0.07620	1.06780	0.07340	0.07360	0.10900	1.20990	0.98740	1.00170	0.86410	0.88660	1.01230	0.99700	0.96700	1.02200	0.83840	0.82440	0.88160	1.16200	0.98440	0.96260	1.03700	0.88090	1.03680	0.99790	1.01880	0.89110	0.98800	0.93230	1.05010
187=10:05:01	165150	298	1.06140	0.96160	1.04930	0.91100	1.03120	1.01520	0.98110	1.00980	1.09260	0.97190	0.90920	1.02830	1.17600	0.98190	1.04660	0.85370	0.96060	1.03270	1.10150	0.81610	0.88460	0.90330	0.98070	0.88660	1.18780	0.99830	0.91280	0.99090	0.99450	0.86590	1.04900	0.89550	1.00410	0.79920	0.07420	0.90340	1.11700	0.94570	1.04300	1.10720	0.97900	0.99840	0.07210	0.81910	1.00970	0.95620	0.07260	1.09940	1.16570	0.95110	1.03610	0.07330	0.07500	0.07610	0.07250	0.07320	1.04900	0.07330	0.07140	0.07350	1.16450	0.97950	0.07340	0.07370	0.07460	0.07400	0.07450	0.07640	1.06490	0.07210	0.07520	0.11310	1.21190	0.98630	0.99310	0.86790	0.89000	1.00750	0.98130	0.97040	1.03170	0.85440	0.82320	0.88920	1.15180	0.98730	0.95680	1.03650	0.88090	1.03160	0.98140	1.01750	0.90210	0.99510	0.94010	1.04600
188=10:19:42	166031	298	1.06640	0.96980	1.05020	0.89400	1.03500	1.03330	0.99040	1.00420	1.07900	0.98100	0.90980	1.03890	1.18170	0.97140	1.05100	0.86810	0.96390	1.02790	1.08890	0.81790	0.87700	0.89540	0.99510	0.90170	1.19260	0.99070	0.92410	0.99860	0.99570	0.85010	1.05200	0.91400	1.01910	0.80160	0.07260	0.91940	1.12850	0.96370	1.04550	1.08730	0.97570	1.00600	0.07400	0.80870	1.02720	0.97110	0.07400	1.09600	1.16280	0.95730	1.04160	0.07390	0.07280	0.07480	0.07190	0.07110	1.05890	0.07160	0.07270	0.07230	1.17100	0.96430	0.07270	0.06910	0.07370	0.07300	0.07380	0.07420	1.06010	0.07260	0.07380	0.11160	1.21110	0.97940	1.00070	0.87750	0.89820	1.00230	0.99970	0.97500	1.04700	0.84100	0.82830	0.88670	1.17210	1.00980	0.96180	1.03500	0.88310	1.05390	0.98340	1.01470	0.89550	1.00360	0.93050	1.04260
189=10:34:23	166911	298	1.04720	0.96470	1.03930	0.88400	1.03920	1.01760	0.97050	1.00100	1.07390	1.00870	0.88610	1.05280	1.16580	0.97190	1.03220	0.86870	0.96530	1.02310	1.07600	0.82820	0.88230	0.88870	0.98930	0.90400	1.16770	0.98550	0.92520	0.99520	0.99180	0.83210	1.05250	0.91150	0.99870	0.80580	0.07260	0.91010	1.12780	0.96020	1.04590	1.08490	0.96440	1.01470	0.07390	0.81280	1.00920	0.98100	0.07450	1.09860	1.15640	0.95180	1.03020	0.07340	0.07440	0.07820	0.07190	0.07410	1.06410	0.07150	0.07170	0.07830	1.16010	0.97190	0.07560	0.07120	0.07710	0.07510	0.07580	0.07510	1.05730	0.07370	0.07460	0.08020	1.20090	0.98600	1.01160	0.87530	0.88770	0.98970	1.01210	0.96460	1.04210	0.82230	0.82360	0.85780	1.17720	0.99740	0.96600	1.03410	0.85420	1.05590	0.97900	1.01920	0.87540	1.01330	0.91540	1.02350
190=10:49:04	167792	298	1.05750	0.96140	1.04450	0.89270	1.02660	1.01760	0.98370	1.00390	1.07530	0.98670	0.89500	1.03410	1.17430	0.97920	1.04700	0.86240	0.95940	1.03000	1.10430	0.82020	0.87540	0.89990	0.98230	0.89600	1.18410	0.98710	0.92220	0.98910	0.99180	0.85090	1.04970	0.89730	1.01310	0.80530	0.07340	0.91490	1.12880	0.95780	1.03590	1.09430	0.97350	1.00470	0.07080	0.82090	1.01290	0.96830	0.07360	1.09360	1.15650	0.94790	1.03840	0.07260	0.07130	0.07450	0.06950	0.07140	1.05070	0.07140	0.07010	0.07630	1.17090	0.97520	0.07080	0.07060	0.07230	0.07060	0.07350	0.07490	1.04660	0.07150	0.07140	0.08500	1.20880	0.98320	1.00220	0.86920	0.88950	0.99620	0.99420	0.95940	1.03930	0.83050	0.82160	0.87170	1.16550	0.99600	0.95720	1.03620	0.86960	1.04620	0.96830	1.01910	0.88730	0.99660	0.92290	1.03660
191=11:03:45	168673	298	1.05140	0.96080	1.02580	0.90510	1.01700	1.03860	0.98780	0.99500	1.08880	0.94700	0.91520	1.01210	1.17860	0.97540	1.04540	0.85550	0.97580	1.02430	1.09370	0.80150	0.88550	0.88740	0.99120	0.90040	1.18200	1.00450	0.90930	0.99940	0.96520	0.86160	1.03860	0.92370	1.02130	0.77570	0.07080	0.90350	1.12880	0.95060	1.05100	1.08430	0.98280	0.97810	0.07230	0.78930	1.03000	0.94610	0.07250	1.09620	1.16030	0.94560	1.02840	0.07160	0.07280	0.07340	0.07250	0.06890	1.03290	0.07200	0.07150	0.07350	1.16410	0.96210	0.07280	0.07200	0.07140	0.07360	0.07330	0.07600	1.08760	0.07350	0.07280	0.11300	1.20890	0.97810	0.99910	0.86060	0.88190	1.01360	0.97530	0.98290	0.99880	0.85820	0.80630	0.89660	1.15560	0.97680	0.97290	1.02670	0.88460	1.03120	0.99170	1.00370	0.89510	0.97450	0.94080	1.05700
192=11:18:26	169554	301	1.06250	0.98400	1.03360	0.90090	1.02840	1.05080	0.98100	0.99380	1.09520	0.98390	0.92160	1.03600	1.17300	0.96680	1.04170	0.87370	0.98660	1.00990	1.09340	0.82070	0.88940	0.87880	0.99860	0.90030	1.17750	0.98960	0.91790	1.01760	0.98030	0.84830	1.03990	0.93640	1.01640	0.77530	0.07460	0.89970	1.14030	0.96780	1.06810	1.06800	0.98980	1.00300	0.07380	0.77720	1.03120	0.96200	0.07450	1.09000	1.16980	0.95590	1.02550	0.07250	0.07500	0.07540	0.07700	0.07380	1.04450	0.07440	0.07190	0.07470	1.16080	0.95520	0.07570	0.07600	0.07540	0.07910	0.07440	0.07770	1.09150	0.07630	0.07400	0.10110	1.20590	0.97240	1.01900	0.87670	0.88880	1.00670	0.99030	1.00890	1.01000	0.85950	0.81540	0.89850	1.17240	0.99560	0.98540	1.01450	0.87260	1.05180	0.99570	1.00000	0.89750	1.00740	0.93660	1.05220
193=11:33:06	170435	300	1.07220	0.96570	1.04320	0.89890	1.03910	1.02500	0.98860	0.99170	1.10680	0.96530	0.90630	1.03320	1.18080	0.98500	1.04100	0.87670	0.97270	1.03410	1.10020	0.83060	0.87930	0.90530	0.98430	0.89700	1.18670	0.99710	0.92540	1.00250	0.98870	0.85380	1.06750	0.91790	1.03350	0.77740	0.07090	0.89870	1.15320	0.96530	1.05480	1.09990	0.97030	1.01180	0.07240	0.81590	1.00950	0.97990	0.07210	1.09570	1.17180	0.95230	1.02340	0.07020	0.07200	0.07390	0.07170	0.07300	1.07200	0.07200	0.07040	0.07860	1.16510	0.97250	0.07150	0.07380	0.07330	0.07480	0.07290	0.07340	1.09000	0.07070	0.07060	0.12370	1.21870	0.99190	1.00380	0.87960	0.88100	1.02040	0.99660	0.98450	1.03070	0.83820	0.84270	0.88900	1.17580	0.98690	0.97610	1.02620	0.88330	1.03820	1.00120	1.00000	0.90300	0.98090	0.94940	1.04130
194=11:47:47	171316	298	1.06680	0.96720	1.04850	0.89700	1.02370	1.00440	0.99110	1.02130	1.10000	0.97840	0.88390	1.03410	1.17860	0.98940	1.05240	0.86510	0.96080	1.02440	1.07080	0.81100	0.87300	0.90660	0.99180	0.88980	1.18590	0.99460	0.91880	1.00500	0.98930	0.84970	1.04460	0.90350	1.02350	0.81890	0.07560	0.92040	1.12960	0.95440	1.04080	1.08890	0.96110	0.99140	0.07220	0.82450	1.02350	0.97380	0.07490	1.09010	1.17020	0.93920	1.02860	0.07080	0.07140	0.07560	0.07300	0.07280	1.05170	0.07240	0.07200	0.07590	1.16950	0.97720	0.07710	0.07330	0.07210	0.07290	0.07310	0.07430	1.06230	0.07470	0.07630	0.11110	1.21860	0.99850	1.00770	0.86450	0.88130	1.00770	0.99970	0.98260	1.03860	0.82740	0.81860	0.88280	1.16180	0.99520	0.97030	1.04310	0.87670	1.02670	0.97140	1.00870	0.88360	0.99510	0.94800	1.04570
195=12:02:29	172198	298	1.07030	0.97690	1.05320	0.90410	1.04600	1.03150	0.97800	1.01460	1.11120	1.02460	0.90790	1.06430	1.17640	0.98130	1.04590	0.87580	0.97410	1.02200	1.08380	0.84150	0.90290	0.90480	0.99170	0.90950	1.18820	0.99030	0.93610	1.01220	1.00460	0.85630	1.06330	0.93100	1.01670	0.81770	0.07370	0.92900	1.15910	0.96630	1.06100	1.09660	0.97880	1.03030	0.07510	0.82510	1.02990	0.98440	0.07460	1.09260	1.17860	0.95780	1.02940	0.07320	0.07570	0.07920	0.07490	0.07650	1.06470	0.07310	0.07430	0.07370	1.17660	0.99050	0.07720	0.07370	0.07730	0.07630	0.07640	0.07760	1.06820	0.07420	0.07710	0.09050	1.20910	0.99050	1.03020	0.89120	0.89310	0.98720	1.01700	0.99400	1.05550	0.85130	0.83030	0.88930	1.18960	1.00920	0.98010	1.03420	0.85530	1.05460	0.97770	1.01810	0.89060	1.02220	0.94670	1.02550
196=12:17:10	173079	298	1.06060	0.96700	1.04180	0.89420	1.03810	1.02600	0.97430	1.01190	1.09660	1.01420	0.88930	1.05630	1.17110	0.97790	1.03670	0.86700	0.97290	1.02490	1.10090	0.83360	0.89040	0.90500	0.99400	0.91510	1.17500	0.98670	0.92680	0.99770	0.99280	0.84180	1.05360	0.92510	1.00800	0.81520	0.07510	0.92380	1.13940	0.96030	1.05750	1.09650	0.97230	1.01810	0.07390	0.81820	1.01880	0.97880	0.07450	1.10530	1.15850	0.94830	1.02870	0.07540	0.07650	0.07750	0.07340	0.07430	1.06140	0.07180	0.07340	0.07930	1.16430	0.97710	0.07560	0.07510	0.07780	0.07860	0.07860	0.07830	1.06950	0.07560	0.07620	0.08180	1.19820	0.98890	1.01250	0.87370	0.89150	0.99060	1.01430	0.97200	1.04800	0.83960	0.83320	0.87180	1.17730	1.00790	0.97160	1.04540	0.85870	1.05900	0.97930	1.02460	0.88340	1.02220	0.93600	1.03890
197=12:31:51	173959	298	1.07860	0.97230	1.03650	0.87920	1.04600	1.03120	0.98300	0.98270	1.13580	0.96980	0.88140	1.03040	1.16700	0.99020	1.03310	0.88860	0.98520	1.02240	1.07050	0.82530	0.87950	0.88350	0.97900	0.89060	1.17110	0.99180	0.94230	1.02060	0.97740	0.82820	1.05960	0.93120	1.02140	0.76830	0.07380	0.88580	1.16070	0.96920	1.07220	1.08580	0.94060	1.00910	0.07280	0.79560	1.01240	0.99190	0.07450	1.08880	1.18650	0.94950	0.99470	0.07240	0.07140	0.07330	0.07400	0.07480	1.06310	0.07300	0.07270	0.07240	1.14600	0.97590	0.07520	0.07330	0.07270	0.07570	0.07370	0.07270	1.09710	0.07290	0.07450	0.11060	1.20560	0.99540	1.02230	0.87450	0.84530	1.00270	1.00650	1.00260	1.00770	0.81180	0.83940	0.86260	1.18350	0.98210	1.00670	1.02640	0.86860	1.03630	1.01030	0.97560	0.88110	0.99050	0.98120	1.03870
198=12:46:32	174840	298	1.04990	0.95650	1.02030	0.87340	1.03560	1.02780	0.97330	0.97970	1.10040	0.98790	0.87810	1.03230	1.16170	0.97360	1.01770	0.87130	0.98310	1.02190	1.07140	0.83090	0.88440	0.88280	0.97210	0.90080	1.15900	0.98640	0.92770	0.99550	0.96720	0.82010	1.05590	0.92120	0.99900	0.77650	0.07070	0.87640	1.14960	0.95610	1.06280	1.08910	0.94740	1.01100	0.07100	0.79150	0.98970	0.98430	0.07080	1.08330	1.16350	0.94170	1.00440	0.06960	0.06990	0.07300	0.06920	0.07140	1.06400	0.06820	0.06810	0.07030	1.14300	0.97190	0.07030	0.06890	0.06990	0.07110	0.07140	0.07170	1.07880	0.07010	0.07100	0.08070	1.18580	0.98870	1.01180	0.87060	0.86310	0.99610	1.00570	0.97320	1.01080	0.81330	0.83280	0.84940	1.18170	0.97810	0.98460	1.02840	0.85280	1.04540	0.99900	1.00170	0.87460	0.99600	0.95260	1.02790
199=13:01:13	175721	301	1.06700	0.97930	1.03610	0.91130	1.03680	1.05170	0.97370	1.00530	1.10800	0.98740	0.92370	1.04940	1.17810	0.96540	1.04470	0.86320	0.99060	1.00690	1.11770	0.81670	0.90020	0.87380	0.99830	0.90180	1.18270	0.99370	0.92320	1.01890	0.97720	0.86470	1.04380	0.95180	1.00730	0.78380	0.07220	0.91010	1.15650	0.95950	1.06900	1.07720	0.98790	0.99980	0.07250	0.77810	1.03700	0.95210	0.07510	1.10200	1.17480	0.95590	1.02330	0.07240	0.07440	0.07620	0.07490	0.07160	1.04200	0.07420	0.07230	0.07290	1.16560	0.96700	0.07340	0.07390	0.07150	0.07500	0.07470	0.07500	1.09470	0.07550	0.07420	0.09620	1.21360	0.97760	1.02120	0.88160	0.88560	1.00280	0.98850	1.00680	1.00920	0.86790	0.81160	0.90670	1.18120	0.98840	0.98630	1.01870	0.87240	1.05050	0.99510	1.00540	0.90130	1.00550	0.94510	1.04780
200=13:15:54	176602	298	1.06110	0.97390	1.02770	0.89440	1.03900	1.04950	0.96380	1.00280	1.09950	0.99400	0.89580	1.04700	1.16500	0.97420	1.03300	0.86520	0.99820	1.00340	1.09550	0.81770	0.90700	0.85930	1.00130	0.91250	1.17270	0.98750	0.93500	1.01370	0.96580	0.84510	1.04210	0.95490	0.98700	0.78510	0.07220	0.89290	1.15080	0.95710	1.07280	1.07740	0.96910	1.00550	0.07190	0.76920	1.03030	0.96180	0.07280	1.09750	1.17580	0.93750	1.01090	0.07240	0.07360	0.07310	0.07350	0.07220	1.04180	0.07130	0.07110	0.06910	1.14120	0.97100	0.07180	0.07230	0.07240	0.07520	0.07270	0.07600	1.08600	0.07410	0.07080	0.08060	1.19260	0.98010	1.03370	0.86290	0.87480	0.99100	0.99940	0.98840	0.99520	0.84650	0.80640	0.86900	1.17170	0.98650	0.99120	1.02650	0.84980	1.05260	0.99000	1.00620	0.87220	1.01200	0.94030	1.04620
