# Supplementary material for: Computationally Driven, Quantitative Experiments Discover Genes Required for Mitochondrial Biogenesis
Source: PLoS Genet. 2009 Mar 20;5(3):e1000407. doi: 10.1371/journal.pgen.1000407 (PMC2648979; doi:10.1371/journal.pgen.1000407)
Supplement: Dataset S1 — Raw respiratory growth data. A zip file containing 48 tab-delimited text files containing the raw data from the Tecan GENios reader. Additionally, a readme text file and plate key is contained in the zip file. The plate key uses our internal reference id for each mutant (internal reference id is matched with common and systematic gene names in Table S2). Raw optical density measurements from Tecan GENios plate incubator and reader. Wells are numbered in increasing order from upper left to lower right and can be converted to our internal identifiers using the included key (complete plate key). Not all original plates were assayed for growth curves, and there are two replicates of plate 20. (1.82 MB ZIP) [file pgen.1000407.s012.zip › mitochondria_table_s7/p22_gly.txt]

[config file info]
last write=07:11:14_14:13:04
[Run_Parameters]
Instrument=Tecan_24
Ini_Names=Read_Reps,Delid,Save_Data_File,Start_Time_Now
barcode_drug_plate=201401
user=mcostanzo
Plate_Size=96
Plate_Type=GRE96ft.pdf
Samples_to_Run=6
Overlay_Size=48
Drug_Plate=none
Plate_Quarter=none
run_ID=none
run_plate_repeat=1
Read_Reps=200
Read_Modes=Absorbance
Read_Flor_Every=2
Max_Delta_OD=0.500000
Well_By_Row_Col=none
Reorder_Map=Order_Strings_Not,0
Tip_Vol=200
OD_to_Innoc=0.100,0.100,0.380,0.380,0.380,0.380,0.760,0.760,0.100,0.100,0.380,0.380,0.380,0.380,0.760,0.760,0.100,0.100,0.380,0.380,0.380,0.380,0.760,0.760,0.100,0.100,0.380,0.380,0.380,0.380,0.760,0.760,0.100,0.100,0.380,0.380,0.380,0.380,0.760,0.760,0.100,0.100,0.380,0.380,0.380,0.380,0.760,0.760
Absorption_Max=.3
OD_to_Save=0.100,0.100,0.380,0.380,0.380,0.380,0.760,0.760,0.100,0.100,0.380,0.380,0.380,0.380,0.760,0.760,0.100,0.100,0.380,0.380,0.380,0.380,0.760,0.760,0.100,0.100,0.380,0.380,0.380,0.380,0.760,0.760,0.100,0.100,0.380,0.380,0.380,0.380,0.760,0.760,0.100,0.100,0.380,0.380,0.380,0.380,0.760,0.760
OD_to_Dilute=0.100
Save_Sample_Vol=180
Save_Sample_Reps=2
Innoc_Vol=184,184,46,46,46,46,0,0,184,184,46,46,46,46,0,0,184,184,46,46,46,46,0,0,184,184,46,46,46,46,0,0,184,184,46,46,46,46,0,0,184,184,46,46,46,46,0,0
Dilute_Vol=23,23,23,23,23,23,23,23,23,23,23,23,23,23,23,23,23,23,23,23,23,23,23,23,23,23,23,23,23,23,23,23,23,23,23,23,23,23,23,23,23,23,23,23,23,23,23,23
Save_Vol=800,800,800,800,800,800,800,800,800,800,800,800,800,800,800,800,800,800,800,800,800,800,800,800,800,800,800,800,800,800,800,800,800,800,800,800,800,800,800,800,800,800,800,800,800,800,800,800
Reference_Vol=100,100,100,100,100,100,100,100,100,100,100,100,100,100,100,100,100,100,100,100,100,100,100,100,100,100,100,100,100,100,100,100,100,100,100,100,100,100,100,100,100,100,100,100,100,100,100,100,100,100,100,100,100,100,100,100,100,100,100,100,100,100,100,100,100,100,100,100,100,100,100,100,100,100,100,100,100,100,100,100,100,100,100,100,100,100,100,100,100,100,100,100,100,100,100,100
Read_to_Innoc=20,20,20,20,20,20,20,20,20,20,20,20,20,20,20,20,20,20,20,20,20,20,20,20,20,20,20,20,20,20,20,20,20,20,20,20,20,20,20,20,20,20,20,20,20,20,20,20
Read_to_Dilute=26,26,26,26,26,26,26,26,26,26,26,26,26,26,26,26,26,26,26,26,26,26,26,26,26,26,26,26,26,26,26,26,26,26,26,26,26,26,26,26,26,26,26,26,26,26,26,26
Read_to_Save=20,20,20,20,20,20,20,20,20,20,20,20,20,20,20,20,20,20,20,20,20,20,20,20,20,20,20,20,20,20,20,20,20,20,20,20,20,20,20,20,20,20,20,20,20,20,20,20
Innoc_Target_Map=1,2,3,4,5,6,7,8,9,10,11,12,13,14,15,16,17,18,19,20,21,22,23,24,25,26,27,28,29,30,31,32,33,34,35,36,37,38,39,40,41,42,43,44,45,46,47,48
Pipet_Trigger=OD_Save_Innoc
Pipet_Volume_Adj=Con_OD_Save
Delid=no
Pre_Init=yes
Talk_To_ProMax=no
Time_Out_Time=1050
Wait_While_Busy=yes
Idle_Time=2
Screen_Run_Type=pre_screen_3
Spect_Protocol=15m
Spec_Run_File=GG_PB_Voyage.pda
Spec_Assay_File=""
Save_Data_File=12_11_07_Mito_22_Gly_ps3_A_96_T_24.txt
Working_Dir=C%3A\\Users\\Growth_Data
Run_Control_Dir=C%3A\\Users\\Yeast_Run_Files
Tracking_Dir=""
Track_File=201401_data_track.txt
Save_Run_Data_Flag=yes
Set_Incubator_Temp=30.0
Base_Line_Flag=atstart_minimum
Pipet_Cycles_Before_Save=20
Time_Point_Save=wellmap
Innoc_Direction=down
Wells_In_Use=111111111111111111111111111111111111111111111111
Save_Sample_Map=111111001111110011111100111111001111110011111100
Sections_to_Run=0
Rows_per_Section=8
Start_Sections_Row=1
MultiProbe_Run_File=""
Multiprobe_Run_Dialogue=yes
Comments=no%20comment
Target_Temp=300
Temp_Control=On
Delta_Temp=10
ReadMode=Absorbance,Bottom
ExcitationFilter=485,
EmissionFilter=535,
MeasurementFilter=595
ReadsPerWellNumber=1,1
ShakeDuration=800,0
GainMode=Manual
PdfName=GRE96ft.pdf
Gain=50,50
Add_Drug_Map=1,1,1,1,1,1,1,1,1,1,1,1,1,1,1,1,1,1,1,1,1,1,1,1,1,1,1,1,1,1,1,1,1,1,1,1,1,1,1,1,1,1,1,1,1,1,1,1
Add_Drug_Vol=7,7,7,7,7,7,7,7,7,7,7,7,7,7,7,7,7,7,7,7,7,7,7,7,7,7,7,7,7,7,7,7,7,7,7,7,7,7,7,7,7,7,7,7,7,7,7,7
Innoc_Map=111011101110111011101110111011101110111011101110111011101110111011101110111011101110111011101110
Dilute_Map=111111111111111111111111111111111111111111111111111111111111111111111111111111111111111111111111
data_file_name=iS_1_48.txt
barcode=""
Hit_Call_Threshold=1.000000
Reference_Well=A01
WT_Ref_Well=0
Project_Name=YKO_Lib
Pipet_Gens_Point=5.00,10.00,15.00,20.00,5.00,10.00,15.00,20.00,5.00,10.00,15.00,20.00,5.00,10.00,15.00,20.00,5.00,10.00,15.00,20.00,5.00,10.00,15.00,20.00,5.00,10.00,15.00,20.00,5.00,10.00,15.00,20.00,5.00,10.00,15.00,20.00,5.00,10.00,15.00,20.00,5.00,10.00,15.00,20.00,5.00,10.00,15.00,20.00,
Shake_Divisor=1
data_handling=file_&_DB_&_auto_analysis
time_frm_freezer=-1.00
gens_frm_freezer=-1.00
Well_Vol=100
Parent_ID=""
Units=%
Quarter=A
media_name=mm
Save_Mode=one_to_one
Consolidate_Save_Map=1,2,3,4,5,6,7,8,9,10,11,12,13,14,15,16,17,18,19,20,21,22,23,24,25,26,27,28,29,30,31,32,33,34,35,36,37,38,39,40,41,42,43,44,45,46,47,48
Add_Drug_at_Start_Map=000000000000000000000000000000000000000000000000000
Add_Drug_Labware=add_drug_48
Max_Dynam_OD_Change=0.05
Reads_After_Pipet=1
Ref_Type=single_ref
Read_to_Add_Drug_at_Start=0
Send_Email_at_Pipet=no_email
config_DB_update_wells=yes
Strain_Name=""
Media=ypd
drug_vol=2.00
Drug_Name=""
Drug_Conc=2
Innoc_Conc=""
Strain_Plate=none
ShakeIntensity=High
ShakeMode=Orbital
NumberOfFlashes=1
PartOfPlate=0
MovePlateOutAfterMeasurement=0
IntegrationLagTime=0
IntegrationTime=100
DelayMoveFlashFluorescence=0
[Drug_Data]
Drug_Plate=none
Strain_Plate=none
Media=mm
Drug_Name=nd,nd,nd,nd,nd,nd,nd,nd,nd,nd,nd,nd,nd,nd,nd,nd,nd,nd,nd,nd,nd,nd,nd,nd,nd,nd,nd,nd,nd,nd,nd,nd,nd,nd,nd,nd,nd,nd,nd,nd,nd,nd,nd,nd,nd,nd,nd,nd,nd,nd,nd,nd,nd,nd,nd,nd,nd,nd,nd,nd,nd,nd,nd,nd,nd,nd,nd,nd,nd,nd,nd,nd,nd,nd,nd,nd,nd,nd,nd,nd,nd,nd,nd,nd,nd,nd,nd,nd,nd,nd,nd,nd,nd,nd,nd,nd
Strain_Name=ud
Drug_Conc=""
Innoc_Conc=0.06250,0.06250,0.06250,0.06250,0.06250,0.06250,0.06250,0.06250,0.06250,0.06250,0.06250,0.06250,0.06250,0.06250,0.06250,0.06250,0.06250,0.06250,0.06250,0.06250,0.06250,0.06250,0.06250,0.06250,0.06250,0.06250,0.06250,0.06250,0.06250,0.06250,0.06250,0.06250,0.06250,0.06250,0.06250,0.06250,0.06250,0.06250,0.06250,0.06250,0.06250,0.06250,0.06250,0.06250,0.06250,0.06250,0.06250,0.06250,0.06250,0.06250,0.06250,0.06250,0.06250,0.06250,0.06250,0.06250,0.06250,0.06250,0.06250,0.06250,0.06250,0.06250,0.06250,0.06250,0.06250,0.06250,0.06250,0.06250,0.06250,0.06250,0.06250,0.06250,0.06250,0.06250,0.06250,0.06250,0.06250,0.06250,0.06250,0.06250,0.06250,0.06250,0.06250,0.06250,0.06250,0.06250,0.06250,0.06250,0.06250,0.06250,0.06250,0.06250,0.06250,0.06250,0.06250,0.06250
Run_ID=none
Plate_Quarter=A
Units=%,%,%,%,%,%,%,%,%,%,%,%,%,%,%,%,%,%,%,%,%,%,%,%,%,%,%,%,%,%,%,%,%,%,%,%,%,%,%,%,%,%,%,%,%,%,%,%,%,%,%,%,%,%,%,%,%,%,%,%,%,%,%,%,%,%,%,%,%,%,%,%,%,%,%,%,%,%,%,%,%,%,%,%,%,%,%,%,%,%,%,%,%,%,%,%
Parent_ID=""
Project_Name=YKO_Lib
Strain_Backgrnd=0,0,0,0,0,0,0,0,0,0,0,0,0,0,0,0,0,0,0,0,0,0,0,0,0,0,0,0,0,0,0,0,0,0,0,0,0,0,0,0,0,0,0,0,0,0,0,0,0,0,0,0,0,0,0,0,0,0,0,0,0,0,0,0,0,0,0,0,0,0,0,0,0,0,0,0,0,0,0,0,0,0,0,0,0,0,0,0,0,0,0,0,0,0,0,0
Well_Vol=100,100,100,100,100,100,100,100,100,100,100,100,100,100,100,100,100,100,100,100,100,100,100,100,100,100,100,100,100,100,100,100,100,100,100,100,100,100,100,100,100,100,100,100,100,100,100,100,100,100,100,100,100,100,100,100,100,100,100,100,100,100,100,100,100,100,100,100,100,100,100,100,100,100,100,100,100,100,100,100,100,100,100,100,100,100,100,100,100,100,100,100,100,100,100,100
time_frm_freezer=-1.00
gens_frm_freezer=-1.00
user=mcostanzo
Strain_Pool=ud,ud,ud,ud,ud,ud,ud,ud,ud,ud,ud,ud,ud,ud,ud,ud,ud,ud,ud,ud,ud,ud,ud,ud,ud,ud,ud,ud,ud,ud,ud,ud,ud,ud,ud,ud,ud,ud,ud,ud,ud,ud,ud,ud,ud,ud,ud,ud,ud,ud,ud,ud,ud,ud,ud,ud,ud,ud,ud,ud,ud,ud,ud,ud,ud,ud,ud,ud,ud,ud,ud,ud,ud,ud,ud,ud,ud,ud,ud,ud,ud,ud,ud,ud,ud,ud,ud,ud,ud,ud,ud,ud,ud,ud,ud,ud
Well_Alias=A01,A02,A03,A04,A05,A06,A07,A08,A09,A10,A11,A12,B01,B02,B03,B04,B05,B06,B07,B08,B09,B10,B11,B12,C01,C02,C03,C04,C05,C06,C07,C08,C09,C10,C11,C12,D01,D02,D03,D04,D05,D06,D07,D08,D09,D10,D11,D12,E01,E02,E03,E04,E05,E06,E07,E08,E09,E10,E11,E12,F01,F02,F03,F04,F05,F06,F07,F08,F09,F10,F11,F12,G01,G02,G03,G04,G05,G06,G07,G08,G09,G10,G11,G12,H01,H02,H03,H04,H05,H06,H07,H08,H09,H10,H11,H12
Well_Pos=1,2,3,4,5,6,7,8,9,10,11,12,13,14,15,16,17,18,19,20,21,22,23,24,25,26,27,28,29,30,31,32,33,34,35,36,37,38,39,40,41,42,43,44,45,46,47,48,49,50,51,52,53,54,55,56,57,58,59,60,61,62,63,64,65,66,67,68,69,70,71,72,73,74,75,76,77,78,79,80,81,82,83,84,85,86,87,88,89,90,91,92,93,94,95,96
position=A01,A02,A03,A04,A05,A06,A07,A08,A09,A10,A11,A12,B01,B02,B03,B04,B05,B06,B07,B08,B09,B10,B11,B12,C01,C02,C03,C04,C05,C06,C07,C08,C09,C10,C11,C12,D01,D02,D03,D04,D05,D06,D07,D08,D09,D10,D11,D12,E01,E02,E03,E04,E05,E06,E07,E08,E09,E10,E11,E12,F01,F02,F03,F04,F05,F06,F07,F08,F09,F10,F11,F12,G01,G02,G03,G04,G05,G06,G07,G08,G09,G10,G11,G12,H01,H02,H03,H04,H05,H06,H07,H08,H09,H10,H11,H12
[Runtime_State]
Instrument=Tecan_24
Start_Time_Now=3.2777325197E+9
Reads_Completed=200
Innoc_Direction=down
Wells_In_Use=111111111111111111111111111111111111111111111111111111111111111111111111111111111111111111111111
Innoc_Map=111111111111111111111111111111111111111111111111111111111111111111111111111111111111000000000000
Dilute_Map=111111111111111111111111111111111111111111111111111111111111111111111111111111111111111111111111
Save_Sample_Map=000000000000000000000000000000000000000000000000010000000100000001000000010000000100000001000000
Current_OD=0.321,0.335,0.286,0.305,0.310,0.348,0.282,0.318,0.274,0.323,0.082,0.262,0.330,0.358,0.337,0.285,0.311,0.305,0.187,0.196,0.298,0.296,0.295,0.252,0.339,0.349,0.327,0.315,0.334,0.284,0.342,0.172,0.283,0.080,0.072,0.246,0.333,0.343,0.336,0.308,0.314,0.297,0.072,0.269,0.290,0.274,0.071,0.222,0.343,0.397,0.193,0.071,0.072,0.071,0.071,0.069,0.273,0.070,0.072,0.070,0.347,0.313,0.072,0.071,0.070,0.071,0.072,0.072,0.237,0.073,0.072,0.072,0.334,0.316,0.313,0.280,0.272,0.275,0.283,0.271,0.276,0.252,0.253,0.226,0.310,0.298,0.309,0.288,0.278,0.281,0.280,0.292,0.274,0.266,0.236,0.227
Bckgrnd_OD=0.095,0.102,0.090,0.089,0.088,0.086,0.082,0.087,0.082,0.090,0.080,0.096,0.094,0.090,0.088,0.085,0.085,0.087,0.086,0.083,0.082,0.084,0.088,0.085,0.092,0.088,0.085,0.087,0.086,0.081,0.085,0.081,0.083,0.078,0.068,0.085,0.090,0.085,0.086,0.084,0.085,0.083,0.070,0.084,0.085,0.084,0.069,0.088,0.091,0.087,0.087,0.069,0.070,0.069,0.069,0.069,0.085,0.068,0.068,0.068,0.094,0.085,0.069,0.070,0.069,0.069,0.070,0.070,0.085,0.069,0.070,0.070,0.098,0.091,0.090,0.086,0.085,0.090,0.089,0.087,0.087,0.086,0.085,0.090,0.097,0.091,0.090,0.089,0.088,0.090,0.093,0.094,0.096,0.090,0.090,0.097
Mapped=110000001100000011000000110000001000000011000000111111111111111111111111111111111111111111111111
Pipet_Completed=000000000000000000000000000000000000000000000000000000000000000000000000000000000000000000000000
Innoc_Completed=0,0,0,0,0,0,0,0,0,0,0,0,0,0,0,0,0,0,0,0,0,0,0,0,0,0,0,0,0,0,0,0,0,0,0,0,0,0,0,0,0,0,0,0,0,0,0,0,0,0,0,0,0,0,0,0,0,0,0,0,0,0,0,0,0,0,0,0,0,0,0,0,0,0,0,0,0,0,0,0,0,0,0,0,0,0,0,0,0,0,0,0,0,0,0,0
Save_Completed=0,0,0,0,0,0,0,0,0,0,0,0,0,0,0,0,0,0,0,0,0,0,0,0,0,0,0,0,0,0,0,0,0,0,0,0,0,0,0,0,0,0,0,0,0,0,0,0,0,0,0,0,0,0,0,0,0,0,0,0,0,0,0,0,0,0,0,0,0,0,0,0,0,0,0,0,0,0,0,0,0,0,0,0,0,0,0,0,0,0,0,0,0,0,0,0
Pipeted_At=0,0,0,0,0,0,0,0,0,0,0,0,0,0,0,0,0,0,0,0,0,0,0,0,0,0,0,0,0,0,0,0,0,0,0,0,0,0,0,0,0,0,0,0,0,0,0,0,0,0,0,0,0,0,0,0,0,0,0,0,0,0,0,0,0,0,0,0,0,0,0,0,0,0,0,0,0,0,0,0,0,0,0,0,0,0,0,0,0,0,0,0,0,0,0,0
Pipeted_OD=0,0,0,0,0,0,0,0,0,0,0,0,0,0,0,0,0,0,0,0,0,0,0,0,0,0,0,0,0,0,0,0,0,0,0,0,0,0,0,0,0,0,0,0,0,0,0,0,0,0,0,0,0,0,0,0,0,0,0,0,0,0,0,0,0,0,0,0,0,0,0,0,0,0,0,0,0,0,0,0,0,0,0,0,0,0,0,0,0,0,0,0,0,0,0,0
Dilutes_Completed=0,0,0,0,0,0,0,0,0,0,0,0,0,0,0,0,0,0,0,0,0,0,0,0,0,0,0,0,0,0,0,0,0,0,0,0,0,0,0,0,0,0,0,0,0,0,0,0,0,0,0,0,0,0,0,0,0,0,0,0,0,0,0,0,0,0,0,0,0,0,0,0,0,0,0,0,0,0,0,0,0,0,0,0,0,0,0,0,0,0,0,0,0,0,0,0
Time_At_Innoc=0,0,0,0,0,0,0,0,0,0,0,0,0,0,0,0,0,0,0,0,0,0,0,0,0,0,0,0,0,0,0,0,0,0,0,0,0,0,0,0,0,0,0,0,0,0,0,0,0,0,0,0,0,0,0,0,0,0,0,0,0,0,0,0,0,0,0,0,0,0,0,0,0,0,0,0,0,0,0,0,0,0,0,0,0,0,0,0,0,0,0,0,0,0,0,0
Time_At_Save=0,0,0,0,0,0,0,0,0,0,0,0,0,0,0,0,0,0,0,0,0,0,0,0,0,0,0,0,0,0,0,0,0,0,0,0,0,0,0,0,0,0,0,0,0,0,0,0,0,0,0,0,0,0,0,0,0,0,0,0,0,0,0,0,0,0,0,0,0,0,0,0,0,0,0,0,0,0,0,0,0,0,0,0,0,0,0,0,0,0,0,0,0,0,0,0
Time_At_Dilute=0,0,0,0,0,0,0,0,0,0,0,0,0,0,0,0,0,0,0,0,0,0,0,0,0,0,0,0,0,0,0,0,0,0,0,0,0,0,0,0,0,0,0,0,0,0,0,0,0,0,0,0,0,0,0,0,0,0,0,0,0,0,0,0,0,0,0,0,0,0,0,0,0,0,0,0,0,0,0,0,0,0,0,0,0,0,0,0,0,0,0,0,0,0,0,0
Previous_OD=0.321,0.335,0.286,0.305,0.310,0.348,0.282,0.318,0.274,0.323,0.082,0.262,0.330,0.358,0.337,0.285,0.311,0.305,0.187,0.196,0.298,0.296,0.295,0.252,0.339,0.349,0.327,0.315,0.334,0.284,0.342,0.172,0.283,0.080,0.072,0.246,0.333,0.343,0.336,0.308,0.314,0.297,0.072,0.269,0.290,0.274,0.071,0.222,0.343,0.397,0.193,0.071,0.072,0.071,0.071,0.069,0.273,0.070,0.072,0.070,0.347,0.313,0.072,0.071,0.070,0.071,0.072,0.072,0.237,0.073,0.072,0.072,0.334,0.316,0.313,0.280,0.272,0.275,0.283,0.271,0.276,0.252,0.253,0.226,0.310,0.298,0.309,0.288,0.278,0.281,0.280,0.292,0.274,0.266,0.236,0.227
Prev_Delta_OD=0.006,0.007,0.003,0.005,0.009,0.004,0.005,0.005,0.010,0.010,0.001,0.002,0.001,0.004,0.000,0.003,0.002,0.002,0.005,0.004,0.001,0.002,0.001,0.000,0.012,0.013,0.010,0.006,0.004,0.007,0.007,0.002,0.010,0.002,0.003,0.001,0.002,0.000,0.001,0.003,0.001,0.001,0.000,0.002,0.002,0.008,0.001,0.019,0.003,0.006,0.001,0.000,0.001,0.000,0.001,0.003,0.003,0.002,0.002,0.001,0.003,0.002,0.001,0.001,0.001,0.001,0.000,0.001,0.001,0.001,0.000,0.002,0.005,0.000,0.001,0.002,0.003,0.001,0.004,0.000,0.002,0.004,0.000,0.003,0.002,0.001,0.002,0.001,0.000,0.001,0.002,0.003,0.002,0.001,0.001,0.004
Delta_From_Ref=0.000,-0.170,5.092,3.336,3.118,1.913,7.921,2.922,0.248,0.095,32.903,6.954,-1.036,2.095,0.175,10.780,0.186,0.139,15.444,28.961,6.754,5.010,4.264,10.178,-0.019,0.119,1.923,2.156,5.989,12.510,3.049,30.037,0.220,0.268,35.174,10.914,0.576,3.935,0.427,4.422,0.160,0.217,34.909,10.634,5.799,8.568,34.909,12.155,0.000,0.000,0.000,0.000,0.000,0.000,0.000,0.000,0.000,0.000,0.000,0.000,0.000,0.000,0.000,0.000,0.000,0.000,0.000,0.000,0.000,0.000,0.000,0.000,0.000,0.000,0.000,0.000,0.000,0.000,0.000,0.000,0.000,0.000,0.000,0.000,0.000,0.000,0.000,0.000,0.000,0.000,0.000,0.000,0.000,0.000,0.000,0.000
Sig_OD_Delta=0,0,1,1,1,1,1,1,0,0,1,1,0,1,0,1,0,0,1,1,1,1,1,1,0,0,1,1,1,1,1,1,0,0,1,1,0,1,0,1,0,0,1,1,1,1,1,1,0,0,0,0,0,0,0,0,0,0,0,0,0,0,0,0,0,0,0,0,0,0,0,0,0,0,0,0,0,0,0,0,0,0,0,0,0,0,0,0,0,0,0,0,0,0,0,0
Add_Drug_at_Start_Map=000000000000000000000000000000000000000000000000000000000000000000000000000000000000000000000000
[Analysis]
Drug_ID=A1,A2,A3,A4,A5,A6,B1,B2,B3,B4,B5,B6,C1,C2,C3,C4,C5,C6,D1,D2,D3,D4,D5,D6,E1,E2,E3,E4,E5,E6,F1,F2,F3,F4,F5,F6,G1,G2,G3,G4,G5,G6,H1,H2,H3,H4,H5,H6
Decision=no_inh,ps2_1_1,no_inh,no_inh,no_inh,no_inh,no_inh,ps2_1_1,no_inh,ps2_1_1,ps2_1_1,no_inh,no_inh,ps2_1_1,no_inh,no_inh,no_inh,ps2_2_1,no_inh,ps2_1_1,no_inh,no_inh,no_inh,no_inh,no_inh,ps2_1_1,ps2_2_1,screen,screen,screen,no_inh,no_inh,screen,screen,screen,screen,no_inh,no_inh,no_inh,no_inh,no_inh,no_inh,no_inh,no_inh,no_inh,no_inh,no_inh,no_inh,no_inh,no_inh,ps2_1_1,no_inh,screen,no_inh,ps2_1_1,ps2_4_1,no_inh,no_inh,no_inh,no_inh,no_inh,ps2_4_1,no_inh,screen,screen,no_inh,screen,ps2_1_1,no_inh,no_inh,screen,no_inh,screen,screen,no_inh,screen,screen,screen,screen,screen,ps2_1_1,screen,screen,screen,no_inh,no_inh,no_inh,no_inh,no_inh,no_inh,no_inh,no_inh,no_inh,no_inh,no_inh,no_inh
Plot_Min=0.100,0.100,0.100,0.100,0.100,0.100,0.100,0.100,0.100,0.100,0.100,0.100,0.100,0.100,0.100,0.100,0.100,0.100,0.100,0.100,0.100,0.100,0.100,0.100,0.100,0.100,0.100,0.100,0.100,0.100,0.100,0.100,0.100,0.100,0.100,0.100,0.100,0.100,0.100,0.100,0.100,0.100,0.100,0.100,0.100,0.100,0.100,0.100
Plot_Max=1.500,1.500,1.500,1.500,1.500,1.500,1.500,1.500,1.500,1.500,1.500,1.500,1.500,1.500,1.500,1.500,1.500,1.500,1.500,1.500,1.500,1.500,1.500,1.500,1.500,1.500,1.500,1.500,1.500,1.500,1.500,1.500,1.500,1.500,1.500,1.500,1.500,1.500,1.500,1.500,1.500,1.500,1.500,1.500,1.500,1.500,1.500,1.500
G_Plot_Min=0.1
G_Plot_Delta=0.7
Plot_On_Off=0
OD_Gen_Pt=0.460
Gens_to_OD_Pt=5.000
Avg_G=10.320,10.507,9.818,10.286,11.495,11.213,10.604,11.372,11.190,12.123,12.035,11.671,9.586,10.053,9.759,10.095,11.167,12.143,9.572,11.061,11.275,11.372,11.727,11.697,11.223,9.856,15.431,0.000,0.000,0.000,10.283,11.493,0.000,0.000,0.000,0.000,10.200,11.055,10.085,11.250,10.834,11.118,10.471,11.163,11.511,11.284,11.471,11.500,11.529,11.502,11.594,11.636,0.000,11.622,7.349,15.624,11.962,11.614,11.660,11.670,10.885,17.067,10.466,0.000,0.000,11.916,0.000,12.550,10.772,11.561,0.000,10.486,0.000,0.000,11.542,0.000,0.000,0.000,0.000,0.000,11.997,0.000,0.000,0.000,10.987,10.873,10.832,9.813,11.011,11.065,11.328,11.927,12.547,11.577,9.900,10.216
Max_Slope=12.147,13.696,15.943,13.353,15.876,16.527,13.642,11.993,16.623,18.840,17.479,16.063,11.200,10.705,12.866,12.580,15.007,18.764,15.038,14.420,15.967,17.887,20.367,18.471,12.431,10.902,23.269,83.941,85.968,96.360,12.288,16.789,87.404,116.145,151.453,87.437,9.778,13.702,10.602,14.473,16.696,18.240,13.438,15.562,13.399,15.277,15.282,19.054,14.202,15.276,14.573,15.789,79.217,16.992,19.853,20.788,13.587,15.706,15.815,8.730,16.243,20.788,15.556,66.755,69.790,18.431,122.879,4.717,14.719,16.956,77.762,8.708,83.467,96.380,19.271,53.327,47.104,79.989,99.782,81.552,17.887,49.876,31.752,10.318,17.409,11.234,17.931,15.337,17.931,15.275,15.771,13.950,19.498,11.996,13.220,8.009
Fit_Model=all
Fit_Const_OD_Base=0.085
Fit_Const_N0=0.01500
Fit_Const_T0=0.000
G_Fit_Min=0.100
G_Fit_Delta=0.400
Fit_On_Off=0.000,0.000,0.000,0.000,0.000,0.000,0.000,0.000,0.000,0.000,0.000,0.000,0.000,0.000,0.000,0.000,0.000,0.000,0.000,0.000,0.000,0.000,0.000,0.000,0.000,0.000,0.000,0.000,0.000,0.000,0.000,0.000,0.000,0.000,0.000,0.000,0.000,0.000,0.000,0.000,0.000,0.000,0.000,0.000,0.000,0.000,0.000,0.000,0.000,0.000,0.000,0.000,0.000,0.000,0.000,0.000,0.000,0.000,0.000,0.000,0.000,0.000,0.000,0.000,0.000,0.000,0.000,0.000,0.000,0.000,0.000,0.000,0.000,0.000,0.000,0.000,0.000,0.000,0.000,0.000,0.000,0.000,0.000,0.000,0.000,0.000,0.000,0.000,0.000,0.000,0.000,0.000,0.000,0.000,0.000,0.000
Fit_Min=0.045,0.052,0.040,0.038,0.038,0.036,0.044,0.040,0.038,0.035,0.035,0.037,0.042,0.038,0.035,0.037,0.036,0.031,0.040,0.035,0.036,0.034,0.035,0.033,0.041,0.037,0.037,0.019,0.020,0.019,0.044,0.035,0.019,0.020,0.019,0.019,0.048,0.041,0.040,0.036,0.035,0.040,0.047,0.041,0.040,0.039,0.038,0.040,0.000,0.000,0.000,0.000,0.000,0.000,0.000,0.000,0.000,0.000,0.000,0.000,0.000,0.000,0.000,0.000,0.000,0.000,0.000,0.000,0.000,0.000,0.000,0.000,0.000,0.000,0.000,0.000,0.000,0.000,0.000,0.000,0.000,0.000,0.000,0.000,0.000,0.000,0.000,0.000,0.000,0.000,0.000,0.000,0.000,0.000,0.000,0.000
Fit_Delta=0.094,0.103,0.073,0.094,0.087,0.106,0.113,0.114,0.093,0.087,0.054,0.084,0.101,0.118,0.106,0.084,0.103,0.069,0.115,0.105,0.104,0.088,0.096,0.082,0.131,0.143,0.101,1.500,1.500,1.500,0.111,0.097,1.500,1.500,1.500,1.500,0.095,0.097,0.097,0.089,0.070,0.076,0.073,0.084,0.093,0.085,0.075,0.081,0.075,0.095,0.088,0.080,0.000,0.056,0.076,0.076,0.086,0.083,0.084,0.064,0.095,0.085,0.093,0.000,0.000,0.069,0.000,0.127,0.080,0.089,0.000,0.061,0.000,0.000,0.068,0.000,0.000,0.000,0.000,0.000,0.073,0.000,0.000,0.000,0.074,0.071,0.069,0.062,0.066,0.075,0.084,0.087,0.077,0.087,0.044,0.041
Fit_Offset=0.091,0.101,0.086,0.084,0.083,0.080,0.087,0.086,0.083,0.081,0.079,0.082,0.088,0.086,0.081,0.082,0.071,0.080,0.086,0.082,0.080,0.081,0.069,0.079,0.086,0.083,0.116,0.000,0.000,0.000,0.087,0.082,0.000,0.000,0.000,0.000,0.093,0.086,0.086,0.085,0.082,0.084,0.093,0.085,0.084,0.085,0.085,0.086,0.078,0.082,0.080,0.086,0.000,0.095,0.083,0.100,0.082,0.081,0.086,0.084,0.078,0.100,0.079,0.000,0.000,0.084,0.000,0.071,0.083,0.080,0.000,0.084,0.000,0.000,0.081,0.000,0.000,0.000,0.000,0.000,0.085,0.000,0.000,0.000,0.084,0.082,0.084,0.086,0.086,0.089,0.086,0.086,0.090,0.084,0.093,0.102
Fit_N0=0.006,0.007,0.006,0.007,0.006,0.007,0.005,0.007,0.006,0.006,0.007,0.007,0.009,0.007,0.007,0.004,0.022,0.004,0.004,0.008,0.006,0.004,0.023,0.005,0.009,0.009,0.000,0.000,0.000,0.000,0.006,0.006,0.000,0.000,0.000,0.000,0.005,0.005,0.007,0.006,0.004,0.004,0.005,0.006,0.005,0.004,0.003,0.006,0.005,0.005,0.005,0.005,0.000,0.005,0.006,0.000,0.004,0.003,0.003,0.003,0.009,0.000,0.006,0.000,0.000,0.003,0.000,0.018,0.003,0.005,0.000,0.005,0.000,0.000,0.007,0.000,0.000,0.000,0.000,0.000,0.004,0.000,0.000,0.000,0.005,0.005,0.004,0.004,0.003,0.004,0.009,0.012,0.007,0.007,0.002,0.003
Fit_T0=2.197,4.874,1.901,3.040,2.577,1.418,0.693,5.144,1.294,5.288,2.709,3.030,2.988,5.594,3.579,-0.538,5.216,5.469,1.724,5.218,1.652,2.069,4.940,2.216,2.406,5.916,6.062,0.000,0.000,0.000,0.323,3.493,0.000,0.000,0.000,0.000,0.913,-0.418,0.294,3.865,-0.140,-0.192,1.638,1.029,-0.784,-0.121,0.876,2.150,2.498,1.302,4.640,2.017,0.000,2.358,5.091,6.075,4.084,-0.594,0.114,2.036,3.440,6.060,3.544,0.000,0.000,1.081,0.000,5.398,0.314,1.580,0.000,0.987,0.000,0.000,3.603,0.000,0.000,0.000,0.000,0.000,4.426,0.000,0.000,0.000,0.828,1.834,0.500,3.462,2.771,2.402,2.850,3.344,2.481,1.065,3.541,3.731
Fit_G=3.024,3.644,3.406,3.219,3.167,3.815,3.187,3.818,3.249,3.807,4.065,3.396,3.169,3.972,3.420,3.249,6.128,3.594,3.110,4.066,3.237,3.123,6.387,3.197,3.412,4.669,1.370,0.000,0.000,0.000,3.224,3.253,0.000,0.000,0.000,0.000,2.887,3.273,3.410,3.389,3.577,3.317,2.535,3.034,3.212,3.023,2.979,2.903,3.436,3.195,3.226,3.211,0.000,2.512,4.006,1.368,3.025,3.108,2.721,2.707,3.803,1.368,3.385,0.000,0.000,2.895,0.000,5.462,2.846,3.554,0.000,3.414,0.000,0.000,3.105,0.000,0.000,0.000,0.000,0.000,2.916,0.000,0.000,0.000,3.077,3.153,3.263,2.783,2.610,2.823,3.247,3.482,3.325,3.434,1.952,1.714
Fit_Error=0.000,0.000,0.000,0.000,0.000,0.000,0.000,0.000,0.000,0.000,0.000,0.000,0.000,0.000,0.000,0.000,0.000,0.000,0.000,0.000,0.000,0.000,0.000,0.000,0.000,0.000,0.000,0.000,0.000,0.000,0.000,0.000,0.000,0.000,0.000,0.000,0.000,0.000,0.000,0.000,0.000,0.000,0.000,0.000,0.000,0.000,0.000,0.000,0.000,0.000,0.000,0.000,0.000,0.000,0.000,0.000,0.000,0.000,0.000,0.000,0.000,0.000,0.000,0.000,0.000,0.000,0.000,0.000,0.000,0.000,0.000,0.000,0.000,0.000,0.000,0.000,0.000,0.000,0.000,0.000,0.000,0.000,0.000,0.000,0.000,0.000,0.000,0.000,0.000,0.000,0.000,0.000,0.000,0.000,0.000,0.000
Fit_CV=0.000,0.000,0.000,0.000,0.000,0.000,0.000,0.000,0.000,0.000,0.000,0.000,0.000,0.000,0.000,0.000,0.000,0.000,0.000,0.000,0.000,0.000,0.000,0.000,0.000,0.000,0.000,0.000,0.000,0.000,0.000,0.000,0.000,0.000,0.000,0.000,0.000,0.000,0.000,0.000,0.000,0.000,0.000,0.000,0.000,0.000,0.000,0.000,0.000,0.000,0.000,0.000,0.000,0.000,0.000,0.000,0.000,0.000,0.000,0.000,0.000,0.000,0.000,0.000,0.000,0.000,0.000,0.000,0.000,0.000,0.000,0.000,0.000,0.000,0.000,0.000,0.000,0.000,0.000,0.000,0.000,0.000,0.000,0.000,0.000,0.000,0.000,0.000,0.000,0.000,0.000,0.000,0.000,0.000,0.000,0.000
Time_to_20_Gens=0,0,0,0,0,0,0,0,0,0,0,0,0,0,0,0,0,0,0,0,0,0,0,0,0,0,0,0,0,0,0,0,0,0,0,0,0,0,0,0,0,0,0,0,0,0,0,0
Time_to_each_5_Gens=0,0,0,0,0,0,0,0,0,0,0,0,0,0,0,0,0,0,0,0,0,0,0,0,0,0,0,0,0,0,0,0,0,0,0,0,0,0,0,0,0,0,0,0,0,0,0,0
Time_to_each_n_Gens=42.083,43.300,38.087,41.327,46.721,47.913,43.740,48.946,47.009,47.382,48.984,46.936,40.343,43.072,40.767,41.284,46.868,47.861,39.839,47.027,47.455,46.130,47.939,46.673,47.322,44.421,47.498,0.000,0.000,0.000,43.298,46.938,0.000,0.000,0.000,0.000,42.193,44.911,40.752,43.467,41.350,42.283,41.658,44.086,46.338,43.971,43.940,44.185,45.128,47.017,44.886,47.610,0.000,42.388,22.362,49.005,47.918,46.253,46.026,42.723,46.276,49.005,41.110,0.000,0.000,43.042,0.000,47.607,42.439,44.057,0.000,36.037,0.000,0.000,44.167,0.000,0.000,0.000,0.000,0.000,42.471,0.000,0.000,0.000,42.514,41.205,41.447,35.999,40.373,37.662,43.260,46.335,46.983,43.195,34.582,34.195
Min_Pt_OD=0,0,0,0,0,0,0,0,0,0,0,0,0,0,0,0,0,0,0,0,0,0,0,0,0,0,0,0,0,0,0,0,0,0,0,0,0,0,0,0,0,0,0,0,0,0,0,0
Min_Pt_t=0,0,0,0,0,0,0,0,0,0,0,0,0,0,0,0,0,0,0,0,0,0,0,0,0,0,0,0,0,0,0,0,0,0,0,0,0,0,0,0,0,0,0,0,0,0,0,0
TO_OD=0,0,0,0,0,0,0,0,0,0,0,0,0,0,0,0,0,0,0,0,0,0,0,0,0,0,0,0,0,0,0,0,0,0,0,0,0,0,0,0,0,0,0,0,0,0,0,0
Ref_ID=A01
Multi_Refs=single_ref
test=A01,A02,A03,A04,A05,A06,A07,A08,A09,A10,A11,A12,B01,B02,B03,B04,B05,B06,B07,B08,B09,B10,B11,B12,C01,C02,C03,C04,C05,C06,C07,C08,C09,C10,C11,C12,D01,D02,D03,D04,D05,D06,D07,D08,D09,D10,D11,D12,E01,E02,E03,E04,E05,E06,E07,E08,E09,E10,E11,E12,F01,F02,F03,F04,F05,F06,F07,F08,F09,F10,F11,F12,G01,G02,G03,G04,G05,G06,G07,G08,G09,G10,G11,G12,H01,H02,H03,H04,H05,H06,H07,H08,H09,H10,H11,H12
Start_Time_Now=3.2777325199E+9
Start_Date="11/12/2007+12:15 PM"
pv_to_plate_order=no
gen_time_cutoff=0.000
Drug_Name=nd?:;-ud+0,nd?:;-ud+0,nd?:;-ud+0,nd?:;-ud+0,nd?:;-ud+0,nd?:;-ud+0,nd?:;-ud+0,nd?:;-ud+0,nd?:;-ud+0,nd?:;-ud+0,nd?:;-ud+0,nd?:;-ud+0,nd?:;-ud+0,nd?:;-ud+0,nd?:;-ud+0,nd?:;-ud+0,nd?:;-ud+0,nd?:;-ud+0,nd?:;-ud+0,nd?:;-ud+0,nd?:;-ud+0,nd?:;-ud+0,nd?:;-ud+0,nd?:;-ud+0,nd?:;-ud+0,nd?:;-ud+0,nd?:;-ud+0,nd?:;-ud+0,nd?:;-ud+0,nd?:;-ud+0,nd?:;-ud+0,nd?:;-ud+0,nd?:;-ud+0,nd?:;-ud+0,nd?:;-ud+0,nd?:;-ud+0,nd?:;-ud+0,nd?:;-ud+0,nd?:;-ud+0,nd?:;-ud+0,nd?:;-ud+0,nd?:;-ud+0,nd?:;-ud+0,nd?:;-ud+0,nd?:;-ud+0,nd?:;-ud+0,nd?:;-ud+0,nd?:;-ud+0,nd?:;-ud+0,nd?:;-ud+0,nd?:;-ud+0,nd?:;-ud+0,nd?:;-ud+0,nd?:;-ud+0,nd?:;-ud+0,nd?:;-ud+0,nd?:;-ud+0,nd?:;-ud+0,nd?:;-ud+0,nd?:;-ud+0,nd?:;-ud+0,nd?:;-ud+0,nd?:;-ud+0,nd?:;-ud+0,nd?:;-ud+0,nd?:;-ud+0,nd?:;-ud+0,nd?:;-ud+0,nd?:;-ud+0,nd?:;-ud+0,nd?:;-ud+0,nd?:;-ud+0,nd?:;-ud+0,nd?:;-ud+0,nd?:;-ud+0,nd?:;-ud+0,nd?:;-ud+0,nd?:;-ud+0,nd?:;-ud+0,nd?:;-ud+0,nd?:;-ud+0,nd?:;-ud+0,nd?:;-ud+0,nd?:;-ud+0,nd?:;-ud+0,nd?:;-ud+0,nd?:;-ud+0,nd?:;-ud+0,nd?:;-ud+0,nd?:;-ud+0,nd?:;-ud+0,nd?:;-ud+0,nd?:;-ud+0,nd?:;-ud+0,nd?:;-ud+0,nd?:;-ud+0
Drug_Well_Pos=A01,A02,A03,A04,A05,A06,B01,B02,B03,B04,B05,B06,C01,C02,C03,C04,C05,C06,D01,D02,D03,D04,D05,D06,E01,E02,E03,E04,E05,E06,F01,F02,F03,F04,F05,F06,G01,G02,G03,G04,G05,G06,H01,H02,H03,H04,H05,H06,A07,A08,A09,A10,A11,A12,B07,B08,B09,B10,B11,B12,C07,C08,C09,C10,C11,C12,D07,D08,D09,D10,D11,D12,E07,E08,E09,E10,E11,E12,F07,F08,F09,F10,F11,F12,G07,G08,G09,G10,G11,G12,H07,H08,H09,H10,H11,H12
Avg_G_tcut=10.320,10.507,9.818,10.286,11.495,11.213,10.604,11.372,11.190,12.123,12.035,11.671,9.586,10.053,9.759,10.095,11.167,12.143,9.572,11.061,11.275,11.372,11.727,11.697,11.223,9.856,15.431,0.000,0.000,0.000,10.283,11.493,0.000,0.000,0.000,0.000,10.200,11.055,10.085,11.250,10.834,11.118,10.471,11.163,11.511,11.284,11.471,11.500,11.529,11.502,11.594,11.636,0.000,11.622,7.349,15.624,11.962,11.614,11.660,11.670,10.885,17.067,10.466,0.000,0.000,11.916,0.000,12.550,10.772,11.561,0.000,10.486,0.000,0.000,11.542,0.000,0.000,0.000,0.000,0.000,11.997,0.000,0.000,0.000,10.987,10.873,10.832,9.813,11.011,11.065,11.328,11.927,12.547,11.577,9.900,10.216
t0_from_interval=-18.440,-12.440,-3.659,-17.374,-22.408,-19.338,-20.230,-13.655,-21.188,-1.146,-19.653,-22.551,-16.945,-7.180,-12.557,-16.765,-16.599,-1.198,-12.957,-12.958,-21.470,-19.903,-19.842,-4.813,-22.910,-4.997,-9.509,0.000,0.000,0.000,-19.348,-19.770,0.000,0.000,0.000,0.000,-19.265,-22.806,-20.348,-4.111,-3.932,-5.081,-4.946,-6.151,-25.915,-5.569,-4.239,-6.493,-3.719,-22.076,-1.287,-21.242,0.000,-6.889,5.159,25.981,-19.841,-5.116,-5.585,-4.857,-17.230,27.895,-2.321,0.000,0.000,-5.105,0.000,-4.684,-3.996,-4.916,0.000,-4.835,0.000,0.000,-5.195,0.000,0.000,0.000,0.000,0.000,-1.964,0.000,0.000,0.000,-5.176,-4.393,-4.680,-1.151,-3.746,-4.142,-5.409,-6.881,-6.679,-6.773,-2.602,-9.767
Sum_Delta_Ref=0.000,1.998,0.530,0.579,0.421,0.912,0.379,2.481,0.146,2.818,2.092,0.868,0.691,2.740,1.119,0.402,1.857,3.036,0.828,2.364,0.107,1.114,1.765,1.237,0.705,2.827,3.112,-1.000,-1.000,-1.000,0.759,1.188,-1.000,-1.000,-1.000,-1.000,0.526,0.391,0.753,1.483,1.213,0.578,0.613,0.402,0.542,0.009,0.997,0.130,1.439,0.501,2.277,1.032,-1.000,0.252,2.744,4.165,1.666,0.597,0.136,1.103,1.256,4.067,1.412,-1.000,-1.000,1.175,-1.000,1.981,0.698,1.175,-1.000,1.027,-1.000,-1.000,1.041,-1.000,-1.000,-1.000,-1.000,-1.000,2.187,-1.000,-1.000,-1.000,0.433,0.862,0.862,1.511,1.236,1.092,0.206,0.071,0.824,0.002,1.044,0.303
Gens_at_time_G=4.078,4.121,3.879,4.018,4.064,4.273,4.125,4.304,4.201,3.908,4.070,4.022,4.209,4.285,4.177,4.090,4.197,3.942,4.162,4.252,4.209,4.057,4.088,3.990,4.216,4.507,3.078,0.000,0.000,0.000,4.211,4.084,0.000,0.000,0.000,0.000,4.137,4.062,4.041,3.864,3.817,3.803,3.979,3.949,4.025,3.897,3.830,3.842,3.914,4.088,3.871,4.092,0.000,3.647,3.043,3.137,4.006,3.982,3.947,3.661,4.252,2.871,3.928,0.000,0.000,3.612,0.000,3.793,3.940,3.811,0.000,3.437,0.000,0.000,3.827,0.000,0.000,0.000,0.000,0.000,3.540,0.000,0.000,0.000,3.869,3.790,3.827,3.669,3.667,3.404,3.819,3.885,3.745,3.731,3.493,3.347
G_Int_tcut=14.841,13.526,10.762,14.611,17.008,15.739,15.508,14.544,16.234,12.416,16.863,17.279,13.612,11.728,12.765,14.194,15.122,12.447,12.685,14.109,16.377,16.278,16.581,12.903,16.656,10.965,18.521,0.000,0.000,0.000,14.878,16.334,0.000,0.000,0.000,0.000,14.858,16.669,15.120,12.315,11.864,12.454,11.714,12.720,17.949,12.713,12.578,13.190,12.479,16.902,11.927,16.827,0.000,13.511,5.653,7.341,16.915,12.899,13.075,12.997,14.937,7.352,11.057,0.000,0.000,13.329,0.000,13.785,11.787,12.851,0.000,11.893,0.000,0.000,12.900,0.000,0.000,0.000,0.000,0.000,12.552,0.000,0.000,0.000,12.325,12.033,12.055,10.126,12.032,12.282,12.745,13.698,14.330,13.393,10.645,13.135
Sum_Del_12=0.000,0.236,0.001,0.113,0.070,0.125,0.042,0.426,0.015,0.489,0.286,0.143,0.202,0.412,0.211,0.071,0.204,0.456,0.216,0.323,0.011,0.234,0.132,0.205,0.200,0.401,0.314,0.575,0.594,0.599,0.139,0.226,0.586,0.591,0.580,0.577,0.100,0.168,0.322,0.198,0.100,0.007,0.163,0.192,0.245,0.073,0.185,0.168,0.260,0.109,0.421,0.181,0.578,0.120,0.429,0.604,0.274,0.102,0.017,0.133,0.212,0.534,0.249,0.518,0.544,0.146,0.583,0.300,0.114,0.156,0.516,0.033,0.562,0.569,0.104,0.505,0.562,0.533,0.592,0.559,0.374,0.521,0.575,0.453,0.026,0.097,0.023,0.240,0.170,0.100,0.082,0.181,0.054,0.214,0.101,0.362
Sum_Del_20=0.000,1.920,0.497,0.552,0.397,0.875,0.372,2.385,0.135,2.708,2.002,0.831,0.673,2.628,1.077,0.381,1.775,2.913,0.799,2.269,0.097,1.070,1.684,1.186,0.685,2.711,2.973,4.044,4.072,4.075,0.739,1.144,4.053,4.064,4.047,4.039,0.517,0.389,0.742,1.422,1.158,0.541,0.605,0.405,0.541,0.006,0.951,0.145,1.383,0.479,2.189,0.989,4.048,0.223,2.633,3.990,1.606,0.568,0.120,1.048,1.206,3.894,1.355,3.966,3.980,1.119,4.051,1.899,0.665,1.121,3.938,0.968,4.016,4.030,0.989,3.937,4.001,3.967,4.059,4.016,2.101,3.958,4.022,3.896,0.400,0.816,0.815,1.447,1.180,1.035,0.180,0.089,0.780,0.023,0.989,0.265
Sum_Del_24=0.000,2.649,0.998,0.840,0.680,1.211,0.502,3.295,0.151,4.085,3.319,1.202,0.971,3.912,1.284,0.567,2.960,4.594,0.849,3.230,0.092,1.468,2.907,1.795,0.948,4.204,5.401,7.147,7.181,7.180,1.050,1.490,7.155,7.169,7.146,7.139,0.715,0.358,0.729,2.201,1.985,1.216,0.504,0.148,0.385,0.375,1.635,0.327,2.065,0.709,3.190,1.511,7.149,1.009,4.140,7.025,2.232,0.922,0.451,1.936,1.745,6.915,2.033,7.059,7.065,2.089,7.152,2.951,1.153,1.934,7.014,2.101,7.112,7.122,1.930,7.015,7.088,7.048,7.162,7.113,3.364,7.044,7.117,6.978,1.041,1.593,1.661,2.375,2.089,2.157,0.780,0.396,1.675,0.620,2.013,1.401
Sum_12=0.701,0.466,0.700,0.589,0.631,0.576,0.743,0.276,0.686,0.212,0.416,0.558,0.903,0.290,0.490,0.630,0.497,0.245,0.485,0.378,0.690,0.467,0.570,0.496,0.901,0.300,0.387,0.127,0.107,0.102,0.840,0.475,0.115,0.111,0.121,0.124,0.801,0.870,1.023,0.503,0.602,0.694,0.864,0.894,0.947,0.774,0.516,0.870,0.441,0.592,0.280,0.521,0.123,0.822,0.273,0.098,0.427,0.599,0.684,0.569,0.489,0.167,0.452,0.183,0.157,0.556,0.118,0.402,0.587,0.545,0.186,0.668,0.139,0.132,0.598,0.196,0.140,0.168,0.109,0.142,0.327,0.180,0.126,0.248,0.728,0.604,0.678,0.461,0.532,0.602,0.784,0.882,0.647,0.915,0.601,1.063
Sum_20=4.236,2.316,3.739,3.684,3.840,3.361,4.609,1.852,4.101,1.528,2.234,3.405,4.909,1.608,3.159,3.856,2.461,1.323,3.437,1.967,4.139,3.166,2.552,3.050,4.921,1.525,1.263,0.192,0.164,0.161,4.975,3.092,0.183,0.172,0.189,0.197,4.753,4.626,4.978,2.814,3.078,3.695,4.841,4.641,4.777,4.242,3.285,4.381,2.853,3.757,2.047,3.248,0.188,4.013,1.603,0.247,2.630,3.668,4.117,3.188,3.030,0.342,2.881,0.270,0.256,3.118,0.185,2.337,3.571,3.115,0.298,3.268,0.220,0.206,3.247,0.299,0.235,0.269,0.177,0.220,2.136,0.278,0.214,0.340,3.836,3.420,3.421,2.789,3.056,3.201,4.056,4.325,3.456,4.259,3.247,3.971
Sum_24=7.372,4.722,6.373,6.532,6.691,6.161,7.874,4.077,7.220,3.287,4.052,6.170,8.343,3.460,6.088,6.805,4.411,2.777,6.523,4.141,7.280,5.903,4.464,5.576,8.320,3.167,1.970,0.224,0.191,0.192,8.421,5.881,0.217,0.202,0.226,0.233,8.086,7.729,8.101,5.170,5.386,6.155,7.875,7.520,7.757,6.996,5.736,7.044,5.306,6.663,4.182,5.860,0.223,6.363,3.231,0.346,5.140,6.449,6.920,5.436,5.627,0.456,5.338,0.313,0.306,5.283,0.220,4.421,6.218,5.437,0.358,5.270,0.259,0.250,5.442,0.356,0.284,0.324,0.209,0.259,4.008,0.328,0.254,0.394,6.330,5.779,5.711,4.996,5.282,5.214,6.592,6.976,5.697,6.752,5.358,5.970
G_by_Interval=14.841,13.526,10.762,14.611,17.008,15.739,15.508,14.544,16.234,12.416,16.863,17.279,13.612,11.728,12.765,14.194,15.122,12.447,12.685,14.109,16.377,16.278,16.581,12.903,16.656,10.965,18.521,0.000,0.000,0.000,14.878,16.334,0.000,0.000,0.000,0.000,14.858,16.669,15.120,12.315,11.864,12.454,11.714,12.720,17.949,12.713,12.578,13.190,12.479,16.902,11.927,16.827,0.000,13.511,5.653,7.341,16.915,12.899,13.075,12.997,14.937,7.352,11.057,0.000,0.000,13.329,0.000,13.785,11.787,12.851,0.000,11.893,0.000,0.000,12.900,0.000,0.000,0.000,0.000,0.000,12.552,0.000,0.000,0.000,12.325,12.033,12.055,10.126,12.032,12.282,12.745,13.698,14.330,13.393,10.645,13.135
Avg_G_inflex=6.150,6.328,5.443,5.552,10.111,5.672,4.879,6.720,5.211,7.224,11.172,5.535,4.950,6.909,5.756,5.473,7.342,7.881,5.427,6.615,5.157,5.753,7.268,5.782,4.828,7.257,9.974,0.000,0.000,0.000,4.717,5.707,0.000,0.000,0.000,0.000,4.983,4.955,4.792,5.901,6.269,5.356,4.712,8.341,6.408,5.018,6.846,5.984,5.926,5.431,6.662,6.570,0.000,5.217,7.644,17.652,6.054,5.389,5.534,6.135,5.834,18.473,6.022,0.000,0.000,5.783,0.000,6.835,5.461,5.909,0.000,8.692,0.000,0.000,5.699,0.000,0.000,0.000,0.000,0.000,6.917,0.000,0.000,0.000,5.199,6.919,7.115,6.920,9.172,5.765,5.191,4.956,5.839,5.036,7.011,6.695
G_int_inflex=5.833,5.392,4.700,4.730,14.343,4.787,3.719,4.846,4.052,5.025,15.260,4.451,4.226,5.322,4.414,4.742,6.838,6.322,3.920,5.303,3.966,4.233,7.103,4.626,4.120,5.869,9.974,0.000,0.000,0.000,3.707,4.200,0.000,0.000,0.000,0.000,4.166,4.112,4.236,4.378,4.949,4.128,3.630,8.953,6.485,3.819,6.272,4.291,4.422,4.094,5.028,6.090,0.000,4.129,5.564,7.567,4.471,4.237,3.847,5.269,4.409,7.809,4.478,0.000,0.000,4.233,0.000,5.861,4.389,4.790,0.000,9.381,0.000,0.000,4.349,0.000,0.000,0.000,0.000,0.000,4.226,0.000,0.000,0.000,4.036,6.633,7.013,6.078,9.511,3.440,4.075,3.926,3.942,4.163,6.575,7.528
Avg_G_t12=10.320,10.507,9.818,10.286,11.495,11.213,10.604,11.372,11.190,12.123,12.035,11.671,9.586,10.053,9.759,10.095,11.167,12.143,9.572,11.061,11.275,11.372,11.727,11.697,11.223,9.856,15.431,0.000,0.000,0.000,10.283,11.493,0.000,0.000,0.000,0.000,10.200,11.055,10.085,11.250,10.834,11.118,10.471,11.163,11.511,11.284,11.471,11.500,11.529,11.502,11.594,11.636,0.000,11.622,7.349,15.624,11.962,11.614,11.660,11.670,10.885,17.067,10.466,0.000,0.000,11.916,0.000,12.550,10.772,11.561,0.000,10.486,0.000,0.000,11.542,0.000,0.000,0.000,0.000,0.000,11.997,0.000,0.000,0.000,10.987,10.873,10.832,9.813,11.011,11.065,11.328,11.927,12.547,11.577,9.900,10.216
G_int_t12=14.841,13.526,10.762,14.611,17.008,15.739,15.508,14.544,16.234,12.416,16.863,17.279,13.612,11.728,12.765,14.194,15.122,12.447,12.685,14.109,16.377,16.278,16.581,12.903,16.656,10.965,18.521,0.000,0.000,0.000,14.878,16.334,0.000,0.000,0.000,0.000,14.858,16.669,15.120,12.315,11.864,12.454,11.714,12.720,17.949,12.713,12.578,13.190,12.479,16.902,11.927,16.827,0.000,13.511,5.653,7.341,16.915,12.899,13.075,12.997,14.937,7.352,11.057,0.000,0.000,13.329,0.000,13.785,11.787,12.851,0.000,11.893,0.000,0.000,12.900,0.000,0.000,0.000,0.000,0.000,12.552,0.000,0.000,0.000,12.325,12.033,12.055,10.126,12.032,12.282,12.745,13.698,14.330,13.393,10.645,13.135
G_by_Interval_g4=11.375,11.094,10.762,11.193,12.789,12.269,11.675,11.614,12.403,12.416,13.040,12.953,10.432,9.750,10.186,10.974,11.968,12.447,9.837,11.505,12.481,12.334,13.044,12.903,12.698,9.634,18.521,0.000,0.000,0.000,11.354,12.394,0.000,0.000,0.000,0.000,11.178,12.536,11.480,12.315,11.864,12.454,11.714,12.720,13.271,12.713,12.578,13.190,12.479,12.714,11.927,12.848,0.000,13.511,5.653,7.341,12.881,12.899,13.075,12.997,11.591,7.352,11.057,0.000,0.000,13.329,0.000,13.785,11.787,12.851,0.000,11.893,0.000,0.000,12.900,0.000,0.000,0.000,0.000,0.000,12.552,0.000,0.000,0.000,12.325,12.033,12.055,10.126,12.032,12.282,12.745,13.698,14.330,13.393,10.645,13.135
G_int_inflex_g4=5.833,5.392,4.700,4.730,10.961,4.787,3.719,4.846,4.052,5.025,11.908,4.451,4.226,5.322,4.414,4.742,6.838,6.322,3.920,5.303,3.966,4.233,7.103,4.626,4.120,5.869,9.974,0.000,0.000,0.000,3.707,4.200,0.000,0.000,0.000,0.000,4.166,4.112,4.236,4.378,4.949,4.128,3.630,8.953,6.485,3.819,6.272,4.291,4.422,4.094,5.028,6.090,0.000,4.129,5.564,7.567,4.471,4.237,3.847,5.269,4.409,7.809,4.478,0.000,0.000,4.233,0.000,5.861,4.389,4.790,0.000,9.381,0.000,0.000,4.349,0.000,0.000,0.000,0.000,0.000,4.226,0.000,0.000,0.000,4.036,6.633,7.013,6.078,9.511,3.440,4.075,3.926,3.942,4.163,6.575,7.528
G_int_t12_g4=11.375,11.094,10.762,11.193,12.789,12.269,11.675,11.614,12.403,12.416,13.040,12.953,10.432,9.750,10.186,10.974,11.968,12.447,9.837,11.505,12.481,12.334,13.044,12.903,12.698,9.634,18.521,0.000,0.000,0.000,11.354,12.394,0.000,0.000,0.000,0.000,11.178,12.536,11.480,12.315,11.864,12.454,11.714,12.720,13.271,12.713,12.578,13.190,12.479,12.714,11.927,12.848,0.000,13.511,5.653,7.341,12.881,12.899,13.075,12.997,11.591,7.352,11.057,0.000,0.000,13.329,0.000,13.785,11.787,12.851,0.000,11.893,0.000,0.000,12.900,0.000,0.000,0.000,0.000,0.000,12.552,0.000,0.000,0.000,12.325,12.033,12.055,10.126,12.032,12.282,12.745,13.698,14.330,13.393,10.645,13.135
Time_Inflex=24.934,22.488,18.084,19.307,44.601,19.307,15.148,20.775,14.903,20.775,47.293,17.350,18.329,25.179,17.350,20.775,26.158,25.179,17.594,21.999,15.148,16.127,24.934,17.594,16.371,25.179,8.786,0.223,0.223,0.223,14.903,17.350,0.223,0.223,0.223,0.223,18.329,14.414,14.414,18.818,14.414,14.414,13.924,39.209,25.424,14.169,25.424,9.031,17.350,15.148,23.956,26.158,0.223,12.212,19.552,45.336,18.329,16.861,12.212,21.999,17.350,47.783,16.861,0.223,0.223,15.148,0.223,22.977,17.594,16.861,0.223,37.736,0.223,0.223,14.414,0.223,0.223,0.223,0.223,0.223,16.616,0.223,0.223,0.223,14.169,25.424,26.158,25.179,37.491,12.456,15.637,14.169,11.722,14.414,25.424,25.424
OD_Inflex=0.301,0.256,0.216,0.235,0.313,0.226,0.207,0.204,0.180,0.177,0.310,0.199,0.261,0.255,0.191,0.259,0.240,0.202,0.214,0.218,0.184,0.172,0.225,0.190,0.234,0.239,0.097,0.072,0.073,0.074,0.211,0.189,0.073,0.073,0.072,0.072,0.261,0.187,0.199,0.199,0.145,0.170,0.200,0.301,0.285,0.179,0.253,0.121,0.178,0.175,0.229,0.271,0.085,0.159,0.160,0.159,0.186,0.202,0.145,0.210,0.187,0.158,0.175,0.084,0.072,0.159,0.074,0.217,0.206,0.182,0.074,0.237,0.073,0.073,0.157,0.074,0.072,0.074,0.073,0.072,0.145,0.074,0.074,0.081,0.167,0.244,0.244,0.233,0.251,0.138,0.199,0.182,0.141,0.183,0.227,0.218
Time_Saturation=46.070,48.027,46.070,45.091,48.027,46.804,47.783,37.736,43.868,0.000,47.783,43.623,46.070,48.027,46.804,47.538,47.783,48.761,48.517,48.027,46.314,43.378,44.357,46.314,47.538,37.982,46.314,0.223,0.223,0.223,47.783,48.027,0.223,0.223,0.223,0.223,47.293,47.783,46.559,44.846,48.027,46.314,47.783,46.314,48.027,39.454,46.070,41.910,41.665,47.783,36.263,47.783,0.223,47.783,44.112,0.000,38.964,46.559,46.070,46.559,40.437,0.000,48.027,0.223,0.223,44.846,0.223,32.824,48.027,47.783,0.223,47.048,0.223,0.223,48.027,0.223,0.223,0.223,0.223,0.223,46.314,0.223,0.223,0.223,44.601,47.783,44.846,48.027,46.314,46.314,46.314,47.538,47.783,46.314,47.783,47.783
OD_Saturation=0.325,0.335,0.292,0.306,0.309,0.344,0.332,0.347,0.335,0.000,0.308,0.305,0.347,0.354,0.330,0.322,0.338,0.291,0.335,0.343,0.340,0.308,0.313,0.299,0.337,0.382,0.197,0.072,0.073,0.074,0.353,0.312,0.073,0.073,0.072,0.072,0.340,0.326,0.318,0.287,0.275,0.286,0.316,0.299,0.306,0.291,0.283,0.281,0.287,0.319,0.271,0.311,0.085,0.261,0.205,0.000,0.294,0.298,0.298,0.261,0.333,0.000,0.285,0.084,0.072,0.249,0.074,0.286,0.294,0.273,0.074,0.233,0.073,0.073,0.275,0.074,0.072,0.074,0.073,0.072,0.243,0.074,0.074,0.081,0.285,0.281,0.285,0.255,0.257,0.234,0.282,0.296,0.275,0.271,0.245,0.256
Ref_Well_Name=A01,A01,A01,A01,A01,A01,A01,A01,A01,A01,A01,A01,A01,A01,A01,A01,A01,A01,A01,A01,A01,A01,A01,A01,A01,A01,A01,A01,A01,A01,A01,A01,A01,A01,A01,A01,A01,A01,A01,A01,A01,A01,A01,A01,A01,A01,A01,A01,A01,A01,A01,A01,A01,A01,A01,A01,A01,A01,A01,A01,A01,A01,A01,A01,A01,A01,A01,A01,A01,A01,A01,A01,A01,A01,A01,A01,A01,A01,A01,A01,A01,A01,A01,A01,A01,A01,A01,A01,A01,A01,A01,A01,A01,A01,A01,A01
Ratio_Avg_G=1.000,0.982,1.051,1.003,0.898,0.920,0.973,0.907,0.922,0.851,0.857,0.884,1.077,1.027,1.057,1.022,0.924,0.850,1.078,0.933,0.915,0.907,0.880,0.882,0.919,1.047,0.669,Inf,Inf,Inf,1.004,0.898,Inf,Inf,Inf,Inf,1.012,0.933,1.023,0.917,0.953,0.928,0.986,0.924,0.896,0.915,0.900,0.897,0.895,0.897,0.890,0.887,Inf,0.888,1.404,0.660,0.863,0.889,0.885,0.884,0.948,0.605,0.986,Inf,Inf,0.866,Inf,0.822,0.958,0.893,Inf,0.984,Inf,Inf,0.894,Inf,Inf,Inf,Inf,Inf,0.860,Inf,Inf,Inf,0.939,0.949,0.953,1.052,0.937,0.933,0.911,0.865,0.822,0.891,1.042,1.010
Ratio_Fit_G=1.000,0.830,0.888,0.939,0.955,0.793,0.949,0.792,0.931,0.794,0.744,0.890,0.954,0.761,0.884,0.931,0.493,0.841,0.972,0.744,0.934,0.968,0.473,0.946,0.886,0.648,2.207,Inf,Inf,Inf,0.938,0.930,Inf,Inf,Inf,Inf,1.047,0.924,0.887,0.892,0.845,0.912,1.193,0.997,0.941,1.000,1.015,1.042,0.880,0.946,0.937,0.942,Inf,1.204,0.755,2.211,1.000,0.973,1.111,1.117,0.795,2.211,0.893,Inf,Inf,1.045,Inf,0.554,1.063,0.851,Inf,0.886,Inf,Inf,0.974,Inf,Inf,Inf,Inf,Inf,1.037,Inf,Inf,Inf,0.983,0.959,0.927,1.087,1.159,1.071,0.931,0.868,0.909,0.881,1.549,1.764
Ratio_G_Int=1.000,1.097,1.379,1.016,0.873,0.943,0.957,1.020,0.914,1.195,0.880,0.859,1.090,1.265,1.163,1.046,0.981,1.192,1.170,1.052,0.906,0.912,0.895,1.150,0.891,1.354,0.801,Inf,Inf,Inf,0.998,0.909,Inf,Inf,Inf,Inf,0.999,0.890,0.982,1.205,1.251,1.192,1.267,1.167,0.827,1.167,1.180,1.125,1.189,0.878,1.244,0.882,Inf,1.098,2.625,2.022,0.877,1.151,1.135,1.142,0.994,2.019,1.342,Inf,Inf,1.113,Inf,1.077,1.259,1.155,Inf,1.248,Inf,Inf,1.150,Inf,Inf,Inf,Inf,Inf,1.182,Inf,Inf,Inf,1.204,1.233,1.231,1.466,1.233,1.208,1.165,1.083,1.036,1.108,1.394,1.130
Ratio_t0_Fit=1.000,0.451,1.156,0.723,0.853,1.549,3.170,0.427,1.698,0.415,0.811,0.725,0.735,0.393,0.614,-4.084,0.421,0.402,1.274,0.421,1.330,1.062,0.445,0.991,0.913,0.371,0.362,Inf,Inf,Inf,6.802,0.629,Inf,Inf,Inf,Inf,2.406,-5.256,7.473,0.568,-15.693,-11.443,1.341,2.135,-2.802,-18.157,2.508,1.022,0.880,1.687,0.473,1.089,Inf,0.932,0.432,0.362,0.538,-3.699,19.272,1.079,0.639,0.363,0.620,Inf,Inf,2.032,Inf,0.407,6.997,1.391,Inf,2.226,Inf,Inf,0.610,Inf,Inf,Inf,Inf,Inf,0.496,Inf,Inf,Inf,2.653,1.198,4.394,0.635,0.793,0.915,0.771,0.657,0.886,2.063,0.620,0.589
Ratio_t0_G_Int=1.000,1.482,5.039,1.061,0.823,0.954,0.912,1.350,0.870,16.096,0.938,0.818,1.088,2.568,1.468,1.100,1.111,15.389,1.423,1.423,0.859,0.926,0.929,3.831,0.805,3.691,1.939,-Inf,-Inf,-Inf,0.953,0.933,-Inf,-Inf,-Inf,-Inf,0.957,0.809,0.906,4.485,4.690,3.629,3.728,2.998,0.712,3.311,4.351,2.840,4.959,0.835,14.330,0.868,-Inf,2.677,-3.574,-0.710,0.929,3.604,3.302,3.796,1.070,-0.661,7.944,-Inf,-Inf,3.612,-Inf,3.937,4.614,3.751,-Inf,3.814,-Inf,-Inf,3.550,-Inf,-Inf,-Inf,-Inf,-Inf,9.389,-Inf,-Inf,-Inf,3.563,4.197,3.940,16.023,4.923,4.452,3.409,2.680,2.761,2.723,7.087,1.888
Ref_Curve_Array=1,1,1,1,1,1,1,1,1,1,1,1,1,1,1,1,1,1,1,1,1,1,1,1,1,1,1,1,1,1,1,1,1,1,1,1,1,1,1,1,1,1,1,1,1,1,1,1,1,1,1,1,1,1,1,1,1,1,1,1,1,1,1,1,1,1,1,1,1,1,1,1,1,1,1,1,1,1,1,1,1,1,1,1,1,1,1,1,1,1,1,1,1,1,1,1
Default_ref=0
Comm_Map=,,,,,
Comm_Consol=,,,,,,,,
Comm_Screen=,,,,,
Analysis_Set=A,A,A,A,A,A,A,A,A,A,A,A,A,A,A,A,A,A,A,A,A,A,A,A,A,A,A,A,A,A,A,A,A,A,A,A,A,A,A,A,A,A,A,A,A,A,A,A,A,A,A,A,A,A,A,A,A,A,A,A,A,A,A,A,A,A,A,A,A,A,A,A,A,A,A,A,A,A,A,A,A,A,A,A,A,A,A,A,A,A,A,A,A,A,A,A
Ref_Type=single_ref,single_ref,single_ref,single_ref,single_ref,single_ref,single_ref,single_ref,single_ref,single_ref,single_ref,single_ref,single_ref,single_ref,single_ref,single_ref,single_ref,single_ref,single_ref,single_ref,single_ref,single_ref,single_ref,single_ref,single_ref,single_ref,single_ref,single_ref,single_ref,single_ref,single_ref,single_ref,single_ref,single_ref,single_ref,single_ref,single_ref,single_ref,single_ref,single_ref,single_ref,single_ref,single_ref,single_ref,single_ref,single_ref,single_ref,single_ref,single_ref,single_ref,single_ref,single_ref,single_ref,single_ref,single_ref,single_ref,single_ref,single_ref,single_ref,single_ref,single_ref,single_ref,single_ref,single_ref,single_ref,single_ref,single_ref,single_ref,single_ref,single_ref,single_ref,single_ref,single_ref,single_ref,single_ref,single_ref,single_ref,single_ref,single_ref,single_ref,single_ref,single_ref,single_ref,single_ref,single_ref,single_ref,single_ref,single_ref,single_ref,single_ref,single_ref,single_ref,single_ref,single_ref,single_ref,single_ref
Wells_In_Use=0,0,0,0,0,0,0,0,0,0,0,0,0,0,0,0,0,0,0,0,0,0,0,0,0,0,0,0,0,0,0,0,0,0,0,0,0,0,0,0,0,0,0,0,0,0,0,0,0,0,0,0,0,0,0,0,0,0,0,0,0,0,0,0,0,0,0,0,0,0,0,0,0,0,0,0,0,0,0,0,0,0,0,0,0,0,0,0,0,0,0,0,0,0,0,0
Avg_G_t8=10.320,10.507,9.818,10.286,11.495,11.213,10.604,11.372,11.190,12.123,12.035,11.671,9.586,10.053,9.759,10.095,11.167,12.143,9.572,11.061,11.275,11.372,11.727,11.697,11.223,9.856,15.431,0.000,0.000,0.000,10.283,11.493,0.000,0.000,0.000,0.000,10.200,11.055,10.085,11.250,10.834,11.118,10.471,11.163,11.511,11.284,11.471,11.500,11.529,11.502,11.594,11.636,0.000,11.622,7.349,15.624,11.962,11.614,11.660,11.670,10.885,17.067,10.466,0.000,0.000,11.916,0.000,12.550,10.772,11.561,0.000,10.486,0.000,0.000,11.542,0.000,0.000,0.000,0.000,0.000,11.997,0.000,0.000,0.000,10.987,10.873,10.832,9.813,11.011,11.065,11.328,11.927,12.547,11.577,9.900,10.216
G_int_t8=14.841,13.526,10.762,14.611,17.008,15.739,15.508,14.544,16.234,12.416,16.863,17.279,13.612,11.728,12.765,14.194,15.122,12.447,12.685,14.109,16.377,16.278,16.581,12.903,16.656,10.965,18.521,0.000,0.000,0.000,14.878,16.334,0.000,0.000,0.000,0.000,14.858,16.669,15.120,12.315,11.864,12.454,11.714,12.720,17.949,12.713,12.578,13.190,12.479,16.902,11.927,16.827,0.000,13.511,5.653,7.341,16.915,12.899,13.075,12.997,14.937,7.352,11.057,0.000,0.000,13.329,0.000,13.785,11.787,12.851,0.000,11.893,0.000,0.000,12.900,0.000,0.000,0.000,0.000,0.000,12.552,0.000,0.000,0.000,12.325,12.033,12.055,10.126,12.032,12.282,12.745,13.698,14.330,13.393,10.645,13.135
G_int_t8_g4=11.375,11.094,10.762,11.193,12.789,12.269,11.675,11.614,12.403,12.416,13.040,12.953,10.432,9.750,10.186,10.974,11.968,12.447,9.837,11.505,12.481,12.334,13.044,12.903,12.698,9.634,18.521,0.000,0.000,0.000,11.354,12.394,0.000,0.000,0.000,0.000,11.178,12.536,11.480,12.315,11.864,12.454,11.714,12.720,13.271,12.713,12.578,13.190,12.479,12.714,11.927,12.848,0.000,13.511,5.653,7.341,12.881,12.899,13.075,12.997,11.591,7.352,11.057,0.000,0.000,13.329,0.000,13.785,11.787,12.851,0.000,11.893,0.000,0.000,12.900,0.000,0.000,0.000,0.000,0.000,12.552,0.000,0.000,0.000,12.325,12.033,12.055,10.126,12.032,12.282,12.745,13.698,14.330,13.393,10.645,13.135
[Meas_Info]
[Flor:]
[Flor2:]
[Lumin:]
[Data:]
Read=DateTime	RunT[s]	Temp	Well_1	Well_2	Well_3	Well_4	Well_5	Well_6	Well_7	Well_8	Well_9	Well_10	Well_11	Well_12	Well_13	Well_14	Well_15	Well_16	Well_17	Well_18	Well_19	Well_20	Well_21	Well_22	Well_23	Well_24	Well_25	Well_26	Well_27	Well_28	Well_29	Well_30	Well_31	Well_32	Well_33	Well_34	Well_35	Well_36	Well_37	Well_38	Well_39	Well_40	Well_41	Well_42	Well_43	Well_44	Well_45	Well_46	Well_47	Well_48	Well_49	Well_50	Well_51	Well_52	Well_53	Well_54	Well_55	Well_56	Well_57	Well_58	Well_59	Well_60	Well_61	Well_62	Well_63	Well_64	Well_65	Well_66	Well_67	Well_68	Well_69	Well_70	Well_71	Well_72	Well_73	Well_74	Well_75	Well_76	Well_77	Well_78	Well_79	Well_80	Well_81	Well_82	Well_83	Well_84	Well_85	Well_86	Well_87	Well_88	Well_89	Well_90	Well_91	Well_92	Well_93	Well_94	Well_95	Well_96
1=12:30:11	803	301	0.10630	0.10210	0.09000	0.08960	0.08950	0.08790	0.08220	0.08840	0.08270	0.09070	0.08460	0.10010	0.09550	0.09250	0.08970	0.08800	0.08700	0.08850	0.08820	0.08440	0.08590	0.08580	0.09090	0.08800	0.09500	0.08840	0.08530	0.08730	0.08620	0.08180	0.08680	0.08440	0.08340	0.08430	0.07210	0.08770	0.09160	0.08650	0.08820	0.08600	0.08730	0.08440	0.07370	0.08470	0.09020	0.08610	0.07420	0.09020	0.09480	0.08800	0.08730	0.07200	0.07270	0.07360	0.07270	0.07310	0.08720	0.07440	0.07180	0.07360	0.09580	0.08650	0.07280	0.07270	0.07240	0.07250	0.07300	0.07220	0.08720	0.07380	0.07420	0.08130	0.09830	0.09140	0.09050	0.08610	0.08770	0.09040	0.08940	0.08920	0.08820	0.08820	0.08690	0.09250	0.09790	0.09170	0.09070	0.09030	0.08890	0.09280	0.09260	0.09490	0.09740	0.09380	0.09170	0.10790
2=12:44:52	1684	301	0.09470	0.10390	0.09020	0.08870	0.08880	0.08690	0.08200	0.08780	0.08210	0.09090	0.08400	0.09940	0.09390	0.09190	0.08950	0.08560	0.08540	0.08710	0.08720	0.08360	0.08470	0.08580	0.08920	0.08500	0.09210	0.08920	0.08540	0.08730	0.08690	0.08260	0.08610	0.08230	0.08280	0.08160	0.07230	0.08740	0.09200	0.08580	0.08710	0.08520	0.08660	0.08280	0.07350	0.08410	0.08720	0.08560	0.07410	0.09060	0.09270	0.08840	0.08730	0.07240	0.07240	0.07230	0.07090	0.07300	0.08470	0.07300	0.07180	0.07300	0.09510	0.08490	0.07180	0.07080	0.07250	0.07180	0.07300	0.07250	0.08720	0.07120	0.07430	0.07370	0.10060	0.09140	0.09290	0.08690	0.08780	0.08980	0.08900	0.08760	0.08750	0.08910	0.08800	0.09530	0.09780	0.09100	0.09200	0.09030	0.08840	0.09120	0.09310	0.09440	0.09720	0.09290	0.09170	0.10350
3=12:59:32	2565	301	0.09520	0.10180	0.09170	0.08930	0.08910	0.08770	0.08230	0.08780	0.08260	0.09050	0.08580	0.09640	0.09390	0.09170	0.08950	0.08530	0.08620	0.08790	0.08690	0.08360	0.08700	0.08670	0.09270	0.08650	0.09520	0.08980	0.08650	0.08790	0.08700	0.08300	0.08540	0.08340	0.08470	0.08360	0.07210	0.09020	0.09100	0.08710	0.08810	0.08580	0.08860	0.08420	0.07380	0.08520	0.08960	0.08770	0.07690	0.09160	0.09430	0.08860	0.08860	0.07270	0.07190	0.07170	0.07090	0.07330	0.08640	0.07400	0.07110	0.07360	0.09500	0.08870	0.07240	0.07290	0.07290	0.07060	0.07380	0.07320	0.09000	0.07350	0.07630	0.08110	0.10010	0.09600	0.09510	0.09100	0.08900	0.09310	0.09090	0.09090	0.08970	0.09540	0.08850	0.09430	0.09750	0.09220	0.09430	0.09170	0.09260	0.09370	0.09640	0.09750	0.09940	0.10070	0.09650	0.12110
4=13:14:13	3446	301	0.09610	0.10590	0.09260	0.08870	0.08940	0.08830	0.08230	0.08730	0.08330	0.09330	0.08250	0.10230	0.09510	0.09070	0.08780	0.08580	0.08690	0.08850	0.08680	0.08470	0.08500	0.08620	0.08980	0.09280	0.09610	0.08910	0.08630	0.08810	0.08810	0.08340	0.08660	0.08400	0.08300	0.08390	0.07080	0.08840	0.08980	0.08710	0.08700	0.08500	0.08680	0.08450	0.07260	0.08480	0.08630	0.08800	0.07200	0.09350	0.09150	0.08900	0.08980	0.07310	0.07270	0.07200	0.07310	0.07190	0.08670	0.07330	0.07020	0.07170	0.09560	0.08560	0.07210	0.07300	0.07180	0.07260	0.07330	0.07490	0.08500	0.07430	0.07190	0.07510	0.09770	0.09060	0.09320	0.08920	0.09060	0.09000	0.09100	0.08830	0.09180	0.08630	0.08880	0.09180	0.09860	0.09340	0.09040	0.09040	0.08900	0.09450	0.09340	0.09560	0.09710	0.09470	0.09190	0.09910
5=13:28:54	4326	301	0.09620	0.10560	0.09090	0.08880	0.08760	0.08910	0.08210	0.08850	0.08340	0.09160	0.08410	0.10120	0.09410	0.09220	0.09040	0.08530	0.08680	0.08770	0.08770	0.08320	0.08670	0.08530	0.09120	0.08630	0.09680	0.09160	0.08740	0.08820	0.08700	0.08270	0.08560	0.08640	0.08330	0.08270	0.07270	0.08740	0.08950	0.08650	0.08760	0.08580	0.08690	0.08440	0.07380	0.08520	0.08850	0.08720	0.07500	0.08890	0.09920	0.08770	0.08720	0.07230	0.07220	0.07260	0.07190	0.07170	0.08600	0.07370	0.07140	0.07330	0.09420	0.08700	0.07230	0.07250	0.07240	0.07260	0.07320	0.07310	0.08740	0.07280	0.07380	0.07430	0.09960	0.09390	0.09390	0.08770	0.08720	0.08950	0.08990	0.08810	0.08960	0.08760	0.08770	0.09320	0.09760	0.09260	0.09280	0.09150	0.09010	0.09130	0.09490	0.09600	0.09760	0.09270	0.09150	0.10400
6=13:43:35	5207	301	0.09650	0.10610	0.09150	0.09010	0.08810	0.08850	0.08320	0.08870	0.08330	0.09070	0.08230	0.09860	0.09520	0.09280	0.08940	0.08560	0.08620	0.08870	0.08620	0.08400	0.08310	0.08890	0.08850	0.09020	0.09690	0.09390	0.08790	0.08870	0.08820	0.08170	0.08700	0.08370	0.08480	0.08310	0.07170	0.08570	0.09200	0.08780	0.08720	0.08550	0.08510	0.08540	0.07250	0.08580	0.08490	0.08880	0.07130	0.08970	0.10000	0.08870	0.08910	0.07240	0.07270	0.07180	0.07340	0.07120	0.08900	0.07150	0.07400	0.06990	0.09500	0.08820	0.07210	0.07300	0.07140	0.07190	0.07280	0.07310	0.08560	0.07370	0.07340	0.07210	0.10240	0.09850	0.09780	0.09070	0.08820	0.09110	0.08970	0.08660	0.09490	0.08610	0.09330	0.09210	0.09900	0.09340	0.09190	0.09290	0.08810	0.09130	0.09350	0.09500	0.09720	0.09100	0.10160	0.09790
7=13:58:15	6088	301	0.10440	0.10400	0.09090	0.08850	0.08840	0.08620	0.08280	0.08770	0.08260	0.09010	0.08210	0.09760	0.09550	0.08990	0.08840	0.08460	0.08510	0.08800	0.08550	0.08430	0.08410	0.08700	0.08820	0.08740	0.09440	0.08780	0.08630	0.08860	0.08750	0.08180	0.08680	0.08290	0.08370	0.08130	0.07070	0.08610	0.09050	0.08460	0.08560	0.08490	0.08610	0.08390	0.07230	0.08490	0.08640	0.08710	0.07220	0.08950	0.10250	0.08710	0.08750	0.07140	0.07180	0.07160	0.07210	0.07120	0.08680	0.07140	0.07190	0.07080	0.09720	0.08580	0.07100	0.07100	0.07160	0.07150	0.07200	0.07320	0.08620	0.07260	0.07340	0.07240	0.09980	0.10070	0.09670	0.08800	0.08720	0.09010	0.09080	0.08800	0.09180	0.08720	0.09060	0.09180	0.09950	0.09140	0.09180	0.09150	0.08810	0.09260	0.09400	0.09640	0.09870	0.09120	0.09400	0.10010
8=14:12:56	6969	298	0.09670	0.10790	0.09390	0.09120	0.09010	0.08950	0.08400	0.08800	0.08390	0.09080	0.08400	0.10250	0.09510	0.09060	0.09110	0.08700	0.08670	0.08860	0.08860	0.08380	0.08370	0.08640	0.08940	0.08620	0.10010	0.09030	0.08690	0.08960	0.08940	0.08200	0.08670	0.08380	0.08580	0.08150	0.07330	0.08960	0.09100	0.08700	0.08760	0.08600	0.08790	0.08480	0.07310	0.08550	0.08880	0.08560	0.07430	0.08810	0.09830	0.09040	0.09000	0.07380	0.07160	0.07290	0.07280	0.07300	0.08760	0.07320	0.07310	0.07250	0.09550	0.08530	0.07250	0.07260	0.07220	0.07230	0.07310	0.07200	0.08730	0.07190	0.07420	0.07270	0.10130	0.09240	0.09510	0.09050	0.08900	0.09180	0.09050	0.08910	0.09130	0.08860	0.08870	0.09590	0.09750	0.09150	0.09310	0.09160	0.08900	0.09300	0.09560	0.09520	0.09720	0.09300	0.09270	0.10390
9=14:27:37	7849	300	0.09680	0.10510	0.09220	0.08910	0.09050	0.08890	0.08350	0.08860	0.08330	0.09240	0.08130	0.10150	0.09570	0.09160	0.08980	0.08580	0.08620	0.08900	0.08720	0.08450	0.08470	0.08770	0.09010	0.08740	0.09360	0.08990	0.08710	0.08790	0.08770	0.08320	0.08660	0.08130	0.08480	0.08320	0.07160	0.08730	0.09080	0.08810	0.08790	0.08610	0.08680	0.08570	0.07230	0.08740	0.08660	0.08860	0.07230	0.09050	0.09690	0.08840	0.08800	0.07160	0.07250	0.07040	0.07270	0.07160	0.08810	0.07200	0.07240	0.07060	0.09620	0.08820	0.07170	0.07290	0.07180	0.07180	0.07270	0.07320	0.08700	0.07340	0.07230	0.07230	0.09950	0.09430	0.09490	0.08680	0.08530	0.09070	0.09270	0.08690	0.09030	0.08680	0.09050	0.09000	0.09870	0.09370	0.09340	0.09290	0.08920	0.09360	0.09490	0.09510	0.09900	0.09410	0.09350	0.09960
10=14:42:18	8730	300	0.09560	0.10690	0.09250	0.08880	0.08960	0.08690	0.08270	0.08740	0.08320	0.09060	0.08170	0.09910	0.09530	0.09050	0.08890	0.08570	0.08570	0.08860	0.08620	0.08470	0.08240	0.08720	0.08850	0.08660	0.09650	0.08970	0.08470	0.08710	0.08790	0.08060	0.08570	0.08230	0.08520	0.08040	0.07200	0.08540	0.08980	0.08660	0.08560	0.08570	0.08650	0.08290	0.07200	0.08530	0.08500	0.08780	0.07160	0.08770	0.09340	0.08820	0.08900	0.07240	0.07120	0.07170	0.07240	0.07120	0.08810	0.06960	0.07350	0.07020	0.09630	0.08600	0.07100	0.07210	0.07150	0.07180	0.07130	0.07180	0.08650	0.07200	0.07340	0.07140	0.09840	0.09160	0.09070	0.08730	0.08770	0.09050	0.09070	0.08660	0.09080	0.08590	0.09040	0.09130	0.09750	0.09170	0.09310	0.08900	0.08880	0.09030	0.09480	0.09400	0.09830	0.09040	0.09820	0.09690
11=14:56:58	9611	303	0.09580	0.10820	0.09650	0.09280	0.09170	0.08820	0.08390	0.08730	0.08520	0.09140	0.08440	0.09750	0.09600	0.09160	0.08960	0.08540	0.08750	0.08920	0.08800	0.08480	0.08630	0.08790	0.08900	0.08620	0.10120	0.09070	0.08600	0.08810	0.08990	0.08260	0.08850	0.08240	0.08640	0.08180	0.07370	0.08790	0.09300	0.08870	0.08820	0.08610	0.08750	0.08640	0.07370	0.08570	0.08760	0.08830	0.07380	0.08940	0.09260	0.09180	0.09090	0.07350	0.07290	0.07330	0.07250	0.07280	0.08950	0.07140	0.07300	0.07280	0.09780	0.08770	0.07180	0.07280	0.07330	0.07190	0.07340	0.07300	0.08830	0.07080	0.07690	0.07310	0.09970	0.09440	0.09740	0.09270	0.09410	0.09260	0.09210	0.09240	0.09250	0.08800	0.09510	0.09930	0.10280	0.09540	0.09550	0.09100	0.09080	0.09380	0.09800	0.09590	0.09960	0.09300	0.10770	0.10220
12=15:11:39	10492	300	0.09920	0.10700	0.09460	0.09030	0.08930	0.08800	0.08280	0.08900	0.08180	0.09220	0.08300	0.10280	0.09540	0.09110	0.09070	0.08510	0.08730	0.08920	0.08690	0.08330	0.08650	0.08450	0.09330	0.08940	0.10070	0.09000	0.08550	0.08700	0.08790	0.08210	0.08570	0.08490	0.08310	0.08290	0.07050	0.08890	0.09230	0.08660	0.08840	0.08470	0.08880	0.08500	0.07310	0.08490	0.08750	0.08540	0.07360	0.09370	0.09790	0.08980	0.08980	0.07150	0.07290	0.07250	0.07200	0.07280	0.08550	0.07470	0.07030	0.07320	0.09570	0.08620	0.07260	0.07280	0.07250	0.07270	0.07180	0.07460	0.08480	0.07460	0.07170	0.09760	0.10060	0.09360	0.09510	0.08740	0.09100	0.08960	0.09090	0.08760	0.08920	0.08690	0.08510	0.09170	0.09850	0.09690	0.09130	0.08910	0.08820	0.09280	0.09300	0.09660	0.09560	0.09450	0.08960	0.10360
13=15:26:20	11373	303	0.09580	0.10810	0.09290	0.09030	0.08880	0.08780	0.08240	0.08680	0.08320	0.08980	0.08240	0.10000	0.09400	0.09140	0.08930	0.08490	0.08600	0.08790	0.08690	0.08300	0.08520	0.08580	0.09110	0.08600	0.09710	0.09100	0.08530	0.08710	0.08630	0.08090	0.08520	0.08340	0.08360	0.08090	0.07170	0.08690	0.08990	0.08760	0.08780	0.08450	0.08760	0.08440	0.07270	0.08380	0.08780	0.08500	0.07270	0.08810	0.09550	0.08840	0.08850	0.07270	0.07050	0.07140	0.07070	0.07090	0.08630	0.07080	0.07030	0.07150	0.09570	0.08610	0.07150	0.07150	0.07140	0.07100	0.07240	0.07160	0.08720	0.06990	0.07300	0.07160	0.10160	0.09190	0.09330	0.08760	0.08660	0.09170	0.09020	0.08810	0.08930	0.08690	0.08740	0.09320	0.09780	0.09460	0.09230	0.09050	0.08950	0.09370	0.09530	0.09480	0.09810	0.09190	0.09380	0.10270
14=15:41:01	12253	300	0.09690	0.10620	0.09370	0.09080	0.08830	0.08770	0.08280	0.08980	0.08310	0.09060	0.08200	0.09990	0.09540	0.09040	0.09060	0.08470	0.08660	0.08880	0.08720	0.08350	0.08660	0.08510	0.09180	0.08810	0.09590	0.09060	0.08850	0.08890	0.08830	0.08180	0.08530	0.08380	0.08260	0.08160	0.07030	0.09040	0.09170	0.08720	0.08790	0.08590	0.08790	0.08430	0.07250	0.08540	0.08710	0.08440	0.07300	0.09560	0.09520	0.09130	0.09080	0.07180	0.07210	0.07150	0.07130	0.07150	0.08510	0.07340	0.06980	0.07220	0.09540	0.08790	0.07220	0.07010	0.07100	0.07170	0.07150	0.07280	0.08670	0.07250	0.07170	0.07710	0.09850	0.09490	0.10220	0.09070	0.09160	0.09230	0.09160	0.08830	0.09140	0.09510	0.08730	0.09560	0.09770	0.09310	0.09510	0.09300	0.08910	0.09380	0.09420	0.09810	0.09610	0.09760	0.09190	0.11360
15=15:55:42	13134	300	0.10170	0.10530	0.09360	0.09130	0.08990	0.08890	0.08440	0.08940	0.08520	0.09180	0.08410	0.10040	0.09710	0.09220	0.09210	0.08540	0.08780	0.09030	0.08910	0.08480	0.08880	0.08800	0.09440	0.08960	0.09500	0.09130	0.08740	0.08890	0.08810	0.08280	0.08860	0.08600	0.08480	0.08200	0.07240	0.09090	0.09150	0.08840	0.08950	0.08690	0.09040	0.08620	0.07370	0.08640	0.09150	0.08900	0.07440	0.09130	0.09900	0.08940	0.08910	0.07200	0.07160	0.07280	0.07160	0.07300	0.08610	0.07400	0.07230	0.07330	0.09720	0.08800	0.07310	0.07150	0.07300	0.07250	0.07350	0.07320	0.08880	0.07330	0.07420	0.07610	0.10200	0.09760	0.09810	0.09010	0.08960	0.09520	0.09270	0.09040	0.09140	0.09290	0.08970	0.09680	0.09960	0.09570	0.09670	0.09360	0.09350	0.09510	0.09740	0.09940	0.09930	0.09780	0.09580	0.12080
16=16:10:22	14015	303	0.10120	0.10650	0.09620	0.09310	0.09150	0.09020	0.08390	0.09070	0.08380	0.09290	0.08470	0.10370	0.09840	0.09260	0.09150	0.08660	0.08800	0.09020	0.08840	0.08450	0.08720	0.08740	0.09430	0.09310	0.09550	0.09270	0.08980	0.09110	0.08890	0.08420	0.08800	0.08670	0.08420	0.08500	0.07280	0.09200	0.09320	0.08880	0.09060	0.08620	0.09050	0.08620	0.07350	0.08700	0.09030	0.08820	0.07380	0.09430	0.09590	0.08930	0.09140	0.07350	0.07310	0.07290	0.07250	0.07270	0.08860	0.07590	0.07040	0.07250	0.09700	0.08780	0.07320	0.07300	0.07140	0.07250	0.07260	0.07390	0.08730	0.07530	0.07260	0.08770	0.09940	0.09800	0.10110	0.09260	0.09040	0.09310	0.09420	0.09050	0.09200	0.09310	0.08900	0.09530	0.10110	0.09640	0.09680	0.09540	0.09110	0.09690	0.09620	0.10270	0.09880	0.10070	0.09310	0.10650
17=16:25:03	14896	303	0.09980	0.10570	0.09500	0.09300	0.09200	0.08990	0.08340	0.08900	0.08270	0.09230	0.08210	0.10260	0.09690	0.09010	0.09160	0.08520	0.08690	0.08940	0.08740	0.08290	0.08700	0.08600	0.09270	0.09300	0.09630	0.09150	0.08850	0.09100	0.08850	0.08250	0.08550	0.08510	0.08310	0.08230	0.07040	0.09200	0.09160	0.08810	0.08970	0.08580	0.08930	0.08430	0.07160	0.08540	0.08800	0.08660	0.07290	0.09180	0.09750	0.08960	0.09180	0.07130	0.07260	0.07110	0.07210	0.07170	0.08730	0.07360	0.06890	0.07180	0.09730	0.08790	0.07170	0.07180	0.07130	0.07230	0.07150	0.07260	0.08780	0.07360	0.07120	0.07680	0.10070	0.09660	0.10120	0.09400	0.09190	0.09360	0.09490	0.09010	0.09230	0.09010	0.08810	0.09760	0.10090	0.09580	0.09540	0.09410	0.09180	0.09700	0.09570	0.10020	0.09790	0.09970	0.09360	0.10280
18=16:39:44	15776	300	0.10020	0.10640	0.09440	0.09180	0.09110	0.09020	0.08410	0.09050	0.08200	0.09230	0.08080	0.10050	0.09640	0.09040	0.09140	0.08580	0.08660	0.09030	0.08750	0.08460	0.08670	0.08910	0.09250	0.09020	0.09700	0.09030	0.08860	0.09060	0.08800	0.08210	0.08670	0.08440	0.08490	0.08290	0.06910	0.09010	0.09180	0.08830	0.09050	0.08740	0.09110	0.08550	0.07130	0.08810	0.08790	0.08880	0.07170	0.10290	0.09980	0.08920	0.09000	0.07010	0.07230	0.07100	0.07180	0.07150	0.08790	0.07220	0.06980	0.07140	0.09760	0.08830	0.07110	0.07220	0.07150	0.07260	0.07140	0.07360	0.08630	0.07440	0.07120	0.07570	0.09990	0.09910	0.09950	0.08840	0.08930	0.09330	0.09370	0.08940	0.09210	0.08810	0.09000	0.09140	0.10010	0.09590	0.09670	0.09570	0.09130	0.09590	0.09700	0.10010	0.09690	0.09850	0.09360	0.10300
19=16:54:25	16657	301	0.10080	0.10580	0.09680	0.09390	0.09210	0.09020	0.08590	0.09150	0.08410	0.09450	0.08290	0.10360	0.09980	0.09280	0.09350	0.08610	0.08750	0.09130	0.08890	0.08550	0.08720	0.08910	0.09330	0.09340	0.10110	0.09340	0.09070	0.09180	0.09200	0.08280	0.08830	0.08470	0.08560	0.08270	0.07030	0.09240	0.09330	0.08930	0.08980	0.08850	0.09080	0.08640	0.07260	0.08710	0.08830	0.08880	0.07290	0.09530	0.09610	0.09160	0.09690	0.07310	0.07270	0.07160	0.07240	0.07230	0.08840	0.07390	0.07130	0.07280	0.10100	0.09040	0.07210	0.07170	0.07180	0.07290	0.07250	0.07350	0.08780	0.07440	0.07250	0.07680	0.10680	0.09630	0.09960	0.09150	0.09380	0.09420	0.09360	0.09090	0.09320	0.08950	0.09040	0.09670	0.10290	0.09880	0.09830	0.09560	0.09120	0.09780	0.09720	0.10150	0.09910	0.10130	0.09490	0.10590
20=17:09:05	17538	303	0.09830	0.11160	0.09730	0.09270	0.09390	0.09230	0.08580	0.09160	0.08470	0.09500	0.08030	0.10510	0.09800	0.09240	0.09330	0.08770	0.08800	0.09220	0.08790	0.08380	0.08520	0.09050	0.09160	0.09050	0.09780	0.09230	0.09190	0.09360	0.09230	0.08290	0.08830	0.08430	0.08800	0.08190	0.07110	0.09150	0.09300	0.09010	0.09070	0.08790	0.08920	0.08600	0.07170	0.08830	0.08750	0.08950	0.07120	0.09330	0.09810	0.09180	0.09320	0.07340	0.07280	0.07080	0.07270	0.07120	0.09100	0.07130	0.07320	0.06970	0.09990	0.08950	0.07110	0.07250	0.07150	0.07230	0.07220	0.07330	0.08830	0.07390	0.07240	0.07210	0.09990	0.09760	0.10210	0.09590	0.09140	0.09470	0.09410	0.08970	0.09430	0.08900	0.09140	0.09490	0.10340	0.09750	0.09730	0.09570	0.09170	0.09760	0.09680	0.09870	0.10120	0.09720	0.09540	0.10290
21=17:23:46	18419	301	0.09940	0.10710	0.09840	0.09410	0.09380	0.09230	0.08640	0.09140	0.08590	0.09420	0.08400	0.10450	0.10100	0.09270	0.09520	0.08760	0.09000	0.09260	0.09040	0.08520	0.08920	0.08990	0.09540	0.09080	0.10510	0.09110	0.08900	0.09240	0.09210	0.08480	0.09050	0.08540	0.08770	0.08300	0.07260	0.09280	0.09370	0.09020	0.09410	0.08940	0.09180	0.08920	0.07370	0.08610	0.09180	0.09120	0.07350	0.09490	0.09930	0.09100	0.09280	0.07210	0.07300	0.07320	0.07230	0.07270	0.09150	0.07440	0.07090	0.07290	0.10280	0.09060	0.07280	0.07340	0.07270	0.07270	0.07370	0.07360	0.08820	0.07330	0.07330	0.07490	0.10560	0.09870	0.10210	0.09160	0.09440	0.09600	0.09610	0.09330	0.09670	0.09140	0.09200	0.10000	0.10440	0.10020	0.10100	0.09680	0.09580	0.09990	0.10140	0.10290	0.10090	0.10050	0.09570	0.11270
22=17:38:27	19300	300	0.09890	0.10620	0.09740	0.09220	0.09290	0.09140	0.08820	0.09280	0.08550	0.09360	0.08310	0.10110	0.10020	0.09110	0.09420	0.08590	0.08820	0.09340	0.08820	0.08450	0.08730	0.09140	0.09330	0.08860	0.10210	0.09070	0.08950	0.09300	0.09190	0.08240	0.08940	0.08390	0.08920	0.08160	0.07260	0.08990	0.09440	0.08920	0.09210	0.08810	0.09110	0.08830	0.07220	0.08770	0.09140	0.09120	0.07250	0.09140	0.09950	0.09050	0.09210	0.07190	0.07160	0.07170	0.07070	0.07160	0.09070	0.07120	0.07320	0.07150	0.10200	0.08970	0.07190	0.07210	0.07170	0.07090	0.07220	0.07230	0.09170	0.07180	0.07420	0.07170	0.10350	0.09980	0.10430	0.09010	0.09060	0.09600	0.09470	0.09190	0.09470	0.09100	0.09230	0.09830	0.10430	0.09910	0.10110	0.09670	0.09490	0.09930	0.10280	0.10220	0.10360	0.09780	0.10300	0.10710
23=17:53:08	20180	300	0.09930	0.11150	0.10010	0.09490	0.09370	0.09360	0.08750	0.09290	0.08530	0.09510	0.08330	0.10710	0.10380	0.09330	0.09670	0.08710	0.08930	0.09270	0.09040	0.08440	0.09000	0.09020	0.09670	0.09040	0.10960	0.09150	0.08870	0.09450	0.09220	0.08400	0.08940	0.08600	0.08780	0.08260	0.07120	0.09200	0.09580	0.08980	0.09340	0.08960	0.09190	0.08900	0.07370	0.08770	0.09250	0.08860	0.07450	0.09200	0.10210	0.09300	0.09490	0.07280	0.07230	0.07250	0.07270	0.07360	0.09020	0.07330	0.07060	0.07370	0.10250	0.08980	0.07200	0.07240	0.07280	0.07230	0.07330	0.07250	0.09270	0.07370	0.07310	0.07410	0.10180	0.09780	0.10160	0.09410	0.09320	0.09580	0.09500	0.09190	0.09460	0.09330	0.08930	0.09600	0.10680	0.10000	0.10270	0.09600	0.09190	0.09940	0.10020	0.10260	0.10120	0.10030	0.09670	0.11490
24=18:07:49	21061	300	0.10090	0.10940	0.09910	0.09420	0.09450	0.09360	0.08750	0.09230	0.08450	0.09530	0.08180	0.10620	0.10170	0.09360	0.09560	0.08630	0.08930	0.09400	0.08820	0.08320	0.08880	0.09160	0.09480	0.08960	0.10140	0.09200	0.09110	0.09500	0.09180	0.08360	0.08940	0.08300	0.08760	0.08060	0.07120	0.09390	0.09450	0.08950	0.09320	0.08790	0.09200	0.08790	0.07180	0.08850	0.09210	0.08930	0.07220	0.09190	0.10130	0.09300	0.09410	0.07170	0.07100	0.07110	0.06970	0.07140	0.09050	0.07170	0.07120	0.07140	0.10290	0.09030	0.07140	0.07090	0.07190	0.07100	0.07190	0.07170	0.09090	0.07170	0.07230	0.07180	0.10680	0.10070	0.10310	0.09440	0.09290	0.09820	0.09630	0.09240	0.09530	0.09270	0.09160	0.09780	0.10580	0.10170	0.10190	0.09790	0.09320	0.10080	0.10080	0.10290	0.11250	0.10030	0.09710	0.10810
25=18:22:29	21942	300	0.10070	0.11130	0.10070	0.09520	0.09530	0.09530	0.09000	0.09360	0.08600	0.09560	0.08300	0.10500	0.10290	0.09340	0.09660	0.08960	0.09060	0.09390	0.09000	0.08640	0.08770	0.09400	0.09530	0.09030	0.10360	0.09050	0.09140	0.09580	0.09350	0.08440	0.09190	0.08460	0.08980	0.08150	0.07120	0.09220	0.09600	0.09060	0.09560	0.09100	0.09260	0.09000	0.07170	0.09170	0.09010	0.09430	0.07040	0.09770	0.10340	0.09380	0.09460	0.07170	0.07230	0.07180	0.07240	0.07040	0.09370	0.07200	0.07140	0.06970	0.10340	0.09050	0.07060	0.07270	0.07150	0.07200	0.07190	0.07240	0.08980	0.07180	0.07260	0.07160	0.10610	0.10260	0.10820	0.09590	0.09350	0.09880	0.09930	0.09460	0.09890	0.09260	0.09540	0.09740	0.11130	0.10330	0.10460	0.09970	0.09460	0.10170	0.10350	0.10610	0.10470	0.10080	0.10140	0.10740
26=18:37:10	22823	300	0.10410	0.10870	0.10190	0.09780	0.09610	0.09440	0.08780	0.09550	0.08560	0.09730	0.08170	0.11060	0.10360	0.09400	0.09800	0.08680	0.08970	0.09390	0.09010	0.08460	0.08900	0.09240	0.09770	0.09290	0.10360	0.09110	0.08980	0.09610	0.09320	0.08460	0.09120	0.08590	0.08830	0.08300	0.06890	0.09230	0.09410	0.08990	0.09460	0.09190	0.09340	0.08890	0.07210	0.08970	0.09250	0.09030	0.07220	0.09750	0.10180	0.09030	0.09470	0.07200	0.07170	0.07120	0.07190	0.07200	0.09220	0.07320	0.07020	0.07150	0.10490	0.09190	0.07110	0.07160	0.07150	0.07180	0.07150	0.07270	0.08940	0.07370	0.07130	0.07520	0.10800	0.10070	0.10570	0.09420	0.09370	0.09810	0.09870	0.09390	0.09750	0.09280	0.09170	0.09720	0.11000	0.10390	0.10530	0.09940	0.09570	0.10270	0.10340	0.10640	0.10370	0.10370	0.09530	0.11020
27=18:51:51	23703	298	0.10490	0.11160	0.10040	0.09740	0.09780	0.09630	0.08970	0.09420	0.08630	0.09740	0.08270	0.10930	0.10610	0.09400	0.09860	0.08780	0.09170	0.09570	0.09180	0.08280	0.09020	0.09360	0.09790	0.09130	0.10400	0.09190	0.09260	0.09760	0.09340	0.08530	0.09190	0.08490	0.08930	0.08100	0.07200	0.09280	0.09720	0.09080	0.09650	0.09170	0.09450	0.08920	0.07300	0.08850	0.09450	0.09190	0.07380	0.09500	0.10750	0.09270	0.09350	0.07230	0.07150	0.07210	0.07080	0.07290	0.09320	0.07260	0.07010	0.07290	0.10600	0.09190	0.07160	0.07160	0.07220	0.07150	0.07220	0.07170	0.09110	0.07140	0.07320	0.07310	0.10720	0.10580	0.10960	0.10020	0.09410	0.10100	0.09970	0.09590	0.09710	0.09440	0.09110	0.10330	0.11230	0.10480	0.10360	0.10120	0.09640	0.10370	0.10410	0.10630	0.10620	0.10380	0.09740	0.11650
28=19:06:32	24584	300	0.11770	0.10790	0.10030	0.09650	0.09690	0.09470	0.08870	0.09570	0.08650	0.09760	0.08150	0.10990	0.10540	0.09410	0.09910	0.08550	0.09170	0.09510	0.09030	0.08450	0.08910	0.09490	0.09930	0.09430	0.10490	0.09240	0.09360	0.09640	0.09350	0.08500	0.09180	0.08370	0.08870	0.08230	0.07000	0.09400	0.09710	0.09030	0.09640	0.09140	0.09510	0.09030	0.07180	0.09050	0.09370	0.09290	0.07220	0.09630	0.10870	0.09000	0.09300	0.07100	0.07190	0.07080	0.07130	0.07000	0.09410	0.07170	0.07010	0.07130	0.10860	0.09320	0.07080	0.07140	0.07140	0.07110	0.07140	0.07270	0.08880	0.07260	0.07140	0.07460	0.10870	0.10790	0.11110	0.09210	0.09360	0.09970	0.09950	0.09560	0.09740	0.09240	0.09300	0.09840	0.11040	0.10570	0.10540	0.10040	0.09470	0.10390	0.10400	0.10770	0.10600	0.10430	0.09700	0.11000
29=19:21:12	25465	300	0.10630	0.11300	0.10650	0.10110	0.10000	0.09740	0.08970	0.09810	0.08620	0.10080	0.08190	0.11480	0.10790	0.09510	0.10080	0.08720	0.09210	0.09650	0.09110	0.08500	0.09100	0.09500	0.10110	0.09940	0.10790	0.09280	0.09360	0.09960	0.09470	0.08630	0.09380	0.08720	0.09120	0.08280	0.06830	0.09650	0.09750	0.09160	0.09810	0.09320	0.09570	0.09090	0.07240	0.09160	0.09430	0.09270	0.07260	0.10380	0.10680	0.09330	0.10120	0.07310	0.07290	0.07170	0.07280	0.07230	0.09520	0.07310	0.07070	0.07140	0.10910	0.09370	0.07070	0.07230	0.07170	0.07300	0.07220	0.07350	0.09030	0.07460	0.07150	0.07550	0.11280	0.10610	0.11150	0.09440	0.09610	0.10080	0.10410	0.09670	0.09980	0.09530	0.09350	0.09830	0.11140	0.10620	0.10740	0.10240	0.09550	0.10670	0.10400	0.10940	0.10470	0.10820	0.09810	0.11300
30=19:35:54	26346	300	0.10690	0.11180	0.10390	0.09940	0.09910	0.09760	0.09000	0.09590	0.08610	0.10040	0.08040	0.11300	0.10670	0.09510	0.10070	0.08740	0.09290	0.09720	0.09070	0.08580	0.08920	0.09650	0.10020	0.09840	0.10860	0.09270	0.09470	0.09990	0.09510	0.08460	0.09490	0.08410	0.09120	0.08150	0.06920	0.09510	0.09820	0.09250	0.09750	0.09340	0.09560	0.09240	0.07150	0.09290	0.09330	0.09460	0.07060	0.10490	0.10920	0.09300	0.09620	0.07140	0.07240	0.07070	0.07220	0.06980	0.09680	0.07210	0.07000	0.06940	0.10830	0.09420	0.07030	0.07130	0.07080	0.07240	0.07100	0.07320	0.08800	0.07500	0.07030	0.07280	0.11110	0.10770	0.11270	0.09910	0.09600	0.10230	0.10280	0.09780	0.10110	0.09250	0.09470	0.09730	0.11500	0.10770	0.10810	0.10400	0.09580	0.10610	0.10640	0.11190	0.10790	0.10630	0.09750	0.11410
31=19:50:34	27227	300	0.10810	0.11280	0.10500	0.10330	0.10070	0.09790	0.09090	0.09860	0.08660	0.10100	0.08080	0.11530	0.10930	0.09490	0.10330	0.09070	0.09400	0.09860	0.09180	0.08500	0.09110	0.09420	0.10140	0.09610	0.10930	0.09490	0.09510	0.10170	0.09520	0.08680	0.09490	0.08510	0.09170	0.08080	0.07080	0.09790	0.09970	0.09350	0.10040	0.09510	0.09820	0.09260	0.07170	0.09140	0.09590	0.09350	0.07200	0.10210	0.11380	0.09560	0.09640	0.07060	0.07140	0.07060	0.07140	0.07120	0.09680	0.07190	0.07030	0.07160	0.11140	0.09420	0.07150	0.07150	0.07110	0.07180	0.07180	0.07170	0.09230	0.07200	0.07210	0.07140	0.11600	0.10960	0.11420	0.10090	0.09900	0.10490	0.10550	0.09810	0.10150	0.09480	0.09550	0.10410	0.11610	0.10900	0.11000	0.10540	0.09730	0.10900	0.10820	0.11320	0.10850	0.10520	0.10060	0.11660
32=20:05:15	28108	298	0.10990	0.11320	0.10860	0.10420	0.10490	0.10100	0.09420	0.10210	0.08840	0.10450	0.08270	0.11680	0.11170	0.09660	0.10510	0.09040	0.09710	0.10120	0.09370	0.08480	0.09370	0.09830	0.10560	0.09790	0.11300	0.09460	0.09690	0.10400	0.09930	0.08810	0.09750	0.08510	0.09390	0.08260	0.07170	0.10110	0.10250	0.09470	0.10380	0.09680	0.10040	0.09380	0.07340	0.09400	0.09820	0.09620	0.07410	0.10890	0.11160	0.09510	0.10060	0.07240	0.07210	0.07200	0.07060	0.07250	0.09850	0.07390	0.07100	0.07290	0.11550	0.09630	0.07260	0.07250	0.07220	0.07100	0.07280	0.07340	0.09410	0.07360	0.07330	0.07910	0.11690	0.11380	0.11790	0.10090	0.10350	0.10870	0.11070	0.10350	0.10570	0.10000	0.09720	0.10760	0.12040	0.11410	0.11580	0.10870	0.09990	0.11330	0.11030	0.11870	0.10910	0.11820	0.10170	0.13180
33=20:19:56	28989	301	0.11370	0.11350	0.10900	0.10300	0.10510	0.10180	0.09540	0.10220	0.08960	0.10390	0.08270	0.11830	0.11420	0.09690	0.10590	0.09110	0.09710	0.10300	0.09200	0.08610	0.09260	0.10290	0.10520	0.09830	0.11500	0.09640	0.09890	0.10370	0.09980	0.08850	0.09820	0.08520	0.09480	0.08220	0.07180	0.09790	0.10130	0.09460	0.10400	0.09640	0.10150	0.09750	0.07310	0.09460	0.10250	0.10060	0.07250	0.10160	0.11440	0.09520	0.09880	0.07280	0.07300	0.07200	0.07250	0.07230	0.10240	0.07220	0.07310	0.07160	0.11790	0.09830	0.07190	0.07290	0.07190	0.07240	0.07350	0.07280	0.09420	0.07300	0.07350	0.07260	0.11990	0.11400	0.11640	0.09890	0.09950	0.10920	0.10820	0.10310	0.10720	0.09710	0.09980	0.10460	0.11960	0.11360	0.11510	0.10830	0.10300	0.11370	0.11420	0.11670	0.11500	0.11180	0.10420	0.11860
34=20:34:37	29869	303	0.11430	0.11360	0.10900	0.10660	0.10550	0.10340	0.09550	0.10500	0.09060	0.10480	0.08240	0.11950	0.11610	0.09860	0.10770	0.09010	0.09720	0.10320	0.09320	0.08740	0.09360	0.10270	0.10640	0.10190	0.11700	0.09500	0.09760	0.10240	0.09930	0.08800	0.09890	0.08740	0.09500	0.08310	0.07120	0.09940	0.10300	0.09480	0.10500	0.09930	0.10160	0.09800	0.07220	0.09570	0.09930	0.10150	0.07130	0.10650	0.11770	0.09510	0.09680	0.07180	0.07300	0.07180	0.07280	0.07150	0.10210	0.07280	0.07190	0.07050	0.11900	0.09780	0.07190	0.07360	0.07230	0.07290	0.07240	0.07460	0.09200	0.07590	0.07180	0.07360	0.12140	0.11320	0.11640	0.09580	0.09960	0.10920	0.10920	0.10260	0.10410	0.09670	0.10050	0.10180	0.12160	0.11750	0.11810	0.11020	0.10240	0.11380	0.11400	0.11840	0.11320	0.11380	0.10430	0.11880
35=20:49:18	30750	300	0.11520	0.11250	0.10870	0.10420	0.10440	0.10250	0.09430	0.10080	0.08850	0.10410	0.08130	0.11770	0.11550	0.09620	0.10720	0.08830	0.09590	0.10220	0.09170	0.08380	0.09360	0.09960	0.10680	0.09570	0.11540	0.09530	0.09830	0.10340	0.09720	0.08480	0.09790	0.08350	0.09470	0.07870	0.07100	0.09730	0.10180	0.09430	0.10470	0.09830	0.09980	0.09610	0.07140	0.09180	0.10110	0.09780	0.07160	0.09950	0.11840	0.09310	0.09440	0.07080	0.07000	0.07060	0.07020	0.07020	0.09970	0.06990	0.07100	0.07100	0.11960	0.09670	0.07080	0.07040	0.07100	0.07040	0.07140	0.07040	0.09260	0.06940	0.07360	0.07010	0.12400	0.11570	0.11690	0.09670	0.09760	0.10910	0.10840	0.10150	0.10280	0.09420	0.09790	0.10360	0.12290	0.11710	0.11700	0.11050	0.10130	0.11380	0.11460	0.11500	0.11570	0.11040	0.10650	0.12020
36=21:03:58	31631	300	0.11560	0.11700	0.11130	0.10870	0.10720	0.10400	0.09450	0.10490	0.08870	0.10480	0.08040	0.12220	0.11630	0.09720	0.10920	0.08960	0.09700	0.10380	0.09220	0.08590	0.09190	0.10290	0.10830	0.10980	0.11670	0.09440	0.10020	0.10740	0.10130	0.08570	0.09900	0.08470	0.09530	0.08140	0.06760	0.10050	0.10240	0.09450	0.10650	0.09780	0.10090	0.09690	0.07020	0.09550	0.09960	0.10060	0.06860	0.11480	0.11870	0.09380	0.09730	0.07000	0.07180	0.06970	0.07140	0.06950	0.10210	0.07060	0.07080	0.06810	0.11830	0.09760	0.07000	0.07020	0.07010	0.07110	0.07050	0.07220	0.09050	0.07320	0.07000	0.07220	0.12090	0.11810	0.12030	0.09880	0.10180	0.10980	0.10950	0.10310	0.10640	0.09580	0.09750	0.10070	0.12350	0.11700	0.11720	0.11110	0.10120	0.11380	0.11420	0.11940	0.11310	0.11550	0.10330	0.12170
37=21:18:39	32512	300	0.11590	0.12000	0.11830	0.11070	0.11040	0.10820	0.09880	0.10920	0.09220	0.10870	0.08290	0.12730	0.12120	0.09980	0.11310	0.09470	0.10030	0.10680	0.09400	0.08580	0.09690	0.10560	0.11290	0.10070	0.12580	0.09730	0.10260	0.11100	0.10700	0.08880	0.10450	0.08570	0.10010	0.08080	0.07110	0.10600	0.10620	0.09870	0.10850	0.10220	0.10620	0.10130	0.07220	0.09830	0.10610	0.10270	0.07200	0.10580	0.12240	0.09820	0.10490	0.07260	0.07150	0.07240	0.07090	0.07020	0.10820	0.07210	0.07130	0.07140	0.12540	0.10320	0.07130	0.07180	0.07150	0.07170	0.07230	0.07240	0.09640	0.07290	0.07230	0.07320	0.12600	0.12150	0.12840	0.10250	0.10840	0.11720	0.11600	0.11120	0.11280	0.10200	0.10680	0.11440	0.13110	0.12560	0.12550	0.11860	0.10630	0.12140	0.12290	0.12720	0.11890	0.12190	0.11100	0.12940
38=21:33:20	33392	300	0.11600	0.11440	0.11370	0.11120	0.11010	0.10680	0.09840	0.10780	0.09190	0.10780	0.08110	0.12420	0.12380	0.09930	0.11430	0.09250	0.10100	0.10920	0.09450	0.08490	0.09690	0.10480	0.11460	0.10310	0.12470	0.09660	0.10190	0.11180	0.10730	0.08760	0.10230	0.08650	0.09920	0.08160	0.07130	0.10560	0.10740	0.09880	0.11300	0.10290	0.10720	0.10100	0.07230	0.09740	0.10670	0.10140	0.07240	0.10880	0.12040	0.09720	0.10120	0.07220	0.07100	0.07070	0.07160	0.07210	0.10590	0.07260	0.07080	0.07170	0.12940	0.10230	0.07220	0.07230	0.07170	0.07180	0.07100	0.07190	0.09710	0.07270	0.07270	0.07450	0.12880	0.12020	0.12500	0.10020	0.10620	0.11850	0.11640	0.11120	0.11190	0.10320	0.10320	0.11190	0.13370	0.12890	0.12980	0.11910	0.10700	0.12520	0.12590	0.12760	0.12000	0.12380	0.11130	0.13770
39=21:48:01	34273	300	0.13040	0.11830	0.11630	0.11050	0.11370	0.10940	0.10090	0.10980	0.09220	0.10990	0.08030	0.13020	0.12410	0.10030	0.11500	0.09140	0.10020	0.10930	0.09350	0.08500	0.09590	0.10760	0.11450	0.10570	0.12420	0.09830	0.10520	0.11340	0.10370	0.08800	0.10180	0.08500	0.09940	0.08190	0.06910	0.10540	0.10830	0.09720	0.11180	0.10400	0.10750	0.09970	0.07130	0.10060	0.10410	0.10350	0.07120	0.11330	0.12570	0.09540	0.10050	0.07080	0.07190	0.07010	0.07220	0.07070	0.10710	0.07140	0.07090	0.06960	0.13070	0.10320	0.07060	0.07180	0.07130	0.07170	0.07000	0.07230	0.09530	0.07350	0.07110	0.07200	0.12730	0.12930	0.13090	0.10160	0.10640	0.11710	0.11780	0.10880	0.11090	0.10270	0.10370	0.10920	0.13230	0.12620	0.12600	0.12000	0.10600	0.12460	0.12260	0.12980	0.12120	0.12390	0.10920	0.13020
40=22:02:41	35154	301	0.11870	0.11710	0.11940	0.11330	0.11300	0.10970	0.10100	0.11180	0.09340	0.11090	0.08190	0.12580	0.12520	0.09990	0.11570	0.09190	0.10400	0.10960	0.09460	0.08480	0.09950	0.10990	0.11690	0.10200	0.13370	0.09660	0.10410	0.11410	0.10850	0.09040	0.10910	0.08430	0.10250	0.08030	0.07020	0.10700	0.10910	0.09850	0.11450	0.10550	0.10940	0.10490	0.07110	0.10100	0.11050	0.10820	0.07140	0.11220	0.12580	0.09960	0.10190	0.07070	0.07110	0.07070	0.07040	0.06980	0.11030	0.07140	0.07010	0.07070	0.13070	0.10380	0.07060	0.07030	0.07070	0.07010	0.07120	0.07110	0.09920	0.07120	0.07100	0.07200	0.13350	0.12550	0.13070	0.10690	0.11130	0.12150	0.12210	0.11580	0.11630	0.10500	0.10470	0.11390	0.13590	0.12830	0.13310	0.12150	0.11250	0.12740	0.12950	0.13540	0.12240	0.12970	0.11410	0.14670
41=22:17:22	36035	301	0.12550	0.12060	0.12080	0.11430	0.11900	0.11310	0.10230	0.11680	0.09310	0.11530	0.08250	0.13490	0.13050	0.10290	0.11880	0.09330	0.10680	0.11400	0.09610	0.08680	0.09910	0.11460	0.12030	0.10890	0.12950	0.09860	0.10710	0.11900	0.11020	0.09130	0.11010	0.08620	0.10410	0.08220	0.07000	0.11020	0.11270	0.10020	0.11870	0.10510	0.11200	0.10740	0.07230	0.10240	0.11470	0.11200	0.07250	0.12140	0.13060	0.10080	0.10430	0.07250	0.07330	0.07170	0.07140	0.07230	0.11300	0.07280	0.07130	0.07130	0.13450	0.10630	0.07170	0.07270	0.07160	0.07300	0.07250	0.07350	0.09720	0.07410	0.07220	0.07420	0.13210	0.12790	0.13610	0.10970	0.11030	0.12460	0.12490	0.11720	0.12040	0.10600	0.10490	0.11230	0.13920	0.13130	0.13300	0.12620	0.11330	0.12920	0.13050	0.13860	0.12510	0.13310	0.11300	0.14370
42=22:32:03	36916	300	0.12810	0.11900	0.11980	0.11530	0.11830	0.11360	0.10210	0.11580	0.09370	0.11320	0.08130	0.13250	0.13140	0.10280	0.11980	0.09420	0.10540	0.11430	0.09540	0.08770	0.09770	0.11470	0.11970	0.10960	0.13400	0.09980	0.10670	0.11660	0.11000	0.08960	0.10960	0.08490	0.10430	0.08080	0.07140	0.10740	0.11260	0.10030	0.11740	0.10500	0.11100	0.10540	0.07120	0.10290	0.11360	0.11070	0.06980	0.11420	0.13370	0.09760	0.10030	0.07220	0.07190	0.07150	0.07320	0.07070	0.11520	0.07100	0.07290	0.06920	0.13380	0.10640	0.07140	0.07280	0.07180	0.07240	0.07170	0.07310	0.09650	0.07370	0.07250	0.07200	0.13730	0.13040	0.13340	0.10300	0.10930	0.12380	0.12380	0.11440	0.12060	0.10260	0.10710	0.11300	0.14070	0.13160	0.13340	0.12540	0.11440	0.12990	0.13210	0.13710	0.12500	0.12990	0.11470	0.13580
43=22:46:44	37796	298	0.12730	0.11840	0.12360	0.11770	0.11940	0.11260	0.10280	0.11700	0.09330	0.11570	0.08210	0.13340	0.13280	0.10280	0.12240	0.09470	0.10520	0.11530	0.09680	0.08600	0.10160	0.11370	0.12270	0.11190	0.13970	0.10030	0.10780	0.11790	0.11080	0.09080	0.11090	0.08570	0.10590	0.08100	0.06890	0.11100	0.11570	0.10130	0.12260	0.10680	0.11130	0.10810	0.07190	0.10300	0.11500	0.11240	0.07150	0.12070	0.13240	0.10240	0.10630	0.07280	0.07250	0.07140	0.07250	0.07180	0.11550	0.07300	0.07040	0.07160	0.13740	0.10920	0.07180	0.07140	0.07180	0.07150	0.07160	0.07350	0.09720	0.07400	0.07160	0.07460	0.14160	0.13100	0.13640	0.10820	0.11360	0.12400	0.12730	0.11810	0.12110	0.10580	0.10720	0.11430	0.14550	0.14060	0.14090	0.12780	0.11550	0.13740	0.13460	0.14250	0.12510	0.14080	0.11200	0.14970
44=23:01:25	38677	298	0.13420	0.11990	0.12390	0.12060	0.12250	0.11670	0.10570	0.12150	0.09700	0.12050	0.08120	0.14270	0.13480	0.10440	0.12560	0.09610	0.10900	0.11920	0.09920	0.08680	0.10210	0.11780	0.12730	0.11950	0.13550	0.09930	0.11010	0.12080	0.11280	0.09260	0.11460	0.08580	0.10540	0.08210	0.06990	0.11240	0.11730	0.10220	0.12520	0.10930	0.11430	0.11080	0.07150	0.10480	0.11520	0.11470	0.07110	0.12680	0.13930	0.09910	0.10160	0.07080	0.07180	0.07130	0.07220	0.07070	0.11690	0.07200	0.06930	0.07030	0.14150	0.11060	0.07090	0.07250	0.07150	0.07250	0.07180	0.07310	0.09910	0.07380	0.07110	0.07270	0.14410	0.13710	0.13890	0.10590	0.11380	0.12600	0.12930	0.11980	0.12120	0.10530	0.10890	0.11770	0.14540	0.14130	0.14140	0.13150	0.11840	0.13780	0.13680	0.14350	0.13010	0.13970	0.11760	0.14590
45=23:16:05	39558	298	0.13210	0.12330	0.12930	0.12580	0.12630	0.11970	0.10950	0.12560	0.09830	0.12310	0.08250	0.14140	0.13970	0.10600	0.12790	0.09650	0.10910	0.12150	0.10060	0.08600	0.10700	0.11940	0.13060	0.11570	0.14400	0.10130	0.11190	0.12620	0.11660	0.09480	0.11720	0.08750	0.11100	0.08200	0.06960	0.12000	0.12020	0.10410	0.12780	0.11460	0.11670	0.11370	0.07280	0.10820	0.12030	0.11510	0.07350	0.12540	0.14150	0.10380	0.10890	0.07210	0.07210	0.07230	0.07220	0.07260	0.12050	0.07270	0.07060	0.07290	0.14860	0.11240	0.07140	0.07260	0.07230	0.07300	0.07210	0.07390	0.10430	0.07320	0.07270	0.07470	0.14770	0.13630	0.14320	0.11240	0.11890	0.13110	0.13460	0.12500	0.12620	0.11570	0.11360	0.12500	0.15160	0.14390	0.14650	0.13490	0.12050	0.14390	0.14240	0.14940	0.13490	0.14920	0.12030	0.16440
46=23:30:46	40439	300	0.13350	0.12320	0.13000	0.12600	0.12820	0.12060	0.11000	0.12670	0.09960	0.12450	0.08250	0.14280	0.14350	0.10780	0.13040	0.09810	0.10970	0.12330	0.10090	0.08780	0.10620	0.12030	0.12950	0.11700	0.15150	0.10310	0.11300	0.12670	0.11780	0.09290	0.11830	0.08610	0.11050	0.08080	0.07110	0.11730	0.12140	0.10410	0.12810	0.11580	0.11820	0.11390	0.07190	0.11010	0.12110	0.11820	0.07210	0.12370	0.14440	0.10530	0.10530	0.07180	0.07210	0.07230	0.07220	0.07170	0.12180	0.07030	0.07310	0.07090	0.14980	0.11360	0.07040	0.07200	0.07190	0.07160	0.07240	0.07230	0.10470	0.07230	0.07280	0.07080	0.15810	0.14030	0.14560	0.11400	0.12040	0.13250	0.13470	0.12420	0.12920	0.11240	0.12140	0.12870	0.15770	0.14800	0.14790	0.13700	0.12180	0.14490	0.14330	0.14670	0.13800	0.14400	0.13240	0.15220
47=23:45:27	41320	300	0.14530	0.12550	0.13150	0.12640	0.12680	0.12210	0.10990	0.12760	0.09960	0.12330	0.08190	0.14810	0.14300	0.10710	0.13110	0.09970	0.11170	0.12210	0.10090	0.08510	0.10620	0.12060	0.13360	0.12730	0.14880	0.10320	0.11490	0.12790	0.11660	0.09530	0.11810	0.08700	0.11130	0.08250	0.06810	0.12030	0.11940	0.10430	0.12710	0.11520	0.11760	0.11210	0.07190	0.10860	0.12240	0.11700	0.07190	0.13860	0.14520	0.10190	0.10550	0.07090	0.07200	0.07060	0.07140	0.07070	0.12010	0.07310	0.06820	0.07150	0.14950	0.11310	0.07160	0.07180	0.07070	0.07130	0.07250	0.07320	0.10270	0.07400	0.07020	0.09720	0.15050	0.14430	0.15080	0.11510	0.11930	0.13120	0.13470	0.12340	0.12590	0.11380	0.11410	0.13130	0.15450	0.14770	0.14790	0.13620	0.12060	0.14340	0.13920	0.14800	0.13560	0.14930	0.12140	0.15950
48=00:00:08	42200	298	0.15000	0.12780	0.13820	0.13110	0.13140	0.12450	0.11230	0.12820	0.10100	0.12580	0.08340	0.15140	0.14950	0.10880	0.13570	0.10140	0.11450	0.12770	0.10420	0.08610	0.10880	0.12700	0.13930	0.12280	0.15160	0.10630	0.11740	0.13040	0.11760	0.09560	0.12120	0.08780	0.11310	0.08340	0.07100	0.12210	0.12470	0.10580	0.13410	0.11900	0.12160	0.11700	0.07370	0.10950	0.12580	0.11950	0.07460	0.12920	0.15340	0.10260	0.10410	0.07100	0.07160	0.07260	0.07160	0.07340	0.12430	0.07400	0.06950	0.07320	0.15470	0.11690	0.07350	0.07270	0.07260	0.07300	0.07320	0.07290	0.10420	0.07330	0.07350	0.07990	0.15310	0.14950	0.15220	0.11690	0.12350	0.13750	0.13690	0.12870	0.12970	0.11590	0.11460	0.13260	0.15800	0.15040	0.15340	0.14200	0.12510	0.14800	0.14590	0.15420	0.14090	0.15200	0.12440	0.17400
49=00:14:49	43081	298	0.14850	0.12900	0.13590	0.13130	0.13550	0.12570	0.11430	0.13190	0.10380	0.12830	0.08470	0.15210	0.15140	0.11000	0.13700	0.10070	0.11600	0.12930	0.10290	0.08560	0.11010	0.12990	0.13660	0.11840	0.15360	0.10600	0.11940	0.13260	0.11970	0.09670	0.12220	0.08570	0.11570	0.08040	0.07370	0.12450	0.12850	0.10850	0.13670	0.12010	0.11960	0.11950	0.07360	0.11100	0.12950	0.12500	0.07430	0.12540	0.15950	0.10490	0.10500	0.07220	0.07210	0.07270	0.07090	0.07250	0.13000	0.07150	0.07340	0.07300	0.15830	0.12080	0.07300	0.07210	0.07190	0.07120	0.07310	0.07160	0.11030	0.07100	0.08060	0.07210	0.15960	0.15380	0.16180	0.12040	0.12600	0.14170	0.14290	0.13220	0.13330	0.12040	0.12280	0.13910	0.16850	0.15940	0.15960	0.14690	0.13070	0.15200	0.15190	0.15800	0.14770	0.15250	0.13330	0.16550
50=00:29:29	43962	300	0.14800	0.13270	0.14030	0.13460	0.13650	0.13110	0.11620	0.13550	0.10520	0.12960	0.08070	0.15900	0.15270	0.11230	0.14250	0.10360	0.11740	0.13080	0.10560	0.08680	0.11170	0.13130	0.14460	0.13310	0.15790	0.10670	0.12170	0.13620	0.12390	0.09610	0.12280	0.08680	0.11650	0.08260	0.07120	0.12700	0.13050	0.10830	0.13970	0.12260	0.12100	0.11850	0.07250	0.11520	0.12840	0.12630	0.07070	0.14240	0.15780	0.10810	0.10640	0.07150	0.07290	0.07050	0.07310	0.07080	0.12890	0.07220	0.07290	0.06980	0.16250	0.11990	0.07230	0.07300	0.07180	0.07250	0.07220	0.07380	0.10740	0.07370	0.07210	0.07200	0.16220	0.15440	0.15990	0.12160	0.12570	0.13980	0.14190	0.12950	0.13350	0.11820	0.12340	0.13050	0.17030	0.15610	0.16010	0.14830	0.12830	0.15530	0.15090	0.15790	0.14640	0.15590	0.13200	0.15840
51=00:44:10	44843	300	0.15130	0.12820	0.14020	0.13720	0.14110	0.13130	0.11800	0.13940	0.10620	0.13350	0.08230	0.16360	0.16110	0.11380	0.14520	0.10440	0.12000	0.13390	0.10760	0.08820	0.11260	0.13470	0.14890	0.12560	0.16410	0.10760	0.12530	0.13760	0.12210	0.09610	0.12650	0.08680	0.11860	0.08100	0.07190	0.12860	0.13220	0.11010	0.14260	0.12560	0.12510	0.12300	0.07240	0.11550	0.13350	0.12960	0.07300	0.13590	0.16160	0.10630	0.10640	0.07210	0.07120	0.07140	0.07260	0.07220	0.13110	0.07140	0.07290	0.07110	0.16680	0.12340	0.07220	0.07230	0.07240	0.07240	0.07350	0.07230	0.10960	0.07230	0.07310	0.07190	0.16570	0.15550	0.16300	0.11870	0.12660	0.14400	0.14840	0.13470	0.13650	0.11970	0.12590	0.13840	0.17490	0.16340	0.16700	0.15170	0.13290	0.16060	0.15740	0.16270	0.14880	0.15910	0.13810	0.16370
52=00:58:51	45723	300	0.15420	0.13450	0.14280	0.13830	0.14290	0.13250	0.11840	0.13930	0.10550	0.13500	0.08130	0.16610	0.16320	0.11310	0.14460	0.10470	0.11820	0.13240	0.10560	0.08620	0.11230	0.13590	0.14820	0.12700	0.16270	0.10770	0.12540	0.14090	0.12490	0.09610	0.12780	0.08460	0.11940	0.07810	0.07190	0.12980	0.13430	0.10910	0.14180	0.12590	0.12360	0.12290	0.07140	0.11380	0.13730	0.12810	0.07160	0.13260	0.16310	0.10640	0.10570	0.07070	0.07080	0.07080	0.07000	0.06980	0.13340	0.06980	0.07120	0.07050	0.16750	0.12470	0.07050	0.06980	0.07050	0.07030	0.07150	0.07120	0.11000	0.07090	0.07270	0.07050	0.16200	0.15720	0.17110	0.12430	0.12850	0.14770	0.14700	0.13670	0.13890	0.12200	0.12590	0.14470	0.17850	0.16450	0.16570	0.15440	0.13350	0.16350	0.15830	0.16760	0.15200	0.16110	0.13890	0.16360
53=01:13:32	46604	303	0.15590	0.13130	0.14750	0.14150	0.14480	0.13620	0.12300	0.14420	0.11020	0.13800	0.08380	0.16440	0.16800	0.11670	0.14840	0.10670	0.12210	0.13820	0.10980	0.08770	0.11700	0.14170	0.15390	0.12810	0.17090	0.10910	0.12710	0.14180	0.12590	0.09830	0.13060	0.08650	0.12270	0.08010	0.07320	0.13420	0.13970	0.11400	0.14980	0.13120	0.12700	0.12680	0.07330	0.11720	0.13890	0.13380	0.07480	0.14030	0.17000	0.11080	0.10690	0.07220	0.07190	0.07250	0.07200	0.07230	0.13680	0.07150	0.07340	0.07330	0.17330	0.12990	0.07230	0.07260	0.07300	0.07230	0.07330	0.07240	0.11430	0.06960	0.07710	0.07230	0.17910	0.16470	0.17270	0.12500	0.13070	0.15080	0.15140	0.14050	0.13960	0.12490	0.13360	0.14690	0.18300	0.17320	0.17700	0.16100	0.13900	0.16790	0.16620	0.16990	0.15410	0.16520	0.15200	0.17230
54=01:28:13	47485	303	0.16010	0.13110	0.14730	0.14300	0.14770	0.13530	0.12200	0.14300	0.10950	0.13700	0.08160	0.17080	0.17010	0.11550	0.15230	0.10770	0.12090	0.13910	0.11060	0.08490	0.11550	0.14190	0.15820	0.13260	0.17150	0.11020	0.12810	0.14490	0.12450	0.09790	0.13060	0.08620	0.12300	0.08000	0.07070	0.13500	0.13830	0.11260	0.14940	0.13210	0.12690	0.12640	0.07190	0.11830	0.14140	0.13410	0.07330	0.14420	0.17230	0.10640	0.10560	0.07080	0.07060	0.07100	0.07070	0.07110	0.13790	0.07150	0.06970	0.07170	0.17650	0.12860	0.07110	0.07090	0.07050	0.07120	0.07080	0.07130	0.11220	0.07160	0.07220	0.07280	0.17490	0.16580	0.17570	0.12470	0.12980	0.15330	0.15660	0.14380	0.14160	0.12670	0.12850	0.14610	0.18640	0.17490	0.17640	0.16250	0.13830	0.17090	0.16310	0.17290	0.15530	0.16790	0.14280	0.17700
55=01:42:53	48366	300	0.16620	0.13280	0.15130	0.14990	0.15140	0.14170	0.12710	0.14720	0.11230	0.14240	0.08210	0.17380	0.17570	0.11810	0.15470	0.10890	0.12420	0.14130	0.11180	0.08890	0.11890	0.14280	0.16240	0.14900	0.17160	0.11320	0.13460	0.15010	0.12640	0.09980	0.13490	0.08650	0.12550	0.08170	0.07050	0.13980	0.14360	0.11520	0.15510	0.13600	0.12720	0.13110	0.07250	0.11870	0.14530	0.13770	0.07260	0.14440	0.17540	0.11150	0.11260	0.07260	0.07330	0.07170	0.07290	0.07160	0.14250	0.07060	0.07230	0.07050	0.18170	0.13180	0.07240	0.07260	0.07210	0.07340	0.07300	0.07360	0.11350	0.07250	0.07490	0.07280	0.18520	0.17140	0.17840	0.12740	0.13380	0.15700	0.15940	0.14540	0.14770	0.12850	0.13770	0.14490	0.19030	0.18210	0.17940	0.16760	0.14110	0.17480	0.16570	0.17400	0.15660	0.16940	0.14820	0.16890
56=01:57:34	49247	300	0.17240	0.13360	0.15340	0.15340	0.15450	0.14210	0.12490	0.15110	0.11400	0.14520	0.08140	0.17780	0.17930	0.11790	0.15660	0.10840	0.12420	0.14300	0.11100	0.08670	0.12160	0.14640	0.16570	0.14610	0.17400	0.11430	0.13870	0.15470	0.12660	0.10010	0.13650	0.08560	0.12690	0.07980	0.07030	0.14120	0.14420	0.11550	0.15640	0.13520	0.13020	0.13190	0.07120	0.12010	0.14790	0.13750	0.07110	0.14390	0.17840	0.10910	0.10870	0.07060	0.07070	0.07040	0.07090	0.07020	0.14330	0.06830	0.07180	0.06970	0.18390	0.13330	0.06920	0.07040	0.07130	0.07060	0.07150	0.07080	0.11500	0.07090	0.07190	0.07180	0.18500	0.17340	0.18270	0.12750	0.13240	0.15840	0.16320	0.14870	0.14810	0.12940	0.13820	0.15010	0.18970	0.18140	0.18360	0.16830	0.14560	0.17730	0.16750	0.17660	0.16000	0.17060	0.15130	0.16890
57=02:12:15	50127	301	0.17370	0.14340	0.16290	0.16300	0.16220	0.14740	0.13420	0.15790	0.11690	0.15090	0.08140	0.18610	0.18220	0.12300	0.16510	0.11290	0.12810	0.14910	0.11370	0.08620	0.12570	0.15420	0.17250	0.15270	0.18290	0.11710	0.14100	0.16160	0.13450	0.10200	0.14040	0.08390	0.13380	0.07970	0.07170	0.14790	0.14860	0.11850	0.16330	0.14120	0.13280	0.13750	0.07230	0.12400	0.15490	0.14580	0.07220	0.14870	0.18610	0.11430	0.11460	0.07340	0.07140	0.07110	0.07160	0.07120	0.15230	0.07000	0.07210	0.07160	0.19220	0.13650	0.07150	0.07180	0.07160	0.07020	0.07200	0.07160	0.12240	0.07160	0.07500	0.07130	0.19260	0.18140	0.18760	0.13510	0.13990	0.16540	0.16740	0.15790	0.15670	0.13580	0.14280	0.15740	0.20010	0.19310	0.19010	0.17440	0.15020	0.18490	0.17670	0.18130	0.16720	0.17770	0.15840	0.17450
58=02:26:56	51008	298	0.17360	0.13930	0.16420	0.15790	0.15930	0.14710	0.13240	0.15890	0.11510	0.14840	0.08150	0.18150	0.18740	0.12140	0.16570	0.11240	0.12660	0.14900	0.11410	0.08860	0.12500	0.15270	0.17350	0.14810	0.19300	0.11400	0.13840	0.15900	0.13240	0.10160	0.13850	0.08600	0.13140	0.08080	0.06940	0.14780	0.15180	0.11800	0.16430	0.14180	0.13300	0.13660	0.07060	0.12580	0.15330	0.14510	0.07080	0.15500	0.18720	0.11400	0.11120	0.07160	0.07190	0.07070	0.07210	0.07000	0.14920	0.07090	0.07260	0.06910	0.19590	0.13930	0.07040	0.07180	0.07080	0.07200	0.07110	0.07290	0.11880	0.07270	0.07220	0.07190	0.19920	0.17910	0.18690	0.13280	0.13880	0.16390	0.16660	0.15220	0.15470	0.13290	0.14360	0.15100	0.20590	0.19000	0.19040	0.17890	0.14950	0.18350	0.17610	0.18190	0.16460	0.17580	0.15590	0.17380
59=02:41:37	51889	303	0.17820	0.14480	0.16840	0.16100	0.16780	0.15270	0.13630	0.16190	0.11970	0.15520	0.08200	0.18500	0.19210	0.12490	0.17180	0.11630	0.13060	0.15270	0.11530	0.08700	0.13080	0.15930	0.17960	0.15400	0.19120	0.11690	0.14640	0.16800	0.13820	0.10460	0.14460	0.08700	0.13900	0.08240	0.07040	0.15240	0.15670	0.12120	0.17100	0.14750	0.13590	0.14280	0.07250	0.12880	0.16090	0.14810	0.07290	0.16450	0.19190	0.11780	0.11550	0.07140	0.07280	0.07200	0.07100	0.07200	0.15700	0.07320	0.07050	0.07250	0.19870	0.14480	0.07140	0.07230	0.07200	0.07160	0.07200	0.07360	0.12370	0.07340	0.07310	0.07420	0.19180	0.18730	0.19940	0.13880	0.14460	0.17050	0.17970	0.16300	0.16240	0.14240	0.14790	0.15790	0.20880	0.19580	0.19810	0.18530	0.15810	0.18990	0.18220	0.19500	0.17020	0.18340	0.16030	0.18780
60=02:56:17	52770	300	0.18830	0.14360	0.17090	0.16710	0.17240	0.15350	0.13570	0.16610	0.12130	0.15710	0.08100	0.18830	0.19790	0.12610	0.17480	0.11430	0.13110	0.15670	0.11880	0.08690	0.13120	0.16260	0.18410	0.16320	0.19540	0.11800	0.14780	0.17070	0.13680	0.10450	0.14670	0.08650	0.14070	0.08130	0.06920	0.15440	0.15890	0.12160	0.17520	0.14910	0.13880	0.14620	0.07130	0.13020	0.16490	0.15250	0.07200	0.16610	0.19920	0.11620	0.11150	0.07120	0.07120	0.07090	0.07160	0.07110	0.16020	0.07190	0.06910	0.07090	0.20520	0.14770	0.07040	0.07110	0.07110	0.07090	0.07240	0.07210	0.12680	0.07260	0.07150	0.07420	0.21090	0.19930	0.21010	0.14330	0.15490	0.17870	0.17690	0.16500	0.16890	0.14460	0.15130	0.16510	0.21050	0.20150	0.19990	0.18960	0.16070	0.19520	0.18360	0.19720	0.17280	0.19280	0.16230	0.18130
61=03:10:58	53651	303	0.18940	0.14570	0.17480	0.16910	0.17420	0.15630	0.14080	0.16910	0.12470	0.15980	0.08060	0.18830	0.19830	0.12900	0.18040	0.11780	0.13440	0.15960	0.11970	0.08770	0.13360	0.16730	0.18560	0.16250	0.20700	0.11890	0.14920	0.17430	0.13980	0.10580	0.14710	0.08700	0.14160	0.08100	0.06960	0.15700	0.16010	0.12500	0.17800	0.15110	0.13880	0.14850	0.07170	0.13150	0.16610	0.15310	0.07110	0.16630	0.19980	0.11690	0.11280	0.07170	0.07160	0.07110	0.07200	0.07020	0.16010	0.07220	0.06980	0.06990	0.21120	0.14930	0.07080	0.07200	0.07000	0.07210	0.07170	0.07240	0.12990	0.07280	0.07060	0.07250	0.20950	0.19240	0.20200	0.14000	0.14770	0.17560	0.17780	0.16710	0.16830	0.14810	0.15540	0.16370	0.21430	0.20050	0.20320	0.18970	0.16290	0.19360	0.18730	0.19520	0.17740	0.19130	0.16510	0.18520
62=03:25:39	54531	300	0.20110	0.14920	0.17660	0.17210	0.18080	0.15860	0.14500	0.17490	0.12690	0.16550	0.08360	0.19320	0.20690	0.13030	0.18670	0.11940	0.13540	0.16550	0.11990	0.08660	0.13620	0.17170	0.19220	0.16120	0.20400	0.12220	0.15700	0.17930	0.14140	0.10840	0.15270	0.08540	0.14570	0.08110	0.07160	0.15920	0.16720	0.12680	0.18400	0.15630	0.14030	0.15290	0.07370	0.13460	0.17240	0.15760	0.07370	0.16210	0.20810	0.11880	0.11380	0.07150	0.07140	0.07170	0.07110	0.07300	0.16420	0.07290	0.07100	0.07280	0.21970	0.15430	0.07220	0.07120	0.07220	0.07090	0.07260	0.07230	0.13250	0.07270	0.07330	0.07630	0.20940	0.20490	0.21030	0.14530	0.15340	0.18070	0.18000	0.17210	0.16760	0.15320	0.15680	0.17100	0.21850	0.20680	0.20730	0.19380	0.17040	0.19780	0.18940	0.19560	0.18170	0.19330	0.16610	0.19470
63=03:40:20	55412	298	0.19770	0.15530	0.18210	0.18230	0.18540	0.16470	0.14770	0.18140	0.12920	0.16980	0.08100	0.19880	0.21030	0.13340	0.18970	0.12150	0.13830	0.17100	0.12370	0.08750	0.14170	0.17760	0.19410	0.17180	0.21100	0.12460	0.15850	0.18670	0.14560	0.11110	0.15560	0.08690	0.15130	0.08150	0.06930	0.16810	0.16950	0.12780	0.19010	0.15970	0.14320	0.15680	0.07200	0.13680	0.17550	0.16290	0.07150	0.17340	0.21270	0.12310	0.11710	0.07130	0.07280	0.07180	0.07220	0.07170	0.16700	0.07210	0.07140	0.07100	0.22090	0.15670	0.07140	0.07170	0.07110	0.07210	0.07200	0.07320	0.13510	0.07310	0.07180	0.07240	0.21950	0.20740	0.21440	0.15520	0.16100	0.18230	0.18710	0.17590	0.17440	0.15500	0.16360	0.17390	0.22140	0.20570	0.20820	0.19640	0.16920	0.20080	0.19050	0.20000	0.18320	0.19770	0.17100	0.18590
64=03:55:01	56294	303	0.20030	0.15290	0.18200	0.18300	0.18650	0.16770	0.15140	0.18300	0.13100	0.17350	0.08090	0.19930	0.21670	0.13240	0.19430	0.12260	0.13940	0.17290	0.12310	0.08710	0.14680	0.17840	0.19670	0.16670	0.21640	0.12320	0.15860	0.18570	0.14560	0.11140	0.15880	0.08650	0.15390	0.08120	0.06990	0.16830	0.17410	0.12870	0.19280	0.16400	0.14580	0.15810	0.07010	0.13940	0.17970	0.16220	0.07050	0.17610	0.21340	0.12090	0.11460	0.07000	0.07140	0.07080	0.07180	0.07040	0.16830	0.07130	0.07000	0.07020	0.22490	0.16040	0.07080	0.07070	0.07040	0.07140	0.07090	0.07230	0.13830	0.07220	0.07080	0.07120	0.21970	0.20640	0.21450	0.15350	0.16180	0.18410	0.18570	0.17420	0.17650	0.15900	0.16290	0.17360	0.22580	0.20870	0.21190	0.20120	0.17500	0.20260	0.19870	0.20270	0.18460	0.19780	0.17320	0.18840
65=04:09:42	57175	300	0.20990	0.15550	0.18780	0.18940	0.19500	0.17170	0.15730	0.18780	0.13450	0.17880	0.08320	0.20200	0.22550	0.13680	0.19730	0.12340	0.14100	0.17790	0.12550	0.08670	0.14850	0.18490	0.20030	0.16380	0.21970	0.12780	0.16550	0.19420	0.14830	0.11280	0.16230	0.08790	0.15680	0.08010	0.07260	0.16920	0.17930	0.13220	0.19620	0.16840	0.14660	0.16420	0.07290	0.14250	0.18300	0.16510	0.07380	0.16450	0.22270	0.12210	0.11500	0.07270	0.07110	0.07220	0.07090	0.07210	0.17270	0.07220	0.07160	0.07200	0.23170	0.16390	0.07230	0.07080	0.07220	0.07150	0.07280	0.07150	0.14290	0.07160	0.07370	0.07220	0.22010	0.21340	0.21770	0.15900	0.16400	0.18850	0.19250	0.18170	0.18080	0.16340	0.16660	0.17500	0.22490	0.21490	0.21660	0.20270	0.18180	0.20220	0.20460	0.20440	0.18990	0.19960	0.17510	0.19160
66=04:24:23	58056	303	0.21480	0.15930	0.19380	0.19570	0.19470	0.17720	0.15990	0.19330	0.13530	0.18070	0.08120	0.20420	0.22260	0.13910	0.20250	0.12540	0.14540	0.18030	0.12890	0.08920	0.15010	0.18740	0.20780	0.18570	0.22540	0.13000	0.16840	0.19560	0.15060	0.11400	0.16560	0.08710	0.16040	0.08240	0.06890	0.17380	0.18310	0.13320	0.20310	0.17200	0.15140	0.16480	0.07100	0.14700	0.18500	0.16610	0.07040	0.18100	0.22160	0.12470	0.11690	0.07190	0.07160	0.07080	0.07260	0.07070	0.17330	0.07150	0.07150	0.07010	0.23490	0.16810	0.07120	0.07250	0.07130	0.07250	0.07200	0.07200	0.13970	0.07390	0.07220	0.07310	0.22650	0.21960	0.23140	0.16210	0.17070	0.19340	0.19240	0.18230	0.18130	0.16530	0.16880	0.17640	0.22990	0.21350	0.21710	0.20470	0.18160	0.20950	0.20210	0.20750	0.18960	0.20180	0.17700	0.18800
67=04:39:04	58936	298	0.21610	0.15900	0.19390	0.19630	0.19850	0.18000	0.16520	0.19940	0.13860	0.18640	0.08160	0.20510	0.22720	0.14070	0.20820	0.12730	0.14640	0.18650	0.13000	0.08940	0.15510	0.19090	0.20720	0.17780	0.23200	0.12960	0.17060	0.19940	0.15240	0.11560	0.16940	0.08770	0.16530	0.08070	0.07070	0.17590	0.18890	0.13720	0.20820	0.17850	0.15220	0.17300	0.07080	0.14940	0.18670	0.17290	0.07080	0.18610	0.23430	0.12760	0.11440	0.07070	0.07240	0.07150	0.07230	0.07040	0.17790	0.07050	0.07240	0.06930	0.23890	0.17540	0.07190	0.07240	0.07160	0.07250	0.07230	0.07310	0.14600	0.07270	0.07280	0.07180	0.23960	0.22410	0.22910	0.16880	0.17440	0.19490	0.19520	0.18750	0.18390	0.16540	0.17630	0.18280	0.23790	0.22380	0.22410	0.21200	0.18810	0.21260	0.21200	0.21380	0.19410	0.20710	0.18670	0.19440
68=04:53:45	59817	300	0.22420	0.16240	0.19750	0.20110	0.20300	0.18280	0.16690	0.19660	0.13970	0.18410	0.08080	0.20590	0.23330	0.14310	0.20980	0.12840	0.14650	0.18740	0.13050	0.08840	0.15570	0.19110	0.21180	0.18560	0.23650	0.13350	0.17820	0.20510	0.15040	0.11760	0.17130	0.08820	0.16470	0.08210	0.07000	0.17640	0.19290	0.13730	0.20880	0.18050	0.15210	0.17250	0.07140	0.15080	0.19170	0.16900	0.07140	0.18710	0.24120	0.12620	0.11510	0.07040	0.07280	0.07110	0.07220	0.07200	0.17500	0.07210	0.07010	0.07050	0.24000	0.17590	0.07110	0.07170	0.07130	0.07240	0.07180	0.07390	0.14480	0.07430	0.07110	0.07340	0.23650	0.22410	0.22690	0.16590	0.16980	0.19340	0.19850	0.18440	0.18000	0.16880	0.17390	0.17650	0.23640	0.22170	0.22420	0.21170	0.18620	0.21190	0.20410	0.21360	0.19160	0.20680	0.17970	0.19240
69=05:08:25	60698	301	0.23270	0.16700	0.20320	0.20400	0.20920	0.18730	0.17300	0.20390	0.14700	0.19410	0.08150	0.21260	0.23820	0.14720	0.21680	0.13140	0.15000	0.19420	0.13250	0.08740	0.16330	0.20170	0.21560	0.18350	0.24180	0.13410	0.18210	0.20670	0.15690	0.11930	0.17990	0.08740	0.17540	0.08090	0.07010	0.18080	0.19970	0.14230	0.21620	0.18650	0.15530	0.18010	0.07190	0.15540	0.19470	0.18160	0.07250	0.18040	0.24100	0.12970	0.11650	0.07090	0.07100	0.07110	0.07080	0.07090	0.18300	0.07230	0.07020	0.07170	0.24780	0.18200	0.07210	0.07150	0.07020	0.07090	0.07160	0.07200	0.15590	0.07230	0.07180	0.07440	0.24810	0.22790	0.23730	0.16840	0.17730	0.20010	0.20170	0.19230	0.18760	0.17540	0.17990	0.18800	0.23910	0.22600	0.22640	0.21350	0.19180	0.21600	0.21040	0.21730	0.19700	0.21110	0.18750	0.20480
70=05:23:06	61579	300	0.23020	0.17080	0.20940	0.20700	0.20970	0.19240	0.17340	0.20820	0.14910	0.19120	0.08130	0.21020	0.24190	0.14920	0.21960	0.13250	0.15350	0.19460	0.13530	0.08850	0.16820	0.20330	0.21750	0.18430	0.24660	0.13660	0.18260	0.20650	0.15690	0.12160	0.17990	0.08730	0.17710	0.08180	0.06910	0.17840	0.20480	0.14300	0.21820	0.18870	0.15920	0.18140	0.07190	0.15790	0.19710	0.18270	0.07130	0.18610	0.24550	0.13100	0.11600	0.07130	0.07220	0.07110	0.07210	0.07090	0.18070	0.07200	0.07080	0.07050	0.25060	0.18600	0.07130	0.07240	0.07140	0.07220	0.07140	0.07330	0.15510	0.07400	0.07070	0.07370	0.24550	0.23380	0.23670	0.17170	0.17890	0.20090	0.20320	0.19170	0.18660	0.17410	0.18060	0.18240	0.24630	0.22970	0.23260	0.21640	0.19200	0.21660	0.21490	0.21970	0.19850	0.21240	0.18590	0.19670
71=05:37:47	62459	300	0.23150	0.17420	0.20760	0.21110	0.21190	0.19710	0.17830	0.21270	0.15120	0.19870	0.08110	0.21690	0.24360	0.15150	0.22250	0.13450	0.15460	0.19950	0.13680	0.08720	0.17210	0.20480	0.22240	0.19170	0.24340	0.13630	0.19120	0.21320	0.16220	0.12300	0.18720	0.08630	0.18230	0.07960	0.06970	0.18620	0.20710	0.14470	0.21840	0.19220	0.15850	0.18320	0.07110	0.16100	0.20110	0.18530	0.07070	0.19130	0.24740	0.13260	0.11810	0.07020	0.07120	0.07050	0.07060	0.06950	0.18490	0.07100	0.07060	0.07010	0.25330	0.18920	0.06980	0.07070	0.07020	0.07050	0.07080	0.07180	0.15790	0.07170	0.07090	0.07150	0.24400	0.23260	0.24190	0.17600	0.18240	0.20390	0.21070	0.19500	0.19590	0.18040	0.18290	0.18660	0.24780	0.22690	0.23030	0.21890	0.19630	0.21790	0.21150	0.22350	0.20120	0.21250	0.18760	0.19850
72=05:52:28	63340	303	0.24450	0.17510	0.21230	0.21740	0.22100	0.20170	0.18700	0.21860	0.15580	0.20550	0.08300	0.21840	0.25130	0.15440	0.22480	0.13820	0.15650	0.20650	0.14000	0.08740	0.17600	0.20790	0.22070	0.18230	0.25090	0.14230	0.19970	0.21790	0.16130	0.12540	0.19470	0.08850	0.18680	0.08060	0.07180	0.18410	0.21440	0.14950	0.22440	0.19850	0.16180	0.19010	0.07280	0.16400	0.20590	0.18930	0.07370	0.17970	0.25380	0.13480	0.11730	0.07050	0.07140	0.07210	0.07100	0.07240	0.19000	0.07240	0.07140	0.07270	0.26250	0.19770	0.07220	0.07180	0.07230	0.07210	0.07270	0.07210	0.16170	0.07130	0.07440	0.07250	0.25360	0.24240	0.24320	0.18290	0.18420	0.20670	0.21290	0.19920	0.19350	0.18190	0.18680	0.19290	0.24960	0.23510	0.23600	0.22340	0.20340	0.22390	0.21860	0.22370	0.20700	0.21400	0.19070	0.20340
73=06:07:09	64221	300	0.24160	0.17760	0.21560	0.22000	0.22000	0.20650	0.19040	0.22360	0.16090	0.20510	0.08240	0.21600	0.25290	0.15790	0.23130	0.14030	0.15910	0.20860	0.14230	0.08820	0.18540	0.21450	0.23130	0.19250	0.26250	0.14520	0.19990	0.22320	0.16730	0.12860	0.19480	0.08770	0.19140	0.08170	0.07090	0.19180	0.22070	0.15300	0.23090	0.20240	0.16690	0.19440	0.07280	0.16910	0.21470	0.19030	0.07290	0.18970	0.26060	0.14040	0.12240	0.07240	0.07170	0.07210	0.07100	0.07210	0.19160	0.07290	0.07090	0.07240	0.26680	0.20000	0.07210	0.07260	0.07210	0.07150	0.07260	0.07310	0.16700	0.07320	0.07240	0.07710	0.27120	0.24190	0.24300	0.18540	0.19000	0.21050	0.21110	0.20440	0.19790	0.18750	0.19220	0.19360	0.25150	0.24160	0.24090	0.22820	0.20490	0.22860	0.22050	0.22950	0.20890	0.22390	0.19750	0.20870
74=06:21:49	65102	300	0.24910	0.18820	0.21600	0.22190	0.22010	0.20940	0.19150	0.22320	0.15960	0.20690	0.08160	0.22190	0.25660	0.16010	0.23200	0.14090	0.16000	0.21000	0.14190	0.08770	0.17930	0.21090	0.22770	0.18460	0.25540	0.14540	0.20690	0.23040	0.16700	0.12630	0.19720	0.08640	0.19170	0.07930	0.07130	0.19010	0.22380	0.15340	0.23100	0.20370	0.16520	0.19360	0.07120	0.16770	0.20880	0.18990	0.07240	0.18680	0.25630	0.14150	0.11940	0.07080	0.06980	0.07170	0.07060	0.07150	0.19190	0.07060	0.07140	0.07130	0.26590	0.20220	0.07110	0.07090	0.07110	0.07090	0.07190	0.07010	0.16670	0.07160	0.07340	0.07100	0.25500	0.24530	0.25130	0.19470	0.19230	0.20810	0.21220	0.20280	0.20000	0.18530	0.18790	0.19650	0.25360	0.23460	0.23940	0.22850	0.20580	0.22680	0.22010	0.22850	0.20540	0.21710	0.19240	0.20280
75=06:36:30	65983	298	0.24960	0.19160	0.22990	0.22910	0.23020	0.21340	0.19650	0.22470	0.17020	0.21240	0.08440	0.22070	0.25710	0.16500	0.23680	0.14610	0.16350	0.21510	0.14550	0.08750	0.18570	0.22550	0.23230	0.19380	0.26050	0.15190	0.21280	0.23010	0.17560	0.13200	0.20360	0.08850	0.19920	0.08140	0.07200	0.19490	0.22860	0.15660	0.23500	0.20910	0.16760	0.19870	0.07370	0.17460	0.21440	0.19890	0.07460	0.19120	0.25790	0.14360	0.12280	0.07270	0.07260	0.07280	0.07160	0.07280	0.19880	0.07380	0.07130	0.07440	0.27110	0.20760	0.07270	0.07200	0.07240	0.07230	0.07350	0.07280	0.17490	0.07340	0.07420	0.07450	0.26130	0.24800	0.25350	0.19610	0.19710	0.21370	0.21500	0.20580	0.20330	0.19530	0.19850	0.19620	0.25970	0.24130	0.24460	0.23030	0.21040	0.22930	0.22940	0.23120	0.21350	0.22510	0.20220	0.21610
76=06:51:11	66863	300	0.25080	0.18860	0.22050	0.22490	0.22880	0.21340	0.19500	0.22950	0.16970	0.21380	0.07990	0.22170	0.25970	0.16750	0.23960	0.14870	0.16600	0.21780	0.14730	0.08840	0.19740	0.21830	0.23540	0.19420	0.27710	0.15150	0.21220	0.22730	0.16930	0.13170	0.20190	0.08670	0.19670	0.07920	0.07000	0.19420	0.23140	0.16040	0.24020	0.21110	0.17120	0.20170	0.07160	0.17570	0.21480	0.19790	0.07150	0.19280	0.26610	0.14590	0.12260	0.07130	0.07070	0.07080	0.07110	0.07080	0.19630	0.07050	0.07110	0.07070	0.27080	0.21040	0.07110	0.07120	0.07160	0.07140	0.07080	0.07130	0.17300	0.07190	0.07120	0.07090	0.28830	0.25110	0.24870	0.19020	0.19570	0.21220	0.21650	0.20450	0.19980	0.19160	0.19790	0.19600	0.25620	0.24150	0.24600	0.23190	0.21030	0.22980	0.22700	0.23010	0.21040	0.22190	0.20340	0.20270
77=07:05:52	67744	303	0.25390	0.19430	0.22350	0.22690	0.22910	0.21830	0.20060	0.23590	0.17100	0.21740	0.08320	0.22370	0.26330	0.17000	0.24460	0.14980	0.16630	0.22150	0.15060	0.08840	0.19620	0.22400	0.23120	0.19080	0.27510	0.15260	0.21600	0.23060	0.17320	0.13500	0.20670	0.08780	0.19820	0.07990	0.07210	0.19650	0.23480	0.16330	0.24050	0.21460	0.17090	0.20390	0.07280	0.17750	0.21730	0.20020	0.07190	0.19520	0.27190	0.14890	0.12140	0.07130	0.07150	0.07190	0.07140	0.07060	0.19470	0.07050	0.07260	0.07150	0.27090	0.21570	0.07080	0.07150	0.07070	0.07160	0.07220	0.07200	0.17590	0.07180	0.07420	0.07130	0.26670	0.25220	0.25490	0.19880	0.19600	0.21190	0.21790	0.20670	0.20270	0.19370	0.19870	0.19700	0.25970	0.24400	0.24730	0.23570	0.21250	0.23200	0.23010	0.23490	0.21170	0.22180	0.20290	0.20540
78=07:20:32	68625	303	0.25600	0.20470	0.22540	0.22970	0.23530	0.21880	0.20200	0.23060	0.17810	0.21600	0.08140	0.22210	0.26310	0.17140	0.24380	0.15250	0.16780	0.22340	0.15200	0.08640	0.19840	0.22820	0.23630	0.20410	0.26880	0.15730	0.22120	0.23510	0.17410	0.13640	0.21010	0.08780	0.20480	0.08090	0.06990	0.20060	0.23980	0.16500	0.24080	0.21690	0.17490	0.20530	0.07180	0.17980	0.22110	0.19860	0.07170	0.20330	0.27120	0.15220	0.12090	0.06970	0.07090	0.07070	0.07100	0.07100	0.20010	0.07230	0.06890	0.07140	0.27280	0.21530	0.07020	0.07120	0.07060	0.07120	0.07050	0.07210	0.17490	0.07180	0.07170	0.07600	0.26050	0.25240	0.26040	0.20740	0.20220	0.21900	0.22150	0.20870	0.20530	0.19610	0.19890	0.20410	0.26120	0.24250	0.24810	0.23490	0.21580	0.23220	0.22890	0.23650	0.21490	0.22650	0.20190	0.21710
79=07:35:13	69506	300	0.25860	0.20110	0.22640	0.23490	0.23710	0.22570	0.20330	0.23840	0.18130	0.22520	0.08270	0.22590	0.27200	0.17690	0.25040	0.15790	0.17270	0.22930	0.15380	0.08840	0.20360	0.23490	0.23810	0.19560	0.27970	0.16090	0.22370	0.23530	0.17940	0.14180	0.21300	0.08740	0.20500	0.08070	0.07220	0.19880	0.24430	0.17090	0.25150	0.22130	0.17540	0.21070	0.07290	0.18460	0.22100	0.20790	0.07350	0.19450	0.27460	0.15100	0.12260	0.07170	0.07080	0.07230	0.07020	0.07180	0.20170	0.07240	0.07090	0.07150	0.27530	0.22150	0.07120	0.07170	0.07180	0.07080	0.07330	0.07170	0.18310	0.07150	0.07340	0.07190	0.28320	0.26070	0.25900	0.20160	0.20490	0.21500	0.21980	0.20740	0.20570	0.19600	0.20260	0.20490	0.26590	0.24990	0.25400	0.23950	0.21690	0.23760	0.23280	0.23800	0.21580	0.22830	0.21020	0.21400
80=07:49:54	70387	300	0.25950	0.20910	0.23410	0.24450	0.24320	0.23020	0.21000	0.24260	0.18860	0.22350	0.08140	0.22990	0.27050	0.18120	0.24920	0.15920	0.17440	0.22710	0.15980	0.08790	0.20870	0.23080	0.24320	0.20290	0.27320	0.16250	0.23100	0.24780	0.17960	0.14450	0.21920	0.08860	0.21450	0.08300	0.06920	0.20320	0.24640	0.17330	0.25120	0.22350	0.17930	0.21360	0.07190	0.18380	0.22880	0.20860	0.07180	0.19640	0.27110	0.15460	0.12500	0.07150	0.07190	0.07130	0.07130	0.07180	0.20450	0.07230	0.07040	0.07190	0.28390	0.22330	0.07120	0.07150	0.07080	0.07190	0.07180	0.07250	0.18370	0.07250	0.07180	0.07500	0.27900	0.25870	0.25960	0.20870	0.20370	0.22280	0.22980	0.21450	0.20960	0.20370	0.20650	0.20000	0.26520	0.24940	0.25360	0.24030	0.21970	0.23740	0.23350	0.24370	0.21870	0.22920	0.20410	0.20510
81=08:04:35	71267	300	0.26920	0.21450	0.23190	0.24360	0.23910	0.23440	0.21660	0.24770	0.18620	0.23030	0.08310	0.23220	0.27600	0.18430	0.25650	0.16550	0.17700	0.23390	0.16200	0.08950	0.21520	0.23460	0.24460	0.20460	0.28260	0.16480	0.23470	0.24640	0.18500	0.14600	0.22180	0.08830	0.21300	0.08230	0.07160	0.20560	0.25170	0.17720	0.25360	0.22840	0.18140	0.21630	0.07290	0.18680	0.22950	0.20990	0.07220	0.19600	0.28430	0.15850	0.12530	0.07180	0.07270	0.07200	0.07210	0.07110	0.20680	0.07210	0.07310	0.07180	0.28520	0.23080	0.07170	0.07310	0.07160	0.07290	0.07290	0.07290	0.18710	0.07370	0.07440	0.07250	0.27800	0.26240	0.26610	0.21190	0.20830	0.22420	0.22600	0.21380	0.21340	0.20580	0.20910	0.20450	0.27230	0.25360	0.25500	0.24410	0.22250	0.23750	0.23390	0.24020	0.22520	0.23040	0.20790	0.20680
82=08:19:16	72148	300	0.27060	0.21590	0.23180	0.24620	0.24270	0.23570	0.21200	0.24880	0.19070	0.22760	0.08140	0.23060	0.27550	0.18790	0.25870	0.16610	0.17950	0.23220	0.16730	0.09110	0.21710	0.23240	0.25550	0.22740	0.28510	0.17150	0.23550	0.25080	0.18540	0.14920	0.22020	0.08840	0.21310	0.08250	0.06910	0.20730	0.25030	0.18230	0.25960	0.22970	0.18660	0.21610	0.07160	0.18860	0.23560	0.21360	0.07100	0.20930	0.27890	0.16090	0.12700	0.07120	0.07220	0.07090	0.07250	0.07030	0.20530	0.07190	0.07280	0.06940	0.28730	0.23320	0.07220	0.07310	0.07060	0.07240	0.07210	0.07410	0.18380	0.07480	0.07160	0.07360	0.28970	0.26810	0.26460	0.21300	0.21320	0.22830	0.22810	0.22070	0.21390	0.20820	0.21080	0.20080	0.26560	0.25600	0.26300	0.24670	0.22800	0.24160	0.23850	0.24310	0.22210	0.23710	0.20860	0.20780
83=08:33:56	73029	301	0.27800	0.22230	0.23500	0.24490	0.24720	0.23780	0.21380	0.24570	0.19540	0.22940	0.08210	0.22840	0.27760	0.19090	0.25850	0.17180	0.18130	0.23750	0.16650	0.08820	0.21670	0.24090	0.24650	0.20750	0.28330	0.17120	0.23840	0.24600	0.18470	0.15060	0.22450	0.08820	0.21580	0.08110	0.07020	0.20210	0.25620	0.18570	0.26000	0.23250	0.18570	0.22150	0.07240	0.19250	0.23530	0.21350	0.07230	0.20400	0.28780	0.16250	0.12320	0.07090	0.07200	0.07110	0.07120	0.07160	0.20630	0.07240	0.07030	0.07180	0.28670	0.23450	0.07130	0.07150	0.07050	0.07160	0.07220	0.07260	0.18690	0.07300	0.07170	0.07360	0.28120	0.26610	0.26490	0.20860	0.20810	0.22790	0.22720	0.21670	0.21150	0.20550	0.20880	0.20170	0.27200	0.25650	0.26000	0.24360	0.22640	0.24340	0.23570	0.24390	0.22230	0.23480	0.20430	0.20840
84=08:48:37	73910	298	0.27520	0.22270	0.23540	0.24570	0.24770	0.23740	0.21810	0.25250	0.19310	0.23720	0.08190	0.22970	0.28180	0.19610	0.26400	0.17310	0.18360	0.24410	0.16820	0.08770	0.21630	0.24430	0.24990	0.20510	0.28830	0.17550	0.24020	0.24780	0.18910	0.15360	0.22660	0.08690	0.21740	0.07940	0.07200	0.20780	0.26190	0.18930	0.26210	0.23760	0.18890	0.22500	0.07110	0.19470	0.23660	0.21320	0.07210	0.19730	0.29600	0.16700	0.12380	0.06930	0.07030	0.07120	0.06960	0.07050	0.20640	0.07090	0.07050	0.07110	0.29100	0.24010	0.07070	0.07060	0.07110	0.07040	0.07150	0.07070	0.18860	0.07040	0.07280	0.07110	0.28890	0.27020	0.27250	0.21880	0.21310	0.23370	0.23430	0.22110	0.21630	0.21070	0.21190	0.21210	0.27500	0.25850	0.26470	0.25080	0.23230	0.24160	0.24110	0.24750	0.22410	0.23160	0.21150	0.22220
85=09:03:18	74791	300	0.27780	0.23080	0.24070	0.25580	0.25380	0.24720	0.22000	0.25600	0.20200	0.23790	0.08110	0.23230	0.28280	0.20380	0.26920	0.17740	0.18680	0.24760	0.17610	0.08940	0.22500	0.24440	0.25240	0.22340	0.28740	0.18130	0.24880	0.25850	0.19340	0.15830	0.23090	0.08980	0.22220	0.08200	0.06950	0.21090	0.26440	0.19710	0.26970	0.24050	0.19370	0.22810	0.07180	0.19580	0.23870	0.22020	0.07190	0.20640	0.28960	0.17050	0.12680	0.07160	0.07190	0.07070	0.07220	0.07200	0.21050	0.07180	0.07060	0.07000	0.29410	0.24340	0.07130	0.07180	0.07170	0.07260	0.07200	0.07320	0.19290	0.07360	0.07110	0.07480	0.30180	0.27110	0.27330	0.21980	0.21670	0.23490	0.23820	0.22360	0.21960	0.21440	0.21430	0.20950	0.27230	0.26300	0.26870	0.25260	0.23270	0.25160	0.24160	0.25480	0.22370	0.24270	0.21150	0.21410
86=09:17:59	75671	303	0.27250	0.23340	0.24420	0.25620	0.25650	0.24550	0.22340	0.25550	0.20050	0.24140	0.08260	0.23390	0.27930	0.21190	0.26710	0.18340	0.18490	0.24550	0.17530	0.08800	0.22030	0.24910	0.24920	0.21480	0.28460	0.18400	0.25750	0.26490	0.20030	0.16020	0.23560	0.08920	0.22650	0.07950	0.07250	0.21350	0.26540	0.19960	0.26480	0.24250	0.19200	0.22590	0.07290	0.19930	0.23730	0.22090	0.07410	0.20250	0.28280	0.17260	0.12830	0.07330	0.07200	0.07230	0.07200	0.07250	0.21430	0.07290	0.07090	0.07230	0.29280	0.24640	0.07170	0.07020	0.07180	0.07190	0.07230	0.07200	0.19530	0.07250	0.07350	0.07330	0.28480	0.26910	0.27890	0.22420	0.21380	0.23710	0.23620	0.22400	0.22110	0.21900	0.21510	0.20440	0.27400	0.25870	0.26600	0.25000	0.22800	0.24670	0.24210	0.25080	0.22600	0.23710	0.21150	0.22650
87=09:32:40	76552	300	0.28130	0.23960	0.24600	0.25490	0.25670	0.24840	0.22340	0.25490	0.20580	0.24390	0.08280	0.23690	0.28550	0.21350	0.26920	0.18610	0.18900	0.24910	0.17840	0.08880	0.22720	0.25150	0.25380	0.21520	0.29350	0.18530	0.25120	0.25940	0.19900	0.16120	0.23690	0.08860	0.22710	0.08200	0.07120	0.21530	0.26830	0.20560	0.27030	0.24460	0.19530	0.22890	0.07300	0.20150	0.23940	0.22120	0.07260	0.20770	0.29360	0.17820	0.12780	0.07210	0.07220	0.07240	0.07140	0.07210	0.21430	0.07240	0.07050	0.07250	0.29880	0.24670	0.07200	0.07200	0.07200	0.07200	0.07270	0.07250	0.19370	0.07200	0.07250	0.07400	0.30070	0.28140	0.28060	0.22810	0.22390	0.23440	0.23690	0.22690	0.22360	0.21340	0.21720	0.21250	0.27470	0.26120	0.26450	0.24960	0.23100	0.24570	0.24190	0.25050	0.22840	0.23640	0.21330	0.21490
88=09:47:20	77433	300	0.28190	0.24100	0.24530	0.25670	0.25580	0.25160	0.22570	0.25640	0.20650	0.24320	0.08120	0.23420	0.28890	0.21670	0.27200	0.18670	0.19210	0.24880	0.18070	0.08760	0.22800	0.25360	0.25370	0.21900	0.29500	0.18980	0.25700	0.26080	0.20000	0.16500	0.23820	0.08730	0.22980	0.08080	0.06990	0.21130	0.27060	0.20750	0.27140	0.24570	0.19670	0.23340	0.07200	0.20410	0.24340	0.22030	0.07190	0.20780	0.29650	0.17870	0.12570	0.07040	0.07110	0.07080	0.07070	0.07150	0.21510	0.07070	0.07010	0.07150	0.29930	0.24920	0.07050	0.07120	0.07070	0.07120	0.07140	0.07220	0.19650	0.07160	0.07150	0.07190	0.29300	0.27400	0.27930	0.22410	0.22250	0.23580	0.23590	0.22390	0.22460	0.21920	0.21890	0.20560	0.27900	0.26120	0.26590	0.25200	0.23200	0.24780	0.24170	0.25170	0.22770	0.23750	0.21070	0.21140
89=10:02:01	78314	300	0.27560	0.24880	0.25610	0.26030	0.25720	0.25370	0.23180	0.25940	0.20770	0.24860	0.08210	0.24050	0.29020	0.22240	0.27470	0.18790	0.19080	0.25550	0.18190	0.08820	0.23310	0.25060	0.24990	0.21050	0.30910	0.19710	0.26290	0.26270	0.20390	0.16670	0.23920	0.08800	0.22970	0.07990	0.07070	0.21640	0.27440	0.21120	0.27200	0.24870	0.19580	0.23350	0.07160	0.20550	0.24250	0.21920	0.07200	0.20170	0.28880	0.18380	0.13600	0.07120	0.07060	0.07180	0.07030	0.07090	0.21530	0.07010	0.07130	0.07100	0.30020	0.25020	0.06970	0.07120	0.07110	0.07040	0.07160	0.07080	0.19980	0.07050	0.07290	0.07090	0.29460	0.27520	0.27590	0.22380	0.22410	0.23770	0.23630	0.22650	0.22680	0.21960	0.22040	0.21270	0.28370	0.26110	0.26790	0.25270	0.23370	0.24900	0.24690	0.25080	0.23010	0.23820	0.21990	0.21990
90=10:16:42	79195	300	0.27620	0.25020	0.25320	0.25860	0.25810	0.25590	0.23470	0.26520	0.21110	0.25280	0.08350	0.23960	0.29190	0.22670	0.27620	0.19300	0.19440	0.25810	0.18250	0.08750	0.23940	0.25350	0.25370	0.21010	0.29930	0.19600	0.26340	0.26440	0.20490	0.16710	0.24530	0.08840	0.23300	0.07990	0.07230	0.21390	0.28060	0.21810	0.27400	0.25180	0.19820	0.23760	0.07280	0.20910	0.24180	0.22610	0.07320	0.20530	0.29610	0.18820	0.13090	0.07170	0.07070	0.07250	0.07080	0.07230	0.21770	0.07200	0.07180	0.07260	0.29960	0.25500	0.07110	0.07170	0.07230	0.07120	0.07300	0.07150	0.19850	0.07030	0.07410	0.07140	0.29840	0.27450	0.27710	0.22740	0.22290	0.23580	0.24030	0.22850	0.22730	0.21790	0.22020	0.21380	0.28400	0.26540	0.27060	0.25700	0.23540	0.25230	0.24540	0.25400	0.22930	0.23610	0.22170	0.21530
91=10:31:23	80075	300	0.29040	0.25100	0.24910	0.26530	0.26250	0.26130	0.23170	0.26650	0.21660	0.24770	0.08060	0.23700	0.29600	0.23010	0.27840	0.19460	0.19880	0.25390	0.18860	0.08970	0.23680	0.25320	0.26130	0.23900	0.30360	0.20540	0.26600	0.27010	0.20580	0.17230	0.24510	0.08790	0.23300	0.08180	0.06860	0.21980	0.27770	0.22480	0.27990	0.25220	0.20510	0.23680	0.07090	0.20950	0.25270	0.22430	0.07070	0.21670	0.29870	0.18800	0.13110	0.07100	0.07140	0.07010	0.07190	0.07130	0.22080	0.07140	0.07080	0.06950	0.30780	0.25760	0.07090	0.07140	0.07090	0.07190	0.07090	0.07200	0.19870	0.07400	0.07030	0.07280	0.29950	0.28280	0.28070	0.23500	0.23040	0.24190	0.24510	0.23380	0.22940	0.22530	0.22150	0.21330	0.27910	0.26750	0.27340	0.25990	0.24040	0.25490	0.24900	0.25760	0.23200	0.24750	0.21900	0.21440
92=10:46:04	80956	300	0.28770	0.25620	0.25020	0.26430	0.26300	0.25900	0.23290	0.26510	0.21840	0.25150	0.08150	0.24010	0.29850	0.23660	0.28000	0.19940	0.20110	0.25690	0.19030	0.08940	0.24400	0.25350	0.26200	0.22450	0.29960	0.20930	0.27050	0.27160	0.20650	0.17480	0.24930	0.08850	0.23750	0.08110	0.07090	0.21870	0.28620	0.22810	0.27950	0.25540	0.20610	0.23930	0.07160	0.21100	0.24940	0.22820	0.07240	0.21350	0.30410	0.19340	0.13100	0.07000	0.07210	0.07130	0.07180	0.07210	0.22090	0.07190	0.07150	0.07130	0.30780	0.25740	0.07180	0.07210	0.07150	0.07200	0.07230	0.07260	0.19900	0.07270	0.07240	0.07240	0.30030	0.27930	0.28220	0.23440	0.22810	0.23780	0.24260	0.23110	0.22840	0.22330	0.22200	0.21140	0.28290	0.26440	0.26820	0.25690	0.23910	0.25250	0.24440	0.25800	0.23320	0.24220	0.21950	0.21400
93=11:00:44	81837	298	0.29900	0.26910	0.26160	0.27320	0.27370	0.26860	0.23730	0.27010	0.22370	0.25800	0.08410	0.24900	0.30120	0.24220	0.28960	0.20420	0.20280	0.26510	0.19390	0.08960	0.24510	0.26030	0.26610	0.22400	0.30610	0.22110	0.27760	0.27840	0.21640	0.18110	0.25100	0.08790	0.23960	0.08110	0.07150	0.22960	0.28780	0.23300	0.28720	0.25910	0.20810	0.24590	0.07240	0.21390	0.25480	0.23230	0.07220	0.20570	0.30420	0.20080	0.13480	0.07270	0.07110	0.07160	0.07170	0.07190	0.22600	0.07270	0.07220	0.07200	0.31550	0.26300	0.07210	0.07230	0.07160	0.07220	0.07140	0.07250	0.20450	0.07300	0.07240	0.07250	0.30440	0.28820	0.29060	0.24260	0.23310	0.24570	0.24720	0.23890	0.23440	0.22530	0.22430	0.22030	0.29000	0.27280	0.27420	0.25980	0.24080	0.25770	0.25250	0.25630	0.24090	0.24650	0.22320	0.21560
94=11:15:25	82718	300	0.29380	0.26430	0.25670	0.26550	0.26730	0.26270	0.24170	0.27050	0.22190	0.25580	0.08170	0.24140	0.29700	0.24550	0.28510	0.20350	0.20310	0.26450	0.19490	0.08920	0.24310	0.25760	0.26630	0.22810	0.31120	0.22040	0.27520	0.27150	0.21790	0.17850	0.25170	0.08840	0.23940	0.07950	0.07020	0.22100	0.28720	0.23410	0.28330	0.25950	0.20960	0.24230	0.07240	0.21670	0.24920	0.23120	0.07230	0.21360	0.30340	0.20170	0.13250	0.07180	0.07140	0.07160	0.07100	0.07160	0.22270	0.07200	0.07100	0.07130	0.30930	0.26540	0.07110	0.07110	0.07190	0.07080	0.07200	0.07160	0.20400	0.07220	0.07250	0.07310	0.31540	0.28730	0.28370	0.23440	0.23970	0.24170	0.24150	0.23100	0.23150	0.22450	0.22370	0.22030	0.28510	0.26940	0.27550	0.25910	0.24090	0.25460	0.25050	0.25490	0.23560	0.24360	0.22040	0.22340
95=11:30:06	83599	301	0.28690	0.26230	0.25490	0.26910	0.26640	0.26880	0.24090	0.27390	0.22290	0.25850	0.08230	0.24250	0.29730	0.25040	0.28730	0.20590	0.20780	0.26560	0.19570	0.09010	0.25020	0.26030	0.26270	0.21750	0.31210	0.22210	0.27440	0.27350	0.21390	0.18240	0.25830	0.08910	0.24110	0.08050	0.07120	0.22000	0.28730	0.24150	0.28600	0.26150	0.21380	0.24710	0.07270	0.27000	0.25030	0.23350	0.07280	0.21220	0.30270	0.20500	0.13090	0.07070	0.07160	0.07210	0.07160	0.07220	0.22520	0.07220	0.07140	0.07210	0.30960	0.26580	0.07150	0.07150	0.07290	0.07130	0.07210	0.07230	0.20820	0.07250	0.07290	0.07250	0.30540	0.28360	0.27980	0.23500	0.23360	0.23930	0.24140	0.23500	0.23040	0.22260	0.22680	0.21190	0.28930	0.26810	0.27680	0.26030	0.24310	0.25510	0.24930	0.26210	0.23860	0.24420	0.22360	0.22000
96=11:44:47	84479	298	0.29010	0.26680	0.25590	0.26790	0.26740	0.26910	0.24440	0.26770	0.22870	0.24990	0.08060	0.23910	0.29860	0.25050	0.28640	0.20650	0.20670	0.26550	0.19850	0.08730	0.24710	0.26260	0.26370	0.23080	0.30790	0.22390	0.27110	0.27310	0.21210	0.18500	0.25550	0.08970	0.24180	0.08110	0.06890	0.21680	0.29230	0.24110	0.28430	0.26150	0.21400	0.24630	0.07130	0.21610	0.25160	0.23250	0.07140	0.22270	0.30420	0.20730	0.13130	0.07030	0.07140	0.07010	0.07150	0.07120	0.22030	0.07310	0.06950	0.07120	0.31050	0.26540	0.07110	0.07150	0.07100	0.07150	0.07070	0.07310	0.20210	0.07190	0.07160	0.08280	0.30280	0.28160	0.27950	0.23650	0.22810	0.24350	0.24480	0.23910	0.22960	0.22570	0.22110	0.21040	0.28390	0.26890	0.27760	0.26180	0.24290	0.25360	0.24880	0.26180	0.23270	0.24680	0.22090	0.22810
97=11:59:28	85360	303	0.29500	0.26960	0.25900	0.26940	0.27110	0.26860	0.23750	0.27390	0.21930	0.26600	0.08090	0.24540	0.30090	0.25360	0.28940	0.20780	0.20740	0.26430	0.19600	0.08830	0.24290	0.26160	0.26210	0.22580	0.30770	0.23020	0.28320	0.27630	0.22020	0.18180	0.25220	0.08510	0.23900	0.07820	0.07190	0.22310	0.29280	0.24610	0.28770	0.26370	0.20990	0.24740	0.07180	0.22130	0.24790	0.23540	0.07300	0.20360	0.30440	0.21090	0.13320	0.07160	0.07030	0.07080	0.06940	0.07180	0.22500	0.06980	0.07230	0.07120	0.31430	0.26910	0.07070	0.07060	0.07110	0.06930	0.07170	0.06980	0.20460	0.06920	0.07460	0.07040	0.30570	0.28410	0.28600	0.23930	0.23470	0.24470	0.24810	0.23520	0.23410	0.22360	0.22650	0.21570	0.28640	0.27250	0.27630	0.26130	0.24130	0.25890	0.25180	0.25850	0.23600	0.24370	0.22430	0.22190
98=12:14:09	86241	300	0.29390	0.27500	0.26030	0.27760	0.27220	0.27430	0.24570	0.27750	0.22920	0.26320	0.08000	0.24710	0.30280	0.26170	0.29180	0.21070	0.21240	0.26840	0.20310	0.08870	0.25130	0.26260	0.26600	0.23340	0.31780	0.23670	0.28450	0.27880	0.22410	0.18980	0.25960	0.08670	0.24510	0.07960	0.06890	0.22780	0.29040	0.25230	0.29150	0.26500	0.22050	0.25070	0.06990	0.22010	0.25320	0.23430	0.07090	0.21720	0.30830	0.21880	0.13660	0.06970	0.07090	0.07030	0.07120	0.06930	0.22600	0.07040	0.07000	0.07050	0.31070	0.27090	0.07010	0.07070	0.07030	0.07090	0.07080	0.07220	0.20750	0.07230	0.07070	0.07190	0.32210	0.28690	0.29240	0.23950	0.23660	0.24550	0.24790	0.23840	0.23580	0.22950	0.22660	0.21730	0.28850	0.27360	0.28090	0.26310	0.24470	0.26050	0.25430	0.26040	0.23850	0.24490	0.22510	0.21680
99=12:28:49	87122	298	0.29390	0.27710	0.26270	0.27320	0.27640	0.27330	0.24820	0.27540	0.23460	0.26360	0.08320	0.24390	0.29980	0.26260	0.29190	0.21440	0.21180	0.26800	0.20540	0.08960	0.25470	0.26670	0.26970	0.22640	0.31210	0.23870	0.28210	0.28080	0.22710	0.19000	0.26270	0.08930	0.24910	0.08020	0.07090	0.22200	0.29770	0.25400	0.29050	0.26920	0.21800	0.25240	0.07290	0.22630	0.25560	0.23520	0.07250	0.21390	0.30770	0.22200	0.13450	0.07150	0.07140	0.07230	0.07110	0.07260	0.23070	0.07250	0.07100	0.07220	0.31490	0.27150	0.07130	0.07090	0.07150	0.07160	0.07230	0.07240	0.21320	0.07270	0.07280	0.07300	0.29970	0.28800	0.28350	0.24380	0.23180	0.24880	0.24820	0.24240	0.23540	0.23180	0.23130	0.21460	0.28750	0.27540	0.28260	0.26150	0.24980	0.25830	0.25680	0.25850	0.24180	0.24950	0.22670	0.22350
100=12:43:30	88003	300	0.30380	0.28030	0.26210	0.27690	0.27300	0.27570	0.24850	0.27440	0.23690	0.26410	0.08260	0.24590	0.30510	0.26680	0.29280	0.21920	0.21400	0.26640	0.20860	0.09040	0.25350	0.26610	0.26860	0.23130	0.31450	0.24030	0.28540	0.28140	0.22420	0.19250	0.26450	0.08990	0.24880	0.08050	0.07060	0.22330	0.29980	0.25940	0.29190	0.26870	0.22230	0.25260	0.07250	0.22030	0.25960	0.23720	0.07190	0.21520	0.31190	0.22540	0.13300	0.07140	0.07240	0.07150	0.07130	0.07180	0.22980	0.07280	0.07040	0.07220	0.31710	0.27470	0.07100	0.07130	0.07170	0.07230	0.07180	0.07320	0.20880	0.07230	0.07260	0.07690	0.30230	0.28820	0.29360	0.24230	0.23270	0.24860	0.24780	0.24170	0.23480	0.23140	0.22860	0.21660	0.29070	0.27600	0.28250	0.26210	0.24800	0.25840	0.25120	0.26170	0.23880	0.24780	0.22380	0.22760
101=12:58:11	88883	300	0.29080	0.27880	0.26000	0.27730	0.27180	0.27800	0.24460	0.28150	0.22840	0.27030	0.08050	0.24790	0.30220	0.27060	0.29660	0.21640	0.21670	0.26930	0.20480	0.08820	0.25670	0.26560	0.26820	0.22860	0.32000	0.24390	0.28640	0.28030	0.22990	0.19350	0.25720	0.08520	0.24390	0.07840	0.07100	0.22480	0.29790	0.26090	0.29490	0.27050	0.22000	0.25070	0.07060	0.22240	0.25670	0.23850	0.07000	0.20770	0.30980	0.22320	0.13660	0.07050	0.07010	0.06970	0.07060	0.06940	0.22810	0.06950	0.07200	0.06880	0.31630	0.27590	0.07080	0.07070	0.07000	0.07030	0.07110	0.07060	0.20570	0.07140	0.07090	0.06990	0.32260	0.28450	0.28470	0.23870	0.24370	0.24570	0.24750	0.23250	0.23670	0.22950	0.22550	0.21240	0.28960	0.27500	0.27920	0.26530	0.24720	0.26010	0.25310	0.26350	0.24070	0.24820	0.23050	0.21910
102=13:12:52	89764	301	0.30140	0.28470	0.26350	0.27400	0.27380	0.27750	0.24650	0.27840	0.23220	0.27170	0.08330	0.24760	0.30740	0.27450	0.29530	0.22140	0.21750	0.27280	0.20920	0.09120	0.25430	0.26720	0.27200	0.23640	0.31880	0.25030	0.28730	0.27910	0.23300	0.19450	0.26470	0.08880	0.24880	0.08070	0.07220	0.22380	0.29880	0.26500	0.29180	0.27130	0.22480	0.25480	0.07280	0.22550	0.25570	0.23910	0.07270	0.20850	0.31230	0.22980	0.13460	0.07090	0.07130	0.07250	0.07120	0.07210	0.23210	0.07180	0.07180	0.07220	0.31670	0.27620	0.07170	0.07150	0.07200	0.07130	0.07380	0.07130	0.20610	0.07110	0.07400	0.07250	0.30810	0.29000	0.28720	0.24740	0.23650	0.24550	0.25060	0.23630	0.23770	0.22620	0.22810	0.21490	0.28940	0.27280	0.27600	0.26260	0.24670	0.25910	0.25210	0.26320	0.24110	0.24250	0.22360	0.22370
103=13:27:33	90645	300	0.31350	0.28810	0.26550	0.27830	0.27830	0.28240	0.24970	0.28150	0.23510	0.26960	0.08330	0.24880	0.30770	0.27970	0.29910	0.22490	0.22150	0.27410	0.21400	0.09060	0.26070	0.26920	0.27450	0.24110	0.32050	0.25540	0.29010	0.28430	0.23390	0.20170	0.27020	0.08810	0.25400	0.08050	0.06970	0.22260	0.30010	0.27100	0.29730	0.27550	0.23070	0.25930	0.07230	0.22760	0.26000	0.24150	0.07210	0.21540	0.32440	0.23860	0.14090	0.07110	0.07190	0.07040	0.07180	0.07140	0.23430	0.07160	0.07140	0.07210	0.31750	0.27970	0.07120	0.07080	0.07110	0.07150	0.07170	0.07210	0.21060	0.07250	0.07140	0.07180	0.32250	0.29720	0.29260	0.24370	0.24280	0.25090	0.24950	0.23740	0.23840	0.23280	0.23010	0.21570	0.28940	0.28270	0.28260	0.26970	0.24850	0.26370	0.25500	0.27060	0.24100	0.24780	0.22340	0.21940
104=13:42:13	91526	300	0.30920	0.29440	0.26370	0.28490	0.28000	0.28580	0.25090	0.28140	0.23900	0.26910	0.08110	0.24780	0.30650	0.28000	0.30200	0.22240	0.22480	0.27330	0.21490	0.09040	0.26370	0.26840	0.27740	0.25850	0.32040	0.26800	0.29480	0.29190	0.23290	0.20460	0.26290	0.08780	0.25230	0.08150	0.06890	0.23060	0.29950	0.27210	0.30250	0.27440	0.23140	0.26030	0.07150	0.22670	0.26110	0.24140	0.07100	0.22850	0.31890	0.24620	0.13570	0.07120	0.07250	0.07100	0.07260	0.07120	0.23150	0.07170	0.07090	0.07050	0.31780	0.27740	0.07110	0.07270	0.07130	0.07280	0.07210	0.07340	0.21050	0.07290	0.07040	0.07300	0.32740	0.29680	0.29760	0.25020	0.24510	0.25190	0.25190	0.24390	0.24300	0.23830	0.22970	0.21790	0.28690	0.28250	0.28470	0.26760	0.25300	0.26650	0.25750	0.26930	0.24380	0.25520	0.22660	0.21760
105=13:56:54	92407	301	0.31020	0.29730	0.27340	0.28760	0.28810	0.28800	0.25610	0.28530	0.24710	0.27310	0.08360	0.25000	0.30780	0.28790	0.30440	0.22770	0.22510	0.27770	0.21760	0.08930	0.26530	0.27600	0.28120	0.24580	0.32240	0.27010	0.29960	0.29520	0.24450	0.20860	0.27610	0.09020	0.26060	0.08310	0.07100	0.23340	0.30530	0.28230	0.30480	0.28160	0.23500	0.26380	0.07320	0.23590	0.26770	0.24800	0.07410	0.23660	0.32010	0.25130	0.14380	0.07160	0.07220	0.07150	0.07080	0.07220	0.24470	0.07550	0.07050	0.07490	0.33220	0.28680	0.07200	0.07250	0.07210	0.07080	0.07280	0.07260	0.21900	0.07220	0.07700	0.09950	0.32930	0.30700	0.30300	0.25990	0.25020	0.26050	0.26240	0.25930	0.24700	0.24280	0.24080	0.22840	0.29750	0.28670	0.29640	0.27660	0.26370	0.27110	0.26510	0.28020	0.25410	0.26360	0.24120	0.25960
106=14:11:35	93288	303	0.30740	0.29170	0.26480	0.28110	0.27950	0.28300	0.25250	0.27940	0.24520	0.26570	0.08240	0.24330	0.30980	0.28530	0.29910	0.22760	0.22440	0.27360	0.21770	0.09170	0.25870	0.27480	0.27230	0.24220	0.31990	0.26220	0.29400	0.28930	0.23350	0.20440	0.27260	0.09090	0.25750	0.08170	0.07010	0.22500	0.30400	0.27820	0.29920	0.27630	0.23340	0.26000	0.07260	0.23130	0.26000	0.24350	0.07270	0.23220	0.32680	0.24520	0.13570	0.07080	0.07240	0.07110	0.07190	0.07240	0.23290	0.07330	0.07010	0.07110	0.32240	0.28250	0.07160	0.07190	0.07210	0.07270	0.07210	0.07310	0.21030	0.07430	0.07170	0.07680	0.32060	0.29430	0.29240	0.24690	0.23930	0.25430	0.25480	0.24710	0.23690	0.23610	0.23590	0.22250	0.29210	0.27690	0.28500	0.27020	0.25240	0.26560	0.25840	0.27010	0.24370	0.25410	0.23040	0.22910
107=14:26:16	94168	300	0.30290	0.29410	0.27300	0.28570	0.27550	0.28450	0.25670	0.28470	0.24330	0.27090	0.08240	0.24810	0.30850	0.28990	0.30200	0.23120	0.22820	0.27670	0.22080	0.09110	0.26290	0.27850	0.27450	0.24940	0.31920	0.26710	0.29900	0.29260	0.23990	0.20690	0.27500	0.09020	0.25710	0.08120	0.07110	0.23000	0.30730	0.28160	0.30100	0.27830	0.23760	0.25930	0.07150	0.23660	0.26290	0.24690	0.07260	0.23360	0.31880	0.25100	0.13920	0.07080	0.07240	0.07100	0.07210	0.07180	0.23640	0.07260	0.07070	0.07210	0.32490	0.28160	0.07190	0.07180	0.07160	0.07200	0.07220	0.07160	0.21260	0.07300	0.07270	0.07300	0.32320	0.29340	0.29470	0.24960	0.24190	0.25590	0.25440	0.24350	0.24360	0.24210	0.23390	0.22270	0.29340	0.27680	0.28670	0.27400	0.25620	0.26530	0.25780	0.27480	0.24370	0.25460	0.23030	0.22650
108=14:40:57	95049	298	0.31900	0.29680	0.27050	0.28570	0.28640	0.28850	0.25770	0.29190	0.24680	0.28140	0.08180	0.25140	0.31540	0.29320	0.30670	0.23340	0.23490	0.27710	0.22030	0.09280	0.27680	0.27130	0.28380	0.24030	0.33490	0.27980	0.30240	0.29530	0.24900	0.21070	0.27790	0.08890	0.26210	0.08090	0.07180	0.23650	0.31180	0.29050	0.31000	0.28560	0.24350	0.26660	0.07240	0.24510	0.26800	0.25240	0.07120	0.22300	0.33380	0.26510	0.14340	0.07170	0.07200	0.07120	0.07250	0.07130	0.24420	0.07100	0.07350	0.07090	0.33230	0.29380	0.07160	0.07250	0.07180	0.07210	0.07190	0.07310	0.22050	0.07420	0.07270	0.07120	0.33470	0.31290	0.30340	0.25890	0.25520	0.26550	0.26800	0.25220	0.25750	0.24450	0.25190	0.23370	0.30550	0.29190	0.29420	0.28130	0.26190	0.27040	0.26660	0.28130	0.25480	0.25820	0.24920	0.22850
109=14:55:38	95930	301	0.31030	0.30370	0.27700	0.28370	0.28710	0.29020	0.25780	0.28710	0.24760	0.28010	0.08380	0.25280	0.31350	0.29910	0.30480	0.23290	0.23120	0.28090	0.22150	0.09060	0.26800	0.27490	0.27720	0.23040	0.33650	0.27540	0.30030	0.28910	0.24930	0.20950	0.28020	0.08920	0.25990	0.08050	0.07200	0.23120	0.30990	0.28460	0.30400	0.28270	0.23960	0.26660	0.07310	0.23840	0.26480	0.24830	0.07340	0.21680	0.32290	0.26060	0.14210	0.07100	0.07140	0.07230	0.07090	0.07270	0.23990	0.07190	0.07080	0.07230	0.32610	0.28660	0.07150	0.07110	0.07240	0.07110	0.07230	0.07150	0.21680	0.07050	0.07390	0.07240	0.32240	0.29760	0.29900	0.25120	0.24790	0.25520	0.25680	0.24420	0.24580	0.23840	0.23880	0.22670	0.29860	0.28250	0.28940	0.27420	0.25510	0.26440	0.26430	0.27290	0.24970	0.25540	0.23710	0.23360
110=15:10:18	96811	303	0.29950	0.30090	0.26910	0.29200	0.28230	0.29150	0.25690	0.29110	0.25040	0.27820	0.08300	0.25420	0.31130	0.30260	0.30970	0.23350	0.23690	0.27970	0.22170	0.09300	0.27180	0.27350	0.27470	0.23300	0.32570	0.28140	0.30380	0.29590	0.24820	0.21380	0.27500	0.09000	0.26390	0.08070	0.07130	0.23660	0.31230	0.28960	0.30760	0.28300	0.24420	0.26310	0.07330	0.23780	0.26790	0.24670	0.07240	0.21790	0.32020	0.26240	0.14590	0.07300	0.07340	0.07240	0.07280	0.07210	0.23800	0.07180	0.07200	0.07090	0.32780	0.28800	0.07260	0.07160	0.07210	0.07290	0.07280	0.07370	0.21910	0.07420	0.07260	0.07290	0.32390	0.29600	0.29480	0.25100	0.24340	0.25590	0.26090	0.25020	0.24770	0.23930	0.23820	0.22360	0.29500	0.28210	0.29220	0.27170	0.25570	0.26590	0.26460	0.27040	0.24850	0.25800	0.23340	0.22660
111=15:24:59	97692	300	0.30710	0.30300	0.28070	0.29200	0.28780	0.29560	0.26240	0.29060	0.25480	0.28110	0.08400	0.25290	0.30980	0.30490	0.31060	0.23640	0.23690	0.28380	0.22640	0.09220	0.27330	0.28390	0.28050	0.24270	0.33050	0.28430	0.30580	0.29740	0.25090	0.21810	0.28730	0.09100	0.26470	0.08210	0.07170	0.23820	0.31430	0.29350	0.31060	0.28810	0.24660	0.26740	0.07280	0.24330	0.27120	0.25360	0.07290	0.23460	0.32660	0.26670	0.14640	0.07210	0.07210	0.07200	0.07200	0.07180	0.24350	0.07350	0.07130	0.07210	0.32770	0.29600	0.07160	0.07100	0.07250	0.07260	0.07220	0.07340	0.22560	0.07370	0.07310	0.07370	0.33250	0.30350	0.30660	0.25720	0.25500	0.26040	0.26730	0.25800	0.25310	0.25060	0.24870	0.23550	0.30420	0.28970	0.30040	0.28230	0.26280	0.27410	0.26920	0.29070	0.25220	0.26800	0.24170	0.24540
112=15:39:40	98573	300	0.30790	0.29990	0.27150	0.28910	0.28540	0.29060	0.26000	0.29210	0.25050	0.28120	0.08250	0.25480	0.31500	0.30980	0.31250	0.23880	0.24060	0.28440	0.22750	0.09180	0.27820	0.28010	0.27300	0.23900	0.34990	0.29090	0.30500	0.29380	0.25300	0.22020	0.28030	0.09000	0.26050	0.08030	0.07120	0.23820	0.30860	0.29470	0.30880	0.28570	0.24520	0.26690	0.07260	0.23990	0.26790	0.24980	0.07240	0.22370	0.32830	0.27310	0.14520	0.07230	0.07250	0.07230	0.07190	0.07150	0.23840	0.07320	0.07190	0.07190	0.32350	0.29180	0.07200	0.07130	0.07180	0.07210	0.07290	0.07260	0.21760	0.07230	0.07510	0.07160	0.34210	0.30420	0.29530	0.24540	0.25450	0.26000	0.26180	0.24560	0.24740	0.24100	0.23970	0.22790	0.29840	0.28600	0.29150	0.27480	0.25380	0.26810	0.26260	0.27410	0.24880	0.25420	0.23600	0.22980
113=15:54:21	99453	300	0.30050	0.30490	0.27650	0.28990	0.28410	0.29710	0.26180	0.29580	0.24520	0.28640	0.08130	0.25390	0.31520	0.30050	0.31010	0.23680	0.23610	0.28010	0.22260	0.09040	0.27520	0.27410	0.27550	0.23100	0.32460	0.28710	0.30730	0.29560	0.25210	0.21780	0.27990	0.08880	0.25810	0.07970	0.07160	0.23270	0.31190	0.29250	0.30820	0.28380	0.24370	0.26570	0.07160	0.23550	0.26970	0.24890	0.07150	0.21760	0.32100	0.27210	0.14280	0.07130	0.07080	0.07080	0.07160	0.07020	0.23950	0.07000	0.07240	0.07010	0.32680	0.29040	0.07090	0.07130	0.07140	0.07000	0.07160	0.07120	0.21670	0.07130	0.07340	0.07170	0.31690	0.29220	0.29220	0.25140	0.24050	0.25550	0.25950	0.24650	0.24530	0.24140	0.24050	0.21800	0.29440	0.28280	0.28900	0.27540	0.26000	0.26810	0.26320	0.27160	0.25350	0.25340	0.23610	0.22360
114=16:09:02	100334	298	0.30870	0.30560	0.27490	0.28680	0.29280	0.29760	0.26210	0.29180	0.25120	0.28790	0.08250	0.25840	0.31440	0.30450	0.30850	0.23890	0.24370	0.28240	0.22360	0.09040	0.27320	0.27340	0.27850	0.23780	0.32790	0.29180	0.31220	0.30010	0.25310	0.21980	0.28820	0.08910	0.26350	0.08000	0.07080	0.24370	0.31170	0.29610	0.30860	0.28440	0.25030	0.26780	0.07130	0.23530	0.26860	0.24870	0.07100	0.21510	0.32640	0.27630	0.14640	0.07140	0.07070	0.07130	0.07050	0.07130	0.24220	0.07000	0.07110	0.07100	0.33380	0.28860	0.07030	0.07100	0.07110	0.07120	0.07150	0.07130	0.21870	0.07280	0.07190	0.07180	0.31870	0.30120	0.30300	0.25580	0.25070	0.25850	0.26510	0.25190	0.24690	0.24300	0.24040	0.23010	0.30310	0.28280	0.29130	0.27060	0.25810	0.26810	0.26320	0.27390	0.25230	0.25370	0.23040	0.22430
115=16:25:57	101350	303	0.30510	0.30860	0.28860	0.29120	0.28580	0.29380	0.25960	0.29000	0.25110	0.27790	0.08120	0.25910	0.31700	0.30830	0.31110	0.23930	0.24150	0.28100	0.22720	0.09050	0.26980	0.28320	0.27240	0.23890	0.33100	0.29530	0.30530	0.29520	0.26190	0.22090	0.28180	0.09030	0.26390	0.08000	0.07070	0.23880	0.31380	0.29290	0.30640	0.28640	0.24840	0.26780	0.07040	0.23800	0.26640	0.25040	0.07150	0.22890	0.32460	0.28240	0.14520	0.07050	0.07120	0.07120	0.07110	0.07080	0.24140	0.07090	0.07180	0.07070	0.32880	0.29070	0.07060	0.07090	0.07100	0.07070	0.07170	0.07000	0.22120	0.07140	0.07180	0.07060	0.32780	0.30350	0.30680	0.26100	0.24930	0.25980	0.26320	0.25140	0.25080	0.24120	0.23800	0.22680	0.30230	0.28070	0.28650	0.27470	0.25600	0.26730	0.26190	0.27480	0.25070	0.25440	0.23410	0.22580
116=16:40:40	102233	303	0.30750	0.30710	0.27190	0.28960	0.28730	0.29800	0.25940	0.29470	0.25410	0.28420	0.08100	0.25540	0.31290	0.31180	0.31200	0.24100	0.24090	0.28490	0.22810	0.09120	0.27200	0.28400	0.27990	0.23610	0.32780	0.29430	0.30370	0.29450	0.25750	0.22260	0.28250	0.09040	0.26360	0.08000	0.07040	0.23530	0.31190	0.29820	0.30940	0.28730	0.25160	0.26770	0.07170	0.24030	0.26990	0.25380	0.07200	0.22270	0.32750	0.28000	0.14190	0.07060	0.07200	0.07090	0.07210	0.07060	0.23930	0.07080	0.06970	0.06960	0.32840	0.29330	0.07090	0.07230	0.07100	0.07160	0.07140	0.07240	0.21930	0.07310	0.07150	0.07140	0.32260	0.29500	0.29410	0.25210	0.24780	0.25450	0.25750	0.25060	0.24850	0.24280	0.23960	0.21900	0.29740	0.28520	0.28820	0.27590	0.26100	0.26860	0.26440	0.27910	0.24860	0.25780	0.23670	0.22290
117=16:55:27	103120	298	0.31010	0.31470	0.27950	0.29820	0.29560	0.30070	0.26790	0.29520	0.25880	0.28160	0.08180	0.25700	0.31880	0.31300	0.31480	0.24550	0.24680	0.28670	0.23150	0.09190	0.27570	0.28070	0.28240	0.23800	0.33340	0.30010	0.31080	0.30700	0.26500	0.23000	0.29100	0.09100	0.27090	0.08170	0.06950	0.24150	0.31710	0.30140	0.31370	0.28940	0.25430	0.27090	0.07120	0.24240	0.27250	0.25470	0.07120	0.23060	0.32240	0.28680	0.14990	0.07060	0.07220	0.07160	0.07190	0.07190	0.24330	0.07210	0.07050	0.07090	0.32790	0.29810	0.07110	0.07190	0.07170	0.07230	0.07180	0.07300	0.22170	0.07270	0.07200	0.07230	0.32100	0.29840	0.30330	0.26190	0.25350	0.26050	0.26920	0.25980	0.25650	0.24890	0.24070	0.22420	0.29750	0.28540	0.29130	0.27560	0.26250	0.26790	0.26900	0.27960	0.25180	0.25480	0.24050	0.22450
118=17:10:14	104007	300	0.30730	0.30700	0.27530	0.28980	0.29020	0.29900	0.26370	0.29140	0.25800	0.28200	0.08140	0.25160	0.31540	0.31330	0.31170	0.24410	0.24440	0.28420	0.23050	0.09180	0.27620	0.28110	0.27940	0.23910	0.33010	0.29480	0.30480	0.29900	0.26000	0.22710	0.28980	0.09100	0.26820	0.08060	0.06980	0.23250	0.31770	0.29840	0.31020	0.28700	0.25560	0.26900	0.07210	0.24050	0.27300	0.25030	0.07170	0.22520	0.32650	0.28410	0.14640	0.07130	0.07190	0.07150	0.07130	0.07140	0.24220	0.07190	0.07080	0.07140	0.32970	0.29480	0.07040	0.07150	0.07180	0.07170	0.07180	0.07240	0.22070	0.07340	0.07080	0.07250	0.32130	0.29580	0.30400	0.25420	0.24920	0.25820	0.26670	0.25450	0.25070	0.24610	0.23800	0.22060	0.29460	0.28620	0.29290	0.27350	0.26160	0.26980	0.26740	0.28040	0.25010	0.25680	0.23390	0.22500
119=17:24:57	104890	300	0.30840	0.31440	0.28060	0.29430	0.29350	0.30520	0.26860	0.29880	0.25670	0.28810	0.08270	0.26170	0.31810	0.31940	0.31540	0.24460	0.24810	0.28590	0.23010	0.09230	0.28330	0.27740	0.28070	0.23340	0.32960	0.30130	0.31960	0.30780	0.26600	0.23120	0.29020	0.08940	0.26790	0.08050	0.07090	0.24240	0.31900	0.30650	0.31170	0.28820	0.25810	0.27180	0.07220	0.24500	0.27360	0.25390	0.07230	0.22150	0.32490	0.29360	0.14810	0.07150	0.07180	0.07160	0.07110	0.07040	0.24650	0.07140	0.07170	0.07110	0.33680	0.29530	0.07150	0.07190	0.07040	0.07210	0.07190	0.07290	0.22480	0.07240	0.07450	0.07160	0.32080	0.29660	0.30770	0.26360	0.25060	0.26000	0.26520	0.25420	0.25160	0.24840	0.24260	0.22380	0.30620	0.28690	0.29560	0.27940	0.26260	0.26910	0.26880	0.28330	0.25240	0.25780	0.23580	0.23730
120=17:39:44	105777	300	0.30880	0.31070	0.27960	0.29370	0.28830	0.29850	0.26790	0.29370	0.25790	0.28360	0.08080	0.25360	0.31900	0.31650	0.31320	0.24740	0.24980	0.29030	0.23420	0.09250	0.27970	0.28050	0.28130	0.23610	0.34210	0.30810	0.30990	0.29940	0.26580	0.23200	0.29030	0.09000	0.26770	0.08060	0.06940	0.23920	0.32180	0.30700	0.31260	0.28980	0.25760	0.27060	0.07160	0.24180	0.27260	0.25280	0.07050	0.22470	0.32660	0.29590	0.14920	0.07080	0.07060	0.07020	0.07100	0.07050	0.24450	0.07210	0.07010	0.07080	0.33240	0.29430	0.07060	0.07140	0.07100	0.07110	0.07100	0.07200	0.22480	0.07270	0.07110	0.07190	0.33800	0.30430	0.30260	0.25610	0.25120	0.25820	0.26420	0.24980	0.25220	0.24580	0.24450	0.22560	0.30570	0.28490	0.29580	0.27450	0.26100	0.27040	0.26910	0.27660	0.25020	0.25570	0.23750	0.23340
121=17:54:31	106664	300	0.31140	0.31460	0.28090	0.29310	0.29370	0.30020	0.26600	0.29370	0.25880	0.28660	0.08350	0.25700	0.31790	0.32050	0.31530	0.24780	0.25030	0.28790	0.22910	0.09330	0.27720	0.28250	0.28010	0.24000	0.33040	0.30620	0.31390	0.30430	0.26680	0.22960	0.29270	0.09190	0.26940	0.08120	0.07190	0.23650	0.31620	0.30790	0.31340	0.28970	0.25740	0.27300	0.07330	0.24280	0.27140	0.25610	0.07310	0.22100	0.32810	0.29770	0.14910	0.07230	0.07180	0.07280	0.07170	0.07220	0.24490	0.07230	0.07190	0.07230	0.33420	0.29470	0.07230	0.07250	0.07240	0.07240	0.07180	0.07270	0.22350	0.07300	0.07330	0.07260	0.32370	0.30040	0.30190	0.26160	0.25510	0.26110	0.26260	0.25310	0.25280	0.24510	0.24450	0.22460	0.30250	0.28650	0.29510	0.27660	0.26320	0.27160	0.26690	0.27530	0.25380	0.25800	0.23590	0.22400
122=18:09:18	107551	303	0.31040	0.31190	0.27390	0.29200	0.29470	0.30150	0.26400	0.29230	0.25820	0.28340	0.08210	0.25490	0.31770	0.32140	0.31470	0.24780	0.25160	0.28880	0.23380	0.09240	0.27780	0.28120	0.28000	0.24020	0.33130	0.30860	0.31230	0.30040	0.26650	0.23350	0.29240	0.09110	0.26950	0.08090	0.07130	0.23580	0.31460	0.31090	0.31370	0.29080	0.25950	0.27400	0.07240	0.23990	0.27550	0.25540	0.07240	0.22180	0.32860	0.30300	0.15020	0.07120	0.07020	0.07160	0.07160	0.07170	0.24440	0.07210	0.07060	0.07190	0.32650	0.29980	0.07150	0.07200	0.07180	0.07210	0.07160	0.07150	0.22260	0.07300	0.07200	0.07370	0.32390	0.30360	0.30740	0.26270	0.25390	0.25830	0.26060	0.25400	0.25240	0.24350	0.24070	0.22960	0.29770	0.28650	0.29320	0.27330	0.26270	0.27080	0.26870	0.27660	0.25100	0.25610	0.23490	0.22980
123=18:24:01	108434	300	0.32840	0.31980	0.28470	0.30050	0.29740	0.30500	0.26970	0.29780	0.26410	0.28600	0.08100	0.25690	0.31670	0.32800	0.31910	0.25130	0.25360	0.29040	0.23660	0.09210	0.27980	0.28500	0.28620	0.26740	0.33910	0.32250	0.32140	0.30750	0.27170	0.23950	0.29720	0.09110	0.27370	0.08180	0.07020	0.24380	0.31840	0.31520	0.31640	0.29470	0.26400	0.27740	0.07220	0.24540	0.27750	0.25980	0.07190	0.22950	0.33800	0.30910	0.15120	0.07130	0.07150	0.07030	0.07150	0.07190	0.25150	0.07350	0.07040	0.07170	0.33510	0.30070	0.07130	0.07180	0.07180	0.07240	0.07090	0.07240	0.22560	0.07290	0.07190	0.07560	0.33620	0.31500	0.31440	0.26540	0.25920	0.27040	0.26940	0.25980	0.25820	0.25280	0.24530	0.23490	0.30280	0.29490	0.29820	0.27800	0.27080	0.27500	0.27760	0.28140	0.25660	0.26340	0.23680	0.23680
124=18:38:48	109321	300	0.30290	0.31550	0.27280	0.28970	0.29140	0.29990	0.26300	0.29640	0.25610	0.28520	0.08200	0.25780	0.31760	0.32140	0.31710	0.24720	0.25480	0.28890	0.23260	0.09200	0.28300	0.27800	0.28170	0.23510	0.33290	0.30960	0.30950	0.30080	0.26760	0.23440	0.28970	0.09010	0.26590	0.08030	0.07070	0.23940	0.32200	0.30850	0.31620	0.28900	0.26400	0.27160	0.07130	0.24420	0.27400	0.25450	0.07090	0.22480	0.32140	0.30800	0.14960	0.07070	0.07040	0.07140	0.07150	0.07070	0.24480	0.07170	0.07070	0.07040	0.32900	0.29670	0.07070	0.07160	0.07130	0.07130	0.07140	0.07150	0.22680	0.07300	0.07170	0.07160	0.31390	0.29880	0.30170	0.26460	0.25330	0.25980	0.26280	0.25320	0.25550	0.24490	0.24210	0.22590	0.29680	0.28600	0.29460	0.27440	0.26720	0.27010	0.27250	0.28150	0.25630	0.25840	0.23800	0.22740
125=18:53:36	110208	298	0.31500	0.31520	0.27390	0.29160	0.29390	0.30360	0.26540	0.29250	0.26000	0.28630	0.08150	0.25550	0.31870	0.32290	0.31960	0.25080	0.25640	0.28870	0.23210	0.09170	0.28200	0.28100	0.28390	0.24320	0.33800	0.31280	0.31180	0.30360	0.27150	0.23730	0.29320	0.08980	0.26880	0.08050	0.07060	0.23740	0.31940	0.31060	0.31540	0.29310	0.26590	0.27780	0.07180	0.24430	0.27560	0.25920	0.07150	0.22500	0.33500	0.30920	0.14830	0.07140	0.07180	0.07160	0.07100	0.07120	0.24750	0.07190	0.07090	0.07050	0.33190	0.29800	0.07200	0.07160	0.07120	0.07100	0.07170	0.07300	0.22430	0.07250	0.07140	0.07210	0.32950	0.30190	0.29980	0.26250	0.25580	0.26240	0.26090	0.25600	0.25500	0.24640	0.24220	0.22460	0.30420	0.28720	0.29360	0.27830	0.26700	0.27280	0.27150	0.28000	0.25670	0.25640	0.23470	0.22540
126=19:08:19	111091	303	0.31180	0.31910	0.27940	0.29420	0.29940	0.30810	0.26570	0.29500	0.26100	0.29190	0.08280	0.25970	0.32320	0.32900	0.31810	0.25190	0.25900	0.29020	0.23500	0.09430	0.28020	0.28490	0.28210	0.24270	0.33980	0.32090	0.31930	0.30850	0.27900	0.24140	0.29770	0.09170	0.27280	0.08200	0.07050	0.24240	0.31940	0.31270	0.31530	0.29220	0.26800	0.27470	0.07300	0.25030	0.27470	0.26070	0.07280	0.22250	0.33140	0.31340	0.15350	0.07240	0.07370	0.07260	0.07230	0.07220	0.25140	0.07140	0.07210	0.07310	0.33510	0.30070	0.07160	0.07240	0.07250	0.07260	0.07330	0.07380	0.22720	0.07400	0.07260	0.07310	0.32760	0.30330	0.30630	0.26710	0.25880	0.26180	0.26720	0.25800	0.25850	0.25000	0.24510	0.22710	0.30520	0.28920	0.29430	0.27700	0.26790	0.27440	0.27270	0.28300	0.25780	0.25880	0.23530	0.22320
127=19:23:06	111978	303	0.31070	0.31530	0.27580	0.29360	0.29130	0.30530	0.26310	0.29490	0.26290	0.28610	0.08160	0.25640	0.31940	0.32590	0.31820	0.25000	0.25840	0.28950	0.23470	0.09410	0.28120	0.28350	0.28230	0.24580	0.33500	0.31730	0.31250	0.30230	0.27640	0.24210	0.29980	0.09210	0.26880	0.08100	0.07010	0.24030	0.32530	0.31010	0.31620	0.29420	0.26760	0.27220	0.07260	0.24480	0.27550	0.25280	0.07160	0.23840	0.32580	0.31330	0.15530	0.07190	0.07180	0.07110	0.07160	0.07160	0.24870	0.07120	0.07130	0.07180	0.33600	0.29730	0.07080	0.07170	0.07150	0.07160	0.07200	0.07270	0.22290	0.07280	0.07180	0.07260	0.32170	0.30360	0.30110	0.26140	0.26340	0.26280	0.26310	0.25240	0.25660	0.25120	0.24190	0.22920	0.30740	0.28440	0.29330	0.27610	0.26480	0.26920	0.27240	0.28360	0.25260	0.25890	0.23840	0.23530
128=19:37:50	112862	301	0.31460	0.32430	0.28470	0.29860	0.29290	0.30850	0.27190	0.29930	0.26540	0.29030	0.08200	0.25760	0.32030	0.33090	0.32330	0.25610	0.26150	0.29120	0.23800	0.09440	0.28170	0.28310	0.28520	0.24390	0.33680	0.32070	0.31800	0.30880	0.28220	0.24300	0.29780	0.09210	0.27540	0.08230	0.07060	0.24060	0.32250	0.31500	0.31980	0.29470	0.27310	0.27570	0.07210	0.24890	0.27980	0.25910	0.07060	0.22730	0.32940	0.31980	0.15570	0.07160	0.07230	0.07180	0.07260	0.07240	0.25150	0.07310	0.07160	0.07140	0.33060	0.30040	0.07160	0.07300	0.07260	0.07240	0.07230	0.07260	0.22620	0.07340	0.07230	0.07270	0.32700	0.30150	0.30240	0.26510	0.26040	0.26560	0.26570	0.25960	0.26080	0.25420	0.24530	0.22870	0.30060	0.28860	0.29670	0.27830	0.27070	0.27390	0.27560	0.28480	0.25800	0.26100	0.23630	0.22560
129=19:52:33	113745	300	0.31540	0.31750	0.27260	0.29560	0.29180	0.30590	0.26780	0.29510	0.26270	0.28640	0.08050	0.25410	0.32110	0.32660	0.31830	0.25440	0.25930	0.28990	0.23800	0.09590	0.28240	0.27990	0.28470	0.24960	0.33570	0.32040	0.31230	0.30680	0.27590	0.24410	0.29560	0.09280	0.27290	0.08200	0.06970	0.23920	0.32050	0.31530	0.31680	0.29280	0.27180	0.27390	0.07190	0.24860	0.27950	0.25600	0.07150	0.23370	0.33040	0.32000	0.15280	0.07170	0.07230	0.07140	0.07220	0.07160	0.24890	0.07230	0.07100	0.07120	0.33440	0.29910	0.07210	0.07210	0.07200	0.07290	0.07100	0.07260	0.22450	0.07400	0.07160	0.07360	0.32160	0.30590	0.30160	0.26440	0.25580	0.26280	0.26710	0.25880	0.25730	0.25070	0.24170	0.22730	0.29980	0.28610	0.29780	0.27610	0.26890	0.27060	0.27290	0.28380	0.25600	0.25840	0.23630	0.23460
130=20:07:16	114628	301	0.31700	0.31960	0.28090	0.29960	0.29580	0.31030	0.27050	0.30010	0.26800	0.29340	0.08220	0.25500	0.32550	0.33190	0.32060	0.25600	0.26570	0.29310	0.23790	0.09500	0.29000	0.28480	0.28790	0.25240	0.35140	0.32860	0.32000	0.30880	0.28490	0.24800	0.30490	0.09200	0.27550	0.08110	0.07060	0.24130	0.32610	0.31780	0.32420	0.29910	0.27300	0.27840	0.07150	0.25150	0.27830	0.26260	0.07050	0.23340	0.33510	0.32720	0.15450	0.07110	0.07150	0.07110	0.07160	0.07090	0.25600	0.07090	0.07050	0.07000	0.34020	0.30230	0.07100	0.07210	0.07090	0.07180	0.07100	0.07250	0.23280	0.07200	0.07120	0.07170	0.33440	0.30610	0.30390	0.26390	0.26050	0.26790	0.27000	0.25890	0.26680	0.25430	0.24780	0.22760	0.30980	0.29020	0.30140	0.28310	0.27010	0.27540	0.27920	0.28680	0.25890	0.26620	0.23860	0.23200
131=20:21:59	115511	300	0.31200	0.31710	0.27390	0.29420	0.28690	0.31040	0.26930	0.30170	0.26210	0.29430	0.08190	0.25730	0.32390	0.33070	0.32090	0.25590	0.26270	0.29100	0.23420	0.09560	0.28460	0.27980	0.28690	0.24450	0.33510	0.31960	0.31280	0.30390	0.27970	0.24590	0.30210	0.09240	0.26950	0.08110	0.07110	0.24000	0.32430	0.31640	0.31740	0.29450	0.27430	0.27710	0.07280	0.25220	0.27960	0.26080	0.07200	0.22880	0.33330	0.32240	0.15300	0.07210	0.07240	0.07230	0.07290	0.07070	0.24810	0.07200	0.07230	0.07140	0.33350	0.30140	0.07180	0.07320	0.07150	0.07260	0.07240	0.07340	0.22760	0.07270	0.07220	0.07260	0.32610	0.30120	0.30320	0.25990	0.25300	0.26050	0.26870	0.25560	0.25610	0.25030	0.24430	0.22620	0.30000	0.28980	0.29650	0.27990	0.26880	0.27310	0.27280	0.28710	0.25730	0.25920	0.23420	0.22820
132=20:36:46	116398	303	0.31840	0.32730	0.28420	0.29680	0.29370	0.30940	0.27060	0.29990	0.26600	0.29070	0.08100	0.25840	0.32310	0.33230	0.32400	0.25730	0.26360	0.29460	0.23650	0.09540	0.28940	0.28320	0.28350	0.24380	0.34440	0.32830	0.32090	0.31180	0.28680	0.24830	0.30160	0.09320	0.27290	0.08020	0.06990	0.24370	0.32770	0.31720	0.31950	0.29480	0.27580	0.27770	0.07200	0.25090	0.27840	0.26050	0.07180	0.22790	0.33680	0.33050	0.15740	0.07120	0.07220	0.07160	0.07160	0.07170	0.25040	0.07260	0.07020	0.07140	0.33820	0.30330	0.07090	0.07110	0.07120	0.07160	0.07160	0.07280	0.22950	0.07360	0.07150	0.07180	0.32940	0.30590	0.31250	0.27090	0.26510	0.26600	0.26780	0.25640	0.26180	0.25370	0.24750	0.23120	0.30680	0.29090	0.29910	0.27890	0.26790	0.27220	0.27370	0.28140	0.25700	0.25800	0.23710	0.22800
133=20:51:29	117282	303	0.30750	0.32160	0.27900	0.29720	0.29740	0.30950	0.26780	0.29770	0.26540	0.29180	0.08140	0.25660	0.32520	0.33070	0.31960	0.25450	0.26550	0.29300	0.23470	0.09520	0.28610	0.28420	0.28430	0.24750	0.33400	0.32540	0.31510	0.30960	0.28410	0.24880	0.30480	0.09210	0.27630	0.08060	0.06860	0.24360	0.32640	0.31470	0.31880	0.29660	0.27550	0.27990	0.07140	0.24850	0.28000	0.25440	0.07130	0.23120	0.32790	0.32950	0.15640	0.07130	0.07140	0.07120	0.07070	0.07070	0.25160	0.07030	0.06980	0.07130	0.33510	0.30090	0.07020	0.07180	0.07060	0.07090	0.07130	0.07240	0.22880	0.07240	0.07140	0.07200	0.32280	0.30800	0.30390	0.26580	0.26200	0.26490	0.26690	0.25450	0.26080	0.25380	0.24430	0.23220	0.30260	0.28830	0.29800	0.27790	0.27010	0.27360	0.27460	0.28330	0.25890	0.25850	0.23520	0.22990
134=21:06:12	118165	303	0.31610	0.32410	0.27950	0.30090	0.29930	0.31100	0.26680	0.30500	0.26130	0.29730	0.08220	0.26040	0.32280	0.33150	0.31920	0.25840	0.26630	0.29210	0.23170	0.09620	0.28310	0.28430	0.28590	0.24520	0.33150	0.32390	0.32270	0.31170	0.28120	0.24580	0.30400	0.09250	0.27180	0.07950	0.07100	0.23910	0.32110	0.32160	0.31970	0.29640	0.27400	0.28160	0.07130	0.28620	0.27950	0.26360	0.07180	0.21870	0.32690	0.32790	0.15560	0.07060	0.07120	0.07110	0.07210	0.07130	0.25240	0.07110	0.07160	0.06930	0.33770	0.29880	0.07140	0.07160	0.07180	0.07150	0.07200	0.07170	0.22460	0.07210	0.07190	0.07170	0.32890	0.30690	0.30430	0.26730	0.26030	0.26470	0.26840	0.25870	0.26300	0.24980	0.24300	0.22700	0.30030	0.28880	0.29710	0.27790	0.26920	0.27710	0.27070	0.28300	0.25980	0.25760	0.23530	0.22340
135=21:20:55	119048	300	0.32200	0.32160	0.28000	0.29940	0.29760	0.31320	0.27240	0.30630	0.26440	0.30330	0.08190	0.25850	0.32070	0.33620	0.32270	0.26320	0.26980	0.29440	0.23440	0.09570	0.28420	0.28840	0.28780	0.25650	0.33650	0.32840	0.32040	0.30700	0.28420	0.25060	0.30800	0.09220	0.27700	0.08050	0.07170	0.24020	0.32390	0.32100	0.32100	0.29790	0.27590	0.28210	0.07290	0.25580	0.27800	0.26330	0.07240	0.22010	0.33900	0.33830	0.15660	0.07260	0.07130	0.07060	0.07150	0.07200	0.25540	0.07230	0.07250	0.07220	0.33440	0.30300	0.07160	0.07220	0.07230	0.07190	0.07150	0.07210	0.23000	0.07200	0.07250	0.07260	0.33240	0.30690	0.30630	0.26100	0.26010	0.26500	0.27050	0.25720	0.26040	0.24850	0.24640	0.22760	0.29700	0.29060	0.29900	0.27930	0.27110	0.27630	0.27320	0.28040	0.26090	0.26050	0.23900	0.22850
136=21:35:42	119935	300	0.32770	0.32740	0.28590	0.29940	0.30660	0.31230	0.27260	0.29850	0.26890	0.29790	0.08200	0.26050	0.32860	0.33710	0.32570	0.26030	0.26950	0.29220	0.23290	0.09690	0.28720	0.28740	0.28840	0.24550	0.33950	0.33120	0.32740	0.30910	0.28910	0.25310	0.31260	0.09330	0.27750	0.08150	0.07180	0.24070	0.32560	0.32300	0.32180	0.29780	0.28100	0.28230	0.07240	0.25540	0.28230	0.26460	0.07210	0.22250	0.34020	0.33980	0.15770	0.07120	0.07140	0.07120	0.06960	0.07220	0.25680	0.07210	0.07100	0.07150	0.33720	0.30600	0.07140	0.07120	0.07080	0.07120	0.07160	0.07210	0.22920	0.07310	0.07230	0.07310	0.33440	0.30890	0.31000	0.27020	0.26300	0.26500	0.27250	0.25970	0.26280	0.25370	0.25030	0.22840	0.30710	0.29150	0.29770	0.28010	0.26920	0.27220	0.27270	0.28280	0.26040	0.25890	0.23780	0.22610
137=21:50:25	120818	303	0.31710	0.32460	0.27990	0.29580	0.29670	0.31140	0.26900	0.30180	0.26390	0.29930	0.08270	0.26130	0.32270	0.33620	0.32270	0.25910	0.27160	0.29360	0.23000	0.09700	0.28710	0.28190	0.28420	0.24330	0.33620	0.32970	0.32020	0.30890	0.29280	0.24780	0.30490	0.09250	0.27410	0.08010	0.07110	0.24160	0.32550	0.32200	0.32110	0.29870	0.27540	0.28150	0.07240	0.25140	0.27970	0.26480	0.07220	0.22180	0.33410	0.34010	0.16000	0.07150	0.07180	0.07110	0.07100	0.07150	0.25730	0.07100	0.07210	0.07110	0.33880	0.30300	0.07180	0.07170	0.07200	0.07070	0.07180	0.07240	0.22780	0.07200	0.07260	0.07190	0.32490	0.30660	0.31060	0.27070	0.25810	0.26290	0.26950	0.25870	0.26350	0.24960	0.24700	0.22850	0.30240	0.28980	0.29700	0.27960	0.27300	0.27290	0.27590	0.28060	0.25930	0.26050	0.23600	0.22630
138=22:05:12	121705	303	0.31680	0.32110	0.27370	0.29500	0.29640	0.30990	0.27050	0.29640	0.27130	0.28670	0.08310	0.25300	0.32570	0.33590	0.32270	0.26040	0.27310	0.29340	0.23400	0.09770	0.28890	0.28530	0.28730	0.24190	0.34750	0.33120	0.31520	0.30770	0.28750	0.25060	0.30980	0.09450	0.27740	0.08190	0.07050	0.23760	0.32820	0.32680	0.32510	0.30050	0.27960	0.28230	0.07120	0.25220	0.28450	0.26180	0.07200	0.22770	0.33450	0.33930	0.15950	0.07070	0.07230	0.07210	0.07240	0.07230	0.25530	0.07300	0.07070	0.07230	0.33760	0.30520	0.07170	0.07200	0.07160	0.07270	0.07200	0.07230	0.22920	0.07370	0.07200	0.07430	0.33170	0.30820	0.29960	0.26380	0.25960	0.26400	0.26770	0.25720	0.25890	0.24900	0.24240	0.22840	0.30960	0.29160	0.30090	0.28190	0.27510	0.27320	0.27660	0.28990	0.25820	0.26090	0.23690	0.23500
139=22:19:59	122592	300	0.31420	0.32370	0.27820	0.30140	0.29720	0.31320	0.27180	0.30320	0.26850	0.28960	0.08120	0.25610	0.32760	0.33730	0.32780	0.26240	0.27230	0.29540	0.23100	0.09820	0.28630	0.28610	0.29200	0.25370	0.33620	0.33160	0.31560	0.31270	0.29030	0.25270	0.30660	0.09570	0.27940	0.08190	0.07060	0.24130	0.32900	0.32130	0.32130	0.30150	0.28340	0.27810	0.07160	0.25350	0.28160	0.26130	0.07130	0.23430	0.33540	0.34010	0.15880	0.07160	0.07120	0.07070	0.07230	0.07180	0.25580	0.07230	0.07040	0.07050	0.33740	0.30390	0.07190	0.07250	0.07140	0.07230	0.07180	0.07250	0.22760	0.07450	0.07230	0.07320	0.33860	0.30740	0.30470	0.26540	0.26560	0.26410	0.26600	0.26080	0.26270	0.25280	0.24320	0.22610	0.30350	0.29270	0.29940	0.28020	0.27170	0.27450	0.27280	0.28600	0.25660	0.26120	0.23450	0.22790
140=22:34:43	123475	303	0.31330	0.32330	0.28150	0.29340	0.29930	0.31160	0.27500	0.29950	0.26580	0.29910	0.08250	0.25720	0.32310	0.33910	0.32190	0.26440	0.26790	0.29600	0.22520	0.09640	0.27860	0.29470	0.27850	0.23700	0.33490	0.32870	0.32260	0.30510	0.29370	0.25180	0.31380	0.09280	0.27750	0.07970	0.07150	0.23500	0.32720	0.32460	0.32070	0.29870	0.27500	0.28830	0.07240	0.25830	0.27620	0.27060	0.07280	0.21570	0.33020	0.34530	0.15780	0.07120	0.07020	0.07180	0.06890	0.07200	0.25850	0.07150	0.07070	0.07210	0.33750	0.30250	0.07050	0.07080	0.07080	0.06990	0.07130	0.07040	0.22970	0.07020	0.07360	0.07180	0.32600	0.30860	0.31320	0.27070	0.26100	0.26620	0.26990	0.25960	0.26390	0.24780	0.25000	0.22920	0.30440	0.29320	0.29960	0.27960	0.27220	0.27760	0.27450	0.28130	0.25860	0.25960	0.23680	0.23940
141=22:49:26	124358	303	0.31460	0.32350	0.27850	0.29720	0.29610	0.31360	0.27160	0.29760	0.26950	0.29300	0.08090	0.25360	0.32440	0.33890	0.32430	0.26120	0.27220	0.29140	0.22940	0.09720	0.28470	0.28760	0.28510	0.24880	0.33820	0.33280	0.31680	0.30560	0.29410	0.25630	0.30990	0.09380	0.27940	0.08040	0.06870	0.23820	0.33020	0.32090	0.32290	0.29900	0.28410	0.27960	0.07120	0.25150	0.28080	0.26310	0.07060	0.23770	0.33470	0.34480	0.15950	0.07030	0.07060	0.07080	0.07130	0.07000	0.25300	0.07210	0.06890	0.07080	0.33520	0.30260	0.06980	0.07170	0.07050	0.07170	0.07130	0.07210	0.23090	0.07290	0.07110	0.07610	0.32870	0.30490	0.30270	0.26250	0.26420	0.26770	0.26780	0.25580	0.26190	0.25180	0.24630	0.22720	0.30260	0.29230	0.29870	0.28080	0.27160	0.27410	0.27460	0.28530	0.25640	0.26340	0.23440	0.22980
142=23:04:09	125241	300	0.32380	0.32600	0.28400	0.30060	0.30230	0.31670	0.27520	0.30560	0.26880	0.30470	0.08250	0.26140	0.32580	0.34260	0.32850	0.26450	0.27770	0.29960	0.22710	0.09910	0.29010	0.29180	0.28700	0.24440	0.34510	0.33210	0.32380	0.31140	0.29950	0.25750	0.31780	0.09580	0.27680	0.08030	0.07160	0.24200	0.32970	0.32860	0.32430	0.30100	0.28450	0.28760	0.07280	0.25700	0.28070	0.26930	0.07280	0.22780	0.34010	0.35310	0.16140	0.07140	0.07180	0.07230	0.07130	0.07120	0.26090	0.07220	0.07180	0.07260	0.34070	0.30630	0.07250	0.07130	0.07100	0.07130	0.07280	0.07230	0.22950	0.07220	0.07300	0.07250	0.33020	0.30840	0.30950	0.26900	0.26990	0.26670	0.27400	0.26440	0.26400	0.25240	0.24750	0.23090	0.30710	0.29310	0.30190	0.27980	0.27320	0.27630	0.27230	0.28560	0.25910	0.26370	0.23420	0.23290
143=23:18:56	126128	300	0.32130	0.33040	0.28200	0.30060	0.30170	0.31960	0.27480	0.30860	0.27240	0.29860	0.08140	0.26190	0.32570	0.34080	0.32630	0.26470	0.28230	0.29410	0.22870	0.10060	0.28970	0.28730	0.29180	0.26030	0.34200	0.33790	0.32280	0.31610	0.29740	0.26050	0.31640	0.09520	0.28070	0.08160	0.07060	0.24540	0.32670	0.32730	0.32480	0.29870	0.28880	0.28380	0.07250	0.25580	0.28830	0.26210	0.07200	0.23370	0.33670	0.35230	0.16420	0.07180	0.07310	0.07110	0.07230	0.07060	0.26050	0.07200	0.07210	0.07120	0.33690	0.30470	0.07150	0.07230	0.07180	0.07230	0.07200	0.07350	0.22830	0.07330	0.07240	0.07260	0.33000	0.30490	0.30770	0.27070	0.26460	0.26760	0.27520	0.26200	0.26520	0.25400	0.24740	0.22710	0.30560	0.29250	0.29910	0.28100	0.27210	0.27640	0.27260	0.28700	0.25780	0.26190	0.23220	0.22690
144=23:33:39	127011	300	0.31920	0.32850	0.28220	0.29890	0.29710	0.31700	0.27430	0.30320	0.26940	0.29640	0.08070	0.25370	0.32350	0.34020	0.32320	0.26630	0.27240	0.29620	0.22490	0.09620	0.28410	0.29110	0.28320	0.24250	0.33210	0.33140	0.31890	0.31020	0.29460	0.25690	0.31580	0.09480	0.28160	0.08070	0.07010	0.23470	0.32570	0.33010	0.32300	0.30160	0.28350	0.28480	0.07140	0.25470	0.28150	0.26550	0.07220	0.22800	0.34630	0.35790	0.16020	0.07040	0.07090	0.06970	0.07070	0.07110	0.25960	0.07160	0.06920	0.07110	0.33750	0.30500	0.07110	0.07080	0.07120	0.07110	0.07050	0.07160	0.22620	0.07210	0.07100	0.07510	0.33360	0.30990	0.31410	0.27110	0.26230	0.26850	0.27010	0.26140	0.26220	0.25440	0.24710	0.22760	0.30050	0.29330	0.29890	0.28310	0.27720	0.27710	0.27350	0.28270	0.26160	0.25910	0.23560	0.23150
145=23:48:26	127898	303	0.32980	0.32870	0.28630	0.30500	0.30210	0.32150	0.27680	0.30990	0.26750	0.31080	0.08210	0.26310	0.32440	0.34210	0.32700	0.26790	0.27970	0.29820	0.22490	0.10020	0.28890	0.28940	0.28780	0.24830	0.34820	0.34220	0.33180	0.31460	0.30400	0.26520	0.31880	0.09490	0.27900	0.08120	0.07190	0.24400	0.32620	0.32850	0.32680	0.30380	0.28700	0.28770	0.07270	0.26040	0.28330	0.26660	0.07220	0.22020	0.34430	0.35970	0.16680	0.07310	0.07190	0.07060	0.07230	0.07210	0.26280	0.07110	0.07310	0.07160	0.34040	0.30700	0.07210	0.07170	0.07160	0.07240	0.07170	0.07270	0.23140	0.07310	0.07350	0.07240	0.33910	0.30990	0.30960	0.26830	0.26760	0.27060	0.27650	0.26090	0.26910	0.25460	0.25190	0.22810	0.30540	0.29600	0.30210	0.28080	0.27090	0.28000	0.27710	0.28220	0.26310	0.26380	0.23910	0.22550
146=00:03:09	128781	300	0.32040	0.32910	0.28240	0.29710	0.30070	0.32040	0.27300	0.30450	0.26690	0.30190	0.08150	0.26110	0.32170	0.34250	0.32670	0.26690	0.27850	0.29760	0.22520	0.10080	0.28850	0.28780	0.28860	0.24760	0.34740	0.34010	0.32280	0.31290	0.30480	0.26170	0.31440	0.09440	0.27710	0.07990	0.07120	0.24660	0.32700	0.32800	0.32530	0.30090	0.28760	0.28240	0.07170	0.25610	0.28090	0.26730	0.07140	0.22860	0.33560	0.35970	0.16500	0.07140	0.07090	0.07130	0.07200	0.06950	0.26070	0.07160	0.07190	0.07000	0.33860	0.30720	0.07110	0.07100	0.07090	0.07170	0.07220	0.07210	0.22960	0.07260	0.07220	0.07170	0.33670	0.31160	0.31010	0.27460	0.26740	0.26770	0.27250	0.25980	0.26350	0.25210	0.24810	0.23040	0.31000	0.29100	0.30000	0.28260	0.27380	0.27760	0.27440	0.28700	0.26100	0.26180	0.23710	0.23150
147=00:17:52	129664	300	0.32070	0.33050	0.28750	0.29980	0.30480	0.31650	0.27630	0.30270	0.26920	0.29960	0.08350	0.26040	0.32640	0.34280	0.32420	0.26710	0.27870	0.29770	0.22380	0.10180	0.28680	0.29360	0.28460	0.24240	0.34280	0.33810	0.32810	0.31260	0.30910	0.25710	0.32250	0.09760	0.28330	0.07960	0.07230	0.24100	0.33280	0.33060	0.32560	0.30360	0.28590	0.28670	0.07180	0.25850	0.28560	0.27090	0.07250	0.22140	0.33540	0.36370	0.16700	0.07170	0.07110	0.07180	0.07070	0.07250	0.26780	0.07220	0.07100	0.07300	0.34950	0.30570	0.07210	0.07160	0.07180	0.07230	0.07220	0.07120	0.23710	0.07170	0.07280	0.07260	0.33390	0.31760	0.31380	0.27750	0.27580	0.27590	0.27690	0.26710	0.27270	0.25670	0.25140	0.23530	0.30660	0.29430	0.30330	0.28270	0.27750	0.27780	0.28060	0.28410	0.26560	0.26230	0.24070	0.23590
148=00:32:35	130548	300	0.31720	0.32360	0.28290	0.29800	0.29980	0.31970	0.27760	0.30310	0.27130	0.30550	0.08370	0.25980	0.33230	0.34490	0.32920	0.26840	0.28090	0.29840	0.22640	0.10220	0.28840	0.29130	0.28460	0.23760	0.33770	0.33740	0.32260	0.31010	0.30440	0.25840	0.31970	0.09710	0.28200	0.08160	0.07220	0.24110	0.33170	0.33020	0.32520	0.30430	0.29020	0.28290	0.07330	0.25760	0.28670	0.26720	0.07330	0.22150	0.33570	0.36330	0.16580	0.07210	0.07240	0.07290	0.07110	0.07310	0.26210	0.07230	0.07200	0.07320	0.34030	0.30790	0.07240	0.07210	0.07240	0.07090	0.07280	0.07290	0.23430	0.07280	0.07330	0.07340	0.32380	0.30790	0.30660	0.26740	0.26110	0.27070	0.27730	0.26380	0.26690	0.25130	0.24950	0.22930	0.31130	0.29410	0.30530	0.28260	0.27640	0.27690	0.28040	0.28470	0.26350	0.26270	0.24030	0.23780
149=00:47:18	131431	300	0.33070	0.32650	0.28240	0.29710	0.29860	0.31850	0.27210	0.30340	0.26770	0.30360	0.08360	0.25880	0.32520	0.34390	0.32740	0.26850	0.28060	0.29650	0.22770	0.10360	0.28500	0.29280	0.28730	0.24100	0.34480	0.33710	0.32380	0.30700	0.30330	0.25930	0.31860	0.09750	0.27940	0.08080	0.07150	0.24040	0.33050	0.33080	0.32740	0.30110	0.28840	0.28420	0.07310	0.25930	0.28270	0.26800	0.07300	0.22330	0.34220	0.36570	0.16340	0.07150	0.07170	0.07210	0.07110	0.07170	0.26100	0.07190	0.07040	0.07220	0.34100	0.30740	0.07150	0.07210	0.07230	0.07170	0.07220	0.07270	0.23290	0.07120	0.07330	0.07290	0.33060	0.30950	0.31150	0.26990	0.26410	0.27150	0.27440	0.26010	0.26430	0.24820	0.24750	0.23030	0.30440	0.29730	0.29910	0.28120	0.27320	0.27660	0.27320	0.28290	0.26400	0.25900	0.23330	0.23180
150=01:02:01	132314	300	0.32470	0.32990	0.28150	0.30430	0.30430	0.32350	0.27790	0.30680	0.27400	0.29850	0.07990	0.25810	0.32370	0.34410	0.32470	0.26810	0.28260	0.29660	0.22600	0.10140	0.28960	0.28730	0.28760	0.24940	0.33620	0.34020	0.32750	0.31490	0.29980	0.26420	0.31910	0.09640	0.28350	0.08070	0.06870	0.23930	0.32850	0.32810	0.32520	0.30180	0.28800	0.28130	0.07120	0.25610	0.28550	0.26480	0.07100	0.22910	0.33930	0.36800	0.16680	0.07160	0.07060	0.06960	0.06990	0.07070	0.26300	0.07130	0.06840	0.07000	0.33890	0.30630	0.07040	0.07110	0.07010	0.07020	0.07030	0.07190	0.23100	0.07260	0.07050	0.07490	0.34060	0.31010	0.30620	0.27230	0.26370	0.27080	0.27580	0.26680	0.26820	0.25660	0.24700	0.22860	0.30220	0.29210	0.30240	0.28340	0.27250	0.27670	0.27580	0.28290	0.26100	0.26460	0.23690	0.22660
151=01:16:44	133197	298	0.32340	0.32880	0.28560	0.30290	0.30400	0.32260	0.27600	0.30620	0.27210	0.30380	0.08230	0.25840	0.32790	0.34260	0.32700	0.27000	0.28330	0.30030	0.22800	0.10300	0.28960	0.29200	0.28690	0.24660	0.33830	0.33980	0.32990	0.31140	0.30510	0.26420	0.32300	0.09850	0.28200	0.08140	0.07040	0.24020	0.32650	0.33180	0.32560	0.30310	0.29240	0.28690	0.07130	0.25570	0.28510	0.27010	0.07160	0.22140	0.34080	0.36590	0.16550	0.07010	0.07220	0.07140	0.07160	0.07240	0.26460	0.07240	0.07020	0.07140	0.34020	0.30580	0.07140	0.07180	0.07180	0.07180	0.07190	0.07250	0.23280	0.07300	0.07180	0.07390	0.32970	0.31450	0.31240	0.27230	0.26930	0.26910	0.27280	0.26580	0.26730	0.25260	0.24860	0.23040	0.30720	0.29400	0.30290	0.28190	0.27390	0.27980	0.27870	0.28430	0.26210	0.26410	0.23760	0.22630
152=01:31:27	134080	303	0.31870	0.33130	0.28510	0.30360	0.30140	0.32750	0.27150	0.31170	0.26540	0.30950	0.08280	0.26720	0.32600	0.34370	0.33050	0.26920	0.28590	0.29450	0.22570	0.10360	0.28980	0.28700	0.28870	0.25210	0.33850	0.34070	0.32400	0.31200	0.30730	0.26880	0.31730	0.09740	0.27250	0.08190	0.07180	0.24520	0.32620	0.32650	0.32860	0.29870	0.29110	0.28330	0.07270	0.25800	0.28230	0.26820	0.07160	0.22830	0.33590	0.36420	0.16770	0.07240	0.07270	0.07170	0.07210	0.06980	0.26200	0.07070	0.07300	0.07100	0.33890	0.30430	0.07120	0.07250	0.07080	0.07200	0.07260	0.07220	0.23170	0.07330	0.07300	0.07220	0.33300	0.31470	0.31490	0.27290	0.26850	0.26780	0.27430	0.26030	0.26870	0.25350	0.24530	0.22780	0.30420	0.29180	0.29850	0.28500	0.27010	0.27620	0.27080	0.28640	0.26200	0.26430	0.23830	0.22820
153=01:46:14	134967	300	0.32230	0.33220	0.29110	0.30490	0.30970	0.32350	0.27960	0.30840	0.27290	0.31100	0.08280	0.26320	0.32860	0.34540	0.32860	0.27110	0.28850	0.29920	0.22580	0.10370	0.28860	0.29340	0.28740	0.25010	0.33860	0.34690	0.33960	0.31400	0.30920	0.26650	0.33050	0.09910	0.28610	0.08060	0.07230	0.24470	0.33040	0.33210	0.32460	0.30360	0.29690	0.28570	0.07260	0.25660	0.29000	0.26770	0.07250	0.21860	0.33660	0.37440	0.17100	0.07270	0.07200	0.07220	0.07180	0.07240	0.26860	0.07290	0.07170	0.07160	0.34580	0.30580	0.07200	0.07080	0.07150	0.07160	0.07280	0.07250	0.23560	0.07360	0.07240	0.07400	0.33090	0.31120	0.31460	0.27640	0.26780	0.27280	0.28290	0.26680	0.27080	0.25670	0.25060	0.23100	0.30610	0.29490	0.30480	0.28120	0.27370	0.27680	0.27690	0.28600	0.26500	0.26270	0.23720	0.23240
154=02:00:57	135850	301	0.32110	0.33580	0.28610	0.30760	0.30750	0.32910	0.27240	0.31280	0.27170	0.30990	0.08110	0.26200	0.32610	0.34740	0.32910	0.26740	0.29120	0.29640	0.22320	0.10540	0.29580	0.28540	0.29540	0.26410	0.34240	0.35130	0.32920	0.31810	0.31380	0.27120	0.31980	0.09720	0.27850	0.08090	0.07120	0.25030	0.33290	0.32840	0.33520	0.30190	0.29570	0.28730	0.07170	0.25860	0.28630	0.27000	0.07050	0.23720	0.33620	0.37510	0.17660	0.07280	0.07290	0.07150	0.07160	0.07060	0.26400	0.07130	0.07320	0.06910	0.34550	0.30790	0.07140	0.07300	0.07100	0.07220	0.07160	0.07330	0.23530	0.07320	0.07290	0.07180	0.33650	0.31300	0.31340	0.28150	0.27940	0.27500	0.28010	0.27060	0.28000	0.25800	0.26020	0.22730	0.31770	0.30180	0.30790	0.28680	0.27810	0.28460	0.27590	0.29090	0.26800	0.27050	0.24880	0.22940
155=02:15:45	136737	301	0.32140	0.33170	0.28920	0.30500	0.30710	0.32710	0.28150	0.30980	0.27640	0.31010	0.08300	0.26380	0.33060	0.35140	0.33640	0.27620	0.29060	0.30520	0.22860	0.10520	0.29170	0.29890	0.29440	0.25450	0.34860	0.35060	0.33290	0.31500	0.31790	0.27080	0.33310	0.09900	0.28670	0.08050	0.07070	0.24450	0.33550	0.33500	0.33260	0.30660	0.29740	0.29180	0.07290	0.26020	0.29320	0.26650	0.07330	0.24790	0.33690	0.38150	0.17200	0.07140	0.07180	0.07180	0.07130	0.07260	0.26670	0.07310	0.07130	0.07310	0.34910	0.31070	0.07200	0.07180	0.07170	0.07240	0.07220	0.07290	0.23540	0.07300	0.07320	0.07550	0.33570	0.31370	0.30770	0.27270	0.27030	0.27220	0.27800	0.26830	0.26820	0.25420	0.25150	0.22980	0.31010	0.29480	0.30740	0.28470	0.27700	0.27930	0.27880	0.28560	0.26780	0.26740	0.24180	0.25200
156=02:30:28	137620	298	0.32530	0.32940	0.28110	0.29740	0.30130	0.32060	0.27360	0.30530	0.27390	0.29440	0.08150	0.25550	0.32480	0.35000	0.33090	0.27280	0.28450	0.29760	0.22360	0.10310	0.28800	0.29510	0.28800	0.25010	0.33930	0.34180	0.32400	0.31380	0.31290	0.26340	0.32040	0.09660	0.27940	0.07990	0.07000	0.23880	0.33620	0.33140	0.32770	0.30460	0.29490	0.28510	0.07260	0.25790	0.28440	0.26950	0.07190	0.23740	0.33580	0.38090	0.16920	0.07010	0.07180	0.07140	0.07150	0.07110	0.26060	0.07320	0.07060	0.07150	0.33980	0.30880	0.07160	0.07050	0.07180	0.07150	0.07110	0.07250	0.23200	0.07220	0.07240	0.07270	0.32520	0.31080	0.31140	0.27590	0.27300	0.26920	0.27170	0.26290	0.26700	0.25550	0.24650	0.22830	0.30150	0.29090	0.30070	0.28310	0.27430	0.27620	0.27250	0.28670	0.26410	0.26290	0.23570	0.23160
157=02:45:11	138503	303	0.31390	0.33400	0.28590	0.30560	0.30900	0.32630	0.27810	0.30970	0.27240	0.30940	0.08160	0.26350	0.32400	0.34950	0.33060	0.27080	0.29000	0.30110	0.22160	0.10410	0.29210	0.28940	0.28710	0.24770	0.33470	0.34750	0.33630	0.31910	0.31530	0.26420	0.32520	0.09780	0.28310	0.08030	0.07170	0.24800	0.33520	0.33030	0.34550	0.30440	0.29510	0.28580	0.07210	0.26100	0.28420	0.27190	0.07180	0.22210	0.32890	0.37500	0.17630	0.07330	0.07130	0.07050	0.07120	0.07220	0.26910	0.07060	0.07150	0.07110	0.34190	0.30950	0.07150	0.07160	0.07150	0.07150	0.07120	0.07220	0.23730	0.07250	0.07300	0.07290	0.32590	0.31060	0.31390	0.27870	0.26770	0.27040	0.28350	0.27280	0.27810	0.25650	0.25290	0.22950	0.30800	0.29480	0.30140	0.28250	0.27580	0.27840	0.27820	0.28420	0.27000	0.26410	0.24190	0.22800
158=02:59:54	139386	303	0.33000	0.33410	0.28220	0.30200	0.30400	0.33050	0.27670	0.30880	0.27290	0.30470	0.07980	0.26000	0.32880	0.34400	0.33140	0.26990	0.29180	0.29710	0.22160	0.10490	0.29220	0.28590	0.29250	0.26050	0.34530	0.34910	0.32600	0.31670	0.31590	0.27200	0.32340	0.09700	0.27990	0.08080	0.06840	0.24710	0.33050	0.32950	0.32850	0.30280	0.30070	0.28120	0.07080	0.26130	0.28780	0.26290	0.06960	0.23510	0.33730	0.38000	0.17120	0.07050	0.07200	0.07000	0.07120	0.06910	0.26360	0.07010	0.07080	0.06890	0.34090	0.30510	0.06980	0.07080	0.06920	0.07110	0.07040	0.07220	0.23250	0.07250	0.07080	0.07110	0.33280	0.31360	0.31210	0.27520	0.26810	0.26830	0.28030	0.26630	0.27040	0.26110	0.25160	0.23010	0.30750	0.29230	0.30100	0.28330	0.27640	0.27640	0.27730	0.28710	0.26480	0.26090	0.23660	0.22610
159=03:14:37	140269	301	0.32300	0.33460	0.28480	0.30340	0.30660	0.32900	0.27640	0.30920	0.27500	0.30370	0.08100	0.26090	0.32900	0.34810	0.33170	0.27090	0.29360	0.29920	0.22070	0.11130	0.29430	0.28970	0.29190	0.24920	0.34350	0.34400	0.32400	0.31280	0.31420	0.27180	0.32650	0.10360	0.28270	0.08140	0.06980	0.24550	0.32970	0.33190	0.33080	0.30340	0.29910	0.28480	0.07150	0.25770	0.28830	0.26760	0.07090	0.23280	0.34100	0.37980	0.17230	0.07190	0.07240	0.07110	0.07200	0.07130	0.26600	0.07160	0.06970	0.07070	0.34460	0.30700	0.07080	0.07110	0.07130	0.07220	0.07130	0.07250	0.23330	0.07190	0.07090	0.07200	0.33700	0.31320	0.31130	0.27460	0.27500	0.27200	0.27800	0.26710	0.26720	0.25670	0.24860	0.22970	0.30760	0.28870	0.30280	0.28410	0.27570	0.27390	0.27470	0.28560	0.26390	0.26490	0.23500	0.22950
160=03:29:20	141152	300	0.32600	0.33680	0.29200	0.30850	0.30750	0.33660	0.28750	0.31610	0.27350	0.31990	0.08120	0.26250	0.32810	0.34940	0.33430	0.27390	0.29690	0.30280	0.21860	0.11290	0.29280	0.28980	0.29620	0.24910	0.34600	0.34770	0.33540	0.32130	0.31600	0.27350	0.33290	0.10270	0.28690	0.08020	0.07120	0.24600	0.33520	0.33430	0.33120	0.30950	0.30150	0.29390	0.07100	0.26370	0.29310	0.27590	0.07120	0.22180	0.34510	0.38080	0.17410	0.07120	0.07110	0.07080	0.07040	0.06970	0.27280	0.07020	0.07240	0.06930	0.34950	0.31100	0.07100	0.07160	0.07050	0.07060	0.07160	0.07180	0.23640	0.07230	0.07200	0.07110	0.34360	0.31480	0.31820	0.27710	0.26910	0.27490	0.28760	0.26890	0.27970	0.26060	0.25910	0.22730	0.31630	0.30140	0.30660	0.29360	0.28020	0.28330	0.28040	0.29500	0.27710	0.26910	0.24800	0.22880
161=03:44:03	142035	300	0.32050	0.33120	0.28920	0.30830	0.30910	0.32800	0.28310	0.31110	0.27650	0.31300	0.08270	0.25980	0.32670	0.34900	0.32940	0.27400	0.29190	0.30570	0.21680	0.11450	0.29370	0.29520	0.29550	0.24690	0.34300	0.34990	0.33240	0.32110	0.32090	0.26990	0.32850	0.10400	0.29060	0.08030	0.07150	0.24580	0.33230	0.34100	0.33210	0.31090	0.30300	0.29060	0.07190	0.26290	0.29330	0.27420	0.07230	0.22260	0.34060	0.38860	0.17420	0.07150	0.07010	0.07160	0.07140	0.07200	0.27040	0.07050	0.07130	0.07050	0.34700	0.31670	0.07100	0.07080	0.07070	0.07110	0.07070	0.07170	0.24590	0.07190	0.07260	0.07190	0.34790	0.31790	0.31610	0.28010	0.27340	0.28110	0.28880	0.27750	0.28110	0.26290	0.26000	0.23550	0.31130	0.30560	0.31350	0.29090	0.28460	0.28580	0.28900	0.29200	0.27110	0.27160	0.25370	0.24180
162=03:58:46	142919	300	0.31980	0.33200	0.28790	0.30130	0.31000	0.32680	0.27810	0.30810	0.27120	0.30710	0.08250	0.26030	0.32610	0.35060	0.33020	0.27210	0.29240	0.30100	0.21580	0.11470	0.28740	0.29190	0.29100	0.24680	0.34170	0.34550	0.33050	0.31670	0.31900	0.26880	0.32930	0.10340	0.28500	0.07860	0.07090	0.24200	0.33080	0.33290	0.32780	0.30490	0.29840	0.28830	0.07230	0.25850	0.28660	0.26960	0.07170	0.22370	0.33580	0.38270	0.17200	0.07130	0.07130	0.07090	0.07060	0.07140	0.26480	0.07160	0.07120	0.07100	0.34560	0.30870	0.07140	0.07100	0.07110	0.07140	0.07200	0.07210	0.23280	0.07380	0.07240	0.07230	0.33570	0.30860	0.31160	0.27480	0.26790	0.27050	0.28060	0.26700	0.27330	0.25450	0.24980	0.22860	0.31070	0.29250	0.30060	0.28240	0.27560	0.27590	0.27490	0.28070	0.26680	0.26050	0.23650	0.23480
163=04:13:29	143802	300	0.31340	0.33460	0.28770	0.30380	0.30500	0.32820	0.27820	0.30800	0.27730	0.30850	0.08220	0.25930	0.32760	0.35220	0.33220	0.27460	0.29260	0.30490	0.21800	0.11440	0.29440	0.29680	0.28900	0.24440	0.34920	0.34840	0.32570	0.31210	0.31840	0.27210	0.32890	0.10390	0.28380	0.08030	0.06980	0.24230	0.33560	0.33650	0.33230	0.30620	0.30160	0.29070	0.07180	0.26140	0.28660	0.27110	0.07210	0.22520	0.33980	0.38360	0.17520	0.07070	0.07060	0.07160	0.07080	0.07070	0.26870	0.07170	0.06950	0.07080	0.34200	0.31200	0.07050	0.07150	0.07120	0.07100	0.07140	0.07240	0.23540	0.07100	0.07190	0.07210	0.33590	0.31220	0.30980	0.27260	0.27290	0.27020	0.27830	0.26550	0.27120	0.25260	0.25030	0.22710	0.30810	0.29930	0.30680	0.28450	0.27410	0.27830	0.27710	0.29040	0.26770	0.26390	0.24020	0.23120
164=04:28:12	144685	298	0.32110	0.33650	0.28840	0.30900	0.31260	0.33160	0.28130	0.31590	0.27240	0.31830	0.08160	0.26300	0.33030	0.34960	0.33420	0.27490	0.29680	0.30060	0.21420	0.11530	0.29510	0.29150	0.29410	0.25590	0.34140	0.34910	0.33620	0.32200	0.31760	0.27430	0.33520	0.10490	0.28630	0.08060	0.07150	0.24690	0.33240	0.33840	0.33230	0.30780	0.30100	0.29060	0.07130	0.26300	0.29440	0.27150	0.07080	0.22010	0.33970	0.38720	0.17630	0.07160	0.07130	0.06950	0.07140	0.07060	0.27530	0.07030	0.07170	0.06880	0.34940	0.31300	0.07110	0.07160	0.07150	0.07140	0.07150	0.07210	0.23740	0.07250	0.07160	0.07100	0.34150	0.31670	0.31600	0.27800	0.27210	0.27490	0.28550	0.27240	0.28090	0.25950	0.25740	0.22790	0.30960	0.29770	0.30810	0.28930	0.28380	0.28300	0.28030	0.29230	0.27200	0.26760	0.24000	0.22540
165=04:42:59	145572	301	0.31870	0.33450	0.28880	0.30900	0.30930	0.32710	0.28020	0.31080	0.27730	0.30690	0.08270	0.26210	0.33190	0.35200	0.33000	0.27510	0.29870	0.30090	0.21420	0.11730	0.29360	0.28980	0.29020	0.25120	0.34200	0.35110	0.33300	0.32410	0.32090	0.27200	0.33340	0.10610	0.28570	0.08120	0.07140	0.24460	0.33170	0.33600	0.33090	0.30700	0.30010	0.28920	0.07280	0.25870	0.28890	0.27020	0.07360	0.23360	0.33620	0.38930	0.17880	0.07280	0.07290	0.07220	0.07210	0.07220	0.27280	0.07350	0.07110	0.07290	0.34630	0.30780	0.07240	0.07240	0.07120	0.07210	0.07250	0.07310	0.23560	0.07380	0.07260	0.07390	0.33040	0.30940	0.31860	0.28210	0.27180	0.27110	0.28470	0.27080	0.27180	0.25880	0.25010	0.22890	0.31000	0.29320	0.30720	0.28700	0.27680	0.28000	0.27880	0.28770	0.26840	0.26590	0.23820	0.23190
166=04:57:46	146459	301	0.32800	0.33730	0.29040	0.30270	0.31030	0.33020	0.28070	0.30540	0.27680	0.30360	0.08270	0.26020	0.32780	0.34980	0.33320	0.27880	0.29160	0.30160	0.21650	0.11860	0.29350	0.29480	0.28840	0.24990	0.34350	0.34890	0.32590	0.31680	0.31520	0.27210	0.33220	0.10590	0.28810	0.08060	0.07120	0.24160	0.33160	0.33740	0.32700	0.30880	0.30120	0.28780	0.07350	0.25830	0.29020	0.27250	0.07310	0.22820	0.34760	0.39570	0.17550	0.07200	0.07190	0.07170	0.07220	0.07230	0.26870	0.07370	0.07080	0.07240	0.34470	0.30750	0.07150	0.07090	0.07260	0.07240	0.07230	0.07300	0.23390	0.07370	0.07210	0.07620	0.33240	0.31010	0.30930	0.27990	0.27010	0.27470	0.27900	0.27060	0.27280	0.25670	0.24930	0.22860	0.31060	0.29560	0.30470	0.28370	0.27660	0.27870	0.27890	0.28600	0.26890	0.26700	0.23980	0.24510
167=05:12:29	147342	298	0.33330	0.33790	0.29100	0.30570	0.31120	0.33210	0.28090	0.31190	0.27650	0.31040	0.08270	0.26180	0.32660	0.35550	0.32740	0.27690	0.29650	0.30050	0.20950	0.12070	0.29150	0.29190	0.29690	0.25540	0.33890	0.35580	0.33660	0.32210	0.32750	0.27330	0.33470	0.10560	0.28660	0.08070	0.07110	0.24600	0.33250	0.34010	0.33440	0.30870	0.30170	0.29450	0.07260	0.26040	0.29200	0.27450	0.07280	0.22150	0.33870	0.39740	0.18230	0.07190	0.07140	0.07140	0.07000	0.07210	0.27730	0.07150	0.07170	0.07200	0.35420	0.31150	0.07160	0.07140	0.07190	0.07030	0.07180	0.07170	0.23910	0.07250	0.07240	0.07350	0.34320	0.32190	0.32560	0.27720	0.27180	0.27750	0.28230	0.27320	0.27860	0.25920	0.25530	0.23840	0.31190	0.29910	0.30920	0.28600	0.28670	0.28250	0.28020	0.28820	0.27790	0.26720	0.24360	0.23120
168=05:27:13	148225	301	0.32690	0.33740	0.29320	0.30490	0.30850	0.33590	0.28200	0.31470	0.27630	0.31680	0.08250	0.26150	0.33400	0.34800	0.33440	0.28270	0.29640	0.30080	0.21210	0.12260	0.29290	0.29150	0.29500	0.25680	0.34500	0.34790	0.32980	0.31590	0.32610	0.27610	0.33160	0.10660	0.28690	0.07950	0.07060	0.24400	0.33670	0.33800	0.33070	0.30760	0.30300	0.29060	0.07240	0.26430	0.28600	0.27110	0.07200	0.23640	0.34100	0.39380	0.18250	0.07150	0.07180	0.07150	0.07110	0.07140	0.27170	0.07170	0.07090	0.07190	0.35280	0.31150	0.07120	0.07030	0.07170	0.07170	0.07240	0.07240	0.23470	0.07230	0.07250	0.07330	0.33160	0.31960	0.31640	0.27640	0.27110	0.27390	0.27970	0.27130	0.27210	0.25720	0.24920	0.22860	0.30970	0.29540	0.30360	0.28510	0.27860	0.27620	0.27730	0.28690	0.26710	0.26220	0.23510	0.23000
169=05:41:56	149108	300	0.31920	0.34080	0.28770	0.30430	0.30920	0.33660	0.27840	0.31350	0.27490	0.30950	0.08110	0.26110	0.32840	0.35270	0.33390	0.27400	0.30020	0.29990	0.21250	0.12200	0.29580	0.29350	0.29280	0.25180	0.34730	0.35080	0.33100	0.32440	0.32300	0.27700	0.32960	0.10610	0.28390	0.08040	0.07020	0.24410	0.32760	0.33660	0.33430	0.30510	0.30280	0.28810	0.07090	0.25900	0.29130	0.27040	0.07090	0.23200	0.33880	0.38770	0.17990	0.07120	0.07230	0.07070	0.07160	0.07010	0.26880	0.07060	0.07160	0.06900	0.34040	0.30780	0.07050	0.07240	0.07020	0.07190	0.07110	0.07220	0.23370	0.07330	0.07150	0.07220	0.33470	0.30910	0.30950	0.27570	0.27700	0.26930	0.28040	0.26600	0.27440	0.25710	0.25380	0.22610	0.30790	0.29770	0.30090	0.28890	0.27680	0.28110	0.27770	0.28720	0.26640	0.26570	0.23670	0.22630
170=05:56:42	149995	298	0.33470	0.33890	0.29130	0.31200	0.31520	0.33450	0.28660	0.31140	0.28380	0.31300	0.08290	0.26130	0.33100	0.35370	0.33590	0.28070	0.29460	0.30580	0.21400	0.12310	0.29220	0.29930	0.29570	0.25410	0.34890	0.35690	0.33210	0.31890	0.32570	0.27830	0.33650	0.10810	0.29380	0.08100	0.06950	0.24740	0.33250	0.34210	0.33250	0.31050	0.30630	0.29340	0.07230	0.26230	0.29620	0.27800	0.07280	0.22820	0.34020	0.40050	0.18140	0.07010	0.07090	0.07130	0.07080	0.07200	0.27440	0.07260	0.06930	0.07140	0.35040	0.31300	0.07010	0.07120	0.07100	0.07160	0.07200	0.07160	0.24170	0.07220	0.07290	0.07910	0.34470	0.32850	0.31850	0.28070	0.27370	0.27420	0.28320	0.27780	0.27460	0.25860	0.25500	0.23610	0.31250	0.30140	0.31320	0.28840	0.28750	0.28620	0.28240	0.29160	0.27680	0.27180	0.24000	0.23540
171=06:11:23	150876	300	0.32060	0.33590	0.28740	0.30440	0.30870	0.33340	0.28160	0.31340	0.27420	0.31400	0.08120	0.26200	0.32720	0.35040	0.33080	0.27740	0.29680	0.30220	0.20920	0.12450	0.29640	0.29100	0.28990	0.24620	0.34270	0.34940	0.32690	0.31190	0.32000	0.27440	0.33080	0.10790	0.28420	0.07970	0.06980	0.24380	0.33140	0.33630	0.33300	0.30610	0.30530	0.28780	0.07200	0.26030	0.28920	0.26850	0.07120	0.22210	0.33850	0.38900	0.17890	0.07090	0.07070	0.07020	0.07080	0.07090	0.26990	0.07000	0.07060	0.07050	0.34260	0.30930	0.07090	0.07130	0.07100	0.07110	0.07050	0.07170	0.23510	0.07200	0.07180	0.07120	0.33390	0.30880	0.30770	0.26960	0.27080	0.26910	0.28170	0.26510	0.26840	0.25170	0.25010	0.22320	0.31060	0.29520	0.30570	0.28350	0.27330	0.28060	0.27690	0.28470	0.26810	0.26290	0.23410	0.22250
172=06:26:04	151757	300	0.33240	0.33670	0.28820	0.30580	0.30860	0.34090	0.28390	0.31940	0.27380	0.31990	0.08100	0.26570	0.32970	0.35030	0.33660	0.27990	0.30160	0.30140	0.20920	0.12590	0.29660	0.29260	0.29480	0.25580	0.34590	0.35310	0.33380	0.31830	0.32390	0.27840	0.33510	0.10790	0.28480	0.08060	0.07110	0.24510	0.33040	0.33800	0.33390	0.30900	0.30510	0.29300	0.07200	0.26170	0.29150	0.27000	0.07090	0.22300	0.34770	0.39600	0.18140	0.07140	0.07160	0.06960	0.07130	0.07020	0.27030	0.07090	0.07170	0.06970	0.34560	0.31170	0.07110	0.07190	0.07120	0.07170	0.07170	0.07240	0.23400	0.07250	0.07220	0.07150	0.33350	0.31980	0.31980	0.27240	0.27030	0.27500	0.28360	0.27150	0.27480	0.25510	0.25240	0.22400	0.31340	0.29680	0.30650	0.28470	0.27950	0.28140	0.27780	0.28800	0.27170	0.26320	0.23960	0.22470
173=06:40:45	152638	298	0.31670	0.33310	0.28760	0.30600	0.30410	0.33370	0.28660	0.30900	0.27690	0.30830	0.08600	0.26100	0.32970	0.35130	0.33160	0.27870	0.29860	0.30450	0.20670	0.12700	0.29530	0.29310	0.29230	0.24730	0.34020	0.34810	0.32770	0.31400	0.32060	0.27580	0.33520	0.11100	0.29000	0.08180	0.07160	0.24140	0.33480	0.33670	0.33020	0.30760	0.30490	0.29130	0.07290	0.26280	0.28880	0.27050	0.07260	0.22860	0.33680	0.39210	0.18240	0.07210	0.07220	0.07090	0.07250	0.07230	0.27150	0.07360	0.07130	0.07190	0.34160	0.31090	0.07210	0.07260	0.07160	0.07110	0.07220	0.07310	0.23430	0.07390	0.07270	0.07490	0.33410	0.31120	0.31360	0.28060	0.26810	0.27150	0.27930	0.26710	0.27190	0.25830	0.25230	0.22500	0.30590	0.29300	0.30530	0.28530	0.27730	0.27860	0.27670	0.29070	0.26790	0.26340	0.23610	0.23260
174=06:55:26	153518	300	0.32040	0.34030	0.28930	0.30670	0.31610	0.33310	0.27750	0.31260	0.27190	0.31640	0.08310	0.26560	0.33380	0.34850	0.33280	0.27850	0.29800	0.30280	0.20780	0.13110	0.29370	0.29220	0.29180	0.25320	0.33840	0.35020	0.33210	0.32030	0.32510	0.27480	0.33470	0.11240	0.28250	0.08110	0.07110	0.25010	0.33420	0.33540	0.33060	0.30660	0.30570	0.28970	0.07190	0.26140	0.28990	0.27010	0.07280	0.22800	0.34100	0.39390	0.18290	0.07130	0.07240	0.07270	0.07210	0.07210	0.27310	0.07180	0.07200	0.07120	0.34760	0.31070	0.07180	0.07220	0.07210	0.07290	0.07310	0.07310	0.23730	0.07260	0.07320	0.07250	0.32890	0.31310	0.31500	0.27970	0.27230	0.27050	0.28110	0.26810	0.27840	0.25270	0.24980	0.22990	0.31150	0.29300	0.30460	0.28560	0.27570	0.27940	0.27860	0.28900	0.26950	0.26250	0.23480	0.22590
175=07:10:07	154399	298	0.32170	0.34220	0.29310	0.31010	0.30960	0.33840	0.28150	0.31100	0.27850	0.31130	0.08160	0.26210	0.33250	0.35200	0.33290	0.27940	0.30220	0.29940	0.20830	0.12970	0.29420	0.29210	0.29090	0.25240	0.34260	0.35120	0.33180	0.32420	0.32770	0.27920	0.33240	0.11240	0.28770	0.08170	0.06840	0.24670	0.33380	0.33590	0.33220	0.30490	0.30570	0.29040	0.07190	0.25930	0.29060	0.26710	0.07040	0.23800	0.33700	0.39580	0.18610	0.07220	0.07230	0.07040	0.07140	0.07060	0.27400	0.07160	0.07040	0.07060	0.34450	0.30860	0.07050	0.07120	0.06960	0.07140	0.07080	0.07310	0.23440	0.07290	0.07060	0.07300	0.32800	0.31390	0.31950	0.28220	0.27220	0.27300	0.28290	0.27330	0.27680	0.25770	0.25130	0.22670	0.30990	0.29520	0.30470	0.28180	0.27570	0.27710	0.27790	0.29000	0.26620	0.26290	0.23790	0.22680
176=07:24:48	155280	303	0.32610	0.33650	0.28590	0.30670	0.30740	0.33650	0.28680	0.31750	0.27740	0.31520	0.08170	0.26200	0.33240	0.35380	0.33050	0.28010	0.29980	0.30560	0.20450	0.13250	0.29690	0.29330	0.29250	0.25150	0.34230	0.35060	0.33680	0.31900	0.32410	0.27750	0.33890	0.11380	0.28530	0.08070	0.07110	0.24300	0.33530	0.33740	0.33250	0.30760	0.30550	0.29370	0.07210	0.26190	0.28900	0.27550	0.07240	0.22520	0.34100	0.39410	0.17910	0.07190	0.07110	0.07110	0.07100	0.07200	0.27190	0.07210	0.07200	0.07110	0.34690	0.31060	0.07170	0.07190	0.07110	0.07120	0.07210	0.07270	0.23810	0.07250	0.07250	0.07190	0.33930	0.31050	0.30970	0.27330	0.26830	0.27020	0.28190	0.26540	0.27210	0.25170	0.25060	0.22190	0.31100	0.29810	0.30550	0.28620	0.27640	0.28070	0.27650	0.28590	0.27130	0.26500	0.23370	0.22380
177=07:39:29	156161	298	0.31340	0.32860	0.28700	0.30250	0.30940	0.33670	0.28320	0.31750	0.27360	0.31780	0.08280	0.25910	0.33040	0.35400	0.33390	0.27830	0.30000	0.30610	0.20080	0.13440	0.29240	0.29830	0.28630	0.24000	0.34410	0.35200	0.33130	0.31380	0.32490	0.27750	0.33720	0.11400	0.28880	0.07990	0.07210	0.24170	0.33940	0.33800	0.33360	0.30830	0.30330	0.29180	0.07260	0.26870	0.28770	0.27470	0.07310	0.22130	0.33670	0.39280	0.18430	0.07190	0.07090	0.07210	0.07170	0.07200	0.27270	0.07170	0.07220	0.07190	0.34420	0.31140	0.07280	0.07150	0.07130	0.07120	0.07290	0.07120	0.23660	0.07080	0.07400	0.07270	0.33470	0.31110	0.30530	0.27540	0.26860	0.27330	0.28380	0.26980	0.27590	0.25430	0.25470	0.22580	0.30550	0.29410	0.30730	0.28620	0.27650	0.27980	0.28020	0.28750	0.27010	0.26320	0.24290	0.24230
178=07:54:09	157042	301	0.32420	0.33920	0.29140	0.30930	0.31110	0.34060	0.28440	0.31350	0.28420	0.30720	0.08160	0.25950	0.33140	0.35920	0.33900	0.28070	0.30370	0.30480	0.20800	0.13750	0.29540	0.29830	0.29710	0.26010	0.34690	0.35620	0.32970	0.32190	0.32790	0.28380	0.33670	0.11890	0.29080	0.08230	0.06890	0.24550	0.33560	0.34240	0.33770	0.31260	0.31120	0.29330	0.07170	0.26290	0.29710	0.27190	0.07030	0.24720	0.34450	0.40200	0.18550	0.07080	0.07200	0.07020	0.07180	0.07140	0.27320	0.07240	0.06920	0.06960	0.34610	0.31630	0.07120	0.07220	0.07140	0.07210	0.07040	0.07370	0.24030	0.07620	0.07050	0.07680	0.33920	0.32280	0.32180	0.28090	0.27810	0.27860	0.28570	0.27900	0.27960	0.26270	0.25880	0.22710	0.31050	0.30050	0.31540	0.29210	0.28190	0.28110	0.28170	0.29860	0.26930	0.26810	0.24330	0.23990
179=08:08:50	157923	303	0.32100	0.33480	0.28780	0.30780	0.30860	0.33640	0.27790	0.31280	0.27480	0.31700	0.08230	0.26080	0.33110	0.35200	0.33530	0.27580	0.30490	0.30070	0.20570	0.14080	0.29670	0.29380	0.29630	0.25500	0.33810	0.34820	0.32700	0.31370	0.32460	0.27730	0.33200	0.12010	0.28700	0.08070	0.06960	0.24210	0.33420	0.33720	0.33220	0.30840	0.30760	0.29230	0.07170	0.26160	0.29170	0.26800	0.07110	0.22450	0.34260	0.39480	0.18090	0.07110	0.07100	0.07140	0.07180	0.07060	0.26850	0.07030	0.07090	0.07000	0.34340	0.31060	0.07000	0.07180	0.07160	0.07150	0.07200	0.07200	0.23510	0.07290	0.07140	0.07220	0.33150	0.31450	0.31140	0.27370	0.26790	0.27230	0.27900	0.26770	0.27380	0.25570	0.24900	0.22300	0.31150	0.29650	0.30430	0.28340	0.27930	0.27860	0.27540	0.28630	0.27120	0.26570	0.23600	0.22960
180=08:23:31	158804	303	0.31760	0.33860	0.28880	0.31160	0.30960	0.34210	0.28610	0.31780	0.28210	0.30950	0.08300	0.25940	0.33170	0.35540	0.33280	0.27900	0.30390	0.30100	0.20540	0.14320	0.29820	0.29560	0.29460	0.25710	0.34360	0.35450	0.32630	0.32030	0.32810	0.28370	0.34200	0.12590	0.29240	0.08260	0.06930	0.24410	0.33490	0.34220	0.33510	0.30740	0.31450	0.29360	0.07140	0.26070	0.29720	0.26870	0.07180	0.23700	0.33640	0.39830	0.18730	0.07090	0.07200	0.07180	0.07270	0.07220	0.27690	0.07210	0.07140	0.07140	0.34990	0.31160	0.07030	0.07260	0.07150	0.07230	0.07190	0.07350	0.23880	0.07480	0.07150	0.07870	0.33290	0.30990	0.30920	0.27910	0.27410	0.27900	0.28520	0.27800	0.27890	0.26230	0.25940	0.22340	0.31320	0.29870	0.31110	0.29010	0.28010	0.28510	0.28120	0.29660	0.26970	0.27240	0.24230	0.23640
181=08:38:12	159685	300	0.32150	0.33470	0.28550	0.30490	0.30800	0.33990	0.28380	0.31590	0.27830	0.31130	0.08250	0.26240	0.33130	0.35610	0.33440	0.28220	0.30090	0.30290	0.20340	0.14810	0.29440	0.29840	0.29310	0.25500	0.34220	0.35320	0.32940	0.31900	0.32820	0.28120	0.33800	0.12640	0.29110	0.08020	0.07000	0.24360	0.33410	0.34160	0.33610	0.30740	0.31340	0.29580	0.07190	0.26380	0.28600	0.27380	0.07280	0.23630	0.34220	0.40010	0.18820	0.07140	0.07200	0.07190	0.07120	0.07120	0.27470	0.07220	0.07110	0.07220	0.34800	0.31220	0.07160	0.07080	0.07140	0.07160	0.07230	0.07290	0.23700	0.07280	0.07250	0.07640	0.33850	0.31630	0.31320	0.28290	0.27680	0.27680	0.28780	0.27200	0.27720	0.25730	0.25390	0.23070	0.31060	0.29940	0.31010	0.28700	0.27640	0.28280	0.27830	0.29420	0.26940	0.26870	0.23710	0.23680
182=08:52:53	160565	298	0.32030	0.33720	0.28820	0.30620	0.31340	0.33860	0.28010	0.31130	0.27970	0.31270	0.08240	0.26020	0.33250	0.35580	0.33100	0.28200	0.30250	0.30420	0.20100	0.14920	0.29160	0.30330	0.28700	0.24250	0.34020	0.35240	0.33340	0.31900	0.33180	0.27810	0.33850	0.12530	0.29050	0.08000	0.07040	0.24250	0.33420	0.33930	0.33590	0.30860	0.30610	0.29920	0.07230	0.26210	0.29180	0.27100	0.07290	0.22780	0.33810	0.39620	0.18600	0.07160	0.07160	0.07130	0.07110	0.07230	0.27220	0.07140	0.07110	0.07200	0.34740	0.31070	0.07080	0.07070	0.07120	0.07150	0.07250	0.07220	0.24090	0.07190	0.07240	0.07270	0.33310	0.31330	0.31020	0.27980	0.26780	0.26990	0.28450	0.27140	0.27660	0.25410	0.25140	0.22650	0.31250	0.29450	0.31020	0.28470	0.27380	0.28080	0.28170	0.29060	0.26540	0.26600	0.23930	0.23310
183=09:07:34	161446	301	0.33650	0.34420	0.29440	0.31410	0.32560	0.34550	0.28930	0.31410	0.28440	0.31540	0.08330	0.26040	0.32820	0.35750	0.33610	0.28490	0.30180	0.30690	0.20300	0.15060	0.29810	0.30050	0.29520	0.25050	0.35120	0.36600	0.34280	0.32390	0.33690	0.28390	0.34680	0.13170	0.29930	0.08200	0.07190	0.24890	0.33780	0.34920	0.33590	0.31440	0.31230	0.29870	0.07290	0.26450	0.30040	0.27540	0.07410	0.22760	0.34800	0.40660	0.19100	0.07260	0.07100	0.07240	0.07120	0.07270	0.28290	0.07390	0.06950	0.07230	0.35770	0.31650	0.07180	0.07120	0.07220	0.07160	0.07220	0.07230	0.24430	0.07210	0.07440	0.08220	0.34880	0.32370	0.32650	0.28700	0.27340	0.28890	0.29300	0.28590	0.28450	0.26730	0.26130	0.23860	0.31690	0.30470	0.31160	0.29240	0.28870	0.28690	0.28930	0.30120	0.27760	0.27710	0.24600	0.24750
184=09:22:15	162327	301	0.32460	0.34250	0.29070	0.30650	0.32100	0.33960	0.28050	0.31270	0.27410	0.31950	0.08210	0.26640	0.32850	0.35620	0.33650	0.28120	0.30120	0.30470	0.19600	0.15310	0.29060	0.29780	0.28620	0.24440	0.34110	0.35420	0.33990	0.31980	0.33710	0.27800	0.34100	0.12760	0.28760	0.07880	0.07100	0.24680	0.33640	0.33750	0.33260	0.30660	0.30350	0.29690	0.07190	0.26070	0.29280	0.27460	0.07230	0.22060	0.33760	0.39820	0.19110	0.07180	0.07070	0.07140	0.07000	0.07170	0.27690	0.07140	0.07140	0.07110	0.34570	0.31270	0.07050	0.07040	0.07050	0.07030	0.07180	0.07090	0.24110	0.07150	0.07290	0.07170	0.32950	0.31280	0.31390	0.28710	0.27420	0.27080	0.28300	0.26900	0.27980	0.25430	0.25100	0.22990	0.31180	0.29680	0.30300	0.28380	0.27590	0.28210	0.27840	0.28710	0.27340	0.26430	0.23870	0.22990
185=09:36:56	163208	303	0.32250	0.34500	0.29470	0.31170	0.31550	0.35100	0.29140	0.32280	0.27760	0.32390	0.08360	0.26950	0.33240	0.36110	0.34050	0.28550	0.30620	0.30700	0.19970	0.15850	0.29670	0.30010	0.29070	0.24480	0.35460	0.36080	0.33650	0.31900	0.34110	0.28620	0.34450	0.13120	0.29300	0.08010	0.07310	0.24980	0.33860	0.34410	0.33640	0.31280	0.30900	0.30010	0.07320	0.26830	0.28920	0.28060	0.07350	0.22730	0.34020	0.40450	0.19480	0.07360	0.07270	0.07260	0.07150	0.07090	0.28040	0.07200	0.07250	0.07200	0.34500	0.31920	0.07260	0.07180	0.07230	0.07140	0.07280	0.07240	0.23790	0.07190	0.07390	0.07270	0.34150	0.31540	0.31990	0.28640	0.28220	0.27610	0.28550	0.27070	0.28230	0.25950	0.25500	0.22780	0.31400	0.29770	0.30900	0.28840	0.27690	0.28260	0.28140	0.29120	0.27160	0.26480	0.24400	0.23620
186=09:51:36	164089	300	0.32840	0.33970	0.29000	0.31380	0.31840	0.33760	0.28090	0.31300	0.27710	0.31370	0.08290	0.26300	0.32700	0.35860	0.33180	0.28380	0.30180	0.30560	0.19920	0.16240	0.28850	0.30300	0.28880	0.25090	0.34530	0.35700	0.33560	0.32140	0.33330	0.27870	0.34190	0.13340	0.29120	0.08100	0.07280	0.24570	0.33450	0.34030	0.33290	0.31130	0.30720	0.29750	0.07270	0.26680	0.28810	0.27460	0.07370	0.22390	0.34230	0.39910	0.18870	0.07240	0.07090	0.07180	0.07180	0.07320	0.27570	0.07300	0.07140	0.07230	0.34630	0.31250	0.07230	0.07200	0.07330	0.07250	0.07260	0.07150	0.23640	0.07270	0.07300	0.07370	0.33970	0.31750	0.31140	0.28160	0.27880	0.27720	0.28330	0.27290	0.28240	0.25560	0.25220	0.22800	0.30860	0.29670	0.30500	0.28420	0.27610	0.28190	0.28130	0.28700	0.26830	0.26800	0.23720	0.23350
187=10:06:17	164970	303	0.33440	0.33850	0.28860	0.30710	0.31320	0.34220	0.28770	0.31150	0.27760	0.31480	0.08280	0.25870	0.33240	0.35590	0.33530	0.28450	0.30480	0.30500	0.19630	0.16140	0.29370	0.29370	0.29320	0.24750	0.34510	0.35290	0.33400	0.31820	0.33280	0.27930	0.34330	0.13520	0.29270	0.07990	0.07040	0.24360	0.33580	0.34230	0.32950	0.30910	0.30900	0.29410	0.07280	0.26380	0.29060	0.26850	0.07190	0.22800	0.34500	0.40220	0.18900	0.07060	0.07130	0.07150	0.07100	0.07210	0.27680	0.07150	0.07010	0.07170	0.34700	0.30950	0.07070	0.07120	0.07130	0.07160	0.07200	0.07210	0.23450	0.07240	0.07190	0.07500	0.33310	0.31610	0.31610	0.28440	0.27310	0.27660	0.28400	0.27200	0.27680	0.25530	0.25300	0.22450	0.31370	0.29790	0.30610	0.28380	0.28060	0.27850	0.27750	0.28910	0.27330	0.26350	0.23540	0.22960
188=10:20:58	165851	300	0.32460	0.33250	0.29180	0.30690	0.31310	0.34190	0.28770	0.31500	0.27810	0.32160	0.08360	0.25710	0.33180	0.35830	0.33640	0.28470	0.30320	0.30800	0.20010	0.17050	0.29340	0.30140	0.29770	0.25090	0.34750	0.35450	0.32890	0.31370	0.33430	0.28310	0.34370	0.13950	0.29220	0.08120	0.07140	0.24350	0.33970	0.34390	0.33520	0.31440	0.30980	0.29780	0.07350	0.27090	0.29300	0.27520	0.07370	0.22260	0.35020	0.40120	0.18910	0.07200	0.07150	0.07290	0.07170	0.07190	0.27660	0.07240	0.07170	0.07320	0.35280	0.31520	0.07220	0.07200	0.07280	0.07210	0.07320	0.07230	0.24030	0.07250	0.07390	0.07330	0.34580	0.31580	0.31200	0.28140	0.27380	0.28090	0.28360	0.27320	0.27900	0.25930	0.25780	0.22890	0.30860	0.30370	0.31000	0.29300	0.28300	0.28180	0.28570	0.29460	0.27600	0.26790	0.24170	0.23790
189=10:35:39	166732	300	0.32750	0.34270	0.29640	0.30980	0.31700	0.34550	0.28570	0.31740	0.27940	0.31660	0.08400	0.26160	0.32880	0.36070	0.33450	0.29050	0.30340	0.31000	0.19390	0.16970	0.29380	0.29950	0.29570	0.25070	0.34840	0.35870	0.34060	0.31990	0.33920	0.28490	0.34710	0.13780	0.29220	0.08030	0.07180	0.24800	0.33530	0.34480	0.34050	0.31400	0.30940	0.29930	0.07310	0.26760	0.29050	0.27550	0.07330	0.23170	0.34460	0.40680	0.19720	0.07180	0.07120	0.07170	0.07090	0.07230	0.27820	0.07200	0.07170	0.07240	0.35010	0.31650	0.07140	0.07160	0.07180	0.07090	0.07230	0.07200	0.24350	0.07180	0.07340	0.07560	0.34680	0.32560	0.33090	0.28720	0.28250	0.28590	0.29090	0.27430	0.28190	0.26000	0.25690	0.23440	0.31320	0.29950	0.31400	0.28810	0.27490	0.28350	0.28170	0.29280	0.27290	0.27100	0.24200	0.24010
190=10:50:20	167612	301	0.32590	0.34100	0.29290	0.30930	0.31540	0.35060	0.28610	0.32160	0.27540	0.32590	0.08150	0.26530	0.32740	0.35580	0.33710	0.28540	0.30750	0.30380	0.19380	0.17240	0.29620	0.29750	0.29660	0.26130	0.34670	0.35700	0.34140	0.32480	0.33630	0.28660	0.34460	0.14060	0.28960	0.07990	0.07300	0.24870	0.33350	0.34100	0.33540	0.30920	0.31050	0.29670	0.07130	0.26720	0.29320	0.27370	0.07060	0.22580	0.34940	0.40210	0.19180	0.07110	0.07140	0.07110	0.07080	0.07040	0.28070	0.06950	0.07260	0.06890	0.34910	0.31530	0.07100	0.07180	0.07060	0.07080	0.07170	0.07150	0.23870	0.07210	0.07230	0.07100	0.34240	0.32090	0.31810	0.28470	0.28040	0.28570	0.29240	0.27560	0.28560	0.26280	0.26210	0.22970	0.31400	0.30530	0.30940	0.29190	0.27850	0.28420	0.28460	0.29680	0.27570	0.26990	0.25140	0.23020
191=11:05:01	168493	300	0.32430	0.33620	0.29030	0.30830	0.31260	0.34400	0.28310	0.31310	0.27900	0.31710	0.08270	0.25970	0.32990	0.35830	0.33540	0.28430	0.30550	0.30710	0.19610	0.17590	0.29850	0.30290	0.29140	0.24980	0.35140	0.35800	0.33020	0.31360	0.33410	0.28360	0.34390	0.14500	0.29060	0.08150	0.07180	0.24360	0.33640	0.34470	0.33790	0.31130	0.31140	0.29720	0.07280	0.26730	0.29140	0.26980	0.07370	0.22820	0.34270	0.39920	0.19120	0.07220	0.07290	0.07260	0.07180	0.07200	0.27690	0.07240	0.07080	0.07230	0.34800	0.31380	0.07190	0.07190	0.07220	0.07220	0.07260	0.07310	0.24460	0.07210	0.07290	0.07480	0.34190	0.31760	0.31900	0.27990	0.27330	0.28590	0.28690	0.27250	0.27500	0.25860	0.25530	0.23060	0.31130	0.30020	0.31290	0.28740	0.27620	0.28200	0.28440	0.29370	0.27110	0.27180	0.24000	0.24450
192=11:19:42	169374	301	0.31850	0.33550	0.28450	0.30310	0.31170	0.34060	0.28370	0.31070	0.27750	0.30890	0.08220	0.25560	0.32650	0.35700	0.33350	0.28600	0.30350	0.30360	0.19490	0.17550	0.29180	0.29940	0.28910	0.25190	0.33390	0.35360	0.33040	0.31340	0.32940	0.28000	0.34420	0.14500	0.29120	0.07980	0.07090	0.24090	0.33480	0.34340	0.33360	0.30910	0.30930	0.29480	0.07210	0.26310	0.29010	0.26790	0.07230	0.23340	0.33730	0.40110	0.19050	0.07110	0.07140	0.07160	0.07090	0.07190	0.27640	0.07270	0.06860	0.07210	0.34470	0.30980	0.07150	0.07100	0.07200	0.07210	0.07170	0.07260	0.23670	0.07210	0.07130	0.07440	0.32360	0.31090	0.31830	0.27960	0.27510	0.27730	0.28560	0.26750	0.27430	0.25690	0.25160	0.22310	0.30720	0.29670	0.30750	0.28900	0.27660	0.27930	0.27770	0.29000	0.27270	0.26370	0.23420	0.23390
193=11:34:23	170255	303	0.32580	0.34060	0.29150	0.31130	0.31310	0.35090	0.28500	0.31950	0.27500	0.32390	0.08010	0.26700	0.32910	0.35740	0.33940	0.28370	0.30970	0.30350	0.19360	0.17710	0.29730	0.29490	0.29840	0.26630	0.34690	0.35830	0.33560	0.32430	0.33660	0.28470	0.34180	0.15070	0.28780	0.07980	0.07090	0.24900	0.33300	0.33970	0.33420	0.31030	0.31240	0.29320	0.07060	0.26530	0.29320	0.27260	0.07020	0.23040	0.34550	0.40140	0.19120	0.07060	0.07120	0.06960	0.07180	0.06910	0.27550	0.07050	0.07240	0.06820	0.34930	0.31190	0.07070	0.07120	0.07090	0.07130	0.06990	0.07150	0.23850	0.07140	0.07170	0.07120	0.34030	0.32020	0.32320	0.28600	0.27790	0.27890	0.29350	0.27240	0.28390	0.26320	0.25520	0.22870	0.30950	0.29830	0.31030	0.29290	0.28060	0.28600	0.28110	0.29800	0.27430	0.27020	0.24390	0.23050
194=11:49:04	171136	303	0.32220	0.33890	0.28840	0.30780	0.31140	0.34900	0.28170	0.32330	0.27040	0.32440	0.08220	0.26780	0.33300	0.35510	0.33830	0.28250	0.31620	0.30260	0.19200	0.18470	0.29690	0.28900	0.29560	0.25120	0.34040	0.35400	0.33240	0.32200	0.33330	0.28630	0.34260	0.15250	0.28500	0.08100	0.07120	0.24920	0.33220	0.34070	0.33600	0.31050	0.31580	0.29340	0.07270	0.26650	0.29140	0.26890	0.07110	0.23310	0.33740	0.39840	0.19330	0.07160	0.07220	0.07180	0.07230	0.07110	0.27630	0.07040	0.07340	0.07010	0.34460	0.31270	0.07130	0.07220	0.07220	0.07170	0.07230	0.07300	0.23680	0.07250	0.07470	0.07380	0.33230	0.31370	0.31320	0.28560	0.27500	0.27730	0.28500	0.27270	0.27870	0.25910	0.25250	0.22460	0.31030	0.29520	0.30590	0.28790	0.27650	0.28040	0.27900	0.29570	0.27180	0.26490	0.23900	0.22880
195=12:03:44	172017	300	0.32980	0.34320	0.28940	0.31450	0.32260	0.34960	0.28580	0.31930	0.28340	0.31120	0.08320	0.26100	0.33210	0.35990	0.33630	0.28890	0.30810	0.30670	0.19620	0.18620	0.29590	0.30120	0.30080	0.25520	0.34750	0.36370	0.33680	0.32550	0.33850	0.29040	0.34890	0.15800	0.29710	0.08150	0.07100	0.25100	0.33590	0.34880	0.34140	0.31600	0.31630	0.29680	0.07230	0.26800	0.29880	0.27290	0.07350	0.24140	0.34590	0.41040	0.19740	0.07150	0.07090	0.07240	0.07110	0.07290	0.28420	0.07310	0.07100	0.07340	0.35310	0.32020	0.07250	0.07130	0.07160	0.07120	0.07050	0.07210	0.24480	0.07210	0.07230	0.08440	0.35100	0.32570	0.32170	0.29060	0.28840	0.28850	0.29150	0.28100	0.28140	0.27210	0.25860	0.23510	0.31620	0.30180	0.32030	0.29360	0.28530	0.28570	0.29070	0.29830	0.27520	0.27690	0.24550	0.25620
196=12:18:25	172898	300	0.32550	0.33510	0.28440	0.30330	0.30920	0.34530	0.28180	0.31550	0.27160	0.32190	0.08140	0.26430	0.33200	0.35700	0.33660	0.28610	0.30620	0.30560	0.19250	0.18340	0.29910	0.29570	0.29040	0.24520	0.33910	0.35370	0.32790	0.31180	0.33560	0.28190	0.34190	0.16020	0.28510	0.07840	0.07120	0.24430	0.33000	0.34320	0.33310	0.31020	0.31070	0.29510	0.07150	0.26580	0.29390	0.27060	0.07170	0.22240	0.34520	0.39920	0.19270	0.07080	0.07100	0.07120	0.07090	0.07040	0.27450	0.07050	0.07170	0.06980	0.34710	0.31190	0.07040	0.06970	0.07110	0.07140	0.07180	0.07110	0.23600	0.07130	0.07190	0.07120	0.32980	0.31250	0.31210	0.28160	0.27450	0.27330	0.28440	0.26810	0.27920	0.25550	0.25230	0.22450	0.30810	0.29940	0.30610	0.28690	0.27770	0.27790	0.28080	0.28840	0.27310	0.26200	0.23540	0.22800
197=12:33:06	173779	298	0.32240	0.34290	0.29360	0.31280	0.32470	0.34890	0.28270	0.31760	0.27480	0.32090	0.08400	0.26570	0.33700	0.35690	0.33620	0.28840	0.30920	0.30780	0.19170	0.19070	0.30260	0.29970	0.29550	0.25340	0.33310	0.35590	0.33630	0.32230	0.33580	0.28570	0.34840	0.16500	0.29210	0.08150	0.07310	0.24410	0.34300	0.34350	0.33350	0.31100	0.31450	0.29960	0.07380	0.26810	0.29730	0.27730	0.07390	0.22720	0.33840	0.40350	0.19400	0.07260	0.07270	0.07310	0.07200	0.07330	0.28010	0.07240	0.07300	0.07280	0.35270	0.31400	0.07260	0.07210	0.07270	0.07260	0.07310	0.07290	0.24230	0.07240	0.07430	0.07300	0.32330	0.31650	0.31700	0.28180	0.27320	0.27950	0.29180	0.27520	0.28440	0.25820	0.25530	0.22370	0.31290	0.29960	0.30630	0.28890	0.28110	0.28520	0.28360	0.29190	0.28320	0.26630	0.24060	0.23020
198=12:47:47	174660	300	0.31740	0.34260	0.28990	0.30990	0.30770	0.35120	0.28430	0.31620	0.27500	0.31470	0.08100	0.25990	0.33140	0.35390	0.33650	0.28390	0.30910	0.30320	0.19050	0.18580	0.30510	0.28860	0.29890	0.26150	0.34150	0.35620	0.33340	0.32130	0.33110	0.29210	0.34200	0.16650	0.28840	0.08100	0.06980	0.24700	0.33530	0.33910	0.33680	0.30620	0.31670	0.28850	0.07080	0.26740	0.29360	0.26410	0.06940	0.23780	0.33570	0.39990	0.19540	0.07060	0.07240	0.07040	0.07280	0.06890	0.27410	0.07140	0.07050	0.06800	0.34200	0.30860	0.07100	0.07240	0.07050	0.07180	0.07140	0.07270	0.23660	0.07310	0.07090	0.07150	0.33130	0.31010	0.31290	0.28430	0.27750	0.27750	0.28670	0.27330	0.28020	0.26140	0.25450	0.22410	0.31100	0.29150	0.30430	0.28670	0.27630	0.28000	0.27980	0.29010	0.27060	0.26560	0.23800	0.22710
199=13:02:28	175541	300	0.32660	0.34210	0.28920	0.30980	0.31940	0.35150	0.28690	0.31320	0.28430	0.31320	0.08250	0.26030	0.32890	0.36200	0.33700	0.28770	0.31290	0.30710	0.19230	0.19170	0.29890	0.29830	0.29600	0.25170	0.35120	0.36210	0.33720	0.32080	0.33750	0.29130	0.34920	0.16990	0.29280	0.08150	0.06930	0.24660	0.33080	0.34350	0.33700	0.31120	0.31490	0.29560	0.07230	0.26700	0.29230	0.26560	0.07190	0.24100	0.34600	0.40280	0.19440	0.07140	0.07260	0.07100	0.07200	0.07220	0.27620	0.07200	0.06960	0.07120	0.34390	0.31460	0.07090	0.07180	0.07140	0.07230	0.07170	0.07350	0.23850	0.07380	0.07150	0.07390	0.33860	0.31560	0.31180	0.28160	0.27450	0.27610	0.28680	0.27060	0.27750	0.25640	0.25320	0.22900	0.30810	0.29870	0.31120	0.28910	0.27820	0.28210	0.28150	0.28940	0.27240	0.26690	0.23730	0.23060
200=13:17:09	176422	301	0.32060	0.33460	0.28560	0.30500	0.31020	0.34830	0.28220	0.31790	0.27390	0.32330	0.08230	0.26220	0.33030	0.35780	0.33730	0.28460	0.31100	0.30500	0.18740	0.19550	0.29820	0.29610	0.29480	0.25200	0.33890	0.34850	0.32660	0.31480	0.33400	0.28430	0.34150	0.17230	0.28330	0.08020	0.07150	0.24610	0.33250	0.34350	0.33640	0.30760	0.31440	0.29700	0.07200	0.26870	0.29000	0.27430	0.07080	0.22210	0.34310	0.39740	0.19340	0.07140	0.07160	0.07140	0.07110	0.06940	0.27250	0.07020	0.07210	0.07040	0.34660	0.31330	0.07150	0.07140	0.07000	0.07130	0.07230	0.07200	0.23660	0.07280	0.07230	0.07220	0.33440	0.31600	0.31270	0.27980	0.27220	0.27500	0.28290	0.27050	0.27620	0.25250	0.25260	0.22640	0.30980	0.29810	0.30910	0.28800	0.27760	0.28120	0.28030	0.29240	0.27390	0.26630	0.23620	0.22700
