# Supplementary material for: Computationally Driven, Quantitative Experiments Discover Genes Required for Mitochondrial Biogenesis
Source: PLoS Genet. 2009 Mar 20;5(3):e1000407. doi: 10.1371/journal.pgen.1000407 (PMC2648979; doi:10.1371/journal.pgen.1000407)
Supplement: Dataset S1 — Raw respiratory growth data. A zip file containing 48 tab-delimited text files containing the raw data from the Tecan GENios reader. Additionally, a readme text file and plate key is contained in the zip file. The plate key uses our internal reference id for each mutant (internal reference id is matched with common and systematic gene names in Table S2). Raw optical density measurements from Tecan GENios plate incubator and reader. Wells are numbered in increasing order from upper left to lower right and can be converted to our internal identifiers using the included key (complete plate key). Not all original plates were assayed for growth curves, and there are two replicates of plate 20. (1.82 MB ZIP) [file pgen.1000407.s012.zip › mitochondria_table_s7/p23_glu.txt]

[config file info]
last write=07:11:14_13:59:17
[Run_Parameters]
Instrument=Tecan_18
Ini_Names=Read_Reps,Delid,Save_Data_File,Start_Time_Now
barcode_drug_plate=201401
user=mcostanzo
Plate_Size=96
Plate_Type=GRE96ft.pdf
Samples_to_Run=6
Overlay_Size=48
Drug_Plate=none
Plate_Quarter=none
run_ID=none
run_plate_repeat=1
Read_Reps=200
Read_Modes=Absorbance
Read_Flor_Every=2
Max_Delta_OD=0.500000
Well_By_Row_Col=none
Reorder_Map=Order_Strings_Not,0
Tip_Vol=200
OD_to_Innoc=0.100,0.100,0.380,0.380,0.380,0.380,0.760,0.760,0.100,0.100,0.380,0.380,0.380,0.380,0.760,0.760,0.100,0.100,0.380,0.380,0.380,0.380,0.760,0.760,0.100,0.100,0.380,0.380,0.380,0.380,0.760,0.760,0.100,0.100,0.380,0.380,0.380,0.380,0.760,0.760,0.100,0.100,0.380,0.380,0.380,0.380,0.760,0.760
Absorption_Max=.3
OD_to_Save=0.100,0.100,0.380,0.380,0.380,0.380,0.760,0.760,0.100,0.100,0.380,0.380,0.380,0.380,0.760,0.760,0.100,0.100,0.380,0.380,0.380,0.380,0.760,0.760,0.100,0.100,0.380,0.380,0.380,0.380,0.760,0.760,0.100,0.100,0.380,0.380,0.380,0.380,0.760,0.760,0.100,0.100,0.380,0.380,0.380,0.380,0.760,0.760
OD_to_Dilute=0.100
Save_Sample_Vol=180
Save_Sample_Reps=2
Innoc_Vol=184,184,46,46,46,46,0,0,184,184,46,46,46,46,0,0,184,184,46,46,46,46,0,0,184,184,46,46,46,46,0,0,184,184,46,46,46,46,0,0,184,184,46,46,46,46,0,0
Dilute_Vol=23,23,23,23,23,23,23,23,23,23,23,23,23,23,23,23,23,23,23,23,23,23,23,23,23,23,23,23,23,23,23,23,23,23,23,23,23,23,23,23,23,23,23,23,23,23,23,23
Save_Vol=800,800,800,800,800,800,800,800,800,800,800,800,800,800,800,800,800,800,800,800,800,800,800,800,800,800,800,800,800,800,800,800,800,800,800,800,800,800,800,800,800,800,800,800,800,800,800,800
Reference_Vol=100,100,100,100,100,100,100,100,100,100,100,100,100,100,100,100,100,100,100,100,100,100,100,100,100,100,100,100,100,100,100,100,100,100,100,100,100,100,100,100,100,100,100,100,100,100,100,100,100,100,100,100,100,100,100,100,100,100,100,100,100,100,100,100,100,100,100,100,100,100,100,100,100,100,100,100,100,100,100,100,100,100,100,100,100,100,100,100,100,100,100,100,100,100,100,100
Read_to_Innoc=20,20,20,20,20,20,20,20,20,20,20,20,20,20,20,20,20,20,20,20,20,20,20,20,20,20,20,20,20,20,20,20,20,20,20,20,20,20,20,20,20,20,20,20,20,20,20,20
Read_to_Dilute=26,26,26,26,26,26,26,26,26,26,26,26,26,26,26,26,26,26,26,26,26,26,26,26,26,26,26,26,26,26,26,26,26,26,26,26,26,26,26,26,26,26,26,26,26,26,26,26
Read_to_Save=20,20,20,20,20,20,20,20,20,20,20,20,20,20,20,20,20,20,20,20,20,20,20,20,20,20,20,20,20,20,20,20,20,20,20,20,20,20,20,20,20,20,20,20,20,20,20,20
Innoc_Target_Map=1,2,3,4,5,6,7,8,9,10,11,12,13,14,15,16,17,18,19,20,21,22,23,24,25,26,27,28,29,30,31,32,33,34,35,36,37,38,39,40,41,42,43,44,45,46,47,48
Pipet_Trigger=OD_Save_Innoc
Pipet_Volume_Adj=Con_OD_Save
Delid=no
Pre_Init=yes
Talk_To_ProMax=no
Time_Out_Time=1050
Wait_While_Busy=yes
Idle_Time=2
Screen_Run_Type=pre_screen_2
Spect_Protocol=15m
Spec_Run_File=GG_PB_Voyage.pda
Spec_Assay_File=""
Save_Data_File=09_11_07_Mito_23_Glu_ps2_A_96_T_18.txt
Working_Dir=C%3A\\Users\\Growth_Data
Run_Control_Dir=C%3A\\Users\\Yeast_Run_Files
Tracking_Dir=""
Track_File=201401_data_track.txt
Save_Run_Data_Flag=yes
Set_Incubator_Temp=30.0
Base_Line_Flag=atstart_minimum
Pipet_Cycles_Before_Save=20
Time_Point_Save=wellmap
Innoc_Direction=down
Wells_In_Use=111111111111111111111111111111111111111111111111
Save_Sample_Map=111111001111110011111100111111001111110011111100
Sections_to_Run=0
Rows_per_Section=8
Start_Sections_Row=1
MultiProbe_Run_File=MJP_Innoc_Save_Tecan_10_Falcon_AD.MPT
Multiprobe_Run_Dialogue=yes
Comments=no%20comment
Target_Temp=300
Temp_Control=On
Delta_Temp=10
ReadMode=Absorbance,Bottom
ExcitationFilter=485,
EmissionFilter=535,
MeasurementFilter=595
ReadsPerWellNumber=1,1
ShakeDuration=800,0
GainMode=Manual
PdfName=GRE96ft.pdf
Gain=50,50
Add_Drug_Map=1,1,1,1,1,1,1,1,1,1,1,1,1,1,1,1,1,1,1,1,1,1,1,1,1,1,1,1,1,1,1,1,1,1,1,1,1,1,1,1,1,1,1,1,1,1,1,1
Add_Drug_Vol=7,7,7,7,7,7,7,7,7,7,7,7,7,7,7,7,7,7,7,7,7,7,7,7,7,7,7,7,7,7,7,7,7,7,7,7,7,7,7,7,7,7,7,7,7,7,7,7
Innoc_Map=111011101110111011101110111011101110111011101110111011101110111011101110111011101110111011101110
Dilute_Map=111111111111111111111111111111111111111111111111111111111111111111111111111111111111111111111111
data_file_name=ps1_1_96.txt
barcode=""
Hit_Call_Threshold=1.000000
Reference_Well=A01
WT_Ref_Well=0
Project_Name=YKO_Lib
Pipet_Gens_Point=5.00,10.00,15.00,20.00,25.00,30.00,35.00,40.00,5.00,10.00,15.00,20.00,25.00,30.00,35.00,40.00,5.00,10.00,15.00,20.00,25.00,30.00,35.00,40.00,5.00,10.00,15.00,20.00,25.00,30.00,35.00,40.00,5.00,10.00,15.00,20.00,25.00,30.00,35.00,40.00,5.00,10.00,15.00,20.00,25.00,30.00,35.00,40.00,
Shake_Divisor=1
data_handling=file_&_DB_&_auto_analysis
time_frm_freezer=-1.00
gens_frm_freezer=-1.00
Well_Vol=100
Parent_ID=""
Units=%
Quarter=A
media_name=mm
Save_Mode=one_to_one
Consolidate_Save_Map=1,2,3,4,5,6,7,8,9,10,11,12,13,14,15,16,17,18,19,20,21,22,23,24,25,26,27,28,29,30,31,32,33,34,35,36,37,38,39,40,41,42,43,44,45,46,47,48
Add_Drug_at_Start_Map=000000000000000000000000000000000000000000000000000
Add_Drug_Labware=add_drug_48
Max_Dynam_OD_Change=0.05
Reads_After_Pipet=0
Ref_Type=single_ref
Read_to_Add_Drug_at_Start=0
Send_Email_at_Pipet=no_email
config_DB_update_wells=yes
Strain_Name=""
Media=ypd
drug_vol=2.00
Drug_Name=""
Drug_Conc=2
Innoc_Conc=""
Strain_Plate=none
ShakeIntensity=High
ShakeMode=Orbital
NumberOfFlashes=1
PartOfPlate=0
MovePlateOutAfterMeasurement=0
IntegrationLagTime=0
IntegrationTime=100
DelayMoveFlashFluorescence=0
Wavelength scan type=-1
ExcitationBandWidth=5
AbsorbanceBandWidth=10
EmissionBandWidth=5
[Drug_Data]
Drug_Plate=none
Strain_Plate=none
Media=mm
Drug_Name=nd,nd,nd,nd,nd,nd,nd,nd,nd,nd,nd,nd,nd,nd,nd,nd,nd,nd,nd,nd,nd,nd,nd,nd,nd,nd,nd,nd,nd,nd,nd,nd,nd,nd,nd,nd,nd,nd,nd,nd,nd,nd,nd,nd,nd,nd,nd,nd,nd,nd,nd,nd,nd,nd,nd,nd,nd,nd,nd,nd,nd,nd,nd,nd,nd,nd,nd,nd,nd,nd,nd,nd,nd,nd,nd,nd,nd,nd,nd,nd,nd,nd,nd,nd,nd,nd,nd,nd,nd,nd,nd,nd,nd,nd,nd,nd
Strain_Name=ud
Drug_Conc=""
Innoc_Conc=0.06250,0.06250,0.06250,0.06250,0.06250,0.06250,0.06250,0.06250,0.06250,0.06250,0.06250,0.06250,0.06250,0.06250,0.06250,0.06250,0.06250,0.06250,0.06250,0.06250,0.06250,0.06250,0.06250,0.06250,0.06250,0.06250,0.06250,0.06250,0.06250,0.06250,0.06250,0.06250,0.06250,0.06250,0.06250,0.06250,0.06250,0.06250,0.06250,0.06250,0.06250,0.06250,0.06250,0.06250,0.06250,0.06250,0.06250,0.06250,0.06250,0.06250,0.06250,0.06250,0.06250,0.06250,0.06250,0.06250,0.06250,0.06250,0.06250,0.06250,0.06250,0.06250,0.06250,0.06250,0.06250,0.06250,0.06250,0.06250,0.06250,0.06250,0.06250,0.06250,0.06250,0.06250,0.06250,0.06250,0.06250,0.06250,0.06250,0.06250,0.06250,0.06250,0.06250,0.06250,0.06250,0.06250,0.06250,0.06250,0.06250,0.06250,0.06250,0.06250,0.06250,0.06250,0.06250,0.06250
Run_ID=none
Plate_Quarter=A
Units=%,%,%,%,%,%,%,%,%,%,%,%,%,%,%,%,%,%,%,%,%,%,%,%,%,%,%,%,%,%,%,%,%,%,%,%,%,%,%,%,%,%,%,%,%,%,%,%,%,%,%,%,%,%,%,%,%,%,%,%,%,%,%,%,%,%,%,%,%,%,%,%,%,%,%,%,%,%,%,%,%,%,%,%,%,%,%,%,%,%,%,%,%,%,%,%
Parent_ID=""
Project_Name=YKO_Lib
Strain_Backgrnd=0,0,0,0,0,0,0,0,0,0,0,0,0,0,0,0,0,0,0,0,0,0,0,0,0,0,0,0,0,0,0,0,0,0,0,0,0,0,0,0,0,0,0,0,0,0,0,0,0,0,0,0,0,0,0,0,0,0,0,0,0,0,0,0,0,0,0,0,0,0,0,0,0,0,0,0,0,0,0,0,0,0,0,0,0,0,0,0,0,0,0,0,0,0,0,0
Well_Vol=100,100,100,100,100,100,100,100,100,100,100,100,100,100,100,100,100,100,100,100,100,100,100,100,100,100,100,100,100,100,100,100,100,100,100,100,100,100,100,100,100,100,100,100,100,100,100,100,100,100,100,100,100,100,100,100,100,100,100,100,100,100,100,100,100,100,100,100,100,100,100,100,100,100,100,100,100,100,100,100,100,100,100,100,100,100,100,100,100,100,100,100,100,100,100,100
time_frm_freezer=-1.00
gens_frm_freezer=-1.00
user=mcostanzo
Strain_Pool=ud,ud,ud,ud,ud,ud,ud,ud,ud,ud,ud,ud,ud,ud,ud,ud,ud,ud,ud,ud,ud,ud,ud,ud,ud,ud,ud,ud,ud,ud,ud,ud,ud,ud,ud,ud,ud,ud,ud,ud,ud,ud,ud,ud,ud,ud,ud,ud,ud,ud,ud,ud,ud,ud,ud,ud,ud,ud,ud,ud,ud,ud,ud,ud,ud,ud,ud,ud,ud,ud,ud,ud,ud,ud,ud,ud,ud,ud,ud,ud,ud,ud,ud,ud,ud,ud,ud,ud,ud,ud,ud,ud,ud,ud,ud,ud
Well_Alias=A01,A02,A03,A04,A05,A06,A07,A08,A09,A10,A11,A12,B01,B02,B03,B04,B05,B06,B07,B08,B09,B10,B11,B12,C01,C02,C03,C04,C05,C06,C07,C08,C09,C10,C11,C12,D01,D02,D03,D04,D05,D06,D07,D08,D09,D10,D11,D12,E01,E02,E03,E04,E05,E06,E07,E08,E09,E10,E11,E12,F01,F02,F03,F04,F05,F06,F07,F08,F09,F10,F11,F12,G01,G02,G03,G04,G05,G06,G07,G08,G09,G10,G11,G12,H01,H02,H03,H04,H05,H06,H07,H08,H09,H10,H11,H12
Well_Pos=1,2,3,4,5,6,7,8,9,10,11,12,13,14,15,16,17,18,19,20,21,22,23,24,25,26,27,28,29,30,31,32,33,34,35,36,37,38,39,40,41,42,43,44,45,46,47,48,49,50,51,52,53,54,55,56,57,58,59,60,61,62,63,64,65,66,67,68,69,70,71,72,73,74,75,76,77,78,79,80,81,82,83,84,85,86,87,88,89,90,91,92,93,94,95,96
position=A01,A02,A03,A04,A05,A06,A07,A08,A09,A10,A11,A12,B01,B02,B03,B04,B05,B06,B07,B08,B09,B10,B11,B12,C01,C02,C03,C04,C05,C06,C07,C08,C09,C10,C11,C12,D01,D02,D03,D04,D05,D06,D07,D08,D09,D10,D11,D12,E01,E02,E03,E04,E05,E06,E07,E08,E09,E10,E11,E12,F01,F02,F03,F04,F05,F06,F07,F08,F09,F10,F11,F12,G01,G02,G03,G04,G05,G06,G07,G08,G09,G10,G11,G12,H01,H02,H03,H04,H05,H06,H07,H08,H09,H10,H11,H12
[Runtime_State]
Instrument=Tecan_18
Start_Time_Now=3.2774749737E+9
Reads_Completed=200
Innoc_Direction=down
Wells_In_Use=111111111111111111111111111111111111111111111111111111111111111111111111111111111111111111111111
Innoc_Map=111111111111111111111111111111111111111111111111111111111111111111111111111111111111000000000000
Dilute_Map=111111111111111111111111111111111111111111111111111111111111111111111111111111111111111111111111
Save_Sample_Map=000000000000000000000000000000000000000000000000010000000100000001000000010000000100000001000000
Current_OD=1.267,1.113,1.063,0.910,0.933,0.924,1.035,1.069,0.861,1.156,1.038,1.034,1.178,0.953,1.238,0.876,0.931,0.918,1.068,1.069,0.778,1.127,1.028,1.038,1.192,1.037,0.914,1.025,1.060,1.070,1.170,1.012,0.948,1.007,0.984,1.046,1.142,0.953,1.059,1.005,0.925,1.009,1.105,1.072,0.076,1.074,1.075,0.874,1.210,0.986,0.905,1.008,1.056,1.143,1.013,1.100,0.845,1.059,1.041,1.054,1.139,1.113,0.925,0.997,1.021,1.042,1.106,0.924,0.073,1.053,1.037,0.920,1.075,1.139,0.833,1.066,1.056,1.041,0.930,1.043,0.997,1.015,1.061,1.027,1.051,0.997,0.992,1.040,1.068,0.893,0.914,1.068,0.815,1.034,1.067,0.998
Bckgrnd_OD=0.103,0.127,0.098,0.077,0.080,0.086,0.095,0.085,0.070,0.086,0.085,0.087,0.089,0.081,0.086,0.075,0.085,0.084,0.089,0.084,0.085,0.097,0.087,0.092,0.095,0.089,0.079,0.083,0.092,0.087,0.080,0.086,0.084,0.090,0.094,0.090,0.084,0.083,0.080,0.077,0.084,0.088,0.089,0.088,0.071,0.091,0.086,0.086,0.109,0.089,0.080,0.083,0.084,0.087,0.088,0.087,0.077,0.094,0.092,0.090,0.090,0.090,0.087,0.083,0.086,0.085,0.087,0.084,0.071,0.092,0.092,0.090,0.115,0.088,0.085,0.086,0.084,0.087,0.085,0.083,0.096,0.088,0.093,0.096,0.082,0.087,0.091,0.083,0.085,0.079,0.083,0.086,0.082,0.089,0.099,0.093
Mapped=111111111111111111111111111111111111111111110111111111111111111111111111111111111111111111111111
Pipet_Completed=000000000000000000000000000000000000000000000000000000000000000000000000000000000000000000000000
Innoc_Completed=0,0,0,0,0,0,0,0,0,0,0,0,0,0,0,0,0,0,0,0,0,0,0,0,0,0,0,0,0,0,0,0,0,0,0,0,0,0,0,0,0,0,0,0,0,0,0,0,0,0,0,0,0,0,0,0,0,0,0,0,0,0,0,0,0,0,0,0,0,0,0,0,0,0,0,0,0,0,0,0,0,0,0,0,0,0,0,0,0,0,0,0,0,0,0,0
Save_Completed=0,0,0,0,0,0,0,0,0,0,0,0,0,0,0,0,0,0,0,0,0,0,0,0,0,0,0,0,0,0,0,0,0,0,0,0,0,0,0,0,0,0,0,0,0,0,0,0,0,0,0,0,0,0,0,0,0,0,0,0,0,0,0,0,0,0,0,0,0,0,0,0,0,0,0,0,0,0,0,0,0,0,0,0,0,0,0,0,0,0,0,0,0,0,0,0
Pipeted_At=0,0,0,0,0,0,0,0,0,0,0,0,0,0,0,0,0,0,0,0,0,0,0,0,0,0,0,0,0,0,0,0,0,0,0,0,0,0,0,0,0,0,0,0,0,0,0,0,0,0,0,0,0,0,0,0,0,0,0,0,0,0,0,0,0,0,0,0,0,0,0,0,0,0,0,0,0,0,0,0,0,0,0,0,0,0,0,0,0,0,0,0,0,0,0,0
Pipeted_OD=0,0,0,0,0,0,0,0,0,0,0,0,0,0,0,0,0,0,0,0,0,0,0,0,0,0,0,0,0,0,0,0,0,0,0,0,0,0,0,0,0,0,0,0,0,0,0,0,0,0,0,0,0,0,0,0,0,0,0,0,0,0,0,0,0,0,0,0,0,0,0,0,0,0,0,0,0,0,0,0,0,0,0,0,0,0,0,0,0,0,0,0,0,0,0,0
Dilutes_Completed=0,0,0,0,0,0,0,0,0,0,0,0,0,0,0,0,0,0,0,0,0,0,0,0,0,0,0,0,0,0,0,0,0,0,0,0,0,0,0,0,0,0,0,0,0,0,0,0,0,0,0,0,0,0,0,0,0,0,0,0,0,0,0,0,0,0,0,0,0,0,0,0,0,0,0,0,0,0,0,0,0,0,0,0,0,0,0,0,0,0,0,0,0,0,0,0
Time_At_Innoc=0,0,0,0,0,0,0,0,0,0,0,0,0,0,0,0,0,0,0,0,0,0,0,0,0,0,0,0,0,0,0,0,0,0,0,0,0,0,0,0,0,0,0,0,0,0,0,0,0,0,0,0,0,0,0,0,0,0,0,0,0,0,0,0,0,0,0,0,0,0,0,0,0,0,0,0,0,0,0,0,0,0,0,0,0,0,0,0,0,0,0,0,0,0,0,0
Time_At_Save=0,0,0,0,0,0,0,0,0,0,0,0,0,0,0,0,0,0,0,0,0,0,0,0,0,0,0,0,0,0,0,0,0,0,0,0,0,0,0,0,0,0,0,0,0,0,0,0,0,0,0,0,0,0,0,0,0,0,0,0,0,0,0,0,0,0,0,0,0,0,0,0,0,0,0,0,0,0,0,0,0,0,0,0,0,0,0,0,0,0,0,0,0,0,0,0
Time_At_Dilute=0,0,0,0,0,0,0,0,0,0,0,0,0,0,0,0,0,0,0,0,0,0,0,0,0,0,0,0,0,0,0,0,0,0,0,0,0,0,0,0,0,0,0,0,0,0,0,0,0,0,0,0,0,0,0,0,0,0,0,0,0,0,0,0,0,0,0,0,0,0,0,0,0,0,0,0,0,0,0,0,0,0,0,0,0,0,0,0,0,0,0,0,0,0,0,0
Previous_OD=1.267,1.113,1.063,0.910,0.933,0.924,1.035,1.069,0.861,1.156,1.038,1.034,1.178,0.953,1.238,0.876,0.931,0.918,1.068,1.069,0.778,1.127,1.028,1.038,1.192,1.037,0.914,1.025,1.060,1.070,1.170,1.012,0.948,1.007,0.984,1.046,1.142,0.953,1.059,1.005,0.925,1.009,1.105,1.072,0.076,1.074,1.075,0.874,1.210,0.986,0.905,1.008,1.056,1.143,1.013,1.100,0.845,1.059,1.041,1.054,1.139,1.113,0.925,0.997,1.021,1.042,1.106,0.924,0.073,1.053,1.037,0.920,1.075,1.139,0.833,1.066,1.056,1.041,0.930,1.043,0.997,1.015,1.061,1.027,1.051,0.997,0.992,1.040,1.068,0.893,0.914,1.068,0.815,1.034,1.067,0.998
Prev_Delta_OD=0.007,0.006,0.009,0.002,0.002,0.000,0.003,0.008,0.009,0.000,0.020,0.006,0.003,0.001,0.031,0.001,0.005,0.001,0.004,0.001,0.003,0.000,0.002,0.011,0.010,0.002,0.001,0.004,0.003,0.005,0.002,0.002,0.008,0.000,0.010,0.006,0.001,0.001,0.007,0.000,0.001,0.006,0.005,0.004,0.000,0.002,0.010,0.012,0.001,0.001,0.002,0.002,0.004,0.009,0.002,0.009,0.001,0.001,0.006,0.012,0.001,0.002,0.003,0.004,0.010,0.009,0.006,0.004,0.000,0.010,0.010,0.000,0.000,0.002,0.008,0.002,0.000,0.002,0.003,0.011,0.007,0.005,0.001,0.012,0.000,0.002,0.001,0.005,0.003,0.001,0.001,0.000,0.007,0.001,0.009,0.005
Delta_From_Ref=0.000,0.000,-0.596,1.936,0.346,0.374,-2.967,-2.884,0.000,0.000,-1.064,-0.961,0.858,0.829,1.398,5.904,0.000,0.000,-0.205,1.621,1.659,-0.656,-2.115,-2.952,0.000,0.000,1.800,1.325,0.072,0.144,2.807,1.204,0.000,0.000,-0.614,-0.782,1.198,1.834,2.393,5.401,0.000,0.000,0.704,1.024,3.361,-0.052,-1.397,-0.520,0.000,0.000,0.000,0.000,0.000,0.000,0.000,0.000,0.000,0.000,0.000,0.000,0.000,0.000,0.000,0.000,0.000,0.000,0.000,0.000,0.000,0.000,0.000,0.000,0.000,0.000,0.000,0.000,0.000,0.000,0.000,0.000,0.000,0.000,0.000,0.000,0.000,0.000,0.000,0.000,0.000,0.000,0.000,0.000,0.000,0.000,0.000,0.000
Sig_OD_Delta=0,0,0,1,0,0,0,0,0,0,0,0,0,0,1,1,0,0,0,1,1,0,0,0,0,0,1,1,0,0,1,1,0,0,0,0,1,1,1,1,0,0,0,1,1,0,0,0,0,0,0,0,0,0,0,0,0,0,0,0,0,0,0,0,0,0,0,0,0,0,0,0,0,0,0,0,0,0,0,0,0,0,0,0,0,0,0,0,0,0,0,0,0,0,0,0
Add_Drug_at_Start_Map=000000000000000000000000000000000000000000000000000000000000000000000000000000000000000000000000
[Analysis]
Drug_ID=A1,A2,A3,A4,A5,A6,B1,B2,B3,B4,B5,B6,C1,C2,C3,C4,C5,C6,D1,D2,D3,D4,D5,D6,E1,E2,E3,E4,E5,E6,F1,F2,F3,F4,F5,F6,G1,G2,G3,G4,G5,G6,H1,H2,H3,H4,H5,H6
Decision=no_inh,no_inh,no_inh,ps2_1_1,no_inh,no_inh,no_inh,no_inh,no_inh,ps2_2_1,no_inh,no_inh,no_inh,ps2_1_1,ps2_1_1,ps2_1_1,no_inh,no_inh,no_inh,ps2_1_1,ps2_1_1,ps2_2_1,ps2_1_1,ps2_1_1,no_inh,ps2_1_1,ps2_1_1,ps2_1_1,ps2_1_1,ps2_1_1,no_inh,no_inh,ps2_1_1,ps2_1_1,no_inh,no_inh,no_inh,ps2_1_1,ps2_1_1,no_inh,no_inh,no_inh,no_inh,no_inh,ps2_1_1,no_inh,no_inh,ps2_1_1,ps2_1_1,ps2_1_1,other,ps2_1_1,ps2_1_1,ps2_1_1,no_inh,ps2_1_1,ps2_4_1,ps2_1_1,ps2_1_1,ps2_1_1,ps2_1_1,no_inh,ps2_2_1,no_inh,no_inh,ps2_1_1,no_inh,ps2_1_1,screen,no_inh,no_inh,no_inh,no_inh,ps2_1_1,ps2_4_2,no_inh,no_inh,ps2_1_1,no_inh,ps2_1_1,screen,no_inh,ps2_1_1,no_inh,no_inh,ps2_1_1,no_inh,no_inh,no_inh,ps2_1_1,no_inh,no_inh,ps2_1_1,no_inh,ps2_1_1,ps2_1_1
Plot_Min=0.100,0.100,0.100,0.100,0.100,0.100,0.100,0.100,0.100,0.100,0.100,0.100,0.100,0.100,0.100,0.100,0.100,0.100,0.100,0.100,0.100,0.100,0.100,0.100,0.100,0.100,0.100,0.100,0.100,0.100,0.100,0.100,0.100,0.100,0.100,0.100,0.100,0.100,0.100,0.100,0.100,0.100,0.100,0.100,0.100,0.100,0.100,0.100
Plot_Max=1.500,1.500,1.500,1.500,1.500,1.500,1.500,1.500,1.500,1.500,1.500,1.500,1.500,1.500,1.500,1.500,1.500,1.500,1.500,1.500,1.500,1.500,1.500,1.500,1.500,1.500,1.500,1.500,1.500,1.500,1.500,1.500,1.500,1.500,1.500,1.500,1.500,1.500,1.500,1.500,1.500,1.500,1.500,1.500,1.500,1.500,1.500,1.500
G_Plot_Min=0.1
G_Plot_Delta=0.7
Plot_On_Off=0
OD_Gen_Pt=0.460
Gens_to_OD_Pt=5.000
Avg_G=1.904,1.859,1.835,2.344,1.903,1.850,1.922,1.974,1.977,2.479,1.820,1.882,1.953,2.007,2.254,2.213,1.840,1.861,1.955,2.241,2.040,2.398,1.971,2.017,1.765,2.175,2.148,2.159,2.015,1.996,1.928,1.932,2.132,2.272,1.921,1.857,1.890,1.968,2.010,1.857,1.873,1.819,1.963,1.918,1.996,1.862,1.839,1.965,1.664,1.619,4.513,1.648,1.644,1.626,1.804,2.202,2.658,1.683,1.697,1.639,2.029,1.957,2.569,1.844,1.732,1.671,1.885,2.007,0.000,1.763,1.728,1.765,1.922,2.078,3.724,1.716,1.715,1.664,1.947,2.242,0.000,1.763,1.667,1.731,1.846,1.952,1.734,1.804,1.732,1.638,1.956,1.882,1.926,1.744,1.672,1.616
Max_Slope=1.924,2.582,2.226,2.398,1.990,2.113,2.023,2.536,2.258,2.521,2.146,2.040,2.098,2.314,2.300,2.306,2.128,2.067,1.955,2.752,2.090,2.310,2.151,2.083,1.652,2.513,2.382,2.307,2.075,2.057,2.089,2.347,2.546,2.336,2.253,2.035,1.815,2.250,2.448,2.181,2.024,2.087,2.056,2.373,2.296,1.904,2.279,2.327,2.125,1.839,3.140,1.759,2.041,2.040,2.053,2.122,3.508,1.806,1.976,1.957,2.161,2.290,2.993,1.890,2.262,2.116,1.937,2.254,35.648,1.954,1.964,2.299,2.089,2.284,3.946,2.112,2.048,2.150,2.108,2.420,99.069,1.990,2.133,2.267,2.126,2.189,2.148,2.194,1.977,2.115,2.058,1.985,2.531,2.101,2.148,2.145
Fit_Model=all
Fit_Const_OD_Base=0.085
Fit_Const_N0=0.01500
Fit_Const_T0=0.000
G_Fit_Min=0.100
G_Fit_Delta=0.400
Fit_On_Off=0.000,0.000,0.000,0.000,0.000,0.000,0.000,0.000,0.000,0.000,0.000,0.000,0.000,0.000,0.000,0.000,0.000,0.000,0.000,0.000,0.000,0.000,0.000,0.000,0.000,0.000,0.000,0.000,0.000,0.000,0.000,0.000,0.000,0.000,0.000,0.000,0.000,0.000,0.000,0.000,0.000,0.000,0.000,0.000,0.000,0.000,0.000,0.000,0.000,0.000,0.000,0.000,0.000,0.000,0.000,0.000,0.000,0.000,0.000,0.000,0.000,0.000,0.000,0.000,0.000,0.000,0.000,0.000,0.000,0.000,0.000,0.000,0.000,0.000,0.000,0.000,0.000,0.000,0.000,0.000,0.000,0.000,0.000,0.000,0.000,0.000,0.000,0.000,0.000,0.000,0.000,0.000,0.000,0.000,0.000,0.000
Fit_Min=0.053,0.077,0.048,0.027,0.030,0.036,0.039,0.031,0.036,0.025,0.035,0.034,0.045,0.039,0.029,0.033,0.042,0.037,0.034,0.033,0.030,0.027,0.034,0.038,0.059,0.039,0.030,0.033,0.034,0.037,0.040,0.040,0.037,0.033,0.036,0.035,0.065,0.038,0.035,0.036,0.034,0.037,0.032,0.037,0.041,0.033,0.035,0.029,0.000,0.000,0.000,0.000,0.000,0.000,0.000,0.000,0.000,0.000,0.000,0.000,0.000,0.000,0.000,0.000,0.000,0.000,0.000,0.000,0.000,0.000,0.000,0.000,0.000,0.000,0.000,0.000,0.000,0.000,0.000,0.000,0.000,0.000,0.000,0.000,0.000,0.000,0.000,0.000,0.000,0.000,0.000,0.000,0.000,0.000,0.000,0.000
Fit_Delta=0.580,0.480,0.577,0.488,0.527,0.486,0.600,0.470,0.535,0.461,0.476,0.497,0.681,0.519,0.483,0.514,0.534,0.511,0.598,0.424,0.601,0.524,0.436,0.516,0.625,0.431,0.481,0.583,0.522,0.500,0.551,0.500,0.429,0.501,0.474,0.572,0.534,0.574,0.478,0.593,0.592,0.551,0.564,0.477,0.450,0.587,0.606,0.512,0.483,0.486,0.519,0.654,0.610,0.592,0.563,0.621,0.389,0.519,0.610,0.509,0.508,0.491,0.510,0.519,0.582,0.594,0.595,0.484,0.000,0.596,0.619,0.483,0.470,0.494,0.432,0.562,0.563,0.595,0.645,0.420,0.000,0.554,0.555,0.433,0.492,0.487,0.506,0.450,0.624,0.538,0.478,0.557,0.440,0.457,0.545,0.544
Fit_Offset=0.089,0.139,0.103,0.084,0.086,0.083,0.080,0.074,0.078,0.073,0.087,0.083,0.080,0.081,0.078,0.092,0.091,0.101,0.073,0.083,0.080,0.074,0.082,0.087,0.091,0.088,0.074,0.082,0.081,0.085,0.078,0.083,0.082,0.077,0.082,0.083,0.105,0.078,0.078,0.072,0.070,0.079,0.070,0.075,0.077,0.063,0.067,0.069,0.100,0.076,0.071,0.061,0.057,0.056,0.085,0.071,0.089,0.085,0.067,0.066,0.078,0.092,0.080,0.085,0.083,0.060,0.087,0.082,0.000,0.092,0.071,0.074,0.090,0.081,0.076,0.086,0.084,0.055,0.077,0.083,0.000,0.085,0.087,0.074,0.082,0.078,0.090,0.085,0.079,0.069,0.072,0.079,0.074,0.076,0.077,0.068
Fit_N0=0.015,0.008,0.012,0.021,0.012,0.022,0.016,0.013,0.013,0.010,0.017,0.012,0.015,0.016,0.011,0.009,0.010,0.010,0.012,0.010,0.007,0.008,0.009,0.007,0.013,0.008,0.008,0.004,0.009,0.008,0.011,0.019,0.010,0.011,0.010,0.010,0.009,0.019,0.011,0.013,0.015,0.012,0.011,0.009,0.012,0.015,0.014,0.011,0.014,0.014,0.002,0.018,0.020,0.020,0.013,0.013,0.010,0.013,0.017,0.018,0.009,0.010,0.010,0.011,0.014,0.019,0.010,0.011,0.000,0.011,0.014,0.013,0.010,0.009,0.003,0.013,0.013,0.021,0.011,0.007,0.000,0.012,0.012,0.016,0.011,0.010,0.020,0.012,0.014,0.019,0.010,0.011,0.010,0.013,0.015,0.020
Fit_T0=0.627,1.197,0.937,4.181,0.897,2.339,1.534,0.597,0.443,2.092,1.905,0.848,0.688,1.520,1.788,1.386,0.618,1.867,0.784,1.960,0.092,1.267,1.354,1.145,-0.145,1.642,0.479,-0.603,1.324,1.544,0.715,2.393,1.321,1.869,1.753,1.154,0.441,1.954,1.036,0.705,0.454,0.830,1.102,0.454,0.841,0.496,0.626,1.061,1.244,0.567,5.077,0.014,-0.146,-0.234,0.764,0.830,0.963,0.719,0.123,0.091,1.518,1.118,0.938,1.055,0.631,-0.060,1.252,1.059,0.000,1.081,0.564,0.715,1.707,1.335,-1.043,0.776,0.804,-0.297,0.902,1.641,0.000,0.930,0.392,0.353,1.302,1.217,2.147,1.504,0.645,-0.020,1.137,1.125,1.107,0.766,0.425,-0.199
Fit_G=1.817,1.377,1.559,1.730,1.629,1.567,1.682,1.800,1.807,1.843,1.542,1.604,1.876,1.747,1.724,1.688,1.573,1.372,1.716,1.652,1.680,1.808,1.472,1.507,1.764,1.521,1.737,1.741,1.542,1.420,1.644,1.589,1.629,1.763,1.417,1.484,1.603,1.731,1.630,1.658,1.766,1.576,1.637,1.608,1.696,1.750,1.682,1.585,1.421,1.492,2.148,1.776,1.816,1.842,1.589,1.980,2.144,1.485,1.768,1.697,1.503,1.573,2.100,1.508,1.585,1.802,1.471,1.629,0.000,1.444,1.620,1.548,1.407,1.591,2.764,1.508,1.516,1.897,1.670,1.574,0.000,1.486,1.505,1.673,1.460,1.510,1.450,1.407,1.591,1.753,1.541,1.518,1.513,1.507,1.604,1.825
Fit_Error=0.000,0.000,0.000,0.000,0.000,0.000,0.000,0.000,0.000,0.000,0.000,0.000,0.000,0.000,0.000,0.000,0.000,0.000,0.000,0.000,0.000,0.000,0.000,0.000,0.000,0.000,0.000,0.000,0.000,0.000,0.000,0.000,0.000,0.000,0.000,0.000,0.000,0.000,0.000,0.000,0.000,0.000,0.000,0.000,0.000,0.000,0.000,0.000,0.000,0.000,0.000,0.000,0.000,0.000,0.000,0.000,0.000,0.000,0.000,0.000,0.000,0.000,0.000,0.000,0.000,0.000,0.000,0.000,0.000,0.000,0.000,0.000,0.000,0.000,0.000,0.000,0.000,0.000,0.000,0.000,0.000,0.000,0.000,0.000,0.000,0.000,0.000,0.000,0.000,0.000,0.000,0.000,0.000,0.000,0.000,0.000
Fit_CV=0.000,0.000,0.000,0.000,0.000,0.000,0.000,0.000,0.000,0.000,0.000,0.000,0.000,0.000,0.000,0.000,0.000,0.000,0.000,0.000,0.000,0.000,0.000,0.000,0.000,0.000,0.000,0.000,0.000,0.000,0.000,0.000,0.000,0.000,0.000,0.000,0.000,0.000,0.000,0.000,0.000,0.000,0.000,0.000,0.000,0.000,0.000,0.000,0.000,0.000,0.000,0.000,0.000,0.000,0.000,0.000,0.000,0.000,0.000,0.000,0.000,0.000,0.000,0.000,0.000,0.000,0.000,0.000,0.000,0.000,0.000,0.000,0.000,0.000,0.000,0.000,0.000,0.000,0.000,0.000,0.000,0.000,0.000,0.000,0.000,0.000,0.000,0.000,0.000,0.000,0.000,0.000,0.000,0.000,0.000,0.000
Time_to_20_Gens=0,0,0,0,0,0,0,0,0,0,0,0,0,0,0,0,0,0,0,0,0,0,0,0,0,0,0,0,0,0,0,0,0,0,0,0,0,0,0,0,0,0,0,0,0,0,0,0
Time_to_each_5_Gens=0,0,0,0,0,0,0,0,0,0,0,0,0,0,0,0,0,0,0,0,0,0,0,0,0,0,0,0,0,0,0,0,0,0,0,0,0,0,0,0,0,0,0,0,0,0,0,0
Time_to_each_n_Gens=9.518,9.296,9.177,11.720,9.515,9.251,9.608,9.871,9.886,12.396,9.101,9.411,9.767,10.036,11.272,11.067,9.202,9.304,9.777,11.204,10.199,11.989,9.855,10.085,8.826,10.874,10.740,10.795,10.077,9.979,9.641,9.659,10.660,11.362,9.607,9.283,9.449,9.838,10.052,9.284,9.367,9.096,9.816,9.588,9.982,9.311,9.195,9.825,8.322,8.097,22.565,8.239,8.218,8.131,9.022,11.008,13.291,8.414,8.484,8.194,10.145,9.784,12.847,9.220,8.659,8.356,9.425,10.036,0.000,8.816,8.642,8.824,9.612,10.390,18.620,8.578,8.577,8.318,9.737,11.210,0.000,8.814,8.333,8.654,9.232,9.758,8.671,9.020,8.660,8.189,9.778,9.412,9.630,8.722,8.361,8.081
Min_Pt_OD=0,0,0,0,0,0,0,0,0,0,0,0,0,0,0,0,0,0,0,0,0,0,0,0,0,0,0,0,0,0,0,0,0,0,0,0,0,0,0,0,0,0,0,0,0,0,0,0
Min_Pt_t=0,0,0,0,0,0,0,0,0,0,0,0,0,0,0,0,0,0,0,0,0,0,0,0,0,0,0,0,0,0,0,0,0,0,0,0,0,0,0,0,0,0,0,0,0,0,0,0
TO_OD=0,0,0,0,0,0,0,0,0,0,0,0,0,0,0,0,0,0,0,0,0,0,0,0,0,0,0,0,0,0,0,0,0,0,0,0,0,0,0,0,0,0,0,0,0,0,0,0
Ref_ID=A01
Multi_Refs=single_ref
test=A01,A02,A03,A04,A05,A06,A07,A08,A09,A10,A11,A12,B01,B02,B03,B04,B05,B06,B07,B08,B09,B10,B11,B12,C01,C02,C03,C04,C05,C06,C07,C08,C09,C10,C11,C12,D01,D02,D03,D04,D05,D06,D07,D08,D09,D10,D11,D12,E01,E02,E03,E04,E05,E06,E07,E08,E09,E10,E11,E12,F01,F02,F03,F04,F05,F06,F07,F08,F09,F10,F11,F12,G01,G02,G03,G04,G05,G06,G07,G08,G09,G10,G11,G12,H01,H02,H03,H04,H05,H06,H07,H08,H09,H10,H11,H12
Start_Time_Now=3.2774749739E+9
Start_Date="11/9/2007+12:42 PM"
pv_to_plate_order=no
gen_time_cutoff=0.000
Drug_Name=nd?:;-ud+0,nd?:;-ud+0,nd?:;-ud+0,nd?:;-ud+0,nd?:;-ud+0,nd?:;-ud+0,nd?:;-ud+0,nd?:;-ud+0,nd?:;-ud+0,nd?:;-ud+0,nd?:;-ud+0,nd?:;-ud+0,nd?:;-ud+0,nd?:;-ud+0,nd?:;-ud+0,nd?:;-ud+0,nd?:;-ud+0,nd?:;-ud+0,nd?:;-ud+0,nd?:;-ud+0,nd?:;-ud+0,nd?:;-ud+0,nd?:;-ud+0,nd?:;-ud+0,nd?:;-ud+0,nd?:;-ud+0,nd?:;-ud+0,nd?:;-ud+0,nd?:;-ud+0,nd?:;-ud+0,nd?:;-ud+0,nd?:;-ud+0,nd?:;-ud+0,nd?:;-ud+0,nd?:;-ud+0,nd?:;-ud+0,nd?:;-ud+0,nd?:;-ud+0,nd?:;-ud+0,nd?:;-ud+0,nd?:;-ud+0,nd?:;-ud+0,nd?:;-ud+0,nd?:;-ud+0,nd?:;-ud+0,nd?:;-ud+0,nd?:;-ud+0,nd?:;-ud+0,nd?:;-ud+0,nd?:;-ud+0,nd?:;-ud+0,nd?:;-ud+0,nd?:;-ud+0,nd?:;-ud+0,nd?:;-ud+0,nd?:;-ud+0,nd?:;-ud+0,nd?:;-ud+0,nd?:;-ud+0,nd?:;-ud+0,nd?:;-ud+0,nd?:;-ud+0,nd?:;-ud+0,nd?:;-ud+0,nd?:;-ud+0,nd?:;-ud+0,nd?:;-ud+0,nd?:;-ud+0,nd?:;-ud+0,nd?:;-ud+0,nd?:;-ud+0,nd?:;-ud+0,nd?:;-ud+0,nd?:;-ud+0,nd?:;-ud+0,nd?:;-ud+0,nd?:;-ud+0,nd?:;-ud+0,nd?:;-ud+0,nd?:;-ud+0,nd?:;-ud+0,nd?:;-ud+0,nd?:;-ud+0,nd?:;-ud+0,nd?:;-ud+0,nd?:;-ud+0,nd?:;-ud+0,nd?:;-ud+0,nd?:;-ud+0,nd?:;-ud+0,nd?:;-ud+0,nd?:;-ud+0,nd?:;-ud+0,nd?:;-ud+0,nd?:;-ud+0,nd?:;-ud+0
Drug_Well_Pos=A01,A02,A03,A04,A05,A06,B01,B02,B03,B04,B05,B06,C01,C02,C03,C04,C05,C06,D01,D02,D03,D04,D05,D06,E01,E02,E03,E04,E05,E06,F01,F02,F03,F04,F05,F06,G01,G02,G03,G04,G05,G06,H01,H02,H03,H04,H05,H06,A07,A08,A09,A10,A11,A12,B07,B08,B09,B10,B11,B12,C07,C08,C09,C10,C11,C12,D07,D08,D09,D10,D11,D12,E07,E08,E09,E10,E11,E12,F07,F08,F09,F10,F11,F12,G07,G08,G09,G10,G11,G12,H07,H08,H09,H10,H11,H12
Avg_G_tcut=1.904,1.859,1.835,2.344,1.903,1.850,1.922,1.974,1.977,2.479,1.820,1.882,1.953,2.007,2.254,2.213,1.840,1.861,1.955,2.241,2.040,2.398,1.971,2.017,1.765,2.175,2.148,2.159,2.015,1.996,1.928,1.932,2.132,2.272,1.921,1.857,1.890,1.968,2.010,1.857,1.873,1.819,1.963,1.918,1.996,1.862,1.839,1.965,1.664,1.619,4.513,1.648,1.644,1.626,1.804,2.202,2.658,1.683,1.697,1.639,2.029,1.957,2.569,1.844,1.732,1.671,1.885,2.007,0.000,1.763,1.728,1.765,1.922,2.078,3.724,1.716,1.715,1.664,1.947,2.242,0.000,1.763,1.667,1.731,1.846,1.952,1.734,1.804,1.732,1.638,1.956,1.882,1.926,1.744,1.672,1.616
t0_from_interval=-2.970,-2.267,-2.123,-2.481,-2.301,-2.366,-2.382,-2.676,-2.493,-2.597,-3.357,-2.436,-2.530,-2.468,-2.471,-2.673,-2.186,-2.123,-2.503,-2.665,-2.348,-2.590,-2.267,-2.244,-2.434,-2.345,-2.445,-2.600,-2.233,-2.058,-2.358,-2.430,-2.424,-2.380,-2.038,-2.245,-2.205,-2.635,-2.213,-2.057,-2.284,-2.244,1.597,1.336,-2.257,-2.146,-2.125,-2.157,-2.261,-2.647,-3.406,-2.666,-2.426,0.420,-2.262,-2.562,-3.832,-2.191,-2.421,0.450,-2.322,-2.620,-3.640,-2.197,-2.058,-2.269,-2.117,-2.562,0.000,-2.114,-2.093,0.834,-2.262,-2.413,-4.635,-2.201,-2.190,-2.427,-2.296,-2.494,0.000,-2.141,-2.225,-2.502,-2.256,-2.353,-2.136,-2.224,-2.070,-2.435,-2.117,-2.108,-2.225,-2.220,-2.131,-0.346
Sum_Delta_Ref=0.000,0.292,0.657,6.842,0.227,0.155,0.709,1.835,1.731,9.267,0.698,0.477,1.171,2.139,5.258,4.797,0.312,0.051,1.678,5.983,2.844,7.706,2.091,3.195,0.578,5.044,4.020,4.178,2.703,2.518,1.431,1.333,4.770,6.368,1.166,0.093,0.642,2.084,2.501,0.378,0.241,0.006,1.904,1.586,2.574,0.576,0.000,2.087,2.713,3.266,32.593,3.104,2.359,3.326,1.105,5.015,12.132,2.109,2.556,2.261,2.682,1.499,9.627,0.182,1.468,2.257,0.655,2.412,-1.000,1.095,1.214,0.827,1.403,3.248,25.029,1.824,1.799,2.706,0.915,6.686,-1.000,1.047,2.729,1.222,0.115,2.010,1.567,0.375,1.366,2.884,1.922,1.189,2.154,0.886,1.965,3.572
Gens_at_time_G=5.000,5.000,5.000,5.000,5.000,5.000,5.000,5.000,5.000,5.000,5.000,5.000,5.000,5.000,5.000,5.000,5.000,5.000,5.000,5.000,5.000,5.000,5.000,5.000,5.000,5.000,5.000,5.000,5.000,5.000,5.000,5.000,5.000,5.000,5.000,5.000,5.000,5.000,5.000,5.000,5.000,5.000,5.000,5.000,5.000,5.000,5.000,5.000,5.000,5.000,5.000,5.000,5.000,5.000,5.000,5.000,5.000,5.000,5.000,5.000,5.000,5.000,5.000,5.000,5.000,5.000,5.000,5.000,0.000,5.000,5.000,5.000,5.000,5.000,5.000,5.000,5.000,5.000,5.000,5.000,0.000,5.000,5.000,5.000,5.000,5.000,5.000,5.000,5.000,5.000,5.000,5.000,5.000,5.000,5.000,5.000
G_Int_tcut=2.498,2.312,2.260,2.840,2.363,2.323,2.398,2.509,2.476,2.999,2.492,2.369,2.459,2.501,2.749,2.748,2.278,2.285,2.456,2.774,2.509,2.916,2.424,2.466,2.252,2.644,2.637,2.679,2.462,2.407,2.400,2.418,2.617,2.748,2.329,2.305,2.331,2.494,2.453,2.268,2.330,2.268,1.644,1.650,2.448,2.291,2.264,2.396,2.117,2.149,5.194,2.181,2.129,1.542,2.257,2.714,3.425,2.121,2.181,1.549,2.494,2.481,3.297,2.283,2.143,2.125,2.308,2.520,0.000,2.186,2.147,1.598,2.375,2.561,4.651,2.156,2.153,2.149,2.407,2.741,0.000,2.191,2.112,2.231,2.298,2.422,2.161,2.249,2.146,2.125,2.379,2.304,2.371,2.189,2.098,1.685
Sum_Del_12=0.000,0.450,1.226,4.760,0.262,0.391,0.536,1.040,0.901,6.056,0.895,0.115,0.909,1.518,3.912,3.520,0.733,0.600,1.090,4.210,1.790,5.467,1.373,1.898,1.476,3.690,2.566,3.370,1.734,1.680,0.847,0.749,3.085,4.530,0.693,0.324,0.231,1.149,1.433,0.586,0.863,0.875,1.373,0.819,1.494,0.413,0.536,1.191,3.232,3.543,9.773,3.294,3.462,3.630,1.467,3.725,5.512,2.611,2.795,3.245,2.142,0.714,5.667,0.357,2.126,2.983,0.131,1.670,9.765,1.580,2.099,1.223,0.648,2.707,8.596,2.309,2.283,3.209,0.880,4.411,9.771,1.570,3.076,1.763,0.340,1.170,1.991,0.822,1.924,3.342,1.247,0.291,1.040,1.573,2.599,3.745
Sum_Del_20=0.000,0.261,0.642,6.720,0.229,0.150,0.695,1.812,1.719,9.140,0.654,0.492,1.156,2.113,5.196,4.752,0.273,0.087,1.635,5.903,2.817,7.611,2.087,3.170,0.568,4.986,3.980,4.145,2.691,2.511,1.389,1.328,4.709,6.280,1.180,0.124,0.627,2.054,2.476,0.387,0.215,0.021,1.841,1.535,2.511,0.544,0.014,2.040,2.667,3.222,31.765,3.050,2.301,3.315,1.064,4.940,11.899,2.069,2.477,2.265,2.664,1.496,9.492,0.198,1.438,2.244,0.676,2.392,34.614,1.061,1.194,0.837,1.428,3.228,24.536,1.771,1.758,2.677,0.935,6.586,34.630,1.009,2.670,1.218,0.144,1.988,1.524,0.355,1.337,2.846,1.879,1.154,2.102,0.889,1.953,3.541
Sum_Del_24=0.000,0.605,0.359,6.971,0.460,0.391,0.772,1.996,2.108,9.376,0.543,0.742,1.275,2.374,5.371,5.049,0.049,0.421,1.899,6.060,3.286,7.861,2.351,3.777,0.127,5.162,4.329,4.306,3.148,2.882,1.652,1.602,5.018,6.752,1.384,0.341,0.819,2.483,2.748,0.859,0.100,0.455,2.067,1.844,2.713,1.008,0.239,2.407,2.394,3.067,37.768,2.932,1.738,3.163,0.869,5.269,13.267,1.806,2.323,1.790,2.865,1.867,9.687,0.467,1.105,1.885,0.940,2.703,46.659,0.810,0.755,0.665,1.788,3.374,26.216,1.510,1.503,2.419,0.961,7.053,46.670,0.737,2.474,0.972,0.377,2.284,1.297,0.131,1.052,2.605,2.145,1.572,2.344,0.557,1.640,3.442
Sum_12=10.092,10.542,11.318,5.332,10.354,10.483,9.556,9.051,9.191,4.036,10.987,10.207,9.183,8.573,6.179,6.571,10.825,10.692,9.002,5.882,8.301,4.625,8.719,8.194,11.568,6.401,7.526,6.722,8.357,8.412,9.244,9.343,7.007,5.561,9.399,10.415,9.861,8.943,8.659,10.678,10.955,10.966,8.718,9.272,8.598,10.504,10.628,8.900,13.323,13.635,0.318,13.385,13.554,13.722,11.558,6.367,4.580,12.702,12.887,13.336,7.950,9.378,4.425,10.449,12.218,13.075,9.961,8.421,0.327,11.672,12.191,11.315,9.444,7.385,1.496,12.401,12.375,13.301,9.212,5.681,0.321,11.662,13.167,11.855,10.432,8.922,12.083,10.914,12.016,13.434,8.844,9.801,9.051,11.665,12.690,13.837
Sum_20=34.999,34.739,35.642,28.279,34.770,34.849,34.305,33.187,33.280,25.859,35.654,34.508,33.844,32.886,29.803,30.247,35.272,34.912,33.365,29.097,32.182,27.388,32.912,31.829,35.567,30.014,31.019,30.854,32.308,32.488,33.610,33.671,30.290,28.719,33.819,34.875,34.373,32.946,32.523,34.612,35.214,34.978,33.159,33.465,32.488,34.455,35.013,32.959,37.666,38.221,3.234,38.050,37.300,38.315,36.064,30.059,23.100,37.068,37.477,37.264,32.335,33.504,25.507,34.802,36.438,37.243,34.323,32.607,0.385,36.060,36.193,35.836,33.572,31.772,10.463,36.770,36.757,37.676,34.065,28.413,0.369,36.008,37.670,36.217,34.855,33.011,36.523,35.354,36.336,37.845,33.120,33.845,32.897,35.888,36.952,38.540
Sum_24=47.073,46.468,47.433,40.102,46.613,46.683,46.302,45.077,44.965,37.697,47.616,46.332,45.798,44.699,41.702,42.024,47.123,46.653,45.175,41.014,43.788,39.212,44.722,43.296,47.201,41.912,42.744,42.768,43.926,44.191,45.422,45.472,42.056,40.322,45.689,46.732,46.255,44.591,44.325,46.214,46.973,46.619,45.006,45.229,44.361,46.065,46.834,44.667,49.467,50.140,9.306,50.006,48.811,50.236,47.943,41.804,33.807,48.880,49.397,48.863,44.208,45.207,37.386,46.607,48.178,48.958,46.133,44.370,0.415,47.883,47.828,47.739,45.286,43.699,20.858,48.583,48.576,49.492,46.112,40.020,0.403,47.810,49.547,48.046,46.697,44.789,48.371,47.205,48.126,49.678,44.928,45.501,44.729,47.630,48.714,50.515
G_by_Interval=2.498,2.312,2.260,2.840,2.363,2.323,2.398,2.509,2.476,2.999,2.492,2.369,2.459,2.501,2.749,2.748,2.278,2.285,2.456,2.774,2.509,2.916,2.424,2.466,2.252,2.644,2.637,2.679,2.462,2.407,2.400,2.418,2.617,2.748,2.329,2.305,2.331,2.494,2.453,2.268,2.330,2.268,1.644,1.650,2.448,2.291,2.264,2.396,2.117,2.149,5.194,2.181,2.129,1.542,2.257,2.714,3.425,2.121,2.181,1.549,2.494,2.481,3.297,2.283,2.143,2.125,2.308,2.520,0.000,2.186,2.147,1.598,2.375,2.561,4.651,2.156,2.153,2.149,2.407,2.741,0.000,2.191,2.112,2.231,2.298,2.422,2.161,2.249,2.146,2.125,2.379,2.304,2.371,2.189,2.098,1.685
Avg_G_inflex=1.904,1.859,1.848,2.363,1.903,1.850,1.928,1.987,1.992,2.500,1.820,1.882,1.953,2.023,2.280,2.234,1.840,1.861,1.955,2.265,2.040,2.416,1.988,2.039,1.765,2.191,2.268,2.179,2.031,2.018,1.938,1.943,2.149,2.296,1.937,1.857,1.890,1.968,2.026,1.859,1.873,1.833,1.964,1.931,2.009,1.862,1.839,1.967,1.678,1.619,4.536,1.648,1.644,1.626,1.804,2.202,2.662,1.683,1.712,1.653,2.053,1.970,2.573,1.844,1.732,1.675,1.885,2.023,0.000,1.763,1.728,1.767,1.936,2.078,3.724,1.718,1.715,1.664,1.966,2.261,0.000,1.763,1.680,1.723,1.854,1.974,1.744,1.821,1.732,1.638,1.956,1.893,1.931,1.763,1.678,1.622
G_int_inflex=1.896,2.175,2.137,2.467,2.160,1.637,1.677,2.157,2.118,3.009,2.451,2.328,1.737,2.511,2.315,2.772,2.237,2.245,1.727,2.919,2.468,2.909,2.422,2.510,1.636,2.641,2.396,2.745,2.454,2.423,1.676,2.396,2.682,2.779,2.339,2.265,1.586,2.453,2.481,2.266,2.289,2.258,1.646,1.668,1.649,1.553,1.537,1.595,2.104,1.672,2.968,1.689,1.592,1.542,2.216,1.833,3.444,1.511,2.166,1.572,2.527,2.488,3.295,2.242,2.102,1.545,2.267,2.532,0.000,2.145,2.106,1.521,2.366,2.520,4.610,2.188,2.112,1.599,2.398,2.751,0.000,2.150,2.099,1.624,2.305,2.464,2.136,2.239,2.105,1.594,1.572,1.562,1.541,1.575,1.459,1.700
Avg_G_t12=1.904,1.859,1.835,2.344,1.903,1.850,1.922,1.974,1.977,2.479,1.820,1.882,1.953,2.007,2.254,2.213,1.840,1.861,1.955,2.241,2.040,2.398,1.971,2.017,1.765,2.175,2.148,2.159,2.015,1.996,1.928,1.932,2.132,2.272,1.921,1.857,1.890,1.968,2.010,1.857,1.873,1.819,1.963,1.918,1.996,1.862,1.839,1.965,1.664,1.619,4.513,1.648,1.644,1.626,1.804,2.202,2.658,1.683,1.697,1.639,2.029,1.957,2.569,1.844,1.732,1.671,1.885,2.007,0.000,1.763,1.728,1.765,1.922,2.078,3.724,1.716,1.715,1.664,1.947,2.242,0.000,1.763,1.667,1.731,1.846,1.952,1.734,1.804,1.732,1.638,1.956,1.882,1.926,1.744,1.672,1.616
G_int_t12=2.498,2.312,2.260,2.840,2.363,2.323,2.398,2.509,2.476,2.999,2.492,2.369,2.459,2.501,2.749,2.748,2.278,2.285,2.456,2.774,2.509,2.916,2.424,2.466,2.252,2.644,2.637,2.679,2.462,2.407,2.400,2.418,2.617,2.748,2.329,2.305,2.331,2.494,2.453,2.268,2.330,2.268,1.644,1.650,2.448,2.291,2.264,2.396,2.117,2.149,5.194,2.181,2.129,1.542,2.257,2.714,3.425,2.121,2.181,1.549,2.494,2.481,3.297,2.283,2.143,2.125,2.308,2.520,0.000,2.186,2.147,1.598,2.375,2.561,4.651,2.156,2.153,2.149,2.407,2.741,0.000,2.191,2.112,2.231,2.298,2.422,2.161,2.249,2.146,2.125,2.379,2.304,2.371,2.189,2.098,1.685
G_by_Interval_g4=1.993,1.858,1.929,2.748,2.216,2.138,2.003,2.182,2.188,2.650,2.000,2.075,2.059,2.166,2.300,2.490,2.005,2.271,2.024,2.387,2.092,2.552,2.020,2.053,1.849,2.226,2.210,2.381,2.102,1.963,1.991,1.967,2.163,2.324,1.928,1.888,1.925,2.017,2.020,1.875,1.971,1.897,1.995,1.957,2.021,1.898,1.866,2.049,2.025,1.741,4.255,1.746,1.739,1.523,2.200,2.294,3.267,1.739,1.780,1.781,2.084,2.181,2.699,1.891,1.752,1.790,1.904,2.091,0.000,1.776,1.779,1.911,1.972,2.116,3.888,1.813,1.847,1.764,1.958,2.273,0.000,1.845,1.845,1.872,1.928,2.028,1.847,1.888,1.746,1.732,1.948,1.973,2.016,1.818,1.715,1.853
G_int_inflex_g4=1.962,1.827,1.916,2.655,2.185,2.108,1.828,2.170,2.186,2.648,1.970,2.044,2.028,2.160,2.302,2.497,1.974,2.209,1.993,2.410,2.061,2.545,2.012,2.050,1.818,2.216,2.396,2.396,2.092,1.958,1.972,1.951,2.154,2.324,1.915,1.857,1.894,1.986,2.007,1.847,1.940,1.884,1.594,1.690,2.007,1.868,1.835,2.021,1.984,1.651,3.078,1.488,1.588,1.523,2.139,2.264,3.241,1.708,1.769,1.586,2.085,2.175,2.676,1.860,1.721,1.551,1.874,2.083,0.000,1.746,1.748,1.921,1.959,2.085,3.857,1.794,1.816,1.734,1.950,2.266,0.000,1.815,1.833,1.846,1.910,2.029,1.828,1.879,1.715,1.702,1.917,1.955,2.000,1.811,1.694,1.754
G_int_t12_g4=1.993,1.858,1.929,2.748,2.216,2.138,2.003,2.182,2.188,2.650,2.000,2.075,2.059,2.166,2.300,2.490,2.005,2.271,2.024,2.387,2.092,2.552,2.020,2.053,1.849,2.226,2.210,2.381,2.102,1.963,1.991,1.967,2.163,2.324,1.928,1.888,1.925,2.017,2.020,1.875,1.971,1.897,1.995,1.957,2.021,1.898,1.866,2.049,2.025,1.741,4.255,1.746,1.739,1.523,2.200,2.294,3.267,1.739,1.780,1.781,2.084,2.181,2.699,1.891,1.752,1.790,1.904,2.091,0.000,1.776,1.779,1.911,1.972,2.116,3.888,1.813,1.847,1.764,1.958,2.273,0.000,1.845,1.845,1.872,1.928,2.028,1.847,1.888,1.746,1.732,1.948,1.973,2.016,1.818,1.715,1.853
Time_Inflex=10.053,11.036,9.316,11.774,10.053,10.053,10.053,10.053,9.807,12.511,9.807,10.053,12.757,10.053,11.282,11.036,9.807,10.053,11.036,10.053,11.036,12.265,10.053,9.807,10.053,11.036,6.858,10.299,10.299,10.053,10.053,10.053,10.053,11.282,9.562,9.807,10.053,11.282,9.807,9.070,10.299,9.316,10.299,9.807,10.053,10.053,10.053,10.299,8.578,10.053,22.834,10.053,10.053,9.807,10.053,13.494,13.003,10.053,8.824,8.578,10.053,9.807,12.757,10.053,10.053,8.824,10.053,10.053,0.221,10.299,10.053,7.349,9.807,11.036,20.131,8.087,10.299,9.316,10.053,11.282,0.221,9.807,8.578,8.087,9.070,9.562,9.070,9.316,10.299,9.316,10.299,9.807,8.824,9.070,7.841,8.087
OD_Inflex=0.627,0.793,0.566,0.529,0.607,0.656,0.607,0.552,0.521,0.536,0.630,0.621,0.991,0.539,0.529,0.523,0.626,0.646,0.732,0.394,0.645,0.562,0.561,0.493,0.734,0.558,0.213,0.464,0.563,0.545,0.601,0.589,0.458,0.512,0.528,0.605,0.649,0.732,0.497,0.506,0.676,0.563,0.609,0.564,0.541,0.637,0.652,0.591,0.578,0.843,0.542,0.846,0.817,0.782,0.697,0.884,0.505,0.811,0.580,0.601,0.510,0.532,0.517,0.673,0.729,0.614,0.637,0.539,0.237,0.771,0.753,0.350,0.558,0.620,0.629,0.465,0.806,0.686,0.580,0.539,0.225,0.683,0.573,0.455,0.503,0.498,0.602,0.580,0.794,0.709,0.609,0.585,0.427,0.586,0.465,0.533
Time_Saturation=47.169,47.169,42.007,47.169,47.415,47.169,47.169,48.397,47.169,47.906,43.236,46.432,45.449,43.236,41.516,47.169,45.203,47.415,47.906,42.745,45.203,44.957,47.415,42.991,47.169,45.203,47.169,47.415,45.449,47.906,47.169,43.236,47.661,42.991,47.169,48.152,46.924,43.236,46.924,47.415,44.957,43.236,47.169,47.169,42.745,48.152,47.169,47.415,45.449,47.169,47.906,47.169,47.661,47.169,47.415,48.152,47.415,47.906,47.169,48.152,47.906,47.169,47.169,48.152,46.924,47.169,47.169,47.169,0.221,45.203,47.169,47.415,47.906,47.169,46.186,47.415,47.906,47.415,47.169,48.152,0.221,43.236,47.415,47.169,45.449,47.169,40.041,47.415,45.203,47.661,47.415,47.169,47.661,48.152,47.906,47.415
OD_Saturation=1.278,1.113,1.069,0.915,0.935,0.925,1.182,0.954,1.239,0.875,0.934,0.918,1.211,1.048,0.909,1.022,1.071,1.069,1.149,0.969,1.060,1.005,0.925,1.008,1.215,0.989,0.909,1.010,1.063,1.168,1.145,1.123,0.931,0.995,1.020,1.046,1.082,1.147,0.840,1.062,1.054,1.043,1.062,1.004,0.977,1.041,1.066,0.894,1.037,1.087,0.866,1.164,1.027,1.044,1.074,1.072,0.785,1.137,1.033,1.050,1.194,1.019,0.942,1.008,0.975,1.053,1.112,1.092,0.237,1.077,1.080,0.890,1.029,1.101,0.841,1.065,1.042,1.054,1.102,0.928,0.225,1.065,1.039,0.927,0.935,1.032,0.995,1.012,1.068,1.010,0.917,1.075,0.813,1.039,1.070,1.004
Ref_Well_Name=A01,A01,A01,A01,A01,A01,A01,A01,A01,A01,A01,A01,A01,A01,A01,A01,A01,A01,A01,A01,A01,A01,A01,A01,A01,A01,A01,A01,A01,A01,A01,A01,A01,A01,A01,A01,A01,A01,A01,A01,A01,A01,A01,A01,A01,A01,A01,A01,A01,A01,A01,A01,A01,A01,A01,A01,A01,A01,A01,A01,A01,A01,A01,A01,A01,A01,A01,A01,A01,A01,A01,A01,A01,A01,A01,A01,A01,A01,A01,A01,A01,A01,A01,A01,A01,A01,A01,A01,A01,A01,A01,A01,A01,A01,A01,A01
Ratio_Avg_G=1.000,1.024,1.037,0.812,1.000,1.029,0.991,0.964,0.963,0.768,1.046,1.011,0.975,0.948,0.844,0.860,1.034,1.023,0.974,0.850,0.933,0.794,0.966,0.944,1.078,0.875,0.886,0.882,0.945,0.954,0.987,0.985,0.893,0.838,0.991,1.025,1.007,0.968,0.947,1.025,1.016,1.046,0.970,0.993,0.954,1.022,1.035,0.969,1.144,1.176,0.422,1.155,1.158,1.171,1.055,0.865,0.716,1.131,1.122,1.162,0.938,0.973,0.741,1.032,1.099,1.139,1.010,0.948,Inf,1.080,1.101,1.079,0.990,0.916,0.511,1.110,1.110,1.144,0.978,0.849,Inf,1.080,1.142,1.100,1.031,0.975,1.098,1.055,1.099,1.162,0.973,1.011,0.988,1.091,1.138,1.178
Ratio_Fit_G=1.000,1.320,1.165,1.050,1.115,1.160,1.080,1.009,1.006,0.986,1.178,1.133,0.969,1.040,1.054,1.076,1.155,1.324,1.059,1.100,1.082,1.005,1.234,1.206,1.030,1.195,1.046,1.044,1.178,1.280,1.105,1.143,1.115,1.031,1.282,1.224,1.133,1.050,1.115,1.096,1.029,1.153,1.110,1.130,1.071,1.038,1.080,1.146,1.279,1.218,0.846,1.023,1.001,0.986,1.143,0.918,0.847,1.224,1.028,1.071,1.209,1.155,0.865,1.205,1.146,1.008,1.235,1.115,Inf,1.258,1.122,1.174,1.291,1.142,0.657,1.205,1.199,0.958,1.088,1.154,Inf,1.223,1.207,1.086,1.245,1.203,1.253,1.291,1.142,1.037,1.179,1.197,1.201,1.206,1.133,0.996
Ratio_G_Int=1.000,1.080,1.105,0.879,1.057,1.075,1.042,0.995,1.009,0.833,1.002,1.054,1.016,0.999,0.909,0.909,1.097,1.093,1.017,0.900,0.995,0.857,1.030,1.013,1.109,0.945,0.947,0.932,1.014,1.037,1.041,1.033,0.955,0.909,1.072,1.083,1.072,1.001,1.018,1.101,1.072,1.101,1.519,1.513,1.020,1.090,1.103,1.042,1.180,1.162,0.481,1.145,1.173,1.620,1.107,0.920,0.729,1.178,1.145,1.613,1.002,1.007,0.757,1.094,1.165,1.175,1.082,0.991,Inf,1.143,1.163,1.563,1.052,0.975,0.537,1.159,1.160,1.162,1.038,0.911,Inf,1.140,1.183,1.119,1.087,1.031,1.156,1.111,1.164,1.175,1.050,1.084,1.053,1.141,1.190,1.482
Ratio_t0_Fit=1.000,0.524,0.669,0.150,0.699,0.268,0.409,1.050,1.415,0.300,0.329,0.739,0.911,0.412,0.351,0.452,1.015,0.336,0.800,0.320,6.815,0.495,0.463,0.548,-4.324,0.382,1.309,-1.040,0.474,0.406,0.877,0.262,0.475,0.335,0.358,0.543,1.422,0.321,0.605,0.889,1.381,0.755,0.569,1.381,0.746,1.264,1.002,0.591,0.504,1.106,0.123,44.786,-4.295,-2.679,0.821,0.755,0.651,0.872,5.098,6.890,0.413,0.561,0.668,0.594,0.994,-10.450,0.501,0.592,Inf,0.580,1.112,0.877,0.367,0.470,-0.601,0.808,0.780,-2.111,0.695,0.382,Inf,0.674,1.599,1.776,0.482,0.515,0.292,0.417,0.972,-31.350,0.551,0.557,0.566,0.819,1.475,-3.151
Ratio_t0_G_Int=1.000,1.310,1.399,1.197,1.291,1.255,1.247,1.110,1.191,1.144,0.885,1.219,1.174,1.204,1.202,1.111,1.359,1.399,1.186,1.114,1.265,1.147,1.310,1.323,1.220,1.267,1.215,1.142,1.330,1.443,1.260,1.222,1.225,1.248,1.457,1.323,1.347,1.127,1.342,1.444,1.300,1.323,-1.860,-2.223,1.316,1.384,1.398,1.377,1.313,1.122,0.872,1.114,1.224,-7.066,1.313,1.159,0.775,1.356,1.226,-6.594,1.279,1.134,0.816,1.352,1.443,1.309,1.403,1.159,-Inf,1.405,1.419,-3.561,1.313,1.231,0.641,1.349,1.356,1.224,1.294,1.191,-Inf,1.387,1.335,1.187,1.317,1.262,1.391,1.335,1.435,1.220,1.403,1.409,1.335,1.338,1.394,8.593
Ref_Curve_Array=1,1,1,1,1,1,1,1,1,1,1,1,1,1,1,1,1,1,1,1,1,1,1,1,1,1,1,1,1,1,1,1,1,1,1,1,1,1,1,1,1,1,1,1,1,1,1,1,1,1,1,1,1,1,1,1,1,1,1,1,1,1,1,1,1,1,1,1,1,1,1,1,1,1,1,1,1,1,1,1,1,1,1,1,1,1,1,1,1,1,1,1,1,1,1,1
Default_ref=0
Comm_Map=,,,,,
Comm_Consol=,,,,,,,,
Comm_Screen=,,,,,
Analysis_Set=A,A,A,A,A,A,A,A,A,A,A,A,A,A,A,A,A,A,A,A,A,A,A,A,A,A,A,A,A,A,A,A,A,A,A,A,A,A,A,A,A,A,A,A,A,A,A,A,A,A,A,A,A,A,A,A,A,A,A,A,A,A,A,A,A,A,A,A,A,A,A,A,A,A,A,A,A,A,A,A,A,A,A,A,A,A,A,A,A,A,A,A,A,A,A,A
Ref_Type=single_ref,single_ref,single_ref,single_ref,single_ref,single_ref,single_ref,single_ref,single_ref,single_ref,single_ref,single_ref,single_ref,single_ref,single_ref,single_ref,single_ref,single_ref,single_ref,single_ref,single_ref,single_ref,single_ref,single_ref,single_ref,single_ref,single_ref,single_ref,single_ref,single_ref,single_ref,single_ref,single_ref,single_ref,single_ref,single_ref,single_ref,single_ref,single_ref,single_ref,single_ref,single_ref,single_ref,single_ref,single_ref,single_ref,single_ref,single_ref,single_ref,single_ref,single_ref,single_ref,single_ref,single_ref,single_ref,single_ref,single_ref,single_ref,single_ref,single_ref,single_ref,single_ref,single_ref,single_ref,single_ref,single_ref,single_ref,single_ref,single_ref,single_ref,single_ref,single_ref,single_ref,single_ref,single_ref,single_ref,single_ref,single_ref,single_ref,single_ref,single_ref,single_ref,single_ref,single_ref,single_ref,single_ref,single_ref,single_ref,single_ref,single_ref,single_ref,single_ref,single_ref,single_ref,single_ref,single_ref
Wells_In_Use=0,0,0,0,0,0,0,0,0,0,0,0,0,0,0,0,0,0,0,0,0,0,0,0,0,0,0,0,0,0,0,0,0,0,0,0,0,0,0,0,0,0,0,0,0,0,0,0,0,0,0,0,0,0,0,0,0,0,0,0,0,0,0,0,0,0,0,0,0,0,0,0,0,0,0,0,0,0,0,0,0,0,0,0,0,0,0,0,0,0,0,0,0,0,0,0
Avg_G_t8=1.904,1.859,1.835,2.344,1.903,1.850,1.922,1.974,1.977,2.479,1.820,1.882,1.953,2.007,2.254,2.213,1.840,1.861,1.955,2.241,2.040,2.398,1.971,2.017,1.765,2.175,2.148,2.159,2.015,1.996,1.928,1.932,2.132,2.272,1.921,1.857,1.890,1.968,2.010,1.857,1.873,1.819,1.963,1.918,1.996,1.862,1.839,1.965,1.664,1.619,4.513,1.648,1.644,1.626,1.804,2.202,2.658,1.683,1.697,1.639,2.029,1.957,2.569,1.844,1.732,1.671,1.885,2.007,0.000,1.763,1.728,1.765,1.922,2.078,3.724,1.716,1.715,1.664,1.947,2.242,0.000,1.763,1.667,1.731,1.846,1.952,1.734,1.804,1.732,1.638,1.956,1.882,1.926,1.744,1.672,1.616
G_int_t8=2.498,2.312,2.260,2.840,2.363,2.323,2.398,2.509,2.476,2.999,2.492,2.369,2.459,2.501,2.749,2.748,2.278,2.285,2.456,2.774,2.509,2.916,2.424,2.466,2.252,2.644,2.637,2.679,2.462,2.407,2.400,2.418,2.617,2.748,2.329,2.305,2.331,2.494,2.453,2.268,2.330,2.268,1.644,1.650,2.448,2.291,2.264,2.396,2.117,2.149,5.194,2.181,2.129,1.542,2.257,2.714,3.425,2.121,2.181,1.549,2.494,2.481,3.297,2.283,2.143,2.125,2.308,2.520,0.000,2.186,2.147,1.598,2.375,2.561,4.651,2.156,2.153,2.149,2.407,2.741,0.000,2.191,2.112,2.231,2.298,2.422,2.161,2.249,2.146,2.125,2.379,2.304,2.371,2.189,2.098,1.685
G_int_t8_g4=1.993,1.858,1.929,2.748,2.216,2.138,2.003,2.182,2.188,2.650,2.000,2.075,2.059,2.166,2.300,2.490,2.005,2.271,2.024,2.387,2.092,2.552,2.020,2.053,1.849,2.226,2.210,2.381,2.102,1.963,1.991,1.967,2.163,2.324,1.928,1.888,1.925,2.017,2.020,1.875,1.971,1.897,1.995,1.957,2.021,1.898,1.866,2.049,2.025,1.741,4.255,1.746,1.739,1.523,2.200,2.294,3.267,1.739,1.780,1.781,2.084,2.181,2.699,1.891,1.752,1.790,1.904,2.091,0.000,1.776,1.779,1.911,1.972,2.116,3.888,1.813,1.847,1.764,1.958,2.273,0.000,1.845,1.845,1.872,1.928,2.028,1.847,1.888,1.746,1.732,1.948,1.973,2.016,1.818,1.715,1.853
[Meas_Info]
[Flor:]
[Flor2:]
[Lumin:]
[Data:]
Read=DateTime	RunT[s]	Temp	Well_1	Well_2	Well_3	Well_4	Well_5	Well_6	Well_7	Well_8	Well_9	Well_10	Well_11	Well_12	Well_13	Well_14	Well_15	Well_16	Well_17	Well_18	Well_19	Well_20	Well_21	Well_22	Well_23	Well_24	Well_25	Well_26	Well_27	Well_28	Well_29	Well_30	Well_31	Well_32	Well_33	Well_34	Well_35	Well_36	Well_37	Well_38	Well_39	Well_40	Well_41	Well_42	Well_43	Well_44	Well_45	Well_46	Well_47	Well_48	Well_49	Well_50	Well_51	Well_52	Well_53	Well_54	Well_55	Well_56	Well_57	Well_58	Well_59	Well_60	Well_61	Well_62	Well_63	Well_64	Well_65	Well_66	Well_67	Well_68	Well_69	Well_70	Well_71	Well_72	Well_73	Well_74	Well_75	Well_76	Well_77	Well_78	Well_79	Well_80	Well_81	Well_82	Well_83	Well_84	Well_85	Well_86	Well_87	Well_88	Well_89	Well_90	Well_91	Well_92	Well_93	Well_94	Well_95	Well_96
1=12:57:49	797	300	0.18950	0.18090	0.21010	0.16430	0.19280	0.18310	0.19930	0.15840	0.12860	0.18200	0.24350	0.09090	0.17490	0.19530	0.23250	0.23620	0.24150	0.23290	0.23230	0.21150	0.20230	0.20960	0.25610	0.12300	0.19720	0.21240	0.23200	0.26010	0.26210	0.26930	0.23510	0.24060	0.23640	0.23130	0.21230	0.14850	0.15680	0.22140	0.23870	0.24890	0.24990	0.27180	0.25720	0.23550	0.23730	0.22420	0.20050	0.13420	0.22390	0.24100	0.24410	0.25620	0.26890	0.26850	0.29550	0.25180	0.24890	0.24120	0.21650	0.15970	0.15670	0.22890	0.23170	0.23860	0.25410	0.25130	0.24620	0.22650	0.22470	0.23750	0.21690	0.15770	0.20490	0.21040	0.22290	0.23340	0.23600	0.23080	0.24760	0.21220	0.22970	0.21680	0.21000	0.17610	0.11930	0.14320	0.15110	0.15370	0.15930	0.16450	0.16490	0.16750	0.15190	0.16010	0.16220	0.12650
2=13:12:34	1682	301	0.11620	0.15300	0.12180	0.09090	0.10230	0.13570	0.15040	0.09540	0.08820	0.10010	0.09850	0.08750	0.09430	0.13310	0.13220	0.13310	0.16230	0.14350	0.15240	0.13210	0.17380	0.14670	0.16120	0.09310	0.12630	0.14670	0.13890	0.16900	0.16700	0.17690	0.16640	0.17730	0.16870	0.16580	0.19680	0.10430	0.11310	0.13800	0.15080	0.15550	0.16570	0.17030	0.17650	0.16130	0.15380	0.16680	0.15440	0.10900	0.16440	0.16180	0.16550	0.17760	0.18130	0.18490	0.19190	0.17160	0.16630	0.18560	0.16820	0.11890	0.12900	0.15780	0.15540	0.15950	0.16860	0.16330	0.16840	0.15600	0.15500	0.17080	0.16290	0.11140	0.15930	0.14590	0.15830	0.16100	0.15630	0.16320	0.17350	0.14830	0.17880	0.17000	0.17000	0.12890	0.08270	0.10180	0.11170	0.11100	0.11870	0.11470	0.11730	0.11350	0.13090	0.12060	0.11950	0.09780
3=13:27:19	2567	301	0.15120	0.15830	0.11110	0.08180	0.08150	0.08660	0.11610	0.09950	0.07310	0.08560	0.08500	0.09420	0.08860	0.08180	0.09370	0.08940	0.10260	0.12710	0.12950	0.11460	0.14770	0.12470	0.09990	0.09400	0.10120	0.10300	0.08570	0.13140	0.14360	0.16220	0.16480	0.15830	0.16600	0.13970	0.19210	0.09460	0.08740	0.10880	0.12080	0.11990	0.13930	0.14650	0.14760	0.15100	0.12540	0.16360	0.15310	0.08590	0.12290	0.12760	0.15050	0.14270	0.15840	0.15630	0.15710	0.14080	0.15720	0.15840	0.14830	0.09110	0.08990	0.12710	0.14070	0.13690	0.14400	0.14520	0.14850	0.12140	0.12330	0.14910	0.15180	0.09930	0.12230	0.12400	0.13880	0.14410	0.13940	0.13730	0.13790	0.12410	0.14380	0.13310	0.14190	0.09590	0.08780	0.08980	0.09140	0.08880	0.09220	0.08810	0.08600	0.08620	0.08490	0.09000	0.10290	0.09290
4=13:42:04	3452	296	0.13090	0.17480	0.12630	0.08060	0.08050	0.08570	0.09520	0.08490	0.07330	0.08820	0.08570	0.09460	0.10850	0.08110	0.08840	0.07650	0.10230	0.08960	0.11200	0.08990	0.11700	0.09710	0.08740	0.09350	0.11990	0.10330	0.08290	0.08830	0.10560	0.12170	0.10940	0.11650	0.11940	0.11190	0.10000	0.09350	0.09550	0.09100	0.09280	0.08370	0.11220	0.12640	0.12870	0.11150	0.10620	0.12500	0.09690	0.09020	0.12130	0.10670	0.11350	0.11160	0.12860	0.12740	0.13640	0.13430	0.12810	0.12660	0.11240	0.09040	0.09210	0.10900	0.11400	0.11440	0.12510	0.12970	0.13200	0.10750	0.10510	0.12950	0.12150	0.08950	0.13700	0.09520	0.10010	0.11120	0.11760	0.11550	0.11310	0.08550	0.12100	0.10910	0.10890	0.09800	0.08350	0.09090	0.09230	0.08920	0.09120	0.08250	0.08710	0.09770	0.08260	0.09640	0.10580	0.10170
5=13:56:48	4337	296	0.10890	0.14510	0.13260	0.07730	0.09720	0.09560	0.13390	0.11280	0.07150	0.10070	0.10660	0.09210	0.09860	0.08160	0.08580	0.07550	0.08470	0.08450	0.08920	0.08440	0.10680	0.09990	0.09780	0.09470	0.10700	0.08910	0.07940	0.08330	0.09240	0.09850	0.08030	0.08740	0.10660	0.09010	0.12670	0.09020	0.08430	0.09230	0.08030	0.07870	0.08470	0.09380	0.10190	0.08960	0.08360	0.10210	0.08830	0.09140	0.11410	0.09510	0.08180	0.08750	0.08660	0.09940	0.10530	0.08810	0.09710	0.10720	0.09560	0.09040	0.09360	0.09490	0.09220	0.08320	0.09060	0.09090	0.09290	0.08420	0.08220	0.09770	0.09160	0.09350	0.12060	0.08810	0.08620	0.08780	0.08910	0.08880	0.09080	0.08340	0.09660	0.09220	0.09470	0.09620	0.08170	0.08950	0.09390	0.08460	0.08570	0.07930	0.08590	0.09330	0.08240	0.09450	0.09910	0.09840
6=14:11:33	5222	300	0.10360	0.24080	0.18100	0.11080	0.12880	0.12130	0.14040	0.09990	0.07540	0.09470	0.09880	0.09090	0.09730	0.09480	0.12240	0.09870	0.12300	0.11680	0.12180	0.08450	0.13940	0.10500	0.12720	0.09200	0.09540	0.09920	0.12010	0.12270	0.10460	0.12770	0.08210	0.08580	0.09460	0.09470	0.12630	0.09250	0.08780	0.09190	0.14220	0.10190	0.09120	0.09720	0.09600	0.09070	0.07360	0.13740	0.11510	0.09120	0.11190	0.09660	0.10070	0.09070	0.09550	0.09210	0.09530	0.08830	0.07740	0.09420	0.09230	0.09640	0.09450	0.10020	0.09650	0.08830	0.09700	0.10010	0.09260	0.08750	0.07510	0.09190	0.10320	0.09960	0.12460	0.09840	0.10080	0.09780	0.09830	0.09820	0.09450	0.08860	0.10300	0.09860	0.09340	0.10280	0.08930	0.09330	0.12020	0.09150	0.09300	0.08990	0.08770	0.09140	0.09190	0.09470	0.10060	0.13480
7=14:26:18	6107	300	0.10340	0.19550	0.17430	0.12130	0.14540	0.14090	0.15490	0.09350	0.07110	0.09030	0.09130	0.09310	0.08920	0.08860	0.10290	0.07990	0.10300	0.10020	0.11330	0.08500	0.13030	0.10870	0.09020	0.09870	0.10180	0.09580	0.08580	0.09980	0.10130	0.12760	0.08100	0.11040	0.10380	0.09540	0.10500	0.09420	0.09830	0.08330	0.10460	0.07690	0.08590	0.08770	0.09380	0.08810	0.07160	0.09980	0.08630	0.09370	0.12280	0.09170	0.09650	0.08340	0.09190	0.09350	0.09980	0.08780	0.08000	0.09760	0.11000	0.09380	0.09150	0.09760	0.08670	0.08430	0.09170	0.10290	0.09860	0.08400	0.07300	0.10080	0.11130	0.09990	0.11880	0.10550	0.09460	0.09710	0.09860	0.09670	0.08870	0.08340	0.10250	0.09190	0.09590	0.10040	0.09170	0.10080	0.09940	0.09500	0.09510	0.08250	0.08610	0.09290	0.09020	0.09910	0.10040	0.10870
8=14:41:03	6991	300	0.10550	0.22760	0.20300	0.08840	0.11870	0.09840	0.12260	0.09960	0.07140	0.09450	0.09290	0.09910	0.12240	0.08640	0.09130	0.07700	0.10080	0.09170	0.12590	0.09110	0.11090	0.09860	0.09260	0.11570	0.09830	0.09630	0.09010	0.10250	0.09860	0.12770	0.08300	0.09370	0.08370	0.09440	0.10010	0.09860	0.09280	0.08350	0.09730	0.07900	0.08590	0.08830	0.09380	0.08950	0.07140	0.10960	0.08900	0.10200	0.10950	0.09650	0.07960	0.08880	0.08440	0.08850	0.08820	0.08660	0.08150	0.09380	0.09380	0.09420	0.09500	0.08950	0.09050	0.08460	0.08630	0.08460	0.08730	0.08560	0.07330	0.09370	0.10210	0.10080	0.11530	0.09150	0.08520	0.08650	0.08450	0.08690	0.08480	0.09280	0.09560	0.08780	0.09400	0.10200	0.08740	0.08730	0.09090	0.08320	0.08470	0.09180	0.08320	0.08860	0.09660	0.08860	0.09900	0.10540
9=14:55:48	7876	300	0.13790	0.17540	0.15060	0.07760	0.08470	0.09080	0.10140	0.09730	0.07190	0.09710	0.09730	0.09950	0.14000	0.08800	0.08930	0.07700	0.08750	0.08940	0.08890	0.08910	0.08640	0.10050	0.09620	0.10400	0.10830	0.09120	0.08110	0.08260	0.09300	0.08660	0.08380	0.09640	0.08390	0.09250	0.09410	0.10410	0.09080	0.09540	0.08430	0.07930	0.08420	0.09120	0.08910	0.09240	0.07200	0.09100	0.09070	0.09630	0.11370	0.10170	0.08140	0.08900	0.08440	0.08740	0.09730	0.08860	0.08120	0.09980	0.10010	0.10180	0.09390	0.09300	0.09520	0.08460	0.09220	0.09110	0.08790	0.08900	0.07250	0.09470	0.10410	0.10400	0.12000	0.08860	0.08950	0.09230	0.09090	0.09040	0.09380	0.08940	0.10080	0.09770	0.09660	0.10980	0.08890	0.09260	0.09480	0.08740	0.08890	0.08310	0.08880	0.09290	0.08550	0.09830	0.10130	0.11490
10=15:10:33	8761	300	0.11180	0.14950	0.09800	0.13140	0.18670	0.15080	0.20200	0.10670	0.07810	0.10210	0.10020	0.12400	0.09560	0.13060	0.13910	0.08040	0.13090	0.15470	0.16210	0.08930	0.13830	0.10420	0.10100	0.11340	0.10640	0.09990	0.10880	0.12060	0.13220	0.15900	0.08450	0.16660	0.10940	0.12570	0.10110	0.11010	0.09040	0.10510	0.10710	0.08010	0.09030	0.09550	0.10870	0.09240	0.07250	0.11860	0.09330	0.10240	0.11790	0.09730	0.09150	0.09110	0.09480	0.09530	0.09690	0.09000	0.08590	0.11560	0.12650	0.10830	0.09780	0.09210	0.09020	0.08810	0.09050	0.09280	0.09160	0.08760	0.07350	0.11070	0.12520	0.10740	0.11750	0.09300	0.10500	0.08910	0.09100	0.09510	0.09260	0.09040	0.12340	0.09690	0.12600	0.11010	0.08750	0.09130	0.09460	0.08760	0.08960	0.09750	0.08410	0.09410	0.08990	0.09620	0.10540	0.12150
11=15:25:17	9646	300	0.11050	0.16720	0.13060	0.08660	0.11080	0.09720	0.11130	0.10570	0.07380	0.10540	0.10560	0.11400	0.10030	0.13130	0.12550	0.07870	0.09810	0.12720	0.10690	0.09480	0.08480	0.10740	0.10280	0.11260	0.11110	0.10950	0.09360	0.10810	0.12090	0.10780	0.08730	0.16940	0.08660	0.09640	0.10220	0.10920	0.09480	0.09000	0.11900	0.08250	0.11090	0.12950	0.09700	0.09660	0.07270	0.10710	0.09830	0.10300	0.12450	0.08920	0.13940	0.13040	0.09460	0.09610	0.09600	0.09210	0.08770	0.10750	0.10190	0.11230	0.09720	0.12460	0.10140	0.08900	0.09620	0.09920	0.10060	0.08990	0.07430	0.10600	0.10660	0.11630	0.13860	0.12140	0.15020	0.09400	0.09940	0.09760	0.09600	0.09170	0.10860	0.10670	0.09890	0.11780	0.09330	0.11880	0.12740	0.10370	0.09480	0.08670	0.09890	0.10050	0.08960	0.10950	0.11190	0.12350
12=15:40:02	10531	300	0.11450	0.12660	0.10230	0.14230	0.19440	0.10700	0.12280	0.13870	0.07150	0.11060	0.11950	0.11950	0.10080	0.17810	0.14710	0.07930	0.11110	0.11910	0.10490	0.09610	0.09620	0.11980	0.10800	0.11430	0.10620	0.11320	0.12570	0.14600	0.14830	0.15900	0.08890	0.13530	0.08980	0.10250	0.10480	0.11030	0.09470	0.09560	0.12000	0.08270	0.09030	0.09490	0.09540	0.09760	0.07140	0.09960	0.10130	0.10190	0.13020	0.10180	0.08710	0.10280	0.08960	0.09370	0.09400	0.09080	0.08530	0.10700	0.10690	0.11530	0.10280	0.09650	0.09060	0.08930	0.08830	0.09300	0.09150	0.09310	0.07220	0.10120	0.11090	0.11330	0.12420	0.09630	0.08840	0.09370	0.09530	0.09760	0.09420	0.09870	0.10760	0.09850	0.10280	0.12550	0.09360	0.09640	0.09670	0.09360	0.09420	0.08720	0.08630	0.09990	0.09220	0.10130	0.11510	0.13230
13=15:54:47	11416	301	0.13040	0.12990	0.14520	0.13490	0.16110	0.10560	0.12100	0.11630	0.07240	0.13160	0.11910	0.12150	0.10470	0.13560	0.10510	0.08110	0.14810	0.10600	0.10510	0.09540	0.11750	0.12160	0.11420	0.12490	0.11210	0.11430	0.10560	0.13500	0.11430	0.12140	0.09230	0.10250	0.09410	0.10340	0.10880	0.11860	0.09830	0.09740	0.09030	0.09680	0.09480	0.09630	0.10440	0.10300	0.07320	0.10390	0.10510	0.10880	0.13820	0.09450	0.08910	0.09350	0.09040	0.09950	0.10660	0.09330	0.08570	0.11180	0.11240	0.12280	0.10210	0.09950	0.09350	0.08990	0.09160	0.09690	0.10140	0.10090	0.07380	0.11150	0.11830	0.12960	0.12940	0.10020	0.10780	0.09750	0.12360	0.11980	0.11500	0.09670	0.11280	0.11400	0.10640	0.12960	0.09390	0.09970	0.09960	0.09570	0.09720	0.10340	0.09740	0.10370	0.10740	0.10800	0.12020	0.14170
14=16:09:32	12301	301	0.12460	0.13870	0.20730	0.13550	0.20110	0.11770	0.13290	0.13990	0.07180	0.14210	0.12710	0.12450	0.10700	0.14690	0.12410	0.08060	0.15500	0.10680	0.10890	0.09880	0.09300	0.12500	0.12850	0.12840	0.11740	0.13830	0.15590	0.15400	0.14350	0.10420	0.09370	0.11060	0.09240	0.11010	0.11440	0.12150	0.10210	0.10190	0.09570	0.08640	0.10400	0.09890	0.10020	0.10710	0.07190	0.10870	0.10840	0.11380	0.13460	0.10190	0.09340	0.10470	0.12070	0.09290	0.10250	0.09680	0.08260	0.11820	0.11800	0.13070	0.10750	0.10400	0.09680	0.08880	0.10090	0.10120	0.09780	0.09250	0.07320	0.11110	0.12500	0.12380	0.12760	0.10320	0.09580	0.10080	0.11070	0.10500	0.10440	0.09920	0.11830	0.10780	0.11500	0.14190	0.09430	0.10180	0.10200	0.09970	0.10080	0.09090	0.09070	0.10670	0.09760	0.11320	0.12490	0.14490
15=16:24:17	13185	301	0.12890	0.14260	0.11560	0.13810	0.11580	0.11750	0.13430	0.13730	0.07330	0.13540	0.13430	0.13660	0.11070	0.10680	0.10580	0.11180	0.11050	0.11530	0.11390	0.09950	0.12870	0.13580	0.12940	0.14070	0.11990	0.10680	0.08900	0.11080	0.14120	0.11200	0.09680	0.12630	0.09640	0.11500	0.12180	0.13110	0.10510	0.09510	0.09520	0.09160	0.09790	0.10080	0.10480	0.11030	0.07200	0.11840	0.11460	0.12170	0.13410	0.09320	0.09270	0.09590	0.09660	0.09750	0.10590	0.10200	0.08870	0.12710	0.12420	0.13560	0.11000	0.10920	0.09720	0.09030	0.09690	0.10660	0.10050	0.09510	0.07290	0.11540	0.13000	0.13390	0.13800	0.10610	0.09670	0.10610	0.10850	0.11180	0.10950	0.10230	0.12570	0.11410	0.12050	0.14440	0.09690	0.10660	0.10570	0.10420	0.10490	0.09430	0.09580	0.10980	0.10010	0.11870	0.13350	0.15330
16=16:39:02	14070	298	0.13030	0.15730	0.12280	0.17150	0.17640	0.12360	0.14160	0.13540	0.07020	0.14320	0.13900	0.14220	0.11640	0.11070	0.11140	0.09230	0.17040	0.11540	0.11530	0.10360	0.10000	0.14010	0.13200	0.14270	0.12780	0.11180	0.09500	0.17250	0.12000	0.10910	0.09910	0.11480	0.09730	0.11770	0.12700	0.13660	0.11120	0.11360	0.09880	0.11450	0.13930	0.11520	0.12360	0.11460	0.07120	0.12130	0.12100	0.12510	0.16640	0.11280	0.09640	0.09970	0.10510	0.09900	0.11820	0.10370	0.08140	0.13220	0.13030	0.14560	0.11360	0.11280	0.09970	0.10360	0.10900	0.11140	0.10630	0.09670	0.07200	0.12070	0.13760	0.13340	0.14030	0.11260	0.10280	0.10840	0.11310	0.11650	0.11850	0.10510	0.13160	0.11900	0.12610	0.15480	0.10410	0.10810	0.11000	0.10850	0.10810	0.09550	0.10000	0.11410	0.10440	0.12370	0.14210	0.16160
17=16:53:47	14955	301	0.20400	0.15710	0.12860	0.10430	0.11000	0.12170	0.15060	0.14250	0.07060	0.14880	0.16120	0.22820	0.12130	0.11550	0.11370	0.10700	0.12170	0.12010	0.12500	0.10580	0.09980	0.14510	0.15660	0.15800	0.12920	0.11560	0.09490	0.10460	0.12410	0.11290	0.10230	0.12010	0.09950	0.12050	0.13490	0.14950	0.11240	0.09850	0.10250	0.08770	0.10490	0.10630	0.11290	0.11910	0.07150	0.12810	0.12680	0.12750	0.15400	0.10600	0.09690	0.10240	0.10280	0.10090	0.11190	0.10670	0.08080	0.14130	0.13940	0.15220	0.11850	0.11910	0.11120	0.09650	0.10580	0.11630	0.10830	0.09840	0.07240	0.12960	0.14620	0.15650	0.13730	0.11600	0.10210	0.11350	0.11680	0.12200	0.12000	0.10810	0.13640	0.12380	0.13140	0.15850	0.10620	0.11460	0.11270	0.11150	0.11220	0.09940	0.10300	0.11680	0.10890	0.13480	0.14870	0.16960
18=17:08:31	15840	300	0.14870	0.16300	0.13390	0.14110	0.11730	0.12920	0.16300	0.15530	0.07360	0.15990	0.15990	0.16490	0.12710	0.12150	0.12050	0.11750	0.13000	0.12860	0.14070	0.10980	0.10450	0.15800	0.15130	0.16960	0.13670	0.12000	0.10030	0.11160	0.12930	0.11970	0.10710	0.12720	0.11010	0.12970	0.14000	0.15460	0.13310	0.10830	0.11720	0.09640	0.12190	0.12060	0.12310	0.12390	0.07270	0.13770	0.13600	0.14370	0.16910	0.11400	0.10080	0.11680	0.10960	0.10960	0.12540	0.11150	0.08510	0.14960	0.14920	0.15940	0.12720	0.12650	0.10830	0.11150	0.11370	0.12390	0.11580	0.10220	0.07200	0.14080	0.15660	0.16800	0.14400	0.14180	0.11060	0.11970	0.12330	0.12960	0.12470	0.11540	0.14640	0.13170	0.14270	0.18560	0.11420	0.12050	0.11850	0.11740	0.12020	0.10460	0.10960	0.12280	0.11450	0.14020	0.15840	0.18060
19=17:23:16	16725	298	0.15060	0.17490	0.14160	0.10040	0.12240	0.13690	0.19270	0.16180	0.07200	0.17010	0.20970	0.17320	0.13130	0.12860	0.12590	0.12480	0.13810	0.13350	0.14060	0.11450	0.10850	0.16660	0.16770	0.17590	0.13730	0.12660	0.10020	0.10790	0.13890	0.12880	0.11180	0.13240	0.10750	0.13570	0.15060	0.16660	0.12230	0.10990	0.11200	0.09470	0.11750	0.11640	0.12590	0.12930	0.07110	0.14480	0.14500	0.14580	0.17110	0.10890	0.10440	0.11000	0.11210	0.11190	0.12610	0.11470	0.08410	0.16120	0.15720	0.22450	0.13110	0.13230	0.11610	0.10070	0.11740	0.13080	0.12060	0.11090	0.07220	0.14860	0.16780	0.16400	0.16590	0.12690	0.11630	0.12550	0.12900	0.14020	0.13270	0.12710	0.15620	0.14260	0.15290	0.18810	0.11800	0.13160	0.12280	0.12590	0.13200	0.11580	0.11360	0.12490	0.12000	0.15490	0.16990	0.18300
20=17:38:01	17610	300	0.16870	0.18880	0.15330	0.09750	0.13070	0.14530	0.19500	0.17950	0.08010	0.18230	0.22980	0.19570	0.13750	0.13520	0.13400	0.09150	0.14420	0.14080	0.14660	0.11580	0.10940	0.17860	0.20470	0.19700	0.14570	0.13240	0.10410	0.11360	0.15000	0.13580	0.11800	0.14090	0.11190	0.14530	0.18050	0.18960	0.12820	0.11070	0.11670	0.09510	0.12370	0.12300	0.13500	0.13290	0.07190	0.15420	0.15380	0.15720	0.17950	0.11210	0.11070	0.11630	0.11870	0.11810	0.13270	0.11970	0.08430	0.17390	0.16720	0.18350	0.13770	0.14250	0.11740	0.10300	0.12450	0.13910	0.12710	0.10810	0.07250	0.16010	0.18660	0.17430	0.16020	0.13600	0.11960	0.13310	0.13900	0.14750	0.13920	0.12640	0.16970	0.15200	0.16410	0.19610	0.12390	0.13820	0.12970	0.13320	0.13510	0.11930	0.12100	0.13090	0.12670	0.16610	0.18880	0.20800
21=17:52:46	18494	301	0.17960	0.19850	0.15990	0.10410	0.13920	0.16060	0.20850	0.19480	0.07230	0.19690	0.22440	0.24310	0.14840	0.14270	0.14240	0.10120	0.15870	0.15250	0.15890	0.11920	0.11470	0.19240	0.20300	0.20810	0.15510	0.13940	0.10810	0.11920	0.16160	0.14580	0.12240	0.15070	0.11660	0.15650	0.20780	0.19300	0.13620	0.11750	0.12440	0.10050	0.13460	0.12920	0.14310	0.14010	0.07200	0.16480	0.16230	0.16880	0.19960	0.12040	0.11500	0.12290	0.12590	0.12510	0.14350	0.12770	0.09460	0.18550	0.18510	0.19730	0.14510	0.15200	0.12540	0.10810	0.13230	0.14970	0.15380	0.11630	0.07270	0.17160	0.20310	0.18600	0.16160	0.14160	0.12720	0.14310	0.14730	0.16190	0.15060	0.13410	0.18180	0.16000	0.17770	0.22000	0.13120	0.14490	0.13430	0.13980	0.14280	0.12220	0.12790	0.13670	0.13440	0.17200	0.19190	0.21620
22=18:07:31	19379	301	0.18030	0.20410	0.18020	0.11090	0.14840	0.17590	0.22210	0.21570	0.07190	0.21320	0.23970	0.22910	0.15950	0.15640	0.14900	0.10280	0.17820	0.16220	0.19760	0.12410	0.11730	0.20870	0.21360	0.23040	0.16350	0.14810	0.11370	0.12350	0.17090	0.15360	0.13020	0.15910	0.12390	0.16870	0.21340	0.23760	0.14570	0.12420	0.12840	0.10440	0.13870	0.13690	0.15550	0.14660	0.07110	0.17510	0.19010	0.17880	0.20130	0.12510	0.12030	0.12710	0.13400	0.13210	0.15090	0.13540	0.08960	0.20090	0.19720	0.23630	0.15510	0.16160	0.12810	0.11180	0.14100	0.15970	0.14260	0.11830	0.07140	0.18400	0.21160	0.20230	0.18270	0.15090	0.13380	0.15140	0.15730	0.17510	0.16280	0.13710	0.19620	0.17070	0.19030	0.23090	0.13830	0.15710	0.14290	0.15040	0.15250	0.12840	0.13480	0.14900	0.14110	0.18850	0.20660	0.23590
23=18:22:16	20264	301	0.19320	0.21930	0.20000	0.10680	0.15930	0.17940	0.23870	0.23190	0.07190	0.22610	0.26520	0.24480	0.16700	0.16100	0.15710	0.10070	0.19320	0.17190	0.22180	0.12790	0.12670	0.22100	0.22220	0.24000	0.18030	0.15660	0.11670	0.12940	0.19080	0.16920	0.13670	0.16900	0.12280	0.17660	0.22950	0.25730	0.15240	0.12500	0.13590	0.10520	0.14770	0.14530	0.16150	0.15360	0.07150	0.19070	0.21610	0.19040	0.21800	0.12900	0.12670	0.13410	0.14100	0.14100	0.16050	0.13920	0.08860	0.21740	0.21360	0.27370	0.16390	0.16900	0.13310	0.11700	0.14950	0.17050	0.15170	0.12300	0.07290	0.19520	0.23160	0.22270	0.22680	0.16100	0.14210	0.16070	0.18080	0.19330	0.17470	0.14610	0.21550	0.18490	0.20570	0.25500	0.14480	0.16920	0.15240	0.17120	0.16660	0.14000	0.14490	0.15930	0.15410	0.20570	0.22510	0.26440
24=18:37:00	21149	301	0.20890	0.22990	0.19680	0.11280	0.16760	0.19210	0.25620	0.25600	0.07300	0.24780	0.27950	0.26680	0.20820	0.17670	0.17040	0.10620	0.20280	0.19810	0.23050	0.13760	0.12720	0.23980	0.24210	0.27450	0.18560	0.16600	0.12190	0.13830	0.20810	0.20560	0.14390	0.17970	0.12940	0.18610	0.23740	0.28320	0.16410	0.13390	0.14570	0.11200	0.16050	0.15430	0.17280	0.16540	0.07200	0.20800	0.23400	0.21270	0.23220	0.13770	0.13490	0.14080	0.14870	0.14820	0.17190	0.14350	0.08990	0.22910	0.23080	0.27930	0.17190	0.17840	0.14220	0.12180	0.17010	0.18060	0.16780	0.12910	0.07390	0.21230	0.24850	0.23870	0.20290	0.17190	0.15180	0.20110	0.22470	0.19970	0.18060	0.15020	0.22860	0.19920	0.22320	0.27010	0.15510	0.17440	0.16440	0.20250	0.18770	0.14310	0.15190	0.16780	0.16300	0.22020	0.25010	0.28010
25=18:51:45	22034	300	0.22790	0.25270	0.26920	0.11810	0.20410	0.22440	0.27810	0.28150	0.07270	0.26510	0.29740	0.28650	0.19040	0.18640	0.21370	0.10840	0.21900	0.20860	0.23490	0.14510	0.13160	0.26140	0.26530	0.28260	0.20900	0.18260	0.13000	0.14790	0.22300	0.21420	0.15810	0.18910	0.13440	0.20400	0.26390	0.28550	0.17820	0.14160	0.16010	0.11640	0.17570	0.16760	0.18900	0.17830	0.07170	0.22600	0.24180	0.21830	0.24610	0.14850	0.14300	0.14900	0.16060	0.16360	0.18580	0.15770	0.09440	0.25010	0.24980	0.31480	0.18470	0.19190	0.15760	0.12840	0.17800	0.19300	0.17570	0.13620	0.07340	0.22680	0.26840	0.25420	0.23800	0.18380	0.18920	0.22070	0.23470	0.21700	0.20100	0.16850	0.25220	0.21640	0.24250	0.29160	0.17170	0.19500	0.19720	0.20990	0.20080	0.15920	0.16680	0.18360	0.17600	0.23770	0.27500	0.30160
26=19:06:30	22919	300	0.25070	0.27070	0.28260	0.12440	0.21540	0.23500	0.29990	0.30270	0.07460	0.29110	0.31720	0.31410	0.20020	0.20210	0.22980	0.11300	0.23440	0.22760	0.26690	0.16650	0.15420	0.28320	0.28320	0.31660	0.21810	0.21400	0.13580	0.15690	0.23610	0.23630	0.16190	0.20250	0.14070	0.21800	0.28570	0.31730	0.19030	0.15020	0.17100	0.12090	0.18690	0.17800	0.20010	0.19120	0.07150	0.24250	0.26520	0.24050	0.26830	0.15920	0.15160	0.16210	0.18270	0.17870	0.19840	0.16700	0.09180	0.26760	0.27040	0.31900	0.20010	0.20500	0.17200	0.13470	0.20400	0.20860	0.19390	0.14500	0.07340	0.24450	0.29000	0.27060	0.23220	0.20090	0.22450	0.27010	0.28460	0.24260	0.21460	0.17580	0.26640	0.23420	0.25770	0.30870	0.18540	0.20230	0.23070	0.25250	0.23230	0.18480	0.18050	0.19720	0.20170	0.25420	0.29510	0.32280
27=19:21:15	23804	300	0.25220	0.28880	0.29810	0.13080	0.23100	0.24840	0.32330	0.31950	0.07680	0.31350	0.33520	0.33340	0.21310	0.21260	0.24210	0.11880	0.25350	0.24910	0.28500	0.19240	0.18980	0.30350	0.31000	0.33360	0.22240	0.22210	0.14510	0.17410	0.25090	0.25160	0.17320	0.21470	0.14810	0.23430	0.29830	0.33500	0.20020	0.15940	0.19240	0.12750	0.20370	0.19260	0.21390	0.20180	0.07280	0.26600	0.29600	0.29040	0.29140	0.16270	0.18380	0.17220	0.20080	0.20240	0.21340	0.17950	0.09630	0.28970	0.29030	0.34140	0.21680	0.22240	0.19660	0.15130	0.21800	0.22510	0.21160	0.15270	0.07370	0.26930	0.31280	0.29080	0.25590	0.21740	0.25110	0.28970	0.30280	0.25510	0.23410	0.19510	0.28830	0.25320	0.28450	0.34360	0.19590	0.22260	0.25670	0.27260	0.27490	0.22030	0.20970	0.21610	0.23140	0.28070	0.31940	0.34830
28=19:36:00	24688	301	0.25710	0.30150	0.31250	0.13610	0.25370	0.25890	0.34680	0.34310	0.07490	0.33620	0.35440	0.35860	0.23350	0.22340	0.25170	0.12440	0.27230	0.26400	0.30550	0.17280	0.14640	0.33000	0.32860	0.35810	0.23190	0.22970	0.15220	0.18150	0.26900	0.26570	0.18040	0.22800	0.15370	0.25150	0.32610	0.34090	0.22500	0.16920	0.20020	0.13270	0.21270	0.20250	0.23590	0.21450	0.07190	0.28430	0.32290	0.29060	0.30790	0.17530	0.21250	0.18090	0.21980	0.21060	0.22400	0.18870	0.09830	0.31030	0.31670	0.34230	0.23220	0.23860	0.21230	0.18440	0.25110	0.24170	0.23430	0.16180	0.07300	0.28760	0.33900	0.31850	0.25430	0.22850	0.25690	0.30760	0.32000	0.26560	0.25290	0.21390	0.30910	0.26980	0.30130	0.36850	0.21120	0.24460	0.26860	0.30600	0.30780	0.26110	0.23740	0.23070	0.25130	0.29450	0.34060	0.37430
29=19:50:45	25573	300	0.28750	0.32710	0.34370	0.14680	0.27650	0.28580	0.37180	0.38230	0.07390	0.37010	0.38710	0.39260	0.24830	0.24100	0.26910	0.13150	0.28690	0.28520	0.32680	0.22230	0.15760	0.36060	0.35380	0.38840	0.24760	0.25930	0.16200	0.18550	0.29500	0.28760	0.19510	0.24770	0.16100	0.27380	0.33560	0.38200	0.24390	0.17890	0.24800	0.13890	0.22990	0.21880	0.25350	0.23120	0.07180	0.30720	0.34380	0.31080	0.34230	0.18990	0.26120	0.19270	0.23180	0.22490	0.24430	0.20370	0.09790	0.34080	0.34270	0.38650	0.24470	0.25870	0.22380	0.19270	0.26610	0.26780	0.24600	0.17100	0.07330	0.31430	0.36910	0.33630	0.29390	0.24700	0.27020	0.33430	0.32780	0.28870	0.26900	0.25000	0.33890	0.29510	0.33000	0.39090	0.22940	0.25510	0.25220	0.31870	0.29300	0.27160	0.25750	0.25160	0.28150	0.32640	0.36910	0.39690
30=20:05:30	26458	300	0.31070	0.34550	0.35950	0.17180	0.28950	0.30110	0.39590	0.41250	0.07310	0.39490	0.40910	0.42890	0.26300	0.26270	0.28410	0.13700	0.30960	0.29470	0.34760	0.22180	0.18300	0.38400	0.38830	0.42210	0.27100	0.26990	0.18810	0.19960	0.30300	0.29870	0.21080	0.26440	0.17310	0.29820	0.37100	0.41190	0.25810	0.18510	0.25860	0.16680	0.24790	0.23150	0.27790	0.24640	0.07120	0.33430	0.37260	0.35000	0.36060	0.20280	0.27490	0.20190	0.24150	0.23360	0.26290	0.21950	0.10000	0.36980	0.36470	0.42220	0.26340	0.27820	0.23290	0.19900	0.28100	0.28690	0.27270	0.17810	0.07280	0.33810	0.39640	0.36520	0.30470	0.26870	0.30770	0.33420	0.34850	0.30890	0.28790	0.26890	0.36310	0.31730	0.35460	0.42410	0.23870	0.27390	0.26820	0.33980	0.33440	0.28160	0.27600	0.27290	0.30540	0.35060	0.39920	0.43170
31=20:20:14	27343	300	0.33810	0.36900	0.37650	0.18760	0.30560	0.32490	0.43060	0.43780	0.07440	0.42060	0.44470	0.44450	0.28190	0.28520	0.30090	0.14810	0.32670	0.32200	0.37060	0.23190	0.18220	0.40980	0.41230	0.44820	0.28260	0.29030	0.20690	0.21290	0.32490	0.32560	0.22750	0.28210	0.17700	0.31400	0.39130	0.43700	0.27850	0.19570	0.27360	0.18010	0.26250	0.24510	0.29180	0.26020	0.07170	0.35430	0.39150	0.39180	0.38010	0.21470	0.30150	0.21520	0.26290	0.26300	0.28360	0.23220	0.10340	0.39450	0.39770	0.42940	0.28430	0.29270	0.25200	0.21760	0.30110	0.30560	0.28840	0.18870	0.07150	0.36180	0.43470	0.38770	0.32590	0.29000	0.31650	0.36640	0.37070	0.34680	0.31590	0.29330	0.38720	0.34220	0.38450	0.45880	0.25870	0.28850	0.32620	0.35270	0.36080	0.31570	0.30330	0.29350	0.28670	0.38070	0.42250	0.46140
32=20:34:59	28228	300	0.34730	0.39810	0.39230	0.20650	0.33610	0.35020	0.47110	0.48720	0.07710	0.46900	0.47810	0.48770	0.30810	0.30530	0.32340	0.17300	0.35610	0.33570	0.38920	0.25960	0.20190	0.45290	0.44240	0.48660	0.31800	0.30270	0.26020	0.22720	0.35920	0.34200	0.26260	0.30580	0.18680	0.34920	0.43050	0.46770	0.29620	0.21200	0.28350	0.18870	0.28690	0.26800	0.32090	0.28740	0.07270	0.39500	0.42620	0.42040	0.41030	0.23100	0.31220	0.22680	0.28270	0.28170	0.30880	0.25310	0.10580	0.43060	0.43650	0.47290	0.31160	0.32120	0.25150	0.21590	0.32000	0.33590	0.31150	0.20190	0.07300	0.39650	0.47190	0.42310	0.35310	0.30610	0.33300	0.37710	0.38730	0.35990	0.34350	0.31360	0.42260	0.37550	0.42430	0.49420	0.28590	0.32480	0.34710	0.37760	0.38190	0.33950	0.30430	0.32820	0.31820	0.41760	0.46490	0.50040
33=20:49:44	29113	301	0.37860	0.43260	0.41820	0.21740	0.35530	0.38170	0.50820	0.52770	0.07530	0.50950	0.51290	0.52770	0.33910	0.32600	0.34280	0.18010	0.38880	0.36820	0.41610	0.23410	0.19760	0.49720	0.47700	0.51810	0.35380	0.33290	0.27250	0.23890	0.38800	0.37270	0.27790	0.32970	0.19490	0.37760	0.46810	0.49760	0.32190	0.22760	0.30620	0.19290	0.31100	0.29530	0.34700	0.30830	0.07200	0.42540	0.45660	0.43750	0.44960	0.24750	0.32730	0.24330	0.29840	0.30830	0.33530	0.27200	0.10720	0.46460	0.46620	0.50150	0.33390	0.34350	0.27950	0.23740	0.34680	0.36370	0.33060	0.21450	0.07340	0.42950	0.50290	0.45540	0.39440	0.33010	0.35520	0.40130	0.41020	0.39500	0.37870	0.34380	0.45730	0.40490	0.45520	0.52420	0.30390	0.34550	0.36270	0.39960	0.40040	0.33100	0.33700	0.35140	0.33900	0.44140	0.50450	0.53310
34=21:04:29	29998	301	0.39960	0.45760	0.44560	0.23120	0.37770	0.41170	0.53930	0.57040	0.07520	0.54400	0.54390	0.56170	0.36300	0.35180	0.35860	0.18750	0.41670	0.39830	0.44470	0.24720	0.21310	0.52490	0.51240	0.55640	0.35780	0.33130	0.28880	0.25880	0.41610	0.39550	0.30180	0.35660	0.20370	0.40590	0.48970	0.53530	0.35240	0.24150	0.32880	0.21230	0.33450	0.31150	0.38130	0.33120	0.07230	0.45730	0.49090	0.47400	0.47550	0.26010	0.34350	0.26070	0.32140	0.32530	0.36300	0.29460	0.10940	0.50440	0.49530	0.53660	0.36530	0.37140	0.28710	0.25890	0.36760	0.39780	0.35930	0.22750	0.07240	0.46560	0.53420	0.49010	0.40780	0.35800	0.35550	0.41770	0.43240	0.42070	0.40320	0.37040	0.49000	0.44050	0.48370	0.56350	0.33050	0.37760	0.36670	0.42720	0.43320	0.34740	0.36410	0.38710	0.37030	0.48260	0.53990	0.58290
35=21:19:14	30882	301	0.43100	0.48800	0.46100	0.23450	0.40140	0.43570	0.57790	0.59510	0.07580	0.58080	0.58110	0.60060	0.39100	0.37580	0.37920	0.20310	0.44850	0.42110	0.47540	0.26710	0.22510	0.56470	0.54460	0.60070	0.39820	0.35490	0.30150	0.26560	0.44680	0.41500	0.31800	0.37890	0.21220	0.43320	0.52150	0.56150	0.37450	0.26020	0.35130	0.22360	0.36160	0.34020	0.40940	0.35630	0.07220	0.50260	0.52110	0.49540	0.50690	0.28600	0.31230	0.27620	0.33300	0.35240	0.38860	0.30790	0.11230	0.53390	0.53220	0.57430	0.38960	0.39920	0.29060	0.24770	0.39410	0.42740	0.38480	0.24740	0.07330	0.49890	0.57260	0.52240	0.44690	0.38380	0.36030	0.44950	0.44970	0.45340	0.43510	0.39330	0.52520	0.46870	0.52610	0.59220	0.35390	0.40290	0.37380	0.43080	0.45060	0.38130	0.37550	0.41150	0.38470	0.51210	0.57480	0.60090
36=21:33:59	31767	301	0.46610	0.51420	0.49790	0.25110	0.44100	0.47640	0.62800	0.65680	0.07500	0.63470	0.62460	0.63550	0.42880	0.40610	0.40250	0.21750	0.49220	0.45430	0.50490	0.28450	0.23570	0.61620	0.57990	0.64470	0.42210	0.38800	0.32820	0.28390	0.48780	0.44460	0.35340	0.41290	0.23150	0.47910	0.57310	0.61380	0.40340	0.27940	0.36670	0.23860	0.39130	0.36760	0.44690	0.39050	0.07350	0.53850	0.55490	0.52810	0.55950	0.30940	0.37510	0.30540	0.36470	0.38270	0.42600	0.34110	0.11620	0.57840	0.58520	0.61660	0.42240	0.43010	0.31440	0.26320	0.41760	0.46660	0.41480	0.26780	0.07480	0.53850	0.61380	0.55650	0.46940	0.41740	0.36820	0.46080	0.46520	0.49640	0.47120	0.41330	0.56430	0.50350	0.56660	0.63420	0.38800	0.42940	0.38440	0.46750	0.48130	0.39410	0.40150	0.44510	0.42670	0.54530	0.61650	0.63720
37=21:48:44	32652	301	0.49630	0.53840	0.52210	0.26830	0.46730	0.50290	0.65440	0.68770	0.07660	0.67080	0.65820	0.67970	0.45540	0.42970	0.42140	0.22820	0.52380	0.48560	0.54320	0.31040	0.24410	0.64870	0.62380	0.68680	0.45280	0.41130	0.33320	0.30250	0.51610	0.49870	0.38090	0.43810	0.23640	0.51390	0.59020	0.64720	0.42940	0.29830	0.39620	0.24940	0.41890	0.39260	0.48170	0.41100	0.07230	0.57090	0.59560	0.56920	0.59640	0.32610	0.37480	0.32580	0.38780	0.40100	0.45530	0.36060	0.11960	0.61460	0.60770	0.63970	0.45250	0.45710	0.33900	0.26710	0.45460	0.49850	0.44090	0.28650	0.07330	0.57790	0.64690	0.60240	0.50050	0.43830	0.39370	0.50640	0.47860	0.52480	0.50290	0.43170	0.60190	0.53790	0.60060	0.66680	0.41890	0.45970	0.40590	0.48990	0.51360	0.43480	0.42690	0.48220	0.45150	0.58630	0.64420	0.68300
38=22:03:28	33537	298	0.52630	0.57760	0.56600	0.27010	0.50370	0.54240	0.69770	0.73110	0.07760	0.71860	0.69470	0.71590	0.49380	0.46200	0.45450	0.23450	0.56080	0.52100	0.57250	0.35480	0.26580	0.69830	0.65350	0.71190	0.47550	0.43850	0.34210	0.32680	0.55320	0.53280	0.41270	0.46960	0.25260	0.55270	0.62300	0.68460	0.46440	0.32160	0.41940	0.25860	0.45250	0.42750	0.51920	0.44310	0.07150	0.61710	0.62860	0.60310	0.62000	0.35360	0.39940	0.35130	0.42360	0.43700	0.49330	0.38680	0.12220	0.65630	0.65490	0.68570	0.49050	0.49350	0.36510	0.29060	0.48450	0.53590	0.47360	0.31390	0.07380	0.62670	0.68580	0.63240	0.55480	0.47080	0.42770	0.53140	0.52890	0.56300	0.54550	0.45490	0.64490	0.57980	0.64120	0.70940	0.45530	0.49240	0.44280	0.53620	0.54390	0.46420	0.45640	0.52220	0.48330	0.63360	0.69010	0.71570
39=22:18:13	34422	300	0.55070	0.60630	0.59650	0.28570	0.53010	0.57180	0.73030	0.74920	0.08040	0.73990	0.75160	0.75330	0.52300	0.48820	0.47920	0.23880	0.58930	0.54510	0.61480	0.37260	0.27790	0.72050	0.69750	0.74640	0.51560	0.47040	0.34020	0.35170	0.59030	0.56920	0.43780	0.49430	0.26660	0.57710	0.67610	0.72100	0.49790	0.33840	0.44670	0.25970	0.48330	0.45170	0.55280	0.46660	0.07170	0.64420	0.66860	0.62370	0.65270	0.37920	0.38210	0.37400	0.45090	0.46930	0.52420	0.41870	0.12610	0.69280	0.69660	0.72880	0.51910	0.51850	0.39560	0.31250	0.52830	0.56810	0.51030	0.33260	0.07300	0.64620	0.73400	0.65810	0.57230	0.49680	0.45950	0.57080	0.55560	0.60350	0.57710	0.49800	0.67480	0.61900	0.67830	0.75430	0.48800	0.52920	0.47330	0.56040	0.58010	0.48910	0.50270	0.54910	0.52200	0.65870	0.73340	0.75360
40=22:32:58	35307	300	0.58360	0.63670	0.62650	0.29320	0.56040	0.60510	0.76140	0.77390	0.08320	0.77720	0.77160	0.78210	0.56270	0.51380	0.52060	0.25030	0.62990	0.58110	0.65160	0.39740	0.28430	0.75340	0.73270	0.78810	0.54150	0.49700	0.37030	0.37520	0.62610	0.59790	0.47030	0.53210	0.27570	0.60950	0.69080	0.74990	0.53300	0.36700	0.47030	0.27860	0.52030	0.49350	0.59120	0.49630	0.07170	0.68740	0.70490	0.65740	0.68600	0.40350	0.40640	0.39830	0.48710	0.49960	0.55850	0.44310	0.13100	0.72850	0.72340	0.75740	0.55930	0.55350	0.41970	0.33760	0.56020	0.60470	0.53750	0.35700	0.07330	0.68350	0.76080	0.68350	0.59920	0.52440	0.49680	0.60530	0.60070	0.63810	0.61160	0.53960	0.70550	0.64060	0.71770	0.77290	0.52620	0.56390	0.51220	0.58260	0.61310	0.52110	0.53310	0.58510	0.55080	0.68820	0.76110	0.78580
41=22:47:43	36192	301	0.62710	0.67140	0.67520	0.33660	0.60740	0.65560	0.80770	0.84270	0.08850	0.84580	0.81690	0.84550	0.60700	0.55160	0.55720	0.27480	0.67180	0.62080	0.69710	0.41690	0.30180	0.81090	0.78550	0.82950	0.58170	0.53870	0.38200	0.40170	0.67470	0.64630	0.51040	0.57640	0.29590	0.67310	0.72910	0.80630	0.57010	0.39360	0.50400	0.30090	0.56130	0.52760	0.63710	0.53860	0.07210	0.72600	0.75280	0.70390	0.73420	0.43790	0.43330	0.43110	0.52680	0.54550	0.60940	0.48370	0.13420	0.77680	0.75790	0.80280	0.60080	0.58910	0.45780	0.36520	0.59680	0.65710	0.57950	0.39520	0.07340	0.73860	0.79760	0.72160	0.64930	0.56510	0.53130	0.64170	0.63400	0.67750	0.66070	0.57080	0.75710	0.69080	0.74700	0.80820	0.56170	0.60050	0.54120	0.63680	0.65240	0.55550	0.56130	0.64280	0.57670	0.73660	0.80340	0.82280
42=23:02:28	37076	298	0.68380	0.70470	0.70220	0.36000	0.64890	0.68930	0.84550	0.87550	0.09950	0.87600	0.87180	0.86800	0.64860	0.58350	0.58940	0.28650	0.70760	0.66320	0.73790	0.44240	0.31250	0.84810	0.81730	0.85800	0.62200	0.57410	0.40280	0.43480	0.70710	0.68660	0.55110	0.60350	0.31540	0.70010	0.78250	0.83510	0.61420	0.42270	0.54150	0.32590	0.60160	0.56260	0.68410	0.57200	0.07300	0.77120	0.79720	0.71530	0.80850	0.46990	0.46470	0.46420	0.56280	0.58790	0.63730	0.52140	0.14090	0.80870	0.80630	0.84170	0.64120	0.62760	0.48480	0.38830	0.64210	0.68430	0.62010	0.41830	0.07290	0.76160	0.84680	0.73050	0.69890	0.60300	0.56290	0.67980	0.67610	0.72350	0.69430	0.60490	0.77230	0.72310	0.79440	0.84830	0.60920	0.63460	0.58730	0.67010	0.69050	0.59080	0.60890	0.67290	0.61120	0.74640	0.84680	0.85430
43=23:17:13	37961	300	0.71170	0.72940	0.74500	0.38660	0.68920	0.71890	0.88240	0.91730	0.08020	0.92850	0.88610	0.90130	0.68900	0.61510	0.62110	0.30920	0.73050	0.70610	0.76570	0.48390	0.31650	0.89820	0.84530	0.90760	0.66340	0.60790	0.43070	0.45770	0.74660	0.72180	0.58810	0.63440	0.32690	0.75070	0.79850	0.87390	0.64870	0.44610	0.57130	0.35300	0.62830	0.60390	0.71580	0.61110	0.07210	0.81760	0.82610	0.74920	0.83100	0.49130	0.49870	0.49610	0.60680	0.62350	0.68510	0.55400	0.14680	0.84490	0.84380	0.86320	0.67670	0.65980	0.51600	0.42060	0.67090	0.73510	0.65040	0.44990	0.07290	0.81850	0.86110	0.75550	0.73910	0.62900	0.59260	0.71730	0.72610	0.75880	0.73020	0.64750	0.82530	0.73940	0.84300	0.87520	0.64550	0.66570	0.61700	0.72060	0.72370	0.63130	0.64380	0.71710	0.63380	0.77430	0.87110	0.87610
44=23:31:58	38846	300	0.74100	0.75130	0.77530	0.40790	0.71970	0.73640	0.91420	0.93320	0.08650	0.94600	0.92860	0.92470	0.72910	0.63820	0.65600	0.33630	0.75430	0.72280	0.80090	0.49650	0.34110	0.92030	0.87970	0.92670	0.69710	0.64370	0.45540	0.48550	0.77820	0.75620	0.62440	0.66740	0.35450	0.76830	0.84060	0.89720	0.68270	0.47750	0.60070	0.37830	0.66300	0.63780	0.74910	0.64160	0.07350	0.84270	0.86210	0.75930	0.84920	0.52060	0.53470	0.52870	0.63670	0.65600	0.71110	0.58040	0.14820	0.87590	0.88400	0.90500	0.71330	0.68590	0.54700	0.44540	0.70240	0.76330	0.69350	0.46930	0.07300	0.84230	0.90160	0.75500	0.78110	0.66210	0.62440	0.75250	0.75760	0.79900	0.75150	0.66690	0.84890	0.76120	0.87440	0.92060	0.68320	0.69610	0.64750	0.75030	0.76590	0.64960	0.68760	0.74840	0.66250	0.77830	0.91630	0.90330
45=23:46:43	39731	298	0.78710	0.79280	0.81040	0.43580	0.74890	0.75930	0.94100	0.97240	0.08370	0.99320	0.96200	0.96930	0.76720	0.67390	0.69280	0.35610	0.77650	0.74250	0.84420	0.53780	0.35980	0.95650	0.91950	0.96710	0.73460	0.67980	0.48640	0.52330	0.81440	0.79550	0.66390	0.69850	0.36330	0.79880	0.87670	0.93630	0.73150	0.50770	0.64500	0.40420	0.69620	0.67540	0.79990	0.67570	0.07280	0.88070	0.90090	0.77860	0.90060	0.55770	0.56020	0.55840	0.67900	0.69690	0.73690	0.62010	0.15450	0.90910	0.90220	0.94020	0.75480	0.72210	0.58600	0.48240	0.73940	0.80080	0.73200	0.50410	0.07240	0.87800	0.93300	0.78180	0.80970	0.69180	0.66210	0.79830	0.78910	0.82700	0.77350	0.70990	0.87970	0.78360	0.90370	0.93750	0.72620	0.72200	0.68340	0.78630	0.79690	0.68690	0.71390	0.78510	0.68180	0.80870	0.94950	0.94150
46=00:01:27	40616	300	0.82530	0.82490	0.84770	0.46800	0.77590	0.77880	0.97360	1.01460	0.08460	1.03290	0.98960	1.00090	0.80780	0.69410	0.73460	0.38330	0.79630	0.76110	0.87930	0.56320	0.36240	0.98930	0.95420	1.00250	0.77650	0.71350	0.52890	0.56010	0.84590	0.83310	0.70510	0.73530	0.38450	0.82780	0.89480	0.97240	0.77170	0.53560	0.68160	0.43440	0.72160	0.71430	0.84000	0.70580	0.07180	0.91720	0.94310	0.80110	0.93650	0.58890	0.59920	0.60070	0.72050	0.73450	0.76010	0.66040	0.16160	0.94850	0.92960	0.98060	0.79020	0.75160	0.61090	0.51210	0.75650	0.83850	0.77000	0.53870	0.07350	0.91410	0.96470	0.79560	0.84330	0.73210	0.67670	0.82420	0.83220	0.86030	0.79210	0.71590	0.90740	0.80300	0.93520	0.96490	0.76930	0.74790	0.69580	0.82140	0.83630	0.71630	0.73530	0.82730	0.69740	0.82540	0.97470	0.97420
47=00:16:12	41501	300	0.87110	0.84800	0.87300	0.49360	0.79680	0.78690	1.00460	1.05520	0.08370	1.07560	0.99430	1.02000	0.85140	0.71560	0.76490	0.41330	0.82030	0.77250	0.90380	0.60060	0.37870	1.02450	0.98470	1.02490	0.81120	0.73730	0.56240	0.59640	0.88470	0.85990	0.73170	0.75930	0.39950	0.84070	0.92110	0.99220	0.81460	0.57140	0.72440	0.46040	0.74360	0.76120	0.87920	0.74050	0.07170	0.95340	0.97020	0.79930	0.98650	0.62320	0.62310	0.62030	0.75970	0.76650	0.78440	0.69130	0.16740	0.97600	0.95970	1.00060	0.82020	0.78920	0.63790	0.55710	0.78580	0.87370	0.80570	0.57510	0.07270	0.93960	0.98890	0.81780	0.87080	0.77490	0.72420	0.86520	0.85990	0.88120	0.81800	0.74240	0.94330	0.80250	0.96690	0.98240	0.80480	0.77600	0.72790	0.85790	0.86290	0.74470	0.76780	0.85840	0.70790	0.83520	1.00310	0.97780
48=00:30:57	42386	301	0.87100	0.87240	0.91900	0.52930	0.80410	0.80260	1.02980	1.06770	0.08650	1.09500	1.01110	1.01180	0.88470	0.72590	0.79420	0.43720	0.82370	0.78080	0.93890	0.62360	0.40130	1.04900	1.01590	1.02680	0.85550	0.77620	0.59510	0.62480	0.91100	0.89920	0.75840	0.79700	0.42650	0.86040	0.95460	1.02930	0.83520	0.59000	0.74860	0.49040	0.75780	0.77620	0.90490	0.76390	0.07180	0.98010	1.00530	0.81840	1.01720	0.64340	0.65820	0.66670	0.78960	0.78750	0.79740	0.72830	0.17190	1.01330	1.00040	1.02270	0.84090	0.80930	0.66650	0.58440	0.79630	0.90700	0.85330	0.60460	0.07250	0.96940	1.02220	0.82360	0.90450	0.78980	0.71170	0.89210	0.89600	0.92960	0.82960	0.76230	0.97190	0.82760	0.99500	1.01490	0.83500	0.78580	0.72820	0.89030	0.90620	0.77000	0.77970	0.88970	0.72390	0.84450	1.03560	1.00170
49=00:45:42	43270	301	0.90310	0.90260	0.94140	0.56550	0.83350	0.82310	1.03640	1.07000	0.09000	1.12180	1.02070	1.00850	0.92360	0.74710	0.82880	0.46920	0.84530	0.80000	0.98370	0.66700	0.42210	1.07930	1.01680	1.02150	0.88740	0.81510	0.63180	0.66240	0.94190	0.93490	0.79390	0.82990	0.45180	0.87230	0.98280	1.02320	0.88260	0.62310	0.79190	0.52590	0.78390	0.81680	0.94660	0.79150	0.07060	1.01210	1.04250	0.82140	1.03950	0.67620	0.68730	0.70140	0.82310	0.80560	0.81330	0.76220	0.18000	1.04180	1.02560	1.03250	0.86180	0.83980	0.68880	0.62200	0.81300	0.93220	0.88880	0.63340	0.07290	1.00240	1.03840	0.82230	0.91760	0.82850	0.73870	0.93010	0.93470	0.96470	0.83770	0.77100	0.98330	0.84130	1.03180	1.01330	0.86180	0.79800	0.74030	0.91760	0.93570	0.78780	0.80110	0.92560	0.74650	0.85030	1.04790	0.99260
50=01:00:27	44155	301	0.91650	0.92670	0.98320	0.59750	0.84160	0.82500	1.04210	1.05900	0.08790	1.14090	0.99090	1.00680	0.95250	0.76220	0.86140	0.50250	0.84590	0.81490	1.00680	0.70570	0.43320	1.11490	1.01120	1.02620	0.93550	0.84020	0.67360	0.69130	0.98080	0.95750	0.80590	0.84810	0.47070	0.88350	0.97120	1.02190	0.91720	0.65490	0.81820	0.56190	0.79230	0.85950	0.96940	0.83600	0.07120	1.04660	1.04620	0.84270	1.06860	0.69980	0.70370	0.72550	0.85720	0.81270	0.83300	0.78620	0.18330	1.04930	1.02270	1.01030	0.87650	0.85790	0.69930	0.66030	0.82490	0.97120	0.91570	0.65850	0.07320	1.03650	1.01630	0.83420	0.95650	0.85870	0.76590	0.96060	0.96050	0.98170	0.85100	0.78050	0.98840	0.84230	1.03970	0.99670	0.88320	0.81970	0.75390	0.95280	0.96200	0.80370	0.80910	0.95110	0.74850	0.87250	1.03600	0.98120
51=01:15:12	45040	301	0.93050	0.94710	1.01250	0.63650	0.85940	0.83810	1.02310	1.05250	0.09010	1.12600	1.00540	1.01200	1.00580	0.77800	0.89170	0.53600	0.86510	0.82930	1.03210	0.74370	0.45680	1.11990	1.00820	1.02120	0.96440	0.88120	0.69650	0.72100	1.00530	0.99440	0.83520	0.87400	0.49490	0.90010	0.97540	1.02000	0.95730	0.67660	0.85970	0.60130	0.81150	0.88740	1.00690	0.85870	0.07130	1.05380	1.05250	0.84560	1.10120	0.71900	0.72970	0.77400	0.88980	0.83150	0.84600	0.82230	0.18910	1.05490	1.02020	1.00960	0.89540	0.89530	0.72430	0.69280	0.84100	1.00400	0.95940	0.68250	0.07240	1.06330	1.01780	0.83730	0.95610	0.89300	0.76790	0.98410	0.99760	1.02000	0.85770	0.79290	0.98750	0.85590	1.04160	1.00260	0.90730	0.83530	0.77200	0.98900	1.00220	0.81170	0.83400	0.98740	0.76710	0.87130	1.04620	0.97700
52=01:29:57	45925	301	0.94670	0.97720	1.04360	0.66180	0.86880	0.84680	1.02370	1.03940	0.09550	1.12050	1.00040	1.01160	1.02440	0.79070	0.92070	0.57070	0.86910	0.83630	1.04960	0.77960	0.47340	1.10800	1.00420	1.02240	0.99130	0.90360	0.72750	0.76220	1.03820	1.01900	0.84460	0.90100	0.51670	0.90090	0.97020	1.01150	0.98240	0.70370	0.88720	0.62800	0.81920	0.92190	1.03610	0.88700	0.07240	1.05610	1.04290	0.84800	1.12620	0.74500	0.74350	0.79710	0.92130	0.85100	0.85280	0.84500	0.19870	1.04290	1.01530	1.01220	0.90870	0.90980	0.73380	0.73220	0.84840	1.02020	0.99270	0.69660	0.07360	1.04390	1.01610	0.84160	0.97260	0.91710	0.78740	1.02730	1.02190	1.03070	0.86620	0.82370	0.98400	0.85850	1.03780	0.99790	0.91930	0.84600	0.78680	1.01180	1.02770	0.82370	0.84260	1.00100	0.77420	0.88080	1.04410	0.96920
53=01:44:41	46810	298	0.96490	0.99690	1.06370	0.70750	0.88830	0.86180	1.03130	1.05510	0.09490	1.13030	1.00920	1.00570	1.07520	0.81260	0.96400	0.60090	0.88750	0.86020	1.06960	0.81700	0.50510	1.12370	1.01610	1.01800	1.05920	0.95200	0.75190	0.79400	1.06420	1.06050	0.86200	0.92300	0.54750	0.91890	0.96540	1.02680	1.01530	0.71750	0.91600	0.66670	0.83510	0.94220	1.07540	0.91120	0.07250	1.05170	1.04920	0.86810	1.16280	0.76820	0.76860	0.84090	0.95820	0.87110	0.87130	0.88810	0.20620	1.04960	1.02320	1.01630	0.92730	0.94400	0.75380	0.75540	0.86370	1.05170	1.03580	0.72020	0.07360	1.04670	1.02150	0.84940	1.01320	0.95310	0.78530	1.04260	1.04410	1.04180	0.88690	0.81960	0.97650	0.87540	1.03740	0.99960	0.93020	0.85410	0.78470	1.03400	1.05560	0.83640	0.84930	1.04010	0.79090	0.88340	1.04220	0.98150
54=01:59:26	47695	298	0.96430	1.01410	1.04500	0.72920	0.88330	0.86550	1.01930	1.04530	0.09740	1.12040	1.02080	1.00740	1.07590	0.80340	0.98120	0.62780	0.88920	0.84630	1.05900	0.83120	0.52720	1.09670	1.01550	1.01880	1.05260	0.96510	0.77630	0.83140	1.05280	1.06300	0.86720	0.93230	0.56860	0.92500	0.96990	1.02900	1.04260	0.73460	0.94990	0.69390	0.84620	0.96760	1.09520	0.92640	0.07170	1.04540	1.06260	0.86490	1.16870	0.77810	0.77480	0.86010	0.98690	0.87940	0.86920	0.92050	0.21270	1.04960	1.02240	1.03290	0.93020	0.96310	0.76110	0.79110	0.87470	1.04050	1.05980	0.72350	0.07210	1.04000	1.02530	0.85940	0.99610	0.97640	0.79650	1.04930	1.05090	1.02750	0.88590	0.82910	0.97170	0.88490	1.03760	1.01340	0.94500	0.86950	0.80480	1.03980	1.05070	0.85270	0.86410	1.06310	0.79640	0.89040	1.04400	0.99450
55=02:14:11	48580	301	0.99140	1.02720	1.05270	0.74710	0.90550	0.87360	1.02710	1.05060	0.09830	1.14490	1.00010	1.01540	1.11170	0.82220	1.01300	0.66480	0.90080	0.86730	1.05670	0.88400	0.54630	1.12120	1.00950	1.03570	1.08620	1.00800	0.80830	0.85580	1.05200	1.05990	0.88880	0.92600	0.59350	0.93680	0.96820	1.02710	1.07570	0.75310	0.98410	0.73210	0.84460	0.99450	1.09380	0.95530	0.07190	1.05820	1.05850	0.87110	1.20170	0.79120	0.78070	0.89850	1.02720	0.88360	0.87690	0.94970	0.22460	1.04440	1.01380	1.01840	0.93740	0.99620	0.76960	0.82090	0.88910	1.04760	1.07860	0.74390	0.07330	1.04940	1.01080	0.86370	1.00380	1.00580	0.81190	1.04180	1.03670	1.03450	0.89980	0.83230	0.97440	0.88420	1.04210	0.99670	0.97390	0.87260	0.81270	1.04350	1.04600	0.85900	0.88110	1.06250	0.79480	0.89360	1.04870	0.98240
56=02:28:56	49464	301	0.99290	1.03070	1.05280	0.77130	0.91920	0.88990	1.02760	1.05310	0.12860	1.13610	1.01250	1.01470	1.14470	0.83710	1.03910	0.68640	0.90720	0.88250	1.05640	0.91730	0.56800	1.11390	1.01460	1.02930	1.12620	1.02320	0.81590	0.88690	1.04430	1.05770	0.90310	0.92170	0.62290	0.94580	0.96890	1.02780	1.10000	0.77160	1.01800	0.77090	0.86130	1.00670	1.09150	0.96380	0.07220	1.05740	1.06420	0.88310	1.20690	0.80140	0.80660	0.92850	1.05050	0.90020	0.89190	0.98050	0.23080	1.04590	1.01940	1.02160	0.96060	1.01740	0.78030	0.85480	0.89310	1.04290	1.09090	0.76320	0.07280	1.04770	1.02190	0.86720	1.02130	1.03790	0.81810	1.04070	1.04730	1.02450	0.90700	0.83890	0.97900	0.89730	1.04200	1.00300	0.98270	0.88840	0.81790	1.03750	1.05310	0.87270	0.88510	1.05980	0.80850	0.90300	1.04510	0.99020
57=02:43:41	50349	301	0.99590	1.04080	1.05730	0.77730	0.91370	0.89090	1.02810	1.04300	0.11090	1.13500	1.00920	1.02040	1.15970	0.83570	1.04280	0.71670	0.89810	0.87080	1.05200	0.95390	0.58050	1.10930	1.01440	1.03360	1.13700	1.01340	0.82260	0.92520	1.05050	1.04730	0.90660	0.92070	0.65000	0.94400	0.96750	1.02220	1.11340	0.79130	1.03650	0.79030	0.86600	1.00450	1.08130	0.94900	0.07190	1.05330	1.05410	0.88030	1.19120	0.82050	0.80840	0.94050	1.04580	0.90610	0.89280	0.98250	0.23950	1.04120	1.01520	1.01490	0.96090	1.01440	0.78760	0.89140	0.89230	1.02680	1.08540	0.77260	0.07300	1.03620	1.01220	0.86370	1.02050	1.03990	0.82250	1.05490	1.04810	1.02410	0.90940	0.84840	0.98110	0.88940	1.03510	0.99890	0.99200	0.89750	0.82290	1.02850	1.05030	0.88130	0.89260	1.04390	0.81100	0.90590	1.04560	0.97840
58=02:58:26	51234	301	1.00880	1.03410	1.05380	0.79470	0.92080	0.89210	1.02290	1.04090	0.11870	1.12760	1.01220	1.01190	1.15860	0.83980	1.03560	0.73260	0.91220	0.88080	1.05700	0.97940	0.59980	1.10030	1.01630	1.02760	1.17060	1.01200	0.83600	0.94620	1.04410	1.05080	0.91570	0.92330	0.67270	0.94830	0.96920	1.01920	1.11870	0.79620	1.05170	0.82870	0.87320	1.00310	1.08730	0.95270	0.07310	1.06230	1.05340	0.87920	1.20000	0.82810	0.82510	0.96760	1.04320	0.91090	0.89640	0.99800	0.25270	1.05030	1.01150	1.02540	0.97270	1.03090	0.79620	0.92430	0.90570	1.02990	1.08870	0.78040	0.07160	1.04170	1.02290	0.87560	1.03230	1.06490	0.83330	1.05120	1.04310	1.02390	0.91130	0.85550	0.97640	0.89440	1.04240	1.00430	0.99630	0.90340	0.83780	1.02940	1.04740	0.89020	0.89890	1.04790	0.81970	0.90600	1.04460	0.98240
59=03:13:11	52119	301	1.01520	1.02590	1.05370	0.81490	0.93140	0.88490	1.01740	1.04040	0.12330	1.11880	1.00620	1.01070	1.15120	0.85860	1.03040	0.74490	0.91210	0.88910	1.04870	1.01070	0.61340	1.10440	1.00480	1.02620	1.16840	1.02050	0.85080	0.96450	1.04040	1.05180	0.92820	0.91690	0.69710	0.95180	0.97700	1.02480	1.11710	0.80460	1.04900	0.86430	0.87150	1.00040	1.08460	0.95430	0.07210	1.05370	1.04410	0.88420	1.18330	0.82850	0.83810	1.00210	1.04380	0.91840	0.90150	0.99080	0.26120	1.03540	1.02050	1.02020	0.97960	1.03530	0.81030	0.94500	0.90590	1.03770	1.08700	0.78450	0.07310	1.04430	1.01570	0.86950	1.05020	1.07620	0.83560	1.03590	1.04020	1.02580	0.90930	0.85750	0.98120	0.89630	1.04170	1.00790	0.99820	0.90540	0.82710	1.03510	1.04890	0.88100	0.90200	1.04680	0.82100	0.89750	1.05170	0.97370
60=03:27:55	53004	301	1.03760	1.04620	1.05530	0.82900	0.93270	0.90010	1.01760	1.04910	0.11590	1.12620	1.01460	1.01390	1.17040	0.86270	1.03340	0.75990	0.92370	0.89360	1.06090	1.03050	0.62890	1.10580	1.01610	1.02280	1.20550	1.01640	0.86310	0.99760	1.04100	1.05320	0.93020	0.92290	0.71370	0.95940	0.96670	1.02010	1.12940	0.81400	1.05020	0.89160	0.88630	0.99710	1.09110	0.96600	0.07230	1.05000	1.05500	0.88940	1.21050	0.84570	0.84540	1.00520	1.03930	0.92790	0.90410	0.99650	0.27180	1.04110	1.00940	1.01920	0.99190	1.03540	0.81590	0.97080	0.91600	1.03360	1.09250	0.79690	0.07260	1.03610	1.01910	0.87340	1.05480	1.07220	0.84130	1.03980	1.04760	1.02430	0.91690	0.86200	0.97130	0.90250	1.03160	0.99870	1.01580	0.91760	0.83510	1.03310	1.05260	0.89610	0.90950	1.04990	0.82170	0.90860	1.04300	0.98590
61=03:42:40	53889	301	1.02350	1.03190	1.05120	0.84470	0.93820	0.88930	1.01940	1.03450	0.12910	1.12530	1.00640	1.00880	1.17380	0.87330	1.03010	0.77260	0.92160	0.89730	1.05210	1.03000	0.64170	1.11030	1.00740	1.02500	1.19470	1.02260	0.87420	1.00090	1.04380	1.05820	0.93750	0.92210	0.74900	0.95980	0.98100	1.02620	1.13490	0.82540	1.05370	0.93040	0.88720	1.00130	1.08690	0.96430	0.07250	1.05080	1.05670	0.87900	1.20310	0.85450	0.85080	1.01160	1.05230	0.93320	0.90860	0.99650	0.28140	1.03620	1.02440	1.01610	0.99690	1.04290	0.82750	0.97360	0.91940	1.03840	1.09260	0.80540	0.07280	1.04430	1.01820	0.86510	1.06310	1.08050	0.84420	1.04800	1.04450	1.03560	0.92620	0.86970	0.97930	0.91520	1.04700	1.00190	1.02560	0.91860	0.84580	1.04160	1.05580	0.90000	0.92870	1.04960	0.83470	0.90590	1.05520	0.98390
62=03:57:25	54774	300	1.04700	1.04400	1.05330	0.84060	0.94690	0.90880	1.01940	1.03550	0.12570	1.13430	0.99640	1.02420	1.16450	0.87010	1.02730	0.80130	0.92760	0.89340	1.05340	1.03580	0.66110	1.10210	1.01280	1.04810	1.18050	1.01190	0.90060	1.01190	1.04320	1.04800	0.94890	0.93590	0.76940	0.96100	0.97070	1.02400	1.12900	0.84100	1.05780	0.95120	0.89150	1.00490	1.08520	0.96170	0.08000	1.05390	1.05140	0.88480	1.20230	0.86320	0.85330	0.99000	1.05070	0.93850	0.91920	0.98310	0.29690	1.04100	1.01150	1.01250	1.00500	1.03770	0.82570	0.97470	0.92550	1.03700	1.08760	0.82200	0.07270	1.03910	1.00640	0.87670	1.06370	1.08700	0.86020	1.04840	1.03960	1.02430	0.93290	0.87450	0.98100	0.90390	1.04110	0.99500	1.03490	0.93000	0.85760	1.04070	1.04900	0.90620	0.92400	1.04610	0.82360	0.91440	1.05040	0.97510
63=04:12:10	55659	301	1.06680	1.05440	1.05620	0.86950	0.96440	0.91140	1.02260	1.05970	0.13010	1.15330	1.00670	1.02910	1.19280	0.88350	1.03640	0.80710	0.93550	0.91390	1.06000	1.04250	0.68130	1.11940	1.01550	1.04420	1.23010	1.02360	0.90200	1.00980	1.04950	1.07070	0.96730	0.93750	0.80180	0.99090	0.97130	1.02920	1.13550	0.84100	1.05780	0.98160	0.90550	1.01060	1.10230	0.98890	0.07220	1.06230	1.06450	0.90110	1.24110	0.87810	0.86680	1.00060	1.05610	0.95930	0.93340	1.00940	0.31190	1.05130	1.01430	1.02560	1.01160	1.05020	0.82770	0.97690	0.93450	1.04360	1.09570	0.84690	0.07300	1.04850	1.02050	0.88330	1.09530	1.09730	0.85420	1.05110	1.04820	1.03160	0.94410	0.87590	0.98270	0.91960	1.04590	1.00680	1.04270	0.93670	0.85170	1.03590	1.05180	0.91590	0.93090	1.05880	0.82420	0.91520	1.04930	0.98660
64=04:26:55	56543	301	1.04610	1.05790	1.05380	0.86120	0.95190	0.89220	1.02710	1.04570	0.13590	1.14080	1.00910	1.02060	1.15540	0.88370	1.03400	0.81960	0.92150	0.89150	1.04890	1.03190	0.68130	1.11020	1.00540	1.04030	1.18150	1.01400	0.90970	1.01030	1.04850	1.05270	0.96410	0.93360	0.82830	0.96930	0.96930	1.01750	1.12950	0.85760	1.05850	0.99620	0.89210	1.01780	1.08990	0.97760	0.07390	1.07340	1.05470	0.88750	1.20190	0.88610	0.86420	0.98990	1.05560	0.95260	0.93000	0.99680	0.32820	1.04330	1.01990	1.02960	1.00630	1.04920	0.83310	0.98510	0.93020	1.03640	1.09040	0.83880	0.07250	1.04630	1.01420	0.86770	1.06270	1.08840	0.86150	1.05180	1.05280	1.02420	0.93620	0.88560	0.99120	0.90040	1.06340	1.00200	1.04130	0.94370	0.86360	1.03210	1.05400	0.91790	0.93310	1.05040	0.82930	0.91000	1.05350	0.96690
65=04:41:40	57428	301	1.04730	1.05790	1.05920	0.87630	0.94160	0.88920	1.01650	1.04090	0.16450	1.13740	0.99840	1.02630	1.16080	0.88280	1.03320	0.81930	0.91830	0.88400	1.05480	1.01890	0.69180	1.10830	1.01590	1.04330	1.18860	1.01510	0.90970	1.00430	1.04670	1.05320	0.95360	0.93130	0.83900	0.97030	0.96030	1.03560	1.13370	0.85480	1.05280	0.98650	0.89300	1.00450	1.08510	0.97180	0.07330	1.05840	1.05420	0.89000	1.20040	0.88870	0.86930	0.99030	1.05110	0.94810	0.92680	0.98740	0.33680	1.04280	1.00660	1.02560	1.00400	1.04590	0.83480	0.97720	0.92590	1.03760	1.08470	0.84140	0.07180	1.04380	1.00550	0.87210	1.06610	1.08610	0.86430	1.05110	1.04900	1.02210	0.93020	0.87530	0.98290	0.90090	1.04570	0.99860	1.04020	0.93760	0.85690	1.03920	1.04400	0.91780	0.92640	1.05240	0.81970	0.91710	1.04230	0.97650
66=04:56:25	58313	301	1.03610	1.05540	1.06220	0.88990	0.93990	0.88510	1.02030	1.03190	0.15310	1.12400	1.00560	1.00560	1.17020	0.89530	1.03630	0.82820	0.91740	0.89110	1.05860	1.02020	0.70430	1.10770	1.01430	1.03550	1.19030	1.02620	0.90610	0.99350	1.04130	1.05560	0.96040	0.92680	0.87200	0.96580	0.96640	1.02770	1.13480	0.86280	1.05170	0.99390	0.89680	0.99490	1.08170	0.96980	0.07180	1.05380	1.05210	0.88350	1.17720	0.89280	0.88750	1.00440	1.05050	0.94290	0.92120	0.98570	0.35440	1.03310	1.01590	1.01800	1.00950	1.05590	0.84760	0.97060	0.91950	1.03470	1.09150	0.83990	0.07240	1.03880	1.01320	0.85320	1.07610	1.08650	0.84000	1.04210	1.04780	1.03300	0.92170	0.86750	0.98320	0.90050	1.04450	0.99650	1.04390	0.93890	0.85080	1.03540	1.05590	0.91400	0.92820	1.04380	0.82910	0.89700	1.04630	0.98290
67=05:11:10	59198	300	1.05280	1.06860	1.06080	0.90060	0.95250	0.88560	1.02170	1.05970	0.15420	1.14160	1.00400	1.02060	1.17180	0.90100	1.04020	0.83770	0.92330	0.89080	1.05840	1.02400	0.72230	1.11100	1.01490	1.03430	1.21080	1.02420	0.92260	1.00070	1.04550	1.06100	0.97010	0.93660	0.89190	0.97300	0.96190	1.02720	1.13080	0.86630	1.05720	0.99500	0.89070	1.00760	1.09350	0.98310	0.07260	1.06220	1.05290	0.89460	1.20380	0.90140	0.88200	0.99650	1.05210	0.94290	0.92310	0.99840	0.37210	1.04050	1.00820	1.01670	1.00350	1.06490	0.84420	0.98210	0.92540	1.03980	1.08960	0.84390	0.07340	1.04820	1.01170	0.87150	1.08120	1.09230	0.85540	1.03830	1.04310	1.02020	0.91730	0.86270	0.98290	0.88750	1.04500	1.00040	1.04530	0.94530	0.85510	1.03270	1.04680	0.91540	0.92160	1.05330	0.82000	0.89980	1.04410	0.97150
68=05:25:54	60083	301	1.04430	1.08020	1.06470	0.89630	0.93770	0.88210	1.02210	1.04150	0.17160	1.14230	1.00450	1.02920	1.17060	0.89720	1.03970	0.84880	0.91310	0.87740	1.06330	1.02100	0.72880	1.11220	1.01830	1.03800	1.19890	1.01970	0.92590	1.00800	1.04870	1.05260	0.96100	0.93860	0.91610	0.96730	0.96680	1.03700	1.12780	0.88030	1.05700	0.98560	0.89400	1.00160	1.09050	0.97680	0.07260	1.05920	1.06010	0.87970	1.19860	0.91200	0.87700	0.99240	1.05320	0.95590	0.92240	0.98970	0.38360	1.04360	1.01280	1.01780	1.00260	1.06010	0.83760	0.97910	0.92210	1.03910	1.09560	0.84690	0.07310	1.03740	1.01180	0.86480	1.06930	1.09210	0.86070	1.05330	1.04790	1.02200	0.92250	0.87350	0.97850	0.89460	1.03940	0.99610	1.04640	0.95300	0.86060	1.03960	1.04960	0.91630	0.92720	1.04610	0.81700	0.90290	1.05190	0.98390
69=05:40:39	60968	301	1.04680	1.09000	1.06680	0.91420	0.93630	0.89210	1.02570	1.06200	0.17450	1.14660	1.02340	1.02830	1.17900	0.89770	1.05810	0.85080	0.91750	0.87780	1.07240	1.02100	0.74690	1.11420	1.03480	1.03540	1.21140	1.02090	0.92170	1.00770	1.04950	1.06670	0.96320	0.94490	0.93270	0.97200	0.97160	1.04010	1.13290	0.88070	1.05560	0.98670	0.90250	1.00030	1.10290	0.98990	0.07100	1.05760	1.06850	0.89110	1.21110	0.92640	0.89530	0.99820	1.05000	0.95730	0.92580	1.01000	0.39430	1.05280	1.01540	1.03010	1.00830	1.06840	0.85190	0.98270	0.92530	1.03990	1.11010	0.85550	0.07170	1.04150	1.02500	0.87470	1.08190	1.08880	0.84830	1.05710	1.05680	1.02470	0.91960	0.87670	0.98070	0.90270	1.03440	1.00870	1.05150	0.95950	0.84950	1.04050	1.06950	0.92290	0.92430	1.05560	0.82570	0.90570	1.05050	0.99720
70=05:55:24	61853	300	1.05240	1.09020	1.06070	0.91010	0.95780	0.89190	1.03220	1.05900	0.18460	1.15870	1.01250	1.02120	1.17630	0.90740	1.06080	0.86350	0.91750	0.89550	1.05840	1.04060	0.74660	1.12870	1.00970	1.04110	1.20780	1.03210	0.94730	1.00680	1.05130	1.06660	0.98170	0.94520	0.94320	0.97480	0.96810	1.02430	1.14770	0.88630	1.06320	1.00310	0.88990	1.01150	1.09810	0.99390	0.07280	1.07680	1.06330	0.89380	1.21340	0.91450	0.89010	1.00530	1.06640	0.95370	0.92140	1.01410	0.42350	1.04240	1.01860	1.03220	0.99870	1.08260	0.83720	0.97940	0.92250	1.04130	1.09550	0.85860	0.07300	1.05160	1.01480	0.85930	1.08070	1.10410	0.85400	1.04840	1.05250	1.03110	0.92510	0.86940	0.98700	0.90010	1.06550	1.00100	1.04880	0.94690	0.85400	1.03570	1.05900	0.91830	0.92930	1.05690	0.82020	0.89700	1.05130	0.96780
71=06:10:09	62738	301	1.03680	1.08600	1.04590	0.90120	0.93510	0.88680	1.01280	1.03030	0.18740	1.13000	1.00890	1.02040	1.15930	0.89040	1.02880	0.85750	0.91100	0.87260	1.05660	1.01310	0.74910	1.09620	1.01800	1.03570	1.18260	1.01190	0.93230	1.00740	1.03400	1.05320	0.95410	0.94130	0.92530	0.94920	0.96600	1.02710	1.12680	0.88060	1.05350	0.98280	0.88150	0.99350	1.09410	0.96760	0.07170	1.05540	1.06330	0.88140	1.19470	0.91130	0.86950	0.98680	1.04840	0.94710	0.90740	0.98990	0.43110	1.04140	1.00620	1.02520	0.99120	1.06560	0.83090	0.97800	0.91740	1.03010	1.09210	0.83620	0.07240	1.03410	1.01540	0.87540	1.06290	1.09360	0.85390	1.04670	1.04140	1.01510	0.91230	0.86600	0.97330	0.89390	1.04460	1.00150	1.04290	0.94270	0.85280	1.03880	1.04910	0.91010	0.91680	1.04790	0.81230	0.89820	1.05060	0.98780
72=06:24:54	63622	300	1.03560	1.09320	1.06360	0.93350	0.95510	0.89690	1.01840	1.03850	0.19450	1.13330	1.01650	1.01860	1.16650	0.89250	1.03850	0.86800	0.91350	0.88600	1.07030	1.01650	0.75840	1.10300	1.02630	1.03000	1.21640	1.01640	0.93340	0.99780	1.04150	1.06800	0.95390	0.94210	0.93020	0.95770	0.96230	1.02710	1.12000	0.87490	1.04570	0.98360	0.89410	0.99500	1.09250	0.96750	0.07130	1.04750	1.05770	0.88420	1.20220	0.91930	0.89490	0.99470	1.04670	0.95330	0.92970	0.99730	0.44520	1.04560	1.01550	1.02230	0.99340	1.07330	0.83960	0.97730	0.91980	1.03090	1.10300	0.84360	0.07290	1.03780	1.02400	0.86840	1.07990	1.08970	0.83590	1.04560	1.05870	1.02300	0.92320	0.87400	0.97970	0.89990	1.03700	1.01060	1.03910	0.94590	0.83730	1.02500	1.05160	0.91810	0.93050	1.05120	0.82400	0.90030	1.04310	0.98900
73=06:39:39	64507	300	1.04490	1.09730	1.06330	0.91800	0.94420	0.89400	1.01980	1.04110	0.20420	1.14000	1.01690	1.02200	1.17950	0.90390	1.04760	0.87060	0.91380	0.88590	1.06790	1.02790	0.76340	1.11370	1.02210	1.03560	1.20660	1.02110	0.93790	1.00450	1.04440	1.06410	0.96200	0.94480	0.92820	0.95840	0.96990	1.02760	1.13720	0.89220	1.05870	0.99320	0.88970	1.00110	1.09370	0.97850	0.07200	1.05710	1.05880	0.88260	1.20400	0.92940	0.88740	0.99590	1.05010	0.94330	0.91370	0.99890	0.47000	1.04430	1.01390	1.02860	0.99450	1.08230	0.83530	0.97840	0.91190	1.03010	1.09540	0.84500	0.07290	1.03480	1.02010	0.86110	1.08040	1.09580	0.84650	1.05000	1.05050	1.02070	0.90700	0.86500	0.97980	0.89440	1.04520	1.00410	1.04020	0.94940	0.83970	1.02980	1.05440	0.91050	0.91950	1.04640	0.81910	0.89530	1.05200	0.98310
74=06:54:24	65392	300	1.04580	1.09560	1.05960	0.93110	0.95210	0.89070	1.01950	1.03900	0.21100	1.13620	1.00930	1.01690	1.19150	0.91030	1.04560	0.88080	0.91740	0.89660	1.06330	1.02230	0.76580	1.10980	1.01310	1.03020	1.21840	1.03360	0.95860	0.99770	1.04130	1.06490	0.96080	0.94270	0.92690	0.95360	0.96780	1.04240	1.15200	0.89100	1.06060	0.99850	0.88620	0.99220	1.09530	0.98350	0.07420	1.05450	1.06360	0.88630	1.21570	0.92740	0.87970	1.00580	1.06210	0.94040	0.91110	0.99660	0.48920	1.03390	1.01490	1.02270	1.00040	1.09650	0.83280	0.97580	0.92090	1.03860	1.08980	0.84250	0.07340	1.03640	1.01070	0.85370	1.07940	1.10730	0.84570	1.04430	1.04530	1.02790	0.91910	0.85950	0.97500	0.89560	1.04940	1.00110	1.05270	0.94910	0.83920	1.04490	1.04980	0.90640	0.92090	1.04430	0.81670	0.88840	1.04650	0.98260
75=07:09:09	66277	298	1.06060	1.11050	1.06320	0.92770	0.96330	0.90410	1.02870	1.07640	0.22030	1.16940	1.02490	1.02850	1.18930	0.90440	1.04500	0.88170	0.92420	0.89040	1.06980	1.05620	0.78180	1.13040	1.02040	1.04200	1.22410	1.02400	0.94850	1.01020	1.04860	1.07350	0.98480	0.95640	0.93950	0.98200	0.97580	1.03560	1.14630	0.89460	1.06820	0.99480	0.88640	1.00290	1.11420	0.99120	0.07170	1.07020	1.07390	0.88600	1.22750	0.93170	0.86890	0.99970	1.06750	0.95620	0.91890	1.03730	0.50970	1.05500	1.02120	1.04000	0.99800	1.10140	0.82680	0.98270	0.91970	1.03780	1.10590	0.85880	0.07370	1.04550	1.02640	0.87090	1.08850	1.11010	0.85490	1.05720	1.05880	1.02830	0.92650	0.86850	0.98120	0.90040	1.05950	1.01350	1.05370	0.96030	0.83900	1.03700	1.05310	0.91150	0.93080	1.05800	0.81800	0.89800	1.05560	0.98340
76=07:23:53	67162	300	1.04400	1.10710	1.05630	0.90160	0.93420	0.89190	1.01580	1.03100	0.23370	1.13770	1.02020	1.03230	1.16760	0.89560	1.03920	0.87750	0.91480	0.87920	1.06660	1.02710	0.77960	1.10000	1.02820	1.04450	1.18880	1.01000	0.92800	1.00560	1.04250	1.05330	0.95040	0.95420	0.92730	0.94920	0.96970	1.03300	1.12900	0.89790	1.05980	0.99070	0.88570	1.00200	1.09950	0.98090	0.07270	1.06430	1.06650	0.88490	1.18640	0.93570	0.87890	0.98810	1.05020	0.94040	0.90970	0.98960	0.51970	1.04950	1.01220	1.03200	0.98940	1.08930	0.82740	0.98470	0.91110	1.02840	1.09840	0.83940	0.07380	1.04030	1.02690	0.86530	1.05950	1.09580	0.85190	1.06010	1.05610	1.02240	0.90930	0.86140	0.97530	0.88840	1.04550	1.00450	1.04250	0.95750	0.83400	1.03330	1.05460	0.90940	0.92420	1.04980	0.81490	0.89760	1.05470	0.98100
77=07:38:38	68047	298	1.03630	1.11530	1.06880	0.91780	0.94710	0.89300	1.03390	1.04810	0.24700	1.14640	1.02470	1.02010	1.19510	0.90860	1.05600	0.87490	0.91690	0.88860	1.06530	1.03840	0.77430	1.12840	1.02130	1.02720	1.21660	1.02420	0.93130	1.00820	1.05120	1.06770	0.96240	0.94960	0.94280	0.96460	0.97670	1.03540	1.13700	0.89750	1.06030	0.99770	0.88480	1.00050	1.10400	1.00120	0.07180	1.06950	1.06390	0.88080	1.20870	0.93770	0.88670	0.99910	1.05750	0.94790	0.91530	1.00500	0.54620	1.04140	1.02810	1.03640	1.00280	1.10230	0.83210	0.98080	0.91380	1.03190	1.10850	0.85080	0.07240	1.03830	1.02760	0.85600	1.07950	1.10600	0.84070	1.05680	1.05750	1.02580	0.91170	0.87020	0.98510	0.89320	1.05310	1.01490	1.04530	0.96180	0.83850	1.03770	1.06590	0.90620	0.91850	1.04410	0.82490	0.88760	1.06090	0.98340
78=07:53:23	68932	301	1.03570	1.11110	1.05190	0.91540	0.94480	0.89050	1.01880	1.02710	0.25800	1.13580	1.01370	1.01560	1.17850	0.90700	1.04550	0.87160	0.91470	0.88730	1.06530	1.02540	0.77240	1.10580	1.01270	1.03280	1.20630	1.02110	0.94170	1.00590	1.04050	1.06270	0.95180	0.94840	0.92810	0.94110	0.96960	1.03140	1.14440	0.89920	1.06340	0.99700	0.88320	0.99600	1.09670	0.98250	0.07290	1.05650	1.06640	0.88040	1.20160	0.93340	0.86740	0.99220	1.05060	0.93580	0.89940	0.99440	0.56220	1.03640	1.01240	1.03910	0.99760	1.10730	0.83040	0.98260	0.91690	1.02740	1.09630	0.83650	0.07380	1.02880	1.02260	0.85750	1.07190	1.10290	0.84880	1.05850	1.04750	1.01700	0.90140	0.86300	0.96870	0.89360	1.04800	1.00720	1.05650	0.95900	0.83880	1.03270	1.05400	0.90820	0.92120	1.04070	0.82340	0.89110	1.05360	0.98280
79=08:08:08	69817	300	1.03060	1.12160	1.06930	0.90590	0.94400	0.89710	1.03370	1.03820	0.27350	1.14840	1.02130	1.02520	1.18750	0.90800	1.05580	0.88200	0.91400	0.88960	1.06170	1.04110	0.76870	1.12250	1.02150	1.03840	1.20340	1.01800	0.93310	1.01080	1.05480	1.06130	0.95930	0.95710	0.94500	0.95590	0.97890	1.03460	1.14670	0.91030	1.05980	0.99380	0.88290	1.00620	1.09740	1.00100	0.07140	1.07570	1.06230	0.87750	1.19960	0.94220	0.87000	0.99410	1.05830	0.94700	0.91630	1.00080	0.58500	1.04910	1.03290	1.03510	0.99530	1.10160	0.82410	0.98430	0.91250	1.03120	1.10530	0.84720	0.07290	1.04240	1.02740	0.86020	1.06580	1.10280	0.85010	1.06500	1.05200	1.02400	0.91760	0.87280	0.98670	0.88920	1.06000	1.01160	1.04980	0.96560	0.83980	1.04040	1.05490	0.90370	0.92340	1.04500	0.82800	0.89350	1.06620	0.97880
80=08:22:53	70701	301	1.03470	1.11450	1.06270	0.90840	0.93230	0.89490	1.01610	1.04020	0.28540	1.14540	1.01990	1.03200	1.17150	0.90630	1.05300	0.86930	0.91120	0.87940	1.07260	1.02600	0.77970	1.10980	1.02660	1.04890	1.20170	1.01990	0.92980	1.00550	1.04610	1.06540	0.94750	0.96600	0.92910	0.95950	0.96760	1.05050	1.13500	0.89840	1.05710	0.99230	0.88410	0.99530	1.10220	0.99180	0.07140	1.05720	1.07280	0.89440	1.20250	0.92860	0.87100	0.99390	1.05510	0.93640	0.90800	1.00220	0.59080	1.05160	1.00910	1.04340	0.99500	1.10160	0.83120	0.98330	0.91020	1.03430	1.09760	0.84170	0.07290	1.03470	1.02410	0.87360	1.07320	1.10360	0.84430	1.05330	1.05460	1.02260	0.91460	0.86440	0.97740	0.89740	1.04560	1.00890	1.05080	0.95690	0.84230	1.04080	1.05810	0.90890	0.91440	1.05240	0.80810	0.90220	1.04920	0.99430
81=08:37:38	71586	301	1.03330	1.12060	1.06550	0.89690	0.92980	0.88470	1.02500	1.02560	0.29770	1.13960	1.01160	1.02220	1.17040	0.90990	1.05740	0.88170	0.90830	0.88480	1.05760	1.03250	0.76240	1.10830	1.01530	1.03180	1.19670	1.00780	0.92610	1.00960	1.04980	1.05000	0.94130	0.95340	0.93570	0.94160	0.95970	1.02770	1.13060	0.91320	1.05470	0.98820	0.87830	1.00080	1.08840	0.99220	0.07270	1.06700	1.05390	0.88370	1.19460	0.94590	0.87690	0.98280	1.04810	0.93540	0.90850	0.98750	0.61330	1.03690	1.01960	1.02940	0.98850	1.09310	0.82320	0.98520	0.90140	1.02210	1.09130	0.83370	0.07460	1.03090	1.01440	0.85040	1.06800	1.09860	0.84550	1.06360	1.05560	1.00980	0.90970	0.86550	0.97920	0.87490	1.05100	1.00590	1.03950	0.96040	0.82870	1.03350	1.05450	0.90420	0.91890	1.03680	0.81950	0.89310	1.05040	0.97450
82=08:52:23	72471	301	1.02680	1.11260	1.05640	0.90430	0.93180	0.88930	1.01860	1.03520	0.31810	1.13650	1.01550	1.03150	1.16650	0.91280	1.05390	0.86800	0.91150	0.88300	1.06130	1.03090	0.76230	1.11340	1.02890	1.04380	1.19710	1.02470	0.93390	1.00810	1.04340	1.05890	0.94910	0.96510	0.93300	0.95110	0.97720	1.03900	1.14040	0.89940	1.05860	0.99170	0.87480	0.99760	1.09880	0.99810	0.07320	1.06510	1.06550	0.88360	1.20130	0.93060	0.86460	0.99880	1.05740	0.93640	0.90490	0.99890	0.62910	1.04780	1.01590	1.03240	0.98990	1.10630	0.82410	0.98460	0.90840	1.03460	1.10420	0.83490	0.07400	1.04130	1.02070	0.86610	1.07130	1.11000	0.84410	1.05220	1.05170	1.02610	0.91530	0.85950	0.98050	0.88750	1.04940	1.01120	1.04600	0.95890	0.83160	1.04590	1.06020	0.90110	0.91930	1.05050	0.81300	0.89190	1.06000	0.98960
83=09:07:08	73356	301	1.04120	1.12250	1.07310	0.90850	0.94990	0.90150	1.03670	1.06320	0.33330	1.17130	1.01680	1.03520	1.18240	0.91700	1.08130	0.88310	0.91640	0.89480	1.06140	1.05190	0.76550	1.12610	1.02020	1.05030	1.21390	1.02290	0.93740	1.01110	1.05780	1.06620	0.96210	0.97230	0.94550	0.96990	0.97200	1.04620	1.13830	0.91390	1.06230	0.99640	0.88070	1.00750	1.10030	1.00960	0.07300	1.07590	1.07070	0.88950	1.22450	0.94540	0.87010	0.99120	1.06690	0.94700	0.92270	1.02520	0.65750	1.05840	1.02940	1.03920	0.99580	1.11000	0.81940	0.98850	0.90740	1.03690	1.09980	0.85450	0.07400	1.04950	1.01690	0.85740	1.07590	1.11080	0.85220	1.06180	1.06180	1.01990	0.92780	0.86890	0.98920	0.89340	1.06500	1.01570	1.05100	0.96780	0.83610	1.04820	1.06260	0.91350	0.92370	1.05480	0.81080	0.90520	1.05710	0.97710
84=09:21:52	74241	300	1.02330	1.12000	1.05500	0.89250	0.93550	0.89220	1.01710	1.02420	0.35110	1.13040	1.03140	1.02200	1.16230	0.91300	1.05600	0.87010	0.90790	0.87830	1.06130	1.03700	0.76210	1.10470	1.02140	1.03360	1.19280	1.01530	0.92890	1.01310	1.04810	1.05780	0.95020	0.96110	0.93370	0.93760	0.98060	1.02800	1.13490	0.90850	1.05890	0.98900	0.87610	1.00130	1.09590	0.99250	0.07290	1.06700	1.05970	0.87090	1.20300	0.94040	0.86780	0.99090	1.04710	0.93690	0.90450	0.99500	0.67240	1.04740	1.02070	1.04110	0.99120	1.10500	0.81900	0.98950	0.90380	1.01710	1.09910	0.82980	0.07420	1.03840	1.02770	0.85690	1.07010	1.10360	0.84710	1.06250	1.05110	1.01810	0.90290	0.86420	0.97820	0.88250	1.06100	1.01730	1.04760	0.96570	0.83520	1.03290	1.05520	0.89550	0.92220	1.04510	0.82200	0.88660	1.06530	0.98110
85=09:36:37	75126	301	1.02750	1.11250	1.06980	0.90880	0.93840	0.89700	1.02070	1.04730	0.36410	1.15890	1.02070	1.04250	1.16890	0.91510	1.07370	0.87160	0.91390	0.88700	1.07500	1.03150	0.77330	1.11450	1.03250	1.05010	1.19850	1.02070	0.92710	1.00350	1.05370	1.07070	0.95090	0.97780	0.93500	0.96610	0.96110	1.04770	1.13990	0.91120	1.06180	0.99960	0.88750	1.00040	1.09930	1.00040	0.07130	1.06510	1.07350	0.89840	1.19460	0.94110	0.88280	0.99920	1.06080	0.93430	0.91950	1.01250	0.68590	1.06300	1.01730	1.03480	0.99050	1.10860	0.83470	0.98840	0.90320	1.03940	1.10230	0.85110	0.07320	1.05270	1.02340	0.85960	1.07380	1.10530	0.83890	1.05820	1.07490	1.02750	0.92200	0.86260	0.98420	0.89470	1.04890	1.00830	1.04220	0.96870	0.81910	1.05360	1.06200	0.91020	0.91570	1.06300	0.80900	0.90400	1.03960	0.99170
86=09:51:22	76011	300	1.03080	1.11870	1.06610	0.90750	0.93630	0.89310	1.01780	1.04090	0.38310	1.14870	1.02040	1.03750	1.18210	0.91880	1.06860	0.86910	0.91570	0.88940	1.07070	1.02830	0.77860	1.11300	1.03220	1.05000	1.20490	1.02690	0.92490	1.00590	1.05010	1.06870	0.94530	0.97230	0.92850	0.95990	0.96090	1.04900	1.13820	0.91060	1.05960	0.99900	0.87960	0.99510	1.10370	1.00500	0.07210	1.06560	1.07200	0.89950	1.20060	0.94480	0.87300	0.99710	1.05950	0.93460	0.90530	1.00170	0.69810	1.05250	1.01280	1.03970	1.00030	1.11360	0.82810	0.98920	0.90220	1.03680	1.10310	0.84830	0.07380	1.04710	1.02440	0.86420	1.07080	1.11030	0.83830	1.04500	1.06180	1.02340	0.91170	0.85960	0.97800	0.89290	1.04700	1.01300	1.05020	0.96900	0.82690	1.04740	1.05890	0.90420	0.90830	1.06020	0.80810	0.89970	1.04820	0.99500
87=10:06:07	76896	298	1.05180	1.12800	1.06110	0.90300	0.94160	0.90040	1.01440	1.03210	0.40320	1.14170	1.02660	1.03300	1.20750	0.92370	1.07180	0.87930	0.92180	0.87990	1.07300	1.03790	0.77500	1.10870	1.03080	1.03150	1.22730	1.02450	0.93570	1.02370	1.05510	1.06330	0.94740	0.97450	0.93010	0.94540	0.98640	1.02810	1.16140	0.92060	1.06990	0.98650	0.88610	1.00460	1.10600	0.99450	0.07220	1.06080	1.06570	0.86530	1.22860	0.95750	0.86350	0.99490	1.05780	0.94340	0.91360	1.00190	0.71300	1.04800	1.01670	1.03660	1.00200	1.11180	0.82230	0.99360	0.91370	1.02840	1.10310	0.84220	0.07430	1.03260	1.02910	0.86540	1.08880	1.12280	0.85790	1.06550	1.05810	1.02180	0.91100	0.87260	0.97700	0.88850	1.05230	1.02140	1.06230	0.97210	0.83730	1.04070	1.06070	0.89880	0.91750	1.04930	0.82020	0.89280	1.06310	0.98890
88=10:20:52	77780	301	1.03750	1.12820	1.06790	0.89850	0.93360	0.89690	1.02640	1.04120	0.42650	1.15180	1.03000	1.02970	1.18230	0.92230	1.09310	0.87410	0.91590	0.88720	1.07080	1.04740	0.76470	1.12590	1.03210	1.04220	1.21100	1.02870	0.92430	1.01210	1.05900	1.06550	0.94770	0.97590	0.94240	0.95160	0.98100	1.03940	1.14220	0.92390	1.06140	0.99410	0.88240	0.99860	1.10400	1.00680	0.07250	1.06870	1.07330	0.87350	1.21310	0.95540	0.86820	0.99730	1.05600	0.93330	0.90630	1.00980	0.73030	1.05350	1.02710	1.04420	0.99560	1.11140	0.82570	0.99020	0.90540	1.02710	1.10540	0.84670	0.07400	1.04140	1.02840	0.85230	1.07260	1.11190	0.84570	1.06510	1.06050	1.03100	0.91420	0.86430	0.97810	0.89130	1.05420	1.02060	1.04870	0.97130	0.82660	1.03890	1.06620	0.90280	0.91900	1.05110	0.81810	0.89210	1.06420	0.98810
89=10:35:37	78665	301	1.03160	1.12560	1.06210	0.90360	0.93890	0.89920	1.02410	1.04120	0.45580	1.14840	1.02980	1.03720	1.17930	0.92220	1.07150	0.87300	0.91240	0.88670	1.06800	1.03930	0.76250	1.11740	1.02830	1.04420	1.21100	1.02360	0.92440	1.01440	1.05440	1.06330	0.94930	0.97860	0.94090	0.95110	0.98860	1.03630	1.13760	0.91740	1.05980	0.99460	0.87730	1.00210	1.09940	1.00370	0.07310	1.07010	1.06970	0.87880	1.21070	0.95150	0.86420	0.99960	1.05620	0.93640	0.90380	1.01060	0.74990	1.05190	1.02470	1.04260	0.99180	1.11050	0.82540	0.99410	0.90580	1.02500	1.10330	0.83930	0.07420	1.04400	1.03090	0.86130	1.07320	1.11340	0.84820	1.06650	1.06230	1.02810	0.91170	0.86870	0.98010	0.89060	1.05830	1.02050	1.04850	0.96800	0.83510	1.04370	1.06520	0.89780	0.91990	1.05160	0.82520	0.89370	1.06480	0.99180
90=10:50:19	79547	301	1.02650	1.11810	1.06570	0.90100	0.93950	0.89320	1.02490	1.03960	0.47210	1.14800	1.01940	1.02500	1.18190	0.92210	1.09730	0.87250	0.91190	0.89240	1.06500	1.04140	0.75730	1.12020	1.01800	1.04650	1.20910	1.03180	0.93440	1.00720	1.05290	1.06430	0.94940	0.98010	0.94110	0.94830	0.97680	1.04270	1.15230	0.92050	1.06200	1.00340	0.87680	1.00080	1.09680	1.01970	0.07330	1.07110	1.06880	0.87830	1.20780	0.94870	0.85770	0.99720	1.06130	0.93350	0.90620	1.00710	0.76930	1.04730	1.02890	1.03830	0.99600	1.11830	0.82000	0.99230	0.90650	1.03240	1.10100	0.84910	0.07200	1.04630	1.02400	0.85240	1.06540	1.11880	0.84480	1.06240	1.05450	1.02700	0.91780	0.86420	0.98140	0.88650	1.05830	1.01220	1.05290	0.96550	0.83610	1.04540	1.06080	0.90200	0.92150	1.05290	0.82090	0.89220	1.05750	0.98560
91=11:05:04	80432	301	1.01960	1.10330	1.05220	0.90230	0.93740	0.89190	1.01010	1.02460	0.49530	1.13480	1.01530	1.03550	1.16530	0.92230	1.08020	0.87030	0.91640	0.88370	1.06630	1.03320	0.76630	1.10740	1.02470	1.04760	1.18460	1.03020	0.93140	1.00280	1.03760	1.06210	0.94770	0.98330	0.92800	0.94360	0.97310	1.04350	1.14470	0.92000	1.06520	0.99800	0.87300	0.99560	1.10260	1.00360	0.07220	1.06320	1.07200	0.88130	1.18880	0.94350	0.86140	1.00320	1.06500	0.93010	0.90110	1.00490	0.77920	1.04970	1.01480	1.04550	0.99030	1.11440	0.82180	0.99000	0.90560	1.03040	1.09710	0.84300	0.07250	1.04280	1.02130	0.86200	1.06520	1.11610	0.84650	1.05330	1.05040	1.02640	0.91540	0.85700	0.97460	0.89120	1.05190	1.02090	1.04910	0.96600	0.83230	1.04050	1.05630	0.89870	0.91600	1.05180	0.80460	0.89270	1.05610	0.99070
92=11:19:49	81317	301	1.04030	1.12960	1.07150	0.90390	0.93470	0.90120	1.02180	1.04550	0.51530	1.15400	1.01830	1.04070	1.18620	0.92500	1.09390	0.87630	0.91740	0.88640	1.07500	1.03890	0.76790	1.11330	1.03580	1.04670	1.21250	1.02370	0.92720	1.01910	1.05740	1.06190	0.94580	0.99330	0.93140	0.95180	0.96920	1.04290	1.14430	0.92650	1.06500	0.99410	0.88140	1.00140	1.09870	1.00840	0.07170	1.05860	1.06320	0.87980	1.21040	0.95540	0.86600	0.99350	1.05850	0.93510	0.90970	1.00760	0.78020	1.05870	1.01430	1.03500	0.99220	1.10620	0.82030	0.99320	0.90360	1.03280	1.10060	0.84130	0.07340	1.04580	1.01970	0.86040	1.08350	1.11220	0.84040	1.06100	1.05740	1.02310	0.91520	0.86370	0.97920	0.88470	1.04370	1.00930	1.05470	0.96990	0.82800	1.04560	1.05790	0.90180	0.91160	1.04940	0.80660	0.89810	1.04720	0.99050
93=11:34:33	82202	300	1.03000	1.10790	1.05340	0.90310	0.93520	0.88880	1.01060	1.03380	0.54160	1.14500	1.02010	1.03500	1.16900	0.92730	1.07970	0.86380	0.90800	0.88590	1.06040	1.03730	0.75670	1.11280	1.02260	1.04950	1.19490	1.02530	0.92700	1.00820	1.04790	1.06230	0.94610	0.98320	0.92710	0.94840	0.97030	1.03810	1.13670	0.91540	1.06120	0.99970	0.86680	1.00190	1.09930	1.01060	0.07200	1.06570	1.06380	0.88850	1.21080	0.94260	0.86150	0.99540	1.05690	0.92800	0.90390	1.00350	0.80170	1.04900	1.01270	1.03460	0.98650	1.11330	0.81760	0.99300	0.90240	1.02940	1.09380	0.83730	0.07340	1.04290	1.01820	0.85520	1.07150	1.11960	0.84290	1.05210	1.05350	1.02320	0.90770	0.85230	0.97580	0.88300	1.05820	1.01010	1.04490	0.96100	0.83100	1.04610	1.05640	0.89040	0.90910	1.05400	0.81060	0.89140	1.05610	0.98780
94=11:49:18	83087	298	1.03760	1.11850	1.07080	0.91090	0.94480	0.90000	1.02970	1.06400	0.57070	1.16210	1.02810	1.03470	1.18980	0.93620	1.10230	0.87500	0.91910	0.89480	1.07670	1.05340	0.77150	1.12470	1.03080	1.04920	1.22260	1.04010	0.93450	1.01530	1.05840	1.07320	0.95480	0.99600	0.94310	0.97090	0.98400	1.04720	1.14790	0.92710	1.06490	1.00580	0.87930	1.00650	1.10730	1.03850	0.07250	1.07420	1.07770	0.89090	1.22240	0.96190	0.87010	1.00700	1.06810	0.93510	0.91070	1.02540	0.81280	1.05770	1.02360	1.04840	0.99840	1.12520	0.82680	0.99670	0.90560	1.04030	1.10400	0.85440	0.07320	1.05400	1.02950	0.85810	1.09030	1.13150	0.84440	1.06590	1.06820	1.03440	0.92210	0.86320	0.98260	0.89480	1.05860	1.01820	1.05320	0.97780	0.82780	1.04960	1.06470	0.90340	0.91750	1.06310	0.81210	0.90070	1.05660	0.99520
95=12:04:03	83972	301	1.03050	1.11170	1.06210	0.90080	0.93290	0.88760	1.02180	1.03990	0.58940	1.14620	1.01180	1.02710	1.17030	0.92920	1.10100	0.86950	0.90680	0.89010	1.05710	1.04660	0.75170	1.11720	1.01810	1.04410	1.18890	1.03260	0.92980	1.00850	1.05290	1.05770	0.94890	0.98800	0.93400	0.95060	0.97230	1.03660	1.13630	0.92390	1.05770	1.00420	0.87020	1.00360	1.09290	1.02050	0.07290	1.07450	1.06030	0.87930	1.19570	0.94580	0.85970	1.00330	1.06300	0.92830	0.90560	1.00330	0.81770	1.05010	1.02340	1.03610	0.99330	1.11600	0.81920	0.99240	0.89940	1.04000	1.09670	0.84850	0.07400	1.05440	1.01480	0.85710	1.06710	1.12510	0.83710	1.04950	1.05500	1.02720	0.91720	0.85760	0.98440	0.87970	1.06190	1.01590	1.04030	0.96830	0.81550	1.04330	1.05520	0.89500	0.90460	1.05560	0.80440	0.89090	1.05150	0.98190
96=12:18:48	84857	301	1.03420	1.12500	1.07050	0.90670	0.93090	0.89800	1.02010	1.05090	0.61480	1.15190	1.03790	1.03580	1.17970	0.92680	1.09960	0.87280	0.91340	0.87960	1.07270	1.04050	0.76170	1.11780	1.03500	1.04150	1.22600	1.02850	0.91530	1.01840	1.05990	1.06960	0.94610	0.99490	0.94000	0.95330	0.98470	1.04440	1.13680	0.92820	1.05580	0.99490	0.88060	1.00130	1.10380	1.01520	0.07210	1.06190	1.07190	0.87640	1.22810	0.96420	0.87230	1.00010	1.05370	0.93950	0.90870	1.02130	0.80630	1.05470	1.02580	1.04580	0.99470	1.10930	0.82250	0.99500	0.90150	1.02880	1.10180	0.84000	0.07310	1.04180	1.03140	0.86350	1.08190	1.11680	0.84250	1.06770	1.06770	1.03030	0.91160	0.87100	0.98160	0.89450	1.05690	1.02530	1.04510	0.96950	0.82040	1.04300	1.06020	0.90020	0.91570	1.05330	0.81730	0.89010	1.05930	0.99360
97=12:33:33	85741	300	1.05780	1.13630	1.07670	0.90800	0.94420	0.90680	1.02760	1.08030	0.63470	1.16280	1.03430	1.03530	1.20230	0.93870	1.11130	0.88260	0.92710	0.89100	1.08440	1.06410	0.78050	1.12440	1.04040	1.03750	1.22900	1.03140	0.92840	1.03010	1.06410	1.07670	0.95440	1.00130	0.94270	0.95880	0.97960	1.04670	1.15620	0.93460	1.07050	0.99550	0.88400	1.00700	1.11560	1.02040	0.07260	1.06710	1.07440	0.87110	1.23170	0.97260	0.87360	1.00250	1.06170	0.94530	0.91010	1.03590	0.80590	1.06360	1.02440	1.04830	1.00330	1.11050	0.81820	0.99760	0.90500	1.03180	1.11250	0.86340	0.07340	1.04020	1.03360	0.85790	1.09070	1.11630	0.83880	1.07090	1.06580	1.03000	0.91830	0.87280	0.97510	0.88820	1.05150	1.01330	1.06060	0.97660	0.82830	1.04020	1.06790	0.89700	0.91330	1.05480	0.81590	0.89580	1.05790	0.99700
98=12:48:18	86626	301	1.03370	1.11710	1.06450	0.91000	0.93850	0.89890	1.01850	1.05260	0.66550	1.14990	1.02850	1.03770	1.18160	0.93590	1.10170	0.86710	0.91910	0.88660	1.06940	1.04470	0.77940	1.11430	1.03260	1.04460	1.20420	1.04150	0.92940	1.01010	1.04750	1.06860	0.94970	0.99670	0.92850	0.95760	0.98690	1.04640	1.15240	0.92440	1.07240	1.00290	0.88220	1.00040	1.11240	1.03160	0.07360	1.06120	1.08060	0.87880	1.21300	0.95330	0.85960	1.01200	1.05980	0.93330	0.90350	1.01570	0.80120	1.05320	1.01520	1.04410	0.99270	1.11820	0.82180	0.98890	0.90860	1.03670	1.10150	0.84590	0.07370	1.04960	1.02740	0.85460	1.07410	1.12950	0.84120	1.04940	1.06250	1.03320	0.91440	0.85900	0.97580	0.89390	1.04970	1.02490	1.05360	0.96590	0.81990	1.05420	1.06420	0.89530	0.91240	1.06560	0.80250	0.89530	1.05880	0.99660
99=13:03:03	87511	300	1.04490	1.13140	1.07430	0.90490	0.94000	0.90210	1.03070	1.05720	0.68450	1.16690	1.02320	1.03830	1.19040	0.93640	1.11660	0.87770	0.91600	0.88950	1.07550	1.06330	0.78140	1.13420	1.03560	1.05460	1.21450	1.03410	0.92900	1.02420	1.06300	1.06820	0.95510	1.00450	0.94460	0.96390	0.97500	1.04400	1.14730	0.93760	1.06740	1.00100	0.87910	1.01000	1.10830	1.03790	0.07300	1.08050	1.07360	0.88100	1.22800	0.97290	0.85960	0.99910	1.06240	0.93980	0.90930	1.02100	0.80560	1.05980	1.02520	1.04370	1.00170	1.11620	0.82200	1.00090	0.90350	1.03890	1.10340	0.86290	0.07330	1.04980	1.02500	0.86140	1.07530	1.12070	0.83870	1.07090	1.06450	1.02380	0.91610	0.86390	0.98680	0.88590	1.05620	1.01000	1.05550	0.97630	0.83630	1.04040	1.06190	0.90170	0.91110	1.06010	0.80270	0.90350	1.05590	0.99210
100=13:17:48	88396	301	1.03270	1.11610	1.07170	0.91180	0.94770	0.89760	1.03160	1.05190	0.71880	1.15540	1.02800	1.02880	1.19860	0.94460	1.11260	0.87860	0.91700	0.90120	1.06290	1.06410	0.77420	1.13870	1.02280	1.04510	1.21340	1.04210	0.91690	1.01370	1.06240	1.07040	0.96520	0.99990	0.95350	0.95690	0.99610	1.04280	1.15640	0.94010	1.06650	1.01080	0.88130	1.01350	1.10520	1.05610	0.07410	1.08200	1.06810	0.87090	1.21430	0.96620	0.86900	1.01430	1.06490	0.94350	0.91890	1.02890	0.82010	1.05540	1.04650	1.04370	1.00400	1.12650	0.82770	0.99990	0.91160	1.04440	1.11100	0.86060	0.07460	1.06100	1.03260	0.85080	1.08420	1.13670	0.83210	1.06660	1.06090	1.04230	0.92090	0.87110	0.99640	0.89440	1.07440	1.03620	1.05070	0.97220	0.82390	1.04860	1.07390	0.89020	0.92500	1.05970	0.81820	0.88960	1.07460	0.98900
101=13:32:32	89281	301	1.04170	1.11210	1.05580	0.89720	0.93280	0.89130	1.01930	1.03590	0.72890	1.14570	1.01500	1.03500	1.16790	0.93600	1.10830	0.87510	0.90950	0.88540	1.05640	1.05190	0.77140	1.11830	1.02120	1.04280	1.19890	1.03200	0.92980	1.02200	1.05370	1.05670	0.95040	1.00130	0.93640	0.94680	0.98160	1.03790	1.14060	0.93420	1.06140	0.99820	0.86400	1.00730	1.09910	1.02820	0.07260	1.07310	1.06470	0.87030	1.21900	0.95850	0.84820	1.00470	1.06580	0.93890	0.90990	1.01200	0.80910	1.05130	1.02470	1.03740	0.98750	1.11150	0.81340	0.99600	0.90420	1.03250	1.09230	0.84610	0.07340	1.04770	1.01840	0.85420	1.07570	1.12820	0.85020	1.06020	1.05280	1.02760	0.91860	0.86340	0.98700	0.88180	1.06270	1.01300	1.04590	0.96080	0.83290	1.03770	1.05510	0.88550	0.90690	1.04890	0.79740	0.89110	1.06000	0.98050
102=13:47:17	90166	301	1.03560	1.11900	1.05810	0.90160	0.92730	0.89540	1.01980	1.02840	0.73940	1.13750	1.03080	1.02970	1.16870	0.92980	1.10530	0.86890	0.91070	0.88360	1.07080	1.04150	0.76790	1.10910	1.02720	1.04350	1.19490	1.02620	0.91330	1.01740	1.05240	1.06580	0.93870	0.99880	0.93760	0.93510	0.98410	1.04210	1.13890	0.93830	1.06050	1.00110	0.87960	1.00270	1.10130	1.02300	0.07500	1.06190	1.06890	0.86720	1.19570	0.96450	0.85670	1.00140	1.05310	0.93520	0.90020	1.01340	0.79810	1.05080	1.02670	1.04810	0.99090	1.11250	0.82480	0.99600	0.90240	1.02890	1.09930	0.83990	0.07410	1.03690	1.03150	0.85110	1.06350	1.12230	0.83830	1.06740	1.06110	1.02910	0.91030	0.86500	0.97580	0.88990	1.05460	1.02040	1.04810	0.96960	0.82120	1.03710	1.05780	0.89260	0.91590	1.05250	0.81610	0.89100	1.06400	0.99640
103=14:01:59	91048	301	1.04620	1.12440	1.07510	0.90420	0.93350	0.89400	1.02950	1.04840	0.76300	1.15320	1.02160	1.03220	1.19240	0.94500	1.13110	0.87590	0.91300	0.89310	1.06550	1.06720	0.76110	1.12760	1.02000	1.03730	1.22550	1.03600	0.91530	1.02000	1.06280	1.06450	0.95250	0.99970	0.94550	0.94950	0.98360	1.03670	1.14630	0.94100	1.05750	1.00120	0.87750	1.01040	1.09810	1.04970	0.07410	1.07350	1.05720	0.86700	1.22230	0.97200	0.85570	1.00600	1.05610	0.94170	0.91440	1.02100	0.80550	1.05210	1.03470	1.04270	0.99900	1.11570	0.82280	0.99960	0.90610	1.03690	1.10360	0.85400	0.07500	1.04460	1.02320	0.84560	1.09520	1.12620	0.83470	1.06590	1.05430	1.03070	0.91180	0.87010	0.99050	0.88540	1.06320	1.01530	1.04990	0.97410	0.83580	1.04510	1.06170	0.89510	0.91490	1.04780	0.81420	0.89490	1.06690	0.97780
104=14:16:44	91933	301	1.03830	1.11540	1.05750	0.89820	0.93650	0.89430	1.02090	1.04780	0.78130	1.14330	1.02940	1.03230	1.18410	0.94270	1.11090	0.87430	0.91990	0.89210	1.06280	1.05570	0.77110	1.11850	1.03070	1.04190	1.20090	1.03580	0.92570	1.01870	1.05190	1.06070	0.95340	0.99970	0.93840	0.95040	0.98790	1.03780	1.14510	0.94150	1.06550	1.00630	0.87620	1.00690	1.10620	1.03970	0.07270	1.07380	1.06990	0.86760	1.21280	0.96530	0.85320	1.00970	1.06310	0.94780	0.90690	1.02220	0.80690	1.05320	1.03370	1.03980	0.99950	1.12270	0.81780	1.00070	0.91320	1.03760	1.10960	0.85430	0.07380	1.05350	1.03470	0.86310	1.07570	1.13500	0.83470	1.05960	1.05550	1.03610	0.91640	0.87140	0.97870	0.88450	1.05850	1.02480	1.05700	0.97340	0.82580	1.04870	1.06520	0.89230	0.92490	1.05730	0.81410	0.88800	1.06490	0.98920
105=14:31:29	92818	301	1.03750	1.12060	1.06720	0.90370	0.92560	0.89930	1.02500	1.04720	0.78400	1.15230	1.02930	1.04210	1.17300	0.93780	1.14210	0.86240	0.91390	0.88210	1.07390	1.05030	0.77530	1.11270	1.03560	1.04310	1.19890	1.02670	0.92090	1.02290	1.06020	1.06870	0.94940	1.01310	0.93600	0.95110	0.98460	1.05210	1.14270	0.93730	1.06040	1.00180	0.88440	1.00730	1.10890	1.03250	0.07370	1.06650	1.07610	0.87980	1.20530	0.96730	0.86450	1.00750	1.06060	0.94460	0.91240	1.02870	0.79810	1.06330	1.02350	1.04930	0.99780	1.11460	0.82440	1.00210	0.91340	1.04080	1.10710	0.85830	0.07400	1.04540	1.03110	0.86450	1.06780	1.12460	0.83400	1.06210	1.06150	1.03290	0.91870	0.87610	0.98270	0.89250	1.05330	1.02480	1.05510	0.97680	0.82440	1.04930	1.06390	0.90060	0.91160	1.06170	0.80970	0.90980	1.05660	1.00310
106=14:46:14	93702	301	1.04000	1.10700	1.06140	0.90730	0.92750	0.88870	1.02440	1.04580	0.79920	1.14590	1.02420	1.02490	1.17410	0.94790	1.14790	0.86630	0.91100	0.89260	1.06790	1.05170	0.76310	1.12400	1.02510	1.04190	1.20730	1.04040	0.92070	1.01330	1.05460	1.06430	0.94870	0.99810	0.94240	0.94670	0.98210	1.04620	1.15160	0.93950	1.06200	1.00910	0.87650	1.00120	1.10590	1.03950	0.07350	1.06660	1.07110	0.86900	1.20290	0.96690	0.86380	1.01460	1.06260	0.94010	0.90120	1.02280	0.79630	1.04880	1.03420	1.03650	0.99690	1.12350	0.82130	0.99270	0.90770	1.04000	1.10510	0.85090	0.07340	1.04800	1.02870	0.84840	1.07630	1.13340	0.82670	1.05790	1.05830	1.03660	0.91580	0.87030	0.97450	0.88600	1.05300	1.01990	1.04890	0.96950	0.82880	1.05170	1.06680	0.88790	0.91170	1.05570	0.81090	0.88960	1.06300	0.99780
107=15:00:59	94587	301	1.04690	1.11890	1.06120	0.89890	0.92910	0.89460	1.02100	1.04550	0.81590	1.14150	1.03800	1.02810	1.17830	0.94030	1.14720	0.86430	0.91400	0.88560	1.06920	1.05070	0.76130	1.11320	1.02670	1.03190	1.20800	1.03140	0.91810	1.02410	1.05120	1.06390	0.95200	1.00000	0.93790	0.94610	0.98770	1.04050	1.14250	0.93680	1.06070	1.00130	0.87920	1.00140	1.10470	1.03730	0.07270	1.06630	1.07130	0.86040	1.21890	0.97270	0.86750	1.00790	1.06110	0.95120	0.90780	1.02660	0.79890	1.05060	1.02920	1.04470	0.99430	1.11700	0.81940	0.99490	0.91260	1.03330	1.10600	0.85130	0.07250	1.04310	1.03460	0.84890	1.07370	1.13080	0.83470	1.06500	1.05860	1.03670	0.91250	0.87970	0.98050	0.89270	1.05730	1.02610	1.05330	0.97190	0.83060	1.04440	1.06740	0.88780	0.91420	1.05510	0.81630	0.89560	1.06940	0.99610
108=15:15:44	95472	301	1.04850	1.12320	1.06790	0.89590	0.92940	0.89320	1.01790	1.04000	0.81210	1.14860	1.02610	1.03700	1.17570	0.94060	1.12430	0.87290	0.90970	0.89180	1.07060	1.05850	0.76700	1.11770	1.02830	1.04920	1.19690	1.02790	0.91460	1.02090	1.05800	1.06010	0.95680	1.00720	0.93490	0.94970	0.97020	1.04090	1.14020	0.94620	1.06320	1.00470	0.88080	1.01300	1.09890	1.03830	0.07410	1.07360	1.06320	0.88030	1.20830	0.97470	0.87140	1.00380	1.05830	0.94750	0.90990	1.01710	0.80280	1.05590	1.02470	1.03880	0.99980	1.11560	0.81890	1.00340	0.90460	1.03510	1.10030	0.85910	0.07490	1.05030	1.02730	0.85540	1.06520	1.12380	0.83710	1.05760	1.06670	1.02950	0.91350	0.87140	0.99030	0.88300	1.06090	1.01280	1.05080	0.97560	0.82860	1.03740	1.06400	0.89340	0.90690	1.05750	0.80510	0.90220	1.05840	0.98710
109=15:30:29	96357	301	1.05310	1.11350	1.06620	0.90860	0.93010	0.89390	1.02330	1.03890	0.82960	1.13780	1.02880	1.03000	1.17260	0.94330	1.12910	0.86560	0.91170	0.88710	1.07000	1.05170	0.76450	1.11890	1.02730	1.04220	1.19850	1.04300	0.91870	1.02090	1.05720	1.06990	0.95930	1.00650	0.94100	0.94290	0.98830	1.04220	1.14200	0.94260	1.06100	1.00670	0.88220	1.00530	1.10450	1.04240	0.07460	1.06490	1.07200	0.86960	1.19810	0.96830	0.87440	1.01430	1.06130	0.94890	0.91190	1.02790	0.80050	1.05290	1.03410	1.04360	1.00100	1.11920	0.82770	0.99740	0.91010	1.03720	1.10710	0.84770	0.07290	1.04680	1.03320	0.85330	1.07530	1.12960	0.82710	1.05670	1.06080	1.03770	0.91240	0.88070	0.98820	0.89400	1.05850	1.02450	1.04750	0.97000	0.84080	1.04670	1.06900	0.88880	0.91500	1.05450	0.81430	0.89240	1.06930	0.99750
110=15:45:14	97242	300	1.06320	1.13030	1.07610	0.90640	0.93240	0.89970	1.02940	1.05610	0.82880	1.15650	1.03050	1.02480	1.19550	0.94980	1.16640	0.87360	0.91490	0.89420	1.08680	1.06100	0.76810	1.12780	1.03800	1.03620	1.23940	1.03870	0.90460	1.02500	1.06350	1.07400	0.95570	1.01310	0.94230	0.94940	0.98320	1.04510	1.14870	0.95110	1.06170	1.00340	0.89220	1.00590	1.10550	1.03920	0.07320	1.06460	1.07120	0.87540	1.23190	0.98820	0.88620	1.01150	1.05230	0.95190	0.91960	1.04270	0.79260	1.05830	1.03120	1.04700	1.00670	1.11780	0.82880	1.00020	0.91690	1.03510	1.11180	0.86710	0.07430	1.04170	1.03470	0.85940	1.08850	1.12150	0.82720	1.06550	1.06690	1.03350	0.91030	0.87970	0.98220	0.89670	1.04590	1.01420	1.04760	0.97980	0.82460	1.03810	1.06860	0.89780	0.91590	1.05680	0.81220	0.90190	1.05640	1.00060
111=15:59:58	98127	301	1.05160	1.11960	1.07190	0.90540	0.93310	0.89620	1.02760	1.05070	0.84140	1.15220	1.02660	1.03510	1.17450	0.94590	1.15070	0.87050	0.91230	0.89200	1.07230	1.06180	0.76680	1.12680	1.03590	1.05070	1.20060	1.03340	0.91000	1.02220	1.06240	1.06770	0.96330	1.01050	0.94260	0.95780	0.98290	1.04690	1.14380	0.94700	1.06260	1.00800	0.88820	1.01480	1.10640	1.04550	0.07260	1.07460	1.06790	0.87660	1.20390	0.97770	0.88110	1.00990	1.06080	0.95680	0.92150	1.03520	0.80000	1.06320	1.03360	1.03800	1.00270	1.12440	0.83170	1.00520	0.91630	1.04440	1.10690	0.86590	0.07440	1.05910	1.03390	0.85780	1.06800	1.12850	0.82910	1.06710	1.06190	1.03630	0.92170	0.88680	0.99420	0.89540	1.05850	1.01720	1.05040	0.98150	0.83470	1.03990	1.06650	0.89320	0.91350	1.06620	0.81070	0.90820	1.06240	0.99310
112=16:14:43	99012	300	1.07260	1.13090	1.07010	0.90220	0.93650	0.90930	1.02330	1.05800	0.83960	1.16230	1.02720	1.04320	1.18650	0.94720	1.14460	0.87850	0.91650	0.89100	1.07960	1.06670	0.76940	1.12360	1.03570	1.04990	1.21880	1.03070	0.91930	1.03210	1.06530	1.06970	0.96770	1.02020	0.93490	0.95850	0.98030	1.04560	1.14710	0.95380	1.06230	1.00070	0.89070	1.01500	1.11580	1.04450	0.07310	1.07250	1.07210	0.87850	1.21560	0.98200	0.88070	1.00080	1.06360	0.97060	0.92980	1.04060	0.79810	1.06620	1.02310	1.04710	1.01030	1.11830	0.82670	1.01200	0.92860	1.04300	1.10740	0.88220	0.07330	1.05170	1.03060	0.86840	1.08540	1.13200	0.84540	1.07050	1.06380	1.02650	0.92390	0.89300	0.98950	0.90080	1.05700	1.01420	1.05940	0.98810	0.83300	1.04550	1.06460	0.89940	0.91290	1.06470	0.79780	0.92030	1.05980	0.99070
113=16:29:28	99897	300	1.07100	1.11000	1.06510	0.90620	0.93550	0.89150	1.01860	1.05120	0.84070	1.15140	1.00630	1.03170	1.18230	0.95590	1.17340	0.86730	0.91490	0.89520	1.06680	1.06150	0.76410	1.13140	1.02930	1.04920	1.20940	1.04810	0.91750	1.01320	1.05460	1.06310	0.96460	1.00850	0.92990	0.95140	0.97380	1.04520	1.14400	0.94500	1.05990	1.00890	0.87550	1.00360	1.09690	1.04570	0.07460	1.06680	1.06380	0.88200	1.21930	0.96380	0.87860	1.01690	1.06120	0.94550	0.91520	1.02330	0.79970	1.04840	1.02170	1.02820	1.00580	1.12660	0.82290	0.99580	0.90930	1.04890	1.09810	0.85700	0.07370	1.05530	1.01640	0.85780	1.08720	1.13810	0.83060	1.04690	1.05340	1.03330	0.91220	0.87500	0.98670	0.88920	1.04790	1.00570	1.04970	0.96970	0.83310	1.05330	1.05980	0.88500	0.90670	1.05910	0.79400	0.90000	1.05340	0.99350
114=16:44:13	100782	301	1.07470	1.10770	1.05650	0.89710	0.93150	0.88990	1.00950	1.03170	0.84010	1.14230	1.00850	1.03550	1.16820	0.94420	1.12140	0.86640	0.90850	0.88990	1.05840	1.05570	0.76430	1.11980	1.02580	1.05580	1.19190	1.03220	0.91650	1.02090	1.04920	1.05600	0.96640	1.00560	0.92610	0.94150	0.97740	1.03460	1.14570	0.94130	1.06060	1.00180	0.86740	1.01090	1.09620	1.04590	0.07440	1.06890	1.05910	0.86980	1.21240	0.96230	0.86520	1.00280	1.06190	0.95520	0.91990	1.01930	0.80520	1.05040	1.01850	1.02530	0.99460	1.12170	0.82120	1.00350	0.91780	1.04270	1.09210	0.84930	0.07350	1.05480	1.01730	0.86710	1.06600	1.13430	0.84310	1.05080	1.05250	1.02590	0.91340	0.88290	0.98990	0.88660	1.05740	1.00950	1.04550	0.97200	0.83450	1.05420	1.05280	0.88500	0.90790	1.05870	0.79590	0.90130	1.05800	0.98960
115=16:58:58	101666	300	1.07800	1.12600	1.06910	0.90900	0.94040	0.91040	1.03020	1.06150	0.83850	1.16720	1.02350	1.04120	1.19360	0.95240	1.14590	0.87540	0.91970	0.89500	1.07640	1.07510	0.77330	1.13420	1.03290	1.06180	1.21660	1.04430	0.91930	1.02790	1.06170	1.06710	0.98410	1.02360	0.94130	0.96680	0.98570	1.05000	1.15430	0.95740	1.07060	1.00880	0.88820	1.01820	1.11200	1.06280	0.07430	1.07640	1.07870	0.88310	1.22980	0.98350	0.88020	1.01550	1.06580	0.96820	0.92410	1.04200	0.80590	1.06530	1.03020	1.04620	1.01160	1.12760	0.83260	1.00800	0.92520	1.04680	1.10360	0.87410	0.07330	1.05970	1.03060	0.86640	1.07320	1.13260	0.84350	1.06680	1.06300	1.03800	0.92030	0.89430	0.98990	0.89950	1.05920	1.01370	1.05400	0.98130	0.83930	1.05400	1.06520	0.90100	0.91450	1.06730	0.79930	0.92200	1.06070	0.99610
116=17:13:43	102551	298	1.07160	1.12000	1.06590	0.90540	0.92720	0.88850	1.02510	1.03590	0.82620	1.13890	1.02530	1.02510	1.17610	0.94430	1.13760	0.86620	0.90460	0.88930	1.06550	1.05510	0.75890	1.11630	1.02750	1.03990	1.21390	1.03410	0.89940	1.01880	1.05610	1.06110	0.96830	0.99890	0.93430	0.94000	0.96950	1.04080	1.13340	0.94800	1.05410	1.00540	0.87710	1.00610	1.09260	1.04620	0.07630	1.06470	1.05810	0.87720	1.20770	0.97840	0.89400	1.00720	1.05050	0.95950	0.92150	1.02550	0.80040	1.04150	1.03010	1.03410	1.00540	1.11500	0.82970	0.99890	0.90990	1.03070	1.09380	0.84210	0.07510	1.04240	1.02300	0.85500	1.07020	1.11820	0.81840	1.05680	1.05630	1.02830	0.90400	0.89290	0.98860	0.88970	1.05870	1.01960	1.03510	0.97410	0.83260	1.03750	1.05750	0.88220	0.90650	1.04910	0.80640	0.89850	1.05410	0.99150
117=17:28:28	103436	300	1.08070	1.11830	1.06610	0.90620	0.92990	0.90040	1.02360	1.04890	0.83860	1.14300	1.03280	1.03300	1.17800	0.95410	1.16370	0.86730	0.91380	0.89280	1.07370	1.05840	0.76430	1.12160	1.03700	1.04380	1.21640	1.04330	0.90530	1.02510	1.05760	1.06850	0.97920	1.01370	0.93630	0.95100	0.98480	1.04080	1.14420	0.94860	1.06400	1.00920	0.88610	1.00970	1.10510	1.05070	0.07520	1.06570	1.07120	0.87210	1.21670	0.97420	0.89090	1.01870	1.05710	0.97230	0.92690	1.03840	0.80060	1.05640	1.02840	1.03680	1.00670	1.12010	0.83520	1.00020	0.92340	1.04010	1.10390	0.85450	0.07410	1.04860	1.03050	0.86130	1.08490	1.12840	0.82660	1.05970	1.05890	1.03690	0.91240	0.89870	0.98690	0.89900	1.05430	1.01730	1.04270	0.97390	0.84110	1.05150	1.06820	0.89050	0.90950	1.06120	0.80710	0.91160	1.06030	1.00140
118=17:43:13	104321	301	1.08190	1.12620	1.06070	0.89950	0.92720	0.90760	1.02690	1.04810	0.82490	1.14340	1.03050	1.04100	1.17370	0.94500	1.15420	0.86850	0.91710	0.88720	1.08140	1.05530	0.77150	1.10780	1.03930	1.05070	1.20280	1.03740	0.91010	1.02830	1.05420	1.06740	0.97240	1.02490	0.93450	0.95160	0.98220	1.05560	1.13810	0.95510	1.06940	1.00330	0.88910	1.01030	1.10570	1.04010	0.07560	1.06060	1.07650	0.87700	1.20660	0.98410	0.89460	1.01380	1.05920	0.97680	0.92580	1.03460	0.79230	1.06790	1.02450	1.05320	1.00570	1.11750	0.83820	1.00340	0.92530	1.03620	1.10510	0.85840	0.07370	1.04770	1.03240	0.87030	1.07190	1.12480	0.83320	1.06000	1.05920	1.03210	0.91670	0.90640	0.98360	0.90120	1.04450	1.02000	1.04670	0.97980	0.84220	1.04410	1.06460	0.89940	0.90810	1.06240	0.79520	0.91680	1.05170	1.00590
119=17:57:58	105206	301	1.08740	1.12430	1.07130	0.90400	0.93390	0.90040	1.03150	1.05600	0.82370	1.16390	1.02580	1.03810	1.18740	0.94650	1.14690	0.87270	0.90960	0.89730	1.07750	1.06350	0.76540	1.12420	1.03260	1.05570	1.21310	1.03160	0.91050	1.02560	1.06300	1.06950	0.98820	1.01930	0.93700	0.96090	0.97620	1.05320	1.14860	0.95330	1.05850	1.00940	0.88490	1.01060	1.09960	1.05370	0.07550	1.07150	1.07470	0.88030	1.22680	0.98750	0.89380	1.00930	1.05850	0.97970	0.93460	1.04770	0.80070	1.06060	1.02930	1.04210	1.01520	1.12330	0.83690	1.00520	0.93620	1.04050	1.09960	0.86660	0.07280	1.05030	1.02940	0.86990	1.08450	1.12600	0.82810	1.06760	1.06460	1.03470	0.91990	0.90630	0.98930	0.90330	1.05670	1.00870	1.05000	0.97770	0.85040	1.03710	1.06120	0.89440	0.91010	1.06080	0.80790	0.92170	1.05350	0.99360
120=18:12:42	106091	301	1.10270	1.12870	1.07310	0.91230	0.93530	0.90140	1.03650	1.05280	0.83360	1.15130	1.03720	1.02500	1.19630	0.95570	1.17000	0.86830	0.91560	0.89510	1.07270	1.06280	0.77310	1.12540	1.03080	1.03590	1.23800	1.04150	0.91490	1.02810	1.06270	1.07470	0.99150	1.01370	0.94440	0.95640	0.98660	1.04630	1.15020	0.95790	1.06360	1.00640	0.88840	1.00770	1.10380	1.05770	0.07650	1.06520	1.07440	0.87630	1.23230	0.99490	0.89970	1.01270	1.05950	0.97790	0.93530	1.04530	0.80290	1.05380	1.03940	1.04940	1.02240	1.12340	0.83880	1.00290	0.93450	1.03880	1.10280	0.85370	0.07370	1.04310	1.03450	0.86040	1.08360	1.13130	0.82670	1.06640	1.06430	1.03530	0.91460	0.90880	0.98360	0.91000	1.06080	1.01960	1.04820	0.98500	0.85170	1.04070	1.06770	0.89060	0.91410	1.05920	0.81520	0.91780	1.06370	1.00030
121=18:27:27	106976	301	1.09800	1.12860	1.07560	0.90460	0.93630	0.90430	1.03360	1.05410	0.82830	1.15760	1.02660	1.04080	1.18500	0.95460	1.14920	0.87070	0.91200	0.89660	1.07100	1.06470	0.77030	1.12680	1.03360	1.05180	1.21670	1.03990	0.91120	1.02810	1.06590	1.06650	0.99660	1.01830	0.94150	0.96500	0.97310	1.05190	1.14540	0.95850	1.06200	1.00970	0.88790	1.01750	1.10360	1.06150	0.07620	1.07870	1.06770	0.88510	1.21790	0.99050	0.90660	1.00990	1.06430	0.98160	0.94720	1.04660	0.80740	1.06080	1.03280	1.04660	1.02220	1.12280	0.84120	1.01030	0.93580	1.04390	1.10350	0.86540	0.07460	1.05720	1.02980	0.86850	1.07580	1.12770	0.82940	1.06420	1.06950	1.03250	0.91900	0.91220	0.99640	0.90790	1.06270	1.01980	1.05440	0.98550	0.85350	1.03910	1.06730	0.89670	0.90890	1.06290	0.80310	0.92740	1.05680	0.98850
122=18:42:12	107861	300	1.09980	1.13430	1.07220	0.90760	0.93610	0.89860	1.03200	1.05460	0.82390	1.15130	1.02240	1.02840	1.19710	0.95980	1.17310	0.87160	0.91430	0.90120	1.07110	1.06700	0.76410	1.12710	1.02630	1.04270	1.22360	1.03460	0.91300	1.02900	1.05970	1.06680	0.99450	1.01380	0.94040	0.96230	0.96820	1.03740	1.15230	0.96120	1.06240	1.00810	0.88420	1.01250	1.10030	1.06380	0.07600	1.07280	1.05890	0.87980	1.22300	0.99060	0.89990	1.00530	1.05640	0.98130	0.94200	1.03710	0.80390	1.05630	1.03020	1.04320	1.02520	1.12250	0.83980	1.00680	0.94020	1.04440	1.10290	0.87170	0.07440	1.04770	1.02850	0.86460	1.08410	1.12710	0.82650	1.06070	1.06440	1.02730	0.90750	0.91270	0.98930	0.90530	1.05400	1.01030	1.04910	0.98060	0.84780	1.03530	1.06130	0.88980	0.90120	1.05460	0.80950	0.92230	1.05890	0.99630
123=18:56:57	108746	301	1.12460	1.13740	1.07550	0.91310	0.94240	0.90990	1.04080	1.07470	0.83870	1.17240	1.03530	1.04430	1.20630	0.96320	1.17400	0.87640	0.92860	0.89890	1.08020	1.08740	0.78720	1.13820	1.03990	1.04300	1.23390	1.04480	0.92060	1.03800	1.06840	1.07140	0.99870	1.02210	0.94790	0.97090	0.98750	1.04520	1.15470	0.96750	1.07190	1.00860	0.89030	1.01850	1.11410	1.08410	0.07690	1.07810	1.07600	0.88140	1.23960	1.00000	0.90740	1.01260	1.06340	0.99160	0.94970	1.05200	0.80390	1.06060	1.03520	1.04750	1.02950	1.12600	0.84570	1.00970	0.94640	1.04550	1.11110	0.87460	0.07470	1.05220	1.03370	0.87080	1.08960	1.13770	0.84240	1.06890	1.06390	1.03210	0.91770	0.92570	0.99030	0.91030	1.05620	1.01490	1.05950	0.99160	0.86480	1.04070	1.06410	0.89420	0.91800	1.05920	0.80760	0.92750	1.06620	0.99410
124=19:11:42	109631	301	1.10750	1.12290	1.06960	0.90870	0.93760	0.90160	1.03830	1.05920	0.84490	1.15690	1.04170	1.03830	1.19210	0.95620	1.16060	0.87180	0.92000	0.89900	1.07230	1.07370	0.77320	1.13250	1.03340	1.03870	1.21270	1.03750	0.91000	1.03100	1.06520	1.07210	1.00600	1.01760	0.95260	0.97340	1.00030	1.04850	1.14680	0.96090	1.06700	1.01060	0.89220	1.01550	1.11330	1.07950	0.07690	1.07550	1.07620	0.87160	1.22380	0.98790	0.90680	1.01560	1.06240	0.99600	0.95550	1.05730	0.81070	1.06270	1.04770	1.04780	1.03110	1.13180	0.85080	1.00910	0.95230	1.04590	1.11010	0.87120	0.07410	1.05580	1.04420	0.86630	1.07070	1.13650	0.83140	1.06850	1.06450	1.04070	0.92390	0.93420	0.99470	0.92410	1.06610	1.03350	1.05460	0.99510	0.86800	1.05100	1.07300	0.89230	0.92250	1.06500	0.81850	0.93340	1.07410	0.99480
125=19:26:27	110516	301	1.10350	1.11240	1.06700	0.90680	0.92840	0.89050	1.02290	1.03650	0.83160	1.14400	1.01590	1.03130	1.18000	0.95750	1.15470	0.86230	0.90710	0.89820	1.06380	1.06130	0.75700	1.12550	1.02380	1.04240	1.20710	1.04680	0.90740	1.01500	1.05320	1.06560	0.99140	1.00340	0.93110	0.95210	0.97440	1.04350	1.14340	0.95200	1.05550	1.01100	0.88080	1.00730	1.09060	1.05950	0.07610	1.06600	1.05790	0.87420	1.20130	0.97440	0.90590	1.01590	1.05650	0.97400	0.94420	1.03420	0.79710	1.04110	1.02640	1.03170	1.02220	1.12630	0.84760	0.99520	0.93630	1.04310	1.09630	0.85380	0.07290	1.05110	1.01960	0.86060	1.07420	1.12950	0.81960	1.05550	1.04670	1.03360	0.90910	0.91280	0.99380	0.90380	1.05180	1.01370	1.03930	0.97400	0.85010	1.03560	1.06190	0.88490	0.90010	1.04670	0.80480	0.92210	1.05390	0.98490
126=19:41:12	111400	301	1.09630	1.11390	1.06870	0.90820	0.93150	0.88870	1.02590	1.04310	0.83220	1.14420	1.02840	1.02760	1.17170	0.95650	1.15290	0.86410	0.90750	0.90230	1.06090	1.06820	0.76180	1.12450	1.02060	1.04210	1.19950	1.04400	0.90600	1.01740	1.06000	1.06930	1.00560	1.00290	0.93660	0.95770	0.97950	1.03990	1.13980	0.95460	1.06080	1.01340	0.88330	1.01240	1.09610	1.06820	0.07700	1.07300	1.06080	0.87390	1.20430	0.98550	0.91990	1.02040	1.06100	0.98420	0.95460	1.04670	0.81410	1.04780	1.03720	1.03620	1.02550	1.13110	0.85510	1.00670	0.94230	1.04330	1.09960	0.85770	0.07410	1.05830	1.02960	0.86180	1.07280	1.13870	0.83210	1.06290	1.06820	1.04350	0.91550	0.93010	1.00380	0.91780	1.07370	1.02050	1.04140	0.98360	0.85960	1.04250	1.06870	0.88770	0.91010	1.05990	0.81410	0.92920	1.06880	0.98570
127=19:55:57	112285	301	1.10980	1.12110	1.06740	0.90970	0.93020	0.89790	1.02500	1.04280	0.84030	1.14440	1.04170	1.03010	1.18730	0.95670	1.18050	0.85740	0.90940	0.89690	1.07600	1.06810	0.76500	1.12500	1.03140	1.03420	1.21360	1.04250	0.90430	1.02250	1.05760	1.07630	1.00730	1.01180	0.93880	0.95720	0.99040	1.03900	1.14610	0.95360	1.06250	1.00920	0.89480	1.00520	1.10260	1.05750	0.07720	1.06280	1.06760	0.86530	1.21680	0.99470	0.91520	1.01450	1.05210	0.98850	0.95540	1.04870	0.80820	1.05790	1.03640	1.04480	1.03370	1.12560	0.85720	1.00580	0.95010	1.03700	1.10440	0.86130	0.07340	1.04960	1.03720	0.86870	1.08210	1.13400	0.82770	1.06470	1.06680	1.04420	0.91000	0.92950	0.99040	0.92350	1.05870	1.02570	1.05000	0.98810	0.85740	1.04780	1.07240	0.89330	0.91470	1.06180	0.81630	0.93240	1.06660	1.00650
128=20:10:42	113170	300	1.13040	1.12630	1.07060	0.90770	0.93910	0.91040	1.03520	1.06170	0.83480	1.16830	1.02530	1.04180	1.19410	0.96140	1.18550	0.87200	0.91810	0.90690	1.07230	1.07720	0.77140	1.13910	1.03230	1.06290	1.21270	1.04020	0.92040	1.03170	1.06990	1.07020	1.02070	1.02480	0.94500	0.97760	0.98700	1.04780	1.15420	0.96780	1.06970	1.01710	0.89490	1.02860	1.11580	1.07430	0.07630	1.08310	1.06820	0.88700	1.22780	0.99530	0.90710	1.01680	1.06950	1.00680	0.97030	1.05530	0.81210	1.06690	1.03850	1.04360	1.03560	1.13470	0.85360	1.01240	0.98920	1.05320	1.10630	0.88880	0.07410	1.07110	1.02900	0.87680	1.08000	1.14200	0.84260	1.07380	1.06480	1.04240	0.93050	0.93960	0.99820	0.93190	1.06720	1.01500	1.05240	0.98950	0.86610	1.05420	1.06890	0.89820	0.92130	1.07340	0.80170	0.94610	1.06350	0.98480
129=20:25:28	114057	300	1.13550	1.13550	1.07310	0.91560	0.94220	0.90970	1.03550	1.07380	0.83300	1.16320	1.03200	1.04230	1.20000	0.96720	1.17320	0.86710	0.92620	0.90580	1.07660	1.08770	0.79020	1.13270	1.03790	1.05080	1.22520	1.04700	0.91500	1.03510	1.06600	1.07630	1.01870	1.02200	0.94230	0.98540	0.98170	1.05030	1.15820	0.96160	1.07040	1.01310	0.88970	1.01820	1.11360	1.08580	0.07690	1.07210	1.07310	0.88660	1.23480	0.99730	0.91450	1.01620	1.06140	0.99960	0.96270	1.06230	0.80350	1.06260	1.03150	1.04430	1.04120	1.13630	0.85540	1.00870	0.96440	1.04920	1.10700	0.87880	0.07420	1.05540	1.03640	0.87650	1.08880	1.13810	0.83470	1.06690	1.06140	1.03340	0.91530	0.93750	0.98900	0.92360	1.05340	1.01370	1.05470	0.98770	0.87050	1.05030	1.06730	0.89740	0.90950	1.06480	0.80810	0.94070	1.05520	0.99670
130=20:40:16	114944	301	1.11790	1.13200	1.07110	0.90290	0.92680	0.90800	1.02270	1.04200	0.83220	1.14630	1.03620	1.03730	1.19230	0.95080	1.15850	0.86870	0.91600	0.89010	1.07320	1.06450	0.77880	1.11420	1.03740	1.05120	1.20950	1.03180	0.90280	1.03010	1.05900	1.06480	1.01080	1.02420	0.93660	0.96420	0.98330	1.03750	1.13710	0.96370	1.06240	1.00340	0.89140	1.01200	1.10270	1.05510	0.07610	1.06260	1.06860	0.87880	1.22190	0.99620	0.91950	1.01290	1.05390	1.00080	0.95800	1.04170	0.80410	1.06440	1.02760	1.04390	1.03620	1.11660	0.86730	1.01060	0.95060	1.03540	1.10640	0.86010	0.07300	1.04750	1.03310	0.88920	1.07790	1.12830	0.83720	1.06740	1.05680	1.03260	0.91160	0.94400	0.99100	0.92490	1.05110	1.02000	1.04800	0.99000	0.86980	1.04680	1.06480	0.89330	0.91490	1.06050	0.80400	0.94320	1.06590	1.00190
131=20:55:01	115829	298	1.12740	1.12340	1.07140	0.91090	0.92930	0.90220	1.03320	1.05350	0.84250	1.14950	1.03650	1.03400	1.18190	0.96260	1.16490	0.86620	0.91620	0.90020	1.07580	1.06450	0.77320	1.12650	1.03250	1.04410	1.21590	1.04740	0.90140	1.02350	1.05810	1.07050	1.01670	1.01750	0.94350	0.96650	0.98970	1.05060	1.15230	0.96350	1.05960	1.00920	0.88560	1.00720	1.10140	1.06370	0.07620	1.06620	1.07530	0.87930	1.22050	0.99130	0.91070	1.02280	1.05390	0.99960	0.96220	1.06270	0.80560	1.05940	1.03790	1.04710	1.04060	1.12310	0.86860	1.00270	0.95500	1.04310	1.10430	0.86510	0.07470	1.05330	1.03830	0.88340	1.07410	1.13180	0.83020	1.06170	1.05800	1.04330	0.91360	0.94340	0.99260	0.93550	1.05750	1.01870	1.04940	0.98840	0.87410	1.05210	1.07520	0.89240	0.91200	1.06510	0.82080	0.94720	1.07150	1.00640
132=21:09:46	116714	301	1.13800	1.12040	1.06760	0.90890	0.93430	0.90980	1.02960	1.06100	0.83520	1.15610	1.02990	1.04080	1.18120	0.95770	1.16620	0.86710	0.92140	0.89210	1.07480	1.06460	0.79130	1.12630	1.03530	1.05740	1.21010	1.04970	0.92390	1.02870	1.06000	1.07310	1.02280	1.02710	0.93440	0.97770	0.99130	1.05350	1.14680	0.96340	1.06890	1.00660	0.89540	1.01720	1.11560	1.07600	0.07660	1.06510	1.08060	0.88280	1.22420	0.98460	0.90710	1.02240	1.06670	1.00400	0.95850	1.05820	0.80100	1.06610	1.03280	1.04820	1.03890	1.13500	0.87180	1.00670	0.96920	1.05350	1.10650	0.86940	0.07330	1.05520	1.02840	0.88730	1.06760	1.13820	0.84090	1.05890	1.06140	1.04170	0.92420	0.94550	0.99260	0.93630	1.05560	1.02350	1.04940	0.98870	0.88430	1.05830	1.06540	0.89600	0.91440	1.07110	0.80210	0.95110	1.06220	1.00580
133=21:24:31	117599	301	1.13800	1.13210	1.07440	0.90500	0.93300	0.91420	1.03540	1.06780	0.83380	1.15820	1.03420	1.04090	1.18750	0.96310	1.18640	0.86760	0.92280	0.89930	1.08060	1.07330	0.77200	1.12800	1.04990	1.04790	1.21520	1.04290	0.90810	1.02950	1.06300	1.07300	1.02750	1.03160	0.93950	0.97940	0.98470	1.05440	1.14370	0.96730	1.06810	1.00930	0.89450	1.00940	1.10640	1.07230	0.07620	1.06110	1.07560	0.88260	1.22730	0.99290	0.91500	1.01690	1.05830	1.01460	0.97480	1.06050	0.80150	1.06810	1.03530	1.04760	1.04810	1.12410	0.86500	1.00400	0.96050	1.04760	1.10790	0.87310	0.07260	1.05860	1.03700	0.88650	1.07440	1.13490	0.83020	1.06230	1.06510	1.04190	0.91790	0.95690	0.99030	0.93460	1.05120	1.02160	1.05180	0.99450	0.88160	1.04870	1.07430	0.89860	0.91120	1.06780	0.80850	0.95120	1.06000	1.00640
134=21:39:15	118484	300	1.13270	1.12480	1.06910	0.90660	0.93690	0.89640	1.03920	1.05110	0.84000	1.14690	1.03560	1.02820	1.18470	0.96550	1.16720	0.86880	0.91550	0.90440	1.06430	1.07410	0.77210	1.12840	1.02190	1.03650	1.21770	1.04110	0.90900	1.02870	1.06270	1.06640	1.02750	1.00360	0.94620	0.97220	0.97810	1.02810	1.14650	0.96350	1.06160	1.01100	0.88860	1.01500	1.09470	1.06820	0.07730	1.07430	1.05640	0.87720	1.21900	0.99780	0.92160	1.01240	1.05810	1.01050	0.97380	1.04780	0.81200	1.04770	1.04120	1.04180	1.04540	1.12290	0.86760	1.00480	0.96070	1.03840	1.09910	0.87060	0.07510	1.05310	1.02860	0.86950	1.08400	1.13560	0.83120	1.06630	1.06230	1.03360	0.91930	0.95840	1.00010	0.93210	1.06270	1.02140	1.03940	0.99050	0.87430	1.03550	1.06580	0.89420	0.90980	1.05470	0.81160	0.94200	1.06650	0.98380
135=21:54:00	119369	300	1.14060	1.12290	1.06600	0.90480	0.93400	0.91070	1.02720	1.04740	0.83010	1.15250	1.02900	1.04350	1.17580	0.95570	1.16120	0.86560	0.91990	0.89330	1.07180	1.05890	0.78230	1.12040	1.03740	1.05160	1.20370	1.03870	0.91540	1.02860	1.05840	1.06790	1.03110	1.02650	0.93440	0.97860	0.98120	1.05160	1.14130	0.95970	1.06660	1.00560	0.88950	1.01080	1.10740	1.06800	0.07480	1.06620	1.07670	0.88470	1.22450	0.98760	0.90270	1.01130	1.06140	1.01150	0.97420	1.05720	0.79780	1.06060	1.03040	1.04890	1.04250	1.12360	0.86920	1.00620	0.96920	1.04460	1.10020	0.86940	0.07220	1.05440	1.02730	0.88700	1.07500	1.13060	0.83140	1.05850	1.05430	1.03350	0.92500	0.95650	0.98990	0.94250	1.05790	1.01970	1.04880	0.98580	0.87790	1.03840	1.05550	0.89570	0.91050	1.06630	0.79860	0.95460	1.05440	1.00180
136=22:08:45	120254	298	1.13210	1.11750	1.06940	0.91270	0.93000	0.90360	1.03030	1.04800	0.84030	1.14330	1.03660	1.02910	1.17790	0.96210	1.17250	0.86180	0.91400	0.89440	1.07300	1.06430	0.77960	1.12070	1.03490	1.03760	1.20690	1.04370	0.90340	1.02340	1.06010	1.07370	1.02550	1.01300	0.93880	0.97600	0.99630	1.04960	1.15230	0.96140	1.05750	1.01020	0.89710	1.00580	1.10900	1.07320	0.07590	1.05960	1.07480	0.87760	1.21230	0.99170	0.91590	1.01980	1.05310	1.01430	0.97410	1.06110	0.80470	1.05840	1.03490	1.05160	1.05110	1.12300	0.87780	1.00410	0.97760	1.04720	1.11280	0.86300	0.07330	1.04760	1.04290	0.88710	1.08350	1.13660	0.82460	1.05680	1.05750	1.04130	0.91360	0.96520	0.99030	0.95280	1.04660	1.03060	1.04990	0.98660	0.88260	1.04810	1.06930	0.89470	0.91000	1.06430	0.81150	0.94930	1.06550	1.01560
137=22:23:30	121139	301	1.14710	1.12030	1.07020	0.90860	0.93210	0.90640	1.03420	1.05990	0.83640	1.15210	1.02870	1.03270	1.19510	0.95960	1.17010	0.86740	0.92020	0.90170	1.07350	1.06590	0.77910	1.12510	1.03220	1.04660	1.21320	1.04220	0.91060	1.02500	1.05910	1.06850	1.04150	1.02170	0.93940	0.98260	0.98060	1.04730	1.14540	0.96240	1.06220	1.01110	0.89370	1.01250	1.10620	1.08700	0.07560	1.07080	1.07390	0.88480	1.22150	0.98700	0.91060	1.01360	1.06240	1.02010	0.98020	1.05940	0.80890	1.05930	1.03580	1.04560	1.05700	1.12940	0.87360	1.00110	0.97930	1.04570	1.09860	0.87680	0.07260	1.05810	1.02820	0.88980	1.07830	1.13840	0.81520	1.04820	1.06410	1.03710	0.91890	0.96020	0.99460	0.94770	1.05360	1.02440	1.04870	0.99140	0.87880	1.05400	1.07060	0.89200	0.90920	1.07160	0.80840	0.95910	1.05610	1.00670
138=22:38:15	122024	300	1.17270	1.12680	1.07510	0.91100	0.94350	0.91710	1.04190	1.06550	0.84830	1.16430	1.03110	1.03500	1.20220	0.96750	1.17830	0.87320	0.92620	0.91010	1.07710	1.08140	0.77150	1.13880	1.03080	1.04580	1.23000	1.05250	0.91830	1.03190	1.06880	1.07300	1.05370	1.02400	0.94340	0.98110	0.98850	1.04830	1.16030	0.96800	1.06250	1.01440	0.89990	1.02080	1.10560	1.08410	0.07710	1.07490	1.06990	0.87790	1.23680	0.99840	0.90930	1.02160	1.06700	1.02640	0.98930	1.06700	0.81440	1.06280	1.04200	1.03740	1.06100	1.12970	0.87960	1.00770	0.98430	1.05450	1.10430	0.87510	0.07530	1.05980	1.03080	0.88190	1.10420	1.13750	0.83440	1.07310	1.06430	1.04530	0.92420	0.96540	1.00150	0.94240	1.06460	1.01720	1.05340	0.99550	0.89580	1.04340	1.06990	0.89050	0.91840	1.06110	0.81330	0.95880	1.06370	0.99560
139=22:53:00	122908	300	1.14460	1.11810	1.06670	0.89970	0.93130	0.90660	1.03110	1.04440	0.84540	1.13780	1.02960	1.03170	1.17680	0.95990	1.16340	0.86930	0.92140	0.89890	1.06650	1.06930	0.77300	1.12110	1.03140	1.03940	1.19820	1.04190	0.90560	1.02380	1.05910	1.06670	1.04690	1.01960	0.94040	0.97410	0.99050	1.04430	1.14620	0.96480	1.05820	1.00880	0.89580	1.01390	1.10210	1.07410	0.07670	1.06970	1.06820	0.87240	1.21470	0.99080	0.90940	1.01650	1.05420	1.02290	0.98420	1.05780	0.81380	1.06090	1.04060	1.04690	1.05930	1.12510	0.87620	1.00570	0.98150	1.04140	1.10580	0.87300	0.07200	1.05770	1.03630	0.88890	1.07720	1.13950	0.82900	1.06220	1.05290	1.04230	0.91580	0.97290	0.99940	0.94460	1.06440	1.03150	1.05550	0.98990	0.88990	1.04930	1.06960	0.88960	0.91950	1.05790	0.81380	0.95010	1.07400	1.00010
140=23:07:45	123793	301	1.15860	1.12350	1.06910	0.90740	0.93780	0.91160	1.03200	1.05880	0.84010	1.15180	1.02210	1.03860	1.18580	0.96560	1.17910	0.86870	0.92310	0.90440	1.06720	1.06790	0.77370	1.12190	1.03220	1.05020	1.21720	1.04690	0.91850	1.02900	1.05920	1.06970	1.05240	1.01980	0.93010	0.98340	0.97910	1.04600	1.14780	0.95990	1.06520	1.01090	0.89390	1.01830	1.10540	1.07150	0.07910	1.07180	1.06900	0.88340	1.22600	0.98850	0.91030	1.01590	1.06110	1.02300	0.98480	1.05800	0.81070	1.05810	1.02140	1.04180	1.05990	1.12830	0.87950	1.00640	0.99040	1.04830	1.10030	0.86930	0.07360	1.05680	1.02630	0.89410	1.08170	1.14010	0.83920	1.05880	1.06010	1.03610	0.91470	0.96110	0.99390	0.94390	1.05620	1.01660	1.05300	0.98890	0.89230	1.04890	1.06440	0.88820	0.90830	1.06980	0.79890	0.96260	1.05560	0.99530
141=23:22:30	124678	301	1.17050	1.12760	1.06130	0.90650	0.94180	0.91800	1.03760	1.07000	0.85190	1.15710	1.04260	1.03480	1.18930	0.96030	1.19810	0.87400	0.92830	0.90150	1.07560	1.08350	0.77610	1.12820	1.03810	1.03850	1.21630	1.04530	0.90880	1.03810	1.06520	1.07360	1.06160	1.02890	0.94870	0.99050	1.00010	1.04700	1.15640	0.96770	1.06400	1.00780	0.90220	1.01840	1.11280	1.08390	0.07710	1.07070	1.07890	0.86860	1.22510	0.99850	0.90170	1.02080	1.05890	1.04280	0.99380	1.07480	0.81240	1.06970	1.04570	1.06040	1.06890	1.12600	0.88430	1.00910	1.00100	1.04070	1.11490	0.87990	0.07300	1.05270	1.04460	0.89670	1.07600	1.13500	0.84330	1.06870	1.05600	1.04390	0.92360	0.98670	0.99440	0.96040	1.05950	1.03390	1.05430	0.99410	0.90110	1.03790	1.07080	0.89180	0.92320	1.06440	0.81400	0.96230	1.07410	1.00580
142=23:37:15	125563	301	1.15630	1.10790	1.06200	0.90150	0.92620	0.89700	1.03090	1.04160	0.84530	1.13780	1.02600	1.01720	1.17010	0.96640	1.16860	0.86730	0.91350	0.90400	1.05720	1.06110	0.75970	1.12240	1.01850	1.03700	1.20380	1.04880	0.91130	1.01650	1.05600	1.05810	1.04930	1.00810	0.94160	0.96850	0.99050	1.03950	1.13700	0.96210	1.05700	1.01180	0.88740	1.00430	1.09140	1.07420	0.07610	1.06350	1.06320	0.86900	1.20830	0.98520	0.90950	1.02200	1.05730	1.02400	0.98350	1.05120	0.81040	1.04430	1.04220	1.03720	1.04850	1.11980	0.87970	0.99170	0.98090	1.04060	1.09790	0.85900	0.07210	1.04890	1.02670	0.87460	1.07290	1.13910	0.82670	1.05550	1.06050	1.04270	0.91650	0.96360	0.99350	0.94640	1.05550	1.01970	1.03370	0.97460	0.88750	1.03900	1.06520	0.87890	0.91070	1.05290	0.81280	0.95150	1.07340	0.99490
143=23:52:00	126448	298	1.17130	1.12070	1.06820	0.90720	0.93690	0.90650	1.03650	1.05180	0.83900	1.15160	1.02360	1.02980	1.18480	0.96210	1.20330	0.87190	0.92060	0.91250	1.06750	1.07220	0.75990	1.12740	1.02180	1.04340	1.21930	1.04310	0.91580	1.02490	1.06350	1.06710	1.06340	1.02010	0.94250	0.97990	0.97600	1.05010	1.14950	0.96530	1.06570	1.01380	0.90120	1.01620	1.09940	1.08270	0.07850	1.06980	1.06720	0.87550	1.21480	0.99820	0.90990	1.01780	1.05950	1.03540	0.99220	1.06220	0.81110	1.05610	1.03930	1.04320	1.06830	1.12700	0.88140	1.00370	1.00810	1.04480	1.09670	0.87680	0.07380	1.05690	1.02720	0.87910	1.08720	1.13470	0.83120	1.07210	1.06230	1.03770	0.92200	0.97230	0.99130	0.95240	1.06130	1.02170	1.05140	0.99570	0.90650	1.05030	1.05900	0.89620	0.91600	1.06570	0.80870	0.97220	1.06070	0.99130
144=00:06:45	127333	301	1.18930	1.13710	1.07240	0.90470	0.93930	0.91800	1.03290	1.07620	0.84480	1.15510	1.03640	1.04100	1.18980	0.96230	1.18050	0.87390	0.92890	0.90100	1.07530	1.08180	0.77650	1.12080	1.04140	1.03910	1.22500	1.04020	0.91100	1.04170	1.06890	1.06590	1.06990	1.02950	0.93990	0.98700	0.98540	1.04470	1.14430	0.97110	1.06560	1.00390	0.90350	1.02080	1.10780	1.07420	0.07620	1.07710	1.06310	0.87630	1.23200	1.00330	0.91430	1.01390	1.05580	1.04620	1.00060	1.07030	0.81570	1.06330	1.03090	1.05430	1.06290	1.11450	0.88440	1.01190	1.00010	1.03930	1.10320	0.87660	0.07510	1.04770	1.03500	0.89550	1.08110	1.13600	0.84310	1.07750	1.06920	1.03800	0.92110	0.99050	0.99960	0.95520	1.05930	1.02410	1.05150	0.99380	0.90580	1.03970	1.06360	0.89390	0.91460	1.05680	0.80810	0.96930	1.06190	0.98900
145=00:21:29	128218	300	1.16970	1.11910	1.06460	0.90790	0.93720	0.90920	1.02580	1.05750	0.83810	1.14850	1.03390	1.03780	1.18390	0.96200	1.19310	0.86110	0.92250	0.90670	1.06770	1.06690	0.77570	1.12210	1.03530	1.04690	1.19950	1.04200	0.90580	1.02260	1.05790	1.07370	1.07170	1.01920	0.93490	0.99190	0.97860	1.05080	1.14420	0.95850	1.06550	1.01300	0.90390	1.01680	1.10890	1.07740	0.07900	1.06950	1.07210	0.88940	1.21100	0.98940	0.91700	1.01600	1.05710	1.03810	0.99170	1.06450	0.81700	1.06220	1.03130	1.04790	1.07950	1.12970	0.89210	1.00770	1.00490	1.04720	1.10310	0.87970	0.07440	1.05780	1.03900	0.90220	1.08490	1.13730	0.83280	1.05220	1.06640	1.03530	0.91960	0.98380	0.99610	0.96050	1.06130	1.02540	1.04970	0.99680	0.90500	1.04700	1.06170	0.89660	0.90490	1.07320	0.80290	0.97240	1.05500	0.99760
146=00:36:14	129103	300	1.18210	1.12210	1.06750	0.91320	0.93770	0.91920	1.03280	1.06110	0.85150	1.15420	1.02800	1.03970	1.19280	0.96270	1.20580	0.87200	0.92870	0.89970	1.07440	1.06640	0.77670	1.12800	1.03840	1.05040	1.21250	1.04750	0.91320	1.02960	1.06350	1.07220	1.07160	1.03300	0.93930	0.99540	0.99020	1.05510	1.15660	0.96850	1.06750	1.01020	0.90590	1.01290	1.10870	1.08720	0.07780	1.06830	1.07940	0.87880	1.22330	0.99070	0.91150	1.02150	1.06300	1.04890	1.00350	1.07140	0.80930	1.06910	1.03410	1.04600	1.08300	1.12890	0.89690	1.00210	1.01600	1.05350	1.10490	0.88000	0.07260	1.06440	1.03390	0.90770	1.08060	1.13660	0.84270	1.05950	1.06400	1.04350	0.92360	0.98580	0.99900	0.97110	1.05220	1.02430	1.05330	0.99310	0.90890	1.05760	1.06540	0.89480	0.91680	1.07760	0.80010	0.98260	1.06810	1.01110
147=00:50:59	129988	301	1.17100	1.11320	1.07420	0.90480	0.93200	0.91130	1.02900	1.05200	0.83990	1.14890	1.02190	1.03760	1.18650	0.95600	1.20200	0.87100	0.91950	0.90460	1.06690	1.06820	0.76540	1.12230	1.03250	1.05420	1.20560	1.04370	0.90720	1.01760	1.05960	1.06970	1.06910	1.01990	0.93600	0.98900	0.98260	1.04690	1.14930	0.96780	1.05800	1.01030	0.90350	1.01310	1.09780	1.07580	0.07700	1.06690	1.06830	0.88630	1.21110	0.99200	0.91330	1.01930	1.05910	1.04110	0.99890	1.05910	0.80940	1.06140	1.03290	1.04200	1.07860	1.12440	0.89280	1.00000	1.00640	1.04840	1.10410	0.88080	0.07350	1.05870	1.03220	0.89520	1.08010	1.13450	0.82870	1.05510	1.06170	1.04360	0.92150	0.98390	0.99850	0.95710	1.05290	1.02400	1.05060	0.99250	0.90410	1.05340	1.06900	0.89470	0.91470	1.07270	0.80230	0.97950	1.06240	1.00650
148=01:05:44	130873	301	1.18120	1.12930	1.07610	0.90540	0.94030	0.91780	1.03800	1.06540	0.84880	1.15940	1.03380	1.04050	1.21380	0.96230	1.19170	0.87870	0.92260	0.91070	1.07870	1.08080	0.76980	1.13330	1.03500	1.04690	1.21540	1.03940	0.90370	1.02890	1.06860	1.07120	1.08670	1.02550	0.94300	1.00010	0.98680	1.04830	1.15420	0.97280	1.06310	1.01340	0.91030	1.02170	1.10550	1.09360	0.07660	1.07460	1.07000	0.87960	1.22990	1.00130	0.91600	1.01460	1.05670	1.05690	1.01120	1.07050	0.81730	1.06560	1.03880	1.04180	1.09180	1.12930	0.89880	1.01220	1.01890	1.04940	1.10780	0.89330	0.07340	1.06200	1.03320	0.90280	1.08450	1.13260	0.83380	1.06070	1.06630	1.04190	0.92560	0.99380	1.00050	0.96330	1.05890	1.02180	1.06140	1.00410	0.90770	1.04190	1.06960	0.89580	0.91450	1.07160	0.80910	0.98670	1.06450	0.99520
149=01:20:29	131758	301	1.19880	1.13580	1.08440	0.91460	0.94450	0.92970	1.04950	1.08070	0.85100	1.17460	1.03120	1.03780	1.20530	0.96810	1.20310	0.88120	0.93210	0.91860	1.08160	1.09960	0.78090	1.15060	1.04140	1.05220	1.22640	1.04930	0.90910	1.04020	1.07720	1.07530	1.09520	1.03510	0.95770	1.01230	0.98440	1.04980	1.15680	0.97950	1.06760	1.01450	0.91550	1.02680	1.10980	1.09910	0.07680	1.07510	1.07280	0.88870	1.25040	1.01380	0.91760	1.01850	1.06000	1.06920	1.02040	1.07950	0.82160	1.07420	1.04450	1.04710	1.09150	1.12610	0.90230	1.01050	1.02060	1.05220	1.11310	0.90030	0.07340	1.06150	1.03930	0.90470	1.09980	1.13650	0.83870	1.07250	1.07230	1.04640	0.93030	0.99900	1.00170	0.97460	1.06370	1.02030	1.05560	1.00080	0.92170	1.04650	1.07210	0.90180	0.91980	1.07280	0.81550	0.99250	1.06480	1.00210
150=01:35:14	132643	300	1.19370	1.11980	1.06340	0.90750	0.93730	0.91770	1.03290	1.06380	0.84960	1.16010	1.02400	1.03960	1.20390	0.96260	1.18750	0.87680	0.93090	0.91060	1.06830	1.07500	0.77970	1.13380	1.03270	1.05570	1.20630	1.04530	0.92080	1.03070	1.05980	1.06400	1.08930	1.02720	0.93860	1.00360	0.98750	1.04950	1.15590	0.96950	1.06530	1.01090	0.90380	1.01960	1.10850	1.08610	0.07600	1.07590	1.07170	0.87950	1.21830	0.98770	0.89980	1.01450	1.06170	1.06090	1.00270	1.06440	0.81770	1.06410	1.03400	1.04410	1.09160	1.12870	0.89630	1.01040	1.02440	1.05490	1.10210	0.88950	0.07320	1.06070	1.03070	0.91140	1.08160	1.14080	0.84420	1.05420	1.05350	1.03860	0.93040	0.99720	0.99750	0.96200	1.05770	1.02190	1.06140	0.99500	0.92180	1.05160	1.06500	0.89690	0.91500	1.06930	0.79810	0.98770	1.06600	0.99970
151=01:49:59	133528	298	1.17890	1.12230	1.06480	0.90870	0.92850	0.91140	1.03030	1.05300	0.84050	1.14150	1.03790	1.03610	1.17930	0.95800	1.17940	0.86420	0.92320	0.90430	1.07550	1.06090	0.77380	1.11500	1.04070	1.03920	1.20100	1.04010	0.90170	1.02790	1.05700	1.06770	1.08050	1.02380	0.93850	0.99300	0.98040	1.05020	1.14420	0.96420	1.06160	1.01020	0.91120	1.01140	1.10830	1.07220	0.07700	1.06780	1.07190	0.88830	1.21090	0.99200	0.91560	1.01390	1.05180	1.05730	0.99920	1.06370	0.81060	1.06670	1.02980	1.05450	1.08180	1.12180	0.90540	1.00570	1.01720	1.04590	1.10860	0.88080	0.07330	1.05480	1.04430	0.91500	1.08180	1.13340	0.83360	1.06290	1.07040	1.03840	0.91700	0.99790	0.99810	0.96770	1.05150	1.03100	1.05560	0.99940	0.91850	1.05050	1.06730	0.89780	0.90850	1.07290	0.80850	0.98600	1.05800	1.00980
152=02:04:44	134412	301	1.19760	1.11870	1.07440	0.91270	0.94300	0.92140	1.03640	1.07870	0.84370	1.16910	1.02230	1.04560	1.19270	0.96680	1.19020	0.87130	0.92550	0.91280	1.07570	1.07140	0.78310	1.13330	1.03680	1.05960	1.21560	1.04940	0.91760	1.02960	1.07040	1.07320	1.09900	1.03120	0.94130	1.01650	0.97750	1.06260	1.15530	0.96630	1.06340	1.01340	0.91300	1.02020	1.11190	1.09600	0.07740	1.07760	1.07640	0.89190	1.22220	0.99390	0.91350	1.01990	1.07210	1.07210	1.01990	1.07850	0.81860	1.06700	1.03610	1.04850	1.09450	1.13160	0.90090	1.00750	1.02270	1.06170	1.10280	0.89730	0.07390	1.06820	1.02670	0.90790	1.07890	1.14090	0.83720	1.06300	1.06240	1.04080	0.93790	0.99550	1.00760	0.97640	1.06270	1.01670	1.05700	1.00000	0.92820	1.05790	1.06830	0.90030	0.91010	1.07720	0.79910	0.99640	1.05710	0.99630
153=02:19:29	135297	301	1.20060	1.12420	1.07470	0.91460	0.93820	0.92110	1.04000	1.06950	0.84510	1.16470	1.02780	1.04660	1.19110	0.96330	1.19310	0.87410	0.92340	0.91450	1.07230	1.07760	0.77850	1.13230	1.03670	1.06000	1.21370	1.04550	0.91430	1.03230	1.07000	1.07150	1.09950	1.02820	0.94380	1.01190	0.97880	1.05560	1.14760	0.96930	1.06440	1.01320	0.91200	1.02180	1.10470	1.08840	0.07690	1.07980	1.07300	0.88850	1.22350	0.99580	0.91650	1.01760	1.06440	1.07150	1.01530	1.07390	0.81950	1.06750	1.03490	1.04560	1.09520	1.12360	0.90050	1.00730	1.01470	1.05370	1.10370	0.88970	0.07470	1.06340	1.03370	0.90670	1.07790	1.13520	0.83650	1.06460	1.06730	1.04350	0.93190	1.00040	1.00710	0.97460	1.05970	1.01900	1.05240	0.99980	0.92850	1.05250	1.06840	0.89920	0.91100	1.07080	0.80290	0.99790	1.05750	0.99400
154=02:34:14	136182	300	1.22110	1.12530	1.07340	0.91680	0.94470	0.92560	1.04540	1.07870	0.85050	1.17280	1.02410	1.03650	1.20150	0.96780	1.22100	0.87930	0.92970	0.92030	1.07620	1.10500	0.77750	1.13980	1.03180	1.05200	1.23160	1.04670	0.92190	1.03310	1.07210	1.07350	1.10550	1.02780	0.94660	1.01470	0.98230	1.04930	1.15900	0.97210	1.06140	1.01280	0.91330	1.02240	1.11150	1.10920	0.07590	1.08010	1.07250	0.88650	1.24030	1.00110	0.90770	1.01070	1.06540	1.07730	1.02030	1.08000	0.82020	1.06330	1.03950	1.04820	1.09450	1.12620	0.90220	1.00780	1.01950	1.05170	1.10210	0.90420	0.07390	1.05870	1.02940	0.90660	1.10580	1.14180	0.83850	1.06880	1.05790	1.03390	0.92480	0.99940	1.00120	0.97710	1.06090	1.01390	1.05700	0.99860	0.93360	1.04660	1.06540	0.89920	0.91580	1.06820	0.80670	0.99810	1.06230	0.99530
155=02:48:59	137067	301	1.19220	1.12760	1.06980	0.91010	0.93420	0.91630	1.04250	1.05630	0.85190	1.15420	1.03280	1.03100	1.18390	0.96300	1.18830	0.87260	0.91700	0.91060	1.07270	1.07900	0.77830	1.13170	1.03470	1.04500	1.20560	1.04170	0.90810	1.03280	1.07000	1.07250	1.10250	1.02250	0.95060	1.00240	0.98400	1.04370	1.14320	0.97110	1.05760	1.01000	0.91530	1.01920	1.10350	1.08790	0.07620	1.07520	1.06830	0.88110	1.22440	1.00070	0.91180	1.01450	1.05450	1.07600	1.01640	1.07160	0.82170	1.06340	1.04210	1.04940	1.08670	1.11680	0.91040	1.00610	1.01330	1.04860	1.10620	0.89190	0.07350	1.05630	1.03490	0.90640	1.07980	1.13220	0.82240	1.06680	1.06690	1.03860	0.92190	1.00560	1.00240	0.97930	1.06200	1.01650	1.04080	0.99570	0.92860	1.04010	1.06840	0.89670	0.91660	1.06690	0.81740	0.99670	1.06520	0.99730
156=03:03:44	137952	301	1.19590	1.12600	1.07170	0.90780	0.94140	0.91700	1.04290	1.07210	0.84640	1.17260	1.02930	1.04870	1.19070	0.96430	1.22170	0.87820	0.92300	0.91660	1.06990	1.08790	0.78020	1.14390	1.03770	1.05840	1.21340	1.03700	0.91580	1.03420	1.07470	1.06910	1.10860	1.02650	0.94620	1.02010	0.97570	1.05110	1.15300	0.96850	1.05950	1.01060	0.91230	1.02660	1.10890	1.09520	0.07690	1.08700	1.06980	0.89450	1.22480	1.00410	0.91500	1.00710	1.06610	1.08480	1.02750	1.07830	0.82250	1.06470	1.03700	1.04540	1.09660	1.12310	0.90560	1.01830	1.02560	1.05530	1.10630	0.90500	0.07430	1.06730	1.03270	0.91320	1.06470	1.13220	0.83340	1.07200	1.06860	1.03480	0.93180	1.01280	1.00740	0.97120	1.06480	1.01970	1.05910	1.00850	0.93760	1.04360	1.07340	0.89860	0.91110	1.07370	0.80940	1.00380	1.06210	0.99100
157=03:18:28	138837	301	1.20350	1.11420	1.06910	0.91540	0.93790	0.91540	1.02800	1.06510	0.83990	1.15540	1.02440	1.03800	1.18240	0.96550	1.21430	0.86680	0.92820	0.91360	1.07600	1.07090	0.78810	1.13100	1.03420	1.04390	1.21710	1.05150	0.91340	1.02670	1.05880	1.07360	1.09960	1.01930	0.93400	1.00900	0.97380	1.04380	1.14750	0.95870	1.06080	1.01330	0.91470	1.01260	1.10790	1.08120	0.07750	1.06590	1.06880	0.89300	1.22440	0.98690	0.91010	1.01950	1.05970	1.07530	1.01420	1.07730	0.81740	1.06100	1.02750	1.04180	1.09120	1.12610	0.90530	1.00040	1.02010	1.05190	1.10490	0.89100	0.07330	1.05860	1.02830	0.91080	1.08620	1.13660	0.83300	1.05660	1.06310	1.04310	0.92310	0.99820	0.99650	0.97860	1.05350	1.01790	1.04290	0.99150	0.92870	1.04400	1.06270	0.89090	0.90770	1.06960	0.80120	0.99100	1.05540	0.99260
158=03:33:13	139722	300	1.20290	1.12460	1.06830	0.90830	0.93990	0.92720	1.06330	1.07130	0.85080	1.17500	1.02630	1.04580	1.18820	0.96080	1.21640	0.87890	0.92730	0.91440	1.07780	1.07870	0.78610	1.13950	1.03690	1.05980	1.21230	1.04060	0.92240	1.03450	1.07150	1.07330	1.11510	1.03240	0.94640	1.01420	0.98090	1.05360	1.15540	0.97200	1.06250	1.01060	0.92070	1.02200	1.12510	1.08920	0.07610	1.08390	1.07500	0.88390	1.22990	1.00180	0.90550	1.01020	1.06910	1.09340	1.02510	1.08310	0.82100	1.07140	1.03790	1.04650	1.09490	1.12280	0.90800	1.01130	1.03320	1.05360	1.10830	0.91570	0.07360	1.05930	1.02970	0.91620	1.06960	1.13740	0.85230	1.07240	1.05870	1.04180	0.96820	1.01780	1.00390	0.98740	1.06310	1.02080	1.06350	1.00620	0.94570	1.05160	1.07020	0.90290	0.92270	1.07770	0.80790	1.00910	1.06480	1.00070
159=03:47:58	140607	300	1.21330	1.12730	1.06830	0.91150	0.93870	0.92520	1.03850	1.06830	0.85340	1.16000	1.04200	1.03980	1.19160	0.96160	1.19580	0.87680	0.93110	0.90950	1.08060	1.08260	0.78860	1.13070	1.03940	1.03910	1.21560	1.03740	0.91430	1.03950	1.06710	1.07820	1.11390	1.02550	0.94500	1.00820	0.98950	1.04600	1.15600	0.96940	1.06130	1.00340	0.91930	1.01830	1.11480	1.08260	0.07770	1.07140	1.07650	0.87910	1.22840	1.00590	0.91160	1.00580	1.05540	1.09330	1.01820	1.07610	0.81690	1.06260	1.03800	1.05380	1.10150	1.11830	0.91150	1.01190	1.03000	1.04340	1.11130	0.90190	0.07270	1.05540	1.04240	0.91760	1.09410	1.14310	0.84610	1.07740	1.05750	1.03400	0.92070	1.02080	0.99760	0.99050	1.05910	1.02760	1.06170	1.00370	0.94900	1.04330	1.06880	0.90120	0.92190	1.06940	0.82050	0.99680	1.07130	0.99580
160=04:02:43	141492	301	1.19360	1.10480	1.05650	0.90220	0.93060	0.91270	1.02180	1.05170	0.84510	1.14430	1.01230	1.04120	1.17010	0.95780	1.17970	0.86940	0.92140	0.90490	1.06550	1.06460	0.78440	1.11670	1.03210	1.05600	1.18430	1.04250	0.91910	1.02290	1.05430	1.06410	1.09640	1.02590	0.92940	0.99640	0.98260	1.05720	1.14110	0.95960	1.05750	1.00240	0.90670	1.00790	1.10130	1.07400	0.07650	1.06160	1.07050	0.87850	1.19400	0.97960	0.89710	1.01310	1.06470	1.07210	1.00350	1.05410	0.81340	1.05970	1.02420	1.04270	1.08810	1.12090	0.90770	0.99980	1.01360	1.05300	1.09770	0.88660	0.07260	1.05730	1.02140	0.91470	1.06680	1.13440	0.83840	1.05080	1.04600	1.03560	0.92960	1.00160	0.99780	0.97680	1.04640	1.01720	1.05090	0.99120	0.94580	1.05950	1.06020	0.89400	0.90590	1.07200	0.79160	1.00010	1.05780	1.00280
161=04:17:28	142377	300	1.20330	1.11100	1.06890	0.91410	0.93850	0.92210	1.03880	1.06380	0.85360	1.15470	1.02080	1.03880	1.17830	0.95800	1.21150	0.87710	0.92600	0.91390	1.07590	1.07090	0.78540	1.12920	1.03430	1.06250	1.19770	1.04670	0.91220	1.02200	1.06380	1.07360	1.11270	1.02760	0.94510	1.01150	0.98530	1.05260	1.14520	0.96820	1.05980	1.01250	0.91990	1.01320	1.10580	1.08550	0.07710	1.06870	1.07600	0.88760	1.20240	0.98790	0.90780	1.01930	1.06380	1.08630	1.02010	1.08380	0.82010	1.06450	1.04360	1.04210	1.09650	1.12550	0.91460	1.00180	1.02820	1.05610	1.10840	0.89540	0.07360	1.06060	1.03210	0.91520	1.08190	1.13480	0.83550	1.05840	1.05370	1.04340	0.93690	1.01120	0.99900	0.99120	1.05330	1.02150	1.05500	0.99970	0.94920	1.05510	1.07240	0.89770	0.92210	1.07300	0.80580	1.00610	1.06480	1.00000
162=04:32:13	143262	300	1.21210	1.11630	1.06010	0.90320	0.94340	0.92440	1.03790	1.06180	0.84670	1.15490	1.01310	1.03970	1.18090	0.96120	1.18170	0.87860	0.92980	0.91530	1.05900	1.06950	0.78080	1.11950	1.02390	1.05070	1.21390	1.04270	0.92810	1.03750	1.05970	1.06050	1.12420	1.02590	0.94160	1.00830	0.97340	1.04190	1.14870	0.96850	1.06920	1.01040	0.90680	1.02030	1.10060	1.07970	0.07630	1.08090	1.06640	0.87880	1.22340	0.98920	0.89690	1.01070	1.07300	1.09520	1.01840	1.06310	0.83460	1.06470	1.03420	1.04420	1.09560	1.11870	0.89860	1.00690	1.02690	1.05010	1.09760	0.89910	0.07240	1.05930	1.02080	0.91370	1.08240	1.15000	0.84170	1.05990	1.04810	1.03790	0.94080	1.01890	1.00170	0.97760	1.06930	1.02020	1.06070	0.99770	0.96340	1.05480	1.06550	0.89820	0.91380	1.06510	0.79390	0.99830	1.06060	0.98910
163=04:46:58	144146	300	1.21300	1.11570	1.06580	0.91520	0.93380	0.91580	1.03240	1.06370	0.84890	1.15700	1.02740	1.03560	1.18030	0.96360	1.19570	0.87210	0.92410	0.91130	1.07540	1.06900	0.78580	1.12750	1.03780	1.04500	1.21620	1.04690	0.91800	1.02640	1.06330	1.07280	1.11390	1.02110	0.94170	1.00800	0.98130	1.05420	1.14860	0.96170	1.05810	1.00750	0.91710	1.01030	1.11150	1.08030	0.07650	1.06730	1.07390	0.88510	1.22550	0.98990	0.90710	1.01480	1.06030	1.08570	1.01360	1.07240	0.81570	1.05900	1.03450	1.05120	1.09860	1.12270	0.91370	1.00110	1.02360	1.05140	1.10160	0.89280	0.07270	1.05520	1.03470	0.91960	1.08220	1.13290	0.83480	1.05970	1.05240	1.03700	0.92630	1.01370	0.99500	0.98270	1.05250	1.02150	1.05640	0.99310	0.95270	1.05140	1.06510	0.89600	0.91480	1.06700	0.81480	1.00590	1.05930	1.00800
164=05:01:43	145031	301	1.22250	1.12100	1.06310	0.90230	0.94270	0.92010	1.03930	1.07710	0.85170	1.16800	1.02810	1.04240	1.19430	0.96160	1.18850	0.88090	0.93100	0.91360	1.07100	1.08520	0.78340	1.13860	1.03550	1.05210	1.21540	1.04030	0.91350	1.03010	1.06790	1.06820	1.12820	1.02270	0.94560	1.01810	0.98040	1.04220	1.14240	0.96900	1.05920	1.00930	0.91620	1.02280	1.11140	1.08750	0.07650	1.08310	1.06780	0.88780	1.22680	0.99570	0.91600	1.01330	1.06390	1.09770	1.02670	1.08620	0.82940	1.06320	1.04020	1.04400	1.10400	1.11750	0.91120	1.00710	1.02410	1.04740	1.10820	0.91560	0.07340	1.06430	1.03400	0.91160	1.08100	1.13470	0.83780	1.06490	1.06900	1.04600	0.93350	1.01890	1.00110	0.98820	1.06790	1.02170	1.05010	1.00180	0.95290	1.04030	1.06850	0.89450	0.91650	1.06950	0.80530	1.00770	1.06530	0.98610
165=05:16:28	145916	298	1.23580	1.12770	1.06570	0.91410	0.94150	0.93050	1.03340	1.08540	0.85530	1.16970	1.04320	1.04960	1.20070	0.96510	1.20400	0.87580	0.93720	0.91370	1.08040	1.07640	0.79820	1.12870	1.04490	1.05010	1.22500	1.04660	0.91760	1.03920	1.06890	1.08020	1.13200	1.02850	0.94460	1.02240	0.98870	1.05710	1.14880	0.96600	1.06820	1.00710	0.92550	1.01880	1.12130	1.08790	0.07620	1.07400	1.08240	0.88540	1.22700	0.99960	0.91160	1.01430	1.06630	1.10880	1.02450	1.09220	0.82620	1.07390	1.03500	1.05720	1.11660	1.12550	0.92030	1.01160	1.03540	1.05310	1.11080	0.90720	0.07320	1.06070	1.04280	0.92540	1.08910	1.14070	0.84570	1.06760	1.06750	1.04340	0.93290	1.02340	0.99900	1.00120	1.05490	1.02720	1.06110	1.00780	0.95670	1.05210	1.06720	0.90080	0.91650	1.07900	0.80850	1.01560	1.06860	1.00040
166=05:31:13	146801	301	1.21830	1.11210	1.06560	0.90610	0.93860	0.91480	1.03820	1.06230	0.85140	1.15490	1.02570	1.03650	1.18360	0.96490	1.18940	0.87150	0.92070	0.92170	1.06490	1.07580	0.77810	1.13500	1.02460	1.05030	1.20470	1.03990	0.91340	1.02690	1.06700	1.07090	1.12840	1.01230	0.94760	1.00710	0.98330	1.04480	1.14650	0.96480	1.05840	1.01400	0.91600	1.01490	1.10230	1.08930	0.07790	1.07880	1.07040	0.88150	1.21450	0.99030	0.90330	1.01090	1.06140	1.09770	1.02130	1.07520	0.83500	1.05150	1.04370	1.04060	1.10920	1.12510	0.91500	1.00170	1.02140	1.05150	1.10020	0.89570	0.07320	1.06040	1.02830	0.90580	1.07080	1.13780	0.83160	1.06090	1.05650	1.04070	0.93080	1.01830	1.00090	0.98710	1.06620	1.01900	1.05230	0.99730	0.95880	1.04860	1.06680	0.88790	0.91890	1.06520	0.81580	1.00360	1.06710	0.99060
167=05:45:58	147686	301	1.20090	1.10370	1.06180	0.90140	0.92940	0.90640	1.02360	1.04160	0.84690	1.13050	1.02170	1.02950	1.16890	0.95430	1.17420	0.86570	0.91990	0.91080	1.06300	1.06000	0.76670	1.11210	1.02060	1.04050	1.19170	1.03710	0.89650	1.01470	1.05170	1.05980	1.11380	1.01050	0.93320	0.99080	0.97850	1.03880	1.13840	0.95580	1.05470	1.01070	0.91210	1.01070	1.09850	1.07120	0.07530	1.06400	1.05740	0.88040	1.19880	0.97670	0.90720	1.01320	1.04840	1.08060	1.00630	1.05940	0.82900	1.05280	1.03100	1.03290	1.09660	1.11800	0.91610	0.99930	1.01080	1.04170	1.09890	0.87910	0.07170	1.05170	1.02590	0.90820	1.07030	1.12750	0.82400	1.04850	1.05710	1.03920	0.91310	1.00730	0.98930	0.98140	1.05300	1.01920	1.04820	0.99010	0.95330	1.04760	1.06760	0.88650	0.90610	1.06800	0.80500	0.99470	1.05860	0.99060
168=06:00:43	148571	300	1.22140	1.11210	1.06530	0.90200	0.93170	0.91740	1.02820	1.06370	0.84430	1.15420	1.02670	1.03810	1.17080	0.95920	1.20640	0.86500	0.92170	0.91030	1.06720	1.06870	0.79220	1.11980	1.03130	1.05300	1.20570	1.03580	0.91490	1.02540	1.05740	1.06490	1.12300	1.01930	0.93590	1.00920	0.97200	1.04970	1.14100	0.96020	1.05650	1.00580	0.90950	1.01120	1.10900	1.07880	0.07630	1.07560	1.07320	0.88970	1.21550	0.98520	0.90190	1.00580	1.06330	1.09510	1.01250	1.07000	0.82770	1.05630	1.02320	1.04950	1.10170	1.11840	0.91080	1.00620	1.02180	1.05040	1.10080	0.90130	0.07270	1.05670	1.03040	0.92520	1.08010	1.14060	0.83750	1.06220	1.06130	1.03330	0.92860	1.01910	0.99420	0.98560	1.06030	1.01670	1.04880	0.99500	0.96280	1.03940	1.06290	0.89600	0.90570	1.06810	0.80350	1.01040	1.05890	0.99820
169=06:15:28	149456	300	1.22640	1.11910	1.06140	0.90680	0.93420	0.92240	1.03360	1.05770	0.85390	1.14910	1.02490	1.03420	1.17570	0.95940	1.22050	0.87420	0.92780	0.91090	1.07070	1.07520	0.77040	1.12290	1.03060	1.04270	1.20690	1.04050	0.90900	1.03170	1.06220	1.06620	1.12160	1.01790	0.93950	1.00090	0.98160	1.04040	1.14850	0.96560	1.05720	1.00140	0.91700	1.01160	1.10220	1.07960	0.07640	1.06440	1.06600	0.87490	1.21670	0.99130	0.89820	1.00600	1.05450	1.09700	1.01250	1.06910	0.82280	1.05660	1.03250	1.03950	1.10190	1.11510	0.91690	1.00370	1.02140	1.04570	1.10340	0.88980	0.07320	1.04870	1.02850	0.91620	1.07770	1.12790	0.84220	1.06120	1.05520	1.03480	0.92030	1.01860	0.99480	0.98920	1.05220	1.01910	1.05240	0.99820	0.96500	1.04620	1.06470	0.89410	0.91560	1.06510	0.80970	1.00310	1.06240	0.99830
170=06:30:12	150341	301	1.22600	1.11720	1.06890	0.90460	0.93820	0.92540	1.03450	1.06830	0.85600	1.15500	1.02960	1.03840	1.18420	0.95680	1.21520	0.87560	0.92870	0.90620	1.08250	1.07560	0.77450	1.13020	1.03410	1.05180	1.21370	1.03920	0.90660	1.02600	1.06380	1.06640	1.13260	1.02510	0.93960	1.00650	0.98820	1.04220	1.14700	0.96480	1.05900	1.00290	0.92330	1.01560	1.11140	1.07570	0.07800	1.07390	1.07420	0.88210	1.21640	0.99010	0.90690	1.01130	1.05560	1.12500	1.02430	1.07550	0.82530	1.06500	1.03390	1.04770	1.11410	1.11440	0.92010	1.00480	1.02340	1.04820	1.10920	0.91340	0.07340	1.06140	1.03310	0.92420	1.07780	1.13450	0.83690	1.06290	1.06070	1.04120	0.92420	1.02030	0.99740	0.99840	1.05510	1.02370	1.05490	1.00040	0.96090	1.05070	1.07000	0.89260	0.91820	1.06850	0.80360	1.02250	1.06980	0.99780
171=06:44:57	151226	300	1.24710	1.11040	1.06870	0.91600	0.94550	0.92690	1.03760	1.07040	0.85930	1.16130	1.03190	1.03760	1.18710	0.96480	1.20630	0.87460	0.93290	0.91860	1.07360	1.07860	0.77770	1.13140	1.03250	1.04720	1.21060	1.04640	0.91270	1.02550	1.06270	1.07300	1.14520	1.02530	0.94560	1.01860	0.98700	1.04820	1.14880	0.96450	1.06120	1.01290	0.92260	1.01490	1.11300	1.08140	0.07800	1.07380	1.07750	0.88480	1.22390	0.98930	0.90750	1.01790	1.06340	1.10840	1.02440	1.08640	0.83570	1.06400	1.03670	1.05010	1.12380	1.12340	0.91790	1.00320	1.02390	1.05210	1.10670	0.90540	0.07380	1.06540	1.03620	0.92010	1.08600	1.14440	0.83420	1.06040	1.06100	1.04640	0.93020	1.02060	1.00220	0.99890	1.06110	1.02800	1.05410	0.99820	0.96090	1.05520	1.06800	0.89550	0.91630	1.07410	0.80840	1.01380	1.06980	1.00300
172=06:59:42	152111	300	1.21470	1.10460	1.06100	0.91180	0.92680	0.91990	1.02690	1.05870	0.85040	1.14500	1.02840	1.03190	1.16970	0.95390	1.18890	0.86180	0.92610	0.91010	1.07510	1.05720	0.78530	1.11720	1.03690	1.04800	1.20560	1.04270	0.90840	1.01770	1.05150	1.07010	1.12300	1.02370	0.93570	1.00670	0.98060	1.05640	1.14920	0.95560	1.05500	1.00830	0.92280	1.00190	1.10650	1.06960	0.07700	1.05980	1.08190	0.88380	1.20450	0.98350	0.90360	1.01590	1.05760	1.09340	1.00950	1.07820	0.82490	1.06520	1.03130	1.05300	1.10530	1.11860	0.92070	0.99510	1.01630	1.04690	1.10040	0.89390	0.07340	1.05110	1.03260	0.92170	1.07600	1.13370	0.82850	1.05480	1.05700	1.04500	0.92310	1.01110	0.99090	0.99860	1.04970	1.02320	1.05310	0.99300	0.96190	1.05410	1.06670	0.89610	0.91510	1.07130	0.80760	1.01550	1.05710	1.01510
173=07:14:27	152996	301	1.23600	1.12150	1.07310	0.91160	0.92970	0.92260	1.03880	1.05770	0.85590	1.15390	1.02970	1.02160	1.17910	0.95790	1.22140	0.87790	0.92420	0.91310	1.07630	1.07280	0.77270	1.12400	1.02860	1.03830	1.21400	1.03870	0.89780	1.02660	1.06650	1.07060	1.13240	1.02030	0.94500	0.99910	0.98620	1.04580	1.14630	0.96510	1.04900	1.00360	0.92680	1.01080	1.09580	1.07310	0.07730	1.06140	1.06540	0.87170	1.22010	0.99670	0.90950	1.01110	1.04740	1.10350	1.02740	1.09090	0.82780	1.05880	1.03750	1.04940	1.10880	1.11130	0.92000	0.99760	1.01340	1.04010	1.10320	0.89180	0.07320	1.04700	1.03200	0.90940	1.11450	1.13080	0.83280	1.06710	1.06130	1.03910	0.92390	1.01680	0.99290	0.99790	1.05220	1.02010	1.04420	0.99410	0.96590	1.03880	1.06650	0.89230	0.91290	1.05860	0.81730	1.01460	1.06280	0.99650
174=07:29:12	153881	300	1.23770	1.12210	1.07150	0.91160	0.94450	0.92580	1.04200	1.07130	0.85920	1.16630	1.03270	1.04250	1.19980	0.96590	1.20880	0.88010	0.93390	0.92090	1.06990	1.08870	0.78670	1.14100	1.02760	1.05310	1.20750	1.04450	0.91960	1.03410	1.06600	1.06970	1.14980	1.02140	0.95210	1.02010	0.98510	1.04020	1.15600	0.96880	1.06360	1.01300	0.92160	1.02290	1.11410	1.09320	0.07690	1.08750	1.07370	0.87900	1.22830	0.99500	0.90740	1.01020	1.06870	1.12210	1.02780	1.08390	0.84480	1.05980	1.04290	1.04710	1.13050	1.12280	0.91930	1.00660	1.02770	1.05180	1.10920	0.91970	0.07370	1.06300	1.03480	0.91480	1.07320	1.14210	0.83700	1.06820	1.05900	1.04310	0.93870	1.03420	1.00510	0.99880	1.07440	1.01930	1.06330	1.00570	0.97690	1.05330	1.07170	0.89830	0.92030	1.07150	0.81250	1.02180	1.07290	0.98970
175=07:43:57	154766	301	1.23960	1.11350	1.06240	0.91960	0.94300	0.92850	1.04020	1.08290	0.86400	1.16420	1.04020	1.03340	1.20170	0.96900	1.20500	0.87340	0.93650	0.92090	1.08160	1.07750	0.79350	1.13440	1.03740	1.04410	1.22040	1.05100	0.91850	1.02850	1.05920	1.07460	1.14840	1.02470	0.94930	1.02020	0.98920	1.05710	1.15820	0.95880	1.06650	1.01250	0.92740	1.00770	1.12080	1.08880	0.07490	1.07280	1.08910	0.88080	1.21780	0.98510	0.90440	1.02000	1.06540	1.12080	1.02360	1.09980	0.83450	1.06480	1.03850	1.05220	1.12680	1.12390	0.92080	0.99530	1.03580	1.05600	1.11060	0.91520	0.07170	1.05830	1.04110	0.92030	1.08220	1.14810	0.83640	1.05760	1.05790	1.04890	0.93420	1.02820	0.98790	1.01380	1.05870	1.02020	1.06050	0.99520	0.97490	1.05670	1.07140	0.89590	0.92350	1.07530	0.81820	1.02520	1.07110	1.00810
176=07:58:42	155650	298	1.24560	1.11170	1.06630	0.91790	0.94070	0.92440	1.03490	1.08560	0.85290	1.16940	1.02600	1.04280	1.18440	0.96250	1.19640	0.87350	0.93390	0.91630	1.06870	1.07290	0.78120	1.12590	1.03660	1.05500	1.20850	1.04830	0.91720	1.02560	1.05780	1.07040	1.14630	1.02400	0.93890	1.02490	0.97480	1.06390	1.14470	0.95940	1.06540	1.01020	0.92330	1.00980	1.10700	1.08240	0.07740	1.07410	1.08080	0.89620	1.21250	0.98270	0.90390	1.01600	1.06850	1.11630	1.01840	1.09250	0.83190	1.06480	1.03150	1.05300	1.12310	1.12280	0.92090	1.00050	1.02630	1.05240	1.10260	0.92370	0.07280	1.06530	1.03170	0.92820	1.08520	1.14710	0.84260	1.05670	1.05940	1.04330	0.93590	1.02210	0.99210	1.00570	1.05690	1.02190	1.06560	0.99250	0.97150	1.05550	1.06100	0.89820	0.90970	1.07760	0.79680	1.02880	1.05240	0.99890
177=08:13:27	156535	301	1.25560	1.12030	1.06710	0.91790	0.94890	0.92950	1.04260	1.09230	0.86360	1.15810	1.03710	1.03380	1.19060	0.96190	1.20120	0.87580	0.93340	0.92010	1.07530	1.07790	0.78520	1.13210	1.03000	1.04300	1.21430	1.04370	0.91130	1.02980	1.06710	1.07890	1.15370	1.02160	0.95370	1.02460	0.99440	1.04960	1.15300	0.96000	1.05990	1.00920	0.92630	1.01490	1.11560	1.10390	0.07630	1.07030	1.07860	0.87750	1.22550	0.98950	0.90370	1.01220	1.05810	1.12300	1.02600	1.10270	0.83830	1.06750	1.04280	1.05010	1.12640	1.12200	0.92640	1.00230	1.02780	1.04580	1.11310	0.91350	0.07300	1.05060	1.03890	0.91490	1.08680	1.13590	0.82990	1.06230	1.05450	1.04130	0.92560	1.03150	0.99510	1.01290	1.06010	1.03030	1.06270	1.00180	0.97240	1.04350	1.07380	0.89390	0.92060	1.07060	0.81780	1.02530	1.07200	1.00130
178=08:28:12	157420	300	1.25490	1.11040	1.07880	0.92420	0.96040	0.92780	1.03280	1.07580	0.85420	1.16110	1.03050	1.04240	1.19790	0.96870	1.21390	0.87100	0.93780	0.92340	1.08210	1.07130	0.78570	1.13150	1.04000	1.04020	1.22270	1.05320	0.91770	1.02470	1.06740	1.08210	1.16650	1.02190	0.93910	1.02780	0.97610	1.05310	1.14110	0.95200	1.06300	1.01470	0.92360	1.00850	1.11650	1.07710	0.07600	1.07680	1.07980	0.89310	1.22020	0.98340	0.91760	1.02130	1.06610	1.13430	1.03160	1.08930	0.83490	1.06550	1.02770	1.04290	1.13240	1.12300	0.92410	0.99840	1.02560	1.06320	1.11180	0.90990	0.07320	1.06660	1.03150	0.92100	1.10030	1.14690	0.83170	1.05510	1.06500	1.05040	0.93300	1.02430	1.00040	1.00890	1.05600	1.02110	1.04520	0.99240	0.96670	1.05030	1.06610	0.89120	0.90910	1.07850	0.79790	1.02800	1.05660	0.99880
179=08:42:57	158305	300	1.24610	1.11510	1.07510	0.91310	0.93890	0.92160	1.03850	1.07000	0.85230	1.15420	1.02380	1.03500	1.18190	0.96340	1.22550	0.87550	0.92860	0.91960	1.07260	1.07460	0.77680	1.12880	1.03590	1.04930	1.21960	1.04770	0.91140	1.02420	1.06430	1.06890	1.14480	1.01680	0.94220	1.01010	0.97230	1.05040	1.14160	0.95780	1.05530	1.01100	0.92320	1.01100	1.10100	1.09190	0.07670	1.07000	1.06960	0.88810	1.22410	0.98840	0.90660	1.01400	1.05880	1.11280	1.01900	1.08660	0.83020	1.05830	1.03530	1.03910	1.11610	1.11790	0.92610	0.99780	1.01410	1.04850	1.09870	0.90330	0.07320	1.05590	1.02800	0.91740	1.08970	1.13620	0.82810	1.06090	1.05630	1.03740	0.92440	1.01880	0.99690	0.99510	1.05350	1.01200	1.04960	0.99580	0.97090	1.04960	1.06360	0.89070	0.90990	1.06860	0.80910	1.01570	1.05310	0.99500
180=08:57:42	159190	301	1.23530	1.11180	1.06210	0.91120	0.93660	0.91980	1.03200	1.06520	0.85520	1.15020	1.03170	1.03250	1.17190	0.95770	1.19860	0.87520	0.93210	0.91310	1.07130	1.06710	0.77640	1.11770	1.02740	1.03410	1.20900	1.04320	0.90690	1.02490	1.05680	1.06860	1.14090	1.01620	0.94230	1.01270	0.98080	1.04440	1.14100	0.95600	1.05820	1.00380	0.92330	1.00860	1.10350	1.07690	0.07520	1.06310	1.07100	0.88160	1.20890	0.98610	0.90670	1.01020	1.05540	1.11470	1.01460	1.08250	0.83150	1.05690	1.03230	1.04420	1.11960	1.11850	0.93140	1.00060	1.01610	1.04540	1.10330	0.89820	0.07200	1.05080	1.03380	0.91710	1.08550	1.13730	0.83020	1.05760	1.05250	1.03760	0.92320	1.02850	0.99800	1.00000	1.05210	1.02270	1.05390	0.99780	0.97000	1.04800	1.06770	0.89300	0.91570	1.06720	0.81200	1.01190	1.06160	0.99570
181=09:12:27	160075	298	1.26930	1.11410	1.06760	0.91280	0.94240	0.92920	1.03590	1.09170	0.85420	1.16710	1.02110	1.03720	1.18290	0.96010	1.20440	0.88040	0.93720	0.91790	1.07630	1.07750	0.78760	1.12930	1.03070	1.05020	1.21700	1.04630	0.91980	1.02370	1.06150	1.06940	1.15910	1.02630	0.94200	1.02020	0.97990	1.05720	1.15430	0.96180	1.06240	1.00830	0.92450	1.01400	1.11070	1.08730	0.07610	1.07050	1.07660	0.88800	1.22410	0.98410	0.90140	1.00700	1.07080	1.12860	1.02470	1.09680	0.83500	1.06460	1.03530	1.04740	1.12640	1.12080	0.92070	1.00060	1.02740	1.05570	1.10290	0.91820	0.07200	1.05990	1.02660	0.92420	1.07580	1.14390	0.84470	1.05910	1.05280	1.03960	0.93740	1.02470	0.99530	1.00620	1.05300	1.01130	1.07240	0.99810	0.98380	1.05390	1.06660	0.89910	0.91750	1.06970	0.80110	1.02690	1.05670	0.99860
182=09:27:12	160960	301	1.26380	1.12400	1.07200	0.91440	0.95000	0.93060	1.03860	1.08720	0.86410	1.16060	1.04030	1.03550	1.19480	0.96460	1.21170	0.88000	0.93940	0.91730	1.08150	1.10310	0.78210	1.13050	1.03780	1.03850	1.22340	1.03730	0.90810	1.02910	1.06500	1.06970	1.16940	1.02640	0.94910	1.01470	0.98570	1.03880	1.14870	0.96680	1.06040	1.00850	0.92900	1.01960	1.11280	1.08390	0.07570	1.07460	1.07010	0.88340	1.22610	0.99420	0.91220	1.00550	1.05160	1.13060	1.02520	1.09690	0.84680	1.06480	1.03720	1.05060	1.13060	1.11740	0.92630	1.00660	1.02520	1.04100	1.10960	0.92820	0.07250	1.05530	1.04030	0.92210	1.10270	1.14030	0.83980	1.06710	1.06430	1.04100	0.92470	1.03240	1.00000	1.01130	1.06490	1.03020	1.06860	1.00400	0.97480	1.04210	1.06940	0.89730	0.92060	1.07550	0.81850	1.02770	1.06870	0.99040
183=09:41:57	161845	301	1.24370	1.10630	1.06380	0.90640	0.93280	0.92190	1.02520	1.05190	0.85170	1.14750	1.01840	1.03640	1.16920	0.95690	1.19580	0.87040	0.92520	0.90780	1.06450	1.06330	0.77530	1.11880	1.03270	1.04890	1.19270	1.03780	0.90540	1.01720	1.05590	1.06140	1.14370	1.01930	0.93130	1.00850	0.97430	1.05030	1.14170	0.95850	1.05770	1.00480	0.91680	1.01180	1.09800	1.07310	0.07560	1.06750	1.06680	0.88980	1.21100	0.97880	0.90250	1.00630	1.05560	1.11130	1.01340	1.07660	0.83470	1.06210	1.02780	1.04480	1.12020	1.11640	0.92330	0.99980	1.01360	1.04960	1.09760	0.90580	0.07260	1.06190	1.02400	0.92450	1.07180	1.13940	0.84010	1.05330	1.05390	1.03680	0.91960	1.02160	0.99690	0.99710	1.05390	1.02060	1.04980	0.99310	0.97470	1.04390	1.06240	0.88910	0.90920	1.07080	0.79860	1.02130	1.06080	0.99290
184=09:56:41	162730	298	1.26260	1.11350	1.07350	0.91070	0.94430	0.92920	1.06390	1.07910	0.85770	1.17040	1.02440	1.04480	1.17900	0.95510	1.22820	0.87720	0.93110	0.91800	1.06830	1.08180	0.78660	1.12670	1.03000	1.05650	1.21230	1.03940	0.91620	1.02830	1.07060	1.07170	1.16440	1.02610	0.94780	1.02790	0.98190	1.04690	1.14170	0.96110	1.06030	1.00960	0.92380	1.02010	1.10290	1.08400	0.07630	1.07680	1.07010	0.88340	1.22720	0.98930	0.90510	1.00410	1.06570	1.13570	1.03600	1.09720	0.84640	1.06970	1.04010	1.04390	1.11930	1.11870	0.92630	1.00710	1.02060	1.05290	1.10110	0.91740	0.07300	1.06110	1.03050	0.92810	1.08070	1.14260	0.83970	1.06940	1.05750	1.04030	0.93770	1.03490	1.00710	1.01510	1.06780	1.01910	1.05990	1.00210	0.98580	1.05430	1.06870	0.89830	0.91910	1.07220	0.80830	1.02910	1.06500	0.98660
185=10:11:26	163615	298	1.24650	1.11510	1.06220	0.91630	0.94270	0.92870	1.03700	1.07390	0.85850	1.15820	1.04180	1.03660	1.18460	0.95760	1.20580	0.87690	0.93980	0.91930	1.07420	1.07220	0.79030	1.12830	1.03430	1.04490	1.21080	1.04250	0.91540	1.02890	1.06060	1.07580	1.15710	1.02360	0.94810	1.01450	0.98390	1.05200	1.14540	0.95900	1.06510	1.01070	0.93070	1.01340	1.11670	1.07570	0.07700	1.07800	1.08210	0.88890	1.21670	0.98970	0.90730	1.01140	1.06310	1.13110	1.01810	1.09510	0.84470	1.06570	1.04130	1.05570	1.12900	1.11800	0.92680	0.99930	1.02640	1.04690	1.10890	0.91960	0.07370	1.05790	1.04180	0.92580	1.07950	1.14160	0.83920	1.06640	1.05980	1.04230	0.93470	1.03650	0.98910	1.01130	1.06280	1.02570	1.06460	1.00150	0.98590	1.04870	1.07180	0.90310	0.92140	1.07280	0.81500	1.02780	1.06180	0.99960
186=10:26:11	164500	301	1.26320	1.11180	1.06370	0.91120	0.94170	0.93090	1.04790	1.07750	0.85260	1.16500	1.02910	1.03940	1.19310	0.95600	1.23970	0.87580	0.93370	0.91920	1.07500	1.08050	0.78580	1.13050	1.03060	1.05130	1.21240	1.03760	0.91430	1.02320	1.06370	1.07170	1.16500	1.02330	0.94210	1.02450	0.97480	1.05140	1.14430	0.95890	1.06200	1.01050	0.92700	1.01820	1.11520	1.08240	0.07590	1.07590	1.07510	0.89580	1.22100	0.98540	0.90400	1.00410	1.06020	1.13790	1.02710	1.09650	0.84230	1.06750	1.03150	1.05060	1.13110	1.12120	0.92760	1.00470	1.02470	1.05210	1.10570	0.93220	0.07260	1.06280	1.03320	0.93390	1.08680	1.14100	0.84170	1.05800	1.06050	1.03840	0.93060	1.03140	1.00000	1.00800	1.06040	1.02460	1.05660	1.00140	0.97880	1.04990	1.06540	0.89790	0.91160	1.07840	0.80320	1.03990	1.05980	0.99760
187=10:40:56	165385	300	1.28490	1.11250	1.06450	0.91300	0.94290	0.93120	1.03430	1.07570	0.86700	1.16440	1.03530	1.04340	1.17940	0.95770	1.19870	0.87770	0.93270	0.91180	1.07060	1.07670	0.79000	1.12730	1.03610	1.04930	1.21900	1.04000	0.91840	1.02940	1.06000	1.06810	1.16660	1.02180	0.94300	1.02920	0.99090	1.04490	1.14230	0.95570	1.06150	1.00110	0.91900	1.01260	1.11290	1.07950	0.07560	1.07040	1.07580	0.87690	1.23700	0.98570	0.89030	1.00640	1.05930	1.13280	1.02480	1.10200	0.84090	1.06650	1.03600	1.05010	1.12590	1.11450	0.92140	1.00070	1.01890	1.04580	1.10870	0.92030	0.07170	1.05490	1.03610	0.93490	1.09580	1.14230	0.83920	1.06200	1.04940	1.04300	0.93350	1.03470	0.99870	1.01230	1.06050	1.02630	1.05280	0.99470	0.98030	1.04810	1.06210	0.88890	0.92040	1.06620	0.81010	1.02780	1.06800	0.99760
188=10:55:41	166270	298	1.24950	1.10360	1.05980	0.90830	0.93760	0.91990	1.03280	1.05540	0.85130	1.14820	1.01470	1.02870	1.17130	0.95450	1.22810	0.87430	0.92560	0.92020	1.06770	1.07710	0.78080	1.12810	1.02430	1.04640	1.20100	1.04050	0.91140	1.01520	1.05780	1.06390	1.15470	1.01490	0.94050	0.99880	0.97410	1.04590	1.14670	0.95420	1.05450	1.00730	0.92050	1.01340	1.09720	1.07910	0.07810	1.07000	1.06140	0.88870	1.20950	0.98230	0.89930	1.00980	1.05580	1.11740	1.01600	1.07980	0.84070	1.05280	1.03450	1.04700	1.11830	1.11320	0.91940	0.99510	1.00950	1.04660	1.09550	0.91770	0.07260	1.06030	1.02490	0.92130	1.08120	1.13500	0.83070	1.05770	1.05090	1.03910	0.92020	1.02230	0.99650	0.99450	1.05410	1.01590	1.04840	0.98600	0.97810	1.04660	1.05830	0.88820	0.91260	1.06430	0.80870	1.02310	1.06040	0.99370
189=11:10:26	167155	300	1.23410	1.09610	1.05140	0.90460	0.93240	0.90230	1.01920	1.04450	0.84440	1.13530	1.02350	1.02960	1.16040	0.95880	1.19350	0.86570	0.92250	0.91800	1.05370	1.06200	0.77680	1.11240	1.02010	1.03500	1.18810	1.04010	0.91710	1.01420	1.04680	1.06120	1.15240	1.00200	0.93160	0.99100	0.97050	1.03380	1.14320	0.94510	1.05570	1.01180	0.90900	1.00860	1.10060	1.06950	0.07700	1.07070	1.06090	0.88320	1.18830	0.97360	0.90280	1.00650	1.05510	1.11190	1.00760	1.06760	0.84800	1.04280	1.02110	1.03840	1.11420	1.12340	0.92350	1.00020	1.01020	1.04410	1.09260	0.90390	0.07310	1.05460	1.02910	0.91690	1.07060	1.13740	0.82530	1.04640	1.05120	1.03910	0.92050	1.01330	0.99420	0.99470	1.05800	1.01300	1.04520	0.98840	0.97870	1.04990	1.05590	0.88630	0.90720	1.06600	0.80870	1.01220	1.05710	0.98710
190=11:25:11	168040	301	1.28180	1.11430	1.06960	0.91540	0.94190	0.92580	1.03690	1.06320	0.85800	1.15190	1.03170	1.03040	1.18490	0.95970	1.20700	0.87680	0.93520	0.92140	1.06880	1.07320	0.78620	1.12430	1.02620	1.03690	1.21750	1.04110	0.91730	1.02540	1.06180	1.06590	1.16580	1.01410	0.94630	1.00740	0.98360	1.04410	1.14600	0.95750	1.05930	1.00730	0.92240	1.01420	1.10580	1.07440	0.07640	1.07050	1.06880	0.87560	1.21980	0.98840	0.90020	1.00470	1.05960	1.13220	1.01710	1.08840	0.84590	1.05600	1.03480	1.04580	1.12990	1.11960	0.92250	1.00150	1.01660	1.04590	1.10100	0.91450	0.07180	1.05440	1.03020	0.91680	1.09430	1.14180	0.84230	1.06330	1.05460	1.03710	0.92780	1.03110	0.99590	1.00580	1.05940	1.02000	1.05240	0.99800	0.98720	1.04340	1.06180	0.89000	0.91430	1.06710	0.81200	1.02680	1.06330	0.99180
191=11:39:56	168925	300	1.28640	1.11700	1.07260	0.90550	0.93350	0.92520	1.03390	1.07640	0.85320	1.16240	1.02250	1.04010	1.19270	0.95480	1.23490	0.87760	0.92830	0.91790	1.06950	1.07760	0.77400	1.12270	1.03300	1.05060	1.20500	1.03190	0.90660	1.02310	1.06350	1.06020	1.16410	1.01730	0.93830	1.01310	0.97530	1.04880	1.14520	0.95970	1.05870	1.00600	0.92410	1.01350	1.10160	1.08760	0.07660	1.07380	1.06820	0.88320	1.21270	0.98880	0.90450	1.00410	1.05380	1.15380	1.02130	1.08620	0.84160	1.06370	1.03050	1.04760	1.13930	1.11290	0.92510	1.00260	1.01550	1.04970	1.10170	0.92800	0.07300	1.05990	1.02920	0.92880	1.08150	1.13640	0.84040	1.06350	1.05620	1.03800	0.92520	1.03360	1.00010	1.00060	1.05590	1.01760	1.05780	1.00300	0.98190	1.04480	1.06850	0.89630	0.91000	1.07310	0.80580	1.04250	1.05820	0.99530
192=11:54:41	169810	300	1.27810	1.11290	1.06800	0.91490	0.93930	0.92480	1.03360	1.08730	0.84810	1.16440	1.03200	1.04410	1.18230	0.95410	1.23910	0.87040	0.92970	0.92070	1.07420	1.07670	0.78430	1.12660	1.03290	1.05780	1.20700	1.03690	0.91330	1.02220	1.06520	1.07270	1.16550	1.01930	0.94210	1.02100	0.97020	1.05340	1.14160	0.95370	1.05920	1.01130	0.93120	1.01320	1.11250	1.09210	0.07650	1.07510	1.08030	0.89570	1.21540	0.98540	0.90920	1.00410	1.06210	1.13490	1.02090	1.10110	0.83890	1.06010	1.03110	1.04260	1.14460	1.11670	0.92560	1.00120	1.02040	1.05350	1.10160	0.93880	0.07240	1.05760	1.03230	0.92650	1.07960	1.13270	0.83360	1.06190	1.06710	1.03530	0.93540	1.03220	0.99400	1.01180	1.05550	1.00640	1.06190	1.00400	0.98590	1.04880	1.06550	0.90140	0.91310	1.07540	0.80550	1.04730	1.05290	0.99240
193=12:09:26	170694	301	1.29930	1.11740	1.07030	0.91410	0.93490	0.92640	1.02470	1.07020	0.85760	1.15150	1.03910	1.04450	1.17970	0.94760	1.20530	0.87200	0.93400	0.90730	1.07380	1.06380	0.78450	1.11980	1.04320	1.04870	1.21340	1.03530	0.90840	1.02470	1.05680	1.06900	1.16250	1.01870	0.93770	1.00750	0.98300	1.05050	1.14240	0.95480	1.06080	1.00190	0.92540	1.00810	1.11330	1.06410	0.07710	1.06460	1.07450	0.88950	1.22990	0.98550	0.90800	1.01050	1.05260	1.13740	1.01610	1.09470	0.83970	1.06480	1.03060	1.05440	1.13180	1.11030	0.92900	0.99920	1.01520	1.04440	1.10820	0.91840	0.07380	1.05540	1.03920	0.93780	1.08190	1.13730	0.83630	1.06210	1.05900	1.04350	0.92110	1.04000	0.99550	1.01180	1.04830	1.02780	1.04970	1.00280	0.98980	1.05000	1.06850	0.89410	0.91680	1.07190	0.81210	1.02500	1.06120	1.00370
194=12:24:11	171579	300	1.26320	1.11440	1.05930	0.91030	0.94180	0.92560	1.03900	1.07190	0.85650	1.16230	1.02660	1.03440	1.18180	0.95530	1.21610	0.88120	0.93260	0.92350	1.07250	1.07720	0.78560	1.13190	1.02270	1.05640	1.19820	1.03660	0.92350	1.02470	1.06530	1.07130	1.17630	1.01880	0.95190	1.01580	0.97690	1.04590	1.14950	0.96270	1.06010	1.01210	0.92840	1.01910	1.11140	1.08660	0.07700	1.08020	1.07670	0.88530	1.21420	0.99030	0.89810	1.00100	1.06530	1.14740	1.02440	1.10140	0.85010	1.06090	1.04190	1.04780	1.14440	1.11980	0.93090	1.00390	1.02680	1.05060	1.09980	0.93520	0.07310	1.05520	1.03180	0.91740	1.06910	1.13740	0.83760	1.06930	1.05700	1.03650	0.93690	1.04330	0.99710	1.01720	1.06520	1.01010	1.05510	1.00480	0.99580	1.04770	1.06720	0.90220	0.91850	1.06610	0.81350	1.04280	1.06170	0.99010
195=12:38:53	172461	298	1.26460	1.10420	1.07020	0.92180	0.94590	0.92860	1.03940	1.07480	0.86630	1.16640	1.03570	1.03630	1.18060	0.95670	1.22830	0.87510	0.93410	0.91880	1.07930	1.07150	0.78750	1.13730	1.03300	1.04610	1.20470	1.04490	0.91900	1.01850	1.06310	1.08160	1.19410	1.01760	0.94910	1.01410	0.98940	1.05070	1.14870	0.95120	1.05910	1.00900	0.93250	1.00750	1.11120	1.07440	0.07590	1.06870	1.07870	0.87950	1.21240	0.98190	0.90660	1.01580	1.06440	1.16840	1.02910	1.10790	0.83850	1.06970	1.04160	1.04930	1.14300	1.12130	0.93690	0.99550	1.02610	1.05330	1.11300	0.92670	0.07270	1.05940	1.03780	0.92080	1.09080	1.13890	0.83600	1.06460	1.06190	1.04780	0.93620	1.03770	0.99780	1.02850	1.05780	1.02330	1.05530	0.99570	0.98590	1.04900	1.06450	0.89420	0.92270	1.07370	0.81320	1.04030	1.06960	1.00080
196=12:53:38	173346	298	1.26310	1.11190	1.06480	0.90560	0.93420	0.92650	1.02800	1.06530	0.84600	1.15730	1.02410	1.03790	1.17180	0.95250	1.24640	0.88000	0.93120	0.92080	1.07080	1.07200	0.77740	1.12480	1.02740	1.05040	1.20500	1.03410	0.91340	1.02070	1.06270	1.06170	1.16840	1.02020	0.93530	1.00790	0.96330	1.04760	1.13680	0.95840	1.05820	1.00580	0.92380	1.01430	1.10300	1.07370	0.07510	1.07360	1.06640	0.89050	1.21010	0.98570	0.90470	0.99970	1.05800	1.16240	1.01940	1.08590	0.84240	1.06280	1.02920	1.04520	1.13140	1.11250	0.92580	1.00140	1.01440	1.04620	1.09490	0.92840	0.07280	1.06120	1.02600	0.92610	1.07760	1.13250	0.83430	1.06330	1.06160	1.03800	0.93170	1.03020	1.00020	1.00580	1.06200	1.01280	1.04380	1.00050	0.98980	1.04100	1.05730	0.89850	0.90870	1.07070	0.80500	1.03940	1.04910	0.98770
197=13:08:23	174231	300	1.27410	1.10960	1.06290	0.90710	0.93150	0.92030	1.02890	1.06300	0.86330	1.15280	1.02920	1.03970	1.17350	0.95430	1.22620	0.87510	0.93130	0.91430	1.06250	1.07550	0.77770	1.12830	1.02990	1.05080	1.19370	1.03600	0.91270	1.02520	1.06190	1.06430	1.16730	1.01030	0.94110	1.01210	0.98680	1.04660	1.15160	0.95720	1.05990	1.00520	0.92220	1.01290	1.10430	1.07750	0.07690	1.07700	1.07190	0.87730	1.21340	0.98380	0.89480	1.00480	1.05810	1.13870	1.01670	1.08730	0.84460	1.05550	1.03610	1.04040	1.14200	1.11740	0.92720	1.00150	1.02130	1.04740	1.10240	0.92710	0.07220	1.05720	1.03240	0.92580	1.06640	1.14160	0.84710	1.06320	1.05240	1.04160	0.92530	1.03790	0.99630	1.00400	1.05410	1.01530	1.06140	0.99700	0.99290	1.05060	1.06020	0.88770	0.91350	1.06520	0.81050	1.03570	1.06870	0.98950
198=13:23:08	175116	301	1.30030	1.10980	1.06480	0.91630	0.94620	0.93340	1.04030	1.08990	0.85950	1.17040	1.02230	1.03980	1.17660	0.95880	1.21650	0.87740	0.93490	0.91870	1.06770	1.08010	0.79000	1.12870	1.02640	1.05520	1.21510	1.04350	0.92650	1.02700	1.06190	1.06960	1.18760	1.02590	0.94490	1.03060	0.98550	1.04950	1.14180	0.95270	1.06240	1.00620	0.91950	1.01410	1.11400	1.08980	0.07670	1.07540	1.07640	0.88470	1.22800	0.98060	0.88960	1.00660	1.06840	1.15330	1.02060	1.11550	0.85130	1.06770	1.03820	1.04790	1.13450	1.11670	0.92210	1.00110	1.03900	1.05420	1.10070	0.93550	0.07400	1.05560	1.02450	0.92940	1.08640	1.14580	0.84570	1.06420	1.04970	1.04280	0.94660	1.04050	1.00230	1.02430	1.06690	1.01340	1.05290	0.99700	0.99480	1.05220	1.05560	0.89290	0.91440	1.07230	0.79630	1.03530	1.05960	0.98990
199=13:37:53	176001	301	1.25990	1.10750	1.07240	0.90830	0.93470	0.92370	1.03170	1.06110	0.85180	1.15560	1.01810	1.04040	1.18060	0.95380	1.20730	0.87470	0.92560	0.91730	1.06420	1.06800	0.77510	1.12650	1.02570	1.04870	1.20240	1.03920	0.91550	1.02100	1.06320	1.06470	1.16770	1.01370	0.94010	1.00710	0.97400	1.05170	1.14090	0.95380	1.05230	1.00540	0.92380	1.01450	1.10030	1.07620	0.07630	1.07610	1.06490	0.88580	1.21140	0.98470	0.90710	1.00570	1.06000	1.13360	1.01550	1.09130	0.84350	1.05790	1.03510	1.04220	1.14020	1.11530	0.92830	1.00120	1.01090	1.05050	1.09960	0.92790	0.07280	1.06290	1.02730	0.91960	1.07530	1.14060	0.84150	1.06390	1.05610	1.03900	0.92740	1.03210	1.00440	1.01020	1.06230	1.01550	1.05100	0.99950	0.99110	1.04520	1.06500	0.89360	0.91290	1.06800	0.80750	1.03540	1.05820	0.99250
200=13:52:38	176886	301	1.26670	1.11330	1.06320	0.90950	0.93350	0.92450	1.03530	1.06910	0.86110	1.15600	1.03830	1.03370	1.17830	0.95350	1.23850	0.87590	0.93110	0.91800	1.06840	1.06930	0.77820	1.12690	1.02760	1.03750	1.19220	1.03730	0.91350	1.02480	1.06000	1.07010	1.17020	1.01180	0.94760	1.00730	0.98390	1.04560	1.14200	0.95330	1.05910	1.00520	0.92550	1.00880	1.10510	1.07240	0.07630	1.07440	1.07500	0.87400	1.20960	0.98560	0.90510	1.00850	1.05650	1.14280	1.01300	1.09990	0.84470	1.05850	1.04060	1.05360	1.13890	1.11310	0.92490	0.99670	1.02070	1.04210	1.10640	0.92350	0.07330	1.05320	1.03700	0.91960	1.07480	1.13930	0.83290	1.06580	1.05570	1.04150	0.93030	1.04300	0.99660	1.01480	1.06070	1.02670	1.05110	0.99700	0.99190	1.04040	1.06770	0.89270	0.91420	1.06810	0.81540	1.03390	1.06690	0.99770
