# Supplementary material for: Computationally Driven, Quantitative Experiments Discover Genes Required for Mitochondrial Biogenesis
Source: PLoS Genet. 2009 Mar 20;5(3):e1000407. doi: 10.1371/journal.pgen.1000407 (PMC2648979; doi:10.1371/journal.pgen.1000407)
Supplement: Dataset S1 — Raw respiratory growth data. A zip file containing 48 tab-delimited text files containing the raw data from the Tecan GENios reader. Additionally, a readme text file and plate key is contained in the zip file. The plate key uses our internal reference id for each mutant (internal reference id is matched with common and systematic gene names in Table S2). Raw optical density measurements from Tecan GENios plate incubator and reader. Wells are numbered in increasing order from upper left to lower right and can be converted to our internal identifiers using the included key (complete plate key). Not all original plates were assayed for growth curves, and there are two replicates of plate 20. (1.82 MB ZIP) [file pgen.1000407.s012.zip › mitochondria_table_s7/p23_gly.txt]

[config file info]
last write=07:11:14_14:01:57
[Run_Parameters]
Instrument=Tecan_20
Ini_Names=Read_Reps,Delid,Save_Data_File,Start_Time_Now
barcode_drug_plate=201401
user=mcostanzo
Plate_Size=96
Plate_Type=GRE96ft.pdf
Samples_to_Run=6
Overlay_Size=48
Drug_Plate=none
Plate_Quarter=none
run_ID=none
run_plate_repeat=1
Read_Reps=200
Read_Modes=Absorbance
Read_Flor_Every=2
Max_Delta_OD=0.500000
Well_By_Row_Col=none
Reorder_Map=Order_Strings_Not,0
Tip_Vol=200
OD_to_Innoc=0.100,0.100,0.380,0.380,0.380,0.380,0.760,0.760,0.100,0.100,0.380,0.380,0.380,0.380,0.760,0.760,0.100,0.100,0.380,0.380,0.380,0.380,0.760,0.760,0.100,0.100,0.380,0.380,0.380,0.380,0.760,0.760,0.100,0.100,0.380,0.380,0.380,0.380,0.760,0.760,0.100,0.100,0.380,0.380,0.380,0.380,0.760,0.760
Absorption_Max=.3
OD_to_Save=0.100,0.100,0.380,0.380,0.380,0.380,0.760,0.760,0.100,0.100,0.380,0.380,0.380,0.380,0.760,0.760,0.100,0.100,0.380,0.380,0.380,0.380,0.760,0.760,0.100,0.100,0.380,0.380,0.380,0.380,0.760,0.760,0.100,0.100,0.380,0.380,0.380,0.380,0.760,0.760,0.100,0.100,0.380,0.380,0.380,0.380,0.760,0.760
OD_to_Dilute=0.100
Save_Sample_Vol=180
Save_Sample_Reps=2
Innoc_Vol=184,184,46,46,46,46,0,0,184,184,46,46,46,46,0,0,184,184,46,46,46,46,0,0,184,184,46,46,46,46,0,0,184,184,46,46,46,46,0,0,184,184,46,46,46,46,0,0
Dilute_Vol=23,23,23,23,23,23,23,23,23,23,23,23,23,23,23,23,23,23,23,23,23,23,23,23,23,23,23,23,23,23,23,23,23,23,23,23,23,23,23,23,23,23,23,23,23,23,23,23
Save_Vol=800,800,800,800,800,800,800,800,800,800,800,800,800,800,800,800,800,800,800,800,800,800,800,800,800,800,800,800,800,800,800,800,800,800,800,800,800,800,800,800,800,800,800,800,800,800,800,800
Reference_Vol=100,100,100,100,100,100,100,100,100,100,100,100,100,100,100,100,100,100,100,100,100,100,100,100,100,100,100,100,100,100,100,100,100,100,100,100,100,100,100,100,100,100,100,100,100,100,100,100,100,100,100,100,100,100,100,100,100,100,100,100,100,100,100,100,100,100,100,100,100,100,100,100,100,100,100,100,100,100,100,100,100,100,100,100,100,100,100,100,100,100,100,100,100,100,100,100
Read_to_Innoc=20,20,20,20,20,20,20,20,20,20,20,20,20,20,20,20,20,20,20,20,20,20,20,20,20,20,20,20,20,20,20,20,20,20,20,20,20,20,20,20,20,20,20,20,20,20,20,20
Read_to_Dilute=26,26,26,26,26,26,26,26,26,26,26,26,26,26,26,26,26,26,26,26,26,26,26,26,26,26,26,26,26,26,26,26,26,26,26,26,26,26,26,26,26,26,26,26,26,26,26,26
Read_to_Save=20,20,20,20,20,20,20,20,20,20,20,20,20,20,20,20,20,20,20,20,20,20,20,20,20,20,20,20,20,20,20,20,20,20,20,20,20,20,20,20,20,20,20,20,20,20,20,20
Innoc_Target_Map=1,2,3,4,5,6,7,8,9,10,11,12,13,14,15,16,17,18,19,20,21,22,23,24,25,26,27,28,29,30,31,32,33,34,35,36,37,38,39,40,41,42,43,44,45,46,47,48
Pipet_Trigger=OD_Save_Innoc
Pipet_Volume_Adj=Con_OD_Save
Delid=no
Pre_Init=yes
Talk_To_ProMax=no
Time_Out_Time=1050
Wait_While_Busy=yes
Idle_Time=2
Screen_Run_Type=pre_screen_3
Spect_Protocol=15m
Spec_Run_File=GG_PB_Voyage.pda
Spec_Assay_File=""
Save_Data_File=09_11_07_Mito_23_Gly_ps3_A_96_T_20.txt
Working_Dir=C%3A\\Users\\Growth_Data
Run_Control_Dir=C%3A\\Users\\Yeast_Run_Files
Tracking_Dir=""
Track_File=201401_data_track.txt
Save_Run_Data_Flag=yes
Set_Incubator_Temp=30.0
Base_Line_Flag=atstart_minimum
Pipet_Cycles_Before_Save=20
Time_Point_Save=wellmap
Innoc_Direction=down
Wells_In_Use=111111111111111111111111111111111111111111111111
Save_Sample_Map=111111001111110011111100111111001111110011111100
Sections_to_Run=0
Rows_per_Section=8
Start_Sections_Row=1
MultiProbe_Run_File=MJP_Innoc_Save_Tecan_12_Falcon.MPT
Multiprobe_Run_Dialogue=yes
Comments=no%20comment
Target_Temp=300
Temp_Control=On
Delta_Temp=10
ReadMode=Absorbance,Bottom
ExcitationFilter=340,280
EmissionFilter=535,465
MeasurementFilter=595
ReadsPerWellNumber=1,1
ShakeDuration=800,0
GainMode=Manual
PdfName=GRE96ft.pdf
Gain=50,50
Add_Drug_Map=1,1,1,1,1,1,1,1,1,1,1,1,1,1,1,1,1,1,1,1,1,1,1,1,1,1,1,1,1,1,1,1,1,1,1,1,1,1,1,1,1,1,1,1,1,1,1,1
Add_Drug_Vol=7,7,7,7,7,7,7,7,7,7,7,7,7,7,7,7,7,7,7,7,7,7,7,7,7,7,7,7,7,7,7,7,7,7,7,7,7,7,7,7,7,7,7,7,7,7,7,7
Innoc_Map=111011101110111011101110111011101110111011101110111011101110111011101110111011101110111011101110
Dilute_Map=111111111111111111111111111111111111111111111111111111111111111111111111111111111111111111111111
data_file_name=iS_1_48.txt
barcode=""
Hit_Call_Threshold=1.000000
Reference_Well=A01
WT_Ref_Well=0
Project_Name=YKO_Lib
Pipet_Gens_Point=5.00,10.00,15.00,20.00,5.00,10.00,15.00,20.00,5.00,10.00,15.00,20.00,5.00,10.00,15.00,20.00,5.00,10.00,15.00,20.00,5.00,10.00,15.00,20.00,5.00,10.00,15.00,20.00,5.00,10.00,15.00,20.00,5.00,10.00,15.00,20.00,5.00,10.00,15.00,20.00,5.00,10.00,15.00,20.00,5.00,10.00,15.00,20.00,
Shake_Divisor=1
data_handling=file_&_DB_&_auto_analysis
time_frm_freezer=-1.00
gens_frm_freezer=-1.00
Well_Vol=100
Parent_ID=""
Units=%
Quarter=A
media_name=mm
Save_Mode=one_to_one
Consolidate_Save_Map=1,2,3,4,5,6,7,8,9,10,11,12,13,14,15,16,17,18,19,20,21,22,23,24,25,26,27,28,29,30,31,32,33,34,35,36,37,38,39,40,41,42,43,44,45,46,47,48
Add_Drug_at_Start_Map=000000000000000000000000000000000000000000000000000
Add_Drug_Labware=add_drug_48
Max_Dynam_OD_Change=0.05
Reads_After_Pipet=1
Ref_Type=single_ref
Read_to_Add_Drug_at_Start=0
Send_Email_at_Pipet=no_email
config_DB_update_wells=yes
Strain_Name=""
Media=ypd
drug_vol=2.00
Drug_Name=""
Drug_Conc=2
Innoc_Conc=""
Strain_Plate=none
ShakeIntensity=High
ShakeMode=Orbital
NumberOfFlashes=1
PartOfPlate=0
MovePlateOutAfterMeasurement=0
IntegrationLagTime=0
IntegrationTime=100
DelayMoveFlashFluorescence=0
Wavelength scan type=-1
ExcitationBandWidth=5
AbsorbanceBandWidth=10
EmissionBandWidth=5
[Drug_Data]
Drug_Plate=none
Strain_Plate=none
Media=mm
Drug_Name=nd,nd,nd,nd,nd,nd,nd,nd,nd,nd,nd,nd,nd,nd,nd,nd,nd,nd,nd,nd,nd,nd,nd,nd,nd,nd,nd,nd,nd,nd,nd,nd,nd,nd,nd,nd,nd,nd,nd,nd,nd,nd,nd,nd,nd,nd,nd,nd,nd,nd,nd,nd,nd,nd,nd,nd,nd,nd,nd,nd,nd,nd,nd,nd,nd,nd,nd,nd,nd,nd,nd,nd,nd,nd,nd,nd,nd,nd,nd,nd,nd,nd,nd,nd,nd,nd,nd,nd,nd,nd,nd,nd,nd,nd,nd,nd
Strain_Name=ud
Drug_Conc=""
Innoc_Conc=0.06250,0.06250,0.06250,0.06250,0.06250,0.06250,0.06250,0.06250,0.06250,0.06250,0.06250,0.06250,0.06250,0.06250,0.06250,0.06250,0.06250,0.06250,0.06250,0.06250,0.06250,0.06250,0.06250,0.06250,0.06250,0.06250,0.06250,0.06250,0.06250,0.06250,0.06250,0.06250,0.06250,0.06250,0.06250,0.06250,0.06250,0.06250,0.06250,0.06250,0.06250,0.06250,0.06250,0.06250,0.06250,0.06250,0.06250,0.06250,0.06250,0.06250,0.06250,0.06250,0.06250,0.06250,0.06250,0.06250,0.06250,0.06250,0.06250,0.06250,0.06250,0.06250,0.06250,0.06250,0.06250,0.06250,0.06250,0.06250,0.06250,0.06250,0.06250,0.06250,0.06250,0.06250,0.06250,0.06250,0.06250,0.06250,0.06250,0.06250,0.06250,0.06250,0.06250,0.06250,0.06250,0.06250,0.06250,0.06250,0.06250,0.06250,0.06250,0.06250,0.06250,0.06250,0.06250,0.06250
Run_ID=none
Plate_Quarter=A
Units=%,%,%,%,%,%,%,%,%,%,%,%,%,%,%,%,%,%,%,%,%,%,%,%,%,%,%,%,%,%,%,%,%,%,%,%,%,%,%,%,%,%,%,%,%,%,%,%,%,%,%,%,%,%,%,%,%,%,%,%,%,%,%,%,%,%,%,%,%,%,%,%,%,%,%,%,%,%,%,%,%,%,%,%,%,%,%,%,%,%,%,%,%,%,%,%
Parent_ID=""
Project_Name=YKO_Lib
Strain_Backgrnd=0,0,0,0,0,0,0,0,0,0,0,0,0,0,0,0,0,0,0,0,0,0,0,0,0,0,0,0,0,0,0,0,0,0,0,0,0,0,0,0,0,0,0,0,0,0,0,0,0,0,0,0,0,0,0,0,0,0,0,0,0,0,0,0,0,0,0,0,0,0,0,0,0,0,0,0,0,0,0,0,0,0,0,0,0,0,0,0,0,0,0,0,0,0,0,0
Well_Vol=100,100,100,100,100,100,100,100,100,100,100,100,100,100,100,100,100,100,100,100,100,100,100,100,100,100,100,100,100,100,100,100,100,100,100,100,100,100,100,100,100,100,100,100,100,100,100,100,100,100,100,100,100,100,100,100,100,100,100,100,100,100,100,100,100,100,100,100,100,100,100,100,100,100,100,100,100,100,100,100,100,100,100,100,100,100,100,100,100,100,100,100,100,100,100,100
time_frm_freezer=-1.00
gens_frm_freezer=-1.00
user=mcostanzo
Strain_Pool=ud,ud,ud,ud,ud,ud,ud,ud,ud,ud,ud,ud,ud,ud,ud,ud,ud,ud,ud,ud,ud,ud,ud,ud,ud,ud,ud,ud,ud,ud,ud,ud,ud,ud,ud,ud,ud,ud,ud,ud,ud,ud,ud,ud,ud,ud,ud,ud,ud,ud,ud,ud,ud,ud,ud,ud,ud,ud,ud,ud,ud,ud,ud,ud,ud,ud,ud,ud,ud,ud,ud,ud,ud,ud,ud,ud,ud,ud,ud,ud,ud,ud,ud,ud,ud,ud,ud,ud,ud,ud,ud,ud,ud,ud,ud,ud
Well_Alias=A01,A02,A03,A04,A05,A06,A07,A08,A09,A10,A11,A12,B01,B02,B03,B04,B05,B06,B07,B08,B09,B10,B11,B12,C01,C02,C03,C04,C05,C06,C07,C08,C09,C10,C11,C12,D01,D02,D03,D04,D05,D06,D07,D08,D09,D10,D11,D12,E01,E02,E03,E04,E05,E06,E07,E08,E09,E10,E11,E12,F01,F02,F03,F04,F05,F06,F07,F08,F09,F10,F11,F12,G01,G02,G03,G04,G05,G06,G07,G08,G09,G10,G11,G12,H01,H02,H03,H04,H05,H06,H07,H08,H09,H10,H11,H12
Well_Pos=1,2,3,4,5,6,7,8,9,10,11,12,13,14,15,16,17,18,19,20,21,22,23,24,25,26,27,28,29,30,31,32,33,34,35,36,37,38,39,40,41,42,43,44,45,46,47,48,49,50,51,52,53,54,55,56,57,58,59,60,61,62,63,64,65,66,67,68,69,70,71,72,73,74,75,76,77,78,79,80,81,82,83,84,85,86,87,88,89,90,91,92,93,94,95,96
position=A01,A02,A03,A04,A05,A06,A07,A08,A09,A10,A11,A12,B01,B02,B03,B04,B05,B06,B07,B08,B09,B10,B11,B12,C01,C02,C03,C04,C05,C06,C07,C08,C09,C10,C11,C12,D01,D02,D03,D04,D05,D06,D07,D08,D09,D10,D11,D12,E01,E02,E03,E04,E05,E06,E07,E08,E09,E10,E11,E12,F01,F02,F03,F04,F05,F06,F07,F08,F09,F10,F11,F12,G01,G02,G03,G04,G05,G06,G07,G08,G09,G10,G11,G12,H01,H02,H03,H04,H05,H06,H07,H08,H09,H10,H11,H12
[Runtime_State]
Instrument=Tecan_20
Start_Time_Now=3.2774751185E+9
Reads_Completed=200
Innoc_Direction=down
Wells_In_Use=111111111111111111111111111111111111111111111111111111111111111111111111111111111111111111111111
Innoc_Map=111111111111111111111111111111111111111111111111111111111111111111111111111111111111000000000000
Dilute_Map=111111111111111111111111111111111111111111111111111111111111111111111111111111111111111111111111
Save_Sample_Map=000000000000000000000000000000000000000000000000010000000100000001000000010000000100000001000000
Current_OD=0.358,0.330,0.339,0.415,0.375,0.324,0.394,0.296,0.096,0.343,0.357,0.310,0.400,0.369,0.387,0.444,0.394,0.334,0.390,0.201,0.080,0.395,0.368,0.422,0.396,0.433,0.364,0.457,0.428,0.315,0.398,0.301,0.079,0.394,0.366,0.377,0.420,0.375,0.368,0.470,0.398,0.342,0.389,0.238,0.072,0.385,0.346,0.415,0.431,0.408,0.368,0.457,0.416,0.327,0.384,0.227,0.087,0.391,0.341,0.360,0.430,0.424,0.377,0.436,0.388,0.340,0.394,0.240,0.073,0.370,0.338,0.386,0.410,0.364,0.380,0.390,0.390,0.407,0.375,0.363,0.361,0.349,0.306,0.323,0.383,0.364,0.391,0.393,0.387,0.383,0.357,0.337,0.341,0.327,0.269,0.329
Bckgrnd_OD=0.088,0.101,0.101,0.076,0.078,0.084,0.086,0.083,0.072,0.092,0.086,0.089,0.087,0.078,0.082,0.078,0.081,0.083,0.084,0.083,0.077,0.087,0.082,0.092,0.083,0.082,0.076,0.079,0.082,0.079,0.079,0.080,0.078,0.081,0.081,0.085,0.086,0.078,0.080,0.078,0.079,0.080,0.079,0.080,0.071,0.080,0.083,0.092,0.088,0.078,0.077,0.080,0.077,0.077,0.076,0.079,0.075,0.081,0.083,0.084,0.084,0.084,0.078,0.079,0.079,0.081,0.079,0.078,0.071,0.086,0.086,0.101,0.088,0.082,0.077,0.079,0.079,0.080,0.079,0.079,0.091,0.081,0.082,0.086,0.082,0.083,0.079,0.083,0.081,0.078,0.076,0.083,0.092,0.090,0.083,0.116
Mapped=110000000100000011000000110000000100000011000000111111111111111111111111111111111111111111111111
Pipet_Completed=000000000000000000000000000000000000000000000000000000000000000000000000000000000000000000000000
Innoc_Completed=0,0,0,0,0,0,0,0,0,0,0,0,0,0,0,0,0,0,0,0,0,0,0,0,0,0,0,0,0,0,0,0,0,0,0,0,0,0,0,0,0,0,0,0,0,0,0,0,0,0,0,0,0,0,0,0,0,0,0,0,0,0,0,0,0,0,0,0,0,0,0,0,0,0,0,0,0,0,0,0,0,0,0,0,0,0,0,0,0,0,0,0,0,0,0,0
Save_Completed=0,0,0,0,0,0,0,0,0,0,0,0,0,0,0,0,0,0,0,0,0,0,0,0,0,0,0,0,0,0,0,0,0,0,0,0,0,0,0,0,0,0,0,0,0,0,0,0,0,0,0,0,0,0,0,0,0,0,0,0,0,0,0,0,0,0,0,0,0,0,0,0,0,0,0,0,0,0,0,0,0,0,0,0,0,0,0,0,0,0,0,0,0,0,0,0
Pipeted_At=0,0,0,0,0,0,0,0,0,0,0,0,0,0,0,0,0,0,0,0,0,0,0,0,0,0,0,0,0,0,0,0,0,0,0,0,0,0,0,0,0,0,0,0,0,0,0,0,0,0,0,0,0,0,0,0,0,0,0,0,0,0,0,0,0,0,0,0,0,0,0,0,0,0,0,0,0,0,0,0,0,0,0,0,0,0,0,0,0,0,0,0,0,0,0,0
Pipeted_OD=0,0,0,0,0,0,0,0,0,0,0,0,0,0,0,0,0,0,0,0,0,0,0,0,0,0,0,0,0,0,0,0,0,0,0,0,0,0,0,0,0,0,0,0,0,0,0,0,0,0,0,0,0,0,0,0,0,0,0,0,0,0,0,0,0,0,0,0,0,0,0,0,0,0,0,0,0,0,0,0,0,0,0,0,0,0,0,0,0,0,0,0,0,0,0,0
Dilutes_Completed=0,0,0,0,0,0,0,0,0,0,0,0,0,0,0,0,0,0,0,0,0,0,0,0,0,0,0,0,0,0,0,0,0,0,0,0,0,0,0,0,0,0,0,0,0,0,0,0,0,0,0,0,0,0,0,0,0,0,0,0,0,0,0,0,0,0,0,0,0,0,0,0,0,0,0,0,0,0,0,0,0,0,0,0,0,0,0,0,0,0,0,0,0,0,0,0
Time_At_Innoc=0,0,0,0,0,0,0,0,0,0,0,0,0,0,0,0,0,0,0,0,0,0,0,0,0,0,0,0,0,0,0,0,0,0,0,0,0,0,0,0,0,0,0,0,0,0,0,0,0,0,0,0,0,0,0,0,0,0,0,0,0,0,0,0,0,0,0,0,0,0,0,0,0,0,0,0,0,0,0,0,0,0,0,0,0,0,0,0,0,0,0,0,0,0,0,0
Time_At_Save=0,0,0,0,0,0,0,0,0,0,0,0,0,0,0,0,0,0,0,0,0,0,0,0,0,0,0,0,0,0,0,0,0,0,0,0,0,0,0,0,0,0,0,0,0,0,0,0,0,0,0,0,0,0,0,0,0,0,0,0,0,0,0,0,0,0,0,0,0,0,0,0,0,0,0,0,0,0,0,0,0,0,0,0,0,0,0,0,0,0,0,0,0,0,0,0
Time_At_Dilute=0,0,0,0,0,0,0,0,0,0,0,0,0,0,0,0,0,0,0,0,0,0,0,0,0,0,0,0,0,0,0,0,0,0,0,0,0,0,0,0,0,0,0,0,0,0,0,0,0,0,0,0,0,0,0,0,0,0,0,0,0,0,0,0,0,0,0,0,0,0,0,0,0,0,0,0,0,0,0,0,0,0,0,0,0,0,0,0,0,0,0,0,0,0,0,0
Previous_OD=0.358,0.330,0.339,0.415,0.375,0.324,0.394,0.296,0.096,0.343,0.357,0.310,0.400,0.369,0.387,0.444,0.394,0.334,0.390,0.201,0.080,0.395,0.368,0.422,0.396,0.433,0.364,0.457,0.428,0.315,0.398,0.301,0.079,0.394,0.366,0.377,0.420,0.375,0.368,0.470,0.398,0.342,0.389,0.238,0.072,0.385,0.346,0.415,0.431,0.408,0.368,0.457,0.416,0.327,0.384,0.227,0.087,0.391,0.341,0.360,0.430,0.424,0.377,0.436,0.388,0.340,0.394,0.240,0.073,0.370,0.338,0.386,0.410,0.364,0.380,0.390,0.390,0.407,0.375,0.363,0.361,0.349,0.306,0.323,0.383,0.364,0.391,0.393,0.387,0.383,0.357,0.337,0.341,0.327,0.269,0.329
Prev_Delta_OD=0.001,0.003,0.002,0.001,0.000,0.002,0.002,0.003,0.000,0.001,0.003,0.000,0.002,0.002,0.001,0.000,0.003,0.000,0.001,0.003,0.005,0.003,0.003,0.003,0.008,0.001,0.002,0.002,0.001,0.001,0.003,0.001,0.000,0.001,0.000,0.002,0.002,0.001,0.001,0.001,0.002,0.000,0.001,0.000,0.000,0.002,0.003,0.013,0.002,0.007,0.003,0.001,0.002,0.003,0.000,0.003,0.001,0.001,0.002,0.004,0.003,0.000,0.000,0.002,0.001,0.001,0.003,0.002,0.001,0.000,0.002,0.000,0.006,0.002,0.001,0.004,0.003,0.001,0.002,0.003,0.001,0.004,0.003,0.003,0.002,0.003,0.000,0.001,0.003,0.000,0.001,0.001,0.001,0.002,0.000,0.004
Delta_From_Ref=0.000,-0.430,-1.388,3.412,-0.104,5.545,-6.689,2.483,0.477,-0.867,-3.984,1.945,-3.176,2.431,-3.787,2.924,0.198,0.156,-4.774,19.673,32.665,-6.723,-4.089,-16.133,0.093,0.127,2.050,-5.356,-7.253,4.878,-1.361,8.736,0.274,0.169,-3.199,-4.120,-5.361,6.122,-1.370,-3.665,0.210,0.215,-2.451,15.649,34.543,-4.932,0.139,-10.446,0.000,0.000,0.000,0.000,0.000,0.000,0.000,0.000,0.000,0.000,0.000,0.000,0.000,0.000,0.000,0.000,0.000,0.000,0.000,0.000,0.000,0.000,0.000,0.000,0.000,0.000,0.000,0.000,0.000,0.000,0.000,0.000,0.000,0.000,0.000,0.000,0.000,0.000,0.000,0.000,0.000,0.000,0.000,0.000,0.000,0.000,0.000,0.000
Sig_OD_Delta=0,0,0,1,0,1,0,1,0,0,0,1,0,1,0,1,0,0,0,1,1,0,0,0,0,0,1,0,0,1,0,1,0,0,0,0,0,1,0,0,0,0,0,1,1,0,0,0,0,0,0,0,0,0,0,0,0,0,0,0,0,0,0,0,0,0,0,0,0,0,0,0,0,0,0,0,0,0,0,0,0,0,0,0,0,0,0,0,0,0,0,0,0,0,0,0
Add_Drug_at_Start_Map=000000000000000000000000000000000000000000000000000000000000000000000000000000000000000000000000
[Analysis]
Drug_ID=A1,A2,A3,A4,A5,A6,B1,B2,B3,B4,B5,B6,C1,C2,C3,C4,C5,C6,D1,D2,D3,D4,D5,D6,E1,E2,E3,E4,E5,E6,F1,F2,F3,F4,F5,F6,G1,G2,G3,G4,G5,G6,H1,H2,H3,H4,H5,H6
Decision=no_inh,no_inh,no_inh,ps2_1_1,no_inh,no_inh,no_inh,no_inh,no_inh,ps2_2_1,no_inh,no_inh,no_inh,no_inh,ps2_1_1,no_inh,no_inh,no_inh,no_inh,ps2_1_1,no_inh,ps2_1_1,ps2_1_1,no_inh,no_inh,ps2_1_1,no_inh,no_inh,no_inh,no_inh,no_inh,no_inh,ps2_1_1,ps2_1_1,no_inh,no_inh,no_inh,no_inh,no_inh,no_inh,no_inh,no_inh,no_inh,no_inh,no_inh,no_inh,no_inh,no_inh,no_inh,no_inh,ps2_2_1,no_inh,ps2_1_1,no_inh,no_inh,ps2_1_1,screen,no_inh,no_inh,ps2_4_1,no_inh,no_inh,screen,no_inh,no_inh,no_inh,no_inh,ps2_1_1,screen,no_inh,no_inh,ps2_2_1,ps2_1_1,ps2_1_1,screen,no_inh,no_inh,no_inh,no_inh,ps2_1_1,screen,no_inh,no_inh,ps2_1_1,no_inh,no_inh,no_inh,no_inh,no_inh,no_inh,no_inh,no_inh,no_inh,no_inh,no_inh,ps2_1_1
Plot_Min=0.100,0.100,0.100,0.100,0.100,0.100,0.100,0.100,0.100,0.100,0.100,0.100,0.100,0.100,0.100,0.100,0.100,0.100,0.100,0.100,0.100,0.100,0.100,0.100,0.100,0.100,0.100,0.100,0.100,0.100,0.100,0.100,0.100,0.100,0.100,0.100,0.100,0.100,0.100,0.100,0.100,0.100,0.100,0.100,0.100,0.100,0.100,0.100
Plot_Max=1.500,1.500,1.500,1.500,1.500,1.500,1.500,1.500,1.500,1.500,1.500,1.500,1.500,1.500,1.500,1.500,1.500,1.500,1.500,1.500,1.500,1.500,1.500,1.500,1.500,1.500,1.500,1.500,1.500,1.500,1.500,1.500,1.500,1.500,1.500,1.500,1.500,1.500,1.500,1.500,1.500,1.500,1.500,1.500,1.500,1.500,1.500,1.500
G_Plot_Min=0.1
G_Plot_Delta=0.7
Plot_On_Off=0
OD_Gen_Pt=0.460
Gens_to_OD_Pt=5.000
Avg_G=11.405,11.982,11.785,10.616,11.059,11.848,10.901,10.712,10.903,10.385,10.889,11.668,10.646,10.476,9.159,10.293,10.573,11.206,10.661,11.072,10.885,10.186,10.822,11.521,10.610,10.743,10.857,10.282,10.615,11.712,10.586,10.630,11.047,10.459,10.927,11.552,9.266,11.003,11.004,10.928,10.890,10.757,11.038,11.127,10.895,10.697,10.758,10.736,10.959,9.841,22.871,10.586,11.413,11.005,10.479,14.246,0.000,10.525,11.040,9.348,10.810,12.108,0.000,10.601,10.690,11.083,10.927,13.700,0.000,10.008,11.524,10.839,10.942,14.077,0.000,9.921,11.029,10.612,10.884,13.225,0.000,10.957,11.682,11.103,10.849,11.232,10.872,11.455,10.467,10.965,11.262,10.650,11.464,11.652,11.153,9.512
Max_Slope=6.171,13.168,3.877,9.045,7.154,13.481,10.785,13.148,10.961,6.594,8.736,12.348,10.853,10.298,3.878,8.153,11.108,13.292,10.131,12.224,3.484,10.754,12.712,14.368,10.240,10.505,6.967,9.880,9.926,6.509,11.008,10.083,9.060,11.592,5.764,6.626,7.383,11.866,12.115,12.150,11.196,8.302,11.108,13.008,11.094,11.137,12.415,5.315,9.767,10.006,15.020,5.164,2.561,9.430,11.108,30.198,24.696,11.687,3.698,2.944,11.031,16.106,17.734,9.804,9.861,7.399,10.744,8.829,113.543,11.421,4.648,4.656,9.230,5.642,20.429,9.552,11.036,11.671,10.352,7.415,94.666,5.892,4.922,3.695,12.468,5.684,8.369,11.916,14.895,14.869,12.697,4.084,9.936,4.538,7.572,5.774
Fit_Model=all
Fit_Const_OD_Base=0.085
Fit_Const_N0=0.01500
Fit_Const_T0=0.000
G_Fit_Min=0.100
G_Fit_Delta=0.400
Fit_On_Off=0.000,0.000,0.000,0.000,0.000,0.000,0.000,0.000,0.000,0.000,0.000,0.000,0.000,0.000,0.000,0.000,0.000,0.000,0.000,0.000,0.000,0.000,0.000,0.000,0.000,0.000,0.000,0.000,0.000,0.000,0.000,0.000,0.000,0.000,0.000,0.000,0.000,0.000,0.000,0.000,0.000,0.000,0.000,0.000,0.000,0.000,0.000,0.000,0.000,0.000,0.000,0.000,0.000,0.000,0.000,0.000,0.000,0.000,0.000,0.000,0.000,0.000,0.000,0.000,0.000,0.000,0.000,0.000,0.000,0.000,0.000,0.000,0.000,0.000,0.000,0.000,0.000,0.000,0.000,0.000,0.000,0.000,0.000,0.000,0.000,0.000,0.000,0.000,0.000,0.000,0.000,0.000,0.000,0.000,0.000,0.000
Fit_Min=0.038,0.051,0.051,0.026,0.027,0.034,0.037,0.028,0.032,0.028,0.031,0.033,0.033,0.032,0.026,0.029,0.032,0.029,0.036,0.028,0.030,0.028,0.029,0.030,0.038,0.028,0.027,0.030,0.027,0.027,0.034,0.034,0.028,0.029,0.029,0.031,0.038,0.032,0.027,0.029,0.029,0.030,0.032,0.033,0.029,0.033,0.031,0.028,0.000,0.000,0.000,0.000,0.000,0.000,0.000,0.000,0.000,0.000,0.000,0.000,0.000,0.000,0.000,0.000,0.000,0.000,0.000,0.000,0.000,0.000,0.000,0.000,0.000,0.000,0.000,0.000,0.000,0.000,0.000,0.000,0.000,0.000,0.000,0.000,0.000,0.000,0.000,0.000,0.000,0.000,0.000,0.000,0.000,0.000,0.000,0.000
Fit_Delta=0.098,0.100,0.087,0.134,0.128,0.105,0.111,0.151,0.092,0.147,0.124,0.111,0.123,0.144,0.195,0.137,0.148,0.093,0.109,0.142,0.098,0.154,0.150,0.119,0.191,0.145,0.105,0.160,0.135,0.098,0.140,0.157,0.124,0.150,0.132,0.097,0.185,0.140,0.118,0.124,0.132,0.126,0.124,0.119,0.132,0.115,0.115,0.118,0.122,0.082,0.009,0.099,0.000,0.093,0.121,0.059,0.000,0.138,0.133,0.000,0.120,0.130,0.000,0.119,0.117,0.128,0.140,0.087,0.000,0.135,0.113,0.199,0.114,0.078,0.000,0.137,0.107,0.114,0.140,0.000,0.000,0.126,0.099,0.130,0.108,0.106,0.122,0.085,0.083,0.074,0.112,0.110,0.116,0.080,0.077,0.080
Fit_Offset=0.075,0.104,0.120,0.075,0.075,0.081,0.084,0.078,0.078,0.075,0.079,0.080,0.069,0.076,0.076,0.074,0.076,0.076,0.078,0.077,0.099,0.074,0.079,0.076,0.068,0.076,0.082,0.076,0.074,0.081,0.079,0.080,0.077,0.077,0.083,0.085,0.091,0.075,0.077,0.077,0.077,0.085,0.084,0.086,0.085,0.082,0.082,0.079,0.081,0.079,0.073,0.119,NaN,0.092,0.081,0.076,0.000,0.082,0.104,NaN,0.077,0.075,0.000,0.083,0.080,0.082,0.076,0.075,0.000,0.080,0.088,0.096,0.080,0.081,0.000,0.080,0.081,0.084,0.078,NaN,0.000,0.093,0.084,0.106,0.078,0.083,0.094,0.083,0.083,0.087,0.077,0.089,0.094,0.091,0.090,0.144
Fit_N0=0.013,0.005,0.000,0.005,0.012,0.007,0.005,0.008,0.005,0.002,0.005,0.007,0.019,0.012,0.004,0.008,0.008,0.007,0.006,0.006,0.001,0.007,0.004,0.008,0.033,0.005,0.003,0.008,0.008,0.003,0.009,0.009,0.003,0.006,0.008,0.003,0.006,0.010,0.004,0.007,0.007,0.003,0.004,0.005,0.004,0.005,0.004,0.005,0.005,0.005,0.000,0.001,1.000,0.005,0.010,0.011,0.000,0.005,0.003,1.000,0.007,0.010,0.000,0.003,0.005,0.005,0.007,0.015,0.000,0.005,0.004,0.030,0.003,0.007,0.000,0.004,0.004,0.007,0.007,1.000,0.000,0.003,0.004,0.009,0.005,0.002,0.001,0.003,0.002,0.003,0.005,0.003,0.004,0.004,0.002,0.000
Fit_T0=1.007,3.612,4.304,6.049,5.148,5.295,2.428,6.102,2.034,0.508,5.014,4.921,3.340,4.753,6.343,5.003,4.066,3.809,0.257,6.401,6.274,5.798,5.281,4.761,5.005,6.519,5.292,5.687,5.121,4.655,4.469,3.172,5.877,5.160,7.137,4.033,3.456,3.629,4.966,4.422,4.377,3.937,4.403,4.630,4.906,3.729,3.811,4.487,1.012,-1.872,5.928,4.704,0.000,1.837,3.311,5.934,0.000,0.436,3.755,0.000,5.875,5.640,0.000,5.268,1.095,1.224,4.186,7.256,0.000,1.589,3.695,3.904,5.202,7.458,0.000,1.304,2.222,3.673,4.661,0.000,0.000,3.590,1.011,-7.558,5.194,5.287,0.784,4.241,1.112,2.630,4.828,3.466,5.099,5.000,0.851,5.246
Fit_G=5.113,3.159,0.181,3.875,4.399,3.678,3.284,4.077,3.249,3.945,3.330,3.604,5.478,4.118,3.325,3.805,3.365,3.460,3.945,4.055,1.272,3.911,3.393,3.556,5.612,3.749,2.705,3.718,3.609,3.015,3.799,3.982,3.257,3.816,3.242,2.675,3.294,4.170,3.141,3.475,3.257,2.615,2.862,3.229,2.890,2.936,2.915,3.372,3.244,3.575,1.460,1.764,0.000,3.326,3.867,6.340,0.000,3.262,2.538,0.000,3.417,4.508,0.000,2.836,3.213,3.286,3.492,5.879,0.000,3.214,2.743,6.259,2.947,4.498,0.000,3.073,2.786,3.025,3.357,0.000,0.000,2.558,3.093,7.279,3.325,2.609,2.441,2.846,2.778,2.198,3.345,2.575,2.972,2.801,2.518,0.685
Fit_Error=0.000,0.000,0.000,0.000,0.000,0.000,0.000,0.000,0.000,0.000,0.000,0.000,0.000,0.000,0.000,0.000,0.000,0.000,0.000,0.000,0.000,0.000,0.000,0.000,0.000,0.000,0.000,0.000,0.000,0.000,0.000,0.000,0.000,0.000,0.000,0.000,0.000,0.000,0.000,0.000,0.000,0.000,0.000,0.000,0.000,0.000,0.000,0.000,0.000,0.000,0.000,0.000,0.000,0.000,0.000,0.000,0.000,0.000,0.000,0.000,0.000,0.000,0.000,0.000,0.000,0.000,0.000,0.000,0.000,0.000,0.000,0.000,0.000,0.000,0.000,0.000,0.000,0.000,0.000,0.000,0.000,0.000,0.000,0.000,0.000,0.000,0.000,0.000,0.000,0.000,0.000,0.000,0.000,0.000,0.000,0.000
Fit_CV=0.000,0.000,0.000,0.000,0.000,0.000,0.000,0.000,0.000,0.000,0.000,0.000,0.000,0.000,0.000,0.000,0.000,0.000,0.000,0.000,0.000,0.000,0.000,0.000,0.000,0.000,0.000,0.000,0.000,0.000,0.000,0.000,0.000,0.000,0.000,0.000,0.000,0.000,0.000,0.000,0.000,0.000,0.000,0.000,0.000,0.000,0.000,0.000,0.000,0.000,0.000,0.000,0.000,0.000,0.000,0.000,0.000,0.000,0.000,0.000,0.000,0.000,0.000,0.000,0.000,0.000,0.000,0.000,0.000,0.000,0.000,0.000,0.000,0.000,0.000,0.000,0.000,0.000,0.000,0.000,0.000,0.000,0.000,0.000,0.000,0.000,0.000,0.000,0.000,0.000,0.000,0.000,0.000,0.000,0.000,0.000
Time_to_20_Gens=0,0,0,0,0,0,0,0,0,0,0,0,0,0,0,0,0,0,0,0,0,0,0,0,0,0,0,0,0,0,0,0,0,0,0,0,0,0,0,0,0,0,0,0,0,0,0,0
Time_to_each_5_Gens=0,0,0,0,0,0,0,0,0,0,0,0,0,0,0,0,0,0,0,0,0,0,0,0,0,0,0,0,0,0,0,0,0,0,0,0,0,0,0,0,0,0,0,0,0,0,0,0
Time_to_each_n_Gens=49.157,48.888,48.726,49.085,49.086,49.124,49.170,47.257,48.822,49.092,49.159,49.130,48.126,48.928,40.316,49.097,49.137,46.199,49.085,49.145,47.892,49.145,49.071,49.161,49.143,49.150,47.854,49.043,49.060,49.153,49.174,49.131,49.142,49.135,49.117,49.136,42.251,48.089,49.123,49.166,48.995,49.132,49.167,48.500,49.143,48.148,48.169,48.052,49.155,39.136,32.859,44.572,49.166,44.408,46.941,45.988,0.000,47.268,48.421,42.897,49.098,48.882,0.000,47.821,46.826,48.869,49.118,49.113,0.000,44.814,49.153,49.167,49.123,49.148,0.000,44.579,46.827,45.944,49.117,47.875,0.000,47.928,49.144,48.632,48.091,49.132,46.793,49.147,42.479,45.228,49.132,44.989,48.136,48.086,42.504,37.825
Min_Pt_OD=0,0,0,0,0,0,0,0,0,0,0,0,0,0,0,0,0,0,0,0,0,0,0,0,0,0,0,0,0,0,0,0,0,0,0,0,0,0,0,0,0,0,0,0,0,0,0,0
Min_Pt_t=0,0,0,0,0,0,0,0,0,0,0,0,0,0,0,0,0,0,0,0,0,0,0,0,0,0,0,0,0,0,0,0,0,0,0,0,0,0,0,0,0,0,0,0,0,0,0,0
TO_OD=0,0,0,0,0,0,0,0,0,0,0,0,0,0,0,0,0,0,0,0,0,0,0,0,0,0,0,0,0,0,0,0,0,0,0,0,0,0,0,0,0,0,0,0,0,0,0,0
Ref_ID=A01
Multi_Refs=single_ref
test=A01,A02,A03,A04,A05,A06,A07,A08,A09,A10,A11,A12,B01,B02,B03,B04,B05,B06,B07,B08,B09,B10,B11,B12,C01,C02,C03,C04,C05,C06,C07,C08,C09,C10,C11,C12,D01,D02,D03,D04,D05,D06,D07,D08,D09,D10,D11,D12,E01,E02,E03,E04,E05,E06,E07,E08,E09,E10,E11,E12,F01,F02,F03,F04,F05,F06,F07,F08,F09,F10,F11,F12,G01,G02,G03,G04,G05,G06,G07,G08,G09,G10,G11,G12,H01,H02,H03,H04,H05,H06,H07,H08,H09,H10,H11,H12
Start_Time_Now=3.2774751186E+9
Start_Date="11/9/2007+12:45 PM"
pv_to_plate_order=no
gen_time_cutoff=0.000
Drug_Name=nd?:;-ud+0,nd?:;-ud+0,nd?:;-ud+0,nd?:;-ud+0,nd?:;-ud+0,nd?:;-ud+0,nd?:;-ud+0,nd?:;-ud+0,nd?:;-ud+0,nd?:;-ud+0,nd?:;-ud+0,nd?:;-ud+0,nd?:;-ud+0,nd?:;-ud+0,nd?:;-ud+0,nd?:;-ud+0,nd?:;-ud+0,nd?:;-ud+0,nd?:;-ud+0,nd?:;-ud+0,nd?:;-ud+0,nd?:;-ud+0,nd?:;-ud+0,nd?:;-ud+0,nd?:;-ud+0,nd?:;-ud+0,nd?:;-ud+0,nd?:;-ud+0,nd?:;-ud+0,nd?:;-ud+0,nd?:;-ud+0,nd?:;-ud+0,nd?:;-ud+0,nd?:;-ud+0,nd?:;-ud+0,nd?:;-ud+0,nd?:;-ud+0,nd?:;-ud+0,nd?:;-ud+0,nd?:;-ud+0,nd?:;-ud+0,nd?:;-ud+0,nd?:;-ud+0,nd?:;-ud+0,nd?:;-ud+0,nd?:;-ud+0,nd?:;-ud+0,nd?:;-ud+0,nd?:;-ud+0,nd?:;-ud+0,nd?:;-ud+0,nd?:;-ud+0,nd?:;-ud+0,nd?:;-ud+0,nd?:;-ud+0,nd?:;-ud+0,nd?:;-ud+0,nd?:;-ud+0,nd?:;-ud+0,nd?:;-ud+0,nd?:;-ud+0,nd?:;-ud+0,nd?:;-ud+0,nd?:;-ud+0,nd?:;-ud+0,nd?:;-ud+0,nd?:;-ud+0,nd?:;-ud+0,nd?:;-ud+0,nd?:;-ud+0,nd?:;-ud+0,nd?:;-ud+0,nd?:;-ud+0,nd?:;-ud+0,nd?:;-ud+0,nd?:;-ud+0,nd?:;-ud+0,nd?:;-ud+0,nd?:;-ud+0,nd?:;-ud+0,nd?:;-ud+0,nd?:;-ud+0,nd?:;-ud+0,nd?:;-ud+0,nd?:;-ud+0,nd?:;-ud+0,nd?:;-ud+0,nd?:;-ud+0,nd?:;-ud+0,nd?:;-ud+0,nd?:;-ud+0,nd?:;-ud+0,nd?:;-ud+0,nd?:;-ud+0,nd?:;-ud+0,nd?:;-ud+0
Drug_Well_Pos=A01,A02,A03,A04,A05,A06,B01,B02,B03,B04,B05,B06,C01,C02,C03,C04,C05,C06,D01,D02,D03,D04,D05,D06,E01,E02,E03,E04,E05,E06,F01,F02,F03,F04,F05,F06,G01,G02,G03,G04,G05,G06,H01,H02,H03,H04,H05,H06,A07,A08,A09,A10,A11,A12,B07,B08,B09,B10,B11,B12,C07,C08,C09,C10,C11,C12,D07,D08,D09,D10,D11,D12,E07,E08,E09,E10,E11,E12,F07,F08,F09,F10,F11,F12,G07,G08,G09,G10,G11,G12,H07,H08,H09,H10,H11,H12
Avg_G_tcut=11.405,11.982,11.785,10.616,11.059,11.848,10.901,10.712,10.903,10.385,10.889,11.668,10.646,10.476,9.159,10.293,10.573,11.206,10.661,11.072,10.885,10.186,10.822,11.521,10.610,10.743,10.857,10.282,10.615,11.712,10.586,10.630,11.047,10.459,10.927,11.552,9.266,11.003,11.004,10.928,10.890,10.757,11.038,11.127,10.895,10.697,10.758,10.736,10.959,9.841,22.871,10.586,11.413,11.005,10.479,14.246,0.000,10.525,11.040,9.348,10.810,12.108,0.000,10.601,10.690,11.083,10.927,13.700,0.000,10.008,11.524,10.839,10.942,14.077,0.000,9.921,11.029,10.612,10.884,13.225,0.000,10.957,11.682,11.103,10.849,11.232,10.872,11.455,10.467,10.965,11.262,10.650,11.464,11.652,11.153,9.512
t0_from_interval=-25.742,-22.802,-28.665,-5.004,-18.542,-16.978,-16.495,-10.375,-17.038,-2.283,-11.586,-16.292,-19.656,-14.238,-3.125,-10.632,-15.166,-17.799,-16.792,-6.961,-24.472,-7.308,-9.529,-17.454,-20.443,-6.642,-25.225,-9.551,-12.552,-14.448,-14.068,-15.756,-7.313,-8.584,-13.696,-18.744,-12.147,-18.380,-11.455,-15.430,-15.789,-15.743,-17.047,-17.071,-13.511,-15.731,-15.620,-12.099,-19.370,-7.079,-20.216,-29.974,-32.953,-22.577,-16.351,-3.743,0.000,-17.579,-30.865,-32.678,-11.808,-17.385,0.000,-10.168,-19.049,-19.854,-15.282,-9.193,0.000,-15.041,-20.042,-31.823,-10.362,-10.790,0.000,-15.250,-18.922,-17.848,-14.379,-8.548,0.000,-18.514,-23.038,-32.785,-11.355,-12.355,-17.816,-15.100,-16.880,-20.753,-13.673,-17.838,-15.297,-19.596,-8.205,-12.358
Sum_Delta_Ref=0.000,0.274,0.559,2.691,0.933,1.674,0.351,1.875,0.194,3.009,1.689,1.600,0.291,0.628,2.077,1.481,0.217,0.854,0.166,2.703,0.092,2.181,2.122,1.178,0.896,2.683,1.615,1.615,1.251,1.802,0.855,0.440,2.754,2.055,0.978,0.555,0.215,0.708,1.926,0.717,0.561,0.040,0.742,0.926,1.075,0.305,0.419,1.413,0.917,1.350,3.342,1.429,2.194,0.543,0.096,2.766,-1.000,0.738,1.668,6.301,1.636,1.872,-1.000,1.895,0.756,0.605,0.750,2.202,-1.000,0.659,0.089,3.198,1.958,2.398,-1.000,0.752,0.102,0.535,0.991,2.709,-1.000,0.547,0.618,2.632,1.854,1.739,0.191,1.404,0.205,0.619,1.663,0.396,1.475,1.139,0.163,2.293
Gens_at_time_G=4.310,4.080,4.135,4.624,4.439,4.146,4.511,4.411,4.478,4.727,4.515,4.211,4.521,4.671,4.402,4.770,4.647,4.123,4.604,4.439,4.400,4.825,4.534,4.267,4.632,4.575,4.407,4.770,4.622,4.197,4.645,4.622,4.448,4.698,4.495,4.253,4.560,4.370,4.464,4.499,4.499,4.567,4.454,4.359,4.511,4.501,4.478,4.476,4.485,3.977,1.437,4.211,4.308,4.035,4.480,3.228,0.000,4.491,4.386,4.589,4.542,4.037,0.000,4.511,4.380,4.409,4.495,3.585,0.000,4.478,4.265,4.536,4.489,3.491,0.000,4.493,4.246,4.330,4.513,3.620,0.000,4.374,4.207,4.380,4.433,4.374,4.304,4.291,4.059,4.125,4.363,4.224,4.199,4.127,3.811,3.977
G_Int_tcut=17.378,17.571,18.718,11.698,15.236,15.943,14.557,13.064,14.709,10.868,13.455,15.537,14.994,13.524,9.869,12.522,13.837,15.523,14.308,12.640,16.447,11.701,12.924,15.611,15.024,12.195,16.581,12.284,13.330,15.154,13.614,14.039,12.691,12.286,13.973,15.959,11.931,15.209,13.570,14.358,14.399,14.204,14.865,15.044,13.890,14.192,14.246,13.440,15.277,11.622,36.942,17.704,19.062,16.600,14.129,15.405,0.000,14.439,18.077,16.469,13.410,16.415,0.000,12.856,15.039,15.586,14.327,16.265,0.000,13.367,16.223,17.854,13.250,17.168,0.000,13.315,15.486,14.734,14.070,15.587,0.000,15.189,17.159,18.588,13.411,14.056,15.011,14.974,14.626,15.996,14.396,14.873,15.107,16.401,13.306,12.619
Sum_Del_12=0.000,0.204,0.734,0.686,0.184,0.584,0.330,0.476,0.390,0.794,0.597,0.581,0.132,0.384,0.479,0.568,0.473,0.457,0.303,0.680,0.669,0.676,0.600,0.533,0.066,0.734,0.371,0.589,0.512,0.447,0.490,0.333,0.745,0.586,0.246,0.277,0.190,0.381,0.622,0.412,0.421,0.240,0.430,0.352,0.328,0.404,0.355,0.417,0.246,0.150,0.830,0.747,1.124,0.069,0.198,0.688,0.711,0.261,0.764,3.409,0.603,0.547,0.762,0.612,0.126,0.180,0.446,0.541,0.812,0.119,0.139,1.706,0.467,0.486,0.755,0.196,0.368,0.207,0.470,0.454,0.761,0.067,0.164,1.607,0.594,0.403,0.265,0.530,0.326,0.235,0.522,0.025,0.497,0.528,0.035,0.896
Sum_Del_20=0.000,0.271,0.533,2.603,0.912,1.628,0.349,1.818,0.201,2.911,1.648,1.558,0.287,0.618,2.022,1.444,0.231,0.835,0.174,2.616,0.087,2.115,2.060,1.154,0.860,2.599,1.592,1.572,1.224,1.750,0.838,0.439,2.670,1.993,0.957,0.545,0.191,0.697,1.875,0.715,0.559,0.056,0.737,0.911,1.054,0.314,0.423,1.377,0.874,1.312,3.229,1.373,2.133,0.511,0.079,2.672,3.420,0.698,1.590,6.091,1.596,1.814,3.511,1.844,0.717,0.574,0.742,2.126,3.624,0.624,0.066,3.113,1.901,2.320,3.270,0.712,0.087,0.507,0.976,2.612,3.537,0.518,0.591,2.563,1.805,1.691,0.174,1.374,0.206,0.596,1.620,0.377,1.437,1.115,0.159,2.238
Sum_Del_24=0.000,0.195,0.644,3.922,0.877,2.086,0.028,2.457,0.368,4.434,1.756,1.920,0.065,0.198,2.502,1.463,0.619,0.921,0.273,3.915,0.233,2.775,2.619,1.229,1.747,3.728,1.956,1.614,1.019,2.309,0.559,0.026,3.739,2.613,0.832,0.446,1.144,0.567,2.219,0.315,0.056,0.757,0.391,0.847,0.943,0.322,0.089,1.491,1.906,1.630,5.438,1.802,2.808,0.662,0.784,4.414,5.937,1.651,2.345,7.721,1.662,2.586,6.030,2.085,1.481,1.296,0.351,3.486,6.181,1.424,0.448,4.144,2.431,3.827,5.668,1.675,0.564,1.116,0.719,4.454,6.078,1.219,1.086,3.187,2.094,2.067,0.730,1.398,0.086,0.967,1.902,0.823,1.673,1.253,0.017,2.539
Sum_12=0.910,0.705,1.643,0.223,0.726,0.326,0.580,0.434,0.519,0.116,0.313,0.328,0.777,0.526,0.431,0.341,0.437,0.453,0.606,0.230,1.578,0.234,0.310,0.376,0.976,0.176,0.539,0.321,0.398,0.462,0.420,0.576,0.164,0.324,0.663,0.633,0.720,0.529,0.288,0.498,0.489,0.670,0.480,0.558,0.582,0.506,0.555,0.493,0.664,1.059,0.079,1.656,2.034,0.978,0.711,0.222,0.199,0.649,1.674,4.318,0.307,0.363,0.147,0.298,0.784,0.730,0.464,0.369,0.098,0.791,0.771,2.615,0.443,0.424,0.155,0.714,0.542,0.703,0.440,0.456,0.148,0.842,0.746,2.517,0.316,0.506,0.645,0.379,0.584,0.675,0.387,0.885,0.413,0.381,0.875,1.806
Sum_20=3.775,3.504,4.308,1.173,2.864,2.148,3.426,1.957,3.575,0.864,2.128,2.217,3.488,3.158,1.753,2.331,3.544,2.941,3.602,1.159,3.862,1.660,1.716,2.622,4.635,1.177,2.184,2.204,2.551,2.025,2.937,3.336,1.106,1.782,2.818,3.230,3.966,3.078,1.900,3.061,3.216,3.720,3.038,2.865,2.721,3.461,3.353,2.398,4.650,5.088,0.547,5.149,5.908,4.287,3.855,1.103,0.356,4.473,5.365,9.867,2.180,1.962,0.264,1.932,4.492,4.349,3.033,1.649,0.151,4.400,3.842,6.888,1.874,1.455,0.505,4.488,3.862,4.283,2.800,1.163,0.238,4.294,4.367,6.338,1.971,2.085,3.949,2.402,3.570,4.371,2.155,4.152,2.339,2.660,3.934,6.014
Sum_24=6.357,6.163,7.002,2.435,5.481,4.271,6.329,3.900,6.726,1.923,4.601,4.437,6.292,6.159,3.855,4.895,6.976,5.436,6.630,2.443,6.590,3.582,3.739,5.128,8.105,2.630,4.401,4.744,5.339,4.048,5.798,6.384,2.618,3.744,5.526,5.911,7.501,5.791,4.138,6.042,6.301,7.115,5.966,5.510,5.414,6.680,6.446,4.866,8.263,7.987,0.920,8.160,9.165,7.020,7.141,1.943,0.420,8.008,8.702,14.078,4.695,3.772,0.327,4.272,7.838,7.653,6.006,2.871,0.177,7.781,6.806,10.501,3.926,2.530,0.690,8.032,6.921,7.474,5.639,1.903,0.279,7.576,7.443,9.545,4.263,4.290,7.088,4.960,6.271,7.325,4.456,7.180,4.685,5.104,6.375,8.896
G_by_Interval=17.378,17.571,18.718,11.698,15.236,15.943,14.557,13.064,14.709,10.868,13.455,15.537,14.994,13.524,9.869,12.522,13.837,15.523,14.308,12.640,16.447,11.701,12.924,15.611,15.024,12.195,16.581,12.284,13.330,15.154,13.614,14.039,12.691,12.286,13.973,15.959,11.931,15.209,13.570,14.358,14.399,14.204,14.865,15.044,13.890,14.192,14.246,13.440,15.277,11.622,36.942,17.704,19.062,16.600,14.129,15.405,0.000,14.439,18.077,16.469,13.410,16.415,0.000,12.856,15.039,15.586,14.327,16.265,0.000,13.367,16.223,17.854,13.250,17.168,0.000,13.315,15.486,14.734,14.070,15.587,0.000,15.189,17.159,18.588,13.411,14.056,15.011,14.974,14.626,15.996,14.396,14.873,15.107,16.401,13.306,12.619
Avg_G_inflex=7.519,5.963,2.855,7.479,6.218,6.672,6.776,6.791,5.474,7.600,6.271,6.380,5.470,6.985,7.043,8.543,5.311,5.931,6.570,7.646,3.315,6.671,6.507,6.114,5.612,7.124,0.000,6.951,5.986,7.088,5.845,5.589,8.293,6.845,5.620,0.777,5.468,5.944,6.569,5.656,5.681,5.531,5.805,6.000,6.206,5.532,5.534,7.274,5.270,4.529,16.497,0.698,0.000,3.484,5.902,18.349,0.000,5.074,2.525,0.345,6.258,6.993,0.000,7.207,3.442,5.798,5.781,3.276,0.000,4.578,5.912,0.442,1.798,2.202,0.000,6.666,5.489,5.248,5.951,7.985,0.000,2.081,8.777,1.401,6.539,0.000,2.759,6.217,5.622,5.080,6.437,0.000,8.495,8.676,2.956,0.583
G_int_inflex=7.519,4.989,4.781,5.955,2.402,4.870,2.089,5.640,4.620,5.166,5.062,4.561,3.476,7.455,7.397,9.542,4.067,4.897,3.587,5.446,2.150,4.883,4.482,4.510,6.227,4.866,0.000,6.510,4.565,7.088,4.613,4.743,4.925,5.099,5.620,0.777,5.347,4.490,4.568,4.637,4.982,5.531,4.034,6.418,6.241,3.978,5.997,7.274,4.956,2.198,4.098,0.698,0.000,6.660,1.773,18.349,0.000,4.182,2.525,0.000,4.474,5.550,0.000,6.721,3.442,5.798,4.799,3.276,0.000,4.578,5.912,0.000,1.798,2.202,0.000,7.488,3.966,4.478,4.434,7.985,0.000,2.081,8.777,2.498,5.136,0.000,2.759,4.544,3.994,3.726,4.641,0.000,13.620,3.388,2.956,0.770
Avg_G_t12=11.405,11.982,11.785,10.616,11.059,11.848,10.901,10.712,10.903,10.385,10.889,11.668,10.646,10.476,9.159,10.293,10.573,11.206,10.661,11.072,10.885,10.186,10.822,11.521,10.610,10.743,10.857,10.282,10.615,11.712,10.586,10.630,11.047,10.459,10.927,11.552,9.266,11.003,11.004,10.928,10.890,10.757,11.038,11.127,10.895,10.697,10.758,10.736,10.959,9.841,22.871,10.586,11.413,11.005,10.479,14.246,0.000,10.525,11.040,9.348,10.810,12.108,0.000,10.601,10.690,11.083,10.927,13.700,0.000,10.008,11.524,10.839,10.942,14.077,0.000,9.921,11.029,10.612,10.884,13.225,0.000,10.957,11.682,11.103,10.849,11.232,10.872,11.455,10.467,10.965,11.262,10.650,11.464,11.652,11.153,9.512
G_int_t12=17.378,17.571,18.718,11.698,15.236,15.943,14.557,13.064,14.709,10.868,13.455,15.537,14.994,13.524,9.869,12.522,13.837,15.523,14.308,12.640,16.447,11.701,12.924,15.611,15.024,12.195,16.581,12.284,13.330,15.154,13.614,14.039,12.691,12.286,13.973,15.959,11.931,15.209,13.570,14.358,14.399,14.204,14.865,15.044,13.890,14.192,14.246,13.440,15.277,11.622,36.942,17.704,19.062,16.600,14.129,15.405,0.000,14.439,18.077,16.469,13.410,16.415,0.000,12.856,15.039,15.586,14.327,16.265,0.000,13.367,16.223,17.854,13.250,17.168,0.000,13.315,15.486,14.734,14.070,15.587,0.000,15.189,17.159,18.588,13.411,14.056,15.011,14.974,14.626,15.996,14.396,14.873,15.107,16.401,13.306,12.619
G_by_Interval_g4=12.734,13.441,14.928,10.310,12.252,12.441,11.716,11.088,11.817,9.483,11.427,12.093,11.675,11.072,9.995,10.531,11.142,12.173,11.415,10.611,13.069,9.953,10.581,12.167,11.773,10.163,12.511,10.367,10.964,13.424,11.073,11.414,10.451,10.399,12.512,13.676,10.260,11.563,11.068,11.688,11.810,12.383,11.394,11.635,12.250,11.215,11.505,11.601,12.138,11.622,36.942,13.801,14.436,13.349,11.574,15.405,0.000,11.389,13.633,11.880,10.975,12.750,0.000,10.447,12.136,12.383,11.761,16.265,0.000,11.087,13.737,13.812,12.314,17.168,0.000,10.904,11.882,11.772,11.347,15.587,0.000,12.929,13.628,14.310,11.253,12.750,12.709,12.007,11.116,12.013,11.560,12.649,12.933,12.143,13.306,12.619
G_int_inflex_g4=7.519,4.989,4.781,6.174,2.402,4.870,2.089,5.640,4.620,5.166,5.062,4.561,3.476,6.610,7.397,8.310,4.067,4.897,3.587,5.446,2.150,4.883,4.482,4.510,5.278,4.866,0.000,6.098,4.565,7.088,4.613,4.743,4.925,5.099,5.620,0.777,5.347,4.490,4.568,4.637,4.982,5.531,4.034,6.418,6.241,3.978,5.997,7.274,4.753,2.198,4.098,0.698,0.000,6.660,1.773,18.349,0.000,4.182,2.525,0.000,4.474,5.550,0.000,6.023,3.442,5.798,4.799,3.276,0.000,4.578,5.912,0.000,1.798,2.202,0.000,6.718,3.966,4.478,4.434,7.985,0.000,2.081,8.777,2.498,5.136,0.000,2.759,4.544,3.994,3.726,4.641,0.000,13.620,3.388,2.956,0.770
G_int_t12_g4=12.734,13.441,14.928,10.310,12.252,12.441,11.716,11.088,11.817,9.483,11.427,12.093,11.675,11.072,9.995,10.531,11.142,12.173,11.415,10.611,13.069,9.953,10.581,12.167,11.773,10.163,12.511,10.367,10.964,13.424,11.073,11.414,10.451,10.399,12.512,13.676,10.260,11.563,11.068,11.688,11.810,12.383,11.394,11.635,12.250,11.215,11.505,11.601,12.138,11.622,36.942,13.801,14.436,13.349,11.574,15.405,0.000,11.389,13.633,11.880,10.975,12.750,0.000,10.447,12.136,12.383,11.761,16.265,0.000,11.087,13.737,13.812,12.314,17.168,0.000,10.904,11.882,11.772,11.347,15.587,0.000,12.929,13.628,14.310,11.253,12.750,12.709,12.007,11.116,12.013,11.560,12.649,12.933,12.143,13.306,12.619
Time_Inflex=7.142,16.234,5.913,33.687,9.354,19.184,9.599,22.625,20.167,27.049,20.658,20.413,10.337,33.687,20.413,46.469,19.184,19.184,9.845,25.329,9.108,23.362,23.362,18.938,23.362,25.329,0.999,33.687,20.413,9.599,20.167,20.413,20.413,22.133,6.404,1.245,17.709,19.184,20.658,20.413,22.133,2.473,19.184,19.429,19.184,17.709,20.167,6.404,22.133,5.913,16.971,5.913,0.754,6.650,7.879,7.387,0.261,19.184,2.473,3.456,20.413,22.625,0.261,33.687,4.930,5.913,19.184,3.702,0.261,4.930,6.650,3.456,1.245,3.702,0.261,33.687,15.743,15.743,19.184,9.599,0.261,3.456,4.930,7.387,20.413,0.754,2.473,19.184,15.743,15.251,20.413,0.754,12.548,11.811,2.473,2.227
OD_Inflex=0.095,0.186,0.157,0.357,0.094,0.179,0.114,0.215,0.253,0.236,0.215,0.204,0.118,0.404,0.196,0.442,0.248,0.204,0.117,0.209,0.090,0.232,0.240,0.189,0.326,0.234,0.098,0.416,0.222,0.087,0.230,0.252,0.149,0.208,0.086,0.083,0.223,0.207,0.195,0.242,0.281,0.080,0.219,0.208,0.195,0.203,0.248,0.086,0.316,0.118,0.087,0.142,0.097,0.132,0.123,0.087,0.084,0.273,0.114,0.192,0.208,0.204,0.082,0.374,0.096,0.103,0.219,0.084,0.075,0.092,0.089,0.121,0.083,0.080,0.078,0.382,0.180,0.190,0.206,0.083,0.076,0.091,0.092,0.163,0.196,0.082,0.094,0.196,0.169,0.191,0.197,0.090,0.115,0.112,0.087,0.140
Time_Saturation=46.469,43.028,45.240,43.274,43.028,43.274,45.240,47.207,44.994,43.028,44.749,47.207,47.207,43.274,43.274,43.028,46.961,43.028,43.274,36.145,47.207,47.207,43.028,47.207,45.978,46.961,45.240,47.207,47.207,43.028,47.207,47.207,43.028,47.207,45.240,47.207,45.486,47.207,43.028,46.961,40.816,47.207,43.274,36.145,45.240,47.207,47.207,47.207,43.274,46.469,19.675,46.715,44.503,44.994,44.994,45.486,0.261,43.520,42.782,47.453,43.274,43.028,0.261,43.274,47.207,45.240,43.028,12.056,0.261,46.961,44.749,47.453,47.207,45.240,0.261,43.028,45.978,47.207,45.486,38.603,0.261,43.520,43.028,48.190,47.207,47.207,46.961,47.207,38.112,47.207,47.207,47.207,47.207,45.486,46.224,46.961
OD_Saturation=0.349,0.329,0.337,0.398,0.370,0.316,0.396,0.368,0.381,0.425,0.400,0.330,0.392,0.422,0.363,0.451,0.429,0.315,0.407,0.337,0.368,0.461,0.391,0.337,0.425,0.402,0.368,0.449,0.413,0.324,0.417,0.422,0.368,0.428,0.387,0.336,0.407,0.362,0.375,0.389,0.383,0.405,0.375,0.352,0.391,0.391,0.385,0.383,0.388,0.294,0.099,0.345,0.354,0.302,0.385,0.202,0.084,0.395,0.361,0.426,0.393,0.299,0.082,0.390,0.362,0.375,0.386,0.110,0.075,0.392,0.342,0.392,0.380,0.227,0.078,0.397,0.344,0.357,0.387,0.226,0.076,0.373,0.336,0.371,0.371,0.359,0.366,0.346,0.301,0.321,0.354,0.334,0.340,0.325,0.272,0.345
Ref_Well_Name=A01,A01,A01,A01,A01,A01,A01,A01,A01,A01,A01,A01,A01,A01,A01,A01,A01,A01,A01,A01,A01,A01,A01,A01,A01,A01,A01,A01,A01,A01,A01,A01,A01,A01,A01,A01,A01,A01,A01,A01,A01,A01,A01,A01,A01,A01,A01,A01,A01,A01,A01,A01,A01,A01,A01,A01,A01,A01,A01,A01,A01,A01,A01,A01,A01,A01,A01,A01,A01,A01,A01,A01,A01,A01,A01,A01,A01,A01,A01,A01,A01,A01,A01,A01,A01,A01,A01,A01,A01,A01,A01,A01,A01,A01,A01,A01
Ratio_Avg_G=1.000,0.952,0.968,1.074,1.031,0.963,1.046,1.065,1.046,1.098,1.047,0.977,1.071,1.089,1.245,1.108,1.079,1.018,1.070,1.030,1.048,1.120,1.054,0.990,1.075,1.062,1.050,1.109,1.074,0.974,1.077,1.073,1.032,1.090,1.044,0.987,1.231,1.037,1.036,1.044,1.047,1.060,1.033,1.025,1.047,1.066,1.060,1.062,1.041,1.159,0.499,1.077,0.999,1.036,1.088,0.801,Inf,1.084,1.033,1.220,1.055,0.942,Inf,1.076,1.067,1.029,1.044,0.832,Inf,1.140,0.990,1.052,1.042,0.810,Inf,1.150,1.034,1.075,1.048,0.862,Inf,1.041,0.976,1.027,1.051,1.015,1.049,0.996,1.090,1.040,1.013,1.071,0.995,0.979,1.023,1.199
Ratio_Fit_G=1.000,1.619,28.249,1.319,1.162,1.390,1.557,1.254,1.574,1.296,1.535,1.419,0.933,1.242,1.538,1.344,1.519,1.478,1.296,1.261,4.020,1.307,1.507,1.438,0.911,1.364,1.890,1.375,1.417,1.696,1.346,1.284,1.570,1.340,1.577,1.911,1.552,1.226,1.628,1.471,1.570,1.955,1.787,1.583,1.769,1.741,1.754,1.516,1.576,1.430,3.502,2.899,Inf,1.537,1.322,0.806,Inf,1.567,2.015,Inf,1.496,1.134,Inf,1.803,1.591,1.556,1.464,0.870,Inf,1.591,1.864,0.817,1.735,1.137,Inf,1.664,1.835,1.690,1.523,Inf,Inf,1.999,1.653,0.702,1.538,1.960,2.095,1.797,1.841,2.326,1.529,1.986,1.720,1.825,2.031,7.464
Ratio_G_Int=1.000,0.989,0.928,1.486,1.141,1.090,1.194,1.330,1.181,1.599,1.292,1.118,1.159,1.285,1.761,1.388,1.256,1.120,1.215,1.375,1.057,1.485,1.345,1.113,1.157,1.425,1.048,1.415,1.304,1.147,1.276,1.238,1.369,1.414,1.244,1.089,1.457,1.143,1.281,1.210,1.207,1.223,1.169,1.155,1.251,1.224,1.220,1.293,1.138,1.495,0.470,0.982,0.912,1.047,1.230,1.128,Inf,1.204,0.961,1.055,1.296,1.059,Inf,1.352,1.156,1.115,1.213,1.068,Inf,1.300,1.071,0.973,1.311,1.012,Inf,1.305,1.122,1.179,1.235,1.115,Inf,1.144,1.013,0.935,1.296,1.236,1.158,1.161,1.188,1.086,1.207,1.168,1.150,1.060,1.306,1.377
Ratio_t0_Fit=1.000,0.279,0.234,0.166,0.196,0.190,0.415,0.165,0.495,1.982,0.201,0.205,0.301,0.212,0.159,0.201,0.248,0.264,3.918,0.157,0.161,0.174,0.191,0.212,0.201,0.154,0.190,0.177,0.197,0.216,0.225,0.317,0.171,0.195,0.141,0.250,0.291,0.277,0.203,0.228,0.230,0.256,0.229,0.217,0.205,0.270,0.264,0.224,0.995,-0.538,0.170,0.214,Inf,0.548,0.304,0.170,Inf,2.310,0.268,Inf,0.171,0.179,Inf,0.191,0.920,0.823,0.241,0.139,Inf,0.634,0.273,0.258,0.194,0.135,Inf,0.772,0.453,0.274,0.216,Inf,Inf,0.281,0.996,-0.133,0.194,0.190,1.284,0.237,0.906,0.383,0.209,0.291,0.197,0.201,1.183,0.192
Ratio_t0_G_Int=1.000,1.129,0.898,5.144,1.388,1.516,1.561,2.481,1.511,11.275,2.222,1.580,1.310,1.808,8.238,2.421,1.697,1.446,1.533,3.698,1.052,3.523,2.701,1.475,1.259,3.876,1.021,2.695,2.051,1.782,1.830,1.634,3.520,2.999,1.880,1.373,2.119,1.401,2.247,1.668,1.630,1.635,1.510,1.508,1.905,1.636,1.648,2.128,1.329,3.636,1.273,0.859,0.781,1.140,1.574,6.877,-Inf,1.464,0.834,0.788,2.180,1.481,-Inf,2.532,1.351,1.297,1.684,2.800,-Inf,1.711,1.284,0.809,2.484,2.386,-Inf,1.688,1.360,1.442,1.790,3.012,-Inf,1.390,1.117,0.785,2.267,2.083,1.445,1.705,1.525,1.240,1.883,1.443,1.683,1.314,3.138,2.083
Ref_Curve_Array=1,1,1,1,1,1,1,1,1,1,1,1,1,1,1,1,1,1,1,1,1,1,1,1,1,1,1,1,1,1,1,1,1,1,1,1,1,1,1,1,1,1,1,1,1,1,1,1,1,1,1,1,1,1,1,1,1,1,1,1,1,1,1,1,1,1,1,1,1,1,1,1,1,1,1,1,1,1,1,1,1,1,1,1,1,1,1,1,1,1,1,1,1,1,1,1
Default_ref=0
Comm_Map=,,,,,
Comm_Consol=,,,,,,,,
Comm_Screen=,,,,,
Analysis_Set=A,A,A,A,A,A,A,A,A,A,A,A,A,A,A,A,A,A,A,A,A,A,A,A,A,A,A,A,A,A,A,A,A,A,A,A,A,A,A,A,A,A,A,A,A,A,A,A,A,A,A,A,A,A,A,A,A,A,A,A,A,A,A,A,A,A,A,A,A,A,A,A,A,A,A,A,A,A,A,A,A,A,A,A,A,A,A,A,A,A,A,A,A,A,A,A
Ref_Type=single_ref,single_ref,single_ref,single_ref,single_ref,single_ref,single_ref,single_ref,single_ref,single_ref,single_ref,single_ref,single_ref,single_ref,single_ref,single_ref,single_ref,single_ref,single_ref,single_ref,single_ref,single_ref,single_ref,single_ref,single_ref,single_ref,single_ref,single_ref,single_ref,single_ref,single_ref,single_ref,single_ref,single_ref,single_ref,single_ref,single_ref,single_ref,single_ref,single_ref,single_ref,single_ref,single_ref,single_ref,single_ref,single_ref,single_ref,single_ref,single_ref,single_ref,single_ref,single_ref,single_ref,single_ref,single_ref,single_ref,single_ref,single_ref,single_ref,single_ref,single_ref,single_ref,single_ref,single_ref,single_ref,single_ref,single_ref,single_ref,single_ref,single_ref,single_ref,single_ref,single_ref,single_ref,single_ref,single_ref,single_ref,single_ref,single_ref,single_ref,single_ref,single_ref,single_ref,single_ref,single_ref,single_ref,single_ref,single_ref,single_ref,single_ref,single_ref,single_ref,single_ref,single_ref,single_ref,single_ref
Wells_In_Use=0,0,0,0,0,0,0,0,0,0,0,0,0,0,0,0,0,0,0,0,0,0,0,0,0,0,0,0,0,0,0,0,0,0,0,0,0,0,0,0,0,0,0,0,0,0,0,0,0,0,0,0,0,0,0,0,0,0,0,0,0,0,0,0,0,0,0,0,0,0,0,0,0,0,0,0,0,0,0,0,0,0,0,0,0,0,0,0,0,0,0,0,0,0,0,0
Avg_G_t8=11.405,11.982,11.785,10.616,11.059,11.848,10.901,10.712,10.903,10.385,10.889,11.668,10.646,10.476,9.159,10.293,10.573,11.206,10.661,11.072,10.885,10.186,10.822,11.521,10.610,10.743,10.857,10.282,10.615,11.712,10.586,10.630,11.047,10.459,10.927,11.552,9.266,11.003,11.004,10.928,10.890,10.757,11.038,11.127,10.895,10.697,10.758,10.736,10.959,9.841,22.871,10.586,11.413,11.005,10.479,14.246,0.000,10.525,11.040,9.348,10.810,12.108,0.000,10.601,10.690,11.083,10.927,13.700,0.000,10.008,11.524,10.839,10.942,14.077,0.000,9.921,11.029,10.612,10.884,13.225,0.000,10.957,11.682,11.103,10.849,11.232,10.872,11.455,10.467,10.965,11.262,10.650,11.464,11.652,11.153,9.512
G_int_t8=17.378,17.571,18.718,11.698,15.236,15.943,14.557,13.064,14.709,10.868,13.455,15.537,14.994,13.524,9.869,12.522,13.837,15.523,14.308,12.640,16.447,11.701,12.924,15.611,15.024,12.195,16.581,12.284,13.330,15.154,13.614,14.039,12.691,12.286,13.973,15.959,11.931,15.209,13.570,14.358,14.399,14.204,14.865,15.044,13.890,14.192,14.246,13.440,15.277,11.622,36.942,17.704,19.062,16.600,14.129,15.405,0.000,14.439,18.077,16.469,13.410,16.415,0.000,12.856,15.039,15.586,14.327,16.265,0.000,13.367,16.223,17.854,13.250,17.168,0.000,13.315,15.486,14.734,14.070,15.587,0.000,15.189,17.159,18.588,13.411,14.056,15.011,14.974,14.626,15.996,14.396,14.873,15.107,16.401,13.306,12.619
G_int_t8_g4=12.734,13.441,14.928,10.310,12.252,12.441,11.716,11.088,11.817,9.483,11.427,12.093,11.675,11.072,9.995,10.531,11.142,12.173,11.415,10.611,13.069,9.953,10.581,12.167,11.773,10.163,12.511,10.367,10.964,13.424,11.073,11.414,10.451,10.399,12.512,13.676,10.260,11.563,11.068,11.688,11.810,12.383,11.394,11.635,12.250,11.215,11.505,11.601,12.138,11.622,36.942,13.801,14.436,13.349,11.574,15.405,0.000,11.389,13.633,11.880,10.975,12.750,0.000,10.447,12.136,12.383,11.761,16.265,0.000,11.087,13.737,13.812,12.314,17.168,0.000,10.904,11.882,11.772,11.347,15.587,0.000,12.929,13.628,14.310,11.253,12.750,12.709,12.007,11.116,12.013,11.560,12.649,12.933,12.143,13.306,12.619
[Meas_Info]
[Flor:]
[Flor2:]
[Lumin:]
[Data:]
Read=DateTime	RunT[s]	Temp	Well_1	Well_2	Well_3	Well_4	Well_5	Well_6	Well_7	Well_8	Well_9	Well_10	Well_11	Well_12	Well_13	Well_14	Well_15	Well_16	Well_17	Well_18	Well_19	Well_20	Well_21	Well_22	Well_23	Well_24	Well_25	Well_26	Well_27	Well_28	Well_29	Well_30	Well_31	Well_32	Well_33	Well_34	Well_35	Well_36	Well_37	Well_38	Well_39	Well_40	Well_41	Well_42	Well_43	Well_44	Well_45	Well_46	Well_47	Well_48	Well_49	Well_50	Well_51	Well_52	Well_53	Well_54	Well_55	Well_56	Well_57	Well_58	Well_59	Well_60	Well_61	Well_62	Well_63	Well_64	Well_65	Well_66	Well_67	Well_68	Well_69	Well_70	Well_71	Well_72	Well_73	Well_74	Well_75	Well_76	Well_77	Well_78	Well_79	Well_80	Well_81	Well_82	Well_83	Well_84	Well_85	Well_86	Well_87	Well_88	Well_89	Well_90	Well_91	Well_92	Well_93	Well_94	Well_95	Well_96
1=13:00:12	941	298	0.09100	0.10070	0.13540	0.07780	0.08310	0.08550	0.08800	0.09230	0.07450	0.12920	0.09100	0.12270	0.09190	0.08040	0.08550	0.08010	0.08360	0.08610	0.08750	0.08420	0.08370	0.09220	0.14120	0.20330	0.08530	0.08290	0.10400	0.08160	0.08470	0.08140	0.08110	0.08170	0.08190	0.08490	0.09020	0.09030	0.09190	0.07920	0.09140	0.07820	0.08160	0.08290	0.08130	0.08320	0.07480	0.08800	0.10720	0.10600	0.08840	0.07890	0.12900	0.08040	0.07980	0.08070	0.08320	0.09430	0.07750	0.08710	0.08680	0.08870	0.08820	0.08610	0.08350	0.07990	0.08150	0.08330	0.08510	0.08260	0.07610	0.08930	0.08910	0.12520	0.08910	0.08760	0.08060	0.08900	0.08300	0.08390	0.08200	0.08200	0.09190	0.08310	0.08480	0.08590	0.08890	0.09230	0.08680	0.08930	0.08650	0.08300	0.08150	0.08710	0.09480	0.09860	0.09070	0.12610
2=13:14:57	1826	300	0.08900	0.10180	0.10880	0.07810	0.08020	0.08470	0.08720	0.08690	0.07450	0.13330	0.08640	0.10310	0.08700	0.08010	0.08230	0.07880	0.08330	0.08570	0.08450	0.08420	0.08330	0.08780	0.11550	0.13620	0.08310	0.08340	0.09800	0.07880	0.08180	0.07940	0.07900	0.08080	0.08020	0.08290	0.08140	0.08540	0.08650	0.07980	0.12610	0.07800	0.08140	0.08080	0.07920	0.08050	0.07390	0.08000	0.08340	0.09190	0.09260	0.07810	0.10900	0.07970	0.07720	0.07910	0.08240	0.07930	0.07640	0.08140	0.08450	0.09480	0.08380	0.08450	0.08350	0.07860	0.08270	0.09840	0.08310	0.08340	0.07450	0.10060	0.08690	0.10660	0.08810	0.08960	0.08260	0.08160	0.08270	0.09210	0.08030	0.08030	0.09270	0.08490	0.08430	0.08750	0.08420	0.09950	0.08630	0.08420	0.10270	0.08280	0.08030	0.08580	0.09640	0.09390	0.08960	0.15840
3=13:29:44	2713	300	0.09150	0.10860	0.12230	0.07820	0.08190	0.08640	0.09020	0.09870	0.07380	0.15520	0.09650	0.09620	0.08760	0.07950	0.08310	0.07840	0.08220	0.08680	0.09300	0.08480	0.08520	0.09020	0.13490	0.18490	0.08790	0.08350	0.11180	0.07960	0.08330	0.08270	0.08150	0.08940	0.08130	0.08440	0.08750	0.09930	0.08660	0.08110	0.10140	0.08280	0.08210	0.08150	0.08380	0.08210	0.07400	0.08740	0.08580	0.15710	0.09190	0.08000	0.10160	0.08350	0.08400	0.08090	0.08080	0.08460	0.07740	0.08910	0.10530	0.09030	0.08700	0.09320	0.07820	0.08400	0.08260	0.11010	0.08530	0.08450	0.07520	0.10480	0.08920	0.14390	0.10520	0.09720	0.08420	0.08590	0.08430	0.08330	0.08260	0.08210	0.09230	0.08520	0.09020	0.09080	0.09190	0.09110	0.08610	0.09010	0.08500	0.08680	0.08380	0.08980	0.09730	0.09470	0.08800	0.13740
4=13:44:29	3598	300	0.10240	0.10680	0.12280	0.07800	0.07750	0.08530	0.08650	0.08610	0.07330	0.16390	0.16980	0.10100	0.08850	0.08050	0.08280	0.07840	0.08300	0.08370	0.08460	0.08340	0.08400	0.08990	0.14110	0.25390	0.08630	0.08220	0.11350	0.07980	0.08210	0.08060	0.08020	0.08170	0.08040	0.10100	0.09110	0.09190	0.08920	0.07830	0.12060	0.07830	0.08570	0.08100	0.08130	0.08240	0.07250	0.08800	0.12470	0.15340	0.09000	0.07790	0.09850	0.08020	0.07970	0.07780	0.09000	0.10180	0.07550	0.08590	0.08370	0.08850	0.08550	0.08980	0.07800	0.08270	0.08170	0.08720	0.08100	0.12170	0.07390	0.13580	0.08880	0.17970	0.09560	0.08770	0.08240	0.08130	0.07950	0.09800	0.08070	0.13980	0.10040	0.08330	0.09050	0.08620	0.09660	0.09200	0.08760	0.08290	0.08230	0.08090	0.07870	0.15220	0.10020	0.09090	0.09230	0.13830
5=13:59:14	4482	298	0.08950	0.10840	0.11780	0.07910	0.08200	0.08640	0.08850	0.08800	0.07370	0.15280	0.17290	0.11190	0.09810	0.08590	0.08570	0.07970	0.08230	0.08400	0.08830	0.08560	0.08270	0.09060	0.14550	0.20070	0.09050	0.08410	0.12650	0.08120	0.08330	0.08070	0.08180	0.08170	0.08040	0.08560	0.08570	0.08910	0.08660	0.08080	0.12640	0.07840	0.08100	0.08090	0.07910	0.08160	0.07490	0.08590	0.08790	0.10460	0.09290	0.07940	0.14640	0.08110	0.07920	0.07890	0.08290	0.08820	0.07650	0.08620	0.08340	0.08640	0.08690	0.09210	0.08060	0.07960	0.08220	0.08290	0.08230	0.07990	0.07400	0.09400	0.08640	0.10710	0.09700	0.08560	0.08000	0.08270	0.08090	0.08680	0.08000	0.07980	0.09350	0.08130	0.08240	0.09010	0.08650	0.08740	0.08550	0.08550	0.10800	0.09250	0.07920	0.08790	0.09850	0.09260	0.09110	0.13940
6=14:13:55	5363	298	0.09090	0.10460	0.11790	0.08140	0.08880	0.08370	0.08940	0.09120	0.07320	0.09570	0.10300	0.09520	0.08950	0.08240	0.08330	0.07930	0.08270	0.08650	0.08750	0.08430	0.07850	0.09070	0.09500	0.16440	0.08580	0.09220	0.10110	0.08120	0.08350	0.08550	0.08460	0.08730	0.09730	0.09690	0.08920	0.08760	0.08650	0.08020	0.10650	0.07870	0.08530	0.09450	0.08570	0.09120	0.07350	0.08870	0.09220	0.11970	0.09470	0.08010	0.12630	0.08200	0.07750	0.10050	0.11390	0.09520	0.07700	0.08780	0.08960	0.08960	0.08800	0.09070	0.08180	0.08050	0.09170	0.12610	0.08140	0.09910	0.07410	0.09270	0.09250	0.11740	0.09500	0.08690	0.08890	0.08350	0.08420	0.12120	0.08140	0.10350	0.10040	0.08650	0.09560	0.09410	0.08470	0.09230	0.08760	0.09340	0.08670	0.08770	0.08710	0.09540	0.10130	0.09020	0.09840	0.14380
7=14:28:40	6248	301	0.08970	0.11400	0.10060	0.07810	0.08170	0.08640	0.08820	0.08740	0.07370	0.15280	0.12100	0.10390	0.09100	0.08440	0.08610	0.07900	0.08130	0.08540	0.09250	0.08250	0.08010	0.08910	0.13190	0.18860	0.08770	0.08600	0.07670	0.08150	0.08280	0.08240	0.08270	0.08000	0.07950	0.08220	0.08600	0.08860	0.08820	0.08570	0.10370	0.07900	0.08140	0.08340	0.08150	0.08620	0.07530	0.08390	0.08490	0.14730	0.09430	0.07950	0.09710	0.08230	0.08220	0.10620	0.10630	0.10420	0.07550	0.09590	0.08450	0.08430	0.08630	0.09070	0.07910	0.08080	0.09820	0.11560	0.08650	0.10130	0.07500	0.13880	0.08710	0.19720	0.09590	0.09080	0.07930	0.08130	0.07880	0.11170	0.07880	0.13700	0.12210	0.08180	0.08210	0.09420	0.08540	0.09280	0.09070	0.08700	0.08590	0.07800	0.07720	0.14390	0.09480	0.09290	0.09030	0.18590
8=14:43:24	7133	298	0.09770	0.11510	0.11720	0.07780	0.08250	0.08440	0.08770	0.08350	0.07320	0.12800	0.11720	0.09190	0.10810	0.08110	0.08220	0.07810	0.08350	0.08480	0.08630	0.08350	0.08030	0.09250	0.09630	0.17030	0.08720	0.08530	0.07640	0.08010	0.08370	0.08180	0.08060	0.08160	0.08020	0.08500	0.08790	0.08780	0.08780	0.07890	0.08580	0.08040	0.08200	0.08100	0.08150	0.08260	0.07300	0.08810	0.08670	0.13750	0.09260	0.07950	0.07880	0.08090	0.08020	0.07880	0.08030	0.08000	0.07620	0.08650	0.08570	0.08790	0.08700	0.08560	0.07850	0.08210	0.09530	0.08390	0.09510	0.07870	0.07400	0.09120	0.08960	0.10140	0.09820	0.08430	0.07960	0.08780	0.08420	0.08390	0.08130	0.08090	0.09430	0.08450	0.08600	0.09000	0.08810	0.08290	0.07850	0.08550	0.08410	0.08320	0.08060	0.08790	0.09320	0.09350	0.08620	0.11640
9=14:58:09	8018	300	0.09390	0.11340	0.12170	0.07880	0.08150	0.08490	0.08750	0.08550	0.07290	0.09430	0.09020	0.09180	0.09370	0.08230	0.08320	0.07840	0.08410	0.08390	0.08820	0.08310	0.08300	0.09050	0.09170	0.17380	0.08620	0.08500	0.07630	0.08090	0.08320	0.08290	0.07990	0.08240	0.08060	0.08460	0.08530	0.08980	0.08940	0.08080	0.08500	0.08130	0.08140	0.08160	0.08150	0.08280	0.07280	0.08650	0.08660	0.16720	0.09180	0.08140	0.07910	0.08230	0.08080	0.08030	0.08040	0.08110	0.07570	0.08630	0.08510	0.08770	0.08610	0.08730	0.07800	0.07990	0.08240	0.08320	0.08340	0.07970	0.07410	0.09020	0.08950	0.15740	0.09210	0.08630	0.07910	0.08150	0.08420	0.08350	0.08300	0.08000	0.09440	0.08500	0.08650	0.08860	0.08750	0.08780	0.08450	0.08510	0.08420	0.08260	0.08090	0.08910	0.09560	0.09420	0.08260	0.14030
10=15:12:54	8903	298	0.10770	0.11370	0.11860	0.07580	0.08020	0.08750	0.08840	0.09030	0.07280	0.11510	0.09240	0.10910	0.08800	0.08100	0.08310	0.07760	0.08250	0.08450	0.08680	0.08380	0.08090	0.08840	0.11440	0.12850	0.09070	0.08870	0.07580	0.08060	0.08300	0.08250	0.07960	0.07960	0.07950	0.08140	0.08450	0.08660	0.08560	0.08580	0.09650	0.07890	0.07980	0.07990	0.08100	0.08750	0.07310	0.08420	0.08420	0.14300	0.09530	0.08020	0.07690	0.08030	0.07810	0.07740	0.07580	0.10720	0.07520	0.08620	0.09220	0.09220	0.09200	0.08730	0.07950	0.08280	0.07900	0.08220	0.08230	0.07770	0.07360	0.09070	0.08760	0.17390	0.10280	0.08410	0.08310	0.07860	0.08130	0.08040	0.07930	0.07850	0.09370	0.08350	0.08250	0.08850	0.09440	0.08800	0.08550	0.08410	0.08530	0.08430	0.08080	0.08250	0.09580	0.09220	0.08740	0.19630
11=15:27:39	9787	301	0.09420	0.11150	0.14920	0.07850	0.08840	0.08470	0.08930	0.08840	0.07320	0.12230	0.16090	0.10530	0.08840	0.08380	0.08450	0.07880	0.08160	0.08450	0.09040	0.08330	0.07740	0.08980	0.15390	0.17550	0.08350	0.08640	0.07690	0.08050	0.08300	0.08150	0.08120	0.08420	0.08010	0.08390	0.08880	0.08870	0.08910	0.07850	0.12130	0.07860	0.08740	0.08040	0.08330	0.08690	0.07200	0.08980	0.08940	0.10200	0.09740	0.07920	0.07930	0.08050	0.08090	0.09840	0.07980	0.08900	0.07600	0.08740	0.08260	0.08900	0.08730	0.08790	0.07810	0.08000	0.09610	0.08900	0.08410	0.08220	0.07420	0.11940	0.09350	0.16140	0.09750	0.08510	0.08230	0.08270	0.08380	0.11790	0.08250	0.08930	0.12520	0.08430	0.08910	0.09080	0.10080	0.09650	0.08660	0.08810	0.08930	0.08470	0.08310	0.12290	0.11090	0.09260	0.12210	0.13070
12=15:42:24	10672	298	0.08930	0.10660	0.13190	0.07830	0.07800	0.08650	0.08800	0.08820	0.07340	0.13380	0.14840	0.09050	0.08760	0.08220	0.08710	0.07880	0.08380	0.08440	0.09020	0.08510	0.08220	0.09130	0.15530	0.16670	0.08610	0.08530	0.07700	0.08130	0.08270	0.08220	0.08240	0.09350	0.08030	0.08200	0.08650	0.08650	0.08690	0.08240	0.12240	0.07890	0.08180	0.08130	0.08260	0.08650	0.07320	0.08710	0.08520	0.13180	0.09550	0.07890	0.07900	0.08090	0.08130	0.07990	0.08680	0.08950	0.07620	0.09130	0.08610	0.10410	0.08610	0.08980	0.07900	0.08080	0.08710	0.08370	0.08320	0.10620	0.07380	0.09280	0.09200	0.17330	0.10680	0.08720	0.07920	0.08170	0.08180	0.08860	0.08270	0.11180	0.10510	0.08600	0.08790	0.09260	0.08970	0.09210	0.08520	0.08510	0.08140	0.07980	0.08100	0.08720	0.10260	0.10050	0.09820	0.17380
13=15:57:09	11557	300	0.08990	0.11120	0.10670	0.07950	0.07840	0.08640	0.08900	0.08400	0.07410	0.12800	0.10690	0.08930	0.09380	0.08790	0.08840	0.07890	0.08730	0.08530	0.08710	0.08650	0.08080	0.08730	0.09530	0.09210	0.08720	0.08520	0.07630	0.08070	0.08230	0.08030	0.07990	0.08240	0.08100	0.08620	0.08650	0.08630	0.08770	0.08010	0.12650	0.07790	0.08010	0.08200	0.07940	0.08230	0.07450	0.08320	0.08420	0.09730	0.09380	0.08170	0.07980	0.08130	0.07960	0.07800	0.07910	0.08020	0.07640	0.08460	0.08470	0.09040	0.08990	0.09000	0.07860	0.07940	0.07920	0.08100	0.08080	0.07760	0.07540	0.08670	0.08960	0.11670	0.10560	0.09020	0.07910	0.08640	0.08290	0.08210	0.08400	0.07940	0.09130	0.08400	0.08670	0.08980	0.08550	0.09310	0.08410	0.08940	0.08820	0.08160	0.08190	0.08500	0.10880	0.09240	0.11250	0.16300
14=16:11:53	12442	298	0.09200	0.11600	0.10090	0.07980	0.08240	0.08720	0.08850	0.09000	0.07290	0.13120	0.16490	0.09660	0.09140	0.08900	0.08340	0.07790	0.08140	0.08680	0.08720	0.08340	0.08010	0.08930	0.09320	0.19250	0.08920	0.08410	0.07620	0.07900	0.08220	0.07970	0.08130	0.08130	0.08010	0.08460	0.08750	0.08900	0.09300	0.08030	0.14190	0.07790	0.08090	0.08070	0.08150	0.08460	0.07220	0.09630	0.09240	0.12130	0.09210	0.07900	0.08580	0.08080	0.07950	0.07860	0.07920	0.08170	0.07570	0.08630	0.08470	0.09110	0.08580	0.08580	0.07860	0.08270	0.11170	0.08980	0.08150	0.07890	0.07370	0.09080	0.08950	0.15370	0.09150	0.08910	0.07740	0.08080	0.08420	0.09890	0.08220	0.08220	0.09500	0.08540	0.08840	0.09160	0.09340	0.08930	0.09030	0.08690	0.08610	0.08390	0.08230	0.09080	0.09640	0.09250	0.09910	0.17100
15=16:26:38	13327	300	0.08890	0.11230	0.11820	0.07840	0.08630	0.08430	0.09000	0.09140	0.07290	0.11630	0.14420	0.10120	0.09920	0.08190	0.08290	0.07860	0.08130	0.08270	0.09300	0.08480	0.08260	0.08890	0.11050	0.22970	0.08520	0.08780	0.08970	0.08210	0.08310	0.08170	0.08080	0.08360	0.08140	0.08510	0.09430	0.08780	0.09350	0.08130	0.10780	0.07760	0.08530	0.08060	0.09190	0.08390	0.07200	0.08540	0.11430	0.17790	0.09360	0.07850	0.07920	0.08110	0.07740	0.08260	0.07890	0.08000	0.07810	0.08770	0.08760	0.09000	0.08780	0.09360	0.08100	0.08080	0.07990	0.08220	0.07940	0.07900	0.07370	0.12860	0.13330	0.17740	0.09790	0.09350	0.07830	0.08030	0.08250	0.08470	0.08030	0.08000	0.09840	0.10280	0.08680	0.09060	0.08460	0.09080	0.08620	0.08530	0.08420	0.08170	0.07990	0.10200	0.10550	0.09490	0.09780	0.12140
16=16:41:23	14212	300	0.09270	0.11130	0.13480	0.07840	0.08390	0.08690	0.08930	0.09250	0.07330	0.10540	0.09080	0.09230	0.08660	0.08540	0.09050	0.07980	0.08360	0.08570	0.09650	0.08540	0.07890	0.09190	0.08180	0.16370	0.08580	0.08760	0.07680	0.08170	0.08420	0.08290	0.08200	0.09460	0.08610	0.08670	0.08630	0.08970	0.08640	0.08250	0.08010	0.08200	0.08130	0.08300	0.08070	0.11470	0.07220	0.08370	0.12290	0.11070	0.09480	0.08000	0.07910	0.08310	0.08310	0.11270	0.10390	0.13110	0.07690	0.09410	0.08630	0.09100	0.08650	0.09270	0.07920	0.08440	0.08370	0.11180	0.08160	0.11210	0.07290	0.12230	0.09010	0.12600	0.10550	0.08190	0.07780	0.08500	0.08380	0.10380	0.08300	0.13010	0.12410	0.08540	0.09120	0.09170	0.08500	0.09220	0.09190	0.08790	0.08520	0.08350	0.08030	0.15080	0.09210	0.08970	0.09510	0.15810
17=16:56:08	15096	298	0.09120	0.10670	0.16860	0.07800	0.08050	0.08670	0.08920	0.08690	0.07330	0.12170	0.14370	0.10360	0.08830	0.08290	0.08470	0.07800	0.08270	0.08780	0.08990	0.08480	0.08150	0.09290	0.09310	0.17520	0.09100	0.08720	0.07560	0.08100	0.08400	0.08430	0.08170	0.08750	0.07900	0.08390	0.08820	0.08820	0.08890	0.08620	0.07970	0.08000	0.08090	0.08080	0.08350	0.08360	0.07230	0.08160	0.11570	0.16130	0.09760	0.08280	0.07990	0.08170	0.08020	0.07820	0.07980	0.08420	0.09000	0.08570	0.08850	0.09580	0.08900	0.09140	0.07950	0.08030	0.08050	0.08210	0.08090	0.07750	0.07380	0.08640	0.08710	0.12170	0.09990	0.08220	0.07760	0.08080	0.07930	0.08230	0.08210	0.07850	0.09160	0.08520	0.09370	0.09230	0.08690	0.09180	0.09310	0.08850	0.08060	0.07860	0.07630	0.08530	0.09230	0.09060	0.08300	0.15380
18=17:10:49	15977	300	0.10190	0.10740	0.13590	0.07760	0.07990	0.08750	0.09060	0.09480	0.07310	0.12730	0.11390	0.10150	0.08990	0.07830	0.08350	0.07830	0.08260	0.08650	0.09020	0.08490	0.07920	0.09060	0.09190	0.18530	0.08510	0.08360	0.07660	0.08060	0.08370	0.08330	0.08190	0.08060	0.07870	0.08170	0.08620	0.09840	0.08890	0.08070	0.08000	0.08000	0.08070	0.08240	0.08330	0.08150	0.07150	0.08820	0.08970	0.15780	0.09380	0.07890	0.08510	0.08350	0.08280	0.08460	0.07960	0.08760	0.07540	0.08600	0.08560	0.08890	0.08640	0.08870	0.08840	0.08580	0.08190	0.08240	0.08750	0.08130	0.07300	0.09750	0.08990	0.13530	0.10330	0.08540	0.08300	0.08450	0.08550	0.09010	0.08210	0.09300	0.10060	0.08580	0.08900	0.09080	0.09440	0.09270	0.08970	0.09520	0.08580	0.08590	0.08090	0.09590	0.09390	0.09460	0.10690	0.13810
19=17:25:34	16862	300	0.10280	0.10690	0.13240	0.07870	0.08060	0.08650	0.09140	0.10720	0.07330	0.15840	0.16380	0.10550	0.08840	0.08540	0.08540	0.07850	0.08150	0.08690	0.08870	0.08300	0.07910	0.09230	0.15600	0.22790	0.09110	0.08900	0.07740	0.08100	0.08280	0.08210	0.07890	0.08120	0.07850	0.08470	0.08620	0.09250	0.09110	0.08630	0.09680	0.08000	0.07880	0.08170	0.08130	0.08170	0.07240	0.08660	0.08390	0.17190	0.09510	0.07920	0.07970	0.08220	0.07930	0.07790	0.07870	0.07960	0.07730	0.08650	0.08560	0.09170	0.08820	0.09040	0.07830	0.08250	0.08340	0.08250	0.08090	0.08000	0.07330	0.09240	0.09090	0.15960	0.10180	0.08450	0.07950	0.08290	0.08230	0.08260	0.08050	0.07870	0.09240	0.08320	0.09000	0.09120	0.08220	0.09920	0.09560	0.09740	0.08650	0.08030	0.07860	0.08660	0.09610	0.09390	0.09680	0.12610
20=17:40:18	17747	301	0.08810	0.11230	0.12470	0.08000	0.08070	0.08810	0.09070	0.09360	0.07220	0.12500	0.10440	0.10420	0.08850	0.08530	0.08560	0.07860	0.08780	0.08530	0.09220	0.08380	0.08410	0.09250	0.12250	0.20440	0.09200	0.08510	0.07700	0.08210	0.08410	0.08390	0.08170	0.08150	0.08070	0.08320	0.09580	0.09290	0.09120	0.08080	0.10720	0.07900	0.08320	0.08250	0.08590	0.08470	0.07310	0.09190	0.11410	0.14630	0.09600	0.08190	0.08120	0.08220	0.08000	0.08630	0.07890	0.08220	0.07670	0.08650	0.08720	0.08970	0.09300	0.08920	0.08050	0.08190	0.08590	0.08400	0.08290	0.08120	0.07320	0.09570	0.09240	0.18880	0.09680	0.08380	0.08870	0.08350	0.08080	0.08220	0.07990	0.07980	0.09220	0.08660	0.08640	0.09370	0.09670	0.09450	0.08780	0.09040	0.08500	0.08290	0.08000	0.08670	0.10050	0.09420	0.08770	0.14400
21=17:55:03	18632	300	0.09500	0.10920	0.11440	0.08070	0.08290	0.08820	0.09270	0.09510	0.07350	0.14700	0.14340	0.10920	0.09540	0.08330	0.08650	0.07770	0.08330	0.08710	0.09370	0.08500	0.08040	0.09470	0.14220	0.18880	0.08940	0.08800	0.07650	0.08180	0.08540	0.08340	0.08200	0.08270	0.08780	0.09590	0.11180	0.09320	0.08870	0.07850	0.08160	0.07980	0.08180	0.08550	0.08270	0.08520	0.07220	0.10980	0.11100	0.16370	0.09780	0.07870	0.08080	0.08520	0.08120	0.08470	0.08000	0.08110	0.07690	0.11120	0.08650	0.08860	0.09010	0.09060	0.07920	0.08440	0.08560	0.11570	0.08750	0.08110	0.07310	0.12500	0.14710	0.15500	0.10140	0.08450	0.07940	0.08410	0.08250	0.08440	0.08240	0.09520	0.12380	0.08720	0.08900	0.09110	0.08630	0.09180	0.09150	0.08940	0.08440	0.08540	0.08260	0.10680	0.09520	0.09560	0.09380	0.15350
22=18:09:48	19517	301	0.09640	0.10850	0.13030	0.07690	0.08220	0.08810	0.09290	0.10800	0.07440	0.11830	0.12030	0.09850	0.09340	0.08570	0.08540	0.07890	0.08330	0.08740	0.08870	0.08440	0.07970	0.09440	0.11210	0.13780	0.08720	0.08810	0.07650	0.08200	0.08500	0.08300	0.08270	0.08500	0.08090	0.08360	0.08960	0.09010	0.09150	0.08200	0.08810	0.07910	0.08310	0.09140	0.08270	0.09050	0.07310	0.09900	0.10930	0.11560	0.09710	0.08100	0.08170	0.08310	0.08150	0.07930	0.08190	0.08240	0.07740	0.08690	0.08710	0.08860	0.09090	0.09130	0.08040	0.08320	0.12550	0.09350	0.08490	0.07960	0.07430	0.09000	0.09300	0.12910	0.09310	0.08230	0.08000	0.08310	0.08280	0.09580	0.08320	0.08090	0.09500	0.08700	0.09280	0.09510	0.08370	0.08650	0.09770	0.08710	0.08770	0.08220	0.08070	0.08710	0.09600	0.09280	0.08590	0.15320
23=18:24:33	20401	301	0.09610	0.10990	0.12020	0.07960	0.09360	0.08790	0.09180	0.09210	0.07220	0.09190	0.09260	0.08890	0.08880	0.08690	0.08770	0.07880	0.08330	0.08720	0.09770	0.08490	0.08310	0.09210	0.08710	0.16910	0.09160	0.09130	0.08760	0.08220	0.08560	0.08470	0.08690	0.08320	0.07980	0.08360	0.09050	0.08880	0.09260	0.08100	0.12540	0.07980	0.08300	0.08590	0.08400	0.08340	0.07210	0.09210	0.08930	0.15670	0.09780	0.08210	0.08490	0.08340	0.08400	0.08210	0.08030	0.08260	0.07650	0.08770	0.08770	0.09130	0.08830	0.09310	0.07780	0.08100	0.08350	0.08510	0.08440	0.08150	0.07310	0.09200	0.09130	0.15700	0.09810	0.08490	0.08460	0.08370	0.08410	0.08510	0.08330	0.08260	0.09460	0.08670	0.08930	0.09140	0.09700	0.09850	0.09780	0.09200	0.08910	0.08640	0.08210	0.09050	0.09740	0.09630	0.12060	0.13290
24=18:39:18	21286	301	0.09580	0.10900	0.15660	0.08010	0.08570	0.08770	0.09580	0.11810	0.07370	0.14230	0.18760	0.11020	0.09100	0.08780	0.08860	0.07980	0.09180	0.08860	0.09290	0.09180	0.08400	0.09570	0.10950	0.22300	0.09030	0.09110	0.07910	0.08440	0.08750	0.08690	0.08460	0.08950	0.08070	0.08620	0.09100	0.10310	0.09210	0.08590	0.11890	0.08160	0.09210	0.08460	0.08500	0.09880	0.07350	0.09290	0.08860	0.15940	0.09890	0.08130	0.08110	0.08490	0.08960	0.08480	0.08400	0.10120	0.08050	0.09140	0.08850	0.09520	0.08770	0.09010	0.07880	0.08570	0.08620	0.09000	0.08740	0.08350	0.07390	0.09560	0.09930	0.14080	0.09840	0.08390	0.07990	0.08380	0.08590	0.08740	0.08740	0.08180	0.09890	0.08920	0.08880	0.09270	0.08500	0.08790	0.09160	0.09190	0.08560	0.08560	0.08340	0.09400	0.10270	0.10030	0.11020	0.13750
25=18:54:03	22171	300	0.09400	0.10940	0.18770	0.07830	0.08700	0.08950	0.09870	0.12770	0.07430	0.14520	0.15970	0.12150	0.09090	0.08690	0.08840	0.07880	0.08470	0.08820	0.09890	0.08670	0.08270	0.09550	0.14260	0.18960	0.08900	0.08880	0.07700	0.08280	0.08620	0.08550	0.08370	0.08500	0.08110	0.08970	0.09220	0.12370	0.09350	0.08310	0.10870	0.08030	0.08660	0.08500	0.08450	0.08550	0.07270	0.09160	0.08970	0.13240	0.10000	0.07940	0.08080	0.08400	0.08600	0.08200	0.08220	0.08300	0.07780	0.08790	0.08970	0.11110	0.08880	0.09090	0.07980	0.08700	0.08710	0.08660	0.08970	0.08210	0.07450	0.09250	0.09850	0.17370	0.09780	0.08480	0.08020	0.09040	0.09170	0.08860	0.08600	0.08270	0.09520	0.08620	0.09160	0.09670	0.08580	0.09010	0.08820	0.08900	0.09130	0.09050	0.08440	0.09030	0.09840	0.09710	0.08890	0.14380
26=19:08:47	23056	300	0.09180	0.10880	0.11460	0.08180	0.08640	0.09340	0.09680	0.09770	0.07410	0.09450	0.09290	0.09430	0.09120	0.08850	0.08830	0.08040	0.08400	0.08860	0.09240	0.08580	0.08160	0.09640	0.08890	0.14900	0.08790	0.09410	0.07770	0.08470	0.08910	0.08670	0.08300	0.08590	0.07960	0.08720	0.08900	0.09330	0.09190	0.08220	0.08310	0.08290	0.08580	0.08460	0.08610	0.08850	0.07360	0.09420	0.09030	0.16560	0.09910	0.08150	0.08130	0.08570	0.08180	0.08410	0.08420	0.08400	0.07800	0.08940	0.09070	0.08880	0.08920	0.09240	0.07930	0.08530	0.08640	0.09970	0.08390	0.08040	0.07330	0.09250	0.09710	0.16370	0.09590	0.08450	0.08150	0.08600	0.08440	0.08720	0.08310	0.08240	0.09520	0.09000	0.09370	0.09580	0.08590	0.08650	0.08920	0.08850	0.08640	0.08550	0.08280	0.09050	0.09710	0.10050	0.09080	0.14320
27=19:23:32	23941	300	0.09500	0.11130	0.17900	0.07980	0.08190	0.08840	0.09760	0.12130	0.07430	0.15150	0.15650	0.13220	0.09560	0.08680	0.09040	0.07950	0.08450	0.08760	0.09850	0.08470	0.08230	0.09730	0.13460	0.19470	0.10620	0.08970	0.07760	0.08420	0.08750	0.08610	0.08310	0.08320	0.08010	0.08460	0.09300	0.09400	0.09430	0.07850	0.10360	0.08010	0.09550	0.08480	0.08710	0.08380	0.07300	0.09100	0.08880	0.10020	0.10800	0.08060	0.08160	0.08520	0.08000	0.08060	0.08040	0.08820	0.07780	0.09170	0.09050	0.08980	0.09300	0.09370	0.07880	0.08010	0.13570	0.08680	0.08630	0.07970	0.07420	0.09430	0.09570	0.12340	0.09780	0.08920	0.08110	0.09740	0.11370	0.10060	0.08810	0.08050	0.09830	0.09110	0.09240	0.09780	0.09050	0.09680	0.08840	0.08830	0.08830	0.14070	0.09570	0.09760	0.10550	0.09600	0.11570	0.14730
28=19:38:17	24826	300	0.09470	0.11190	0.16700	0.08070	0.09230	0.09120	0.10280	0.10660	0.07370	0.14530	0.16780	0.13180	0.09450	0.08520	0.09240	0.08050	0.08460	0.09000	0.10340	0.08610	0.07900	0.09860	0.12230	0.21780	0.09300	0.09260	0.07850	0.08480	0.08940	0.08740	0.08540	0.08510	0.08060	0.08630	0.09350	0.11640	0.09240	0.08420	0.09290	0.08410	0.09300	0.08770	0.09430	0.08960	0.07240	0.10600	0.15130	0.17290	0.10410	0.08090	0.08170	0.08630	0.08170	0.10620	0.08270	0.08680	0.07840	0.09260	0.09050	0.10130	0.08990	0.09470	0.08090	0.09290	0.09320	0.08950	0.08820	0.10490	0.07390	0.11310	0.10280	0.18860	0.09780	0.08510	0.08060	0.08580	0.08710	0.09690	0.08040	0.10660	0.09760	0.08620	0.09590	0.09730	0.09440	0.09470	0.09140	0.08990	0.08940	0.08620	0.08820	0.09010	0.10100	0.10120	0.09030	0.13920
29=19:53:02	25710	298	0.09530	0.11150	0.18340	0.08080	0.09590	0.08770	0.10120	0.11290	0.07350	0.12220	0.15810	0.10570	0.09440	0.08640	0.09210	0.07930	0.10480	0.08770	0.09900	0.08560	0.07950	0.10090	0.11500	0.16350	0.09550	0.09390	0.08120	0.08500	0.08940	0.08630	0.08170	0.08550	0.07990	0.08380	0.11160	0.09180	0.09580	0.08110	0.10980	0.08150	0.08800	0.08860	0.09590	0.08430	0.07180	0.10120	0.08780	0.10890	0.10680	0.07960	0.08090	0.08520	0.08360	0.08010	0.08380	0.08230	0.07740	0.09300	0.09090	0.08870	0.09060	0.09440	0.08160	0.09050	0.08280	0.08750	0.08680	0.07860	0.07390	0.09660	0.09910	0.11120	0.11000	0.09790	0.08110	0.08860	0.08700	0.09070	0.08290	0.08260	0.10470	0.08490	0.08740	0.09780	0.09440	0.09600	0.09280	0.09160	0.08880	0.08290	0.08430	0.09840	0.09600	0.09260	0.09010	0.14320
30=20:07:47	26595	300	0.14080	0.11410	0.16370	0.07910	0.09730	0.08890	0.09990	0.10110	0.07230	0.10920	0.13540	0.09790	0.09230	0.09100	0.09440	0.07880	0.08740	0.09000	0.11250	0.08710	0.08400	0.10060	0.11930	0.21830	0.09310	0.09270	0.07810	0.08460	0.08800	0.08850	0.08270	0.08610	0.08050	0.08640	0.09540	0.09680	0.09590	0.08980	0.08590	0.08320	0.08900	0.08640	0.08830	0.08740	0.07180	0.09350	0.09250	0.14910	0.10770	0.08320	0.08220	0.08570	0.08850	0.08840	0.08800	0.08430	0.08610	0.09420	0.09020	0.10220	0.08900	0.09770	0.07930	0.08550	0.08610	0.08840	0.08900	0.08460	0.07160	0.09690	0.09870	0.16280	0.10180	0.08640	0.08160	0.08940	0.09220	0.09020	0.08930	0.08300	0.10220	0.08790	0.09190	0.09790	0.08730	0.08810	0.08890	0.09220	0.09310	0.08860	0.08800	0.09310	0.09560	0.09880	0.09610	0.14640
31=20:22:32	27480	303	0.11590	0.11480	0.10200	0.08270	0.09080	0.08860	0.10170	0.10580	0.07390	0.10530	0.10630	0.09790	0.09560	0.08640	0.09240	0.07890	0.12290	0.08730	0.09710	0.09500	0.08500	0.10010	0.10280	0.17030	0.10810	0.09280	0.07960	0.08740	0.09090	0.08920	0.08470	0.08940	0.08040	0.08350	0.09480	0.09590	0.09760	0.07940	0.10090	0.08070	0.08620	0.08900	0.09470	0.09040	0.07370	0.09000	0.09610	0.16320	0.11470	0.08070	0.08900	0.08810	0.08400	0.09300	0.09240	0.09320	0.07750	0.09320	0.09190	0.09380	0.09250	0.09750	0.08050	0.08270	0.12700	0.08800	0.08680	0.09720	0.07420	0.09450	0.10040	0.20780	0.09790	0.08880	0.08310	0.08720	0.08850	0.08700	0.08680	0.08480	0.09960	0.08970	0.09170	0.09850	0.09040	0.08960	0.08780	0.08850	0.08950	0.08460	0.08230	0.09350	0.09790	0.09560	0.09360	0.17340
32=20:37:17	28365	300	0.13570	0.11870	0.19640	0.08100	0.11280	0.09170	0.10340	0.10960	0.07420	0.11770	0.11360	0.11730	0.09830	0.08940	0.09790	0.08080	0.08710	0.09080	0.12280	0.08750	0.08250	0.10410	0.10400	0.17080	0.09760	0.09410	0.07890	0.08740	0.09260	0.09030	0.08390	0.08690	0.07860	0.08680	0.09960	0.11610	0.09930	0.08460	0.10570	0.08380	0.08360	0.08890	0.09060	0.08710	0.07360	0.09670	0.09430	0.14050	0.11330	0.08240	0.08520	0.08790	0.08830	0.08980	0.08210	0.08360	0.07890	0.09810	0.09360	0.09850	0.09360	0.09780	0.08130	0.08780	0.10510	0.09050	0.08990	0.08380	0.07480	0.09630	0.10400	0.14430	0.10020	0.08880	0.08370	0.08980	0.09070	0.08850	0.08130	0.08570	0.10080	0.08510	0.08930	0.10100	0.08990	0.08820	0.09220	0.09130	0.08880	0.08440	0.08080	0.09490	0.09770	0.09570	0.09370	0.14930
33=20:52:01	29250	298	0.11160	0.11710	0.13590	0.07970	0.11670	0.09160	0.10600	0.11200	0.07440	0.13090	0.11630	0.11070	0.09830	0.08770	0.10280	0.08020	0.08890	0.08970	0.12560	0.08870	0.08280	0.10800	0.10990	0.19390	0.11170	0.09580	0.07980	0.08880	0.09490	0.09680	0.08710	0.08900	0.08040	0.08800	0.10240	0.10970	0.09920	0.08360	0.13720	0.08400	0.08520	0.08920	0.09000	0.08820	0.07140	0.10130	0.09520	0.14310	0.11580	0.08130	0.08410	0.08740	0.08860	0.08280	0.08370	0.08400	0.07950	0.10070	0.09620	0.10610	0.09280	0.10040	0.08100	0.08500	0.12820	0.09180	0.08940	0.08710	0.07330	0.10240	0.10420	0.13350	0.10530	0.09540	0.08310	0.09240	0.09170	0.09240	0.08650	0.08420	0.10860	0.09180	0.09880	0.10470	0.09010	0.09630	0.09450	0.09600	0.09430	0.09590	0.08440	0.10360	0.10240	0.09880	0.10780	0.13500
34=21:06:45	30134	300	0.11070	0.11730	0.15880	0.07880	0.11780	0.08870	0.10620	0.11090	0.07410	0.11110	0.12210	0.10690	0.10940	0.09020	0.10090	0.08010	0.08730	0.09100	0.10590	0.08910	0.08330	0.10480	0.11120	0.19240	0.09350	0.09550	0.07980	0.08740	0.09460	0.09120	0.08580	0.08700	0.08010	0.08620	0.10400	0.10180	0.10510	0.08320	0.13620	0.08350	0.08500	0.08990	0.09120	0.08550	0.07400	0.10110	0.09750	0.15050	0.11090	0.08250	0.08640	0.08810	0.08860	0.08430	0.08290	0.08480	0.07770	0.09720	0.09640	0.10020	0.09380	0.10000	0.08550	0.08460	0.08800	0.09300	0.09080	0.08250	0.07310	0.10390	0.10580	0.18240	0.09700	0.09330	0.08480	0.09380	0.09230	0.09400	0.08590	0.08440	0.10590	0.08730	0.10120	0.10350	0.10240	0.10030	0.09650	0.09860	0.09950	0.08840	0.08630	0.10290	0.09890	0.10020	0.11380	0.15130
35=21:21:30	31019	298	0.11000	0.12070	0.15070	0.07820	0.11240	0.09240	0.10750	0.11120	0.07420	0.11590	0.11960	0.11460	0.10230	0.08900	0.10350	0.08010	0.09000	0.09140	0.11020	0.08850	0.08330	0.10990	0.10890	0.17310	0.09790	0.09780	0.08000	0.08810	0.09530	0.09500	0.08780	0.08870	0.07930	0.08720	0.10420	0.10800	0.10190	0.08040	0.10780	0.08220	0.08480	0.09050	0.09250	0.09160	0.07340	0.10060	0.09950	0.17400	0.12100	0.08100	0.08630	0.08840	0.09050	0.08550	0.08300	0.08650	0.07880	0.10120	0.09870	0.10490	0.09470	0.10150	0.08160	0.09680	0.09060	0.09360	0.09110	0.08340	0.07400	0.10340	0.10550	0.17680	0.10050	0.09130	0.08650	0.09160	0.09100	0.09380	0.08860	0.08600	0.10480	0.09180	0.09420	0.10750	0.09080	0.08770	0.09160	0.09410	0.09220	0.09000	0.08610	0.09830	0.09880	0.10260	0.09810	0.15960
36=21:36:15	31903	298	0.13440	0.12200	0.14030	0.08150	0.10000	0.09490	0.11100	0.11470	0.07420	0.12200	0.12510	0.11390	0.10770	0.08830	0.09760	0.08060	0.09040	0.09430	0.10820	0.08860	0.08120	0.11170	0.11520	0.18830	0.11840	0.09950	0.08080	0.09050	0.09840	0.09530	0.08920	0.08900	0.08080	0.08990	0.10610	0.10960	0.10390	0.08250	0.09380	0.08450	0.09050	0.09090	0.09250	0.08950	0.07210	0.10300	0.09930	0.15210	0.13040	0.08370	0.08420	0.08990	0.08800	0.09090	0.08510	0.08610	0.07980	0.10470	0.09940	0.11020	0.09610	0.10080	0.08180	0.08890	0.09120	0.09430	0.09070	0.08420	0.07380	0.10030	0.10690	0.13620	0.10310	0.09360	0.08530	0.09240	0.09040	0.09210	0.08560	0.08620	0.10540	0.09340	0.09400	0.10690	0.09420	0.09210	0.09070	0.09430	0.09230	0.08980	0.08400	0.10070	0.09810	0.09920	0.10110	0.15540
37=21:51:00	32788	298	0.11680	0.12260	0.10900	0.08110	0.09310	0.09550	0.10960	0.11150	0.07370	0.11470	0.12260	0.11300	0.10900	0.08890	0.10080	0.08130	0.09080	0.09450	0.10590	0.08940	0.08210	0.11290	0.11830	0.18930	0.09910	0.10140	0.08130	0.09090	0.09930	0.09450	0.08990	0.08950	0.07920	0.09000	0.10670	0.10820	0.10660	0.08460	0.08980	0.08540	0.08610	0.09200	0.09370	0.09160	0.07280	0.10440	0.10140	0.17540	0.12780	0.08160	0.08660	0.09010	0.08990	0.08560	0.08380	0.08790	0.07950	0.10500	0.10130	0.10870	0.10400	0.10410	0.08250	0.08630	0.09150	0.09660	0.09310	0.08390	0.07330	0.10660	0.11040	0.14960	0.10510	0.09530	0.08730	0.09410	0.09370	0.09700	0.08950	0.08700	0.10970	0.09510	0.09810	0.10920	0.09650	0.10210	0.09660	0.10100	0.09940	0.08820	0.08680	0.10320	0.09970	0.10450	0.10530	0.14410
38=22:05:45	33673	301	0.12660	0.12380	0.13450	0.08350	0.09430	0.09770	0.11310	0.11940	0.07470	0.12190	0.12750	0.11890	0.10490	0.09080	0.10360	0.08310	0.09120	0.09420	0.11020	0.08930	0.08090	0.11170	0.11480	0.20460	0.10810	0.10200	0.08560	0.09300	0.10020	0.09730	0.09020	0.09220	0.08040	0.09110	0.10890	0.10790	0.10520	0.08660	0.17780	0.08660	0.08610	0.09410	0.09540	0.09190	0.07320	0.10840	0.10340	0.17080	0.13040	0.08560	0.08800	0.09100	0.09230	0.08550	0.08720	0.08790	0.07940	0.10870	0.10470	0.11100	0.09720	0.10370	0.08500	0.09130	0.09500	0.09820	0.09360	0.08490	0.07370	0.11060	0.10800	0.18610	0.10740	0.09760	0.08640	0.09310	0.09450	0.09870	0.09210	0.08750	0.11380	0.09740	0.10860	0.11160	0.09240	0.09230	0.09200	0.10090	0.09710	0.09600	0.09380	0.10410	0.11450	0.10460	0.10960	0.16280
39=22:20:29	34558	301	0.12030	0.12510	0.14310	0.08250	0.12790	0.09410	0.11400	0.12240	0.07480	0.12040	0.12890	0.11960	0.11440	0.09440	0.10250	0.08170	0.09030	0.09350	0.10750	0.09180	0.08260	0.11170	0.11590	0.20440	0.11850	0.10230	0.10220	0.09330	0.10150	0.09960	0.08910	0.09350	0.07990	0.09000	0.10940	0.11230	0.11270	0.08140	0.14510	0.08510	0.08640	0.09410	0.09580	0.09110	0.07280	0.10660	0.10320	0.16010	0.12750	0.08370	0.08730	0.09210	0.09070	0.08680	0.08500	0.08700	0.07880	0.10790	0.10390	0.11150	0.09710	0.10650	0.08230	0.08640	0.09350	0.09880	0.09410	0.08280	0.07390	0.10870	0.11280	0.20090	0.10800	0.10370	0.08680	0.09560	0.09580	0.09980	0.09350	0.08440	0.11240	0.09570	0.10500	0.11320	0.09450	0.10220	0.09440	0.10170	0.09930	0.09210	0.08820	0.10790	0.10420	0.10070	0.10760	0.16910
40=22:35:14	35443	300	0.13570	0.12480	0.15160	0.08460	0.12160	0.09730	0.11780	0.12390	0.07420	0.12860	0.13620	0.11880	0.12490	0.09550	0.10740	0.08240	0.08930	0.09470	0.11150	0.09090	0.07980	0.11640	0.12000	0.19640	0.12180	0.10480	0.08290	0.09350	0.10360	0.09910	0.09170	0.09140	0.07950	0.09090	0.11040	0.11360	0.11750	0.09230	0.09270	0.08900	0.08930	0.09530	0.09700	0.09120	0.07210	0.11180	0.10810	0.14710	0.13460	0.08660	0.08680	0.09220	0.09340	0.12880	0.08760	0.08860	0.07990	0.11050	0.10440	0.11630	0.09960	0.10750	0.08290	0.09220	0.09630	0.10130	0.09540	0.12290	0.07280	0.11120	0.11510	0.14090	0.10970	0.10220	0.08730	0.09450	0.09610	0.10230	0.09520	0.09320	0.11530	0.09490	0.10760	0.11310	0.09400	0.09300	0.09280	0.10070	0.09750	0.09410	0.08730	0.10880	0.10110	0.10260	0.10890	0.16440
41=22:49:59	36328	298	0.12930	0.12670	0.12930	0.08860	0.11060	0.09740	0.11970	0.12900	0.07510	0.12880	0.13730	0.12040	0.12000	0.09310	0.10600	0.08420	0.09120	0.09660	0.11270	0.09060	0.08060	0.11810	0.12160	0.18730	0.11530	0.10490	0.09640	0.09520	0.10410	0.10210	0.09220	0.09270	0.08250	0.09610	0.11360	0.11770	0.13140	0.08710	0.11570	0.08850	0.08700	0.09710	0.09980	0.09150	0.07290	0.11390	0.10690	0.18300	0.13870	0.08520	0.09260	0.09450	0.09710	0.08610	0.08730	0.08790	0.08040	0.11130	0.10810	0.11460	0.10230	0.10940	0.08480	0.09180	0.09730	0.10260	0.10230	0.09060	0.07350	0.11460	0.11720	0.17650	0.12120	0.11490	0.08860	0.10070	0.09970	0.10290	0.09210	0.09160	0.11770	0.09530	0.10790	0.11550	0.10060	0.10340	0.09430	0.10790	0.10670	0.09670	0.08950	0.10930	0.11210	0.10600	0.11130	0.17580
42=23:04:44	37213	301	0.12340	0.13050	0.13180	0.08310	0.11740	0.10050	0.12060	0.13010	0.07490	0.13240	0.13870	0.12640	0.12250	0.09600	0.10690	0.08490	0.09220	0.09500	0.11120	0.09420	0.08060	0.11920	0.12420	0.19740	0.11810	0.10710	0.09080	0.09660	0.10530	0.10040	0.09260	0.09470	0.08020	0.09040	0.11260	0.11830	0.13310	0.08660	0.10280	0.08790	0.09030	0.09810	0.09930	0.09460	0.07270	0.11490	0.10960	0.16090	0.12380	0.08490	0.08950	0.09540	0.09540	0.08860	0.08720	0.08850	0.08000	0.11290	0.10810	0.11610	0.10100	0.11050	0.08480	0.08970	0.09660	0.10350	0.09890	0.08390	0.07220	0.11630	0.11610	0.15770	0.11510	0.11560	0.08760	0.09960	0.10000	0.10350	0.09310	0.08540	0.11880	0.09220	0.10770	0.12060	0.10240	0.10360	0.09670	0.10840	0.10870	0.09430	0.08870	0.11360	0.10360	0.10140	0.11570	0.17240
43=23:19:29	38097	300	0.13660	0.13150	0.13190	0.08550	0.10960	0.10210	0.12310	0.13100	0.07460	0.13540	0.13760	0.13260	0.11390	0.09690	0.11070	0.08180	0.09320	0.09820	0.11470	0.09160	0.08360	0.12310	0.12770	0.19760	0.14380	0.10950	0.08340	0.09790	0.10830	0.10370	0.09440	0.09590	0.08400	0.09200	0.11660	0.12080	0.11330	0.08780	0.17430	0.09030	0.08800	0.09980	0.10380	0.09510	0.07310	0.11600	0.10910	0.16330	0.14270	0.08760	0.09450	0.10030	0.09670	0.09820	0.09570	0.09000	0.08730	0.11530	0.11080	0.11680	0.10350	0.11220	0.08490	0.09700	0.09660	0.10490	0.10150	0.10680	0.07460	0.11420	0.12140	0.16810	0.11630	0.11730	0.09050	0.10120	0.10190	0.10680	0.09420	0.08790	0.12130	0.10100	0.10320	0.11940	0.09600	0.10900	0.09610	0.10840	0.10600	0.09500	0.09400	0.11210	0.10510	0.10570	0.11770	0.18720
44=23:34:14	38982	303	0.13940	0.13320	0.13240	0.08550	0.10920	0.10090	0.12410	0.13480	0.07580	0.13870	0.14010	0.13360	0.11520	0.10070	0.11070	0.08300	0.09590	0.10230	0.11300	0.09200	0.08130	0.12430	0.12630	0.17850	0.13010	0.11040	0.08750	0.09720	0.10860	0.10320	0.09600	0.09710	0.07940	0.09350	0.12090	0.12310	0.12060	0.08630	0.16530	0.08940	0.09010	0.09920	0.10310	0.09500	0.07320	0.11730	0.11320	0.16360	0.13740	0.08570	0.09150	0.09710	0.09750	0.08960	0.08840	0.09030	0.07990	0.11960	0.11360	0.11820	0.10590	0.11580	0.08650	0.09050	0.09790	0.10430	0.10270	0.08740	0.07390	0.11690	0.12360	0.15550	0.11670	0.11650	0.09110	0.10530	0.10130	0.10750	0.09140	0.08960	0.12440	0.09950	0.11040	0.12120	0.10190	0.10740	0.09230	0.10800	0.10620	0.09640	0.09230	0.11450	0.10720	0.10800	0.11850	0.19570
45=23:48:59	39867	300	0.13810	0.13630	0.15580	0.08420	0.11380	0.10410	0.12940	0.13800	0.07600	0.13750	0.14140	0.13590	0.11870	0.09840	0.11370	0.08490	0.09660	0.10260	0.11680	0.09400	0.08210	0.12950	0.12870	0.20980	0.13500	0.11330	0.08790	0.10070	0.11240	0.10730	0.09980	0.09840	0.07930	0.09560	0.12430	0.12590	0.12510	0.08800	0.18730	0.09190	0.09200	0.10410	0.10580	0.09490	0.07330	0.11950	0.11310	0.17980	0.14930	0.08660	0.09250	0.09930	0.10140	0.09240	0.08990	0.09130	0.08180	0.12050	0.11670	0.12350	0.10610	0.11880	0.08610	0.09310	0.10060	0.11010	0.10250	0.08870	0.07450	0.12180	0.12860	0.16590	0.13550	0.11640	0.09280	0.10770	0.10660	0.11050	0.09620	0.09310	0.12360	0.10120	0.11660	0.12940	0.11010	0.10880	0.09910	0.11270	0.11140	0.09800	0.09280	0.11760	0.10900	0.11260	0.12430	0.18760
46=00:03:44	40752	301	0.14410	0.13530	0.12390	0.08520	0.09780	0.10330	0.12920	0.13900	0.07590	0.13940	0.14210	0.13590	0.11520	0.09970	0.11410	0.08220	0.09810	0.10220	0.11760	0.09340	0.08300	0.13050	0.12880	0.18620	0.14510	0.11330	0.08500	0.09960	0.11190	0.10560	0.09730	0.09790	0.07840	0.09510	0.12870	0.12590	0.11820	0.08870	0.14220	0.09270	0.09170	0.10350	0.10570	0.09690	0.07200	0.11750	0.11700	0.18460	0.15610	0.08580	0.09290	0.10030	0.09920	0.09130	0.08960	0.09110	0.08080	0.12400	0.11600	0.12310	0.10930	0.11800	0.08580	0.09320	0.09850	0.11030	0.10420	0.08490	0.07350	0.12390	0.12890	0.15890	0.12720	0.11520	0.09130	0.10620	0.10470	0.11060	0.09350	0.09250	0.12330	0.09970	0.11660	0.12770	0.10280	0.11140	0.09630	0.10980	0.10980	0.09550	0.09250	0.11900	0.10780	0.10800	0.12220	0.20340
47=00:18:24	41633	298	0.14140	0.13830	0.16820	0.09090	0.10070	0.10320	0.13370	0.14380	0.07490	0.13770	0.15000	0.13980	0.12290	0.09930	0.11580	0.08580	0.10070	0.10280	0.12220	0.09480	0.08240	0.12990	0.13620	0.21330	0.13350	0.11220	0.10910	0.10070	0.11380	0.10680	0.10050	0.09990	0.07990	0.09790	0.12670	0.13200	0.12790	0.08980	0.13990	0.09370	0.09020	0.10330	0.10450	0.09730	0.07350	0.11750	0.11700	0.19660	0.15090	0.08710	0.09460	0.10070	0.09960	0.09220	0.08980	0.09270	0.08130	0.12450	0.11960	0.12620	0.11570	0.11950	0.08710	0.09310	0.10260	0.11000	0.10450	0.08270	0.07450	0.12420	0.13030	0.23150	0.12750	0.11790	0.09490	0.10940	0.10810	0.11200	0.09660	0.09090	0.12540	0.10180	0.11600	0.13150	0.11050	0.11100	0.10170	0.11420	0.11210	0.10010	0.09590	0.12140	0.11960	0.11020	0.12600	0.18860
48=00:33:09	42518	298	0.14500	0.13880	0.13790	0.08800	0.10500	0.10610	0.13460	0.14750	0.07720	0.14730	0.14680	0.14340	0.11930	0.09750	0.11910	0.08520	0.10200	0.10610	0.12700	0.09900	0.08160	0.13720	0.13750	0.20220	0.14680	0.11620	0.08690	0.10360	0.11810	0.11090	0.10090	0.10100	0.08450	0.09720	0.13160	0.13370	0.12720	0.08880	0.15570	0.09400	0.09480	0.10640	0.10940	0.09940	0.07120	0.12440	0.12030	0.18820	0.15000	0.08790	0.09520	0.10210	0.10250	0.09440	0.09220	0.09460	0.08180	0.13140	0.12310	0.12790	0.11210	0.12240	0.08700	0.09570	0.10660	0.11310	0.10750	0.09880	0.07250	0.12670	0.13490	0.17460	0.13200	0.12110	0.09440	0.11290	0.10760	0.11630	0.09800	0.09280	0.13050	0.10310	0.12250	0.13540	0.11810	0.11340	0.10460	0.11560	0.11620	0.10100	0.09750	0.12510	0.13260	0.11220	0.12810	0.18710
49=00:47:54	43403	300	0.13670	0.14080	0.12490	0.09220	0.10620	0.10690	0.14040	0.15110	0.07690	0.14040	0.14190	0.14300	0.12300	0.09800	0.12180	0.08590	0.10390	0.10890	0.12960	0.09730	0.07990	0.13700	0.14290	0.22200	0.13350	0.11960	0.08900	0.10480	0.11930	0.11340	0.10210	0.10080	0.07970	0.09660	0.13420	0.13350	0.12870	0.09000	0.10710	0.09580	0.09380	0.10870	0.11100	0.11020	0.07220	0.13290	0.12230	0.17910	0.15460	0.09090	0.09570	0.10270	0.10650	0.09460	0.09230	0.09320	0.08310	0.13350	0.12480	0.13720	0.11610	0.12460	0.08750	0.10240	0.11080	0.11400	0.11030	0.09530	0.07230	0.13360	0.13760	0.16080	0.13560	0.12560	0.09550	0.11480	0.11260	0.11850	0.09840	0.11200	0.13170	0.10390	0.12090	0.13960	0.12580	0.11370	0.10750	0.11900	0.11680	0.10190	0.09730	0.12640	0.11460	0.16980	0.12990	0.17190
50=01:02:39	44288	300	0.14820	0.14380	0.12730	0.08940	0.10660	0.10840	0.14200	0.15220	0.07470	0.14230	0.14310	0.14440	0.12670	0.09980	0.12300	0.08680	0.10320	0.10550	0.12780	0.09740	0.08970	0.14160	0.13690	0.19120	0.14530	0.12060	0.08940	0.10660	0.12190	0.11430	0.10210	0.10450	0.09650	0.09730	0.13940	0.14130	0.13760	0.09030	0.11690	0.09570	0.09570	0.11010	0.11440	0.10280	0.07220	0.13600	0.12510	0.17220	0.16080	0.08890	0.09670	0.10500	0.10590	0.09730	0.09340	0.09550	0.08920	0.13390	0.12760	0.13950	0.11980	0.12610	0.08900	0.09820	0.10660	0.11590	0.10880	0.08610	0.07320	0.13430	0.14010	0.18220	0.13950	0.12720	0.09680	0.11600	0.11340	0.11910	0.10060	0.09500	0.13550	0.10630	0.12410	0.14280	0.12380	0.11700	0.10590	0.12080	0.11850	0.10060	0.09750	0.12670	0.11290	0.11580	0.12980	0.20000
51=01:17:24	45172	301	0.14170	0.14420	0.13110	0.09040	0.10740	0.10880	0.14530	0.15890	0.07610	0.14500	0.14870	0.14560	0.12790	0.10310	0.12670	0.08620	0.10550	0.11020	0.13070	0.09670	0.08280	0.14490	0.13780	0.20580	0.14190	0.12190	0.08890	0.10780	0.12390	0.11460	0.10230	0.10530	0.07930	0.09980	0.13940	0.14010	0.13280	0.09180	0.11130	0.09790	0.09610	0.11130	0.11510	0.10560	0.07270	0.13350	0.12710	0.18900	0.16430	0.08970	0.09830	0.10570	0.10740	0.09830	0.09380	0.09620	0.08390	0.13540	0.12980	0.13840	0.11490	0.12970	0.08990	0.10050	0.10740	0.11780	0.10890	0.08890	0.07350	0.13430	0.14200	0.18330	0.13890	0.12850	0.09690	0.11950	0.11380	0.12110	0.10060	0.09620	0.13660	0.10800	0.12680	0.14310	0.12690	0.11970	0.10750	0.12350	0.12020	0.10420	0.10100	0.12760	0.11460	0.11760	0.13180	0.22470
52=01:32:09	46057	301	0.14160	0.14600	0.13610	0.09490	0.10780	0.11260	0.15060	0.16000	0.07530	0.14890	0.15280	0.14350	0.12930	0.10140	0.13010	0.08880	0.10710	0.11060	0.13160	0.09960	0.08050	0.14810	0.14600	0.22420	0.14640	0.12560	0.09170	0.10860	0.12860	0.11810	0.10570	0.10610	0.08030	0.10370	0.14780	0.14310	0.13850	0.09280	0.11170	0.09810	0.09960	0.11350	0.11790	0.10520	0.07200	0.13820	0.13000	0.18640	0.15630	0.09200	0.09920	0.10800	0.10900	0.10130	0.09680	0.09790	0.08540	0.14300	0.13390	0.14210	0.12400	0.13200	0.09150	0.10130	0.11140	0.11990	0.11210	0.09790	0.07310	0.13760	0.14350	0.17560	0.14380	0.13360	0.09840	0.11930	0.11990	0.12520	0.10160	0.10050	0.14150	0.10910	0.12800	0.14830	0.12070	0.12310	0.10750	0.12740	0.12220	0.10670	0.10640	0.13280	0.14260	0.12070	0.13580	0.20390
53=01:46:54	46942	298	0.14170	0.14900	0.13620	0.09120	0.10990	0.11180	0.14990	0.16580	0.07770	0.15390	0.15380	0.14430	0.13830	0.10120	0.12970	0.08810	0.10800	0.11010	0.13790	0.09920	0.08110	0.15050	0.14730	0.19770	0.12730	0.12600	0.09160	0.11100	0.12860	0.11950	0.10580	0.10520	0.07900	0.10290	0.14420	0.14510	0.14310	0.09310	0.11440	0.09900	0.09950	0.11480	0.11700	0.10290	0.07380	0.14080	0.13130	0.17810	0.15420	0.09280	0.10110	0.10800	0.10870	0.10020	0.09710	0.09770	0.08520	0.14530	0.13570	0.14450	0.12090	0.13330	0.09020	0.10040	0.11280	0.11980	0.11420	0.08810	0.07450	0.14280	0.14830	0.18950	0.13770	0.12370	0.09910	0.11820	0.12070	0.12600	0.10200	0.10020	0.14300	0.10530	0.13060	0.15400	0.12850	0.12180	0.10750	0.13130	0.12440	0.10800	0.10560	0.13490	0.12800	0.12320	0.14020	0.20770
54=02:01:39	47827	300	0.13820	0.15120	0.14180	0.09400	0.11240	0.11390	0.15720	0.17250	0.07520	0.15500	0.16470	0.14820	0.13880	0.10750	0.13610	0.08890	0.11050	0.11410	0.14130	0.09970	0.08250	0.15450	0.15430	0.22260	0.12860	0.13060	0.09340	0.11280	0.13200	0.12170	0.11050	0.10780	0.07990	0.10770	0.14670	0.14960	0.13680	0.09470	0.11660	0.10250	0.10190	0.11780	0.12100	0.10690	0.07320	0.14660	0.13670	0.19440	0.15710	0.09480	0.10350	0.10950	0.11330	0.10170	0.09940	0.09870	0.08450	0.14910	0.14290	0.14920	0.13140	0.13390	0.09250	0.10320	0.10960	0.12600	0.11810	0.08940	0.07310	0.14880	0.15410	0.18450	0.14760	0.12840	0.10050	0.11970	0.12460	0.13020	0.10400	0.10340	0.14960	0.11230	0.13510	0.15690	0.12260	0.13250	0.11130	0.13660	0.12800	0.11070	0.10560	0.13980	0.12130	0.12290	0.14280	0.20630
55=02:16:23	48712	298	0.15050	0.15290	0.14390	0.09550	0.11480	0.11520	0.16140	0.17450	0.07770	0.15930	0.16570	0.15240	0.14080	0.10730	0.13640	0.09000	0.11190	0.11570	0.14380	0.10220	0.08040	0.15910	0.15550	0.23000	0.13290	0.13150	0.09420	0.11370	0.13580	0.12570	0.10940	0.10970	0.07920	0.10730	0.15470	0.15250	0.15210	0.09400	0.11850	0.10320	0.10400	0.12000	0.12360	0.10490	0.07200	0.15140	0.13940	0.19910	0.16620	0.09460	0.10270	0.11240	0.11470	0.10310	0.10010	0.10040	0.08350	0.15550	0.14330	0.15200	0.12930	0.13550	0.09320	0.10310	0.11820	0.12870	0.11950	0.09500	0.07290	0.14920	0.15950	0.18530	0.14930	0.13380	0.10140	0.12540	0.12590	0.13240	0.10390	0.10310	0.15150	0.11130	0.13680	0.16030	0.12680	0.13160	0.11270	0.13730	0.13180	0.11380	0.10810	0.14310	0.12230	0.12480	0.14440	0.22480
56=02:31:08	49597	300	0.15540	0.15290	0.14520	0.09490	0.11710	0.11680	0.16320	0.17990	0.08140	0.16180	0.16410	0.15430	0.14540	0.10840	0.13970	0.09240	0.11200	0.11700	0.14300	0.10300	0.07990	0.16220	0.15600	0.20530	0.13550	0.13510	0.09500	0.11570	0.13710	0.12660	0.11360	0.11130	0.08130	0.11030	0.15230	0.15600	0.14740	0.09480	0.12080	0.10450	0.10410	0.12130	0.12620	0.10750	0.07310	0.15200	0.14040	0.19010	0.16760	0.09600	0.10510	0.11340	0.11600	0.10520	0.10180	0.10050	0.08340	0.15690	0.14670	0.15720	0.14150	0.13680	0.09490	0.10470	0.11800	0.12920	0.12220	0.09030	0.07420	0.15310	0.15950	0.19470	0.15220	0.13060	0.10330	0.12990	0.13080	0.13550	0.10460	0.10610	0.15400	0.11520	0.14050	0.16630	0.13610	0.12670	0.11520	0.13820	0.13000	0.11150	0.10820	0.14600	0.12540	0.12840	0.14860	0.23080
57=02:45:53	50482	300	0.14610	0.15890	0.14990	0.09570	0.11960	0.11720	0.16620	0.18520	0.08060	0.16510	0.16940	0.16060	0.14580	0.11180	0.14050	0.09200	0.11560	0.12170	0.14500	0.10430	0.08180	0.17060	0.16080	0.21700	0.13390	0.13830	0.09720	0.11860	0.14040	0.12880	0.11370	0.11340	0.07980	0.11190	0.15810	0.16190	0.14600	0.09570	0.12320	0.10700	0.10740	0.12620	0.12930	0.11150	0.07370	0.15430	0.14530	0.18580	0.16960	0.09620	0.10680	0.11680	0.11800	0.10690	0.10290	0.10110	0.08480	0.15900	0.15200	0.16390	0.13190	0.14150	0.09590	0.10760	0.11960	0.13670	0.12440	0.09050	0.07420	0.15550	0.16450	0.17820	0.15450	0.13220	0.11400	0.12430	0.12810	0.13930	0.10710	0.10810	0.16000	0.11700	0.14310	0.17010	0.13060	0.12490	0.11850	0.13910	0.13640	0.11340	0.11070	0.15150	0.12650	0.13010	0.15310	0.22010
58=03:00:38	51367	300	0.16140	0.15970	0.15050	0.09660	0.12350	0.12130	0.16900	0.18490	0.08050	0.16820	0.17110	0.16150	0.14620	0.11080	0.14420	0.09310	0.11850	0.12260	0.15040	0.10540	0.08350	0.17000	0.16080	0.22750	0.14020	0.14000	0.09810	0.11980	0.14250	0.13040	0.11760	0.11490	0.09080	0.11400	0.16060	0.16410	0.15100	0.09720	0.12600	0.10690	0.10620	0.12820	0.13200	0.11020	0.07280	0.15920	0.15110	0.19770	0.16750	0.09730	0.10830	0.11790	0.12220	0.10920	0.10500	0.10360	0.08610	0.16060	0.15520	0.16200	0.14010	0.14280	0.09500	0.10800	0.12050	0.13710	0.12900	0.09350	0.07360	0.15820	0.16840	0.19250	0.15340	0.13600	0.10580	0.13020	0.13410	0.14210	0.11030	0.10930	0.15990	0.11980	0.14850	0.17390	0.13920	0.12840	0.12020	0.14200	0.13800	0.11740	0.11300	0.15360	0.12980	0.13190	0.15780	0.23300
59=03:15:20	52249	301	0.16300	0.16500	0.15610	0.09680	0.12590	0.12360	0.17800	0.18950	0.08100	0.17160	0.17840	0.16620	0.15610	0.11190	0.14610	0.09260	0.11800	0.12360	0.15130	0.10300	0.08200	0.17140	0.16590	0.25710	0.14370	0.14280	0.09890	0.12200	0.14930	0.13340	0.11830	0.11410	0.08300	0.11550	0.16800	0.16770	0.15770	0.09880	0.12590	0.10720	0.10700	0.12810	0.13310	0.10870	0.07290	0.16140	0.15430	0.20870	0.17020	0.09710	0.10980	0.11870	0.12430	0.10720	0.10440	0.10310	0.08550	0.16520	0.15870	0.16680	0.14510	0.14520	0.09550	0.10940	0.12490	0.13700	0.12850	0.09170	0.07350	0.15980	0.17180	0.19470	0.16130	0.13940	0.10870	0.13220	0.13600	0.14430	0.11440	0.11000	0.16420	0.12120	0.14990	0.17910	0.13800	0.13020	0.12430	0.14530	0.14050	0.11870	0.11250	0.15280	0.12910	0.13110	0.15960	0.23210
60=03:30:05	53133	298	0.14770	0.16860	0.16380	0.09580	0.12760	0.12670	0.18420	0.19300	0.07950	0.17580	0.17900	0.17170	0.15100	0.11300	0.15400	0.09510	0.11980	0.12370	0.15730	0.10440	0.08590	0.17650	0.16910	0.23140	0.14500	0.14500	0.10040	0.12460	0.15290	0.13620	0.11800	0.11520	0.08010	0.11470	0.16830	0.16740	0.15450	0.09960	0.13020	0.10810	0.10930	0.13000	0.13610	0.11340	0.07450	0.16620	0.15400	0.18530	0.17400	0.09810	0.11190	0.11910	0.12370	0.10780	0.10770	0.10330	0.08480	0.16600	0.15940	0.16370	0.14550	0.14760	0.10040	0.11190	0.12690	0.13720	0.13010	0.09440	0.07440	0.16430	0.17320	0.21110	0.15820	0.14040	0.11180	0.13470	0.13910	0.14320	0.11420	0.11100	0.17010	0.12240	0.15190	0.17880	0.13850	0.13450	0.12470	0.14810	0.14280	0.12000	0.11590	0.15500	0.13200	0.13630	0.16150	0.24010
61=03:44:50	54018	301	0.14960	0.16870	0.16020	0.09870	0.12970	0.12470	0.18210	0.19410	0.08480	0.17930	0.18640	0.17290	0.15650	0.11440	0.15050	0.09470	0.12260	0.12750	0.15800	0.10310	0.08140	0.17900	0.17190	0.23790	0.14320	0.14600	0.10200	0.12480	0.15370	0.13890	0.12170	0.11860	0.08040	0.11620	0.17450	0.17650	0.15530	0.09920	0.13310	0.10950	0.10900	0.13190	0.13880	0.11320	0.07170	0.16810	0.15820	0.18900	0.17640	0.09860	0.11460	0.12140	0.12780	0.11160	0.10690	0.10430	0.08540	0.17200	0.16380	0.17490	0.14970	0.15030	0.09850	0.11080	0.13300	0.14210	0.13540	0.09460	0.07340	0.17510	0.18080	0.17490	0.15930	0.14310	0.11330	0.13810	0.14260	0.15130	0.11690	0.11300	0.17100	0.12520	0.15800	0.18430	0.14180	0.13670	0.12990	0.15310	0.14750	0.12210	0.11750	0.16470	0.13590	0.14350	0.16560	0.23790
62=03:59:35	54903	301	0.16080	0.17320	0.16880	0.10030	0.13020	0.12960	0.19180	0.20300	0.08690	0.18690	0.19150	0.18150	0.16220	0.11610	0.16230	0.09660	0.12460	0.13180	0.16710	0.10890	0.08300	0.18770	0.17890	0.22830	0.14870	0.15380	0.10340	0.12860	0.15800	0.14460	0.12430	0.12060	0.08100	0.11950	0.17760	0.18110	0.16010	0.10200	0.13610	0.11440	0.11500	0.13720	0.14450	0.11380	0.07260	0.17730	0.16150	0.21190	0.18560	0.10080	0.11630	0.12570	0.13350	0.11630	0.11030	0.10670	0.08630	0.18090	0.16920	0.18060	0.15330	0.15600	0.10150	0.11600	0.13950	0.14860	0.14070	0.09400	0.07320	0.17660	0.18500	0.19930	0.17200	0.14700	0.11580	0.14190	0.14800	0.15780	0.11910	0.11590	0.17730	0.12840	0.16230	0.19120	0.14440	0.13920	0.13370	0.15870	0.15180	0.12690	0.12020	0.16920	0.13970	0.14480	0.17400	0.24000
63=04:14:20	55788	298	0.16150	0.17660	0.16970	0.09860	0.13520	0.12990	0.19550	0.20890	0.07680	0.19090	0.19480	0.18520	0.16480	0.11700	0.16340	0.09620	0.12200	0.13000	0.16530	0.10600	0.08310	0.19230	0.18120	0.22680	0.15860	0.15440	0.10420	0.12960	0.16160	0.14610	0.12620	0.12090	0.08030	0.12250	0.17910	0.18100	0.16630	0.09920	0.13720	0.11230	0.11210	0.13770	0.14620	0.11410	0.07340	0.17580	0.16270	0.18420	0.19610	0.10110	0.11850	0.12760	0.13360	0.11520	0.11060	0.10600	0.08620	0.18090	0.16930	0.18040	0.15200	0.15820	0.10060	0.11350	0.13160	0.14980	0.14010	0.09440	0.07470	0.17970	0.18540	0.20940	0.17530	0.14890	0.11840	0.14320	0.14990	0.15790	0.12020	0.11680	0.18020	0.12950	0.16520	0.19560	0.14800	0.14200	0.13590	0.16160	0.15080	0.12590	0.12190	0.17110	0.14000	0.14660	0.17550	0.25440
64=04:29:04	56673	298	0.16460	0.17730	0.17680	0.10140	0.13700	0.13350	0.20050	0.20860	0.08570	0.19720	0.20250	0.18800	0.16510	0.12030	0.16680	0.09710	0.13000	0.13530	0.17170	0.10860	0.08190	0.19920	0.18700	0.25260	0.15640	0.15720	0.10700	0.13400	0.16760	0.14940	0.13030	0.12650	0.07870	0.12740	0.19100	0.19290	0.16660	0.10300	0.14220	0.11630	0.11740	0.14240	0.15120	0.11850	0.07240	0.18230	0.17040	0.22000	0.18760	0.10500	0.12000	0.13110	0.13770	0.11860	0.11490	0.10850	0.08630	0.18800	0.18010	0.18980	0.15950	0.16180	0.10280	0.11850	0.13930	0.15590	0.14420	0.09620	0.07340	0.18660	0.19710	0.20420	0.17620	0.15290	0.12020	0.14850	0.15290	0.16290	0.12570	0.12140	0.18570	0.13480	0.16940	0.20020	0.15300	0.14530	0.14150	0.16460	0.15800	0.13030	0.12610	0.17880	0.14340	0.15280	0.17430	0.24310
65=04:43:49	57558	300	0.17930	0.17980	0.18080	0.10190	0.14030	0.13780	0.20890	0.21290	0.08430	0.20070	0.21090	0.19330	0.17050	0.12470	0.17430	0.09800	0.13330	0.14050	0.17650	0.10880	0.08450	0.20420	0.19440	0.26840	0.15980	0.16200	0.10830	0.13600	0.17090	0.15390	0.13280	0.12750	0.08060	0.13170	0.19810	0.19510	0.17260	0.10540	0.14430	0.12000	0.12060	0.14600	0.15590	0.12170	0.07200	0.18750	0.17860	0.22400	0.19810	0.10690	0.12360	0.13470	0.14020	0.12120	0.11690	0.11240	0.08720	0.19520	0.18920	0.19830	0.16470	0.16680	0.10350	0.12120	0.14020	0.15900	0.14860	0.09800	0.07390	0.18900	0.20330	0.20510	0.18750	0.15850	0.12270	0.15110	0.15770	0.17120	0.12810	0.12430	0.19220	0.14030	0.17830	0.20430	0.15530	0.14890	0.14420	0.16870	0.16160	0.13590	0.12980	0.18420	0.14800	0.15970	0.18030	0.25540
66=04:58:34	58443	300	0.17290	0.18610	0.19110	0.10480	0.14110	0.14120	0.22000	0.21760	0.08420	0.20760	0.21580	0.19800	0.17480	0.12600	0.17910	0.10110	0.13510	0.14090	0.17910	0.10970	0.08200	0.20810	0.19650	0.26450	0.16600	0.16300	0.11050	0.13890	0.17740	0.15720	0.13540	0.12750	0.07950	0.12950	0.20180	0.20000	0.17540	0.10680	0.14670	0.12090	0.11900	0.14810	0.15500	0.11840	0.07330	0.19290	0.17780	0.23300	0.20260	0.10780	0.12640	0.13660	0.14200	0.12500	0.11840	0.11050	0.08700	0.19930	0.19200	0.20190	0.16660	0.16980	0.10460	0.12360	0.14270	0.16180	0.14970	0.10110	0.07450	0.19300	0.20670	0.25800	0.19110	0.15870	0.12510	0.15600	0.16220	0.17490	0.12990	0.12500	0.19880	0.14000	0.18130	0.20750	0.15580	0.15370	0.14460	0.17370	0.16460	0.13700	0.12970	0.18630	0.14750	0.15770	0.18480	0.26470
67=05:13:19	59328	301	0.18650	0.19470	0.19040	0.10480	0.14520	0.14420	0.22160	0.22200	0.08310	0.21440	0.21760	0.20290	0.17680	0.12760	0.18400	0.10210	0.14150	0.14590	0.18740	0.11200	0.08220	0.21600	0.20320	0.28070	0.16990	0.16420	0.11220	0.14400	0.18230	0.16110	0.13980	0.13330	0.07950	0.13490	0.20660	0.20810	0.18140	0.10830	0.15400	0.12350	0.12340	0.15530	0.16360	0.12440	0.07180	0.20110	0.18500	0.22820	0.20360	0.10970	0.12860	0.13870	0.14690	0.12870	0.12260	0.11390	0.08620	0.20710	0.19670	0.20480	0.16630	0.17220	0.10670	0.12800	0.14820	0.16540	0.15530	0.09840	0.07330	0.20110	0.20880	0.24100	0.19210	0.16260	0.12760	0.15970	0.16610	0.17850	0.13300	0.12870	0.20440	0.14580	0.18420	0.21200	0.16320	0.15580	0.15150	0.17820	0.17020	0.14220	0.13470	0.19230	0.15180	0.16430	0.18720	0.25630
68=05:28:04	60212	300	0.17940	0.19620	0.19540	0.10500	0.14740	0.14670	0.22630	0.22140	0.08780	0.21300	0.22080	0.20570	0.18110	0.13020	0.18460	0.10160	0.14090	0.14520	0.18820	0.11060	0.08340	0.21960	0.20530	0.27550	0.16930	0.17180	0.11380	0.14520	0.18340	0.16440	0.14060	0.13350	0.08230	0.13430	0.20940	0.21350	0.18280	0.10800	0.15210	0.12270	0.12320	0.15270	0.16320	0.12120	0.07110	0.19940	0.18970	0.20760	0.21040	0.11120	0.13410	0.14110	0.14790	0.13030	0.12080	0.11250	0.08620	0.21170	0.19690	0.21230	0.16250	0.17390	0.10710	0.12460	0.14910	0.16660	0.15600	0.09670	0.07130	0.20140	0.21090	0.20630	0.20220	0.16710	0.13230	0.16370	0.16950	0.18280	0.13240	0.12910	0.20370	0.14630	0.18460	0.21680	0.16260	0.15760	0.14610	0.17980	0.17250	0.13680	0.13030	0.19750	0.15210	0.16320	0.18720	0.24790
69=05:42:49	61097	301	0.18650	0.19810	0.20360	0.10780	0.15130	0.14740	0.23320	0.22480	0.08690	0.22020	0.23020	0.20700	0.18740	0.13090	0.19180	0.10370	0.14250	0.14830	0.19550	0.11300	0.08100	0.22580	0.21520	0.28730	0.17190	0.17320	0.14320	0.14810	0.19200	0.16940	0.14610	0.13660	0.07890	0.13910	0.21720	0.21670	0.18650	0.10860	0.15740	0.12700	0.12810	0.15820	0.16830	0.12590	0.07210	0.20660	0.19620	0.25220	0.20990	0.11240	0.13330	0.14540	0.15240	0.13450	0.12660	0.11800	0.08510	0.21790	0.20710	0.21940	0.16900	0.18110	0.10980	0.12910	0.15460	0.17470	0.16290	0.10080	0.07290	0.21220	0.22150	0.24450	0.20450	0.16990	0.13280	0.16680	0.17510	0.18930	0.13730	0.13440	0.21300	0.15350	0.19290	0.22150	0.17040	0.16240	0.15280	0.18640	0.17850	0.14350	0.13880	0.20210	0.15770	0.17550	0.19430	0.26460
70=05:57:34	61982	301	0.20550	0.20180	0.20440	0.10920	0.15550	0.15360	0.23570	0.22950	0.10230	0.22390	0.23030	0.21270	0.19110	0.13490	0.19620	0.10530	0.14980	0.15320	0.19790	0.11380	0.08670	0.23300	0.21890	0.29000	0.17820	0.17670	0.12030	0.15270	0.19710	0.17210	0.14830	0.13890	0.08110	0.14410	0.22200	0.22150	0.19490	0.11230	0.16500	0.13050	0.12940	0.16360	0.17390	0.12760	0.07270	0.21520	0.19950	0.24330	0.21950	0.11520	0.13910	0.14890	0.15690	0.13650	0.12910	0.11750	0.08670	0.22440	0.20980	0.21600	0.17450	0.18590	0.11450	0.13250	0.15940	0.17830	0.16640	0.10200	0.07470	0.21940	0.22550	0.25190	0.19910	0.17350	0.13640	0.17020	0.17910	0.19260	0.14130	0.13790	0.21820	0.15790	0.19740	0.22340	0.17110	0.16770	0.15810	0.19230	0.18320	0.14840	0.14090	0.20910	0.16420	0.17630	0.19760	0.27930
71=06:12:19	62867	298	0.19780	0.20800	0.20890	0.11100	0.16020	0.15250	0.24490	0.23290	0.09460	0.22790	0.23860	0.21750	0.19780	0.13540	0.20040	0.10700	0.15310	0.15700	0.20560	0.11520	0.07970	0.23570	0.22760	0.30760	0.18230	0.18240	0.12120	0.15520	0.20170	0.17790	0.15320	0.14140	0.07930	0.14680	0.22870	0.23030	0.20140	0.11300	0.16690	0.13410	0.13290	0.16600	0.17960	0.12840	0.07190	0.22140	0.20800	0.25100	0.22760	0.11670	0.14420	0.15450	0.16150	0.13750	0.13120	0.12060	0.08680	0.23380	0.21650	0.22530	0.17910	0.18860	0.11370	0.13590	0.16250	0.18270	0.17180	0.10090	0.07200	0.22450	0.23000	0.23890	0.20470	0.17920	0.14590	0.17570	0.18420	0.20110	0.14660	0.14020	0.22380	0.15910	0.20080	0.23030	0.17580	0.17000	0.16010	0.19800	0.19000	0.15200	0.14380	0.21510	0.16520	0.17910	0.19950	0.26110
72=06:27:03	63752	300	0.19630	0.21570	0.21800	0.11260	0.16210	0.15630	0.25120	0.23540	0.09490	0.23370	0.24190	0.22160	0.20110	0.13670	0.20910	0.10830	0.15560	0.15810	0.21370	0.11710	0.08200	0.24740	0.23080	0.29830	0.18800	0.18630	0.12240	0.15810	0.20920	0.18160	0.15400	0.14340	0.07990	0.15120	0.23150	0.23380	0.20850	0.11660	0.17160	0.13570	0.13670	0.17190	0.18360	0.13070	0.07080	0.22700	0.21100	0.24640	0.22930	0.12080	0.14340	0.15720	0.16350	0.14200	0.13410	0.12040	0.08720	0.23680	0.21870	0.22770	0.18030	0.19280	0.11570	0.13650	0.16680	0.18840	0.17700	0.10580	0.07320	0.23160	0.23150	0.23970	0.22320	0.18080	0.14660	0.18100	0.19050	0.20600	0.14890	0.14300	0.22840	0.16660	0.20410	0.23130	0.18310	0.17450	0.16490	0.20290	0.19540	0.15620	0.14750	0.21690	0.16910	0.18180	0.20180	0.26670
73=06:41:48	64637	301	0.20400	0.22080	0.22130	0.11560	0.16910	0.16240	0.26210	0.24180	0.09660	0.23820	0.24800	0.22590	0.20540	0.14120	0.21660	0.11230	0.16000	0.16330	0.22020	0.11810	0.08150	0.24980	0.23680	0.30960	0.18880	0.19280	0.12570	0.16480	0.21830	0.18840	0.16120	0.14890	0.08030	0.15670	0.24040	0.24100	0.21120	0.11920	0.17570	0.14100	0.14180	0.17760	0.18830	0.13180	0.07260	0.23360	0.21910	0.25310	0.23870	0.12270	0.15150	0.16330	0.17010	0.14680	0.14020	0.12240	0.08910	0.24640	0.22490	0.23920	0.18570	0.19870	0.11970	0.13970	0.17190	0.19560	0.18090	0.10710	0.07320	0.23870	0.23740	0.24390	0.23140	0.18490	0.14900	0.18720	0.19780	0.21490	0.15020	0.14730	0.23490	0.17290	0.20750	0.23700	0.18820	0.17820	0.17120	0.21290	0.20210	0.16050	0.15230	0.22200	0.17490	0.18900	0.20440	0.27710
74=06:56:33	65522	300	0.21030	0.22040	0.22380	0.11710	0.17350	0.16360	0.26230	0.24090	0.09860	0.23990	0.25260	0.22760	0.21030	0.14630	0.22270	0.11090	0.16290	0.16900	0.22500	0.11860	0.08140	0.25280	0.23980	0.31510	0.19330	0.19340	0.13250	0.16510	0.22110	0.19140	0.16370	0.14640	0.08030	0.15950	0.24160	0.24110	0.21460	0.12030	0.17890	0.14360	0.14160	0.17760	0.19190	0.13280	0.07250	0.23840	0.21970	0.26880	0.24930	0.12310	0.15330	0.16480	0.17480	0.14920	0.14170	0.12260	0.08640	0.24710	0.23000	0.23960	0.19250	0.20640	0.12190	0.14370	0.17500	0.19690	0.18450	0.10790	0.07300	0.23830	0.24000	0.24690	0.22900	0.19100	0.15080	0.19050	0.19800	0.21820	0.15430	0.15070	0.23790	0.17550	0.21080	0.23650	0.19190	0.18310	0.17370	0.21720	0.20590	0.16330	0.15510	0.22410	0.17940	0.19270	0.20740	0.26760
75=07:11:18	66407	300	0.20940	0.22590	0.22940	0.11800	0.17600	0.16660	0.26830	0.24150	0.09930	0.24200	0.25500	0.22890	0.21490	0.14630	0.22320	0.11410	0.16730	0.17110	0.23090	0.11930	0.08190	0.26080	0.24580	0.32490	0.20570	0.19820	0.14660	0.16900	0.22930	0.19260	0.16790	0.15060	0.07980	0.15910	0.24640	0.24620	0.21440	0.12140	0.18260	0.14240	0.14700	0.18270	0.19810	0.13350	0.07290	0.23970	0.22260	0.27830	0.24720	0.12640	0.15820	0.16990	0.17640	0.15250	0.14290	0.12420	0.08680	0.25100	0.23410	0.24040	0.19310	0.20810	0.12340	0.14720	0.17710	0.20030	0.18990	0.10830	0.07300	0.24540	0.24510	0.26600	0.23150	0.19270	0.15310	0.19780	0.20640	0.22700	0.15820	0.15390	0.24290	0.18190	0.21580	0.24170	0.19750	0.18580	0.17920	0.22040	0.21250	0.16520	0.15720	0.22840	0.18310	0.19670	0.20960	0.27030
76=07:26:03	67291	301	0.21530	0.23270	0.23040	0.12100	0.18060	0.17060	0.27270	0.24830	0.09730	0.24340	0.25960	0.23590	0.22240	0.15100	0.22580	0.11430	0.17020	0.17270	0.23150	0.11910	0.08180	0.26080	0.25000	0.32870	0.20300	0.20550	0.13190	0.17570	0.23500	0.19630	0.17170	0.15240	0.07980	0.16160	0.25080	0.25190	0.22510	0.12230	0.19030	0.14710	0.14660	0.18540	0.20450	0.13310	0.07150	0.24230	0.22790	0.27120	0.25310	0.13050	0.15930	0.17470	0.18180	0.15580	0.14600	0.12390	0.08610	0.25810	0.23480	0.24780	0.20380	0.21340	0.12250	0.14740	0.18300	0.20420	0.19580	0.10810	0.07290	0.24520	0.24760	0.23440	0.24520	0.19890	0.16040	0.20300	0.21130	0.23220	0.15910	0.15520	0.24570	0.18530	0.21750	0.24600	0.20650	0.19070	0.18230	0.22650	0.21810	0.16860	0.16090	0.23450	0.18440	0.19720	0.21220	0.27340
77=07:40:48	68176	300	0.20950	0.23290	0.23450	0.11910	0.17920	0.17190	0.26730	0.24260	0.09380	0.25150	0.25310	0.23150	0.21860	0.14910	0.23110	0.11490	0.17310	0.16980	0.23520	0.11830	0.08100	0.26340	0.24590	0.31730	0.21230	0.20040	0.15820	0.17350	0.23780	0.19430	0.17000	0.15170	0.08170	0.16120	0.24350	0.24850	0.22210	0.12470	0.18780	0.14460	0.14940	0.18940	0.20230	0.12980	0.07130	0.24850	0.22300	0.26820	0.24890	0.12930	0.15590	0.16900	0.17820	0.15300	0.14490	0.12160	0.08550	0.25220	0.23220	0.24360	0.19830	0.21020	0.12460	0.14910	0.18150	0.20110	0.19420	0.10890	0.07190	0.24320	0.24430	0.27700	0.24450	0.19690	0.15800	0.20750	0.21890	0.23100	0.16160	0.15660	0.24630	0.18480	0.21840	0.24720	0.20440	0.19550	0.17990	0.22590	0.21720	0.17190	0.16040	0.23240	0.18460	0.19770	0.21180	0.28150
78=07:55:33	69061	298	0.21980	0.23990	0.23600	0.12590	0.18910	0.17910	0.27640	0.24870	0.09760	0.25500	0.26510	0.24070	0.22840	0.15720	0.23690	0.11820	0.18250	0.18290	0.24580	0.12300	0.08270	0.27330	0.25820	0.30620	0.21710	0.21510	0.14620	0.18470	0.24780	0.20410	0.17990	0.16120	0.08510	0.17180	0.26030	0.26100	0.23250	0.12970	0.20170	0.15460	0.15760	0.19920	0.21880	0.14160	0.07230	0.25580	0.23760	0.28240	0.25850	0.13330	0.16990	0.18130	0.19070	0.16320	0.15500	0.13030	0.08810	0.26640	0.24430	0.25300	0.21220	0.22650	0.13200	0.15610	0.19500	0.21490	0.20550	0.11490	0.07370	0.25900	0.25720	0.27210	0.25220	0.20710	0.17010	0.21520	0.22500	0.24300	0.16870	0.16610	0.25420	0.19600	0.22370	0.24850	0.21940	0.20190	0.19480	0.23890	0.22780	0.18030	0.17150	0.24230	0.19920	0.20900	0.21900	0.27650
79=08:10:18	69946	300	0.22270	0.24620	0.24300	0.12680	0.19290	0.18460	0.28240	0.25630	0.09820	0.25990	0.26520	0.24480	0.23420	0.15460	0.24210	0.11930	0.18610	0.18170	0.25050	0.12390	0.08030	0.27990	0.26240	0.33240	0.22130	0.21850	0.19420	0.18710	0.25650	0.20940	0.18400	0.16320	0.08220	0.17790	0.25810	0.26740	0.23980	0.13050	0.20420	0.15450	0.15870	0.20190	0.22100	0.14120	0.07120	0.26360	0.24010	0.27420	0.25660	0.13470	0.16780	0.18440	0.19390	0.16580	0.15770	0.13100	0.08770	0.27180	0.24540	0.25810	0.21250	0.22580	0.13410	0.15860	0.19840	0.21760	0.21190	0.11310	0.07320	0.26340	0.25460	0.28630	0.25230	0.21230	0.16980	0.22210	0.23340	0.24820	0.17350	0.17040	0.25840	0.20060	0.22760	0.25690	0.22180	0.20770	0.19690	0.24010	0.23120	0.18280	0.17170	0.24610	0.20130	0.21490	0.22040	0.27040
80=08:25:02	70831	300	0.23130	0.24790	0.24700	0.13070	0.20250	0.18830	0.28870	0.25590	0.09910	0.26650	0.27000	0.24760	0.24300	0.16620	0.24970	0.12230	0.19270	0.19320	0.25920	0.12590	0.08080	0.28550	0.26800	0.33060	0.22500	0.22660	0.18870	0.19340	0.25860	0.21390	0.18990	0.16690	0.08020	0.18190	0.26550	0.26880	0.24770	0.13360	0.21530	0.16180	0.16590	0.20710	0.22800	0.14570	0.07350	0.26780	0.24650	0.29020	0.26520	0.13980	0.17780	0.19110	0.20330	0.17180	0.16340	0.13390	0.08870	0.27780	0.25110	0.25890	0.22400	0.23860	0.13930	0.16320	0.20450	0.22390	0.21950	0.11800	0.07460	0.27010	0.26140	0.27770	0.26160	0.21910	0.17580	0.22510	0.23610	0.25300	0.17680	0.17480	0.26300	0.20710	0.23280	0.25450	0.22720	0.21540	0.20480	0.25100	0.23890	0.18880	0.18270	0.25200	0.20780	0.21880	0.22160	0.30270
81=08:39:47	71716	298	0.22910	0.24900	0.24280	0.13050	0.20510	0.18920	0.28390	0.24930	0.09940	0.26340	0.27320	0.24470	0.23520	0.16900	0.24400	0.12340	0.19650	0.19260	0.25670	0.12830	0.08150	0.28350	0.26850	0.33440	0.22720	0.22650	0.15130	0.19630	0.25950	0.21140	0.19580	0.16800	0.08220	0.18210	0.26940	0.26820	0.24510	0.13690	0.21860	0.16340	0.16570	0.21140	0.23140	0.14380	0.07220	0.26360	0.24670	0.28350	0.27550	0.14130	0.17630	0.19100	0.20790	0.17580	0.16430	0.13210	0.08610	0.27390	0.25030	0.26150	0.21990	0.24110	0.13860	0.16720	0.21140	0.22180	0.22080	0.11390	0.07230	0.26680	0.26020	0.27220	0.27300	0.22190	0.18120	0.23140	0.23460	0.25310	0.18250	0.17980	0.26240	0.21040	0.23260	0.25440	0.23390	0.21770	0.21020	0.24960	0.24010	0.19260	0.18480	0.24840	0.20700	0.21580	0.22050	0.28270
82=08:54:32	72601	301	0.23100	0.25200	0.25220	0.13200	0.21260	0.19310	0.29340	0.25430	0.09370	0.26540	0.27760	0.24920	0.24180	0.17330	0.25270	0.12700	0.20030	0.19790	0.26320	0.12580	0.09030	0.28720	0.27340	0.34800	0.23410	0.23480	0.15580	0.20130	0.26650	0.21560	0.19920	0.16970	0.08350	0.19070	0.27560	0.27520	0.24790	0.13860	0.22230	0.16530	0.17080	0.21390	0.23580	0.14490	0.07080	0.26810	0.25050	0.29140	0.28090	0.14380	0.18160	0.19870	0.21200	0.17740	0.16930	0.13450	0.08580	0.28180	0.25810	0.26660	0.22960	0.24650	0.14110	0.17010	0.21530	0.22720	0.22650	0.11430	0.07220	0.27130	0.26690	0.29250	0.28060	0.22460	0.18250	0.23500	0.24210	0.26450	0.18730	0.18410	0.26930	0.21410	0.23720	0.25850	0.23840	0.22210	0.21470	0.25570	0.24840	0.19620	0.18860	0.25190	0.21460	0.22280	0.22680	0.29910
83=09:09:17	73486	298	0.23890	0.25710	0.25880	0.13880	0.21680	0.20000	0.30350	0.26280	0.09540	0.26930	0.27950	0.25390	0.25510	0.17280	0.26530	0.12990	0.20510	0.20360	0.27360	0.12760	0.07850	0.29370	0.28020	0.34240	0.23790	0.24670	0.19630	0.20860	0.27510	0.22330	0.20820	0.17680	0.07970	0.19990	0.27670	0.28180	0.25880	0.14310	0.22700	0.17310	0.17840	0.21850	0.24230	0.14950	0.07220	0.28190	0.25740	0.29630	0.27950	0.14940	0.19330	0.20610	0.22160	0.18370	0.17480	0.13920	0.08800	0.29200	0.26060	0.27380	0.23920	0.25200	0.14860	0.17420	0.22290	0.23780	0.23610	0.11780	0.07380	0.28350	0.27060	0.28800	0.28540	0.23050	0.18820	0.24210	0.25300	0.27500	0.19620	0.19210	0.27300	0.22340	0.24130	0.26550	0.24360	0.22680	0.22290	0.26440	0.25580	0.20730	0.19660	0.26430	0.22110	0.23240	0.22920	0.28960
84=09:24:02	74370	298	0.24300	0.25930	0.26070	0.14110	0.22510	0.20270	0.30960	0.26400	0.09550	0.27030	0.28750	0.25660	0.25270	0.18100	0.26570	0.13300	0.21520	0.21200	0.27670	0.12930	0.08060	0.29790	0.28270	0.36240	0.24550	0.25010	0.21100	0.21590	0.28130	0.22850	0.21700	0.17870	0.07890	0.20340	0.28810	0.28380	0.26230	0.14600	0.23360	0.17930	0.18090	0.22290	0.24900	0.14830	0.07280	0.27900	0.26010	0.31540	0.29910	0.15430	0.19050	0.21080	0.23090	0.18960	0.18110	0.13930	0.08810	0.29710	0.27150	0.28110	0.24240	0.26400	0.15830	0.17870	0.23040	0.23910	0.24090	0.11490	0.07330	0.28150	0.27780	0.27680	0.29440	0.23760	0.19500	0.25240	0.25630	0.28010	0.20180	0.19910	0.28010	0.22790	0.24330	0.26960	0.24980	0.23270	0.22960	0.26950	0.26050	0.21090	0.20350	0.26400	0.22420	0.23210	0.23040	0.28240
85=09:38:47	75255	298	0.24190	0.26250	0.26110	0.14370	0.22760	0.20960	0.30810	0.26640	0.09770	0.27930	0.28410	0.25840	0.26070	0.18510	0.26790	0.13660	0.22150	0.21410	0.28270	0.13260	0.08060	0.30510	0.28600	0.35120	0.25140	0.25710	0.21530	0.22100	0.28650	0.23090	0.22200	0.18570	0.08500	0.21250	0.28310	0.28630	0.26460	0.14990	0.24130	0.18210	0.18670	0.22960	0.25510	0.15310	0.07300	0.28530	0.26110	0.32940	0.29630	0.15640	0.20110	0.21900	0.23750	0.19530	0.18790	0.14310	0.08900	0.29960	0.26830	0.28070	0.24750	0.26440	0.16920	0.18410	0.23550	0.24280	0.24260	0.12290	0.07420	0.28470	0.27290	0.28930	0.29700	0.24080	0.20260	0.25320	0.26220	0.28250	0.20820	0.20280	0.28370	0.23070	0.24630	0.26580	0.25360	0.23830	0.23290	0.27430	0.26240	0.21660	0.20660	0.26710	0.22950	0.23360	0.23170	0.31080
86=09:53:32	76140	298	0.24620	0.26300	0.26320	0.14280	0.23200	0.20930	0.30830	0.26320	0.09560	0.27950	0.28500	0.25550	0.26370	0.18890	0.27450	0.13440	0.22530	0.21440	0.28240	0.13120	0.08580	0.30790	0.28560	0.35150	0.24200	0.25910	0.17260	0.22520	0.29100	0.22980	0.22480	0.18240	0.07920	0.21440	0.28790	0.28150	0.26730	0.15010	0.24230	0.18350	0.19020	0.23100	0.25700	0.15480	0.07350	0.28700	0.26480	0.30620	0.30200	0.15710	0.20050	0.22140	0.24190	0.19470	0.19010	0.14070	0.08570	0.29590	0.27590	0.27630	0.24970	0.26840	0.15780	0.18850	0.23880	0.24480	0.24610	0.11670	0.07260	0.28570	0.27750	0.31080	0.29960	0.24530	0.20910	0.25630	0.25970	0.28140	0.21060	0.20690	0.28610	0.23130	0.25130	0.26710	0.25210	0.24190	0.23860	0.27770	0.26520	0.22050	0.21000	0.26610	0.23130	0.23580	0.23610	0.30050
87=10:08:17	77025	301	0.24620	0.26570	0.26750	0.14610	0.23460	0.21200	0.30840	0.26230	0.09760	0.27850	0.29170	0.25640	0.26280	0.19060	0.27120	0.13780	0.22650	0.21240	0.28210	0.13100	0.08070	0.30380	0.28850	0.35980	0.25500	0.25810	0.21630	0.23030	0.29390	0.23170	0.22760	0.18740	0.08950	0.21740	0.29370	0.28990	0.27220	0.15420	0.24320	0.18460	0.19220	0.22870	0.25640	0.15020	0.07200	0.28400	0.26920	0.30650	0.30590	0.16240	0.20530	0.22510	0.23890	0.19680	0.19340	0.14210	0.08680	0.30230	0.27450	0.28480	0.25410	0.26780	0.16110	0.18810	0.24040	0.24060	0.25090	0.11910	0.07270	0.28530	0.27940	0.31140	0.31270	0.24900	0.20770	0.26220	0.26600	0.29010	0.21300	0.21040	0.28590	0.23710	0.24910	0.27510	0.26250	0.24470	0.24070	0.27590	0.26970	0.22320	0.21510	0.26670	0.23190	0.23520	0.23430	0.29340
88=10:23:02	77910	301	0.24910	0.27180	0.26980	0.15270	0.24300	0.21820	0.31600	0.26870	0.09680	0.28260	0.29780	0.26370	0.26630	0.19780	0.28000	0.14150	0.23740	0.22250	0.29250	0.13390	0.08410	0.30830	0.29410	0.36220	0.26110	0.27200	0.21940	0.24060	0.29870	0.23880	0.23960	0.19430	0.08500	0.22990	0.29790	0.29780	0.28340	0.15770	0.25250	0.19380	0.20200	0.23710	0.27000	0.15610	0.07250	0.29500	0.27540	0.33470	0.30240	0.16780	0.21100	0.23780	0.25250	0.20670	0.20290	0.14920	0.08810	0.31080	0.28200	0.29170	0.26600	0.27710	0.16780	0.19560	0.25130	0.25100	0.25900	0.12480	0.07350	0.29440	0.28520	0.30480	0.31460	0.25420	0.21890	0.26880	0.27190	0.29610	0.22180	0.21840	0.29330	0.24510	0.25440	0.27550	0.26810	0.25030	0.24850	0.28670	0.27800	0.23210	0.22070	0.27650	0.24040	0.24470	0.23720	0.31110
89=10:37:46	78795	301	0.24970	0.26640	0.26520	0.15400	0.24260	0.21520	0.30830	0.26590	0.09470	0.28350	0.29120	0.26150	0.26740	0.19800	0.27890	0.13980	0.23820	0.22130	0.29310	0.13230	0.07810	0.31180	0.29290	0.36610	0.26580	0.27270	0.19230	0.23940	0.29530	0.23680	0.23660	0.19500	0.08080	0.22850	0.29430	0.29670	0.27460	0.15660	0.25540	0.19480	0.20640	0.23500	0.26920	0.15620	0.07180	0.28850	0.27230	0.35780	0.30720	0.16760	0.21640	0.23960	0.25530	0.20540	0.20590	0.14740	0.08620	0.30400	0.27270	0.28670	0.26330	0.27810	0.16900	0.19540	0.25100	0.24860	0.25620	0.12390	0.07250	0.29540	0.27940	0.28050	0.31170	0.25580	0.21750	0.26350	0.26940	0.29160	0.22180	0.21710	0.28820	0.24150	0.25250	0.27070	0.26650	0.25030	0.24780	0.28440	0.27510	0.23320	0.22140	0.27280	0.23950	0.24100	0.23600	0.30520
90=10:52:31	79680	300	0.24630	0.27050	0.27870	0.15720	0.24690	0.21920	0.31630	0.26500	0.09720	0.28520	0.29660	0.26370	0.27360	0.20340	0.28600	0.14810	0.24410	0.22560	0.29820	0.13860	0.08230	0.31590	0.29880	0.36360	0.26780	0.27250	0.21510	0.24400	0.30520	0.23920	0.24260	0.19460	0.08020	0.23150	0.29710	0.29640	0.27580	0.16330	0.25550	0.20110	0.21270	0.24580	0.27090	0.15810	0.07320	0.29690	0.27350	0.32610	0.31010	0.17340	0.22350	0.24490	0.25780	0.20940	0.21220	0.14940	0.08720	0.30870	0.27840	0.29160	0.27300	0.28180	0.17490	0.20800	0.25540	0.25470	0.27000	0.12600	0.07340	0.29610	0.28580	0.30530	0.31990	0.26020	0.22460	0.27400	0.28080	0.30300	0.23140	0.22560	0.29380	0.24810	0.25730	0.27780	0.27220	0.25640	0.25440	0.29070	0.28520	0.24210	0.22880	0.27970	0.24610	0.24870	0.23890	0.29560
91=11:07:16	80565	298	0.25990	0.27840	0.28510	0.16060	0.25230	0.22870	0.33160	0.27300	0.09150	0.28800	0.30290	0.26440	0.28270	0.20480	0.29130	0.14910	0.24670	0.23010	0.29900	0.13760	0.07870	0.31600	0.29620	0.37700	0.26980	0.28820	0.18730	0.25540	0.31500	0.24320	0.24950	0.19700	0.07770	0.23950	0.30290	0.30010	0.28790	0.16290	0.25780	0.20540	0.21410	0.24530	0.27310	0.15800	0.07180	0.30030	0.27870	0.31880	0.31640	0.17420	0.22690	0.25410	0.26110	0.21110	0.21420	0.14740	0.08540	0.31140	0.28690	0.29070	0.27630	0.28560	0.17530	0.21160	0.25810	0.25650	0.26860	0.12270	0.07250	0.29920	0.28890	0.31900	0.32260	0.26230	0.23030	0.28090	0.28820	0.30820	0.23550	0.22760	0.29880	0.25160	0.26090	0.28280	0.28370	0.26010	0.25960	0.29660	0.28860	0.24280	0.23340	0.28070	0.24860	0.25180	0.24550	0.29650
92=11:22:01	81450	298	0.26110	0.27840	0.28130	0.16600	0.26020	0.23160	0.32860	0.27260	0.09600	0.29050	0.29790	0.26990	0.28260	0.21540	0.29950	0.15320	0.25470	0.23670	0.30760	0.14140	0.08010	0.32450	0.30270	0.36320	0.27210	0.29230	0.24130	0.26160	0.31760	0.24860	0.25500	0.20430	0.08020	0.24880	0.30020	0.30290	0.29500	0.16680	0.26640	0.21460	0.22300	0.25140	0.28190	0.16490	0.07270	0.30900	0.27620	0.32850	0.31790	0.18230	0.23390	0.26010	0.27350	0.21740	0.22080	0.15020	0.08540	0.31610	0.28570	0.28780	0.28390	0.29190	0.18660	0.21870	0.26340	0.26210	0.27340	0.12790	0.07410	0.30590	0.28690	0.32700	0.32520	0.26540	0.23440	0.28190	0.29160	0.31050	0.23860	0.22830	0.30110	0.25500	0.26080	0.27410	0.28070	0.26510	0.26500	0.30080	0.28800	0.25160	0.23540	0.28150	0.25430	0.25490	0.24300	0.29530
93=11:36:46	82335	300	0.26590	0.27740	0.28080	0.16980	0.26190	0.23320	0.32840	0.27340	0.09690	0.29140	0.30080	0.27060	0.28620	0.21990	0.29860	0.15590	0.26100	0.23780	0.30860	0.14250	0.07940	0.32440	0.30220	0.35260	0.27630	0.29490	0.24420	0.26410	0.31490	0.24880	0.26060	0.20980	0.08000	0.25390	0.30110	0.30500	0.29230	0.17190	0.27180	0.21950	0.22930	0.25430	0.28610	0.16710	0.07220	0.30970	0.28060	0.32110	0.32430	0.18270	0.23940	0.26680	0.27770	0.22030	0.22650	0.15370	0.08700	0.31880	0.28340	0.29330	0.28570	0.29600	0.19220	0.22490	0.27200	0.26440	0.27570	0.13250	0.07350	0.30730	0.28660	0.31900	0.32470	0.26880	0.24030	0.28350	0.29140	0.31340	0.24340	0.23670	0.29780	0.25780	0.25900	0.27420	0.28320	0.26460	0.26860	0.30550	0.29210	0.25530	0.24090	0.28610	0.25430	0.25440	0.24300	0.31420
94=11:51:31	83220	298	0.26610	0.28310	0.28150	0.17250	0.26300	0.23420	0.32840	0.27230	0.09620	0.29020	0.30530	0.26810	0.28440	0.22490	0.29870	0.15940	0.26340	0.23970	0.31190	0.14120	0.08070	0.31850	0.30770	0.37680	0.27970	0.29410	0.24040	0.27140	0.31550	0.25070	0.26350	0.21040	0.08050	0.25470	0.30670	0.30660	0.29530	0.17640	0.27110	0.22220	0.23400	0.25410	0.28700	0.16500	0.07250	0.30890	0.28640	0.33950	0.32390	0.18960	0.24250	0.26920	0.27950	0.22540	0.23270	0.15670	0.08680	0.31820	0.28610	0.29810	0.28970	0.29610	0.19520	0.22810	0.27410	0.26260	0.28100	0.13350	0.07220	0.30600	0.29140	0.32360	0.32390	0.27040	0.24360	0.28900	0.29480	0.31370	0.24630	0.24110	0.30020	0.26170	0.26260	0.28180	0.28780	0.26900	0.26890	0.30470	0.29260	0.25870	0.24270	0.28520	0.25850	0.25830	0.24450	0.29200
95=12:06:16	84104	301	0.26490	0.28010	0.28620	0.17630	0.26720	0.23600	0.32680	0.27460	0.09690	0.29820	0.30050	0.26990	0.28960	0.22890	0.30570	0.16200	0.26650	0.24250	0.31270	0.14470	0.08220	0.33340	0.30470	0.35880	0.27880	0.29630	0.22880	0.27330	0.32360	0.25140	0.26610	0.21460	0.08080	0.26080	0.30090	0.31030	0.29710	0.17960	0.27670	0.23160	0.23950	0.25890	0.29120	0.17040	0.07310	0.31430	0.28620	0.32520	0.32590	0.19330	0.24770	0.27560	0.28540	0.22590	0.23770	0.15750	0.08680	0.31730	0.28870	0.29800	0.28940	0.29980	0.20150	0.23570	0.27560	0.26880	0.28310	0.13300	0.07460	0.31250	0.29030	0.33610	0.33710	0.27280	0.24710	0.29140	0.29880	0.31690	0.25370	0.24280	0.30410	0.26260	0.26680	0.28200	0.29040	0.27260	0.27440	0.30920	0.29680	0.26400	0.24570	0.28890	0.26080	0.26320	0.24620	0.30980
96=12:21:01	84989	301	0.27280	0.28150	0.28730	0.18400	0.27470	0.23730	0.33040	0.28060	0.09640	0.29730	0.30680	0.27770	0.29930	0.23930	0.30440	0.16370	0.27320	0.24970	0.31990	0.14690	0.08050	0.33350	0.31430	0.36890	0.28540	0.30760	0.22250	0.27520	0.32330	0.25540	0.27080	0.21840	0.08500	0.26880	0.30900	0.31760	0.30040	0.18060	0.28250	0.24150	0.24860	0.26240	0.29780	0.17460	0.07220	0.31900	0.28690	0.33820	0.34620	0.19770	0.25440	0.28710	0.29190	0.23220	0.24440	0.16340	0.08790	0.32810	0.29000	0.30780	0.29950	0.30700	0.20930	0.24360	0.28330	0.27420	0.29030	0.13630	0.07340	0.31980	0.29350	0.30550	0.34890	0.28070	0.25330	0.29040	0.30020	0.32130	0.25970	0.24980	0.31010	0.27070	0.26770	0.28630	0.29390	0.27370	0.28130	0.31790	0.30400	0.27050	0.25120	0.29580	0.26710	0.26850	0.24610	0.30960
97=12:35:46	85874	300	0.27630	0.28680	0.29610	0.18810	0.27710	0.24760	0.34180	0.28280	0.09390	0.30410	0.30620	0.28090	0.30440	0.24020	0.31560	0.17140	0.27830	0.24980	0.32420	0.14740	0.08150	0.33690	0.31690	0.37100	0.29050	0.31640	0.22750	0.28490	0.33260	0.26060	0.27990	0.22310	0.08060	0.27510	0.31090	0.32290	0.30530	0.18380	0.28300	0.24530	0.25330	0.26580	0.30180	0.17510	0.07240	0.32190	0.29250	0.33650	0.33520	0.20310	0.25850	0.29410	0.29710	0.23470	0.24760	0.16420	0.08670	0.33700	0.29080	0.30960	0.30350	0.30870	0.21180	0.24850	0.28870	0.27420	0.29470	0.13960	0.07390	0.31750	0.29670	0.31580	0.34120	0.27970	0.25760	0.30020	0.31010	0.32900	0.26430	0.25250	0.31240	0.27680	0.26980	0.28820	0.29870	0.27910	0.28480	0.32150	0.30750	0.27310	0.25490	0.29610	0.26860	0.27060	0.24890	0.29550
98=12:50:31	86759	301	0.27520	0.28760	0.29330	0.18920	0.28240	0.24450	0.34150	0.27760	0.09840	0.29790	0.30940	0.27460	0.29880	0.24690	0.31660	0.17460	0.28370	0.25690	0.32500	0.14810	0.08260	0.33760	0.31570	0.36810	0.29120	0.31530	0.25070	0.29040	0.33450	0.25870	0.28310	0.22180	0.07920	0.27380	0.31380	0.31380	0.31560	0.18940	0.28880	0.25360	0.25530	0.26880	0.30630	0.17730	0.07280	0.32220	0.29350	0.36040	0.33370	0.20780	0.26240	0.29620	0.30170	0.23920	0.25260	0.16460	0.08640	0.33140	0.29880	0.30570	0.30420	0.31310	0.21890	0.25520	0.29270	0.27660	0.29920	0.14090	0.07380	0.31780	0.29870	0.34270	0.34680	0.28560	0.26160	0.30730	0.30960	0.33110	0.26730	0.25930	0.31180	0.27630	0.27230	0.28870	0.30250	0.28460	0.29120	0.31840	0.31160	0.28040	0.26130	0.29400	0.27430	0.27010	0.25110	0.30500
99=13:05:16	87644	298	0.28750	0.28780	0.29590	0.20160	0.28940	0.25460	0.34730	0.28350	0.09610	0.30140	0.31210	0.28250	0.30530	0.25250	0.31990	0.17690	0.28840	0.25880	0.32750	0.14820	0.08130	0.34160	0.32120	0.37620	0.29620	0.32710	0.27020	0.29640	0.33810	0.26520	0.28770	0.22750	0.08050	0.28650	0.32080	0.32410	0.31200	0.19120	0.29240	0.25950	0.26280	0.27000	0.30980	0.17970	0.07310	0.32930	0.29720	0.37610	0.34680	0.21260	0.26760	0.30690	0.30920	0.24350	0.25800	0.16740	0.08690	0.34060	0.30160	0.31450	0.31050	0.31440	0.22100	0.26050	0.29820	0.27930	0.30110	0.14160	0.07270	0.32110	0.30320	0.32220	0.34870	0.28730	0.26760	0.30650	0.31270	0.33660	0.27190	0.26740	0.31640	0.28280	0.27200	0.29120	0.30930	0.28250	0.29680	0.32390	0.31590	0.28110	0.26590	0.29500	0.27430	0.27500	0.25100	0.31000
100=13:20:00	88529	301	0.27540	0.29160	0.29110	0.19970	0.28480	0.24860	0.33900	0.27950	0.09710	0.30380	0.31110	0.28070	0.30290	0.25850	0.31630	0.18150	0.29400	0.26380	0.32900	0.15030	0.08170	0.34310	0.31980	0.36980	0.29930	0.32380	0.26790	0.29910	0.33550	0.26320	0.28770	0.22860	0.07970	0.28290	0.31820	0.32270	0.31430	0.19960	0.29580	0.26490	0.26650	0.27020	0.31280	0.18000	0.07200	0.32640	0.29940	0.34070	0.34250	0.22270	0.26560	0.30410	0.30810	0.24610	0.25960	0.16920	0.08750	0.33680	0.29580	0.31600	0.31250	0.31990	0.23250	0.26390	0.30030	0.28190	0.30500	0.14530	0.07260	0.32010	0.30100	0.31050	0.35550	0.28920	0.27150	0.30890	0.31470	0.33520	0.27470	0.26720	0.31260	0.28180	0.27210	0.28970	0.30920	0.28630	0.29940	0.32710	0.31910	0.28870	0.26890	0.29820	0.27730	0.27370	0.24600	0.29740
101=13:34:45	89414	301	0.28580	0.29430	0.29520	0.20970	0.29380	0.25860	0.34780	0.27940	0.09720	0.30080	0.31580	0.28470	0.30620	0.26320	0.31720	0.18490	0.29770	0.26460	0.32990	0.15010	0.08220	0.34020	0.32190	0.37540	0.29960	0.33270	0.26070	0.31050	0.34280	0.26600	0.29890	0.23220	0.08080	0.28840	0.32360	0.32780	0.32130	0.19800	0.29990	0.26890	0.26900	0.27740	0.31700	0.17950	0.07240	0.32850	0.30270	0.33970	0.34830	0.22270	0.26600	0.31190	0.31790	0.25150	0.26630	0.16950	0.08600	0.34450	0.30220	0.31530	0.31390	0.32140	0.22800	0.26920	0.30500	0.28140	0.30770	0.14390	0.07320	0.32750	0.30470	0.32070	0.33690	0.29110	0.27450	0.31310	0.31350	0.33720	0.27720	0.27160	0.31840	0.28730	0.27440	0.29260	0.31520	0.28620	0.30500	0.32940	0.31830	0.28990	0.27090	0.30010	0.28140	0.27870	0.25090	0.30440
102=13:49:30	90299	301	0.29010	0.29840	0.29850	0.21650	0.29920	0.26150	0.35500	0.28790	0.09770	0.30960	0.31660	0.28720	0.30870	0.26400	0.32430	0.19180	0.30480	0.27020	0.33380	0.15600	0.08090	0.35000	0.32110	0.36950	0.30330	0.33600	0.27340	0.31780	0.35120	0.26990	0.30520	0.23580	0.08000	0.29960	0.32290	0.33120	0.33040	0.20540	0.30390	0.27850	0.27730	0.28270	0.32030	0.18690	0.07250	0.33500	0.29830	0.34730	0.35680	0.23050	0.27560	0.31860	0.32420	0.25500	0.27300	0.17230	0.08730	0.34730	0.30420	0.31960	0.32080	0.32600	0.23730	0.27890	0.30740	0.29010	0.31090	0.14880	0.07400	0.32950	0.30420	0.32700	0.35570	0.29360	0.28370	0.31930	0.32150	0.34340	0.28470	0.27510	0.32240	0.28810	0.27640	0.29240	0.32130	0.29200	0.30800	0.33490	0.32110	0.29680	0.27510	0.30270	0.28590	0.28050	0.24950	0.31990
103=14:04:15	91184	301	0.28830	0.29520	0.30350	0.21920	0.30110	0.25980	0.35390	0.28480	0.09480	0.30540	0.31470	0.28610	0.30940	0.26670	0.32980	0.19710	0.30450	0.26740	0.33540	0.15450	0.08110	0.34870	0.32140	0.37030	0.31070	0.33590	0.29410	0.31200	0.35030	0.26770	0.30430	0.23190	0.07890	0.29860	0.32510	0.32470	0.32060	0.20910	0.29940	0.28090	0.27730	0.27720	0.31420	0.18330	0.07370	0.33590	0.29960	0.35310	0.35280	0.23390	0.27900	0.32020	0.32150	0.25200	0.27460	0.17060	0.08540	0.34300	0.30730	0.31920	0.32070	0.32550	0.23720	0.27960	0.30410	0.28390	0.30770	0.14580	0.07450	0.32600	0.30310	0.36410	0.35930	0.29320	0.27680	0.31500	0.32610	0.34330	0.28770	0.27610	0.32380	0.28860	0.28170	0.29470	0.31350	0.29490	0.30630	0.33220	0.32440	0.29430	0.27690	0.29950	0.28200	0.27870	0.25380	0.33340
104=14:19:00	92069	300	0.29060	0.29770	0.30550	0.22780	0.30460	0.26420	0.35670	0.28620	0.09660	0.31060	0.32540	0.28760	0.31480	0.27140	0.33310	0.20300	0.30860	0.27280	0.34120	0.15640	0.08180	0.34990	0.32550	0.38500	0.31870	0.33750	0.29670	0.32060	0.35620	0.27360	0.30870	0.23820	0.07960	0.30500	0.33130	0.33190	0.33420	0.22000	0.30640	0.28790	0.28780	0.28430	0.32460	0.18870	0.07210	0.33710	0.30450	0.36670	0.36110	0.24860	0.28170	0.32600	0.32820	0.25780	0.27930	0.17730	0.08720	0.34570	0.31230	0.32120	0.32460	0.33070	0.24710	0.28590	0.31300	0.28870	0.31700	0.14890	0.07350	0.33040	0.31030	0.35860	0.36530	0.29850	0.28380	0.32810	0.32770	0.35010	0.29330	0.28160	0.32770	0.29560	0.28200	0.29780	0.32330	0.29640	0.31430	0.33780	0.32760	0.30180	0.28310	0.30100	0.29030	0.28220	0.25540	0.32790
105=14:33:45	92953	298	0.29320	0.29910	0.30210	0.23340	0.30500	0.26680	0.35060	0.28690	0.09560	0.31010	0.32110	0.28960	0.31650	0.27570	0.33170	0.20350	0.31230	0.26980	0.34000	0.15630	0.08090	0.34870	0.33180	0.38120	0.31470	0.34570	0.28990	0.32180	0.35380	0.27420	0.31150	0.24240	0.07960	0.30880	0.33190	0.33320	0.33370	0.21870	0.30760	0.29260	0.29160	0.28400	0.32710	0.18820	0.07080	0.34010	0.30750	0.36310	0.35850	0.24740	0.28510	0.33030	0.33050	0.25990	0.28100	0.17880	0.08650	0.34950	0.30540	0.32510	0.33640	0.32760	0.25240	0.28920	0.31390	0.28940	0.32020	0.15340	0.07310	0.33260	0.30670	0.33900	0.37030	0.30060	0.28740	0.32100	0.32840	0.35070	0.29500	0.28440	0.32340	0.29550	0.27850	0.29720	0.32120	0.29600	0.31390	0.33700	0.33060	0.30250	0.28310	0.30530	0.28890	0.28900	0.25360	0.30800
106=14:48:30	93838	301	0.29130	0.30640	0.30410	0.23570	0.30180	0.26920	0.34900	0.28720	0.09730	0.31420	0.32010	0.29080	0.32190	0.27490	0.32880	0.21050	0.31420	0.26800	0.33710	0.15930	0.08010	0.34940	0.32880	0.39650	0.32370	0.34060	0.30100	0.32740	0.35500	0.27320	0.30900	0.24540	0.07980	0.31000	0.32590	0.33690	0.33020	0.22750	0.31000	0.29190	0.29320	0.28330	0.32590	0.18740	0.07230	0.34030	0.30560	0.34770	0.35850	0.25510	0.28800	0.32970	0.32590	0.25960	0.28220	0.17930	0.08750	0.35150	0.30460	0.32580	0.33100	0.32730	0.25390	0.29440	0.31790	0.28920	0.32090	0.15420	0.07260	0.33310	0.30370	0.33960	0.36780	0.29890	0.29110	0.32620	0.33040	0.34570	0.29510	0.28680	0.32350	0.29530	0.27660	0.29830	0.32320	0.29970	0.31670	0.33620	0.32850	0.30440	0.28330	0.30500	0.28870	0.28470	0.25230	0.29840
107=15:03:15	94723	301	0.29730	0.29840	0.30530	0.24020	0.31110	0.26900	0.35880	0.28860	0.09630	0.31340	0.32320	0.28830	0.31880	0.28110	0.33270	0.21850	0.31600	0.28000	0.33870	0.15920	0.08300	0.35920	0.32330	0.38160	0.31880	0.34940	0.30550	0.32960	0.36000	0.27380	0.31810	0.24240	0.08000	0.31440	0.33280	0.33160	0.33300	0.23210	0.31150	0.30110	0.29250	0.28690	0.32450	0.19250	0.07360	0.34200	0.30420	0.36530	0.36380	0.25490	0.28950	0.33700	0.33740	0.26090	0.28800	0.17810	0.08610	0.34870	0.31490	0.32330	0.33370	0.33840	0.25410	0.29770	0.31780	0.29360	0.32090	0.15320	0.07400	0.33270	0.30590	0.36210	0.38480	0.30590	0.29330	0.32830	0.33250	0.34960	0.30120	0.28800	0.32910	0.29690	0.28800	0.30080	0.32400	0.30210	0.31830	0.34390	0.33010	0.30870	0.28750	0.30340	0.29070	0.28310	0.26090	0.35520
108=15:18:00	95608	301	0.29770	0.29960	0.30660	0.24590	0.31040	0.26990	0.35920	0.28780	0.09710	0.31180	0.32130	0.28870	0.32420	0.28500	0.33940	0.22480	0.31980	0.28030	0.34580	0.16190	0.08170	0.35190	0.33060	0.38480	0.32360	0.35140	0.31240	0.33160	0.35720	0.27770	0.31670	0.24560	0.07970	0.31430	0.32930	0.33430	0.33770	0.23540	0.31350	0.30740	0.29990	0.28890	0.33080	0.19390	0.07270	0.34340	0.30790	0.37870	0.36870	0.26170	0.29620	0.34370	0.33780	0.26450	0.29210	0.18160	0.08710	0.35050	0.30720	0.32250	0.33880	0.33870	0.26610	0.30140	0.32260	0.29460	0.32550	0.15970	0.07410	0.33390	0.30860	0.35000	0.36700	0.30410	0.29790	0.32670	0.33330	0.35170	0.29970	0.29260	0.32590	0.29940	0.28220	0.29730	0.32530	0.30260	0.32360	0.34350	0.33100	0.31000	0.28960	0.30480	0.29320	0.28820	0.25550	0.31220
109=15:32:45	96493	298	0.30100	0.30250	0.30730	0.25210	0.31550	0.27260	0.36060	0.28450	0.09750	0.31250	0.32740	0.28750	0.32470	0.28920	0.33880	0.23000	0.32620	0.28090	0.34940	0.16410	0.08310	0.35620	0.33170	0.40070	0.32260	0.35200	0.32250	0.34000	0.36350	0.27890	0.32530	0.24860	0.07910	0.31850	0.33520	0.33570	0.34610	0.24030	0.31690	0.31270	0.30360	0.29280	0.33320	0.19440	0.07300	0.34490	0.31140	0.37610	0.36950	0.26830	0.29600	0.34410	0.34160	0.26730	0.29650	0.18300	0.08610	0.35170	0.31470	0.32330	0.33820	0.34030	0.26550	0.30650	0.32390	0.29490	0.32660	0.16050	0.07350	0.33590	0.31280	0.35120	0.37260	0.30910	0.30600	0.33260	0.33440	0.35330	0.30300	0.29480	0.33080	0.30050	0.28420	0.29930	0.32950	0.30570	0.32760	0.34590	0.33370	0.31250	0.29550	0.30650	0.29570	0.28660	0.25720	0.32310
110=15:47:29	97378	300	0.29980	0.30260	0.30880	0.25670	0.31610	0.27350	0.35860	0.28230	0.09840	0.31240	0.32870	0.28660	0.32470	0.29070	0.33620	0.23650	0.32770	0.28620	0.34700	0.16760	0.08160	0.35370	0.33530	0.39460	0.32620	0.35590	0.32470	0.34130	0.36550	0.27830	0.32630	0.24980	0.07970	0.31930	0.33320	0.33770	0.34310	0.24470	0.31960	0.31780	0.30770	0.29440	0.33820	0.19570	0.07240	0.34610	0.31350	0.35920	0.36710	0.27140	0.29710	0.34850	0.34400	0.26900	0.29650	0.18600	0.08650	0.35070	0.30820	0.32280	0.34420	0.34180	0.27400	0.31190	0.32640	0.29570	0.32930	0.16320	0.07400	0.33620	0.31110	0.34070	0.36950	0.30710	0.30470	0.33160	0.33630	0.35320	0.30410	0.29790	0.32620	0.30190	0.28050	0.29770	0.33520	0.30670	0.32650	0.34370	0.33650	0.31750	0.29690	0.30910	0.29840	0.28870	0.25540	0.30450
111=16:02:14	98263	301	0.29890	0.30550	0.30840	0.25850	0.31670	0.27370	0.35860	0.28510	0.09900	0.31410	0.32900	0.29110	0.32990	0.29450	0.33540	0.26570	0.33030	0.28160	0.34570	0.16620	0.08190	0.35860	0.33860	0.39950	0.33000	0.35320	0.32900	0.34510	0.36460	0.27920	0.32690	0.24920	0.08400	0.32550	0.33610	0.34130	0.34660	0.25120	0.32030	0.32100	0.30910	0.29610	0.33880	0.19830	0.07210	0.34680	0.31450	0.36620	0.37170	0.27760	0.30300	0.35000	0.34520	0.27040	0.30150	0.18730	0.08730	0.35430	0.31340	0.33000	0.34610	0.34440	0.27970	0.31790	0.33130	0.30060	0.33080	0.16400	0.07280	0.33960	0.31430	0.33330	0.38340	0.31390	0.30970	0.33610	0.33880	0.35970	0.31030	0.29990	0.33080	0.30540	0.28410	0.30410	0.33730	0.30880	0.32990	0.35010	0.33780	0.32080	0.29870	0.31110	0.30090	0.29220	0.25850	0.31700
112=16:16:59	99148	301	0.30290	0.30490	0.31040	0.26630	0.31830	0.27570	0.35970	0.28880	0.09910	0.31830	0.32640	0.29070	0.32910	0.29590	0.34450	0.24790	0.33110	0.28450	0.34820	0.16670	0.08080	0.36030	0.33330	0.39340	0.32720	0.36160	0.33150	0.34760	0.36670	0.28270	0.32920	0.25320	0.07970	0.32700	0.33730	0.33930	0.34830	0.25250	0.31910	0.32600	0.31170	0.29630	0.33900	0.19800	0.07270	0.34980	0.31210	0.37370	0.36760	0.27930	0.30440	0.35350	0.35000	0.27160	0.30310	0.18730	0.08730	0.35390	0.31460	0.32660	0.34850	0.34510	0.27850	0.31800	0.33060	0.29940	0.33260	0.16670	0.07370	0.33950	0.31380	0.35510	0.37050	0.30980	0.30940	0.33530	0.33980	0.35790	0.30830	0.29810	0.32900	0.30420	0.28200	0.30220	0.33800	0.31190	0.32870	0.34930	0.33650	0.32170	0.29790	0.31170	0.30050	0.29220	0.25710	0.31880
113=16:31:44	100033	298	0.30290	0.30560	0.31070	0.26840	0.32060	0.27810	0.36200	0.29010	0.09600	0.32020	0.32270	0.29400	0.33120	0.29700	0.34700	0.25640	0.33420	0.28770	0.34960	0.16850	0.08090	0.36230	0.33270	0.37620	0.33520	0.36370	0.33140	0.35040	0.37370	0.28380	0.33170	0.25510	0.07970	0.33070	0.33170	0.34000	0.34990	0.25800	0.32200	0.32970	0.31680	0.29710	0.33510	0.20060	0.07200	0.35330	0.30600	0.36810	0.38000	0.28180	0.30820	0.35670	0.35280	0.27380	0.30790	0.18710	0.08580	0.35420	0.31380	0.32540	0.34920	0.35120	0.28330	0.32550	0.32970	0.30110	0.33260	0.16710	0.07260	0.34020	0.30990	0.35770	0.38270	0.31140	0.31200	0.33870	0.34550	0.36160	0.31350	0.30250	0.33260	0.30400	0.28590	0.30150	0.34100	0.31210	0.33110	0.35340	0.33950	0.32420	0.30090	0.31040	0.30190	0.28790	0.25880	0.31820
114=16:46:29	100917	298	0.31000	0.30840	0.32040	0.28550	0.33300	0.28520	0.37400	0.29820	0.09750	0.32070	0.33340	0.30210	0.34410	0.30600	0.35730	0.26650	0.34220	0.29590	0.36180	0.16950	0.08330	0.36910	0.34180	0.39150	0.34000	0.37580	0.33990	0.35930	0.38020	0.29260	0.34260	0.26120	0.07920	0.34550	0.34300	0.34710	0.35750	0.26130	0.33110	0.34350	0.32270	0.30420	0.34970	0.20740	0.07330	0.36330	0.31280	0.37440	0.38590	0.28870	0.31790	0.37180	0.36330	0.28170	0.31830	0.19440	0.08740	0.37030	0.31730	0.33620	0.35800	0.36070	0.29210	0.33240	0.34230	0.30970	0.33800	0.17280	0.07360	0.34810	0.31430	0.35530	0.39240	0.31800	0.31800	0.34250	0.35270	0.37160	0.32660	0.31160	0.34270	0.31600	0.29220	0.30560	0.34540	0.31490	0.34140	0.36560	0.34670	0.33350	0.31010	0.31780	0.30890	0.30220	0.25710	0.32980
115=17:01:14	101802	298	0.31190	0.30800	0.31230	0.27710	0.32420	0.28000	0.36040	0.28880	0.09520	0.32180	0.32540	0.29190	0.33110	0.30640	0.34930	0.26440	0.33990	0.28950	0.35200	0.16920	0.08460	0.36490	0.33170	0.39410	0.33630	0.36730	0.32780	0.35750	0.37430	0.28240	0.33590	0.25730	0.07930	0.33330	0.33440	0.33990	0.35270	0.26390	0.32840	0.33700	0.32110	0.30010	0.34150	0.20200	0.07340	0.35320	0.31200	0.38000	0.37600	0.28800	0.31000	0.36210	0.35550	0.27520	0.31190	0.18950	0.08620	0.35650	0.31620	0.32650	0.35020	0.35420	0.28820	0.33120	0.33560	0.30040	0.33580	0.17030	0.07410	0.33920	0.31280	0.37090	0.37750	0.31380	0.31640	0.34300	0.34430	0.36380	0.31750	0.30740	0.33420	0.30730	0.29090	0.29940	0.34070	0.31680	0.33610	0.35260	0.34020	0.32550	0.30350	0.30860	0.30630	0.29400	0.26070	0.31560
116=17:15:59	102687	298	0.30960	0.30570	0.30770	0.28170	0.32410	0.27610	0.35570	0.28860	0.09450	0.31960	0.32230	0.29080	0.33130	0.30930	0.34580	0.26570	0.33720	0.28840	0.34900	0.17050	0.08100	0.36440	0.32940	0.38780	0.33340	0.36720	0.31620	0.35440	0.36930	0.28110	0.33480	0.25720	0.07930	0.33220	0.33030	0.34130	0.35090	0.26360	0.32870	0.33630	0.31930	0.29780	0.34090	0.20010	0.07180	0.35250	0.30860	0.37030	0.37770	0.28830	0.31090	0.36150	0.35640	0.27580	0.31080	0.18930	0.08610	0.35280	0.30980	0.32470	0.35000	0.34920	0.29040	0.33040	0.33330	0.30100	0.33010	0.17240	0.07360	0.33920	0.30950	0.35050	0.37990	0.31410	0.31550	0.33680	0.34220	0.35560	0.31580	0.30360	0.32950	0.30590	0.28810	0.29570	0.33590	0.31380	0.33160	0.35000	0.33740	0.32640	0.30300	0.30980	0.30290	0.29410	0.25950	0.31430
117=17:30:44	103572	301	0.31720	0.31040	0.31710	0.29130	0.33020	0.28670	0.36880	0.29220	0.09840	0.32470	0.32890	0.29860	0.34060	0.31010	0.35370	0.27700	0.34410	0.29340	0.35750	0.17350	0.08290	0.36660	0.33970	0.40450	0.34640	0.37350	0.34650	0.36210	0.37950	0.29040	0.34500	0.26130	0.08280	0.34260	0.34080	0.34500	0.35820	0.27160	0.33250	0.34880	0.33070	0.30480	0.34770	0.20620	0.07220	0.35930	0.31740	0.37970	0.38330	0.30020	0.31830	0.37150	0.36500	0.28310	0.32110	0.19480	0.08740	0.36620	0.31960	0.33380	0.36540	0.35880	0.30040	0.34070	0.34100	0.30980	0.34270	0.17740	0.07380	0.34800	0.31970	0.36580	0.39030	0.32000	0.32140	0.34540	0.35470	0.37190	0.32930	0.31330	0.34010	0.31660	0.29120	0.30730	0.34720	0.32030	0.34300	0.36330	0.34930	0.33700	0.31340	0.31860	0.31410	0.30140	0.25810	0.32030
118=17:45:29	104457	300	0.30570	0.30900	0.31220	0.28900	0.32520	0.27950	0.36030	0.29090	0.09580	0.32170	0.32970	0.29600	0.34180	0.31100	0.34990	0.27950	0.34450	0.29350	0.35770	0.17500	0.08050	0.36350	0.33960	0.38640	0.34240	0.37070	0.34610	0.36540	0.37470	0.28650	0.34110	0.26150	0.07930	0.33910	0.33850	0.34680	0.35870	0.27210	0.33400	0.34870	0.32880	0.30230	0.34630	0.20310	0.07170	0.35400	0.31920	0.37370	0.37160	0.29960	0.31590	0.36860	0.35740	0.28100	0.31460	0.19690	0.08610	0.35940	0.31430	0.33220	0.36110	0.35790	0.30060	0.33550	0.34060	0.30320	0.33940	0.17680	0.07320	0.34410	0.31390	0.35830	0.38500	0.31610	0.32040	0.34390	0.34780	0.36190	0.32230	0.30940	0.33190	0.31420	0.28500	0.30430	0.34620	0.31960	0.34030	0.35640	0.34320	0.33150	0.31060	0.31400	0.30600	0.29880	0.25790	0.31280
119=18:00:14	105342	301	0.31250	0.30680	0.31530	0.29500	0.32820	0.28320	0.36570	0.28920	0.09620	0.32420	0.33000	0.29740	0.34060	0.31340	0.35210	0.28420	0.34250	0.29590	0.35630	0.17420	0.08080	0.36840	0.33920	0.39620	0.34860	0.37440	0.34120	0.36150	0.37880	0.28670	0.34270	0.26140	0.07990	0.34310	0.33800	0.34840	0.35410	0.27620	0.33070	0.35240	0.33000	0.30330	0.34160	0.20600	0.07290	0.36070	0.31300	0.37760	0.38080	0.30360	0.32340	0.37490	0.35990	0.28010	0.32220	0.19680	0.08670	0.36210	0.31830	0.33230	0.36120	0.35920	0.30060	0.34120	0.33970	0.30780	0.34070	0.17860	0.07390	0.34770	0.31630	0.35310	0.38280	0.31950	0.31910	0.34520	0.35380	0.36880	0.32730	0.31290	0.34090	0.31540	0.29330	0.30430	0.34440	0.32070	0.33890	0.35930	0.34890	0.33560	0.31180	0.31730	0.30980	0.30060	0.25990	0.32110
120=18:14:58	106227	303	0.30940	0.31540	0.32190	0.30450	0.33690	0.28830	0.37150	0.29570	0.09660	0.32460	0.33750	0.30100	0.34530	0.32190	0.35730	0.29370	0.35410	0.29770	0.36000	0.17660	0.08090	0.36710	0.34890	0.39600	0.34720	0.38190	0.35320	0.37480	0.38390	0.29320	0.35150	0.26780	0.08050	0.35270	0.35050	0.35450	0.36310	0.28110	0.33900	0.35930	0.33810	0.30760	0.35520	0.20800	0.07230	0.36120	0.32300	0.37950	0.38660	0.31160	0.32110	0.38350	0.36770	0.29060	0.32840	0.20180	0.08740	0.37510	0.32370	0.33990	0.36630	0.36520	0.30910	0.34930	0.34910	0.31190	0.35220	0.18330	0.07220	0.35280	0.31990	0.35370	0.38770	0.32240	0.32890	0.35540	0.35870	0.37750	0.33200	0.32300	0.34450	0.32440	0.29190	0.31090	0.35220	0.32400	0.35020	0.36570	0.35530	0.34260	0.32150	0.32220	0.31290	0.30750	0.25880	0.32140
121=18:29:43	107112	300	0.31650	0.31160	0.31500	0.29930	0.33450	0.28820	0.36480	0.29090	0.09810	0.32800	0.33270	0.30120	0.34070	0.31910	0.35300	0.29570	0.35410	0.29510	0.35580	0.17580	0.08270	0.36870	0.33990	0.40730	0.34570	0.37280	0.35660	0.37330	0.38190	0.28910	0.35160	0.26370	0.08030	0.34520	0.34500	0.34840	0.36260	0.28390	0.33980	0.35750	0.33540	0.30720	0.35090	0.20950	0.07270	0.36170	0.31980	0.38710	0.38560	0.31110	0.32290	0.37490	0.36710	0.28650	0.32420	0.19700	0.08730	0.36530	0.32190	0.33570	0.36430	0.36250	0.30640	0.35190	0.34500	0.30820	0.34440	0.18390	0.07440	0.35070	0.32010	0.36720	0.37640	0.32210	0.33150	0.35220	0.35400	0.37120	0.33170	0.31740	0.34320	0.31930	0.29480	0.30890	0.35340	0.32480	0.34560	0.36230	0.34840	0.34140	0.31610	0.31910	0.31820	0.30340	0.26360	0.32100
122=18:44:28	107997	298	0.32150	0.31790	0.32200	0.31510	0.34030	0.29430	0.37730	0.29800	0.09770	0.32800	0.33790	0.29990	0.35420	0.32340	0.36370	0.30390	0.35630	0.30280	0.36980	0.17980	0.08130	0.37140	0.34710	0.39170	0.34690	0.39030	0.35930	0.38250	0.38940	0.29660	0.35760	0.27010	0.07980	0.35590	0.34690	0.35520	0.37120	0.28800	0.34130	0.37080	0.34370	0.31280	0.35740	0.21100	0.07250	0.36720	0.32220	0.37180	0.38370	0.31550	0.32850	0.39120	0.37600	0.29080	0.33060	0.19990	0.08730	0.37140	0.32210	0.33800	0.37600	0.37020	0.31370	0.35680	0.35220	0.31540	0.35290	0.18640	0.07410	0.35430	0.32100	0.37870	0.39210	0.32650	0.33570	0.35600	0.36280	0.37650	0.33460	0.32040	0.34590	0.32240	0.29350	0.30870	0.36210	0.32580	0.35210	0.37080	0.35510	0.34560	0.32230	0.32040	0.31980	0.30510	0.26320	0.32690
123=18:59:13	108882	298	0.31200	0.31450	0.32040	0.31070	0.33630	0.29030	0.37320	0.29230	0.09700	0.32720	0.33700	0.29880	0.34810	0.32180	0.36080	0.30770	0.35490	0.30370	0.36510	0.17950	0.08210	0.37030	0.34530	0.40090	0.35640	0.38320	0.35970	0.37920	0.38890	0.29210	0.35510	0.26510	0.07970	0.35180	0.34860	0.34680	0.36670	0.28960	0.33700	0.37060	0.34520	0.31240	0.35480	0.21150	0.07290	0.36360	0.31780	0.38430	0.39360	0.31710	0.32610	0.38530	0.37280	0.28930	0.33280	0.20110	0.08610	0.36830	0.32820	0.33660	0.37040	0.37140	0.31800	0.35980	0.35090	0.31170	0.34930	0.18580	0.07360	0.35030	0.31710	0.37270	0.39530	0.32650	0.33310	0.35680	0.35650	0.37620	0.33650	0.32280	0.34560	0.32180	0.29780	0.31030	0.35570	0.32860	0.35300	0.36880	0.35480	0.34840	0.32340	0.31590	0.31700	0.30110	0.26320	0.33510
124=19:13:58	109767	298	0.31600	0.30770	0.31730	0.31240	0.33630	0.28780	0.36800	0.29040	0.09750	0.33030	0.33220	0.29650	0.34910	0.32530	0.36150	0.30570	0.35050	0.30000	0.36140	0.17910	0.08450	0.37670	0.33960	0.40150	0.35550	0.38060	0.35950	0.37250	0.38850	0.29350	0.35330	0.26600	0.08030	0.35230	0.34480	0.34880	0.36630	0.28910	0.33840	0.37040	0.34420	0.31030	0.35320	0.21510	0.07380	0.36260	0.31880	0.38640	0.39290	0.31910	0.33050	0.38700	0.37400	0.28770	0.33300	0.20050	0.08670	0.36570	0.32820	0.33360	0.37270	0.37290	0.31450	0.35680	0.34960	0.31430	0.34920	0.18880	0.07470	0.35040	0.31800	0.38050	0.39790	0.32830	0.33280	0.35380	0.36110	0.37360	0.33770	0.32190	0.34480	0.32350	0.30290	0.30920	0.35470	0.32760	0.35000	0.36800	0.35210	0.34720	0.32340	0.32070	0.31800	0.30380	0.26770	0.34160
125=19:28:43	110652	298	0.31950	0.31410	0.32160	0.31960	0.34110	0.29150	0.37240	0.29290	0.09630	0.32770	0.33230	0.29780	0.34980	0.32430	0.36130	0.31560	0.35630	0.30240	0.36280	0.17950	0.08210	0.37410	0.33990	0.39480	0.35540	0.38620	0.36310	0.38600	0.39240	0.29260	0.35520	0.26740	0.07910	0.35220	0.34160	0.34860	0.37230	0.29390	0.33990	0.37580	0.34400	0.31110	0.35300	0.21150	0.07410	0.36320	0.31630	0.37590	0.38460	0.32170	0.32630	0.38930	0.37630	0.28810	0.33220	0.19830	0.08590	0.36270	0.32220	0.32950	0.37030	0.36990	0.31560	0.36010	0.34990	0.31290	0.34960	0.18910	0.07410	0.34870	0.31600	0.37580	0.38940	0.32820	0.33390	0.35360	0.35870	0.37330	0.33520	0.31840	0.34150	0.31720	0.29530	0.30390	0.35280	0.33100	0.35470	0.36620	0.35350	0.34540	0.31860	0.31860	0.31690	0.30270	0.26410	0.31340
126=19:43:28	111536	298	0.31760	0.31300	0.31810	0.32050	0.33860	0.29300	0.37140	0.29360	0.09800	0.32530	0.33760	0.30120	0.35050	0.32830	0.36040	0.31540	0.35680	0.30140	0.36460	0.18130	0.08170	0.37160	0.35110	0.40700	0.35060	0.38450	0.34870	0.38020	0.38450	0.29350	0.35610	0.27150	0.08030	0.35680	0.34810	0.35170	0.36480	0.29460	0.34190	0.37540	0.34790	0.31420	0.35780	0.21610	0.07280	0.36510	0.32470	0.37470	0.39200	0.32190	0.33180	0.39360	0.37640	0.29300	0.33360	0.20340	0.08710	0.37260	0.32300	0.34380	0.37610	0.37300	0.32030	0.36200	0.35180	0.31480	0.35740	0.19220	0.07380	0.35390	0.32460	0.35230	0.39180	0.32800	0.33550	0.35440	0.36030	0.37870	0.33840	0.32530	0.34510	0.32860	0.29620	0.31130	0.35620	0.32960	0.35410	0.36940	0.36010	0.34730	0.32540	0.32600	0.31980	0.30860	0.26080	0.33300
127=19:58:13	112421	298	0.31880	0.31350	0.31890	0.31980	0.34010	0.28850	0.37220	0.28750	0.09500	0.32290	0.33960	0.29600	0.34150	0.33080	0.36050	0.32390	0.35540	0.30340	0.36230	0.18150	0.08070	0.36650	0.34500	0.41990	0.35560	0.38260	0.35050	0.38660	0.39000	0.29430	0.35770	0.26740	0.07970	0.34790	0.35090	0.34940	0.36820	0.29920	0.33760	0.37720	0.34730	0.31240	0.35660	0.21020	0.07210	0.35800	0.32600	0.40480	0.39190	0.32670	0.32580	0.39020	0.37270	0.29410	0.33350	0.20320	0.08510	0.36520	0.32750	0.33700	0.36800	0.37110	0.32140	0.36290	0.35620	0.31080	0.35700	0.18890	0.07300	0.34570	0.32550	0.36310	0.39140	0.32750	0.33610	0.36130	0.35880	0.37520	0.33390	0.32670	0.34090	0.32520	0.29470	0.30970	0.35580	0.33100	0.35340	0.36330	0.35760	0.34440	0.32610	0.31970	0.31760	0.30390	0.26540	0.31980
128=20:12:58	113306	298	0.32130	0.31370	0.32220	0.33020	0.34650	0.29620	0.37980	0.29510	0.09580	0.32680	0.34040	0.30190	0.35590	0.33250	0.36550	0.32730	0.36040	0.30970	0.36710	0.18240	0.08310	0.37710	0.34860	0.40910	0.35580	0.39020	0.36550	0.39170	0.39490	0.29950	0.36550	0.27140	0.07910	0.36200	0.35230	0.35570	0.37760	0.30170	0.34450	0.38770	0.35210	0.31710	0.36340	0.21610	0.07190	0.37090	0.32530	0.38590	0.39980	0.32950	0.33290	0.40120	0.38570	0.29620	0.34140	0.20620	0.08750	0.37710	0.32770	0.34310	0.37450	0.38040	0.32630	0.37110	0.35870	0.31980	0.36020	0.19610	0.07230	0.35530	0.32360	0.35090	0.40080	0.33300	0.34420	0.36090	0.36530	0.38410	0.34400	0.33250	0.34910	0.32850	0.29340	0.31200	0.36220	0.33130	0.36160	0.37300	0.36260	0.35270	0.32800	0.32450	0.32340	0.31090	0.25870	0.30500
129=20:27:43	114191	298	0.32330	0.31540	0.32420	0.33260	0.34340	0.29800	0.37420	0.29460	0.09740	0.33490	0.33360	0.30450	0.35650	0.32680	0.36620	0.33060	0.36120	0.30210	0.36530	0.18350	0.08200	0.37860	0.34300	0.40520	0.35730	0.38650	0.37370	0.39590	0.39890	0.29740	0.36070	0.27530	0.07860	0.36520	0.34480	0.35980	0.37070	0.30430	0.34490	0.38410	0.35500	0.31710	0.35960	0.21860	0.07280	0.37200	0.31960	0.37730	0.39500	0.33050	0.33560	0.39770	0.38130	0.29530	0.34410	0.20670	0.08720	0.37490	0.32500	0.34230	0.37550	0.37440	0.32610	0.36930	0.35780	0.32100	0.35790	0.19570	0.07370	0.35750	0.31830	0.36040	0.39350	0.32910	0.34450	0.36390	0.36780	0.37930	0.34610	0.33260	0.35220	0.32860	0.29860	0.31360	0.35660	0.33450	0.35660	0.37290	0.35890	0.35450	0.32660	0.32690	0.32100	0.31210	0.26030	0.32780
130=20:42:28	115076	298	0.32570	0.31310	0.32510	0.33890	0.35280	0.30210	0.38140	0.29720	0.09740	0.32750	0.34400	0.30450	0.35440	0.33920	0.36830	0.33290	0.36320	0.30860	0.36990	0.18530	0.08070	0.37440	0.34870	0.42420	0.36670	0.40000	0.37480	0.39730	0.39470	0.30050	0.36890	0.27610	0.07940	0.36820	0.35690	0.35600	0.37840	0.30310	0.34620	0.39550	0.35670	0.31680	0.36560	0.21760	0.07280	0.36840	0.32630	0.40240	0.39090	0.33180	0.33690	0.40650	0.38540	0.30010	0.34520	0.20880	0.08640	0.37890	0.33110	0.34550	0.38560	0.38130	0.33200	0.37570	0.35990	0.32060	0.36130	0.19820	0.07330	0.35710	0.32530	0.37430	0.40390	0.33380	0.34160	0.35770	0.36640	0.38590	0.34590	0.33260	0.34820	0.33010	0.30140	0.31280	0.36600	0.33410	0.36370	0.37710	0.36420	0.35740	0.33340	0.32550	0.32390	0.31380	0.26610	0.32620
131=20:57:13	115961	300	0.32180	0.31420	0.32420	0.33880	0.34870	0.29810	0.37810	0.29390	0.09730	0.32670	0.34510	0.30430	0.35940	0.33970	0.37080	0.34270	0.36670	0.31110	0.37400	0.18640	0.08250	0.37930	0.35510	0.39270	0.35670	0.39650	0.37460	0.39680	0.39430	0.29970	0.36510	0.27700	0.08600	0.36360	0.35290	0.35860	0.37710	0.31190	0.34930	0.39570	0.35890	0.31940	0.36610	0.21870	0.07170	0.37230	0.33030	0.37730	0.38490	0.33630	0.33860	0.40530	0.38420	0.30060	0.34250	0.20910	0.08660	0.37690	0.32800	0.34740	0.38510	0.38190	0.33250	0.37650	0.36300	0.32060	0.36480	0.19990	0.07320	0.35600	0.32780	0.35650	0.39560	0.33670	0.34510	0.36510	0.36960	0.38600	0.34810	0.33450	0.34930	0.33250	0.29650	0.31380	0.35870	0.33600	0.36440	0.37370	0.36620	0.35750	0.33290	0.32660	0.32580	0.31240	0.26550	0.32610
132=21:11:57	116846	301	0.32500	0.31590	0.32010	0.33800	0.34680	0.30040	0.37510	0.29440	0.09630	0.33280	0.33580	0.30400	0.35760	0.33470	0.36630	0.34040	0.36730	0.30560	0.37020	0.18380	0.08170	0.37360	0.34830	0.38700	0.35590	0.39880	0.37330	0.40080	0.39530	0.29720	0.36540	0.27780	0.07960	0.36430	0.34900	0.35790	0.38140	0.30550	0.34790	0.39080	0.35710	0.31500	0.36240	0.21720	0.07210	0.36650	0.32590	0.38380	0.39060	0.33550	0.33130	0.40410	0.38440	0.29880	0.34140	0.20700	0.08660	0.37590	0.32340	0.34710	0.38220	0.37770	0.32920	0.37530	0.36180	0.31950	0.35970	0.20140	0.07330	0.35720	0.32010	0.36790	0.39840	0.33450	0.34290	0.36250	0.36510	0.38100	0.34450	0.33320	0.34510	0.33080	0.29600	0.31560	0.35910	0.33390	0.36150	0.37340	0.36010	0.35450	0.32980	0.32580	0.32330	0.31170	0.26200	0.32040
133=21:26:42	117731	301	0.33170	0.31790	0.32720	0.34780	0.34980	0.30190	0.37840	0.29950	0.09720	0.33420	0.33860	0.30520	0.36440	0.34100	0.37270	0.34680	0.37230	0.31170	0.37830	0.18740	0.08110	0.37840	0.35160	0.39140	0.36100	0.40370	0.37760	0.40420	0.39960	0.30300	0.37110	0.28010	0.08010	0.37100	0.34890	0.36010	0.37990	0.31040	0.35430	0.39800	0.36200	0.31680	0.36280	0.21940	0.07290	0.36760	0.32290	0.37470	0.39960	0.33670	0.34260	0.40880	0.38800	0.30060	0.34520	0.20720	0.08630	0.37700	0.32700	0.34430	0.38570	0.38410	0.33740	0.37970	0.36200	0.32110	0.36340	0.20270	0.07430	0.35990	0.32110	0.37790	0.40170	0.33610	0.34840	0.36180	0.36960	0.38520	0.35090	0.33220	0.34920	0.33160	0.30130	0.31110	0.36200	0.33680	0.36590	0.38000	0.36310	0.35710	0.32990	0.33040	0.32540	0.31360	0.26260	0.32260
134=21:41:27	118616	298	0.32900	0.31430	0.32230	0.34760	0.35340	0.30200	0.37710	0.29600	0.09700	0.33200	0.33880	0.30540	0.36050	0.34260	0.37160	0.34880	0.36950	0.31260	0.37020	0.18850	0.09420	0.38080	0.35000	0.38880	0.35440	0.40040	0.38130	0.40530	0.39780	0.30080	0.36970	0.27810	0.08050	0.36920	0.34900	0.35860	0.38410	0.31180	0.34870	0.40240	0.35870	0.32180	0.36550	0.22140	0.07300	0.37330	0.32290	0.38990	0.40350	0.33850	0.33770	0.40990	0.39210	0.30370	0.34890	0.20790	0.08690	0.37730	0.32520	0.34260	0.37990	0.38520	0.33660	0.38100	0.36550	0.32250	0.36350	0.20750	0.07430	0.35510	0.32160	0.36370	0.39260	0.33680	0.35060	0.35930	0.36600	0.38090	0.34910	0.33360	0.35110	0.32940	0.30150	0.30690	0.35870	0.33680	0.36580	0.37950	0.36150	0.35930	0.33070	0.32860	0.32610	0.31160	0.26500	0.33010
135=21:56:15	119503	298	0.32550	0.31250	0.32050	0.34000	0.34680	0.29500	0.37280	0.29040	0.09690	0.33160	0.34550	0.30200	0.35790	0.34230	0.36570	0.34430	0.36690	0.30760	0.36810	0.18740	0.08410	0.37500	0.35500	0.40790	0.36140	0.39280	0.36300	0.39660	0.39200	0.29730	0.36500	0.27870	0.08110	0.36390	0.35610	0.35830	0.37730	0.31150	0.34930	0.39710	0.35910	0.31730	0.36610	0.21870	0.07080	0.37090	0.33180	0.39870	0.39880	0.34240	0.33920	0.40370	0.38170	0.29940	0.34510	0.20950	0.08600	0.37500	0.32590	0.34590	0.38660	0.38220	0.33600	0.37650	0.36300	0.31840	0.36470	0.20530	0.07280	0.35470	0.32690	0.37940	0.39870	0.33630	0.34920	0.36340	0.36680	0.38410	0.34600	0.33310	0.34550	0.33180	0.29530	0.31400	0.36050	0.33700	0.36460	0.37370	0.36520	0.35790	0.33270	0.32380	0.32710	0.31280	0.26130	0.31550
136=22:11:00	120388	301	0.32080	0.31520	0.32220	0.33290	0.34150	0.29110	0.36800	0.28880	0.09530	0.33280	0.33670	0.29260	0.35060	0.33830	0.35970	0.34680	0.36320	0.30850	0.36530	0.18470	0.08220	0.37950	0.34250	0.39480	0.36850	0.38280	0.34080	0.39420	0.39610	0.28860	0.35970	0.27150	0.07900	0.35070	0.34550	0.34300	0.37260	0.31470	0.34620	0.39390	0.35290	0.31570	0.35500	0.21480	0.07370	0.36570	0.32110	0.38420	0.39270	0.34320	0.33360	0.39320	0.38220	0.29180	0.34320	0.20150	0.08470	0.35930	0.33140	0.33530	0.37440	0.38170	0.32600	0.37530	0.35510	0.31470	0.35850	0.20120	0.07430	0.34930	0.32160	0.38260	0.38580	0.33540	0.34470	0.36290	0.36210	0.37390	0.34280	0.32440	0.34410	0.32030	0.30290	0.30980	0.35470	0.34160	0.35890	0.36840	0.35840	0.35410	0.32680	0.32040	0.32240	0.30160	0.26720	0.33230
137=22:25:45	121273	301	0.33240	0.31720	0.32500	0.35690	0.35290	0.30460	0.37970	0.29990	0.09520	0.33320	0.34160	0.30980	0.36680	0.34530	0.37280	0.35500	0.36850	0.31040	0.37370	0.18670	0.07950	0.37450	0.35570	0.39300	0.36540	0.40430	0.34910	0.40640	0.39670	0.30130	0.36970	0.28130	0.07960	0.37430	0.34850	0.36510	0.37950	0.31300	0.35190	0.40490	0.36350	0.31530	0.36750	0.21900	0.07170	0.36860	0.32980	0.37450	0.38970	0.34600	0.34250	0.41630	0.39110	0.30180	0.34770	0.21030	0.08620	0.38170	0.32470	0.34650	0.38590	0.38630	0.33790	0.38240	0.36610	0.32030	0.36400	0.20680	0.07310	0.35880	0.32110	0.36110	0.39980	0.33780	0.34980	0.36070	0.37120	0.38420	0.35470	0.33720	0.34470	0.33210	0.29870	0.31010	0.36440	0.33730	0.36710	0.37890	0.36540	0.35930	0.33130	0.33090	0.32280	0.31660	0.26350	0.32280
138=22:40:29	122158	298	0.33650	0.31960	0.32600	0.36340	0.36030	0.30490	0.38590	0.29640	0.09590	0.33100	0.34700	0.30860	0.35930	0.34940	0.37420	0.36790	0.37830	0.32000	0.37670	0.18800	0.08450	0.38200	0.35370	0.39780	0.36070	0.40920	0.36360	0.41410	0.40460	0.30480	0.37760	0.28190	0.08130	0.37320	0.35460	0.36090	0.38670	0.32000	0.35860	0.41330	0.36480	0.32200	0.37220	0.22230	0.07300	0.37520	0.33320	0.40550	0.40410	0.35070	0.34530	0.41780	0.39690	0.30820	0.35350	0.20890	0.08690	0.38250	0.33170	0.34390	0.38660	0.39120	0.33910	0.38820	0.36970	0.32340	0.36850	0.21250	0.07420	0.35990	0.32850	0.36320	0.39150	0.34030	0.35520	0.37000	0.36910	0.38800	0.35210	0.33980	0.34960	0.33150	0.29870	0.31080	0.36480	0.34090	0.37070	0.37880	0.36620	0.36410	0.34000	0.32900	0.33240	0.31740	0.26440	0.31260
139=22:55:14	123043	301	0.33200	0.32220	0.32950	0.36010	0.35480	0.30640	0.38310	0.29830	0.09790	0.33640	0.34610	0.30700	0.36380	0.34560	0.37180	0.36330	0.37470	0.31380	0.37750	0.18860	0.08020	0.37830	0.35900	0.40640	0.36420	0.40680	0.36930	0.41380	0.40650	0.30680	0.37540	0.28370	0.08010	0.37650	0.35690	0.36560	0.38430	0.32070	0.35420	0.40930	0.36730	0.32270	0.37090	0.22020	0.07240	0.37490	0.33150	0.38450	0.39650	0.35290	0.34520	0.41770	0.39110	0.30700	0.35460	0.21320	0.08810	0.38470	0.32840	0.35110	0.38950	0.38630	0.34470	0.38790	0.36910	0.32490	0.36950	0.21180	0.07440	0.36100	0.32670	0.37290	0.41050	0.33960	0.35590	0.37130	0.37410	0.38950	0.35630	0.34130	0.35120	0.33670	0.30140	0.31780	0.37080	0.34220	0.36780	0.37830	0.36520	0.36130	0.33880	0.33070	0.32860	0.31780	0.26440	0.30540
140=23:09:59	123928	301	0.32170	0.31470	0.32070	0.33920	0.33830	0.29640	0.36950	0.28790	0.09580	0.33050	0.34050	0.29820	0.35710	0.33580	0.35980	0.35330	0.36020	0.30020	0.36500	0.18720	0.08080	0.36840	0.35120	0.42990	0.36010	0.38420	0.33080	0.39870	0.39110	0.29310	0.35930	0.27630	0.07920	0.36030	0.34870	0.35490	0.37490	0.32140	0.34520	0.39430	0.35770	0.31450	0.35780	0.21850	0.07120	0.36790	0.33270	0.38260	0.39520	0.35250	0.34010	0.39600	0.37500	0.29810	0.34120	0.20960	0.08610	0.36990	0.32550	0.34380	0.37970	0.37820	0.33560	0.37980	0.35650	0.31320	0.36220	0.21100	0.07150	0.35190	0.32290	0.36780	0.39550	0.33460	0.34510	0.36560	0.36630	0.37730	0.34410	0.33390	0.33860	0.32790	0.29360	0.31200	0.36000	0.34250	0.35750	0.36600	0.36030	0.35750	0.33150	0.32250	0.32150	0.30760	0.25990	0.30780
141=23:24:44	124813	301	0.32630	0.31680	0.32400	0.35370	0.35020	0.30050	0.37480	0.29730	0.09650	0.33360	0.34160	0.30540	0.35690	0.34840	0.37090	0.35730	0.36750	0.31360	0.37480	0.18880	0.08230	0.38150	0.35320	0.40450	0.36600	0.40060	0.33970	0.40290	0.39980	0.30200	0.36780	0.28200	0.08020	0.37010	0.34800	0.35960	0.37980	0.32210	0.35170	0.40760	0.36480	0.31970	0.36730	0.22400	0.07270	0.37180	0.32650	0.39810	0.40100	0.35270	0.34810	0.41160	0.38760	0.30020	0.35140	0.21370	0.08720	0.37570	0.32620	0.34350	0.38990	0.39240	0.34060	0.38660	0.36500	0.32110	0.36200	0.21300	0.07410	0.35740	0.32420	0.36500	0.40870	0.34190	0.35100	0.36690	0.37170	0.38250	0.35230	0.33600	0.34870	0.33300	0.30000	0.31260	0.35920	0.34160	0.36520	0.37890	0.36440	0.36270	0.33460	0.32720	0.32780	0.31500	0.26240	0.32700
142=23:39:29	125698	301	0.32380	0.31740	0.32900	0.35290	0.35230	0.30150	0.37930	0.29190	0.09690	0.33530	0.34200	0.30370	0.36080	0.34630	0.36950	0.36500	0.36950	0.30920	0.37120	0.19070	0.08260	0.38230	0.35270	0.40340	0.37090	0.39930	0.36040	0.40630	0.40210	0.29950	0.37170	0.27950	0.08030	0.37100	0.35130	0.36110	0.37990	0.32730	0.35260	0.40760	0.36550	0.32150	0.36690	0.22140	0.07270	0.37610	0.32450	0.39090	0.40110	0.35660	0.35130	0.41400	0.39220	0.30170	0.35380	0.21100	0.08650	0.37620	0.32850	0.34770	0.38960	0.38950	0.34490	0.39140	0.36510	0.32310	0.36740	0.21270	0.07310	0.36020	0.32280	0.36700	0.40130	0.34020	0.35010	0.37190	0.37460	0.38790	0.35590	0.33850	0.34950	0.33230	0.29860	0.31490	0.36460	0.34640	0.36620	0.37630	0.36840	0.36480	0.33660	0.33030	0.32900	0.31500	0.26400	0.31920
143=23:54:14	126582	298	0.33410	0.31830	0.32900	0.35960	0.35870	0.30390	0.38180	0.29300	0.09550	0.33130	0.35060	0.30530	0.36160	0.34980	0.37200	0.37360	0.37260	0.31360	0.37260	0.19130	0.07960	0.38140	0.35490	0.41670	0.36980	0.39900	0.34000	0.41180	0.40510	0.30210	0.37990	0.28010	0.08360	0.37210	0.36060	0.35940	0.38290	0.32870	0.35140	0.41440	0.36620	0.32490	0.36800	0.22280	0.07290	0.37400	0.33080	0.40520	0.40550	0.35830	0.34800	0.41610	0.39230	0.30410	0.35440	0.21280	0.08670	0.37760	0.33580	0.34780	0.38930	0.39280	0.34750	0.39530	0.36820	0.32240	0.37270	0.21370	0.07350	0.35620	0.33130	0.38100	0.40330	0.34360	0.35590	0.37620	0.37620	0.39270	0.35640	0.34470	0.35270	0.33690	0.30330	0.31860	0.36900	0.34380	0.37080	0.37850	0.37170	0.36260	0.34000	0.32720	0.33380	0.31640	0.26880	0.33250
144=00:08:59	127467	300	0.33800	0.31910	0.33010	0.37180	0.36170	0.30800	0.38370	0.30210	0.09620	0.33670	0.34560	0.30870	0.36890	0.35250	0.37810	0.37580	0.37710	0.31980	0.38380	0.19240	0.07960	0.38070	0.35590	0.39850	0.37060	0.41080	0.34810	0.41970	0.40750	0.30900	0.38020	0.28520	0.07940	0.38270	0.35450	0.36490	0.38790	0.32520	0.35520	0.42110	0.36960	0.32440	0.37380	0.22480	0.07220	0.37310	0.32940	0.40980	0.39880	0.35750	0.35030	0.42400	0.39920	0.30830	0.35530	0.21580	0.08660	0.38210	0.33010	0.34790	0.39490	0.39570	0.34590	0.39750	0.37260	0.32430	0.37120	0.21430	0.07370	0.35960	0.32400	0.36510	0.41000	0.34380	0.35510	0.36820	0.37340	0.38950	0.35510	0.34170	0.35140	0.33560	0.29990	0.31130	0.36870	0.34520	0.37220	0.37810	0.36820	0.36410	0.33930	0.32800	0.32980	0.31800	0.26620	0.33230
145=00:23:44	128352	298	0.33760	0.31720	0.32950	0.36700	0.35790	0.30540	0.38440	0.29840	0.09680	0.33460	0.34930	0.30680	0.36460	0.35170	0.37320	0.37470	0.37240	0.31410	0.36990	0.19080	0.08150	0.38720	0.35230	0.40270	0.37230	0.40750	0.34190	0.41350	0.40690	0.30430	0.38080	0.27990	0.07860	0.37790	0.36060	0.36290	0.38090	0.32660	0.35260	0.42080	0.36410	0.32410	0.36900	0.22360	0.07320	0.37800	0.32570	0.39240	0.40970	0.35690	0.35250	0.42260	0.39710	0.30720	0.36140	0.21230	0.08630	0.38180	0.33830	0.35200	0.38910	0.39450	0.34340	0.39400	0.36720	0.32750	0.37230	0.21510	0.07430	0.35940	0.32740	0.38550	0.41500	0.34650	0.35720	0.37060	0.37500	0.39120	0.35870	0.34540	0.35700	0.33740	0.30670	0.31860	0.37010	0.34580	0.37060	0.38130	0.36960	0.36450	0.33890	0.33040	0.33210	0.31710	0.27150	0.35040
146=00:38:29	129237	298	0.32950	0.32380	0.33310	0.36750	0.36050	0.31000	0.38630	0.29990	0.09590	0.33730	0.34700	0.31060	0.36790	0.35270	0.38010	0.38720	0.38130	0.31610	0.37950	0.19440	0.08000	0.38460	0.35750	0.41680	0.36980	0.40410	0.34200	0.42250	0.40810	0.30460	0.38190	0.28520	0.07860	0.38200	0.35580	0.36310	0.38430	0.33800	0.35810	0.42170	0.37220	0.32730	0.37190	0.22470	0.07260	0.38200	0.33000	0.37530	0.40220	0.36460	0.35590	0.42250	0.39510	0.30960	0.36060	0.21300	0.08600	0.38550	0.33270	0.34920	0.39090	0.39450	0.34810	0.40020	0.36890	0.32700	0.37620	0.21720	0.07350	0.36060	0.32740	0.38280	0.40800	0.34140	0.35660	0.37750	0.38140	0.39290	0.36190	0.34830	0.35580	0.33660	0.30280	0.31940	0.37060	0.35090	0.37360	0.38300	0.37510	0.37010	0.34320	0.32950	0.33300	0.31690	0.26670	0.32200
147=00:53:14	130122	300	0.33470	0.32490	0.33690	0.37030	0.36300	0.31230	0.39140	0.29900	0.09600	0.34000	0.35030	0.30900	0.36750	0.35260	0.37760	0.38830	0.37680	0.32000	0.37650	0.19560	0.08340	0.39050	0.35420	0.40630	0.38010	0.41140	0.35080	0.42490	0.41580	0.30490	0.38530	0.28430	0.08000	0.38220	0.36090	0.36400	0.39060	0.33720	0.35410	0.42660	0.37540	0.33070	0.37360	0.22630	0.07380	0.38440	0.33060	0.38330	0.41330	0.36640	0.35440	0.42500	0.40160	0.31020	0.36950	0.21420	0.08690	0.38480	0.34470	0.35220	0.39620	0.39860	0.35270	0.40620	0.37230	0.33120	0.37630	0.21780	0.07480	0.36390	0.33260	0.37860	0.40950	0.34840	0.36010	0.37970	0.38330	0.39670	0.36550	0.35070	0.36320	0.34060	0.31300	0.32130	0.37870	0.35220	0.37510	0.38680	0.37830	0.37370	0.34830	0.33150	0.33780	0.31910	0.27110	0.34000
148=01:07:59	131008	301	0.33440	0.32180	0.33000	0.36470	0.35860	0.30470	0.38260	0.29410	0.09730	0.33150	0.34610	0.30480	0.36570	0.35210	0.37510	0.38450	0.37720	0.31460	0.37510	0.19360	0.08260	0.37760	0.35620	0.43180	0.37400	0.40430	0.34320	0.42110	0.40880	0.30290	0.37990	0.28360	0.07980	0.37080	0.35900	0.36050	0.38960	0.33310	0.35420	0.42100	0.37030	0.32410	0.37110	0.22330	0.07270	0.37340	0.33580	0.39950	0.40160	0.36540	0.34940	0.41920	0.39470	0.30770	0.35640	0.21400	0.08680	0.37580	0.33560	0.34950	0.39360	0.39400	0.35020	0.39870	0.37030	0.32270	0.37380	0.21830	0.07410	0.35740	0.33160	0.38820	0.40210	0.34360	0.36030	0.37570	0.37470	0.39160	0.35650	0.34540	0.34950	0.33550	0.30520	0.31680	0.37000	0.34800	0.37380	0.37600	0.37140	0.36530	0.34240	0.32400	0.33200	0.31480	0.27030	0.32350
149=01:22:44	131893	298	0.33160	0.32620	0.32810	0.36560	0.35500	0.31010	0.38180	0.29500	0.09670	0.33880	0.34410	0.30900	0.37000	0.34970	0.37480	0.38690	0.37900	0.31610	0.37900	0.19490	0.08030	0.38440	0.35290	0.41800	0.38240	0.40280	0.34590	0.42300	0.41390	0.30320	0.37690	0.28520	0.08010	0.37540	0.35060	0.36070	0.38860	0.34060	0.35770	0.42210	0.37580	0.32760	0.36950	0.22640	0.07330	0.38030	0.32710	0.38510	0.40450	0.37000	0.34920	0.41560	0.39340	0.30640	0.35950	0.21240	0.08620	0.37870	0.33240	0.34290	0.38850	0.39490	0.34880	0.39880	0.37060	0.32660	0.37050	0.22180	0.07410	0.36140	0.32350	0.37690	0.40510	0.34390	0.35680	0.37760	0.38040	0.38950	0.35930	0.34480	0.35370	0.33410	0.30200	0.31540	0.36560	0.34990	0.37500	0.38090	0.37210	0.37110	0.34010	0.33030	0.33100	0.31660	0.26270	0.32810
150=01:37:29	132777	298	0.33020	0.32100	0.32700	0.36800	0.35550	0.30350	0.37840	0.29330	0.09620	0.33280	0.34700	0.30490	0.36620	0.35500	0.37640	0.38070	0.37420	0.31700	0.37880	0.19290	0.08030	0.38100	0.35690	0.42010	0.37350	0.40630	0.34570	0.41470	0.40350	0.30130	0.37670	0.28230	0.08090	0.37680	0.35550	0.36280	0.38390	0.33680	0.35500	0.42390	0.37410	0.32490	0.37260	0.22460	0.07150	0.37590	0.33410	0.39800	0.40100	0.36720	0.35320	0.42170	0.39650	0.30760	0.35810	0.21380	0.08630	0.37950	0.33040	0.34990	0.39730	0.39810	0.35280	0.39800	0.36970	0.32610	0.37580	0.22050	0.07220	0.36070	0.32990	0.36950	0.41280	0.34870	0.36150	0.37280	0.37470	0.39270	0.35810	0.34500	0.35100	0.33580	0.30220	0.31810	0.36980	0.34870	0.37060	0.38210	0.37350	0.36880	0.34200	0.32940	0.33270	0.31650	0.26700	0.32710
151=01:52:14	133662	300	0.33140	0.32380	0.32690	0.37260	0.35780	0.30690	0.38120	0.30100	0.09580	0.34360	0.34510	0.31240	0.36930	0.35800	0.37930	0.38480	0.37700	0.31630	0.38230	0.19420	0.08090	0.38500	0.35730	0.40200	0.37740	0.40860	0.34960	0.42100	0.40620	0.30520	0.37780	0.29090	0.07980	0.38620	0.35390	0.37330	0.38780	0.33440	0.35890	0.42370	0.37720	0.32470	0.37690	0.22770	0.07220	0.38120	0.33380	0.39350	0.41020	0.36800	0.35600	0.42180	0.40090	0.31230	0.36460	0.21790	0.08670	0.38760	0.33160	0.35670	0.39580	0.39800	0.35460	0.40030	0.37600	0.32740	0.37630	0.22120	0.07370	0.36810	0.33040	0.36510	0.42080	0.34910	0.36390	0.37550	0.38200	0.39380	0.36770	0.35010	0.35760	0.34260	0.30410	0.31890	0.37200	0.34940	0.37640	0.38350	0.37520	0.37160	0.34470	0.33620	0.33280	0.32350	0.26610	0.33130
152=02:06:59	134547	301	0.33600	0.32030	0.32870	0.36720	0.35730	0.30320	0.38150	0.29280	0.09680	0.33030	0.35320	0.30410	0.36080	0.35630	0.37360	0.38720	0.37550	0.32130	0.37360	0.19550	0.08050	0.38190	0.35680	0.42700	0.36970	0.40120	0.34630	0.41930	0.41040	0.30170	0.37950	0.28370	0.07970	0.37230	0.36190	0.35940	0.38580	0.33730	0.35310	0.42430	0.36960	0.32560	0.37260	0.22610	0.07210	0.37460	0.33520	0.40960	0.40960	0.36910	0.35130	0.41800	0.39320	0.30950	0.36110	0.21490	0.08490	0.37810	0.33800	0.35260	0.39640	0.39540	0.35180	0.39730	0.37200	0.32500	0.37620	0.22130	0.07270	0.35790	0.33290	0.39460	0.41640	0.34740	0.35930	0.37590	0.37490	0.39240	0.35790	0.34990	0.35490	0.33770	0.30140	0.32100	0.37040	0.34810	0.37430	0.37780	0.37360	0.36890	0.34310	0.32630	0.33190	0.31530	0.26960	0.31580
153=02:21:44	135432	300	0.33520	0.32380	0.33090	0.37990	0.36770	0.30990	0.38440	0.29790	0.09770	0.33740	0.35230	0.30890	0.36890	0.36020	0.37700	0.39140	0.38440	0.32320	0.37870	0.19810	0.08190	0.39080	0.35710	0.41420	0.37220	0.41140	0.35180	0.42560	0.41150	0.30830	0.38640	0.28590	0.07960	0.38220	0.36410	0.36300	0.39160	0.34040	0.36160	0.43270	0.37540	0.33070	0.37900	0.22730	0.07240	0.37910	0.33480	0.40050	0.41250	0.37000	0.35270	0.42650	0.40330	0.31210	0.36450	0.21630	0.08720	0.38450	0.33920	0.35270	0.39400	0.40360	0.35390	0.40570	0.37750	0.33160	0.37550	0.22370	0.07330	0.36230	0.33180	0.36750	0.41150	0.34830	0.36960	0.38040	0.37600	0.39480	0.36340	0.35170	0.35720	0.34140	0.30570	0.32120	0.37090	0.35130	0.37940	0.38200	0.37750	0.37230	0.34850	0.32960	0.33970	0.31940	0.26780	0.31890
154=02:36:29	136317	301	0.33490	0.32140	0.32890	0.36550	0.35260	0.30390	0.37560	0.28960	0.09580	0.34040	0.34200	0.30640	0.36870	0.35070	0.37440	0.38460	0.37630	0.31440	0.37370	0.19510	0.08020	0.38750	0.35030	0.40590	0.37960	0.39860	0.34070	0.41720	0.40970	0.30400	0.37620	0.28490	0.08040	0.37120	0.35240	0.36170	0.38810	0.33580	0.35590	0.42220	0.37440	0.32360	0.36810	0.22420	0.07270	0.37890	0.32790	0.39300	0.39810	0.36940	0.35600	0.41290	0.39140	0.30480	0.36130	0.21460	0.08620	0.37440	0.33440	0.34460	0.38930	0.39780	0.35060	0.39770	0.36800	0.32350	0.37010	0.22420	0.07300	0.36070	0.32580	0.37000	0.39810	0.34210	0.35520	0.37320	0.37880	0.38570	0.35930	0.33990	0.35460	0.33270	0.31100	0.31690	0.36250	0.35320	0.36760	0.37740	0.36790	0.37040	0.33790	0.33080	0.33120	0.31460	0.26810	0.33120
155=02:51:14	137202	300	0.34320	0.31970	0.33120	0.37750	0.36250	0.30840	0.38570	0.29620	0.09620	0.33560	0.34810	0.30630	0.36650	0.36030	0.37890	0.39620	0.38120	0.32070	0.38030	0.19460	0.08060	0.38560	0.35740	0.40370	0.37390	0.41320	0.35060	0.42450	0.41020	0.30710	0.38390	0.28760	0.07850	0.37910	0.35950	0.36210	0.38880	0.34090	0.35950	0.43110	0.37750	0.32760	0.37310	0.22560	0.07230	0.37420	0.33390	0.40660	0.41260	0.37040	0.35120	0.42710	0.40050	0.31040	0.36350	0.21640	0.08610	0.38150	0.33420	0.34660	0.39490	0.40350	0.35630	0.40370	0.37050	0.32750	0.37560	0.22040	0.07320	0.36080	0.32640	0.37880	0.40580	0.34990	0.36080	0.37300	0.37450	0.39450	0.35880	0.34710	0.35180	0.33950	0.30140	0.31610	0.37010	0.34970	0.37700	0.38230	0.37200	0.36720	0.34460	0.32770	0.33120	0.31740	0.26630	0.32860
156=03:05:59	138087	301	0.33560	0.31900	0.33120	0.37440	0.35910	0.30600	0.37620	0.29360	0.09480	0.33780	0.33970	0.30500	0.37400	0.35320	0.38020	0.39040	0.37530	0.31780	0.37670	0.19460	0.08290	0.38740	0.34900	0.39580	0.37020	0.41010	0.34620	0.41860	0.40590	0.30410	0.37790	0.28430	0.08060	0.37670	0.34970	0.36500	0.38960	0.33920	0.35660	0.42730	0.37670	0.32440	0.37070	0.22680	0.07230	0.37910	0.32690	0.37310	0.39640	0.37380	0.36170	0.42300	0.39740	0.30640	0.35950	0.21730	0.08530	0.37600	0.32610	0.34650	0.39410	0.40010	0.35280	0.40010	0.37380	0.32670	0.37170	0.22320	0.07310	0.36180	0.32300	0.38730	0.41350	0.34750	0.35870	0.37360	0.38100	0.38910	0.36030	0.34320	0.35080	0.33430	0.30110	0.31560	0.36500	0.34880	0.37310	0.38080	0.36890	0.36820	0.33750	0.33080	0.32770	0.31530	0.26440	0.31570
157=03:20:43	138972	300	0.33510	0.32190	0.32900	0.37580	0.35680	0.30670	0.37710	0.29480	0.09660	0.33640	0.34580	0.30640	0.37100	0.35800	0.38020	0.39480	0.38380	0.31870	0.37980	0.19590	0.08130	0.38660	0.35970	0.41230	0.37220	0.41520	0.35120	0.42650	0.40880	0.30530	0.37860	0.28900	0.08030	0.37950	0.35870	0.36700	0.38890	0.34280	0.36080	0.43080	0.37840	0.32830	0.37550	0.22940	0.07280	0.37840	0.33560	0.38650	0.40290	0.37240	0.35540	0.42600	0.40140	0.31120	0.36130	0.21720	0.08710	0.38100	0.32980	0.35390	0.39260	0.40070	0.35880	0.40470	0.37480	0.32830	0.37660	0.22570	0.07390	0.36360	0.32750	0.36240	0.40430	0.34890	0.36560	0.37480	0.37770	0.39180	0.35860	0.34850	0.34970	0.34110	0.30100	0.31500	0.37090	0.35080	0.37480	0.38280	0.37090	0.36820	0.34270	0.33060	0.33190	0.32080	0.26480	0.32040
158=03:35:28	139857	301	0.32750	0.32240	0.32650	0.36590	0.34950	0.30180	0.37280	0.28740	0.09500	0.33560	0.34890	0.30500	0.36430	0.35250	0.37000	0.38670	0.37090	0.31180	0.37550	0.19410	0.08020	0.37810	0.35800	0.41400	0.37580	0.39790	0.34360	0.42040	0.40490	0.30130	0.37030	0.28600	0.07840	0.37340	0.35610	0.36530	0.38950	0.34150	0.35320	0.42210	0.37420	0.32650	0.37220	0.22430	0.07090	0.37480	0.33590	0.37530	0.39790	0.37490	0.35330	0.41530	0.38730	0.30790	0.35730	0.21590	0.08530	0.37820	0.32940	0.35450	0.39390	0.39210	0.35360	0.39980	0.37150	0.32190	0.37610	0.22660	0.07240	0.36080	0.33130	0.36130	0.41050	0.34710	0.35810	0.37460	0.37510	0.38500	0.35500	0.34550	0.34930	0.33890	0.29850	0.31830	0.36650	0.35150	0.37150	0.37460	0.37190	0.36650	0.34180	0.33060	0.33240	0.32320	0.26300	0.32210
159=03:50:13	140742	301	0.33780	0.32440	0.33370	0.38130	0.36230	0.31140	0.38330	0.29600	0.09630	0.33990	0.34170	0.30650	0.37600	0.36100	0.38240	0.40190	0.38270	0.32320	0.38230	0.19760	0.08400	0.39230	0.35510	0.40810	0.37840	0.41780	0.35630	0.43130	0.41420	0.30660	0.38480	0.28550	0.07940	0.38300	0.35630	0.36340	0.39290	0.34770	0.36140	0.43750	0.38000	0.33100	0.37770	0.23140	0.07310	0.38160	0.33330	0.38420	0.40860	0.37440	0.35660	0.43130	0.40620	0.31210	0.36720	0.21380	0.08540	0.38050	0.33290	0.35030	0.39670	0.40530	0.35840	0.41050	0.37750	0.33330	0.37800	0.22690	0.07440	0.36520	0.32790	0.37690	0.40640	0.35250	0.36560	0.37620	0.37860	0.39480	0.36430	0.34880	0.35510	0.33680	0.30660	0.31370	0.37340	0.35170	0.37770	0.38710	0.37240	0.37210	0.34560	0.33030	0.33720	0.32010	0.26870	0.31990
160=04:04:58	141627	298	0.33290	0.32590	0.33420	0.37920	0.35970	0.30840	0.38270	0.29500	0.09510	0.33720	0.35090	0.30960	0.36760	0.36490	0.38130	0.39600	0.37830	0.31620	0.38180	0.19810	0.08060	0.37750	0.36550	0.40850	0.37490	0.41160	0.34500	0.42480	0.41100	0.30610	0.37880	0.28990	0.07950	0.37970	0.36580	0.37300	0.38220	0.34700	0.35950	0.43180	0.38230	0.32610	0.37720	0.22720	0.07120	0.37540	0.34080	0.38740	0.40180	0.37920	0.36080	0.42990	0.39760	0.31320	0.36580	0.22160	0.08610	0.38390	0.33440	0.35850	0.40000	0.40150	0.36220	0.40280	0.37940	0.32840	0.38570	0.22460	0.07260	0.36180	0.33540	0.37400	0.41920	0.35130	0.35780	0.38070	0.38210	0.40030	0.36440	0.35710	0.35470	0.34890	0.30270	0.32240	0.36650	0.35240	0.37780	0.38510	0.38010	0.37080	0.34510	0.33470	0.33390	0.32260	0.26520	0.32010
161=04:19:43	142512	298	0.33520	0.31570	0.32980	0.37150	0.35200	0.30130	0.37300	0.28570	0.09500	0.33190	0.34770	0.29990	0.37310	0.35710	0.37420	0.39270	0.37420	0.31500	0.37510	0.19430	0.08130	0.37880	0.36250	0.42810	0.37780	0.40290	0.33890	0.41210	0.40010	0.30090	0.37490	0.28230	0.08030	0.36820	0.35840	0.36120	0.37910	0.34350	0.35380	0.42560	0.37290	0.32210	0.37180	0.22580	0.07150	0.36980	0.33450	0.38910	0.40740	0.37410	0.35730	0.41980	0.39090	0.30470	0.35830	0.21690	0.08630	0.37230	0.33360	0.34880	0.39740	0.39910	0.35320	0.39680	0.37110	0.32410	0.37610	0.22280	0.07350	0.35750	0.33000	0.37040	0.40870	0.35010	0.35400	0.37130	0.37330	0.38900	0.35560	0.34470	0.34700	0.33940	0.30050	0.31870	0.36540	0.34870	0.36950	0.37520	0.37500	0.36510	0.34090	0.32590	0.33040	0.31780	0.26660	0.32260
162=04:34:28	143397	298	0.34350	0.32830	0.33360	0.39450	0.36750	0.31670	0.38620	0.29940	0.09690	0.34190	0.34680	0.31150	0.37940	0.36600	0.38580	0.41260	0.38860	0.32660	0.38740	0.19930	0.08210	0.38790	0.36400	0.39860	0.37740	0.42340	0.35790	0.43880	0.41750	0.31240	0.39120	0.29350	0.07960	0.38950	0.36310	0.37300	0.39830	0.35220	0.36480	0.44350	0.38540	0.33300	0.38350	0.23060	0.07250	0.38270	0.33850	0.39310	0.40950	0.38280	0.36200	0.44000	0.40840	0.31860	0.36770	0.22010	0.08760	0.39100	0.33240	0.35280	0.40610	0.40950	0.36400	0.41430	0.38510	0.33120	0.38240	0.22970	0.07380	0.36780	0.33060	0.37410	0.41160	0.35660	0.36980	0.38440	0.38310	0.40130	0.36610	0.35390	0.35620	0.34340	0.30220	0.31810	0.37610	0.35560	0.38570	0.38900	0.37850	0.37690	0.34840	0.33680	0.33420	0.32270	0.26370	0.31850
163=04:49:13	144282	301	0.33780	0.32150	0.33020	0.38720	0.36420	0.31440	0.38710	0.29800	0.09630	0.34430	0.34740	0.31250	0.37470	0.36010	0.38020	0.40600	0.38510	0.32220	0.38600	0.19670	0.07960	0.38990	0.35840	0.40300	0.38080	0.41620	0.35290	0.43150	0.41360	0.31070	0.38560	0.29300	0.07950	0.38710	0.35920	0.37070	0.39610	0.34860	0.35880	0.43940	0.38200	0.32880	0.37960	0.22830	0.07170	0.38230	0.33290	0.38880	0.41440	0.38270	0.36120	0.43290	0.40460	0.31640	0.36860	0.21930	0.08600	0.38730	0.33030	0.35320	0.39920	0.40910	0.36250	0.41220	0.37800	0.32980	0.38020	0.22720	0.07220	0.36330	0.32680	0.37200	0.41070	0.35340	0.36730	0.37840	0.38210	0.39710	0.36650	0.35560	0.35740	0.34400	0.30180	0.32200	0.37420	0.35540	0.37890	0.38660	0.37720	0.37850	0.34530	0.33510	0.33220	0.32220	0.26130	0.33080
164=05:03:58	145167	298	0.33940	0.32660	0.33970	0.39240	0.37120	0.31680	0.39300	0.29930	0.09730	0.34040	0.35220	0.30960	0.37630	0.36570	0.38340	0.41300	0.38780	0.32860	0.38320	0.20020	0.08200	0.39300	0.35990	0.41420	0.38260	0.41950	0.35640	0.43690	0.41990	0.31220	0.39310	0.29310	0.08100	0.39150	0.36760	0.37080	0.39460	0.35600	0.36040	0.44680	0.38460	0.33750	0.38350	0.23250	0.07280	0.38520	0.33530	0.39470	0.41420	0.38440	0.36420	0.43850	0.40880	0.31850	0.37590	0.22050	0.08700	0.39260	0.34280	0.35360	0.40230	0.41100	0.36590	0.41880	0.38010	0.33580	0.38340	0.23090	0.07360	0.36520	0.33080	0.37300	0.41500	0.35660	0.36920	0.38330	0.38550	0.40500	0.36900	0.35660	0.36120	0.34330	0.30660	0.32200	0.37630	0.35960	0.38120	0.38970	0.38000	0.37810	0.34980	0.33220	0.33690	0.32300	0.26680	0.32070
165=05:18:43	146051	301	0.34140	0.32590	0.33240	0.39150	0.36500	0.31560	0.38670	0.29730	0.09610	0.34490	0.34600	0.31560	0.37850	0.36340	0.38180	0.41030	0.38910	0.32610	0.38660	0.20040	0.07990	0.39380	0.36010	0.40310	0.38550	0.41950	0.35460	0.43630	0.41700	0.30970	0.38950	0.29420	0.07950	0.39050	0.35700	0.37360	0.39650	0.35210	0.36410	0.44610	0.38550	0.33490	0.38120	0.23080	0.07260	0.38700	0.33240	0.38910	0.41450	0.38250	0.36040	0.43970	0.40790	0.31980	0.37090	0.21900	0.08680	0.39030	0.33290	0.35480	0.40010	0.41230	0.36440	0.41580	0.37890	0.33470	0.38280	0.22830	0.07350	0.36760	0.32640	0.36170	0.40650	0.35480	0.37020	0.37960	0.38520	0.40080	0.36940	0.35480	0.36040	0.34210	0.30550	0.31760	0.37370	0.35570	0.38260	0.39140	0.37780	0.38060	0.35020	0.33540	0.33440	0.32320	0.26380	0.32290
166=05:33:28	146936	298	0.34570	0.32600	0.33480	0.39060	0.36700	0.31540	0.38770	0.29750	0.09640	0.33840	0.35160	0.30620	0.37660	0.36220	0.37990	0.41430	0.38560	0.32290	0.38250	0.19890	0.08160	0.38710	0.36060	0.41170	0.38480	0.41740	0.35190	0.43740	0.41820	0.31100	0.38930	0.29170	0.07950	0.38350	0.36340	0.36940	0.39330	0.35270	0.36340	0.44170	0.38330	0.33300	0.37590	0.22940	0.07200	0.37770	0.33660	0.40490	0.41110	0.38470	0.36000	0.43570	0.40370	0.31610	0.37150	0.21740	0.08610	0.38680	0.33850	0.35260	0.40470	0.40660	0.36380	0.41470	0.37740	0.33120	0.38390	0.22850	0.07360	0.36560	0.33160	0.38620	0.41130	0.35290	0.37030	0.38240	0.38270	0.39800	0.36450	0.35160	0.35710	0.34050	0.30350	0.31870	0.37500	0.35790	0.38090	0.38660	0.37590	0.37320	0.34820	0.33040	0.33420	0.32180	0.26820	0.32900
167=05:48:13	147821	298	0.35050	0.32810	0.33380	0.39580	0.37270	0.31970	0.39330	0.29940	0.09670	0.34290	0.35020	0.31100	0.37880	0.36410	0.38350	0.41530	0.38720	0.32570	0.38140	0.19900	0.08370	0.39110	0.36080	0.41910	0.38040	0.42200	0.35730	0.43880	0.42180	0.31460	0.39930	0.29390	0.07930	0.39110	0.36440	0.37170	0.40150	0.35450	0.36390	0.44840	0.38520	0.33650	0.38320	0.23280	0.07200	0.38790	0.33480	0.38840	0.41800	0.38840	0.36300	0.43790	0.41100	0.31910	0.37550	0.22000	0.08580	0.39020	0.33910	0.35640	0.41080	0.40850	0.36280	0.42260	0.38210	0.33640	0.38460	0.23250	0.07290	0.36770	0.33210	0.39000	0.40840	0.35580	0.37370	0.38830	0.38800	0.40040	0.37080	0.35620	0.36090	0.34520	0.30690	0.32050	0.37900	0.35850	0.38630	0.38870	0.38270	0.38050	0.35210	0.33540	0.34070	0.32410	0.26770	0.32350
168=06:02:58	148706	303	0.34670	0.32890	0.33460	0.39660	0.36560	0.32120	0.38760	0.30170	0.09730	0.34900	0.34860	0.31790	0.38130	0.36600	0.38210	0.41690	0.39420	0.32560	0.38830	0.20160	0.08030	0.38800	0.36910	0.40750	0.38430	0.42600	0.35840	0.44690	0.42120	0.31530	0.39140	0.30030	0.07980	0.39620	0.36630	0.37940	0.40400	0.35740	0.36920	0.44810	0.39130	0.33470	0.38790	0.23230	0.07090	0.38560	0.34280	0.38890	0.41920	0.39160	0.36180	0.44610	0.41190	0.32470	0.37770	0.22340	0.08700	0.39740	0.33320	0.35600	0.40650	0.41070	0.36790	0.41990	0.38800	0.33630	0.38720	0.22900	0.07260	0.36970	0.33220	0.35960	0.41010	0.35690	0.37590	0.38620	0.38770	0.40270	0.36900	0.35960	0.36010	0.34850	0.30200	0.32170	0.38240	0.35810	0.38820	0.39200	0.38420	0.37980	0.35250	0.34040	0.33520	0.32840	0.26440	0.32350
169=06:17:43	149591	298	0.34200	0.32830	0.33210	0.38740	0.36370	0.31310	0.38590	0.29670	0.09740	0.34310	0.34820	0.30910	0.38100	0.36290	0.38270	0.41260	0.38690	0.32320	0.38000	0.20300	0.08150	0.39420	0.35730	0.41290	0.38180	0.41990	0.35930	0.43620	0.41990	0.30910	0.38980	0.29050	0.08000	0.38770	0.35910	0.37180	0.40330	0.35520	0.36030	0.44620	0.38190	0.33480	0.37920	0.23180	0.07290	0.38650	0.33400	0.38400	0.41030	0.38500	0.36040	0.43670	0.40860	0.31600	0.37450	0.21790	0.08680	0.38610	0.34040	0.35580	0.40740	0.41160	0.36310	0.41950	0.37770	0.33430	0.38290	0.23170	0.07430	0.36770	0.33300	0.36480	0.40310	0.35630	0.37370	0.38490	0.38530	0.39870	0.36760	0.35340	0.35920	0.34180	0.30910	0.32300	0.37620	0.35860	0.38210	0.38670	0.37870	0.37770	0.34840	0.33440	0.33940	0.32400	0.27110	0.31990
170=06:32:28	150476	298	0.34770	0.32780	0.33170	0.39570	0.36820	0.32210	0.38750	0.29830	0.09560	0.33850	0.35220	0.31020	0.37620	0.36330	0.38140	0.41760	0.39230	0.32670	0.38690	0.20080	0.08100	0.38460	0.36320	0.41900	0.38540	0.42050	0.35710	0.44400	0.41700	0.31170	0.39370	0.29520	0.07850	0.38850	0.36200	0.36890	0.40340	0.35800	0.36350	0.44720	0.38400	0.33380	0.38200	0.23020	0.07160	0.37830	0.33680	0.38510	0.40900	0.38510	0.35740	0.43900	0.40570	0.31850	0.37090	0.22070	0.08570	0.38900	0.33350	0.35300	0.40670	0.40730	0.36320	0.42250	0.38270	0.33060	0.38490	0.22930	0.07260	0.36340	0.33070	0.37040	0.40450	0.35500	0.37110	0.38190	0.38080	0.39980	0.36550	0.35470	0.35600	0.34110	0.30200	0.32100	0.37610	0.35620	0.38050	0.38580	0.38110	0.37430	0.34700	0.33130	0.33370	0.32030	0.26530	0.33050
171=06:47:13	151361	301	0.34140	0.32440	0.33040	0.38980	0.36140	0.31260	0.38090	0.29380	0.09520	0.33960	0.34440	0.30510	0.38200	0.35990	0.38030	0.41300	0.38540	0.32000	0.38250	0.19910	0.08190	0.38730	0.36060	0.41260	0.37780	0.41770	0.35240	0.43100	0.41440	0.30640	0.38300	0.29170	0.07860	0.38240	0.35470	0.36690	0.39600	0.35470	0.36370	0.43970	0.38240	0.32970	0.37740	0.22920	0.07100	0.37760	0.33490	0.39540	0.40360	0.38670	0.35940	0.43410	0.40250	0.31090	0.36560	0.21770	0.08630	0.38010	0.32890	0.34730	0.40120	0.40850	0.36280	0.41240	0.37600	0.33110	0.38040	0.22940	0.07280	0.36080	0.32490	0.37500	0.41490	0.35240	0.36570	0.37800	0.37700	0.39180	0.36090	0.34860	0.35040	0.33560	0.29960	0.31370	0.37080	0.35460	0.37890	0.38450	0.37640	0.37280	0.34350	0.32970	0.32840	0.31880	0.26320	0.31700
172=07:01:58	152246	301	0.34710	0.32910	0.33120	0.39460	0.36450	0.31380	0.38400	0.29530	0.09660	0.34370	0.34510	0.30730	0.38100	0.36480	0.38360	0.41510	0.38930	0.32320	0.38310	0.20040	0.07930	0.38930	0.35720	0.40630	0.38110	0.41910	0.35910	0.44290	0.41670	0.31130	0.38710	0.29280	0.07920	0.38810	0.35830	0.37050	0.40470	0.35500	0.36380	0.44580	0.38570	0.33180	0.38050	0.23030	0.07310	0.38360	0.33500	0.38680	0.41300	0.38580	0.35910	0.43690	0.40730	0.31880	0.37150	0.21840	0.08670	0.38410	0.33610	0.34900	0.40430	0.41290	0.36400	0.41930	0.38110	0.33250	0.37870	0.23070	0.07440	0.36530	0.32850	0.38510	0.41170	0.35800	0.37160	0.37990	0.37920	0.39570	0.36450	0.35260	0.35630	0.33980	0.30280	0.31470	0.37320	0.35680	0.37950	0.38520	0.37420	0.37400	0.34520	0.33220	0.33410	0.32230	0.26470	0.32900
173=07:16:43	153131	298	0.33970	0.32590	0.33220	0.39200	0.36190	0.31320	0.38110	0.29850	0.09640	0.34280	0.35160	0.31120	0.38340	0.36030	0.38110	0.41930	0.38960	0.32110	0.38770	0.20070	0.08050	0.38520	0.36920	0.40980	0.38220	0.41800	0.35350	0.44100	0.41570	0.31110	0.38280	0.29710	0.07980	0.38920	0.36060	0.37790	0.39940	0.36050	0.36400	0.44310	0.38710	0.33020	0.38230	0.22870	0.07090	0.38050	0.34610	0.39110	0.40870	0.38770	0.36220	0.43770	0.40270	0.31740	0.36870	0.22230	0.08630	0.38800	0.33610	0.35820	0.40680	0.40970	0.36650	0.41590	0.38530	0.32990	0.38810	0.22980	0.07300	0.36750	0.33030	0.36790	0.40630	0.35280	0.36770	0.38390	0.38530	0.39910	0.36610	0.35920	0.35660	0.34740	0.29820	0.32070	0.37540	0.35730	0.38410	0.38650	0.37740	0.37530	0.34820	0.33560	0.33300	0.32540	0.26430	0.31630
174=07:31:27	154016	301	0.33780	0.32580	0.32850	0.38130	0.36340	0.30970	0.37830	0.29020	0.09460	0.33730	0.35290	0.30560	0.37220	0.36010	0.37250	0.41100	0.38400	0.31790	0.37480	0.20110	0.08180	0.38440	0.36090	0.42520	0.37790	0.40940	0.35390	0.43230	0.41260	0.30420	0.38350	0.29090	0.07880	0.37590	0.36460	0.36760	0.39280	0.35990	0.36220	0.43620	0.37990	0.33130	0.37930	0.22880	0.07140	0.37600	0.33890	0.38780	0.41230	0.38780	0.35340	0.42590	0.39810	0.31150	0.36600	0.21900	0.08530	0.37990	0.33440	0.35900	0.39890	0.40380	0.35710	0.41150	0.37910	0.32690	0.38160	0.22800	0.07060	0.35670	0.33240	0.37060	0.40130	0.35550	0.36660	0.38200	0.37710	0.39080	0.35950	0.35220	0.35430	0.34250	0.30180	0.32250	0.37030	0.35660	0.37790	0.37880	0.37510	0.36890	0.34730	0.33050	0.33560	0.31760	0.26790	0.31140
175=07:46:12	154901	301	0.35220	0.32860	0.33550	0.40550	0.37000	0.32250	0.39420	0.29990	0.09640	0.34170	0.35510	0.31410	0.38630	0.36400	0.38550	0.42510	0.39460	0.33200	0.39080	0.20160	0.08290	0.38800	0.36760	0.40920	0.37910	0.42960	0.35830	0.45050	0.42250	0.31480	0.39520	0.29930	0.08080	0.39470	0.36540	0.37770	0.40850	0.35990	0.36850	0.45510	0.39130	0.33510	0.38630	0.23130	0.07170	0.38330	0.34530	0.38960	0.41640	0.39290	0.36000	0.44880	0.41030	0.32420	0.37490	0.22470	0.08590	0.39700	0.34000	0.36090	0.41140	0.41500	0.36850	0.42450	0.38620	0.33420	0.38730	0.23390	0.07250	0.36860	0.33620	0.36730	0.41430	0.35890	0.37500	0.38600	0.38570	0.40540	0.37050	0.36100	0.35650	0.34840	0.30220	0.32370	0.37940	0.35780	0.38910	0.39100	0.38390	0.38050	0.35360	0.33840	0.33860	0.32750	0.26440	0.31800
176=08:00:57	155786	301	0.34960	0.32990	0.33140	0.39790	0.36870	0.31630	0.38810	0.29740	0.09680	0.34030	0.34940	0.30750	0.37790	0.36580	0.38240	0.42080	0.38950	0.32510	0.38290	0.20250	0.08300	0.38940	0.35690	0.41530	0.39230	0.42240	0.36330	0.44550	0.42180	0.31270	0.39290	0.29400	0.07930	0.39000	0.35980	0.37030	0.40720	0.36240	0.36240	0.45080	0.38670	0.33520	0.38380	0.23340	0.07330	0.38410	0.33760	0.39360	0.41670	0.39030	0.36040	0.44150	0.40790	0.32020	0.37380	0.21920	0.08570	0.38720	0.33860	0.35080	0.40780	0.41360	0.36510	0.42120	0.38220	0.33270	0.38260	0.23210	0.07400	0.36360	0.32940	0.39220	0.40780	0.35900	0.37230	0.38500	0.38300	0.39810	0.36530	0.35560	0.35650	0.34080	0.30550	0.31850	0.37460	0.35970	0.38240	0.38740	0.37900	0.37590	0.34640	0.33160	0.33530	0.31990	0.26620	0.33260
177=08:15:42	156671	301	0.35920	0.32750	0.33540	0.40880	0.37200	0.32140	0.39350	0.30210	0.09650	0.34440	0.35060	0.31440	0.39000	0.36830	0.38730	0.42820	0.39550	0.33150	0.38920	0.20170	0.08170	0.39500	0.36580	0.41040	0.38600	0.43130	0.36620	0.44610	0.42260	0.31720	0.39630	0.30010	0.07950	0.39700	0.36480	0.37680	0.40980	0.36190	0.36930	0.45760	0.39050	0.33800	0.38940	0.23520	0.07180	0.38660	0.34360	0.38630	0.41800	0.39270	0.36420	0.45190	0.41540	0.32340	0.37860	0.22350	0.08580	0.39350	0.33640	0.35590	0.41220	0.41850	0.37090	0.42570	0.38920	0.33900	0.39020	0.23450	0.07290	0.37350	0.33430	0.36860	0.40920	0.35860	0.37950	0.38300	0.38550	0.40420	0.37440	0.35970	0.36030	0.34790	0.30440	0.31870	0.38260	0.35810	0.38880	0.39420	0.38140	0.38280	0.35260	0.34000	0.33970	0.32990	0.26740	0.32960
178=08:30:27	157556	301	0.35000	0.32630	0.34140	0.40940	0.37610	0.32260	0.39450	0.29850	0.09620	0.34290	0.34980	0.31110	0.38280	0.36710	0.38900	0.42890	0.38900	0.32920	0.38890	0.20120	0.08040	0.39620	0.35810	0.41270	0.40010	0.42980	0.36220	0.44420	0.42480	0.31410	0.39920	0.29550	0.08140	0.39250	0.36420	0.37010	0.40400	0.36560	0.36270	0.45880	0.39010	0.34080	0.38270	0.23320	0.07170	0.38420	0.33690	0.39000	0.42150	0.39290	0.36760	0.45080	0.41460	0.32030	0.38040	0.22070	0.08590	0.38830	0.34000	0.35830	0.41300	0.41700	0.36990	0.42730	0.38370	0.33900	0.38520	0.23370	0.07430	0.36910	0.33240	0.39220	0.40750	0.35620	0.37330	0.38530	0.38780	0.40490	0.37130	0.35790	0.35930	0.34580	0.30940	0.31750	0.38220	0.35990	0.38530	0.39040	0.38250	0.38110	0.35430	0.33410	0.34190	0.32310	0.26940	0.35450
179=08:45:12	158441	301	0.33870	0.32370	0.32410	0.38310	0.35690	0.30810	0.37250	0.29370	0.09400	0.34210	0.34460	0.30700	0.38030	0.36250	0.37480	0.40370	0.38580	0.32320	0.37940	0.20190	0.08590	0.38970	0.35700	0.40180	0.37650	0.40530	0.35890	0.42900	0.40800	0.30210	0.37940	0.29250	0.07960	0.38000	0.35440	0.36830	0.40080	0.35760	0.36680	0.43830	0.38180	0.32780	0.37670	0.23150	0.07260	0.37970	0.33490	0.38640	0.42180	0.38710	0.35960	0.42400	0.39930	0.31140	0.36490	0.22040	0.08620	0.37870	0.32990	0.35010	0.40060	0.41050	0.35930	0.41170	0.37940	0.32950	0.37920	0.23120	0.07370	0.36370	0.32480	0.37450	0.40720	0.35740	0.36660	0.37540	0.37720	0.38670	0.36240	0.34840	0.35240	0.33730	0.30120	0.31440	0.36850	0.35680	0.37910	0.38200	0.37290	0.37380	0.34250	0.33320	0.33010	0.31900	0.26370	0.32710
180=08:59:57	159326	300	0.35130	0.32520	0.33750	0.39810	0.37060	0.31260	0.38650	0.29430	0.09640	0.33840	0.35840	0.30680	0.38320	0.36950	0.37900	0.41880	0.38570	0.33030	0.38150	0.20200	0.09110	0.39330	0.36120	0.42220	0.38960	0.42220	0.35780	0.43520	0.41960	0.30940	0.39290	0.29120	0.08480	0.38650	0.36720	0.37040	0.40270	0.36400	0.36550	0.45440	0.38610	0.33640	0.38180	0.23480	0.07150	0.38400	0.34050	0.41840	0.42670	0.39400	0.36400	0.44210	0.41010	0.32180	0.37870	0.22260	0.08640	0.38740	0.34320	0.35880	0.41540	0.41930	0.36850	0.42260	0.38240	0.33730	0.38720	0.23370	0.07360	0.36690	0.33710	0.38770	0.41660	0.35970	0.37280	0.38410	0.38510	0.40480	0.37150	0.36240	0.36380	0.34650	0.30860	0.32570	0.37600	0.35880	0.38440	0.39090	0.38710	0.38070	0.35410	0.33580	0.34270	0.32520	0.27080	0.33290
181=09:14:42	160211	300	0.35160	0.32770	0.33240	0.40290	0.37040	0.31870	0.38730	0.29620	0.09460	0.34000	0.35350	0.30630	0.38290	0.36860	0.38640	0.42890	0.39590	0.32790	0.38650	0.20220	0.08380	0.39170	0.36530	0.41840	0.38080	0.42530	0.36130	0.44810	0.41890	0.31070	0.39170	0.29720	0.07950	0.39070	0.36300	0.36840	0.40650	0.36520	0.36480	0.45390	0.39020	0.33640	0.38340	0.23240	0.07220	0.38260	0.34110	0.39240	0.42490	0.39130	0.35880	0.44380	0.41050	0.31970	0.37340	0.22150	0.08640	0.38530	0.33440	0.35240	0.40930	0.41600	0.37110	0.42390	0.38350	0.33300	0.38700	0.23550	0.07260	0.36330	0.33030	0.36900	0.40550	0.35890	0.37370	0.38230	0.38300	0.39780	0.36510	0.35660	0.35460	0.33990	0.30180	0.31690	0.37250	0.35860	0.38430	0.38590	0.37810	0.37680	0.35010	0.33330	0.33430	0.31990	0.26510	0.31190
182=09:29:27	161095	298	0.34960	0.33330	0.33430	0.40680	0.37680	0.32670	0.39500	0.30040	0.09550	0.34470	0.35570	0.31690	0.38780	0.36850	0.38570	0.43450	0.40000	0.33050	0.38870	0.20260	0.08080	0.39560	0.36580	0.41440	0.39810	0.43000	0.36690	0.45670	0.42900	0.31400	0.40490	0.30250	0.07950	0.40000	0.36750	0.37620	0.41240	0.37040	0.37130	0.46030	0.39160	0.34370	0.38900	0.23660	0.07250	0.39290	0.34210	0.39460	0.42540	0.40120	0.36280	0.45090	0.41590	0.32540	0.38270	0.22310	0.08590	0.39820	0.34440	0.35940	0.40950	0.41770	0.37120	0.43210	0.38700	0.34040	0.39060	0.23680	0.07330	0.37030	0.33440	0.37100	0.40930	0.36340	0.38230	0.39230	0.38930	0.40710	0.37540	0.36420	0.36700	0.34790	0.31190	0.32280	0.38200	0.36440	0.39390	0.39590	0.38810	0.38450	0.35760	0.33780	0.34170	0.32640	0.27160	0.32970
183=09:44:12	161980	300	0.34410	0.32250	0.33280	0.38620	0.36090	0.30970	0.38300	0.28870	0.09540	0.34060	0.35200	0.30220	0.38560	0.35850	0.38060	0.41750	0.38330	0.32570	0.38460	0.20060	0.08160	0.39370	0.35930	0.41670	0.39360	0.41150	0.34960	0.42940	0.41840	0.30390	0.38380	0.29140	0.08030	0.37050	0.36050	0.36460	0.39750	0.36210	0.35870	0.44420	0.38420	0.32930	0.37270	0.23290	0.07390	0.38060	0.34100	0.39880	0.41390	0.39220	0.36360	0.42800	0.39800	0.31030	0.36980	0.21840	0.08470	0.37680	0.34230	0.35010	0.40420	0.41450	0.36280	0.41540	0.37400	0.32760	0.38090	0.23470	0.07430	0.36420	0.33040	0.37190	0.40700	0.35410	0.36620	0.38020	0.37900	0.39650	0.36280	0.35070	0.35410	0.33840	0.30980	0.32410	0.36840	0.36160	0.37490	0.38210	0.38080	0.37470	0.34770	0.32990	0.33270	0.31650	0.27200	0.32710
184=09:58:57	162865	301	0.35480	0.32980	0.33670	0.41600	0.37530	0.32580	0.39470	0.30260	0.09610	0.34290	0.35570	0.31540	0.39560	0.37150	0.39120	0.43460	0.39700	0.33290	0.39750	0.20350	0.08070	0.39750	0.36660	0.42620	0.39120	0.43520	0.36240	0.45140	0.42520	0.31690	0.40080	0.30110	0.08060	0.39860	0.36670	0.37490	0.41200	0.36570	0.36910	0.46560	0.39650	0.33880	0.39010	0.23630	0.07300	0.38730	0.34500	0.39900	0.41380	0.39440	0.36760	0.45640	0.41840	0.32410	0.37940	0.22690	0.08550	0.39310	0.33660	0.35910	0.41660	0.42200	0.37520	0.42900	0.38710	0.33920	0.38750	0.23910	0.07410	0.37020	0.33510	0.37020	0.41230	0.36300	0.37640	0.38470	0.38650	0.40410	0.37420	0.36110	0.36040	0.34760	0.30610	0.31960	0.37740	0.35930	0.39120	0.39240	0.38310	0.38130	0.35560	0.33590	0.33960	0.32680	0.26900	0.31790
185=10:13:42	163750	301	0.34850	0.32220	0.33210	0.39980	0.36390	0.31230	0.38220	0.29530	0.09460	0.33970	0.35250	0.31170	0.38580	0.36940	0.38430	0.42220	0.38650	0.32800	0.38450	0.20190	0.08040	0.39010	0.36340	0.41570	0.38870	0.42100	0.35880	0.43840	0.41560	0.31110	0.38760	0.29680	0.07990	0.38860	0.36030	0.37340	0.40500	0.36050	0.36400	0.45370	0.38870	0.33340	0.38390	0.23560	0.07090	0.38410	0.33760	0.39300	0.41520	0.39170	0.36440	0.44700	0.40940	0.31830	0.37490	0.22510	0.08410	0.38870	0.33280	0.35880	0.41450	0.41840	0.37090	0.42130	0.38440	0.33630	0.38750	0.23660	0.07170	0.36880	0.33200	0.35910	0.40740	0.36160	0.37140	0.37780	0.38220	0.40190	0.37060	0.35720	0.35470	0.34550	0.30430	0.32030	0.37410	0.35830	0.38620	0.39100	0.38170	0.38230	0.35240	0.33510	0.33840	0.32520	0.26500	0.31550
186=10:28:27	164635	300	0.34370	0.32790	0.33600	0.39900	0.36920	0.31610	0.38620	0.29460	0.09690	0.34130	0.35480	0.30810	0.38520	0.36850	0.38200	0.42760	0.38810	0.32870	0.38350	0.20570	0.08440	0.39230	0.36090	0.41910	0.39650	0.42220	0.35920	0.44650	0.42220	0.30990	0.39290	0.29710	0.08020	0.38930	0.36530	0.36960	0.40730	0.37020	0.36510	0.45670	0.38810	0.34010	0.38160	0.23240	0.07270	0.38370	0.33690	0.40360	0.42170	0.39890	0.36330	0.44380	0.41130	0.32120	0.38270	0.22430	0.08710	0.39120	0.34080	0.35670	0.41550	0.41700	0.37110	0.42950	0.38330	0.33620	0.38850	0.23670	0.07290	0.36700	0.33420	0.39640	0.41180	0.35790	0.37280	0.38710	0.38470	0.40420	0.37090	0.36080	0.36270	0.34450	0.30710	0.32240	0.37840	0.36360	0.38820	0.38930	0.38450	0.37990	0.35400	0.33560	0.34060	0.32300	0.27050	0.33230
187=10:43:12	165520	300	0.35030	0.32500	0.33310	0.40190	0.37090	0.31640	0.38580	0.29520	0.09580	0.33790	0.35790	0.30880	0.39120	0.37050	0.38110	0.42450	0.39300	0.32950	0.38760	0.20670	0.08240	0.39840	0.37130	0.41970	0.39530	0.42590	0.36360	0.44250	0.42220	0.31200	0.39370	0.29590	0.08050	0.38970	0.37050	0.37320	0.40210	0.36770	0.36770	0.46030	0.38950	0.33820	0.38670	0.23730	0.07260	0.38400	0.34550	0.40850	0.42490	0.39400	0.36630	0.44900	0.41180	0.32260	0.37960	0.22570	0.08640	0.38890	0.34430	0.36230	0.41790	0.42280	0.37280	0.42690	0.38840	0.33850	0.39540	0.23620	0.07290	0.37170	0.33830	0.37600	0.41710	0.36570	0.37590	0.38550	0.38370	0.40530	0.37330	0.36150	0.36090	0.34890	0.30780	0.32410	0.37980	0.36260	0.39120	0.39290	0.38510	0.38230	0.35530	0.33820	0.34310	0.32720	0.27330	0.34720
188=10:57:57	166405	301	0.35430	0.32000	0.32490	0.39080	0.35820	0.30910	0.37310	0.29180	0.09440	0.34250	0.34560	0.30080	0.38260	0.35950	0.37800	0.41220	0.38250	0.32200	0.37790	0.19960	0.08260	0.39350	0.35160	0.41240	0.38490	0.41020	0.35730	0.42590	0.41040	0.30160	0.37980	0.29320	0.08020	0.37730	0.35480	0.35840	0.40000	0.35880	0.35970	0.44460	0.38000	0.32720	0.37170	0.23320	0.07290	0.38330	0.33040	0.40040	0.42200	0.38830	0.35880	0.43010	0.40420	0.30960	0.36880	0.21660	0.08520	0.37170	0.33740	0.34380	0.40240	0.41210	0.35920	0.41830	0.37460	0.32910	0.37800	0.23390	0.07470	0.36350	0.32990	0.38340	0.40060	0.35990	0.36820	0.37690	0.37620	0.38770	0.36350	0.34620	0.35250	0.33290	0.30980	0.31340	0.37130	0.36020	0.37300	0.38270	0.37540	0.37460	0.34400	0.33350	0.33480	0.31800	0.27160	0.33430
189=11:12:42	167290	301	0.34910	0.32470	0.33090	0.39510	0.36480	0.31310	0.38510	0.29350	0.09630	0.34180	0.35130	0.30800	0.38260	0.36710	0.37780	0.42030	0.38650	0.32650	0.38260	0.19890	0.08220	0.39650	0.36140	0.42560	0.38890	0.42200	0.36380	0.44210	0.41980	0.30820	0.38880	0.29790	0.08100	0.38570	0.36490	0.37020	0.40870	0.36980	0.36250	0.45420	0.38780	0.33370	0.38170	0.23490	0.07270	0.38520	0.33920	0.39870	0.41980	0.39630	0.36150	0.44080	0.41140	0.31830	0.37720	0.22440	0.08620	0.38480	0.34160	0.35410	0.41190	0.41750	0.36910	0.42190	0.38280	0.33690	0.38700	0.23840	0.07340	0.36710	0.33240	0.37920	0.41120	0.36190	0.37410	0.38290	0.38330	0.40080	0.37200	0.35860	0.35930	0.34280	0.30670	0.31940	0.37680	0.36010	0.38400	0.38890	0.38000	0.37820	0.34990	0.33180	0.33690	0.32300	0.26880	0.33330
190=11:27:27	168175	298	0.35400	0.32760	0.33410	0.40550	0.36920	0.32110	0.38660	0.29800	0.09530	0.34480	0.35260	0.31180	0.39040	0.36420	0.38670	0.43000	0.39420	0.32740	0.38450	0.20340	0.08070	0.39030	0.36100	0.41050	0.39300	0.42500	0.35930	0.45210	0.42200	0.31410	0.39130	0.29780	0.07950	0.39400	0.35940	0.37560	0.41080	0.36830	0.36640	0.45690	0.38920	0.33550	0.38560	0.22960	0.07200	0.38580	0.33790	0.39570	0.41500	0.40120	0.36530	0.44390	0.40720	0.32200	0.37500	0.22110	0.08640	0.38910	0.33400	0.35350	0.41770	0.41490	0.36960	0.42590	0.38370	0.33380	0.38270	0.23600	0.07370	0.36900	0.32990	0.38260	0.40000	0.35810	0.37530	0.38590	0.38420	0.40090	0.36960	0.35620	0.35660	0.34200	0.30150	0.31710	0.37600	0.36050	0.38490	0.38530	0.37690	0.37850	0.34840	0.33360	0.33590	0.32310	0.26780	0.32750
191=11:42:12	169060	301	0.35950	0.33160	0.33740	0.41220	0.37650	0.32750	0.39530	0.30190	0.09780	0.34400	0.35490	0.31470	0.39180	0.37500	0.38550	0.43570	0.39770	0.33340	0.38810	0.20480	0.08110	0.39770	0.36660	0.41440	0.39770	0.43320	0.36830	0.45740	0.42890	0.31640	0.40340	0.30310	0.08140	0.40350	0.36850	0.37630	0.41630	0.37230	0.37040	0.46640	0.39450	0.34370	0.38960	0.23630	0.07250	0.39170	0.34270	0.39460	0.43160	0.40170	0.36280	0.45770	0.41740	0.32820	0.38520	0.22530	0.08680	0.40000	0.33850	0.35950	0.42430	0.42170	0.37210	0.43540	0.38900	0.34230	0.39310	0.24150	0.07430	0.37090	0.33420	0.37600	0.42060	0.36620	0.38150	0.38900	0.38810	0.40860	0.38000	0.36530	0.36640	0.34850	0.30800	0.32390	0.38450	0.36460	0.39370	0.39810	0.38830	0.38560	0.35770	0.33920	0.34400	0.32980	0.26670	0.34450
192=11:56:57	169945	301	0.35290	0.32400	0.33320	0.40320	0.36970	0.31610	0.38820	0.29140	0.09710	0.34060	0.35350	0.30760	0.39010	0.36830	0.38440	0.42940	0.39100	0.33040	0.38420	0.20120	0.08390	0.39320	0.36240	0.41810	0.39170	0.42750	0.36090	0.44210	0.42160	0.31280	0.39420	0.29590	0.08140	0.38800	0.36220	0.37340	0.41000	0.37190	0.36770	0.46060	0.39180	0.33670	0.38340	0.23480	0.07370	0.38680	0.34070	0.41140	0.42250	0.39830	0.36530	0.44890	0.41300	0.31880	0.37950	0.22440	0.08660	0.38790	0.34210	0.35730	0.41650	0.42220	0.37150	0.42800	0.38260	0.33620	0.38810	0.23870	0.07370	0.36780	0.33450	0.38010	0.40580	0.36170	0.37380	0.38420	0.38340	0.40490	0.37130	0.35870	0.36050	0.34620	0.30870	0.32060	0.37430	0.35940	0.38810	0.39090	0.38530	0.38280	0.35400	0.33430	0.34000	0.32220	0.26720	0.33060
193=12:11:42	170830	301	0.35190	0.32840	0.33780	0.40400	0.36940	0.32080	0.38910	0.29460	0.09600	0.34330	0.35450	0.30930	0.39310	0.37070	0.38250	0.43220	0.38940	0.33250	0.38810	0.20360	0.08340	0.39900	0.36480	0.42620	0.39920	0.42680	0.36480	0.45190	0.42570	0.31350	0.39520	0.30040	0.08070	0.39410	0.36780	0.37470	0.41560	0.37090	0.36540	0.46210	0.39100	0.34260	0.38840	0.23890	0.07290	0.39090	0.34290	0.39190	0.42610	0.39840	0.36520	0.45000	0.41390	0.32290	0.38190	0.22420	0.08630	0.39160	0.34170	0.35930	0.41890	0.42450	0.37360	0.43240	0.38770	0.34040	0.39020	0.24120	0.07320	0.37130	0.33280	0.35680	0.40870	0.36580	0.37470	0.38900	0.38670	0.40440	0.37600	0.35930	0.36010	0.34770	0.30930	0.32000	0.37790	0.36220	0.38880	0.39330	0.38430	0.38370	0.35870	0.33880	0.34150	0.32670	0.26760	0.31880
194=12:26:26	171715	298	0.35230	0.32530	0.33210	0.40400	0.36890	0.31820	0.38680	0.29430	0.09400	0.33730	0.35750	0.30970	0.38910	0.36740	0.38150	0.42990	0.39350	0.32800	0.38540	0.20100	0.08000	0.38940	0.36960	0.43040	0.39860	0.42760	0.35610	0.44630	0.41780	0.31100	0.39370	0.29800	0.08050	0.39210	0.36820	0.37520	0.40760	0.37030	0.36700	0.46000	0.39150	0.33510	0.38500	0.23430	0.07200	0.38200	0.34300	0.40500	0.42290	0.39530	0.36340	0.45330	0.41040	0.32480	0.37760	0.22580	0.08520	0.39320	0.33830	0.36050	0.42080	0.42090	0.37130	0.42680	0.38600	0.33590	0.39380	0.23690	0.07220	0.36670	0.33630	0.37400	0.41580	0.36560	0.37110	0.38090	0.38160	0.40740	0.37400	0.36370	0.35850	0.34660	0.30930	0.32430	0.37390	0.35960	0.38610	0.39090	0.38730	0.38040	0.35550	0.33350	0.34140	0.32460	0.27030	0.33460
195=12:41:11	172600	300	0.36250	0.33030	0.33850	0.41690	0.37390	0.32520	0.39320	0.29970	0.09640	0.34420	0.35370	0.31210	0.39740	0.36790	0.38870	0.43860	0.39340	0.33280	0.39070	0.20350	0.07900	0.39310	0.36840	0.41220	0.39790	0.43600	0.36260	0.45670	0.42470	0.31720	0.39970	0.29900	0.08030	0.39530	0.36330	0.37560	0.42100	0.37270	0.36620	0.46580	0.39550	0.33790	0.38810	0.23450	0.07220	0.38810	0.34390	0.39650	0.42290	0.40740	0.37040	0.45680	0.41290	0.32390	0.37950	0.22440	0.08720	0.38980	0.33710	0.35400	0.42510	0.42170	0.37540	0.43370	0.38760	0.33770	0.38830	0.23890	0.07370	0.37130	0.33460	0.38910	0.41310	0.36330	0.37760	0.38760	0.38910	0.40510	0.37170	0.35990	0.35500	0.34530	0.30500	0.31890	0.38030	0.36250	0.38920	0.39150	0.38420	0.38200	0.35330	0.33790	0.33810	0.32540	0.26820	0.31360
196=12:55:56	173485	301	0.35290	0.32260	0.33400	0.40070	0.36820	0.31460	0.38310	0.29180	0.09610	0.33910	0.35510	0.30500	0.39090	0.36740	0.38090	0.42950	0.38660	0.32910	0.38620	0.20240	0.08290	0.39610	0.36530	0.41450	0.39630	0.42370	0.35830	0.44190	0.42010	0.30780	0.38880	0.29480	0.07960	0.38600	0.36200	0.36900	0.40950	0.37080	0.36130	0.45750	0.38870	0.33480	0.38240	0.23790	0.07260	0.38530	0.33930	0.39290	0.42750	0.39880	0.36820	0.44390	0.40900	0.31900	0.37670	0.22180	0.08560	0.38360	0.34140	0.35360	0.41610	0.41750	0.36870	0.42720	0.38380	0.33640	0.39010	0.23810	0.07380	0.36380	0.33400	0.37110	0.40950	0.36000	0.36940	0.38250	0.38390	0.39940	0.36920	0.35710	0.35670	0.34150	0.30790	0.31990	0.37200	0.36250	0.38480	0.38810	0.38380	0.37870	0.35090	0.33390	0.33930	0.32250	0.26760	0.31650
197=13:10:41	174370	298	0.34970	0.32540	0.33840	0.40510	0.36870	0.31540	0.38600	0.29440	0.09570	0.33930	0.35360	0.30340	0.38990	0.36740	0.38660	0.43020	0.38730	0.32890	0.38620	0.20430	0.08310	0.39640	0.36280	0.40890	0.39730	0.42630	0.36070	0.44690	0.42570	0.31060	0.39430	0.29770	0.07970	0.38650	0.36500	0.36860	0.41060	0.37270	0.36380	0.46300	0.39280	0.33750	0.38220	0.23850	0.07220	0.38320	0.33920	0.40050	0.42600	0.40090	0.36960	0.44980	0.40940	0.32020	0.38090	0.22580	0.08620	0.38220	0.34650	0.35630	0.41390	0.41950	0.37350	0.42940	0.38570	0.33610	0.39000	0.23730	0.07390	0.36490	0.33610	0.41010	0.41590	0.36170	0.37490	0.38640	0.38750	0.40200	0.37330	0.35950	0.36200	0.34430	0.31330	0.32090	0.36790	0.36340	0.38480	0.38900	0.38450	0.37870	0.35460	0.33420	0.34020	0.32230	0.27120	0.34150
198=13:25:26	175255	298	0.35510	0.32980	0.33860	0.41230	0.37180	0.32270	0.38670	0.29780	0.09660	0.34320	0.34930	0.31100	0.39430	0.36660	0.38750	0.43960	0.39200	0.33020	0.39000	0.20390	0.08440	0.39450	0.36380	0.40750	0.39500	0.43220	0.35940	0.45220	0.42370	0.31320	0.39420	0.30160	0.08010	0.39350	0.35950	0.37750	0.41710	0.37130	0.36870	0.46260	0.39500	0.33680	0.38470	0.23590	0.07160	0.38730	0.34020	0.38000	0.42520	0.40360	0.37070	0.45580	0.41340	0.32150	0.37790	0.22370	0.08610	0.38740	0.33370	0.35520	0.41940	0.41870	0.37390	0.43220	0.38550	0.33590	0.38880	0.24190	0.07440	0.37160	0.32930	0.37270	0.41420	0.36320	0.37590	0.38620	0.38980	0.40190	0.37110	0.35780	0.35390	0.34300	0.30440	0.31910	0.37470	0.36390	0.38590	0.39090	0.38390	0.38240	0.35220	0.33770	0.33680	0.32570	0.26330	0.31020
199=13:40:11	176140	300	0.35930	0.32740	0.33720	0.41630	0.37450	0.32200	0.39230	0.29300	0.09620	0.34400	0.35430	0.30950	0.39800	0.37120	0.38780	0.44430	0.39680	0.33440	0.39080	0.20400	0.08470	0.39850	0.36510	0.42470	0.40380	0.43430	0.36610	0.45540	0.42660	0.31580	0.40080	0.29980	0.07930	0.39460	0.36550	0.37550	0.42200	0.37590	0.36930	0.47070	0.39600	0.34230	0.38800	0.23760	0.07240	0.38680	0.34330	0.40220	0.42870	0.40090	0.36500	0.45770	0.41780	0.32440	0.38410	0.22440	0.08630	0.38990	0.33920	0.35580	0.42660	0.42380	0.37650	0.43830	0.38860	0.34060	0.39140	0.23810	0.07400	0.36990	0.33610	0.38620	0.41580	0.36550	0.37890	0.38610	0.38660	0.40640	0.37300	0.35960	0.36020	0.34530	0.30900	0.32010	0.38100	0.36100	0.39150	0.39440	0.38440	0.38260	0.35770	0.33560	0.34170	0.32460	0.26930	0.32540
200=13:54:56	177025	298	0.35780	0.33000	0.33880	0.41520	0.37460	0.32400	0.39440	0.29600	0.09610	0.34300	0.35720	0.31000	0.40000	0.36860	0.38750	0.44350	0.39400	0.33390	0.39040	0.20150	0.08040	0.39480	0.36850	0.42220	0.39580	0.43340	0.36410	0.45710	0.42750	0.31450	0.39840	0.30100	0.07940	0.39420	0.36610	0.37650	0.41990	0.37480	0.36810	0.47000	0.39790	0.34150	0.38890	0.23850	0.07250	0.38510	0.34580	0.41500	0.43060	0.40810	0.36830	0.45680	0.41590	0.32710	0.38410	0.22690	0.08660	0.39090	0.34090	0.35960	0.42950	0.42370	0.37690	0.43620	0.38830	0.34030	0.39370	0.24000	0.07280	0.36950	0.33770	0.38580	0.41030	0.36380	0.38050	0.39000	0.39010	0.40650	0.37510	0.36310	0.36050	0.34910	0.30560	0.32260	0.38310	0.36380	0.39140	0.39300	0.38680	0.38310	0.35710	0.33700	0.34090	0.32670	0.26940	0.32920
