# Supplementary material for: Computationally Driven, Quantitative Experiments Discover Genes Required for Mitochondrial Biogenesis
Source: PLoS Genet. 2009 Mar 20;5(3):e1000407. doi: 10.1371/journal.pgen.1000407 (PMC2648979; doi:10.1371/journal.pgen.1000407)
Supplement: Dataset S2 — Top 100 novel ensemble predictions for additional yeast biological processes. A zip file containing 387 tab-delimited text files of the ensemble predictions for the indicated Gene Ontology Biological Process Term. (21.70 MB GZ) [file pgen.1000407.s013.gz]

Archive with 391 entries (391 files):
- GO_0000002.txt
- GO_0000022.txt
- GO_0000041.txt
- GO_0000054.txt
- GO_0000070.txt
- GO_0000074.txt
- GO_0000075.txt
- GO_0000080.txt
- GO_0000082.txt
- GO_0000086.txt
- GO_0000087.txt
- GO_0000096.txt
- GO_0000122.txt
- GO_0000226.txt
- GO_0000271.txt
- GO_0000278.txt
- GO_0000279.txt
- GO_0000288.txt
- GO_0000375.txt
- GO_0000377.txt
- GO_0000398.txt
- GO_0000723.txt
- GO_0000724.txt
- GO_0000726.txt
- GO_0000746.txt
- GO_0000747.txt
- GO_0000749.txt
- GO_0000767.txt
- GO_0000819.txt
- GO_0000902.txt
- GO_0000910.txt
- GO_0001302.txt
- GO_0005975.txt
- GO_0005976.txt
- GO_0005977.txt
- GO_0005996.txt
- GO_0006006.txt
- GO_0006007.txt
- GO_0006066.txt
- GO_0006073.txt
- GO_0006081.txt
- GO_0006082.txt
- GO_0006084.txt
- GO_0006090.txt
- GO_0006094.txt
- GO_0006096.txt
- GO_0006100.txt
- GO_0006109.txt
- GO_0006112.txt
- GO_0006118.txt
- GO_0006119.txt
- GO_0006163.txt
- GO_0006164.txt
- GO_0006260.txt
- GO_0006261.txt
- GO_0006270.txt
- GO_0006271.txt
- GO_0006281.txt
- GO_0006289.txt
- GO_0006298.txt
- GO_0006302.txt
- GO_0006310.txt
- GO_0006311.txt
- GO_0006312.txt
- GO_0006323.txt
- GO_0006325.txt
- GO_0006333.txt
- GO_0006338.txt
- GO_0006342.txt
- GO_0006348.txt
- GO_0006352.txt
- GO_0006354.txt
- GO_0006357.txt
- GO_0006360.txt
- GO_0006364.txt
- GO_0006366.txt
- GO_0006367.txt
- GO_0006379.txt
- GO_0006383.txt
- GO_0006397.txt
- GO_0006399.txt
- GO_0006400.txt
- GO_0006401.txt
- GO_0006402.txt
- GO_0006405.txt
- GO_0006406.txt
- GO_0006414.txt
- GO_0006417.txt
- GO_0006418.txt
- GO_0006457.txt
- GO_0006461.txt
- GO_0006468.txt
- GO_0006470.txt
- GO_0006473.txt
- GO_0006476.txt
- GO_0006479.txt
- GO_0006486.txt
- GO_0006487.txt
- GO_0006497.txt
- GO_0006505.txt
- GO_0006506.txt
- GO_0006508.txt
- GO_0006511.txt
- GO_0006512.txt
- GO_0006513.txt
- GO_0006519.txt
- GO_0006520.txt
- GO_0006555.txt
- GO_0006575.txt
- GO_0006576.txt
- GO_0006605.txt
- GO_0006606.txt
- GO_0006611.txt
- GO_0006612.txt
- GO_0006613.txt
- GO_0006623.txt
- GO_0006626.txt
- GO_0006629.txt
- GO_0006631.txt
- GO_0006643.txt
- GO_0006644.txt
- GO_0006650.txt
- GO_0006665.txt
- GO_0006694.txt
- GO_0006696.txt
- GO_0006725.txt
- GO_0006730.txt
- GO_0006732.txt
- GO_0006733.txt
- GO_0006752.txt
- GO_0006766.txt
- GO_0006767.txt
- GO_0006769.txt
- GO_0006790.txt
- GO_0006793.txt
- GO_0006796.txt
- GO_0006800.txt
- GO_0006807.txt
- GO_0006811.txt
- GO_0006812.txt
- GO_0006818.txt
- GO_0006839.txt
- GO_0006865.txt
- GO_0006869.txt
- GO_0006873.txt
- GO_0006875.txt
- GO_0006879.txt
- GO_0006885.txt
- GO_0006886.txt
- GO_0006887.txt
- GO_0006891.txt
- GO_0006892.txt
- GO_0006893.txt
- GO_0006897.txt
- GO_0006906.txt
- GO_0006913.txt
- GO_0006914.txt
- GO_0006944.txt
- GO_0006970.txt
- GO_0006974.txt
- GO_0006979.txt
- GO_0006997.txt
- GO_0006999.txt
- GO_0007005.txt
- GO_0007006.txt
- GO_0007010.txt
- GO_0007015.txt
- GO_0007017.txt
- GO_0007020.txt
- GO_0007031.txt
- GO_0007033.txt
- GO_0007034.txt
- GO_0007047.txt
- GO_0007051.txt
- GO_0007052.txt
- GO_0007059.txt
- GO_0007062.txt
- GO_0007067.txt
- GO_0007088.txt
- GO_0007093.txt
- GO_0007096.txt
- GO_0007105.txt
- GO_0007114.txt
- GO_0007117.txt
- GO_0007126.txt
- GO_0007127.txt
- GO_0007131.txt
- GO_0007163.txt
- GO_0007166.txt
- GO_0007186.txt
- GO_0007243.txt
- GO_0007264.txt
- GO_0007265.txt
- GO_0007530.txt
- GO_0007531.txt
- GO_0007533.txt
- GO_0007568.txt
- GO_0007569.txt
- GO_0008033.txt
- GO_0008202.txt
- GO_0008213.txt
- GO_0008361.txt
- GO_0008380.txt
- GO_0008610.txt
- GO_0008643.txt
- GO_0008645.txt
- GO_0008652.txt
- GO_0008654.txt
- GO_0009060.txt
- GO_0009063.txt
- GO_0009064.txt
- GO_0009066.txt
- GO_0009067.txt
- GO_0009069.txt
- GO_0009072.txt
- GO_0009084.txt
- GO_0009100.txt
- GO_0009101.txt
- GO_0009108.txt
- GO_0009109.txt
- GO_0009110.txt
- GO_0009112.txt
- GO_0009117.txt
- GO_0009141.txt
- GO_0009142.txt
- GO_0009144.txt
- GO_0009150.txt
- GO_0009152.txt
- GO_0009165.txt
- GO_0009199.txt
- GO_0009201.txt
- GO_0009205.txt
- GO_0009250.txt
- GO_0009259.txt
- GO_0009260.txt
- GO_0009266.txt
- GO_0009272.txt
- GO_0009308.txt
- GO_0009309.txt
- GO_0009310.txt
- GO_0009408.txt
- GO_0009636.txt
- GO_0009966.txt
- GO_0010035.txt
- GO_0010382.txt
- GO_0015031.txt
- GO_0015672.txt
- GO_0015674.txt
- GO_0015749.txt
- GO_0015837.txt
- GO_0015849.txt
- GO_0015931.txt
- GO_0015992.txt
- GO_0016049.txt
- GO_0016051.txt
- GO_0016052.txt
- GO_0016071.txt
- GO_0016072.txt
- GO_0016125.txt
- GO_0016126.txt
- GO_0016192.txt
- GO_0016197.txt
- GO_0016310.txt
- GO_0016311.txt
- GO_0016458.txt
- GO_0016481.txt
- GO_0016485.txt
- GO_0016567.txt
- GO_0016568.txt
- GO_0016569.txt
- GO_0016570.txt
- GO_0016573.txt
- GO_0016575.txt
- GO_0016579.txt
- GO_0017038.txt
- GO_0018193.txt
- GO_0019236.txt
- GO_0019318.txt
- GO_0019319.txt
- GO_0019320.txt
- GO_0019362.txt
- GO_0019674.txt
- GO_0019748.txt
- GO_0019752.txt
- GO_0019932.txt
- GO_0019941.txt
- GO_0019953.txt
- GO_0019954.txt
- GO_0022413.txt
- GO_0030001.txt
- GO_0030004.txt
- GO_0030005.txt
- GO_0030010.txt
- GO_0030029.txt
- GO_0030036.txt
- GO_0030384.txt
- GO_0030435.txt
- GO_0030437.txt
- GO_0030447.txt
- GO_0030467.txt
[truncated: 91 more entries]
