# Supplementary material for: Computationally Driven, Quantitative Experiments Discover Genes Required for Mitochondrial Biogenesis
Source: PLoS Genet. 2009 Mar 20;5(3):e1000407. doi: 10.1371/journal.pgen.1000407 (PMC2648979; doi:10.1371/journal.pgen.1000407)
Supplement: Dataset S2 — Top 100 novel ensemble predictions for additional yeast biological processes. A zip file containing 387 tab-delimited text files of the ensemble predictions for the indicated Gene Ontology Biological Process Term. (21.70 MB GZ) [file pgen.1000407.s013.gz › GO_0000002.txt]

ORF	AnnotatedToTerm?	Uncharacterized_04152007?	Precision
YLL001W	0	0	0.5
YML061C	1	0	0.5
YJL099W	0	0	0.333333333333333
YGR220C	0	0	0.25
YBR251W	0	0	0.2
YPR100W	0	0	0.166666666666667
YLR069C	0	0	0.142857142857143
YLR332W	0	0	0.129032258064516
YPL172C	0	0	0.129032258064516
YMR267W	0	0	0.129032258064516
YEL050C	0	0	0.129032258064516
YDR116C	0	0	0.129032258064516
YNL315C	0	0	0.129032258064516
YGL143C	0	0	0.129032258064516
YPL118W	0	0	0.129032258064516
YDR337W	0	0	0.129032258064516
YMR188C	0	0	0.129032258064516
YIL070C	0	0	0.129032258064516
YBR185C	0	0	0.129032258064516
YKR085C	1	0	0.129032258064516
YGL068W	0	0	0.129032258064516
YLR348C	0	0	0.129032258064516
YBR282W	0	0	0.129032258064516
YJL063C	1	0	0.129032258064516
YNL284C	0	0	0.129032258064516
YOR150W	0	0	0.129032258064516
YOL023W	0	0	0.129032258064516
YDR115W	0	0	0.129032258064516
YKL087C	0	0	0.129032258064516
YKL192C	0	0	0.129032258064516
YMR072W	1	0	0.129032258064516
YLL009C	0	0	0.125
YNL185C	0	0	0.121212121212121
YJL180C	0	0	0.117647058823529
YOR002W	0	0	0.114285714285714
YMR203W	0	0	0.111111111111111
YNL177C	0	0	0.108695652173913
YGR082W	0	0	0.108695652173913
YPR024W	0	0	0.108695652173913
YOR020C	0	0	0.108695652173913
YDR375C	0	0	0.108695652173913
YGR165W	0	0	0.108695652173913
YKL170W	0	0	0.108695652173913
YDR175C	0	0	0.108695652173913
YGL129C	0	0	0.108695652173913
YDR296W	1	0	0.108695652173913
YIR021W	0	0	0.106382978723404
YDR194C	0	0	0.104166666666667
YNL070W	0	0	0.102040816326531
YBL090W	0	0	0.1
YOL009C	0	0	0.0980392156862745
YDR494W	0	0	0.0961538461538462
YMR012W	0	0	0.0943396226415094
YDL004W	0	0	0.0925925925925926
YKR065C	0	0	0.0909090909090909
YDL202W	0	0	0.0892857142857143
YNL037C	0	0	0.087719298245614
YMR225C	0	0	0.0862068965517241
YDR493W	0	1	0.0862068965517241
YOR354C	0	0	0.0847457627118644
YNL131W	0	0	0.0833333333333333
YMR083W	0	0	0.0819672131147541
YER058W	0	0	0.0806451612903226
YOL033W	0	0	0.0793650793650794
YPR002W	0	0	0.078125
YMR166C	0	0	0.0769230769230769
YOR187W	0	0	0.0757575757575758
YLR203C	0	0	0.0746268656716418
YPL132W	0	0	0.0735294117647059
YPL262W	0	0	0.072463768115942
YGR021W	0	1	0.072463768115942
YMR228W	0	0	0.0714285714285714
YPL097W	0	0	0.0704225352112676
YDR511W	0	0	0.0694444444444444
YKL194C	0	0	0.0689655172413793
YJR045C	0	0	0.0689655172413793
YIL098C	0	0	0.0689655172413793
YKL195W	0	0	0.0689655172413793
YOR045W	0	0	0.0689655172413793
YML078W	0	0	0.0689655172413793
YDR377W	0	0	0.0689655172413793
YPL078C	0	0	0.0689655172413793
YPL059W	0	0	0.0689655172413793
YNL073W	0	0	0.0689655172413793
YGR101W	0	0	0.0689655172413793
YHR059W	0	0	0.0689655172413793
YJL143W	0	0	0.0689655172413793
YLR259C	0	0	0.0689655172413793
YLR304C	1	0	0.0689655172413793
YDR036C	0	0	0.0681818181818182
YOR136W	0	0	0.0674157303370786
YOR266W	0	0	0.0666666666666667
YHR005C-A	0	0	0.0659340659340659
YMR089C	0	0	0.0652173913043478
YLL027W	0	0	0.0645161290322581
YCR046C	0	0	0.0638297872340425
YGR132C	0	0	0.0631578947368421
YDL066W	0	0	0.0625
YNL121C	0	0	0.0618556701030928
YGR112W	0	0	0.0612244897959184
YJL104W	0	0	0.0606060606060606
YDL174C	0	0	0.06
YPL215W	0	0	0.0594059405940594
YMR060C	0	0	0.0588235294117647
YLR390W	0	0	0.058252427184466
YPR020W	0	0	0.0576923076923077
YGR231C	0	0	0.0571428571428571
YBR037C	0	0	0.0569620253164557
YGL040C	0	0	0.0569620253164557
YBR179C	0	0	0.0569620253164557
YPR021C	0	0	0.0569620253164557
YPL040C	0	0	0.0569620253164557
YER170W	0	0	0.0569620253164557
YDL178W	0	0	0.0569620253164557
YLR382C	0	0	0.0569620253164557
YLR239C	0	0	0.0569620253164557
YLR163C	0	0	0.0569620253164557
YDR298C	0	0	0.0569620253164557
YML120C	0	0	0.0569620253164557
YCR003W	0	0	0.0569620253164557
YOR375C	0	0	0.0569620253164557
YML129C	0	0	0.0569620253164557
YOR356W	0	0	0.0569620253164557
YDR268W	0	0	0.0569620253164557
YPL029W	0	0	0.0569620253164557
YCR071C	0	0	0.0569620253164557
YHR091C	0	0	0.0569620253164557
YDR430C	0	0	0.0569620253164557
YLR295C	0	0	0.0569620253164557
YLR027C	0	0	0.0569620253164557
YOL122C	0	0	0.0569620253164557
YML025C	0	0	0.0569620253164557
YDR393W	0	0	0.0569620253164557
YJR144W	1	0	0.0569620253164557
YLR193C	0	0	0.0569620253164557
YKR006C	0	0	0.0569620253164557
YBR146W	0	0	0.0569620253164557
YDR148C	0	0	0.0569620253164557
YGR243W	0	1	0.0569620253164557
YPL061W	0	0	0.0569620253164557
YHR147C	0	0	0.0569620253164557
YMR193W	0	0	0.0569620253164557
YMR157C	0	1	0.0569620253164557
YJL054W	0	0	0.0569620253164557
YGL219C	0	0	0.0569620253164557
YBR068C	0	0	0.0569620253164557
YHR024C	0	0	0.0569620253164557
YBL022C	0	0	0.0569620253164557
YOR201C	0	0	0.0569620253164557
YJL102W	0	0	0.0569620253164557
YPR140W	0	0	0.0569620253164557
YGR147C	0	0	0.0569620253164557
YOR017W	0	0	0.0569620253164557
YLR204W	0	0	0.0569620253164557
YJL112W	1	0	0.0569620253164557
YFL018C	0	0	0.0569620253164557
YCR005C	0	0	0.0569620253164557
YPL265W	0	0	0.0569620253164557
YCL009C	0	0	0.0569620253164557
YNL233W	0	0	0.0569620253164557
YDR487C	0	0	0.0569620253164557
YMR241W	1	0	0.0569620253164557
YNR001C	0	0	0.0567685589519651
YLR059C	0	0	0.0567685589519651
YML028W	0	0	0.0567685589519651
YBR234C	0	0	0.0567685589519651
YOL126C	0	0	0.0567685589519651
YJR077C	0	0	0.0567685589519651
YKL016C	0	0	0.0567685589519651
YIL050W	0	0	0.0567685589519651
YIL022W	0	0	0.0567685589519651
YBR221C	0	0	0.0567685589519651
YGL062W	0	0	0.0567685589519651
YPL072W	0	0	0.0567685589519651
YBL043W	0	0	0.0567685589519651
YDL181W	0	0	0.0567685589519651
YLR312W-A	0	0	0.0567685589519651
YPR067W	0	0	0.0567685589519651
YBL030C	0	0	0.0567685589519651
YGL236C	0	0	0.0567685589519651
YBR039W	0	0	0.0567685589519651
YEL071W	0	0	0.0567685589519651
YOR147W	0	0	0.0567685589519651
YDR322W	0	0	0.0567685589519651
YNL137C	0	0	0.0567685589519651
YJL096W	0	0	0.0567685589519651
YMR024W	0	0	0.0567685589519651
YNL081C	0	0	0.0567685589519651
YNL252C	0	0	0.0567685589519651
YHR011W	0	0	0.0567685589519651
YHR008C	0	0	0.0567685589519651
YDL198C	1	0	0.0567685589519651
YHR116W	0	0	0.0567685589519651
YNR017W	0	0	0.0567685589519651
YBL099W	0	0	0.0567685589519651
YJR121W	0	0	0.0567685589519651
YDL029W	0	0	0.0567685589519651
YMR303C	0	0	0.0567685589519651
YPR035W	0	0	0.0567685589519651
YPL271W	0	0	0.0567685589519651
YPL176C	0	0	0.0567685589519651
YML110C	0	0	0.0567685589519651
YOL096C	0	0	0.0567685589519651
YNR020C	0	0	0.0567685589519651
YDR376W	0	0	0.0567685589519651
YGR171C	0	0	0.0567685589519651
YLR090W	0	0	0.0567685589519651
YER017C	0	0	0.0567685589519651
YKL053C-A	0	0	0.0567685589519651
YDR214W	0	0	0.0567685589519651
YDR237W	0	0	0.0567685589519651
YBR044C	0	0	0.0567685589519651
YGL115W	0	0	0.0567685589519651
YDR529C	0	0	0.0567685589519651
YOR211C	1	0	0.0567685589519651
YOL071W	0	0	0.0567685589519651
YGR174C	0	0	0.0567685589519651
YPR133W-A	0	0	0.0567685589519651
YJL091C	0	0	0.0567685589519651
YGR062C	0	0	0.0567685589519651
YJL003W	0	0	0.0567685589519651
YMR158W	0	0	0.0567685589519651
YDR462W	0	0	0.0567685589519651
YBL045C	0	0	0.0567685589519651
YML091C	0	0	0.0567685589519651
YFL036W	1	0	0.0567685589519651
YNL005C	0	0	0.0567685589519651
YML058W	0	0	0.0567685589519651
YLR370C	0	0	0.0567685589519651
YPL135W	0	0	0.0567685589519651
YMR145C	0	0	0.0567685589519651
YHR143W	0	0	0.0567685589519651
YPL098C	1	0	0.0567685589519651
YBR003W	0	0	0.0565217391304348
YDR508C	0	0	0.0562770562770563
YPL050C	0	0	0.0560344827586207
YFR041C	0	0	0.055793991416309
YJL034W	0	0	0.0555555555555556
YOR065W	0	0	0.0553191489361702
YOR222W	0	0	0.0550847457627119
YOR099W	0	0	0.0548523206751055
YOR142W	0	0	0.0546218487394958
YPL252C	0	0	0.0543933054393305
YEL020W-A	0	0	0.0541666666666667
YOR184W	0	0	0.0539419087136929
YJR076C	0	0	0.0537190082644628
YJR034W	0	0	0.0534979423868313
YPL270W	0	0	0.0532786885245902
YDR219C	0	0	0.0530612244897959
YER141W	0	0	0.0528455284552846
YIR037W	0	0	0.0526315789473684
YJR148W	0	0	0.0524193548387097
YNL091W	0	0	0.0522088353413655
YPR128C	0	0	0.052
YKL163W	0	0	0.051792828685259
YFL016C	0	0	0.0515873015873016
YKL120W	0	0	0.0513833992094862
YKL138C	0	0	0.0511811023622047
YLR439W	0	0	0.0509803921568627
YBL038W	0	0	0.05078125
YJR101W	0	0	0.0505836575875486
YIL157C	0	1	0.0505836575875486
YIL093C	0	0	0.0503875968992248
YIL065C	0	0	0.0501930501930502
YKL085W	0	0	0.05
YDL193W	0	0	0.0498084291187739
YML009C	0	0	0.049618320610687
YHR037W	0	0	0.049469964664311
YPL134C	0	0	0.049469964664311
YJR133W	0	0	0.049469964664311
YCL043C	0	0	0.049469964664311
YJR104C	0	0	0.049469964664311
YNL122C	0	1	0.049469964664311
YLR378C	0	0	0.049469964664311
YMR098C	0	1	0.049469964664311
YDR276C	0	0	0.049469964664311
YLR394W	0	0	0.049469964664311
YGL009C	0	0	0.049469964664311
YNL104C	0	0	0.049469964664311
YPR191W	0	0	0.049469964664311
YKL137W	0	1	0.049469964664311
YNL026W	0	0	0.049469964664311
YNR041C	0	0	0.049469964664311
YKL067W	0	0	0.049469964664311
YMR189W	0	0	0.049469964664311
YKL134C	0	0	0.049469964664311
YKL150W	0	0	0.049469964664311
YIL125W	0	0	0.049469964664311
YER078C	0	0	0.049469964664311
YHR208W	0	0	0.049469964664311
YMR302C	1	0	0.049469964664311
YEL030W	0	0	0.0492957746478873
YER103W	0	0	0.0491228070175439
YHR051W	0	0	0.048951048951049
YOR232W	0	0	0.0487804878048781
YCL064C	0	0	0.0486111111111111
YMR108W	0	0	0.0484429065743945
YKL112W	0	0	0.0482758620689655
YCR068W	0	0	0.0481099656357388
YPR155C	0	0	0.0479452054794521
YNL307C	0	0	0.0477815699658703
YIL134W	0	0	0.0476190476190476
YPL116W	0	0	0.0474576271186441
YCR073W-A	0	0	0.0472972972972973
YGR076C	0	0	0.0471380471380471
YNL169C	0	0	0.0469798657718121
YPL004C	0	0	0.0468227424749164
YKL073W	0	0	0.0466666666666667
YHL004W	0	0	0.0465116279069767
YIL006W	0	0	0.0463576158940397
YDR127W	0	0	0.0462046204620462
YPR125W	0	0	0.0460526315789474
YBR229C	0	0	0.0459016393442623
YDR055W	0	0	0.0457516339869281
YGL020C	0	0	0.0456026058631922
YOR158W	0	0	0.0454545454545455
YAR007C	0	0	0.0453074433656958
YGR257C	0	0	0.0451612903225806
YDR004W	0	0	0.045016077170418
YGL187C	0	0	0.0448717948717949
YGR279C	0	0	0.0447284345047923
YBL098W	0	0	0.0445859872611465
YGL084C	0	0	0.0444444444444444
YMR293C	0	0	0.0443037974683544
YGR181W	0	0	0.0441640378548896
YJR048W	0	0	0.0440251572327044
YDR347W	0	0	0.0438871473354232
YDR097C	0	0	0.04375
YGR169C	0	0	0.043613707165109
YGR084C	0	0	0.0434782608695652
YDR512C	0	0	0.043343653250774
YNL213C	0	0	0.0432098765432099
YCL017C	0	0	0.0431034482758621
YML054C	0	0	0.0431034482758621
YNL183C	0	0	0.0431034482758621
YJL159W	0	0	0.0431034482758621
YJR016C	0	0	0.0431034482758621
YER073W	0	0	0.0431034482758621
YAL062W	0	0	0.0431034482758621
YDL120W	0	0	0.0431034482758621
YDR231C	0	0	0.0431034482758621
YGR244C	0	0	0.0431034482758621
YOR221C	0	0	0.0431034482758621
YJR053W	0	0	0.0431034482758621
YDL195W	0	0	0.0431034482758621
YJR122W	0	1	0.0431034482758621
YGL107C	0	1	0.0431034482758621
YDR316W	0	1	0.0431034482758621
YPL104W	0	0	0.0431034482758621
YNR033W	0	0	0.0431034482758621
YPR082C	0	0	0.0431034482758621
YGR142W	0	0	0.0431034482758621
YML001W	0	0	0.0431034482758621
YLR201C	0	0	0.0431034482758621
YER178W	0	0	0.0431034482758621
YKL155C	0	0	0.0431034482758621
YAL046C	0	1	0.0431034482758621
YJR117W	0	0	0.0431034482758621
YOL027C	0	0	0.0431034482758621
YDR470C	1	0	0.0431034482758621
YPL026C	0	0	0.0429799426934097
YIL094C	0	0	0.0428571428571429
YDR322C-A	0	0	0.0427350427350427
YMR023C	0	0	0.0426136363636364
YDR164C	0	0	0.0424929178470255
YBR026C	0	0	0.0423728813559322
YEL024W	0	0	0.0422535211267606
YKL096W	0	0	0.0421348314606742
YOR087W	0	0	0.0420168067226891
YJR080C	0	1	0.0420168067226891
YOR176W	0	0	0.0418994413407821
YGR077C	0	0	0.0417827298050139
YMR186W	0	0	0.0416666666666667
YNR052C	0	0	0.0415512465373961
YNL310C	0	0	0.0414364640883978
YPR145W	0	0	0.0413223140495868
YPR058W	0	0	0.0412087912087912
YNL052W	0	0	0.0410958904109589
YDR158W	0	0	0.040983606557377
YPL240C	0	0	0.0408719346049046
YOL058W	0	0	0.0407608695652174
YJR010C-A	0	0	0.040650406504065
YOR212W	0	0	0.0405405405405405
YFR044C	0	0	0.0404312668463612
YJL073W	0	0	0.0403225806451613
YGL200C	0	0	0.0402144772117962
YCR084C	0	0	0.0401069518716578
YNL306W	0	0	0.04
YDL226C	0	0	0.0398936170212766
YLR393W	0	0	0.0397877984084881
YGL203C	0	0	0.0396825396825397
YHR121W	0	0	0.0395778364116095
YPR134W	0	0	0.0394736842105263
YAL048C	0	0	0.0393873085339169
YOL140W	0	0	0.0393873085339169
YKR036C	0	0	0.0393873085339169
YER014W	0	0	0.0393873085339169
YPL173W	0	0	0.0393873085339169
YAL030W	0	0	0.0393873085339169
YDR411C	0	0	0.0393873085339169
YDL044C	0	0	0.0393873085339169
YML057W	0	0	0.0393873085339169
YOL143C	0	0	0.0393873085339169
YBL015W	0	0	0.0393873085339169
YER052C	0	0	0.0393873085339169
YLR047C	0	0	0.0393873085339169
YDL109C	0	0	0.0393873085339169
YGL127C	0	0	0.0393873085339169
YGR028W	0	0	0.0393873085339169
YDR151C	0	0	0.0393873085339169
YIL034C	0	0	0.0393873085339169
YNL055C	0	0	0.0393873085339169
YJL209W	0	0	0.0393873085339169
YLR395C	0	0	0.0393873085339169
YHR142W	0	0	0.0393873085339169
YDR226W	0	0	0.0393873085339169
YKL146W	0	0	0.0393873085339169
YLR067C	0	0	0.0393873085339169
YDR178W	0	0	0.0393873085339169
YAL039C	0	0	0.0393873085339169
YLR354C	0	0	0.0393873085339169
YNL322C	0	0	0.0393873085339169
YJL046W	0	1	0.0393873085339169
YGL064C	0	0	0.0393873085339169
YGR229C	0	0	0.0393873085339169
YOR288C	0	0	0.0393873085339169
YAL044C	0	0	0.0393873085339169
YBR192W	1	0	0.0393873085339169
YGR006W	0	0	0.0393873085339169
YER132C	0	0	0.0393873085339169
YPL094C	0	0	0.0393873085339169
YDR171W	0	0	0.0393873085339169
YEL052W	0	1	0.0393873085339169
YPR011C	0	0	0.0393873085339169
YML012W	0	0	0.0393873085339169
YBR126C	0	0	0.0393873085339169
YGR193C	0	0	0.0393873085339169
YLL031C	0	0	0.0393873085339169
YLR330W	0	0	0.0393873085339169
YBR085W	0	0	0.0393873085339169
YBL037W	0	0	0.0393873085339169
YPL031C	0	0	0.0393873085339169
YDR079W	0	0	0.0393873085339169
YDL107W	0	0	0.0393873085339169
YLR139C	0	0	0.0393873085339169
YOR321W	0	0	0.0393873085339169
YCR021C	0	0	0.0393873085339169
YAL010C	1	0	0.0393873085339169
YBR273C	0	0	0.0393873085339169
YOR108W	0	0	0.0393873085339169
YBL003C	0	0	0.0393873085339169
YMR152W	0	0	0.0393873085339169
YMR304W	0	0	0.0393873085339169
YBL080C	0	0	0.0393873085339169
YCL052C	0	0	0.0393873085339169
YMR003W	0	1	0.0393873085339169
YOR007C	0	0	0.0393873085339169
YIR006C	0	0	0.0393873085339169
YMR013C	0	0	0.0393873085339169
YNL003C	0	0	0.0393873085339169
YGR199W	0	0	0.0393873085339169
YJL183W	0	0	0.0393873085339169
YJR065C	0	0	0.0393873085339169
YPR036W	0	0	0.0393873085339169
YOR226C	0	0	0.0393873085339169
YDL095W	0	0	0.0393873085339169
YOR144C	0	0	0.0393873085339169
YBL075C	0	0	0.0393873085339169
YOL067C	0	0	0.0393873085339169
YHR018C	0	0	0.0393873085339169
YJL137C	0	0	0.0393873085339169
YOL144W	0	0	0.0393873085339169
YIL051C	1	0	0.0393873085339169
YPR006C	0	0	0.0393013100436681
YLR008C	0	0	0.0392156862745098
YBR201W	0	0	0.0391304347826087
YOR084W	0	0	0.0390455531453362
YML086C	0	0	0.038961038961039
YPL048W	0	0	0.0388768898488121
YOR130C	0	0	0.0387931034482759
YHR107C	0	0	0.0387096774193548
YHR013C	0	0	0.0386266094420601
YPR164W	0	0	0.0385438972162741
YOR060C	0	0	0.0384615384615385
YPL139C	0	0	0.0383795309168444
YBR140C	0	0	0.0382978723404255
YOR334W	0	0	0.0382165605095541
YMR284W	0	0	0.038135593220339
YNL071W	0	0	0.0380549682875264
YNL312W	0	0	0.0379746835443038
YJL144W	0	0	0.037953795379538
YMR056C	0	0	0.037953795379538
YBR122C	0	0	0.037953795379538
YMR282C	0	0	0.037953795379538
YKL167C	0	0	0.037953795379538
YDR110W	0	0	0.037953795379538
YDR518W	0	0	0.037953795379538
YFL034W	0	1	0.037953795379538
YJR013W	0	0	0.037953795379538
YCL030C	0	0	0.037953795379538
YDR019C	0	0	0.037953795379538
YFR051C	0	0	0.037953795379538
YKL025C	0	0	0.037953795379538
YBR168W	0	0	0.037953795379538
YLR342W	0	0	0.037953795379538
YDR216W	0	0	0.037953795379538
YLR104W	0	1	0.037953795379538
YGR183C	0	0	0.037953795379538
YPL088W	0	0	0.037953795379538
YHL038C	0	0	0.037953795379538
YOR112W	0	0	0.037953795379538
YOR196C	0	0	0.037953795379538
YLR188W	0	0	0.037953795379538
YMR059W	0	0	0.037953795379538
YJR113C	0	0	0.037953795379538
YIR034C	0	0	0.037953795379538
YPL063W	0	0	0.037953795379538
YJR130C	0	0	0.037953795379538
YJL166W	0	0	0.037953795379538
YJL019W	0	0	0.037953795379538
YLR440C	0	0	0.037953795379538
YDR386W	0	0	0.037953795379538
YOR239W	0	0	0.037953795379538
YBR015C	0	0	0.037953795379538
YJL174W	0	0	0.037953795379538
YHR083W	0	0	0.037953795379538
YOR324C	0	0	0.037953795379538
YMR256C	0	0	0.037953795379538
YDR224C	0	0	0.037953795379538
YMR298W	0	0	0.037953795379538
YNL006W	0	0	0.037953795379538
YBR243C	0	0	0.037953795379538
YOL031C	0	0	0.037953795379538
YGL119W	0	0	0.037953795379538
YBR249C	0	0	0.037953795379538
YPL022W	0	0	0.037953795379538
YBL002W	0	0	0.037953795379538
YJL210W	0	0	0.037953795379538
YGR222W	0	0	0.037953795379538
YLL043W	0	0	0.037953795379538
YKL057C	0	0	0.037953795379538
YML115C	0	0	0.037953795379538
YER023W	0	0	0.037953795379538
YJL172W	0	0	0.037953795379538
YBR110W	0	0	0.037953795379538
YHR001W-A	0	0	0.037953795379538
YER053C	0	0	0.037953795379538
YPL091W	0	0	0.037953795379538
YAL007C	0	0	0.037953795379538
YDR294C	0	0	0.037953795379538
YKL011C	0	0	0.037953795379538
YJR095W	0	0	0.037953795379538
YGL226C-A	0	0	0.037953795379538
YFR033C	0	0	0.037953795379538
YOR027W	0	0	0.037953795379538
YKL148C	0	0	0.037953795379538
YBR262C	0	1	0.037953795379538
YBR163W	0	1	0.037953795379538
YER080W	0	1	0.037953795379538
YNL083W	0	0	0.037953795379538
YOR286W	0	1	0.037953795379538
YMR257C	0	0	0.037953795379538
YML030W	0	1	0.037953795379538
YPR004C	0	1	0.037953795379538
YHR117W	0	1	0.037953795379538
YDR061W	0	1	0.037953795379538
YLR253W	0	1	0.037953795379538
YDL104C	0	1	0.037953795379538
YMR026C	0	0	0.037953795379538
YGL125W	0	0	0.037953795379538
YOL081W	0	0	0.037953795379538
YOR037W	0	0	0.037953795379538
YOR159C	0	0	0.037953795379538
YER061C	0	0	0.037953795379538
YMR035W	0	0	0.037953795379538
YMR001C	0	0	0.037953795379538
YKL058W	0	0	0.037953795379538
YER086W	0	0	0.037953795379538
YJL005W	0	0	0.037953795379538
YJR051W	0	0	0.037953795379538
YGR282C	0	0	0.037953795379538
YML081C-A	0	0	0.037953795379538
YDR503C	0	0	0.037953795379538
YLL041C	0	0	0.037953795379538
YMR190C	0	0	0.037953795379538
YER095W	0	0	0.037953795379538
YHR109W	0	0	0.037953795379538
YLR352W	0	1	0.037953795379538
YNL239W	0	0	0.037953795379538
YNR045W	0	0	0.037953795379538
YBR029C	0	0	0.037953795379538
YGR166W	0	0	0.037953795379538
YNL241C	0	0	0.037953795379538
YHR129C	0	0	0.037953795379538
YDL046W	0	0	0.037953795379538
YBR136W	0	0	0.037953795379538
YDR415C	0	1	0.037953795379538
YCR028C-A	1	0	0.037953795379538
YBR265W	0	0	0.037953795379538
YKL114C	0	0	0.037953795379538
YLR355C	1	0	0.037953795379538
YBR176W	0	0	0.037953795379538
YNL257C	0	0	0.037953795379538
YLR121C	0	0	0.037953795379538
YLL006W	1	0	0.037953795379538
YIR008C	0	0	0.037953795379538
YLR194C	0	0	0.037953795379538
YHR038W	0	0	0.037953795379538
YHR198C	0	1	0.037953795379538
YLR220W	0	0	0.037953795379538
YER027C	0	0	0.037953795379538
YIL131C	0	0	0.037953795379538
YOR198C	0	0	0.037953795379538
YNL007C	0	0	0.037953795379538
YPR159W	0	0	0.037953795379538
YHL032C	0	0	0.037953795379538
YOR165W	0	0	0.037953795379538
YIL155C	0	0	0.037953795379538
YNL031C	0	0	0.037953795379538
YBR058C	0	0	0.037953795379538
YIL158W	0	1	0.037953795379538
YPR078C	0	0	0.037953795379538
YLL026W	0	0	0.037953795379538
YER151C	0	0	0.037953795379538
YJL110C	0	0	0.037953795379538
YGL026C	0	0	0.037953795379538
YMR287C	0	0	0.037953795379538
YLR386W	0	0	0.037953795379538
YGL018C	0	0	0.037953795379538
YDR035W	0	0	0.037953795379538
YHR031C	1	0	0.037953795379538
YOR297C	0	0	0.037953795379538
YGR189C	0	0	0.037953795379538
YJR073C	0	0	0.037953795379538
YKR087C	0	0	0.037953795379538
YNR022C	0	0	0.037953795379538
YJL208C	0	0	0.037953795379538
YOR330C	1	0	0.037953795379538
YDL033C	0	0	0.0378912685337726
YLR028C	0	0	0.0378289473684211
YOR281C	0	0	0.0377668308702791
YDR369C	0	0	0.0377049180327869
YNR040W	0	1	0.0377049180327869
YKL157W	0	0	0.0376432078559738
YOL090W	0	0	0.0375816993464052
YER026C	0	0	0.0375203915171289
YAL005C	0	0	0.0374592833876222
YOR374W	0	0	0.0373983739837398
YDR265W	0	0	0.0373376623376623
YBR023C	0	0	0.0372771474878444
YOR125C	0	0	0.0372168284789644
YDR129C	0	0	0.037156704361874
YER057C	0	1	0.037156704361874
YKR016W	0	1	0.037156704361874
YIL116W	0	0	0.0370967741935484
YOR241W	0	0	0.037037037037037
YKR042W	0	0	0.0369774919614148
YER069W	0	0	0.0369230769230769
YOL086C	0	0	0.0369230769230769
YBR263W	0	0	0.0369230769230769
YBR129C	0	0	0.0369230769230769
YML004C	0	0	0.0369230769230769
YJL071W	0	0	0.0369230769230769
YLR077W	0	1	0.0369230769230769
YGR215W	0	0	0.0369230769230769
YBR268W	0	0	0.0369230769230769
YPL057C	0	0	0.0369230769230769
YLR288C	0	0	0.0369230769230769
YGR284C	0	0	0.0369230769230769
YMR150C	0	0	0.0369230769230769
YMR305C	0	0	0.0369230769230769
YLR314C	0	0	0.0369230769230769
YBL023C	0	0	0.0369230769230769
YIL042C	0	0	0.0369230769230769
YIL117C	0	0	0.0369230769230769
YOR100C	0	0	0.0369230769230769
YCR088W	0	0	0.0369230769230769
YDR388W	0	0	0.0369230769230769
YKL140W	0	0	0.0369230769230769
YPL083C	0	0	0.0369230769230769
YJR017C	0	0	0.0369230769230769
YNL015W	0	0	0.0369230769230769
YCR079W	0	0	0.0369230769230769
YPR158W	0	1	0.0369230769230769
YIL084C	0	0	0.0369230769230769
YGR209C	0	0	0.0369230769230769
YDR258C	1	0	0.0369230769230769
YIL153W	0	0	0.0368663594470046
YOR113W	0	0	0.0368098159509202
YJR125C	0	0	0.0367534456355283
YDR232W	0	0	0.036697247706422
YPL103C	0	1	0.036697247706422
YDR125C	0	0	0.0366412213740458
YFL037W	0	0	0.0365853658536585
YMR168C	0	0	0.0365296803652968
YEL066W	0	0	0.0364741641337386
YBR080C	0	0	0.0364188163884674
YJR031C	0	0	0.0363636363636364
YDR174W	0	0	0.0363086232980333
YNL034W	0	1	0.0363086232980333
YNL018C	0	1	0.0363086232980333
YKL048C	0	0	0.0362537764350453
YDL078C	0	0	0.0361990950226244
YBL011W	0	0	0.036144578313253
YIR002C	0	0	0.0360902255639098
YMR029C	0	0	0.036036036036036
YDL154W	0	0	0.0359820089955022
YBL058W	0	0	0.0359281437125748
YKL141W	0	0	0.0358744394618834
YOL110W	0	0	0.0358208955223881
YAL056W	0	0	0.0357675111773472
YNL294C	0	0	0.0357142857142857
YLR234W	0	0	0.0356612184249629
YER048W-A	0	0	0.0356083086053412
YAL038W	0	0	0.0355555555555556
YDR320C	0	0	0.0355029585798817
YBL047C	0	0	0.0354505169867061
YMR156C	0	0	0.0353982300884956
YOR254C	0	0	0.0353460972017673
YDR204W	0	0	0.0352941176470588
YML036W	0	0	0.0352422907488987
YHR103W	0	0	0.0351906158357771
YKL190W	0	0	0.0351390922401171
YBL074C	0	0	0.0350877192982456
YJL121C	0	0	0.035036496350365
YPL188W	0	0	0.0349854227405248
YPL024W	0	0	0.0349344978165939
YIR014W	0	1	0.0349344978165939
YDL101C	0	0	0.0348837209302326
YML048W	0	0	0.034833091436865
YHR209W	0	1	0.034833091436865
YKL054C	0	0	0.0347826086956522
YJL066C	0	1	0.0347826086956522
YIL128W	0	0	0.0347322720694645
YDL067C	0	0	0.0346820809248555
YDL142C	0	0	0.0346320346320346
YMR275C	0	0	0.0345821325648415
YBL061C	0	0	0.0345323741007194
YLR142W	0	0	0.0344827586206897
YHR106W	0	0	0.0344332855093257
YGR255C	0	0	0.0343839541547278
YMR238W	0	0	0.0343347639484979
YDR354W	0	0	0.0342857142857143
YNL030W	0	0	0.0342368045649073
YPL206C	0	0	0.0341880341880342
YDR217C	0	0	0.0341394025604552
YNR018W	0	1	0.0341394025604552
YBL057C	0	0	0.0340909090909091
YCR024C	0	0	0.0340425531914894
YKR070W	0	1	0.0340425531914894
YPL244C	0	0	0.0339943342776204
YOL088C	0	0	0.0339462517680339
YCR066W	0	0	0.0338983050847458
YML003W	0	1	0.0338983050847458
YJL173C	0	0	0.0338504936530324
YLR346C	0	0	0.0338028169014084
YOR040W	0	0	0.0337552742616034
YKL055C	0	0	0.0337078651685393
YER182W	0	1	0.0337078651685393
YHR056C	0	0	0.0336605890603086
YNL329C	0	0	0.0336134453781513
YDL130W-A	0	0	0.0335664335664336
YHR110W	0	0	0.0335195530726257
YJL130C	0	0	0.0334728033472803
YHR194W	0	0	0.0334261838440111
YER087W	0	1	0.0334261838440111
YBR256C	0	0	0.0333796940194715
YDR517W	0	0	0.0333333333333333
YCR061W	0	0	0.0332871012482663
YKL165C	0	0	0.0332409972299169
YGL019W	0	0	0.033195020746888
YOR368W	0	0	0.0331491712707182
YIL077C	0	0	0.0331034482758621
YBR227C	0	1	0.0331034482758621
YEL013W	0	0	0.0330578512396694
YIL033C	0	0	0.0330123796423659
YGL216W	0	0	0.032967032967033
YOR358W	0	0	0.0329218106995885
YBR238C	0	0	0.0328767123287671
YGL106W	0	0	0.0328317373461012
YGL163C	0	0	0.0327868852459016
YNR009W	0	0	0.0327421555252387
YLR345W	0	0	0.0326975476839237
YBR166C	0	0	0.0326530612244898
YNR050C	0	0	0.0326086956521739
YMR153W	0	0	0.0325644504748982
YPL052W	0	0	0.032520325203252
YJL081C	0	0	0.0324763193504736
YBR159W	0	0	0.0324324324324324
YDR169C	0	1	0.0324324324324324
YPL248C	0	0	0.0323886639676113
YIL023C	0	0	0.032345013477089
YJR019C	0	0	0.0323014804845222
YML051W	0	0	0.032258064516129
YDR016C	0	0	0.0322147651006711
YOR005C	0	0	0.032171581769437
YDR451C	0	0	0.0321285140562249
YBR072W	0	0	0.0320855614973262
YGR260W	0	0	0.0320427236315087
YOL062C	0	0	0.032
YLR443W	0	0	0.0319573901464714
YLR369W	0	0	0.0319148936170213
YER154W	0	0	0.0318725099601594
YMR106C	0	0	0.0318302387267905
YDR515W	0	0	0.0317880794701987
YLL005C	0	0	0.0317460317460317
YLR245C	0	0	0.0317040951122853
YGR286C	0	0	0.0316622691292876
YHR191C	0	0	0.0316205533596838
YBR133C	0	0	0.0315789473684211
YMR192W	0	0	0.0315374507227332
YGR046W	0	0	0.031496062992126
YGR167W	0	0	0.0314547837483617
YLR418C	0	0	0.031413612565445
YML130C	0	0	0.0313725490196078
YFR024C-A	0	0	0.031331592689295
YER077C	0	1	0.031331592689295
YLR098C	0	0	0.0312907431551499
YCR026C	0	0	0.03125
YBL088C	0	0	0.0312093628088427
YBR193C	0	0	0.0311688311688312
YKL079W	0	0	0.0311284046692607
YPL037C	0	0	0.0310880829015544
YDL064W	0	0	0.0310478654592497
YGR232W	0	0	0.0310077519379845
YGR194C	0	0	0.0309677419354839
YER003C	0	0	0.0309278350515464
YAR002C-A	0	0	0.0308880308880309
YDL145C	0	0	0.0308483290488432
YBR059C	0	0	0.030808729139923
YMR063W	0	0	0.0307692307692308
YGL212W	0	0	0.030729833546735
YGL233W	0	0	0.030690537084399
YMR071C	0	0	0.0306513409961686
YBR041W	0	0	0.0306122448979592
YBR022W	0	0	0.0305732484076433
YBL017C	0	0	0.0305343511450382
YBR024W	0	0	0.0304955527318933
YDR085C	0	0	0.0304568527918782
YDR510W	0	0	0.0304182509505703
YBR161W	0	0	0.030379746835443
YDR084C	0	0	0.0303413400758533
YGR086C	0	0	0.0303030303030303
YGR180C	0	0	0.0302648171500631
YNL328C	0	0	0.0302267002518892
YGR207C	0	1	0.0302267002518892
YPL178W	0	0	0.030188679245283
YKL029C	0	0	0.0301507537688442
YDR150W	0	0	0.0301129234629862
YNL255C	0	0	0.0300751879699248
YCL010C	0	0	0.0300375469336671
YDR351W	0	0	0.03
YNL173C	0	0	0.0299625468164794
YBR098W	0	0	0.029925187032419
YAL053W	0	0	0.0298879202988792
YPL005W	0	0	0.0298507462686567
YMR307W	0	0	0.0298136645962733
YIL031W	0	0	0.0297766749379653
YOR035C	0	0	0.0297397769516729
YCR092C	0	0	0.0297029702970297
YCL008C	0	0	0.0296662546353523
YLR371W	0	0	0.0296296296296296
YBR216C	0	0	0.0295930949445129
YBL050W	0	0	0.0295566502463054
YMR276W	0	0	0.029520295202952
YPR141C	0	0	0.0294840294840295
YEL065W	0	0	0.0294478527607362
YIL107C	0	0	0.0294117647058824
YKL003C	0	0	0.02937576499388
YPR023C	0	0	0.0293398533007335
YER125W	0	0	0.0293040293040293
YAL023C	0	0	0.0292682926829268
YGR143W	0	0	0.0292326431181486
YDR475C	0	1	0.0292326431181486
YHR168W	0	0	0.0291970802919708
YLR218C	0	1	0.0291970802919708
YJR100C	0	1	0.0291970802919708
YPL203W	0	0	0.0291616038882139
YNL281W	0	0	0.029126213592233
YJR075W	0	0	0.0290909090909091
YGL148W	0	0	0.0290556900726392
YLR038C	0	0	0.0290205562273277
YPR019W	0	0	0.0289855072463768
YJL042W	0	0	0.0289505428226779
YKR066C	0	0	0.0289156626506024
YDR306C	0	0	0.0288808664259928
YNL259C	0	0	0.0288461538461538
YPR001W	0	0	0.0288115246098439
YBL064C	0	0	0.0287769784172662
YJR060W	0	0	0.0287425149700599
YKL208W	0	0	0.0287081339712919
YOR322C	0	0	0.028673835125448
YER173W	0	0	0.0286396181384248
YML014W	0	0	0.0286054827175209
YLL011W	0	0	0.0285714285714286
YMR124W	0	1	0.0285714285714286
YHR118C	0	0	0.0285374554102259
YDL103C	0	0	0.0285035629453682
YBR036C	0	0	0.0284697508896797
YOR023C	0	0	0.028436018957346
YER083C	0	0	0.0284023668639053
YFL001W	0	0	0.0283687943262411
YLR183C	0	0	0.0283353010625738
YKL207W	0	1	0.0283353010625738
YBR120C	0	0	0.0283018867924528
YMR064W	0	0	0.0282685512367491
YBL059W	0	1	0.0282685512367491
YGL085W	0	1	0.0282685512367491
YNL168C	0	1	0.0282685512367491
YGL057C	0	1	0.0282685512367491
YOR205C	0	1	0.0282685512367491
YMR115W	0	1	0.0282685512367491
YGL226W	0	1	0.0282685512367491
YDR197W	0	0	0.0282352941176471
YPR047W	0	0	0.0282021151586369
YJL060W	0	0	0.028169014084507
YOR326W	0	0	0.0281359906213365
YML032C	0	0	0.0281030444964871
YAR042W	0	0	0.0280701754385965
YOR384W	0	1	0.0280701754385965
YFL009W	0	0	0.0280373831775701
YGR150C	0	1	0.0280373831775701
YOR038C	0	0	0.0280046674445741
YDR261C	0	0	0.027972027972028
YPR026W	0	0	0.0279394644935972
YPR083W	0	0	0.027906976744186
YDR221W	0	0	0.0278745644599303
YEL056W	0	0	0.0278422273781903
YLR436C	0	0	0.0278099652375435
YLR289W	0	1	0.0278099652375435
YNL102W	0	0	0.0277777777777778
YMR207C	0	0	0.0277456647398844
YJL020C	0	0	0.0277136258660508
YBR011C	0	0	0.027681660899654
YBR145W	0	0	0.0276497695852535
YLR216C	0	0	0.0276179516685846
YEL015W	0	0	0.0275862068965517
YDL008W	0	0	0.0275545350172216
YIL007C	0	0	0.0275229357798165
YMR286W	0	0	0.0274914089347079
YDR405W	0	0	0.0274599542334096
YLR432W	0	0	0.0274285714285714
YHR164C	0	0	0.0273972602739726
YDR358W	0	0	0.0273660205245154
YLR130C	0	0	0.0273348519362187
YMR296C	0	0	0.0273037542662116
YLL038C	0	0	0.0272727272727273
YCR052W	0	0	0.0272417707150965
YBL033C	0	0	0.0272108843537415
YIL045W	0	0	0.0271800679501699
YBR172C	0	0	0.0271493212669683
YMR110C	0	0	0.0271186440677966
YBR104W	0	0	0.0270880361173815
YPL274W	0	0	0.0270574971815107
YPL089C	0	0	0.027027027027027
YDR363W	0	0	0.0269966254218223
YMR099C	0	0	0.0269662921348315
YGL168W	0	0	0.0269360269360269
YMR062C	0	0	0.0269058295964126
YBL102W	0	0	0.0268756998880179
YKL104C	0	0	0.0268456375838926
YOR327C	0	0	0.0268156424581006
YBR205W	0	0	0.0267857142857143
YMR095C	0	0	0.0267558528428094
YFL017W-A	0	0	0.0267260579064588
YOL012C	0	0	0.0266963292547275
YBR084W	0	0	0.0266666666666667
YBR260C	0	0	0.0266370699223085
YPL123C	0	0	0.0266075388026608
YBR109C	0	0	0.026578073089701
YLL003W	0	0	0.026567481402763
YPR166C	0	0	0.026567481402763
YPL010W	0	0	0.026567481402763
YNL262W	0	0	0.026567481402763
YPR052C	0	0	0.026567481402763
YLR032W	0	0	0.026567481402763
YJR120W	0	0	0.026567481402763
YPR129W	0	0	0.026567481402763
YLR154C	0	0	0.026567481402763
YDR538W	0	0	0.026567481402763
YKL142W	0	0	0.026567481402763
YBR291C	0	0	0.026567481402763
YLR043C	0	0	0.026567481402763
YNL135C	0	0	0.026567481402763
YBL006C	0	0	0.026567481402763
YLR442C	0	0	0.026567481402763
YDL022W	0	0	0.026567481402763
YJL047C	0	0	0.026567481402763
YOR043W	0	0	0.026567481402763
YHR036W	0	0	0.026567481402763
YDR041W	0	0	0.026567481402763
YGR163W	0	0	0.026567481402763
YOR306C	0	0	0.026567481402763
YKL064W	0	0	0.026567481402763
YDL018C	0	0	0.026567481402763
YPR120C	0	0	0.026567481402763
YBR096W	0	1	0.026567481402763
YPL246C	0	1	0.026567481402763
YGR170W	0	0	0.026567481402763
YOL043C	0	0	0.026567481402763
YHR086W	0	0	0.026567481402763
YGR038W	0	0	0.026567481402763
YDR234W	0	0	0.026567481402763
YBR274W	0	0	0.026567481402763
YOL064C	0	0	0.026567481402763
YMR167W	0	0	0.026567481402763
YAL042W	0	0	0.026567481402763
YMR055C	0	0	0.026567481402763
YJL178C	0	0	0.026567481402763
YHR120W	1	0	0.026567481402763
YJL176C	0	0	0.0265392781316348
YMR149W	0	0	0.0265111346765642
YLR180W	0	0	0.0264830508474576
YCL057W	0	0	0.0264550264550265
YER055C	0	0	0.0264270613107822
YLR320W	0	0	0.0263991552270327
YMR224C	0	0	0.0263713080168776
YHR119W	0	0	0.0263435194942044
YHR113W	0	0	0.0263157894736842
YBR049C	0	0	0.0262881177707676
YKL040C	0	0	0.0262605042016807
YBR094W	0	1	0.0262605042016807
YJL041W	0	0	0.0262329485834208
YOR208W	0	0	0.0262054507337526
YML029W	0	0	0.0261780104712042
YNL327W	0	0	0.0261506276150628
YOR181W	0	0	0.0261233019853709
YEL002C	0	0	0.0260960334029228
YCR077C	0	0	0.0260688216892596
YPR029C	0	0	0.0260416666666667
YNL219C	0	0	0.0260145681581686
YEL062W	0	0	0.025987525987526
YBL013W	0	0	0.0259605399792316
YPL127C	0	0	0.0259336099585062
YPL096W	0	0	0.0259067357512953
YLR270W	0	0	0.025879917184265
YJL103C	0	0	0.0258531540847983
YGL136C	0	0	0.0258264462809917
YNL323W	0	0	0.0257997936016512
YDR182W	0	0	0.0257731958762887
YMR184W	0	0	0.0257466529351184
YKR052C	0	0	0.0257201646090535
YIL004C	0	0	0.025693730729702
YLR182W	0	0	0.0256673511293634
YIL149C	0	0	0.0256410256410256
YBR074W	0	1	0.0256410256410256
YGL100W	0	0	0.0256147540983607
YBR087W	0	0	0.0255885363357216
YLR089C	0	1	0.0255885363357216
YNR036C	0	0	0.0255623721881391
YDR524C	0	0	0.0255362614913177
YNL065W	0	0	0.0255102040816327
YJL092W	0	0	0.0254841997961264
YAL016W	0	0	0.0254582484725051
YBL041W	0	0	0.0254323499491353
YKL154W	0	0	0.0254065040650406
YAL060W	0	0	0.0253807106598985
YBR276C	0	0	0.0253549695740365
YNL331C	0	0	0.0253292806484296
YPL155C	0	0	0.0253036437246964
YMR301C	0	0	0.0252780586450961
YMR214W	0	0	0.0252525252525253
YBL067C	0	1	0.0252525252525253
YIL154C	0	0	0.0252270433905146
YNL271C	0	0	0.0252016129032258
YJR062C	0	0	0.0251762336354481
YER019W	0	0	0.0251509054325956
YEL063C	0	0	0.0251256281407035
YDL055C	0	0	0.0251004016064257
YOR265W	0	0	0.0250752256770311
YDL236W	0	0	0.0250501002004008
YKL126W	0	0	0.025025025025025
YFR049W	0	0	0.025
YNL100W	0	1	0.025
YBR103W	0	0	0.024975024975025
YMR179W	0	0	0.0249500998003992
YKR061W	0	0	0.0249252243270189
YER088C	0	0	0.0249003984063745
YDR477W	0	0	0.0248756218905473
YKR030W	0	0	0.0248508946322068
YPR183W	0	0	0.0248262164846077
YHR163W	0	0	0.0248015873015873
YKL106W	0	0	0.0247770069375619
YDL076C	0	0	0.0247524752475248
YNL225C	0	0	0.0247279920870425
YBL021C	0	0	0.024703557312253
YHR003C	0	1	0.024703557312253
YJL196C	0	0	0.0246791707798618
YHL024W	0	0	0.02465483234714
YIL113W	0	0	0.0246305418719212
YNR035C	0	0	0.0246062992125984
YBR219C	0	1	0.0246062992125984
YDL015C	0	0	0.0245821042281219
YDL088C	0	0	0.0245579567779961
YGR033C	0	0	0.0245338567222767
YPL060W	0	0	0.0245098039215686
YOR070C	0	0	0.0244857982370225
YDR519W	0	1	0.0244857982370225
YGR055W	0	0	0.0244618395303327
YNL047C	0	0	0.0244379276637341
YBR112C	0	0	0.0244140625
YMR154C	0	0	0.024390243902439
YER022W	0	0	0.0243664717348928
YCR027C	0	0	0.0243427458617332
YHR030C	0	0	0.0243190661478599
YDR436W	0	0	0.0242954324586978
YIL124W	0	0	0.0242718446601942
YOL004W	0	0	0.0242483026188167
YKR067W	0	0	0.0242248062015504
YOR305W	0	0	0.0242013552758954
YLR088W	0	0	0.0241779497098646
YOL077W-A	0	0	0.0241545893719807
YPL224C	0	0	0.0241312741312741
YDR100W	0	0	0.0241080038572806
YPL235W	0	0	0.0240847784200385
YNL158W	0	0	0.0240615976900866
YIL111W	0	0	0.0240384615384615
YFL039C	0	0	0.0240153698366955
YNL167C	0	0	0.0239923224568138
YIL052C	0	0	0.0239693192713327
YHR154W	0	0	0.0239463601532567
YDR065W	0	0	0.0239234449760766
YBR086C	0	0	0.0239005736137667
YMR092C	0	0	0.0238777459407832
YBR132C	0	0	0.0238751147842057
YLR132C	0	0	0.0238751147842057
YGR227W	0	0	0.0238751147842057
YCL040W	0	0	0.0238751147842057
YHR080C	0	1	0.0238751147842057
YDR074W	0	0	0.0238751147842057
YHR181W	0	0	0.0238751147842057
YKR028W	0	0	0.0238751147842057
YKR071C	0	1	0.0238751147842057
YPR149W	0	0	0.0238751147842057
YBR177C	0	0	0.0238751147842057
YCL028W	0	1	0.0238751147842057
YMR177W	0	0	0.0238751147842057
YBL051C	0	0	0.0238751147842057
YLR153C	0	0	0.0238751147842057
YMR097C	0	0	0.0238751147842057
YNL153C	0	0	0.0238751147842057
YDR245W	0	0	0.0238751147842057
YLR347C	0	0	0.0238751147842057
YNL321W	0	1	0.0238751147842057
YNL059C	0	0	0.0238751147842057
YJL062W	0	0	0.0238751147842057
YBR199W	0	0	0.0238751147842057
YHR200W	0	0	0.0238751147842057
YPL069C	0	0	0.0238751147842057
YLR373C	0	0	0.0238751147842057
YLL024C	0	0	0.0238751147842057
YER070W	0	0	0.0238751147842057
YLR105C	0	0	0.0238751147842057
YHR016C	0	0	0.0238751147842057
YDR414C	0	0	0.0238751147842057
YOR320C	0	0	0.0238751147842057
YOR312C	0	0	0.0238751147842057
YPL145C	0	0	0.0238751147842057
YFR029W	0	0	0.0238751147842057
YJL186W	0	0	0.0238751147842057
YBL025W	0	0	0.0238751147842057
YCR083W	0	0	0.0238751147842057
YFR031C	0	0	0.0238751147842057
YOR124C	0	0	0.0238751147842057
YLR390W-A	0	0	0.0238751147842057
YLR299W	0	0	0.0238751147842057
YER091C	0	0	0.0238751147842057
YCR053W	0	0	0.0238751147842057
YIL114C	0	0	0.0238751147842057
YDR077W	1	0	0.0238751147842057
YDL238C	0	0	0.0238532110091743
YBL001C	0	0	0.0238313473877177
YMR125W	0	0	0.0238095238095238
YOR216C	0	0	0.0237877401646844
YKL109W	0	0	0.0237659963436929
YHR137W	0	0	0.0237442922374429
YJL167W	0	0	0.0237226277372263
YNL159C	0	0	0.0237010027347311
YOL049W	0	0	0.0236794171220401
YGL256W	0	0	0.0236578707916288
YEL006W	0	0	0.0236363636363636
YLR357W	0	0	0.0236148955495005
YJR109C	0	0	0.0235934664246824
YGL037C	0	0	0.0235720761559383
YNL051W	0	0	0.0235507246376812
YMR139W	0	0	0.0235294117647059
YLR093C	0	0	0.0235081374321881
YBL103C	0	0	0.023486901535682
YDL225W	0	0	0.0234657039711191
YBR009C	0	0	0.0234445446348061
YHR028C	0	0	0.0234234234234234
YBR016W	0	0	0.0234023402340234
YGR012W	0	1	0.0234023402340234
YML081W	0	1	0.0234023402340234
YPL109C	0	1	0.0234023402340234
YLR168C	0	1	0.0234023402340234
YGR031W	0	1	0.0234023402340234
YIR029W	0	0	0.0233812949640288
YJR032W	0	0	0.0233602875112309
YDL223C	0	0	0.0233393177737881
YGR192C	0	0	0.0233183856502242
YOR067C	0	0	0.0232974910394265
YJR059W	0	0	0.0232766338406446
YBR001C	0	0	0.0232558139534884
YNL250W	0	0	0.0232350312779267
YOR236W	0	0	0.0232142857142857
YJL100W	0	0	0.0231935771632471
YGL252C	0	0	0.0231729055258467
YMR008C	0	0	0.0231522707034728
YGR241C	0	0	0.0231316725978648
YBR272C	0	0	0.0231111111111111
YHR175W	0	0	0.0230905861456483
YER149C	0	0	0.0230700976042591
YJR061W	0	1	0.0230700976042591
YGL211W	0	0	0.0230496453900709
YFR025C	0	0	0.0230292294065545
YEL003W	0	0	0.0230088495575221
YDR047W	0	0	0.0229885057471264
YER107C	0	0	0.0229681978798587
YOL042W	0	1	0.0229681978798587
YMR078C	0	0	0.0229479258605472
YLR248W	0	0	0.0229276895943563
YBR264C	0	0	0.0229074889867841
YNL027W	0	0	0.022887323943662
YML095C	0	0	0.0228671943711522
YER089C	0	0	0.0228471001757469
YBR212W	0	0	0.0228270412642669
YBR218C	0	0	0.0228070175438597
YPL106C	0	0	0.0227870289219982
YML105C	0	0	0.0227670753064799
YDR424C	0	0	0.0227471566054243
YLR207W	0	0	0.0227272727272727
YJL133W	0	0	0.022707423580786
YDR017C	0	0	0.0226876090750436
YLR328W	0	0	0.022667829119442
YFL028C	0	0	0.0226480836236934
YDR528W	0	0	0.0226283724978242
YOL129W	0	0	0.0226086956521739
YMR297W	0	0	0.0225890529973936
YLR424W	0	0	0.0225694444444444
YNL273W	0	0	0.0225498699045967
YBL032W	0	0	0.0225303292894281
YCL038C	0	0	0.0225108225108225
YGL202W	0	0	0.0224913494809689
YGL173C	0	0	0.0224719101123595
YDR400W	0	0	0.0224525043177893
YDR208W	0	0	0.0224331320103538
YGL251C	0	0	0.0224137931034483
YJL200C	0	1	0.0224137931034483
YOL121C	0	0	0.0223944875107666
YHR047C	0	0	0.0223752151462995
YMR322C	0	0	0.0223559759243336
YOR104W	0	1	0.0223559759243336
YOR271C	0	1	0.0223559759243336
YHR189W	0	0	0.0223367697594502
YDR056C	0	1	0.0223367697594502
YGL167C	0	0	0.0223175965665236
YJR066W	0	0	0.0222984562607204
YCR008W	0	0	0.0222793487574979
YKL019W	0	0	0.0222602739726027
YPR199C	0	0	0.0222412318220701
YLR095C	0	0	0.0222222222222222
YNR023W	0	0	0.022203245089667
YJL155C	0	0	0.0221843003412969
YGL070C	0	0	0.0221653878942881
YDL083C	0	0	0.0221465076660988
YBR082C	0	0	0.0221276595744681
YOR230W	0	0	0.022108843537415
YLR109W	0	0	0.022090059473237
YGL012W	0	0	0.0220713073005093
YDL106C	0	0	0.0220525869380831
YNL154C	0	0	0.0220338983050847
YGR267C	0	0	0.0220152413209145
YPR124W	0	0	0.0219966159052453
YNL293W	0	0	0.021978021978022
YBR010W	0	0	0.0219594594594595
YBR042C	0	0	0.0219409282700422
YBR210W	0	0	0.0219224283305228
YBR149W	0	0	0.0219039595619208
YPR184W	0	0	0.0218855218855219
YGL054C	0	0	0.0218671152228764
YFL022C	0	0	0.0218487394957983
YIL156W	0	0	0.0218303946263644
YER050C	0	0	0.0218120805369128
YDL100C	0	0	0.0217937971500419
YDL045W-A	0	0	0.0217755443886097
YOR337W	0	0	0.0217573221757322
YMR261C	0	0	0.0217391304347826
YDR301W	0	0	0.0217209690893901
YDL164C	0	0	0.0217028380634391
YBR211C	0	0	0.0216847372810676
YDL141W	0	0	0.0216666666666667
YER016W	0	0	0.0216486261448793
YGL198W	0	0	0.021630615640599
YGR063C	0	0	0.0216126350789692
YOL053W	0	1	0.0216126350789692
YLR303W	0	0	0.0215946843853821
YBR165W	0	0	0.0215767634854772
YBR025C	0	0	0.021558872305141
YLR191W	0	0	0.0215410107705054
YOR332W	0	0	0.021523178807947
YFR011C	0	1	0.021523178807947
YBR288C	0	0	0.021505376344086
YOR202W	0	0	0.0214876033057851
YLR229C	0	0	0.0214698596201486
YMR222C	0	1	0.0214698596201486
YLR337C	0	0	0.0214521452145215
YJL192C	0	0	0.021434460016488
YPR028W	0	0	0.0214168039538715
YJL074C	0	0	0.0213991769547325
YGR237C	0	1	0.0213991769547325
YLR421C	0	0	0.0213815789473684
YLR066W	0	0	0.0213640098603122
YIR022W	0	0	0.0213464696223317
YDL084W	0	0	0.0213289581624282
YOR128C	0	0	0.0213114754098361
YEL009C	0	0	0.0212940212940213
YAL001C	0	0	0.0212765957446809
YPL269W	0	0	0.0212591986917416
YMR002W	0	1	0.0212591986917416
YBL046W	0	0	0.0212418300653595
YBR248C	0	0	0.0212244897959184
YBL105C	0	0	0.0212071778140294
YLR014C	0	0	0.0211898940505297
YOR317W	0	0	0.0211726384364821
YNL333W	0	0	0.0211554109031733
YFL046W	0	1	0.0211554109031733
YLR420W	0	0	0.0211382113821138
YKR091W	0	0	0.0211210398050366
YDL206W	0	1	0.0211210398050366
YBR118W	0	0	0.0211038961038961
YDL052C	0	0	0.0210867802108678
YMR119W	0	0	0.0210696920583468
YPL087W	0	0	0.0210526315789474
YHR178W	0	0	0.0210526315789474
YGR252W	0	0	0.0210526315789474
YMR209C	0	1	0.0210526315789474
YDR292C	0	0	0.0210526315789474
YLR114C	0	0	0.0210526315789474
YKL013C	0	0	0.0210526315789474
YKL161C	0	1	0.0210526315789474
YDR488C	0	0	0.0210526315789474
YLR086W	0	0	0.0210526315789474
YKL152C	0	0	0.0210526315789474
YBL019W	0	0	0.0210526315789474
YDR480W	0	0	0.0210526315789474
YER122C	0	0	0.0210526315789474
YKL211C	0	0	0.0210526315789474
YCL037C	0	0	0.0210526315789474
YDR156W	0	0	0.0210526315789474
YER013W	0	0	0.0210526315789474
YBR214W	0	0	0.0210526315789474
YDR313C	0	0	0.0210526315789474
YPR080W	0	0	0.0210526315789474
YAR019C	0	0	0.0210526315789474
YGR096W	0	0	0.0210526315789474
YLR250W	0	0	0.0210526315789474
YFL030W	0	0	0.0210526315789474
YIL039W	0	0	0.0210526315789474
YMR271C	0	0	0.0210526315789474
YBR127C	0	0	0.0210526315789474
YDR096W	0	0	0.0210526315789474
YNR051C	0	0	0.0210526315789474
YNL058C	0	1	0.0210526315789474
YDR305C	0	0	0.0210526315789474
YKR037C	0	0	0.0210526315789474
YBR004C	0	0	0.0210526315789474
YJR043C	0	0	0.0210526315789474
YIL041W	0	1	0.0210526315789474
YPL218W	0	0	0.0210526315789474
YPL183W-A	0	0	0.0210526315789474
YDL043C	0	0	0.0210526315789474
YDL188C	0	0	0.0210526315789474
YBR128C	0	0	0.0210526315789474
YKR019C	0	0	0.0210526315789474
YIL036W	0	0	0.0210526315789474
YJL111W	0	0	0.0210526315789474
YOR386W	0	0	0.0210526315789474
YML070W	0	0	0.0210526315789474
YPL273W	0	0	0.0210526315789474
YCR009C	0	0	0.0210526315789474
YMR250W	0	0	0.0210526315789474
YJL131C	0	1	0.0210526315789474
YOR215C	0	1	0.0210526315789474
YGR214W	0	0	0.0210526315789474
YEL042W	0	0	0.0210526315789474
YOR209C	0	0	0.0210526315789474
YJL154C	0	0	0.0210526315789474
YJR112W	0	0	0.0210526315789474
YHR067W	0	0	0.0210526315789474
YPL007C	0	0	0.0210526315789474
YBR102C	0	0	0.0210526315789474
YGL156W	0	0	0.0210526315789474
YPL253C	0	0	0.0210526315789474
YOL040C	0	0	0.0210526315789474
YML100W	0	0	0.0210526315789474
YBR139W	0	0	0.0210526315789474
YFR019W	0	0	0.0210526315789474
YML128C	0	0	0.0210526315789474
YMR283C	0	0	0.0210526315789474
YGL124C	0	0	0.0210526315789474
YBR175W	0	0	0.0210526315789474
YLR136C	0	0	0.0210526315789474
YBR281C	0	0	0.0210526315789474
YER040W	0	0	0.0210526315789474
YNL243W	0	0	0.0210526315789474
YMR105C	0	0	0.0210526315789474
YNL192W	0	0	0.0210526315789474
YCL044C	1	0	0.0210526315789474
YCL050C	0	0	0.0210526315789474
YOR004W	0	0	0.0210526315789474
YLR290C	0	1	0.0210526315789474
YDR046C	0	0	0.0210526315789474
YPR030W	0	0	0.0210526315789474
YPR089W	0	1	0.0210526315789474
YNL039W	0	0	0.0210526315789474
YAL008W	0	1	0.0210526315789474
YPL013C	0	0	0.0210526315789474
YLR351C	0	1	0.0210526315789474
YDR284C	0	0	0.0210526315789474
YNL256W	0	0	0.0210526315789474
YLR206W	0	0	0.0210526315789474
YGL215W	0	0	0.0210526315789474
YER177W	0	0	0.0210526315789474
YBR171W	0	0	0.0210526315789474
YDR303C	0	0	0.0210526315789474
YBR261C	0	1	0.0210526315789474
YNR043W	0	0	0.0210526315789474
YGR100W	0	0	0.0210526315789474
YKL117W	0	0	0.0210526315789474
YDR280W	0	0	0.0210526315789474
YDR018C	0	0	0.0210526315789474
YLR448W	0	0	0.0210526315789474
YGR049W	0	0	0.0210526315789474
YPL092W	0	0	0.0210526315789474
YBR169C	0	0	0.0210526315789474
YBL020W	0	0	0.0210526315789474
YCR012W	0	0	0.0210526315789474
YLR242C	0	0	0.0210526315789474
YJR118C	1	0	0.0210526315789474
YKL103C	0	0	0.0210368144252442
YLR075W	0	0	0.021021021021021
YOR217W	0	0	0.0210052513128282
YFL027C	0	0	0.0209895052473763
YML050W	0	1	0.0209895052473763
YOR157C	0	0	0.0209737827715356
YPL112C	0	0	0.0209580838323353
YHR186C	0	0	0.0209424083769634
YAR002W	0	0	0.0209267563527653
YCR044C	0	0	0.0209111277072442
YBR158W	0	0	0.0208955223880597
YBR207W	0	0	0.0208799403430276
YPR160W	0	0	0.0208643815201192
YJR092W	0	0	0.0208488458674609
YKL068W	0	0	0.0208333333333333
YBR057C	0	0	0.020817843866171
YOR372C	0	0	0.0208023774145617
YKL216W	0	0	0.0207869339272457
YKL017C	0	0	0.0207715133531157
YML085C	0	0	0.0207561156412157
YGL003C	0	0	0.0207407407407407
YMR183C	0	0	0.0207253886010363
YJR003C	0	0	0.0207100591715976
YNL289W	0	0	0.0206947524020695
YPL242C	0	0	0.0206794682422452
YMR140W	0	0	0.0206642066420664
YDR479C	0	0	0.0206489675516224
YGL080W	0	1	0.0206489675516224
YMR210W	0	0	0.0206337509211496
YBL095W	0	1	0.0206337509211496
YNL063W	0	1	0.0206337509211496
YLR072W	0	1	0.0206337509211496
YGR124W	0	0	0.0206185567010309
YDL137W	0	0	0.0206033848417954
YBL007C	0	0	0.0205882352941176
YML052W	0	0	0.020573108008817
YNL311C	0	0	0.0205580029368576
YHR132C	0	0	0.020542920029347
YML092C	0	0	0.0205278592375367
YPL144W	0	0	0.0205128205128205
YBR060C	0	0	0.020497803806735
YML097C	0	0	0.0204828090709583
YNL082W	0	0	0.0204678362573099
YLR091W	0	1	0.0204678362573099
YPL095C	0	0	0.0204528853177502
YML104C	0	0	0.0204379562043796
YGR211W	0	0	0.0204230488694384
YDL215C	0	0	0.0204081632653061
YJL065C	0	0	0.0203932993445011
YHR162W	0	1	0.0203932993445011
YER153C	0	0	0.0203784570596798
YPL250C	0	1	0.0203784570596798
YDL020C	0	0	0.0203636363636364
YHR172W	0	0	0.0203488372093023
YBL079W	0	0	0.0203340595497458
YOL057W	0	1	0.0203340595497458
YHR104W	0	0	0.0203193033381713
YOR370C	0	0	0.0203045685279188
YHR017W	0	1	0.0203045685279188
YML021C	0	0	0.0202898550724638
YKL035W	0	0	0.0202751629254164
YMR005W	0	0	0.020260492040521
YGL022W	0	0	0.0202458423716558
YOL051W	0	0	0.0202312138728324
YMR022W	0	0	0.0202166064981949
YGR234W	0	0	0.0202020202020202
YJR111C	0	1	0.0202020202020202
YMR066W	0	1	0.0202020202020202
YKR069W	0	0	0.0201874549387167
YIL009W	0	0	0.0201729106628242
YDR001C	0	0	0.0201583873290137
YAR003W	0	0	0.0201438848920863
YNL048W	0	0	0.0201294033069734
YDR422C	0	0	0.0201149425287356
YBR078W	0	0	0.0201005025125628
YER090W	0	0	0.0200860832137733
YAL024C	0	0	0.0200716845878136
YER054C	0	0	0.0200573065902579
YDL019C	0	0	0.0200429491768074
YGL027C	0	0	0.0200286123032904
YNL181W	0	1	0.0200286123032904
YGR032W	0	0	0.0200142959256612
YGR089W	0	0	0.02
YJR057W	0	0	0.0199857244825125
YGL191W	0	0	0.0199714693295292
YLL058W	0	0	0.0199572344975053
YHL003C	0	0	0.0199430199430199
YJR102C	0	0	0.0199288256227758
YDR364C	0	0	0.0199146514935989
YFR053C	0	0	0.0199004975124378
YKL060C	0	0	0.0198863636363636
YMR073C	0	0	0.0198722498225692
YDR260C	0	0	0.0198581560283688
YDR146C	0	0	0.0198440822111977
YPL075W	0	0	0.0198300283286119
YIR015W	0	0	0.0198159943382873
YOR014W	0	0	0.0198019801980198
YBR143C	0	0	0.0197879858657244
YKL176C	0	0	0.019774011299435
YPR073C	0	0	0.0197600564573042
YKL171W	0	0	0.0197461212976023
YPR167C	0	0	0.0197322057787174
YOR132W	0	0	0.0197183098591549
YGR019W	0	0	0.0197044334975369
YGL025C	0	0	0.019690576652602
YFR003C	0	0	0.0196767392832045
YDR456W	0	0	0.0196629213483146
YLR115W	0	0	0.0196491228070175
YKL010C	0	0	0.0196353436185133
YBL056W	0	0	0.0196215837421163
YBR035C	0	0	0.0196078431372549
YIR024C	0	1	0.0196078431372549
YKR001C	0	0	0.019594121763471
YBR254C	0	0	0.0195804195804196
YBR204C	0	1	0.0195804195804196
YHR058C	0	0	0.0195667365478686
YAL021C	0	0	0.0195530726256983
YGR015C	0	1	0.0195530726256983
YML121W	0	0	0.0195394277739009
YOR228C	0	1	0.0195394277739009
YLR363C	0	0	0.0195258019525802
YBL055C	0	0	0.0195121951219512
YBR055C	0	0	0.0194986072423398
YGL086W	0	0	0.0194850382741823
YDR155C	0	0	0.019471488178025
YFR040W	0	0	0.019457956914524
YLL018C-A	0	0	0.0194444444444444
YFL008W	0	0	0.0194309507286607
YLR044C	0	0	0.0194174757281553
YDR332W	0	1	0.0194174757281553
YLR110C	0	0	0.0194040194040194
YGR216C	0	0	0.0193905817174515
YBR228W	0	0	0.0193771626297578
YIR023W	0	0	0.0193637621023513
YPR181C	0	0	0.0193503800967519
YGL195W	0	0	0.0193370165745856
YBR070C	0	0	0.0193236714975845
YFR002W	0	0	0.0193103448275862
YHL014C	0	1	0.0193103448275862
YIL062C	0	0	0.0192970365265334
YKR093W	0	0	0.0192837465564738
YGL186C	0	0	0.0192704748795595
YJL156C	0	0	0.0192572214580468
YGL047W	0	0	0.0192439862542955
YDR202C	0	0	0.0192307692307692
YIR004W	0	0	0.0192175703500343
YML072C	0	1	0.0192175703500343
YDL171C	0	0	0.0192043895747599
YDR122W	0	0	0.0191912268677176
YLR310C	0	0	0.0191780821917808
YNL064C	0	0	0.0191649555099247
YPL177C	0	0	0.0191518467852257
YPL001W	0	0	0.0191387559808612
YJR145C	0	0	0.0191256830601093
YLR286C	0	0	0.0191126279863481
YER165W	0	0	0.0190995907230559
YMR117C	0	0	0.0190865712338105
YDR514C	0	1	0.0190865712338105
YJR046W	0	0	0.0190735694822888
YNL190W	0	0	0.0190605854322668
YBR164C	0	0	0.019047619047619
YLR276C	0	0	0.0190346702923182
YMR116C	0	0	0.0190217391304348
YGR088W	0	0	0.0190088255261371
YDL074C	0	0	0.0189959294436906
YDL180W	0	1	0.0189959294436906
YLR219W	0	0	0.0189830508474576
YGR047C	0	0	0.018970189701897
YOR290C	0	0	0.018957345971564
YML069W	0	0	0.0189445196211096
YGL231C	0	1	0.0189445196211096
YJL140W	0	0	0.0189317106152806
YKL218C	0	0	0.0189189189189189
YBR088C	0	0	0.0189061444969615
YHR155W	0	1	0.0189061444969615
YNL211C	0	1	0.0189061444969615
YDR225W	0	0	0.0188933873144399
YLR340W	0	0	0.0188806473364801
YGR099W	0	0	0.0188679245283019
YCR093W	0	0	0.0188552188552189
YDR350C	0	0	0.018842530282638
YLR262C-A	0	0	0.0188298587760592
YBR257W	0	0	0.0188172043010753
YBR061C	0	0	0.0188045668233714
YGL059W	0	1	0.0188045668233714
YOR350C	0	1	0.0188045668233714
YJR010W	0	0	0.0187919463087248
YHL028W	0	0	0.0187793427230047
YCR067C	0	0	0.0187667560321716
YIL027C	0	1	0.0187667560321716
YGR091W	0	0	0.0187541862022773
YDR513W	0	0	0.0187416331994645
YBR283C	0	0	0.0187290969899666
YOR022C	0	1	0.0187290969899666
YGL197W	0	0	0.018716577540107
YJR090C	0	0	0.0187040748162993
YLR283W	0	1	0.0187040748162993
YHR105W	0	1	0.0187040748162993
YDR495C	0	0	0.0186915887850467
YLR455W	0	0	0.018679119412942
YML022W	0	0	0.0186666666666667
YBL107C	0	1	0.0186666666666667
YMR311C	0	0	0.0186542305129913
YBR131W	0	0	0.018641810918775
YDR346C	0	0	0.0186294078509647
YGL150C	0	0	0.0186170212765957
YER032W	0	0	0.0186046511627907
YLL004W	0	0	0.0185922974767596
YEL041W	0	0	0.0185799601857996
YML059C	0	0	0.0185676392572944
YER093C-A	0	1	0.0185676392572944
YLR196W	0	0	0.0185553346587144
YLR116W	0	0	0.0185430463576159
YJL124C	0	0	0.0185307743216413
YLR128W	0	0	0.0185185185185185
YGL221C	0	1	0.0185185185185185
YGL077C	0	0	0.0185062789160608
YGR235C	0	1	0.0185062789160608
YCR069W	0	1	0.0185062789160608
YNL240C	0	0	0.0184940554821664
YGL006W	0	0	0.0184818481848185
YPR061C	0	1	0.0184818481848185
YBR198C	0	0	0.0184696569920844
YBR002C	0	0	0.018457481872116
YJL095W	0	0	0.0184453227931489
YLL002W	0	0	0.0184331797235023
YLL014W	0	1	0.0184331797235023
YBR117C	0	0	0.0184210526315789
YKL037W	0	1	0.0184210526315789
YMR251W-A	0	0	0.0184089414858646
YNL119W	0	0	0.0183968462549277
YHR002W	0	0	0.0183847669074196
YFL059W	0	0	0.0183727034120735
YOR018W	0	0	0.0183606557377049
YBR106W	0	0	0.018348623853211
YBR065C	0	0	0.0183366077275704
YIL108W	0	1	0.0183366077275704
YOL078W	0	0	0.0183246073298429
YLR398C	0	0	0.0183126226291694
YJL190C	0	0	0.0183006535947712
YNL022C	0	0	0.0182887001959504
YDR236C	0	0	0.0182767624020888
YMR247C	0	0	0.0182648401826484
YCR091W	0	0	0.0182529335071708
YDR380W	0	0	0.0182410423452769
YGR092W	0	0	0.0182291666666667
YKL062W	0	0	0.0182173064411191
YIL087C	0	1	0.0182173064411191
YBR196C	0	0	0.0182054616384915
YOR348C	0	0	0.0181936322287199
YOR090C	0	0	0.0181818181818182
YJR137C	0	0	0.018170019467878
YER001W	0	0	0.0181582360570687
YPR098C	0	1	0.0181582360570687
YKL027W	0	1	0.0181582360570687
YDL119C	0	0	0.0181464679196371
YPL168W	0	1	0.0181464679196371
YPL107W	0	1	0.0181464679196371
YJL147C	0	1	0.0181464679196371
YGR102C	0	1	0.0181464679196371
YLR222C	0	0	0.0181347150259067
YKL197C	0	0	0.0181229773462783
YER056C	0	0	0.018111254851229
YOR026W	0	0	0.0180995475113122
YER105C	0	0	0.0180878552971576
YPL081W	0	0	0.0180761781794706
YPL128C	0	0	0.0180645161290323
YJR151C	0	1	0.0180645161290323
YMR252C	0	1	0.0180645161290323
YGR239C	0	0	0.0180528691166989
YDL182W	0	0	0.0180412371134021
YPR135W	0	0	0.0180296200901481
YGL122C	0	0	0.018018018018018
YDR185C	0	1	0.018018018018018
YBR083W	0	0	0.0180064308681672
YMR129W	0	0	0.0179948586118252
YER059W	0	0	0.0179833012202954
YHR001W	0	0	0.0179717586649551
YBR047W	0	1	0.0179717586649551
YBL040C	0	0	0.0179602309172547
YNL074C	0	0	0.0179487179487179
YKL034W	0	0	0.0179372197309417
YHR202W	0	1	0.0179372197309417
YEL012W	0	0	0.0179257362355954
YGR278W	0	0	0.017914267434421
YDR272W	0	0	0.0179028132992327
YJL072C	0	0	0.0178913738019169
YHL018W	0	1	0.0178913738019169
YPR116W	0	1	0.0178913738019169
YPL210C	0	0	0.0178799489144317
YCR060W	0	0	0.0178685386088066
YBR269C	0	1	0.0178685386088066
YMR028W	0	0	0.0178571428571429
YBR114W	0	0	0.0178457616316125
YHR190W	0	0	0.0178343949044586
YDL192W	0	0	0.0178230426479949
YOL066C	0	0	0.0178117048346056
YBR173C	0	0	0.0178003814367451
YBR230C	0	1	0.0178003814367451
YMR067C	0	0	0.0177890724269377
YHR073W	0	0	0.0177777777777778
YOL082W	0	0	0.0177664974619289
YLR249W	0	0	0.0177552314521243
YPL243W	0	0	0.017743979721166
YMR218C	0	0	0.0177327422419253
YBR235W	0	1	0.0177327422419253
YKL093W	0	0	0.0177215189873418
YDR379C-A	0	1	0.0177215189873418
YJL062W-A	0	1	0.0177215189873418
YML007C-A	0	1	0.0177215189873418
YHR076W	0	1	0.0177215189873418
YER113C	0	1	0.0177215189873418
YKL164C	0	0	0.0177103099304238
YER009W	0	0	0.0176991150442478
YMR237W	0	0	0.0176879343019583
YDL166C	0	0	0.0176767676767677
YLR006C	0	0	0.0176656151419558
YJL068C	0	0	0.0176544766708701
YLR350W	0	0	0.017643352236925
YLR423C	0	0	0.017632241813602
YNL117W	0	0	0.0176211453744493
YDL027C	0	1	0.0176211453744493
YHR199C	0	1	0.0176211453744493
YPL222W	0	1	0.0176211453744493
YOL003C	0	0	0.0176100628930818
YLR381W	0	0	0.0175989943431804
YPR041W	0	0	0.0175879396984925
YDR235W	0	0	0.0175768989328311
YFR015C	0	0	0.0175658720200753
YGR178C	0	0	0.0175548589341693
YNR028W	0	1	0.0175548589341693
YNL085W	0	0	0.0175438596491228
YMR212C	0	0	0.0175328741390106
YBR156C	0	0	0.0175219023779725
YMR081C	0	0	0.0175109443402126
YPL154C	0	0	0.0175
YBL089W	0	0	0.0174890693316677
YNL178W	0	0	0.017478152309613
YDR449C	0	0	0.0174672489082969
YKR082W	0	0	0.0174563591022444
YGL220W	0	1	0.0174563591022444
YBR259W	0	1	0.0174563591022444
YMR313C	0	0	0.0174454828660436
YER136W	0	0	0.0174346201743462
YOR083W	0	0	0.0174237710018668
YBR290W	0	0	0.0174129353233831
YBL026W	0	0	0.0174021131137352
YAL051W	0	0	0.0173913043478261
YFR007W	0	1	0.0173913043478261
YBR077C	0	0	0.0173805090006207
YML132W	0	0	0.0173697270471464
YKR096W	0	1	0.0173697270471464
YOL155C	0	0	0.0173589584624923
YHR101C	0	0	0.0173482032218092
YML019W	0	0	0.0173374613003096
YEL011W	0	0	0.0173267326732673
YNL127W	0	0	0.0173160173160173
YGL038C	0	0	0.0173053152039555
YJL043W	0	1	0.0173053152039555
YDR027C	0	0	0.0172946263125386
YJR138W	0	1	0.0172946263125386
YBR028C	0	1	0.0172946263125386
YER166W	0	0	0.0172839506172839
YEL046C	0	0	0.0172732880937693
YDR069C	0	0	0.0172626387176326
YLR179C	0	1	0.0172626387176326
YEL016C	0	0	0.0172520024645718
YPR194C	0	0	0.0172413793103448
YDR200C	0	0	0.0172307692307692
YER007W	0	0	0.017220172201722
YOL139C	0	0	0.0172095881991395
YKR083C	0	0	0.0171990171990172
YOL111C	0	0	0.0171884591774095
YER008C	0	0	0.0171779141104294
YGL030W	0	0	0.0171673819742489
YOR030W	0	0	0.017156862745098
YDR310C	0	0	0.0171463563992652
YOL102C	0	0	0.0171358629130967
YBR130C	0	0	0.0171253822629969
YLR039C	0	0	0.0171149144254279
YJR110W	0	0	0.017104459376909
YJL187C	0	0	0.0170940170940171
YJR126C	0	0	0.0170835875533862
YDL165W	0	0	0.0170731707317073
YPL018W	0	0	0.0170627666057282
YMR200W	0	0	0.0170523751522534
YPL017C	0	1	0.0170523751522534
YBR111C	0	1	0.0170523751522534
YLR405W	0	0	0.0170419963481436
YIL168W	0	0	0.0170316301703163
YDR141C	0	0	0.0170212765957447
YBR125C	0	1	0.0170212765957447
YNL156C	0	0	0.0170109356014581
YNL147W	0	0	0.0170006071645416
YPL159C	0	0	0.0169902912621359
YGL045W	0	0	0.0169799878714372
YLR240W	0	0	0.016969696969697
YOR278W	0	0	0.0169594185342217
YIL148W	0	0	0.0169491525423729
YNL330C	0	0	0.0169388989715668
YLR212C	0	0	0.0169286577992745
YDR177W	0	0	0.0169184290030211
YBR019C	0	0	0.0169082125603865
YEL058W	0	0	0.0168980084490042
YOR180C	0	0	0.0168878166465621
YPL115C	0	0	0.0168776371308017
YOR367W	0	0	0.0168674698795181
YLR277C	0	0	0.0168573148705599
YNR037C	0	0	0.0168471720818291
YKL069W	0	1	0.0168471720818291
YGR281W	0	0	0.0168370414912808
YGR029W	0	0	0.0168269230769231
YJL052W	0	0	0.0168168168168168
YAL034W-A	0	0	0.0168067226890756
YBR081C	0	0	0.0167966406718656
YAR033W	0	0	0.0167865707434053
YKR046C	0	0	0.0167765128819652
YDR359C	0	0	0.0167664670658683
YOL141W	0	1	0.0167664670658683
YER048C	0	1	0.0167664670658683
YNL079C	0	0	0.0167564332734889
YHR009C	0	1	0.0167564332734889
YML124C	0	0	0.0167464114832536
YNR007C	0	0	0.0167364016736402
YKR031C	0	0	0.016726403823178
YGR017W	0	1	0.016726403823178
YLR100W	0	0	0.0167164179104478
YPL084W	0	0	0.0167064439140811
YBR063C	0	1	0.0167064439140811
YPL002C	0	0	0.0166964818127609
YJR044C	0	0	0.0166865315852205
YJL008C	0	0	0.0166765932102442
YKL101W	0	0	0.0166666666666667
YML080W	0	0	0.016656751933373
YHR171W	0	0	0.0166468489892985
YDR255C	0	0	0.0166369578134284
YDR078C	0	0	0.0166270783847981
YBR286W	0	0	0.0166172106824926
YHR102W	0	0	0.0166073546856465
YAL054C	0	0	0.016597510373444
YEL019C	0	0	0.0165876777251185
YKL162C	0	1	0.0165876777251185
YNL317W	0	0	0.0165778567199526
YDR062W	0	0	0.0165680473372781
YKL193C	0	0	0.0165582495564755
YDR293C	0	0	0.016548463356974
YNL138W	0	0	0.0165386887182516
YDR050C	0	0	0.0165289256198347
YGL248W	0	0	0.0165191740412979
YKL113C	0	0	0.0165094339622642
YCR075C	0	0	0.0164997053624042
YIL104C	0	0	0.016489988221437
YKR027W	0	0	0.0164802825191289
YCR033W	0	0	0.0164705882352941
YGL087C	0	0	0.0164609053497942
YOR016C	0	0	0.0164512338425382
YCL051W	0	0	0.0164415736934821
YML035C	0	0	0.0164319248826291
YMR300C	0	0	0.0164222873900293
YNL237W	0	1	0.0164222873900293
YIL040W	0	0	0.0164126611957796
YAL031C	0	0	0.0164030462800234
YBL091C	0	0	0.0163934426229508
YDR342C	0	0	0.0163838502047981
YJL134W	0	0	0.016374269005848
YIL101C	0	0	0.016364699006429
YOR336W	0	0	0.0163551401869159
YDR229W	0	0	0.0163455925277291
YDR099W	0	0	0.0163360560093349
YLR410W	0	0	0.0163265306122449
YDR170C	0	0	0.0163170163170163
YKL217W	0	0	0.0163075131042516
YOR245C	0	0	0.0162980209545984
YNL238W	0	0	0.0162885398487493
YHR032W	0	1	0.0162885398487493
YDL194W	0	0	0.0162790697674419
YBR153W	0	0	0.0162696106914585
YPR185W	0	0	0.016260162601626
YNL231C	0	0	0.016250725478816
YOL006C	0	0	0.0162412993039443
YKL092C	0	0	0.016231884057971
YMR280C	0	0	0.0162224797219003
YOL005C	0	0	0.0162130862767805
YIR010W	0	0	0.0162037037037037
YHL006C	0	0	0.0161943319838057
YLR427W	0	0	0.0161849710982659
YAL055W	0	0	0.0161756210283073
YAR008W	0	0	0.0161662817551963
YFR008W	0	0	0.0161569532602424
YOR031W	0	0	0.0161476355247982
YEL051W	0	0	0.0161383285302594
YGL253W	0	0	0.0161290322580645
YOR155C	0	0	0.0161197466896949
YJL158C	0	0	0.0161104718066743
YJL013C	0	0	0.0161012075905693
YPR057W	0	0	0.0160919540229885
YBR073W	0	0	0.016082711085583
YBR008C	0	0	0.0160734787600459
YEL039C	0	0	0.0160642570281124
YBR154C	0	0	0.0160550458715596
YMR138W	0	0	0.0160458452722063
YJR033C	0	0	0.0160366552119129
YDR308C	0	0	0.0160274756725816
YAL017W	0	0	0.0160183066361556
YDR196C	0	0	0.0160091480846198
YDL219W	0	0	0.016
YDL185W	0	0	0.0159908623643632
YBR115C	0	0	0.0159817351598174
YKR076W	0	0	0.0159726183685111
YDR404C	0	0	0.015963511972634
YPL201C	0	0	0.015954415954416
YOL060C	0	0	0.0159453302961276
YJR005W	0	0	0.0159362549800797
YER120W	0	0	0.0159271899886234
YJL194W	0	0	0.0159181353041501
YCL016C	0	0	0.0159090909090909
YIL053W	0	0	0.0159000567859171
YLL050C	0	0	0.0158910329171396
YBR294W	0	0	0.0158820192853091
YIR001C	0	0	0.0158730158730159
YNL111C	0	0	0.0158640226628895
YMR048W	0	0	0.0158550396375991
YCL063W	0	0	0.0158460667798529
YGR125W	0	1	0.0158460667798529
YNL084C	0	0	0.0158371040723982
YER124C	0	0	0.0158281514980215
YBR295W	0	0	0.015819209039548
YMR163C	0	0	0.0158102766798419
YBR244W	0	0	0.0158013544018059
YPR168W	0	0	0.0157924421883813
YML079W	0	1	0.0157924421883813
YMR027W	0	1	0.0157924421883813
YHR025W	0	0	0.0157835400225479
YDR126W	0	0	0.0157746478873239
YOR033C	0	0	0.0157657657657658
YNL097C	0	0	0.0157568936409679
YKL210W	0	0	0.015748031496063
YBL063W	0	0	0.0157391793142215
YBL091C-A	0	1	0.0157391793142215
YPR033C	0	0	0.0157303370786517
YGR198W	0	0	0.0157215047725997
YJR009C	0	0	0.015712682379349
YNR030W	0	0	0.015703869882221
YNL077W	0	1	0.015703869882221
YBR225W	0	1	0.015703869882221
YNR026C	0	0	0.015695067264574
YJL164C	0	0	0.0156862745098039
YOL059W	0	0	0.0156774916013438
YER111C	0	0	0.0156687185226637
YLL021W	0	0	0.0156599552572707
YPL161C	0	0	0.0156512017887088
YML111W	0	0	0.0156424581005587
YLL019C	0	0	0.0156337241764377
YOL032W	0	0	0.015625
YBL010C	0	1	0.015625
YBR038W	0	0	0.0156162855549359
YJL161W	0	1	0.0156162855549359
YBR296C	0	0	0.0156075808249721
YIL136W	0	1	0.0156075808249721
[truncated: 3,790 more rows]
