# Supplementary material for: Computationally Driven, Quantitative Experiments Discover Genes Required for Mitochondrial Biogenesis
Source: PLoS Genet. 2009 Mar 20;5(3):e1000407. doi: 10.1371/journal.pgen.1000407 (PMC2648979; doi:10.1371/journal.pgen.1000407)
Supplement: Dataset S2 — Top 100 novel ensemble predictions for additional yeast biological processes. A zip file containing 387 tab-delimited text files of the ensemble predictions for the indicated Gene Ontology Biological Process Term. (21.70 MB GZ) [file pgen.1000407.s013.gz › GO_0000022.txt]

ORF	AnnotatedToTerm?	Uncharacterized_04152007?	Precision
YBL084C	1	0	1.0
YHR166C	1	0	1.0
YKL022C	1	0	1.0
YOR249C	1	0	1.0
YLR127C	1	0	1.0
YNL172W	1	0	1.0
YDR118W	1	0	1.0
YFR036W	1	0	1.0
YGL240W	1	0	1.0
YLR102C	1	0	1.0
YDR260C	0	0	0.909090909090909
YIR025W	0	0	0.846153846153846
YGL116W	1	0	0.846153846153846
YPR141C	0	0	0.785714285714286
YPL155C	0	0	0.75
YDL008W	1	0	0.75
YEL061C	0	0	0.705882352941177
YDR113C	0	0	0.666666666666667
YJL030W	0	0	0.631578947368421
YBR160W	0	0	0.619047619047619
YGR140W	1	0	0.619047619047619
YLR045C	0	0	0.590909090909091
YLR079W	0	0	0.565217391304348
YGR188C	0	0	0.541666666666667
YOR195W	0	0	0.538461538461538
YGL003C	1	0	0.538461538461538
YPR119W	0	0	0.518518518518518
YGL216W	0	0	0.517241379310345
YJR089W	1	0	0.517241379310345
YDL155W	0	0	0.5
YML085C	0	0	0.484848484848485
YOR026W	0	0	0.484848484848485
YOR058C	1	0	0.484848484848485
YMR001C	0	0	0.470588235294118
YBL034C	0	0	0.457142857142857
YER016W	0	0	0.444444444444444
YGL086W	0	0	0.432432432432432
YPR120C	0	0	0.421052631578947
YFL008W	0	0	0.41025641025641
YKL049C	0	0	0.4
YKL179C	0	0	0.390243902439024
YFL009W	0	0	0.380952380952381
YHR023W	0	0	0.372093023255814
YML094W	0	0	0.363636363636364
YBL008W	0	0	0.355555555555556
YJL013C	0	0	0.347826086956522
YMR168C	0	0	0.340425531914894
YJL115W	0	0	0.333333333333333
YNL250W	0	0	0.326530612244898
YOR349W	0	0	0.32
YLR131C	0	0	0.313725490196078
YHR191C	0	0	0.307692307692308
YPR135W	0	0	0.30188679245283
YBR123C	0	0	0.296296296296296
YEL003W	0	0	0.290909090909091
YPL269W	0	0	0.285714285714286
YIL142W	0	0	0.280701754385965
YDR146C	0	0	0.275862068965517
YMR055C	0	0	0.271186440677966
YDL028C	0	0	0.266666666666667
YFR028C	0	0	0.262295081967213
YIL106W	0	0	0.258064516129032
YPL116W	0	0	0.253968253968254
YPL021W	0	0	0.25
YDL003W	0	0	0.246153846153846
YLR210W	0	0	0.242424242424242
YER032W	0	0	0.238805970149254
YDR150W	0	0	0.235294117647059
YPL242C	0	0	0.231884057971014
YGR113W	0	0	0.228571428571429
YKR037C	0	0	0.225352112676056
YBR107C	0	0	0.222222222222222
YOR025W	0	0	0.220779220779221
YMR147W	0	1	0.220779220779221
YHL018W	0	1	0.220779220779221
YML034W	0	0	0.220779220779221
YHR172W	0	0	0.220779220779221
YDR285W	0	0	0.220779220779221
YGR196C	0	1	0.220779220779221
YPR153W	0	1	0.220779220779221
YPL162C	0	1	0.220779220779221
YCL029C	1	0	0.220779220779221
YPL008W	0	0	0.217948717948718
YPR046W	0	0	0.215189873417722
YPL241C	0	0	0.2125
YDR130C	0	0	0.209876543209877
YPR018W	0	0	0.207317073170732
YMR190C	0	0	0.204819277108434
YBR088C	0	0	0.202380952380952
YLR212C	0	0	0.2
YDR485C	0	0	0.197674418604651
YDR416W	0	0	0.195402298850575
YGR016W	0	1	0.195402298850575
YBR138C	0	1	0.195402298850575
YDR415C	0	1	0.195402298850575
YGL021W	0	0	0.193181818181818
YHR152W	0	0	0.191011235955056
YDR356W	0	0	0.188888888888889
YNL304W	0	0	0.186813186813187
YNL126W	0	0	0.184782608695652
YHR158C	0	0	0.182795698924731
YDR054C	0	0	0.180851063829787
YPL141C	0	1	0.180851063829787
YDR499W	0	0	0.178947368421053
YML119W	0	1	0.178947368421053
YAR018C	0	0	0.177083333333333
YJR092W	0	0	0.175257731958763
YGR108W	0	0	0.173469387755102
YJL051W	0	1	0.173469387755102
YJL194W	0	0	0.171717171717172
YBR202W	0	0	0.17
YMR127C	0	0	0.168316831683168
YNL225C	0	0	0.166666666666667
YBR195C	0	0	0.16504854368932
YJR135C	0	0	0.163461538461538
YJR090C	0	0	0.161904761904762
YLR381W	0	0	0.160377358490566
YMR032W	0	0	0.158878504672897
YLR309C	0	0	0.157407407407407
YKL089W	0	0	0.155963302752294
YDL090C	0	0	0.154545454545455
YLR190W	0	0	0.153153153153153
YIR008C	0	0	0.151785714285714
YIL144W	0	0	0.150442477876106
YOR038C	0	0	0.149122807017544
YMR117C	0	0	0.147826086956522
YKL101W	0	0	0.146551724137931
YPL018W	0	0	0.145299145299145
YDR472W	0	0	0.144067796610169
YGL075C	0	0	0.142857142857143
YBL063W	0	0	0.141666666666667
YJL164C	0	0	0.140495867768595
YML124C	0	0	0.139344262295082
YMR198W	0	0	0.138211382113821
YLL003W	0	0	0.137096774193548
YGR179C	0	0	0.136
YNL188W	0	0	0.134920634920635
YOR073W	0	0	0.133858267716535
YOR373W	0	0	0.1328125
YPL209C	0	0	0.131782945736434
YER095W	0	0	0.130769230769231
YDL179W	0	0	0.129770992366412
YHR014W	0	0	0.128787878787879
YER161C	0	0	0.12781954887218
YGL061C	0	0	0.126865671641791
YKR101W	0	0	0.125925925925926
YIL029C	0	0	0.125
YNL271C	0	0	0.124087591240876
YDR254W	0	0	0.123188405797101
YER007W	0	0	0.122302158273381
YLR200W	0	0	0.121428571428571
YDR318W	0	0	0.120567375886525
YKR019C	0	0	0.119718309859155
YHR036W	0	0	0.118881118881119
YOR129C	0	0	0.118055555555556
YMR078C	0	0	0.117241379310345
YDR419W	0	0	0.116438356164384
YMR111C	0	1	0.116438356164384
YDL088C	0	0	0.115646258503401
YFL037W	0	0	0.114864864864865
YAR019C	0	0	0.114093959731544
YBR038W	0	0	0.113333333333333
YBR156C	0	0	0.112582781456954
YHL012W	0	0	0.111842105263158
YHR184W	0	0	0.111111111111111
YKL095W	0	0	0.11038961038961
YJL047C	0	0	0.109677419354839
YIL158W	0	1	0.109677419354839
YLR319C	0	0	0.108974358974359
YER173W	0	0	0.10828025477707
YML052W	0	0	0.107594936708861
YDR409W	0	0	0.107142857142857
YJR053W	0	0	0.107142857142857
YBR023C	0	0	0.107142857142857
YIL149C	0	0	0.107142857142857
YPL045W	0	0	0.107142857142857
YJR112W	0	0	0.107142857142857
YDL006W	0	0	0.107142857142857
YGR092W	0	0	0.107142857142857
YOL070C	0	1	0.107142857142857
YLR457C	0	0	0.107142857142857
YAL047C	1	0	0.107142857142857
YGL212W	0	0	0.106508875739645
YDR240C	0	0	0.105882352941176
YPL158C	0	1	0.105882352941176
YKL052C	0	0	0.105263157894737
YOL034W	0	0	0.104651162790698
YNL076W	0	0	0.104046242774566
YML064C	0	0	0.103448275862069
YCL016C	0	0	0.102857142857143
YLR396C	0	0	0.102272727272727
YAL032C	0	0	0.102150537634409
YOR269W	0	0	0.102150537634409
YJR134C	0	1	0.102150537634409
YOL138C	0	0	0.102150537634409
YPL233W	0	0	0.102150537634409
YBR135W	0	0	0.102150537634409
YMR017W	0	0	0.102150537634409
YJL187C	0	0	0.102150537634409
YDR016C	0	0	0.102150537634409
YMR094W	0	0	0.102150537634409
YKR054C	1	0	0.102150537634409
YPL268W	0	0	0.101604278074866
YBR211C	0	0	0.101063829787234
YPL124W	0	0	0.100529100529101
YGR274C	0	0	0.1
YLR106C	0	0	0.0994764397905759
YDL102W	0	0	0.0989583333333333
YGR225W	0	0	0.0984455958549223
YDR289C	0	0	0.0979381443298969
YAL034W-A	0	0	0.0974358974358974
YPL255W	0	0	0.0969387755102041
YNL158W	0	0	0.0964467005076142
YJL203W	0	0	0.095959595959596
YDR325W	0	0	0.0954773869346734
YOL069W	0	0	0.095
YIL126W	0	0	0.0945273631840796
YNL298W	0	0	0.0940594059405941
YIR010W	0	0	0.0935960591133005
YKL092C	0	0	0.0931372549019608
YDR051C	0	1	0.0931372549019608
YGR078C	0	0	0.0926829268292683
YOR060C	0	0	0.0922330097087379
YBR257W	0	0	0.0917874396135266
YMR232W	0	0	0.0913461538461538
YMR299C	0	0	0.0909090909090909
YDR212W	0	0	0.0904761904761905
YDR201W	0	0	0.0900473933649289
YBR275C	0	0	0.089622641509434
YNL058C	0	1	0.089622641509434
YJR083C	0	0	0.0892018779342723
YJR046W	0	0	0.088785046728972
YDR159W	0	0	0.0883720930232558
YPL203W	0	0	0.087962962962963
YBR103W	0	0	0.0875576036866359
YIL031W	0	0	0.0871559633027523
YKL166C	0	0	0.0867579908675799
YMR048W	0	0	0.0863636363636364
YLR086W	0	0	0.085972850678733
YKL042W	0	0	0.0855855855855856
YBR231C	0	0	0.0852017937219731
YGL093W	0	0	0.0848214285714286
YHR195W	0	0	0.0844444444444444
YMR138W	0	0	0.084070796460177
YNL153C	0	0	0.0837004405286344
YFR048W	0	0	0.0833333333333333
YDR052C	0	0	0.0829694323144105
YGR009C	0	0	0.0826086956521739
YBR167C	0	0	0.0822510822510823
YBR215W	0	0	0.0818965517241379
YFL049W	0	0	0.0815450643776824
YMR294W	0	0	0.0811965811965812
YKR083C	0	0	0.0808510638297872
YIL061C	0	0	0.0805084745762712
YPL006W	0	0	0.080168776371308
YER018C	0	0	0.0798319327731092
YDL001W	0	1	0.0798319327731092
YBR264C	0	0	0.0794979079497908
YDR488C	0	0	0.0791666666666667
YNR011C	0	0	0.0788381742738589
YHR178W	0	0	0.0785123966942149
YDR301W	0	0	0.0781893004115226
YOR156C	0	0	0.0778688524590164
YHR118C	0	0	0.0775510204081633
YMR172W	0	0	0.0772357723577236
YCR014C	0	0	0.0769230769230769
YDR311W	0	0	0.0766129032258065
YER162C	0	0	0.0763052208835341
YPL161C	0	0	0.076
YOL116W	0	0	0.0756972111553785
YBL025W	0	0	0.0753968253968254
YOL091W	0	0	0.075098814229249
YMR219W	0	0	0.0748031496062992
YAL024C	0	0	0.0745098039215686
YLL039C	0	0	0.07421875
YLL021W	0	0	0.0739299610894942
YMR224C	0	0	0.0736434108527132
YBR233W-A	0	0	0.0733590733590734
YLR095C	0	0	0.0730769230769231
YOR265W	0	0	0.0727969348659004
YNL148C	0	0	0.0725190839694656
YJR060W	0	0	0.0722433460076046
YDR320C-A	0	0	0.071969696969697
YGL004C	0	0	0.0716981132075472
YJL049W	0	1	0.0716981132075472
YKL145W	0	0	0.0714285714285714
YBR158W	0	0	0.0711610486891386
YBR057C	0	0	0.0708955223880597
YBR102C	0	0	0.0706319702602231
YOR279C	0	0	0.0703703703703704
YLR315W	0	1	0.0703703703703704
YML041C	0	0	0.0701107011070111
YPL174C	0	0	0.0698529411764706
YBR165W	0	0	0.0695970695970696
YHR105W	0	1	0.0695970695970696
YJR099W	0	0	0.0693430656934307
YKL048C	0	0	0.0690909090909091
YLR039C	0	0	0.0688405797101449
YGL124C	0	0	0.0685920577617329
YGL133W	0	0	0.0683453237410072
YKR095W	0	0	0.0681003584229391
YBR216C	0	0	0.0678571428571429
YML031W	0	0	0.0676156583629893
YER164W	0	0	0.0673758865248227
YJL074C	0	0	0.0671378091872792
YCR086W	0	0	0.0669014084507042
YDR335W	0	0	0.0666666666666667
YGR100W	0	0	0.0664335664335664
YBR170C	0	0	0.0662020905923345
YHR206W	0	0	0.0659722222222222
YDR532C	0	0	0.0657439446366782
YGL163C	0	0	0.0655172413793104
YDL017W	0	0	0.0652920962199313
YLR085C	0	0	0.0650684931506849
YHR164C	0	0	0.0648464163822526
YBR045C	0	0	0.0646258503401361
YNL282W	0	0	0.0644067796610169
YNR023W	0	0	0.0641891891891892
YDL122W	0	0	0.063973063973064
YLR044C	0	0	0.063758389261745
YLR386W	0	0	0.0635451505016722
YER176W	0	0	0.0633333333333333
YDR183W	0	0	0.0631229235880399
YFR019W	0	0	0.0629139072847682
YFR031C	0	0	0.0627062706270627
YAL026C	0	0	0.0625
YDR207C	0	0	0.0622950819672131
YHR129C	0	0	0.0620915032679739
YML112W	0	0	0.0618892508143322
YDR480W	0	0	0.0616883116883117
YBR270C	0	1	0.0616883116883117
YDR328C	0	0	0.0614886731391586
YNL273W	0	0	0.0612903225806452
YEL037C	0	0	0.0610932475884244
YBL103C	0	0	0.0608974358974359
YML062C	0	0	0.060702875399361
YLR429W	0	0	0.0605095541401274
YER104W	0	0	0.0603174603174603
YER133W	0	0	0.060126582278481
YKR008W	0	0	0.0599369085173502
YER013W	0	0	0.059748427672956
YLR182W	0	0	0.0595611285266458
YBR119W	0	0	0.059375
YIL159W	0	0	0.059190031152648
YPL194W	0	0	0.0590062111801242
YNL064C	0	0	0.0588235294117647
YBL085W	0	0	0.058641975308642
YPL253C	0	0	0.0584615384615385
YBR245C	0	0	0.0582822085889571
YBR228W	0	0	0.0581039755351682
YLR032W	0	0	0.0579268292682927
YIL046W	0	0	0.0577507598784195
YOR177C	0	0	0.0575757575757576
YOR360C	0	0	0.0574018126888218
YDR208W	0	0	0.0572289156626506
YKR010C	0	0	0.0570570570570571
YGR271W	0	0	0.0568862275449102
YPR070W	0	0	0.0567164179104478
YDR225W	0	0	0.056547619047619
YGL035C	0	0	0.056379821958457
YBR217W	0	0	0.0562130177514793
YCR065W	0	0	0.056047197640118
YGR098C	0	0	0.0558823529411765
YPL256C	0	0	0.0557184750733138
YER111C	0	0	0.0555555555555556
YPR178W	0	0	0.0553935860058309
YBR095C	0	0	0.0552325581395349
YJR110W	0	0	0.0550724637681159
YMR022W	0	0	0.0549132947976879
YDL058W	0	0	0.0547550432276657
YKL113C	0	0	0.0545977011494253
YKR031C	0	0	0.0544412607449857
YLR442C	0	0	0.0542857142857143
YDR310C	0	0	0.0541310541310541
YGL023C	0	0	0.0539772727272727
YBR237W	0	0	0.0538243626062323
YOR363C	0	0	0.0536723163841808
YAL001C	0	0	0.0535211267605634
YML065W	0	0	0.0533707865168539
YNL039W	0	0	0.0532212885154062
YHR186C	0	0	0.053072625698324
YDR424C	0	0	0.052924791086351
YBR168W	0	0	0.0527777777777778
YBR131W	0	0	0.0526315789473684
YIL095W	0	0	0.0524861878453039
YER155C	0	0	0.0523415977961433
YDR334W	0	0	0.0521978021978022
YBR009C	0	0	0.0520547945205479
YLL049W	0	1	0.0520547945205479
YDR104C	0	0	0.0519125683060109
YGR246C	0	0	0.0517711171662125
YBR063C	0	1	0.0517711171662125
YGL073W	0	0	0.0516304347826087
YAL011W	0	0	0.0514905149051491
YKR029C	0	0	0.0513513513513514
YDR478W	0	0	0.0512129380053908
YGR130C	0	1	0.0512129380053908
YOR080W	0	0	0.0510752688172043
YER040W	0	0	0.0509383378016086
YBR022W	0	0	0.0508021390374332
YDL109C	0	0	0.0506666666666667
YBR129C	0	0	0.050531914893617
YDR273W	0	0	0.0503978779840849
YHR107C	0	0	0.0502645502645503
YLR383W	0	0	0.050131926121372
YBL037W	0	0	0.05
YBR176W	0	0	0.0498687664041995
YOL067C	0	0	0.049738219895288
YDR173C	0	0	0.0496083550913838
YDL087C	0	0	0.0494791666666667
YHL007C	0	0	0.0493506493506494
YBL080C	0	0	0.0492227979274611
YPL151C	0	0	0.0490956072351421
YNL307C	0	0	0.0489690721649485
YKR082W	0	0	0.0488431876606684
YBR255W	0	1	0.0488431876606684
YBL060W	0	1	0.0488431876606684
YBR136W	0	0	0.0487179487179487
YDR359C	0	0	0.0485933503836317
YLR115W	0	0	0.048469387755102
YNL098C	0	0	0.0483460559796438
YBR250W	0	0	0.0482233502538071
YGR202C	0	0	0.0481012658227848
YBL035C	0	0	0.047979797979798
YBR049C	0	0	0.0478589420654912
YHR124W	0	0	0.0477386934673367
YBR007C	0	1	0.0477386934673367
YCR038C	0	0	0.0476190476190476
YGR184C	0	0	0.0475
YBL009W	0	0	0.0473815461346633
YBR260C	0	0	0.0472636815920398
YBR288C	0	0	0.0471464019851117
YDR510W	0	0	0.047029702970297
YGR002C	0	0	0.0469135802469136
YDR369C	0	0	0.0467980295566502
YBR289W	0	0	0.0466830466830467
YBL019W	0	0	0.0465686274509804
YBR094W	0	1	0.0465686274509804
YBL088C	0	0	0.0464547677261614
YLR207W	0	0	0.0463414634146341
YPL180W	0	0	0.0462287104622871
YHR150W	0	0	0.0461165048543689
YLR015W	0	0	0.0460048426150121
YBL031W	0	1	0.0460048426150121
YOL089C	0	0	0.0458937198067633
YOR326W	0	0	0.0457831325301205
YDR028C	0	0	0.0456730769230769
YDL154W	0	0	0.0455635491606715
YBR290W	0	0	0.0454545454545455
YLR234W	0	0	0.045346062052506
YBR236C	0	0	0.0452380952380952
YPL016W	0	0	0.0451306413301663
YBL079W	0	0	0.0450236966824645
YKR064W	0	1	0.0450236966824645
YOL006C	0	0	0.0449172576832151
YBL046W	0	0	0.044811320754717
YDR181C	0	0	0.0447058823529412
YML066C	0	0	0.0446009389671361
YFL033C	0	0	0.0444964871194379
YBL051C	0	0	0.044392523364486
YER106W	0	0	0.0442890442890443
YFL029C	0	0	0.0441860465116279
YLR342W	0	0	0.0440835266821346
YKL020C	0	0	0.0439814814814815
YOR144C	0	0	0.0438799076212471
YCL027W	0	0	0.043778801843318
YBR163W	0	1	0.043778801843318
YMR019W	0	1	0.043778801843318
YDR014W	0	0	0.0436781609195402
YBL022C	0	0	0.0435779816513761
YFL039C	0	0	0.0434782608695652
YKR007W	0	0	0.04337899543379
YGL251C	0	0	0.0432801822323462
YDL239C	0	0	0.0431818181818182
YGL194C	0	0	0.0430839002267574
YKL075C	0	0	0.0429864253393665
YBR153W	0	0	0.0428893905191874
YJL127C	0	0	0.0427927927927928
YKL010C	0	0	0.0426966292134831
YDL207W	0	0	0.0426008968609865
YBR077C	0	0	0.0425055928411633
YBR161W	0	0	0.0424107142857143
YBR229C	0	0	0.0423162583518931
YML109W	0	0	0.0422222222222222
YBR008C	0	0	0.0421286031042129
YPL247C	0	1	0.0421286031042129
YGR229C	0	0	0.0420353982300885
YBR055C	0	0	0.0419426048565121
YDR138W	0	0	0.0418502202643172
YER110C	0	0	0.0417582417582418
YKR102W	0	0	0.0416666666666667
YER129W	0	0	0.0415754923413567
YML076C	0	0	0.0414847161572052
YLR310C	0	0	0.0413943355119826
YKL057C	0	0	0.041304347826087
YGL115W	0	0	0.0412147505422994
YBR258C	0	0	0.0411255411255411
YPL072W	0	0	0.041036717062635
YCR072C	0	0	0.040948275862069
YOL133W	0	0	0.0408602150537634
YPL167C	0	0	0.0407725321888412
YDL074C	0	0	0.0406852248394004
YBL010C	0	1	0.0406852248394004
YBR276C	0	0	0.0405982905982906
YBR259W	0	1	0.0405982905982906
YLR260W	0	0	0.0405117270788913
YBR164C	0	0	0.0404255319148936
YLR103C	0	0	0.0403397027600849
YLR247C	0	1	0.0403397027600849
YJR140C	0	0	0.0402542372881356
YAL027W	0	1	0.0402542372881356
YHR015W	0	0	0.040169133192389
YFR034C	0	0	0.040084388185654
YDL209C	0	0	0.04
YLR424W	0	0	0.0399159663865546
YHR167W	0	0	0.039832285115304
YLR321C	0	0	0.0397489539748954
YOL132W	0	0	0.0396659707724426
YGL205W	0	0	0.0395833333333333
YBL047C	0	0	0.0395010395010395
YMR176W	0	0	0.0394190871369295
YBR166C	0	0	0.0393374741200828
YBR110W	0	0	0.0392561983471074
YBR179C	0	0	0.0391752577319588
YBR199W	0	0	0.0390946502057613
YDR323C	0	0	0.0390143737166324
YGL056C	0	1	0.0390143737166324
YLR013W	0	0	0.0389344262295082
YPL152W	0	0	0.0388548057259714
YBL004W	0	0	0.0387755102040816
YBL014C	0	0	0.0386965376782077
YDR219C	0	0	0.0386178861788618
YBR082C	0	0	0.0385395537525355
YDR135C	0	0	0.0384615384615385
YBR108W	0	1	0.0384615384615385
YBL104C	0	1	0.0384615384615385
YOL115W	0	0	0.0383838383838384
YBR175W	0	0	0.0383064516129032
YLR254C	0	0	0.0382293762575453
YOR172W	0	0	0.0381526104417671
YPL069C	0	0	0.0380761523046092
YML043C	0	0	0.038
YOR330C	0	0	0.0379241516966068
YDL115C	0	0	0.0378486055776892
YDR004W	0	0	0.0377733598409543
YPR007C	0	0	0.0376984126984127
YBR004C	0	0	0.0376237623762376
YBL057C	0	0	0.0375494071146245
YLR318W	0	0	0.0374753451676529
YMR089C	0	0	0.0374015748031496
YNL107W	0	0	0.037328094302554
YJL058C	0	0	0.0372549019607843
YDR200C	0	0	0.0371819960861057
YNR058W	0	0	0.037109375
YPL189W	0	0	0.037037037037037
YPR055W	0	0	0.0369649805447471
YBR233W	0	1	0.0369649805447471
YIL033C	0	0	0.0368932038834951
YBR254C	0	0	0.0368217054263566
YJL089W	0	0	0.0367504835589942
YOR339C	0	0	0.0366795366795367
YJR052W	0	0	0.0366088631984586
YDR253C	0	0	0.0365384615384615
YNL054W	0	0	0.036468330134357
YOR014W	0	0	0.0363984674329502
YAL041W	0	0	0.0363288718929254
YCL061C	0	0	0.0362595419847328
YPL007C	0	0	0.0361904761904762
YBR125C	0	1	0.0361904761904762
YDL195W	0	0	0.0361216730038023
YBR227C	0	1	0.0361216730038023
YFR029W	0	0	0.0360531309297913
YDR390C	0	0	0.0359848484848485
YBR096W	0	1	0.0359848484848485
YBL050W	0	0	0.0359168241965974
YGL113W	0	0	0.0358490566037736
YOR083W	0	0	0.0357815442561205
YBR273C	0	0	0.0357142857142857
YLR141W	0	0	0.0356472795497186
YLR316C	0	0	0.0355805243445693
YBR152W	0	0	0.0355140186915888
YDL181W	0	0	0.0354477611940298
YGL208W	0	0	0.0353817504655493
YOL012C	0	0	0.0353159851301115
YGR028W	0	0	0.0352504638218924
YPL046C	0	0	0.0351851851851852
YLR263W	0	0	0.0351201478743068
YLR368W	0	0	0.0350553505535055
YKR055W	0	0	0.0349907918968692
YJL204C	0	0	0.0349264705882353
YNL116W	0	0	0.0348623853211009
YOR191W	0	0	0.0347985347985348
YML023C	0	0	0.0347349177330896
YFR046C	0	0	0.0346715328467153
YPR022C	0	1	0.0346715328467153
YER098W	0	0	0.034608378870674
YBL006C	0	0	0.0345454545454545
YDR076W	0	0	0.0344827586206897
YER151C	0	0	0.0344202898550725
YGL174W	0	0	0.0343580470162749
YML032C	0	0	0.0342960288808664
YNL261W	0	0	0.0342342342342342
YNL218W	0	0	0.0341726618705036
YBL067C	0	1	0.0341726618705036
YNL014W	0	0	0.0341113105924596
YAR014C	0	0	0.0340501792114695
YCR066W	0	0	0.0339892665474061
YBR194W	0	1	0.0339892665474061
YDL024C	0	0	0.0339285714285714
YNL329C	0	0	0.0338680926916221
YER100W	0	0	0.0338078291814947
YPL055C	0	0	0.0337477797513321
YBR192W	0	0	0.0336879432624113
YGR047C	0	0	0.0336283185840708
YBL052C	0	0	0.0335689045936396
YLR145W	0	0	0.0335097001763668
YBR033W	0	1	0.0335097001763668
YMR106C	0	0	0.0334507042253521
YLR238W	0	0	0.0333919156414763
YGR270W	0	0	0.0333333333333333
YDL056W	0	0	0.0332749562171629
YDR420W	0	0	0.0332167832167832
YDR324C	0	0	0.0331588132635253
YGL071W	0	0	0.0331010452961672
YJR076C	0	0	0.0330434782608696
YNL278W	0	0	0.0329861111111111
YBR060C	0	0	0.0329289428076256
YBR003W	0	0	0.0328719723183391
YBR114W	0	0	0.0328151986183074
YGR013W	0	0	0.0327586206896552
YLR403W	0	0	0.0327022375215146
YHR115C	0	0	0.0326460481099656
YGR134W	0	0	0.032590051457976
YDR520C	0	1	0.032590051457976
YBR235W	0	1	0.032590051457976
YBR293W	0	0	0.0325342465753425
YBR091C	0	0	0.0324786324786325
YKR078W	0	0	0.0324232081911263
YMR093W	0	0	0.0323679727427598
YBR234C	0	0	0.032312925170068
YPL082C	0	0	0.032258064516129
YLR233C	0	0	0.0322033898305085
YKR004C	0	0	0.0321489001692047
YGR112W	0	0	0.0320945945945946
YBR210W	0	0	0.0320404721753794
YBL089W	0	0	0.031986531986532
YDL197C	0	0	0.0319327731092437
YOR017W	0	0	0.0318791946308725
YNL272C	0	0	0.0318257956448911
YDR145W	0	0	0.0317725752508361
YLR305C	0	0	0.0317195325542571
YBL011W	0	0	0.0316666666666667
YML102W	0	0	0.0316139767054908
YCR042C	0	0	0.0315614617940199
YPR179C	0	0	0.0315091210613599
YDR362C	0	0	0.0314569536423841
YER116C	0	0	0.031404958677686
YCR033W	0	0	0.0313531353135314
YMR288W	0	0	0.0313014827018122
YIL008W	0	0	0.03125
YHL040C	0	0	0.0311986863711002
YBR207W	0	0	0.0311475409836066
YDR081C	0	0	0.0310965630114566
YBL102W	0	0	0.0310457516339869
YOR275C	0	0	0.0309951060358891
YLR451W	0	0	0.0309446254071661
YHR101C	0	0	0.0308943089430894
YGR278W	0	0	0.0308441558441558
YOL135C	0	0	0.0307941653160454
YGR049W	0	0	0.0307443365695793
YMR137C	0	0	0.0306946688206785
YCR092C	0	0	0.0306451612903226
YBR261C	0	1	0.0306451612903226
YDR229W	0	0	0.0305958132045089
YML095C	0	0	0.0305466237942122
YLR135W	0	0	0.0304975922953451
YMR227C	0	0	0.0304487179487179
YGL060W	0	1	0.0304487179487179
YBR042C	0	0	0.0304
YDL101C	0	0	0.0303514376996805
YER179W	0	0	0.0303030303030303
YPL071C	0	1	0.0303030303030303
YDL175C	0	0	0.0302547770700637
YBR073W	0	0	0.0302066772655008
YBL091C-A	0	1	0.0302066772655008
YBL021C	0	0	0.0301587301587302
YBL074C	0	0	0.0301109350237718
YMR268C	0	0	0.0300632911392405
YGL091C	0	0	0.0300157977883096
YBL056W	0	0	0.0299684542586751
YNL267W	0	0	0.0299212598425197
YML099C	0	0	0.029874213836478
YFR027W	0	0	0.0298273155416013
YBR024W	0	0	0.0297805642633229
YBR188C	0	0	0.0297339593114241
YBR020W	0	0	0.0296875
YLR371W	0	0	0.0296411856474259
YNR056C	0	0	0.029595015576324
YDL033C	0	0	0.0295489891135303
YJL092W	0	0	0.0295031055900621
YBR278W	0	0	0.0294573643410853
YBR015C	0	0	0.0294117647058824
YPL153C	0	0	0.0293663060278207
YPL033C	0	0	0.029320987654321
YBR162W-A	0	0	0.0292758089368259
YJL095W	0	0	0.0292307692307692
YBR219C	0	1	0.0292307692307692
YBL020W	0	0	0.0291858678955453
YLR425W	0	0	0.0291411042944785
YMR204C	0	0	0.0290964777947933
YPL047W	0	0	0.0290519877675841
YBR080C	0	0	0.0290076335877863
YBR197C	0	1	0.0290076335877863
YBR225W	0	1	0.0290076335877863
YLL048C	0	0	0.0289634146341463
YHR040W	0	0	0.0289193302891933
YDR386W	0	0	0.0288753799392097
YBL061C	0	0	0.0288315629742033
YBR061C	0	0	0.0287878787878788
YCL024W	0	0	0.0287443267776097
YLL007C	0	1	0.0287443267776097
YBR128C	0	0	0.0287009063444109
YMR021C	0	0	0.028657616892911
YPL020C	0	0	0.0286144578313253
YBR058C	0	0	0.0285714285714286
YAL056W	0	0	0.0285285285285285
YNL310C	0	0	0.0284857571214393
YGR099W	0	0	0.0284431137724551
YBL001C	0	0	0.0284005979073244
YBR200W	0	0	0.0283582089552239
YDR460W	0	0	0.0283159463487332
YBR016W	0	0	0.0282738095238095
YBL055C	0	0	0.0282317979197623
YDL170W	0	0	0.0281899109792285
YLR119W	0	0	0.0281481481481481
YNL204C	0	0	0.0281065088757396
YGL153W	0	0	0.0280649926144756
YKR096W	0	1	0.0280649926144756
YER167W	0	0	0.028023598820059
YNL106C	0	0	0.0279823269513991
YDR473C	0	0	0.0279411764705882
YLR357W	0	0	0.0279001468428781
YLR394W	0	0	0.0278592375366569
YBR204C	0	1	0.0278592375366569
YNL236W	0	0	0.0278184480234261
YBR041W	0	0	0.0277777777777778
YFR013W	0	0	0.0277372262773723
YBL097W	0	0	0.0276967930029155
YDR284C	0	0	0.0276564774381368
YMR213W	0	0	0.0276162790697674
YGR003W	0	0	0.0275761973875181
YDR317W	0	0	0.027536231884058
YAL031C	0	0	0.0274963820549928
YJL146W	0	0	0.0274566473988439
YDR128W	0	1	0.0274566473988439
YHR111W	0	0	0.0274170274170274
YBR220C	0	1	0.0274170274170274
YBL036C	0	0	0.0273775216138329
YJR160C	0	0	0.0273381294964029
YBR127C	0	0	0.0272988505747126
YGR116W	0	0	0.0272596843615495
YPR031W	0	0	0.0272206303724928
YBR062C	0	1	0.0272206303724928
YKR086W	0	0	0.0271816881258941
YLL015W	0	0	0.0271428571428571
YPL236C	0	1	0.0271428571428571
YBR059C	0	0	0.0271041369472183
YBR253W	0	0	0.0270655270655271
YBR284W	0	0	0.027027027027027
YDL044C	0	0	0.0269886363636364
YBL017C	0	0	0.0269503546099291
YOR296W	0	1	0.0269503546099291
YOL060C	0	0	0.0269121813031161
YBR172C	0	0	0.0268741159830269
YBR193C	0	0	0.0268361581920904
YDR501W	0	0	0.0267983074753173
YBR140C	0	0	0.0267605633802817
YBR265W	0	0	0.0267229254571027
YBR002C	0	0	0.026685393258427
YBR097W	0	0	0.0266479663394109
YDR105C	0	1	0.0266479663394109
YBR271W	0	0	0.0266106442577031
YDR332W	0	1	0.0266106442577031
YLR343W	0	0	0.0265734265734266
YHR030C	0	0	0.026536312849162
YLR001C	0	1	0.026536312849162
YKL015W	0	0	0.0264993026499303
YBR081C	0	0	0.0264623955431755
YLR087C	0	0	0.0264255910987483
YGL190C	0	0	0.0263888888888889
YPL031C	0	0	0.0263522884882108
YFL048C	0	0	0.0263157894736842
YBR205W	0	0	0.0262793914246196
YNL222W	0	0	0.0262430939226519
YMR036C	0	0	0.0262068965517241
YDR180W	0	0	0.0261707988980716
YBR274W	0	0	0.0261348005502063
YNL164C	0	0	0.0260989010989011
YGL151W	0	0	0.0260631001371742
YMR077C	0	0	0.026027397260274
YBR143C	0	0	0.0259917920656635
YAL055W	0	0	0.0259562841530055
YDR379W	0	0	0.0259208731241473
YBR133C	0	0	0.0258855585831063
YAL020C	0	0	0.0258503401360544
YGL158W	0	0	0.0258152173913043
YJL090C	0	0	0.0257801899592944
YDR027C	0	0	0.0257452574525745
YDR195W	0	0	0.0257104194857916
YBR171W	0	0	0.0256756756756757
YKL189W	0	0	0.0256410256410256
YDR218C	0	0	0.0256064690026954
YPR078C	0	0	0.0255720053835801
YBR159W	0	0	0.0255376344086022
YJL168C	0	0	0.025503355704698
YDL132W	0	0	0.0254691689008043
YCR081W	0	0	0.0254350736278447
YBR212W	0	0	0.0254010695187166
YGR056W	0	0	0.0253671562082777
YBR239C	0	1	0.0253671562082777
YOR304W	0	0	0.0253333333333333
YBL032W	0	0	0.0252996005326232
YPL065W	0	0	0.0252659574468085
YJR127C	0	0	0.0252324037184595
YMR156C	0	0	0.0251989389920424
YCL048W	0	0	0.0251655629139073
YJR138W	0	1	0.0251655629139073
YER028C	0	0	0.0251322751322751
YDL059C	0	0	0.0250990752972259
YBL041W	0	0	0.025065963060686
YBR263W	0	0	0.0250329380764163
YDR191W	0	0	0.025
YLR011W	0	0	0.0249671484888305
YML059C	0	0	0.0249343832020997
YJL010C	0	0	0.0249017038007864
YHR034C	0	0	0.024869109947644
YDR486C	0	0	0.0248366013071895
YBR246W	0	1	0.0248366013071895
YJR035W	0	0	0.0248041775456919
YDR303C	0	0	0.0247718383311604
YBR242W	0	1	0.0247718383311604
YAL051W	0	0	0.0247395833333333
YLL024C	0	0	0.0247074122236671
YDR252W	0	0	0.0246753246753247
YJL099W	0	0	0.0246433203631647
YDR451C	0	0	0.0246113989637306
YKL088W	0	0	0.0245795601552393
YDR228C	0	0	0.0245478036175711
YLR440C	0	0	0.0245161290322581
YBR272C	0	0	0.0244845360824742
YEL016C	0	0	0.0244530244530245
YDL073W	0	1	0.0244530244530245
YDR030C	0	0	0.0244215938303342
YEL013W	0	0	0.024390243902439
YBL068W	0	0	0.0243589743589744
YNL118C	0	0	0.0243277848911652
YDR168W	0	0	0.0242966751918159
YNL103W	0	0	0.0242656449553001
YJR043C	0	0	0.024234693877551
YDR326C	0	0	0.024203821656051
YBR252W	0	0	0.0241730279898219
YKL028W	0	0	0.0241423125794155
YDL020C	0	0	0.0241116751269036
YBR030W	0	0	0.0240811153358682
YCR016W	0	0	0.0240506329113924
YMR154C	0	0	0.0240202275600506
YOL093W	0	0	0.023989898989899
YKL203C	0	0	0.0239596469104666
YNL068C	0	0	0.0239294710327456
YFL013C	0	0	0.0238993710691824
YLR384C	0	0	0.0238693467336683
YDL005C	0	0	0.0238393977415307
YAL009W	0	0	0.0238095238095238
YDL054C	0	0	0.0237797246558198
YGL141W	0	0	0.02375
YJL197W	0	1	0.02375
YIL150C	0	0	0.0237203495630462
YDR147W	0	0	0.0236907730673317
YLR098C	0	0	0.0236612702366127
YML061C	0	0	0.0236318407960199
YBL105C	0	0	0.0236024844720497
YDR021W	0	0	0.0235732009925558
YIL020C	0	0	0.023543990086741
YDR162C	0	0	0.0235148514851485
YLR314C	0	0	0.0234857849196539
YAL043C	0	0	0.0234567901234568
YOR162C	0	0	0.0234278668310728
YDL080C	0	0	0.0233990147783251
YKL012W	0	0	0.023370233702337
YOR048C	0	0	0.0233415233415233
YBL091C	0	0	0.0233128834355828
YLR320W	0	0	0.0232843137254902
YBR109C	0	0	0.0232558139534884
YKR100C	0	0	0.0232273838630807
YMR160W	0	1	0.0232273838630807
YBR243C	0	0	0.0231990231990232
YDR421W	0	0	0.0231707317073171
YEL062W	0	0	0.023142509135201
YBR141C	0	1	0.023142509135201
YKL160W	0	0	0.0231143552311436
YBL023C	0	0	0.023086269744836
YMR199W	0	0	0.0230582524271845
YJL106W	0	0	0.023030303030303
YBR281C	0	0	0.0230024213075061
YBR122C	0	0	0.0229746070133011
YFL041W	0	0	0.0229468599033816
YGR071C	0	1	0.0229468599033816
YJR130C	0	0	0.02291917973462
YDR514C	0	1	0.02291917973462
YOR180C	0	0	0.0228915662650602
YNL221C	0	0	0.022864019253911
YPL017C	0	1	0.022864019253911
YJR005W	0	0	0.0228365384615385
YDR243C	0	0	0.0228091236494598
YGR200C	0	0	0.0227817745803357
YBL007C	0	0	0.0227544910179641
YHR194W	0	0	0.0227272727272727
YBR221C	0	0	0.022700119474313
YBR017C	0	0	0.022673031026253
YOR313C	0	0	0.0226460071513707
YAL048C	0	0	0.0226190476190476
YMR275C	0	0	0.0225921521997622
YJL112W	0	0	0.0225653206650831
YNL223W	0	0	0.0225385527876631
YML121W	0	0	0.0225118483412322
YJL019W	0	0	0.0224852071005917
YLL001W	0	0	0.0224586288416076
YOR357C	0	0	0.0224321133412042
YKL038W	0	0	0.0224056603773585
YJL039C	0	0	0.0223792697290931
YBR151W	0	1	0.0223792697290931
YAL019W	0	0	0.0223529411764706
YIL097W	0	0	0.0223266745005875
YMR047C	0	0	0.0223004694835681
YLR272C	0	0	0.022274325908558
YLR033W	0	0	0.022248243559719
YDR464W	0	0	0.0222222222222222
YAL002W	0	0	0.022196261682243
YEL030W	0	0	0.0221703617269545
YBL107C	0	1	0.0221703617269545
YDR352W	0	1	0.0221703617269545
YPR164W	0	0	0.0221445221445221
YLR144C	0	0	0.0221187427240978
YBR198C	0	0	0.022093023255814
YPL041C	0	0	0.0220673635307782
YIL026C	0	0	0.0220417633410673
YBL082C	0	0	0.0220162224797219
YLR399C	0	0	0.0219907407407407
YOL145C	0	0	0.0219653179190751
YNR039C	0	0	0.0219399538106236
YCL032W	0	0	0.0219146482122261
YOR023C	0	0	0.021889400921659
YDR144C	0	0	0.0218642117376295
YDL030W	0	0	0.0218390804597701
YDL139C	0	1	0.0218390804597701
YGR211W	0	0	0.0218140068886338
YHR102W	0	0	0.0217889908256881
YLR329W	0	0	0.0217640320733104
YDR389W	0	0	0.0217391304347826
YAR003W	0	0	0.0217142857142857
YGL017W	0	0	0.021689497716895
YLR430W	0	0	0.0216647662485747
YKL125W	0	0	0.0216400911161731
YBL058W	0	0	0.0216154721274175
YJL128C	0	0	0.0215909090909091
YML093W	0	0	0.021566401816118
YJR084W	0	0	0.0215419501133787
YEL031W	0	0	0.0215175537938845
YBR279W	0	0	0.0214932126696833
YJR006W	0	0	0.0214689265536723
YCR094W	0	0	0.0214446952595937
YBR086C	0	0	0.0214205186020293
YLR094C	0	0	0.0213963963963964
YLR006C	0	0	0.0213723284589426
YLL002W	0	0	0.0213483146067416
YOR124C	0	0	0.021324354657688
YNR051C	0	0	0.0213004484304933
YEL057C	0	0	0.0212765957446809
YDL134C	0	0	0.0212527964205817
YGL006W	0	0	0.0212290502793296
YBR074W	0	1	0.0212290502793296
YGL045W	0	0	0.0212053571428571
YIL073C	0	0	0.0211817168338907
YKR036C	0	0	0.0211581291759465
YMR052W	0	0	0.0211345939933259
YEL025C	0	1	0.0211345939933259
YOR337W	0	0	0.0211111111111111
YBR106W	0	0	0.0210876803551609
YDR363W	0	0	0.0210643015521064
YBR187W	0	1	0.0210643015521064
YBR180W	0	0	0.0210409745293466
YEL044W	0	0	0.0210176991150442
YLL032C	0	1	0.0210176991150442
YCR026C	0	0	0.0209944751381215
YML018C	0	1	0.0209944751381215
YGL087C	0	0	0.0209713024282561
YBR011C	0	0	0.0209481808158765
YDR423C	0	0	0.0209251101321586
YBR078W	0	0	0.0209020902090209
YLR228C	0	0	0.0208791208791209
YML011C	0	0	0.0208562019758507
YGL201C	0	0	0.0208333333333333
YEL018W	0	0	0.0208105147864184
YBR268W	0	0	0.0207877461706783
YKL041W	0	0	0.0207650273224044
YHR135C	0	0	0.0207423580786026
YDR160W	0	0	0.0207197382769902
YNL088W	0	0	0.0206971677559913
YKL112W	0	0	0.0206746463547334
YHR157W	0	0	0.0206521739130435
YBL093C	0	0	0.0206297502714441
YBL038W	0	0	0.0206073752711497
YJL176C	0	0	0.0205850487540628
YDL138W	0	0	0.0205627705627706
YEL055C	0	0	0.0205405405405405
YGR093W	0	1	0.0205405405405405
YIL048W	0	0	0.0205183585313175
YOR216C	0	0	0.0204962243797195
YLR071C	0	0	0.0204741379310345
YLL038C	0	0	0.0204520990312164
YKL210W	0	0	0.0204301075268817
YCR032W	0	0	0.0204081632653061
YJR042W	0	0	0.0203862660944206
YDR017C	0	0	0.0203644158628081
YPR052C	0	0	0.0203426124197002
YNL059C	0	0	0.0203208556149733
YPL133C	0	0	0.0202991452991453
YPL115C	0	0	0.0202774813233725
YMR061W	0	0	0.0202558635394456
YIL112W	0	0	0.020234291799787
YOR353C	0	0	0.0202127659574468
YDR217C	0	0	0.0201912858660999
YOR077W	0	1	0.0201912858660999
YBR155W	0	0	0.0201698513800425
YGR135W	0	0	0.0201484623541888
YBR283C	0	0	0.0201271186440678
YOL017W	0	0	0.0201058201058201
YGL110C	0	1	0.0201058201058201
YDR119W	0	1	0.0201058201058201
YGL211W	0	0	0.0200845665961945
YKL072W	0	1	0.0200845665961945
YGL241W	0	0	0.0200633579725449
YDL220C	0	0	0.020042194092827
YPL228W	0	0	0.0200210748155954
YFR010W	0	0	0.02
YJR056C	0	1	0.02
YIL146C	0	0	0.0199789695057834
YER157W	0	0	0.0199579831932773
YBR036C	0	0	0.0199370409233998
YEL056W	0	0	0.019916142557652
YGL180W	0	0	0.0198952879581152
YDR235W	0	0	0.0198744769874477
YOR243C	0	0	0.0198537095088819
YLR005W	0	0	0.0198329853862213
YAR050W	0	0	0.0198123044838373
YHR134W	0	0	0.0197916666666667
YLR376C	0	0	0.0197710718002081
YNL230C	0	0	0.0197505197505198
YBR087W	0	0	0.019730010384216
YKL139W	0	0	0.0197095435684647
YER132C	0	0	0.0196891191709845
YIL037C	0	0	0.0196687370600414
YJL110C	0	0	0.0196483971044467
YER038C	0	0	0.0196280991735537
YOR106W	0	0	0.0196078431372549
YAL010C	0	0	0.0195876288659794
YJR050W	0	0	0.01956745623069
YPR040W	0	0	0.0195473251028807
YAL037W	0	1	0.0195473251028807
YBR173C	0	0	0.0195272353545735
YGR054W	0	0	0.0195071868583162
YEL006W	0	0	0.0194871794871795
YHR061C	0	0	0.0194672131147541
YKR079C	0	0	0.0194472876151484
YOR372C	0	0	0.0194274028629857
YOR057W	0	0	0.0194075587334014
YOR110W	0	0	0.0193877551020408
YPR104C	0	0	0.0193679918450561
YKL025C	0	0	0.0193482688391039
YDR244W	0	0	0.0193285859613428
YCL004W	0	0	0.0193089430894309
YNR015W	0	0	0.0192893401015228
YBR029C	0	0	0.0192697768762677
YBL026W	0	0	0.0192502532928065
YOR138C	0	0	0.0192307692307692
YER171W	0	0	0.019211324570273
YDR363W-A	0	0	0.0191919191919192
YNL232W	0	0	0.0191725529767911
YDL043C	0	0	0.0191532258064516
YLR270W	0	0	0.0191339375629406
YOR140W	0	0	0.0191146881287726
YDL077C	0	0	0.0190954773869347
YDR103W	0	0	0.0190763052208835
YBR084W	0	0	0.0190571715145436
YGR276C	0	0	0.0190380761523046
YGL131C	0	1	0.0190380761523046
YIL131C	0	0	0.019019019019019
YOR033C	0	0	0.019
YNL288W	0	0	0.018981018981019
YPL005W	0	0	0.0189620758483034
YML071C	0	0	0.0189431704885344
YER177W	0	0	0.0189243027888446
YGL173C	0	0	0.0189054726368159
YGL162W	0	0	0.0188866799204771
YLR090W	0	0	0.0188679245283019
YNL183C	0	0	0.0188492063492063
YNL292W	0	0	0.0188305252725471
YLR117C	0	0	0.0188118811881188
YPR131C	0	0	0.0187932739861523
YDL098C	0	0	0.0187747035573123
YJL011C	0	0	0.018756169792695
YNL167C	0	0	0.0187376725838264
YHR200W	0	0	0.0187192118226601
YCL014W	0	0	0.0187007874015748
YKL105C	0	1	0.0187007874015748
YIR002C	0	0	0.0186823992133727
YGL033W	0	0	0.018664047151277
YOR179C	0	0	0.0186457311089303
YHL038C	0	0	0.0186274509803922
YMR167W	0	0	0.0186092066601371
YGL227W	0	0	0.0185909980430528
YAR002W	0	0	0.0185728250244379
YPL049C	0	0	0.0185546875
YIL036W	0	0	0.0185365853658537
YCR009C	0	0	0.0185185185185185
YOR101W	0	0	0.0185004868549172
YBL024W	0	0	0.0184824902723735
YOR332W	0	0	0.0184645286686103
YGR106C	0	1	0.0184645286686103
YLR196W	0	0	0.0184466019417476
YIR009W	0	0	0.0184287099903007
YHL022C	0	0	0.0184108527131783
YER180C	0	0	0.0183930300096805
YKL129C	0	0	0.0183752417794971
YAL030W	0	0	0.0183574879227053
YGR272C	0	0	0.0183397683397683
YPR025C	0	0	0.0183220829315333
YDL069C	0	0	0.0183044315992293
YGL244W	0	0	0.0182868142444658
YAR008W	0	0	0.0182692307692308
YDR263C	0	0	0.0182516810758886
YER008C	0	0	0.0182341650671785
YOR368W	0	0	0.0182166826462128
YOL054W	0	0	0.0181992337164751
YHR011W	0	0	0.0181818181818182
YOR141C	0	1	0.0181818181818182
YOL051W	0	0	0.0181644359464627
YBR065C	0	0	0.0181470869149952
YPL022W	0	0	0.0181297709923664
YFL007W	0	0	0.0181124880838894
YPL064C	0	1	0.0181124880838894
YBR186W	0	0	0.0180952380952381
YFR005C	0	0	0.0180780209324453
YPL240C	0	0	0.0180608365019011
YDR224C	0	0	0.0180436847103514
YBR244W	0	0	0.0180265654648956
YJL014W	0	0	0.0180094786729858
YMR092C	0	0	0.0179924242424242
YOR113W	0	0	0.0179754020813623
YIL002C	0	0	0.0179584120982987
YDL214C	0	0	0.0179414542020774
YGR170W	0	0	0.0179245283018868
YOR188W	0	0	0.0179076343072573
YDR267C	0	1	0.0179076343072573
YGR238C	0	0	0.0178907721280603
YDR213W	0	0	0.0178739416745061
YBL090W	0	0	0.0178571428571429
YBL106C	0	0	0.0178403755868545
YLL008W	0	0	0.0178236397748593
YBR121C	0	0	0.0178069353327085
YDL247W	0	0	0.0177902621722846
YLR401C	0	0	0.0177736202057998
YKR020W	0	0	0.0177570093457944
YAR007C	0	0	0.0177404295051354
YDR140W	0	0	0.0177238805970149
YMR076C	0	0	0.0177073625349487
YAL029C	0	0	0.0176908752327747
YAR042W	0	0	0.0176744186046512
YDR089W	0	0	0.0176579925650558
YML127W	0	0	0.0176415970287837
YPR045C	0	1	0.0176415970287837
YJR132W	0	0	0.0176252319109462
YKL110C	0	0	0.0176088971269694
YLR002C	0	0	0.0175925925925926
YGR163W	0	0	0.0175763182238668
YAL028W	0	0	0.0175600739371534
YAL013W	0	0	0.0175438596491228
YER022W	0	0	0.0175276752767528
YFR052W	0	0	0.0175115207373272
YCL010C	0	0	0.0174953959484346
YMR179W	0	0	0.0174793008279669
YHR163W	0	0	0.0174632352941176
YBR201W	0	0	0.0174471992653811
YNL286W	0	0	0.0174311926605505
YGR218W	0	0	0.0174152153987168
YPR072W	0	0	0.0173992673992674
YOR217W	0	0	0.0173833485818847
YML007W	0	0	0.0173674588665448
YKL108W	0	0	0.017351598173516
YLR361C	0	0	0.0173357664233577
YAL058W	0	0	0.0173199635369189
YBR098W	0	0	0.017304189435337
YDL188C	0	0	0.0172884440400364
YER042W	0	0	0.0172727272727273
YBR112C	0	0	0.0172570390554042
YNL079C	0	0	0.0172413793103448
YNL136W	0	0	0.0172257479601088
YNL224C	0	1	0.0172257479601088
YNR031C	0	0	0.0172101449275362
YLR165C	0	0	0.0171945701357466
YGL130W	0	0	0.0171790235081374
YDR443C	0	0	0.017163504968383
YKL080W	0	0	0.0171480144404332
YNL082W	0	0	0.0171325518485122
YBR101C	0	0	0.0171171171171171
YDR080W	0	0	0.0171017101710171
YBR076W	0	0	0.0170863309352518
YGR063C	0	0	0.0170709793351303
YIL079C	0	0	0.0170556552962298
YBR040W	0	0	0.0170403587443946
YBR182C	0	0	0.0170250896057348
YER014W	0	0	0.0170098478066249
YJR036C	0	0	0.016994633273703
YLR138W	0	0	0.0169794459338695
YPL038W	0	0	0.0169642857142857
YMR037C	0	0	0.0169491525423729
YNL091W	0	0	0.0169340463458111
YHR085W	0	0	0.0169189670525378
YNL031C	0	0	0.0169039145907473
YGR081C	0	0	0.0168888888888889
YMR308C	0	0	0.0168738898756661
YKL197C	0	0	0.0168589174800355
YLR417W	0	0	0.0168439716312057
YLR246W	0	0	0.016829052258636
YMR306W	0	0	0.0168141592920354
YML016C	0	0	0.0167992926613616
YFR016C	0	1	0.0167992926613616
YOR358W	0	0	0.0167844522968198
YPL164C	0	0	0.0167696381288614
YBR150C	0	1	0.0167696381288614
YAL062W	0	0	0.0167548500881834
YDR346C	0	0	0.0167400881057269
YMR266W	0	0	0.0167253521126761
YLR410W	0	0	0.0167106420404573
YOR095C	0	0	0.0166959578207381
YGR158C	0	0	0.0166812993854258
YKR090W	0	0	0.0166666666666667
YKL017C	0	0	0.0166520595968449
YJR004C	0	0	0.0166374781085814
YML114C	0	0	0.0166229221347332
YER168C	0	0	0.0166083916083916
YER114C	0	0	0.0165938864628821
YGL210W	0	0	0.0165794066317627
YJL162C	0	1	0.0165794066317627
YJL154C	0	0	0.016564952048823
YDL036C	0	0	0.0165505226480836
YOL125W	0	0	0.0165361183637946
YER149C	0	0	0.0165217391304348
YPR019W	0	0	0.0165073848827107
YDR082W	0	0	0.0164930555555556
YNL201C	0	0	0.0164787510841284
YAL015C	0	0	0.0164644714038128
YBR111C	0	1	0.0164644714038128
YKR022C	0	0	0.0164502164502165
YIL139C	0	0	0.0164359861591695
YLR055C	0	0	0.0164217804667243
YPL215W	0	0	0.0164075993091537
YHR114W	0	0	0.0163934426229508
YGL026C	0	0	0.0163793103448276
YKL079W	0	0	0.016365202411714
YKL114C	0	0	0.0163511187607573
YML049C	0	0	0.0163370593293207
YBL033C	0	0	0.0163230240549828
YFL002C	0	0	0.0163090128755365
YIL072W	0	0	0.016295025728988
YAL022C	0	0	0.0162810625535561
YPR051W	0	0	0.0162671232876712
YBR142W	0	0	0.0162532078699743
YIL092W	0	1	0.0162532078699743
YDR457W	0	0	0.0162393162393162
YBL013W	0	0	0.0162254483347566
YGL168W	0	0	0.0162116040955631
YPR060C	0	0	0.0161977834612106
YEL051W	0	0	0.0161839863713799
YLR398C	0	0	0.0161702127659574
YGL233W	0	0	0.016156462585034
YLR288C	0	0	0.016142735768904
YMR201C	0	0	0.0161290322580645
YLR287C	0	1	0.0161290322580645
YIL084C	0	0	0.0161153519932146
YGL025C	0	0	0.0161016949152542
YAL038W	0	0	0.0160880609652837
YBL076C	0	0	0.0160744500846024
YPR155C	0	0	0.0160608622147084
YPR152C	0	1	0.0160608622147084
YAL044C	0	0	0.0160472972972973
YER093C	0	0	0.0160337552742616
YLR226W	0	0	0.0160202360876897
YMR109W	0	0	0.0160067396798652
YAL016W	0	0	0.015993265993266
YIL090W	0	0	0.0159798149705635
YOR322C	0	0	0.0159663865546218
YDL116W	0	0	0.0159529806884971
YMR016C	0	0	0.0159395973154362
YEL041W	0	0	0.0159262363788768
YIL110W	0	0	0.0159128978224456
YOR035C	0	0	0.0158995815899582
YKL183W	0	1	0.0158995815899582
YGR006W	0	0	0.0158862876254181
YJL179W	0	0	0.0158730158730159
YBR046C	0	1	0.0158730158730159
YJR033C	0	0	0.0158597662771285
YOR371C	0	0	0.0158465387823186
YHR012W	0	0	0.0158333333333333
YOR070C	0	0	0.0158201498751041
YKL032C	0	0	0.0158069883527454
YER147C	0	0	0.0157938487115544
YCL008C	0	0	0.01578073089701
YNL128W	0	0	0.0157676348547718
YLL034C	0	0	0.0157545605306799
YLR067C	0	0	0.0157415078707539
YBR043C	0	0	0.0157284768211921
YDL117W	0	0	0.0157154673283706
YLR096W	0	0	0.015702479338843
YER172C	0	0	0.0156895127993394
YMR263W	0	0	0.0156765676567657
YMR284W	0	0	0.0156636438582028
YAL053W	0	0	0.0156507413509061
YAL063C	0	0	0.0156378600823045
YMR070W	0	0	0.015625
YMR075W	0	0	0.0156121610517666
YMR312W	0	0	0.0155993431855501
YNL003C	0	0	0.0155865463494668
YKL149C	0	0	0.0155737704918033
YPL121C	0	0	0.0155610155610156
YML081W	0	1	0.0155610155610156
YOR290C	0	0	0.0155482815057283
YIR013C	0	0	0.0155355682747343
YCR090C	0	1	0.0155355682747343
YIL128W	0	0	0.0155228758169935
YIL122W	0	0	0.0155102040816327
YBR154C	0	0	0.0154975530179445
YPL211W	0	0	0.0154849225753871
YGL144C	0	0	0.0154723127035831
YER051W	0	0	0.015459723352319
YGR166W	0	0	0.0154471544715447
YPL075W	0	0	0.0154346060113729
YHR091C	0	0	0.0154220779220779
YNL072W	0	0	0.0154095701540957
YNR057C	0	0	0.0153970826580227
YIL143C	0	0	0.0153846153846154
YDR141C	0	0	0.0153721682847896
YAL033W	0	0	0.01535974130962
YBR251W	0	0	0.0153473344103393
YPR111W	0	0	0.0153349475383374
YCR018C	0	0	0.0153225806451613
YPL084W	0	0	0.0153102336825141
YPR085C	0	1	0.0153102336825141
YKL213C	0	0	0.0152979066022544
YAL017W	0	0	0.0152855993563958
YAR035W	0	0	0.0152733118971061
YNR009W	0	0	0.0152610441767068
YLR455W	0	0	0.0152487961476726
YCR019W	0	0	0.0152365677626303
YNL119W	0	0	0.015224358974359
YEL046C	0	0	0.0152121697357886
YCR010C	0	0	0.0152
YOL068C	0	0	0.0151878497202238
YOR229W	0	0	0.0151757188498403
YDR295C	0	0	0.0151636073423783
YDR020C	0	1	0.0151636073423783
YAL039C	0	0	0.0151515151515152
YKR043C	0	1	0.0151515151515152
YGR230W	0	0	0.0151394422310757
YGR020C	0	0	0.0151273885350318
YDR288W	0	0	0.015115354017502
YOR342C	0	1	0.015115354017502
YFL023W	0	0	0.0151033386327504
YAL007C	0	0	0.0150913423351867
YLR148W	0	0	0.0150793650793651
YDR291W	0	1	0.0150793650793651
YAL021C	0	0	0.0150674068199841
YNL325C	0	0	0.0150554675118859
YNR026C	0	0	0.0150435471100554
YGL095C	0	0	0.0150316455696203
YNL041C	0	0	0.0150197628458498
YBL016W	0	0	0.0150078988941548
YJL024C	0	0	0.0149960536700868
YBL005W	0	0	0.0149842271293375
YHR176W	0	0	0.0149724192277384
YMR280C	0	0	0.0149606299212598
YAL023C	0	0	0.014948859166011
YDL070W	0	1	0.014948859166011
YHR090C	0	0	0.014937106918239
YMR240C	0	0	0.0149253731343284
YAL018C	0	1	0.0149253731343284
YMR231W	0	0	0.0149136577708006
YPL146C	0	0	0.0149019607843137
YDL150W	0	0	0.0148902821316614
YML013W	0	0	0.0148786217697729
YDL141W	0	0	0.014866979655712
YOR069W	0	0	0.0148553557466771
YMR112C	0	0	0.01484375
YML103C	0	0	0.014832162373146
YLR035C	0	0	0.0148205928237129
YAL005C	0	0	0.014809041309431
YCR106W	0	0	0.014797507788162
YAL003W	0	0	0.0147859922178988
YLR308W	0	0	0.0147744945567652
YJR068W	0	0	0.0147630147630148
YAL054C	0	0	0.0147515527950311
YAL040C	0	0	0.0147401086113266
YIL045W	0	0	0.0147286821705426
YOL076W	0	0	0.0147172734314485
YLR435W	0	0	0.0147058823529412
YPL101W	0	0	0.0146945088940449
YML104C	0	0	0.0146831530139104
YLL004W	0	0	0.0146718146718147
YML020W	0	1	0.0146718146718147
YMR243C	0	0	0.0146604938271605
YGL248W	0	0	0.0146491904394757
YBR019C	0	0	0.0146379044684129
YBL069W	0	0	0.014626635873749
YEL053C	0	0	0.0146153846153846
YAL012W	0	0	0.0146041506533436
YGL128C	0	1	0.0146041506533436
YMR004W	0	0	0.0145929339477727
YNL042W	0	0	0.0145817344589409
YBR213W	0	0	0.0145705521472393
YHR013C	0	0	0.0145593869731801
YDR479C	0	0	0.0145482388973966
YDL120W	0	0	0.0145371078806427
YML111W	0	0	0.014525993883792
YKR062W	0	0	0.014514896867838
YJL006C	0	0	0.0145038167938931
YAR031W	0	0	0.0144927536231884
YAL025C	0	0	0.0144817073170732
YBR044C	0	0	0.0144706778370145
YDR314C	0	0	0.0144596651445967
YMR258C	0	1	0.0144596651445967
YGR091W	0	0	0.0144486692015209
YOR142W	0	0	0.0144376899696049
YBL101C	0	0	0.0144267274107821
YAL042W	0	0	0.0144157814871017
YGR264C	0	0	0.0144048521607278
YDR407C	0	0	0.0143939393939394
YER166W	0	0	0.0143830431491294
YDR176W	0	0	0.0143721633888048
YML117W	0	0	0.0143613000755858
YAL035W	0	0	0.0143504531722054
YBR282W	0	0	0.0143396226415094
YLR362W	0	0	0.0143288084464555
YOL001W	0	0	0.014318010550113
YLL005C	0	0	0.0143072289156626
YBL075C	0	0	0.0142964635063958
YCR047C	0	0	0.0142857142857143
YOR350C	0	1	0.0142857142857143
YKR027W	0	0	0.01427498121713
YDR069C	0	0	0.0142642642642643
YGL175C	0	0	0.0142535633908477
YLR277C	0	0	0.0142428785607196
YAR033W	0	0	0.0142322097378277
YBR294W	0	0	0.0142215568862275
YAL036C	0	0	0.0142109199700823
YLR337C	0	0	0.0142002989536622
YHR039C-A	0	0	0.0141896938013443
YOR327C	0	0	0.0141791044776119
YDR108W	0	0	0.0141685309470544
YDR522C	0	0	0.0141579731743666
YOR089C	0	0	0.0141474311243485
YCL039W	0	0	0.0141369047619048
YCR089W	0	0	0.0141263940520446
YEL015W	0	0	0.0141158989598811
YMR153W	0	0	0.014105419450631
YAL014C	0	0	0.0140949554896142
YIL101C	0	0	0.0140845070422535
YDR131C	0	0	0.0140740740740741
YCR063W	0	0	0.0140636565507032
YPL271W	0	0	0.0140532544378698
YML053C	0	1	0.0140532544378698
YJR097W	0	0	0.0140428677014043
YAL059W	0	0	0.0140324963072378
YHL025W	0	0	0.0140221402214022
YOR281C	0	0	0.0140117994100295
YNR007C	0	0	0.0140014738393515
YKR002W	0	0	0.0139911634756996
YNL309W	0	0	0.013980868285504
YMR060C	0	0	0.0139705882352941
YJL072C	0	0	0.0139603232916973
YPR036W	0	0	0.0139500734214391
YAL008W	0	1	0.0139500734214391
YNL206C	0	0	0.0139398385913426
YBR050C	0	0	0.0139296187683284
YBR066C	0	0	0.0139194139194139
YPR032W	0	0	0.013909224011713
YJL081C	0	0	0.013899049012436
YGR231C	0	0	0.0138888888888889
YDR399W	0	0	0.0138787436084733
YPL224C	0	0	0.0138686131386861
YNL161W	0	0	0.0138584974471189
YHR119W	0	0	0.0138483965014577
YOL022C	0	1	0.0138483965014577
YOR266W	0	0	0.0138383102694829
YBL027W	0	0	0.0138282387190684
YDL176W	0	1	0.0138282387190684
YDR126W	0	0	0.0138181818181818
YCL052C	0	0	0.0138081395348837
YDR425W	0	0	0.0137981118373275
YEL004W	0	0	0.0137880986937591
YLL046C	0	0	0.0137781000725163
YDR065W	0	0	0.013768115942029
YDR395W	0	0	0.0137581462708182
YBL043W	0	0	0.0137481910274964
YDL240W	0	0	0.0137382501807664
YNL027W	0	0	0.013728323699422
YHR070W	0	0	0.0137184115523466
YNL279W	0	0	0.0137085137085137
YEL019C	0	0	0.0136986301369863
YKR099W	0	0	0.0136887608069164
YGR072W	0	0	0.013678905687545
YBL054W	0	0	0.0136690647482014
YCL063W	0	0	0.0136592379583034
YGR132C	0	0	0.0136494252873563
YNL270C	0	0	0.0136396267049533
YJR069C	0	0	0.0136298421807747
YAR020C	0	1	0.0136298421807747
YER105C	0	0	0.0136200716845878
YKL005C	0	0	0.0136103151862464
YDR078C	0	0	0.0136005726556908
YLR436C	0	0	0.0135908440629471
YHL006C	0	0	0.0135811293781272
YLR385C	0	0	0.0135714285714286
YBR223C	0	0	0.0135617416131335
YDR308C	0	0	0.0135520684736091
YNL186W	0	0	0.0135424091233072
YDL106C	0	0	0.0135327635327635
YBL029W	0	1	0.0135327635327635
YER140W	0	1	0.0135327635327635
YAL060W	0	0	0.0135231316725979
YNR048W	0	0	0.0135135135135135
YAR029W	0	1	0.0135135135135135
YOR127W	0	0	0.0135039090262971
YDL160C	0	0	0.0134943181818182
YLR089C	0	1	0.0134943181818182
YAR015W	0	0	0.0134847409510291
YKR048C	0	0	0.0134751773049645
YBL018C	0	0	0.0134656272147413
YDR121W	0	0	0.0134560906515581
YGL250W	0	1	0.0134560906515581
YCL051W	0	0	0.013446567586695
YGR217W	0	0	0.0134370579915134
YLR373C	0	0	0.0134275618374558
YFR040W	0	0	0.0134180790960452
YBL086C	0	1	0.0134180790960452
YBR240C	0	0	0.013408609738885
YCR082W	0	0	0.0133991537376587
YNL233W	0	0	0.0133897110641297
YMR164C	0	0	0.0133802816901408
YCL055W	0	0	0.0133708655876144
YBR018C	0	0	0.0133614627285513
YER023W	0	0	0.0133520730850316
YNR010W	0	0	0.0133426966292135
YBR130C	0	0	0.0133333333333333
YMR218C	0	0	0.0133239831697055
YHL019C	0	0	0.0133146461107218
YBR295W	0	0	0.0133053221288515
YGL246C	0	0	0.013296011196641
YCR028C	0	0	0.0132867132867133
YER088C	0	0	0.013277428371768
YMR162C	0	0	0.013268156424581
YAL064W	0	1	0.013268156424581
YDL112W	0	0	0.0132588974180042
YAR071W	0	0	0.0132496513249651
YDR440W	0	0	0.0132404181184669
YOL078W	0	0	0.0132311977715877
YJR032W	0	0	0.0132219902574809
YAR028W	0	1	0.0132219902574809
YHR048W	0	0	0.0132127955493741
YLR265C	0	0	0.0132036136205698
YAL046C	0	1	0.0132036136205698
YJL209W	0	0	0.0131944444444444
YLR025W	0	0	0.0131852879944483
YBL015W	0	0	0.0131761442441054
YAR023C	0	1	0.0131761442441054
YOL028C	0	0	0.0131670131670132
YDL149W	0	0	0.0131578947368421
YDR097C	0	0	0.0131487889273356
YGL237C	0	0	0.0131396957123098
YJL208C	0	0	0.0131306150656531
YOR213C	0	0	0.013121546961326
YOL081W	0	0	0.0131124913733609
YDR202C	0	0	0.0131034482758621
YGR048W	0	0	0.0130944176430048
YBR115C	0	0	0.0130853994490358
YDL185W	0	0	0.0130763936682725
YLL027W	0	0	0.0130674002751032
YHR151C	0	1	0.0130674002751032
YBR025C	0	0	0.0130584192439863
YML125C	0	0	0.0130494505494505
YJR159W	0	0	0.0130404941660947
YAL049C	0	1	0.0130404941660947
YDL105W	0	0	0.0130315500685871
YKR063C	0	0	0.0130226182316655
YLR024C	0	0	0.013013698630137
YOR006C	0	1	0.013013698630137
YGL145W	0	0	0.0130047912388775
YOR123C	0	0	0.0129958960328317
YBL003C	0	0	0.012987012987013
YGR156W	0	0	0.0129781420765027
YDL111C	0	0	0.0129692832764505
YMR311C	0	0	0.0129604365620737
YDR435C	0	0	0.0129516019086571
YKL086W	0	0	0.0129427792915531
YML082W	0	0	0.0129339686861811
YBL040C	0	0	0.0129251700680272
YNL313C	0	0	0.0129163834126445
YPL122C	0	0	0.0129076086956522
YHR156C	0	1	0.0129076086956522
YCR099C	0	1	0.0129076086956522
YBL028C	0	0	0.0128988458927359
YNL078W	0	0	0.0128900949796472
YGR059W	0	0	0.0128813559322034
YOL092W	0	1	0.0128813559322034
YBL002W	0	0	0.0128726287262873
YHR185C	0	0	0.012863913337847
YJR131W	0	0	0.0128552097428958
YJR055W	0	0	0.0128465179175118
YHR120W	0	0	0.0128378378378378
YMR023C	0	0	0.012829169480081
YPR024W	0	0	0.0128205128205128
YNL080C	0	0	0.0128118678354686
YHL023C	0	1	0.0128118678354686
YPR034W	0	0	0.0128032345013477
YBR034C	0	0	0.0127946127946128
YBL098W	0	0	0.01278600269179
YPR161C	0	0	0.0127774041694687
YLR393W	0	0	0.0127688172043011
YOR093C	0	1	0.0127688172043011
YBR280C	0	0	0.012760241773002
YPL139C	0	0	0.012751677852349
YOR308C	0	0	0.0127431254191818
YBR013C	0	1	0.0127431254191818
YBR001C	0	0	0.0127345844504021
YDL164C	0	0	0.0127260549229739
YMR223W	0	0	0.0127175368139224
YDR227W	0	0	0.0127090301003344
YNR046W	0	0	0.0127005347593583
YDL233W	0	1	0.0127005347593583
YAL061W	0	1	0.0127005347593583
YLR431C	0	0	0.0126920507682031
YPR107C	0	0	0.0126835781041389
YHR165C	0	0	0.0126751167444963
YAL067C	0	0	0.0126666666666667
YKL074C	0	0	0.0126582278481013
YDR137W	0	0	0.0126498002663116
YGL019W	0	0	0.0126413838988689
YKL116C	0	0	0.0126329787234043
YBL059W	0	1	0.0126329787234043
YBL042C	0	0	0.012624584717608
YBL078C	0	0	0.0126162018592297
YJL061W	0	0	0.0126078301260783
YEL032W	0	0	0.0125994694960212
YBR028C	0	1	0.0125994694960212
YDL107W	0	0	0.0125911199469848
YBR120C	0	0	0.0125827814569536
YBR203W	0	0	0.0125744540039709
YIL038C	0	0	0.0125661375661376
YIL017C	0	0	0.0125578321216127
YER112W	0	0	0.0125495376486129
YAR027W	0	1	0.0125495376486129
YJR066W	0	0	0.0125412541254125
YDR073W	0	0	0.012532981530343
YDR057W	0	0	0.012524719841793
YER078C	0	0	0.0125164690382082
YCR093W	0	0	0.0125082290980908
YGL016W	0	0	0.0125
YDR293C	0	0	0.012491781722551
YHL043W	0	0	0.0124835742444152
YDL227C	0	0	0.0124753775443204
YGL127C	0	0	0.0124671916010499
YDR315C	0	0	0.0124590163934426
YCL026C-A	0	0	0.0124508519003932
YBL030C	0	0	0.0124426981008513
YOR274W	0	0	0.012434554973822
YIL068C	0	0	0.0124264224983649
YBL045C	0	0	0.0124183006535948
YBR006W	0	0	0.0124101894186806
YHR031C	0	0	0.012402088772846
YCR008W	0	0	0.0123939986953686
YML001W	0	0	0.0123859191655802
YPL193W	0	0	0.0123778501628664
YHR188C	0	0	0.0123697916666667
YER068W	0	0	0.0123617436564736
YDR393W	0	0	0.0123537061118336
YAR064W	0	1	0.0123537061118336
YHL009C	0	0	0.0123456790123457
YCR067C	0	0	0.0123376623376623
YBR037C	0	0	0.0123296560674886
YHR104W	0	0	0.0123216601815824
YJL046W	0	1	0.0123216601815824
YJR031C	0	0	0.0123136746597537
YBL064C	0	0	0.0123056994818653
YBL039C	0	0	0.0122977346278317
YDR320C	0	0	0.0122897800776197
YDR364C	0	0	0.0122818358112476
YPL260W	0	1	0.0122818358112476
YDL190C	0	0	0.0122739018087855
YER024W	0	0	0.0122659780503551
YHL036W	0	0	0.012258064516129
YEL022W	0	0	0.0122501611863314
YNL245C	0	0	0.0122422680412371
YLR218C	0	1	0.0122422680412371
YDR484W	0	0	0.0122343850611719
YOL021C	0	0	0.0122265122265122
YOL066C	0	0	0.0122186495176849
YLR216C	0	0	0.0122107969151671
YPR065W	0	0	0.0122029543994862
YJL060W	0	0	0.0121951219512195
YIL156W	0	0	0.0121872995509942
YDR402C	0	0	0.0121794871794872
YJL005W	0	0	0.0121716848174247
YDR279W	0	0	0.0121638924455826
YOL117W	0	0	0.0121561100447857
YGR044C	0	0	0.0121483375959079
YPL024W	0	0	0.0121405750798722
YMR028W	0	0	0.0121328224776501
YCR020C	0	0	0.0121250797702616
YOL014W	0	1	0.0121250797702616
YMR182C	0	0	0.0121173469387755
YOR298W	0	0	0.0121096239643085
YLR418C	0	0	0.0121019108280255
YHL030W	0	0	0.0120942075111394
YBR026C	0	0	0.0120865139949109
YER029C	0	0	0.0120788302606484
YBR083W	0	0	0.0120711562897078
YBR069C	0	0	0.0120634920634921
YMR283C	0	0	0.0120558375634518
YER064C	0	0	0.0120481927710843
YAR068W	0	1	0.0120481927710843
YGL005C	0	0	0.0120405576679341
YLR181C	0	0	0.0120329322355921
YBR208C	0	0	0.0120253164556962
YML015C	0	0	0.0120177103099304
YER019W	0	0	0.0120101137800253
YBR021W	0	0	0.0120025268477574
YEL064C	0	0	0.0119949494949495
YGR104C	0	0	0.01198738170347
YBR005W	0	0	0.0119798234552333
YHL016C	0	0	0.0119722747321991
YJL020C	0	0	0.0119647355163728
YEL038W	0	1	0.0119647355163728
YMR233W	0	1	0.0119647355163728
YBR068C	0	0	0.0119572057898049
YBL044W	0	1	0.0119572057898049
YDR106W	0	0	0.0119496855345912
YPL165C	0	1	0.0119496855345912
YDL065C	0	0	0.0119421747328724
YOR346W	0	0	0.0119346733668342
YDR466W	0	0	0.0119271814187068
YMR133W	0	0	0.0119196988707654
YER059W	0	0	0.0119122257053292
YJR009C	0	0	0.0119047619047619
YNL021W	0	0	0.0118973074514715
YHR153C	0	0	0.0118898623279099
YML027W	0	0	0.0118824265165729
YML057W	0	0	0.011875
YNL246W	0	0	0.0118675827607745
YBR070C	0	0	0.0118601747815231
YBR105C	0	0	0.0118527760449158
YGR019W	0	0	0.0118453865336658
YLR059C	0	0	0.0118380062305296
YDR329C	0	0	0.0118306351183064
YKL062W	0	0	0.0118232731798382
YBL099W	0	0	0.01181592039801
YGL112C	0	0	0.0118085767557489
YDR276C	0	0	0.0118012422360248
YBR010W	0	0	0.0117939168218498
YER143W	0	0	0.0117866004962779
YLR116W	0	0	0.0117792932424055
YBL049W	0	1	0.0117792932424055
YPR095C	0	0	0.0117719950433705
YJL025W	0	0	0.0117647058823529
YNL294C	0	0	0.0117574257425743
YOL130W	0	0	0.0117501546072975
YGL013C	0	0	0.0117428924598269
YBR035C	0	0	0.0117356392835083
YIL021W	0	0	0.0117283950617284
YMR031C	0	1	0.0117283950617284
YGL043W	0	0	0.0117211597779149
YPR162C	0	0	0.0117139334155364
YMR044W	0	0	0.0117067159581023
YHR073W	0	0	0.0116995073891626
YDR079C-A	0	0	0.0116923076923077
YLR292C	0	0	0.0116851168511685
YDR515W	0	0	0.0116779348494161
YLR215C	0	0	0.0116707616707617
YOR207C	0	0	0.0116635972989564
YLR289W	0	1	0.0116635972989564
YKL035W	0	0	0.0116564417177914
YBL066C	0	1	0.0116564417177914
YDR096W	0	0	0.0116492949110975
YFL025C	0	0	0.0116421568627451
YDL076C	0	0	0.0116350275566442
YER041W	0	1	0.0116350275566442
YJR117W	0	0	0.0116279069767442
YCR051W	0	1	0.0116279069767442
YNL166C	0	0	0.0116207951070336
YMR247C	0	0	0.0116136919315403
YJR098C	0	1	0.0116136919315403
YMR304W	0	0	0.0116065974343311
YLR176C	0	0	0.0115995115995116
YFL047W	0	0	0.0115924344112264
YCL034W	0	0	0.0115853658536585
YGL245W	0	0	0.0115783059110299
YOR112W	0	0	0.0115712545676005
YBR196C	0	0	0.0115642118076689
YLR139C	0	0	0.0115571776155718
YNL229C	0	0	0.0115501519756839
YHR117W	0	1	0.0115501519756839
YBR047W	0	1	0.0115501519756839
YCR105W	0	0	0.011543134872418
YGR129W	0	0	0.0115361262902247
YDR123C	0	0	0.0115291262135922
YJR017C	0	0	0.0115221346270467
YBL081W	0	1	0.0115221346270467
YDL225W	0	0	0.0115151515151515
YKL014C	0	0	0.0115081768625076
YBL095W	0	1	0.0115081768625076
YCL011C	0	0	0.011501210653753
YER030W	0	0	0.0114942528735632
YBR039W	0	0	0.0114873035066505
YDR358W	0	0	0.0114803625377644
YGL181W	0	0	0.0114734299516908
YDR270W	0	0	0.0114665057332529
YIR023W	0	0	0.01145958986731
YIL034C	0	0	0.0114526823387583
YBR085W	0	0	0.0114457831325301
YEL052W	0	1	0.0114457831325301
YDR469W	0	0	0.0114388922335942
YPR030W	0	0	0.0114320096269555
YMR102C	0	1	0.0114320096269555
YCL031C	0	0	0.0114251352976548
YAR002C-A	0	0	0.0114182692307692
YGR208W	0	0	0.0114114114114114
YDR449C	0	0	0.0114045618247299
YBR139W	0	0	0.0113977204559088
YLL006W	0	0	0.0113908872901679
YBR079C	0	0	0.0113840623127621
YOR064C	0	0	0.011377245508982
YFL024C	0	0	0.0113704368641532
YJR039W	0	1	0.0113704368641532
YER063W	0	0	0.0113636363636364
YJR082C	0	0	0.0113568439928273
YDR463W	0	0	0.0113500597371565
YHR006W	0	0	0.0113432835820896
YGR061C	0	0	0.0113365155131265
YGL066W	0	0	0.011329755515802
YGR007W	0	0	0.0113230035756853
YOR109W	0	0	0.01131625967838
YMR314W	0	0	0.0113095238095238
YER125W	0	0	0.0113027959547888
YGL067W	0	0	0.0112960760998811
YBR214W	0	0	0.0112893642305407
YBR298C	0	0	0.0112826603325416
YBR185C	0	0	0.0112759643916914
YLR271W	0	1	0.0112759643916914
YDR034C	0	0	0.0112692763938316
YFR002W	0	0	0.011262596324837
YIL019W	0	0	0.0112559241706161
YPL213W	0	0	0.0112492599171107
YMR042W	0	0	0.0112426035502959
YBR067C	0	0	0.0112359550561798
YJR119C	0	0	0.0112293144208038
YDR075W	0	0	0.0112226816302422
YOR066W	0	1	0.0112226816302422
YCL067C	0	0	0.0112160566706021
YBR092C	0	0	0.0112094395280236
YGR224W	0	0	0.0112028301886792
YPL125W	0	0	0.0111962286387743
YBR014C	0	1	0.0111962286387743
YBR048W	0	0	0.0111896348645465
YDR422C	0	0	0.011183048852266
YHR058C	0	0	0.0111764705882353
YKL011C	0	0	0.0111699000587889
YKR084C	0	0	0.0111633372502938
YBR093C	0	0	0.0111567821491486
YBR072W	0	0	0.011150234741784
YMR065W	0	0	0.0111436950146628
YDL205C	0	0	0.011137162954279
YDL159W	0	0	0.0111306385471588
YBR184W	0	1	0.0111306385471588
YLR166C	0	0	0.0111241217798595
YLR249W	0	0	0.0111176126389702
YDR392W	0	0	0.0111111111111111
YPR189W	0	0	0.011104617182934
YER075C	0	0	0.0110981308411215
YOR028C	0	0	0.0110916520723876
YDR161W	0	0	0.0110851808634772
YLR323C	0	1	0.0110851808634772
YPL128C	0	0	0.0110787172011662
YMR091C	0	0	0.0110722610722611
YIL083C	0	0	0.0110658124635993
YLR017W	0	0	0.0110593713620489
YGL029W	0	0	0.0110529377545084
YBR104W	0	0	0.011046511627907
YBR117C	0	0	0.011040092969204
YBL072C	0	0	0.0110336817653891
YIL147C	0	0	0.0110272780034823
YGR186W	0	0	0.0110208816705336
YBR256C	0	0	0.0110144927536232
YGR005C	0	0	0.0110081112398609
YHL024W	0	0	0.0110017371163868
YHL039W	0	0	0.0109953703703704
YPL181W	0	0	0.010989010989011
YCL001W	0	0	0.0109826589595376
YKL034W	0	0	0.0109763142692086
YBR132C	0	0	0.0109699769053118
YDR495C	0	0	0.0109636468551645
YMR068W	0	0	0.010957324106113
YNL102W	0	0	0.0109510086455331
YBR299W	0	0	0.0109447004608295
YDL103C	0	0	0.0109383995394358
YGR010W	0	0	0.0109321058688147
YGL242C	0	1	0.0109321058688147
YER047C	0	1	0.0109321058688147
YNL262W	0	0	0.0109258194364577
YBL092W	0	0	0.0109195402298851
YGR280C	0	0	0.0109132682366456
YOR076C	0	0	0.0109070034443169
YDR283C	0	0	0.0109007458405049
YBR218C	0	0	0.010894495412844
YPR190C	0	0	0.0108882521489971
YBL087C	0	0	0.0108820160366552
YNL247W	0	0	0.0108757870635375
YKL045W	0	0	0.0108695652173913
YDR305C	0	0	0.010863350485992
YER096W	0	0	0.0108571428571429
YPR057W	0	0	0.010850942318675
YPL042C	0	0	0.0108447488584475
YPL263C	0	1	0.0108447488584475
YCL066W	0	0	0.0108385624643468
YCR017C	0	0	0.0108323831242873
YEL063C	0	0	0.0108262108262108
YNL133C	0	0	0.0108200455580866
YKL070W	0	0	0.0108138873079112
YOR001W	0	0	0.0108077360637088
YLL010C	0	0	0.0108015918135304
YIL013C	0	0	0.0107954545454545
YJR049C	0	0	0.0107893242475866
YNL316C	0	0	0.010783200908059
YER144C	0	0	0.0107770845150312
YJL130C	0	0	0.0107709750566893
YJR104C	0	0	0.0107648725212465
YDR013W	0	0	0.0107587768969422
YLR266C	0	0	0.010752688172043
YML048W	0	0	0.0107466063348416
YOL063C	0	0	0.0107405313736574
YCL044C	0	0	0.0107344632768362
YNL257C	0	0	0.0107284020327499
YBR126C	0	0	0.0107223476297968
YLR227C	0	0	0.0107163000564016
YBR169C	0	0	0.0107102593010147
YIL010W	0	0	0.0107042253521127
YGL058W	0	0	0.0106981981981982
YMR038C	0	0	0.0106921778277997
YGR251W	0	0	0.0106861642294713
YPL077C	0	1	0.0106861642294713
YMR125W	0	0	0.0106801573917931
YCR052W	0	0	0.0106741573033708
YJR010W	0	0	0.0106681639528355
YPL138C	0	0	0.010662177328844
YFL003C	0	0	0.0106561974200785
YGR133W	0	0	0.0106502242152466
YLR239C	0	0	0.0106442577030812
YJL153C	0	0	0.0106382978723404
YHL002W	0	0	0.0106323447118075
YKR074W	0	1	0.0106323447118075
YPL195W	0	0	0.0106263982102908
YBR148W	0	1	0.0106263982102908
YBR118W	0	0	0.0106204583566238
YKL140W	0	0	0.0106145251396648
YDL145C	0	0	0.010608598548297
YOR005C	0	0	0.0106026785714286
YPL068C	0	1	0.0106026785714286
YCL017C	0	0	0.0105967651979922
YOR078W	0	0	0.0105908584169454
YMR067C	0	0	0.0105849582172702
YJL147C	0	1	0.0105849582172702
YLR353W	0	0	0.0105790645879733
YLR370C	0	0	0.0105731775180857
YBR071W	0	1	0.0105731775180857
YLR453C	0	0	0.010567296996663
YKL182W	0	0	0.0105614230127849
YIL115C	0	0	0.0105555555555556
YGL254W	0	0	0.0105496946141033
YPL130W	0	0	0.0105438401775805
YDR523C	0	0	0.0105379922351636
YER065C	0	0	0.0105321507760532
YLR082C	0	0	0.0105263157894737
[truncated: 3,790 more rows]
