# Supplementary material for: Computationally Driven, Quantitative Experiments Discover Genes Required for Mitochondrial Biogenesis
Source: PLoS Genet. 2009 Mar 20;5(3):e1000407. doi: 10.1371/journal.pgen.1000407 (PMC2648979; doi:10.1371/journal.pgen.1000407)
Supplement: Dataset S2 — Top 100 novel ensemble predictions for additional yeast biological processes. A zip file containing 387 tab-delimited text files of the ensemble predictions for the indicated Gene Ontology Biological Process Term. (21.70 MB GZ) [file pgen.1000407.s013.gz › GO_0000041.txt]

ORF	AnnotatedToTerm?	Uncharacterized_04152007?	Precision
YEL065W	1	0	1.0
YMR058W	1	0	1.0
YER145C	1	0	1.0
YLR214W	1	0	1.0
YHL040C	1	0	1.0
YOL158C	1	0	1.0
YHL047C	1	0	1.0
YKR052C	1	0	1.0
YDR264C	0	0	0.9
YFL041W	1	0	0.9
YLR034C	0	0	0.846153846153846
YOR316C	1	0	0.846153846153846
YDR270W	1	0	0.846153846153846
YOR383C	0	0	0.8
YBR207W	1	0	0.8
YOR382W	0	0	0.75
YLR136C	0	0	0.722222222222222
YHR175W	1	0	0.722222222222222
YDR534C	0	0	0.7
YKL175W	1	0	0.7
YGR065C	0	0	0.692307692307692
YOR381W	1	0	0.692307692307692
YLL051C	0	1	0.692307692307692
YPL135W	0	0	0.692307692307692
YGL255W	1	0	0.692307692307692
YGL071W	1	0	0.692307692307692
YGR257C	1	0	0.692307692307692
YNL268W	0	0	0.666666666666667
YHL035C	0	0	0.657142857142857
YML038C	0	0	0.657142857142857
YPR124W	1	0	0.657142857142857
YKL220C	1	0	0.657142857142857
YPL265W	0	0	0.657142857142857
YDL128W	1	0	0.657142857142857
YHR050W	1	0	0.657142857142857
YMR319C	1	0	0.657142857142857
YNL037C	0	0	0.638888888888889
YBR110W	0	0	0.621621621621622
YCL017C	0	0	0.615384615384615
YGL167C	1	0	0.615384615384615
YKL174C	0	0	0.6
YHR199C	0	1	0.6
YJL056C	0	0	0.585365853658537
YNL190W	0	0	0.571428571428571
YLR205C	0	0	0.558139534883721
YDR456W	0	0	0.545454545454545
YJL117W	0	0	0.533333333333333
YDR072C	0	0	0.521739130434783
YOR226C	0	0	0.51063829787234
YLR443W	0	0	0.5
YPL057C	0	0	0.489795918367347
YBR296C	0	0	0.48
YLR027C	0	0	0.470588235294118
YJL159W	0	0	0.461538461538462
YDL046W	0	0	0.452830188679245
YHR136C	0	0	0.444444444444444
YML048W	0	0	0.436363636363636
YLR332W	0	0	0.428571428571429
YNL003C	0	0	0.421052631578947
YPL111W	0	0	0.413793103448276
YPR198W	0	0	0.406779661016949
YGL084C	0	0	0.4
YDR476C	0	1	0.4
YEL063C	0	0	0.396825396825397
YBR068C	0	0	0.396825396825397
YGR191W	1	0	0.396825396825397
YNL142W	0	0	0.393939393939394
YGL256W	0	0	0.393939393939394
YML123C	1	0	0.393939393939394
YLR213C	0	0	0.388059701492537
YEL046C	0	0	0.382352941176471
YOR136W	0	0	0.376811594202899
YPL154C	0	0	0.371428571428571
YNL239W	0	0	0.36986301369863
YKL046C	0	0	0.36986301369863
YNL259C	1	0	0.36986301369863
YPL179W	0	0	0.364864864864865
YGL257C	0	0	0.36
YLR220W	0	0	0.355263157894737
YDR481C	0	0	0.350649350649351
YDR135C	0	0	0.346153846153846
YJR104C	0	0	0.341772151898734
YOL154W	0	1	0.341772151898734
YER072W	0	0	0.3375
YMR238W	0	0	0.333333333333333
YBR036C	0	0	0.329268292682927
YPL019C	0	0	0.325301204819277
YGR282C	0	0	0.321428571428571
YGL186C	0	0	0.317647058823529
YLR348C	0	0	0.313953488372093
YOR079C	0	0	0.310344827586207
YBR293W	0	0	0.307692307692308
YNL331C	0	0	0.307692307692308
YPL145C	0	0	0.307692307692308
YOL122C	1	0	0.307692307692308
YGL077C	0	0	0.304347826086957
YKR088C	0	0	0.301075268817204
YPR156C	0	0	0.298969072164948
YHR008C	0	0	0.298969072164948
YGL006W	0	0	0.298969072164948
YNR060W	1	0	0.298969072164948
YAR071W	0	0	0.295918367346939
YLL028W	0	0	0.292929292929293
YBR177C	0	0	0.29
YOL030W	0	1	0.29
YJL094C	0	0	0.287128712871287
YDR232W	0	0	0.284403669724771
YDR284C	0	0	0.284403669724771
YBR069C	0	0	0.284403669724771
YOR085W	0	0	0.284403669724771
YNR039C	1	0	0.284403669724771
YEL064C	0	0	0.284403669724771
YNL254C	0	1	0.284403669724771
YAL053W	0	0	0.284403669724771
YBR295W	1	0	0.284403669724771
YMR054W	0	0	0.281818181818182
YNL197C	0	0	0.279279279279279
YJR073C	0	0	0.276785714285714
YNR055C	0	0	0.274336283185841
YOL151W	0	0	0.271929824561404
YCR005C	0	0	0.269565217391304
YJL143W	0	0	0.267241379310345
YDR077W	0	0	0.264957264957265
YNL219C	0	0	0.26271186440678
YAR033W	0	0	0.260504201680672
YKL192C	0	0	0.258333333333333
YBR043C	0	0	0.256198347107438
YPL274W	0	0	0.254098360655738
YGR147C	0	0	0.252032520325203
YBR221C	0	0	0.25
YNR056C	0	0	0.248
YOR270C	0	0	0.246031746031746
YKL034W	0	0	0.244094488188976
YDR265W	0	0	0.2421875
YAL022C	0	0	0.24031007751938
YML131W	0	0	0.238461538461538
YOR317W	0	0	0.236641221374046
YER125W	0	0	0.234848484848485
YPL088W	0	0	0.233082706766917
YIL047C	0	0	0.23134328358209
YDR497C	0	0	0.22962962962963
YOR204W	0	0	0.227941176470588
YDR512C	0	0	0.226277372262774
YER053C	0	0	0.22463768115942
YBR008C	0	0	0.223021582733813
YLR194C	0	0	0.221428571428571
YPR011C	0	0	0.219858156028369
YPL092W	0	0	0.21830985915493
YOL136C	0	0	0.216783216783217
YMR124W	0	1	0.216783216783217
YGR189C	0	0	0.215277777777778
YER026C	0	0	0.213793103448276
YOR306C	0	0	0.212328767123288
YMR015C	0	0	0.210884353741497
YLL060C	0	0	0.209459459459459
YEL058W	0	0	0.208053691275168
YNL104C	0	0	0.206666666666667
YLR121C	0	0	0.205298013245033
YKL163W	0	0	0.205128205128205
YOL020W	0	0	0.205128205128205
YKL103C	0	0	0.205128205128205
YJR074W	0	0	0.205128205128205
YBR037C	1	0	0.205128205128205
YNL241C	0	0	0.203821656050955
YNL101W	0	0	0.20253164556962
YGL039W	0	0	0.20125786163522
YMR088C	0	0	0.2
YOL062C	0	0	0.198757763975155
YLR203C	0	0	0.197530864197531
YOR104W	0	1	0.197530864197531
YNL294C	0	0	0.196319018404908
YJL101C	0	0	0.195121951219512
YCR102C	0	0	0.193939393939394
YMR205C	0	0	0.192771084337349
YMR297W	0	0	0.191616766467066
YPL262W	0	0	0.19047619047619
YLR028C	0	0	0.189655172413793
YGR010W	0	0	0.189655172413793
YBR004C	0	0	0.189655172413793
YBR016W	0	0	0.189655172413793
YMR295C	0	1	0.189655172413793
YPL176C	0	0	0.189655172413793
YLR130C	1	0	0.189655172413793
YDR205W	0	0	0.188571428571429
YOL060C	0	0	0.1875
YKR061W	0	0	0.186440677966102
YPL171C	0	0	0.185393258426966
YLR460C	0	1	0.185393258426966
YNL307C	0	0	0.184357541899441
YGR260W	0	0	0.183333333333333
YLR023C	0	0	0.18232044198895
YOR142W	0	0	0.181318681318681
YOR384W	0	1	0.181318681318681
YLL031C	0	0	0.180327868852459
YHR142W	0	0	0.179347826086957
YMR145C	0	0	0.178378378378378
YMR134W	0	0	0.17741935483871
YFL056C	0	0	0.176470588235294
YBR029C	0	0	0.175531914893617
YIL117C	0	0	0.174603174603175
YDL243C	0	0	0.173684210526316
YEL013W	0	0	0.172774869109948
YKL096W	0	0	0.171875
YJR015W	0	1	0.171875
YOR208W	0	0	0.170984455958549
YFL057C	0	0	0.170103092783505
YCR107W	0	0	0.169230769230769
YGL040C	0	0	0.168367346938776
YGL008C	0	0	0.16751269035533
YDL168W	0	0	0.166666666666667
YPL172C	0	0	0.165829145728643
YER004W	0	1	0.165829145728643
YHR116W	0	0	0.165
YER058W	0	0	0.164179104477612
YKR066C	0	0	0.163366336633663
YMR173W	0	0	0.16256157635468
YHR137W	0	0	0.161764705882353
YNR041C	0	0	0.160975609756098
YDR276C	0	0	0.160194174757282
YNL263C	0	0	0.159420289855072
YLR126C	0	0	0.158653846153846
YNL192W	0	0	0.157894736842105
YKL040C	0	0	0.157142857142857
YLR459W	0	0	0.156398104265403
YLR001C	0	1	0.156398104265403
YDR128W	0	1	0.156398104265403
YIL108W	0	1	0.156398104265403
YGR121C	0	0	0.155660377358491
YPL052W	0	0	0.154929577464789
YPR002W	0	0	0.154205607476636
YKR007W	0	0	0.153488372093023
YLL048C	0	0	0.152777777777778
YEL006W	0	0	0.152073732718894
YDR055W	0	0	0.151376146788991
YFL021W	0	0	0.150684931506849
YNL237W	0	1	0.150684931506849
YML086C	0	0	0.15
YPR078C	0	0	0.149321266968326
YLR403W	0	0	0.148648648648649
YBL064C	0	0	0.147982062780269
YDL120W	0	0	0.147321428571429
YFR024C-A	0	0	0.146666666666667
YMR318C	0	0	0.146017699115044
YGR055W	0	0	0.145374449339207
YBR131W	0	0	0.144736842105263
YIL088C	0	0	0.14410480349345
YBR243C	0	0	0.143478260869565
YJL154C	0	0	0.142857142857143
YDR119W	0	1	0.142857142857143
YOL165C	0	0	0.142241379310345
YHR006W	0	0	0.141630901287554
YPR176C	0	0	0.141025641025641
YBR109C	0	0	0.140425531914894
YGL012W	0	0	0.139830508474576
YDR352W	0	1	0.139830508474576
YDR105C	0	1	0.139830508474576
YGR238C	0	0	0.139240506329114
YKR100C	0	0	0.138655462184874
YBR212W	0	0	0.138075313807531
YCR037C	0	0	0.1375
YDR115W	0	0	0.137096774193548
YDL067C	0	0	0.137096774193548
YMR192W	0	0	0.137096774193548
YGL023C	0	0	0.137096774193548
YPR128C	0	0	0.137096774193548
YCR105W	0	0	0.137096774193548
YOL152W	0	1	0.137096774193548
YOL059W	0	0	0.137096774193548
YIL023C	1	0	0.137096774193548
YOL129W	0	0	0.136546184738956
YHR209W	0	1	0.136546184738956
YDL123W	0	1	0.136546184738956
YPR138C	0	0	0.136
YDL054C	0	0	0.135458167330677
YDR519W	0	1	0.135458167330677
YJL196C	0	0	0.134920634920635
YMR160W	0	1	0.134920634920635
YGR101W	0	0	0.134387351778656
YPL087W	0	0	0.133858267716535
YBR241C	0	1	0.133858267716535
YML121W	0	0	0.133333333333333
YPL202C	0	0	0.1328125
YBR290W	0	0	0.132295719844358
YBL102W	0	0	0.131782945736434
YOL147C	0	0	0.131274131274131
YPL091W	0	0	0.130769230769231
YFL055W	0	0	0.130268199233716
YPL162C	0	1	0.130268199233716
YOR303W	0	0	0.129770992366412
YJL171C	0	1	0.129770992366412
YKR071C	0	1	0.129770992366412
YOR161C	0	1	0.129770992366412
YDR090C	0	1	0.129770992366412
YPR023C	0	0	0.129277566539924
YGR279C	0	0	0.128787878787879
YKL071W	0	1	0.128787878787879
YEL031W	0	0	0.128301886792453
YGR241C	0	0	0.12781954887218
YFL004W	0	0	0.127737226277372
YOR273C	0	0	0.127737226277372
YPL236C	0	1	0.127737226277372
YDR486C	0	0	0.127737226277372
YJL012C	0	0	0.127737226277372
YOR311C	0	1	0.127737226277372
YPR032W	0	0	0.127737226277372
YBR140C	0	0	0.127737226277372
YDR298C	0	0	0.127737226277372
YBR024W	1	0	0.127737226277372
YPR036W	0	0	0.127272727272727
YBR044C	0	0	0.126811594202899
YGR197C	0	0	0.126353790613718
YLL023C	0	1	0.126353790613718
YBR199W	0	0	0.12589928057554
YLR166C	0	0	0.125448028673835
YGR224W	0	0	0.125
YBL043W	0	0	0.124555160142349
YCR106W	0	0	0.124113475177305
YFL048C	0	0	0.123674911660777
YKL146W	0	0	0.123239436619718
YDR353W	0	0	0.12280701754386
YHR186C	0	0	0.122377622377622
YBR077C	0	0	0.121951219512195
YKL080W	0	0	0.121527777777778
YMR034C	0	1	0.121527777777778
YGL114W	0	0	0.121107266435986
YCL025C	0	0	0.120689655172414
YER077C	0	1	0.120689655172414
YGL161C	0	0	0.120274914089347
YJR155W	0	0	0.11986301369863
YKL064W	0	0	0.119453924914676
YBR163W	0	1	0.119453924914676
YKR091W	0	0	0.119047619047619
YPR149W	0	0	0.11864406779661
YLR328W	0	0	0.118243243243243
YHR179W	0	1	0.118243243243243
YDL119C	0	0	0.118032786885246
YPR079W	0	0	0.118032786885246
YLR108C	0	1	0.118032786885246
YDR513W	0	0	0.118032786885246
YOR291W	0	1	0.118032786885246
YNL291C	0	0	0.118032786885246
YGR233C	0	0	0.118032786885246
YJL131C	0	1	0.118032786885246
YNL176C	0	1	0.118032786885246
YDR085C	0	0	0.118032786885246
YBR200W	0	0	0.118032786885246
YJR121W	0	0	0.118032786885246
YMR243C	1	0	0.118032786885246
YMR027W	0	1	0.118032786885246
YAL060W	0	0	0.117647058823529
YNR032W	0	0	0.117263843648208
YLR191W	0	0	0.116883116883117
YLR069C	0	0	0.116504854368932
YGL124C	0	0	0.116129032258065
YML083C	0	1	0.116129032258065
YDR508C	0	0	0.115755627009646
YKR105C	0	1	0.115755627009646
YMR071C	0	0	0.115384615384615
YER178W	0	0	0.115015974440895
YBR291C	0	0	0.114649681528662
YMR220W	0	0	0.114285714285714
YNR001C	0	0	0.113924050632911
YPL006W	0	0	0.113564668769716
YMR195W	0	1	0.113564668769716
YNL026W	0	0	0.113207547169811
YBR244W	0	0	0.112852664576803
YIL121W	0	0	0.1125
YKL104C	0	0	0.11214953271028
YNL208W	0	1	0.11214953271028
YLR109W	0	0	0.111801242236025
YGR232W	0	0	0.111455108359133
YMR274C	0	0	0.111111111111111
YDR261C	0	0	0.110769230769231
YJL198W	0	0	0.110429447852761
YDL124W	0	0	0.110091743119266
YAL040C	0	0	0.109756097560976
YLR454W	0	1	0.109756097560976
YNL134C	0	1	0.109756097560976
YGR209C	0	0	0.109422492401216
YHR030C	0	0	0.109090909090909
YML018C	0	1	0.109090909090909
YNR013C	0	0	0.108761329305136
YDR093W	0	0	0.108433734939759
YKR046C	0	0	0.108108108108108
YGR096W	0	0	0.107871720116618
YNL169C	0	0	0.107871720116618
YKL062W	0	0	0.107871720116618
YER141W	0	0	0.107871720116618
YOR245C	0	0	0.107871720116618
YKL145W	0	0	0.107871720116618
YDR281C	0	0	0.107871720116618
YJL134W	0	0	0.107871720116618
YBR022W	0	0	0.107871720116618
YLL009C	1	0	0.107871720116618
YER008C	0	0	0.107558139534884
YJL106W	0	0	0.107246376811594
YHL020C	0	0	0.106936416184971
YBR097W	0	0	0.106628242074928
YKL167C	0	0	0.10632183908046
YMR221C	0	1	0.10632183908046
YMR203W	0	0	0.106017191977077
YJR148W	0	0	0.105714285714286
YDR080W	0	0	0.105413105413105
YBR104W	0	0	0.105113636363636
YPL045W	0	0	0.104815864022663
YML116W	0	0	0.104519774011299
YOR222W	0	0	0.104225352112676
YLR148W	0	0	0.103932584269663
YMR166C	0	0	0.103641456582633
YOR008C	0	0	0.103351955307263
YDR019C	0	0	0.103064066852368
YGR267C	0	0	0.102777777777778
YDR533C	0	1	0.102777777777778
YLR396C	0	0	0.102493074792244
YER149C	0	0	0.102209944751381
YPL234C	0	0	0.101928374655647
YEL050C	0	0	0.101648351648352
YDR061W	0	1	0.101648351648352
YPL214C	0	0	0.101369863013699
YNL044W	0	0	0.101092896174863
YOR153W	0	0	0.100817438692098
YLR237W	0	0	0.10054347826087
YNL293W	0	0	0.100271002710027
YHR123W	0	0	0.1
YKL150W	0	0	0.0997304582210243
YLR304C	0	0	0.0994623655913978
YDL142C	0	0	0.0991957104557641
YOL092W	0	1	0.0991957104557641
YPL180W	0	0	0.0989304812834225
YGR184C	0	0	0.0986666666666667
YBR165W	0	0	0.0984042553191489
YNL036W	0	0	0.0981432360742706
YGR231C	0	0	0.0978835978835979
YNL058C	0	1	0.0978835978835979
YNL052W	0	0	0.0976253298153034
YOR357C	0	0	0.0973684210526316
YKR065C	0	0	0.0971128608923885
YDR116C	0	0	0.0968586387434555
YPL221W	0	0	0.0966057441253264
YKL161C	0	1	0.0966057441253264
YBR102C	0	0	0.0963541666666667
YDR229W	0	0	0.0961038961038961
YML110C	0	0	0.0958549222797927
YBR276C	0	0	0.0956072351421189
YPR166C	0	0	0.095360824742268
YGR157W	0	0	0.0951156812339332
YDL181W	0	0	0.0948717948717949
YGR106C	0	1	0.0948717948717949
YBR096W	0	1	0.0948717948717949
YCR048W	0	0	0.0946291560102302
YOR099W	0	0	0.0943877551020408
YOR067C	0	0	0.094147582697201
YJR077C	0	0	0.0939086294416244
YNL288W	0	0	0.0936708860759494
YGL139W	0	0	0.0934343434343434
YOR332W	0	0	0.0931989924433249
YCR098C	0	0	0.092964824120603
YDR039C	0	0	0.0927318295739348
YJL062W	0	0	0.0926829268292683
YBL020W	0	0	0.0926829268292683
YHR024C	0	0	0.0926829268292683
YDR011W	0	0	0.0926829268292683
YOL107W	0	1	0.0926829268292683
YLR056W	0	0	0.0926829268292683
YJL149W	0	1	0.0926829268292683
YGR215W	0	0	0.0926829268292683
YDL078C	0	0	0.0926829268292683
YCR044C	0	0	0.0926829268292683
YLL061W	0	0	0.0926829268292683
YPL095C	0	0	0.0926829268292683
YPR067W	1	0	0.0926829268292683
YJR133W	0	0	0.0924574209245742
YLR155C	0	0	0.0922330097087379
YLR163C	0	0	0.0920096852300242
YGR183C	0	0	0.0917874396135266
YIL006W	0	0	0.091566265060241
YMR008C	0	0	0.0913461538461538
YBR176W	0	0	0.0911270983213429
YNL130C	0	0	0.0909090909090909
YDR411C	0	0	0.0906921241050119
YJR138W	0	1	0.0906921241050119
YEL024W	0	0	0.0904761904761905
YKR097W	0	0	0.0902612826603325
YKL176C	0	0	0.0900473933649289
YBL042C	0	0	0.0898345153664303
YGR166W	0	0	0.089622641509434
YDR525W-A	0	1	0.089622641509434
YLR090W	0	0	0.0894117647058824
YDR351W	0	0	0.0892018779342723
YEL071W	0	0	0.0889929742388759
YMR162C	0	0	0.088785046728972
YBR205W	0	0	0.0885780885780886
YBR229C	0	0	0.0883720930232558
YDR182W	0	0	0.0881670533642691
YPL089C	0	0	0.087962962962963
YBL006C	0	0	0.0877598152424942
YPL059W	0	0	0.0875576036866359
YBR185C	0	0	0.0873563218390805
YNL006W	0	0	0.0871559633027523
YGL126W	0	0	0.0869565217391304
YMR148W	0	1	0.0869565217391304
YOL081W	0	0	0.0867579908675799
YDR033W	0	1	0.0867579908675799
YLR239C	0	0	0.0865603644646925
YJL002C	0	0	0.0863636363636364
YDL174C	0	0	0.0861678004535147
YER095W	0	0	0.085972850678733
YBR003W	0	0	0.0859030837004405
YDR511W	0	0	0.0859030837004405
YMR272C	0	0	0.0859030837004405
YBR208C	0	0	0.0859030837004405
YLR046C	0	1	0.0859030837004405
YKL184W	0	0	0.0859030837004405
YBL022C	0	0	0.0859030837004405
YEL073C	0	1	0.0859030837004405
YKL087C	0	0	0.0859030837004405
YEL002C	0	0	0.0859030837004405
YBL099W	0	0	0.0859030837004405
YGL168W	0	0	0.0859030837004405
YCL040W	0	0	0.0859030837004405
YLR411W	1	0	0.0859030837004405
YKL039W	0	1	0.0859030837004405
YLL053C	0	1	0.0859030837004405
YOR002W	0	0	0.0857142857142857
YHR067W	0	0	0.0855263157894737
YDR046C	0	0	0.0853391684901532
YNL297C	0	0	0.0851528384279476
YBR236C	0	0	0.0849673202614379
YKL125W	0	0	0.0847826086956522
YER114C	0	0	0.0845986984815618
YPR004C	0	1	0.0845986984815618
YKR039W	0	0	0.0844155844155844
YPL134C	0	0	0.0842332613390929
YPL206C	0	0	0.084051724137931
YBL045C	0	0	0.0838709677419355
YOR184W	0	0	0.0836909871244635
YGL142C	0	0	0.0835117773019272
YLR173W	0	1	0.0835117773019272
YBR125C	0	1	0.0835117773019272
YLR299W	0	0	0.0833333333333333
YOR334W	0	0	0.0831556503198294
YBR228W	0	0	0.0829787234042553
YLR011W	0	0	0.0828025477707006
YDL008W	0	0	0.0826271186440678
YMR256C	0	0	0.0824524312896406
YML078W	0	0	0.0822784810126582
YDR453C	0	0	0.0821052631578947
YNL048W	0	0	0.0819327731092437
YBR220C	0	1	0.0819327731092437
YLR089C	0	1	0.0819327731092437
YDL052C	0	0	0.0817610062893082
YPL015C	0	0	0.0815899581589958
YGL160W	0	1	0.0815899581589958
YBR133C	0	0	0.081419624217119
YBR130C	0	0	0.08125
YOR328W	0	0	0.0810810810810811
YBR139W	0	0	0.0809128630705394
YIL068C	0	0	0.0807453416149068
YGR163W	0	0	0.0805785123966942
YDL004W	0	0	0.0804123711340206
YPL246C	0	1	0.0804123711340206
YBR145W	0	0	0.0802469135802469
YKL019W	0	0	0.080082135523614
YDR349C	0	1	0.080082135523614
YER017C	0	0	0.0799180327868853
YJL153C	0	0	0.0797546012269939
YML028W	0	0	0.0795918367346939
YOL105C	0	0	0.0794297352342159
YKL203C	0	0	0.0792682926829268
YJL210W	0	0	0.0792079207920792
YNL008C	0	0	0.0792079207920792
YMR026C	0	0	0.0792079207920792
YJL063C	0	0	0.0792079207920792
YBR297W	0	0	0.0792079207920792
YOR150W	0	0	0.0792079207920792
YBR135W	0	0	0.0792079207920792
YBR168W	0	0	0.0792079207920792
YHL036W	0	0	0.0792079207920792
YJR044C	0	0	0.0792079207920792
YIL140W	0	0	0.0792079207920792
YEL022W	0	0	0.0792079207920792
YJL133W	1	0	0.0792079207920792
YPL224C	0	0	0.0790513833992095
YBL057C	0	0	0.0788954635108481
YHR042W	0	0	0.078740157480315
YBR039W	0	0	0.0785854616895874
YBL082C	0	0	0.0784313725490196
YLR120C	0	0	0.0782778864970646
YBL017C	0	0	0.078125
YLR160C	0	0	0.0779727095516569
YLR346C	0	0	0.0778210116731518
YOL119C	0	0	0.0776699029126214
YGL119W	0	0	0.0775193798449612
YDL185W	0	0	0.0773694390715667
YLL029W	0	1	0.0773694390715667
YPL061W	0	0	0.0772200772200772
YMR011W	0	0	0.0770712909441233
YMR083W	0	0	0.0769230769230769
YEL060C	0	0	0.0767754318618042
YPR024W	0	0	0.0766283524904215
YPL177C	0	0	0.0764818355640535
YPR113W	0	0	0.0763358778625954
YEL051W	0	0	0.0761904761904762
YJL174W	0	0	0.0760456273764259
YPL271W	0	0	0.0759013282732448
YNL322C	0	0	0.0757575757575758
YBL050W	0	0	0.0756143667296786
YGR284C	0	0	0.0754716981132075
YLR410W	0	0	0.0753295668549906
YGR149W	0	1	0.0753295668549906
YKL043W	0	0	0.075187969924812
YAL062W	0	0	0.075046904315197
YLR414C	0	1	0.075046904315197
YNL284C	0	0	0.0749063670411985
YOL019W	0	1	0.0749063670411985
YDR434W	0	0	0.0747663551401869
YGL002W	0	0	0.0746268656716418
YHR037W	0	0	0.074487895716946
YGR020C	0	0	0.0743494423791822
YBR006W	0	0	0.0742115027829314
YPR055W	0	0	0.0740740740740741
YML120C	0	0	0.0739371534195934
YKL207W	0	1	0.0739371534195934
YBR164C	0	0	0.0738007380073801
YGL181W	0	0	0.0736648250460405
YOR049C	0	0	0.0735294117647059
YIL048W	0	0	0.073394495412844
YBR153W	0	0	0.0732600732600733
YAL042W	0	0	0.0731261425959781
YJL099W	0	0	0.072992700729927
YBR086C	0	0	0.0728597449908925
YJL212C	0	0	0.0727272727272727
YHR039C-A	0	0	0.0725952813067151
YDR516C	0	0	0.072463768115942
YHR094C	0	0	0.0723327305605787
YPL270W	0	0	0.0722021660649819
YOL112W	0	0	0.0720720720720721
YJL100W	0	0	0.0719424460431655
YML103C	0	0	0.0718132854578097
YBL047C	0	0	0.0716845878136201
YOR389W	0	1	0.0716845878136201
YGR124W	0	0	0.0715563506261181
YER043C	0	0	0.0714285714285714
YJR013W	0	0	0.071301247771836
YHR026W	0	0	0.0711743772241993
YNR030W	0	0	0.0710479573712256
YGL022W	0	0	0.0709219858156028
YPR065W	0	0	0.0707964601769911
YDR236C	0	0	0.0706713780918728
YHL027W	0	0	0.0705467372134039
YLR085C	0	0	0.0704225352112676
YLR353W	0	0	0.070298769771529
YER175C	0	1	0.070298769771529
YBR270C	0	1	0.070298769771529
YJR001W	0	0	0.0701754385964912
YOR034C	0	0	0.0700525394045534
YAL043C	0	0	0.0699300699300699
YNL333W	0	0	0.0698080279232112
YNR052C	0	0	0.0696864111498258
YCR034W	0	0	0.0695652173913043
YBL005W	0	0	0.0694444444444444
YLR350W	0	0	0.0693240901213172
YMR119W	0	0	0.069204152249135
YDR380W	0	0	0.0690846286701209
YBR161W	0	0	0.0689655172413793
YMR041C	0	0	0.0688468158347676
YHL048W	0	0	0.0687285223367698
YBR005W	0	0	0.0686106346483705
YGR032W	0	0	0.0684931506849315
YML129C	0	0	0.0683760683760684
YBR211C	0	0	0.068259385665529
YFR019W	0	0	0.0681431005110733
YNL125C	0	0	0.0680272108843537
YNL045W	0	0	0.067911714770798
YDR062W	0	0	0.0677966101694915
YPR140W	0	0	0.0676818950930626
YBR259W	0	1	0.0676818950930626
YGR092W	0	0	0.0675675675675676
YJL091C	0	0	0.0674536256323777
YLR246W	0	0	0.0673400673400673
YBR063C	0	1	0.0673400673400673
YLR390W	0	0	0.0672268907563025
YLR100W	0	0	0.0671140939597315
YKR093W	0	0	0.067001675041876
YLL058W	0	0	0.0668896321070234
YDR038C	0	0	0.0667779632721202
YDL066W	0	0	0.0666666666666667
YDR007W	0	0	0.0665557404326123
YPL026C	0	0	0.0664451827242525
YGL187C	0	0	0.066334991708126
YIL090W	0	0	0.0662251655629139
YJR117W	0	0	0.0661157024793388
YDR384C	0	0	0.066006600660066
YDR529C	0	0	0.0658978583196046
YDR377W	0	0	0.0657894736842105
YHR083W	0	0	0.0656814449917898
YCL038C	0	0	0.0655737704918033
YBR047W	0	1	0.0655737704918033
YBR288C	0	0	0.0654664484451719
YOL071W	0	0	0.065359477124183
YJL085W	0	0	0.065252854812398
YOR327C	0	0	0.0651465798045603
YHL003C	0	0	0.0650406504065041
YAL020C	0	0	0.0649350649350649
YBR255W	0	1	0.0649350649350649
YPR181C	0	0	0.0648298217179903
YHR161C	0	0	0.0647249190938511
YBR217W	0	0	0.0646203554119548
YEL027W	0	0	0.0645161290322581
YBL025W	0	0	0.0644122383252818
YOL164W	0	0	0.0643086816720257
YMR090W	0	1	0.0643086816720257
YMR161W	0	0	0.0642054574638844
YJR062C	0	0	0.0641025641025641
YKR087C	0	0	0.064
YHR051W	0	0	0.0638977635782748
YLR157C	0	0	0.0637958532695375
YGL062W	0	0	0.0636942675159236
YMR129W	0	0	0.0635930047694754
YBL079W	0	0	0.0634920634920635
YBR173C	0	0	0.063391442155309
YPR058W	0	0	0.0632911392405063
YOL013C	0	0	0.0631911532385466
YBL080C	0	0	0.0630914826498423
YPL215W	0	0	0.062992125984252
YOR187W	0	0	0.0628930817610063
YAR002C-A	0	0	0.0627943485086342
YPL028W	0	0	0.0626959247648903
YBR054W	0	1	0.0626959247648903
YNL217W	0	1	0.0626959247648903
YIL046W	0	0	0.0625978090766823
YCR024C-A	0	0	0.0625
YBR235W	0	1	0.0625
YDR059C	0	0	0.062402496099844
YBR286W	0	0	0.0623052959501558
YDR047W	0	0	0.0622083981337481
YDR268W	0	0	0.062111801242236
YKL195W	0	0	0.062015503875969
YIL030C	0	0	0.0619195046439628
YJL116C	0	0	0.0618238021638331
YBR050C	0	0	0.0617283950617284
YDR036C	0	0	0.061633281972265
YPL058C	0	0	0.0615384615384615
YMR077C	0	0	0.0614439324116743
YGR028W	0	0	0.0613496932515337
YKL113C	0	0	0.0612557427258806
YDR155C	0	0	0.0611940298507463
YDR404C	0	0	0.0611940298507463
YPL249C	0	0	0.0611940298507463
YBR283C	0	0	0.0611940298507463
YDR123C	0	0	0.0611940298507463
YCR012W	0	0	0.0611940298507463
YGR229C	0	0	0.0611940298507463
YLR248W	0	0	0.0611940298507463
YBR216C	0	0	0.0611940298507463
YLR127C	0	0	0.0611940298507463
YDL198C	0	0	0.0611940298507463
YBR159W	0	0	0.0611940298507463
YIL145C	0	0	0.0611940298507463
YGL202W	0	0	0.0611940298507463
YAL029C	0	0	0.0611940298507463
YLR447C	0	0	0.0611940298507463
YMR038C	1	0	0.0611940298507463
YLR137W	0	1	0.0611940298507463
YML058W	0	0	0.0611028315946349
YBR192W	0	0	0.0610119047619048
YPR100W	0	0	0.0609212481426449
YCL069W	0	0	0.0608308605341246
YBR095C	0	0	0.0607407407407407
YBL088C	0	0	0.0606508875739645
YBR129C	0	0	0.0605612998522895
YGR097W	0	0	0.0604719764011799
YBR093C	0	0	0.0603829160530191
YOL155C	0	0	0.0602941176470588
YBL011W	0	0	0.0602055800293686
YNL094W	0	0	0.0601173020527859
YLR132C	0	0	0.0600292825768668
YHR181W	0	0	0.0599415204678363
YLR382C	0	0	0.0598540145985401
YMR200W	0	0	0.0597667638483965
YOR348C	0	0	0.0596797671033479
Q0250	0	0	0.059593023255814
YMR258C	0	1	0.059593023255814
YLL001W	0	0	0.0595065312046444
YBR210W	0	0	0.0594202898550725
YDL146W	0	1	0.0594202898550725
YOL128C	0	0	0.0593342981186686
YCR017C	0	0	0.0592485549132948
YBR167C	0	0	0.0591630591630592
YJR095W	0	0	0.0590778097982709
YBR175W	0	0	0.0589928057553957
YKR076W	0	0	0.0589080459770115
YML051W	0	0	0.0588235294117647
YLR133W	0	0	0.0587392550143266
YGR204W	0	0	0.0586552217453505
YBL037W	0	0	0.0585714285714286
YPR145W	0	0	0.0584878744650499
YOR307C	0	0	0.0584045584045584
YGL073W	0	0	0.058321479374111
YFL044C	0	0	0.0582386363636364
YDR233C	0	1	0.0582386363636364
YNL277W	0	0	0.0581560283687943
YBR007C	0	1	0.0581560283687943
YDR517W	0	0	0.0580736543909348
YPR006C	0	0	0.057991513437058
YKL219W	0	1	0.057991513437058
YNL283C	0	0	0.057909604519774
YGR165W	0	0	0.0578279266572638
YML049C	0	0	0.0577464788732394
YBL089W	0	0	0.0576652601969058
YBR041W	0	0	0.0575842696629214
YDL015C	0	0	0.0575035063113604
YBL030C	0	0	0.0574229691876751
YBR237W	0	0	0.0573426573426573
YBR127C	0	0	0.0572625698324022
YGL026C	0	0	0.0571827057182706
YER162C	0	0	0.0571030640668524
YPR160W	0	0	0.0570236439499305
YGR138C	0	0	0.0569444444444444
YIL109C	0	0	0.0568654646324549
YDR506C	0	1	0.0568654646324549
YBR254C	0	0	0.056786703601108
YKR038C	0	0	0.0567081604426003
YBR265W	0	0	0.0566298342541436
YNL315C	0	0	0.056551724137931
YNL065W	0	0	0.0564738292011019
YNL278W	0	0	0.0563961485557084
YBL107C	0	1	0.0563961485557084
YGR220C	0	0	0.0563186813186813
YHR191C	0	0	0.056241426611797
YBR273C	0	0	0.0561643835616438
YBR105C	0	0	0.0560875512995896
YKL051W	0	0	0.0560109289617486
YJR105W	0	0	0.0559345156889495
YDL038C	0	0	0.055858310626703
YBR002C	0	0	0.0557823129251701
YKL217W	0	0	0.0557065217391304
YPL218W	0	0	0.0556309362279511
YAL014C	0	0	0.0555555555555556
YLR099C	0	1	0.0555555555555556
YMR110C	0	0	0.0554803788903924
YBR257W	0	0	0.0554054054054054
YDL215C	0	0	0.0553306342780027
YNL156C	0	0	0.055256064690027
YDR166C	0	0	0.0551816958277254
YBR038W	0	0	0.0551075268817204
YLR201C	0	0	0.0550335570469799
YIR022W	0	0	0.0549597855227882
YHR002W	0	0	0.0548862115127175
YDR178W	0	0	0.0548128342245989
YBR219C	0	1	0.0548128342245989
YDR487C	0	0	0.054739652870494
YDR003W	0	0	0.0546666666666667
YGR038W	0	0	0.0545938748335553
YNL015W	0	0	0.0545212765957447
YBR092C	0	0	0.0544488711819389
YDL182W	0	0	0.0543766578249337
YPR020W	0	0	0.0543046357615894
YBL085W	0	0	0.0542328042328042
YJL079C	0	1	0.0542328042328042
YIL115C	0	0	0.0541611624834875
YKR090W	0	0	0.054089709762533
YHR158C	0	0	0.0540184453227932
YMR096W	0	0	0.0539473684210526
YML057W	0	0	0.0538764783180026
YBR015C	0	0	0.0538057742782152
YBR042C	0	0	0.053735255570118
YBL090W	0	0	0.0536649214659686
YFR053C	0	0	0.0535947712418301
YPR151C	0	0	0.0535248041775457
YNL183C	0	0	0.0534550195567145
YHR149C	0	1	0.0534550195567145
YBL019W	0	0	0.0533854166666667
YBL033C	0	0	0.0533159947984395
YLL012W	0	0	0.0532467532467532
YJR122W	0	1	0.0532467532467532
YBL036C	0	0	0.053177691309987
YLR144C	0	0	0.0531088082901554
YMR177W	0	0	0.0530401034928849
YPL156C	0	0	0.0529715762273902
YBL038W	0	0	0.0529032258064516
YHL006C	0	0	0.0528350515463918
YJL003W	0	0	0.0527670527670528
YOL058W	0	0	0.0526992287917738
YLR092W	0	0	0.0526315789473684
YDR294C	0	0	0.0525641025641026
YER069W	0	0	0.0524967989756722
YGR132C	0	0	0.0524296675191816
YLR224W	0	0	0.0523627075351213
YBR214W	0	0	0.0522959183673469
YPL032C	0	0	0.0522292993630573
YER170W	0	0	0.0521628498727735
YDR492W	0	0	0.0520965692503177
YPR167C	0	0	0.0520304568527919
YGL047W	0	0	0.0519645120405577
YNR027W	0	0	0.0518987341772152
YDR001C	0	0	0.0518331226295828
YPR021C	0	0	0.0517676767676768
YPR191W	0	0	0.051702395964691
YDR175C	0	0	0.0516372795969773
YNL329C	0	0	0.0515723270440252
YOR304C-A	0	1	0.0515723270440252
YPL231W	0	0	0.0515075376884422
YLR310C	0	0	0.0514429109159348
YBR194W	0	1	0.0514429109159348
YJL053W	0	0	0.0513784461152882
YIL116W	0	0	0.0513141426783479
YMR302C	0	0	0.05125
YCL034W	0	0	0.0511860174781523
YIL094C	0	0	0.0511221945137157
YKL120W	0	0	0.0510585305105853
YLL043W	0	0	0.0509950248756219
YJL180C	0	0	0.0509316770186335
YAL039C	0	0	0.0508684863523573
YDR204W	0	0	0.0508054522924411
YBR215W	0	0	0.0507425742574257
YMR271C	0	0	0.0506798516687268
YER083C	0	0	0.0506172839506173
YBL056W	0	0	0.0505548705302096
YJR058C	0	0	0.0504926108374384
YJL172W	0	0	0.050430504305043
YGL001C	0	0	0.0503685503685504
YCR071C	0	0	0.0503067484662577
YGL156W	0	0	0.0502450980392157
YDR296W	0	0	0.0501835985312118
YDR376W	0	0	0.0501222493887531
YLR219W	0	0	0.0500610500610501
YCL045C	0	1	0.0500610500610501
YIL009W	0	0	0.05
YCR079W	0	0	0.0499390986601705
YLR187W	0	1	0.0499390986601705
YIR038C	0	0	0.0498783454987835
YMR030W	0	0	0.0498177399756987
YGR281W	0	0	0.0497572815533981
YBR264C	0	0	0.0496969696969697
YER064C	0	0	0.049636803874092
YBR166C	0	0	0.0495767835550181
YBL009W	0	0	0.0495169082125604
YNL298W	0	0	0.0494571773220748
YNL318C	0	0	0.0493975903614458
YML092C	0	0	0.049338146811071
YKL208W	0	0	0.0492788461538462
YMR149W	0	0	0.0492196878751501
YBR108W	0	1	0.0492196878751501
YNL055C	0	0	0.0491606714628297
YBR179C	0	0	0.0491017964071856
YDL138W	0	0	0.0490430622009569
YOR326W	0	0	0.0489844683393071
YBR123C	0	0	0.0489260143198091
YBR263W	0	0	0.0488676996424315
YAR068W	0	1	0.0488676996424315
YBR126C	0	0	0.0488095238095238
YOL075C	0	0	0.0487514863258026
YER052C	0	0	0.0486935866983373
YKL182W	0	0	0.0486358244365362
YBR171W	0	0	0.0485781990521327
YKL085W	0	0	0.0485207100591716
YDR078C	0	0	0.0484633569739953
YML025C	0	0	0.0484061393152302
YBR033W	0	1	0.0484061393152302
YPL169C	0	0	0.0483490566037736
YBR227C	0	1	0.0483490566037736
YGR062C	0	0	0.0482921083627797
YNR002C	0	0	0.0482352941176471
YBR072W	0	0	0.0481786133960047
YBR080C	0	0	0.0481220657276995
YLR138W	0	0	0.0480656506447831
YLR091W	0	1	0.0480656506447831
YOR173W	0	0	0.0480093676814988
YLL052C	0	0	0.047953216374269
YLR231C	0	0	0.0478971962616822
YPL110C	0	0	0.0478413068844807
YMR042W	0	0	0.0477855477855478
YOR378W	0	1	0.0477855477855478
YCR067C	0	0	0.0477299185098952
YIL173W	0	0	0.0476744186046512
YBL060W	0	1	0.0476744186046512
YKL016C	0	0	0.0476190476190476
YML013W	0	0	0.0475638051044084
YLR342W	0	0	0.0475086906141367
YDR387C	0	1	0.0475086906141367
YLR038C	0	0	0.0474537037037037
YJL068C	0	0	0.0473988439306358
YNL087W	0	1	0.0473988439306358
YNL305C	0	1	0.0473988439306358
YHR215W	0	1	0.0473988439306358
YMR215W	0	1	0.0473988439306358
YBL029C-A	0	1	0.0473988439306358
YBR258C	0	0	0.0473441108545035
YBR280C	0	0	0.0472895040369089
YKR082W	0	0	0.0472350230414747
YIR018W	0	0	0.047180667433832
YKR067W	0	0	0.0471264367816092
YGR243W	0	1	0.0471264367816092
YMR152W	0	0	0.0470723306544202
YMR261C	0	0	0.0470183486238532
YBR078W	0	0	0.0469644902634593
YDR423C	0	0	0.0469107551487414
YGR161C	0	0	0.0468571428571429
YDR502C	0	0	0.0468036529680365
YGL067W	0	0	0.0467502850627138
YJR161C	0	1	0.0467502850627138
YER143W	0	0	0.0466970387243736
YBL041W	0	0	0.0466439135381115
YOR092W	0	0	0.0465909090909091
YFL030W	0	0	0.0465380249716232
YBR234C	0	0	0.0464852607709751
YCL005W	0	1	0.0464852607709751
YDR536W	0	0	0.0464326160815402
YDR040C	0	0	0.0463800904977376
YIL134W	0	0	0.0463276836158192
YER078C	0	0	0.04627539503386
YNR033W	0	0	0.0462232243517475
YBR059C	0	0	0.0461711711711712
YJR101W	0	0	0.046119235095613
YLR158C	0	0	0.0460674157303371
YER005W	0	0	0.0460157126823793
YDR483W	0	0	0.0459641255605381
YAL044C	0	0	0.0459126539753639
YBR023C	0	0	0.0458612975391499
YMR225C	0	0	0.0458100558659218
YPR035W	0	0	0.0457589285714286
YLR047C	0	0	0.0457079152731327
YMR113W	0	0	0.0456570155902004
YJR111C	0	1	0.0456570155902004
YJR034W	0	0	0.0456062291434928
YKL070W	0	0	0.0455555555555556
YBR260C	0	0	0.0455049944506104
YBR246W	0	1	0.0455049944506104
YDR148C	0	0	0.0455037919826652
YBR020W	0	0	0.0455037919826652
YGR234W	0	0	0.0455037919826652
YDR345C	0	0	0.0455037919826652
YDL012C	0	1	0.0455037919826652
YBL091C-A	0	1	0.0455037919826652
YLR251W	0	0	0.0455037919826652
YDR313C	0	0	0.0455037919826652
YAL017W	0	0	0.0455037919826652
YMR303C	0	0	0.0455037919826652
YGL173C	0	0	0.0455037919826652
YER094C	0	0	0.0455037919826652
YER073W	0	0	0.0455037919826652
YDL210W	0	0	0.0455037919826652
YBR274W	0	0	0.0455037919826652
YFR015C	0	0	0.0455037919826652
YLR395C	0	0	0.0455037919826652
YGR019W	0	0	0.0455037919826652
YJR120W	0	0	0.0455037919826652
YIL157C	0	1	0.0455037919826652
YPR184W	0	0	0.0455037919826652
YDR079W	0	0	0.0455037919826652
YBR106W	0	0	0.0455037919826652
YKL138C	0	0	0.0455037919826652
YOL042W	0	1	0.0455037919826652
YLL015W	1	0	0.0455037919826652
YGL018C	0	0	0.0454545454545455
YDL072C	0	1	0.0454545454545455
YJR131W	0	0	0.0454054054054054
YJL144W	0	0	0.0453563714902808
YGR263C	0	1	0.0453563714902808
YOL002C	0	0	0.0453074433656958
YMR241W	0	0	0.0452586206896552
YMR163C	0	0	0.0452099031216362
YBR233W	0	1	0.0452099031216362
YCL064C	0	0	0.0451612903225806
YJR008W	0	1	0.0451612903225806
YGR247W	0	0	0.0451127819548872
YER054C	0	0	0.0450643776824034
YIR021W	0	0	0.045016077170418
YGR175C	0	0	0.0449678800856531
YNL238W	0	0	0.0449197860962567
YCL001W	0	0	0.0448717948717949
YGL055W	0	0	0.0448239060832444
YBR162W-A	0	0	0.0447761194029851
YOL156W	0	0	0.0447284345047923
YBR193C	0	0	0.0446808510638298
YMR266W	0	0	0.0446333687566419
YBR019C	0	0	0.0445859872611465
YOR037W	0	0	0.0445387062566278
YDR034W-B	0	1	0.0445387062566278
YLR134W	0	0	0.0444915254237288
YDR231C	0	0	0.0444444444444444
YFL039C	0	0	0.0443974630021142
YML001W	0	0	0.044350580781415
YNL180C	0	0	0.0443037974683544
YPL031C	0	0	0.0442571127502634
YKL067W	0	0	0.0442105263157895
YDR538W	0	0	0.0441640378548896
YEL017C-A	0	0	0.0441176470588235
YKL002W	0	0	0.0440713536201469
YJR142W	0	1	0.0440713536201469
YIL074C	0	0	0.0440251572327044
YBR062C	0	1	0.0440251572327044
YBL067C	0	1	0.0440251572327044
YOL082W	0	0	0.043979057591623
YGL125W	0	0	0.0439330543933054
YDR441C	0	1	0.0439330543933054
YBR268W	0	0	0.0438871473354232
YPL103C	0	1	0.0438871473354232
YEL069C	0	0	0.0438413361169102
YBR204C	0	1	0.0438413361169102
YGR174C	0	0	0.0437956204379562
YEL038W	0	1	0.0437956204379562
YBR261C	0	1	0.0437956204379562
YML007W	0	0	0.04375
YGR033C	0	0	0.0437044745057232
YDR498C	0	0	0.0436590436590437
YDL234C	0	0	0.043613707165109
YDR287W	0	0	0.0435684647302905
YOR297C	0	0	0.0435233160621762
YPL149W	0	0	0.0434782608695652
YBR253W	0	0	0.0434332988624612
YMR264W	0	0	0.0433884297520661
YPR189W	0	0	0.043343653250774
YJL164C	0	0	0.0432989690721649
YPL042C	0	0	0.043254376930999
YBL010C	0	1	0.043254376930999
YLR059C	0	0	0.0432098765432099
YBL031W	0	1	0.0432098765432099
YPL017C	0	1	0.0432098765432099
YLR426W	0	0	0.0431654676258993
YBR287W	0	1	0.0431654676258993
YKL137W	0	1	0.0431654676258993
YNL073W	0	0	0.0431211498973306
YAR003W	0	0	0.0430769230769231
YNL115C	0	1	0.0430769230769231
YKR003W	0	0	0.0430327868852459
YPR155C	0	0	0.0429887410440123
YGR216C	0	0	0.0429447852760736
YIR032C	0	0	0.0429009193054137
YLR256W	0	0	0.0428571428571429
YBR233W-A	0	0	0.0428134556574924
YBR225W	0	1	0.0428134556574924
YMR175W	0	0	0.0427698574338086
YNL323W	0	0	0.0427263479145473
YGL065C	0	0	0.0426829268292683
YBR084W	0	0	0.0426395939086294
YKL001C	0	0	0.0425963488843813
YJR130C	0	0	0.0425531914893617
YBR141C	0	1	0.0425531914893617
YBR122C	0	0	0.0425101214574899
YKL141W	0	0	0.0424671385237614
YGL198W	0	0	0.0424242424242424
YBR055C	0	0	0.0423814328960646
YNR070W	0	0	0.0423387096774194
YKL058W	0	0	0.0422960725075529
YOR321W	0	0	0.0422535211267606
YER119C	0	0	0.0422110552763819
YLR356W	0	1	0.0422110552763819
YFL054C	0	0	0.0421686746987952
YPL159C	0	0	0.0421263791374122
YIL010W	0	0	0.0420841683366733
YML055W	0	0	0.042042042042042
YOL086C	0	0	0.042
YBR251W	0	0	0.041958041958042
YPR084W	0	1	0.041958041958042
YKR049C	0	1	0.041958041958042
YKL061W	0	1	0.041958041958042
YKL119C	0	0	0.0419161676646707
YBL058W	0	0	0.0418743768693918
YHR001W-A	0	0	0.0418326693227092
YHR096C	0	0	0.0417910447761194
YBL015W	0	0	0.0417495029821074
YCL033C	0	0	0.041708043694141
YFL025C	0	0	0.0416666666666667
YLR295C	0	0	0.0416253716551041
YEL004W	0	0	0.0415841584158416
YER065C	0	0	0.0415430267062315
YGL219C	0	0	0.041501976284585
YNL194C	0	0	0.0414610069101678
YML032C	0	0	0.0414201183431953
YHR071W	0	0	0.0413793103448276
YHR018C	0	0	0.0413385826771654
YPL078C	0	0	0.0412979351032448
YPL036W	0	0	0.0412573673870334
YLR371W	0	0	0.0412168792934249
YLR105C	0	0	0.0411764705882353
YJL093C	0	0	0.0411361410381978
YBR058C-A	0	0	0.0410958904109589
YGL108C	0	1	0.0410958904109589
YBR282W	0	0	0.0410557184750733
YOR221C	0	0	0.041015625
YIL039W	0	0	0.0409756097560976
YBR103W	0	0	0.0409356725146199
YLR413W	0	1	0.0409356725146199
YML075C	0	0	0.0408958130477118
YHR101C	0	0	0.0408560311284047
YNL095C	0	1	0.0408560311284047
YNR020C	0	0	0.0408163265306122
YDR210W	0	1	0.0408163265306122
YHR115C	0	0	0.0407766990291262
YGR144W	0	0	0.040737148399612
YBR272C	0	0	0.0406976744186047
YDR410C	0	0	0.0406582768635044
YLR204W	0	0	0.0406189555125725
YLR433C	0	0	0.0405797101449275
YBR085W	0	0	0.0405405405405405
YBL046W	0	0	0.0405014464802314
YCL024W	0	0	0.0404624277456647
YJL219W	0	0	0.0404234841193455
YOR329C	0	0	0.0403846153846154
YIL070C	0	0	0.0403458213256484
YHR053C	0	0	0.0403071017274472
YPL005W	0	0	0.0402684563758389
YBL055C	0	0	0.0402298850574713
YER020W	0	0	0.0401913875598086
YNL083W	0	0	0.0401529636711281
YBL008W	0	0	0.0401146131805158
YKR027W	0	0	0.0400763358778626
YBR162C	0	0	0.0400381315538608
YJL217W	0	1	0.0400381315538608
YOR043W	0	0	0.04
YJL205C	0	0	0.0399619410085633
YAL058W	0	0	0.0399239543726236
YBR170C	0	0	0.0398860398860399
YDL095W	0	0	0.0398481973434535
YLL013C	0	0	0.0398104265402844
YOL103W	0	0	0.0397727272727273
YGL107C	0	1	0.0397727272727273
YOR375C	0	0	0.0397350993377483
YEL036C	0	0	0.0396975425330813
YKL170W	0	0	0.0396600566572238
YOR227W	0	1	0.0396600566572238
YOR016C	0	0	0.039622641509434
YDR084C	0	0	0.0395852968897267
YMR021C	0	0	0.0395480225988701
YLR073C	0	1	0.0395480225988701
YBL098W	0	0	0.0395108184383819
YIL125W	0	0	0.0394736842105263
YDR437W	0	0	0.0394366197183099
YGL068W	0	0	0.0393996247654784
YPL041C	0	0	0.0393626991565136
YKR053C	0	0	0.0393258426966292
YFL018C	0	0	0.039289055191768
YOR251C	0	1	0.039289055191768
YBR187W	0	1	0.039289055191768
YDR320C-A	0	0	0.0392523364485981
YBL091C	0	0	0.0392156862745098
YBR195C	0	0	0.0391791044776119
YCL049C	0	1	0.0391791044776119
YOR220W	0	1	0.0391791044776119
YDL178W	0	0	0.0391425908667288
YJR048W	0	0	0.0391061452513966
YMR217W	0	0	0.0390697674418605
YPR036W-A	0	0	0.0390334572490706
YIR031C	0	0	0.0389972144846797
YBR119W	0	0	0.038961038961039
YFR044C	0	0	0.0389249304911956
YER146W	0	0	0.0388888888888889
YBL063W	0	0	0.0388529139685476
YMR157C	0	1	0.0388529139685476
YML132W	0	0	0.0388170055452865
YKL018W	0	0	0.038781163434903
YCR019W	0	0	0.0387453874538745
YGR026W	0	1	0.0387453874538745
YAR015W	0	0	0.0387096774193548
YJL004C	0	0	0.0386740331491713
YER180C-A	0	0	0.0386384544618215
YHR074W	0	0	0.0386029411764706
YJL052W	0	0	0.0385674931129477
YBR061C	0	0	0.0385321100917431
YAL021C	0	0	0.0384967919340055
YCR021C	0	0	0.0384615384615385
YKL035W	0	0	0.0384263494967978
YDR032C	0	1	0.0384263494967978
YLR206W	0	0	0.0383912248628885
YPR048W	0	1	0.0383912248628885
YBR289W	0	0	0.0383561643835616
YCL005W-A	0	0	0.0383211678832117
YJL054W	0	0	0.0382862351868733
YDL039C	0	0	0.0382513661202186
YLR088W	0	0	0.0382165605095541
YPL060W	0	0	0.0381818181818182
YNL306W	0	0	0.0381471389645777
YDR343C	0	0	0.0381125226860254
YLR408C	0	1	0.0381125226860254
YKR095W-A	0	0	0.0380779691749773
YMR306W	0	0	0.0380434782608696
YPR071W	0	1	0.0380434782608696
YGR036C	0	0	0.0380090497737557
YBR151W	0	1	0.0380090497737557
YBL001C	0	0	0.0379746835443038
YML016C	0	0	0.037940379403794
YDR541C	0	1	0.037940379403794
YHL025W	0	0	0.0379061371841155
YBR058C	0	0	0.0378719567177637
YDR307W	0	1	0.0378719567177637
YMR020W	0	0	0.0378378378378378
YGR199W	0	0	0.0378037803780378
YJR158W	0	0	0.0377697841726619
YBL081W	0	1	0.0377697841726619
YDR406W	0	0	0.0377358490566038
YER021W	0	0	0.0377019748653501
YMR212C	0	0	0.0376681614349776
YNL074C	0	0	0.0376344086021505
YKL218C	0	0	0.0376007162041182
YKL212W	0	0	0.037567084078712
YBL016W	0	0	0.0375335120643432
YBR067C	0	0	0.0375
YBR172C	0	0	0.0374665477252453
YDR160W	0	0	0.0374331550802139
YFR017C	0	1	0.0374331550802139
YPL023C	0	0	0.03739982190561
YGR112W	0	0	0.0373665480427046
YDR142C	0	0	0.0373333333333333
YBL093C	0	0	0.0373001776198934
YPL230W	0	1	0.0373001776198934
YFR047C	0	0	0.0372670807453416
YAL054C	0	0	0.0372340425531915
YLL010C	0	0	0.0372010628875111
YJL097W	0	0	0.03719723183391
YPR019W	0	0	0.03719723183391
YBR188C	0	0	0.03719723183391
YGL143C	0	0	0.03719723183391
YKL206C	0	0	0.03719723183391
YGR143W	0	0	0.03719723183391
YDR041W	0	0	0.03719723183391
YBL007C	0	0	0.03719723183391
YFL011W	0	0	0.03719723183391
YPL252C	0	0	0.03719723183391
YPL203W	0	0	0.03719723183391
YHR021W-A	0	0	0.03719723183391
YBL104C	0	1	0.03719723183391
YMR024W	0	0	0.03719723183391
YML105C	0	0	0.03719723183391
YAL016W	0	0	0.03719723183391
YBR057C	0	0	0.03719723183391
YHR138C	0	0	0.03719723183391
YHR033W	0	1	0.03719723183391
YLL055W	0	1	0.03719723183391
YKL026C	0	0	0.03719723183391
YLR390W-A	0	0	0.03719723183391
YPL076W	0	0	0.03719723183391
YER154W	0	0	0.03719723183391
YCL014W	0	0	0.03719723183391
YBL084C	0	0	0.03719723183391
YOR128C	0	0	0.03719723183391
YOR057W	0	0	0.03719723183391
YJL166W	0	0	0.03719723183391
YNR034W-A	0	1	0.03719723183391
YLL027W	1	0	0.03719723183391
YLR240W	0	0	0.0371650821089023
YKL018C-A	0	1	0.0371650821089023
YOL159C-A	0	1	0.0371650821089023
YER024W	0	0	0.03713298791019
YOL133W	0	0	0.0371009490940466
YOL064C	0	0	0.0370689655172414
YBR269C	0	1	0.0370689655172414
YJL001W	0	0	0.037037037037037
YOL047C	0	1	0.037037037037037
YKL128C	0	1	0.037037037037037
YBL051C	0	0	0.0370051635111876
YBL032W	0	0	0.0369733447979364
YBR074W	0	1	0.0369733447979364
YDL134C	0	0	0.0369415807560137
YDL212W	0	0	0.0369098712446352
YJR139C	0	0	0.0368782161234991
YIL099W	0	0	0.0368466152527849
YGL158W	0	0	0.0368150684931507
YHR054C	0	1	0.0368150684931507
YJR143C	0	0	0.0367835757057314
YAL041W	0	0	0.0367521367521368
YLR193C	0	0	0.0367207514944492
YGR255C	0	0	0.0366894197952218
YML059C	0	0	0.0366581415174766
YML072C	0	1	0.0366581415174766
YPR028W	0	0	0.0366269165247019
YGR048W	0	0	0.0365957446808511
YGL091C	0	0	0.0365646258503401
YOL048C	0	1	0.0365646258503401
YML102W	0	0	0.0365335598980459
YBL068W	0	0	0.0365025466893039
YPL223C	0	0	0.0364715860899067
YMR052W	0	0	0.0364406779661017
YDR393W	0	0	0.0364098221845893
YOL137W	0	1	0.0364098221845893
YPR114W	0	1	0.0364098221845893
YHR146W	0	1	0.0364098221845893
YDR221W	0	0	0.0363790186125212
YKL053C-A	0	0	0.0363482671174979
YOR175C	0	1	0.0363482671174979
YBR299W	0	0	0.0363175675675676
YCR027C	0	0	0.0362869198312236
YDR375C	0	0	0.036256323777403
YML070W	0	0	0.0362257792754844
YNR074C	0	0	0.0361952861952862
YLL056C	0	0	0.0361648444070648
YMR022W	0	0	0.0361344537815126
YGL222C	0	0	0.0361041141897565
YML035C	0	0	0.0360738255033557
YIL033C	0	0	0.0360435875943001
YDR188W	0	0	0.0360134003350084
YPL075W	0	0	0.0359832635983264
YIL114C	0	0	0.0359531772575251
YGL020C	0	0	0.0359231411862991
YNR072W	0	0	0.0358931552587646
YGL054C	0	0	0.0358632193494579
YKL077W	0	1	0.0358632193494579
YBR001C	0	0	0.0358333333333333
YLL041C	0	0	0.0358034970857619
YKL098W	0	1	0.0358034970857619
YCL052C	0	0	0.0357737104825291
YLR084C	0	0	0.0357439733998337
YIR013C	0	0	0.0357142857142857
YMR181C	0	1	0.0357142857142857
YHR057C	0	1	0.0357142857142857
YDR350C	0	0	0.0356846473029046
YHR205W	0	0	0.0356550580431177
YJL139C	0	0	0.0356255178127589
YOR149C	0	0	0.0355960264900662
YDR539W	0	1	0.0355960264900662
YIL067C	0	1	0.0355960264900662
YGR206W	0	0	0.0355665839536807
YDR126W	0	0	0.0355371900826446
YGL150C	0	0	0.0355078447563997
YMR158C-A	0	1	0.0355078447563997
YKL100C	0	1	0.0355078447563997
YDR323C	0	0	0.0354785478547855
YNR014W	0	1	0.0354785478547855
YMR191W	0	1	0.0354785478547855
YBR275C	0	0	0.0354492992580379
YNL240C	0	0	0.0354200988467875
YMR304W	0	0	0.0353909465020576
YGR271C-A	0	1	0.0353909465020576
YKL096W-A	0	0	0.0353618421052632
YNL195C	0	1	0.0353618421052632
YLR057W	0	1	0.0353618421052632
YPL072W	0	0	0.0353327855382087
YNR016C	0	0	0.035303776683087
YGR077C	0	0	0.0352748154224774
YML117W	0	0	0.0352459016393443
YCR011C	0	0	0.0352170352170352
YOR020C	0	0	0.0351882160392799
YAL031C	0	0	0.0351594439901881
YMR293C	0	0	0.0351307189542484
YDR342C	0	0	0.0351020408163265
YIL057C	0	1	0.0351020408163265
YBR285W	0	1	0.0351020408163265
YHR106W	0	0	0.0350734094616639
YHR045W	0	1	0.0350734094616639
YNR058W	0	0	0.0350448247758761
YEL035C	0	1	0.0350448247758761
YAL064W	0	1	0.0350448247758761
YOR359W	0	0	0.0350162866449511
YFL012W	0	1	0.0350162866449511
YPR091C	0	1	0.0350162866449511
YNL086W	0	1	0.0350162866449511
YPL002C	0	0	0.0349877949552482
YER136W	0	0	0.0349593495934959
YDR462W	0	0	0.0349309504467912
YGL231C	0	1	0.0349309504467912
YIR034C	0	0	0.0349025974025974
YBR030W	0	0	0.0348742903487429
YFR055W	0	0	0.0348460291734198
YDR357C	0	1	0.0348460291734198
YER147C	0	0	0.0348178137651822
YIL147C	0	0	0.034789644012945
YBR222C	0	1	0.034789644012945
YAL023C	0	0	0.0347615198059822
YIL111W	0	0	0.0347334410339257
YBR094W	0	1	0.0347334410339257
YLR250W	0	0	0.0347054075867635
YPR192W	0	0	0.0346774193548387
YPL253C	0	0	0.0346494762288477
YGL019W	0	0	0.034621578099839
YLR153C	0	0	0.0345937248592116
YCL057C-A	0	1	0.0345937248592116
YAL044W-A	0	1	0.0345937248592116
YFL029C	0	0	0.0345659163987138
YCL021W-A	0	1	0.0345659163987138
YBR073W	0	0	0.0345381526104418
YCL001W-B	0	1	0.0345381526104418
YDL159W-A	0	1	0.0345381526104418
YDR457W	0	0	0.0345104333868379
YJR075W	0	0	0.0344827586206897
YOR396W	0	1	0.0344827586206897
YDR424C	0	0	0.0344551282051282
YNL275W	0	0	0.0344275420336269
YLR242C	0	0	0.0344
YGR172C	0	0	0.0343725019984013
YOL096C	0	0	0.0343450479233227
YFL010W-A	0	0	0.034317637669593
YOR094W	0	0	0.0342902711323764
YLR407W	0	1	0.0342902711323764
YPL098C	0	0	0.0342629482071713
YKL157W	0	0	0.0342356687898089
YOL055C	0	0	0.0342084327764519
YBL021C	0	0	0.034181240063593
YOR117W	0	0	0.034154090548054
YBR255C-A	0	1	0.034154090548054
YCR023C	0	1	0.034154090548054
YLR154W-C	0	1	0.034154090548054
YDR381C-A	0	1	0.034154090548054
YFR012W-A	0	1	0.034154090548054
YGL258W-A	0	1	0.034154090548054
YJL052C-A	0	1	0.034154090548054
YLR099W-A	0	1	0.034154090548054
YKL106C-A	0	1	0.034154090548054
YOL086W-A	0	1	0.034154090548054
YGL079W	0	1	0.034154090548054
YHR194W	0	0	0.0341269841269841
YIL042C	0	0	0.0340999206978588
YAL015C	0	0	0.0340729001584786
YOL009C	0	0	0.0340459224069675
YNL040W	0	1	0.0340459224069675
YJL060W	0	0	0.0340189873417722
YKL142W	0	0	0.0339920948616601
YLR292C	0	0	0.0339652448657188
YCL009C	0	0	0.0339384372533544
YAL026C	0	0	0.0339116719242902
YDR319C	0	1	0.0339116719242902
YGL159W	0	1	0.0339116719242902
YBR202W	0	0	0.0338849487785658
YGR277C	0	0	0.0338582677165354
YBR149W	0	0	0.033831628638867
YOR266W	0	0	0.0338050314465409
YBR218C	0	0	0.0337784760408484
YOR080W	0	0	0.0337519623233909
YGR192C	0	0	0.0337254901960784
YCL044C	0	0	0.0336990595611285
YMR060C	0	0	0.033672670321065
YLL062C	0	0	0.0336463223787167
YKL126W	0	0	0.0336200156372166
YDR354W	0	0	0.03359375
YBR089C-A	0	0	0.0335675253708041
YEL012W	0	0	0.0335413416536661
YPR159W	0	0	0.0335151987529228
YOR126C	0	0	0.0334890965732087
YJL036W	0	0	0.0334630350194553
YFR025C	0	0	0.0334370139968896
YGL037C	0	0	0.0334110334110334
YHR011W	0	0	0.0333850931677019
YBL035C	0	0	0.0333591931730023
YGR015C	0	1	0.0333591931730023
YCR002C	0	0	0.0333333333333333
YJR010C-A	0	0	0.0333075135553834
YBR196C	0	0	0.03328173374613
YHL032C	0	0	0.0332559938128384
YDR216W	0	0	0.0332302936630603
YER011W	0	0	0.0332046332046332
YMR056C	0	0	0.033179012345679
YJL155C	0	0	0.0331534309946029
YER085C	0	1	0.0331534309946029
YGL051W	0	0	0.0331278890600925
YHR110W	0	0	0.0331023864511162
YIL156W-B	0	1	0.0331023864511162
YNL138W-A	0	1	0.0331023864511162
YMR089C	0	0	0.0330769230769231
YMR171C	0	1	0.0330769230769231
YGL252C	0	0	0.0330514988470407
YCL068C	0	1	0.0330514988470407
YGL169W	0	0	0.033026113671275
YLR345W	0	0	0.0330007674597084
YIL040W	0	0	0.0329754601226994
YMR316W	0	0	0.0329501915708812
YBR035C	0	0	0.0329249617151608
YBL052C	0	0	0.0328997704667177
YOR347C	0	0	0.0328746177370031
YER188C-A	0	1	0.0328746177370031
YOL038C-A	0	1	0.0328746177370031
YHR126C	0	1	0.0328746177370031
YAL037C-A	0	1	0.0328746177370031
YNL332W	0	0	0.0328495034377387
YOL130W	0	0	0.032824427480916
YDR100W	0	0	0.0327993897787948
YJL136W-A	0	1	0.0327993897787948
YDL194W	0	0	0.0327743902439024
YGL006W-A	0	1	0.0327743902439024
YLR264C-A	0	1	0.0327743902439024
YBL008W-A	0	1	0.0327743902439024
YBL039W-B	0	1	0.0327743902439024
YAR035C-A	0	1	0.0327743902439024
YBL071C-B	0	1	0.0327743902439024
YAL063C-A	0	1	0.0327743902439024
YBL100W-C	0	1	0.0327743902439024
YBR196C-A	0	1	0.0327743902439024
YBR182C-A	0	1	0.0327743902439024
YBR072C-A	0	1	0.0327743902439024
YBR196C-B	0	1	0.0327743902439024
YBR200W-A	0	1	0.0327743902439024
YBR201C-A	0	1	0.0327743902439024
YBR221W-A	0	1	0.0327743902439024
YBR230W-A	0	1	0.0327743902439024
YBR298C-A	0	1	0.0327743902439024
YBR296C-A	0	1	0.0327743902439024
YCL012C	0	1	0.0327743902439024
YCL058W-A	0	1	0.0327743902439024
YCL048W-A	0	1	0.0327743902439024
YCR024C-B	0	1	0.0327743902439024
YCR095W-A	0	1	0.0327743902439024
YCR108C	0	1	0.0327743902439024
YCR075W-A	0	1	0.0327743902439024
YDL007C-A	0	1	0.0327743902439024
YDL160C-A	0	1	0.0327743902439024
YDR003W-A	0	1	0.0327743902439024
YDR119W-A	0	1	0.0327743902439024
YDR169C-A	0	1	0.0327743902439024
YDR182W-A	0	1	0.0327743902439024
YDR194W-A	0	1	0.0327743902439024
YDR246W-A	0	1	0.0327743902439024
YDR374W-A	0	1	0.0327743902439024
YDR524C-B	0	1	0.0327743902439024
YGL007C-A	0	1	0.0327743902439024
YDR524W-C	0	1	0.0327743902439024
YER078W-A	0	1	0.0327743902439024
YFR032C-B	0	1	0.0327743902439024
YER175W-A	0	1	0.0327743902439024
YDR461C-A	0	1	0.0327743902439024
YFL041W-A	0	1	0.0327743902439024
YGL041C-B	0	1	0.0327743902439024
YGL194C-A	0	1	0.0327743902439024
YGR161W-C	0	1	0.0327743902439024
YGR035W-A	0	1	0.0327743902439024
YGL188C-A	0	1	0.0327743902439024
YGR121W-A	0	1	0.0327743902439024
YGR146C-A	0	1	0.0327743902439024
YJL077W-B	0	1	0.0327743902439024
YGR240C-A	0	1	0.0327743902439024
YJL133C-A	0	1	0.0327743902439024
YHR199C-A	0	1	0.0327743902439024
YIR021W-A	0	1	0.0327743902439024
YJR005C-A	0	1	0.0327743902439024
YIL002W-A	0	1	0.0327743902439024
YJL047C-A	0	1	0.0327743902439024
YGR174W-A	0	1	0.0327743902439024
YGR169C-A	0	1	0.0327743902439024
YIL102C-A	0	1	0.0327743902439024
YHR007C-A	0	1	0.0327743902439024
YJL127C-B	0	1	0.0327743902439024
YHR214C-E	0	1	0.0327743902439024
YHL048C-A	0	1	0.0327743902439024
YIR018C-A	0	1	0.0327743902439024
YHR022C-A	0	1	0.0327743902439024
YHL015W-A	0	1	0.0327743902439024
YHR086W-A	0	1	0.0327743902439024
YGR204C-A	0	1	0.0327743902439024
YIL046W-A	0	1	0.0327743902439024
YIL134C-A	0	1	0.0327743902439024
YHR175W-A	0	1	0.0327743902439024
YHR050W-A	0	1	0.0327743902439024
YKL068W-A	0	1	0.0327743902439024
YMR194C-B	0	1	0.0327743902439024
YKL023C-A	0	1	0.0327743902439024
YLR285C-A	0	1	0.0327743902439024
YMR175W-A	0	1	0.0327743902439024
YMR030W-A	0	1	0.0327743902439024
YLR466C-B	0	1	0.0327743902439024
YMR230W-A	0	1	0.0327743902439024
YLR146W-A	0	1	0.0327743902439024
YML054C-A	0	1	0.0327743902439024
YKL096C-B	0	1	0.0327743902439024
YLL006W-A	0	1	0.0327743902439024
YMR001C-A	0	1	0.0327743902439024
YJR112W-A	0	1	0.0327743902439024
YMR105W-A	0	1	0.0327743902439024
YLL066W-B	0	1	0.0327743902439024
YLR162W-A	0	1	0.0327743902439024
YMR242W-A	0	1	0.0327743902439024
YLR157C-C	0	1	0.0327743902439024
YLR342W-A	0	1	0.0327743902439024
YLR157W-E	0	1	0.0327743902439024
YKL183C-A	0	1	0.0327743902439024
YJR151W-A	0	1	0.0327743902439024
YLR361C-A	0	1	0.0327743902439024
YLR412C-A	0	1	0.0327743902439024
YLR307C-A	0	1	0.0327743902439024
YKL065W-A	0	1	0.0327743902439024
YMR182W-A	0	1	0.0327743902439024
YMR247W-A	0	1	0.0327743902439024
YLR406C-A	0	1	0.0327743902439024
YOR072W-B	0	1	0.0327743902439024
YNL277W-A	0	1	0.0327743902439024
YOR293C-A	0	1	0.0327743902439024
YOR034C-A	0	1	0.0327743902439024
YOL097W-A	0	1	0.0327743902439024
YOL155W-A	0	1	0.0327743902439024
YNL097C-B	0	1	0.0327743902439024
YNL067W-B	0	1	0.0327743902439024
YOL019W-A	0	1	0.0327743902439024
YNL130C-A	0	1	0.0327743902439024
YNL024C-A	0	1	0.0327743902439024
YNL042W-B	0	1	0.0327743902439024
YOR032W-A	0	1	0.0327743902439024
YNL146C-A	0	1	0.0327743902439024
YOR011W-A	0	1	0.0327743902439024
YOR020W-A	0	1	0.0327743902439024
YOR161C-C	0	1	0.0327743902439024
YOR192C-C	0	1	0.0327743902439024
YOR316C-A	0	1	0.0327743902439024
YMR272W-B	0	1	0.0327743902439024
YOL164W-A	0	1	0.0327743902439024
YOL166W-A	0	1	0.0327743902439024
YMR315W-A	0	1	0.0327743902439024
YPL038W-A	0	1	0.0327743902439024
YPL119C-A	0	1	0.0327743902439024
YPL189C-A	0	1	0.0327743902439024
YOR394C-A	0	1	0.0327743902439024
YOR381W-A	0	1	0.0327743902439024
YOR376W-A	0	1	0.0327743902439024
YPL152W-A	0	1	0.0327743902439024
YPR159C-A	0	1	0.0327743902439024
YPR145C-A	0	1	0.0327743902439024
YPR108W-A	0	1	0.0327743902439024
YLR378C	0	0	0.0327494287890328
YBR256C	0	0	0.0327245053272451
YBR026C	0	0	0.0326996197718631
YDR297W	0	0	0.0326747720364742
YOL072W	0	0	0.0326499620349279
YNL090W	0	0	0.0326251896813354
YIL107C	0	0	0.0326004548900682
YPR183W	0	0	0.0325757575757576
YGR256W	0	0	0.032551097653293
YDL125C	0	0	0.0325264750378215
YOR374W	0	0	0.0325018896447468
YOL033W	0	0	0.0324773413897281
YAL002W	0	0	0.0324528301886792
YCL018W	0	0	0.0324283559577677
YML052W	0	0	0.0324039186134137
YNL146W	0	1	0.0324039186134137
YKR085C	0	0	0.0323795180722892
YNR061C	0	1	0.0323795180722892
YJR159W	0	0	0.0323551542513168
YLR308W	0	0	0.0323308270676692
YER044C	0	0	0.0323065364387678
YIL034C	0	0	0.0322822822822823
YJL066C	0	1	0.0322822822822823
YBL078C	0	0	0.032258064516129
YDR414C	0	0	0.0322338830584708
YBR201W	0	0	0.0322097378277154
YNL200C	0	1	0.0322097378277154
YPR026W	0	0	0.032185628742515
YMR189W	0	0	0.0321615557217651
YPL094C	0	0	0.0321375186846039
YNL325C	0	0	0.0321135175504108
YDR425W	0	0	0.032089552238806
YNR006W	0	0	0.0320656226696495
YER053C-A	0	1	0.0320656226696495
YDR530C	0	0	0.0320417287630402
YGR041W	0	0	0.032017870439315
YFL034C-B	0	0	0.0319940476190476
YLR343W	0	0	0.0319702602230483
YJR084W	0	0	0.0319465081723626
YIL146C	0	0	0.0319227913882702
YIL102C	0	1	0.0319227913882702
YLR363C	0	0	0.0318991097922849
YDR263C	0	0	0.0318754633061527
YLR154C	0	0	0.0318518518518519
YHR176W	0	0	0.0318282753515914
YNL084C	0	0	0.0318047337278107
YJR126C	0	0	0.0317812269031781
YGR180C	0	0	0.0317577548005908
YHR111W	0	0	0.0317343173431734
YLR156W	0	1	0.0317343173431734
YPL123C	0	0	0.0317109144542773
YMR202W	0	0	0.0316875460574797
YHR122W	0	0	0.0316642120765832
YGR146C	0	1	0.0316642120765832
YNR036C	0	0	0.0316409124356144
YHR190W	0	0	0.0316176470588235
YOR298C-A	0	0	0.0315944158706833
YFR032C	0	1	0.0315944158706833
YNL131W	0	0	0.0315712187958884
YKR055W	0	0	0.0315480557593544
YML125C	0	0	0.031524926686217
YAR014C	0	0	0.0315018315018315
YAL013W	0	0	0.0314787701317716
YLR064W	0	1	0.0314787701317716
YBR082C	0	0	0.0314557425018288
YBR136W	0	0	0.0314327485380117
YKL211C	0	0	0.0314097881665449
YMR267W	0	0	0.0313868613138686
YFL005W	0	0	0.0313639679066375
YNL070W	0	0	0.0313411078717201
YER076C	0	1	0.0313411078717201
YJL046W	0	1	0.0313411078717201
YIL014W	0	0	0.0313182811361981
YER088C	0	0	0.0312954876273654
YOR201C	0	0	0.0312727272727273
YKR035W-A	0	0	0.03125
YJL192C	0	0	0.0312273057371097
YNL300W	0	1	0.0312273057371097
Q0130	0	0	0.0312046444121916
YLL039C	0	0	0.0311820159535896
YAR031W	0	0	0.0311594202898551
YGR249W	0	0	0.0311368573497466
YGL066W	0	0	0.0311143270622287
YJR059W	0	0	0.0310918293564714
YBR183W	0	0	0.0310693641618497
YBR090C	0	1	0.0310693641618497
YLR192C	0	0	0.0310469314079422
YOR255W	0	0	0.031024531024531
Q0060	0	1	0.031024531024531
Q0075	0	1	0.031024531024531
Q0255	0	1	0.031024531024531
YAR035W	0	0	0.0310021629416006
YER074W-A	0	0	0.0309798270893372
YPL100W	0	0	0.0309575233981281
YGR066C	0	1	0.0309575233981281
YPR063C	0	1	0.0309575233981281
YOR157C	0	0	0.0309352517985612
YAL012W	0	0	0.0309130122214234
YBR066C	0	0	0.0308908045977011
YOR214C	0	1	0.0308908045977011
YDR042C	0	1	0.0308908045977011
YBR271W	0	0	0.0308686288585786
YFL031W	0	0	0.0308464849354376
YDR374C	0	1	0.0308464849354376
YKL057C	0	0	0.0308243727598566
YDR459C	0	0	0.0308022922636103
YLR418C	0	0	0.0307802433786686
YOL073C	0	1	0.0307802433786686
YBR087W	0	0	0.030758226037196
YBR017C	0	0	0.0307362401715511
YGR031W	0	1	0.0307362401715511
YHR043C	0	0	0.0307142857142857
YGR169C	0	0	0.0306923625981442
YHR086W	0	0	0.0306704707560628
YBR132C	0	0	0.0306486101211689
YJL047C	0	0	0.0306267806267806
YBL014C	0	0	0.0306049822064057
YDR056C	0	1	0.0306049822064057
YDR262W	0	1	0.0306049822064057
YMR108W	0	0	0.0305832147937411
YOL084W	0	1	0.0305832147937411
YKL213C	0	0	0.0305614783226724
YIL065C	0	0	0.0305397727272727
YBR281C	0	0	0.0305180979418027
YBL026W	0	0	0.0304964539007092
YPL188W	0	0	0.0304748405386251
YLR440C	0	0	0.0304532577903683
YMR231W	0	0	0.0304317055909413
YOR134W	0	0	0.0304101838755304
YCR075C	0	0	0.0303886925795053
YMR210W	0	0	0.0303672316384181
YPL137C	0	0	0.0303458009880028
Q0160	0	0	0.0303244005641749
YIL011W	0	1	0.0303244005641749
YML128C	0	0	0.0303030303030303
YMR251W	0	0	0.0302816901408451
YLR181C	0	0	0.0302603800140746
YPL097W	0	0	0.030239099859353
YMR023C	0	0	0.0302178496134926
YIR035C	0	1	0.0302178496134926
YPR164W	0	0	0.0301966292134831
YIL022W	0	0	0.0301754385964912
YLR066W	0	0	0.0301542776998597
YBR198C	0	0	0.0301331464611072
YJL027C	0	1	0.0301331464611072
YBR279W	0	0	0.0301120448179272
YAL056W	0	0	0.0300909727081875
YNL251C	0	0	0.0300699300699301
YBL023C	0	0	0.0300489168413697
YPL046C	0	0	0.0300279329608939
YGR244C	0	0	0.0300069783670621
YOL061W	0	0	0.0299860529986053
YOR213C	0	0	0.0299651567944251
YDR305C	0	0	0.0299442896935933
YIR029W	0	0	0.0299234516353514
YNL072W	0	0	0.0299026425591099
YOR086C	0	1	0.0299026425591099
YIL051C	0	0	0.0298818624044475
YMR140W	0	0	0.0298611111111111
YJL035C	0	0	0.0298403886190146
YML058W-A	0	0	0.0298196948682386
YOL044W	0	0	0.0297990297990298
YBR101C	0	0	0.0297783933518006
YPL148C	0	0	0.029757785467128
YLL040C	0	0	0.0297372060857538
YBL061C	0	0	0.0297166551485833
YLR300W	0	0	0.0296961325966851
YOL011W	0	0	0.0296756383712905
YLR104W	0	1	0.0296756383712905
YFR033C	0	0	0.0296551724137931
YBL086C	0	1	0.0296551724137931
YPR052C	0	0	0.0296347346657478
YIL056W	0	0	0.0296143250688705
YLR375W	0	1	0.0296143250688705
YKL079W	0	0	0.0295939435650379
YCR028C	0	0	0.0295735900962861
YGL254W	0	0	0.029553264604811
YML061C	0	0	0.029532967032967
YDL137W	0	0	0.029512697323267
YKR009C	0	0	0.0294924554183813
YDL113C	0	0	0.0294722412611378
YGL097W	0	0	0.0294520547945205
YLR142W	0	0	0.0294318959616701
YPL027W	0	0	0.0294117647058824
YEL021W	0	0	0.0293916609706083
YOR354C	0	0	0.0293715846994536
YPR194C	0	0	0.0293515358361775
YLL063C	0	0	0.029331514324693
YML023C	0	0	0.0293115201090661
YLR355C	0	0	0.029291553133515
YJL026W	0	0	0.0292716133424098
YGR194C	0	0	0.0292517006802721
YIL167W	0	0	0.0292318150917743
YPR134W	0	0	0.0292119565217391
YJR113C	0	0	0.0291921249151392
YEL066W	0	0	0.0291723202170963
YML029W	0	0	0.0291525423728814
YPR200C	0	0	0.0291327913279133
YOR137C	0	0	0.029113067027759
YHR079C-A	0	0	0.0290933694181326
YPR030W	0	0	0.0290736984448952
YCL030C	0	0	0.0290540540540541
YKR069W	0	0	0.0290344361917623
YBR155W	0	0	0.0290148448043185
YDR430C	0	0	0.0289952798381659
YCR020C	0	0	0.0289757412398922
YHR147C	0	0	0.028956228956229
YMR095C	0	0	0.0289367429340511
YMR275C	0	0	0.0289172831203766
YMR183C	0	0	0.0288978494623656
YER056C	0	0	0.0288784419073203
YLR229C	0	0	0.0288590604026846
YOR233W	0	0	0.0288397048960429
YOL138C	0	0	0.0288203753351206
YLR360W	0	0	0.028801071667783
YLR159W	0	1	0.028801071667783
YHL031C	0	0	0.0287817938420348
Q0070	0	0	0.0287625418060201
YOR065W	0	0	0.0287433155080214
YER107C	0	0	0.0287241148964596
YOR100C	0	0	0.0287049399198932
YEL009C	0	0	0.028685790527018
YOR040W	0	0	0.0286666666666667
YMR308C	0	0	0.0286475682878081
YBR197C	0	1	0.0286475682878081
YJR024C	0	1	0.0286475682878081
YIL098C	0	0	0.0286284953395473
YOR124C	0	0	0.0286094477711244
YBR143C	0	0	0.0285904255319149
YCR010C	0	0	0.0285714285714286
YML012W	0	0	0.0285524568393094
YAL051W	0	0	0.0285335102853351
YPL104W	0	0	0.0285145888594164
YKR030W	0	0	0.0284956925115971
YDR225W	0	0	0.028476821192053
Q0110	0	0	0.028457974851092
YNL243W	0	0	0.0284391534391534
YLR364W	0	1	0.0284391534391534
YHL016C	0	0	0.0284203569068077
YHR200W	0	0	0.0284015852047556
YMR123W	0	0	0.0283828382838284
YDL024C	0	0	0.0283641160949868
YDL188C	0	0	0.028345418589321
YHR112C	0	0	0.0283267457180501
YBR081C	0	0	0.0283080974325214
YLR161W	0	1	0.0283080974325214
YJR065C	0	0	0.0282894736842105
YGR122W	0	0	0.0282708744247206
YGL224C	0	0	0.0282522996057819
YDR322C-A	0	0	0.0282337491792515
YNL159C	0	0	0.0282152230971129
YGL115W	0	0	0.0281967213114754
YBR160W	0	0	0.028178243774574
YLR415C	0	1	0.028178243774574
YCL057W	0	0	0.0281597904387688
YHR132C	0	0	0.0281413612565445
YLR019W	0	0	0.0281229561805101
YML030W	0	1	0.0281229561805101
YBR252W	0	0	0.0281045751633987
YEL020C	0	1	0.0281045751633987
YAL049C	0	1	0.0281045751633987
YDR214W	0	0	0.0280862181580666
YDR402C	0	0	0.0280678851174935
YKL194C	0	0	0.0280495759947815
YMR126C	0	1	0.0280495759947815
YDR378C	0	0	0.0280312907431551
YBL040C	0	0	0.0280130293159609
YER061C	0	0	0.0279947916666667
YLR107W	0	0	0.0279765777488614
YMR251W-A	0	0	0.0279583875162549
YDR335W	0	0	0.0279402209226771
YAL030W	0	0	0.0279220779220779
YMR004W	0	0	0.0279039584685269
YHR068W	0	0	0.0278858625162127
YNL310C	0	0	0.0278677900194426
YDL246C	0	0	0.0278497409326425
YBR117C	0	0	0.027831715210356
YOR350C	0	1	0.027831715210356
YCL056C	0	1	0.027831715210356
YIL162W	0	0	0.0278137128072445
YML066C	0	0	0.0277957336780866
YGR037C	0	0	0.0277777777777778
YDR158W	0	0	0.0277598450613299
YMR086W	0	1	0.0277598450613299
YKL164C	0	0	0.027741935483871
YMR107W	0	1	0.027741935483871
YOL027C	0	0	0.0277240490006447
YBL105C	0	0	0.0277061855670103
YNL124W	0	0	0.0276883451384417
YOL001W	0	0	0.0276705276705277
YEL044W	0	0	0.0276527331189711
YOR130C	0	0	0.0276349614395887
YPL130W	0	0	0.0276172125883109
YML067C	0	0	0.027599486521181
YGR227W	0	0	0.0275817831943554
YLR007W	0	0	0.0275641025641026
[truncated: 3,790 more rows]
