# Supplementary material for: Computationally Driven, Quantitative Experiments Discover Genes Required for Mitochondrial Biogenesis
Source: PLoS Genet. 2009 Mar 20;5(3):e1000407. doi: 10.1371/journal.pgen.1000407 (PMC2648979; doi:10.1371/journal.pgen.1000407)
Supplement: Dataset S2 — Top 100 novel ensemble predictions for additional yeast biological processes. A zip file containing 387 tab-delimited text files of the ensemble predictions for the indicated Gene Ontology Biological Process Term. (21.70 MB GZ) [file pgen.1000407.s013.gz › GO_0000054.txt]

ORF	AnnotatedToTerm?	Uncharacterized_04152007?	Precision
YGR103W	0	0	0.5
YPL093W	1	0	0.5
YER006W	0	0	0.5
YGL099W	1	0	0.5
YDR101C	0	0	0.4
YLR293C	0	0	0.35
YMR047C	0	0	0.35
YER126C	0	0	0.35
YLL008W	0	0	0.35
YPL012W	0	0	0.35
YPL126W	0	0	0.35
YPL043W	0	0	0.35
YLR129W	0	0	0.35
YNR053C	1	0	0.35
YKL143W	1	0	0.35
YHR170W	1	0	0.35
YNL182C	0	0	0.35
YLR009W	0	0	0.35
YER036C	1	0	0.35
YPR016C	1	0	0.35
YMR229C	0	0	0.333333333333333
YDL014W	0	0	0.318181818181818
YLR335W	0	0	0.304347826086957
YGR245C	0	0	0.291666666666667
YLR336C	0	0	0.28
YHR088W	0	0	0.269230769230769
YOR046C	0	0	0.259259259259259
YCR072C	0	0	0.25
YNL141W	0	0	0.241379310344828
YOR098C	0	0	0.233333333333333
YDR165W	0	0	0.225806451612903
YKL078W	0	0	0.21875
YGR119C	0	0	0.212121212121212
YMR049C	0	0	0.205882352941176
YHR203C	0	0	0.2
YLR075W	0	0	0.194444444444444
YNL002C	0	0	0.189189189189189
YGR128C	0	0	0.184210526315789
YPR041W	0	0	0.181818181818182
YKR081C	0	0	0.181818181818182
YOR310C	0	0	0.181818181818182
YMR309C	0	0	0.181818181818182
YAL025C	0	0	0.181818181818182
YGR218W	1	0	0.181818181818182
YGL111W	0	0	0.180327868852459
YMR290C	0	0	0.180327868852459
YLR197W	0	0	0.180327868852459
YER127W	0	0	0.180327868852459
YDL153C	0	0	0.180327868852459
YHR081W	0	0	0.180327868852459
YGR145W	0	0	0.180327868852459
YHR197W	1	0	0.180327868852459
YJL050W	0	0	0.180327868852459
YLR276C	0	0	0.180327868852459
YHR052W	0	0	0.180327868852459
YLR340W	0	0	0.180327868852459
YMR235C	1	0	0.180327868852459
YGL029W	0	0	0.180327868852459
YHR085W	0	0	0.180327868852459
YKR082W	0	0	0.180327868852459
YOR206W	1	0	0.180327868852459
YGL078C	0	0	0.17741935483871
YJL148W	0	0	0.174603174603175
YPR112C	0	0	0.171875
YLR196W	0	0	0.169230769230769
YGL171W	0	0	0.166666666666667
YNL061W	0	0	0.164179104477612
YPL211W	0	0	0.161764705882353
YBR267W	0	0	0.159420289855072
YJR002W	0	0	0.157142857142857
YNL110C	0	0	0.154929577464789
YCL059C	0	0	0.152777777777778
YDR395W	0	0	0.150684931506849
YLL011W	0	0	0.148648648648649
YDR324C	0	0	0.146666666666667
YHR196W	0	0	0.144736842105263
YCL054W	0	0	0.142857142857143
YDR496C	0	0	0.141025641025641
YKL068W	0	0	0.139240506329114
YLR051C	0	0	0.1375
YKL009W	0	0	0.135802469135802
YBL039C	0	0	0.135416666666667
YLR222C	0	0	0.135416666666667
YJL033W	0	0	0.135416666666667
YLR409C	0	0	0.135416666666667
YOR056C	0	0	0.135416666666667
YDR083W	0	0	0.135416666666667
YDL060W	0	0	0.135416666666667
YEL054C	0	0	0.135416666666667
YFR002W	0	0	0.135416666666667
YOR004W	0	0	0.135416666666667
YJL122W	0	0	0.135416666666667
YOL041C	0	0	0.135416666666667
YPL146C	1	0	0.135416666666667
YAL035W	0	0	0.135416666666667
YIL115C	1	0	0.135416666666667
YNL207W	0	0	0.134020618556701
YNL308C	0	0	0.13265306122449
YOL077C	0	0	0.131313131313131
YDL051W	0	0	0.13
YHR066W	0	0	0.128712871287129
YLR347C	0	0	0.127450980392157
YJL109C	0	0	0.12621359223301
YBR079C	0	0	0.125
YNL248C	0	0	0.123809523809524
YGL092W	0	0	0.122641509433962
YOR063W	0	0	0.121495327102804
YLR175W	0	0	0.12037037037037
YOR294W	0	0	0.119266055045872
YKR024C	0	0	0.118181818181818
YGR173W	0	1	0.118181818181818
YIL133C	0	0	0.117117117117117
YML080W	0	0	0.116071428571429
YGR159C	0	0	0.115044247787611
YDR299W	0	0	0.114035087719298
YKL186C	0	0	0.11304347826087
YBL028C	0	0	0.112068965517241
YMR131C	0	0	0.111111111111111
YNL132W	0	0	0.111111111111111
YPR163C	0	0	0.111111111111111
YOL097C	0	0	0.111111111111111
YKL181W	0	0	0.111111111111111
YER110C	0	0	0.111111111111111
YGR187C	0	0	0.111111111111111
YPL226W	0	0	0.111111111111111
YDR429C	0	0	0.111111111111111
YDR091C	1	0	0.111111111111111
YOR145C	0	0	0.110236220472441
YJR042W	0	0	0.109375
YMR217W	0	0	0.108527131782946
YHR169W	0	0	0.107692307692308
YNL075W	0	0	0.106870229007634
YBR247C	0	0	0.106060606060606
YHR148W	0	0	0.105263157894737
YOR287C	0	0	0.104477611940299
YLR074C	0	0	0.103703703703704
YPL266W	0	0	0.103448275862069
YJL061W	0	0	0.103448275862069
YPL193W	0	0	0.103448275862069
YER082C	0	0	0.103448275862069
YLR432W	0	0	0.103448275862069
YIL019W	0	0	0.103448275862069
YPL131W	0	0	0.103448275862069
YDL148C	0	0	0.103448275862069
YKL172W	0	0	0.103448275862069
YDR361C	1	0	0.103448275862069
YBR142W	0	0	0.102739726027397
YFR001W	0	0	0.102040816326531
YJL010C	0	0	0.101351351351351
YKL021C	0	0	0.101190476190476
YGR264C	0	0	0.101190476190476
YDL031W	0	0	0.101190476190476
YKR060W	0	0	0.101190476190476
YBR034C	0	0	0.101190476190476
YDR087C	0	0	0.101190476190476
YHR069C	0	0	0.101190476190476
YNL255C	0	0	0.101190476190476
YIR026C	0	0	0.101190476190476
YOL010W	0	0	0.101190476190476
YKR056W	0	0	0.101190476190476
YNL151C	0	0	0.101190476190476
YOL124C	0	0	0.101190476190476
YGL097W	1	0	0.101190476190476
YEL026W	0	0	0.101190476190476
YOR361C	0	0	0.101190476190476
YKL180W	0	0	0.101190476190476
YOL022C	0	1	0.101190476190476
YPR143W	0	0	0.101190476190476
YFL002C	0	0	0.101190476190476
YLL034C	1	0	0.101190476190476
YDR398W	0	0	0.100591715976331
YER165W	0	0	0.1
YKL082C	0	0	0.0994152046783626
YKL144C	0	0	0.0988372093023256
YPL086C	0	0	0.0982658959537572
YGR200C	0	0	0.0977011494252874
YLR435W	0	0	0.0971428571428571
YNL313C	0	0	0.0965909090909091
YGR123C	0	0	0.096045197740113
YNL112W	0	0	0.0955056179775281
YLR249W	0	0	0.0949720670391061
YMR142C	0	0	0.0944444444444444
YNL163C	0	0	0.0939226519337017
YOR341W	0	0	0.0934065934065934
YNL062C	0	0	0.092896174863388
YDL063C	0	0	0.0923913043478261
YIR012W	0	0	0.0918918918918919
YJL191W	0	0	0.0913978494623656
YNL178W	0	0	0.0909090909090909
YFR031C-A	0	0	0.0904255319148936
YOR272W	0	0	0.0899470899470899
YGR280C	0	0	0.0894736842105263
YMR269W	0	0	0.0890052356020942
YLR397C	0	0	0.0885416666666667
YLR106C	0	0	0.0880829015544041
YLR002C	0	0	0.0876288659793814
YDR184C	0	0	0.0871794871794872
YJR145C	0	0	0.086734693877551
YBL054W	0	0	0.0862944162436548
YFR032C-A	0	0	0.0858585858585859
YKR092C	0	0	0.085427135678392
YMR308C	0	0	0.085
YGR090W	0	0	0.0845771144278607
YPR137W	0	0	0.0841584158415842
YDL213C	0	0	0.083743842364532
YGL103W	0	0	0.0837209302325581
YML073C	0	0	0.0837209302325581
YLR449W	0	0	0.0837209302325581
YER002W	0	0	0.0837209302325581
YIL110W	0	0	0.0837209302325581
YMR093W	0	0	0.0837209302325581
YJL069C	0	0	0.0837209302325581
YJR124C	0	1	0.0837209302325581
YBR084W	0	0	0.0837209302325581
YDR161W	0	0	0.0837209302325581
YNL124W	0	0	0.0837209302325581
YGL195W	0	0	0.0837209302325581
YNL302C	1	0	0.0837209302325581
YLR150W	0	0	0.0833333333333333
YOR001W	0	0	0.0829493087557604
YGL246C	0	0	0.0825688073394495
YKR025W	0	0	0.0822510822510823
YHR089C	0	0	0.0822510822510823
YLR146C	0	0	0.0822510822510823
YDL083C	0	0	0.0822510822510823
YOR119C	0	0	0.0822510822510823
YDL082W	0	0	0.0822510822510823
YHR065C	0	0	0.0822510822510823
YOL061W	0	0	0.0822510822510823
YIL018W	0	0	0.0822510822510823
YGR158C	0	0	0.0822510822510823
YDR418W	0	0	0.0822510822510823
YNL085W	0	0	0.0822510822510823
YAL059W	1	0	0.0822510822510823
YOR096W	0	0	0.0818965517241379
YJR041C	0	0	0.0815450643776824
YLR003C	0	0	0.0811965811965812
YOR281C	0	0	0.0808510638297872
YMR239C	0	0	0.0805084745762712
YOL080C	0	0	0.080168776371308
YOR252W	0	1	0.080168776371308
YDR060W	0	0	0.08
YBL087C	0	0	0.08
YGL076C	0	0	0.08
YML103C	0	0	0.08
YDR465C	0	0	0.08
YPL239W	0	0	0.08
YKL205W	0	0	0.08
YER025W	0	0	0.08
YML024W	0	0	0.08
YBR154C	0	0	0.08
YLR448W	0	0	0.08
YDR021W	0	0	0.08
YJL041W	1	0	0.08
YDR211W	0	0	0.0796812749003984
YEL055C	0	0	0.0793650793650794
YOR234C	0	0	0.0790513833992095
YJR144W	0	0	0.078740157480315
YKL014C	0	0	0.0784313725490196
YHL013C	0	1	0.0784313725490196
YER049W	0	0	0.078125
YOL039W	0	0	0.0778210116731518
YIL064W	0	0	0.0775193798449612
YIL127C	0	0	0.0772200772200772
YGL123W	0	0	0.0769230769230769
YGR118W	0	0	0.0766283524904215
YDL112W	0	0	0.0763358778625954
YPL169C	0	0	0.0760456273764259
YOR168W	0	0	0.0757575757575758
YDL208W	0	0	0.0754716981132075
YML093W	0	0	0.075187969924812
YNR054C	0	0	0.0749063670411985
YER117W	0	0	0.0746268656716418
YGR214W	0	0	0.0743494423791822
YGL120C	0	0	0.0740740740740741
YCR057C	0	0	0.0738007380073801
YLR186W	0	0	0.0735294117647059
YHR128W	0	0	0.0732600732600733
YDR023W	0	0	0.072992700729927
YHL033C	0	0	0.0727272727272727
YOR260W	0	0	0.072463768115942
YHR010W	0	0	0.0722021660649819
YPR144C	0	0	0.0719424460431655
YMR129W	0	0	0.0716845878136201
YOR095C	0	0	0.0714285714285714
YJL098W	0	0	0.0711743772241993
YDL201W	0	0	0.0709219858156028
YJR070C	0	0	0.0706713780918728
YGR285C	0	0	0.0704225352112676
YDR190C	0	0	0.0701754385964912
YNL067W	0	0	0.0699300699300699
YDL136W	0	0	0.0696864111498258
YHR064C	0	0	0.0694444444444444
YPR110C	0	0	0.069204152249135
YNL189W	0	0	0.0689655172413793
YKL006W	0	0	0.0687285223367698
YLR325C	0	0	0.0684931506849315
YPL243W	0	0	0.068259385665529
YGR272C	0	0	0.0680272108843537
YDR449C	0	0	0.0677966101694915
YMR128W	0	0	0.0675675675675676
YAR002W	0	0	0.0673400673400673
YLR017W	0	0	0.0671140939597315
YJL111W	0	0	0.0668896321070234
YDR120C	0	0	0.0666666666666667
YLR441C	0	0	0.0664451827242525
YOR276W	0	0	0.0662251655629139
YDR300C	0	0	0.066006600660066
YOR243C	0	0	0.0657894736842105
YDR172W	0	0	0.0655737704918033
YDR365C	0	0	0.065359477124183
YKL191W	0	0	0.0651465798045603
YCL031C	0	0	0.0649350649350649
YNL232W	0	0	0.0647249190938511
YHR068W	0	0	0.0645161290322581
YOR224C	0	0	0.0643086816720257
YMR080C	0	0	0.0641025641025641
YPL050C	0	0	0.0638977635782748
YGR081C	0	0	0.0638297872340425
YLR192C	0	0	0.0638297872340425
YDL116W	0	0	0.0638297872340425
YDL150W	0	0	0.0638297872340425
YDR002W	0	0	0.0638297872340425
YMR116C	0	0	0.0638297872340425
YGR034W	0	0	0.0638297872340425
YGR083C	0	0	0.0638297872340425
YGR085C	0	0	0.0638297872340425
YNR038W	0	0	0.0638297872340425
YMR310C	0	0	0.0638297872340425
YIL096C	0	0	0.0638297872340425
YGR095C	0	0	0.0638297872340425
YOR078W	0	0	0.0638297872340425
YIL052C	0	0	0.0638297872340425
YGL172W	1	0	0.0638297872340425
YDL143W	0	0	0.0636363636363636
YML063W	0	0	0.0634441087613293
YLR068W	0	0	0.0632530120481928
YDL081C	0	0	0.0630630630630631
YJL190C	0	0	0.062874251497006
YDR339C	0	0	0.0626865671641791
YMR146C	0	0	0.0625
YDR321W	0	0	0.0623145400593472
YPR010C	0	0	0.0621301775147929
YHR021C	0	0	0.0619469026548673
YGL030W	0	0	0.0617647058823529
YBL072C	0	0	0.06158357771261
YPR132W	0	0	0.0614035087719298
YFR009W	0	0	0.0612244897959184
YMR014W	0	0	0.061046511627907
YBR189W	0	0	0.0608695652173913
YDR399W	0	0	0.0606936416184971
YLR060W	0	0	0.0605187319884726
YOR101W	0	0	0.0603448275862069
YJL125C	0	0	0.0601719197707736
YBR084C-A	0	0	0.06
YDR382W	0	0	0.0598290598290598
YMR194W	0	0	0.0596590909090909
YJR007W	0	0	0.0594900849858357
YPR118W	0	0	0.0593220338983051
YPL237W	0	0	0.0591549295774648
YJL080C	0	0	0.0589887640449438
YDR471W	0	0	0.0588235294117647
YDL167C	0	0	0.058659217877095
YKR026C	0	0	0.0584958217270195
YPL090C	0	0	0.0583333333333333
YPR102C	0	0	0.0581717451523546
YMR260C	0	0	0.0580110497237569
YNL022C	0	0	0.0578512396694215
YKL057C	0	0	0.0576923076923077
YPL037C	0	0	0.0575342465753425
YOR335C	0	0	0.0573770491803279
YML031W	0	0	0.0572207084468665
YPL217C	0	0	0.0570652173913043
YDR045C	0	0	0.0569105691056911
YNL247W	0	0	0.0567567567567568
YAL036C	0	0	0.0566037735849057
YJL011C	0	0	0.0564516129032258
YOR116C	0	0	0.0563002680965147
YOL142W	0	0	0.0561497326203209
YEL042W	0	0	0.056
YCR031C	0	0	0.0558510638297872
YOL144W	0	0	0.0557029177718833
YDR412W	0	0	0.0556792873051225
YPR169W	0	0	0.0556792873051225
YER107C	0	0	0.0556792873051225
YLL045C	0	0	0.0556792873051225
YJR064W	0	0	0.0556792873051225
YOR204W	0	0	0.0556792873051225
YGR155W	0	0	0.0556792873051225
YNL186W	0	0	0.0556792873051225
YKL125W	0	0	0.0556792873051225
YGR195W	0	0	0.0556792873051225
YKR057W	0	0	0.0556792873051225
YOL021C	0	0	0.0556792873051225
YOR312C	0	0	0.0556792873051225
YKL099C	0	0	0.0556792873051225
YDR381W	0	0	0.0556792873051225
YHR020W	0	0	0.0556792873051225
YJR063W	0	0	0.0556792873051225
YLR018C	0	0	0.0556792873051225
YNL113W	0	0	0.0556792873051225
YDR280W	0	0	0.0556792873051225
YIL079C	0	0	0.0556792873051225
YPL198W	0	0	0.0556792873051225
YNL256W	0	0	0.0556792873051225
YDL111C	0	0	0.0556792873051225
YOR207C	0	0	0.0556792873051225
YLR406C	0	0	0.0556792873051225
YLR264W	0	0	0.0556792873051225
YDL166C	1	0	0.0556792873051225
YOR210W	0	0	0.0556792873051225
YMR121C	0	0	0.0556792873051225
YBR025C	0	0	0.0556792873051225
YIL148W	0	0	0.0556792873051225
YDR192C	0	0	0.0556792873051225
YHL039W	0	0	0.0556792873051225
YKL004W	0	0	0.0556792873051225
YOR091W	0	0	0.0556792873051225
YER171W	0	0	0.0556792873051225
YER102W	0	0	0.0556792873051225
YNL175C	0	0	0.0556792873051225
YOL123W	0	0	0.0556792873051225
YLR244C	0	0	0.0556792873051225
YNL096C	0	0	0.0556792873051225
YJR072C	0	1	0.0556792873051225
YPR060C	0	0	0.0556792873051225
YIL063C	1	0	0.0556792873051225
YJR132W	0	0	0.0556792873051225
YOL127W	0	0	0.0556792873051225
YDR447C	0	0	0.0556792873051225
YDR075W	0	0	0.0556792873051225
YER131W	0	0	0.0556792873051225
YDR312W	0	0	0.0556792873051225
YPL183C	0	1	0.0556792873051225
YNL209W	0	0	0.0556792873051225
YDR245W	0	0	0.0556792873051225
YGR262C	0	0	0.0556792873051225
YBR143C	0	0	0.0556792873051225
YGL147C	0	0	0.0556792873051225
YOL121C	1	0	0.0556792873051225
YPR187W	0	0	0.0556792873051225
YOR340C	0	0	0.0556792873051225
YPL117C	0	0	0.0556792873051225
YNL123W	0	0	0.0556792873051225
YLR287C-A	0	0	0.0556792873051225
YML106W	0	0	0.0556792873051225
YOR151C	0	0	0.0556792873051225
YAL003W	0	0	0.0556792873051225
YHL011C	0	0	0.0556792873051225
YLR405W	0	0	0.0556792873051225
YDR346C	0	0	0.0556792873051225
YBL004W	0	0	0.0556792873051225
YOR094W	0	0	0.0556792873051225
YJL039C	0	0	0.0556792873051225
YPL081W	0	0	0.0556792873051225
YOL040C	1	0	0.0556792873051225
YIL149C	0	0	0.0555555555555556
YHR143W-A	0	0	0.0554323725055432
YGR148C	0	0	0.0553097345132743
YML010W	0	0	0.0551876379690949
YGR211W	0	0	0.0550660792951542
YJL183W	0	0	0.0549450549450549
YDL229W	0	0	0.0548245614035088
YGL135W	0	0	0.0547045951859956
YLR243W	0	1	0.0547045951859956
YNL064C	0	0	0.0545851528384279
YKL154W	0	0	0.0544662309368192
YPL220W	0	0	0.0543478260869565
YNL119W	0	0	0.0542299349240781
YML022W	0	0	0.0541125541125541
YML074C	0	0	0.0539956803455724
YOR182C	0	0	0.0538793103448276
YOR021C	0	0	0.0537634408602151
YNL001W	0	0	0.0536480686695279
YLR048W	0	0	0.0535331905781585
YGR251W	0	0	0.0534188034188034
YHR133C	0	0	0.0533049040511727
YDR450W	0	0	0.0531914893617021
YKR079C	0	0	0.0530785562632696
YPR190C	0	0	0.0529661016949153
YNR046W	0	0	0.0528541226215645
YMR012W	0	0	0.0527426160337553
YBR155W	0	0	0.0526315789473684
YPL263C	0	1	0.0526315789473684
YJL014W	0	0	0.0525210084033613
YDL042C	0	0	0.0524109014675052
YER009W	0	0	0.0523012552301255
YCR016W	0	0	0.0521920668058455
YOL125W	0	0	0.0520833333333333
YLR029C	0	0	0.051975051975052
YOL139C	0	0	0.0518672199170125
YPL212C	0	0	0.05175983436853
YBL079W	0	0	0.0516528925619835
YJR094W-A	0	0	0.0515463917525773
YLR061W	0	0	0.051440329218107
YIL078W	0	0	0.0513347022587269
YGR162W	0	0	0.0512295081967213
YIL020C	0	0	0.0511247443762781
YDR152W	0	1	0.0511247443762781
YDR025W	0	0	0.0510204081632653
YPL079W	0	0	0.0509164969450102
YBR181C	0	0	0.0508130081300813
YML125C	0	0	0.050709939148073
YGL016W	0	0	0.0506072874493927
YBL092W	0	0	0.0505050505050505
YOL093W	0	0	0.0504032258064516
YJL138C	0	0	0.0503018108651912
YLR401C	0	0	0.0502008032128514
YOL052C	0	0	0.0501002004008016
YGL169W	0	0	0.05
YBR191W	0	0	0.0499001996007984
YNR015W	0	0	0.049800796812749
YKR094C	0	0	0.0497017892644135
YJL145W	0	0	0.0496031746031746
YLR172C	0	0	0.0495049504950495
YBL027W	0	0	0.0494071146245059
YJL198W	0	0	0.0493096646942801
YLR223C	0	0	0.0492125984251969
YOR315W	0	0	0.0491159135559921
YLR221C	0	0	0.0490196078431373
YJR069C	0	0	0.0489236790606654
YOL136C	0	0	0.048828125
YIL091C	0	1	0.048828125
YBR061C	0	0	0.0487329434697856
YCL011C	0	0	0.0486381322957198
YOR061W	0	0	0.0485436893203883
YHR040W	0	0	0.0484496124031008
YBR017C	0	0	0.0483558994197292
YDL030W	0	0	0.0482625482625483
YDR121W	0	0	0.0481695568400771
YPL235W	0	0	0.0480769230769231
YJL177W	0	0	0.0479846449136276
YBR158W	0	0	0.0478927203065134
YKR059W	0	0	0.0478011472275335
YBR118W	0	0	0.0477099236641221
YIL008W	0	0	0.0477064220183486
YMR242C	0	0	0.0477064220183486
YOR293W	0	0	0.0477064220183486
YPL143W	0	0	0.0477064220183486
YOL120C	0	0	0.0477064220183486
YCR035C	0	0	0.0477064220183486
YBL014C	0	0	0.0477064220183486
YIL035C	0	0	0.0477064220183486
YNL292W	0	0	0.0477064220183486
YNR003C	0	0	0.0477064220183486
YBR069C	0	0	0.0477064220183486
YCR047C	0	0	0.0477064220183486
YNR012W	0	0	0.0477064220183486
YDR454C	0	0	0.0477064220183486
YKL056C	0	0	0.0477064220183486
YHR062C	0	0	0.0477064220183486
YLR287C	0	1	0.0477064220183486
YOR108W	0	0	0.0477064220183486
YER168C	0	0	0.0477064220183486
YLR167W	0	0	0.0477064220183486
YPR074C	0	0	0.0477064220183486
YLR022C	1	0	0.0477064220183486
YKL156W	0	0	0.0476190476190476
YDR064W	0	0	0.0475319926873857
YBR048W	0	0	0.0474452554744526
YPL207W	0	1	0.0474452554744526
YDL075W	0	0	0.0473588342440801
YNL299W	0	0	0.0472727272727273
YHR141C	0	0	0.0471869328493648
YLR333C	0	0	0.0471014492753623
YNL162W	0	0	0.0470162748643761
YLR344W	0	0	0.0469314079422383
YOR359W	0	0	0.0468468468468468
YKL182W	0	0	0.0467625899280576
YML043C	0	0	0.0466786355475763
YLL024C	0	0	0.046594982078853
YML056C	0	1	0.046594982078853
YJL130C	0	0	0.0465116279069767
YBR121C	0	0	0.0464285714285714
YPR062W	0	0	0.0463458110516934
YDL043C	0	0	0.0462633451957295
YPL208W	0	0	0.0461811722912966
YDR500C	0	0	0.0460992907801418
YAL019W	0	0	0.0460176991150442
YIL145C	0	0	0.0459363957597173
YJL208C	0	0	0.0458553791887125
YLR372W	0	0	0.0457746478873239
YIL103W	0	0	0.0456942003514939
YLR384C	0	0	0.0456140350877193
YER086W	0	0	0.0455341506129597
YPR069C	0	0	0.0454545454545455
YBR088C	0	0	0.0453752181500873
YBL003C	0	0	0.0452961672473868
YIL038C	0	0	0.0452173913043478
YJR003C	0	0	0.0451388888888889
YBL024W	0	0	0.0450606585788562
YML026C	0	0	0.0449826989619377
YJL008C	0	0	0.0449050086355786
YMR153W	0	0	0.0448275862068966
YAL033W	0	0	0.044750430292599
YMR301C	0	0	0.0446735395189003
YNL102W	0	0	0.0445969125214408
YER148W	0	0	0.0445205479452055
YBR249C	0	0	0.0444444444444444
YJR097W	0	0	0.0443686006825939
YHR193C	0	0	0.0442930153321976
YCR053W	0	0	0.0442176870748299
YKL216W	0	0	0.0441426146010187
YBL018C	0	0	0.0440677966101695
YLR291C	0	0	0.0439932318104907
YDL122W	0	0	0.0439189189189189
YER029C	0	0	0.0438448566610455
YGL247W	0	0	0.0437710437710438
YLR285W	0	0	0.0436974789915966
YOR370C	0	0	0.0436241610738255
YMR300C	0	0	0.0435510887772194
YER030W	0	0	0.0434782608695652
YLL035W	0	0	0.0434056761268781
YHR013C	0	0	0.0433333333333333
YGL031C	0	0	0.043261231281198
YER099C	0	0	0.0431893687707641
YGL189C	0	0	0.0431177446102819
YOL115W	0	0	0.043046357615894
YDR170C	0	0	0.0429752066115702
YGR283C	0	0	0.0429042904290429
YGR027C	0	0	0.042833607907743
YOR048C	0	0	0.0427631578947368
YER056C-A	0	0	0.0426929392446634
YER055C	0	0	0.0426229508196721
YER074W	0	0	0.0425531914893617
YHL001W	0	0	0.042483660130719
YPL273W	0	0	0.0424143556280587
YHR216W	0	0	0.0423452768729642
YBL068W	0	0	0.0422764227642276
YFL001W	0	0	0.0422077922077922
YAR008W	0	0	0.0421393841166937
YDL036C	0	0	0.0420711974110032
YLR014C	0	0	0.0420032310177706
YER056C	0	0	0.0419354838709677
YKL024C	0	0	0.0418679549114332
YOR047C	0	0	0.0418006430868167
YML082W	0	0	0.0417335473515249
YER118C	0	0	0.0416666666666667
YER105C	0	0	0.0416
YPL227C	0	0	0.0415335463258786
YMR125W	0	0	0.0414673046251994
YMR179W	0	0	0.0414012738853503
YOR369C	0	0	0.041335453100159
YHR187W	0	0	0.0412698412698413
YPL038W	0	0	0.0412044374009509
YDL084W	0	0	0.0411392405063291
YFL045C	0	0	0.0410742496050553
YNR027W	0	0	0.0410094637223975
YMR246W	0	0	0.0409448818897638
YGR094W	0	0	0.0408805031446541
YGR030C	0	0	0.0408163265306122
YNL301C	0	0	0.0407523510971787
YDR227W	0	0	0.0406885758998435
YKR095W	0	0	0.040625
YNL227C	0	0	0.0405616224648986
YPR080W	0	0	0.0404984423676012
YLL048C	0	0	0.0404354587869362
YGL070C	0	0	0.0403726708074534
YIL039W	0	0	0.0403100775193798
YHL015W	0	0	0.0402476780185759
YEL029C	0	0	0.0401854714064915
YMR177W	0	0	0.0401234567901235
YLR130C	0	0	0.0400616332819723
YPL160W	0	0	0.04
YGR061C	0	0	0.0399385560675883
YHR046C	0	0	0.0398773006134969
YBL036C	0	0	0.0398162327718224
YLR215C	0	0	0.0397553516819572
YOR160W	0	0	0.0396946564885496
YOL002C	0	0	0.0396341463414634
YPR186C	0	0	0.0395738203957382
YLR316C	0	0	0.0395136778115502
YMR285C	0	0	0.039453717754173
YIL142W	0	0	0.0393939393939394
YIL021W	0	0	0.0393343419062027
YHR144C	0	0	0.0392749244712991
YDR397C	0	0	0.0392156862745098
YIL104C	0	0	0.0391566265060241
YDL189W	0	0	0.0390977443609023
YPL210C	0	0	0.039039039039039
YDR110W	0	0	0.0389805097451274
YOR308C	0	0	0.0389221556886228
YDL074C	0	0	0.038863976083707
YLR083C	0	1	0.038863976083707
YJR123W	0	0	0.0388059701492537
YGL086W	0	0	0.0387481371087928
YLR084C	0	0	0.0386904761904762
YMR307W	0	0	0.0386329866270431
YML065W	0	0	0.0385756676557863
YFR005C	0	0	0.0385185185185185
YIL085C	0	0	0.0384615384615385
YGR054W	0	0	0.0384047267355982
YGL244W	0	0	0.0383480825958702
YMR044W	0	0	0.0382916053019146
YLR185W	0	0	0.0382352941176471
YJL074C	0	0	0.0381791483113069
YLR180W	0	0	0.0381231671554252
YDL191W	0	0	0.0380673499267936
YNR009W	0	0	0.0380116959064327
YPR125W	0	0	0.037956204379562
YGR024C	0	0	0.0379008746355685
YKL081W	0	0	0.0378457059679767
YML018C	0	1	0.0378457059679767
YOL094C	0	0	0.0377906976744186
YGL207W	0	0	0.0377358490566038
YLR430W	0	0	0.0376811594202899
YOR209C	0	0	0.0376266280752533
YJR147W	0	0	0.0375722543352601
YOR253W	0	0	0.0375180375180375
YDL205C	0	0	0.037463976945245
YOR241W	0	0	0.037410071942446
YMR108W	0	0	0.0373563218390805
YJL136C	0	0	0.0373027259684362
YMR230W	0	0	0.0372492836676218
YDL236W	0	0	0.0371959942775393
YKL173W	0	0	0.0371428571428571
YBR021W	0	0	0.0370898716119829
YKR063C	0	0	0.037037037037037
YOR167C	0	0	0.0369843527738265
YJR016C	0	0	0.0369318181818182
YHR204W	0	0	0.0368794326241135
YDR527W	0	0	0.0368271954674221
YFL023W	0	0	0.0367751060820368
YLL036C	0	0	0.0367231638418079
YNL030W	0	0	0.0366713681241185
YHR120W	0	0	0.0366197183098592
YHR154W	0	0	0.0365682137834037
YPL122C	0	0	0.0365168539325843
YJR076C	0	0	0.0364656381486676
YGR082W	0	0	0.0364145658263305
YPR043W	0	0	0.0363636363636364
YGL155W	0	0	0.0363128491620112
YOL028C	0	0	0.0362622036262204
YJL025W	0	0	0.0362116991643454
YGR177C	0	0	0.0361613351877608
YKL110C	0	0	0.0361111111111111
YOR039W	0	0	0.0360610263522885
YDR012W	0	0	0.03601108033241
YGL019W	0	0	0.0359612724757953
YGR208W	0	0	0.0359116022099447
YPR033C	0	0	0.0358620689655172
YOR274W	0	0	0.0358126721763085
YPR104C	0	0	0.0357634112792297
YKL029C	0	0	0.0357142857142857
YML105C	0	0	0.0356652949245542
YHR070W	0	0	0.0356164383561644
YIL047C	0	0	0.0355677154582763
YJL054W	0	0	0.0355191256830601
YOR133W	0	0	0.0354706684856753
YNL149C	0	0	0.0354223433242507
YJL189W	0	0	0.0353741496598639
YPL063W	0	0	0.0353260869565217
YJL194W	0	0	0.0352781546811398
YHL012W	0	0	0.035230352303523
YNL154C	0	0	0.0351826792963464
YDL171C	0	0	0.0351351351351351
YDR062W	0	0	0.0350877192982456
YBR009C	0	0	0.0350404312668464
YDR098C	0	0	0.0349932705248991
YDR341C	0	0	0.0349462365591398
YNL068C	0	0	0.0348993288590604
YMR234W	0	0	0.0348525469168901
YOR295W	0	0	0.034805890227577
YDR331W	0	0	0.0347593582887701
YHR201C	0	0	0.0347129506008011
YDR037W	0	0	0.0346666666666667
YOR355W	0	0	0.0346205059920107
YML023C	0	0	0.0345744680851064
YOR305W	0	0	0.0345285524568393
YLR388W	0	0	0.0344827586206897
YGR185C	0	0	0.0344370860927152
YDR335W	0	0	0.0343915343915344
YBL035C	0	0	0.0343461030383091
YKL214C	0	0	0.0343007915567282
YOR051C	0	1	0.0343007915567282
YMR138W	0	0	0.0342555994729908
YNL069C	0	0	0.0342105263157895
YBL020W	0	0	0.0341655716162943
YGL201C	0	0	0.0341207349081365
YJL104W	0	0	0.0340760157273919
YDR385W	0	0	0.0340314136125654
YCL050C	0	0	0.0339869281045752
YPL157W	0	0	0.0339425587467363
YBR271W	0	0	0.0338983050847458
YMR006C	0	0	0.0338541666666667
YML113W	0	0	0.0338101430429129
YBR092C	0	0	0.0337662337662338
YNL021W	0	0	0.0337224383916991
YBR248C	0	0	0.0336787564766839
YOR123C	0	0	0.0336351875808538
YNR024W	0	1	0.0336351875808538
YOR232W	0	0	0.0335917312661499
YMR061W	0	0	0.0335483870967742
YIL005W	0	0	0.0335051546391753
YHR167W	0	0	0.0334620334620335
YIL134W	0	0	0.0334190231362468
YIL069C	0	0	0.0333761232349166
YDR159W	0	0	0.0333333333333333
YKR080W	0	0	0.0332906530089629
YIL026C	0	0	0.0332480818414322
YDL064W	0	0	0.033205619412516
YLR272C	0	0	0.0331632653061225
YJL121C	0	0	0.0331210191082803
YMR318C	0	0	0.0330788804071247
YAR071W	0	0	0.0330368487928844
YGR005C	0	0	0.032994923857868
YPR048W	0	1	0.032994923857868
YGL238W	0	0	0.0329531051964512
YPR175W	0	0	0.0329113924050633
YER031C	0	0	0.0328697850821745
YHR165C	0	0	0.0328282828282828
YDR119W	0	1	0.0328282828282828
YPR088C	0	0	0.0327868852459016
YJL076W	0	0	0.0327455919395466
YFL022C	0	0	0.0327044025157233
YMR211W	0	0	0.0326633165829146
YJR055W	0	0	0.0326223337515684
YML126C	0	0	0.0325814536340852
YLR420W	0	0	0.032540675844806
YGL148W	0	0	0.0325
YOR254C	0	0	0.0324594257178527
YLR183C	0	0	0.0324189526184539
YBL002W	0	0	0.0323785803237858
YDL061C	0	0	0.0323383084577114
YEL040W	0	0	0.0322981366459627
YLR328W	0	0	0.032258064516129
YLR455W	0	0	0.0322180916976456
YJL035C	0	0	0.0321782178217822
YGR186W	0	0	0.0321384425216316
YER043C	0	0	0.0320987654320988
YDR097C	0	0	0.032059186189889
YKL120W	0	0	0.0320197044334975
YER048C	0	1	0.0320197044334975
YBL042C	0	0	0.031980319803198
YCR043C	0	1	0.031980319803198
YER172C	0	0	0.0319410319410319
YER114C	0	0	0.0319018404907975
YNL153C	0	0	0.0318627450980392
YGL105W	0	0	0.0318237454100367
YJL184W	0	0	0.0317848410757946
YCR077C	0	0	0.0317460317460317
YDR464W	0	0	0.0317073170731707
YDR198C	0	0	0.0316686967113276
YJR143C	0	0	0.0316301703163017
YDR492W	0	0	0.031591737545565
YGL170C	0	0	0.0315533980582524
YMR268C	0	0	0.0315151515151515
YAR015W	0	0	0.0314769975786925
YER156C	0	1	0.0314769975786925
YML036W	0	0	0.0314389359129383
YOR212W	0	0	0.0314009661835749
YKR099W	0	0	0.0313630880579011
YOR153W	0	0	0.0313253012048193
YLR134W	0	0	0.0312876052948255
YPR133C	0	0	0.03125
YOR213C	0	0	0.0312124849939976
YBL055C	0	0	0.0311750599520384
YKL106W	0	0	0.0311377245508982
YPR189W	0	0	0.0311004784688995
YLR059C	0	0	0.031063321385902
YGL173C	0	0	0.0310262529832936
YER174C	0	0	0.0309892729439809
YBR115C	0	0	0.030952380952381
YDL055C	0	0	0.0309155766944114
YGL113W	0	0	0.0308788598574822
YNL244C	0	0	0.0308422301304864
YDL207W	0	0	0.0308056872037915
YIL094C	0	0	0.0307692307692308
YDR226W	0	0	0.0307328605200946
YOR323C	0	0	0.0306965761511216
YKR038C	0	0	0.0306603773584906
YGL058W	0	0	0.0306242638398115
YLR020C	0	0	0.0305882352941176
YCL063W	0	0	0.0305522914218566
YDR206W	0	0	0.0305164319248826
YNL221C	0	0	0.0304806565064478
YOL090W	0	0	0.0304449648711944
YJR105W	0	0	0.0304093567251462
YLR007W	0	0	0.0303738317757009
YGL020C	0	0	0.0303383897316219
YDR440W	0	0	0.0303030303030303
YPR017C	0	0	0.030267753201397
YNL188W	0	0	0.0302325581395349
YDR372C	0	0	0.0301974448315912
YHR027C	0	0	0.0301624129930394
YNL206C	0	0	0.0301274623406721
YOR236W	0	0	0.0300925925925926
YIL158W	0	1	0.0300925925925926
YKR036C	0	0	0.0300578034682081
YLR359W	0	0	0.0300230946882217
YOR143C	0	0	0.0299884659746251
YGR276C	0	0	0.0299539170506912
YJR032W	0	0	0.0299194476409666
YMR123W	0	0	0.0298850574712644
YLR451W	0	0	0.0298507462686567
YML014W	0	0	0.0298165137614679
YDR499W	0	0	0.0297823596792669
YBR156C	0	0	0.0297482837528604
YDR044W	0	0	0.0297142857142857
YDR279W	0	0	0.0296803652968037
YGL234W	0	0	0.0296465222348917
YBL009W	0	0	0.0296127562642369
YMR143W	0	0	0.0295790671217292
YBR029C	0	0	0.0295454545454545
YGL257C	0	0	0.0295119182746879
YPR009W	0	0	0.0294784580498866
YMR212C	0	0	0.029445073612684
YML086C	0	0	0.0294117647058824
YLR008C	0	0	0.0293785310734463
YKL210W	0	0	0.0293453724604966
YBR030W	0	0	0.0293122886133033
YOR342C	0	1	0.0293122886133033
YBL052C	0	0	0.0292792792792793
YOL072W	0	0	0.0292463442069741
YML075C	0	0	0.0292134831460674
YDR081C	0	0	0.0291806958473625
YNL166C	0	0	0.0291479820627803
YDL219W	0	0	0.0291153415453527
YDL040C	0	0	0.029082774049217
YML062C	0	0	0.0290502793296089
YLR154C	0	0	0.0290178571428571
YDL130W	0	0	0.0289855072463768
YDR212W	0	0	0.0289532293986637
YIL128W	0	0	0.0289210233592881
YJL200C	0	1	0.0289210233592881
YPR145W	0	0	0.0288888888888889
YOR271C	0	1	0.0288888888888889
YDR180W	0	0	0.0288568257491676
YGR078C	0	0	0.0288248337028825
YLR015W	0	0	0.0287929125138427
YIL030C	0	0	0.0287610619469027
YKL166C	0	0	0.0287292817679558
YNL262W	0	0	0.0286975717439294
YER007C-A	0	0	0.0286659316427784
YBR031W	0	0	0.0286343612334802
YBL069W	0	0	0.0286028602860286
YCR059C	0	0	0.0285714285714286
YJL117W	0	0	0.0285400658616905
YIL131C	0	0	0.0285087719298246
YDR086C	0	0	0.0284775465498357
YMR219W	0	0	0.0284463894967177
YGR147C	0	0	0.0284153005464481
YJL186W	0	0	0.0283842794759825
YPR056W	0	0	0.0283533260632497
YHR005C-A	0	0	0.028322440087146
YOR016C	0	0	0.0282916213275299
YPL128C	0	0	0.0282608695652174
YOR074C	0	0	0.0282301845819761
YDR390C	0	0	0.0281995661605206
YGR004W	0	0	0.028169014084507
YGR152C	0	0	0.0281385281385281
YLR105C	0	0	0.0281081081081081
YDR144C	0	0	0.0280777537796976
YGL243W	0	0	0.0280474649406688
YPL020C	0	0	0.0280172413793103
YBR252W	0	0	0.0279870828848224
YDR156W	0	0	0.0279569892473118
YOL109W	0	0	0.0279269602577873
YOR297C	0	0	0.0278969957081545
YDR167W	0	0	0.0278670953912111
YJL006C	0	0	0.0278372591006424
YOR006C	0	1	0.0278372591006424
YEL009C	0	0	0.027807486631016
YDR478W	0	0	0.0277777777777778
YCL037C	0	0	0.0277481323372465
YJR068W	0	0	0.0277185501066098
YIL090W	0	0	0.0276890308839191
YNL118C	0	0	0.0276595744680851
YLR385C	0	0	0.0276301806588735
YBR104W	0	0	0.0276008492569002
YOL092W	0	1	0.0276008492569002
YPL245W	0	1	0.0276008492569002
YPL175W	0	0	0.0275715800636267
YDR292C	0	0	0.0275423728813559
YNL282W	0	0	0.0275132275132275
YPL030W	0	1	0.0275132275132275
YNL164C	0	0	0.0274841437632135
YGR210C	0	1	0.0274841437632135
YGL153W	0	0	0.027455121436114
YIL016W	0	0	0.0274261603375527
YJL179W	0	0	0.0273972602739726
YKL074C	0	0	0.0273684210526316
YOR242C	0	0	0.0273396424815983
YOL130W	0	0	0.0273109243697479
YMR127C	0	0	0.0272822665267576
YDR158W	0	0	0.0272536687631027
YDL065C	0	0	0.0272251308900524
YBR172C	0	0	0.0271966527196653
YML107C	0	0	0.0271682340647858
YDR384C	0	0	0.0271398747390397
YLR188W	0	0	0.02711157455683
YDR364C	0	0	0.0270833333333333
YIL053W	0	0	0.0270551508844953
YBR106W	0	0	0.027027027027027
YGR116W	0	0	0.0269989615784008
YBR245C	0	0	0.0269709543568465
YPR139C	0	0	0.0269430051813472
YGR178C	0	0	0.0269151138716356
YER019C-A	0	0	0.0268872802481903
YLR433C	0	0	0.0268595041322314
YPR119W	0	0	0.0268317853457172
YGL232W	0	0	0.0268041237113402
YIL114C	0	0	0.0267765190525232
YDR052C	0	0	0.0267489711934156
YGR072W	0	0	0.02672147995889
YER042W	0	0	0.026694045174538
YER159C	0	0	0.0266666666666667
YDL088C	0	0	0.0266393442622951
YPL125W	0	0	0.0266120777891505
YOR185C	0	0	0.0265848670756646
YDL092W	0	0	0.0265577119509704
YDL038C	0	0	0.026530612244898
YBR093C	0	0	0.0265035677879715
YLL061W	0	0	0.0264765784114053
YLR310C	0	0	0.0264496439471007
YOL005C	0	0	0.0264227642276423
YBL023C	0	0	0.0263959390862944
YIL009W	0	0	0.026369168356998
YDR143C	0	0	0.0263424518743668
YNR051C	0	0	0.0263157894736842
YML015C	0	0	0.0262891809908999
YIL043C	0	0	0.0262626262626263
YBR042C	0	0	0.0262361251261352
YNL191W	0	0	0.0262096774193548
YBR263W	0	0	0.0261832829808661
YOR118W	0	1	0.0261832829808661
YNL072W	0	0	0.0261569416498994
YDR194C	0	0	0.0261306532663317
YCR034W	0	0	0.0261044176706827
YFL017C	0	0	0.0260782347041123
YPL032C	0	0	0.0260521042084168
YEL018W	0	0	0.026026026026026
YGL122C	0	0	0.026
YLR073C	0	1	0.026
YER070W	0	0	0.025974025974026
YPR031W	0	0	0.0259481037924152
YCR060W	0	0	0.0259222333000997
YDR243C	0	0	0.0258964143426295
YBR060C	0	0	0.0258706467661692
YPL254W	0	0	0.025844930417495
YHL020C	0	0	0.0258192651439921
YNL290W	0	0	0.0257936507936508
YPR025C	0	0	0.0257680872150644
YLR355C	0	0	0.0257425742574257
YMR186W	0	0	0.0257171117705242
YMR016C	0	0	0.0256916996047431
YLR442C	0	0	0.0256663376110563
YGR169C	0	0	0.0256410256410256
YGL139W	0	0	0.025615763546798
YEL003W	0	0	0.0255905511811024
YJR014W	0	1	0.0255905511811024
YOR165W	0	0	0.0255653883972468
YNL038W	0	0	0.0255402750491159
YDR234W	0	0	0.0255152109911678
YMR288W	0	0	0.0254901960784314
YPL082C	0	0	0.0254652301665034
YMR241W	0	0	0.025440313111546
YLR153C	0	0	0.0254154447702835
YMR033W	0	0	0.025390625
YKL122C	0	0	0.0253658536585366
YHR047C	0	0	0.0253411306042885
YDR281C	0	0	0.0253164556962025
YDR297W	0	0	0.0252918287937743
YGL048C	0	0	0.0252672497570457
YGL014W	0	0	0.0252427184466019
YER001W	0	0	0.0252182347235693
YKL145W	0	0	0.0251937984496124
YER115C	0	0	0.0251694094869313
YLR096W	0	0	0.0251450676982592
YJR067C	0	1	0.0251450676982592
YML021C	0	0	0.0251207729468599
YLL021W	0	0	0.0250965250965251
YHR019C	0	0	0.0250723240115718
YJL157C	0	0	0.0250481695568401
YNL260C	0	1	0.0250481695568401
YGL028C	0	0	0.0250240615976901
YAL029C	0	0	0.025
YIL118W	0	0	0.0249759846301633
YBR186W	0	0	0.0249520153550864
YMR079W	0	0	0.024928092042186
YFR037C	0	0	0.024904214559387
YPL083C	0	0	0.0248803827751196
YBR078W	0	0	0.0248565965583174
YJL110C	0	0	0.0248328557784145
YGR014W	0	0	0.0248091603053435
YKL130C	0	0	0.0247855100095329
YNL066W	0	0	0.0247619047619048
YBL082C	0	0	0.0247383444338725
YDR325W	0	0	0.0247148288973384
YAL038W	0	0	0.0246913580246914
YML007W	0	0	0.0246679316888046
YOR262W	0	1	0.0246679316888046
YNL084C	0	0	0.0246445497630332
YFR028C	0	0	0.0246212121212121
YNL136W	0	0	0.0245979186376537
YLL022C	0	0	0.0245746691871456
YMR277W	0	0	0.0245514636449481
YPR051W	0	0	0.0245283018867925
YLR052W	0	0	0.0245051837888784
YLR301W	0	0	0.0244821092278719
YOR194C	0	0	0.0244590780809031
YDL039C	0	0	0.0244360902255639
YOR195W	0	0	0.0244131455399061
YOR079C	0	0	0.024390243902439
YNL121C	0	0	0.0243673851921275
YNL216W	0	0	0.0243445692883895
YIR011C	0	0	0.0243217960710945
YBL061C	0	0	0.0242990654205607
YLR413W	0	1	0.0242990654205607
YHR143W	0	0	0.0242763772175537
YLR056W	0	0	0.0242537313432836
YLR200W	0	0	0.0242311276794035
YHL007C	0	0	0.0242085661080074
YOR326W	0	0	0.0241860465116279
YML006C	0	0	0.0241635687732342
YJR043C	0	0	0.0241411327762303
YML094W	0	0	0.0241187384044527
YML008C	0	0	0.0240963855421687
YMR076C	0	0	0.0240740740740741
YLR103C	0	0	0.0240518038852914
YGR140W	0	0	0.0240295748613678
YBR202W	0	0	0.0240073868882733
YDR326C	0	0	0.0239852398523985
YGL213C	0	0	0.023963133640553
YGR229C	0	0	0.0239410681399632
YBR023C	0	0	0.0239190432382705
YLR367W	0	0	0.0238970588235294
YPL101W	0	0	0.0238751147842057
YBR205W	0	0	0.0238532110091743
YKR043C	0	1	0.0238532110091743
YOL102C	0	0	0.0238313473877177
YDR139C	0	0	0.0238095238095238
YEL017W	0	0	0.0237877401646844
YPR034W	0	0	0.0237659963436929
YNR013C	0	0	0.0237442922374429
YMR083W	0	0	0.0237226277372263
YJL209W	0	0	0.0237010027347311
YML060W	0	0	0.0236794171220401
YHR206W	0	0	0.0236578707916288
YPL029W	0	0	0.0236363636363636
YOR073W	0	0	0.0236148955495005
YHR041C	0	0	0.0235934664246824
YAR014C	0	0	0.0235720761559383
YDR195W	0	0	0.0235507246376812
YPR120C	0	0	0.0235294117647059
YHR042W	0	0	0.0235081374321881
YPR036W	0	0	0.023486901535682
YBR087W	0	0	0.0234657039711191
YML049C	0	0	0.0234445446348061
YMR223W	0	0	0.0234234234234234
YIL075C	0	0	0.0234023402340234
YBR244W	0	0	0.0233812949640288
YJL087C	0	0	0.0233602875112309
YBR015C	0	0	0.0233393177737881
YPL244C	0	0	0.0233183856502242
YBR010W	0	0	0.0232974910394265
YGR093W	0	1	0.0232974910394265
YLR321C	0	0	0.0232766338406446
YHR072W	0	0	0.0232558139534884
YOL146W	0	0	0.0232350312779267
YMR312W	0	0	0.0232142857142857
YGR124W	0	0	0.0231935771632471
YEL046C	0	0	0.0231729055258467
YKL084W	0	0	0.0231522707034728
YKL113C	0	0	0.0231316725978648
YGR105W	0	0	0.0231111111111111
YPL129W	0	0	0.0230905861456483
YMR001C	0	0	0.0230700976042591
YAL012W	0	0	0.0230496453900709
YMR259C	0	1	0.0230496453900709
YGR191W	0	0	0.0230292294065545
YPL139C	0	0	0.0230088495575221
YML124C	0	0	0.0229885057471264
YOR075W	0	0	0.0229681978798587
YDL003W	0	0	0.0229479258605472
YHR119W	0	0	0.0229276895943563
YLL004W	0	0	0.0229074889867841
YLR214W	0	0	0.022887323943662
YLR170C	0	0	0.0228671943711522
YDR224C	0	0	0.0228471001757469
YOL006C	0	0	0.0228270412642669
YNL199C	0	0	0.0228070175438597
YDL099W	0	0	0.0227870289219982
YLR016C	0	0	0.0227670753064799
YGR202C	0	0	0.0227471566054243
YCL036W	0	1	0.0227471566054243
YDL209C	0	0	0.0227272727272727
YOR217W	0	0	0.022707423580786
YBR238C	0	0	0.0226876090750436
YHR121W	0	0	0.022667829119442
YJR047C	0	0	0.0226480836236934
YOL103W	0	0	0.0226283724978242
YER180C	0	0	0.0226086956521739
YHR163W	0	0	0.0225890529973936
YGL211W	0	0	0.0225694444444444
YER145C	0	0	0.0225498699045967
YGL210W	0	0	0.0225303292894281
YGL064C	0	0	0.0225108225108225
YDR163W	0	0	0.0224913494809689
YDR356W	0	0	0.0224719101123595
YHR118C	0	0	0.0224525043177893
YER146W	0	0	0.0224331320103538
YMR243C	0	0	0.0224137931034483
YGR275W	0	0	0.0223944875107666
YLR212C	0	0	0.0223752151462995
YOR324C	0	0	0.0223559759243336
YKR023W	0	1	0.0223559759243336
YBR085W	0	0	0.0223367697594502
YNL088W	0	0	0.0223175965665236
YDR028C	0	0	0.0222984562607204
YHR025W	0	0	0.0222793487574979
YKR083C	0	0	0.0222602739726027
YDL002C	0	0	0.0222412318220701
YBR073W	0	0	0.0222222222222222
YDR408C	0	0	0.022203245089667
YLR383W	0	0	0.0221843003412969
YOL145C	0	0	0.0221653878942881
YDL103C	0	0	0.0221465076660988
YBR162C	0	0	0.0221276595744681
YDL155W	0	0	0.022108843537415
YMR091C	0	0	0.022090059473237
YGR198W	0	0	0.0220713073005093
YDR473C	0	0	0.0220525869380831
YJR022W	0	0	0.0220338983050847
YGR109C	0	0	0.0220152413209145
YBL026W	0	0	0.0219966159052453
YML019W	0	0	0.021978021978022
YDR240C	0	0	0.0219594594594595
YJL002C	0	0	0.0219409282700422
YKL157W	0	0	0.0219224283305228
YGL245W	0	0	0.0219039595619208
YGR098C	0	0	0.0218855218855219
YHR084W	0	0	0.0218671152228764
YNL090W	0	0	0.0218487394957983
YGR075C	0	0	0.0218303946263644
YMR003W	0	1	0.0218303946263644
YHR082C	0	0	0.0218120805369128
YIL126W	0	0	0.0217937971500419
YLR450W	0	0	0.0217755443886097
YDR315C	0	0	0.0217573221757322
YPL069C	0	0	0.0217391304347826
YNR043W	0	0	0.0217209690893901
YOR124C	0	0	0.0217028380634391
YBL032W	0	0	0.0216847372810676
YGL116W	0	0	0.0216666666666667
YGR047C	0	0	0.0216486261448793
YLR275W	0	0	0.021630615640599
YHR100C	0	1	0.021630615640599
YML081W	0	1	0.021630615640599
YHR153C	0	0	0.0216126350789692
YGL083W	0	1	0.0216126350789692
YOL054W	0	0	0.0215946843853821
YNL213C	0	0	0.0215767634854772
YGR089W	0	0	0.021558872305141
YNL016W	0	0	0.0215410107705054
YKR048C	0	0	0.021523178807947
YEL032W	0	0	0.021505376344086
YAL011W	0	0	0.0214876033057851
YNL231C	0	0	0.0214698596201486
YLR277C	0	0	0.0214521452145215
YBR164C	0	0	0.021434460016488
YNL238W	0	0	0.0214168039538715
YGR009C	0	0	0.0213991769547325
YGL112C	0	0	0.0213815789473684
YDR188W	0	0	0.0213640098603122
YDR035W	0	0	0.0213464696223317
YDR088C	0	0	0.0213289581624282
YLR195C	0	0	0.0213114754098361
YMR202W	0	0	0.0212940212940213
YER112W	0	0	0.0212765957446809
YML025C	0	0	0.0212591986917416
YIR004W	0	0	0.0212418300653595
YFR013W	0	0	0.0212244897959184
YER100W	0	0	0.0212071778140294
YPL204W	0	0	0.0211898940505297
YLR145W	0	0	0.0211726384364821
YGR246C	0	0	0.0211554109031733
YGL225W	0	0	0.0211382113821138
YHR007C	0	0	0.0211210398050366
YML085C	0	0	0.0211038961038961
YMR255W	0	0	0.0210867802108678
YGR240C	0	0	0.0210696920583468
YJL178C	0	0	0.0210526315789474
YOR233W	0	0	0.0210355987055016
YJR141W	0	0	0.021018593371059
YMR321C	0	1	0.021018593371059
YMR039C	0	0	0.0210016155088853
YAL023C	0	0	0.0209846650524617
YLR058C	0	0	0.0209677419354839
YBL093C	0	0	0.0209508460918614
YNR067C	0	0	0.0209339774557166
YML108W	0	1	0.0209339774557166
YNL291C	0	0	0.0209171359613838
YBR187W	0	1	0.0209171359613838
YDR514C	0	1	0.0209171359613838
YER008C	0	0	0.0209003215434084
YEL036C	0	0	0.0208835341365462
YNL220W	0	0	0.0208667736757624
YLR143W	0	1	0.0208667736757624
YBR171W	0	0	0.020850040096231
YBR283C	0	0	0.0208333333333333
YNL111C	0	0	0.0208166533226581
YIL161W	0	1	0.0208166533226581
YOR319W	0	0	0.0208
YEL015W	0	0	0.0207833733013589
YNL008C	0	0	0.0207667731629393
YJL212C	0	0	0.0207501995211492
YHR063C	0	0	0.0207336523125997
YBL071W-A	0	0	0.0207171314741036
YIL150C	0	0	0.0207006369426752
YLR044C	0	0	0.020684168655529
YNL280C	0	0	0.0206677265500795
YPL106C	0	0	0.0206513105639396
YBL076C	0	0	0.0206349206349206
YDR302W	0	0	0.0206185567010309
YFL034C-A	0	0	0.0206022187004754
YML046W	0	0	0.0205859065716548
YDR174W	0	0	0.0205696202531646
YPL178W	0	0	0.0205533596837945
YGR216C	0	0	0.0205371248025276
YBR175W	0	0	0.0205209155485399
YDR457W	0	0	0.0205047318611987
YDL129W	0	1	0.0205047318611987
YBR153W	0	0	0.020488573680063
YOR188W	0	0	0.0204724409448819
YNL014W	0	0	0.020456333595594
YMR270C	0	0	0.020440251572327
YOR144C	0	0	0.0204241948153967
YGR108W	0	0	0.0204081632653061
YKR028W	0	0	0.0203921568627451
YDR469W	0	0	0.0203761755485893
YLL012W	0	0	0.0203602192638998
YOR283W	0	1	0.0203602192638998
YKL012W	0	0	0.0203442879499218
YNL158W	0	0	0.0203283815480844
YER149C	0	0	0.0203125
YHR103W	0	0	0.0202966432474629
YHR127W	0	1	0.0202966432474629
YLL015W	0	0	0.0202808112324493
YHR049W	0	1	0.0202808112324493
YJL124C	0	0	0.0202650038971161
YGR129W	0	0	0.0202492211838006
YNL286W	0	0	0.0202334630350195
YFR031C	0	0	0.0202177293934681
YDR177W	0	0	0.0202020202020202
YGR267C	0	0	0.0201863354037267
YNR017W	0	0	0.0201706749418154
YNL281W	0	0	0.0201550387596899
YGR204W	0	0	0.0201394268009295
YOR148C	0	0	0.0201238390092879
YKL018W	0	0	0.020108275328693
YGL077C	0	0	0.0200927357032458
YKL027W	0	1	0.0200927357032458
YDL182W	0	0	0.0200772200772201
YKR072C	0	0	0.0200617283950617
YDR531W	0	0	0.0200462606013878
YAR007C	0	0	0.0200308166409861
YPR052C	0	0	0.0200153964588145
YOR179C	0	0	0.02
YDR020C	0	1	0.02
YIR023W	0	0	0.0199846272098386
YNR011C	0	0	0.0199692780337942
YDR354W	0	0	0.0199539524174981
YER137C	0	1	0.0199539524174981
YJL129C	0	0	0.0199386503067485
YBR265W	0	0	0.0199233716475096
YDR416W	0	0	0.0199081163859112
YLR226W	0	0	0.0198928844682479
YMR311C	0	0	0.0198776758409786
YKL128C	0	1	0.0198776758409786
YLR229C	0	0	0.0198624904507257
YML115C	0	0	0.0198473282442748
YKL114C	0	0	0.0198321891685736
YMR119W	0	0	0.0198170731707317
YBR279W	0	0	0.0198019801980198
YGR099W	0	0	0.0197869101978691
YML034W	0	0	0.0197718631178707
YJR048W	0	0	0.0197568389057751
YPL112C	0	0	0.0197418375094913
YDL235C	0	0	0.0197268588770865
YDR047W	0	0	0.0197119029567854
YIL147C	0	0	0.0196969696969697
YPL231W	0	0	0.0196820590461771
YGL022W	0	0	0.0196671709531014
YNR050C	0	0	0.0196523053665911
YER073W	0	0	0.0196374622356495
YNL327W	0	0	0.019622641509434
YJR046W	0	0	0.0196078431372549
YHR152W	0	0	0.0195930670685757
YHR034C	0	0	0.019578313253012
YGL100W	0	0	0.0195635816403311
YOL029C	0	1	0.0195635816403311
YHR208W	0	0	0.0195488721804511
YOR159C	0	0	0.019534184823441
YER060W	0	1	0.019534184823441
YPR174C	0	1	0.019534184823441
YJR092W	0	0	0.0195195195195195
YOR197W	0	0	0.0195048762190548
YMR185W	0	1	0.0195048762190548
YNL108C	0	0	0.0194902548725637
YDL131W	0	0	0.0194756554307116
YPR018W	0	0	0.0194610778443114
YOR154W	0	1	0.0194610778443114
YAL022C	0	0	0.0194465220643231
YML114C	0	0	0.0194319880418535
YPL199C	0	1	0.0194319880418535
YEL021W	0	0	0.0194174757281553
YOL076W	0	0	0.0194029850746269
YEL017C-A	0	0	0.0193885160328113
YDL121C	0	1	0.0193885160328113
YLR148W	0	0	0.0193740685543964
YNL157W	0	1	0.0193740685543964
YIL092W	0	1	0.0193740685543964
YHR032W	0	1	0.0193740685543964
YGL241W	0	0	0.0193596425912137
YNL024C	0	1	0.0193596425912137
YKL045W	0	0	0.0193452380952381
YDR404C	0	0	0.0193308550185874
YGL008C	0	0	0.0193164933135215
YHR108W	0	0	0.0193021529324425
YAL007C	0	0	0.0192878338278932
YLR438C-A	0	0	0.0192735359525575
YGR253C	0	0	0.0192592592592593
YPL051W	0	0	0.0192450037009623
YJL123C	0	1	0.0192450037009623
YNL261W	0	0	0.0192307692307692
YAL047C	0	0	0.0192165558019217
YCR086W	0	0	0.0192023633677991
YDR266C	0	1	0.0192023633677991
YBR162W-A	0	0	0.0191881918819188
YBR127C	0	0	0.0191740412979351
YDL098C	0	0	0.0191599115696389
YLR453C	0	0	0.0191458026509573
YOR067C	0	0	0.0191317144959529
YOR202W	0	0	0.0191176470588235
YCR054C	0	1	0.0191176470588235
YNL023C	0	1	0.0191176470588235
YCR051W	0	1	0.0191176470588235
YHR003C	0	1	0.0191176470588235
YDL105W	0	0	0.0191036002939015
YPL068C	0	1	0.0191036002939015
YNL312W	0	0	0.0190895741556534
YOR045W	0	0	0.0190755685986794
YML097C	0	0	0.0190615835777126
YGR270W	0	0	0.019047619047619
YHR058C	0	0	0.0190336749633968
YDR225W	0	0	0.0190197512801756
YDR068W	0	1	0.0190197512801756
YIL132C	0	0	0.0190058479532164
YGR001C	0	1	0.0190058479532164
YGR175C	0	0	0.0189919649379109
YNL050C	0	1	0.0189919649379109
YOR086C	0	1	0.0189919649379109
YPL267W	0	0	0.018978102189781
YLR265C	0	0	0.0189642596644785
YDL135C	0	0	0.0189504373177843
YKL028W	0	0	0.0189366351056082
YPL255W	0	0	0.0189228529839884
YPR148C	0	1	0.0189228529839884
YJL203W	0	0	0.0189090909090909
YPL144W	0	0	0.0188953488372093
YJL115W	0	0	0.018881626724764
YLR025W	0	0	0.0188679245283019
YEL034W	0	0	0.018854242204496
YML111W	0	0	0.0188405797101449
YDR289C	0	0	0.0188269370021723
YGR063C	0	0	0.0188133140376266
YDR458C	0	1	0.0188133140376266
YEL053C	0	0	0.0187997107736804
YAL043C	0	0	0.0187861271676301
YER003C	0	0	0.0187725631768953
YCR024C-A	0	0	0.0187590187590188
YDR228C	0	0	0.0187454938716655
YLR357W	0	0	0.0187319884726225
YML096W	0	1	0.0187319884726225
YGR091W	0	0	0.0187185025197984
YHR107C	0	0	0.018705035971223
YML069W	0	0	0.0186915887850467
YNL126W	0	0	0.0186781609195402
YKL042W	0	0	0.018664752333094
YDL102W	0	0	0.0186513629842181
YER120W	0	0	0.0186379928315412
YJR056C	0	1	0.0186379928315412
YAL010C	0	0	0.0186246418338109
YGR234W	0	0	0.0186113099498926
YPL011C	0	0	0.0185979971387697
YKL160W	0	0	0.0185847033595425
YGL101W	0	1	0.0185847033595425
YLR033W	0	0	0.0185714285714286
YKL008C	0	0	0.0185581727337616
YGR074W	0	0	0.0185449358059914
YKL139W	0	0	0.0185317177476835
YBL008W	0	0	0.0185185185185185
YBR166C	0	0	0.0185053380782918
YOR239W	0	0	0.0184921763869132
YDR013W	0	0	0.0184790334044065
YPR108W	0	0	0.0184659090909091
YOR360C	0	0	0.0184528034066714
YHR036W	0	0	0.0184397163120567
YMR077C	0	0	0.0184266477675408
YNR021W	0	1	0.0184266477675408
YNL048W	0	0	0.018413597733711
YBR275C	0	0	0.0184005661712668
YDR217C	0	0	0.0183875530410184
YKL015W	0	0	0.0183745583038869
YOR390W	0	1	0.0183745583038869
YBL081W	0	1	0.0183745583038869
YEL022W	0	0	0.018361581920904
YBL034C	0	0	0.018348623853211
YBL011W	0	0	0.0183356840620592
YLR147C	0	0	0.018322762508809
YKL183W	0	1	0.018322762508809
YJL187C	0	0	0.0183098591549296
YDR487C	0	0	0.0182969739619986
YCR087C-A	0	1	0.0182969739619986
YAL002W	0	0	0.0182841068917018
YBR055C	0	0	0.0182712579058327
YAL040C	0	0	0.0182584269662921
YHR186C	0	0	0.0182456140350877
YLR182W	0	0	0.0182328190743338
YGL107C	0	1	0.0182328190743338
YMR233W	0	1	0.0182328190743338
YER176W	0	0	0.0182200420462509
YLL013C	0	0	0.0182072829131653
YKL006C-A	0	0	0.0181945416375087
YHL003C	0	0	0.0181818181818182
YBR086C	0	0	0.0181691125087351
YER129W	0	0	0.0181564245810056
YDL047W	0	0	0.0181437543614794
YER072W	0	0	0.0181311018131102
YDR460W	0	0	0.0181184668989547
YKR008W	0	0	0.0181058495821727
YMR005W	0	0	0.0180932498260264
YJR075W	0	0	0.0180806675938804
YOR064C	0	0	0.0180681028492008
YOL056W	0	1	0.0180681028492008
YCL002C	0	1	0.0180681028492008
YBR276C	0	0	0.0180555555555556
YLR452C	0	0	0.0180430256766135
YGR278W	0	0	0.0180305131761442
YJL134W	0	0	0.018018018018018
YKR078W	0	0	0.018005540166205
YER052C	0	0	0.0179930795847751
YML112W	0	0	0.0179806362378976
YER090W	0	0	0.017968210089841
YPR164W	0	0	0.0179558011049724
YOR166C	0	1	0.0179558011049724
YNL099C	0	0	0.0179434092477571
YIL040W	0	0	0.0179310344827586
YOR337W	0	0	0.0179186767746382
YER140W	0	1	0.0179186767746382
YPL241C	0	0	0.0179063360881543
YDR140W	0	0	0.0178940123881624
YBR002C	0	0	0.0178817056396149
YAL042W	0	0	0.0178694158075601
YMR207C	0	0	0.0178571428571429
YGL043W	0	0	0.0178448867536033
YCR084C	0	0	0.0178326474622771
YER040W	0	0	0.0178204249485949
YAL041W	0	0	0.0178082191780822
YIL138C	0	0	0.0177960301163587
YIL083C	0	0	0.0177838577291382
YNL082W	0	0	0.0177717019822283
YLR412W	0	1	0.0177717019822283
YDL089W	0	1	0.0177717019822283
YJR139C	0	0	0.0177595628415301
YNL059C	0	0	0.0177474402730375
YFL007W	0	0	0.0177353342428377
YIR021W	0	0	0.0177232447171097
YOR320C	0	0	0.0177111716621253
YPL145C	0	0	0.0176991150442478
YNL181W	0	1	0.0176991150442478
YPR086W	0	0	0.017687074829932
YKL176C	0	0	0.017675050985724
YDR296W	0	0	0.0176630434782609
YCR028C-A	0	0	0.0176510522742702
YLR057W	0	1	0.0176510522742702
YJR129C	0	1	0.0176510522742702
YHR077C	0	0	0.0176390773405699
YDL175C	0	0	0.0176271186440678
YLR043C	0	0	0.0176151761517615
YMR296C	0	0	0.017603249830738
YER091C	0	0	0.0175913396481732
YPL120W	0	0	0.017579445571332
YGL044C	0	0	0.0175675675675676
YBR039W	0	0	0.0175557056043214
YPL256C	0	0	0.0175438596491228
YJL168C	0	0	0.0175320296695887
YDR432W	0	0	0.0175202156334232
YIL027C	0	1	0.0175202156334232
YBR011C	0	0	0.0175084175084175
YHL014C	0	1	0.0175084175084175
YJL143W	0	0	0.0174966352624495
YOR033C	0	0	0.0174848688634835
YNR029C	0	1	0.0174848688634835
YAR018C	0	0	0.0174731182795699
YBR049C	0	0	0.0174613834788449
YNL297C	0	0	0.0174496644295302
YFR034C	0	0	0.0174379610999329
YAL016W	0	0	0.017426273458445
YKL112W	0	0	0.0174146014735432
YOR117W	0	0	0.0174029451137885
YNL230C	0	0	0.0173913043478261
YBR229C	0	0	0.017379679144385
YOL149W	0	0	0.0173680694722779
YNL201C	0	0	0.0173564753004005
YER164W	0	0	0.0173448965977318
YPR161C	0	0	0.0173333333333333
YBL091C	0	0	0.0173217854763491
YLR342W	0	0	0.0173102529960053
YBR081C	0	0	0.0172987358616101
YBR130C	0	0	0.0172872340425532
YER122C	0	0	0.0172757475083056
YLR066W	0	0	0.0172642762284197
YGR017W	0	1	0.0172642762284197
YNL010W	0	1	0.0172642762284197
YNL268W	0	0	0.0172528201725282
YKR010C	0	0	0.0172413793103448
YOR205C	0	1	0.0172413793103448
YNL167C	0	0	0.0172299536116634
YGR079W	0	1	0.0172299536116634
YDL212W	0	0	0.0172185430463576
YCR020W-B	0	0	0.0172071475843812
YGL176C	0	1	0.0172071475843812
YLR427W	0	0	0.0171957671957672
YOR259C	0	0	0.0171844018506279
YKR044W	0	1	0.0171844018506279
YOR261C	0	0	0.0171730515191546
YER075C	0	0	0.0171617161716172
YKL049C	0	0	0.0171503957783641
YPL094C	0	0	0.017139090309822
YDL141W	0	0	0.0171277997364954
YKL211C	0	0	0.0171165240289664
YNL215W	0	1	0.0171165240289664
YLR166C	0	0	0.0171052631578947
YPR101W	0	0	0.0170940170940171
YHR031C	0	0	0.0170827858081472
YAL051W	0	0	0.0170715692711753
YNL035C	0	1	0.0170715692711753
YDR353W	0	0	0.0170603674540682
YEL044W	0	0	0.0170491803278689
YDR303C	0	0	0.0170380078636959
YNL065W	0	0	0.0170268500327439
YLR010C	0	0	0.0170157068062827
YJR024C	0	1	0.0170157068062827
YHR205W	0	0	0.0170045781556573
YBL106C	0	0	0.0169934640522876
YCL005W	0	1	0.0169934640522876
YBR257W	0	0	0.0169823644676682
YGL174W	0	0	0.0169712793733681
YNL323W	0	0	0.0169602087410307
YPL279C	0	1	0.0169602087410307
YOL049W	0	0	0.0169491525423729
YPL108W	0	1	0.0169491525423729
YHR011W	0	0	0.0169381107491857
YMR183C	0	0	0.0169270833333333
YAL020C	0	0	0.0169160702667534
YFR038W	0	1	0.0169160702667534
YBR091C	0	0	0.0169050715214564
YGR007W	0	0	0.0168940870695257
YAL021C	0	0	0.0168831168831169
YHR055C	0	0	0.0168721609344581
YJR112W	0	0	0.0168612191958495
YDR051C	0	1	0.0168612191958495
YDR428C	0	1	0.0168612191958495
YNL219C	0	0	0.016850291639663
YOR304W	0	0	0.016839378238342
YMR074C	0	1	0.016839378238342
YGL050W	0	1	0.016839378238342
YPR097W	0	1	0.016839378238342
YMR112C	0	0	0.0168284789644013
YFR016C	0	1	0.0168284789644013
YMR209C	0	1	0.0168284789644013
YIL031W	0	0	0.0168175937904269
YDR026C	0	1	0.0168175937904269
YMR227C	0	0	0.0168067226890756
YHR094C	0	0	0.0167958656330749
YOR174W	0	0	0.0167850225952227
YBR192W	0	0	0.0167741935483871
YDR179W-A	0	1	0.0167741935483871
YEL051W	0	0	0.0167633784655061
YPL085W	0	0	0.0167525773195876
YBR198C	0	0	0.0167417900837089
YDR301W	0	0	0.0167310167310167
YDR179C	0	0	0.0167202572347267
YOR138C	0	0	0.0167095115681234
YGL026C	0	0	0.0166987797045601
YBL016W	0	0	0.0166880616174583
YLR323C	0	1	0.0166880616174583
YLL033W	0	0	0.0166773572803079
YNR022C	0	0	0.0166666666666667
YML061C	0	0	0.0166559897501602
YDL184C	0	0	0.0166453265044814
YDR448W	0	0	0.0166346769033909
YLR419W	0	1	0.0166346769033909
YDR510W	0	0	0.0166240409207161
YDR232W	0	0	0.0166134185303514
YPL027W	0	0	0.016602809706258
YER147C	0	0	0.0165922144224633
YGL067W	0	0	0.0165816326530612
YMR011W	0	0	0.0165710643722116
YCR090C	0	1	0.0165710643722116
YHR074W	0	0	0.0165605095541401
YNR041C	0	0	0.0165499681731381
YLR067C	0	0	0.0165394402035623
YCL061C	0	0	0.0165289256198347
YJL081C	0	0	0.0165184243964422
YKR022C	0	0	0.0165079365079365
YFL049W	0	0	0.016497461928934
YLR181C	0	0	0.0164870006341154
YPR063C	0	1	0.0164870006341154
YBR004C	0	0	0.0164765525982256
YBR159W	0	0	0.0164661177960735
YHR060W	0	0	0.0164556962025316
YDR420W	0	0	0.0164452877925364
YNR016C	0	0	0.0164348925410872
YMR038C	0	0	0.016424510423247
YDR451C	0	0	0.0164141414141414
YDL052C	0	0	0.016403785488959
YGL012W	0	0	0.0163934426229508
YGL054C	0	0	0.0163831127914304
YDR011W	0	0	0.0163727959697733
YNL080C	0	0	0.0163624921334172
YLR090W	0	0	0.0163522012578616
YAL032C	0	0	0.0163419233186675
YDR049W	0	1	0.0163419233186675
YBL040C	0	0	0.0163316582914573
YFL037W	0	0	0.0163214061519146
YAL044C	0	0	0.0163111668757842
YBR135W	0	0	0.0163009404388715
YDR201W	0	0	0.0162907268170426
YEL027W	0	0	0.0162805259862242
YDR441C	0	1	0.0162805259862242
YDL227C	0	0	0.016270337922403
YOL086C	0	0	0.016260162601626
YOR090C	0	0	0.01625
YNR026C	0	0	0.0162398500936914
YOL034W	0	0	0.0162297128589263
YGL093W	0	0	0.01621958827199
YLR065C	0	1	0.01621958827199
YGL040C	0	0	0.0162094763092269
YDL066W	0	0	0.0161993769470405
YBL051C	0	0	0.0161892901618929
YLR114C	0	0	0.0161792159303049
YEL037C	0	0	0.0161691542288557
YEL056W	0	0	0.0161591050341827
YMR097C	0	0	0.0161490683229814
YDR472W	0	0	0.016139044072005
YBL013W	0	0	0.0161290322580645
YGL009C	0	0	0.0161190328580285
YAL027W	0	1	0.0161190328580285
YMR208W	0	0	0.0161090458488228
YLR071C	0	0	0.0160990712074303
YNL039W	0	0	0.0160891089108911
YLR035C-A	0	0	0.0160791589363018
YJL197W	0	1	0.0160791589363018
YHR005C	0	0	0.0160692212608158
YKR074W	0	1	0.0160692212608158
YKL054C	0	0	0.016059295861643
YCL024W	0	0	0.0160493827160494
YPL133C	0	0	0.0160394818013572
YOR346W	0	0	0.0160295930949445
YOL038W	0	0	0.0160197165742452
YBL006C	0	0	0.0160098522167488
YDL225W	0	0	0.016
YKL058W	0	0	0.015990159901599
YLR262C-A	0	0	0.015980331899201
YNL147W	0	0	0.015970515970516
YAL024C	0	0	0.0159607120933088
YLR115W	0	0	0.0159509202453988
YGR002C	0	0	0.0159411404046597
YDR508C	0	0	0.0159313725490196
YAL009W	0	0	0.0159216166564605
YLR086W	0	0	0.0159118727050184
YPL064C	0	1	0.0159118727050184
YAL005C	0	0	0.0159021406727829
YIL130W	0	1	0.0159021406727829
YAL026C	0	0	0.0158924205378973
YJL173C	0	0	0.0158827122785583
YJR050W	0	0	0.0158730158730159
YML001W	0	0	0.0158633312995729
YPR179C	0	0	0.0158536585365854
YDR400W	0	0	0.0158439975624619
YHR183W	0	0	0.0158343483556638
YGL071W	0	0	0.0158247108947048
YBL057C	0	0	0.0158150851581509
YGR196C	0	1	0.0158150851581509
YGL039W	0	0	0.0158054711246201
YCR027C	0	0	0.0157958687727825
YBL046W	0	0	0.01578627808136
YDR017C	0	0	0.0157766990291262
YEL002C	0	0	0.015767131594906
YPL270W	0	0	0.0157575757575758
YBR058C	0	0	0.015748031496063
YLR254C	0	0	0.0157384987893462
YIR009W	0	0	0.0157289776164549
YAL030W	0	0	0.0157194679564692
YFR033C	0	0	0.0157099697885196
YDL056W	0	0	0.0157004830917874
YAL001C	0	0	0.0156910078455039
YJL176C	0	0	0.0156815440289505
YBL022C	0	0	0.0156720916214587
YJR082C	0	0	0.0156626506024096
YBR070C	0	0	0.0156532209512342
YKL072W	0	1	0.0156532209512342
YBR195C	0	0	0.0156438026474128
YAR003W	0	0	0.015634395670475
YKL059C	0	0	0.015625
YMR132C	0	1	0.015625
YBL041W	0	0	0.0156156156156156
YOL014W	0	1	0.0156156156156156
YMR236W	0	0	0.0156062424969988
YDR427W	0	0	0.0155968806238752
YGL056C	0	1	0.0155968806238752
YJL048C	0	0	0.0155875299760192
YHR135C	0	0	0.0155781905332534
YBR188C	0	0	0.0155688622754491
YDR117C	0	1	0.0155688622754491
YDL211C	0	1	0.0155688622754491
YPR129W	0	0	0.0155595451825254
YDR257C	0	1	0.0155595451825254
YPL249C-A	0	0	0.0155502392344498
YDR127W	0	0	0.0155409444112373
YMR120C	0	0	0.015531660692951
YFR055W	0	0	0.0155223880597015
YKL127W	0	0	0.0155131264916468
YAL039C	0	0	0.0155038759689922
YLR063W	0	1	0.0155038759689922
YHR172W	0	0	0.0154946364719905
YAR019C	0	0	0.015485407980941
YMR089C	0	0	0.0154761904761905
YKL196C	0	0	0.0154669839381321
YOR307C	0	0	0.0154577883472057
YPR057W	0	0	0.0154486036838978
YBL030C	0	0	0.0154394299287411
YHR122W	0	0	0.0154302670623145
YGL061C	0	0	0.0154211150652432
YCR063W	0	0	0.015411973918198
YGR274C	0	0	0.0154028436018957
YCL039W	0	0	0.0153937240970989
YAL034W-A	0	0	0.0153846153846154
YNR020C	0	0	0.0153755174452986
YBL017C	0	0	0.0153664302600473
YJR140C	0	0	0.0153573538098051
YIR010W	0	0	0.0153482880755608
YAL013W	0	0	0.0153392330383481
YGL136C	0	0	0.0153301886792453
YOR106W	0	0	0.0153211549793754
YJL140W	0	0	0.0153121319199058
YDL138W	0	0	0.0153031194820483
YEL061C	0	0	0.0152941176470588
YBL067C	0	1	0.0152941176470588
YDR267C	0	1	0.0152941176470588
YOR372C	0	0	0.0152851263962375
YCR065W	0	0	0.0152761457109283
YBL058W	0	0	0.0152671755725191
YAL063C	0	0	0.0152582159624413
YAL058W	0	0	0.0152492668621701
YJR118C	0	0	0.0152403282532239
YOR191W	0	0	0.0152314001171646
YGL094C	0	0	0.0152224824355972
YDR111C	0	1	0.0152224824355972
YKL022C	0	0	0.0152135751901697
YBL007C	0	0	0.0152046783625731
YAL017W	0	0	0.0151957919345412
YNL273W	0	0	0.0151869158878505
YOR110W	0	0	0.0151780502043199
YGL125W	0	0	0.015169194865811
YAR050W	0	0	0.0151603498542274
YDL073W	0	1	0.0151603498542274
YBL102W	0	0	0.0151515151515152
YLL052C	0	0	0.0151426907396622
YDR370C	0	1	0.0151426907396622
YFL048C	0	0	0.0151338766006985
YHR215W	0	1	0.0151338766006985
YAL056W	0	0	0.0151250727166958
YOR270C	0	0	0.0151162790697674
YML123C	0	0	0.0151074956420686
YNL240C	0	0	0.0150987224157956
YMR130W	0	1	0.0150987224157956
YNL185C	0	0	0.0150899593731863
YBR196C	0	0	0.0150812064965197
YOL045W	0	0	0.0150724637681159
YAL055W	0	0	0.015063731170336
YKL010C	0	0	0.0150550086855819
YJR121W	0	0	0.0150462962962963
YEL001C	0	1	0.0150462962962963
YKL077W	0	1	0.0150462962962963
YOR306C	0	0	0.0150375939849624
YBL001C	0	0	0.015028901734104
YLR447C	0	0	0.0150202195262854
YKL080W	0	0	0.0150115473441109
YOR375C	0	0	0.015002885170225
YNL095C	0	1	0.015002885170225
YMR257C	0	0	0.0149942329873126
YGL202W	0	0	0.014985590778098
YMR289W	0	1	0.014985590778098
YBR288C	0	0	0.0149769585253456
YPL001W	0	0	0.0149683362118595
YBL005W	0	0	0.0149597238204833
YJL097W	0	0	0.0149511213341001
YMR075W	0	0	0.0149425287356322
YGR003W	0	0	0.0149339460080414
YFL017W-A	0	0	0.0149253731343284
YHR061C	0	0	0.014916810097533
YAL015C	0	0	0.0149082568807339
YHR045W	0	1	0.0149082568807339
YOR368W	0	0	0.0148997134670487
YGL162W	0	0	0.0148911798396334
YAL048C	0	0	0.0148826559816829
YKL178C	0	0	0.0148741418764302
YNL091W	0	0	0.0148656375071469
YDR295C	0	0	0.0148571428571429
YCR052W	0	0	0.0148486579097658
YCR067C	0	0	0.0148401826484018
YDL147W	0	0	0.0148317170564746
YDR308C	0	0	0.0148232611174458
YKL212W	0	0	0.0148148148148148
YOR038C	0	0	0.0148063781321185
YKR086W	0	0	0.0147979510529311
YJL192C	0	0	0.0147895335608646
YDR414C	0	0	0.0147811256395679
YJR031C	0	0	0.0147727272727273
YER124C	0	0	0.0147643384440659
YBR095C	0	0	0.0147559591373439
YGR180C	0	0	0.0147475893363585
YDR444W	0	1	0.0147475893363585
YGL106W	0	0	0.0147392290249433
YDR050C	0	0	0.0147308781869688
YBR242W	0	1	0.0147308781869688
YLR208W	0	0	0.014722536806342
YPL019C	0	0	0.0147142048670062
YJL204C	0	0	0.0147058823529412
YLL002W	0	0	0.0146975692481628
YNL196C	0	1	0.0146975692481628
YLR407W	0	1	0.0146975692481628
YKL184W	0	0	0.0146892655367232
YMR180C	0	0	0.0146809712027103
YAL031C	0	0	0.0146726862302483
YMR292W	0	0	0.0146644106034969
YER132C	0	0	0.0146561443066516
YBL056W	0	0	0.0146478873239437
YBR080C	0	0	0.0146396396396396
YCL009C	0	0	0.0146314012380416
YAL053W	0	0	0.0146231721034871
YHR149C	0	1	0.0146231721034871
YBL085W	0	0	0.0146149522203485
YML092C	0	0	0.0146067415730337
YGR286C	0	0	0.0145985401459854
YDL190C	0	0	0.0145903479236813
YKL149C	0	0	0.0145821648906338
YJR061W	0	1	0.0145821648906338
YJR006W	0	0	0.0145739910313901
YNL029C	0	0	0.0145658263305322
YER151C	0	0	0.0145576707726764
YBR281C	0	0	0.0145495243424734
YGR020C	0	0	0.0145413870246085
YBL063W	0	0	0.014533258803801
YNR023W	0	0	0.0145251396648045
YGL220W	0	1	0.0145251396648045
YJL063C	0	0	0.0145170295924065
YBL021C	0	0	0.0145089285714286
YOR129C	0	0	0.0145008365867262
YLR228C	0	0	0.0144927536231884
YHR090C	0	0	0.0144846796657382
YBR133C	0	0	0.0144766146993318
YAR042W	0	0	0.0144685587089594
YAL028W	0	0	0.014460511679644
YGR106C	0	1	0.014460511679644
YPR073C	0	0	0.0144524735964425
YBR043C	0	0	0.0144444444444444
YGR071C	0	1	0.0144444444444444
YFL008W	0	0	0.0144364242087729
YDR524C	0	0	0.0144284128745838
YIR015W	0	0	0.014420410427066
YLR399C	0	0	0.0144124168514412
YFL028C	0	0	0.014404432132964
YHL030W	0	0	0.0143964562569214
YDR288W	0	0	0.0143884892086331
YKL075C	0	0	0.0143805309734513
YNL032W	0	0	0.0143725815367606
YKL047W	0	1	0.0143725815367606
YDR528W	0	0	0.0143646408839779
YBR131W	0	0	0.0143567090005522
YPL252C	0	0	0.0143487858719647
YHR129C	0	0	0.0143408714837286
YGR037C	0	0	0.0143329658213892
YAL046C	0	1	0.0143329658213892
YGR134W	0	0	0.0143250688705234
YGL150C	0	0	0.0143171806167401
YLL014W	0	1	0.0143171806167401
YDL164C	0	0	0.0143093010456797
YGL184C	0	0	0.0143014301430143
YAR031W	0	0	0.0142935678944475
YOL020W	0	0	0.0142857142857143
YER113C	0	1	0.0142857142857143
YGL151W	0	0	0.014277869302581
YBL050W	0	0	0.0142700329308452
YOR122C	0	0	0.0142622051563357
[truncated: 3,790 more rows]
