# Supplementary material for: Computationally Driven, Quantitative Experiments Discover Genes Required for Mitochondrial Biogenesis
Source: PLoS Genet. 2009 Mar 20;5(3):e1000407. doi: 10.1371/journal.pgen.1000407 (PMC2648979; doi:10.1371/journal.pgen.1000407)
Supplement: Dataset S2 — Top 100 novel ensemble predictions for additional yeast biological processes. A zip file containing 387 tab-delimited text files of the ensemble predictions for the indicated Gene Ontology Biological Process Term. (21.70 MB GZ) [file pgen.1000407.s013.gz › GO_0000070.txt]

ORF	AnnotatedToTerm?	Uncharacterized_04152007?	Precision
YPR141C	1	0	1.0
YEL061C	1	0	1.0
YDR113C	1	0	1.0
YMR190C	1	0	1.0
YPR135W	1	0	1.0
YDL003W	1	0	1.0
YFR031C	1	0	1.0
YOR026W	0	0	0.888888888888889
YFL008W	1	0	0.888888888888889
YLR045C	0	0	0.846153846153846
YMR078C	1	0	0.846153846153846
YMR048W	1	0	0.846153846153846
YLR086W	1	0	0.846153846153846
YKL101W	0	0	0.785714285714286
YPL209C	0	0	0.75
YDR325W	1	0	0.75
YGR188C	0	0	0.736842105263158
YOR249C	1	0	0.736842105263158
YHR166C	1	0	0.736842105263158
YOR195W	0	0	0.714285714285714
YKL022C	1	0	0.714285714285714
YGR140W	0	0	0.7
YNL273W	1	0	0.7
YPL255W	0	0	0.7
YER016W	1	0	0.7
YLR103C	0	0	0.7
YJL074C	1	0	0.7
YLR127C	1	0	0.7
YIL026C	1	0	0.7
YFR036W	1	0	0.7
YDR501W	0	0	0.67741935483871
YPR120C	0	0	0.65625
YDR356W	0	0	0.647058823529412
YMR076C	1	0	0.647058823529412
YJL092W	0	0	0.628571428571429
YPL155C	0	0	0.611111111111111
YCL061C	0	0	0.605263157894737
YDR118W	1	0	0.605263157894737
YGL086W	0	0	0.58974358974359
YNL309W	0	0	0.585365853658537
YNL172W	1	0	0.585365853658537
YLR383W	0	0	0.571428571428571
YNL250W	0	0	0.558139534883721
YKR010C	0	0	0.545454545454545
YML027W	0	0	0.533333333333333
YGL216W	0	0	0.531914893617021
YMR198W	1	0	0.531914893617021
YPL124W	0	0	0.520833333333333
YJL013C	0	0	0.517857142857143
YJL030W	0	0	0.517857142857143
YKL113C	0	0	0.517857142857143
YIR025W	1	0	0.517857142857143
YCL016C	1	0	0.517857142857143
YGL163C	0	0	0.517857142857143
YOR073W	1	0	0.517857142857143
YGL116W	1	0	0.517857142857143
YER173W	0	0	0.508771929824561
YCR065W	0	0	0.5
YPL153C	0	0	0.5
YBL034C	0	0	0.5
YPL008W	1	0	0.5
YLR381W	0	0	0.5
YPL253C	1	0	0.5
YJL173C	0	0	0.5
YLR234W	0	0	0.5
YLR272C	1	0	0.5
YHR191C	1	0	0.5
YGL240W	1	0	0.5
YOR058C	0	0	0.492957746478873
YAL024C	0	0	0.492957746478873
YLR102C	1	0	0.492957746478873
YDR488C	0	0	0.486111111111111
YDR260C	0	0	0.479452054794521
YLR210W	0	0	0.472972972972973
YDR150W	0	0	0.466666666666667
YPL208W	0	0	0.460526315789474
YML060W	0	0	0.455696202531646
YLR032W	0	0	0.455696202531646
YBL084C	1	0	0.455696202531646
YNL082W	0	0	0.45
YOR144C	0	0	0.444444444444444
YNL126W	0	0	0.439024390243902
YGR109C	0	0	0.433734939759036
YLR135W	0	0	0.430232558139535
YDL028C	0	0	0.430232558139535
YBL097W	1	0	0.430232558139535
YOL090W	0	0	0.425287356321839
YOL034W	0	0	0.420454545454545
YOR349W	0	0	0.415730337078652
YPR119W	0	0	0.411111111111111
YKL045W	0	0	0.408602150537634
YIR010W	0	0	0.408602150537634
YKR054C	1	0	0.408602150537634
YPL267W	0	0	0.408163265306122
YPL174C	0	0	0.408163265306122
YIL126W	0	0	0.408163265306122
YFR027W	1	0	0.408163265306122
YOL115W	1	0	0.408163265306122
YNL102W	0	0	0.404040404040404
YHR172W	0	0	0.4
YIL149C	0	0	0.396039603960396
YJL187C	0	0	0.392156862745098
YLR357W	0	0	0.388349514563107
YOR330C	0	0	0.384615384615385
YLR131C	0	0	0.380952380952381
YPL241C	0	0	0.377358490566038
YHR158C	0	0	0.373831775700935
YDL155W	0	0	0.37037037037037
YOR074C	0	0	0.36697247706422
YEL003W	0	0	0.363636363636364
YJR053W	0	0	0.36283185840708
YDL058W	0	0	0.36283185840708
YGR098C	1	0	0.36283185840708
YDR097C	0	0	0.362068965517241
YHR023W	0	0	0.362068965517241
YKL049C	1	0	0.362068965517241
YNL262W	0	0	0.358974358974359
YDL102W	0	0	0.355932203389831
YJL194W	0	0	0.352941176470588
YNL225C	0	0	0.35
YLR373C	0	0	0.347107438016529
YML109W	0	0	0.344262295081967
YPR046W	0	0	0.341463414634146
YER032W	0	0	0.338709677419355
YHR129C	0	0	0.336
YPL269W	0	0	0.333333333333333
YPL022W	0	0	0.330769230769231
YJL115W	0	0	0.330769230769231
YIL144W	0	0	0.330769230769231
YDL008W	1	0	0.330769230769231
YBL063W	0	0	0.32824427480916
YDR052C	0	0	0.325757575757576
YLR386W	0	0	0.323308270676692
YKR037C	0	0	0.32089552238806
YHR153C	0	0	0.318518518518519
YBR073W	0	0	0.316176470588235
YML094W	0	0	0.313868613138686
YLR200W	0	0	0.311594202898551
YIL140W	0	0	0.309352517985612
YDL157C	0	1	0.309352517985612
YDL074C	0	0	0.307692307692308
YGL175C	0	0	0.307692307692308
YMR294W	0	0	0.307692307692308
YDR180W	1	0	0.307692307692308
YML032C	0	0	0.305555555555556
YGR078C	0	0	0.303448275862069
YMR055C	0	0	0.301369863013699
YLR263W	0	0	0.299319727891156
YJR135C	0	0	0.297297297297297
YHR118C	0	0	0.295302013422819
YCL024W	0	0	0.293333333333333
YNL298W	0	0	0.291390728476821
YDR318W	0	0	0.290322580645161
YMR179W	0	0	0.290322580645161
YNL233W	0	0	0.290322580645161
YOL006C	1	0	0.290322580645161
YPL163C	0	0	0.288461538461538
YCL029C	0	0	0.286624203821656
YER007W	0	0	0.284810126582278
YDR146C	0	0	0.283018867924528
YMR144W	0	1	0.283018867924528
YLR313C	0	0	0.282208588957055
YHR154W	0	0	0.282208588957055
YLR079W	0	0	0.282208588957055
YFL037W	1	0	0.282208588957055
YMR117C	0	0	0.280487804878049
YOR368W	0	0	0.278787878787879
YAR008W	0	0	0.27710843373494
YJR043C	0	0	0.275449101796407
YDR217C	0	0	0.273809523809524
YAL034W-A	0	0	0.272189349112426
YBR098W	0	0	0.270588235294118
YCR086W	0	0	0.269005847953216
YNL088W	0	0	0.267441860465116
YOL007C	0	1	0.267441860465116
YKL042W	0	0	0.265895953757225
YLR183C	0	0	0.264367816091954
YNL153C	0	0	0.262857142857143
YGR113W	0	0	0.261363636363636
YLR182W	0	0	0.259887005649718
YPR018W	0	0	0.258426966292135
YGL075C	0	0	0.256983240223464
YBR160W	0	0	0.255555555555556
YMR001C	0	0	0.25414364640884
YKL108W	0	0	0.252747252747253
YGR099W	0	0	0.251366120218579
YER147C	0	0	0.25
YKR095W	0	0	0.25
YKL048C	0	0	0.25
YPL194W	0	0	0.25
YML124C	1	0	0.25
YDR507C	0	0	0.248677248677249
YBR060C	0	0	0.247368421052632
YMR299C	0	0	0.246073298429319
YOR038C	0	0	0.244791666666667
YNL188W	0	0	0.243523316062176
YPL256C	0	0	0.242268041237113
YKL089W	0	0	0.241025641025641
YER111C	0	0	0.239795918367347
YBR123C	0	0	0.238578680203046
YDR285W	0	0	0.237373737373737
YDR159W	0	0	0.236180904522613
YLR085C	0	0	0.235
YMR224C	0	0	0.233830845771144
YLL022C	0	0	0.232673267326733
YOL017W	0	0	0.231527093596059
YDR254W	0	0	0.230392156862745
YIL132C	0	0	0.229268292682927
YGR179C	0	0	0.228155339805825
YOL012C	0	0	0.227053140096618
YPR175W	0	0	0.225961538461538
YJR092W	0	0	0.22488038277512
YDR014W	0	0	0.223809523809524
YAR007C	0	0	0.222748815165877
YJR089W	0	0	0.221698113207547
YNL271C	0	0	0.220657276995305
YGL244W	0	0	0.219626168224299
YGL061C	0	0	0.218604651162791
YDL164C	0	0	0.217592592592593
YGR152C	0	0	0.216589861751152
YDR207C	0	0	0.215596330275229
YHR164C	0	0	0.214611872146119
YJR140C	0	0	0.213636363636364
YBR070C	0	0	0.212669683257919
YKL114C	0	0	0.211711711711712
YML065W	0	0	0.210762331838565
YDR386W	0	0	0.210300429184549
YPL116W	0	0	0.210300429184549
YMR199W	0	0	0.210300429184549
YML061C	0	0	0.210300429184549
YDR499W	0	0	0.210300429184549
YGL093W	0	0	0.210300429184549
YGL003C	1	0	0.210300429184549
YLR212C	0	0	0.210300429184549
YGR047C	0	0	0.210300429184549
YAL047C	1	0	0.210300429184549
YBR107C	0	0	0.209401709401709
YNL312W	0	0	0.208510638297872
YGL021W	0	0	0.207627118644068
YOR265W	0	0	0.206751054852321
YGL173C	0	0	0.205882352941176
YBL035C	0	0	0.205020920502092
YOR217W	0	0	0.204166666666667
YGR014W	0	0	0.203319502074689
YML041C	0	0	0.202479338842975
YNL166C	0	0	0.201646090534979
YDR485C	0	0	0.200819672131148
YBR156C	0	0	0.2
YMR156C	0	0	0.199186991869919
YFR028C	0	0	0.198380566801619
YOR326W	0	0	0.19758064516129
YHR031C	0	0	0.196787148594378
YDR369C	0	0	0.196
YOR025W	0	0	0.195219123505976
YPL018W	0	0	0.194444444444444
YKL092C	0	0	0.193675889328063
YJR031C	0	0	0.192913385826772
YML104C	0	0	0.192307692307692
YDL101C	0	0	0.192307692307692
YJR090C	0	0	0.192307692307692
YOR216C	0	0	0.192307692307692
YDR334W	0	0	0.192307692307692
YML085C	1	0	0.192307692307692
YNL206C	0	0	0.191570881226054
YER132C	0	0	0.190839694656489
YBL009W	0	0	0.190114068441065
YBR088C	0	0	0.189393939393939
YBR049C	0	0	0.188679245283019
YJR060W	0	0	0.18796992481203
YNL091W	0	0	0.187265917602996
YPR104C	0	0	0.186567164179104
YDL105W	0	0	0.185873605947955
YOL069W	0	0	0.185185185185185
YNL304W	0	0	0.18450184501845
YJL158C	0	0	0.183823529411765
YLL002W	0	0	0.183150183150183
YLL003W	0	0	0.182481751824818
YNL290W	0	0	0.181818181818182
YGL207W	0	0	0.181159420289855
YGR229C	0	0	0.180851063829787
YNL059C	0	0	0.180851063829787
YOR242C	0	0	0.180851063829787
YIL123W	0	0	0.180851063829787
YDL017W	0	0	0.180851063829787
YDR130C	1	0	0.180851063829787
YPL007C	0	0	0.180212014134276
YNL261W	0	0	0.179577464788732
YBR215W	0	0	0.178947368421053
YHR149C	0	1	0.178947368421053
YOR114W	0	1	0.178947368421053
YOR313C	0	0	0.178321678321678
YGR238C	0	0	0.177700348432056
YAL011W	0	0	0.177083333333333
YKR090W	0	0	0.176470588235294
YBR103W	0	0	0.175862068965517
YOL094C	0	0	0.175257731958763
YDL240W	0	0	0.174657534246575
YOL145C	0	0	0.174061433447099
YPL242C	0	0	0.173469387755102
YKR029C	0	0	0.172881355932203
YNL330C	0	0	0.172297297297297
YBR231C	0	0	0.171717171717172
YLR233C	0	0	0.171140939597315
YHR014W	0	0	0.17056856187291
YIL031W	0	0	0.17
YNL068C	0	0	0.169435215946844
YML111W	0	0	0.16887417218543
YOL091W	0	0	0.168316831683168
YLR309C	0	0	0.167763157894737
YJR068W	0	0	0.167213114754098
YDR138W	0	0	0.166666666666667
YLL021W	0	0	0.166123778501629
YDR332W	0	1	0.166123778501629
YJL176C	0	0	0.165584415584416
YKR082W	0	0	0.16504854368932
YMR138W	0	0	0.164516129032258
YDR335W	0	0	0.163987138263666
YLR343W	0	0	0.163461538461538
YJL090C	0	0	0.162939297124601
YDL154W	0	0	0.162420382165605
YPL055C	0	0	0.161904761904762
YMR032W	0	0	0.161392405063291
YLR376C	0	0	0.160883280757098
YDR004W	0	0	0.160377358490566
YML069W	0	0	0.15987460815047
YPL082C	0	0	0.159375
YIL131C	0	0	0.158878504672897
YKL057C	0	0	0.158385093167702
YGL203C	0	0	0.157894736842105
YFR019W	0	0	0.157407407407407
YDR451C	0	0	0.156923076923077
YMR094W	0	0	0.156441717791411
YMR305C	0	0	0.155963302752294
YPR070W	0	0	0.155487804878049
YOR033C	0	0	0.155015197568389
YFL034W	0	1	0.155015197568389
YNL218W	0	0	0.154545454545455
YER095W	0	0	0.154078549848943
YGR189C	0	0	0.153614457831325
YGL151W	0	0	0.153153153153153
YER070W	0	0	0.152694610778443
YHR061C	0	0	0.152238805970149
YNL039W	0	0	0.151785714285714
YOR247W	0	0	0.1513353115727
YJL201W	0	0	0.150887573964497
YCR092C	0	0	0.150442477876106
YJR112W	0	0	0.15
YER155C	0	0	0.149560117302053
YOR191W	0	0	0.149122807017544
YER116C	0	0	0.14868804664723
YER022W	0	0	0.148255813953488
YOR017W	0	0	0.147826086956522
YER151C	0	0	0.147398843930636
YKL179C	0	0	0.146974063400576
YLR288C	0	0	0.146551724137931
YKR077W	0	1	0.146551724137931
YGR184C	0	0	0.146131805157593
YDR359C	0	0	0.145714285714286
YOR083W	0	0	0.145299145299145
YER171W	0	0	0.144886363636364
YJR134C	0	1	0.144886363636364
YDL220C	0	0	0.144475920679887
YDL018C	0	0	0.144067796610169
YGL174W	0	0	0.143661971830986
YMR227C	0	0	0.143258426966292
YER164W	0	0	0.142857142857143
YLR424W	0	0	0.142458100558659
YPR168W	0	0	0.142061281337047
YKR083C	0	0	0.141666666666667
YGL212W	0	0	0.141274238227147
YCR066W	0	0	0.140883977900552
YLR457C	0	0	0.140495867768595
YFL009W	0	0	0.14010989010989
YDL239C	0	0	0.13972602739726
YDR310C	0	0	0.139344262295082
YHR036W	0	0	0.138964577656676
YKR096W	0	1	0.138964577656676
YOR360C	0	0	0.138586956521739
YKL166C	0	0	0.138211382113821
YLR015W	0	0	0.137837837837838
YGR056W	0	0	0.137466307277628
YDL056W	0	0	0.137203166226913
YLR318W	0	0	0.137203166226913
YLR115W	0	0	0.137203166226913
YER149C	0	0	0.137203166226913
YDR279W	0	0	0.137203166226913
YBL052C	0	0	0.137203166226913
YEL016C	0	0	0.137203166226913
YNL299W	1	0	0.137203166226913
YLR314C	0	0	0.136842105263158
YBL046W	0	0	0.136482939632546
YPR055W	0	0	0.136125654450262
YLR455W	0	0	0.135770234986945
YGR274C	0	0	0.135416666666667
YKR013W	0	1	0.135416666666667
YIL159W	0	0	0.135064935064935
YDR076W	0	0	0.134715025906736
YDL175C	0	0	0.134366925064599
YLL043W	0	0	0.134020618556701
YOR080W	0	0	0.133676092544987
YHR134W	0	0	0.133333333333333
YML064C	0	0	0.132992327365729
YBL008W	0	0	0.13265306122449
YOR372C	0	0	0.132315521628499
YPL045W	0	0	0.131979695431472
YOL135C	0	0	0.131645569620253
YOR269W	0	0	0.131313131313131
YPR105C	0	0	0.130982367758186
YIL084C	0	0	0.130653266331658
YGR246C	0	0	0.130325814536341
YAR002W	0	0	0.13
YMR038C	0	0	0.129675810473815
YGL201C	0	0	0.129353233830846
YOR373W	0	0	0.129032258064516
YGL066W	0	0	0.128712871287129
YHR119W	0	0	0.128395061728395
YOR304W	0	0	0.12807881773399
YDR213W	0	0	0.127764127764128
YNL272C	0	0	0.127450980392157
YDR219C	0	0	0.127139364303178
YDR464W	0	0	0.126829268292683
YNL300W	0	1	0.126829268292683
YPR164W	0	0	0.126520681265207
YMR284W	0	0	0.12621359223301
YCR014C	0	0	0.12590799031477
YLR071C	0	0	0.1256038647343
YFR016C	0	1	0.1256038647343
YAR003W	0	0	0.125301204819277
YDR326C	0	0	0.125
YBR071W	0	1	0.125
YNL282W	0	0	0.124700239808153
YEL022W	0	0	0.124401913875598
YLR398C	0	0	0.124105011933174
YOL138C	0	0	0.123809523809524
YMR277W	0	0	0.123515439429929
YDR240C	0	0	0.123222748815166
YNR009W	0	0	0.122969837587007
YOR129C	0	0	0.122969837587007
YNL291C	0	0	0.122969837587007
YGL094C	0	0	0.122969837587007
YIR002C	0	0	0.122969837587007
YDR225W	0	0	0.122969837587007
YLR024C	0	0	0.122969837587007
YMR215W	0	1	0.122969837587007
YPL233W	0	0	0.122969837587007
YML034W	1	0	0.122969837587007
YOR239W	0	0	0.122685185185185
YJL168C	0	0	0.122401847575058
YML043C	0	0	0.122119815668203
YKR101W	0	0	0.12183908045977
YBR087W	0	0	0.121559633027523
YNL278W	0	0	0.121281464530892
YDL001W	0	1	0.121281464530892
YNL201C	0	0	0.121004566210046
YDR263C	0	0	0.120728929384966
YPL024W	0	0	0.120454545454545
YNL257C	0	0	0.120181405895692
YMR218C	0	0	0.119909502262443
YGL168W	0	0	0.119638826185102
YNR011C	0	0	0.119369369369369
YDR289C	0	0	0.119101123595506
YDL225W	0	0	0.118834080717489
YOR123C	0	0	0.118568232662192
YJR006W	0	0	0.118303571428571
YPL164C	0	0	0.11804008908686
YMR306W	0	0	0.117777777777778
YDL005C	0	0	0.117516629711752
YDL093W	0	0	0.117256637168142
YOR014W	0	0	0.116997792494481
YDL197C	0	0	0.116740088105727
YDR243C	0	0	0.116483516483516
YIL095W	0	0	0.116228070175439
YHR178W	0	0	0.115973741794311
YDR089W	0	0	0.115720524017467
YMR270C	0	0	0.115468409586057
YCR033W	0	0	0.115217391304348
YGR108W	0	0	0.114967462039046
YLL031C	0	0	0.114718614718615
YLR095C	0	0	0.114470842332613
YER172C	0	0	0.114224137931034
YNR051C	0	0	0.113978494623656
YDR208W	0	0	0.113733905579399
YAL001C	0	0	0.113490364025696
YPL072W	0	0	0.113247863247863
YMR204C	0	0	0.113006396588486
YBL023C	0	0	0.112765957446809
YMR240C	0	0	0.112526539278132
YMR127C	0	0	0.11228813559322
YDR201W	0	0	0.112050739957717
YMR075W	0	0	0.111814345991561
YML016C	0	0	0.111578947368421
YCL014W	0	0	0.111344537815126
YOR076C	0	0	0.111111111111111
YLR039C	0	0	0.110878661087866
YER161C	0	0	0.110647181628392
YDL059C	0	0	0.110416666666667
YPR189W	0	0	0.11018711018711
YKL112W	0	0	0.109958506224066
YDR200C	0	0	0.109730848861284
YML102W	0	0	0.109504132231405
YGL194C	0	0	0.109278350515464
YDR440W	0	0	0.109053497942387
YMR163C	0	0	0.108829568788501
YLR055C	0	0	0.108606557377049
YMR167W	0	0	0.10838445807771
YDR510W	0	0	0.108163265306122
YLR430W	0	0	0.107942973523422
YGL127C	0	0	0.107723577235772
YBR081C	0	0	0.107505070993915
YBR278W	0	0	0.107287449392713
YDL013W	0	0	0.107070707070707
YBR275C	0	0	0.106854838709677
YDR212W	0	0	0.106639839034205
YMR172W	0	0	0.106425702811245
YGR270W	0	0	0.106212424849699
YDR532C	0	0	0.106
YDR016C	0	0	0.105788423153693
YJL039C	0	0	0.105577689243028
YLR106C	0	0	0.105367793240557
YDL020C	0	0	0.10515873015873
YNL227C	0	0	0.104950495049505
YIL038C	0	0	0.104743083003953
YPL127C	0	0	0.104536489151874
YPL161C	0	0	0.104330708661417
YDR480W	0	0	0.104125736738703
YEL037C	0	0	0.103921568627451
YNL107W	0	0	0.103718199608611
YGR221C	0	0	0.103515625
YMR061W	0	0	0.103313840155945
YBR057C	0	0	0.103112840466926
YDR311W	0	0	0.102912621359223
YPR019W	0	0	0.102713178294574
YNL267W	0	0	0.102514506769826
YKR008W	0	0	0.102316602316602
YLR353W	0	0	0.102119460500963
YNL216W	0	0	0.101923076923077
YMR168C	0	0	0.101727447216891
YGL133W	0	0	0.101532567049808
YHR152W	0	0	0.101338432122371
YHR107C	0	0	0.101145038167939
YPL141C	0	1	0.101145038167939
YER106W	0	0	0.100952380952381
YIL150C	0	0	0.100760456273764
YLR321C	0	0	0.100569259962049
YDR183W	0	0	0.100378787878788
YER129W	0	0	0.100189035916824
YBR114W	0	0	0.1
YOL123W	0	0	0.099815157116451
YNL236W	0	0	0.099815157116451
YGR089W	0	0	0.099815157116451
YBR186W	0	0	0.099815157116451
YDR147W	0	0	0.099815157116451
YLR319C	0	0	0.099815157116451
YDR181C	0	0	0.099815157116451
YDR227W	0	0	0.099815157116451
YAR018C	0	0	0.099815157116451
YLR305C	0	0	0.099815157116451
YJL019W	1	0	0.099815157116451
YJL203W	0	0	0.0996309963099631
YAL019W	0	0	0.0994475138121547
YML103C	0	0	0.0992647058823529
YDR301W	0	0	0.0990825688073395
YIR008C	0	0	0.0989010989010989
YGR116W	0	0	0.0987202925045704
YER013W	0	0	0.0985401459854015
YBR038W	0	0	0.0983606557377049
YML058W	0	0	0.0981818181818182
YML071C	0	0	0.0980036297640653
YOR188W	0	0	0.0978260869565217
YCL063W	0	0	0.0976491862567812
YML052W	0	0	0.0974729241877256
YGR130C	0	1	0.0974729241877256
YCR035C	0	0	0.0972972972972973
YEL019C	0	0	0.0971223021582734
YOL054W	0	0	0.0969479353680431
YLR310C	0	0	0.0967741935483871
YIL112W	0	0	0.0966010733452594
YGR200C	0	0	0.0964285714285714
YPR095C	0	0	0.0962566844919786
YDR416W	0	0	0.096085409252669
YDR363W	0	0	0.0959860383944154
YPL115C	0	0	0.0959860383944154
YNL106C	0	0	0.0959860383944154
YML095C	0	0	0.0959860383944154
YLR399C	0	0	0.0959860383944154
YBR195C	0	0	0.0959860383944154
YDR407C	0	0	0.0959860383944154
YNL118C	0	0	0.0959860383944154
YGL025C	0	0	0.0959860383944154
YLR384C	0	0	0.0959860383944154
YNL307C	1	0	0.0959860383944154
YOR001W	0	0	0.0958188153310105
YGL241W	0	0	0.0956521739130435
YHR200W	0	0	0.0954861111111111
YPR007C	0	0	0.0953206239168111
YJL025W	0	0	0.0951557093425606
YLR190W	0	0	0.0949913644214162
YBR245C	0	0	0.0948275862068965
YPR161C	0	0	0.0946643717728055
YJL050W	0	0	0.0945017182130584
YLR067C	0	0	0.0943396226415094
YIL142W	0	0	0.0941780821917808
YER093C	0	0	0.094017094017094
YIL106W	0	0	0.0938566552901024
YPL020C	0	0	0.0936967632027257
YAL032C	0	0	0.0935374149659864
YJR032W	0	0	0.0933786078098472
YLR418C	0	0	0.0932203389830508
YLR145W	0	0	0.0930626057529611
YKL139W	0	0	0.0929054054054054
YMR207C	0	0	0.0927487352445194
YJL051W	0	1	0.0927487352445194
YNL116W	0	0	0.0925925925925926
YNL139C	0	0	0.092436974789916
YGL058W	0	0	0.0922818791946309
YBR136W	0	0	0.0921273031825796
YLR096W	0	0	0.0919732441471572
YNL148C	0	0	0.0918196994991653
YER114C	0	0	0.0916666666666667
YOR112W	0	0	0.0915141430948419
YBR152W	0	0	0.0913621262458472
YNL158W	0	0	0.0912106135986733
YOL001W	0	0	0.0910596026490066
YFL023W	0	0	0.0909090909090909
YMR263W	0	0	0.0907590759075908
YMR231W	0	0	0.0906095551894563
YMR213W	0	0	0.0904605263157895
YOL067C	0	0	0.090311986863711
YGL043W	0	0	0.0901639344262295
YGL254W	0	0	0.0900163666121113
YNR023W	0	0	0.0898692810457516
YER019W	0	0	0.0897226753670473
YKL075C	0	0	0.0895765472312704
YHR058C	0	0	0.0894308943089431
YJL095W	0	0	0.0892857142857143
YGR092W	0	0	0.0891410048622366
YAR019C	0	0	0.0889967637540453
YDR469W	0	0	0.0888529886914378
YOR174W	0	0	0.0887096774193548
YNL030W	0	0	0.0885668276972625
YGR071C	0	1	0.0885668276972625
YDL103C	0	0	0.0884244372990354
YBL024W	0	0	0.0882825040128411
YAL026C	0	0	0.0881410256410256
YNL136W	0	0	0.088
YPL086C	0	0	0.0878594249201278
YPL268W	0	0	0.087719298245614
YGR104C	0	0	0.0875796178343949
YBR138C	0	1	0.0875796178343949
YIR023W	0	0	0.0874403815580286
YDL112W	0	0	0.0873015873015873
YPR031W	0	0	0.0871632329635499
YHR115C	0	0	0.0870253164556962
YOR308C	0	0	0.0868878357030016
YOL078W	0	0	0.0867507886435331
YDR495C	0	0	0.0866141732283465
YHL023C	0	1	0.0866141732283465
YGR170W	0	0	0.0864779874213836
YGL113W	0	0	0.0863422291993721
YMR154C	0	0	0.0862068965517241
YEL018W	0	0	0.0860719874804382
YLR223C	0	0	0.0859375
YNL041C	0	0	0.0858034321372855
YMR233W	0	1	0.0858034321372855
YKL079W	0	0	0.0856697819314642
YJR057W	0	0	0.0855365474339036
YDR162C	0	0	0.0854037267080745
YGR072W	0	0	0.0852713178294574
YGR058W	0	1	0.0852713178294574
YKR086W	0	0	0.0851393188854489
YOL051W	0	0	0.0850077279752705
YLR315W	0	1	0.0850077279752705
YDR309C	0	0	0.0848765432098765
YOR290C	0	0	0.0847457627118644
YJL127C	0	0	0.0846153846153846
YPL138C	0	0	0.0844854070660522
YOR075W	0	0	0.0843558282208589
YLR320W	0	0	0.0842266462480858
YDR424C	0	0	0.0840978593272171
YML062C	0	0	0.083969465648855
YDR228C	0	0	0.0838414634146342
YLR451W	0	0	0.0837138508371385
YLR181C	0	0	0.0835866261398176
YGL167C	0	0	0.0834597875569044
YMR036C	0	0	0.0833333333333333
YDR457W	0	0	0.0832072617246596
YOR092W	0	0	0.0830815709969789
YGL211W	0	0	0.0829562594268477
YGR224W	0	0	0.0828313253012048
YLR440C	0	0	0.0827067669172932
YJR035W	0	0	0.0825825825825826
YDR013W	0	0	0.0824587706146927
YKR019C	0	0	0.0823353293413174
YBL085W	0	0	0.0822122571001495
YKL125W	0	0	0.082089552238806
YHR090C	0	0	0.0819672131147541
YDR446W	0	0	0.0818452380952381
YFR048W	0	0	0.0817236255572065
YOR060C	0	0	0.0816023738872404
YNL097C	0	0	0.0814814814814815
YAR014C	0	0	0.0813609467455621
YKR002W	0	0	0.0812407680945347
YKL052C	0	0	0.0811209439528024
YOR165W	0	0	0.0810014727540501
YLL049W	0	1	0.0810014727540501
YPL122C	0	0	0.0808823529411765
YML059C	0	0	0.0807635829662261
YOR141C	0	1	0.0807635829662261
YMR137C	0	0	0.0806451612903226
YIL040W	0	0	0.0805270863836018
YML119W	0	1	0.0805270863836018
YPR057W	0	0	0.0804093567251462
YLR368W	0	0	0.0802919708029197
YMR063W	0	0	0.0801749271137026
YMR031C	0	1	0.0801749271137026
YLR084C	0	0	0.0800582241630277
YOR151C	0	0	0.0799418604651163
YLR013W	0	0	0.0798258345428157
YDR179C	0	0	0.0797101449275362
YJL204C	0	0	0.0795947901591896
YGR218W	0	0	0.0794797687861272
YOL070C	0	1	0.0794797687861272
YER104W	0	0	0.0793650793650794
YBR175W	0	0	0.0792507204610951
YDL117W	0	0	0.079136690647482
YOR279C	0	0	0.0790229885057471
YBR223C	0	0	0.078909612625538
YDR017C	0	0	0.0787965616045845
YOL018C	0	0	0.0786838340486409
YOL076W	0	0	0.0785714285714286
YGR217W	0	0	0.0784593437945792
YDR021W	0	0	0.0783475783475783
YJR104C	0	0	0.0782361308677098
YOL019W	0	1	0.0782361308677098
YHL022C	0	0	0.078125
YIL128W	0	0	0.0780141843971631
YPL031C	0	0	0.0779036827195467
YOR346W	0	0	0.0777934936350778
YLR277C	0	0	0.077683615819209
YMR268C	0	0	0.077574047954866
YMR128W	0	0	0.0774647887323944
YBR289W	0	0	0.0773558368495077
YFL049W	0	0	0.0772471910112359
YER105C	0	0	0.0771388499298738
YKL203C	0	0	0.07703081232493
YLR371W	0	0	0.0769230769230769
YDR081C	0	0	0.0768156424581006
YNR048W	0	0	0.0767085076708508
YEL055C	0	0	0.0766016713091922
YDR439W	0	0	0.0764951321279555
YPL017C	0	1	0.0764951321279555
YIL073C	0	0	0.0763888888888889
YPR113W	0	0	0.0762829403606103
YDR108W	0	0	0.0761772853185596
YPL032C	0	0	0.0760719225449516
YPL228W	0	0	0.0759668508287293
YGL145W	0	0	0.0758620689655172
YLR442C	0	0	0.0757575757575758
YDR473C	0	0	0.0756533700137552
YJL047C	0	0	0.0755494505494505
YPR023C	0	0	0.0754458161865569
YEL062W	0	0	0.0753424657534247
YGR155W	0	0	0.0752393980848153
YOL116W	0	0	0.0751366120218579
YNL258C	0	0	0.0750341064120055
YFR010W	0	0	0.0749318801089918
YJL148W	0	0	0.0748299319727891
YER177W	0	0	0.0747282608695652
YNL072W	0	0	0.0746268656716418
YIL008W	0	0	0.0745257452574526
YBR202W	0	0	0.074424898511502
YJL061W	0	0	0.0743243243243243
YKR099W	0	0	0.0742240215924427
YFR013W	0	0	0.0741239892183288
YLR033W	0	0	0.0740242261103634
YBL031W	0	1	0.0740242261103634
YDR069C	0	0	0.0739247311827957
YPL158C	0	1	0.0739247311827957
YIR011C	0	0	0.0738255033557047
YNL297C	0	0	0.0737265415549598
YDR390C	0	0	0.0736278447121821
YAL013W	0	0	0.0735294117647059
YLL004W	0	0	0.0734312416555407
YBR095C	0	0	0.0733333333333333
YNL064C	0	0	0.0732356857523302
YNL283C	0	0	0.0731382978723404
YFL003C	0	0	0.0730411686586985
YGR271W	0	0	0.0729442970822281
YDR363W-A	0	0	0.0728476821192053
YDR362C	0	0	0.0727513227513227
YOR266W	0	0	0.0726552179656539
YPR034W	0	0	0.0725593667546174
YIL115C	0	0	0.072463768115942
YDL090C	0	0	0.0723684210526316
YBL106C	0	0	0.0722733245729304
YMR176W	0	0	0.0721784776902887
YCR042C	0	0	0.072083879423329
YGR225W	0	0	0.0719895287958115
YOR177C	0	0	0.0718954248366013
YDR176W	0	0	0.0718015665796345
YNL329C	0	0	0.0717079530638853
YNL164C	0	0	0.0716145833333333
YHR040W	0	0	0.0715214564369311
YDR478W	0	0	0.0714285714285714
YDR195W	0	0	0.0713359273670558
YPL139C	0	0	0.0712435233160622
YDL116W	0	0	0.0711513583441138
YBR009C	0	0	0.0710594315245478
YJR075W	0	0	0.0709677419354839
YMR091C	0	0	0.0708762886597938
YMR274C	0	0	0.0707850707850708
YMR283C	0	0	0.070694087403599
YJR110W	0	0	0.0706033376123235
YDR170C	0	0	0.0705128205128205
YCL010C	0	0	0.0704225352112676
YPR072W	0	0	0.0703324808184143
YLR087C	0	0	0.070242656449553
YGL251C	0	0	0.0701530612244898
YHR120W	0	0	0.0700636942675159
YFL001W	0	0	0.0699745547073791
YDR312W	0	0	0.0698856416772554
YLR335W	0	0	0.0697969543147208
YPR169W	0	0	0.0697084917617237
YLR068W	0	0	0.069620253164557
YOL004W	0	0	0.0695322376738306
YJL164C	0	0	0.0694444444444444
YLR107W	0	0	0.0693568726355612
YPR190C	0	0	0.0692695214105793
YLR425W	0	0	0.0691823899371069
YDR419W	0	0	0.0690954773869347
YLR274W	0	0	0.06900878293601
YER018C	0	0	0.0689655172413793
YJR076C	0	0	0.0689655172413793
YDR174W	0	0	0.0689655172413793
YBL019W	0	0	0.0689655172413793
YJL197W	0	1	0.0689655172413793
YHL007C	0	0	0.0689655172413793
YDR460W	0	0	0.0689655172413793
YHR165C	0	0	0.0689655172413793
YPR179C	0	0	0.0689655172413793
YNL204C	0	0	0.0689655172413793
YML010W	0	0	0.0689655172413793
YJL183W	0	0	0.0689655172413793
YOL081W	0	0	0.0689655172413793
YIR004W	0	0	0.0689655172413793
YLR396C	0	0	0.0689655172413793
YNR010W	1	0	0.0689655172413793
YMR039C	0	0	0.0688806888068881
YMR234W	0	0	0.0687960687960688
YDR489W	0	0	0.0687116564417178
YKL014C	0	0	0.0686274509803922
YOR353C	0	0	0.0685434516523868
YKL095W	0	0	0.0684596577017115
YPL021W	0	0	0.0683760683760684
YMR047C	0	0	0.0682926829268293
YML049C	0	0	0.0682095006090134
YKL028W	0	0	0.0681265206812652
YMR106C	0	0	0.0680437424058323
YJL073W	0	0	0.0679611650485437
YDR308C	0	0	0.0678787878787879
YDR392W	0	0	0.0677966101694915
YPL227C	0	0	0.0677146311970979
YJL029C	0	0	0.0676328502415459
YDR051C	0	1	0.0676328502415459
YPL128C	0	0	0.0675512665862485
YCR094W	0	0	0.0674698795180723
YOL095C	0	0	0.0673886883273165
YDR472W	0	0	0.0673076923076923
YJR083C	0	0	0.0672268907563025
YCR016W	0	0	0.0671462829736211
YBR055C	0	0	0.067065868263473
YOL093W	0	0	0.0669856459330144
YHR167W	0	0	0.0669056152927121
YJR041C	0	0	0.0668257756563246
YDL109C	0	0	0.066746126340882
YGL130W	0	0	0.0666666666666667
YGR276C	0	0	0.0665873959571938
YMR223W	0	0	0.0665083135391924
YDL088C	0	0	0.066429418742586
YHR066W	0	0	0.0663507109004739
YER162C	0	0	0.0662721893491124
YDR364C	0	0	0.066193853427896
YLR342W	0	0	0.0661157024793388
YJL006C	0	0	0.0660377358490566
YDR137W	0	0	0.0659599528857479
YML081W	0	1	0.0659599528857479
YLR228C	0	0	0.0658823529411765
YIL158W	0	1	0.0658823529411765
YDR528W	0	0	0.0658049353701528
YOL128C	0	0	0.0657276995305164
YGR278W	0	0	0.0656506447831184
YER166W	0	0	0.0655737704918033
YGR134W	0	0	0.0654970760233918
YML093W	0	0	0.0654205607476635
YBR023C	0	0	0.0653442240373396
YBR094W	0	1	0.0653442240373396
YFR034C	0	0	0.0652680652680653
YDR030C	0	0	0.0651920838183935
YOR284W	0	0	0.0651162790697674
YGR002C	0	0	0.0650406504065041
YLR262C	0	0	0.0649651972157773
YGL087C	0	0	0.0648899188876014
YDL047W	0	0	0.0648148148148148
YGR063C	0	0	0.0647398843930636
YOL089C	0	0	0.0646651270207852
YPL189W	0	0	0.0645905420991926
YOL130W	0	0	0.0645161290322581
YPL083C	0	0	0.0644418872266974
YDR189W	0	0	0.064367816091954
YER122C	0	0	0.0642939150401837
YNL222W	0	0	0.0642201834862385
YDL207W	0	0	0.0641466208476518
YJL020C	0	0	0.0640732265446224
YKR063C	0	0	0.064
YFL029C	0	0	0.0639269406392694
YNL215W	0	1	0.0639269406392694
YPL152W	0	0	0.0638540478905359
YBR135W	0	0	0.0637813211845103
YPL203W	0	0	0.0637087599544937
YBL079W	0	0	0.0636363636363636
YDR448W	0	0	0.0635641316685585
YMR285C	0	0	0.0634920634920635
YHR103W	0	0	0.0634201585503964
YOR048C	0	0	0.0633484162895928
YMR065W	0	0	0.0632768361581921
YIL079C	0	0	0.0632054176072235
YDR104C	0	0	0.0631341600901917
YPL167C	0	0	0.0630630630630631
YLR260W	0	0	0.062992125984252
YGR004W	0	0	0.0629213483146067
YHR013C	0	0	0.0628507295173962
YEL053C	0	0	0.062780269058296
YBR131W	0	0	0.0627099664053751
YAR042W	0	0	0.0626398210290828
YLR044C	0	0	0.0625698324022346
YDR444W	0	1	0.0625698324022346
YOL021C	0	0	0.0625
YHR105W	0	1	0.0625
YJL010C	0	0	0.0624303232998885
YIL005W	0	0	0.0623608017817372
YNL328C	0	0	0.0622914349276974
YDL044C	0	0	0.0622222222222222
YNL076W	0	0	0.0621531631520533
YHR195W	0	0	0.0620842572062084
YER157W	0	0	0.062015503875969
YHL006C	0	0	0.0619469026548673
YPR178W	0	0	0.061878453038674
YML015C	0	0	0.0618101545253863
YPL042C	0	0	0.061742006615215
YDR303C	0	0	0.0616740088105727
YJR145C	0	0	0.0616061606160616
YKR072C	0	0	0.0615384615384615
YER110C	0	0	0.0614709110867179
YOL072W	0	0	0.0614035087719298
YKL004W	0	0	0.0613362541073384
YLR245C	0	0	0.0612691466083151
YDR315C	0	0	0.0612021857923497
YHR157W	0	0	0.0611353711790393
YCL031C	0	0	0.0610687022900763
YDR409W	0	0	0.0610021786492375
YJL124C	0	0	0.0609357997823721
YDR295C	0	0	0.0608695652173913
YKL145W	0	0	0.0608034744842562
YMR104C	0	0	0.0607375271149675
YMR288W	0	0	0.0606717226435536
YIR015W	0	0	0.0606060606060606
YML028W	0	0	0.0605405405405405
YPR022C	0	1	0.0605405405405405
YBL021C	0	0	0.060475161987041
YMR125W	0	0	0.0604099244875944
YOL045W	0	0	0.0603448275862069
YNL294C	0	0	0.0602798708288482
YOR023C	0	0	0.0602150537634409
YFR002W	0	0	0.0601503759398496
YHR030C	0	0	0.0600858369098712
YOL068C	0	0	0.060021436227224
YNL313C	0	0	0.0599571734475375
YHR186C	0	0	0.0598930481283422
YJR084W	0	0	0.0598290598290598
YLR238W	0	0	0.0597652081109925
YHR111W	0	0	0.0597014925373134
YJL179W	0	0	0.0596379126730564
YGL070C	0	0	0.0595744680851064
YIR013C	0	0	0.0595111583421892
YDR054C	0	0	0.059447983014862
YPR056W	0	0	0.0593849416755037
YOR085W	0	0	0.0593220338983051
YDR121W	0	0	0.0592592592592593
YJL209W	0	0	0.0591966173361522
YPR122W	0	0	0.0591341077085533
YIL063C	0	0	0.0590717299578059
YLR341W	0	0	0.0590094836670179
YBL014C	0	0	0.0589473684210526
YOR358W	0	0	0.0588853838065195
YML021C	0	0	0.0588235294117647
YBR102C	0	0	0.0587618048268625
YDR082W	0	0	0.0587002096436059
YPL101W	0	0	0.0586387434554974
YMR147W	0	1	0.0586387434554974
YJR042W	0	0	0.0585774058577406
YJR046W	0	0	0.0585161964472309
YAL041W	0	0	0.058455114822547
YJL207C	0	0	0.0583941605839416
YNL243W	0	0	0.0583333333333333
YDL087C	0	0	0.0582726326742976
YKR004C	0	0	0.0582120582120582
YFL002C	0	0	0.0581516095534787
YGL097W	0	0	0.0580912863070539
YOR233W	0	0	0.0580310880829016
YCR075C	0	0	0.0579710144927536
YOL028C	0	0	0.0579110651499483
YGR135W	0	0	0.0578512396694215
YER176W	0	0	0.0577915376676987
YPL133C	0	0	0.0577319587628866
YKL116C	0	0	0.0576725025746653
YGL124C	0	0	0.0576131687242798
YJL085W	0	0	0.0575539568345324
YGL139W	0	0	0.0574948665297741
YDR128W	0	1	0.0574948665297741
YDL077C	0	0	0.0574358974358974
YGR081C	0	0	0.0573770491803279
YIL021W	0	0	0.0573183213920164
YGR057C	0	0	0.0572597137014315
YOR127W	0	0	0.0572012257405516
YHR015W	0	0	0.0571428571428571
YLL038C	0	0	0.0570846075433231
YNL058C	0	1	0.0570846075433231
YLR002C	0	0	0.0570264765784114
YNR038W	0	0	0.0569684638860631
YKL088W	0	0	0.0569105691056911
YDR253C	0	0	0.0568527918781726
YOL146W	0	0	0.0567951318458418
YGL016W	0	0	0.0567375886524823
YOR257W	0	0	0.0566801619433198
YEL032W	0	0	0.0566228513650152
YHR114W	0	0	0.0565656565656566
YPL195W	0	0	0.0565085771947528
YNR008W	0	0	0.0564516129032258
YKR060W	0	0	0.0563947633434038
YLR329W	0	0	0.0563380281690141
YDR080W	0	0	0.0562814070351759
YJL072C	0	0	0.0562248995983936
YKR078W	0	0	0.0561685055165497
YDL179W	0	0	0.0561122244488978
YDR323C	0	0	0.0560560560560561
YHR184W	0	0	0.056
YOL066C	0	0	0.0559440559440559
YOL041C	0	0	0.0558882235528942
YJL190C	0	0	0.0558325024925224
YPL181W	0	0	0.0557768924302789
YPR045C	0	1	0.0557768924302789
YNL103W	0	0	0.0557213930348259
YOR206W	0	0	0.0556660039761431
YBR112C	0	0	0.0556107249255213
YGL092W	0	0	0.0555555555555556
YPL120W	0	0	0.0555004955401388
YNL047C	0	0	0.0554455445544554
YLL034C	0	0	0.0553907022749753
YOL080C	0	0	0.0553359683794466
YJL081C	0	0	0.0552813425468904
YEL031W	0	0	0.0552268244575937
YPL047W	0	0	0.0551724137931034
YDR060W	0	0	0.0551181102362205
YBR279W	0	0	0.0550639134709931
YPL202C	0	0	0.0550098231827112
YKL068W	0	0	0.0549558390578999
YJR030C	0	1	0.0549558390578999
YLR049C	0	1	0.0549558390578999
YOR156C	0	0	0.0549019607843137
YOR351C	0	0	0.0548481880509305
YMR275C	0	0	0.0547945205479452
YMR219W	0	0	0.0547409579667644
YMR109W	0	0	0.0546875
YKL005C	0	0	0.0546341463414634
YNR031C	0	0	0.0545808966861598
YDR173C	0	0	0.0545277507302824
YER008C	0	0	0.0544747081712062
YHR194W	0	0	0.054421768707483
YGR251W	0	0	0.054368932038835
YPR083W	0	0	0.0543161978661494
YNL021W	0	0	0.0542635658914729
YDR006C	0	0	0.0542110358180058
YHR127W	0	1	0.0542110358180058
YKL032C	0	0	0.0541586073500967
YNL167C	0	0	0.0541062801932367
YER001W	0	0	0.0540540540540541
YHR206W	0	0	0.0540019286403086
YDR365C	0	0	0.0539499036608863
YOR005C	0	0	0.053897978825794
YGL060W	0	1	0.053897978825794
YIL002C	0	0	0.0538461538461538
YJL098W	0	0	0.0537944284341979
YML099C	0	0	0.053742802303263
YMR239C	0	0	0.0536912751677852
YKR024C	0	0	0.053639846743295
YPR171W	0	0	0.0535885167464115
YKL149C	0	0	0.0535372848948375
YMR021C	0	0	0.0534861509073543
YLR154C	0	0	0.0534351145038168
YBL105C	0	0	0.0533841754051478
YPR051W	0	0	0.0533333333333333
YLR287C	0	1	0.0533333333333333
YLL001W	0	0	0.0532825880114177
YIL091C	0	1	0.0532825880114177
YBR065C	0	0	0.0532319391634981
YLR052W	0	0	0.0531813865147198
YLL008W	0	0	0.0531309297912713
YHR124W	0	0	0.0530805687203791
YOR110W	0	0	0.053030303030303
YLR393W	0	0	0.0529801324503311
YGR003W	0	0	0.052930056710775
YPR089W	0	1	0.052930056710775
YNL224C	0	1	0.052930056710775
YDR299W	0	0	0.0528800755429651
YNL090W	0	0	0.0528301886792453
YDL065C	0	0	0.0527803958529689
YDR283C	0	0	0.0527306967984934
YMR153W	0	0	0.0526810912511759
YDR443C	0	0	0.0526315789473684
YLR247C	0	1	0.0526315789473684
YER169W	0	0	0.0525821596244131
YGL170C	0	0	0.0525328330206379
YGL144C	0	0	0.0524835988753515
YBL007C	0	0	0.052434456928839
YDR244W	0	0	0.0523854069223573
YDL231C	0	0	0.0523364485981308
YPL001W	0	0	0.0522875816993464
YDR320C-A	0	0	0.0522388059701493
YMR077C	0	0	0.0521901211556384
YHR102W	0	0	0.0521415270018622
YBR233W-A	0	0	0.052093023255814
YLL024C	0	0	0.0520446096654275
YML114C	0	0	0.0519962859795729
YOL063C	0	0	0.051948051948052
YBR250W	0	0	0.0518999073215941
YBL103C	0	0	0.0518518518518519
YCR044C	0	0	0.0518038852913969
YOR078W	0	0	0.0517560073937153
YER180C	0	0	0.0517082179132041
YCR026C	0	0	0.0516605166051661
YKL010C	0	0	0.0516129032258065
YOR211C	0	0	0.0515653775322284
YKR031C	0	0	0.0515179392824287
YJR141W	0	0	0.0514705882352941
YBR158W	0	0	0.0514233241505969
YOR113W	0	0	0.0513761467889908
YKL134C	0	0	0.0513290559120073
YGL065C	0	0	0.0512820512820513
YMR014W	0	0	0.0512351326623971
YLR114C	0	0	0.0511882998171846
YOR296W	0	1	0.0511882998171846
YFL025C	0	0	0.0511415525114155
YLR166C	0	0	0.0510948905109489
YCR032W	0	0	0.0510483135824977
YGR156W	0	0	0.0510018214936248
YDR078C	0	0	0.0509554140127389
YKR064W	0	1	0.0509554140127389
YML076C	0	0	0.0509090909090909
YDR022C	0	0	0.0508628519527702
YGL027C	0	0	0.0508166969147005
YKL021C	0	0	0.0507706255666364
YNL286W	0	0	0.0507246376811594
YDL042C	0	0	0.0506787330316742
YGR252W	0	0	0.0506329113924051
YER040W	0	0	0.0505871725383921
YMR112C	0	0	0.0505415162454874
YGR083C	0	0	0.0504959422903517
YDR099W	0	0	0.0504504504504504
YGR006W	0	0	0.0504050405040504
YBR200W	0	0	0.0503597122302158
YGL197W	0	0	0.0503533568904594
YOL112W	0	0	0.0503533568904594
YPR153W	0	1	0.0503533568904594
YLR151C	0	1	0.0503533568904594
YHR041C	0	0	0.0503533568904594
YJR052W	0	0	0.0503533568904594
YBR045C	0	0	0.0503533568904594
YDR252W	0	0	0.0503533568904594
YMR129W	0	0	0.0503533568904594
YDR449C	0	0	0.0503533568904594
YHL038C	0	0	0.0503533568904594
YOR107W	0	0	0.0503533568904594
YMR247C	0	0	0.0503533568904594
YPL217C	0	0	0.0503533568904594
YGR198W	0	0	0.0503533568904594
YDL170W	0	0	0.0503533568904594
YML011C	0	0	0.0503533568904594
YBR243C	0	0	0.0503533568904594
YOR068C	0	0	0.0503533568904594
YJL076W	0	0	0.0503533568904594
YLR306W	0	0	0.0503533568904594
YLR226W	1	0	0.0503533568904594
YPL193W	0	0	0.0503089143865843
YNL234W	0	0	0.0502645502645503
YFL013C	0	0	0.0502202643171806
YNL022C	0	0	0.0501760563380282
YMR312W	0	0	0.050131926121372
YOR027W	0	0	0.0500878734622144
YMR044W	0	0	0.0500438981562774
YHR056C	0	0	0.05
YDR383C	0	1	0.05
YKL025C	0	0	0.0499561787905346
YDL111C	0	0	0.0499124343257443
YNL128W	0	0	0.0498687664041995
YCR068W	0	0	0.0498251748251748
YLR423C	0	0	0.0497816593886463
YGL213C	0	0	0.049738219895288
YOR087W	0	0	0.049694856146469
YBR105C	0	0	0.0496515679442509
YPL243W	0	0	0.0496083550913838
YLL007C	0	1	0.0496083550913838
YDR291W	0	1	0.0496083550913838
YJL087C	0	0	0.0495652173913043
YLR005W	0	0	0.0495221546481321
YML066C	0	0	0.0494791666666667
YJR009C	0	0	0.0494362532523851
YGL243W	0	0	0.0493934142114385
YBR281C	0	0	0.0493506493506494
YDR117C	0	1	0.0493506493506494
YIL068C	0	0	0.0493079584775086
YGL035C	0	0	0.0492653414001729
YER098W	0	0	0.0492227979274611
YLR020C	0	0	0.0491803278688525
YIL147C	0	0	0.0491379310344828
YPL016W	0	0	0.0490956072351421
YJR005W	0	0	0.0490533562822719
YLR163C	0	0	0.0490111779879622
YDR075W	0	0	0.0489690721649485
YDR161W	0	0	0.0489270386266094
YPL240C	0	0	0.048885077186964
YOR363C	0	0	0.0488431876606684
YGL250W	0	1	0.0488431876606684
YLR227C	0	0	0.0488013698630137
YLR035C	0	0	0.048759623609923
YBL047C	0	0	0.0487179487179487
YER109C	0	0	0.0486763450042699
YLR209C	0	0	0.0486348122866894
YHR012W	0	0	0.0485933503836317
YLL039C	0	0	0.0485519591141397
YPR173C	0	0	0.0485106382978723
YBR082C	0	0	0.048469387755102
YDR144C	0	0	0.048428207306712
YGR016W	0	1	0.048428207306712
YBL061C	0	0	0.0483870967741935
YGL210W	0	0	0.0483460559796438
YPL125W	0	0	0.0483050847457627
YPL254W	0	0	0.048264182895851
YLL006W	0	0	0.0482233502538071
YBL088C	0	0	0.0481825866441251
YNL232W	0	0	0.0481418918918919
YGR279C	0	0	0.0481012658227848
YDR393W	0	0	0.0480607082630691
YOR339C	0	0	0.0480202190395956
YPL011C	0	0	0.047979797979798
YOR338W	0	0	0.0479394449116905
YHR069C	0	0	0.0478991596638655
YKR036C	0	0	0.0478589420654912
YML038C	0	0	0.0478187919463087
YAL048C	0	0	0.0477787091366303
YPL140C	0	0	0.0477386934673367
YGR172C	0	0	0.0476987447698745
YOR264W	0	1	0.0476987447698745
YER170W	0	0	0.0476588628762542
YNL161W	0	0	0.0476190476190476
YBR211C	0	0	0.0475792988313856
YDR034C	0	0	0.0475396163469558
YHL012W	0	0	0.0475
YIL096C	0	0	0.0474604496253122
YNR015W	0	0	0.0474209650582363
YPR068C	0	0	0.0473815461346633
YNL054W	0	0	0.0473421926910299
YDR421W	0	0	0.0473029045643154
YLR224W	0	0	0.0472636815920398
YPR025C	0	0	0.0472245236122618
YJL008C	0	0	0.0471854304635762
YBL080C	0	0	0.0471464019851117
YER044C-A	0	0	0.0471074380165289
YLR403W	0	0	0.0470685383980182
YGL013C	0	0	0.047029702970297
YLR141W	0	0	0.0469909315746084
YER014W	0	0	0.0469522240527183
YMR177W	0	0	0.0469135802469136
YLL018C-A	0	0	0.046875
YDL040C	0	0	0.0468364831552999
YIL139C	0	0	0.0467980295566502
YNL221C	0	0	0.0467596390484003
YDL043C	0	0	0.0467213114754098
YDR273W	0	0	0.0466830466830467
YMR185W	0	1	0.0466830466830467
YGL064C	0	0	0.0466448445171849
YML080W	0	0	0.0466067048242028
YOR081C	0	0	0.0465686274509804
YBR237W	0	0	0.046530612244898
YFL033C	0	0	0.0464926590538336
YMR111C	0	1	0.0464926590538336
YPL046C	0	0	0.0464547677261614
YLR268W	0	0	0.0464169381107492
YPL180W	0	0	0.0463791700569569
YML020W	0	1	0.0463791700569569
YIL061C	0	0	0.0463414634146341
YOL023W	0	0	0.0463038180341186
YDL084W	0	0	0.0462662337662338
YLR098C	0	0	0.0462287104622871
YBR257W	0	0	0.0461912479740681
YOR179C	0	0	0.0461538461538462
YJL125C	0	0	0.0461165048543689
YKL173W	0	0	0.0460792239288601
YBR119W	0	0	0.0460420032310178
YKL205W	0	0	0.0460048426150121
YLR047C	0	0	0.0459677419354839
YGR202C	0	0	0.0459307010475423
YPL144W	0	0	0.0458937198067633
YLR336C	0	0	0.0458567980691875
YML013W	0	0	0.0458199356913183
YJR003C	0	0	0.0457831325301205
YKL017C	0	0	0.0457463884430177
YMR243C	0	0	0.0457097032878909
YJL154C	0	0	0.0456730769230769
YML112W	0	0	0.0456365092073659
YLL032C	0	1	0.0456365092073659
YOR275C	0	0	0.0456
YHL030W	0	0	0.0455635491606715
YBR030W	0	0	0.0455271565495208
YDR027C	0	0	0.0454908220271349
YIL029C	0	0	0.0454545454545455
YPL159C	0	0	0.0454183266932271
YOR180C	0	0	0.0453821656050955
YMR273C	0	0	0.045346062052506
YOR270C	0	0	0.0453100158982512
YMR089C	0	0	0.04527402700556
YML031W	0	0	0.0452380952380952
YLR407W	0	1	0.0452380952380952
YFR046C	0	0	0.0452022204599524
YBL013W	0	0	0.0451664025356577
YPL121C	0	0	0.0451306413301663
YJL110C	0	0	0.0450949367088608
YGR090W	0	0	0.0450592885375494
YKL059C	0	0	0.0450236966824645
YPR186C	0	0	0.0449881610102605
YLR410W	0	0	0.0449526813880126
YLR431C	0	0	0.0449172576832151
YMR069W	0	0	0.0448818897637795
YOR030W	0	0	0.044846577498033
YOR047C	0	0	0.044811320754717
YKL015W	0	0	0.0447761194029851
YPL210C	0	0	0.0447409733124019
YOR287C	0	0	0.0447058823529412
YMR162C	0	0	0.0446708463949843
YOL096C	0	0	0.0446358653093187
YAL021C	0	0	0.0446009389671361
YLR401C	0	0	0.0445660672400313
YLR150W	0	0	0.04453125
YGL023C	0	0	0.0444964871194379
YGR163W	0	0	0.0444617784711388
YPL029W	0	0	0.0444271239282931
YHR150W	0	0	0.044392523364486
YPR162C	0	0	0.0443579766536965
YLR014C	0	0	0.0443234836702955
YBR173C	0	0	0.0442890442890443
YOL149W	0	0	0.0442546583850932
YLR433C	0	0	0.0442203258339798
YMR070W	0	0	0.0441860465116279
YLL013C	0	0	0.0441518202943455
YLR176C	0	0	0.0441176470588235
YDL139C	0	1	0.0441176470588235
YGR119C	0	0	0.0440835266821346
YNL325C	0	0	0.0440494590417311
YGL190C	0	0	0.044015444015444
YDR211W	0	0	0.0439814814814815
YBR130C	0	0	0.0439475713184271
YPL130W	0	0	0.0439137134052388
YMR287C	0	0	0.0438799076212471
YKR102W	0	0	0.0438461538461538
YBR188C	0	0	0.0438124519600307
YOL136C	0	0	0.043778801843318
YNL247W	0	0	0.0437452033768227
YJL129C	0	0	0.0437116564417178
YDR257C	0	1	0.0437116564417178
YDR458C	0	1	0.0437116564417178
YKL165C	0	0	0.0436781609195402
YGL049C	0	0	0.0436447166921899
YHR065C	0	0	0.0436113236419281
YKR028W	0	0	0.0435779816513761
YMR216C	0	0	0.0435446906035141
YML074C	0	0	0.0435114503816794
YKR079C	0	0	0.0434782608695652
YGL033W	0	0	0.0434451219512195
YGL237C	0	0	0.0434120335110434
YMR212C	0	0	0.04337899543379
YDL006W	0	0	0.0433460076045627
YLR011W	0	0	0.0433130699088146
YER112W	0	0	0.0432801822323462
YIL130W	0	1	0.0432801822323462
YPL041C	0	0	0.043247344461305
YLR449W	0	0	0.0432145564821835
YMR066W	0	1	0.0432145564821835
YBL032W	0	0	0.0431818181818182
YBR007C	0	1	0.0431818181818182
YNL029C	0	0	0.0431491294473883
YLR196W	0	0	0.0431164901664145
YOR350C	0	1	0.0431164901664145
YPL146C	0	0	0.0430839002267574
YCR082W	0	0	0.0430513595166163
YDR415C	0	1	0.0430513595166163
YGL232W	0	0	0.0430188679245283
YCR008W	0	0	0.0429864253393665
YKR100C	0	0	0.0429540316503391
YDL033C	0	0	0.042921686746988
YDR106W	0	0	0.0428893905191874
YOL102C	0	0	0.0428571428571429
YEL050C	0	0	0.0428249436513899
YIL129C	0	0	0.0427927927927928
YGL073W	0	0	0.0427606901725431
YOR301W	0	0	0.0427286356821589
YBL010C	0	1	0.0427286356821589
YMR124W	0	1	0.0427286356821589
YDL132W	0	0	0.0426966292134831
YPR174C	0	1	0.0426966292134831
YML006C	0	0	0.0426646706586826
YKR001C	0	0	0.0426327599102468
YGL111W	0	0	0.0426008968609865
YCR077C	0	0	0.0425690814040329
YJL181W	0	1	0.0425690814040329
YOL064C	0	0	0.0425373134328358
YCR072C	0	0	0.0425055928411633
YOR039W	0	0	0.0424739195230999
YGR186W	0	0	0.0424422933730454
YPL175W	0	0	0.0424107142857143
YMR201C	0	0	0.0423791821561338
YGL071W	0	0	0.0423476968796434
YFL017C	0	0	0.0423162583518931
YMR101C	0	0	0.0422848664688427
YLR361C	0	0	0.0422535211267606
YDL209C	0	0	0.0422222222222222
YER059W	0	0	0.0421909696521095
YDR160W	0	0	0.0421597633136095
YNL112W	0	0	0.0421286031042129
YLR216C	0	0	0.0420974889217134
YJR138W	0	1	0.0420974889217134
YLR292C	0	0	0.0420664206642066
YCL048W	0	0	0.0420353982300885
YDR235W	0	0	0.0420044215180545
YER133W	0	0	0.0419734904270987
YNL219C	0	0	0.0419426048565121
YAL051W	0	0	0.0419117647058823
YBR179C	0	0	0.0418809698750918
YOR101W	0	0	0.0418502202643172
YGR158C	0	0	0.0418195157740279
YBR133C	0	0	0.0417888563049853
YBL051C	0	0	0.0417582417582418
YLR435W	0	0	0.0417276720351391
YEL056W	0	0	0.041697147037308
YJR117W	0	0	0.0416666666666667
YDR141C	0	0	0.04163623082542
YJR066W	0	0	0.0416058394160584
YNL014W	0	0	0.0415754923413567
YOR274W	0	0	0.0415451895043732
YDR156W	0	0	0.0415149308084487
YLR405W	0	0	0.0414847161572052
YLL005C	0	0	0.0414545454545455
YNL123W	0	0	0.0414244186046512
YOR067C	0	0	0.0413943355119826
YNL080C	0	0	0.0413642960812772
YJL162C	0	1	0.0413642960812772
YPL162C	0	1	0.0413642960812772
YAL002W	0	0	0.0413343002175489
YJL089W	0	0	0.041304347826087
YPL169C	0	0	0.0412744388124547
YJL059W	0	0	0.0412445730824891
YGR012W	0	1	0.0412445730824891
YDR276C	0	0	0.0412147505422994
YDL145C	0	0	0.0411849710982659
YNL292W	0	0	0.0411552346570397
YIL034C	0	0	0.0411255411255411
YBR184W	0	1	0.0411255411255411
YKL012W	0	0	0.0410958904109589
YLR459W	0	0	0.0410662824207493
YAL009W	0	0	0.041036717062635
YLR385C	0	0	0.0410071942446043
YMR266W	0	0	0.0409777138749101
YOR061W	0	0	0.040948275862069
YKR009C	0	0	0.04091888011486
YOL113W	0	0	0.0408895265423242
YMR301C	0	0	0.0408602150537634
YOL144W	0	0	0.0408309455587393
YOR008C-A	0	0	0.0408017179670723
YNL212W	0	1	0.0408017179670723
YGL208W	0	0	0.0407725321888412
YGR013W	0	0	0.0407433881343817
YBL037W	0	0	0.0407142857142857
YDR395W	0	0	0.0406852248394004
YOR034C	0	0	0.0406562054208274
YOR172W	0	0	0.0406272273699216
YDR484W	0	0	0.0405982905982906
YKL154W	0	0	0.0405693950177936
YDR314C	0	0	0.0405405405405405
YDL035C	0	0	0.0405117270788913
YKL074C	0	0	0.0404829545454545
YCR093W	0	0	0.0404542228530873
YKL070W	0	0	0.0404255319148936
YPR111W	0	0	0.040396881644224
YLL033W	0	0	0.0403682719546742
YBL028C	0	0	0.0403397027600849
YJL041W	0	0	0.0403111739745403
YOR278W	0	0	0.0402826855123675
YAL038W	0	0	0.0402542372881356
YDR191W	0	0	0.0402258292166549
YIL090W	0	0	0.040197461212976
YKR022C	0	0	0.040169133192389
YNL154C	0	0	0.0401408450704225
YBR228W	0	0	0.0401125967628431
YCR081W	0	0	0.040084388185654
YDL002C	0	0	0.0400562192550949
YER118C	0	0	0.0400280898876405
YDR093W	0	0	0.04
YPL051W	0	0	0.0399719495091164
YMR093W	0	0	0.0399439383321654
YJR070C	0	0	0.0399159663865546
YBR253W	0	0	0.039888033589923
YNL223W	0	0	0.0398601398601399
YGL253W	0	0	0.039832285115304
YMR186W	0	0	0.039804469273743
YML046W	0	0	0.0397766922540126
YEL015W	0	0	0.0397489539748954
YJR022W	0	0	0.0397212543554007
YHL013C	0	1	0.0397212543554007
YGR145W	0	0	0.0396935933147632
YNL288W	0	0	0.0396659707724426
YDR123C	0	0	0.0396383866481224
YLR316C	0	0	0.0396108408617095
YOR324C	0	0	0.0395833333333333
YPR131C	0	0	0.0395558639833449
YER051W	0	0	0.0395284327323162
YCR038C	0	0	0.0395010395010395
YBR276C	0	0	0.0394736842105263
YLR323C	0	1	0.0394736842105263
YDR083W	0	0	0.0394463667820069
YDR379W	0	0	0.0394190871369295
YGR079W	0	1	0.0394190871369295
YNL031C	0	0	0.0393918451969592
YOR336W	0	0	0.0393646408839779
YOR232W	0	0	0.0393374741200828
YMR016C	0	0	0.0393103448275862
YJL099W	0	0	0.0392832529290145
YGL155W	0	0	0.0392561983471074
YGL115W	0	0	0.0392291810048176
YBR010W	0	0	0.0392022008253095
YDR420W	0	0	0.0391752577319588
YOR069W	0	0	0.0391483516483516
YGL142C	0	0	0.0391214824982841
YLR165C	0	0	0.0390946502057613
YGL084C	0	0	0.0390678546949966
YDR145W	0	0	0.039041095890411
YIL156W	0	0	0.0390143737166324
YOL030W	0	1	0.0390143737166324
YML036W	0	0	0.0389876880984952
YNL310C	0	0	0.038961038961039
YBL074C	0	0	0.0389344262295082
YGR054W	0	0	0.0389078498293515
YLR308W	0	0	0.038881309686221
YNL016W	0	0	0.0388548057259714
YNL199C	0	0	0.0388283378746594
YMR100W	0	0	0.0388019060585432
YLR360W	0	0	0.0387755102040816
YCR018C	0	0	0.0387491502379334
YDR110W	0	0	0.0387228260869565
YBR161W	0	0	0.0386965376782077
YLR144C	0	0	0.0386702849389417
YMR028W	0	0	0.0386440677966102
YOL125W	0	0	0.0386178861788618
YJR118C	0	0	0.038591740013541
YOR160W	0	0	0.0385656292286874
YHR207C	0	1	0.0385656292286874
YAL020C	0	0	0.0385395537525355
YPR129W	0	0	0.0385135135135135
YKR055W	0	0	0.0384875084402431
YPL200W	0	0	0.0384615384615385
YGL045W	0	0	0.0384356035064059
YBR198C	0	0	0.0384097035040431
YPL075W	0	0	0.0383838383838384
YLR139C	0	0	0.0383580080753701
YEL043W	0	1	0.0383580080753701
YDL108W	0	0	0.0383322125084062
YJR132W	0	0	0.0383064516129032
YDL031W	0	0	0.038280725319006
YOR198C	0	0	0.038255033557047
YOR140W	0	0	0.0382293762575453
YHR073W	0	0	0.0382037533512064
YBR180W	0	0	0.0381781647689216
YDL089W	0	1	0.0381781647689216
YNR012W	0	0	0.0381526104417671
YPL023C	0	0	0.0381270903010033
YDL140C	0	0	0.0381016042780749
YBL036C	0	0	0.0380761523046092
YBR058C	0	0	0.0380507343124166
YIL019W	0	0	0.038025350233489
YLR003C	0	0	0.038
YGL122C	0	0	0.0379746835443038
YLR330W	0	0	0.0379494007989348
YCR028C	0	0	0.0379241516966068
YOR255W	0	0	0.0378989361702128
YLR394W	0	0	0.0378737541528239
YBR171W	0	0	0.0378486055776892
YML003W	0	1	0.0378486055776892
YOR043W	0	0	0.0378234903782349
YJL140W	0	0	0.0377984084880637
YMR025W	0	0	0.0377733598409543
YPL053C	0	0	0.0377483443708609
YDR470C	0	0	0.0377233620119126
YLR064W	0	1	0.0377233620119126
YPL260W	0	1	0.0377233620119126
YLR337C	0	0	0.0376984126984127
YCR019W	0	0	0.0376734963648381
YDR126W	0	0	0.0376486129458388
YDL150W	0	0	0.0376237623762376
YLR082C	0	0	0.037598944591029
YBR233W	0	1	0.037598944591029
YHL018W	0	1	0.037598944591029
YCL037C	0	0	0.037574159525379
YHL009C	0	0	0.0375494071146245
YPL027W	0	0	0.0375246872942725
YNL314W	0	0	0.0375
YJL146W	0	0	0.0374753451676529
YHR034C	0	0	0.0374507227332457
YMR232W	0	0	0.0374261326329613
YDR135C	0	0	0.0374015748031496
YMR131C	0	0	0.0373770491803279
YCR057C	0	0	0.0373525557011796
YER123W	0	0	0.037328094302554
YKL082C	0	0	0.037303664921466
YIL104C	0	0	0.0372792674950948
YNL263C	0	0	0.0372549019607843
YCR073C	0	0	0.0372305682560418
YJL058C	0	0	0.0372062663185379
YBR008C	0	0	0.0371819960861057
YEL017W	0	0	0.0371577574967405
YLR138W	0	0	0.0371335504885993
YDR381W	0	0	0.037109375
YLR447C	0	0	0.037085230969421
YGL012W	0	0	0.0370611183355007
YPL151C	0	0	0.037037037037037
YHR169W	0	0	0.037012987012987
YMR049C	0	0	0.0369889682024659
YDR514C	0	1	0.0369889682024659
YBR216C	0	0	0.0369649805447471
YPL043W	0	0	0.0369410239792612
YHR062C	0	0	0.0369170984455959
YEL038W	0	1	0.0369170984455959
YHR135C	0	0	0.0368932038834951
YOR115C	0	0	0.036869340232859
YPR032W	0	0	0.0368455074337427
YDL064W	0	0	0.0368217054263566
YOR106W	0	0	0.0367979341510652
YDR324C	0	0	0.0367741935483871
YGL156W	0	0	0.0367504835589942
YDR389W	0	0	0.0367268041237113
YOL108C	0	0	0.0367031551835158
YFR008W	0	0	0.0366795366795367
YPL065W	0	0	0.0366559485530547
YDR412W	0	0	0.0366323907455013
YIL020C	0	0	0.0366088631984586
YOL148C	0	0	0.0365853658536585
YOR171C	0	0	0.0365618986529827
YKL011C	0	0	0.0365384615384615
YCR009C	0	0	0.0365150544522742
YGL141W	0	0	0.0364916773367478
YOR093C	0	1	0.0364916773367478
YNL251C	0	0	0.036468330134357
YOR237W	0	0	0.0364450127877238
YPR152C	0	1	0.0364450127877238
YBR274W	0	0	0.0364217252396166
YMR308C	0	0	0.0363984674329502
YER029C	0	0	0.0363752393107849
YOL100W	0	0	0.0363520408163265
YGL099W	0	0	0.0363288718929254
YKL160W	0	0	0.0363057324840764
YER092W	0	1	0.0363057324840764
YHR088W	0	0	0.0362826225334182
YBR041W	0	0	0.0362595419847328
YER168C	0	0	0.0362364907819453
YJL112W	0	0	0.0362134688691233
YDL156W	0	1	0.0362134688691233
YDR155C	0	0	0.0361904761904762
YPR133C	0	0	0.0361675126903553
YDR515W	0	0	0.036144578313253
YLR273C	0	0	0.0361216730038023
YOR380W	0	0	0.0360987967067764
YER115C	0	0	0.0360759493670886
YLR265C	0	0	0.0360531309297913
YDR346C	0	0	0.0360303413400759
YML082W	0	0	0.0360075805432723
YDL048C	0	1	0.0360075805432723
YNL183C	0	0	0.0359848484848485
YIR009W	0	0	0.0359621451104101
YAL043C	0	0	0.0359394703656999
YLL027W	0	0	0.0359168241965974
YDL226C	0	0	0.0358942065491184
YDR435C	0	0	0.0358716173694147
YLR058C	0	0	0.0358490566037736
YDL211C	0	1	0.0358490566037736
YIL138C	0	0	0.0358265241986172
YJR021C	0	0	0.0358040201005025
YLR204W	0	0	0.0357815442561205
YJL118W	0	1	0.0357815442561205
YLR389C	0	0	0.0357590966122961
YPL038W	0	0	0.0357366771159875
YNL098C	0	0	0.0357142857142857
YDL205C	0	0	0.0356919223544145
YJR015W	0	1	0.0356919223544145
YNL003C	0	0	0.0356695869837297
YBL025W	0	0	0.0356472795497186
YDR224C	0	0	0.035625
YMR029C	0	0	0.0356027482823235
YDR293C	0	0	0.0355805243445693
YAL029C	0	0	0.0355583281347473
YPR112C	0	0	0.0355361596009975
YLR450W	0	0	0.0355140186915888
YDL177C	0	1	0.0355140186915888
YIL085C	0	0	0.0354919053549191
YLR054C	0	0	0.0354698195395146
YGL238W	0	0	0.0354477611940298
YDL122W	0	0	0.0354257302672467
YGR233C	0	0	0.0354037267080745
YCL004W	0	0	0.0353817504655493
YKR027W	0	0	0.0353598014888337
YAR050W	0	0	0.0353378797272164
YCR028C-A	0	0	0.0353159851301115
YDR475C	0	1	0.0353159851301115
YGR272C	0	0	0.0352941176470588
YPL026C	0	0	0.0352722772277228
YMR017W	0	0	0.0352504638218924
YMR221C	0	1	0.0352504638218924
YIL092W	0	1	0.0352504638218924
YNL316C	0	0	0.0352286773794808
YPR040W	0	0	0.035206917850525
YDL069C	0	0	0.0351851851851852
YNL049C	0	0	0.0351634793337446
YOR119C	0	0	0.0351418002466091
YHR196W	0	0	0.0351201478743068
YHR027C	0	0	0.0350985221674877
YJR119C	0	0	0.0350769230769231
YLR026C	0	0	0.0350553505535055
YKR056W	0	0	0.0350338045482483
YPR117W	0	1	0.0350338045482483
YMR149W	0	0	0.035012285012285
YPL271W	0	0	0.0349907918968692
YHR011W	0	0	0.0349693251533742
YPL176C	0	0	0.0349478847332925
YBL004W	0	0	0.0349264705882353
YOR098C	0	0	0.0349050826699326
YJR097W	0	0	0.0348837209302326
YJL156C	0	0	0.0348623853211009
YMR164C	0	0	0.034841075794621
YDR522C	0	0	0.0348197923029933
YDL030W	0	0	0.0347985347985348
YNL027W	0	0	0.0347773032336791
YGR005C	0	0	0.0347560975609756
YER167W	0	0	0.0347349177330896
YHR077C	0	0	0.0347137637028015
YGL162W	0	0	0.0346926354230067
YOL003C	0	0	0.0346715328467153
YDR465C	0	0	0.0346504559270517
YLR008C	0	0	0.034629404617254
YKL086W	0	0	0.034608378870674
YKL130C	0	0	0.0345873786407767
YOL086C	0	0	0.0345664038811401
YDR351W	0	0	0.0345454545454545
YBR015C	0	0	0.0345245305875227
YIR033W	0	0	0.0345036319612591
YOR272W	0	0	0.0344827586206897
YCL054W	0	0	0.0344619105199516
YGL172W	0	0	0.0344410876132931
YNL023C	0	1	0.0344410876132931
YPR049C	0	0	0.0344202898550725
YMR307W	0	0	0.0343995171997586
YNL163C	0	0	0.03437876960193
YFR037C	0	0	0.0343580470162749
YIL127C	0	0	0.0343373493975904
YHL029C	0	0	0.0343166767007827
YOL014W	0	1	0.0343166767007827
YGR112W	0	0	0.0342960288808664
YKL110C	0	0	0.0342754058929645
YDL217C	0	0	0.0342548076923077
YNL264C	0	0	0.0342342342342342
YHR079C-A	0	0	0.0342136854741897
YDL216C	0	0	0.0341931613677265
YLR113W	0	0	0.0341726618705036
YIL072W	0	0	0.0341521869382864
YKL020C	0	0	0.0341317365269461
YDL148C	0	0	0.0341113105924596
YPR015C	0	1	0.0341113105924596
YHL019C	0	0	0.0340909090909091
YJL011C	0	0	0.0340705319784818
YGR258C	0	0	0.0340501792114695
YER127W	0	0	0.0340298507462687
YGL095C	0	0	0.0340095465393795
YAL035W	0	0	0.0339892665474061
YPL095C	0	0	0.033969010727056
YKL220C	0	0	0.03394877903514
YLR427W	0	0	0.0339285714285714
YPL106C	0	0	0.0339083878643665
YGR195W	0	0	0.0338882282996433
YER002W	0	0	0.0338680926916221
YDL203C	0	1	0.0338680926916221
YJR144W	0	0	0.0338479809976247
YDL210W	0	0	0.0338278931750742
YBR264C	0	0	0.0338078291814947
YPL157W	0	0	0.033787788974511
YPR060C	0	0	0.0337677725118483
YMR023C	0	0	0.0337477797513321
YOL103W	0	0	0.0337278106508876
YMR113W	0	0	0.0337078651685393
YCR047C	0	0	0.0336879432624113
YLR117C	0	0	0.0336680448907265
YJR120W	0	0	0.0336481700118064
YPL179W	0	0	0.0336283185840708
YOR295W	0	0	0.0336084905660377
YDL015C	0	0	0.0335886859163229
YGL195W	0	0	0.0335689045936396
YLR077W	0	1	0.0335689045936396
YPR024W	0	0	0.0335491465567981
YBR255W	0	1	0.0335491465567981
YGR261C	0	0	0.0335294117647059
YLL036C	0	0	0.0335097001763668
YOR305W	0	0	0.0334900117508813
YER082C	0	0	0.0334703464474457
YER113C	0	1	0.0334703464474457
YMR229C	0	0	0.0334507042253521
YOR321W	0	0	0.0334310850439883
YGR042W	0	0	0.033411488862837
YOR148C	0	0	0.0333919156414763
YFR005C	0	0	0.0333723653395785
YDL106C	0	0	0.0333528379169105
YMR052W	0	0	0.0333333333333333
YOL141W	0	1	0.0333333333333333
YER179W	0	0	0.0333138515488019
YFL007W	0	0	0.0332943925233645
YBR271W	0	0	0.0332749562171629
YGR162W	0	0	0.0332555425904317
YJR040W	0	0	0.0332361516034985
YOR057W	0	0	0.0332167832167832
YCL039W	0	0	0.0331974373907979
YBR091C	0	0	0.0331781140861467
YDL141W	0	0	0.0331588132635253
YFR001W	0	0	0.0331395348837209
YOL132W	0	0	0.0331202789076119
YJL130C	0	0	0.0331010452961672
YLR436C	0	0	0.0330818340104469
YGL150C	0	0	0.0330626450116009
YPL216W	0	1	0.0330626450116009
YOR337W	0	0	0.0330434782608696
YDR261C	0	0	0.0330243337195828
YHR117W	0	1	0.0330243337195828
YKR007W	0	0	0.0330052113491604
YBR165W	0	0	0.0329861111111111
YOR162C	0	0	0.032967032967033
YNL318C	0	0	0.0329479768786127
YER009W	0	0	0.0329289428076256
YPL126W	0	0	0.0329099307159353
YPL165C	0	1	0.0329099307159353
YGL176C	0	1	0.0329099307159353
YNR020C	0	0	0.0328909405654934
YBL002W	0	0	0.0328719723183391
YGL131C	0	1	0.0328719723183391
YDL227C	0	0	0.0328530259365994
YIL066C	0	0	0.0328341013824885
YJR127C	0	0	0.0328151986183074
YGR199W	0	0	0.0327963176064442
YMR211W	0	0	0.0327774583093732
YLR275W	0	0	0.0327586206896552
YFR029W	0	0	0.0327398047099368
YDL036C	0	0	0.0327210103329506
YER031C	0	0	0.0327022375215146
YDL098C	0	0	0.0326834862385321
YGR275W	0	0	0.0326647564469914
YOR190W	0	0	0.0326460481099656
YHR085W	0	0	0.0326273611906125
YGL233W	0	0	0.0326086956521739
YGR166W	0	0	0.032590051457976
YJL002C	0	0	0.0325714285714286
YLR411W	0	0	0.0325528269560251
YDR280W	0	0	0.0325342465753425
YJL014W	0	0	0.0325156873930405
YDL190C	0	0	0.032497149372862
YMR064W	0	0	0.0324786324786325
YBR079C	0	0	0.0324601366742597
YNL230C	0	0	0.0324416619237336
YKL127W	0	0	0.0324232081911263
YPL077C	0	1	0.0324232081911263
YLR126C	0	0	0.0324047754405912
YIL035C	0	0	0.0323863636363636
YHR156C	0	1	0.0323863636363636
YGL257C	0	0	0.0323679727427598
YHR201C	0	0	0.0323496027241771
YHR168W	0	0	0.0323312535450936
YOR243C	0	0	0.032312925170068
YPR065W	0	0	0.0322946175637394
YMR126C	0	1	0.0322946175637394
YNL207W	0	0	0.0322763306908267
YPR036W	0	0	0.032258064516129
YDR245W	0	0	0.0322398190045249
YDR305C	0	0	0.0322215941209723
YNL275W	0	0	0.0322033898305085
YHR189W	0	0	0.0321852060982496
YJL024C	0	0	0.0321670428893905
YMR022W	0	0	0.0321489001692047
YDR165W	0	0	0.032130777903044
YDR348C	0	1	0.032130777903044
YOR138C	0	0	0.032112676056338
YDL159W	0	0	0.0320945945945946
YML127W	0	0	0.032076533483399
YOL025W	0	0	0.0320584926884139
YMR115W	0	1	0.0320584926884139
YHR081W	0	0	0.0320404721753794
YBR097W	0	0	0.0320224719101124
YLR312C	0	1	0.0320224719101124
YNL287W	0	0	0.0320044918585065
YBR036C	0	0	0.031986531986532
YKR023W	0	1	0.031986531986532
YJR050W	0	0	0.0319685922602356
YOR064C	0	0	0.0319506726457399
YKR050W	0	0	0.0319327731092437
YDR388W	0	0	0.0319148936170213
YGL017W	0	0	0.0318970341354225
YJR002W	0	0	0.0318791946308725
YGR245C	0	0	0.0318613750698714
YML037C	0	1	0.0318613750698714
YML053C	0	1	0.0318613750698714
YDR103W	0	0	0.0318435754189944
YNL311C	0	0	0.0318257956448911
YJR093C	0	0	0.0318080357142857
YIL151C	0	1	0.0318080357142857
YDR523C	0	0	0.0317902955939766
YHL020C	0	0	0.0317725752508361
YPL069C	0	0	0.0317548746518106
YLR025W	0	0	0.0317371937639198
YOR116C	0	0	0.0317195325542571
YBR217W	0	0	0.0317018909899889
YDR065W	0	0	0.0316842690383546
YGL192W	0	0	0.0316666666666667
YGR040W	0	0	0.0316490838423098
YER042W	0	0	0.0316315205327414
YLR010C	0	0	0.0316139767054908
YLR148W	0	0	0.0315964523281596
YDL161W	0	0	0.0315789473684211
YKL197C	0	0	0.0315614617940199
YFR038W	0	1	0.0315614617940199
YHR211W	0	0	0.0315439955727725
YKL144C	0	0	0.0315265486725664
YPL235W	0	0	0.0315091210613599
YDR463W	0	0	0.0314917127071823
YCL055W	0	0	0.0314743235781336
YLR207W	0	0	0.0314569536423841
YKL078W	0	0	0.0314396028681743
YPL129W	0	0	0.0314222712238148
YOR244W	0	0	0.031404958677686
YJL031C	0	0	0.0313876651982379
YCR063W	0	0	0.0313703907539901
YLR429W	0	0	0.0313531353135314
YGR196C	0	1	0.0313531353135314
YNL127W	0	0	0.0313358988455195
YOR298W	0	0	0.0313186813186813
YPL110C	0	0	0.0313014827018122
YBR288C	0	0	0.0312843029637761
YGR150C	0	1	0.0312843029637761
YNL121C	0	0	0.0312671420735052
YLR016C	0	0	0.03125
YGR091W	0	0	0.0312328767123288
YPL190C	0	0	0.0312157721796276
YJL035C	0	0	0.0311986863711002
YIL013C	0	0	0.0311816192560175
YNL308C	0	0	0.0311645708037179
YDL233W	0	1	0.0311645708037179
YPL113C	0	0	0.0311475409836066
YER075C	0	0	0.0311305297651557
YML007W	0	0	0.0311135371179039
YGR169C	0	0	0.0310965630114566
YNL197C	0	0	0.0310796074154853
YDR140W	0	0	0.0310626702997275
YKL213C	0	0	0.0310457516339869
YPR180W	0	0	0.0310288513881328
YML098W	0	0	0.0310119695321001
YJL056C	0	0	0.0309951060358891
YGL227W	0	0	0.0309782608695652
YER137C	0	1	0.0309782608695652
YDR131C	0	0	0.0309614340032591
YKL126W	0	0	0.0309446254071661
YOR011W	0	0	0.0309278350515464
YLR417W	0	0	0.0309110629067245
YJR098C	0	1	0.0309110629067245
YBL011W	0	0	0.0308943089430894
YBR129C	0	0	0.0308775731310943
YJL186W	0	0	0.0308608554412561
YPR052C	0	0	0.0308441558441558
YLR453C	0	0	0.0308274743104381
YCR034W	0	0	0.0308108108108108
YLR422W	0	1	0.0308108108108108
YOR340C	0	0	0.0307941653160454
YCL026C-A	0	0	0.0307775377969762
[truncated: 3,790 more rows]
