# Supplementary material for: Computationally Driven, Quantitative Experiments Discover Genes Required for Mitochondrial Biogenesis
Source: PLoS Genet. 2009 Mar 20;5(3):e1000407. doi: 10.1371/journal.pgen.1000407 (PMC2648979; doi:10.1371/journal.pgen.1000407)
Supplement: Dataset S2 — Top 100 novel ensemble predictions for additional yeast biological processes. A zip file containing 387 tab-delimited text files of the ensemble predictions for the indicated Gene Ontology Biological Process Term. (21.70 MB GZ) [file pgen.1000407.s013.gz › GO_0000074.txt]

ORF	AnnotatedToTerm?	Uncharacterized_04152007?	Precision
YAL024C	1	0	1.0
YKL101W	1	0	1.0
YNL273W	1	0	1.0
YJL187C	1	0	1.0
YKL048C	1	0	1.0
YMR199W	1	0	1.0
YCL024W	1	0	1.0
YDL028C	1	0	1.0
YDR113C	0	0	0.933333333333333
YGR109C	1	0	0.933333333333333
YCL061C	1	0	0.933333333333333
YOR026W	1	0	0.933333333333333
YGL116W	1	0	0.933333333333333
YPR120C	1	0	0.933333333333333
YKL022C	1	0	0.933333333333333
YML109W	0	0	0.888888888888889
YDL101C	1	0	0.888888888888889
YPL256C	1	0	0.888888888888889
YCR065W	0	0	0.842105263157895
YJL194W	0	0	0.823529411764706
YER016W	1	0	0.823529411764706
YGR188C	1	0	0.823529411764706
YMR190C	0	0	0.823529411764706
YDR217C	1	0	0.823529411764706
YBL084C	1	0	0.823529411764706
YOR249C	1	0	0.823529411764706
YHR166C	1	0	0.823529411764706
YPL255W	0	0	0.823529411764706
YDR118W	1	0	0.823529411764706
YNL298W	1	0	0.823529411764706
YML027W	1	0	0.823529411764706
YNL172W	1	0	0.823529411764706
YPR119W	1	0	0.823529411764706
YDL155W	1	0	0.823529411764706
YPL153C	0	0	0.813953488372093
YER032W	0	0	0.813953488372093
YBR160W	1	0	0.813953488372093
YFR028C	1	0	0.813953488372093
YMR055C	1	0	0.813953488372093
YDR507C	1	0	0.813953488372093
YHL007C	1	0	0.813953488372093
YGL086W	1	0	0.813953488372093
YLR210W	1	0	0.813953488372093
YJL092W	0	0	0.8
YMR048W	1	0	0.8
YMR001C	0	0	0.791666666666667
YGL190C	1	0	0.791666666666667
YAR019C	1	0	0.791666666666667
YAR007C	0	0	0.78
YER173W	1	0	0.78
YPR135W	0	0	0.769230769230769
YIL031W	1	0	0.769230769230769
YIR010W	0	0	0.763636363636364
YHR158C	1	0	0.763636363636364
YDR200C	1	0	0.763636363636364
YPR141C	0	0	0.76271186440678
YDR309C	1	0	0.76271186440678
YJR090C	1	0	0.76271186440678
YLR079W	1	0	0.76271186440678
YNL233W	0	0	0.75
YBL034C	0	0	0.737704918032787
YMR273C	0	0	0.725806451612903
YMR032W	0	0	0.714285714285714
YLR131C	0	0	0.703125
YDR146C	0	0	0.696969696969697
YDR310C	1	0	0.696969696969697
YKR010C	0	0	0.690140845070423
YFL008W	0	0	0.690140845070423
YML064C	1	0	0.690140845070423
YOR233W	1	0	0.690140845070423
YJL090C	1	0	0.690140845070423
YPL269W	0	0	0.689189189189189
YHR061C	1	0	0.689189189189189
YAL041W	1	0	0.689189189189189
YLL021W	0	0	0.684210526315789
YDR499W	1	0	0.684210526315789
YBL035C	0	0	0.675324675324675
YJR092W	0	0	0.666666666666667
YPL124W	0	0	0.6625
YGL003C	1	0	0.6625
YER111C	0	0	0.658536585365854
YLR288C	1	0	0.658536585365854
YHR023W	0	0	0.654761904761905
YLR127C	1	0	0.654761904761905
YLR103C	0	0	0.647058823529412
YDR052C	0	0	0.645161290322581
YOR144C	0	0	0.645161290322581
YPL155C	0	0	0.645161290322581
YDL056W	1	0	0.645161290322581
YOR073W	1	0	0.645161290322581
YJL013C	1	0	0.645161290322581
YDR303C	1	0	0.645161290322581
YBR136W	1	0	0.645161290322581
YMR078C	0	0	0.642105263157895
YIR025W	1	0	0.642105263157895
YNL102W	0	0	0.636363636363636
YDR356W	0	0	0.636363636363636
YHR152W	1	0	0.636363636363636
YJL030W	1	0	0.636363636363636
YNL271C	0	0	0.63
YPL242C	0	0	0.623762376237624
YMR179W	0	0	0.617647058823529
YMR198W	0	0	0.611650485436893
YGR092W	0	0	0.605769230769231
YNL309W	0	0	0.6
YJL115W	0	0	0.598130841121495
YFR036W	1	0	0.598130841121495
YPR018W	0	0	0.592592592592593
YLR182W	0	0	0.590909090909091
YJR053W	1	0	0.590909090909091
YDR150W	0	0	0.585585585585586
YKR090W	0	0	0.581196581196581
YEL061C	0	0	0.581196581196581
YBR060C	0	0	0.581196581196581
YAL040C	1	0	0.581196581196581
YPL194W	1	0	0.581196581196581
YLR102C	1	0	0.581196581196581
YGR014W	0	0	0.579831932773109
YDR260C	1	0	0.579831932773109
YBR200W	0	0	0.575
YBL105C	0	0	0.570247933884298
YIL144W	0	0	0.565573770491803
YMR076C	0	0	0.564516129032258
YOR368W	1	0	0.564516129032258
YHR118C	0	0	0.563492063492063
YGL240W	1	0	0.563492063492063
YKL092C	0	0	0.559055118110236
YOR195W	0	0	0.5546875
YDR485C	0	0	0.553846153846154
YCR093W	1	0	0.553846153846154
YLR373C	0	0	0.549618320610687
YBR123C	0	0	0.548872180451128
YGR108W	1	0	0.548872180451128
YIL038C	0	0	0.544776119402985
YML065W	0	0	0.540740740740741
YIL026C	0	0	0.54014598540146
YNL068C	1	0	0.54014598540146
YHR107C	0	0	0.536231884057971
YNL304W	0	0	0.535714285714286
YLR263W	1	0	0.535714285714286
YHR191C	0	0	0.531914893617021
YOR058C	0	0	0.528169014084507
YLR313C	0	0	0.524475524475524
YKR095W	0	0	0.520833333333333
YKL045W	0	0	0.517241379310345
YKL113C	0	0	0.517006802721088
YGR098C	1	0	0.517006802721088
YLR032W	0	0	0.513513513513513
YML104C	0	0	0.513333333333333
YDR207C	1	0	0.513333333333333
YMR224C	0	0	0.509933774834437
YNL098C	0	0	0.506578947368421
YGL021W	0	0	0.503267973856209
YBR275C	0	0	0.5
YHR119W	0	0	0.496774193548387
YBR289W	0	0	0.493670886075949
YOR349W	0	0	0.493670886075949
YBR135W	1	0	0.493670886075949
YDR103W	0	0	0.490566037735849
YDL003W	0	0	0.4875
YER155C	0	0	0.484472049689441
YOR025W	0	0	0.482142857142857
YGL163C	0	0	0.482142857142857
YPL209C	0	0	0.482142857142857
YIL131C	1	0	0.482142857142857
YER114C	0	0	0.482142857142857
YOL113W	1	0	0.482142857142857
YNL161W	1	0	0.482142857142857
YDR501W	0	0	0.479289940828402
YGR152C	0	0	0.476470588235294
YBR073W	0	0	0.473684210526316
YAR018C	0	0	0.47093023255814
YDR054C	0	0	0.468208092485549
YOL017W	0	0	0.46551724137931
YLR190W	0	0	0.462857142857143
YCL016C	0	0	0.460674157303371
YPL115C	0	0	0.460674157303371
YDR451C	1	0	0.460674157303371
YIL140W	0	0	0.458100558659218
YOR330C	0	0	0.455555555555556
YLR272C	0	0	0.453038674033149
YMR294W	0	0	0.450549450549451
YLR096W	0	0	0.448087431693989
YER129W	0	0	0.447368421052632
YDL047W	0	0	0.447368421052632
YGR238C	1	0	0.447368421052632
YBL023C	0	0	0.447368421052632
YPL208W	0	0	0.447368421052632
YJL076W	1	0	0.447368421052632
YBR158W	1	0	0.447368421052632
YDL225W	0	0	0.445026178010471
YHR153C	0	0	0.442708333333333
YOR074C	0	0	0.440414507772021
YJL095W	0	0	0.438144329896907
YJR031C	0	0	0.435897435897436
YGR078C	0	0	0.433673469387755
YJL074C	0	0	0.431472081218274
YJR076C	0	0	0.429292929292929
YHR031C	0	0	0.428571428571429
YOR038C	0	0	0.428571428571429
YFL009W	0	0	0.428571428571429
YCR033W	1	0	0.428571428571429
YLR229C	1	0	0.428571428571429
YER070W	0	0	0.426470588235294
YMR299C	0	0	0.424390243902439
YLR115W	0	0	0.422330097087379
YDL164C	0	0	0.420289855072464
YDL240W	0	0	0.418269230769231
YBR156C	0	0	0.416267942583732
YDR359C	0	0	0.414285714285714
YHR030C	0	0	0.412322274881517
YOL068C	0	0	0.411214953271028
YGR179C	0	0	0.411214953271028
YBR274W	1	0	0.411214953271028
YBR215W	0	0	0.409302325581395
YNL250W	0	0	0.407407407407407
YBL009W	0	0	0.405529953917051
YBL008W	0	0	0.403669724770642
YML032C	0	0	0.401826484018265
YBR102C	0	0	0.4
YOR017W	0	0	0.398190045248869
YPL022W	0	0	0.396396396396396
YKR002W	0	0	0.394618834080717
YLL022C	0	0	0.392857142857143
YDR528W	0	0	0.391111111111111
YDL220C	0	0	0.389380530973451
YLR353W	0	0	0.387665198237885
YOR112W	0	0	0.385964912280702
YLR135W	0	0	0.384279475982533
YLR381W	0	0	0.382608695652174
YDL132W	0	0	0.380952380952381
YER095W	0	0	0.379310344827586
YJR043C	0	0	0.377682403433476
YKL108W	0	0	0.376068376068376
YPL161C	0	0	0.374468085106383
YPL008W	0	0	0.372881355932203
YNL091W	0	0	0.371308016877637
YKR048C	0	0	0.369747899159664
YOR033C	0	0	0.368200836820084
YLR045C	0	0	0.366666666666667
YPR055W	0	0	0.365145228215768
YGL093W	0	0	0.363636363636364
YNL272C	0	0	0.362139917695473
YHR205W	0	0	0.360655737704918
YPL116W	0	0	0.359183673469388
YAL034W-A	0	0	0.357723577235772
YPL253C	0	0	0.356275303643725
YOR127W	0	0	0.356
YBL079W	0	0	0.356
YBR103W	1	0	0.356
YBR202W	0	0	0.354581673306773
YBL052C	0	0	0.35408560311284
YBR281C	0	0	0.35408560311284
YOR212W	0	0	0.35408560311284
YMR052W	1	0	0.35408560311284
YBR038W	0	0	0.35408560311284
YBR133C	1	0	0.35408560311284
YPR175W	0	0	0.35361216730038
YER164W	0	0	0.35361216730038
YER008C	0	0	0.35361216730038
YDL134C	1	0	0.35361216730038
YNL312W	0	0	0.35361216730038
YIL112W	1	0	0.35361216730038
YEL003W	0	0	0.352272727272727
YBR088C	0	0	0.350943396226415
YHR154W	0	0	0.349624060150376
YOR326W	0	0	0.349264705882353
YLR314C	0	0	0.349264705882353
YBR245C	0	0	0.349264705882353
YIL106W	1	0	0.349264705882353
YBL063W	0	0	0.349264705882353
YDL008W	1	0	0.349264705882353
YMR144W	0	1	0.349264705882353
YIR023W	0	0	0.347985347985348
YBL088C	0	0	0.346715328467153
YPL031C	0	0	0.345454545454545
YDR325W	0	0	0.344202898550725
YDR334W	0	0	0.342960288808664
YPL049C	0	0	0.341726618705036
YOR188W	0	0	0.340501792114695
YCL029C	0	0	0.339285714285714
YNR047W	0	0	0.338078291814947
YDL017W	0	0	0.338028169014085
YML094W	0	0	0.338028169014085
YJL157C	1	0	0.338028169014085
YLR084C	0	0	0.336842105263158
YLR362W	0	0	0.335664335664336
YDL159W	0	0	0.334494773519164
YOR014W	0	0	0.333333333333333
YBR057C	0	0	0.332179930795848
YBR231C	0	0	0.331034482758621
YLR085C	0	0	0.329896907216495
YMR070W	0	0	0.328767123287671
YGL216W	0	0	0.327645051194539
YOR372C	0	0	0.326530612244898
YJL204C	0	0	0.325423728813559
YBR059C	0	0	0.324324324324324
YLR200W	0	0	0.323232323232323
YHR172W	0	0	0.322147651006711
YJL176C	0	0	0.321070234113712
YNL166C	0	0	0.32
YGR221C	0	0	0.318936877076412
YAR008W	0	0	0.317880794701987
YOL090W	0	0	0.316831683168317
YPR104C	0	0	0.315789473684211
YNL262W	0	0	0.314754098360656
YLR424W	0	0	0.313725490196078
YER149C	0	0	0.312703583061889
YPL032C	0	0	0.311688311688312
YBL085W	0	0	0.310679611650485
YKR054C	0	0	0.309677419354839
YDL058W	0	0	0.308681672025723
YDR159W	0	0	0.307692307692308
YHR103W	0	0	0.306962025316456
YJL128C	0	0	0.306962025316456
YDR097C	0	0	0.306962025316456
YKR029C	1	0	0.306962025316456
YMR156C	0	0	0.305993690851735
YOL006C	0	0	0.30503144654088
YDL102W	0	0	0.304075235109718
YDR028C	0	0	0.303405572755418
YHR149C	0	1	0.303405572755418
YML034W	0	0	0.303405572755418
YPL055C	0	0	0.303405572755418
YGL194C	1	0	0.303405572755418
YPL016W	0	0	0.302469135802469
YPL241C	0	0	0.301538461538462
YKL112W	0	0	0.300613496932515
YPL163C	0	0	0.299694189602446
YOR217W	0	0	0.298816568047337
YPR046W	0	0	0.298816568047337
YPL141C	0	1	0.298816568047337
YIL149C	0	0	0.298816568047337
YNL082W	0	0	0.298816568047337
YGL145W	0	0	0.298816568047337
YPL267W	0	0	0.298816568047337
YDR170C	0	0	0.298816568047337
YDL188C	1	0	0.298816568047337
YER167W	1	0	0.298816568047337
YKL114C	0	0	0.298816568047337
YBL051C	1	0	0.298816568047337
YDR488C	0	0	0.297935103244838
YLR357W	0	0	0.297058823529412
YBR195C	0	0	0.296187683284457
YDL160C	0	0	0.295321637426901
YLR319C	0	0	0.294460641399417
YBR140C	0	0	0.293604651162791
YGL244W	0	0	0.292753623188406
YGR113W	0	0	0.291907514450867
YAL011W	0	0	0.291066282420749
YLR095C	0	0	0.290229885057471
YER007W	0	0	0.289398280802292
YLR371W	0	0	0.288571428571429
YBR070C	0	0	0.287749287749288
YLR234W	0	0	0.286931818181818
YIL095W	0	0	0.286118980169972
YGL174W	0	0	0.285310734463277
YLR166C	0	0	0.284507042253521
YJL201W	0	0	0.283707865168539
YHR129C	0	0	0.282913165266106
YHR036W	0	0	0.282548476454294
YDR477W	0	0	0.282548476454294
YGL151W	0	0	0.282548476454294
YNL116W	1	0	0.282548476454294
YNR052C	0	0	0.281767955801105
YBL061C	0	0	0.28099173553719
YBL019W	0	0	0.28021978021978
YJL168C	0	0	0.279452054794521
YNL153C	0	0	0.279132791327913
YMR094W	0	0	0.279132791327913
YJR135C	0	0	0.279132791327913
YMR036C	1	0	0.279132791327913
YLR386W	0	0	0.278820375335121
YDR180W	0	0	0.278820375335121
YFR019W	0	0	0.278820375335121
YLR310C	1	0	0.278820375335121
YCL014W	0	0	0.27807486631016
YDR318W	0	0	0.277333333333333
YBL024W	0	0	0.276595744680851
YDR089W	0	0	0.275862068965517
YIL126W	0	0	0.275132275132275
YML058W	0	0	0.274406332453826
YGR229C	0	0	0.273684210526316
YJR140C	0	0	0.272965879265092
YDR208W	0	0	0.272493573264781
YOR304W	0	0	0.272493573264781
YGR040W	0	0	0.272493573264781
YBL032W	0	0	0.272493573264781
YDR328C	1	0	0.272493573264781
YIL123W	0	0	0.272493573264781
YPR070W	0	0	0.272493573264781
YBR276C	1	0	0.272493573264781
YLR399C	0	0	0.271794871794872
YBR095C	0	0	0.271099744245524
YDR293C	0	0	0.270408163265306
YBR087W	0	0	0.269720101781171
YNL039W	0	0	0.269521410579345
YGL133W	0	0	0.269521410579345
YLR183C	0	0	0.269521410579345
YAL016W	1	0	0.269521410579345
YGR270W	0	0	0.268844221105528
YML060W	0	0	0.268170426065163
YOL012C	0	0	0.2675
YDR379W	0	0	0.266832917705736
YML041C	0	0	0.266169154228856
YGL066W	0	0	0.265508684863524
YHR102W	0	0	0.264851485148515
YKR008W	0	0	0.264197530864198
YDR326C	0	0	0.263546798029557
YDR466W	0	0	0.262899262899263
YNL267W	0	0	0.262254901960784
YOR123C	0	0	0.26161369193154
YPR072W	0	0	0.260975609756098
YBR081C	0	0	0.260340632603406
YML124C	0	0	0.259708737864078
YMR043W	0	0	0.2590799031477
YML059C	0	0	0.258454106280193
YKL042W	0	0	0.257831325301205
YBR175W	0	0	0.257211538461538
YDR254W	0	0	0.256594724220624
YMR047C	0	0	0.255980861244019
YBR112C	0	0	0.255369928400955
YDR369C	0	0	0.254761904761905
YBR279W	0	0	0.2541567695962
YBR055C	0	0	0.253554502369668
YBR179C	0	0	0.253521126760563
YPL158C	0	1	0.253521126760563
YOR373W	0	0	0.253521126760563
YBR023C	0	0	0.253521126760563
YJL047C	1	0	0.253521126760563
YJR006W	0	0	0.253488372093023
YMR204C	0	0	0.253488372093023
YBL014C	0	0	0.253488372093023
YGL173C	1	0	0.253488372093023
YML061C	0	0	0.252900232018561
YGL049C	0	0	0.252873563218391
YJL164C	0	0	0.252873563218391
YDR014W	0	0	0.252873563218391
YBL016W	1	0	0.252873563218391
YBR237W	0	0	0.252293577981651
YDL074C	0	0	0.251716247139588
YJL029C	0	0	0.251141552511416
YNR023W	0	0	0.250569476082005
YPL018W	0	0	0.25
YPL268W	0	0	0.249448123620309
YLR318W	0	0	0.249448123620309
YBL046W	0	0	0.249448123620309
YBL037W	0	0	0.249448123620309
YPR105C	0	0	0.249448123620309
YAL026C	0	0	0.249448123620309
YGL241W	0	0	0.249448123620309
YEL022W	0	0	0.249448123620309
YDR440W	1	0	0.249448123620309
YLR238W	1	0	0.249448123620309
YLR055C	0	0	0.249448123620309
YJL127C	0	0	0.249448123620309
YKL203C	1	0	0.249448123620309
YER105C	0	0	0.248898678414097
YPR161C	0	0	0.248351648351648
YGR041W	0	0	0.24780701754386
YNL216W	0	0	0.2472647702407
YDR480W	0	0	0.246724890829694
YDR301W	0	0	0.246187363834423
YBR260C	0	0	0.245652173913043
YBR083W	0	0	0.245119305856833
YPL085W	0	0	0.244588744588745
YDL018C	0	0	0.244060475161987
YNL278W	0	0	0.243534482758621
YDR335W	0	0	0.243010752688172
YNL261W	0	0	0.242489270386266
YFR031C	0	0	0.241970021413276
YPL174C	0	0	0.241452991452991
YGR274C	0	0	0.240938166311301
YKR077W	0	1	0.240938166311301
YOL070C	0	1	0.240938166311301
YER068W	0	0	0.240425531914894
YOR290C	0	0	0.239915074309979
YDR130C	0	0	0.239406779661017
YPR111W	0	0	0.238900634249471
YLR368W	0	0	0.238396624472574
YJL173C	0	0	0.237894736842105
YLR071C	0	0	0.237394957983193
YDR155C	0	0	0.236897274633124
YPR040W	0	0	0.236401673640167
YJL203W	0	0	0.235908141962422
YPL075W	0	0	0.235416666666667
YKL032C	0	0	0.234927234927235
YBR173C	0	0	0.234439834024896
YBR049C	0	0	0.233954451345756
YDR147W	0	0	0.233471074380165
YNL107W	0	0	0.232989690721649
YGR140W	0	0	0.232510288065844
YER172C	0	0	0.232032854209446
YPR171W	0	0	0.23155737704918
YDR166C	0	0	0.231237322515213
YBL047C	0	0	0.231237322515213
YDL179W	0	0	0.231237322515213
YMR163C	0	0	0.231237322515213
YLR176C	1	0	0.231237322515213
YDR228C	0	0	0.230769230769231
YER093C	0	0	0.23030303030303
YBR264C	0	0	0.229838709677419
YDR464W	0	0	0.229376257545272
YKR086W	0	0	0.228915662650602
YIL115C	0	0	0.228456913827655
YNL330C	0	0	0.228
YER022W	0	0	0.227544910179641
YLR086W	0	0	0.227091633466135
YKL139W	0	0	0.226640159045726
YBL011W	0	0	0.226190476190476
YHR084W	0	0	0.225742574257426
YOR114W	0	1	0.225742574257426
YOR231W	0	0	0.225296442687747
YBR071W	0	1	0.225296442687747
YLR455W	0	0	0.224852071005917
YBR176W	0	0	0.224409448818898
YOL007C	0	1	0.224409448818898
YDR004W	0	0	0.223968565815324
YOL045W	0	0	0.223529411764706
YFR027W	0	0	0.223091976516634
YBL058W	0	0	0.22265625
YHR164C	0	0	0.222222222222222
YDR478W	0	0	0.221789883268482
YAL019W	0	0	0.221359223300971
YJL158C	0	0	0.22093023255814
YOR269W	0	0	0.220502901353965
YOR247W	0	0	0.22007722007722
YDR457W	0	0	0.219653179190751
YDR392W	0	0	0.219230769230769
YOL100W	0	0	0.218809980806142
YEL016C	0	0	0.218390804597701
YBL106C	0	0	0.217973231357553
YML016C	0	0	0.217557251908397
YGL233W	0	0	0.217142857142857
YMR263W	0	0	0.216730038022814
YBR107C	0	0	0.216318785578748
YGL094C	0	0	0.215909090909091
YBR161W	0	0	0.215759849906191
YBR258C	0	0	0.215759849906191
YER013W	0	0	0.215759849906191
YNL020C	0	0	0.215759849906191
YJR066W	1	0	0.215759849906191
YNL300W	0	1	0.215759849906191
YDL106C	0	0	0.215355805243446
YBL017C	0	0	0.214953271028037
YBR030W	0	0	0.21455223880597
YNR051C	0	0	0.21415270018622
YMR218C	0	0	0.213754646840149
YGR099W	0	0	0.213358070500928
YDL042C	0	0	0.212962962962963
YDL117W	0	0	0.212569316081331
YBR097W	0	0	0.212177121771218
YPL045W	0	0	0.211786372007366
YBL036C	0	0	0.211397058823529
YGL212W	0	0	0.211009174311927
YBL004W	0	0	0.210622710622711
YDR407C	0	0	0.210237659963437
YHR178W	0	0	0.20985401459854
YPL152W	0	0	0.209471766848816
YLR113W	0	0	0.209090909090909
YGR047C	0	0	0.208711433756806
YLR228C	0	0	0.208333333333333
YHR206W	0	0	0.207956600361664
YJL039C	0	0	0.207581227436823
YJR060W	0	0	0.207207207207207
YLR015W	0	0	0.206834532374101
YNL307C	0	0	0.206463195691203
YKR013W	0	1	0.206463195691203
YLR309C	0	0	0.206093189964158
YJL085W	0	0	0.205724508050089
YER151C	0	0	0.205357142857143
YLL002W	0	0	0.205309734513274
YKL088W	0	0	0.205309734513274
YKL145W	0	0	0.205309734513274
YBR236C	0	0	0.205309734513274
YBL056W	1	0	0.205309734513274
YBR165W	0	0	0.204946996466431
YIL150C	0	0	0.204585537918871
YPL138C	0	0	0.204225352112676
YBR168W	0	0	0.203866432337434
YKL057C	0	0	0.203508771929825
YGL058W	0	0	0.203152364273205
YOL004W	0	0	0.202797202797203
YDR323C	0	0	0.202443280977312
YDR122W	0	0	0.202090592334495
YFL037W	0	0	0.201739130434783
YMR284W	0	0	0.201388888888889
YDR227W	0	0	0.20103986135182
YHR082C	0	0	0.200692041522491
YDR285W	0	0	0.200345423143351
YNL047C	0	0	0.2
YLR425W	0	0	0.199655765920826
YKL185W	0	0	0.199312714776632
YMR305C	0	0	0.198970840480274
YBL080C	0	0	0.198630136986301
YCR091W	0	0	0.198290598290598
YMR213W	0	0	0.197969543147208
YAL001C	0	0	0.197969543147208
YKL189W	0	0	0.197969543147208
YBR015C	0	0	0.197969543147208
YDR138W	0	0	0.197969543147208
YAL021C	1	0	0.197969543147208
YDR263C	0	0	0.197635135135135
YDR081C	0	0	0.197301854974705
YIL068C	0	0	0.196969696969697
YCR002C	0	0	0.196638655462185
YCR086W	0	0	0.196308724832215
YNR031C	0	0	0.195979899497487
YBR229C	0	0	0.195652173913043
YBR211C	0	0	0.195325542570952
YBR257W	0	0	0.195
YIL084C	0	0	0.194675540765391
YGR056W	0	0	0.194352159468439
YBR153W	0	0	0.194029850746269
YCR066W	0	0	0.193708609271523
YLR418C	0	0	0.193388429752066
YPR032W	0	0	0.193069306930693
YOR308C	0	0	0.192751235584843
YBL104C	0	1	0.192751235584843
YGL180W	0	0	0.192434210526316
YLR039C	0	0	0.192118226600985
YOR101W	0	0	0.191803278688525
YOL078W	0	0	0.191489361702128
YPL082C	0	0	0.191176470588235
YML071C	0	0	0.190864600326264
YBR288C	0	0	0.190553745928339
YLR321C	0	0	0.190243902439024
YOR279C	0	0	0.189935064935065
YAR003W	0	0	0.189627228525122
YKL049C	0	0	0.189320388349515
YNL054W	0	0	0.189014539579968
YNR011C	0	0	0.188709677419355
YDL157C	0	1	0.188709677419355
YBR225W	0	1	0.188709677419355
YAR002W	0	0	0.188405797101449
YBR098W	0	0	0.188102893890675
YOL027C	0	0	0.187800963081862
YBR166C	0	0	0.1875
YBR167C	0	0	0.1872
YBR217W	0	0	0.186900958466454
YOR160W	0	0	0.186602870813397
YOR267C	0	0	0.186305732484076
YDR164C	0	0	0.186009538950715
YMR172W	0	0	0.185714285714286
YKR082W	0	0	0.185419968304279
YBR110W	0	0	0.185126582278481
YNL236W	0	0	0.184834123222749
YFL047W	0	0	0.184542586750789
YGR170W	0	0	0.184251968503937
YPL127C	0	0	0.183962264150943
YKL166C	0	0	0.183673469387755
YDR195W	0	0	0.183514774494557
YGR044C	0	0	0.183514774494557
YGL168W	0	0	0.183514774494557
YBR255W	0	1	0.183514774494557
YDR495C	0	0	0.183514774494557
YIL159W	0	0	0.183514774494557
YNL078W	1	0	0.183514774494557
YBR041W	0	0	0.183229813664596
YHR135C	0	0	0.182945736434109
YBR170C	0	0	0.18266253869969
YNL188W	0	0	0.182380216383308
YGL095C	0	0	0.182098765432099
YML095C	0	0	0.181818181818182
YBR188C	0	0	0.181538461538462
YDR332W	0	1	0.181538461538462
YPL140C	0	0	0.181259600614439
YOL066C	0	0	0.180981595092025
YDR238C	0	0	0.180704441041348
YMR277W	0	0	0.180428134556575
YKR037C	0	0	0.180152671755725
YFL029C	0	0	0.179878048780488
YBR172C	0	0	0.179604261796043
YOL112W	0	0	0.179331306990881
YDR279W	0	0	0.179059180576631
YOR216C	0	0	0.178787878787879
YHR014W	0	0	0.178517397881997
YJL019W	0	0	0.178247734138973
YNL206C	0	0	0.17814371257485
YGR217W	0	0	0.17814371257485
YML119W	0	1	0.17814371257485
YPR054W	0	0	0.17814371257485
YBR131W	0	0	0.17814371257485
YBR199W	0	0	0.17814371257485
YJL051W	0	1	0.17814371257485
YFL033C	1	0	0.17814371257485
YKR100C	0	0	0.177877428998505
YBR171W	0	0	0.177611940298507
YNL126W	0	0	0.177347242921013
YGL179C	0	0	0.177083333333333
YBR138C	0	1	0.177083333333333
YML111W	0	0	0.176820208023774
YOR322C	0	0	0.176557863501484
YOL115W	0	0	0.176296296296296
YCL063W	0	0	0.17603550295858
YCR008W	0	0	0.175775480059084
YJL141C	0	0	0.175516224188791
YDR244W	0	0	0.175257731958763
YMR207C	0	0	0.175
YBL060W	0	1	0.175
YLR277C	0	0	0.174743024963289
YDR469W	0	0	0.174486803519062
YGL175C	0	0	0.174231332357247
YGR246C	0	0	0.173976608187135
YLR403W	0	0	0.173722627737226
YLR383W	0	0	0.173469387755102
YBR192W	0	0	0.173216885007278
YBL025W	0	0	0.17296511627907
YOL051W	0	0	0.172714078374456
YBL007C	0	0	0.172463768115942
YER116C	0	0	0.172214182344428
YOR061W	0	0	0.171965317919075
YGR252W	0	0	0.171717171717172
YLL024C	0	0	0.171469740634006
YIR002C	0	0	0.171223021582734
YNL106C	0	0	0.170977011494253
YDR311W	0	0	0.170731707317073
YBR228W	0	0	0.170487106017192
YOL081W	0	0	0.170243204577969
YBR017C	0	0	0.170212765957447
YJL209W	0	0	0.170212765957447
YML069W	0	0	0.170212765957447
YMR075W	0	0	0.170212765957447
YMR231W	0	0	0.170212765957447
YLR248W	1	0	0.170212765957447
YDL239C	0	0	0.169971671388102
YBR022W	0	0	0.16991643454039
YML049C	0	0	0.16991643454039
YNL088W	0	0	0.16991643454039
YBL001C	0	0	0.16991643454039
YEL018W	0	0	0.16991643454039
YBR265W	0	0	0.16991643454039
YDR189W	0	0	0.16991643454039
YHR115C	1	0	0.16991643454039
YOR129C	0	0	0.16991643454039
YBR082C	0	0	0.16991643454039
YKL179C	0	0	0.16991643454039
YGL158W	1	0	0.16991643454039
YBR194W	0	1	0.16991643454039
YOR083W	0	0	0.169680111265647
YMR219W	0	0	0.169444444444444
YDR225W	0	0	0.169209431345354
YOR141C	0	1	0.169209431345354
YMR016C	0	0	0.168975069252078
YOL145C	0	0	0.168741355463347
YBR080C	0	0	0.168508287292818
YOR351C	0	0	0.168275862068966
YBR094W	0	1	0.168275862068966
YCR014C	0	0	0.168044077134986
YNR009W	0	0	0.167812929848693
YBR216C	0	0	0.167582417582418
YKL079W	0	0	0.167352537722908
YGL092W	0	0	0.167123287671233
YGR166W	0	0	0.166894664842681
YPR023C	0	0	0.166666666666667
YGL167C	0	0	0.16643929058663
YDR362C	0	0	0.166212534059946
YPL190C	0	0	0.165986394557823
YNL183C	0	0	0.165760869565217
YPL167C	0	0	0.165535956580733
YOR075W	0	0	0.165311653116531
YGL201C	0	0	0.165087956698241
YJL061W	0	0	0.164864864864865
YCR073C	0	0	0.164642375168691
YBR198C	0	0	0.164420485175202
YHR005C	0	0	0.164199192462988
YMR176W	0	0	0.163978494623656
YPL181W	0	0	0.163758389261745
YKL126W	0	0	0.163538873994638
YHR099W	0	0	0.163319946452477
YMR106C	0	0	0.163101604278075
YDR490C	0	0	0.162883845126836
YAR014C	0	0	0.162666666666667
YOR239W	0	0	0.162450066577896
YOL034W	0	0	0.162234042553191
YOL138C	0	0	0.162018592297477
YBR163W	0	1	0.162018592297477
YKR031C	0	0	0.161803713527851
YMR232W	0	0	0.16158940397351
YGR189C	0	0	0.161375661375661
YML114C	0	0	0.16116248348745
YBR129C	0	0	0.160949868073879
YGR202C	0	0	0.160737812911726
YBR058C	0	0	0.160526315789474
YJR089W	0	0	0.160315374507227
YNL097C	0	0	0.16010498687664
YCR084C	0	0	0.159895150720839
YLR187W	0	1	0.159895150720839
YGR134W	0	0	0.15974025974026
YNR008W	0	0	0.15974025974026
YOR140W	0	0	0.15974025974026
YBR271W	0	0	0.15974025974026
YPL007C	0	0	0.15974025974026
YOL133W	0	0	0.15974025974026
YMR168C	1	0	0.15974025974026
YBR155W	0	0	0.159533073929961
YFR013W	0	0	0.159326424870466
YLR335W	0	0	0.159120310478655
YDL059C	0	0	0.158914728682171
YDL020C	0	0	0.158709677419355
YBR212W	0	0	0.158505154639175
YLR116W	0	0	0.158301158301158
YMR127C	0	0	0.158097686375321
YGL207W	0	0	0.157894736842105
YHR111W	0	0	0.157692307692308
YDR363W	0	0	0.157490396927017
YNL197C	0	0	0.157289002557545
YBR234C	0	0	0.157088122605364
YGR241C	0	0	0.156887755102041
YOL069W	0	0	0.156687898089172
YIL128W	0	0	0.156488549618321
YBR042C	0	0	0.156289707750953
YDR289C	0	0	0.156091370558376
YDR473C	0	0	0.155893536121673
YIL063C	0	0	0.155696202531646
YNL059C	0	0	0.155499367888748
YDR027C	0	0	0.15530303030303
YIL129C	0	0	0.155107187894073
YDR017C	0	0	0.154911838790932
YLL043W	0	0	0.154716981132075
YIL033C	0	0	0.154522613065327
YMR216C	0	0	0.154328732747804
YGL023C	0	0	0.154135338345865
YPL150W	0	1	0.154135338345865
YDR076W	0	0	0.153942428035044
YKR101W	0	0	0.15375
YBL026W	0	0	0.153558052434457
YPL228W	0	0	0.153366583541147
YAL013W	0	0	0.153175591531756
YML085C	0	0	0.152985074626866
YDR213W	0	0	0.152795031055901
YJR059W	0	0	0.152605459057072
YOR264W	0	1	0.152605459057072
YLR430W	0	0	0.152416356877323
YOR353C	0	0	0.152227722772277
YNL064C	0	0	0.15203955500618
YER132C	0	0	0.151960784313725
YPL133C	0	0	0.151960784313725
YBL057C	0	0	0.151960784313725
YDR093W	0	0	0.151960784313725
YLR330W	0	0	0.151960784313725
YBR270C	0	1	0.151960784313725
YJL129C	0	0	0.151960784313725
YOR057W	1	0	0.151960784313725
YBR020W	0	0	0.151774785801714
YGR200C	0	0	0.15158924205379
YFL024C	0	0	0.151404151404151
YNL218W	0	0	0.151219512195122
YJR005W	0	0	0.151035322777101
YOR242C	0	0	0.150851581508516
YHR077C	0	0	0.150668286755772
YLR033W	0	0	0.150485436893204
YDR181C	0	0	0.150421179302046
YBR007C	0	1	0.150421179302046
YOL076W	0	0	0.150421179302046
YOL054W	0	0	0.150421179302046
YAL017W	0	0	0.150421179302046
YER109C	0	0	0.150421179302046
YPL195W	0	0	0.150421179302046
YFR008W	1	0	0.150421179302046
YGR186W	0	0	0.150240384615385
YPL125W	0	0	0.150060024009604
YDR082W	0	0	0.149880095923261
YEL037C	0	0	0.149700598802395
YBR109C	0	0	0.149521531100478
YLR233C	0	0	0.149342891278375
YOR048C	0	0	0.149164677804296
YMR164C	0	0	0.148986889153754
YLR305C	0	0	0.148809523809524
YMR117C	0	0	0.148632580261593
YLR451W	0	0	0.148584905660377
YBR119W	0	0	0.148584905660377
YLR274W	0	0	0.148584905660377
YGL075C	0	0	0.148584905660377
YOR008C	0	0	0.148584905660377
YER118C	0	0	0.148584905660377
YJL106W	1	0	0.148584905660377
YLR212C	0	0	0.148409893992933
YLR452C	0	0	0.148235294117647
YDR162C	0	0	0.148061104582844
YHR186C	0	0	0.147887323943662
YBR259W	0	1	0.147887323943662
YFL027C	0	0	0.147713950762016
YKL054C	0	0	0.147540983606557
YBR002C	0	0	0.147368421052632
YBR008C	0	0	0.147196261682243
YAL043C	0	0	0.147024504084014
YDR532C	0	0	0.146853146853147
YKL164C	0	0	0.146682188591385
YKL089W	0	0	0.146511627906977
YBR227C	0	1	0.146511627906977
YBL006C	0	0	0.146341463414634
YBR272C	0	0	0.146171693735499
YER040W	0	0	0.146002317497103
YLR114C	0	0	0.145833333333333
YOR110W	0	0	0.145664739884393
YGL211W	0	0	0.145496535796767
YCL037C	0	0	0.145328719723183
YER012W	0	0	0.145308924485126
YPL063W	0	0	0.145308924485126
YHR165C	0	0	0.145308924485126
YER166W	0	0	0.145308924485126
YOR023C	0	0	0.145308924485126
YPL240C	0	0	0.145308924485126
YER133W	1	0	0.145308924485126
YKL149C	0	0	0.145142857142857
YBR164C	0	0	0.144977168949772
YGR049W	0	0	0.144811858608894
YPR189W	0	0	0.144646924829157
YBR253W	0	0	0.14448236632537
YLR094C	0	0	0.144318181818182
YMR091C	0	0	0.144306651634724
YJR127C	0	0	0.144306651634724
YHR200W	0	0	0.144306651634724
YBR220C	0	1	0.144306651634724
YGR009C	0	0	0.144306651634724
YBR278W	0	0	0.144306651634724
YBR273C	0	0	0.144306651634724
YIL122W	1	0	0.144306651634724
YBR254C	0	0	0.144144144144144
YGR184C	0	0	0.143982002249719
YMR139W	0	0	0.143820224719101
YKL209C	0	0	0.143658810325477
YPL042C	0	0	0.143497757847534
YBL020W	0	0	0.143337066069429
YLR457C	0	0	0.143176733780761
YMR109W	0	0	0.143016759776536
YCR077C	0	0	0.142857142857143
YML103C	0	0	0.142697881828317
YPL204W	0	0	0.142538975501114
YJR084W	0	0	0.14238042269188
YER014W	0	0	0.142222222222222
YCR089W	0	0	0.142064372918979
YLR436C	0	0	0.141906873614191
YOR156C	0	0	0.141749723145072
YDL103C	0	0	0.141592920353982
YNL136W	0	0	0.141436464088398
YBR210W	0	0	0.141280353200883
YBR077C	0	0	0.141124586549063
YOL019W	0	1	0.141124586549063
YNL288W	0	0	0.140969162995595
YMR104C	0	0	0.140814081408141
YLR396C	0	0	0.140659340659341
YNL283C	0	0	0.140504939626784
YMR291W	0	1	0.140504939626784
YDL231C	0	0	0.140350877192982
YBR003W	0	0	0.140197152245345
YNL257C	0	0	0.140043763676149
YFR002W	0	0	0.139890710382514
YBL010C	0	1	0.139890710382514
YOR275C	0	0	0.139737991266376
YLR024C	0	0	0.13958560523446
YDR420W	0	0	0.139433551198257
YDL108W	0	0	0.139308855291577
YAL047C	0	0	0.139308855291577
YPR034W	0	0	0.139308855291577
YDR251W	0	0	0.139308855291577
YLL004W	0	0	0.139308855291577
YBL103C	0	0	0.139308855291577
YGL237C	0	0	0.139308855291577
YDR363W-A	1	0	0.139308855291577
YBR096W	0	1	0.139308855291577
YGR116W	0	0	0.13915857605178
YBL097W	0	0	0.139008620689655
YDL005C	0	0	0.138858988159311
YDL088C	0	0	0.138709677419355
YBL074C	0	0	0.138560687432868
YDL025C	0	1	0.138560687432868
YBL022C	0	0	0.138412017167382
YNR010W	0	0	0.138263665594855
YOR171C	0	0	0.138115631691649
YCL032W	0	0	0.137967914438503
YIL002C	0	0	0.137820512820513
YLR376C	0	0	0.137673425827108
YML021C	0	0	0.137526652452026
YEL032W	0	0	0.137380191693291
YOR360C	0	0	0.137234042553191
YDR121W	0	0	0.137130801687764
YKR028W	0	0	0.137130801687764
YMR028W	0	0	0.137130801687764
YDR463W	0	0	0.137130801687764
YBL031W	0	1	0.137130801687764
YMR223W	0	0	0.137130801687764
YBR235W	0	1	0.137130801687764
YBL091C	0	0	0.137130801687764
YER176W	0	0	0.137130801687764
YGL178W	1	0	0.137130801687764
YFR037C	0	0	0.136986301369863
YKL028W	0	0	0.136842105263158
YIL158W	0	1	0.136842105263158
YDR240C	0	0	0.136698212407992
YHR079C	0	0	0.136554621848739
YPR122W	0	0	0.136411332633788
YCR092C	0	0	0.136268343815514
YBL082C	0	0	0.136125654450262
YDR523C	0	0	0.135983263598326
YKL116C	0	0	0.135841170323929
YBR063C	0	1	0.135841170323929
YGL127C	0	0	0.135699373695198
YER157W	0	0	0.13555787278415
YLR442C	0	0	0.135416666666667
YBR086C	0	0	0.135275754422477
YCR052W	0	0	0.135135135135135
YKL038W	0	0	0.134994807892004
YEL015W	0	0	0.134854771784232
YLR206W	0	0	0.134715025906736
YML102W	0	0	0.134575569358178
YDL112W	0	0	0.134436401240951
YLR087C	0	0	0.134297520661157
YMR125W	0	0	0.134158926728586
YJR046W	0	0	0.134020618556701
YIL008W	0	0	0.133882595262616
YML127W	0	0	0.133744855967078
YPL203W	0	0	0.13360739979445
YJL025W	0	0	0.13347022587269
YMR162C	0	0	0.133401221995927
YBR242W	0	1	0.133401221995927
YLR440C	0	0	0.133401221995927
YBL067C	0	1	0.133401221995927
YKL075C	0	0	0.133401221995927
YDR261C	0	0	0.133401221995927
YPR095C	0	0	0.133401221995927
YBR016W	0	0	0.133401221995927
YMR061W	0	0	0.133401221995927
YDR168W	1	0	0.133401221995927
YGL073W	0	0	0.133265513733469
YJR110W	0	0	0.133130081300813
YDR183W	0	0	0.132994923857868
YMR307W	0	0	0.132860040567951
YBR033W	0	1	0.132860040567951
YBR244W	0	0	0.132725430597771
YNL016W	0	0	0.132591093117409
YMR065W	0	0	0.132457027300303
YML052W	0	0	0.132323232323232
YBL102W	0	0	0.132189707366297
YGR004W	0	0	0.132056451612903
YBR130C	0	0	0.131923464249748
YIL035C	0	0	0.131790744466801
YER122C	0	0	0.131658291457286
YMR137C	0	0	0.131526104417671
YKL020C	0	0	0.131394182547643
YBR243C	0	0	0.1312625250501
YDR173C	0	0	0.131131131131131
YDR448W	0	0	0.131
YGR119C	0	0	0.130869130869131
YAL029C	0	0	0.130738522954092
YGL016W	0	0	0.130608175473579
YNL118C	0	0	0.130478087649402
YGL061C	0	0	0.130348258706468
YCL055W	0	0	0.130218687872763
YMR186W	0	0	0.130089374379345
YLR052W	0	0	0.129960317460317
YDR034C	0	0	0.129831516352825
YDL195W	0	0	0.12970297029703
YGL113W	0	0	0.129574678536103
YBR261C	0	1	0.129574678536103
YOL130W	0	0	0.129446640316206
YPL122C	0	0	0.129318854886476
YBL089W	0	0	0.129191321499014
YPL024W	0	0	0.129064039408867
YMR270C	0	0	0.128937007874016
YKL005C	0	0	0.128810226155359
YBR293W	0	0	0.128683693516699
YGR089W	0	0	0.12855740922473
YPR019W	0	0	0.12843137254902
YPL014W	0	1	0.12843137254902
YNL290W	0	0	0.128305582761998
YJR035W	0	0	0.128180039138943
YBR233W	0	1	0.128180039138943
YMR240C	0	0	0.128054740957967
YGR278W	0	0	0.1279296875
YBR036C	0	0	0.12780487804878
YBR142W	0	0	0.127783155856728
YGL043W	0	0	0.127783155856728
YOR211C	0	0	0.127783155856728
YDL105W	0	0	0.127783155856728
YDL065C	0	0	0.127783155856728
YPL180W	0	0	0.127783155856728
YEL013W	0	0	0.127783155856728
YJR068W	1	0	0.127783155856728
YNL076W	0	0	0.12776176753122
YCR038C	0	0	0.12776176753122
YBR159W	0	0	0.12776176753122
YBR061C	0	0	0.12776176753122
YML046W	0	0	0.12776176753122
YLR067C	0	0	0.12776176753122
YFL001W	0	0	0.12776176753122
YNL164C	1	0	0.12776176753122
YMR153W	0	0	0.12763915547025
YGR218W	0	0	0.12751677852349
YGR156W	0	0	0.127394636015326
YBR197C	0	1	0.127394636015326
YBL038W	0	0	0.127376425855513
YLL003W	0	0	0.127376425855513
YDR283C	0	0	0.127376425855513
YBL050W	0	0	0.127376425855513
YIL005W	0	0	0.127376425855513
YDL207W	0	0	0.127376425855513
YGL139W	0	0	0.127376425855513
YNL127W	1	0	0.127376425855513
YML006C	0	0	0.127255460588794
YER124C	0	0	0.127134724857685
YER075C	0	0	0.127014218009479
YGL025C	0	0	0.126893939393939
YJL099W	0	0	0.126773888363292
YJL124C	0	0	0.126654064272212
YBR125C	0	1	0.126654064272212
YGL130W	0	0	0.126534466477809
YDR104C	0	0	0.126415094339623
YBR219C	0	1	0.126415094339623
YER171W	0	0	0.126295947219604
YNL041C	0	0	0.126177024482109
YFR040W	0	0	0.126058325493885
YOR313C	0	0	0.12593984962406
YKL197C	0	0	0.125821596244131
YJL006C	0	0	0.125703564727955
YPR164W	0	0	0.125585754451734
YKL010C	0	0	0.125581395348837
YDR253C	0	0	0.125581395348837
YDL055C	0	0	0.125581395348837
YDL197C	0	0	0.125581395348837
YMR288W	0	0	0.125581395348837
YLR342W	0	0	0.125581395348837
YBR162W-A	0	0	0.125581395348837
YDR099W	1	0	0.125581395348837
YFL049W	0	0	0.12546468401487
YJL073W	0	0	0.125348189415042
YER179W	0	0	0.125231910946197
YNL297C	0	0	0.125115848007414
YIR008C	0	0	0.125
YKR055W	0	0	0.124884366327475
YMR192W	0	0	0.124768946395564
YML113W	0	0	0.124653739612188
YFR048W	0	0	0.124538745387454
YDR145W	0	0	0.124428179322964
YGR002C	0	0	0.124428179322964
YIL147C	0	0	0.124428179322964
YOL094C	0	0	0.124428179322964
YBR239C	0	1	0.124428179322964
YFR034C	0	0	0.124428179322964
YNL094W	0	0	0.124428179322964
YJL110C	0	0	0.124428179322964
YBR009C	0	0	0.124428179322964
YDL165W	1	0	0.124428179322964
YDL080C	0	0	0.124314442413163
YMR167W	0	0	0.124200913242009
YJR050W	0	0	0.124087591240876
YDL077C	0	0	0.123974475843209
YPL233W	0	0	0.123861566484517
YPR057W	0	0	0.123748862602366
YBR024W	0	0	0.123636363636364
YDR461W	0	0	0.123524069028156
YBL055C	0	0	0.123411978221416
YBR127C	0	0	0.123300090661831
YJR083C	0	0	0.123188405797101
YDL127W	0	0	0.123076923076923
YFR046C	0	0	0.122965641952984
YBR045C	0	0	0.122854561878952
YPR179C	0	0	0.122743682310469
YMR038C	0	0	0.12263300270514
YBR246W	0	1	0.12263300270514
YDR419W	0	0	0.122522522522523
YKL135C	0	0	0.122412241224122
YDR110W	0	0	0.122302158273381
YKL025C	0	0	0.122192273135669
YNL258C	0	0	0.122082585278276
YMR285C	0	0	0.121973094170404
YAL010C	0	0	0.121863799283154
YPL101W	0	0	0.121754700089526
YMR306W	0	0	0.121645796064401
YJR141W	0	0	0.12153708668454
YNL072W	0	0	0.121428571428571
YNL021W	0	0	0.121320249776985
YER112W	0	0	0.121212121212121
YLR260W	0	0	0.121104185218166
YOR001W	0	0	0.121024734982332
YGR271W	0	0	0.121024734982332
YOR080W	0	0	0.121024734982332
YNL225C	0	0	0.121024734982332
YOL135C	0	0	0.121024734982332
YBR029C	0	0	0.121024734982332
YBR004C	0	0	0.121024734982332
YLR398C	0	0	0.121024734982332
YJL005W	1	0	0.121024734982332
YOL093W	0	0	0.120917917034422
YPL137C	0	0	0.120811287477954
YIL075C	0	0	0.120704845814978
YOR334W	0	0	0.120598591549296
YER162C	0	0	0.120492524186456
YIL046W	0	0	0.120386643233743
YEL036C	0	0	0.120280948200176
YFL013C	0	0	0.120175438596491
YMR301C	0	0	0.120070113935145
YPL249C	0	0	0.119964973730298
YBR152W	0	0	0.119860017497813
YGL097W	0	0	0.119755244755245
YMR227C	0	0	0.119650655021834
YJR093C	0	0	0.119546247818499
YDR123C	0	0	0.119442022667829
YJL081C	0	0	0.119337979094077
YHR056C	0	0	0.119234116623151
YOL089C	0	0	0.119130434782609
YFR010W	0	0	0.119026933101651
YIL015W	0	0	0.118923611111111
YBR205W	0	0	0.118820468343452
YML047C	0	0	0.118760757314974
YOR329C	0	0	0.118760757314974
YLL010C	0	0	0.118760757314974
YDR143C	0	0	0.118760757314974
YNR067C	0	0	0.118760757314974
YDR489W	0	0	0.118760757314974
YHR041C	0	0	0.118760757314974
YOR191W	0	0	0.118760757314974
YLR361C	1	0	0.118760757314974
YDL035C	0	0	0.11865864144454
YFR005C	0	0	0.118556701030928
YNL317W	0	0	0.118454935622318
YKL014C	0	0	0.118353344768439
YGL087C	0	0	0.118251928020566
YGR072W	0	0	0.118150684931507
YHR090C	0	0	0.118049615055603
YBL093C	0	0	0.117948717948718
YAL031C	0	0	0.117847993168232
YDL140C	0	0	0.117845117845118
YPR129W	0	0	0.117845117845118
YMR037C	0	0	0.117845117845118
YDL214C	0	0	0.117845117845118
YHR073W	0	0	0.117845117845118
YLR138W	0	0	0.117845117845118
YJR112W	0	0	0.117845117845118
YNL221C	0	0	0.117845117845118
YGL243W	0	0	0.117845117845118
YGL210W	0	0	0.117845117845118
YPL120W	0	0	0.117845117845118
YBL091C-A	0	1	0.117845117845118
YIR006C	0	0	0.117845117845118
YOR244W	1	0	0.117845117845118
YER161C	0	0	0.117845117845118
YBR290W	0	0	0.117845117845118
YNL180C	0	0	0.117845117845118
YKR072C	1	0	0.117845117845118
YOR070C	0	0	0.117746005046257
YNL158W	0	0	0.117647058823529
YPL254W	0	0	0.117548278757347
YKL015W	0	0	0.11744966442953
YMR129W	0	0	0.117351215423303
YBL041W	0	0	0.117252931323283
YER180C	0	0	0.117154811715481
YDL116W	0	0	0.117056856187291
YGR163W	0	0	0.116959064327485
YPR178W	0	0	0.11686143572621
YIR004W	0	0	0.116763969974979
YJL170C	0	0	0.116666666666667
YOL123W	0	0	0.116569525395504
YLR223C	0	0	0.116472545757072
YPL047W	0	0	0.116375727348296
YJR057W	0	0	0.116279069767442
YBR141C	0	1	0.116279069767442
YOR039W	0	0	0.116182572614108
YDR219C	0	0	0.116086235489221
YKR078W	0	0	0.115990057995029
YOL067C	0	0	0.115894039735099
YOR358W	0	0	0.115798180314309
YBR204C	0	1	0.115798180314309
YOL063C	0	0	0.115702479338843
YBR252W	0	0	0.115606936416185
YBR074W	0	1	0.115606936416185
YNL053W	0	0	0.115511551155116
YGL195W	0	0	0.115416323165705
YJR132W	0	0	0.115321252059308
YOL128C	0	0	0.11522633744856
YKL173W	0	0	0.115131578947368
YER168C	0	0	0.115036976170912
YPR031W	0	0	0.114942528735632
YNL327W	0	0	0.114848236259229
YHR114W	0	0	0.114820846905537
YIL105C	0	0	0.114820846905537
YHL022C	0	0	0.114820846905537
YNL154C	0	0	0.114820846905537
YJR003C	0	0	0.114820846905537
YMR128W	0	0	0.114820846905537
YER094C	0	0	0.114820846905537
YLR401C	0	0	0.114820846905537
YER177W	1	0	0.114820846905537
YAL002W	0	0	0.114727420667209
YBR040W	0	0	0.114634146341463
YBR193C	0	0	0.114541023558083
YNR049C	0	0	0.114448051948052
YPL151C	0	0	0.114355231143552
YER104W	0	0	0.114262560777958
YAL053W	0	0	0.11417004048583
YLR433C	0	0	0.114077669902913
YIL153W	0	0	0.113985448666128
YDR484W	0	0	0.11389337641357
YMR004W	0	0	0.113801452784504
YOR165W	0	0	0.113709677419355
YOR043W	0	0	0.11361804995971
YDL033C	0	0	0.113526570048309
YOR151C	0	0	0.113435237329043
YGR135W	0	0	0.113344051446945
YJR126C	0	0	0.113253012048193
YBR223C	0	0	0.113162118780096
YLR035C	0	0	0.113071371291099
YGR233C	0	0	0.112980769230769
YOL001W	0	0	0.1128903122498
YOL095C	0	0	0.1128
YPR180W	0	0	0.112709832134293
YOR076C	0	0	0.112619808306709
YDL145C	0	0	0.112529928172386
YHL038C	0	0	0.11244019138756
YLR320W	0	0	0.112350597609562
YDL170W	0	0	0.112261146496815
YDR247W	0	0	0.112171837708831
YIR033W	0	0	0.1120826709062
YJR104C	0	0	0.111993645750596
YDR013W	0	0	0.111904761904762
YHR150W	0	0	0.111816019032514
YOR179C	0	0	0.111727416798732
YPR029C	0	0	0.111638954869359
YDL040C	0	0	0.111550632911392
YOL072W	0	0	0.111462450592885
YDR393W	0	0	0.111374407582938
YGL028C	0	0	0.111286503551697
YJL098W	0	0	0.111198738170347
YNL121C	0	0	0.111111111111111
YDR443C	0	0	0.111023622047244
YJL125C	0	0	0.110936270653029
YNL215W	0	1	0.110936270653029
YNL201C	0	0	0.110849056603774
YHL009C	0	0	0.110761979575805
YDR312W	0	0	0.110675039246468
YDL141W	0	0	0.110588235294118
YOR162C	0	0	0.110505836575875
YJR052W	0	0	0.110505836575875
YCL027W	0	0	0.110505836575875
YJR032W	0	0	0.110505836575875
YML099C	0	0	0.110505836575875
YLR382C	0	0	0.110505836575875
YLR006C	0	0	0.110505836575875
YDL076C	0	0	0.110505836575875
YOR027W	0	0	0.110505836575875
YMR029C	1	0	0.110505836575875
YML062C	0	0	0.110419906687403
YDR243C	0	0	0.11033950617284
YDR460W	0	0	0.11033950617284
YML076C	0	0	0.11033950617284
YMR021C	0	0	0.11033950617284
YIL101C	0	0	0.11033950617284
YDR422C	0	0	0.11033950617284
YDR252W	0	0	0.11033950617284
YLL015W	0	0	0.11033950617284
YPL072W	0	0	0.11033950617284
YLR215C	1	0	0.11033950617284
YOR081C	0	0	0.110254433307633
YKL129C	0	0	0.110169491525424
YBR062C	0	1	0.110169491525424
YHR194W	0	0	0.11008468052348
YJL207C	0	0	0.11
YBR151W	0	1	0.11
YGL227W	0	0	0.109915449654112
YBR207W	0	0	0.109831029185868
YKL052C	0	0	0.109746738296239
YDR176W	0	0	0.109662576687117
YDL006W	0	0	0.10958904109589
YLR005W	0	0	0.10958904109589
YMR138W	0	0	0.10958904109589
YPL192C	0	0	0.10958904109589
YBR263W	0	0	0.10958904109589
YLR144C	0	0	0.10958904109589
YOR194C	0	0	0.10958904109589
YOR346W	0	0	0.10958904109589
YBL107C	0	1	0.10958904109589
YGR100W	0	0	0.10958904109589
YER089C	1	0	0.10958904109589
YER123W	0	0	0.109505703422053
YEL030W	0	0	0.109422492401216
YLR431C	0	0	0.109339407744875
YGR081C	0	0	0.109256449165402
YMR044W	0	0	0.109173616376042
YMR283C	0	0	0.109090909090909
YER021W	0	0	0.109008327024981
YDR315C	0	0	0.1089258698941
YNL279W	0	0	0.108843537414966
YML112W	0	0	0.108761329305136
YPL128C	0	0	0.108679245283019
YLR384C	0	0	0.108597285067873
YDR386W	0	0	0.108515448379804
YNL227C	0	0	0.108433734939759
YDR424C	0	0	0.108352144469526
YPL026C	0	0	0.108270676691729
YDR452W	0	0	0.108189331329827
YNL167C	0	0	0.108108108108108
YBR115C	0	0	0.108027006751688
YKL204W	0	0	0.107946026986507
YPL029W	0	0	0.107865168539326
YDR295C	0	0	0.107784431137725
YBL068W	0	0	0.107703814510097
YER019W	0	0	0.10762331838565
YBR108W	0	1	0.10762331838565
YGL213C	0	0	0.107542942494399
YDL154W	0	0	0.107462686567164
YNL291C	0	0	0.10738255033557
YLR189C	0	0	0.107302533532042
YLR268W	0	0	0.107222635889799
YDL109C	0	0	0.107142857142857
YNR015W	0	0	0.107063197026022
YGR054W	0	0	0.106983655274889
YPL106C	0	0	0.106904231625835
YPL193W	0	0	0.106824925816024
YKR036C	0	0	0.106745737583395
YLR265C	0	0	0.106666666666667
YBR143C	0	0	0.106587712805329
YDL093W	0	0	0.106508875739645
YCR016W	0	0	0.106430155210643
YHR040W	0	0	0.106351550960118
YHR167W	0	0	0.106273062730627
YOR208W	0	0	0.106194690265487
YLR273C	0	0	0.106116433308769
YOR315W	0	0	0.106038291605302
YMR268C	0	0	0.105960264900662
YFR016C	0	1	0.105960264900662
YER110C	0	0	0.105882352941176
YLR429W	0	0	0.105804555473916
YJR033C	0	0	0.105726872246696
YLR410W	0	0	0.10564930300807
YLR286C	0	0	0.105571847507331
YOL148C	0	0	0.105494505494505
YKR019C	0	0	0.105417276720351
YDR389W	0	0	0.105340160936357
YKR004C	0	0	0.105263157894737
YOR172W	0	0	0.10518626734843
YCR009C	0	0	0.105109489051095
YGL197W	0	0	0.105072463768116
YKR022C	0	0	0.105072463768116
YDL030W	0	0	0.105072463768116
YNL199C	0	0	0.105072463768116
YOR241W	0	0	0.105072463768116
YJL010C	0	0	0.105072463768116
YPR042C	0	0	0.105072463768116
YOR113W	0	0	0.105072463768116
YHR134W	0	0	0.105072463768116
YOR229W	1	0	0.105072463768116
YNL289W	0	0	0.104996379435192
YIL132C	0	0	0.104920405209841
YFL023W	0	0	0.104844540853218
YDR144C	0	0	0.104768786127168
YIL139C	0	0	0.104693140794224
YOR089C	0	0	0.104617604617605
YJR049C	0	0	0.104542177361211
YBR078W	0	0	0.104466858789625
YPR162C	0	0	0.104391648668107
YMR165C	0	0	0.10431654676259
YGR013W	0	0	0.104241552839684
YLR262C	0	0	0.104211277658815
YKR079C	0	0	0.104211277658815
YER147C	0	0	0.104211277658815
YLR240W	0	0	0.104211277658815
YLR098C	0	0	0.104211277658815
YPR106W	0	1	0.104211277658815
YHR161C	0	0	0.104211277658815
YEL055C	0	0	0.104211277658815
YML035C	0	0	0.104211277658815
YDR016C	0	0	0.104211277658815
YPL139C	1	0	0.104211277658815
YDR351W	0	0	0.10413694721826
YPL189W	0	0	0.104062722736992
YER059W	0	0	0.103988603988604
YBR084W	0	0	0.103914590747331
YKL205W	0	0	0.103840682788051
YOL031C	0	0	0.103766879886283
YBR028C	0	1	0.103766879886283
YML007W	0	0	0.103693181818182
YOR213C	0	0	0.103619588360539
YDR264C	0	0	0.10354609929078
YDR435C	0	0	0.10347271438696
YKL017C	0	0	0.103448275862069
YMR312W	0	0	0.103448275862069
YLL019C	0	0	0.103448275862069
YHR142W	0	0	0.103448275862069
YKR024C	0	0	0.103448275862069
YLR343W	0	0	0.103448275862069
YIL037C	0	0	0.103448275862069
YJL112W	0	0	0.103448275862069
YGL019W	0	0	0.103448275862069
YMR135C	1	0	0.103448275862069
YDR412W	0	0	0.10337552742616
YOL011W	0	0	0.103302881236824
YDL002C	0	0	0.103230337078652
YJR152W	0	0	0.103157894736842
YEL062W	0	0	0.103085553997195
YDR205W	0	0	0.103013314646111
YNL299W	0	0	0.102941176470588
YLR106C	0	0	0.102869139258223
YGR003W	0	0	0.102797202797203
YDR069C	0	0	0.10272536687631
YOR256C	0	0	0.102653631284916
YMR089C	0	0	0.10258199581298
YBR221C	0	0	0.102510460251046
YGL252C	0	0	0.102439024390244
YHL030W	0	0	0.102367688022284
YLR435W	0	0	0.102296450939457
YKL059C	0	0	0.102225312934631
YNL311C	0	0	0.102154273801251
YPR049C	0	0	0.102083333333333
YDR273W	0	0	0.102012491325468
YLL039C	0	0	0.101941747572816
YNL229C	0	0	0.101871101871102
YNL329C	0	0	0.10180055401662
YOR060C	0	0	0.101730103806228
YPL083C	0	0	0.101659751037344
YBR106W	0	0	0.101589495507947
YJL041W	0	0	0.101519337016575
YGR225W	0	0	0.101449275362319
YNL293W	0	0	0.101379310344828
YMR154C	0	0	0.1013094417643
YJL165C	0	0	0.101239669421488
YPL164C	0	0	0.101169993117688
YHR132C	0	0	0.101100412654746
YGL032C	0	0	0.101030927835052
YCL039W	0	0	0.100961538461538
YGL251C	0	0	0.10089224433768
YOR177C	0	0	0.10082304526749
YCR026C	0	0	0.100753941055517
YDR395W	0	0	0.100684931506849
YKL068W	0	0	0.100616016427105
YDR141C	0	0	0.100547195622435
YCL051W	0	0	0.100478468899522
YDR192C	0	0	0.100409836065574
YIL020C	0	0	0.100341296928328
YDR163W	0	0	0.100272851296044
YMR247C	0	0	0.100204498977505
YGL115W	0	0	0.100136239782016
YLR329W	0	0	0.100068073519401
YJL091C	0	0	0.1
YLL001W	0	0	0.0999320190346703
YDR364C	0	0	0.0998641304347826
YGL238W	0	0	0.09979633401222
YGL071W	0	0	0.0997286295793759
YGR097W	0	0	0.0996610169491525
YNR044W	0	0	0.0995934959349594
YDR075W	0	0	0.0995260663507109
YIL104C	0	0	0.0994587280108254
YMR100W	0	0	0.0993914807302231
YDL029W	0	0	0.0993243243243243
YFL026W	0	0	0.0992572586090479
YKL213C	0	0	0.0991902834008097
YNL123W	0	0	0.0991233985165206
YDL013W	0	0	0.0990566037735849
YLR139C	0	0	0.098989898989899
YJL146W	0	0	0.0989232839838493
YPL219W	0	0	0.0988567585743107
YML088W	0	0	0.0987903225806452
YPL020C	0	0	0.0987239758226998
YNL103W	0	0	0.0986577181208054
YGR198W	0	0	0.0985915492957746
YPR185W	0	0	0.0985254691689008
YPL089C	0	0	0.0984594775619558
YDL161W	0	0	0.0983935742971888
YOR265W	0	0	0.0983277591973244
YMR014W	0	0	0.0982620320855615
YER001W	0	0	0.0981963927855711
YGL124C	0	0	0.0981308411214953
YDR409W	0	0	0.0980653769179453
YHR187W	0	0	0.098
YMR068W	0	0	0.0979347101932045
YGR063C	0	0	0.0978695073235686
YNL275W	0	0	0.0978043912175649
YGL141W	0	0	0.0977393617021277
YJR042W	0	0	0.0976744186046512
YNL090W	0	0	0.097609561752988
YOR109W	0	0	0.0975447909754479
YDL209C	0	0	0.0974801061007958
YAL056W	0	0	0.0974155069582505
YIR019C	0	0	0.0973509933774834
YCL064C	0	0	0.0972865651886168
YJR070C	0	0	0.0972222222222222
YDR421W	0	0	0.0971579643093192
YJR094C	0	0	0.0970937912813738
YDR190C	0	0	0.097029702970297
YOR005C	0	0	0.0969656992084433
YGR161C	0	0	0.0969017798286091
YNL222W	0	0	0.0968379446640316
YGR178C	0	0	0.0967741935483871
YOR030W	0	0	0.0967105263157895
YDR416W	0	0	0.0966469428007889
YER088C	0	0	0.0965834428383706
YPL086C	0	0	0.0965200262639527
YLR150W	0	0	0.0964566929133858
YDR314C	0	0	0.0963934426229508
YOL091W	0	0	0.0963302752293578
YHR204W	0	0	0.0962671905697446
YGR276C	0	0	0.0962041884816754
YEL056W	0	0	0.0961412688031393
YJL058C	0	0	0.096078431372549
YGR028W	0	0	0.0960156760287394
YLR427W	0	0	0.0959530026109661
YDR096W	0	0	0.0958904109589041
YML117W	0	0	0.0958279009126467
YKR038C	0	0	0.0957654723127036
YOR098C	0	0	0.095703125
YKL095W	0	0	0.0956408588158751
YOL096C	0	0	0.0955786736020806
YDR229W	0	0	0.0955165692007797
YNL042W	0	0	0.0954545454545455
YIL061C	0	0	0.0953926022063595
YLR019W	0	0	0.0953307392996109
YBR154C	0	0	0.0952689565780946
YGR224W	0	0	0.0952072538860104
YHR034C	0	0	0.0951456310679612
YDL090C	0	0	0.0950840879689521
YDL205C	0	0	0.0950226244343891
YDR201W	0	0	0.0949612403100775
YOR336W	0	0	0.0948999354422208
YFR052W	0	0	0.0948387096774193
YML053C	0	1	0.0948387096774193
YIL118W	0	0	0.0947775628626693
YIL143C	0	0	0.0947164948453608
YER027C	0	0	0.0946555054732775
YPR083W	0	0	0.0945945945945946
YIR009W	0	0	0.0945337620578778
YDR423C	0	0	0.0944730077120823
YMR287C	0	0	0.0944123314065511
YJR091C	0	0	0.0943517329910141
YKL171W	0	0	0.0942912123155869
YOL108C	0	0	0.0942307692307692
YKL168C	0	1	0.0942307692307692
YFL050C	0	0	0.0941704035874439
YNL058C	0	1	0.0941704035874439
YPL017C	0	1	0.0941704035874439
YLR360W	0	0	0.0941101152368758
YDL099W	0	0	0.0940499040307102
YLR181C	0	0	0.0939897698209719
YFL021W	0	0	0.0939297124600639
YDR088C	0	0	0.0938697318007663
YBR122C	0	0	0.0938098276962348
YGR071C	0	1	0.0938098276962348
YOL018C	0	0	0.09375
YIR031C	0	0	0.0936902485659656
YIR015W	0	0	0.0936305732484076
YDR137W	0	0	0.0935709739019733
YAL035W	0	0	0.0935114503816794
YFL036W	0	0	0.0934520025429116
YPL069C	0	0	0.0933926302414231
YFL017C	0	0	0.0933333333333333
YBR111C	0	1	0.0933333333333333
YIL142W	0	0	0.0932741116751269
YEL043W	0	1	0.0932741116751269
YPR051W	0	0	0.0932149651236525
YDL064W	0	0	0.0931558935361217
YJL154C	0	0	0.0930968967701077
YIL156W	0	0	0.0930379746835443
YJR075W	0	0	0.0929791271347249
YOR321W	0	0	0.0929203539823009
YKL046C	0	0	0.0928616550852811
YBL021C	0	0	0.0928030303030303
YGL014W	0	0	0.0927444794952681
YJR119C	0	0	0.0926860025220681
YAL051W	0	0	0.0926275992438563
YDR235W	0	0	0.0925692695214106
YFL025C	0	0	0.092511013215859
YNR048W	0	0	0.0924528301886792
YLR423C	0	0	0.092394720301697
YDR153C	0	0	0.0923366834170854
YGR104C	0	0	0.0922787193973635
YKR083C	0	0	0.0922208281053952
YPL169C	0	0	0.0921630094043887
YOL064C	0	0	0.0921052631578947
YDR125C	0	0	0.0920475892298059
YER018C	0	0	0.0919899874843554
YKL165C	0	0	0.0919324577861163
YMR113W	0	0	0.091875
YCR042C	0	0	0.0918176139912555
YCR063W	0	0	0.0917602996254682
YOR337W	0	0	0.091703056768559
YER029C	0	0	0.091645885286783
YOL036W	0	1	0.091645885286783
YIL021W	0	0	0.091588785046729
YDL135C	0	0	0.0915317559153176
YOR266W	0	0	0.0914747977598009
YPL065W	0	0	0.0914179104477612
YBR121C	0	0	0.09136109384711
YKL073W	0	0	0.091304347826087
YCR082W	0	0	0.0912476722532588
YER003C	0	0	0.0911910669975186
YNL292W	0	0	0.0911345319280843
YLR145W	0	0	0.0910780669144981
YDR179C	0	0	0.0910216718266254
YPL129W	0	0	0.0909653465346535
YLR227C	0	0	0.0909090909090909
YER031C	0	0	0.0908529048207664
YNR012W	0	0	0.0907967881408277
YDR021W	0	0	0.0907407407407407
YKR001C	0	0	0.0906847624922887
YML031W	0	0	0.0906288532675709
YCR094W	0	0	0.0905730129390018
YPR045C	0	1	0.0905730129390018
YBR010W	0	0	0.0905172413793103
YHR013C	0	0	0.0904615384615385
YNL025C	0	0	0.0904059040590406
YDR372C	0	0	0.0903503380454825
YIR001C	0	0	0.0902948402948403
YLR245C	0	0	0.0902394106813996
YML082W	0	0	0.0901840490797546
YNL022C	0	0	0.0901287553648069
YMR039C	0	0	0.0900735294117647
YDR071C	0	0	0.0900183710961421
YLR466W	0	0	0.0899632802937576
YHR124W	0	0	0.0899082568807339
YGL150C	0	0	0.0898533007334963
YER148W	0	0	0.0897984117287721
YKR063C	0	0	0.0897435897435897
YGL155W	0	0	0.0896888346552776
YNL186W	0	0	0.0896341463414634
YGR196C	0	1	0.0896341463414634
YPL023C	0	0	0.0895795246800731
YKR102W	0	0	0.0895249695493301
YPL156C	0	0	0.0894704808277541
YDR515W	0	0	0.0894160583941606
YGL162W	0	0	0.0893617021276596
YBR283C	0	0	0.0893074119076549
YNL027W	0	0	0.0892531876138433
YJR022W	0	0	0.0891990291262136
YER115C	0	0	0.0891449363250455
YAL032C	0	0	0.0890909090909091
YOR363C	0	0	0.0890369473046638
YOR243C	0	0	0.0889830508474576
YKR084C	0	0	0.0889423076923077
YPL040C	0	0	0.0889423076923077
YHR101C	0	0	0.0889423076923077
YJL162C	0	1	0.0889423076923077
YLR107W	0	0	0.0889423076923077
YGR007W	0	0	0.0889423076923077
YOR259C	0	0	0.0889423076923077
YDR439W	0	0	0.0889423076923077
YNL189W	0	0	0.0889423076923077
YNL119W	0	0	0.0889423076923077
YNL128W	0	0	0.0889423076923077
YBR011C	0	0	0.0889423076923077
YBR186W	1	0	0.0889423076923077
YNL251C	0	0	0.0888888888888889
YCR032W	0	0	0.0888355342136855
YGL033W	0	0	0.0887822435512897
YPL001W	0	0	0.0887290167865707
YGR162W	0	0	0.0886758538046735
YLL013C	0	0	0.088622754491018
YDL176W	0	1	0.088622754491018
YJL056C	0	0	0.0885697187312986
YIL138C	0	0	0.0885167464114833
YGR083C	0	0	0.0884638374178123
YOR138C	0	0	0.0884109916367981
YGR275W	0	0	0.0883582089552239
YIL048W	0	0	0.0883054892601432
YDR030C	0	0	0.088252832438879
YOR371C	0	0	0.0882002383790226
YJR041C	0	0	0.0881477069684336
YCL048W	0	0	0.0880952380952381
YPL110C	0	0	0.0880428316478287
YJL087C	0	0	0.0879904875148633
YKL012W	0	0	0.0879382055852644
YPL084W	0	0	0.0878859857482185
YDR390C	0	0	0.0878338278931751
YHR120W	0	0	0.0877817319098458
YOR304C-A	0	1	0.0877817319098458
YLR154C	0	0	0.0877296976882039
YOR090C	0	0	0.0876777251184834
YDR498C	0	0	0.0876258140911782
YKR027W	0	0	0.0875739644970414
YPL217C	0	0	0.0875221762270846
YDR191W	0	0	0.0874704491725768
YGL070C	0	0	0.0874187832250443
YKL178C	0	0	0.0873671782762692
YGL013C	0	0	0.0873156342182891
YKL193C	0	0	0.0872641509433962
YLL008W	0	0	0.0872127283441367
YMR069W	0	0	0.0871613663133098
YKL127W	0	0	0.087110064743967
YOR324C	0	0	0.0870588235294118
YGR180C	0	0	0.0870076425631981
YDR131C	0	0	0.0869565217391304
YOR307C	0	0	0.0869054609512625
YIL119C	0	0	0.0868544600938967
YMR124W	0	1	0.0868544600938967
YIL017C	0	0	0.0868035190615836
YPR190C	0	0	0.0867526377491207
YML010W	0	0	0.0867018160515524
YMR180C	0	0	0.0866510538641686
YGL232W	0	0	0.0866003510825044
YDL044C	0	0	0.0865497076023392
YER142C	0	0	0.086527293844367
YNL204C	0	0	0.086527293844367
YDR472W	0	0	0.086527293844367
YDL087C	0	0	0.086527293844367
YJL078C	0	1	0.086527293844367
YHR195W	0	0	0.086527293844367
YOL116W	0	0	0.086527293844367
YGL183C	0	0	0.086527293844367
YKL198C	0	0	0.086527293844367
YPL046C	0	0	0.086527293844367
YLL031C	0	0	0.086527293844367
YCR081W	0	0	0.086527293844367
YML074C	1	0	0.086527293844367
YPL227C	0	0	0.0864770748694138
YHL028W	0	0	0.0864269141531323
YOR261C	0	0	0.0863768115942029
YLR219W	0	0	0.0863267670915411
YHR086W	0	0	0.0862767805442965
YLR011W	0	0	0.0862268518518518
YLR213C	0	0	0.086176980913823
YHR108W	0	0	0.0861271676300578
YOR122C	0	0	0.0860774119006355
YHR143W	0	0	0.086027713625866
YGR158C	0	0	0.0859780727062897
YOR047C	0	0	0.0859284890426759
YDR470C	0	0	0.085878962536023
YPR052C	0	0	0.0858294930875576
YOR069W	0	0	0.0857800805987334
YAL009W	0	0	0.0857307249712313
YDL079C	0	0	0.085681426106958
YKR062W	0	0	0.085632183908046
YAL023C	0	0	0.0855829982768524
YNL313C	0	0	0.0855338691159587
YJR009C	0	0	0.0854847963281698
YMR234W	0	0	0.0854357798165138
YLL035W	0	0	0.0853868194842407
YDL146W	0	1	0.0853868194842407
YOR106W	0	0	0.0853379152348225
YDR288W	0	0	0.0852890669719519
YOR284W	0	0	0.0852402745995423
YLR266C	0	0	0.0851915380217267
YDL007W	0	0	0.0851428571428571
YFL007W	0	0	0.0850942318675043
YDR292C	0	0	0.0850456621004566
YOL149W	0	0	0.0849971477467199
YBL042C	0	0	0.0849486887115165
YJL222W	0	0	0.0849002849002849
YBR114W	0	0	0.0848519362186788
YER152C	0	1	0.0848519362186788
YLL038C	0	0	0.0848036425725669
YAR035W	0	0	0.0847554038680318
YNL066W	0	0	0.0847072200113701
YDL150W	0	0	0.0846590909090909
YOL043C	0	0	0.084611016467916
YDL190C	0	0	0.0845629965947787
YNR039C	0	0	0.0845150311968236
YNL080C	0	0	0.0844671201814059
YDL036C	0	0	0.0844192634560906
YDR206W	0	0	0.0843714609286523
YOL044W	0	0	0.0843237125070741
YJL059W	0	0	0.0842760180995475
YNL145W	0	0	0.0842283776144715
YPR103W	0	0	0.084180790960452
YJL042W	0	0	0.0841332580463015
YLR068W	0	0	0.0840857787810384
YMR005W	0	0	0.0840383530738861
YGL206C	0	0	0.0839909808342728
YOL062C	0	0	0.083943661971831
YML011C	0	0	0.0839355197331851
YHR027C	0	0	0.0839355197331851
YER028C	0	0	0.0839355197331851
YPR173C	0	0	0.0839355197331851
YNL223W	0	0	0.0839355197331851
YNL163C	0	0	0.0839355197331851
YCR067C	0	0	0.0839355197331851
YPL235W	0	0	0.0839355197331851
YEL053C	0	0	0.0839355197331851
YDR065W	0	0	0.0839355197331851
YOR355W	0	0	0.0839355197331851
YIL009W	0	0	0.0839355197331851
YML013W	0	0	0.0839355197331851
YFR029W	0	0	0.0839355197331851
YOL139C	1	0	0.0839355197331851
YKL220C	0	0	0.0839355197331851
YJL197W	0	1	0.0839355197331851
YDR305C	0	0	0.0839355197331851
YDR006C	0	0	0.0839355197331851
YBL027W	0	0	0.0839355197331851
YIL083C	0	0	0.0839355197331851
YDL175C	0	0	0.0839355197331851
YJR134C	0	1	0.0839355197331851
YOR034C	0	0	0.0839355197331851
YKL086W	0	0	0.0839355197331851
YOR198C	1	0	0.0839355197331851
YNL084C	0	0	0.0838888888888889
YIL072W	0	0	0.0838423098278734
YMR183C	0	0	0.083795782463929
YOR386W	0	0	0.0837493067110372
YGL122C	0	0	0.0837028824833703
YHL034C	0	0	0.0836565096952909
YNL247W	0	0	0.0836101882613511
YDL224C	0	0	0.0835639180962922
YBR268W	0	0	0.0835176991150443
YLL049W	0	1	0.0835176991150443
YEL017W	0	0	0.0834715312327253
YKR014C	0	0	0.0834254143646409
YGR261C	0	0	0.0833793484262838
YGL144C	0	0	0.0833333333333333
YGL065C	0	0	0.0832873690016547
YJL035C	0	0	0.0832414553472988
YLR316C	0	0	0.0831955922865014
YFR014C	0	0	0.0831497797356828
YDL193W	0	0	0.0831040176114474
YLR405W	0	0	0.0830583058305831
YDR182W	0	0	0.0830126443100605
YLR148W	0	0	0.082967032967033
YDR388W	0	0	0.0829214717188358
YEL041W	0	0	0.0828759604829857
YOR274W	0	0	0.0828304991771805
YER092W	0	1	0.0828304991771805
YLR417W	0	0	0.0827850877192982
YOL103W	0	0	0.0827397260273973
YPL177C	0	0	0.0826944140197152
YMR211W	0	0	0.0826491516146689
YIL066C	0	0	0.0826039387308534
YKL125W	0	0	0.0825587752870421
YML093W	0	0	0.0825136612021858
YPR056W	0	0	0.0824685963954123
YPR181C	0	0	0.0824235807860262
YGL250W	0	1	0.0824235807860262
YKL062W	0	0	0.0823786142935079
YBL002W	0	0	0.0823336968375136
YJR004C	0	0	0.0822888283378747
YGL078C	0	0	0.0822440087145969
YGL044C	0	0	0.0821992378878606
YML038C	0	0	0.0821545157780196
YDR465C	0	0	0.0821098423056009
YPL176C	0	0	0.0820652173913043
YLR090W	0	0	0.0820206409560022
YDR161W	0	0	0.0819761129207383
YOR148C	0	0	0.0819316332067282
YNL325C	0	0	0.0818872017353579
YPR107C	0	0	0.0818428184281843
YIL096C	0	0	0.0817984832069339
YHR062C	0	0	0.081754195993503
YIL097W	0	0	0.0817099567099567
YOR301W	0	0	0.0816657652785289
YOR008C-A	0	0	0.0816216216216216
YOL021C	0	0	0.0815775256618044
YGL203C	0	0	0.0815334773218142
YLR237W	0	0	0.0814894765245548
YMR201C	0	0	0.081445523193096
YDL122W	0	0	0.0814016172506739
YOL023W	0	0	0.0813577586206897
YNR034W	0	0	0.0813139472267097
YIL014W	0	0	0.081270182992465
YKR089C	0	0	0.0812264658418505
YML080W	0	0	0.0811827956989247
YDR108W	0	0	0.0811391724879097
YJL014W	0	0	0.0810955961331901
YNR038W	0	0	0.0810520665593129
YLR437C	0	1	0.0810520665593129
YNL294C	0	0	0.0810085836909871
YER030W	0	0	0.0809651474530831
YMR053C	0	0	0.0809217577706324
YOR054C	0	0	0.080878414568827
YGL137W	0	0	0.0808351177730193
YCR088W	0	0	0.0807918673087212
YLR082C	0	0	0.0807486631016043
YCR018C	0	0	0.0807055050774987
YLR258W	0	0	0.0806623931623932
YLR020C	0	0	0.0806193272824346
YER099C	0	0	0.0805763073639274
YKL043W	0	0	0.0805333333333333
YDL189W	0	0	0.0804904051172708
YLR165C	0	0	0.0804475226425146
YPR068C	0	0	0.0804046858359957
YMR214W	0	0	0.0803618946248004
YNL282W	0	0	0.0803191489361702
YMR220W	0	0	0.0802764486975013
YBL069W	0	0	0.0802337938363443
YAR050W	0	0	0.0801911842804036
YKL082C	0	0	0.0801486199575372
YJR086W	0	0	0.080106100795756
YMR119W	0	0	0.0800636267232238
YCL010C	0	0	0.0800211976682565
YAL020C	0	0	0.079978813559322
YDR060W	0	0	0.0799364743250397
YPR065W	0	0	0.0799158780231335
YDR062W	0	0	0.0799158780231335
YAL007C	0	0	0.0799158780231335
YJL065C	0	0	0.0799158780231335
YPR133C	0	0	0.0799158780231335
YNL133C	0	0	0.0799158780231335
YCL004W	0	0	0.0799158780231335
YGL067W	0	0	0.0799158780231335
YHR201C	0	0	0.0799158780231335
YPR168W	0	0	0.0799158780231335
YOR068C	0	0	0.0799158780231335
YNL243W	0	0	0.0799158780231335
YCR020W-B	1	0	0.0799158780231335
YDR120C	0	0	0.0798738833420914
YDR140W	0	0	0.0798319327731092
YPL100W	0	0	0.0797900262467192
YHR012W	0	0	0.0797481636935992
YOR340C	0	0	0.0797063450445726
YKL018W	0	0	0.079664570230608
YLR026C	0	0	0.0796228391828182
YKL201C	0	0	0.0795811518324607
YGL134W	0	0	0.0795395081109367
YLR207W	0	0	0.0794979079497908
[truncated: 3,790 more rows]
