# Supplementary material for: Computationally Driven, Quantitative Experiments Discover Genes Required for Mitochondrial Biogenesis
Source: PLoS Genet. 2009 Mar 20;5(3):e1000407. doi: 10.1371/journal.pgen.1000407 (PMC2648979; doi:10.1371/journal.pgen.1000407)
Supplement: Dataset S2 — Top 100 novel ensemble predictions for additional yeast biological processes. A zip file containing 387 tab-delimited text files of the ensemble predictions for the indicated Gene Ontology Biological Process Term. (21.70 MB GZ) [file pgen.1000407.s013.gz › GO_0000075.txt]

ORF	AnnotatedToTerm?	Uncharacterized_04152007?	Precision
YCL061C	1	0	1.0
YDR217C	1	0	1.0
YNL273W	1	0	1.0
YCL024W	1	0	1.0
YGR188C	1	0	1.0
YDL101C	1	0	1.0
YMR048W	1	0	1.0
YMR055C	1	0	1.0
YOR026W	1	0	1.0
YGR109C	0	0	0.909090909090909
YER016W	1	0	0.909090909090909
YML109W	0	0	0.833333333333333
YHR158C	0	0	0.769230769230769
YNL102W	0	0	0.714285714285714
YPR120C	0	0	0.666666666666667
YPL153C	0	0	0.666666666666667
YJL030W	1	0	0.666666666666667
YJL187C	1	0	0.666666666666667
YMR190C	0	0	0.631578947368421
YPR135W	0	0	0.619047619047619
YOR073W	1	0	0.619047619047619
YDR113C	0	0	0.590909090909091
YKL045W	0	0	0.565217391304348
YAR007C	0	0	0.551724137931034
YJL092W	0	0	0.551724137931034
YER173W	1	0	0.551724137931034
YMR199W	0	0	0.551724137931034
YKL101W	1	0	0.551724137931034
YJR053W	1	0	0.551724137931034
YIL131C	0	0	0.533333333333333
YMR001C	0	0	0.516129032258065
YMR078C	0	0	0.515151515151515
YOR368W	1	0	0.515151515151515
YML027W	0	0	0.5
YHR154W	0	0	0.485714285714286
YLR103C	0	0	0.472222222222222
YPL255W	0	0	0.461538461538462
YCR065W	0	0	0.461538461538462
YKL048C	1	0	0.461538461538462
YJR043C	0	0	0.45
YOR144C	0	0	0.439024390243902
YIR010W	0	0	0.428571428571429
YER032W	0	0	0.418604651162791
YDR052C	0	0	0.416666666666667
YJL194W	0	0	0.416666666666667
YPR141C	0	0	0.416666666666667
YAL024C	1	0	0.416666666666667
YLR288C	1	0	0.416666666666667
YNL233W	0	0	0.408163265306122
YOL090W	0	0	0.407407407407407
YLR032W	0	0	0.407407407407407
YDL056W	0	0	0.407407407407407
YJL013C	1	0	0.407407407407407
YDL028C	1	0	0.407407407407407
YKR010C	0	0	0.4
YPL124W	0	0	0.392857142857143
YMR179W	0	0	0.385964912280702
YKL113C	0	0	0.379310344827586
YLR373C	0	0	0.377049180327869
YEL061C	0	0	0.377049180327869
YGL086W	1	0	0.377049180327869
YHR191C	0	0	0.375
YLR210W	0	0	0.375
YDR507C	1	0	0.375
YKL092C	0	0	0.369230769230769
YBL035C	0	0	0.363636363636364
YER070W	0	0	0.358208955223881
YPL241C	0	0	0.352941176470588
YNL166C	0	0	0.347826086956522
YLR313C	0	0	0.342857142857143
YBL034C	0	0	0.338028169014085
YBR073W	0	0	0.337662337662338
YGR221C	0	0	0.337662337662338
YPL256C	0	0	0.337662337662338
YPL194W	1	0	0.337662337662338
YCL016C	0	0	0.337662337662338
YDR499W	1	0	0.337662337662338
YLR381W	0	0	0.333333333333333
YDL164C	0	0	0.329113924050633
YJR031C	0	0	0.325
YPR018W	0	0	0.320987654320988
YAR008W	0	0	0.317073170731707
YOR074C	0	0	0.313953488372093
YIL140W	0	0	0.313953488372093
YOL017W	0	0	0.313953488372093
YJL090C	1	0	0.313953488372093
YDR356W	0	0	0.310344827586207
YML104C	0	0	0.306818181818182
YBR160W	0	0	0.303370786516854
YDR097C	0	0	0.3
YNL298W	0	0	0.296703296703297
YPL269W	0	0	0.293478260869565
YFL008W	0	0	0.290322580645161
YDR200C	0	0	0.287234042553192
YPR119W	0	0	0.284210526315789
YJR006W	0	0	0.28125
YJL115W	0	0	0.278350515463918
YNL250W	0	0	0.275510204081633
YHR153C	0	0	0.272727272727273
YMR076C	0	0	0.27
YGL163C	0	0	0.267326732673267
YPL208W	0	0	0.264705882352941
YJL074C	0	0	0.264150943396226
YNL312W	0	0	0.264150943396226
YLR314C	0	0	0.264150943396226
YOR233W	1	0	0.264150943396226
YGL093W	0	0	0.261682242990654
YLR383W	0	0	0.259259259259259
YKL108W	0	0	0.256880733944954
YDL102W	0	0	0.256637168141593
YBR088C	0	0	0.256637168141593
YGL216W	0	0	0.256637168141593
YGL190C	1	0	0.256637168141593
YEL003W	0	0	0.254385964912281
YNL082W	0	0	0.252173913043478
YPL022W	0	0	0.25
YLR272C	0	0	0.247863247863248
YPR175W	0	0	0.245762711864407
YGL116W	0	0	0.243697478991597
YOR195W	0	0	0.241666666666667
YGR113W	0	0	0.24
YPL209C	0	0	0.24
YPL008W	0	0	0.24
YOR033C	0	0	0.24
YLR263W	1	0	0.24
YNL309W	0	0	0.238095238095238
YDL003W	0	0	0.236220472440945
YHR031C	0	0	0.234375
YML065W	0	0	0.232558139534884
YDL155W	0	0	0.230769230769231
YJL201W	0	0	0.229007633587786
YJR090C	0	0	0.227272727272727
YLR045C	0	0	0.225563909774436
YLR135W	0	0	0.223880597014925
YMR294W	0	0	0.222222222222222
YBR060C	0	0	0.220588235294118
YOR349W	0	0	0.218978102189781
YML032C	0	0	0.217391304347826
YML094W	0	0	0.215827338129496
YKR090W	0	0	0.214285714285714
YAL034W-A	0	0	0.212765957446809
YKL114C	0	0	0.212328767123288
YOR330C	0	0	0.212328767123288
YBR281C	0	0	0.212328767123288
YGR152C	0	0	0.212328767123288
YDR440W	1	0	0.212328767123288
YJL176C	0	0	0.210884353741497
YJL173C	0	0	0.209459459459459
YBL046W	0	0	0.208053691275168
YLL021W	0	0	0.206666666666667
YDR528W	0	0	0.205298013245033
YMR299C	0	0	0.203947368421053
YNL262W	0	0	0.202614379084967
YJR076C	0	0	0.201298701298701
YMR156C	0	0	0.2
YNL271C	0	0	0.198717948717949
YAR019C	0	0	0.197452229299363
YBL009W	0	0	0.19620253164557
YHL007C	0	0	0.19496855345912
YIL026C	0	0	0.19375
YBR156C	0	0	0.192546583850932
YDL225W	0	0	0.191358024691358
YBL023C	0	0	0.190184049079755
YIL144W	0	0	0.189024390243902
YDR501W	0	0	0.187878787878788
YMR198W	0	0	0.186746987951807
YBL063W	0	0	0.18562874251497
YDL017W	0	0	0.18452380952381
YHR061C	0	0	0.183431952662722
YHR119W	0	0	0.182352941176471
YML060W	0	0	0.181286549707602
YPL163C	0	0	0.180232558139535
YPL155C	0	0	0.179190751445087
YER095W	0	0	0.17816091954023
YLR200W	0	0	0.177142857142857
YPL253C	0	0	0.176136363636364
YHR152W	0	0	0.175141242937853
YER155C	0	0	0.174157303370787
YPR055W	0	0	0.173184357541899
YER129W	0	0	0.172222222222222
YLR386W	0	0	0.171270718232044
YHR118C	0	0	0.17032967032967
YDR014W	0	0	0.169398907103825
YDR318W	0	0	0.168478260869565
YDR303C	0	0	0.167567567567568
YGL174W	0	0	0.166666666666667
YGR078C	0	0	0.165775401069519
YGR098C	0	0	0.164893617021277
YDR451C	0	0	0.164021164021164
YHR172W	0	0	0.163157894736842
YLR234W	0	0	0.16243654822335
YHR107C	0	0	0.16243654822335
YML061C	0	0	0.16243654822335
YBR289W	0	0	0.16243654822335
YOR326W	0	0	0.16243654822335
YOR217W	0	0	0.16243654822335
YIL031W	1	0	0.16243654822335
YDR130C	0	0	0.161616161616162
YJL019W	0	0	0.160804020100503
YDR488C	0	0	0.16
YLR182W	0	0	0.159203980099502
YER007W	0	0	0.158415841584158
YHR023W	0	0	0.157635467980296
YJR060W	0	0	0.156862745098039
YGR238C	0	0	0.15609756097561
YFR028C	0	0	0.155339805825243
YNL068C	0	0	0.154589371980676
YNL153C	0	0	0.153846153846154
YML058W	0	0	0.15311004784689
YHR129C	0	0	0.152380952380952
YLR424W	0	0	0.151658767772512
YLR183C	0	0	0.151376146788991
YLL022C	0	0	0.151376146788991
YGR179C	0	0	0.151376146788991
YBR275C	0	0	0.151376146788991
YPR105C	0	0	0.151376146788991
YBR276C	0	0	0.151376146788991
YBR274W	1	0	0.151376146788991
YOL006C	0	0	0.150684931506849
YGL094C	0	0	0.15
YOR038C	0	0	0.149321266968326
YDR180W	0	0	0.148648648648649
YMR224C	0	0	0.147982062780269
YDR310C	0	0	0.147321428571429
YPR046W	0	0	0.146666666666667
YBL079W	0	0	0.146017699115044
YJL095W	0	0	0.145374449339207
YPR104C	0	0	0.144736842105263
YDR207C	0	0	0.14410480349345
YFR027W	0	0	0.143478260869565
YLR318W	0	0	0.142857142857143
YDR485C	0	0	0.142241379310345
YGR099W	0	0	0.141630901287554
YLR310C	0	0	0.141025641025641
YKR095W	0	0	0.140425531914894
YKR037C	0	0	0.139830508474576
YGR014W	0	0	0.139344262295082
YPL115C	0	0	0.139344262295082
YJR135C	0	0	0.139344262295082
YNL290W	0	0	0.139344262295082
YOL045W	0	0	0.139344262295082
YCL029C	0	0	0.139344262295082
YML064C	0	0	0.139344262295082
YBR136W	1	0	0.139344262295082
YMR277W	0	0	0.138775510204082
YDL058W	0	0	0.138211382113821
YMR144W	0	1	0.138211382113821
YDR289C	0	0	0.137651821862348
YDR369C	0	0	0.137096774193548
YBR215W	0	0	0.136546184738956
YOR058C	0	0	0.136
YCR093W	0	0	0.135458167330677
YGL175C	0	0	0.134920634920635
YGL003C	0	0	0.134387351778656
YPL018W	0	0	0.133858267716535
YNL161W	0	0	0.133333333333333
YBR087W	0	0	0.1328125
YLR079W	0	0	0.132295719844358
YDR146C	0	0	0.131782945736434
YBR070C	0	0	0.131274131274131
YDL018C	0	0	0.130769230769231
YDL220C	0	0	0.130268199233716
YOL012C	0	0	0.129770992366412
YBR245C	0	0	0.129277566539924
YDR254W	0	0	0.128787878787879
YHR103W	0	0	0.128301886792453
YNL304W	0	0	0.12781954887218
YPL267W	0	0	0.127340823970037
YDR004W	0	0	0.126865671641791
YNL039W	0	0	0.12639405204461
YNL088W	0	0	0.125925925925926
YDR309C	0	0	0.125461254612546
YDR334W	0	0	0.125
YAL011W	0	0	0.124542124542125
YKR002W	0	0	0.124087591240876
YCR066W	0	0	0.123636363636364
YDR159W	0	0	0.123188405797101
YDR359C	0	0	0.122743682310469
YBL088C	0	0	0.122302158273381
YDR150W	0	0	0.121863799283154
YLR085C	0	0	0.121428571428571
YMR273C	0	0	0.120996441281139
YBL052C	0	0	0.120567375886525
YER114C	0	0	0.120141342756184
YBL105C	0	0	0.11986301369863
YHR149C	0	1	0.11986301369863
YNL188W	0	0	0.11986301369863
YLR096W	0	0	0.11986301369863
YER164W	0	0	0.11986301369863
YCR014C	0	0	0.11986301369863
YKL112W	0	0	0.11986301369863
YOR216C	0	0	0.11986301369863
YOR014W	0	0	0.11986301369863
YDL188C	1	0	0.11986301369863
YBR200W	0	0	0.119453924914676
YMR284W	0	0	0.119047619047619
YOR188W	0	0	0.11864406779661
YIL106W	0	0	0.118243243243243
YAL041W	0	0	0.117845117845118
YBR123C	0	0	0.11744966442953
YKR077W	0	1	0.11744966442953
YDR332W	0	1	0.11744966442953
YLR115W	0	0	0.117056856187291
YDL047W	0	0	0.116719242902208
YDR028C	0	0	0.116719242902208
YCL014W	0	0	0.116719242902208
YPL174C	0	0	0.116719242902208
YML124C	0	0	0.116719242902208
YGL244W	0	0	0.116719242902208
YOR112W	0	0	0.116719242902208
YPL152W	0	0	0.116719242902208
YIL123W	0	0	0.116719242902208
YDL105W	0	0	0.116719242902208
YBR133C	0	0	0.116719242902208
YGL145W	0	0	0.116719242902208
YAL016W	1	0	0.116719242902208
YJR092W	0	0	0.116719242902208
YML021C	0	0	0.116719242902208
YBL008W	0	0	0.116719242902208
YOL100W	0	0	0.116719242902208
YDL134C	1	0	0.116719242902208
YMR032W	0	0	0.116352201257862
YJL158C	0	0	0.115987460815047
YKL089W	0	0	0.115625
YEL022W	0	0	0.115264797507788
YKL042W	0	0	0.114906832298137
YDR176W	0	0	0.114551083591331
YLL002W	0	0	0.114197530864198
YGL173C	0	0	0.113846153846154
YOL113W	0	0	0.113496932515337
YER118C	0	0	0.113149847094801
YDR362C	0	0	0.11280487804878
YOL007C	0	1	0.11280487804878
YOR304W	0	0	0.112462006079027
YLR086W	0	0	0.112121212121212
YGL241W	0	0	0.11178247734139
YJR134C	0	1	0.11178247734139
YDR017C	0	0	0.11144578313253
YFR019W	0	0	0.111436950146628
YDR228C	0	0	0.111436950146628
YPL116W	0	0	0.111436950146628
YPL032C	0	0	0.111436950146628
YOR025W	0	0	0.111436950146628
YGR140W	0	0	0.111436950146628
YBR098W	0	0	0.111436950146628
YDR323C	0	0	0.111436950146628
YNL116W	1	0	0.111436950146628
YNL216W	0	0	0.111111111111111
YIL150C	0	0	0.110787172011662
YDL240W	0	0	0.11046511627907
YFL037W	0	0	0.110144927536232
YOR114W	0	1	0.110144927536232
YER111C	0	0	0.109826589595376
YMR028W	0	0	0.109510086455331
YDR279W	0	0	0.109195402298851
YNL225C	0	0	0.108882521489971
YIL095W	0	0	0.108571428571429
YBR231C	0	0	0.108262108262108
YDL197C	0	0	0.107954545454545
YMR075W	0	0	0.107648725212465
YMR094W	0	0	0.107344632768362
YNL267W	0	0	0.107042253521127
YOR242C	0	0	0.106741573033708
YMR305C	0	0	0.106442577030812
YNL206C	0	0	0.106145251396648
YML095C	0	0	0.105849582172702
YPL268W	0	0	0.105555555555556
YBR057C	0	0	0.105263157894737
YNL272C	0	0	0.104972375690608
YBR059C	0	0	0.104683195592287
YDL157C	0	1	0.104683195592287
YLR376C	0	0	0.104395604395604
YER149C	0	0	0.104109589041096
YMR153W	0	0	0.103825136612022
YDR082W	0	0	0.103542234332425
YML041C	0	0	0.103260869565217
YNL307C	0	0	0.102981029810298
YDR477W	0	0	0.102702702702703
YCR086W	0	0	0.102425876010782
YGL058W	0	0	0.102150537634409
YPR040W	0	0	0.101876675603217
YKR054C	0	0	0.101604278074866
YIL149C	0	0	0.101333333333333
YOR247W	0	0	0.101063829787234
YAR002W	0	0	0.10079575596817
YOL034W	0	0	0.100529100529101
YPL140C	0	0	0.100263852242744
YGR229C	0	0	0.1
YIR002C	0	0	0.0997375328083989
YGR047C	0	0	0.0994764397905759
YPL127C	0	0	0.0992167101827676
YGR092W	0	0	0.0989583333333333
YJR009C	0	0	0.0987012987012987
YGL113W	0	0	0.0984455958549223
YKR082W	0	0	0.0981912144702842
YDR089W	0	0	0.0979381443298969
YLR238W	0	0	0.0976863753213368
YKR008W	0	0	0.0974358974358974
YBR107C	0	0	0.0971867007672634
YJL204C	0	0	0.0969387755102041
YDL176W	0	1	0.0969387755102041
YMR163C	0	0	0.0966921119592875
YGL151W	0	0	0.0964467005076142
YNL091W	0	0	0.0962025316455696
YIL126W	0	0	0.095959595959596
YBR102C	0	0	0.0957178841309824
YIL132C	0	0	0.0954773869346734
YOL076W	0	0	0.0952380952380952
YGR189C	0	0	0.095
YBR103W	0	0	0.0947630922693267
YPL055C	0	0	0.0946601941747573
YDL106C	0	0	0.0946601941747573
YOR373W	0	0	0.0946601941747573
YOR017W	0	0	0.0946601941747573
YOR351C	0	0	0.0946601941747573
YLR084C	0	0	0.0946601941747573
YER008C	0	0	0.0946601941747573
YHR164C	0	0	0.0946601941747573
YDR285W	0	0	0.0946601941747573
YNL291C	0	0	0.0946601941747573
YJR068W	1	0	0.0946601941747573
YGR041W	0	0	0.0944309927360775
YLR212C	0	0	0.0942028985507246
YLR181C	0	0	0.0939759036144578
YLR166C	0	0	0.09375
YDR328C	0	0	0.0935251798561151
YNL261W	0	0	0.0933014354066986
YLR277C	0	0	0.0930787589498807
YML085C	0	0	0.0928571428571429
YLR455W	0	0	0.0926365795724466
YMR117C	0	0	0.0924170616113744
YBL019W	0	0	0.0921985815602837
YJL168C	0	0	0.0919811320754717
YDL159W	0	0	0.0917647058823529
YDR121W	0	0	0.0915492957746479
YGR270W	0	0	0.091533180778032
YBR112C	0	0	0.091533180778032
YNR009W	0	0	0.091533180778032
YPR070W	0	0	0.091533180778032
YDL103C	0	0	0.091533180778032
YBR278W	0	0	0.091533180778032
YJL085W	0	0	0.091533180778032
YPL122C	0	0	0.091533180778032
YDR464W	0	0	0.091533180778032
YOR123C	0	0	0.091533180778032
YBR158W	1	0	0.091533180778032
YKR029C	0	0	0.091324200913242
YGR161C	0	0	0.0911161731207289
YIL159W	0	0	0.0909090909090909
YJR141W	0	0	0.090702947845805
YLR015W	0	0	0.0904977375565611
YKR048C	0	0	0.090293453724605
YKR013W	0	1	0.090293453724605
YOL094C	0	0	0.0900900900900901
YFL009W	0	0	0.0898876404494382
YPL228W	0	0	0.0896860986547085
YMR127C	0	0	0.0894854586129754
YDR263C	0	0	0.0892857142857143
YNL020C	0	0	0.089086859688196
YBR260C	0	0	0.0888888888888889
YDR013W	0	0	0.0886917960088692
YBL084C	0	0	0.0884955752212389
YKL022C	0	0	0.0883002207505519
YOR284W	0	0	0.0881057268722467
YKL057C	0	0	0.0879120879120879
YNR047W	0	0	0.087719298245614
YNL059C	0	0	0.087527352297593
YIL068C	0	0	0.0873362445414847
YNL126W	0	0	0.0871459694989107
YKL049C	0	0	0.0869565217391304
YMR125W	0	0	0.086864406779661
YLR309C	0	0	0.086864406779661
YDR301W	0	0	0.086864406779661
YEL032W	0	0	0.086864406779661
YHR178W	0	0	0.086864406779661
YPL007C	0	0	0.086864406779661
YPL167C	0	0	0.086864406779661
YFR031C	0	0	0.086864406779661
YOR269W	0	0	0.086864406779661
YHR030C	0	0	0.086864406779661
YJR057W	0	0	0.086864406779661
YNL164C	1	0	0.086864406779661
YHR135C	0	0	0.0866807610993657
YHR166C	0	0	0.0864978902953586
YDL074C	0	0	0.0863157894736842
YBR055C	0	0	0.0861344537815126
YHR102W	0	0	0.0859538784067086
YMR270C	0	0	0.0857740585774059
YNR051C	0	0	0.0855949895615866
YIL035C	0	0	0.0854166666666667
YGL061C	0	0	0.0853658536585366
YDR227W	0	0	0.0853658536585366
YKL139W	0	0	0.0853658536585366
YDR118W	0	0	0.0853658536585366
YJL039C	0	0	0.0853658536585366
YBR195C	0	0	0.0853658536585366
YLR353W	0	0	0.0853658536585366
YDR386W	0	0	0.0853658536585366
YER022W	0	0	0.0853658536585366
YOL019W	0	1	0.0853658536585366
YBR095C	0	0	0.0853658536585366
YIL063C	0	0	0.0853658536585366
YER133W	1	0	0.0853658536585366
YBL024W	0	0	0.0851926977687627
YGL252C	0	0	0.0850202429149798
YLR319C	0	0	0.0848484848484849
YOL145C	0	0	0.0846774193548387
YNL107W	0	0	0.0845070422535211
YDR166C	0	0	0.0843373493975904
YCR092C	0	0	0.0841683366733467
YJL076W	0	0	0.084
YJL203W	0	0	0.0838323353293413
YDR189W	0	0	0.0836653386454183
YMR137C	0	0	0.0834990059642147
YBR081C	0	0	0.0833333333333333
YML069W	0	0	0.0831683168316832
YCL063W	0	0	0.08300395256917
YLR215C	0	0	0.0828402366863905
YOL115W	0	0	0.0826771653543307
YBR202W	0	0	0.0825147347740668
YMR219W	0	0	0.0823529411764706
YDR466W	0	0	0.0821917808219178
YLR113W	0	0	0.08203125
YGL158W	0	0	0.0818713450292398
YML059C	0	0	0.0817120622568093
YBL060W	0	1	0.0817120622568093
YOR076C	0	0	0.0815533980582524
YNL300W	0	1	0.0815533980582524
YAL017W	0	0	0.0813953488372093
YDR225W	0	0	0.0812379110251451
YOL054W	0	0	0.0810810810810811
YOR075W	0	0	0.0809248554913295
YBR237W	0	0	0.0807692307692308
YDR164C	0	0	0.0806142034548944
YML016C	0	0	0.0804597701149425
YKL075C	0	0	0.0803059273422562
YGR040W	0	0	0.0801526717557252
YJL128C	0	0	0.08
YNL030W	0	0	0.0798479087452472
YDR523C	0	0	0.079696394686907
YDR195W	0	0	0.0795454545454545
YJR089W	0	0	0.0793950850661626
YNL078W	0	0	0.0792452830188679
YPL031C	0	0	0.0790960451977401
YLR368W	0	0	0.0789473684210526
YBR161W	0	0	0.0787992495309568
YBL056W	0	0	0.0786516853932584
YGL179C	0	0	0.0785046728971963
YER013W	0	0	0.0783582089552239
YBL061C	0	0	0.0782122905027933
YER171W	0	0	0.0780669144981413
YKL126W	0	0	0.0779220779220779
YDR283C	0	0	0.0777777777777778
YNL299W	0	0	0.077634011090573
YHR082C	0	0	0.0774907749077491
YLR399C	0	0	0.0773480662983425
YJL061W	0	0	0.0772058823529412
YLR357W	0	0	0.0770642201834862
YDR062W	0	0	0.0769230769230769
YOR308C	0	0	0.076782449725777
YCR091W	0	0	0.0766423357664234
YKL025C	0	0	0.0765027322404372
YPL138C	0	0	0.0763636363636364
YDR363W	0	0	0.0762250453720508
YGL212W	0	0	0.0760869565217391
YDL141W	0	0	0.0759493670886076
YPL161C	0	0	0.075812274368231
YDR162C	0	0	0.0756756756756757
YDR326C	0	0	0.0755395683453237
YGL180W	0	0	0.0754039497307002
YEL018W	0	0	0.0752688172043011
YIL153W	0	0	0.075134168157424
YJR140C	0	0	0.075
YPR161C	0	0	0.0748663101604278
YGL066W	0	0	0.0747330960854092
YLR131C	0	0	0.0746003552397869
YOL096C	0	0	0.074468085106383
YBL014C	0	0	0.0743362831858407
YOR249C	0	0	0.0742049469964664
YOR127W	0	0	0.0740740740740741
YPL164C	0	0	0.073943661971831
YOR290C	0	0	0.0738137082601054
YDL116W	0	0	0.0736842105263158
YBL104C	0	1	0.0736842105263158
YGR163W	0	0	0.0735551663747811
YER172C	0	0	0.0734265734265734
YDR208W	0	0	0.0732984293193717
YHR134W	0	0	0.0731707317073171
YER093C	0	0	0.0730434782608696
YLR342W	0	0	0.0729166666666667
YJR059W	0	0	0.072790294627383
YOL078W	0	0	0.0726643598615917
YKR030W	0	0	0.0725388601036269
YJL047C	0	0	0.0724137931034483
YER157W	0	0	0.072289156626506
YGR072W	0	0	0.0721649484536082
YML028W	0	0	0.072041166380789
YLR305C	0	0	0.0719178082191781
YDL239C	0	0	0.0717948717948718
YGR119C	0	0	0.0716723549488055
YIR008C	0	0	0.0715502555366269
YDL042C	0	0	0.0714285714285714
YGR004W	0	0	0.0714285714285714
YOL066C	0	0	0.0714285714285714
YFR037C	0	0	0.0714285714285714
YIL112W	0	0	0.0714285714285714
YBR049C	0	0	0.0714285714285714
YNR011C	0	0	0.0714285714285714
YDR480W	0	0	0.0714285714285714
YBR071W	0	1	0.0714285714285714
YBR094W	0	1	0.0714285714285714
YPL017C	0	1	0.0714285714285714
YGL075C	0	0	0.0714285714285714
YNL136W	0	0	0.0714285714285714
YDL108W	0	0	0.0714285714285714
YER116C	0	0	0.0714285714285714
YDR170C	0	0	0.0714285714285714
YDL160C	0	0	0.0714285714285714
YLR094C	0	0	0.0714285714285714
YNL106C	0	0	0.0714285714285714
YLR430W	0	0	0.0714285714285714
YBR173C	0	0	0.0714285714285714
YDR251W	0	0	0.0714285714285714
YIR023W	0	0	0.0714285714285714
YOR372C	0	0	0.0714285714285714
YJL029C	0	0	0.0714285714285714
YAL019W	0	0	0.0714285714285714
YER177W	1	0	0.0714285714285714
YHR077C	0	0	0.0714285714285714
YDL117W	0	0	0.0714285714285714
YKL166C	0	0	0.0714285714285714
YJR005W	0	0	0.0714285714285714
YBL051C	1	0	0.0714285714285714
YMR177W	0	0	0.0713178294573643
YBR058C	0	0	0.0713178294573643
YOL146W	0	0	0.0713178294573643
YBR279W	0	0	0.0713178294573643
YMR036C	0	0	0.0713178294573643
YCR002C	0	0	0.0713178294573643
YOR083W	0	0	0.0713178294573643
YNL218W	0	0	0.0713178294573643
YGL207W	0	0	0.0713178294573643
YLR024C	0	0	0.0713178294573643
YDR489W	0	0	0.0713178294573643
YPL082C	0	0	0.0713178294573643
YGR246C	0	0	0.0713178294573643
YNL098C	0	0	0.0713178294573643
YCR073C	0	0	0.0713178294573643
YPR122W	0	0	0.0713178294573643
YBR216C	0	0	0.0713178294573643
YOL001W	0	0	0.0713178294573643
YIL115C	0	0	0.0713178294573643
YJR112W	0	0	0.0713178294573643
YBR288C	0	0	0.0713178294573643
YDR147W	0	0	0.0713178294573643
YDR076W	0	0	0.0713178294573643
YJL025W	0	0	0.0713178294573643
YPL133C	0	0	0.0713178294573643
YHR115C	1	0	0.0713178294573643
YBL011W	0	0	0.0713178294573643
YGL201C	0	0	0.0713178294573643
YAL027W	0	1	0.0713178294573643
YLR176C	1	0	0.0713178294573643
YBR045C	0	0	0.0712074303405573
YPL141C	0	1	0.0712074303405573
YMR061W	0	0	0.071097372488408
YMR138W	0	0	0.0709876543209877
YGR274C	0	0	0.0708782742681048
YDR422C	0	0	0.0707692307692308
YHR079C	0	0	0.0706605222734255
YBR223C	0	0	0.0705521472392638
YLR258W	0	0	0.0704441041347626
YJL164C	0	0	0.0703363914373089
YPR189W	0	0	0.0702290076335878
YML112W	0	0	0.0701219512195122
YDR532C	0	0	0.0700152207001522
YDR138W	0	0	0.0699088145896656
YGR009C	0	0	0.0698027314112291
YER105C	0	0	0.0696969696969697
YDR490C	0	0	0.0695915279878971
YLR229C	0	0	0.0694864048338369
YKL203C	0	0	0.0693815987933635
YBR271W	0	0	0.0692771084337349
YOR239W	0	0	0.0691729323308271
YPL242C	0	0	0.0690690690690691
YER179W	0	0	0.0689655172413793
YOR162C	0	0	0.0688622754491018
YER122C	0	0	0.0687593423019432
YLR248W	0	0	0.0686567164179104
YER151C	0	0	0.0685543964232489
YNR034W	0	0	0.068452380952381
YDR495C	0	0	0.0683506686478455
YGL233W	0	0	0.0682492581602374
YPL026C	0	0	0.0681481481481482
YNL330C	0	0	0.0680473372781065
YFR036W	0	0	0.0679468242245199
YLR371W	0	0	0.0678466076696165
YBR264C	0	0	0.0677466863033873
YNL041C	0	0	0.0676470588235294
YAR014C	0	0	0.0675477239353891
YPL016W	0	0	0.0674486803519062
YCR033W	0	0	0.0673499267935578
YMR263W	0	0	0.0672514619883041
YER109C	0	0	0.0671532846715329
YMR218C	0	0	0.0670553935860058
YLR418C	0	0	0.0669577874818049
YCR084C	0	0	0.0668604651162791
YOR061W	0	0	0.0667634252539913
YBL036C	0	0	0.0666666666666667
YJL124C	0	0	0.0665701881331404
YOR231W	0	0	0.0664739884393064
YHR120W	0	0	0.0663780663780664
YPL128C	0	0	0.0662824207492795
YGL092W	0	0	0.0661870503597122
YER123W	0	0	0.0660919540229885
YMR240C	0	0	0.0659971305595409
YLR055C	0	0	0.0659025787965616
YFR016C	0	1	0.0659025787965616
YDR407C	0	0	0.0658082975679542
YIL139C	0	0	0.0657142857142857
YPR054W	0	0	0.0656205420827389
YBL085W	0	0	0.0655270655270655
YPL195W	0	0	0.0654338549075391
YBL007C	0	0	0.0653409090909091
YDR016C	0	0	0.0652482269503546
YOL112W	0	0	0.0651558073654391
YOR264W	0	1	0.0651558073654391
YDL059C	0	0	0.0650636492220651
YBR229C	0	0	0.0649717514124294
YLR335W	0	0	0.0648801128349788
YLR039C	0	0	0.0647887323943662
YML102W	0	0	0.0646976090014065
YLR228C	0	0	0.0646067415730337
YPL024W	0	0	0.0645161290322581
YJL209W	0	0	0.0644257703081232
YJR075W	0	0	0.0643835616438356
YDL214C	0	0	0.0643835616438356
YLR321C	0	0	0.0643835616438356
YNL076W	0	0	0.0643835616438356
YKL079W	0	0	0.0643835616438356
YNL257C	0	0	0.0643835616438356
YKL116C	0	0	0.0643835616438356
YDR069C	0	0	0.0643835616438356
YIL128W	0	0	0.0643835616438356
YCR077C	0	0	0.0643835616438356
YLR451W	0	0	0.0643835616438356
YBR007C	0	1	0.0643835616438356
YDR448W	0	0	0.0643835616438356
YNR023W	0	0	0.0643835616438356
YKR086W	0	0	0.0643835616438356
YDR435C	0	0	0.0643835616438356
YBR255W	0	1	0.0643835616438356
YMR168C	1	0	0.0643835616438356
YBL004W	0	0	0.0642954856361149
YDR054C	0	0	0.064207650273224
YKL149C	0	0	0.0641200545702592
YDR325W	0	0	0.0640326975476839
YAL001C	0	0	0.0639455782312925
YOR080W	0	0	0.0638586956521739
YER124C	0	0	0.0637720488466757
YLL004W	0	0	0.0636856368563686
YBR030W	0	0	0.0635994587280108
YGR089W	0	0	0.0635135135135135
YPL045W	0	0	0.0634278002699055
YDR390C	0	0	0.0633423180592992
YFR048W	0	0	0.063257065948856
YBR017C	0	0	0.0631720430107527
YER167W	0	0	0.0630872483221477
YLL003W	0	0	0.0630026809651475
YGR071C	0	1	0.0630026809651475
YLR095C	0	0	0.0629183400267738
YGR156W	0	0	0.0628342245989305
YBL031W	0	1	0.0628342245989305
YHR132C	0	0	0.0627503337783712
YNL047C	0	0	0.0626666666666667
YGL016W	0	0	0.0625832223701731
YOR023C	0	0	0.0625
YNL097C	0	0	0.0624169986719788
YNL278W	0	0	0.0623342175066313
YOR279C	0	0	0.0622516556291391
YBR135W	0	0	0.0621693121693122
YPL150W	0	1	0.0621693121693122
YPR031W	0	0	0.0620871862615588
YKL193C	0	0	0.0620052770448549
YBR179C	0	0	0.0619235836627141
YGL033W	0	0	0.0618421052631579
YHR036W	0	0	0.0617608409986859
YBL037W	0	0	0.0616797900262467
YAL047C	0	0	0.0615989515072084
YDR379W	0	0	0.0615183246073298
YER040W	0	0	0.061437908496732
YLR273C	0	0	0.0613577023498695
YGR097W	0	0	0.061277705345502
YPR164W	0	0	0.0611979166666667
YMR106C	0	0	0.0611183355006502
YEL037C	0	0	0.061038961038961
YJR035W	0	0	0.0609597924773022
YLR431C	0	0	0.060880829015544
YBR211C	0	0	0.0608020698576973
YOL004W	0	0	0.0607235142118863
YBL010C	0	1	0.0607235142118863
YEL016C	0	0	0.0606451612903226
YDR469W	0	0	0.0605670103092784
YDR183W	0	0	0.0604890604890605
YDR181C	0	0	0.0604113110539846
YMR038C	0	0	0.0603337612323492
YBR140C	0	0	0.0602564102564103
YKR101W	0	0	0.060179257362356
YGR218W	0	0	0.0601023017902813
YGL049C	0	0	0.0600255427841635
YNL236W	0	0	0.0599489795918367
YDR460W	0	0	0.0598726114649682
YGL211W	0	0	0.0597964376590331
YJL141C	0	0	0.059720457433291
YDR335W	0	0	0.0596446700507614
YER153C	0	0	0.0595690747782003
YDL132W	0	0	0.0594936708860759
YLR442C	0	0	0.0594184576485461
YIL084C	0	0	0.0593434343434343
YBR165W	0	0	0.0592686002522068
YJL006C	0	0	0.0591939546599496
YOL068C	0	0	0.0591194968553459
YDR071C	0	0	0.0590452261306533
YDR311W	0	0	0.0589711417816813
YOL123W	0	0	0.0588972431077694
YHR205W	0	0	0.0588235294117647
YOR353C	0	0	0.05875
YBR036C	0	0	0.0586766541822722
YLR233C	0	0	0.0586034912718204
YDR001C	0	0	0.0585305105853051
YGL194C	0	0	0.0584577114427861
YLR052W	0	0	0.0583850931677019
YMR172W	0	0	0.0583126550868486
YBL091C	0	0	0.0582403965303594
YNL201C	0	0	0.0581683168316832
YBL025W	0	0	0.0580964153275649
YPL181W	0	0	0.0580246913580247
YGL133W	0	0	0.0579531442663379
YBR175W	0	0	0.0578817733990148
YBR082C	0	0	0.0578105781057811
YIL147C	0	0	0.0577395577395577
YNL258C	0	0	0.0576687116564417
YJR003C	0	0	0.0575980392156863
YLR274W	0	0	0.0575275397796818
YBR109C	0	0	0.0574572127139364
YPL020C	0	0	0.0573870573870574
YBR015C	0	0	0.0573170731707317
YDR315C	0	0	0.0572472594397077
YMR306W	0	0	0.0571776155717762
YLR067C	0	0	0.0571081409477521
YNL172W	0	0	0.0570388349514563
YGL021W	0	0	0.056969696969697
YHR111W	0	0	0.0569007263922518
YDR213W	0	0	0.0568319226118501
YDL055C	0	0	0.0567632850241546
YPR023C	0	0	0.0566948130277443
YGR186W	0	0	0.0566265060240964
YPL125W	0	0	0.0565583634175692
YDR392W	0	0	0.0564903846153846
YNL227C	0	0	0.056422569027611
YHR014W	0	0	0.0563549160671463
YDR173C	0	0	0.0562874251497006
YGR252W	0	0	0.0562200956937799
YDL020C	0	0	0.0561529271206691
YKL164C	0	0	0.0560859188544153
YGL210W	0	0	0.0560190703218117
YER112W	0	0	0.055952380952381
YIL002C	0	0	0.0558858501783591
YFL033C	0	0	0.0558194774346793
YBR168W	0	0	0.0557532621589561
YIL038C	0	0	0.0556872037914692
YDR110W	0	0	0.0556213017751479
YER019W	0	0	0.0555555555555556
YJR032W	0	0	0.0554899645808737
YER068W	0	0	0.0554245283018868
YLR436C	0	0	0.055359246171967
YML103C	0	0	0.0552941176470588
YBR170C	0	0	0.0552291421856639
YNL215W	0	1	0.0552291421856639
YGL168W	0	0	0.0551643192488263
YBR042C	0	0	0.0550996483001172
YBR272C	0	0	0.0550351288056206
YBL097W	0	0	0.0549707602339181
YAL029C	0	0	0.0549065420560748
YJR050W	0	0	0.0548424737456243
YGL127C	0	0	0.0547785547785548
YBR257W	0	0	0.0547147846332945
YGR108W	0	0	0.0546511627906977
YNR031C	0	0	0.0545876887340302
YDR027C	0	0	0.0545243619489559
YPR111W	0	0	0.0544611819235226
YPR029C	0	0	0.0543981481481481
YBR131W	0	0	0.0543601359003398
YAR003W	0	0	0.0543601359003398
YBR233W	0	1	0.0543601359003398
YDR081C	0	0	0.0543601359003398
YDL112W	0	0	0.0543601359003398
YDR122W	0	0	0.0543601359003398
YMR204C	0	0	0.0543601359003398
YPR019W	0	0	0.0543601359003398
YOR329C	0	0	0.0543601359003398
YOL069W	0	0	0.0543601359003398
YPR057W	0	0	0.0543601359003398
YGR028W	0	0	0.0543601359003398
YBR270C	0	1	0.0543601359003398
YNL090W	0	0	0.0543601359003398
YBR186W	0	0	0.0543601359003398
YDR238C	0	0	0.0543601359003398
YGR180C	0	0	0.0543601359003398
YDR416W	0	0	0.0543601359003398
YBR258C	0	0	0.0543601359003398
YNL118C	0	0	0.0543601359003398
YDR099W	1	0	0.0543601359003398
YPL203W	0	0	0.0542986425339367
YAR018C	0	0	0.0542372881355932
YLR033W	0	0	0.054176072234763
YBR074W	0	1	0.054176072234763
YMR291W	0	1	0.054176072234763
YBR097W	0	0	0.0541149943630214
YDL154W	0	0	0.0540540540540541
YER104W	0	0	0.0539932508436445
YBR163W	0	1	0.0539932508436445
YDR473C	0	0	0.0539325842696629
YOL051W	0	0	0.0538720538720539
YNL183C	0	0	0.0538116591928251
YPR188C	0	0	0.0537513997760358
YOR129C	0	0	0.0536912751677852
YKL179C	0	0	0.0536312849162011
YKR063C	0	0	0.0535714285714286
YOR313C	0	0	0.0535117056856187
YDR424C	0	0	0.0534521158129176
YPL227C	0	0	0.053392658509455
YJR084W	0	0	0.0533333333333333
YNL199C	0	0	0.0532741398446171
YFL023W	0	0	0.0532150776053215
YKR083C	0	0	0.053156146179402
YBL047C	0	0	0.0530973451327434
YHL009C	0	0	0.0530386740331492
YGL155W	0	0	0.0529801324503311
YDL006W	0	0	0.0529217199558986
YBR244W	0	0	0.052863436123348
YAL043C	0	0	0.0528052805280528
YJR104C	0	0	0.0527472527472527
YPL193W	0	0	0.0526893523600439
YBR176W	0	0	0.0526315789473684
YDR034C	0	0	0.0525739320920044
YLR082C	0	0	0.0525164113785558
YOL130W	0	0	0.0524590163934426
YBR252W	0	0	0.0524017467248908
YLL010C	0	0	0.0523446019629226
YDR419W	0	0	0.0522875816993464
YGR217W	0	0	0.0522306855277476
YJL129C	0	0	0.0521739130434783
YJL127C	0	0	0.0521172638436482
YLR071C	0	0	0.052060737527115
YCR008W	0	0	0.0520043336944745
YGL060W	0	1	0.0520043336944745
YMR100W	0	0	0.051948051948052
YLR457C	0	0	0.0518918918918919
YML034W	0	0	0.0518358531317495
YNL317W	0	0	0.0517799352750809
YGR200C	0	0	0.0517241379310345
YPL085W	0	0	0.0516684607104413
YMR070W	0	0	0.0516129032258065
YDR247W	0	0	0.0515574650912997
YMR192W	0	0	0.0515021459227468
YBR166C	0	0	0.0514469453376206
YBR110W	0	0	0.0513918629550321
YBR227C	0	1	0.0513918629550321
YAL021C	0	0	0.0513368983957219
YDR412W	0	0	0.0512820512820513
YBL058W	0	0	0.0512273212379936
YJL179W	0	0	0.0511727078891258
YIL072W	0	0	0.0511182108626198
YPL042C	0	0	0.051063829787234
YDR219C	0	0	0.051009564293305
YFR002W	0	0	0.0509554140127389
YMR301C	0	0	0.0509013785790032
YPL204W	0	0	0.0508474576271186
YNR052C	0	0	0.0507936507936508
YOR322C	0	0	0.0507399577167019
YMR111C	0	1	0.0507399577167019
YDL005C	0	0	0.0506863780359029
YBR217W	0	0	0.0506329113924051
YOR160W	0	0	0.0505795574288725
YJR083C	0	0	0.0505263157894737
YNR010W	0	0	0.0504731861198738
YDR457W	0	0	0.0504201680672269
YLR320W	0	0	0.0503672612801679
YAL026C	0	0	0.050314465408805
YMR154C	0	0	0.050261780104712
YHL023C	0	1	0.050261780104712
YDR179C	0	0	0.0502092050209205
YJL110C	0	0	0.0501567398119122
YFL001W	0	0	0.0501043841336117
YBR041W	0	0	0.0500521376433785
YLR398C	0	0	0.05
YJR066W	0	0	0.0499479708636837
YDL093W	0	0	0.0498960498960499
YDR240C	0	0	0.0498442367601246
YNL064C	0	0	0.0497925311203319
YEL062W	0	0	0.049740932642487
YLR330W	0	0	0.0496894409937888
YPR179C	0	0	0.0496380558428128
YKL028W	0	0	0.0495867768595041
YDR021W	0	0	0.0495356037151703
YGR170W	0	0	0.0494845360824742
YBR010W	0	0	0.0494335736354274
YIL061C	0	0	0.0493827160493827
YGR278W	0	0	0.0493319630010277
YDL033C	0	0	0.0492813141683778
YFL013C	0	0	0.0492307692307692
YFR013W	0	0	0.0491803278688525
YNL282W	0	0	0.0491299897645855
YBR129C	0	0	0.049079754601227
YMR314W	0	0	0.0490296220633299
YML049C	0	0	0.0489795918367347
YGR044C	0	0	0.0489296636085627
YOL128C	0	0	0.0488798370672098
YMR109W	0	0	0.0488301119023398
YOR191W	0	0	0.0487804878048781
YDL013W	0	0	0.0487309644670051
YBL032W	0	0	0.0486815415821501
YOR039W	0	0	0.0486322188449848
YBR192W	0	0	0.048582995951417
YER162C	0	0	0.0485338725985844
YGL203C	0	0	0.0484848484848485
YGR083C	0	0	0.0484359233097881
YDL079C	0	0	0.0483870967741935
YOR157C	0	0	0.0483383685800604
YOR362C	0	0	0.0482897384305835
YMR266W	0	0	0.0482412060301508
YOL070C	0	1	0.0482412060301508
YFR050C	0	0	0.0481927710843374
YPR034W	0	0	0.0481444332998997
YNL154C	0	0	0.0480961923847695
YDL077C	0	0	0.048048048048048
YBR151W	0	1	0.048048048048048
YFR014C	0	0	0.048
YBL080C	0	0	0.047952047952048
YGR116W	0	0	0.0479041916167665
YMR207C	0	0	0.0478564307078764
YPR032W	0	0	0.047808764940239
YDR295C	0	0	0.0477611940298507
YMR047C	0	0	0.047713717693837
YPL075W	0	0	0.0476663356504469
YMR139W	0	0	0.0476190476190476
YDR253C	0	0	0.0475718533201189
YML071C	0	0	0.0475247524752475
YMR231W	0	0	0.0474777448071217
YBL026W	0	0	0.0474308300395257
YBR242W	0	1	0.0474308300395257
YBR080C	0	0	0.0473840078973346
YMR114C	0	1	0.0473840078973346
YLR396C	0	0	0.0473372781065089
YNL072W	0	0	0.0472906403940887
YOL072W	0	0	0.047244094488189
YMR104C	0	0	0.0471976401179941
YOR008C	0	0	0.0471512770137525
YER161C	0	0	0.0471050049067713
YBR210W	0	0	0.0470588235294118
YBR028C	0	1	0.0470588235294118
YLR425W	0	0	0.0470127326150832
YGL087C	0	0	0.0469667318982387
YOL116W	0	0	0.0469208211143695
YGL043W	0	0	0.046875
YKL015W	0	0	0.0468292682926829
YGR241C	0	0	0.0467836257309941
YBR011C	0	0	0.0467380720545277
YER142C	0	0	0.0466926070038911
YML114C	0	0	0.0466472303206997
YOR194C	0	0	0.0466019417475728
YAL040C	0	0	0.046556741028128
YJR138W	0	1	0.046556741028128
YNL021W	0	0	0.0465116279069767
YKL014C	0	0	0.0464666021297193
YBR172C	0	0	0.04642166344294
YBL074C	0	0	0.0463768115942029
YBR022W	0	0	0.0463320463320463
YJL106W	0	0	0.0462873674059788
YPR162C	0	0	0.046242774566474
YLR134W	0	0	0.0461982675649663
YHR200W	0	0	0.0461538461538462
YOR211C	0	0	0.0461095100864553
YGL243W	0	0	0.0460652591170825
YJL020C	0	0	0.0460210930009588
YPL120W	0	0	0.0459770114942529
YLR145W	0	0	0.045933014354067
YOR048C	0	0	0.0458891013384321
YDL025C	0	1	0.0458891013384321
YCR038C	0	0	0.0458452722063037
YHR090C	0	0	0.0458015267175573
YPR103W	0	0	0.0457578646329838
YBR125C	0	1	0.0457578646329838
YBR228W	0	0	0.0457142857142857
YGR081C	0	0	0.0456707897240723
YPL249C	0	0	0.0456273764258555
YOR334W	0	0	0.0455840455840456
YOL093W	0	0	0.0455407969639469
YGL240W	0	0	0.0454976303317536
YDR144C	0	0	0.0454545454545455
YOR005C	0	0	0.0454115421002838
YPL137C	0	0	0.0453686200378072
YBL106C	0	0	0.0453257790368272
YBR199W	0	0	0.0452830188679245
YDL231C	0	0	0.0452403393025448
YOR141C	0	1	0.0452403393025448
YNR048W	0	0	0.0451977401129944
YKR079C	0	0	0.0451552210724365
YMR039C	0	0	0.0451127819548872
YGR271W	0	0	0.0450704225352113
YPR171W	0	0	0.0450281425891182
YDR103W	0	0	0.0449859418931584
YBR198C	0	0	0.0449438202247191
YMR213W	0	0	0.0449017773620206
YDR244W	0	0	0.0448598130841121
YPR060C	0	0	0.0448179271708683
YMR223W	0	0	0.0447761194029851
YLL049W	0	1	0.0447761194029851
YHR142W	0	0	0.0447343895619758
YBR253W	0	0	0.0446927374301676
YLR114C	0	0	0.0446511627906977
YPL210C	0	0	0.0446096654275093
YJL010C	0	0	0.0445682451253482
YBR225W	0	1	0.0445682451253482
YBL016W	0	0	0.0445269016697588
YLR262C	0	0	0.0444856348470806
YNL158W	0	0	0.0444444444444444
YOL043C	0	0	0.0444033302497687
YBL103C	0	0	0.044362292051756
YLR163C	0	0	0.0443213296398892
YGR184C	0	0	0.044280442804428
YDR261C	0	0	0.0442396313364055
YLR287C	0	1	0.0442396313364055
YBR153W	0	0	0.0441988950276243
YNL197C	0	0	0.0441582336706532
YER059W	0	0	0.0441176470588235
YLR020C	0	0	0.0440771349862259
YLR423C	0	0	0.0440366972477064
YEL013W	0	0	0.0439963336388634
YJL052W	0	0	0.043956043956044
YMR216C	0	0	0.0439158279963403
YBL022C	0	0	0.0438756855575868
YMR044W	0	0	0.0438356164383562
YLL034C	0	0	0.0437956204379562
YEL015W	0	0	0.0437556973564266
YBL067C	0	1	0.0437556973564266
YKR055W	0	0	0.0437158469945355
YGR135W	0	0	0.0436760691537762
YBR167C	0	0	0.0436363636363636
YLR127C	0	0	0.0435967302452316
YGL139W	0	0	0.043557168784029
YLR098C	0	0	0.043517679057117
YHL038C	0	0	0.0434782608695652
YMR167W	0	0	0.0434389140271493
YPL158C	0	1	0.0434389140271493
YPL189W	0	0	0.0433996383363472
YBR023C	0	0	0.043360433604336
YKL205W	0	0	0.0433212996389892
YJR093C	0	0	0.0432822362488729
YGR240C	0	0	0.0432432432432432
YOL095C	0	0	0.0432043204320432
YNL127W	0	0	0.0431654676258993
YGL183C	0	0	0.0431266846361186
YLR025W	0	0	0.0430879712746858
YOL016C	0	0	0.0430493273542601
YFL024C	0	0	0.043010752688172
YOR110W	0	0	0.0429722470904208
YLR268W	0	0	0.0429338103756708
YBL001C	0	0	0.0428954423592493
YLL043W	0	0	0.0428571428571429
YCR052W	0	0	0.0428189116859946
YIL075C	0	0	0.0427807486631016
YJR110W	0	0	0.0427426536064114
YBR197C	0	1	0.0427426536064114
YLL035W	0	0	0.0427046263345196
YPR056W	0	0	0.0426666666666667
YPL175W	0	0	0.0426287744227353
YER027C	0	0	0.0425909494232476
YBR119W	0	0	0.0425531914893617
YNL163C	0	0	0.0425155004428698
YBR008C	0	0	0.0424778761061947
YBR259W	0	1	0.0424778761061947
YPL100W	0	0	0.0424403183023873
YDL030W	0	0	0.0424028268551237
YPR106W	0	1	0.0424028268551237
YBR038W	0	0	0.0423654015887026
YMR311C	0	0	0.0423280423280423
YJR046W	0	0	0.0422907488986784
YPL217C	0	0	0.0422535211267606
YER180C	0	0	0.0422163588390501
YBR171W	0	0	0.0421792618629174
YML043C	0	0	0.0421422300263389
YNR049C	0	0	0.0421052631578947
YMR053C	0	0	0.042068361086766
YNL294C	0	0	0.042031523642732
YOR358W	0	0	0.041994750656168
YFR005C	0	0	0.041958041958042
YBR050C	0	0	0.0419213973799127
YDR449C	0	0	0.0419161676646707
YBR243C	0	0	0.0419161676646707
YBR239C	0	1	0.0419161676646707
YGL115W	0	0	0.0419161676646707
YFR010W	0	0	0.0419161676646707
YNL094W	0	0	0.0419161676646707
YBR205W	0	0	0.0419161676646707
YJL207C	0	0	0.0419161676646707
YLR245C	0	0	0.0419161676646707
YLL024C	0	0	0.0419161676646707
YER099C	0	0	0.0419161676646707
YJR042W	0	0	0.0419161676646707
YNL204C	0	0	0.0419161676646707
YER152C	0	1	0.0419161676646707
YOL141W	0	1	0.0419161676646707
YPL072W	0	0	0.0419161676646707
YDR088C	0	0	0.0419161676646707
YKL185W	0	0	0.0419161676646707
YOR265W	0	0	0.0419161676646707
YBR130C	0	0	0.0419161676646707
YDR243C	0	0	0.0419161676646707
YGL167C	0	0	0.0419161676646707
YLR260W	0	0	0.0419161676646707
YOR030W	0	0	0.0419161676646707
YOR324C	0	0	0.0419161676646707
YNL221C	0	0	0.0419161676646707
YOR178C	1	0	0.0419161676646707
YNL167C	0	0	0.0418803418803419
YNL247W	0	0	0.0418445772843723
YBR265W	0	0	0.0418088737201365
YDR439W	0	0	0.0417732310315431
YBR254C	0	0	0.0417376490630324
YBL057C	0	0	0.0417021276595745
YIL104C	0	0	0.0416666666666667
YJL125C	0	0	0.0416312659303314
YMR227C	0	0	0.0415959252971137
YBR020W	0	0	0.0415606446140797
YBR162W-A	0	0	0.0415254237288136
YOL018C	0	0	0.0414902624894158
YCR051W	0	1	0.0414902624894158
YER029C	0	0	0.0414551607445008
YLL019C	0	0	0.0414201183431953
YOR360C	0	0	0.0413851351351351
YBR002C	0	0	0.0413502109704641
YOR244W	0	0	0.0413153456998314
YIR009W	0	0	0.0412805391743892
YBL017C	0	0	0.0412457912457912
YHR064C	0	0	0.0412111017661901
YOR001W	0	0	0.0411764705882353
YMR287C	0	0	0.0411418975650714
YDL002C	0	0	0.0411073825503356
YPL129W	0	0	0.0410729253981559
YLR433C	0	0	0.0410385259631491
YDR363W-A	0	0	0.0410041841004184
YJL073W	0	0	0.0409698996655518
YPR072W	0	0	0.0409356725146199
YBR063C	0	1	0.0409356725146199
YBR235W	0	1	0.0409356725146199
YHL022C	0	0	0.0409015025041736
YPL001W	0	0	0.0408673894912427
YGR224W	0	0	0.0408333333333333
YBL055C	0	0	0.0407993338884263
YLR265C	0	0	0.040765391014975
YKR001C	0	0	0.0407315045719036
YOL067C	0	0	0.0406976744186047
YKL161C	0	1	0.0406976744186047
YHL030W	0	0	0.0406639004149378
YPL146C	0	0	0.0406301824212272
YOR034C	0	0	0.0405965202982601
YMR091C	0	0	0.0405629139072848
YGR166W	0	0	0.0405293631100083
YLR382C	0	0	0.040495867768595
YOL081W	0	0	0.0404624277456647
YLR362W	0	0	0.0404290429042904
YDR141C	0	0	0.0403957131079967
YKL068W	0	0	0.0403624382207578
YLR315W	0	1	0.0403624382207578
YLR190W	0	0	0.0403292181069959
YJL081C	0	0	0.0402960526315789
YAL010C	0	0	0.0402629416598192
YDL156W	0	1	0.0402629416598192
YGL253W	0	0	0.0402298850574713
YBR164C	0	0	0.0401968826907301
YDR452W	0	0	0.0401639344262295
YKR072C	0	0	0.0401310401310401
YBR194W	0	1	0.0401310401310401
YDL175C	0	0	0.0400981996726678
YDL040C	0	0	0.0400654129190515
YLR154C	0	0	0.0400326797385621
YDL065C	0	0	0.04
YKL168C	0	1	0.04
YMR293C	0	0	0.0399673735725938
YOR101W	0	0	0.0399348003259984
YGL130W	0	0	0.0399022801302932
YKL005C	0	0	0.0398698128559805
YNR012W	0	0	0.0398373983739837
YLR403W	0	0	0.0398050365556458
YBL020W	0	0	0.0397727272727273
YBR111C	0	1	0.0397727272727273
YBR236C	0	0	0.0397404703974047
YDR381W	0	0	0.039708265802269
YPR185W	0	0	0.0396761133603239
YOR346W	0	0	0.0396440129449838
YBL041W	0	0	0.0396119644300728
YML111W	0	0	0.0395799676898223
YLL001W	0	0	0.0395480225988701
YLR072W	0	1	0.0395480225988701
YLR144C	0	0	0.0395161290322581
YPR129W	0	0	0.0394842868654311
YPR022C	0	1	0.0394842868654311
YCR016W	0	0	0.0394524959742351
YAR042W	0	0	0.0394207562349155
YLL031C	0	0	0.0393890675241158
YBR142W	0	0	0.0393574297188755
YMR210W	0	0	0.0393258426966292
YGR056W	0	0	0.0392943063352045
YOR043W	0	0	0.0392628205128205
YDL109C	0	0	0.0392313851080865
YLR384C	0	0	0.0392
YLL007C	0	1	0.0392
YBR077C	0	0	0.0391686650679456
YJL186W	0	0	0.0391373801916933
YOR122C	0	0	0.0391061452513966
YMR288W	0	0	0.0390749601275917
YKL098W	0	1	0.0390749601275917
YKL032C	0	0	0.0390438247011952
YMR285C	0	0	0.0390127388535032
YDR421W	0	0	0.0389817024661893
YOR165W	0	0	0.0389507154213037
YOL089C	0	0	0.0389197776012708
YJL154C	0	0	0.0388888888888889
YIL008W	0	0	0.0388580491673275
YAL002W	0	0	0.0388272583201268
YGL237C	0	0	0.0387965162311956
YDR104C	0	0	0.0387658227848101
YBR122C	0	0	0.0387351778656126
YPR178W	0	0	0.0387045813586098
YHR127W	0	1	0.0387045813586098
YPR133C	0	0	0.0386740331491713
YGL044C	0	0	0.0386435331230284
YDR168W	0	0	0.0386130811662727
YNR015W	0	0	0.0385826771653543
YAL007C	0	0	0.038552321007081
YBR261C	0	1	0.038552321007081
YBR273C	0	0	0.0385220125786164
YBL082C	0	0	0.0384917517674784
YLR005W	0	0	0.0384615384615385
YDR364C	0	0	0.0384313725490196
YDL044C	0	0	0.0384012539184953
YDL145C	0	0	0.038371182458888
YBR108W	0	1	0.038371182458888
YKL088W	0	0	0.0383411580594679
YCL064C	0	0	0.0383111806098514
YDR235W	0	0	0.03828125
YER014W	0	0	0.0382513661202186
YML006C	0	0	0.0382215288611544
YPL083C	0	0	0.0381917381137958
YDL209C	0	0	0.0381619937694704
YPL233W	0	0	0.0381322957198444
YBR084W	0	0	0.0381026438569207
YOR070C	0	0	0.0380730380730381
YOL064C	0	0	0.0380434782608696
YBR061C	0	0	0.0380139643134213
YCR042C	0	0	0.037984496124031
YDR484W	0	0	0.0379550735863672
YGL238W	0	0	0.0379256965944272
YBR159W	0	0	0.0378963650425367
YOL027C	0	0	0.0378670788253478
YMR234W	0	0	0.0378378378378378
YLR116W	0	0	0.0378086419753086
YDR093W	0	0	0.0377794911333847
YDL207W	0	0	0.0377503852080123
YOR266W	0	0	0.037721324095458
YPL139C	0	0	0.0376923076923077
YLR435W	0	0	0.037663335895465
YFL049W	0	0	0.0376344086021505
YHR186C	0	0	0.0376055257099002
YBL089W	0	0	0.0375766871165644
YPR051W	0	0	0.0375478927203065
YIL129C	0	0	0.0375191424196018
YPL180W	0	0	0.0374904361132364
YJR132W	0	0	0.0374617737003058
YBR029C	0	0	0.0374331550802139
YPR095C	0	0	0.0374045801526718
YIL040W	0	0	0.0373760488176964
YJL042W	0	0	0.0373475609756098
YDR161W	0	0	0.0373191165270373
YMR073C	0	0	0.0372907153729072
YML099C	0	0	0.0372623574144487
YCR059C	0	0	0.0372340425531915
YMR307W	0	0	0.0372057706909643
YBR003W	0	0	0.0371775417298938
YLR028C	0	0	0.0371493555724033
YGR091W	0	0	0.0371212121212121
YGR196C	0	1	0.0371212121212121
YMR021C	0	0	0.0370931112793338
YNL224C	0	1	0.0370931112793338
YER132C	0	0	0.0370650529500756
YDR201W	0	0	0.037037037037037
YOL148C	0	0	0.0370090634441088
YNL251C	0	0	0.0369811320754717
YPR025C	0	0	0.0369532428355958
YJL051W	0	1	0.0369532428355958
YKL012W	0	0	0.0369253956292389
YPL101W	0	0	0.0368975903614458
YFR003C	0	0	0.036869826937547
YNR067C	0	0	0.0368421052631579
YNL297C	0	0	0.0368144252441773
YIL085C	0	0	0.0367867867867868
YBR009C	0	0	0.0367591897974494
YGL013C	0	0	0.0367316341829085
YJL190C	0	0	0.0367041198501873
YDL170W	0	0	0.0366766467065868
YFR040W	0	0	0.0366492146596859
YBR155W	0	0	0.0366218236173393
YKL011C	0	0	0.0365944734876774
YGR063C	0	0	0.0365671641791045
YBR293W	0	0	0.0365398956002983
YOL102C	0	0	0.0365126676602086
YBR096W	0	1	0.0365126676602086
YBL006C	0	0	0.0364854802680566
YLR223C	0	0	0.0364583333333333
YKL173W	0	0	0.0364312267657993
YNL292W	0	0	0.0364041604754829
YOR179C	0	0	0.03637713437268
YBR220C	0	1	0.03637713437268
YER083C	0	0	0.0363501483679525
YPL029W	0	0	0.0363232023721275
YBR188C	0	0	0.0362962962962963
YLR329W	0	0	0.0362694300518135
YDR068W	0	1	0.0362694300518135
YHR099W	0	0	0.0362426035502959
YBR193C	0	0	0.0362158167036216
YCR012W	0	0	0.0361890694239291
YPR045C	0	1	0.0361890694239291
YLR187W	0	1	0.0361890694239291
YKL134C	0	0	0.0361623616236162
YNL222W	0	0	0.0361356932153392
YML062C	0	0	0.0361090641120118
YDR120C	0	0	0.0360824742268041
YLR068W	0	0	0.036055923473142
YDR182W	0	0	0.0360294117647059
YCR094W	0	0	0.0360029390154298
YJR127C	0	0	0.0359765051395007
YDR348C	0	1	0.0359765051395007
YGR104C	0	0	0.0359501100513573
YEL053C	0	0	0.0359237536656892
YBR152W	0	0	0.0358974358974359
YDL031W	0	0	0.0358711566617862
YML011C	0	0	0.035844915874177
YOR027W	0	0	0.0358187134502924
YDR260C	0	0	0.0357925493060628
YBR212W	0	0	0.0357664233576642
YDR312W	0	0	0.0357403355215171
YOR320C	0	0	0.0357142857142857
YLR035C	0	0	0.0356882738528769
YFR046C	0	0	0.0356622998544396
YOL103W	0	0	0.0356363636363636
YBR004C	0	0	0.0356104651162791
YDR078C	0	0	0.0355846042120552
YPL049C	0	0	0.0355587808417997
YJR049C	0	0	0.0355329949238579
YEL056W	0	0	0.0355072463768116
YDR224C	0	0	0.0354815351194786
YGR003W	0	0	0.0354558610709117
YML080W	0	0	0.0354302241503977
YLR343W	0	0	0.0354046242774567
YBR016W	0	0	0.0353790613718412
YDR458C	0	1	0.0353790613718412
YDR459C	0	0	0.0353535353535354
YJL165C	0	0	0.0353280461427541
YIL105C	0	0	0.0353025936599424
YCL054W	0	0	0.0352771778257739
YBR033W	0	1	0.0352771778257739
YOL138C	0	0	0.0352517985611511
YHR108W	0	0	0.0352264557872035
YLR106C	0	0	0.0352011494252874
YBL102W	0	0	0.0351758793969849
YJL041W	0	0	0.0351506456241033
YPL063W	0	0	0.0351254480286738
YGL124C	0	0	0.0351002865329513
YDL179W	0	0	0.035075161059413
YMR128W	0	0	0.0350500715307582
YDR145W	0	0	0.0350250178699071
YLR429W	0	0	0.035
YPR173C	0	0	0.0349750178443969
YDL099W	0	0	0.0349500713266762
YNL016W	0	0	0.0349251603706344
YPL240C	0	0	0.0349002849002849
YKR078W	0	0	0.0348754448398577
YGR005C	0	0	0.034850640113798
YCL010C	0	0	0.0348258706467662
YER018C	0	0	0.0348011363636364
YOL091W	0	0	0.0347764371894961
YJL098W	0	0	0.0347517730496454
YGR002C	0	0	0.034727143869596
YDR292C	0	0	0.0347025495750708
YGL095C	0	0	0.0346779900920028
YBR127C	0	0	0.0346534653465347
YER110C	0	0	0.0346289752650177
YOR060C	0	0	0.0346045197740113
YMR176W	0	0	0.0345800988002823
YDR293C	0	0	0.034555712270804
YHR012W	0	0	0.0345313601127555
YPL219W	0	0	0.0345070422535211
YPL086C	0	0	0.0344827586206897
YEL055C	0	0	0.0344585091420534
YBR024W	0	0	0.0344342937456079
YHR150W	0	0	0.0344101123595506
YBR219C	0	1	0.0344101123595506
YPL053C	0	0	0.0343859649122807
YDR206W	0	0	0.0343618513323983
YJR030C	0	1	0.0343618513323983
YLR049C	0	1	0.0343618513323983
YPL190C	0	0	0.0343377715487036
YLL018C-A	0	0	0.0343137254901961
YOR336W	0	0	0.0342897130860742
YNL275W	0	0	0.0342657342657343
YBL050W	0	0	0.0342417889587701
YDR030C	0	0	0.0342178770949721
YIR004W	0	0	0.0341939986043266
YGL025C	0	0	0.0341701534170153
YKL204W	0	0	0.0341463414634146
YGL065C	0	0	0.0341225626740947
YOR304C-A	0	1	0.0341225626740947
YNL054W	0	0	0.0340988169798191
YML081W	0	1	0.0340988169798191
YKR004C	0	0	0.0340751043115438
YDL146W	0	1	0.0340751043115438
YOR156C	0	0	0.034051424600417
YMR268C	0	0	0.0340277777777778
YIR015W	0	0	0.0340041637751561
YIL143C	0	0	0.0339805825242718
YCR035C	0	0	0.033957033957034
YHR040W	0	0	0.0339335180055402
YJL197W	0	1	0.0339335180055402
YNL283C	0	0	0.0339100346020761
YJL183W	0	0	0.0338865836791148
YJR055W	0	0	0.0338631651693158
YHR161C	0	0	0.0338397790055249
YMR312W	0	0	0.0338164251207729
YGR013W	0	0	0.0337931034482759
YBR246W	0	1	0.0337931034482759
YLR410W	0	0	0.0337698139214335
YER075C	0	0	0.0337465564738292
YCR082W	0	0	0.0337233310392292
YMR014W	0	0	0.0337001375515818
YKL059C	0	0	0.0336769759450172
YNL124W	0	0	0.0336538461538462
YDR190C	0	0	0.0336307481125601
YLR360W	0	0	0.0336076817558299
YHR041C	0	0	0.0335846470185058
YIL005W	0	0	0.0335616438356164
YGR090W	0	0	0.0335386721423682
YML127W	0	0	0.033515731874145
YHR013C	0	0	0.0334928229665072
YJR070C	0	0	0.0334699453551913
YLR088W	0	0	0.0334470989761092
YOR172W	0	0	0.0334242837653479
YML082W	0	0	0.0334014996591684
YGL019W	0	0	0.0333787465940054
YMR180C	0	0	0.033356024506467
YJL148W	0	0	0.0333333333333333
YDR080W	0	0	0.0333106730115568
YGL208W	0	0	0.0332880434782609
YBR065C	0	0	0.03326544467074
YNL119W	0	0	0.0332428765264586
YBL107C	0	1	0.0332428765264586
YHR194W	0	0	0.0332203389830508
YOL062C	0	0	0.0331978319783198
YNL308C	0	0	0.033175355450237
YGR261C	0	0	0.0331529093369418
YDL043C	0	0	0.033130493576741
YIR019C	0	0	0.0331081081081081
YGL070C	0	0	0.0330857528696826
YLR109W	0	0	0.0330634278002699
YOR087W	0	0	0.0330411328388402
YKL078W	0	0	0.0330188679245283
YNL121C	0	0	0.032996632996633
YMR164C	0	0	0.0329744279946164
YBL091C-A	0	1	0.0329744279946164
YJL146W	0	0	0.0329522528581036
YIL154C	0	0	0.0329301075268817
YLR266C	0	0	0.0329079919408999
YJL130C	0	0	0.0328859060402685
YER092W	0	1	0.0328859060402685
YER054C	0	0	0.0328638497652582
YHR167W	0	0	0.0328418230563003
YOR078W	0	0	0.0328198258539853
YGL213C	0	0	0.0327978580990629
YMR162C	0	0	0.0327759197324415
YOR057W	0	0	0.0327540106951872
YDL076C	0	0	0.0327321309285237
YHR187W	0	0	0.0327102803738318
YOR081C	0	0	0.0326884589726484
YOR275C	0	0	0.0326666666666667
YMR029C	0	0	0.0326449033977348
YGL028C	0	0	0.0326231691078562
YIR006C	0	0	0.0326014637391883
YML093W	0	0	0.0325797872340426
YPR190C	0	0	0.0325581395348837
YAL013W	0	0	0.0325365205843293
YER115C	0	0	0.0325149303251493
YNL264C	0	0	0.0324933687002653
YOL011W	0	0	0.0324718356527502
YNL027W	0	0	0.0324503311258278
YIL156W	0	0	0.0324288550628723
YBR290W	0	0	0.0324074074074074
YOR386W	0	0	0.0323859881031064
YBL013W	0	0	0.0323645970937913
YDR463W	0	0	0.0323432343234323
YJR117W	0	0	0.0323218997361478
YCL037C	0	0	0.032300593276203
YER002W	0	0	0.0322793148880105
YKL018W	0	0	0.032258064516129
YNL289W	0	0	0.0322368421052632
YLR337C	0	0	0.032215647600263
YOR198C	0	0	0.0321944809461235
YGR233C	0	0	0.0321733420879842
YBR234C	0	0	0.0321522309711286
YDR050C	0	0	0.0321311475409836
YKR031C	0	0	0.0321100917431193
YGR272C	0	0	0.0320890635232482
YDL195W	0	0	0.0320680628272251
YJL099W	0	0	0.0320470896010464
YBR086C	0	0	0.0320261437908497
YGL063W	0	0	0.0320052253429131
YKR028W	0	0	0.0319843342036554
YOR370C	0	0	0.0319634703196347
YDR137W	0	0	0.0319426336375489
YER001W	0	0	0.0319218241042345
YKR020W	0	0	0.0319010416666667
YDR221W	0	0	0.0318802862719584
YLR078C	0	0	0.0318595578673602
YMR147W	0	1	0.0318595578673602
YIL096C	0	0	0.0318388564002599
YCR009C	0	0	0.0318181818181818
YNL313C	0	0	0.0317975340687865
YIR033W	0	0	0.0317769130998703
YGL250W	0	1	0.0317769130998703
YFR008W	0	0	0.0317563188593649
YDR160W	0	0	0.0317357512953368
YDR395W	0	0	0.0317152103559871
YKL017C	0	0	0.0316946959896507
YDR409W	0	0	0.0316742081447964
YOR151C	0	0	0.0316537467700258
YLL038C	0	0	0.0316333118140736
YAL053W	0	0	0.0316129032258065
YKR059W	0	0	0.0315925209542231
YJR119C	0	0	0.0315721649484536
YDR211W	0	0	0.0315518351577592
YJR144W	0	0	0.0315315315315315
YDR257C	0	1	0.0315315315315315
YLL006W	0	0	0.0315112540192926
YJR088C	0	1	0.0315112540192926
YFL021W	0	0	0.0314910025706941
YDR140W	0	0	0.031470777135517
YOR340C	0	0	0.0314505776636714
YOL149W	0	0	0.0314304041051956
YIL020C	0	0	0.0314102564102564
YKR100C	0	0	0.031390134529148
YML031W	0	0	0.0313700384122919
YBR204C	0	1	0.0313700384122919
YGR049W	0	0	0.0313499680102367
YDL036C	0	0	0.0313299232736573
YPR169W	0	0	0.0313099041533546
YOL023W	0	0	0.0312899106002554
YDL219W	0	0	0.0312699425654116
YNL327W	0	0	0.03125
YDR372C	0	0	0.0312300828553219
YDR420W	0	0	0.0312101910828025
YOR106W	0	0	0.0311903246339911
YBL068W	0	0	0.0311704834605598
YFL029C	0	0	0.0311506675143039
YML076C	0	0	0.031130876747141
YKL213C	0	0	0.0311111111111111
YFL034W	0	1	0.0311111111111111
YDR388W	0	0	0.0310913705583756
YER168C	0	0	0.0310716550412175
YPL065W	0	0	0.0310519645120406
YER030W	0	0	0.0310322989233692
YLR440C	0	0	0.0310126582278481
YLR138W	0	0	0.0309930423782416
YAL048C	0	0	0.0309734513274336
YIL066C	0	0	0.030953885028427
YPR131C	0	0	0.0309343434343434
YGR087C	0	0	0.0309148264984227
YDR423C	0	0	0.0308953341740227
YOR315W	0	0	0.0308758664146188
YGL073W	0	0	0.0308564231738035
YDR478W	0	0	0.0308370044052863
YAL009W	0	0	0.0308176100628931
YDR524C	0	0	0.0307982401005657
YKL127W	0	0	0.0307788944723618
YGR192C	0	0	0.0307595731324545
YBR141C	0	1	0.0307595731324545
YGR251W	0	0	0.0307402760351317
YBR263W	0	0	0.0307210031347962
YPR168W	0	0	0.0307017543859649
YNL022C	0	0	0.0306825297432686
YDR393W	0	0	0.0306633291614518
YIR013C	0	0	0.0306441525953721
YNR038W	0	0	0.030625
YPR176C	0	0	0.0306058713304185
YOR140W	0	0	0.0305867665418227
YKL021C	0	0	0.0305676855895196
YGL229C	0	0	0.0305486284289277
YMR080C	0	0	0.0305295950155763
YIL009W	0	0	0.0305105853051059
YPR107C	0	0	0.030491599253267
YDL226C	0	0	0.0304726368159204
YDR465C	0	0	0.0304536979490367
YDR155C	0	0	0.0304347826086957
YPL066W	0	1	0.0304347826086957
YKR036C	0	0	0.0304158907510863
YGR129W	0	0	0.0303970223325062
YBL086C	0	1	0.0303970223325062
YNL286W	0	0	0.0303781773093614
YBR143C	0	0	0.030359355638166
YNL031C	0	0	0.0303405572755418
YBL021C	0	0	0.0303217821782178
YGR007W	0	0	0.0303030303030303
YLR014C	0	0	0.0302843016069221
YLR047C	0	0	0.0302655960469426
YMR186W	0	0	0.0302469135802469
YEL019C	0	0	0.0302282541640962
YKL082C	0	0	0.030209617755857
YJL014W	0	0	0.0301910043130006
YJR097W	0	0	0.0301724137931034
YDR252W	0	0	0.0301538461538462
YLR292C	0	0	0.0301353013530135
YGL206C	0	0	0.0301167793484942
YMR129W	0	0	0.0300982800982801
YGR158C	0	0	0.0300798035604665
YDR515W	0	0	0.0300613496932515
YGR134W	0	0	0.0300429184549356
YJL087C	0	0	0.0300245098039216
YGR006W	0	0	0.030006123698714
YGL097W	0	0	0.0299877600979192
YPL243W	0	0	0.0299694189602446
YAL035W	0	0	0.0299511002444988
YPL151C	0	0	0.0299328039095907
YAL063C	0	0	0.0299145299145299
YGR198W	0	0	0.0298962782184259
YER143W	0	0	0.0298780487804878
YOR341W	0	0	0.0298598415600244
YEL031W	0	0	0.0298416565164434
YNL123W	0	0	0.0298234936092514
YDR324C	0	0	0.0298053527980535
YDR414C	0	0	0.0297872340425532
YBR062C	0	1	0.0297872340425532
YJR041C	0	0	0.0297691373025516
YOR094W	0	0	0.0297510625379478
YDL205C	0	0	0.0297330097087379
YDR288W	0	0	0.0297149787750152
YML013W	0	0	0.0296969696969697
YLR447C	0	0	0.0296789824348879
YLL054C	0	1	0.0296789824348879
YLR220W	0	0	0.0296610169491525
YGL251C	0	0	0.029643073200242
YDL073W	0	1	0.029643073200242
YGR216C	0	0	0.0296251511487303
YGR199W	0	0	0.029607250755287
YOR069W	0	0	0.0295893719806763
YAL005C	0	0	0.0295715147857574
YJL058C	0	0	0.0295536791314837
YLR026C	0	0	0.029535864978903
YMR201C	0	0	0.0295180722891566
YFR029W	0	0	0.0295003010234798
YCL039W	0	0	0.029482551143201
YNL084C	0	0	0.0294648226097414
YJL031C	0	0	0.0294471153846154
YJL059W	0	0	0.0294294294294294
YPR186C	0	0	0.0294117647058824
YKL125W	0	0	0.0293941211757648
YDR468C	0	0	0.0293764988009592
YHR144C	0	0	0.0293588975434392
YDR117C	0	1	0.0293588975434392
YMR124W	0	1	0.0293588975434392
YPL046C	0	0	0.0293413173652695
YNL103W	0	0	0.0293237582286056
YKR024C	0	0	0.0293062200956938
YBR221C	0	0	0.0292887029288703
YLR018C	0	0	0.0292712066905615
YLR286C	0	0	0.0292537313432836
YNL079C	0	0	0.029236276849642
YOR115C	0	0	0.0292188431723315
YFL007W	0	0	0.0292014302741359
YDR520C	0	1	0.0292014302741359
YDR075W	0	0	0.0291840381179273
YLR401C	0	0	0.0291666666666667
YIL130W	0	1	0.0291666666666667
YEL017W	0	0	0.0291493158834027
YDL064W	0	0	0.0291319857312723
YGR276C	0	0	0.0291146761734997
YOR148C	0	0	0.0290973871733967
YGL150C	0	0	0.029080118694362
YGR120C	0	0	0.0290628706998814
YJL181W	0	1	0.0290628706998814
YDL148C	0	0	0.029045643153527
YDR198C	0	0	0.0290284360189573
YIL034C	0	0	0.0290112492599171
YBR106W	0	0	0.0289940828402367
YKL052C	0	0	0.0289769367238321
YOR227W	0	1	0.0289769367238321
YAL020C	0	0	0.0289598108747045
YDR444W	0	1	0.0289598108747045
YDR330W	0	0	0.0289427052569403
YIL053W	0	0	0.0289256198347107
YOL080C	0	0	0.0289085545722714
YMR155W	0	1	0.0289085545722714
YFR034C	0	0	0.0288915094339623
YDR192C	0	0	0.0288744843842074
YGL005C	0	0	0.0288574793875147
YCL031C	0	0	0.0288404944084756
YCL050C	0	0	0.0288235294117647
YPR042C	0	0	0.0288065843621399
YFL002C	0	0	0.0287896592244418
YGL112C	0	0	0.0287727539635937
YDL029W	0	0	0.0287558685446009
YKR096W	0	1	0.0287558685446009
YGL176C	0	1	0.0287558685446009
YER120W	0	0	0.0287390029325513
YDR108W	0	0	0.0287221570926143
YER147C	0	0	0.028705330990041
YBR114W	0	0	0.0286885245901639
YMR212C	0	0	0.0286717378583967
YDR005C	0	0	0.0286549707602339
YAL038W	0	0	0.0286382232612507
YFR038W	0	1	0.0286382232612507
YJL078C	0	1	0.0286382232612507
YLR059C	0	0	0.0286214953271028
YNL080C	0	0	0.028604786923526
YKL095W	0	0	0.0285880980163361
YPL038W	0	0	0.0285714285714286
YLR308W	0	0	0.0285547785547786
YPL169C	0	0	0.0285381479324403
YOR355W	0	0	0.0285215366705471
YEL030W	0	0	0.0285049447353112
YPR073C	0	0	0.0284883720930233
YLR189C	0	0	0.0284718187100523
YGR042W	0	0	0.0284552845528455
YML036W	0	0	0.028438769587928
YLR117C	0	0	0.0284222737819026
YDR191W	0	0	0.0284057971014493
YML038C	0	0	0.0283893395133256
YNL231C	0	0	0.028372900984366
YLR087C	0	0	0.0283564814814815
YPR049C	0	0	0.0283400809716599
YGL257C	0	0	0.0283236994219653
YHR069C	0	0	0.0283073367995378
YMR063W	0	0	0.0282909930715935
YGL172W	0	0	0.0282746682054241
YHR157W	0	0	0.0282583621683968
YKR019C	0	0	0.0282420749279539
YDR123C	0	0	0.0282258064516129
YHR165C	0	0	0.028209556706966
YDR265W	0	0	0.0281933256616801
YER094C	0	0	0.0281771132834963
YDL190C	0	0	0.0281609195402299
YKR062W	0	0	0.0281447443997702
YNR014W	0	1	0.0281447443997702
YMR283C	0	0	0.0281285878300804
YKR022C	0	0	0.0281124497991968
YBL028C	0	0	0.0280963302752294
YLR102C	0	0	0.028080229226361
YHR204W	0	0	0.0280641466208477
YDR245W	0	0	0.0280480824270177
YDR351W	0	0	0.0280320366132723
YKR064W	0	1	0.0280320366132723
YMR239C	0	0	0.0280160091480846
YCL051W	0	0	0.028
YNL132W	0	0	0.0279840091376356
YOR113W	0	0	0.0279680365296804
YBL002W	0	0	0.0279520821448945
YDR276C	0	0	0.0279361459521095
YDL233W	0	1	0.0279361459521095
YLR405W	0	0	0.0279202279202279
YDL139C	0	1	0.0279202279202279
YOR119C	0	0	0.0279043280182232
YML035C	0	0	0.0278884462151394
YKL020C	0	0	0.027872582480091
YGR130C	0	1	0.027872582480091
YGR145W	0	0	0.0278567367822627
YCR081W	0	0	0.0278409090909091
YBR121C	0	0	0.0278250993753549
YDL201W	0	0	0.0278093076049943
YKR060W	0	0	0.027793533749291
YGL232W	0	0	0.0277777777777778
YNL085W	0	0	0.0277620396600567
YAL051W	0	0	0.0277463193657984
YCR088W	0	0	0.0277306168647425
YHR104W	0	0	0.0277149321266968
YNL180C	0	0	0.0276992651215376
YOR138C	0	0	0.027683615819209
YBR001C	0	0	0.0276679841897233
YOR243C	0	0	0.0276523702031603
YIL021W	0	0	0.0276367738296672
YDR314C	0	0	0.0276211950394589
YNL311C	0	0	0.0276056338028169
YDR280W	0	0	0.0275900900900901
YNL329C	0	0	0.0275745638716939
YDL166C	0	0	0.0275590551181102
YGL078C	0	0	0.0275435637998876
YMR016C	0	0	0.0275280898876404
YDR047W	0	0	0.0275126333520494
YIL110W	0	0	0.0274971941638608
YGL159W	0	1	0.0274971941638608
YDR294C	0	0	0.0274817722938867
YMR211W	0	0	0.0274663677130045
YEL050C	0	0	0.0274509803921569
YNL053W	0	0	0.0274356103023516
YLR063W	0	1	0.0274356103023516
YJL162C	0	1	0.0274356103023516
YDR389W	0	0	0.0274202574146614
YGR202C	0	0	0.0274049217002237
YDL098C	0	0	0.0273896031302404
YDL070W	0	1	0.0273896031302404
YPR052C	0	0	0.0273743016759777
YBR207W	0	0	0.0273590173087661
YDL230W	0	0	0.02734375
YHL012W	0	0	0.0273284997211378
YBL093C	0	0	0.0273132664437012
YJR021C	0	0	0.0272980501392758
YER176W	0	0	0.02728285077951
YDL088C	0	0	0.0272676683361157
YDR291W	0	1	0.0272676683361157
YGR103W	0	0	0.0272525027808676
YDL080C	0	0	0.0272373540856031
YMR005W	0	0	0.0272222222222222
YHL003C	0	0	0.0272071071626874
YKR099W	0	0	0.0271920088790233
YKR038C	0	0	0.0271769273433167
YPL126W	0	0	0.0271618625277162
YCR026C	0	0	0.0271468144044321
YKL086W	0	0	0.0271317829457364
YBR128C	0	0	0.0271167681239624
YCL004W	0	0	0.0271017699115044
YER031C	0	0	0.0270867882808181
YGL110C	0	1	0.0270867882808181
YIL079C	0	0	0.0270718232044199
YER107C	0	0	0.0270568746548868
YDL227C	0	0	0.0270419426048565
YER042W	0	0	0.027027027027027
YFL047W	0	0	0.0270121278941566
YDL035C	0	0	0.0269972451790634
YOL063C	0	0	0.0269823788546256
YIR025W	0	0	0.026967528893781
YKL176C	0	0	0.026952695269527
YDL153C	0	0	0.0269378779549203
YJR052W	0	0	0.0269230769230769
YPR180W	0	0	0.0269082921471719
YGR245C	0	0	0.0268935236004391
YIL033C	0	0	0.0268787712561711
YHL019C	0	0	0.0268640350877193
YER051W	0	0	0.0268493150684932
YNL029C	0	0	0.0268346111719606
YCR032W	0	0	0.0268199233716475
YML057W	0	0	0.0268052516411379
YHR207C	0	1	0.0268052516411379
YGL254W	0	0	0.0267905959540733
YPL067C	0	1	0.0267905959540733
YPL069C	0	0	0.026775956284153
YDR346C	0	0	0.0267613326051338
YNL288W	0	0	0.0267467248908297
YPL254W	0	0	0.0267321331151118
YOR363C	0	0	0.0267175572519084
YDL090C	0	0	0.0267029972752044
YMR208W	0	0	0.0266884531590414
YLR306W	0	0	0.0266739248775177
YJL072C	0	0	0.0266594124047878
YNL045W	0	0	0.0266449157150625
YER119C	0	0	0.0266304347826087
YEL064C	0	0	0.026615969581749
YIL046W	0	0	0.0266015200868621
YLR393W	0	0	0.026587086272382
YIL092W	0	1	0.026587086272382
YOR352W	0	1	0.026587086272382
YER113C	0	1	0.026587086272382
YHR143W	0	0	0.0265726681127983
YBR078W	0	0	0.0265582655826558
YOR274W	0	0	0.0265438786565547
YKL072W	0	1	0.0265438786565547
YJL026W	0	0	0.02652950730915
YML115C	0	0	0.0265151515151515
YDR305C	0	0	0.026500811249324
YML007W	0	0	0.0264864864864865
YGR012W	0	1	0.0264864864864865
YIL119C	0	0	0.0264721772015127
YDR205W	0	0	0.0264578833693305
YKL074C	0	0	0.0264436049649217
YAL015C	0	0	0.0264293419633225
YLR197W	0	0	0.0264150943396226
YGR281W	0	0	0.0264008620689655
YHR114W	0	0	0.0263866451265482
YNL248C	0	0	0.0263724434876211
YDR365C	0	0	0.0263582571274879
YJR001W	0	0	0.0263440860215054
YKL054C	0	0	0.0263299301450833
YMR140W	0	0	0.0263157894736842
[truncated: 3,790 more rows]
