# Supplementary material for: Computationally Driven, Quantitative Experiments Discover Genes Required for Mitochondrial Biogenesis
Source: PLoS Genet. 2009 Mar 20;5(3):e1000407. doi: 10.1371/journal.pgen.1000407 (PMC2648979; doi:10.1371/journal.pgen.1000407)
Supplement: Dataset S2 — Top 100 novel ensemble predictions for additional yeast biological processes. A zip file containing 387 tab-delimited text files of the ensemble predictions for the indicated Gene Ontology Biological Process Term. (21.70 MB GZ) [file pgen.1000407.s013.gz › GO_0000080.txt]

ORF	AnnotatedToTerm?	Uncharacterized_04152007?	Precision
YGR274C	1	0	1.0
YMR227C	1	0	1.0
YCR042C	1	0	1.0
YPL011C	1	0	1.0
YDR167W	1	0	1.0
YMR236W	1	0	1.0
YML114C	0	0	0.888888888888889
YDR145W	1	0	0.888888888888889
YBR198C	1	0	0.888888888888889
YMR005W	0	0	0.833333333333333
YML015C	1	0	0.833333333333333
YML098W	1	0	0.833333333333333
YER148W	0	0	0.8
YPL129W	1	0	0.8
YGL112C	1	0	0.8
YDR448W	0	0	0.75
YGR252W	0	0	0.705882352941177
YLR055C	0	0	0.666666666666667
YOL148C	0	0	0.631578947368421
YDR392W	0	0	0.6
YBR081C	0	0	0.571428571428571
YHR099W	0	0	0.545454545454545
YPL254W	0	0	0.521739130434783
YPR072W	0	0	0.5
YER111C	0	0	0.48
YDR176W	0	0	0.461538461538462
YMR223W	0	0	0.444444444444444
YCR093W	0	0	0.428571428571429
YCL010C	0	0	0.413793103448276
YOR290C	0	0	0.4
YER164W	0	0	0.387096774193548
YGL066W	0	0	0.375
YER022W	0	0	0.363636363636364
YDL140C	0	0	0.352941176470588
YPL047W	0	0	0.342857142857143
YPL016W	0	0	0.333333333333333
YEL009C	0	0	0.324324324324324
YPR119W	0	0	0.315789473684211
YBR289W	0	0	0.307692307692308
YLR399C	0	0	0.3
YHR041C	0	0	0.292682926829268
YJL115W	0	0	0.285714285714286
YOR151C	0	0	0.27906976744186
YHR023W	0	0	0.272727272727273
YNL236W	0	0	0.266666666666667
YOR174W	0	0	0.260869565217391
YGR092W	0	0	0.25531914893617
YGL116W	0	0	0.25
YER032W	0	0	0.244897959183673
YPR086W	0	0	0.24
YOL004W	0	0	0.235294117647059
YDL165W	0	0	0.230769230769231
YOL135C	0	0	0.226415094339623
YGL150C	0	0	0.222222222222222
YER068W	0	0	0.218181818181818
YPL082C	0	0	0.214285714285714
YBR253W	0	0	0.210526315789474
YGL021W	0	0	0.206896551724138
YPL116W	0	0	0.203389830508475
YLR190W	0	0	0.2
YIL038C	0	0	0.19672131147541
YOR025W	0	0	0.193548387096774
YPL235W	0	0	0.19047619047619
YDR216W	0	0	0.1875
YPL248C	0	0	0.184615384615385
YML034W	0	0	0.181818181818182
YDR096W	0	0	0.17910447761194
YBR049C	0	0	0.176470588235294
YLL015W	0	0	0.173913043478261
YOR058C	0	0	0.171428571428571
YKL058W	0	0	0.169014084507042
YPR189W	0	0	0.166666666666667
YLR182W	0	0	0.164383561643836
YPL242C	0	0	0.162162162162162
YDR190C	0	0	0.16
YNR052C	0	0	0.157894736842105
YNL068C	0	0	0.155844155844156
YJL051W	0	1	0.155844155844156
YAR018C	0	0	0.153846153846154
YPL256C	0	0	0.151898734177215
YDL160C	0	0	0.15
YMR032W	0	0	0.148148148148148
YJL176C	0	0	0.146341463414634
YPR034W	0	0	0.144578313253012
YOL051W	0	0	0.142857142857143
YDL155W	0	0	0.141176470588235
YLR166C	0	0	0.13953488372093
YOL081W	0	0	0.137931034482759
YHR205W	0	0	0.136363636363636
YIL106W	0	0	0.134831460674157
YGR104C	0	0	0.133333333333333
YPL128C	0	0	0.131868131868132
YML119W	0	1	0.131868131868132
YDR457W	0	0	0.130434782608696
YBR160W	0	0	0.129032258064516
YDR170C	0	0	0.127659574468085
YNR023W	0	0	0.126315789473684
YPL141C	0	1	0.126315789473684
YDL127W	0	0	0.125
YBR138C	0	1	0.125
YLR418C	0	0	0.123711340206186
YLR384C	0	0	0.122448979591837
YHR152W	0	0	0.121212121212121
YDR496C	0	0	0.12
YGR108W	0	0	0.118811881188119
YDL108W	0	0	0.117647058823529
YML010W	0	0	0.116504854368932
YGR134W	0	0	0.115384615384615
YJR092W	0	0	0.114285714285714
YGL151W	0	0	0.113207547169811
YDL195W	0	0	0.11214953271028
YCR077C	0	0	0.111111111111111
YLR371W	0	0	0.110091743119266
YLR176C	0	0	0.109090909090909
YBL052C	0	0	0.108108108108108
YKR001C	0	0	0.107438016528926
YGL023C	0	0	0.107438016528926
YDR485C	0	0	0.107438016528926
YMR043W	0	0	0.107438016528926
YDL014W	0	0	0.107438016528926
YCR084C	0	0	0.107438016528926
YBR202W	0	0	0.107438016528926
YGL025C	0	0	0.107438016528926
YBR279W	0	0	0.107438016528926
YKL203C	1	0	0.107438016528926
YER167W	0	0	0.10655737704918
YML103C	0	0	0.105691056910569
YML104C	0	0	0.104838709677419
YER166W	0	0	0.104
YHR030C	0	0	0.103174603174603
YGL244W	0	0	0.102362204724409
YOR194C	0	0	0.1015625
YER093C	0	0	0.10077519379845
YGR184C	0	0	0.1
YPR056W	0	0	0.099236641221374
YIL126W	0	0	0.0984848484848485
YOL078W	0	0	0.0977443609022556
YHR170W	0	0	0.0970149253731343
YNL047C	0	0	0.0962962962962963
YDL179W	0	0	0.0955882352941176
YOL138C	0	0	0.0948905109489051
YJL127C	0	0	0.0942028985507246
YLR071C	0	0	0.0935251798561151
YGR100W	0	0	0.0928571428571429
YPL085W	0	0	0.0921985815602837
YNL323W	0	0	0.0915492957746479
YBR154C	0	0	0.0909090909090909
YLR272C	0	0	0.0902777777777778
YNL006W	0	0	0.0896551724137931
YCR038C	0	0	0.089171974522293
YAL040C	0	0	0.089171974522293
YMR037C	0	0	0.089171974522293
YOR048C	0	0	0.089171974522293
YGR005C	0	0	0.089171974522293
YIL131C	0	0	0.089171974522293
YBR140C	0	0	0.089171974522293
YNL059C	0	0	0.089171974522293
YML035C	0	0	0.089171974522293
YPL268W	0	0	0.089171974522293
YOR256C	0	0	0.089171974522293
YJR066W	1	0	0.089171974522293
YPL049C	0	0	0.0886075949367089
YGL130W	0	0	0.0880503144654088
YGL086W	0	0	0.0875
YBR038W	0	0	0.0869565217391304
YMR068W	0	0	0.0864197530864197
YHL025W	0	0	0.0858895705521472
YDR073W	0	0	0.0853658536585366
YAL024C	0	0	0.0848484848484849
YAL013W	0	0	0.0843373493975904
YGL195W	0	0	0.0838323353293413
YOL070C	0	1	0.0838323353293413
YIL105C	0	0	0.0833333333333333
YAL043C	0	0	0.0828402366863905
YFR037C	0	0	0.0823529411764706
YER040W	0	0	0.0818713450292398
YIL103W	0	0	0.0813953488372093
YLR045C	0	0	0.0809248554913295
YGL133W	0	0	0.0804597701149425
YKL139W	0	0	0.08
YGL207W	0	0	0.0795454545454545
YKR002W	0	0	0.0790960451977401
YBR111W-A	0	0	0.0786516853932584
YDL058W	0	0	0.0782122905027933
YML052W	0	0	0.0777777777777778
YBR215W	0	0	0.0773480662983425
YPL167C	0	0	0.0769230769230769
YOR064C	0	0	0.0765027322404372
YOL149W	0	0	0.0760869565217391
YPR052C	0	0	0.0756756756756757
YDR143C	0	0	0.0752688172043011
YML049C	0	0	0.0748663101604278
YEL015W	0	0	0.074468085106383
YJL081C	0	0	0.0740740740740741
YIR023W	0	0	0.0736842105263158
YAL056W	0	0	0.0732984293193717
YPL042C	0	0	0.0729166666666667
YIL158W	0	1	0.0729166666666667
YLL024C	0	0	0.0725388601036269
YJL140W	0	0	0.0721649484536082
YFR013W	0	0	0.0717948717948718
YML099C	0	0	0.0714285714285714
YMR190C	0	0	0.0710659898477157
YPL158C	0	1	0.0710659898477157
YMR162C	0	0	0.0707070707070707
YJL092W	0	0	0.0703517587939698
YKL201C	0	0	0.07
YCL066W	0	0	0.0696517412935323
YKR010C	0	0	0.0693069306930693
YMR001C	0	0	0.0689655172413793
YGR116W	0	0	0.0686274509803922
YLR451W	0	0	0.0682926829268293
YCR040W	0	0	0.0679611650485437
YAL034C	0	1	0.0679611650485437
YNL330C	0	0	0.0676328502415459
YCR039C	0	0	0.0673076923076923
YGL089C	0	0	0.0669856459330144
YKL191W	0	0	0.0666666666666667
YKL010C	0	0	0.0663507109004739
YDR208W	0	0	0.0660377358490566
YJR004C	0	0	0.0657276995305164
YCL067C	0	0	0.0654205607476635
YGR054W	0	0	0.0651162790697674
YGR200C	0	0	0.0648148148148148
YFL027C	0	0	0.0645161290322581
YMR036C	0	0	0.0642201834862385
YKR084C	0	0	0.0639269406392694
YPL086C	0	0	0.0636363636363636
YPL187W	0	0	0.0633484162895928
YPR070W	0	0	0.0630630630630631
YML069W	0	0	0.0630252100840336
YGR270W	0	0	0.0630252100840336
YJL005W	0	0	0.0630252100840336
YGL085W	0	1	0.0630252100840336
YGR186W	0	0	0.0630252100840336
YKL178C	0	0	0.0630252100840336
YLR052W	0	0	0.0630252100840336
YCR096C	0	1	0.0630252100840336
YLR040C	0	1	0.0630252100840336
YIL022W	0	0	0.0630252100840336
YGR086C	0	0	0.0630252100840336
YER112W	0	0	0.0630252100840336
YNL288W	0	0	0.0630252100840336
YGL090W	0	0	0.0630252100840336
YDL047W	0	0	0.0630252100840336
YGL083W	0	1	0.0630252100840336
YGR246C	0	0	0.0630252100840336
YMR033W	0	0	0.0630252100840336
YPL155C	0	0	0.0630252100840336
YLR361C	1	0	0.0630252100840336
YLR454W	0	1	0.0630252100840336
YER179W	0	0	0.0627615062761506
YHR052W	0	0	0.0625
YLR116W	0	0	0.0622406639004149
YDR378C	0	0	0.0619834710743802
YKL209C	0	0	0.0617283950617284
YOR076C	0	0	0.0614754098360656
YNL058C	0	1	0.0614754098360656
YDR207C	0	0	0.0612244897959184
YDR188W	0	0	0.0609756097560976
YDL106C	0	0	0.0607287449392713
YFL013C	0	0	0.0604838709677419
YNL297C	0	0	0.0602409638554217
YGL013C	0	0	0.06
YPL031C	0	0	0.0597609561752988
YCR072C	0	0	0.0595238095238095
YEL043W	0	1	0.0595238095238095
YLR129W	0	0	0.0592885375494071
YHR073W	0	0	0.0590551181102362
YJR140C	0	0	0.0588235294117647
YDR334W	0	0	0.05859375
YNL222W	0	0	0.0583657587548638
YHR119W	0	0	0.0581395348837209
YPR168W	0	0	0.0579150579150579
YDR308C	0	0	0.0576923076923077
YLR438C-A	0	0	0.0574712643678161
YNL030W	0	0	0.0572519083969466
YER110C	0	0	0.0570342205323194
YKR054C	0	0	0.0568181818181818
YBL034C	0	0	0.0566037735849057
YMR216C	0	0	0.056390977443609
YPL180W	0	0	0.0561797752808989
YGR089W	0	0	0.0559701492537313
YKL021C	0	0	0.0557620817843866
YBR229C	0	0	0.0555555555555556
YNL039W	0	0	0.0553505535055351
YGL213C	0	0	0.0551470588235294
YDR301W	0	0	0.0549450549450549
YJL194W	0	0	0.0547445255474453
YGR229C	0	0	0.0545454545454545
YBL105C	0	0	0.0543478260869565
YHR186C	0	0	0.0541516245487365
YBL026W	0	0	0.0539568345323741
YGL073W	0	0	0.0537634408602151
YFL008W	0	0	0.0535714285714286
YMR172W	0	0	0.0533807829181495
YAL020C	0	0	0.0531914893617021
YLR305C	0	0	0.0530035335689046
YKR072C	0	0	0.0528169014084507
YOR123C	0	0	0.0526315789473684
YMR065W	0	0	0.0524475524475524
YPL101W	0	0	0.0522648083623693
YJR094C	0	0	0.0520833333333333
YMR061W	0	0	0.0519031141868512
YBL061C	0	0	0.0517241379310345
YHR082C	0	0	0.0515463917525773
YHR164C	0	0	0.0513698630136986
YNR011C	0	0	0.0511945392491468
YMR176W	0	0	0.0510204081632653
YOR304W	0	0	0.0508474576271186
YBR089C-A	0	0	0.0506756756756757
YMR273C	0	0	0.0505050505050505
YOL006C	0	0	0.0503355704697987
YHR058C	0	0	0.0501672240802676
YDR054C	0	0	0.05
YER092W	0	1	0.05
YGR275W	0	0	0.0498338870431894
YLR079W	0	0	0.0496688741721854
YKL023W	0	1	0.0496688741721854
YDR295C	0	0	0.0495049504950495
YNL167C	0	0	0.0493421052631579
YFL009W	0	0	0.0491803278688525
YPR054W	0	0	0.0490196078431373
YNR010W	0	0	0.0488599348534202
YKL059C	0	0	0.0487012987012987
YLR277C	0	0	0.0485436893203883
YDR364C	0	0	0.0483870967741935
YGL032C	0	0	0.0482315112540193
YFR031C	0	0	0.0481927710843374
YMR044W	0	0	0.0481927710843374
YDR463W	0	0	0.0481927710843374
YHR166C	0	0	0.0481927710843374
YGL227W	0	0	0.0481927710843374
YPL055C	0	0	0.0481927710843374
YDL006W	0	0	0.0481927710843374
YDR195W	0	0	0.0481927710843374
YHL034C	0	0	0.0481927710843374
YKL112W	0	0	0.0481927710843374
YGL043W	0	0	0.0481927710843374
YLR106C	0	0	0.0481927710843374
YDR113C	0	0	0.0481927710843374
YBL103C	0	0	0.0481927710843374
YER029C	0	0	0.0481927710843374
YCR089W	0	0	0.0481927710843374
YLR115W	0	0	0.0481927710843374
YNL267W	0	0	0.0481927710843374
YDL002C	0	0	0.0481927710843374
YMR127C	0	0	0.0481927710843374
YLR131C	1	0	0.0481927710843374
YBR225W	0	1	0.0481927710843374
YCL029C	0	0	0.048048048048048
YBR009C	0	0	0.0479041916167665
YDR159W	0	0	0.0477611940298507
YBR083W	0	0	0.0476190476190476
YJL170C	0	0	0.0474777448071217
YKR048C	0	0	0.0473372781065089
YNL091W	0	0	0.0471976401179941
YDR310C	0	0	0.0470588235294118
YMR112C	0	0	0.0469208211143695
YLR226W	0	0	0.0467836257309941
YDR461W	0	0	0.0466472303206997
YBR040W	0	0	0.0465116279069767
YPR161C	0	0	0.0463768115942029
YOR141C	0	1	0.0463768115942029
YHR005C	0	0	0.046242774566474
YAL017W	0	0	0.0461095100864553
YLR148W	0	0	0.0459770114942529
YDR311W	0	0	0.0458452722063037
YMR200W	0	0	0.0457142857142857
YOR101W	0	0	0.0455840455840456
YLR086W	0	0	0.0454545454545455
YML047C	0	0	0.0453257790368272
YLR373C	0	0	0.0451977401129944
YNL229C	0	0	0.0450704225352113
YOL072W	0	0	0.0449438202247191
YDR044W	0	0	0.0448179271708683
YIL031W	0	0	0.0446927374301676
YKL125W	0	0	0.0445682451253482
YHR118C	0	0	0.0444444444444444
YNL147W	0	0	0.0443213296398892
YGL099W	0	0	0.0441988950276243
YFL024C	0	0	0.0440771349862259
YDR153C	0	0	0.043956043956044
YBR055C	0	0	0.0438356164383562
YER165W	0	0	0.0437158469945355
YBR095C	0	0	0.0435967302452316
YJR022W	0	0	0.0434782608695652
YMR199W	0	0	0.043360433604336
YNL279W	0	0	0.0432432432432432
YIL021W	0	0	0.0431266846361186
YIL097W	0	0	0.043010752688172
YDR125C	0	0	0.0428954423592493
YGR264C	0	0	0.0427807486631016
YDL074C	0	0	0.0426666666666667
YER161C	0	0	0.0425531914893617
YGR117C	0	1	0.0425531914893617
YDR189W	0	0	0.0424403183023873
YGL003C	0	0	0.0423280423280423
YPL193W	0	0	0.0422163588390501
YIL015W	0	0	0.0421052631578947
YHR085W	0	0	0.041994750656168
YBR123C	0	0	0.0418848167539267
YJL110C	0	0	0.0417754569190601
YOL145C	0	0	0.0416666666666667
YDL224C	0	0	0.0415584415584416
YFL047W	0	0	0.0414507772020725
YBR002C	0	0	0.041343669250646
YPL156C	0	0	0.0412371134020619
YBR130C	0	0	0.0411311053984576
YNL188W	0	0	0.041025641025641
YFL017C	0	0	0.040920716112532
YNL299W	0	0	0.0408163265306122
YLR042C	0	1	0.0408163265306122
YNL145W	0	0	0.0407124681933842
YKR086W	0	0	0.0406091370558376
YIL017C	0	0	0.0405063291139241
YDL005C	0	0	0.0404040404040404
YBL093C	0	0	0.0403022670025189
YDR404C	0	0	0.0402010050251256
YCL039W	0	0	0.0401002506265664
YOR188W	0	0	0.04
YJL011C	0	0	0.0399002493765586
YDR217C	0	0	0.0398009950248756
YLR033W	0	0	0.0397022332506203
YGR218W	0	0	0.0396039603960396
YPL192C	0	0	0.0395061728395062
YLL043W	0	0	0.0394088669950739
YNL216W	0	0	0.0393120393120393
YGL168W	0	0	0.0392156862745098
YDR052C	0	0	0.039119804400978
YLR039C	0	0	0.0390243902439024
YMR075W	0	0	0.0389294403892944
YLR150W	0	0	0.0388349514563107
YDR410C	0	0	0.0387409200968523
YPL115C	0	0	0.0386473429951691
YJR060W	0	0	0.0385542168674699
YML041C	0	0	0.0384615384615385
YGL241W	0	0	0.0383693045563549
YOR189W	0	1	0.0383693045563549
YDL101C	0	0	0.0382775119617225
YPR013C	0	1	0.0382775119617225
YFR028C	0	0	0.0381861575178998
YKR008W	0	0	0.0380952380952381
YMR128W	0	0	0.0380047505938242
YGL246C	0	0	0.037914691943128
YKL088W	0	0	0.0378250591016548
YBR136W	0	0	0.0377358490566038
YPR141C	0	0	0.0376470588235294
YPL146C	0	0	0.0375586854460094
YOR038C	0	0	0.0374707259953162
YBR231C	0	0	0.0373831775700935
YPR190C	0	0	0.0372960372960373
YCL027W	0	0	0.0372093023255814
YPR178W	0	0	0.037122969837587
YNL278W	0	0	0.037037037037037
YER016W	0	0	0.0369515011547344
YPL105C	0	1	0.0369515011547344
YOL005C	0	0	0.0368663594470046
YNL221C	0	0	0.0367816091954023
YIL143C	0	0	0.036697247706422
YDR103W	0	0	0.0366132723112128
YER151C	0	0	0.0365296803652968
YDR381W	0	0	0.0364464692482916
YML102W	0	0	0.0363636363636364
YKL173W	0	0	0.036281179138322
YBL016W	0	0	0.0362473347547974
YHR084W	0	0	0.0362473347547974
YLR085C	0	0	0.0362473347547974
YOL093W	0	0	0.0362473347547974
YMR091C	0	0	0.0362473347547974
YLR398C	0	0	0.0362473347547974
YDR124W	0	1	0.0362473347547974
YPR187W	0	0	0.0362473347547974
YDR137W	0	0	0.0362473347547974
YER146W	0	0	0.0362473347547974
YIL115C	0	0	0.0362473347547974
YDR168W	0	0	0.0362473347547974
YDR138W	0	0	0.0362473347547974
YDR325W	0	0	0.0362473347547974
YGR280C	0	0	0.0362473347547974
YMR232W	0	0	0.0362473347547974
YJL047C	0	0	0.0362473347547974
YDL043C	0	0	0.0362473347547974
YML046W	0	0	0.0362473347547974
YNL118C	0	0	0.0362473347547974
YFL026W	0	0	0.0362473347547974
YNR044W	0	0	0.0362473347547974
YHR165C	0	0	0.0362473347547974
YDR162C	0	0	0.0362473347547974
YHR191C	0	0	0.0362473347547974
YBR105C	0	0	0.0362473347547974
YER169W	0	0	0.0362473347547974
YHL007C	0	0	0.0362473347547974
YDR146C	1	0	0.0362473347547974
YER172C	0	0	0.0361702127659574
YJL106W	0	0	0.0360934182590234
YGL094C	0	0	0.0360169491525424
YKL062W	0	0	0.0359408033826638
YDR174W	0	0	0.0358649789029536
YJL084C	0	1	0.0358649789029536
YDR173C	0	0	0.0357894736842105
YHR088W	0	0	0.0357142857142857
YPL190C	0	0	0.0356394129979036
YBL008W	0	0	0.0355648535564854
YKL020C	0	0	0.0354906054279749
YDR292C	0	0	0.0354166666666667
YDR150W	0	0	0.0353430353430353
YBR264C	0	0	0.0352697095435685
YAL011W	0	0	0.0351966873706004
YHR031C	0	0	0.0351239669421488
YLR403W	0	0	0.0350515463917526
YOL089C	0	0	0.0349794238683128
YDR303C	0	0	0.0349075975359343
YIL068C	0	0	0.0348360655737705
YNL314W	0	0	0.0347648261758691
YDR255C	0	0	0.0346938775510204
YBR036C	0	0	0.0346232179226069
YKR082W	0	0	0.0345528455284553
YML080W	0	0	0.0344827586206897
YBL054W	0	0	0.034412955465587
YMR014W	0	0	0.0343434343434343
YGR047C	0	0	0.0342741935483871
YHR158C	0	0	0.03420523138833
YPR112C	0	0	0.034136546184739
YIL037C	0	0	0.0340681362725451
YGL190C	0	0	0.034
YDL150W	0	0	0.0339321357285429
YER114C	0	0	0.0338645418326693
YER122C	0	0	0.0337972166998012
YBR245C	0	0	0.0337301587301587
YNL298W	0	0	0.0336633663366337
YOR308C	0	0	0.033596837944664
YBR115C	0	0	0.0335305719921105
YLR051C	0	0	0.0334645669291339
YPR181C	0	0	0.0333988212180747
YPL204W	0	0	0.0333333333333333
YPL243W	0	0	0.0332681017612524
YDR335W	0	0	0.033203125
YIL026C	0	0	0.0331384015594542
YNL273W	0	0	0.0330739299610895
YOR272W	0	0	0.0330097087378641
YKL022C	0	0	0.0329457364341085
YJL122W	0	0	0.0328820116054159
YGR113W	0	0	0.0328185328185328
YOR026W	0	0	0.0327552986512524
YDR028C	0	0	0.0326923076923077
YIL046W	0	0	0.0326295585412668
YGL174W	0	0	0.0325670498084291
YNL308C	0	0	0.0325047801147228
YIR006C	0	0	0.0324427480916031
YNL271C	0	0	0.0323809523809524
YDR081C	0	0	0.032319391634981
YLR240W	0	0	0.032258064516129
YCL016C	0	0	0.0321969696969697
YMR129W	0	0	0.0321361058601134
YOL001W	0	0	0.0320754716981132
YBR237W	0	0	0.032015065913371
YPR135W	0	0	0.0319548872180451
YOR110W	0	0	0.0318949343339587
YBR102C	0	0	0.0318352059925094
YBR267W	0	0	0.0317757009345794
YDL125C	0	0	0.0317164179104478
YNR051C	0	0	0.031657355679702
YDR180W	0	0	0.0315985130111524
YBL084C	0	0	0.0315398886827458
YGR276C	0	0	0.0314814814814815
YOR061W	0	0	0.0314232902033272
YML032C	0	0	0.0313653136531365
YNL272C	0	0	0.0313075506445672
YMR131C	0	0	0.03125
YNR054C	0	0	0.0311926605504587
YOL034W	0	0	0.0311355311355311
YLR095C	0	0	0.0310786106032907
YJL203W	0	0	0.031021897810219
YDR299W	0	0	0.0309653916211293
YBR097W	0	0	0.0309090909090909
YMR012W	0	0	0.0308529945553539
YGL070C	0	0	0.0307971014492754
YER013W	0	0	0.0307414104882459
YHR143W-A	0	0	0.0306859205776173
YPL253C	0	0	0.0306306306306306
YKR056W	0	0	0.0305755395683453
YMR078C	0	0	0.0305206463195691
YBR103W	0	0	0.0304659498207885
YKL189W	0	0	0.0304114490161002
YOR269W	0	0	0.0303571428571429
YNL110C	0	0	0.0303030303030303
YOL144W	0	0	0.0302491103202847
YAL041W	0	0	0.0301953818827709
YBL091C	0	0	0.0301418439716312
YDR339C	0	0	0.0300884955752212
YOR204W	0	0	0.0300353356890459
YKL032C	0	0	0.0299823633156966
YAL019W	0	0	0.0299295774647887
YKL038W	0	0	0.0298769771528998
YHR065C	0	0	0.0298245614035088
YBR188C	0	0	0.0297723292469352
YJR093C	0	0	0.0297202797202797
YIL019W	0	0	0.0296684118673647
YKL028W	0	0	0.029616724738676
YNL054W	0	0	0.0295652173913043
YBL023C	0	0	0.0295138888888889
YPL217C	0	0	0.0294627383015598
YJL030W	0	0	0.0294117647058824
YCL031C	0	0	0.0293609671848014
YIL142W	0	0	0.0293103448275862
YDR293C	0	0	0.0292598967297762
YBR257W	0	0	0.0292096219931271
YJL157C	0	0	0.0291595197255575
YGL171W	0	0	0.0291095890410959
YGL122C	0	0	0.0290598290598291
YNL166C	0	0	0.0290102389078498
YAL032C	0	0	0.0289608177172061
YOR212W	0	0	0.0289115646258503
YKL179C	0	0	0.0288624787775891
YOR216C	0	0	0.0288135593220339
YCL011C	0	0	0.0287648054145516
YDR309C	0	0	0.0287162162162162
YDR225W	0	0	0.0286677908937605
YPR173C	0	0	0.0286195286195286
YMR285C	0	0	0.0285714285714286
YPR120C	0	0	0.0285234899328859
YGR078C	0	0	0.0284757118927973
YMR093W	0	0	0.0284280936454849
YKL005C	0	0	0.0283806343906511
YAL026C	0	0	0.0283333333333333
YMR070W	0	0	0.0282861896838602
YMR288W	0	0	0.0282392026578073
YLL021W	0	0	0.0281923714759536
YBL017C	0	0	0.0281456953642384
YJL014W	0	0	0.028099173553719
YNL062C	0	0	0.0280528052805281
YGL167C	0	0	0.028006589785832
YOR075W	0	0	0.0279605263157895
YNL103W	0	0	0.0279146141215107
YNL172W	0	0	0.0278688524590164
YIL104C	0	0	0.027823240589198
YDR267C	0	1	0.027823240589198
YIL035C	0	0	0.0277777777777778
YLR114C	0	0	0.0277324632952692
YOL012C	0	0	0.0276872964169381
YFL021W	0	0	0.0276422764227642
YKR090W	0	0	0.0275974025974026
YBL036C	0	0	0.0275526742301459
YLR357W	0	0	0.0275080906148867
YML062C	0	0	0.0274636510500808
YOR179C	0	0	0.0274193548387097
YOR195W	0	0	0.0273752012882448
YDR163W	0	0	0.0273311897106109
YDL225W	0	0	0.0272873194221509
YDR165W	0	0	0.0272435897435897
YPL083C	0	0	0.0272
YOR089C	0	0	0.0271565495207668
YDR324C	0	0	0.0271132376395534
YLR430W	0	0	0.0270700636942675
YOR206W	0	0	0.027027027027027
YPL138C	0	0	0.026984126984127
YGR278W	0	0	0.0269413629160063
YIR019C	0	0	0.0268987341772152
YDR184C	0	0	0.0268562401263823
YER168C	0	0	0.026813880126183
YFL001W	0	0	0.0267716535433071
YML065W	0	0	0.0267295597484277
YNL027W	0	0	0.0266875981161695
YKL135C	0	0	0.0266457680250784
YBR288C	0	0	0.02660406885759
YER171W	0	0	0.0265625
YGR192C	0	0	0.0265210608424337
YMR016C	0	0	0.0264797507788162
YPR104C	0	0	0.0264385692068429
YOR145C	0	0	0.0263975155279503
YIL033C	0	0	0.0263565891472868
YPR133C	0	0	0.0263157894736842
YNL251C	0	0	0.0262751159196291
YNL258C	0	0	0.0262345679012346
YBL046W	0	0	0.0261941448382126
YOR116C	0	0	0.0261538461538462
YJL098W	0	0	0.0261136712749616
YOR326W	0	0	0.0260736196319018
YJL187C	0	0	0.0260336906584992
YBL088C	0	0	0.0259938837920489
YBR236C	0	0	0.0259541984732824
YMR179W	0	0	0.0259146341463415
YBR166C	0	0	0.0258751902587519
YEL016C	0	0	0.0258358662613982
YJL024C	0	0	0.0257966616084977
YMR048W	0	0	0.0257575757575758
YER008C	0	0	0.0257186081694402
YBR023C	0	0	0.0256797583081571
YEL061C	0	0	0.0256410256410256
YKL014C	0	0	0.0256024096385542
YML076C	0	0	0.0255639097744361
YBL028C	0	0	0.0255555555555556
YLR335W	0	0	0.0255555555555556
YLL008W	0	0	0.0255555555555556
YAL001C	0	0	0.0255555555555556
YDR443C	0	0	0.0255555555555556
YPR016C	0	0	0.0255555555555556
YDL063C	0	0	0.0255555555555556
YDR432W	0	0	0.0255555555555556
YOL139C	0	0	0.0255555555555556
YIL020C	0	0	0.0255555555555556
YKL012W	0	0	0.0255555555555556
YPL239W	0	0	0.0255555555555556
YGL044C	0	0	0.0255555555555556
YBR276C	0	0	0.0255555555555556
YPL075W	0	0	0.0255555555555556
YFR002W	0	0	0.0255555555555556
YPL045W	0	0	0.0255555555555556
YNL199C	0	0	0.0255555555555556
YJR089W	0	0	0.0255555555555556
YJL124C	0	0	0.0255555555555556
YKL009W	0	0	0.0255555555555556
YKL143W	0	0	0.0255555555555556
YNL132W	0	0	0.0255555555555556
YMR109W	0	0	0.0255555555555556
YNL025C	0	0	0.0255555555555556
YML007W	0	0	0.0255555555555556
YPL232W	0	0	0.0255555555555556
YLR336C	0	0	0.0255555555555556
YIL127C	0	0	0.0255555555555556
YDL143W	0	0	0.0255555555555556
YLR321C	0	0	0.0255555555555556
YLR103C	0	0	0.0255555555555556
YER127W	0	0	0.0255555555555556
YHR077C	0	0	0.0255555555555556
YOL054W	0	0	0.0255555555555556
YDR407C	0	0	0.0255555555555556
YLR026C	0	0	0.0255555555555556
YER126C	0	0	0.0255555555555556
YGL166W	0	0	0.0255555555555556
YBR195C	0	0	0.0255555555555556
YLR452C	0	0	0.0255555555555556
YKL145W	0	0	0.0255555555555556
YDR460W	0	0	0.0255555555555556
YPR055W	0	0	0.0255555555555556
YOL041C	0	0	0.0255555555555556
YOR330C	0	0	0.0255555555555556
YHR196W	0	0	0.0255555555555556
YOR156C	0	0	0.0255555555555556
YBL051C	0	0	0.0255555555555556
YBR133C	0	0	0.0255555555555556
YMR164C	0	0	0.0255555555555556
YDR449C	0	0	0.0255555555555556
YDR183W	0	0	0.0255555555555556
YJR031C	0	0	0.0255555555555556
YLR410W	0	0	0.0255555555555556
YDL031W	0	0	0.0255555555555556
YMR004W	0	0	0.0255555555555556
YDR228C	0	0	0.0255555555555556
YLR222C	0	0	0.0255555555555556
YBR153W	0	0	0.0255555555555556
YBL063W	0	0	0.0255555555555556
YPL157W	0	0	0.0255555555555556
YOL010W	0	0	0.0255555555555556
YBR131W	0	0	0.0255555555555556
YMR125W	0	0	0.0255555555555556
YGR179C	0	0	0.0255555555555556
YGR094W	0	0	0.0255555555555556
YHL009C	0	0	0.0255555555555556
YCR094W	1	0	0.0255555555555556
YMR277W	0	0	0.0255555555555556
YKR031C	0	0	0.0255555555555556
YDR147W	0	0	0.0255555555555556
YOR148C	0	0	0.0255555555555556
YKL048C	0	0	0.0255555555555556
YMR268C	0	0	0.0255555555555556
YOL123W	0	0	0.0255555555555556
YBR167C	0	0	0.0255555555555556
YCL059C	0	0	0.0255555555555556
YDR464W	0	0	0.0255555555555556
YBL079W	0	0	0.0255555555555556
YGR049W	0	0	0.0255555555555556
YBR057C	0	0	0.0255555555555556
YLR165C	0	0	0.0255555555555556
YBR271W	0	0	0.0255555555555556
YGL071W	0	0	0.0255555555555556
YDR240C	0	0	0.0255555555555556
YOR191W	0	0	0.0255555555555556
YHR187W	0	0	0.0255555555555556
YIL112W	0	0	0.0255555555555556
YHR062C	0	0	0.0255555555555556
YPL151C	0	0	0.0255555555555556
YER095W	0	0	0.0255555555555556
YNL154C	0	0	0.0255555555555556
YLR383W	0	0	0.0255555555555556
YJL222W	0	0	0.0255555555555556
YKR024C	0	0	0.0255555555555556
YDL132W	0	0	0.0255555555555556
YPR088C	0	0	0.0255555555555556
YJL207C	0	0	0.0255555555555556
YOL066C	0	0	0.0255555555555556
YHR040W	0	0	0.0255555555555556
YPR057W	0	0	0.0255555555555556
YNL158W	0	0	0.0255555555555556
YOR129C	0	0	0.0255555555555556
YOR207C	0	0	0.0255555555555556
YDL117W	0	0	0.0255555555555556
YLR319C	0	0	0.0255555555555556
YOR069W	0	0	0.0255555555555556
YGL216W	0	0	0.0255555555555556
YKL149C	0	0	0.0255555555555556
YLR126C	0	0	0.0255555555555556
YDL088C	0	0	0.0255555555555556
YOR353C	0	0	0.0255555555555556
YDL060W	0	0	0.0255555555555556
YHR169W	0	0	0.0255555555555556
YDR477W	0	0	0.0255555555555556
YDL207W	0	0	0.0255555555555556
YLR200W	0	0	0.0255555555555556
YNL090W	0	0	0.0255555555555556
YCR032W	0	0	0.0255555555555556
YOR359W	0	0	0.0255555555555556
YDR385W	0	0	0.0255555555555556
YHR090C	0	0	0.0255555555555556
YKL109W	0	0	0.0255555555555556
YPL213W	0	0	0.0255555555555556
YJL204C	0	0	0.0255555555555556
YCR033W	0	0	0.0255555555555556
YMR047C	0	0	0.0255555555555556
YGL048C	0	0	0.0255555555555556
YPL161C	0	0	0.0255555555555556
YDL153C	0	0	0.0255555555555556
YKL101W	0	0	0.0255555555555556
YDR289C	0	0	0.0255555555555556
YPR032W	0	0	0.0255555555555556
YDR362C	0	0	0.0255555555555556
YBR155W	0	0	0.0255555555555556
YCR052W	0	0	0.0255555555555556
YBR247C	0	0	0.0255555555555556
YNL123W	0	0	0.0255555555555556
YLR375W	0	1	0.0255555555555556
YML113W	0	0	0.0255555555555556
YGR251W	0	0	0.0255555555555556
YEL044W	0	0	0.0255555555555556
YDL013W	0	0	0.0255555555555556
YOR017W	0	0	0.0255555555555556
YBL019W	0	0	0.0255555555555556
YLR309C	0	0	0.0255555555555556
YFL028C	0	0	0.0255555555555556
YLR310C	1	0	0.0255555555555556
YCL055W	1	0	0.0255555555555556
YAL047C	0	0	0.0255555555555556
YDL028C	0	0	0.0255555555555556
YBL006C	0	0	0.0255555555555556
YJL164C	0	0	0.0255555555555556
YMR198W	0	0	0.0255555555555556
YKR028W	0	0	0.0255555555555556
YDL235C	0	0	0.0255555555555556
YOR046C	0	0	0.0255555555555556
YNL098C	0	0	0.0255555555555556
YOR355W	0	0	0.0255555555555556
YAR002W	0	0	0.0255555555555556
YJR090C	0	0	0.0255555555555556
YBL106C	0	0	0.0255555555555556
YOR033C	0	0	0.0255555555555556
YML059C	0	0	0.0255555555555556
YCL054W	0	0	0.0255555555555556
YKR100C	0	0	0.0255555555555556
YIR010W	0	0	0.0255555555555556
YLR074C	0	0	0.0255555555555556
YOR322C	0	0	0.0255555555555556
YNL061W	0	0	0.0255555555555556
YGR091W	0	0	0.0255555555555556
YGR072W	0	0	0.0255555555555556
YOR275C	0	0	0.0255555555555556
YKR078W	0	0	0.0255555555555556
YMR213W	0	0	0.0255555555555556
YDR211W	0	0	0.0255555555555556
YMR312W	0	0	0.0255555555555556
YGL145W	0	0	0.0255555555555556
YDR166C	0	0	0.0255555555555556
YJL039C	0	0	0.0255555555555556
YKR038C	0	0	0.0255555555555556
YKL052C	0	0	0.0255555555555556
YKR029C	0	0	0.0255555555555556
YOL115W	0	0	0.0255555555555556
YDL175C	0	0	0.0255555555555556
YPR017C	0	0	0.0255555555555556
YPL228W	0	0	0.0255555555555556
YOR372C	0	0	0.0255555555555556
YAL025C	0	0	0.0255555555555556
YJR072C	0	1	0.0255555555555556
YMR076C	0	0	0.0255555555555556
YOR224C	0	0	0.0255555555555556
YMR135C	1	0	0.0255555555555556
YOR127W	0	0	0.0255555555555556
YER006W	0	0	0.0255555555555556
YIL129C	0	0	0.0255555555555556
YOL130W	0	0	0.0255555555555556
YDL030W	0	0	0.0255555555555556
YOL121C	0	0	0.0255555555555556
YLR011W	0	0	0.0255555555555556
YNR048W	0	0	0.0255555555555556
YJL129C	0	0	0.0255555555555556
YGL163C	0	0	0.0255555555555556
YBL037W	0	0	0.0255555555555556
YAL021C	1	0	0.0255555555555556
YPR031W	0	0	0.0255555555555556
YJL168C	0	0	0.0255555555555556
YJR002W	0	0	0.0255555555555556
YPL106C	0	0	0.0255555555555556
YBR179C	0	0	0.0255555555555556
YDR473C	0	0	0.0255555555555556
YLR455W	0	0	0.0255555555555556
YGL092W	0	0	0.0255555555555556
YDL044C	0	0	0.0255555555555556
YML014W	0	0	0.0255555555555556
YNL286W	0	0	0.0255555555555556
YPL153C	0	0	0.0255555555555556
YBR010W	0	0	0.0255555555555556
YGR040W	0	0	0.0255555555555556
YHR107C	0	0	0.0255555555555556
YGR083C	0	0	0.0255555555555556
YOR185C	0	0	0.0255555555555556
YNR053C	0	0	0.0255555555555556
YLL003W	0	0	0.0255555555555556
YML094W	0	0	0.0255555555555556
YLR105C	0	0	0.0255555555555556
YLL010C	0	0	0.0255555555555556
YJL087C	0	0	0.0255555555555556
YLR262C	0	0	0.0255555555555556
YMR218C	0	0	0.0255555555555556
YOL125W	0	0	0.0255555555555556
YNL036W	0	0	0.0255555555555556
YLR316C	0	0	0.0255555555555556
YPL012W	0	0	0.0255555555555556
YHR103W	0	0	0.0255555555555556
YGL173C	1	0	0.0255555555555556
YHR114W	0	0	0.025527192008879
YHR201C	0	0	0.0254988913525499
YLR015W	0	0	0.0254706533776301
YDR468C	0	0	0.0254424778761062
YPR186C	0	0	0.025414364640884
YMR284W	0	0	0.0253863134657837
YOR140W	0	0	0.0253583241455347
YMR247C	0	0	0.0253303964757709
YPR042C	0	0	0.0253025302530253
YBL035C	0	0	0.0252747252747253
YNL135C	0	0	0.0252469813391877
YOL063C	0	0	0.025219298245614
YNL041C	0	0	0.0251916757940854
YPR105C	0	0	0.025164113785558
YER089C	0	0	0.0251366120218579
YKL082C	0	0	0.0251091703056769
YOR249C	0	0	0.0250817884405671
YIL044C	0	0	0.0250544662309368
YFL002C	0	0	0.0250272034820457
YER115C	0	0	0.025
YNL164C	0	0	0.0249728555917481
YNL139C	0	0	0.0249457700650759
YDR104C	0	0	0.0249187432286024
YGL210W	0	0	0.0248917748917749
YDR527W	0	0	0.0248648648648649
YPR019W	0	0	0.0248380129589633
YAL051W	0	0	0.0248112189859763
YJL112W	0	0	0.0247844827586207
YOR112W	0	0	0.0247578040904198
YIL002C	0	0	0.0247311827956989
YNL225C	0	0	0.0247046186895811
YKL213C	0	0	0.0246781115879828
YML071C	0	0	0.0246516613076099
YPR122W	0	0	0.0246252676659529
YPL008W	0	0	0.0245989304812834
YOL133W	0	0	0.0245726495726496
YPL174C	0	0	0.0245464247598719
YBR200W	0	0	0.0245202558635394
YKR062W	0	0	0.0244941427050053
YNL161W	0	0	0.024468085106383
YKR081C	0	0	0.024442082890542
YPR129W	0	0	0.024416135881104
YMR207C	0	0	0.024390243902439
YHR069C	0	0	0.024364406779661
YCR016W	0	0	0.0243386243386243
YPL057C	0	0	0.0243128964059197
YEL032W	0	0	0.0242872228088701
YCR014C	0	0	0.0242616033755274
YGR188C	0	0	0.0242360379346681
YEL003W	0	0	0.0242105263157895
YJR003C	0	0	0.0241850683491062
YKR063C	0	0	0.0241596638655462
YBL085W	0	0	0.0241343126967471
YCR067C	0	0	0.0241090146750524
YBR281C	0	0	0.0240837696335079
YLR178C	0	0	0.0240585774058577
YFL049W	0	0	0.0240334378265413
YDR312W	0	0	0.0240083507306889
YDL036C	0	0	0.0239833159541189
YNL153C	0	0	0.0239583333333333
YKL089W	0	0	0.0239334027055151
YLR005W	0	0	0.0239085239085239
YGL243W	0	0	0.023883696780893
YDR118W	0	0	0.0238589211618257
YOR056C	0	0	0.0238341968911917
YOR307C	0	0	0.0238095238095238
YGR162W	0	0	0.0237849017580145
YLR276C	0	0	0.0237603305785124
YLR138W	0	0	0.0237358101135191
YNL136W	0	0	0.0237113402061856
YBR258C	0	0	0.023686920700309
YDR326C	0	0	0.0236625514403292
YDL231C	0	0	0.0236382322713258
YDR021W	0	0	0.0236139630390144
YLL036C	0	0	0.0235897435897436
YDR412W	0	0	0.0235655737704918
YFR048W	0	0	0.0235414534288639
YIR004W	0	0	0.0235173824130879
YNL107W	0	0	0.0234933605720123
YPL122C	0	0	0.023469387755102
YER149C	0	0	0.0234454638124363
YBR260C	0	0	0.0234215885947047
YBR274W	0	0	0.0233977619532045
YER014W	0	0	0.0233739837398374
YLL048C	0	0	0.0233502538071066
YDL099W	0	0	0.0233265720081136
YKR079C	0	0	0.0233029381965552
YLR196W	0	0	0.0232793522267206
YGR098C	0	0	0.0232558139534884
YGL153W	0	0	0.0232323232323232
YER155C	0	0	0.0232088799192735
YLR096W	0	0	0.0231854838709677
YBR228W	0	0	0.0231621349446123
YOR043W	0	0	0.0231388329979879
YCR081W	0	0	0.0231155778894472
YNL182C	0	0	0.0230923694779116
YPR095C	0	0	0.0230692076228686
YGR145W	0	0	0.0230460921843687
YJL095W	0	0	0.023023023023023
YDR243C	0	0	0.023
YOR160W	0	0	0.022977022977023
YMR183C	0	0	0.0229540918163673
YBR080C	0	0	0.0229312063808574
YPL126W	0	0	0.0229083665338645
YPL195W	0	0	0.0228855721393035
YPL043W	0	0	0.0228628230616302
YKL075C	0	0	0.0228401191658391
YJR141W	0	0	0.0228174603174603
YLR078C	0	0	0.022794846382557
YBR216C	0	0	0.0227722772277228
YIL063C	0	0	0.0227497527200791
YNR015W	0	0	0.0227272727272727
YCR026C	0	0	0.0227048371174729
YBR172C	0	0	0.0226824457593688
YNL022C	0	0	0.0226600985221675
YML061C	0	0	0.0226377952755906
YER133W	0	0	0.0226155358898722
YOR004W	0	0	0.0225933202357564
YEL022W	0	0	0.0225711481844946
YER123W	0	0	0.0225490196078431
YGL139W	0	0	0.0225269343780607
YPL263C	0	1	0.0225269343780607
YLR409C	0	0	0.0225048923679061
YDL148C	0	0	0.0224828934506354
YLR145W	0	0	0.0224609375
YBR135W	0	0	0.0224390243902439
YGR002C	0	0	0.0224171539961014
YHR148W	0	0	0.0223953261927945
YMR313C	0	0	0.0223735408560311
YBR164C	0	0	0.0223517978620019
YNL032W	0	0	0.0223300970873786
YAL031C	0	0	0.0223084384093113
YBR058C	0	0	0.0222868217054264
YOR213C	0	0	0.0222652468538238
YNL002C	0	0	0.0222437137330754
YKL079W	0	0	0.0222222222222222
YOR091W	0	0	0.0222007722007722
YCR057C	0	0	0.0221793635486982
YBL014C	0	0	0.0221579961464355
YJL125C	0	0	0.0221366698748797
YNL141W	0	0	0.0221153846153846
YKR060W	0	0	0.0220941402497598
YNL075W	0	0	0.0220729366602687
YDR099W	0	0	0.0220517737296261
YGL233W	0	0	0.0220306513409962
YBR176W	0	0	0.0220095693779904
YDR206W	0	0	0.0219885277246654
YKL113C	0	0	0.0219675262655205
YHR066W	0	0	0.0219465648854962
YLR265C	0	0	0.0219256434699714
YPR051W	0	0	0.0219047619047619
YLR425W	0	0	0.021883920076118
YNL248C	0	0	0.0218631178707224
YGR202C	0	0	0.0218423551756885
YBR275C	0	0	0.0218216318785579
YER159C	0	0	0.0218009478672986
YGR013W	0	0	0.021780303030303
YBR034C	0	0	0.021759697256386
YLR330W	0	0	0.0217391304347826
YJL109C	0	0	0.0217186024551464
YPL266W	0	0	0.0216981132075472
YDR152W	0	1	0.0216981132075472
YOR106W	0	0	0.0216776625824694
YBR015C	0	0	0.0216572504708098
YER007W	0	0	0.0216368767638758
YIR002C	0	0	0.0216165413533835
YOR047C	0	0	0.0215962441314554
YGL201C	0	0	0.0215759849906191
YOR294W	0	0	0.0215557638238051
YAL029C	0	0	0.0215355805243446
YJL041W	0	0	0.0215154349859682
YLR396C	0	0	0.0214953271028037
YGR156W	0	0	0.0214752567693744
YLR035C	0	0	0.021455223880597
YOR057W	0	0	0.0214352283317801
YLR405W	0	0	0.021415270018622
YOR336W	0	0	0.0213953488372093
YOR324C	0	0	0.0213754646840149
YHR129C	0	0	0.021355617455896
YJL111W	0	0	0.0213358070500928
YDL080C	0	0	0.0213160333642261
YLR082C	0	0	0.0212962962962963
YGR056W	0	0	0.0212765957446809
YMR028W	0	0	0.0212569316081331
YNL245C	0	0	0.0212373037857802
YML124C	0	0	0.0212177121771218
YER180C	0	0	0.0211981566820276
YOR211C	0	0	0.0211786372007366
YBL058W	0	0	0.0211591536338546
YGL100W	0	0	0.0211397058823529
YPL169C	0	0	0.0211202938475666
YLR342W	0	0	0.0211009174311927
YJL061W	0	0	0.0210815765352887
YPL069C	0	0	0.0210622710622711
YKL081W	0	0	0.0210430009149131
YNL227C	0	0	0.0210237659963437
YJR043C	0	0	0.0210045662100457
YDL135C	0	0	0.020985401459854
YPR179C	0	0	0.0209662716499544
YBR217W	0	0	0.0209471766848816
YMR049C	0	0	0.0209281164695177
YGL254W	0	0	0.0209090909090909
YJR017C	0	0	0.0208900999091735
YOR217W	0	0	0.0208711433756806
YGL058W	0	0	0.0208522212148685
YDR257C	0	1	0.0208522212148685
YMR220W	0	0	0.0208333333333333
YER031C	0	0	0.020814479638009
YMR240C	0	0	0.0207956600361664
YLR353W	0	0	0.020776874435411
YLR087C	0	0	0.0207581227436823
YHR102W	0	0	0.0207394048692516
YPL125W	0	0	0.0207207207207207
YLR363C	0	0	0.0207020702070207
YNL253W	0	0	0.0206834532374101
YIL005W	0	0	0.0206648697214735
YJL029C	0	0	0.0206463195691203
YPL020C	0	0	0.020627802690583
YBR211C	0	0	0.0206093189964158
YOL018C	0	0	0.0205908683974933
YGL154C	0	0	0.0205724508050089
YLR433C	0	0	0.0205540661304736
YNL262W	0	0	0.0205357142857143
YDR388W	0	0	0.0205173951828724
YFL033C	0	0	0.0204991087344029
YDR027C	0	0	0.0204808548530721
YHL020C	0	0	0.0204626334519573
YLR320W	0	0	0.0204444444444444
YOL086C	0	0	0.0204262877442274
YNL329C	0	0	0.0204081632653061
YLR025W	0	0	0.0203900709219858
YOR172W	0	0	0.0203720106288751
YKR050W	0	0	0.020353982300885
YBR270C	0	1	0.020353982300885
YDR034C	0	0	0.0203359858532272
YBL075C	0	0	0.0203180212014134
YNL201C	0	0	0.0203000882612533
YGL172W	0	0	0.0202821869488536
YMR229C	0	0	0.0202643171806167
YFL039C	0	0	0.0202464788732394
YGL238W	0	0	0.0202286719437115
YJR052W	0	0	0.0202108963093146
YKR034W	0	0	0.0201931518876207
YHL030W	0	0	0.0201754385964912
YLR223C	0	0	0.0201577563540754
YOR257W	0	0	0.0201401050788091
YOR360C	0	0	0.0201224846894138
YGL049C	0	0	0.0201048951048951
YLR298C	0	0	0.0200873362445415
YPL024W	0	0	0.0200698080279232
YHR197W	0	0	0.020052310374891
YLR127C	0	0	0.0200348432055749
YCL061C	0	0	0.0200174064403829
YKL015W	0	0	0.02
YOR109W	0	0	0.0199826238053866
YAR014C	0	0	0.0199652777777778
YLR275W	0	0	0.0199479618386817
YOL077C	0	0	0.0199306759098787
YAL002W	0	0	0.0199134199134199
YBR193C	0	0	0.0198961937716263
YNL232W	0	0	0.0198789974070873
YPL233W	0	0	0.0198618307426598
YGR009C	0	0	0.0198446937014668
YLR024C	0	0	0.0198275862068966
YOR117W	0	0	0.0198105081826012
YNL099C	0	0	0.0197934595524957
YBL074C	0	0	0.0197764402407567
YLL011W	0	0	0.0197594501718213
YJL209W	0	0	0.0197424892703863
YOR274W	0	0	0.0197255574614065
YDR305C	0	0	0.0197086546700943
YJR050W	0	0	0.0196917808219178
YCR035C	0	0	0.0196749358426005
YCR028C	0	0	0.0196581196581197
YBR017C	0	0	0.0196413321947054
YJR042W	0	0	0.0196245733788396
YBL022C	0	0	0.0196078431372549
YLR362W	0	0	0.0195911413969336
YGL095C	0	0	0.0195744680851064
YDL048C	0	1	0.0195744680851064
YML064C	0	0	0.0195578231292517
YDR452W	0	0	0.0195412064570943
YML006C	0	0	0.0195246179966044
YLR170C	0	0	0.0195080576759966
YER132C	0	0	0.0194915254237288
YJL033W	0	0	0.0194750211685013
YDR045C	0	0	0.0194585448392555
YDR245W	0	0	0.0194420963651733
YOR363C	0	0	0.0194256756756757
YGR220C	0	0	0.0194092827004219
YKL078W	0	0	0.0193929173693086
YOR299W	0	0	0.0193765796124684
YLR424W	0	0	0.0193602693602694
YLR056W	0	0	0.0193439865433137
YKL074C	0	0	0.019327731092437
YOR244W	0	0	0.019311502938707
YBR272C	0	0	0.0192953020134228
YOL028C	0	0	0.019279128248114
YJL076W	0	0	0.0192629815745394
YNL097C	0	0	0.0192468619246862
YOR119C	0	0	0.0192307692307692
YCR066W	0	0	0.0192147034252297
YGL120C	0	0	0.0191986644407346
YDL170W	0	0	0.0191826522101751
YIR025W	0	0	0.0191666666666667
YOR340C	0	0	0.019150707743547
YDR260C	0	0	0.019134775374376
YOL045W	0	0	0.0191188694929343
YER147C	0	0	0.0191029900332226
YBR199W	0	0	0.0190871369294606
YBL011W	0	0	0.0190713101160862
YDR235W	0	0	0.0190555095277548
YCL032W	0	0	0.0190397350993377
YML088W	0	0	0.0190239867659222
YBR059C	0	0	0.0190082644628099
YGR283C	0	0	0.0189925681255161
YDR141C	0	0	0.018976897689769
YAL005C	0	0	0.0189612530915087
YDL189W	0	0	0.0189456342668863
YBL024W	0	0	0.0189300411522634
YPL133C	0	0	0.0189144736842105
YDL112W	0	0	0.018898931799507
YGR217W	0	0	0.0188834154351396
YML005W	0	0	0.0188679245283019
YNL215W	0	1	0.0188679245283019
YJR049C	0	0	0.0188524590163934
YBL032W	0	0	0.0188370188370188
YHR027C	0	0	0.0188216039279869
YKL205W	0	0	0.0188062142273099
YDL003W	0	0	0.0187908496732026
YPL051W	0	0	0.0187755102040816
YDR121W	0	0	0.0187601957585644
YLR009W	0	0	0.0187449062754686
YGR140W	0	0	0.0187296416938111
YDR161W	0	0	0.0187144019528072
YPR162C	0	0	0.0186991869918699
YHR036W	0	0	0.0186839967506093
YJR082C	0	0	0.0186688311688312
YGR198W	0	0	0.0186536901865369
YLR210W	0	0	0.0186385737439222
YCR060W	0	0	0.0186234817813765
YNL233W	0	0	0.0186084142394822
YLR314C	0	0	0.0185933710590137
YBR255W	0	1	0.0185933710590137
YOR163W	0	0	0.018578352180937
YNL191W	0	0	0.0185633575464084
YOR361C	0	0	0.0185483870967742
YHR056C	0	0	0.0185334407735697
YNL292W	0	0	0.0185185185185185
YBL039C	0	0	0.0185036202735318
YJL128C	0	0	0.0184887459807074
YBR175W	0	0	0.0184738955823293
YGR211W	0	0	0.0184590690208668
YKR036C	0	0	0.0184442662389735
YPL240C	0	0	0.0184294871794872
YBL009W	0	0	0.0184147317854283
YDL065C	0	0	0.0184
YKL049C	0	0	0.0183852917665867
YBR170C	0	0	0.018370607028754
YBR142W	0	0	0.0183559457302474
YAR019C	0	0	0.018341307814992
YPR029C	0	0	0.0183266932270916
YBR254C	0	0	0.018312101910828
YLR016C	0	0	0.0182975338106603
YER157W	0	0	0.0182829888712242
YOR165W	0	0	0.0182684670373312
YMR234W	0	0	0.0182539682539683
YCL014W	0	0	0.0182394924662966
YJL010C	0	0	0.0182250396196513
YNL004W	0	0	0.0182106096595408
YML031W	0	0	0.0181962025316456
YDR101C	0	0	0.0181818181818182
YBR129C	0	0	0.0181674565560821
YAL034W-A	0	0	0.0181531176006314
YCR065W	0	0	0.0181388012618297
YNR031C	0	0	0.0181245074862096
YDL161W	0	0	0.0181102362204724
YBR168W	0	0	0.018095987411487
YDR440W	0	0	0.0180817610062893
YGL141W	0	0	0.0180675569520817
YMR301C	0	0	0.0180533751962323
YMR231W	0	0	0.0180392156862745
YMR294W	0	0	0.018025078369906
YLR107W	0	0	0.0180109631949883
YDR421W	0	0	0.0179968701095462
YER105C	0	0	0.017982799061767
YGR173W	0	1	0.017982799061767
YER103W	0	0	0.01796875
YGR261C	0	0	0.0179547228727557
YKL092C	0	0	0.0179407176287051
YBR265W	0	0	0.0179267342166797
YGR128C	0	0	0.0179127725856698
YKL054C	0	0	0.0178988326848249
YOR096W	0	0	0.0178849144634526
YDR080W	0	0	0.0178710178710179
YOR319W	0	0	0.0178571428571429
YNL163C	0	0	0.0178432893716059
YOL042W	0	1	0.0178432893716059
YJL099W	0	0	0.0178294573643411
YPL065W	0	0	0.0178156467854376
YEL063C	0	0	0.0178018575851393
YKL110C	0	0	0.0177880897138438
YJL065C	0	0	0.017774343122102
YOR008C	0	0	0.0177606177606178
YDL098C	0	0	0.0177469135802469
YBR165W	0	0	0.0177332305319969
YML112W	0	0	0.0177195685670262
YJR083C	0	0	0.0177059276366436
YER044C-A	0	0	0.0176923076923077
YNL250W	0	0	0.0176787086856264
YKL186C	0	0	0.0176651305683564
YGR272C	0	0	0.0176515732924021
YPL110C	0	0	0.0176380368098159
YDR191W	0	0	0.0176245210727969
YOR157C	0	0	0.0176110260336907
YBR252W	0	0	0.0175975516449885
YNL304W	0	0	0.0175840978593272
YKR022C	0	0	0.0175706646294882
YDR451C	0	0	0.0175572519083969
YER075C	0	0	0.0175438596491228
YBR119W	0	0	0.0175304878048781
YPR023C	0	0	0.0175171363290175
YER124C	0	0	0.0175038051750381
YLL034C	0	0	0.0174904942965779
YLR440C	0	0	0.0174772036474164
YOL068C	0	0	0.017463933181473
YGL078C	0	0	0.0174506828528073
YGR119C	0	0	0.0174374526156179
YPL121C	0	0	0.0174242424242424
YDR495C	0	0	0.0174110522331567
YPL023C	0	0	0.0173978819969743
YJL139C	0	0	0.017384731670446
YBR030W	0	0	0.0173716012084592
YDR247W	0	0	0.0173584905660377
YLR094C	0	0	0.0173453996983409
YDL240W	0	0	0.0173323285606631
YNR027W	0	0	0.0173192771084337
YJR064W	0	0	0.017306245297216
YMR283C	0	0	0.0172932330827068
YMR100W	0	0	0.0172802404207363
YJL008C	0	0	0.0172672672672673
YLR215C	0	0	0.0172543135783946
YMR113W	0	0	0.0172413793103448
YBR110W	0	0	0.0172284644194757
YJR127C	0	0	0.0172155688622754
YBR061C	0	0	0.0172026925953628
YDL103C	0	0	0.0171898355754858
YAR008W	0	0	0.017176997759522
YBR173C	0	0	0.0171641791044776
YMR192W	0	0	0.017151379567487
YJL184W	0	0	0.0171385991058122
YNL180C	0	0	0.0171258376768429
YHR012W	0	0	0.0171130952380952
YOR094W	0	0	0.0171003717472119
YDR164C	0	0	0.0170876671619614
YPL046C	0	0	0.0170749814402376
YDR419W	0	0	0.0170623145400593
YDR351W	0	0	0.0170496664195701
YCR017C	0	0	0.017037037037037
YGR063C	0	0	0.0170244263508512
YOR070C	0	0	0.0170118343195266
YBR020W	0	0	0.0169992609016999
YPR060C	0	0	0.01698670605613
YLR435W	0	0	0.0169741697416974
YJL085W	0	0	0.0169616519174041
YDR427W	0	0	0.0169491525423729
YBR060C	0	0	0.0169366715758468
YBR087W	0	0	0.0169242089771891
YCR037C	0	0	0.0169117647058824
YDL201W	0	0	0.0168993387215283
YOR239W	0	0	0.0168869309838473
YBL025W	0	0	0.0168745414526779
YBR243C	0	0	0.0168621700879765
YNL157W	0	1	0.0168621700879765
YIR033W	0	0	0.0168498168498168
YNL042W	0	0	0.0168374816983895
YJL054W	0	0	0.0168251645940015
YOR236W	0	0	0.016812865497076
YOR171C	0	0	0.0168005843681519
YDR484W	0	0	0.0167883211678832
YMR211W	0	0	0.0167760758570387
YFL023W	0	0	0.0167638483965015
YIR009W	0	0	0.0167516387472688
YKL018W	0	0	0.0167394468704512
YAL058W	0	0	0.0167272727272727
YIL083C	0	0	0.0167151162790698
YHR167W	0	0	0.0167029774872912
YPL093W	0	0	0.0166908563134978
YIL090W	0	0	0.0166787527193619
YGR158C	0	0	0.0166666666666667
YHR115C	0	0	0.0166545981173063
YPL127C	0	0	0.0166425470332851
YMR307W	0	0	0.0166305133767173
YOR137C	0	0	0.0166184971098266
YDR087C	0	0	0.0166064981949458
YPL120W	0	0	0.0165945165945166
YGL067W	0	0	0.0165825522710887
YDR252W	0	0	0.0165706051873199
YMR153W	0	0	0.0165586753059755
YNL121C	0	0	0.0165467625899281
YBL004W	0	0	0.0165348670021567
YPL007C	0	0	0.0165229885057471
YGL111W	0	0	0.0165111270638909
YLR401C	0	0	0.0164992826398852
YIL138C	0	0	0.0164874551971326
YPR025C	0	0	0.0164756446991404
YNL230C	0	0	0.0164638511095204
YDR356W	0	0	0.0164520743919886
YPL096W	0	0	0.0164403145103645
YLR144C	0	0	0.0164285714285714
YGR030C	0	0	0.0164168451106353
YGR159C	0	0	0.0164051355206847
YCR082W	0	0	0.0163934426229508
YAL035W	0	0	0.0163817663817664
YML011C	0	0	0.0163701067615658
YBL010C	0	1	0.0163701067615658
YML085C	0	0	0.0163584637268848
YDR130C	0	0	0.0163468372423596
YBR041W	0	0	0.0163352272727273
YDR120C	0	0	0.0163236337828247
YOR370C	0	0	0.0163120567375887
YLR246W	0	0	0.0163004961020553
YKL040C	0	0	0.0162889518413598
YOR074C	0	0	0.016277423920736
YGL240W	0	0	0.0162659123055163
YIL156W	0	0	0.0162544169611307
YBL047C	0	0	0.0162429378531073
YLR386W	0	0	0.0162314749470713
YDR253C	0	0	0.0162200282087447
YPR131C	0	0	0.0162085976039464
YLR227C	0	0	0.0161971830985915
YGL019W	0	0	0.0161857846586911
YPR164W	0	0	0.0161744022503516
YOR113W	0	0	0.0161630358397751
YJL071W	0	0	0.0161516853932584
YLR274W	0	0	0.016140350877193
YGR007W	0	0	0.0161290322580645
YLR432W	0	0	0.0161177295024527
YDL077C	0	0	0.0161064425770308
YPL209C	0	0	0.0160951714485654
YOR144C	0	0	0.0160839160839161
YMR069W	0	0	0.0160726764500349
YCL034W	0	0	0.0160614525139665
YDR395W	0	0	0.0160502442428472
YHR120W	0	0	0.0160390516039052
YGL064C	0	0	0.0160278745644599
YBR152W	0	0	0.016016713091922
YLR181C	0	0	0.0160055671537926
YGR081C	0	0	0.0159944367176634
YLR427W	0	0	0.0159833217512161
YOL049W	0	0	0.0159722222222222
YBR210W	0	0	0.0159611380985427
YDL017W	0	0	0.0159500693481276
YAR007C	0	0	0.0159390159390159
YLR197W	0	0	0.0159279778393352
YPL181W	0	0	0.015916955017301
YOR143C	0	0	0.0159059474412171
YOR221C	0	0	0.0158949550794748
YDR093W	0	0	0.0158839779005525
YBR162W-A	0	0	0.0158730158730159
YBR290W	0	0	0.0158620689655172
YBR273C	0	0	0.0158511371467953
YBR001C	0	0	0.0158402203856749
YDR047W	0	0	0.0158293186510668
YBL080C	0	0	0.015818431911967
YLR147C	0	0	0.015807560137457
YGR103W	0	0	0.0157967032967033
YHR206W	0	0	0.0157858613589568
YPR065W	0	0	0.0157750342935528
YFR001W	0	0	0.0157642220699109
YCL051W	0	0	0.0157534246575342
YBR112C	0	0	0.0157426420260096
YLR090W	0	0	0.0157318741450068
YIL128W	0	0	0.0157211209842789
YOR014W	0	0	0.0157103825136612
YLR260W	0	0	0.0156996587030717
YBR192W	0	0	0.0156889495225102
YNL126W	0	0	0.0156782549420586
YJL074C	0	0	0.0156675749318801
YGL093W	0	0	0.0156569094622192
YNR012W	0	0	0.0156462585034014
YFR029W	0	0	0.0156356220258328
YLR032W	0	0	0.015625
YGL113W	0	0	0.0156143923964698
YMR019W	0	1	0.0156143923964698
YBR029C	0	0	0.0156037991858887
YJR076C	0	0	0.0155932203389831
YGR195W	0	0	0.0155826558265583
YPL269W	0	0	0.015572105619499
YBR221C	0	0	0.0155615696887686
YDL105W	0	0	0.0155510480054091
YLR421C	0	0	0.0155405405405405
YPR171W	0	0	0.0155300472653612
YGL097W	0	0	0.0155195681511471
YFR052W	0	0	0.0155091031692515
YKR025W	0	0	0.0154986522911051
YML093W	0	0	0.0154882154882155
YGL016W	0	0	0.0154777927321669
YPL219W	0	0	0.01546738399462
YBL068W	0	0	0.0154569892473118
YBR077C	0	0	0.0154466084620551
YBR293W	0	0	0.0154362416107383
YER109C	0	0	0.0154258886653253
YNL151C	0	0	0.0154155495978552
YHL019C	0	0	0.0154052243804421
YDR283C	0	0	0.0153949129852744
YNL149C	0	0	0.0153846153846154
YAL033W	0	0	0.0153743315508021
YDR480W	0	0	0.0153640614562458
YBR143C	0	0	0.0153538050734312
YBR248C	0	0	0.0153435623749166
YBL097W	0	0	0.0153333333333333
YML111W	0	0	0.0153231179213857
YDR227W	0	0	0.0153129161118509
YKR055W	0	0	0.0153027278775782
YGR010W	0	0	0.0152925531914894
YDL197C	0	0	0.0152823920265781
YDL120W	0	0	0.0152722443559097
YOL044W	0	0	0.0152621101526211
YKL122C	0	0	0.0152519893899204
YCR047C	0	0	0.0152418820410868
YHL038C	0	0	0.0152317880794702
YOL009C	0	0	0.0152217074784911
YML058W-A	0	0	0.0152116402116402
YBR022W	0	0	0.0152015862524785
YAR050W	0	0	0.0151915455746367
YJR132W	0	0	0.0151815181518152
YPR046W	0	0	0.0151715039577836
YLR453C	0	0	0.015161502966381
YOL067C	0	0	0.0151515151515152
YDR117C	0	1	0.0151515151515152
YJR021C	0	0	0.0151415404871626
YJR032W	0	0	0.0151315789473684
YER038C	0	0	0.0151216305062459
YPR169W	0	0	0.0151116951379763
YGR267C	0	0	0.0151017728168089
YGR170W	0	0	0.0150918635170604
YGL194C	0	0	0.0150819672131148
YLR189C	0	0	0.0150720838794233
YDL209C	0	0	0.0150622134905043
YOR357C	0	0	0.0150523560209424
YNL210W	0	0	0.0150425114453891
YJR035W	0	0	0.0150326797385621
YOL142W	0	0	0.0150228608752449
YBL007C	0	0	0.0150130548302872
YBR065C	0	0	0.015003261578604
YLR389C	0	0	0.014993481095176
YLR449W	0	0	0.0149837133550489
YBR078W	0	0	0.0149739583333333
YBR063C	0	1	0.0149739583333333
YLR068W	0	0	0.0149642160052049
YDR088C	0	0	0.0149544863459038
YFL037W	0	0	0.0149447693307342
YJR040W	0	0	0.0149350649350649
YGL203C	0	0	0.0149253731343284
YHR132C	0	0	0.0149156939040208
YHR074W	0	0	0.0149060272197019
YOR279C	0	0	0.0148963730569948
YDL090C	0	0	0.0148867313915858
YJR055W	0	0	0.0148771021992238
YKL176C	0	0	0.0148674854557207
YNL189W	0	0	0.0148578811369509
YLR228C	0	0	0.0148482892188509
YJL056C	0	0	0.0148387096774194
YOR078W	0	0	0.014829142488717
YPL210C	0	0	0.014819587628866
YER030W	0	0	0.0148100450740502
YDR004W	0	0	0.0148005148005148
YOR197W	0	0	0.0147909967845659
YLR139C	0	0	0.0147814910025707
YPL212C	0	0	0.014771997430957
YIL079C	0	0	0.0147625160462131
YLR457C	0	0	0.0147530468248877
YOR115C	0	0	0.0147435897435897
YER051W	0	0	0.0147341447789878
YKL042W	0	0	0.0147247119078105
YBR121C	0	0	0.0147152911068458
YBR043C	0	0	0.0147058823529412
YKL197C	0	0	0.0146964856230032
YBL005W	0	0	0.0146871008939974
YHR046C	0	0	0.0146777281429483
YLR256W	0	0	0.0146683673469388
YAL063C	0	0	0.0146590184831103
YBR278W	0	0	0.0146496815286624
YHR047C	0	0	0.014640356460853
YKL068W	0	0	0.0146310432569975
YFR005C	0	0	0.0146217418944692
YER173W	0	0	0.0146124523506989
YAL009W	0	0	0.0146031746031746
YDR238C	0	0	0.0145939086294416
YPR107C	0	0	0.0145846544071021
YPL202C	0	0	0.014575411913815
YOR241W	0	0	0.0145661811272958
YMR299C	0	0	0.0145569620253165
YNL133C	0	0	0.0145477545857052
YMR255W	0	0	0.0145385587863464
YDR430C	0	0	0.01452937460518
YOL080C	0	0	0.014520202020202
YFL007W	0	0	0.0145110410094637
YHL002W	0	0	0.0145018915510719
YKL185W	0	0	0.0144927536231884
YBR079C	0	0	0.0144836272040302
YHR157W	0	0	0.0144745122718691
YLR135W	0	0	0.0144654088050314
YPR180W	0	0	0.0144563167818982
YER035W	0	0	0.0144472361809045
YLR390W	0	0	0.0144381669805399
YDR140W	0	0	0.0144291091593476
YNL106C	0	0	0.0144200626959248
YLR022C	0	0	0.0144110275689223
YHR003C	0	1	0.0144110275689223
YEL029C	0	0	0.0144020037570445
YIL096C	0	0	0.0143929912390488
YOR122C	0	0	0.0143839899937461
YNL021W	0	0	0.014375
YNL257C	0	0	0.014366021236727
YNL102W	0	0	0.0143570536828964
YLR017W	0	0	0.0143480973175296
YNL116W	0	0	0.0143391521197007
YOR149C	0	0	0.0143302180685358
YNL127W	0	0	0.014321295143213
YCR063W	0	0	0.014312383322962
YPL029W	0	0	0.0143034825870647
YGL162W	0	0	0.0142945929148539
YOR201C	0	0	0.0142857142857143
YDR329C	0	0	0.0142768466790813
YIL159W	0	0	0.0142679900744417
YOR068C	0	0	0.0142591444513329
YOR039W	0	0	0.0142503097893432
YIL095W	0	0	0.0142414860681115
YDL051W	0	0	0.0142326732673267
YGL211W	0	0	0.0142238713667285
YOR080W	0	0	0.0142150803461063
YDR192C	0	0	0.0142063001852996
YFR046C	0	0	0.0141975308641975
YHR063C	0	0	0.014188772362739
YDL035C	0	0	0.0141800246609125
YER116C	0	0	0.0141712877387554
YDR123C	0	0	0.0141625615763547
YBR007C	0	1	0.0141625615763547
YOR386W	0	0	0.0141538461538462
YNL129W	0	0	0.0141451414514145
YCR086W	0	0	0.0141364474492932
YGL061C	0	0	0.0141277641277641
YER107C	0	0	0.0141190914671578
YHR101C	0	0	0.0141104294478528
YOR210W	0	0	0.0141017780502759
YAR003W	0	0	0.014093137254902
YML038C	0	0	0.0140845070422535
YDR423C	0	0	0.0140758873929009
YJL154C	0	0	0.0140672782874618
YBL056W	0	0	0.0140586797066015
YMR201C	0	0	0.0140500916310324
YER059W	0	0	0.014041514041514
YAL010C	0	0	0.014032946918853
YDL166C	0	0	0.0140243902439024
YEL018W	0	0	0.0140158439975625
YPL137C	0	0	0.0140073081607795
YJL130C	0	0	0.0139987827145466
YBR091C	0	0	0.0139902676399027
YGL232W	0	0	0.0139817629179331
YGR233C	0	0	0.0139732685297691
YBR235W	0	1	0.0139732685297691
YAR015W	0	0	0.0139647844565877
YAL022C	0	0	0.0139563106796117
YDR409W	0	0	0.0139478471801092
YIL147C	0	0	0.0139393939393939
YER082C	0	0	0.013930950938825
YDR369C	0	0	0.0139225181598063
YDR397C	0	0	0.0139140955837871
YBR076W	0	0	0.0139056831922612
YBR086C	0	0	0.0138972809667674
YLR067C	0	0	0.0138888888888889
YJR119C	0	0	0.0138805069402535
YDR205W	0	0	0.0138721351025332
YIL144W	0	0	0.0138637733574442
YMR204C	0	0	0.013855421686747
YLR191W	0	0	0.0138470800722456
YBL067C	0	1	0.0138470800722456
YIL061C	0	0	0.0138387484957882
YGL197W	0	0	0.0138304269392664
YJR084W	0	0	0.0138221153846154
YML082W	0	0	0.0138138138138138
YDL087C	0	0	0.0138055222088836
YBR163W	0	1	0.0138055222088836
YDL076C	0	0	0.0137972405518896
YCR020C-A	0	0	0.01378896882494
YDR379W	0	0	0.0137807070101857
YBL020W	0	0	0.0137724550898204
YGR004W	0	0	0.0137642130460802
YLR098C	0	0	0.013755980861244
YDR531W	0	0	0.013747758517633
YER176W	0	0	0.0137395459976105
YDL045C	0	0	0.0137313432835821
YDL164C	0	0	0.0137231503579952
YJR005W	0	0	0.0137149672033393
YCL063W	0	0	0.0137067938021454
YKL214C	0	0	0.0136986301369863
YBR125C	0	1	0.0136986301369863
YDR466W	0	0	0.0136904761904762
YMR275C	0	0	0.0136823319452707
YER066W	0	1	0.0136823319452707
YNR046W	0	0	0.0136741973840666
YHR034C	0	0	0.0136660724896019
YBR073W	0	0	0.0136579572446556
YOL076W	0	0	0.0136498516320475
YDL159W	0	0	0.0136417556346382
YKL193C	0	0	0.013633669235329
YLR266C	0	0	0.0136255924170616
YER129W	0	0	0.0136175251628182
YMR219W	0	0	0.0136094674556213
YEL037C	0	0	0.0136014192785334
YKL114C	0	0	0.0135933806146572
YOR356W	0	0	0.0135853514471353
YIL085C	0	0	0.0135773317591499
YKL072W	0	1	0.0135773317591499
YNL094W	0	0	0.0135693215339233
YER063W	0	0	0.013561320754717
YNL256W	0	0	0.0135533294048321
YDR510W	0	0	0.013545347467609
YPR049C	0	0	0.0135373749264273
YNL310C	0	0	0.0135294117647059
YBR161W	0	0	0.0135214579659024
YPR143W	0	0	0.0135135135135135
YCR088W	0	0	0.0135055783910746
YDR472W	0	0	0.0134976525821596
YEL012W	0	0	0.0134897360703812
YOR243C	0	0	0.0134818288393904
YGL155W	0	0	0.0134739308728764
YBL060W	0	1	0.0134739308728764
YJL058C	0	0	0.0134660421545667
YJL148W	0	0	0.013458162668227
YBL050W	0	0	0.0134502923976608
YNL008C	0	0	0.0134424313267095
YGR120C	0	0	0.0134345794392523
YGL029W	0	0	0.0134267367192061
YMR067C	0	0	0.0134189031505251
YER002W	0	0	0.0134110787172012
YBL041W	0	0	0.0134032634032634
YNL209W	0	0	0.0133954571927781
YOL091W	0	0	0.0133876600698487
YPL166W	0	0	0.0133798720186155
YBR004C	0	0	0.0133720930232558
YNL223W	0	0	0.0133643230679837
YLR247C	0	1	0.0133643230679837
YER174C	0	0	0.0133565621370499
YFR027W	0	0	0.0133488102147417
YGR042W	0	0	0.0133410672853828
YDL227C	0	0	0.0133333333333333
YDL115C	0	0	0.0133256083429896
YML109W	0	0	0.013317892298784
YDR359C	0	0	0.0133101851851852
YIR011C	0	0	0.0133024869866975
YLR059C	0	0	0.0132947976878613
YBR094W	0	1	0.0132947976878613
YAL055W	0	0	0.0132871172732525
YML004C	0	0	0.0132794457274827
YBR212W	0	0	0.0132717830351991
YCL024W	0	0	0.0132641291810842
YOL021C	0	0	0.0132564841498559
YJR062C	0	0	0.0132488479262673
YDL190C	0	0	0.0132412204951065
YMR208W	0	0	0.0132336018411968
YLR397C	0	0	0.0132259919493962
YJL145W	0	0	0.0132183908045977
YOL112W	0	0	0.0132107983917289
YBR205W	0	0	0.013203214695752
YAL015C	0	0	0.0131956397016638
YGR258C	0	0	0.0131880733944954
YPR118W	0	0	0.0131805157593123
YNL015W	0	0	0.0131729667812142
YOR229W	0	0	0.0131654264453349
YOR030W	0	0	0.0131578947368421
YEL065W	0	0	0.0131503716409377
YIR012W	0	0	0.0131428571428571
YDR330W	0	0	0.0131353512278698
YBL055C	0	0	0.0131278538812785
YBR042C	0	0	0.0131203650884199
YNL311C	0	0	0.0131128848346636
YBL102W	0	0	0.0131054131054131
YDR530C	0	0	0.0130979498861048
YKR101W	0	0	0.0130904951622083
YER099C	0	0	0.0130830489192264
YOR287C	0	0	0.0130756111426947
YOR120W	0	0	0.0130681818181818
YML077W	0	0	0.013060760931289
YKR027W	0	0	0.0130533484676504
YHR172W	0	0	0.0130459444129325
YHR121W	0	0	0.0130385487528345
YEL019C	0	0	0.0130311614730878
YAL048C	0	0	0.0130237825594564
YDR296W	0	0	0.0130164119977363
YDR135C	0	0	0.0130090497737557
YDR478W	0	0	0.0130016958733748
YGL014W	0	0	0.0129943502824859
YCL035C	0	0	0.012987012987013
YMR310C	0	0	0.012979683972912
YNL246W	0	0	0.0129723632261703
YBR227C	0	1	0.0129723632261703
YOL069W	0	0	0.0129650507328072
YHR055C	0	0	0.0129577464788732
YBR261C	0	1	0.0129577464788732
YLR207W	0	0	0.0129504504504505
YIL003W	0	0	0.0129431626336522
YDR089W	0	0	0.0129358830146232
YBR033W	0	1	0.0129358830146232
YNL274C	0	0	0.0129286115795391
YBR171W	0	0	0.0129213483146067
YMR137C	0	0	0.012914093206064
YDL229W	0	0	0.0129068462401796
YOR281C	0	0	0.0128996074032529
YER064C	0	0	0.0128923766816144
YHR087W	0	0	0.0128851540616246
YBR066C	0	0	0.0128779395296753
YIL036W	0	0	0.012870733072188
YGR166W	0	0	0.0128635346756152
YGR271W	0	0	0.0128563443264394
YGL223C	0	0	0.0128491620111732
YPL117C	0	0	0.0128419877163596
YLR258W	0	0	0.0128348214285714
YDR098C	0	0	0.0128276631344116
YOR209C	0	0	0.0128205128205128
YCR002C	0	0	0.0128133704735376
YDL139C	0	1	0.0128133704735376
YDL053C	0	1	0.0128133704735376
YKL099C	0	0	0.0128062360801782
YIL101C	0	0	0.0127991096271564
YDR513W	0	0	0.0127919911012236
YGL206C	0	0	0.0127848804891606
YOR124C	0	0	0.0127777777777778
YBR016W	0	0	0.0127706829539145
YDR314C	0	0	0.0127635960044395
YDR272W	0	0	0.0127565169162507
YOL017W	0	0	0.0127494456762749
YIL048W	0	0	0.0127423822714681
YIL122W	0	0	0.0127353266888151
YDL141W	0	0	0.0127282789153293
YOR138C	0	0	0.0127212389380531
YBR207W	0	0	0.0127142067440575
YMR042W	0	0	0.012707182320442
YBL018C	0	0	0.0127001656543346
YOR305W	0	0	0.0126931567328918
YGR178C	0	0	0.0126861555432984
YBR149W	0	0	0.0126791620727674
YBR220C	0	1	0.0126791620727674
YBL082C	0	0	0.0126721763085399
YFR038W	0	1	0.0126721763085399
YDL131W	0	0	0.0126651982378855
YDR009W	0	0	0.0126582278481013
YER049W	0	0	0.0126512651265127
YHR188C	0	0	0.0126443100604728
YER106W	0	0	0.0126373626373626
YDR079C-A	0	0	0.0126304228445909
YPR040W	0	0	0.0126234906695939
YDL138W	0	0	0.0126165660998354
YEL013W	0	0	0.012609649122807
YMR138W	0	0	0.0126027397260274
YOR302W	0	0	0.0125958378970427
YDR408C	0	0	0.0125889436234264
YKL154W	0	0	0.012582056892779
YBL101C	0	0	0.0125751776927283
YOL094C	0	0	0.012568306010929
YPL231W	0	0	0.0125614418350628
YDR515W	0	0	0.0125545851528384
YOL088C	0	0	0.0125477359519913
YLR136C	0	0	0.0125408942202835
YML118W	0	1	0.0125408942202835
YDR372C	0	0	0.0125340599455041
YHL023C	0	1	0.0125340599455041
YKL017C	0	0	0.0125272331154684
YPL111W	0	0	0.0125204137180185
YOL064C	0	0	0.0125136017410229
YML051W	0	0	0.0125067971723763
YPL178W	0	0	0.0125
YMR038C	0	0	0.0124932102118414
YOR162C	0	0	0.0124864277958741
YBR263W	0	0	0.0124796527400977
YLL004W	0	0	0.012472885032538
YLR292C	0	0	0.0124661246612466
YMR021C	0	0	0.0124593716143012
YCL026C-A	0	0	0.0124526258798051
YKL105C	0	1	0.0124526258798051
YDL073W	0	1	0.0124526258798051
YML097C	0	0	0.0124458874458874
YDL040C	0	0	0.0124391563007031
YER104W	0	0	0.0124324324324324
YML107C	0	0	0.0124257158292815
YOL103W	0	0	0.0124190064794816
YGL125W	0	0	0.0124123043712898
YBL001C	0	0	0.0124056094929881
YGR247W	0	0	0.0123989218328841
YFR034C	0	0	0.0123922413793103
YMR239C	0	0	0.0123855681206247
YJL146W	0	0	0.0123789020452099
YOR060C	0	0	0.0123722431414739
YOR346W	0	0	0.0123655913978495
YFL050C	0	0	0.0123589468027942
YOR051C	0	1	0.0123589468027942
YNL045W	0	0	0.0123523093447905
YBR008C	0	0	0.0123456790123457
YFL025C	0	0	0.0123390557939914
YBL049W	0	1	0.0123390557939914
YGL119W	0	0	0.0123324396782842
YBR259W	0	1	0.0123324396782842
YBR208C	0	0	0.0123258306538049
YIL010W	0	0	0.0123192287091591
YBR082C	0	0	0.0123126338329764
YBL089W	0	0	0.0123060460139112
YGR225W	0	0	0.0122994652406417
YKL064W	0	0	0.0122928915018707
YHR200W	0	0	0.0122863247863248
YHL028W	0	0	0.0122797650827549
YOR073W	0	0	0.012273212379936
YKR089C	0	0	0.0122666666666667
YLR010C	0	0	0.0122601279317697
YAL054C	0	0	0.0122535961640916
YEL055C	0	0	0.0122470713525027
YCR073C	0	0	0.0122405534858968
YKL215C	0	1	0.0122405534858968
YIL130W	0	1	0.0122405534858968
YHR195W	0	0	0.0122340425531915
YCR008W	0	0	0.012227538543328
YJR091C	0	0	0.012221041445271
YAR033W	0	0	0.0122145512480085
YBR011C	0	0	0.012208067940552
YBR109C	0	0	0.0122015915119363
YGR161C	0	0	0.0121951219512195
YCL057W	0	0	0.0121886592474828
YDL167C	0	0	0.0121822033898305
YOL032W	0	0	0.0121757543673902
YJL044C	0	0	0.0121693121693122
YIL075C	0	0	0.01216287678477
YPR101W	0	0	0.0121564482029598
YPR022C	0	1	0.0121564482029598
YDR026C	0	1	0.0121564482029598
YOR093C	0	1	0.0121564482029598
YDL109C	0	0	0.0121500264131009
YLR188W	0	0	0.0121436114044351
YMR287C	0	0	0.0121372031662269
YBL104C	0	1	0.0121372031662269
YPR182W	0	0	0.0121308016877637
YLR382C	0	0	0.0121244069583553
YJR033C	0	0	0.012118018967334
YDR007W	0	0	0.0121116377040548
YBR003W	0	0	0.0121052631578947
YGL127C	0	0	0.0120988953182536
YLR385C	0	0	0.0120925341745531
YGR033C	0	0	0.0120861797162375
YHR079C	0	0	0.0120798319327731
YLR020C	0	0	0.0120734908136483
YML117W	0	0	0.0120671563483736
YBR246W	0	1	0.0120671563483736
YIR018W	0	0	0.0120608285264814
YBR151W	0	1	0.0120608285264814
YBR156C	0	0	0.0120545073375262
YNR039C	0	0	0.0120481927710843
YGR048W	0	0	0.0120418848167539
YMR174C	0	0	0.0120355834641549
YPL270W	0	0	0.0120292887029289
YNL281W	0	0	0.0120230005227392
YLR376C	0	0	0.0120167189132706
YMR237W	0	0	0.0120104438642298
YLR360W	0	0	0.0120041753653445
YDR030C	0	0	0.0119979134063641
YOR297C	0	0	0.0119916579770594
YGR111W	0	0	0.0119854090672225
YBR024W	0	0	0.0119791666666667
YDR110W	0	0	0.0119729307652264
YFR040W	0	0	0.0119667013527575
YKR007W	0	0	0.0119604784191368
[truncated: 3,790 more rows]
