# Supplementary material for: Computationally Driven, Quantitative Experiments Discover Genes Required for Mitochondrial Biogenesis
Source: PLoS Genet. 2009 Mar 20;5(3):e1000407. doi: 10.1371/journal.pgen.1000407 (PMC2648979; doi:10.1371/journal.pgen.1000407)
Supplement: Dataset S2 — Top 100 novel ensemble predictions for additional yeast biological processes. A zip file containing 387 tab-delimited text files of the ensemble predictions for the indicated Gene Ontology Biological Process Term. (21.70 MB GZ) [file pgen.1000407.s013.gz › GO_0000082.txt]

ORF	AnnotatedToTerm?	Uncharacterized_04152007?	Precision
YGR109C	1	0	1.0
YER111C	1	0	1.0
YLR079W	1	0	1.0
YDR054C	1	0	1.0
YGL190C	0	0	0.9
YJL194W	0	0	0.9
YAL040C	1	0	0.9
YCR065W	1	0	0.9
YML027W	1	0	0.9
YFR040W	1	0	0.9
YPR120C	1	0	0.9
YNL309W	1	0	0.9
YDL047W	1	0	0.9
YER167W	1	0	0.9
YDL132W	1	0	0.9
YKR072C	1	0	0.9
YKR028W	1	0	0.9
YFL009W	1	0	0.9
YJL098W	1	0	0.9
YLR182W	1	0	0.9
YGR152C	0	0	0.857142857142857
YPL256C	0	0	0.818181818181818
YPR119W	0	0	0.782608695652174
YMR199W	0	0	0.76
YBR160W	1	0	0.76
YPL153C	0	0	0.730769230769231
YKL101W	0	0	0.703703703703704
YKL088W	0	0	0.689655172413793
YJR090C	1	0	0.689655172413793
YPL255W	0	0	0.666666666666667
YDR113C	0	0	0.645161290322581
YML109W	0	0	0.636363636363636
YDR328C	1	0	0.636363636363636
YER155C	0	0	0.628571428571429
YOL133W	1	0	0.628571428571429
YER070W	0	0	0.611111111111111
YJL187C	0	0	0.594594594594595
YAR007C	0	0	0.578947368421053
YKL113C	0	0	0.564102564102564
YDL003W	0	0	0.55
YOL145C	0	0	0.536585365853659
YGL207W	0	0	0.523809523809524
YDL101C	0	0	0.511627906976744
YDR507C	0	0	0.5
YJL115W	0	0	0.488888888888889
YIL031W	0	0	0.479166666666667
YFL008W	0	0	0.479166666666667
YGL229C	1	0	0.479166666666667
YMR273C	0	0	0.469387755102041
YIL046W	0	0	0.46
YPL209C	0	0	0.450980392156863
YER164W	0	0	0.442307692307692
YGR049W	0	0	0.433962264150943
YPL208W	0	0	0.425925925925926
YBR088C	0	0	0.418181818181818
YMR078C	0	0	0.410714285714286
YNL273W	0	0	0.403508771929825
YGR090W	0	0	0.396551724137931
YML069W	0	0	0.389830508474576
YLR131C	0	0	0.387096774193548
YPL163C	0	0	0.387096774193548
YIL035C	1	0	0.387096774193548
YDL155W	0	0	0.380952380952381
YMR179W	0	0	0.375
YJL074C	0	0	0.369230769230769
YCL024W	0	0	0.363636363636364
YGL116W	0	0	0.358208955223881
YMR172W	0	0	0.357142857142857
YGR044C	0	0	0.357142857142857
YOR061W	1	0	0.357142857142857
YOR267C	0	0	0.352112676056338
YIL140W	0	0	0.347222222222222
YNL233W	0	0	0.342465753424658
YDR309C	0	0	0.337837837837838
YER133W	0	0	0.333333333333333
YDR466W	0	0	0.328947368421053
YDL164C	0	0	0.325
YMR001C	0	0	0.325
YHR030C	0	0	0.325
YLR183C	1	0	0.325
YDR293C	0	0	0.320987654320988
YLR103C	0	0	0.317073170731707
YKL108W	0	0	0.313253012048193
YMR076C	0	0	0.30952380952381
YNL088W	0	0	0.305882352941176
YGR221C	0	0	0.302325581395349
YER012W	0	0	0.298850574712644
YBL035C	0	0	0.295454545454545
YIL026C	0	0	0.292134831460674
YLR097C	0	0	0.288888888888889
YGL003C	0	0	0.285714285714286
YBR070C	0	0	0.284210526315789
YHR149C	0	1	0.284210526315789
YOR074C	0	0	0.284210526315789
YOL004W	0	0	0.284210526315789
YOR039W	1	0	0.284210526315789
YNR047W	0	0	0.282828282828283
YBR071W	0	1	0.282828282828283
YGL163C	0	0	0.282828282828283
YOL007C	0	1	0.282828282828283
YNL298W	0	0	0.282828282828283
YKR013W	0	1	0.282828282828283
YOR083W	1	0	0.282828282828283
YGR108W	0	0	0.28
YPL267W	0	0	0.277227722772277
YPL124W	0	0	0.275229357798165
YLR313C	0	0	0.275229357798165
YLR368W	0	0	0.275229357798165
YLR032W	0	0	0.275229357798165
YLR399C	0	0	0.275229357798165
YNL300W	0	1	0.275229357798165
YGL019W	1	0	0.275229357798165
YMR144W	0	1	0.275229357798165
YBR158W	0	0	0.275229357798165
YDR501W	1	0	0.275229357798165
YPR175W	0	0	0.272727272727273
YKR077W	0	1	0.272727272727273
YMR094W	0	0	0.27027027027027
YJL030W	0	0	0.267857142857143
YDR097C	0	0	0.265486725663717
YPL152W	0	0	0.263157894736842
YNL312W	0	0	0.260869565217391
YMR028W	0	0	0.258620689655172
YGL058W	0	0	0.256410256410256
YOL017W	0	0	0.254237288135593
YPL003W	0	0	0.252100840336134
YDR146C	0	0	0.25
YOR057W	0	0	0.247933884297521
YML060W	0	0	0.245901639344262
YNL330C	0	0	0.24390243902439
YML088W	0	0	0.241935483870968
YDR139C	0	0	0.24
YDL056W	0	0	0.238095238095238
YCL061C	0	0	0.236220472440945
YDR528W	0	0	0.234375
YGR014W	0	0	0.232558139534884
YBL105C	0	0	0.230769230769231
YLL022C	0	0	0.229007633587786
YKL045W	0	0	0.227272727272727
YEL059C-A	0	0	0.225563909774436
YLR418C	0	0	0.223880597014925
YOR372C	0	0	0.222222222222222
YHR153C	0	0	0.220588235294118
YGR116W	0	0	0.218978102189781
YDL018C	0	0	0.217391304347826
YAL016W	0	0	0.215827338129496
YGR092W	0	0	0.214285714285714
YNL082W	0	0	0.212765957446809
YOR080W	0	0	0.211267605633803
YNL271C	0	0	0.210884353741497
YDR131C	0	0	0.210884353741497
YJL204C	0	0	0.210884353741497
YOR144C	0	0	0.210884353741497
YDL134C	1	0	0.210884353741497
YOR114W	0	1	0.210884353741497
YJL047C	0	0	0.209459459459459
YHL007C	0	0	0.208053691275168
YPL031C	0	0	0.207792207792208
YOL019W	0	1	0.207792207792208
YJL157C	0	0	0.207792207792208
YDL195W	0	0	0.207792207792208
YAR008W	0	0	0.207792207792208
YDL188C	1	0	0.207792207792208
YER095W	0	0	0.206451612903226
YIL123W	0	0	0.205128205128205
YIL153W	0	0	0.203821656050955
YPR040W	0	0	0.203703703703704
YGR138C	0	0	0.203703703703704
YKL112W	0	0	0.203703703703704
YOL090W	0	0	0.203703703703704
YOR054C	1	0	0.203703703703704
YBR135W	0	0	0.202453987730061
YJL149W	0	1	0.202453987730061
YDR477W	0	0	0.201219512195122
YPR018W	0	0	0.2
YGL086W	0	0	0.198795180722892
YDR052C	0	0	0.197604790419162
YPL055C	0	0	0.196428571428571
YGR161C	0	0	0.195266272189349
YBR073W	0	0	0.194117647058824
YNL102W	0	0	0.192982456140351
YNL197C	0	0	0.191860465116279
YJL158C	0	0	0.190751445086705
YER129W	0	0	0.189655172413793
YJL095W	0	0	0.188571428571429
YHR071W	0	0	0.1875
YLR113W	0	0	0.186440677966102
YPR141C	0	0	0.185393258426966
YBL084C	0	0	0.184357541899441
YDR335W	0	0	0.183333333333333
YOR014W	0	0	0.18232044198895
YDR159W	0	0	0.181318681318681
YDL159W	0	0	0.180327868852459
YDL017W	0	0	0.179347826086957
YJL165C	0	0	0.178378378378378
YNL311C	0	0	0.17741935483871
YNL126W	0	0	0.176470588235294
YDR310C	0	0	0.175531914893617
YMR305C	0	0	0.174603174603175
YGL166W	0	0	0.173684210526316
YOR026W	0	0	0.172774869109948
YDR485C	0	0	0.171875
YHR166C	0	0	0.170984455958549
YDR306C	0	0	0.170103092783505
YDL157C	0	1	0.170103092783505
YKL185W	0	0	0.169230769230769
YIR006C	0	0	0.168367346938776
YKL032C	0	0	0.16751269035533
YPR111W	0	0	0.166666666666667
YHR152W	0	0	0.165829145728643
YFL029C	0	0	0.165
YPL204W	0	0	0.164179104477612
YBL051C	0	0	0.163366336633663
YCL016C	0	0	0.16256157635468
YPR135W	0	0	0.161764705882353
YOR247W	0	0	0.161137440758294
YBR278W	0	0	0.161137440758294
YLR127C	0	0	0.161137440758294
YLR210W	0	0	0.161137440758294
YPL014W	0	1	0.161137440758294
YMR069W	0	0	0.161137440758294
YGR078C	0	0	0.161137440758294
YIL122W	1	0	0.161137440758294
YPL190C	0	0	0.160377358490566
YOR017W	0	0	0.15962441314554
YMR043W	0	0	0.158878504672897
YDR207C	0	0	0.158139534883721
YDR217C	0	0	0.157407407407407
YBR136W	0	0	0.15668202764977
YLL021W	0	0	0.155963302752294
YKL048C	0	0	0.155251141552511
YHR118C	0	0	0.154545454545455
YNL161W	0	0	0.153846153846154
YLR352W	0	1	0.153846153846154
YLR373C	0	0	0.153153153153153
YLR248W	0	0	0.152466367713004
YHR061C	0	0	0.151785714285714
YJL092W	0	0	0.151111111111111
YAL024C	0	0	0.150442477876106
YML032C	0	0	0.149779735682819
YOR008C	0	0	0.149122807017544
YHR082C	0	0	0.148471615720524
YHR205W	0	0	0.147826086956522
YGR189C	0	0	0.147186147186147
YBR280C	0	0	0.146551724137931
YGR238C	0	0	0.145922746781116
YPL042C	0	0	0.145299145299145
YBR198C	0	0	0.14468085106383
YGR229C	0	0	0.144067796610169
YKL054C	0	0	0.143459915611814
YDL058W	0	0	0.142857142857143
YGR040W	0	0	0.142259414225941
YHR158C	0	0	0.141666666666667
YDR359C	0	0	0.141078838174274
YPL075W	0	0	0.140495867768595
YNL236W	0	0	0.139917695473251
YMR109W	0	0	0.139344262295082
YBR279W	0	0	0.138775510204082
YLR455W	0	0	0.138211382113821
YIL149C	0	0	0.137651821862348
YMR070W	0	0	0.137096774193548
YJL106W	0	0	0.13671875
YML010W	0	0	0.13671875
YMR190C	0	0	0.13671875
YAL041W	0	0	0.13671875
YLR384C	0	0	0.13671875
YLR095C	0	0	0.13671875
YDL140C	0	0	0.13671875
YDR451C	1	0	0.13671875
YMR174C	0	0	0.136186770428016
YDR180W	0	0	0.135658914728682
YLR055C	0	0	0.135135135135135
YJR053W	0	0	0.134615384615385
YMR139W	0	0	0.134099616858238
YGR270W	0	0	0.133587786259542
YDL028C	0	0	0.133079847908745
YDR538W	0	0	0.132575757575758
YMR307W	0	0	0.132075471698113
YMR036C	0	0	0.131578947368421
YKL042W	0	0	0.131086142322097
YDR182W	0	0	0.130597014925373
YFR028C	0	0	0.130111524163569
YOR008C-A	0	0	0.12962962962963
YNL250W	0	0	0.129151291512915
YML074C	0	0	0.128676470588235
YDL160C	0	0	0.128205128205128
YKL038W	0	0	0.127737226277372
YAR031W	0	0	0.127272727272727
YJL065C	0	0	0.126811594202899
YLL046C	0	0	0.126353790613718
YDR334W	0	0	0.12589928057554
YPR161C	0	0	0.125448028673835
YER013W	0	0	0.125
YDR153C	0	0	0.124555160142349
YLL036C	0	0	0.124113475177305
YJR079W	0	1	0.124113475177305
YMR159C	0	0	0.123674911660777
YBL095W	0	1	0.123674911660777
YNL304W	0	0	0.123239436619718
YPL194W	0	0	0.12280701754386
YDR372C	0	0	0.122377622377622
YDL232W	0	0	0.121951219512195
YER060W-A	0	1	0.121951219512195
YLR357W	0	0	0.121527777777778
YML100W-A	0	1	0.121527777777778
YGL025C	0	0	0.121107266435986
YBR200W	0	0	0.120689655172414
YKR090W	0	0	0.120274914089347
YLL039C	0	0	0.11986301369863
YNL098C	0	0	0.119453924914676
YMR037C	0	0	0.119205298013245
YKR086W	0	0	0.119205298013245
YER109C	0	0	0.119205298013245
YDL224C	0	0	0.119205298013245
YLR096W	0	0	0.119205298013245
YPR151C	0	0	0.119205298013245
YKL092C	0	0	0.119205298013245
YAL021C	0	0	0.119205298013245
YDL025C	0	1	0.119205298013245
YJR140C	1	0	0.119205298013245
YER040W	0	0	0.118811881188119
YGL212W	0	0	0.118421052631579
YOL051W	0	0	0.118032786885246
YBR109C	0	0	0.117647058823529
YIL106W	0	0	0.117263843648208
YLR224W	0	0	0.116883116883117
YMR135C	0	0	0.116504854368932
YOL045W	0	0	0.116129032258065
YIL154C	0	0	0.115755627009646
YDR463W	0	0	0.115384615384615
YMR216C	0	0	0.115015974440895
YLR361C	0	0	0.114649681528662
YJL127C	0	0	0.114285714285714
YBR165W	0	0	0.113924050632911
YJL164C	0	0	0.113564668769716
YAR019C	0	0	0.113207547169811
YIL084C	0	0	0.112852664576803
YKL203C	0	0	0.1125
YNL078W	0	0	0.11214953271028
YLR330W	0	0	0.111801242236025
YJR033C	0	0	0.111455108359133
YFR034C	0	0	0.111111111111111
YNL183C	0	0	0.110769230769231
YPL049C	0	0	0.110429447852761
YNL053W	0	0	0.110091743119266
YMR048W	0	0	0.109756097560976
YPR058W	0	0	0.109422492401216
YHR084W	0	0	0.109090909090909
YGL174W	0	0	0.108761329305136
YDR379W	0	0	0.108433734939759
YER032W	0	0	0.108108108108108
YGR274C	0	0	0.107784431137725
YER016W	0	0	0.107462686567164
YDR363W	0	0	0.107142857142857
YDL108W	0	0	0.106824925816024
YDL179W	0	0	0.106508875739645
YGR006W	0	0	0.106194690265487
YML064C	0	0	0.105882352941176
YBR274W	0	0	0.105571847507331
YDR416W	0	0	0.105263157894737
YLR362W	0	0	0.104956268221574
YER151C	0	0	0.104651162790698
YOR073W	0	0	0.104347826086957
YGR218W	0	0	0.104046242774566
YDL220C	0	0	0.103746397694524
YKL037W	0	1	0.103746397694524
YLR229C	0	0	0.103448275862069
YIL131C	0	0	0.103151862464183
YER125W	0	0	0.102857142857143
YML016C	0	0	0.102564102564103
YGL115W	0	0	0.102272727272727
YKL079W	0	0	0.101983002832861
YGL227W	0	0	0.101694915254237
YBR112C	0	0	0.101408450704225
YBR028C	0	1	0.101408450704225
YLR116W	0	0	0.101123595505618
YDR238C	0	0	0.100840336134454
YHR107C	0	0	0.100558659217877
YMR291W	0	1	0.100558659217877
YDR145W	0	0	0.100278551532033
YGL173C	0	0	0.1
YJL013C	0	0	0.0997229916897507
YOR109W	0	0	0.0994475138121547
YER093C	0	0	0.0991735537190083
YDR443C	0	0	0.0989010989010989
YDR027C	0	0	0.0986301369863014
YDR099W	0	0	0.0983606557377049
YKL160W	0	0	0.0980926430517711
YML098W	0	0	0.0978260869565217
YDL005C	0	0	0.0975609756097561
YDR366C	0	1	0.0975609756097561
YGL178W	0	0	0.0972972972972973
YKL166C	0	0	0.0970350404312668
YBR065C	0	0	0.0967741935483871
YPL032C	0	0	0.096514745308311
YNL180C	0	0	0.0962566844919786
YGL056C	0	1	0.0962566844919786
YGR074W	0	0	0.096
YLR272C	0	0	0.0957446808510638
YJL168C	0	0	0.0954907161803713
YBR289W	0	0	0.0952380952380952
YDR028C	0	0	0.0949868073878628
YCR081W	0	0	0.0947368421052632
YOL006C	0	0	0.094488188976378
YHR103W	0	0	0.0942408376963351
YPL026C	0	0	0.0939947780678851
YOR181W	0	0	0.09375
YLR403W	0	0	0.0935064935064935
YER173W	0	0	0.0932642487046632
YML094W	0	0	0.0930232558139535
YGL063W	0	0	0.0927835051546392
YOR084W	0	0	0.0925449871465296
YHR031C	0	0	0.0923076923076923
YCR084C	0	0	0.0920716112531969
YLR234W	0	0	0.0918367346938776
YHR135C	0	0	0.0916030534351145
YDR040C	0	0	0.0913705583756345
YOL067C	0	0	0.0911392405063291
YDR243C	0	0	0.0909090909090909
YNL216W	0	0	0.0906801007556675
YJR070C	0	0	0.0904522613065327
YDL079C	0	0	0.0902255639097744
YLR281C	0	1	0.0902255639097744
YOR025W	0	0	0.09
YHR206W	0	0	0.0897755610972569
YOL123W	0	0	0.0895522388059701
YPL008W	0	0	0.0893300248138958
YNL307C	0	0	0.0891089108910891
YGL097W	0	0	0.0888888888888889
YNL097C	0	0	0.0886699507389163
YIL036W	0	0	0.0884520884520884
YKL189W	0	0	0.0882352941176471
YLR086W	0	0	0.0880195599022005
YJR060W	0	0	0.0878048780487805
YHR165C	0	0	0.0875912408759124
YOR326W	0	0	0.087378640776699
YLL038C	0	0	0.0871670702179177
YER124C	0	0	0.0869565217391304
YGL216W	0	0	0.0867469879518072
YLR424W	0	0	0.0865384615384615
YGL197W	0	0	0.0863309352517986
YMR125W	0	0	0.0861244019138756
YOR058C	0	0	0.0859188544152745
YPL269W	0	0	0.0857142857142857
YNL031C	0	0	0.0855106888361045
YLR314C	0	0	0.0853080568720379
YNL327W	0	0	0.0851063829787234
YMR224C	0	0	0.0849056603773585
YER088C	0	0	0.0847058823529412
YLR190W	0	0	0.0845070422535211
YOL115W	0	0	0.0843091334894614
YLR310C	0	0	0.0841121495327103
YGL048C	0	0	0.0839160839160839
YMR258C	0	1	0.0839160839160839
YBL093C	0	0	0.0837209302325581
YOR087W	0	0	0.0835266821345708
YER148W	0	0	0.0833333333333333
YBL063W	0	0	0.0831408775981524
YGL092W	0	0	0.0829493087557604
YLR436C	0	0	0.0827586206896552
YBR009C	0	0	0.0825688073394495
YFR019W	0	0	0.0823798627002288
YPL155C	0	0	0.0821917808219178
YBR203W	0	0	0.082004555808656
YOR231W	0	0	0.0818181818181818
YPL240C	0	0	0.0816326530612245
YDR130C	0	0	0.081447963800905
YNL289W	0	0	0.0812641083521445
YIL143C	0	0	0.0810810810810811
YGL151W	0	0	0.0808988764044944
YGR200C	0	0	0.0807174887892377
YMR164C	0	0	0.0806100217864924
YBL069W	0	0	0.0806100217864924
YNL068C	0	0	0.0806100217864924
YPL141C	0	1	0.0806100217864924
YER153C	0	0	0.0806100217864924
YJL019W	0	0	0.0806100217864924
YOR230W	0	0	0.0806100217864924
YER176W	0	0	0.0806100217864924
YFL021W	0	0	0.0806100217864924
YJL112W	0	0	0.0806100217864924
YMR168C	0	0	0.0806100217864924
YPR105C	0	0	0.0806100217864924
YOR001W	0	0	0.0806100217864924
YDR247W	1	0	0.0806100217864924
YDR138W	0	0	0.0804347826086956
YDL109C	0	0	0.0802603036876356
YGR003W	0	0	0.0800865800865801
YDL064W	0	0	0.0799136069114471
YHR132C	0	0	0.0797413793103448
YJL176C	0	0	0.0796812749003984
YBL056W	0	0	0.0796812749003984
YAL011W	0	0	0.0796812749003984
YFR014C	0	0	0.0796812749003984
YEL061C	0	0	0.0796812749003984
YDL074C	0	0	0.0796812749003984
YOR302W	0	0	0.0796812749003984
YDR369C	0	0	0.0796812749003984
YDL214C	0	0	0.0796812749003984
YNR010W	0	0	0.0796812749003984
YEL019C	0	0	0.0796812749003984
YJL029C	0	0	0.0796812749003984
YML124C	0	0	0.0796812749003984
YHR014W	0	0	0.0796812749003984
YNL158W	0	0	0.0796812749003984
YLR206W	0	0	0.0796812749003984
YMR213W	0	0	0.0796812749003984
YGR188C	0	0	0.0796812749003984
YOR249C	0	0	0.0796812749003984
YOR212W	0	0	0.0796812749003984
YMR263W	0	0	0.0796812749003984
YBL007C	0	0	0.0796812749003984
YJR089W	0	0	0.0796812749003984
YBR231C	0	0	0.0796812749003984
YBR215W	1	0	0.0796812749003984
YJL173C	0	0	0.0796812749003984
YGR252W	0	0	0.0796812749003984
YDR318W	0	0	0.0796812749003984
YPL140C	0	0	0.0796812749003984
YLR321C	0	0	0.0796812749003984
YGL122C	0	0	0.0796812749003984
YCR008W	1	0	0.0796812749003984
YER152C	0	1	0.0796812749003984
YLR425W	0	0	0.0796812749003984
YBL061C	0	0	0.0796812749003984
YBR161W	0	0	0.0796812749003984
YPR129W	0	0	0.0796812749003984
YCL031C	0	0	0.0796812749003984
YIL135C	1	0	0.0796812749003984
YNL322C	0	0	0.0795228628230616
YAR042W	0	0	0.0793650793650794
YLR085C	0	0	0.0792079207920792
YMR075W	0	0	0.0790513833992095
YGR113W	0	0	0.0788954635108481
YDL141W	0	0	0.078740157480315
YOR160W	0	0	0.0785854616895874
YPR157W	0	1	0.0785854616895874
YDR229W	0	0	0.0784313725490196
YIL118W	0	0	0.0782778864970646
YGL240W	0	0	0.078125
YDR228C	0	0	0.0779727095516569
YLR045C	0	0	0.0778210116731518
YBL074C	0	0	0.0776699029126214
YMR312W	0	0	0.0775193798449612
YGL237C	0	0	0.0773694390715667
YKL164C	0	0	0.0772200772200772
YKL022C	0	0	0.0770712909441233
YPL089C	0	0	0.0769230769230769
YIR010W	0	0	0.0767754318618042
YER161C	0	0	0.0766355140186916
YFL037W	0	0	0.0766355140186916
YML006C	0	0	0.0766355140186916
YGL049C	0	0	0.0766355140186916
YPR106W	0	1	0.0766355140186916
YML053C	0	1	0.0766355140186916
YJL128C	0	0	0.0766355140186916
YKL116C	0	0	0.0766355140186916
YKR100C	0	0	0.0766355140186916
YGL180W	0	0	0.0766355140186916
YBR059C	0	0	0.0766355140186916
YOR038C	0	0	0.0766355140186916
YBL011W	0	0	0.0766355140186916
YGL028C	0	0	0.0766355140186916
YKL139W	0	0	0.0766355140186916
YJR059W	1	0	0.0766355140186916
YFR021W	0	0	0.0764925373134328
YBR060C	0	0	0.0763500931098696
YIL033C	0	0	0.0762081784386617
YBR127C	0	0	0.0760667903525046
YPL139C	0	0	0.0759259259259259
YJR135C	0	0	0.0757855822550832
YOR060C	0	0	0.0756457564575646
YBR195C	0	0	0.0755064456721915
YKL213C	0	0	0.0753676470588235
YHR119W	0	0	0.0752293577981651
YHR115C	0	0	0.0750915750915751
YOR188W	0	0	0.0749542961608775
YLR449W	0	0	0.0748175182481752
YNL064C	0	0	0.0746812386156648
YDR288W	0	0	0.0745454545454545
YDR392W	0	0	0.0744101633393829
YBL046W	0	0	0.0742753623188406
YPL195W	0	0	0.0741410488245931
YDL020C	0	0	0.0740072202166065
YGR041W	0	0	0.0738738738738739
YGR170W	0	0	0.0737410071942446
YOR023C	0	0	0.0736086175942549
YGR052W	0	1	0.0736086175942549
YFR013W	0	0	0.0734767025089606
YGL252C	0	0	0.073345259391771
YOR264W	0	1	0.073345259391771
YDL103C	0	0	0.0732142857142857
YOR269W	0	0	0.0730837789661319
YLR286C	0	0	0.0729537366548043
YML034W	0	0	0.0728241563055062
YDR202C	0	0	0.0726950354609929
YDR169C	0	1	0.0726950354609929
YOR140W	0	0	0.0725663716814159
YJL078C	0	1	0.0725663716814159
YGL016W	0	0	0.0724381625441696
YOL128C	0	0	0.072310405643739
YLR437C	0	1	0.072310405643739
YPR168W	0	0	0.0721830985915493
YDR122W	0	0	0.0720562390158172
YNL103W	0	0	0.0719298245614035
YBR079C	0	0	0.0718038528896672
YEL009C	0	0	0.0716783216783217
YIL056W	0	0	0.0715532286212914
YBL023C	0	0	0.0714285714285714
YNL107W	0	0	0.071304347826087
YPL268W	0	0	0.0711805555555556
YDR188W	0	0	0.0710571923743501
YGL233W	0	0	0.0709342560553633
YJL201W	0	0	0.0708117443868739
YLL029W	0	1	0.0708117443868739
YLR019W	0	0	0.0706896551724138
YLR245C	0	0	0.0705679862306368
YDR251W	0	0	0.070446735395189
YDR013W	0	0	0.0703259005145798
YLR135W	0	0	0.0702054794520548
YJL020C	0	0	0.0700854700854701
YCR091W	0	0	0.0699658703071672
YGL179C	0	0	0.0698466780238501
YJL044C	0	0	0.0697278911564626
YDR363W-A	0	0	0.0696095076400679
YER130C	0	1	0.0696095076400679
YCL010C	0	0	0.0694915254237288
YCR088W	0	0	0.0693739424703892
YKR002W	0	0	0.0692567567567568
YOR112W	0	0	0.0691399662731872
YLR138W	0	0	0.069023569023569
YJR046W	0	0	0.0689075630252101
YAL048C	0	0	0.0687919463087248
YJL141C	0	0	0.0686767169179229
YOR308C	0	0	0.068561872909699
YLR309C	0	0	0.0684474123539232
YGL158W	0	0	0.0683333333333333
YDR088C	0	0	0.0682196339434276
YLR223C	0	0	0.0681063122923588
YDR336W	0	1	0.0681063122923588
YFR027W	0	0	0.0679933665008292
YDR150W	0	0	0.0678807947019868
YMR016C	0	0	0.0677685950413223
YDL055C	0	0	0.0676567656765677
YGL093W	0	0	0.0675453047775947
YDL145C	0	0	0.0674342105263158
YOR360C	0	0	0.0673234811165846
YNL188W	0	0	0.0672131147540984
YPL086C	0	0	0.0671031096563011
YGR241C	0	0	0.0669934640522876
YOR123C	0	0	0.066884176182708
YKL043W	0	0	0.0667752442996743
YBL037W	0	0	0.0666666666666667
YNL317W	0	0	0.0665584415584416
YGR140W	0	0	0.06645056726094
YDR137W	0	0	0.0663430420711974
YIR017C	0	0	0.0662358642972536
YCR042C	0	0	0.0661290322580645
YCR021C	0	0	0.0660225442834139
YBR087W	0	0	0.0659163987138264
YHR102W	0	0	0.0658105939004815
YEL037C	0	0	0.0657051282051282
YDR118W	0	0	0.0656
YPL067C	0	1	0.0656
YGL244W	0	0	0.0654952076677316
YDR246W	0	0	0.0653907496012759
YLR417W	0	0	0.0652866242038217
YPR070W	0	0	0.0651828298887122
YGR135W	0	0	0.0650793650793651
YOR208W	0	0	0.0649762282091918
YMR047C	0	0	0.064873417721519
YNR034W	0	0	0.0647709320695103
YDR294C	0	0	0.0646687697160883
YDL209C	0	0	0.0645669291338583
YJR035W	0	0	0.0644654088050314
YER021W	0	0	0.0643642072213501
YDL225W	0	0	0.0642633228840125
YBL017C	0	0	0.0641627543035994
YNR067C	0	0	0.0640625
YIR019C	0	0	0.0639625585023401
YOL108C	0	0	0.0638629283489097
YLR047C	0	0	0.0637636080870918
YBL097W	0	0	0.0636645962732919
YKR050W	0	0	0.0635658914728682
YEL036C	0	0	0.0634674922600619
YMR227C	0	0	0.0633693972179289
YFR037C	0	0	0.0632716049382716
YDR066C	0	1	0.0632716049382716
YBL047C	0	0	0.0631741140215717
YOR157C	0	0	0.0630769230769231
YNL199C	0	0	0.0629800307219662
YBR057C	0	0	0.0628834355828221
YFL024C	0	0	0.0627871362940276
YOL138C	0	0	0.0626911314984709
YHL024W	0	0	0.0625954198473282
YPL259C	0	0	0.0625
YHR092C	0	0	0.0624048706240487
YLR429W	0	0	0.0623100303951368
YAL013W	0	0	0.0622154779969651
YGL075C	0	0	0.0621212121212121
YOR048C	0	0	0.0620272314674735
YBL008W	0	0	0.0619335347432024
YJL162C	0	1	0.0619335347432024
YBR171W	0	0	0.0618401206636501
YDR325W	0	0	0.0617469879518072
YMR277W	0	0	0.0616541353383459
YOL117W	0	0	0.0615615615615616
YNL251C	0	0	0.0614692653673163
YML035C	0	0	0.061377245508982
YGL238W	0	0	0.0612855007473842
YJL076W	0	0	0.0611940298507463
YBR164C	0	0	0.0611028315946349
YNL116W	0	0	0.0610119047619048
YOL100W	0	0	0.0609212481426449
YPR164W	0	0	0.0608308605341246
YMR032W	0	0	0.0607407407407407
YLR115W	0	0	0.0606508875739645
YBR276C	0	0	0.0605612998522895
YOR373W	0	0	0.0604719764011799
YBR194W	0	1	0.0604719764011799
YKR095W	0	0	0.0603829160530191
YDR222W	0	1	0.0603829160530191
YLL019C	0	0	0.0602941176470588
YBR202W	0	0	0.0602055800293686
YDR168W	0	0	0.0601173020527859
YNR008W	0	0	0.0600292825768668
YOR304W	0	0	0.0599415204678363
YJR001W	0	0	0.0598540145985401
YBR005W	0	0	0.0597667638483965
YHR050W	0	0	0.0596797671033479
YER046W	0	0	0.059593023255814
YIR023W	0	0	0.0595065312046444
YPR185W	0	0	0.0594202898550725
YKR010C	0	0	0.0593342981186686
YIL144W	0	0	0.0592485549132948
YKR101W	0	0	0.0592383638928068
YBL003C	0	0	0.0592383638928068
YDR523C	0	0	0.0592383638928068
YAL031C	0	0	0.0592383638928068
YER008C	0	0	0.0592383638928068
YCR017C	0	0	0.0592383638928068
YDR103W	0	0	0.0592383638928068
YKL064W	0	0	0.0592383638928068
YML058W	0	0	0.0592383638928068
YMR314W	0	0	0.0592383638928068
YLL018C-A	0	0	0.0592383638928068
YNR035C	0	0	0.0592383638928068
YPR054W	0	0	0.0592383638928068
YCL008C	0	0	0.0592383638928068
YER116C	0	0	0.0592383638928068
YOR151C	0	0	0.0592383638928068
YDR364C	1	0	0.0592383638928068
YBL091C	0	0	0.0591549295774648
YDL006W	0	0	0.0590717299578059
YLR306W	0	0	0.0589887640449438
YBR260C	0	0	0.05890603085554
YMR309C	0	0	0.0588235294117647
YML065W	0	0	0.0587412587412587
YIR015W	0	0	0.058659217877095
YOR195W	0	0	0.0585774058577406
YBR023C	0	0	0.0584958217270195
YKL195W	0	0	0.0584144645340751
YMR011W	0	0	0.0583333333333333
YKL020C	0	0	0.058252427184466
YFL033C	0	0	0.0581717451523546
YGL249W	0	0	0.0580912863070539
YIR001C	0	0	0.0580110497237569
YLL034C	0	0	0.0579310344827586
YDR373W	0	0	0.0578512396694215
YGR129W	0	0	0.0577716643741403
YNL139C	0	0	0.0576923076923077
YOR107W	0	0	0.0576131687242798
YNR023W	0	0	0.0575342465753425
YKL168C	0	1	0.0575342465753425
YJR009C	0	0	0.0574555403556772
YLR003C	0	0	0.0573770491803279
YCR068W	0	0	0.0572987721691678
YPL229W	0	1	0.0572987721691678
YDL126C	0	0	0.0572207084468665
YDR452W	0	0	0.0571428571428571
YDR213W	0	0	0.0570652173913043
YOR066W	0	1	0.0570652173913043
YHR036W	0	0	0.0569877883310719
YKL028W	0	0	0.0569105691056911
YBL079W	0	0	0.0568335588633288
YDR464W	0	0	0.0567567567567568
YER122C	0	0	0.0566801619433198
YDR034C	0	0	0.0566037735849057
YOL139C	0	0	0.0565275908479139
YBR049C	0	0	0.0564516129032258
YOR362C	0	0	0.0563758389261745
YPR060C	0	0	0.0563002680965147
YOR089C	0	0	0.0562248995983936
YBR074W	0	1	0.0562248995983936
YPL161C	0	0	0.0561497326203209
YDR440W	0	0	0.0560747663551402
YJL154C	0	0	0.056
YBR078W	0	0	0.0559254327563249
YNL025C	0	0	0.0558510638297872
YCR026C	0	0	0.0557768924302789
YDL002C	0	0	0.0557029177718833
YIL005W	0	0	0.0556291390728477
YLR128W	0	0	0.0555555555555556
YDR176W	0	0	0.0554821664464993
YPR101W	0	0	0.0554089709762533
YIR003W	0	1	0.0554089709762533
YJL061W	0	0	0.0553359683794466
YKR055W	0	0	0.0552631578947368
YGR230W	0	0	0.0551905387647832
YLR393W	0	0	0.0551181102362205
YLR297W	0	1	0.0551181102362205
YLR382C	0	0	0.055045871559633
YDR252W	0	0	0.0549738219895288
YNL189W	0	0	0.0549019607843137
YML113W	0	0	0.0548302872062663
YOR355W	0	0	0.0547588005215124
YLR467W	0	0	0.0546875
YBR133C	0	0	0.0546163849154746
YAL020C	0	0	0.0545454545454545
YHR114W	0	0	0.0544747081712062
YPL228W	0	0	0.0544041450777202
YGL021W	0	0	0.0543337645536869
YOR329C	0	0	0.0542635658914729
YAL043C	0	0	0.0541935483870968
YIL050W	0	0	0.0541237113402062
YIL147C	0	0	0.0540540540540541
YNL160W	0	0	0.0539845758354756
YDR093W	0	0	0.0539152759948652
YOR233W	0	0	0.0538461538461538
YLL002W	0	0	0.0537772087067862
YJL072C	0	0	0.0537084398976982
YDR488C	0	0	0.053639846743295
YNL106C	0	0	0.0535714285714286
YKL204W	0	0	0.0535031847133758
YBR281C	0	0	0.0534351145038168
YDL106C	0	0	0.0533672172808132
YPR103W	0	0	0.0532994923857868
YGL192W	0	0	0.0532319391634981
YLR228C	0	0	0.0531645569620253
YBR080C	0	0	0.0530973451327434
YGR075C	0	0	0.053030303030303
YHL022C	0	0	0.0529634300126103
YHR143W	0	0	0.052896725440806
YMR091C	0	0	0.0528301886792453
YFR031C	0	0	0.0527638190954774
YBR041W	0	0	0.0526976160602258
YFL013C	0	0	0.0526315789473684
YPL181W	0	0	0.0525657071339174
YNL101W	0	0	0.0525
YML114C	0	0	0.052434456928839
YMR100W	0	0	0.0523690773067332
YGL047W	0	0	0.0523038605230386
YOR290C	0	0	0.0522388059701493
YBR077C	0	0	0.0521739130434783
YOR033C	0	0	0.0521091811414392
YFR015C	0	0	0.0520446096654275
YJL203W	0	0	0.051980198019802
YAL019W	0	0	0.0519159456118665
YKL095W	0	0	0.0518518518518519
YHR022C	0	1	0.0518518518518519
YBR098W	0	0	0.0517879161528977
YJR092W	0	0	0.0517241379310345
YKL057C	0	0	0.0516605166051661
YNL243W	0	0	0.0515970515970516
YOR156C	0	0	0.0515337423312883
YJR066W	0	0	0.0514705882352941
YGL150C	0	0	0.0514075887392901
YLR106C	0	0	0.0513447432762836
YBL032W	0	0	0.0512820512820513
YLR002C	0	0	0.0512195121951219
YBR236C	0	0	0.0511571254567601
YOR351C	0	0	0.0510948905109489
YLR277C	0	0	0.0510328068043742
YNL221C	0	0	0.0509708737864078
YCR077C	0	0	0.0509090909090909
YCL011C	0	0	0.0508474576271186
YGL014W	0	0	0.0507859733978235
YOL063C	0	0	0.0507246376811594
YML041C	0	0	0.0506634499396864
YGR009C	0	0	0.0506024096385542
YML092C	0	0	0.0505415162454874
YJR076C	0	0	0.0504807692307692
YIL156W	0	0	0.0504201680672269
YLR430W	0	0	0.0503597122302158
YOL021C	0	0	0.0502994011976048
YOR315W	0	0	0.0502392344497608
YDR301W	0	0	0.0501792114695341
YGL071W	0	0	0.0501193317422434
YPL057C	0	0	0.0500595947556615
YCR093W	0	0	0.05
YFR017C	0	1	0.05
YER017C	0	0	0.0499405469678954
YIL066C	0	0	0.0498812351543943
YBL009W	0	0	0.0498220640569395
YOR275C	0	0	0.0497630331753555
YBR214W	0	0	0.0497041420118343
YPR156C	0	0	0.049645390070922
YMR294W	0	0	0.0495867768595041
YNR009W	0	0	0.0495283018867925
YDR162C	0	0	0.049469964664311
YDR470C	0	0	0.0494117647058823
YCL004W	0	0	0.0493537015276146
YCR059C	0	0	0.0492957746478873
YNL030W	0	0	0.0492379835873388
YPL137C	0	0	0.0491803278688525
YDL029W	0	0	0.0491228070175439
YGR013W	0	0	0.0490654205607477
YDR189W	0	0	0.0490081680280047
YLR071C	0	0	0.048951048951049
YML102W	0	0	0.0488940628637951
YHR086W	0	0	0.0488372093023256
YBL040C	0	0	0.0487804878048781
YKL145W	0	0	0.0487238979118329
YFR052W	0	0	0.048667439165701
YPR104C	0	0	0.0486111111111111
YLR335W	0	0	0.0485549132947977
YDL194W	0	0	0.0484988452655889
YDR277C	0	0	0.0484429065743945
YLR376C	0	0	0.0483870967741935
YBL019W	0	0	0.048331415420023
YDR253C	0	0	0.0482758620689655
YGL254W	0	0	0.0482204362801378
YHR079C	0	0	0.0481651376146789
YBR081C	0	0	0.0481099656357388
YBR058C	0	0	0.0480549199084668
YKR062W	0	0	0.048
YNL277W	0	0	0.0479452054794521
YLL024C	0	0	0.0478905359179019
YIL142W	0	0	0.0478359908883827
YAL017W	0	0	0.0477815699658703
YDR388W	0	0	0.0477272727272727
YLR006C	0	0	0.0476730987514188
YJR052W	0	0	0.0476190476190476
YJR127C	0	0	0.0475651189127973
YPL203W	0	0	0.0475113122171946
YNL072W	0	0	0.0474576271186441
YBR015C	0	0	0.0474040632054176
YIR031C	0	0	0.0473506200676437
YLR100W	0	0	0.0472972972972973
YER022W	0	0	0.047244094488189
YLR371W	0	0	0.0471910112359551
YER105C	0	0	0.0471380471380471
YLR401C	0	0	0.047085201793722
YIL150C	0	0	0.0470324748040314
YMR063W	0	0	0.0469798657718121
YBR102C	0	0	0.046927374301676
YKR054C	0	0	0.046875
YLR189C	0	0	0.0468227424749164
YCR073W-A	0	0	0.0467706013363029
YOR370C	0	0	0.0467185761957731
YMR093W	0	0	0.0466666666666667
YJR005W	0	0	0.04661487236404
YJL084C	0	1	0.04661487236404
YGL201C	0	0	0.0465631929046563
YML085C	0	0	0.0465116279069767
YMR005W	0	0	0.0464601769911504
YJL006C	0	0	0.0464088397790055
YNL186W	0	0	0.0463576158940397
YDR254W	0	0	0.0463065049614112
YEL022W	0	0	0.0462555066079295
YOR386W	0	0	0.0462046204620462
YDR208W	0	0	0.0461538461538462
YGL038C	0	0	0.0461031833150384
YPR144C	0	0	0.0460526315789474
YER119C	0	0	0.0460021905805038
YBR216C	0	0	0.0459518599562363
YKR045C	0	1	0.0459518599562363
YHR027C	0	0	0.0459016393442623
YDL080C	0	0	0.0458515283842795
YLR419W	0	1	0.0458515283842795
YIL112W	0	0	0.0458015267175573
YNL262W	0	0	0.0457516339869281
YLL003W	0	0	0.0457018498367791
YKL109W	0	0	0.0456521739130435
YGL043W	0	0	0.0456026058631922
YOR113W	0	0	0.0455531453362256
YML059C	0	0	0.0455037919826652
YEL017C-A	0	0	0.0454545454545455
YOR241W	0	0	0.0454054054054054
YER172C	0	0	0.0453563714902808
YNL267W	0	0	0.0453074433656958
YDR043C	0	0	0.0452586206896552
YHR066W	0	0	0.0452099031216362
YDL048C	0	1	0.0452099031216362
YCR010C	0	0	0.0451612903225806
YNL328C	0	0	0.0451127819548872
YBR229C	0	0	0.0450643776824034
YIR035C	0	1	0.0450643776824034
YKL059C	0	0	0.045016077170418
YDL102W	0	0	0.0449678800856531
YEL013W	0	0	0.0449197860962567
YMR268C	0	0	0.0448717948717949
YNL066W	0	0	0.0448239060832444
YKR001C	0	0	0.0447761194029851
YLR094C	0	0	0.0447284345047923
YIL119C	0	0	0.0446808510638298
YPL106C	0	0	0.0446333687566419
YEL058W	0	0	0.0445859872611465
YDL088C	0	0	0.0445387062566278
YIL101C	0	0	0.0444915254237288
YAL002W	0	0	0.0444444444444444
YKL126W	0	0	0.0443974630021142
YCR051W	0	1	0.0443974630021142
YDR429C	0	0	0.044350580781415
YGR063C	0	0	0.0443037974683544
YDL219W	0	0	0.0442571127502634
YPL122C	0	0	0.0442105263157895
YER120W	0	0	0.0441640378548896
YDR081C	0	0	0.0441176470588235
YER118C	0	0	0.0440713536201469
YKR024C	0	0	0.0440251572327044
YBL081W	0	1	0.0440251572327044
YOR171C	0	0	0.043979057591623
YNL074C	0	0	0.0439330543933054
YMR136W	0	0	0.0438871473354232
YCL029C	0	0	0.0438413361169102
YNL172W	0	0	0.0437956204379562
YOR207C	0	0	0.04375
YOR142W	0	0	0.0437044745057232
YDR460W	0	0	0.0436590436590437
YNL215W	0	1	0.0436590436590437
YDR263C	0	0	0.043613707165109
YJR049C	0	0	0.0435684647302905
YHR154W	0	0	0.0435233160621762
YOL068C	0	0	0.0434782608695652
YNL278W	0	0	0.0434332988624612
YGL078C	0	0	0.0433884297520661
YJL156C	0	0	0.043343653250774
YDR311W	0	0	0.0432989690721649
YDR164C	0	0	0.043254376930999
YBR265W	0	0	0.0432098765432099
YJR006W	0	0	0.0431654676258993
YOR322C	0	0	0.0431211498973306
YLR270W	0	0	0.0430769230769231
YDR490C	0	0	0.0430327868852459
YER156C	0	1	0.0430327868852459
YCL051W	0	0	0.0429887410440123
YHR200W	0	0	0.0429447852760736
YBL024W	0	0	0.0429009193054137
YKR082W	0	0	0.0428571428571429
YNL046W	0	0	0.0428134556574924
YOR191W	0	0	0.0427698574338086
YNL112W	0	0	0.0427263479145473
YJR110W	0	0	0.0426829268292683
YLR084C	0	0	0.0426395939086294
YJR017C	0	0	0.0425963488843813
YPL169C	0	0	0.0425531914893617
YEL032W	0	0	0.0425101214574899
YBR212W	0	0	0.0424671385237614
YFL049W	0	0	0.0424242424242424
YDR071C	0	0	0.0423814328960646
YDR473C	0	0	0.0423387096774194
YOR081C	0	0	0.0422960725075529
YDL019C	0	0	0.0422535211267606
YBL034C	0	0	0.0422110552763819
YLR117C	0	0	0.0421686746987952
YHR099W	0	0	0.0421263791374122
YOR172W	0	0	0.0420841683366733
YDR422C	0	0	0.042042042042042
YGL094C	0	0	0.042
YLR342W	0	0	0.041958041958042
YER019W	0	0	0.0419161676646707
YBR055C	0	0	0.0418743768693918
YLR233C	0	0	0.0418326693227092
YGL250W	0	1	0.0418326693227092
YGR246C	0	0	0.0417910447761194
YOR028C	0	0	0.0417495029821074
YER165W	0	0	0.041708043694141
YDR123C	0	0	0.0416666666666667
YDR397C	0	0	0.0416253716551041
YPR029C	0	0	0.0415841584158416
YMR311C	0	0	0.0415430267062315
YDR524C	0	0	0.041501976284585
YER132C	0	0	0.0414610069101678
YKL052C	0	0	0.0414201183431953
YBR170C	0	0	0.0413793103448276
YGL133W	0	0	0.0413385826771654
YBR172C	0	0	0.0412979351032448
YBL013W	0	0	0.0412573673870334
YGR162W	0	0	0.0412168792934249
YMR236W	0	0	0.0411764705882353
YDR356W	0	0	0.0411361410381978
YBR084W	0	0	0.0410958904109589
YBR217W	0	0	0.0410557184750733
YNL218W	0	0	0.041015625
YPL048W	0	0	0.0409756097560976
YMR222C	0	1	0.0409756097560976
YOR330C	0	0	0.0409356725146199
YOR090C	0	0	0.0408958130477118
YER114C	0	0	0.0408560311284047
YFR005C	0	0	0.0408163265306122
YBR083W	0	0	0.0407766990291262
YBR192W	0	0	0.040737148399612
YGR178C	0	0	0.0406976744186047
YNL257C	0	0	0.0406582768635044
YOL136C	0	0	0.0406189555125725
YDL190C	0	0	0.0405797101449275
YJL090C	0	0	0.0405405405405405
YKL005C	0	0	0.0405014464802314
YLL013C	0	0	0.0404624277456647
YER166W	0	0	0.0404234841193455
YHR034C	0	0	0.0403846153846154
YDR170C	0	0	0.0403458213256484
YDR267C	0	1	0.0403458213256484
YGL035C	0	0	0.0403071017274472
YKR089C	0	0	0.0402684563758389
YCR052W	0	0	0.0402298850574713
YBL025W	0	0	0.0401913875598086
YOR384W	0	1	0.0401913875598086
YBR156C	0	0	0.0401529636711281
YDR033W	0	1	0.0401529636711281
YKR037C	0	0	0.0401146131805158
YLR337C	0	0	0.0400763358778626
YBL016W	0	0	0.0400381315538608
YDR190C	0	0	0.04
YMR296C	0	0	0.0399619410085633
YBL036C	0	0	0.0399239543726236
YAR002W	0	0	0.0398860398860399
YKL179C	0	0	0.0398481973434535
YPL178W	0	0	0.0398104265402844
YHR041C	0	0	0.0397779833487512
YER169W	0	0	0.0397779833487512
YLR186W	0	0	0.0397779833487512
YMR106C	0	0	0.0397779833487512
YLL008W	0	0	0.0397779833487512
YPR159W	0	0	0.0397779833487512
YGL073W	0	0	0.0397779833487512
YDR308C	0	0	0.0397779833487512
YGL145W	0	0	0.0397779833487512
YGR202C	0	0	0.0397779833487512
YKL190W	0	0	0.0397779833487512
YLR212C	0	0	0.0397779833487512
YCL014W	0	0	0.0397779833487512
YML003W	0	1	0.0397779833487512
YBR066C	0	0	0.0397779833487512
YIL038C	0	0	0.0397779833487512
YBL052C	0	0	0.0397779833487512
YPL016W	0	0	0.0397779833487512
YJR126C	0	0	0.0397779833487512
YER171W	0	0	0.0397779833487512
YPR019W	0	0	0.0397779833487512
YDR419W	0	0	0.0397779833487512
YBR129C	0	0	0.0397779833487512
YAL028W	0	0	0.0397779833487512
YNL187W	0	0	0.0397779833487512
YLR187W	0	1	0.0397779833487512
YLR396C	0	0	0.0397779833487512
YER089C	1	0	0.0397779833487512
YDL205C	0	0	0.0397412199630314
YHR023W	0	0	0.0397045244690674
YKL068W	0	0	0.0396678966789668
YBL058W	0	0	0.03963133640553
YHL009C	0	0	0.0395948434622468
YFR036W	0	0	0.0395584176632935
YKL021C	0	0	0.0395220588235294
YHR178W	0	0	0.039485766758494
YJL042W	0	0	0.0394495412844037
YHR129C	0	0	0.0394133822181485
YGL066W	0	0	0.0393772893772894
YBL014C	0	0	0.0393412625800549
YBR030W	0	0	0.0393053016453382
YLR067C	0	0	0.0392694063926941
YBR131W	0	0	0.0392335766423358
YGL181W	0	0	0.0391978122151322
YBR234C	0	0	0.0391621129326047
YBR095C	0	0	0.0391264786169245
YLR102C	0	0	0.0390909090909091
YER075C	0	0	0.03905540417802
YOR077W	0	1	0.03905540417802
YML104C	0	0	0.0390199637023593
YER001W	0	0	0.0389845874886673
YER029C	0	0	0.0389492753623188
YLR114C	0	0	0.0389140271493213
YMR104C	0	0	0.038878842676311
YDR480W	0	0	0.038843721770551
YML111W	0	0	0.0388086642599278
YPR052C	0	0	0.0387736699729486
YDR475C	0	1	0.0387736699729486
YML117W	0	0	0.0387387387387387
YGR086C	0	0	0.0387038703870387
YMR276W	0	0	0.0386690647482014
YPL101W	0	0	0.0386343216531896
YMR089C	0	0	0.038630377524144
YGL142C	0	0	0.038630377524144
YFR046C	0	0	0.038630377524144
YBR010W	0	0	0.038630377524144
YLR452C	0	0	0.038630377524144
YGR277C	0	0	0.038630377524144
YBR042C	0	0	0.038630377524144
YNL264C	0	0	0.038630377524144
YKL074C	0	0	0.038630377524144
YMR038C	0	0	0.038630377524144
YLR433C	0	0	0.038630377524144
YNL090W	0	0	0.038630377524144
YLL010C	0	0	0.038630377524144
YER112W	0	0	0.038630377524144
YFR010W	0	0	0.038630377524144
YPR095C	0	0	0.038630377524144
YMR054W	0	0	0.038630377524144
YER149C	0	0	0.038630377524144
YIL063C	0	0	0.038630377524144
YNL059C	0	0	0.038630377524144
YMR055C	0	0	0.038630377524144
YML007W	0	0	0.038630377524144
YLR435W	0	0	0.038630377524144
YGL125W	0	0	0.038630377524144
YBR153W	0	0	0.038630377524144
YIR018W	1	0	0.038630377524144
YJR091C	0	0	0.0385964912280702
YOL031C	0	0	0.0385626643295355
YDR005C	0	0	0.0385288966725044
YJL124C	0	0	0.0384951881014873
YBR173C	0	0	0.0384615384615385
YGL112C	0	0	0.0384279475982533
YDR181C	0	0	0.0383944153577661
YBR152W	0	0	0.038360941586748
YHR090C	0	0	0.0383275261324042
YPR066W	0	0	0.0382941688424717
YOL001W	0	0	0.0382608695652174
YJR094C	0	0	0.0382276281494353
YFR051C	0	0	0.0381944444444444
YIL129C	0	0	0.0381613183000867
YGR119C	0	0	0.0381282495667244
YML127W	0	0	0.0380952380952381
YPR089W	0	1	0.0380952380952381
YDR132C	0	1	0.0380952380952381
YBR188C	0	0	0.0380622837370242
YGL241W	0	0	0.0380293863439931
YKL089W	0	0	0.0379965457685665
YOR361C	0	0	0.0379637618636756
YNL154C	0	0	0.0379310344827586
YOL077C	0	0	0.0378983634797588
YNL042W	0	0	0.0378657487091222
YOL110W	0	0	0.0378331900257954
YLR260W	0	0	0.0378006872852234
YDR326C	0	0	0.0377682403433476
YPR183W	0	0	0.0377358490566038
YPL129W	0	0	0.0377035132819195
YMR049C	0	0	0.0376712328767123
YDL185W	0	0	0.0376390076988879
YJR050W	0	0	0.0376068376068376
YOR075W	0	0	0.0375747224594364
YDR545W	0	0	0.037542662116041
YER068W	0	0	0.0375106564364876
YGL248W	0	0	0.0374787052810903
YOR162C	0	0	0.0374468085106383
YBR210W	0	0	0.0374149659863946
YMR117C	0	0	0.0373831775700935
YKL205W	0	0	0.0373514431239389
YNL007C	0	0	0.0373197625106022
YEL011W	0	0	0.0372881355932203
YBR103W	0	0	0.0372565622353937
YHR164C	0	0	0.0372250423011844
YDR423C	0	0	0.0371935756551141
YNL121C	0	0	0.0371621621621622
YHR191C	0	0	0.0371308016877637
YEL003W	0	0	0.0370994940978078
YBR179C	0	0	0.0370682392586352
YHR167W	0	0	0.037037037037037
YDR047W	0	0	0.0370058873002523
YNR016C	0	0	0.0369747899159664
YFL007W	0	0	0.036943744752309
YOR334W	0	0	0.0369127516778524
YDR330W	0	0	0.0368818105616094
YDR055W	0	0	0.0368509212730318
YER170W	0	0	0.0368200836820084
YPL133C	0	0	0.0367892976588629
YPL243W	0	0	0.0367585630743525
YDR484W	0	0	0.0367278797996661
YGR007W	0	0	0.036697247706422
YBR168W	0	0	0.0366666666666667
YFR029W	0	0	0.0366361365528726
YJL010C	0	0	0.0366056572379368
YGR163W	0	0	0.0365752285951787
YFL044C	0	0	0.0365448504983389
YMR167W	0	0	0.0365145228215768
YBR272C	0	0	0.0364842454394693
YDR381W	0	0	0.0364540182270091
YGR247W	0	0	0.0364238410596026
YOL049W	0	0	0.0363937138130687
YBR175W	0	0	0.0363636363636364
YOL093W	0	0	0.0363336085879438
YJL110C	0	0	0.0363036303630363
YOR076C	0	0	0.0362737015663644
YPL093W	0	0	0.0362438220757825
YGR248W	0	0	0.0362139917695473
YDR489W	0	0	0.0361842105263158
YJR031C	0	0	0.0361544782251438
YPL115C	0	0	0.0361247947454844
YER035W	0	0	0.0360951599671862
YPL116W	0	0	0.0360655737704918
YPL125W	0	0	0.036036036036036
YBR140C	0	0	0.0360065466448445
YBL001C	0	0	0.035977105478332
YIL071C	0	0	0.0359477124183007
YIR014W	0	1	0.0359477124183007
YBR125C	0	1	0.0359477124183007
YBR245C	0	0	0.0359183673469388
YPL235W	0	0	0.0358890701468189
YFR053C	0	0	0.0358598207008965
YLR386W	0	0	0.0358306188925081
YBR086C	0	0	0.0358014646053702
YAL035W	0	0	0.0357723577235772
YKR008W	0	0	0.0357432981316003
YLR166C	0	0	0.0357142857142857
YBR142W	0	0	0.0356853203568532
YER083C	0	0	0.0356564019448947
YCR067C	0	0	0.0356275303643725
YPL174C	0	0	0.0355987055016181
YGR278W	0	0	0.0355699272433306
YMR219W	0	0	0.0355411954765751
YIL148W	0	0	0.0355125100887813
YLR343W	0	0	0.0354838709677419
YLL043W	0	0	0.0354552780016116
YKL017C	0	0	0.035426731078905
YBR193C	0	0	0.0353982300884956
YJL060W	0	0	0.0353697749196141
YLR427W	0	0	0.0353413654618474
YPR171W	0	0	0.0353130016051364
YGR253C	0	0	0.0352846832397755
YDR156W	0	0	0.0352564102564103
YBR199W	0	0	0.0352281825460368
YDR200C	0	0	0.0352
YGR179C	0	0	0.035171862509992
YEL050C	0	0	0.0351437699680511
YDR407C	0	0	0.0351157222665603
YBR243C	0	0	0.0350877192982456
YLR347C	0	0	0.0350597609561753
YCR033W	0	0	0.035031847133758
YNR006W	0	0	0.0350039777247414
YER104W	0	0	0.0349761526232114
YER030W	0	0	0.0349483717235902
YDR495C	0	0	0.0349206349206349
YHR150W	0	0	0.034892942109437
YKL012W	0	0	0.03486529318542
YCR016W	0	0	0.0348376880443389
YLR274W	0	0	0.0348101265822785
YER190W	0	0	0.0347826086956522
YNL039W	0	0	0.0347551342812006
YDL059C	0	0	0.0347277032359905
YOR043W	0	0	0.0347003154574132
YGL222C	0	0	0.0346729708431836
YJL125C	0	0	0.0346456692913386
YCR009C	0	0	0.034618410700236
YDR436W	0	0	0.0345911949685535
YPL266W	0	0	0.0345640219952867
YLR033W	0	0	0.0345368916797488
YPR025C	0	0	0.0345098039215686
YDL197C	0	0	0.0344827586206897
YJR043C	0	0	0.0344557556773688
YDL231C	0	0	0.0344287949921753
YBR143C	0	0	0.0344018764659891
YMR004W	0	0	0.034375
YOR332W	0	0	0.0343481654957065
YEL012W	0	0	0.0343213728549142
YNL313C	0	0	0.034294621979735
YDL240W	0	0	0.0342679127725857
YIL002C	0	0	0.0342412451361868
YKL046C	0	0	0.0342146189735614
YBR110W	0	0	0.0341880341880342
YPR055W	0	0	0.0341614906832298
YLR005W	0	0	0.0341349883630721
YBR162W-A	0	0	0.0341085271317829
YLR134W	0	0	0.0340821068938807
YER098W	0	0	0.0340557275541796
YHR204W	0	0	0.0340293890177881
YBL006C	0	0	0.0340030911901082
YLR244C	0	0	0.033976833976834
YMR124W	0	1	0.033976833976834
YHL028W	0	0	0.0339506172839506
YEL016C	0	0	0.0339244410177332
YBR082C	0	0	0.0338983050847458
YPL023C	0	0	0.0338722093918399
YBR155W	0	0	0.0338461538461538
YBR197C	0	1	0.0338461538461538
YNL061W	0	0	0.0338201383551115
YDR179C	0	0	0.0337941628264209
YBR029C	0	0	0.0337682271680737
YER147C	0	0	0.0337423312883436
YBR097W	0	0	0.0337164750957854
YNL282W	0	0	0.0336906584992343
YLR363C	0	0	0.0336648814078041
YIR025W	0	0	0.0336391437308868
YNR015W	0	0	0.0336134453781513
YLR178C	0	0	0.033587786259542
YLR409C	0	0	0.0335621662852784
YLR200W	0	0	0.0335365853658537
YLR305C	0	0	0.0335110434120335
YPL158C	0	1	0.0335110434120335
YJL129C	0	0	0.0334855403348554
YMR204C	0	0	0.0334600760456274
YER027C	0	0	0.033434650455927
YHR062C	0	0	0.0334092634776006
YFR030W	0	0	0.0333839150227618
YKL212W	0	0	0.0333586050037908
YKL149C	0	0	0.0333333333333333
YBR151W	0	1	0.0333333333333333
YLR132C	0	0	0.0333080999242998
YLR024C	0	0	0.0332829046898638
YJL108C	0	0	0.0332577475434618
YJL080C	0	0	0.0332326283987915
YDR219C	0	0	0.0332075471698113
YGR098C	0	0	0.0331825037707391
YOL018C	0	0	0.0331574981160512
YIL097W	0	0	0.0331325301204819
YMR061W	0	0	0.0331075996990218
YDR516C	0	0	0.0330827067669173
YDL117W	0	0	0.0330578512396694
YPR008W	0	0	0.033033033033033
YLR265C	0	0	0.0330082520630158
YCR066W	0	0	0.0329835082458771
YDR147W	0	0	0.0329588014981273
YOR353C	0	0	0.0329341317365269
YJL039C	0	0	0.0329094988780853
YPL210C	0	0	0.0328849028400598
YMR128W	0	0	0.0328603435399552
YBR273C	0	0	0.0328358208955224
YBL041W	0	0	0.0328113348247576
YDL035C	0	0	0.0327868852459016
YDR353W	0	0	0.0327624720774386
YMR137C	0	0	0.0327380952380952
YBL106C	0	0	0.0327137546468401
YLR266C	0	0	0.0326894502228826
YPR042C	0	0	0.0326651818856719
YBR094W	0	1	0.0326651818856719
YLR177W	0	1	0.0326651818856719
YOL012C	0	0	0.0326409495548961
YPR034W	0	0	0.0326167531504818
YBR017C	0	0	0.0325925925925926
YNL047C	0	0	0.0325684678016284
YOL116W	0	0	0.0325443786982249
YDL201W	0	0	0.032520325203252
YKL025C	0	0	0.0324963072378139
YKR020W	0	0	0.0324723247232472
YGL137W	0	0	0.0324483775811209
YDR183W	0	0	0.0324244657332351
YDR166C	0	0	0.03240058910162
YBR239C	0	1	0.03240058910162
YBR016W	0	0	0.0323767476085357
YGL172W	0	0	0.0323529411764706
YIL138C	0	0	0.0323291697281411
YNL051W	0	0	0.0323054331864905
YLR017W	0	0	0.0322817314746882
YDR351W	0	0	0.032258064516129
YGR047C	0	0	0.0322344322344322
YGL210W	0	0	0.0322108345534407
YKL062W	0	0	0.0321872713972202
YBR063C	0	1	0.0321872713972202
YGR033C	0	0	0.0321637426900585
YFR050C	0	0	0.0321402483564646
YBR290W	0	0	0.0321167883211679
YBR022W	0	0	0.0320933625091174
YJL146W	0	0	0.032069970845481
YER136W	0	0	0.0320466132556446
YGR261C	0	0	0.0320232896652111
YDR173C	0	0	0.032
YPR057W	0	0	0.0319767441860465
YIL083C	0	0	0.0319535221496006
YPL128C	0	0	0.0319303338171263
YMR239C	0	0	0.0319071791153009
YOR052C	0	1	0.0319071791153009
YER028C	0	0	0.0318840579710145
YPL085W	0	0	0.0318609703113686
YLR466W	0	0	0.0318379160636758
YLR410W	0	0	0.0318148951554591
YDL030W	0	0	0.0317919075144509
YNL167C	0	0	0.0317689530685921
YOL141W	0	1	0.0317689530685921
YDR121W	0	0	0.0317460317460317
YML126C	0	0	0.0317231434751262
YAL010C	0	0	0.031700288184438
YBR020W	0	0	0.0316774658027358
YFL001W	0	0	0.0316546762589928
YML082W	0	0	0.0316319194823868
YDL216C	0	0	0.0316091954022989
YGR296W	0	0	0.031586503948313
YDR468C	0	0	0.0315638450502152
YDR261C	0	0	0.0315412186379928
YFR024C-A	0	0	0.0315186246418338
YKR078W	0	0	0.031496062992126
YML093W	0	0	0.0314735336194564
YGL040C	0	0	0.0314510364546104
YDR465C	0	0	0.0314285714285714
YPR165W	0	0	0.0314061384725196
YGL206C	0	0	0.0313837375178317
YKL171W	0	0	0.0313613684960798
YGL141W	0	0	0.0313390313390313
YPL069C	0	0	0.0313167259786477
YDR144C	0	0	0.0312944523470839
YDR448W	0	0	0.031272210376688
YDR345C	0	0	0.03125
YIL075C	0	0	0.0312278211497516
YER067W	0	1	0.0312278211497516
YPL253C	0	0	0.0312056737588652
YDR292C	0	0	0.0311835577604536
YLR144C	0	0	0.0311614730878187
YMR288W	0	0	0.0311394196744515
YBR259W	0	1	0.0311394196744515
YJR057W	0	0	0.0311173974540311
YOR217W	0	0	0.031095406360424
YPR086W	0	0	0.0310734463276836
YNL153C	0	0	0.0310515172900494
YLR213C	0	0	0.0310296191819464
YBL055C	0	0	0.0310077519379845
YGR104C	0	0	0.0309859154929577
YNR031C	0	0	0.0309641097818438
YML095C	0	0	0.0309423347398031
YFL031W	0	0	0.0309205903021785
YDR409W	0	0	0.0308988764044944
YLR440C	0	0	0.0308771929824561
YIL095W	0	0	0.0308555399719495
YBR233W	0	1	0.0308555399719495
YDR420W	0	0	0.0308339173090399
YMR284W	0	0	0.030812324929972
YBR154C	0	0	0.0307907627711686
YLR407W	0	1	0.0307907627711686
YPL130W	0	0	0.0307692307692308
YER157W	0	0	0.0307477288609364
YMR183C	0	0	0.0307262569832402
YIR008C	0	0	0.0307048150732729
YNR038W	0	0	0.0306834030683403
YAL032C	0	0	0.0306620209059233
YDL099W	0	0	0.0306406685236769
YBL067C	0	1	0.0306406685236769
YCL050C	0	0	0.0306193458594294
YKL010C	0	0	0.0305980528511822
YDL065C	0	0	0.0305767894371091
YPL193W	0	0	0.0305555555555556
YDR496C	0	0	0.0305343511450382
YNL091W	0	0	0.0305131761442441
YBR244W	0	0	0.0304920304920305
YEL007W	0	1	0.0304920304920305
YJR132W	0	0	0.0304709141274238
YGL070C	0	0	0.0304498269896194
YDR312W	0	0	0.0304287690179806
YDL207W	0	0	0.0304077401520387
YPL007C	0	0	0.0303867403314917
YPR065W	0	0	0.0303657694962043
YGL067W	0	0	0.0303448275862069
YNL169C	0	0	0.0303239145416954
YGR103W	0	0	0.0303030303030303
YPL252C	0	0	0.0302821748107364
YDR006C	0	0	0.0302613480055021
YGL004C	0	0	0.0302405498281787
YAR003W	0	0	0.0302197802197802
YOL064C	0	0	0.0301990391214825
YGR122W	0	0	0.0301783264746228
YPL084W	0	0	0.0301576422206991
YDR517W	0	0	0.0301369863013699
YCR014C	0	0	0.0301163586584531
YAL026C	0	0	0.0300957592339261
YBR225W	0	1	0.0300957592339261
YER002W	0	0	0.0300751879699248
YOR358W	0	0	0.0300546448087432
YDR389W	0	0	0.0300341296928328
YBL068W	0	0	0.0300136425648022
YHR094C	0	0	0.0299931833674165
YDR014W	0	0	0.0299727520435967
YGL011C	0	0	0.0299523485364193
YDR498C	0	0	0.0299319727891156
YLR327C	0	1	0.0299319727891156
YOL016C	0	0	0.0299116247450714
YFL002C	0	0	0.0298913043478261
YOR110W	0	0	0.0298710115410726
YGR111W	0	0	0.0298507462686567
YOR363C	0	0	0.0298305084745763
YJL036W	0	0	0.029810298102981
YOL072W	0	0	0.029790115098172
YDR354W	0	0	0.0297699594046008
YJL035C	0	0	0.0297498309668695
YPR154W	0	0	0.0297297297297297
YKL015W	0	0	0.0297096556380824
YMR198W	0	0	0.0296896086369771
YBR207W	0	0	0.0296695886716116
YNL231C	0	0	0.0296495956873315
YMR275C	0	0	0.0296296296296296
YLR011W	0	0	0.0296096904441454
YGR042W	0	0	0.0295897780766644
YHR163W	0	0	0.0295698924731183
YGR010W	0	0	0.0295500335795836
YML099C	0	0	0.0295302013422819
YDL043C	0	0	0.0295103957075788
YHR201C	0	0	0.0294906166219839
YJR093C	0	0	0.02947086403215
YIL068C	0	0	0.0294511378848728
YBL104C	0	1	0.0294511378848728
YBL050W	0	0	0.0294314381270903
YDL042C	0	0	0.0294117647058824
YHL002W	0	0	0.0293921175684703
YOR346W	0	0	0.0293724966622163
YMR161W	0	0	0.0293529019346231
YDR089W	0	0	0.0293333333333333
YDR260C	0	0	0.0293137908061292
YDL149W	0	0	0.0292942743009321
YNL258C	0	0	0.0292747837658017
YKL197C	0	0	0.0292553191489362
YPL187W	0	0	0.0292358803986711
YBR223C	0	0	0.0292164674634794
YFR002W	0	0	0.0291970802919708
YKL198C	0	0	0.0291777188328912
YDR004W	0	0	0.0291583830351226
YLL027W	0	0	0.0291390728476821
YBR235W	0	1	0.0291390728476821
YBL089W	0	0	0.029119788219722
YOL148C	0	0	0.0291005291005291
YKL140W	0	0	0.0290812954395241
YDR280W	0	0	0.0290620871862616
YLR058C	0	0	0.029042904290429
YMR129W	0	0	0.029023746701847
YBR246W	0	1	0.029023746701847
YBR038W	0	0	0.029004614370468
YPR173C	0	0	0.0289855072463768
YJL050W	0	0	0.0289664252797893
YKR060W	0	0	0.0289473684210526
YNL292W	0	0	0.0289283366206443
YDL076C	0	0	0.0289093298291721
YOL011W	0	0	0.0288903479973736
YEL041W	0	0	0.0288713910761155
YMR113W	0	0	0.0288524590163934
YKR075C	0	1	0.0288524590163934
YGR004W	0	0	0.0288335517693316
YDL045C	0	0	0.0288146692861821
YMR165C	0	0	0.0287958115183246
YCL039W	0	0	0.0287769784172662
YGR233C	0	0	0.0287581699346405
YER100W	0	0	0.0287393860222077
YOR018W	0	0	0.0287206266318538
YNR011C	0	0	0.0287018917155903
YHR105W	0	1	0.0287018917155903
YOR319W	0	0	0.0286831812255541
YBL082C	0	0	0.0286644951140065
YKL178C	0	0	0.0286458333333333
YIL115C	0	0	0.0286271958360442
YIL104C	0	0	0.0286085825747724
YKL086W	0	0	0.0285899935022742
YKL193C	0	0	0.0285714285714286
YHR040W	0	0	0.0285528877352369
YKR025W	0	0	0.0285343709468223
YOR069W	0	0	0.0285158781594297
YHR161C	0	0	0.0284974093264249
YLR148W	0	0	0.0284789644012945
YBR011C	0	0	0.0284605433376455
YMR052W	0	0	0.0284421460892049
YBR159W	0	0	0.0284237726098191
YPR023C	0	0	0.0284054228534538
YNL272C	0	0	0.0283870967741936
YER036C	0	0	0.0283687943262411
YDL053C	0	1	0.0283687943262411
YGR158C	0	0	0.0283505154639175
YAL034W-A	0	0	0.0283322601416613
YHL031C	0	0	0.0283140283140283
YIL048W	0	0	0.0282958199356913
YBL020W	0	0	0.0282776349614396
YHR046C	0	0	0.0282594733461785
YOL089C	0	0	0.0282413350449294
YNR046W	0	0	0.0282232200128287
YOR068C	0	0	0.0282051282051282
YMR140W	0	0	0.0281870595771941
YGL023C	0	0	0.028169014084507
YPL024W	0	0	0.0281509916826615
YBR004C	0	0	0.0281329923273657
YHR098C	0	0	0.0281150159744409
YLR026C	0	0	0.0280970625798212
YAL036C	0	0	0.0280791320995533
YOL076W	0	0	0.0280612244897959
YHL019C	0	0	0.0280433397068196
YOR101W	0	0	0.0280254777070064
YBL004W	0	0	0.0280076384468491
YER031C	0	0	0.0279898218829517
YIL045W	0	0	0.027972027972028
YER063W	0	0	0.0279542566709022
YBR220C	0	1	0.0279542566709022
YLR087C	0	0	0.0279365079365079
YOR178C	0	0	0.0279187817258883
YJL138C	0	0	0.0279010779961953
YKR036C	0	0	0.0278833967046895
YNL290W	0	0	0.0278657378087397
YGL162W	0	0	0.0278481012658228
YHR056C	0	0	0.0278304870335231
YOR027W	0	0	0.0278128950695322
YNL123W	0	0	0.0277953253316488
YGR258C	0	0	0.0277777777777778
YLR052W	0	0	0.0277602523659306
YPR005C	0	0	0.0277427490542245
YBL022C	0	0	0.0277252678008822
YDR191W	0	0	0.0277078085642317
YBL010C	0	1	0.0277078085642317
YBR205W	0	0	0.0276903713027061
YDL138W	0	0	0.0276729559748428
YKL125W	0	0	0.0276555625392835
YOR128C	0	0	0.0276381909547739
YBR054W	0	1	0.0276381909547739
YGL113W	0	0	0.0276208411801632
YPR169W	0	0	0.027603513174404
YGR212W	0	0	0.0275862068965517
YOR243C	0	0	0.0275689223057644
YGR046W	0	0	0.0275516593613024
YCR061W	0	0	0.0275344180225282
YDL116W	0	0	0.0275171982489056
YBR024W	0	0	0.0275
YHR131C	0	1	0.0275
YOR299W	0	0	0.0274828232354778
YPL127C	0	0	0.0274656679151061
YLR082C	0	0	0.0274485339987523
YDR305C	0	0	0.027431421446384
YKR004C	0	0	0.0274143302180685
YKL127W	0	0	0.0273972602739726
YKL106W	0	0	0.0273802115743622
YHL023C	0	1	0.0273802115743622
YLR060W	0	0	0.027363184079602
YJL087C	0	0	0.0273461777501554
YKL165C	0	0	0.0273291925465838
YLR226W	0	0	0.0273122284295469
YDL112W	0	0	0.0272952853598015
YNL287W	0	0	0.0272783632982021
YDR007W	0	0	0.0272614622057001
YER059W	0	0	0.0272445820433437
YOR098C	0	0	0.0272277227722772
YIL009W	0	0	0.0272108843537415
YDR075W	0	0	0.0271940667490729
YBL103C	0	0	0.0271772699197035
YKL129C	0	0	0.0271604938271605
YDR361C	0	0	0.027143738433066
YEL015W	0	0	0.0271270036991369
YGL060W	0	1	0.0271270036991369
YHR074W	0	0	0.0271102895871842
YBR271W	0	0	0.0270935960591133
YLR293C	0	0	0.0270769230769231
YJR119C	0	0	0.027060270602706
YHR006W	0	0	0.0270436385986478
YER038C	0	0	0.027027027027027
YGR023W	0	0	0.0270104358502149
YKL135C	0	0	0.0269938650306748
YGR276C	0	0	0.0269773145309626
YCL037C	0	0	0.0269607843137255
YBR242W	0	1	0.0269607843137255
YKR063C	0	0	0.0269442743417024
YOR259C	0	0	0.0269277845777234
YBR293W	0	0	0.0269113149847095
YEL051W	0	0	0.0268948655256724
YPL111W	0	0	0.0268784361637141
YNR017W	0	0	0.0268620268620269
YGR072W	0	0	0.0268456375838926
YBR176W	0	0	0.0268292682926829
YHR073W	0	0	0.0268129189518586
YLR035C	0	0	0.0267965895249695
YBL031W	0	1	0.0267965895249695
YIR004W	0	0	0.0267802799756543
YJL222W	0	0	0.0267639902676399
YPL020C	0	0	0.0267477203647416
YLR176C	0	0	0.0267314702308627
YNL201C	0	0	0.0267152398299939
YPR122W	0	0	0.0266990291262136
YLR451W	0	0	0.0266828380836871
YHL020C	0	0	0.0266666666666667
YDR499W	0	0	0.0266505148394912
YGR267C	0	0	0.026634382566586
YLR238W	0	0	0.0266182698124622
YPL046C	0	0	0.026602176541717
YNL247W	0	0	0.0265861027190332
YDL161W	0	0	0.0265700483091787
YDR390C	0	0	0.0265540132770066
YGR166W	0	0	0.0265379975874548
YIL076W	0	0	0.0265220012055455
YNL204C	0	0	0.0265060240963855
YML121W	0	0	0.0264900662251656
YBR254C	0	0	0.02647412755716
YMR218C	0	0	0.026458208057727
YJL056C	0	0	0.0264423076923077
YNL293W	0	0	0.0264264264264264
YLR278C	0	1	0.0264264264264264
YHR195W	0	0	0.0264105642256903
YLR262C	0	0	0.0263947210557888
YMR044W	0	0	0.026378896882494
YGR048W	0	0	0.0263630916716597
YEL004W	0	0	0.0263473053892216
YOR342C	0	1	0.0263473053892216
YCR027C	0	0	0.0263315380011969
YDL233W	0	1	0.0263315380011969
YOL032W	0	0	0.0263157894736842
YCL026C-A	0	0	0.0263000597728631
YDR194C	0	0	0.026284348864994
YDR432W	0	0	0.0262686567164179
YGR208W	0	0	0.0262529832935561
YOR368W	0	0	0.02623732856291
YLR319C	0	0	0.0262216924910608
YBR036C	0	0	0.0262060750446694
YPL212C	0	0	0.0261904761904762
YGL232W	0	0	0.0261748958953004
YGR100W	0	0	0.0261593341260404
YGL087C	0	0	0.0261437908496732
YBR105C	0	0	0.0261282660332542
YPL011C	0	0	0.0261127596439169
YBR252W	0	0	0.0260972716488731
YPL213W	0	0	0.026081802015412
YFR048W	0	0	0.0260663507109005
YCL034W	0	0	0.0260509177027827
YJL111W	0	0	0.0260355029585799
YCR018C	0	0	0.02602010644589
YGL111W	0	0	0.0260047281323877
YDR478W	0	0	0.025989367985824
YGL044C	0	0	0.025974025974026
YJL179W	0	0	0.0259587020648968
YKL053C-A	0	0	0.0259433962264151
YER123W	0	0	0.0259281084266352
YPR022C	0	1	0.0259281084266352
YER110C	0	0	0.0259128386336867
YER179W	0	0	0.025897586815774
YOR216C	0	0	0.0258823529411765
YIL008W	0	0	0.0258671369782481
YIL105C	0	0	0.0258519388954172
YDR143C	0	0	0.0258367586611861
YAL023C	0	0	0.0258215962441315
YER144C	0	0	0.0258064516129032
YHR055C	0	0	0.0257913247362251
YLR438W	0	0	0.025776215582894
YPL120W	0	0	0.0257611241217799
YPR179C	0	0	0.0257460503218256
YMR306W	0	0	0.0257309941520468
YGR186W	0	0	0.0257159555815313
YMR182C	0	0	0.0257009345794393
YBL102W	0	0	0.0256859311150029
YOR119C	0	0	0.0256709451575263
YKL110C	0	0	0.0256559766763848
YJL209W	0	0	0.0256410256410256
YGL106W	0	0	0.0256260920209668
YDL113C	0	0	0.0256111757857974
YER014W	0	0	0.0255962769051774
YDR120C	0	0	0.0255813953488372
YHL030W	0	0	0.0255665310865776
YKR064W	0	1	0.0255665310865776
YFR001W	0	0	0.0255516840882695
YDR161W	0	0	0.0255368543238537
YNL015W	0	0	0.0255220417633411
YDR235W	0	0	0.0255072463768116
YHR189W	0	0	0.0254924681344148
YDR487C	0	0	0.0254777070063694
YBR114W	0	0	0.025462962962963
YDL236W	0	0	0.0254482359745518
YPL070W	0	0	0.0254335260115607
YOR272W	0	0	0.025418833044483
YGL194C	0	0	0.0254041570438799
YGL036W	0	1	0.0254041570438799
YER053C	0	0	0.0253894979803808
YDL227C	0	0	0.0253748558246828
YNL308C	0	0	0.0253602305475504
YHR077C	0	0	0.0253456221198157
YNL148C	0	0	0.0253310305123777
YPL082C	0	0	0.0253164556962025
YDR128W	0	1	0.0253164556962025
YPL166W	0	0	0.0253018976423232
YCR075C	0	0	0.0252873563218391
YPR056W	0	0	0.0252728317059161
YDL226C	0	0	0.0252583237657865
YPL045W	0	0	0.0252438324727481
YPR024W	0	0	0.0252293577981651
YKR027W	0	0	0.025214899713467
YMR237W	0	0	0.0252004581901489
YPL226W	0	0	0.025186033199771
YDR227W	0	0	0.0251716247139588
YPL160W	0	0	0.0251572327044025
YGL130W	0	0	0.0251428571428571
YDL139C	0	1	0.0251428571428571
YMR162C	0	0	0.0251284980011422
YDL135C	0	0	0.0251141552511416
YKL214C	0	0	0.0250998288648032
YOL095C	0	0	0.0250855188141391
YBR033W	0	1	0.0250855188141391
YKL173W	0	0	0.0250712250712251
YJR144W	0	0	0.0250569476082005
YIL017C	0	0	0.0250426863972681
YDL044C	0	0	0.025028441410694
YJR103W	0	0	0.0250142126208073
YBR061C	0	0	0.025
YDR530C	0	0	0.0249858035207269
YML128C	0	0	0.0249716231555051
YOR168W	0	0	0.0249574588769144
YOR138C	0	0	0.0249433106575964
YDR299W	0	0	0.024929178470255
YMR231W	0	0	0.0249150622876557
YGR156W	0	0	0.0249009620826259
YNL230C	0	0	0.0248868778280543
YPL110C	0	0	0.0248728094968909
YLR039C	0	0	0.0248587570621469
YGL089C	0	0	0.0248447204968944
YDR457W	0	0	0.0248306997742664
YPL177C	0	0	0.0248166948674563
YGL098W	0	0	0.0248027057497181
YBL091C-A	0	1	0.0248027057497181
YNR012W	0	0	0.0247887323943662
YDL031W	0	0	0.0247747747747748
YJL197W	0	1	0.0247747747747748
YML058W-A	0	0	0.0247608328643782
YNL229C	0	0	0.0247469066366704
YGL155W	0	0	0.0247329960652052
YOR117W	0	0	0.0247191011235955
YLR420W	0	0	0.0247052217855138
YGR037C	0	0	0.0246913580246914
YAL001C	0	0	0.0246775098149187
YAL014C	0	0	0.0246636771300448
YBR219C	0	1	0.0246636771300448
YOR129C	0	0	0.0246498599439776
YBR253W	0	0	0.0246360582306831
YKL007W	0	0	0.0246222719641858
YDR184C	0	0	0.0246085011185682
YDR232W	0	0	0.0245947456679709
YJR084W	0	0	0.0245810055865922
YKR031C	0	0	0.0245672808486879
YLR268W	0	0	0.0245535714285714
YBR204C	0	1	0.0245535714285714
YGR272C	0	0	0.0245398773006135
YHR009C	0	1	0.0245398773006135
YDL125C	0	0	0.0245261984392419
YCL032W	0	0	0.0245125348189415
YDR035W	0	0	0.0244988864142539
YDR520C	0	1	0.0244988864142539
YLR381W	0	0	0.0244852531997774
YCL055W	0	0	0.0244716351501669
YLR129W	0	0	0.0244580322401334
YDR195W	0	0	0.0244444444444444
YGL082W	0	1	0.0244444444444444
YHR043C	0	0	0.0244308717379234
YLR389C	0	0	0.0244173140954495
YBR108W	0	1	0.0244173140954495
YKR038C	0	0	0.0244037714919578
YIR002C	0	0	0.024390243902439
YML005W	0	0	0.0243767313019391
YHR159W	0	1	0.0243767313019391
YOR359W	0	0	0.0243632336655592
YJL134W	0	0	0.024349750968456
YGR193C	0	0	0.0243362831858407
YOR284W	0	0	0.0243228302929795
YMR220W	0	0	0.0243093922651934
YMR177W	0	0	0.0242959690778575
YCL063W	0	0	0.0242825607064018
YDL156W	0	1	0.0242825607064018
YGR099W	0	0	0.02426916712631
YKL201C	0	0	0.0242557883131202
YOR122C	0	0	0.0242424242424242
YLR300W	0	0	0.0242290748898678
YPL083C	0	0	0.0242157402311502
YLR231C	0	0	0.0242024202420242
YER150W	0	1	0.0242024202420242
YJL041W	0	0	0.0241891148982958
YBL080C	0	0	0.0241758241758242
YJL207C	0	0	0.0241625480505217
YOR239W	0	0	0.0241492864983535
YHR172W	0	0	0.0241360394953374
YDR514C	0	1	0.0241360394953374
YHR058C	0	0	0.0241228070175439
YNR048W	0	0	0.0241095890410959
YGR205W	0	1	0.0241095890410959
YGL005C	0	0	0.0240963855421687
YDR365C	0	0	0.0240831964969896
YGR217W	0	0	0.0240700218818381
YHR075C	0	0	0.0240568616730454
YBR002C	0	0	0.0240437158469945
YBR237W	0	0	0.0240305843801202
YLR320W	0	0	0.0240174672489083
YGR017W	0	1	0.0240174672489083
YLR316C	0	0	0.0240043644298963
YGL091C	0	0	0.0239912758996728
YBR283C	0	0	0.0239782016348774
YOR197W	0	0	0.0239651416122004
YDR096W	0	0	0.0239520958083832
YDL150W	0	0	0.0239390642002176
YML004C	0	0	0.023926046764546
YEL055C	0	0	0.0239130434782609
YDR303C	0	0	0.0239000543183053
YNL339C	0	0	0.0238870792616721
YBR211C	0	0	0.0238741182854042
YLR133W	0	0	0.0238611713665944
YBL107C	0	1	0.0238611713665944
YBL026W	0	0	0.0238482384823848
YDL036C	0	0	0.0238353196099675
YLL001W	0	0	0.0238224147265836
YPL072W	0	0	0.0238095238095238
YDR111C	0	1	0.0238095238095238
YJR054W	0	1	0.0238095238095238
YDR201W	0	0	0.0237966468361276
YGL119W	0	0	0.0237837837837838
YGL136C	0	0	0.0237709346299298
YBR119W	0	0	0.0237580993520518
YPR078C	0	0	0.0237452779276848
YGR056W	0	0	0.0237324703344121
YLR254C	0	0	0.0237196765498652
YER020W	0	0	0.0237068965517241
YEL018W	0	0	0.0236941303177167
YML001W	0	0	0.0236813778256189
YDR073W	0	0	0.0236686390532544
YDR350C	0	0	0.0236559139784946
YOR303W	0	0	0.0236432025792585
YNL080C	0	0	0.0236305048335124
YLR207W	0	0	0.02361782071927
YIL061C	0	0	0.0236051502145923
YMR310C	0	0	0.0235924932975871
YOR030W	0	0	0.0235798499464094
YLR219W	0	0	0.0235672201392608
YHR087W	0	0	0.0235546038543897
[truncated: 3,790 more rows]
