# Supplementary material for: Computationally Driven, Quantitative Experiments Discover Genes Required for Mitochondrial Biogenesis
Source: PLoS Genet. 2009 Mar 20;5(3):e1000407. doi: 10.1371/journal.pgen.1000407 (PMC2648979; doi:10.1371/journal.pgen.1000407)
Supplement: Dataset S2 — Top 100 novel ensemble predictions for additional yeast biological processes. A zip file containing 387 tab-delimited text files of the ensemble predictions for the indicated Gene Ontology Biological Process Term. (21.70 MB GZ) [file pgen.1000407.s013.gz › GO_0000086.txt]

ORF	AnnotatedToTerm?	Uncharacterized_04152007?	Precision
YDL155W	1	0	1.0
YLR210W	1	0	1.0
YGR108W	1	0	1.0
YPR119W	1	0	1.0
YGR109C	0	0	0.8
YLR079W	0	0	0.714285714285714
YPR120C	1	0	0.714285714285714
YPL256C	0	0	0.666666666666667
YBR160W	1	0	0.666666666666667
YDR146C	0	0	0.6
YMR199W	0	0	0.571428571428571
YJL194W	0	0	0.571428571428571
YDR054C	1	0	0.571428571428571
YFL009W	1	0	0.571428571428571
YJR090C	0	0	0.5625
YDL132W	1	0	0.5625
YBR135W	0	0	0.555555555555556
YOL133W	1	0	0.555555555555556
YGL003C	0	0	0.545454545454545
YMR001C	0	0	0.545454545454545
YOR372C	1	0	0.545454545454545
YJL187C	1	0	0.545454545454545
YGL116W	0	0	0.521739130434783
YML069W	0	0	0.5
YBR088C	0	0	0.5
YDR113C	0	0	0.5
YOR039W	1	0	0.5
YJL092W	0	0	0.5
YNL068C	1	0	0.5
YOR061W	1	0	0.5
YNL309W	0	0	0.483870967741935
YER164W	0	0	0.46875
YIL046W	0	0	0.454545454545455
YLR373C	0	0	0.441176470588235
YPL153C	0	0	0.428571428571429
YER012W	0	0	0.416666666666667
YKL048C	0	0	0.41025641025641
YAL024C	0	0	0.41025641025641
YDR328C	1	0	0.41025641025641
YJR076C	0	0	0.4
YML109W	0	0	0.390243902439024
YGL207W	0	0	0.380952380952381
YHR030C	0	0	0.377777777777778
YHL007C	0	0	0.377777777777778
YIL035C	1	0	0.377777777777778
YML032C	0	0	0.375
YLR399C	0	0	0.375
YGL019W	1	0	0.375
YBR038W	0	0	0.36734693877551
YNL298W	0	0	0.36
YGR090W	0	0	0.352941176470588
YLR097C	0	0	0.346153846153846
YLR045C	0	0	0.339622641509434
YKL088W	0	0	0.333333333333333
YLR131C	0	0	0.327272727272727
YOL145C	0	0	0.321428571428571
YMR172W	0	0	0.315789473684211
YHR166C	0	0	0.310344827586207
YPL141C	0	1	0.310344827586207
YCR065W	0	0	0.305084745762712
YPL255W	0	0	0.3
YDL028C	0	0	0.296875
YNL088W	0	0	0.296875
YPL209C	0	0	0.296875
YIL131C	1	0	0.296875
YPL003W	0	0	0.292307692307692
YMR078C	0	0	0.287878787878788
YBR009C	0	0	0.283582089552239
YBR136W	0	0	0.279411764705882
YJL115W	0	0	0.27536231884058
YER032W	0	0	0.273972602739726
YHR107C	0	0	0.273972602739726
YGR116W	0	0	0.273972602739726
YKL101W	1	0	0.273972602739726
YOR026W	0	0	0.27027027027027
YAL040C	0	0	0.266666666666667
YHR119W	0	0	0.263157894736842
YDR507C	0	0	0.25974025974026
YJR092W	0	0	0.256410256410256
YCL024W	0	0	0.253164556962025
YGL021W	0	0	0.25
YER111C	0	0	0.246913580246914
YMR032W	0	0	0.24390243902439
YPR135W	0	0	0.241379310344828
YBL009W	0	0	0.241379310344828
YPL124W	0	0	0.241379310344828
YLL021W	0	0	0.241379310344828
YBR133C	1	0	0.241379310344828
YBR165W	0	0	0.238636363636364
YDL003W	0	0	0.235955056179775
YPR141C	0	0	0.233333333333333
YGR152C	0	0	0.230769230769231
YBR202W	0	0	0.228260869565217
YGR092W	0	0	0.225806451612903
YOR058C	0	0	0.223404255319149
YMR094W	0	0	0.221052631578947
YPL116W	0	0	0.21875
YKL112W	0	0	0.216494845360825
YBR200W	0	0	0.214285714285714
YGL166W	0	0	0.212121212121212
YPL242C	0	0	0.21
YDL101C	0	0	0.207920792079208
YBL032W	0	0	0.205882352941176
YML088W	0	0	0.203883495145631
YBR279W	0	0	0.201923076923077
YGR078C	0	0	0.2
YLR182W	0	0	0.19811320754717
YDL017W	0	0	0.196261682242991
YBL079W	0	0	0.194444444444444
YML104C	0	0	0.192660550458716
YDR131C	0	0	0.190909090909091
YLR368W	0	0	0.189189189189189
YPL267W	0	0	0.1875
YJL204C	0	0	0.185840707964602
YPL155C	0	0	0.184210526315789
YBL035C	0	0	0.182608695652174
YOR080W	0	0	0.181034482758621
YDR501W	0	0	0.179487179487179
YJL149W	0	1	0.179487179487179
YBL105C	0	0	0.177966101694915
YLR183C	0	0	0.176470588235294
YML027W	0	0	0.175
YCL016C	0	0	0.173553719008264
YPR175W	0	0	0.172131147540984
YNL330C	0	0	0.170731707317073
YJR031C	0	0	0.169354838709677
YPL208W	0	0	0.168
YPL008W	0	0	0.166666666666667
YOL070C	0	1	0.166666666666667
YHR023W	0	0	0.165354330708661
YKR010C	0	0	0.1640625
YBR274W	0	0	0.162790697674419
YMR190C	0	0	0.161538461538462
YDR052C	0	0	0.160583941605839
YNL311C	0	0	0.160583941605839
YBR276C	0	0	0.160583941605839
YDR306C	0	0	0.160583941605839
YGL244W	0	0	0.160583941605839
YNL307C	0	0	0.160583941605839
YLR352W	0	1	0.160583941605839
YFL029C	1	0	0.160583941605839
YNL273W	0	0	0.159420289855072
YLR272C	0	0	0.158273381294964
YLR127C	0	0	0.157142857142857
YER016W	0	0	0.156028368794326
YBR060C	0	0	0.154929577464789
YLR190W	0	0	0.153846153846154
YOR057W	0	0	0.152777777777778
YNL271C	0	0	0.151724137931034
YDR139C	0	0	0.150684931506849
YOR074C	0	0	0.149659863945578
YPL031C	0	0	0.148648648648649
YJL074C	0	0	0.147651006711409
YGL190C	0	0	0.146666666666667
YKL113C	0	0	0.145695364238411
YBR101C	0	0	0.144736842105263
YDR538W	0	0	0.143790849673203
YDL047W	0	0	0.142857142857143
YBR278W	0	0	0.141935483870968
YFL008W	0	0	0.141025641025641
YMR273C	0	0	0.140127388535032
YJL030W	0	0	0.139240506329114
YLL022C	0	0	0.138364779874214
YIL158W	0	1	0.138364779874214
YIL026C	0	0	0.1375
YHR152W	0	0	0.136645962732919
YGL216W	0	0	0.135802469135802
YMR076C	0	0	0.134969325153374
YAR007C	0	0	0.134146341463415
YOR073W	0	0	0.133333333333333
YJL106W	0	0	0.132530120481928
YBR171W	0	0	0.131736526946108
YFR028C	0	0	0.130952380952381
YBL008W	0	0	0.130177514792899
YKL045W	0	0	0.129411764705882
YBR073W	0	0	0.128654970760234
YIL106W	0	0	0.127906976744186
YLL046C	0	0	0.127167630057803
YJL095W	0	0	0.126436781609195
YBR059C	0	0	0.125714285714286
YKL108W	0	0	0.125
YBL046W	0	0	0.124293785310734
YBL084C	0	0	0.123595505617978
YOR144C	0	0	0.122905027932961
YKR077W	0	1	0.122905027932961
YPL158C	0	1	0.122905027932961
YJL065C	0	0	0.122222222222222
YBL095W	0	1	0.122222222222222
YDL232W	0	0	0.121546961325967
YOR008C-A	0	0	0.120879120879121
YHR118C	0	0	0.120218579234973
YML064C	0	0	0.119565217391304
YMR174C	0	0	0.118918918918919
YER060W-A	0	1	0.118918918918919
YPR161C	0	0	0.118279569892473
YEL061C	0	0	0.117647058823529
YKR037C	0	0	0.117021276595745
YJR079W	0	1	0.117021276595745
YML100W-A	0	1	0.117021276595745
YER129W	0	0	0.116402116402116
YBR070C	0	0	0.115789473684211
YNL102W	0	0	0.115183246073298
YBL036C	0	0	0.114583333333333
YOR025W	0	0	0.113989637305699
YAR031W	0	0	0.11340206185567
YLR313C	0	0	0.112820512820513
YMR091C	0	0	0.112244897959184
YMR159C	0	0	0.111675126903553
YBL007C	0	0	0.111111111111111
YBR245C	0	0	0.110552763819095
YPR018W	0	0	0.11
YMR144W	0	1	0.11
YBR029C	0	0	0.109452736318408
YNL189W	0	0	0.108910891089109
YHR149C	0	1	0.108910891089109
YDR217C	0	0	0.108374384236453
YEL059C-A	0	0	0.107843137254902
YDL164C	0	0	0.107317073170732
YPR151C	0	0	0.106796116504854
YML094W	0	0	0.106280193236715
YBR170C	0	0	0.105769230769231
YJL013C	0	0	0.105263157894737
YNL161W	0	0	0.104761904761905
YBR055C	0	0	0.104265402843602
YGR140W	0	0	0.10377358490566
YER148W	0	0	0.103286384976526
YPR058W	0	0	0.102803738317757
YMR224C	0	0	0.102325581395349
YBR175W	0	0	0.101851851851852
YBR127C	0	0	0.101382488479263
YHR061C	0	0	0.100917431192661
YBR123C	0	0	0.100456621004566
YDL108W	0	0	0.1
YDR097C	0	0	0.0995475113122172
YHR031C	0	0	0.0990990990990991
YKL160W	0	0	0.0986547085201794
YKR002W	0	0	0.0982142857142857
YBR057C	0	0	0.0977777777777778
YBR078W	0	0	0.0973451327433628
YKL037W	0	1	0.0973451327433628
YCL061C	0	0	0.0969162995594714
YBR215W	0	0	0.0964912280701754
YNL312W	0	0	0.0960698689956332
YGR040W	0	0	0.0956521739130435
YBL063W	0	0	0.0952380952380952
YLR224W	0	0	0.0948275862068965
YOR195W	0	0	0.0944206008583691
YKL145W	0	0	0.094017094017094
YPL269W	0	0	0.0936170212765957
YBR288C	0	0	0.0932203389830508
YNR047W	0	0	0.0928270042194093
YGR188C	0	0	0.092436974789916
YLR103C	0	0	0.0920502092050209
YDR366C	0	1	0.0920502092050209
YLR281C	0	1	0.0920502092050209
YBR154C	0	0	0.0916666666666667
YBR071W	0	1	0.0916666666666667
YPL194W	0	0	0.0912863070539419
YMR048W	0	0	0.0909090909090909
YCL014W	0	0	0.0905349794238683
YAR008W	0	0	0.0901639344262295
YMR055C	0	0	0.0897959183673469
YLR113W	0	0	0.0894308943089431
YDL134C	0	0	0.0890688259109312
YPL163C	0	0	0.0887096774193548
YOR326W	0	0	0.0883534136546185
YGL115W	0	0	0.088
YMR179W	0	0	0.0876494023904383
YER095W	0	0	0.0873015873015873
YKR048C	0	0	0.0869565217391304
YBR187W	0	1	0.0869565217391304
YHR132C	0	0	0.0866141732283465
YDR130C	0	0	0.0862745098039216
YBR216C	0	0	0.0859375
YLR314C	0	0	0.0856031128404669
YGR138C	0	0	0.0852713178294574
YBR264C	0	0	0.0849420849420849
YJR046W	0	0	0.0846153846153846
YGR074W	0	0	0.0842911877394636
YML074C	0	0	0.083969465648855
YLR229C	0	0	0.0836501901140684
YBR103W	0	0	0.0833333333333333
YER173W	0	0	0.0830188679245283
YDR309C	0	0	0.0827067669172932
YJL047C	0	0	0.0823970037453183
YBR167C	0	0	0.082089552238806
YOR014W	0	0	0.0817843866171004
YBL019W	0	0	0.0814814814814815
YHR153C	0	0	0.0811808118081181
YOL004W	0	0	0.0808823529411765
YBR109C	0	0	0.0805860805860806
YBR161W	0	0	0.0802919708029197
YER070W	0	0	0.08
YBR095C	0	0	0.0797101449275362
YBR195C	0	0	0.0794223826714801
YBR228W	0	0	0.079136690647482
YBR176W	0	0	0.0788530465949821
YNR023W	0	0	0.0785714285714286
YHR158C	0	0	0.0782918149466192
YJL157C	0	0	0.0780141843971631
YAR019C	0	0	0.0777385159010601
YLR032W	0	0	0.0774647887323944
YIL031W	0	0	0.0771929824561404
YNL250W	0	0	0.0769230769230769
YAL041W	0	0	0.0766550522648084
YER155C	0	0	0.0763888888888889
YBR049C	0	0	0.0761245674740484
YNL233W	0	0	0.0758620689655172
YLR353W	0	0	0.0756013745704467
YOR302W	0	0	0.0753424657534247
YOR114W	0	1	0.0753424657534247
YBR236C	0	0	0.0750853242320819
YIL123W	0	0	0.0748299319727891
YBR289W	0	0	0.0745762711864407
YIL140W	0	0	0.0743243243243243
YDL018C	0	0	0.0740740740740741
YDL195W	0	0	0.0738255033557047
YOL006C	0	0	0.0735785953177258
YJR043C	0	0	0.0733333333333333
YPL235W	0	0	0.0730897009966777
YIR010W	0	0	0.0728476821192053
YNL031C	0	0	0.0726072607260726
YBR007C	0	1	0.0726072607260726
YBR110W	0	0	0.0723684210526316
YDL225W	0	0	0.0721311475409836
YBR143C	0	0	0.0718954248366013
YPR105C	0	0	0.0716612377850163
YGL093W	0	0	0.0714285714285714
YLR086W	0	0	0.0711974110032362
YBR211C	0	0	0.0709677419354839
YGR270W	0	0	0.0707395498392283
YBR153W	0	0	0.0705128205128205
YBR237W	0	0	0.0702875399361022
YML034W	0	0	0.0700636942675159
YEL009C	0	0	0.0698412698412698
YBR158W	0	0	0.069620253164557
YNL082W	0	0	0.0694006309148265
YBL060W	0	1	0.0694006309148265
YBL104C	0	1	0.0694006309148265
YIR023W	0	0	0.0691823899371069
YBR260C	0	0	0.0689655172413793
YDR318W	0	0	0.06875
YBR058C	0	0	0.0685358255451713
YLR455W	0	0	0.0683229813664596
YER122C	0	0	0.0681114551083591
YFL037W	0	0	0.0679012345679012
YBL022C	0	0	0.0676923076923077
YBR063C	0	1	0.0676923076923077
YER103W	0	0	0.0674846625766871
YBR015C	0	0	0.0672782874617737
YBL002W	0	0	0.0670731707317073
YHR014W	0	0	0.0668693009118541
YBR022W	0	0	0.0666666666666667
YKR008W	0	0	0.0664652567975831
YBR270C	0	1	0.0664652567975831
YBR179C	0	0	0.0662650602409639
YNL094W	0	0	0.0660660660660661
YJL076W	0	0	0.0658682634730539
YBR164C	0	0	0.0656716417910448
YOR017W	0	0	0.0654761904761905
YML124C	0	0	0.0653409090909091
YBL057C	0	0	0.0653409090909091
YBR129C	0	0	0.0653409090909091
YNL098C	0	0	0.0653409090909091
YBR199W	0	0	0.0653409090909091
YBL037W	0	0	0.0653409090909091
YGL097W	0	0	0.0653409090909091
YBL025W	0	0	0.0653409090909091
YGL086W	0	0	0.0653409090909091
YKL042W	0	0	0.0653409090909091
YBR229C	0	0	0.0653409090909091
YFR037C	0	0	0.0653409090909091
YBL088C	0	0	0.0653409090909091
YBR163W	0	1	0.0653409090909091
YBR166C	0	0	0.0653409090909091
YBR258C	0	0	0.0653409090909091
YLR321C	1	0	0.0653409090909091
YDR189W	0	0	0.0651558073654391
YDR485C	0	0	0.0649717514124294
YLR277C	0	0	0.0647887323943662
YJR053W	0	0	0.0646067415730337
YPR104C	0	0	0.0644257703081232
YBR168W	0	0	0.0642458100558659
YDR225W	0	0	0.064066852367688
YKL049C	0	0	0.0638888888888889
YBR281C	0	0	0.0637119113573407
YML010W	0	0	0.0635359116022099
YBR272C	0	0	0.0633608815426997
YBL011W	0	0	0.0631868131868132
YBL080C	0	0	0.063013698630137
YBL052C	0	0	0.0628415300546448
YPR046W	0	0	0.0626702997275204
YGL163C	0	0	0.0625
YDR325W	0	0	0.0623306233062331
YOR075W	0	0	0.0621621621621622
YFR013W	0	0	0.0619946091644205
YBL003C	0	0	0.0618279569892473
YPR129W	0	0	0.0616621983914209
YLR418C	0	0	0.0614973262032086
YOR216C	0	0	0.0613333333333333
YDR466W	0	0	0.0611702127659574
YGR246C	0	0	0.0610079575596817
YLR234W	0	0	0.0608465608465608
YMR299C	0	0	0.0608272506082725
YBR042C	0	0	0.0608272506082725
YDR356W	0	0	0.0608272506082725
YKR090W	0	0	0.0608272506082725
YCL063W	0	0	0.0608272506082725
YOR165W	0	0	0.0608272506082725
YNL030W	0	0	0.0608272506082725
YJL176C	0	0	0.0608272506082725
YBR227C	0	1	0.0608272506082725
YPL253C	0	0	0.0608272506082725
YHR103W	0	0	0.0608272506082725
YLR096W	0	0	0.0608272506082725
YBR096W	0	1	0.0608272506082725
YNL166C	0	0	0.0608272506082725
YOL090W	0	0	0.0608272506082725
YLL039C	0	0	0.0608272506082725
YGR014W	0	0	0.0608272506082725
YGR274C	0	0	0.0608272506082725
YEL003W	0	0	0.0608272506082725
YBR192W	0	0	0.0608272506082725
YMR036C	1	0	0.0608272506082725
YDL103C	0	0	0.0608272506082725
YAR018C	0	0	0.0608272506082725
YDR478W	0	0	0.0608272506082725
YPR054W	0	0	0.0608272506082725
YDR168W	0	0	0.0608272506082725
YBR257W	0	0	0.0608272506082725
YBR125C	0	1	0.0608272506082725
YDR145W	0	0	0.0608272506082725
YBL058W	0	0	0.0608272506082725
YPL122C	0	0	0.0608272506082725
YBL006C	0	0	0.0608272506082725
YHR154W	0	0	0.0608272506082725
YDR310C	0	0	0.0608272506082725
YBR061C	0	0	0.0608272506082725
YDL064W	1	0	0.0608272506082725
YBR233W	0	1	0.0608272506082725
YBL010C	0	1	0.0608272506082725
YPL140C	0	0	0.0606796116504854
YBR210W	0	0	0.0605326876513317
YGR179C	0	0	0.0603864734299517
YBR243C	0	0	0.0602409638554217
YER008C	0	0	0.0600961538461538
YCR052W	0	0	0.0599520383693046
YBR235W	0	1	0.0599520383693046
YKL092C	0	0	0.0598086124401914
YOR241W	0	0	0.0596658711217184
YBR081C	0	0	0.0595238095238095
YBR138C	0	1	0.0595238095238095
YBR273C	0	0	0.0593824228028504
YDR451C	0	0	0.0592417061611374
YBR254C	0	0	0.0591016548463357
YDR510W	0	0	0.0589622641509434
YBR159W	0	0	0.0588235294117647
YOR112W	0	0	0.0586854460093897
YOL123W	0	0	0.0585480093676815
YNL197C	0	0	0.058411214953271
YLR401C	0	0	0.0582750582750583
YBL024W	0	0	0.0581395348837209
YBL106C	0	0	0.0580046403712297
YBR198C	0	0	0.0578703703703704
YBR217W	0	0	0.0577367205542725
YGR113W	0	0	0.0576036866359447
YPL032C	0	0	0.0574712643678161
YBL091C	0	0	0.0573394495412844
YDR363W	0	0	0.05720823798627
YBR255W	0	1	0.05720823798627
YBR087W	0	0	0.0570776255707763
YPR034W	0	0	0.0569476082004556
YBL031W	0	1	0.0569476082004556
YBR102C	0	0	0.0568181818181818
YBR003W	0	0	0.0566893424036281
YBR156C	0	0	0.0565610859728507
YJR006W	0	0	0.0564334085778781
YML119W	0	1	0.0564334085778781
YMR198W	0	0	0.0563063063063063
YBR259W	0	1	0.0563063063063063
YCR084C	0	0	0.0561797752808989
YBR265W	0	0	0.0560538116591928
YJL201W	0	0	0.0559284116331096
YLR085C	0	0	0.0558035714285714
YNL216W	0	0	0.0556792873051225
YBL023C	0	0	0.0555555555555556
YGR003W	0	0	0.0554323725055432
YJL051W	0	1	0.0554323725055432
YNL231C	0	0	0.0553097345132743
YNL126W	0	0	0.0551876379690949
YBR261C	0	1	0.0551876379690949
YAR002W	0	0	0.0550660792951542
YPR111W	0	0	0.0549450549450549
YPR055W	0	0	0.0548245614035088
YBL102W	0	0	0.0547045951859956
YBR162W-A	0	0	0.0545851528384279
YBL034C	0	0	0.0544662309368192
YBR080C	0	0	0.0543478260869565
YBL014C	0	0	0.0542299349240781
YFR002W	0	0	0.0541125541125541
YBR016W	0	0	0.0539956803455724
YGR099W	0	0	0.0538793103448276
YOL012C	0	0	0.0537634408602151
YBR271W	0	0	0.0536480686695279
YBR033W	0	1	0.0536480686695279
YBL089W	0	0	0.0535331905781585
YOL103W	0	0	0.0534188034188034
YKL032C	0	0	0.0533049040511727
YHR135C	0	0	0.0531914893617021
YGL058W	0	0	0.0530785562632696
YCL031C	0	0	0.0529661016949153
YDR303C	0	0	0.0528541226215645
YBR172C	0	0	0.0527426160337553
YOL007C	0	1	0.0527426160337553
YBL056W	0	0	0.0526315789473684
YDR207C	0	0	0.0525210084033613
YOL017W	0	0	0.0524109014675052
YGL075C	0	0	0.0523012552301255
YBR197C	0	1	0.0523012552301255
YPL240C	0	0	0.0521920668058455
YDL116W	0	0	0.0520833333333333
YDR390C	0	0	0.051975051975052
YGL179C	0	0	0.0518672199170125
YOL115W	0	0	0.05175983436853
YPL210C	0	0	0.0516528925619835
YOR233W	0	0	0.0515463917525773
YHR191C	0	0	0.051440329218107
YML085C	0	0	0.0513347022587269
YML065W	0	0	0.0512295081967213
YGR119C	0	0	0.0511247443762781
YLR435W	0	0	0.0510204081632653
YHR129C	0	0	0.0509164969450102
YLL002W	0	0	0.0508130081300813
YBL091C-A	0	1	0.0508130081300813
YBL050W	0	0	0.050709939148073
YBL085W	0	0	0.0506072874493927
YOR330C	0	0	0.0505050505050505
YBL020W	0	0	0.0504032258064516
YLL019C	0	0	0.0503018108651912
YBR219C	0	1	0.0503018108651912
YEL016C	0	0	0.0502008032128514
YNL258C	0	0	0.0501002004008016
YBR275C	0	0	0.05
YBR011C	0	0	0.0499001996007984
YOR334W	0	0	0.049800796812749
YFR031C	0	0	0.0497017892644135
YKR001C	0	0	0.0496031746031746
YIL144W	0	0	0.0495049504950495
YIL122W	0	0	0.0494071146245059
YBR220C	0	1	0.0494071146245059
YPL007C	0	0	0.0493096646942801
YBR084W	0	0	0.0492125984251969
YBR017C	0	0	0.0491159135559921
YMR075W	0	0	0.0490196078431373
YBR041W	0	0	0.0489236790606654
YPR029C	0	0	0.048828125
YPL127C	0	0	0.0487329434697856
YBR062C	0	1	0.0487329434697856
YOR249C	0	0	0.0486381322957198
YOR217W	0	0	0.0485436893203883
YIL005W	0	0	0.0484496124031008
YOR269W	0	0	0.0483558994197292
YBR020W	0	0	0.0482625482625483
YBL067C	0	1	0.0482625482625483
YBR246W	0	1	0.0482625482625483
YCL011C	0	0	0.0481695568400771
YBR239C	0	1	0.0481695568400771
YDR182W	0	0	0.0480769230769231
YGL233W	0	0	0.0479846449136276
YBL001C	0	0	0.0478927203065134
YBR077C	0	0	0.0478011472275335
YDR180W	0	0	0.0477099236641221
YBR293W	0	0	0.0476190476190476
YLR003C	0	0	0.0475285171102662
YCL029C	0	0	0.047438330170778
YBR086C	0	0	0.0473484848484848
YLR212C	0	0	0.0472589792060491
YBR205W	0	0	0.0471698113207547
YKL022C	0	0	0.0470809792843691
YHR172W	0	0	0.0469924812030075
YBR107C	0	0	0.0469043151969981
YLR033W	0	0	0.0468164794007491
YNL121C	0	0	0.0467289719626168
YLR330W	0	0	0.0466417910447761
YDR089W	0	0	0.0465549348230912
YBR194W	0	1	0.0465549348230912
YOR373W	0	0	0.0464684014869888
YPL115C	0	0	0.0463821892393321
YBL055C	0	0	0.0462962962962963
YBR188C	0	0	0.0462107208872458
YEL037C	0	0	0.0461254612546125
YBR028C	0	1	0.0461254612546125
YER021W	0	0	0.0460405156537753
YLR319C	0	0	0.0459558823529412
YNL091W	0	0	0.0458715596330275
YDL074C	0	0	0.0457875457875458
YNL188W	0	0	0.0457038391224863
YDR372C	0	0	0.0456204379562044
YGL016W	0	0	0.0455373406193078
YBR119W	0	0	0.0454545454545455
YIL038C	0	0	0.0453720508166969
YKL185W	0	0	0.0452898550724638
YBL061C	0	0	0.0452079566003617
YDR147W	0	0	0.0451263537906137
YDR238C	0	0	0.045045045045045
YBL041W	0	0	0.0449640287769784
YDL179W	0	0	0.0448833034111311
YGL180W	0	0	0.0448028673835125
YOR033C	0	0	0.0447227191413238
YOR304W	0	0	0.0446428571428571
YBR253W	0	0	0.0445632798573975
YDL025C	0	1	0.0445632798573975
YBR140C	0	0	0.0444839857651246
YBL068W	0	0	0.044404973357016
YBR225W	0	1	0.044404973357016
YJL081C	0	0	0.0443262411347518
YBR082C	0	0	0.0442477876106195
YBR030W	0	0	0.0441696113074205
YLR362W	0	0	0.0440917107583774
YDL056W	0	0	0.0440140845070423
YDR407C	0	0	0.0439367311072056
YJR135C	0	0	0.043859649122807
YER022W	0	0	0.0437828371278459
YPR173C	0	0	0.0437062937062937
YHR036W	0	0	0.043630017452007
YBR008C	0	0	0.0435540069686411
YJR068W	0	0	0.0434782608695652
YLR223C	0	0	0.0434027777777778
YNL283C	0	0	0.0433275563258232
YBR204C	0	1	0.0433275563258232
YBR252W	0	0	0.0432525951557093
YIL008W	0	0	0.0431778929188256
YHR164C	0	0	0.0431034482758621
YBR131W	0	0	0.0430292598967298
YPR103W	0	0	0.0429553264604811
YNL238W	0	0	0.0428816466552316
YML060W	0	0	0.0428082191780822
YDR123C	0	0	0.0427350427350427
YDR170C	0	0	0.0426621160409556
YER161C	0	0	0.0425894378194208
YDR499W	0	0	0.0425170068027211
YBR122C	0	0	0.0424448217317487
YDR159W	0	0	0.0423728813559322
YDR228C	0	0	0.0423011844331641
YIR002C	0	0	0.0422297297297297
YPL139C	0	0	0.0421585160202361
YBR242W	0	1	0.0421585160202361
YOR315W	0	0	0.0420875420875421
YBL016W	0	0	0.0420168067226891
YML052W	0	0	0.0419463087248322
YNL107W	0	0	0.0418760469011725
YGR221C	0	0	0.0418060200668896
YBR130C	0	0	0.0417362270450751
YOR083W	0	0	0.0416666666666667
YKR013W	0	1	0.0416666666666667
YGR098C	0	0	0.0415973377703827
YNL304W	0	0	0.0415282392026578
YKL203C	0	0	0.0414593698175788
YBR024W	0	0	0.0413907284768212
YOR081C	0	0	0.0413223140495868
YPL243W	0	0	0.0412541254125413
YBR004C	0	0	0.0411861614497529
YJR005W	0	0	0.0411184210526316
YNR009W	0	0	0.0410509031198686
YDR279W	0	0	0.040983606557377
YBR151W	0	1	0.040983606557377
YDR201W	0	0	0.0409165302782324
YBR212W	0	0	0.0408496732026144
YDR103W	0	0	0.0407830342577488
YJR140C	0	0	0.0407166123778502
YDL159W	0	0	0.040650406504065
YBL107C	0	1	0.040650406504065
YER003C	0	0	0.0405844155844156
YBR002C	0	0	0.0405186385737439
YMR125W	0	0	0.040453074433657
YBR094W	0	1	0.040453074433657
YDR464W	0	0	0.0403877221324717
YFR036W	0	0	0.0403225806451613
YAL019W	0	0	0.0402576489533011
YNL290W	0	0	0.0401929260450161
YHR082C	0	0	0.0401284109149278
YLR335W	0	0	0.0400641025641026
YLR002C	0	0	0.04
YOR127W	0	0	0.0399361022364217
YDR292C	0	0	0.0398724082934609
YKR083C	0	0	0.0398089171974522
YFR027W	0	0	0.0397456279809221
YNL267W	0	0	0.0396825396825397
YBR173C	0	0	0.0396196513470681
YPL083C	0	0	0.0395569620253165
YEL015W	0	0	0.0394944707740916
YDR261C	0	0	0.0394321766561514
YDR334W	0	0	0.0393700787401575
YLR084C	0	0	0.0393081761006289
YJL029C	0	0	0.0392464678178964
YGL232W	0	0	0.0391849529780564
YNL300W	0	1	0.0391849529780564
YMR277W	0	0	0.0391236306729265
YJL168C	0	0	0.0390625
YKL127W	0	0	0.0390015600624025
YGR049W	0	0	0.0389408099688473
YOR207C	0	0	0.0388802488335925
YLR357W	0	0	0.0388198757763975
YJR089W	0	0	0.0387596899224806
YIL021W	0	0	0.0386996904024768
YNL272C	0	0	0.0386398763523957
YLR381W	0	0	0.0385802469135802
YBL004W	0	0	0.0385208012326656
YER167W	0	0	0.0384615384615385
YBR141C	0	1	0.0384615384615385
YER105C	0	0	0.0384024577572965
YLR226W	0	0	0.0383435582822086
YDR369C	0	0	0.0382848392036753
YBL093C	0	0	0.0382262996941896
YFR052W	0	0	0.0381679389312977
YDR162C	0	0	0.038109756097561
YBL082C	0	0	0.0380517503805175
YBR193C	0	0	0.0379939209726444
YGL173C	0	0	0.0379362670713202
YJL125C	0	0	0.0379008746355685
YKL057C	0	0	0.0379008746355685
YDR528W	0	0	0.0379008746355685
YOR001W	0	0	0.0379008746355685
YLR200W	0	0	0.0379008746355685
YPL227C	0	0	0.0379008746355685
YKR095W	0	0	0.0379008746355685
YBL026W	0	0	0.0379008746355685
YPL195W	0	0	0.0379008746355685
YLR115W	0	0	0.0379008746355685
YDR137W	0	0	0.0379008746355685
YKL139W	0	0	0.0379008746355685
YDR326C	0	0	0.0379008746355685
YBR280C	0	0	0.0379008746355685
YLR181C	0	0	0.0379008746355685
YPL174C	0	0	0.0379008746355685
YBR290W	0	0	0.0379008746355685
YJL010C	0	0	0.0379008746355685
YBR106W	0	0	0.0379008746355685
YOR038C	0	0	0.0379008746355685
YBR142W	0	0	0.0379008746355685
YBR155W	0	0	0.0379008746355685
YBR097W	0	0	0.0379008746355685
YBR207W	0	0	0.0379008746355685
YBR108W	0	1	0.0379008746355685
YOR188W	0	0	0.0379008746355685
YDL102W	0	0	0.0379008746355685
YBL051C	1	0	0.0379008746355685
YBL017C	0	0	0.0378457059679767
YBR121C	0	0	0.0377906976744186
YMR038C	0	0	0.0377358490566038
YER109C	0	0	0.0376811594202899
YOR023C	0	0	0.0376266280752533
YDR263C	0	0	0.0375722543352601
YLR018C	0	0	0.0375180375180375
YGR252W	0	0	0.037463976945245
YKL166C	0	0	0.037410071942446
YBR221C	0	0	0.0373563218390805
YMR270C	0	0	0.0373027259684362
YKL116C	0	0	0.0372492836676218
YDR190C	0	0	0.0371959942775393
YDR153C	0	0	0.0371428571428571
YNL292W	0	0	0.0370898716119829
YMR047C	0	0	0.037037037037037
YKR082W	0	0	0.0369843527738265
YPL161C	0	0	0.0369318181818182
YKL028W	0	0	0.0368794326241135
YGR004W	0	0	0.0368271954674221
YDR463W	0	0	0.0367751060820368
YML031W	0	0	0.0367231638418079
YGR229C	0	0	0.0366713681241185
YNL059C	0	0	0.0366197183098592
YNL058C	0	1	0.0366197183098592
YER112W	0	0	0.0365682137834037
YFL001W	0	0	0.0365168539325843
YGL112C	0	0	0.0364656381486676
YHR115C	0	0	0.0364145658263305
YKR054C	0	0	0.0363636363636364
YNL236W	0	0	0.0363128491620112
YDL140C	0	0	0.0362622036262204
YLR310C	0	0	0.0362116991643454
YBR268W	0	0	0.0361613351877608
YIL068C	0	0	0.0361111111111111
YKL089W	0	0	0.0360610263522885
YER133W	0	0	0.03601108033241
YJL085W	0	0	0.0359612724757953
YHR013C	0	0	0.0359116022099447
YGL044C	0	0	0.0358620689655172
YPL082C	0	0	0.0358126721763085
YKR028W	0	0	0.0357634112792297
YJR144W	0	0	0.0357142857142857
YPR056W	0	0	0.0356652949245542
YDR266C	0	1	0.0356652949245542
YPL151C	0	0	0.0356164383561644
YAR003W	0	0	0.0355677154582763
YML059C	0	0	0.0355191256830601
YIL118W	0	0	0.0354706684856753
YMR043W	0	0	0.0354223433242507
YML021C	0	0	0.0353741496598639
YNL225C	0	0	0.0353260869565217
YOR257W	0	0	0.0352781546811398
YLR055C	0	0	0.035230352303523
YPL193W	0	0	0.0351826792963464
YOL076W	0	0	0.0351351351351351
YOL093W	0	0	0.0350877192982456
YNL154C	0	0	0.0350404312668464
YOL100W	0	0	0.0349932705248991
YOL113W	0	0	0.0349462365591398
YKR072C	0	0	0.0348993288590604
YKL021C	0	0	0.0348525469168901
YNL064C	0	0	0.034805890227577
YCR016W	0	0	0.0347593582887701
YBR231C	0	0	0.0347129506008011
YDL240W	0	0	0.0346666666666667
YBR023C	0	0	0.0346205059920107
YLR430W	0	0	0.0345744680851064
YBR263W	0	0	0.0345285524568393
YKR060W	0	0	0.0344827586206897
YDL188C	0	0	0.0344370860927152
YJL173C	0	0	0.0343915343915344
YNL199C	0	0	0.0343461030383091
YPR133C	0	0	0.0343007915567282
YIL143C	0	0	0.0342555994729908
YNL264C	0	0	0.0342105263157895
YIR004W	0	0	0.0341655716162943
YOR243C	0	0	0.0341207349081365
YJR070C	0	0	0.0340760157273919
YDR389W	0	0	0.0340314136125654
YJL006C	0	0	0.0339869281045752
YKL005C	0	0	0.0339425587467363
YDL126C	0	0	0.0338983050847458
YLL024C	0	0	0.0338541666666667
YGL087C	0	0	0.0338101430429129
YNL262W	0	0	0.0337662337662338
YBR234C	0	0	0.0337224383916991
YBL038W	0	0	0.0336787564766839
YDR409W	0	0	0.0336351875808538
YHR200W	0	0	0.0335917312661499
YBR036C	0	0	0.0335483870967742
YBL047C	0	0	0.0335051546391753
YIL084C	0	0	0.0334620334620335
YDL207W	0	0	0.0334190231362468
YBR010W	0	0	0.0333761232349166
YFR010W	0	0	0.0333333333333333
YPR060C	0	0	0.0332906530089629
YOR171C	0	0	0.0332480818414322
YPL268W	0	0	0.033205619412516
YGL145W	0	0	0.0331632653061225
YKL052C	0	0	0.0331210191082803
YOR212W	0	0	0.0330788804071247
YDR488C	0	0	0.0330368487928844
YKL079W	0	0	0.032994923857868
YJR042W	0	0	0.0329531051964512
YLL008W	0	0	0.0329113924050633
YNR052C	0	0	0.0328697850821745
YPL016W	0	0	0.0328282828282828
YIL075C	0	0	0.0327868852459016
YLR376C	0	0	0.0327455919395466
YML041C	0	0	0.0327044025157233
YDR440W	0	0	0.0326633165829146
YIL128W	0	0	0.0326223337515684
YGL238W	0	0	0.0325814536340852
YPL204W	0	0	0.032540675844806
YMR049C	0	0	0.0325
YGL241W	0	0	0.0324594257178527
YMR216C	0	0	0.0324189526184539
YNL317W	0	0	0.0323785803237858
YJL134W	0	0	0.0323383084577114
YDR496C	0	0	0.0322981366459627
YLR403W	0	0	0.032258064516129
YGR158C	0	0	0.032258064516129
YAL011W	0	0	0.032258064516129
YPR023C	0	0	0.032258064516129
YNL061W	0	0	0.032258064516129
YMR239C	0	0	0.032258064516129
YGR005C	0	0	0.032258064516129
YBL074C	0	0	0.032258064516129
YLL036C	0	0	0.032258064516129
YDR254W	0	0	0.032258064516129
YLR386W	0	0	0.032258064516129
YHR069C	0	0	0.032258064516129
YGR238C	0	0	0.032258064516129
YER149C	0	0	0.032258064516129
YJL041W	0	0	0.032258064516129
YFR040W	0	0	0.032258064516129
YER114C	0	0	0.032258064516129
YER171W	0	0	0.032258064516129
YGL092W	0	0	0.032258064516129
YFR034C	0	0	0.032258064516129
YML098W	0	0	0.032258064516129
YGL174W	0	0	0.032258064516129
YPL093W	0	0	0.032258064516129
YPL105C	0	1	0.032258064516129
YJL128C	0	0	0.032258064516129
YOR370C	0	0	0.032258064516129
YGR056W	0	0	0.032258064516129
YJL061W	0	0	0.032258064516129
YOR231W	0	0	0.032258064516129
YMR294W	0	0	0.032258064516129
YLR114C	0	0	0.032258064516129
YMR263W	0	0	0.032258064516129
YDL020C	1	0	0.032258064516129
YNL153C	0	0	0.0322195704057279
YDL145C	0	0	0.032181168057211
YPL181W	0	0	0.0321469575200918
YBR283C	0	0	0.0321469575200918
YOR129C	0	0	0.0321469575200918
YDL125C	0	0	0.0321469575200918
YGR195W	0	0	0.0321469575200918
YOR368W	0	0	0.0321469575200918
YCR042C	0	0	0.0321469575200918
YGR202C	0	0	0.0321469575200918
YOR361C	0	0	0.0321469575200918
YGR208W	0	0	0.0321469575200918
YPL045W	0	0	0.0321469575200918
YDR208W	0	0	0.0321469575200918
YPL075W	0	0	0.0321469575200918
YOR141C	0	1	0.0321469575200918
YIL007C	0	0	0.0321469575200918
YMR308C	0	0	0.0321469575200918
YHR076W	0	1	0.0321469575200918
YDR465C	0	0	0.0321469575200918
YLR425W	0	0	0.0321469575200918
YLL034C	0	0	0.0321469575200918
YDL058W	0	0	0.0321469575200918
YPR171W	0	0	0.0321469575200918
YIR008C	0	0	0.0321469575200918
YOL072W	0	0	0.0321469575200918
YDR087C	0	0	0.0321469575200918
YNL042W	0	0	0.0321469575200918
YOR247W	0	0	0.0321469575200918
YKL068W	0	0	0.0321469575200918
YDR412W	0	0	0.0321469575200918
YER107C	0	0	0.0321469575200918
YEL018W	0	0	0.0321469575200918
YMR164C	0	0	0.0321469575200918
YER100W	0	0	0.0321469575200918
YLL003W	1	0	0.0321469575200918
YLR248W	0	0	0.0321100917431193
YER001W	0	0	0.0320733104238259
YDL106C	0	0	0.0320366132723112
YMR004W	0	0	0.032
YGL111W	0	0	0.0319634703196347
YNL206C	0	0	0.031927023945268
YDR120C	0	0	0.0318906605922551
YPR189W	0	0	0.0318543799772469
YAL007C	0	0	0.0318181818181818
YBL076C	0	0	0.0317820658342792
YOR043W	0	0	0.0317460317460317
YOL045W	0	0	0.0317100792751982
YPL018W	0	0	0.0316742081447964
YDR167W	0	0	0.031638418079096
YGL172W	0	0	0.0316027088036117
YDL088C	0	0	0.0315670800450958
YAL021C	0	0	0.0315315315315315
YDR448W	0	0	0.031496062992126
YBL075C	0	0	0.0314606741573034
YDR229W	0	0	0.0314253647586981
YOR054C	0	0	0.031390134529148
YAR014C	0	0	0.0313549832026876
YFR046C	0	0	0.0313199105145414
YCR008W	0	0	0.0312849162011173
YDR144C	0	0	0.03125
YLR135W	0	0	0.0312151616499443
YER118C	0	0	0.0311804008908686
YJL039C	0	0	0.0311457174638487
YKL179C	0	0	0.0311111111111111
YER031C	0	0	0.0310765815760266
YOR156C	0	0	0.0310421286031042
YJR060W	0	0	0.0310077519379845
YGL139W	0	0	0.0309734513274336
YKL046C	0	0	0.030939226519337
YGR081C	0	0	0.0309050772626932
YLR228C	0	0	0.0308710033076075
YNL247W	0	0	0.0308370044052863
YLR039C	0	0	0.0308030803080308
YKL043W	0	0	0.0307692307692308
YMR061W	0	0	0.0307354555433589
YDR429C	0	0	0.0307017543859649
YDR227W	0	0	0.0306681270536692
YOL021C	0	0	0.0306345733041575
YBR074W	0	1	0.0306345733041575
YPL011C	0	0	0.0306010928961749
YFR005C	0	0	0.0305676855895196
YHR178W	0	0	0.0305343511450382
YNL291C	0	0	0.0305010893246187
YML080W	0	0	0.0304678998911861
YMR204C	0	0	0.0304347826086957
YLL004W	0	0	0.0304017372421281
YPR072W	0	0	0.0303687635574837
YER029C	0	0	0.0303358613217768
YLR068W	0	0	0.0303030303030303
YOR119C	0	0	0.0302702702702703
YPL055C	0	0	0.0302375809935205
YMR219W	0	0	0.0302049622437972
YDR379W	0	0	0.0301724137931034
YJL203W	0	0	0.0301399354144241
YDL189W	0	0	0.0301075268817204
YGR047C	0	0	0.0300751879699248
YMR168C	0	0	0.0300429184549356
YGL250W	0	1	0.0300429184549356
YBR111C	0	1	0.0300429184549356
YIL085C	0	0	0.030010718113612
YLR078C	0	0	0.0299785867237687
YNL027W	0	0	0.0299465240641711
YNL278W	0	0	0.0299145299145299
YMR129W	0	0	0.0298826040554963
YNL261W	0	0	0.0298507462686567
YMR033W	0	0	0.0298189563365282
YGL130W	0	0	0.0297872340425532
YER157W	0	0	0.0297555791710946
YAL034W-A	0	0	0.029723991507431
YGL105W	0	0	0.0296924708377519
YER075C	0	0	0.0296610169491525
YMR218C	0	0	0.0296296296296296
YGL252C	0	0	0.0295983086680761
YDR062W	0	0	0.0295670538542767
YGL249W	0	0	0.029535864978903
YLR071C	0	0	0.029504741833509
YFL007W	0	0	0.0294736842105263
YJR001W	0	0	0.0294426919032597
YDR150W	0	0	0.0294117647058824
YMR240C	0	0	0.0293809024134313
YJL025W	0	0	0.0293501048218029
YEL055C	0	0	0.0293193717277487
YDL112W	0	0	0.0292887029288703
YGL151W	0	0	0.0292580982236155
YKR079C	0	0	0.0292275574112735
YIL063C	0	0	0.0291970802919708
YLR405W	0	0	0.0291666666666667
YLR095C	0	0	0.0291363163371488
YBR112C	0	0	0.0291060291060291
YNL186W	0	0	0.0290758047767394
YJL050W	0	0	0.029045643153527
YDR202C	0	0	0.0290155440414508
YML127W	0	0	0.0289855072463768
YDR395W	0	0	0.0289555325749741
YCR066W	0	0	0.0289256198347107
YBR244W	0	0	0.0288957688338493
YLR020C	0	0	0.0288659793814433
YDL220C	0	0	0.0288362512873326
YOL052C	0	0	0.0288065843621399
YIL112W	0	0	0.0287769784172662
YAL059W	0	0	0.0287474332648871
YGL203C	0	0	0.0287179487179487
YCR082W	0	0	0.0286885245901639
YOR101W	0	0	0.0286591606960082
YGL073W	0	0	0.0286298568507157
YLR449W	0	0	0.0286006128702758
YGL070C	0	0	0.0285714285714286
YBL090W	0	0	0.0285423037716616
YLR424W	0	0	0.0285132382892057
YMR167W	0	0	0.0284842319430315
YPL133C	0	0	0.0284552845528455
YOR151C	0	0	0.0284263959390863
YOL128C	0	0	0.0283975659229209
YGL095C	0	0	0.0283687943262411
YGR063C	0	0	0.0283400809716599
YIL101C	0	0	0.0283114256825076
YIR031C	0	0	0.0282828282828283
YJL197W	0	1	0.0282828282828283
YPL072W	0	0	0.0282542885973764
YHR127W	0	1	0.0282542885973764
YKL205W	0	0	0.0282258064516129
YMR014W	0	0	0.0281973816717019
YLR163C	0	0	0.028169014084507
YDR364C	0	0	0.0281407035175879
YDL076C	0	0	0.0281124497991968
YCR014C	0	0	0.0280842527582748
YNL039W	0	0	0.0280561122244489
YDL005C	0	0	0.028028028028028
YJL080C	0	0	0.028
YOR008C	0	0	0.027972027972028
YPL129W	0	0	0.0279441117764471
YOR320C	0	0	0.0279162512462612
YLL043W	0	0	0.0278884462151394
YBR282W	0	0	0.0278606965174129
YDR219C	0	0	0.0278330019880716
YDR346C	0	0	0.0278053624627607
YPL241C	0	0	0.0277777777777778
YDR013W	0	0	0.0277502477700694
YGR002C	0	0	0.0277227722772277
YIL138C	0	0	0.0276953511374876
YPR057W	0	0	0.0276679841897233
YOR143C	0	0	0.0276406712734452
YNL299W	0	0	0.0276134122287968
YLR005W	0	0	0.0275862068965517
YKL075C	0	0	0.0275590551181102
YGR200C	0	0	0.0275319567354966
YJR003C	0	0	0.0275049115913556
YOR047C	0	0	0.0274779195289499
YIL159W	0	0	0.0274509803921569
YMR309C	0	0	0.0274240940254652
YNL112W	0	0	0.0273972602739726
YOL019W	0	1	0.0273972602739726
YDR060W	0	0	0.0273704789833822
YNL172W	0	0	0.02734375
YGR189C	0	0	0.0273170731707317
YLR306W	0	0	0.0272904483430799
YDR224C	0	0	0.0272638753651412
YPL026C	0	0	0.0272373540856031
YIL056W	0	0	0.0272108843537415
YLR440C	0	0	0.0271844660194175
YDR365C	0	0	0.0271580989330747
YMR183C	0	0	0.0271317829457364
YBR251W	0	0	0.0271055179090029
YKL014C	0	0	0.0270793036750484
YDR335W	0	0	0.0270531400966184
YDL161W	0	0	0.027027027027027
YMR093W	0	0	0.0270009643201543
YDR004W	0	0	0.0269749518304432
YIL020C	0	0	0.026948989412897
YDR419W	0	0	0.0269230769230769
YHR090C	0	0	0.0268972142170989
YOR051C	0	1	0.0268972142170989
YIL126W	0	0	0.0268714011516315
YLR238W	0	0	0.0268456375838926
YER151C	0	0	0.0268199233716475
YIL050W	0	0	0.0267942583732057
YIL132C	0	0	0.0267686424474187
YML023C	0	0	0.0267430754536772
YDR514C	0	1	0.0267430754536772
YLR128W	0	0	0.0267175572519084
YBR083W	0	0	0.0266920877025739
YML038C	0	0	0.0266666666666667
YJR032W	0	0	0.0266412940057088
YBL097W	0	0	0.026615969581749
YDL226C	0	0	0.0265906932573599
YDL150W	0	0	0.0265654648956357
YPL014W	0	1	0.0265654648956357
YLR187W	0	1	0.0265654648956357
YMR186W	0	0	0.0265402843601896
YJR033C	0	0	0.0265151515151515
YGR275W	0	0	0.0264900662251656
YDL170W	0	0	0.0264650283553875
YOR159C	0	0	0.0264400377714825
YNL090W	0	0	0.0264150943396226
YML114C	0	0	0.0263901979264844
YMR128W	0	0	0.0263653483992467
YJL011C	0	0	0.026340545625588
YIL149C	0	0	0.0263157894736842
YJR112W	0	0	0.0262910798122066
YLR383W	0	0	0.026266416510319
YOR275C	0	0	0.0262417994376757
YLR102C	0	0	0.0262172284644195
YER113C	0	1	0.0262172284644195
YMR284W	0	0	0.0261927034611787
YMR163C	0	0	0.0261682242990654
YGR007W	0	0	0.0261437908496732
YNL207W	0	0	0.0261194029850746
YGR169C	0	0	0.0260950605778192
YLR129W	0	0	0.0260707635009311
YPL043W	0	0	0.026046511627907
YLR309C	0	0	0.0260223048327138
YGR211W	0	0	0.0259981429897864
YMR016C	0	0	0.025974025974026
YGR198W	0	0	0.025949953660797
YJL209W	0	0	0.0259259259259259
YGR166W	0	0	0.0259019426456984
YOL068C	0	0	0.0258780036968577
YOR168W	0	0	0.025854108956602
YLR186W	0	0	0.025830258302583
YMR223W	0	0	0.0258064516129032
YLR329W	0	0	0.0257826887661142
YAL005C	0	0	0.0257589696412144
YDR014W	0	0	0.0257352941176471
YIL033C	0	0	0.0257116620752984
YLR024C	0	0	0.0256880733944954
YNL281W	0	0	0.0256645279560037
YDR460W	0	0	0.0256410256410256
YKR078W	0	0	0.0256175663311985
YDL093W	0	0	0.0255941499085923
YPL128C	0	0	0.0255707762557078
YGR093W	0	1	0.0255707762557078
YER049W	0	0	0.0255474452554745
YDR027C	0	0	0.0255241567912489
YHL022C	0	0	0.0255009107468124
YNL119W	0	0	0.0254777070063694
YEL036C	0	0	0.0254545454545455
YPL024W	0	0	0.0254314259763851
YIL129C	0	0	0.0254083484573503
YLR139C	0	0	0.0253853127833182
YBL027W	0	0	0.0253623188405797
YPL125W	0	0	0.0253393665158371
YDR183W	0	0	0.0253164556962025
YMR227C	0	0	0.025293586269196
YGL066W	0	0	0.0252707581227437
YOR206W	0	0	0.0252479711451758
YDL065C	0	0	0.0252252252252252
YIL016W	0	0	0.0252025202520252
YDR294C	0	0	0.0251798561151079
YDR363W-A	0	0	0.0251572327044025
YDR480W	0	0	0.0251346499102334
YOL066C	0	0	0.0251121076233184
YCR094W	0	0	0.025089605734767
YPL203W	0	0	0.0250671441360788
YER124C	0	0	0.0250447227191413
YJL112W	0	0	0.0250223413762288
YJL014W	0	0	0.025
YMR153W	0	0	0.0249776984834969
YEL051W	0	0	0.0249554367201426
YOL151W	0	0	0.02493321460374
YJR083C	0	0	0.0249110320284698
YIR003W	0	1	0.0249110320284698
YLR420W	0	0	0.0248888888888889
YMR285C	0	0	0.024866785079929
YDR246W	0	0	0.0248447204968944
YNL116W	0	0	0.024822695035461
YPR164W	0	0	0.024800708591674
YLR278C	0	1	0.024800708591674
YLR166C	0	0	0.0247787610619469
YOR305W	0	0	0.0247568523430592
YDL044C	0	0	0.0247349823321555
YHR167W	0	0	0.0247131509267432
YLR260W	0	0	0.0246913580246914
YOL049W	0	0	0.0246696035242291
YLR106C	0	0	0.0246478873239437
YHR085W	0	0	0.0246262093227792
YKL122C	0	0	0.0246045694200351
YOR284W	0	0	0.0245829675153644
YDR164C	0	0	0.0245614035087719
YOR349W	0	0	0.0245398773006135
YDR489W	0	0	0.0245183887915937
YJL164C	0	0	0.0244969378827647
YGL210W	0	0	0.0244755244755245
YGL201C	0	0	0.0244541484716157
YDR151C	0	0	0.0244328097731239
YDR348C	0	1	0.0244328097731239
YHR201C	0	0	0.024411508282476
YML105C	0	0	0.024390243902439
YAL047C	0	0	0.0243690165361184
YGL094C	0	0	0.0243478260869565
YGL048C	0	0	0.0243266724587315
YDR359C	0	0	0.0243055555555556
YCR093W	0	0	0.0242844752818734
YNL167C	0	0	0.024263431542461
YEL038W	0	1	0.024263431542461
YJR041C	0	0	0.0242424242424242
YPR019W	0	0	0.0242214532871972
YPL049C	0	0	0.0242005185825411
YJR118C	0	0	0.0241796200345423
YJL127C	0	0	0.0241587575496117
YCL050C	0	0	0.0241379310344828
YFL013C	0	0	0.0241171403962102
YBR098W	0	0	0.0240963855421687
YHL030W	0	0	0.0240756663800516
YDR181C	0	0	0.0240549828178694
YMR307W	0	0	0.0240343347639485
YMR037C	0	0	0.0240137221269297
YML007W	0	0	0.0239931448157669
YJL111W	0	0	0.023972602739726
YMR258C	0	1	0.023972602739726
YDL001W	0	1	0.023972602739726
YGL197W	0	0	0.0239520958083832
YJL060W	0	0	0.0239316239316239
YNL308C	0	0	0.0239111870196413
YML061C	0	0	0.0238907849829352
YKR086W	0	0	0.0238704177323103
YGL113W	0	0	0.0238500851788756
YNR012W	0	0	0.0238297872340426
YOL023W	0	0	0.0238095238095238
YOR106W	0	0	0.0237892948173322
YDR247W	0	0	0.0237691001697793
YPL259C	0	0	0.0237489397794741
YPR051W	0	0	0.023728813559322
YDR138W	0	0	0.0237087214225233
YPR086W	0	0	0.0236886632825719
YOL063C	0	0	0.0236686390532544
YER116C	0	0	0.0236486486486486
YAL016W	0	0	0.0236286919831224
YMR139W	0	0	0.0236087689713322
YEL022W	0	0	0.0235888795282224
YOR007C	0	0	0.0235690235690236
YNL227C	0	0	0.0235492010092515
YLR209C	0	0	0.0235294117647059
YPR032W	0	0	0.0235096557514694
YOR272W	0	0	0.023489932885906
YFL049W	0	0	0.0234702430846605
YDR252W	0	0	0.0234505862646566
YHR114W	0	0	0.0234309623430962
YGR009C	0	0	0.0234113712374582
YDL231C	0	0	0.0233918128654971
YMR127C	0	0	0.0233722871452421
YFL017C	0	0	0.0233527939949958
YNL022C	0	0	0.0233333333333333
YOR049C	0	0	0.0233139050791007
YGL158W	0	0	0.0232945091514143
YOR110W	0	0	0.0232751454696592
YOR208W	0	0	0.0232558139534884
YOR153W	0	0	0.0232365145228216
YIL002C	0	0	0.0232172470978441
YOR254C	0	0	0.0231980115990058
YOL069W	0	0	0.0231788079470199
YBR005W	0	0	0.0231596360628619
YOL062C	0	0	0.0231404958677686
YDR416W	0	0	0.023121387283237
YGL119W	0	0	0.0231023102310231
YJR075W	0	0	0.023083264633141
YPL254W	0	0	0.0230642504118616
YKR024C	0	0	0.0230452674897119
YNL041C	0	0	0.0230263157894737
YFR019W	0	0	0.0230073952341824
YDL214C	0	0	0.0229885057471264
YNR015W	0	0	0.0229696472518458
YJR017C	0	0	0.0229508196721311
YIR019C	0	0	0.0229320229320229
YAL026C	0	0	0.0229132569558101
YGR163W	0	0	0.0228945216680294
YCR020W-B	0	0	0.0228758169934641
YDR414C	0	0	0.0228571428571429
YCR086W	0	0	0.0228384991843393
YMR177W	0	0	0.0228198859005705
YLL028W	0	0	0.0228013029315961
YNL072W	0	0	0.0227827502034174
YDL030W	0	0	0.0227642276422764
YGR272C	0	0	0.0227457351746548
YLR346C	0	0	0.0227272727272727
YJR069C	0	0	0.0227088402270884
YHR206W	0	0	0.0226904376012966
YGL049C	0	0	0.0226720647773279
YER166W	0	0	0.0226537216828479
YLR213C	0	0	0.0226354082457559
YGL020C	0	0	0.0226171243941842
YKL149C	0	0	0.0225988700564972
YDR061W	0	1	0.0225988700564972
YOR066W	0	1	0.0225988700564972
YAL029C	0	0	0.0225806451612903
YDR034C	0	0	0.0225624496373892
YGR196C	0	1	0.0225624496373892
YMR102C	0	1	0.0225624496373892
YGR145W	0	0	0.0225442834138486
YPL050C	0	0	0.0225261464199517
YER125W	0	0	0.022508038585209
YKL012W	0	0	0.0224899598393574
YDR161W	0	0	0.0224719101123595
YHR084W	0	0	0.0224538893344026
YBR079C	0	0	0.0224358974358974
YPR066W	0	0	0.022417934347478
YGL023C	0	0	0.0224
YML095C	0	0	0.0223820943245404
YJR054W	0	1	0.0223820943245404
YPL068C	0	1	0.0223820943245404
YKR074W	0	1	0.0223820943245404
YIL004C	0	0	0.0223642172523962
YPR178W	0	0	0.0223463687150838
YDR362C	0	0	0.0223285486443381
YNL010W	0	1	0.0223285486443381
YOR027W	0	0	0.0223107569721116
YCR073C	0	0	0.0222929936305732
YGL168W	0	0	0.0222752585521082
YGL164C	0	1	0.0222752585521082
YCR026C	0	0	0.0222575516693164
YHR079C	0	0	0.0222398729150119
YHR102W	0	0	0.0222222222222222
YGR222W	0	0	0.0222045995241872
YPL029W	0	0	0.0221870047543582
YBR089C-A	0	0	0.0221694378463975
YKL154W	0	0	0.0221518987341772
YGR186W	0	0	0.0221343873517787
YGR035C	0	1	0.0221343873517787
YMR213W	0	0	0.0221169036334913
YHR066W	0	0	0.0220994475138122
YPL211W	0	0	0.0220820189274448
YOL034W	0	0	0.0220646178092987
YPR031W	0	0	0.0220472440944882
YDR117C	0	1	0.0220472440944882
YML093W	0	0	0.022029897718332
YOR160W	0	0	0.0220125786163522
YDL063C	0	0	0.0219952867242734
YOR076C	0	0	0.021978021978022
YIL127C	0	0	0.0219607843137255
YOR232W	0	0	0.0219435736677116
YER123W	0	0	0.0219263899765074
YLR188W	0	0	0.0219092331768388
YPR137W	0	0	0.0218921032056294
YJL098W	0	0	0.021875
YLR015W	0	0	0.0218579234972678
YNR035C	0	0	0.0218408736349454
YDR468C	0	0	0.0218238503507405
YLL031C	0	0	0.0218068535825545
YKL051W	0	0	0.0217898832684825
YDR011W	0	0	0.0217729393468118
YNL132W	0	0	0.0217560217560218
YJR132W	0	0	0.0217391304347826
YHR077C	0	0	0.021722265321955
YDL051W	0	0	0.0217054263565891
YIL135C	0	0	0.0216886134779241
YNR048W	0	0	0.021671826625387
YJR035W	0	0	0.0216550657385924
YDR324C	0	0	0.0216383307573416
YMR301C	0	0	0.0216216216216216
YHR065C	0	0	0.0216049382716049
YLR244C	0	0	0.0215882806476484
YCR002C	0	0	0.0215716486902928
YDR301W	0	0	0.0215550423402617
YKL190W	0	0	0.0215384615384615
YIL110W	0	0	0.02152190622598
YDR166C	0	0	0.021505376344086
YOR116C	0	0	0.0214888718342287
YDR473C	0	0	0.0214723926380368
YDR300C	0	0	0.021455938697318
YGR162W	0	0	0.0214395099540582
YKL017C	0	0	0.0214231063504208
YDL235C	0	0	0.0214067278287462
YGL243W	0	0	0.0213903743315508
YGL122C	0	0	0.0213740458015267
YLR396C	0	0	0.0213577421815408
YDR299W	0	0	0.0213414634146341
YMR283C	0	0	0.0213252094440213
YBR084C-A	0	0	0.0213089802130898
YPR139C	0	0	0.0212927756653992
YHR098C	0	0	0.0212765957446809
YBR025C	0	0	0.0212604403948367
YPL120W	0	0	0.0212443095599393
YDL190C	0	0	0.0212282031842305
YDL166C	0	0	0.0212121212121212
YOL112W	0	0	0.0211960635881908
YLR457C	0	0	0.0211800302571861
YJL069C	0	0	0.0211640211640212
YPL228W	0	0	0.0211480362537764
YOL117W	0	0	0.0211320754716981
YGR225W	0	0	0.0211161387631976
YOR046C	0	0	0.0211002260738508
YMR070W	0	0	0.0210843373493976
YGR281W	0	0	0.0210684725357412
YLR216C	0	0	0.0210526315789474
YLR060W	0	0	0.0210368144252442
YLR233C	0	0	0.021021021021021
YGL064C	0	0	0.0210052513128282
YDR214W	0	0	0.0209895052473763
YKR092C	0	0	0.0209737827715356
YKR100C	0	0	0.0209580838323353
YPL101W	0	0	0.0209424083769634
YMR305C	0	0	0.0209267563527653
YPR190C	0	0	0.0209111277072442
YOR301W	0	0	0.0208955223880597
YMR234W	0	0	0.0208799403430276
YKR055W	0	0	0.0208643815201192
YNL006W	0	0	0.0208488458674609
YNL287W	0	0	0.0208333333333333
YGR041W	0	0	0.020817843866171
YLR328W	0	0	0.0208023774145617
YDR118W	0	0	0.0207869339272457
YJL190C	0	0	0.0207715133531157
YNL079C	0	0	0.0207561156412157
YDR350C	0	0	0.0207407407407407
YNL289W	0	0	0.0207253886010363
YDR285W	0	0	0.0207100591715976
YMR292W	0	0	0.0206947524020695
YHR099W	0	0	0.0206794682422452
YMR113W	0	0	0.0206642066420664
YPL042C	0	0	0.0206489675516224
YLR417W	0	0	0.0206337509211496
YGR218W	0	0	0.0206185567010309
YEL042W	0	0	0.0206033848417954
YHR073W	0	0	0.0205882352941176
YNL158W	0	0	0.020573108008817
YML111W	0	0	0.0205580029368576
YNR051C	0	0	0.020542920029347
YFL016C	0	0	0.0205278592375367
YJL165C	0	0	0.0205128205128205
YAL031C	0	0	0.020497803806735
YLR067C	0	0	0.0204828090709583
YOL018C	0	0	0.0204678362573099
YDL160C	0	0	0.0204528853177502
YOL095C	0	0	0.0204379562043796
YOR307C	0	0	0.0204230488694384
YOR123C	0	0	0.0204081632653061
YPR069C	0	0	0.0203932993445011
YLR347C	0	0	0.0203784570596798
YPL085W	0	0	0.0203636363636364
YBL040C	0	0	0.0203488372093023
YKR101W	0	0	0.0203340595497458
YDR040C	0	0	0.0203193033381713
YIL095W	0	0	0.0203045685279188
YOL051W	0	0	0.0202898550724638
YDL236W	0	0	0.0202751629254164
YJL158C	0	0	0.020260492040521
YPR162C	0	0	0.0202458423716558
YER013W	0	0	0.0202312138728324
YHR120W	0	0	0.0202166064981949
YHR050W	0	0	0.0202020202020202
YLR407W	0	1	0.0202020202020202
YOR021C	0	0	0.0201874549387167
YGL155W	0	0	0.0201729106628242
YER059W	0	0	0.0201583873290137
YLR389C	0	0	0.0201438848920863
YNL232W	0	0	0.0201294033069734
YOR353C	0	0	0.0201149425287356
YPR101W	0	0	0.0201005025125628
YDR235W	0	0	0.0200860832137733
YGL167C	0	0	0.0200716845878136
YJR059W	0	0	0.0200573065902579
YDR302W	0	0	0.0200429491768074
YPL169C	0	0	0.0200286123032904
YDR076W	0	0	0.0200142959256612
YMR100W	0	0	0.02
YNL020C	0	0	0.0199857244825125
YGL043W	0	0	0.0199714693295292
YOR069W	0	0	0.0199572344975053
YJR064W	0	0	0.0199430199430199
YJL183W	0	0	0.0199288256227758
YOR264W	0	1	0.0199288256227758
YNL243W	0	0	0.0199146514935989
YKR022C	0	0	0.0199004975124378
YNL218W	0	0	0.0198863636363636
YDR398W	0	0	0.0198722498225692
YLR371W	0	0	0.0198581560283688
YDR532C	0	0	0.0198440822111977
YOR098C	0	0	0.0198300283286119
YGL254W	0	0	0.0198159943382873
YOR329C	0	0	0.0198019801980198
YDR093W	0	0	0.0197879858657244
YNL007C	0	0	0.019774011299435
YLR268W	0	0	0.0197600564573042
YOR078W	0	0	0.0197461212976023
YBR247C	0	0	0.0197322057787174
YGL061C	0	0	0.0197183098591549
YKL010C	0	0	0.0197044334975369
YFL005W	0	0	0.019690576652602
YOR332W	0	0	0.0196767392832045
YDR081C	0	0	0.0196629213483146
YGR280C	0	0	0.0196491228070175
YFL024C	0	0	0.0196353436185133
YGR262C	0	0	0.0196215837421163
YDR072C	0	0	0.0196078431372549
YPR144C	0	0	0.019594121763471
YDR165W	0	0	0.0195804195804196
YCR035C	0	0	0.0195667365478686
YMR021C	0	0	0.0195530726256983
YAL015C	0	0	0.0195394277739009
YMR268C	0	0	0.0195258019525802
YEL006W	0	0	0.0195121951219512
YMR044W	0	0	0.0194986072423398
YJL054W	0	0	0.0194850382741823
YML057W	0	0	0.019471488178025
YJR110W	0	0	0.019457956914524
YGR072W	0	0	0.0194444444444444
YIL009W	0	0	0.0194309507286607
YIL019W	0	0	0.0194174757281553
YPR070W	0	0	0.0194040194040194
YKL025C	0	0	0.0193905817174515
YPR025C	0	0	0.0193771626297578
YGR193C	0	0	0.0193637621023513
YLR342W	0	0	0.0193503800967519
YPL150W	0	1	0.0193503800967519
YOL146W	0	0	0.0193370165745856
YPL086C	0	0	0.0193236714975845
YLR288C	0	0	0.0193103448275862
YPL106C	0	0	0.0192970365265334
YGL150C	0	0	0.0192837465564738
YNL316C	0	0	0.0192704748795595
YBL069W	0	0	0.0192572214580468
YGL124C	0	0	0.0192439862542955
YGR276C	0	0	0.0192307692307692
YPR118W	0	0	0.0192175703500343
YGL211W	0	0	0.0192043895747599
YDR195W	0	0	0.0191912268677176
YDR381W	0	0	0.0191780821917808
YGL240W	0	0	0.0191649555099247
YKR063C	0	0	0.0191518467852257
YOR157C	0	0	0.0191387559808612
YJL090C	0	0	0.0191256830601093
YDR104C	0	0	0.0191126279863481
YOL067C	0	0	0.0190995907230559
YER168C	0	0	0.0190865712338105
YDR280W	0	0	0.0190735694822888
YCR033W	0	0	0.0190605854322668
YDR017C	0	0	0.019047619047619
YDL143W	0	0	0.0190346702923182
YDR490C	0	0	0.0190217391304348
YGL083W	0	1	0.0190217391304348
YDR283C	0	0	0.0190088255261371
YPL112C	0	0	0.0189959294436906
YPR062W	0	0	0.0189830508474576
YKL054C	0	0	0.018970189701897
YHR040W	0	0	0.018957345971564
YDR245W	0	0	0.0189445196211096
YIL104C	0	0	0.0189317106152806
YJR045C	0	0	0.0189189189189189
YNL076W	0	0	0.0189061444969615
YOR239W	0	0	0.0188933873144399
YHR056C	0	0	0.0188806473364801
YDR293C	0	0	0.0188679245283019
YPR017C	0	0	0.0188552188552189
YIL115C	0	0	0.018842530282638
YDR452W	0	0	0.0188298587760592
YML001W	0	0	0.0188172043010753
YDL135C	0	0	0.0188045668233714
YNL163C	0	0	0.0187919463087248
YFL023W	0	0	0.0187793427230047
YEL017W	0	0	0.0187667560321716
YML049C	0	0	0.0187541862022773
YNL257C	0	0	0.0187416331994645
YGL025C	0	0	0.0187290969899666
YOR122C	0	0	0.018716577540107
YMR291W	0	1	0.018716577540107
YKR020W	0	0	0.0187040748162993
YLR099C	0	1	0.0187040748162993
YAL001C	0	0	0.0186915887850467
YML076C	0	0	0.018679119412942
YOR340C	0	0	0.0186666666666667
YOR089C	0	0	0.0186542305129913
YHR108W	0	0	0.018641810918775
YDL036C	0	0	0.0186294078509647
YMR247C	0	0	0.0186170212765957
YGR277C	0	0	0.0186046511627907
YGR142W	0	0	0.0185922974767596
YNR011C	0	0	0.0185799601857996
YLR134W	0	0	0.0185676392572944
YCR077C	0	0	0.0185553346587144
YIR006C	0	0	0.0185430463576159
YJR143C	0	0	0.0185307743216413
YOL149W	0	0	0.0185185185185185
YMR089C	0	0	0.0185062789160608
YDR179C	0	0	0.0184940554821664
YML011C	0	0	0.0184818481848185
YML043C	0	0	0.0184696569920844
YER110C	0	0	0.018457481872116
YDR495C	0	0	0.0184453227931489
YKL015W	0	0	0.0184331797235023
YER180C	0	0	0.0184210526315789
YLL049W	0	1	0.0184210526315789
YHR159W	0	1	0.0184210526315789
YDL006W	0	0	0.0184089414858646
YPL233W	0	0	0.0183968462549277
YNL256W	0	0	0.0183847669074196
YOR355W	0	0	0.0183727034120735
YOR115C	0	0	0.0183606557377049
YGL212W	0	0	0.018348623853211
YDL105W	0	0	0.0183366077275704
YNL310C	0	0	0.0183246073298429
YJL008C	0	0	0.0183126226291694
YER014W	0	0	0.0183006535947712
YLL035W	0	0	0.0182887001959504
YDL042C	0	0	0.0182767624020888
YPL070W	0	0	0.0182648401826484
YER025W	0	0	0.0182529335071708
YFL022C	0	0	0.0182410423452769
YAL023C	0	0	0.0182291666666667
YLR427W	0	0	0.0182173064411191
YDR361C	0	0	0.0182054616384915
YOR020C	0	0	0.0181936322287199
YJL144W	0	0	0.0181818181818182
YLR035C	0	0	0.018170019467878
YLR017W	0	0	0.0181582360570687
YCL034W	0	0	0.0181464679196371
YHR186C	0	0	0.0181347150259067
YDR258C	0	0	0.0181229773462783
YPL063W	0	0	0.018111254851229
YJR141W	0	0	0.0180995475113122
YDL035C	0	0	0.0180878552971576
YDL111C	0	0	0.0180761781794706
YER093C	0	0	0.0180645161290323
YNL051W	0	0	0.0180528691166989
YOR359W	0	0	0.0180412371134021
YER104W	0	0	0.0180296200901481
YKR014C	0	0	0.018018018018018
YLL011W	0	0	0.0180064308681672
YDR211W	0	0	0.0179948586118252
YNL213C	0	0	0.0179833012202954
YOL078W	0	0	0.0179717586649551
YJR002W	0	0	0.0179602309172547
YDL084W	0	0	0.0179487179487179
YMR220W	0	0	0.0179372197309417
YGL257C	0	0	0.0179257362355954
YER099C	0	0	0.017914267434421
YLR006C	0	0	0.0179028132992327
YPR125W	0	0	0.0178913738019169
YLR154C	0	0	0.0178799489144317
YER030W	0	0	0.0178685386088066
YML058W	0	0	0.0178571428571429
YPL132W	0	0	0.0178457616316125
YGR033C	0	0	0.0178343949044586
YNL180C	0	0	0.0178230426479949
YER007W	0	0	0.0178117048346056
YNL077W	0	1	0.0178117048346056
YER115C	0	0	0.0178003814367451
YML071C	0	0	0.0177890724269377
YOR152C	0	1	0.0177890724269377
YGR170W	0	0	0.0177777777777778
YOR179C	0	0	0.0177664974619289
YCR032W	0	0	0.0177552314521243
YDR457W	0	0	0.017743979721166
YOL125W	0	0	0.0177327422419253
YLR409C	0	0	0.0177215189873418
YAL035W	0	0	0.0177103099304238
YLR222C	0	0	0.0176991150442478
YDR023W	0	0	0.0176879343019583
YDL141W	0	0	0.0176767676767677
YAL043C	0	0	0.0176656151419558
YNR054C	0	0	0.0176544766708701
YJR050W	0	0	0.017643352236925
YMR243C	0	0	0.017632241813602
YNL078W	0	0	0.0176211453744493
YNL323W	0	0	0.0176100628930818
YCR009C	0	0	0.0175989943431804
YNL047C	0	0	0.0175879396984925
YKL130C	0	0	0.0175768989328311
YOL102C	0	0	0.0175658720200753
YKL009W	0	0	0.0175548589341693
YML015C	0	0	0.0175438596491228
YJL110C	0	0	0.0175328741390106
YAL032C	0	0	0.0175219023779725
YMR288W	0	0	0.0175109443402126
YPL157W	0	0	0.0175
YPR008W	0	0	0.0174890693316677
YDR515W	0	0	0.017478152309613
YNL164C	0	0	0.0174672489082969
YIL153W	0	0	0.0174563591022444
YDL029W	0	0	0.0174454828660436
YOR324C	0	0	0.0174346201743462
YLR421C	0	0	0.0174237710018668
YML016C	0	0	0.0174129353233831
YOR090C	0	0	0.0174021131137352
YDR406W	0	0	0.0173913043478261
YNL004W	0	0	0.0173805090006207
YKL173W	0	0	0.0173697270471464
YLR100W	0	0	0.0173589584624923
YGR083C	0	0	0.0173482032218092
YMR212C	0	0	0.0173374613003096
YLR447C	0	0	0.0173267326732673
YGL013C	0	0	0.0173160173160173
YGR123C	0	0	0.0173053152039555
YDL117W	0	0	0.0172946263125386
YDR244W	0	0	0.0172839506172839
YAL033W	0	0	0.0172732880937693
YER146W	0	0	0.0172626387176326
YML068W	0	0	0.0172520024645718
YEL013W	0	0	0.0172413793103448
YCL032W	0	0	0.0172311348781937
YDR191W	0	0	0.0172311348781937
YPL009C	0	1	0.0172311348781937
YPL175W	0	0	0.0172311348781937
YKL119C	0	0	0.0172311348781937
YKL082C	0	0	0.0172311348781937
YHR063C	0	0	0.0172311348781937
YAL022C	0	0	0.0172311348781937
YDR424C	0	0	0.0172311348781937
YFL033C	0	0	0.0172311348781937
YLR431C	0	0	0.0172311348781937
YLR451W	0	0	0.0172311348781937
YDL002C	0	0	0.0172311348781937
YDL157C	0	1	0.0172311348781937
YGL035C	0	0	0.0172311348781937
YAL056W	0	0	0.0172311348781937
YNL074C	0	0	0.0172311348781937
YOR351C	0	0	0.0172311348781937
YLR253W	0	1	0.0172311348781937
YPL146C	0	0	0.0172311348781937
YNL221C	0	0	0.0172311348781937
YLR305C	0	0	0.0172311348781937
YJR052W	0	0	0.0172311348781937
YPR158W	0	1	0.0172311348781937
YML102W	0	0	0.0172311348781937
YPR016C	0	0	0.0172311348781937
YEL021W	0	0	0.0172311348781937
YGR156W	0	0	0.0172311348781937
YGL100W	0	0	0.0172311348781937
YKL176C	0	0	0.0172311348781937
YOR346W	0	0	0.0172311348781937
YDR088C	0	0	0.0172311348781937
YKL213C	0	0	0.0172311348781937
YNR046W	0	0	0.0172311348781937
YER048C	0	1	0.0172311348781937
YDR392W	0	0	0.0172311348781937
YML115C	0	0	0.0172311348781937
YLR195C	0	0	0.0172311348781937
YNL215W	0	1	0.0172311348781937
YGR020C	0	0	0.0172311348781937
YMR209C	0	1	0.0172311348781937
YHR204W	0	0	0.0172311348781937
YNL021W	0	0	0.0172311348781937
YPR088C	0	0	0.0172311348781937
YAL009W	0	0	0.0172311348781937
YAL013W	0	0	0.0172311348781937
YMR028W	0	0	0.0172311348781937
YAL051W	0	0	0.0172311348781937
YDR069C	0	0	0.0172311348781937
YKR056W	0	0	0.0172311348781937
YJL191W	0	0	0.0172311348781937
YNR033W	0	0	0.0172311348781937
YOL008W	0	0	0.0172311348781937
YDL219W	0	0	0.0172311348781937
YIR001C	0	0	0.0172311348781937
YJL124C	0	0	0.0172311348781937
YMR146C	0	0	0.0172311348781937
YPR180W	0	0	0.0172311348781937
YCR057C	0	0	0.0172311348781937
YDL031W	0	0	0.0172311348781937
YAL010C	0	0	0.0172311348781937
YOL094C	0	0	0.0172311348781937
YJL019W	0	0	0.0172311348781937
YER172C	0	0	0.0172311348781937
YPL144W	0	0	0.0172311348781937
YPL020C	1	0	0.0172311348781937
YOR048C	0	0	0.0172209026128266
YNL099C	0	0	0.0172106824925816
YKL114C	0	0	0.0172004744958482
YDR331W	0	0	0.017190278601067
YDR200C	0	0	0.0171800947867299
YGL004C	0	0	0.0171699230313795
YKR059W	0	0	0.0171597633136095
YAL002W	0	0	0.0171496156120639
YGL005C	0	0	0.0171394799054374
YDR422C	0	0	0.0171293561724749
YLR433C	0	0	0.0171192443919717
YPR110C	0	0	0.0171091445427729
YHR163W	0	0	0.0170990566037736
YDL098C	0	0	0.0170889805539187
YKL078W	0	0	0.0170789163722026
YDR351W	0	0	0.0170688640376692
YIR021W	0	0	0.0170588235294118
YER170W	0	0	0.0170487948265726
YDR036C	0	0	0.0170387779083431
YML062C	0	0	0.0170287727539636
YOR308C	0	0	0.017018779342723
YGL067W	0	0	0.0170087976539589
YDL197C	0	0	0.0169988276670574
YAL042W	0	0	0.0169888693614528
YOR070C	0	0	0.0169789227166276
YGL137W	0	0	0.0169689877121123
YBL018C	0	0	0.0169590643274854
YBR152W	0	0	0.0169491525423729
YNL123W	0	0	0.0169392523364486
YBL103C	0	0	0.0169293636894337
YOR341W	0	0	0.0169194865810968
YDR047W	0	0	0.0169096209912536
YCR021C	0	0	0.0168997668997669
YKL006C-A	0	0	0.0168899242865463
YBL054W	0	0	0.0168800931315483
YDR075W	0	0	0.016870273414776
YDL099W	0	0	0.0168604651162791
YLR059C	0	0	0.0168506682161534
YIL083C	0	0	0.0168408826945412
YDR311W	0	0	0.0168311085316309
YIL147C	0	0	0.0168213457076566
YDL213C	0	0	0.0168115942028986
YLR259C	0	0	0.0168018539976825
YHR027C	0	0	0.0167921250723799
YML082W	0	0	0.0167824074074074
YOR322C	0	0	0.0167727009832273
YDL175C	0	0	0.0167630057803468
YHR205W	0	0	0.0167533217793183
YDR016C	0	0	0.016743648960739
YIL142W	0	0	0.016733987305251
YCL051W	0	0	0.0167243367935409
YKL126W	0	0	0.0167146974063401
YDR155C	0	0	0.016705069124424
YPL145C	0	0	0.0166954519286126
YFL047W	0	0	0.0166858457997698
YNL054W	0	0	0.0166762507188039
YDR260C	0	0	0.0166666666666667
YGR120C	0	0	0.0166570936243538
YGL091C	0	0	0.0166475315729047
YOR261C	0	0	0.0166379804934022
YDL142C	0	0	0.0166284403669725
YJL104W	0	0	0.0166189111747851
YPR065W	0	0	0.0166093928980527
YHR052W	0	0	0.0165998855180309
YBR085W	0	0	0.0165903890160183
YDR305C	0	0	0.0165809033733562
YOR034C	0	0	0.0165714285714286
YDR449C	0	0	0.0165619645916619
YDR121W	0	0	0.0165525114155251
YHR012W	0	0	0.0165430690245294
YHR071W	0	0	0.016533637400228
YOR194C	0	0	0.0165242165242165
YNL277W	0	0	0.0165148063781321
YNL085W	0	0	0.016505406943654
YOR138C	0	0	0.0164960182025028
YNL286W	0	0	0.0164866401364412
YOL054W	0	0	0.0164772727272727
YLR320W	0	0	0.0164679159568427
YAL003W	0	0	0.0164585698070375
YDL059C	0	0	0.0164492342597845
YDR345C	0	0	0.0164399092970522
YOR060C	0	0	0.0164305949008499
YNL288W	0	0	0.0164212910532276
YGR071C	0	1	0.0164212910532276
YGR267C	0	0	0.0164119977362762
YLR382C	0	0	0.0164027149321267
YOR142W	0	0	0.0163934426229508
YDR172W	0	0	0.0163841807909605
YHL013C	0	1	0.0163841807909605
YOR319W	0	0	0.0163749294184077
YHL039W	0	0	0.0163656884875846
YJR049C	0	0	0.0163564579808235
YDR101C	0	0	0.0163472378804961
YDR073W	0	0	0.0163380281690141
YNL251C	0	0	0.0163288288288288
YJR057W	0	0	0.0163196398424311
YMR229C	0	0	0.016310461192351
YOR371C	0	0	0.016301292861158
YNL313C	0	0	0.0162921348314607
YDR447C	0	0	0.0162829870859068
YDR339C	0	0	0.0162738496071829
YLR191W	0	0	0.0162647223780146
YGR261C	0	0	0.0162556053811659
YHR062C	0	0	0.0162464985994398
YHR068W	0	0	0.0162374020156775
YMR137C	0	0	0.0162283156127588
YGR245C	0	0	0.0162192393736018
YML006C	0	0	0.0162101732811627
YKR038C	0	0	0.0162011173184358
YOR256C	0	0	0.0161920714684534
YGL194C	0	0	0.0161830357142857
YAR015W	0	0	0.0161740100390407
YCL054W	0	0	0.016164994425864
YLR144C	0	0	0.0161559888579387
YGR135W	0	0	0.0161469933184855
YGL090W	0	0	0.0161380077907624
YLR291C	0	0	0.0161290322580645
YOR259C	0	0	0.0161200667037243
YPL051W	0	0	0.0161111111111111
YGR048W	0	0	0.0161021654636313
YOR360C	0	0	0.0160932297447281
YDL060W	0	0	0.0160843039378813
YFL002C	0	0	0.0160753880266075
YDR399W	0	0	0.0160664819944598
YOL009C	0	0	0.0160575858250277
YMR192W	0	0	0.0160486995019369
YDL055C	0	0	0.0160398230088496
YLR265C	0	0	0.0160309563294638
YIL096C	0	0	0.0160220994475138
YER006W	0	0	0.0160132523467697
YNL118C	0	0	0.0160044150110375
YCL037C	0	0	0.0159955874241589
YER176W	0	0	0.015986769570011
YLR442C	0	0	0.0159779614325069
YJL129C	0	0	0.0159691629955947
YOL089C	0	0	0.0159603742432581
YNL201C	0	0	0.015951595159516
YDR477W	0	0	0.0159428257284222
YOR064C	0	0	0.0159340659340659
YOL124C	0	0	0.0159253157605711
YPR040W	0	0	0.0159165751920966
YLR196W	0	0	0.015907844212836
YJL044C	0	0	0.0158991228070175
YBR114W	0	0	0.0158904109589041
YGR052W	0	1	0.0158904109589041
YOR290C	0	0	0.015881708652793
YIR025W	0	0	0.0158730158730159
YNL182C	0	0	0.0158643326039387
YER040W	0	0	0.0158556588299617
YLR197W	0	0	0.0158469945355191
YKL040C	0	0	0.0158383397050792
YOR095C	0	0	0.0158296943231441
YGR089W	0	0	0.0158210583742499
YGR013W	0	0	0.0158124318429662
YCR047C	0	0	0.0158038147138965
YKR062W	0	0	0.0157952069716776
YGL099W	0	0	0.0157866086009799
YPL217C	0	0	0.0157780195865071
YHR111W	0	0	0.0157694399129962
YDL079C	0	0	0.0157608695652174
YDR171W	0	0	0.0157523085279739
YKR099W	0	0	0.0157437567861021
YMR039C	0	0	0.015735214324471
YOR246C	0	1	0.015735214324471
YOL077C	0	0	0.0157266811279826
YDR082W	0	0	0.0157181571815718
YNL103W	0	0	0.0157096424702058
YBR248C	0	0	0.0157011369788847
YDL133W	0	1	0.0157011369788847
YHR058C	0	0	0.0156926406926407
YDL154W	0	0	0.0156841535965387
YNR031C	0	0	0.0156756756756757
YLR316C	0	0	0.015667206915181
YGR134W	0	0	0.015658747300216
YAL036C	0	0	0.0156502968159741
YOL028C	0	0	0.0156418554476807
YDL147W	0	0	0.015633423180593
YIR012W	0	0	0.015625
YLL026W	0	0	0.0156165858912224
YHR196W	0	0	0.0156081808396125
YOR037W	0	0	0.0155997848305541
YHR041C	0	0	0.0155913978494624
YHR197W	0	0	0.015583019881784
YIL119C	0	0	0.0155746509129968
YDR198C	0	0	0.0155662909286098
YHL038C	0	0	0.0155579399141631
YDL227C	0	0	0.0155495978552279
YAL014C	0	0	0.0155412647374062
YPR165W	0	0	0.015532940546331
YNL183C	0	0	0.015524625267666
YHL009C	0	0	0.0155163188871054
YPL047W	0	0	0.0155080213903743
YBL028C	0	0	0.0154997327632282
YOL041C	0	0	0.015491452991453
YMR274C	0	0	0.0154831820608649
YMR138W	0	0	0.0154749199573106
YKR096W	0	1	0.0154749199573106
YLR051C	0	0	0.0154666666666667
YDL040C	0	0	0.0154584221748401
YLR369W	0	0	0.0154501864677677
YOR148C	0	0	0.0154419595314164
YNR021W	0	1	0.0154419595314164
YDL224C	0	0	0.0154337413517829
YKL172W	0	0	0.0154255319148936
[truncated: 3,790 more rows]
