# Supplementary material for: Computationally Driven, Quantitative Experiments Discover Genes Required for Mitochondrial Biogenesis
Source: PLoS Genet. 2009 Mar 20;5(3):e1000407. doi: 10.1371/journal.pgen.1000407 (PMC2648979; doi:10.1371/journal.pgen.1000407)
Supplement: Dataset S2 — Top 100 novel ensemble predictions for additional yeast biological processes. A zip file containing 387 tab-delimited text files of the ensemble predictions for the indicated Gene Ontology Biological Process Term. (21.70 MB GZ) [file pgen.1000407.s013.gz › GO_0000087.txt]

ORF	AnnotatedToTerm?	Uncharacterized_04152007?	Precision
YPR141C	1	0	1.0
YAL024C	1	0	1.0
YDR113C	1	0	1.0
YEL061C	1	0	1.0
YOR026W	1	0	1.0
YER016W	1	0	1.0
YMR198W	1	0	1.0
YLR045C	0	0	0.928571428571429
YDL003W	1	0	0.928571428571429
YFR031C	1	0	0.928571428571429
YPL155C	1	0	0.928571428571429
YGR188C	1	0	0.928571428571429
YPR135W	1	0	0.928571428571429
YFL008W	1	0	0.928571428571429
YOR195W	0	0	0.875
YMR078C	1	0	0.875
YGR140W	0	0	0.842105263157895
YJR053W	1	0	0.842105263157895
YGL116W	1	0	0.842105263157895
YGL216W	0	0	0.818181818181818
YGL086W	1	0	0.818181818181818
YLR086W	1	0	0.818181818181818
YPL255W	0	0	0.791666666666667
YDR325W	1	0	0.791666666666667
YKL101W	0	0	0.785714285714286
YNL298W	1	0	0.785714285714286
YNL273W	1	0	0.785714285714286
YHR158C	1	0	0.785714285714286
YDR356W	0	0	0.774193548387097
YMR048W	1	0	0.774193548387097
YHR166C	1	0	0.774193548387097
YLR131C	0	0	0.75
YMR001C	0	0	0.742857142857143
YOR058C	1	0	0.742857142857143
YKL022C	1	0	0.742857142857143
YJL092W	0	0	0.722222222222222
YPL209C	0	0	0.702702702702703
YPR119W	0	0	0.7
YPL253C	1	0	0.7
YMR190C	1	0	0.7
YML109W	0	0	0.697674418604651
YDL028C	1	0	0.697674418604651
YCL016C	1	0	0.697674418604651
YBL034C	0	0	0.681818181818182
YER032W	0	0	0.666666666666667
YCR065W	0	0	0.66
YMR055C	1	0	0.66
YDR146C	0	0	0.66
YPL008W	1	0	0.66
YJL013C	1	0	0.66
YLR210W	0	0	0.653846153846154
YOR249C	1	0	0.653846153846154
YPR120C	0	0	0.641509433962264
YLR103C	0	0	0.62962962962963
YIR010W	0	0	0.625
YDR118W	1	0	0.625
YLR381W	0	0	0.614035087719298
YPL124W	0	0	0.603448275862069
YJL187C	0	0	0.593220338983051
YDR501W	0	0	0.590163934426229
YJL030W	1	0	0.590163934426229
YPL269W	0	0	0.587301587301587
YNL172W	1	0	0.587301587301587
YDL155W	0	0	0.578125
YGR113W	0	0	0.577464788732394
YCL029C	1	0	0.577464788732394
YOR349W	0	0	0.577464788732394
YHR191C	1	0	0.577464788732394
YHR023W	0	0	0.577464788732394
YFR028C	1	0	0.577464788732394
YMR076C	1	0	0.577464788732394
YKR010C	0	0	0.569444444444444
YML027W	0	0	0.561643835616438
YPL153C	0	0	0.554054054054054
YNL309W	0	0	0.552631578947368
YJL074C	1	0	0.552631578947368
YKR037C	0	0	0.545454545454545
YIL149C	0	0	0.544303797468354
YML124C	1	0	0.544303797468354
YDR150W	0	0	0.5375
YNL271C	0	0	0.536842105263158
YDR052C	0	0	0.536842105263158
YNL250W	0	0	0.536842105263158
YML064C	1	0	0.536842105263158
YER111C	0	0	0.536842105263158
YPL174C	0	0	0.536842105263158
YJL194W	0	0	0.536842105263158
YLR272C	1	0	0.536842105263158
YGR098C	1	0	0.536842105263158
YOR073W	1	0	0.536842105263158
YBL084C	1	0	0.536842105263158
YIR025W	1	0	0.536842105263158
YER173W	0	0	0.536842105263158
YIL026C	1	0	0.536842105263158
YHR061C	1	0	0.536842105263158
YGR109C	0	0	0.536082474226804
YBL063W	1	0	0.536082474226804
YHR172W	0	0	0.530612244897959
YLR079W	0	0	0.525252525252525
YDR488C	0	0	0.52
YIL144W	0	0	0.518867924528302
YMR032W	0	0	0.518867924528302
YGL021W	1	0	0.518867924528302
YNL233W	0	0	0.518867924528302
YER171W	1	0	0.518867924528302
YKR054C	1	0	0.518867924528302
YOR326W	0	0	0.518518518518518
YLR127C	1	0	0.518518518518518
YLR383W	0	0	0.513761467889908
YGL163C	0	0	0.509090909090909
YJR135C	0	0	0.504504504504504
YBR160W	0	0	0.5
YPL242C	0	0	0.495575221238938
YNL102W	0	0	0.491228070175439
YLR032W	0	0	0.48695652173913
YLR234W	0	0	0.482758620689655
YNL126W	0	0	0.478632478632479
YHR129C	0	0	0.474576271186441
YBR073W	0	0	0.474452554744526
YMR294W	0	0	0.474452554744526
YHR153C	0	0	0.474452554744526
YOL090W	0	0	0.474452554744526
YLR357W	0	0	0.474452554744526
YLL021W	0	0	0.474452554744526
YFR036W	1	0	0.474452554744526
YDR260C	1	0	0.474452554744526
YDR180W	1	0	0.474452554744526
YPL241C	0	0	0.474452554744526
YHL007C	1	0	0.474452554744526
YFR027W	1	0	0.474452554744526
YBR156C	0	0	0.474452554744526
YGR078C	0	0	0.474452554744526
YLR373C	0	0	0.474452554744526
YLR102C	1	0	0.474452554744526
YGL240W	1	0	0.474452554744526
YAR019C	1	0	0.474452554744526
YDR311W	1	0	0.474452554744526
YDR318W	0	0	0.471014492753623
YJR092W	0	0	0.467625899280576
YCR086W	0	0	0.464285714285714
YML060W	0	0	0.460992907801418
YCL061C	0	0	0.458333333333333
YLR263W	0	0	0.458333333333333
YIL031W	1	0	0.458333333333333
YPR046W	0	0	0.455172413793103
YIL126W	0	0	0.452054794520548
YDR507C	0	0	0.448979591836735
YJL173C	0	0	0.448717948717949
YOR330C	0	0	0.448717948717949
YEL003W	0	0	0.448717948717949
YBL097W	1	0	0.448717948717949
YPR056W	1	0	0.448717948717949
YKR095W	0	0	0.448717948717949
YKL049C	1	0	0.448717948717949
YJR089W	0	0	0.448717948717949
YOL006C	1	0	0.448717948717949
YPL267W	0	0	0.445859872611465
YKL089W	0	0	0.443037974683544
YML094W	0	0	0.440251572327044
YNL082W	0	0	0.4375
YER155C	0	0	0.43558282208589
YOR074C	0	0	0.43558282208589
YDR207C	1	0	0.43558282208589
YDL058W	0	0	0.432926829268293
YDR217C	0	0	0.43030303030303
YER007W	0	0	0.427710843373494
YKL045W	0	0	0.426900584795322
YHR118C	0	0	0.426900584795322
YLR182W	0	0	0.426900584795322
YFL037W	1	0	0.426900584795322
YGL190C	1	0	0.426900584795322
YDR097C	0	0	0.424418604651163
YOR144C	0	0	0.421965317919075
YPL018W	0	0	0.419540229885057
YOR372C	0	0	0.418079096045198
YBR107C	0	0	0.418079096045198
YHR152W	1	0	0.418079096045198
YHR154W	0	0	0.415730337078652
YLR135W	0	0	0.41340782122905
YNL225C	0	0	0.411111111111111
YDL102W	0	0	0.409836065573771
YJR090C	0	0	0.409836065573771
YOL115W	1	0	0.409836065573771
YJR140C	0	0	0.409574468085106
YPL116W	0	0	0.409574468085106
YGL003C	1	0	0.409574468085106
YJL115W	0	0	0.409574468085106
YDL008W	1	0	0.409574468085106
YBR060C	0	0	0.407407407407407
YGL244W	0	0	0.405263157894737
YGR092W	0	0	0.403141361256544
YDL240W	0	0	0.401041666666667
YKL042W	0	0	0.398963730569948
YLR200W	0	0	0.396907216494845
YGR179C	0	0	0.394871794871795
YOL034W	0	0	0.392857142857143
YPL161C	0	0	0.391959798994975
YPL208W	0	0	0.391959798994975
YPL122C	1	0	0.391959798994975
YOR188W	0	0	0.391089108910891
YGR014W	0	0	0.391089108910891
YDR130C	1	0	0.391089108910891
YCL024W	0	0	0.389162561576355
YKR090W	0	0	0.388349514563107
YMR094W	0	0	0.388349514563107
YAL047C	1	0	0.388349514563107
YNL153C	0	0	0.386473429951691
YPL256C	0	0	0.384615384615385
YAL034W-A	0	0	0.384259259259259
YLR313C	0	0	0.384259259259259
YGL175C	0	0	0.384259259259259
YGL075C	1	0	0.384259259259259
YIL131C	0	0	0.384259259259259
YDR159W	1	0	0.384259259259259
YOR233W	0	0	0.384259259259259
YGR238C	1	0	0.384259259259259
YMR299C	0	0	0.382882882882883
YOR127W	0	0	0.382882882882883
YMR179W	0	0	0.382882882882883
YPL022W	0	0	0.382882882882883
YAL041W	1	0	0.382882882882883
YJL076W	1	0	0.382882882882883
YJR060W	0	0	0.381165919282511
YPR018W	0	0	0.380530973451327
YMR273C	0	0	0.380530973451327
YBL009W	1	0	0.380530973451327
YMR224C	0	0	0.378854625550661
YGR152C	0	0	0.37719298245614
YKL113C	0	0	0.376623376623377
YOR025W	0	0	0.376623376623377
YDR460W	1	0	0.376623376623377
YPR104C	0	0	0.375
YNL098C	0	0	0.373390557939914
YIL140W	0	0	0.371794871794872
YLR183C	0	0	0.371308016877637
YKL048C	0	0	0.371308016877637
YBR158W	1	0	0.371308016877637
YHR107C	0	0	0.369747899159664
YNL068C	0	0	0.368200836820084
YJR043C	0	0	0.367768595041322
YMR117C	0	0	0.367768595041322
YIL106W	1	0	0.367768595041322
YGL061C	0	0	0.366255144032922
YML104C	0	0	0.364754098360656
YLR085C	0	0	0.363265306122449
YGL093W	0	0	0.362903225806452
YJR031C	0	0	0.362903225806452
YML085C	1	0	0.362903225806452
YNL039W	0	0	0.36144578313253
YMR199W	0	0	0.36
YDL056W	0	0	0.358565737051793
YML065W	0	0	0.357142857142857
YBR215W	0	0	0.355731225296443
YDR254W	0	0	0.354330708661417
YBR123C	0	0	0.352941176470588
YBR098W	0	0	0.3515625
YOL017W	0	0	0.350194552529183
YPL115C	0	0	0.348837209302326
YDL157C	0	1	0.348837209302326
YPL163C	0	0	0.347490347490348
YAL011W	0	0	0.346153846153846
YDL074C	0	0	0.344827586206897
YOR368W	0	0	0.343511450381679
YLR386W	0	0	0.342205323193916
YDL101C	0	0	0.340909090909091
YAR008W	0	0	0.339622641509434
YAR007C	0	0	0.338345864661654
YNL262W	0	0	0.337078651685393
YNL166C	0	0	0.335820895522388
YPL194W	0	0	0.335793357933579
YBR103W	0	0	0.335793357933579
YML034W	1	0	0.335793357933579
YLR353W	0	0	0.334558823529412
YML032C	0	0	0.333333333333333
YHR031C	0	0	0.332116788321168
YLR212C	0	0	0.330909090909091
YOR038C	0	0	0.329710144927536
YNL278W	0	0	0.328519855595668
YKR029C	0	0	0.327338129496403
YOL145C	0	0	0.326164874551971
YBR200W	0	0	0.325
YDL164C	0	0	0.323943661971831
YDR285W	0	0	0.323943661971831
YNL088W	0	0	0.323943661971831
YNL161W	1	0	0.323943661971831
YCR092C	0	0	0.322916666666667
YNL272C	0	0	0.322916666666667
YFL009W	0	0	0.322916666666667
YLR229C	1	0	0.322916666666667
YER114C	0	0	0.321799307958477
YDL225W	0	0	0.320689655172414
YDR359C	0	0	0.319587628865979
YLR319C	0	0	0.318493150684932
YKL108W	0	0	0.31740614334471
YBL046W	0	0	0.316326530612245
YLL022C	0	0	0.315436241610738
YKL092C	0	0	0.315436241610738
YLL003W	0	0	0.315436241610738
YDR310C	1	0	0.315436241610738
YNL188W	0	0	0.31438127090301
YER149C	0	0	0.313333333333333
YOL012C	0	0	0.312292358803987
YOR014W	0	0	0.311258278145695
YPR055W	0	0	0.31023102310231
YAR018C	0	0	0.309210526315789
YLR309C	0	0	0.308196721311475
YDR334W	0	0	0.30718954248366
YPR175W	0	0	0.306188925081433
YDL108W	0	0	0.305194805194805
YNL304W	0	0	0.3042071197411
YGR274C	0	0	0.303225806451613
YDR499W	0	0	0.303125
YOR083W	0	0	0.303125
YDR485C	0	0	0.303125
YDR014W	0	0	0.303125
YIL132C	0	0	0.303125
YJL019W	1	0	0.303125
YNL261W	0	0	0.303125
YDR309C	1	0	0.303125
YBL035C	0	0	0.303125
YPR025C	1	0	0.303125
YJL095W	0	0	0.302180685358255
YDL179W	0	0	0.301242236024845
YPL055C	0	0	0.30030959752322
YGL173C	0	0	0.299382716049383
YGR047C	0	0	0.298461538461538
YDR386W	0	0	0.297546012269939
YOR373W	0	0	0.296636085626911
YGR099W	0	0	0.295731707317073
YER132C	0	0	0.295180722891566
YOR217W	0	0	0.295180722891566
YNL206C	0	0	0.295180722891566
YLR005W	1	0	0.295180722891566
YNL218W	0	0	0.294294294294294
YOR239W	0	0	0.293413173652695
YOR112W	0	0	0.292537313432836
YOR216C	0	0	0.291666666666667
YJL201W	0	0	0.29080118694362
YPL228W	0	0	0.289940828402367
YGL241W	0	0	0.289085545722714
YBR070C	0	0	0.288235294117647
YPR070W	0	0	0.287390029325513
YOR033C	0	0	0.286549707602339
YJL204C	0	0	0.285714285714286
YBL085W	0	0	0.284883720930233
YOR017W	0	0	0.284057971014493
YNL059C	0	0	0.283236994219653
YDL017W	0	0	0.282420749279539
YDR227W	0	0	0.281609195402299
YJL090C	0	0	0.28080229226361
YMR277W	0	0	0.280453257790368
YIL159W	0	0	0.280453257790368
YFR019W	0	0	0.280453257790368
YDL188C	1	0	0.280453257790368
YER147C	0	0	0.279661016949153
YLR096W	0	0	0.27887323943662
YDR451C	0	0	0.278089887640449
YOR313C	0	0	0.277310924369748
YBR231C	0	0	0.276536312849162
YDR054C	0	0	0.275766016713092
YOL007C	0	1	0.275766016713092
YDL005C	0	0	0.275
YOL069W	0	0	0.274238227146814
YMR138W	0	0	0.273480662983425
YKL179C	0	0	0.272727272727273
YDR369C	0	0	0.271978021978022
YKL114C	0	0	0.271232876712329
YGR221C	0	0	0.270491803278689
YPR105C	0	0	0.269754768392371
YDR208W	0	0	0.269021739130435
YER129W	0	0	0.268292682926829
YPL032C	0	0	0.267567567567568
YJR112W	0	0	0.266846361185984
YGR229C	0	0	0.266129032258065
YGR258C	0	0	0.265415549597855
YBL105C	0	0	0.264705882352941
YDR289C	0	0	0.264
YLR314C	0	0	0.263297872340426
YJR006W	0	0	0.262599469496021
YLR455W	0	0	0.261904761904762
YOR129C	0	0	0.261213720316623
YGL151W	0	0	0.260526315789474
YIL123W	0	0	0.259842519685039
YNL216W	0	0	0.259162303664921
YKR083C	0	0	0.258485639686684
YDL154W	0	0	0.2578125
YBR049C	0	0	0.257142857142857
YLR190W	0	0	0.256476683937824
YJR076C	0	0	0.255813953488372
YJR134C	0	1	0.255813953488372
YLR084C	0	0	0.255154639175258
YJL176C	0	0	0.254498714652956
YGL207W	0	0	0.253846153846154
YDR195W	0	0	0.253196930946292
YBR088C	0	0	0.252551020408163
YDL047W	0	0	0.251908396946565
YHR119W	0	0	0.251269035532995
YER022W	0	0	0.250632911392405
YBR038W	0	0	0.25
YLR457C	0	0	0.249370277078086
YJL051W	0	1	0.249370277078086
YGR108W	0	0	0.248743718592965
YDR379W	0	0	0.24812030075188
YDR225W	0	0	0.2475
YAR014C	0	0	0.246882793017456
YER164W	0	0	0.246268656716418
YNL290W	0	0	0.245657568238213
YOR080W	0	0	0.245049504950495
YML041C	0	0	0.244444444444444
YKR082W	0	0	0.24384236453202
YER008C	0	0	0.24330900243309
YBR275C	0	0	0.24330900243309
YMR144W	0	1	0.24330900243309
YML069W	0	0	0.24330900243309
YMR109W	0	0	0.24330900243309
YNL116W	1	0	0.24330900243309
YLR115W	0	0	0.242718446601942
YHR164C	0	0	0.242130750605327
YCR066W	0	0	0.241545893719807
YOL070C	0	1	0.241545893719807
YGL094C	0	0	0.240963855421687
YOR269W	0	0	0.240384615384615
YDR332W	0	1	0.240384615384615
YDR464W	0	0	0.239808153477218
YOR123C	0	0	0.239234449760766
YDR301W	0	0	0.238663484486873
YPR040W	0	0	0.238095238095238
YML095C	0	0	0.237529691211401
YJL168C	0	0	0.23696682464455
YJL158C	0	0	0.236406619385343
YLR424W	0	0	0.236238532110092
YDR478W	0	0	0.236238532110092
YIL095W	0	0	0.236238532110092
YDL042C	0	0	0.236238532110092
YOR242C	0	0	0.236238532110092
YDL134C	1	0	0.236238532110092
YGL174W	0	0	0.236238532110092
YKL057C	0	0	0.236238532110092
YBR202W	0	0	0.236238532110092
YAL016W	1	0	0.236238532110092
YPL007C	0	0	0.236238532110092
YLR166C	0	0	0.236238532110092
YJL047C	1	0	0.236238532110092
YNL091W	0	0	0.235697940503432
YKR002W	0	0	0.235159817351598
YHR036W	0	0	0.234624145785877
YCR033W	0	0	0.234090909090909
YGR056W	0	0	0.233560090702948
YIL112W	0	0	0.233183856502242
YIR023W	0	0	0.233183856502242
YHR149C	0	1	0.233183856502242
YLR430W	0	0	0.233183856502242
YGL203C	0	0	0.233183856502242
YMR168C	1	0	0.233183856502242
YNL312W	0	0	0.232662192393736
YDL105W	0	0	0.232142857142857
YDR110W	0	0	0.23162583518931
YGR246C	0	0	0.231111111111111
YIL115C	0	0	0.23059866962306
YDR181C	0	0	0.230088495575221
YOR171C	0	0	0.229580573951435
YOR247W	0	0	0.229074889867841
YKL028W	0	0	0.228571428571429
YDR440W	0	0	0.228070175438596
YPL158C	0	1	0.228070175438596
YAR002W	0	0	0.227571115973742
YNL158W	0	0	0.22707423580786
YML074C	0	0	0.226579520697168
YPL031C	0	0	0.226086956521739
YML102W	0	0	0.225596529284165
YDR138W	0	0	0.225108225108225
YLR399C	0	0	0.224622030237581
YPL141C	0	1	0.224622030237581
YBL008W	0	0	0.224137931034483
YDR147W	0	0	0.223655913978495
YDR201W	0	0	0.223175965665236
YJL085W	0	0	0.222698072805139
YOR265W	0	0	0.222222222222222
YPL233W	0	0	0.221748400852878
YKL079W	0	0	0.221276595744681
YLR288C	0	0	0.220806794055202
YNL330C	0	0	0.220338983050847
YMR163C	0	0	0.219873150105708
YDR326C	0	0	0.219409282700422
YLR310C	0	0	0.218947368421053
YDR166C	0	0	0.218487394957983
YPL082C	0	0	0.218029350104822
YLR055C	0	0	0.217573221757322
YLR376C	0	0	0.217118997912317
YPR161C	0	0	0.216666666666667
YGR184C	0	0	0.216216216216216
YDR016C	0	0	0.215767634854772
YPL152W	0	0	0.215320910973085
YGR270W	0	0	0.214876033057851
YFL033C	0	0	0.214432989690722
YMR227C	0	0	0.213991769547325
YML111W	0	0	0.213552361396304
YDR528W	0	0	0.213114754098361
YMR156C	0	0	0.212678936605317
YOL094C	0	0	0.212244897959184
YDR335W	0	0	0.211812627291242
YNR009W	0	0	0.211382113821138
YBL052C	0	0	0.210953346855984
YOL113W	0	0	0.210526315789474
YPL268W	0	0	0.21010101010101
YKL166C	0	0	0.209677419354839
YDL239C	0	0	0.209255533199195
YMR172W	0	0	0.208835341365462
YER151C	0	0	0.208416833667335
YOL076W	0	0	0.208
YLR318W	0	0	0.207584830339321
YNR051C	0	0	0.207171314741036
YKL112W	0	0	0.20675944333996
YHR014W	0	0	0.206349206349206
YOR141C	0	1	0.206349206349206
YML016C	0	0	0.205940594059406
YIL068C	0	0	0.205533596837945
YBR245C	0	0	0.205128205128205
YMR028W	0	0	0.204724409448819
YLL002W	0	0	0.204322200392927
YOL112W	0	0	0.203921568627451
YHR102W	0	0	0.203522504892368
YGL233W	0	0	0.203125
YLR371W	0	0	0.202729044834308
YDR004W	0	0	0.202334630350195
YOL091W	0	0	0.201941747572816
YGL168W	0	0	0.201550387596899
YER070W	0	0	0.201160541586073
YGL066W	0	0	0.200772200772201
YDR532C	0	0	0.200385356454721
YBL023C	0	0	0.2
YIL084C	0	0	0.199616122840691
YPR111W	0	0	0.199233716475096
YDR263C	0	0	0.198852772466539
YCL014W	0	0	0.198473282442748
YDL117W	0	0	0.198095238095238
YJR068W	0	0	0.197718631178707
YIR002C	0	0	0.197343453510436
YOR360C	0	0	0.196969696969697
YML052W	0	0	0.196597353497164
YJL039C	0	0	0.19622641509434
YEL037C	0	0	0.195856873822976
YLR321C	0	0	0.195488721804511
YMR305C	0	0	0.195121951219512
YLR442C	0	0	0.194756554307116
YBR289W	0	0	0.194392523364486
YHR178W	0	0	0.194029850746269
YDL018C	0	0	0.19366852886406
YDR200C	0	0	0.193308550185874
YBR081C	0	0	0.192949907235622
YJL203W	0	0	0.192592592592593
YHR135C	0	0	0.192236598890943
YLR277C	0	0	0.191881918819188
YLR015W	0	0	0.191528545119705
YDR017C	0	0	0.191176470588235
YPL020C	0	0	0.190825688073395
YDL175C	0	0	0.19047619047619
YML061C	0	0	0.190127970749543
YGL194C	0	0	0.18978102189781
YOL045W	0	0	0.189435336976321
YKL052C	0	0	0.189090909090909
YIL128W	0	0	0.188747731397459
YDR079C-A	0	0	0.188405797101449
YLL043W	0	0	0.188065099457505
YDL059C	0	0	0.187725631768953
YGL043W	0	0	0.187387387387387
YGR163W	0	0	0.18705035971223
YJL073W	0	0	0.186714542190305
YNR011C	0	0	0.186379928315412
YBR057C	0	0	0.186046511627907
YCR014C	0	0	0.185714285714286
YDR279W	0	0	0.185383244206774
YHR111W	0	0	0.185053380782918
YLR233C	0	0	0.184724689165187
YFL034W	0	1	0.184724689165187
YMR036C	0	0	0.184397163120567
YEL022W	0	0	0.184070796460177
YDR228C	0	0	0.183745583038869
YKL139W	0	0	0.18342151675485
YKR086W	0	0	0.183098591549296
YGL201C	0	0	0.182776801405975
YER172C	0	0	0.182456140350877
YGR089W	0	0	0.182136602451839
YHR103W	0	0	0.181818181818182
YOR231W	0	0	0.181500872600349
YHR058C	0	0	0.181184668989547
YLR368W	0	0	0.180869565217391
YDR162C	0	0	0.180555555555556
YEL016C	0	0	0.180242634315425
YMR263W	0	0	0.179930795847751
YER105C	0	0	0.179620034542314
YML119W	0	1	0.179620034542314
YAL019W	0	0	0.179310344827586
YDR081C	0	0	0.179001721170396
YER116C	0	0	0.178694158075601
YPR164W	0	0	0.178387650085763
YGR005C	0	0	0.178082191780822
YOR114W	0	1	0.178082191780822
YDL220C	0	0	0.177777777777778
YDL116W	0	0	0.177474402730375
YMR047C	0	0	0.17717206132879
YLR095C	0	0	0.17687074829932
YER013W	0	0	0.176570458404075
YOR304W	0	0	0.176271186440678
YGR200C	0	0	0.175972927241963
YKL203C	0	0	0.175675675675676
YNL107W	0	0	0.175379426644182
YAR003W	0	0	0.175084175084175
YOR279C	0	0	0.174789915966387
YPR032W	0	0	0.174496644295302
YPL127C	0	0	0.174204355108878
YMR153W	0	0	0.173913043478261
YDR103W	0	0	0.173622704507513
YLR320W	0	0	0.173354735152488
YBR138C	0	1	0.173354735152488
YGR189C	0	0	0.173354735152488
YGL133W	0	0	0.173354735152488
YDR164C	0	0	0.173354735152488
YAL029C	0	0	0.173354735152488
YMR061W	0	0	0.173354735152488
YGL212W	0	0	0.173354735152488
YLR071C	0	0	0.173354735152488
YER133W	1	0	0.173354735152488
YBR102C	0	0	0.173354735152488
YNL236W	0	0	0.173354735152488
YOL116W	0	0	0.173354735152488
YHR134W	0	0	0.173354735152488
YDR480W	0	0	0.173354735152488
YLR039C	0	0	0.173354735152488
YJL127C	0	0	0.173354735152488
YKR048C	1	0	0.173354735152488
YJR005W	0	0	0.173354735152488
YGL113W	0	0	0.173354735152488
YNL282W	0	0	0.173354735152488
YGR041W	0	0	0.173354735152488
YPL140C	0	0	0.173354735152488
YIL143C	1	0	0.173354735152488
YNL299W	1	0	0.173354735152488
YEL018W	0	0	0.173076923076923
YBR130C	0	0	0.1728
YBR009C	0	0	0.172523961661342
YGL211W	0	0	0.17246835443038
YDR416W	0	0	0.17246835443038
YOR075W	0	0	0.17246835443038
YGL145W	0	0	0.17246835443038
YDL197C	0	0	0.17246835443038
YHR115C	1	0	0.17246835443038
YMR218C	0	0	0.17219589257504
YHR205W	0	0	0.17192429022082
YAL026C	0	0	0.171653543307087
YOR191W	0	0	0.171383647798742
YOR212W	0	0	0.171114599686028
YPL024W	0	0	0.170846394984326
YDR183W	0	0	0.170579029733959
YMR219W	0	0	0.1703125
YCL063W	0	0	0.170046801872075
YIL038C	0	0	0.169781931464174
YOR060C	0	0	0.169517884914463
YOL068C	0	0	0.169254658385093
YNL136W	0	0	0.168992248062016
YDL065C	0	0	0.168730650154799
YNL076W	0	0	0.168469860896445
YGR217W	0	0	0.16820987654321
YLR418C	0	0	0.167950693374422
YER095W	0	0	0.167692307692308
YNL106C	0	0	0.167434715821813
YOL054W	0	0	0.167177914110429
YOL027C	0	0	0.166921898928025
YGL092W	0	0	0.166666666666667
YIL129C	0	0	0.166412213740458
YDL013W	0	0	0.166158536585366
YNR023W	0	0	0.165905631659056
YML062C	0	0	0.165653495440729
YPL101W	0	0	0.165402124430956
YKL135C	0	0	0.165151515151515
YDR013W	0	0	0.164901664145234
YER018C	0	0	0.164652567975831
YKL075C	0	0	0.164404223227753
YGR186W	0	0	0.164156626506024
YDL159W	0	0	0.16390977443609
YDR089W	0	0	0.163663663663664
YML103C	0	0	0.163418290854573
YPL138C	0	0	0.163173652694611
YLR067C	0	0	0.162929745889387
YGL025C	0	0	0.162686567164179
YDR240C	0	0	0.162444113263785
YOL001W	0	0	0.162202380952381
YDR108W	0	0	0.161961367013373
YCR042C	0	0	0.161721068249258
YAL001C	0	0	0.161481481481481
YCR002C	0	0	0.161242603550296
YOR290C	0	0	0.161004431314623
YLR451W	0	0	0.160766961651917
YDL132W	0	0	0.160530191458027
YOL135C	0	0	0.160294117647059
YOR076C	0	0	0.160058737151248
YPL045W	0	0	0.159824046920821
YDR469W	0	0	0.159590043923865
YHR200W	0	0	0.159356725146199
YDR381W	0	0	0.159124087591241
YOR308C	0	0	0.158892128279883
YJL006C	0	0	0.158660844250364
YPR113W	0	0	0.15843023255814
YNL201C	0	0	0.158200290275762
YKR008W	0	0	0.157971014492754
YFR048W	0	0	0.157742402315485
YMR270C	0	0	0.157514450867052
YML059C	0	0	0.157287157287157
YDR473C	0	0	0.157060518731988
YOR353C	0	0	0.156834532374101
YGR241C	0	0	0.156609195402299
YJL061W	0	0	0.156384505021521
YOL067C	0	0	0.156160458452722
YLR384C	0	0	0.155937052932761
YLR335W	0	0	0.155714285714286
YDR176W	0	0	0.155492154065621
YDR093W	0	0	0.155270655270655
YOL036W	0	1	0.155270655270655
YFR016C	0	1	0.155270655270655
YJR035W	0	0	0.155049786628734
YDR363W	0	0	0.154829545454545
YLL031C	0	0	0.154609929078014
YLR315W	0	1	0.154609929078014
YDR219C	0	0	0.154390934844193
YGR130C	0	1	0.154390934844193
YGR224W	0	0	0.154172560113154
YDL207W	0	0	0.153954802259887
YOL100W	0	0	0.153846153846154
YMR127C	0	0	0.153846153846154
YOL051W	0	0	0.153846153846154
YNL291C	0	0	0.153846153846154
YDR213W	0	0	0.153846153846154
YNL267W	0	0	0.153846153846154
YNL164C	1	0	0.153846153846154
YDR439W	0	0	0.153631284916201
YJR057W	0	0	0.153417015341702
YGL167C	0	0	0.153203342618384
YDR407C	0	0	0.152990264255911
YDR362C	0	0	0.152777777777778
YKR101W	0	0	0.152565880721221
YGR104C	0	0	0.152354570637119
YPR189W	0	0	0.152143845089903
YKR077W	0	1	0.152143845089903
YDR424C	0	0	0.151933701657459
YGL058W	0	0	0.151724137931034
YBR112C	0	0	0.151515151515152
YML058W	0	0	0.15130674002751
YDL109C	0	0	0.15114709851552
YMR240C	0	0	0.15114709851552
YPR122W	0	0	0.15114709851552
YDR243C	0	0	0.15114709851552
YFR002W	0	0	0.15114709851552
YDL112W	0	0	0.15114709851552
YMR128W	0	0	0.15114709851552
YNR047W	0	0	0.15114709851552
YNL016W	0	0	0.15114709851552
YNL307C	1	0	0.15114709851552
YPL086C	0	0	0.15114709851552
YGR156W	0	0	0.15114709851552
YCL032W	0	0	0.15114709851552
YDR328C	1	0	0.15114709851552
YJL209W	0	0	0.150943396226415
YBR195C	0	0	0.150740242261104
YHR030C	0	0	0.150537634408602
YJR110W	0	0	0.150335570469799
YMR075W	0	0	0.150134048257373
YML071C	0	0	0.149933065595716
YBR095C	0	0	0.149732620320856
YHR084W	0	0	0.149532710280374
YLR343W	0	0	0.149333333333333
YIL158W	0	1	0.149333333333333
YFR034C	0	0	0.1491344873502
YKL032C	0	0	0.148936170212766
YLR433C	0	0	0.148738379814077
YDL093W	0	0	0.148541114058355
YOL066C	0	0	0.148344370860927
YOR101W	0	0	0.148148148148148
YLR024C	0	0	0.147952443857332
YBL061C	0	0	0.147757255936675
YNL118C	0	0	0.147562582345191
YPR031W	0	0	0.147368421052632
YMR285C	0	0	0.147174770039422
YDR323C	0	0	0.146981627296588
YDR170C	0	0	0.146788990825688
YBL047C	0	0	0.146596858638743
YLR398C	0	0	0.14640522875817
YKL059C	0	0	0.14621409921671
YBR136W	0	0	0.146023468057366
YGR119C	0	0	0.145833333333333
YGR116W	0	0	0.145643693107932
YMR213W	0	0	0.145454545454545
YMR204C	0	0	0.14526588845655
YNL148C	0	0	0.145077720207254
YBR071W	0	1	0.145077720207254
YPR019W	0	0	0.144890038809832
YPL063W	0	0	0.144702842377261
YBR087W	0	0	0.144516129032258
YBL051C	0	0	0.144329896907216
YBR133C	0	0	0.144144144144144
YLR228C	0	0	0.143958868894602
YBL024W	0	0	0.143774069319641
YIL046W	0	0	0.143589743589744
YGL127C	0	0	0.143405889884763
YOL004W	0	0	0.143222506393862
YOR165W	0	0	0.143039591315453
YDL020C	0	0	0.142857142857143
YJR032W	0	0	0.142675159235669
YDR076W	0	0	0.142493638676845
YMR091C	0	0	0.142312579415502
YDL088C	0	0	0.142131979695431
YLR410W	0	0	0.141951837769328
YLR305C	0	0	0.141772151898734
YFR013W	0	0	0.141592920353982
YDR419W	0	0	0.141426783479349
YGR003W	0	0	0.141426783479349
YMR065W	0	0	0.141426783479349
YFL023W	0	0	0.141426783479349
YIL063C	0	0	0.141426783479349
YDL103C	0	0	0.141426783479349
YNR031C	0	0	0.141426783479349
YDR457W	1	0	0.141426783479349
YDR466W	0	0	0.14125
YER118C	0	0	0.141073657927591
YMR124W	0	1	0.141073657927591
YDR251W	0	0	0.140897755610973
YOL130W	0	0	0.140722291407223
YLL004W	0	0	0.140547263681592
YNL041C	0	0	0.140372670807453
YPL249C	0	0	0.140198511166253
YBR278W	0	0	0.14002478314746
YIL153W	0	0	0.139851485148515
YMR038C	0	0	0.139678615574784
YOL123W	0	0	0.139506172839506
YBR175W	0	0	0.139334155363748
YGR218W	0	0	0.139162561576355
YOR046C	0	0	0.138991389913899
YHR090C	0	0	0.138820638820639
YOL072W	0	0	0.138650306748466
YNL243W	0	0	0.138480392156863
YNL207W	0	0	0.138310893512852
YNL222W	0	0	0.138141809290954
YIL150C	0	0	0.137973137973138
YOR048C	0	0	0.13780487804878
YKL088W	0	0	0.137637028014616
YNL215W	0	1	0.137637028014616
YOL081W	0	0	0.137469586374696
YHR195W	0	0	0.13730255164034
YDR179C	0	0	0.137135922330097
YNL227C	0	0	0.136969696969697
YMR154C	0	0	0.13680387409201
YBR045C	0	0	0.136638452237001
YDR390C	0	0	0.136473429951691
YMR284W	0	0	0.136308805790109
YBR211C	0	0	0.136144578313253
YDR392W	0	0	0.135980746089049
YER093C	0	0	0.135817307692308
YBR276C	0	0	0.135654261704682
YLL038C	0	0	0.135491606714628
YPR057W	0	0	0.135329341317365
YER161C	0	0	0.135167464114833
YKR013W	0	1	0.135167464114833
YNL058C	0	1	0.135167464114833
YMR223W	0	0	0.135005973715651
YOL078W	0	0	0.134844868735084
YBL002W	0	0	0.134684147794994
YBR055C	0	0	0.13452380952381
YPR168W	0	0	0.13436385255648
YBR281C	0	0	0.134204275534442
YNL300W	0	1	0.134204275534442
YKR096W	0	1	0.134204275534442
YNL097C	0	0	0.134045077105575
YIR008C	0	0	0.133886255924171
YDL006W	0	0	0.133727810650888
YKR100C	0	0	0.133569739952719
YKR028W	0	0	0.133412042502952
YNL027W	0	0	0.133254716981132
YML114C	0	0	0.133097762073027
YBR135W	0	0	0.132941176470588
YNL079C	0	0	0.132784958871915
YLR403W	0	0	0.132629107981221
YAL013W	0	0	0.132473622508792
YHL030W	0	0	0.13231850117096
YBL003C	0	0	0.132163742690058
YER019W	0	0	0.132009345794393
YML099C	0	0	0.131855309218203
YML112W	0	0	0.131701631701632
YNR067C	0	0	0.131548311990687
YLR274W	0	0	0.131395348837209
YLR187W	0	1	0.131395348837209
YDR293C	0	0	0.131242740998839
YNL090W	0	0	0.131090487238979
YGR134W	0	0	0.130938586326767
YOR264W	0	1	0.130938586326767
YHR132C	0	0	0.130787037037037
YOR257W	0	0	0.130635838150289
YNL257C	0	0	0.130484988452656
YFL047W	0	0	0.130334486735871
YDR495C	0	0	0.130184331797235
YOR160W	0	0	0.130034522439586
YER176W	0	0	0.129885057471264
YCL037C	0	0	0.129840546697039
YPL139C	0	0	0.129840546697039
YBR152W	0	0	0.129840546697039
YMR306W	0	0	0.129840546697039
YBR279W	0	0	0.129840546697039
YGR278W	0	0	0.129840546697039
YHR040W	0	0	0.129840546697039
YNR010W	1	0	0.129840546697039
YKL189W	0	0	0.129692832764505
YLR330W	0	0	0.129545454545455
YGL049C	0	0	0.129398410896708
YGR170W	0	0	0.129251700680272
YMR167W	0	0	0.129105322763307
YLR215C	0	0	0.1289592760181
YPR023C	0	0	0.128813559322034
YDR389W	0	0	0.128668171557562
YCR035C	0	0	0.128523111612176
YCR008W	0	0	0.128378378378378
YIL002C	0	0	0.128233970753656
YFL001W	0	0	0.128089887640449
YBR114W	0	0	0.127946127946128
YLR114C	0	0	0.12780269058296
YMR139W	0	0	0.127659574468085
YBR059C	0	0	0.12751677852349
YER168C	0	0	0.127374301675978
YPL181W	0	0	0.127232142857143
YNL046W	0	0	0.127090301003344
YDR523C	0	0	0.126948775055679
YLR362W	0	0	0.126807563959956
YPL017C	0	1	0.126807563959956
YMR201C	0	0	0.126666666666667
YHR161C	0	0	0.126526082130966
YPR034W	0	0	0.126385809312639
YER106W	0	0	0.12624584717608
YNL054W	0	0	0.126106194690265
YPL042C	0	0	0.125966850828729
YJL029C	0	0	0.125827814569536
YGR161C	0	0	0.125689084895259
YDR363W-A	0	0	0.125550660792952
YHL023C	0	1	0.125550660792952
YIL008W	0	0	0.125412541254125
YIL142W	0	0	0.125274725274725
YIL147C	0	0	0.125137211855104
YGR135W	0	0	0.125
YLR425W	0	0	0.12486308871851
YOR098C	0	0	0.12472647702407
YBR237W	0	0	0.124590163934426
YMR125W	0	0	0.124454148471616
YMR312W	0	0	0.124318429661941
YJL157C	0	0	0.124183006535948
YJL099W	0	0	0.1240478781284
YAR042W	0	0	0.123913043478261
YMR231W	0	0	0.123778501628664
YER124C	0	0	0.123644251626898
YER122C	0	0	0.123510292524377
YML043C	0	0	0.123376623376623
YOR057W	0	0	0.123243243243243
YER104W	0	0	0.123110151187905
YKL129C	0	0	0.122977346278317
YLR262C	0	0	0.122844827586207
YDR364C	0	0	0.122712594187298
YJR009C	0	0	0.12258064516129
YJL025W	0	0	0.122448979591837
YOR001W	0	0	0.122317596566524
YOR008C	0	0	0.122186495176849
YHR114W	0	0	0.122055674518201
YJL041W	0	0	0.12192513368984
YMR039C	0	0	0.121794871794872
YKR031C	0	0	0.121664887940235
YEL015W	0	0	0.121535181236674
YBR223C	0	0	0.121405750798722
YBL014C	0	0	0.121276595744681
YPL125W	0	0	0.121147715196599
YPL164C	0	0	0.121019108280255
YDR212W	0	0	0.120890774125133
YDR315C	0	0	0.120762711864407
YLL049W	0	1	0.120762711864407
YER040W	0	0	0.120634920634921
YIR033W	0	0	0.120507399577167
YBR274W	0	0	0.120380147835269
YDR068W	0	1	0.120380147835269
YOR110W	0	0	0.120253164556962
YKL010C	0	0	0.120126448893572
YPL180W	0	0	0.12
YDL231C	0	0	0.1198738170347
YDL135C	0	0	0.119747899159664
YPR095C	0	0	0.119622245540399
YMR063W	0	0	0.119496855345912
YJR042W	0	0	0.119371727748691
YKL205W	0	0	0.119246861924686
YMR288W	0	0	0.119122257053292
YOR177C	0	0	0.118997912317328
YER068W	0	0	0.118873826903024
YMR070W	0	0	0.11875
YKL025C	0	0	0.118626430801249
YJR093C	0	0	0.118503118503119
YKL068W	0	0	0.118380062305296
YDR351W	0	0	0.118257261410788
YLR106C	0	0	0.118134715025907
YGR072W	0	0	0.118012422360248
YAL043C	0	0	0.11789038262668
YMR268C	0	0	0.117768595041322
YIR004W	0	0	0.117647058823529
YDR283C	0	0	0.117525773195876
YFL049W	0	0	0.11740473738414
YLR033W	0	0	0.117283950617284
YGR271W	0	0	0.117163412127441
YLR342W	0	0	0.117043121149897
YGR198W	0	0	0.116923076923077
YGL130W	0	0	0.116803278688525
YLR245C	0	0	0.11668372569089
YOL089C	0	0	0.116564417177914
YNL064C	0	0	0.116445352400409
YJR083C	0	0	0.116326530612245
YEL032W	0	0	0.116207951070336
YBL079W	0	0	0.116089613034623
YGR002C	0	0	0.115971515768057
YGR009C	0	0	0.115853658536585
YDR088C	0	0	0.115736040609137
YDR448W	0	0	0.115618661257606
YGR004W	0	0	0.115577889447236
YOL021C	0	0	0.115577889447236
YOL138C	0	0	0.115577889447236
YML049C	0	0	0.115577889447236
YOR023C	0	0	0.115577889447236
YDL029W	0	0	0.115577889447236
YPR179C	0	0	0.115577889447236
YNL072W	0	0	0.115577889447236
YPL204W	1	0	0.115577889447236
YBR228W	0	0	0.115461847389558
YMR147W	0	1	0.115461847389558
YAL032C	0	0	0.115346038114343
YNL297C	0	0	0.115230460921844
YFR010W	0	0	0.115115115115115
YMR044W	0	0	0.115
YEL019C	0	0	0.114885114885115
YGL065C	0	0	0.114770459081836
YGR202C	0	0	0.114656031904287
YPL195W	0	0	0.114541832669323
YDL076C	0	0	0.114427860696517
YPL240C	0	0	0.114314115308151
YBL019W	0	0	0.114200595829196
YDR288W	0	0	0.114087301587302
YBR023C	0	0	0.113974231912785
YGL060W	0	1	0.113974231912785
YIL079C	0	0	0.113948919449902
YDR490C	0	0	0.113948919449902
YPL128C	0	0	0.113948919449902
YIL040W	0	0	0.113948919449902
YDR174W	0	0	0.113948919449902
YOR304C-A	0	1	0.113948919449902
YMR266W	0	0	0.113948919449902
YOR140W	0	0	0.113948919449902
YNL135C	0	0	0.113948919449902
YNL078W	1	0	0.113948919449902
YJL050W	0	0	0.113837095191364
YGL155W	0	0	0.113725490196078
YMR283C	0	0	0.113614103819785
YGR006W	0	0	0.113502935420744
YOR322C	0	0	0.113391984359726
YHR206W	0	0	0.11328125
YDR028C	0	0	0.113170731707317
YKR078W	0	0	0.113060428849903
YHR165C	0	0	0.112950340798442
YER157W	0	0	0.11284046692607
YOL095C	0	0	0.112730806608358
YOR174W	0	0	0.112621359223301
YJL081C	0	0	0.112512124151309
YHR013C	0	0	0.112403100775194
YDR189W	0	0	0.112294288480155
YNL327W	0	0	0.112185686653772
YJR084W	0	0	0.11207729468599
YDR121W	0	0	0.111969111969112
YNL221C	0	0	0.111861137897782
YKL164C	0	0	0.111753371868979
YML006C	0	0	0.111645813282002
YPR072W	0	0	0.111538461538462
YJL124C	0	0	0.111431316042267
YER177W	0	0	0.111324376199616
YER014W	0	0	0.111217641418984
YBL016W	0	0	0.111111111111111
YDL106C	0	0	0.111004784688995
YCR077C	0	0	0.110898661567878
YKL125W	0	0	0.110792741165234
YLR440C	0	0	0.110687022900763
YOR194C	0	0	0.110581506196378
YLR094C	0	0	0.11047619047619
YHR142W	0	0	0.110371075166508
YGL028C	0	0	0.110266159695817
YPL072W	0	0	0.110169491525424
YDL033C	0	0	0.110169491525424
YJL128C	0	0	0.110169491525424
YKR072C	0	0	0.110169491525424
YOR275C	0	0	0.110169491525424
YMR192W	0	0	0.110169491525424
YEL062W	0	0	0.110169491525424
YOL128C	0	0	0.110169491525424
YOR151C	0	0	0.110169491525424
YDR320C-A	1	0	0.110169491525424
YBR010W	0	0	0.110065851364064
YLR260W	0	0	0.109962406015038
YNL317W	0	0	0.109859154929577
YBR186W	0	0	0.109756097560976
YBR030W	0	0	0.109653233364574
YNL204C	0	0	0.109550561797753
YNL311C	0	0	0.109448082319925
YPL049C	0	0	0.109345794392523
YGR063C	0	0	0.109243697478992
YBR171W	0	0	0.109141791044776
YDR021W	0	0	0.109040074557316
YJL141C	0	0	0.108938547486034
YLL010C	0	0	0.108837209302326
YDR145W	0	0	0.108736059479554
YGL254W	0	0	0.108635097493036
YPR106W	0	1	0.108635097493036
YER123W	0	0	0.108534322820037
YMR232W	0	0	0.108433734939759
YGL124C	0	0	0.108333333333333
YBL037W	0	0	0.108233117483811
YHR186C	0	0	0.108133086876155
YJL110C	0	0	0.10803324099723
YIR015W	0	0	0.107933579335793
YBL103C	0	0	0.107834101382488
YGR071C	0	1	0.107834101382488
YBL013W	0	0	0.107734806629834
YOR156C	0	0	0.107635694572217
YPL075W	0	0	0.107536764705882
YDR295C	0	0	0.107438016528926
YLR145W	0	0	0.107339449541284
YGL139W	0	0	0.10724106324473
YDR253C	0	0	0.107142857142857
YGR028W	0	0	0.10704483074108
YKL149C	0	0	0.106946983546618
YGL087C	0	0	0.106849315068493
YNL047C	0	0	0.106751824817518
YNL199C	0	0	0.10665451230629
YLR286C	0	0	0.10655737704918
YDR229W	0	0	0.106460418562329
YIR009W	0	0	0.106363636363636
YKL074C	0	0	0.106267029972752
YPR129W	0	0	0.106170598911071
YDR163W	0	0	0.106074342701723
YLR087C	0	0	0.105978260869565
YGL016W	0	0	0.105882352941176
YKR055W	0	0	0.105786618444846
YPR178W	0	0	0.105691056910569
YMR137C	0	0	0.105595667870036
YPR171W	0	0	0.105500450856628
YKL082C	0	0	0.105405405405405
YDR168W	0	0	0.105357142857143
YNL139C	0	0	0.105357142857143
YJR050W	0	0	0.105357142857143
YDR034C	0	0	0.105357142857143
YJR075W	0	0	0.105357142857143
YOR043W	0	0	0.105357142857143
YER162C	0	0	0.105357142857143
YER110C	0	0	0.105357142857143
YBL106C	0	0	0.105357142857143
YBR233W-A	1	0	0.105357142857143
YHR120W	0	0	0.105263157894737
YBR094W	0	1	0.105263157894737
YJL020C	0	0	0.105169340463458
YJL058C	0	0	0.105075690115761
YBL007C	0	0	0.104982206405694
YOR162C	0	0	0.104888888888889
YOR266W	0	0	0.104795737122558
YEL055C	0	0	0.104702750665484
YDR435C	0	0	0.104609929078014
YNL258C	0	0	0.104517271922055
YML031W	0	0	0.104424778761062
YJR141W	0	0	0.104332449160035
YOR039W	0	0	0.104240282685512
YLR223C	0	0	0.10414827890556
YGL023C	0	0	0.104056437389771
YNL154C	0	0	0.103964757709251
YDR122W	0	0	0.10387323943662
YHR079C	0	0	0.103781882145998
YOL019W	0	1	0.103781882145998
YDR273W	0	0	0.103690685413005
YHR167W	0	0	0.10359964881475
YIL005W	0	0	0.103508771929825
YKL185W	0	0	0.1034180543383
YOL133W	0	0	0.103327495621716
YKL165C	0	0	0.10323709536308
YML088W	0	0	0.103146853146853
YNR048W	0	0	0.103056768558952
YDL099W	0	0	0.102966841186736
YKL073W	0	0	0.102877070619006
YMR176W	0	0	0.102787456445993
YPL011C	0	0	0.102697998259356
YPL047W	0	0	0.102608695652174
YOR027W	0	0	0.10251954821894
YPL167C	0	0	0.102430555555556
YPL169C	0	0	0.102341717259324
YCR094W	0	0	0.102253032928943
YPL016W	0	0	0.102164502164502
YLR287C	0	1	0.102164502164502
YGR083C	0	0	0.102076124567474
YLR052W	0	0	0.101987899740709
YOR179C	0	0	0.101899827288428
YPR190C	0	0	0.101811906816221
YOR321W	0	0	0.101724137931034
YLR429W	0	0	0.101636520241171
YMR207C	0	0	0.101549053356282
YKR019C	0	0	0.10146173688736
YPL189W	0	0	0.101374570446735
YJL179W	0	0	0.101287553648069
YOR329C	0	0	0.101200686106346
YER166W	0	0	0.101113967437875
YGL141W	0	0	0.101027397260274
YNL167C	0	0	0.100940975192472
YOL018C	0	0	0.100854700854701
YLR098C	0	0	0.100768573868488
YCR038C	0	0	0.100682593856655
YJL125C	0	0	0.100596760443308
YMR106C	0	0	0.100511073253833
YJL140W	0	0	0.100425531914894
YOL093W	0	0	0.100340136054422
YLR006C	0	0	0.100254885301614
YPL150W	0	1	0.100254885301614
YNR008W	0	0	0.100169779286927
YIL061C	0	0	0.10008481764207
YML076C	0	0	0.1
YOR358W	0	0	0.0999153259949196
YJR003C	0	0	0.0998307952622673
YGR166W	0	0	0.0997464074387151
YEL053C	0	0	0.0996621621621622
YNL289W	0	0	0.09957805907173
YHR041C	0	0	0.0994940978077572
YLR181C	0	0	0.0994102780117944
YOR284W	0	0	0.0993265993265993
YGL172W	0	0	0.0992430613961312
YJR046W	0	0	0.0991596638655462
YKR020W	0	0	0.0990764063811923
YER094C	0	0	0.098993288590604
YML021C	0	0	0.0989103101424979
YGL251C	0	0	0.0988274706867672
YJR104C	0	0	0.098744769874477
YNL313C	0	0	0.0986622073578595
YKL015W	0	0	0.0985797827903091
YJL087C	0	0	0.0984974958263773
YGR276C	0	0	0.0984153461217681
YDR261C	0	0	0.0983333333333333
YER167W	0	0	0.0982514571190675
YLR273C	0	0	0.0981697171381032
YNL030W	0	0	0.0980881130507066
YBL021C	0	0	0.0980066445182724
YPR022C	0	1	0.0980066445182724
YFL025C	0	0	0.0979253112033195
YFL013C	0	0	0.0978441127694859
YNL103W	0	0	0.0977630488815244
YDR057W	0	0	0.097682119205298
YNL066W	0	0	0.097601323407775
YDR027C	0	0	0.0975206611570248
YFL027C	0	0	0.097440132122213
YJL183W	0	0	0.0973597359735974
YPL254W	0	0	0.0972794723825227
YJL091C	0	0	0.0971993410214168
YHL022C	0	0	0.097119341563786
YMR215W	0	1	0.097119341563786
YCL010C	0	0	0.0970394736842105
YKL173W	0	0	0.0969597370583402
YDR104C	0	0	0.09688013136289
YDL146W	0	1	0.09688013136289
YMR021C	0	0	0.0968006562756358
YFL029C	0	0	0.0967213114754098
YER107C	0	0	0.0966420966420966
YML010W	0	0	0.0965630114566285
YDR144C	0	0	0.0964840556009812
YDL055C	0	0	0.0964052287581699
YLR047C	0	0	0.0963265306122449
YDR303C	0	0	0.0962783171521036
YBR260C	0	0	0.0962783171521036
YOR061W	0	0	0.0962783171521036
YHR157W	0	0	0.0962783171521036
YGR245C	0	0	0.0962783171521036
YGL210W	0	0	0.0962783171521036
YDL040C	0	0	0.0962783171521036
YDL090C	0	0	0.0962783171521036
YOR341W	0	0	0.0962783171521036
YCR009C	0	0	0.0962783171521036
YOR198C	1	0	0.0962783171521036
YHR105W	0	1	0.0962783171521036
YLR013W	0	0	0.0962004850444624
YER003C	0	0	0.0961227786752827
YJL197W	0	1	0.0961227786752827
YBR198C	0	0	0.096045197740113
YGR081C	0	0	0.0959677419354839
YOR346W	0	0	0.0958904109589041
YBL031W	0	1	0.0958904109589041
YNL163C	0	0	0.0958132045088567
YPL133C	0	0	0.0957361222847948
YGL153W	0	0	0.0956591639871383
YDL185W	0	0	0.0955823293172691
YDR173C	0	0	0.0955056179775281
YAL035W	0	0	0.0954290296712109
YER109C	0	0	0.0953525641025641
YDL209C	0	0	0.0952762209767814
YNL294C	0	0	0.0952
YBR131W	0	0	0.0951239008792966
YNL283C	0	0	0.0950479233226837
YHR077C	0	0	0.0949720670391061
YFR046C	0	0	0.094896331738437
YGR013W	0	0	0.0948207171314741
YIL118W	0	0	0.0947452229299363
YMR129W	0	0	0.0946698488464598
YGR196C	0	1	0.0946698488464598
YDR420W	0	0	0.0945945945945946
YDR458C	0	1	0.0945945945945946
YDR161W	0	0	0.0945194598888006
YHR082C	0	0	0.0944444444444444
YNL123W	0	0	0.0943695479777954
YPL083C	0	0	0.0942947702060222
YPR051W	0	0	0.0942201108471892
YOR113W	0	0	0.0941455696202532
YJL078C	0	1	0.0941455696202532
YGL073W	0	0	0.0940711462450593
YHL038C	0	0	0.0939968404423381
YEL031W	0	0	0.0939226519337017
YFR005C	0	0	0.0938485804416404
YGL070C	0	0	0.0937746256895193
YMR162C	0	0	0.0937007874015748
YOR092W	0	0	0.0936270653029111
YAL048C	0	0	0.0935534591194968
YML015C	0	0	0.0934799685781618
YLL001W	0	0	0.0934065934065934
YDR123C	0	0	0.0933333333333333
YDR082W	0	0	0.0932601880877743
YDR489W	0	0	0.0931871574001566
YOR087W	0	0	0.0931142410015649
YDR520C	0	1	0.0931142410015649
YGR058W	0	1	0.0931142410015649
YLR224W	0	0	0.0930414386239249
YDR409W	0	0	0.09296875
YDR312W	0	0	0.092896174863388
YBR065C	0	0	0.0928237129485179
YCR073C	0	0	0.0927513639906469
YDL084W	0	0	0.0926791277258567
YJL190C	0	0	0.0926070038910506
YNL189W	0	0	0.0925349922239502
YPL001W	0	0	0.0924630924630925
YOR106W	0	0	0.0923913043478261
YDR069C	0	0	0.0923196276183088
YML091C	0	0	0.0922480620155039
YOR241W	0	0	0.0921766072811774
YOR211C	0	0	0.0921052631578947
YJR094C	0	0	0.0920340293890178
YCR093W	0	0	0.0919629057187017
YPL202C	0	0	0.0918918918918919
YIL034C	0	0	0.091820987654321
YKL116C	0	0	0.0917501927525058
YML046W	0	0	0.0917431192660551
YIL021W	0	0	0.0917431192660551
YDL077C	0	0	0.0917431192660551
YLR097C	0	0	0.0917431192660551
YGR251W	0	0	0.0917431192660551
YKL005C	0	0	0.0917431192660551
YJL129C	0	0	0.0917431192660551
YLL034C	0	0	0.0917431192660551
YBR173C	0	0	0.0917431192660551
YIR011C	0	0	0.0917431192660551
YLR226W	1	0	0.0917431192660551
YLR329W	0	0	0.0916730328495034
YDR292C	0	0	0.0916030534351145
YMR037C	0	0	0.091533180778032
YNL183C	0	0	0.0914634146341463
YOR030W	0	0	0.0913937547600914
YMR089C	0	0	0.091324200913242
YDL127W	0	0	0.091254752851711
YMR031C	0	1	0.091254752851711
YBR179C	0	0	0.0912518853695324
YMR234W	0	0	0.0912518853695324
YAL053W	0	0	0.0912518853695324
YFR040W	0	0	0.0912518853695324
YCR016W	0	0	0.0912518853695324
YGR252W	0	0	0.0912518853695324
YLR016C	0	0	0.0912518853695324
YNL229C	0	0	0.0912518853695324
YEL056W	0	0	0.0912518853695324
YKR079C	0	0	0.0912518853695324
YFL034C-B	1	0	0.0912518853695324
YPL021W	0	0	0.0911831198191409
YNL328C	0	0	0.0911144578313253
YGR044C	0	0	0.09104589917231
YIL156W	0	0	0.0909774436090226
YLL008W	0	0	0.0909090909090909
YNL292W	0	0	0.0908408408408408
YLL018C-A	0	0	0.0907726931732933
YML066C	0	0	0.0907046476761619
YDR244W	0	0	0.0906367041198502
YDL170W	0	0	0.0905688622754491
YDL044C	0	0	0.0905011219147345
YDR484W	0	0	0.0904334828101644
YNL223W	0	0	0.0903659447348768
YER059W	0	0	0.0902985074626866
YNR049C	0	0	0.0902311707680835
YFL024C	0	0	0.0901639344262295
YNL051W	0	0	0.0900967982129561
YGL238W	0	0	0.0900297619047619
YJR033C	0	0	0.0899628252788104
YMR275C	0	0	0.0898959881129272
YPR131C	0	0	0.0898292501855976
YOR351C	0	0	0.0897626112759644
YLR393W	0	0	0.0896960711638251
YJR041C	0	0	0.0896296296296296
YLL039C	0	0	0.0895632864544782
YPL193W	0	0	0.0894970414201183
YAL023C	0	0	0.0894308943089431
YGL097W	0	0	0.0893648449039882
YMR287C	0	0	0.0892988929889299
YGR040W	0	0	0.0892330383480826
YDR099W	0	0	0.0891672807663965
YGL237C	0	0	0.0891016200294551
YJL010C	0	0	0.0890360559234731
YDR324C	0	0	0.0889705882352941
YJL154C	0	0	0.088905216752388
YLL015W	0	0	0.0888399412628487
YMR004W	0	0	0.0887747615553925
YPR188C	0	0	0.0887096774193548
YJL098W	0	0	0.0886446886446886
YIR013C	0	0	0.0885797950219619
YLR407W	0	1	0.0885797950219619
YJL130C	0	0	0.0885149963423555
YLR396C	0	0	0.0884502923976608
YBR253W	0	0	0.0883856829802776
YBR050C	0	0	0.0883211678832117
YDR444W	0	1	0.0883211678832117
YJL148W	0	0	0.0882567469000729
YHR194W	0	0	0.0881924198250729
YLR144C	0	0	0.0881281864530226
YDR137W	0	0	0.0880640465793304
YBL088C	0	0	0.088
YPL120W	0	0	0.0879360465116279
YCR091W	0	0	0.0878721859114016
YLL006W	0	0	0.0878084179970972
YMR247C	0	0	0.0877447425670776
YDR252W	0	0	0.0876811594202899
YKR099W	0	0	0.0876176683562636
YNL021W	0	0	0.0875542691751085
YGL213C	0	0	0.0874909616775126
YMR233W	0	1	0.0874909616775126
YOR213C	0	0	0.0874277456647399
YER180C	0	0	0.0873646209386282
YCR082W	0	0	0.0873015873015873
YAL021C	0	0	0.087238644556597
YDR030C	0	0	0.0871757925072046
YPR086W	0	0	0.0871130309575234
YMR069W	0	0	0.0870503597122302
YLR427W	0	0	0.0869877785765636
YDR421W	0	0	0.0869252873563218
YKL186C	0	0	0.0868628858578607
YHR012W	0	0	0.0868005738880918
YMR301C	0	0	0.0867383512544803
YDR224C	0	0	0.086676217765043
YDL073W	0	1	0.086676217765043
YOR337W	0	0	0.0866141732283465
YIL035C	0	0	0.086552217453505
YPL046C	0	0	0.0864903502501787
YMR014W	0	0	0.0864285714285714
YGL013C	0	0	0.086366880799429
YHR187W	0	0	0.0863052781740371
YAL002W	0	0	0.0862437633642195
YPR029C	0	0	0.0861823361823362
YGL115W	0	0	0.0861209964412811
YKL017C	0	0	0.0860597439544808
YKL020C	0	0	0.085998578535892
YPR007C	0	0	0.0859375
YPR162C	0	0	0.0858765081618169
YGL197W	0	0	0.0858156028368794
YDR422C	0	0	0.0857547838412473
YDL176W	0	1	0.0857547838412473
YML011C	0	0	0.0856940509915014
YBR257W	0	0	0.0856334041047417
YDR423C	0	0	0.0855728429985856
YMR216C	0	0	0.0855123674911661
YER152C	0	1	0.0855123674911661
YGR120C	0	0	0.0854519774011299
YLR238W	0	0	0.0853916725476359
YNR015W	0	0	0.0853314527503526
YPR169W	0	0	0.0852713178294574
YDR131C	0	0	0.0852112676056338
YML081W	0	1	0.0852112676056338
YLR292C	0	0	0.0851513019000704
YIL138C	0	0	0.0850914205344585
YOR370C	0	0	0.0850316233309909
YJL014W	0	0	0.0849719101123595
YDR443C	0	0	0.0849122807017544
YFL003C	0	0	0.0848527349228611
YOR324C	0	0	0.0847932725998598
YJR138W	0	1	0.0847932725998598
YDR472W	0	0	0.084733893557423
YKR063C	0	0	0.0846745976207138
YDR191W	0	0	0.0846153846153846
YDR518W	0	0	0.0845562543675751
YJR127C	0	0	0.0844972067039106
YLR268W	0	0	0.0844382414515003
YLR176C	0	0	0.0843793584379358
YCR044C	0	0	0.0843205574912892
YIL104C	0	0	0.0842618384401114
YMR307W	0	0	0.0842032011134308
YLR401C	0	0	0.084144645340751
YBR165W	0	0	0.08408617095205
YGR225W	0	0	0.0840277777777778
YDR412W	0	0	0.083969465648855
YOR093C	0	1	0.083969465648855
YCR026C	0	0	0.0839112343966713
YKL014C	0	0	0.0838530838530838
YDL002C	0	0	0.0837950138504155
YMR212C	0	0	0.0837370242214533
YGL195W	0	0	0.0836791147994467
YPL137C	0	0	0.0836212854181064
YPR186C	0	0	0.0835635359116022
YLR452C	0	0	0.0835058661145618
YDR153C	0	0	0.083448275862069
YOL146W	0	0	0.0833907649896623
YER112W	0	0	0.0833333333333333
YDL145C	0	0	0.0832759807295251
YHR143W	0	0	0.0832187070151307
YKL145W	0	0	0.0831615120274914
YLR018C	0	0	0.0831043956043956
YLL013C	0	0	0.0830473575840769
YCL055W	0	0	0.0829903978052126
YPR173C	0	0	0.0829335161069226
YHL006C	0	0	0.0828767123287671
YDR395W	0	0	0.0828199863107461
YBR216C	0	0	0.0827633378932969
YDR477W	0	0	0.0827067669172932
YJR132W	0	0	0.0826502732240437
YOR070C	0	0	0.0825938566552901
YNL224C	0	1	0.0825938566552901
YNL232W	0	0	0.082537517053206
YOR081C	0	0	0.0824812542603954
YDR515W	0	0	0.082425068119891
YLR025W	0	0	0.0823689584751532
YBL032W	0	0	0.082312925170068
YLR068W	0	0	0.0822569680489463
YKL046C	0	0	0.0822010869565217
YBR028C	0	1	0.0822010869565217
YPL176C	0	0	0.0821548821548822
YMR016C	0	0	0.0821548821548822
YLR139C	0	0	0.0821548821548822
YJR066W	0	0	0.0821548821548822
YGL017W	0	0	0.0821548821548822
YLR138W	0	0	0.0821548821548822
YGL180W	0	0	0.0821548821548822
YMR177W	0	0	0.0821548821548822
YGR049W	0	0	0.0821548821548822
YLL040C	0	0	0.0821548821548822
YMR274C	0	0	0.0821548821548822
YDR291W	0	1	0.0821548821548822
YMR164C	0	0	0.0821548821548822
YOR178C	1	0	0.0821548821548822
YOL063C	0	0	0.0820995962314939
YJL164C	0	0	0.082044384667115
YIL033C	0	0	0.081989247311828
YHR073W	0	0	0.0819341840161182
YCR032W	0	0	0.0818791946308725
YGL071W	0	0	0.0818242790073776
YKR060W	0	0	0.081769436997319
YPL151C	0	0	0.0817146684527796
YDL141W	0	0	0.0816599732262383
YOR069W	0	0	0.0816053511705686
YDR463W	0	0	0.0815508021390374
YDR446W	0	0	0.0814963259853039
YLR107W	0	0	0.0814419225634179
YKL095W	0	0	0.0813875917278186
YOL102C	0	0	0.0813333333333333
YPL227C	0	0	0.0812791472351766
YCL031C	0	0	0.0812250332889481
YGL150C	0	0	0.0811709913506321
YNL119W	0	0	0.0811170212765957
YHL009C	0	0	0.081063122923588
YOL108C	0	0	0.0810092961487384
YOL062C	0	0	0.0809555408095554
YGR054W	0	0	0.0809018567639257
YDR372C	0	0	0.0808482438701127
YLR150W	0	0	0.080794701986755
YDR348C	0	1	0.080794701986755
YJL080C	0	0	0.0807412309728656
YPR185W	0	0	0.0806878306878307
YNL286W	0	0	0.0806345009914078
YKL138C-A	0	0	0.0805812417437252
YJL146W	0	0	0.0805280528052805
YER099C	0	0	0.0804749340369393
YBR234C	0	0	0.0804218852999341
YPL190C	0	0	0.080368906455863
YNL293W	0	0	0.0803159973666886
YNL029C	0	0	0.0802631578947368
YPL210C	0	0	0.0802103879026956
YDL087C	0	0	0.0801576872536137
YDR075W	0	0	0.0801050558108995
YDR060W	0	0	0.0800524934383202
YMR012W	0	0	0.08
YLR141W	0	0	0.0799475753604194
YGL064C	0	0	0.0798952193844139
YBR255W	0	1	0.0798952193844139
YOR363C	0	0	0.0798429319371728
YIL020C	0	0	0.0797907128842381
YGR155W	0	0	0.0797385620915033
YBR082C	0	0	0.0796864794252123
YIL090W	0	0	0.0796344647519582
YKR064W	0	1	0.0796344647519582
YKR038C	0	0	0.0795825179386823
YHR204W	0	0	0.0795306388526728
YNL022C	0	0	0.0794788273615635
YNL128W	0	0	0.0794270833333333
YNL288W	0	0	0.0793754066363045
YOR005C	0	0	0.0793237971391417
YOR008C-A	0	0	0.0792722547108512
YDL189W	0	0	0.0792207792207792
YDL211C	0	1	0.0792207792207792
YLR449W	0	0	0.0791693705386113
YDL122W	0	0	0.0791180285343709
YBR267W	0	0	0.0790667530784187
YPL110C	0	0	0.0790155440414508
YDR120C	0	0	0.0789644012944984
YGL122C	0	0	0.0789133247089263
YOL064C	0	0	0.0788623141564318
YDR393W	0	0	0.0788113695090439
YLR265C	0	0	0.078760490639122
YMR093W	0	0	0.0787096774193548
YGL027C	0	0	0.0786589297227595
YJL005W	0	0	0.0786082474226804
YFR037C	0	0	0.0785576303927882
YLR154C	0	0	0.0785070785070785
YLR035C	0	0	0.0784565916398714
YDL030W	0	0	0.0784061696658098
YNL329C	0	0	0.0783558124598587
YBR017C	0	0	0.0783055198973042
YLR417W	0	0	0.0782552918537524
YBL074C	0	0	0.0782051282051282
YKR036C	0	0	0.0781550288276746
YOR386W	0	0	0.0781049935979513
YLL046C	0	0	0.0780550223928343
YLR435W	0	0	0.0780051150895141
YLR247C	0	1	0.0780051150895141
YGR230W	0	0	0.0779552715654952
YGR158C	0	0	0.0779054916985951
YBR058C	0	0	0.0778557753669432
YDL064W	0	0	0.0778061224489796
YJR052W	0	0	0.0777565328234544
YFR003C	0	0	0.0777070063694267
YPR152C	0	1	0.0777070063694267
YPL029W	0	0	0.0776575429662635
YKR004C	0	0	0.0776081424936387
YLR385C	0	0	0.0775588048315321
YKL207W	0	1	0.0775588048315321
YJR144W	0	0	0.0775095298602287
YEL017W	0	0	0.0774603174603175
YLL024C	0	0	0.0774111675126904
YDR235W	0	0	0.0773620798985415
YCR068W	0	0	0.0773130544993663
YOR274W	0	0	0.0772640911969601
YBR243C	0	0	0.0772151898734177
YPL192C	0	0	0.0771663504111322
YOL031C	0	0	0.0771175726927939
YPL243W	0	0	0.0770688566013898
YBR161W	0	0	0.077020202020202
YHR034C	0	0	0.0769716088328076
YKL011C	0	0	0.0769230769230769
YKL012W	0	0	0.0768746061751733
YAL009W	0	0	0.0768261964735516
YMR113W	0	0	0.0767778477029578
YGR272C	0	0	0.0767295597484277
YGL232W	0	0	0.076681332495286
YKR014C	0	0	0.0766331658291457
YGL111W	0	0	0.0765850596359071
YBR040W	0	0	0.0765370138017566
YBR167C	0	0	0.0764890282131661
YDL150W	0	0	0.0764411027568922
YPL215W	0	0	0.076393237319975
YPL106C	0	0	0.0763454317897372
YKR022C	0	0	0.0762976860537836
YFL028C	0	0	0.07625
YDR308C	0	0	0.0762023735165522
YBR170C	0	0	0.0761548064918851
YNL197C	0	0	0.0761072988147224
YHR201C	0	0	0.0760598503740648
YDL043C	0	0	0.07601246105919
YIR014W	0	1	0.07601246105919
YML093W	0	0	0.0759651307596513
YNL264C	0	0	0.0759178593652769
YDR026C	0	1	0.0759178593652769
YLR423C	0	0	0.0758706467661692
YIL130W	0	1	0.0758706467661692
YNR035C	0	0	0.0758234928527035
YAL031C	0	0	0.0757763975155279
YOL096C	0	0	0.0757293606455618
YHR127W	0	1	0.0757293606455618
YPL217C	0	0	0.075682382133995
YOR338W	0	0	0.0756354618722877
YKR024C	0	0	0.0755885997521685
YNL316C	0	0	0.0755417956656347
YOR315W	0	0	0.0754950495049505
YPL203W	0	0	0.0754483611626469
YBL080C	0	0	0.0754017305315204
YOR115C	0	0	0.0753551575046325
YGL253W	0	0	0.0753086419753086
YDR276C	0	0	0.0752621838371376
YDR465C	0	0	0.0752157829839704
YLR254C	0	0	0.0751694393099199
YLL007C	0	1	0.0751694393099199
YPR124W	0	0	0.0751231527093596
YOR138C	0	0	0.0750769230769231
YDR141C	0	0	0.0750307503075031
YLR436C	0	0	0.0749846342962508
YNL080C	0	0	0.0749385749385749
YDR538W	0	0	0.0748925721301412
YJR117W	0	0	0.0748466257668712
YLL005C	0	0	0.0748007357449418
YBL058W	0	0	0.0747549019607843
YBR264C	0	0	0.0747091243110839
YLR189C	0	0	0.0746634026927785
YOR243C	0	0	0.0746177370030581
YBR168W	0	0	0.0745721271393643
YOL023W	0	0	0.0745265729993891
YER153C	0	0	0.0744810744810745
YLR337C	0	0	0.0744356314826113
YOR172W	0	0	0.074390243902439
YGR199W	0	0	0.0743449116392444
YLR002C	0	0	0.074299634591961
YOR034C	0	0	0.0742544126597687
YPR010C	0	0	0.0742092457420925
YCR081W	0	0	0.0741641337386018
YKL134C	0	0	0.0741190765492102
YDR126W	0	0	0.0740740740740741
YMR311C	0	0	0.0740291262135922
YAL063C	0	0	0.0739842328684051
YNL099C	0	0	0.0739393939393939
YHR005C	0	0	0.0738946093276802
YMR100W	0	0	0.0738498789346247
YHR069C	0	0	0.073805202661827
YLR308W	0	0	0.0737605804111245
YLR020C	0	0	0.0737160120845922
YMR214W	0	0	0.0736714975845411
YER075C	0	0	0.0736270368135184
YML047C	0	0	0.0735826296743064
YOR384W	0	1	0.0735826296743064
YJL149W	0	1	0.0735826296743064
YDR080W	0	0	0.0735382760699216
YJL162C	0	1	0.0735382760699216
YJL207C	0	0	0.0734939759036145
YBR083W	0	0	0.0734497290788682
YLR454W	0	1	0.0734497290788682
YBL036C	0	0	0.0734055354993983
YPR045C	0	1	0.0734055354993983
YML003W	0	1	0.0734055354993983
YNL275W	0	0	0.0733613950691521
YJR070C	0	0	0.0733173076923077
YLR026C	0	0	0.0732732732732733
YJL112W	0	0	0.0732292917166867
YHR150W	0	0	0.0731853629274145
YNR038W	0	0	0.0731414868105516
YOL028C	0	0	0.07309766327142
YDR202C	0	0	0.0730538922155689
YCR071C	0	0	0.0730101735487732
YDR388W	0	0	0.0729665071770335
YLR011W	0	0	0.072922893006575
YBR140C	0	0	0.0728793309438471
YKR023W	0	1	0.0728793309438471
YOR068C	0	0	0.0728358208955224
YOR047C	0	0	0.0727923627684964
YAL051W	0	0	0.0727489564698867
YBR015C	0	0	0.0727056019070322
YEL050C	0	0	0.0726622989874926
YML080W	0	0	0.0726190476190476
YNL020C	0	0	0.0725758477096966
YML113W	0	0	0.0725326991676575
YLR394W	0	0	0.0724896019013666
YCR089W	0	0	0.0724465558194774
YBL025W	0	0	0.0724035608308605
YKR102W	0	0	0.0723606168446026
YOR143C	0	0	0.0723177237700059
YJL008C	0	0	0.0722748815165877
YKL018W	0	0	0.0722320899940793
YFR001W	0	0	0.072189349112426
YBL042C	0	0	0.0721466587817859
YDR155C	0	0	0.0721040189125296
YLR341W	0	0	0.0720614294152392
YLL035W	0	0	0.0720188902007084
YJR148W	0	0	0.071976401179941
YPL129W	0	0	0.0719339622641509
YGL250W	0	1	0.0719339622641509
YBR271W	0	0	0.0718915733647613
YOR296W	0	1	0.0718915733647613
YOR064C	0	0	0.071849234393404
YPL213W	0	0	0.0718069452619188
YJL106W	0	0	0.0717647058823529
YHR085W	0	0	0.0717225161669606
YMR165C	0	0	0.0716803760282021
YGL106W	0	0	0.0716382853787434
YBR119W	0	0	0.0715962441314554
YLR438W	0	0	0.0715542521994135
YBR188C	0	0	0.0715123094958968
YBR111W-A	0	0	0.0714704159343878
YDR221W	0	0	0.0714285714285714
YBR166C	0	0	0.0713867758923347
YAL040C	0	0	0.0713450292397661
YPR176C	0	0	0.0713033313851549
YLR316C	0	0	0.0712616822429906
YIL073C	0	0	0.0712200817279626
YLR382C	0	0	0.0711785297549592
YDL214C	0	0	0.071137026239067
YNL084C	0	0	0.0710982658959538
YLR195C	0	0	0.0710982658959538
YFL002C	0	0	0.0710982658959538
YPR133C	0	0	0.0710982658959538
YLR117C	0	0	0.0710982658959538
YKL197C	0	0	0.0710982658959538
YGL044C	0	0	0.0710982658959538
YDL001W	0	1	0.0710982658959538
YHL018W	0	1	0.0710982658959538
YMR111C	0	1	0.0710982658959538
YDR346C	0	0	0.0710982658959538
YDR167W	0	0	0.0710982658959538
YJL170C	0	0	0.0710982658959538
YOR302W	0	0	0.0710982658959538
YOL148C	0	0	0.0710982658959538
YDR051C	0	1	0.0710982658959538
YOL009C	0	0	0.0710982658959538
YJL065C	0	0	0.0710982658959538
YOR119C	1	0	0.0710982658959538
YDR211W	0	0	0.0710571923743501
YBL011W	0	0	0.0710161662817552
YER031C	0	0	0.0709751875360646
YDR006C	0	0	0.0709342560553633
YDR510W	0	0	0.0708933717579251
YAL020C	0	0	0.070852534562212
YDL036C	0	0	0.0708117443868739
YMR112C	0	0	0.070771001150748
YHR182W	0	1	0.070771001150748
YPL040C	0	0	0.070730304772858
YMR183C	0	0	0.0706896551724138
YNL314W	0	0	0.070649052268811
YJR004C	0	0	0.0706084959816303
YDL167C	0	0	0.0705679862306368
YGL170C	0	0	0.0705275229357798
YDL193W	0	0	0.070487106017192
YGR007W	0	0	0.070446735395189
YER001W	0	0	0.070406410990269
YBL060W	0	1	0.070406410990269
YBR007C	0	1	0.070406410990269
YGL019W	0	0	0.0703661327231121
YGL243W	0	0	0.0703259005145798
YPR089W	0	1	0.0703259005145798
YPL146C	0	0	0.0702857142857143
YNL325C	0	0	0.0702455739577384
YAL017W	0	0	0.0702054794520548
YFL007W	0	0	0.0701654306902453
YGL095C	0	0	0.0701254275940707
YKR084C	0	0	0.0700854700854701
YEL041W	0	0	0.0700455580865604
YML013W	0	0	0.0700056915196357
YMR221C	0	1	0.0700056915196357
YNL121C	0	0	0.0699658703071672
YLL027W	0	0	0.0699260943718022
YDL226C	0	0	0.0698863636363636
YDL070W	0	1	0.0698863636363636
YDL205C	0	0	0.0698466780238501
YML007W	0	0	0.0698070374574347
YGR195W	0	0	0.0697674418604651
YKL110C	0	0	0.0697278911564626
YOR340C	0	0	0.0696883852691218
YCR084C	0	0	0.0696489241223103
YDL190C	0	0	0.0696095076400679
YMR308C	0	0	0.0695701357466063
YMR258C	0	1	0.0695701357466063
YCR047C	0	0	0.0695308083663086
YIL135C	0	0	0.0694915254237288
YPL038W	0	0	0.0694522868435912
YGR191W	0	0	0.0694130925507901
YLR352W	0	1	0.0694130925507901
YPR180W	0	0	0.0693739424703892
YER148W	0	0	0.0693348365276212
YLL032C	0	1	0.0693348365276212
YNL279W	0	0	0.0692957746478873
YDR257C	0	1	0.0692957746478873
YLR209C	0	0	0.0692567567567568
YKL054C	0	0	0.0692177827799662
YDR245W	0	0	0.0691788526434196
YOR273C	0	0	0.0691399662731872
YKL209C	0	0	0.0691011235955056
YLR240W	0	0	0.0690623245367771
YIL009W	0	0	0.069023569023569
YML028W	0	0	0.0689848569826136
YKL193C	0	0	0.0689461883408072
YOR232W	0	0	0.0689075630252101
YLR227C	0	0	0.0688689809630459
YDR135C	0	0	0.0688304420817012
YJL056C	0	0	0.0687919463087248
YOL103W	0	0	0.0687534935718278
YOR336W	0	0	0.0687150837988827
YGR065C	0	0	0.0686767169179229
YJR145C	0	0	0.0686383928571429
YBR217W	0	0	0.0686001115448968
YNR012W	0	0	0.068561872909699
YPR054W	0	0	0.0685236768802228
YOL080C	0	0	0.0684855233853007
YJR058C	0	0	0.0684474123539232
YDR182W	0	0	0.0684093437152392
YIR017C	0	0	0.0683713173985548
YDR527W	0	0	0.0683333333333333
YGL144C	0	0	0.0682953914491949
YPL130W	0	0	0.0682574916759156
YLR361C	0	0	0.0682196339434276
YPL165C	0	1	0.0682196339434276
YNL212W	0	1	0.0682196339434276
YHR101C	0	0	0.0681818181818182
YPL065W	0	0	0.0681440443213296
YDR160W	0	0	0.0681063122923588
YPR083W	0	0	0.0680686220254566
YCL048W	0	0	0.0680309734513274
YLR431C	0	0	0.0679933665008292
YPR101W	0	0	0.0679558011049724
YGL119W	0	0	0.0679182771949199
YGR180C	0	0	0.0678807947019868
YLR220W	0	0	0.0678433535576393
YBL056W	0	0	0.067805953693495
YGL031C	0	0	0.0677685950413223
YNR039C	0	0	0.0677312775330396
YIL096C	0	0	0.0676940011007155
YKL127W	0	0	0.0676567656765677
YDR524C	0	0	0.0676195711929632
YOL117W	0	0	0.0675824175824176
YNL308C	0	0	0.0675453047775947
YDL057W	0	1	0.0675453047775947
YGL045W	0	0	0.0675082327113063
YGR090W	0	0	0.0674712013165112
YPL162C	0	1	0.0674712013165112
YFR041C	0	0	0.0674342105263158
YLR170C	0	0	0.0673972602739726
YOR377W	0	0	0.0673603504928806
YLL052C	0	0	0.0673234811165846
YKL021C	0	0	0.0672866520787746
YDL080C	0	0	0.0672498633132859
YIL029C	0	0	0.0672131147540984
YLL036C	0	0	0.0671764063353359
YIL127C	0	0	0.0671397379912664
YCR099C	0	1	0.0671397379912664
YNL238W	0	0	0.0671031096563011
YDL089W	0	1	0.0671031096563011
YKL007W	0	0	0.0670665212649945
YGL110C	0	1	0.0670665212649945
YER092W	0	1	0.0670665212649945
YLR447C	0	0	0.0670299727520436
YPR028W	0	0	0.0669934640522876
YOL141W	0	1	0.0669934640522876
YDL166C	0	0	0.0669569951007077
YGR162W	0	0	0.0669205658324265
YJR130C	0	0	0.066884176182708
YAR050W	0	0	0.0668478260869565
YBR069C	0	0	0.066811515480717
YCR052W	0	0	0.0667752442996743
YGL131C	0	1	0.0667752442996743
YDR400W	0	0	0.0667390124796527
YPR153W	0	1	0.0667390124796527
YJL035C	0	0	0.066702819956616
YOL016C	0	0	0.0666666666666667
YGR253C	0	0	0.0666305525460455
YEL038W	0	1	0.0666305525460455
YJL042W	0	0	0.0665944775311316
YNL008C	0	0	0.0665584415584416
YOR148C	0	0	0.0665224445646295
YNL287W	0	0	0.0664864864864865
YLR113W	0	0	0.06645056726094
YGR261C	0	0	0.066414686825054
YMR186W	0	0	0.0663788451160281
YDR049W	0	1	0.0663788451160281
YCR018C	0	0	0.0663430420711974
YKL038W	0	0	0.0663072776280323
YOR056C	0	0	0.0662715517241379
YOL041C	0	0	0.0662358642972536
YDR065W	0	0	0.066200215285253
YPL121C	0	0	0.0661646046261431
YDR514C	0	1	0.0661646046261431
YNL053W	0	0	0.0661290322580645
YER159C	0	0	0.0660934981192907
YJR049C	0	0	0.0660580021482277
YEL030W	0	0	0.0660225442834139
YHR156C	0	1	0.0660225442834139
YGL159W	0	1	0.0660225442834139
YIL139C	0	0	0.0659871244635193
YAL014C	0	0	0.0659517426273458
YLR126C	0	0	0.0659163987138264
YER062C	0	0	0.0658810926620246
YOR281C	0	0	0.0658458244111349
YCR075C	0	0	0.0658105939004815
YAL007C	0	0	0.0657754010695187
YOR334W	0	0	0.06574024585783
YPL219W	0	0	0.0657051282051282
YFR029W	0	0	0.0656700480512547
YKL004W	0	0	0.0656350053361793
YIL085C	0	0	0.0656
YLR323C	0	1	0.0656
YJR097W	0	0	0.0655650319829424
YMR101C	0	0	0.0655301012253596
YKL130C	0	0	0.0654952076677316
YFR008W	0	0	0.0654603512506653
YLR306W	0	0	0.0654255319148936
[truncated: 3,790 more rows]
