# Supplementary material for: Computationally Driven, Quantitative Experiments Discover Genes Required for Mitochondrial Biogenesis
Source: PLoS Genet. 2009 Mar 20;5(3):e1000407. doi: 10.1371/journal.pgen.1000407 (PMC2648979; doi:10.1371/journal.pgen.1000407)
Supplement: Dataset S2 — Top 100 novel ensemble predictions for additional yeast biological processes. A zip file containing 387 tab-delimited text files of the ensemble predictions for the indicated Gene Ontology Biological Process Term. (21.70 MB GZ) [file pgen.1000407.s013.gz › GO_0000096.txt]

ORF	AnnotatedToTerm?	Uncharacterized_04152007?	Precision
YLR303W	1	0	1.0
YKL001C	1	0	1.0
YAL012W	1	0	1.0
YLL062C	1	0	1.0
YJR010W	1	0	1.0
YER091C	1	0	1.0
YFR030W	0	0	0.875
YGL184C	1	0	0.875
YGR055W	0	0	0.777777777777778
YIL074C	0	0	0.7
YJL212C	0	0	0.636363636363636
YLR092W	0	0	0.611111111111111
YJR137C	0	0	0.611111111111111
YER042W	0	0	0.611111111111111
YDR502C	1	0	0.611111111111111
YKR069W	1	0	0.611111111111111
YPR167C	1	0	0.611111111111111
YNL277W	1	0	0.611111111111111
YJL101C	0	0	0.578947368421053
YBR213W	0	0	0.571428571428571
YGR155W	1	0	0.571428571428571
YLL061W	0	0	0.565217391304348
YLR180W	1	0	0.565217391304348
YJL060W	0	0	0.541666666666667
YHL036W	0	0	0.52
YBR294W	0	0	0.518518518518518
YER052C	1	0	0.518518518518518
YDL059C	0	0	0.516129032258065
YNL191W	0	0	0.516129032258065
YGL125W	1	0	0.516129032258065
YDR253C	1	0	0.516129032258065
YDL198C	0	0	0.5
YOL058W	0	0	0.486486486486487
YCL030C	0	0	0.486486486486487
YDR035W	0	0	0.486486486486487
YIR017C	1	0	0.486486486486487
YOL064C	1	0	0.486486486486487
YER090W	0	0	0.473684210526316
YLR364W	0	1	0.473684210526316
YKL211C	0	0	0.461538461538462
YBR248C	0	0	0.45
YOR184W	0	0	0.439024390243902
YGR204W	0	0	0.428571428571429
YPR145W	0	0	0.418604651162791
YCL009C	0	0	0.409090909090909
YPL274W	0	0	0.4
YGR124W	0	0	0.391304347826087
YIL116W	0	0	0.382978723404255
YGL026C	0	0	0.375
YML018C	0	1	0.375
YOR202W	0	0	0.36734693877551
YER055C	0	0	0.36
YIR034C	0	0	0.352941176470588
YJR109C	0	0	0.346153846153846
YMR062C	0	0	0.345454545454545
YHR208W	0	0	0.345454545454545
YDR158W	1	0	0.345454545454545
YGL202W	0	0	0.339285714285714
YHR018C	0	0	0.333333333333333
YEL072W	0	1	0.333333333333333
YDR487C	0	0	0.327868852459016
YDR354W	0	0	0.327868852459016
YBR281C	0	0	0.327868852459016
YMR009W	1	0	0.327868852459016
YBR249C	0	0	0.32258064516129
YDR127W	0	0	0.317460317460317
YMR108W	0	0	0.3125
YGL148W	0	0	0.307692307692308
YER073W	0	0	0.303030303030303
YEL071W	0	0	0.3
YHR112C	0	0	0.3
YBR145W	0	0	0.3
YJR139C	1	0	0.3
YNL104C	0	0	0.295774647887324
YLR027C	0	0	0.291666666666667
YHR071W	0	0	0.287671232876712
YER069W	0	0	0.283783783783784
YER086W	0	0	0.28
YDL182W	0	0	0.276315789473684
YDL131W	0	0	0.272727272727273
YLR058C	0	0	0.269230769230769
YKL120W	0	0	0.265822784810127
YPR058W	0	0	0.2625
YJR016C	0	0	0.259259259259259
YHR019C	0	0	0.25609756097561
YNL220W	0	0	0.253012048192771
YLR359W	0	0	0.25
YJR130C	0	0	0.247058823529412
YKL218C	0	0	0.244186046511628
YPL092W	0	0	0.241379310344828
YJL071W	0	0	0.238636363636364
YOR303W	0	0	0.235955056179775
YPL250C	0	1	0.235955056179775
YDR531W	0	0	0.233333333333333
YFL028C	0	0	0.230769230769231
YJR105W	0	0	0.228260869565217
YDR046C	0	0	0.225806451612903
YMR095C	0	0	0.223404255319149
YLR179C	0	1	0.223404255319149
YOR108W	0	0	0.221052631578947
YMR096W	0	0	0.21875
YGR267C	0	0	0.216494845360825
YDL066W	0	0	0.214285714285714
YBR011C	0	0	0.212121212121212
YGL234W	0	0	0.21
YGL224C	0	0	0.207920792079208
YJL088W	0	0	0.207547169811321
YOL163W	0	0	0.207547169811321
YOR130C	0	0	0.207547169811321
YDR037W	0	0	0.207547169811321
YNL103W	1	0	0.207547169811321
YOR323C	0	0	0.205607476635514
YBR256C	0	0	0.203703703703704
YGL009C	0	0	0.201834862385321
YPL188W	0	0	0.2
YER081W	0	0	0.198198198198198
YGR157W	0	0	0.196428571428571
YCR053W	0	0	0.194690265486726
YNR050C	0	0	0.192982456140351
YJL200C	0	1	0.192982456140351
YML126C	0	0	0.191304347826087
YLR355C	0	0	0.189655172413793
YGR175C	0	0	0.188034188034188
YOL140W	0	0	0.186440677966102
YMR120C	0	0	0.184873949579832
YMR318C	0	0	0.183333333333333
YLR044C	0	0	0.182539682539683
YOL119C	0	0	0.182539682539683
YLL058W	0	0	0.182539682539683
YLR153C	0	0	0.182539682539683
YHR122W	0	0	0.182539682539683
YPL273W	1	0	0.182539682539683
YPR033C	0	0	0.181102362204724
YGL186C	0	0	0.179856115107914
YMR300C	0	0	0.179856115107914
YLR089C	0	1	0.179856115107914
YBR218C	0	0	0.179856115107914
YDR408C	0	0	0.179856115107914
YJR148W	0	0	0.179856115107914
YNR043W	0	0	0.179856115107914
YEL046C	0	0	0.179856115107914
YHR163W	0	0	0.179856115107914
YHR025W	1	0	0.179856115107914
YER175C	0	1	0.179856115107914
YML008C	0	0	0.179856115107914
YGL001C	0	0	0.179856115107914
YER043C	1	0	0.179856115107914
YGR087C	0	0	0.178571428571429
YMR208W	0	0	0.177304964539007
YHR020W	0	0	0.176056338028169
YDR341C	0	0	0.174825174825175
YOR201C	0	0	0.173611111111111
YNL111C	0	0	0.172413793103448
YDL226C	0	0	0.171232876712329
YIL046W	0	0	0.170068027210884
YDR234W	0	0	0.168918918918919
YBR115C	0	0	0.167785234899329
YNL135C	0	0	0.166666666666667
YGR065C	0	0	0.165562913907285
YGR061C	0	0	0.164473684210526
YGR234W	0	0	0.163398692810458
YOR375C	0	0	0.162337662337662
YPL028W	0	0	0.161290322580645
YLR380W	0	0	0.16025641025641
YMR202W	0	0	0.159235668789809
YNL241C	0	0	0.158227848101266
YLR301W	0	0	0.157232704402516
YOL059W	0	0	0.15625
YIL094C	0	0	0.15527950310559
YML116W	0	0	0.154320987654321
YGL117W	0	1	0.154320987654321
YGR185C	0	0	0.153374233128834
YGR094W	0	0	0.152439024390244
YFR055W	0	0	0.151515151515152
YHR162W	0	1	0.151515151515152
YHR029C	0	1	0.151515151515152
YNL311C	0	0	0.150602409638554
YFL037W	0	0	0.149700598802395
YGL012W	0	0	0.148809523809524
YJR111C	0	1	0.148809523809524
YLR378C	0	0	0.14792899408284
YIL078W	0	0	0.147058823529412
YHR072W	0	0	0.146198830409357
YLR340W	0	0	0.145348837209302
YGL077C	0	0	0.144508670520231
YLL018C	0	0	0.14367816091954
YDL054C	0	0	0.142857142857143
YPL231W	0	0	0.142045454545455
YLR060W	0	0	0.141242937853107
YLR056W	0	0	0.140449438202247
YLR348C	0	0	0.139664804469274
YNL280C	0	0	0.138888888888889
YPR074C	0	0	0.138121546961326
YMR220W	0	0	0.137362637362637
YJL012C	0	0	0.136612021857924
YHR007C	0	0	0.135869565217391
YOR222W	0	0	0.135135135135135
YJR025C	0	0	0.134408602150538
YHR047C	0	0	0.133689839572193
YNL307C	0	0	0.132978723404255
YLR192C	0	0	0.132275132275132
YLR354C	0	0	0.131578947368421
YDR226W	0	0	0.130890052356021
YAL038W	0	0	0.130208333333333
YMR038C	0	0	0.129533678756477
YHR063C	0	0	0.128865979381443
YML123C	0	0	0.128205128205128
YER165W	0	0	0.127551020408163
YMR321C	0	1	0.127551020408163
YLR291C	0	0	0.126903553299492
YHR183W	0	0	0.126262626262626
YOR335C	0	0	0.125628140703518
YNL129W	0	0	0.125
YMR015C	0	0	0.124378109452736
YKR080W	0	0	0.123762376237624
YJL072C	0	0	0.123152709359606
YDR481C	0	0	0.122549019607843
YGR208W	0	0	0.121951219512195
YDR353W	0	0	0.121359223300971
YOR128C	0	0	0.120772946859903
YNL268W	0	0	0.120192307692308
YOR337W	0	0	0.119617224880383
YGL245W	0	0	0.119047619047619
YNL130C	0	0	0.118483412322275
YMR083W	0	0	0.117924528301887
YBR068C	0	0	0.117370892018779
YJR064W	0	0	0.116822429906542
YLR100W	0	0	0.116279069767442
YKL182W	0	0	0.115740740740741
YMR217W	0	0	0.115207373271889
YHR216W	0	0	0.114678899082569
YPL061W	0	0	0.114155251141553
YLL024C	0	0	0.113636363636364
YDR497C	0	0	0.113122171945701
YEL034W	0	0	0.112612612612613
YMR094W	0	0	0.112107623318386
YLR249W	0	0	0.111607142857143
YGR054W	0	0	0.111111111111111
YJR047C	0	0	0.110619469026549
YKR042W	0	0	0.110132158590308
YML075C	0	0	0.109649122807018
YIR018W	0	0	0.109170305676856
YNL221C	0	0	0.108695652173913
YNL064C	0	0	0.108225108225108
YER120W	0	0	0.107758620689655
YMR241W	0	0	0.107296137339056
YFR025C	0	0	0.106837606837607
YCL018W	0	0	0.106382978723404
YNL004W	0	0	0.105932203389831
YAR071W	0	0	0.105485232067511
YER024W	0	0	0.105042016806723
YKL081W	0	0	0.104602510460251
YHR174W	0	0	0.104166666666667
YPR035W	0	0	0.103734439834025
YHR042W	0	0	0.103305785123967
YJL121C	0	0	0.102880658436214
YAL044C	0	0	0.102459016393443
YDL171C	0	0	0.102040816326531
YDL170W	0	0	0.101626016260163
YEL009C	0	0	0.101214574898785
YGR264C	0	0	0.100806451612903
YFL021W	0	0	0.100401606425703
YOR133W	0	0	0.1
YKL191W	0	0	0.099601593625498
YKL184W	0	0	0.0992063492063492
YJL167W	0	0	0.0988142292490119
YNL044W	0	0	0.0984251968503937
YIL164C	0	1	0.0984251968503937
YJL002C	0	0	0.0980392156862745
YOR221C	0	0	0.09765625
YOL158C	0	0	0.0972762645914397
YCL017C	0	0	0.0968992248062016
YJR147W	0	0	0.0965250965250965
YJR070C	0	0	0.0961538461538462
YLR432W	0	0	0.0957854406130268
YIL039W	0	0	0.0954198473282443
YJR007W	0	0	0.0950570342205323
YDR098C	0	0	0.0946969696969697
YLR075W	0	0	0.0943396226415094
YJR008W	0	1	0.0943396226415094
YKL080W	0	0	0.093984962406015
YPL117C	0	0	0.0936329588014981
YOR271C	0	1	0.0936329588014981
YGL055W	0	0	0.0932835820895522
YNL256W	0	0	0.0929368029739777
YGL097W	0	0	0.0925925925925926
YAL042W	0	0	0.0922509225092251
YBR043C	0	0	0.0919117647058824
YER023W	0	0	0.0915750915750916
YOL097C	0	0	0.0912408759124088
YER026C	0	0	0.0909090909090909
YBL076C	0	0	0.0905797101449275
YOL164W	0	0	0.0902527075812274
YBL098W	0	0	0.0899280575539568
YDR019C	0	0	0.0896057347670251
YNL283C	0	0	0.0892857142857143
YBR263W	0	0	0.0889679715302491
YMR189W	0	0	0.0886524822695035
YMR205C	0	0	0.088339222614841
YDL185W	0	0	0.0880281690140845
YKL060C	0	0	0.087719298245614
YGR285C	0	0	0.0874125874125874
YDL236W	0	0	0.0871080139372822
YPL252C	0	0	0.0868055555555556
YDR023W	0	0	0.0865051903114187
YHR123W	0	0	0.0862068965517241
YIL053W	0	0	0.0859106529209622
YNL080C	0	0	0.0856164383561644
YPL160W	0	0	0.0853242320819113
YBR162C	0	0	0.0850340136054422
YFL022C	0	0	0.0847457627118644
YER072W	0	0	0.0844594594594595
YHR064C	0	0	0.0841750841750842
YCR012W	0	0	0.0838926174496644
YBR104W	0	0	0.0836120401337793
YHR068W	0	0	0.0833333333333333
YJR145C	0	0	0.0830564784053156
YMR131C	0	0	0.0827814569536424
YLR048W	0	0	0.0825082508250825
YOL086C	0	0	0.0822368421052632
YJL158C	0	0	0.0819672131147541
YKL029C	0	0	0.0816993464052288
YPL111W	0	0	0.0814332247557003
YGR154C	0	0	0.0811688311688312
YJR143C	0	0	0.0809061488673139
YJR074W	0	0	0.0806451612903226
YBR293W	0	0	0.0803858520900322
YHR024C	0	0	0.0801282051282051
YNL169C	0	0	0.0798722044728434
YDR050C	0	0	0.0796178343949045
YLR264W	0	0	0.0793650793650794
YLR205C	0	0	0.0791139240506329
YJR133W	0	0	0.0788643533123028
YLR293C	0	0	0.0786163522012579
YLR133W	0	0	0.0783699059561129
YLR188W	0	0	0.078125
YER092W	0	1	0.078125
YKR046C	0	0	0.0778816199376947
YIL088C	0	0	0.077639751552795
YPL048W	0	0	0.0773993808049536
YNR016C	0	0	0.0771604938271605
YFR051C	0	0	0.0769230769230769
YJL153C	0	0	0.0766871165644172
YER040W	0	0	0.0764525993883792
YHR190W	0	0	0.0762195121951219
YGR286C	0	0	0.0759878419452888
YPL106C	0	0	0.0757575757575758
YKL127W	0	0	0.0755287009063444
YHL020C	0	0	0.0753012048192771
YER001W	0	0	0.0750750750750751
YMR008C	0	0	0.0748502994011976
YIL003W	0	0	0.0746268656716418
YAR015W	0	0	0.0744047619047619
YDR321W	0	0	0.0741839762611276
YPR114W	0	1	0.0741839762611276
YMR030W	0	0	0.0739644970414201
YJL172W	0	0	0.0738636363636364
YIL145C	0	0	0.0738636363636364
YHR021C	0	0	0.0738636363636364
YMR203W	0	0	0.0738636363636364
YNL016W	0	0	0.0738636363636364
YDL052C	0	0	0.0738636363636364
YNL183C	0	0	0.0738636363636364
YDL055C	0	0	0.0738636363636364
YER056C	0	0	0.0738636363636364
YDR123C	0	0	0.0738636363636364
YEL063C	0	0	0.0738636363636364
YLR448W	0	0	0.0738636363636364
YGR254W	0	0	0.0738636363636364
YPL038W	1	0	0.0738636363636364
YKR059W	0	0	0.0736543909348442
YLR132C	0	0	0.0734463276836158
YHR026W	0	0	0.0732394366197183
YCL050C	0	0	0.0730337078651685
YDR034C	0	0	0.0728291316526611
YGL255W	0	0	0.0726256983240224
YPL033C	0	0	0.0724233983286908
YCR034W	0	0	0.0722222222222222
YMR296C	0	0	0.07202216066482
YAL003W	0	0	0.0718232044198895
YLL057C	0	0	0.0716253443526171
YBL103C	0	0	0.0714285714285714
YGR240C	0	0	0.0712328767123288
YGR214W	0	0	0.0710382513661202
YEL073C	0	1	0.0710382513661202
YLR191W	0	0	0.0708446866485014
YDR384C	0	0	0.0706521739130435
YIL165C	0	1	0.0706521739130435
YPL131W	0	0	0.0704607046070461
YMR301C	0	0	0.0702702702702703
YMR246W	0	0	0.0700808625336927
YGR060W	0	0	0.0698924731182796
YIL133C	0	0	0.0697674418604651
YGL215W	0	0	0.0697674418604651
YLL012W	0	0	0.0697674418604651
YBR029C	0	0	0.0697674418604651
YDR418W	0	0	0.0697674418604651
YPL145C	0	0	0.0697674418604651
YLR173W	0	1	0.0697674418604651
YLR134W	0	0	0.0697674418604651
YDR002W	0	0	0.0697674418604651
YIL123W	0	0	0.0697674418604651
YOL020W	0	0	0.0697674418604651
YIL043C	0	0	0.0697674418604651
YNL327W	0	0	0.0697674418604651
YKL015W	0	0	0.0697674418604651
YFL004W	0	0	0.0697674418604651
YPL023C	1	0	0.0697674418604651
YDR400W	0	0	0.0695876288659794
YPL237W	0	0	0.0694087403598972
YLR447C	0	0	0.0692307692307692
YDR126W	0	0	0.0690537084398977
YOL107W	0	1	0.0690537084398977
YIL056W	0	0	0.0688775510204082
YGL114W	0	0	0.0687022900763359
YLR050C	0	1	0.0687022900763359
YNL239W	0	0	0.0685279187817259
YBR035C	0	0	0.0683544303797468
YKL145W	0	0	0.0681818181818182
YER044C	0	0	0.0680100755667506
YGR149W	0	1	0.0680100755667506
YOR241W	0	0	0.0678391959798995
YBR078W	0	0	0.0676691729323308
YBR048W	0	0	0.0675
YDR062W	0	0	0.0673316708229426
YJL048C	0	0	0.0671641791044776
YAL023C	0	0	0.0669975186104218
YKR094C	0	0	0.0668316831683168
YBR196C	0	0	0.0666666666666667
YMR079W	0	0	0.0665024630541872
YMR183C	0	0	0.0663390663390663
YEL039C	0	0	0.0661764705882353
YOR095C	0	0	0.0660146699266504
YGR085C	0	0	0.0658536585365854
YMR134W	0	0	0.0656934306569343
YLR328W	0	0	0.0655339805825243
YOR247W	0	0	0.0653753026634383
YGR049W	0	0	0.0652173913043478
YCR044C	0	0	0.0650602409638554
YNL229C	0	0	0.0649038461538462
YNL156C	0	0	0.0647482014388489
YKR071C	0	1	0.0647482014388489
YNR058W	0	0	0.0645933014354067
YOR316C	0	0	0.0644391408114559
YGL225W	0	0	0.0642857142857143
YHR067W	0	0	0.0641330166270784
YKL212W	0	0	0.0639810426540284
YNR013C	0	0	0.0638297872340425
YGL022W	0	0	0.0636792452830189
YJL134W	0	0	0.0635294117647059
YML052W	0	0	0.0633802816901408
YKL084W	0	0	0.063231850117096
YPR041W	0	0	0.0630841121495327
YMR116C	0	0	0.0629370629370629
YDL095W	0	0	0.0627906976744186
YBR183W	0	0	0.0626450116009281
YDL015C	0	0	0.0625
YFL045C	0	0	0.0623556581986143
YPL212C	0	0	0.0622119815668203
YGL100W	0	0	0.0620689655172414
YBR121C	0	0	0.0619266055045872
YDL145C	0	0	0.0617848970251716
YMR215W	0	1	0.0617848970251716
YDL081C	0	0	0.0616438356164384
YPL226W	0	0	0.061503416856492
YBL039C	0	0	0.0613636363636364
YHR039C	0	0	0.0612244897959184
YLR130C	0	0	0.0610859728506787
YNL066W	0	0	0.0609480812641084
YGL105W	0	0	0.0608108108108108
YGR189C	0	0	0.0606741573033708
YCL028W	0	1	0.0606741573033708
YGL008C	0	0	0.0605381165919283
YNL036W	0	0	0.0604026845637584
YBR127C	0	0	0.0602678571428571
YHR176W	0	0	0.0601336302895323
YJL138C	0	0	0.06
YKL106W	0	0	0.0598669623059867
YCR005C	0	0	0.0597345132743363
YGR239C	0	0	0.0596026490066225
YJR076C	0	0	0.0594713656387665
YML124C	0	0	0.0593406593406593
YNR019W	0	0	0.0592105263157895
YER036C	0	0	0.0590809628008753
YER156C	0	1	0.0590809628008753
YOR063W	0	0	0.0589519650655022
YBR166C	0	0	0.0588235294117647
YMR243C	0	0	0.058695652173913
YOR209C	0	0	0.0585683297180043
YAL060W	0	0	0.0584415584415584
YJR073C	0	0	0.0583153347732181
YER003C	0	0	0.0581896551724138
YML125C	0	0	0.0580645161290323
YML082W	0	0	0.0579399141630901
YOR226C	0	0	0.0578158458244111
YMR146C	0	0	0.0576923076923077
YKL128C	0	1	0.0576923076923077
YBL082C	0	0	0.0575692963752665
YBR291C	0	0	0.0574468085106383
YDR300C	0	0	0.0573248407643312
YJL190C	0	0	0.0572033898305085
YEL029C	0	0	0.0570824524312896
YKL210W	0	0	0.0569620253164557
YBR283C	0	0	0.0568421052631579
YER178W	0	0	0.0567226890756303
YOR151C	0	0	0.0566037735849057
YPR069C	0	0	0.0564853556485356
YPL177C	0	0	0.0563674321503132
YGL160W	0	1	0.0563674321503132
YNL232W	0	0	0.05625
YPL042C	0	0	0.0561330561330561
YGR266W	0	1	0.0561330561330561
YEL027W	0	0	0.0560165975103734
YKL008C	0	0	0.0559006211180124
YDR025W	0	0	0.0557851239669422
YLR208W	0	0	0.0556701030927835
YCL043C	0	0	0.0556660039761431
YDR188W	0	0	0.0556660039761431
YDR508C	0	0	0.0556660039761431
YJR069C	0	0	0.0556660039761431
YPL037C	0	0	0.0556660039761431
YML073C	0	0	0.0556660039761431
YBR088C	0	0	0.0556660039761431
YNR074C	0	0	0.0556660039761431
YPR159W	0	0	0.0556660039761431
YNL231C	0	0	0.0556660039761431
YOL039W	0	0	0.0556660039761431
YOR060C	0	0	0.0556660039761431
YER049W	0	0	0.0556660039761431
YEL054C	0	0	0.0556660039761431
YIL061C	0	0	0.0556660039761431
YBR177C	0	0	0.0556660039761431
YDL083C	0	0	0.0556660039761431
YJR060W	1	0	0.0556660039761431
YER171W	0	0	0.0555555555555556
YOR230W	0	0	0.0554455445544554
YDR382W	0	0	0.0553359683794466
YML106W	0	0	0.0552268244575937
YGR029W	0	0	0.0551181102362205
YKL089W	0	0	0.0550098231827112
YHR170W	0	0	0.0549019607843137
YLR420W	0	0	0.0547945205479452
YDL100C	0	0	0.0546875
YOR087W	0	0	0.0545808966861598
YEL040W	0	0	0.0544747081712062
YOR301W	0	0	0.054368932038835
YLR459W	0	0	0.0542635658914729
YBL033C	0	0	0.0541586073500967
YKL181W	0	0	0.0540540540540541
YNL255C	0	0	0.0539499036608863
YLR372W	0	0	0.0538461538461538
YHR046C	0	0	0.053742802303263
YGR123C	0	0	0.053639846743295
YPR168W	0	0	0.0535372848948375
YER148W	0	0	0.0534351145038168
YOR311C	0	1	0.0534351145038168
YDL086W	0	1	0.0534351145038168
YGR235C	0	1	0.0534351145038168
YLR172C	0	0	0.0533333333333333
YPL075W	0	0	0.0532319391634981
YLR066W	0	0	0.0531309297912713
YOR370C	0	0	0.053030303030303
YGL123W	0	0	0.052930056710775
YLR186W	0	0	0.0528301886792453
YGL253W	0	0	0.0527306967984934
YBL102W	0	0	0.0526315789473684
YLR286C	0	0	0.0525328330206379
YMR011W	0	0	0.052434456928839
YER168C	0	0	0.0523364485981308
YGR119C	0	0	0.0522522522522523
YLR150W	0	0	0.0522522522522523
YOR315W	0	0	0.0522522522522523
YGR161C	0	0	0.0522522522522523
YHR193C	0	0	0.0522522522522523
YBR025C	0	0	0.0522522522522523
YBR247C	0	0	0.0522522522522523
YOL040C	0	0	0.0522522522522523
YGR118W	0	0	0.0522522522522523
YOL052C	0	0	0.0522522522522523
YAL005C	0	0	0.0522522522522523
YLR090W	0	0	0.0522522522522523
YKR057W	0	0	0.0522522522522523
YGR177C	0	0	0.0522522522522523
YDR212W	0	0	0.0522522522522523
YGL101W	0	1	0.0522522522522523
YDL084W	0	0	0.0522522522522523
YAL007C	0	0	0.0522522522522523
YNL281W	0	0	0.0522522522522523
YPL264C	0	1	0.0522522522522523
YJR009C	0	0	0.0522522522522523
YPR118W	1	0	0.0522522522522523
YGR197C	0	0	0.052158273381295
YMR049C	0	0	0.052064631956912
YLR181C	0	0	0.0519713261648745
YLR266C	0	0	0.0518783542039356
YML085C	0	0	0.0517857142857143
YPR132W	0	0	0.0516934046345811
YLR347C	0	0	0.0516014234875445
YIL047C	0	0	0.0515097690941385
YOR079C	0	0	0.0514184397163121
YDL135C	0	0	0.0513274336283186
YFR034C	0	0	0.0512367491166078
YER062C	0	0	0.0511463844797178
YGL244W	0	0	0.051056338028169
YIL148W	0	0	0.0509666080843585
YCL045C	0	1	0.0509666080843585
YAL067C	0	0	0.0508771929824561
YMR235C	0	0	0.0507880910683012
YJL117W	0	0	0.0506993006993007
YHR143W	0	0	0.0506108202443281
YNL209W	0	0	0.0505226480836237
YDR091C	0	0	0.0504347826086957
YKL152C	0	0	0.0503472222222222
YPL081W	0	0	0.0502599653379549
YMR063W	0	0	0.0501730103806228
YOL092W	0	1	0.0501730103806228
YKL164C	0	0	0.0500863557858377
YDL143W	0	0	0.05
YKL216W	0	0	0.0499139414802065
YBL003C	0	0	0.0498281786941581
YOL127W	0	0	0.0497427101200686
YPR102C	0	0	0.0496575342465753
YPL019C	0	0	0.0495726495726496
YOR197W	0	0	0.0494880546075085
YJL213W	0	1	0.0494880546075085
YIL109C	0	0	0.0494037478705281
YAL062W	0	0	0.0493197278911565
YHR070W	0	0	0.0492359932088285
YOR312C	0	0	0.0491525423728814
YLL027W	0	0	0.0490693739424704
YGL162W	0	0	0.0489864864864865
YNL141W	0	0	0.0489038785834739
YCL026C-A	0	0	0.0488215488215488
YNL302C	0	0	0.0487394957983193
YOR355W	0	0	0.0486577181208054
YOR164C	0	1	0.0486577181208054
YLR357W	0	0	0.0485762144053601
YAL036C	0	0	0.048494983277592
YPR080W	0	0	0.0484140233722871
YIL038C	0	0	0.0483333333333333
YOR251C	0	1	0.0483333333333333
YCR031C	0	0	0.0482529118136439
YEL058W	0	0	0.0481727574750831
YNR027W	0	0	0.0480928689883914
YDL130W	0	0	0.0480132450331126
YHL011C	0	0	0.0479338842975207
YNL101W	0	0	0.0478547854785479
YNL251C	0	0	0.0477759472817133
YJR112W	0	0	0.0476973684210526
YMR277W	0	0	0.0476190476190476
YDR510W	0	0	0.0475409836065574
YPR010C	0	0	0.0474631751227496
YCR023C	0	1	0.0474631751227496
YAL048C	0	0	0.0473856209150327
YPR004C	0	1	0.0473856209150327
YGR097W	0	0	0.0473083197389886
YML019W	0	0	0.0472312703583062
YKR088C	0	0	0.0471544715447154
YDR101C	0	0	0.0470779220779221
YLR167W	0	0	0.0470016207455429
YNL178W	0	0	0.0469255663430421
YCL011C	0	0	0.0468497576736672
YBR189W	0	0	0.0467741935483871
YLL055W	0	1	0.0467741935483871
YBR296C	0	0	0.0466988727858293
YML022W	0	0	0.0466237942122186
YER117W	0	0	0.0465489566613162
YGL014W	0	0	0.046474358974359
YFL010C	0	1	0.046474358974359
YNL240C	0	0	0.0464
YAL035W	0	0	0.0463258785942492
YEL001C	0	1	0.0463258785942492
YEL002C	0	0	0.0462519936204147
YOL109W	0	0	0.0461783439490446
YML024W	0	0	0.0461049284578696
YAL015C	0	0	0.046031746031746
YIR015W	0	0	0.045958795562599
YMR322C	0	0	0.0458860759493671
YLR300W	0	0	0.0458135860979463
YFL055W	0	0	0.0457413249211356
YMR307W	0	0	0.0456692913385827
YLR185W	0	0	0.0455974842767296
YKL024C	0	0	0.0455259026687598
YJL130C	0	0	0.0454545454545455
YPR110C	0	0	0.0453834115805947
YIL140W	0	0	0.0453125
YAL040C	0	0	0.0452418096723869
YMR168C	0	0	0.0451713395638629
YPR120C	0	0	0.0451010886469673
YLR079W	0	0	0.045045045045045
YHR137W	0	0	0.045045045045045
YPL184C	0	1	0.045045045045045
YJL196C	0	0	0.045045045045045
YKL049C	0	0	0.045045045045045
YER089C	0	0	0.045045045045045
YOR293W	0	0	0.045045045045045
YHL040C	0	0	0.045045045045045
YGR260W	0	0	0.045045045045045
YJL008C	0	0	0.045045045045045
YDR385W	0	0	0.045045045045045
YHL033C	0	0	0.045045045045045
YJL111W	0	0	0.045045045045045
YMR221C	0	1	0.045045045045045
YJL192C	0	0	0.045045045045045
YNL154C	0	0	0.045045045045045
YHR133C	0	0	0.045045045045045
YLR244C	0	0	0.045045045045045
YBL032W	0	0	0.045045045045045
YPL268W	0	0	0.045045045045045
YML031W	0	0	0.045045045045045
YLR197W	0	0	0.045045045045045
YBL068W	0	0	0.045045045045045
YGR140W	0	0	0.045045045045045
YLR017W	1	0	0.045045045045045
YOR083W	0	0	0.0449775112443778
YMR058W	0	0	0.0449101796407186
YGL252C	0	0	0.0448430493273543
YGL067W	0	0	0.0447761194029851
YKL112W	0	0	0.0447093889716841
YBL005W	0	0	0.0446428571428571
YLL018C-A	0	0	0.0445765230312036
YDR318W	0	0	0.0445103857566766
YLR196W	0	0	0.0444444444444444
YGR113W	0	0	0.0443786982248521
YHR179W	0	1	0.0443786982248521
YER145C	0	0	0.0443131462333826
YLL060C	0	0	0.0442477876106195
YOR070C	0	0	0.0441826215022091
YML097C	0	0	0.0441176470588235
YOL143C	0	0	0.0440528634361234
YGL056C	0	1	0.0440528634361234
YAL043C	0	0	0.0439882697947214
YGL106W	0	0	0.0439238653001464
YBR010W	0	0	0.043859649122807
YLR245C	0	0	0.0437956204379562
YPR183W	0	0	0.043731778425656
YNR057C	0	0	0.0436681222707424
YBL030C	0	0	0.0436046511627907
YPL125W	0	0	0.0435413642960813
YNR015W	0	0	0.0434782608695652
YBL024W	0	0	0.0434153400868307
YBR084W	0	0	0.0433526011560694
YNL301C	0	0	0.0432900432900433
YML076C	0	0	0.0432276657060519
YOR243C	0	0	0.0431654676258993
YDR084C	0	0	0.0431034482758621
YPR016C	0	0	0.0430416068866571
YMR019W	0	1	0.0430416068866571
YLR047C	0	0	0.0429799426934097
YPR089W	0	1	0.0429799426934097
YDR011W	0	0	0.0429184549356223
YEL051W	0	0	0.0428571428571429
YER174C	0	0	0.0427960057061341
YDR399W	0	0	0.0427350427350427
YOL061W	0	0	0.042674253200569
YGR192C	0	0	0.0426136363636364
YPR062W	0	0	0.0425531914893617
YOR388C	0	0	0.0424929178470255
YGL028C	0	0	0.0424328147100424
YAL022C	0	0	0.0423728813559322
YAL016W	0	0	0.0423131170662905
YGR233C	0	0	0.0422535211267606
YDR450W	0	0	0.0421940928270042
YPL032C	0	0	0.0421348314606742
YNR052C	0	0	0.0420757363253857
YGR191W	0	0	0.0420168067226891
YBR205W	0	0	0.041958041958042
YEL019C	0	0	0.0418994413407821
YBL042C	0	0	0.0418410041841004
YHR108W	0	0	0.0417827298050139
YDL109C	0	0	0.0417246175243394
YOR213C	0	0	0.0416666666666667
YOR224C	0	0	0.0416088765603329
YPR088C	0	0	0.0415512465373961
YDR395W	0	0	0.04149377593361
YMR097C	0	0	0.0414364640883978
YOR276W	0	0	0.0413793103448276
YJR017C	0	0	0.0413223140495868
YCR068W	0	0	0.0412654745529574
YER110C	0	0	0.0412087912087912
YDL212W	0	0	0.0411522633744856
YOR198C	0	0	0.0410958904109589
YGR211W	0	0	0.0410396716826265
YJR015W	0	1	0.0410396716826265
YOR390W	0	1	0.0410396716826265
YLR449W	0	0	0.040983606557377
YIR012W	0	0	0.0409276944065484
YHL027W	0	0	0.0408719346049046
YIL021W	0	0	0.0408163265306122
YBR243C	0	0	0.0407608695652174
YNL049C	0	0	0.0407055630936228
YOL067C	0	0	0.040650406504065
YLR285W	0	0	0.040595399188092
YLR043C	0	0	0.0405405405405405
YAR042W	0	0	0.0404858299595142
YKR038C	0	0	0.0404312668463612
YMR303C	0	0	0.0403768506056528
YPR163C	0	0	0.0403225806451613
YER009W	0	0	0.0402684563758389
YBR246W	0	1	0.0402684563758389
YDL189W	0	0	0.0402144772117962
YAR007C	0	0	0.0401606425702811
YBR118W	0	0	0.0401069518716578
YDR454C	0	0	0.0400534045393858
YKL086W	0	0	0.04
YFR005C	0	0	0.0399467376830892
YDR292C	0	0	0.0398936170212766
YKR001C	0	0	0.0398406374501992
YGR187C	0	0	0.0397877984084881
YOR046C	0	0	0.0397350993377483
YJR001W	0	0	0.0396825396825397
YOR389W	0	1	0.0396825396825397
YHR128W	0	0	0.0396301188903567
YPR113W	0	0	0.0395778364116095
YMR200W	0	0	0.0395256916996047
YBL002W	0	0	0.0394736842105263
YKR092C	0	0	0.0394218134034166
YHR204W	0	0	0.0393700787401575
YNR034W	0	0	0.0393401015228426
YIL052C	0	0	0.0393401015228426
YER107C	0	0	0.0393401015228426
YGL019W	0	0	0.0393401015228426
YIR005W	0	0	0.0393401015228426
YER070W	0	0	0.0393401015228426
YBR158W	0	0	0.0393401015228426
YLR441C	0	0	0.0393401015228426
YMR186W	0	0	0.0393401015228426
YNL095C	0	1	0.0393401015228426
YJR049C	0	0	0.0393401015228426
YJL191W	0	0	0.0393401015228426
YNL108C	0	0	0.0393401015228426
YML014W	0	0	0.0393401015228426
YNL116W	0	0	0.0393401015228426
YGR227W	0	0	0.0393401015228426
YLL038C	0	0	0.0393401015228426
YGR277C	0	0	0.0393401015228426
YJR040W	0	0	0.0393401015228426
YDL014W	0	0	0.0393401015228426
YOR270C	0	0	0.0393401015228426
YIL096C	0	0	0.0393401015228426
YGR006W	0	0	0.0393401015228426
YGL189C	0	0	0.0393401015228426
YGL040C	0	0	0.0393401015228426
YGL030W	0	0	0.0393401015228426
YNL247W	1	0	0.0393401015228426
YNL142W	0	0	0.0392902408111534
YER031C	0	0	0.0392405063291139
YML003W	0	1	0.0392405063291139
YPR181C	0	0	0.0391908975979772
YJL019W	0	0	0.0391414141414141
YEL042W	0	0	0.0390920554854981
YBR221C	0	0	0.0390428211586902
YMR142C	0	0	0.0389937106918239
YGL062W	0	0	0.0389447236180905
YPL277C	0	1	0.0389447236180905
YKL033W-A	0	1	0.0389447236180905
YHR041C	0	0	0.0388958594730238
YOR099W	0	0	0.0388471177944862
YCL010C	0	0	0.0387984981226533
YPL279C	0	1	0.0387984981226533
YOR064C	0	0	0.03875
YER060W	0	1	0.03875
YDR475C	0	1	0.03875
YAL014C	0	0	0.0387016229712859
YOR384W	0	1	0.0387016229712859
YHR135C	0	0	0.0386533665835411
YLR267W	0	1	0.0386533665835411
YGL169W	0	0	0.0386052303860523
YJL198W	0	0	0.0385572139303483
YMR143W	0	0	0.0385093167701863
YHR006W	0	0	0.0384615384615385
YLR393W	0	0	0.0384138785625774
YOR259C	0	0	0.0383663366336634
YBL013W	0	0	0.03831891223733
YBR079C	0	0	0.0382716049382716
YDR161W	0	0	0.0382244143033292
YDR530C	0	0	0.0381773399014778
YNL082W	0	0	0.038130381303813
YKR099W	0	0	0.0380835380835381
YAL025C	0	0	0.0380368098159509
YOR341W	0	0	0.0379901960784314
YBR042C	0	0	0.0379436964504284
YNL090W	0	0	0.0378973105134474
YML048W	0	0	0.0378510378510378
YBR159W	0	0	0.0378048780487805
YBR015C	0	0	0.0377588306942753
YAL059W	0	0	0.037712895377129
YGL071W	0	0	0.0376670716889429
YDR086C	0	0	0.037621359223301
YNL328C	0	0	0.0375757575757576
YLR259C	0	0	0.0375302663438257
YDL125C	0	0	0.0374848851269649
YPL278C	0	1	0.0374848851269649
YOL139C	0	0	0.03743961352657
YNL189W	0	0	0.037394451145959
YGL180W	0	0	0.0373493975903614
YLR094C	0	0	0.0373044524669073
YBR175W	0	0	0.0372596153846154
YDR177W	0	0	0.0372148859543818
YMR305C	0	0	0.0371702637889688
YDR071C	0	0	0.037125748502994
YPL139C	0	0	0.0370813397129187
YJL145W	0	0	0.037037037037037
YBR147W	0	1	0.037037037037037
YDL205C	0	0	0.0369928400954654
YLR451W	0	0	0.0369487485101311
YKL096W	0	0	0.0369047619047619
YLR098C	0	0	0.0368608799048751
YHR144C	0	0	0.0368171021377672
YOR320C	0	0	0.036773428232503
YNR069C	0	1	0.036773428232503
YAL011W	0	0	0.0367298578199052
YNL085W	0	0	0.0366863905325444
YML056C	0	1	0.0366863905325444
YKL009W	0	0	0.0366430260047281
YDL192W	0	0	0.0365997638724911
YPL050C	0	0	0.0365566037735849
YNL282W	0	0	0.0365135453474676
YJL177W	0	0	0.0364705882352941
YEL055C	0	0	0.036427732079906
YIL118W	0	0	0.0363849765258216
YER136W	0	0	0.0363423212192263
YER074W	0	0	0.0362997658079625
YLR016C	0	0	0.0362573099415205
YBR065C	0	0	0.036214953271028
YMR309C	0	0	0.0361726954492415
YIL142W	0	0	0.0361305361305361
YGL155W	0	0	0.0360884749708964
YLR401C	0	0	0.036046511627907
YCR084C	0	0	0.0360046457607433
YGR279C	0	0	0.0359628770301624
YBL043W	0	0	0.0359212050984936
YOL141W	0	1	0.0359212050984936
YER147C	0	0	0.0358796296296296
YLR418C	0	0	0.0358381502890173
YGR162W	0	0	0.035796766743649
YCL025C	0	0	0.0357554786620531
YMR135C	0	0	0.0357142857142857
YLR146C	0	0	0.0356731875719217
YBR106W	0	0	0.035632183908046
YAL033W	0	0	0.0355912743972445
YKR064W	0	1	0.0355912743972445
YPR060C	0	0	0.0355504587155963
YOR391C	0	1	0.0355504587155963
YLR002C	0	0	0.0355097365406644
YNL094W	0	0	0.0354691075514874
YDL075W	0	0	0.0354285714285714
YCR059C	0	0	0.0353881278538813
YDR225W	0	0	0.0353477765108324
YBL007C	0	0	0.0353075170842825
YDR012W	0	0	0.0352673492605233
YAL031C	0	0	0.0352272727272727
YMR236W	0	0	0.0351872871736663
YHR013C	0	0	0.0351473922902494
YJR053W	0	0	0.0351075877689694
YOR085W	0	0	0.0350678733031674
YPL135W	0	0	0.0350282485875706
YPL191C	0	1	0.0350282485875706
YAL029C	0	0	0.0349887133182844
YDL036C	0	0	0.0349492671927847
YOR165W	0	0	0.0349099099099099
YML069W	0	0	0.0348706411698538
YOR044W	0	1	0.0348706411698538
YNL067W	0	0	0.0348314606741573
YDR331W	0	0	0.0347923681257015
YPL256C	0	0	0.0347533632286996
YBR023C	0	0	0.0347144456886898
YGR001C	0	1	0.0347144456886898
YDL064W	0	0	0.034675615212528
YEL026W	0	0	0.0346368715083799
YLR333C	0	0	0.0345982142857143
YER021W	0	0	0.0345596432552954
YIR030C	0	0	0.0345211581291759
YAL010C	0	0	0.0344827586206897
YDL219W	0	0	0.0344444444444444
YGL201C	0	0	0.0344062153163152
YBR191W	0	0	0.0343680709534368
YIR014W	0	1	0.0343680709534368
YBR093C	0	0	0.0343300110741971
YLR029C	0	0	0.0342920353982301
YHR084W	0	0	0.0342541436464088
YER061C	0	0	0.0342163355408389
YBR105C	0	0	0.0341786108048512
YAL013W	0	0	0.0341409691629956
YJL168C	0	0	0.0341034103410341
YOR204W	0	0	0.0340659340659341
YMR239C	0	0	0.0340285400658617
YPL199C	0	1	0.0340285400658617
YHR052W	0	0	0.0339912280701754
YLR388W	0	0	0.0339539978094195
YKL183W	0	1	0.0339539978094195
YMR033W	0	0	0.0339168490153173
YNL061W	0	0	0.033879781420765
YLL006W	0	0	0.0338427947598253
YGR017W	0	1	0.0338427947598253
YOL098C	0	1	0.0338427947598253
YOR363C	0	0	0.0338058887677208
YER025W	0	0	0.0337690631808279
YAR002W	0	0	0.0337323177366703
YOR260W	0	0	0.033695652173913
YNR009W	0	0	0.0336590662323561
YKR093W	0	0	0.0336225596529284
YJR024C	0	1	0.0336225596529284
YBR009C	0	0	0.0335861321776815
YIR011C	0	0	0.0335497835497836
YPR187W	0	0	0.0335135135135135
YDR432W	0	0	0.0334773218142549
YGL212W	0	0	0.0334412081984898
YAL009W	0	0	0.0334051724137931
YER007C-A	0	0	0.0333692142088267
YLR234W	0	0	0.0333333333333333
YKL021C	0	0	0.033297529538131
YIL084C	0	0	0.0332618025751073
YDR144C	0	0	0.0332261521972133
YBL011W	0	0	0.0331905781584582
YPR063C	0	1	0.0331905781584582
YJL020C	0	0	0.0331550802139037
YOL049W	0	0	0.0331196581196581
YAL041W	0	0	0.0330843116328709
YGR158C	0	0	0.0330490405117271
YGR180C	0	0	0.033013844515442
YHR201C	0	0	0.0329787234042553
YKL056C	0	0	0.0329436769394261
YLR438W	0	0	0.0329087048832272
YML086C	0	0	0.0328738069989396
YBR034C	0	0	0.0328389830508475
YLR412W	0	1	0.0328389830508475
YMR074C	0	1	0.0328389830508475
YBL091C	0	0	0.0328042328042328
YLR254C	0	0	0.03276955602537
YPL265W	0	0	0.0327349524815206
YHR189W	0	0	0.0327004219409283
YKL110C	0	0	0.0326659641728135
YDR346C	0	0	0.0326315789473684
YIL110W	0	0	0.0325972660357518
YBR265W	0	0	0.032563025210084
YHR017W	0	1	0.032563025210084
YFR019W	0	0	0.0325288562434418
YBR038W	0	0	0.0324947589098532
YOR361C	0	0	0.0324607329842932
YJR075W	0	0	0.0324267782426778
YDL040C	0	0	0.03239289446186
YBR049C	0	0	0.0323590814196242
YMR117C	0	0	0.032325338894682
YHR049W	0	1	0.032325338894682
YNL158W	0	0	0.0322916666666667
YOR310C	0	0	0.032258064516129
YNL167C	0	0	0.0322245322245322
YLR034C	0	0	0.0321910695742471
YIL015W	0	0	0.0321576763485477
YBR143C	0	0	0.0321243523316062
YBR017C	0	0	0.0320910973084886
YAL001C	0	0	0.0320579110651499
YDR191W	0	0	0.0320247933884297
YLR397C	0	0	0.0319917440660475
YDR047W	0	0	0.0319587628865979
YER122C	0	0	0.0319258496395469
YPL157W	0	0	0.0318930041152263
YGL135W	0	0	0.0318602261048304
YLR216C	0	0	0.0318275154004107
YJL183W	0	0	0.0317948717948718
YGR027C	0	0	0.0317622950819672
YOR272W	0	0	0.0317297850562948
YDR447C	0	0	0.0316973415132924
YGR172C	0	0	0.0316649642492339
YNL197C	0	0	0.0316326530612245
YPR051W	0	0	0.0316004077471967
YBL041W	0	0	0.0315682281059063
YBL074C	0	0	0.0315361139369278
YOR118W	0	1	0.0315361139369278
YMR308C	0	0	0.0315040650406504
YGL238W	0	0	0.0314720812182741
YBL009W	0	0	0.0314401622718053
YGR163W	0	0	0.0314083080040527
YEL060C	0	0	0.0313765182186235
YNL316C	0	0	0.0313447927199191
YAL002W	0	0	0.0313131313131313
YAL020C	0	0	0.0312815338042381
YGL039W	0	0	0.03125
YMR260C	0	0	0.0312185297079557
YPR169W	0	0	0.0311871227364185
YOL076W	0	0	0.0311557788944724
YJR154W	0	1	0.0311557788944724
YGL213C	0	0	0.0311244979919679
YHR207C	0	1	0.0311244979919679
YER153C	0	0	0.0310932798395186
YFR009W	0	0	0.031062124248497
YEL037C	0	0	0.031031031031031
YAL021C	0	0	0.031
YLR152C	0	1	0.031
YGR268C	0	0	0.030969030969031
YOL010W	0	0	0.030938123752495
YKR026C	0	0	0.0309072781655035
YMR276W	0	0	0.0308764940239044
YOR246C	0	1	0.0308764940239044
YGL207W	0	0	0.0308457711442786
YAL063C	0	0	0.0308151093439364
YDL215C	0	0	0.0307845084409136
YJL076W	0	0	0.0307539682539683
YNL312W	0	0	0.0307234886025768
YHR027C	0	0	0.0306930693069307
YJR014W	0	1	0.0306930693069307
YBL087C	0	0	0.0306627101879327
YMR310C	0	0	0.0306324110671937
YDR409W	0	0	0.0306021717670286
YLR429W	0	0	0.0305719921104536
YBL020W	0	0	0.0305418719211823
YJL136C	0	0	0.030511811023622
YEL066W	0	0	0.0304818092428712
YHR089C	0	0	0.0304518664047151
YGL220W	0	1	0.0304518664047151
YPL198W	0	0	0.0304219823356232
YDR186C	0	1	0.0304219823356232
YGR156W	0	0	0.0303921568627451
YGR159C	0	0	0.0303623898139079
YAL054C	0	0	0.0303326810176125
YLR433C	0	0	0.0303030303030303
YOR232W	0	0	0.0302734375
YML051W	0	0	0.0302439024390244
YFR044C	0	0	0.0302144249512671
YIL079C	0	0	0.0301850048685492
YOR117W	0	0	0.0301556420233463
YKR043C	0	1	0.0301556420233463
YAR003W	0	0	0.0301263362487852
YOL121C	0	0	0.0300970873786408
YGL232W	0	0	0.0300678952473327
YOL019W	0	1	0.0300678952473327
YLR229C	0	0	0.0300387596899225
YHR010W	0	0	0.0300096805421104
YGR091W	0	0	0.0299806576402321
YDR398W	0	0	0.029951690821256
YJL080C	0	0	0.0299227799227799
YDL180W	0	1	0.0299227799227799
YBR086C	0	0	0.029893924783028
YNL175C	0	0	0.0298651252408478
YLR023C	0	0	0.0298363811357074
YLR325C	0	0	0.0298076923076923
YBR238C	0	0	0.0297790585975024
YBR085W	0	0	0.0297504798464491
YOL056W	0	1	0.0297504798464491
YOL001W	0	0	0.0297219558964525
YLR193C	0	0	0.0296934865900383
YJL133W	0	0	0.0296650717703349
YKL114C	0	0	0.0296367112810707
YJL010C	0	0	0.0296084049665712
YOR294W	0	0	0.0295801526717557
YBL092W	0	0	0.0295519542421354
YDR520C	0	1	0.0295519542421354
YDR232W	0	0	0.0295238095238095
YOR212W	0	0	0.0294957183634634
YDR264C	0	0	0.029467680608365
YPR043W	0	0	0.0294396961063628
YBR031W	0	0	0.0294117647058824
YBR074W	0	1	0.0294117647058824
YMR021C	0	0	0.0293838862559242
YOL102C	0	0	0.0293560606060606
YNL098C	0	0	0.0293282876064333
YKR039W	0	0	0.0293005671077505
YDR143C	0	0	0.0292728989612842
YBL022C	0	0	0.0292452830188679
YFL031W	0	0	0.0292177191328935
YOR021C	0	0	0.0291902071563089
YDR461W	0	0	0.0291627469426152
YGL059W	0	1	0.0291627469426152
YLL051C	0	1	0.0291627469426152
YER056C-A	0	0	0.0291353383458647
YAL019W	0	0	0.0291079812206573
YML007W	0	0	0.0290806754221388
YBL028C	0	0	0.0290534208059981
YNL096C	0	0	0.0290262172284644
YDR500C	0	0	0.028999064546305
YIL035C	0	0	0.0289719626168224
YAL058W	0	0	0.0289449112978525
YHR105W	0	1	0.0289449112978525
YDR044W	0	0	0.0289179104477612
YDL102W	0	0	0.0288909599254427
YMR012W	0	0	0.0288640595903166
YAL053W	0	0	0.0288372093023256
YOR163W	0	0	0.0288104089219331
YOR157C	0	0	0.0287836583101207
YNL162W	0	0	0.0287569573283859
YMR312W	0	0	0.0287303058387396
YFL034C-A	0	0	0.0287037037037037
YNR012W	0	0	0.028677150786309
YGR288W	0	0	0.0286506469500924
YAR018C	0	0	0.0286241920590951
YGL221C	0	1	0.0286241920590951
YBL101C	0	0	0.0285977859778598
YKL072W	0	1	0.0285977859778598
YOR168W	0	0	0.0285714285714286
YDR233C	0	1	0.0285714285714286
YMR006C	0	0	0.0285451197053407
YLR175W	0	0	0.0285188592456302
YOL145C	0	0	0.0284926470588235
YER045C	0	0	0.0284664830119376
YDR145W	0	0	0.0284403669724771
YJR055W	0	0	0.0284142988084326
YDR099W	0	0	0.0283882783882784
YPL052W	0	0	0.0283623055809698
YNR046W	0	0	0.0283363802559415
YAL017W	0	0	0.028310502283105
YOR347C	0	0	0.0282846715328467
YDR465C	0	0	0.0282588878760255
YDR429C	0	0	0.0282331511839709
YJL143W	0	0	0.0282074613284804
YPL239W	0	0	0.0281818181818182
YLR342W	0	0	0.0281562216167121
YNL238W	0	0	0.0281306715063521
YGR148C	0	0	0.028105167724388
YPL246C	0	1	0.028105167724388
YOR162C	0	0	0.0280797101449275
YKL130C	0	0	0.0280542986425339
YKR072C	0	0	0.0280289330922242
YAL026C	0	0	0.028003613369467
YBR046C	0	1	0.028003613369467
YLR190W	0	0	0.0279783393501805
YAL024C	0	0	0.0279531109107304
YNL292W	0	0	0.0279279279279279
YGR283C	0	0	0.0279027902790279
YLR020C	0	0	0.0278776978417266
YKL023W	0	1	0.0278776978417266
YAL028W	0	0	0.0278526504941599
YML021C	0	0	0.0278276481149013
YER131W	0	0	0.0278026905829596
YPR019W	0	0	0.0277777777777778
YOR359W	0	0	0.0277529095792301
YOR302W	0	0	0.0277280858676208
YDR165W	0	0	0.0277033065236819
YGR210C	0	1	0.0277033065236819
YLR231C	0	0	0.0276785714285714
YPL243W	0	0	0.0276538804638715
YHL039W	0	0	0.0276292335115865
YBR066C	0	0	0.0276046304541407
YJL097W	0	0	0.0275800711743772
YNL112W	0	0	0.0275555555555556
YAL032C	0	0	0.0275310834813499
YDR245W	0	0	0.0275066548358474
YNL022C	0	0	0.0274822695035461
YLR195C	0	0	0.0274579273693534
YML026C	0	0	0.0274336283185841
YHR098C	0	0	0.0274093722369584
YDL201W	0	0	0.0273851590106007
YDR172W	0	0	0.0273609885260371
YHL029C	0	0	0.027336860670194
YPL064C	0	1	0.027336860670194
YHR169W	0	0	0.0273127753303965
YIR026C	0	0	0.0272887323943662
YJL050W	0	0	0.0272647317502199
YOL124C	0	0	0.0272407732864675
YPL208W	0	0	0.0272168568920105
YAL030W	0	0	0.0271929824561404
YAL039C	0	0	0.0271691498685364
YIL162W	0	0	0.0271453590192644
YKL054C	0	0	0.0271216097987752
YDL195W	0	0	0.0270979020979021
YEL021W	0	0	0.0270742358078603
YAL046C	0	1	0.0270742358078603
YGL027C	0	0	0.0270506108202443
YNL163C	0	0	0.027027027027027
YLR212C	0	0	0.0270034843205575
YER126C	0	0	0.0269799825935596
YIL009W	0	0	0.0269565217391304
YGR200C	0	0	0.0269331016507385
YBR061C	0	0	0.0269097222222222
YBR236C	0	0	0.0268863833477884
YOR074C	0	0	0.0268630849220104
YAL008W	0	1	0.0268630849220104
YAR014C	0	0	0.0268398268398268
YOL057W	0	1	0.0268398268398268
YDL092W	0	0	0.0268166089965398
YKR025W	0	0	0.0267934312878133
YJL186W	0	0	0.0267702936096718
YLL008W	0	0	0.0267471958584987
YPL090C	0	0	0.0267241379310345
YGR083C	0	0	0.0267011197243755
YLR109W	0	0	0.0266781411359725
YDR120C	0	0	0.0266552020636285
YGR209C	0	0	0.0266323024054983
YBR252W	0	0	0.0266094420600858
YOR254C	0	0	0.0265866209262436
YMR080C	0	0	0.0265638389031705
YAR019C	0	0	0.026541095890411
YBL027W	0	0	0.0265183917878529
YCL037C	0	0	0.0264957264957265
YDR267C	0	1	0.0264957264957265
YKL180W	0	0	0.0264730999146029
YDL061C	0	0	0.0264505119453925
YBL026W	0	0	0.0264279624893436
YKL043W	0	0	0.0264054514480409
YDL235C	0	0	0.0263829787234043
YNL248C	0	0	0.0263605442176871
YAR008W	0	0	0.0263381478334749
YJL125C	0	0	0.0263157894736842
YDR119W	0	1	0.0263157894736842
YIL020C	0	0	0.0262934690415606
YAL034W-A	0	0	0.026271186440678
YIL090W	0	0	0.0262489415749365
YOR207C	0	0	0.0262267343485618
YMR145C	0	0	0.0262045646661031
YJL189W	0	0	0.0261824324324324
YPR128C	0	0	0.0261603375527426
YNL166C	0	0	0.0261382799325464
YHR074W	0	0	0.0261162594776748
YPR086W	0	0	0.0260942760942761
YDL229W	0	0	0.0260723296888141
YGL020C	0	0	0.0260504201680672
YDR527W	0	0	0.0260285474391268
YPR137W	0	0	0.026006711409396
YLR061W	0	0	0.0259849119865884
YOL120C	0	0	0.025963149078727
YBL016W	0	0	0.0259414225941423
YJL014W	0	0	0.0259197324414716
YLR085C	0	0	0.0258980785296575
YJR072C	0	1	0.0258980785296575
YAL051W	0	0	0.0258764607679466
YER006W	0	0	0.0258548790658882
YAR035W	0	0	0.0258333333333333
YBL099W	0	0	0.025811823480433
YJR123W	0	0	0.0257903494176373
YLR145W	0	0	0.0257689110556941
YBL072C	0	0	0.0257475083056478
YJR045C	0	0	0.0257261410788382
YNL069C	0	0	0.0257048092868988
YJL217W	0	1	0.0257048092868988
YLR265C	0	0	0.0256835128417564
YLR240W	0	0	0.0256622516556291
YHL001W	0	0	0.0256410256410256
YHR136C	0	0	0.0256198347107438
YGL058W	0	0	0.0255986787778695
YCR047C	0	0	0.0255775577557756
YAL047C	0	0	0.0255564715581204
YHR040W	0	0	0.0255354200988468
YMR091C	0	0	0.0255144032921811
YKR079C	0	0	0.0254934210526316
YML080W	0	0	0.0254724732949877
YAL018C	0	1	0.0254724732949877
YBL055C	0	0	0.0254515599343186
YOR051C	0	1	0.0254515599343186
YDR079C-A	0	0	0.0254306808859721
YMR216C	0	0	0.0254098360655738
YBR071W	0	1	0.0254098360655738
YKL006W	0	0	0.0253890253890254
YHR203C	0	0	0.0253682487725041
YIL075C	0	0	0.0253475061324612
YBL105C	0	0	0.0253267973856209
YJR129C	0	1	0.0253267973856209
YPR144C	0	0	0.0253061224489796
YPL220W	0	0	0.0252854812398042
YBL095W	0	1	0.0252854812398042
YBR005W	0	0	0.0252648736756316
YBL061C	0	0	0.0252442996742671
YBR008C	0	0	0.0252237591537836
YOL081W	0	0	0.0252032520325203
YAR031W	0	0	0.025182778229082
YDR110W	0	0	0.0251623376623377
YMR194W	0	0	0.0251419302514193
YOL147C	0	0	0.0251215559157212
YAL027W	0	1	0.0251215559157212
YDR372C	0	0	0.0251012145748988
YLR209C	0	0	0.0250809061488673
YAL056W	0	0	0.0250606305578011
YOR239W	0	0	0.0250403877221325
YJR077C	0	0	0.0250201775625504
YAR033W	0	0	0.025
YNR053C	0	0	0.0249798549556809
YNL113W	0	0	0.0249597423510467
YGR262C	0	0	0.0249396621078037
YBL023C	0	0	0.02491961414791
YAL055W	0	0	0.0248995983935743
YNL087W	0	1	0.0248995983935743
YIL064W	0	0	0.0248796147672552
YNL313C	0	0	0.02485966319166
YBL054W	0	0	0.0248397435897436
YHR141C	0	0	0.0248198558847078
YBL004W	0	0	0.0248
YBL036C	0	0	0.0247801758593125
YMR121C	0	0	0.0247603833865815
YER123W	0	0	0.0247406225059856
YHL015W	0	0	0.0247208931419458
YLR262C-A	0	0	0.0247011952191235
YPR103W	0	0	0.0246815286624204
YBR133C	0	0	0.0246618933969769
YKL103C	0	0	0.0246422893481717
YGL091C	0	0	0.0246227164416203
YOR160W	0	0	0.0246031746031746
YEL022W	0	0	0.0245836637589215
YOL077C	0	0	0.0245641838351822
YDR170C	0	0	0.0245447347585115
YPR198W	0	0	0.0245253164556962
YOL103W	0	0	0.0245059288537549
YIL132C	0	0	0.0244865718799368
YBL050W	0	0	0.0244672454617206
YBL008W	0	0	0.0244479495268139
YFR028C	0	0	0.0244286840031521
YBR109C	0	0	0.0244094488188976
YOR091W	0	0	0.024390243902439
YIL127C	0	0	0.0243710691823899
YEL065W	0	0	0.0243519245875884
YDL111C	0	0	0.0243328100470958
YHR215W	0	1	0.0243328100470958
YJL030W	0	0	0.0243137254901961
YER177W	0	0	0.024294670846395
YDR020C	0	1	0.024294670846395
YMR201C	0	0	0.024275646045419
YNR056C	0	0	0.0242566510172144
YOR096W	0	0	0.0242376856919468
YKL117W	0	0	0.02421875
YIL121W	0	0	0.024199843871975
YLR074C	0	0	0.0241809672386895
YLR215C	0	0	0.0241621200311769
YJL124C	0	0	0.0241433021806854
YCR102C	0	0	0.024124513618677
YJL208C	0	0	0.0241057542768274
YOR236W	0	0	0.0240870240870241
YNL121C	0	0	0.0240683229813665
YDL160C	0	0	0.0240496508921645
YOR145C	0	0	0.024031007751938
YPL086C	0	0	0.024012393493416
YOR101W	0	0	0.0239938080495356
YOR340C	0	0	0.0239752513534416
YLR183C	0	0	0.0239567233384853
YLR344W	0	0	0.0239382239382239
YGR063C	0	0	0.0239197530864198
YML058W	0	0	0.0239013107170393
YBR092C	0	0	0.0238828967642527
YOL093W	0	0	0.0238645111624326
YBL006C	0	0	0.0238461538461538
YNL149C	0	0	0.0238278247501922
YJL047C	0	0	0.0238095238095238
YPL245W	0	1	0.0238095238095238
YKL094W	0	1	0.0238095238095238
YAR050W	0	0	0.0237912509593246
YOR262W	0	1	0.0237912509593246
YDR451C	0	0	0.0237730061349693
YOR025W	0	0	0.0237547892720306
YDR259C	0	0	0.0237366003062787
YLR214W	0	0	0.0237184391736802
YLR059C	0	0	0.0237003058103976
YOL125W	0	0	0.0236822001527884
YNL010W	0	1	0.0236822001527884
YBL058W	0	0	0.0236641221374046
YCR048W	0	0	0.0236460717009916
YFR050C	0	0	0.0236280487804878
YBL045C	0	0	0.0236100533130236
YBL001C	0	0	0.0235920852359209
YML001W	0	0	0.023574144486692
YBR130C	0	0	0.0235562310030395
YJL197W	0	1	0.0235562310030395
YDR410C	0	0	0.023538344722855
YBL014C	0	0	0.0235204855842185
YOR067C	0	0	0.023502653525398
YMR130W	0	1	0.023502653525398
YNL186W	0	0	0.0234848484848485
YBR164C	0	0	0.0234670704012112
YBR016W	0	0	0.0234493192133132
YAL037W	0	1	0.0234493192133132
YLR387C	0	1	0.0234493192133132
YKR081C	0	0	0.0234315948601663
YGL078C	0	0	0.0234138972809668
YMR259C	0	1	0.0234138972809668
YOR362C	0	0	0.0233962264150943
YNL001W	0	0	0.0233785822021116
YBL017C	0	0	0.0233609645817634
YPR165W	0	0	0.0233433734939759
YLR377C	0	0	0.0233258088788563
YGR207C	0	1	0.0233258088788563
YOR143C	0	0	0.0233082706766917
YIL010W	0	0	0.0232907588279489
YBL035C	0	0	0.0232732732732733
YPL262W	0	0	0.0232558139534884
YPL108W	0	1	0.0232558139534884
YER133W	0	0	0.0232383808095952
YAL049C	0	1	0.0232383808095952
YBR084C-A	0	0	0.0232209737827715
YBL018C	0	0	0.0232035928143713
YGL016W	0	0	0.0231862378459237
YBR021W	0	0	0.023168908819133
YPL079W	0	0	0.0231516056758775
YCR036W	0	0	0.023134328358209
YGR020C	0	0	0.023117076808352
YPL095C	0	0	0.0230998509687034
YDR156W	0	0	0.0230826507818317
YKR086W	0	0	0.0230654761904762
YPR186C	0	0	0.0230483271375465
YJR063W	0	0	0.0230312035661218
YER104W	0	0	0.0230141054194506
YLR316C	0	0	0.0229970326409496
YDL082W	0	0	0.0229799851742031
YGL147C	0	0	0.022962962962963
YGL195W	0	0	0.0229459659511473
YLR022C	0	0	0.0229289940828402
YLR384C	0	0	0.0229120473022912
YLL039C	0	0	0.0228951255539143
YDL208W	0	0	0.0228782287822878
YIL008W	0	0	0.0228613569321534
YIR042C	0	1	0.0228613569321534
YLL048C	0	0	0.0228445099484156
YOR281C	0	0	0.0228276877761414
YMR037C	0	0	0.0228108903605592
YKL175W	0	0	0.0227941176470588
YNL110C	0	0	0.0227773695811903
YBL056W	0	0	0.0227606461086637
YPL211W	0	0	0.0227439471753485
YOR253W	0	0	0.0227272727272727
YER068W	0	0	0.0227106227106227
YBL040C	0	0	0.0226939970717423
YBR080C	0	0	0.0226773957571324
YBR069C	0	0	0.0226608187134503
YCR090C	0	1	0.0226608187134503
YGL174W	0	0	0.0226442658875091
YMR230W	0	0	0.0226277372262774
YBR153W	0	0	0.0226112326768782
YKL156W	0	0	0.0225947521865889
YPL143W	0	0	0.0225782957028405
YAL061W	0	1	0.0225782957028405
YDL144C	0	1	0.0225782957028405
YJL041W	0	0	0.0225618631732169
YBR040W	0	0	0.0225454545454545
YGR105W	0	0	0.0225290697674419
YDR080W	0	0	0.0225127087872186
YAR068W	0	1	0.0225127087872186
YOL155C	0	0	0.0224963715529753
YBR030W	0	0	0.0224800580130529
YLR065C	0	1	0.0224800580130529
YBR142W	0	0	0.022463768115942
YDR471W	0	0	0.0224475018102824
YIL018W	0	0	0.0224312590448625
YER157W	0	0	0.0224150397686189
YNR021W	0	1	0.0224150397686189
YDR414C	0	0	0.0223988439306358
YJL173C	0	0	0.0223826714801444
YBL051C	0	0	0.0223665223665224
YDR148C	0	0	0.0223503965392934
YPL181W	0	0	0.0223342939481268
YDR480W	0	0	0.0223182145428366
YGL076C	0	0	0.0223021582733813
YOR342C	0	1	0.0223021582733813
YGR125W	0	1	0.0223021582733813
YJR097W	0	0	0.0222861250898634
YML115C	0	0	0.0222701149425287
YGL031C	0	0	0.022254127781766
YNR041C	0	0	0.0222381635581062
YNL097C	0	0	0.0222222222222222
YGR103W	0	0	0.0222063037249284
YOR187W	0	0	0.0221904080171797
YOR326W	0	0	0.0221745350500715
YNL119W	0	0	0.0221586847748392
YMR128W	0	0	0.0221428571428571
YOR007C	0	0	0.0221270521056388
YER114C	0	0	0.0221112696148359
YGL115W	0	0	0.0220955096222381
YFL056C	0	0	0.0220797720797721
YBR102C	0	0	0.0220640569395018
YBL015W	0	0	0.0220483641536273
YBL019W	0	0	0.0220326936744847
YDL227C	0	0	0.0220170454545455
YPL228W	0	0	0.0220014194464159
YBR083W	0	0	0.0219858156028369
YML079W	0	1	0.0219858156028369
YMR123W	0	0	0.0219702338766832
YFL018C	0	0	0.0219546742209632
YML096W	0	1	0.0219546742209632
YNR029C	0	1	0.0219546742209632
YDR060W	0	0	0.0219391365888181
YBR044C	0	0	0.0219236209335219
YBR020W	0	0	0.0219081272084806
YGR257C	0	0	0.0218926553672316
YBL021C	0	0	0.0218772053634439
YAR028W	0	1	0.0218772053634439
YPR017C	0	0	0.0218617771509168
YGR284C	0	0	0.02184637068358
YPL244C	0	0	0.021830985915493
YHR195W	0	0	0.0218156228008445
YJL210W	0	0	0.0218002812939522
YBR171W	0	0	0.0217849613492621
YLR143W	0	1	0.0217849613492621
YBR187W	0	1	0.0217849613492621
YGR253C	0	0	0.0217696629213483
YMR288W	0	0	0.0217543859649123
YDR305C	0	0	0.0217391304347826
YMR167W	0	0	0.0217238962859145
YIL114C	0	0	0.0217086834733894
YMR238W	0	0	0.0216934919524143
YMR093W	0	0	0.0216783216783217
YNL287W	0	0	0.0216631726065688
YMR195W	0	1	0.0216631726065688
YGL236C	0	0	0.0216480446927374
YLR409C	0	0	0.0216329378925331
YAR027W	0	1	0.0216329378925331
YDR302W	0	0	0.0216178521617852
YBL052C	0	0	0.021602787456446
YOR332W	0	0	0.0215877437325905
YDR463W	0	0	0.0215727209464161
YDR140W	0	0	0.021557719054242
YGL154C	0	0	0.0215427380125087
YBL037W	0	0	0.0215277777777778
YLL045C	0	0	0.0215128383067314
YJL069C	0	0	0.021497919556172
YBR058C	0	0	0.0214830214830215
YML010W	0	0	0.0214681440443213
YBR244W	0	0	0.0214532871972318
YGL103W	0	0	0.0214384508990318
YER099C	0	0	0.0214236351071182
YNR067C	0	0	0.0214088397790055
YOR039W	0	0	0.0213940648723257
YBR135W	0	0	0.0213793103448276
YOR196C	0	0	0.0213645761543763
YLR304C	0	0	0.0213498622589532
YPL063W	0	0	0.0213351686166552
YML105C	0	0	0.0213204951856946
YGR282C	0	0	0.0213058419243986
YLR262C	0	0	0.0212912087912088
YBR039W	0	0	0.0212765957446809
YBR110W	0	0	0.0212620027434842
YAL064W	0	1	0.0212620027434842
YJL127C	0	0	0.0212474297464016
YLL029W	0	1	0.0212474297464016
YIL069C	0	0	0.0212328767123288
YDL166C	0	0	0.0212183436002738
YGR272C	0	0	0.021203830369357
YGR082W	0	0	0.0211893369788107
YML127W	0	0	0.0211748633879781
YBR004C	0	0	0.021160409556314
YNL180C	0	0	0.0211459754433834
YHR094C	0	0	0.0211315610088616
YIR003W	0	1	0.0211315610088616
YFL057C	0	0	0.0211171662125341
YER064C	0	0	0.0211027910142954
YDL060W	0	0	0.0210884353741497
YLR158C	0	0	0.0210740992522094
YGL111W	0	0	0.0210597826086957
YCR002C	0	0	0.0210454854039375
YBR234C	0	0	0.0210312075983718
YDR425W	0	0	0.0210169491525424
YCR052W	0	0	0.0210027100271003
YOL130W	0	0	0.020988490182803
YDR404C	0	0	0.0209742895805142
YJR132W	0	0	0.0209601081812035
YML108W	0	1	0.0209601081812035
YNL077W	0	1	0.0209601081812035
YER063W	0	0	0.0209459459459459
YJR041C	0	0	0.0209318028359217
YDR306C	0	0	0.0209176788124157
YNL052W	0	0	0.0209035738368173
YAR020C	0	1	0.0209035738368173
YBL025W	0	0	0.0208894878706199
YNL132W	0	0	0.0208754208754209
YBL046W	0	0	0.0208613728129206
YBR087W	0	0	0.0208473436449227
YOL030W	0	1	0.0208473436449227
YCR077C	0	0	0.0208333333333333
YCR065W	0	0	0.0208193418401612
YOR369C	0	0	0.0208053691275168
YPR072W	0	0	0.0207914151576123
YDL112W	0	0	0.0207774798927614
YOR153W	0	0	0.0207635632953784
YEL013W	0	0	0.0207496653279786
YPL240C	0	0	0.0207357859531773
YLR268W	0	0	0.0207219251336898
YAR029W	0	1	0.0207219251336898
YEL017C-A	0	0	0.0207080828323313
YDR440W	0	0	0.020694259012016
YKL205W	0	0	0.0206804536357572
YGR037C	0	0	0.0206666666666667
YBL079W	0	0	0.0206528980679547
YGR010W	0	0	0.0206391478029294
YER161C	0	0	0.0206254158349967
YLR126C	0	0	0.0206117021276596
YOR182C	0	0	0.0205980066445183
YJL011C	0	0	0.0205843293492696
YML092C	0	0	0.0205706702057067
YAR023C	0	1	0.0205706702057067
YBL034C	0	0	0.0205570291777188
YOR006C	0	1	0.0205570291777188
YMR212C	0	0	0.0205434062292909
YPL101W	0	0	0.0205298013245033
YBL047C	0	0	0.0205162144275314
YNL031C	0	0	0.0205026455026455
YDR223W	0	0	0.0204890945142102
YNL042W	0	0	0.0204755614266843
YDR266C	0	1	0.0204755614266843
YDL047W	0	0	0.0204620462046205
YPL058C	0	0	0.0204485488126649
YBR129C	0	0	0.020435069215557
YBR101C	0	0	0.0204216073781291
YNL246W	0	0	0.0204081632653061
YKL099C	0	0	0.0203947368421053
YBL069W	0	0	0.0203813280736358
YJR048W	0	0	0.0203679369250986
YPL010W	0	0	0.0203545633617859
YIL022W	0	0	0.0203412073490814
YBR060C	0	0	0.020327868852459
YDR138W	0	0	0.0203145478374836
YBR096W	0	1	0.0203145478374836
YEL015W	0	0	0.0203012442698101
YAR064W	0	1	0.0203012442698101
YCR024C-A	0	0	0.0202879581151832
YKR056W	0	0	0.0202746893394375
YHR053C	0	0	0.0202614379084967
YLR421C	0	0	0.0202482037883736
YDL136W	0	0	0.0202349869451697
YDL053C	0	1	0.0202349869451697
YGR121C	0	0	0.020221787345075
YJR089W	0	0	0.0202086049543677
YDL051W	0	0	0.0201954397394137
YDR261C	0	0	0.0201822916666667
YGL139W	0	0	0.0201691607026675
YMR226C	0	0	0.0201560468140442
YPL210C	0	0	0.0201429499675114
YBR067C	0	0	0.0201298701298701
YER115C	0	0	0.0201168072680078
YBR114W	0	0	0.0201037613488975
YDR111C	0	1	0.0201037613488975
YBR073W	0	0	0.0200907323395982
YLR084C	0	0	0.0200777202072539
YPR046W	0	0	0.0200647249190939
YGR136W	0	1	0.0200647249190939
YGL241W	0	0	0.0200517464424321
YLR403W	0	0	0.0200387847446671
YLR413W	0	1	0.0200387847446671
YDR132C	0	1	0.0200387847446671
YHL003C	0	0	0.0200258397932817
YBR125C	0	1	0.0200258397932817
YNR017W	0	0	0.0200129115558425
YDL184C	0	0	0.02
YDR083W	0	0	0.0199871050934881
YKL201C	0	0	0.0199742268041237
YDR459C	0	0	0.0199613650998068
YKL149C	0	0	0.0199485199485199
YBL093C	0	0	0.019935691318328
YBR154C	0	0	0.0199228791773779
YBL010C	0	1	0.0199228791773779
YOR127W	0	0	0.0199100834938985
YBL063W	0	0	0.0198973042362003
YOL165C	0	0	0.0198845413726748
YBL097W	0	0	0.0198717948717949
YLR157C	0	0	0.019859064702114
YJL109C	0	0	0.0198463508322663
YMR237W	0	0	0.0198336532309661
YBL078C	0	0	0.0198209718670077
YGL127C	0	0	0.0198083067092652
YDR190C	0	0	0.0197956577266922
YLR405W	0	0	0.0197830248883216
YIL033C	0	0	0.0197704081632653
YPL235W	0	0	0.0197578075207138
YLR367W	0	0	0.0197452229299363
YER083C	0	0	0.0197326543602801
YER094C	0	0	0.0197201017811705
YNL227C	0	0	0.0197075651621106
YJR084W	0	0	0.0196950444726811
YDL167C	0	0	0.0196825396825397
YCR051W	0	1	0.0196825396825397
YJL090C	0	0	0.0196700507614213
YER125W	0	0	0.0196575776791376
YEL047C	0	0	0.0196451204055767
YBL064C	0	0	0.019632678910703
YCL059C	0	0	0.019620253164557
YBL038W	0	0	0.0196078431372549
YGR229C	0	0	0.0195954487989886
YNL259C	0	0	0.0195830701200253
YMR092C	0	0	0.0195707070707071
YLR314C	0	0	0.0195583596214511
YKL069W	0	1	0.0195583596214511
YCL005W	0	1	0.0195583596214511
YDR361C	0	0	0.0195460277427491
YBR041W	0	0	0.019533711405167
YLR435W	0	0	0.0195214105793451
YPR172W	0	1	0.0195214105793451
YHR113W	0	0	0.0195091252359975
YIL023C	0	0	0.0194968553459119
YBL029W	0	1	0.0194968553459119
YDR524C	0	0	0.0194846008799497
YGL120C	0	0	0.0194723618090452
YLR222C	0	0	0.0194601381042059
YDL213C	0	0	0.0194479297365119
YLR160C	0	0	0.019435736677116
YDL230W	0	0	0.0194235588972431
YPR002W	0	0	0.0194113963681904
YER093C	0	0	0.0193992490613267
YMR067C	0	0	0.0193871169480926
YCR060W	0	0	0.019375
YBR288C	0	0	0.0193628981886321
YBR002C	0	0	0.0193508114856429
YPL163C	0	0	0.0193387398627573
YHL007C	0	0	0.0193266832917706
YGL137W	0	0	0.0193146417445483
YBL075C	0	0	0.0193026151930262
YJR056C	0	1	0.0193026151930262
YBR207W	0	0	0.0192906036092097
YLR028C	0	0	0.0192786069651741
YER146W	0	0	0.019266625233064
YDR540C	0	1	0.019266625233064
YNL308C	0	0	0.0192546583850932
YMR088C	0	0	0.0192427063935444
YOR234C	0	0	0.0192307692307692
YLR113W	0	0	0.0192188468691878
YER141W	0	0	0.0192069392812887
YPR190C	0	0	0.0191950464396285
YPR009W	0	0	0.0191831683168317
YER102W	0	0	0.0191713048855906
YOR142W	0	0	0.019159456118665
YBR006W	0	0	0.019147621988882
YGR078C	0	0	0.0191358024691358
YBL067C	0	1	0.0191358024691358
YNL245C	0	0	0.0191239975323874
YGR058W	0	1	0.0191239975323874
YHR097C	0	1	0.0191239975323874
YDL139C	0	1	0.0191239975323874
YBR047W	0	1	0.0191239975323874
YLL035W	0	0	0.0191122071516646
YER082C	0	0	0.0191004313000616
YOR283W	0	1	0.0191004313000616
YPL012W	0	0	0.0190886699507389
YOR327C	0	0	0.0190769230769231
YER151C	0	0	0.0190651906519065
YBL084C	0	0	0.0190534726490473
YNL153C	0	0	0.019041769041769
YBL057C	0	0	0.0190300798035605
YDR499W	0	0	0.0190184049079755
YBR036C	0	0	0.0190067443286327
YMR036C	0	0	0.0189950980392157
YJL026W	0	0	0.0189834660134721
YMR002W	0	1	0.0189834660134721
YJR067C	0	1	0.0189834660134721
YDL103C	0	0	0.0189718482252142
YCL034W	0	0	0.018960244648318
YBL106C	0	0	0.0189486552567237
YJL052W	0	0	0.0189370800244349
YNL288W	0	0	0.0189255189255189
YLR419W	0	1	0.0189255189255189
YGR034W	0	0	0.0189139719341062
YLR363W-A	0	1	0.0189139719341062
YNL040W	0	1	0.0189139719341062
YGL130W	0	0	0.0189024390243902
YOR061W	0	0	0.0188909201706277
YKR062W	0	0	0.0188794153471376
YNL263C	0	0	0.0188679245283019
YGR178C	0	0	0.0188564476885645
YHR178W	0	0	0.0188449848024316
YBR001C	0	0	0.0188335358444714
YBR181C	0	0	0.0188221007893139
YBR007C	0	1	0.0188221007893139
YDL178W	0	0	0.0188106796116505
YMR209C	0	1	0.0188106796116505
YPL146C	0	0	0.0187992722862341
YCR020C-A	0	0	0.0187878787878788
YPL036W	0	0	0.0187764990914597
YLR129W	0	0	0.0187651331719128
YKL104C	0	0	0.0187537810042347
YBL080C	0	0	0.0187424425634825
YOR148C	0	0	0.0187311178247734
YBR018C	0	0	0.018719806763285
YBL090W	0	0	0.0187085093542547
YPR161C	0	0	0.0186972255729795
YBL089W	0	0	0.0186859553948162
YBL088C	0	0	0.0186746987951807
YER118C	0	0	0.0186634557495485
YPL093W	0	0	0.0186522262334537
YNL190W	0	0	0.0186410102224895
YER005W	0	0	0.0186298076923077
YDR280W	0	0	0.0186186186186186
YGL048C	0	0	0.0186074429771909
YHL030W	0	0	0.0185962807438512
YHR069C	0	0	0.0185851318944844
YBL085W	0	0	0.018573996405033
YMR242C	0	0	0.018562874251497
YDL007W	0	0	0.0185517654099342
YNL264C	0	0	0.0185406698564593
YHL013C	0	1	0.0185406698564593
YIL016W	0	0	0.0185295875672445
YBL031W	0	1	0.0185295875672445
YGL021W	0	0	0.0185185185185185
YOR027W	0	0	0.0185074626865672
YBR070C	0	0	0.0184964200477327
YDL141W	0	0	0.0184853905784138
YPL053C	0	0	0.0184743742550656
YHR167W	0	0	0.0184633710541989
YGR276C	0	0	0.018452380952381
YBR026C	0	0	0.0184414039262344
YBL081W	0	1	0.0184414039262344
YJR135C	0	0	0.0184304399524376
YBR028C	0	1	0.0184304399524376
YPL030W	0	1	0.0184304399524376
YBR019C	0	0	0.0184194890077243
YPR065W	0	0	0.0184085510688836
YLR272C	0	0	0.0183976261127596
YIL083C	0	0	0.0183867141162515
YKL004W	0	0	0.018375815056313
YNL002C	0	0	0.0183649289099526
YMR027W	0	1	0.0183649289099526
YPL218W	0	0	0.0183540556542333
YGR173W	0	1	0.0183540556542333
YBR182C	0	0	0.0183431952662722
YBR103W	0	0	0.0183323477232407
YNL138W	0	0	0.0183215130023641
YBR170C	0	0	0.0183106910809214
YBR082C	0	0	0.0182998819362456
YBR003W	0	0	0.0182890855457227
YGR014W	0	0	0.0182783018867925
YNL299W	0	0	0.0182675309369476
YFL026W	0	0	0.0182567726737338
YDL174C	0	0	0.0182460270747499
YNL075W	0	0	0.0182352941176471
YNL056W	0	1	0.0182352941176471
YPL055C	0	0	0.0182245737801293
YNR059W	0	0	0.018213866039953
YDR194C	0	0	0.0182031708749266
YER012W	0	0	0.0181924882629108
YNR032W	0	0	0.0181818181818182
YER143W	0	0	0.0181711606096131
YKR101W	0	0	0.0181605155243117
YOR002W	0	0	0.0181498829039813
YKL178C	0	0	0.0181392627267408
YBL049W	0	1	0.0181392627267408
YHR062C	0	0	0.0181286549707602
YBR022W	0	0	0.0181180596142607
YNL272C	0	0	0.018107476635514
YEL050C	0	0	0.018096906012843
YHR197W	0	0	0.0180863477246208
YJL148W	0	0	0.0180758017492711
YML063W	0	0	0.0180652680652681
YCR072C	0	0	0.0180547466511357
YDL063C	0	0	0.0180442374854482
YIL150C	0	0	0.0180337405468296
YMR039C	0	0	0.0180232558139535
YPL227C	0	0	0.0180127832655433
YNL131W	0	0	0.0180023228803717
YLR237W	0	0	0.0179918746372606
YHR188C	0	0	0.0179814385150812
YGL200C	0	0	0.0179710144927536
YHR152W	0	0	0.0179606025492468
YKL046C	0	0	0.0179502026635785
YJL159W	0	0	0.0179398148148148
YNL123W	0	0	0.0179294389820706
YDR092W	0	0	0.0179190751445087
YOR098C	0	0	0.0179087232813403
YIL138C	0	0	0.0178983833718245
YPR152C	0	1	0.0178983833718245
YOR339C	0	0	0.0178880553952683
YOR258W	0	1	0.0178880553952683
YBL044W	0	1	0.0178880553952683
YML095C	0	0	0.0178777393310265
YPL043W	0	0	0.0178674351585014
YMR290C	0	0	0.0178571428571429
YGL043W	0	0	0.0178468624064479
YGL122C	0	0	0.0178365937859609
YGR152C	0	0	0.0178263369752731
YOL151W	0	0	0.017816091954023
YNR051C	0	0	0.0178058587018955
YPL266W	0	0	0.0177956371986223
YKL154W	0	0	0.0177854274239816
YCL036W	0	1	0.0177854274239816
YCR057C	0	0	0.0177752293577982
YLR335W	0	0	0.0177650429799427
YDR054C	0	0	0.0177548682703322
YDR287W	0	0	0.0177447052089296
YPL204W	0	0	0.0177345537757437
YMR269W	0	0	0.017724413950829
YOR001W	0	0	0.0177142857142857
YDL078C	0	0	0.0177041690462593
YBL060W	0	1	0.0177041690462593
YJR035W	0	0	0.0176940639269406
YBR286W	0	0	0.0176839703365659
YOR172W	0	0	0.0176738882554162
YMR271C	0	0	0.0176638176638177
YHR148W	0	0	0.0176537585421412
YJR046W	0	0	0.0176437108708025
YDL129W	0	1	0.0176437108708025
YBR297W	0	0	0.0176336746302617
YNR054C	0	0	0.0176236498010233
YBR160W	0	0	0.0176136363636364
YIR032C	0	0	0.0176036342986939
YMR229C	0	0	0.0175936435868331
YJL089W	0	0	0.0175836642087351
YGR198W	0	0	0.0175736961451247
YGL089C	0	0	0.0175637393767705
YOL068C	0	0	0.0175537938844847
YGL210W	0	0	0.0175438596491228
YHR150W	0	0	0.0175339366515837
YKL051W	0	0	0.0175240248728095
YLL011W	0	0	0.0175141242937853
YLR114C	0	0	0.0175042348955392
YBR037C	0	0	0.0174943566591422
YDR121W	0	0	0.0174844895657078
YCR004C	0	1	0.0174844895657078
YDR146C	0	0	0.0174746335963923
YOR077W	0	1	0.0174746335963923
YBR208C	0	0	0.0174647887323944
YMR047C	0	0	0.017454954954955
YBL059W	0	1	0.017454954954955
YBL066C	0	1	0.017454954954955
YBR155W	0	0	0.0174451322453573
YNL164C	0	0	0.0174353205849269
YGL172W	0	0	0.0174255199550309
YPR029C	0	0	0.0174157303370787
YLL056C	0	0	0.0174059517125211
YLR083C	0	1	0.0174059517125211
YBR059C	0	0	0.0173961840628507
YCL014W	0	0	0.0173864273696018
[truncated: 3,790 more rows]
