# Supplementary material for: Computationally Driven, Quantitative Experiments Discover Genes Required for Mitochondrial Biogenesis
Source: PLoS Genet. 2009 Mar 20;5(3):e1000407. doi: 10.1371/journal.pgen.1000407 (PMC2648979; doi:10.1371/journal.pgen.1000407)
Supplement: Dataset S2 — Top 100 novel ensemble predictions for additional yeast biological processes. A zip file containing 387 tab-delimited text files of the ensemble predictions for the indicated Gene Ontology Biological Process Term. (21.70 MB GZ) [file pgen.1000407.s013.gz › GO_0000122.txt]

ORF	AnnotatedToTerm?	Uncharacterized_04152007?	Precision
YDR311W	1	0	1.0
YER171W	1	0	1.0
YPL138C	0	0	0.666666666666667
YDR477W	0	0	0.666666666666667
YPR056W	1	0	0.666666666666667
YNL236W	0	0	0.666666666666667
YPL042C	1	0	0.666666666666667
YPR025C	1	0	0.666666666666667
YER161C	1	0	0.666666666666667
YDR123C	0	0	0.6
YMR263W	0	0	0.583333333333333
YDR460W	1	0	0.583333333333333
YDL005C	0	0	0.583333333333333
YBR112C	0	0	0.583333333333333
YLR005W	1	0	0.583333333333333
YDL108W	0	0	0.583333333333333
YLR182W	0	0	0.583333333333333
YKL005C	1	0	0.583333333333333
YDR443C	1	0	0.583333333333333
YCR084C	0	0	0.583333333333333
YNL025C	1	0	0.583333333333333
YOL004W	1	0	0.583333333333333
YCR093W	1	0	0.583333333333333
YGL035C	1	0	0.583333333333333
YGR252W	0	0	0.576923076923077
YNL330C	1	0	0.576923076923077
YPL055C	0	0	0.571428571428571
YCR081W	1	0	0.571428571428571
YDL076C	0	0	0.551724137931034
YGL244W	0	0	0.533333333333333
YLR418C	0	0	0.516129032258065
YAL021C	0	0	0.5
YGR104C	0	0	0.484848484848485
YDR228C	0	0	0.470588235294118
YIL084C	0	0	0.463414634146341
YDR289C	0	0	0.463414634146341
YNL097C	0	0	0.463414634146341
YIL038C	0	0	0.463414634146341
YER169W	1	0	0.463414634146341
YLR417W	1	0	0.463414634146341
YLR055C	1	0	0.463414634146341
YDR392W	0	0	0.452380952380952
YER022W	0	0	0.441860465116279
YLR224W	0	0	0.431818181818182
YOL051W	0	0	0.425531914893617
YMR043W	0	0	0.425531914893617
YDR028C	1	0	0.425531914893617
YGR274C	0	0	0.416666666666667
YBL103C	0	0	0.408163265306122
YNR052C	0	0	0.4
YGR258C	0	0	0.392156862745098
YGL043W	0	0	0.384615384615385
YER148W	0	0	0.377358490566038
YOR123C	0	0	0.37037037037037
YBL093C	0	0	0.368421052631579
YER164W	0	0	0.368421052631579
YPL002C	1	0	0.368421052631579
YPR070W	0	0	0.362068965517241
YDR207C	0	0	0.360655737704918
YDR485C	0	0	0.360655737704918
YPL122C	1	0	0.360655737704918
YPL181W	0	0	0.354838709677419
YDL140C	0	0	0.349206349206349
YER068W	0	0	0.34375
YML010W	0	0	0.342857142857143
YOL068C	0	0	0.342857142857143
YMR077C	0	0	0.342857142857143
YDL013W	0	0	0.342857142857143
YLR176C	1	0	0.342857142857143
YHL027W	1	0	0.342857142857143
YGR186W	0	0	0.338028169014085
YPL026C	0	0	0.333333333333333
YAL013W	0	0	0.328947368421053
YBR105C	0	0	0.328947368421053
YMR172W	0	0	0.328947368421053
YHL026C	0	1	0.328947368421053
YIL143C	1	0	0.328947368421053
YOR046C	0	0	0.325
YER111C	0	0	0.325
YKR029C	0	0	0.325
YOR304W	1	0	0.325
YPL016W	0	0	0.320987654320988
YDR208W	0	0	0.317073170731707
YDR288W	0	0	0.313253012048193
YGL115W	0	0	0.30952380952381
YDR121W	0	0	0.305882352941176
YBR253W	0	0	0.302325581395349
YDR145W	0	0	0.298850574712644
YLR071C	0	0	0.295454545454545
YGL151W	0	0	0.293478260869565
YKL084W	0	0	0.293478260869565
YBR279W	0	0	0.293478260869565
YGL133W	1	0	0.293478260869565
YPL031C	0	0	0.290322580645161
YNL298W	0	0	0.287234042553192
YOR360C	0	0	0.284210526315789
YPL139C	0	0	0.28125
YKR101W	0	0	0.278350515463918
YHR094C	0	0	0.275510204081633
YOR244W	0	0	0.272727272727273
YGL194C	0	0	0.27
YAR003W	0	0	0.267326732673267
YML062C	0	0	0.264705882352941
YGR009C	0	0	0.262135922330097
YNL136W	0	0	0.259615384615385
YDR043C	0	0	0.257142857142857
YNL065W	0	0	0.254716981132075
YGR005C	0	0	0.252336448598131
YOL136C	0	0	0.252252252252252
YER133W	0	0	0.252252252252252
YHR119W	0	0	0.252252252252252
YBR095C	1	0	0.252252252252252
YPR072W	0	0	0.25
YDR473C	0	0	0.247787610619469
YDL047W	0	0	0.245614035087719
YOL135C	0	0	0.243478260869565
YKL028W	0	0	0.241379310344828
YKL139W	0	0	0.239316239316239
YDL048C	0	1	0.239316239316239
YDR176W	0	0	0.23728813559322
YMR075W	0	0	0.235294117647059
YDR163W	0	0	0.233870967741935
YDL065C	0	0	0.233870967741935
YNL054W	0	0	0.233870967741935
YDR079C-A	0	0	0.233870967741935
YOR140W	1	0	0.233870967741935
YGR134W	0	0	0.232
YML109W	0	0	0.230769230769231
YPR023C	0	0	0.230769230769231
YDR277C	0	0	0.230769230769231
YOR290C	0	0	0.230769230769231
YER028C	1	0	0.230769230769231
YNL107W	0	0	0.230769230769231
YDL099W	0	0	0.230769230769231
YDR227W	0	0	0.230769230769231
YDR448W	0	0	0.230769230769231
YCR033W	0	0	0.230769230769231
YMR273C	0	0	0.230769230769231
YDR463W	0	0	0.230769230769231
YLR025W	0	0	0.230769230769231
YJR102C	1	0	0.230769230769231
YGL207W	0	0	0.230769230769231
YDL002C	0	0	0.230769230769231
YLR113W	1	0	0.230769230769231
YMR030W	0	0	0.230769230769231
YDR088C	0	0	0.230769230769231
YHL020C	1	0	0.230769230769231
YBR081C	0	0	0.230769230769231
YMR070W	0	0	0.230769230769231
YBR245C	0	0	0.230769230769231
YJL168C	0	0	0.230769230769231
YJL115W	0	0	0.230769230769231
YPL248C	0	0	0.230769230769231
YDL165W	1	0	0.230769230769231
YPR156C	0	0	0.230769230769231
YKL182W	0	0	0.230769230769231
YER159C	1	0	0.230769230769231
YNL167C	1	0	0.230769230769231
YGR116W	0	0	0.229299363057325
YLR015W	0	0	0.227848101265823
YPL101W	0	0	0.226415094339623
YOL090W	0	0	0.225
YDR181C	0	0	0.22360248447205
YOL017W	0	0	0.222222222222222
YIL126W	0	0	0.220858895705521
YIL128W	0	0	0.219512195121951
YMR255W	0	0	0.218181818181818
YJL127C	0	0	0.216867469879518
YGL025C	0	0	0.215568862275449
YML032C	0	0	0.214285714285714
YMR037C	0	0	0.21301775147929
YBR049C	0	0	0.211764705882353
YPL049C	0	0	0.210526315789474
YDR191W	0	0	0.209302325581395
YBR198C	0	0	0.208092485549133
YOL072W	0	0	0.206896551724138
YOL006C	0	0	0.205714285714286
YMR044W	0	0	0.204545454545455
YDR150W	0	0	0.203389830508475
YOR194C	0	0	0.202247191011236
YCR042C	0	0	0.201117318435754
YDL074C	0	0	0.2
YKL020C	0	0	0.198924731182796
YKL032C	0	0	0.198924731182796
YER040W	0	0	0.198924731182796
YDR345C	0	0	0.198924731182796
YHR205W	0	0	0.198924731182796
YGL209W	1	0	0.198924731182796
YLR085C	0	0	0.197860962566845
YMR005W	0	0	0.196808510638298
YHR041C	0	0	0.195767195767196
YGR056W	0	0	0.194736842105263
YPL228W	0	0	0.193717277486911
YKR075C	0	1	0.193717277486911
YPR008W	0	0	0.192708333333333
YHR165C	0	0	0.191709844559585
YLR133W	0	0	0.190721649484536
YGL153W	0	0	0.18974358974359
YHR058C	0	0	0.188775510204082
YPL153C	0	0	0.187817258883249
YGL066W	0	0	0.186868686868687
YLR442C	0	0	0.185929648241206
YDR006C	0	0	0.185
YDR334W	0	0	0.18407960199005
YOL108C	0	0	0.183168316831683
YNL288W	0	0	0.182266009852217
YBR010W	0	0	0.181372549019608
YOR160W	0	0	0.180487804878049
YDR103W	0	0	0.179611650485437
YLR191W	0	0	0.178743961352657
YJL112W	0	0	0.177884615384615
YDR466W	0	0	0.177033492822967
YGL003C	0	0	0.176190476190476
YJL065C	0	0	0.175355450236967
YGL073W	0	0	0.174528301886792
YIL112W	0	0	0.173708920187793
YGL112C	0	0	0.172897196261682
YDR335W	0	0	0.172093023255814
YJR090C	0	0	0.171296296296296
YKL109W	0	0	0.170506912442396
YLR108C	0	1	0.170506912442396
YPL089C	0	0	0.169724770642202
YDR138W	0	0	0.168949771689498
YIL063C	0	0	0.168181818181818
YPL085W	0	0	0.167420814479638
YOR089C	0	0	0.166666666666667
YFL024C	0	0	0.165919282511211
YPL190C	0	0	0.165178571428571
YIL002C	0	0	0.164444444444444
YNL216W	0	0	0.163716814159292
YGL131C	0	1	0.163716814159292
YDR469W	0	0	0.162995594713656
YGR002C	0	0	0.162280701754386
YER093C	0	0	0.161572052401747
YNL250W	0	0	0.160869565217391
YKR023W	0	1	0.160869565217391
YIL035C	0	0	0.16017316017316
YPL256C	0	0	0.15948275862069
YLR116W	0	0	0.158798283261803
YHR090C	0	0	0.158119658119658
YML041C	0	0	0.157446808510638
YNR016C	0	0	0.156779661016949
YOR030W	0	0	0.156118143459916
YKL041W	0	0	0.15546218487395
YPL231W	0	0	0.154811715481172
YIR019C	0	0	0.154166666666667
YPL082C	0	0	0.153526970954357
YLR079W	0	0	0.152892561983471
YMR164C	0	0	0.152263374485597
YNL215W	0	1	0.152263374485597
YBR066C	0	0	0.151639344262295
YDR308C	0	0	0.151020408163265
YDR068W	0	1	0.151020408163265
YDR359C	0	0	0.150406504065041
YMR039C	0	0	0.149797570850202
YDR146C	0	0	0.149193548387097
YDL164C	0	0	0.14859437751004
YMR312W	0	0	0.148
YOL148C	0	0	0.147410358565737
YJL153C	0	0	0.146825396825397
YPL086C	0	0	0.146245059288538
YGR063C	0	0	0.145669291338583
YGL023C	0	0	0.145098039215686
YML069W	0	0	0.14453125
YOR372C	0	0	0.143968871595331
YLR094C	0	0	0.143410852713178
YMR227C	0	0	0.142857142857143
YIL053W	0	0	0.142307692307692
YIR002C	0	0	0.14176245210728
YER167W	0	0	0.141221374045802
YIR023W	0	0	0.140684410646388
YDL220C	0	0	0.140151515151515
YHR006W	0	0	0.139622641509434
YHR005C	0	0	0.139097744360902
YDL080C	0	0	0.138576779026217
YNL103W	0	0	0.138059701492537
YDR532C	0	0	0.137546468401487
YLR399C	0	0	0.137037037037037
YNR011C	0	0	0.136531365313653
YEL073C	0	1	0.136531365313653
YER116C	0	0	0.136029411764706
YGR270W	0	0	0.135531135531136
YGR157W	0	0	0.135036496350365
YMR277W	0	0	0.134545454545455
YHR067W	0	0	0.134057971014493
YLR223C	0	0	0.133574007220217
YGL163C	0	0	0.133093525179856
YJR133W	0	0	0.132616487455197
YDR497C	0	0	0.132142857142857
YOR172W	0	0	0.131672597864769
YER070W	0	0	0.131205673758865
YFR013W	0	0	0.130742049469965
YCR065W	0	0	0.130281690140845
YLR309C	0	0	0.129824561403509
YLR132C	0	0	0.129370629370629
YPR131C	0	0	0.128919860627178
YGL058W	0	0	0.128712871287129
YGL255W	0	0	0.128712871287129
YJL140W	0	0	0.128712871287129
YKR022C	0	0	0.128712871287129
YLR173W	0	1	0.128712871287129
YER026C	0	0	0.128712871287129
YFL013C	0	0	0.128712871287129
YLR082C	0	0	0.128712871287129
YMR311C	0	0	0.128712871287129
YOR353C	0	0	0.128712871287129
YNR023W	0	0	0.128712871287129
YBR103W	1	0	0.128712871287129
YPR052C	0	0	0.128712871287129
YPR178W	0	0	0.128712871287129
YNL199C	0	0	0.128712871287129
YDL006W	0	0	0.128712871287129
YDR173C	1	0	0.128712871287129
YJL176C	0	0	0.128289473684211
YHL025W	0	0	0.127868852459016
YOR257W	0	0	0.127450980392157
YOL145C	0	0	0.127035830618893
YGL019W	0	0	0.126623376623377
YNL130C	0	0	0.12621359223301
YBR089C-A	0	0	0.125806451612903
YNL135C	0	0	0.12540192926045
YPL084W	0	0	0.125
YDR221W	0	0	0.124600638977636
YNL030W	0	0	0.124203821656051
YMR179W	0	0	0.123809523809524
YLR357W	0	0	0.123417721518987
YER098W	0	0	0.123028391167192
YOR329C	0	0	0.122641509433962
YFR048W	0	0	0.122257053291536
YKR050W	0	0	0.121875
YFR037C	0	0	0.121495327102804
YHL009C	0	0	0.12111801242236
YMR219W	0	0	0.120743034055728
YJR134C	0	1	0.120743034055728
YPL133C	0	0	0.12037037037037
YDR159W	0	0	0.12
YLR131C	0	0	0.119631901840491
YDR099W	0	0	0.119402985074627
YDL088C	0	0	0.119402985074627
YPL159C	0	0	0.119402985074627
YLR006C	0	0	0.119402985074627
YJL123C	0	1	0.119402985074627
YJR105W	0	0	0.119402985074627
YLR103C	0	0	0.119402985074627
YJR052W	0	0	0.119402985074627
YDR217C	0	0	0.119402985074627
YJL110C	1	0	0.119402985074627
YGR271W	0	0	0.119047619047619
YOL130W	0	0	0.118694362017804
YDR409W	0	0	0.118343195266272
YBR029C	0	0	0.117994100294985
YLR170C	0	0	0.117647058823529
YOR308C	0	0	0.117302052785924
YMR284W	0	0	0.116959064327485
YHR164C	0	0	0.116618075801749
YBR289W	0	0	0.116477272727273
YOL116W	0	0	0.116477272727273
YLR273C	0	0	0.116477272727273
YGL130W	0	0	0.116477272727273
YPL065W	0	0	0.116477272727273
YOR038C	0	0	0.116477272727273
YOL089C	0	0	0.116477272727273
YPR168W	0	0	0.116477272727273
YKL112W	1	0	0.116477272727273
YOR275C	0	0	0.11614730878187
YGR170W	0	0	0.115819209039548
YER013W	0	0	0.115492957746479
YLR298C	0	0	0.115384615384615
YOR061W	0	0	0.115384615384615
YOL107W	0	1	0.115384615384615
YPL129W	0	0	0.115384615384615
YMR201C	0	0	0.115384615384615
YER173W	0	0	0.115384615384615
YJR074W	0	0	0.115384615384615
YDR167W	0	0	0.115384615384615
YML034W	0	0	0.115384615384615
YBR050C	1	0	0.115384615384615
YDR113C	0	0	0.115068493150685
YBR114W	0	0	0.114754098360656
YDR310C	0	0	0.114666666666667
YER047C	0	1	0.114666666666667
YIR010W	0	0	0.114666666666667
YPR162C	0	0	0.114666666666667
YBR177C	0	0	0.114666666666667
YLR274W	0	0	0.114666666666667
YDR104C	0	0	0.114666666666667
YGR149W	0	1	0.114666666666667
YMR021C	0	0	0.114666666666667
YER043C	0	0	0.114666666666667
YGR122W	1	0	0.114666666666667
YNL169C	0	0	0.11436170212766
YKR008W	0	0	0.114058355437666
YCR038C	0	0	0.113756613756614
YNL133C	0	0	0.113456464379947
YOL138C	0	0	0.113157894736842
YKR072C	0	0	0.112860892388451
YKL059C	0	0	0.112565445026178
YDR082W	0	0	0.112271540469974
YBR215W	0	0	0.111979166666667
YOL012C	0	0	0.111688311688312
YMR061W	0	0	0.11139896373057
YNR010W	0	0	0.111111111111111
YDL035C	0	0	0.110824742268041
YDL197C	0	0	0.110552763819095
YPR161C	0	0	0.110552763819095
YDR407C	0	0	0.110552763819095
YJR110W	0	0	0.110552763819095
YJL194W	0	0	0.110552763819095
YCL016C	0	0	0.110552763819095
YLR226W	0	0	0.110552763819095
YLR240W	0	0	0.110552763819095
YKL203C	0	0	0.110552763819095
YJR017C	1	0	0.110552763819095
YIL009C-A	0	0	0.110275689223058
YJR035W	0	0	0.11
YDR057W	0	0	0.109725685785536
YDL147W	0	0	0.109452736318408
YGL190C	0	0	0.109181141439206
YEL037C	0	0	0.108910891089109
YHR123W	0	0	0.108641975308642
YDL223C	0	0	0.108374384236453
YGL077C	0	0	0.108108108108108
YER105C	0	0	0.107843137254902
YNL091W	0	0	0.107579462102689
YMR053C	0	0	0.107317073170732
YOR357C	0	0	0.10705596107056
YDL028C	0	0	0.106796116504854
YOR110W	0	0	0.106537530266344
YNL158W	0	0	0.106280193236715
YNL234W	0	0	0.106024096385542
YGR040W	0	0	0.105769230769231
YJR008W	0	1	0.105769230769231
YDR420W	0	0	0.105515587529976
YFR046C	0	0	0.105263157894737
YCR040W	0	0	0.105011933174224
YGL095C	0	0	0.104761904761905
YBR212W	0	0	0.104513064133017
YBR131W	0	0	0.104265402843602
YGL122C	0	0	0.104018912529551
YJR082C	0	0	0.10377358490566
YDR303C	0	0	0.103529411764706
YDR096W	0	0	0.103286384976526
YBR123C	0	0	0.103044496487119
YNL044W	0	0	0.102803738317757
YAL011W	0	0	0.102564102564103
YKR095W	0	0	0.102325581395349
YDR153C	0	0	0.102088167053364
YAL056W	0	0	0.101851851851852
YCL067C	0	0	0.10161662817552
YPR086W	0	0	0.101382488479263
YDR080W	0	0	0.101149425287356
YOR174W	0	0	0.100917431192661
YPR141C	0	0	0.100686498855835
YDR027C	0	0	0.100456621004566
YJL047C	0	0	0.100227790432802
YOR259C	0	0	0.1
YNL161W	0	0	0.0997732426303855
YGL150C	0	0	0.0995475113122172
YPL187W	0	0	0.0993227990970655
YCL066W	0	0	0.0990990990990991
YDR143C	0	0	0.098876404494382
YLR455W	0	0	0.0986547085201794
YCR039C	0	0	0.0984340044742729
YPR104C	0	0	0.0982142857142857
YJR140C	0	0	0.0979955456570156
YMR078C	0	0	0.0977777777777778
YKL101W	0	0	0.0975609756097561
YER109C	0	0	0.0973451327433628
YNL271C	0	0	0.0971302428256071
YKL038W	0	0	0.0969162995594714
YOR279C	0	0	0.0967032967032967
YJR004C	0	0	0.0964912280701754
YJL056C	0	0	0.0962800875273523
YJL162C	0	1	0.0962800875273523
YPL167C	0	0	0.0960698689956332
YGR218W	0	0	0.0958605664488017
YGL071W	0	0	0.0956521739130435
YNL201C	0	0	0.0954446854663774
YNL051W	0	0	0.0952380952380952
YNL021W	0	0	0.0950323974082073
YER132C	0	0	0.0948275862068965
YBR195C	0	0	0.0946236559139785
YDR363W	0	0	0.0944206008583691
YBR136W	0	0	0.0942184154175589
YPL268W	0	0	0.094017094017094
YDR244W	0	0	0.093816631130064
YMR153W	0	0	0.0936170212765957
YNL180C	0	0	0.0934182590233546
YMR223W	0	0	0.0932203389830508
YGL013C	0	0	0.0930232558139535
YDR363W-A	0	0	0.0928270042194093
YEL018W	0	0	0.0926315789473684
YBR175W	0	0	0.092436974789916
YOR191W	0	0	0.0922431865828092
YBR237W	0	0	0.0921843687374749
YGL158W	0	0	0.0921843687374749
YNL098C	0	0	0.0921843687374749
YJL093C	0	0	0.0921843687374749
YOR249C	0	0	0.0921843687374749
YFR002W	0	0	0.0921843687374749
YPR101W	0	0	0.0921843687374749
YKR086W	0	0	0.0921843687374749
YLR023C	0	0	0.0921843687374749
YHR084W	0	0	0.0921843687374749
YPL166W	0	0	0.0921843687374749
YKL178C	0	0	0.0921843687374749
YGL089C	0	0	0.0921843687374749
YPR105C	0	0	0.0921843687374749
YJL005W	0	0	0.0921843687374749
YDL195W	0	0	0.0921843687374749
YDL239C	0	0	0.0921843687374749
YML027W	1	0	0.0921843687374749
YIL161W	0	1	0.0921843687374749
YJR066W	0	0	0.0921843687374749
YBR231C	0	0	0.0921843687374749
YBR274W	0	0	0.0921843687374749
YDR451C	1	0	0.0921843687374749
YPR022C	0	1	0.0921843687374749
YML058W	0	0	0.092
YMR216C	0	0	0.0918163672654691
YPL180W	0	0	0.0916334661354582
YCL061C	0	0	0.0914512922465209
YKR031C	0	0	0.0912698412698413
YOR075W	0	0	0.0910891089108911
YFL031W	0	0	0.0909090909090909
YER124C	0	0	0.0907297830374754
YGL252C	0	0	0.0905511811023622
YKL055C	0	0	0.0903732809430255
YHR166C	0	0	0.0901960784313725
YLR206W	0	0	0.0900195694716243
YDR369C	0	0	0.08984375
YML042W	0	0	0.0896686159844055
YLR107W	0	0	0.0894941634241245
YGR046W	0	0	0.0893203883495146
YDR202C	0	0	0.0891472868217054
YDR067C	0	1	0.0891472868217054
YOR212W	0	0	0.0889748549323017
YJL128C	0	0	0.0888030888030888
YPL202C	0	0	0.0886319845857418
YLR040C	0	1	0.0886319845857418
YMR137C	0	0	0.0884615384615385
YDR273W	0	0	0.0882917466410749
YBR073W	0	0	0.0881226053639847
YKR099W	0	0	0.0879541108986616
YDL207W	0	0	0.0877862595419847
YMR280C	0	0	0.0876190476190476
YER089C	0	0	0.0874524714828897
YDL235C	0	0	0.0872865275142315
YJL029C	0	0	0.0871212121212121
YLR288C	0	0	0.0869565217391304
YDR195W	0	0	0.0867924528301887
YIL036W	0	0	0.0866290018832392
YHR178W	0	0	0.0864661654135338
YKL124W	0	0	0.0863039399624766
YBL016W	0	0	0.0861423220973783
YDR315C	0	0	0.0860805860805861
YKL075C	0	0	0.0860805860805861
YKR002W	0	0	0.0860805860805861
YNL042W	0	0	0.0860805860805861
YER027C	0	0	0.0860805860805861
YPL047W	0	0	0.0860805860805861
YER016W	0	0	0.0860805860805861
YLR024C	0	0	0.0860805860805861
YNR047W	0	0	0.0860805860805861
YIL144W	0	0	0.0860805860805861
YGL178W	0	0	0.0860805860805861
YDR216W	1	0	0.0860805860805861
YDR379W	0	0	0.0859232175502742
YLR437C	0	1	0.0859232175502742
YGL124C	0	0	0.0857664233576642
YFR029W	0	0	0.0856102003642987
YML114C	0	0	0.0854545454545454
YER172C	0	0	0.0852994555353902
YDR336W	0	1	0.0852994555353902
YDR054C	0	0	0.0851449275362319
YNL251C	0	0	0.0849909584086799
YNL102W	0	0	0.0848375451263538
YHR036W	0	0	0.0846846846846847
YGR013W	0	0	0.0845323741007194
YNR034W	0	0	0.0843806104129264
YIL149C	0	0	0.0842293906810036
YKL012W	0	0	0.0842105263157895
YHR066W	0	0	0.0842105263157895
YML076C	0	0	0.0842105263157895
YJR089W	0	0	0.0842105263157895
YDL044C	0	0	0.0842105263157895
YDR155C	0	0	0.0842105263157895
YMR236W	0	0	0.0842105263157895
YML071C	0	0	0.0842105263157895
YHR102W	0	0	0.0842105263157895
YOR028C	0	0	0.0842105263157895
YLR138W	0	0	0.0842105263157895
YDR397C	1	0	0.0842105263157895
YOR025W	0	0	0.0840630472854641
YFL027C	0	0	0.0839160839160839
YLR377C	0	0	0.0837696335078534
YGL090W	0	0	0.0836236933797909
YFL009W	0	0	0.0834782608695652
YKL185W	0	0	0.0833333333333333
YML081W	0	1	0.0833333333333333
YKR036C	0	0	0.0831889081455806
YAL043C	0	0	0.0830449826989619
YHR099W	0	0	0.0829015544041451
YBL052C	0	0	0.0827586206896552
YMR232W	0	0	0.0826161790017212
YLR039C	0	0	0.0824742268041237
YBL084C	0	0	0.0823327615780446
YMR047C	0	0	0.0821917808219178
YJL092W	0	0	0.0820512820512821
YCR014C	0	0	0.0819112627986348
YGL093W	0	0	0.0817717206132879
YPR188C	0	0	0.0816326530612245
YOL063C	0	0	0.0814940577249576
YDR081C	0	0	0.0813559322033898
YGL014W	0	0	0.0812182741116751
YLR119W	0	0	0.0810810810810811
YDR439W	0	0	0.0809443507588533
YGR200C	0	0	0.0808080808080808
YJL106W	0	0	0.080672268907563
YLR033W	0	0	0.0805369127516778
YFL049W	0	0	0.0804020100502513
YHR200W	0	0	0.0802675585284281
YKL213C	0	0	0.0801335559265442
YOR261C	0	0	0.08
YBR036C	0	0	0.0798668885191348
YNL078W	0	0	0.079734219269103
YGL236C	0	0	0.0796019900497512
YJL089W	0	0	0.0794701986754967
YGR041W	0	0	0.0793388429752066
YOR179C	0	0	0.0792079207920792
YMR154C	0	0	0.0790774299835255
YKL072W	0	1	0.0790774299835255
YGL212W	0	0	0.0789473684210526
YMR086W	0	1	0.0789473684210526
YIR018W	0	0	0.0788177339901478
YKR100C	0	0	0.0786885245901639
YOR074C	0	0	0.0785597381342062
YKL095W	0	0	0.0784313725490196
YBR083W	0	0	0.0783034257748776
YJL116C	0	0	0.0781758957654723
YFR010W	0	0	0.0780487804878049
YKR103W	0	0	0.0779220779220779
YJR132W	0	0	0.0777957860615883
YMR240C	0	0	0.0776699029126214
YOR141C	0	1	0.0776699029126214
YPL045W	0	0	0.0775444264943457
YHR206W	0	0	0.0774193548387097
YDR293C	0	0	0.0772946859903382
YGL227W	0	0	0.0771704180064309
YDR160W	0	0	0.0770465489566613
YCR096C	0	1	0.0770465489566613
YJR011C	0	1	0.0770465489566613
YBR265W	0	0	0.0769230769230769
YJL203W	0	0	0.0768
YLR195C	0	0	0.0766773162939297
YGL164C	0	1	0.0766773162939297
YMR019W	0	1	0.0766773162939297
YMR275C	0	0	0.076555023923445
YOL054W	0	0	0.0764331210191083
YGR246C	0	0	0.0763116057233704
YBL037W	0	0	0.0761904761904762
YJL042W	0	0	0.0760697305863708
YLR362W	0	0	0.0759493670886076
YAL032C	0	0	0.0758293838862559
YDL225W	0	0	0.0757097791798107
YPR106W	0	1	0.0757097791798107
YJR073C	0	0	0.0755905511811024
YCR094W	0	0	0.0754716981132075
YLR286C	0	0	0.0753532182103611
YDL042C	0	0	0.0752351097178683
YAR007C	0	0	0.0751173708920188
YLR452C	0	0	0.075
YNL157W	0	1	0.075
YPL216W	0	1	0.075
YHL030W	0	0	0.0748829953198128
YDR499W	0	0	0.0747663551401869
YBR236C	0	0	0.0746951219512195
YDL101C	0	0	0.0746951219512195
YBL105C	0	0	0.0746951219512195
YIL095W	0	0	0.0746951219512195
YPL254W	0	0	0.0746951219512195
YAR018C	0	0	0.0746951219512195
YER129W	0	0	0.0746951219512195
YDR186C	0	1	0.0746951219512195
YAL034C	0	1	0.0746951219512195
YOR039W	0	0	0.0746951219512195
YML051W	0	0	0.0746951219512195
YJL143W	0	0	0.0746951219512195
YBR055C	0	0	0.0746951219512195
YDR356W	0	0	0.0746951219512195
YGR202C	0	0	0.0746951219512195
YDR464W	1	0	0.0746951219512195
YGR072W	0	0	0.0745814307458143
YDR169C	0	1	0.0745814307458143
YLR125W	0	1	0.0745814307458143
YLR386W	0	0	0.074468085106383
YPL006W	0	0	0.0743550834597876
YPR006C	0	0	0.0742424242424242
YFR034C	0	0	0.0741301059001513
YJR006W	0	0	0.0740181268882175
YOR001W	0	0	0.0739064856711916
YHR118C	0	0	0.0737951807228916
YHL002W	0	0	0.0736842105263158
YPL071C	0	1	0.0736842105263158
YEL036C	0	0	0.0735735735735736
YAL046C	0	1	0.0735735735735736
YGR117C	0	1	0.0735735735735736
YDL058W	0	0	0.0734632683658171
YGL237C	0	0	0.0733532934131736
YOR107W	0	0	0.0732436472346786
YHR077C	0	0	0.073134328358209
YCR089W	0	0	0.0730253353204173
YCR066W	0	0	0.0729166666666667
YNL273W	0	0	0.0728083209509658
YGL049C	0	0	0.072700296735905
YLR321C	0	0	0.0725925925925926
YML094W	0	0	0.0724852071005917
YDR301W	0	0	0.0723781388478582
YKL022C	0	0	0.0722713864306785
YLR106C	0	0	0.0721649484536082
YCL032W	0	0	0.0720588235294118
YPL008W	0	0	0.0719530102790015
YLR310C	0	0	0.0718475073313783
YGL028C	0	0	0.0717423133235725
YBR102C	0	0	0.0716374269005848
YOR127W	0	0	0.0715328467153285
YBR009C	0	0	0.0714285714285714
YBR059C	0	0	0.0713245997088792
YBR019C	0	0	0.0712209302325581
YDL017W	0	0	0.0711175616835994
YJR084W	0	0	0.0710144927536232
YDR421W	0	0	0.0709117221418234
YIL115C	0	0	0.0708092485549133
YIL122W	0	0	0.0707070707070707
YJL039C	0	0	0.0706051873198847
YLR451W	0	0	0.0705035971223022
YHR064C	0	0	0.0704022988505747
YGL174W	0	0	0.0703012912482066
YPR133C	0	0	0.0702005730659026
YLR336C	0	0	0.0701001430615164
YAL030W	0	0	0.07
YML053C	0	1	0.07
YGR092W	0	0	0.0699001426533524
YMR205C	0	0	0.0698005698005698
YKR001C	0	0	0.069701280227596
YNL139C	0	0	0.0696022727272727
YMR247C	0	0	0.0695035460992908
YOR017W	0	0	0.0694050991501416
YOR156C	0	0	0.0693069306930693
YOR211C	0	0	0.0692090395480226
YPR148C	0	1	0.0692090395480226
YMR204C	0	0	0.0691114245416079
YER162C	0	0	0.0690140845070423
YML007W	0	0	0.0689170182841069
YER118C	0	0	0.0688202247191011
YIL026C	0	0	0.0687237026647966
YOR338W	0	0	0.0686274509803922
YDR419W	0	0	0.0685314685314685
YKL054C	0	0	0.0684357541899441
YNL309W	0	0	0.0683403068340307
YFL008W	0	0	0.0682451253481894
YDL179W	0	0	0.0681502086230876
YLR219W	0	0	0.0680555555555555
YBR275C	0	0	0.0679611650485437
YOR208W	0	0	0.0678670360110803
YKL189W	0	0	0.0677731673582296
YIL090W	0	0	0.0676795580110497
YIL031W	0	0	0.0675862068965517
YNL082W	0	0	0.0674931129476584
YEL013W	0	0	0.0674002751031637
YJR005W	0	0	0.0673076923076923
YGL098W	0	0	0.0672153635116598
YOR138C	0	0	0.0671232876712329
YAL019W	0	0	0.06703146374829
YMR144W	0	1	0.06703146374829
YDL175C	0	0	0.0669398907103825
YFL047W	0	0	0.0668485675306958
YDR394W	0	0	0.0667574931880109
YLR373C	0	0	0.0666666666666667
YLR425W	0	0	0.0665760869565217
YBR179C	0	0	0.0664857530529172
YMR091C	0	0	0.0663956639566396
YOL078W	0	0	0.0663058186738836
YBL006C	0	0	0.0662162162162162
YML124C	0	0	0.0661268556005398
YLR347C	0	0	0.0660377358490566
YBR217W	0	0	0.0659488559892328
YDR034C	0	0	0.0658602150537634
YCL029C	0	0	0.0657718120805369
YOR060C	0	0	0.0656836461126005
YDR502C	0	0	0.0655957161981258
YMR065W	0	0	0.0655080213903743
YJL078C	0	1	0.0655080213903743
YHR167W	0	0	0.0654205607476635
YFL023W	0	0	0.0653333333333333
YJL154C	0	0	0.0652463382157124
YGL127C	0	0	0.0651595744680851
YOR144C	0	0	0.0650730411686587
YOL067C	0	0	0.0649867374005305
YOR267C	0	0	0.0649006622516556
YKL064W	0	0	0.0648148148148148
YJL030W	0	0	0.0647291941875826
YBR135W	0	0	0.0646437994722955
YML047C	0	0	0.0645586297760211
YPL240C	0	0	0.0644736842105263
YBL081W	0	1	0.0644736842105263
YDR457W	0	0	0.064388961892247
YDR137W	0	0	0.0643044619422572
YDR069C	0	0	0.0642201834862385
YGR003W	0	0	0.0641361256544503
YPR171W	0	0	0.0640522875816993
YPL151C	0	0	0.0639686684073107
YPL098C	0	0	0.0638852672750978
YER112W	0	0	0.0638020833333333
YGR184C	0	0	0.0637191157347204
YBL019W	0	0	0.0636363636363636
YMR125W	0	0	0.0635538261997406
YOR023C	0	0	0.0634715025906736
YBL074C	0	0	0.0633893919793014
YNL118C	0	0	0.0633074935400517
YJL170C	0	0	0.0632258064516129
YLR330W	0	0	0.0631443298969072
YPR018W	0	0	0.0630630630630631
YJR083C	0	0	0.0629820051413882
YMR076C	0	0	0.0629011553273428
YLR407W	0	1	0.0629011553273428
YDR507C	0	0	0.0628205128205128
YML098W	0	0	0.0627400768245839
YJL108C	0	0	0.0626598465473146
YMR224C	0	0	0.0625798212005109
YMR036C	0	0	0.0625
YLL024C	0	0	0.0624203821656051
YDR285W	0	0	0.0623409669211196
YBR278W	0	0	0.0622617534942821
YKL164C	0	0	0.0621827411167513
YPL194W	0	0	0.0621039290240811
YKL074C	0	0	0.0620253164556962
YPR175W	0	0	0.0619469026548673
YOR264W	0	1	0.0619469026548673
YIR009W	0	0	0.0618686868686869
YMR063W	0	0	0.0617906683480454
YNL039W	0	0	0.0617128463476071
YPL125W	0	0	0.0616352201257862
YOR151C	0	0	0.0615577889447236
YBR290W	0	0	0.0614805520702635
YBL046W	0	0	0.0614035087719298
YPR057W	0	0	0.0613266583229036
YOR070C	0	0	0.06125
YDR480W	0	0	0.0611735330836454
YLL022C	0	0	0.0610972568578554
YBR158W	0	0	0.0610211706102117
YHR073W	0	0	0.0609452736318408
YLR052W	0	0	0.0608695652173913
YPL161C	0	0	0.0607940446650124
YBL061C	0	0	0.0607187112763321
YNR031C	0	0	0.0606435643564356
YOR026W	0	0	0.0605686032138443
YMR100W	0	0	0.0604938271604938
YKR045C	0	1	0.0604938271604938
YIL015W	0	0	0.0604192355117139
YMR109W	0	0	0.0603448275862069
YLR335W	0	0	0.0602706027060271
YLR436C	0	0	0.0601965601965602
YLR248W	0	0	0.0601226993865031
YKL209C	0	0	0.0600490196078431
YMR072W	0	0	0.0599755201958384
YGL137W	0	0	0.0599022004889976
YOL020W	0	0	0.0598290598290598
YLR183C	0	0	0.0597560975609756
YBR108W	0	1	0.0597560975609756
YOR162C	0	0	0.0596833130328867
YDR196C	0	0	0.0596107055961071
YOR148C	0	0	0.0595382746051033
YDR461W	0	0	0.0594660194174757
YNL279W	0	0	0.0593939393939394
YBR077C	0	0	0.0593220338983051
YLR453C	0	0	0.0592503022974607
YOR363C	0	0	0.0591787439613527
YPL229W	0	1	0.0591787439613527
YER075C	0	0	0.0591073582629674
YDL127W	0	0	0.0590361445783133
YGR238C	0	0	0.0589651022864019
YGR078C	0	0	0.0588942307692308
YHR027C	0	0	0.0588235294117647
YAR002W	0	0	0.0587529976019185
YPL024W	0	0	0.0586826347305389
YOR033C	0	0	0.0586124401913876
YKL015W	0	0	0.0585424133811231
YPL060W	0	0	0.058472553699284
YHR194W	0	0	0.0584028605482718
YKL116C	0	0	0.0583333333333333
YNL068C	0	0	0.0582639714625446
YMR042W	0	0	0.0581947743467933
YMR272C	0	0	0.0581257413997628
YOR349W	0	0	0.0580568720379147
YDL160C	0	0	0.0579881656804734
YHR034C	0	0	0.057919621749409
YPL235W	0	0	0.0578512396694215
YPL128C	0	0	0.0577830188679245
YDL020C	0	0	0.0577149587750294
YOL028C	0	0	0.0576470588235294
YPR179C	0	0	0.0575793184488837
YFL001W	0	0	0.0575117370892019
YGL005C	0	0	0.0574443141852286
YLR114C	0	0	0.0573770491803279
YPL124W	0	0	0.0573099415204678
YDL159W	0	0	0.0572429906542056
YOR213C	0	0	0.0571761960326721
YIL022W	0	0	0.0571095571095571
YGL044C	0	0	0.0570430733410943
YLR200W	0	0	0.0569767441860465
YAL048C	0	0	0.0569105691056911
YJR127C	0	0	0.0568445475638051
YMR231W	0	0	0.0567786790266512
YDR350C	0	0	0.056712962962963
YKL173W	0	0	0.0566473988439306
YNL079C	0	0	0.0565819861431871
YJL100W	0	0	0.0565167243367935
YKL058W	0	0	0.0564971751412429
YDR260C	0	0	0.0564971751412429
YHR023W	0	0	0.0564971751412429
YOR064C	0	0	0.0564971751412429
YGL048C	0	0	0.0564971751412429
YPL156C	0	0	0.0564971751412429
YNL233W	0	0	0.0564971751412429
YIL147C	0	0	0.0564971751412429
YJL076W	0	0	0.0564971751412429
YBL036C	0	0	0.0564971751412429
YLR035C	0	0	0.0564971751412429
YML046W	0	0	0.0564971751412429
YEL061C	0	0	0.0564971751412429
YIL033C	0	0	0.0564971751412429
YHR079C	0	0	0.0564971751412429
YDR330W	0	0	0.0564971751412429
YEL043W	0	1	0.0564971751412429
YBL088C	0	0	0.0564971751412429
YMR182C	1	0	0.0564971751412429
YNL189W	0	0	0.0564334085778781
YDR458C	0	1	0.0564334085778781
YPR135W	0	0	0.056369785794814
YKL197C	0	0	0.0563063063063063
YGL241W	0	0	0.0562429696287964
YGR129W	0	0	0.0561797752808989
YLR189C	0	0	0.0561167227833895
YBL075C	0	0	0.0560538116591928
YIL131C	0	0	0.0559910414333707
YJR049C	0	0	0.0559284116331096
YOL066C	0	0	0.0558659217877095
YDR071C	0	0	0.0558035714285714
YJL121C	0	0	0.0557413600891862
YDR007W	0	0	0.0556792873051225
YDR452W	0	0	0.0556173526140156
YBL063W	0	0	0.0555555555555556
YAL031C	0	0	0.0554938956714761
YPL219W	0	0	0.0554323725055432
YOR092W	0	0	0.0553709856035437
YIL046W	0	0	0.0553097345132743
YNL066W	0	0	0.0552486187845304
YOR113W	0	0	0.0551876379690949
YGL032C	0	0	0.0551267916207277
YCR092C	0	0	0.0550660792951542
YKR077W	0	1	0.0550660792951542
YGR079W	0	1	0.0550660792951542
YBR040W	0	0	0.055005500550055
YPL208W	0	0	0.0549450549450549
YDL126C	0	0	0.0548847420417124
YCL051W	0	0	0.0548245614035088
YBR119W	0	0	0.0547645125958379
YLL015W	0	0	0.0547045951859956
YNL008C	0	0	0.0546448087431694
YNL257C	0	0	0.0545851528384279
YDL231C	0	0	0.054525627044711
YKL149C	0	0	0.0544662309368192
YLR390W	0	0	0.0544069640914037
YIL162W	0	0	0.0543478260869565
YIR005W	0	0	0.0542888165038002
YDR410C	0	0	0.0542299349240781
YHL019C	0	0	0.0541711809317443
YDR125C	0	0	0.0541125541125541
YLR258W	0	0	0.0540540540540541
YPL259C	0	0	0.0539956803455724
YMR165C	0	0	0.0539374325782093
YPL169C	0	0	0.0538793103448276
YHR103W	0	0	0.0538213132400431
YOR188W	0	0	0.0537634408602151
YBR126C	0	0	0.0537056928034372
YKL113C	0	0	0.0536480686695279
YML102W	0	0	0.0535905680600214
YAL041W	0	0	0.0535331905781585
YLR216C	0	0	0.053475935828877
YKL108W	0	0	0.0534188034188034
YLR115W	0	0	0.0533617929562433
YCL004W	0	0	0.0533049040511727
YBR216C	0	0	0.053248136315229
YPR121W	0	0	0.0531914893617021
YPR111W	0	0	0.053134962805526
YDL098C	0	0	0.0530785562632696
YJL179W	0	0	0.0530222693531283
YPL022W	0	0	0.0529661016949153
YFL029C	0	0	0.0529100529100529
YBR129C	0	0	0.0528541226215645
YBL003C	0	0	0.0527983104540655
YBR156C	0	0	0.0527426160337553
YIL075C	0	0	0.0526870389884089
YPL046C	0	0	0.0526859504132231
YGR042W	0	0	0.0526859504132231
YDR264C	0	0	0.0526859504132231
YNL317W	0	0	0.0526859504132231
YBR211C	0	0	0.0526859504132231
YOR269W	0	0	0.0526859504132231
YER122C	0	0	0.0526859504132231
YPL011C	0	0	0.0526859504132231
YMR167W	0	0	0.0526859504132231
YBR060C	0	0	0.0526859504132231
YBR273C	0	0	0.0526859504132231
YER152C	0	1	0.0526859504132231
YNL294C	0	0	0.0526859504132231
YMR239C	0	0	0.0526859504132231
YGL195W	0	0	0.0526859504132231
YIR006C	0	0	0.0526859504132231
YBR045C	0	0	0.0526859504132231
YDL003W	0	0	0.0526859504132231
YEL056W	0	0	0.0526859504132231
YFR019W	1	0	0.0526859504132231
YLR095C	0	0	0.0526315789473684
YJL146W	0	0	0.0525773195876289
YPL007C	0	0	0.0525231719876416
YGR007W	0	0	0.0524691358024691
YGL201C	0	0	0.052415210688592
YBL058W	0	0	0.0523613963039014
YMR048W	0	0	0.0523076923076923
YLL002W	0	0	0.0522540983606557
YOR069W	0	0	0.0522006141248721
YJL132W	0	1	0.0522006141248721
YLR277C	0	0	0.0521472392638037
YDR030C	0	0	0.052093973442288
YOR027W	0	0	0.0520408163265306
YLR396C	0	0	0.0519877675840979
YGR135W	0	0	0.0519348268839104
YJR050W	0	0	0.051881993896236
YGR047C	0	0	0.0518292682926829
YDR390C	0	0	0.0517766497461929
YAR008W	0	0	0.0517241379310345
YGL254W	0	0	0.0516717325227964
YBL035C	0	0	0.0516194331983806
YDR534C	0	0	0.051567239635996
YLR363C	0	0	0.0515151515151515
YMR111C	0	1	0.0515151515151515
YBR272C	0	0	0.0514631685166499
YHR150W	0	0	0.0514112903225806
YHL007C	0	0	0.0513595166163142
YDR362C	0	0	0.051307847082495
YGL145W	0	0	0.0512562814070352
YPL192C	0	0	0.0512048192771084
YMR287C	0	0	0.0511534603811434
YCL008C	0	0	0.0511022044088176
YLR228C	0	0	0.0510510510510511
YDR004W	0	0	0.051
YLR265C	0	0	0.050949050949051
YKL045W	0	0	0.0508982035928144
YER051W	0	0	0.0508474576271186
YGL123W	0	0	0.050796812749004
YDL149W	0	0	0.0507462686567164
YLR376C	0	0	0.0506958250497018
YOR274W	0	0	0.0506454816285998
YNR007C	0	0	0.0505952380952381
YDR192C	0	0	0.0505450941526264
YDR124W	0	1	0.0505450941526264
YIR011C	0	0	0.0504950495049505
YBR194W	0	1	0.0504950495049505
YDR252W	0	0	0.0504451038575668
YDR263C	0	0	0.050395256916996
YJL081C	0	0	0.0503455083909181
YDL116W	0	0	0.0502958579881657
YDR005C	0	0	0.0502463054187192
YKL092C	0	0	0.0501968503937008
YKL160W	0	0	0.0501474926253687
YOR330C	0	0	0.050098231827112
YGR033C	0	0	0.0500490677134446
YKL053C-A	0	0	0.05
YMR106C	0	0	0.049951028403526
YPL075W	0	0	0.0499021526418787
YMR302C	0	0	0.0498533724340176
YPR122W	0	0	0.0498046875
YBL008W	0	0	0.0497560975609756
YKR064W	0	1	0.0497560975609756
YOR299W	0	0	0.0497076023391813
YDL145C	0	0	0.0496592015579357
YLR127C	0	0	0.0496108949416342
YDR162C	0	0	0.0495626822157434
YJL209W	0	0	0.0495145631067961
YDR141C	0	0	0.049466537342386
YIL068C	0	0	0.0494186046511628
YNL267W	0	0	0.0493707647628267
YKR038C	0	0	0.0493230174081238
YDR305C	0	0	0.0492753623188406
YOR319W	0	0	0.0492277992277992
YLR148W	0	0	0.0491803278688525
YBL005W	0	0	0.0491329479768786
YER062C	0	0	0.0490856592877767
YMR199W	0	0	0.0490384615384615
YCL024W	0	0	0.0489913544668588
YKR063C	0	0	0.0489443378119002
YDR423C	0	0	0.0488974113135187
YER125W	0	0	0.0488505747126437
YPL020C	0	0	0.0488038277511962
YLR042C	0	1	0.0488038277511962
YGR119C	0	0	0.0487571701720841
YKR065C	0	0	0.0487106017191977
YDR530C	0	0	0.0486641221374046
YJR126C	0	0	0.0486177311725453
YJL026W	0	0	0.0485714285714286
YDL170W	0	0	0.0485252140818268
YBR188C	0	0	0.0484790874524715
YCR052W	0	0	0.0484330484330484
YLR266C	0	0	0.0483870967741935
YKL079W	0	0	0.0483412322274882
YNL094W	0	0	0.0482954545454545
YNL262W	0	0	0.0482497634815516
YNL230C	0	0	0.0482041587901701
YPR095C	0	0	0.0481586402266289
YDR097C	0	0	0.0481132075471698
YNR067C	0	0	0.0480678605089538
YER114C	0	0	0.0480225988700565
YGR143W	0	0	0.0479774223894638
YDR130C	0	0	0.0479323308270677
YML058W-A	0	0	0.047887323943662
YIL146C	0	0	0.0478424015009381
YCL026C-A	0	0	0.0477975632614808
YKR062W	0	0	0.047752808988764
YIL056W	0	0	0.0477081384471469
YLR135W	0	0	0.0476635514018692
YOL123W	0	0	0.0476190476190476
YBR281C	0	0	0.0475746268656716
YPR031W	0	0	0.0475302889095993
YGL172W	0	0	0.0474860335195531
YDR073W	0	0	0.0474418604651163
YNL145W	0	0	0.0473977695167286
YJL157C	0	0	0.0473537604456825
YLR313C	0	0	0.0473098330241187
YEL003W	0	0	0.0472659870250232
YOR256C	0	0	0.0472222222222222
YMR004W	0	0	0.0471785383903793
YPL120W	0	0	0.0471349353049908
YIL130W	0	1	0.0471349353049908
YOR005C	0	0	0.0470914127423823
YJL095W	0	0	0.0470479704797048
YCL025C	0	0	0.0470046082949309
YBR165W	0	0	0.0469613259668508
YPL193W	0	0	0.046918123275069
YOR216C	0	0	0.046875
YPR040W	0	0	0.046831955922865
YBR170C	0	0	0.0467889908256881
YNL059C	0	0	0.0467461044912924
YDR219C	0	0	0.0467032967032967
YPL096W	0	0	0.0466605672461116
YJL129C	0	0	0.046617915904936
YJL061W	0	0	0.0465753424657534
YML127W	0	0	0.0465328467153285
YDL113C	0	0	0.0464904284412033
YIL083C	0	0	0.046448087431694
YER177W	0	0	0.0464058234758872
YPR199C	0	0	0.0463636363636364
YPR107C	0	0	0.0463215258855586
YKL166C	0	0	0.0462794918330309
YDL084W	0	0	0.0462375339981868
YLR368W	0	0	0.046195652173913
YDR470C	0	0	0.0461538461538462
YIL017C	0	0	0.0461121157323689
YPR049C	0	0	0.046070460704607
YIL105C	0	0	0.046028880866426
YDL115C	0	0	0.0459873760144274
YGR100W	0	0	0.0459459459459459
YDR495C	0	0	0.0459045904590459
YDR229W	0	0	0.045863309352518
YKL179C	0	0	0.045822102425876
YPL213W	0	0	0.0457809694793537
YJR119C	0	0	0.0457399103139013
YBL033C	0	0	0.0456989247311828
YOR014W	0	0	0.0456580125335721
YHR153C	0	0	0.0456171735241503
YBR107C	0	0	0.0455764075067024
YGR109C	0	0	0.0455357142857143
YMR119W	0	0	0.0454950936663693
YDR440W	0	0	0.0454545454545455
YBR288C	0	0	0.0454140694568121
YIL037C	0	0	0.045373665480427
YLR247C	0	1	0.045373665480427
YGR071C	0	1	0.045373665480427
YEL012W	0	0	0.0453333333333333
YPR184W	0	0	0.0452930728241563
YPL203W	0	0	0.0452528837622005
YER147C	0	0	0.0452127659574468
YPL269W	0	0	0.0451727192205492
YMR112C	0	0	0.0451327433628319
YGR010W	0	0	0.0450928381962865
YBR192W	0	0	0.0450530035335689
YGR098C	0	0	0.045021645021645
YIL077C	0	0	0.045021645021645
YPL267W	0	0	0.045021645021645
YHR031C	0	0	0.045021645021645
YNL064C	0	0	0.045021645021645
YPL255W	0	0	0.045021645021645
YGL091C	0	0	0.045021645021645
YNL314W	0	0	0.045021645021645
YPL204W	0	0	0.045021645021645
YPR083W	0	0	0.045021645021645
YDR484W	0	0	0.045021645021645
YIL005W	0	0	0.045021645021645
YNL307C	0	0	0.045021645021645
YGL070C	0	0	0.045021645021645
YDR118W	0	0	0.045021645021645
YNL223W	0	0	0.045021645021645
YHR143W	0	0	0.045021645021645
YOR171C	0	0	0.045021645021645
YLR323C	0	1	0.045021645021645
YNL327W	0	0	0.045021645021645
YJL165C	0	0	0.045021645021645
YER115C	0	0	0.045021645021645
YJL164C	0	0	0.045021645021645
YPR065W	1	0	0.045021645021645
YMR160W	0	1	0.045021645021645
YBR058C	0	0	0.0449826989619377
YCR032W	0	0	0.0449438202247191
YDR325W	0	0	0.0449050086355786
YHR158C	0	0	0.0448662640207075
YJR138W	0	1	0.0448662640207075
YER139C	0	1	0.0448662640207075
YGL075C	0	0	0.0448275862068966
YDR468C	0	0	0.0447889750215332
YER038C	0	0	0.044750430292599
YGL233W	0	0	0.0447119518486672
YER155C	0	0	0.0446735395189003
YNR039C	0	0	0.0446351931330472
YNL221C	0	0	0.0445969125214408
YPL209C	0	0	0.0445586975149957
YER092W	0	1	0.0445586975149957
YLR238W	0	0	0.0445205479452055
YPL023C	0	0	0.0444824636441403
YDL102W	0	0	0.0444444444444444
YDL185W	0	0	0.0444064901793339
YGR111W	0	0	0.0443686006825939
YBR200W	0	0	0.0443307757885763
YNL258C	0	0	0.0442930153321976
YPR029C	0	0	0.0442553191489362
YMR113W	0	0	0.0442176870748299
YNR006W	0	0	0.0441801189464741
YGR163W	0	0	0.0441426146010187
YAL001C	0	0	0.0441051738761662
YJL074C	0	0	0.0440677966101695
YDR089W	0	0	0.044030482641829
YCL027W	0	0	0.0439932318104907
YBL080C	0	0	0.043956043956044
YEL016C	0	0	0.0439189189189189
YDR381W	0	0	0.0438818565400844
YMR268C	0	0	0.0438448566610455
YOR386W	0	0	0.0438079191238416
YPL095C	0	0	0.0437710437710438
YPL001W	0	0	0.0437342304457527
YNL047C	0	0	0.0436974789915966
YLR424W	0	0	0.0436607892527288
YKL192C	0	0	0.0436241610738255
YGR188C	0	0	0.0435875943000838
YJR130C	0	0	0.0435510887772194
YPL179W	0	0	0.0435146443514644
YMR028W	0	0	0.0434782608695652
YKL193C	0	0	0.0434419381787803
YML035C	0	0	0.0434056761268781
YHR061C	0	0	0.0433694745621351
YLR457C	0	0	0.0433333333333333
YDR009W	0	0	0.0432972522897585
YOR322C	0	0	0.043261231281198
YLR086W	0	0	0.0432252701579385
YOR193W	0	0	0.0431893687707641
YER123W	0	0	0.0431535269709544
YDR253C	0	0	0.0431177446102819
YBR293W	0	0	0.0430820215410108
YHR075C	0	0	0.043046357615894
YJL006C	0	0	0.043010752688172
YLR403W	0	0	0.0429752066115702
YOL034W	0	0	0.0429397192402973
YNR044W	0	0	0.0429042904290429
YDR376W	0	0	0.0428689200329761
YPR180W	0	0	0.042833607907743
YKR055W	0	0	0.042798353909465
YGR251W	0	0	0.0427631578947368
YJL197W	0	1	0.0427631578947368
YKL135C	0	0	0.0427280197206245
YNL183C	0	0	0.0426929392446634
YDL055C	0	0	0.0426579163248564
YBR057C	0	0	0.0426229508196721
YGL162W	0	0	0.0425880425880426
YML049C	0	0	0.0425531914893617
YPR032W	0	0	0.0425183973834832
YML005W	0	0	0.042483660130719
YLR144C	0	0	0.0424489795918367
YML065W	0	0	0.0424143556280587
YNL286W	0	0	0.0423797881010595
YNL123W	0	0	0.0423452768729642
YKL201C	0	0	0.0423108218063466
YER107C	0	0	0.0422764227642276
YBR097W	0	0	0.0422420796100731
YBR074W	0	1	0.0422420796100731
YLR353W	0	0	0.0422077922077922
YFL026W	0	0	0.0421735604217356
YMR207C	0	0	0.0421393841166937
YNL206C	0	0	0.0421052631578947
YDR329C	0	0	0.0420711974110032
YBL023C	0	0	0.042037186742118
YLR165C	0	0	0.0420032310177706
YOR048C	0	0	0.0419693301049233
YDL214C	0	0	0.0419354838709677
YPL005W	0	0	0.0419016921837228
YDR309C	0	0	0.0418679549114332
YBR054W	0	1	0.0418679549114332
YBL051C	0	0	0.0418342719227675
YML107C	0	0	0.0418006430868167
YBR202W	0	0	0.0417670682730924
YPR034W	0	0	0.0417335473515249
YDR062W	0	0	0.0417000801924619
YDR078C	0	0	0.0416666666666667
YMR067C	0	0	0.0416333066453163
YBR176W	0	0	0.0416
YOL032W	0	0	0.0415667466027178
YER166W	0	0	0.0415335463258786
YDR257C	0	1	0.0415335463258786
YDL229W	0	0	0.0415003990422985
YGR179C	0	0	0.0414673046251994
YNL004W	0	0	0.0414342629482072
YDR147W	0	0	0.0414012738853503
YDR021W	0	0	0.0413683373110581
YOR076C	0	0	0.041335453100159
YKL088W	0	0	0.0413026211278793
YDR190C	0	0	0.0412698412698413
YIL104C	0	0	0.0412371134020619
YER023W	0	0	0.0412044374009509
YMR162C	0	0	0.0411718131433096
YLL003W	0	0	0.0411392405063291
YCR026C	0	0	0.0411067193675889
YMR218C	0	0	0.0410742496050553
YOR116C	0	0	0.0410418310970797
YJL035C	0	0	0.0410094637223975
YHR030C	0	0	0.0409771473601261
YLR431C	0	0	0.0409448818897638
YJL013C	0	0	0.040912667191188
YLR389C	0	0	0.0408805031446541
YBL047C	0	0	0.0408483896307934
YCL010C	0	0	0.0408163265306122
YBR153W	0	0	0.0407843137254902
YGL141W	0	0	0.0407523510971787
YGL086W	0	0	0.0407204385277995
YGR152C	0	0	0.0406885758998435
YHR171W	0	0	0.0406567630961689
YER014W	0	0	0.040625
YGL017W	0	0	0.0405932864949258
YBR166C	0	0	0.0405616224648986
YMR288W	0	0	0.0405300077942323
YGR048W	0	0	0.0404984423676012
YKL010C	0	0	0.0404669260700389
YIR001C	0	0	0.0404354587869362
YJL187C	0	0	0.0404040404040404
YML112W	0	0	0.0403726708074534
YDR306C	0	0	0.0403413498836307
YBR063C	0	1	0.0403413498836307
YOR229W	0	0	0.0403100775193798
YPL100W	0	0	0.040278853601859
YHR155W	0	1	0.040278853601859
YCL034W	0	0	0.0402476780185759
YOR054C	0	0	0.0402165506573859
YCL031C	0	0	0.0401854714064915
YGL125W	0	0	0.0401544401544402
YKL186C	0	0	0.0401234567901235
YKL052C	0	0	0.0400925212027756
YHR040W	0	0	0.0400616332819723
YMR213W	0	0	0.0400307929176289
YGR070W	0	0	0.04
YNL035C	0	1	0.04
YCR019W	0	0	0.0399692544196772
YNL277W	0	0	0.0399385560675883
YAR014C	0	0	0.0399079048349962
YNL046W	0	0	0.0398773006134969
YOR043W	0	0	0.0398467432950192
YNL159C	0	0	0.0398162327718224
YIR015W	0	0	0.0397857689364958
YBR229C	0	0	0.0397553516819572
YJR043C	0	0	0.0397249809014515
YGL216W	0	0	0.0396946564885496
YOR129C	0	0	0.0396643783371472
YLR427W	0	0	0.0396341463414634
YOL025W	0	0	0.0396039603960396
YDR247W	0	0	0.0395738203957382
YFR027W	0	0	0.0395437262357414
YDL203C	0	1	0.0395437262357414
YBL014C	0	0	0.0395136778115502
YDL056W	0	0	0.0394836750189825
YKL205W	0	0	0.039453717754173
YNL325C	0	0	0.0394238059135709
YOR324C	0	0	0.0393939393939394
YLR262C	0	0	0.0393641180923543
YBR228W	0	0	0.0393343419062027
YJR036C	0	0	0.0393046107331822
YDR436W	0	0	0.0392749244712991
YCR008W	0	0	0.0392452830188679
YPL164C	0	0	0.0392156862745098
YIL156W	0	0	0.0391861341371515
YBL011W	0	0	0.0391566265060241
YDL033C	0	0	0.0391271632806622
YDR272W	0	0	0.0390977443609023
YGL067W	0	0	0.039068369646882
YCR016W	0	0	0.039039039039039
YLR105C	0	0	0.0390097524381095
YLR011W	0	0	0.0389805097451274
YDR412W	0	0	0.0389513108614232
YLR343W	0	0	0.0389221556886228
YER057C	0	1	0.0389221556886228
YJL204C	0	0	0.0388930441286462
YDL077C	0	0	0.038863976083707
YML078W	0	0	0.0388349514563107
YJR042W	0	0	0.0388059701492537
YLR369W	0	0	0.0387770320656227
YDR416W	0	0	0.0387481371087928
YOR195W	0	0	0.0387192851824274
YGR014W	0	0	0.0386904761904762
YDR047W	0	0	0.0386617100371747
YLR260W	0	0	0.0386329866270431
YNL329C	0	0	0.0386043058648849
YIL061C	0	0	0.0385756676557863
YBR065C	0	0	0.0385470719051149
YMR139W	0	0	0.0385185185185185
YBR133C	0	0	0.0384900074019245
YPR055W	0	0	0.0384615384615385
YLR316C	0	0	0.0384331116038433
YIL097W	0	0	0.0384047267355982
YMR069W	0	0	0.0383763837638376
YBR015C	0	0	0.0383480825958702
YOR034C	0	0	0.0383198231392778
YER120W	0	0	0.0382916053019146
YER095W	0	0	0.0382634289919058
YER180C	0	0	0.0382352941176471
YJL090C	0	0	0.0382072005878031
YJL041W	0	0	0.0381791483113069
YPR185W	0	0	0.0381511371973588
YDL087C	0	0	0.0381231671554252
YKL190W	0	0	0.0380952380952381
YGR198W	0	0	0.0380673499267936
YOL064C	0	0	0.0380395025603511
YBR260C	0	0	0.0380116959064327
YPL232W	0	0	0.0379839298758218
YMR068W	0	0	0.037956204379562
YJR094C	0	0	0.037928519328957
YKL086W	0	0	0.0379008746355685
YGR166W	0	0	0.0378732702112163
YML099C	0	0	0.0378457059679767
YMR176W	0	0	0.0378181818181818
YDL103C	0	0	0.0377906976744186
YGL136C	0	0	0.037763253449528
YBL009W	0	0	0.0377358490566038
YGR099W	0	0	0.037708484408992
YLR384C	0	0	0.0376811594202899
YJL222W	0	0	0.0376538740043447
YGL238W	0	0	0.0376266280752533
YDL030W	0	0	0.0375994215473608
YBR152W	0	0	0.0375722543352601
YBR023C	0	0	0.0375451263537906
YPL158C	0	1	0.0375451263537906
YDL139C	0	1	0.0375451263537906
YNL304W	0	0	0.0375180375180375
YML038C	0	0	0.0374909877433309
YJL044C	0	0	0.037463976945245
YIL119C	0	0	0.0374370050395968
YDR265W	0	0	0.037410071942446
YFL007W	0	0	0.0373831775700935
YDL161W	0	0	0.0373563218390805
YJR093C	0	0	0.0373295046661881
YCR018C	0	0	0.0373027259684362
YKR078W	0	0	0.0372759856630824
YNR048W	0	0	0.0372492836676218
YOR302W	0	0	0.0372226198997853
YJR152W	0	0	0.0371959942775393
YNL154C	0	0	0.0371694067190851
YGR241C	0	0	0.0371428571428571
YPR169W	0	0	0.0371163454675232
YBL056W	0	0	0.0370898716119829
YGR267C	0	0	0.0370634354953671
YDR119W	0	1	0.0370634354953671
YIL150C	0	0	0.037037037037037
YMR306W	0	0	0.0370106761565836
YBL091C	0	0	0.0369843527738265
YLR117C	0	0	0.0369580668088131
YGR093W	0	1	0.0369580668088131
YGR113W	0	0	0.0369318181818182
YDR314C	0	0	0.0369056068133428
YBR022W	0	0	0.0368794326241135
YER088C	0	0	0.0368532955350815
YHL038C	0	0	0.0368271954674221
YDR478W	0	0	0.0368011323425336
YER104W	0	0	0.0367751060820368
YLR430W	0	0	0.0367491166077739
YDL205C	0	0	0.0367231638418079
YGL002W	0	0	0.036697247706422
YOR106W	0	0	0.0366713681241185
YDR459C	0	0	0.036645525017618
YML043C	0	0	0.0366197183098592
YBR140C	0	0	0.0365939479239972
YNL275W	0	0	0.0365682137834037
YOR124C	0	0	0.0365425158116655
YBR199W	0	0	0.0365168539325843
YDR312W	0	0	0.0364912280701754
YDR318W	0	0	0.0364656381486676
YPR154W	0	0	0.0364400840925018
YOL093W	0	0	0.0364145658263305
YOR114W	0	1	0.0364145658263305
YNR008W	0	0	0.0363890832750175
YLR254C	0	0	0.0363636363636364
YDR166C	0	0	0.0363382250174703
YBR094W	0	1	0.0363382250174703
YCR036W	0	0	0.0363128491620112
YGL203C	0	0	0.0362875087229588
YML097C	0	0	0.0362622036262204
YBR168W	0	0	0.0362369337979094
YBR193C	0	0	0.0362116991643454
YER059W	0	0	0.0361864996520529
YBR197C	0	1	0.0361864996520529
YDL154W	0	0	0.0361613351877608
YDR014W	0	0	0.0361362056984017
YBL085W	0	0	0.0361111111111111
YLL063C	0	0	0.0360860513532269
YBR041W	0	0	0.0360610263522885
YDL018C	0	0	0.036036036036036
YBL034C	0	0	0.03601108033241
YLR090W	0	0	0.0359861591695502
YBL001C	0	0	0.0359612724757953
YDR489W	0	0	0.0359364201796821
YDR393W	0	0	0.0359116022099447
YFR040W	0	0	0.0358868184955141
YBL017C	0	0	0.0358620689655172
YMR163C	0	0	0.0358373535492764
YDR170C	0	0	0.0358126721763085
YDL053C	0	1	0.0358126721763085
YGR058W	0	1	0.0358126721763085
YGL113W	0	0	0.0357880247763248
YBL079W	0	0	0.0357634112792297
YKL220C	0	0	0.0357388316151203
YGL253W	0	0	0.0357142857142857
YPL137C	0	0	0.0356897735072066
YDR351W	0	0	0.0356652949245542
YML011C	0	0	0.0356408498971899
YDR235W	0	0	0.0356164383561644
YNR015W	0	0	0.0355920602327173
YDR059C	0	0	0.0355677154582763
YLR270W	0	0	0.0355434039644566
YML111W	0	0	0.0355191256830601
YMR294W	0	0	0.0354948805460751
YML015C	0	0	0.0354706684856753
YLR278C	0	1	0.0354706684856753
YJL083W	0	0	0.0354464894342195
YCR009C	0	0	0.0354223433242507
YKL125W	0	0	0.0353982300884956
YHR046C	0	0	0.0353741496598639
YLR068W	0	0	0.035350101971448
YDR180W	0	0	0.0353260869565217
YOR180C	0	0	0.0353021045485404
YHR115C	0	0	0.0352781546811398
YLR426W	0	0	0.0352542372881356
YCR028C	0	0	0.035230352303523
YDR372C	0	0	0.035206499661476
YJL024C	0	0	0.0351826792963464
YLR272C	0	0	0.035158891142664
YJL201W	0	0	0.0351351351351351
YNL172W	0	0	0.0351114112086428
YPL140C	0	0	0.0350877192982456
YBR239C	0	1	0.0350877192982456
YDL132W	0	0	0.0350640593391773
YPR187W	0	0	0.0350404312668464
YOL065C	0	0	0.035016835016835
YNL045W	0	0	0.0349932705248991
YDR213W	0	0	0.034969737726967
YGR161C	0	0	0.0349462365591398
YBR125C	0	1	0.0349462365591398
YBR161W	0	0	0.0349227669576897
YER035W	0	0	0.0348993288590604
YOL151W	0	0	0.0348759221998659
YDL240W	0	0	0.0348525469168901
YBL025W	0	0	0.0348292029470864
YCL048W	0	0	0.034805890227577
YJL085W	0	0	0.0347826086956522
YPL177C	0	0	0.0347593582887701
YNL027W	0	0	0.0347361389445558
YGL116W	0	0	0.0347129506008011
YAL040C	0	0	0.0346897931954636
YLR231C	0	0	0.0346666666666667
YDR122W	0	0	0.0346435709526982
YOR380W	0	0	0.0346205059920107
YOR337W	0	0	0.0345974717232202
YHR195W	0	0	0.0345744680851064
YGL210W	0	0	0.0345514950166113
YDR117C	0	1	0.0345514950166113
YLR233C	0	0	0.0345285524568393
YGL155W	0	0	0.0345056403450564
YLR102C	0	0	0.0344827586206897
YDR295C	0	0	0.0344599072233267
YHR055C	0	0	0.0344370860927152
YHR082C	0	0	0.0344142951687624
YDR520C	0	1	0.0344142951687624
YMR135C	0	0	0.0343915343915344
YGL092W	0	0	0.0343688037012558
YKR034W	0	0	0.0343461030383091
YHR152W	0	0	0.0343234323432343
YNL312W	0	0	0.0343007915567282
YNL253W	0	0	0.034278180619644
YPL110C	0	0	0.0342555994729908
YGR004W	0	0	0.0342330480579328
YIL008W	0	0	0.0342105263157895
YBR024W	0	0	0.0341880341880342
YML004C	0	0	0.0341655716162943
YML103C	0	0	0.0341431385423506
YHR161C	0	0	0.0341207349081365
YBL067C	0	1	0.0341207349081365
YKL207W	0	1	0.0341207349081365
YKR025W	0	0	0.0340983606557377
YLR003C	0	0	0.0340760157273919
YFL044C	0	0	0.0340537000654879
YPL146C	0	0	0.0340314136125654
YAL055W	0	0	0.0340091563113146
YPL258C	0	0	0.0339869281045752
YGL232W	0	0	0.0339647289353364
YMR026C	0	0	0.0339425587467363
YOL081W	0	0	0.0339204174820613
YLR019W	0	0	0.0338983050847458
YDR243C	0	0	0.0338762214983713
YLR016C	0	0	0.0338541666666667
YGL040C	0	0	0.0338321405335068
YFL050C	0	0	0.0338101430429129
YCL039W	0	0	0.0337881741390513
YBR258C	0	0	0.0337662337662338
YIL138C	0	0	0.0337443218689163
YGR120C	0	0	0.0337224383916991
YDR182W	0	0	0.033700583279326
YPR026W	0	0	0.0336787564766839
YDR205W	0	0	0.0336569579288026
YKL134C	0	0	0.0336351875808538
YDR291W	0	1	0.0336351875808538
YDR388W	0	0	0.0336134453781513
YJR135C	0	0	0.0335917312661499
YLR337C	0	0	0.0335700451904455
YDL233W	0	1	0.0335700451904455
YBL004W	0	0	0.0335483870967742
YDR240C	0	0	0.0335267569310123
YGL180W	0	0	0.0335051546391753
YLR032W	0	0	0.0334835801674179
YER008C	0	0	0.0334620334620335
YDR037W	0	0	0.0334405144694534
YBR020W	0	0	0.0334190231362468
YOL112W	0	0	0.0333975594091201
YPL247C	0	1	0.0333975594091201
YBR244W	0	0	0.0333761232349166
YPR108W	0	0	0.0333547145606158
YDR364C	0	0	0.0333333333333333
YLL019C	0	0	0.0333119795003203
YOR373W	0	0	0.0332906530089629
YGR278W	0	0	0.0332693538067818
YLR246W	0	0	0.0332480818414322
YOR346W	0	0	0.0332268370607029
YOL100W	0	0	0.033205619412516
YIR025W	0	0	0.0331844288449266
YBR070C	0	0	0.0331632653061225
YDR251W	0	0	0.0331421287444232
YDR514C	0	1	0.0331421287444232
YDR142C	0	0	0.0331210191082803
YGR156W	0	0	0.0330999363462763
YLR026C	0	0	0.0330788804071247
YBR043C	0	0	0.0330578512396694
YOR197W	0	0	0.0330368487928844
YDL106C	0	0	0.033015873015873
YKR014C	0	0	0.032994923857868
YDL133W	0	1	0.032994923857868
YLR305C	0	0	0.0329740012682308
YKL195W	0	0	0.0329531051964512
YER179W	0	0	0.0329322355921469
YER021W	0	0	0.0329113924050633
YIL014W	0	0	0.0328905755850727
YNL290W	0	0	0.0328697850821745
YKR090W	0	0	0.032849020846494
YHR043C	0	0	0.0328282828282828
YDR487C	0	0	0.032807570977918
YML091C	0	0	0.0327868852459016
YBL050W	0	0	0.0327662255828607
YML006C	0	0	0.0327455919395466
YFR008W	0	0	0.0327249842668345
YHR039C-A	0	0	0.0327044025157233
YMR124W	0	1	0.0327044025157233
YAL009W	0	0	0.032683846637335
YPR019W	0	0	0.0326633165829146
YLR383W	0	0	0.0326428123038293
YGR193C	0	0	0.0326223337515684
YDL141W	0	0	0.0326018808777429
YJR032W	0	0	0.0325814536340852
YPR181C	0	0	0.0325610519724483
YGL184C	0	0	0.032540675844806
YFL021W	0	0	0.032520325203252
YOL023W	0	0	0.0325
YHR186C	0	0	0.0324797001873829
YJR070C	0	0	0.0324594257178527
YBL026W	0	0	0.03243917654398
YDR140W	0	0	0.0324189526184539
YER064C	0	0	0.032398753894081
YHR201C	0	0	0.0323785803237858
YGL173C	0	0	0.0323584318606098
YGR233C	0	0	0.0323383084577114
YOL141W	0	1	0.0323383084577114
YOL094C	0	0	0.0323182100683654
YPL107W	0	1	0.0323182100683654
YGR272C	0	0	0.0322981366459627
YBR080C	0	0	0.0322780881440099
YPL111W	0	0	0.032258064516129
YLR361C	0	0	0.032238065716057
YOR336W	0	0	0.0322180916976456
YHR176W	0	0	0.0321981424148607
YOL115W	0	0	0.0321782178217822
YPR079W	0	0	0.0321583178726036
YDR358W	0	0	0.0321384425216316
YNL026W	0	0	0.032118591723286
YDL045C	0	0	0.0320987654320988
YPR036W	0	0	0.0320789636027144
YDL150W	0	0	0.032059186189889
YBR225W	0	1	0.032059186189889
YPR045C	0	1	0.032059186189889
YBR110W	0	0	0.0320394331484904
YBR182C	0	0	0.0320197044334975
YMR140W	0	0	0.032
YBR210W	0	0	0.031980319803198
YBR030W	0	0	0.031960663798402
YIR017C	0	0	0.0319410319410319
YDR386W	0	0	0.0319214241866176
YBL029W	0	1	0.0319214241866176
YGL094C	0	0	0.0319018404907975
YMR303C	0	0	0.0318822808093194
YHR074W	0	0	0.0318627450980392
YGR257C	0	0	0.031843233312921
YBR207W	0	0	0.0318237454100367
YMR161W	0	0	0.0318042813455657
YBR082C	0	0	0.0317848410757946
YNL245C	0	0	0.0317654245571167
YMR220W	0	0	0.0317460317460317
YER151C	0	0	0.0317266625991458
YDR177W	0	0	0.0317073170731707
YHR135C	0	0	0.0316879951249238
YJR021C	0	0	0.0316686967113276
YPL068C	0	1	0.0316686967113276
YER157W	0	0	0.0316494217894096
YLL013C	0	0	0.0316301703163017
YBR270C	0	1	0.0316301703163017
YPL155C	0	0	0.0316109422492401
YLR394W	0	0	0.031591737545565
YMR198W	0	0	0.0315725561627201
YKL126W	0	0	0.0315533980582524
YKR007W	0	0	0.031534263189812
YFR031C	0	0	0.0315151515151515
YJR060W	0	0	0.031496062992126
YLR097C	0	0	0.0314769975786925
YNL072W	0	0	0.0314579552329099
YJL099W	0	0	0.0314389359129383
YJL156C	0	0	0.0314199395770393
YEL004W	0	0	0.0314009661835749
YPL174C	0	0	0.0313820156910078
YPL115C	0	0	0.0313630880579011
YCR047C	0	0	0.0313441832429174
YMR283C	0	0	0.0313253012048193
YBL022C	0	0	0.0313064419024684
YMR023C	0	0	0.0312876052948255
YBR016W	0	0	0.0312687913409501
YIR033W	0	0	0.03125
YMR296C	0	0	0.0312312312312312
YBR172C	0	0	0.0312124849939976
YMR032W	0	0	0.0311937612477504
YBL106C	0	0	0.0311750599520384
YGR221C	0	0	0.0311563810665069
YKL017C	0	0	0.0311377245508982
YFL028C	0	0	0.0311190903650509
YNR038W	0	0	0.0311004784688995
YDL216C	0	0	0.0310818888224746
YJR025C	0	0	0.031063321385902
YBR167C	0	0	0.031044776119403
YPR024W	0	0	0.0310262529832936
YJL010C	0	0	0.0310077519379845
YDR189W	0	0	0.0309892729439809
YEL007W	0	1	0.0309892729439809
YKR079C	0	0	0.0309708159618821
YDR065W	0	0	0.030952380952381
YNL022C	0	0	0.0309339678762641
YER029C	0	0	0.0309155766944114
YPL123C	0	0	0.0308972073677956
YOR073W	0	0	0.0308788598574822
YAL028W	0	0	0.0308605341246291
YDR399W	0	0	0.0308422301304864
YGR178C	0	0	0.030823947836396
YDL190C	0	0	0.0308056872037915
YDR093W	0	0	0.0307874481941978
YNL153C	0	0	0.0307692307692308
YMR089C	0	0	0.0307510348905973
YCR035C	0	0	0.0307328605200946
YML082W	0	0	0.0307147076196102
YBR254C	0	0	0.0306965761511216
YOR163W	0	0	0.0306784660766962
YKL129C	0	0	0.0306603773584906
YPL069C	0	0	0.0306423099587507
YAL015C	0	0	0.0306242638398115
YLR371W	0	0	0.0306062389640965
YPL200W	0	0	0.0305882352941176
YNL186W	0	0	0.030570252792475
YPL041C	0	0	0.0305522914218566
YJL031C	0	0	0.0305343511450382
YMR210W	0	0	0.0305164319248826
YDR482C	0	1	0.0305164319248826
YOR165W	0	0	0.0304985337243402
YIR004W	0	0	0.0304806565064478
YEL062W	0	0	0.0304628002343292
YBR002C	0	0	0.0304449648711944
YHR207C	0	1	0.0304449648711944
YIL044C	0	0	0.0304271503803394
YLR022C	0	0	0.0304093567251462
YJL103C	0	0	0.0303915838690824
YDL155W	0	0	0.0303738317757009
YFR001W	0	0	0.0303561004086398
YDR111C	0	1	0.0303561004086398
YBR090C	0	1	0.0303561004086398
YPL195W	0	0	0.0303383897316219
YLR275W	0	0	0.0303206997084548
YAL010C	0	0	0.0303030303030303
YKL194C	0	0	0.0302857142857143
YPL224C	0	0	0.0302857142857143
YBR044C	0	0	0.0302857142857143
YNR033W	0	0	0.0302857142857143
YOR077W	0	1	0.0302857142857143
YKL184W	0	0	0.0302857142857143
YOR231W	0	0	0.0302857142857143
YGL251C	0	0	0.0302857142857143
YML093W	0	0	0.0302857142857143
YOR250C	0	0	0.0302857142857143
YOL011W	0	0	0.0302857142857143
YPR198W	0	0	0.0302857142857143
YGR037C	0	0	0.0302857142857143
YDL036C	0	0	0.0302857142857143
YAL051W	0	0	0.0302857142857143
YGL097W	0	0	0.0302857142857143
YNR032W	0	0	0.0302857142857143
YOR080W	0	0	0.0302857142857143
YKL070W	0	0	0.0302857142857143
YDL209C	0	0	0.0302857142857143
YLR440C	0	0	0.0302857142857143
YER142C	0	0	0.0302857142857143
YOL062C	0	0	0.0302857142857143
YDR132C	0	1	0.0302857142857143
YBR001C	0	0	0.0302857142857143
YMR168C	0	0	0.0302857142857143
YNL316C	0	0	0.0302857142857143
YMR056C	0	0	0.0302857142857143
YLR067C	0	0	0.0302857142857143
YDL105W	0	0	0.0302857142857143
YLR207W	0	0	0.0302857142857143
YPR068C	0	0	0.0302857142857143
YCR020C	0	0	0.0302857142857143
YDR323C	0	0	0.0302857142857143
YPR186C	0	0	0.0302857142857143
YML113W	1	0	0.0302857142857143
YDR361C	0	0	0.0302684180468304
YCR027C	0	0	0.0302511415525114
YBL041W	0	0	0.0302338847689675
YML059C	0	0	0.0302166476624857
YGL119W	0	0	0.0301994301994302
YIL003W	0	0	0.0301822323462415
YKL089W	0	0	0.0301650540694365
YNL106C	0	0	0.0301478953356086
YPL215W	0	0	0.0301307561114269
YFL017C	0	0	0.0301136363636364
YKR028W	0	0	0.0300965360590574
YDR280W	0	0	0.0300794551645857
YER168C	0	0	0.0300623936471923
YKL093W	0	0	0.0300453514739229
YJL058C	0	0	0.030028328611898
YIR012W	0	0	0.0300113250283126
YHR101C	0	0	0.0299943406904358
YML068W	0	0	0.0299773755656109
YML120C	0	0	0.0299604296212549
YBR227C	0	1	0.0299604296212549
YDR245W	0	0	0.0299435028248588
YGR253C	0	0	0.0299265951439864
YDR052C	0	0	0.0299097065462754
YOR047C	0	0	0.029892836999436
YDR232W	0	0	0.0298759864712514
YDL227C	0	0	0.0298591549295775
YLR328W	0	0	0.0298423423423423
YDR510W	0	0	0.0298255486775464
YOL060C	0	0	0.0298087739032621
YBR017C	0	0	0.0297920179876335
YKL026C	0	0	0.0297752808988764
YDL134C	0	0	0.0297585626052779
YFL034W	0	1	0.0297585626052779
YNL204C	0	0	0.0297418630751964
YDL097C	0	0	0.0297251822770611
YGL107C	0	1	0.0297251822770611
YDR373W	0	0	0.0297085201793722
YEL063C	0	0	0.0296918767507003
YGL197W	0	0	0.0296752519596865
YOL095C	0	0	0.029658645775042
YJR056C	0	1	0.029658645775042
YNL041C	0	0	0.0296420581655481
YOR185C	0	0	0.0296254891000559
YGL246C	0	0	0.029608938547486
YLR098C	0	0	0.0295924064768286
YGL223C	0	0	0.0295758928571429
YLL058W	0	0	0.0295593976575572
YER063W	0	0	0.0295429208472687
YHL006C	0	0	0.0295264623955432
YBL010C	0	1	0.0295264623955432
YKL171W	0	0	0.0295100222717149
YIL010W	0	0	0.0294936004451864
YIR037W	0	0	0.0294771968854283
YJL036W	0	0	0.0294608115619789
YBR155W	0	0	0.0294444444444444
YJL082W	0	1	0.0294444444444444
YBR127C	0	0	0.0294280955024986
YEL066W	0	0	0.0294117647058824
YNL292W	0	0	0.0293954520244038
YMR234W	0	0	0.0293791574279379
YGR141W	0	0	0.0293628808864266
YDR389W	0	0	0.0293466223698782
YBR257W	0	0	0.0293303818483675
YIL153W	0	0	0.0293141592920354
YBR003W	0	0	0.029297954671089
YAL002W	0	0	0.0292817679558011
YPR073C	0	0	0.0292655991165102
YCR082W	0	0	0.0292494481236203
YHR002W	0	0	0.0292333149476007
YOR219C	0	0	0.0292171995589857
YHR085W	0	0	0.0292011019283747
YCL063W	0	0	0.0291850220264317
YGL065C	0	0	0.0291689598238855
YLR314C	0	0	0.0291529152915292
YGR140W	0	0	0.0291368884002199
YER002W	0	0	0.0291208791208791
YER079W	0	1	0.0291208791208791
YNL049C	0	0	0.029104887424492
YOL021C	0	0	0.0290889132821076
YNL036W	0	0	0.0290729566648382
YKL114C	0	0	0.0290570175438596
YIL091C	0	1	0.0290570175438596
YPR143W	0	0	0.029041095890411
YHR069C	0	0	0.0290251916757941
YNL224C	0	1	0.0290251916757941
YEL055C	0	0	0.0290093048713738
YNL261W	0	0	0.0289934354485777
YLR438W	0	0	0.0289775833788956
YMR016C	0	0	0.0289617486338798
YBR284W	0	0	0.0289459311851447
YOR258W	0	1	0.0289459311851447
YBL002W	0	0	0.0289301310043668
YJR069C	0	0	0.0289143480632842
YIL079C	0	0	0.0288985823336968
YHR104W	0	0	0.0288828337874659
YLR210W	0	0	0.0288671023965142
YLL005C	0	0	0.0288513881328253
YBL021C	0	0	0.028835690968444
YLR411W	0	0	0.0288200108754758
YCL052C	0	0	0.028804347826087
YOR147W	0	0	0.0287887017925041
YBR085W	0	0	0.0287730727470141
YDL135C	0	0	0.0287574606619642
YKL145W	0	0	0.0287418655097614
YLR401C	0	0	0.0287262872628726
YPL127C	0	0	0.0287107258938245
YER048C	0	1	0.0287107258938245
YPL214C	0	0	0.028695181375203
YBR086C	0	0	0.0286796536796537
YIL048W	0	0	0.028664142779881
YER049W	0	0	0.0286486486486486
YER037W	0	1	0.0286486486486486
YAL063C	0	0	0.028633171258779
YOR209C	0	0	0.0286177105831533
YHR163W	0	0	0.0286022665947113
YOR355W	0	0	0.0285868392664509
YAL027W	0	1	0.0285868392664509
YGR217W	0	0	0.0285714285714286
YIR003W	0	1	0.0285714285714286
YFR047C	0	0	0.0285560344827586
YBL055C	0	0	0.0285406569736134
YNR027W	0	0	0.0285252960172228
YDL217C	0	0	0.0285099515868747
YPR127W	0	1	0.0285099515868747
YHR097C	0	1	0.0285099515868747
YGR197C	0	0	0.028494623655914
YNL238W	0	0	0.0284793121977431
YBL007C	0	0	0.0284640171858217
YPR046W	0	0	0.0284487385936661
YML016C	0	0	0.0284334763948498
YDL129W	0	1	0.0284334763948498
YBL101C	0	0	0.0284182305630027
YOR217W	0	0	0.0284030010718114
YDL238C	0	0	0.0283877878950187
[truncated: 3,790 more rows]
