# Supplementary material for: Computationally Driven, Quantitative Experiments Discover Genes Required for Mitochondrial Biogenesis
Source: PLoS Genet. 2009 Mar 20;5(3):e1000407. doi: 10.1371/journal.pgen.1000407 (PMC2648979; doi:10.1371/journal.pgen.1000407)
Supplement: Dataset S2 — Top 100 novel ensemble predictions for additional yeast biological processes. A zip file containing 387 tab-delimited text files of the ensemble predictions for the indicated Gene Ontology Biological Process Term. (21.70 MB GZ) [file pgen.1000407.s013.gz › GO_0000226.txt]

ORF	AnnotatedToTerm?	Uncharacterized_04152007?	Precision
YEL061C	1	0	1.0
YLR045C	1	0	1.0
YDR113C	0	0	0.846153846153846
YPR141C	0	0	0.846153846153846
YBL034C	1	0	0.846153846153846
YGL216W	1	0	0.846153846153846
YPL124W	1	0	0.846153846153846
YPL155C	1	0	0.846153846153846
YER016W	1	0	0.846153846153846
YKL042W	1	0	0.846153846153846
YPL209C	1	0	0.846153846153846
YGR140W	1	0	0.846153846153846
YPL255W	1	0	0.846153846153846
YPL269W	0	0	0.833333333333333
YDR356W	1	0	0.833333333333333
YHR172W	1	0	0.833333333333333
YNL225C	1	0	0.833333333333333
YKR037C	1	0	0.833333333333333
YOR026W	0	0	0.789473684210526
YIR010W	0	0	0.761904761904762
YHR166C	1	0	0.761904761904762
YOR073W	0	0	0.739130434782609
YGR113W	1	0	0.739130434782609
YLR210W	0	0	0.708333333333333
YKL049C	0	0	0.692307692307692
YGL061C	1	0	0.692307692307692
YGR109C	0	0	0.678571428571429
YIL144W	1	0	0.678571428571429
YGR188C	0	0	0.666666666666667
YKR054C	1	0	0.666666666666667
YFL008W	0	0	0.659090909090909
YOR058C	1	0	0.659090909090909
YKL101W	0	0	0.659090909090909
YAL034W-A	0	0	0.659090909090909
YMR198W	1	0	0.659090909090909
YNL126W	1	0	0.659090909090909
YJR053W	0	0	0.659090909090909
YKL022C	1	0	0.659090909090909
YPL267W	0	0	0.659090909090909
YDR118W	1	0	0.659090909090909
YOR195W	1	0	0.659090909090909
YKR083C	1	0	0.659090909090909
YJR089W	1	0	0.659090909090909
YOR249C	1	0	0.659090909090909
YLR103C	0	0	0.644444444444444
YDR488C	0	0	0.630434782608696
YNL188W	0	0	0.617021276595745
YGR179C	0	0	0.615384615384615
YBL063W	1	0	0.615384615384615
YHR023W	0	0	0.615384615384615
YKL089W	1	0	0.615384615384615
YDR130C	1	0	0.615384615384615
YHR153C	0	0	0.611111111111111
YGL093W	1	0	0.611111111111111
YPL253C	0	0	0.607142857142857
YDL028C	1	0	0.607142857142857
YGL086W	0	0	0.596491228070175
YMR078C	0	0	0.586206896551724
YJL187C	0	0	0.576271186440678
YGL075C	0	0	0.566666666666667
YJR112W	0	0	0.56
YDL003W	0	0	0.56
YKL045W	0	0	0.56
YDR201W	1	0	0.56
YPR120C	1	0	0.56
YDR501W	0	0	0.56
YLR127C	1	0	0.56
YDL155W	0	0	0.56
YCL024W	0	0	0.56
YCL029C	1	0	0.56
YKL052C	1	0	0.56
YMR179W	0	0	0.56
YDR016C	1	0	0.56
YNL172W	1	0	0.56
YAL047C	1	0	0.56
YDR318W	0	0	0.552631578947368
YMR048W	0	0	0.551724137931034
YDR150W	1	0	0.551724137931034
YIL026C	0	0	0.551724137931034
YKR010C	0	0	0.551724137931034
YNL271C	1	0	0.551724137931034
YJR092W	0	0	0.551724137931034
YOR373W	1	0	0.551724137931034
YFR036W	1	0	0.551724137931034
YNL273W	0	0	0.551724137931034
YGL240W	1	0	0.551724137931034
YLR102C	1	0	0.551724137931034
YIR025W	0	0	0.550561797752809
YPL174C	1	0	0.550561797752809
YJL019W	0	0	0.549450549450549
YOL069W	1	0	0.549450549450549
YLR381W	0	0	0.543478260869565
YJL030W	0	0	0.537634408602151
YMR294W	0	0	0.531914893617021
YDR260C	0	0	0.526315789473684
YOR074C	0	0	0.525773195876289
YMR117C	1	0	0.525773195876289
YER032W	0	0	0.520408163265306
YML085C	0	0	0.515151515151515
YIL149C	0	0	0.51
YJL074C	0	0	0.509615384615385
YLR313C	0	0	0.509615384615385
YLR212C	1	0	0.509615384615385
YGL116W	1	0	0.509615384615385
YPL242C	0	0	0.504761904761905
YPL116W	0	0	0.5
YJL013C	0	0	0.5
YLL003W	1	0	0.5
YFR031C	0	0	0.5
YHR129C	1	0	0.5
YMR299C	0	0	0.495495495495495
YOL017W	0	0	0.491071428571429
YAL024C	0	0	0.486725663716814
YMR001C	0	0	0.482456140350877
YMR032W	0	0	0.478260869565217
YDR146C	0	0	0.474137931034483
YPR119W	0	0	0.470588235294118
YMR055C	0	0	0.470588235294118
YBL084C	1	0	0.470588235294118
YLL021W	0	0	0.466666666666667
YAR008W	0	0	0.462809917355372
YFL037W	0	0	0.459016393442623
YMR076C	0	0	0.455284552845528
YPR018W	0	0	0.451612903225806
YNL233W	0	0	0.448
YNL102W	0	0	0.444444444444444
YLR086W	0	0	0.440944881889764
YLR183C	0	0	0.439393939393939
YJR135C	0	0	0.439393939393939
YDL008W	1	0	0.439393939393939
YCL061C	0	0	0.439393939393939
YER018C	1	0	0.439393939393939
YEL003W	0	0	0.43609022556391
YPL153C	0	0	0.433823529411765
YBR107C	0	0	0.433823529411765
YKL138C-A	1	0	0.433823529411765
YJL115W	0	0	0.430656934306569
YOR144C	0	0	0.427536231884058
YML124C	0	0	0.424460431654676
YLR309C	0	0	0.421428571428571
YKL108W	0	0	0.418439716312057
YML109W	0	0	0.415492957746479
YNL298W	0	0	0.412587412587413
YPR135W	0	0	0.409722222222222
YDL058W	0	0	0.406896551724138
YKR095W	0	0	0.404109589041096
YBR070C	0	0	0.401360544217687
YPR046W	0	0	0.398648648648649
YLR131C	0	0	0.395973154362416
YJL092W	0	0	0.393333333333333
YGL021W	0	0	0.390728476821192
YML064C	0	0	0.388157894736842
YLR457C	0	0	0.38562091503268
YDR532C	0	0	0.383116883116883
YKL048C	0	0	0.380645161290323
YNL250W	0	0	0.378205128205128
YCR065W	0	0	0.375796178343949
YLR200W	0	0	0.373417721518987
YOR349W	0	0	0.371069182389937
YHR158C	0	0	0.36875
YOR025W	0	0	0.366459627329193
YPL008W	0	0	0.364197530864198
YLR383W	0	0	0.361963190184049
YLR182W	0	0	0.359756097560976
YDR254W	0	0	0.357575757575758
YPL127C	0	0	0.355421686746988
YIL106W	0	0	0.353293413173653
YNL082W	0	0	0.351190476190476
YPL233W	0	0	0.349112426035503
YDR052C	0	0	0.347058823529412
YDR285W	0	0	0.345029239766082
YDR507C	0	0	0.343023255813953
YKL092C	0	0	0.341040462427746
YJR060W	0	0	0.339080459770115
YDR325W	0	0	0.337142857142857
YJR134C	0	1	0.337142857142857
YBR160W	0	0	0.335227272727273
YPL241C	0	0	0.333333333333333
YAR019C	0	0	0.331491712707182
YML027W	0	0	0.331491712707182
YCL016C	0	0	0.331491712707182
YOR326W	1	0	0.331491712707182
YCR086W	0	0	0.32967032967033
YBR156C	0	0	0.327868852459016
YDL239C	0	0	0.326086956521739
YPL208W	0	0	0.324324324324324
YPL018W	0	0	0.32258064516129
YGR078C	0	0	0.320855614973262
YER111C	0	0	0.319148936170213
YOR330C	0	0	0.317460317460317
YHR191C	0	0	0.315789473684211
YKL179C	0	0	0.31413612565445
YML102W	0	0	0.3125
YKR090W	0	0	0.310880829015544
YNL166C	0	0	0.309278350515464
YML094W	0	0	0.307692307692308
YDL101C	0	0	0.306122448979592
YIL131C	0	0	0.304568527918782
YNL153C	0	0	0.303030303030303
YDR499W	0	0	0.301507537688442
YLR319C	0	0	0.3
YMR190C	0	0	0.298507462686567
YBR211C	0	0	0.297029702970297
YGR098C	0	0	0.295566502463054
YBR088C	0	0	0.294685990338164
YLL002W	0	0	0.294685990338164
YDL164C	0	0	0.294685990338164
YDR320C-A	1	0	0.294685990338164
YFR019W	0	0	0.293269230769231
YGR099W	0	0	0.291866028708134
YHR061C	0	0	0.29047619047619
YLL022C	0	0	0.289099526066351
YBL035C	0	0	0.287735849056604
YJL095W	0	0	0.287037037037037
YLR386W	0	0	0.287037037037037
YLR190W	0	0	0.287037037037037
YBR233W-A	1	0	0.287037037037037
YPR104C	0	0	0.285714285714286
YDL074C	0	0	0.284403669724771
YLR272C	0	0	0.28310502283105
YLR315W	0	1	0.28310502283105
YOR060C	0	0	0.281818181818182
YOR038C	0	0	0.280542986425339
YIL159W	0	0	0.279279279279279
YOL090W	0	0	0.278026905829596
YER007W	0	0	0.276785714285714
YLR085C	0	0	0.275555555555556
YJL201W	0	0	0.274336283185841
YDR097C	0	0	0.273913043478261
YAR007C	0	0	0.273913043478261
YNL304W	0	0	0.273913043478261
YGL003C	1	0	0.273913043478261
YHR152W	0	0	0.272727272727273
YHR107C	0	0	0.271551724137931
YOR188W	0	0	0.270386266094421
YOR216C	0	0	0.269230769230769
YGR229C	0	0	0.268085106382979
YML104C	0	0	0.266949152542373
YFL009W	0	0	0.265822784810127
YDL225W	0	0	0.264705882352941
YML034W	0	0	0.263598326359833
YLR079W	0	0	0.2625
YGR130C	0	1	0.2625
YDR480W	0	0	0.261410788381743
YHR195W	0	0	0.261224489795918
YML061C	0	0	0.261224489795918
YML065W	0	0	0.261224489795918
YER155C	1	0	0.261224489795918
YDL018C	0	0	0.260162601626016
YOR269W	0	0	0.259109311740891
YNL312W	0	0	0.258064516129032
YJL176C	0	0	0.257028112449799
YBL009W	0	0	0.256
YAL013W	0	0	0.254980079681275
YLR141W	0	0	0.253968253968254
YDR451C	0	0	0.25296442687747
YNL272C	0	0	0.251968503937008
YMR199W	0	0	0.250980392156863
YOR017W	0	0	0.25
YGL174W	0	0	0.249027237354086
YLR233C	0	0	0.248062015503876
YDR289C	0	0	0.247104247104247
YPL115C	0	0	0.246153846153846
YKR077W	0	1	0.246153846153846
YDR159W	0	0	0.245210727969349
YOL034W	0	0	0.244274809160305
YMR168C	0	0	0.243346007604563
YKL079W	0	0	0.242424242424242
YLR373C	0	0	0.241509433962264
YOR084W	0	0	0.240601503759398
YMR270C	0	0	0.239700374531835
YER133W	0	0	0.238805970149254
YIL140W	0	0	0.237918215613383
YLR376C	0	0	0.237037037037037
YKL113C	0	0	0.236162361623616
YOR114W	0	1	0.236162361623616
YDR485C	0	0	0.235294117647059
YKL112W	0	0	0.234432234432234
YMR144W	0	1	0.234432234432234
YJL194W	0	0	0.233576642335766
YPL161C	0	0	0.232727272727273
YBR123C	0	0	0.231884057971014
YPR175W	0	0	0.231046931407942
YDR424C	0	0	0.23021582733813
YLR455W	0	0	0.229390681003584
YGL212W	0	0	0.228571428571429
YFR027W	0	0	0.227758007117438
YBR231C	0	0	0.226950354609929
YDL240W	0	0	0.226148409893993
YNL309W	0	0	0.225352112676056
YGR092W	0	0	0.224561403508772
YOL116W	0	0	0.223776223776224
YLR135W	0	0	0.222996515679443
YIL126W	0	0	0.222222222222222
YDR183W	0	0	0.221453287197232
YDL197C	0	0	0.220689655172414
YDR014W	0	0	0.219931271477663
YGR238C	0	0	0.219178082191781
YFR028C	0	0	0.218430034129693
YLL049W	0	1	0.218430034129693
YBL046W	0	0	0.217687074829932
YBL097W	0	0	0.216949152542373
YAL011W	0	0	0.216216216216216
YLR424W	0	0	0.215488215488215
YMR138W	0	0	0.214765100671141
YDR219C	0	0	0.214046822742475
YHR119W	0	0	0.213333333333333
YCR059C	0	0	0.212624584717608
YLR423C	0	0	0.211920529801325
YJR090C	0	0	0.211221122112211
YDR162C	0	0	0.210526315789474
YMR109W	0	0	0.20983606557377
YOL012C	0	0	0.209150326797386
YGL173C	0	0	0.208469055374593
YGR152C	0	0	0.207792207792208
YDR013W	0	0	0.207119741100324
YPL256C	0	0	0.206451612903226
YGR096W	0	0	0.205787781350482
YOR033C	0	0	0.205128205128205
YOL091W	0	0	0.204472843450479
YER114C	0	0	0.203821656050955
YER070W	0	0	0.203174603174603
YDR147W	0	0	0.203076923076923
YIL095W	0	0	0.203076923076923
YOR080W	0	0	0.203076923076923
YHR154W	0	0	0.203076923076923
YNL068C	0	0	0.203076923076923
YNL091W	0	0	0.203076923076923
YLR337C	0	0	0.203076923076923
YOR265W	1	0	0.203076923076923
YKR101W	0	0	0.203076923076923
YHR149C	0	1	0.203076923076923
YGR108W	1	0	0.203076923076923
YBL031W	0	1	0.203076923076923
YKR013W	0	1	0.203076923076923
YDR176W	0	0	0.202453987730061
YHR111W	0	0	0.201834862385321
YNL300W	0	1	0.201834862385321
YCL014W	0	0	0.201219512195122
YOR372C	0	0	0.200607902735562
YLR314C	0	0	0.2
YOL076W	0	0	0.199395770392749
YDR179C	0	0	0.198795180722892
YOL145C	0	0	0.198198198198198
YJR031C	0	0	0.197604790419162
YGR246C	0	0	0.197014925373134
YHR118C	0	0	0.196428571428571
YBR073W	0	0	0.195845697329377
YOR181W	0	0	0.195266272189349
YJR076C	0	0	0.194690265486726
YNL278W	0	0	0.194117647058824
YNL106C	0	0	0.193548387096774
YLR032W	0	0	0.192982456140351
YDL102W	0	0	0.192419825072886
YDR332W	0	1	0.192419825072886
YMR172W	0	0	0.191860465116279
YAR018C	0	0	0.191304347826087
YGL163C	0	0	0.190751445086705
YBR200W	0	0	0.190201729106628
YML041C	0	0	0.189655172413793
YER019W	0	0	0.189265536723164
YJR083C	0	0	0.189265536723164
YPL163C	0	0	0.189265536723164
YER149C	0	0	0.189265536723164
YPL007C	0	0	0.189265536723164
YOR257W	1	0	0.189265536723164
YHR178W	0	0	0.188732394366197
YPL072W	0	0	0.188365650969529
YDR263C	0	0	0.188365650969529
YGR047C	0	0	0.188365650969529
YDR359C	0	0	0.188365650969529
YML032C	0	0	0.188365650969529
YNL116W	1	0	0.188365650969529
YJR006W	0	0	0.187845303867403
YIL034C	0	0	0.18732782369146
YOR191W	0	0	0.186813186813187
YNR023W	0	0	0.186301369863014
YLR353W	0	0	0.185792349726776
YPL082C	0	0	0.185286103542234
YBL008W	0	0	0.184782608695652
YNR009W	0	0	0.184281842818428
YAL026C	0	0	0.183783783783784
YBL052C	0	0	0.183288409703504
YBR103W	0	0	0.182795698924731
YGR196C	0	1	0.182795698924731
YBR038W	0	0	0.18230563002681
YLR343W	0	0	0.181818181818182
YER095W	0	0	0.181333333333333
YDR207C	0	0	0.180851063829787
YEL022W	0	0	0.180371352785146
YMR042W	0	0	0.17989417989418
YEL016C	0	0	0.179419525065963
YBR098W	0	0	0.178947368421053
YCL063W	0	0	0.178477690288714
YHR031C	0	0	0.178010471204188
YJL051W	0	1	0.178010471204188
YMR219W	0	0	0.177545691906005
YMR204C	0	0	0.177083333333333
YBR275C	0	0	0.176623376623377
YDR448W	0	0	0.176165803108808
YGR203W	0	1	0.176165803108808
YGL244W	0	0	0.175710594315245
YJR140C	0	0	0.175572519083969
YOR141C	0	1	0.175572519083969
YBR057C	0	0	0.175572519083969
YMR094W	0	0	0.175572519083969
YPL141C	0	1	0.175572519083969
YKR029C	0	0	0.175572519083969
YPR031W	0	0	0.175572519083969
YHR115C	1	0	0.175572519083969
YPL268W	0	0	0.175126903553299
YER104W	0	0	0.174683544303797
YDR388W	0	0	0.174242424242424
YDR334W	0	0	0.173803526448363
YHR030C	0	0	0.173366834170854
YOR075W	0	0	0.172932330827068
YOR083W	0	0	0.1725
YHR036W	0	0	0.172069825436409
YBR215W	0	0	0.171641791044776
YNL059C	0	0	0.1712158808933
YPR034W	0	0	0.170792079207921
YER008C	0	0	0.17037037037037
YGL124C	0	0	0.169950738916256
YJL077C	0	1	0.169950738916256
YPR055W	0	0	0.16953316953317
YDR295C	0	0	0.169117647058824
YDL117W	0	0	0.168704156479218
YBR109C	0	0	0.168292682926829
YDR208W	0	0	0.167883211678832
YML101C	0	1	0.167883211678832
YJL173C	0	0	0.16747572815534
YAL001C	0	0	0.167070217917676
YGR200C	0	0	0.166666666666667
YBR278W	0	0	0.166265060240964
YML043C	0	0	0.165865384615385
YDL179W	0	0	0.165467625899281
YDL029W	0	0	0.165071770334928
YKR008W	0	0	0.164677804295943
YLR371W	0	0	0.164285714285714
YLL001W	0	0	0.163895486935867
YFR018C	0	1	0.163895486935867
YGR270W	0	0	0.163507109004739
YMR240C	0	0	0.163120567375887
YML119W	0	1	0.163120567375887
YNL289W	0	0	0.162735849056604
YOR279C	0	0	0.162352941176471
YER164W	0	0	0.161971830985915
YOR313C	0	0	0.161592505854801
YMR312W	0	0	0.161214953271028
YPR171W	0	0	0.160839160839161
YLR305C	0	0	0.160550458715596
YOR264W	0	1	0.160550458715596
YLR357W	0	0	0.160550458715596
YGL063W	0	0	0.160550458715596
YML062C	0	0	0.160550458715596
YEL018W	0	0	0.160550458715596
YNL267W	0	0	0.160550458715596
YPL152W	1	0	0.160550458715596
YGR089W	0	0	0.160183066361556
YLR095C	0	0	0.159817351598174
YOR129C	0	0	0.159453302961276
YOL110W	0	0	0.159090909090909
YCR014C	0	0	0.158730158730159
YOR014W	0	0	0.158371040723982
YMR277W	0	0	0.158013544018059
YDR227W	0	0	0.157657657657658
YER177W	0	0	0.157303370786517
YJR032W	0	0	0.15695067264574
YPR070W	0	0	0.156599552572707
YPL055C	0	0	0.15625
YHR014W	0	0	0.155902004454343
YOR304W	0	0	0.155555555555556
YNL039W	0	0	0.155210643015521
YHR102W	0	0	0.154867256637168
YEL031W	0	0	0.154525386313466
YDR168W	0	0	0.154185022026432
YJR043C	0	0	0.153846153846154
YPR105C	0	0	0.153679653679654
YPR179C	0	0	0.153679653679654
YDL056W	0	0	0.153679653679654
YER173W	0	0	0.153679653679654
YMR224C	0	0	0.153679653679654
YMR276W	0	0	0.153679653679654
YIL153W	1	0	0.153679653679654
YCL008C	0	0	0.153347732181425
YNL079C	0	0	0.15301724137931
YPL240C	0	0	0.152688172043011
YBR060C	0	0	0.152360515021459
YPL017C	0	1	0.152360515021459
YLR288C	0	0	0.15203426124197
YIL132C	0	0	0.151709401709402
YDL017W	0	0	0.151385927505331
YAL029C	0	0	0.151063829787234
YPL194W	0	0	0.150743099787686
YGR014W	0	0	0.150423728813559
YDR464W	0	0	0.150105708245243
YER013W	0	0	0.149789029535865
YNL206C	0	0	0.149473684210526
YJL168C	0	0	0.149159663865546
YGL151W	0	0	0.148846960167715
YLR166C	0	0	0.148535564853556
YNL158W	0	0	0.148225469728601
YPL138C	0	0	0.147916666666667
YDR310C	0	0	0.147609147609148
YMR061W	0	0	0.147302904564315
YOL007C	0	1	0.147302904564315
YGL065C	0	0	0.146997929606625
YNL161W	0	0	0.146694214876033
YBL105C	0	0	0.14639175257732
YJR005W	0	0	0.146090534979424
YLR368W	0	0	0.145790554414784
YLR145W	0	0	0.145491803278689
YML016C	0	0	0.14519427402863
YNL107W	0	0	0.144897959183673
YDR166C	0	0	0.144602851323829
YDL105W	0	0	0.144308943089431
YNR051C	0	0	0.144016227180527
YNL307C	0	0	0.143724696356275
YJL020C	0	0	0.143434343434343
YGL168W	0	0	0.143145161290323
YOR127W	0	0	0.142857142857143
YDL047W	0	0	0.142570281124498
YDR017C	0	0	0.142284569138277
YIL084C	0	0	0.142
YDR362C	0	0	0.141716566866267
YOR244W	0	0	0.141434262948207
YDR301W	0	0	0.141153081510934
YGR163W	0	0	0.140873015873016
YGR224W	0	0	0.140594059405941
YML052W	0	0	0.140316205533597
YDR323C	0	0	0.140039447731755
YMR154C	0	0	0.139763779527559
YBR023C	0	0	0.139489194499018
YLR084C	0	0	0.13921568627451
YOR284W	0	0	0.13894324853229
YNL218W	0	0	0.138671875
YCR009C	0	0	0.138401559454191
YMR036C	0	0	0.138132295719844
YNR011C	0	0	0.137864077669903
YDR181C	0	0	0.137596899224806
YOL006C	0	0	0.137404580152672
YBL085W	0	0	0.137404580152672
YHR114W	0	0	0.137404580152672
YLR106C	0	0	0.137404580152672
YDR225W	0	0	0.137404580152672
YBR049C	0	0	0.137404580152672
YLR015W	0	0	0.137404580152672
YAL020C	1	0	0.137404580152672
YKL041W	0	0	0.137142857142857
YLR096W	0	0	0.136882129277567
YDR104C	0	0	0.136622390891841
YJL204C	0	0	0.136363636363636
YKL011C	0	0	0.136105860113422
YNL262W	0	0	0.135849056603774
YNL136W	0	0	0.135593220338983
YDR144C	0	0	0.135338345864662
YLR115W	0	0	0.135084427767355
YBR138C	0	1	0.135084427767355
YOL112W	0	0	0.134831460674157
YDR200C	0	0	0.134579439252336
YEL017W	0	0	0.134328358208955
YER170W	0	0	0.134078212290503
YNL098C	0	0	0.133828996282528
YDR409W	0	0	0.133580705009276
YDR089W	0	0	0.133333333333333
YNL216W	0	0	0.133086876155268
YGL175C	0	0	0.132841328413284
YKR022C	0	0	0.132596685082873
YML060W	0	0	0.132352941176471
YGL233W	0	0	0.132110091743119
YNL118C	0	0	0.131868131868132
YNL148C	0	0	0.131627056672761
YOL070C	0	1	0.131627056672761
YLR234W	0	0	0.131386861313869
YBR135W	0	0	0.131147540983607
YOR242C	0	0	0.130909090909091
YPR180W	0	0	0.130671506352087
YIL031W	0	0	0.130434782608696
YLR330W	0	0	0.130198915009042
YFR013W	0	0	0.129963898916967
YDL088C	0	0	0.12972972972973
YMR127C	0	0	0.129496402877698
YGL211W	0	0	0.129263913824057
YLR215C	0	0	0.129032258064516
YGR184C	0	0	0.128801431127013
YLR442C	0	0	0.128571428571429
YJR075W	0	0	0.128342245989305
YPL031C	0	0	0.128113879003559
YDR163W	0	0	0.127886323268206
YMR263W	0	0	0.127659574468085
YBL007C	0	0	0.127433628318584
YAR014C	0	0	0.127208480565371
YBR071W	0	1	0.127208480565371
YIL158W	0	1	0.127208480565371
YMR075W	0	0	0.126984126984127
YLR342W	0	0	0.126760563380282
YCR088W	0	0	0.126537785588752
YJL203W	0	0	0.126315789473684
YKR019C	0	0	0.126094570928196
YPR164W	0	0	0.125874125874126
YOL146W	0	0	0.12565445026178
YLL004W	0	0	0.125435540069686
YOR322C	0	0	0.125217391304348
YDR393W	0	0	0.125
YLR318W	0	0	0.124783362218371
YFL013C	0	0	0.124567474048443
YLR321C	0	0	0.124352331606218
YIL154C	0	0	0.124137931034483
YDL188C	0	0	0.123924268502582
YLR425W	0	0	0.123711340206186
YCR038C	0	0	0.123499142367067
YGR072W	0	0	0.123287671232877
YBR202W	0	0	0.123102866779089
YHR142W	0	0	0.123102866779089
YPR095C	0	0	0.123102866779089
YIL129C	0	0	0.123102866779089
YOR360C	0	0	0.123102866779089
YPL101W	0	0	0.123102866779089
YOR266W	0	0	0.123102866779089
YBR081C	0	0	0.123102866779089
YPL158C	0	1	0.123102866779089
YFL039C	1	0	0.123102866779089
YDR180W	0	0	0.122895622895623
YOR122C	0	0	0.122689075630252
YDR253C	0	0	0.12248322147651
YER022W	0	0	0.122278056951424
YJL006C	0	0	0.122073578595318
YDR390C	0	0	0.121869782971619
YDR293C	0	0	0.121666666666667
YPL086C	0	0	0.121464226289517
YGR278W	0	0	0.121262458471761
YJL081C	0	0	0.12106135986733
YFR002W	0	0	0.120860927152318
YOR177C	0	0	0.120661157024793
YGL113W	0	0	0.12046204620462
YKR004C	0	0	0.120263591433278
YDL106C	0	0	0.120065789473684
YFR046C	0	0	0.119868637110016
YGR221C	0	0	0.119672131147541
YHR134W	0	0	0.119476268412439
YPL227C	0	0	0.119281045751634
YDR335W	0	0	0.119086460032626
YHL007C	0	0	0.118892508143322
YDL134C	0	0	0.11869918699187
YPR122W	0	0	0.118506493506494
YGL241W	0	0	0.118314424635332
YOR353C	0	0	0.118122977346278
YHR090C	0	0	0.117932148626817
YHR012W	0	0	0.117741935483871
YGR009C	0	0	0.117552334943639
YML071C	0	0	0.117363344051447
YER151C	0	0	0.117174959871589
YDR156W	0	0	0.116987179487179
YNL322C	0	0	0.1168
YNL222W	0	0	0.116613418530351
YER129W	0	0	0.116427432216906
YLR227C	0	0	0.116242038216561
YDR217C	0	0	0.116057233704293
YDR389W	0	0	0.115873015873016
YML111W	0	0	0.115689381933439
YPL065W	0	0	0.115506329113924
YKL129C	0	0	0.115323854660348
YHR167W	0	0	0.115141955835962
YKR082W	0	0	0.11496062992126
YOL115W	0	0	0.114779874213836
YLR398C	0	0	0.114599686028257
YJL061W	0	0	0.114420062695925
YIR008C	0	0	0.114241001564945
YGL023C	0	0	0.1140625
YDL226C	0	0	0.113884555382215
YOL078W	0	0	0.113707165109034
YDR326C	0	0	0.11353032659409
YBL051C	0	0	0.113354037267081
YJL098W	0	0	0.113178294573643
YCR033W	0	0	0.113003095975232
YNR031C	0	0	0.112828438948995
YGL133W	0	0	0.112654320987654
YER157W	0	0	0.112480739599384
YGR274C	0	0	0.112307692307692
YLL038C	0	0	0.112135176651306
YKL017C	0	0	0.111963190184049
YJL183W	0	0	0.111791730474732
YDL103C	0	0	0.111620795107034
YIL008W	0	0	0.111450381679389
YGR217W	0	0	0.111280487804878
YIL002C	0	0	0.111111111111111
YGL203C	0	0	0.110942249240122
YLR451W	0	0	0.110773899848255
YER120W	0	0	0.110606060606061
YOR076C	0	0	0.110438729198185
YDL141W	0	0	0.110271903323263
YFL023W	0	0	0.110105580693816
YNL076W	0	0	0.109939759036145
YLR429W	0	0	0.109774436090226
YIL142W	0	0	0.10960960960961
YDL001W	0	1	0.10960960960961
YOR112W	0	0	0.109445277361319
YJR110W	0	0	0.109281437125749
YPL228W	0	0	0.109118086696562
YHR132C	0	0	0.108955223880597
YML059C	0	0	0.108792846497765
YDL220C	0	0	0.108630952380952
YLR094C	0	0	0.108469539375929
YMR163C	0	0	0.108308605341246
YEL019C	0	0	0.108148148148148
YDR027C	0	0	0.107988165680473
YMR065W	0	0	0.107828655834564
YLR116W	0	0	0.107669616519174
YAR003W	0	0	0.107511045655376
YBR186W	0	0	0.107352941176471
YJR065C	0	0	0.1071953010279
YLR033W	0	0	0.107038123167155
YPR165W	0	0	0.10688140556369
YDR478W	0	0	0.10672514619883
YFL049W	0	0	0.106569343065693
YPR057W	0	0	0.106413994169096
YPL020C	0	0	0.106259097525473
YDR129C	0	0	0.106104651162791
YDR489W	0	0	0.105950653120464
YDR311W	0	0	0.105797101449275
YDL154W	0	0	0.105643994211288
YNL097C	0	0	0.105491329479769
YDL093W	0	0	0.105339105339105
YPR111W	0	0	0.105187319884726
YER176W	0	0	0.105035971223022
YPL064C	0	1	0.105035971223022
YPR040W	0	0	0.104885057471264
YMR028W	0	0	0.104734576757532
YKL203C	0	0	0.10458452722063
YER132C	0	0	0.104434907010014
YLR263W	0	0	0.104285714285714
YNL119W	0	0	0.10413694721826
YER180C	0	0	0.103988603988604
YLR384C	0	0	0.103840682788051
YLR393W	0	0	0.103693181818182
YGR012W	0	1	0.103693181818182
YDR369C	0	0	0.10354609929078
YOR098C	0	0	0.103399433427762
YJL124C	0	0	0.103253182461103
YDR309C	0	0	0.103107344632768
YBL106C	0	0	0.10296191819464
YKR028W	0	0	0.102816901408451
YNL147W	0	0	0.10267229254571
YGL130W	0	0	0.10252808988764
YBL047C	0	0	0.102384291725105
YOR035C	0	0	0.102240896358543
YBR130C	0	0	0.102097902097902
YGL210W	0	0	0.10195530726257
YOL018C	0	0	0.101813110181311
YDR030C	0	0	0.101671309192201
YNL294C	0	0	0.101529902642559
YDR240C	0	0	0.101388888888889
YDR469W	0	0	0.10124826629681
YLR087C	0	0	0.101108033240997
YER093C	0	0	0.100968188105118
YFL025C	0	0	0.100828729281768
YLL043W	0	0	0.100689655172414
YBR131W	0	0	0.100550964187328
YOL130W	0	0	0.10041265474553
YBL010C	0	1	0.10041265474553
YNL058C	0	1	0.10041265474553
YJL209W	0	0	0.100274725274725
YKL166C	0	0	0.100137174211248
YBR234C	0	0	0.1
YNL257C	0	0	0.0998632010943912
YFL034W	0	1	0.0998632010943912
YDR164C	0	0	0.0997267759562842
YIL033C	0	0	0.0995907230559345
YDL112W	0	0	0.0994550408719346
YPL164C	0	0	0.0993197278911565
YNL215W	0	1	0.0993197278911565
YNL201C	0	0	0.0991847826086956
YLR310C	0	0	0.0990502035278155
YHR120W	0	0	0.0989159891598916
YIL038C	0	0	0.0987821380243572
YKR048C	0	0	0.0986486486486487
YGR252W	0	0	0.0985155195681511
YGR002C	0	0	0.0983827493261455
YLR229C	0	0	0.098250336473755
YBR245C	0	0	0.0981182795698925
YOR123C	0	0	0.0979865771812081
YFR016C	0	1	0.0979865771812081
YNL227C	0	0	0.0978552278820375
YML112W	0	0	0.0977242302543507
YAL016W	0	0	0.0975935828877005
YOL095C	0	0	0.0974632843791722
YDR303C	0	0	0.0973333333333333
YOR156C	0	0	0.0972037283621838
YDR252W	0	0	0.0970744680851064
YGR134W	0	0	0.0969455511288181
YOR290C	0	0	0.096816976127321
YCR092C	0	0	0.0966887417218543
YFR051C	0	0	0.0965608465608466
YDL044C	0	0	0.0964332892998679
YBR195C	0	0	0.0963060686015831
YLR245C	0	0	0.0961791831357049
YLL010C	0	0	0.0960526315789474
YJL085W	0	0	0.0959264126149803
YMR227C	0	0	0.0958005249343832
YBR289W	0	0	0.0956749672346003
YMR137C	0	0	0.0955497382198953
YJL179W	0	0	0.0954248366013072
YKL025C	0	0	0.0953002610966057
YPL128C	0	0	0.0951760104302477
YIL138C	0	0	0.0950520833333333
YGR116W	0	0	0.0949284785435631
YEL015W	0	0	0.0948051948051948
YEL064C	0	0	0.0946822308690013
YJL112W	0	0	0.094559585492228
YNL041C	0	0	0.0944372574385511
YHR164C	0	0	0.0943152454780362
YCL010C	0	0	0.0941935483870968
YIR006C	0	0	0.0940721649484536
YNL288W	0	0	0.093951093951094
YNL138W	0	0	0.0938303341902314
YER161C	0	0	0.0937098844672657
YML049C	0	0	0.0935897435897436
YML021C	0	0	0.0934699103713188
YDR283C	0	0	0.0933503836317136
YBR095C	0	0	0.0932311621966794
YMR047C	0	0	0.0931122448979592
YOR023C	0	0	0.0929936305732484
YJR022W	0	0	0.0928753180661578
YLR216C	0	0	0.0927573062261754
YIR002C	0	0	0.0926395939086294
YNL282W	0	0	0.0925221799746515
YDL077C	0	0	0.0924050632911392
YKL005C	0	0	0.0922882427307206
YGL194C	0	0	0.0921717171717172
YFL017C	0	0	0.0920554854981084
YDL109C	0	0	0.0919395465994962
YBR102C	0	0	0.0918238993710692
YDL090C	0	0	0.0917085427135678
YKR086W	0	0	0.0915934755332497
YJR057W	0	0	0.0914786967418546
YBL061C	0	0	0.0913642052565707
YGL190C	0	0	0.09125
YGR225W	0	0	0.0911360799001248
YPL133C	0	0	0.0910224438902743
YPL045W	0	0	0.0909090909090909
YJR042W	0	0	0.0907960199004975
YKL189W	0	0	0.0906832298136646
YPL046C	0	0	0.0905707196029777
YOR368W	0	0	0.090458488228005
YOL113W	0	0	0.0903465346534653
YGL094C	0	0	0.0902348578491965
YJR117W	0	0	0.0901234567901235
YDR170C	0	0	0.0900123304562269
YPR189W	0	0	0.0899014778325123
YIR023W	0	0	0.0897908979089791
YML093W	0	0	0.0896805896805897
YIL112W	0	0	0.0895705521472393
YLR228C	0	0	0.0894607843137255
YGL253W	0	0	0.0893512851897185
YDL013W	0	0	0.089242053789731
YER153C	0	0	0.0891330891330891
YOR233W	0	0	0.0890243902439024
YGL066W	0	0	0.0889159561510353
YJR099W	0	0	0.0888077858880779
YIL118W	0	0	0.0886998784933171
YPL022W	0	0	0.0885922330097087
YDL116W	0	0	0.0884848484848485
YKL149C	0	0	0.0883777239709443
YDL033C	0	0	0.0882708585247884
YOL067C	0	0	0.0881642512077295
YDR386W	0	0	0.0880579010856454
YNL180C	0	0	0.0879518072289157
YBL071W-A	0	0	0.0878459687123947
YPL203W	0	0	0.0877403846153846
YBR007C	0	1	0.0877403846153846
YJL047C	0	0	0.0876350540216086
YAL032C	0	0	0.0875299760191846
YDR407C	0	0	0.0874251497005988
YLR238W	0	0	0.0873205741626794
YLR292C	0	0	0.0872162485065711
YPL213W	0	0	0.0871121718377088
YMR307W	0	0	0.0870083432657926
YFR034C	0	0	0.0869047619047619
YOR367W	0	0	0.0868014268727705
YKL007W	0	0	0.0866983372921615
YKL139W	0	0	0.0865954922894425
YJL039C	0	0	0.0864928909952607
YDL006W	0	0	0.0863905325443787
YLR039C	0	0	0.0862884160756501
YLR440C	0	0	0.0861865407319953
YLL006W	0	0	0.0860849056603774
YNL286W	0	0	0.0859835100117786
YDR416W	0	0	0.0858823529411765
YOR239W	0	0	0.0857814336075206
YOL081W	0	0	0.0856807511737089
YOR358W	0	0	0.0855803048065651
YIL044C	0	0	0.085480093676815
YMR306W	0	0	0.0853801169590643
YMR129W	0	0	0.0852803738317757
YOR008C	0	0	0.0851808634772462
YGL027C	0	0	0.0850815850815851
YPL122C	0	0	0.0849825378346915
YPR049C	0	0	0.0848837209302326
YKR020W	0	0	0.0847851335656214
YNL088W	0	0	0.0846867749419954
YDL176W	0	1	0.0846867749419954
YLR067C	0	0	0.0845886442641947
YIR013C	0	0	0.0844907407407407
YHL038C	0	0	0.084393063583815
YOL072W	0	0	0.0842956120092379
YBR161W	0	0	0.0841983852364475
YPL069C	0	0	0.0841013824884793
YBL021C	0	0	0.0840046029919448
YLL031C	0	0	0.0839080459770115
YPL051W	0	0	0.0838117106773823
YPL032C	0	0	0.0837155963302752
YIL040W	0	0	0.0836197021764032
YJR132W	0	0	0.0835240274599542
YPR161C	0	0	0.0834285714285714
YJL154C	0	0	0.0833333333333333
YJL127C	0	0	0.0832383124287343
YHR103W	0	0	0.0831435079726651
YKL057C	0	0	0.0830489192263936
YER014W	0	0	0.0829545454545455
YGL150C	0	0	0.0828667413213886
YOR110W	0	0	0.0828667413213886
YBR112C	0	0	0.0828667413213886
YAL041W	0	0	0.0828667413213886
YEL013W	0	0	0.0828667413213886
YJR141W	0	0	0.0828667413213886
YPL071C	0	1	0.0828667413213886
YDR244W	0	0	0.0828667413213886
YLR114C	0	0	0.0828667413213886
YIL168W	0	0	0.0828667413213886
YOL004W	0	0	0.0828667413213886
YPL016W	0	0	0.0828667413213886
YDR054C	0	0	0.0828667413213886
YKR096W	0	1	0.0828667413213886
YLL007C	0	1	0.0828667413213886
YML031W	1	0	0.0828667413213886
YLR320W	0	0	0.0827740492170022
YKR031C	0	0	0.0826815642458101
YBR136W	0	0	0.0825892857142857
YKL032C	0	0	0.0824972129319955
YLR260W	0	0	0.0824053452115813
YLR262C	0	0	0.082313681868743
YOL138C	0	0	0.0822222222222222
YDR279W	0	0	0.0821309655937847
YML095C	0	0	0.082039911308204
YPR168W	0	0	0.0819490586932447
YCR073C	0	0	0.081858407079646
YER125W	0	0	0.081767955801105
YER100W	0	0	0.0816777041942605
YGL145W	0	0	0.081587651598677
YPR072W	0	0	0.0814977973568282
YPL083C	0	0	0.0814081408140814
YOR217W	0	0	0.0813186813186813
YDR484W	0	0	0.0812294182217344
YPL189W	0	0	0.081140350877193
YGL195W	0	0	0.0810514786418401
YER172C	0	0	0.0809628008752735
YGL025C	0	0	0.0808743169398907
YDL108W	0	0	0.0807860262008734
YGR003W	0	0	0.0806979280261723
YOL089C	0	0	0.0806100217864924
YGR120C	0	0	0.0805585392051558
YDR228C	0	0	0.0805585392051558
YNL072W	0	0	0.0805585392051558
YCR002C	0	0	0.0805585392051558
YJL005W	0	0	0.0805585392051558
YMR153W	0	0	0.0805585392051558
YOR308C	0	0	0.0805585392051558
YMR052W	0	0	0.0805585392051558
YBL023C	0	0	0.0805585392051558
YNL031C	0	0	0.0805585392051558
YML011C	0	0	0.0805585392051558
YBR171W	0	0	0.0805585392051558
YDL064W	1	0	0.0805585392051558
YNL128W	0	0	0.0804721030042918
YKL088W	0	0	0.0803858520900322
YOL045W	0	0	0.0802997858672377
YDR276C	0	0	0.0802139037433155
YDL065C	0	0	0.0801282051282051
YOR298W	0	0	0.080042689434365
YDL069C	0	0	0.0799573560767591
YJR082C	0	0	0.0798722044728434
YCR044C	0	0	0.0797872340425532
YOL135C	0	0	0.079702444208289
YPL167C	0	0	0.0796178343949045
YPR032W	0	0	0.0795334040296925
YLR011W	0	0	0.0794491525423729
YNL030W	0	0	0.0793650793650794
YBR009C	0	0	0.0792811839323467
YBL014C	0	0	0.0791974656810982
YDR460W	0	0	0.0791139240506329
YDR472W	0	0	0.0790305584826133
YNL133C	0	0	0.0789473684210526
YPL215W	0	0	0.0788643533123028
YDL030W	0	0	0.078781512605042
YOR070C	0	0	0.0786988457502623
YER166W	0	0	0.0786163522012579
YNL290W	0	0	0.0785340314136126
YBR243C	0	0	0.0784518828451883
YLR289W	0	1	0.0784518828451883
YDR051C	0	1	0.0784518828451883
YOR346W	0	0	0.0783699059561129
YMR176W	0	0	0.0782881002087683
YPL180W	0	0	0.0782064650677789
YDL195W	0	0	0.078125
YER089C	0	0	0.0780437044745057
YPR131C	0	0	0.077962577962578
YGR054W	0	0	0.0778816199376947
YCR077C	0	0	0.0778008298755187
YJR046W	0	0	0.077720207253886
YEL053C	0	0	0.077639751552795
YKR002W	0	0	0.077559462254395
YIL068C	0	0	0.0774793388429752
YFR048W	0	0	0.0773993808049536
YMR268C	0	0	0.077319587628866
YDL178W	0	0	0.0772399588053553
YOR089C	0	0	0.0771604938271605
YPR019W	0	0	0.0770811921891059
YNL328C	0	0	0.0770020533880904
YMR069W	0	0	0.0769230769230769
YGL087C	0	0	0.076844262295082
YDR440W	0	0	0.0767656090071648
YDR213W	0	0	0.0766871165644172
YOR350C	0	1	0.0766871165644172
YAL002W	0	0	0.076608784473953
YDR082W	0	0	0.076530612244898
YBL019W	0	0	0.0764525993883792
YKL095W	0	0	0.0763747454175153
YGR004W	0	0	0.0762970498474059
YGR056W	0	0	0.0762195121951219
YBR111W-A	0	0	0.0761421319796954
YJR084W	0	0	0.0760649087221095
YMR218C	0	0	0.0759878419452888
YDR473C	0	0	0.0759109311740891
YMR232W	0	0	0.0758341759352882
YJR118C	0	0	0.0757575757575758
YDR315C	0	0	0.0756811301715439
YMR207C	0	0	0.0756048387096774
YMR288W	0	0	0.0755287009063444
YNL310C	0	0	0.0754527162977867
YOL054W	0	0	0.0753768844221105
YHR186C	0	0	0.0753012048192771
YDR383C	0	1	0.0753012048192771
YLR254C	0	0	0.0752256770310933
YDR510W	0	0	0.0751503006012024
YGL197W	0	0	0.0750750750750751
YKL075C	0	0	0.075
YNL329C	0	0	0.0749250749250749
YHR076W	0	1	0.0749250749250749
YNR049C	0	0	0.0748502994011976
YLR431C	0	0	0.0747756729810568
YBR217W	0	0	0.0747011952191235
YDR106W	0	0	0.0746268656716418
YDR420W	0	0	0.0745526838966203
YPL165C	0	1	0.0745526838966203
YHR105W	0	1	0.0745526838966203
YGR013W	0	0	0.0744786494538232
YIL115C	0	0	0.0744047619047619
YPL021W	0	0	0.0743310208126858
YGR271W	0	0	0.0742574257425743
YER105C	0	0	0.0741839762611276
YOR039W	0	0	0.0741106719367589
YLR044C	0	0	0.0740375123395854
YPR162C	0	0	0.0739644970414201
YFL024C	0	0	0.0738916256157636
YJL106W	0	0	0.0738188976377953
YKL145W	0	0	0.0737463126843658
YDR110W	0	0	0.0736738703339882
YHR011W	0	0	0.0736015701668302
YHR040W	0	0	0.0735294117647059
YGL044C	0	0	0.0734573947110676
YLR430W	0	0	0.073385518590998
YMR283C	0	0	0.0733137829912024
YGL201C	0	0	0.0732421875
YPR025C	0	0	0.0731707317073171
YCR066W	0	0	0.0730994152046784
YDR081C	0	0	0.0730282375851996
YPL042C	0	0	0.0729571984435798
YMR266W	0	0	0.0728862973760933
YBL025W	0	0	0.0728155339805825
YDR229W	0	0	0.07274490785645
YDL122W	0	0	0.0726744186046512
YDR457W	0	0	0.0726040658276863
YLR418C	0	0	0.0725338491295938
YAR042W	0	0	0.072463768115942
YBR260C	0	0	0.0723938223938224
YOR048C	0	0	0.0723240115718418
YFL033C	0	0	0.0722543352601156
YGL110C	0	1	0.0722543352601156
YKR055W	0	0	0.0721847930702599
YBR148W	0	1	0.0721847930702599
YDR173C	0	0	0.0721153846153846
YHR150W	0	0	0.0720461095100865
YHR058C	0	0	0.0719769673704415
YOL102C	0	0	0.0719079578139981
YEL041W	0	0	0.0718390804597701
YER051W	0	0	0.0717703349282297
YJL049W	0	1	0.0717703349282297
YDL098C	0	0	0.0717017208413002
YIL128W	0	0	0.0716332378223496
YDL127W	0	0	0.0715648854961832
YER109C	0	0	0.0714966634890372
YNL090W	0	0	0.0714285714285714
YGL153W	0	0	0.071360608943863
YEL037C	0	0	0.0712927756653992
YDR379W	0	0	0.0712250712250712
YDR121W	0	0	0.071157495256167
YNL261W	0	0	0.0710900473933649
YCR094W	0	0	0.0710227272727273
YLR399C	0	0	0.0709555345316935
YPR178W	0	0	0.0708884688090737
YKR036C	0	0	0.0708215297450425
YNL258C	0	0	0.0707547169811321
YGR041W	0	0	0.0706880301602262
YOR115C	0	0	0.0706214689265537
YNL236W	0	0	0.070555032925682
YBL037W	0	0	0.0704887218045113
YPR023C	0	0	0.0704225352112676
YDR435C	0	0	0.0703564727954972
YIL061C	0	0	0.07029053420806
YDR068W	0	1	0.07029053420806
YJL058C	0	0	0.0702247191011236
YPL085W	0	0	0.0701590271281572
YNL283C	0	0	0.0700934579439252
YOR275C	0	0	0.0700280112044818
YNL064C	0	0	0.0699626865671642
YER122C	0	0	0.0698974836905871
YJR021C	0	0	0.0698324022346369
YMR222C	0	1	0.0698324022346369
YMR156C	0	0	0.0697674418604651
YKR042W	0	0	0.0697026022304833
YDL209C	0	0	0.0696378830083565
YMR301C	0	0	0.0695732838589982
YNL199C	0	0	0.0695088044485635
YKL028W	0	0	0.0694444444444444
YGR218W	0	0	0.0693802035152636
YNL020C	0	0	0.0693160813308688
YKR063C	0	0	0.0692520775623269
YDL139C	0	1	0.0692520775623269
YHR013C	0	0	0.0691881918819188
YGR202C	0	0	0.0691244239631336
YNR008W	0	0	0.069060773480663
YMR213W	0	0	0.0689972401103956
YHR127W	0	1	0.0689972401103956
YGL106W	0	0	0.0689338235294118
YOL001W	0	0	0.068870523415978
YPR080W	0	0	0.0688073394495413
YLR035C	0	0	0.0687442713107241
YER154W	0	0	0.0686813186813187
YPL075W	0	0	0.0686184812442818
YGR080W	0	0	0.0685557586837294
YEL030W	0	0	0.0684931506849315
YDL005C	0	0	0.0684306569343066
YNR048W	0	0	0.0683682771194166
YBR010W	0	0	0.0683060109289618
YBR059C	0	0	0.0682438580527752
YER040W	0	0	0.0681818181818182
YIL147C	0	0	0.0681198910081744
YNL047C	0	0	0.0680580762250454
YNL164C	0	0	0.0679963735267452
YBR264C	0	0	0.0679347826086956
YBL024W	0	0	0.0678733031674208
YMR077C	0	0	0.0678119349005425
YER179W	0	0	0.0677506775067751
YDR419W	0	0	0.0676895306859206
YAR002W	0	0	0.0676284941388638
YGL208W	0	0	0.0675675675675676
YPL040C	0	0	0.0675067506750675
YLR180W	0	0	0.0674460431654676
YPL162C	0	1	0.0674460431654676
YPR088C	0	0	0.0673854447439353
YLR181C	0	0	0.0673249551166966
YCR084C	0	0	0.0672645739910314
YLR335W	0	0	0.0672043010752688
YOR180C	0	0	0.0671441360787825
YLR287C	0	1	0.0671441360787825
YMR128W	0	0	0.0670840787119857
YAL005C	0	0	0.0670241286863271
YLR189C	0	0	0.0669642857142857
YLR306W	0	0	0.0669045495093666
YDR363W-A	0	0	0.0668449197860963
YER118C	0	0	0.0667853962600178
YBL088C	0	0	0.0667259786476868
YBR118W	0	0	0.0666666666666667
YML069W	0	0	0.066607460035524
YPL254W	0	0	0.0665483584738243
YAL038W	0	0	0.0664893617021277
YGR186W	0	0	0.0664304694419841
YDL035C	0	0	0.0663716814159292
YNL243W	0	0	0.0663129973474801
YDR212W	0	0	0.0662544169611307
YJL099W	0	0	0.0661959399823478
YCL032W	0	0	0.0661375661375661
YMR113W	0	0	0.066079295154185
YPL140C	0	0	0.0660211267605634
YMR285C	0	0	0.0659630606860158
YOR030W	0	0	0.0659050966608084
YGR104C	0	0	0.0658472344161545
YER147C	0	0	0.0657894736842105
YBR133C	0	0	0.0657318141980719
YIR019C	0	0	0.0656742556917688
YLR047C	0	0	0.0656167979002625
YDR444W	0	1	0.0656167979002625
YDR286C	0	1	0.0656167979002625
YPL041C	0	0	0.0655594405594406
YLR329W	0	0	0.0655021834061135
YER112W	0	0	0.0654450261780105
YGL207W	0	0	0.0653879686137751
YML103C	0	0	0.0653310104529617
YEL056W	0	0	0.0652741514360313
YLR207W	0	0	0.0652173913043478
YGR016W	0	1	0.0652173913043478
YHR174W	0	0	0.0651607298001738
YBL080C	0	0	0.0651041666666667
YOR211C	0	0	0.0650477016478751
YPL047W	0	0	0.0649913344887348
YLR055C	0	0	0.0649350649350649
YJR127C	0	0	0.064878892733564
YLR071C	0	0	0.0648228176318064
YPL048W	0	0	0.0647668393782383
YGR112W	0	0	0.0647109577221743
YNL204C	0	0	0.0646551724137931
YER001W	0	0	0.0645994832041344
YGR240C	0	0	0.0645438898450947
YOR106W	0	0	0.0644883920894239
YLR436C	0	0	0.0644329896907216
YIL062C	0	0	0.0643776824034335
YHR200W	0	0	0.0643224699828473
YDL059C	0	0	0.06426735218509
YMR273C	0	0	0.0642123287671233
YOL066C	0	0	0.0641573994867408
YDR103W	0	0	0.0641025641025641
YLR396C	0	0	0.0640478223740393
YDR511W	0	0	0.0639931740614334
YMR231W	0	0	0.0639386189258312
YBR255W	0	1	0.0639386189258312
YPR153W	0	1	0.0639386189258312
YMR274C	0	0	0.0638841567291312
YHR034C	0	0	0.0638297872340425
YBR281C	0	0	0.0637755102040816
YLR089C	0	1	0.0637755102040816
YMR039C	0	0	0.0637213254035684
YOR081C	0	0	0.0636672325976231
YBR152W	0	0	0.0636132315521628
YBR045C	0	0	0.0635593220338983
YNL003C	0	0	0.0635055038103302
YLR209C	0	0	0.0634517766497462
YEL034W	0	0	0.0633981403212172
YBR055C	0	0	0.0633445945945946
YNL297C	0	0	0.0632911392405063
YDR031W	0	1	0.0632911392405063
YDR138W	0	0	0.0632377740303541
YMR106C	0	0	0.06318449873631
YKL134C	0	0	0.0631313131313131
YJR003C	0	0	0.0630782169890664
YDR191W	0	0	0.0630252100840336
YBR119W	0	0	0.0629722921914358
YOR165W	0	0	0.0629194630872483
YDR415C	0	1	0.0629194630872483
YMR019W	0	1	0.0629194630872483
YIL063C	0	0	0.0628667225481978
YOR351C	0	0	0.0628140703517588
YMR022W	0	0	0.0627615062761506
YCR042C	0	0	0.0627090301003344
YJL128C	0	0	0.06265664160401
YDL099W	0	0	0.0626043405676127
YNL269W	0	1	0.0626043405676127
YNL311C	0	0	0.0625521267723103
YFR040W	0	0	0.0625
YPR068C	0	0	0.0624479600333056
YDR273W	0	0	0.062396006655574
YJR066W	0	0	0.0623441396508728
YOL051W	0	0	0.0622923588039867
YGL232W	0	0	0.0622406639004149
YMR147W	0	1	0.0622406639004149
YML066C	0	0	0.0621890547263682
YIR033W	0	0	0.0621375310687655
YLL039C	0	0	0.0620860927152318
YLR316C	0	0	0.0620347394540943
YOR100C	0	0	0.0619834710743802
YDR235W	0	0	0.0619322873658134
YPL038W	0	0	0.0618811881188119
YGL251C	0	0	0.0618301731244848
YKL038W	0	0	0.0617792421746293
YIR015W	0	0	0.0617283950617284
YDL207W	0	0	0.0616776315789474
YLR049C	0	1	0.0616776315789474
YMR021C	0	0	0.0616269515201315
YGL243W	0	0	0.061576354679803
YIL139C	0	0	0.0615258408531583
YIR004W	0	0	0.0614754098360656
YER152C	0	1	0.0614754098360656
YOL063C	0	0	0.0614250614250614
YJL110C	0	0	0.0613747954173486
YLL050C	0	0	0.0613246116107931
YCR093W	0	0	0.0612745098039216
YGR006W	0	0	0.0612244897959184
YDR137W	0	0	0.0611745513866232
YJL207C	0	0	0.0611246943765281
YKL086W	0	0	0.0610749185667752
YGL237C	0	0	0.0610252237591538
YDR224C	0	0	0.0609756097560976
YKR007W	0	0	0.0609260763606824
YLR154C	0	0	0.0608766233766234
YAR050W	0	0	0.0608272506082725
YBR158W	0	0	0.0607779578606159
YPR129W	0	0	0.0607287449392713
YJL090C	0	0	0.0606796116504854
YPL110C	0	0	0.0606305578011318
YPL271W	0	0	0.0605815831987076
YNL029C	0	0	0.0605326876513317
YOR068C	0	0	0.0604838709677419
YDL043C	0	0	0.0604351329572925
YMR091C	0	0	0.0603864734299517
YMR183C	0	0	0.0603378921962993
YBR165W	0	0	0.0602893890675241
YGL170C	0	0	0.0602409638554217
YCL037C	0	0	0.0601926163723917
YLR298C	0	0	0.0601443464314354
YDR141C	0	0	0.0600961538461538
YPL210C	0	0	0.0600480384307446
YDR065W	0	0	0.06
YOR231W	0	0	0.0599520383693046
YKR078W	0	0	0.0599041533546326
YDR034C	0	0	0.0598563447725459
YDL161W	0	0	0.0598086124401914
YLR117C	0	0	0.0597609561752988
YDR495C	0	0	0.0597133757961783
YNL224C	0	1	0.0597133757961783
YDR108W	0	0	0.0596658711217184
YBL074C	0	0	0.0596184419713831
YOL100W	0	0	0.0595710881652105
YGL229C	0	0	0.0595238095238095
YLR394W	0	0	0.0594766058683584
YOR296W	0	1	0.0594766058683584
YOR140W	0	0	0.0594294770206022
YBR041W	0	0	0.0593824228028504
YDR195W	0	0	0.0593354430379747
YBR184W	0	1	0.0593354430379747
YGR156W	0	0	0.0592885375494071
YLL018C-A	0	0	0.0592417061611374
YDR414C	0	0	0.0591949486977111
YAL040C	0	0	0.0591482649842271
YGR170W	0	0	0.0591016548463357
YGL167C	0	0	0.0590551181102362
YOR255W	0	0	0.0590086546026751
YOR176W	0	0	0.0589622641509434
YBR015C	0	0	0.0589159465828751
YPL176C	0	0	0.0588697017268446
YOL009C	0	0	0.0588235294117647
YKL013C	0	0	0.0587774294670846
YFL034C-B	0	0	0.0587314017227878
YGL070C	0	0	0.0586854460093897
YIL029C	0	0	0.0586395621579359
YOL003C	0	0	0.05859375
YFL029C	0	0	0.0585480093676815
YKL059C	0	0	0.0585023400936037
YAL055W	0	0	0.0584567420109119
YJL014W	0	0	0.058411214953271
YPL137C	0	0	0.0583657587548638
YLR360W	0	0	0.0583203732503888
YNL023C	0	1	0.0583203732503888
YLR405W	0	0	0.0582750582750583
YDR243C	0	0	0.0582298136645963
YOR113W	0	0	0.0581846392552366
YOL023W	0	0	0.0581395348837209
YLR024C	0	0	0.0580945003872967
YBL103C	0	0	0.0580495356037152
YLR134W	0	0	0.0580046403712297
YKL114C	0	0	0.0579598145285935
YDR305C	0	0	0.0579150579150579
YDL175C	0	0	0.0578703703703704
YLL032C	0	1	0.0578703703703704
YDL142C	0	0	0.0578257517347725
YMR066W	0	1	0.0578257517347725
YJR004C	0	0	0.0577812018489985
YPL084W	0	0	0.0577367205542725
YER098W	0	0	0.0576923076923077
YPR056W	0	0	0.0576479631053036
YMR023C	0	0	0.0576036866359447
YMR308C	0	0	0.0575594781273983
YGL060W	0	1	0.0575594781273983
YBR120C	0	0	0.0575153374233129
YKL110C	0	0	0.0574712643678161
YNL291C	0	0	0.057427258805513
YDR528W	0	0	0.0573833205814843
YDL020C	0	0	0.0573394495412844
YMR063W	0	0	0.0572956455309396
YMR025W	0	0	0.0572519083969466
YLR026C	0	0	0.05720823798627
YNL154C	0	0	0.0571646341463415
YPL151C	0	0	0.0571210967250571
YMR234W	0	0	0.0570776255707763
YER167W	0	0	0.0570342205323194
YDR245W	0	0	0.0569908814589666
YDL170W	0	0	0.0569476082004556
YGL248W	0	0	0.0569044006069803
YGL045W	0	0	0.0568612585291888
YDL107W	0	0	0.0568181818181818
YPR155C	0	0	0.056775170325511
YJL073W	0	0	0.056732223903177
YOR001W	0	0	0.0566893424036281
YPL195W	0	0	0.0566465256797583
YGL064C	0	0	0.0566037735849057
YPR051W	0	0	0.0565610859728507
YDL145C	0	0	0.0565184626978146
YPL144W	0	0	0.0564759036144578
YPL249C	0	0	0.0564334085778781
YOR327C	0	0	0.056390977443609
YER029C	0	0	0.0563486100676183
YDL073W	0	1	0.0563486100676183
YGL115W	0	0	0.0563063063063063
YMR223W	0	0	0.0562640660165041
YGL073W	0	0	0.0562218890554723
YIL090W	0	0	0.0561797752808989
YGR166W	0	0	0.0561377245508982
YKL204W	0	0	0.056095736724009
YPL005W	0	0	0.0560538116591928
YGL071W	0	0	0.0560119492158327
YLR265C	0	0	0.0559701492537313
YBR162C	0	0	0.0559284116331096
YGR276C	0	0	0.0558867362146051
YBL032W	0	0	0.0558451228592703
YLR151C	0	1	0.0558451228592703
YDR529C	0	0	0.0558035714285714
YKL070W	0	0	0.0557620817843866
YBL003C	0	0	0.0557206537890045
YNL099C	0	0	0.0556792873051225
YOL068C	0	0	0.0556379821958457
YBL002W	0	0	0.055596738324685
YDR004W	0	0	0.0555555555555556
YGR198W	0	0	0.0555144337527757
YJR030C	0	1	0.0555144337527757
YHR077C	0	0	0.0554733727810651
YLL063C	0	0	0.0554323725055432
YDR028C	0	0	0.0553914327917282
YDR466W	0	0	0.0553505535055351
YBR128C	0	0	0.0553097345132743
YMR287C	0	0	0.0552689756816507
YNL080C	0	0	0.0552282768777614
YGR049W	0	0	0.0551876379690949
YMR031C	0	1	0.0551876379690949
YGL139W	0	0	0.0551470588235294
YGL049C	0	0	0.0551065393093314
YKL010C	0	0	0.0550660792951542
YDL231C	0	0	0.0550256786500367
YLR433C	0	0	0.0549853372434018
YCR051W	0	1	0.0549853372434018
YGL179C	0	0	0.0549450549450549
YNL275W	0	0	0.054904831625183
YDL159W	0	0	0.0548646671543526
YLR144C	0	0	0.0548245614035088
YER159C	0	0	0.0547845142439737
YKL012W	0	0	0.0547445255474453
YNR032W	0	0	0.0547045951859956
YJR138W	0	1	0.0547045951859956
YIR009W	0	0	0.05466472303207
YBR216C	0	0	0.0546249089584851
YLR223C	0	0	0.0545851528384279
YLR013W	0	0	0.0545454545454545
YOL149W	0	0	0.0545058139534884
YMR092C	0	0	0.0544662309368192
YDL216C	0	0	0.0544267053701016
YER116C	0	0	0.0543872371283539
YOR363C	0	0	0.0543478260869565
YPL121C	0	0	0.054308472121651
YOL033W	0	0	0.0542691751085383
YMR044W	0	0	0.0542299349240781
YPL120W	0	0	0.0541907514450867
YOR124C	0	0	0.0541516245487365
YAL031C	0	0	0.0541125541125541
YGL016W	0	0	0.0540735400144196
YER028C	0	0	0.0540345821325648
YBR237W	0	0	0.0539956803455724
YPR029C	0	0	0.0539568345323741
YDR196C	0	0	0.0539180445722502
YLR382C	0	0	0.0538793103448276
YJL052W	0	0	0.053840631730079
YDR080W	0	0	0.0538020086083214
YOL111C	0	0	0.0537634408602151
YFL005W	0	0	0.0537249283667622
YKR102W	0	0	0.0536864710093057
YGL033W	0	0	0.0536480686695279
YDR459C	0	0	0.0536097212294496
YJL025W	0	0	0.0535714285714286
YNL027W	0	0	0.0535331905781585
YGL213C	0	0	0.0534950071326676
YJR152W	0	0	0.0534568781183179
YNL325C	0	0	0.0534188034188034
YHL023C	0	1	0.0534188034188034
YDR075W	0	0	0.0533807829181495
YLL027W	0	0	0.0533428165007112
YLR139C	0	0	0.0533049040511727
YJL129C	0	0	0.0532670454545455
YPL204W	0	0	0.0532292405961675
YER106W	0	0	0.0531914893617021
YDR079W	0	0	0.0531537916371368
YGL019W	0	0	0.0531161473087819
YMR089C	0	0	0.0530785562632696
YOR101W	0	0	0.053072625698324
YDL087C	0	0	0.053072625698324
YJL062W	0	0	0.053072625698324
YIL020C	0	0	0.053072625698324
YEL043W	0	1	0.053072625698324
YDR050C	0	0	0.053072625698324
YPR083W	0	0	0.053072625698324
YJL036W	0	0	0.053072625698324
YML099C	0	0	0.053072625698324
YLR138W	0	0	0.053072625698324
YNR010W	0	0	0.053072625698324
YML003W	0	1	0.053072625698324
YGR135W	0	0	0.053072625698324
YDR446W	0	0	0.053072625698324
YDR421W	0	0	0.053072625698324
YDR392W	0	0	0.053072625698324
YMR225C	0	0	0.053072625698324
YPR188C	0	0	0.053072625698324
YHL019C	0	0	0.053072625698324
YAL056W	0	0	0.053072625698324
YDR022C	1	0	0.053072625698324
YLR410W	0	0	0.0530355896720167
YCR068W	0	0	0.0529986052998605
YNL001W	0	0	0.0529616724738676
YJR119C	0	0	0.052924791086351
YDR261C	0	0	0.0528879610299234
YMR162C	0	0	0.0528511821974965
YOL094C	0	0	0.0528144544822794
YNL197C	0	0	0.0527777777777778
YER115C	0	0	0.0527411519777932
YLL024C	0	0	0.0527045769764216
YCR026C	0	0	0.0526680526680527
YBR175W	0	0	0.0526315789473684
YEL062W	0	0	0.0525951557093426
YDR076W	0	0	0.0525587828492393
YOR339C	0	0	0.0525224602626123
YLR052W	0	0	0.0524861878453039
YBR020W	0	0	0.0524499654934438
YMR016C	0	0	0.0524137931034483
YDL201W	0	0	0.0523776705720193
YLR109W	0	0	0.0523415977961433
YDR475C	0	1	0.0523415977961433
YGL242C	0	1	0.0523415977961433
YBL060W	0	1	0.0523415977961433
YHL009C	0	0	0.0523055746730902
YJL186W	0	0	0.0522696011004127
YLR452C	0	0	0.052233676975945
YAL019W	0	0	0.0521978021978022
YPL139C	0	0	0.0521619766643789
YNL078W	0	0	0.0521262002743484
YDR265W	0	0	0.0520904729266621
YLR246W	0	0	0.0520547945205479
YCL027W	0	0	0.0520191649555099
YJR144W	0	0	0.0519835841313269
YKL130C	0	0	0.051948051948052
YLR447C	0	0	0.0519125683060109
YHR194W	0	0	0.051877133105802
YKL127W	0	0	0.0518417462482947
YBR108W	0	1	0.0518417462482947
YHL018W	0	1	0.0518417462482947
YPR089W	0	1	0.0518417462482947
YML117W	0	0	0.0518064076346285
YLR385C	0	0	0.0517711171662125
YER086W	0	0	0.0517358747447243
YOR172W	0	0	0.0517006802721088
YPL181W	0	0	0.0516655336505778
YOR064C	0	0	0.0516304347826087
YNL167C	0	0	0.0515953835709437
YGL005C	0	0	0.0515603799185889
YOR194C	0	0	0.0515254237288136
YAL048C	0	0	0.0514905149051491
YER030W	0	0	0.051455653351388
YGR279C	0	0	0.0514208389715832
YGL004C	0	0	0.0513860716700473
YLR370C	0	0	0.0513513513513514
YLR277C	0	0	0.0513166779203241
YJR093C	0	0	0.0512820512820513
YKR050W	0	0	0.0512474713418746
YPL130W	0	0	0.0512129380053908
YCL051W	0	0	0.0511784511784512
YGR071C	0	1	0.0511784511784512
YML006C	0	0	0.0511440107671602
YPL200W	0	0	0.0511096166778749
YLR082C	0	0	0.0510752688172043
YHL028W	0	0	0.0510409670920081
YGL017W	0	0	0.051006711409396
YNR003C	0	0	0.050972501676727
YBR188C	0	0	0.0509383378016086
YOR237W	0	0	0.0509042196918955
YML023C	0	0	0.0508701472556894
YIL156W	0	0	0.0508361204013378
YDR363W	0	0	0.0508021390374332
YML077W	0	0	0.0507682030728123
YHR204W	0	0	0.0507343124165554
YMR112C	0	0	0.0507004669779853
YHR082C	0	0	0.0506666666666667
YNL299W	0	0	0.0506329113924051
YER119C	0	0	0.0505992010652463
YGR175C	0	0	0.0505655355954757
YLR341W	0	0	0.050531914893617
YDL149W	0	0	0.0504983388704319
YDR160W	0	0	0.050464807436919
YLR025W	0	0	0.0504313205043132
YML114C	0	0	0.0503978779840849
YDR515W	0	0	0.050364479787939
YIL046W	0	0	0.0503311258278146
YDL143W	0	0	0.0502978160158835
YBR271W	0	0	0.0502645502645503
YOR377W	0	0	0.0502313284864508
YOR179C	0	0	0.0501981505944518
YJL087C	0	0	0.0501650165016502
YDR324C	0	0	0.050131926121372
YKR100C	0	0	0.050098879367172
YJL181W	0	1	0.050098879367172
YOR324C	0	0	0.0500658761528327
YLR165C	0	0	0.0500329163923634
YJR009C	0	0	0.05
YDR523C	0	0	0.0499671268902038
YNL318C	0	0	0.049934296977661
YOR008C-A	0	0	0.0499015101772817
YFR008W	0	0	0.0498687664041995
YER083C	0	0	0.0498360655737705
YBR122C	0	0	0.0498034076015727
YNL293W	0	0	0.0497707924034054
YLR361C	0	0	0.049738219895288
YOR278W	0	0	0.0497056899934598
YOR069W	0	0	0.0496732026143791
YOR198C	0	0	0.0496407576747224
YOR011W	0	0	0.0496083550913838
YCL039W	0	0	0.0495759947814742
YBL013W	0	0	0.0495436766623207
YER110C	0	0	0.0495114006514658
YDR452W	0	0	0.0494791666666667
YOL103W	0	0	0.0494469746258946
YMR101C	0	0	0.0494148244473342
YJL003W	0	0	0.0493827160493827
YOR043W	0	0	0.0493506493506494
YDR069C	0	0	0.0493186242699546
YOR034C	0	0	0.0492866407263294
YPL224C	0	0	0.0492546986390149
YOL132W	0	0	0.0492227979274611
YJR098C	0	1	0.0492227979274611
YMR126C	0	1	0.0492227979274611
YIL073C	0	0	0.0491909385113269
YDL205C	0	0	0.0491591203104787
YHR206W	0	0	0.0491273432449903
YHR168W	0	0	0.0490956072351421
YNL212W	0	1	0.0490956072351421
YIL021W	0	0	0.0490639122014203
YJR050W	0	0	0.0490322580645161
YDR049W	0	1	0.0490322580645161
YMR029C	0	0	0.0490006447453256
YHR135C	0	0	0.0489690721649485
YML127W	0	0	0.0489375402446877
YGL181W	0	0	0.0489060489060489
YNL308C	0	0	0.0488745980707396
YBR270C	0	1	0.0488745980707396
YJR068W	0	0	0.0488431876606684
YGR241C	0	0	0.0488118175979448
YJL072C	0	0	0.0487804878048781
YDR021W	0	0	0.0487491982039769
YML015C	0	0	0.0487179487179487
YPL132W	0	0	0.0486867392696989
YJR058C	0	0	0.0486555697823303
YLR417W	0	0	0.0486244401791427
YGR015C	0	1	0.0486244401791427
YPL066W	0	1	0.0486244401791427
YJR010W	0	0	0.0485933503836317
YGR258C	0	0	0.0485623003194888
YOL133W	0	0	0.0485312899106003
YPL011C	0	0	0.0485003190810466
YFL046W	0	1	0.0485003190810466
YGR040W	0	0	0.048469387755102
YLR098C	0	0	0.0484384958572339
YDR328C	0	0	0.0484076433121019
YNL084C	0	0	0.0483768300445576
YJR035W	0	0	0.0483460559796438
YDR498C	0	0	0.0483153210425938
YDR189W	0	0	0.048284625158831
YBR170C	0	0	0.0482539682539683
YLR362W	0	0	0.0482233502538071
YLR077W	0	1	0.0482233502538071
YMR202W	0	0	0.0481927710843374
YBR176W	0	0	0.0481622306717364
YLR312C	0	1	0.0481622306717364
YLR308W	0	0	0.0481317289423686
YPL060W	0	0	0.0481012658227848
YGR028W	0	0	0.0480708412397217
YHR157W	0	0	0.0480404551201011
YCR018C	0	0	0.0480101073910297
YBL079W	0	0	0.047979797979798
YJL164C	0	0	0.0479495268138801
YMR070W	0	0	0.0479192938209332
YDR251W	0	0	0.0478890989287965
YAL043C	0	0	0.0478589420654912
YKR001C	0	0	0.0478288231592196
YER059W	0	0	0.0477987421383648
YBR257W	0	0	0.0477686989314896
YOR109W	0	0	0.0477386934673367
YNL270C	0	0	0.0477087256748274
YMR017W	0	0	0.0476787954830615
YMR311C	0	0	0.0476489028213166
YMR267W	0	0	0.0476190476190476
YDR288W	0	0	0.047589229805886
YKL205W	0	0	0.0475594493116396
YML029W	0	0	0.0475297060662914
YBR065C	0	0	0.0475
YJL157C	0	0	0.0474703310430981
YHR099W	0	0	0.0474406991260924
YNL229C	0	0	0.0474111041796631
YGR199W	0	0	0.0473815461346633
YOR334W	0	0	0.0473520249221184
YHL002W	0	0	0.0473225404732254
YGR083C	0	0	0.0472930927193528
YDL111C	0	0	0.0472636815920398
YDL042C	0	0	0.0472343070229957
YKL160W	0	0	0.0472049689440994
YDR317W	0	0	0.0471756672873991
YCR091W	0	0	0.0471464019851117
YOR005C	0	0	0.0471171729696218
YNL314W	0	0	0.047087980173482
YML128C	0	0	0.0470588235294118
YFL003C	0	0	0.047029702970297
YKR038C	0	0	0.0470006184291899
YMR115W	0	1	0.0470006184291899
YCL048W	0	0	0.0469715698393078
YNL264C	0	0	0.0469425571340334
YFL047W	0	0	0.0469135802469136
YJL146W	0	0	0.0468846391116595
YPL027W	0	0	0.0468557336621455
YOR087W	0	0	0.0468268638324091
YBR028C	0	1	0.0468268638324091
YOR357C	0	0	0.0467980295566502
YKR064W	0	1	0.0467980295566502
YJR036C	0	0	0.0467692307692308
YBR274W	0	0	0.046740467404674
YKL212W	0	0	0.0467117393976644
YKR053C	0	0	0.0466830466830467
YBR168W	0	0	0.0466543891958257
YPR054W	0	0	0.0466257668711656
YNL221C	0	0	0.0465971796443899
YNR060W	0	0	0.0465686274509804
YGR005C	0	0	0.0465401102265769
YOR148C	0	0	0.0465116279069767
YPR183W	0	0	0.0464831804281346
YAL051W	0	0	0.0464547677261614
YPR186C	0	0	0.0464263897373244
YPL053C	0	0	0.0463980463980464
YNL230C	0	0	0.0463697376449054
YPL049C	0	0	0.0463414634146341
YDR155C	0	0	0.0463132236441194
YOR174W	0	0	0.0462850182704019
YBR087W	0	0	0.0462568472306756
YDR378C	0	0	0.0462287104622871
YJR129C	0	1	0.0462287104622871
YNL014W	0	0	0.0462006079027356
YLL035W	0	0	0.0461725394896719
YER168C	0	0	0.0461445051608986
YBL020W	0	0	0.0461165048543689
YHR205W	0	0	0.0460885385081868
YBR167C	0	0	0.0460606060606061
YIL130W	0	1	0.0460606060606061
YFR005C	0	0	0.0460327074500303
YDR177W	0	0	0.0460048426150121
YJL024C	0	0	0.0459770114942529
YHR101C	0	0	0.0459492140266022
YGL043W	0	0	0.0459214501510574
YHL012W	0	0	0.0458937198067633
YDR131C	0	0	0.0458660229330115
YPL029W	0	0	0.04583835946924
YBR228W	0	0	0.0458107293550332
YOR281C	0	0	0.0457831325301205
YBR229C	0	0	0.0457555689343769
YFL001W	0	0	0.0457280385078219
YDL002C	0	0	0.0457005411906194
YML036W	0	0	0.0456730769230769
YPR145W	0	0	0.0456456456456456
YCR075C	0	0	0.0456182472989196
YBR091C	0	0	0.0455908818236353
YBR276C	0	0	0.0455635491606715
YJR120W	0	0	0.0455362492510485
YBR288C	0	0	0.0455089820359281
YDL115C	0	0	0.0454817474566128
YGL172W	0	0	0.0454545454545455
YBR002C	0	0	0.045427375971309
YBL011W	0	0	0.045400238948626
YDL019C	0	0	0.0453731343283582
YGL095C	0	0	0.045346062052506
YFR029W	0	0	0.0453190220632081
YGR119C	0	0	0.0452920143027414
YNR041C	0	0	0.04526503871352
YPL001W	0	0	0.0452380952380952
YLL005C	0	0	0.0452111838191553
YHR110W	0	0	0.0451843043995244
YGL141W	0	0	0.0451574569221628
YOR094W	0	0	0.0451306413301663
YGL155W	0	0	0.0451038575667656
YPL243W	0	0	0.0450771055753262
YNL292W	0	0	0.045050385299348
YNL054W	0	0	0.0450236966824645
YGL131C	0	1	0.0450236966824645
YJL125C	0	0	0.0449970396684429
YDR078C	0	0	0.0449704142011834
YKL020C	0	0	0.0449438202247191
YKL056C	0	0	0.0449172576832151
YDR299W	0	0	0.0448907265209687
YDR291W	0	1	0.0448907265209687
YDL040C	0	0	0.0448642266824085
YMR205C	0	0	0.0448377581120944
YOR304C-A	0	1	0.0448377581120944
YOR037W	0	0	0.044811320754717
YJL029C	0	0	0.0447849145550972
YMR026C	0	0	0.0447585394581861
YPL077C	0	1	0.0447585394581861
YLR268W	0	0	0.0447321954090642
YHR062C	0	0	0.0447058823529412
YGR007W	0	0	0.0446796002351558
YLR020C	0	0	0.0446533490011751
YLR332W	0	0	0.0446271285965942
YML001W	0	0	0.0446009389671361
YNL207W	0	0	0.044574780058651
YEL052W	0	1	0.044574780058651
YCR028C	0	0	0.0445486518171161
YPR017C	0	0	0.044522554188635
YOR027W	0	0	0.0444964871194379
YGL084C	0	0	0.0444704505558806
YER047C	0	1	0.0444704505558806
YOR247W	0	0	0.0444444444444444
YDR093W	0	0	0.0444184687317358
YCR012W	0	0	0.044392523364486
YCL011C	0	0	0.0443666082895505
YNL183C	0	0	0.044340723453909
YOR371C	0	0	0.0443148688046647
YKL197C	0	0	0.0442890442890443
YOR315W	0	0	0.0442632498543972
YDR364C	0	0	0.0442374854481956
YBR163W	0	1	0.0442374854481956
YCL064C	0	0	0.0442117510180337
YML013W	0	0	0.0441860465116279
YKL116C	0	0	0.0441603718768158
YER096W	0	0	0.0441347270615563
YDR371W	0	1	0.0441347270615563
YJL162C	0	1	0.0441347270615563
YHR188C	0	0	0.0441091120139292
YER099C	0	0	0.0440835266821346
YLR056W	0	0	0.0440579710144928
YIL150C	0	0	0.0440324449594438
YBR008C	0	0	0.0440069484655472
YML048W	0	0	0.0439814814814815
YKR079C	0	0	0.043956043956044
YOL014W	0	1	0.043956043956044
YJL059W	0	0	0.0439306358381503
YOR380W	0	0	0.0439052570768342
YPL125W	0	0	0.0438799076212471
YGR133W	0	0	0.0438545874206578
YLR450W	0	0	0.0438292964244521
YHR185C	0	0	0.0438040345821326
YHR201C	0	0	0.043778801843318
YOR301W	0	0	0.0437535981577432
YPL169C	0	0	0.0437284234752589
YKL125W	0	0	0.0437032777458309
YKL168C	0	1	0.0437032777458309
YML014W	0	0	0.0436781609195402
YHR050W	0	0	0.0436530729465824
YMR177W	0	0	0.0436280137772675
YEL006W	0	0	0.0436029833620195
YNL330C	0	0	0.0435779816513761
YBL036C	0	0	0.0435530085959885
YHR084W	0	0	0.0435280641466208
YMR004W	0	0	0.04350314825415
YOR190W	0	0	0.0434782608695652
YMR284W	0	0	0.043453401943968
YER171W	0	0	0.0434285714285714
YDR216W	0	0	0.0434037692747002
YNL121C	0	0	0.04337899543379
YDR470C	0	0	0.0433542498573873
YCL004W	0	0	0.0433295324971494
YDR140W	0	0	0.0433048433048433
YMR060C	0	0	0.0432801822323462
YHR007C	0	0	0.0432584269662921
YJL197W	0	1	0.0432584269662921
YOR061W	0	0	0.0432584269662921
YOR320C	0	0	0.0432584269662921
YCL026C-A	0	0	0.0432584269662921
YMR068W	0	0	0.0432584269662921
YNL008C	0	0	0.0432584269662921
YHR079C	0	0	0.0432584269662921
YDR439W	0	0	0.0432584269662921
YLL046C	0	0	0.0432584269662921
YDL189W	0	0	0.0432584269662921
YML068W	0	0	0.0432584269662921
YMR247C	0	0	0.0432584269662921
YNL238W	0	0	0.0432584269662921
YPR022C	0	1	0.0432584269662921
YGL020C	0	0	0.0432584269662921
YDR221W	0	0	0.0432584269662921
YNL004W	0	0	0.0432584269662921
YLR018C	0	0	0.0432584269662921
YER068W	0	0	0.0432584269662921
YPL036W	0	0	0.0432584269662921
YJL158C	0	0	0.0432584269662921
YDR314C	0	0	0.0432584269662921
YGR150C	0	1	0.0432584269662921
YER031C	0	0	0.0432584269662921
YKL073W	0	0	0.0432584269662921
YIL123W	1	0	0.0432584269662921
YHL013C	0	1	0.0432584269662921
YKL220C	0	0	0.0432341381246491
YLR336C	0	0	0.0432098765432099
YGL162W	0	0	0.0431856421761077
YJR086W	0	0	0.0431614349775785
YKR027W	0	0	0.0431372549019608
YAL017W	0	0	0.0431131019036954
YPL096W	0	0	0.0430889759373251
YGL092W	0	0	0.0430648769574944
YPL235W	0	0	0.0430408049189491
YBR179C	0	0	0.0430167597765363
YMR167W	0	0	0.0429927414852038
YBR114W	0	0	0.04296875
YCR008W	0	0	0.0429447852760736
YOL065C	0	0	0.0429208472686734
YDR449C	0	0	0.0428969359331476
YNR029C	0	1	0.0428969359331476
YJR059W	0	0	0.0428730512249443
YDR211W	0	0	0.0428491930996105
YLL040C	0	0	0.042825361512792
YPL100W	0	0	0.0428015564202335
YDR005C	0	0	0.0427777777777778
YJL060W	0	0	0.0427540255413659
YLR006C	0	0	0.0427302996670366
YHR091C	0	0	0.0427066001109262
YNL247W	0	0	0.0426829268292683
YML053C	0	1	0.0426829268292683
YNL032W	0	0	0.0426592797783934
YLR005W	0	0	0.0426356589147287
YJR052W	0	0	0.042612064194798
YLR453C	0	0	0.0425884955752212
YLR285W	0	0	0.0425649530127142
YER162C	0	0	0.0425414364640884
YLR247C	0	1	0.0425414364640884
YDL211C	0	1	0.0425414364640884
YJL035C	0	0	0.0425179458862507
YBR129C	0	0	0.0424944812362031
YMR093W	0	0	0.0424710424710425
YOL108C	0	0	0.0424476295479603
YGL144C	0	0	0.0424242424242424
YLR266C	0	0	0.0424008810572687
YCR082W	0	0	0.0423775454045129
YHL029C	0	0	0.0423542354235424
YLR419W	0	1	0.0423542354235424
YEL042W	0	0	0.0423309510720176
YJR131W	0	0	0.0423076923076923
YPL252C	0	0	0.042284459088413
YJL118W	0	1	0.042284459088413
YOL086C	0	0	0.0422612513721186
YCR010C	0	0	0.0422380691168404
YDR071C	0	0	0.0422149122807018
YLR119W	0	0	0.0421917808219178
YMR064W	0	0	0.0421686746987952
YFL017W-A	0	0	0.0421455938697318
YOR321W	0	0	0.0421225382932166
YPR181C	0	0	0.0420995079278294
YMR100W	0	0	0.0420765027322404
YER124C	0	0	0.0420535226652103
YAL058W	0	0	0.0420305676855895
YMR217W	0	0	0.0420076377523186
YER183C	0	0	0.0419847328244275
YJL190C	0	0	0.0419618528610354
YGR222W	0	0	0.0419389978213508
YML038C	0	0	0.0419161676646707
YDR264C	0	0	0.0418933623503808
YLL015W	0	0	0.0418705818379554
YGL254W	0	0	0.0418478260869565
YLR172C	0	0	0.0418250950570342
YKL015W	0	0	0.0418023887079262
YEL036C	0	0	0.0417797069994574
YDR348C	0	1	0.0417797069994574
YFR010W	0	0	0.0417570498915401
YFR038W	0	1	0.0417570498915401
YOR189W	0	1	0.0417570498915401
YHR184W	0	0	0.0417344173441734
YCR028C-A	0	0	0.0417118093174431
YJR041C	0	0	0.0416892257715214
YNL323W	0	0	0.0416666666666667
YLR016C	0	0	0.0416441319632234
YKL140W	0	0	0.0416216216216216
YJR121W	0	0	0.0415991356023771
YGR195W	0	0	0.0415766738660907
YBL101C	0	0	0.0415542363734485
YGR087C	0	0	0.0415318230852211
YGR192C	0	0	0.0415094339622641
YDR122W	0	0	0.0414870689655172
YJR067C	0	1	0.0414870689655172
YDR412W	0	0	0.0414647280560043
YHR207C	0	1	0.0414647280560043
YCR005C	0	0	0.0414424111948332
YDL185W	0	0	0.0414201183431953
YLR411W	0	0	0.0413978494623656
YLR403W	0	0	0.0413756045137023
YML098W	0	0	0.0413533834586466
YLR456W	0	1	0.0413533834586466
[truncated: 3,790 more rows]
