# Supplementary material for: Computationally Driven, Quantitative Experiments Discover Genes Required for Mitochondrial Biogenesis
Source: PLoS Genet. 2009 Mar 20;5(3):e1000407. doi: 10.1371/journal.pgen.1000407 (PMC2648979; doi:10.1371/journal.pgen.1000407)
Supplement: Dataset S2 — Top 100 novel ensemble predictions for additional yeast biological processes. A zip file containing 387 tab-delimited text files of the ensemble predictions for the indicated Gene Ontology Biological Process Term. (21.70 MB GZ) [file pgen.1000407.s013.gz › GO_0000271.txt]

ORF	AnnotatedToTerm?	Uncharacterized_04152007?	Precision
YJL099W	1	0	1.0
YHR030C	0	0	0.666666666666667
YLR258W	1	0	0.666666666666667
YLR330W	0	0	0.6
YPL031C	0	0	0.6
YGL134W	1	0	0.6
YLR342W	1	0	0.6
YPL089C	0	0	0.6
YHR142W	1	0	0.6
YGR229C	1	0	0.6
YNL298W	0	0	0.545454545454545
YAL053W	0	0	0.5
YDR388W	0	0	0.461538461538462
YBR299W	0	0	0.428571428571429
YML115C	0	0	0.4
YJR118C	0	0	0.375
YLR332W	0	0	0.352941176470588
YBR297W	0	0	0.333333333333333
YGR166W	0	0	0.318181818181818
YKL109W	0	0	0.318181818181818
YNL144C	0	1	0.318181818181818
YJL095W	0	0	0.318181818181818
YBR023C	1	0	0.318181818181818
YNL192W	0	0	0.304347826086957
YOR035C	0	0	0.291666666666667
YGR289C	0	0	0.28
YLR081W	0	0	0.269230769230769
YDL029W	0	0	0.259259259259259
YDR358W	0	0	0.257142857142857
YMR307W	0	0	0.257142857142857
YML100W	0	0	0.257142857142857
YHR092C	0	0	0.257142857142857
YDR077W	0	0	0.257142857142857
YMR011W	0	0	0.257142857142857
YKR058W	1	0	0.257142857142857
YGR143W	1	0	0.257142857142857
YIL162W	0	0	0.25
YDL223C	0	0	0.244444444444444
YDR170C	0	0	0.244444444444444
YBR298C	0	0	0.244444444444444
YDR343C	0	0	0.244444444444444
YDR342C	0	0	0.244444444444444
YPR160W	0	0	0.244444444444444
YOR178C	0	0	0.244444444444444
YJL137C	1	0	0.244444444444444
YPL219W	1	0	0.244444444444444
YKL163W	0	0	0.239130434782609
YDR245W	0	0	0.234042553191489
YCL040W	0	0	0.229166666666667
YPL176C	0	0	0.224489795918367
YMR081C	0	0	0.222222222222222
YNL271C	0	0	0.222222222222222
YDL079C	0	0	0.222222222222222
YDR277C	0	0	0.222222222222222
YFR015C	1	0	0.222222222222222
YJL214W	0	0	0.218181818181818
YER155C	0	0	0.217391304347826
YFR053C	0	0	0.217391304347826
YCR009C	0	0	0.217391304347826
YLR337C	0	0	0.217391304347826
YBL061C	1	0	0.217391304347826
YNL294C	0	0	0.217391304347826
YOR306C	0	0	0.217391304347826
YBR126C	0	0	0.217391304347826
YLR371W	0	0	0.217391304347826
YOR322C	0	0	0.217391304347826
YGL124C	0	0	0.217391304347826
YMR105C	0	0	0.217391304347826
YIL050W	1	0	0.217391304347826
YEL011W	1	0	0.217391304347826
YDR074W	0	0	0.214285714285714
YBR229C	0	0	0.211267605633803
YGR189C	0	0	0.208333333333333
YKR061W	0	0	0.207792207792208
YLL043W	0	0	0.207792207792208
YHR108W	0	0	0.207792207792208
YKR068C	0	0	0.207792207792208
YMR237W	1	0	0.207792207792208
YDR345C	0	0	0.205128205128205
YLR121C	0	0	0.20253164556962
YNL293W	0	0	0.2
YBR203W	0	0	0.2
YOR208W	0	0	0.2
YFR014C	0	0	0.2
YJL159W	0	0	0.2
YER059W	1	0	0.2
YGR247W	0	0	0.2
YDR516C	0	0	0.2
YNL322C	0	0	0.2
YOL122C	0	0	0.2
YIL045W	1	0	0.2
YLR177W	0	1	0.2
YKL035W	0	0	0.197802197802198
YDR055W	0	0	0.195652173913043
YLR194C	0	0	0.193877551020408
YHR006W	0	0	0.193877551020408
YBL105C	0	0	0.193877551020408
YPR078C	0	0	0.193877551020408
YDR477W	0	0	0.193877551020408
YOR299W	1	0	0.193877551020408
YER133W	0	0	0.191919191919192
YER166W	0	0	0.19
YER111C	0	0	0.188118811881188
YDR085C	0	0	0.186915887850467
YOR275C	0	0	0.186915887850467
YJL164C	0	0	0.186915887850467
YGR292W	0	0	0.186915887850467
YGR248W	0	0	0.186915887850467
YER067W	0	1	0.186915887850467
YKR027W	1	0	0.186915887850467
YPL052W	0	0	0.185185185185185
YGR135W	0	0	0.18348623853211
YGL095C	0	0	0.181818181818182
YMR238W	0	0	0.18018018018018
YBR212W	0	0	0.178861788617886
YHL019C	0	0	0.178861788617886
YDR062W	0	0	0.178861788617886
YLR327C	0	1	0.178861788617886
YOR326W	0	0	0.178861788617886
YDR247W	0	0	0.178861788617886
YFR017C	0	1	0.178861788617886
YAL026C	0	0	0.178861788617886
YKL190W	0	0	0.178861788617886
YKR075C	0	1	0.178861788617886
YMR170C	0	0	0.178861788617886
YIL044C	0	0	0.178861788617886
YJL221C	0	1	0.178861788617886
YMR291W	0	1	0.178861788617886
YIL108W	0	1	0.178861788617886
YOL030W	0	1	0.178861788617886
YJL044C	0	0	0.178861788617886
YPR159W	1	0	0.178861788617886
YGR032W	1	0	0.178861788617886
YJR036C	0	0	0.17741935483871
YMR306W	0	0	0.176
YMR071C	0	0	0.174603174603175
YBR117C	0	0	0.173228346456693
YBL047C	0	0	0.171875
YGR287C	0	1	0.171875
YBL007C	0	0	0.171641791044776
YGR256W	0	0	0.171641791044776
YDR519W	0	1	0.171641791044776
YFL052W	0	1	0.171641791044776
YGL045W	0	0	0.171641791044776
YKL079W	0	0	0.171641791044776
YJL174W	0	0	0.171641791044776
YMR311C	1	0	0.171641791044776
YNR051C	0	0	0.17037037037037
YDR246W	0	0	0.169117647058824
YNL242W	0	0	0.167883211678832
YJL207C	0	0	0.166666666666667
YKL135C	0	0	0.165467625899281
YML037C	0	1	0.165467625899281
YOL096C	0	0	0.164285714285714
YGR092W	0	0	0.163120567375887
YIL117C	0	0	0.161971830985915
YDL117W	0	0	0.160839160839161
YBR290W	0	0	0.159722222222222
YKL096W	0	0	0.158620689655172
YBL058W	0	0	0.157534246575342
YLR443W	0	0	0.156462585034014
YDR351W	0	0	0.155405405405405
YPL088W	0	0	0.154362416107383
YLR087C	0	0	0.153333333333333
YER054C	0	0	0.152317880794702
YMR218C	0	0	0.151315789473684
YLR174W	0	0	0.150326797385621
YOR008C	0	0	0.149350649350649
YBR260C	0	0	0.148387096774194
YDR261C	0	0	0.147435897435897
YKR003W	0	0	0.146496815286624
YIL023C	0	0	0.146341463414634
YLR425W	0	0	0.146341463414634
YGL233W	0	0	0.146341463414634
YLL021W	0	0	0.146341463414634
YPL057C	0	0	0.146341463414634
YJL183W	0	0	0.146341463414634
YKL104C	1	0	0.146341463414634
YBR234C	0	0	0.145454545454545
YAR014C	0	0	0.144578313253012
YDR407C	0	0	0.143712574850299
YGR282C	0	0	0.142857142857143
YBR279W	0	0	0.142857142857143
YKL179C	0	0	0.142857142857143
YDR129C	0	0	0.142857142857143
YJR033C	0	0	0.142857142857143
YMR192W	0	0	0.142857142857143
YNL194C	0	0	0.142857142857143
YNL233W	1	0	0.142857142857143
YEL058W	0	0	0.142045454545455
YLR377C	0	0	0.141242937853107
YHR200W	0	0	0.140449438202247
YBR074W	0	1	0.140449438202247
YDR472W	0	0	0.139664804469274
YBR254C	0	0	0.138888888888889
YHR209W	0	1	0.138888888888889
YKL091C	0	1	0.138888888888889
YLR370C	0	0	0.138121546961326
YGR167W	0	0	0.137362637362637
YOR104W	0	1	0.137362637362637
YLR305C	0	0	0.136612021857924
YLR433C	0	0	0.135869565217391
YER073W	0	0	0.135135135135135
YBR111C	0	1	0.135135135135135
YFL036W	0	0	0.134408602150538
YMR169C	0	0	0.133689839572193
YMR175W	0	0	0.132978723404255
YBR068C	0	0	0.132275132275132
YKL048C	0	0	0.131578947368421
YKR020W	0	0	0.130890052356021
YGL240W	0	0	0.130208333333333
YGR019W	0	0	0.129533678756477
YBR168W	0	0	0.128865979381443
YNL027W	0	0	0.128205128205128
YJR073C	0	0	0.127551020408163
YPL259C	0	0	0.126903553299492
YML117W	0	0	0.126262626262626
YGL084C	0	0	0.125628140703518
YEL031W	0	0	0.125
YOL018C	0	0	0.124378109452736
YBR022W	0	0	0.123762376237624
YNL079C	0	0	0.123152709359606
YKL161C	0	1	0.123152709359606
YER065C	0	0	0.122549019607843
YPL223C	0	0	0.121951219512195
YHR208W	0	0	0.121359223300971
YML057W	0	0	0.120772946859903
YOR108W	0	0	0.120192307692308
YPR184W	0	0	0.119617224880383
YBL101C	0	0	0.119047619047619
YPR185W	0	0	0.118483412322275
YGL083W	0	1	0.118483412322275
YFR019W	0	0	0.117924528301887
YJR016C	0	0	0.117370892018779
YCR094W	0	0	0.116822429906542
YKL120W	0	0	0.116279069767442
YKL103C	0	0	0.115740740740741
YPL240C	0	0	0.115207373271889
YGL227W	0	0	0.114678899082569
YHR139C	0	0	0.114155251141553
YER077C	0	1	0.114155251141553
YNL058C	0	1	0.114155251141553
YKR091W	0	0	0.113636363636364
YDR256C	0	0	0.113122171945701
YHR107C	0	0	0.112612612612613
YMR174C	0	0	0.112107623318386
YLR110C	0	0	0.111607142857143
YBR200W	0	0	0.111111111111111
YPL161C	0	0	0.110619469026549
YER015W	0	0	0.110132158590308
YLR320W	0	0	0.109649122807018
YPR165W	0	0	0.109170305676856
YJR039W	0	1	0.109170305676856
YBR165W	0	0	0.108695652173913
YBR161W	0	0	0.108225108225108
YGL205W	0	0	0.107758620689655
YDL113C	0	0	0.107296137339056
YDL192W	0	0	0.106837606837607
YER151C	0	0	0.106382978723404
YMR108W	0	0	0.105932203389831
YNL009W	0	0	0.105485232067511
YKL188C	0	0	0.105042016806723
YHR096C	0	0	0.104602510460251
YMR124W	0	1	0.104602510460251
YKL217W	0	0	0.104166666666667
YPL074W	0	1	0.104166666666667
YMR140W	0	0	0.103734439834025
YLL039C	0	0	0.103305785123967
YKR009C	0	0	0.102880658436214
YLR039C	0	0	0.102459016393443
YAL009W	0	0	0.102040816326531
YBR199W	0	0	0.101626016260163
YBR160W	0	0	0.101214574898785
YAL048C	0	0	0.100806451612903
YNL117W	0	0	0.100401606425703
YBR140C	0	0	0.1
YBR166C	0	0	0.099601593625498
YBR163W	0	1	0.099601593625498
YBR236C	0	0	0.0992063492063492
YHL017W	0	1	0.0992063492063492
YNL297C	0	0	0.0988142292490119
YGL206C	0	0	0.0984251968503937
YER178W	0	0	0.0980392156862745
YLR345W	0	0	0.09765625
YDR162C	0	0	0.0972762645914397
YBR228W	0	0	0.0968992248062016
YDR293C	0	0	0.0965250965250965
YLR319C	0	0	0.0961538461538462
YBR176W	0	0	0.0959409594095941
YBR041W	0	0	0.0959409594095941
YMR054W	0	0	0.0959409594095941
YOR030W	0	0	0.0959409594095941
YNL104C	0	0	0.0959409594095941
YBR216C	0	0	0.0959409594095941
YKR097W	0	0	0.0959409594095941
YGR194C	0	0	0.0959409594095941
YBR131W	0	0	0.0959409594095941
YDL006W	0	0	0.0959409594095941
YLR273C	1	0	0.0959409594095941
YGL027C	0	0	0.0955882352941176
YBR110W	0	0	0.0952380952380952
YEL048C	0	1	0.0952380952380952
YBR015C	0	0	0.0948905109489051
YJR075W	0	0	0.0945454545454545
YKL041W	0	0	0.0944055944055944
YLR353W	0	0	0.0944055944055944
YOR226C	0	0	0.0944055944055944
YJL062W	0	0	0.0944055944055944
YLR166C	0	0	0.0944055944055944
YPR055W	0	0	0.0944055944055944
YER008C	0	0	0.0944055944055944
YER095W	0	0	0.0944055944055944
YMR114C	0	1	0.0944055944055944
YMR315W	0	1	0.0944055944055944
YPR030W	0	0	0.0944055944055944
YBR057C	0	0	0.0944055944055944
YOR336W	1	0	0.0944055944055944
YPL134C	0	0	0.0940766550522648
YIL017C	0	0	0.09375
YBR109C	0	0	0.0934256055363322
YDR001C	0	0	0.0931034482758621
YNL272C	0	0	0.0927835051546392
YOR100C	0	0	0.0924657534246575
YLR006C	0	0	0.0921501706484642
YNL287W	0	0	0.0918367346938776
YER167W	0	0	0.0915254237288136
YBR077C	0	0	0.0912162162162162
YBL019W	0	0	0.0909090909090909
YDR028C	0	0	0.0906040268456376
YPR148C	0	1	0.0906040268456376
YPL066W	0	1	0.0906040268456376
YOL117W	0	0	0.0903010033444816
YDL222C	0	0	0.09
YDR153C	0	0	0.0897009966777409
YPL222W	0	1	0.0897009966777409
YER118C	0	0	0.0894039735099338
YIL121W	0	0	0.0891089108910891
YDR166C	0	0	0.0888157894736842
YNL329C	0	0	0.0885245901639344
YJL148W	0	0	0.0882352941176471
YBR082C	0	0	0.0879478827361563
YMR089C	0	0	0.0876623376623377
YOL003C	0	0	0.087378640776699
YKL029C	0	0	0.0870967741935484
YDR207C	0	0	0.0868167202572347
YGR201C	0	1	0.0868167202572347
YMR107W	0	1	0.0868167202572347
YGR217W	0	0	0.0865384615384615
YIL124W	0	0	0.0862619808306709
YDR084C	0	0	0.0859872611464968
YBR164C	0	0	0.0857142857142857
YKL187C	0	1	0.0857142857142857
YBR073W	0	0	0.0854430379746835
YBR102C	0	0	0.0851735015772871
YBR004C	0	0	0.0849056603773585
YJL187C	0	0	0.0846394984326019
YHL048W	0	0	0.084375
YDR096W	0	0	0.0843373493975904
YOR386W	0	0	0.0843373493975904
YDR251W	0	0	0.0843373493975904
YBR259W	0	1	0.0843373493975904
YHR158C	0	0	0.0843373493975904
YLR170C	0	0	0.0843373493975904
YKR088C	0	0	0.0843373493975904
YKL064W	0	0	0.0843373493975904
YNL195C	0	1	0.0843373493975904
YAR050W	0	0	0.0843373493975904
YGR133W	0	0	0.0843373493975904
YML042W	0	0	0.0843373493975904
YDL234C	0	0	0.0843373493975904
YDR420W	1	0	0.0843373493975904
YLL019C	0	0	0.0840840840840841
YBL035C	0	0	0.0838323353293413
YKL032C	0	0	0.0835820895522388
YCL014W	0	0	0.0833333333333333
YKR082W	0	0	0.0830860534124629
YBR059C	0	0	0.0828402366863905
YIL160C	0	0	0.0825958702064897
YHR102W	0	0	0.0823529411764706
YGL156W	0	0	0.0821114369501466
YGR067C	0	1	0.0821114369501466
YOR271C	0	1	0.0821114369501466
YLR355C	0	0	0.0818713450292398
YNL045W	0	0	0.0816326530612245
YDR350C	0	0	0.0813953488372093
YLR262C	0	0	0.0811594202898551
YDL137W	0	0	0.0809248554913295
YGL244W	0	0	0.0806916426512968
YBR270C	0	1	0.0806916426512968
YDL225W	0	0	0.0804597701149425
YBR288C	0	0	0.0802292263610315
YGL196W	0	1	0.0802292263610315
YEL012W	0	0	0.08
YOR191W	0	0	0.0797720797720798
YHR023W	0	0	0.0795454545454545
YDR127W	0	0	0.0793201133144476
YHL021C	0	1	0.0793201133144476
YJL127C	0	0	0.0790960451977401
YPL041C	0	0	0.0788732394366197
YBL050W	0	0	0.0786516853932584
YPL096C-A	0	0	0.0784313725490196
YKL176C	0	0	0.0782122905027933
YER144C	0	0	0.0779944289693593
YLR200W	0	0	0.0777777777777778
YIL107C	0	0	0.0775623268698061
YBR211C	0	0	0.0773480662983425
YML130C	0	0	0.0771349862258953
YBR121C	0	0	0.0769230769230769
YPL069C	0	0	0.0767123287671233
YBR063C	0	1	0.0767123287671233
YGL180W	0	0	0.0765027322404372
YLR299W	0	0	0.0762942779291553
YOL137W	0	1	0.0762942779291553
YGR237C	0	1	0.0762942779291553
YDL194W	0	0	0.0760869565217391
YBR255W	0	1	0.0760869565217391
YDL033C	0	0	0.0758807588075881
YGR216C	0	0	0.0756756756756757
YLR268W	0	0	0.0754716981132075
YHR104W	0	0	0.0752688172043011
YMR060C	0	0	0.0750670241286863
YKL126W	0	0	0.0748663101604278
YBL079W	0	0	0.0746666666666667
YBL010C	0	1	0.0746666666666667
YJL049W	0	1	0.0746666666666667
YLR251W	0	0	0.074468085106383
YBR237W	0	0	0.0742705570291777
YBR214W	0	0	0.0740740740740741
YGL081W	0	1	0.0740740740740741
YNL153C	0	0	0.0738786279683377
YBR095C	0	0	0.0736842105263158
YGL044C	0	0	0.073490813648294
YGL229C	0	0	0.0732984293193717
YBR058C	0	0	0.0731070496083551
YJR055W	0	0	0.0729166666666667
YKL162C	0	1	0.0729166666666667
YJR062C	0	0	0.0727272727272727
YMR016C	0	0	0.0725388601036269
YBL036C	0	0	0.0723514211886305
YBL037W	0	0	0.0721649484536082
YNL139C	0	0	0.0719794344473008
YGR024C	0	0	0.0717948717948718
YGL110C	0	1	0.0717948717948718
YGL131C	0	1	0.0717948717948718
YGR070W	0	0	0.0716112531969309
YBR167C	0	0	0.0714285714285714
YOR312C	0	0	0.0712468193384224
YPL054W	0	1	0.0712468193384224
YKL157W	0	0	0.0710659898477157
YLR270W	0	0	0.0708860759493671
YMR305C	0	0	0.0707070707070707
YMR302C	0	0	0.0705289672544081
YDR150W	0	0	0.0703517587939698
YMR219W	0	0	0.0701754385964912
YJR035W	0	0	0.07
YDR309C	0	0	0.0698254364089776
YOL081W	0	0	0.0696517412935323
YBR055C	0	0	0.0694789081885856
YBL022C	0	0	0.0693069306930693
YDR137W	0	0	0.0691358024691358
YDR164C	0	0	0.0689655172413793
YBR096W	0	1	0.0689655172413793
YBR215W	0	0	0.0687960687960688
YGR014W	0	0	0.0686274509803922
YBR217W	0	0	0.0684596577017115
YPL077C	0	1	0.0684596577017115
YBR001C	0	0	0.0682926829268293
YPL144W	0	0	0.0681265206812652
YOR070C	0	0	0.0679611650485437
YJL082W	0	1	0.0679611650485437
YBR276C	0	0	0.0677966101694915
YBL025W	0	0	0.0676328502415459
YGL009C	0	0	0.0674698795180723
YBL057C	0	0	0.0673076923076923
YHR129C	0	0	0.0671462829736211
YDL238C	0	0	0.0669856459330144
YPR081C	0	0	0.0668257756563246
YGR255C	0	0	0.0666666666666667
YHR101C	0	0	0.0665083135391924
YBR272C	0	0	0.0663507109004739
YPL166W	0	0	0.066193853427896
YCR021C	0	0	0.0660377358490566
YNR023W	0	0	0.0658823529411765
YCR081W	0	0	0.0657276995305164
YPR075C	0	0	0.0655737704918033
YPR024W	0	0	0.0654205607476635
YGR088W	0	0	0.0652680652680653
YPR122W	0	0	0.0651162790697674
YBR264C	0	0	0.0649651972157773
YBL104C	0	1	0.0649651972157773
YJR005W	0	0	0.0648148148148148
YGL153W	0	0	0.0646651270207852
YHL039W	0	0	0.0645161290322581
YNL115C	0	1	0.0645161290322581
YER122C	0	0	0.064367816091954
YLR189C	0	0	0.0642201834862385
YLR410W	0	0	0.0640732265446224
YBR007C	0	1	0.0640732265446224
YNL091W	0	0	0.0639269406392694
YMR116C	0	0	0.0637813211845103
YLR120C	0	0	0.0636363636363636
YHR082C	0	0	0.0634920634920635
YLR021W	0	1	0.0634920634920635
YPL111W	0	0	0.0633484162895928
YBR139W	0	0	0.0632054176072235
YBL060W	0	1	0.0632054176072235
YGR117C	0	1	0.0632054176072235
YKL124W	0	0	0.0630630630630631
YBR003W	0	0	0.0629213483146067
YML071C	0	0	0.062780269058296
YGR043C	0	1	0.062780269058296
YBL088C	0	0	0.0626398210290828
YBR156C	0	0	0.0625
YDR508C	0	0	0.0623608017817372
YMR119W	0	0	0.0622222222222222
YBR153W	0	0	0.0620842572062084
YDL085W	0	0	0.0619469026548673
YGR009C	0	0	0.0618101545253863
YJR151C	0	1	0.0618101545253863
YKL026C	0	0	0.0616740088105727
YAR035W	0	0	0.0615384615384615
YBR072W	0	0	0.0614035087719298
YBR038W	0	0	0.0612691466083151
YGR023W	0	0	0.0611353711790393
YIL097W	0	0	0.0610021786492375
YBR293W	0	0	0.0608695652173913
YOR186W	0	1	0.0608695652173913
YBR006W	0	0	0.0607375271149675
YMR263W	0	0	0.0606060606060606
YBR125C	0	1	0.0606060606060606
YLR314C	0	0	0.060475161987041
YGR241C	0	0	0.0603448275862069
YBR132C	0	0	0.0602150537634409
YJL084C	0	1	0.0602150537634409
YIL140W	0	0	0.0600858369098712
YPL046C	0	0	0.0599571734475375
YGL036W	0	1	0.0599571734475375
YLR248W	0	0	0.0598290598290598
YOL147C	0	0	0.0597014925373134
YER053C	0	0	0.0595744680851064
YIL002C	0	0	0.059447983014862
YJL141C	0	0	0.0593220338983051
YBR008C	0	0	0.0591966173361522
YBR273C	0	0	0.0590717299578059
YMR135C	0	0	0.0589473684210526
YBR016W	0	0	0.0588235294117647
YLR348C	0	0	0.0587002096436059
YBR258C	0	0	0.0585774058577406
YFR024C-A	0	0	0.058455114822547
YJL144W	0	0	0.0583333333333333
YFR036W	0	0	0.0582120582120582
YOL060C	0	0	0.0580912863070539
YNL267W	0	0	0.0579710144927536
YLR179C	0	1	0.0579710144927536
YNL250W	0	0	0.0578512396694215
YLR240W	0	0	0.0577319587628866
YKR090W	0	0	0.0576131687242798
YOL112W	0	0	0.0574948665297741
YLR241W	0	1	0.0574948665297741
YHR161C	0	0	0.0573770491803279
YAL028W	0	0	0.0572597137014315
YDR126W	0	0	0.0571428571428571
YBR257W	0	0	0.0570264765784114
YOR127W	0	0	0.0569105691056911
YBR080C	0	0	0.0567951318458418
YBL009W	0	0	0.0566801619433198
YKL193C	0	0	0.0565656565656566
YPR026W	0	0	0.0564516129032258
YBR129C	0	0	0.0563380281690141
YBR123C	0	0	0.0562248995983936
YBR218C	0	0	0.0561122244488978
YDR043C	0	0	0.056
YBL102W	0	0	0.0558882235528942
YHL011C	0	0	0.0557768924302789
YDR059C	0	0	0.0556660039761431
YGR111W	0	0	0.0555555555555556
YLR084C	0	0	0.0554455445544554
YLR312C	0	1	0.0554455445544554
YGL219C	0	0	0.0553359683794466
YCR002C	0	0	0.0552268244575937
YNL278W	0	0	0.0551181102362205
YDR156W	0	0	0.0550098231827112
YMR280C	0	0	0.0549019607843137
YOR014W	0	0	0.0547945205479452
YNL157W	0	1	0.0547945205479452
YBR024W	0	0	0.0546875
YOR120W	0	0	0.0545808966861598
YCL004W	0	0	0.0544747081712062
YDR453C	0	0	0.054368932038835
YGL167C	0	0	0.0542635658914729
YDR018C	0	0	0.0541586073500967
YGR041W	0	0	0.0540540540540541
YIL007C	0	0	0.0539499036608863
YBR194W	0	1	0.0539499036608863
YIL099W	0	0	0.0538461538461538
YPL230W	0	1	0.0538461538461538
YMR077C	0	0	0.053742802303263
YPL203W	0	0	0.053639846743295
YOL087C	0	1	0.053639846743295
YHR004C	0	0	0.0535372848948375
YGR078C	0	0	0.0534351145038168
YPL094C	0	0	0.0533333333333333
YPL249C	0	0	0.0532319391634981
YCL038C	0	0	0.0531309297912713
YJR106W	0	0	0.053030303030303
YOR124C	0	0	0.052930056710775
YBR169C	0	0	0.0528301886792453
YKL062W	0	0	0.0527306967984934
YOR329C	0	0	0.0526315789473684
YDR536W	0	0	0.0525328330206379
YGL164C	0	1	0.0525328330206379
YPL221W	0	0	0.052434456928839
YEL020C	0	1	0.052434456928839
YER136W	0	0	0.0523364485981308
YGL200C	0	0	0.0522388059701493
YJL139C	0	0	0.0521415270018622
YMR200W	0	0	0.0520446096654275
YIL048W	0	0	0.051948051948052
YMR313C	0	0	0.0518518518518519
YDL149W	0	0	0.0517560073937153
YBR020W	0	0	0.0516605166051661
YBL080C	0	0	0.0515653775322284
YPL206C	0	0	0.0514705882352941
YBL006C	0	0	0.0513761467889908
YIL159W	0	0	0.0512820512820513
YLR384C	0	0	0.0511882998171846
YBR235W	0	1	0.0511882998171846
YCR030C	0	1	0.0511882998171846
YKL020C	0	0	0.0510948905109489
YEL003W	0	0	0.0510018214936248
YOR018W	0	0	0.0509090909090909
YBR179C	0	0	0.0508166969147005
YEL060C	0	0	0.0507246376811594
YOR075W	0	0	0.0506993006993007
YBR205W	0	0	0.0506993006993007
YOR028C	0	0	0.0506993006993007
YBL051C	0	0	0.0506993006993007
YGR125W	0	1	0.0506993006993007
YJR126C	0	0	0.0506993006993007
YHR191C	0	0	0.0506993006993007
YFL047W	0	0	0.0506993006993007
YOL100W	0	0	0.0506993006993007
YNR007C	0	0	0.0506993006993007
YPL032C	0	0	0.0506993006993007
YIL101C	0	0	0.0506993006993007
YOR137C	0	0	0.0506993006993007
YHR007C	0	0	0.0506993006993007
YBR225W	0	1	0.0506993006993007
YDR507C	0	0	0.0506993006993007
YER032W	0	0	0.0506993006993007
YNL223W	0	0	0.0506993006993007
YHL024W	0	0	0.0506993006993007
YOR274W	0	0	0.0506993006993007
YBL020W	0	0	0.0506993006993007
YDL049C	1	0	0.0506993006993007
YBR033W	0	1	0.0506993006993007
YMR032W	0	0	0.0506108202443281
YML070W	0	0	0.0505226480836237
YPL209C	0	0	0.0504347826086957
YDR272W	0	0	0.0503472222222222
YJR134C	0	1	0.0503472222222222
YMR199W	0	0	0.0502599653379549
YNL127W	0	0	0.0501730103806228
YGL038C	0	0	0.0500863557858377
YOR188W	0	0	0.05
YPL115C	0	0	0.0499139414802065
YEL041W	0	0	0.0498281786941581
YBL089W	0	0	0.0497427101200686
YNL160W	0	0	0.0496575342465753
YIR037W	0	0	0.0495726495726496
YNL093W	0	0	0.0494880546075085
YML004C	0	0	0.0494037478705281
YOL025W	0	0	0.0493197278911565
YNL074C	0	0	0.0492359932088285
YCL051W	0	0	0.0491525423728814
YBR173C	0	0	0.0490693739424704
YDR054C	0	0	0.0489864864864865
YNR049C	0	0	0.0489038785834739
YMR255W	0	0	0.0488215488215488
YBR210W	0	0	0.0487394957983193
YIL068C	0	0	0.0486577181208054
YKL092C	0	0	0.0485762144053601
YMR261C	0	0	0.048494983277592
YER114C	0	0	0.0484140233722871
YMR110C	0	0	0.0483333333333333
YGL168W	0	0	0.0482529118136439
YOL084W	0	1	0.0482529118136439
YCR017C	0	0	0.0481727574750831
YBL084C	0	0	0.0480928689883914
YOL032W	0	0	0.0480132450331126
YML094W	0	0	0.0479338842975207
YKL194C	0	0	0.0478547854785479
YBR227C	0	1	0.0478547854785479
YJL172W	0	0	0.0477759472817133
YOL006C	0	0	0.0476973684210526
YFL039C	0	0	0.0476190476190476
YFR008W	0	0	0.0475409836065574
YBL067C	0	1	0.0475409836065574
YJL085W	0	0	0.0474631751227496
YIL034C	0	0	0.0473856209150327
YBR042C	0	0	0.0473083197389886
YER016W	0	0	0.0472312703583062
YDL215C	0	0	0.0471544715447154
YAL029C	0	0	0.0470779220779221
YHL027W	0	0	0.0470016207455429
YBL091C-A	0	1	0.0470016207455429
YOR134W	0	0	0.0469255663430421
YJR076C	0	0	0.0468497576736672
YDR006C	0	0	0.0467741935483871
YPR029C	0	0	0.0466988727858293
YPL075W	0	0	0.0466237942122186
YBL001C	0	0	0.0465489566613162
YOR347C	0	0	0.046474358974359
YLR284C	0	0	0.0464
YJL047C	0	0	0.0463258785942492
YHR087W	0	0	0.0462519936204147
YMR152W	0	0	0.0461783439490446
YMR271C	0	0	0.0461049284578696
YIL119C	0	0	0.046031746031746
YKR089C	0	0	0.045958795562599
YDL146W	0	1	0.045958795562599
YKL213C	0	0	0.0458860759493671
YDL240W	0	0	0.0458135860979463
YGR170W	0	0	0.0457413249211356
YIL071C	0	0	0.0456692913385827
YBR204C	0	1	0.0456692913385827
YCR038C	0	0	0.0455974842767296
YBL017C	0	0	0.0455259026687598
YBR289W	0	0	0.0454545454545455
YCR026C	0	0	0.0453834115805947
YBL085W	0	0	0.0453125
YBR233W	0	1	0.0453125
YPL070W	0	0	0.0452418096723869
YML029W	0	0	0.0451713395638629
YOL082W	0	0	0.0451010886469673
YLL026W	0	0	0.0450310559006211
YBR170C	0	0	0.0449612403100775
YPL055C	0	0	0.0448916408668731
YOL105C	0	0	0.044822256568779
YJL020C	0	0	0.0447530864197531
YPL116W	0	0	0.0446841294298921
YBR002C	0	0	0.0446153846153846
YBR243C	0	0	0.0445468509984639
YBR036C	0	0	0.044478527607362
YBR192W	0	0	0.0444104134762634
YBR295W	0	0	0.0443425076452599
YDR310C	0	0	0.0442748091603053
YMR197C	0	0	0.0442073170731707
YKL121W	0	1	0.0442073170731707
YKL129C	0	0	0.0441400304414003
YLR207W	0	0	0.0440729483282675
YBL046W	0	0	0.0440060698027314
YOL126C	0	0	0.0439393939393939
YBR219C	0	1	0.0439393939393939
YDR479C	0	0	0.0438729198184569
YBR133C	0	0	0.0438066465256798
YBR238C	0	0	0.0437405731523379
YAL058W	0	0	0.0436746987951807
YGR244C	0	0	0.043609022556391
YMR250W	0	0	0.0435435435435435
YBR274W	0	0	0.0434782608695652
YLR361C	0	0	0.0434131736526946
YLR350W	0	0	0.0433482810164425
YBL011W	0	0	0.0432835820895522
YHR098C	0	0	0.0432190760059613
YLR028C	0	0	0.0431547619047619
YBR220C	0	1	0.0431547619047619
YBL031W	0	1	0.0431547619047619
YJL100W	0	0	0.0430906389301634
YPL204W	0	0	0.043026706231454
YBR097W	0	0	0.042962962962963
YLR165C	0	0	0.0428994082840237
YDL106C	0	0	0.0428360413589365
YBR193C	0	0	0.0427728613569322
YGR279C	0	0	0.0427098674521355
YLR398C	0	0	0.0426470588235294
YLR313C	0	0	0.0425844346549192
YGL248W	0	0	0.0425219941348974
YBL041W	0	0	0.0424597364568082
YPL174C	0	0	0.0423976608187134
YMR304W	0	0	0.0423357664233577
YHR075C	0	0	0.0422740524781341
YJR091C	0	0	0.0422125181950509
YMR104C	0	0	0.0421511627906977
YOR216C	0	0	0.0420899854862119
YDR379W	0	0	0.0420289855072464
YML132W	0	0	0.0419681620839363
YIL112W	0	0	0.0419075144508671
YDR335W	0	0	0.0418470418470418
YJR096W	0	0	0.0417867435158501
YJL203W	0	0	0.041726618705036
YHR195W	0	0	0.0416666666666667
YKR095W	0	0	0.0416068866571019
YBL056W	0	0	0.0415472779369628
YJL155C	0	0	0.0414878397711016
YHL028W	0	0	0.0414285714285714
YDR069C	0	0	0.0413694721825963
YJL094C	0	0	0.0413105413105413
YOL065C	0	0	0.0412517780938834
YPR021C	0	0	0.0411931818181818
YDR435C	0	0	0.0411347517730496
YBR127C	0	0	0.0410764872521246
YCR061W	0	0	0.041018387553041
YBR060C	0	0	0.0409604519774011
YPL158C	0	1	0.0409604519774011
YAL040C	0	0	0.0409026798307475
YCR011C	0	0	0.0408450704225352
YLR246W	0	0	0.0407876230661041
YBR062C	0	1	0.0407876230661041
YOL062C	0	0	0.0407303370786517
YPL050C	0	0	0.0406732117812062
YDR330W	0	0	0.0406162464985994
YJL101C	0	0	0.0405594405594406
YBR265W	0	0	0.0405027932960894
YER125W	0	0	0.0404463040446304
YDR377W	0	0	0.0403899721448468
YPL214C	0	0	0.0403337969401947
YMR136W	0	0	0.0402777777777778
YDR436W	0	0	0.0402219140083218
YBR263W	0	0	0.0401662049861496
YBL063W	0	0	0.0401106500691563
YLR187W	0	1	0.0401106500691563
YDR171W	0	0	0.0400552486187845
YPL004C	0	0	0.04
YBL069W	0	0	0.0399449035812672
YDR287W	0	0	0.0398899587345254
YOL016C	0	0	0.0398351648351648
YLR436C	0	0	0.0397805212620027
YMR173W	0	0	0.0397260273972603
YOL023W	0	0	0.039671682626539
YKL140W	0	0	0.0396174863387978
YDR032C	0	1	0.0396174863387978
YHR001W	0	0	0.0395634379263302
YBL064C	0	0	0.0395095367847411
YBR159W	0	0	0.0394557823129252
YBR081C	0	0	0.0394021739130435
YHR188C	0	0	0.039348710990502
YJR019C	0	0	0.0392953929539295
YJL117W	0	0	0.0392422192151556
YML016C	0	0	0.0391891891891892
YPR135W	0	0	0.039136302294197
YMR053C	0	0	0.0390835579514825
YMR044W	0	0	0.0390309555854643
YFL042C	0	1	0.0390309555854643
YPL119C	0	0	0.0389784946236559
YOL070C	0	1	0.0389784946236559
YGR141W	0	0	0.0389261744966443
YJL208C	0	0	0.0388739946380697
YBR119W	0	0	0.0388219544846051
YGL073W	0	0	0.0387700534759358
YBR128C	0	0	0.0387182910547397
YPL256C	0	0	0.0386666666666667
YOR256C	0	0	0.0386151797603196
YKL067W	0	0	0.038563829787234
YBR280C	0	0	0.0385126162018592
YLR418C	0	0	0.0384615384615385
YNL049C	0	0	0.0384105960264901
YJL153C	0	0	0.0383597883597884
YLR070C	0	0	0.0383091149273448
YPR001W	0	0	0.0382585751978892
YIL063C	0	0	0.0382081686429512
YAL055W	0	0	0.0381578947368421
YPL177C	0	0	0.038107752956636
YAL013W	0	0	0.0380577427821522
YBR195C	0	0	0.0380078636959371
YBR162W-A	0	0	0.0379581151832461
YER035W	0	0	0.0379084967320261
YDL024C	0	0	0.0378590078328982
YOR089C	0	0	0.0378096479791395
YMR092C	0	0	0.0377604166666667
YOR058C	0	0	0.0377113133940182
YKL201C	0	0	0.0376623376623377
YBR275C	0	0	0.0376134889753567
YNL200C	0	1	0.0376134889753567
YMR008C	0	0	0.0375647668393782
YIL036W	0	0	0.03751617076326
YGR161C	0	0	0.0374677002583979
YMR294W	0	0	0.0374193548387097
YOR031W	0	0	0.0373711340206186
YBR261C	0	1	0.0373711340206186
YMR133W	0	0	0.0373230373230373
YNL084C	0	0	0.0372750642673522
YNL054W	0	0	0.0372272143774069
YDR452W	0	0	0.0371794871794872
YDR244W	0	0	0.0371318822023047
YKL146W	0	0	0.0370843989769821
YCL035C	0	0	0.037037037037037
YPR120C	0	0	0.0369897959183673
YBR221C	0	0	0.0369426751592357
YLR128W	0	0	0.0368956743002544
YPL085W	0	0	0.036848792884371
YNL166C	0	0	0.0368020304568528
YOR245C	0	0	0.0367553865652725
YJL042W	0	0	0.0367088607594937
YLR386W	0	0	0.0366624525916561
YOR122C	0	0	0.0366161616161616
YHR002W	0	0	0.0365699873896595
YLR086W	0	0	0.0365239294710327
YGR227W	0	0	0.0364779874213836
YDR255C	0	0	0.0364321608040201
YJL132W	0	1	0.0364321608040201
YIL123W	0	0	0.0363864491844417
YIR005W	0	0	0.0363408521303258
YBR045C	0	0	0.0362953692115144
YOR086C	0	1	0.0362953692115144
YBR175W	0	0	0.03625
YCL024W	0	0	0.0362047440699126
YMR278W	0	1	0.0362047440699126
YBL072C	0	0	0.0361596009975062
YBR253W	0	0	0.0361145703611457
YBR171W	0	0	0.0360696517412935
YDR186C	0	1	0.0360696517412935
YBR061C	0	0	0.0360248447204969
YHR160C	0	0	0.0359801488833747
YOL013C	0	0	0.0359355638166047
YBR108W	0	1	0.0359355638166047
YBR202W	0	0	0.0358910891089109
YJL165C	0	0	0.0358467243510507
YBR172C	0	0	0.0358024691358025
YGR238C	0	0	0.0357583230579531
YOR348C	0	0	0.0357142857142857
YOR370C	0	0	0.035670356703567
YER149C	0	0	0.0356265356265356
YLL001W	0	0	0.0355828220858896
YOR375C	0	0	0.0355392156862745
YFL054C	0	0	0.0354957160342717
YMR041C	0	0	0.0354523227383863
YDR070C	0	1	0.0354523227383863
YIL033C	0	0	0.0354090354090354
YAL007C	0	0	0.0353658536585366
YBL075C	0	0	0.0353227771010962
YGR214W	0	0	0.0352798053527981
YBR286W	0	0	0.0352369380315917
YGR198W	0	0	0.0351941747572816
YDR289C	0	0	0.0351515151515151
YKR076W	0	0	0.0351089588377724
YPL253C	0	0	0.0350665054413543
YER044C	0	0	0.035024154589372
YPL084W	0	0	0.0349819059107358
YPR155C	0	0	0.0349397590361446
YJL039C	0	0	0.0348977135980746
YGR249W	0	0	0.0348557692307692
YPL006W	0	0	0.0348139255702281
YGL006W	0	0	0.0347721822541966
YBL008W	0	0	0.0347305389221557
YDL164C	0	0	0.034688995215311
YFL014W	0	0	0.034647550776583
YBR086C	0	0	0.0346062052505967
YBR143C	0	0	0.034564958283671
YJR059W	0	0	0.0345238095238095
YHR171W	0	0	0.0344827586206897
YBR207W	0	0	0.0344418052256532
YOR026W	0	0	0.0344009489916963
YBR122C	0	0	0.0343601895734597
YGR281W	0	0	0.0343195266272189
YDR389W	0	0	0.0342789598108747
YPL003W	0	0	0.0342384887839433
YGL053W	0	0	0.0341981132075472
YNL274C	0	0	0.0341578327444052
YDR513W	0	0	0.0341176470588235
YAL060W	0	0	0.0340775558166862
YPL242C	0	0	0.034037558685446
YLR219W	0	0	0.0339976553341149
YBR188C	0	0	0.0339578454332553
YGR044C	0	0	0.0339181286549708
YDR348C	0	1	0.0339181286549708
YOR360C	0	0	0.0338785046728972
YGL066W	0	0	0.0338389731621937
YML128C	0	0	0.0337995337995338
YBR017C	0	0	0.0337601862630966
YOR247W	0	0	0.0337209302325581
YPL193W	0	0	0.0336817653890825
YOR267C	0	0	0.0336426914153132
YIL062C	0	0	0.033603707995365
YBR094W	0	1	0.033603707995365
YBL014C	0	0	0.0335648148148148
YDR003W	0	0	0.0335260115606936
YDR264C	0	0	0.0334872979214781
YHR028C	0	0	0.0334486735870819
YER162C	0	0	0.0334101382488479
YPL163C	0	0	0.0333716915995397
YGR250C	0	1	0.0333716915995397
YDR424C	0	0	0.0333333333333333
YDL099W	0	0	0.0332950631458094
YKL204W	0	0	0.033256880733945
YKL101W	0	0	0.0332187857961054
YNL229C	0	0	0.0331807780320366
YGR230W	0	0	0.0331428571428571
YBL004W	0	0	0.0331050228310502
YFR040W	0	0	0.0330672748004561
YOR054C	0	0	0.0330296127562642
YBR246W	0	1	0.0330296127562642
YNL243W	0	0	0.0329920364050057
YOR113W	0	0	0.0329545454545455
YCR091W	0	0	0.0329171396140749
YBR239C	0	1	0.0329171396140749
YNR035C	0	0	0.0328798185941043
YDL206W	0	1	0.0328798185941043
YIL006W	0	0	0.0328425821064553
YPL164C	0	0	0.0328054298642534
YHR149C	0	1	0.0328054298642534
YOR317W	0	0	0.0327683615819209
YJR065C	0	0	0.0327313769751693
YGL215W	0	0	0.0326944757609921
YBR271W	0	0	0.0326576576576577
YER159C	0	0	0.0326209223847019
YDR163W	0	0	0.0325842696629213
YBL055C	0	0	0.0325476992143659
YMR038C	0	0	0.0325112107623318
YBR149W	0	0	0.032474804031355
YJL154C	0	0	0.0324384787472036
YNR034W	0	0	0.0324022346368715
YDR505C	0	1	0.0324022346368715
YDR058C	0	0	0.0323660714285714
YBR197C	0	1	0.0323660714285714
YER103W	0	0	0.032329988851728
YPL224C	0	0	0.032293986636971
YBL068W	0	0	0.032258064516129
YJL053W	0	0	0.0322222222222222
YJL158C	0	0	0.0321864594894562
YHR111W	0	0	0.0321507760532151
YML027W	0	0	0.0321151716500554
YER001W	0	0	0.0320796460176991
YMR154C	0	0	0.0320441988950276
YDL019C	0	0	0.0320088300220751
YOR304C-A	0	1	0.0320088300220751
YMR317W	0	1	0.0320088300220751
YBR151W	0	1	0.0320088300220751
YBR281C	0	0	0.0319735391400221
YGR157W	0	0	0.0319383259911894
YDR208W	0	0	0.0319031903190319
YOR273C	0	0	0.0318681318681319
YBR103W	0	0	0.0318331503841932
YBR136W	0	0	0.0317982456140351
YML017W	0	1	0.0317982456140351
YKR067W	0	0	0.031763417305586
YNL304W	0	0	0.0317286652078775
YCR034W	0	0	0.0316939890710383
YOR155C	0	0	0.0316593886462882
YGL022W	0	0	0.0316248636859324
YJL173C	0	0	0.0315904139433551
YEL044W	0	0	0.0315560391730141
YGL096W	0	0	0.0315217391304348
YMR025W	0	0	0.0314875135722041
YNL202W	0	0	0.0314533622559653
YPR025C	0	0	0.0314192849404117
YDL090C	0	0	0.0313852813852814
YNL012W	0	0	0.0313513513513514
YMR068W	0	0	0.031317494600432
YNL325C	0	0	0.0312837108953614
YNL309W	0	0	0.03125
YAL002W	0	0	0.031216361679225
YKL171W	0	0	0.0311827956989247
YBL032W	0	0	0.0311493018259936
YLR362W	0	0	0.0311158798283262
YHR202W	0	1	0.0311158798283262
YNL008C	0	0	0.0310825294748124
YKL038W	0	0	0.0310492505353319
YOR036W	0	0	0.0310160427807487
YOR185C	0	0	0.030982905982906
YBL023C	0	0	0.0309498399146211
YBR078W	0	0	0.0309168443496802
YIR006C	0	0	0.0308839190628328
YBL091C	0	0	0.0308510638297872
YGR086C	0	0	0.0308182784272051
YGL037C	0	0	0.0307855626326964
YLR309C	0	0	0.0307529162248144
YLR080W	0	0	0.0307203389830508
YBR106W	0	0	0.0306878306878307
YDR512C	0	0	0.0306553911205074
YKL007W	0	0	0.030623020063358
YNL159C	0	0	0.0305907172995781
YDL065C	0	0	0.0305584826132771
YNL069C	0	0	0.0305263157894737
YBL106C	0	0	0.0304942166140904
YJR058C	0	0	0.0304621848739496
YNL015W	0	0	0.0304302203567681
YAL017W	0	0	0.030398322851153
YNL161W	0	0	0.0303664921465969
YPL065W	0	0	0.0303347280334728
YLR001C	0	1	0.0303347280334728
YER038C	0	0	0.0303030303030303
YDR313C	0	0	0.0302713987473904
YBR018C	0	0	0.0302398331595412
YGL246C	0	0	0.0302114803625378
YBR198C	0	0	0.0302114803625378
YJL005W	0	0	0.0302114803625378
YHR042W	0	0	0.0302114803625378
YDR178W	0	0	0.0302114803625378
YLR058C	0	0	0.0302114803625378
YBR030W	0	0	0.0302114803625378
YGR175C	0	0	0.0302114803625378
YIR033W	0	0	0.0302114803625378
YDR283C	0	0	0.0302114803625378
YBR252W	0	0	0.0302114803625378
YDR501W	0	0	0.0302114803625378
YEL061C	0	0	0.0302114803625378
YBL076C	0	0	0.0302114803625378
YER062C	0	0	0.0302114803625378
YIL084C	0	0	0.0302114803625378
YGL212W	0	0	0.0302114803625378
YBR011C	0	0	0.0302114803625378
YNL258C	0	0	0.0302114803625378
YLR204W	0	0	0.0302114803625378
YOR269W	0	0	0.0302114803625378
YJL070C	0	1	0.0302114803625378
YHR113W	0	0	0.0302114803625378
YIR022W	0	0	0.0302114803625378
YMR073C	0	0	0.0302114803625378
YER020W	0	0	0.0302114803625378
YMR273C	0	0	0.0302114803625378
YHR138C	0	0	0.0302114803625378
YIL136W	0	1	0.0302114803625378
YGR005C	0	0	0.0302114803625378
YHL010C	0	1	0.0302114803625378
YLR225C	0	1	0.0302114803625378
YIR044C	0	1	0.0302114803625378
YDL203C	0	1	0.0302114803625378
YIL113W	0	0	0.0302114803625378
YER037W	0	1	0.0302114803625378
YAL031C	0	0	0.0302114803625378
YIL155C	0	0	0.0302114803625378
YFL030W	0	0	0.0302114803625378
YJR117W	0	0	0.0302114803625378
YKR077W	0	1	0.0302114803625378
YER096W	1	0	0.0302114803625378
YOR173W	0	0	0.0301810865191147
YCL052C	0	0	0.0301507537688442
YBR242W	0	1	0.0301507537688442
YPL082C	0	0	0.0301204819277108
YNR001C	0	0	0.0300902708124373
YBR187W	0	1	0.0300902708124373
YKL212W	0	0	0.030060120240481
YGR288W	0	0	0.03003003003003
YKL034W	0	0	0.03
YMR297W	0	0	0.02997002997003
YIL077C	0	0	0.029940119760479
YDR122W	0	0	0.0299102691924227
YEL036C	0	0	0.0298804780876494
YGL104C	0	0	0.0298507462686567
YLR368W	0	0	0.0298210735586481
YLR018C	0	0	0.0297914597815293
YHR112C	0	0	0.0297619047619048
YLL006W	0	0	0.0297324083250743
YEL057C	0	0	0.0297029702970297
YIL065C	0	0	0.029673590504451
YNL116W	0	0	0.0296442687747036
YGL163C	0	0	0.0296150049358342
YLR100W	0	0	0.029585798816568
YDL248W	0	1	0.029585798816568
YAR019C	0	0	0.0295566502463054
YLR304C	0	0	0.0295275590551181
YOR181W	0	0	0.0294985250737463
YER098W	0	0	0.0294695481335953
YKL165C	0	0	0.0294406280667321
YMR020W	0	0	0.0294117647058824
YJL089W	0	0	0.029382957884427
YLR372W	0	0	0.0293542074363992
YER068W	0	0	0.0293255131964809
YMR109W	0	0	0.029296875
YLR178C	0	0	0.0292682926829268
YGL121C	0	0	0.0292397660818713
YMR087W	0	0	0.0292112950340798
YBL015W	0	0	0.0291828793774319
YGR149W	0	1	0.0291828793774319
YDR238C	0	0	0.0291545189504373
YBR029C	0	0	0.029126213592233
YBL074C	0	0	0.02909796314258
YDR349C	0	1	0.02909796314258
YGL145W	0	0	0.0290697674418605
YGR258C	0	0	0.0290416263310745
YKL203C	0	0	0.0290135396518375
YGR130C	0	1	0.0290135396518375
YBL093C	0	0	0.0289855072463768
YGR233C	0	0	0.028957528957529
YDR456W	0	0	0.0289296046287367
YER079W	0	1	0.0289296046287367
YKL148C	0	0	0.0289017341040462
YBL107C	0	1	0.0289017341040462
YBL052C	0	0	0.0288739172281039
YJL030W	0	0	0.0288461538461538
YIL154C	0	0	0.0288184438040346
YMR299C	0	0	0.0287907869481766
YBR283C	0	0	0.0287631831255992
YIL042C	0	0	0.028735632183908
YAL016W	0	0	0.0287081339712919
YCR093W	0	0	0.0286806883365201
YGL250W	0	1	0.0286806883365201
YGL160W	0	1	0.0286806883365201
YBL038W	0	0	0.0286532951289398
YMR078C	0	0	0.0286259541984733
YOR231W	0	0	0.0285986653956149
YHR097C	0	1	0.0285986653956149
YBL082C	0	0	0.0285714285714286
YDL243C	0	0	0.0285442435775452
YKL189W	0	0	0.0285171102661597
YPR005C	0	0	0.0284900284900285
YNL173C	0	0	0.0284629981024668
YDR141C	0	0	0.028436018957346
YNR002C	0	0	0.0284090909090909
YPR115W	0	1	0.0284090909090909
YMR191W	0	1	0.0284090909090909
YMR160W	0	1	0.0284090909090909
YOL063C	0	0	0.0283822138126774
YLR144C	0	0	0.0283553875236295
YGL010W	0	1	0.0283553875236295
YPL120W	0	0	0.028328611898017
YLR360W	0	0	0.0283018867924528
YER033C	0	1	0.0283018867924528
YIR007W	0	1	0.0283018867924528
YDL022W	0	0	0.0282752120640905
YCR036W	0	0	0.0282485875706215
YCR068W	0	0	0.0282220131702728
YHR106W	0	0	0.0281954887218045
YCL057W	0	0	0.028169014084507
YJR066W	0	0	0.0281425891181989
YBR268W	0	0	0.028116213683224
YDR282C	0	1	0.028116213683224
YKL037W	0	1	0.028116213683224
YLL041C	0	0	0.0280898876404494
YJR121W	0	0	0.0280636108512629
YKR011C	0	1	0.0280636108512629
YDL020C	0	0	0.0280373831775701
YNL071W	0	0	0.0280112044817927
YAR031W	0	0	0.0279850746268657
YBR084W	0	0	0.0279589934762349
YNL098C	0	0	0.0279329608938547
YNL221C	0	0	0.027906976744186
YPR171W	0	0	0.0278810408921933
YIR003W	0	1	0.0278810408921933
YNL289W	0	0	0.0278551532033426
YLR259C	0	0	0.0278293135435993
YOR043W	0	0	0.0278035217794254
YBR052C	0	1	0.0278035217794254
YAL001C	0	0	0.0277777777777778
YDR414C	0	0	0.0277520814061055
YDR440W	0	0	0.0277264325323475
YNL078W	0	0	0.0277008310249307
YAL054C	0	0	0.0276752767527675
YCL042W	0	1	0.0276752767527675
YLR271W	0	1	0.0276752767527675
YMR027W	0	1	0.0276752767527675
YIL043C	0	0	0.0276497695852535
YNL014W	0	0	0.0276243093922652
YDR306C	0	0	0.0275988960441582
YER184C	0	1	0.0275988960441582
YBL078C	0	0	0.0275735294117647
YAR033W	0	0	0.0275482093663912
YFR003C	0	0	0.0275229357798165
YMR284W	0	0	0.0274977085242896
YHR079C	0	0	0.0274725274725275
YBR141C	0	1	0.0274725274725275
YCR065W	0	0	0.0274473924977127
YIL125W	0	0	0.0274223034734918
YCL033C	0	0	0.0273972602739726
YLL040C	0	0	0.0273722627737226
YMR281W	0	0	0.0273473108477666
YMR055C	0	0	0.0273224043715847
YIR038C	0	0	0.0272975432211101
YDR107C	0	1	0.0272975432211101
YDL089W	0	1	0.0272975432211101
YLR454W	0	1	0.0272975432211101
YPL247C	0	1	0.0272975432211101
YPL123C	0	0	0.0272727272727273
YDR378C	0	0	0.0272479564032698
YGR268C	0	0	0.0272232304900181
YDR504C	0	1	0.0272232304900181
YDL002C	0	0	0.0271985494106981
YKL093W	0	0	0.0271739130434783
YOL076W	0	0	0.0271493212669683
YJR161C	0	1	0.0271493212669683
YMR212C	0	0	0.027124773960217
YDR258C	0	0	0.02710027100271
YLR119W	0	0	0.0270979020979021
YPR192W	0	0	0.0270979020979021
YBL043W	0	0	0.0270979020979021
YER177W	0	0	0.0270979020979021
YMR322C	0	0	0.0270979020979021
YKL116C	0	0	0.0270979020979021
YHR016C	0	0	0.0270979020979021
YNL041C	0	0	0.0270979020979021
YPL154C	0	0	0.0270979020979021
YJR103W	0	0	0.0270979020979021
YOL047C	0	1	0.0270979020979021
YJL156C	0	0	0.0270979020979021
YKL168C	0	1	0.0270979020979021
YCR088W	0	0	0.0270979020979021
YPL196W	0	0	0.0270979020979021
YJL046W	0	1	0.0270979020979021
YDL230W	0	0	0.0270979020979021
YAL062W	0	0	0.0270979020979021
YBL033C	0	0	0.0270979020979021
YJR092W	0	0	0.0270979020979021
YMR272C	0	0	0.0270979020979021
YNL088W	0	0	0.0270979020979021
YMR206W	0	1	0.0270979020979021
YIL120W	0	0	0.0270979020979021
YPL016W	0	0	0.0270979020979021
YOR223W	0	1	0.0270979020979021
YOL007C	0	1	0.0270979020979021
YKR023W	0	1	0.0270979020979021
YGR284C	0	0	0.0270979020979021
YBR302C	0	1	0.0270979020979021
YDL160C	0	0	0.0270979020979021
YMR205C	0	0	0.0270979020979021
YMR039C	0	0	0.0270979020979021
YBL005W	0	0	0.0270979020979021
YCR046C	0	0	0.0270979020979021
YHR115C	0	0	0.0270979020979021
YNL064C	0	0	0.0270979020979021
YJR077C	0	0	0.0270979020979021
YIL115C	0	0	0.0270979020979021
YGL252C	0	0	0.0270979020979021
YMR139W	0	0	0.0270979020979021
YBR183W	0	0	0.0270979020979021
YOR062C	0	1	0.0270979020979021
YJL016W	0	1	0.0270979020979021
YMR251W-A	0	0	0.0270979020979021
YFL049W	0	0	0.0270979020979021
YJL123C	0	1	0.0270979020979021
YDR221W	1	0	0.0270979020979021
YGR097W	0	0	0.0270742358078603
YKR054C	0	0	0.0270506108202443
YOR132W	0	0	0.027027027027027
YAL030W	0	0	0.0270034843205575
YGR186W	0	0	0.0269799825935596
YGL208W	0	0	0.0269565217391304
YNL336W	0	1	0.0269565217391304
YOR027W	0	0	0.0269331016507385
YOR153W	0	0	0.0269097222222222
YEL062W	0	0	0.0268863833477884
YOR138C	0	0	0.0268630849220104
YDL021W	0	1	0.0268630849220104
YDL110C	0	1	0.0268630849220104
YJR130C	0	0	0.0268398268398268
YOR066W	0	1	0.0268398268398268
YKL095W	0	0	0.0268166089965398
YER101C	0	1	0.0268166089965398
YGR110W	0	1	0.0268166089965398
YBR155W	0	0	0.0267934312878133
YBR284W	0	0	0.0267702936096718
YOR288C	0	0	0.0267471958584987
YDR463W	0	0	0.0267241379310345
YBR087W	0	0	0.0267011197243755
YNL119W	0	0	0.0266781411359725
YGR295C	0	1	0.0266781411359725
YHR137W	0	0	0.0266552020636285
YPR032W	0	0	0.0266323024054983
YIR041W	0	0	0.0266094420600858
YOL011W	0	0	0.0265866209262436
YPR154W	0	0	0.0265638389031705
YOR162C	0	0	0.026541095890411
YOR098C	0	0	0.0265183917878529
YNL138W	0	0	0.0264957264957265
YLR093C	0	0	0.0264730999146029
YJR142W	0	1	0.0264730999146029
YDR148C	0	0	0.0264505119453925
YBR287W	0	1	0.0264505119453925
YER124C	0	0	0.0264279624893436
YOR358W	0	0	0.0264054514480409
YGL259W	0	1	0.0264054514480409
YDR254W	0	0	0.0263829787234043
YNL094W	0	0	0.0263605442176871
YAL041W	0	0	0.0263381478334749
YAL010C	0	0	0.0263157894736842
YLR231C	0	0	0.0262934690415606
YOR068C	0	0	0.026271186440678
YCR004C	0	1	0.026271186440678
YDL018C	0	0	0.0262489415749365
YJL083W	0	0	0.0262267343485618
YPL255W	0	0	0.0262045646661031
YPL195W	0	0	0.0261824324324324
YOR067C	0	0	0.0261603375527426
YPR149W	0	0	0.0261382799325464
YGL137W	0	0	0.0261162594776748
YOL052C-A	0	0	0.0260942760942761
YBR114W	0	0	0.0260723296888141
YHR008C	0	0	0.0260504201680672
YDR022C	0	0	0.0260285474391268
YBL026W	0	0	0.026006711409396
YLR046C	0	1	0.026006711409396
YMR279C	0	1	0.026006711409396
YHR074W	0	0	0.0259849119865884
YLR423C	0	0	0.025963149078727
YBR223C	0	0	0.0259414225941423
YIL146C	0	0	0.0259197324414716
YDR225W	0	0	0.0258980785296575
YKR042W	0	0	0.0258764607679466
YDL145C	0	0	0.0258548790658882
YLR113W	0	0	0.0258333333333333
YJL149W	0	1	0.0258333333333333
YHR043C	0	0	0.025811823480433
YDL157C	0	1	0.025811823480433
YDR009W	0	0	0.0257903494176373
YHR017W	0	1	0.0257903494176373
YKR098C	0	1	0.0257903494176373
YJL176C	0	0	0.0257689110556941
YNL241C	0	0	0.0257475083056478
YGR042W	0	0	0.0257261410788382
YJL034W	0	0	0.0257048092868988
YDL134C	0	0	0.0256835128417564
YDR391C	0	1	0.0256835128417564
YOL119C	0	0	0.0256622516556291
YAL015C	0	0	0.0256410256410256
YBR245C	0	0	0.0256198347107438
YJL068C	0	0	0.0255986787778695
YAL051W	0	0	0.0255775577557756
YFL062W	0	1	0.0255775577557756
YER116C	0	0	0.0255564715581204
YFR045W	0	0	0.0255354200988468
YDR099W	0	0	0.0255144032921811
YDR248C	0	1	0.0255144032921811
YJL171C	0	1	0.0255144032921811
YJL222W	0	0	0.0254934210526316
YJL103C	0	0	0.0254724732949877
YOL151W	0	0	0.0254515599343186
YBR043C	0	0	0.0254306808859721
YDR176W	0	0	0.0254098360655738
YKR013W	0	1	0.0254098360655738
YDR088C	0	0	0.0253890253890254
YLR102C	0	0	0.0253682487725041
YBL024W	0	0	0.0253475061324612
YBR005W	0	0	0.0253267973856209
YBR065C	0	0	0.0253061224489796
YPL192C	0	0	0.0252854812398042
YHL030W	0	0	0.0252648736756316
YML109W	0	0	0.0252442996742671
YOR292C	0	1	0.0252442996742671
YGL146C	0	1	0.0252442996742671
YHL032C	0	0	0.0252237591537836
YOR002W	0	0	0.0252032520325203
YPR140W	0	0	0.025182778229082
YIL026C	0	0	0.0251623376623377
YHR176W	0	0	0.0251419302514193
YOR374W	0	0	0.0251215559157212
YOR219C	0	0	0.0251012145748988
YMR001C	0	0	0.0250809061488673
YPL147W	0	0	0.0250606305578011
YGR278W	0	0	0.0250403877221325
YOL078W	0	0	0.0250201775625504
YCR079W	0	0	0.025
YIL173W	0	0	0.0249798549556809
YDR315C	0	0	0.0249597423510467
YMR308C	0	0	0.0249396621078037
YNR014W	0	1	0.0249396621078037
YBR182C	0	0	0.02491961414791
YLR190W	0	0	0.0248995983935743
YKR028W	0	0	0.0248796147672552
YDR005C	0	0	0.02485966319166
YEL005C	0	1	0.02485966319166
YDR368W	0	0	0.0248397435897436
YML013W	0	0	0.0248198558847078
YDR473C	0	0	0.0248
YBR135W	0	0	0.0247801758593125
YMR251W	0	0	0.0247603833865815
YCR037C	0	0	0.0247406225059856
YPL152W	0	0	0.0247208931419458
YDL193W	0	0	0.0247011952191235
YKL108W	0	0	0.0246815286624204
YBR101C	0	0	0.0246618933969769
YEL013W	0	0	0.0246422893481717
YDR411C	0	0	0.0246227164416203
YDR284C	0	0	0.0246031746031746
YGR010W	0	0	0.0245836637589215
YGR008C	0	0	0.0245641838351822
YGL195W	0	0	0.0245447347585115
YGR066C	0	1	0.0245447347585115
YPL260W	0	1	0.0245447347585115
YAR027W	0	1	0.0245447347585115
YER119C	0	0	0.0245253164556962
YHR194W	0	0	0.0245059288537549
YJR131W	0	0	0.0244865718799368
YBR244W	0	0	0.0244672454617206
YOR140W	0	0	0.0244479495268139
YER141W	0	0	0.0244286840031521
YOR080W	0	0	0.0244094488188976
YDL101C	0	0	0.024390243902439
YDR486C	0	0	0.0243710691823899
YLR151C	0	1	0.0243710691823899
YDR329C	0	0	0.0243519245875884
YGR046W	0	0	0.0243328100470958
YDR216W	0	0	0.0243137254901961
YBL099W	0	0	0.024294670846395
YDR376W	0	0	0.024275646045419
YBR076W	0	0	0.0242566510172144
YPL087W	0	0	0.0242376856919468
YOR069W	0	0	0.02421875
YLR373C	0	0	0.024199843871975
YKR086W	0	0	0.0241809672386895
YDR380W	0	0	0.0241621200311769
YBL098W	0	0	0.0241433021806854
YNR047W	0	0	0.024124513618677
YOR227W	0	1	0.024124513618677
YOL004W	0	0	0.0241057542768274
YDR204W	0	0	0.0240870240870241
YAL021C	0	0	0.0240683229813665
YER005W	0	0	0.0240496508921645
YOR380W	0	0	0.024031007751938
YGL192W	0	0	0.024012393493416
YOR003W	0	0	0.0239938080495356
YGR077C	0	0	0.0239752513534416
YBR037C	0	0	0.0239567233384853
YCL034W	0	0	0.0239382239382239
YGR185C	0	0	0.0239197530864198
YHR086W	0	0	0.0239013107170393
YHR117W	0	1	0.0239013107170393
YJL185C	0	1	0.0239013107170393
YDR517W	0	0	0.0238828967642527
YDR530C	0	0	0.0238645111624326
YBL103C	0	0	0.0238461538461538
YAR003W	0	0	0.0238278247501922
YOL019W	0	1	0.0238278247501922
YBR177C	0	0	0.0238095238095238
YOR049C	0	0	0.0237912509593246
YBR105C	0	0	0.0237730061349693
YLR254C	0	0	0.0237547892720306
YLR256W	0	0	0.0237366003062787
YCR042C	0	0	0.0237184391736802
YGR053C	0	1	0.0237184391736802
YKR050W	0	0	0.0237003058103976
YGR197C	0	0	0.0236822001527884
YDL195W	0	0	0.0236641221374046
YCR083W	0	0	0.0236460717009916
YGR218W	0	0	0.0236280487804878
YNL156C	0	0	0.0236100533130236
YMR149W	0	0	0.0235920852359209
YML118W	0	1	0.0235920852359209
YPL208W	0	0	0.023574144486692
YIL078W	0	0	0.0235562310030395
YOR289W	0	1	0.0235562310030395
YDR202C	0	0	0.023538344722855
YER142C	0	0	0.0235204855842185
YJL048C	0	0	0.023502653525398
YFL031W	0	0	0.0234848484848485
YPL210C	0	0	0.0234670704012112
YPR127W	0	1	0.0234670704012112
YLR403W	0	0	0.0234493192133132
YGR212W	0	0	0.0234315948601663
YOR023C	0	0	0.0234138972809668
YGR240C	0	0	0.0233962264150943
YDR182W	0	0	0.0233785822021116
YOR147W	0	0	0.0233609645817634
YML072C	0	1	0.0233609645817634
YCL025C	0	0	0.0233433734939759
YNL327W	0	0	0.0233258088788563
YHR072W	0	0	0.0233082706766917
YPR151C	0	0	0.0232907588279489
YBL090W	0	0	0.0232732732732733
YPR188C	0	0	0.0232558139534884
YBR035C	0	0	0.0232383808095952
YCL017C	0	0	0.0232209737827715
YPR093C	0	0	0.0232035928143713
YGR142W	0	0	0.0231862378459237
YBL045C	0	0	0.023168908819133
YAL063C	0	0	0.0231516056758775
YER069W	0	0	0.023134328358209
YMR231W	0	0	0.023117076808352
YOR195W	0	0	0.0230998509687034
YDR423C	0	0	0.0230826507818317
YDL078C	0	0	0.0230654761904762
YGL098W	0	0	0.0230483271375465
YLR098C	0	0	0.0230312035661218
YOR176W	0	0	0.0230141054194506
YBR019C	0	0	0.0229970326409496
YCR069W	0	1	0.0229970326409496
YLR183C	0	0	0.0229799851742031
YJL079C	0	1	0.0229799851742031
YBR050C	0	0	0.022962962962963
YGR174C	0	0	0.0229459659511473
YOL113W	0	0	0.0229289940828402
YGL136C	0	0	0.0229120473022912
YPR079W	0	0	0.0228951255539143
YKL070W	0	0	0.0228782287822878
YGR213C	0	0	0.0228613569321534
YKR051W	0	1	0.0228613569321534
YNL136W	0	0	0.0228445099484156
YDL126C	0	0	0.0228276877761414
YAL056W	0	0	0.0228108903605592
YPR040W	0	0	0.0227941176470588
YPL258C	0	0	0.0227773695811903
YDR217C	0	0	0.0227606461086637
YKL025C	0	0	0.0227439471753485
YKL010C	0	0	0.0227272727272727
YKL197C	0	0	0.0227106227106227
YNL097C	0	0	0.0226939970717423
YLL005C	0	0	0.0226773957571324
YOR123C	0	0	0.0226608187134503
YBR201W	0	0	0.0226442658875091
YLR238W	0	0	0.0226277372262774
YKR071C	0	1	0.0226277372262774
YKL141W	0	0	0.0226112326768782
YER040W	0	0	0.0225947521865889
YJL102W	0	0	0.0225782957028405
YHR205W	0	0	0.0225669957686883
YHR037W	0	0	0.0225669957686883
YLR394W	0	0	0.0225669957686883
YDR443C	0	0	0.0225669957686883
YHR150W	0	0	0.0225669957686883
YML068W	0	0	0.0225669957686883
YMR196W	0	1	0.0225669957686883
YPR003C	0	1	0.0225669957686883
YGL050W	0	1	0.0225669957686883
YLR025W	0	0	0.0225669957686883
YGR178C	0	0	0.0225669957686883
YDR434W	0	0	0.0225669957686883
YLR152C	0	1	0.0225669957686883
YLR352W	0	1	0.0225669957686883
YML131W	0	0	0.0225669957686883
YMR247C	0	0	0.0225669957686883
YLR250W	0	0	0.0225669957686883
YKL159C	0	0	0.0225669957686883
YGR072W	0	0	0.0225669957686883
YMR210W	0	0	0.0225669957686883
YNL125C	0	0	0.0225669957686883
YNL007C	0	0	0.0225669957686883
YDL028C	0	0	0.0225669957686883
YAL039C	0	0	0.0225669957686883
YOR034C	0	0	0.0225669957686883
YML060W	0	0	0.0225669957686883
YMR040W	0	1	0.0225669957686883
YBR196C	0	0	0.0225669957686883
YGL216W	0	0	0.0225669957686883
YDL132W	0	0	0.0225669957686883
YMR137C	0	0	0.0225669957686883
YJL092W	0	0	0.0225669957686883
YGR199W	0	0	0.0225669957686883
YMR216C	0	0	0.0225669957686883
YAL005C	0	0	0.0225669957686883
YJL093C	0	0	0.0225669957686883
YPR199C	0	0	0.0225669957686883
YDR297W	0	0	0.0225669957686883
YBL040C	0	0	0.0225669957686883
YJL194W	0	0	0.0225669957686883
YAL043C	0	0	0.0225669957686883
YFR047C	0	0	0.0225669957686883
YKR072C	0	0	0.0225669957686883
YAL032C	0	0	0.0225669957686883
YNL313C	0	0	0.0225669957686883
YER014W	0	0	0.0225669957686883
YHR080C	0	1	0.0225669957686883
YDR169C	0	1	0.0225669957686883
YLR138W	0	0	0.0225669957686883
YBR066C	0	0	0.0225669957686883
YNL006W	0	0	0.0225669957686883
YDR393W	0	0	0.0225669957686883
YEL004W	1	0	0.0225669957686883
YDL185W	0	0	0.0225510923185342
YJL074C	0	0	0.0225352112676056
YLL029W	0	1	0.0225352112676056
YBR026C	0	0	0.0225193525686137
YOR090C	0	0	0.0225035161744023
YLR206W	0	0	0.022487702037948
YLR229C	0	0	0.0224719101123595
YER024W	0	0	0.0224561403508772
YGL141W	0	0	0.0224403927068724
YKL178C	0	0	0.0224246671338472
YDR273W	0	0	0.0224089635854342
YDR387C	0	1	0.0224089635854342
YDR219C	0	0	0.0223932820153954
YLR324W	0	0	0.0223776223776224
YDR302W	0	0	0.0223619846261356
YCR028C	0	0	0.0223463687150838
YJR125C	0	0	0.0223307745987439
YCL032W	0	0	0.0223152022315202
YIL010W	0	0	0.0222996515679443
YOR328W	0	0	0.0222841225626741
YLR220W	0	0	0.0222686151704941
YOL071W	0	0	0.0222531293463143
YOL090W	0	0	0.0222376650451703
YOR194C	0	0	0.0222222222222222
YBR044C	0	0	0.022206800832755
YER169W	0	0	0.0221914008321775
YPR119W	0	0	0.0221760221760222
YPL110C	0	0	0.0221606648199446
YAL023C	0	0	0.0221453287197232
YCL044C	0	0	0.0221300138312586
YCR008W	0	0	0.0221147201105736
YNL237W	0	1	0.0221147201105736
YIL029C	0	0	0.0220994475138122
YKL057C	0	0	0.0220841959972395
YOL055C	0	0	0.0220689655172414
YIL076W	0	0	0.0220537560303239
YML054C	0	0	0.0220385674931129
YCR067C	0	0	0.0220233998623537
YHR033W	0	1	0.0220233998623537
YIL049W	0	0	0.0220082530949106
YLR260W	0	0	0.0219931271477663
YMR214W	0	0	0.021978021978022
YLR257W	0	1	0.021978021978022
YDR483W	0	0	0.0219629375428964
YCR089W	0	0	0.0219478737997256
YIL072W	0	0	0.021932830705963
YCR010C	0	0	0.0219178082191781
YHL036W	0	0	0.0219028062970568
YBR256C	0	0	0.0218878248974008
YJL036W	0	0	0.0218728639781271
YLR057W	0	1	0.0218728639781271
YOR142W	0	0	0.0218579234972678
YIL046W	0	0	0.0218430034129693
YBR294W	0	0	0.0218281036834925
YNL199C	0	0	0.021813224267212
YPR198W	0	0	0.0217983651226158
YBR285W	0	1	0.0217983651226158
YOR052C	0	1	0.0217983651226158
YOR040W	0	0	0.021783526208305
YLR094C	0	0	0.0217687074829932
YHL002W	0	0	0.0217539089055065
YAR042W	0	0	0.0217391304347826
YKL022C	0	0	0.021724372029871
YGR223C	0	1	0.021724372029871
YPL095C	0	0	0.0217096336499322
YFR052W	0	0	0.0216949152542373
YKR004C	0	0	0.021680216802168
YCR044C	0	0	0.021665538253216
YMR224C	0	0	0.0216508795669824
YGL237C	0	0	0.0216362407031778
YJL052W	0	0	0.0216216216216216
YNL239W	0	0	0.0216070222822417
YLR097C	0	0	0.0215924426450742
YKL210W	0	0	0.021577882670263
YDL216C	0	0	0.0215633423180593
YCR073W-A	0	0	0.0215488215488215
YDR524C	0	0	0.0215343203230148
YMR145C	0	0	0.0215198386012105
YCR098C	0	0	0.021505376344086
YOL164W	0	0	0.0214909335124244
YNL238W	0	0	0.0214765100671141
YLR054C	0	0	0.0214621059691482
YJR008W	0	1	0.0214621059691482
YGL166W	0	0	0.0214477211796247
YML028W	0	0	0.0214333556597455
YDR359C	0	0	0.0214190093708166
YPL092W	0	0	0.0214046822742475
YNL321W	0	1	0.0214046822742475
YGL086W	0	0	0.0213903743315508
YHR073W	0	0	0.021376085504342
YPL051W	0	0	0.0213618157543391
YML041C	0	0	0.0213475650433622
YPL188W	0	0	0.0213333333333333
YER064C	0	0	0.0213191205862758
YML091C	0	0	0.0213049267643142
YER045C	0	0	0.021290751829674
YCR005C	0	0	0.0212765957446809
YFL007W	0	0	0.0212624584717608
YOR125C	0	0	0.0212483399734396
YNL128W	0	0	0.0212342402123424
YLL022C	0	0	0.0212201591511936
YMR144W	0	1	0.0212201591511936
YHR013C	0	0	0.0212060967528164
YKR102W	0	0	0.0211920529801325
YCL043C	0	0	0.0211780277961615
YCL055W	0	0	0.0211640211640212
YOL155C	0	0	0.0211500330469266
YGR040W	0	0	0.0211360634081902
YLR079W	0	0	0.0211221122112211
YJR110W	0	0	0.0211081794195251
YLR035C	0	0	0.021094264996704
YDR490C	0	0	0.0210803689064559
YKL085W	0	0	0.0210664911125741
YBR107C	0	0	0.0210526315789474
YNL053W	0	0	0.0210387902695595
YJR158W	0	0	0.0210249671484888
YOR264W	0	1	0.0210249671484888
YKL218C	0	0	0.0210111621799081
YAL061W	0	1	0.0210111621799081
YER143W	0	0	0.020997375328084
YIR017C	0	0	0.020983606557377
YGL003C	0	0	0.0209698558322412
YEL069C	0	0	0.0209561231172233
YKL045W	0	0	0.0209424083769634
YHR034C	0	0	0.0209287115761936
YDR068W	0	1	0.0209287115761936
YFL050C	0	0	0.0209150326797386
YKR031C	0	0	0.0209013716525147
YOR084W	0	0	0.02088772845953
YDR307W	0	1	0.02088772845953
YHL016C	0	0	0.0208741030658839
YPL270W	0	0	0.0208604954367666
YJR090C	0	0	0.0208469055374593
YMR180C	0	0	0.0208333333333333
YJL108C	0	0	0.0208197787898504
YLR131C	0	0	0.0208062418725618
YDL188C	0	0	0.0207927225471085
YDR146C	0	0	0.0207792207792208
YMR201C	0	0	0.0207657365347177
YEL030W	0	0	0.0207522697795071
YBL016W	0	0	0.0207388204795852
YAL022C	0	0	0.0207253886010363
YCR073C	0	0	0.0207119741100324
YCL027W	0	0	0.0206985769728331
YPL018W	0	0	0.0206851971557854
YOR391C	0	1	0.0206851971557854
YIL153W	0	0	0.020671834625323
YBR251W	0	0	0.0206584893479664
YGL133W	0	0	0.0206451612903226
YGL178W	0	0	0.0206318504190845
YIL105C	0	0	0.0206185567010309
YFR010W	0	0	0.0206052801030264
YCL008C	0	0	0.0205920205920206
YGL197W	0	0	0.0205787781350482
YOR037W	0	0	0.0205655526992288
YBR250W	0	0	0.0205523442517662
YGL142C	0	0	0.0205391527599487
YJL014W	0	0	0.0205259781911482
YKR048C	0	0	0.0205128205128205
YMR028W	0	0	0.0204996796925048
YLL024C	0	0	0.0204865556978233
YDR104C	0	0	0.0204734484964811
YAL044C	0	0	0.020460358056266
YPR008W	0	0	0.0204472843450479
YML035C	0	0	0.0204342273307791
YDR205W	0	0	0.0204211869814933
YIL122W	0	0	0.0204081632653061
YNL189W	0	0	0.0203951561504143
YOR230W	0	0	0.0203821656050955
YER046W	0	0	0.0203691915977085
YJR153W	0	0	0.0203562340966921
YHR021W-A	0	0	0.0203432930705658
YGL004C	0	0	0.0203303684879288
YMR076C	0	0	0.0203174603174603
YAL019W	0	0	0.0203045685279188
YJR084W	0	0	0.020291693088142
YFR016C	0	1	0.020291693088142
YKR019C	0	0	0.0202788339670469
YGR152C	0	0	0.0202659911336289
YMR098C	0	1	0.0202659911336289
YKL081W	0	0	0.020253164556962
YJR107W	0	1	0.020253164556962
YEL006W	0	0	0.0202403542061986
YNL215W	0	1	0.0202403542061986
YMR155W	0	1	0.0202403542061986
YGL173C	0	0	0.0202275600505689
YPL005W	0	0	0.0202147820593809
YPR193C	0	0	0.0202020202020202
YER039C	0	1	0.0202020202020202
YNL011C	0	1	0.0202020202020202
YNL092W	0	1	0.0202020202020202
YGR154C	0	0	0.0201892744479495
YJL130C	0	0	0.0201765447667087
YPR042C	0	0	0.0201638311279143
YJL071W	0	0	0.0201511335012594
YOL017W	0	0	0.0201384518565135
YKL055C	0	0	0.020125786163522
YPR091C	0	1	0.020125786163522
YAR018C	0	0	0.0201131363922062
YKL133C	0	1	0.0201131363922062
YKR066C	0	0	0.0201005025125628
YEL063C	0	0	0.0200878844946642
YLR011W	0	0	0.0200752823086575
YBR142W	0	0	0.0200626959247649
YLR032W	0	0	0.0200501253132832
YJR011C	0	1	0.0200501253132832
YNL167C	0	0	0.0200375704445836
YAL024C	0	0	0.0200250312891114
YAL011W	0	0	0.0200125078173859
YCL039W	0	0	0.02
YER026C	0	0	0.0199875078076202
YDL214C	0	0	0.0199750312109863
YNL037C	0	0	0.0199625701809108
YJR156C	0	0	0.0199501246882793
YPR175W	0	0	0.0199376947040498
YNL073W	0	0	0.0199252801992528
YPR019W	0	0	0.0199128811449907
YPR121W	0	0	0.0199004975124378
YIL055C	0	1	0.0199004975124378
YDR470C	0	0	0.0198881292728403
YOR180C	0	0	0.0198757763975155
YGR209C	0	0	0.0198634388578523
YEL002C	0	0	0.0198511166253102
YKR024C	0	0	0.0198388096714197
YLR389C	0	0	0.0198265179677819
YIL005W	0	0	0.0198142414860681
YMR275C	0	0	0.0198019801980198
YLR459W	0	0	0.0197897340754484
YLR090W	0	0	0.0197775030902349
YGR264C	0	0	0.0197652872143298
YBR112C	0	0	0.0197530864197531
YBL013W	0	0	0.0197409006785935
YBR098W	0	0	0.0197287299630086
YMR198W	0	0	0.0197165742452249
YKL134C	0	0	0.0197044334975369
YBR040W	0	0	0.0196923076923077
YAR007C	0	0	0.019680196801968
YPL159C	0	0	0.0196681007990166
YIL156W	0	0	0.0196560196560197
YEL015W	0	0	0.0196439533456108
YNL154C	0	0	0.0196319018404908
YGR028W	0	0	0.0196198651134273
YLR193C	0	0	0.0196078431372549
YHR178W	0	0	0.0195958358848745
YDL045C	0	0	0.0195838433292534
YHR135C	0	0	0.0195718654434251
YMR047C	0	0	0.019559902200489
YPR105C	0	0	0.0195479535736103
YGL065C	0	0	0.0195360195360195
YBR154C	0	0	0.0195241000610128
YKR001C	0	0	0.0195121951219512
YLR452C	0	0	0.0195003046922608
YOR356W	0	0	0.0194884287454324
YKR029C	0	0	0.0194765672550213
YMR030W	0	0	0.0194647201946472
YNL101W	0	0	0.0194528875379939
YDR262W	0	1	0.0194528875379939
YNR032W	0	0	0.0194410692588092
YHR044C	0	0	0.0194292653309047
YKR055W	0	0	0.0194174757281553
YEL032W	0	0	0.0194057004244997
YPL040C	0	0	0.0193939393939394
YHR153C	0	0	0.0193821926105391
YER021W	0	0	0.0193704600484262
YFL044C	0	0	0.0193587416817907
YPL194W	0	0	0.0193470374848851
YGR232W	0	0	0.0193353474320242
YOL130W	0	0	0.0193236714975845
YKL100C	0	1	0.0193236714975845
YIL031W	0	0	0.0193120096560048
YLR300W	0	0	0.0193003618817853
YER093C	0	0	0.0192887281494876
YAL012W	0	0	0.0192771084337349
YPL234C	0	0	0.0192655027092113
YOR372C	0	0	0.0192539109506619
YBL034C	0	0	0.0192423331328924
YJL116C	0	0	0.0192307692307692
YJR108W	0	0	0.0192192192192192
YDR235W	0	0	0.0192076830732293
YFR030W	0	0	0.0191961607678464
YAL020C	0	0	0.0191846522781775
YDL142C	0	0	0.0191731575793889
YDR268W	0	0	0.0191616766467066
YDL174C	0	0	0.0191502094554159
YEL039C	0	0	0.0191387559808612
YGR003W	0	0	0.0191273161984459
YDR294C	0	0	0.019115890083632
YOL129W	0	0	0.0191044776119403
YHR012W	0	0	0.0190930787589499
YCL061C	0	0	0.0190816935002982
YFL033C	0	0	0.0190703218116806
YBR282W	0	0	0.0190589636688505
YDL035C	0	0	0.019047619047619
YPL060W	0	0	0.0190362879238548
YIR001C	0	0	0.0190249702734839
YNL107W	0	0	0.0190136660724896
YDR485C	0	0	0.0190023752969121
YJR095W	0	0	0.0189910979228487
YJR148W	0	0	0.0189798339264531
YIL075C	0	0	0.018968583283936
YPL091W	0	0	0.018957345971564
YER091C	0	0	0.0189461219656602
YER088C	0	0	0.0189349112426036
YDL115C	0	0	0.0189237137788291
YIL013C	0	0	0.0189125295508274
YBL030C	0	0	0.0189013585351447
YIR015W	0	0	0.0188902007083825
YLR164W	0	1	0.0188902007083825
YGL047W	0	0	0.0188790560471976
YJL168C	0	0	0.0188679245283019
YGL119W	0	0	0.018856806128462
YGL211W	0	0	0.0188457008244994
YOR059C	0	1	0.0188457008244994
YMR021C	0	0	0.0188346085932902
YOR249C	0	0	0.0188235294117647
YGR109C	0	0	0.0188124632569077
YKL051W	0	0	0.0188014101057579
YBR083W	0	0	0.0187903699354081
YOR327C	0	0	0.0187793427230047
YLR382C	0	0	0.0187683284457478
YCL010C	0	0	0.018757327080891
YER061C	0	0	0.0187463386057411
YPL155C	0	0	0.0187353629976581
YER013W	0	0	0.018724400234055
YNR064C	0	0	0.0187134502923977
YCR014C	0	0	0.0187025131502046
YIL073C	0	0	0.0186915887850467
YDL046W	0	0	0.0186806771745476
YOR144C	0	0	0.0186697782963827
YDL229W	0	0	0.0186588921282799
YOL073C	0	1	0.0186588921282799
YNL188W	0	0	0.0186480186480186
YLL028W	0	0	0.0186371578334304
YOR149C	0	0	0.0186263096623981
YDR017C	0	0	0.0186154741128563
YDR030C	0	0	0.0186046511627907
YER027C	0	0	0.0185938407902382
YDL055C	0	0	0.0185830429732869
YNL025C	0	0	0.0185722576900754
YOR126C	0	0	0.0185614849187935
YIR039C	0	1	0.0185614849187935
YDR052C	0	0	0.0185507246376812
YOR136W	0	0	0.018539976825029
YER179W	0	0	0.0185292414591778
YER078C	0	0	0.0185185185185185
YPR006C	0	0	0.0185078079814922
YDL169C	0	1	0.0185078079814922
YIL095W	0	0	0.0184971098265896
YGR171C	0	0	0.0184864240323512
YAL047C	0	0	0.0184757505773672
YMR101C	0	0	0.018465089440277
YPL267W	0	0	0.0184544405997693
YCR092C	0	0	0.0184438040345821
[truncated: 3,790 more rows]
