# Supplementary material for: Computationally Driven, Quantitative Experiments Discover Genes Required for Mitochondrial Biogenesis
Source: PLoS Genet. 2009 Mar 20;5(3):e1000407. doi: 10.1371/journal.pgen.1000407 (PMC2648979; doi:10.1371/journal.pgen.1000407)
Supplement: Dataset S2 — Top 100 novel ensemble predictions for additional yeast biological processes. A zip file containing 387 tab-delimited text files of the ensemble predictions for the indicated Gene Ontology Biological Process Term. (21.70 MB GZ) [file pgen.1000407.s013.gz › GO_0000278.txt]

ORF	AnnotatedToTerm?	Uncharacterized_04152007?	Precision
YPR141C	1	0	1.0
YDR113C	1	0	1.0
YLR045C	1	0	1.0
YKL101W	1	0	1.0
YER111C	1	0	1.0
YOR026W	1	0	1.0
YJL187C	1	0	1.0
YER016W	1	0	1.0
YFL008W	1	0	1.0
YEL061C	1	0	1.0
YLR182W	1	0	1.0
YMR078C	1	0	1.0
YIR010W	0	0	0.928571428571429
YOR195W	1	0	0.928571428571429
YML109W	0	0	0.91304347826087
YAL024C	1	0	0.91304347826087
YPL155C	1	0	0.91304347826087
YPR120C	1	0	0.91304347826087
YNL273W	1	0	0.91304347826087
YGR188C	1	0	0.91304347826087
YGL216W	1	0	0.91304347826087
YLR210W	1	0	0.91304347826087
YPL209C	1	0	0.91304347826087
YPL255W	0	0	0.909090909090909
YGL086W	1	0	0.909090909090909
YDL003W	1	0	0.909090909090909
YDL155W	1	0	0.909090909090909
YIL026C	1	0	0.909090909090909
YGR113W	1	0	0.909090909090909
YPR135W	1	0	0.909090909090909
YFR031C	1	0	0.909090909090909
YGR140W	1	0	0.909090909090909
YMR076C	1	0	0.909090909090909
YDR356W	0	0	0.882352941176471
YBL034C	0	0	0.857142857142857
YER032W	0	0	0.833333333333333
YMR001C	0	0	0.821428571428571
YDR146C	1	0	0.821428571428571
YKR010C	0	0	0.821428571428571
YJL092W	0	0	0.821428571428571
YPR119W	1	0	0.821428571428571
YPL153C	0	0	0.821428571428571
YCR065W	1	0	0.821428571428571
YOR058C	1	0	0.821428571428571
YDL028C	1	0	0.821428571428571
YGR274C	1	0	0.821428571428571
YLR086W	1	0	0.821428571428571
YMR198W	1	0	0.821428571428571
YML027W	1	0	0.821428571428571
YGR109C	1	0	0.821428571428571
YDR325W	1	0	0.821428571428571
YHR158C	1	0	0.821428571428571
YOR073W	1	0	0.821428571428571
YMR048W	1	0	0.821428571428571
YNL126W	1	0	0.821428571428571
YJL074C	1	0	0.821428571428571
YHR023W	0	0	0.810344827586207
YNL298W	1	0	0.810344827586207
YLL021W	0	0	0.80327868852459
YNL309W	1	0	0.80327868852459
YJR053W	1	0	0.80327868852459
YPL269W	0	0	0.790322580645161
YPL124W	0	0	0.777777777777778
YLR103C	0	0	0.772727272727273
YLR131C	1	0	0.772727272727273
YGL116W	1	0	0.772727272727273
YDR052C	0	0	0.763157894736842
YIL144W	0	0	0.763157894736842
YPL253C	1	0	0.763157894736842
YNL233W	0	0	0.763157894736842
YPL267W	1	0	0.763157894736842
YNL068C	1	0	0.763157894736842
YLR272C	1	0	0.763157894736842
YPL008W	1	0	0.763157894736842
YHR166C	1	0	0.763157894736842
YDR501W	1	0	0.763157894736842
YLR373C	0	0	0.753246753246753
YJR092W	0	0	0.743589743589744
YKL042W	0	0	0.734177215189873
YMR032W	0	0	0.728395061728395
YBL063W	1	0	0.728395061728395
YOR074C	0	0	0.72289156626506
YGL021W	1	0	0.72289156626506
YPL242C	0	0	0.722222222222222
YMR190C	1	0	0.722222222222222
YHR172W	0	0	0.722222222222222
YFR028C	1	0	0.722222222222222
YOR372C	1	0	0.722222222222222
YKL089W	1	0	0.722222222222222
YOR326W	1	0	0.722222222222222
YLR032W	0	0	0.717391304347826
YIL131C	1	0	0.717391304347826
YPL208W	0	0	0.714285714285714
YNL225C	1	0	0.714285714285714
YKL045W	0	0	0.714285714285714
YKL049C	1	0	0.714285714285714
YNL271C	1	0	0.714285714285714
YMR227C	1	0	0.714285714285714
YMR179W	0	0	0.707070707070707
YML104C	0	0	0.7
YJL194W	0	0	0.693069306930693
YHR153C	0	0	0.686274509803922
YJL176C	0	0	0.682692307692308
YJR089W	1	0	0.682692307692308
YGR179C	0	0	0.682242990654206
YLR183C	1	0	0.682242990654206
YHR129C	1	0	0.682242990654206
YOR330C	0	0	0.675925925925926
YDR488C	0	0	0.672727272727273
YOR249C	1	0	0.672727272727273
YKR090W	0	0	0.666666666666667
YJL115W	0	0	0.663865546218487
YBR160W	1	0	0.663865546218487
YLR383W	0	0	0.663865546218487
YKR037C	1	0	0.663865546218487
YLR313C	0	0	0.663865546218487
YDR118W	1	0	0.663865546218487
YPL174C	1	0	0.663865546218487
YJR090C	1	0	0.663865546218487
YNL102W	0	0	0.661538461538462
YML064C	1	0	0.661538461538462
YKL112W	0	0	0.661538461538462
YHR061C	1	0	0.661538461538462
YML114C	0	0	0.661538461538462
YDR180W	1	0	0.661538461538462
YIL031W	1	0	0.661538461538462
YOR038C	0	0	0.661538461538462
YGR098C	1	0	0.661538461538462
YMR055C	1	0	0.661538461538462
YCL029C	1	0	0.661538461538462
YGL093W	0	0	0.656488549618321
YLR357W	0	0	0.651515151515151
YJR031C	0	0	0.646616541353383
YKL092C	0	0	0.642335766423358
YDR150W	0	0	0.642335766423358
YNL172W	1	0	0.642335766423358
YKL022C	1	0	0.642335766423358
YLR381W	0	0	0.640287769784173
YJL013C	1	0	0.640287769784173
YER164W	0	0	0.638297872340426
YLR079W	1	0	0.638297872340426
YOL145C	0	0	0.633802816901408
YIL149C	0	0	0.629370629370629
YBL035C	0	0	0.625
YPR104C	0	0	0.623287671232877
YGL061C	1	0	0.623287671232877
YBR156C	0	0	0.619047619047619
YKL113C	0	0	0.614864864864865
YOR144C	0	0	0.610738255033557
YJR060W	0	0	0.608974358974359
YDL058W	0	0	0.608974358974359
YDR159W	1	0	0.608974358974359
YJR140C	1	0	0.608974358974359
YOR025W	0	0	0.608974358974359
YDR130C	1	0	0.608974358974359
YBR215W	1	0	0.608974358974359
YMR294W	0	0	0.607594936708861
YOL006C	1	0	0.607594936708861
YCL024W	0	0	0.60625
YDR207C	1	0	0.60625
YNL166C	0	0	0.602484472049689
YAR007C	0	0	0.598765432098765
YAL034W-A	0	0	0.595092024539877
YGL163C	0	0	0.593939393939394
YJL030W	1	0	0.593939393939394
YDR507C	0	0	0.590643274853801
YMR199W	0	0	0.590643274853801
YIL038C	0	0	0.590643274853801
YKR054C	1	0	0.590643274853801
YGL075C	1	0	0.590643274853801
YCR042C	1	0	0.590643274853801
YPL116W	0	0	0.589595375722543
YBL009W	1	0	0.589595375722543
YKR095W	0	0	0.586206896551724
YIL140W	0	0	0.582857142857143
YAR008W	0	0	0.579545454545455
YDL164C	0	0	0.576271186440678
YIL126W	0	0	0.573033707865168
YJL095W	0	0	0.572222222222222
YCL016C	1	0	0.572222222222222
YLR353W	0	0	0.569060773480663
YKL108W	0	0	0.566137566137566
YLR314C	0	0	0.566137566137566
YLR386W	0	0	0.566137566137566
YHL007C	1	0	0.566137566137566
YDL225W	0	0	0.566137566137566
YML015C	1	0	0.566137566137566
YDR451C	1	0	0.566137566137566
YAR019C	1	0	0.566137566137566
YBL046W	0	0	0.563157894736842
YNL091W	0	0	0.56020942408377
YOL017W	0	0	0.559585492227979
YFR027W	1	0	0.559585492227979
YML065W	0	0	0.558974358974359
YLL003W	1	0	0.558974358974359
YOR033C	0	0	0.556122448979592
YOR188W	0	0	0.553299492385787
YER155C	0	0	0.55050505050505
YGR152C	0	0	0.547738693467337
YNL188W	0	0	0.54726368159204
YML085C	1	0	0.54726368159204
YBR123C	0	0	0.54679802955665
YDR145W	1	0	0.54679802955665
YDR448W	0	0	0.544117647058823
YPR018W	0	0	0.541463414634146
YGR014W	0	0	0.53953488372093
YOR017W	0	0	0.53953488372093
YPL011C	1	0	0.53953488372093
YHR107C	0	0	0.53953488372093
YOL115W	1	0	0.53953488372093
YER114C	0	0	0.53953488372093
YJR076C	0	0	0.53953488372093
YBL084C	1	0	0.53953488372093
YGL190C	1	0	0.53953488372093
YLR212C	1	0	0.53953488372093
YER022W	0	0	0.539170506912442
YGR238C	1	0	0.539170506912442
YLL022C	0	0	0.536697247706422
YOR373W	0	0	0.534246575342466
YCL061C	0	0	0.533632286995516
YNL304W	0	0	0.533632286995516
YDR310C	1	0	0.533632286995516
YBL097W	1	0	0.533632286995516
YPL256C	0	0	0.533333333333333
YIR025W	1	0	0.533333333333333
YPL115C	0	0	0.530973451327434
YHR154W	0	0	0.52863436123348
YOL034W	0	0	0.528384279475983
YHR191C	1	0	0.528384279475983
YNL039W	0	0	0.526086956521739
YPL241C	0	0	0.523809523809524
YOR349W	0	0	0.521551724137931
YOL090W	0	0	0.51931330472103
YMR299C	0	0	0.517094017094017
YBR049C	0	0	0.514893617021277
YLR455W	0	0	0.51271186440678
YDL240W	0	0	0.510548523206751
YGR246C	0	0	0.508403361344538
YLR096W	0	0	0.506276150627615
YMR005W	0	0	0.504166666666667
YPL163C	0	0	0.50207468879668
YLR055C	0	0	0.502057613168724
YDR311W	1	0	0.502057613168724
YLR135W	0	0	0.502040816326531
YLR127C	1	0	0.502040816326531
YGR078C	0	0	0.5
YHR119W	0	0	0.497975708502024
YBR060C	0	0	0.495967741935484
YEL003W	0	0	0.494071146245059
YML060W	0	0	0.494071146245059
YDR464W	0	0	0.494071146245059
YHR152W	1	0	0.494071146245059
YAL047C	1	0	0.494071146245059
YPR175W	0	0	0.492125984251969
YKL088W	0	0	0.490494296577947
YGL207W	0	0	0.490494296577947
YBR289W	0	0	0.490494296577947
YML124C	1	0	0.490494296577947
YNL161W	1	0	0.490494296577947
YJL201W	0	0	0.490494296577947
YER171W	1	0	0.490494296577947
YNL272C	0	0	0.490494296577947
YKR028W	1	0	0.490494296577947
YDR176W	0	0	0.488636363636364
YER149C	0	0	0.487364620938628
YIR023W	0	0	0.487364620938628
YGR047C	0	0	0.487364620938628
YNL262W	0	0	0.487364620938628
YGR221C	0	0	0.487364620938628
YPL122C	1	0	0.487364620938628
YNL216W	0	0	0.487364620938628
YLR319C	0	0	0.487364620938628
YKR083C	1	0	0.487364620938628
YIL106W	1	0	0.487364620938628
YDR054C	1	0	0.487364620938628
YGL003C	1	0	0.487364620938628
YDL047W	1	0	0.487364620938628
YPR105C	0	0	0.485611510791367
YNL278W	0	0	0.483870967741935
YOR216C	0	0	0.482142857142857
YHR118C	0	0	0.480701754385965
YBR073W	0	0	0.480701754385965
YPR046W	0	0	0.480701754385965
YGR108W	1	0	0.480701754385965
YFR036W	1	0	0.480701754385965
YHR031C	0	0	0.47972972972973
YKL048C	0	0	0.47972972972973
YDL102W	0	0	0.47972972972973
YML034W	1	0	0.47972972972973
YNL250W	0	0	0.47972972972973
YGL151W	0	0	0.47972972972973
YFL009W	1	0	0.47972972972973
YJL019W	1	0	0.47972972972973
YGL112C	1	0	0.47972972972973
YMR117C	0	0	0.47972972972973
YDR309C	1	0	0.47972972972973
YGL174W	0	0	0.478114478114478
YBR070C	0	0	0.476510067114094
YGL244W	0	0	0.474916387959866
YGR099W	0	0	0.473333333333333
YBR081C	0	0	0.471760797342193
YDR499W	0	0	0.470394736842105
YDR485C	0	0	0.470394736842105
YBR198C	1	0	0.470394736842105
YLR190W	0	0	0.468852459016393
YJR112W	0	0	0.467320261437909
YOR112W	0	0	0.465798045602606
YNL059C	0	0	0.464285714285714
YDR217C	0	0	0.462783171521036
YLR309C	0	0	0.461290322580645
YPR055W	0	0	0.459807073954984
YBL105C	0	0	0.458333333333333
YDL074C	0	0	0.457142857142857
YMR273C	0	0	0.457142857142857
YLR321C	1	0	0.457142857142857
YCL014W	0	0	0.455696202531646
YLR115W	0	0	0.454258675078864
YJR043C	0	0	0.452830188679245
YDR528W	0	0	0.45141065830721
YML069W	0	0	0.45
YPL032C	0	0	0.448916408668731
YNL082W	0	0	0.448916408668731
YML098W	1	0	0.448916408668731
YGR092W	0	0	0.447530864197531
YBR202W	0	0	0.446153846153846
YIL159W	0	0	0.44478527607362
YER173W	0	0	0.443425076452599
YER129W	0	0	0.442073170731707
YJL204C	0	0	0.441087613293051
YDR208W	0	0	0.441087613293051
YDR260C	1	0	0.441087613293051
YDL101C	0	0	0.439759036144578
YDL056W	0	0	0.438438438438438
YKL179C	0	0	0.437125748502994
YMR172W	0	0	0.435820895522388
YMR277W	0	0	0.43491124260355
YBR038W	0	0	0.43491124260355
YAL041W	1	0	0.43491124260355
YOL045W	0	0	0.434017595307918
YLR085C	0	0	0.434017595307918
YPR056W	1	0	0.434017595307918
YDR097C	0	0	0.433139534883721
YCL063W	0	0	0.433139534883721
YDR460W	1	0	0.433139534883721
YKR002W	0	0	0.431884057971014
YLR399C	0	0	0.431034482758621
YGR252W	0	0	0.431034482758621
YDL132W	1	0	0.431034482758621
YLR424W	0	0	0.430167597765363
YJL173C	0	0	0.430167597765363
YDR227W	0	0	0.430167597765363
YGL240W	1	0	0.430167597765363
YML061C	0	0	0.430167597765363
YAL040C	1	0	0.430167597765363
YBL052C	0	0	0.430167597765363
YCR086W	0	0	0.430167597765363
YOR083W	1	0	0.430167597765363
YFL037W	1	0	0.430167597765363
YJR135C	0	0	0.428969359331476
YAL011W	0	0	0.427792915531335
YOR129C	0	0	0.427792915531335
YLR084C	0	0	0.427792915531335
YJL076W	1	0	0.427792915531335
YPL161C	0	0	0.427792915531335
YKR072C	1	0	0.427792915531335
YER007W	0	0	0.427792915531335
YDR167W	1	0	0.427792915531335
YNL267W	0	0	0.426630434782609
YGR116W	0	0	0.425474254742547
YOL069W	0	0	0.424731182795699
YPL082C	0	0	0.424731182795699
YLR102C	1	0	0.424731182795699
YGL094C	0	0	0.423592493297587
YNR023W	0	0	0.422872340425532
YHR036W	0	0	0.422872340425532
YDR201W	1	0	0.422872340425532
YNL312W	0	0	0.422163588390501
YKR082W	0	0	0.422163588390501
YLR310C	1	0	0.422163588390501
YPR070W	0	0	0.421052631578947
YER132C	0	0	0.41994750656168
YNL088W	0	0	0.418848167539267
YOL004W	0	0	0.4177545691906
YDR318W	0	0	0.416666666666667
YBR088C	0	0	0.416020671834625
YLR200W	0	0	0.416020671834625
YPL129W	1	0	0.416020671834625
YML094W	0	0	0.414948453608247
YDR147W	0	0	0.413881748071979
YDR228C	0	0	0.412820512820513
YPR034W	0	0	0.411764705882353
YML032C	0	0	0.410714285714286
YAR018C	0	0	0.409669211195929
YLR457C	0	0	0.408629441624365
YOR141C	0	1	0.408629441624365
YDR359C	0	0	0.407594936708861
YER148W	0	0	0.406565656565657
YER151C	0	0	0.405541561712846
YJR006W	0	0	0.404522613065327
YOR239W	0	0	0.403508771929825
YDL005C	0	0	0.4025
YER070W	0	0	0.401496259351621
YMR061W	0	0	0.400497512437811
YMR144W	0	1	0.400497512437811
YBL008W	0	0	0.399503722084367
YDL017W	0	0	0.398514851485149
YEL022W	0	0	0.397530864197531
YBL085W	0	0	0.397058823529412
YOR290C	0	0	0.397058823529412
YKL052C	1	0	0.397058823529412
YGL066W	0	0	0.396088019559902
YER013W	0	0	0.395121951219512
YDR334W	0	0	0.394160583941606
YBR200W	0	0	0.393203883495146
YLR071C	0	0	0.39225181598063
YGL145W	0	0	0.391304347826087
YGL241W	0	0	0.390361445783133
YGR229C	0	0	0.389423076923077
YDR301W	0	0	0.388758782201405
YOR304W	0	0	0.388758782201405
YHR149C	0	1	0.388758782201405
YDL108W	0	0	0.388758782201405
YJL098W	1	0	0.388758782201405
YLL002W	0	0	0.388758782201405
YMR036C	1	0	0.388758782201405
YOR217W	0	0	0.388758782201405
YBR245C	0	0	0.388758782201405
YGL173C	1	0	0.388758782201405
YKR008W	0	0	0.388758782201405
YER167W	1	0	0.388758782201405
YER008C	0	0	0.38785046728972
YBR107C	0	0	0.386946386946387
YNL236W	0	0	0.386574074074074
YDR326C	0	0	0.386574074074074
YKL203C	1	0	0.386574074074074
YNL153C	0	0	0.38568129330254
YFR019W	0	0	0.384792626728111
YBR275C	0	0	0.383908045977012
YLL043W	0	0	0.38302752293578
YLR368W	0	0	0.382151029748284
YLR234W	0	0	0.381278538812785
YLR277C	0	0	0.380410022779043
YOR080W	0	0	0.379545454545455
YEL016C	0	0	0.378684807256236
YPL007C	0	0	0.377828054298643
YLR095C	0	0	0.376975169300226
YDR289C	0	0	0.376126126126126
YBR057C	0	0	0.375280898876404
YDR254W	0	0	0.374439461883408
YIL123W	0	0	0.374164810690423
YML111W	0	0	0.374164810690423
YMR236W	1	0	0.374164810690423
YOR233W	0	0	0.373333333333333
YOL148C	0	0	0.372505543237251
YOR127W	0	0	0.371681415929204
YKL139W	0	0	0.370860927152318
YDR138W	0	0	0.370044052863436
YMR094W	0	0	0.369230769230769
YHR103W	0	0	0.368421052631579
YDR195W	0	0	0.367614879649891
YGR089W	0	0	0.367170626349892
YPR189W	0	0	0.367170626349892
YNR011C	0	0	0.367170626349892
YBR158W	1	0	0.367170626349892
YMR109W	0	0	0.367170626349892
YJL047C	1	0	0.367170626349892
YDR014W	0	0	0.366379310344828
YBL023C	0	0	0.365591397849462
YGL203C	0	0	0.36480686695279
YNL218W	0	0	0.364025695931477
YPL228W	0	0	0.363247863247863
YCL010C	0	0	0.362473347547974
YNR009W	0	0	0.361702127659574
YLR166C	0	0	0.360934182590234
YMR223W	0	0	0.360169491525424
YPL016W	0	0	0.359408033826638
YBR135W	0	0	0.358649789029536
YDR081C	0	0	0.357894736842105
YPL254W	0	0	0.357142857142857
YDR263C	0	0	0.356394129979036
YPL194W	0	0	0.355648535564854
YNL330C	0	0	0.354906054279749
YOL007C	0	1	0.354906054279749
YNL098C	0	0	0.354166666666667
YPL268W	0	0	0.353430353430353
YJL168C	0	0	0.352697095435685
YPL055C	0	0	0.351966873706004
YOL012C	0	0	0.351239669421488
YKL028W	0	0	0.350515463917526
YPL018W	0	0	0.349794238683128
YOL076W	0	0	0.349075975359343
YDR392W	0	0	0.348360655737705
YIL115C	0	0	0.347648261758691
YPL022W	0	0	0.346938775510204
YKL079W	0	0	0.346232179226069
YMR075W	0	0	0.345528455284553
YDR532C	0	0	0.344827586206897
YBR281C	0	0	0.34412955465587
YLR376C	0	0	0.344064386317907
YKR086W	0	0	0.344064386317907
YDR016C	1	0	0.344064386317907
YPL031C	0	0	0.343373493975904
YKL057C	0	0	0.343313373253493
YDR028C	0	0	0.343313373253493
YFR040W	1	0	0.343313373253493
YJL203W	0	0	0.342629482071713
YPL233W	0	0	0.341948310139165
YHR030C	0	0	0.341269841269841
YBR103W	0	0	0.340594059405941
YPR161C	0	0	0.340551181102362
YPR072W	0	0	0.340551181102362
YBL051C	1	0	0.340551181102362
YGR270W	0	0	0.339882121807466
YMR224C	0	0	0.33921568627451
YER093C	0	0	0.338551859099804
YOR269W	0	0	0.337890625
YHR099W	0	0	0.337231968810916
YGR056W	0	0	0.336575875486381
YNL206C	0	0	0.336557059961315
YDR279W	0	0	0.336557059961315
YDL134C	1	0	0.336557059961315
YGL233W	0	0	0.336538461538462
YOR191W	0	0	0.336538461538462
YLR005W	1	0	0.336538461538462
YER172C	0	0	0.335892514395393
YOR308C	0	0	0.335249042145594
YOL051W	0	0	0.334608030592734
YBR231C	0	0	0.334600760456274
YOR151C	0	0	0.334600760456274
YBR133C	1	0	0.334600760456274
YDR162C	0	0	0.333965844402277
YDL117W	0	0	0.333333333333333
YLR263W	0	0	0.332703213610586
YDL179W	0	0	0.332075471698113
YBR098W	0	0	0.331450094161959
YLR384C	0	0	0.330827067669173
YOL135C	0	0	0.330206378986867
YBR102C	0	0	0.329588014981273
YDR017C	0	0	0.328971962616822
YLR451W	0	0	0.328358208955224
YFR013W	0	0	0.327746741154562
YIL128W	0	0	0.327137546468401
YLR371W	0	0	0.326568265682657
YDR335W	0	0	0.326568265682657
YCR066W	0	0	0.326568265682657
YDL188C	1	0	0.326568265682657
YCR093W	0	0	0.326086956521739
YMR204C	0	0	0.326086956521739
YDR103W	0	0	0.326086956521739
YMR285C	0	0	0.326086956521739
YDR407C	0	0	0.326086956521739
YOR039W	1	0	0.326086956521739
YPL127C	0	0	0.326086956521739
YDL008W	1	0	0.326086956521739
YML041C	0	0	0.326086956521739
YDL157C	0	1	0.326086956521739
YNL116W	1	0	0.326086956521739
YGL133W	0	0	0.325497287522604
YOR353C	0	0	0.324909747292419
YMR127C	0	0	0.324324324324324
YJR134C	0	1	0.324324324324324
YMR091C	0	0	0.323741007194245
YIR002C	0	0	0.323159784560144
YOR076C	0	0	0.32258064516129
YNL261W	0	0	0.322003577817531
YDR466W	0	0	0.321428571428571
YML059C	0	0	0.320855614973262
YDR013W	0	0	0.320284697508897
YLR033W	0	0	0.319715808170515
YOR014W	0	0	0.319148936170213
YJL209W	0	0	0.318661971830986
YJL127C	0	0	0.318661971830986
YDL018C	0	0	0.318661971830986
YKR048C	1	0	0.318661971830986
YDR285W	0	0	0.318101933216169
YOR123C	0	0	0.317543859649123
YMR138W	0	0	0.316987740805604
YOR048C	0	0	0.316433566433566
YGR200C	0	0	0.315881326352531
YDR170C	0	0	0.315331010452962
YOL070C	0	1	0.315331010452962
YDR181C	0	0	0.314782608695652
YDL159W	0	0	0.314236111111111
YKL032C	0	0	0.31369150779896
YLR015W	0	0	0.313253012048193
YDR225W	0	0	0.313253012048193
YML102W	0	0	0.313253012048193
YER133W	1	0	0.313253012048193
YER147C	0	0	0.312714776632302
YGL025C	0	0	0.312178387650086
YDR166C	0	0	0.311643835616438
YDR293C	0	0	0.311111111111111
YGR134W	0	0	0.310580204778157
YCR014C	0	0	0.310051107325383
YLR430W	0	0	0.309644670050761
YLR305C	0	0	0.309644670050761
YBR112C	0	0	0.309644670050761
YAL016W	1	0	0.309644670050761
YBL061C	0	0	0.309121621621622
YLR418C	0	0	0.308600337268128
YDR219C	0	0	0.308080808080808
YHR205W	0	0	0.307565789473684
YGR049W	0	0	0.307565789473684
YBR279W	0	0	0.307565789473684
YMR043W	0	0	0.307565789473684
YPR031W	0	0	0.307565789473684
YOR368W	0	0	0.307565789473684
YKL075C	0	0	0.307565789473684
YDL112W	0	0	0.307565789473684
YOR061W	1	0	0.307565789473684
YPL141C	0	1	0.307565789473684
YGR104C	0	0	0.307565789473684
YBR276C	1	0	0.307565789473684
YAR002W	0	0	0.307565789473684
YLR229C	1	0	0.307565789473684
YDR328C	1	0	0.307565789473684
YMR125W	0	0	0.307060755336617
YDR189W	0	0	0.30655737704918
YJL039C	0	0	0.306055646481178
YAL019W	0	0	0.305691056910569
YIL095W	0	0	0.305691056910569
YLR039C	0	0	0.305691056910569
YHR115C	1	0	0.305691056910569
YMR047C	0	0	0.305194805194805
YBR055C	0	0	0.304700162074554
YJL085W	0	0	0.3042071197411
YGL175C	0	0	0.303715670436187
YDR089W	0	0	0.303225806451613
YDR243C	0	0	0.302737520128824
YPL049C	0	0	0.302250803858521
YOL112W	0	0	0.301765650080257
YBL079W	0	0	0.301282051282051
YDR379W	0	0	0.3008
YJR005W	0	0	0.300319488817891
YOL123W	0	0	0.299840510366826
YJL158C	0	0	0.299363057324841
YPL086C	0	0	0.298887122416534
YIL068C	0	0	0.298412698412698
YER095W	0	0	0.297939778129952
YDL105W	0	0	0.29746835443038
YDL239C	0	0	0.296998420221169
YKR029C	0	0	0.296529968454259
YGL049C	0	0	0.296062992125984
YGL201C	0	0	0.29559748427673
YOL078W	0	0	0.2953125
YPL045W	0	0	0.2953125
YJL090C	0	0	0.2953125
YMR168C	1	0	0.2953125
YMR028W	0	0	0.294851794071763
YDR480W	0	0	0.294392523364486
YGR005C	0	0	0.29393468118196
YPL140C	0	0	0.293478260869565
YBR136W	0	0	0.293023255813953
YNL290W	0	0	0.292569659442724
YOR242C	0	0	0.292117465224111
YPR111W	0	0	0.291666666666667
YMR240C	0	0	0.291217257318952
YPL101W	0	0	0.290769230769231
YNL199C	0	0	0.290322580645161
YLR067C	0	0	0.289877300613497
YLR335W	0	0	0.289433384379786
YHR102W	0	0	0.289393939393939
YMR219W	0	0	0.289393939393939
YOR114W	0	1	0.289393939393939
YEL015W	0	0	0.289393939393939
YJL051W	0	1	0.289393939393939
YPL158C	0	1	0.289393939393939
YKL138C-A	1	0	0.289393939393939
YPL180W	0	0	0.289393939393939
YIL084C	0	0	0.289393939393939
YPL020C	1	0	0.289393939393939
YLR330W	0	0	0.288956127080182
YPR040W	0	0	0.288519637462236
YLR398C	0	0	0.288084464555053
YGR041W	0	0	0.287650602409639
YJL061W	0	0	0.287218045112782
YNR051C	0	0	0.286995515695067
YNR047W	0	0	0.286995515695067
YDR200C	0	0	0.286995515695067
YPR025C	1	0	0.286995515695067
YDR473C	0	0	0.286567164179104
YJL157C	0	0	0.286140089418778
YMR163C	0	0	0.285714285714286
YLR440C	0	0	0.285289747399703
YBR130C	0	0	0.28486646884273
YDR183W	0	0	0.284444444444444
YER105C	0	0	0.284023668639053
YMR128W	0	0	0.283604135893648
YPL235W	0	0	0.283185840707965
YHR164C	0	0	0.282768777614138
YDR369C	0	0	0.282352941176471
YAL029C	0	0	0.281938325991189
YOR075W	0	0	0.281524926686217
YLR233C	0	0	0.28134110787172
YPL075W	0	0	0.28134110787172
YHR178W	0	0	0.28134110787172
YPL152W	1	0	0.28134110787172
YIL046W	0	0	0.280931586608443
YMR070W	0	0	0.280523255813953
YLL031C	0	0	0.28011611030479
YGL113W	0	0	0.279710144927536
YBR195C	0	0	0.279305354558611
YBR009C	0	0	0.278901734104046
YKL166C	0	0	0.278499278499279
YAR014C	0	0	0.278097982708934
YDL116W	0	0	0.277697841726619
YGR003W	0	0	0.277298850574713
YMR270C	0	0	0.276901004304161
YMR213W	0	0	0.276504297994269
YNL076W	0	0	0.276108726752504
YML016C	0	0	0.275714285714286
YDL197C	0	0	0.275568181818182
YLR442C	0	0	0.275568181818182
YBL014C	0	0	0.275568181818182
YIL035C	1	0	0.275568181818182
YFR002W	0	0	0.275177304964539
YDL103C	0	0	0.274787535410765
YHR135C	0	0	0.274398868458274
YGL150C	0	0	0.274011299435028
YGL092W	0	0	0.273624823695346
YEL018W	0	0	0.273239436619718
YML052W	0	0	0.272855133614627
YOR265W	0	0	0.27247191011236
YKR077W	0	1	0.27247191011236
YML119W	0	1	0.27247191011236
YGR184C	0	0	0.272089761570827
YGL023C	0	0	0.271708683473389
YPL047W	0	0	0.271328671328671
YCR033W	0	0	0.270949720670391
YFR037C	0	0	0.270571827057183
YER040W	0	0	0.270194986072423
YGL168W	0	0	0.269819193324061
YDR440W	0	0	0.269444444444444
YOL113W	0	0	0.269070735090153
YLL004W	0	0	0.268698060941828
YDR390C	0	0	0.268326417704011
YLR425W	0	0	0.267955801104972
YHR082C	0	0	0.26775956284153
YDR477W	0	0	0.26775956284153
YLR288C	0	0	0.26775956284153
YBR278W	0	0	0.26775956284153
YER122C	0	0	0.26775956284153
YHR058C	0	0	0.26775956284153
YOL133W	1	0	0.26775956284153
YNL299W	1	0	0.26775956284153
YGL212W	0	0	0.267394270122783
YNL197C	0	0	0.267029972752044
YGR009C	0	0	0.266666666666667
YHR090C	0	0	0.266304347826087
YJR032W	0	0	0.265943012211669
YML062C	0	0	0.265582655826558
YNL107W	0	0	0.265223274695535
YNL258C	0	0	0.264864864864865
YAL013W	0	0	0.264507422402159
YDR164C	0	0	0.264150943396226
YEL037C	0	0	0.263795423956931
YCR084C	0	0	0.263721552878179
YOR060C	0	0	0.263721552878179
YML071C	0	0	0.263721552878179
YIL143C	1	0	0.263721552878179
YGR218W	0	0	0.263368983957219
YDL195W	0	0	0.2630173564753
YKL114C	0	0	0.262666666666667
YLR106C	0	0	0.262316910785619
YNL201C	0	0	0.261968085106383
YHR014W	0	0	0.261620185922975
YDR478W	0	0	0.261273209549072
YBR211C	0	0	0.260927152317881
YOR165W	0	0	0.260582010582011
YER176W	0	0	0.260237780713342
YGL211W	0	0	0.259894459102902
YNL257C	0	0	0.259552042160738
YMR305C	0	0	0.259210526315789
YHR040W	0	0	0.258869908015769
YOL100W	0	0	0.258530183727034
YKR101W	0	0	0.258191349934469
YER068W	0	0	0.257853403141361
YJL110C	0	0	0.257516339869281
YIL132C	0	0	0.257180156657963
YBR095C	0	0	0.256844850065189
YOR231W	0	0	0.256510416666667
YOL054W	0	0	0.256176853055917
YGL167C	0	0	0.255844155844156
YBR059C	0	0	0.255512321660182
YBR087W	0	0	0.255181347150259
YNL047C	0	0	0.254851228978008
YIL147C	0	0	0.254521963824289
YDL013W	0	0	0.254193548387097
YGR186W	0	0	0.253865979381443
YMR216C	0	0	0.253539253539254
YNL027W	0	0	0.253213367609255
YIL129C	0	0	0.252888318356868
YDR332W	0	1	0.252888318356868
YMR218C	0	0	0.252564102564103
YLR114C	0	0	0.252240717029449
YER112W	0	0	0.251918158567775
YJL128C	0	0	0.251596424010217
YPR032W	0	0	0.251275510204082
YHR111W	0	0	0.250955414012739
YLR320W	0	0	0.250636132315522
YGL043W	0	0	0.250317662007624
YFL001W	0	0	0.25
YAL026C	0	0	0.249683143219265
YMR263W	0	0	0.249367088607595
YDL175C	0	0	0.24905183312263
YHR165C	0	0	0.248737373737374
YNL227C	0	0	0.248423707440101
YNL118C	0	0	0.248110831234257
YGR258C	0	0	0.247798742138365
YFR034C	0	0	0.2475
YDL140C	0	0	0.2475
YBR253W	0	0	0.2475
YML103C	0	0	0.2475
YDR364C	1	0	0.2475
YJL081C	0	0	0.247191011235955
YNL158W	0	0	0.246882793017456
YAR003W	0	0	0.246575342465753
YER018C	0	0	0.246268656716418
YPR019W	0	0	0.245962732919255
YDR363W	0	0	0.245657568238213
YOR174W	0	0	0.245353159851301
YHR084W	0	0	0.245049504950495
YGR189C	0	0	0.244746600741656
YJL029C	0	0	0.244444444444444
YLR318W	0	0	0.244143033292232
YCR077C	0	0	0.24384236453202
YOR279C	0	0	0.243542435424354
YER161C	0	0	0.243243243243243
YDL042C	0	0	0.242944785276074
YJL129C	0	0	0.242647058823529
YOR322C	0	0	0.24235006119951
YNL136W	0	0	0.242092457420925
YGR040W	0	0	0.242092457420925
YIL112W	0	0	0.242092457420925
YPR168W	0	0	0.242092457420925
YCR008W	1	0	0.242092457420925
YJL006C	0	0	0.24179829890644
YJR083C	0	0	0.241504854368932
YDR179C	0	0	0.241212121212121
YML010W	0	0	0.2409200968523
YPR057W	0	0	0.240628778718259
YDL220C	0	0	0.240338164251208
YPL128C	0	0	0.240048250904704
YLR315W	0	1	0.240048250904704
YDL093W	0	0	0.239759036144578
YGR072W	0	0	0.239470517448857
YBR023C	0	0	0.239182692307692
YNL300W	0	1	0.239182692307692
YKL059C	0	0	0.238895558223289
YDL088C	0	0	0.238609112709832
YFR048W	0	0	0.238323353293413
YGR004W	0	0	0.238038277511962
YGL210W	0	0	0.237753882915173
YBR138C	0	1	0.237753882915173
YMR288W	0	0	0.237470167064439
YOR313C	0	0	0.237187127532777
YPR171W	0	0	0.236904761904762
YKL005C	0	0	0.236623067776457
YDR303C	0	0	0.236342042755344
YIL002C	0	0	0.236061684460261
YOL138C	0	0	0.235781990521327
YJL073W	0	0	0.235502958579882
YDR004W	0	0	0.235224586288416
YNL289W	0	0	0.234946871310508
YDL065C	0	0	0.234741784037559
YBL047C	0	0	0.234741784037559
YBR071W	0	1	0.234741784037559
YFL033C	0	0	0.234741784037559
YPR164W	0	0	0.234741784037559
YDR320C-A	1	0	0.234741784037559
YER166W	0	0	0.234466588511137
YIR004W	0	0	0.234192037470726
YKR013W	0	1	0.234192037470726
YOL066C	0	0	0.233918128654971
YAL043C	0	0	0.233644859813084
YBR015C	0	0	0.233449477351916
YDR093W	0	0	0.233449477351916
YOL081W	0	0	0.233449477351916
YOL067C	0	0	0.233449477351916
YNL164C	1	0	0.233449477351916
YBR274W	0	0	0.233256351039261
YGL058W	0	0	0.233256351039261
YGR278W	0	0	0.233256351039261
YGR119C	0	0	0.233256351039261
YDR457W	1	0	0.233256351039261
YDR240C	0	0	0.232987312572088
YOR171C	0	0	0.232718894009217
YHR041C	0	0	0.232451093210587
YGL195W	0	0	0.232183908045977
YER157W	0	0	0.231917336394948
YML006C	0	0	0.231651376146789
YOR057W	0	0	0.231386025200458
YJR068W	0	0	0.231121281464531
YNL041C	0	0	0.230857142857143
YGL130W	0	0	0.230593607305936
YBL024W	0	0	0.230330672748005
YFL049W	0	0	0.230068337129841
YHR186C	0	0	0.229806598407281
YDR283C	0	0	0.229545454545455
YLR228C	0	0	0.229284903518729
YER109C	0	0	0.229024943310658
YOR212W	0	0	0.22876557191393
YGL065C	0	0	0.228506787330317
YGR217W	0	0	0.228248587570621
YOL116W	0	0	0.227990970654628
YFL023W	0	0	0.227733934611048
YPR129W	0	0	0.227477477477477
YLR145W	0	0	0.22742474916388
YOR140W	0	0	0.22742474916388
YDR389W	0	0	0.22742474916388
YNL072W	0	0	0.22742474916388
YPL042C	0	0	0.22742474916388
YFL029C	1	0	0.22742474916388
YAL001C	0	0	0.22742474916388
YOL094C	0	0	0.22742474916388
YPL204W	1	0	0.22742474916388
YPL083C	0	0	0.227272727272727
YIL158W	0	1	0.227272727272727
YNL106C	0	0	0.227272727272727
YLR362W	0	0	0.227272727272727
YJR057W	0	0	0.227272727272727
YNL307C	1	0	0.227272727272727
YER118C	0	0	0.227021040974529
YDR386W	0	0	0.226769911504425
YCR052W	0	0	0.226519337016575
YML049C	0	0	0.226269315673289
YER180C	0	0	0.226019845644983
YMR156C	0	0	0.225770925110132
YKR096W	0	1	0.225770925110132
YML095C	0	0	0.225522552255226
YLR403W	0	0	0.225274725274725
YFL034W	0	1	0.225274725274725
YOR247W	0	0	0.225027442371021
YHR077C	0	0	0.224780701754386
YLR181C	0	0	0.224645583424209
YIL118W	0	0	0.224645583424209
YIL063C	0	0	0.224645583424209
YDR424C	0	0	0.224645583424209
YCR094W	1	0	0.224645583424209
YGL194C	0	0	0.224400871459695
YDR362C	0	0	0.224156692056583
YNL308C	0	0	0.223913043478261
YDR110W	0	0	0.223669923995657
YEL019C	0	0	0.223427331887202
YCR002C	0	0	0.223185265438787
YGR196C	0	1	0.223185265438787
YML099C	0	0	0.222943722943723
YGR163W	0	0	0.222702702702703
YBL011W	0	0	0.222462203023758
YDR469W	0	0	0.222222222222222
YER116C	0	0	0.22198275862069
YBL106C	0	0	0.221743810548977
YOR360C	0	0	0.221505376344086
YOL068C	0	0	0.221267454350161
YBL032W	0	0	0.221030042918455
YNL291C	0	0	0.220917822838847
YDL106C	0	0	0.220917822838847
YER168C	0	0	0.220917822838847
YNL297C	0	0	0.220917822838847
YGL019W	1	0	0.220917822838847
YNL030W	0	0	0.220682302771855
YCR092C	0	0	0.220447284345048
YPL227C	0	0	0.220212765957447
YHR114W	0	0	0.219978746014878
YDL006W	0	0	0.219745222929936
YJR042W	0	0	0.219512195121951
YOR257W	0	0	0.219409282700422
YBL037W	0	0	0.219409282700422
YHR195W	0	0	0.219409282700422
YML031W	0	0	0.219409282700422
YGL229C	1	0	0.219409282700422
YJR035W	0	0	0.219178082191781
YOL091W	0	0	0.218947368421053
YDL207W	0	0	0.218717139852787
YDR137W	0	0	0.218487394957983
YGR170W	0	0	0.218258132214061
YGL197W	0	0	0.218029350104822
YNL221C	0	0	0.217801047120419
YOR101W	0	0	0.217573221757322
YPR095C	0	0	0.217345872518286
YJR110W	0	0	0.217118997912317
YPR122W	0	0	0.21689259645464
YBL019W	0	0	0.216666666666667
YBL016W	0	0	0.216441207075963
YDL141W	0	0	0.216216216216216
YJL125C	0	0	0.215991692627207
YPL138C	0	0	0.215767634854772
YDR416W	0	0	0.215544041450777
YOR098C	0	0	0.215320910973085
YNR031C	0	0	0.215098241985522
YOL019W	0	1	0.215098241985522
YOR008C	0	0	0.214876033057851
YML074C	0	0	0.214654282765738
YLL015W	0	0	0.214432989690722
YGR130C	0	1	0.214432989690722
YOR160W	0	0	0.214212152420185
YDR213W	0	0	0.213991769547325
YDL231C	0	0	0.21377183967112
YLR410W	0	0	0.213552361396304
YLR433C	0	0	0.213333333333333
YGR044C	0	0	0.213114754098361
YOR194C	0	0	0.212896622313204
YOR001W	0	0	0.212678936605317
YDL127W	0	0	0.212461695607763
YOL093W	0	0	0.212244897959184
YDR419W	0	0	0.212028542303772
YML088W	0	0	0.211812627291242
YBR237W	0	0	0.211597151576806
YGR241C	0	0	0.211382113821138
YGR156W	0	0	0.211167512690355
YJL041W	0	0	0.210953346855984
YKR031C	0	0	0.210739614994934
YNL097C	0	0	0.210526315789474
YER124C	0	0	0.210473313192346
YBL007C	0	0	0.210473313192346
YNL079C	0	0	0.210473313192346
YOR110W	0	0	0.210473313192346
YBR233W-A	1	0	0.210473313192346
YKL014C	0	0	0.210261569416499
YKL010C	0	0	0.210050251256281
YKR079C	0	0	0.209839357429719
YDL059C	0	0	0.20962888665998
YHR206W	0	0	0.209418837675351
YNL222W	0	0	0.209209209209209
YGR090W	0	0	0.209
YIL150C	0	0	0.208791208791209
YPL195W	0	0	0.208582834331337
YKL189W	0	0	0.208374875373878
YOL001W	0	0	0.208167330677291
YOL095C	0	0	0.207960199004975
YMR312W	0	0	0.207753479125248
YGR276C	0	0	0.207547169811321
YPR179C	0	0	0.20734126984127
YBR165W	0	0	0.207135777998018
YBR260C	0	0	0.206930693069307
YMR153W	0	0	0.206726013847676
YML043C	0	0	0.206521739130435
YFL013C	0	0	0.206317867719645
YMR129W	0	0	0.206114398422091
YLR274W	0	0	0.205911330049261
YGL097W	0	0	0.205708661417323
YDR463W	0	0	0.205506391347099
YHR200W	0	0	0.205304518664047
YBR131W	0	0	0.205103042198234
YBR179C	0	0	0.204901960784314
YHR120W	0	0	0.204701273261508
YLR024C	0	0	0.204500978473581
YLR052W	0	0	0.204301075268817
YPR086W	0	0	0.2041015625
YFR016C	0	1	0.2041015625
YJL010C	0	0	0.20390243902439
YBR175W	0	0	0.203703703703704
YIL142W	0	0	0.20350535540409
YNL154C	0	0	0.203307392996109
YPL190C	0	0	0.203109815354713
YKL185W	0	0	0.202912621359223
YPL243W	0	0	0.202715809893307
YCR038C	0	0	0.202519379844961
YMR014W	0	0	0.202323330106486
YBL088C	0	0	0.202127659574468
YHR134W	0	0	0.201932367149758
YKL205W	0	0	0.201737451737452
YJR003C	0	0	0.201542912246866
YNL167C	0	0	0.201348747591522
YER001W	0	0	0.201154956689124
YJL124C	0	0	0.200961538461538
YNL090W	0	0	0.200768491834774
YMR268C	0	0	0.200575815738964
YIR006C	0	0	0.200383509108341
YNL183C	0	0	0.200191570881226
YKL015W	0	0	0.2
YDR409W	0	0	0.19980879541109
YKL054C	0	0	0.199617956064947
YHR167W	0	0	0.199427480916031
YOR264W	0	1	0.199427480916031
YKL025C	0	0	0.199237368922784
YLL024C	0	0	0.199047619047619
YPL024W	0	0	0.198858230256898
YNL103W	0	0	0.198669201520913
YDR288W	0	0	0.198480531813865
YDR495C	0	0	0.198292220113852
YGL016W	0	0	0.198104265402844
YNR067C	0	0	0.197916666666667
YDR034C	0	0	0.197729422894986
YJL164C	0	0	0.197542533081285
YLL038C	0	0	0.197355996222852
YLR401C	0	0	0.197169811320755
YGR161C	0	0	0.19698397737983
YBR288C	0	0	0.196798493408663
YGR198W	0	0	0.196613358419567
YOR275C	0	0	0.196428571428571
YGR202C	0	0	0.196244131455399
YEL009C	0	0	0.196060037523452
YOL089C	0	0	0.195876288659794
YKL149C	0	0	0.195692883895131
YOR023C	0	0	0.195509822263798
YPL072W	0	0	0.195327102803738
YCL032W	0	0	0.195144724556489
YBR010W	0	0	0.194962686567164
YJL140W	0	0	0.194780987884436
YNL054W	0	0	0.194599627560521
YKR055W	0	0	0.194418604651163
YBR140C	0	0	0.194237918215613
YBL003C	0	0	0.19405756731662
YGR002C	0	0	0.193877551020408
YER104W	0	0	0.193697868396664
YOR156C	0	0	0.193518518518519
YOR267C	0	0	0.193339500462535
YFL047W	0	0	0.193160813308688
YNL189W	0	0	0.193014705882353
YBL103C	0	0	0.193014705882353
YMR065W	0	0	0.193014705882353
YMR037C	0	0	0.193014705882353
YDR292C	0	0	0.193014705882353
YLR226W	1	0	0.193014705882353
YBR028C	0	1	0.193014705882353
YBR152W	0	0	0.192837465564738
YDR121W	0	0	0.192660550458716
YOL072W	0	0	0.192483959670027
YIL008W	0	0	0.192307692307692
YMR154C	0	0	0.192131747483989
YAL032C	0	0	0.191956124314442
YLR260W	0	0	0.191818181818182
YKL068W	0	0	0.191818181818182
YBR264C	0	0	0.191818181818182
YKR100C	0	0	0.191818181818182
YNL058C	0	1	0.191818181818182
YDR351W	0	0	0.191818181818182
YNR010W	1	0	0.191818181818182
YLR343W	0	0	0.191643960036331
YPL181W	0	0	0.191470054446461
YIL005W	0	0	0.191296464188577
YPL085W	0	0	0.191123188405797
YLR262C	0	0	0.190950226244344
YER019W	0	0	0.190777576853526
YNL163C	0	0	0.190605239385727
YDL209C	0	0	0.19043321299639
YNL243W	0	0	0.190261496844004
YOL128C	0	0	0.19009009009009
YPL125W	0	0	0.18991899189919
YDR489W	0	0	0.189748201438849
YBL002W	0	0	0.189577717879605
YMR207C	0	0	0.189407540394973
YML021C	0	0	0.189237668161435
YGL013C	0	0	0.189068100358423
YPR054W	0	0	0.188898836168308
YDR420W	0	0	0.188729874776386
YAL020C	0	0	0.188561215370867
YGL124C	0	0	0.188444444444444
YDL154W	0	0	0.188444444444444
YIR033W	0	0	0.188444444444444
YDR076W	0	0	0.188444444444444
YDL109C	0	0	0.188444444444444
YLR215C	1	0	0.188444444444444
YKL173W	0	0	0.188277087033748
YBR161W	0	0	0.188162544169611
YGL115W	0	0	0.188162544169611
YPL167C	0	0	0.188162544169611
YLR223C	0	0	0.188162544169611
YMR164C	0	0	0.188162544169611
YAL021C	1	0	0.188162544169611
YKR078W	0	0	0.187996469549868
YIL021W	0	0	0.187830687830688
YLR113W	0	0	0.187719298245614
YIL033C	0	0	0.187719298245614
YPL240C	0	0	0.187719298245614
YJR132W	0	0	0.187719298245614
YFL024C	0	0	0.187719298245614
YIL153W	1	0	0.187719298245614
YOL130W	0	0	0.18760907504363
YDR381W	0	0	0.18760907504363
YML112W	0	0	0.18760907504363
YOR043W	0	0	0.18760907504363
YJR093C	0	0	0.18760907504363
YDL020C	1	0	0.18760907504363
YNL327W	0	0	0.187445510026155
YGL139W	0	0	0.187282229965157
YBR172C	0	0	0.187119234116623
YFL017C	0	0	0.18695652173913
YLR094C	0	0	0.186794092093831
YEL036C	0	0	0.186631944444444
YDL135C	0	0	0.186470078057242
YKL116C	0	0	0.18630849220104
YDL224C	0	0	0.186147186147186
YNL311C	0	0	0.18598615916955
YER012W	0	0	0.185825410544512
YNL283C	0	0	0.18566493955095
YNL064C	0	0	0.185504745470233
YMR301C	0	0	0.185344827586207
YOL021C	0	0	0.1852487135506
YPR162C	0	0	0.1852487135506
YLR342W	0	0	0.1852487135506
YLR097C	0	0	0.1852487135506
YGR083C	0	0	0.1852487135506
YJR066W	1	0	0.1852487135506
YPL193W	0	0	0.185089974293059
YDR295C	0	0	0.184931506849315
YGL071W	0	0	0.184773310521814
YPL169C	0	0	0.184615384615385
YBR094W	0	1	0.184615384615385
YDL040C	0	0	0.184457728437233
YDR312W	0	0	0.184300341296928
YKL074C	0	0	0.184143222506394
YLR245C	0	0	0.183986371379898
YBL004W	0	0	0.183829787234043
YMR137C	0	0	0.183673469387755
YMR139W	0	0	0.183517417162277
YDR060W	0	0	0.183361629881155
YMR038C	0	0	0.183206106870229
YNL139C	0	0	0.183050847457627
YJL106W	0	0	0.182895850973751
YJR046W	0	0	0.182741116751269
YDL029W	0	0	0.182586644125106
YOL146W	0	0	0.182432432432432
YLL008W	0	0	0.182278481012658
YNL119W	0	0	0.18212478920742
YMR044W	0	0	0.181971356360573
YDR122W	0	0	0.181818181818182
YBR171W	0	0	0.181665264928511
YEL055C	0	0	0.181512605042017
YDR131C	0	0	0.181360201511335
YGL179C	0	0	0.181208053691275
YNR048W	0	0	0.18105616093881
YJL020C	0	0	0.180904522613065
YML076C	0	0	0.180753138075314
YDR021W	0	0	0.180602006688963
YJR075W	0	0	0.180451127819549
YER123W	0	0	0.180300500834725
YBR167C	0	0	0.180150125104254
YMR283C	0	0	0.18
YPL139C	0	0	0.17985012489592
YDR308C	0	0	0.179700499168053
YDL044C	0	0	0.179551122194514
YNL094W	0	0	0.179401993355482
YPL029W	0	0	0.179253112033195
YCR016W	0	0	0.17910447761194
YOL149W	0	0	0.178956089478045
YCR091W	0	0	0.178807947019868
YPR023C	0	0	0.178660049627792
YEL032W	0	0	0.178512396694215
YGL044C	0	0	0.178364987613543
YBR058C	0	0	0.178217821782178
YKR063C	0	0	0.178070898598516
YNL016W	0	0	0.177924217462932
YBR030W	0	0	0.177777777777778
YBR271W	0	0	0.177631578947368
YMR307W	0	0	0.177485620377979
YKL135C	0	0	0.177339901477833
YDL030W	0	0	0.177194421657096
YPR190C	0	0	0.177142857142857
YDR253C	0	0	0.177142857142857
YNL031C	0	0	0.177142857142857
YNL207W	0	0	0.177142857142857
YDR443C	0	0	0.177142857142857
YNL078W	1	0	0.177142857142857
YDR123C	0	0	0.17699836867863
YOR241W	0	0	0.176854115729421
YNL292W	0	0	0.17671009771987
YNL099C	0	0	0.176566314076485
YKL038W	0	0	0.176422764227642
YER014W	0	0	0.176279447603574
YDR372C	0	0	0.176136363636364
YDR190C	0	0	0.175993511759935
YLR087C	0	0	0.175850891410049
YIL104C	0	0	0.175708502024292
YLR248W	0	0	0.175566343042071
YOR266W	0	0	0.175424413904608
YPL133C	0	0	0.175282714054927
YMR284W	0	0	0.175141242937853
YKR038C	0	0	0.175100401606426
YJL087C	0	0	0.175100401606426
YBR155W	0	0	0.175100401606426
YLR429W	0	0	0.175100401606426
YMR016C	0	0	0.175100401606426
YLR361C	1	0	0.175100401606426
YLL034C	0	0	0.174959871589085
YDR393W	0	0	0.174819566960706
YBR243C	0	0	0.174679487179487
YDR104C	0	0	0.174539631705364
YPL210C	0	0	0.1744
YHR013C	0	0	0.174260591526779
YDR082W	0	0	0.174121405750799
YJL179W	0	0	0.173982442138867
YHL030W	0	0	0.17384370015949
YJR084W	0	0	0.173705179282869
YHL023C	0	1	0.173705179282869
YDR251W	0	0	0.173566878980892
YDL160C	0	0	0.173428798727128
YMR106C	0	0	0.17329093799682
YGL073W	0	0	0.173153296266878
YHR132C	0	0	0.173015873015873
YBR257W	0	0	0.172878667724029
YJL197W	0	1	0.172878667724029
YGL155W	0	0	0.172741679873217
YBL036C	0	0	0.172604908946952
YLR336C	0	0	0.17246835443038
YKR036C	0	0	0.172332015810277
YDL002C	0	0	0.17219589257504
YFR005C	0	0	0.17205998421468
YLL049W	0	1	0.17205998421468
YPL217C	0	0	0.17192429022082
YOR122C	0	0	0.171788810086682
YGR158C	0	0	0.171653543307087
YDR128W	0	1	0.171653543307087
YMR039C	0	0	0.171518489378442
YER029C	0	0	0.171383647798742
YNL215W	0	1	0.171383647798742
YBR216C	0	0	0.171249018067557
YCL037C	0	0	0.171114599686028
YDL033C	0	0	0.170980392156863
YNL282W	0	0	0.170846394984326
YKL160W	0	0	0.170712607674236
YNL229C	0	0	0.170579029733959
YGL180W	0	0	0.1704456606724
YKR024C	0	0	0.1703125
YML113W	0	0	0.170179547228728
YMR234W	0	0	0.170046801872075
YGL070C	0	0	0.169914263445051
YMR231W	0	0	0.169781931464174
YNL148C	0	0	0.169649805447471
YOR106W	0	0	0.169517884914463
YLR396C	0	0	0.169386169386169
YMR167W	0	0	0.169254658385093
YHR073W	0	0	0.169123351435221
YLR238W	0	0	0.168992248062016
YBR188C	0	0	0.168861347792409
YIR009W	0	0	0.168851195065536
YDR324C	0	0	0.168851195065536
YJL141C	0	0	0.168851195065536
YCR035C	0	0	0.168851195065536
YMR100W	0	0	0.168851195065536
YER177W	1	0	0.168851195065536
YDR088C	0	0	0.168721109399076
YDR161W	0	0	0.168591224018476
YOR329C	0	0	0.168461538461538
YGR224W	0	0	0.168332052267487
YDR182W	0	0	0.168202764976959
YDR144C	0	0	0.168073676132003
YBL056W	0	0	0.167944785276074
YBR228W	0	0	0.167816091954023
YBL074C	0	0	0.167687595712098
YMR176W	0	0	0.167559296097934
YDR212W	0	0	0.16743119266055
YKL082C	0	0	0.167303284950344
YJR009C	0	0	0.167175572519084
YGL213C	0	0	0.167048054919908
YDR168W	0	0	0.166920731707317
YLL039C	0	0	0.166793602437167
YBL020W	0	0	0.166666666666667
YKL129C	0	0	0.166539923954373
YCL031C	0	0	0.166413373860182
YLR139C	0	0	0.16628701594533
YDR173C	0	0	0.166160849772382
YGL238W	0	0	0.166034874905231
YKL020C	0	0	0.165909090909091
YDR363W-A	0	0	0.165783497350492
YBR153W	0	0	0.165658093797277
YNL021W	0	0	0.165532879818594
YOR179C	0	0	0.165407854984894
YDL122W	0	0	0.165283018867925
YGL127C	0	0	0.165158371040724
YFR010W	0	0	0.165033911077619
YIL138C	0	0	0.164909638554217
YGR081C	0	0	0.164785553047404
YNR008W	0	0	0.164661654135338
YBR170C	0	0	0.164537941397446
YJR041C	0	0	0.164414414414414
YOR351C	0	0	0.164291072768192
YDR523C	0	0	0.164167916041979
YIR008C	0	0	0.164044943820225
YIL044C	0	0	0.163922155688623
YGR071C	0	1	0.163922155688623
YNL288W	0	0	0.163799551234106
YML093W	0	0	0.163677130044843
YGL254W	0	0	0.163554891710232
YKR060W	0	0	0.163432835820896
YLR138W	0	0	0.16331096196868
YMR021C	0	0	0.163189269746647
YBR236C	0	0	0.163067758749069
YOR358W	0	0	0.162946428571429
YDR079C-A	0	0	0.162825278810409
YOR081C	0	0	0.162704309063893
YIL061C	0	0	0.162583518930958
YDR027C	0	0	0.162462908011869
YGL252C	0	0	0.16234247590808
YBL031W	0	1	0.16234247590808
YGL237C	0	0	0.162222222222222
YLR187W	0	1	0.162222222222222
YMR192W	0	0	0.162102146558105
YBL021C	0	0	0.16198224852071
YNR015W	0	0	0.161862527716186
YGL232W	0	0	0.161742983751846
YNL123W	0	0	0.161623616236162
YIR015W	0	0	0.161504424778761
YFR046C	0	0	0.16138540899042
YMR183C	0	0	0.161266568483063
YGL122C	0	0	0.161147902869757
YGR013W	0	0	0.161029411764706
YOL027C	0	0	0.160911094783248
YDR490C	0	0	0.16079295154185
YLL001W	0	0	0.160674981658107
YDR224C	0	0	0.160557184750733
YMR093W	0	0	0.16043956043956
YCR088W	0	0	0.160322108345534
YBR217W	0	0	0.16020482809071
YNL042W	0	0	0.160087719298246
YNR052C	0	0	0.159970781592403
YNL247W	0	0	0.15985401459854
YKL125W	0	0	0.159737417943107
YKL164C	0	0	0.159620991253644
YAL017W	0	0	0.159504734158776
YFL027C	0	0	0.159420289855072
YGL060W	0	1	0.159420289855072
YJL112W	0	0	0.159420289855072
YLR452C	0	0	0.159420289855072
YJR141W	0	0	0.159420289855072
YML046W	0	0	0.159420289855072
YPR051W	0	0	0.159420289855072
YDR099W	1	0	0.159420289855072
YBR041W	0	0	0.159304851556843
YGL087C	0	0	0.159189580318379
YDL170W	0	0	0.159074475777296
YAR042W	0	0	0.158959537572254
YHL022C	0	0	0.15884476534296
YDR153C	0	0	0.158730158730159
YER153C	0	0	0.158615717375631
YKL078W	0	0	0.15850144092219
YOL103W	0	0	0.158387329013679
YOR047C	0	0	0.158273381294964
YER110C	0	0	0.158159597411934
YJL025W	0	0	0.158045977011494
YJL183W	0	0	0.157932519741565
YGL027C	0	0	0.157819225251076
YPL017C	0	1	0.157819225251076
YGL028C	0	0	0.157706093189964
YPL120W	0	0	0.157593123209169
YGL099W	0	0	0.15748031496063
YDR484W	0	0	0.157367668097282
YMR033W	0	0	0.157255182273052
YMR275C	0	0	0.157142857142857
YPR133C	0	0	0.157030692362598
YGL106W	0	0	0.156918687589158
YMR247C	0	0	0.156806842480399
YIL156W	0	0	0.156695156695157
YOR046C	0	0	0.156583629893238
YJL014W	0	0	0.15647226173542
YLR026C	0	0	0.156404812455768
YOR284W	0	0	0.156404812455768
YOR162C	0	0	0.156404812455768
YGR166W	0	0	0.156404812455768
YDL077C	0	0	0.156404812455768
YDL076C	0	0	0.156404812455768
YIL122W	1	0	0.156404812455768
YBL093C	0	0	0.156294200848656
YIL020C	0	0	0.156183745583039
YHR012W	0	0	0.156073446327684
YDR323C	0	0	0.155963302752294
YGL158W	0	0	0.155853314527504
YMR306W	0	0	0.155743481324877
YOR346W	0	0	0.155633802816901
YKR001C	0	0	0.155524278676988
YJL005W	0	0	0.155414908579466
YJL058C	0	0	0.155305692199578
YDL189W	0	0	0.155196629213483
YEL017W	0	0	0.155087719298246
YMR004W	0	0	0.154978962131837
YLR435W	0	0	0.154870357393132
YDR299W	0	0	0.154761904761905
YDL226C	0	0	0.154703832752613
YLR176C	0	0	0.154703832752613
YDR261C	0	0	0.154703832752613
YBR007C	0	1	0.154703832752613
YHR142W	0	0	0.154703832752613
YNL313C	0	0	0.154703832752613
YGL166W	0	0	0.154703832752613
YBR109C	1	0	0.154703832752613
YIL105C	0	0	0.154596100278552
YNL232W	0	0	0.154488517745303
YER075C	0	0	0.154381084840056
YDR191W	0	0	0.154273801250869
YPL175W	0	0	0.154166666666667
YGR135W	0	0	0.154059680777238
YDR238C	0	0	0.153952843273232
YMR069W	0	0	0.153846153846154
YLR002C	0	0	0.153739612188366
YMR232W	0	0	0.15363321799308
YML080W	0	0	0.153526970954357
YLR449W	0	0	0.153420870767104
YNL294C	0	0	0.153314917127072
YHL009C	0	0	0.153209109730849
YEL053C	0	0	0.153103448275862
YNL020C	0	0	0.152997932460372
YDR211W	0	0	0.152901023890785
YLR265C	0	0	0.152901023890785
YFL025C	0	0	0.152901023890785
YLR098C	0	0	0.152901023890785
YGL243W	0	0	0.152901023890785
YOR211C	0	0	0.152901023890785
YJR052W	0	0	0.152901023890785
YMR201C	0	0	0.152901023890785
YLR144C	0	0	0.152901023890785
YGR275W	0	0	0.152901023890785
YBL025W	0	0	0.152901023890785
YHR079C	0	0	0.152901023890785
YMR135C	1	0	0.152901023890785
YDL064W	1	0	0.152901023890785
YLL010C	0	0	0.152796725784447
YPR173C	0	0	0.152692569870484
YDR527W	0	0	0.152588555858311
YBR065C	0	0	0.152484683458135
YPR131C	0	0	0.152380952380952
YDR120C	0	0	0.152277362338545
YNR012W	0	0	0.152173913043478
YBR097W	0	0	0.152070604209097
YIL079C	0	0	0.151967435549525
YPL137C	0	0	0.151864406779661
YJL207C	0	0	0.151761517615176
YHR201C	0	0	0.151658767772512
YLR020C	0	0	0.151556156968877
YNL329C	0	0	0.151453684922245
YGR006W	0	0	0.151351351351351
YCR026C	0	0	0.151249155975692
YIL034C	0	0	0.15114709851552
YER059W	0	0	0.151045178691841
YCR009C	0	0	0.150943396226415
YLR116W	0	0	0.150841750841751
YGL064C	0	0	0.150740242261104
YGR120C	0	0	0.150638870208473
YMR063W	0	0	0.150537634408602
YGR054W	0	0	0.150436534586971
YNL121C	0	0	0.150335570469799
YMR162C	0	0	0.150234741784038
YBR192W	0	0	0.150134048257373
YKL021C	0	0	0.150033489618218
YIL040W	0	0	0.149933065595716
YKL012W	0	0	0.149832775919732
YDR412W	0	0	0.149732620320856
YGR271W	0	0	0.149632598530394
YNR049C	0	0	0.149532710280374
YDR252W	0	0	0.149432955303536
YBR129C	0	0	0.149333333333333
YML011C	0	0	0.149233844103931
YJL099W	0	0	0.1491344873502
YDR030C	0	0	0.149035262807718
YMR124W	0	1	0.149035262807718
YJR050W	0	0	0.148936170212766
YCR081W	0	0	0.148837209302326
YLR292C	0	0	0.148738379814077
YEL056W	0	0	0.148639681486397
YKR019C	0	0	0.148541114058355
YEL031W	0	0	0.148442677269715
YPR052C	0	0	0.148344370860927
YNL053W	0	0	0.14824619457313
YNL180C	0	0	0.148148148148148
YDR449C	0	0	0.148050231328486
YLR393W	0	0	0.147952443857332
YGR063C	0	0	0.147854785478548
YER107C	0	0	0.147757255936675
YOR030W	0	0	0.147659854976928
YPL063W	0	0	0.147562582345191
YDR421W	0	0	0.147465437788018
YOR115C	0	0	0.147368421052632
YBR173C	0	0	0.147271531886916
YDR244W	0	0	0.147174770039422
YDR075W	0	0	0.147078135259357
YBR017C	0	0	0.146981627296588
YOR243C	0	0	0.146885245901639
YKL126W	0	0	0.146788990825688
YGL063W	0	0	0.146692861820563
YOR064C	0	0	0.146596858638743
YDR510W	0	0	0.146500981033355
YBR229C	0	0	0.14640522875817
YDR422C	0	0	0.146309601567603
YDL055C	0	0	0.14621409921671
YPL065W	0	0	0.146118721461187
YEL062W	0	0	0.146023468057366
YJL154C	0	0	0.145928338762215
YDL214C	0	0	0.145833333333333
YFL002C	0	0	0.145819831497084
YBR168W	0	0	0.145819831497084
YHL038C	0	0	0.145819831497084
YGL056C	0	1	0.145819831497084
YBR255W	0	1	0.145819831497084
YLR011W	0	0	0.145819831497084
YPR029C	0	0	0.145819831497084
YBR166C	0	0	0.145819831497084
YOR054C	1	0	0.145819831497084
YOL102C	0	0	0.145725388601036
YJR127C	0	0	0.145712443584784
YHR066W	0	0	0.145712443584784
YER162C	0	0	0.145712443584784
YPL151C	0	0	0.145712443584784
YKL145W	0	0	0.145712443584784
YDR315C	0	0	0.145712443584784
YJR059W	1	0	0.145712443584784
YKL017C	0	0	0.145618556701031
YPL126W	0	0	0.145524790727624
YNL317W	0	0	0.145431145431145
YLR286C	0	0	0.145337620578778
YLR405W	0	0	0.145244215938303
YHR150W	0	0	0.145150931278099
YHR005C	0	0	0.145057766367137
YMR177W	0	0	0.144964720974984
YOL036W	0	1	0.144964720974984
YJL186W	0	0	0.144871794871795
YDR141C	0	0	0.144778987828315
YOR027W	0	0	0.144686299615877
YDR163W	0	0	0.144593730006398
YNL323W	0	0	0.144501278772379
YCR082W	0	0	0.144408945686901
YLR154C	0	0	0.144316730523627
YDR496C	0	0	0.144224633056796
YOL108C	0	0	0.144132653061224
YGL095C	0	0	0.144040790312301
YNL135C	0	0	0.143949044585987
YLR035C	0	0	0.143857415658816
YDR346C	0	0	0.143765903307888
YKL154W	0	0	0.143674507310871
YPR186C	0	0	0.143583227445997
YMR266W	0	0	0.143492063492064
YBR265W	0	0	0.143401015228426
YPL146C	0	0	0.143310082435003
YMR112C	0	0	0.143219264892269
YDR306C	0	0	0.143128562381254
YBR164C	0	0	0.143037974683544
YHR194W	0	0	0.142947501581278
YOR143C	0	0	0.142857142857143
YLL036C	0	0	0.142766898294378
YBR083W	0	0	0.142676767676768
YOR109W	0	0	0.142586750788644
YKR022C	0	0	0.14249684741488
YDL031W	0	0	0.142407057340895
YNL022C	0	0	0.142317380352645
YOR113W	0	0	0.142227816236627
YBR045C	0	0	0.142138364779874
YBR234C	0	0	0.142049025769956
YOR324C	0	0	0.141959798994975
YJR104C	0	0	0.141870684243566
YDL043C	0	0	0.141781681304893
YDL150W	0	0	0.141697877652934
YDL161W	0	0	0.141697877652934
YDR143C	0	0	0.141697877652934
YNL046W	0	0	0.141697877652934
YDR395W	0	0	0.141697877652934
YGR272C	0	0	0.141697877652934
YLR003C	0	0	0.141697877652934
YDR247W	1	0	0.141697877652934
YDR435C	0	0	0.141609482220836
YDR108W	0	0	0.141521197007481
YOR172W	0	0	0.141433021806854
YPR106W	0	1	0.141433021806854
YBR233W	0	1	0.141433021806854
YJL065C	0	0	0.14134495641345
YPL106C	0	0	0.141257000622278
YBR223C	0	0	0.141169154228856
YNL066W	0	0	0.141081417029211
YDR388W	0	0	0.140993788819876
YOR334W	0	0	0.140906269397889
YJL050W	0	0	0.140818858560794
YCR073C	0	0	0.140731556106634
YPR169W	0	0	0.140653917334978
YML058W	0	0	0.140653917334978
YLR337C	0	0	0.140653917334978
YKL095W	0	0	0.140653917334978
YPR178W	0	0	0.140653917334978
YOL063C	0	0	0.140653917334978
YOR087W	0	0	0.140653917334978
YML081W	0	1	0.140653917334978
YOR119C	1	0	0.140653917334978
YDL167C	0	0	0.140567200986436
YBR176W	0	0	0.140480591497227
YKR020W	0	0	0.140394088669951
YDR080W	0	0	0.140307692307692
YGL090W	0	0	0.140221402214022
YLR436C	0	0	0.140135218192993
YBR086C	0	0	0.14004914004914
YBR111W-A	0	0	0.139963167587477
YPL003W	0	0	0.139877300613497
YKR084C	0	0	0.13979153893317
YDL025C	0	1	0.13979153893317
YKL186C	0	0	0.139705882352941
YIL130W	0	1	0.139705882352941
YKL073W	0	0	0.139620330679731
YBL104C	0	1	0.139620330679731
YJR070C	0	0	0.13953488372093
YDR452W	0	0	0.139449541284404
YPL249C	0	0	0.139364303178484
YJL091C	0	0	0.139279169211973
YJL149W	0	1	0.139279169211973
YDL079C	0	0	0.139194139194139
YGL153W	0	0	0.139109212934716
YPL213W	0	0	0.139024390243902
YOR207C	0	0	0.138939670932358
YPL009C	0	1	0.138939670932358
YNL080C	0	0	0.138872043662826
YBR078W	0	0	0.138872043662826
YIR011C	0	0	0.138872043662826
YBR061C	0	0	0.138872043662826
YBR002C	0	0	0.138872043662826
YFL026W	0	0	0.138872043662826
YDR139C	0	0	0.138872043662826
YFL034C-B	1	0	0.138872043662826
YIL085C	0	0	0.138787878787879
YHR187W	0	0	0.13870381586917
YJR144W	0	0	0.13861985472155
YJL080C	0	0	0.138535995160315
YIL019W	0	0	0.138452237001209
YOL028C	0	0	0.138368580060423
YFL007W	0	0	0.138285024154589
YLR268W	0	0	0.138201569100785
YNL251C	0	0	0.138118214716526
YJL148W	0	0	0.138034960819771
YBL080C	0	0	0.137951807228916
YOR315W	0	0	0.137868753762794
YLR329W	0	0	0.137785800240674
YMR089C	0	0	0.137702946482261
YHR204W	0	0	0.137620192307692
YMR212C	0	0	0.137537537537538
YDL145C	0	0	0.137454981992797
YBL010C	0	1	0.137454981992797
YPR022C	0	1	0.137454981992797
YOR370C	0	0	0.137372525494901
YDR229W	0	0	0.137290167865707
YLR427W	0	0	0.137207908927502
YHR085W	0	0	0.137125748502994
YLR049C	0	1	0.137125748502994
YPL164C	0	0	0.13704368641532
YBL058W	0	0	0.136961722488038
YMR274C	0	0	0.136879856545129
YPL150W	0	1	0.136879856545129
YPL069C	0	0	0.136798088410992
YNL286W	0	0	0.136716417910448
YAL053W	0	0	0.136634844868735
YOR363C	0	0	0.136553369111509
YML127W	0	0	0.136471990464839
YLR006C	0	0	0.136390708755211
YML007W	0	0	0.136309523809524
YBL091C	0	0	0.136228435455086
YLR018C	0	0	0.136147443519619
YOR337W	0	0	0.136066547831254
YMR012W	0	0	0.135985748218527
YDR468C	0	0	0.135905044510386
YPL001W	0	0	0.13582443653618
YHR062C	0	0	0.135743924125667
YIL090W	0	0	0.135663507109005
YGL253W	0	0	0.135583185316755
YOR008C-A	0	0	0.135502958579882
YLL006W	0	0	0.135422826729746
YEL043W	0	1	0.135422826729746
YOR256C	0	0	0.135342789598109
YJR094C	0	0	0.135262847017129
YPL046C	0	0	0.135182998819362
YPR083W	0	0	0.135103244837758
YBR125C	0	1	0.135103244837758
YLR107W	0	0	0.13502358490566
YOL018C	0	0	0.134944018856806
YCL039W	0	0	0.134864546525324
YOR181W	0	0	0.134785167745733
YOR034C	0	0	0.134705882352941
YKL209C	0	0	0.134626690182246
YJR004C	0	0	0.13454759106933
YLR117C	0	0	0.134468584850264
YIL096C	0	0	0.134389671361502
YBR042C	0	0	0.134310850439883
YLR254C	0	0	0.134232121922626
YAL035W	0	0	0.134153485647335
YGR280C	0	0	0.134074941451991
YOR138C	0	0	0.133996489174956
YGL141W	0	0	0.133918128654971
YKL130C	0	0	0.133839859731151
YIL103W	0	0	0.133761682242991
YBR114W	0	0	0.133683596030356
YPR101W	0	0	0.133605600933489
YHR065C	0	0	0.133527696793003
YOR091W	0	0	0.133449883449883
YBL060W	0	1	0.133449883449883
YOL125W	0	0	0.133372160745486
YPR017C	0	0	0.133294528521537
YER094C	0	0	0.133216986620128
YDL165W	0	0	0.133139534883721
YLR068W	0	0	0.133062173155142
YAL031C	0	0	0.132984901277584
YLR316C	0	0	0.132907719094602
YGL172W	0	0	0.132830626450116
YOL144W	0	0	0.132753623188406
YKL201C	0	0	0.132676709154114
YPL038W	0	0	0.132599884192241
YGR091W	0	0	0.132523148148148
YDR069C	0	0	0.132446500867553
YPL105C	0	1	0.132446500867553
YDL205C	0	0	0.132369942196532
YML082W	0	0	0.132293471981514
YHR161C	0	0	0.132217090069284
YBR119W	0	0	0.132140796306982
YNL238W	0	0	0.132064590542099
YGL078C	0	0	0.131988472622478
YIL127C	0	0	0.131912442396313
YOR336W	0	0	0.131836499712147
YJR022W	0	0	0.131760644418872
YDL090C	0	0	0.131684876365727
YBR272C	0	0	0.131609195402299
YLR025W	0	0	0.131533601378518
YGR097W	0	0	0.131458094144661
YJL062W	0	0	0.131382673551348
YBR227C	0	1	0.131382673551348
YGR129W	0	0	0.131307339449541
YDR524C	0	0	0.131232091690544
YBR186W	0	0	0.131156930126002
YGL111W	0	0	0.131081854607899
YDR235W	0	0	0.131006864988558
YGR012W	0	1	0.131006864988558
YLR134W	0	0	0.13093196112064
YNL224C	0	1	0.13093196112064
YPL203W	0	0	0.130857142857143
YER115C	0	0	0.130782410051399
YBL006C	0	0	0.130707762557078
YKL127W	0	0	0.13063320022818
YNL293W	0	0	0.130558722919042
YML035C	0	0	0.13048433048433
YOR070C	0	0	0.130410022779043
YER031C	0	0	0.130335799658509
YGR199W	0	0	0.130261660978385
YOR304C-A	0	1	0.130261660978385
YKL197C	0	0	0.130187606594656
YJR054W	0	1	0.130187606594656
YER100W	0	0	0.130113636363636
YLR150W	0	0	0.130039750141965
YKL165C	0	0	0.129965947786606
YMR214W	0	0	0.12989222915485
YLR385C	0	0	0.129818594104308
YCL027W	0	0	0.129745042492918
YKR004C	0	0	0.129671574178935
YLR287C	0	1	0.129671574178935
YNR035C	0	0	0.129598189020939
YBL017C	0	0	0.129524886877828
YBR022W	0	0	0.129451667608819
YMR287C	0	0	0.129378531073446
YPR185W	0	0	0.129305477131564
YDR515W	0	0	0.129232505643341
YLL018C-A	0	0	0.129159616469261
YPR060C	0	0	0.129086809470124
YLR016C	0	0	0.129014084507042
YPL157W	0	0	0.128941441441441
YDL063C	0	0	0.128868880135059
YDR174W	0	0	0.128796400449944
YBR244W	0	0	0.128724002248454
YKR099W	0	0	0.128651685393258
YMR308C	0	0	0.128579449747333
YMR291W	0	1	0.128579449747333
YML097C	0	0	0.128507295173962
YDR458C	0	1	0.128507295173962
YBR210W	0	0	0.128435221536736
YJL190C	0	0	0.128363228699552
YGR261C	0	0	0.128291316526611
YIR017C	0	0	0.128219484882419
YDL036C	0	0	0.128147733631785
YDR073W	0	0	0.128076062639821
YDR348C	0	1	0.128076062639821
YDR155C	0	0	0.12800447177194
YLR306W	0	0	0.127932960893855
YCL051W	0	0	0.12786152987158
YJL165C	0	0	0.127790178571429
YLR189C	0	0	0.127718906860011
YIR019C	0	0	0.127706829539145
YOR307C	0	0	0.127706829539145
YML038C	0	0	0.127706829539145
YBR258C	0	0	0.127706829539145
YKL110C	0	0	0.127706829539145
YDL080C	0	0	0.127706829539145
YNL023C	0	1	0.127706829539145
YPL053C	0	0	0.127706829539145
YOR198C	1	0	0.127706829539145
YBR082C	0	0	0.127635960044395
YKR064W	0	1	0.127635960044395
YER030W	0	0	0.127565169162507
YGL246C	0	0	0.127494456762749
YMR311C	0	0	0.127423822714681
YHR127W	0	1	0.127423822714681
YCR072C	0	0	0.127353266888151
YGR007W	0	0	0.127282789153293
YPL189W	0	0	0.127212389380531
YLL032C	0	1	0.127212389380531
YJL181W	0	1	0.127212389380531
YDR465C	0	0	0.127142067440575
YOR206W	0	0	0.12707182320442
YAL048C	0	0	0.127001656543346
YDR305C	0	0	0.126931567328918
YAL002W	0	0	0.126861555432984
YNL328C	0	0	0.126791620727674
YDR117C	0	1	0.126791620727674
YNL231C	0	0	0.126721763085399
YJR033C	0	0	0.126651982378855
YDL084W	0	0	0.126582278481013
YOR148C	0	0	0.126512651265127
YPL192C	0	0	0.126443100604728
YNR038W	0	0	0.126373626373626
YER125W	0	0	0.126304228445909
YJL008C	0	0	0.126234906695939
YIL017C	0	0	0.126165660998354
YER106W	0	0	0.12609649122807
YGL257C	0	0	0.126027397260274
YJR119C	0	0	0.125958378970427
YOL080C	0	0	0.125889436234264
YGR208W	0	0	0.12582056892779
YBR142W	0	0	0.125816993464052
YNL204C	0	0	0.125816993464052
YHR069C	0	0	0.125816993464052
YMR104C	0	0	0.125816993464052
YBR162W-A	0	0	0.125816993464052
YDR096W	0	0	0.125816993464052
YOR274W	0	0	0.125816993464052
YCL055W	1	0	0.125816993464052
YDR206W	0	0	0.125748502994012
YJR049C	0	0	0.125680087051143
YPL110C	0	0	0.125611745513866
YLR382C	0	0	0.12554347826087
YDL001W	0	1	0.12554347826087
YGR028W	0	0	0.125475285171103
YKR027W	0	0	0.125407166123779
YDR444W	0	1	0.125407166123779
YCR032W	0	0	0.125339120998372
YGR233C	0	0	0.12527114967462
YKL007W	0	0	0.12520325203252
YJR030C	0	1	0.12520325203252
YJR117W	0	0	0.125135427952329
YJL146W	0	0	0.125067677314564
YDL099W	0	0	0.125
YMR031C	0	1	0.125
YDR439W	0	0	0.12493239588967
YNL029C	0	0	0.124864864864865
YOR035C	0	0	0.124797406807131
YDL166C	0	0	0.124730021598272
YLR423C	0	0	0.124662709120345
YOL023W	0	0	0.124595469255663
YLL035W	0	0	0.124528301886792
YKL134C	0	0	0.124461206896552
YLR141W	0	0	0.124394184168013
YPR180W	0	0	0.124327233584499
YHR034C	0	0	0.124260355029586
YHR027C	0	0	0.124193548387097
YLL007C	0	1	0.124193548387097
YLR209C	0	0	0.124126813541107
YJL078C	0	1	0.124126813541107
YEL050C	0	0	0.12406015037594
YOR321W	0	0	0.123993558776167
YJL162C	0	1	0.123993558776167
YDL035C	0	0	0.123927038626609
YBR254C	0	0	0.123860589812332
YLR417W	0	0	0.12379421221865
YGR162W	0	0	0.123727905731119
YLR409C	0	0	0.123661670235546
YCR047C	0	0	0.123595505617978
YOR069W	0	0	0.123529411764706
YNL275W	0	0	0.123463388562266
YMR080C	0	0	0.123397435897436
YBL026W	0	0	0.123338649654439
YOR244W	0	0	0.123338649654439
YOR066W	0	1	0.123338649654439
YDL190C	0	0	0.123338649654439
YDR245W	0	0	0.123338649654439
YBR199W	0	0	0.123338649654439
YBL069W	0	0	0.123338649654439
YKL178C	0	0	0.123338649654439
YBR225W	0	1	0.123338649654439
YBL067C	0	1	0.123338649654439
YBR163W	0	1	0.123338649654439
YIL015W	0	0	0.123338649654439
YJL084C	0	1	0.123338649654439
YGR245C	1	0	0.123338649654439
YCR089W	0	0	0.12327311370882
YLR227C	0	0	0.123207647371216
YER003C	0	0	0.123142250530786
YML053C	0	1	0.123142250530786
YLR454W	0	1	0.123142250530786
YNR034W	0	0	0.123076923076923
YKL018W	0	0	0.123011664899258
YGR100W	0	0	0.122946475887652
YLR195C	0	0	0.122881355932203
YGR251W	0	0	0.12281630492324
YDL098C	0	0	0.122751322751323
YNL314W	0	0	0.122686409307245
YBR080C	0	0	0.12262156448203
YLR196W	0	0	0.122556788166931
YPL040C	0	0	0.122492080253432
YFR052W	0	0	0.122427440633245
YJL026W	0	0	0.122362869198312
YNL264C	0	0	0.122298365840801
YMR186W	0	0	0.122233930453109
YKR014C	0	0	0.122169562927857
YIL009W	0	0	0.122105263157895
YOR213C	0	0	0.122041031036297
YBL054W	0	0	0.121976866456362
YMR211W	0	0	0.121912769311613
YNL186W	0	0	0.121848739495798
YLR273C	0	0	0.121784776902887
YNR054C	0	0	0.121720881427072
YPL023C	0	0	0.121657052962769
YDR423C	0	0	0.121593291404612
YBL013W	0	0	0.121529596647459
[truncated: 3,790 more rows]
