# Supplementary material for: Computationally Driven, Quantitative Experiments Discover Genes Required for Mitochondrial Biogenesis
Source: PLoS Genet. 2009 Mar 20;5(3):e1000407. doi: 10.1371/journal.pgen.1000407 (PMC2648979; doi:10.1371/journal.pgen.1000407)
Supplement: Dataset S2 — Top 100 novel ensemble predictions for additional yeast biological processes. A zip file containing 387 tab-delimited text files of the ensemble predictions for the indicated Gene Ontology Biological Process Term. (21.70 MB GZ) [file pgen.1000407.s013.gz › GO_0000279.txt]

ORF	AnnotatedToTerm?	Uncharacterized_04152007?	Precision
YDR113C	1	0	1.0
YMR190C	1	0	1.0
YER173W	1	0	1.0
YMR198W	1	0	1.0
YEL061C	1	0	1.0
YHR014W	1	0	1.0
YPR141C	1	0	1.0
YDR285W	1	0	1.0
YHL022C	1	0	1.0
YOR351C	1	0	1.0
YLR263W	1	0	1.0
YNL250W	1	0	1.0
YAL024C	1	0	1.0
YDR325W	1	0	1.0
YER016W	1	0	1.0
YPL155C	1	0	1.0
YLR329W	1	0	1.0
YPL153C	0	0	0.967741935483871
YFL008W	1	0	0.967741935483871
YLR234W	1	0	0.967741935483871
YIL031W	1	0	0.967741935483871
YFL003C	1	0	0.967741935483871
YGL075C	1	0	0.967741935483871
YGL175C	1	0	0.967741935483871
YMR224C	1	0	0.967741935483871
YDL154W	1	0	0.967741935483871
YGL086W	1	0	0.967741935483871
YBR098W	1	0	0.967741935483871
YMR048W	1	0	0.967741935483871
YGR188C	1	0	0.967741935483871
YPR135W	1	0	0.967741935483871
YJL092W	0	0	0.944444444444444
YER106W	1	0	0.944444444444444
YHR157W	1	0	0.944444444444444
YNL273W	1	0	0.944444444444444
YDL003W	1	0	0.944444444444444
YPL255W	0	0	0.933333333333333
YJR053W	1	0	0.933333333333333
YOR026W	1	0	0.933333333333333
YDR118W	1	0	0.933333333333333
YCL016C	1	0	0.933333333333333
YMR078C	1	0	0.933333333333333
YBR250W	1	0	0.933333333333333
YPL008W	1	0	0.933333333333333
YGL033W	1	0	0.933333333333333
YPL124W	0	0	0.914893617021277
YFR031C	1	0	0.914893617021277
YDR488C	0	0	0.895833333333333
YBL034C	0	0	0.88
YPL253C	1	0	0.88
YGL163C	0	0	0.867924528301887
YDR446W	1	0	0.867924528301887
YPL022W	1	0	0.867924528301887
YIR010W	0	0	0.866666666666667
YGL183C	1	0	0.866666666666667
YOR195W	1	0	0.866666666666667
YIL026C	1	0	0.866666666666667
YDR386W	1	0	0.866666666666667
YNL082W	1	0	0.866666666666667
YLR086W	1	0	0.866666666666667
YOR349W	0	0	0.859375
YKL022C	1	0	0.859375
YOR058C	1	0	0.859375
YBR160W	1	0	0.859375
YLR381W	0	0	0.846153846153846
YHR185C	0	0	0.838235294117647
YGL116W	1	0	0.838235294117647
YBL063W	1	0	0.838235294117647
YDR356W	0	0	0.826086956521739
YIR013C	0	0	0.825581395348837
YIL144W	0	0	0.825581395348837
YOL090W	1	0	0.825581395348837
YDR207C	1	0	0.825581395348837
YGR225W	1	0	0.825581395348837
YNL298W	1	0	0.825581395348837
YIL132C	1	0	0.825581395348837
YJL013C	1	0	0.825581395348837
YML032C	1	0	0.825581395348837
YCR092C	1	0	0.825581395348837
YPL121C	1	0	0.825581395348837
YLR032W	0	0	0.825581395348837
YDL028C	1	0	0.825581395348837
YOR249C	1	0	0.825581395348837
YDR369C	1	0	0.825581395348837
YNL172W	1	0	0.825581395348837
YHR166C	1	0	0.825581395348837
YDR499W	0	0	0.816091954022989
YLR103C	0	0	0.808988764044944
YIR025W	1	0	0.808988764044944
YML109W	0	0	0.8
YPL269W	0	0	0.795698924731183
YGR098C	1	0	0.795698924731183
YJL187C	1	0	0.795698924731183
YCL061C	0	0	0.787234042553192
YLR135W	0	0	0.78125
YFR027W	1	0	0.78125
YPR120C	0	0	0.775510204081633
YPR007C	1	0	0.775510204081633
YKR010C	0	0	0.77
YDR130C	1	0	0.77
YKL101W	0	0	0.764705882352941
YHR158C	1	0	0.764705882352941
YBR180W	0	0	0.761904761904762
YMR055C	1	0	0.761904761904762
YCR086W	1	0	0.761904761904762
YHR153C	0	0	0.757009345794392
YJL074C	1	0	0.757009345794392
YMR117C	0	0	0.754545454545455
YJL030W	1	0	0.754545454545455
YGL249W	1	0	0.754545454545455
YGL216W	0	0	0.752212389380531
YLR127C	1	0	0.752212389380531
YOR368W	1	0	0.752212389380531
YPR119W	0	0	0.75
YBL084C	1	0	0.75
YMR076C	1	0	0.75
YMR294W	0	0	0.743589743589744
YOR144C	0	0	0.739495798319328
YBL097W	1	0	0.739495798319328
YLR045C	0	0	0.733333333333333
YGR140W	0	0	0.727272727272727
YOR033C	0	0	0.722222222222222
YDR501W	0	0	0.722222222222222
YGL194C	1	0	0.722222222222222
YOL006C	1	0	0.722222222222222
YOR313C	1	0	0.722222222222222
YLR383W	0	0	0.716535433070866
YGR059W	0	0	0.7109375
YLR210W	0	0	0.705426356589147
YEL019C	0	0	0.702290076335878
YPL194W	1	0	0.702290076335878
YPL209C	0	0	0.696969696969697
YHR023W	0	0	0.691729323308271
YLR376C	0	0	0.690647482014389
YGR109C	0	0	0.690647482014389
YHR061C	1	0	0.690647482014389
YDR180W	1	0	0.690647482014389
YER179W	1	0	0.690647482014389
YHR191C	1	0	0.690647482014389
YLR313C	0	0	0.685714285714286
YDR146C	0	0	0.685314685314685
YGR238C	1	0	0.685314685314685
YKR029C	1	0	0.685314685314685
YDR014W	0	0	0.680555555555556
YJL115W	0	0	0.675862068965517
YER032W	0	0	0.671232876712329
YDL102W	0	0	0.666666666666667
YDR150W	0	0	0.662162162162162
YCR066W	0	0	0.66
YGL240W	1	0	0.66
YNL309W	0	0	0.655629139072848
YGL093W	0	0	0.65359477124183
YLR272C	1	0	0.65359477124183
YMR001C	0	0	0.649350649350649
YDL101C	0	0	0.645161290322581
YOR177C	0	0	0.641025641025641
YJL194W	0	0	0.636942675159236
YGL212W	0	0	0.632911392405063
YER007W	0	0	0.628930817610063
YCR065W	0	0	0.627329192546584
YOR073W	1	0	0.627329192546584
YER111C	0	0	0.623456790123457
YLL046C	0	0	0.619631901840491
YDR217C	0	0	0.615853658536585
YPR046W	0	0	0.612121212121212
YIL149C	0	0	0.611764705882353
YFR036W	1	0	0.611764705882353
YIL037C	0	0	0.611764705882353
YDR311W	1	0	0.611764705882353
YLR182W	1	0	0.611764705882353
YHR015W	0	0	0.61046511627907
YKL049C	1	0	0.61046511627907
YKL042W	0	0	0.606936416184971
YMR179W	0	0	0.603448275862069
YLR131C	0	0	0.6
YOR255W	0	0	0.596590909090909
YAR007C	0	0	0.595505617977528
YIL112W	1	0	0.595505617977528
YAL034W-A	0	0	0.592178770949721
YDL239C	0	0	0.591160220994475
YCL029C	1	0	0.591160220994475
YGL170C	0	0	0.590163934426229
YDR097C	1	0	0.590163934426229
YDR052C	0	0	0.58695652173913
YLR308W	0	0	0.583783783783784
YML027W	0	0	0.580645161290323
YGR179C	0	0	0.577540106951872
YDR318W	0	0	0.576719576719577
YBR073W	1	0	0.576719576719577
YHR172W	0	0	0.573684210526316
YDR522C	0	0	0.570680628272251
YMR032W	0	0	0.567708333333333
YNL304W	0	0	0.564766839378238
YLR373C	0	0	0.563451776649746
YNL271C	0	0	0.563451776649746
YKR054C	1	0	0.563451776649746
YGL003C	1	0	0.563451776649746
YPL242C	0	0	0.562814070351759
YER044C-A	1	0	0.562814070351759
YOL034W	0	0	0.562189054726368
YIL072W	1	0	0.562189054726368
YPL174C	0	0	0.559405940594059
YNL233W	0	0	0.556650246305419
YKR095W	0	0	0.553921568627451
YOL017W	0	0	0.55188679245283
YML061C	0	0	0.55188679245283
YIL126W	1	0	0.55188679245283
YDL220C	0	0	0.55188679245283
YJR135C	0	0	0.55188679245283
YDR076W	1	0	0.55188679245283
YOL091W	1	0	0.55188679245283
YML095C	1	0	0.55188679245283
YCL024W	0	0	0.549295774647887
YHR118C	0	0	0.546728971962617
YLR233C	0	0	0.544186046511628
YDR402C	0	0	0.54337899543379
YBR156C	0	0	0.54337899543379
YPL164C	1	0	0.54337899543379
YAL047C	1	0	0.54337899543379
YHR154W	0	0	0.540909090909091
YJR090C	0	0	0.540540540540541
YDR159W	1	0	0.540540540540541
YLR318W	0	0	0.539094650205761
YDR523C	0	0	0.539094650205761
YMR273C	0	0	0.539094650205761
YDR460W	1	0	0.539094650205761
YMR167W	1	0	0.539094650205761
YHR129C	0	0	0.539094650205761
YPL021W	0	0	0.539094650205761
YHR184W	0	0	0.539094650205761
YFR019W	0	0	0.539094650205761
YMR101C	0	0	0.539094650205761
YPL018W	0	0	0.539094650205761
YGL251C	1	0	0.539094650205761
YFR028C	1	0	0.539094650205761
YML064C	1	0	0.539094650205761
YMR299C	0	0	0.539094650205761
YJL106W	1	0	0.539094650205761
YAR019C	1	0	0.539094650205761
YDR004W	1	0	0.539094650205761
YBR186W	1	0	0.539094650205761
YJL019W	1	0	0.539094650205761
YGL021W	1	0	0.539094650205761
YJR043C	0	0	0.536885245901639
YKL092C	0	0	0.53469387755102
YML104C	0	0	0.532520325203252
YCR014C	0	0	0.530364372469636
YKR090W	0	0	0.528225806451613
YIR002C	0	0	0.52755905511811
YLR357W	0	0	0.52755905511811
YML060W	0	0	0.52755905511811
YBR103W	1	0	0.52755905511811
YDR260C	1	0	0.52755905511811
YER171W	1	0	0.52755905511811
YLR341W	0	0	0.525490196078431
YLR079W	0	0	0.5234375
YDR317W	0	0	0.523255813953488
YGL190C	1	0	0.523255813953488
YLR307W	0	0	0.521235521235521
YDL058W	0	0	0.519230769230769
YPL027W	0	0	0.519083969465649
YOL115W	1	0	0.519083969465649
YOR025W	0	0	0.517110266159696
YOR017W	0	0	0.515151515151515
YKL113C	0	0	0.513207547169811
YLR424W	0	0	0.511278195488722
YNL102W	0	0	0.50936329588015
YDR485C	0	0	0.507462686567164
YPR018W	0	0	0.505576208178439
YLR457C	0	0	0.503703703703704
YMR137C	0	0	0.501845018450184
YHR031C	0	0	0.5
YOR330C	0	0	0.498168498168498
YMR094W	0	0	0.496402877697842
YJR092W	0	0	0.496402877697842
YER095W	1	0	0.496402877697842
YGR049W	0	0	0.496402877697842
YLR102C	1	0	0.496402877697842
YLL021W	0	0	0.494623655913978
YPR070W	0	0	0.492857142857143
YDR218C	0	0	0.491103202846975
YLR115W	0	0	0.48936170212766
YDR138W	0	0	0.487632508833922
YDL059C	0	0	0.485915492957746
YOL132W	0	0	0.484210526315789
YLR013W	0	0	0.482517482517482
YKL045W	0	0	0.480836236933798
YGR224W	0	0	0.479166666666667
YPL167C	0	0	0.477508650519031
YDL155W	0	0	0.476190476190476
YDL164C	0	0	0.476190476190476
YJL047C	1	0	0.476190476190476
YGR099W	0	0	0.476190476190476
YIL073C	1	0	0.476190476190476
YDR507C	0	0	0.474576271186441
YJR089W	0	0	0.472972972972973
YOR083W	0	0	0.471380471380471
YGR047C	0	0	0.469798657718121
YPL241C	0	0	0.468852459016393
YNL128W	0	0	0.468852459016393
YDR439W	1	0	0.468852459016393
YOR373W	0	0	0.468852459016393
YGL174W	0	0	0.468852459016393
YBR136W	1	0	0.468852459016393
YCR033W	1	0	0.468852459016393
YOL069W	0	0	0.467320261437909
YGR113W	0	0	0.465798045602606
YDR254W	0	0	0.464516129032258
YNL262W	0	0	0.464516129032258
YML034W	1	0	0.464516129032258
YMR106C	0	0	0.463022508038585
YEL003W	0	0	0.461538461538462
YPL116W	0	0	0.460063897763578
YDL105W	0	0	0.45859872611465
YPL208W	0	0	0.457142857142857
YHR178W	0	0	0.455696202531646
YGL244W	0	0	0.454258675078864
YAR008W	0	0	0.452830188679245
YNL278W	0	0	0.452095808383234
YNL225C	0	0	0.452095808383234
YPL122C	1	0	0.452095808383234
YDR359C	0	0	0.452095808383234
YPL055C	1	0	0.452095808383234
YDL109C	0	0	0.452095808383234
YBL046W	0	0	0.452095808383234
YHR164C	0	0	0.452095808383234
YNL218W	0	0	0.452095808383234
YPL200W	1	0	0.452095808383234
YHL007C	1	0	0.452095808383234
YAL041W	1	0	0.452095808383234
YIL095W	0	0	0.452095808383234
YIL084C	0	0	0.452095808383234
YDR310C	1	0	0.452095808383234
YNL210W	1	0	0.452095808383234
YGR092W	0	0	0.450746268656716
YLR386W	0	0	0.449404761904762
YPR164W	0	0	0.448071216617211
YPL161C	0	0	0.446745562130178
YDL240W	0	0	0.445427728613569
YBL088C	0	0	0.444117647058824
YIL159W	0	0	0.442815249266862
YML065W	0	0	0.441520467836257
YGR078C	0	0	0.440233236151603
YGR056W	0	0	0.439306358381503
YOR074C	0	0	0.439306358381503
YHR152W	1	0	0.439306358381503
YDL017W	0	0	0.438746438746439
YBR123C	0	0	0.438746438746439
YPL130W	1	0	0.438746438746439
YLR288C	0	0	0.438746438746439
YFL009W	1	0	0.438746438746439
YJL173C	0	0	0.4375
YDR227W	0	0	0.436260623229462
YDR263C	0	0	0.435393258426966
YBR231C	0	0	0.435393258426966
YJR021C	1	0	0.435393258426966
YJR031C	0	0	0.434173669467787
YOR339C	0	0	0.433333333333333
YMR204C	0	0	0.433333333333333
YDR273W	1	0	0.433333333333333
YLR442C	0	0	0.43213296398892
YBR215W	0	0	0.430939226519337
YMR284W	0	0	0.429752066115702
YLR368W	0	0	0.428571428571429
YNL204C	0	0	0.427397260273973
YDR464W	0	0	0.426229508196721
YGR221C	0	0	0.425068119891008
YDL074C	0	0	0.424
YKL048C	0	0	0.424
YIL002C	0	0	0.424
YLL022C	0	0	0.424
YNL088W	1	0	0.424
YIR015W	0	0	0.424
YFL033C	1	0	0.424
YHR124W	1	0	0.424
YAR018C	0	0	0.422872340425532
YML066C	0	0	0.421750663129974
YLR085C	0	0	0.420634920634921
YPL201C	0	0	0.419525065963061
YBR045C	0	0	0.418421052631579
YMR306W	0	0	0.417322834645669
YAR042W	0	0	0.416230366492147
YPL267W	0	0	0.415143603133159
YGL151W	0	0	0.4140625
YKR037C	0	0	0.412987012987013
YER132C	0	0	0.411917098445596
YDR289C	0	0	0.410852713178295
YJL176C	0	0	0.40979381443299
YAL011W	0	0	0.408740359897172
YNL126W	0	0	0.407692307692308
YLL002W	0	0	0.407124681933842
YJR140C	0	0	0.407124681933842
YLR394W	1	0	0.407124681933842
YBR070C	0	0	0.406091370558376
YER164W	0	0	0.405063291139241
YOR217W	0	0	0.404040404040404
YOR129C	0	0	0.403022670025189
YDL056W	0	0	0.402010050251256
YOR242C	0	0	0.401002506265664
YPR104C	0	0	0.4
YPR175W	0	0	0.399002493765586
YLR343W	0	0	0.398009950248756
YIL140W	0	0	0.397022332506204
YBR060C	0	0	0.396039603960396
YJR060W	0	0	0.395061728395062
YJL201W	0	0	0.394088669950739
YLR213C	0	0	0.393643031784841
YMR232W	0	0	0.393643031784841
YDR440W	1	0	0.393643031784841
YJL090C	0	0	0.392682926829268
YNL039W	0	0	0.391727493917275
YER155C	0	0	0.390776699029126
YMR163C	0	0	0.389830508474576
YPR055W	0	0	0.388888888888889
YJL204C	0	0	0.387951807228916
YPL256C	0	0	0.387019230769231
YCL048W	0	0	0.386091127098321
YDR323C	0	0	0.385167464114833
YGL145W	0	0	0.384248210023866
YGR006W	0	0	0.383333333333333
YDR334W	0	0	0.382978723404255
YLR055C	0	0	0.382978723404255
YNL161W	1	0	0.382978723404255
YPL024W	0	0	0.382075471698113
YPL045W	0	0	0.381176470588235
YGR246C	0	0	0.380281690140845
YBR275C	0	0	0.379391100702576
YDR253C	0	0	0.378504672897196
YOL068C	0	0	0.377622377622378
YER022W	0	0	0.376744186046512
YNL216W	0	0	0.376443418013857
YPR168W	0	0	0.376443418013857
YPR056W	1	0	0.376443418013857
YJL168C	0	0	0.375576036866359
YIR028W	0	0	0.374712643678161
YOR190W	0	0	0.373853211009174
YLR200W	0	0	0.372997711670481
YKL108W	0	0	0.372146118721461
YMR199W	0	0	0.37129840546697
YOR237W	0	0	0.370454545454545
YCL014W	0	0	0.369614512471655
YOL067C	0	0	0.368778280542986
YNL272C	0	0	0.367945823927765
YDR208W	0	0	0.367713004484305
YDL108W	0	0	0.367713004484305
YLR005W	1	0	0.367713004484305
YLR309C	0	0	0.367483296213808
YDR181C	0	0	0.367483296213808
YBR107C	1	0	0.367483296213808
YBR040W	0	0	0.366666666666667
YKR002W	0	0	0.365853658536585
YGR072W	0	0	0.365044247787611
YIL029C	0	0	0.364238410596026
YDL087C	0	0	0.363436123348018
YML102W	0	0	0.363238512035011
YBL085W	0	0	0.363238512035011
YDR106W	1	0	0.363238512035011
YPL115C	0	0	0.362445414847162
YCR073C	0	0	0.361655773420479
YGR014W	0	0	0.360869565217391
YPL189W	0	0	0.360086767895879
YDL197C	0	0	0.359307359307359
YOL145C	0	0	0.3585313174946
YBL105C	0	0	0.358369098712446
YDR480W	0	0	0.358369098712446
YBL009W	1	0	0.358369098712446
YHR119W	0	0	0.358050847457627
YML094W	0	0	0.358050847457627
YMR017W	0	0	0.358050847457627
YIL106W	1	0	0.358050847457627
YKL114C	0	0	0.358050847457627
YGL158W	1	0	0.358050847457627
YKL179C	0	0	0.357293868921776
YBR057C	0	0	0.357142857142857
YDR213W	0	0	0.357142857142857
YJR094C	1	0	0.357142857142857
YER129W	0	0	0.356394129979036
YGL173C	0	0	0.355648535564854
YGR152C	0	0	0.354906054279749
YJL127C	0	0	0.354166666666667
YNL166C	0	0	0.353430353430353
YMR154C	0	0	0.352697095435685
YER147C	0	0	0.351966873706004
YEL016C	0	0	0.351239669421488
YOR372C	0	0	0.350515463917526
YPR105C	0	0	0.349794238683128
YHR134W	0	0	0.349075975359343
YOR112W	0	0	0.348360655737705
YBR152W	0	0	0.347648261758691
YNL318C	0	0	0.346938775510204
YLR024C	0	0	0.346232179226069
YPR054W	0	0	0.345528455284553
YFL011W	0	0	0.344827586206897
YJR035W	0	0	0.34412955465587
YKR086W	0	0	0.344064386317907
YER114C	0	0	0.344064386317907
YDR309C	1	0	0.344064386317907
YDL013W	0	0	0.343373493975904
YDR532C	0	0	0.342685370741483
YDR243C	0	0	0.342
YNL091W	0	0	0.341317365269461
YKL139W	0	0	0.341269841269841
YNL068C	0	0	0.341269841269841
YNL116W	1	0	0.341269841269841
YGR270W	0	0	0.340594059405941
YOR038C	0	0	0.339920948616601
YLR096W	0	0	0.339250493096647
YKL089W	0	0	0.338582677165354
YLR067C	0	0	0.337917485265226
YNL106C	0	0	0.337254901960784
YIL131C	0	0	0.336594911937378
YLR393W	0	0	0.3359375
YPL082C	0	0	0.335282651072125
YDR363W	0	0	0.334630350194553
YGL061C	0	0	0.333980582524272
YLR353W	0	0	0.333333333333333
YGR278W	0	0	0.332688588007737
YML041C	0	0	0.332053742802303
YLL003W	0	0	0.332053742802303
YGL025C	0	0	0.332053742802303
YOR014W	1	0	0.332053742802303
YLR183C	0	0	0.331417624521073
YGL222C	0	0	0.330783938814532
YAL001C	0	0	0.330170777988615
YDL225W	0	0	0.330170777988615
YLR431C	0	0	0.330170777988615
YLR399C	1	0	0.330170777988615
YDR419W	0	0	0.329545454545455
YBL035C	0	0	0.328922495274102
YKR082W	0	0	0.328301886792453
YDL005C	0	0	0.327715355805243
YOL012C	0	0	0.327715355805243
YNR011C	0	0	0.327715355805243
YML124C	1	0	0.327715355805243
YGR104C	0	0	0.327102803738318
YDR179C	0	0	0.326492537313433
YBR038W	0	0	0.325884543761639
YPR161C	0	0	0.325278810408922
YNL188W	0	0	0.324675324675325
YLR015W	0	0	0.324074074074074
YOR156C	0	0	0.323475046210721
YOR127W	0	0	0.322878228782288
YOR290C	0	0	0.322283609576427
YMR213W	0	0	0.321691176470588
YDR403W	0	0	0.321100917431193
YOR326W	0	0	0.320512820512821
YLR455W	0	0	0.319926873857404
YDR379W	0	0	0.319343065693431
YMR156C	0	0	0.318761384335155
YOR123C	0	0	0.318181818181818
YPL007C	0	0	0.317604355716878
YMR063W	0	0	0.317028985507246
YDR407C	0	0	0.316455696202532
YER149C	0	0	0.315884476534296
YDR183W	0	0	0.315315315315315
YDL042C	0	0	0.314748201438849
YER093C	0	0	0.314183123877917
YDL157C	0	1	0.314183123877917
YGL133W	0	0	0.313620071684588
YER104W	0	0	0.313059033989267
YNL270C	0	0	0.3125
YMR172W	0	0	0.311942959001783
YDR301W	0	0	0.311387900355872
YOR188W	0	0	0.31095406360424
YPL163C	0	0	0.31095406360424
YER013W	0	0	0.31095406360424
YJL076W	1	0	0.31095406360424
YDR054C	0	0	0.310405643738977
YML047C	0	0	0.309859154929577
YNL153C	0	0	0.309314586994728
YGL205W	0	0	0.308771929824561
YDL175C	0	0	0.308231173380035
YDR147W	0	0	0.307692307692308
YDR219C	0	0	0.307291666666667
YOR080W	0	0	0.307291666666667
YJL095W	0	0	0.307291666666667
YPL033C	1	0	0.307291666666667
YGR217W	0	0	0.306759098786828
YNL328C	0	0	0.306228373702422
YKR102W	0	0	0.305699481865285
YHR107C	0	0	0.305172413793103
YLR039C	0	0	0.304647160068847
YER116C	0	0	0.304123711340206
YNL312W	0	0	0.303602058319039
YML062C	0	0	0.303082191780822
YMR144W	0	1	0.303082191780822
YOR216C	0	0	0.302564102564103
YKL057C	0	0	0.302047781569966
YBR049C	0	0	0.301533219761499
YJR006W	0	0	0.301020408163265
YNL236W	0	0	0.300509337860781
YOR279C	0	0	0.3
YIL150C	0	0	0.299492385786802
YGL058W	0	0	0.298986486486487
YBL008W	0	0	0.298482293423271
YPL228W	0	0	0.297979797979798
YBR223C	0	0	0.297478991596639
YNL261W	0	0	0.296979865771812
YIL013C	0	0	0.296482412060302
YKL079W	0	0	0.295986622073579
YPL127C	0	0	0.295492487479132
YGR258C	0	0	0.295190713101161
YER008C	0	0	0.295190713101161
YDR448W	0	0	0.295190713101161
YDL008W	1	0	0.295190713101161
YDR335W	0	0	0.294892915980231
YOR191W	0	0	0.294892915980231
YIR023W	0	0	0.294892915980231
YDR451C	1	0	0.294892915980231
YOR304W	0	0	0.294407894736842
YDL159W	0	0	0.293924466338259
YOL066C	0	0	0.29344262295082
YCL004W	0	0	0.292962356792144
YOL004W	0	0	0.292483660130719
YBR278W	0	0	0.292006525285481
YPR040W	0	0	0.291530944625407
YMR218C	0	0	0.291056910569106
YLR430W	0	0	0.290584415584416
YOL078W	0	0	0.290113452188006
YDR228C	0	0	0.289644012944984
YGR271W	0	0	0.289176090468498
YKL090W	0	1	0.289176090468498
YLR319C	0	0	0.288709677419355
YKL075C	0	0	0.288244766505636
YHR036W	0	0	0.287781350482315
YDR104C	0	0	0.287319422150883
YMR075W	0	0	0.286858974358974
YDL179W	0	0	0.2864
YDR495C	0	0	0.28594249201278
YOR239W	0	0	0.28548644338118
YER014W	0	0	0.285031847133758
YBL052C	0	0	0.284578696343402
YKL112W	0	0	0.284126984126984
YAR003W	0	0	0.283676703645008
YGR166W	0	0	0.283227848101266
YBR289W	0	0	0.282780410742496
YNL330C	0	0	0.282574568288854
YNL206C	0	0	0.282574568288854
YBR081C	0	0	0.282574568288854
YPR025C	1	0	0.282574568288854
YHR090C	0	0	0.282131661442006
YDR409W	0	0	0.28169014084507
YAL026C	0	0	0.28125
YMR065W	0	0	0.280811232449298
YDR295C	0	0	0.280373831775701
YOL138C	0	0	0.279937791601866
YCR081W	0	0	0.279503105590062
YBR088C	0	0	0.27906976744186
YOL100W	0	0	0.278637770897833
YML112W	0	0	0.2782874617737
YBR019C	0	0	0.2782874617737
YGL241W	0	0	0.2782874617737
YBR200W	0	0	0.2782874617737
YMR168C	1	0	0.2782874617737
YDR437W	0	0	0.2782874617737
YNL098C	0	0	0.2782874617737
YBR158W	1	0	0.2782874617737
YDR195W	0	0	0.277862595419847
YMR277W	0	0	0.277439024390244
YOR233W	0	0	0.277016742770167
YGL094C	0	0	0.276595744680851
YLR273C	0	0	0.276176024279211
YPL268W	0	0	0.275757575757576
YDR478W	0	0	0.275602409638554
YOR076C	0	0	0.275602409638554
YDL077C	0	0	0.275602409638554
YFL037W	1	0	0.275602409638554
YPL020C	0	0	0.275187969924812
YLR212C	0	0	0.274774774774775
YJR112W	0	0	0.274362818590705
YGR004W	0	0	0.273952095808383
YOR308C	0	0	0.273542600896861
YEL063C	0	0	0.273134328358209
YOR269W	0	0	0.272727272727273
YMR069W	0	0	0.272321428571429
YLR035C	0	0	0.271916790490342
YOR114W	0	1	0.271916790490342
YGR089W	0	0	0.271513353115727
YLR321C	0	0	0.271111111111111
YOL113W	0	0	0.270710059171598
YDL214C	0	0	0.270310192023634
YEL030W	0	0	0.269911504424779
YKR101W	0	0	0.269794721407625
YGL207W	0	0	0.269794721407625
YER151C	0	0	0.269794721407625
YPL042C	1	0	0.269794721407625
YML069W	0	0	0.269399707174231
YDL117W	0	0	0.269286754002911
YDR089W	0	0	0.269286754002911
YMR240C	0	0	0.269286754002911
YOL104C	1	0	0.269286754002911
YDR082W	0	0	0.2689556509299
YBR202W	0	0	0.2689556509299
YGR184C	0	0	0.2689556509299
YIR027C	0	0	0.2689556509299
YJL203W	0	0	0.2689556509299
YML085C	1	0	0.2689556509299
YLR425W	0	0	0.2689556509299
YFR048W	0	0	0.2689556509299
YCL063W	0	0	0.2689556509299
YDR108W	1	0	0.2689556509299
YHR103W	0	0	0.2689556509299
YGL043W	1	0	0.2689556509299
YPR189W	0	0	0.268571428571429
YOR180C	0	0	0.268188302425107
YLR190W	0	0	0.267806267806268
YNL136W	0	0	0.267425320056899
YPL141C	0	1	0.267425320056899
YER070W	0	0	0.267045454545455
YLR087C	0	0	0.266666666666667
YIL123W	0	0	0.26628895184136
YPR111W	0	0	0.265912305516266
YDR279W	0	0	0.265822784810127
YPR095C	0	0	0.265822784810127
YNL076W	0	0	0.265822784810127
YMR133W	1	0	0.265822784810127
YDR252W	0	0	0.265449438202247
YER172C	0	0	0.26536312849162
YOL045W	0	0	0.26536312849162
YMR219W	0	0	0.26536312849162
YDL134C	1	0	0.26536312849162
YEL022W	0	0	0.264993026499303
YDL065C	0	0	0.264623955431755
YGL168W	0	0	0.264255910987483
YPL072W	0	0	0.263888888888889
YNL107W	0	0	0.263522884882108
YOR068C	0	0	0.263157894736842
YPL233W	0	0	0.262793914246196
YLR320W	0	0	0.262430939226519
YPR179C	0	0	0.262068965517241
YIL115C	0	0	0.261707988980716
YMR201C	0	0	0.261348005502063
YLL010C	0	0	0.260989010989011
YGR274C	0	0	0.260631001371742
YEL037C	0	0	0.26027397260274
YKR008W	0	0	0.259917920656635
YNL059C	0	0	0.259562841530055
YDR473C	0	0	0.259208731241473
YNL267W	0	0	0.258855585831063
YPL120W	0	0	0.258503401360544
YDR200C	0	0	0.258152173913043
YMR207C	0	0	0.257801899592944
YDR332W	0	1	0.257801899592944
YML111W	0	0	0.257452574525745
YDR173C	0	0	0.257104194857916
YLR277C	0	0	0.256756756756757
YDR030C	0	0	0.256410256410256
YMR138W	0	0	0.256064690026954
YAR002W	0	0	0.255720053835801
YDL047W	0	0	0.255376344086022
YOR110W	0	0	0.25503355704698
YDL018C	0	0	0.254691689008043
YBL013W	0	0	0.254350736278447
YGR170W	0	0	0.254010695187166
YBR245C	0	0	0.253671562082777
YNL201C	0	0	0.253333333333333
YPL248C	0	0	0.252996005326232
YPL192C	0	0	0.25296442687747
YBL019W	0	0	0.25296442687747
YIL128W	0	0	0.25296442687747
YMR263W	0	0	0.25296442687747
YBR195C	0	0	0.25296442687747
YGR108W	1	0	0.25296442687747
YBR065C	0	0	0.25296442687747
YHR115C	1	0	0.25296442687747
YDR443C	0	0	0.252631578947368
YGL087C	0	0	0.252299605781866
YDL106C	0	0	0.251968503937008
YLR398C	0	0	0.251638269986894
YMR176W	0	0	0.25130890052356
YNL014W	0	0	0.250980392156863
YML058W	0	0	0.25065274151436
YBR018C	0	0	0.250325945241199
YLL005C	0	0	0.25
YBR102C	0	0	0.25
YAL019W	0	0	0.25
YNL290W	0	0	0.25
YDL188C	1	0	0.25
YDR166C	0	0	0.249676584734799
YJR068W	0	0	0.249354005167959
YMR268C	0	0	0.249032258064516
YOL094C	0	0	0.248711340206186
YJL099W	0	0	0.248391248391248
YPL138C	0	0	0.248071979434447
YNL196C	0	1	0.248071979434447
YDR466W	0	0	0.247753530166881
YAL013W	0	0	0.247435897435897
YLR047C	0	0	0.247119078104994
YLR440C	0	0	0.246803069053708
YOR265W	0	0	0.246487867177522
YJR110W	0	0	0.246173469387755
YJL073W	0	0	0.245859872611465
YNR047W	0	0	0.245547073791349
YER105C	0	0	0.245235069885642
YHR030C	0	0	0.24492385786802
YHR149C	0	1	0.24492385786802
YEL018W	0	0	0.244613434727503
YPR122W	0	0	0.244332493702771
YJL039C	0	0	0.244332493702771
YCL010C	0	0	0.244332493702771
YKR019C	0	0	0.244332493702771
YDR457W	1	0	0.244332493702771
YNR051C	0	0	0.244025157232704
YPL133C	0	0	0.243718592964824
YDR326C	0	0	0.243412797992472
YCR038C	0	0	0.243107769423559
YNL148C	0	0	0.242803504380476
YLR371W	0	0	0.2425
YHL006C	0	0	0.242197253433208
YGR229C	0	0	0.241895261845387
YML016C	0	0	0.24159402241594
YER018C	0	0	0.241293532338308
YER109C	0	0	0.241038318912237
YBR274W	0	0	0.241038318912237
YML071C	0	0	0.241038318912237
YNL257C	0	0	0.241038318912237
YFL029C	1	0	0.241038318912237
YJL209W	0	0	0.240740740740741
YPL031C	0	0	0.240443896424168
YFL058W	0	0	0.240147783251232
YGL066W	0	0	0.239852398523985
YOR353C	0	0	0.23955773955774
YLL043W	0	0	0.239263803680982
YDR078C	0	0	0.238970588235294
YGR116W	0	0	0.238678090575275
YML021C	0	0	0.23838630806846
YOL089C	0	0	0.238095238095238
YJR134C	0	1	0.238095238095238
YDL116W	0	0	0.23780487804878
YGL203C	0	0	0.237575757575758
YOR360C	0	0	0.237575757575758
YPL140C	0	0	0.237575757575758
YJL085W	0	0	0.237575757575758
YAL016W	1	0	0.237575757575758
YNL041C	0	0	0.23728813559322
YOL007C	0	1	0.23728813559322
YLR071C	0	0	0.237001209189843
YIR030C	0	0	0.236714975845411
YNL279W	0	0	0.23642943305187
YHR102W	0	0	0.236144578313253
YDR103W	0	0	0.235860409145608
YPR121W	0	0	0.235576923076923
YIL061C	0	0	0.235294117647059
YNL020C	0	0	0.235011990407674
YOR231W	0	0	0.234730538922156
YER176W	0	0	0.23444976076555
YBR131W	0	0	0.234169653524492
YBL074C	0	0	0.233890214797136
YDR392W	0	0	0.233611442193087
YDR528W	0	0	0.233333333333333
YLR314C	0	0	0.233055885850178
YGR041W	0	0	0.232779097387173
YMR028W	0	0	0.232502965599051
YDR176W	0	0	0.232227488151659
YNL021W	0	0	0.231952662721893
YLR054C	0	0	0.231678486997636
YMR165C	0	0	0.231404958677686
YOL051W	0	0	0.231132075471698
YBR076W	0	0	0.230859835100118
YMR061W	0	0	0.230588235294118
YOL076W	0	0	0.230409356725146
YGR134W	0	0	0.230409356725146
YGR200C	0	0	0.230409356725146
YLR384C	0	0	0.230409356725146
YIL143C	1	0	0.230409356725146
YDR484W	0	0	0.230232558139535
YOR005C	0	0	0.230232558139535
YDR240C	0	0	0.230232558139535
YBL023C	0	0	0.230232558139535
YPR078C	1	0	0.230232558139535
YDR225W	0	0	0.229965156794425
YPR032W	0	0	0.22969837587007
YJL058C	0	0	0.229432213209733
YMR036C	0	0	0.229166666666667
YDR469W	0	0	0.228901734104046
YDR081C	0	0	0.228637413394919
YLR423C	0	0	0.228373702422145
YLR154C	0	0	0.228211009174312
YNL097C	0	0	0.228211009174312
YER123W	0	0	0.228211009174312
YLR418C	0	0	0.228211009174312
YLR229C	1	0	0.228211009174312
YBR114W	0	0	0.22794959908362
YDR191W	0	0	0.227688787185355
YOL112W	0	0	0.227428571428571
YOR140W	0	0	0.227168949771689
YDL112W	0	0	0.22690992018244
YOL072W	0	0	0.226651480637813
YLR451W	0	0	0.226500566251416
YNL158W	0	0	0.226500566251416
YDR017C	0	0	0.226500566251416
YKL028W	0	0	0.226500566251416
YNL299W	1	0	0.226500566251416
YKL166C	0	0	0.226244343891403
YOL135C	0	0	0.225988700564972
YIL068C	0	0	0.225733634311512
YJL128C	0	0	0.225479143179256
YGL113W	0	0	0.225225225225225
YGL233W	0	0	0.224971878515186
YHR040W	0	0	0.224719101123595
YER028C	0	0	0.224466891133558
YDL210W	0	0	0.224215246636771
YDR027C	0	0	0.223964165733483
YDL044C	0	0	0.223713646532438
YNR031C	0	0	0.223463687150838
YHR205W	0	0	0.223214285714286
YOR151C	0	0	0.222965440356745
YLR095C	0	0	0.22271714922049
YOL054W	0	0	0.222469410456062
YOR030W	0	0	0.222222222222222
YLL038C	0	0	0.221975582685905
YHR111W	0	0	0.221729490022173
YDL103C	0	0	0.221483942414175
YMR270C	0	0	0.221238938053097
YMR038C	0	0	0.220994475138122
YER162C	0	0	0.22075055187638
YMR305C	0	0	0.220507166482911
YOR060C	0	0	0.220264317180617
YOR298W	0	0	0.22002200220022
YPR049C	0	0	0.21978021978022
YGR002C	0	0	0.21953896816685
YEL062W	0	0	0.219298245614035
YFR046C	0	0	0.219058050383352
YJL158C	0	0	0.218818380743982
YPR031W	0	0	0.218579234972678
YER157W	0	0	0.218478260869565
YOR211C	0	0	0.218478260869565
YHL012W	0	0	0.218478260869565
YGL090W	0	0	0.218478260869565
YNL012W	1	0	0.218478260869565
YIL038C	0	0	0.218241042345277
YLR166C	0	0	0.218004338394794
YGR163W	0	0	0.217768147345612
YOR141C	0	1	0.217768147345612
YLR145W	0	0	0.217532467532468
YNL054W	0	0	0.217297297297297
YMR227C	0	0	0.217062634989201
YGR189C	0	0	0.216828478964401
YGL124C	0	0	0.216594827586207
YKL052C	0	0	0.216361679224973
YPL016W	0	0	0.216129032258065
YOL070C	0	1	0.216129032258065
YLR310C	0	0	0.215896885069817
YLR094C	0	0	0.215665236051502
YDL033C	0	0	0.215434083601286
YMR283C	0	0	0.215203426124197
YDR110W	0	0	0.214973262032086
YOR171C	0	0	0.21474358974359
YPL158C	0	1	0.21474358974359
YHL038C	0	0	0.214514407684098
YAR050W	0	0	0.214285714285714
YLR084C	0	0	0.21405750798722
YGL127C	0	0	0.213829787234043
YJR057W	0	0	0.213602550478215
YDL207W	0	0	0.213375796178344
YJR036C	0	0	0.213149522799576
YGR156W	0	0	0.212923728813559
YJR160C	0	0	0.212698412698413
YFL023W	0	0	0.212473572938689
YPL152W	0	0	0.212249208025343
YOR322C	0	0	0.212025316455696
YKR078W	0	0	0.211801896733404
YDR490C	0	0	0.211578947368421
YML059C	0	0	0.21151832460733
YPL181W	0	0	0.21151832460733
YDL093W	0	0	0.21151832460733
YPL084W	0	0	0.21151832460733
YPL139C	1	0	0.21151832460733
YLR228C	0	0	0.211297071129707
YER040W	0	0	0.211076280041797
YAL021C	0	0	0.210855949895616
YOL001W	0	0	0.210636079249218
YIL129C	0	0	0.210416666666667
YGR040W	0	0	0.210197710718002
YML099C	0	0	0.210144927536232
YJL051W	0	1	0.210144927536232
YBR055C	0	0	0.210144927536232
YFL049W	0	0	0.210144927536232
YDR362C	0	0	0.210144927536232
YHR079C-A	1	0	0.210144927536232
YCR032W	0	0	0.209927611168563
YPR001W	0	0	0.209710743801653
YDR016C	0	0	0.209494324045408
YDR283C	0	0	0.209278350515464
YOR008C-A	0	0	0.209062821833162
YHL043W	0	0	0.208847736625514
YMR231W	0	0	0.20863309352518
YLL063C	0	0	0.208418891170431
YKL203C	0	0	0.208205128205128
YLR330W	0	0	0.207991803278689
YNR009W	0	0	0.207778915046059
YBR095C	0	0	0.207566462167689
YBL106C	0	0	0.207354443309499
YMR127C	0	0	0.207142857142857
YPL005W	0	0	0.206931702344546
YBR237W	0	0	0.206720977596741
YKR034W	0	0	0.206510681586979
YDR042C	0	1	0.206510681586979
YFR016C	0	1	0.206510681586979
YDR315C	0	0	0.206445115810675
YCL032W	0	0	0.206445115810675
YNL227C	0	0	0.206445115810675
YNL258C	0	0	0.206445115810675
YDR244W	0	0	0.206445115810675
YGL213C	1	0	0.206445115810675
YGR202C	0	0	0.206445115810675
YBR281C	0	0	0.206445115810675
YNR023W	0	0	0.206445115810675
YJR066W	1	0	0.206445115810675
YMR288W	0	0	0.206237424547284
YBL103C	0	0	0.206030150753769
YKR004C	0	0	0.205823293172691
YDL132W	0	0	0.205794205794206
YIR009W	0	0	0.205794205794206
YKR083C	0	0	0.205794205794206
YMR153W	0	0	0.205794205794206
YHR120W	1	0	0.205794205794206
YJL061W	0	0	0.205588822355289
YMR275C	0	0	0.205383848454636
YOR247W	0	0	0.205179282868526
YJR104C	0	0	0.204975124378109
YBR112C	0	0	0.204771371769384
YKL116C	0	0	0.204568023833168
YHR077C	0	0	0.204365079365079
YDL020C	0	0	0.20416253716551
YNR048W	0	0	0.20414201183432
YGR186W	0	0	0.20414201183432
YJL029C	0	0	0.20414201183432
YOL081W	0	0	0.20414201183432
YNR010W	1	0	0.20414201183432
YDR489W	0	0	0.203940886699507
YFL034W	0	1	0.203940886699507
YDR170C	0	0	0.203740157480315
YHR058C	0	0	0.20353982300885
YJL043W	0	1	0.20353982300885
YNL269W	0	1	0.20353982300885
YPR171W	0	0	0.203522504892368
YLR033W	0	0	0.203522504892368
YER142C	0	0	0.203522504892368
YFR013W	0	0	0.203522504892368
YNL307C	1	0	0.203522504892368
YCR105W	0	0	0.203323558162268
YFR037C	0	0	0.203125
YHR082C	0	0	0.202926829268293
YGR003W	0	0	0.202729044834308
YBL080C	0	0	0.20253164556962
YML028W	0	0	0.202334630350195
YKL059C	0	0	0.202137998056365
YAR014C	0	0	0.201941747572816
YDR421W	0	0	0.201745877788555
YAL048C	0	0	0.201737451737452
YGL180W	0	0	0.201737451737452
YLR305C	0	0	0.201737451737452
YJL006C	0	0	0.201737451737452
YJL146W	1	0	0.201737451737452
YKL149C	0	0	0.201542912246866
YIR008C	0	0	0.201348747591522
YJR005W	0	0	0.201154956689124
YOL116W	0	0	0.200961538461538
YDR069C	0	0	0.200768491834774
YGL211W	0	0	0.200575815738964
YBR175W	0	0	0.200383509108341
YNL291C	0	0	0.200191570881226
YKR077W	0	1	0.200191570881226
YDL076C	0	0	0.2
YOL027C	0	0	0.19980879541109
YLR274W	0	0	0.199617956064947
YDL209C	0	0	0.199427480916031
YPL101W	0	0	0.199237368922784
YJL157C	0	0	0.199047619047619
YML049C	0	0	0.198858230256898
YFL051C	0	1	0.198858230256898
YFL047W	0	0	0.198669201520913
YGR005C	0	0	0.198480531813865
YMR139W	0	0	0.198292220113852
YLL057C	0	0	0.198104265402844
YNL222W	0	0	0.197916666666667
YDR201W	0	0	0.197729422894986
YNR060W	0	0	0.197542533081285
YBR211C	0	0	0.197355996222852
YMR070W	0	0	0.197169811320755
YJR108W	0	0	0.19698397737983
YLR081W	0	0	0.196798493408663
YPL086C	0	0	0.196613358419567
YPR057W	0	0	0.196428571428571
YOR061W	0	0	0.196244131455399
YEL057C	0	0	0.196060037523452
YOL023W	0	0	0.195876288659794
YDR293C	0	0	0.195692883895131
YOR172W	0	0	0.195530726256983
YPR034W	0	0	0.195530726256983
YNR064C	0	0	0.195530726256983
YGR196C	0	1	0.195530726256983
YML114C	0	0	0.195530726256983
YLR245C	0	0	0.195530726256983
YOR198C	1	0	0.195530726256983
YBL014C	0	0	0.195348837209302
YGL201C	0	0	0.195167286245353
YKL088W	0	0	0.194986072423398
YDR164C	0	0	0.194805194805195
YBR168W	0	0	0.194624652455978
YMR109W	0	0	0.194444444444444
YIL046W	0	0	0.194264569842738
YJL045W	0	0	0.194085027726433
YGL073W	0	0	0.193905817174515
YMR047C	0	0	0.193726937269373
YBR087W	0	0	0.193548387096774
YNL167C	0	0	0.193370165745856
YBL024W	0	0	0.193192272309108
YIL139C	0	0	0.193014705882353
YCR052W	0	0	0.192837465564738
YIL063C	0	0	0.192660550458716
YOL130W	0	0	0.192483959670027
YPL180W	0	0	0.192307692307692
YHR150W	0	0	0.192131747483989
YBR228W	0	0	0.191956124314442
YFR023W	0	1	0.191956124314442
YHR114W	0	0	0.191780821917808
YGL150C	0	0	0.191605839416058
YDR034C	0	0	0.191431175934366
YER167W	0	0	0.191256830601093
YKL070W	0	0	0.191082802547771
YPL049C	0	0	0.190909090909091
YOR011W	0	0	0.190735694822888
YJR083C	0	0	0.190562613430127
YFL027C	0	0	0.190389845874887
YBR138C	0	1	0.190389845874887
YHR206W	0	0	0.190217391304348
YBR020W	0	0	0.190045248868778
YPR178W	0	0	0.189873417721519
YGR013W	0	0	0.18970189701897
YGL130W	0	0	0.189530685920578
YMR162C	0	0	0.189359783588819
YDR314C	0	0	0.189189189189189
YGL023C	0	0	0.189018901890189
YOR075W	0	0	0.188848920863309
YDL231C	0	0	0.188679245283019
YJR052W	0	0	0.18850987432675
YHR167W	0	0	0.188340807174888
YLR315W	0	1	0.188340807174888
YDR126W	0	0	0.188172043010753
YHR101C	0	0	0.188003581020591
YLR227C	0	0	0.18783542039356
YOL095C	0	0	0.187667560321716
YDR162C	0	0	0.1875
YKL095W	0	0	0.187332738626227
YMR223W	0	0	0.18716577540107
YLR385C	0	0	0.18699910952805
YDL080C	0	0	0.186832740213523
YLR396C	0	0	0.186666666666667
YKL032C	0	0	0.186500888099467
YJR033C	0	0	0.186335403726708
YHR135C	0	0	0.186170212765957
YDR121W	0	0	0.186005314437555
YDR028C	0	0	0.185840707964602
YPR023C	0	0	0.185676392572944
YPL032C	0	0	0.185576077396658
YMR128W	0	0	0.185576077396658
YOL128C	0	0	0.185576077396658
YER161C	0	0	0.185576077396658
YGR063C	0	0	0.185576077396658
YER133W	1	0	0.185576077396658
YOR113W	0	0	0.185540069686411
YDR477W	0	0	0.185540069686411
YOR039W	0	0	0.185540069686411
YBR279W	0	0	0.185540069686411
YCR042C	0	0	0.185540069686411
YLR226W	1	0	0.185540069686411
YNL118C	0	0	0.185540069686411
YBR130C	0	0	0.185540069686411
YPR019W	0	0	0.185540069686411
YMR312W	0	0	0.185540069686411
YNL164C	1	0	0.185540069686411
YML052W	0	0	0.185378590078329
YDR122W	0	0	0.185217391304348
YJR076C	0	0	0.185056472632493
YNR008W	0	0	0.184895833333333
YML119W	0	1	0.184895833333333
YHR200W	0	0	0.184735472679965
YML043C	0	0	0.184575389948007
YCR018C	0	0	0.184415584415584
YLR362W	0	0	0.184256055363322
YJL037W	0	1	0.184256055363322
YJR126C	0	0	0.18409680207433
YDR229W	0	0	0.183937823834197
YMR091C	0	0	0.183779119930975
YNL072W	0	0	0.183620689655172
YGL049C	0	0	0.183462532299742
YDR065W	0	0	0.183304647160069
YGR218W	0	0	0.183147033533964
YIL066C	0	0	0.182989690721649
YOR057W	0	0	0.182832618025751
YPL193W	0	0	0.182675814751286
YDR224C	0	0	0.182519280205656
YGL167C	0	0	0.18236301369863
YOR032C	0	0	0.182207014542344
YCR008W	0	0	0.182051282051282
YEL032W	0	0	0.181895815542272
YCR091W	0	0	0.181740614334471
YFR010W	0	0	0.181585677749361
YHR079C	0	0	0.181431005110733
YKR072C	0	0	0.181276595744681
YER019W	0	0	0.181122448979592
YOR363C	0	0	0.180968564146134
YOR365C	0	1	0.180968564146134
YDR424C	0	0	0.18081494057725
YDR009W	0	0	0.180661577608142
YLR223C	0	0	0.180508474576271
YCR068W	0	0	0.180355630821338
YGR252W	0	0	0.180203045685279
YMR192W	0	0	0.180050718512257
YDL099W	0	0	0.179898648648649
YOR179C	0	0	0.179746835443038
YGL144C	0	0	0.179595278246206
YER180C	0	0	0.179530201342282
YBL047C	0	0	0.179530201342282
YDR088C	0	0	0.179530201342282
YDR013W	0	0	0.179530201342282
YKL005C	0	0	0.179530201342282
YGR044C	1	0	0.179530201342282
YKL134C	0	0	0.179379715004191
YOR160W	0	0	0.179229480737018
YLR238W	0	0	0.17907949790795
YPL147W	0	0	0.178929765886288
YDR123C	0	0	0.178868552412646
YNL282W	0	0	0.178868552412646
YHL023C	0	1	0.178868552412646
YMR125W	0	0	0.178868552412646
YDR422C	0	0	0.178868552412646
YLR433C	0	0	0.178868552412646
YHL024W	1	0	0.178868552412646
YDR381W	0	0	0.178719866999169
YIL035C	0	0	0.178571428571429
YML103C	0	0	0.178423236514523
YFL001W	0	0	0.178275290215589
YOR264W	0	1	0.178275290215589
YGL153W	0	0	0.178127589063795
YNL329C	0	0	0.177980132450331
YCR089W	0	0	0.177832919768404
YBR071W	0	1	0.177832919768404
YBL037W	0	0	0.177685950413223
YFL050C	0	0	0.177539223781998
YER166W	0	0	0.177392739273927
YPL249C	0	0	0.17724649629019
YIR033W	0	0	0.177100494233937
YLL004W	0	0	0.176954732510288
YOR023C	0	0	0.176809210526316
YPL125W	0	0	0.176663927691044
YGR130C	0	1	0.176663927691044
YIL033C	0	0	0.176614881439084
YKL025C	0	0	0.176614881439084
YOR162C	0	0	0.176614881439084
YDR021W	0	0	0.176614881439084
YNR067C	0	0	0.176614881439084
YKR048C	1	0	0.176614881439084
YKR031C	0	0	0.176470588235294
YPL063W	0	0	0.176326530612245
YOR275C	0	0	0.176182707993475
YKR100C	0	0	0.176039119804401
YOR346W	0	0	0.175895765472313
YNL215W	0	1	0.175895765472313
YJL140W	0	0	0.175752644426363
YOL063C	0	0	0.175609756097561
YML076C	0	0	0.175467099918765
YOR048C	0	0	0.175324675324675
YLR176C	0	0	0.175182481751825
YJR119C	0	0	0.175040518638574
YLR114C	0	0	0.174898785425101
YPL150W	0	1	0.174898785425101
YJR153W	0	0	0.174757281553398
YCR002C	0	0	0.174616006467259
YDL001W	0	1	0.174616006467259
YDR145W	0	0	0.174474959612278
YBL016W	0	0	0.174334140435835
YOR338W	0	0	0.174193548387097
YER085C	0	1	0.174193548387097
YFR034C	0	0	0.174053182917002
YDR303C	0	0	0.173913043478261
YAL032C	0	0	0.173773129525342
YLR098C	0	0	0.173633440514469
YBR059C	0	0	0.173493975903614
YDR416W	0	0	0.173461231015188
YER124C	0	0	0.173461231015188
YJL110C	0	0	0.173461231015188
YOR336W	0	0	0.173461231015188
YNL230C	0	0	0.173461231015188
YNL078W	1	0	0.173461231015188
YER169W	0	0	0.17332268370607
YAL040C	0	0	0.173184357541899
YAL029C	0	0	0.17304625199362
YMR021C	0	0	0.172908366533865
YKR015C	0	1	0.172908366533865
YEL041W	0	0	0.172770700636943
YJR084W	0	0	0.172633253778839
YIL008W	0	0	0.172496025437202
YHR186C	0	0	0.172359015091342
YPL046C	0	0	0.172222222222222
YGL254W	0	0	0.17208564631245
YOR212W	0	0	0.171949286846276
YJL170C	0	0	0.17181314330958
YFL024C	0	0	0.171677215189873
YKL185W	0	0	0.171541501976285
YJR127C	0	0	0.171406003159558
YJL056C	0	0	0.171270718232044
YDR498C	0	0	0.171135646687697
YKL129C	0	0	0.171000788022065
YOL019W	0	1	0.171000788022065
YHL016C	0	0	0.170866141732283
YPL128C	0	0	0.170731707317073
YDR363W-A	0	0	0.17059748427673
YLR453C	0	0	0.170463472113119
YGL065C	0	0	0.17032967032967
YNL064C	0	0	0.170196078431373
YGL092W	0	0	0.170062695924765
YGR241C	0	0	0.169929522317933
YJR032W	0	0	0.169796557120501
YDR080W	0	0	0.169663799843628
YPL075W	0	0	0.16953125
YOR266W	0	0	0.169398907103825
YOR081C	0	0	0.169266770670827
YDR093W	0	0	0.169134840218238
YDR420W	0	0	0.169003115264797
YJL089W	0	0	0.168871595330739
YBL079W	0	0	0.168740279937792
YER051W	0	0	0.168609168609169
YJL027C	0	1	0.168609168609169
YNR058W	0	0	0.168478260869565
YKL189W	0	0	0.168347556245151
YNL223W	0	0	0.168217054263566
YFR002W	0	0	0.168086754453912
YNL047C	0	0	0.167956656346749
YDR155C	0	0	0.167826759474091
YGR233C	0	0	0.167697063369397
YBR253W	0	0	0.167567567567568
YOR358W	0	0	0.167438271604938
YMR234W	0	0	0.167434715821813
YLR403W	0	0	0.167434715821813
YKL086W	0	0	0.167434715821813
YDL006W	0	0	0.167434715821813
YKR013W	0	1	0.167434715821813
YNL300W	0	1	0.167434715821813
YDR351W	0	0	0.167434715821813
YGL045W	1	0	0.167434715821813
YDR393W	0	0	0.167306216423638
YLL049W	0	1	0.167306216423638
YBR094W	0	1	0.167306216423638
YMR023C	0	0	0.167177914110429
YJR141W	0	0	0.167049808429119
YNL297C	0	0	0.166921898928025
YFL013C	0	0	0.166794185156848
YMR039C	0	0	0.166666666666667
YMR104C	0	0	0.166539343009931
YLR141W	0	0	0.166412213740458
YDR079C-A	0	0	0.166285278413425
YIR019C	0	0	0.166158536585366
YDR006C	0	0	0.166034874905231
YBR179C	0	0	0.166034874905231
YHR165C	0	0	0.166034874905231
YCL027W	0	0	0.166034874905231
YOR101W	0	0	0.166034874905231
YDL156W	0	1	0.166034874905231
YDR189W	0	0	0.166034874905231
YOR229W	1	0	0.166034874905231
YER059W	0	0	0.165909090909091
YGL017W	0	0	0.165783497350492
YPL047W	0	0	0.165658093797277
YPL017C	0	1	0.165658093797277
YER168C	0	0	0.165532879818594
YNL286W	0	0	0.165407854984894
YLR106C	0	0	0.165283018867925
YDR251W	0	0	0.165158371040724
YNL317W	0	0	0.165033911077619
YLR181C	0	0	0.164909638554217
YIL158W	0	1	0.164909638554217
YDL140C	0	0	0.164785553047404
YBL051C	0	0	0.164661654135338
YLR417W	0	0	0.164537941397446
YBR135W	0	0	0.164414414414414
YOR001W	0	0	0.164291072768192
YDL216C	0	0	0.164167916041979
YGR071C	0	1	0.164167916041979
YJL038C	0	1	0.164167916041979
YDR174W	0	0	0.164044943820225
YIL122W	0	0	0.163922155688623
YDL247W	0	0	0.163799551234106
YHR034C	0	0	0.163677130044843
YOR380W	0	0	0.163554891710232
YMR287C	0	0	0.163432835820896
YDR137W	0	0	0.16331096196868
YER096W	0	0	0.163189269746647
YJR093C	0	0	0.163067758749069
YHL030W	0	0	0.162946428571429
YLR410W	0	0	0.162825278810409
YNL016W	0	0	0.162704309063893
YPR083W	0	0	0.162583518930958
YOR284W	0	0	0.162462908011869
YGL070C	0	0	0.16234247590808
YKR028W	0	0	0.162222222222222
YLR306W	0	0	0.162102146558105
YLR382C	0	0	0.16198224852071
YDR160W	0	0	0.161862527716186
YMR037C	0	0	0.161742983751846
YPL195W	0	0	0.161623616236162
YGR161C	0	0	0.161504424778761
YOL123W	0	0	0.16138540899042
YDL138W	0	0	0.161266568483063
YGL141W	0	0	0.161147902869757
YML007W	0	0	0.161029411764706
YOL093W	0	0	0.160911094783248
YPL151C	0	0	0.16079295154185
YAL043C	0	0	0.160674981658107
YNL058C	0	1	0.160674981658107
YHR105W	0	1	0.160674981658107
YJL105W	0	1	0.160674981658107
YNL325C	0	0	0.160557184750733
YOR183W	0	1	0.160557184750733
YNL207W	0	0	0.16043956043956
YKL015W	0	0	0.160322108345534
YBR161W	0	0	0.16020482809071
YBL061C	0	0	0.160087719298246
YNL090W	0	0	0.159970781592403
YNL275W	0	0	0.15985401459854
YBR216C	0	0	0.159737417943107
YGR096W	0	0	0.159620991253644
YBL021C	0	0	0.159535895576505
YBR030W	0	0	0.159535895576505
YER068W	0	0	0.159535895576505
YAL031C	0	0	0.159535895576505
YJR042W	0	0	0.159535895576505
YDR435C	0	0	0.159535895576505
YAL009W	1	0	0.159535895576505
YCL037C	0	0	0.159420289855072
YKL010C	0	0	0.159304851556843
YDR168W	0	0	0.159189580318379
YDR125C	0	0	0.159074475777296
YBR023C	0	0	0.158959537572254
YML088W	0	0	0.15884476534296
YEL015W	0	0	0.158730158730159
YLR139C	0	0	0.158615717375631
YIL079C	0	0	0.15850144092219
YNL294C	0	0	0.158387329013679
YMR100W	0	0	0.158273381294964
YJL124C	0	0	0.158159597411934
YJL025W	0	0	0.158045977011494
YDR057W	0	0	0.157932519741565
YKR079C	0	0	0.157819225251076
YOL018C	0	0	0.157706093189964
YNL042W	0	0	0.157593123209169
YIL040W	0	0	0.15748031496063
YOL043C	0	0	0.157367668097282
YJL164C	0	0	0.157255182273052
YDR131C	0	0	0.157183499288762
YIL005W	0	0	0.157183499288762
YFL012W	0	1	0.157183499288762
YHR195W	0	0	0.157183499288762
YHR073W	0	0	0.157183499288762
YHR194W	0	0	0.157183499288762
YCL026C-A	0	0	0.157183499288762
YCR010C	1	0	0.157183499288762
YDL127W	0	0	0.157071783937456
YPL083C	0	0	0.156960227272727
YLR113W	0	0	0.156848828956707
YKL135C	0	0	0.156737588652482
YBR257W	0	0	0.156626506024096
YLL019C	0	0	0.156515580736544
YPR068C	0	0	0.156404812455768
YBR258C	0	0	0.156294200848656
YPL119C	0	0	0.156183745583039
YMR044W	0	0	0.156073446327684
YDR472W	0	0	0.155963302752294
YOR174W	0	0	0.155853314527504
YDR221W	0	0	0.155743481324877
YLR107W	0	0	0.155633802816901
YKR036C	0	0	0.155524278676988
YGL155W	0	0	0.155414908579466
YOR087W	0	0	0.155305692199578
YLR335W	0	0	0.155196629213483
YHR132C	0	0	0.155087719298246
YHR041C	0	0	0.154978962131837
YBR167C	0	0	0.154870357393132
YMR025W	0	0	0.154761904761905
YDL030W	0	0	0.154653603918824
YDL088C	0	0	0.154545454545455
YLL031C	0	0	0.154437456324249
YGL162W	0	0	0.154329608938547
YDR390C	0	0	0.154221912072575
YML046W	0	0	0.154114365411437
YHR099W	0	0	0.154006968641115
YBR083W	0	0	0.153899721448468
YDL149W	0	0	0.153846153846154
YEL053C	0	0	0.153846153846154
YDR423C	0	0	0.153846153846154
YDR364C	0	0	0.153846153846154
YML006C	0	0	0.153846153846154
YPL137C	0	0	0.153846153846154
YML074C	1	0	0.153846153846154
YGL060W	0	1	0.153846153846154
YGL064C	0	0	0.153739612188366
YBR294W	0	0	0.15363321799308
YPR131C	0	0	0.153526970954357
YOR324C	0	0	0.153420870767104
YGL071W	0	0	0.153314917127072
YBR119W	0	0	0.153209109730849
YLR342W	0	0	0.153103448275862
YNL199C	0	0	0.152997932460372
YJR050W	0	0	0.152892561983471
YJL207C	0	0	0.152787336545079
YPL175W	0	0	0.152682255845942
YPR200C	0	0	0.152577319587629
YOL146W	0	0	0.152472527472527
YJL141C	0	0	0.152367879203844
YMR285C	0	0	0.152263374485597
YGR144W	0	0	0.152159013022618
YGR081C	0	0	0.152054794520548
YAL002W	0	0	0.151950718685832
YLL036C	0	0	0.151907356948229
YMR119W	0	0	0.151907356948229
YNL027W	0	0	0.151907356948229
YAL027W	0	1	0.151907356948229
YOR070C	0	0	0.151907356948229
YKL220C	0	0	0.151907356948229
YHR084W	0	0	0.151907356948229
YGL192W	1	0	0.151907356948229
YLR262C	0	0	0.151803948264125
YNL183C	0	0	0.151700680272109
YDL170W	0	0	0.151597552685248
YCR093W	0	0	0.151494565217391
YLR436C	0	0	0.151391717583164
YFL025C	0	0	0.151289009497965
YIL156W	0	0	0.151186440677966
YOR377W	0	0	0.151084010840108
YOR008C	0	0	0.150981719702099
YML010W	0	0	0.150879566982409
YOR084W	0	0	0.15077755240027
YOR106W	0	0	0.150675675675676
YPL001W	0	0	0.150573936529372
YGR212W	0	0	0.150472334682861
YHL019C	0	0	0.150370869858395
YLL001W	0	0	0.150269541778976
YIR004W	0	0	0.15016835016835
YKL171W	0	0	0.150067294751009
YKL197C	0	0	0.150033489618218
YGR198W	0	0	0.150033489618218
YLL035W	0	0	0.150033489618218
YER075C	0	0	0.150033489618218
YKL164C	0	0	0.150033489618218
YML127W	0	0	0.150033489618218
YPL204W	1	0	0.150033489618218
YKR096W	0	1	0.150033489618218
YJL020C	0	0	0.149933065595716
YDR161W	0	0	0.149832775919732
YKR055W	0	0	0.149732620320856
YBR133C	0	0	0.149632598530394
YNR015W	0	0	0.149532710280374
YNL327W	0	0	0.149432955303536
YLR286C	0	0	0.149333333333333
YNL221C	0	0	0.149233844103931
YLR006C	0	0	0.1491344873502
YGL028C	0	0	0.149035262807718
YCR094W	0	0	0.148936170212766
YNL094W	0	0	0.148837209302326
YNL289W	0	0	0.148738379814077
YKR030W	0	0	0.148639681486397
YER177W	0	0	0.148541114058355
YHL009C	0	0	0.148442677269715
YLR144C	0	0	0.148344370860927
YGR135W	0	0	0.14824619457313
YPL041C	0	0	0.148221343873518
YJL041W	0	0	0.148221343873518
YLR401C	0	0	0.148221343873518
YDR144C	0	0	0.148221343873518
YDR202C	0	0	0.148221343873518
YPL219W	0	0	0.148221343873518
YLR219W	1	0	0.148221343873518
YBL002W	0	0	0.148123765635286
YMR216C	0	0	0.148026315789474
YAL063C	0	0	0.14792899408284
YKL173W	0	0	0.147831800262812
YPR106W	0	1	0.147831800262812
YDR261C	0	0	0.147734734077479
YDR444W	0	1	0.147734734077479
YLR187W	0	1	0.147734734077479
YGL197W	0	0	0.147637795275591
YBR264C	0	0	0.147540983606557
YBR165W	0	0	0.147444298820446
YGR122W	0	0	0.147347740667976
YHR004C	0	0	0.147251308900524
YGL237C	0	0	0.147155003270111
YIL006W	0	0	0.147058823529412
YKL074C	0	0	0.146962769431744
YDR389W	0	0	0.146866840731071
YLL013C	0	0	0.146771037181996
YKL198C	0	0	0.146675358539765
YAL020C	0	0	0.146579804560261
YLR052W	0	0	0.146546158812137
YNL103W	0	0	0.146546158812137
YPL065W	0	0	0.146546158812137
YLR254C	0	0	0.146546158812137
YDL090C	0	0	0.146546158812137
YHR013C	0	0	0.146546158812137
YGR009C	0	0	0.146546158812137
YDR374C	0	1	0.146546158812137
YNL079C	0	0	0.146546158812137
YJL005W	1	0	0.146546158812137
YEL055C	0	0	0.146546158812137
YJR004C	0	0	0.146546158812137
YJR003C	0	0	0.146546158812137
YPL100W	0	0	0.146546158812137
YBR233W-A	1	0	0.146546158812137
YNL311C	0	0	0.146451612903226
YOL036W	0	1	0.146451612903226
YNR052C	0	0	0.14635718891038
YLR004C	0	0	0.146262886597938
YGL243W	0	0	0.146168705730844
YHR048W	0	0	0.146074646074646
YOL096C	0	0	0.145980707395498
YDL069C	0	0	0.145886889460154
YPL040C	0	0	0.145793192035967
YDL114W	0	1	0.145793192035967
YOR386W	0	0	0.145699614890886
YIL099W	0	0	0.145606157793457
YER038C	0	0	0.145512820512821
YFR005C	0	0	0.145419602818706
YGL230C	0	1	0.145419602818706
YMR030W	0	0	0.145408163265306
YBL007C	0	0	0.145408163265306
YOR334W	0	0	0.145408163265306
YKL020C	0	0	0.145408163265306
YML003W	0	1	0.145408163265306
YPL202C	0	0	0.145408163265306
YAL018C	0	1	0.145408163265306
YJL129C	0	0	0.145408163265306
YLR248W	1	0	0.145408163265306
YBL025W	0	0	0.145315487571702
YMR247C	0	0	0.145222929936306
YMR031C	0	1	0.145222929936306
YNL139C	0	0	0.145130490133673
YJR041C	0	0	0.145038167938931
YPR162C	0	0	0.144945963127781
YDR163W	0	0	0.144853875476493
YNR049C	0	0	0.144761904761905
YBR217W	0	0	0.144670050761421
YNR039C	0	0	0.144578313253012
YHR204W	0	0	0.144486692015209
YGL179C	0	0	0.144395186827106
YAL064W	0	1	0.144395186827106
YPR022C	0	1	0.144395186827106
YPR089W	0	1	0.144395186827106
YAL010C	0	0	0.144303797468354
YJL125C	0	0	0.144212523719165
YOR165W	0	0	0.144121365360303
YNL293W	0	0	0.144030322173089
YLR215C	0	0	0.143939393939394
YOR328W	0	0	0.14384858044164
YJR046W	0	0	0.143757881462799
YBR184W	0	1	0.143757881462799
YJL059W	0	0	0.143667296786389
YKL050C	0	1	0.143667296786389
YMR113W	0	0	0.143576826196474
YDR515W	0	0	0.143486469477659
YMR111C	0	1	0.143486469477659
YGL227W	0	0	0.143396226415094
YNL292W	0	0	0.143306096794469
YFL007W	0	0	0.14321608040201
YLR011W	0	0	0.143126177024482
YDR223W	0	0	0.143036386449184
YKL011C	0	0	0.14294670846395
YPL110C	0	0	0.142857142857143
YDL002C	0	0	0.142767689417658
YLR224W	0	0	0.142678347934919
YJR152W	0	0	0.142589118198874
YMR016C	0	0	0.1425
YKL017C	0	0	0.142410993129294
YIL153W	0	0	0.142322097378277
YPL203W	0	0	0.142233312538989
YGR296W	0	0	0.14214463840399
YDL040C	0	0	0.142056074766355
YOR043W	0	0	0.141967621419676
YCL039W	0	0	0.141879278158058
YOR046C	0	0	0.141791044776119
YNL163C	0	0	0.141702921068987
YDR192C	0	0	0.141614906832298
YKL126W	0	0	0.141527001862197
YGL013C	0	0	0.141439205955335
YIL138C	0	0	0.141351518908865
YJL081C	0	0	0.141263940520446
YHR201C	0	0	0.141176470588235
YNL224C	0	1	0.141176470588235
YCL066W	0	0	0.141089108910891
YMR159C	0	0	0.14100185528757
YDR312W	0	0	0.140914709517923
YBR010W	0	0	0.1408276714021
YNL242W	0	0	0.140740740740741
YER015W	0	0	0.140653917334978
YOR244W	0	0	0.140567200986436
YGL210W	0	0	0.140480591497227
YDR153C	0	0	0.140394088669951
YNL066W	0	0	0.140307692307692
YOR274W	0	0	0.140221402214022
YDR459C	0	0	0.140135218192993
YDR308C	0	0	0.14004914004914
YGR276C	0	0	0.139963167587477
YNL229C	0	0	0.139877300613497
YOR124C	0	0	0.13979153893317
YDR463W	0	0	0.139705882352941
YCR077C	0	0	0.139620330679731
YDR288W	0	0	0.139549055453991
YOR257W	0	0	0.139549055453991
YMR124W	0	1	0.139549055453991
YNL243W	0	0	0.139549055453991
YPL254W	0	0	0.139549055453991
YLR260W	0	0	0.139549055453991
YLL006W	0	0	0.139549055453991
YLR189C	0	0	0.139549055453991
YDR320C-A	1	0	0.139549055453991
YOR268C	0	1	0.139549055453991
YCR106W	0	0	0.139464068209501
YHR011W	0	0	0.139379184418746
YIL097W	0	0	0.139294403892944
YLR429W	0	0	0.139209726443769
YML011C	0	0	0.139125151883354
YCR040W	0	0	0.139040680024287
YLR207W	0	0	0.138956310679612
YJR132W	0	0	0.138872043662826
YLL015W	0	0	0.138787878787879
YMR114C	0	1	0.138787878787879
YOR329C	0	0	0.13870381586917
YBR050C	0	0	0.13861985472155
YHR012W	0	0	0.138535995160315
YFR012W	0	1	0.138535995160315
YBR188C	0	0	0.138452237001209
YMR266W	0	0	0.138368580060423
YHR056C	0	0	0.138285024154589
YIL104C	0	0	0.138201569100785
YDL035C	0	0	0.138118214716526
YMR164C	0	0	0.138055222088836
YNL316C	0	0	0.138055222088836
YDL160C	0	0	0.138055222088836
YDR305C	0	0	0.138055222088836
YER046W	0	0	0.138055222088836
YKL012W	0	0	0.138055222088836
YCR009C	0	0	0.138055222088836
YNL025C	1	0	0.138055222088836
YLR427W	0	0	0.137972405518896
YIL021W	0	0	0.1378896882494
YPL069C	0	0	0.137807070101857
YGR028W	0	0	0.137724550898204
YPR072W	0	0	0.137642130460802
YPR129W	0	0	0.13755980861244
YBR284W	0	0	0.137522228808536
YBL060W	0	1	0.137522228808536
YDL194W	0	0	0.137522228808536
YDR470C	0	0	0.137522228808536
YIR014W	0	1	0.137522228808536
YAL051W	0	0	0.137522228808536
YJL083W	0	0	0.137522228808536
YKR027W	0	0	0.137522228808536
YIR005W	0	0	0.137522228808536
YEL031W	0	0	0.137522228808536
YDL227C	0	0	0.137522228808536
YDR328C	1	0	0.137522228808536
YNL029C	0	0	0.137522228808536
YLR316C	0	0	0.137522228808536
YGL232W	0	0	0.137522228808536
YDL043C	0	0	0.137522228808536
YDL115C	1	0	0.137522228808536
YBR009C	0	0	0.137440758293839
YLL052C	0	0	0.137359384251036
YDL079C	0	0	0.137278106508876
YDR247W	0	0	0.137196924896511
YDR212W	0	0	0.137115839243499
YOR069W	0	0	0.137034849379799
YCL069W	0	0	0.136953955135773
YPL240C	0	0	0.136873156342183
YPR190C	0	0	0.136792452830189
YOL148C	0	0	0.136711844431349
YKL178C	0	0	0.136631330977621
YDR022C	0	0	0.136550912301354
YER110C	0	0	0.136470588235294
YEL056W	0	0	0.136390358612581
YDL135C	0	0	0.136310223266745
YDL205C	0	0	0.136230182031709
YPL029W	0	0	0.136150234741784
YDR520C	0	1	0.136150234741784
YLR268W	0	0	0.136070381231672
YPR024W	0	0	0.13599062133646
YOL108C	0	0	0.135910954891623
YKL014C	0	0	0.135831381733021
YJL010C	0	0	0.135780885780886
YNR012W	0	0	0.135780885780886
YBL031W	0	1	0.135780885780886
YPR186C	0	0	0.135780885780886
YML015C	0	0	0.135780885780886
YNL288W	0	0	0.135780885780886
YOR034C	0	0	0.135780885780886
YMR067C	0	0	0.135780885780886
YOR178C	1	0	0.135780885780886
YJR009C	0	0	0.135701805474665
YPL166W	0	0	0.135622817229336
YGL089C	0	0	0.135543920884235
YOL013C	0	0	0.13546511627907
YDR412W	0	0	0.135386403253922
YBL040C	0	0	0.135307781649245
YLR265C	0	0	0.135229251305862
YOL064C	0	0	0.135150812064965
YML091C	0	0	0.135072463768116
YEL043W	0	1	0.135072463768116
YKR063C	0	0	0.134994206257242
YGL015C	0	1	0.134994206257242
YDL029W	0	0	0.134916039374638
YNL313C	0	0	0.134837962962963
YIR011C	0	0	0.13475997686524
YLR360W	0	0	0.134682080924855
YER122C	0	0	0.134604274985557
YMR112C	0	0	0.134526558891455
YNL127W	0	0	0.134448932487017
YHR021W-A	0	0	0.13437139561707
YIL146C	0	0	0.134293948126801
YNR056C	0	0	0.134216589861751
YBR097W	0	0	0.134139320667818
YOR138C	0	0	0.134062140391254
YGL238W	0	0	0.133985048878666
YPR042C	0	0	0.133908045977012
YJL197W	0	1	0.133908045977012
YMR274C	0	0	0.133831131533601
YDL141W	0	0	0.133754305396096
YDR068W	0	1	0.133754305396096
YML082W	0	0	0.133677567412507
YFR029W	0	0	0.133600917431193
YHR160C	0	0	0.13352435530086
YIL105C	0	0	0.133447880870561
YMR004W	0	0	0.133371493989697
YBR260C	0	0	0.133295194508009
YNL009W	0	0	0.133218982275586
YJL050W	0	0	0.133142857142857
YML031W	0	0	0.133066818960594
YBR173C	0	0	0.132990867579909
YLR411W	0	0	0.132915002852253
YOR071C	0	0	0.132839224629418
YGL095C	0	0	0.132763532763533
YNR072W	0	0	0.132687927107062
YBR276C	0	0	0.132612407512806
YJL078C	0	1	0.132612407512806
YDR205W	0	0	0.132536973833902
YML093W	0	0	0.13246162592382
YOR321W	0	0	0.132386363636364
YML013W	0	0	0.132311186825667
YMR068W	0	0	0.132236095346198
YLR132C	0	0	0.132161089052751
YHR086W	0	0	0.132086167800454
YNR070W	0	0	0.132011331444759
YOR337W	0	0	0.13193657984145
YNL119W	0	0	0.131861912846633
YLR012C	0	1	0.131861912846633
YJR150C	0	0	0.131787330316742
YOL133W	0	0	0.131712832108536
YDR383C	0	1	0.131712832108536
YGL027C	0	0	0.131638418079096
YGL063W	0	0	0.131564088085827
YHL028W	0	0	0.131489841986456
YGL119W	0	0	0.13141567963903
YMR180C	0	0	0.131341600901917
YPR051W	0	0	0.131267605633803
YBR255W	0	1	0.131267605633803
YCR082W	0	0	0.131193693693694
YNL314W	0	0	0.131119864940912
YLL018C-A	0	0	0.131046119235096
YBR288C	0	0	0.1309724564362
YKR050W	0	0	0.130898876404494
YHR142W	0	0	0.130825379000561
YMR214W	0	0	0.130751964085297
YLR148W	0	0	0.13067863151991
YLR097C	0	0	0.130605381165919
YLR287C	0	1	0.130605381165919
YLR016C	0	0	0.130532212885154
YGL016W	0	0	0.130459126539754
YNL030W	0	0	0.130386121992166
YGR097W	0	0	0.130313199105145
YAL015C	0	0	0.130240357741755
YNL234W	0	0	0.130167597765363
YHR005C	0	0	0.130094919039643
YDR128W	0	1	0.130094919039643
YNL197C	0	0	0.130022321428571
YHR156C	0	1	0.130022321428571
YMR147W	0	1	0.130022321428571
YJL179W	0	0	0.129949804796431
YIL142W	0	0	0.129877369007804
YLL007C	0	1	0.129877369007804
YHR109W	0	0	0.129805013927577
YHR182W	0	1	0.129805013927577
YDR538W	0	0	0.129732739420935
YMR301C	0	0	0.129660545353367
YGL005C	0	0	0.129588431590656
YBR128C	0	0	0.129568106312292
YNL264C	0	0	0.129568106312292
YLR165C	0	0	0.129568106312292
YGR042W	0	0	0.129568106312292
YKR022C	0	0	0.129568106312292
YNL232W	0	0	0.129568106312292
YKL068W	0	0	0.129568106312292
YKR099W	1	0	0.129568106312292
YOR241W	0	0	0.129496402877698
YCR026C	0	0	0.129424778761062
YAL056W	0	0	0.129353233830846
YOL117W	0	0	0.129281767955801
YNL154C	0	0	0.12921038100497
YKL062W	0	0	0.129139072847682
YMR166C	0	0	0.129067843353558
YNL339C	0	0	0.128996692392503
YJL112W	0	0	0.128925619834711
YPL060W	0	0	0.128854625550661
YCR028C-A	0	0	0.128783709411117
YBR028C	0	1	0.128783709411117
YAL035W	0	0	0.128712871287129
YMR280C	0	0	0.128642111050027
YAL017W	0	0	0.128571428571429
YNL053W	0	0	0.128500823723229
YGL134W	0	0	0.128430296377607
YKL209C	0	0	0.128359846407021
YLR026C	0	0	0.128289473684211
YPL169C	0	0	0.128219178082192
YCR019W	0	0	0.128148959474261
YBR198C	0	0	0.12807881773399
YDR049W	0	1	0.12807881773399
YBR171W	0	0	0.12800875273523
YGL091C	0	0	0.127938764352105
YKR051W	0	1	0.127938764352105
YNL022C	0	0	0.127868852459016
YLL034C	0	0	0.127799016930639
YGL110C	0	1	0.127799016930639
YGL019W	0	0	0.127729257641921
YNL277W	0	0	0.127659574468085
YKR020W	0	0	0.127589967284624
YKL138C-A	0	0	0.127520435967302
YBL005W	0	0	0.127450980392157
YJR022W	0	0	0.127381600435493
YEL004W	0	0	0.127312295973885
YDR018C	0	0	0.127243066884176
YGL172W	0	0	0.127173913043478
YJR091C	0	0	0.127104834329169
YPL187W	0	0	0.127035830618893
YDR075W	0	0	0.126966901790559
YLR138W	0	0	0.126898047722343
YKL205W	0	0	0.126829268292683
YDR043C	0	0	0.126760563380282
YDL064W	0	0	0.126691932864104
YKL204W	0	0	0.126623376623377
YPR201W	0	0	0.126554894537588
YLR415C	0	1	0.126554894537588
YMR052W	0	0	0.126486486486486
YDR235W	0	0	0.126418152350081
YEL025C	0	1	0.126418152350081
YDR518W	0	0	0.126349892008639
YJR049C	0	0	0.126344086021505
YJL087C	0	0	0.126344086021505
YNL123W	0	0	0.126344086021505
YBR005W	0	0	0.126344086021505
YJR030C	0	1	0.126344086021505
YLR446W	0	1	0.126344086021505
YDR265W	0	0	0.126344086021505
YPL146C	0	0	0.126344086021505
YIL147C	0	0	0.126344086021505
YGR230W	1	0	0.126344086021505
YOR092W	0	0	0.126276195593767
YOR098C	0	0	0.126208378088077
YJR075W	0	0	0.12614063338701
YCR016W	0	0	0.126072961373391
YOR107W	0	0	0.126005361930295
YDL122W	0	0	0.12593783494105
YGR058W	0	1	0.12593783494105
YCR035C	0	0	0.125870380289234
YEL006W	0	0	0.125802997858672
YMR089C	0	0	0.12573568753344
YBR272C	0	0	0.125668449197861
YBR170C	0	0	0.125601282736505
YKR023W	0	1	0.125601282736505
YNL283C	0	0	0.125534188034188
YJL148W	0	0	0.125467164975974
YOR213C	0	0	0.125400213447172
YGL122C	0	0	0.125333333333333
YKL082C	0	0	0.125266524520256
YGR091W	0	0	0.12519978689398
YOL028C	0	0	0.125133120340788
YBL093C	0	0	0.125066524747206
YMR053C	0	0	0.125
YPL038W	0	0	0.124933545986178
YDR141C	0	0	0.124867162592986
YKL165C	0	0	0.124800849707913
YFR032C	0	1	0.124800849707913
YGL195W	0	0	0.124734607218684
YJR070C	0	0	0.124668435013263
YKL125W	0	0	0.124602332979852
YGR213C	0	0	0.124536301006889
YOR296W	0	1	0.124536301006889
YJL026W	0	0	0.124470338983051
YNL046W	0	0	0.124404446797247
YER054C	0	0	0.124338624338624
YPR029C	0	0	0.124272871496563
YGR120C	0	0	0.124207188160677
[truncated: 3,790 more rows]
