# Supplementary material for: Computationally Driven, Quantitative Experiments Discover Genes Required for Mitochondrial Biogenesis
Source: PLoS Genet. 2009 Mar 20;5(3):e1000407. doi: 10.1371/journal.pgen.1000407 (PMC2648979; doi:10.1371/journal.pgen.1000407)
Supplement: Dataset S2 — Top 100 novel ensemble predictions for additional yeast biological processes. A zip file containing 387 tab-delimited text files of the ensemble predictions for the indicated Gene Ontology Biological Process Term. (21.70 MB GZ) [file pgen.1000407.s013.gz › GO_0000288.txt]

ORF	AnnotatedToTerm?	Uncharacterized_04152007?	Precision
YIL038C	1	0	1.0
YCR093W	1	0	1.0
YDL160C	1	0	1.0
YAL021C	1	0	1.0
YNR052C	1	0	1.0
YPR072W	1	0	1.0
YER068W	1	0	1.0
YDL165W	1	0	1.0
YNL118C	1	0	1.0
YEL015W	0	0	0.9
YER148W	0	0	0.833333333333333
YOL149W	1	0	0.833333333333333
YNL288W	0	0	0.769230769230769
YDL140C	0	0	0.714285714285714
YGR274C	0	0	0.666666666666667
YGL173C	0	0	0.647058823529412
YCR077C	1	0	0.647058823529412
YGR252W	0	0	0.611111111111111
YGL207W	0	0	0.578947368421053
YGR134W	0	0	0.571428571428571
YJL124C	1	0	0.571428571428571
YNL147W	0	0	0.545454545454545
YER112W	0	0	0.521739130434783
YBR089C-A	0	0	0.5
YDR392W	0	0	0.48
YMR080C	0	0	0.461538461538462
YLR116W	0	0	0.444444444444444
YBL026W	0	0	0.428571428571429
YGR116W	0	0	0.413793103448276
YDL195W	0	0	0.4
YLR055C	0	0	0.393939393939394
YER022W	0	0	0.393939393939394
YGL178W	1	0	0.393939393939394
YLR438C-A	0	0	0.384615384615385
YGL213C	0	0	0.384615384615385
YOR046C	0	0	0.384615384615385
YIR006C	0	0	0.384615384615385
YGL014W	1	0	0.384615384615385
YPR042C	1	0	0.384615384615385
YPR052C	0	0	0.375
YER146W	0	0	0.372093023255814
YJL127C	0	0	0.372093023255814
YJR091C	1	0	0.372093023255814
YCR084C	0	0	0.363636363636364
YGR092W	0	0	0.355555555555556
YDR378C	0	0	0.347826086956522
YOR151C	0	0	0.340425531914894
YER165W	0	0	0.333333333333333
YDR143C	0	0	0.326530612244898
YPL085W	0	0	0.320754716981132
YLR418C	0	0	0.320754716981132
YGR104C	0	0	0.320754716981132
YLL013C	1	0	0.320754716981132
YPR181C	0	0	0.314814814814815
YDR028C	0	0	0.309090909090909
YEL043W	0	1	0.309090909090909
YML010W	0	0	0.303571428571429
YMR250W	0	0	0.298245614035088
YML032C	0	0	0.293103448275862
YPR189W	0	0	0.288135593220339
YBR198C	0	0	0.283333333333333
YOR290C	0	0	0.278688524590164
YOR076C	0	0	0.274193548387097
YJL164C	0	0	0.26984126984127
YPL016W	0	0	0.265625
YOR276W	0	0	0.261538461538462
YOR212W	0	0	0.257575757575758
YHR205W	0	0	0.253731343283582
YML098W	0	0	0.25
YDR382W	0	0	0.246376811594203
YDR443C	0	0	0.242857142857143
YLR398C	0	0	0.23943661971831
YOR112W	0	0	0.236111111111111
YDR448W	0	0	0.232876712328767
YDR170C	0	0	0.22972972972973
YER111C	0	0	0.226666666666667
YLL036C	0	0	0.223684210526316
YPL203W	0	0	0.220779220779221
YGR162W	0	0	0.217948717948718
YPL259C	0	0	0.215189873417722
YDR001C	0	0	0.2125
YDL101C	0	0	0.209876543209877
YML091C	0	0	0.207317073170732
YDR208W	0	0	0.204819277108434
YJR005W	0	0	0.202380952380952
YNL145W	0	0	0.2
YBL105C	0	0	0.197674418604651
YGL043W	0	0	0.195402298850575
YOL139C	0	0	0.193181818181818
YCL040W	0	0	0.191011235955056
YDR103W	0	0	0.188888888888889
YNL232W	0	0	0.186813186813187
YLR150W	0	0	0.184782608695652
YKL103C	0	0	0.182795698924731
YGL049C	0	0	0.180851063829787
YHR077C	0	0	0.178947368421053
YPR119W	0	0	0.177083333333333
YOL012C	0	0	0.175257731958763
YDL229W	0	0	0.173469387755102
YOL051W	0	0	0.171717171717172
YMR105C	0	0	0.17
YOL130W	0	0	0.168316831683168
YNL054W	0	0	0.166666666666667
YHR005C	0	0	0.16504854368932
YGL195W	0	0	0.163461538461538
YNL251C	0	0	0.161904761904762
YOR140W	0	0	0.160377358490566
YOR255W	0	0	0.158878504672897
YDR145W	0	0	0.157407407407407
YGL236C	0	0	0.155963302752294
YPL154C	0	0	0.154545454545455
YGL037C	0	0	0.153153153153153
YOR268C	0	1	0.153153153153153
YDR404C	0	0	0.151785714285714
YPL220W	0	0	0.150442477876106
YGL244W	0	0	0.149122807017544
YGR184C	0	0	0.147826086956522
YJL160C	0	1	0.147826086956522
YOR093C	0	1	0.147826086956522
YAL019W	0	0	0.146551724137931
YBR289W	0	0	0.145299145299145
YGR225W	0	0	0.144067796610169
YPL042C	0	0	0.142857142857143
YOR183W	0	1	0.142857142857143
YER085C	0	1	0.142857142857143
YIL102C	0	1	0.142857142857143
YDR293C	0	0	0.141666666666667
YBR081C	0	0	0.140495867768595
YHR118C	0	0	0.139344262295082
YDL184C	0	0	0.138211382113821
YJR022W	0	0	0.137096774193548
YGR063C	0	0	0.136
YIL128W	0	0	0.134920634920635
YHL007C	0	0	0.133858267716535
YGR218W	0	0	0.1328125
YIR013C	0	0	0.131782945736434
YDR388W	0	0	0.130769230769231
YKL020C	0	0	0.129770992366412
YOL082W	0	0	0.128787878787879
YGL183C	0	0	0.12781954887218
YOR124C	0	0	0.126865671641791
YBR149W	0	0	0.125925925925926
YNL121C	0	0	0.125
YKL039W	0	1	0.125
YNL079C	0	0	0.124087591240876
YJL141C	0	0	0.123188405797101
YKL160W	0	0	0.122302158273381
YOR014W	0	0	0.121428571428571
YIL029C	0	0	0.120567375886525
YGL083W	0	1	0.120567375886525
YER106W	0	0	0.119718309859155
YLR329W	0	0	0.118881118881119
YDR522C	0	0	0.118055555555556
YGL170C	0	0	0.117241379310345
YHR185C	0	0	0.116438356164384
YLR186W	0	0	0.115646258503401
YOR051C	0	1	0.115646258503401
YKL106W	0	0	0.114864864864865
YPL087W	0	0	0.114093959731544
YML110C	0	0	0.113333333333333
YHR041C	0	0	0.112582781456954
YGR178C	0	0	0.111842105263158
YDL224C	0	0	0.111801242236025
YML004C	0	0	0.111801242236025
YJL043W	0	1	0.111801242236025
YGL103W	0	0	0.111801242236025
YOR204W	0	0	0.111801242236025
YGR072W	0	0	0.111801242236025
YFL017C	0	0	0.111801242236025
YNL025C	0	0	0.111801242236025
YLR421C	0	0	0.111801242236025
YGL222C	1	0	0.111801242236025
YFR051C	0	0	0.111111111111111
YKL045W	0	0	0.110429447852761
YJL194W	0	0	0.109756097560976
YIR008C	0	0	0.109090909090909
YHR045W	0	1	0.109090909090909
YCL030C	0	0	0.108433734939759
YIL031W	0	0	0.107784431137725
YGL137W	0	0	0.107142857142857
YPL190C	0	0	0.106508875739645
YGL151W	0	0	0.105882352941176
YLR178C	0	0	0.105263157894737
YBR115C	0	0	0.104651162790698
YDR188W	0	0	0.104046242774566
YPL235W	0	0	0.103448275862069
YKR008W	0	0	0.102857142857143
YHR087W	0	0	0.102272727272727
YNL274C	0	0	0.101694915254237
YOR329C	0	0	0.101123595505618
YOR120W	0	0	0.100558659217877
YLR249W	0	0	0.1
YJL039C	0	0	0.0994475138121547
YNL154C	0	0	0.0989010989010989
YFL033C	0	0	0.0983606557377049
YGR264C	0	0	0.0978260869565217
YMR170C	0	0	0.0972972972972973
YBR136W	0	0	0.0967741935483871
YMR223W	0	0	0.0962566844919786
YNL236W	0	0	0.0957446808510638
YBR052C	0	1	0.0957446808510638
YHR104W	0	0	0.0952380952380952
YDR138W	0	0	0.0947368421052632
YGL094C	0	0	0.0942408376963351
YPL105C	0	1	0.0942408376963351
YNL278W	0	0	0.09375
YER154W	0	0	0.0932642487046632
YLL035W	0	0	0.0927835051546392
YIL124W	0	0	0.0923076923076923
YML117W	0	0	0.0918367346938776
YMR012W	0	0	0.0913705583756345
YDL040C	0	0	0.0909090909090909
YLR370C	0	0	0.0904522613065327
YGL245W	0	0	0.09
YDR186C	0	1	0.09
YBR053C	0	1	0.09
YJR096W	0	0	0.0895522388059701
YCR073W-A	0	0	0.0891089108910891
YNR010W	0	0	0.0886699507389163
YNL085W	0	0	0.0882352941176471
YBR056W	0	1	0.0882352941176471
YDR217C	0	0	0.0878048780487805
YDR037W	0	0	0.087378640776699
YKL139W	0	0	0.0869565217391304
YBL088C	0	0	0.0865384615384615
YPR025C	0	0	0.0861244019138756
YAL005C	0	0	0.0857142857142857
YOR001W	0	0	0.0853080568720379
YER089C	0	0	0.0849056603773585
YHL020C	0	0	0.0845070422535211
YGR005C	0	0	0.0841121495327103
YGR248W	0	0	0.0837209302325581
YDR397C	0	0	0.0833333333333333
YLR071C	0	0	0.0829493087557604
YKL203C	0	0	0.0825688073394495
YJL130C	0	0	0.0821917808219178
YBR083W	0	0	0.0818181818181818
YDL116W	0	0	0.081447963800905
YGR094W	0	0	0.0810810810810811
YBR279W	0	0	0.0807174887892377
YOR110W	0	0	0.0803571428571429
YIL021W	0	0	0.08
YAL038W	0	0	0.079646017699115
YHL034C	0	0	0.079295154185022
YLR439W	0	0	0.0789473684210526
YOR084W	0	0	0.0786026200873362
YNL272C	0	0	0.0782608695652174
YLR085C	0	0	0.0779220779220779
YGL112C	0	0	0.0775862068965517
YCR094W	0	0	0.0772532188841202
YOR123C	0	0	0.0769230769230769
YGL023C	0	0	0.0765957446808511
YHR015W	0	0	0.076271186440678
YKL058W	0	0	0.0759493670886076
YML068W	0	0	0.0756302521008403
YOR209C	0	0	0.0753138075313808
YPR115W	0	1	0.0753138075313808
YDR334W	0	0	0.075
YGR246C	0	0	0.0746887966804979
YLR362W	0	0	0.0743801652892562
YOL005C	0	0	0.0740740740740741
YNL322C	0	0	0.0737704918032787
YPR160W	0	0	0.073469387755102
YMR296C	0	0	0.0731707317073171
YBL016W	0	0	0.0728744939271255
YJL042W	0	0	0.0725806451612903
YER133W	0	0	0.072289156626506
YDR463W	0	0	0.072
YPR163C	0	0	0.0717131474103586
YOR335C	0	0	0.0714285714285714
YPL237W	0	0	0.0711462450592885
YEL060C	0	0	0.0708661417322835
YMR047C	0	0	0.0705882352941176
YLR113W	0	0	0.0703125
YHL021C	0	1	0.0703125
YER019W	0	0	0.0700389105058366
YJL041W	0	0	0.0697674418604651
YCL008C	0	0	0.0694980694980695
YHR121W	0	0	0.0692307692307692
YNL124W	0	0	0.0689655172413793
YJL092W	0	0	0.0687022900763359
YPR133C	0	0	0.0684410646387833
YCL037C	0	0	0.0681818181818182
YKL129C	0	0	0.0679245283018868
YPR182W	0	0	0.0676691729323308
YDL185W	0	0	0.0674157303370786
YPL082C	0	0	0.0671641791044776
YLL043W	0	0	0.0669144981412639
YLR384C	0	0	0.0666666666666667
YDR422C	0	0	0.0664335664335664
YDR060W	0	0	0.0664335664335664
YER083C	0	0	0.0664335664335664
YIL115C	0	0	0.0664335664335664
YDR485C	0	0	0.0664335664335664
YML070W	0	0	0.0664335664335664
YDR006C	0	0	0.0664335664335664
YKR031C	0	0	0.0664335664335664
YMR288W	0	0	0.0664335664335664
YDR381W	0	0	0.0664335664335664
YGR200C	0	0	0.0664335664335664
YJR143C	0	0	0.0664335664335664
YGR054W	0	0	0.0664335664335664
YOL097C	0	0	0.0664335664335664
YOR064C	0	0	0.0664335664335664
YOR173W	1	0	0.0664335664335664
YAL031C	0	0	0.0662020905923345
YHR084W	0	0	0.0659722222222222
YPL152W	0	0	0.0657439446366782
YDR120C	0	0	0.0655172413793104
YIL107C	0	0	0.0652920962199313
YKR084C	0	0	0.0650684931506849
YKR072C	0	0	0.0648464163822526
YDL115C	0	0	0.0646258503401361
YAL040C	0	0	0.0644067796610169
YDR361C	0	0	0.0641891891891892
YBR086C	0	0	0.063973063973064
YJR122W	0	1	0.063973063973064
YLL026W	0	0	0.063758389261745
YNL088W	0	0	0.0635451505016722
YOR368W	0	0	0.0633333333333333
YDR477W	0	0	0.0631229235880399
YLR125W	0	1	0.0631229235880399
YCL031C	0	0	0.0629139072847682
YDR214W	0	0	0.0627062706270627
YGL115W	0	0	0.0625
YBR017C	0	0	0.0622950819672131
YLR452C	0	0	0.0620915032679739
YHR064C	0	0	0.0618892508143322
YMR222C	0	1	0.0618892508143322
YML041C	0	0	0.0617283950617284
YDR071C	0	0	0.0617283950617284
YBR019C	0	0	0.0617283950617284
YLL009C	0	0	0.0617283950617284
YLL024C	0	0	0.0617283950617284
YOL006C	0	0	0.0617283950617284
YNL206C	0	0	0.0617283950617284
YNL032W	0	0	0.0617283950617284
YDR002W	0	0	0.0617283950617284
YBR154C	0	0	0.0617283950617284
YPR187W	0	0	0.0617283950617284
YGL070C	0	0	0.0617283950617284
YLR337C	0	0	0.0617283950617284
YPR055W	0	0	0.0617283950617284
YNL016W	0	0	0.0617283950617284
YER125W	0	0	0.0617283950617284
YLR270W	1	0	0.0617283950617284
YOR167C	0	0	0.0615384615384615
YFL002C	0	0	0.0613496932515337
YBR231C	0	0	0.0611620795107034
YHR157W	0	0	0.0609756097560976
YDR243C	0	0	0.060790273556231
YLR438W	0	0	0.0606060606060606
YGR008C	0	0	0.0604229607250755
YAL016W	0	0	0.0602409638554217
YLR182W	0	0	0.0600600600600601
YMR276W	0	0	0.0598802395209581
YDR232W	0	0	0.0597014925373134
YDL122W	0	0	0.0595238095238095
YPR184W	0	0	0.0593471810089021
YBR143C	0	0	0.0591715976331361
YAL003W	0	0	0.0589970501474926
YBR179C	0	0	0.0588235294117647
YER044C-A	0	0	0.0586510263929619
YHR058C	0	0	0.0584795321637427
YDL055C	0	0	0.0583090379008746
YNL221C	0	0	0.0581395348837209
YIL154C	0	0	0.0579710144927536
YDR389W	0	0	0.0578034682080925
YJL061W	0	0	0.0576368876080692
YDR292C	0	0	0.0574712643678161
YDR023W	0	0	0.0573065902578797
YOR181W	0	0	0.0571428571428571
YGR234W	0	0	0.056980056980057
YKR036C	0	0	0.0568181818181818
YOR043W	0	0	0.056657223796034
YMR309C	0	0	0.0564971751412429
YNR001C	0	0	0.0563380281690141
YKL025C	0	0	0.0561797752808989
YJL115W	0	0	0.0560224089635854
YPL210C	0	0	0.0558659217877095
YCR088W	0	0	0.0557103064066852
YPL243W	0	0	0.0555555555555556
YER159C	0	0	0.0554016620498615
YDR178W	0	0	0.0552486187845304
YAL041W	0	0	0.0550964187327824
YGR185C	0	0	0.0549450549450549
YNL197C	0	0	0.0547945205479452
YMR287C	0	0	0.0546448087431694
YBR202W	0	0	0.0544959128065395
YAL035W	0	0	0.0543478260869565
YNL163C	0	0	0.0542005420054201
YAL017W	0	0	0.0540540540540541
YHL027W	0	0	0.0539083557951483
YCR081W	0	0	0.0537634408602151
YDL145C	0	0	0.0536193029490617
YMR037C	0	0	0.053475935828877
YHR165C	0	0	0.0533333333333333
YKL151C	0	1	0.0533333333333333
YPL048W	0	0	0.0531914893617021
YJL052W	0	0	0.0530503978779841
YLR197W	0	0	0.0529100529100529
YPL160W	0	0	0.0527704485488127
YIL153W	0	0	0.0526315789473684
YBR079C	0	0	0.05249343832021
YJR060W	0	0	0.0523560209424084
YNL327W	0	0	0.0522193211488251
YNL210W	0	0	0.0520833333333333
YBR048W	0	0	0.051948051948052
YOR147W	0	0	0.0518134715025907
YAR014C	0	0	0.0516795865633075
YER151C	0	0	0.0515463917525773
YER164W	0	0	0.051413881748072
YNL098C	0	0	0.0512820512820513
YPL129W	0	0	0.051150895140665
YPL153C	0	0	0.0510204081632653
YMR169C	0	0	0.0508905852417303
YDR264C	0	0	0.050761421319797
YDR385W	0	0	0.0506329113924051
YAR002W	0	0	0.0505050505050505
YER152C	0	1	0.0505050505050505
YOR127W	0	0	0.0503778337531486
YOR026W	0	0	0.0503597122302158
YPL032C	0	0	0.0503597122302158
YNL102W	0	0	0.0503597122302158
YDR096W	0	0	0.0503597122302158
YDR379W	0	0	0.0503597122302158
YBR117C	0	0	0.0503597122302158
YOR348C	0	0	0.0503597122302158
YPL204W	0	0	0.0503597122302158
YPL137C	0	0	0.0503597122302158
YOR359W	0	0	0.0503597122302158
YBR105C	0	0	0.0503597122302158
YLL011W	0	0	0.0503597122302158
YLR003C	0	0	0.0503597122302158
YDR395W	0	0	0.0503597122302158
YOR157C	0	0	0.0503597122302158
YOL023W	0	0	0.0503597122302158
YER037W	0	1	0.0503597122302158
YGR258C	0	0	0.0503597122302158
YCL061C	0	0	0.0503597122302158
YDR127W	0	0	0.0503597122302158
YDR172W	1	0	0.0503597122302158
YHR103W	0	0	0.0502392344497608
YGL122C	0	0	0.0501193317422434
YBR238C	0	0	0.05
YFR031C	0	0	0.0498812351543943
YIL005W	0	0	0.0497630331753555
YJL208C	0	0	0.049645390070922
YML124C	0	0	0.0495283018867925
YGL099W	0	0	0.0494117647058823
YPL231W	0	0	0.0492957746478873
YLR079W	0	0	0.0491803278688525
YKL173W	0	0	0.0490654205607477
YPL106C	0	0	0.048951048951049
YKL154W	0	0	0.0488372093023256
YDL143W	0	0	0.0487238979118329
YBR214W	0	0	0.0486111111111111
YDL035C	0	0	0.0484988452655889
YPR029C	0	0	0.0483870967741935
YHR031C	0	0	0.0482758620689655
YPL084W	0	0	0.0481651376146789
YER032W	0	0	0.0480549199084668
YCL044C	0	0	0.0479452054794521
YJL165C	0	0	0.0478359908883827
YBR189W	0	0	0.0477272727272727
YDR420W	0	0	0.0476190476190476
YBL011W	0	0	0.0475113122171946
YGR158C	0	0	0.0474040632054176
YDR363W-A	0	0	0.0472972972972973
YMR116C	0	0	0.0471910112359551
YLR399C	0	0	0.047085201793722
YJR021C	0	0	0.0469798657718121
YOR320C	0	0	0.046875
YBL052C	0	0	0.0467706013363029
YMR196W	0	1	0.0467706013363029
YGL058W	0	0	0.0466666666666667
YLR383W	0	0	0.0465631929046563
YCL050C	0	0	0.0464601769911504
YDR251W	0	0	0.0463576158940397
YER115C	0	0	0.0462555066079295
YOR206W	0	0	0.0461538461538462
YPL086C	0	0	0.0460526315789474
YER016W	0	0	0.0459518599562363
YJL168C	0	0	0.0458515283842795
YEL022W	0	0	0.0457516339869281
YER088C	0	0	0.0456521739130435
YDL013W	0	0	0.0455531453362256
YER079W	0	1	0.0455531453362256
YDR156W	0	0	0.0454545454545455
YOR187W	0	0	0.0453563714902808
YNR053C	0	0	0.0452586206896552
YNL007C	0	0	0.0451612903225806
YOR360C	0	0	0.0450643776824034
YDL110C	0	1	0.0450643776824034
YFR053C	0	0	0.0449678800856531
YNL132W	0	0	0.0448717948717949
YDR238C	0	0	0.0447761194029851
YHL022C	0	0	0.0446808510638298
YBR103W	0	0	0.0445859872611465
YAL011W	0	0	0.0444915254237288
YLR200W	0	0	0.0443974630021142
YMR125W	0	0	0.0443037974683544
YIL078W	0	0	0.0442105263157895
YPL031C	0	0	0.0441176470588235
YIL149C	0	0	0.0440881763527054
YPR151C	0	0	0.0440881763527054
YAL002W	0	0	0.0440881763527054
YBL034C	0	0	0.0440881763527054
YJR007W	0	0	0.0440881763527054
YGL190C	0	0	0.0440881763527054
YAL043C	0	0	0.0440881763527054
YNL209W	0	0	0.0440881763527054
YLR264W	0	0	0.0440881763527054
YBR121C	0	0	0.0440881763527054
YFL037W	0	0	0.0440881763527054
YOL021C	0	0	0.0440881763527054
YMR005W	0	0	0.0440881763527054
YOR289W	0	1	0.0440881763527054
YJL087C	0	0	0.0440881763527054
YBL051C	0	0	0.0440881763527054
YIL042C	0	0	0.0440881763527054
YKL091C	0	1	0.0440881763527054
YDR190C	0	0	0.0440881763527054
YBR139W	0	0	0.0440881763527054
YMR091C	0	0	0.0440881763527054
YBR006W	0	0	0.0440881763527054
YNL315C	0	0	0.0440881763527054
YJL005W	0	0	0.0440881763527054
YER035W	1	0	0.0440881763527054
YEL013W	0	0	0.044
YMR216C	0	0	0.0439121756487026
YOR030W	0	0	0.0438247011952191
YLR330W	0	0	0.0437375745526839
YOR310C	0	0	0.0436507936507936
YDL088C	0	0	0.0435643564356436
YKR076W	0	0	0.0434782608695652
YMR311C	0	0	0.0433925049309665
YCR009C	0	0	0.0433070866141732
YNL189W	0	0	0.0432220039292731
YOR136W	0	0	0.0431372549019608
YDL074C	0	0	0.0430528375733855
YMR190C	0	0	0.04296875
YOR361C	0	0	0.0428849902534113
YLL048C	0	0	0.0428015564202335
YKL048C	0	0	0.0427184466019417
YGR254W	0	0	0.0426356589147287
YMR146C	0	0	0.0425531914893617
YPL247C	0	1	0.0425531914893617
YFR037C	0	0	0.0424710424710425
YOL123W	0	0	0.0423892100192678
YBR025C	0	0	0.0423076923076923
YKL068W	0	0	0.0422264875239923
YHR052W	0	0	0.0421455938697318
YCR035C	0	0	0.0420650095602294
YPR086W	0	0	0.0419847328244275
YOL027C	0	0	0.0419047619047619
YIL106W	0	0	0.0418250950570342
YOL042W	0	1	0.0418250950570342
YNL015W	0	0	0.0417457305502846
YDR376W	0	0	0.0416666666666667
YNL330C	0	0	0.0415879017013233
YAL013W	0	0	0.0415094339622641
YMR174C	0	0	0.0414312617702448
YOR375C	0	0	0.0413533834586466
YLR180W	0	0	0.0412757973733583
YNR013C	0	0	0.0411985018726592
YDR300C	0	0	0.0411214953271028
YDR147W	0	0	0.041044776119403
YLR345W	0	0	0.0409683426443203
YDL227C	0	0	0.0408921933085502
YIL020C	0	0	0.0408163265306122
YOR267C	0	0	0.0407407407407407
YJR148W	0	0	0.0406654343807763
YDL047W	0	0	0.040590405904059
YDR032C	0	1	0.040590405904059
YKL148C	0	0	0.0405156537753223
YBR038W	0	0	0.0404411764705882
YNL188W	0	0	0.0403669724770642
YIL075C	0	0	0.0402930402930403
YHR174W	0	0	0.0402193784277879
YOR194C	0	0	0.0401459854014599
YOL115W	0	0	0.0400728597449909
YJL068C	0	0	0.04
YDR391C	0	1	0.04
YER122C	0	0	0.0399274047186933
YLL021W	0	0	0.0398550724637681
YAL024C	0	0	0.0397830018083183
YFR016C	0	1	0.0397830018083183
YHR056C	0	0	0.0397111913357401
YNL287W	0	0	0.0396396396396396
YDL175C	0	0	0.039568345323741
YGL219C	0	0	0.0394973070017953
YEL063C	0	0	0.039426523297491
YBR283C	0	0	0.0393559928443649
YBR080C	0	0	0.0392857142857143
YLR205C	0	0	0.0392156862745098
YPL081W	0	0	0.0391459074733096
YNL200C	0	1	0.0391459074733096
YLR024C	0	0	0.0390763765541741
YDR168W	0	0	0.0390070921985816
YKL032C	0	0	0.0389380530973451
YGR118W	0	0	0.03886925795053
YAL026C	0	0	0.0388007054673721
YPL111W	0	0	0.0387323943661972
YKL142W	0	0	0.0386643233743409
YPL167C	0	0	0.0385964912280702
YDR423C	0	0	0.0385288966725044
YKL028W	0	0	0.0384615384615385
YOL004W	0	0	0.0383944153577661
YJL050W	0	0	0.0383275261324042
YBL022C	0	0	0.0382608695652174
YLR251W	0	0	0.0381944444444444
YKR002W	0	0	0.0381282495667244
YKR082W	0	0	0.0380622837370242
YDL225W	0	0	0.0379965457685665
YFL024C	0	0	0.0379310344827586
YAR007C	0	0	0.0378657487091222
YPR080W	0	0	0.0378006872852234
YPL270W	0	0	0.0377358490566038
YDR457W	0	0	0.0376712328767123
YPR049C	0	0	0.0376068376068376
YJL020C	0	0	0.037542662116041
YKL210W	0	0	0.0374787052810903
YJL209W	0	0	0.0374149659863946
YFL053W	0	0	0.0373514431239389
YAL044C	0	0	0.0372881355932203
YNL097C	0	0	0.0372250423011844
YJL204C	0	0	0.0371621621621622
YOR370C	0	0	0.0370994940978078
YER025W	0	0	0.037037037037037
YDL161W	0	0	0.0369747899159664
YAL010C	0	0	0.0369127516778524
YIL015W	0	0	0.0368509212730318
YIL045W	0	0	0.0367892976588629
YKL018W	0	0	0.0367278797996661
YDR072C	0	0	0.0366666666666667
YOL068C	0	0	0.0366056572379368
YMR056C	0	0	0.0365448504983389
YGR089W	0	0	0.0364842454394693
YBR299W	0	0	0.0364238410596026
YPL125W	0	0	0.0363636363636364
YPR132W	0	0	0.0363036303630363
YOL072W	0	0	0.0362438220757825
YDR121W	0	0	0.0361842105263158
YLR258W	0	0	0.0361247947454844
YAL007C	0	0	0.0360655737704918
YML094W	0	0	0.0360065466448445
YNL247W	0	0	0.0359477124183007
YCR024C	0	0	0.0358890701468189
YBL047C	0	0	0.0358306188925081
YBL045C	0	0	0.0357723577235772
YCR068W	0	0	0.0357142857142857
YKL141W	0	0	0.0356564019448947
YLR436C	0	0	0.0355987055016181
YIL036W	0	0	0.0355411954765751
YOR243C	0	0	0.0354838709677419
YCR012W	0	0	0.035426731078905
YOL034W	0	0	0.0353697749196141
YLR306W	0	0	0.0353130016051364
YKL166C	0	0	0.0352564102564103
YDR200C	0	0	0.0352
YGR256W	0	0	0.0351437699680511
YGR257C	0	0	0.0350877192982456
YML085C	0	0	0.035031847133758
YBL007C	0	0	0.0349761526232114
YNL091W	0	0	0.0349206349206349
YJL138C	0	0	0.03486529318542
YGR009C	0	0	0.0348101265822785
YIR024C	0	1	0.0348101265822785
YLR175W	0	0	0.0347551342812006
YLR096W	0	0	0.0347003154574132
YLR155C	0	0	0.0346456692913386
YGL123W	0	0	0.0345911949685535
YGL064C	0	0	0.0345368916797488
YAL029C	0	0	0.0344827586206897
YDL134C	0	0	0.0344287949921753
YKL088W	0	0	0.034375
YBR088C	0	0	0.0343213728549142
YHR186C	0	0	0.0342679127725857
YDR430C	0	0	0.0342146189735614
YLR435W	0	0	0.0341614906832298
YLL041C	0	0	0.0341085271317829
YGR078C	0	0	0.0340557275541796
YOR047C	0	0	0.0340030911901082
YAL048C	0	0	0.0339506172839506
YOR069W	0	0	0.0338983050847458
YKL133C	0	1	0.0338983050847458
YBR169C	0	0	0.0338461538461538
YLR142W	0	0	0.0337941628264209
YMR297W	0	0	0.0337423312883436
YAL056W	0	0	0.0336906584992343
YLR129W	0	0	0.0336391437308868
YHR030C	0	0	0.033587786259542
YDR252W	0	0	0.0335365853658537
YIL033C	0	0	0.0334855403348554
YMR186W	0	0	0.033434650455927
YKL184W	0	0	0.0333839150227618
YFR005C	0	0	0.0333333333333333
YDR272W	0	0	0.0332829046898638
YDL120W	0	0	0.0332326283987915
YHR196W	0	0	0.0331825037707391
YDR206W	0	0	0.0331325301204819
YBR059C	0	0	0.0330827067669173
YNL202W	0	0	0.033033033033033
YKL212W	0	0	0.0329835082458771
YLR229C	0	0	0.0329341317365269
YDL058W	0	0	0.0328849028400598
YHR057C	0	1	0.0328849028400598
YHR089C	0	0	0.0328358208955224
YLR117C	0	0	0.0327868852459016
YHL025W	0	0	0.0327380952380952
YOR038C	0	0	0.0326894502228826
YDR369C	0	0	0.0326409495548961
YNL256W	0	0	0.0325925925925926
YBL061C	0	0	0.0325443786982249
YNL152W	0	1	0.0325443786982249
YGL036W	0	1	0.0325443786982249
YHR063C	0	0	0.0324963072378139
YAL023C	0	0	0.0324483775811209
YOR197W	0	0	0.03240058910162
YKL152C	0	0	0.0323529411764706
YCL054W	0	0	0.0323054331864905
YAL001C	0	0	0.032258064516129
YBR218C	0	0	0.0322108345534407
YML069W	0	0	0.0321637426900585
YOR355W	0	0	0.0321167883211679
YBR076W	0	0	0.032069970845481
YDR324C	0	0	0.0320232896652111
YDR101C	0	0	0.0319767441860465
YOR133W	0	0	0.0319303338171263
YHR020W	0	0	0.0318840579710145
YBL017C	0	0	0.0318379160636758
YGR088W	0	0	0.0317919075144509
YML111W	0	0	0.0317460317460317
YLR314C	0	0	0.031700288184438
YCR076C	0	1	0.031700288184438
YDR159W	0	0	0.0316546762589928
YLR275W	0	0	0.0316091954022989
YMR090W	0	1	0.0316091954022989
YLR114C	0	0	0.0315638450502152
YGR074W	0	0	0.0315186246418338
YBR245C	0	0	0.0314735336194564
YDR380W	0	0	0.0314285714285714
YHR009C	0	1	0.0314285714285714
YHR074W	0	0	0.0313837375178317
YML075C	0	0	0.0313390313390313
YOR322C	0	0	0.0312944523470839
YAL033W	0	0	0.03125
YLR168C	0	1	0.03125
YJL176C	0	0	0.0312056737588652
YBL023C	0	0	0.0311614730878187
YBR160W	0	0	0.0311173974540311
YAL015C	0	0	0.0310734463276836
YKL198C	0	0	0.0310296191819464
YDL240W	0	0	0.0309859154929577
YBR003W	0	0	0.0309423347398031
YDR146C	0	0	0.0308988764044944
YPL063W	0	0	0.0308555399719495
YBL037W	0	0	0.030812324929972
YPL101W	0	0	0.0307692307692308
YLR429W	0	0	0.0307262569832402
YKL209C	0	0	0.0306834030683403
YDL230W	0	0	0.0306406685236769
YDL190C	0	0	0.0305980528511822
YLR206W	0	0	0.0305555555555556
YMR025W	0	0	0.0305131761442441
YAL059W	0	0	0.0304709141274238
YPL127C	0	0	0.0304287690179806
YER103W	0	0	0.0303867403314917
YPL024W	0	0	0.0303448275862069
YAL012W	0	0	0.0303030303030303
YDR480W	0	0	0.0302613480055021
YJL189W	0	0	0.0302197802197802
YDL017W	0	0	0.0301783264746228
YNL323W	0	0	0.0301369863013699
YBL035C	0	0	0.0300957592339261
YFR010W	0	0	0.0300546448087432
YKL176C	0	0	0.0300136425648022
YOR299W	0	0	0.0299727520435967
YAL022C	0	0	0.0299319727891156
YMR089C	0	0	0.0298913043478261
YDL167C	0	0	0.0298507462686567
YKL057C	0	0	0.029810298102981
YOR219C	0	0	0.0297699594046008
YNL074C	0	0	0.0297297297297297
YKL085W	0	0	0.0296896086369771
YGR229C	0	0	0.0296495956873315
YKR018C	0	1	0.0296495956873315
YLR246W	0	0	0.0296096904441454
YML063W	0	0	0.0295698924731183
YLR432W	0	0	0.0295302013422819
YBR084W	0	0	0.0294906166219839
YGR285C	0	0	0.0294511378848728
YER029C	0	0	0.0294117647058824
YLR327C	0	1	0.0294117647058824
YBR082C	0	0	0.0293724966622163
YOR308C	0	0	0.0293333333333333
YCR020W-B	0	0	0.0292942743009321
YLR238W	0	0	0.0292553191489362
YML082W	0	0	0.0292164674634794
YBR094W	0	1	0.0292164674634794
YGR017W	0	1	0.0292164674634794
YDR253C	0	0	0.0291777188328912
YPR129W	0	0	0.0291390728476821
YDL046W	0	0	0.0291005291005291
YHR107C	0	0	0.0290620871862616
YPR110C	0	0	0.029023746701847
YHR170W	0	0	0.0289855072463768
YOR165W	0	0	0.0289473684210526
YAL009W	0	0	0.0289093298291721
YFL028C	0	0	0.0288713910761155
YOR245C	0	0	0.0288335517693316
YHR003C	0	1	0.0288335517693316
YLR204W	0	0	0.0287958115183246
YMR229C	0	0	0.0287581699346405
YAL032C	0	0	0.0287206266318538
YAL063C	0	0	0.0286831812255541
YLR222C	0	0	0.0286458333333333
YOR109W	0	0	0.0286085825747724
YEL037C	0	0	0.0285714285714286
YLR357W	0	0	0.0285343709468223
YLR451W	0	0	0.0284974093264249
YCR061W	0	0	0.0284605433376455
YKL140W	0	0	0.0284237726098191
YDR182W	0	0	0.0283870967741936
YPR183W	0	0	0.0283505154639175
YOL145C	0	0	0.0283140283140283
YBL068W	0	0	0.0282776349614396
YJR119C	0	0	0.0282413350449294
YOR023C	0	0	0.0282051282051282
YIL143C	0	0	0.028169014084507
YOR150W	0	0	0.0281329923273657
YNL308C	0	0	0.0280970625798212
YKL062W	0	0	0.0280612244897959
YNL271C	0	0	0.0280254777070064
YJL129C	0	0	0.0279898218829517
YOR160W	0	0	0.0279542566709022
YLR044C	0	0	0.0279187817258883
YKL114C	0	0	0.0278833967046895
YMR261C	0	0	0.0278481012658228
YAL025C	0	0	0.0278128950695322
YAL036C	0	0	0.0277777777777778
YFR013W	0	0	0.0277427490542245
YLR103C	0	0	0.0277078085642317
YIL137C	0	1	0.0277078085642317
YDR527W	0	0	0.0276729559748428
YGL206C	0	0	0.0276381909547739
YDR074W	0	0	0.027603513174404
YKR026C	0	0	0.0275689223057644
YGR255C	0	0	0.0275344180225282
YJR086W	0	0	0.0275
YBL091C	0	0	0.0274656679151061
YHR043C	0	0	0.027431421446384
YLR195C	0	0	0.0273972602739726
YPR008W	0	0	0.027363184079602
YMR044W	0	0	0.0273291925465838
YHR208W	0	0	0.0272952853598015
YDR482C	0	1	0.0272952853598015
YOR171C	0	0	0.0272614622057001
YDR301W	0	0	0.0272277227722772
YDL045C	0	0	0.0271940667490729
YGL167C	0	0	0.0271604938271605
YJL109C	0	0	0.0271270036991369
YBL085W	0	0	0.0270935960591133
YLR028C	0	0	0.027060270602706
YNL241C	0	0	0.027027027027027
YLR363C	0	0	0.0269938650306748
YMR237W	0	0	0.0269607843137255
YPL089C	0	0	0.0269277845777234
YHR201C	0	0	0.0268948655256724
YJL107C	0	1	0.0268948655256724
YGR056W	0	0	0.0268620268620269
YGR119C	0	0	0.0268292682926829
YGL240W	0	0	0.0267965895249695
YPL049C	0	0	0.0267639902676399
YGL086W	0	0	0.0267314702308627
YDR416W	0	0	0.0266990291262136
YIL122W	0	0	0.0266666666666667
YDR516C	0	0	0.026634382566586
YJL198W	0	0	0.026602176541717
YJR043C	0	0	0.0265700483091787
YKL064W	0	0	0.0265379975874548
YAL020C	0	0	0.0265060240963855
YOR224C	0	0	0.02647412755716
YML099C	0	0	0.0264423076923077
YIR003W	0	1	0.0264423076923077
YDL125C	0	0	0.0264105642256903
YHR098C	0	0	0.026378896882494
YLR309C	0	0	0.0263473053892216
YAL042W	0	0	0.0263157894736842
YBR031W	0	0	0.026284348864994
YDR194C	0	0	0.0262529832935561
YOR220W	0	1	0.0262529832935561
YDR331W	0	0	0.0262216924910608
YDL139C	0	1	0.0262216924910608
YDL205C	0	0	0.0261904761904762
YDR228C	0	0	0.0261593341260404
YGR007W	0	0	0.0261282660332542
YMR263W	0	0	0.0260972716488731
YML049C	0	0	0.0260663507109005
YMR281W	0	0	0.0260355029585799
YAL008W	0	1	0.0260355029585799
YML035C	0	0	0.0260047281323877
YGR044C	0	0	0.025974025974026
YER110C	0	0	0.0259433962264151
YDR025W	0	0	0.0259128386336867
YOR254C	0	0	0.0258823529411765
YPL169C	0	0	0.0258519388954172
YOR241W	0	0	0.0258215962441315
YDR505C	0	1	0.0258215962441315
YLL010C	0	0	0.0257913247362251
YDR339C	0	0	0.0257611241217799
YKL116C	0	0	0.0257309941520468
YOR303W	0	0	0.0257009345794393
YOR363C	0	0	0.0256709451575263
YOR297C	0	0	0.0256410256410256
YLR286C	0	0	0.0256111757857974
YDR333C	0	1	0.0256111757857974
YLR305C	0	0	0.0255813953488372
YMR280C	0	0	0.0255516840882695
YCL063W	0	0	0.0255220417633411
YAL014C	0	0	0.0254924681344148
YBL024W	0	0	0.025462962962963
YKR095W	0	0	0.0254335260115607
YLR422W	0	1	0.0254335260115607
YIL048W	0	0	0.0254041570438799
YHR047C	0	0	0.0253748558246828
YAL051W	0	0	0.0253456221198157
YML057W	0	0	0.0253164556962025
YHL032C	0	0	0.0252873563218391
YJL014W	0	0	0.0252583237657865
YDR141C	0	0	0.0252293577981651
YJR059W	0	0	0.0252004581901489
YNL199C	0	0	0.0251716247139588
YAL030W	0	0	0.0251428571428571
YAL028W	0	0	0.0251141552511416
YNR023W	0	0	0.0250855188141391
YPR185W	0	0	0.0250569476082005
YLR190W	0	0	0.025028441410694
YMR067C	0	0	0.025
YLR158C	0	0	0.0249716231555051
YIL097W	0	0	0.0249433106575964
YOR138C	0	0	0.0249150622876557
YNL238W	0	0	0.0248868778280543
YLR189C	0	0	0.0248587570621469
YDR266C	0	1	0.0248587570621469
YDR330W	0	0	0.0248306997742664
YCR066W	0	0	0.0248027057497181
YGL197W	0	0	0.0247747747747748
YBR015C	0	0	0.0247469066366704
YKR054C	0	0	0.0247191011235955
YBL036C	0	0	0.0246913580246914
YMR179W	0	0	0.0246636771300448
YHR073W	0	0	0.0246360582306831
YDR436W	0	0	0.0246085011185682
YMR315W	0	1	0.0246085011185682
YDL144C	0	1	0.0246085011185682
YGL056C	0	1	0.0246085011185682
YML118W	0	1	0.0246085011185682
YLR160C	0	0	0.0245810055865922
YPL004C	0	0	0.0245535714285714
YEL009C	0	0	0.0245261984392419
YHR065C	0	0	0.0244988864142539
YGR082W	0	0	0.0244716351501669
YLL001W	0	0	0.0244444444444444
YIR038C	0	0	0.0244173140954495
YJL111W	0	0	0.024390243902439
YPL219W	0	0	0.0243632336655592
YER017C	0	0	0.0243362831858407
YAL053W	0	0	0.0243093922651934
YDR171W	0	0	0.0242825607064018
YBR049C	0	0	0.0242557883131202
YBL005W	0	0	0.0242290748898678
YER054C	0	0	0.0242024202420242
YML074C	0	0	0.0241758241758242
YAL034W-A	0	0	0.0241492864983535
YLR310C	0	0	0.0241228070175439
YDL135C	0	0	0.0240963855421687
YLR410W	0	0	0.0240700218818381
YGL211W	0	0	0.0240437158469945
YBR126C	0	0	0.0240174672489083
YDL216C	0	0	0.0239912758996728
YNL123W	0	0	0.0239651416122004
YJL183W	0	0	0.0239390642002176
YFR044C	0	0	0.0239130434782609
YCL051W	0	0	0.0238870792616721
YML088W	0	0	0.0238611713665944
YOR028C	0	0	0.0238353196099675
YLR035C	0	0	0.0238095238095238
YPR006C	0	0	0.0237837837837838
YLR340W	0	0	0.0237580993520518
YAR031W	0	0	0.0237324703344121
YFL014W	0	0	0.0237068965517241
YAL027W	0	1	0.0237068965517241
YMR302C	0	0	0.0236813778256189
YLL029W	0	1	0.0236813778256189
YKL216W	0	0	0.0236559139784946
YDR466W	0	0	0.0236305048335124
YBR001C	0	0	0.0236051502145923
YLR266C	0	0	0.0235798499464094
YPL228W	0	0	0.0235546038543897
YGL201C	0	0	0.0235294117647059
YAL039C	0	0	0.0235042735042735
YPR019W	0	0	0.0234791889007471
YNL313C	0	0	0.023454157782516
YDR098C	0	0	0.0234291799787007
YDL103C	0	0	0.0234042553191489
YPL023C	0	0	0.0233793836344315
YOR143C	0	0	0.0233545647558386
YJR066W	0	0	0.0233297985153765
YLR144C	0	0	0.0233050847457627
YAR003W	0	0	0.0232804232804233
YBL044W	0	1	0.0232804232804233
YAR019C	0	0	0.0232558139534884
YMR061W	0	0	0.0232312565997888
YDR533C	0	1	0.0232312565997888
YOL049W	0	0	0.0232067510548523
YMR304W	0	0	0.0231822971548999
YDR326C	0	0	0.0231578947368421
YOL025W	0	0	0.0231335436382755
YFL013C	0	0	0.023109243697479
YNL059C	0	0	0.0230849947534103
YGR042W	0	0	0.0230607966457023
YOR091W	0	0	0.0230366492146597
YDR373W	0	0	0.0230125523012552
YGL229C	0	0	0.0229885057471264
YAL047C	0	0	0.022964509394572
YAL018C	0	1	0.022964509394572
YJL110C	0	0	0.0229405630865485
YER136W	0	0	0.0229166666666667
YML006C	0	0	0.0228928199791883
YDL188C	0	0	0.0228690228690229
YMR029C	0	0	0.0228452751817238
YMR189W	0	0	0.0228215767634855
YNR008W	0	0	0.0227979274611399
YMR124W	0	1	0.0227979274611399
YOL098C	0	1	0.0227979274611399
YDL236W	0	0	0.0227743271221532
YPL047W	0	0	0.0227507755946225
YML058W	0	0	0.0227272727272727
YBR050C	0	0	0.022703818369453
YFL021W	0	0	0.022680412371134
YNL042W	0	0	0.0226570545829042
YDR357C	0	1	0.0226570545829042
YBL014C	0	0	0.0226337448559671
YOL055C	0	0	0.0226104830421377
YIL150C	0	0	0.0225872689938398
YGR244C	0	0	0.0225641025641026
YPL055C	0	0	0.0225409836065574
YNL248C	0	0	0.022517911975435
YLR369W	0	0	0.0224948875255624
YPR041W	0	0	0.0224719101123595
YJL145W	0	0	0.0224489795918367
YBR018C	0	0	0.0224260958205912
YFR040W	0	0	0.0224032586558045
YDL231C	0	0	0.0223804679552391
YOL114C	0	1	0.0223804679552391
YGR002C	0	0	0.0223577235772358
YJL083W	0	0	0.0223350253807107
YGL150C	0	0	0.0223123732251521
YKL112W	0	0	0.022289766970618
YEL032W	0	0	0.0222672064777328
YCR017C	0	0	0.0222446916076845
YDR245W	0	0	0.0222222222222222
YPR075C	0	0	0.0221997981836529
YLR025W	0	0	0.0221774193548387
YDR515W	0	0	0.0221550855991944
YJR045C	0	0	0.0221327967806841
YGR086C	0	0	0.0221105527638191
YML127W	0	0	0.0220883534136546
YJR040W	0	0	0.0220661985957874
YCR024C-A	0	0	0.0220440881763527
YPL009C	0	1	0.0220440881763527
YIL125W	0	0	0.022022022022022
YAL061W	0	1	0.022022022022022
YCR016W	0	0	0.022
YER176W	0	0	0.021978021978022
YNR034W	0	0	0.0219560878243513
YPL184C	0	1	0.0219560878243513
YLR268W	0	0	0.0219341974077767
YKL060C	0	0	0.0219123505976096
YDR189W	0	0	0.0218905472636816
YBR009C	0	0	0.0218687872763419
YEL012W	0	0	0.0218470705064548
YAL062W	0	0	0.0218253968253968
YGL238W	0	0	0.0218037661050545
YGR132C	0	0	0.0217821782178218
YKR078W	0	0	0.0217606330365974
YNL099C	0	0	0.0217391304347826
YIL105C	0	0	0.0217176702862784
YER002W	0	0	0.0216962524654832
YLR172C	0	0	0.0216748768472906
YNL107W	0	0	0.0216535433070866
YHR203C	0	0	0.0216322517207473
YJL089W	0	0	0.0216110019646365
YPL117C	0	0	0.0215897939156035
YCR031C	0	0	0.0215686274509804
YML128C	0	0	0.0215475024485798
YBR118W	0	0	0.0215264187866928
YBR041W	0	0	0.021505376344086
YDL149W	0	0	0.021484375
YFL030W	0	0	0.0214634146341463
YER167W	0	0	0.0214424951267057
YAL055W	0	0	0.0214216163583252
YPL256C	0	0	0.0214007782101167
YLR157C	0	0	0.021379980563654
YBL039C	0	0	0.0213592233009709
YLR412W	0	1	0.0213592233009709
YGR055W	0	0	0.0213385063045587
YML017W	0	1	0.0213385063045587
YBL063W	0	0	0.0213178294573643
YHR082C	0	0	0.021297192642788
YEL005C	0	1	0.021297192642788
YGL076C	0	0	0.0212765957446809
YAR033W	0	0	0.021256038647343
YPL194W	0	0	0.0212355212355212
YAL058W	0	0	0.0212150433944069
YAL054C	0	0	0.0211946050096339
YMR027W	0	1	0.0211946050096339
YBR039W	0	0	0.0211742059672762
YDL153C	0	0	0.0211538461538462
YPR081C	0	0	0.021133525456292
YDR296W	0	0	0.0211132437619962
YGL156W	0	0	0.0210930009587728
YAL060W	0	0	0.0210727969348659
YPR120C	0	0	0.0210526315789474
YBL050W	0	0	0.0210325047801147
YLR006C	0	0	0.0210124164278892
YLR392C	0	1	0.0210124164278892
YOL121C	0	0	0.0209923664122137
YBR274W	0	0	0.0209723546234509
YER166W	0	0	0.020952380952381
YDL189W	0	0	0.0209324452901998
YGR250C	0	1	0.0209324452901998
YLR433C	0	0	0.0209125475285171
YBL008W	0	0	0.0208926875593542
YBR060C	0	0	0.0208728652751423
YBR200W	0	0	0.0208530805687204
YAL049C	0	1	0.0208530805687204
YLR389C	0	0	0.0208333333333333
YDR022C	0	0	0.0208136234626301
YMR002W	0	1	0.0208136234626301
YOR048C	0	0	0.0207939508506616
YGR111W	0	0	0.0207743153918791
YMR312W	0	0	0.0207547169811321
YNL273W	0	0	0.0207351555136664
YER095W	0	0	0.0207156308851224
YDR524C	0	0	0.0206961429915334
YGL073W	0	0	0.0206766917293233
YBL079W	0	0	0.0206572769953052
YBL028C	0	0	0.0206378986866792
YBL006C	0	0	0.0206185567010309
YMR099C	0	0	0.0205992509363296
YER081W	0	0	0.0205799812909261
YBR288C	0	0	0.0205607476635514
YBL058W	0	0	0.0205415499533147
YJL128C	0	0	0.0205223880597015
YIL030C	0	0	0.0205032618825722
YJL186W	0	0	0.0204841713221601
YCL011C	0	0	0.0204651162790698
YAR008W	0	0	0.0204460966542751
YJL155C	0	0	0.0204271123491179
YOR003W	0	0	0.0204081632653061
YJR009C	0	0	0.020389249304912
YOR141C	0	1	0.020389249304912
YAL037W	0	1	0.020389249304912
YNL075W	0	0	0.0203703703703704
YDR081C	0	0	0.0203515263644773
YGR231C	0	0	0.0203327171903882
YPR135W	0	0	0.0203139427516159
YDR372C	0	0	0.0202952029520295
YBR165W	0	0	0.0202764976958525
YHR135C	0	0	0.0202578268876611
YKL054C	0	0	0.0202391904323827
YGR128C	0	0	0.0202205882352941
YJR132W	0	0	0.0202020202020202
YBR222C	0	1	0.0202020202020202
YAR018C	0	0	0.0201834862385321
YMR160W	0	1	0.0201834862385321
YER150W	0	1	0.0201834862385321
YAR015W	0	0	0.0201649862511457
YNL127W	0	0	0.0201465201465201
YLR372W	0	0	0.020128087831656
YPL053C	0	0	0.020109689213894
YOR168W	0	0	0.0200913242009132
YKR010C	0	0	0.0200729927007299
YJR126C	0	0	0.0200546946216955
YMR181C	0	1	0.0200546946216955
YML129C	0	0	0.0200364298724954
YER030W	0	0	0.0200181983621474
YDR472W	0	0	0.02
YKL117W	0	0	0.0199818346957312
YBL018C	0	0	0.0199637023593466
YGR013W	0	0	0.0199456029011786
YEL020C	0	1	0.0199456029011786
YBR260C	0	0	0.0199275362318841
YJR008W	0	1	0.0199275362318841
YLR328W	0	0	0.0199095022624434
YBL009W	0	0	0.0198915009041591
YDR424C	0	0	0.019873532068654
YOR008C	0	0	0.01985559566787
YNL305C	0	1	0.01985559566787
YER033C	0	1	0.01985559566787
YOL044W	0	0	0.0198376916140667
YMR140W	0	0	0.0198198198198198
YBL002W	0	0	0.0198019801980198
YDR337W	0	0	0.0197841726618705
YJR010W	0	0	0.0197663971248877
YBL013W	0	0	0.0197486535008977
YGL130W	0	0	0.0197309417040359
YDR257C	0	1	0.0197309417040359
YER132C	0	0	0.0197132616487455
YNL182C	0	0	0.0196956132497762
YDR335W	0	0	0.0196779964221825
YPL214C	0	0	0.0196604110813226
YBL103C	0	0	0.0196428571428571
YCL055W	0	0	0.0196253345227475
YAR035W	0	0	0.0196078431372549
YER071C	0	1	0.0196078431372549
YBR172C	0	0	0.0195903829029386
YNL264C	0	0	0.0195729537366548
YBR029C	0	0	0.0195555555555556
YKL043W	0	0	0.019538188277087
YOR113W	0	0	0.0195208518189885
YAL046C	0	1	0.0195208518189885
YGR010W	0	0	0.0195035460992908
YBL041W	0	0	0.0194862710363153
YLR225C	0	1	0.0194862710363153
YNL177C	0	0	0.0194690265486726
YNL167C	0	0	0.0194518125552608
YER063W	0	0	0.019434628975265
YBR057C	0	0	0.0194174757281553
YBR066C	0	0	0.0194003527336861
YOR040W	0	0	0.0193832599118943
YMR168C	0	0	0.0193661971830986
YBL067C	0	1	0.0193661971830986
YGL210W	0	0	0.019349164467898
YHR190W	0	0	0.0193321616871705
YLL032C	0	1	0.0193321616871705
YPL230W	0	1	0.0193321616871705
YJL146W	0	0	0.019315188762072
YOR272W	0	0	0.0192982456140351
YNL155W	0	1	0.0192982456140351
YGL092W	0	0	0.0192813321647677
YPL183W-A	0	0	0.0192644483362522
YNL183C	0	0	0.0192475940507437
YNR027W	0	0	0.0192307692307692
YMR129W	0	0	0.0192139737991266
YJL203W	0	0	0.0191972076788831
YMR247C	0	0	0.019180470793374
YOR353C	0	0	0.0191637630662021
YLR094C	0	0	0.0191470844212359
YML059C	0	0	0.0191304347826087
YER172C	0	0	0.0191138140747176
YJR003C	0	0	0.0190972222222222
YPR165W	0	0	0.0190806591500434
YPR108W	0	0	0.0190641247833622
YCR060W	0	0	0.019047619047619
YOR004W	0	0	0.0190311418685121
YMR285C	0	0	0.0190146931719965
YNL302C	0	0	0.0189982728842832
YPL109C	0	1	0.0189982728842832
YBL020W	0	0	0.0189818809318378
YBR102C	0	0	0.0189655172413793
YPL069C	0	0	0.0189491817398794
YOL009C	0	0	0.0189328743545611
YLR244C	0	0	0.0189165950128977
YBR055C	0	0	0.0189003436426117
YAR042W	0	0	0.0188841201716738
YLR277C	0	0	0.0188679245283019
YMR268C	0	0	0.0188517566409597
YDR099W	0	0	0.0188356164383562
YLR354C	0	0	0.018819503849444
YBR166C	0	0	0.0188034188034188
YDR508C	0	0	0.0187873612297182
YOL108C	0	0	0.0187713310580205
YBL056W	0	0	0.0187553282182438
YNR029C	0	1	0.0187553282182438
YDL056W	0	0	0.0187393526405451
YOL148C	0	0	0.0187234042553192
YOR236W	0	0	0.0187074829931973
YLR118C	0	1	0.0187074829931973
YDR204W	0	0	0.0186915887850467
YHR019C	0	0	0.0186757215619694
YCR067C	0	0	0.0186598812553011
YBR142W	0	0	0.0186440677966102
YNL173C	0	0	0.0186282811176969
YBR127C	0	0	0.0186125211505922
YJR055W	0	0	0.0185967878275571
YBL101C	0	0	0.0185810810810811
YMR142C	0	0	0.0185654008438819
YBL001C	0	0	0.0185497470489039
YOR217W	0	0	0.0185341196293176
YNL048W	0	0	0.0185185185185185
YJR070C	0	0	0.0185029436501262
YGR194C	0	0	0.0184873949579832
YNR017W	0	0	0.0184718723761545
YPL012W	0	0	0.0184563758389262
YIL135C	0	0	0.0184409052808047
YOL083W	0	1	0.0184409052808047
YOL151W	0	0	0.0184254606365159
YHL039W	0	0	0.0184100418410042
YJL054W	0	0	0.0183946488294314
YDR390C	0	0	0.0183792815371763
YMR278W	0	1	0.0183792815371763
YOL045W	0	0	0.0183639398998331
YIR027C	0	0	0.018348623853211
YML100W	0	0	0.0183333333333333
YOR025W	0	0	0.0183180682764363
YJR002W	0	0	0.0183028286189684
YBL084C	0	0	0.0182876142975894
YCL057W	0	0	0.0182724252491694
YGR135W	0	0	0.0182572614107884
YGL202W	0	0	0.0182421227197347
YPL260W	0	1	0.0182421227197347
YOR172W	0	0	0.0182270091135046
YMR251W-A	0	0	0.0182119205298013
YBL019W	0	0	0.0181968569065343
YAR050W	0	0	0.0181818181818182
YDR005C	0	0	0.0181668042939719
YBL003C	0	0	0.0181518151815182
YHR158C	0	0	0.0181368507831822
YOR232W	0	0	0.0181219110378913
YHR097C	0	1	0.0181219110378913
YDR063W	0	1	0.0181219110378913
YKL195W	0	0	0.0181069958847737
YBR196C	0	0	0.0180921052631579
YFL044C	0	0	0.0180772391125719
YLR276C	0	0	0.0180623973727422
YPR088C	0	0	0.0180475799835931
YBL004W	0	0	0.0180327868852459
YGR187C	0	0	0.018018018018018
YMR038C	0	0	0.0180032733224223
YGL248W	0	0	0.017988552739166
YGL107C	0	1	0.017988552739166
YAR071W	0	0	0.0179738562091503
YOR162C	0	0	0.0179591836734694
YDR195W	0	0	0.0179445350734095
YNL073W	0	0	0.0179299103504482
YBL032W	0	0	0.0179153094462541
YER020W	0	0	0.0179007323026851
YER099C	0	0	0.0178861788617886
YBL015W	0	0	0.0178716490658002
YJR106W	0	0	0.0178571428571429
YOR298C-A	0	0	0.0178426601784266
YGR253C	0	0	0.0178282009724473
YGR145W	0	0	0.0178137651821862
YPL254W	0	0	0.0177993527508091
YAR027W	0	1	0.0177993527508091
YPL123C	0	0	0.0177849636216653
YML031W	0	0	0.0177705977382876
YNL001W	0	0	0.0177562550443906
YBR133C	0	0	0.017741935483871
YJR049C	0	0	0.0177276390008058
YDR062W	0	0	0.0177133655394525
YJL148W	0	0	0.0176991150442478
YJL008C	0	0	0.0176848874598071
YIR023W	0	0	0.0176706827309237
YER163C	0	1	0.0176706827309237
YGL241W	0	0	0.0176565008025682
YER123W	0	0	0.0176423416198877
YCR054C	0	1	0.0176423416198877
YGR214W	0	0	0.0176282051282051
YNL239W	0	0	0.0176140912730184
YKL074C	0	0	0.0176
YDL066W	0	0	0.017585931254996
YNL258C	0	0	0.0175718849840256
YMR106C	0	0	0.0175578611332801
YBL104C	0	1	0.0175578611332801
YAL064W	0	1	0.0175578611332801
YDL147W	0	0	0.0175438596491228
YNL314W	0	0	0.0175298804780877
YOR017W	0	0	0.017515923566879
YLR347C	0	0	0.0175019888623707
YIL156W	0	0	0.0174880763116057
YGR240C	0	0	0.0174741858617951
YKL179C	0	0	0.0174603174603175
YAL067C	0	0	0.0174464710547185
YPR164W	0	0	0.01743264659271
YAR028W	0	1	0.01743264659271
YDR150W	0	0	0.0174188440221694
YGR186W	0	0	0.0174050632911392
YPR101W	0	0	0.0173913043478261
YOL087C	0	1	0.0173913043478261
YGR004W	0	0	0.0173775671406003
YPR178W	0	0	0.0173638516179953
YBL074C	0	0	0.0173501577287066
YKL201C	0	0	0.0173364854215918
YLR009W	0	0	0.0173228346456693
YBR058C	0	0	0.017309205350118
YER007C-A	0	0	0.0172955974842767
YGR001C	0	1	0.0172955974842767
YEL003W	0	0	0.0172820109976434
YGL203C	0	0	0.0172684458398744
YGL171W	0	0	0.0172549019607843
YHL029C	0	0	0.0172413793103448
YKR087C	0	0	0.0172284644194757
YJL060W	0	0	0.0172284644194757
YOR179C	0	0	0.0172284644194757
YNL161W	0	0	0.0172284644194757
YPR097W	0	1	0.0172284644194757
YBR002C	0	0	0.0172284644194757
YKL038W	0	0	0.0172284644194757
YBL106C	0	0	0.0172284644194757
YGL155W	0	0	0.0172284644194757
YNL267W	0	0	0.0172284644194757
YBL042C	0	0	0.0172284644194757
YMR212C	0	0	0.0172284644194757
YAR020C	0	1	0.0172284644194757
YOR016C	0	0	0.0172284644194757
YBL021C	0	0	0.0172284644194757
YFL049W	0	0	0.0172284644194757
YGL110C	0	1	0.0172284644194757
YOR347C	0	0	0.0172284644194757
YKR089C	0	0	0.0172284644194757
YBL033C	0	0	0.0172284644194757
YNL084C	0	0	0.0172284644194757
YOR270C	0	0	0.0172284644194757
YDR239C	0	1	0.0172284644194757
YCR065W	0	0	0.0172284644194757
YPL274W	0	0	0.0172284644194757
YHR049W	0	1	0.0172284644194757
YGR048W	0	0	0.0172284644194757
YGR198W	0	0	0.0172284644194757
YPL131W	0	0	0.0172284644194757
YMR188C	0	0	0.0172284644194757
YBL040C	0	0	0.0172284644194757
YCL028W	0	1	0.0172284644194757
YHR099W	0	0	0.0172284644194757
YDL078C	0	0	0.0172284644194757
YKL075C	0	0	0.0172284644194757
YIL155C	0	0	0.0172284644194757
YOL076W	0	0	0.0172284644194757
YOR315W	0	0	0.0172284644194757
YML126C	0	0	0.0172284644194757
YIR001C	0	0	0.0172284644194757
YNR047W	0	0	0.0172284644194757
YOL061W	0	0	0.0172284644194757
YAR023C	0	1	0.0172284644194757
YOR089C	0	0	0.0172284644194757
YBR229C	0	0	0.0172284644194757
YBL093C	0	0	0.0172284644194757
YER105C	0	0	0.0172284644194757
YJR110W	0	0	0.0172284644194757
YBL066C	0	1	0.0172284644194757
YKR034W	0	0	0.0172284644194757
YNL297C	0	0	0.0172284644194757
YLR067C	0	0	0.0172284644194757
YMR074C	0	1	0.0172284644194757
YLR239C	0	0	0.0172284644194757
YBR286W	0	0	0.0172284644194757
YER175C	0	1	0.0172284644194757
YDL022W	0	0	0.0172284644194757
YDR429C	0	0	0.0172284644194757
YJL201W	0	0	0.0172284644194757
YAR029W	0	1	0.0172284644194757
YNL149C	0	0	0.0172284644194757
YNR009W	0	0	0.0172284644194757
YJR025C	0	0	0.0172284644194757
YGR155W	0	0	0.0172284644194757
YBR095C	0	0	0.0172284644194757
YKL017C	0	0	0.0172284644194757
YGR023W	0	0	0.0172284644194757
YPR070W	0	0	0.0172284644194757
YDL065C	0	0	0.0172284644194757
YDR332W	0	1	0.0172284644194757
YJL140W	1	0	0.0172284644194757
YBR016W	0	0	0.0172155688622754
YNR033W	0	0	0.0172026925953628
YGL172W	0	0	0.0171898355754858
YDR364C	0	0	0.017176997759522
YGL025C	0	0	0.0171641791044776
YKL010C	0	0	0.017151379567487
YJR076C	0	0	0.0171385991058122
YBL025W	0	0	0.0171258376768429
YAR068W	0	1	0.0171258376768429
YHR112C	0	0	0.0171130952380952
YOL095C	0	0	0.0171003717472119
YJR137C	0	0	0.0170876671619614
YMR043W	0	0	0.0170749814402376
YDR003W	0	0	0.0170623145400593
YHL003C	0	0	0.0170496664195701
YGR147C	0	0	0.017037037037037
YBR091C	0	0	0.0170244263508512
YDR303C	0	0	0.0170118343195266
YER107C	0	0	0.0169992609016999
YGR167W	0	0	0.01698670605613
YKL204W	0	0	0.0169741697416974
YBR253W	0	0	0.0169616519174041
YKL208W	0	0	0.0169491525423729
YOR374W	0	0	0.0169366715758468
YOR324C	0	0	0.0169242089771891
YNL307C	0	0	0.0169117647058824
YFR011C	0	1	0.0169117647058824
YJL104W	0	0	0.0168993387215283
YDL106C	0	0	0.0168869309838473
YJR083C	0	0	0.0168745414526779
YIL043C	0	0	0.0168621700879765
YNL036W	0	0	0.0168498168498168
YBL030C	0	0	0.0168374816983895
YPL140C	0	0	0.0168251645940015
YML046W	0	0	0.016812865497076
YKL146W	0	0	0.0168005843681519
YFL031W	0	0	0.0167883211678832
YFR002W	0	0	0.0167760758570387
YOR261C	0	0	0.0167638483965015
YBL010C	0	1	0.0167638483965015
YKR001C	0	0	0.0167516387472688
YBL081W	0	1	0.0167516387472688
YDR221W	0	0	0.0167394468704512
YJL117W	0	0	0.0167272727272727
YBR155W	0	0	0.0167151162790698
YBR199W	0	0	0.0167029774872912
YPL145C	0	0	0.0166908563134978
YFR047C	0	0	0.0166787527193619
YBL046W	0	0	0.0166666666666667
YJR050W	0	0	0.0166545981173063
YNL068C	0	0	0.0166425470332851
YAR064W	0	1	0.0166425470332851
YMR132C	0	1	0.0166425470332851
YGL101W	0	1	0.0166425470332851
YJL154C	0	0	0.0166305133767173
YMR023C	0	0	0.0166184971098266
YBR182C	0	0	0.0166064981949458
YGL227W	0	0	0.0165945165945166
YJL029C	0	0	0.0165825522710887
YBL090W	0	0	0.0165706051873199
YNL037C	0	0	0.0165586753059755
YJL197W	0	1	0.0165586753059755
YLR231C	0	0	0.0165467625899281
YLR248W	0	0	0.0165348670021567
YNL129W	0	0	0.0165229885057471
YGL139W	0	0	0.0165111270638909
YKL124W	0	0	0.0164992826398852
YKL067W	0	0	0.0164874551971326
YDR043C	0	0	0.0164756446991404
YPR069C	0	0	0.0164638511095204
YCR052W	0	0	0.0164520743919886
YMR165C	0	0	0.0164403145103645
YOR278W	0	0	0.0164285714285714
YLR351C	0	1	0.0164285714285714
YKL053C-A	0	0	0.0164168451106353
YLR097C	0	0	0.0164051355206847
YNL133C	0	0	0.0163934426229508
YOR198C	0	0	0.0163817663817664
YLL008W	0	0	0.0163701067615658
YGL040C	0	0	0.0163584637268848
YBR280C	0	0	0.0163468372423596
YPL112C	0	0	0.0163352272727273
YER168C	0	0	0.0163236337828247
YBR112C	0	0	0.0163120567375887
YLR425W	0	0	0.0163004961020553
YLR403W	0	0	0.0162889518413598
YGL091C	0	0	0.016277423920736
YOR117W	0	0	0.0162659123055163
YFR004W	0	0	0.0162544169611307
YNL216W	0	0	0.0162429378531073
YLR427W	0	0	0.0162314749470713
YBR150C	0	1	0.0162314749470713
YDL030W	0	0	0.0162200282087447
YOL060C	0	0	0.0162085976039464
YGL221C	0	1	0.0162085976039464
YIL113W	0	0	0.0161971830985915
YNL317W	0	0	0.0161857846586911
YDR268W	0	0	0.0161744022503516
YBR137W	0	1	0.0161744022503516
YLR397C	0	0	0.0161630358397751
YIR011C	0	0	0.0161516853932584
YML062C	0	0	0.016140350877193
YKR014C	0	0	0.0161290322580645
YMR275C	0	0	0.0161177295024527
YDL002C	0	0	0.0161064425770308
YOR118W	0	1	0.0161064425770308
YLR018C	0	0	0.0160951714485654
YDR164C	0	0	0.0160839160839161
YDL111C	0	0	0.0160726764500349
YMR294W	0	0	0.0160614525139665
YOR178C	0	0	0.0160502442428472
YMR207C	0	0	0.0160390516039052
YKL211C	0	0	0.0160278745644599
YLR039C	0	0	0.016016713091922
YLR109W	0	0	0.0160055671537926
YER036C	0	0	0.0159944367176634
YCR027C	0	0	0.0159833217512161
YOR250C	0	0	0.0159722222222222
YDR229W	0	0	0.0159611380985427
YGL015C	0	1	0.0159611380985427
YDL112W	0	0	0.0159500693481276
YGR024C	0	0	0.0159390159390159
YDR176W	0	0	0.0159279778393352
YLR254C	0	0	0.015916955017301
YDL238C	0	0	0.0159059474412171
YLR419W	0	1	0.0159059474412171
YER155C	0	0	0.0158949550794748
YGL140C	0	1	0.0158949550794748
YDL132W	0	0	0.0158839779005525
YOR058C	0	0	0.0158730158730159
YIL109C	0	0	0.0158620689655172
YOR259C	0	0	0.0158511371467953
YPL144W	0	0	0.0158402203856749
YMR016C	0	0	0.0158293186510668
YJR064W	0	0	0.015818431911967
YBR211C	0	0	0.015807560137457
YDR169C	0	1	0.015807560137457
YLR350W	0	0	0.0157967032967033
YFR028C	0	0	0.0157858613589568
YBR132C	0	0	0.0157750342935528
YDR478W	0	0	0.0157642220699109
YLR278C	0	1	0.0157642220699109
YER134C	0	1	0.0157642220699109
YLR033W	0	0	0.0157534246575342
YOR185C	0	0	0.0157426420260096
YJR131W	0	0	0.0157318741450068
YNL116W	0	0	0.0157211209842789
YPR186C	0	0	0.0157103825136612
YGR217W	0	0	0.0156996587030717
YMR197C	0	0	0.0156889495225102
YJL094C	0	0	0.0156782549420586
YDR460W	0	0	0.0156675749318801
YFR050C	0	0	0.0156569094622192
YCL045C	0	1	0.0156569094622192
YER075C	0	0	0.0156462585034014
YFR009W	0	0	0.0156356220258328
YCL052C	0	0	0.015625
YKR057W	0	0	0.0156143923964698
YNR006W	0	0	0.0156037991858887
YBL054W	0	0	0.0155932203389831
YKR067W	0	0	0.0155826558265583
YKL126W	0	0	0.015572105619499
YHL023C	0	1	0.015572105619499
YDL141W	0	0	0.0155615696887686
YDL126C	0	0	0.0155510480054091
YLR115W	0	0	0.0155405405405405
YOR362C	0	0	0.0155300472653612
YDR226W	0	0	0.0155195681511471
YBL080C	0	0	0.0155091031692515
YBR263W	0	0	0.0154986522911051
YBL076C	0	0	0.0154882154882155
YPR060C	0	0	0.0154777927321669
YER098W	0	0	0.01546738399462
YDR359C	0	0	0.0154569892473118
YLR143W	0	1	0.0154569892473118
YGR241C	0	0	0.0154466084620551
YOR129C	0	0	0.0154362416107383
YGR208W	0	0	0.0154258886653253
YOR346W	0	0	0.0154155495978552
YBL099W	0	0	0.0154052243804421
YGL174W	0	0	0.0153949129852744
YOR156C	0	0	0.0153846153846154
YHR086W	0	0	0.0153743315508021
YDL027C	0	1	0.0153743315508021
YBR153W	0	0	0.0153640614562458
YHL004W	0	0	0.0153538050734312
YNL329C	0	0	0.0153435623749166
YBL043W	0	0	0.0153333333333333
YPL075W	0	0	0.0153231179213857
YNL027W	0	0	0.0153129161118509
YDR471W	0	0	0.0153027278775782
YKL015W	0	0	0.0152925531914894
YBR005W	0	0	0.0152823920265781
YBL082C	0	0	0.0152722443559097
YPL139C	0	0	0.0152621101526211
YML112W	0	0	0.0152519893899204
YGR124W	0	0	0.0152418820410868
YMR009W	0	0	0.0152317880794702
YOR115C	0	0	0.0152217074784911
YHR144C	0	0	0.0152116402116402
YOR142W	0	0	0.0152015862524785
YJR140C	0	0	0.0151915455746367
YBL038W	0	0	0.0151815181518152
YKL110C	0	0	0.0151715039577836
YPL083C	0	0	0.015161502966381
YBL055C	0	0	0.0151515151515152
YDR289C	0	0	0.0151415404871626
YBL031W	0	1	0.0151415404871626
YDR354W	0	0	0.0151315789473684
YMR313C	0	0	0.0151228733459357
YPL128C	0	0	0.0151228733459357
YOR042W	0	1	0.0151228733459357
YBR130C	0	0	0.0151228733459357
YLR105C	0	0	0.0151228733459357
YCR008W	0	0	0.0151228733459357
YOL088C	0	0	0.0151228733459357
YLR321C	0	0	0.0151228733459357
YMR156C	0	0	0.0151228733459357
YKL092C	0	0	0.0151228733459357
YLR387C	0	1	0.0151228733459357
YOR205C	0	1	0.0151228733459357
YDR325W	0	0	0.0151228733459357
YDR358W	0	0	0.0151228733459357
YBL060W	0	1	0.0151228733459357
YPR103W	0	0	0.0151228733459357
YPL070W	0	0	0.0151228733459357
YNL316C	0	0	0.0151228733459357
YLR017W	0	0	0.0151228733459357
YGL128C	0	1	0.0151228733459357
YGL232W	0	0	0.0151228733459357
YDR517W	0	0	0.0151228733459357
YGR277C	0	0	0.0151228733459357
YJL055W	0	1	0.0151228733459357
YMR033W	0	0	0.0151228733459357
YGL215W	0	0	0.0151228733459357
YOR256C	0	0	0.0151228733459357
YBL097W	0	0	0.0151228733459357
YGL004C	0	0	0.0151228733459357
YLR146C	0	0	0.0151228733459357
YJL178C	0	0	0.0151228733459357
YBR023C	0	0	0.0151228733459357
YML097C	0	0	0.0151228733459357
YMR273C	0	0	0.0151228733459357
YIL056W	0	0	0.0151228733459357
YHR068W	0	0	0.0151228733459357
YGL252C	0	0	0.0151228733459357
YNR007C	0	0	0.0151228733459357
YMR066W	0	1	0.0151228733459357
YLR145W	0	0	0.0151228733459357
YFR048W	0	0	0.0151228733459357
YDL130W	0	0	0.0151228733459357
YJR103W	0	0	0.0151228733459357
YMR211W	0	0	0.0151228733459357
YOR307C	0	0	0.0151228733459357
YGL143C	0	0	0.0151228733459357
YJL100W	0	0	0.0151228733459357
YDL005C	0	0	0.0151228733459357
YHR187W	0	0	0.0151228733459357
YER143W	0	0	0.0151228733459357
YHR167W	0	0	0.0151228733459357
YKL012W	0	0	0.0151228733459357
YBR215W	0	0	0.0151228733459357
YJR125C	0	0	0.0151228733459357
YNL230C	0	0	0.0151228733459357
YDL219W	0	0	0.0151228733459357
YPR169W	0	0	0.0151228733459357
YLR420W	0	0	0.0151228733459357
YDR350C	0	0	0.0151228733459357
YJR063W	0	0	0.0151228733459357
YJL081C	0	0	0.0151228733459357
YBR043C	0	0	0.0151228733459357
YDR528W	0	0	0.0151228733459357
YLR228C	0	0	0.0151228733459357
YGR127W	0	1	0.0151228733459357
YPR134W	0	0	0.0151228733459357
YNR048W	0	0	0.0151228733459357
YBL069W	0	0	0.0151228733459357
YNL186W	0	0	0.0151228733459357
YBR068C	0	0	0.0151228733459357
YNL181W	0	1	0.0151228733459357
YKL157W	0	0	0.0151228733459357
YDR177W	0	0	0.0151228733459357
YJL187C	0	0	0.0151228733459357
YNL229C	0	0	0.0151228733459357
YLR289W	0	1	0.0151228733459357
YER049W	1	0	0.0151228733459357
YJL076W	0	0	0.0151133501259446
YHR161C	0	0	0.0151038388923851
YBR276C	0	0	0.0150943396226415
YCR033W	0	0	0.0150848522941546
YLR223C	0	0	0.0150753768844221
YGL105W	0	0	0.0150659133709981
YGR204W	0	0	0.0150564617314931
YBL029W	0	1	0.0150564617314931
YKL035W	0	0	0.0150470219435737
YBL102W	0	0	0.0150375939849624
YDR314C	0	0	0.0150281778334377
YER021W	0	0	0.0150187734668335
YER161C	0	0	0.0150093808630394
YBL027W	0	0	0.015
YBR087W	0	0	0.0149906308557152
YLR342W	0	0	0.0149812734082397
YBR212W	0	0	0.0149719276356831
YLR375W	0	1	0.0149719276356831
YGL044C	0	0	0.0149625935162095
YCL034W	0	0	0.0149532710280374
YGR122W	0	0	0.0149439601494396
YMR104C	0	0	0.014934660858743
YJR090C	0	0	0.0149253731343284
YNR014W	0	1	0.0149253731343284
YBL098W	0	0	0.0149160969546302
YDR329C	0	0	0.0149068322981366
YML013W	0	0	0.0148975791433892
YDR299W	0	0	0.0148883374689826
YGL121C	0	0	0.0148791072535648
YLR285W	0	0	0.0148698884758364
YOL052C	0	0	0.0148606811145511
YMR226C	0	0	0.0148514851485149
YMR135C	0	0	0.0148423005565863
YER129W	0	0	0.0148331273176761
YGR083C	0	0	0.0148239654107474
YOR253W	0	0	0.0148148148148148
YOR249C	0	0	0.0148056755089451
YLR060W	0	0	0.0147965474722565
YBL064C	0	0	0.0147874306839187
YPL116W	0	0	0.0147783251231527
YBR216C	0	0	0.0147692307692308
YPL263C	0	1	0.0147692307692308
YBL075C	0	0	0.014760147601476
YHR037W	0	0	0.0147510755992624
YKR028W	0	0	0.0147420147420147
YLR371W	0	0	0.0147329650092081
YNR051C	0	0	0.0147239263803681
YGL011C	0	0	0.0147148988350705
YHR066W	0	0	0.0147058823529412
YBL059W	0	1	0.0147058823529412
YKL150W	0	0	0.0146968769136558
YBL078C	0	0	0.01468788249694
YER048C	0	1	0.01468788249694
YOR301W	0	0	0.0146788990825688
YIL064W	0	0	0.0146699266503667
YOL052C-A	0	0	0.0146609651802077
YGR077C	0	0	0.0146520146520147
YEL047C	0	0	0.0146430750457596
YJL066C	0	1	0.0146430750457596
YMR314W	0	0	0.0146341463414634
YOR336W	0	0	0.0146252285191956
YHR183W	0	0	0.0146163215590743
YNL257C	0	0	0.014607425441266
YLR106C	0	0	0.0145985401459854
YOR260W	0	0	0.0145896656534954
YLR016C	0	0	0.0145808019441069
YGR211W	0	0	0.0145719489981785
YBR065C	0	0	0.0145631067961165
YGL181W	0	0	0.0145542753183748
YGR129W	0	0	0.0145454545454545
YBR011C	0	0	0.0145366444579043
YLR441C	0	0	0.0145278450363196
YDL226C	0	0	0.014519056261343
YDR236C	0	0	0.0145102781136638
YKL052C	0	0	0.0145015105740181
YIL051C	0	0	0.0144927536231884
YIL101C	0	0	0.0144840072420036
YPR074C	0	0	0.014475271411339
YPL206C	0	0	0.0144665461121157
YOR087W	0	0	0.0144578313253012
YDR346C	0	0	0.0144491270319085
YDR240C	0	0	0.0144404332129964
YMR258C	0	1	0.0144404332129964
YOL100W	0	0	0.0144317498496693
YNR015W	0	0	0.0144230769230769
YPL065W	0	0	0.0144144144144144
YIR009W	0	0	0.014405762304922
YCL026C-A	0	0	0.0143971205758848
YHR008C	0	0	0.0143884892086331
YBR042C	0	0	0.0143798681845416
YLR215C	0	0	0.0143712574850299
YLR283W	0	1	0.0143712574850299
YKL027W	0	1	0.0143712574850299
YOR357C	0	0	0.0143626570915619
YPR148C	0	1	0.0143626570915619
YIL087C	0	1	0.0143626570915619
YPR091C	0	1	0.0143626570915619
YDR051C	0	1	0.0143626570915619
YMR260C	0	0	0.0143540669856459
YDR216W	0	0	0.0143454871488344
YGL022W	0	0	0.014336917562724
YLR126C	0	0	0.0143283582089552
YER028C	0	0	0.0143198090692124
YGR270W	0	0	0.0143112701252236
YBR004C	0	0	0.0143027413587604
YMR113W	0	0	0.0142942227516379
YGR143W	0	0	0.0142857142857143
YGR170W	0	0	0.0142772159428911
YDL222C	0	0	0.014268727705113
YJL144W	0	0	0.0142602495543672
YBR008C	0	0	0.0142517814726841
YPL239W	0	0	0.0142433234421365
YBL057C	0	0	0.0142348754448399
YNL035C	0	1	0.0142348754448399
YOL089C	0	0	0.014226437462952
YGR030C	0	0	0.014218009478673
YMR024W	0	0	0.0142095914742451
YOL063C	0	0	0.0142011834319527
YKL094W	0	1	0.0142011834319527
YBR158W	0	0	0.0141927853341218
YJR127C	0	0	0.0141843971631206
YBR073W	0	0	0.0141760189013585
YLR066W	0	0	0.0141676505312869
YBR163W	0	1	0.0141676505312869
YIL110W	0	0	0.0141592920353982
YGL010W	0	1	0.0141592920353982
YBR035C	0	0	0.0141509433962264
YBR044C	0	0	0.0141426045963465
YER101C	0	1	0.0141426045963465
YBR284W	0	0	0.0141342756183746
YBR223C	0	0	0.0141259564449676
YGL161C	0	0	0.0141176470588235
YPR082C	0	0	0.0141093474426808
YJR042W	0	0	0.0141010575793184
YOR286W	0	1	0.0141010575793184
YOR372C	0	0	0.0140927774515561
YMR031C	0	1	0.0140927774515561
YHL033C	0	0	0.0140845070422535
YOR191W	0	0	0.0140762463343109
YLR324W	0	0	0.0140679953106682
YNL100W	0	1	0.0140679953106682
YHR053C	0	0	0.0140597539543058
YDR122W	0	0	0.0140515222482436
YBL089W	0	0	0.0140433001755413
YDL019C	0	0	0.0140350877192982
YOL102C	0	0	0.0140268848626534
YKR029C	0	0	0.014018691588785
YER034W	0	1	0.014018691588785
YGR263C	0	1	0.014018691588785
YPR180W	0	0	0.0140105078809107
YPL195W	0	0	0.014002333722287
YHR102W	0	0	0.0139941690962099
YLR019W	0	0	0.013986013986014
YHR192W	0	1	0.013986013986014
YFR033C	0	0	0.0139778683750728
YNL115C	0	1	0.0139778683750728
YGR144W	0	0	0.0139697322467986
YKL101W	0	0	0.0139616055846422
YKL197C	0	0	0.013953488372093
YPL019C	0	0	0.0139453805926787
YOL029C	0	1	0.0139453805926787
YBR010W	0	0	0.0139372822299652
YBR129C	0	0	0.0139291932675566
YMR183C	0	0	0.0139211136890951
YFL047W	0	0	0.0139130434782609
YIL002C	0	0	0.0139049826187717
YIL138C	0	0	0.0138969310943833
YNL141W	0	0	0.0138888888888889
YER100W	0	0	0.0138808559861191
YDL117W	0	0	0.0138728323699422
YGL216W	0	0	0.0138648180242634
YJL157C	0	0	0.0138568129330254
YPR145W	0	0	0.0138488170802077
YGL068W	0	0	0.013840830449827
YOR281C	0	0	0.0138328530259366
YCR011C	0	0	0.0138248847926267
YDR270W	0	0	0.0138169257340242
YPL015C	0	0	0.0138089758342923
YOR090C	0	0	0.0138010350776308
YDL053C	0	1	0.0138010350776308
YBR097W	0	0	0.0137931034482759
YDL235C	0	0	0.0137851809304997
YPL115C	0	0	0.0137772675086108
YCR002C	0	0	0.0137693631669535
YBR192W	0	0	0.0137614678899083
YPL229W	0	1	0.0137614678899083
YPL020C	0	0	0.0137535816618911
YDR153C	0	0	0.013745704467354
YDR091C	0	0	0.0137378362907842
YOR233W	0	0	0.0137299771167048
YMR218C	0	0	0.0137221269296741
YNL104C	0	0	0.0137142857142857
YPR107C	0	0	0.0137064534551685
YER013W	0	0	0.0136986301369863
YBR273C	0	0	0.0136908157444381
YGL231C	0	1	0.0136908157444381
YMR244C-A	0	1	0.0136908157444381
YHR079C	0	0	0.0136830102622577
YMR166C	0	0	0.0136752136752137
YNR034W-A	0	1	0.0136752136752137
YMR122W-A	0	1	0.0136752136752137
YKL018C-A	0	1	0.0136752136752137
YOL159C-A	0	1	0.0136752136752137
YLR095C	0	0	0.0136674259681093
YJR052W	0	0	0.0136596471257826
YGL039W	0	0	0.0136518771331058
YCR014C	0	0	0.0136441159749858
YLR153C	0	0	0.0136363636363636
YHR194W	0	0	0.0136286201022147
YOR239W	0	0	0.0136208853575482
YGR061C	0	0	0.0136131593874078
YNL031C	0	0	0.0136054421768707
YGL045W	0	0	0.0135977337110482
YLR138W	0	0	0.0135900339750849
YBR037C	0	0	0.0135823429541596
YIR007W	0	1	0.0135823429541596
YBL049W	0	1	0.0135823429541596
YDR027C	0	0	0.0135746606334842
YPR118W	0	0	0.0135669869983041
YFL036W	0	0	0.0135593220338983
YNL227C	0	0	0.0135516657255788
YHR193C	0	0	0.0135440180586907
YMR072W	0	0	0.0135363790186125
YIL118W	0	0	0.0135287485907554
YPL045W	0	0	0.0135211267605634
YCR004C	0	1	0.0135211267605634
YLR218C	0	1	0.0135211267605634
YLR221C	0	0	0.0135135135135135
YER145C	0	0	0.0135059088351154
YMR075W	0	0	0.0134983127109111
YBR152W	0	0	0.0134907251264755
YPL222W	0	1	0.0134907251264755
YDR073W	0	0	0.0134831460674157
YGR125W	0	1	0.0134831460674157
YNL081C	0	0	0.0134755755193711
YPL096W	0	0	0.0134680134680135
YPL245W	0	1	0.0134680134680135
YMR205C	0	0	0.0134604598990466
YBR110W	0	0	0.0134529147982063
YDR371W	0	1	0.0134529147982063
YDR129C	0	0	0.0134453781512605
YMR052W	0	0	0.013437849944009
YHR119W	0	0	0.0134303301622832
YFL004W	0	0	0.0134228187919463
YPL038W	0	0	0.0134153158188932
YDR530C	0	0	0.0134078212290503
[truncated: 3,790 more rows]
