# Supplementary material for: Computationally Driven, Quantitative Experiments Discover Genes Required for Mitochondrial Biogenesis
Source: PLoS Genet. 2009 Mar 20;5(3):e1000407. doi: 10.1371/journal.pgen.1000407 (PMC2648979; doi:10.1371/journal.pgen.1000407)
Supplement: Dataset S2 — Top 100 novel ensemble predictions for additional yeast biological processes. A zip file containing 387 tab-delimited text files of the ensemble predictions for the indicated Gene Ontology Biological Process Term. (21.70 MB GZ) [file pgen.1000407.s013.gz › GO_0000375.txt]

ORF	AnnotatedToTerm?	Uncharacterized_04152007?	Precision
YPR094W	1	0	1.0
YLR275W	1	0	1.0
YJR050W	1	0	1.0
YDR473C	1	0	1.0
YNL286W	1	0	1.0
YML062C	0	0	0.916666666666667
YLR298C	1	0	0.916666666666667
YPR101W	1	0	0.916666666666667
YDR163W	1	0	0.916666666666667
YJL203W	1	0	0.916666666666667
YPR057W	1	0	0.916666666666667
YJR022W	1	0	0.916666666666667
YGR072W	0	0	0.85
YOR257W	0	0	0.85
YPL213W	1	0	0.85
YGR129W	1	0	0.85
YBR188C	1	0	0.85
YLR147C	1	0	0.85
YKR022C	1	0	0.85
YLR117C	1	0	0.85
YDR181C	0	0	0.833333333333333
YIR005W	1	0	0.833333333333333
YDR088C	1	0	0.833333333333333
YDR416W	1	0	0.833333333333333
YPL138C	0	0	0.807692307692308
YDL098C	1	0	0.807692307692308
YBR258C	0	0	0.777777777777778
YOR279C	0	0	0.770833333333333
YKL041W	0	0	0.770833333333333
YMR077C	0	0	0.770833333333333
YGR075C	1	0	0.770833333333333
YMR240C	1	0	0.770833333333333
YER159C	0	0	0.770833333333333
YFL017W-A	1	0	0.770833333333333
YGL174W	1	0	0.770833333333333
YMR213W	1	0	0.770833333333333
YOR148C	1	0	0.770833333333333
YDL043C	1	0	0.770833333333333
YBR055C	1	0	0.770833333333333
YKL012W	1	0	0.770833333333333
YER029C	1	0	0.770833333333333
YJR082C	0	0	0.770833333333333
YGR278W	1	0	0.770833333333333
YMR268C	1	0	0.770833333333333
YER112W	1	0	0.770833333333333
YBR119W	1	0	0.770833333333333
YNL147W	1	0	0.770833333333333
YIL061C	1	0	0.770833333333333
YLR145W	0	0	0.763636363636364
YOR075W	0	0	0.763636363636364
YKR086W	1	0	0.763636363636364
YGR074W	1	0	0.763636363636364
YDR240C	1	0	0.763636363636364
YBR152W	1	0	0.763636363636364
YKL074C	1	0	0.763636363636364
YBR253W	0	0	0.75
YNL136W	0	0	0.745762711864407
YIR009W	1	0	0.745762711864407
YPL151C	1	0	0.745762711864407
YOR244W	0	0	0.737704918032787
YDR364C	1	0	0.737704918032787
YBR095C	0	0	0.727272727272727
YBR257W	0	0	0.727272727272727
YGR091W	1	0	0.727272727272727
YOR159C	1	0	0.727272727272727
YOR319W	1	0	0.727272727272727
YNL133C	0	0	0.725274725274725
YAL032C	1	0	0.725274725274725
YGL044C	0	0	0.725274725274725
YPR025C	0	0	0.725274725274725
YBR167C	0	0	0.725274725274725
YER013W	1	0	0.725274725274725
YDL001W	0	1	0.725274725274725
YDR153C	0	0	0.725274725274725
YBL026W	1	0	0.725274725274725
YDL030W	1	0	0.725274725274725
YBR237W	1	0	0.725274725274725
YLR438C-A	1	0	0.725274725274725
YDR243C	1	0	0.725274725274725
YOR308C	1	0	0.725274725274725
YMR288W	1	0	0.725274725274725
YLL036C	1	0	0.725274725274725
YLR424W	1	0	0.725274725274725
YPR082C	1	0	0.725274725274725
YBR057C	0	0	0.725274725274725
YGR013W	1	0	0.725274725274725
YKL173W	1	0	0.725274725274725
YPL178W	1	0	0.725274725274725
YDR532C	0	0	0.725274725274725
YPR178W	1	0	0.725274725274725
YNR011C	1	0	0.725274725274725
YDR235W	1	0	0.725274725274725
YOR194C	0	0	0.717391304347826
YPL228W	0	0	0.712765957446808
YDR378C	1	0	0.712765957446808
YBR129C	0	0	0.705263157894737
YDR468C	0	0	0.697916666666667
YOL149W	0	0	0.690721649484536
YDR082W	0	0	0.683673469387755
YNL215W	0	1	0.683673469387755
YDR439W	0	0	0.676767676767677
YLR015W	0	0	0.67
YJR084W	0	0	0.669811320754717
YDL099W	0	0	0.669811320754717
YBR065C	1	0	0.669811320754717
YDL209C	1	0	0.669811320754717
YML046W	1	0	0.669811320754717
YLR016C	1	0	0.669811320754717
YBR123C	0	0	0.663551401869159
YBL025W	0	0	0.661016949152542
YMR044W	0	0	0.661016949152542
YPR182W	1	0	0.661016949152542
YMR255W	0	0	0.661016949152542
YJL124C	0	0	0.661016949152542
YER146W	1	0	0.661016949152542
YER172C	1	0	0.661016949152542
YKL095W	1	0	0.661016949152542
YBL074C	1	0	0.661016949152542
YDL087C	1	0	0.661016949152542
YMR125W	1	0	0.661016949152542
YIL063C	0	0	0.65546218487395
YDR288W	0	0	0.65
YBR217W	0	0	0.647540983606557
YML049C	1	0	0.647540983606557
YBR290W	0	0	0.642276422764228
YMR059W	0	0	0.637795275590551
YMR001C	0	0	0.637795275590551
YHR165C	1	0	0.637795275590551
YGR006W	1	0	0.637795275590551
YBR210W	0	0	0.6328125
YHR090C	0	0	0.627906976744186
YKL214C	0	0	0.625954198473282
YGL120C	1	0	0.625954198473282
YLR025W	0	0	0.621212121212121
YBL006C	0	0	0.616541353383459
YDL002C	0	0	0.611940298507463
YCR063W	0	0	0.607407407407407
YDR283C	0	0	0.602941176470588
YMR263W	0	0	0.598540145985402
YPR180W	0	0	0.594202898550725
YMR039C	0	0	0.592857142857143
YPL071C	0	1	0.592857142857143
YNL245C	1	0	0.592857142857143
YGR003W	0	0	0.588652482269504
YCR077C	0	0	0.587412587412587
YHR086W	1	0	0.587412587412587
YHR156C	0	1	0.587412587412587
YBR103W	0	0	0.583333333333333
YBR264C	0	0	0.579310344827586
YLR226W	0	0	0.575342465753425
YFL017C	0	0	0.571428571428571
YJL049W	0	1	0.571428571428571
YGL128C	0	1	0.571428571428571
YBL036C	0	0	0.567567567567568
YCL011C	0	0	0.563758389261745
YDL175C	0	0	0.56
YCR095C	0	1	0.56
YBL104C	0	1	0.56
YBR278W	0	0	0.556291390728477
YDR279W	0	0	0.552631578947368
YOR189W	0	1	0.552631578947368
YER171W	0	0	0.549019607843137
YBR279W	0	0	0.545454545454545
YNR053C	0	0	0.541935483870968
YDL051W	0	0	0.538461538461538
YDR432W	0	0	0.535031847133758
YGL173C	0	0	0.531645569620253
YHR036W	0	0	0.528301886792453
YOR077W	0	1	0.528301886792453
YMR299C	0	0	0.525
YEL018W	0	0	0.521739130434783
YGR186W	0	0	0.518518518518518
YIL161W	0	1	0.518518518518518
YDL065C	0	0	0.515337423312883
YMR112C	0	0	0.51219512195122
YGR162W	0	0	0.509090909090909
YDR068W	0	1	0.509090909090909
YBR254C	0	0	0.506024096385542
YBR215W	0	0	0.502994011976048
YMR227C	0	0	0.5
YDR482C	0	1	0.5
YBR135W	0	0	0.497041420118343
YBR192W	0	0	0.494117647058824
YNL282W	0	0	0.491228070175439
YNL206C	0	0	0.488372093023256
YPR169W	0	0	0.485549132947977
YDR049W	0	1	0.485549132947977
YHR167W	0	0	0.482758620689655
YBR131W	0	0	0.480225988700565
YBR165W	0	0	0.480225988700565
YFR005C	1	0	0.480225988700565
YMR061W	0	0	0.47752808988764
YDR028C	0	0	0.475138121546961
YLR430W	0	0	0.475138121546961
YDL084W	1	0	0.475138121546961
YBL046W	0	0	0.472527472527473
YDR183W	0	0	0.469945355191257
YLL024C	0	0	0.467391304347826
YBR162W-A	0	0	0.464864864864865
YGR005C	0	0	0.462365591397849
YBR172C	0	0	0.459893048128342
YDR311W	0	0	0.457446808510638
YPL193W	0	0	0.455026455026455
YBR276C	0	0	0.452631578947368
YOR179C	0	0	0.450261780104712
YCR014C	0	0	0.447916666666667
YNL139C	0	0	0.44559585492228
YLL008W	0	0	0.443298969072165
YBR058C	0	0	0.441025641025641
YBR142W	0	0	0.438775510204082
YBR063C	0	1	0.438775510204082
YKR063C	0	0	0.436548223350254
YOR001W	0	0	0.434343434343434
YBR176W	0	0	0.4321608040201
YEL019C	0	0	0.43
YBR275C	0	0	0.427860696517413
YBR074W	0	1	0.427860696517413
YBL088C	0	0	0.425742574257426
YJL006C	0	0	0.423645320197044
YML011C	0	0	0.42156862745098
YDR021W	0	0	0.419512195121951
YPL064C	0	1	0.419512195121951
YBL060W	0	1	0.419512195121951
YGR158C	0	0	0.41747572815534
YKL049C	0	0	0.415458937198068
YER153C	0	0	0.413461538461538
YDL160C	0	0	0.411483253588517
YPL190C	0	0	0.40952380952381
YBL010C	0	1	0.40952380952381
YGR126W	0	1	0.40952380952381
YBR288C	0	0	0.407582938388626
YOL139C	0	0	0.405660377358491
YOR064C	0	0	0.403755868544601
YBL014C	0	0	0.401869158878505
YDR289C	0	0	0.4
YPR131C	0	0	0.398148148148148
YLR323C	0	1	0.398148148148148
YJR135C	0	0	0.3963133640553
YNL251C	0	0	0.394495412844037
YBR022W	0	0	0.392694063926941
YLR441C	0	0	0.390909090909091
YGL049C	0	0	0.389140271493213
YBR271W	0	0	0.387387387387387
YGR009C	0	0	0.385650224215247
YMR311C	0	0	0.383928571428571
YCR016W	0	0	0.382222222222222
YBR175W	0	0	0.380530973451327
YOR204W	0	0	0.378854625550661
YLR347C	0	0	0.37719298245614
YNL158W	0	0	0.375545851528384
YOR123C	0	0	0.373913043478261
YBR007C	0	1	0.373913043478261
YBR233W	0	1	0.373913043478261
YOR116C	0	0	0.372294372294372
YBR242W	0	1	0.372294372294372
YGL130W	0	0	0.370689655172414
YBR194W	0	1	0.370689655172414
YGR206W	0	0	0.369098712446352
YDR195W	0	0	0.367521367521368
YBR125C	0	1	0.367521367521368
YBL013W	0	0	0.365957446808511
YDL044C	0	0	0.364406779661017
YKR023W	0	1	0.364406779661017
YPR186C	0	0	0.362869198312236
YBL093C	0	0	0.361344537815126
YPL038W	0	0	0.359832635983264
YNL224C	0	1	0.359832635983264
YBR197C	0	1	0.359832635983264
YPR188C	0	0	0.358333333333333
YPL016W	0	0	0.356846473029046
YBR087W	0	0	0.355371900826446
YBR274W	0	0	0.353909465020576
YDR308C	0	0	0.352459016393443
YDR051C	0	1	0.352459016393443
YBL068W	0	0	0.351020408163265
YBL032W	0	0	0.349593495934959
YBR140C	0	0	0.348178137651822
YIR015W	0	0	0.346774193548387
YKL075C	0	0	0.345381526104418
YBR289W	0	0	0.344
YMR239C	0	0	0.342629482071713
YNL232W	0	0	0.341269841269841
YBR155W	0	0	0.339920948616601
YBL027W	0	0	0.338582677165354
YDR381W	0	0	0.337254901960784
YGR195W	0	0	0.3359375
YOR206W	0	0	0.334630350194553
YBL052C	0	0	0.333333333333333
YMR294W	0	0	0.332046332046332
YBL084C	0	0	0.330769230769231
YPR056W	0	0	0.329501915708812
YJR089W	0	0	0.32824427480916
YIL096C	0	0	0.326996197718631
YBL019W	0	0	0.325757575757576
YBL055C	0	0	0.324528301886792
YOR310C	0	0	0.323420074349442
YBL001C	0	0	0.323420074349442
YDR110W	0	0	0.323420074349442
YNL210W	1	0	0.323420074349442
YBL035C	0	0	0.322222222222222
YKR074W	0	1	0.322222222222222
YBR030W	0	0	0.321033210332103
YMR128W	0	0	0.319852941176471
YJL011C	0	0	0.318681318681319
YDR460W	0	0	0.317518248175182
YKL139W	0	0	0.316363636363636
YLR003C	0	0	0.315217391304348
YML112W	0	0	0.314079422382672
YBR252W	0	0	0.31294964028777
YBR281C	0	0	0.311827956989247
YDR469W	0	0	0.310714285714286
YBR170C	0	0	0.309608540925267
YBR034C	0	0	0.308510638297872
YNL112W	0	0	0.307420494699647
YJL140W	0	0	0.306338028169014
YMR234W	0	0	0.305263157894737
YBL022C	0	0	0.304195804195804
YBR011C	0	0	0.303135888501742
YBR259W	0	1	0.303135888501742
YBR239C	0	1	0.303135888501742
YPR168W	0	0	0.302083333333333
YLR170C	0	0	0.301038062283737
YBR227C	0	1	0.301038062283737
YPL051W	0	0	0.3
YBR141C	0	1	0.3
YBR236C	0	0	0.298969072164948
YPL211W	0	0	0.297945205479452
YOL001W	0	0	0.296928327645051
YMR310C	0	0	0.295918367346939
YBL057C	0	0	0.294915254237288
YBR110W	0	0	0.293918918918919
YNL032W	0	0	0.292929292929293
YBR195C	0	0	0.291946308724832
YBR244W	0	0	0.290969899665552
YBL080C	0	0	0.29
YBL089W	0	0	0.289036544850498
YBL009W	0	0	0.288079470198675
YGL243W	0	0	0.287128712871287
YFR046C	0	0	0.286184210526316
YIL046W	0	0	0.285245901639344
YOR060C	0	0	0.284313725490196
YKR020W	0	0	0.283387622149837
YBR029C	0	0	0.282467532467532
YBL050W	0	0	0.281553398058252
YFL049W	0	0	0.280645161290323
YJR141W	0	0	0.279742765273312
YDR478W	0	0	0.278846153846154
YGR030C	0	0	0.277955271565495
YDL109C	0	0	0.277070063694268
YBR293W	0	0	0.276190476190476
YBL056W	0	0	0.275316455696203
YBL107C	0	1	0.275316455696203
YDR464W	0	0	0.274447949526814
YPL011C	0	0	0.273584905660377
YGL246C	0	0	0.272727272727273
YPR161C	0	0	0.271875
YDR161W	0	0	0.271028037383178
YBL091C-A	0	1	0.271028037383178
YBR042C	0	0	0.270186335403727
YOL034W	0	0	0.269349845201238
YBR033W	0	1	0.269349845201238
YGL244W	0	0	0.268518518518519
YGR272C	0	0	0.267692307692308
YPR179C	0	0	0.266871165644172
YDR137W	0	0	0.26605504587156
YBR212W	0	0	0.265243902439024
YLR245C	0	0	0.264437689969605
YDR179C	0	0	0.263636363636364
YBR161W	0	0	0.262839879154079
YGR246C	0	0	0.262048192771084
YBR211C	0	0	0.261261261261261
YJL050W	0	0	0.260479041916168
YBL028C	0	0	0.259701492537313
YBR062C	0	1	0.259701492537313
YBR198C	0	0	0.258928571428571
YLR223C	0	0	0.258160237388724
YCR035C	0	0	0.257396449704142
YBR003W	0	0	0.256637168141593
YNL314W	0	0	0.255882352941176
YFL002C	0	0	0.255131964809384
YBL067C	0	1	0.255131964809384
YBL079W	0	0	0.254385964912281
YLL038C	0	0	0.253644314868805
YJR097W	0	0	0.252906976744186
YBR094W	0	1	0.252906976744186
YBR163W	0	1	0.252906976744186
YMR063W	0	0	0.252173913043478
YNR038W	0	0	0.251445086705202
YER173W	0	0	0.250720461095101
YBR272C	0	0	0.25
YDR419W	0	0	0.249283667621777
YBL008W	0	0	0.248571428571429
YDL005C	0	0	0.247863247863248
YPR060C	0	0	0.247159090909091
YDR013W	0	0	0.246458923512748
YLL034C	0	0	0.245762711864407
YDR257C	0	1	0.245762711864407
YBR219C	0	1	0.245762711864407
YBR121C	0	0	0.245070422535211
YPR073C	0	0	0.24438202247191
YAR042W	0	0	0.243697478991597
YBL091C	0	0	0.243016759776536
YLR227C	0	0	0.242339832869081
YBR235W	0	1	0.242339832869081
YLR419W	0	1	0.242339832869081
YDR118W	0	0	0.241666666666667
YGR002C	0	0	0.240997229916898
YBR020W	0	0	0.240331491712707
YGR095C	0	0	0.239669421487603
YLL018C-A	0	0	0.239010989010989
YNL188W	0	0	0.238356164383562
YLR068W	0	0	0.237704918032787
YBR204C	0	1	0.237704918032787
YJR055W	0	0	0.237057220708447
YPL146C	0	0	0.236413043478261
YOR106W	0	0	0.235772357723577
YER165W	0	0	0.235135135135135
YBR179C	0	0	0.234501347708895
YBR081C	0	0	0.233870967741935
YFR001W	0	0	0.233243967828418
YBR133C	0	0	0.232620320855615
YBL020W	0	0	0.232
YBR151W	0	1	0.232
YBL031W	0	1	0.232
YLR457C	0	0	0.231382978723404
YOL054W	0	0	0.230971128608924
YGL155W	0	0	0.230971128608924
YBR004C	0	0	0.230971128608924
YNL107W	0	0	0.230971128608924
YLR116W	1	0	0.230971128608924
YHR069C	0	0	0.230366492146597
YCL067C	0	0	0.22976501305483
YBR017C	0	0	0.229166666666667
YBR096W	0	1	0.229166666666667
YDR176W	0	0	0.228571428571429
YBL021C	0	0	0.227979274611399
YBR225W	0	1	0.227979274611399
YDL006W	0	0	0.227390180878553
YDR162C	0	0	0.22680412371134
YBR199W	0	0	0.226221079691517
YER002W	0	0	0.225641025641026
YPR089W	0	1	0.225641025641026
YNL022C	0	0	0.225063938618926
YBR260C	0	0	0.224489795918367
YBL023C	0	0	0.223918575063613
YPR133C	0	0	0.223350253807107
YBR106W	0	0	0.222784810126582
YBR221C	0	0	0.222222222222222
YBL063W	0	0	0.221662468513854
YBR220C	0	1	0.221662468513854
YLR033W	0	0	0.221105527638191
YNL328C	0	0	0.220551378446115
YBR002C	0	0	0.22
YBR228W	0	0	0.219451371571072
YOR384W	0	1	0.219451371571072
YBL076C	0	0	0.218905472636816
YLR435W	0	0	0.218362282878412
YDR312W	0	0	0.217821782178218
YBR229C	0	0	0.217283950617284
YBL058W	0	0	0.216748768472906
YBR082C	0	0	0.216216216216216
YLR376C	0	0	0.215686274509804
YDL235C	0	0	0.215158924205379
YBR263W	0	0	0.214634146341463
YJL110C	0	0	0.214111922141119
YOR095C	0	0	0.213592233009709
YBR024W	0	0	0.213075060532688
YDR123C	0	0	0.21256038647343
YAL059W	0	0	0.212048192771084
YML107C	0	0	0.211538461538462
YDR499W	0	0	0.211031175059952
YDR184C	0	0	0.210526315789474
YIL110W	0	0	0.210023866348449
YNL059C	0	0	0.20952380952381
YBR166C	0	0	0.209026128266033
YKR025W	0	0	0.208530805687204
YNL317W	0	0	0.208037825059102
YKR024C	0	0	0.207547169811321
YOL093W	0	0	0.207058823529412
YOL080C	0	0	0.206572769953052
YDR361C	0	0	0.206088992974239
YBL011W	0	0	0.205607476635514
YMR131C	0	0	0.205128205128205
YOR295W	0	0	0.204651162790698
YIR014W	0	1	0.204651162790698
YBR202W	0	0	0.204176334106729
YFL027C	0	0	0.203703703703704
YBL018C	0	0	0.203233256351039
YLR022C	0	0	0.202764976958525
YDR228C	0	0	0.202298850574713
YBL004W	0	0	0.201834862385321
YPR086W	0	0	0.20137299771167
YAL048C	0	0	0.200913242009132
YJL010C	0	0	0.200455580865604
YPR107C	0	0	0.2
YDL166C	0	0	0.199546485260771
YBR173C	0	0	0.199095022624434
YBR193C	0	0	0.198645598194131
YDR412W	0	0	0.198198198198198
YFL013C	0	0	0.197752808988764
YBR153W	0	0	0.197309417040359
YMR201C	0	0	0.196868008948546
YJR083C	0	0	0.196428571428571
YGR275W	0	0	0.195991091314031
YDR075W	0	0	0.195555555555556
YBR187W	0	1	0.195555555555556
YOR357C	0	0	0.195121951219512
YIR025W	0	0	0.194690265486726
YML095C	0	0	0.194260485651214
YOR143C	0	0	0.193832599118943
YLR010C	0	0	0.193406593406593
YMR178W	0	1	0.193406593406593
YMR137C	0	0	0.192982456140351
YKL011C	0	0	0.192560175054705
YNL225C	0	0	0.192139737991266
YLR011W	0	0	0.191721132897603
YBR245C	0	0	0.191397849462366
YKL125W	0	0	0.191397849462366
YMR117C	0	0	0.191397849462366
YOR083W	0	0	0.191397849462366
YIR004W	0	0	0.191397849462366
YOR006C	0	1	0.191397849462366
YBR102C	1	0	0.191397849462366
YDR177W	0	0	0.190987124463519
YHR105W	0	1	0.190987124463519
YBL041W	0	0	0.190578158458244
YLR309C	0	0	0.19017094017094
YKL021C	0	0	0.189765458422175
YGL153W	0	0	0.18936170212766
YBR273C	0	0	0.18895966029724
YKR078W	0	0	0.188559322033898
YHL009C	0	0	0.18816067653277
YBL051C	0	0	0.187763713080169
YCL010C	0	0	0.187368421052632
YNR024W	0	1	0.187368421052632
YJL024C	0	0	0.186974789915966
YNL039W	0	0	0.186582809224319
YOR154W	0	1	0.186582809224319
YBL105C	0	0	0.186192468619247
YBR038W	0	0	0.18580375782881
YDR083W	0	0	0.185416666666667
YBR097W	0	0	0.185031185031185
YDR485C	0	0	0.184647302904564
YDL177C	0	1	0.184647302904564
YMR091C	0	0	0.184265010351967
YHR201C	0	0	0.183884297520661
YGR093W	0	1	0.183884297520661
YER180C	0	0	0.183505154639175
YBR122C	0	0	0.183127572016461
YDR280W	0	0	0.182751540041068
YOR258W	0	1	0.182751540041068
YMR005W	0	0	0.182377049180328
YIR011C	0	0	0.18200408997955
YGR251W	0	0	0.181632653061225
YKL078W	0	0	0.181262729124236
YGL145W	0	0	0.180894308943089
YDR121W	0	0	0.18052738336714
YBL106C	0	0	0.180161943319838
YMR075W	0	0	0.17979797979798
YML015C	0	0	0.179435483870968
YPL046C	0	0	0.17907444668008
YPL122C	0	0	0.178714859437751
YOL005C	0	0	0.178356713426854
YIL084C	0	0	0.178
YJL125C	0	0	0.177644710578842
YLR393W	0	0	0.177290836653386
YNL227C	0	0	0.176938369781312
YOR174W	0	0	0.176587301587302
YGL247W	0	0	0.176237623762376
YBR205W	0	0	0.175889328063241
YDR167W	0	0	0.175542406311637
YBR159W	0	0	0.175196850393701
YOR265W	0	0	0.174852652259332
YMR176W	0	0	0.174509803921569
YML041C	0	0	0.174168297455969
YGR120C	0	0	0.173828125
YBL038W	0	0	0.173489278752437
YPL001W	0	0	0.173151750972763
YOR115C	0	0	0.172815533980583
YJR067C	0	1	0.172815533980583
YML055W	0	0	0.172480620155039
YHR066W	0	0	0.172147001934236
YGL029W	0	0	0.171814671814672
YDR305C	0	0	0.171483622350674
YCL031C	0	0	0.171153846153846
YBL037W	0	0	0.170825335892514
YBR086C	0	0	0.170498084291188
YDR139C	0	0	0.170172084130019
YEL055C	0	0	0.169847328244275
YJR060W	0	0	0.16952380952381
YCR039C	0	0	0.169201520912548
YOL067C	0	0	0.16888045540797
YBR016W	0	0	0.168560606060606
YLR067C	0	0	0.168241965973535
YOR069W	0	0	0.167924528301887
YKL079W	0	0	0.167608286252354
YLR082C	0	0	0.167293233082707
YBR246W	0	1	0.167293233082707
YIL091C	0	1	0.167293233082707
YDR295C	0	0	0.166979362101313
YDR392W	0	0	0.166666666666667
YDR373W	0	0	0.166355140186916
YNL004W	0	0	0.166044776119403
YOR089C	0	0	0.165735567970205
YOR087W	0	0	0.16542750929368
YMR270C	0	0	0.165120593692022
YDL150W	0	0	0.164814814814815
YLR007W	0	0	0.164510166358595
YDR201W	0	0	0.164206642066421
YDR397C	0	0	0.16390423572744
YHR189W	0	0	0.163602941176471
YBR061C	0	0	0.163302752293578
YLL003W	0	0	0.163003663003663
YBL024W	0	0	0.162705667276051
YHR085W	0	0	0.162408759124088
YMR233W	0	1	0.162408759124088
YBR268W	0	0	0.162112932604736
YOR320C	0	0	0.161818181818182
YBR108W	0	1	0.161818181818182
YBR216C	0	0	0.161524500907441
YML098W	0	0	0.161231884057971
YCR020W-B	0	0	0.160940325497288
YDR440W	0	0	0.160649819494585
YIL079C	0	0	0.16036036036036
YOL108C	0	0	0.160071942446043
YLR238W	0	0	0.159784560143627
YNL292W	0	0	0.159498207885305
YBL082C	0	0	0.159212880143113
YFL001W	0	0	0.158928571428571
YDR138W	0	0	0.158645276292335
YPL020C	0	0	0.158362989323843
YML024W	0	0	0.158081705150977
YDL111C	0	0	0.157801418439716
YLR254C	0	0	0.157522123893805
YGL111W	0	0	0.157243816254417
YPL202C	0	0	0.156966490299824
YGL085W	0	1	0.156966490299824
YLR005W	0	0	0.15669014084507
YMR093W	0	0	0.156414762741652
YLR449W	0	0	0.156140350877193
YKR060W	0	0	0.155866900175131
YML093W	0	0	0.155594405594406
YNL038W	0	0	0.155322862129145
YBR084W	0	0	0.155052264808362
YPR046W	0	0	0.154782608695652
YIL143C	0	0	0.154513888888889
YML071C	0	0	0.154246100519931
YDR191W	0	0	0.153979238754325
YGR271W	0	0	0.153713298791019
YNL258C	0	0	0.153448275862069
YNL189W	0	0	0.153184165232358
YOR131C	0	1	0.153184165232358
YIL139C	0	0	0.152920962199313
YGR104C	0	0	0.152658662092624
YLR200W	0	0	0.152397260273973
YKR079C	0	0	0.152136752136752
YMR111C	0	1	0.152136752136752
YNL246W	0	0	0.151877133105802
YPR104C	0	0	0.151618398637138
YLR277C	0	0	0.151360544217687
YLR383W	0	0	0.151103565365025
YBR060C	0	0	0.150847457627119
YBL017C	0	0	0.150592216582064
YBR041W	0	0	0.150337837837838
YKR064W	0	1	0.150337837837838
YBL061C	0	0	0.15008431703204
YIR002C	0	0	0.14983164983165
YOR249C	0	0	0.149579831932773
YLR017W	0	0	0.149328859060403
YPL007C	0	0	0.149078726968174
YBR111C	0	1	0.149078726968174
YBR073W	0	0	0.148829431438127
YER063W	0	0	0.148580968280467
YOR304W	0	0	0.148333333333333
YBR270C	0	1	0.148333333333333
YOL089C	0	0	0.148086522462562
YOL142W	0	0	0.147840531561462
YLR357W	0	0	0.14759535655058
YBR164C	0	0	0.147350993377483
YBR283C	0	0	0.147107438016529
YIL104C	0	0	0.146864686468647
YGR047C	0	0	0.14662273476112
YGR081C	0	0	0.146381578947368
YPL075W	0	0	0.146141215106732
YFR013W	0	0	0.145901639344262
YNL213C	0	0	0.145662847790507
YOR252W	0	1	0.145662847790507
YJR032W	0	0	0.145424836601307
YPR118W	0	0	0.145187601957586
YKL149C	0	0	0.144951140065147
YBR059C	0	0	0.144715447154472
YDR020C	0	1	0.144715447154472
YKR095W	0	0	0.144480519480519
YJL072C	0	0	0.144246353322528
YKR008W	0	0	0.144012944983819
YER161C	0	0	0.143780290791599
YJL031C	0	0	0.143548387096774
YOL135C	0	0	0.143317230273752
YGR224W	0	0	0.143086816720257
YJR068W	0	0	0.142857142857143
YDL207W	0	0	0.142628205128205
YOL125W	0	0	0.1424
YPR143W	0	0	0.142172523961661
YDR369C	0	0	0.141945773524721
YCL055W	0	0	0.14171974522293
YHR081W	0	0	0.141494435612083
YDL229W	0	0	0.141269841269841
YOR156C	0	0	0.141045958795563
YJR003C	0	0	0.140822784810127
YDL165W	0	0	0.140600315955766
YDR465C	0	0	0.140378548895899
YPL065W	0	0	0.140157480314961
YDR066C	0	1	0.140157480314961
YOR076C	0	0	0.139937106918239
YNR012W	0	0	0.139717425431711
YEL015W	0	0	0.139498432601881
YPR190C	0	0	0.139280125195618
YIL020C	0	0	0.1390625
YMR138W	0	0	0.138845553822153
YLR451W	0	0	0.138629283489097
YBR243C	0	0	0.138413685847589
YNL250W	0	0	0.138198757763975
YDR080W	0	0	0.137984496124031
YDR363W	0	0	0.137770897832817
YOR353C	0	0	0.137557959814529
YBR261C	0	1	0.137557959814529
YPL181W	0	0	0.137345679012346
YGR071C	0	1	0.137345679012346
YBR008C	0	0	0.13713405238829
YDL056W	0	0	0.136923076923077
YDL139C	0	1	0.136923076923077
YLR306W	0	0	0.136712749615975
YGL095C	0	0	0.136503067484663
YAL047C	0	0	0.136294027565084
YLR135W	0	0	0.136085626911315
YDL208W	0	0	0.13587786259542
YLR105C	0	0	0.135670731707317
YDL013W	0	0	0.135464231354642
YFL028C	0	0	0.135258358662614
YLR085C	0	0	0.1350531107739
YMR113W	0	0	0.134848484848485
YHR060W	0	0	0.13464447806354
YHR118C	0	0	0.134441087613293
YNL164C	0	0	0.134238310708899
YER030W	0	0	0.134036144578313
YKR036C	0	0	0.133834586466165
YKL002W	0	0	0.133633633633634
YDL108W	0	0	0.133433283358321
YNL118C	0	0	0.133233532934132
YGR270W	0	0	0.133034379671151
YLR265C	0	0	0.132835820895522
YPR162C	0	0	0.132637853949329
YKL160W	0	0	0.132440476190476
YKL040C	0	0	0.132243684992571
YML097C	0	0	0.132047477744807
YJL085W	0	0	0.131851851851852
YBL090W	0	0	0.131656804733728
YCR020C-A	0	0	0.131462333825702
YDR496C	0	0	0.131268436578171
YDR140W	0	0	0.131075110456554
YDR104C	0	0	0.130882352941176
YDL090C	0	0	0.130690161527166
YMR283C	0	0	0.13049853372434
YOR101W	0	0	0.130307467057101
YGL212W	0	0	0.130116959064327
YOR272W	0	0	0.12992700729927
YDL225W	0	0	0.129737609329446
YBR136W	0	0	0.129548762736536
YJL197W	0	1	0.129548762736536
YOR283W	0	1	0.129548762736536
YBR168W	0	0	0.129360465116279
YBR200W	0	0	0.129172714078374
YDR318W	0	0	0.128985507246377
YOL115W	0	0	0.128798842257598
YLL033W	0	0	0.128612716763006
YBR080C	0	0	0.128427128427128
YDR145W	0	0	0.128242074927954
YIL144W	0	0	0.128057553956835
YBR265W	0	0	0.127873563218391
YBR154C	0	0	0.127690100430416
YBL102W	0	0	0.127507163323782
YMR172W	0	0	0.127324749642346
YFR048W	0	0	0.127142857142857
YMR036C	0	0	0.126961483594864
YNR023W	0	0	0.126780626780627
YML081W	0	1	0.126780626780627
YGL100W	0	0	0.126600284495021
YKL017C	0	0	0.126420454545455
YOR191W	0	0	0.126241134751773
YHR127W	0	1	0.126241134751773
YKL122C	0	0	0.126062322946176
YGL175C	0	0	0.125884016973126
YDR078C	0	0	0.125706214689266
YDR514C	0	1	0.125706214689266
YJL122W	0	0	0.125528913963329
YER006W	0	0	0.125352112676056
YOR160W	0	0	0.125175808720113
YDR325W	0	0	0.125
YER093C	0	0	0.124824684431978
YCR066W	0	0	0.124649859943978
YOR213C	0	0	0.124475524475524
YKL213C	0	0	0.124301675977654
YJR057W	0	0	0.124128312412831
YDR180W	0	0	0.123955431754875
YHR065C	0	0	0.123783031988873
YLR262C-A	0	0	0.123611111111111
YPL069C	0	0	0.123439667128988
YKL010C	0	0	0.123268698060942
YDR030C	0	0	0.123098201936376
YKL071W	0	1	0.123098201936376
YKL119C	0	0	0.12292817679558
YBR015C	0	0	0.122758620689655
YOR080W	0	0	0.122589531680441
YNL157W	0	1	0.122589531680441
YDR065W	0	0	0.12242090784044
YLR288C	0	0	0.122252747252747
YJL065C	0	0	0.122085048010974
YNR046W	0	0	0.121917808219178
YDR424C	0	0	0.121751025991792
YPR148C	0	1	0.121751025991792
YDL092W	0	0	0.121584699453552
YPL047W	0	0	0.121418826739427
YDL115C	0	0	0.12125340599455
YOR094W	0	0	0.12108843537415
YOR243C	0	0	0.120923913043478
YOR368W	0	0	0.120759837177748
YBR077C	0	0	0.12059620596206
YIL127C	0	0	0.12043301759134
YLR421C	0	0	0.12027027027027
YKL047W	0	1	0.12027027027027
YMR028W	0	0	0.120107962213225
YOR110W	0	0	0.119946091644205
YMR190C	0	0	0.119840213049268
YKL005C	0	0	0.119840213049268
YKL028W	0	0	0.119840213049268
YKL006C-A	0	0	0.119840213049268
YPL043W	0	0	0.119840213049268
YBR143C	0	0	0.119840213049268
YDR166C	0	0	0.119840213049268
YNL199C	0	0	0.119840213049268
YNR032C-A	1	0	0.119840213049268
YNL290W	0	0	0.11968085106383
YPR055W	0	0	0.119521912350598
YNL253W	0	0	0.119363395225464
YGL113W	0	0	0.119205298013245
YLR310C	0	0	0.119047619047619
YGR057C	0	0	0.11889035667107
YMR285C	0	0	0.118733509234828
YJR056C	0	1	0.118733509234828
YJL123C	0	1	0.118733509234828
YMR065W	0	0	0.118577075098814
YBR255W	0	1	0.118577075098814
YGR179C	0	0	0.118421052631579
YKL179C	0	0	0.11826544021025
YOR078W	0	0	0.118110236220472
YDL074C	0	0	0.117955439056356
YGL210W	0	0	0.117801047120419
YLR453C	0	0	0.117647058823529
YGR042W	0	0	0.117493472584856
YDR515W	0	0	0.117340286831812
YLL006W	0	0	0.1171875
YML099C	0	0	0.11703511053316
YMR228W	0	0	0.116883116883117
YHR152W	0	0	0.116731517509728
YKR062W	0	0	0.116580310880829
YAL033W	0	0	0.116429495472186
YLR051C	0	0	0.116279069767442
YOL018C	0	0	0.116129032258065
YML006C	0	0	0.115979381443299
YMR047C	0	0	0.115830115830116
YOR048C	0	0	0.115681233933162
YIL068C	0	0	0.115532734274711
YKL015W	0	0	0.115384615384615
YOR274W	0	0	0.115236875800256
YNR020C	0	0	0.115089514066496
YNL001W	0	0	0.114942528735632
YLR196W	0	0	0.114795918367347
YBR207W	0	0	0.114649681528662
YOL043C	0	0	0.114503816793893
YLR047C	0	0	0.1143583227446
YDR071C	0	0	0.114213197969543
YGL005C	0	0	0.114068441064639
YPR031W	0	0	0.113924050632911
YHR058C	0	0	0.11378002528445
YPR017C	0	0	0.113636363636364
YOR193W	0	0	0.113493064312736
YGR274C	0	0	0.113350125944584
YOL102C	0	0	0.113207547169811
YDR130C	0	0	0.113065326633166
YBR127C	0	0	0.112923462986198
YCL016C	0	0	0.112781954887218
YDR198C	0	0	0.112640801001252
YOR346W	0	0	0.1125
YDR399W	0	0	0.112359550561798
YPR068C	0	0	0.112219451371571
YHR070W	0	0	0.112079701120797
YGL064C	0	0	0.111940298507463
YOR172W	0	0	0.111801242236025
YLR292C	0	0	0.11166253101737
YNL221C	0	0	0.111524163568773
YDR152W	0	1	0.111524163568773
YOR038C	0	0	0.111386138613861
YNL260C	0	1	0.111386138613861
YIL130W	0	1	0.111386138613861
YLR026C	0	0	0.111248454882571
YKR029C	0	0	0.111111111111111
YGL017W	0	0	0.110974106041924
YKL082C	0	0	0.110837438423645
YHR207C	0	1	0.110837438423645
YBR009C	0	0	0.11070110701107
YIR008C	0	0	0.110565110565111
YNR003C	0	0	0.110429447852761
YPR072W	0	0	0.110294117647059
YLR321C	0	0	0.11015911872705
YJL146W	0	0	0.110024449877751
YDR383C	0	1	0.110024449877751
YDL200C	0	0	0.10989010989011
YBR078W	0	0	0.109756097560976
YBR171W	0	0	0.109622411693057
YDR034C	0	0	0.109489051094891
YOL133W	0	0	0.109356014580802
YKR096W	0	1	0.109356014580802
YKL186C	0	0	0.109263657957245
YBR091C	0	0	0.109263657957245
YOR327C	0	0	0.109263657957245
YKR083C	0	0	0.109263657957245
YER104W	0	0	0.109263657957245
YNL218W	0	0	0.109263657957245
YNL050C	0	1	0.109263657957245
YER100W	0	0	0.109263657957245
YKL022C	0	0	0.109263657957245
YGL164C	0	1	0.109263657957245
YML114C	0	0	0.109263657957245
YNL313C	0	0	0.109263657957245
YEL026W	1	0	0.109263657957245
YKR068C	0	0	0.109263657957245
YLR043C	0	0	0.109263657957245
YLR221C	0	0	0.109263657957245
YML003W	0	1	0.109263657957245
YNL076W	0	0	0.109263657957245
YEL029C	0	0	0.109263657957245
YDL088C	0	0	0.109263657957245
YHR191C	0	0	0.109263657957245
YHL038C	1	0	0.109263657957245
YNL316C	0	0	0.109134045077106
YPL052W	0	0	0.109004739336493
YLR002C	0	0	0.10887573964497
YGR267C	0	0	0.108747044917258
YGL091C	0	0	0.1086186540732
YHR169W	0	0	0.108490566037736
YNR037C	0	0	0.108362779740872
YMR127C	0	0	0.108235294117647
YMR211W	0	0	0.108108108108108
YNL051W	0	0	0.107981220657277
YOR163W	0	0	0.107854630715123
YNL091W	0	0	0.107728337236534
YGL251C	0	0	0.107602339181287
YCL029C	0	0	0.107476635514019
YPL133C	0	0	0.107351225204201
YGL086W	0	0	0.107226107226107
YNR036C	0	0	0.107101280558789
YOL026C	0	0	0.106976744186047
YPR189W	0	0	0.1068524970964
YDR495C	0	0	0.106728538283063
YKL166C	0	0	0.106604866743917
YJL179W	0	0	0.106481481481481
YBR251W	0	0	0.10635838150289
YNL166C	0	0	0.106235565819861
YPL045W	0	0	0.106113033448674
YCL032W	0	0	0.105990783410138
YDR045C	0	0	0.105868814729574
YOL094C	0	0	0.105747126436782
YGL232W	0	0	0.105625717566016
YPL096W	0	0	0.105504587155963
YML077W	0	0	0.105383734249714
YOL146W	0	0	0.105263157894737
YDR421W	0	0	0.105142857142857
YGL061C	0	0	0.105022831050228
YOR017W	0	0	0.104903078677309
YJL162C	0	1	0.104903078677309
YCR092C	0	0	0.104783599088838
YIR012W	0	0	0.104664391353811
YKL089W	0	0	0.104545454545455
YOR269W	0	0	0.104426787741203
YPR121W	0	0	0.104308390022676
YOL141W	0	1	0.104308390022676
YLR440C	0	0	0.104190260475651
YLR215C	0	0	0.104072398190045
YLR182W	0	0	0.103954802259887
YMR269W	0	0	0.103837471783296
YJR053W	0	0	0.103720405862458
YJL019W	0	0	0.103603603603604
YDR120C	0	0	0.103487064116985
YNL123W	0	0	0.103370786516854
YJR052W	0	0	0.103254769921437
YJR093C	0	0	0.103139013452915
YDR475C	0	1	0.103139013452915
YPL239W	0	0	0.103023516237402
YDR390C	0	0	0.102908277404922
YLR127C	0	0	0.102793296089385
YOR005C	0	0	0.102678571428571
YER049W	0	0	0.102564102564103
YML080W	0	0	0.102449888641425
YNL135C	0	0	0.102335928809789
YJR134C	0	1	0.102335928809789
YLR035C	0	0	0.102222222222222
YJL087C	0	0	0.102108768035516
YLR191W	0	0	0.1019955654102
YBL047C	0	0	0.10188261351052
YGL116W	0	0	0.101769911504425
YDR087C	0	0	0.101657458563536
YMR030W	0	0	0.101545253863135
YDL201W	0	0	0.101433296582139
YDL085C-A	0	1	0.101433296582139
YIL103W	0	0	0.101321585903084
YKL088W	0	0	0.101210121012101
YKL059C	0	0	0.101098901098901
YCR060W	0	0	0.100987925356751
YLR316C	0	0	0.100877192982456
YNL110C	0	0	0.100766703176342
YPR152C	0	1	0.100766703176342
YOR141C	0	1	0.100766703176342
YMR218C	0	0	0.100656455142232
YER022W	0	0	0.100546448087432
YDR081C	0	0	0.100436681222707
YOL021C	0	0	0.100327153762268
YDR520C	0	1	0.100327153762268
YDR463W	0	0	0.100217864923747
YCR082W	0	0	0.100108813928183
YGR168C	0	1	0.100108813928183
YGL090W	0	0	0.1
YDR472W	0	0	0.0998914223669924
YML076C	0	0	0.0997830802603037
YNL103W	0	0	0.0996749729144095
YCR068W	0	0	0.0995670995670996
YGL070C	0	0	0.0994594594594595
YNL254C	0	1	0.0994594594594595
YPL243W	0	0	0.0993520518358531
YIL138C	0	0	0.0992448759439051
YJL148W	0	0	0.0991379310344828
YLR418C	0	0	0.0990312163616792
YDR014W	0	0	0.0989247311827957
YJL030W	0	0	0.0988184747583244
YPR052C	0	0	0.0987124463519313
YLL004W	0	0	0.0986066452304394
YML103C	0	0	0.0985010706638116
YMR066W	0	1	0.0985010706638116
YOR305W	0	0	0.0983957219251337
YJR069C	0	0	0.0982905982905983
YIL038C	0	0	0.0981856990394877
YMR126C	0	1	0.0981856990394877
YGR024C	0	0	0.0980810234541578
YPL194W	0	0	0.0979765708200213
YER176W	0	0	0.0978723404255319
YPL254W	0	0	0.0977683315621679
YCR047C	0	0	0.0976645435244161
YDL135C	0	0	0.0975609756097561
YLR401C	0	0	0.0974842767295598
YOR057W	0	0	0.0974842767295598
YBR282W	0	0	0.0974842767295598
YAL009W	0	0	0.0974842767295598
YOR261C	0	0	0.0974842767295598
YDL014W	0	0	0.0974842767295598
YDR346C	0	0	0.0974842767295598
YDR165W	0	0	0.0974842767295598
YBR036C	0	0	0.0974842767295598
YDR196C	0	0	0.0974842767295598
YDR415C	0	1	0.0974842767295598
YMR216C	1	0	0.0974842767295598
YLR363C	0	0	0.0973821989528796
YPL124W	0	0	0.0972803347280335
YML065W	0	0	0.0971786833855799
YBR023C	0	0	0.0970772442588727
YHR040W	0	0	0.0969760166840459
YIR018W	0	0	0.096875
YMR100W	0	0	0.0967741935483871
YML022W	0	0	0.0966735966735967
YLR090W	0	0	0.0965732087227414
YLR368W	0	0	0.0964730290456432
YNL149C	0	0	0.0963730569948187
YNL129W	0	0	0.0962732919254658
YKR099W	0	0	0.0961737331954498
YIL040W	0	0	0.0960743801652893
YPL233W	0	0	0.0959752321981424
YCR051W	0	1	0.0959752321981424
YJR058C	0	0	0.0958762886597938
YJR119C	0	0	0.0957775489186406
YHR077C	0	0	0.095679012345679
YJR021C	0	0	0.0955806783144913
YMR132C	0	1	0.0955806783144913
YML106W	0	0	0.095482546201232
YKL154W	0	0	0.0953846153846154
YMR021C	0	0	0.0952868852459016
YJL020C	0	0	0.0951893551688843
YER168C	0	0	0.0950920245398773
YLR115W	0	0	0.0949948927477017
YOR210W	0	0	0.0948979591836735
YJL126W	0	1	0.0948979591836735
YPR187W	0	0	0.0948012232415902
YHR034C	0	0	0.0947046843177189
YIL115C	0	0	0.0946083418107833
YLR107W	0	0	0.0945121951219512
YIL008W	0	0	0.0944162436548223
YOR051C	0	1	0.0944162436548223
YIL149C	0	0	0.0943204868154158
YJL178C	0	0	0.0942249240121581
YKL048C	0	0	0.0941295546558704
YDR229W	0	0	0.0940343781597573
YDR457W	0	0	0.0939393939393939
YGL016W	0	0	0.0938446014127144
YJL204C	0	0	0.09375
YIL016W	0	0	0.0936555891238671
YDL064W	0	0	0.0935613682092555
YJR048W	0	0	0.0934673366834171
YER174C	0	0	0.0933734939759036
YKL144C	0	0	0.0932798395185557
YPL053C	0	0	0.093186372745491
YMR014W	0	0	0.0930930930930931
YKR007W	0	0	0.093
YDR291W	0	1	0.093
YIL019W	0	0	0.0929070929070929
YIL044C	0	0	0.092814371257485
YKR101W	0	0	0.0927218344965105
YDR336W	0	1	0.0927218344965105
YPL125W	0	0	0.0926294820717131
YGR276C	0	0	0.0925373134328358
YDR252W	0	0	0.0924453280318091
YNL090W	0	0	0.0923535253227408
YKR004C	0	0	0.0922619047619048
YKL058W	0	0	0.0921704658077304
YGL233W	0	0	0.0920792079207921
YGL050W	0	1	0.0920792079207921
YDR073W	0	0	0.0919881305637982
YDL058W	0	0	0.091897233201581
YJL129C	0	0	0.0918065153010859
YNL201C	0	0	0.0917159763313609
YNL027W	0	0	0.0916256157635468
YDR409W	0	0	0.0915354330708661
YGL159W	0	1	0.0915354330708661
YOR046C	0	0	0.0914454277286136
YJL139C	0	0	0.0913555992141454
YBL007C	0	0	0.0912659470068695
YGR029W	0	0	0.0911764705882353
YJR005W	0	0	0.0910871694417238
YPL268W	0	0	0.0909980430528376
YPR040W	0	0	0.0909090909090909
YDR370C	0	1	0.0909090909090909
YLR396C	0	0	0.0908203125
YGR283C	0	0	0.0907317073170732
YNR027W	0	0	0.0906432748538012
YPR051W	0	0	0.0905550146056475
YDL069C	0	0	0.0904669260700389
YLR078C	0	0	0.0903790087463557
YJR140C	0	0	0.0902912621359223
YNL024C	0	1	0.0902912621359223
YOL095C	0	0	0.0902036857419981
YLL042C	0	0	0.0901162790697674
YPR110C	0	0	0.0900290416263311
YMR204C	0	0	0.0899419729206963
YOR278W	0	0	0.0898550724637681
YNR048W	0	0	0.0897683397683398
YMR060C	0	0	0.0896817743490839
YOR307C	0	0	0.0895953757225433
YLR210W	0	0	0.0895091434071222
YDL159W	0	0	0.0894230769230769
YCR086W	0	0	0.0893371757925072
YLR066W	0	0	0.0892514395393474
YDR459C	0	0	0.0891658676893576
YPL175W	0	0	0.0890804597701149
YAL034W-A	0	0	0.0889952153110048
YBR234C	0	0	0.0889101338432122
YDR067C	0	1	0.0889101338432122
YNL259C	0	0	0.0888252148997135
YML064C	0	0	0.0887404580152672
YML082W	0	0	0.0886558627264061
YER051W	0	0	0.0885714285714286
YJR144W	0	0	0.0884871550903901
YBR101C	0	0	0.0884030418250951
YGR163W	0	0	0.0883190883190883
YDR026C	0	1	0.0883190883190883
YGL097W	0	0	0.0882352941176471
YPL192C	0	0	0.0881516587677725
YBR083W	0	0	0.0880681818181818
YDR227W	0	0	0.0879848628192999
YCR042C	0	0	0.0879017013232514
YPL157W	0	0	0.0878186968838527
YNL175C	0	0	0.0877358490566038
YNR010W	0	0	0.0876531573986805
YLR148W	0	0	0.0875706214689266
YGR058W	0	1	0.0875706214689266
YNL141W	0	0	0.0874882408278457
YML036W	0	0	0.087406015037594
YLR433C	0	0	0.0873239436619718
YOR242C	0	0	0.0872420262664165
YPR144C	0	0	0.0871602624179944
YDR323C	0	0	0.0870786516853933
YLR329W	0	0	0.0869971936389149
YCR020C	0	0	0.0869158878504673
YHR087W	0	0	0.0868347338935574
YDR449C	0	0	0.0867537313432836
YML043C	0	0	0.0866728797763281
YER147C	0	0	0.0865921787709497
YEL016C	0	0	0.0865116279069767
YIL064W	0	0	0.0864312267657993
YPR032W	0	0	0.0863509749303621
YMR116C	0	0	0.0862708719851577
YGR016W	0	1	0.0862708719851577
YJL184W	0	0	0.0861909175162187
YPL129W	0	0	0.0861111111111111
YJL104W	0	0	0.0860314523589269
YIL021W	0	0	0.0859519408502773
YMR052W	0	0	0.0858725761772853
YDR362C	0	0	0.0857933579335793
YNL099C	0	0	0.0857142857142857
YOR224C	0	0	0.0856353591160221
YLR052W	0	0	0.0855565777368905
YER034W	0	1	0.0855565777368905
YOR216C	0	0	0.0854779411764706
YMR080C	0	0	0.0853994490358127
YHL022C	0	0	0.0853211009174312
YKR082W	0	0	0.0852428964252979
YLR208W	0	0	0.0851648351648352
YGL108C	0	1	0.0851648351648352
YIL097W	0	0	0.0850869167429094
YJR105W	0	0	0.0850091407678245
YDR386W	0	0	0.0849315068493151
YBL103C	0	0	0.0848540145985401
YPL117C	0	0	0.0847766636280766
YLR271W	0	1	0.0847766636280766
YKR038C	0	0	0.0846994535519126
YOL145C	0	0	0.0846223839854413
YGR196C	0	1	0.0846223839854413
YDL077C	0	0	0.0845454545454545
YPL168W	0	1	0.0845454545454545
YGL254W	0	0	0.0844686648501362
YER140W	0	1	0.0844686648501362
YMR153W	0	0	0.0843920145190563
YBR109C	0	0	0.0843155031731641
YIR017C	0	0	0.0842391304347826
YLR409C	0	0	0.0841628959276018
YGL026C	0	0	0.0840867992766727
YLR166C	0	0	0.0840108401084011
YLR456W	0	1	0.0840108401084011
YER107C	0	0	0.0839350180505415
YNL308C	0	0	0.0838593327321912
YGL013C	0	0	0.0837837837837838
YDR527W	0	0	0.0837083708370837
YKL052C	0	0	0.0836330935251798
YCR018C	0	0	0.0835579514824798
YJR011C	0	1	0.0835579514824798
YHR052W	0	0	0.0834829443447038
YDR395W	0	0	0.0834080717488789
YGL131C	0	1	0.0834080717488789
YDL156W	0	1	0.0834080717488789
YOR103C	0	0	0.0833333333333333
YNL312W	0	0	0.0832587287376902
YKR092C	0	0	0.0831842576028623
YPL139C	0	0	0.0831099195710456
YLR234W	0	0	0.0830357142857143
YIL014W	0	0	0.0829616413916146
YDL073W	0	1	0.0829616413916146
YDL017W	0	0	0.0828877005347594
YML108W	0	1	0.0828877005347594
YML127W	0	0	0.0828138913624221
YKL130C	0	0	0.0827402135231317
YDR299W	0	0	0.0826666666666667
YPR111W	0	0	0.0825932504440497
YHR164C	0	0	0.0825285338015803
YDL036C	0	0	0.0825285338015803
YHR041C	0	0	0.0825285338015803
YPL034W	0	1	0.0825285338015803
YKL193C	0	0	0.0825285338015803
YFR031C	0	0	0.0825285338015803
YNL036W	0	0	0.0825285338015803
YBL097W	0	0	0.0825285338015803
YER186C	0	1	0.0825285338015803
YLR074C	0	0	0.0825285338015803
YIL004C	0	0	0.0825285338015803
YIL092W	0	1	0.0825285338015803
YGL213C	0	0	0.0825285338015803
YDR272W	0	0	0.0825285338015803
YCR093W	0	0	0.0825285338015803
YIR021W	1	0	0.0825285338015803
YPL083C	0	0	0.0824561403508772
YPR062W	0	0	0.0823838737949167
YER128W	0	1	0.0823838737949167
YCR032W	0	0	0.0823117338003503
YIL085C	0	0	0.0822397200349956
YJR041C	0	0	0.0821678321678322
YDL103C	0	0	0.0820960698689956
YDR016C	0	0	0.0820244328097731
YCL037C	0	0	0.0819529206625981
YOR302W	0	0	0.0818815331010453
YGL043W	0	0	0.0818102697998259
YOR196C	0	0	0.0817391304347826
YDL063C	0	0	0.0816681146828844
YIR023W	0	0	0.0815972222222222
YPL120W	0	0	0.0815264527320035
YPL149W	0	0	0.0814558058925477
YIL029C	0	0	0.0813852813852814
YLR242C	0	0	0.0813148788927336
YKR019C	0	0	0.0812445980985307
YDR005C	0	0	0.0811744386873921
YJL105W	0	1	0.0811744386873921
YNL097C	0	0	0.0811044003451251
YDR190C	0	0	0.0810344827586207
YFR027W	0	0	0.0809646856158484
YJL209W	0	0	0.080895008605852
YKL189W	0	0	0.0808254514187446
YLR181C	0	0	0.0807560137457045
YMR225C	0	0	0.08068669527897
YNR049C	0	0	0.0806174957118353
YGR258C	0	0	0.0805484147386461
YNL180C	0	0	0.0804794520547945
YGL201C	0	0	0.0804106073567151
YGL110C	0	1	0.0804106073567151
YMR073C	0	0	0.0803418803418803
YPL008W	0	0	0.0802732707087959
YFR002W	0	0	0.0802047781569966
YLR126C	0	0	0.0801364023870418
YMR188C	0	0	0.0800681431005111
YLR014C	0	0	0.08
YNL267W	0	0	0.0799319727891157
YLR432W	0	0	0.0798640611724724
YML051W	0	0	0.0797962648556876
YER042W	0	0	0.0797285835453774
YNR045W	0	0	0.0796610169491525
YDR422C	0	0	0.0795935647756139
YNL113W	0	0	0.0795262267343486
YIL035C	0	0	0.0794590025359256
YGL035C	0	0	0.0793918918918919
YNL155W	0	1	0.0793918918918919
YFL007W	0	0	0.0793248945147679
YLR431C	0	0	0.0792580101180438
YDR339C	0	0	0.0791912384161752
YIR010W	0	0	0.0791245791245791
YEL025C	0	1	0.0791245791245791
YDR143C	0	0	0.0790580319596299
YLR095C	0	0	0.0789915966386555
YKL014C	0	0	0.0789252728799328
YDR372C	0	0	0.0788590604026846
Q0275	0	0	0.0787929589270746
YPL225W	0	1	0.0787929589270746
YMR298W	0	0	0.0787269681742044
YLR405W	0	0	0.0786610878661088
YLR228C	0	0	0.0785953177257525
YLR341W	0	0	0.0785296574770259
YGL047W	0	0	0.0784641068447412
YLR319C	0	0	0.0783986655546289
YML088W	0	0	0.0783333333333333
YOR021C	0	0	0.0782681099084097
YKL183W	0	1	0.0782681099084097
YDR128W	0	1	0.0782681099084097
YDR531W	0	0	0.0782029950083195
YDR260C	0	0	0.0781379883624273
YGR004W	0	0	0.0780730897009967
Q0105	0	0	0.0780082987551867
YLR313C	0	0	0.0779436152570481
YLR398C	0	0	0.0778790389395195
YNR015W	0	0	0.0778145695364238
YLR175W	0	0	0.0777502067824648
YGR048W	0	0	0.0776859504132231
YGL252C	0	0	0.0776218001651528
YGR252W	0	0	0.0775577557755776
YDL008W	0	0	0.0774938169826875
YKL063C	0	1	0.0774938169826875
YJL090C	0	0	0.0774299835255354
YKL181W	0	0	0.0773662551440329
YJR136C	0	0	0.0773026315789474
YHR134W	0	0	0.0772391125718981
YOR043W	0	0	0.077175697865353
YER183C	0	0	0.0771123872026251
YDR410C	0	0	0.0770491803278689
YLR373C	0	0	0.076986076986077
YOL044W	0	0	0.0769230769230769
YPR105C	0	0	0.0768601798855274
YOR371C	0	0	0.076797385620915
YGL094C	0	0	0.076734693877551
YLR264W	0	0	0.0766721044045677
YER007W	0	0	0.0766096169519152
YGR012W	0	1	0.0766096169519152
YFL023W	0	0	0.0765472312703583
YPL267W	0	0	0.0764849471114727
YMR129W	0	0	0.0764227642276423
YLR143W	0	1	0.0764227642276423
YHR067W	0	0	0.0763606823720552
YCR027C	0	0	0.0762987012987013
YLR403W	0	0	0.0762368207623682
YCR094W	0	0	0.0761750405186386
YPL218W	0	0	0.0761133603238866
YOR287C	0	0	0.0760517799352751
YAL019W	0	0	0.0759902991107518
YER044C-A	0	0	0.0759289176090469
YMR074C	0	1	0.0759289176090469
YGL071W	0	0	0.0758676351896691
YJL047C	0	0	0.0758064516129032
YOL063C	0	0	0.0757453666398066
YLR114C	0	0	0.0756843800322061
YNL035C	0	1	0.0756843800322061
YDR117C	0	1	0.0756843800322061
YGL144C	0	0	0.0756234915526951
YPL039W	0	1	0.0756234915526951
YBR160W	0	0	0.0755627009646302
YGL057C	0	1	0.0755627009646302
YJR147W	0	0	0.0755020080321285
YOL072W	0	0	0.0754414125200642
YDR450W	0	0	0.0753809141940658
YDR211W	0	0	0.0753205128205128
YJL058C	0	0	0.0752602081665332
YGL228W	0	1	0.0752602081665332
YFR036W	0	0	0.0752
YAR031W	0	0	0.0751398880895284
YDR253C	0	0	0.0750798722044728
YDL231C	0	0	0.0750199521149242
YHR121W	0	0	0.0749601275917065
YIL007C	0	0	0.0749003984063745
YKR087C	0	0	0.0748407643312102
YDL116W	0	0	0.0747812251392204
YOR207C	0	0	0.0747217806041336
YML121W	0	0	0.0746624305003971
YMR026C	0	0	0.0746031746031746
YOL041C	0	0	0.0745440126883426
YOR212W	0	0	0.0744849445324881
YGL241W	0	0	0.0744259699129058
YDR052C	0	0	0.0743670886075949
YDR538W	0	0	0.0743083003952569
YGR134W	0	0	0.0742496050552923
YNR009W	0	0	0.074191002367798
YPL108W	0	1	0.074191002367798
YGL075C	0	0	0.0741324921135647
YLR455W	0	0	0.0740740740740741
YIL132C	0	0	0.0740157480314961
YDR225W	0	0	0.0739575137686861
YOR330C	0	0	0.0738993710691824
YGR036C	0	0	0.0738413197172035
YLR262C	0	0	0.0737833594976452
YCR072C	0	0	0.0737254901960784
YNL119W	0	0	0.0736677115987461
YKR050W	0	0	0.0736100234925607
YGL133W	0	0	0.0735524256651017
YDR194C	0	0	0.073494917904613
YOR298W	0	0	0.0734725444702243
YLR021W	0	1	0.0734725444702243
YDL189W	0	0	0.0734725444702243
YJR138W	0	1	0.0734725444702243
YOL123W	0	0	0.0734725444702243
YOR275C	0	0	0.0734725444702243
YDR168W	0	0	0.0734725444702243
YAL027W	0	1	0.0734725444702243
YDR103W	0	0	0.0734725444702243
YNL084C	0	0	0.0734725444702243
YJL190C	0	0	0.0734725444702243
YDL141W	0	0	0.0734725444702243
YOR118W	0	1	0.0734725444702243
YML025C	0	0	0.0734725444702243
YDR489W	0	0	0.0734725444702243
YKL205W	0	0	0.0734725444702243
YKL209C	0	0	0.0734725444702243
YLR132C	1	0	0.0734725444702243
YGL169W	0	0	0.0734157650695518
YGR033C	0	0	0.0733590733590734
YGR147C	0	0	0.0733024691358025
YJR006W	0	0	0.0732459521973786
YPR019W	0	0	0.0731895223420647
YNL216W	0	0	0.0731331793687452
YBL040C	0	0	0.0730769230769231
YGR056W	0	0	0.0730207532667179
YML005W	0	0	0.0729646697388633
YNL230C	0	0	0.0729086722947045
YDR267C	0	1	0.0729086722947045
YPR153W	0	1	0.0729086722947045
YHR144C	0	0	0.0728527607361963
YNL082W	0	0	0.0727969348659004
YKR100C	0	0	0.0727411944869832
YER133W	0	0	0.0726855394032135
YPR083W	0	0	0.0726299694189602
YPL210C	0	0	0.0725744843391902
YGR152C	0	0	0.0725190839694656
YDR334W	0	0	0.072463768115942
YPL148C	0	0	0.0724085365853658
YGL215W	0	0	0.0723533891850724
YLR239C	0	0	0.0722983257229833
YPL212C	0	0	0.0722433460076046
YML101C	0	1	0.0722433460076046
YDR213W	0	0	0.0721884498480243
YGL098W	0	0	0.0721336370539104
YDL083C	0	0	0.0720789074355083
YPL105C	0	1	0.0720789074355083
YOL078W	0	0	0.0720242608036391
YGL166W	0	0	0.071969696969697
YER149C	0	0	0.0719152157456472
YOR162C	0	0	0.0718608169440242
YLL046C	0	0	0.0718065003779289
YKL108W	0	0	0.0717522658610272
YGL151W	0	0	0.0716981132075472
YGL101W	0	1	0.0716981132075472
YLL002W	0	0	0.0716440422322775
YLL050C	0	0	0.0715900527505652
YLL011W	0	0	0.0715361445783133
YNL072W	0	0	0.0714823175319789
YER071C	0	1	0.0714823175319789
YPL180W	0	0	0.0714285714285714
YDL167C	0	0	0.0713749060856499
YBR088C	0	0	0.0713213213213213
YGR187C	0	0	0.0712678169542386
YNR054C	0	0	0.0712143928035982
YOR281C	0	0	0.0711610486891386
YLR320W	0	0	0.0711077844311377
YOL006C	0	0	0.0710545998504114
YDL232W	0	0	0.0710014947683109
YKL072W	0	1	0.0710014947683109
YDR328C	0	0	0.0709484690067214
YJR063W	0	0	0.0708955223880597
YJL112W	0	0	0.0708426547352722
YPR085C	0	1	0.0708426547352722
YDR324C	0	0	0.0707898658718331
YOL148C	0	0	0.0707371556217424
YIL003W	0	0	0.0706845238095238
YDL105W	0	0	0.0706319702602231
YFL003C	0	0	0.0705794947994056
YML105C	0	0	0.0705270972531552
YLL015W	0	0	0.0704747774480712
YFL047W	0	0	0.0704225352112676
YPL215W	0	0	0.0703703703703704
YNL186W	0	0	0.0703182827535159
YFR004W	0	0	0.0702662721893491
YML035C	0	0	0.0702143385070214
YNL229C	0	0	0.0701624815361891
YOR068C	0	0	0.0701107011070111
YGL238W	0	0	0.0700589970501475
YOR312C	0	0	0.0700073691967576
YPR080W	0	0	0.0699558173784978
YGR017W	0	1	0.0699558173784978
YDR219C	0	0	0.0699043414275202
YER092W	0	1	0.0699043414275202
YMR019W	0	1	0.0699043414275202
YER116C	0	0	0.0698529411764706
YOR340C	0	0	0.0698016164584864
YBR231C	0	0	0.0697503671071953
YJR099W	0	0	0.0696991929567131
YIL134W	0	0	0.0696480938416422
YNL042W	0	0	0.0695970695970696
YGR216C	0	0	0.0695461200585652
YFR038W	0	1	0.0695461200585652
YNR016C	0	0	0.06949524506218
YNL275W	0	0	0.0694444444444444
YGR113W	0	0	0.0693937180423667
YOR342C	0	1	0.0693937180423667
YDL031W	0	0	0.0693430656934307
YNL151C	0	0	0.0692924872355945
YOR091W	0	0	0.0692419825072886
YBR189W	0	0	0.0691915513474144
YIL118W	0	0	0.0691411935953421
YCR090C	0	1	0.0691411935953421
YDL144C	0	1	0.0691411935953421
YKL053C-A	0	0	0.0690909090909091
YDR329C	0	0	0.0690406976744186
YLR197W	0	0	0.0689905591866376
YFL008W	0	0	0.0689404934687954
YLR183C	0	0	0.0688905003625816
YLR165C	0	0	0.0688405797101449
YAR008W	0	0	0.0687907313540912
YML053C	0	1	0.0687907313540912
YHL018W	0	1	0.0687907313540912
YLR438W	0	0	0.0687409551374819
YKL067W	0	0	0.0686912509038323
YOL028C	0	0	0.0686416184971098
YLR247C	0	1	0.0686416184971098
YOR037W	0	0	0.0685920577617329
YHL013C	0	1	0.0685920577617329
YPR108W	0	0	0.0685425685425685
YOR355W	0	0	0.0684931506849315
YHL023C	0	1	0.0684931506849315
YJL004C	0	0	0.0684438040345821
YOR036W	0	0	0.068394528437725
YKL069W	0	1	0.068394528437725
YER157W	0	0	0.0683453237410072
YDR173C	0	0	0.0682961897915169
YHR104W	0	0	0.0682471264367816
YCR028C-A	0	0	0.0681981335247667
YMR049C	0	0	0.0681492109038737
YLR243W	0	1	0.0681492109038737
YCR019W	0	0	0.0681003584229391
YGL240W	0	0	0.0680515759312321
YDL076C	0	0	0.0680028632784538
YIL150C	0	0	0.0679542203147353
YNL262W	0	0	0.0679056468906362
YCR031C	0	0	0.0678571428571429
YOL010W	0	0	0.0678087080656674
YPR139C	0	0	0.0677603423680457
YOR253W	0	0	0.067712045616536
YJL033W	0	0	0.0676638176638177
YPL161C	0	0	0.0676156583629893
YHR143W-A	0	0	0.0675675675675676
YOR129C	0	0	0.0675195451314854
YPR022C	0	1	0.0675195451314854
YLR118C	0	1	0.0675195451314854
YDR365C	0	0	0.0674715909090909
YBR267W	0	0	0.0674237047551455
YGR007W	0	0	0.0673758865248227
YGR098C	0	0	0.0673281360737066
YLR146C	0	0	0.0672804532577904
YGL142C	0	0	0.0672328379334749
YNL187W	0	0	0.0671852899575672
YGR119C	0	0	0.0671378091872792
YDR332W	0	1	0.0671378091872792
YGL226C-A	0	0	0.067090395480226
YPR070W	0	0	0.0670430486944248
YNL330C	0	0	0.0669957686882934
YLR287C	0	1	0.0669957686882934
YCR096C	0	1	0.0669957686882934
YGL119W	0	0	0.0669485553206483
YOR339C	0	0	0.0669014084507042
YDR427W	0	0	0.0668543279380718
YPL009C	0	1	0.0668543279380718
YLR427W	0	0	0.0668073136427567
YAL041W	0	0	0.0667603654251581
YMR167W	0	0	0.0667134831460674
YOR063W	0	0	0.0666666666666667
YMR314W	0	0	0.0666199158485273
YNL016W	0	0	0.066573230553609
YLL032C	0	1	0.066573230553609
YPL085W	0	0	0.0665266106442577
YOR096W	0	0	0.066480055983205
YLR153C	0	0	0.0664335664335664
YDR480W	0	0	0.06638714185884
YGL171W	0	0	0.066340782122905
YGR262C	0	0	0.0662944870900209
YLR412W	0	1	0.0662944870900209
YPL010W	0	0	0.0662482566248257
YML056C	0	1	0.0662482566248257
YLR024C	0	0	0.0662020905923345
YGR083C	0	0	0.0661559888579387
YDR131C	0	0	0.0661099512874043
YLR128W	0	0	0.0660639777468707
YAL020C	0	0	0.0660180681028492
YML104C	0	0	0.0659722222222222
YJL080C	0	0	0.0659264399722415
YBR066C	0	0	0.065880721220527
YMR029C	0	0	0.0658350658350658
YLR272C	0	0	0.0657894736842105
YHR014W	0	0	0.0657439446366782
YPL024W	0	0	0.0656984785615491
YOR289W	0	1	0.0656984785615491
YLR086W	0	0	0.0656530753282654
YBR114W	0	0	0.0656077348066298
YHR046C	0	0	0.0655624568668047
YDL173W	0	1	0.0655624568668047
YDR357C	0	1	0.0655624568668047
YGR212W	0	0	0.0655172413793104
YIR024C	0	1	0.0655172413793104
YHR062C	0	0	0.0654720882150241
YER099C	0	0	0.0654269972451791
YDL161W	0	0	0.0653819683413627
YJR112W	0	0	0.0653370013755158
YBR084C-A	0	0	0.0652920962199313
YHR192W	0	1	0.0652920962199313
YLR442C	0	0	0.0652472527472528
YHR129C	0	0	0.0652024708304736
YOL008W	0	0	0.0651577503429355
YMR004W	0	0	0.0651130911583276
YDL070W	0	1	0.0651130911583276
YLR244C	0	0	0.0650684931506849
YDR461W	0	0	0.0650239561943874
YDL205C	0	0	0.0649794801641587
YCL027W	0	0	0.0649350649350649
YGR105W	0	0	0.0648907103825137
YOL077C	0	0	0.0648464163822526
YGL162W	0	0	0.0648021828103684
YGL063W	0	0	0.0647580095432856
YJR043C	0	0	0.0647138964577657
YMR182C	0	0	0.0646698434309054
YDR217C	0	0	0.0646258503401361
YKR014C	0	0	0.0645819170632223
YMR223W	0	0	0.0645380434782609
YJL093C	0	0	0.0644942294636796
YDL059C	0	0	0.0644504748982361
YPL099C	0	1	0.0644504748982361
YNL068C	0	0	0.0644067796610169
YLR276C	0	0	0.0643631436314363
YDR407C	0	0	0.0643195666892349
YOR324C	0	0	0.064276048714479
YNL153C	0	0	0.0642325895875592
YPL140C	0	0	0.0641891891891892
YDR428C	0	1	0.0641891891891892
YOR164C	0	1	0.0641891891891892
YDR079C-A	0	0	0.0641458474004051
YNL211C	0	1	0.0641458474004051
YDR159W	0	0	0.0641025641025641
YEL020W-A	0	0	0.0640593391773432
YDR293C	0	0	0.0640161725067386
YER115C	0	0	0.063973063973064
YJL127C	0	0	0.0639300134589502
YOR259C	0	0	0.0638870208473436
YOR166C	0	1	0.0638870208473436
YDR232W	0	0	0.0638440860215054
YPL247C	0	1	0.0638440860215054
YJL003W	0	0	0.0638012088650101
YGR245C	0	0	0.063758389261745
YDR244W	0	0	0.0637156270959088
YJL061W	0	0	0.0636729222520107
YMR179W	0	0	0.0636302746148694
YNL214W	0	0	0.0635876840696118
YJL156C	0	0	0.0635451505016722
YMR025W	0	0	0.0635026737967914
YGR214W	0	0	0.0634602538410154
YGR264C	0	0	0.0634178905206943
YOR023C	0	0	0.0633755837224817
YOR120W	0	0	0.0633333333333333
YER059W	0	0	0.0632911392405063
YER129W	0	0	0.0632490013315579
YGR203W	0	1	0.0632490013315579
YLR133W	0	0	0.0632069194943446
YNL145W	0	0	0.0631648936170213
YFL050C	0	0	0.0631229235880399
YER046W	0	0	0.0631163708086785
YMR023C	0	0	0.0631163708086785
YGL122C	0	0	0.0631163708086785
YFR008W	0	0	0.0631163708086785
YGL154C	0	0	0.0631163708086785
YLR240W	0	0	0.0631163708086785
YGL223C	0	0	0.0631163708086785
YDR057W	0	0	0.0631163708086785
YCR059C	0	0	0.0631163708086785
YPL156C	0	0	0.0631163708086785
YKL143W	0	0	0.0631163708086785
YER142C	0	0	0.0631163708086785
YPL167C	0	0	0.0631163708086785
YPL042C	0	0	0.0631163708086785
YPR023C	0	0	0.0631163708086785
YPR134W	1	0	0.0631163708086785
YKL090W	0	1	0.0631163708086785
YHL025W	0	0	0.0630749014454665
YGL051W	0	0	0.0630334865397242
YPL022W	0	0	0.062992125984252
YOR238W	0	1	0.062992125984252
YAL011W	0	0	0.0629508196721311
YPL107W	0	1	0.0629508196721311
YHR005C	0	0	0.0629095674967235
YFL045C	0	0	0.0628683693516699
YOR119C	0	0	0.06282722513089
YHR059W	0	0	0.0627861347285808
YHR166C	0	0	0.0627450980392157
YDL127W	0	0	0.0627041149575441
YML074C	0	0	0.0626631853785901
YPR065W	0	0	0.0626223091976517
YOR107W	0	0	0.0625814863102999
YOR126C	0	0	0.0625407166123779
YML069W	0	0	0.0625
YBR070C	0	0	0.0624593363695511
YPL166W	0	0	0.0624187256176853
YNL178W	0	0	0.0623781676413255
YPL049C	0	0	0.0623376623376623
YOR315W	0	0	0.0622972096041532
YMR232W	0	0	0.0622568093385214
YIL167W	0	0	0.0622164614387557
YER031C	0	0	0.0621761658031088
YAR033W	0	0	0.0621359223300971
YML047C	0	0	0.0620957309184994
YIL122W	0	0	0.0620555914673562
YNL204C	0	0	0.0620300751879699
YDR108W	0	0	0.0620300751879699
YJL023C	0	1	0.0620300751879699
YJL035C	0	0	0.0620300751879699
YGR211W	0	0	0.0620300751879699
YOR008C-A	0	0	0.0620300751879699
YPL072W	0	0	0.0620300751879699
YOR182C	0	0	0.0620300751879699
YHR013C	0	0	0.0620300751879699
YPL127C	0	0	0.0620300751879699
YNL274C	0	0	0.0620300751879699
YOL009C	0	0	0.0620300751879699
YCL033C	0	0	0.0620300751879699
YLR258W	0	0	0.0620300751879699
YOL068C	0	0	0.0620300751879699
YNL311C	0	0	0.0620300751879699
YGL078C	0	0	0.0620300751879699
YGR156W	0	0	0.0620300751879699
YMR069W	0	0	0.0620300751879699
YNL257C	0	0	0.0620300751879699
YMR276W	0	0	0.0620300751879699
YMR076C	0	0	0.0620300751879699
YDR285W	0	0	0.0620300751879699
YDL154W	0	0	0.0620300751879699
YLR259C	0	0	0.0620300751879699
YDR017C	0	0	0.0620300751879699
YBR040W	0	0	0.0620300751879699
YKL045W	0	0	0.0620300751879699
YGR222W	1	0	0.0620300751879699
YJR066W	0	0	0.0620300751879699
YDL219W	0	0	0.0620300751879699
YLL063C	0	0	0.0620300751879699
YDR454C	0	0	0.0620300751879699
Q0115	1	0	0.0620300751879699
YOL056W	0	1	0.0620300751879699
YLR417W	0	0	0.0620300751879699
YPR049C	0	0	0.0620300751879699
YPR141C	0	0	0.0620300751879699
YGL056C	0	1	0.0620300751879699
YGL067W	0	0	0.0620300751879699
YJL145W	0	0	0.0620300751879699
YDR263C	0	0	0.0620300751879699
YHL020C	0	0	0.0620300751879699
YBR223C	0	0	0.0620300751879699
YJR042W	0	0	0.0620300751879699
YPR069C	0	0	0.0620300751879699
YJL056C	0	0	0.0620300751879699
YLR218C	0	1	0.0620300751879699
YML068W	0	0	0.0620300751879699
YKL009W	0	0	0.0620300751879699
YKL033W	0	1	0.0620300751879699
YMR064W	0	0	0.0620300751879699
YDR164C	0	0	0.0620300751879699
YCR054C	0	1	0.0620300751879699
YOR334W	1	0	0.0620300751879699
YEL051W	0	0	0.0619912335629305
YOR229W	0	0	0.0619524405506884
YJR132W	0	0	0.0619136960600375
YEL023C	0	1	0.0619136960600375
YBL016W	0	0	0.061875
YKR028W	0	0	0.0618363522798251
YOR359W	0	0	0.0617977528089888
YKL099C	0	0	0.0617592014971928
YPL095C	0	0	0.0617206982543641
YER137C	0	1	0.0617206982543641
YNL015W	0	0	0.0616822429906542
YOR241W	0	0	0.0616438356164384
YLR059C	0	0	0.0616054760423149
YML117W	0	0	0.0615671641791045
YLR057W	0	1	0.0615671641791045
YLR098C	0	0	0.0615288999378496
YNL021W	0	0	0.0614906832298137
YER127W	0	0	0.0614525139664804
YJL059W	0	0	0.0614143920595533
YNL279W	0	0	0.0613763174209547
YKL077W	0	1	0.0613763174209547
YBL054W	0	0	0.0613382899628253
YAL025C	0	0	0.0613003095975232
YDR006C	0	0	0.0612623762376238
YDR224C	0	0	0.0612244897959184
YHR048W	0	0	0.0611866501854141
YOR167C	0	0	0.0611488573193329
YOL069W	0	0	0.0611111111111111
YKL018W	0	0	0.0610734114743985
YMR224C	0	0	0.061035758323058
YLR186W	0	0	0.0609981515711645
YNL041C	0	0	0.0609605911330049
YMR236W	0	0	0.0609230769230769
YNL272C	0	0	0.0608856088560886
YDR471W	0	0	0.0608481868469576
YFL024C	0	0	0.0608108108108108
YHR063C	0	0	0.0607734806629834
YIL083C	0	0	0.0607361963190184
YLR020C	0	0	0.0606989576946659
YAR003W	0	0	0.0606617647058824
YIL037C	0	0	0.0606246172688304
YDR273W	0	0	0.0605875152998776
YDR363W-A	0	0	0.0605504587155963
YJL157C	0	0	0.0605134474327628
YDL133W	0	1	0.0605134474327628
YOR073W	0	0	0.0604764813683568
YCR084C	0	0	0.0604395604395604
YLR213C	0	0	0.0604026845637584
YOR157C	0	0	0.0603658536585366
YDR060W	0	0	0.0603290676416819
YMR106C	0	0	0.0602923264311815
YGR208W	0	0	0.0602556299452222
YER007C-A	0	0	0.0602189781021898
YMR159C	0	0	0.0601823708206687
YHR119W	0	0	0.0601458080194411
YBR043C	0	0	0.0601092896174863
YDR135C	0	0	0.0600728155339806
YOR369C	0	0	0.0600363856882959
YDL227C	0	0	0.06
YAR015W	0	0	0.0599636583888552
YNR029C	0	1	0.0599636583888552
YLR426W	0	0	0.0599273607748184
YPR171W	0	0	0.0598911070780399
YLR260W	0	0	0.0598548972188634
YBR089C-A	0	0	0.0598187311178248
YGR218W	0	0	0.0597826086956522
YER048C	0	1	0.0597826086956522
YEL012W	0	0	0.0597465298732649
YGR200C	0	0	0.0597104945717732
YOR165W	0	0	0.0596745027124774
YDR414C	0	0	0.0596385542168675
YML119W	0	1	0.0596385542168675
YMR207C	0	0	0.0596026490066225
YKR080W	0	0	0.0595667870036101
YPL249C-A	0	0	0.0595309681298858
YNL163C	0	0	0.0594951923076923
YAL043C	0	0	0.0594594594594595
YER038C	0	0	0.0594237695078031
YPR133W-A	0	0	0.0593881223755249
YIL112W	0	0	0.0593525179856115
YOL112W	0	0	0.0593169562612343
YPL060W	0	0	0.0592814371257485
YLR102C	0	0	0.059245960502693
YLR285W	0	0	0.0592105263157895
YPL189W	0	0	0.059175134488942
YDR109C	0	1	0.059175134488942
YER167W	0	0	0.0591397849462366
YOR370C	0	0	0.0591044776119403
YMR257C	0	0	0.0590692124105012
YIR026C	0	0	0.0590339892665474
YGL136C	0	0	0.0589988081048868
YPL252C	0	0	0.0589636688505063
YDR351W	0	0	0.0589285714285714
YDR206W	0	0	0.0588935157644259
YMR192W	0	0	0.058858501783591
YBL045C	0	0	0.0588235294117647
YKL024C	0	0	0.0587885985748219
YAL001C	0	0	0.0587537091988131
YMR164C	0	0	0.0587188612099644
YJR090C	0	0	0.0586840545346769
YGR233C	0	0	0.0586492890995261
YDR004W	0	0	0.0586145648312611
YHL015W	0	0	0.0585798816568047
YHR049W	0	1	0.0585798816568047
YCL026C-A	0	0	0.0585452395032525
YLR335W	0	0	0.0585106382978723
YKL080W	0	0	0.058476077968104
YHR157W	0	0	0.0584415584415584
YDL124W	0	0	0.0584070796460177
YHR035W	0	1	0.0584070796460177
YGL025C	0	0	0.058372641509434
YDR132C	0	1	0.058372641509434
YLR266C	0	0	0.0583382439599293
YNL325C	0	0	0.0583038869257951
YMR033W	0	0	0.0582695703354915
YBR069C	0	0	0.0582352941176471
YJL084C	0	1	0.0582352941176471
YDR314C	0	0	0.0582010582010582
YKR002W	0	0	0.0581668625146886
YHR084W	0	0	0.0581327069876688
YER019C-A	0	0	0.0580985915492958
YDR141C	0	0	0.0580645161290323
YJR049C	0	0	0.0580304806565064
YLR154C	0	0	0.0579964850615114
YDR125C	0	0	0.0579625292740047
YJR133W	0	0	0.0579286132241077
YHR055C	0	0	0.0578947368421053
YJR008W	0	1	0.0578947368421053
YNL029C	0	0	0.0578609000584454
YER105C	0	0	0.0578271028037383
YAR029W	0	1	0.0578271028037383
YDL080C	0	0	0.0577933450087566
YIL126W	0	0	0.0577596266044341
YJL025W	0	0	0.0577259475218659
YGL103W	0	0	0.0576923076923077
YER026C	0	0	0.0576587070471753
YNL010W	0	1	0.0576587070471753
YER043C	0	0	0.0576251455180442
YCR089W	0	0	0.0575916230366492
YHR002W	0	0	0.0575581395348837
YGL185C	0	0	0.0575246949447995
YER025W	0	0	0.0574912891986063
YHR197W	0	0	0.0574579222286709
YIL145C	0	0	0.0574245939675174
YNL007C	0	0	0.0573913043478261
YDR303C	0	0	0.0573580533024334
YJR064W	0	0	0.0573248407643312
YKL112W	0	0	0.0572916666666667
YMR174C	0	0	0.0572585309427415
YDL033C	0	0	0.0572254335260116
YDR226W	0	0	0.0571923743500867
YDR513W	0	0	0.0571593533487298
YNL054W	0	0	0.0571263704558569
YDR200C	0	0	0.0570934256055363
YNR039C	0	0	0.0570605187319885
YDL192W	0	0	0.0570276497695853
YJR035W	0	0	0.0569948186528497
YBL095W	0	1	0.0569948186528497
YNR026C	0	0	0.0569620253164557
YAL031C	0	0	0.0569292696952271
YLR345W	0	0	0.0568965517241379
YJL098W	0	0	0.0568638713383113
YLR119W	0	0	0.0568312284730195
YDR437W	0	0	0.0567986230636833
YGR198W	0	0	0.0567660550458716
YOR047C	0	0	0.0567335243553009
YJR046W	0	0	0.0567010309278351
YJL147C	0	1	0.0567010309278351
YDL053C	0	1	0.0567010309278351
YMR277W	0	0	0.0566685746994848
YOL052C	0	0	0.0566361556064073
YPR018W	0	0	0.0566037735849057
YPL195W	0	0	0.0565714285714286
YIL015W	0	0	0.05653912050257
YIL009C-A	0	0	0.0565068493150685
YKL220C	0	0	0.0564746149458072
YOR111W	0	1	0.0564746149458072
YER164W	0	0	0.056442417331813
YOR171C	0	0	0.0564102564102564
YDL147W	0	0	0.056378132118451
YLR018C	0	0	0.0563460443938532
YNL256W	0	0	0.0563139931740614
YGL054C	0	0	0.0562819783968164
YCL050C	0	0	0.05625
[truncated: 3,790 more rows]
