# Supplementary material for: Computationally Driven, Quantitative Experiments Discover Genes Required for Mitochondrial Biogenesis
Source: PLoS Genet. 2009 Mar 20;5(3):e1000407. doi: 10.1371/journal.pgen.1000407 (PMC2648979; doi:10.1371/journal.pgen.1000407)
Supplement: Dataset S2 — Top 100 novel ensemble predictions for additional yeast biological processes. A zip file containing 387 tab-delimited text files of the ensemble predictions for the indicated Gene Ontology Biological Process Term. (21.70 MB GZ) [file pgen.1000407.s013.gz › GO_0000377.txt]

ORF	AnnotatedToTerm?	Uncharacterized_04152007?	Precision
YPR094W	1	0	1.0
YLR275W	1	0	1.0
YDR473C	1	0	1.0
YPL213W	1	0	1.0
YJR050W	1	0	1.0
YNL286W	1	0	1.0
YML062C	0	0	0.923076923076923
YLR298C	1	0	0.923076923076923
YPR057W	1	0	0.923076923076923
YPR101W	1	0	0.923076923076923
YJL203W	1	0	0.923076923076923
YDR163W	1	0	0.923076923076923
YGR129W	1	0	0.923076923076923
YGR072W	0	0	0.863636363636364
YOR257W	0	0	0.863636363636364
YJR022W	1	0	0.863636363636364
YLR147C	1	0	0.863636363636364
YBR188C	1	0	0.863636363636364
YKR022C	1	0	0.863636363636364
YLR117C	1	0	0.863636363636364
YDR416W	1	0	0.863636363636364
YIR005W	1	0	0.863636363636364
YPL138C	0	0	0.833333333333333
YDR088C	1	0	0.833333333333333
YOR279C	0	0	0.8
YER159C	0	0	0.787878787878788
YDL098C	1	0	0.787878787878788
YMR077C	0	0	0.787878787878788
YOR148C	1	0	0.787878787878788
YMR213W	1	0	0.787878787878788
YMR240C	1	0	0.787878787878788
YFL017W-A	1	0	0.787878787878788
YER029C	1	0	0.787878787878788
YLR145W	0	0	0.783783783783784
YGL174W	1	0	0.783783783783784
YGR075C	1	0	0.783783783783784
YDL043C	1	0	0.783783783783784
YJR082C	0	0	0.769230769230769
YGR278W	1	0	0.769230769230769
YDR181C	0	0	0.75609756097561
YBR055C	1	0	0.75609756097561
YKL041W	0	0	0.738095238095238
YBR257W	0	0	0.720930232558139
YBR095C	0	0	0.714285714285714
YBR258C	0	0	0.714285714285714
YKR086W	1	0	0.714285714285714
YOR075W	0	0	0.714285714285714
YER112W	1	0	0.714285714285714
YBR167C	0	0	0.714285714285714
YMR268C	1	0	0.714285714285714
YKL012W	1	0	0.714285714285714
YNL136W	0	0	0.714285714285714
YPL151C	1	0	0.714285714285714
YDR240C	1	0	0.714285714285714
YNL147W	1	0	0.714285714285714
YBR253W	0	0	0.714285714285714
YKL074C	1	0	0.714285714285714
YIL061C	1	0	0.714285714285714
YGR074W	1	0	0.714285714285714
YBR152W	1	0	0.714285714285714
YIR009W	1	0	0.714285714285714
YDR364C	1	0	0.714285714285714
YBR119W	1	0	0.714285714285714
YBR057C	0	0	0.705882352941177
YNL133C	0	0	0.705882352941177
YOR244W	0	0	0.705882352941177
YGR091W	1	0	0.705882352941177
YGL044C	0	0	0.705882352941177
YER013W	1	0	0.705882352941177
YOR319W	1	0	0.705882352941177
YAL032C	1	0	0.705882352941177
YOR159C	1	0	0.705882352941177
YPR025C	0	0	0.705882352941177
YDR153C	0	0	0.705882352941177
YBL026W	1	0	0.705882352941177
YDL001W	0	1	0.705882352941177
YDR243C	1	0	0.705882352941177
YDL030W	1	0	0.705882352941177
YLR438C-A	1	0	0.705882352941177
YBR237W	1	0	0.705882352941177
YOR308C	1	0	0.705882352941177
YMR288W	1	0	0.705882352941177
YLR015W	0	0	0.705882352941177
YKL173W	1	0	0.705882352941177
YLL036C	1	0	0.705882352941177
YPL178W	1	0	0.705882352941177
YBR217W	0	0	0.704545454545455
YGR013W	1	0	0.704545454545455
YLR424W	1	0	0.704545454545455
YBR129C	0	0	0.701030927835051
YNR011C	1	0	0.701030927835051
YBL025W	0	0	0.701030927835051
YPR082C	1	0	0.701030927835051
YOL149W	0	0	0.701030927835051
YNL215W	0	1	0.701030927835051
YDR378C	1	0	0.701030927835051
YDR235W	1	0	0.701030927835051
YPR178W	1	0	0.701030927835051
YLR016C	1	0	0.701030927835051
YBR123C	0	0	0.693877551020408
YPL228W	0	0	0.686868686868687
YDR532C	0	0	0.685185185185185
YBR210W	0	0	0.685185185185185
YBR065C	1	0	0.685185185185185
YJR084W	0	0	0.685185185185185
YDL209C	1	0	0.685185185185185
YML046W	1	0	0.685185185185185
YPR182W	1	0	0.685185185185185
YER172C	1	0	0.685185185185185
YER146W	1	0	0.685185185185185
YJL124C	0	0	0.678899082568807
YMR044W	0	0	0.678260869565217
YKL095W	1	0	0.678260869565217
YMR263W	0	0	0.678260869565217
YBL074C	1	0	0.678260869565217
YDL087C	1	0	0.678260869565217
YMR125W	1	0	0.678260869565217
YMR255W	0	0	0.675213675213675
YML049C	1	0	0.675213675213675
YDR439W	0	0	0.669491525423729
YMR059W	0	0	0.663865546218487
YBR264C	0	0	0.658333333333333
YDR288W	0	0	0.655737704918033
YHR165C	1	0	0.655737704918033
YBR290W	0	0	0.653225806451613
YGR006W	1	0	0.653225806451613
YIL063C	0	0	0.648
YMR001C	0	0	0.642857142857143
YHR090C	0	0	0.637795275590551
YDL002C	0	0	0.6328125
YKL214C	0	0	0.627906976744186
YDL099W	0	0	0.625954198473282
YGL120C	1	0	0.625954198473282
YBL006C	0	0	0.621212121212121
YCR063W	0	0	0.616541353383459
YBR279W	0	0	0.611940298507463
YDR468C	0	0	0.607407407407407
YBL036C	0	0	0.602941176470588
YDR283C	0	0	0.598540145985402
YDR279W	0	0	0.594202898550725
YDL175C	0	0	0.589928057553957
YHR036W	0	0	0.585714285714286
YBR103W	0	0	0.581560283687943
YMR039C	0	0	0.579310344827586
YCR077C	0	0	0.579310344827586
YNL245C	1	0	0.579310344827586
YHR086W	1	0	0.579310344827586
YOR189W	0	1	0.579310344827586
YHR156C	0	1	0.579310344827586
YGL128C	0	1	0.579310344827586
YPL193W	0	0	0.575342465753425
YDR068W	0	1	0.575342465753425
YNR053C	0	0	0.571428571428571
YCL011C	0	0	0.567567567567568
YBR278W	0	0	0.563758389261745
YIL161W	0	1	0.563758389261745
YMR061W	0	0	0.56
YJL049W	0	1	0.56
YPR180W	0	0	0.556291390728477
YBL046W	0	0	0.552631578947368
YBL104C	0	1	0.552631578947368
YDL065C	0	0	0.549019607843137
YDL051W	0	0	0.545454545454545
YOR194C	0	0	0.541935483870968
YDR432W	0	0	0.538461538461538
YGL173C	0	0	0.535031847133758
YPL071C	0	1	0.535031847133758
YLR025W	0	0	0.531645569620253
YOR077W	0	1	0.531645569620253
YPL064C	0	1	0.531645569620253
YBR165W	0	0	0.528301886792453
YDR183W	0	0	0.525
YGR162W	0	0	0.521739130434783
YFL017C	0	0	0.518518518518518
YBL060W	0	1	0.518518518518518
YDR482C	0	1	0.518518518518518
YBR135W	0	0	0.515337423312883
YLR323C	0	1	0.515337423312883
YDR049W	0	1	0.515337423312883
YMR112C	0	0	0.51219512195122
YMR227C	0	0	0.509090909090909
YNL282W	0	0	0.508982035928144
YFR005C	1	0	0.508982035928144
YBR215W	0	0	0.505952380952381
YBR192W	0	0	0.502958579881657
YBR131W	0	0	0.5
YGR186W	0	0	0.497076023391813
YPR169W	0	0	0.494186046511628
YLR430W	0	0	0.491329479768786
YDR311W	0	0	0.488505747126437
YER171W	0	0	0.485714285714286
YGR005C	0	0	0.482954545454545
YBR172C	0	0	0.480225988700565
YEL018W	0	0	0.47752808988764
YBR271W	0	0	0.474860335195531
YBR063C	0	1	0.474860335195531
YBR276C	0	0	0.472222222222222
YHR167W	0	0	0.469613259668508
YNL206C	0	0	0.467032967032967
YEL019C	0	0	0.46448087431694
YLL024C	0	0	0.46195652173913
YBL088C	0	0	0.459459459459459
YOR064C	0	0	0.456989247311828
YKR063C	0	0	0.454545454545455
YGR003W	0	0	0.452631578947368
YDR028C	0	0	0.452631578947368
YDL084W	1	0	0.452631578947368
YPL038W	0	0	0.450261780104712
YBL093C	0	0	0.447916666666667
YDR021W	0	0	0.44559585492228
YBL014C	0	0	0.443298969072165
YDR289C	0	0	0.441025641025641
YCR014C	0	0	0.438775510204082
YOR179C	0	0	0.436548223350254
YOR001W	0	0	0.434343434343434
YMR234W	0	0	0.4321608040201
YBR074W	0	1	0.4321608040201
YBR175W	0	0	0.43
YBR155W	0	0	0.427860696517413
YBR288C	0	0	0.425742574257426
YBR022W	0	0	0.423645320197044
YBR007C	0	1	0.423645320197044
YBL052C	0	0	0.42156862745098
YGR009C	0	0	0.419512195121951
YCR016W	0	0	0.41747572815534
YNL251C	0	0	0.415458937198068
YPR168W	0	0	0.413461538461538
YJR135C	0	0	0.411483253588517
YBR058C	0	0	0.40952380952381
YBR242W	0	1	0.40952380952381
YDL160C	0	0	0.407582938388626
YNL139C	0	0	0.405660377358491
YOL139C	0	0	0.403755868544601
YLL008W	0	0	0.401869158878505
YBR233W	0	1	0.401869158878505
YLR226W	0	0	0.4
YBR275C	0	0	0.398148148148148
YPR186C	0	0	0.3963133640553
YBR125C	0	1	0.3963133640553
YBR274W	0	0	0.394495412844037
YGR126W	0	1	0.394495412844037
YML011C	0	0	0.392694063926941
YLR003C	0	0	0.390909090909091
YMR311C	0	0	0.389140271493213
YBR142W	0	0	0.387387387387387
YBR140C	0	0	0.385650224215247
YPL016W	0	0	0.383928571428571
YNL224C	0	1	0.383928571428571
YOR123C	0	0	0.382222222222222
YGL049C	0	0	0.380530973451327
YGR158C	0	0	0.378854625550661
YBR254C	0	0	0.37719298245614
YBR289W	0	0	0.375545851528384
YPL190C	0	0	0.373913043478261
YBR170C	0	0	0.372294372294372
YBL010C	0	1	0.372294372294372
YBL055C	0	0	0.370689655172414
YJR089W	0	0	0.369098712446352
YBR227C	0	1	0.369098712446352
YGR195W	0	0	0.367521367521368
YKR023W	0	1	0.367521367521368
YOR310C	0	0	0.365957446808511
YJL140W	0	0	0.364406779661017
YMR294W	0	0	0.362869198312236
YBL022C	0	0	0.361344537815126
YBR034C	0	0	0.359832635983264
YBL035C	0	0	0.358333333333333
YBL056W	0	0	0.356846473029046
YPR188C	0	0	0.355371900826446
YOR206W	0	0	0.353909465020576
YDR195W	0	0	0.352459016393443
YIL096C	0	0	0.351020408163265
YNL158W	0	0	0.349593495934959
YBL009W	0	0	0.348178137651822
YBR236C	0	0	0.346774193548387
YPL211W	0	0	0.345381526104418
YLR441C	0	0	0.344
YDR110W	0	0	0.342629482071713
YBR259W	0	1	0.342629482071713
YIL046W	0	0	0.341269841269841
YKL075C	0	0	0.339920948616601
YPR056W	0	0	0.338582677165354
YBR194W	0	1	0.338582677165354
YDR082W	0	0	0.337254901960784
YBR244W	0	0	0.337209302325581
YPL051W	0	0	0.337209302325581
YNL210W	1	0	0.337209302325581
YBL089W	0	0	0.335907335907336
YBR141C	0	1	0.335907335907336
YDR051C	0	1	0.335907335907336
YJR141W	0	0	0.334615384615385
YDR308C	0	0	0.333333333333333
YDR469W	0	0	0.33206106870229
YNL232W	0	0	0.330798479087452
YBL084C	0	0	0.329545454545455
YBR029C	0	0	0.328301886792453
YBL057C	0	0	0.327067669172932
YOR204W	0	0	0.325842696629214
YBL107C	0	1	0.325842696629214
YBR110W	0	0	0.324626865671642
YDR460W	0	0	0.323420074349442
YKR074W	0	1	0.323420074349442
YGR206W	0	0	0.322222222222222
YBR195C	0	0	0.321033210332103
YGL243W	0	0	0.319852941176471
YLR227C	0	0	0.318681318681319
YPR161C	0	0	0.317518248175182
YML112W	0	0	0.316363636363636
YBR197C	0	1	0.316363636363636
YBR003W	0	0	0.315217391304348
YBL091C-A	0	1	0.315217391304348
YMR310C	0	0	0.314079422382672
YBR094W	0	1	0.314079422382672
YBR033W	0	1	0.314079422382672
YBL067C	0	1	0.314079422382672
YOL001W	0	0	0.31294964028777
YMR299C	0	0	0.311827956989247
YBL032W	0	0	0.310714285714286
YDL005C	0	0	0.309608540925267
YGR272C	0	0	0.308510638297872
YNL032W	0	0	0.307420494699647
YFL049W	0	0	0.306338028169014
YBR161W	0	0	0.305263157894737
YGL244W	0	0	0.304195804195804
YBR212W	0	0	0.303135888501742
YBL001C	0	0	0.302083333333333
YBR281C	0	0	0.301038062283737
YJL006C	0	0	0.3
YKL049C	0	0	0.298969072164948
YDR161W	0	0	0.297945205479452
YBL008W	0	0	0.296928327645051
YBR179C	0	0	0.295918367346939
YBL050W	0	0	0.294915254237288
YBR235W	0	1	0.294915254237288
YBL079W	0	0	0.293918918918919
YFR046C	0	0	0.292929292929293
YBR239C	0	1	0.292929292929293
YGR246C	0	0	0.291946308724832
YNL112W	0	0	0.290969899665552
YPR179C	0	0	0.29
YBR211C	0	0	0.289036544850498
YDR381W	0	0	0.288079470198675
YJL011C	0	0	0.287128712871287
YBR062C	0	1	0.287128712871287
YDR464W	0	0	0.286184210526316
YPR131C	0	0	0.285245901639344
YBR272C	0	0	0.284313725490196
YLR170C	0	0	0.283387622149837
YBR002C	0	0	0.282467532467532
YBL023C	0	0	0.281553398058252
YDR162C	0	0	0.280645161290323
YOL034W	0	0	0.279742765273312
YBL019W	0	0	0.278846153846154
YBL063W	0	0	0.277955271565495
YBR133C	0	0	0.277070063694268
YOR106W	0	0	0.276190476190476
YKL139W	0	0	0.275316455696203
YIR015W	0	0	0.274447949526814
YBR087W	0	0	0.273584905660377
YBR162W-A	0	0	0.272727272727273
YDL044C	0	0	0.271875
YPL011C	0	0	0.271028037383178
YJL050W	0	0	0.270186335403727
YBL021C	0	0	0.269349845201238
YJR097W	0	0	0.268518518518519
YLR457C	0	0	0.267692307692308
YNR038W	0	0	0.266871165644172
YOL093W	0	0	0.26605504587156
YER165W	0	0	0.265243902439024
YBR293W	0	0	0.264437689969605
YLR419W	0	1	0.264437689969605
YBR020W	0	0	0.263636363636364
YLL034C	0	0	0.262839879154079
YOL054W	0	0	0.262048192771084
YFR001W	0	0	0.261261261261261
YBR030W	0	0	0.260479041916168
YBR252W	0	0	0.259701492537313
YDR176W	0	0	0.258928571428571
YLR245C	0	0	0.258160237388724
YPR060C	0	0	0.257396449704142
YJR055W	0	0	0.256637168141593
YBL031W	0	1	0.256637168141593
YAR042W	0	0	0.255882352941176
YBR096W	0	1	0.255882352941176
YBR004C	0	0	0.255131964809384
YDR257C	0	1	0.255131964809384
YDR137W	0	0	0.254385964912281
YER173W	0	0	0.253644314868805
YHR201C	0	0	0.252906976744186
YDR312W	0	0	0.252173913043478
YER002W	0	0	0.251445086705202
YBR260C	0	0	0.250720461095101
YDR179C	0	0	0.25
YBR221C	0	0	0.249283667621777
YGR095C	0	0	0.248571428571429
YFL002C	0	0	0.247863247863248
YLR068W	0	0	0.247159090909091
YPL146C	0	0	0.246458923512748
YBR263W	0	0	0.245762711864407
YBR166C	0	0	0.245070422535211
YBR176W	0	0	0.24438202247191
YBL091C	0	0	0.243697478991597
YCR035C	0	0	0.243016759776536
YLR347C	0	0	0.242339832869081
YDR013W	0	0	0.241666666666667
YBR042C	0	0	0.240997229916898
YNL188W	0	0	0.240331491712707
YLR223C	0	0	0.239669421487603
YPR073C	0	0	0.239010989010989
YBR011C	0	0	0.238356164383562
YHR069C	0	0	0.237704918032787
YNL059C	0	0	0.237196765498652
YDR118W	0	0	0.237196765498652
YBR229C	0	0	0.237196765498652
YBR121C	0	0	0.237196765498652
YBR151W	0	1	0.237196765498652
YLR116W	1	0	0.237196765498652
YDR478W	0	0	0.236559139784946
YBL013W	0	0	0.235924932975871
YDR184C	0	0	0.235294117647059
YBR199W	0	0	0.234666666666667
YPR086W	0	0	0.234042553191489
YBR219C	0	1	0.234042553191489
YBR187W	0	1	0.234042553191489
YBL011W	0	0	0.23342175066313
YBL058W	0	0	0.232804232804233
YBL004W	0	0	0.232189973614776
YNL314W	0	0	0.231578947368421
YMR117C	0	0	0.230971128608924
YKR024C	0	0	0.230366492146597
YLR435W	0	0	0.22976501305483
YOR116C	0	0	0.229166666666667
YDR499W	0	0	0.228571428571429
YGR030C	0	0	0.227979274611399
YKR025W	0	0	0.227390180878553
YBR017C	0	0	0.22680412371134
YLL018C-A	0	0	0.226221079691517
YKR020W	0	0	0.225641025641026
YMR201C	0	0	0.225063938618926
YBR082C	0	0	0.224489795918367
YNL107W	0	0	0.223918575063613
YOR006C	0	1	0.223918575063613
YGL246C	0	0	0.223350253807107
YCR095C	0	1	0.223350253807107
YGR275W	0	0	0.222784810126582
YBR228W	0	0	0.222222222222222
YPR133C	0	0	0.221662468513854
YLR022C	0	0	0.221105527638191
YBR202W	0	0	0.220551378446115
YOR060C	0	0	0.22
YBR205W	0	0	0.219451371571072
YML107C	0	0	0.218905472636816
YBR193C	0	0	0.218362282878412
YOR095C	0	0	0.217821782178218
YBR153W	0	0	0.217283950617284
YIR014W	0	1	0.217283950617284
YOR143C	0	0	0.216748768472906
YMR239C	0	0	0.216216216216216
YMR131C	0	0	0.215686274509804
YDL006W	0	0	0.215158924205379
YJL125C	0	0	0.214634146341463
YBL051C	0	0	0.214111922141119
YBR273C	0	0	0.213592233009709
YOR295W	0	0	0.213075060532688
YNL039W	0	0	0.21256038647343
YBR173C	0	0	0.212048192771084
YKL021C	0	0	0.211538461538462
YGL153W	0	0	0.211031175059952
YBR225W	0	1	0.211031175059952
YBR097W	0	0	0.210526315789474
YDL166C	0	0	0.210023866348449
YML095C	0	0	0.20952380952381
YJL010C	0	0	0.209026128266033
YDR412W	0	0	0.208530805687204
YBR108W	0	1	0.208530805687204
YBL038W	0	0	0.208037825059102
YBR268W	0	0	0.207547169811321
YML015C	0	0	0.207058823529412
YDR167W	0	0	0.206572769953052
YDR280W	0	0	0.206088992974239
YBL068W	0	0	0.205607476635514
YOR083W	0	0	0.205128205128205
YBR246W	0	1	0.205128205128205
YBL024W	0	0	0.204651162790698
YBL037W	0	0	0.204176334106729
YEL055C	0	0	0.203703703703704
YOL067C	0	0	0.203233256351039
YKL078W	0	0	0.202764976958525
YHR066W	0	0	0.202298850574713
YBR198C	0	0	0.201834862385321
YCL010C	0	0	0.20137299771167
YBR159W	0	0	0.200913242009132
YNL225C	0	0	0.200455580865604
YGR251W	0	0	0.2
YBL082C	0	0	0.199546485260771
YOL005C	0	0	0.199095022624434
YDL177C	0	1	0.199095022624434
YDR121W	0	0	0.198645598194131
YIR011C	0	0	0.198198198198198
YDR083W	0	0	0.197752808988764
YBR061C	0	0	0.197309417040359
YHR105W	0	1	0.197309417040359
YGR093W	0	1	0.197309417040359
YMR091C	0	0	0.196868008948546
YLR309C	0	0	0.196428571428571
YMR178W	0	1	0.196428571428571
YBR084W	0	0	0.195991091314031
YDR228C	0	0	0.195555555555556
YPL122C	0	0	0.195121951219512
YGL029W	0	0	0.194690265486726
YMR075W	0	0	0.194260485651214
YKL125W	0	0	0.193832599118943
YMR005W	0	0	0.193406593406593
YHR085W	0	0	0.192982456140351
YLR033W	0	0	0.192560175054705
YFL027C	0	0	0.192139737991266
YGR002C	0	0	0.191721132897603
YDR419W	0	0	0.191304347826087
YJR060W	0	0	0.190889370932755
YDR485C	0	0	0.19047619047619
YMR176W	0	0	0.190064794816415
YIL079C	0	0	0.189655172413793
YLR011W	0	0	0.189247311827957
YBR283C	0	0	0.188841201716738
YBL041W	0	0	0.188436830835118
YIL110W	0	0	0.188034188034188
YGL247W	0	0	0.187633262260128
YBR081C	0	0	0.187234042553191
YJL110C	0	0	0.186836518046709
YOR265W	0	0	0.186440677966102
YBL020W	0	0	0.186046511627907
YPL001W	0	0	0.185654008438819
YDR139C	0	0	0.185263157894737
YKR078W	0	0	0.184873949579832
YOR357C	0	0	0.184486373165618
YIL091C	0	1	0.184486373165618
YNL227C	0	0	0.184100418410042
YLR007W	0	0	0.183716075156576
YBR016W	0	0	0.183333333333333
YLR017W	0	0	0.182952182952183
YPL202C	0	0	0.182572614107884
YBR073W	0	0	0.182194616977226
YNL317W	0	0	0.181818181818182
YBR086C	0	0	0.181443298969072
YMR093W	0	0	0.181069958847737
YOR174W	0	0	0.180698151950719
YIR025W	0	0	0.180327868852459
YLR357W	0	0	0.179959100204499
YFL013C	0	0	0.179591836734694
YBR024W	0	0	0.179226069246436
YBL080C	0	0	0.178861788617886
YML024W	0	0	0.178498985801217
YOR304W	0	0	0.178137651821862
YBL017C	0	0	0.177777777777778
YOL108C	0	0	0.17741935483871
YNL022C	0	0	0.177062374245473
YBR261C	0	1	0.177062374245473
YBR041W	0	0	0.176706827309237
YBL028C	0	0	0.176352705410822
YDL111C	0	0	0.176
YGL111W	0	0	0.17564870259481
YML098W	0	0	0.175298804780877
YBL061C	0	0	0.174950298210736
YKR060W	0	0	0.174603174603175
YPR107C	0	0	0.174257425742574
YER180C	0	0	0.173913043478261
YIR004W	0	0	0.173570019723866
YOR131C	0	1	0.173570019723866
YBR243C	0	0	0.173489278752437
YBR111C	0	1	0.173489278752437
YLR254C	0	0	0.173489278752437
YJR083C	0	0	0.173489278752437
YMR270C	0	0	0.173489278752437
YML071C	0	0	0.173489278752437
YBR102C	1	0	0.173489278752437
YLR200W	0	0	0.173151750972763
YDR177W	0	0	0.172815533980583
YLR277C	0	0	0.172480620155039
YDR123C	0	0	0.172147001934236
YOR252W	0	1	0.172147001934236
YDR201W	0	0	0.171814671814672
YBR204C	0	1	0.171814671814672
YOR087W	0	0	0.171483622350674
YCL031C	0	0	0.171153846153846
YNL038W	0	0	0.170825335892514
YBR164C	0	0	0.170498084291188
YBR059C	0	0	0.170172084130019
YDR440W	0	0	0.169847328244275
YML093W	0	0	0.16952380952381
YDL235C	0	0	0.169201520912548
YBR136W	0	0	0.16888045540797
YNR024W	0	1	0.16888045540797
YLR010C	0	0	0.168560606060606
YBL018C	0	0	0.168241965973535
YDR020C	0	1	0.168241965973535
YER161C	0	0	0.167924528301887
YGR271W	0	0	0.167608286252354
YBR060C	0	0	0.167293233082707
YNL189W	0	0	0.166979362101313
YGL130W	0	0	0.166666666666667
YIL104C	0	0	0.166355140186916
YPR046W	0	0	0.166044776119403
YGR081C	0	0	0.165735567970205
YLR238W	0	0	0.16542750929368
YNL004W	0	0	0.165120593692022
YKL079W	0	0	0.164814814814815
YBR106W	0	0	0.164510166358595
YDL150W	0	0	0.164206642066421
YHR081W	0	0	0.16390423572744
YOL089C	0	0	0.163602941176471
YJR032W	0	0	0.163302752293578
YDR496C	0	0	0.163003663003663
YOR069W	0	0	0.162705667276051
YDL229W	0	0	0.162408759124088
YOR249C	0	0	0.162112932604736
YDR392W	0	0	0.161818181818182
YPR143W	0	0	0.161524500907441
YOR076C	0	0	0.161231884057971
YFL001W	0	0	0.160940325497288
YDR373W	0	0	0.160649819494585
YBL102W	0	0	0.16036036036036
YJR068W	0	0	0.160071942446043
YML041C	0	0	0.159784560143627
YDL207W	0	0	0.159498207885305
YBR265W	0	0	0.159212880143113
YMR138W	0	0	0.158928571428571
YIR002C	0	0	0.158645276292335
YKL149C	0	0	0.158362989323843
YBR154C	0	0	0.158081705150977
YLR306W	0	0	0.157801418439716
YDL208W	0	0	0.157522123893805
YDR140W	0	0	0.157243816254417
YLL038C	0	0	0.156966490299824
YBR015C	0	0	0.15669014084507
YBR168W	0	0	0.156414762741652
YPR104C	0	0	0.156140350877193
YDL109C	0	0	0.155866900175131
YJL024C	0	0	0.155594405594406
YOR272W	0	0	0.155322862129145
YLR376C	0	0	0.155052264808362
YGL155W	0	0	0.154782608695652
YGR104C	0	0	0.154513888888889
YKR095W	0	0	0.154246100519931
YOR191W	0	0	0.153979238754325
YBR008C	0	0	0.153713298791019
YCL067C	0	0	0.153448275862069
YDL013W	0	0	0.153184165232358
YBR220C	0	1	0.153184165232358
YDR295C	0	0	0.152920962199313
YDL139C	0	1	0.152920962199313
YBR143C	0	0	0.152658662092624
YLR082C	0	0	0.152397260273973
YMR172W	0	0	0.152136752136752
YPL043W	0	0	0.151877133105802
YHR060W	0	0	0.151618398637138
YBR127C	0	0	0.151360544217687
YGL212W	0	0	0.151103565365025
YBR200W	0	0	0.150847457627119
YBR077C	0	0	0.150592216582064
YER006W	0	0	0.150337837837838
YGR047C	0	0	0.15008431703204
YAL047C	0	0	0.14983164983165
YLR135W	0	0	0.149579831932773
YNL157W	0	1	0.149579831932773
YEL015W	0	0	0.149328859060403
YJL122W	0	0	0.149078726968174
YBL027W	0	0	0.148829431438127
YHR118C	0	0	0.148580968280467
YGL175C	0	0	0.148333333333333
YNL328C	0	0	0.148086522462562
YOR160W	0	0	0.147840531561462
YOR101W	0	0	0.14759535655058
YMR063W	0	0	0.147350993377483
YDR363W	0	0	0.147107438016529
YDR152W	0	1	0.147107438016529
YLR196W	0	0	0.146864686468647
YPL181W	0	0	0.14662273476112
YDL108W	0	0	0.146381578947368
YOR094W	0	0	0.146141215106732
YDL056W	0	0	0.145901639344262
YML097C	0	0	0.145662847790507
YBR080C	0	0	0.145424836601307
YNL118C	0	0	0.145187601957586
YAL059W	0	0	0.144951140065147
YDR325W	0	0	0.144715447154472
YER030W	0	0	0.144480519480519
YKL006C-A	0	0	0.144246353322528
YDR514C	0	1	0.144246353322528
YDR397C	0	0	0.144012944983819
YKR008W	0	0	0.143780290791599
YOR078W	0	0	0.143548387096774
YKL122C	0	0	0.143317230273752
YGL085W	0	1	0.143317230273752
YDL115C	0	0	0.143086816720257
YMR233W	0	1	0.143086816720257
YKL017C	0	0	0.142857142857143
YDR080W	0	0	0.142628205128205
YDR030C	0	0	0.1424
YPL020C	0	0	0.142172523961661
YPR017C	0	0	0.141945773524721
YGL113W	0	0	0.14171974522293
YDR066C	0	1	0.14171974522293
YOR283W	0	1	0.14171974522293
YBR207W	0	0	0.141494435612083
YKL005C	0	0	0.141269841269841
YCR020W-B	0	0	0.141045958795563
YJL031C	0	0	0.140822784810127
YMR137C	0	0	0.140625
YDL092W	0	0	0.140625
YGL095C	0	0	0.140625
YGL100W	0	0	0.140625
YKL010C	0	0	0.140625
YFR048W	0	0	0.140625
YDR361C	0	0	0.140625
YNR032C-A	1	0	0.140625
YDR180W	0	0	0.140405616224649
YML055W	0	0	0.14018691588785
YDL074C	0	0	0.139968895800933
YJR056C	0	1	0.139968895800933
YPL075W	0	0	0.139751552795031
YBR270C	0	1	0.139751552795031
YKL119C	0	0	0.13953488372093
YJL072C	0	0	0.139318885448916
YIL144W	0	0	0.139103554868624
YDR305C	0	0	0.138888888888889
YNL213C	0	0	0.138674884437596
YOL135C	0	0	0.138461538461538
YCR020C-A	0	0	0.138248847926267
YIL127C	0	0	0.138036809815951
YPR031W	0	0	0.137825421133231
YLL003W	0	0	0.137614678899083
YOR080W	0	0	0.137404580152672
YBR122C	0	0	0.13719512195122
YML099C	0	0	0.136986301369863
YHR152W	0	0	0.13677811550152
YPL047W	0	0	0.136570561456753
YOR243C	0	0	0.136363636363636
YHR065C	0	0	0.136157337367625
YOR213C	0	0	0.13595166163142
YLR005W	0	0	0.135746606334842
YMR036C	0	0	0.135542168674699
YKL160W	0	0	0.135338345864662
YDR465C	0	0	0.135135135135135
YDL225W	0	0	0.134932533733133
YIL139C	0	0	0.134730538922156
YCR066W	0	0	0.134529147982063
YER093C	0	0	0.134328358208955
YDR075W	0	0	0.134128166915052
YHL009C	0	0	0.133928571428571
YBR038W	0	0	0.133729569093611
YDR138W	0	0	0.13353115727003
YBR255W	0	1	0.13353115727003
YHR127W	0	1	0.13353115727003
YBR245C	0	0	0.133333333333333
YKL022C	0	0	0.133136094674556
YLR105C	0	0	0.132939438700148
YIL143C	0	0	0.132743362831858
YNL199C	0	0	0.132547864506627
YLL033W	0	0	0.132352941176471
YGR179C	0	0	0.13215859030837
YGL210W	0	0	0.131964809384164
YCL029C	0	0	0.131771595900439
YBR009C	0	0	0.131578947368421
YKL040C	0	0	0.131386861313869
YBR163W	0	1	0.131386861313869
YPL069C	0	0	0.131195335276968
YLR262C-A	0	0	0.131004366812227
YKL179C	0	0	0.130813953488372
YNL221C	0	0	0.130624092888244
YOR368W	0	0	0.130434782608696
YHR207C	0	1	0.130434782608696
YGR274C	0	0	0.130246020260492
YLR047C	0	0	0.130057803468208
YAL033W	0	0	0.12987012987013
YBL047C	0	0	0.129682997118156
YOR327C	0	0	0.129496402877698
YGR071C	0	1	0.129496402877698
YKR096W	0	1	0.129496402877698
YNL164C	0	0	0.129310344827586
YLR002C	0	0	0.129124820659971
YEL029C	0	0	0.128939828080229
YOR320C	0	0	0.128755364806867
YIL084C	0	0	0.128571428571429
YMR111C	0	1	0.128571428571429
YDR065W	0	0	0.128388017118402
YDL090C	0	0	0.128205128205128
YNL290W	0	0	0.128022759601707
YGL145W	0	0	0.127840909090909
YOR089C	0	0	0.127659574468085
YOR115C	0	0	0.127478753541076
YOR274W	0	0	0.127298444130127
YJL146W	0	0	0.127118644067797
YDR399W	0	0	0.126939351198872
YKL028W	0	0	0.126760563380282
YOR346W	0	0	0.126582278481013
YLR383W	0	0	0.126404494382022
YJL085W	0	0	0.126227208976157
YMR285C	0	0	0.126050420168067
YOL102C	0	0	0.125874125874126
YLR310C	0	0	0.125698324022346
YLR292C	0	0	0.125523012552301
YBR078W	0	0	0.125348189415042
YNL246W	0	0	0.125173852573018
YOR258W	0	1	0.125173852573018
YPR187W	0	0	0.125
YLR421C	0	0	0.124826629680999
YJL123C	0	1	0.124826629680999
YLR288C	0	0	0.124653739612188
YMR127C	0	0	0.12448132780083
YKL186C	0	0	0.124309392265193
YLR451W	0	0	0.124137931034483
YPL239W	0	0	0.12396694214876
YOR163W	0	0	0.123796423658872
YMR065W	0	0	0.123626373626374
YML081W	0	1	0.123626373626374
YKR083C	0	0	0.123456790123457
YLR043C	0	0	0.123287671232877
YFR013W	0	0	0.12311901504788
YDR191W	0	0	0.122950819672131
YMR269W	0	0	0.122783083219645
YER153C	0	0	0.122615803814714
YBL090W	0	0	0.122448979591837
YML114C	0	0	0.122282608695652
YDR087C	0	0	0.122116689280868
YDL201W	0	0	0.121951219512195
YBR171W	0	0	0.121786197564276
YGL086W	0	0	0.121621621621622
YML003W	0	1	0.121621621621622
YDR145W	0	0	0.121457489878543
YCR092C	0	0	0.121293800539084
YJL162C	0	1	0.121293800539084
YIL068C	0	0	0.121130551816958
YNL250W	0	0	0.120967741935484
YNL253W	0	0	0.120805369127517
YGL091C	0	0	0.120643431635389
YER104W	0	0	0.120481927710843
YJL179W	0	0	0.120320855614973
YBR251W	0	0	0.120160213618158
YCR039C	0	0	0.12
YLR453C	0	0	0.119840213049268
YLR127C	0	0	0.11968085106383
YPR055W	0	0	0.119521912350598
YER049W	0	0	0.119363395225464
YNL258C	0	0	0.119205298013245
YDR166C	0	0	0.119047619047619
YCL016C	0	0	0.11889035667107
YNL110C	0	0	0.118733509234828
YBL076C	0	0	0.118577075098814
YNL050C	0	1	0.118577075098814
YGR057C	0	0	0.118421052631579
YGR120C	0	0	0.11826544021025
YOL080C	0	0	0.118110236220472
YKL166C	0	0	0.117955439056356
YNR023W	0	0	0.117801047120419
YNL135C	0	0	0.117647058823529
YDL088C	0	0	0.117493472584856
YKL011C	0	0	0.117340286831812
YAL048C	0	0	0.1171875
YOR353C	0	0	0.11703511053316
YPL007C	0	0	0.116883116883117
YDR045C	0	0	0.116731517509728
YDR071C	0	0	0.116580310880829
YMR211W	0	0	0.116429495472186
YER063W	0	0	0.116279069767442
YCR060W	0	0	0.116129032258065
YIR008C	0	0	0.115979381443299
YLR035C	0	0	0.115830115830116
YLR215C	0	0	0.115681233933162
YBR036C	0	0	0.115532734274711
YJL065C	0	0	0.115384615384615
YIR012W	0	0	0.115236875800256
YGL164C	0	1	0.115236875800256
YDR081C	0	0	0.115089514066496
YKL082C	0	0	0.114942528735632
YPL052W	0	0	0.114795918367347
YJR093C	0	0	0.114649681528662
YGR270W	0	0	0.114503816793893
YGL232W	0	0	0.1143583227446
YDR318W	0	0	0.114213197969543
YPR118W	0	0	0.114068441064639
YPL233W	0	0	0.113924050632911
YOL142W	0	0	0.11378002528445
YNL091W	0	0	0.113636363636364
YPR162C	0	0	0.113493064312736
YPR189W	0	0	0.113350125944584
YNL218W	0	0	0.113207547169811
YBR023C	0	0	0.113065326633166
YDR390C	0	0	0.112923462986198
YML080W	0	0	0.112781954887218
YOR193W	0	0	0.112640801001252
YOR048C	0	0	0.1125
YML077W	0	0	0.112359550561798
YHR191C	0	0	0.112219451371571
YDR014W	0	0	0.112079701120797
YDL085C-A	0	1	0.112079701120797
YDR078C	0	0	0.111940298507463
YJL019W	0	0	0.111801242236025
YBL105C	0	0	0.11166253101737
YDR104C	0	0	0.111524163568773
YOL115W	0	0	0.111386138613861
YDR475C	0	1	0.111386138613861
YJR053W	0	0	0.111248454882571
YGL064C	0	0	0.111111111111111
YDR130C	0	0	0.110974106041924
YDL135C	0	0	0.110837438423645
YJR052W	0	0	0.11070110701107
YKL089W	0	0	0.110565110565111
YDR457W	0	0	0.110429447852761
YDR520C	0	1	0.110429447852761
YDR165W	0	0	0.110294117647059
YIR018W	0	0	0.11015911872705
YKR062W	0	0	0.110024449877751
YCL032W	0	0	0.10989010989011
YJR134C	0	1	0.10989010989011
YNL312W	0	0	0.109756097560976
YIL103W	0	0	0.109622411693057
YDR515W	0	0	0.109489051094891
YNL001W	0	0	0.109356014580802
YGL251C	0	0	0.109223300970874
YLR115W	0	0	0.109090909090909
YJR003C	0	0	0.108958837772397
YDL014W	0	0	0.108827085852479
YER022W	0	0	0.108695652173913
YOL026C	0	0	0.108564535585042
YML006C	0	0	0.108433734939759
YMR014W	0	0	0.108303249097473
YNR012W	0	0	0.108173076923077
YPR121W	0	0	0.108043217286915
YOR057W	0	0	0.107913669064748
YLR418C	0	0	0.107784431137725
YDR472W	0	0	0.107655502392345
YJL087C	0	0	0.10752688172043
YCR082W	0	0	0.107398568019093
YML065W	0	0	0.107270560190703
YHR034C	0	0	0.107142857142857
YCR068W	0	0	0.107015457788347
YHR077C	0	0	0.106888361045131
YPL046C	0	0	0.106761565836299
YML106W	0	0	0.106635071090047
YIL149C	0	0	0.106508875739645
YPL133C	0	0	0.106382978723404
YPL243W	0	0	0.106257378984652
YMR128W	0	0	0.106132075471698
YLR449W	0	0	0.106007067137809
YER176W	0	0	0.105882352941176
YKR036C	0	0	0.105757931844888
YML103C	0	0	0.105633802816901
YDL165W	0	0	0.105509964830012
YIR017C	0	0	0.105386416861827
YMR228W	0	0	0.105263157894737
YJL148W	0	0	0.105140186915888
YDR369C	0	0	0.105017502917153
YCL055W	0	0	0.104895104895105
YDR495C	0	0	0.10477299185099
YBL106C	0	0	0.104651162790698
YIL130W	0	1	0.104651162790698
YOR384W	0	1	0.104651162790698
YLR051C	0	0	0.104529616724739
YLR401C	0	0	0.104408352668213
YCR042C	0	0	0.104287369640788
YIL038C	0	0	0.104166666666667
YBL007C	0	0	0.104046242774566
YPR089W	0	1	0.104046242774566
YKR029C	0	0	0.103926096997691
YAL034W-A	0	0	0.103806228373702
YOR305W	0	0	0.1036866359447
YJR057W	0	0	0.103567318757192
YMR126C	0	1	0.103567318757192
YMR113W	0	0	0.103448275862069
YHR189W	0	0	0.103329506314581
YNL076W	0	0	0.103211009174312
YOR269W	0	0	0.103092783505155
YLR271W	0	1	0.103092783505155
YNL149C	0	0	0.102974828375286
YPL124W	0	0	0.102857142857143
YBR101C	0	0	0.102739726027397
YIL019W	0	0	0.102622576966933
YGR283C	0	0	0.10250569476082
YNL260C	0	1	0.10250569476082
YNL292W	0	0	0.102389078498294
YNL103W	0	0	0.102272727272727
YOR261C	0	0	0.102156640181612
YML076C	0	0	0.102040816326531
YJR069C	0	0	0.101925254813137
YNR027W	0	0	0.101809954751131
YML022W	0	0	0.101694915254237
YNR003C	0	0	0.101580135440181
YIL008W	0	0	0.101465614430665
YHL038C	0	0	0.101351351351351
YJL020C	0	0	0.101237345331834
YDR383C	0	1	0.101237345331834
YNL201C	0	0	0.101123595505618
YNL129W	0	0	0.101010101010101
YOR141C	0	1	0.101010101010101
YLR363C	0	0	0.100896860986547
YKR007W	0	0	0.100783874580067
YLR067C	0	0	0.100671140939597
YLR085C	0	0	0.100558659217877
YLR107W	0	0	0.100446428571429
YOL141W	0	1	0.100446428571429
YDL058W	0	0	0.100334448160535
YOR051C	0	1	0.100334448160535
YPR110C	0	0	0.10022271714922
YLR393W	0	0	0.100111234705228
YPL268W	0	0	0.1
YNL175C	0	0	0.1
YJL030W	0	0	0.1
YJR021C	0	0	0.1
YGL116W	0	0	0.1
YML043C	0	0	0.1
YNL141W	0	0	0.1
YGR276C	0	0	0.1
YGL005C	0	0	0.1
YKR079C	0	0	0.1
YJR067C	0	1	0.1
YMR216C	1	0	0.1
YIL040W	0	0	0.0998902305159166
YER133W	0	0	0.099780701754386
YOL125W	0	0	0.099671412924425
YBR282W	0	0	0.099562363238512
YMR116C	0	0	0.0994535519125683
YLR221C	0	0	0.0993449781659389
YKL048C	0	0	0.099236641221374
YPR190C	0	0	0.0991285403050109
YCR047C	0	0	0.0990206746463547
YOL094C	0	0	0.0989130434782609
YOR224C	0	0	0.0988056460369164
YLR026C	0	0	0.0986984815618221
YMR132C	0	1	0.0986984815618221
YIL020C	0	0	0.0985915492957746
YDL069C	0	0	0.0984848484848485
YNL308C	0	0	0.0983783783783784
YJL178C	0	0	0.0982721382289417
YCR086W	0	0	0.0981661272923409
YJR048W	0	0	0.0980603448275862
YIL016W	0	0	0.0979547900968784
YDR415C	0	1	0.0979547900968784
YIL044C	0	0	0.0978494623655914
YNL090W	0	0	0.0977443609022556
YKL052C	0	0	0.0976394849785408
YDR198C	0	0	0.097534833869239
YDL156W	0	1	0.097534833869239
YGL026C	0	0	0.0974304068522484
YML082W	0	0	0.0973262032085561
YDR362C	0	0	0.0972222222222222
YDR346C	0	0	0.0971184631803629
YGR024C	0	0	0.0970149253731343
YDR026C	0	1	0.0970149253731343
YOL133W	0	0	0.0969116080937167
YLL004W	0	0	0.0968085106382979
YPL254W	0	0	0.0967056323060574
YDR409W	0	0	0.0966029723991507
YGL050W	0	1	0.0966029723991507
YKR064W	0	1	0.0966029723991507
YDR299W	0	0	0.0965005302226935
YGL017W	0	0	0.0963983050847458
YMR066W	0	1	0.0963983050847458
YFL028C	0	0	0.0962962962962963
YLR321C	0	0	0.0961945031712474
YPR072W	0	0	0.0960929250263992
YDR120C	0	0	0.0959915611814346
YNL123W	0	0	0.0958904109589041
YLR074C	0	0	0.0957894736842105
YNL036W	0	0	0.0956887486855941
YPL157W	0	0	0.0955882352941176
YPL192C	0	0	0.0954879328436516
YDR527W	0	0	0.0953878406708595
YGR029W	0	0	0.0952879581151832
YLR409C	0	0	0.0951882845188285
YKR019C	0	0	0.0950888192267503
YMR047C	0	0	0.0949895615866388
YLR265C	0	0	0.0948905109489051
YKL058W	0	0	0.0947916666666667
YPR040W	0	0	0.0946930280957336
YLR182W	0	0	0.0945945945945946
YMR021C	0	0	0.0944963655244029
YOL043C	0	0	0.0943983402489627
YPL194W	0	0	0.094300518134715
YPR052C	0	0	0.0942028985507246
YER051W	0	0	0.094105480868666
YGL035C	0	0	0.0940082644628099
YPR051W	0	0	0.0939112487100103
YNL027W	0	0	0.0938144329896907
YNR046W	0	0	0.0937178166838311
YDR227W	0	0	0.0936213991769547
YIL092W	0	1	0.0936213991769547
YDL159W	0	0	0.0935251798561151
YBR216C	0	0	0.093429158110883
YNL024C	0	1	0.093429158110883
YMR028W	0	0	0.0933333333333333
YOR196C	0	0	0.0932377049180328
YOR046C	0	0	0.0931422722620266
YOL146W	0	0	0.0930470347648262
YNL316C	0	0	0.0929519918283963
YDR291W	0	1	0.0929519918283963
YKL213C	0	0	0.0928571428571429
YHR058C	0	0	0.0927624872579001
YML051W	0	0	0.0926680244399185
YKL130C	0	0	0.0925737538148525
YKL002W	0	0	0.092479674796748
YKL154W	0	0	0.0923857868020305
YOR154W	0	1	0.0923857868020305
YLR329W	0	0	0.0922920892494929
YLR433C	0	0	0.0921985815602837
YDL064W	0	0	0.0921052631578947
YPL117C	0	0	0.0920121334681496
YOR242C	0	0	0.0919191919191919
YDR463W	0	0	0.0918264379414733
YGL159W	0	1	0.0918264379414733
YGL254W	0	0	0.0917338709677419
YDL036C	0	0	0.0916414904330312
YER147C	0	0	0.0915492957746479
YGL201C	0	0	0.0914572864321608
YBR088C	0	0	0.0913654618473896
YML108W	0	1	0.0913654618473896
YOL021C	0	0	0.0912738214643932
YOL145C	0	0	0.0911823647294589
YPR032W	0	0	0.0910910910910911
YIR010W	0	0	0.091
YNL113W	0	0	0.0909090909090909
YDR424C	0	0	0.0908183632734531
YDR073W	0	0	0.0907278165503489
YDR386W	0	0	0.0906374501992032
YGR196C	0	1	0.0906374501992032
YKR068C	0	0	0.090547263681592
YAL019W	0	0	0.0904572564612326
YOL018C	0	0	0.0903674280039722
YDR336W	0	1	0.0903674280039722
YOR172W	0	0	0.0902777777777778
YJL190C	0	0	0.0901883052527255
YGL144C	0	0	0.0900990099009901
YNL259C	0	0	0.0900098911968348
YOR287C	0	0	0.0899209486166008
YBL097W	0	0	0.0898321816386969
YIL021W	0	0	0.0897435897435897
YAL009W	0	0	0.0896551724137931
YIL064W	0	0	0.0895669291338583
YOR038C	0	0	0.0894788593903638
YBR109C	0	0	0.0893909626719057
YKR082W	0	0	0.0893032384690873
YFR031C	0	0	0.0892156862745098
YKL183W	0	1	0.0892156862745098
YMR100W	0	0	0.089128305582762
YDR260C	0	0	0.089041095890411
YBR091C	0	0	0.0889540566959922
YLR148W	0	0	0.0888671875
YNR020C	0	0	0.088780487804878
YOR210W	0	0	0.0886939571150097
YDR196C	0	0	0.0886075949367089
YDR421W	0	0	0.0885214007782101
YMR074C	0	1	0.0885214007782101
YDL231C	0	0	0.0884353741496599
YGL238W	0	0	0.0883495145631068
YOR302W	0	0	0.0882638215324927
YPR111W	0	0	0.0881782945736434
YPL149W	0	0	0.0880929332042594
YLR095C	0	0	0.0880077369439071
YGR224W	0	0	0.0879227053140097
YER100W	0	0	0.0878378378378378
YGL043W	0	0	0.0877531340405014
YKL088W	0	0	0.0876685934489403
YMR283C	0	0	0.0875842155919153
YDL073W	0	1	0.0875842155919153
YPL139C	0	0	0.0875
YLR431C	0	0	0.0874159462055716
YCR020C	0	0	0.0873320537428023
YOR156C	0	0	0.087248322147651
YOR278W	0	0	0.0871647509578544
YDR395W	0	0	0.0870813397129187
YKL015W	0	0	0.0869980879541109
YKR099W	0	0	0.0869149952244508
YLR181C	0	0	0.0868320610687023
YBR234C	0	0	0.0867492850333651
YJR058C	0	0	0.0866666666666667
YPL034W	0	1	0.0866666666666667
YEL025C	0	1	0.0866666666666667
YPR062W	0	0	0.0865842055185538
YJR144W	0	0	0.0865019011406844
YNL180C	0	0	0.0864197530864197
YNL313C	0	0	0.0863377609108159
YLR234W	0	0	0.0862559241706161
YER168C	0	0	0.0861742424242424
YDL200C	0	0	0.0860927152317881
YKR092C	0	0	0.0860113421550095
YDR252W	0	0	0.0859301227573182
YKL059C	0	0	0.0858490566037736
YLR208W	0	0	0.0857681432610745
YDR016C	0	0	0.0856873822975518
YNL155W	0	1	0.0856873822975518
YGL233W	0	0	0.0856067732831609
YHR121W	0	0	0.0855263157894737
YFR002W	0	0	0.0854460093896714
YIL004C	0	0	0.0853658536585366
YDR339C	0	0	0.0852858481724461
YNR015W	0	0	0.0852059925093633
YLR078C	0	0	0.0851262862488307
YLR455W	0	0	0.0850467289719626
YGL075C	0	0	0.0849673202614379
YMR080C	0	0	0.0848880597014925
YIL138C	0	0	0.0848089468779124
YNL119W	0	0	0.0847299813780261
YER186C	0	1	0.0847299813780261
YLR313C	0	0	0.0846511627906977
YDL167C	0	0	0.0845724907063197
YGR258C	0	0	0.0844939647168059
YHR041C	0	0	0.0844155844155844
YLR456W	0	1	0.0844155844155844
YER007W	0	0	0.0843373493975904
YGL131C	0	1	0.0843373493975904
YPL108W	0	1	0.0843373493975904
YJR041C	0	0	0.0842592592592593
YIL035C	0	0	0.0841813135985199
YLR319C	0	0	0.0841035120147874
YHL022C	0	0	0.0840258541089566
YLR166C	0	0	0.0839483394833948
YOR216C	0	0	0.0838709677419355
YML064C	0	0	0.0837937384898711
YFR027W	0	0	0.0837166513339466
YHR164C	0	0	0.0836397058823529
YJR005W	0	0	0.0835629017447199
YGR004W	0	0	0.0834862385321101
YLR432W	0	0	0.0834097158570119
YCR032W	0	0	0.0833333333333333
YCR027C	0	0	0.0832570905763952
YGR187C	0	0	0.083180987202925
YOL078W	0	0	0.0831050228310502
YMR190C	0	0	0.083029197080292
YOL072W	0	0	0.0829535095715588
YMR129W	0	0	0.0828779599271403
YJL058C	0	0	0.0828025477707006
YNR010W	0	0	0.0827272727272727
YAL027W	0	1	0.0827272727272727
YKR087C	0	0	0.0826521344232516
YOL044W	0	0	0.0825771324863884
YER140W	0	1	0.0825771324863884
YKL063C	0	1	0.0825771324863884
YLR242C	0	0	0.0825022665457842
YIL115C	0	0	0.0824275362318841
YGL213C	0	0	0.0823529411764706
YPL168W	0	1	0.0823529411764706
YPR068C	0	0	0.0822784810126582
YDR372C	0	0	0.0822041553748871
YIR023W	0	0	0.082129963898917
YGL061C	0	0	0.0820559062218215
YMR052W	0	0	0.081981981981982
YJR140C	0	0	0.0819081908190819
YDR323C	0	0	0.0818345323741007
YGL013C	0	0	0.0817610062893082
YPL129W	0	0	0.0816876122082585
YDL017W	0	0	0.0816143497757848
YPL096W	0	0	0.0815412186379928
YKL205W	0	0	0.081468218442256
YNL186W	0	0	0.0813953488372093
YNL151C	0	0	0.0813226094727435
YDR143C	0	0	0.0812720848056537
YJL209W	0	0	0.0812720848056537
YDL116W	0	0	0.0812720848056537
YIL029C	0	0	0.0812720848056537
YNL267W	0	0	0.0812720848056537
YPL267W	0	0	0.0812720848056537
YKR100C	0	0	0.0812720848056537
YJL090C	0	0	0.0812720848056537
YJL197W	0	1	0.0812720848056537
YOR371C	0	0	0.0812720848056537
YER044C-A	0	0	0.0812720848056537
YHR070W	0	0	0.0812720848056537
YPL175W	0	0	0.0812720848056537
YGL101W	0	1	0.0812720848056537
YEL026W	1	0	0.0812720848056537
YGL241W	0	0	0.0812003530450132
YNR054C	0	0	0.0811287477954145
YML105C	0	0	0.081057268722467
YLL006W	0	0	0.0809859154929577
YBR160W	0	0	0.0809146877748461
YLR143W	0	1	0.0809146877748461
YPL210C	0	0	0.0808435852372583
YPR152C	0	1	0.0808435852372583
YCR093W	0	0	0.0807726075504829
YGL133W	0	0	0.0807017543859649
YGL070C	0	0	0.0806310254163015
YNL166C	0	0	0.0805604203152364
YLR398C	0	0	0.0804899387576553
YCR018C	0	0	0.0804195804195804
YGL094C	0	0	0.0803493449781659
YHR005C	0	0	0.0802792321116928
YPR019W	0	0	0.0802092414995641
YKL189W	0	0	0.0801393728222996
YOR110W	0	0	0.0800696257615318
YDR489W	0	0	0.08
YLR341W	0	0	0.0799304952215465
YHR134W	0	0	0.0798611111111111
YKR050W	0	0	0.0797918473547268
YJL139C	0	0	0.0797227036395147
YGL090W	0	0	0.0796915167095116
YER115C	0	0	0.0796915167095116
YOR068C	0	0	0.0796915167095116
YPR139C	0	0	0.0796915167095116
YGL097W	0	0	0.0796915167095116
YPL083C	0	0	0.0796915167095116
YLR320W	0	0	0.0796915167095116
YLR440C	0	0	0.0796915167095116
YKR101W	0	0	0.0796915167095116
YPL105C	0	1	0.0796915167095116
YLR014C	0	0	0.0796915167095116
YPL008W	0	0	0.0796915167095116
YOL006C	0	0	0.0796915167095116
YLR132C	1	0	0.0796915167095116
YLR403W	0	0	0.0796232876712329
YDL141W	0	0	0.0795551753635586
YER149C	0	0	0.0794871794871795
YCL037C	0	0	0.0794192997438087
YMR019W	0	1	0.0794192997438087
YDR365C	0	0	0.0793515358361775
YPL225W	0	1	0.0793515358361775
YJR112W	0	0	0.0792838874680307
YJL047C	0	0	0.0792163543441227
YHL013C	0	1	0.0792163543441227
YLR052W	0	0	0.0791489361702128
YNL072W	0	0	0.0790816326530612
YHR062C	0	0	0.0790144435004248
YOR307C	0	0	0.0789473684210526
YOL028C	0	0	0.0788804071246819
YJL184W	0	0	0.0788135593220339
YPR083W	0	0	0.0787468247248095
YLR373C	0	0	0.0786802030456853
YDL008W	0	0	0.0786136939983094
YGL047W	0	0	0.0785472972972973
YGR083C	0	0	0.0784810126582278
YMR049C	0	0	0.0784148397976391
YOR017W	0	0	0.0783487784330244
YIL118W	0	0	0.0782828282828283
YIL085C	0	0	0.0782169890664424
YKL072W	0	1	0.0782169890664424
YGL228W	0	1	0.0782169890664424
YML101C	0	1	0.0782169890664424
YKL108W	0	0	0.0781512605042017
YGR042W	0	0	0.0780856423173804
YLL042C	0	0	0.0780201342281879
YHR143W-A	0	0	0.0779547359597653
YOR281C	0	0	0.0778894472361809
YDL232W	0	0	0.0778242677824268
YML053C	0	1	0.0778242677824268
YHR052W	0	0	0.0777591973244147
YGL098W	0	0	0.0776942355889724
YLR126C	0	0	0.0776293823038397
YBR267W	0	0	0.0775646371976647
YLL032C	0	1	0.0775646371976647
YGL169W	0	0	0.0775
YGR252W	0	0	0.0774354704412989
YIL132C	0	0	0.0773710482529118
YDR211W	0	0	0.0773067331670823
YGR033C	0	0	0.0772425249169435
YOR324C	0	0	0.0771784232365145
YOR005C	0	0	0.0771144278606965
YOL123W	0	0	0.0770505385252693
YJL126W	0	1	0.0770505385252693
YJR119C	0	0	0.0769867549668874
YNR009W	0	0	0.0769230769230769
YDL105W	0	0	0.0768595041322314
YBL040C	0	0	0.0767960363336086
YDR267C	0	1	0.0767960363336086
YDR213W	0	0	0.0767326732673267
YNL216W	0	0	0.0766694146743611
YGR036C	0	0	0.0766062602965404
YPR070W	0	0	0.0765432098765432
YOL077C	0	0	0.0764802631578947
YLR368W	0	0	0.076417419884963
YLR262C	0	0	0.0763546798029557
YDL031W	0	0	0.0762920426579163
YML036W	0	0	0.0762295081967213
YNL229C	0	0	0.0761670761670762
YHR144C	0	0	0.0761047463175123
YGR098C	0	0	0.0760425183973835
YGR203W	0	1	0.0760425183973835
YFL045C	0	0	0.0759803921568627
YAR008W	0	0	0.0759183673469388
YCR090C	0	1	0.0759183673469388
YLR059C	0	0	0.0758564437194127
YPR108W	0	0	0.0757946210268949
YDR324C	0	0	0.0757328990228013
YLR427W	0	0	0.0756712774613507
YGR113W	0	0	0.075609756097561
YGL166W	0	0	0.0755483346872461
YOR212W	0	0	0.075487012987013
YDL063C	0	0	0.0754257907542579
YLL046C	0	0	0.0753646677471637
YBR084C-A	0	0	0.0753036437246964
YPR148C	0	1	0.0753036437246964
YDR034C	0	0	0.0752427184466019
YDR225W	0	0	0.0751818916734034
YJL127C	0	0	0.0751211631663974
YKL053C-A	0	0	0.0750605326876513
YDR253C	0	0	0.075
YNL099C	0	0	0.0749395648670427
YPR085C	0	1	0.0749395648670427
YGL154C	0	0	0.0748792270531401
YGR152C	0	0	0.0748189863234111
YLR272C	0	0	0.0747588424437299
YER099C	0	0	0.0746987951807229
YPL045W	0	0	0.0746388443017656
YOR119C	0	0	0.07457898957498
YKL014C	0	0	0.0745192307692308
YGR105W	0	0	0.0744595676541233
YFL047W	0	0	0.0744
YER046W	0	0	0.0743405275779376
YGR262C	0	0	0.0742811501597444
YOL063C	0	0	0.0742218675179569
YOL148C	0	0	0.0741626794258373
YJR063W	0	0	0.0741035856573705
YFL050C	0	0	0.0740445859872611
YDR328C	0	0	0.0739856801909308
YNL153C	0	0	0.0739268680445151
YGL151W	0	0	0.073868149324861
YDR219C	0	0	0.0738095238095238
YMR218C	0	0	0.0737509912767645
YMR025W	0	0	0.0736925515055468
YJL104W	0	0	0.0736342042755344
YDR194C	0	0	0.0735759493670886
YIL150C	0	0	0.0735177865612648
YNL254C	0	1	0.0735177865612648
YLR024C	0	0	0.0734597156398104
YJL129C	0	0	0.0734017363851618
YJL204C	0	0	0.0733438485804416
YGL226C-A	0	0	0.0732860520094563
YLR287C	0	1	0.0732860520094563
YLR412W	0	1	0.0732860520094563
YER137C	0	1	0.0732860520094563
YDR454C	0	0	0.0732283464566929
YDR334W	0	0	0.0731707317073171
YBL103C	0	0	0.0731132075471698
YOR340C	0	0	0.0730557737627651
YGL063W	0	0	0.0729984301412873
YGR119C	0	0	0.0729411764705882
YER129W	0	0	0.072884012539185
YML068W	0	0	0.0728269381362568
YFL023W	0	0	0.0727699530516432
YFL003C	0	0	0.0727130570758405
YPR080W	0	0	0.07265625
YNL042W	0	0	0.0725995316159251
YOR355W	0	0	0.0725429017160686
YHR169W	0	0	0.0724863600935308
YPL125W	0	0	0.0724299065420561
YKL143W	0	0	0.0723735408560311
YLR191W	0	0	0.0723172628304821
YCL050C	0	0	0.0722610722610723
YBR066C	0	0	0.0722049689440994
YGR147C	0	0	0.0721489526764934
YKL144C	0	0	0.072093023255814
YCR072C	0	0	0.0720371804802479
YDR159W	0	0	0.0719814241486068
YLR086W	0	0	0.0719257540603248
YJL003W	0	0	0.071870170015456
YOR370C	0	0	0.0718146718146718
YNL230C	0	0	0.0717592592592593
YNL187W	0	0	0.071703932151118
YDL059C	0	0	0.0716486902927581
YNL021W	0	0	0.0715935334872979
YPL107W	0	1	0.0715935334872979
YPL245W	0	1	0.0715935334872979
YML025C	0	0	0.0715384615384615
YKL009W	0	0	0.0714834742505765
YJR043C	0	0	0.0714285714285714
YGR208W	0	0	0.0713737528779739
YOR091W	0	0	0.071319018404908
YPL215W	0	0	0.071264367816092
YPL049C	0	0	0.0712098009188361
YCR051W	0	1	0.0712098009188361
YMR225C	0	0	0.0711553175210406
YLR442C	0	0	0.0711009174311927
YKL099C	0	0	0.0710466004583652
YNL257C	0	0	0.0709923664122137
YLL015W	0	0	0.0709382151029748
YGL240W	0	0	0.0708841463414634
YNL082W	0	0	0.0708301599390708
YDR329C	0	0	0.0707762557077626
YGR211W	0	0	0.070722433460076
YGR267C	0	0	0.0706686930091185
YNL272C	0	0	0.0706150341685649
YJR006W	0	0	0.0705614567526555
YER127W	0	0	0.0705079605761941
YNL262W	0	0	0.0704545454545455
YHR157W	0	0	0.0704012112036336
YPL010W	0	0	0.0703479576399395
YDR314C	0	0	0.0702947845804989
YML119W	0	1	0.0702947845804989
YMR030W	0	0	0.0702416918429003
YOR253W	0	0	0.070188679245283
YFL024C	0	0	0.0701357466063348
YER116C	0	0	0.0700828937452901
YOR182C	0	0	0.0700301204819277
YDR407C	0	0	0.0699774266365688
YDR428C	0	1	0.0699774266365688
YDR060W	0	0	0.0699248120300752
YOR259C	0	0	0.0698722764838467
YJR132W	0	0	0.0698198198198198
YPL212C	0	0	0.0697674418604651
YKL047W	0	1	0.0697674418604651
YOR342C	0	1	0.0697674418604651
YLR183C	0	0	0.0697151424287856
YLR021W	0	1	0.0697151424287856
YDR108W	0	0	0.0696629213483146
YLR133W	0	0	0.0696107784431138
YDR293C	0	0	0.0695587135377711
YAL011W	0	0	0.0695067264573991
YPL166W	0	0	0.0694548170276326
YGR233C	0	0	0.0694029850746269
YDL219W	0	0	0.0693512304250559
YDR017C	0	0	0.0692995529061103
YGR016W	0	1	0.0692995529061103
YLR146C	0	0	0.0692479523454952
YDL173W	0	1	0.0692479523454952
YJR042W	0	0	0.0691964285714286
YDR229W	0	0	0.0691449814126394
YNL035C	0	1	0.0691449814126394
YML056C	0	1	0.0691449814126394
YJL093C	0	0	0.0690936106983655
YML035C	0	0	0.0690423162583519
YNL010W	0	1	0.0690423162583519
YDR461W	0	0	0.0689910979228487
YLR218C	0	1	0.0689910979228487
YOL095C	0	0	0.0689399555226093
YAR015W	0	0	0.0688888888888889
YNR037C	0	0	0.0688378978534419
YHR040W	0	0	0.0687869822485207
YOL056W	0	1	0.0687869822485207
YMR232W	0	0	0.0687361419068736
YPR144C	0	0	0.068685376661743
YDL205C	0	0	0.0686346863468635
YJL023C	0	1	0.0686346863468635
YHR046C	0	0	0.0685840707964602
YHR192W	0	1	0.0685840707964602
YML074C	0	0	0.0685335298452469
YLR247C	0	1	0.0685335298452469
YNL330C	0	0	0.0684830633284242
YNL163C	0	0	0.0684326710816777
YDR217C	0	0	0.0683823529411765
YGR214W	0	0	0.0683321087435709
YNL214W	0	0	0.0682819383259912
YDR422C	0	0	0.0682318415260455
YDR459C	0	0	0.0681818181818182
YDL077C	0	0	0.0681318681318681
YJR008W	0	1	0.0681318681318681
YPL053C	0	0	0.0680819912152269
YIR024C	0	1	0.0680819912152269
YDR244W	0	0	0.0680321872713972
YGR007W	0	0	0.0679824561403509
YJL035C	0	0	0.0679327976625274
YOR241W	0	0	0.0678832116788321
YNL256W	0	0	0.0678336980306346
YGL162W	0	0	0.0677842565597668
YML127W	0	0	0.0677348871085215
YPR069C	0	0	0.0676855895196507
YNL178W	0	0	0.0676363636363636
YNL211C	0	1	0.0676363636363636
YEL020W-A	0	0	0.0675872093023256
YPL024W	0	0	0.0675381263616558
YCL027W	0	0	0.067489114658926
YPL065W	0	0	0.0674401740391588
YGL067W	0	0	0.0673913043478261
YHR013C	0	0	0.0673425054308472
YDR168W	0	0	0.0672937771345875
YJL080C	0	0	0.0672451193058568
YHR067W	0	0	0.0671965317919075
YDR332W	0	1	0.0671965317919075
YDR173C	0	0	0.0671480144404332
YHR129C	0	0	0.0670995670995671
YML088W	0	0	0.0670511896178803
YCL033C	0	0	0.0670028818443804
YGR056W	0	0	0.0669546436285097
YMR236W	0	0	0.0669064748201439
YGR218W	0	0	0.0668583752695902
YDR232W	0	0	0.0668103448275862
YCR059C	0	0	0.0667623833452979
YOR008C-A	0	0	0.0667144906743185
YDL076C	0	0	0.0666666666666667
YLR259C	0	0	0.0666189111747851
YDR410C	0	0	0.066571224051539
YMR223W	0	0	0.0665236051502146
YDR480W	0	0	0.0664760543245175
YHR166C	0	0	0.0664285714285714
YJL105W	0	1	0.0664285714285714
YNR029C	0	1	0.0664285714285714
YOR359W	0	0	0.0663811563169165
YGR134W	0	0	0.0663338088445078
YJL061W	0	0	0.0662865288667142
YLR066W	0	0	0.0662393162393162
YBL054W	0	0	0.0661921708185053
YNL054W	0	0	0.0661450924608819
YOR023C	0	0	0.0660980810234542
YOR037W	0	0	0.0660511363636364
YKL018W	0	0	0.0660042583392477
YDR370C	0	1	0.0660042583392477
YCR089W	0	0	0.0659574468085106
YJL145W	0	0	0.0659107016300496
YBR114W	0	0	0.0658640226628895
YOL112W	0	0	0.0658174097664544
YGL078C	0	0	0.0657708628005658
YLR263W	0	0	0.0657243816254417
YJL059W	0	0	0.0656779661016949
YER019C-A	0	0	0.0656316160903317
YNL145W	0	0	0.0655853314527503
YJL025W	0	0	0.06553911205074
YOR167C	0	0	0.0654929577464789
YPL140C	0	0	0.0654468684025334
YPL161C	0	0	0.0654008438818565
YLL002W	0	0	0.0653548840477864
YPL042C	0	0	0.065308988764045
YDR141C	0	0	0.0652631578947368
YGL122C	0	0	0.0652173913043478
YPR023C	0	0	0.0651716888577435
YDR190C	0	0	0.0651260504201681
YDL083C	0	0	0.0650804758572428
YNR048W	0	0	0.065034965034965
YNL249C	0	1	0.065034965034965
YLR018C	0	0	0.0649895178197065
YBR069C	0	0	0.0649441340782123
YCR054C	0	1	0.0649441340782123
YOR103C	0	0	0.0648988136775994
YPR018W	0	0	0.0648535564853557
YKL112W	0	0	0.064808362369338
YCR028C-A	0	0	0.0647632311977716
YMR247C	0	0	0.0647181628392484
YOR369C	0	0	0.064673157162726
YDR285W	0	0	0.0646282140375261
YOR330C	0	0	0.0645833333333333
YMR212C	0	0	0.0645385149201943
YER025W	0	0	0.0644937586685159
YDR513W	0	0	0.0644490644490645
YPL249C-A	0	0	0.064404432132964
YDL080C	0	0	0.0643598615916955
YDR164C	0	0	0.0643153526970954
YDR006C	0	0	0.0642709053213545
YMR114C	0	1	0.0642709053213545
YNR039C	0	0	0.0642265193370166
YNR016C	0	0	0.0641821946169772
YDR351W	0	0	0.0641379310344828
YMR298W	0	0	0.0640937284631289
YLR228C	0	0	0.0640495867768595
YKR038C	0	0	0.0640055058499656
YPL218W	0	0	0.0639614855570839
YER174C	0	0	0.0639175257731959
YOR207C	0	0	0.0638736263736264
YBL045C	0	0	0.0638297872340425
YMR106C	0	0	0.0637860082304527
YGL185C	0	0	0.0637422892392049
YGR200C	0	0	0.0636986301369863
YFR036W	0	0	0.0636550308008214
YDR086C	0	0	0.0636114911080711
YGR168C	0	1	0.0636114911080711
YDR363W-A	0	0	0.063568010936432
YCR026C	0	0	0.0635245901639344
YPR133W-A	0	0	0.063481228668942
YPR105C	0	0	0.0634379263301501
YLR305C	0	0	0.0633946830265849
YPR058W	0	0	0.0633514986376022
YOR236W	0	0	0.0633083730428863
YOL068C	0	0	0.063265306122449
YDR147W	0	0	0.0632222977566281
YDL147W	0	0	0.063179347826087
YML069W	0	0	0.0631364562118126
YGL250W	0	1	0.0631364562118126
YKL209C	0	0	0.0630936227951153
YJR014W	0	1	0.0630936227951153
YIL126W	0	0	0.0630508474576271
YDR103W	0	0	0.0630081300813008
YER092W	0	1	0.0630081300813008
YIL112W	0	0	0.0629654705484089
YBL016W	0	0	0.0629228687415426
YDR389W	0	0	0.0628803245436105
YER123W	0	0	0.0628378378378378
YGL025C	0	0	0.062795408507765
YPR153W	0	1	0.062795408507765
YCR057C	0	0	0.062753036437247
YEL016C	0	0	0.0627107215104518
YOL088C	0	0	0.0626684636118598
YDR052C	0	0	0.0626262626262626
YGL215W	0	0	0.0625841184387618
YNL041C	0	0	0.062542030934768
YGL195W	0	0	0.0625
YHR205W	0	0	0.0624580255204835
YGL054C	0	0	0.0624161073825503
YER038C	0	0	0.062374245472837
YFL008W	0	0	0.0623324396782842
YMR060C	0	0	0.0622906898861353
YOR275C	0	0	0.0622489959839357
YIL014W	0	0	0.0622073578595318
YDR128W	0	1	0.0622073578595318
YLR213C	0	0	0.0621657754010695
YDR057W	0	0	0.062124248496994
YPR109W	0	1	0.062124248496994
YLR210W	0	0	0.0620827770360481
YMR159C	0	0	0.0620413609072715
YKR026C	0	0	0.062
YAL041W	0	0	0.0619586942038641
YNR049C	0	0	0.0619174434087883
YMR153W	0	0	0.06187624750499
YAR029W	0	1	0.06187624750499
YIL083C	0	0	0.0618351063829787
YNL068C	0	0	0.0617940199335548
YPR171W	0	0	0.0617529880478088
YGR163W	0	0	0.0617120106171201
YPR141C	0	0	0.0616710875331565
YLR396C	0	0	0.0616302186878728
YGR156W	0	0	0.0615894039735099
YBR083W	0	0	0.0615486432825943
YML117W	0	0	0.0615079365079365
YBR149W	0	0	0.0614672835426305
YCR094W	0	0	0.0614266842800528
YMR277W	0	0	0.0613861386138614
YIL134W	0	0	0.0613456464379947
YER059W	0	0	0.0613052076466711
YOR151C	0	0	0.0612648221343874
YDR117C	0	1	0.0612648221343874
YLR426W	0	0	0.0612244897959184
YLR098C	0	0	0.0611842105263158
YNR036C	0	0	0.0611439842209073
YER007C-A	0	0	0.0611038107752957
YGL103W	0	0	0.0610636900853578
YMR198W	0	0	0.0610236220472441
YIR031C	0	0	0.060983606557377
YML004C	0	0	0.0609436435124509
YMR188C	0	0	0.0609037328094303
YFR043C	0	1	0.0609037328094303
YLR316C	0	0	0.0608638743455497
YKL203C	0	0	0.0608240680183126
YAR003W	0	0	0.0607843137254902
YJR099W	0	0	0.0607446113651208
YBR014C	0	1	0.0607446113651208
YDR414C	0	0	0.0607049608355091
YLR129W	0	0	0.060665362035225
YBR089C-A	0	0	0.060625814863103
YDL192W	0	0	0.060586319218241
YDR131C	0	0	0.060546875
YHR005C-A	0	0	0.0605074821080026
YBR130C	0	0	0.0604681404421326
YLR175W	0	0	0.0604288499025341
YGL223C	0	0	0.0603896103896104
YPL247C	0	1	0.0603896103896104
YDL213C	0	0	0.0603504218040234
YDR301W	0	0	0.0603112840466926
YCL026C-A	0	0	0.0602721970187946
YDR067C	0	1	0.0602721970187946
YLR128W	0	0	0.0602331606217617
YHL020C	0	0	0.0601941747572816
YKL114C	0	0	0.0601552393272963
YDR246W	0	0	0.0601163542340013
YLR386W	0	0	0.060077519379845
YPR134W	0	0	0.0600387346675274
YJR102C	0	0	0.06
YLR249W	0	0	0.0599613152804642
YCR081W	0	0	0.0599226804123711
YNL297C	0	0	0.0598840952994205
YLR285W	0	0	0.0598455598455598
YFL046W	0	1	0.0598455598455598
YML113W	0	0	0.0598070739549839
YER164W	0	0	0.0597686375321337
YOR229W	0	0	0.0597302504816956
YPL119C	0	0	0.0596919127086008
YLR318W	0	0	0.0596536241180244
YLR090W	0	0	0.0596153846153846
YGR253C	0	0	0.0595771941063421
YPL085W	0	0	0.059539052496799
YAL031C	0	0	0.0595009596928983
YEL012W	0	0	0.059462915601023
YMR064W	0	0	0.0594249201277955
YMR167W	0	0	0.0593869731800766
YOR298W	0	0	0.0593490746649649
YIL122W	0	0	0.0593112244897959
YLR387C	0	1	0.0593112244897959
YJR049C	0	0	0.0592734225621415
YJL157C	0	0	0.0592356687898089
YLR281C	0	1	0.0592356687898089
YJL098W	0	0	0.0591979630808402
YDR064W	0	0	0.0591603053435115
YPL068C	0	1	0.0591603053435115
YPL127C	0	0	0.0591226954863319
YJR031C	0	0	0.0590851334180432
YNL304W	0	0	0.0590476190476191
YOL136C	0	0	0.059010152284264
YNL007C	0	0	0.0589727330374128
YMR207C	0	0	0.05893536121673
YGR123C	0	0	0.0588980367321089
YOL138C	0	0	0.0588607594936709
YOL032W	0	0	0.0588235294117647
YJR105W	0	0	0.0587863463969659
YLR020C	0	0	0.0587492103600758
YIL147C	0	0	0.0587121212121212
YPL022W	0	0	0.0586750788643533
YLR397C	0	0	0.0586380832282472
YAL001C	0	0	0.0586011342155009
YLR385C	0	0	0.0585642317380353
YGL016W	0	0	0.0585273757079924
YJR046W	0	0	0.0584905660377358
YBL034C	0	0	0.0584538026398492
YJR138W	0	1	0.0584538026398492
YAL005C	0	0	0.0584170854271357
YLR266C	0	0	0.0583804143126177
YEL059C-A	0	0	0.0583437892095358
YAL021C	0	0	0.058307210031348
YER128W	0	1	0.058307210031348
YMR115W	0	1	0.058307210031348
YHR119W	0	0	0.0582706766917293
YKR021W	0	1	0.0582706766917293
YMR174C	0	0	0.0582341891045711
YKR055W	0	0	0.05819774718398
YNL023C	0	1	0.05819774718398
YNL051W	0	0	0.0581613508442777
YGL099W	0	0	0.058125
YHR035W	0	1	0.058125
YGR222W	0	0	0.0580886945658963
YLR417W	0	0	0.0580524344569288
YOR096W	0	0	0.058016219588272
YDL053C	0	1	0.058016219588272
YDR449C	0	0	0.0579800498753117
YJR133W	0	0	0.0579439252336449
YGL004C	0	0	0.0579078455790785
YLR407W	0	1	0.0579078455790785
YLR097C	0	0	0.0578718108276291
YDR202C	0	0	0.0578358208955224
YDR200C	0	0	0.057799875699192
YIL145C	0	0	0.0577639751552795
YJL207C	0	0	0.0577281191806331
YML094W	0	0	0.0576923076923077
YPL199C	0	1	0.0576923076923077
YGR099W	0	0	0.0576565406075635
YGL073W	0	0	0.0576208178438662
YLR447C	0	0	0.0575851393188854
YMR224C	0	0	0.0575495049504951
YIL003W	0	0	0.0575139146567718
YJL056C	0	0	0.0574783683559951
YEL011W	0	0	0.0574428659666461
YDR132C	0	1	0.0574428659666461
YML104C	0	0	0.0574074074074074
YFL007W	0	0	0.0573719925971622
YOL069W	0	0	0.0573366214549938
YGL112C	0	0	0.0573012939001848
YOR166C	0	1	0.0573012939001848
YMR192W	0	0	0.0572660098522167
YOR113W	0	0	0.0572307692307692
YGL108C	0	1	0.0572307692307692
YPL060W	0	0	0.0571955719557196
YLR345W	0	0	0.057160417947142
YOR107W	0	0	0.0571253071253071
YHR055C	0	0	0.0570902394106814
YMR147W	0	1	0.0570902394106814
YCR084C	0	0	0.0570552147239264
YPL072W	0	0	0.0570202329858982
YER031C	0	0	0.0569852941176471
YER011W	0	0	0.0569503980404164
YDR292C	0	0	0.0569155446756426
YLR264W	0	0	0.0568807339449541
YKL193C	0	0	0.0568459657701711
YDL189W	0	0	0.0568112400733048
YBL059W	0	1	0.0568112400733048
YMR069W	0	0	0.0567765567765568
YGL110C	0	1	0.0567765567765568
YER124C	0	0	0.0567419158023185
YPR200C	0	0	0.0567073170731707
YNR059W	0	0	0.056672760511883
YGR058W	0	1	0.056672760511883
YHR197W	0	0	0.0566382460414129
YPL099C	0	1	0.0566382460414129
YNL223W	0	0	0.0566037735849057
YKR094C	0	0	0.0565693430656934
YER120W	0	0	0.0565349544072948
YPL023C	0	0	0.0565006075334143
YCL061C	0	0	0.0564663023679417
YER157W	0	0	0.0564320388349515
YGL142C	0	0	0.0563978168587022
YIR026C	0	0	0.0563636363636364
YLR336C	0	0	0.0563294972743792
YGR090W	0	0	0.0562953995157385
YNL222W	0	0	0.0562613430127042
YER071C	0	1	0.0562613430127042
YKL027W	0	1	0.0562613430127042
YIL097W	0	0	0.0562273276904474
YOR061W	0	0	0.0561933534743202
YDL097C	0	0	0.0561594202898551
YGR239C	0	0	0.056125528062764
YDR427W	0	0	0.0560916767189385
YPR048W	0	1	0.0560916767189385
YDR524C	0	0	0.0560578661844485
YOR232W	0	0	0.0560240963855422
YLR186W	0	0	0.0559903672486454
YML021C	0	0	0.055956678700361
YMR204C	0	0	0.0559230306674684
YNL172W	0	0	0.0558894230769231
YGR089W	0	0	0.0558558558558559
YJR070C	0	0	0.0558223289315726
YNL169C	0	0	0.0557888422315537
YMR023C	0	0	0.0557553956834532
YJL176C	0	0	0.0557219892150989
YJL052W	0	0	0.055688622754491
YER003C	0	0	0.0556552962298025
YPL244C	0	0	0.055622009569378
YPL198W	0	0	0.0555887627017334
YJL081C	0	0	0.0555555555555556
YGR173W	0	1	0.0555555555555556
YHR044C	0	0	0.0555223880597015
YLL050C	0	0	0.0554892601431981
YER183C	0	0	0.0554561717352415
YDR382W	0	0	0.0554231227651967
YLR114C	0	0	0.0553901131625968
YNR026C	0	0	0.0553571428571429
YDL103C	0	0	0.0553242117787032
YDL045C	0	0	0.0552913198573127
YAL022C	0	0	0.0552584670231729
YGL124C	0	0	0.0552256532066508
YJR123W	0	0	0.0551928783382789
YFR004W	0	0	0.0551601423487545
YDL153C	0	0	0.0551274451689389
YHR087W	0	0	0.0550947867298578
YKR090W	0	0	0.0550621669626998
YMR026C	0	0	0.0550295857988166
YPL144W	0	0	0.0549970431697221
YOR363C	0	0	0.0549645390070922
YNL016W	0	0	0.0549320732427643
YGR037C	0	0	0.0548996458087367
YLR057W	0	1	0.0548996458087367
YER016W	0	0	0.0548672566371681
YJL013C	0	0	0.0548349056603774
YIL066C	0	0	0.0548025928108427
YOL009C	0	0	0.0547703180212014
YMR275C	0	0	0.0547380812242496
YPL195W	0	0	0.0547058823529412
YDR059C	0	0	0.054673721340388
YHL014C	0	1	0.054673721340388
YPL189W	0	0	0.054641598119859
YDL081C	0	0	0.0546095126247798
YOL029C	0	1	0.0546095126247798
YGL071W	0	0	0.0545774647887324
YDR079C-A	0	0	0.0545454545454545
YMR260C	0	0	0.0545134818288394
YHR204W	0	0	0.054481546572935
YER008C	0	0	0.0544496487119438
YER111C	0	0	0.0544177881802224
YOR073W	0	0	0.0543859649122807
YDR462W	0	0	0.054354178842782
YIR001C	0	0	0.0543224299065421
YDL129W	0	1	0.0543224299065421
YDL107W	0	0	0.0542907180385289
YLR106C	0	0	0.0542590431738623
YHR120W	0	0	0.0542274052478134
YDL203C	0	1	0.0542274052478134
YMR029C	0	0	0.0541958041958042
YLR071C	0	0	0.0541642399534071
YFR009W	0	0	0.0541327124563446
YGR154C	0	0	0.0541012216404887
YGR010W	0	0	0.0540697674418605
YOL041C	0	0	0.0540383497966299
YKL172W	0	0	0.054006968641115
YHL025W	0	0	0.0539756239117818
YDR047W	0	0	0.0539443155452436
YGL141W	0	0	0.0539130434782609
YIL027C	0	1	0.0539130434782609
YKL071W	0	1	0.0539130434782609
YNL299W	0	0	0.0538818076477404
YGL134W	0	0	0.0538506079907354
YML005W	0	0	0.0538194444444444
YGR116W	0	0	0.0537883169462117
YDR379W	0	0	0.053757225433526
YCL039W	0	0	0.0537261698440208
YDR450W	0	0	0.0536951501154734
YBR031W	0	0	0.053664166185805
YKR011C	0	1	0.053664166185805
YOR122C	0	0	0.0536529680365297
YAL036C	0	0	0.0536529680365297
YDR356W	0	0	0.0536529680365297
YKL086W	0	0	0.0536529680365297
YNL310C	0	0	0.0536529680365297
YDR530C	0	0	0.0536529680365297
YDR487C	0	0	0.0536529680365297
YDR004W	0	0	0.0536529680365297
YAL043C	0	0	0.0536529680365297
YHR012W	0	0	0.0536529680365297
YLR301W	0	0	0.0536529680365297
YNL165W	0	1	0.0536529680365297
YHR073W	0	0	0.0536529680365297
YNL261W	0	0	0.0536529680365297
YGR170W	0	0	0.0536529680365297
YER048C	0	1	0.0536529680365297
YHR014W	0	0	0.0536529680365297
YDR156W	0	0	0.0536529680365297
YGR063C	0	0	0.0536529680365297
YOR276W	0	0	0.0536529680365297
YOR334W	1	0	0.0536529680365297
YPR184W	0	0	0.0536223616657159
YCL001W	0	0	0.0535917901938426
YOR016C	0	0	0.0535612535612536
YPL252C	0	0	0.0535307517084282
YOR164C	0	1	0.0535307517084282
YER079W	0	1	0.0535307517084282
YJR034W	0	0	0.0535002845759818
YER048W-A	0	0	0.0534698521046644
YDR007W	0	0	0.053439454235361
YEL044W	0	0	0.0534090909090909
YDR423C	0	0	0.0533787620670074
YDR531W	0	0	0.0533484676503973
YJR136C	0	0	0.0533182076006807
[truncated: 3,790 more rows]
