# Supplementary material for: Computationally Driven, Quantitative Experiments Discover Genes Required for Mitochondrial Biogenesis
Source: PLoS Genet. 2009 Mar 20;5(3):e1000407. doi: 10.1371/journal.pgen.1000407 (PMC2648979; doi:10.1371/journal.pgen.1000407)
Supplement: Dataset S2 — Top 100 novel ensemble predictions for additional yeast biological processes. A zip file containing 387 tab-delimited text files of the ensemble predictions for the indicated Gene Ontology Biological Process Term. (21.70 MB GZ) [file pgen.1000407.s013.gz › GO_0000398.txt]

ORF	AnnotatedToTerm?	Uncharacterized_04152007?	Precision
YPR094W	1	0	1.0
YLR275W	1	0	1.0
YDR473C	1	0	1.0
YNL286W	1	0	1.0
YJR050W	1	0	1.0
YPL213W	1	0	1.0
YLR298C	1	0	1.0
YML062C	0	0	0.916666666666667
YDR163W	1	0	0.916666666666667
YGR129W	1	0	0.916666666666667
YPR057W	1	0	0.916666666666667
YJL203W	1	0	0.916666666666667
YOR257W	0	0	0.857142857142857
YGR072W	0	0	0.857142857142857
YPR101W	1	0	0.857142857142857
YJR022W	1	0	0.857142857142857
YLR147C	1	0	0.857142857142857
YLR117C	1	0	0.857142857142857
YKR022C	1	0	0.857142857142857
YBR188C	1	0	0.857142857142857
YDR416W	1	0	0.857142857142857
YPL138C	0	0	0.826086956521739
YIR005W	1	0	0.826086956521739
YER159C	0	0	0.807692307692308
YDR088C	1	0	0.807692307692308
YDL098C	1	0	0.807692307692308
YOR279C	0	0	0.78125
YMR077C	0	0	0.78125
YMR240C	1	0	0.78125
YOR148C	1	0	0.78125
YFL017W-A	1	0	0.78125
YMR213W	1	0	0.78125
YLR145W	0	0	0.764705882352941
YER029C	1	0	0.764705882352941
YDR181C	0	0	0.742857142857143
YBR257W	0	0	0.731707317073171
YGR075C	1	0	0.731707317073171
YJR082C	0	0	0.731707317073171
YGL174W	1	0	0.731707317073171
YDL043C	1	0	0.731707317073171
YBR055C	1	0	0.731707317073171
YBR095C	0	0	0.714285714285714
YBR258C	0	0	0.708333333333333
YGR278W	1	0	0.708333333333333
YOR075W	0	0	0.708333333333333
YKL041W	0	0	0.708333333333333
YER112W	1	0	0.708333333333333
YNL136W	0	0	0.708333333333333
YKL012W	1	0	0.708333333333333
YBR167C	0	0	0.708333333333333
YMR268C	1	0	0.708333333333333
YKR086W	1	0	0.708333333333333
YPL151C	1	0	0.708333333333333
YBR253W	0	0	0.708333333333333
YNL147W	1	0	0.708333333333333
YDR240C	1	0	0.708333333333333
YBR057C	0	0	0.708333333333333
YIL061C	1	0	0.708333333333333
YKL074C	1	0	0.708333333333333
YGR074W	1	0	0.708333333333333
YBR152W	1	0	0.708333333333333
YIR009W	1	0	0.708333333333333
YBR119W	1	0	0.708333333333333
YDR364C	1	0	0.708333333333333
YOR244W	0	0	0.708333333333333
YGR091W	1	0	0.708333333333333
YAL032C	1	0	0.708333333333333
YOR319W	1	0	0.708333333333333
YPR025C	0	0	0.708333333333333
YOR159C	1	0	0.708333333333333
YER013W	1	0	0.708333333333333
YBL026W	1	0	0.708333333333333
YDR153C	0	0	0.707317073170732
YDL001W	0	1	0.707317073170732
YDL030W	1	0	0.707317073170732
YDR243C	1	0	0.707317073170732
YNL133C	0	0	0.707317073170732
YLR438C-A	1	0	0.707317073170732
YBR237W	1	0	0.707317073170732
YBR217W	0	0	0.707317073170732
YNL215W	0	1	0.707317073170732
YOR308C	1	0	0.707317073170732
YMR288W	1	0	0.707317073170732
YKL173W	1	0	0.707317073170732
YBL025W	0	0	0.705882352941177
YGR013W	1	0	0.705882352941177
YPL178W	1	0	0.705882352941177
YGL044C	0	0	0.705263157894737
YLL036C	1	0	0.705263157894737
YLR424W	1	0	0.705263157894737
YBR129C	0	0	0.705263157894737
YNR011C	1	0	0.705263157894737
YOL149W	0	0	0.705263157894737
YLR016C	1	0	0.705263157894737
YDR378C	1	0	0.705263157894737
YPR082C	1	0	0.705263157894737
YDR235W	1	0	0.705263157894737
YBR210W	0	0	0.697916666666667
YPL228W	0	0	0.696969696969697
YPR178W	1	0	0.696969696969697
YBR065C	1	0	0.696969696969697
YDR532C	0	0	0.69
YJR084W	0	0	0.685714285714286
YJL124C	0	0	0.685714285714286
YDL209C	1	0	0.685714285714286
YML046W	1	0	0.685714285714286
YPR182W	1	0	0.685714285714286
YMR044W	0	0	0.68141592920354
YLR015W	0	0	0.68141592920354
YMR263W	0	0	0.68141592920354
YER172C	1	0	0.68141592920354
YER146W	1	0	0.68141592920354
YKL095W	1	0	0.68141592920354
YBL074C	1	0	0.68141592920354
YDL087C	1	0	0.68141592920354
YBR123C	0	0	0.675438596491228
YDR439W	0	0	0.672268907563025
YMR255W	0	0	0.672268907563025
YMR125W	1	0	0.672268907563025
YGR006W	1	0	0.672268907563025
YML049C	1	0	0.672268907563025
YBR290W	0	0	0.669421487603306
YHR165C	1	0	0.669421487603306
YDL002C	0	0	0.663934426229508
YIL063C	0	0	0.658536585365854
YDR288W	0	0	0.653225806451613
YBR264C	0	0	0.648
YDL099W	0	0	0.642857142857143
YHR090C	0	0	0.637795275590551
YKL214C	0	0	0.6328125
YMR001C	0	0	0.627906976744186
YMR059W	0	0	0.623076923076923
YBR279W	0	0	0.621212121212121
YGL120C	1	0	0.621212121212121
YDR468C	0	0	0.616541353383459
YBL006C	0	0	0.611940298507463
YBL036C	0	0	0.607407407407407
YCR063W	0	0	0.602941176470588
YDR279W	0	0	0.598540145985402
YDR283C	0	0	0.594202898550725
YBR278W	0	0	0.589928057553957
YBR103W	0	0	0.585714285714286
YDL175C	0	0	0.581560283687943
YHR036W	0	0	0.577464788732394
YMR039C	0	0	0.576388888888889
YNL245C	1	0	0.576388888888889
YCR077C	0	0	0.575342465753425
YOR189W	0	1	0.575342465753425
YHR086W	1	0	0.575342465753425
YDR068W	0	1	0.575342465753425
YBL046W	0	0	0.571428571428571
YHR156C	0	1	0.571428571428571
YGL128C	0	1	0.571428571428571
YMR061W	0	0	0.567567567567568
YDL065C	0	0	0.563758389261745
YNR053C	0	0	0.56
YCL011C	0	0	0.556291390728477
YIL161W	0	1	0.556291390728477
YOR077W	0	1	0.556291390728477
YOR194C	0	0	0.552631578947368
YPL193W	0	0	0.549019607843137
YPL071C	0	1	0.549019607843137
YJL049W	0	1	0.549019607843137
YPR180W	0	0	0.545454545454545
YBL104C	0	1	0.545454545454545
YDL051W	0	0	0.541935483870968
YLR025W	0	0	0.538461538461538
YBR165W	0	0	0.535031847133758
YDR432W	0	0	0.531645569620253
YGL173C	0	0	0.528301886792453
YPL064C	0	1	0.528301886792453
YGR162W	0	0	0.525
YFL017C	0	0	0.521739130434783
YDR049W	0	1	0.521739130434783
YDR482C	0	1	0.521739130434783
YBR135W	0	0	0.518518518518518
YMR112C	0	0	0.515337423312883
YBR131W	0	0	0.51219512195122
YMR227C	0	0	0.509090909090909
YBR215W	0	0	0.506024096385542
YDR183W	0	0	0.505952380952381
YBR063C	0	1	0.505952380952381
YFR005C	1	0	0.505952380952381
YGR186W	0	0	0.502958579881657
YBL060W	0	1	0.502958579881657
YBR172C	0	0	0.5
YBR276C	0	0	0.497076023391813
YDR311W	0	0	0.494186046511628
YGR005C	0	0	0.491329479768786
YBR271W	0	0	0.488505747126437
YEL018W	0	0	0.485714285714286
YLR430W	0	0	0.482954545454545
YPR169W	0	0	0.480225988700565
YBL088C	0	0	0.47752808988764
YHR167W	0	0	0.474860335195531
YNL206C	0	0	0.472222222222222
YGR003W	0	0	0.469613259668508
YNL282W	0	0	0.467032967032967
YOR064C	0	0	0.46448087431694
YLL024C	0	0	0.46195652173913
YEL019C	0	0	0.459459459459459
YDR028C	0	0	0.456989247311828
YKR063C	0	0	0.454545454545455
YER171W	0	0	0.452127659574468
YDR289C	0	0	0.450261780104712
YOR179C	0	0	0.450261780104712
YDL084W	1	0	0.450261780104712
YBL014C	0	0	0.447916666666667
YLR323C	0	1	0.447916666666667
YBL093C	0	0	0.44559585492228
YDR021W	0	0	0.443298969072165
YCR014C	0	0	0.441025641025641
YGR009C	0	0	0.438775510204082
YBR007C	0	1	0.438775510204082
YBR175W	0	0	0.436548223350254
YPL038W	0	0	0.434343434343434
YBR155W	0	0	0.4321608040201
YBR022W	0	0	0.43
YMR234W	0	0	0.427860696517413
YOR001W	0	0	0.425742574257426
YBR074W	0	1	0.425742574257426
YPR168W	0	0	0.423645320197044
YBR233W	0	1	0.423645320197044
YBR058C	0	0	0.42156862745098
YJR135C	0	0	0.419512195121951
YBR275C	0	0	0.41747572815534
YBR125C	0	1	0.41747572815534
YCR016W	0	0	0.415458937198068
YNL251C	0	0	0.413461538461538
YML011C	0	0	0.411483253588517
YBR140C	0	0	0.40952380952381
YBR242W	0	1	0.40952380952381
YDL160C	0	0	0.407582938388626
YLR226W	0	0	0.405660377358491
YBR274W	0	0	0.403755868544601
YOL139C	0	0	0.401869158878505
YNL139C	0	0	0.4
YLL008W	0	0	0.398148148148148
YPR186C	0	0	0.3963133640553
YBL055C	0	0	0.394495412844037
YMR311C	0	0	0.392694063926941
YBR227C	0	1	0.392694063926941
YBR254C	0	0	0.390909090909091
YBR289W	0	0	0.389140271493213
YGR126W	0	1	0.389140271493213
YLR003C	0	0	0.387387387387387
YBL010C	0	1	0.387387387387387
YOR310C	0	0	0.385650224215247
YBR142W	0	0	0.383928571428571
YNL224C	0	1	0.383928571428571
YGL049C	0	0	0.382222222222222
YBL022C	0	0	0.380530973451327
YOR123C	0	0	0.378854625550661
YPL016W	0	0	0.37719298245614
YBR170C	0	0	0.375545851528384
YPL190C	0	0	0.373913043478261
YJR089W	0	0	0.372294372294372
YJL140W	0	0	0.370689655172414
YMR294W	0	0	0.369098712446352
YKR023W	0	1	0.369098712446352
YPR188C	0	0	0.367521367521368
YBR259W	0	1	0.367521367521368
YBL035C	0	0	0.365957446808511
YBR244W	0	0	0.364406779661017
YBR236C	0	0	0.362869198312236
YDR195W	0	0	0.361344537815126
YBL056W	0	0	0.359832635983264
YDR110W	0	0	0.358333333333333
YPR056W	0	0	0.356846473029046
YNL158W	0	0	0.355371900826446
YOR206W	0	0	0.353909465020576
YBR034C	0	0	0.352459016393443
YIL046W	0	0	0.351020408163265
YKL075C	0	0	0.349593495934959
YBL089W	0	0	0.348178137651822
YIL096C	0	0	0.346774193548387
YBL057C	0	0	0.345381526104418
YLR441C	0	0	0.345238095238095
YBR141C	0	1	0.345238095238095
YBR194W	0	1	0.345238095238095
YBL084C	0	0	0.345238095238095
YNL210W	1	0	0.345238095238095
YDR308C	0	0	0.343873517786561
YPL211W	0	0	0.34251968503937
YPL051W	0	0	0.341176470588235
YDR469W	0	0	0.33984375
YBR110W	0	0	0.33852140077821
YBL107C	0	1	0.33852140077821
YDR051C	0	1	0.33852140077821
YNL232W	0	0	0.337209302325581
YBR192W	0	0	0.335907335907336
YBR029C	0	0	0.334615384615385
YDR082W	0	0	0.333333333333333
YBR094W	0	1	0.333333333333333
YGL243W	0	0	0.33206106870229
YBR003W	0	0	0.330798479087452
YOR204W	0	0	0.329545454545455
YBL091C-A	0	1	0.329545454545455
YKR074W	0	1	0.329545454545455
YBR197C	0	1	0.329545454545455
YJR141W	0	0	0.328301886792453
YBR195C	0	0	0.327067669172932
YBR033W	0	1	0.327067669172932
YGL244W	0	0	0.325842696629214
YBL067C	0	1	0.325842696629214
YLR227C	0	0	0.324626865671642
YPR161C	0	0	0.323420074349442
YBL032W	0	0	0.322222222222222
YMR310C	0	0	0.321033210332103
YNL032W	0	0	0.319852941176471
YBR161W	0	0	0.318681318681319
YBR212W	0	0	0.317518248175182
YBR179C	0	0	0.316363636363636
YDR460W	0	0	0.315217391304348
YFL049W	0	0	0.314079422382672
YBR062C	0	1	0.314079422382672
YOL001W	0	0	0.31294964028777
YJL006C	0	0	0.311827956989247
YMR299C	0	0	0.310714285714286
YBR281C	0	0	0.309608540925267
YBL050W	0	0	0.308510638297872
YPR179C	0	0	0.307420494699647
YGR206W	0	0	0.306338028169014
YBL001C	0	0	0.305263157894737
YBL079W	0	0	0.304195804195804
YKL049C	0	0	0.303135888501742
YGR272C	0	0	0.302083333333333
YBR087W	0	0	0.301038062283737
YBL023C	0	0	0.3
YBR002C	0	0	0.298969072164948
YBR133C	0	0	0.297945205479452
YBL008W	0	0	0.296928327645051
YBR272C	0	0	0.295918367346939
YGR246C	0	0	0.294915254237288
YJL011C	0	0	0.293918918918919
YNL112W	0	0	0.292929292929293
YBR211C	0	0	0.291946308724832
YML112W	0	0	0.290969899665552
YDR381W	0	0	0.29
YLR170C	0	0	0.289036544850498
YDR464W	0	0	0.288079470198675
YBR239C	0	1	0.288079470198675
YPR131C	0	0	0.287128712871287
YBL063W	0	0	0.286184210526316
YGR158C	0	0	0.285245901639344
YPL011C	0	0	0.284313725490196
YKL139W	0	0	0.283387622149837
YDR162C	0	0	0.282467532467532
YBR162W-A	0	0	0.281553398058252
YBR235W	0	1	0.281553398058252
YLR419W	0	1	0.281553398058252
YIR015W	0	0	0.280645161290323
YBR293W	0	0	0.279742765273312
YOR106W	0	0	0.278846153846154
YBR020W	0	0	0.277955271565495
YBL021C	0	0	0.277070063694268
YFR001W	0	0	0.276190476190476
YOL034W	0	0	0.275316455696203
YDL044C	0	0	0.274447949526814
YBR260C	0	0	0.273584905660377
YJR097W	0	0	0.272727272727273
YBR096W	0	1	0.272727272727273
YJL050W	0	0	0.271875
YLR457C	0	0	0.271028037383178
YBL052C	0	0	0.270186335403727
YBR004C	0	0	0.269349845201238
YDR137W	0	0	0.268518518518519
YOL054W	0	0	0.267692307692308
YDR176W	0	0	0.266871165644172
YLL034C	0	0	0.26605504587156
YBR030W	0	0	0.265243902439024
YBR252W	0	0	0.264437689969605
YER165W	0	0	0.263636363636364
YNR038W	0	0	0.262839879154079
YBL031W	0	1	0.262839879154079
YPR133C	0	0	0.262048192771084
YDL005C	0	0	0.261261261261261
YJR055W	0	0	0.260479041916168
YAR042W	0	0	0.259701492537313
YLR245C	0	0	0.258928571428571
YBR042C	0	0	0.258160237388724
YER002W	0	0	0.257396449704142
YDR161W	0	0	0.256637168141593
YDR257C	0	1	0.256637168141593
YOL093W	0	0	0.255882352941176
YBR263W	0	0	0.255131964809384
YLR223C	0	0	0.254385964912281
YER173W	0	0	0.253644314868805
YGR095C	0	0	0.252906976744186
YBR166C	0	0	0.252173913043478
YBR176W	0	0	0.251445086705202
YLR347C	0	0	0.250720461095101
YBR011C	0	0	0.25
YDR312W	0	0	0.249283667621777
YDR013W	0	0	0.248571428571429
YCR035C	0	0	0.247863247863248
YLR068W	0	0	0.247159090909091
YHR069C	0	0	0.246458923512748
YFL002C	0	0	0.245762711864407
YNL188W	0	0	0.245070422535211
YBR229C	0	0	0.24438202247191
YGR195W	0	0	0.243697478991597
YPL146C	0	0	0.243016759776536
YBL091C	0	0	0.242339832869081
YDR179C	0	0	0.241666666666667
YPR073C	0	0	0.240997229916898
YBR199W	0	0	0.240331491712707
YNL059C	0	0	0.239669421487603
YBR151W	0	1	0.239669421487603
YBR219C	0	1	0.239669421487603
YBR121C	0	0	0.239010989010989
YBR288C	0	0	0.238356164383562
YBR187W	0	1	0.238356164383562
YBL011W	0	0	0.237704918032787
YBL004W	0	0	0.237057220708447
YBR082C	0	0	0.236413043478261
YDR184C	0	0	0.235772357723577
YFR046C	0	0	0.235135135135135
YGL246C	0	0	0.234501347708895
YDR118W	0	0	0.234042553191489
YGR030C	0	0	0.234042553191489
YBR017C	0	0	0.234042553191489
YHR201C	0	0	0.234042553191489
YLR116W	1	0	0.234042553191489
YKR024C	0	0	0.23342175066313
YMR201C	0	0	0.232804232804233
YPR086W	0	0	0.232189973614776
YDR478W	0	0	0.231578947368421
YNL314W	0	0	0.230971128608924
YOR006C	0	1	0.230971128608924
YBL013W	0	0	0.230366492146597
YBR228W	0	0	0.22976501305483
YNL107W	0	0	0.229166666666667
YBL058W	0	0	0.228571428571429
YMR117C	0	0	0.227979274611399
YLR022C	0	0	0.227390180878553
YDR499W	0	0	0.22680412371134
YKR025W	0	0	0.226221079691517
YKR020W	0	0	0.225641025641026
YBR193C	0	0	0.225063938618926
YBL051C	0	0	0.224489795918367
YCR095C	0	1	0.224489795918367
YOR116C	0	0	0.223918575063613
YLL018C-A	0	0	0.223350253807107
YBR221C	0	0	0.222784810126582
YML107C	0	0	0.222222222222222
YGR275W	0	0	0.221662468513854
YBR273C	0	0	0.221105527638191
YBR153W	0	0	0.220551378446115
YBR202W	0	0	0.22
YOR095C	0	0	0.219451371571072
YBR225W	0	1	0.219451371571072
YMR131C	0	0	0.218905472636816
YIR014W	0	1	0.218905472636816
YPR060C	0	0	0.218362282878412
YKL021C	0	0	0.217821782178218
YDL166C	0	0	0.217283950617284
YBR097W	0	0	0.216748768472906
YMR239C	0	0	0.216216216216216
YOR060C	0	0	0.215686274509804
YML095C	0	0	0.215158924205379
YBR108W	0	1	0.215158924205379
YOR295W	0	0	0.214634146341463
YJL125C	0	0	0.214111922141119
YBR173C	0	0	0.213592233009709
YBL038W	0	0	0.213075060532688
YGL153W	0	0	0.21256038647343
YDR412W	0	0	0.212048192771084
YJL010C	0	0	0.211538461538462
YML015C	0	0	0.211031175059952
YBL068W	0	0	0.210526315789474
YBL082C	0	0	0.210023866348449
YBL037W	0	0	0.20952380952381
YOR083W	0	0	0.209026128266033
YLR309C	0	0	0.208530805687204
YBR159W	0	0	0.208037825059102
YBL019W	0	0	0.207547169811321
YBL024W	0	0	0.207058823529412
YDR280W	0	0	0.206572769953052
YDR167W	0	0	0.206088992974239
YBL009W	0	0	0.205607476635514
YOL067C	0	0	0.205128205128205
YLR033W	0	0	0.204651162790698
YGR251W	0	0	0.204176334106729
YEL055C	0	0	0.203703703703704
YBR198C	0	0	0.203233256351039
YGR093W	0	1	0.203233256351039
YDR121W	0	0	0.202764976958525
YBR268W	0	0	0.202298850574713
YCL010C	0	0	0.201834862385321
YIR004W	0	0	0.20137299771167
YIR011C	0	0	0.200913242009132
YGL029W	0	0	0.200455580865604
YDR083W	0	0	0.2
YDL006W	0	0	0.199546485260771
YDL177C	0	1	0.199546485260771
YNL225C	0	0	0.199095022624434
YKL078W	0	0	0.198645598194131
YBR084W	0	0	0.198198198198198
YOL005C	0	0	0.197752808988764
YMR176W	0	0	0.197309417040359
YBL020W	0	0	0.196868008948546
YDR228C	0	0	0.196428571428571
YMR178W	0	1	0.196428571428571
YDR419W	0	0	0.195991091314031
YBL041W	0	0	0.195555555555556
YOR265W	0	0	0.195121951219512
YKL125W	0	0	0.194690265486726
YBR081C	0	0	0.194260485651214
YGR002C	0	0	0.193832599118943
YHR105W	0	1	0.193832599118943
YPL122C	0	0	0.193406593406593
YMR075W	0	0	0.192982456140351
YBR061C	0	0	0.192560175054705
YIL079C	0	0	0.192139737991266
YBR283C	0	0	0.191721132897603
YIL091C	0	1	0.191721132897603
YMR005W	0	0	0.191304347826087
YDR485C	0	0	0.190889370932755
YBR016W	0	0	0.19047619047619
YIL110W	0	0	0.190064794816415
YNL039W	0	0	0.189655172413793
YFL027C	0	0	0.189247311827957
YGL247W	0	0	0.188841201716738
YKR078W	0	0	0.188436830835118
YFL013C	0	0	0.188034188034188
YBR073W	0	0	0.187633262260128
YNL227C	0	0	0.187234042553191
YDR139C	0	0	0.186836518046709
YPL001W	0	0	0.186440677966102
YOR174W	0	0	0.186046511627907
YOR357C	0	0	0.185654008438819
YMR093W	0	0	0.185263157894737
YLR007W	0	0	0.184873949579832
YMR091C	0	0	0.184486373165618
YNL317W	0	0	0.184100418410042
YBR261C	0	1	0.184100418410042
YLR017W	0	0	0.183716075156576
YBR086C	0	0	0.183333333333333
YBL080C	0	0	0.182952182952183
YOL108C	0	0	0.182572614107884
YBR024W	0	0	0.182194616977226
YML024W	0	0	0.181818181818182
YBL017C	0	0	0.181443298969072
YML098W	0	0	0.181069958847737
YLR011W	0	0	0.180698151950719
YBR243C	0	0	0.180327868852459
YIR025W	0	0	0.179959100204499
YDL111C	0	0	0.179591836734694
YLR200W	0	0	0.179226069246436
YBR041W	0	0	0.178861788617886
YBL028C	0	0	0.178498985801217
YPL202C	0	0	0.178137651821862
YKR060W	0	0	0.177777777777778
YBL061C	0	0	0.17741935483871
YNL022C	0	0	0.177062374245473
YGL111W	0	0	0.176706827309237
YLR254C	0	0	0.176352705410822
YOR304W	0	0	0.176
YOR252W	0	1	0.176
YER180C	0	0	0.17564870259481
YBR164C	0	0	0.175298804780877
YLR277C	0	0	0.174950298210736
YPR107C	0	0	0.174603174603175
YJR083C	0	0	0.174257425742574
YML071C	0	0	0.174168297455969
YOR131C	0	1	0.174168297455969
YDR123C	0	0	0.174168297455969
YBR111C	0	1	0.174168297455969
YBR204C	0	1	0.174168297455969
YCL031C	0	0	0.174168297455969
YLR010C	0	0	0.174168297455969
YOR143C	0	0	0.174168297455969
YBR102C	1	0	0.174168297455969
YDR201W	0	0	0.173828125
YBR205W	0	0	0.173489278752437
YBR136W	0	0	0.173151750972763
YMR270C	0	0	0.172815533980583
YER161C	0	0	0.172480620155039
YBR106W	0	0	0.172147001934236
YDL235C	0	0	0.171814671814672
YOR087W	0	0	0.171483622350674
YNR024W	0	1	0.171483622350674
YBR059C	0	0	0.171153846153846
YGR081C	0	0	0.170825335892514
YML093W	0	0	0.170498084291188
YNL038W	0	0	0.170172084130019
YBL018C	0	0	0.169847328244275
YIL104C	0	0	0.16952380952381
YOR069W	0	0	0.169201520912548
YNL004W	0	0	0.16888045540797
YOL089C	0	0	0.168560606060606
YDR440W	0	0	0.168241965973535
YBR060C	0	0	0.167924528301887
YGL130W	0	0	0.167608286252354
YHR081W	0	0	0.167293233082707
YGR271W	0	0	0.166979362101313
YBR265W	0	0	0.166666666666667
YDL229W	0	0	0.166355140186916
YBR015C	0	0	0.166044776119403
YNL189W	0	0	0.165735567970205
YDL150W	0	0	0.16542750929368
YPR143W	0	0	0.165120593692022
YDR020C	0	1	0.165120593692022
YDR496C	0	0	0.164814814814815
YML041C	0	0	0.164510166358595
YKL079W	0	0	0.164206642066421
YMR138W	0	0	0.16390423572744
YJL024C	0	0	0.163602941176471
YDL208W	0	0	0.163302752293578
YIR002C	0	0	0.163003663003663
YFL001W	0	0	0.162705667276051
YJR032W	0	0	0.162408759124088
YPR046W	0	0	0.162112932604736
YKL149C	0	0	0.161818181818182
YDR373W	0	0	0.161524500907441
YBL102W	0	0	0.161231884057971
YLR238W	0	0	0.160940325497288
YOR249C	0	0	0.160649819494585
YJR068W	0	0	0.16036036036036
YBR154C	0	0	0.160071942446043
YBR127C	0	0	0.159784560143627
YGR104C	0	0	0.159498207885305
YBR220C	0	1	0.159498207885305
YLR435W	0	0	0.159212880143113
YBR168W	0	0	0.158928571428571
YOR076C	0	0	0.158645276292335
YDL207W	0	0	0.158362989323843
YKR095W	0	0	0.158081705150977
YOR191W	0	0	0.157801418439716
YDL139C	0	1	0.157801418439716
YPR104C	0	0	0.157522123893805
YLL038C	0	0	0.157243816254417
YBR143C	0	0	0.156966490299824
YOR272W	0	0	0.15669014084507
YDR392W	0	0	0.156414762741652
YCL067C	0	0	0.156140350877193
YER006W	0	0	0.155866900175131
YDR295C	0	0	0.155594405594406
YHR118C	0	0	0.155322862129145
YJR060W	0	0	0.155052264808362
YHR066W	0	0	0.154782608695652
YBR008C	0	0	0.154513888888889
YLR376C	0	0	0.154246100519931
YMR172W	0	0	0.153979238754325
YDL109C	0	0	0.153713298791019
YGL155W	0	0	0.153448275862069
YLR306W	0	0	0.153184165232358
YBR077C	0	0	0.152920962199313
YDL013W	0	0	0.152658662092624
YBL027W	0	0	0.152397260273973
YGR047C	0	0	0.152136752136752
YBR200W	0	0	0.151877133105802
YHR060W	0	0	0.151618398637138
YAL047C	0	0	0.151360544217687
YLR082C	0	0	0.151103565365025
YGL212W	0	0	0.150847457627119
YLR135W	0	0	0.150592216582064
YNL157W	0	1	0.150592216582064
YGL175C	0	0	0.150337837837838
YJL122W	0	0	0.15008431703204
YML097C	0	0	0.14983164983165
YEL015W	0	0	0.149579831932773
YAL059W	0	0	0.149328859060403
YLR196W	0	0	0.149078726968174
YOR101W	0	0	0.148829431438127
YGL095C	0	0	0.148580968280467
YDR397C	0	0	0.148333333333333
YPL181W	0	0	0.148086522462562
YJL110C	0	0	0.147840531561462
YNL118C	0	0	0.14759535655058
YMR063W	0	0	0.147350993377483
YBR080C	0	0	0.147107438016529
YOR160W	0	0	0.146864686468647
YDR325W	0	0	0.14662273476112
YDL115C	0	0	0.146381578947368
YDL108W	0	0	0.146141215106732
YDR514C	0	1	0.146141215106732
YOR283W	0	1	0.146141215106732
YNL328C	0	0	0.145901639344262
YDR030C	0	0	0.145662847790507
YGL113W	0	0	0.145424836601307
YPR017C	0	0	0.145187601957586
YBR207W	0	0	0.144951140065147
YDL056W	0	0	0.144715447154472
YKL017C	0	0	0.144480519480519
YKL006C-A	0	0	0.144246353322528
YMR137C	0	0	0.144012944983819
YDR363W	0	0	0.143780290791599
YOR078W	0	0	0.143548387096774
YKL119C	0	0	0.143317230273752
YML055W	0	0	0.143086816720257
YKR008W	0	0	0.142857142857143
YDR361C	0	0	0.142628205128205
YKL005C	0	0	0.1424
YDR180W	0	0	0.142172523961661
YDR152W	0	1	0.142172523961661
YDR066C	0	1	0.142172523961661
YDR080W	0	0	0.141945773524721
YDL074C	0	0	0.14171974522293
YFR048W	0	0	0.141494435612083
YKL010C	0	0	0.141269841269841
YDL092W	0	0	0.141045958795563
YPL075W	0	0	0.140822784810127
YBR270C	0	1	0.140822784810127
YIL144W	0	0	0.140600315955766
YGL100W	0	0	0.140378548895899
YOL135C	0	0	0.14018691588785
YPL043W	0	0	0.14018691588785
YBR122C	0	0	0.14018691588785
YJR056C	0	1	0.14018691588785
YOR080W	0	0	0.14018691588785
YLR005W	0	0	0.14018691588785
YOR243C	0	0	0.14018691588785
YHR152W	0	0	0.14018691588785
YNR032C-A	1	0	0.14018691588785
YLR105C	0	0	0.139968895800933
YKL022C	0	0	0.139751552795031
YCR020C-A	0	0	0.13953488372093
YPR031W	0	0	0.139318885448916
YML099C	0	0	0.139103554868624
YKL160W	0	0	0.138888888888889
YDR138W	0	0	0.138674884437596
YHR065C	0	0	0.138461538461538
YPL020C	0	0	0.138248847926267
YJL072C	0	0	0.138036809815951
YIL127C	0	0	0.137825421133231
YHR085W	0	0	0.137614678899083
YDR465C	0	0	0.137404580152672
YOR213C	0	0	0.13719512195122
YER093C	0	0	0.136986301369863
YDL225W	0	0	0.13677811550152
YIL143C	0	0	0.136570561456753
YNL213C	0	0	0.136363636363636
YBR009C	0	0	0.136157337367625
YIL084C	0	0	0.13595166163142
YBR038W	0	0	0.135746606334842
YBR245C	0	0	0.135542168674699
YCR066W	0	0	0.135338345864662
YPL047W	0	0	0.135135135135135
YBR255W	0	1	0.135135135135135
YBR163W	0	1	0.135135135135135
YLL003W	0	0	0.134932533733133
YHL009C	0	0	0.134730538922156
YNL164C	0	0	0.134529147982063
YLL033W	0	0	0.134328358208955
YOR368W	0	0	0.134128166915052
YGL145W	0	0	0.133928571428571
YOR094W	0	0	0.133729569093611
YOR274W	0	0	0.13353115727003
YDR075W	0	0	0.133333333333333
YOR327C	0	0	0.133136094674556
YHR207C	0	1	0.133136094674556
YNL199C	0	0	0.132939438700148
YAL033W	0	0	0.132743362831858
YNL221C	0	0	0.132547864506627
YOR115C	0	0	0.132352941176471
YBL047C	0	0	0.13215859030837
YKL040C	0	0	0.131964809384164
YKL179C	0	0	0.131771595900439
YLR002C	0	0	0.131578947368421
YGR179C	0	0	0.131386861313869
YMR036C	0	0	0.131195335276968
YLR357W	0	0	0.131004366812227
YPL069C	0	0	0.130813953488372
YEL029C	0	0	0.130624092888244
YNL290W	0	0	0.130434782608696
YMR111C	0	1	0.130434782608696
YJL031C	0	0	0.130246020260492
YLR383W	0	0	0.130057803468208
YLR047C	0	0	0.12987012987013
YGR274C	0	0	0.129682997118156
YJL123C	0	1	0.129682997118156
YDR399W	0	0	0.129496402877698
YDL090C	0	0	0.129310344827586
YKR096W	0	1	0.129310344827586
YOR089C	0	0	0.129124820659971
YCL029C	0	0	0.128939828080229
YOR346W	0	0	0.128755364806867
YOR258W	0	1	0.128755364806867
YKL028W	0	0	0.128571428571429
YOR163W	0	0	0.128388017118402
YIL139C	0	0	0.128205128205128
YLR421C	0	0	0.128022759601707
YGR071C	0	1	0.128022759601707
YFR013W	0	0	0.127840909090909
YPR187W	0	0	0.127659574468085
YJL146W	0	0	0.127478753541076
YDR145W	0	0	0.127298444130127
YOR320C	0	0	0.127118644067797
YKL186C	0	0	0.126939351198872
YLR310C	0	0	0.126760563380282
YJL085W	0	0	0.126582278481013
YPL239W	0	0	0.126404494382022
YNL246W	0	0	0.126227208976157
YOL102C	0	0	0.126050420168067
YGL086W	0	0	0.125874125874126
YLR043C	0	0	0.125698324022346
YML081W	0	1	0.125698324022346
YBR078W	0	0	0.125523012552301
YNL258C	0	0	0.125348189415042
YNL050C	0	1	0.125348189415042
YDL201W	0	0	0.125173852573018
YMR285C	0	0	0.125
YCR020W-B	0	0	0.124826629680999
YCR092C	0	0	0.124653739612188
YCR039C	0	0	0.12448132780083
YGL091C	0	0	0.124309392265193
YNL250W	0	0	0.124137931034483
YBR171W	0	0	0.12396694214876
YMR065W	0	0	0.123796423658872
YER153C	0	0	0.123626373626374
YDR191W	0	0	0.123456790123457
YBL090W	0	0	0.123287671232877
YMR269W	0	0	0.12311901504788
YDR087C	0	0	0.122950819672131
YBR251W	0	0	0.122783083219645
YKR083C	0	0	0.122615803814714
YER104W	0	0	0.122448979591837
YLR451W	0	0	0.122282608695652
YML114C	0	0	0.122116689280868
YGL085W	0	1	0.122116689280868
YIL068C	0	0	0.121951219512195
YDR140W	0	0	0.121786197564276
YER049W	0	0	0.121621621621622
YKL166C	0	0	0.121457489878543
YGR120C	0	0	0.121293800539084
YBL076C	0	0	0.121130551816958
YBR246W	0	1	0.121130551816958
YJL179W	0	0	0.120967741935484
YNL110C	0	0	0.120805369127517
YCR060W	0	0	0.120643431635389
YMR211W	0	0	0.120481927710843
YER063W	0	0	0.120320855614973
YCL016C	0	0	0.120160213618158
YLR127C	0	0	0.12
YML003W	0	1	0.12
YPR055W	0	0	0.119840213049268
YNL253W	0	0	0.11968085106383
YDR071C	0	0	0.119521912350598
YLR453C	0	0	0.119363395225464
YER030W	0	0	0.119205298013245
YGR057C	0	0	0.119047619047619
YDL088C	0	0	0.11889035667107
YLR035C	0	0	0.118733509234828
YOL080C	0	0	0.118577075098814
YDR045C	0	0	0.118421052631579
YBR036C	0	0	0.11826544021025
YNR023W	0	0	0.118110236220472
YAL048C	0	0	0.117955439056356
YGR270W	0	0	0.117801047120419
YIR012W	0	0	0.117647058823529
YOR353C	0	0	0.117493472584856
YOL142W	0	0	0.117340286831812
YNL091W	0	0	0.1171875
YPL007C	0	0	0.11703511053316
YPL052W	0	0	0.116883116883117
YDR081C	0	0	0.116731517509728
YGL232W	0	0	0.116580310880829
YBR023C	0	0	0.116429495472186
YGL210W	0	0	0.116279069767442
YDR177W	0	0	0.116129032258065
YIR008C	0	0	0.115979381443299
YPR118W	0	0	0.115830115830116
YKL082C	0	0	0.115681233933162
YJL065C	0	0	0.115532734274711
YPR189W	0	0	0.115384615384615
YDR065W	0	0	0.115236875800256
YPL233W	0	0	0.115089514066496
YDR318W	0	0	0.114942528735632
YDL135C	0	0	0.114795918367347
YDR390C	0	0	0.114649681528662
YJR052W	0	0	0.114503816793893
YOR048C	0	0	0.1143583227446
YDR104C	0	0	0.114213197969543
YLR215C	0	0	0.114068441064639
YGL164C	0	1	0.114068441064639
YDR457W	0	0	0.113924050632911
YOL115W	0	0	0.11378002528445
YDR165W	0	0	0.113636363636364
YML077W	0	0	0.113493064312736
YDR166C	0	0	0.113350125944584
YDR014W	0	0	0.113207547169811
YHR191C	0	0	0.113065326633166
YLR115W	0	0	0.112923462986198
YPR162C	0	0	0.112781954887218
YJL019W	0	0	0.112640801001252
YML080W	0	0	0.1125
YDR520C	0	1	0.1125
YNL218W	0	0	0.112359550561798
YDR078C	0	0	0.112219451371571
YNL312W	0	0	0.112079701120797
YOR057W	0	0	0.111940298507463
YLR418C	0	0	0.111801242236025
YHR034C	0	0	0.11166253101737
YDR475C	0	1	0.11166253101737
YBL105C	0	0	0.111524163568773
YIL103W	0	0	0.111386138613861
YDR130C	0	0	0.111248454882571
YJR053W	0	0	0.111111111111111
YML065W	0	0	0.110974106041924
YLR051C	0	0	0.110837438423645
YDR305C	0	0	0.11070110701107
YKR062W	0	0	0.110565110565111
YNL001W	0	0	0.110429447852761
YKL089W	0	0	0.110294117647059
YDR515W	0	0	0.11015911872705
YCL032W	0	0	0.110024449877751
YPL133C	0	0	0.10989010989011
YOL026C	0	0	0.109756097560976
YDR472W	0	0	0.109622411693057
YDL014W	0	0	0.109489051094891
YPL046C	0	0	0.109356014580802
YLR449W	0	0	0.109223300970874
YKL011C	0	0	0.109090909090909
YGL251C	0	0	0.108958837772397
YDR369C	0	0	0.108827085852479
YER022W	0	0	0.108695652173913
YMR128W	0	0	0.108564535585042
YLR288C	0	0	0.108433734939759
YIL149C	0	0	0.108303249097473
YDL165W	0	0	0.108173076923077
YJR003C	0	0	0.108043217286915
YMR014W	0	0	0.107913669064748
YLR401C	0	0	0.107784431137725
YDR495C	0	0	0.107655502392345
YJL148W	0	0	0.10752688172043
YBR101C	0	0	0.107398568019093
YNR012W	0	0	0.107270560190703
YCR068W	0	0	0.107142857142857
YCL055W	0	0	0.107015457788347
YIL130W	0	1	0.107015457788347
YMR127C	0	0	0.106888361045131
YJR093C	0	0	0.106761565836299
YOR384W	0	1	0.106761565836299
YBL007C	0	0	0.106635071090047
YHR127W	0	1	0.106635071090047
YIL038C	0	0	0.106508875739645
YKR029C	0	0	0.106382978723404
YBL106C	0	0	0.106257378984652
YHR189W	0	0	0.106132075471698
YMR228W	0	0	0.106007067137809
YPR121W	0	0	0.105882352941176
YNL149C	0	0	0.105757931844888
YLR107W	0	0	0.105633802816901
YLR085C	0	0	0.105509964830012
YMR113W	0	0	0.105386416861827
YIL019W	0	0	0.105263157894737
YPL124W	0	0	0.105140186915888
YOR269W	0	0	0.105017502917153
YNL103W	0	0	0.104895104895105
YOR051C	0	1	0.104895104895105
YML076C	0	0	0.10477299185099
YOR305W	0	0	0.104651162790698
YGR283C	0	0	0.104529616724739
YML006C	0	0	0.104408352668213
YNL292W	0	0	0.104287369640788
YGL005C	0	0	0.104166666666667
YJR069C	0	0	0.104046242774566
YJR057W	0	0	0.103926096997691
YKR007W	0	0	0.103806228373702
YPR089W	0	1	0.103806228373702
YNL260C	0	1	0.103806228373702
YAL034W-A	0	0	0.1036866359447
YHL038C	0	0	0.103567318757192
YJL020C	0	0	0.103448275862069
YIL008W	0	0	0.103329506314581
YMR126C	0	1	0.103329506314581
YNL175C	0	0	0.103211009174312
YLR363C	0	0	0.103092783505155
YMR132C	0	1	0.103092783505155
YNL201C	0	0	0.102974828375286
YBR282W	0	0	0.102857142857143
YCR082W	0	0	0.102739726027397
YJR067C	0	1	0.102739726027397
YIL016W	0	0	0.102622576966933
YOR224C	0	0	0.10250569476082
YDR026C	0	1	0.10250569476082
YNL141W	0	0	0.102389078498294
YDL058W	0	0	0.102272727272727
YHR077C	0	0	0.102156640181612
YDR383C	0	1	0.102156640181612
YML106W	0	0	0.102040816326531
YER133W	0	0	0.101925254813137
YKR036C	0	0	0.101809954751131
YDL069C	0	0	0.101694915254237
YKL122C	0	0	0.101580135440181
YCR047C	0	0	0.101465614430665
YOL094C	0	0	0.101351351351351
YKL052C	0	0	0.101237345331834
YOL141W	0	1	0.101237345331834
YCR086W	0	0	0.101123595505618
YJL030W	0	0	0.101010101010101
YGR276C	0	0	0.100896860986547
YNR003C	0	0	0.100783874580067
YIL040W	0	0	0.100671140939597
YDR362C	0	0	0.100558659217877
YPR110C	0	0	0.100446428571429
YDR409W	0	0	0.100334448160535
YLR067C	0	0	0.10022271714922
YGR024C	0	0	0.100111234705228
YNL076W	0	0	0.1
YCR042C	0	0	0.099889012208657
YJR021C	0	0	0.0997782705099778
YPR190C	0	0	0.0996677740863787
YIL020C	0	0	0.0995575221238938
YJR048W	0	0	0.0994475138121547
YMR047C	0	0	0.0993377483443709
YGL026C	0	0	0.0992282249173098
YLR026C	0	0	0.0991189427312775
YNL135C	0	0	0.099009900990099
YKR079C	0	0	0.0989010989010989
YPR072W	0	0	0.0987925356750823
YIL044C	0	0	0.0986842105263158
YNL123W	0	0	0.0985761226725082
YPR040W	0	0	0.0984682713347921
YDL156W	0	1	0.0984682713347921
YKL058W	0	0	0.0983606557377049
YDR415C	0	1	0.0983606557377049
YNL308C	0	0	0.0982532751091703
YDR120C	0	0	0.0981461286804798
YDR299W	0	0	0.0980392156862745
YOL125W	0	0	0.0979325353645267
YLR321C	0	0	0.0978260869565217
YGL116W	0	0	0.0977198697068404
YGL050W	0	1	0.0977198697068404
YPL268W	0	0	0.0976138828633406
YMR028W	0	0	0.0975081256771398
YML043C	0	0	0.0974025974025974
YJL178C	0	0	0.0972972972972973
YNL036W	0	0	0.0971922246220302
YDR346C	0	0	0.0970873786407767
YGR029W	0	0	0.0969827586206897
YPR052C	0	0	0.0968783638320775
YLR409C	0	0	0.0967741935483871
YOR141C	0	1	0.0967741935483871
YKR019C	0	0	0.0966702470461869
YGL017W	0	0	0.0965665236051502
YML103C	0	0	0.0964630225080386
YLR292C	0	0	0.0963597430406852
YNL027W	0	0	0.0962566844919786
YOL133W	0	0	0.0961538461538462
YKR064W	0	1	0.0961538461538462
YDR527W	0	0	0.096051227321238
YIL092W	0	1	0.096051227321238
YML082W	0	0	0.0959488272921109
YER051W	0	0	0.0958466453674121
YDR198C	0	0	0.0957446808510638
YNR046W	0	0	0.0956429330499469
YOL043C	0	0	0.0955414012738854
YPL243W	0	0	0.095440084835631
YFL028C	0	0	0.0953389830508475
YLR074C	0	0	0.0952380952380952
YLR182W	0	0	0.0951374207188161
YML051W	0	0	0.0950369588173178
YLL004W	0	0	0.0949367088607595
YGL035C	0	0	0.0948366701791359
YLR329W	0	0	0.0947368421052632
YPL192C	0	0	0.0946372239747634
YDR291W	0	1	0.0946372239747634
YGR196C	0	1	0.0946372239747634
YBR088C	0	0	0.0945378151260504
YDR227W	0	0	0.0944386149003148
YKL048C	0	0	0.0943396226415094
YPL254W	0	0	0.0942408376963351
YPL157W	0	0	0.0941422594142259
YLR221C	0	0	0.0940438871473354
YKL002W	0	0	0.0939457202505219
YLR265C	0	0	0.0938477580813347
YMR021C	0	0	0.09375
YOL146W	0	0	0.0936524453694069
YPR051W	0	0	0.0935550935550936
YDL085C-A	0	1	0.0935550935550936
YBR216C	0	0	0.0934579439252336
YOR046C	0	0	0.0933609958506224
YMR233W	0	1	0.0933609958506224
YML108W	0	1	0.0933609958506224
YPL194W	0	0	0.0932642487046632
YDR073W	0	0	0.093167701863354
YML022W	0	0	0.093071354705274
YKL154W	0	0	0.0929752066115702
YLR393W	0	0	0.0928792569659443
YDL036C	0	0	0.0927835051546392
YOL021C	0	0	0.0926879505664264
YKL213C	0	0	0.0925925925925926
YDR463W	0	0	0.092497430626927
YNL024C	0	1	0.092497430626927
YHR058C	0	0	0.0924024640657084
YNL316C	0	0	0.0923076923076923
YJL162C	0	1	0.0923076923076923
YPL117C	0	0	0.0922131147540984
YLR181C	0	0	0.0921187308085978
YOR196C	0	0	0.0920245398773006
YDL159W	0	0	0.0919305413687436
YJR134C	0	1	0.0919305413687436
YJL190C	0	0	0.0918367346938776
YOL145C	0	0	0.0917431192660551
YLR433C	0	0	0.0916496945010183
YDR424C	0	0	0.0915564598168871
YGL254W	0	0	0.0914634146341463
YNL259C	0	0	0.0913705583756345
YIR010W	0	0	0.0912778904665314
YKR068C	0	0	0.0911854103343465
YNL090W	0	0	0.0910931174089069
YIL064W	0	0	0.0910010111223458
YOR242C	0	0	0.0909090909090909
YNL113W	0	0	0.0908173562058527
YFR031C	0	0	0.0907258064516129
YGL238W	0	0	0.0906344410876133
YOR261C	0	0	0.0905432595573441
YPR032W	0	0	0.0904522613065327
YBR091C	0	0	0.0903614457831325
YIR018W	0	0	0.0902708124373119
YOR302W	0	0	0.0901803607214429
YMR100W	0	0	0.0900900900900901
YBR109C	0	0	0.09
YGL043W	0	0	0.0899100899100899
YDR260C	0	0	0.0898203592814371
YDR196C	0	0	0.0897308075772682
YMR074C	0	1	0.0897308075772682
YGL144C	0	0	0.0896414342629482
YAL009W	0	0	0.0895522388059701
YDL231C	0	0	0.0894632206759443
YOR154W	0	1	0.0894632206759443
YDR336W	0	1	0.0894632206759443
YER100W	0	0	0.0893743793445879
YOR156C	0	0	0.0892857142857143
YOR210W	0	0	0.089197224975223
YOL018C	0	0	0.0891089108910891
YKL183W	0	1	0.0891089108910891
YBL097W	0	0	0.0890207715133531
YOR038C	0	0	0.0889328063241107
YLR431C	0	0	0.0888450148075025
YPR062W	0	0	0.0887573964497041
YLR271W	0	1	0.0887573964497041
YDR421W	0	0	0.0886699507389163
YAL019W	0	0	0.0885826771653543
YLR148W	0	0	0.0884955752212389
YNR027W	0	0	0.0884086444007859
YMR283C	0	0	0.0883218842001963
YOR172W	0	0	0.0882352941176471
YPL149W	0	0	0.0881488736532811
YKL088W	0	0	0.0880626223091976
YDR395W	0	0	0.0879765395894428
YPL139C	0	0	0.087890625
YER147C	0	0	0.0878048780487805
YOR287C	0	0	0.087719298245614
YOR278W	0	0	0.0876338851022395
YKR099W	0	0	0.0875486381322957
YIL004C	0	0	0.0874635568513119
YPR111W	0	0	0.087378640776699
YJR144W	0	0	0.0872938894277401
YGR224W	0	0	0.0872093023255814
YDL073W	0	1	0.0872093023255814
YDL200C	0	0	0.0871248789932236
YKL015W	0	0	0.0870406189555126
YNL180C	0	0	0.0869565217391304
YNL155W	0	1	0.0869565217391304
YJR058C	0	0	0.0868725868725869
YBR234C	0	0	0.0867888138862102
YFR002W	0	0	0.0867052023121387
YER168C	0	0	0.0866217516843118
YKL059C	0	0	0.0865384615384615
YGL075C	0	0	0.0864553314121038
YDR339C	0	0	0.0863723608445297
YPL034W	0	1	0.0863723608445297
YDR252W	0	0	0.0862895493767977
YLR455W	0	0	0.0862068965517241
YNL313C	0	0	0.0861244019138756
YNR020C	0	0	0.0860420650095602
YGL131C	0	1	0.0860420650095602
YLR078C	0	0	0.0859598853868195
YKR092C	0	0	0.0858778625954199
YIL138C	0	0	0.0857959961868446
YLR234W	0	0	0.0857681432610745
YGL233W	0	0	0.0857681432610745
YIL035C	0	0	0.0857681432610745
YLR208W	0	0	0.0857681432610745
YNR010W	0	0	0.0857681432610745
YKR087C	0	0	0.0857681432610745
YMR080C	0	0	0.0857681432610745
YNR015W	0	0	0.0857681432610745
YER186C	0	1	0.0857681432610745
YGR258C	0	0	0.0857681432610745
YNL119W	0	0	0.0857681432610745
YDR372C	0	0	0.0857681432610745
YMR216C	1	0	0.0857681432610745
YLR456W	0	1	0.0857681432610745
YNL186W	0	0	0.0856873822975518
YOL044W	0	0	0.0856067732831609
YLR313C	0	0	0.0855263157894737
YHR164C	0	0	0.0854460093896714
YMR190C	0	0	0.0853658536585366
YLR166C	0	0	0.0852858481724461
YGL061C	0	0	0.0852059925093633
YOL072W	0	0	0.0851262862488307
YLR432W	0	0	0.0850467289719626
YAL027W	0	1	0.0850467289719626
YJR041C	0	0	0.0849673202614379
YCR027C	0	0	0.0848880597014925
YCR032W	0	0	0.0848089468779124
YJL209W	0	0	0.0847299813780261
YHR041C	0	0	0.0846511627906977
YLR319C	0	0	0.0845724907063197
YHL022C	0	0	0.0844939647168059
YGL101W	0	1	0.0844939647168059
YMR129W	0	0	0.0844155844155844
YFR027W	0	0	0.0843373493975904
YGL213C	0	0	0.0842592592592593
YDL167C	0	0	0.0841813135985199
YKL063C	0	1	0.0841813135985199
YPL096W	0	0	0.0841035120147874
YPL108W	0	1	0.0841035120147874
YOL078W	0	0	0.0840258541089566
YIL115C	0	0	0.0839483394833948
YPR152C	0	1	0.0839483394833948
YDR323C	0	0	0.0838709677419355
YDL116W	0	0	0.0837937384898711
YJR140C	0	0	0.0837166513339466
YPR068C	0	0	0.0836397058823529
YIR023W	0	0	0.0835629017447199
YJL058C	0	0	0.0834862385321101
YJR005W	0	0	0.0834097158570119
YGL013C	0	0	0.0833333333333333
YLR242C	0	0	0.0832570905763952
YER140W	0	1	0.0832570905763952
YPL129W	0	0	0.083180987202925
YMR052W	0	0	0.0831050228310502
YGR004W	0	0	0.083029197080292
YPL267W	0	0	0.0829535095715588
YHR070W	0	0	0.0828779599271403
YKL205W	0	0	0.0828025477707006
YKR101W	0	0	0.0827272727272727
YGL241W	0	0	0.0826521344232516
YKR100C	0	0	0.0825771324863884
YOR216C	0	0	0.0825022665457842
YIL021W	0	0	0.0824468085106383
YJL197W	0	1	0.0824468085106383
YOR371C	0	0	0.0824468085106383
YPL210C	0	0	0.0824468085106383
YIL029C	0	0	0.0824468085106383
YNR054C	0	0	0.0824468085106383
YNL151C	0	0	0.0824468085106383
YOR110W	0	0	0.0824468085106383
YER007W	0	0	0.0824468085106383
YML105C	0	0	0.0824468085106383
YER044C-A	0	0	0.0824468085106383
YBR160W	0	0	0.0824468085106383
YGL133W	0	0	0.0824468085106383
YJL139C	0	0	0.0824468085106383
YER115C	0	0	0.0824468085106383
YER176W	0	0	0.0824468085106383
YLR132C	1	0	0.0824468085106383
YGL098W	0	0	0.0824468085106383
YNL267W	0	0	0.0824468085106383
YCR018C	0	0	0.0824468085106383
YPR139C	0	0	0.0824468085106383
YDR143C	0	0	0.0824468085106383
YDR489W	0	0	0.0824468085106383
YLR398C	0	0	0.0824468085106383
YLL006W	0	0	0.0824468085106383
YEL026W	1	0	0.0824468085106383
YLR143W	0	1	0.0824468085106383
YDL017W	0	0	0.0823737821080602
YML053C	0	1	0.0823737821080602
YCR093W	0	0	0.0823008849557522
YJL087C	0	0	0.0822281167108753
YDL064W	0	0	0.0821554770318021
YJL090C	0	0	0.0820829655781112
YDR386W	0	0	0.082010582010582
YHR134W	0	0	0.0819383259911894
YHR005C	0	0	0.0818661971830986
YHR062C	0	0	0.0817941952506596
YNL072W	0	0	0.0817223198594025
YGL097W	0	0	0.0816505706760316
YGL090W	0	0	0.0815789473684211
YLR341W	0	0	0.0815074496056091
YOL028C	0	0	0.0814360770577933
YGL070C	0	0	0.0813648293963255
YJL184W	0	0	0.0812937062937063
YGL094C	0	0	0.0812227074235808
YLR320W	0	0	0.081151832460733
YIL085C	0	0	0.0810810810810811
YJR112W	0	0	0.0810104529616725
YPL175W	0	0	0.0809399477806789
YOR281C	0	0	0.0808695652173913
YNL166C	0	0	0.0807993049522155
YDL008W	0	0	0.0807291666666667
YDL141W	0	0	0.0806591500433651
YKL108W	0	0	0.0805892547660312
YKR050W	0	0	0.0805194805194805
YLR440C	0	0	0.0804498269896194
YPL105C	0	1	0.0804498269896194
YPL083C	0	0	0.0803802938634399
YGR083C	0	0	0.0803108808290155
YOL006C	0	0	0.0802415875754961
YMR049C	0	0	0.0801724137931034
YER149C	0	0	0.0801033591731266
YLR403W	0	0	0.0800344234079174
YCL037C	0	0	0.0799656061908856
YDR211W	0	0	0.0798969072164948
YOR307C	0	0	0.0798283261802575
YNR009W	0	0	0.0797598627787307
YLR052W	0	0	0.0796915167095116
YGR042W	0	0	0.0796232876712329
YPL225W	0	1	0.0796232876712329
YPL008W	0	0	0.0795551753635586
YIL132C	0	0	0.0794871794871795
YHL013C	0	1	0.0794871794871795
YHR143W-A	0	0	0.0794192997438087
YJL047C	0	0	0.0793515358361775
YML064C	0	0	0.0792838874680307
YDL105W	0	0	0.0792163543441227
YBR267W	0	0	0.0791489361702128
YLR014C	0	0	0.0790816326530612
YDL232W	0	0	0.0790144435004248
YLR059C	0	0	0.0789473684210526
YNL216W	0	0	0.0788804071246819
YPR083W	0	0	0.0788135593220339
YLR126C	0	0	0.0787468247248095
YML101C	0	1	0.0787468247248095
YPR070W	0	0	0.0786802030456853
YOR017W	0	0	0.0786136939983094
YGR252W	0	0	0.0785472972972973
YHR052W	0	0	0.0784810126582278
YLL042C	0	0	0.0784148397976391
YNL229C	0	0	0.0783487784330244
YDR213W	0	0	0.0782828282828283
YPL107W	0	1	0.0782828282828283
YJL126W	0	1	0.0782828282828283
YOL077C	0	0	0.0782169890664424
YLL032C	0	1	0.0782169890664424
YOL123W	0	0	0.0781512605042017
YML036W	0	0	0.0780856423173804
YBR084C-A	0	0	0.0780201342281879
YLR427W	0	0	0.0779547359597653
YDR267C	0	1	0.0779547359597653
YGR203W	0	1	0.0779547359597653
YOR005C	0	0	0.0778894472361809
YBL040C	0	0	0.0778242677824268
YGL169W	0	0	0.0777591973244147
YPR108W	0	0	0.0776942355889724
YGR036C	0	0	0.0776293823038397
YLR368W	0	0	0.0775646371976647
YGL166W	0	0	0.0775
YCR090C	0	1	0.0775
YLR095C	0	0	0.0774354704412989
YDL031W	0	0	0.0773710482529118
YJR119C	0	0	0.0773067331670823
YPR148C	0	1	0.0773067331670823
YNL099C	0	0	0.0772425249169435
YAR008W	0	0	0.0771784232365145
YGR113W	0	0	0.0771144278606965
YDR324C	0	0	0.0770505385252693
YER046W	0	0	0.0769867549668874
YDR219C	0	0	0.0769230769230769
YIL150C	0	0	0.0768595041322314
YNL129W	0	0	0.0767960363336086
YGL154C	0	0	0.0767326732673267
YJL127C	0	0	0.0766694146743611
YDR253C	0	0	0.0766062602965404
YLL046C	0	0	0.0765432098765432
YOL063C	0	0	0.0764802631578947
YOR212W	0	0	0.076417419884963
YMR218C	0	0	0.0763546798029557
YPL045W	0	0	0.0762920426579163
YGR262C	0	0	0.0762295081967213
YKL053C-A	0	0	0.0761670761670762
YDR034C	0	0	0.0761047463175123
YDR225W	0	0	0.0760425183973835
YOR193W	0	0	0.0759803921568627
YPL168W	0	1	0.0759803921568627
YHR121W	0	0	0.0759183673469388
YKR082W	0	0	0.0758564437194127
YLR272C	0	0	0.0757946210268949
YGR105W	0	0	0.0757328990228013
YER099C	0	0	0.0756712774613507
YPR085C	0	1	0.0756712774613507
YGL151W	0	0	0.075609756097561
YCL050C	0	0	0.0755483346872461
YFL047W	0	0	0.075487012987013
YJL129C	0	0	0.0754257907542579
YDR454C	0	0	0.0753646677471637
YBL103C	0	0	0.0753036437246964
YLR024C	0	0	0.0752427184466019
YDL063C	0	0	0.0751818916734034
YKL014C	0	0	0.0751211631663974
YOL148C	0	0	0.0750605326876513
YIL118W	0	0	0.075
YNL254C	0	1	0.075
YGL064C	0	0	0.0749395648670427
YNL153C	0	0	0.0748792270531401
YJL204C	0	0	0.0748189863234111
YLR287C	0	1	0.0748189863234111
YLR412W	0	1	0.0748189863234111
YPL245W	0	1	0.0748189863234111
YGL226C-A	0	0	0.0747588424437299
YDR328C	0	0	0.0746987951807229
YOR355W	0	0	0.0746388443017656
YER137C	0	1	0.0746388443017656
YGR208W	0	0	0.07457898957498
YGR033C	0	0	0.0745192307692308
YOR091W	0	0	0.0744595676541233
YMR225C	0	0	0.0744
YLR373C	0	0	0.0743405275779376
YLR191W	0	0	0.0742811501597444
YDR194C	0	0	0.0742218675179569
YGR147C	0	0	0.0741626794258373
YKL143W	0	0	0.0741035856573705
YDR159W	0	0	0.0740445859872611
YHR169W	0	0	0.0739856801909308
YJR043C	0	0	0.0739268680445151
YGL063W	0	0	0.073868149324861
YDR314C	0	0	0.0738095238095238
YDR334W	0	0	0.0737509912767645
YJR063W	0	0	0.0736925515055468
YNL230C	0	0	0.0736342042755344
YOR119C	0	0	0.0735759493670886
YNL021W	0	0	0.0735177865612648
YPR080W	0	0	0.0734597156398104
YPL125W	0	0	0.0734017363851618
YKL009W	0	0	0.0733438485804416
YER129W	0	0	0.0732860520094563
YFL003C	0	0	0.0732283464566929
YGR152C	0	0	0.0731707317073171
YCR051W	0	1	0.0731707317073171
YOR253W	0	0	0.0731132075471698
YNL272C	0	0	0.0730557737627651
YKL144C	0	0	0.0729984301412873
YDR229W	0	0	0.0729411764705882
YMR030W	0	0	0.072884012539185
YCR072C	0	0	0.0728269381362568
YLR086W	0	0	0.0727699530516432
YGR119C	0	0	0.0727130570758405
YJL104W	0	0	0.07265625
YJR006W	0	0	0.0725995316159251
YNL042W	0	0	0.0725429017160686
YPL049C	0	0	0.0724863600935308
YGR267C	0	0	0.0724299065420561
YKL099C	0	0	0.0723735408560311
YGR233C	0	0	0.0723172628304821
YHR157W	0	0	0.0722610722610723
YFL024C	0	0	0.0722049689440994
YNL187W	0	0	0.0721489526764934
YLR262C	0	0	0.072093023255814
YML119W	0	1	0.072093023255814
YDR329C	0	0	0.0720371804802479
YDR461W	0	0	0.0719814241486068
YLR218C	0	1	0.0719814241486068
YDR407C	0	0	0.0719257540603248
YML025C	0	0	0.071870170015456
YGR211W	0	0	0.0718146718146718
YAL011W	0	0	0.0717592592592593
YNL330C	0	0	0.071703932151118
YOR259C	0	0	0.0716486902927581
YNL211C	0	1	0.0716486902927581
YNL257C	0	0	0.0715935334872979
YPL215W	0	0	0.0715384615384615
YLL015W	0	0	0.0714834742505765
YER116C	0	0	0.0714285714285714
YGL240W	0	0	0.0713737528779739
YOR340C	0	0	0.071319018404908
YOR342C	0	1	0.071319018404908
YDR017C	0	0	0.071264367816092
YDR244W	0	0	0.0712098009188361
YJR042W	0	0	0.0711553175210406
YNL010W	0	1	0.0711553175210406
YKL047W	0	1	0.0711553175210406
YMR116C	0	0	0.0711009174311927
YJR132W	0	0	0.0710466004583652
YDL173W	0	1	0.0710466004583652
YPR019W	0	0	0.0709923664122137
YOR182C	0	0	0.0709382151029748
YLR262C-A	0	0	0.0708841463414634
YDR293C	0	0	0.0708301599390708
YDR108W	0	0	0.0707762557077626
YBR066C	0	0	0.070722433460076
YLR021W	0	1	0.070722433460076
YPL212C	0	0	0.0706686930091185
YDR428C	0	1	0.0706686930091185
YGR016W	0	1	0.0706686930091185
YNL262W	0	0	0.0706150341685649
YDL059C	0	0	0.0705614567526555
YLR133W	0	0	0.0705079605761941
YPL166W	0	0	0.0704545454545455
YER127W	0	0	0.0704012112036336
YDR060W	0	0	0.0703479576399395
YJL023C	0	1	0.0703479576399395
YNL035C	0	1	0.0703479576399395
YDL219W	0	0	0.0702947845804989
YML074C	0	0	0.0702416918429003
YNL163C	0	0	0.070188679245283
YPL053C	0	0	0.0701357466063348
YPR144C	0	0	0.0700828937452901
YIR024C	0	1	0.0700828937452901
YLR146C	0	0	0.0700301204819277
YEL025C	0	1	0.0700301204819277
YML127W	0	0	0.0699774266365688
YJR008W	0	1	0.0699774266365688
YLR183C	0	0	0.0699248120300752
YLR247C	0	1	0.0699248120300752
YHR192W	0	1	0.0699248120300752
YKL189W	0	0	0.0698722764838467
YHR040W	0	0	0.0698198198198198
YHR129C	0	0	0.0697674418604651
YGR214W	0	0	0.0697151424287856
YHR013C	0	0	0.0696629213483146
YNL082W	0	0	0.0696107784431138
YNR037C	0	0	0.0695587135377711
YML035C	0	0	0.0695067264573991
YFL023W	0	0	0.0694548170276326
YNL256W	0	0	0.0694029850746269
YMR232W	0	0	0.0693512304250559
YDR422C	0	0	0.0692995529061103
YNL178W	0	0	0.0692479523454952
YDR217C	0	0	0.0691964285714286
YHR067W	0	0	0.0691449814126394
YML056C	0	1	0.0691449814126394
YOR241W	0	0	0.0690936106983655
YDL076C	0	0	0.0690423162583519
YGR007W	0	0	0.0689910979228487
YPL065W	0	0	0.0689399555226093
YJL035C	0	0	0.0688888888888889
YKL072W	0	1	0.0688888888888889
YGL159W	0	1	0.0688888888888889
YDR168W	0	0	0.0688378978534419
YHR166C	0	0	0.0687869822485207
YDR459C	0	0	0.0687361419068736
YDL205C	0	0	0.068685376661743
YDR173C	0	0	0.0686346863468635
YBR114W	0	0	0.0685840707964602
YCL033C	0	0	0.0685335298452469
YEL020W-A	0	0	0.0684830633284242
YHR046C	0	0	0.0684326710816777
YCL027W	0	0	0.0683823529411765
YGL067W	0	0	0.0683321087435709
YGR098C	0	0	0.0682819383259912
YDL077C	0	0	0.0682318415260455
YCR059C	0	0	0.0681818181818182
YDR232W	0	0	0.0681318681318681
YDR410C	0	0	0.0680819912152269
YGR134W	0	0	0.0680321872713972
YNR029C	0	1	0.0680321872713972
YLR066W	0	0	0.0679824561403509
YKL018W	0	0	0.0679327976625274
YLR259C	0	0	0.0678832116788321
YNL054W	0	0	0.0678336980306346
YMR236W	0	0	0.0677842565597668
YGR056W	0	0	0.0677348871085215
YJL080C	0	0	0.0676855895196507
YGR187C	0	0	0.0676363636363636
YML088W	0	0	0.0675872093023256
YGL162W	0	0	0.0675381263616558
YER019C-A	0	0	0.067489114658926
YJL145W	0	0	0.0674401740391588
YBL054W	0	0	0.0673913043478261
YPL024W	0	0	0.0673425054308472
YDR480W	0	0	0.0672937771345875
YOR008C-A	0	0	0.0672451193058568
YDR332W	0	1	0.0672451193058568
YJL061W	0	0	0.0671965317919075
YJL105W	0	1	0.0671965317919075
YOR037W	0	0	0.0671480144404332
YOL056W	0	1	0.0671480144404332
YOR103C	0	0	0.0670995670995671
YMR066W	0	1	0.0670995670995671
YNL249C	0	1	0.0670995670995671
YGL250W	0	1	0.0670995670995671
YJL059W	0	0	0.0670511896178803
YDL080C	0	0	0.0670028818443804
YOL112W	0	0	0.0669546436285097
YGL078C	0	0	0.0669064748201439
YGL185C	0	0	0.0668583752695902
YOR023C	0	0	0.0668103448275862
YGL122C	0	0	0.0667623833452979
YOR167C	0	0	0.0667144906743185
YPL161C	0	0	0.0666666666666667
YNL145W	0	0	0.0666189111747851
YCR028C-A	0	0	0.066571224051539
YDR285W	0	0	0.0665236051502146
YDR141C	0	0	0.0664760543245175
YDR190C	0	0	0.0664285714285714
YNR039C	0	0	0.0663811563169165
YPL042C	0	0	0.0663338088445078
YLR442C	0	0	0.0662865288667142
YGR168C	0	1	0.0662865288667142
YLR263W	0	0	0.0662393162393162
YKL112W	0	0	0.0661921708185053
YMR106C	0	0	0.0661450924608819
YLL002W	0	0	0.0660980810234542
YMR247C	0	0	0.0660511363636364
YDL083C	0	0	0.0660042583392477
YDR006C	0	0	0.0659574468085106
YER123W	0	0	0.0659107016300496
YOR369C	0	0	0.0658640226628895
YDR513W	0	0	0.0658174097664544
YOL095C	0	0	0.0657708628005658
YDR117C	0	1	0.0657708628005658
YDR389W	0	0	0.0657243816254417
YGL025C	0	0	0.0656779661016949
YPR023C	0	0	0.0656316160903317
YPL218W	0	0	0.0655853314527503
YER025W	0	0	0.06553911205074
YDR016C	0	0	0.0654929577464789
YDR086C	0	0	0.0654468684025334
YCR026C	0	0	0.0654008438818565
YOR236W	0	0	0.0653548840477864
YPL249C-A	0	0	0.065308988764045
YMR212C	0	0	0.0652631578947368
YDR057W	0	0	0.0652173913043478
YGR163W	0	0	0.0651716888577435
YOL088C	0	0	0.0651260504201681
YER038C	0	0	0.0650804758572428
YDR164C	0	0	0.065034965034965
YOR207C	0	0	0.0649895178197065
YNR048W	0	0	0.0649441340782123
YIL112W	0	0	0.0648988136775994
YDL147W	0	0	0.0648535564853557
YMR298W	0	0	0.064808362369338
YER092W	0	1	0.064808362369338
YDR147W	0	0	0.0647632311977716
YBL045C	0	0	0.0647181628392484
YDR103W	0	0	0.064673157162726
YGR200C	0	0	0.0646282140375261
YDR351W	0	0	0.0645833333333333
YNL041C	0	0	0.0645385149201943
YOR151C	0	0	0.0644937586685159
YCR094W	0	0	0.0644490644490645
YNR016C	0	0	0.064404432132964
YFR043C	0	1	0.064404432132964
YDL192W	0	0	0.0643598615916955
YER174C	0	0	0.0643153526970954
YKR038C	0	0	0.0642709053213545
YML069W	0	0	0.0642265193370166
YFR036W	0	0	0.0641821946169772
YPR133W-A	0	0	0.0641379310344828
YHR205W	0	0	0.0640937284631289
YDR052C	0	0	0.0640495867768595
YPR171W	0	0	0.0640055058499656
YGL054C	0	0	0.0639614855570839
YAL041W	0	0	0.0639175257731959
YPR109W	0	1	0.0639175257731959
YCR020C	0	0	0.0638736263736264
YLR228C	0	0	0.0638297872340425
YKL209C	0	0	0.0637860082304527
YGL215W	0	0	0.0637422892392049
YPR018W	0	0	0.0636986301369863
YFL008W	0	0	0.0636550308008214
YDR365C	0	0	0.0636114911080711
YPL140C	0	0	0.063568010936432
YJL025W	0	0	0.0635245901639344
YDR128W	0	1	0.0635245901639344
YPR153W	0	1	0.0635245901639344
YLR213C	0	0	0.063481228668942
YMR060C	0	0	0.0634379263301501
YER059W	0	0	0.0633946830265849
YBL016W	0	0	0.0633514986376022
YER007C-A	0	0	0.0633083730428863
YNR049C	0	0	0.063265306122449
YOR275C	0	0	0.0632222977566281
YOL068C	0	0	0.063179347826087
YGL195W	0	0	0.0631364562118126
YCL026C-A	0	0	0.0630936227951153
YIL126W	0	0	0.0630508474576271
YIR031C	0	0	0.0630081300813008
YMR159C	0	0	0.0629654705484089
YAR029W	0	1	0.0629654705484089
YMR019W	0	1	0.0629654705484089
YDR370C	0	1	0.0629654705484089
YDL213C	0	0	0.0629228687415426
YGR253C	0	0	0.0628803245436105
YJR099W	0	0	0.0628378378378378
YKR026C	0	0	0.062795408507765
YLR396C	0	0	0.062753036437247
YEL016C	0	0	0.0627107215104518
YLR305C	0	0	0.0626684636118598
YLR210W	0	0	0.0626262626262626
YGL103W	0	0	0.0625841184387618
YPR105C	0	0	0.062542030934768
YPR134W	0	0	0.0625
YCR081W	0	0	0.0624580255204835
YNR036C	0	0	0.0624161073825503
YMR188C	0	0	0.062374245472837
YBR083W	0	0	0.0623324396782842
YBR014C	0	1	0.0623324396782842
YGL228W	0	1	0.0623324396782842
YDR301W	0	0	0.0622906898861353
YDR131C	0	0	0.0622489959839357
YGR156W	0	0	0.0622073578595318
YBR130C	0	0	0.0621657754010695
YML117W	0	0	0.062124248496994
YEL012W	0	0	0.0620827770360481
YKL203C	0	0	0.0620413609072715
YIL014W	0	0	0.062
YIL083C	0	0	0.0619586942038641
YLR090W	0	0	0.0619174434087883
YML004C	0	0	0.06187624750499
YLR387C	0	1	0.06187624750499
YGL223C	0	0	0.0618351063829787
YHL020C	0	0	0.0617940199335548
YLR128W	0	0	0.0617529880478088
YLR129W	0	0	0.0617120106171201
YDR067C	0	1	0.0617120106171201
YLR426W	0	0	0.0616710875331565
YDR246W	0	0	0.0616302186878728
YOR068C	0	0	0.0615894039735099
YMR198W	0	0	0.0615486432825943
YJR102C	0	0	0.0615079365079365
YPL127C	0	0	0.0614672835426305
YLR098C	0	0	0.0614266842800528
YLR097C	0	0	0.0613861386138614
YLR175W	0	0	0.0613456464379947
YLR285W	0	0	0.0613052076466711
YMR153W	0	0	0.0612648221343874
YKL114C	0	0	0.0612244897959184
YNL068C	0	0	0.0611842105263158
YPL068C	0	1	0.0611842105263158
YOR298W	0	0	0.0611439842209073
YBR089C-A	0	0	0.0611038107752957
YLR249W	0	0	0.0610636900853578
YMR064W	0	0	0.0610236220472441
YPR141C	0	0	0.060983606557377
YLR316C	0	0	0.0609436435124509
YJR105W	0	0	0.0609037328094303
YMR167W	0	0	0.0608638743455497
YNL297C	0	0	0.0608240680183126
YLR386W	0	0	0.0607843137254902
YMR115W	0	1	0.0607843137254902
YPL085W	0	0	0.0607446113651208
YLR318W	0	0	0.0607049608355091
YJL098W	0	0	0.060665362035225
YPL247C	0	1	0.060665362035225
YNL304W	0	0	0.060625814863103
YDR200C	0	0	0.060586319218241
YIL134W	0	0	0.060546875
YDR414C	0	0	0.0605074821080026
YFL045C	0	0	0.0604681404421326
YAL031C	0	0	0.0604288499025341
YFL046W	0	1	0.0604288499025341
YMR174C	0	0	0.0603896103896104
YPL119C	0	0	0.0603504218040234
YGR222W	0	0	0.0603112840466926
YLR417W	0	0	0.0602721970187946
YLR281C	0	1	0.0602721970187946
YER128W	0	1	0.0602721970187946
YNL051W	0	0	0.0602331606217617
YDR064W	0	0	0.0601941747572816
YLR407W	0	1	0.0601941747572816
YIL147C	0	0	0.0601552393272963
YDL053C	0	1	0.0601552393272963
YGR123C	0	0	0.0601163542340013
YJL157C	0	0	0.060077519379845
YOR113W	0	0	0.0600387346675274
YJR046W	0	0	0.06
YGL099W	0	0	0.0599613152804642
YJR031C	0	0	0.0599226804123711
YGL047W	0	0	0.0598840952994205
YOL138C	0	0	0.0598455598455598
YPL199C	0	1	0.0598455598455598
YJR049C	0	0	0.0598070739549839
YOL032W	0	0	0.0597686375321337
YNL007C	0	0	0.0597302504816956
YOL136C	0	0	0.0596919127086008
YDR202C	0	0	0.0596536241180244
YEL059C-A	0	0	0.0596153846153846
YIL003W	0	0	0.0595771941063421
YGL004C	0	0	0.059539052496799
YOR166C	0	1	0.059539052496799
YPL022W	0	0	0.0595009596928983
YLR186W	0	0	0.059462915601023
YBL059W	0	1	0.059462915601023
YNL023C	0	1	0.059462915601023
YML094W	0	0	0.0594249201277955
YHR055C	0	0	0.0593869731800766
YGR099W	0	0	0.0593490746649649
YOR096W	0	0	0.0593112244897959
YBL034C	0	0	0.0592734225621415
YAL001C	0	0	0.0592356687898089
YGL073W	0	0	0.0591979630808402
YAL021C	0	0	0.0591603053435115
YMR223W	0	0	0.0591226954863319
YGL016W	0	0	0.0590851334180432
YHR035W	0	1	0.0590851334180432
YJR138W	0	1	0.0590851334180432
YLR266C	0	0	0.0590476190476191
YLR020C	0	0	0.059010152284264
YLR447C	0	0	0.0589727330374128
YLR336C	0	0	0.05893536121673
YGL112C	0	0	0.0588980367321089
YAL005C	0	0	0.0588607594936709
YOL069W	0	0	0.0588235294117647
YDR427W	0	0	0.0587863463969659
YJR133W	0	0	0.0587492103600758
YPL060W	0	0	0.0587121212121212
YPR200C	0	0	0.0586750788643533
YBR069C	0	0	0.0586380832282472
YER124C	0	0	0.0586011342155009
YER031C	0	0	0.0585642317380353
YDR132C	0	1	0.0585642317380353
YHR119W	0	0	0.0585273757079924
YOR061W	0	0	0.0584905660377358
YNL223W	0	0	0.0584538026398492
YLR264W	0	0	0.0584170854271357
YER071C	0	1	0.0584170854271357
YKR094C	0	0	0.0583804143126177
YHR197W	0	0	0.0583437892095358
YGR173W	0	1	0.0583437892095358
YDL153C	0	0	0.058307210031348
YIL145C	0	0	0.0582706766917293
YOR107W	0	0	0.0582341891045711
YNR059W	0	0	0.05819774718398
YEL011W	0	0	0.0581613508442777
YMR192W	0	0	0.058125
YDL189W	0	0	0.0580886945658963
YDR292C	0	0	0.0580524344569288
YFL007W	0	0	0.058016219588272
YMR224C	0	0	0.0579800498753117
YER011W	0	0	0.0579439252336449
YGL142C	0	0	0.0579078455790785
YJL056C	0	0	0.0578718108276291
YKL193C	0	0	0.0578358208955224
YLR345W	0	0	0.057799875699192
YMR147W	0	1	0.057799875699192
YGL110C	0	1	0.057799875699192
YER164W	0	0	0.0577639751552795
YPL099C	0	1	0.0577639751552795
YNL310C	0	0	0.0577281191806331
YCR084C	0	0	0.0576923076923077
YHR087W	0	0	0.0576565406075635
YIR026C	0	0	0.0576208178438662
YER157W	0	0	0.0575851393188854
YJR070C	0	0	0.0575495049504951
YMR069W	0	0	0.0575139146567718
YDR449C	0	0	0.0574783683559951
YLR114C	0	0	0.0574428659666461
YGR090W	0	0	0.0574074074074074
YMR277W	0	0	0.0573719925971622
YNR026C	0	0	0.0573366214549938
YGL108C	0	1	0.0573366214549938
YKL027W	0	1	0.0573366214549938
YPL023C	0	0	0.0573012939001848
YGL201C	0	0	0.0572660098522167
YER120W	0	0	0.0572307692307692
YFR004W	0	0	0.0571955719557196
YGR089W	0	0	0.057160417947142
YDL107W	0	0	0.0571253071253071
YOR122C	0	0	0.0570902394106814
YMR275C	0	0	0.0570552147239264
YER048C	0	1	0.0570552147239264
YOR330C	0	0	0.0570202329858982
YPL144W	0	0	0.0569852941176471
YPL195W	0	0	0.0569503980404164
YIL097W	0	0	0.0569155446756426
YGR058W	0	1	0.0569155446756426
YPL198W	0	0	0.0568807339449541
YMR029C	0	0	0.0568459657701711
YLL050C	0	0	0.0568112400733048
YLR106C	0	0	0.0567765567765568
YDR524C	0	0	0.0567419158023185
YOR324C	0	0	0.0567073170731707
YPL244C	0	0	0.056672760511883
YHL014C	0	1	0.056672760511883
YML021C	0	0	0.0566382460414129
YCL061C	0	0	0.0566037735849057
YNL222W	0	0	0.0565693430656934
YHR120W	0	0	0.0565349544072948
YAR015W	0	0	0.0565006075334143
YMR260C	0	0	0.0564663023679417
YDR156W	0	0	0.0564320388349515
YJR123W	0	0	0.0563978168587022
YER003C	0	0	0.0563636363636364
YER183C	0	0	0.0563294972743792
YDR382W	0	0	0.0562953995157385
YFR009W	0	0	0.0562613430127042
YPR048W	0	1	0.0562613430127042
YGL124C	0	0	0.0562273276904474
YNL016W	0	0	0.0561933534743202
YGR170W	0	0	0.0561594202898551
YMR204C	0	0	0.056125528062764
YER008C	0	0	0.0560916767189385
YAL022C	0	0	0.0560578661844485
YJL081C	0	0	0.0560240963855422
YKR090W	0	0	0.0559903672486454
YJL176C	0	0	0.055956678700361
YJL052W	0	0	0.0559230306674684
YLR018C	0	0	0.0558894230769231
YGR116W	0	0	0.0558558558558559
YDR059C	0	0	0.0558223289315726
YHR204W	0	0	0.0557888422315537
YOL009C	0	0	0.0557553956834532
YOL029C	0	1	0.0557553956834532
YJL013C	0	0	0.0557219892150989
YER048W-A	0	0	0.055688622754491
YIL066C	0	0	0.0556552962298025
YHR012W	0	0	0.055622009569378
YDR487C	0	0	0.0555887627017334
YAL036C	0	0	0.0555555555555556
YHR014W	0	0	0.0555223880597015
YOR276W	0	0	0.0554892601431981
YOR016C	0	0	0.0554561717352415
YCL001W	0	0	0.0554231227651967
YIR001C	0	0	0.0553901131625968
YGL071W	0	0	0.0553571428571429
YDR079C-A	0	0	0.0553242117787032
YKR055W	0	0	0.0552913198573127
YDL103C	0	0	0.0552584670231729
YDL081C	0	0	0.0552256532066508
YHR073W	0	0	0.0551928783382789
YGR037C	0	0	0.0551601423487545
YDL203C	0	1	0.0551601423487545
YER079W	0	1	0.0551601423487545
YOR021C	0	0	0.0551274451689389
YLR057W	0	1	0.0551274451689389
YDR450W	0	0	0.0550947867298578
YHL025W	0	0	0.0550621669626998
YAL043C	0	0	0.0550295857988166
YMR026C	0	0	0.0549970431697221
YDL045C	0	0	0.0549645390070922
YIL027C	0	1	0.0549645390070922
YBR031W	0	0	0.0549320732427643
YFR038W	0	1	0.0549320732427643
YOR073W	0	0	0.0548996458087367
YOR363C	0	0	0.0548672566371681
YER016W	0	0	0.0548349056603774
YDR530C	0	0	0.0548025928108427
YOL041C	0	0	0.0547703180212014
YLR071C	0	0	0.0547380812242496
YDR462W	0	0	0.0547058823529412
YGL134W	0	0	0.054673721340388
YDR047W	0	0	0.054641598119859
YOR334W	0	0	0.0546095126247798
YDL129W	0	1	0.0546095126247798
YJR011C	0	1	0.0546095126247798
YNL165W	0	1	0.0546095126247798
YDR356W	0	0	0.0545774647887324
YPL252C	0	0	0.0545454545454545
YDR004W	0	0	0.0545134818288394
YKR011C	0	1	0.0545134818288394
YDR379W	0	0	0.054481546572935
YKL071W	0	1	0.054481546572935
YER111C	0	0	0.0544496487119438
YOR164C	0	1	0.0544496487119438
YGL032C	0	0	0.0544177881802224
YGL141W	0	0	0.0543859649122807
YGR010W	0	0	0.054354178842782
YML113W	0	0	0.0543224299065421
YKL130C	0	0	0.0542907180385289
YCL039W	0	0	0.0542590431738623
YDR531W	0	0	0.0542274052478134
YDR363W-A	0	0	0.0541958041958042
YJL093C	0	0	0.0541642399534071
YKL086W	0	0	0.0541327124563446
YDR471W	0	0	0.0541012216404887
YLR301W	0	0	0.0540697674418605
YNL261W	0	0	0.0540383497966299
YOR386W	0	0	0.054006968641115
YNL299W	0	0	0.0539756239117818
YDR031W	0	1	0.0539756239117818
YLR211C	0	1	0.0539756239117818
YML005W	0	0	0.0539443155452436
YMR023C	0	0	0.0539130434782609
YNL172W	0	0	0.0538818076477404
YMR182C	0	0	0.0538506079907354
YGR048W	0	0	0.0538194444444444
YOR157C	0	0	0.0537883169462117
YDR357C	0	1	0.0537883169462117
YML104C	0	0	0.053757225433526
YDR423C	0	0	0.0537261698440208
YDR007W	0	0	0.0536951501154734
YBR025C	0	0	0.053664166185805
YPR045C	0	1	0.053664166185805
YER151C	0	0	0.0536332179930796
YCL002C	0	1	0.0536332179930796
YML111W	0	0	0.0536023054755043
YHL039W	0	0	0.0535714285714286
YDR125C	0	0	0.0535405872193437
YNL264C	0	0	0.0535097813578826
YMR296C	0	0	0.0534790109258194
YMR130W	0	1	0.0534790109258194
YMR185W	0	1	0.0534790109258194
YBR040W	0	0	0.053448275862069
YKL042W	0	0	0.0534175761056864
YLL010C	0	0	0.0533869115958668
YPL148C	0	0	0.0533562822719449
YOR229W	0	0	0.0533256880733945
YDR272W	0	0	0.0532951289398281
YLR340W	0	0	0.0532646048109966
YPR151C	0	0	0.0532341156267888
YML001W	0	0	0.0532036613272311
YOR043W	0	0	0.0531732418524871
YML121W	0	0	0.0531428571428571
YJR136C	0	0	0.0531125071387778
YJR072C	0	1	0.0531125071387778
YHR132C	0	0	0.0530821917808219
YIR017C	0	0	0.0530519110096977
YPR034W	0	0	0.0530216647662486
YOR047C	0	0	0.052991452991453
YDR326C	0	0	0.0529612756264237
YIL017C	0	0	0.0529311326124075
[truncated: 3,790 more rows]
