# Supplementary material for: Computationally Driven, Quantitative Experiments Discover Genes Required for Mitochondrial Biogenesis
Source: PLoS Genet. 2009 Mar 20;5(3):e1000407. doi: 10.1371/journal.pgen.1000407 (PMC2648979; doi:10.1371/journal.pgen.1000407)
Supplement: Dataset S2 — Top 100 novel ensemble predictions for additional yeast biological processes. A zip file containing 387 tab-delimited text files of the ensemble predictions for the indicated Gene Ontology Biological Process Term. (21.70 MB GZ) [file pgen.1000407.s013.gz › GO_0000723.txt]

ORF	AnnotatedToTerm?	Uncharacterized_04152007?	Precision
YML032C	1	0	1.0
YMR224C	1	0	1.0
YJL115W	0	0	0.888888888888889
YDL074C	1	0	0.888888888888889
YKL113C	1	0	0.888888888888889
YMR190C	1	0	0.888888888888889
YNL250W	1	0	0.888888888888889
YOR144C	1	0	0.888888888888889
YCL061C	1	0	0.888888888888889
YPR018W	0	0	0.818181818181818
YGL244W	1	0	0.818181818181818
YJL168C	0	0	0.75
YDR392W	0	0	0.692307692307692
YPL138C	0	0	0.642857142857143
YDR217C	0	0	0.613636363636364
YBR103W	0	0	0.613636363636364
YLR418C	1	0	0.613636363636364
YEL003W	0	0	0.613636363636364
YOL006C	0	0	0.613636363636364
YML062C	1	0	0.613636363636364
YOL017W	0	0	0.613636363636364
YPR135W	0	0	0.613636363636364
YCL011C	1	0	0.613636363636364
YAR003W	1	0	0.613636363636364
YGR104C	1	0	0.613636363636364
YGL163C	1	0	0.613636363636364
YLR015W	1	0	0.613636363636364
YMR263W	1	0	0.613636363636364
YDR469W	0	0	0.613636363636364
YDR176W	0	0	0.613636363636364
YDR418W	1	0	0.613636363636364
YLR167W	0	0	0.613636363636364
YDR447C	1	0	0.613636363636364
YML024W	1	0	0.613636363636364
YOR368W	0	0	0.613636363636364
YHR191C	1	0	0.613636363636364
YGL070C	1	0	0.613636363636364
YKL139W	1	0	0.613636363636364
YJL092W	0	0	0.613636363636364
YGR072W	1	0	0.613636363636364
YDR485C	0	0	0.613636363636364
YOL121C	1	0	0.613636363636364
YAR007C	1	0	0.613636363636364
YBR175W	1	0	0.613636363636364
YOL012C	0	0	0.608695652173913
YGL058W	1	0	0.608695652173913
YOL127W	0	0	0.596153846153846
YNL153C	0	0	0.596153846153846
YBR060C	0	0	0.596153846153846
YHR119W	1	0	0.596153846153846
YDR004W	1	0	0.596153846153846
YDR138W	1	0	0.596153846153846
YER016W	0	0	0.584905660377358
YLL022C	0	0	0.574074074074074
YPL022W	0	0	0.571428571428571
YPL235W	0	0	0.571428571428571
YER173W	0	0	0.571428571428571
YOR123C	1	0	0.571428571428571
YLR085C	0	0	0.571428571428571
YPR131C	1	0	0.571428571428571
YLR032W	1	0	0.571428571428571
YER095W	1	0	0.571428571428571
YLR234W	1	0	0.571428571428571
YML109W	0	0	0.569230769230769
YJR043C	1	0	0.569230769230769
YDL084W	0	0	0.567164179104478
YJL140W	1	0	0.567164179104478
YBR081C	0	0	0.561643835616438
YLR442C	0	0	0.561643835616438
YBR095C	0	0	0.561643835616438
YLR318W	1	0	0.561643835616438
YJL179W	1	0	0.561643835616438
YOR078W	1	0	0.561643835616438
YNL206C	0	0	0.554054054054054
YPL024W	0	0	0.546666666666667
YGR063C	0	0	0.539473684210526
YPL129W	0	0	0.538461538461538
YBR279W	1	0	0.538461538461538
YMR078C	0	0	0.531645569620253
YDR167W	0	0	0.525
YBL052C	0	0	0.524390243902439
YDL220C	1	0	0.524390243902439
YLR333C	0	0	0.518072289156627
YLR335W	0	0	0.511904761904762
YLR449W	0	0	0.511627906976744
YMR284W	1	0	0.511627906976744
YGR085C	0	0	0.505747126436782
YBR231C	0	0	0.505494505494505
YCR066W	0	0	0.505494505494505
YHR203C	1	0	0.505494505494505
YOR182C	1	0	0.505494505494505
YPL055C	0	0	0.5
YHR031C	0	0	0.5
YCL016C	1	0	0.5
YDL153C	0	0	0.494736842105263
YAR008W	0	0	0.489583333333333
YGL086W	0	0	0.485148514851485
YBR010W	0	0	0.485148514851485
YML094W	0	0	0.485148514851485
YDR369C	1	0	0.485148514851485
YHL011C	1	0	0.485148514851485
YNL330C	0	0	0.480392156862745
YJL074C	0	0	0.475728155339806
YIL148W	0	0	0.471153846153846
YDR207C	0	0	0.466666666666667
YOL139C	0	0	0.462264150943396
YPR179C	0	0	0.458715596330275
YBR009C	0	0	0.458715596330275
YOR033C	1	0	0.458715596330275
YPL131W	0	0	0.454545454545455
YLR147C	0	0	0.45045045045045
YER146W	0	0	0.446428571428571
YLR103C	0	0	0.443478260869565
YML041C	0	0	0.443478260869565
YDR184C	1	0	0.443478260869565
YGL043W	0	0	0.439655172413793
YPL001W	0	0	0.435897435897436
YLR200W	0	0	0.432203389830508
YOL077C	0	0	0.428571428571429
YNL110C	0	0	0.425
YJL030W	0	0	0.422764227642276
YKR029C	0	0	0.422764227642276
YML061C	1	0	0.422764227642276
YER161C	0	0	0.419354838709677
YOL090W	0	0	0.416
YGR078C	0	0	0.415384615384615
YNL136W	0	0	0.415384615384615
YHR013C	1	0	0.415384615384615
YBR088C	0	0	0.415384615384615
YMR091C	1	0	0.415384615384615
YNL107W	0	0	0.412213740458015
YGR252W	0	0	0.41044776119403
YHR090C	0	0	0.41044776119403
YAL013W	1	0	0.41044776119403
YAL011W	0	0	0.410071942446043
YER112W	0	0	0.410071942446043
YOL145C	0	0	0.410071942446043
YDR295C	1	0	0.410071942446043
YKL009W	1	0	0.410071942446043
YKR082W	0	0	0.407142857142857
YPR052C	0	0	0.404907975460123
YDR334W	0	0	0.404907975460123
YLR055C	0	0	0.404907975460123
YBR215W	0	0	0.404907975460123
YOL051W	1	0	0.404907975460123
YPR141C	0	0	0.404907975460123
YDR121W	0	0	0.404907975460123
YOR159C	0	0	0.404907975460123
YBL028C	0	0	0.404907975460123
YLR288C	1	0	0.404907975460123
YML058W	0	0	0.404907975460123
YPR102C	0	0	0.404907975460123
YKR094C	0	0	0.404907975460123
YGR262C	1	0	0.404907975460123
YGL147C	0	0	0.404907975460123
YDR083W	1	0	0.404907975460123
YBR136W	1	0	0.404907975460123
YBR048W	1	0	0.404907975460123
YJR145C	1	0	0.404907975460123
YPL255W	0	0	0.404907975460123
YNL097C	0	0	0.404907975460123
YDL006W	1	0	0.404907975460123
YHR167W	1	0	0.404907975460123
YPL086C	0	0	0.403614457831325
YIL127C	0	0	0.403614457831325
YDR195W	1	0	0.403614457831325
YJL173C	0	0	0.401197604790419
YOR026W	0	0	0.4
YGL123W	0	0	0.4
YDR300C	1	0	0.4
YDR279W	0	0	0.39766081871345
YDR429C	0	0	0.396551724137931
YNL298W	0	0	0.396551724137931
YML060W	1	0	0.396551724137931
YGR152C	0	0	0.394285714285714
YPL153C	0	0	0.392045454545455
YLR182W	0	0	0.389830508474576
YLR262C	0	0	0.387640449438202
YKL154W	0	0	0.385474860335196
YDR225W	0	0	0.383333333333333
YDR113C	0	0	0.382513661202186
YIL084C	0	0	0.382513661202186
YLR150W	1	0	0.382513661202186
YJL191W	0	0	0.380434782608696
YFR032C-A	0	0	0.379679144385027
YCL031C	0	0	0.379679144385027
YPL042C	1	0	0.379679144385027
YBR245C	0	0	0.377659574468085
YHR118C	0	0	0.375661375661376
YMR048W	0	0	0.375
YDR363W	0	0	0.375
YHR041C	1	0	0.375
YNL030W	0	0	0.373737373737374
YBR278W	0	0	0.373737373737374
YLR043C	0	0	0.373737373737374
YJL190C	1	0	0.373737373737374
YMR240C	0	0	0.373737373737374
YCR031C	1	0	0.373737373737374
YCL059C	0	0	0.373134328358209
YAL021C	0	0	0.373134328358209
YPR070W	1	0	0.373134328358209
YDR190C	0	0	0.372549019607843
YDR076W	0	0	0.372549019607843
YHR081W	1	0	0.372549019607843
YER171W	0	0	0.370731707317073
YOR312C	0	0	0.368932038834951
YPL194W	0	0	0.367149758454106
YLR384C	0	0	0.365740740740741
YGR200C	0	0	0.365740740740741
YML065W	0	0	0.365740740740741
YML073C	0	0	0.365740740740741
YLR448W	0	0	0.365740740740741
YOL040C	0	0	0.365740740740741
YIL052C	1	0	0.365740740740741
YER070W	1	0	0.365740740740741
YPL178W	1	0	0.365740740740741
YLR039C	0	0	0.36405529953917
YOL094C	0	0	0.362385321100917
YPL008W	0	0	0.360730593607306
YPL101W	0	0	0.359090909090909
YBR154C	0	0	0.357466063348416
YDL005C	0	0	0.356521739130435
YFR031C-A	0	0	0.356521739130435
YGR005C	0	0	0.356521739130435
YLR025W	1	0	0.356521739130435
YPL208W	0	0	0.356521739130435
YLR075W	0	0	0.356521739130435
YOL109W	1	0	0.356521739130435
YOR021C	0	0	0.356521739130435
YBL088C	1	0	0.356521739130435
YDR386W	0	0	0.354978354978355
YGL030W	0	0	0.353448275862069
YMR077C	0	0	0.351931330472103
YNL273W	0	0	0.351694915254237
YMR038C	0	0	0.351694915254237
YDL083C	1	0	0.351694915254237
YIL038C	0	0	0.350210970464135
YER022W	0	0	0.348739495798319
YER111C	0	0	0.347280334728033
YNL064C	0	0	0.345833333333333
YGR234W	0	0	0.345679012345679
YDR473C	0	0	0.345679012345679
YMR116C	1	0	0.345679012345679
YER117W	0	0	0.344262295081967
YNL312W	0	0	0.342857142857143
YNL236W	0	0	0.341463414634146
YDL229W	0	0	0.340080971659919
YDR162C	0	0	0.338709677419355
YDR025W	0	0	0.337349397590361
YML069W	0	0	0.336
YMR117C	0	0	0.334661354581673
YJR135C	0	0	0.333333333333333
YNL031C	0	0	0.33201581027668
YGR214W	0	0	0.330708661417323
YBR025C	0	0	0.329411764705882
YBR164C	0	0	0.328125
YNL102W	0	0	0.326848249027237
YJR057W	0	0	0.325581395348837
YDL164C	0	0	0.324324324324324
YBL026W	0	0	0.323420074349442
YJL194W	0	0	0.323420074349442
YBL093C	0	0	0.323420074349442
YEL061C	0	0	0.323420074349442
YGL127C	1	0	0.323420074349442
YBR055C	0	0	0.323420074349442
YDR227W	1	0	0.323420074349442
YCR016W	0	0	0.323420074349442
YDR145W	0	0	0.323420074349442
YOL004W	1	0	0.323420074349442
YKR008W	0	0	0.322222222222222
YKL057C	0	0	0.322033898305085
YBR258C	0	0	0.322033898305085
YDR289C	0	0	0.322033898305085
YLR074C	0	0	0.322033898305085
YFR037C	0	0	0.322033898305085
YOL123W	0	0	0.322033898305085
YLL045C	0	0	0.322033898305085
YMR142C	1	0	0.322033898305085
YOR063W	0	0	0.322033898305085
YDL191W	0	0	0.322033898305085
YER148W	0	0	0.322033898305085
YDL042C	0	0	0.322033898305085
YKR101W	0	0	0.322033898305085
YOR304W	0	0	0.322033898305085
YOR106W	0	0	0.322033898305085
YNL147W	1	0	0.322033898305085
YDR499W	1	0	0.322033898305085
YGL025C	1	0	0.322033898305085
YIL018W	0	0	0.322033898305085
YMR106C	1	0	0.322033898305085
YPL243W	0	0	0.322033898305085
YPL002C	1	0	0.322033898305085
YDL002C	0	0	0.322033898305085
YDL101C	1	0	0.322033898305085
YOL068C	1	0	0.322033898305085
YBR098W	0	0	0.320945945945946
YDR181C	0	0	0.32
YLR287C-A	0	0	0.32
YPR120C	0	0	0.32
YPR051W	1	0	0.32
YKL041W	0	0	0.318936877076412
YBL036C	0	0	0.317880794701987
YPL181W	0	0	0.316831683168317
YIL064W	0	0	0.315789473684211
YOR195W	0	0	0.314754098360656
YDL140C	0	0	0.313725490196078
YER159C	0	0	0.312703583061889
YDL102W	0	0	0.311688311688312
YDR359C	0	0	0.310679611650485
YER019C-A	0	0	0.309677419354839
YMR075W	0	0	0.308681672025723
YNL309W	0	0	0.307692307692308
YDR468C	0	0	0.306709265175719
YDR224C	0	0	0.305732484076433
YGR075C	0	0	0.304761904761905
YHR196W	0	0	0.30379746835443
YNL302C	0	0	0.302839116719243
YGR275W	0	0	0.30188679245283
YKR072C	0	0	0.300940438871473
YNL088W	0	0	0.3
YBR073W	0	0	0.299065420560748
YNL178W	0	0	0.298136645962733
YDR308C	0	0	0.297213622291022
YPL237W	0	0	0.296296296296296
YMR312W	0	0	0.295384615384615
YOR095C	0	0	0.294478527607362
YBR155W	0	0	0.293577981651376
YNL112W	0	0	0.292682926829268
YJL148W	0	0	0.291793313069909
YEL054C	0	0	0.290909090909091
YML102W	0	0	0.290030211480363
YLR221C	0	0	0.289156626506024
YGR186W	0	0	0.288571428571429
YPL016W	0	0	0.288571428571429
YLR268W	0	0	0.288571428571429
YNR051C	0	0	0.288571428571429
YBR189W	0	0	0.288571428571429
YMR044W	0	0	0.288571428571429
YMR179W	1	0	0.288571428571429
YPR133C	0	0	0.288571428571429
YAR002W	1	0	0.288571428571429
YOR310C	0	0	0.288571428571429
YLR399C	0	0	0.288571428571429
YNL232W	0	0	0.288571428571429
YGL066W	0	0	0.288571428571429
YER116C	1	0	0.288571428571429
YER164W	0	0	0.288571428571429
YDR163W	0	0	0.288571428571429
YGR229C	1	0	0.288571428571429
YBL035C	1	0	0.288571428571429
YDL075W	0	0	0.287749287749288
YOR001W	0	0	0.286931818181818
YHL015W	0	0	0.286885245901639
YDR097C	0	0	0.286885245901639
YNL069C	0	0	0.286885245901639
YLR175W	0	0	0.286885245901639
YDR381W	0	0	0.286885245901639
YER102W	0	0	0.286885245901639
YPL254W	1	0	0.286885245901639
YOR244W	0	0	0.286885245901639
YOR361C	0	0	0.286885245901639
YGR118W	1	0	0.286885245901639
YCR033W	0	0	0.286885245901639
YCR065W	1	0	0.286885245901639
YHR200W	0	0	0.286885245901639
YHR021C	1	0	0.286885245901639
YDL130W	0	0	0.286103542234332
YDR448W	0	0	0.285714285714286
YGL044C	0	0	0.285714285714286
YNL082W	0	0	0.285714285714286
YDL020C	1	0	0.285714285714286
YBR247C	0	0	0.285333333333333
YGR188C	0	0	0.285333333333333
YGR162W	0	0	0.285333333333333
YLR233C	1	0	0.285333333333333
YLR071C	0	0	0.284574468085106
YGL019W	0	0	0.283980582524272
YKR095W	0	0	0.283980582524272
YML071C	0	0	0.283980582524272
YPL047W	0	0	0.283980582524272
YLR340W	0	0	0.283980582524272
YJL124C	0	0	0.283980582524272
YOR217W	0	0	0.283980582524272
YMR260C	0	0	0.283980582524272
YPL081W	0	0	0.283980582524272
YLR309C	0	0	0.283980582524272
YPL253C	0	0	0.283980582524272
YNL216W	1	0	0.283980582524272
YMR231W	0	0	0.283980582524272
YPR132W	1	0	0.283980582524272
YDR312W	0	0	0.283980582524272
YMR143W	1	0	0.283980582524272
YFR010W	0	0	0.283980582524272
YPL031C	1	0	0.283980582524272
YNL096C	0	0	0.283980582524272
YOL135C	0	0	0.283980582524272
YBR162W-A	0	0	0.283980582524272
YGL173C	1	0	0.283980582524272
YKR057W	1	0	0.283980582524272
YCR084C	0	0	0.283980582524272
YDL065C	0	0	0.283980582524272
YKL018W	1	0	0.283980582524272
YPL020C	0	0	0.283980582524272
YJL187C	0	0	0.283980582524272
YOL149W	0	0	0.283980582524272
YDR245W	0	0	0.283980582524272
YDR450W	1	0	0.283980582524272
YBR087W	0	0	0.283980582524272
YPL228W	0	0	0.283980582524272
YFR001W	0	0	0.283980582524272
YDL013W	1	0	0.283980582524272
YDR310C	1	0	0.283980582524272
YML095C	0	0	0.283292978208232
YPL256C	0	0	0.282608695652174
YDL099W	0	0	0.281927710843373
YNR010W	0	0	0.28125
YER007C-A	0	0	0.280575539568345
YBR171W	0	0	0.279904306220096
YLR068W	0	0	0.279620853080569
YPL124W	0	0	0.279620853080569
YAL025C	0	0	0.279620853080569
YHR077C	1	0	0.279620853080569
YLR051C	0	0	0.278959810874705
YAL033W	0	0	0.278301886792453
YOR075W	0	0	0.277647058823529
YPR025C	0	0	0.277136258660508
YPL037C	0	0	0.277136258660508
YBR274W	0	0	0.277136258660508
YBR253W	0	0	0.277136258660508
YEL015W	0	0	0.277136258660508
YLR467W	1	0	0.277136258660508
YOL039W	0	0	0.277136258660508
YBR112C	1	0	0.277136258660508
YDL017W	0	0	0.276497695852535
YLR022C	0	0	0.275862068965517
YDL148C	0	0	0.275229357798165
YBR142W	0	0	0.274599542334096
YHR170W	0	0	0.273972602739726
YOL148C	0	0	0.273348519362187
YDR091C	0	0	0.272727272727273
YOL041C	0	0	0.272108843537415
YMR307W	0	0	0.271493212669683
YOR174W	0	0	0.270880361173815
YDR382W	0	0	0.27027027027027
YNL244C	0	0	0.269662921348315
YGR105W	0	0	0.269315673289183
YML010W	0	0	0.269315673289183
YPL267W	0	0	0.269315673289183
YGR081C	0	0	0.269315673289183
YOR241W	1	0	0.269315673289183
YML028W	0	0	0.269315673289183
YHR154W	0	0	0.269315673289183
YDL081C	1	0	0.269315673289183
YNL248C	0	0	0.268722466960352
YLR405W	0	0	0.268131868131868
YOR357C	0	0	0.267543859649123
YFR002W	0	0	0.266958424507659
YNL002C	0	0	0.266375545851528
YDL003W	0	0	0.265795206971678
YDR110W	0	0	0.265217391304348
YAL059W	0	0	0.264642082429501
YDL225W	0	0	0.264392324093817
YGR276C	0	0	0.264392324093817
YGL097W	0	0	0.264392324093817
YDL208W	0	0	0.264392324093817
YLR264W	1	0	0.264392324093817
YER127W	0	0	0.264392324093817
YPR046W	0	0	0.264392324093817
YGR159C	1	0	0.264392324093817
YIL021W	0	0	0.263829787234043
YLL002W	0	0	0.263598326359833
YHR153C	0	0	0.263598326359833
YLR048W	0	0	0.263598326359833
YER031C	0	0	0.263598326359833
YBR123C	0	0	0.263598326359833
YHR058C	0	0	0.263598326359833
YLR466W	1	0	0.263598326359833
YPL283C	1	0	0.263598326359833
YJL203W	0	0	0.263048016701461
YFL001W	0	0	0.2625
YNL262W	0	0	0.261954261954262
YDR161W	0	0	0.261855670103093
YGL155W	0	0	0.261855670103093
YIL016W	0	0	0.261855670103093
YKL114C	1	0	0.261855670103093
YDL043C	0	0	0.261316872427984
YDL157C	0	1	0.261316872427984
YDR060W	0	0	0.260780287474333
YBL068W	0	0	0.260245901639344
YOL130W	0	0	0.259713701431493
YPL139C	0	0	0.259183673469388
YPL220W	0	0	0.258655804480652
YCR092C	0	0	0.258130081300813
YBR193C	0	0	0.257606490872211
YOR151C	0	0	0.257085020242915
YPR168W	0	0	0.257028112449799
YGL194C	0	0	0.257028112449799
YPR072W	0	0	0.257028112449799
YGL135W	1	0	0.257028112449799
YBR143C	0	0	0.256513026052104
YGR280C	0	0	0.256
YBR198C	0	0	0.255952380952381
YLR105C	0	0	0.255952380952381
YDR191W	0	0	0.255952380952381
YGR296W	1	0	0.255952380952381
YHR148W	0	0	0.255445544554455
YPR119W	0	0	0.254940711462451
YDR303C	0	0	0.254437869822485
YBR254C	0	0	0.253937007874016
YGL031C	0	0	0.253438113948919
YHR089C	0	0	0.252941176470588
YOL072W	0	0	0.252446183953033
YNL186W	0	0	0.251953125
YBR181C	0	0	0.251461988304094
YIR002C	0	0	0.250972762645914
YLR441C	0	0	0.250485436893204
YDR339C	0	0	0.25
YDL219W	0	0	0.249520153550864
YMR127C	0	0	0.249520153550864
YGL151W	0	0	0.249520153550864
YFL049W	0	0	0.249520153550864
YNL339C	1	0	0.249520153550864
YDL098C	0	0	0.249049429657795
YPL240C	0	0	0.249049429657795
YAL038W	0	0	0.249049429657795
YPL211W	0	0	0.249049429657795
YDR545W	1	0	0.249049429657795
YDL201W	0	0	0.248576850094877
YDR280W	0	0	0.248106060606061
YIL096C	0	0	0.24765478424015
YKL160W	0	0	0.24765478424015
YER029C	0	0	0.24765478424015
YOR091W	0	0	0.24765478424015
YER190W	1	0	0.24765478424015
YJL158C	0	0	0.247191011235955
YDR439W	0	0	0.246728971962617
YIL026C	0	0	0.246296296296296
YLR033W	0	0	0.246296296296296
YIR012W	0	0	0.246296296296296
YOL093W	0	0	0.246296296296296
YDL192W	1	0	0.246296296296296
YML105C	0	0	0.245841035120148
YOR290C	0	0	0.245387453874539
YPR068C	0	0	0.244935543278085
YDL092W	0	0	0.244485294117647
YPR060C	0	0	0.24408014571949
YOR038C	0	0	0.24408014571949
YKL122C	0	0	0.24408014571949
YBR061C	0	0	0.24408014571949
YHR164C	1	0	0.24408014571949
YJR032W	0	0	0.243636363636364
YPR143W	0	0	0.243194192377495
YNL261W	0	0	0.242753623188406
YJR070C	0	0	0.242314647377939
YER009W	0	0	0.24187725631769
YNL166C	0	0	0.241441441441441
YPL209C	0	0	0.241007194244604
YGR056W	0	0	0.240574506283662
YOR216C	0	0	0.240143369175627
YPR188C	0	0	0.239713774597496
YGL207W	0	0	0.239285714285714
YML124C	0	0	0.238859180035651
YLR406C	0	0	0.238434163701068
YFL008W	0	0	0.238010657193606
YNL189W	0	0	0.23758865248227
YJL033W	0	0	0.23716814159292
YHR193C	0	0	0.236933797909408
YML063W	0	0	0.236933797909408
YLR029C	0	0	0.236933797909408
YHL033C	0	0	0.236933797909408
YDR363W-A	1	0	0.236933797909408
YNL233W	0	0	0.236933797909408
YPR041W	0	0	0.236933797909408
YIL132C	0	0	0.236933797909408
YLR192C	1	0	0.236933797909408
YGL095C	0	0	0.236521739130435
YMR277W	0	0	0.236111111111111
YLR383W	0	0	0.235701906412478
YKL152C	0	0	0.235294117647059
YJR094W-A	0	0	0.234887737478411
YDL061C	0	0	0.23448275862069
YCR052W	0	0	0.23407917383821
YLR276C	0	0	0.233676975945017
YBR288C	0	0	0.233613445378151
YDR465C	0	0	0.233613445378151
YDR088C	0	0	0.233613445378151
YBR228W	0	0	0.233613445378151
YNL308C	0	0	0.233613445378151
YGR246C	0	0	0.233613445378151
YMR230W	0	0	0.233613445378151
YDR153C	0	0	0.233613445378151
YIL009C-A	1	0	0.233613445378151
YGR103W	0	0	0.233613445378151
YAL019W	0	0	0.233613445378151
YLR357W	1	0	0.233613445378151
YOR279C	1	0	0.233613445378151
YKR081C	0	0	0.233221476510067
YKL101W	0	0	0.232830820770519
YDL155W	0	0	0.232441471571906
YGR116W	0	0	0.232053422370618
YOR194C	0	0	0.231666666666667
YJR076C	0	0	0.231281198003328
YJR068W	0	0	0.230897009966777
YKL056C	0	0	0.230514096185738
YLR432W	0	0	0.230132450331126
YDR086C	0	0	0.230016313213703
YBL024W	0	0	0.230016313213703
YLR183C	0	0	0.230016313213703
YHR036W	0	0	0.230016313213703
YCR081W	1	0	0.230016313213703
YNL132W	0	0	0.230016313213703
YHR010W	0	0	0.230016313213703
YPR023C	0	0	0.230016313213703
YDR069C	1	0	0.230016313213703
YLR009W	0	0	0.229641693811075
YPR173C	0	0	0.229268292682927
YBR029C	0	0	0.228896103896104
YNL149C	0	0	0.228525121555916
YCL024W	0	0	0.228155339805825
YKL045W	0	0	0.227786752827141
YBR131W	0	0	0.22741935483871
YJR060W	0	0	0.227053140096618
YCL010C	0	0	0.226688102893891
YEL018W	0	0	0.226324237560193
YLR435W	0	0	0.225961538461538
YLR275W	0	0	0.2256
YLR145W	0	0	0.225239616613419
YIL063C	0	0	0.22488038277512
YBR084C-A	0	0	0.224522292993631
YPL241C	0	0	0.224165341812401
YNL004W	0	0	0.223809523809524
YMR167W	0	0	0.223454833597464
YBR084W	0	0	0.223101265822785
YGR245C	0	0	0.222748815165877
YLR313C	0	0	0.222397476340694
YPR080W	0	0	0.222047244094488
YDR318W	0	0	0.221875
YIL004C	0	0	0.221875
YDR440W	0	0	0.221875
YGL115W	0	0	0.221875
YBR275C	1	0	0.221875
YLR263W	0	0	0.221528861154446
YKR002W	0	0	0.221183800623053
YBL072C	0	0	0.220839813374806
YPL167C	0	0	0.220496894409938
YOR025W	0	0	0.22015503875969
YGL171W	0	0	0.219814241486068
YMR199W	0	0	0.219662058371736
YLR185W	0	0	0.219662058371736
YHR169W	0	0	0.219662058371736
YEL063C	0	0	0.219662058371736
YDL059C	1	0	0.219662058371736
YDR052C	0	0	0.219364599092284
YER151C	0	0	0.219364599092284
YPL157W	0	0	0.219364599092284
YBR153W	0	0	0.219364599092284
YLL036C	0	0	0.219364599092284
YBR265W	0	0	0.219364599092284
YIL112W	0	0	0.219364599092284
YKR038C	1	0	0.219364599092284
YNL188W	0	0	0.219364599092284
YOR043W	1	0	0.219364599092284
YBL008W	0	0	0.219033232628399
YGL153W	0	0	0.218702865761689
YKL181W	0	0	0.218373493975904
YDL060W	0	0	0.218236173393124
YLR321C	0	0	0.218236173393124
YNL255C	0	0	0.218236173393124
YOR089C	0	0	0.218236173393124
YPL193W	1	0	0.218236173393124
YBL003C	0	0	0.218208092485549
YOR145C	0	0	0.218208092485549
YBR217W	0	0	0.218208092485549
YBR252W	0	0	0.218208092485549
YLR154C	0	0	0.218208092485549
YEL026W	0	0	0.218208092485549
YLR240W	1	0	0.218208092485549
YLR381W	0	0	0.218208092485549
YDL014W	0	0	0.218208092485549
YDR172W	0	0	0.218208092485549
YLR372W	1	0	0.218208092485549
YLR052W	0	0	0.218208092485549
YBR070C	0	0	0.218208092485549
YDL047W	1	0	0.218208092485549
YDL055C	0	0	0.218208092485549
YGR283C	0	0	0.218208092485549
YGR090W	0	0	0.218208092485549
YBR257W	0	0	0.218208092485549
YCR086W	1	0	0.218208092485549
YOR272W	0	0	0.218208092485549
YBL019W	0	0	0.218208092485549
YBR118W	0	0	0.218208092485549
YMR080C	1	0	0.218208092485549
YOR276W	0	0	0.217893217893218
YDR454C	0	0	0.217579250720461
YDR501W	0	0	0.21726618705036
YAL036C	0	0	0.216954022988506
YDR477W	0	0	0.216642754662841
YHR085W	0	0	0.216332378223496
YBR107C	0	0	0.216022889842632
YMR039C	0	0	0.215714285714286
YGR109C	0	0	0.215406562054208
YML021C	0	0	0.215099715099715
YLR095C	0	0	0.214793741109531
YMR305C	0	0	0.214488636363636
YOR074C	0	0	0.214184397163121
YBL018C	0	0	0.213881019830028
YPR175W	0	0	0.213578500707214
YDL063C	0	0	0.213276836158192
YER120W	0	0	0.212976022566996
YAL024C	0	0	0.212676056338028
YHR069C	0	0	0.212376933895921
YML027W	0	0	0.212078651685393
YDR507C	0	0	0.21191135734072
YDL018C	0	0	0.21191135734072
YNL059C	0	0	0.21191135734072
YPR101W	0	0	0.21191135734072
YPL163C	0	0	0.21191135734072
YPR086W	0	0	0.21191135734072
YDR443C	1	0	0.21191135734072
YMR255W	0	0	0.21191135734072
YJR140C	0	0	0.21191135734072
YPL161C	1	0	0.21191135734072
YJL080C	0	0	0.211618257261411
YBR290W	0	0	0.211325966850829
YGL078C	0	0	0.211034482758621
YCL037C	0	0	0.210743801652893
YOR349W	0	0	0.210453920220083
YPR163C	0	0	0.210164835164835
YJL189W	0	0	0.209876543209877
YLL024C	0	0	0.20958904109589
YMR055C	0	0	0.209302325581395
YIL035C	0	0	0.209016393442623
YKL172W	0	0	0.208731241473397
YKL108W	0	0	0.208446866485014
YLR360W	0	0	0.208333333333333
YJR003C	0	0	0.208333333333333
YDR150W	0	0	0.208333333333333
YBR264C	0	0	0.208333333333333
YJL176C	0	0	0.208333333333333
YDR364C	0	0	0.208333333333333
YJL138C	0	0	0.208333333333333
YGR158C	0	0	0.208333333333333
YJL184W	1	0	0.208333333333333
YHL020C	1	0	0.208333333333333
YNL215W	0	1	0.208333333333333
YNL199C	0	0	0.208053691275168
YIL123W	0	0	0.207774798927614
YIR009W	0	0	0.207496653279786
YBR188C	0	0	0.207219251336898
YOR056C	0	0	0.20694259012016
YPL079W	0	0	0.206666666666667
YBL087C	0	0	0.206391478029294
YHR064C	0	0	0.206117021276596
YDR378C	0	0	0.205843293492696
YBR289W	0	0	0.205570291777188
YPL210C	0	0	0.205461638491547
YCR077C	0	0	0.205461638491547
YNL253W	0	0	0.205461638491547
YNR016C	0	0	0.205461638491547
YDL076C	0	0	0.205461638491547
YDR285W	0	0	0.205461638491547
YNL139C	0	0	0.205461638491547
YKL112W	0	0	0.205461638491547
YDR143C	0	0	0.205461638491547
YER165W	0	0	0.205461638491547
YGR270W	1	0	0.205461638491547
YHR216W	0	0	0.205461638491547
YDR082W	1	0	0.205461638491547
YKL021C	0	0	0.205461638491547
YPL065W	1	0	0.205461638491547
YAL007C	0	0	0.205194805194805
YAL003W	0	0	0.204928664072633
YLL008W	0	0	0.204663212435233
YJL090C	0	0	0.204398447606727
YHR134W	0	0	0.204134366925065
YER007W	0	0	0.203870967741935
YJR002W	0	0	0.20360824742268
YPR137W	0	0	0.203346203346203
YGL232W	0	0	0.203084832904884
YDR335W	0	0	0.202824133504493
YLR181C	0	0	0.202564102564103
YPR057W	0	0	0.202304737516005
YIL140W	0	0	0.202046035805627
YJL013C	0	0	0.201787994891443
YNL022C	0	0	0.201530612244898
YOR294W	0	0	0.201273885350318
YJL109C	0	0	0.201017811704835
YBR167C	0	0	0.200762388818297
YNL231C	0	0	0.200507614213198
YGL020C	0	0	0.200253485424588
YKR001C	0	0	0.2
YGR208W	0	0	0.199747155499368
YDL213C	0	0	0.19949494949495
YBR195C	0	0	0.199243379571248
YOR265W	0	0	0.198992443324937
YDR002W	0	0	0.19875
YOR004W	0	0	0.19875
YIL126W	0	0	0.19875
YLR210W	0	0	0.19875
YER002W	0	0	0.19875
YBR106W	1	0	0.19875
YEL037C	0	0	0.198501872659176
YEL009C	0	0	0.198254364089776
YMR137C	0	0	0.198007471980075
YDR323C	0	0	0.197761194029851
YDL136W	0	0	0.197515527950311
YFL023W	0	0	0.19727047146402
YNL209W	0	0	0.197044334975369
YOR073W	0	0	0.197044334975369
YBL023C	0	0	0.197044334975369
YMR311C	0	0	0.197044334975369
YOL018C	0	0	0.197044334975369
YLR417W	1	0	0.197044334975369
YBR079C	0	0	0.19680196801968
YDR159W	0	0	0.196560196560197
YGL105W	0	0	0.196319018404908
YLR277C	0	0	0.196078431372549
YHR201C	0	0	0.195838433292534
YCL029C	0	0	0.19559902200489
YLR330W	0	0	0.195360195360195
YDR139C	0	0	0.195121951219512
YFR036W	0	0	0.194884287454324
YDR120C	0	0	0.194647201946472
YOR213C	0	0	0.194444444444444
YNL301C	0	0	0.194444444444444
YGR272C	0	0	0.194444444444444
YML074C	0	0	0.194444444444444
YLR216C	0	0	0.194444444444444
YKR059W	1	0	0.194444444444444
YGL049C	0	0	0.194209891435464
YER074W	0	0	0.193975903614458
YOR253W	0	0	0.193742478941035
YGR285C	0	0	0.193509615384615
YBR129C	0	0	0.19327731092437
YHR014W	0	0	0.193045563549161
YLR226W	0	0	0.192814371257485
YGR013W	0	0	0.192583732057416
YDR087C	0	0	0.192353643966547
YLR386W	0	0	0.192124105011933
YBR271W	0	0	0.191895113230036
YEL056W	0	0	0.191666666666667
YOR046C	0	0	0.191438763376932
YLR396C	0	0	0.191211401425178
YJR104C	0	0	0.190984578884935
YBR094W	0	1	0.190984578884935
YNR052C	0	0	0.190758293838863
YJL177W	0	0	0.190532544378698
YER019W	0	0	0.190307328605201
YKR020W	0	0	0.190082644628099
YPR189W	0	0	0.189917936694021
YDR361C	0	0	0.189917936694021
YLR376C	0	0	0.189917936694021
YPR161C	0	0	0.189917936694021
YPL146C	0	0	0.189917936694021
YGL168W	1	0	0.189917936694021
YNL126W	0	0	0.189695550351288
YNL154C	0	0	0.18953488372093
YDR311W	0	0	0.18953488372093
YER126C	0	0	0.18953488372093
YJL136C	0	0	0.18953488372093
YPR112C	0	0	0.18953488372093
YML001W	1	0	0.18953488372093
YER122C	0	0	0.18931475029036
YBR121C	0	0	0.189095127610209
YMR212C	0	0	0.188876013904983
YJR035W	0	0	0.188657407407407
YBR057C	0	0	0.188439306358381
YJL047C	0	0	0.188221709006928
YDR292C	0	0	0.18800461361015
YJR006W	0	0	0.187995469988675
YGL087C	0	0	0.187995469988675
YNL119W	0	0	0.187995469988675
YJR053W	0	0	0.187995469988675
YGR020C	0	0	0.187995469988675
YOR293W	0	0	0.187995469988675
YNL175C	0	0	0.187995469988675
YOR061W	0	0	0.187995469988675
YNL290W	0	0	0.187995469988675
YJL225C	0	1	0.187995469988675
YMR223W	0	0	0.187995469988675
YDL077C	1	0	0.187995469988675
YGL029W	0	0	0.187995469988675
YGL103W	0	0	0.187995469988675
YHR060W	0	0	0.187995469988675
YPL144W	1	0	0.187995469988675
YNL025C	1	0	0.187995469988675
YLR325C	0	0	0.187782805429864
YJR075W	0	0	0.187570621468927
YLR455W	0	0	0.187358916478555
YDL226C	0	0	0.187147688838782
YGL164C	0	1	0.187147688838782
YIL061C	0	0	0.186936936936937
YMR183C	0	0	0.186726659167604
YDR081C	0	0	0.186516853932584
YGR009C	0	0	0.186307519640853
YDR432W	0	0	0.18609865470852
YOR133W	0	0	0.185890257558791
YGR274C	0	0	0.185682326621924
YHR052W	0	0	0.185474860335196
YMR121C	0	0	0.185267857142857
YHL050C	0	1	0.185267857142857
YBL112C	0	1	0.185267857142857
YLL066C	0	1	0.185267857142857
YNR054C	0	0	0.185061315496098
YDR146C	0	0	0.184855233853007
YKR083C	0	0	0.184649610678532
YPR034W	0	0	0.184444444444444
YKL006W	0	0	0.184239733629301
YPR202W	0	1	0.184239733629301
YFL068W	0	1	0.184239733629301
YPR169W	0	0	0.184035476718404
YCR034W	0	0	0.183831672203765
YLR272C	0	0	0.183628318584071
YIL008W	0	0	0.183425414364641
YIL104C	0	0	0.183222958057395
YJL123C	0	1	0.183222958057395
YDR071C	0	0	0.183020948180816
YDR412W	0	0	0.183006535947712
YLL067C	0	1	0.183006535947712
YPR204W	0	1	0.183006535947712
YIL177C	0	1	0.183006535947712
YDR302W	0	0	0.183006535947712
YEL077C	0	1	0.183006535947712
YGL174W	0	0	0.183006535947712
YBL113C	0	1	0.183006535947712
YLR373C	0	0	0.183006535947712
YOR210W	0	0	0.183006535947712
YDL108W	0	0	0.183006535947712
YDR137W	0	0	0.183006535947712
YPL084W	1	0	0.183006535947712
YBL075C	0	0	0.183006535947712
YKR030W	0	0	0.183006535947712
YHR219W	0	1	0.183006535947712
YHR218W	0	1	0.183006535947712
YDR174W	1	0	0.183006535947712
YLR398C	0	0	0.182807399347116
YFL065C	0	1	0.182807399347116
YDR510W	0	0	0.182608695652174
YML133C	0	1	0.182608695652174
YPR203W	0	1	0.182608695652174
YEL075C	0	1	0.182608695652174
YER189W	0	1	0.182608695652174
YFL067W	0	1	0.182608695652174
YLR462W	0	1	0.182608695652174
YLR464W	0	1	0.182608695652174
YDR151C	0	0	0.182410423452769
YLR024C	0	0	0.182212581344902
YBL111C	0	1	0.182212581344902
YLR061W	0	0	0.182015167930661
YBR166C	0	0	0.181818181818182
YDR021W	0	0	0.181621621621622
YEL076C	0	1	0.181621621621622
YHL049C	0	1	0.181621621621622
YDR397C	0	0	0.181425485961123
YFL064C	0	1	0.181425485961123
YGL133W	0	0	0.181229773462783
YFL066C	0	1	0.181229773462783
YGR024C	0	0	0.181034482758621
YOR243C	0	0	0.180839612486545
YNL291C	0	0	0.180645161290323
YJR144W	0	0	0.180451127819549
YOR287C	0	0	0.180257510729614
YOR069W	0	0	0.180064308681672
YOR308C	0	0	0.179871520342612
YDR471W	0	0	0.179679144385027
YPL045W	0	0	0.179487179487179
YDL212W	0	0	0.179295624332978
YGR135W	0	0	0.17910447761194
YIL110W	0	0	0.178913738019169
YOR007C	0	0	0.178723404255319
YPL051W	0	0	0.178533475026567
YOR269W	0	0	0.178343949044586
YCR035C	0	0	0.178154825026511
YDR023W	0	0	0.177966101694915
YPR144C	0	0	0.177777777777778
YEL076C-A	0	1	0.177777777777778
YKL060C	0	0	0.177589852008457
YDL051W	0	0	0.17740232312566
YMR294W	0	0	0.177334732423924
YMR156C	0	0	0.177334732423924
YGL213C	0	0	0.177334732423924
YGR014W	0	0	0.177334732423924
YDR389W	0	0	0.177334732423924
YMR125W	1	0	0.177334732423924
YGL111W	0	0	0.177148846960168
YKL214C	0	0	0.17696335078534
YFL037W	0	0	0.176778242677824
YLR119W	0	0	0.176593521421108
YPR187W	0	0	0.176409185803758
YOR023C	0	0	0.176225234619395
YFL017C	0	0	0.176041666666667
YDR240C	0	0	0.17585848074922
YOR191W	0	0	0.175675675675676
YGR264C	0	0	0.175493250259605
YLR191W	0	0	0.175311203319502
YHR040W	0	0	0.175129533678756
YLR170C	0	0	0.174948240165631
YBL046W	0	0	0.174767321613237
YBR042C	0	0	0.174717368961973
YGL216W	0	0	0.174717368961973
YKR060W	0	0	0.174717368961973
YKR022C	0	0	0.174717368961973
YGR187C	0	0	0.174717368961973
YKL054C	1	0	0.174717368961973
YGL175C	0	0	0.174537987679671
YBR210W	0	0	0.174358974358974
YDL064W	0	0	0.174180327868852
YCR053W	0	0	0.174002047082907
YOL005C	0	0	0.173824130879346
YKR035W-A	0	0	0.17364657814096
YLR008C	0	0	0.173469387755102
YPR062W	0	0	0.17329255861366
YNL113W	0	0	0.173116089613035
YGR123C	0	0	0.17293997965412
YLR135W	0	0	0.172764227642276
YGR128C	0	0	0.17258883248731
YER006W	0	0	0.172413793103448
YML026C	0	0	0.172239108409321
YMR292W	0	0	0.172205438066465
YMR123W	0	0	0.172205438066465
YGL243W	0	0	0.172205438066465
YPR017C	0	0	0.172205438066465
YOR206W	0	0	0.172205438066465
YEL053C	1	0	0.172205438066465
YMR076C	0	0	0.172032193158954
YBL025W	0	0	0.171859296482412
YJL122W	0	0	0.171686746987952
YOL080C	0	0	0.171514543630893
YGR095C	0	0	0.171456888007929
YHL039W	0	0	0.171456888007929
YDL058W	0	0	0.171456888007929
YDR299W	0	0	0.171456888007929
YAL041W	0	0	0.171456888007929
YMR269W	0	0	0.171456888007929
YGR211W	0	0	0.171456888007929
YDR165W	0	0	0.171456888007929
YJL006C	0	0	0.171456888007929
YDR211W	0	0	0.171456888007929
YJR105W	1	0	0.171456888007929
YBR097W	1	0	0.171456888007929
YER043C	0	0	0.171287128712871
YJR052W	0	0	0.171117705242334
YDR078C	0	0	0.170948616600791
YGL167C	0	0	0.170779861796644
YKL028W	0	0	0.170611439842209
YHR005C-A	0	0	0.170443349753695
YDR404C	0	0	0.170275590551181
YFL013C	0	0	0.170108161258604
YMR004W	0	0	0.169941060903733
YGL122C	0	0	0.169774288518155
YML093W	0	0	0.169607843137255
YGL099W	0	0	0.169441723800196
YOR115C	0	0	0.169275929549902
YGR074W	0	0	0.16911045943304
YJR123W	0	0	0.1689453125
YLR079W	0	0	0.168780487804878
YBR192W	0	0	0.168615984405458
YLR115W	0	0	0.168451801363194
YGL246C	0	0	0.168287937743191
YML077W	0	0	0.168124392614189
YHR007C	0	0	0.167961165048544
YMR290C	0	0	0.167798254122211
YNR015W	0	0	0.167635658914729
YKL081W	0	0	0.167473378509197
YMR273C	0	0	0.167311411992263
YLR249W	0	0	0.167149758454106
YOR027W	0	0	0.166988416988417
YMR093W	0	0	0.166827386692382
YBL007C	0	0	0.166826462128476
YMR094W	0	0	0.166826462128476
YNL182C	0	0	0.166826462128476
YLR044C	0	0	0.166826462128476
YKL182W	0	0	0.166826462128476
YMR186W	1	0	0.166826462128476
YGL120C	0	0	0.166666666666667
YGL130W	0	0	0.16650808753568
YBR030W	0	0	0.16650808753568
YBR002C	0	0	0.16650808753568
YGR142W	0	0	0.16650808753568
YNL292W	0	0	0.16650808753568
YPL217C	0	0	0.16650808753568
YNL032W	1	0	0.16650808753568
YDL033C	0	0	0.166349809885932
YIL019W	0	0	0.1661918328585
YMR275C	0	0	0.166034155597723
YPL090C	0	0	0.165876777251185
YIL133C	0	0	0.165719696969697
YDL040C	0	0	0.165562913907285
YLR067C	0	0	0.165406427221172
YPL248C	0	0	0.165250236071766
YDR414C	0	0	0.165094339622642
YOL115W	0	0	0.164938737040528
YPR118W	0	0	0.164783427495292
YGR034W	0	0	0.164628410159925
YHR088W	0	0	0.164473684210526
YLL011W	0	0	0.164319248826291
YAL043C	0	0	0.164192949907236
YIL149C	0	0	0.164192949907236
YER083C	0	0	0.164192949907236
YAL002W	0	0	0.164192949907236
YHR066W	0	0	0.164192949907236
YBR119W	0	0	0.164192949907236
YKL180W	0	0	0.164192949907236
YJL127C	0	0	0.164192949907236
YCR020W-B	1	0	0.164192949907236
YMR138W	0	0	0.164192949907236
YDR365C	0	0	0.164192949907236
YNL307C	0	0	0.164192949907236
YLR453C	1	0	0.164192949907236
YEL027W	0	0	0.16404077849861
YPL174C	0	0	0.163888888888889
YHR129C	0	0	0.163737280296022
YOR224C	0	0	0.16358595194085
YPL082C	0	0	0.163434903047091
YDR075W	0	0	0.163284132841328
YJL034W	0	0	0.163133640552995
YDR484W	0	0	0.163082437275986
YMR131C	0	0	0.163082437275986
YOR094W	0	0	0.163082437275986
YOR101W	0	0	0.163082437275986
YJR050W	0	0	0.163082437275986
YNL124W	0	0	0.163082437275986
YDL165W	0	0	0.163082437275986
YKR010C	0	0	0.163082437275986
YMR112C	0	0	0.163082437275986
YGR145W	0	0	0.163082437275986
YHR143W-A	0	0	0.163082437275986
YNL218W	0	0	0.163082437275986
YDR409W	0	0	0.163082437275986
YMR061W	0	0	0.163082437275986
YFR005C	0	0	0.163082437275986
YML036W	1	0	0.163082437275986
YGL225W	0	0	0.163082437275986
YBR237W	0	0	0.163082437275986
YJL178C	0	0	0.163082437275986
YJR102C	1	0	0.163082437275986
YDR385W	0	0	0.163082437275986
YBL051C	0	0	0.163082437275986
YLR222C	0	0	0.163082437275986
YAL023C	0	0	0.163082437275986
YOR234C	0	0	0.163082437275986
YBL058W	1	0	0.163082437275986
YML115C	0	0	0.163082437275986
YNL229C	1	0	0.163082437275986
YBL074C	0	0	0.163082437275986
YHR133C	0	0	0.163082437275986
YIL128W	1	0	0.163082437275986
YNL001W	0	0	0.162936436884512
YIL053W	0	0	0.162790697674419
YFR013W	0	0	0.162645218945487
YMR229C	0	0	0.1625
YOR319W	0	0	0.16235504014273
YOR020C	0	0	0.162210338680927
YHL001W	0	0	0.16206589492431
YDR050C	0	0	0.161921708185053
YLR438C-A	0	0	0.161777777777778
YMR198W	0	0	0.161713286713287
YLR320W	0	0	0.161713286713287
YPR056W	0	0	0.161713286713287
YDR496C	0	0	0.161713286713287
YNL006W	0	0	0.161713286713287
YMR146C	0	0	0.161713286713287
YNL075W	0	0	0.161713286713287
YFL024C	0	0	0.161713286713287
YNL016W	0	0	0.161713286713287
YDR014W	0	0	0.161713286713287
YPL190C	0	0	0.161713286713287
YBL006C	1	0	0.161713286713287
YJR118C	0	0	0.161713286713287
YOL001W	1	0	0.161713286713287
YKL099C	0	0	0.161713286713287
YOR179C	0	0	0.161713286713287
YFR019W	0	0	0.161713286713287
YJR046W	0	0	0.161713286713287
YLR148W	1	0	0.161713286713287
YGR189C	0	0	0.161572052401747
YMR310C	0	0	0.161431064572426
YHR067W	0	0	0.161290322580645
YGR120C	0	0	0.161149825783972
YMR014W	0	0	0.161009573542211
YDR424C	0	0	0.160869565217391
YNL090W	0	0	0.160729800173762
YER131W	0	0	0.160590277777778
YMR309C	0	0	0.160450997398092
YJR090C	0	0	0.160311958405546
YJR084W	0	0	0.16017316017316
YLR196W	0	0	0.160034602076125
YDR324C	0	0	0.159896283491789
YML127W	0	0	0.159758203799655
YML080W	0	0	0.159620362381363
YDR399W	0	0	0.15948275862069
YMR153W	0	0	0.159345391903531
YDR416W	0	0	0.1592082616179
YOR143C	0	0	0.159071367153912
YER110C	0	0	0.15893470790378
YMR033W	0	0	0.158798283261803
YKL068W	0	0	0.158662092624357
YLR176C	0	0	0.158567774936061
YKR056W	0	0	0.158567774936061
YMR217W	0	0	0.158567774936061
YNR017W	0	0	0.158567774936061
YFR027W	0	0	0.158567774936061
YDR123C	0	0	0.158567774936061
YNL281W	1	0	0.158567774936061
YBR034C	0	0	0.158432708688245
YER162C	0	0	0.158297872340426
YBL063W	0	0	0.158163265306122
YJL183W	0	0	0.15802888700085
YML049C	0	0	0.157894736842105
YKR024C	0	0	0.157760814249364
YOR039W	0	0	0.157627118644068
YNL282W	0	0	0.157493649449619
YOL034W	0	0	0.157360406091371
YLL038C	0	0	0.157227387996619
YLR129W	0	0	0.157094594594595
YLL004W	0	0	0.156962025316456
YDR126W	0	0	0.156829679595278
YML112W	0	0	0.156697556866049
YBL004W	0	0	0.156616415410385
YGR004W	0	0	0.156616415410385
YMR299C	0	0	0.156616415410385
YDR395W	0	0	0.156616415410385
YDR356W	0	0	0.156616415410385
YER049W	0	0	0.156616415410385
YCR020C-A	1	0	0.156616415410385
YKR007W	0	0	0.156485355648536
YDR214W	0	0	0.156354515050167
YIL020C	0	0	0.156223893065998
YOR360C	0	0	0.156093489148581
YLR430W	0	0	0.155963302752294
YNL271C	0	0	0.155833333333333
YDR388W	0	0	0.155703580349709
YDR045C	0	0	0.155574043261231
YPL069C	0	0	0.15544472152951
YPL195W	0	0	0.15531561461794
YLR197W	0	0	0.155186721991701
YPL127C	0	0	0.155058043117745
YNL091W	0	0	0.154929577464789
YMR268C	0	0	0.154801324503311
YOL010W	0	0	0.154673283705542
YNL141W	0	0	0.154545454545455
YML011C	0	0	0.154417836498761
YPL266W	0	0	0.154290429042904
YNL067W	0	0	0.154163231657049
YLR388W	0	0	0.154036243822076
YPR043W	0	0	0.153909465020576
YGR148C	0	0	0.153782894736842
YKL032C	0	0	0.153656532456861
YPL050C	0	0	0.153530377668309
YBR114W	0	0	0.153404429860541
YOR058C	0	0	0.15327868852459
YGR179C	0	0	0.153153153153153
YJR133W	0	0	0.153027823240589
YKR092C	0	0	0.152969894222945
YER176W	0	0	0.152969894222945
YLR285W	0	0	0.152969894222945
YGR113W	0	0	0.152969894222945
YKR026C	0	0	0.152969894222945
YER030W	0	0	0.152969894222945
YBL032W	1	0	0.152969894222945
YLR045C	0	0	0.152845528455285
YLR060W	0	0	0.15272136474411
YER133W	0	0	0.152597402597403
YLR274W	0	0	0.152473641524736
YHR197W	0	0	0.152350081037277
YOL142W	0	0	0.152226720647773
YDL197C	0	0	0.15210355987055
YJL208C	0	0	0.151980598221504
YNL267W	0	0	0.151857835218094
YPL043W	0	0	0.151735270379338
YCR059C	0	0	0.151612903225806
YBR211C	0	0	0.151490733279613
YKL212W	0	0	0.151368760064412
YOR340C	0	0	0.15124698310539
YHL022C	0	0	0.15112540192926
YJL192C	0	0	0.151004016064257
YJR064W	0	0	0.150882825040128
YEL019C	0	0	0.150761828388132
YNL076W	0	0	0.150641025641026
YPL231W	0	0	0.150520416333066
YGL112C	0	0	0.1504
YOR064C	0	0	0.150279776179057
YMR047C	0	0	0.150159744408946
YHL027W	0	0	0.150039904229848
YGR206W	0	0	0.149920255183413
YJR093C	0	0	0.149800796812749
YDR351W	0	0	0.14968152866242
YNL162W	0	0	0.149562450278441
YJL014W	0	0	0.149443561208267
YAL035W	0	0	0.149324861000794
YKL082C	0	0	0.149206349206349
YKL156W	0	0	0.149088025376685
YGL124C	0	0	0.148969889064976
YNL072W	0	0	0.148851939825812
YDR017C	0	0	0.14873417721519
YMR194W	0	0	0.148616600790514
YNL041C	0	0	0.148499210110585
YMR235C	0	0	0.148382004735596
YDR372C	0	0	0.148264984227129
YBR173C	0	0	0.148148148148148
YJL145W	0	0	0.148031496062992
YPL189W	0	0	0.147915027537372
YFR031C	0	0	0.147798742138365
YJL095W	0	0	0.147682639434407
YNL007C	0	0	0.14756671899529
YBR135W	0	0	0.147450980392157
YOL102C	0	0	0.147335423197492
YBL014C	0	0	0.147220046985121
YBL002W	0	0	0.147104851330203
YOR140W	0	0	0.146989835809226
YOR083W	0	0	0.146875
YLR186W	0	0	0.146760343481655
YER118C	0	0	0.146645865834633
YMR239C	0	0	0.146531566640686
YBR160W	0	0	0.146417445482866
YER099C	0	0	0.146303501945525
YDR408C	0	0	0.146189735614308
YBL009W	0	0	0.146076146076146
YOR369C	0	0	0.145962732919255
YDR080W	0	0	0.145849495733126
YGL200C	0	0	0.145736434108527
YBR023C	0	0	0.14562354763749
YJR007W	0	0	0.145510835913313
YOR076C	0	0	0.145398298530549
YKL186C	0	0	0.145285935085008
YDR173C	0	0	0.145173745173745
YER155C	0	0	0.145061728395062
YHL002W	0	0	0.144949884348497
YOR232W	0	0	0.144838212634823
YMR247C	0	0	0.144827586206897
YGR054W	0	0	0.144827586206897
YDL167C	0	0	0.144827586206897
YNL084C	0	0	0.144827586206897
YNL021W	0	0	0.144827586206897
YNL238W	0	0	0.144827586206897
YPL106C	1	0	0.144827586206897
YML022W	0	0	0.144716692189893
YDR013W	0	0	0.14460596786534
YBR127C	0	0	0.144495412844037
YML082W	0	0	0.144486692015209
YJR022W	0	0	0.144486692015209
YKR025W	0	0	0.144486692015209
YDR068W	0	1	0.144486692015209
YJR063W	0	0	0.144486692015209
YMR306W	0	0	0.144486692015209
YDR463W	0	0	0.144486692015209
YGL212W	1	0	0.144486692015209
YMR059W	0	0	0.144376899696049
YDL113C	0	0	0.144267274107821
YIL040W	0	0	0.144157814871017
YDR252W	0	0	0.144048521607278
YBR223C	0	0	0.143939393939394
YAL048C	0	0	0.143830431491294
YBL027W	0	0	0.143721633888048
YBL039C	0	0	0.143613000755858
YPL075W	0	0	0.143504531722054
YPL143W	0	0	0.143396226415094
YBR102C	0	0	0.143288084464555
YBL054W	0	0	0.14318010550113
YDR226W	0	0	0.143072289156627
YPR110C	0	0	0.142964635063958
YAL005C	0	0	0.142857142857143
YDL056W	0	0	0.1427498121713
YDR449C	0	0	0.142642642642643
YER089C	0	0	0.142535633908477
YBR011C	0	0	0.142428785607196
YJL125C	0	0	0.142322097378277
YEL034W	0	0	0.142215568862275
YBR017C	0	0	0.142109199700823
YLR344W	0	0	0.142002989536622
YOR096W	0	0	0.141896938013443
YDR500C	0	0	0.141791044776119
YDL082W	0	0	0.141685309470544
YBL092W	0	0	0.141579731743666
YDR064W	0	0	0.141474311243485
YGL189C	0	0	0.141369047619048
YBL061C	0	0	0.141263940520446
YMR060C	0	0	0.141158989598811
YDL166C	0	0	0.14105419450631
YJR009C	0	0	0.140949554896142
YKR028W	0	0	0.140845070422535
YNR041C	0	0	0.140740740740741
YLR229C	0	0	0.140636565507032
YGL247W	0	0	0.140532544378698
YLR180W	0	0	0.140428677014043
YGL077C	0	0	0.140324963072378
YML106W	0	0	0.140221402214022
YLR409C	0	0	0.140117994100295
YHR141C	0	0	0.140014738393515
YGR027C	0	0	0.139911634756996
YER056C-A	0	0	0.13980868285504
YPR069C	0	0	0.139705882352941
YHR026W	0	0	0.139603232916973
YKL059C	0	0	0.139500734214391
YDR228C	0	0	0.139398385913426
YFL016C	0	0	0.139296187683284
YLR003C	0	0	0.139194139194139
YIL069C	0	0	0.13909224011713
YHR065C	0	0	0.13899049012436
YER172C	0	0	0.138888888888889
YHR158C	0	0	0.138787436084733
YHR128W	0	0	0.138686131386861
YIR008C	0	0	0.138584974471189
YKL190W	0	0	0.138483965014577
YNL222W	0	0	0.138383102694829
YDL031W	0	0	0.138282387190684
YPL012W	0	0	0.138181818181818
YGL210W	0	0	0.138081395348837
YCL054W	0	0	0.137981118373275
YNL286W	0	0	0.137880986937591
YOL067C	0	0	0.137781000725163
YNR046W	0	0	0.13768115942029
YAL009W	0	0	0.137581462708182
YJL010C	0	0	0.137481910274964
YDL116W	0	0	0.137382501807665
YKL042W	0	0	0.13728323699422
YNL039W	0	0	0.137184115523466
YBR078W	0	0	0.137085137085137
YLR440C	0	0	0.136986301369863
YMR242C	0	0	0.136887608069164
YOL064C	0	0	0.13678905687545
YPL126W	0	0	0.136690647482014
YGR156W	0	0	0.136592379583034
YBL091C	0	0	0.136494252873563
YJL121C	0	0	0.136396267049533
YML113W	0	0	0.136363636363636
YHL006C	0	0	0.136363636363636
YOR070C	0	0	0.136363636363636
YNR023W	0	0	0.136363636363636
YMR063W	0	0	0.136363636363636
YKR023W	0	1	0.136363636363636
YJL111W	0	0	0.136363636363636
YLR401C	0	0	0.136363636363636
YOR257W	0	0	0.136363636363636
YPL169C	0	0	0.136363636363636
YOR060C	0	0	0.136363636363636
YER040W	0	0	0.136363636363636
YBR236C	0	0	0.136363636363636
YPL049C	1	0	0.136363636363636
YGL245W	0	0	0.136363636363636
YER068W	1	0	0.136363636363636
YGL100W	0	0	0.136266855926189
YDL143W	0	0	0.136170212765957
YOR148C	0	0	0.13607370659107
YGL172W	0	0	0.135977337110482
YOL144W	0	0	0.13588110403397
YBR049C	0	0	0.135785007072136
YDR201W	0	0	0.135689045936396
YGR251W	0	0	0.135593220338983
YBR191W	0	0	0.135497529992943
YMR219W	0	0	0.13540197461213
YIR015W	0	0	0.135306553911205
YKL075C	0	0	0.135248773651016
YPL151C	0	0	0.135248773651016
YNL079C	0	0	0.135248773651016
YIL150C	0	0	0.135248773651016
YBL082C	0	0	0.135248773651016
YGR098C	0	0	0.135248773651016
YER142C	0	0	0.135248773651016
YGL003C	1	0	0.135248773651016
YDR235W	0	0	0.13515406162465
YOR116C	0	0	0.135059482155353
YNL247W	0	0	0.134965034965035
YNR012W	0	0	0.13487071977638
YBR133C	0	0	0.134776536312849
YDL030W	0	0	0.134682484298674
YBL047C	0	0	0.134588563458856
YPR031W	0	0	0.134494773519164
YKL143W	0	0	0.134401114206128
YJL011C	0	0	0.134307585247042
YHR149C	0	1	0.134307585247042
YLR094C	0	0	0.134214186369958
YKL002W	0	0	0.134120917303683
YLR239C	0	0	0.134027777777778
YJR069C	0	0	0.133934767522554
YFL045C	0	0	0.133841886269071
YMR214W	0	0	0.133793103448276
YCR057C	0	0	0.133793103448276
YER149C	0	0	0.133793103448276
YBR276C	0	0	0.133793103448276
YLR018C	0	0	0.133793103448276
YKL049C	0	0	0.133793103448276
YJL029C	0	0	0.133793103448276
YPL213W	1	0	0.133793103448276
YKL074C	0	0	0.133700895933839
YNL207W	0	0	0.133608815426997
YDL115C	0	0	0.13351686166552
YDL160C	0	0	0.133425034387895
YNL044W	0	0	0.133333333333333
YER174C	0	0	0.133241758241758
YPL227C	0	0	0.133150308853809
YJL050W	0	0	0.133058984910837
YGR195W	0	0	0.132967786154901
YKL144C	0	0	0.132876712328767
YJL154C	0	0	0.132785763175907
YIL095W	0	0	0.132694938440492
YGR184C	0	0	0.132604237867396
YOL120C	0	0	0.132513661202186
YIL142W	0	0	0.132423208191126
YHR144C	0	0	0.132332878581173
YNR053C	0	0	0.132242672119973
YIL044C	0	0	0.132152588555858
YAR014C	0	0	0.132062627637849
YFR034C	0	0	0.131972789115646
YDL111C	0	0	0.131883072739633
YJR134C	0	1	0.131883072739633
YDR419W	0	0	0.13179347826087
YBR015C	0	0	0.131704005431093
YPL198W	0	0	0.131614654002714
YLR110C	0	0	0.131525423728814
YMR016C	0	0	0.131436314363144
YLR336C	0	0	0.131347325660122
YDL141W	0	0	0.131258457374831
YEL036C	0	0	0.131169709263016
YOR254C	0	0	0.131081081081081
YGR140W	0	0	0.131048387096774
YKR063C	0	0	0.131048387096774
YNL299W	0	0	0.131048387096774
YHR206W	0	0	0.131048387096774
YEL051W	0	0	0.131048387096774
YCR072C	0	0	0.131048387096774
YDR460W	0	0	0.131048387096774
YOR327C	1	0	0.131048387096774
YHR039C-A	0	0	0.130960376091336
YLR342W	0	0	0.130872483221477
YOR249C	0	0	0.130784708249497
YNL118C	0	0	0.130697050938338
YAL032C	0	0	0.130609511051574
YGR083C	0	0	0.130522088353414
YDR012W	0	0	0.130434782608696
YGL076C	0	0	0.130347593582888
YOR167C	0	0	0.130260521042084
YAL020C	0	0	0.130173564753004
YMR227C	0	0	0.130086724482989
YNL158W	0	0	0.13
YJR141W	0	0	0.129913391072618
YLR293C	0	0	0.12982689747004
YBL105C	0	0	0.129740518962076
YER051W	0	0	0.129654255319149
YJL053W	0	0	0.129568106312292
YLR451W	0	0	0.129482071713147
YML056C	0	1	0.129482071713147
YGR091W	0	0	0.129396151293962
YJL069C	0	0	0.129310344827586
YCR060W	0	0	0.129224652087475
YGL150C	0	0	0.129139072847682
YIL134W	0	0	0.129053606882859
YBR205W	0	0	0.128968253968254
YOR305W	0	0	0.128883013879709
YNR009W	0	0	0.128797886393659
YOL125W	0	0	0.128712871287129
YJL020C	0	0	0.128627968337731
YDR108W	0	0	0.128543177323665
YGL241W	0	0	0.128458498023715
YDR180W	0	0	0.128373930217248
YOL097C	0	0	0.128289473684211
YER107C	0	0	0.128205128205128
YNL251C	0	0	0.128120893561104
YOR281C	0	0	0.128036769533815
YBR165W	0	0	0.127952755905512
YIR005W	0	0	0.127868852459016
YBR267W	0	0	0.12778505897772
YJR045C	0	0	0.12770137524558
YLL010C	0	0	0.12761780104712
YGL094C	0	0	0.12753433616743
YDL175C	0	0	0.127450980392157
YPR103W	0	0	0.127367733507511
YDR488C	0	0	0.127284595300261
YIL144W	0	0	0.12720156555773
YPL122C	0	0	0.127118644067797
YMR144W	0	1	0.127118644067797
YHR068W	0	0	0.127035830618893
YBR172C	0	0	0.126953125
YGR129W	0	0	0.126870527000651
YBR101C	0	0	0.126788036410923
YBR065C	0	0	0.126778783958603
YMR234W	0	0	0.126778783958603
YPR024W	0	0	0.126778783958603
YJL144W	0	0	0.126778783958603
YLR244C	0	0	0.126778783958603
YJR031C	0	0	0.126778783958603
YDL036C	0	0	0.126778783958603
YDR027C	1	0	0.126778783958603
YDL044C	0	0	0.126696832579186
YBR260C	0	0	0.126614987080103
YDR101C	0	0	0.126533247256294
YOL086C	0	0	0.126451612903226
YJR041C	0	0	0.126370083816892
YDL007W	0	0	0.126288659793814
YPL100W	0	0	0.126207340631037
YGR185C	0	0	0.126126126126126
YMR276W	0	0	0.12604501607717
YPL120W	0	0	0.125964010282776
YIR004W	0	0	0.125883108542068
YBL084C	0	0	0.125802310654686
YLL043W	0	0	0.125721616420783
YNL098C	0	0	0.125641025641026
YJL209W	0	0	0.125560538116592
YKL196C	0	0	0.125480153649168
YGL061C	0	0	0.125399872040947
YKL173W	0	0	0.125319693094629
YKL058W	0	0	0.125239616613419
YKR079C	0	0	0.125159642401022
YGR096W	0	0	0.125079770261646
YDL103C	0	0	0.125
YDR254W	0	0	0.124920331421287
YNL099C	0	0	0.12484076433121
YGR006W	0	0	0.124761298535964
YDL235C	0	0	0.124681933842239
YBR263W	0	0	0.124602670057216
YGL211W	0	0	0.124523506988564
YDL112W	0	0	0.124444444444444
YPL094C	0	0	0.124365482233503
YLR298C	0	0	0.12428662016487
YNL313C	0	0	0.124207858048162
YNL192W	0	0	0.124129195693477
YHR012W	0	0	0.124050632911392
YHR178W	0	0	0.123972169512966
YBL103C	0	0	0.123893805309735
YIL079C	0	0	0.123815540113708
YOR014W	0	0	0.123737373737374
YGL240W	0	0	0.123659305993691
YCR009C	0	0	0.123581336696091
YOR168W	0	0	0.123503465658475
YPL239W	0	0	0.123425692695214
YOL054W	0	0	0.123348017621145
YGR119C	0	0	0.123270440251572
YGL016W	0	0	0.123192960402263
YLR347C	0	0	0.123115577889447
YPL038W	0	0	0.123038292529818
YEL040W	0	0	0.122961104140527
YHR030C	0	0	0.122884012539185
YMR288W	0	0	0.12280701754386
YOR259C	0	0	0.122730118973075
YGR233C	0	0	0.122653316645807
YNL062C	0	0	0.122576610381488
YPL115C	0	0	0.1225
YPR029C	0	0	0.122423485321674
YBR159W	0	0	0.122347066167291
YPR006C	0	0	0.122270742358079
YER105C	0	0	0.122194513715711
YGR030C	0	0	0.122118380062305
YJL019W	0	0	0.122042341220423
YBR031W	0	0	0.121966397013068
YHR183W	0	0	0.121890547263682
YIL161W	0	1	0.121890547263682
YHR121W	0	0	0.121814791796147
YBR281C	0	0	0.121739130434783
YNL225C	0	0	0.121663563004345
YOR315W	0	0	0.121588089330025
YPL093W	0	0	0.121512709237446
YDR478W	0	0	0.121437422552664
YKL166C	0	0	0.121362229102167
YKL205W	0	0	0.121287128712871
YOL007C	0	1	0.121287128712871
YGL093W	0	0	0.121212121212121
YKR037C	0	0	0.121137206427689
YDR258C	0	0	0.12106238418777
YOR141C	0	1	0.12106238418777
YBR176W	0	0	0.120987654320988
YOR084W	0	0	0.120913016656385
YHR061C	0	0	0.120838471023428
YML016C	0	0	0.120764017252002
YNL164C	0	0	0.120689655172414
YPL252C	0	0	0.120615384615385
YLR215C	0	0	0.120541205412054
YBL011W	0	0	0.120467117393977
YOR114W	0	1	0.120467117393977
YOR247W	0	0	0.12039312039312
YDL147W	0	0	0.120319214241866
YNL256W	0	0	0.120245398773006
YNL068C	0	0	0.120171673819742
YAL034W-A	0	0	0.120098039215686
YLR367W	0	0	0.120024494794856
YBR109C	0	0	0.119951040391677
YER168C	0	0	0.119877675840979
YOR204W	0	0	0.119804400977995
YDR208W	0	0	0.119731215638363
YDR301W	0	0	0.11965811965812
YGL106W	0	0	0.119585112873703
YNL297C	0	0	0.119512195121951
YOL052C	0	0	0.119439366240098
YNR038W	0	0	0.119366626065773
YBR168W	0	0	0.119293974437005
YLL034C	0	0	0.119221411192214
YOR160W	0	0	0.119148936170213
YLR026C	0	0	0.119076549210207
YOL021C	0	0	0.119004250151791
YMR042W	0	0	0.118932038834951
YLR005W	0	0	0.118859915100061
YJL110C	0	0	0.118787878787879
YKL110C	0	0	0.118715929739552
YLR424W	0	0	0.118674698795181
YOL124C	0	0	0.118674698795181
YMR001C	0	0	0.118674698795181
YIR026C	0	0	0.118674698795181
YKR077W	0	1	0.118674698795181
YOR297C	0	0	0.118674698795181
YPR178W	0	0	0.118674698795181
YDR177W	0	0	0.118674698795181
YEL062W	0	0	0.118674698795181
YML097C	1	0	0.118674698795181
YER167W	0	0	0.118623962040332
YPL273W	0	0	0.118623962040332
YFR048W	0	0	0.118623962040332
YOR045W	0	0	0.118623962040332
YOR209C	0	0	0.118623962040332
YDL109C	0	0	0.118623962040332
YLR020C	0	0	0.118623962040332
YPL212C	0	0	0.118623962040332
YDR213W	0	0	0.118623962040332
YBR082C	0	0	0.118623962040332
YOR353C	0	0	0.118623962040332
YIR021W	0	0	0.118623962040332
YGL253W	0	0	0.118623962040332
YPL117C	0	0	0.118623962040332
YOL061W	1	0	0.118623962040332
YJL076W	0	0	0.118623962040332
YGR094W	0	0	0.118623962040332
YNR020C	0	0	0.118623962040332
YKL089W	0	0	0.118623962040332
YBL079W	0	0	0.118623962040332
YOR261C	0	0	0.118623962040332
YPR082C	0	0	0.118623962040332
YMR070W	1	0	0.118623962040332
YLR016C	0	0	0.118623962040332
YOR320C	0	0	0.118623962040332
YOR156C	1	0	0.118623962040332
YJL065C	0	0	0.11858407079646
YML007W	0	0	0.11858407079646
YJL081C	0	0	0.11858407079646
YOR048C	0	0	0.11858407079646
YOR132W	0	0	0.11858407079646
YCR047C	0	0	0.11858407079646
YJL091C	0	0	0.11858407079646
YPR104C	0	0	0.11858407079646
YDR206W	1	0	0.11858407079646
YNL221C	0	0	0.118514150943396
YLL021W	0	0	0.118444313494402
YLR117C	0	0	0.118374558303887
YBR091C	0	0	0.118304885226604
YFR009W	0	0	0.118235294117647
YOR047C	0	0	0.118165784832451
YJR089W	0	0	0.118096357226792
YAL026C	0	0	0.118027011156782
YER018C	0	0	0.117957746478873
YKR080W	0	0	0.117888563049853
YNL317W	0	0	0.117819460726846
YNL304W	0	0	0.117784256559767
YBR216C	0	0	0.117784256559767
YDR168W	0	0	0.117784256559767
YMR113W	0	0	0.117784256559767
YDR188W	0	0	0.117784256559767
YEL017C-A	0	0	0.117784256559767
YDR144C	0	0	0.117784256559767
YPL011C	0	0	0.117784256559767
YDR156W	1	0	0.117784256559767
YBR202W	0	0	0.117715617715618
YDR480W	0	0	0.117647058823529
YNL169C	0	0	0.117578579743888
YKL012W	0	0	0.117510180337405
YDR098C	0	0	0.117441860465116
YHR152W	0	0	0.117373619988379
YGL023C	0	0	0.117305458768873
YBL106C	0	0	0.117237376668601
YKR027W	0	0	0.117169373549884
YNL061W	0	0	0.117101449275362
YLR403W	0	0	0.117033603707995
YDR393W	0	0	0.11696583671106
YER028C	0	0	0.116898148148148
YMR021C	0	0	0.116830537883169
YDR472W	0	0	0.116763005780347
YOL069W	0	0	0.116695551704217
YOR017W	0	0	0.11662817551963
YMR218C	0	0	0.116560877091748
YFL002C	0	0	0.116493656286044
YNL201C	0	0	0.1164265129683
YDR183W	0	0	0.116359447004608
YKL145W	0	0	0.11629245826137
YBR022W	0	0	0.116225546605293
YBR186W	0	0	0.116158711903393
YDR346C	0	0	0.116091954022989
YBR249C	0	0	0.116025272831706
YFR028C	0	0	0.115958668197474
YIL153W	0	0	0.115892139988526
YER179W	0	0	0.115825688073394
YLR314C	0	0	0.115759312320917
YLR066W	0	0	0.115693012600229
YMR296C	0	0	0.115626788780767
YLR259C	0	0	0.115560640732265
YKL011C	0	0	0.115537848605578
YML008C	0	0	0.115537848605578
YKL078W	0	0	0.115537848605578
YER103W	0	0	0.115537848605578
YIR010W	0	0	0.115537848605578
YDL028C	0	0	0.115537848605578
YIL118W	0	0	0.115537848605578
YPL218W	0	0	0.115537848605578
YGR163W	1	0	0.115537848605578
YDR315C	0	0	0.11547212741752
YDL161W	0	0	0.115406480955088
YKL191W	0	0	0.115362971299944
YNR011C	0	0	0.115362971299944
YBL017C	0	0	0.115362971299944
YHR115C	0	0	0.115362971299944
YLR017W	0	0	0.115362971299944
YFR008W	0	0	0.115362971299944
YEL022W	0	0	0.115362971299944
YIL143C	0	0	0.115362971299944
YER180C	0	0	0.115362971299944
YER025W	0	0	0.115362971299944
YOL009C	0	0	0.115362971299944
YHR107C	0	0	0.115362971299944
YGL054C	0	0	0.115362971299944
YCR082W	1	0	0.115362971299944
YOL081W	0	0	0.115362971299944
YGL255W	0	0	0.115362971299944
YNL322C	0	0	0.115362971299944
YGR157W	1	0	0.115362971299944
YKR054C	0	0	0.115298087739033
YLR316C	0	0	0.115233277121979
YDR398W	0	0	0.115168539325843
YER082C	0	0	0.115103874227962
YEL031W	0	0	0.115039281705948
YLR223C	0	0	0.114974761637689
YOL076W	0	0	0.114910313901345
YKL048C	0	0	0.11484593837535
YGR258C	0	0	0.11478163493841
YMR036C	0	0	0.114717403469502
YLR329W	0	0	0.114653243847875
YJL098W	0	0	0.114589155953046
YDR037W	0	0	0.114571746384872
YPL244C	0	0	0.114571746384872
YKL079W	0	0	0.114571746384872
YNL167C	0	0	0.114571746384872
YGR108W	0	0	0.114571746384872
YOR157C	0	0	0.114571746384872
YGL237C	0	0	0.114571746384872
YDL080C	0	0	0.114571746384872
YDR049W	0	1	0.114571746384872
YLR242C	1	0	0.114571746384872
YPL010W	0	0	0.114537444933921
YGL145W	0	0	0.114537444933921
YDL088C	0	0	0.114537444933921
YLR378C	0	0	0.114537444933921
YOL108C	0	0	0.114537444933921
YKL024C	0	0	0.114537444933921
YAL047C	0	0	0.114537444933921
YDR288W	0	0	0.114537444933921
YKL006C-A	0	0	0.114537444933921
YOL138C	1	0	0.114537444933921
YGL206C	0	0	0.114537444933921
YOL066C	0	0	0.114537444933921
YGR202C	0	0	0.114537444933921
YDR464W	0	0	0.114537444933921
YMR285C	0	0	0.114537444933921
YKL149C	0	0	0.114537444933921
YMR236W	0	0	0.114537444933921
YML121W	1	0	0.114537444933921
YML014W	0	0	0.114474408365438
YBR058C	0	0	0.114441416893733
YJR042W	0	0	0.114441416893733
YBR200W	0	0	0.114441416893733
YDL150W	0	0	0.114441416893733
YOR242C	0	0	0.114441416893733
YGR003W	0	0	0.114441416893733
YMR168C	0	0	0.114441416893733
YLR265C	0	0	0.114441416893733
YHR025W	0	0	0.114441416893733
YIL131C	0	0	0.114441416893733
YFL017W-A	0	0	0.114441416893733
YMR274C	0	0	0.114441416893733
YKL116C	0	0	0.114441416893733
YKL125W	0	0	0.114441416893733
YJR055W	1	0	0.114441416893733
YPR125W	0	0	0.114441416893733
YBR221C	0	0	0.114441416893733
YLR090W	1	0	0.114441416893733
YHR020W	0	0	0.11437908496732
YNR006W	0	0	0.114316820903647
YJL041W	0	0	0.114254624591948
YOR274W	0	0	0.114192495921697
YKL022C	0	0	0.114130434782609
YNL123W	0	0	0.114068441064639
YMR172W	0	0	0.11400651465798
YOR005C	0	0	0.113944655453066
YLR141W	0	0	0.113882863340564
YJR082C	0	0	0.113821138211382
YBR243C	0	0	0.113759479956663
YDR140W	0	0	0.113697888467786
YOR198C	0	0	0.113636363636364
YKR019C	0	0	0.113574905354246
YIL103W	0	0	0.113513513513514
YKR085C	0	0	0.113452188006483
YIL043C	0	0	0.113390928725702
YML006C	0	0	0.11332973556395
YHR163W	0	0	0.113268608414239
YPR107C	0	0	0.113207547169811
YKL014C	0	0	0.113146551724138
YML076C	0	0	0.113085621970921
YOL027C	0	0	0.11302475780409
YJR047C	0	0	0.112963959117805
YNL289W	0	0	0.112903225806452
YGL227W	0	0	0.112842557764643
YML103C	0	0	0.112781954887218
YNL121C	0	0	0.112721417069243
YKR086W	0	0	0.112660944206009
YDR390C	0	0	0.112600536193029
YPL226W	0	0	0.112540192926045
YDR170C	0	0	0.112479914301018
YLR007W	0	0	0.112419700214133
YKR099W	0	0	0.112359550561798
YER115C	0	0	0.112299465240642
YMR213W	0	0	0.112239444147515
YJL036W	0	0	0.112179487179487
YJL061W	0	0	0.112119594233849
YGR193C	0	0	0.112059765208111
YMR049C	0	0	0.112
YBR066C	0	0	0.111940298507463
YLR113W	0	0	0.111880660628663
YHR019C	0	0	0.111821086261981
YGR134W	0	0	0.111761575306014
YJR097W	0	0	0.111702127659574
YGL091C	0	0	0.111642743221691
YDL095W	0	0	0.111583421891605
YCL050C	0	0	0.111524163568773
YKL213C	0	0	0.111464968152866
YKR048C	0	0	0.111405835543767
YPR129W	0	0	0.111346765641569
YNL038W	0	0	0.111287758346582
YDR194C	0	0	0.111228813559322
YDR456W	0	0	0.111169931180519
YPR094W	0	0	0.111111111111111
YHR070W	0	0	0.111052353252247
YPR190C	0	0	0.110993657505285
YBR036C	0	0	0.110935023771791
YJL073W	0	0	0.110876451953537
YLR310C	0	0	0.110817941952507
YBR179C	0	0	0.110759493670886
YHR023W	0	0	0.11070110701107
YOR370C	0	0	0.110642781875659
YBL037W	0	0	0.110584518167457
YGR216C	0	0	0.110529072812991
YOL043C	0	0	0.110529072812991
YER013W	0	0	0.110529072812991
YML031W	0	0	0.110529072812991
YOR332W	0	0	0.110529072812991
YDR502C	0	0	0.110529072812991
YLR146C	0	0	0.110529072812991
YER183C	0	0	0.110529072812991
YNL323W	0	0	0.110529072812991
YPR049C	1	0	0.110529072812991
YIL076W	0	0	0.110471204188482
YHR062C	0	0	0.110413396127682
YLL040C	0	0	0.110355648535565
YKL179C	0	0	0.110297961317303
YCR093W	0	0	0.110240334378265
YHL038C	0	0	0.110182767624021
YHR172W	0	0	0.110125260960334
YFR004W	0	0	0.110067814293166
YGR002C	0	0	0.110010427528676
YDR524C	0	0	0.109953100573215
YIL085C	0	0	0.109895833333333
YIL173W	0	0	0.109838625715773
YOR335C	0	0	0.109781477627471
YDR054C	0	0	0.109724388975559
YDR155C	0	0	0.10966735966736
YJR132W	0	0	0.10961038961039
YOR275C	0	0	0.109553478712357
YBL034C	0	0	0.109496626881162
YNL151C	0	0	0.109439834024896
YBR170C	0	0	0.10938310005184
YIL022W	0	0	0.109326424870466
YMR308C	0	0	0.109269808389436
YBR152W	0	0	0.109213250517598
YHR063C	0	0	0.109156751163994
YCR014C	0	0	0.109100310237849
YGL148W	0	0	0.109043927648579
YER036C	0	0	0.108987603305785
YOR036W	0	0	0.108931337119257
YKR078W	0	0	0.108885464817668
YEL055C	0	0	0.108885464817668
YNL077W	0	1	0.108885464817668
YMR043W	0	0	0.108885464817668
YLR087C	0	0	0.108885464817668
YDR198C	0	0	0.108885464817668
YLR292C	0	0	0.108885464817668
YPR164W	0	0	0.108885464817668
YLR116W	0	0	0.108885464817668
YBL056W	0	0	0.108885464817668
YBR283C	1	0	0.108885464817668
YBL080C	0	0	0.108829568788501
YAR015W	0	0	0.108773730118009
YCR088W	0	0	0.108717948717949
YPR180W	0	0	0.108662224500256
YOR080W	0	0	0.108606557377049
YBR020W	0	0	0.108550947260625
YNL227C	0	0	0.10849539406346
[truncated: 3,790 more rows]
