# Supplementary material for: Computationally Driven, Quantitative Experiments Discover Genes Required for Mitochondrial Biogenesis
Source: PLoS Genet. 2009 Mar 20;5(3):e1000407. doi: 10.1371/journal.pgen.1000407 (PMC2648979; doi:10.1371/journal.pgen.1000407)
Supplement: Dataset S2 — Top 100 novel ensemble predictions for additional yeast biological processes. A zip file containing 387 tab-delimited text files of the ensemble predictions for the indicated Gene Ontology Biological Process Term. (21.70 MB GZ) [file pgen.1000407.s013.gz › GO_0000724.txt]

ORF	AnnotatedToTerm?	Uncharacterized_04152007?	Precision
YER095W	1	0	1.0
YGL163C	1	0	1.0
YNL250W	1	0	1.0
YMR190C	0	0	0.833333333333333
YML032C	1	0	0.833333333333333
YMR224C	1	0	0.833333333333333
YKL113C	0	0	0.714285714285714
YLR234W	0	0	0.625
YJL092W	0	0	0.555555555555556
YPL153C	0	0	0.5
YDR217C	0	0	0.454545454545455
YPL022W	0	0	0.444444444444444
YLR032W	0	0	0.444444444444444
YCL061C	0	0	0.444444444444444
YBR073W	1	0	0.444444444444444
YPR135W	0	0	0.444444444444444
YAR007C	1	0	0.444444444444444
YOR144C	1	0	0.444444444444444
YNL082W	0	0	0.428571428571429
YDL101C	0	0	0.428571428571429
YOL090W	0	0	0.428571428571429
YDR004W	1	0	0.428571428571429
YJL115W	0	0	0.428571428571429
YER173W	0	0	0.428571428571429
YDR113C	0	0	0.428571428571429
YNL312W	1	0	0.428571428571429
YOR033C	1	0	0.428571428571429
YDR076W	1	0	0.428571428571429
YIL132C	0	0	0.413793103448276
YDR097C	0	0	0.4
YBR136W	0	0	0.387096774193548
YML061C	0	0	0.375
YDL220C	0	0	0.363636363636364
YJL074C	0	0	0.361111111111111
YNL273W	0	0	0.361111111111111
YDR369C	1	0	0.361111111111111
YMR179W	0	0	0.358974358974359
YDR285W	0	0	0.358974358974359
YMR284W	1	0	0.358974358974359
YML060W	0	0	0.35
YFL008W	0	0	0.341463414634146
YPR018W	0	0	0.333333333333333
YCR066W	0	0	0.325581395348837
YHL022C	0	0	0.318181818181818
YMR078C	0	0	0.311111111111111
YDR501W	0	0	0.304347826086957
YLR233C	0	0	0.3
YLL022C	0	0	0.3
YDL157C	0	1	0.3
YDR386W	0	0	0.3
YJL173C	1	0	0.3
YDL102W	0	0	0.294117647058824
YBR070C	0	0	0.288461538461538
YIL026C	0	0	0.283018867924528
YEL063C	0	0	0.277777777777778
YBR088C	0	0	0.272727272727273
YHR031C	0	0	0.267857142857143
YLR288C	0	0	0.266666666666667
YLR318W	0	0	0.266666666666667
YJR043C	0	0	0.266666666666667
YMR144W	0	1	0.266666666666667
YMR167W	1	0	0.266666666666667
YML109W	0	0	0.262295081967213
YDL164C	0	0	0.258064516129032
YPL124W	0	0	0.253968253968254
YMR048W	0	0	0.25
YPL194W	0	0	0.246153846153846
YPL024W	0	0	0.242424242424242
YOR368W	0	0	0.238805970149254
YER070W	0	0	0.235294117647059
YDL003W	0	0	0.231884057971014
YPL255W	0	0	0.228571428571429
YHR014W	0	0	0.225352112676056
YBR098W	0	0	0.222222222222222
YMR076C	0	0	0.219178082191781
YPL208W	0	0	0.216216216216216
YML058W	0	0	0.214285714285714
YNL102W	0	0	0.214285714285714
YCR092C	0	0	0.214285714285714
YHR164C	0	0	0.214285714285714
YOL017W	0	0	0.214285714285714
YLR103C	0	0	0.214285714285714
YNL309W	0	0	0.214285714285714
YDR488C	0	0	0.214285714285714
YMR106C	1	0	0.214285714285714
YDL059C	1	0	0.214285714285714
YMR137C	0	0	0.211764705882353
YNL233W	0	0	0.209302325581395
YJL187C	0	0	0.206896551724138
YLR383W	0	0	0.204545454545455
YER179W	0	0	0.202247191011236
YDL105W	0	0	0.2
YNL088W	0	0	0.197802197802198
YKR082W	0	0	0.195652173913043
YLR376C	0	0	0.193548387096774
YGL087C	0	0	0.191489361702128
YER016W	0	0	0.189473684210526
YML028W	0	0	0.1875
YJL194W	0	0	0.185567010309278
YDL018C	0	0	0.183673469387755
YHR118C	0	0	0.181818181818182
YKL057C	0	0	0.18
YOL006C	0	0	0.178217821782178
YLR263W	0	0	0.176470588235294
YPL209C	0	0	0.174757281553398
YJR035W	0	0	0.173076923076923
YDR207C	0	0	0.171428571428571
YLR313C	0	0	0.169811320754717
YPR175W	0	0	0.168224299065421
YHR153C	0	0	0.168141592920354
YML102W	0	0	0.168141592920354
YPR120C	0	0	0.168141592920354
YPL167C	0	0	0.168141592920354
YIL140W	0	0	0.168141592920354
YBL088C	1	0	0.168141592920354
YNL304W	0	0	0.166666666666667
YAR008W	0	0	0.165217391304348
YJR104C	0	0	0.163793103448276
YPL020C	0	0	0.162393162393162
YCL024W	0	0	0.161016949152542
YBR274W	0	0	0.159663865546218
YKL045W	0	0	0.158333333333333
YER116C	0	0	0.15702479338843
YPL008W	0	0	0.155737704918033
YJL158C	0	0	0.154471544715447
YNL126W	0	0	0.153225806451613
YOR114W	0	1	0.153225806451613
YPL256C	0	0	0.152
YML021C	0	0	0.150793650793651
YHR154W	0	0	0.149606299212598
YIR002C	0	0	0.1484375
YOR351C	0	0	0.147286821705426
YDR078C	0	0	0.146153846153846
YLR154C	0	0	0.145038167938931
YLR329W	0	0	0.143939393939394
YDR499W	0	0	0.142857142857143
YGL058W	0	0	0.141791044776119
YCL016C	0	0	0.140740740740741
YKL101W	0	0	0.139705882352941
YPL163C	0	0	0.138686131386861
YIL123W	0	0	0.13768115942029
YHR191C	0	0	0.136690647482014
YBL035C	0	0	0.135714285714286
YJR053W	0	0	0.134751773049645
YGR152C	0	0	0.133802816901408
YOR074C	0	0	0.132867132867133
YGR014W	0	0	0.131944444444444
YFR027W	0	0	0.131034482758621
YOL007C	0	1	0.131034482758621
YPL127C	0	0	0.13013698630137
YCR065W	0	0	0.129251700680272
YDR507C	0	0	0.128378378378378
YLR183C	0	0	0.12751677852349
YMR038C	0	0	0.126666666666667
YOR195W	0	0	0.125827814569536
YMR117C	0	0	0.125
YKL108W	0	0	0.124183006535948
YBR160W	0	0	0.123376623376623
YPL164C	0	0	0.12258064516129
YGR109C	0	0	0.121794871794872
YML027W	0	0	0.121019108280255
YMR305C	0	0	0.120253164556962
YDR227W	0	0	0.119496855345912
YBR278W	0	0	0.11875
YNL262W	0	0	0.118012422360248
YOR247W	0	0	0.117283950617284
YPR141C	0	0	0.116564417177914
YMR199W	0	0	0.115853658536585
YJR036C	0	0	0.115151515151515
YBR087W	0	0	0.114457831325301
YOR026W	0	0	0.11377245508982
YAL034W-A	0	0	0.113095238095238
YHR149C	0	1	0.113095238095238
YHR157W	0	0	0.112426035502959
YPL267W	0	0	0.111764705882353
YBL063W	0	0	0.111111111111111
YEL037C	0	0	0.110497237569061
YEL061C	0	0	0.110497237569061
YBR060C	0	0	0.110497237569061
YJL047C	0	0	0.110497237569061
YGL183C	0	0	0.110497237569061
YGR224W	0	0	0.110497237569061
YHR090C	0	0	0.110497237569061
YLL002W	0	0	0.110497237569061
YAL024C	0	0	0.110497237569061
YDR180W	1	0	0.110497237569061
YGR188C	0	0	0.10989010989011
YML007W	0	0	0.109289617486339
YDR014W	0	0	0.108695652173913
YBR275C	0	0	0.108108108108108
YOR217W	0	0	0.10752688172043
YOL034W	0	0	0.107317073170732
YEL019C	0	0	0.107317073170732
YGR189C	0	0	0.107317073170732
YDR407C	0	0	0.107317073170732
YER104W	0	0	0.107317073170732
YDR363W	0	0	0.107317073170732
YDL013W	0	0	0.107317073170732
YKR013W	0	1	0.107317073170732
YER142C	0	0	0.107317073170732
YGL240W	0	0	0.107317073170732
YML095C	0	0	0.107317073170732
YLR135W	0	0	0.107317073170732
YKR077W	0	1	0.107317073170732
YJR057W	0	0	0.107317073170732
YDL154W	0	0	0.107317073170732
YJL030W	0	0	0.107317073170732
YJR006W	0	0	0.107317073170732
YGR056W	0	0	0.107317073170732
YPL121C	1	0	0.107317073170732
YDR279W	0	0	0.107317073170732
YGL175C	1	0	0.107317073170732
YBR281C	0	0	0.106796116504854
YBL019W	0	0	0.106280193236715
YBL074C	0	0	0.105769230769231
YBL046W	0	0	0.105263157894737
YFR031C	0	0	0.104761904761905
YHL006C	0	0	0.104265402843602
YMR198W	0	0	0.10377358490566
YDR334W	0	0	0.103286384976526
YGL086W	0	0	0.102803738317757
YNL261W	0	0	0.102325581395349
YNL300W	0	1	0.102325581395349
YNL298W	0	0	0.101851851851852
YBR094W	0	1	0.101851851851852
YBR195C	0	0	0.101382488479263
YEL030W	0	0	0.100917431192661
YKR030W	0	0	0.100456621004566
YBR215W	0	0	0.1
YDR364C	0	0	0.0995475113122172
YHR206W	0	0	0.0990990990990991
YER044C-A	0	0	0.0986547085201794
YBR231C	0	0	0.0982142857142857
YBL025W	0	0	0.0977777777777778
YBR245C	0	0	0.0973451327433628
YBR173C	0	0	0.0969162995594714
YMR234W	0	0	0.0964912280701754
YJR090C	0	0	0.0960698689956332
YJL013C	0	0	0.0956521739130435
YJR052W	0	0	0.0952380952380952
YAL021C	0	0	0.0948275862068965
YJL090C	0	0	0.0944206008583691
YIL126W	0	0	0.094017094017094
YBR257W	0	0	0.0936170212765957
YIL002C	0	0	0.0932203389830508
YOR025W	0	0	0.0928270042194093
YMR275C	0	0	0.092436974789916
YDR052C	0	0	0.0920502092050209
YDL017W	0	0	0.0916666666666667
YBR237W	0	0	0.0912863070539419
YBL084C	0	0	0.0909090909090909
YFL003C	0	0	0.0905349794238683
YBR071W	0	1	0.0905349794238683
YPL120W	0	0	0.0901639344262295
YDR295C	0	0	0.0897959183673469
YBL023C	0	0	0.0894308943089431
YBR055C	0	0	0.0890688259109312
YIL149C	0	0	0.0887096774193548
YNL072W	0	0	0.0883534136546185
YOR005C	0	0	0.088
YDR253C	0	0	0.0876494023904383
YIL073C	0	0	0.0873015873015873
YBL009W	0	0	0.0869565217391304
YMR166C	0	0	0.0866141732283465
YKL114C	0	0	0.0862745098039216
YAL047C	0	0	0.0859375
YDL103C	0	0	0.0856031128404669
YBR223C	0	0	0.0852713178294574
YBR188C	0	0	0.0849420849420849
YBL056W	0	0	0.0846153846153846
YBR119W	0	0	0.0842911877394636
YLR394W	0	0	0.0842490842490843
YLR035C	0	0	0.0842490842490843
YER062C	0	0	0.0842490842490843
YBR142W	0	0	0.0842490842490843
YBL014C	0	0	0.0842490842490843
YML062C	0	0	0.0842490842490843
YCR086W	0	0	0.0842490842490843
YBR179C	0	0	0.0842490842490843
YBR114W	0	0	0.0842490842490843
YPR046W	0	0	0.0842490842490843
YNL291C	0	0	0.0842490842490843
YER147C	1	0	0.0842490842490843
YGR234W	0	0	0.0839416058394161
YDL074C	0	0	0.0836363636363636
YBR167C	0	0	0.0833333333333333
YHR077C	0	0	0.0830324909747292
YLR442C	0	0	0.0827338129496403
YGL075C	0	0	0.0824372759856631
YCR014C	0	0	0.0821428571428571
YBR097W	0	0	0.0818505338078292
YOR336W	0	0	0.0815602836879433
YGR081C	0	0	0.0812720848056537
YLR176C	0	0	0.0809859154929577
YGL090W	0	0	0.0807017543859649
YBR081C	0	0	0.0804195804195804
YML112W	0	0	0.0801393728222996
YLR357W	0	0	0.0798611111111111
YDR173C	0	0	0.0795847750865052
YPR119W	0	0	0.0793103448275862
YDL239C	0	0	0.0790378006872852
YDR225W	0	0	0.0787671232876712
YMR001C	0	0	0.0784982935153584
YBR008C	0	0	0.0782312925170068
YBR264C	0	0	0.0779661016949153
YBR258C	0	0	0.0777027027027027
YOL019W	0	1	0.0777027027027027
YER162C	0	0	0.0774410774410774
YBR289W	0	0	0.0771812080536913
YBR103W	0	0	0.0769230769230769
YGL033W	0	0	0.0766666666666667
YLL036C	0	0	0.0764119601328904
YDR309C	0	0	0.076158940397351
YGL093W	0	0	0.0759075907590759
YER106W	0	0	0.0756578947368421
YBR168W	0	0	0.0754098360655738
YPR049C	0	0	0.0751633986928105
YJL106W	0	0	0.0749185667752443
YBR228W	0	0	0.0746753246753247
YBL080C	0	0	0.0744336569579288
YBL007C	0	0	0.0741935483870968
YAR003W	0	0	0.0739549839228296
YER105C	0	0	0.0737179487179487
YJR021C	0	0	0.073482428115016
YDR315C	0	0	0.0732484076433121
YKL042W	0	0	0.073015873015873
YHR119W	0	0	0.0727848101265823
YOR151C	0	0	0.0725552050473186
YDL197C	0	0	0.0723270440251572
YBR236C	0	0	0.0721003134796238
YBR074W	0	1	0.0721003134796238
YMR294W	0	0	0.071875
YIL116W	0	0	0.0716510903426791
YDR335W	0	0	0.0714285714285714
YGR271W	0	0	0.0712074303405573
YGR238C	0	0	0.0709876543209877
YBR131W	0	0	0.0707692307692308
YIL112W	0	0	0.0705521472392638
YDR356W	0	0	0.0703363914373089
YGL244W	0	0	0.0701219512195122
YPL253C	0	0	0.0699088145896656
YNL242W	0	0	0.0696969696969697
YDR409W	0	0	0.0694864048338369
YDR392W	0	0	0.0692771084337349
YBR058C	0	0	0.0690690690690691
YGR047C	0	0	0.0688622754491018
YBL036C	0	0	0.0686567164179104
YML069W	0	0	0.068452380952381
YDR069C	0	0	0.0682492581602374
YDR216W	0	0	0.0680473372781065
YDR485C	0	0	0.0678466076696165
YMR067C	0	0	0.0676470588235294
YBR123C	0	0	0.0674486803519062
YNL328C	0	0	0.0672514619883041
YLR381W	0	0	0.0670553935860058
YBR170C	0	0	0.0668604651162791
YDL077C	0	0	0.0666666666666667
YBL008W	0	0	0.0664739884393064
YLR276C	0	0	0.0662824207492795
YBR057C	0	0	0.0660919540229885
YOR073W	0	0	0.0659025787965616
YBR216C	0	0	0.0657142857142857
YAL019W	0	0	0.0655270655270655
YOL069W	0	0	0.0653409090909091
YBL047C	0	0	0.0651558073654391
YIR015W	0	0	0.0649717514124294
YBR166C	0	0	0.0647887323943662
YLR085C	0	0	0.0646067415730337
YBL058W	0	0	0.0644257703081232
YDR118W	0	0	0.0642458100558659
YLL062C	0	0	0.064066852367688
YGR221C	0	0	0.0638888888888889
YBR250W	0	0	0.0637119113573407
YBR211C	0	0	0.0635359116022099
YHR056C	0	0	0.0633608815426997
YBR270C	0	1	0.0633608815426997
YBR217W	0	0	0.0631868131868132
YBR125C	0	1	0.0631868131868132
YBR176W	0	0	0.063013698630137
YLR320W	0	0	0.0628415300546448
YOR290C	0	0	0.0626702997275204
YAR002W	0	0	0.0625
YBR272C	0	0	0.0623306233062331
YKL134C	0	0	0.0621621621621622
YMR101C	0	0	0.0619946091644205
YOL094C	0	0	0.0618279569892473
YHR172W	0	0	0.0616621983914209
YBR210W	0	0	0.0614973262032086
YOR373W	0	0	0.0613333333333333
YBR093C	0	0	0.0611702127659574
YJL019W	0	0	0.0610079575596817
YGL212W	0	0	0.0608465608465608
YPR125W	0	0	0.0606860158311346
YPR164W	0	0	0.0605263157894737
YBL010C	0	1	0.0605263157894737
YOR304W	0	0	0.0603674540682415
YDR440W	0	0	0.0602094240837696
YLR393W	0	0	0.0600522193211488
YDL116W	0	0	0.0598958333333333
YDR460W	0	0	0.0597402597402597
YJR140C	0	0	0.0595854922279793
YCR068W	0	0	0.0594315245478036
YBR161W	0	0	0.0592783505154639
YBR186W	0	0	0.0591259640102828
YBR165W	0	0	0.058974358974359
YBR239C	0	1	0.058974358974359
YBR082C	0	0	0.0588235294117647
YBR197C	0	1	0.0588235294117647
YGR184C	0	0	0.0586734693877551
YNL290W	0	0	0.0585241730279898
YGL173C	0	0	0.0583756345177665
YAL010C	0	0	0.0582278481012658
YPR133C	0	0	0.0580808080808081
YDR481C	0	0	0.0579345088161209
YBR009C	0	0	0.0577889447236181
YIL072W	0	0	0.0576441102756892
YBL001C	0	0	0.0575
YDR273W	0	0	0.057356608478803
YCR099C	0	1	0.057356608478803
YLR386W	0	0	0.0572139303482587
YBR140C	0	0	0.0570719602977667
YGL133W	0	0	0.0569306930693069
YER111C	0	0	0.0567901234567901
YLR240W	0	0	0.0566502463054187
YOR141C	0	1	0.0566502463054187
YNL206C	0	0	0.0565110565110565
YGL066W	0	0	0.0563725490196078
YDL087C	0	0	0.0562347188264059
YBR153W	0	0	0.0560975609756098
YKL089W	0	0	0.0559610705596107
YNL218W	0	0	0.0558252427184466
YBR288C	0	0	0.0556900726392252
YOR349W	0	0	0.0555555555555556
YIL063C	0	0	0.0554216867469879
YDR138W	0	0	0.0552884615384615
YFR019W	0	0	0.0551558752997602
YGR270W	0	0	0.0550239234449761
YDR030C	0	0	0.0548926014319809
YDR263C	0	0	0.0547619047619048
YBR194W	0	1	0.0547619047619048
YOL012C	0	0	0.0546318289786223
YJL201W	0	0	0.0545023696682464
YBR110W	0	0	0.0543735224586288
YDR359C	0	0	0.0542452830188679
YLR047C	0	0	0.0541176470588235
YPL055C	0	0	0.0539906103286385
YBL052C	0	0	0.053864168618267
YLR015W	0	0	0.0537383177570093
YBR011C	0	0	0.0536130536130536
YBR129C	0	0	0.0534883720930233
YPR024W	0	0	0.0533642691415313
YBR199W	0	0	0.0532407407407407
YOR191W	0	0	0.0531177829099307
YKL049C	0	0	0.0529953917050691
YBR276C	0	0	0.0528735632183908
YLR417W	0	0	0.0527522935779817
YDL057W	0	1	0.0527522935779817
YDR323C	0	0	0.0526315789473684
YLR109W	0	0	0.0525114155251142
YLR210W	0	0	0.0523917995444191
YML041C	0	0	0.0522727272727273
YHR146W	0	1	0.0522727272727273
YAL048C	0	0	0.0521541950113379
YDR082W	0	0	0.0520361990950226
YBR017C	0	0	0.0519187358916479
YBR063C	0	1	0.0519187358916479
YML065W	0	0	0.0518018018018018
YPL065W	0	0	0.051685393258427
YIR008C	0	0	0.0515695067264574
YJR033C	0	0	0.0514541387024608
YGR099W	0	0	0.0513392857142857
YBR102C	0	0	0.0512249443207127
YAL015C	0	0	0.0511111111111111
YHR134W	0	0	0.0509977827050998
YIL084C	0	0	0.0508849557522124
YNL012W	0	0	0.0507726269315673
YGL127C	0	0	0.0506607929515418
YBR022W	0	0	0.0505494505494506
YOR156C	0	0	0.0504385964912281
YBL034C	0	0	0.050328227571116
YNL210W	0	0	0.0502183406113537
YBR162W-A	0	0	0.0501089324618736
YOL115W	0	0	0.05
YDR244W	0	0	0.0498915401301518
YIL144W	0	0	0.0497835497835498
YNL307C	0	0	0.0496760259179266
YCL010C	0	0	0.0495689655172414
YER164W	0	0	0.0494623655913978
YBL091C	0	0	0.0493562231759657
YBL093C	0	0	0.0492505353319058
YBL057C	0	0	0.0491452991452991
YFR036W	0	0	0.0490405117270789
YDR446W	0	0	0.048936170212766
YBR261C	0	1	0.048936170212766
YAR042W	0	0	0.0488322717622081
YAL011W	0	0	0.048728813559322
YBR065C	0	0	0.0486257928118393
YFR010W	0	0	0.0485232067510548
YPL174C	0	0	0.0484210526315789
YLR373C	0	0	0.0483193277310924
YLR024C	0	0	0.0482180293501048
YDR317W	0	0	0.0481171548117155
YLR424W	0	0	0.0480167014613779
YBL037W	0	0	0.0479166666666667
YBR030W	0	0	0.0478170478170478
YBL011W	0	0	0.0477178423236514
YJR068W	0	0	0.047713717693837
YBR015C	0	0	0.047713717693837
YLR272C	0	0	0.047713717693837
YBR229C	0	0	0.047713717693837
YOR110W	0	0	0.047713717693837
YNL039W	0	0	0.047713717693837
YDR495C	0	0	0.047713717693837
YBL004W	0	0	0.047713717693837
YGL249W	0	0	0.047713717693837
YGR276C	0	0	0.047713717693837
YBR042C	0	0	0.047713717693837
YGR258C	0	0	0.047713717693837
YBR156C	0	0	0.047713717693837
YNR051C	0	0	0.047713717693837
YBR259W	0	1	0.047713717693837
YBR007C	0	1	0.047713717693837
YOL068C	0	0	0.047713717693837
YBR107C	0	0	0.047713717693837
YGR140W	0	0	0.047713717693837
YOL054W	0	0	0.047713717693837
YBL031W	0	1	0.047713717693837
YGL205W	0	0	0.047713717693837
YML049C	0	0	0.047713717693837
YHR079C-A	1	0	0.047713717693837
YBL089W	0	0	0.0476190476190476
YPR007C	0	0	0.0475247524752475
YDR254W	0	0	0.0474308300395257
YOR017W	0	0	0.0473372781065089
YBR265W	0	0	0.047244094488189
YDR243C	0	0	0.0471512770137525
YPR178W	0	0	0.0470588235294118
YBL055C	0	0	0.0469667318982387
YDL156W	0	1	0.0469667318982387
YJR094C	0	0	0.046875
YML003W	0	1	0.046875
YDL028C	0	0	0.0467836257309941
YNL269W	0	1	0.0467836257309941
YNL014W	0	0	0.0466926070038911
YGR098C	0	0	0.0466019417475728
YBR253W	0	0	0.0465116279069767
YDR121W	0	0	0.04642166344294
YBR273C	0	0	0.0463320463320463
YMR156C	0	0	0.046242774566474
YBR005W	0	0	0.0461538461538462
YBR242W	0	1	0.0461538461538462
YBR293W	0	0	0.0460652591170825
YGL094C	0	0	0.0459770114942529
YIR025W	0	0	0.0458891013384321
YBR020W	0	0	0.0458015267175573
YNL277W	0	0	0.0457142857142857
YDR394W	0	0	0.0456273764258555
YDL020C	0	0	0.0455407969639469
YBR164C	0	0	0.0454545454545455
YBR175W	0	0	0.0453686200378072
YDR475C	0	1	0.0453686200378072
YKR102W	0	0	0.0452830188679245
YJR039W	0	1	0.0452830188679245
YDR179C	0	0	0.0451977401129944
YKL139W	0	0	0.0451127819548872
YDL042C	0	0	0.0450281425891182
YDR181C	0	0	0.0449438202247191
YHR189W	0	0	0.0448598130841121
YNL248C	0	0	0.0447761194029851
YBR151W	0	1	0.0447761194029851
YBR041W	0	0	0.0446927374301676
YBR033W	0	1	0.0446927374301676
YBR235W	0	1	0.0446927374301676
YBL091C-A	0	1	0.0446927374301676
YBR193C	0	0	0.0446096654275093
YBR095C	0	0	0.0445269016697588
YBR192W	0	0	0.0444444444444444
YDR191W	0	0	0.044362292051756
YNL097C	0	0	0.044280442804428
YAL009W	0	0	0.0441988950276243
YDL065C	0	0	0.0441176470588235
YNL064C	0	0	0.0440366972477064
YBR220C	0	1	0.0440366972477064
YOL043C	0	0	0.043956043956044
YBL105C	0	0	0.0438756855575868
YGL025C	0	0	0.0437956204379562
YMR075W	0	0	0.0437158469945355
YKR037C	0	0	0.0436363636363636
YBL006C	0	0	0.043557168784029
YHR178W	0	0	0.0434782608695652
YBR202W	0	0	0.0433996383363472
YBL051C	0	0	0.0433212996389892
YBR227C	0	1	0.0433212996389892
YGL174W	0	0	0.0432432432432432
YPR089W	0	1	0.0432432432432432
YBR003W	0	0	0.0431654676258993
YHL038C	0	0	0.0430879712746858
YJL102W	0	0	0.043010752688172
YBL079W	0	0	0.0429338103756708
YDR439W	0	0	0.0428571428571429
YER028C	0	0	0.0427807486631016
YDR318W	0	0	0.0427046263345196
YBR133C	0	0	0.0426287744227353
YNL136W	0	0	0.0425531914893617
YDL058W	0	0	0.0424778761061947
YDR183W	0	0	0.0424028268551237
YOR249C	0	0	0.0423280423280423
YJR135C	0	0	0.0422535211267606
YDR130C	0	0	0.0421792618629174
YHR166C	0	0	0.0421052631578947
YBR255W	0	1	0.0421052631578947
YBR016W	0	0	0.042031523642732
YPL161C	0	0	0.041958041958042
YOL100W	0	0	0.0418848167539267
YGR002C	0	0	0.0418118466898955
YHR158C	0	0	0.0417391304347826
YBL106C	0	0	0.0416666666666667
YMR231W	0	0	0.0415944540727903
YDR106W	0	0	0.041522491349481
YBR163W	0	1	0.041522491349481
YJL176C	0	0	0.0414507772020725
YOL072W	0	0	0.0413793103448276
YBL067C	0	1	0.0413793103448276
YDR176W	0	0	0.0413080895008606
YHL024W	0	0	0.0412371134020619
YFL049W	0	0	0.0411663807890223
YBR254C	0	0	0.0410958904109589
YHR200W	0	0	0.041025641025641
YBR080C	0	0	0.0409556313993174
YBR172C	0	0	0.0408858603066439
YBR004C	0	0	0.0408163265306122
YMR251W-A	0	0	0.0407470288624788
YLR418C	0	0	0.0406779661016949
YMR299C	0	0	0.0406091370558376
YER014W	0	0	0.0405405405405405
YNR011C	0	0	0.0404721753794266
YCR035C	0	0	0.0404040404040404
YOR060C	0	0	0.0403361344537815
YBR225W	0	1	0.0403361344537815
YGL241W	0	0	0.0402684563758389
YOL067C	0	0	0.0402010050251256
YPL007C	0	0	0.040133779264214
YKR029C	0	0	0.0400667779632721
YBR096W	0	1	0.0400667779632721
YPL249C	0	0	0.04
YBL041W	0	0	0.0399334442595674
YEL003W	0	0	0.0398671096345515
YBR062C	0	1	0.0398671096345515
YBL017C	0	0	0.0398009950248756
YBR212W	0	0	0.0397350993377483
YLR403W	0	0	0.0396694214876033
YOR058C	0	0	0.0396039603960396
YIL150C	0	0	0.0395387149917628
YBR135W	0	0	0.0394736842105263
YNL330C	0	0	0.0394088669950739
YBL107C	0	1	0.0394088669950739
YER013W	0	0	0.039344262295082
YGR042W	0	0	0.0392798690671031
YDR419W	0	0	0.0392156862745098
YMR162C	0	0	0.0391517128874388
YBR219C	0	1	0.0391517128874388
YBR246W	0	1	0.0391517128874388
YPL018W	0	0	0.0390879478827362
YBL104C	0	1	0.0390879478827362
YBL026W	0	0	0.0390243902439024
YBR141C	0	1	0.0390243902439024
YDR195W	0	0	0.038961038961039
YBR294W	0	0	0.0388978930307942
YAL026C	0	0	0.0388349514563107
YGL216W	0	0	0.0387722132471729
YBL040C	0	0	0.0387096774193548
YBL102W	0	0	0.0386473429951691
YBL082C	0	0	0.0385852090032154
YJR109C	0	0	0.0385232744783307
YBL032W	0	0	0.0384615384615385
YHR069C	0	0	0.0384
YNL107W	0	0	0.0383386581469649
YGR116W	0	0	0.0382775119617225
YFL051C	0	1	0.0382775119617225
YDR166C	0	0	0.0382165605095541
YIL143C	0	0	0.0381558028616852
YDL216C	0	0	0.0380952380952381
YBR077C	0	0	0.0380348652931854
YBR024W	0	0	0.0379746835443038
YAL001C	0	0	0.037914691943128
YML088W	0	0	0.0378548895899054
YKR086W	0	0	0.0377952755905512
YBL022C	0	0	0.0377358490566038
YGR278W	0	0	0.0376766091051805
YFR038W	0	1	0.0376766091051805
YER086W	0	0	0.0376175548589342
YKR101W	0	0	0.0375586854460094
YLR055C	0	0	0.0375
YMR133W	0	0	0.0374414976599064
YMR207C	0	0	0.0373831775700935
YLR039C	0	0	0.0373250388802488
YKL079W	0	0	0.0372670807453416
YBL020W	0	0	0.0372093023255814
YOR157C	0	0	0.0371517027863777
YBR260C	0	0	0.0370942812982998
YOL021C	0	0	0.037037037037037
YJL168C	0	0	0.036979969183359
YBR159W	0	0	0.0369230769230769
YER171W	0	0	0.0368663594470046
YBR244W	0	0	0.0368098159509202
YGR095C	0	0	0.0367534456355283
YDR289C	0	0	0.036697247706422
YFL023W	0	0	0.0366412213740458
YKL188C	0	0	0.0365853658536585
YBR089C-A	0	0	0.0365296803652968
YBR252W	0	0	0.0364741641337386
YLR274W	0	0	0.0364188163884674
YFL009W	0	0	0.0363636363636364
YBR122C	0	0	0.0363086232980333
YPL151C	0	0	0.0362537764350453
YGR166W	0	0	0.0361990950226244
YBR204C	0	1	0.0361990950226244
YPR031W	0	0	0.036144578313253
YBL050W	0	0	0.0360902255639098
YBR271W	0	0	0.036036036036036
YGL150C	0	0	0.0359820089955022
YGR179C	0	0	0.0359281437125748
YPL138C	0	0	0.0358744394618834
YIL095W	0	0	0.0358208955223881
YGL013C	0	0	0.0357675111773472
YOR014W	0	0	0.0357142857142857
YMR127C	0	0	0.0356612184249629
YBR059C	0	0	0.0356083086053412
YLR273C	0	0	0.0355555555555556
YGR281W	0	0	0.0355029585798817
YBR152W	0	0	0.0354505169867061
YDR421W	0	0	0.0353982300884956
YDR174W	0	0	0.0353460972017673
YNL201C	0	0	0.0352941176470588
YMR213W	0	0	0.0352422907488987
YOR123C	0	0	0.0351906158357771
YML104C	0	0	0.0351390922401171
YGL151W	0	0	0.0350877192982456
YLR045C	0	0	0.035036496350365
YGL213C	0	0	0.0349854227405248
YFR037C	0	0	0.0349344978165939
YJR084W	0	0	0.0348837209302326
YBR213W	0	0	0.034833091436865
YKR008W	0	0	0.0347826086956522
YOL163W	0	0	0.0347322720694645
YGL184C	0	0	0.0346820809248555
YKL082C	0	0	0.0346320346320346
YPR070W	0	0	0.0345821325648415
YDR362C	0	0	0.0345323741007194
YLR399C	0	0	0.0344827586206897
YBR171W	0	0	0.0344332855093257
YOR162C	0	0	0.0343839541547278
YGL168W	0	0	0.0343347639484979
YMR263W	0	0	0.0342857142857143
YMR201C	0	0	0.0342368045649073
YOL018C	0	0	0.0341880341880342
YDL155W	0	0	0.0341394025604552
YBR290W	0	0	0.0340909090909091
YLR182W	0	0	0.0340425531914894
YAL031C	0	0	0.0339943342776204
YOR038C	0	0	0.0339462517680339
YPR168W	0	0	0.0338983050847458
YHL019C	0	0	0.0338504936530324
YER038C	0	0	0.0338028169014084
YMR277W	0	0	0.0337552742616034
YBL061C	0	0	0.0337078651685393
YGR078C	0	0	0.0336605890603086
YCR073C	0	0	0.0336134453781513
YOL004W	0	0	0.0335664335664336
YDL200C	0	0	0.0335195530726257
YBR108W	0	1	0.0335195530726257
YBR061C	0	0	0.0334728033472803
YLR086W	0	0	0.0334261838440111
YFL029C	0	0	0.0333796940194715
YJL099W	0	0	0.0333333333333333
YPL082C	0	0	0.0332871012482663
YIL009C-A	0	0	0.0332409972299169
YNL232W	0	0	0.033195020746888
YBR243C	0	0	0.0331491712707182
YDR127W	0	0	0.0331034482758621
YBR205W	0	0	0.0330578512396694
YAR050W	0	0	0.0330123796423659
YGL194C	0	0	0.032967032967033
YMR240C	0	0	0.0329218106995885
YDL007W	0	0	0.0328767123287671
YBR279W	0	0	0.0328317373461012
YDR027C	0	0	0.0327868852459016
YDR150W	0	0	0.0327421555252387
YOL093W	0	0	0.0326975476839237
YBR002C	0	0	0.0326530612244898
YJR110W	0	0	0.0326086956521739
YNR007C	0	0	0.0325644504748982
YDR257C	0	1	0.0325644504748982
YKL112W	0	0	0.032520325203252
YHR129C	0	0	0.0324763193504736
YBR221C	0	0	0.0324324324324324
YEL041W	0	0	0.0323886639676113
YPL200W	0	0	0.032345013477089
YHR105W	0	1	0.032345013477089
YBR207W	0	0	0.0323014804845222
YLL021W	0	0	0.032258064516129
YDL132W	0	0	0.0322147651006711
YER151C	0	0	0.032171581769437
YPL119C	0	0	0.0321285140562249
YBR086C	0	0	0.0320855614973262
YBR143C	0	0	0.0320427236315087
YDR190C	0	0	0.032
YNL191W	0	0	0.0319573901464714
YCL063W	0	0	0.0319148936170213
YBR111C	0	1	0.0319148936170213
YNL188W	0	0	0.0318725099601594
YKL213C	0	0	0.0318302387267905
YIL146C	0	0	0.0317880794701987
YCL004W	0	0	0.0317460317460317
YBR233W	0	1	0.0317460317460317
YOL045W	0	0	0.0317040951122853
YMR269W	0	0	0.0316622691292876
YCL029C	0	0	0.0316205533596838
YER042W	0	0	0.0315789473684211
YLR013W	0	0	0.0315374507227332
YDR448W	0	0	0.031496062992126
YOR172W	0	0	0.0314547837483617
YPR019W	0	0	0.031413612565445
YCR010C	0	0	0.0313725490196078
YOR284W	0	0	0.031331592689295
YBR155W	0	0	0.0312907431551499
YHR023W	0	0	0.03125
YBR263W	0	0	0.0312093628088427
YGL043W	0	0	0.0311688311688312
YEL016C	0	0	0.0311284046692607
YKR078W	0	0	0.0310880829015544
YMR283C	0	0	0.0310478654592497
YFL014W	0	0	0.0310077519379845
YLL060C	0	0	0.0309677419354839
YBR023C	0	0	0.0309278350515464
YKR095W	0	0	0.0308880308880309
YPL046C	0	0	0.0308483290488432
YNL257C	0	0	0.030808729139923
YHL030W	0	0	0.0307692307692308
YPL009C	0	1	0.0307692307692308
YDR443C	0	0	0.030729833546735
YDL002C	0	0	0.030690537084399
YLR431C	0	0	0.0306513409961686
YAL013W	0	0	0.0306122448979592
YDR515W	0	0	0.0305732484076433
YGL091C	0	0	0.0305343511450382
YBR038W	0	0	0.0304955527318933
YMR094W	0	0	0.0304568527918782
YKR072C	0	0	0.0304182509505703
YLL046C	0	0	0.030379746835443
YDL227C	0	0	0.0303413400758533
YDL160C	0	0	0.0303030303030303
YMR111C	0	1	0.0303030303030303
YOL064C	0	0	0.0302648171500631
YJL059W	0	0	0.0302267002518892
YPL100W	0	0	0.030188679245283
YDR080W	0	0	0.0301507537688442
YPR185W	0	0	0.0301129234629862
YDR314C	0	0	0.0300751879699248
YBR029C	0	0	0.0300375469336671
YJL127C	0	0	0.03
YDR310C	0	0	0.0299625468164794
YOR124C	0	0	0.029925187032419
YGL145W	0	0	0.0298879202988792
YOR039W	0	0	0.0298507462686567
YOR023C	0	0	0.0298136645962733
YDL090C	0	0	0.0297766749379653
YOL117W	0	0	0.0297397769516729
YAL020C	0	0	0.0297029702970297
YDL149W	0	0	0.0296662546353523
YBR106W	0	0	0.0296296296296296
YPL122C	0	0	0.0295930949445129
YOR386W	0	0	0.0295566502463054
YMR055C	0	0	0.029520295202952
YNL025C	0	0	0.0294840294840295
YOL091W	0	0	0.0294478527607362
YNR052C	0	0	0.0294117647058824
YGR213C	0	0	0.02937576499388
YDR224C	0	0	0.0293398533007335
YBL068W	0	0	0.0293040293040293
YBL027W	0	0	0.0292682926829268
YDL064W	0	0	0.0292326431181486
YJL026W	0	0	0.0291970802919708
YOR129C	0	0	0.0291616038882139
YMR025W	0	0	0.029126213592233
YFL013C	0	0	0.0290909090909091
YNR015W	0	0	0.0290556900726392
YIL053W	0	0	0.0290205562273277
YGL251C	0	0	0.0289855072463768
YGL141W	0	0	0.0289505428226779
YPL075W	0	0	0.0289156626506024
YDR075W	0	0	0.0288808664259928
YLR335W	0	0	0.0288461538461538
YDL076C	0	0	0.0288115246098439
YDR425W	0	0	0.0287769784172662
YOR346W	0	0	0.0287425149700599
YDL225W	0	0	0.0287081339712919
YLR096W	0	0	0.028673835125448
YGR246C	0	0	0.0286396181384248
YJL073W	0	0	0.0286054827175209
YDL043C	0	0	0.0285714285714286
YGR180C	0	0	0.0285374554102259
YCR021C	0	0	0.0285035629453682
YML099C	0	0	0.0284697508896797
YPR143W	0	0	0.028436018957346
YPL072W	0	0	0.0284023668639053
YKL173W	0	0	0.0283687943262411
YKR069W	0	0	0.0283353010625738
YIL031W	0	0	0.0283018867924528
YLR127C	0	0	0.0282685512367491
YOR001W	0	0	0.0282352941176471
YGL144C	0	0	0.0282021151586369
YBL003C	0	0	0.028169014084507
YDR159W	0	0	0.0281359906213365
YLR067C	0	0	0.0281030444964871
YER169W	0	0	0.0280701754385965
YDR311W	0	0	0.0280373831775701
YNL223W	0	0	0.0280046674445741
YDL093W	0	0	0.027972027972028
YMR268C	0	0	0.0279394644935972
YFR002W	0	0	0.027906976744186
YOR112W	0	0	0.0278745644599303
YDR437W	0	0	0.0278422273781903
YER011W	0	0	0.0278099652375435
YKR019C	0	0	0.0277777777777778
YLR430W	0	0	0.0277456647398844
YHL012W	0	0	0.0277136258660508
YLL024C	0	0	0.027681660899654
YOR269W	0	0	0.0276497695852535
YDL080C	0	0	0.0276179516685846
YPL189W	0	0	0.0275862068965517
YJL006C	0	0	0.0275545350172216
YOL138C	0	0	0.0275229357798165
YFL050C	0	0	0.0274914089347079
YOR328W	0	0	0.0274599542334096
YNL271C	0	0	0.0274285714285714
YFL031W	0	0	0.0273972602739726
YAL041W	0	0	0.0273660205245154
YBR130C	0	0	0.0273348519362187
YLR200W	0	0	0.0273037542662116
YLR095C	0	0	0.0272727272727273
YNL308C	0	0	0.0272417707150965
YDR223W	0	0	0.0272108843537415
YGL027C	0	0	0.0271800679501699
YIL066C	0	0	0.0271493212669683
YLR079W	0	0	0.0271186440677966
YLR364W	0	1	0.0271186440677966
YJR070C	0	0	0.0270880361173815
YMR014W	0	0	0.0270574971815107
YGL167C	0	0	0.027027027027027
YAL002W	0	0	0.0269966254218223
YNL166C	0	0	0.0269662921348315
YKL081W	0	0	0.0269360269360269
YPL045W	0	0	0.0269058295964126
YER022W	0	0	0.0268756998880179
YPL140C	0	0	0.0268456375838926
YNL172W	0	0	0.0268156424581006
YPR057W	0	0	0.0267857142857143
YFL024C	0	0	0.0267558528428094
YER029C	0	0	0.0267260579064588
YKL001C	0	0	0.0266963292547275
YNL339C	0	0	0.0266666666666667
YBR198C	0	0	0.0266370699223085
YDR065W	0	0	0.0266075388026608
YDL115C	0	0	0.026578073089701
YPL002C	0	0	0.0265486725663717
YMR186W	0	0	0.0265193370165746
YDL113C	0	0	0.0264900662251656
YFR013W	0	0	0.0264608599779493
YOR138C	0	0	0.026431718061674
YDR280W	0	0	0.0264026402640264
YOR113W	0	0	0.0263736263736264
YHR040W	0	0	0.026344676180022
YOR261C	0	0	0.0263157894736842
YDL210W	0	0	0.0262869660460022
YGL124C	0	0	0.0262582056892779
YNL216W	0	0	0.0262295081967213
YBR078W	0	0	0.0262008733624454
YFL033C	0	0	0.0261723009814613
YLR457C	0	0	0.0261437908496732
YDR325W	0	0	0.0261153427638738
YKL179C	0	0	0.0260869565217391
YNL318C	0	0	0.0260586319218241
YHR167W	0	0	0.0260303687635575
YCR081W	0	0	0.0260021668472373
YKL010C	0	0	0.025974025974026
YLR384C	0	0	0.0259459459459459
YDR108W	0	0	0.0259179265658747
YLR423C	0	0	0.0258899676375405
YNL215W	0	1	0.0258899676375405
YMR288W	0	0	0.0258620689655172
YDL109C	0	0	0.0258342303552207
YKL015W	0	0	0.0258064516129032
YGL113W	0	0	0.0257787325456498
YGR217W	0	0	0.0257510729613734
YDR469W	0	0	0.0257234726688103
YJR141W	0	0	0.0256959314775161
YJR137C	0	0	0.025668449197861
YGR048W	0	0	0.0256410256410256
YDR489W	0	0	0.0256136606189968
YDR228C	0	0	0.0255863539445629
YOR040W	0	0	0.0255591054313099
YIL097W	0	0	0.025531914893617
YKL011C	0	0	0.0255047821466525
YHL036W	0	0	0.0254777070063694
YBR187W	0	1	0.0254777070063694
YLR425W	0	0	0.0254506892895016
YGR013W	0	0	0.0254237288135593
YOR287C	0	0	0.0253968253968254
YNL036W	0	0	0.025369978858351
YNL164C	0	0	0.0253431890179514
YAR019C	0	0	0.0253164556962025
YPL125W	0	0	0.0252897787144362
YJL124C	0	0	0.0252631578947368
YML011C	0	0	0.0252365930599369
YER089C	0	0	0.0252100840336134
YIL074C	0	0	0.0251836306400839
YPL133C	0	0	0.0251572327044025
YHR120W	0	0	0.025130890052356
YBR234C	0	0	0.0251046025104603
YLR247C	0	1	0.0251046025104603
YBL021C	0	0	0.0250783699059561
YBR200W	0	0	0.0250521920668058
YGR055W	0	0	0.0250260688216893
YDR291W	0	1	0.0250260688216893
YBL076C	0	0	0.025
YKL022C	0	0	0.0249739854318418
YOL044W	0	0	0.0249480249480249
YDR363W-A	0	0	0.0249221183800623
YER110C	0	0	0.024896265560166
YCR032W	0	0	0.0248704663212435
YJL204C	0	0	0.0248447204968944
YOL078W	0	0	0.0248190279214064
YFR016C	0	1	0.0248190279214064
YBL002W	0	0	0.0247933884297521
YHR194W	0	0	0.0247678018575851
YAL054C	0	0	0.0247422680412371
YHR150W	0	0	0.0247167868177137
YNL224C	0	1	0.0247167868177137
YDR110W	0	0	0.0246913580246914
YPR161C	0	0	0.0246659815005139
YLR321C	0	0	0.0246406570841889
YNL085W	0	0	0.0246153846153846
YLR309C	0	0	0.0245901639344262
YBR036C	0	0	0.0245649948822927
YHR176W	0	0	0.0245398773006135
YPR068C	0	0	0.024514811031665
YBL038W	0	0	0.0244897959183673
YGL029W	0	0	0.0244648318042813
YJL095W	0	0	0.0244399185336049
YBR268W	0	0	0.0244150559511699
YJL029C	0	0	0.024390243902439
YLR155C	0	0	0.0243654822335025
YBR121C	0	0	0.0243407707910751
YML082W	0	0	0.0243161094224924
YOL089C	0	0	0.0242914979757085
YER091C	0	0	0.0242669362992922
YOR075W	0	0	0.0242424242424242
YDL247W	0	0	0.024217961654894
YNL155W	0	1	0.024217961654894
YBR049C	0	0	0.0241935483870968
YDL108W	0	0	0.0241691842900302
YLR330W	0	0	0.0241448692152917
YFL011W	0	0	0.0241206030150754
YKL032C	0	0	0.0240963855421687
YPL130W	0	0	0.0240722166499498
YNL299W	0	0	0.0240480961923848
YML020W	0	1	0.0240480961923848
YCR105W	0	0	0.024024024024024
YER170W	0	0	0.024
YPL193W	0	0	0.023976023976024
YMR172W	0	0	0.0239520958083832
YLR059C	0	0	0.0239282153539382
YNL225C	0	0	0.0239043824701195
YDR192C	0	0	0.0238805970149254
YEL072W	0	1	0.0238805970149254
YLR115W	0	0	0.0238568588469185
YPL139C	0	0	0.0238331678252234
YAL029C	0	0	0.0238095238095238
YDR163W	0	0	0.0237859266600595
YNR008W	0	0	0.0237623762376238
YOR274W	0	0	0.0237388724035608
YDL045C	0	0	0.0237154150197628
YOL145C	0	0	0.0236920039486673
YGL153W	0	0	0.0236686390532544
YHR184W	0	0	0.0236453201970443
YHR121W	0	0	0.0236220472440945
YNL270C	0	0	0.023598820058997
YNL076W	0	0	0.0235756385068762
YLR016C	0	0	0.0235525024533857
YIR028W	0	0	0.0235294117647059
YMR165C	0	0	0.0235063663075416
YDL033C	0	0	0.0234833659491194
YBR283C	0	0	0.0234604105571848
YDR170C	0	0	0.0234375
YIR010W	0	0	0.0234146341463415
YFR028C	0	0	0.0233918128654971
YGR134W	0	0	0.0233690360272639
YOR003W	0	0	0.0233463035019455
YJR010W	0	0	0.0233236151603499
YIR009W	0	0	0.0233009708737864
YMR285C	0	0	0.023278370514064
YIL013C	0	0	0.0232558139534884
YDR213W	0	0	0.0232333010648596
YDR146C	0	0	0.02321083172147
YNL292W	0	0	0.0231884057971014
YDR473C	0	0	0.0231660231660232
YBR128C	0	0	0.0231436837029894
YHR112C	0	0	0.023121387283237
YNL091W	0	0	0.0230991337824832
YBR295W	0	0	0.0230769230769231
YPL147W	0	0	0.0230547550432277
YLR265C	0	0	0.0230326295585413
YMR113W	0	0	0.0230105465004794
YNL192W	0	0	0.0229885057471264
YKR090W	0	0	0.0229665071770335
YDR005C	0	0	0.0229445506692161
YJL164C	0	0	0.0229226361031519
YMR218C	0	0	0.0229007633587786
YIR017C	0	0	0.0228789323164919
YIL038C	0	0	0.0228571428571429
YLL003W	0	0	0.0228353948620362
YGR003W	0	0	0.0228136882129278
YOR077W	0	1	0.0228136882129278
YFR009W	0	0	0.0227920227920228
YCR018C	0	0	0.0227703984819734
YIR013C	0	0	0.0227488151658768
YLR453C	0	0	0.0227272727272727
YML094W	0	0	0.0227057710501419
YDR189W	0	0	0.0226843100189036
YER021W	0	0	0.0226628895184136
YNL325C	0	0	0.0226415094339623
YMR163C	0	0	0.0226201696512724
YFR030W	0	0	0.0225988700564972
YPR167C	0	0	0.0225776105362183
YAL032C	0	0	0.0225563909774436
YNL068C	0	0	0.0225352112676056
YLR082C	0	0	0.0225140712945591
YDR480W	0	0	0.0224929709465792
YLR226W	0	0	0.0224719101123595
YBR180W	0	0	0.0224508886810103
YLR435W	0	0	0.0224299065420561
YNL153C	0	0	0.0224089635854342
YLR271W	0	1	0.0224089635854342
YJL212C	0	0	0.0223880597014925
YDR427W	0	0	0.0223671947809879
YJR046W	0	0	0.0223463687150838
YPL005W	0	0	0.0223255813953488
YBR084W	0	0	0.0223048327137546
YGR135W	0	0	0.0222841225626741
YER123W	0	0	0.0222634508348794
YML124C	0	0	0.0222428174235403
YLR466W	0	0	0.0222222222222222
YDR283C	0	0	0.0222016651248844
YEL062W	0	0	0.022181146025878
YFL055W	0	0	0.0221606648199446
YLL061W	0	0	0.022140221402214
YIR030C	0	0	0.0221198156682028
YLR092W	0	0	0.0220994475138122
YDL044C	0	0	0.0220791168353266
YDR496C	0	0	0.0220588235294118
YJL197W	0	1	0.0220588235294118
YNL054W	0	0	0.0220385674931129
YDL098C	0	0	0.0220183486238532
YIL110W	0	0	0.0219981668194317
YMR091C	0	0	0.021978021978022
YHR156C	0	1	0.021978021978022
YML093W	0	0	0.0219579139981702
YNL214W	0	0	0.0219378427787934
YGR225W	0	0	0.0219178082191781
YMR100W	0	0	0.0218978102189781
YBR109C	0	0	0.0218778486782133
YBL097W	0	0	0.0218579234972678
YNR048W	0	0	0.0218380345768881
YDR147W	0	0	0.0218181818181818
YEL036C	0	0	0.0217983651226158
YCL055W	0	0	0.0217785843920145
YBR284W	0	0	0.0217588395285585
YER093C	0	0	0.0217391304347826
YFR004W	0	0	0.0217194570135747
YOR308C	0	0	0.0216998191681736
YLR102C	0	0	0.021680216802168
YMR287C	0	0	0.0216606498194946
YPR116W	0	1	0.0216606498194946
YKL048C	0	0	0.0216411181244364
YMR223W	0	0	0.0216216216216216
YKR060W	0	0	0.0216021602160216
YNL123W	0	0	0.0215827338129496
YDR303C	0	0	0.0215633423180593
YMR154C	0	0	0.0215439856373429
YKR031C	0	0	0.02152466367713
YBL024W	0	0	0.021505376344086
YBR076W	0	0	0.0214861235452104
YER177W	0	0	0.0214669051878354
YER176W	0	0	0.0214477211796247
YBR045C	0	0	0.0214285714285714
YFR046C	0	0	0.0214094558429973
YHR127W	0	1	0.0214094558429973
YGR158C	0	0	0.0213903743315508
YGR072W	0	0	0.0213713268032057
YNR072W	0	0	0.0213523131672598
YMR219W	0	0	0.0213333333333333
YOR380W	0	0	0.0213143872113677
YDR087C	0	0	0.0212954747116238
YBR019C	0	0	0.0212765957446809
YMR069W	0	0	0.0212577502214349
YNL059C	0	0	0.0212389380530973
YNL207W	0	0	0.0212201591511936
YMR204C	0	0	0.0212014134275618
YPL084W	0	0	0.0211827007943513
YPL012W	0	0	0.0211640211640212
YDR395W	0	0	0.0211453744493392
YAL017W	0	0	0.0211267605633803
YLR303W	0	0	0.0211081794195251
YPR045C	0	1	0.0211081794195251
YGL131C	0	1	0.0211081794195251
YPL269W	0	0	0.0210896309314587
YDR416W	0	0	0.0210711150131694
YDR260C	0	0	0.0210526315789474
YNL278W	0	0	0.021034180543383
YGL048C	0	0	0.021015761821366
YPL146C	0	0	0.020997375328084
YGR274C	0	0	0.020979020979021
YPR131C	0	0	0.0209606986899563
YIL128W	0	0	0.0209424083769634
YAL005C	0	0	0.020924149956408
YGL017W	0	0	0.0209059233449477
YMR012W	0	0	0.02088772845953
YPR190C	0	0	0.0208695652173913
YJL056C	0	0	0.0208514335360556
YJL148W	0	0	0.0208333333333333
YDR532C	0	0	0.02081526452732
YDR021W	0	0	0.0207972270363951
YDR137W	0	0	0.0207792207792208
YMR176W	0	0	0.0207612456747405
YOL063C	0	0	0.020743301642178
YDR092W	0	0	0.0207253886010363
YJR055W	0	0	0.0207075064710958
YOR028C	0	0	0.0206896551724138
YOR216C	0	0	0.020671834625323
YOR163W	0	0	0.0206540447504303
YNL167C	0	0	0.0206362854686157
YDL153C	0	0	0.0206185567010309
YBL103C	0	0	0.0206008583690987
YAR035W	0	0	0.0205831903945112
YCL048W	0	0	0.0205655526992288
YDR422C	0	0	0.0205479452054795
YMR036C	0	0	0.0205303678357571
YMR270C	0	0	0.0205128205128205
YOL023W	0	0	0.0204953031596926
YHR179W	0	1	0.0204953031596926
YML127W	0	0	0.0204778156996587
YOR353C	0	0	0.020460358056266
YIR004W	0	0	0.020442930153322
YJL036W	0	0	0.0204255319148936
YDL097C	0	0	0.0204081632653061
YJL101C	0	0	0.0203908241291419
YKR025W	0	0	0.0203735144312394
YDR167W	0	0	0.0203562340966921
YKL075C	0	0	0.0203389830508475
YOR279C	0	0	0.0203217612193057
YKL092C	0	0	0.0203045685279188
YNL272C	0	0	0.0202874049027895
YLR145W	0	0	0.0202702702702703
YPL181W	0	0	0.020253164556962
YOR068C	0	0	0.0202360876897133
YGR006W	0	0	0.0202190395956192
YPR081C	0	0	0.0202020202020202
YCL026C-A	0	0	0.0201850294365013
YOR010C	0	0	0.0201680672268908
YDR128W	0	1	0.0201680672268908
YDR140W	0	0	0.0201511335012594
YOL066C	0	0	0.0201342281879195
YHR061C	0	0	0.0201173512154233
YPR105C	0	0	0.0201005025125628
YLR051C	0	0	0.0200836820083682
YBR101C	0	0	0.020066889632107
YER007W	0	0	0.0200501253132832
YDL031W	0	0	0.0200333889816361
YMR280C	0	0	0.0200166805671393
YLR114C	0	0	0.02
YOL142W	0	0	0.0199833472106578
YGR071C	0	1	0.0199833472106578
YDR330W	0	0	0.0199667221297837
YDR353W	0	0	0.0199501246882793
YKL145W	0	0	0.0199335548172757
YJR112W	0	0	0.0199170124481328
YLR350W	0	0	0.0199004975124378
YKL210W	0	0	0.019884009942005
YDL006W	0	0	0.0198675496688742
YHR110W	0	0	0.0198511166253102
YLR033W	0	0	0.0198347107438017
YLR005W	0	0	0.0198183319570603
YEL020C	0	1	0.0198183319570603
YNR009W	0	0	0.0198019801980198
YKL104C	0	0	0.0197856553998351
YBR127C	0	0	0.0197693574958814
YKL095W	0	0	0.0197530864197531
YEL018W	0	0	0.0197368421052632
YKR010C	0	0	0.0197206244864421
YKL033W	0	1	0.0197206244864421
YGL201C	0	0	0.0197044334975369
YDL231C	0	0	0.0196882690730107
YDR390C	0	0	0.019672131147541
YEL022W	0	0	0.0196560196560197
YBR154C	0	0	0.0196399345335516
YPL217C	0	0	0.0196238757154538
YPL038W	0	0	0.0196078431372549
YGR044C	0	0	0.0195918367346939
YMR227C	0	0	0.0195758564437194
YML035C	0	0	0.019559902200489
YJR060W	0	0	0.0195439739413681
YER041W	0	1	0.0195439739413681
YIL017C	0	0	0.0195280716029292
YOL123W	0	0	0.0195121951219512
YDL233W	0	1	0.0195121951219512
YLR007W	0	0	0.0194963444354184
YJR098C	0	1	0.0194963444354184
YIL061C	0	0	0.0194805194805195
YPR179C	0	0	0.0194647201946472
YOL051W	0	0	0.0194489465153971
YOR330C	0	0	0.0194331983805668
YPL069C	0	0	0.0194174757281553
YPL110C	0	0	0.0194017784963622
YNL254C	0	1	0.0194017784963622
YDR221W	0	0	0.0193861066235864
YBL090W	0	0	0.0193704600484262
YER051W	0	0	0.0193548387096774
YIL139C	0	0	0.0193392425463336
YNL041C	0	0	0.0193236714975845
YGL130W	0	0	0.0193081255028158
YHR171W	0	0	0.0192926045016077
YDL112W	0	0	0.0192771084337349
YPL155C	0	0	0.0192616372391653
YLR004C	0	0	0.0192461908580593
YIL130W	0	1	0.0192461908580593
YER180C	0	0	0.0192307692307692
YDL117W	0	0	0.0192153722978383
YCL054W	0	0	0.0192
YER161C	0	0	0.0191846522781775
YCL039W	0	0	0.0191693290734824
YOR032C	0	0	0.0191540303272147
YIR005W	0	0	0.0191387559808612
YJR082C	0	0	0.0191235059760956
YCR106W	0	0	0.0191082802547771
YHL023C	0	1	0.0191082802547771
YPL241C	0	0	0.0190930787589499
YMR306W	0	0	0.0190779014308426
YOR360C	0	0	0.0190627482128674
YMR247C	0	0	0.019047619047619
YGL227W	0	0	0.0190325138778747
YBL013W	0	0	0.0190174326465927
YMR009W	0	0	0.0190023752969121
YDL030W	0	0	0.0189873417721519
YPL195W	0	0	0.0189723320158103
YIL156W	0	0	0.018957345971564
YLR148W	0	0	0.0189423835832676
YBL060W	0	1	0.0189423835832676
YLR197W	0	0	0.0189274447949527
YLR189C	0	0	0.0189125295508274
YOR326W	0	0	0.0188976377952756
YGR155W	0	0	0.018882769472856
YGR296W	0	0	0.0188679245283019
YPR010C	0	0	0.01885310290652
YOL104C	0	0	0.0188383045525903
YCL032W	0	0	0.0188235294117647
YLL056C	0	0	0.0188087774294671
YLR094C	0	0	0.0187940485512921
YGL245W	0	0	0.0187793427230047
YML080W	0	0	0.0187646598905395
YML006C	0	0	0.01875
YKR056W	0	0	0.0187353629976581
YDL099W	0	0	0.0187207488299532
YNL286W	0	0	0.0187061574434918
YDL073W	0	1	0.0187061574434918
YER018C	0	0	0.0186915887850467
YGR170W	0	0	0.0186770428015564
YJL060W	0	0	0.0186625194401244
YDR229W	0	0	0.0186480186480186
YER190W	0	0	0.0186335403726708
YHR124W	0	0	0.0186190845616757
YJR009C	0	0	0.0186046511627907
YGR154C	0	0	0.0185902401239349
YFL059W	0	0	0.0185758513931889
YDR096W	0	0	0.0185614849187935
YML081W	0	1	0.0185614849187935
YBL075C	0	0	0.0185471406491499
YCL069W	0	0	0.0185328185328185
YOR242C	0	0	0.0185185185185185
YIR018W	0	0	0.0185042405551272
YDL139C	0	1	0.0185042405551272
YDR018C	0	0	0.0184899845916795
YCL008C	0	0	0.0184757505773672
YMR047C	0	0	0.0184615384615385
YDR081C	0	0	0.0184473481936972
YLR347C	0	0	0.0184331797235023
YEL012W	0	0	0.0184190330007675
YGL023C	0	0	0.0184049079754601
YIL115C	0	0	0.0183908045977011
YNL110C	0	0	0.0183767228177642
YER019W	0	0	0.018362662586075
YIL153W	0	0	0.018348623853211
YGL207W	0	0	0.0183346065699007
YPR022C	0	1	0.0183346065699007
YOR302W	0	0	0.0183206106870229
YLR382C	0	0	0.0183066361556064
YBR091C	0	0	0.0182926829268293
YDR265W	0	0	0.0182787509520183
YBR084C-A	0	0	0.0182648401826484
YHR027C	0	0	0.0182509505703422
YJR056C	0	1	0.0182509505703422
YER132C	0	0	0.0182370820668693
YJR097W	0	0	0.0182232346241458
YAL051W	0	0	0.0182094081942337
YMR061W	0	0	0.0181956027293404
YPL070W	0	0	0.0181818181818182
YLL015W	0	0	0.0181680545041635
YJR050W	0	0	0.0181543116490166
YMR261C	0	0	0.018140589569161
YER172C	0	0	0.0181268882175227
YDL190C	0	0	0.0181132075471698
YJR089W	0	0	0.0180995475113122
YDR145W	0	0	0.0180859080633007
YAR014C	0	0	0.0180722891566265
YOR160W	0	0	0.018058690744921
YKR064W	0	1	0.018058690744921
YML068W	0	0	0.0180451127819549
YER129W	0	0	0.0180315552216379
YGL061C	0	0	0.018018018018018
YGL180W	0	0	0.0180045011252813
YMR164C	0	0	0.0179910044977511
YNL245C	0	0	0.0179775280898876
YJR066W	0	0	0.0179640718562874
YBR072W	0	0	0.0179506357516829
YNL221C	0	0	0.0179372197309417
YAL055W	0	0	0.0179238237490665
YDR034C	0	0	0.017910447761194
YGR142W	0	0	0.0178970917225951
YPR111W	0	0	0.0178837555886736
YML022W	0	0	0.0178704393149665
YER168C	0	0	0.0178571428571429
YPR169W	0	0	0.0178438661710037
YCR067C	0	0	0.0178306092124814
YCR036W	0	0	0.0178173719376392
YDR164C	0	0	0.0178041543026706
YCR012W	0	0	0.0177909562638992
YGL243W	0	0	0.0177777777777778
YDR051C	0	1	0.0177777777777778
YGL003C	0	0	0.0177646188008882
YDR463W	0	0	0.0177514792899408
YHL009C	0	0	0.0177383592017738
YPL001W	0	0	0.017725258493353
YPL166W	0	0	0.0177121771217712
YHR103W	0	0	0.0176991150442478
YHR116W	0	0	0.0176860722181282
YMR029C	0	0	0.0176730486008837
YLR158C	0	0	0.0176600441501104
YAL056W	0	0	0.0176470588235294
YOR275C	0	0	0.017634092578986
YBR018C	0	0	0.0176211453744493
YDR054C	0	0	0.0176082171680117
YCR028C	0	0	0.0175953079178886
YNL236W	0	0	0.0175824175824176
YLL013C	0	0	0.0175695461200586
YML071C	0	0	0.0175566934893928
YPL211W	0	0	0.0175438596491228
YDR305C	0	0	0.0175310445580716
YOL096C	0	0	0.0175182481751825
YMR307W	0	0	0.0175054704595186
YHR075C	0	0	0.0174927113702624
YJL146W	0	0	0.0174799708667152
YOR207C	0	0	0.0174672489082969
YGR222W	0	0	0.0174545454545455
YJL122W	0	0	0.0174418604651163
YOR372C	0	0	0.0174291938997821
YOR083W	0	0	0.0174165457184325
YDR104C	0	0	0.0174039158810732
YAL012W	0	0	0.0173913043478261
YNR023W	0	0	0.0173787110789283
YMR023C	0	0	0.0173661360347323
YDL070W	0	1	0.0173661360347323
YCR098C	0	0	0.017353579175705
YDR520C	0	1	0.017353579175705
YPR060C	0	0	0.0173410404624277
YKL053C-A	0	0	0.0173285198555957
YNL313C	0	0	0.0173160173160173
YDL144C	0	1	0.0173160173160173
YHR010W	0	0	0.0173035328046143
YHR036W	0	0	0.0172910662824208
YML076C	0	0	0.0172786177105832
YDR379W	0	0	0.0172661870503597
YBL085W	0	0	0.0172537742631201
YML103C	0	0	0.0172413793103448
YBR010W	0	0	0.0172290021536253
YLR181C	0	0	0.0172166427546628
YKL074C	0	0	0.0172043010752688
YPL245W	0	1	0.0172043010752688
YDR099W	0	0	0.0171919770773639
YDL238C	0	0	0.0171796707229778
YML001W	0	0	0.0171673819742489
YER047C	0	1	0.0171673819742489
YGR004W	0	0	0.0171551107934239
YBR280C	0	0	0.0171428571428571
YDR324C	0	0	0.0171306209850107
YLR368W	0	0	0.0171184022824536
YAL058W	0	0	0.0171062009978617
YDR016C	0	0	0.0170940170940171
YER127W	0	0	0.0170818505338078
YER096W	0	0	0.0170697012802276
YOR321W	0	0	0.0170575692963753
YOR244W	0	0	0.0170454545454545
YNR033W	0	0	0.0170333569907736
YBR251W	0	0	0.0170212765957447
YMR087W	0	0	0.0170092133238838
YGL229C	0	0	0.0169971671388102
YHR101C	0	0	0.0169851380042463
YLR131C	0	0	0.016973125884017
YPL144W	0	0	0.0169611307420495
YPR023C	0	0	0.0169491525423729
YNL163C	0	0	0.0169371912491179
YAL063C	0	0	0.0169252468265162
YDR332W	0	1	0.0169252468265162
YBR112C	0	0	0.0169133192389006
YCR082W	0	0	0.0169014084507042
YPR088C	0	0	0.0168895144264602
YNR020C	0	0	0.0168776371308017
YGR008C	0	0	0.016865776528461
YDL209C	0	0	0.0168539325842697
YKR081C	0	0	0.0168421052631579
YGL016W	0	0	0.0168302945301543
YPL129W	0	0	0.0168185003503854
YJR064W	0	0	0.0168067226890756
YDR117C	0	1	0.0168067226890756
YDR089W	0	0	0.0167949615115465
YOR213C	0	0	0.0167832167832168
YJL035C	0	0	0.0167714884696017
YNL249C	0	1	0.0167714884696017
YLR305C	0	0	0.0167597765363128
YDR523C	0	0	0.0167480809490579
YIL021W	0	0	0.0167364016736402
YLL004W	0	0	0.0167247386759582
YML085C	0	0	0.0167130919220056
YLR098C	0	0	0.0167014613778706
YOR148C	0	0	0.0166898470097357
YIL008W	0	0	0.0166782487838777
YPL077C	0	1	0.0166782487838777
YJR130C	0	0	0.0166666666666667
YKL059C	0	0	0.0166551006245663
YMR021C	0	0	0.0166435506241331
YHR082C	0	0	0.0166320166320166
YDR135C	0	0	0.0166204986149584
YLL032C	0	1	0.0166204986149584
YML114C	0	0	0.0166089965397924
YBR298C	0	0	0.016597510373444
YOR255W	0	0	0.0165860400829302
YJL087C	0	0	0.0165745856353591
YDR013W	0	0	0.0165631469979296
YDL001W	0	1	0.0165631469979296
YDR162C	0	0	0.016551724137931
YPL240C	0	0	0.0165403170227429
YHL016C	0	0	0.0165289256198347
YKR079C	0	0	0.0165175498967653
YAL028W	0	0	0.0165061898211829
YEL006W	0	0	0.0164948453608247
YPL043W	0	0	0.0164835164835165
YLR144C	0	0	0.0164722031571723
YOR076C	0	0	0.0164609053497942
YER143W	0	0	0.0164496230294722
YJR099W	0	0	0.0164383561643836
YBR044C	0	0	0.0164271047227926
YHR013C	0	0	0.0164158686730506
YGL171W	0	0	0.0164046479835954
YNL106C	0	0	0.0163934426229508
YAL043C	0	0	0.016382252559727
YPL053C	0	0	0.0163710777626194
YIL029C	0	0	0.016359918200409
YDR198C	0	0	0.0163487738419619
YJL023C	0	1	0.0163487738419619
YGR111W	0	0	0.0163376446562287
YOR120W	0	0	0.0163265306122449
YGR280C	0	0	0.0163154316791298
YBR282W	0	0	0.016304347826087
YPR025C	0	0	0.0162932790224033
YBR006W	0	0	0.0162822252374491
YPR017C	0	0	0.016271186440678
YGR091W	0	0	0.016260162601626
YIL046W	0	0	0.016249153689912
YER040W	0	0	0.0162381596752368
YOR089C	0	0	0.0162271805273834
YFL034W	0	1	0.0162271805273834
YDR125C	0	0	0.0162162162162162
YNL121C	0	0	0.0162052667116813
YJR041C	0	0	0.0161943319838057
YJL112W	0	0	0.0161834120026972
YJL045W	0	0	0.0161725067385445
YJR160C	0	0	0.0161616161616162
YMR002W	0	1	0.0161616161616162
YPR095C	0	0	0.0161507402422611
YLR128W	0	0	0.0161398789509079
YBL101C	0	0	0.0161290322580645
YDR200C	0	0	0.0161182001343183
YKL143W	0	0	0.0161073825503356
YPR011C	0	0	0.0160965794768612
YDR249C	0	1	0.0160965794768612
YPL041C	0	0	0.0160857908847185
YPR104C	0	0	0.0160750167448091
YDR308C	0	0	0.0160642570281124
YDR371W	0	1	0.0160642570281124
YJL033W	0	0	0.0160535117056856
YAL033W	0	0	0.0160427807486631
YHR088W	0	0	0.0160320641282565
YKL127W	0	0	0.0160213618157543
YML058W-A	0	0	0.0160106737825217
YDR326C	0	0	0.016
YAL040C	0	0	0.0159893404397069
YPL157W	0	0	0.0159786950732357
YPR052C	0	0	0.0159680638722555
YOR358W	0	0	0.0159574468085106
YJR134C	0	1	0.0159574468085106
YAL027W	0	1	0.0159574468085106
YOL027C	0	0	0.0159468438538206
YLR284C	0	0	0.0159362549800797
YIL056W	0	0	0.0159256801592568
YOR211C	0	0	0.0159151193633952
YER149C	0	0	0.0159045725646123
YGL045W	0	0	0.0158940397350993
YBR085W	0	0	0.0158835208471211
YDR464W	0	0	0.0158730158730159
YPR051W	0	0	0.015862524785195
YGR145W	0	0	0.0158520475561427
YAL030W	0	0	0.0158415841584158
YCL011C	0	0	0.0158311345646438
YBR117C	0	0	0.015820698747528
YPL060W	0	0	0.0158102766798419
YCR033W	0	0	0.0157998683344305
YGL062W	0	0	0.0157894736842105
YKR096W	0	1	0.0157894736842105
YLR087C	0	0	0.0157790927021696
YJL031C	0	0	0.0157687253613666
YPL027W	0	0	0.0157583716349311
YDL230W	0	0	0.015748031496063
YBR043C	0	0	0.0157377049180328
YKR099W	0	0	0.0157273918741809
YMR233W	0	1	0.0157273918741809
YDR057W	0	0	0.0157170923379175
YBL064C	0	0	0.0157068062827225
YBR208C	0	0	0.0156965336821452
YBR148W	0	1	0.0156965336821452
YGR028W	0	0	0.0156862745098039
YER092W	0	1	0.0156862745098039
YLR163C	0	0	0.015676028739386
YOR177C	0	0	0.0156657963446475
YBL078C	0	0	0.0156555772994129
YOL113W	0	0	0.015645371577575
YAL022C	0	0	0.0156351791530945
YDL181W	0	0	0.015625
YJL147C	0	1	0.015625
YKL124W	0	0	0.0156148340923878
YLR119W	0	0	0.0156046814044213
YPR029C	0	0	0.0155945419103314
YJR119C	0	0	0.0155844155844156
YDR245W	0	0	0.0155743024010383
YPL116W	0	0	0.0155642023346304
YOR363C	0	0	0.0155541153596889
YOR174W	0	0	0.0155440414507772
YLR316C	0	0	0.0155339805825243
YAL053W	0	0	0.0155239327296248
YEL032W	0	0	0.015513897866839
YPR032W	0	0	0.0155038759689922
YML059C	0	0	0.0154938670109748
YNL182C	0	0	0.0154838709677419
YBR039W	0	0	0.0154738878143133
YLR180W	0	0	0.0154639175257732
YCR019W	0	0	0.0154539600772698
YJL203W	0	0	0.0154440154440154
YNL094W	0	0	0.0154340836012862
YPR174C	0	1	0.0154340836012862
YDR252W	0	0	0.0154241645244216
YPR112C	0	0	0.0154142581888247
YJR022W	0	0	0.0154043645699615
YJL085W	0	0	0.0153944836433611
YHR030C	0	0	0.0153846153846154
YDR240C	0	0	0.0153747597693786
YLR228C	0	0	0.0153649167733675
YGR229C	0	0	0.0153550863723608
YDR522C	0	0	0.0153452685421995
YGR240C	0	0	0.0153354632587859
YIL160C	0	0	0.0153256704980843
YAL025C	0	0	0.01531589023612
YNL021W	0	0	0.0153061224489796
YMR311C	0	0	0.0152963671128107
YNL124W	0	0	0.0152866242038217
YDR484W	0	0	0.0152768936982813
YLR277C	0	0	0.0152671755725191
YGR212W	0	0	0.0152574698029243
YLR440C	0	0	0.0152477763659466
YHR015W	0	0	0.0152380952380952
YHR152W	0	0	0.0152284263959391
YDR132C	0	1	0.0152284263959391
YJR075W	0	0	0.0152187698161065
YGL254W	0	0	0.0152091254752852
YHR159W	0	1	0.0152091254752852
YNL227C	0	0	0.0151994933502217
YGR128C	0	0	0.0151898734177215
YAL016W	0	0	0.015180265654649
YLR143W	0	1	0.015180265654649
YOR178C	0	0	0.0151706700379267
YGR092W	0	0	0.0151610865445357
YDL143W	0	0	0.0151515151515152
YGR252W	0	0	0.0151419558359621
YCL014W	0	0	0.0151324085750315
YAR018C	0	0	0.0151228733459357
YHR204W	0	0	0.0151133501259446
YLR268W	0	0	0.0151038388923851
YHR115C	0	0	0.0150943396226415
YLR266C	0	0	0.0150848522941546
YGL172W	0	0	0.0150753768844221
YLR343W	0	0	0.0150659133709981
YBL054W	0	0	0.0150564617314931
YOR142W	0	0	0.0150470219435737
YMR125W	0	0	0.0150375939849624
YKR001C	0	0	0.0150281778334377
YDR383C	0	1	0.0150281778334377
YNL256W	0	0	0.0150187734668335
YFL007W	0	0	0.0150093808630394
YDL047W	0	0	0.015
YPL047W	0	0	0.0149906308557152
YDR351W	0	0	0.0149812734082397
YGR267C	0	0	0.0149719276356831
YCR052W	0	0	0.0149625935162095
YLL039C	0	0	0.0149532710280374
YCR093W	0	0	0.0149439601494396
YJL039C	0	0	0.014934660858743
YGR233C	0	0	0.0149253731343284
YJL162C	0	1	0.0149253731343284
YNL165W	0	1	0.0149253731343284
YLR027C	0	0	0.0149160969546302
YML111W	0	0	0.0149068322981366
YMR278W	0	1	0.0149068322981366
YPR066W	0	0	0.0148975791433892
YOR084W	0	0	0.0148883374689826
YNL329C	0	0	0.0148791072535648
YCL035C	0	0	0.0148698884758364
YNL037C	0	0	0.0148606811145511
YBL033C	0	0	0.0148514851485149
YDL141W	0	0	0.0148423005565863
YGR090W	0	0	0.0148331273176761
YPR180W	0	0	0.0148239654107474
YNL029C	0	0	0.0148148148148148
YML038C	0	0	0.0148056755089451
YPL248C	0	0	0.0147965474722565
YDL084W	0	0	0.0147874306839187
YKL116C	0	0	0.0147783251231527
YHR065C	0	0	0.0147692307692308
YDL122W	0	0	0.014760147601476
YER187W	0	1	0.014760147601476
YLR132C	0	0	0.0147510755992624
YER015W	0	0	0.0147420147420147
YNL002C	0	0	0.0147329650092081
YPL049C	0	0	0.0147239263803681
YMR304W	0	0	0.0147148988350705
YMR226C	0	0	0.0147058823529412
YBL018C	0	0	0.0146968769136558
YKR050W	0	0	0.01468788249694
YER094C	0	0	0.0146788990825688
YDL036C	0	0	0.0146699266503667
YHL043W	0	0	0.0146609651802077
YGL185C	0	0	0.0146520146520147
YCR047C	0	0	0.0146430750457596
YJR144W	0	0	0.0146341463414634
YPL243W	0	0	0.0146252285191956
YKL067W	0	0	0.0146163215590743
YLR467W	0	0	0.014607425441266
YPL283C	0	0	0.0145985401459854
YOR064C	0	0	0.0145896656534954
YDR528W	0	0	0.0145808019441069
YMR108W	0	0	0.0145719489981785
YMR138W	0	0	0.0145631067961165
YBR050C	0	0	0.0145542753183748
YBR132C	0	0	0.0145454545454545
YGL082W	0	1	0.0145454545454545
YER008C	0	0	0.0145366444579043
YOL081W	0	0	0.0145278450363196
YPL071C	0	1	0.0145278450363196
YHR201C	0	0	0.014519056261343
YOR171C	0	0	0.0145102781136638
YKL125W	0	0	0.0145015105740181
YGR113W	0	0	0.0144927536231884
YBR182C	0	0	0.0144840072420036
YMR016C	0	0	0.014475271411339
YBR115C	0	0	0.0144665461121157
YNR024W	0	1	0.0144665461121157
YGL250W	0	1	0.0144665461121157
YIL131C	0	0	0.0144578313253012
YKR022C	0	0	0.0144491270319085
YER157W	0	0	0.0144404332129964
YHR033W	0	1	0.0144404332129964
YPR110C	0	0	0.0144317498496693
YLR352W	0	1	0.0144317498496693
YHR160C	0	0	0.0144230769230769
YGR218W	0	0	0.0144144144144144
YDR510W	0	0	0.014405762304922
YML097C	0	0	0.0143971205758848
YPL228W	0	0	0.0143884892086331
YEL066W	0	0	0.0143798681845416
YIL035C	0	0	0.0143712574850299
YPR107C	0	0	0.0143626570915619
YNR032W	0	0	0.0143540669856459
YOR034C	0	0	0.0143454871488344
YLR396C	0	0	0.014336917562724
YOR344C	0	0	0.0143283582089552
YOR037W	0	0	0.0143198090692124
YER030W	0	0	0.0143112701252236
YAL062W	0	0	0.0143027413587604
YJR083C	0	0	0.0142942227516379
YJR003C	0	0	0.0142857142857143
YEL069C	0	0	0.0142772159428911
YFR050C	0	0	0.014268727705113
YER052C	0	0	0.0142602495543672
YMR237W	0	0	0.0142517814726841
YPL086C	0	0	0.0142433234421365
YMR039C	0	0	0.0142348754448399
YNL020C	0	0	0.014226437462952
YER083C	0	0	0.014218009478673
YDR059C	0	0	0.0142095914742451
YFL027C	0	0	0.0142011834319527
YDL219W	0	0	0.0141927853341218
YPR015C	0	1	0.0141927853341218
YBR214W	0	0	0.0141843971631206
YDR208W	0	0	0.0141760189013585
YAR031W	0	0	0.0141676505312869
YGL101W	0	1	0.0141676505312869
YDR329C	0	0	0.0141592920353982
YAL007C	0	0	0.0141509433962264
YFL025C	0	0	0.0141426045963465
YLL034C	0	0	0.0141342756183746
YKR055W	0	0	0.0141259564449676
YMR027W	0	1	0.0141259564449676
YLR160C	0	0	0.0141176470588235
YPL016W	0	0	0.0141093474426808
YBL016W	0	0	0.0141010575793184
YIL101C	0	0	0.0140927774515561
YOR190W	0	0	0.0140845070422535
YBR126C	0	0	0.0140762463343109
YNL222W	0	0	0.0140679953106682
YDR003W	0	0	0.0140597539543058
YKL086W	0	0	0.0140515222482436
YML018C	0	1	0.0140515222482436
YHR008C	0	0	0.0140433001755413
YOR179C	0	0	0.0140350877192982
YLR009W	0	0	0.0140268848626534
YDR239C	0	1	0.0140268848626534
YHR034C	0	0	0.014018691588785
YOL032W	0	0	0.0140105078809107
YOR140W	0	0	0.014002333722287
YBR240C	0	0	0.0139941690962099
YNL243W	0	0	0.013986013986014
YDR490C	0	0	0.0139778683750728
YNL267W	0	0	0.0139697322467986
YHR058C	0	0	0.0139616055846422
YOR313C	0	0	0.013953488372093
YAL039C	0	0	0.0139453805926787
YDR502C	0	0	0.0139372822299652
YOR154W	0	1	0.0139372822299652
YLR454W	0	1	0.0139372822299652
YNL148C	0	0	0.0139291932675566
YDR420W	0	0	0.0139211136890951
YBR066C	0	0	0.0139130434782609
YMR114C	0	1	0.0139130434782609
YHR012W	0	0	0.0139049826187717
YGR009C	0	0	0.0138969310943833
YGR193C	0	0	0.0138888888888889
YDR465C	0	0	0.0138808559861191
YLR306W	0	0	0.0138728323699422
YOR030W	0	0	0.0138648180242634
YOR337W	0	0	0.0138568129330254
YIL120W	0	0	0.0138488170802077
YPL031C	0	0	0.013840830449827
YNL212W	0	1	0.013840830449827
YNL001W	0	0	0.0138328530259366
YLL008W	0	0	0.0138248847926267
YKL054C	0	0	0.0138169257340242
YCL057W	0	0	0.0138089758342923
YLR427W	0	0	0.0138010350776308
YKR002W	0	0	0.0137931034482759
YGR104C	0	0	0.0137851809304997
YDR423C	0	0	0.0137772675086108
YLL058W	0	0	0.0137693631669535
YHR109W	0	0	0.0137614678899083
YLL057C	0	0	0.0137535816618911
YCR020C	0	0	0.013745704467354
YEL009C	0	0	0.0137378362907842
YBR001C	0	0	0.0137299771167048
YMR153W	0	0	0.0137221269296741
YDR478W	0	0	0.0137142857142857
YDL193W	0	0	0.0137064534551685
YLR239C	0	0	0.0136986301369863
YCL033C	0	0	0.0136908157444381
YMR308C	0	0	0.0136830102622577
YER031C	0	0	0.0136752136752137
YIL014W	0	0	0.0136674259681093
YMR070W	0	0	0.0136596471257826
YGR156W	0	0	0.0136518771331058
YDR211W	0	0	0.0136441159749858
YER075C	0	0	0.0136363636363636
YMR089C	0	0	0.0136286201022147
YDL022W	0	0	0.0136208853575482
YDR088C	0	0	0.0136131593874078
YCR038C	0	0	0.0136054421768707
YCR095C	0	1	0.0136054421768707
YBL069W	0	0	0.0135977337110482
YHR043C	0	0	0.0135900339750849
YNL264C	0	0	0.0135823429541596
YDR235W	0	0	0.0135746606334842
YBR079C	0	0	0.0135669869983041
YKL012W	0	0	0.0135593220338983
YER156C	0	1	0.0135593220338983
YML079W	0	1	0.0135593220338983
YDR022C	0	0	0.0135516657255788
YPL183W-A	0	0	0.0135440180586907
YLR254C	0	0	0.0135363790186125
YER166W	0	0	0.0135287485907554
YLR298C	0	0	0.0135211267605634
YOR132W	0	0	0.0135135135135135
YPL213W	0	0	0.0135059088351154
YMR105C	0	0	0.0134983127109111
YBL005W	0	0	0.0134907251264755
YPL201C	0	0	0.0134831460674157
YHR004C	0	0	0.0134755755193711
YKL197C	0	0	0.0134680134680135
YOR122C	0	0	0.0134604598990466
YGL065C	0	0	0.0134529147982063
YGL095C	0	0	0.0134453781512605
YBR184W	0	1	0.0134453781512605
YML010W	0	0	0.013437849944009
YMR004W	0	0	0.0134303301622832
YJR001W	0	0	0.0134228187919463
YLR455W	0	0	0.0134153158188932
YJL076W	0	0	0.0134078212290503
YLR438W	0	0	0.0134003350083752
YKL171W	0	0	0.0133928571428571
YDR505C	0	1	0.0133928571428571
YAL023C	0	0	0.0133853876185165
YKL005C	0	0	0.0133779264214047
YDL243C	0	0	0.0133704735376045
YCL027W	0	0	0.0133630289532294
YDL205C	0	0	0.013355592654424
YOL148C	0	0	0.0133481646273637
YOL028C	0	0	0.0133407448582546
YER112W	0	0	0.0133333333333333
YKL014C	0	0	0.0133259300388673
YNL258C	0	0	0.0133185349611543
YMR044W	0	0	0.0133111480865225
YLR196W	0	0	0.0133037694013304
YHR099W	0	0	0.0132963988919668
YER103W	0	0	0.0132890365448505
YCR075C	0	0	0.0132816823464305
YKL006C-A	0	0	0.0132743362831858
YBR037C	0	0	0.0132669983416252
YHR048W	0	0	0.0132596685082873
YAL036C	0	0	0.0132523467697405
YKL003C	0	0	0.0132450331125828
YPR040W	0	0	0.0132377275234418
YJR127C	0	0	0.0132304299889746
YEL017W	0	0	0.0132231404958678
YOL033W	0	0	0.013215859030837
YAL042W	0	0	0.0132085855806274
YKR062W	0	0	0.0132013201320132
YEL013W	0	0	0.0131940626717977
YJR042W	0	0	0.0131868131868132
YDR259C	0	0	0.0131795716639209
YAL037W	0	1	0.0131795716639209
YGR005C	0	0	0.013172338090011
YPR103W	0	0	0.0131651124520022
YOR106W	0	0	0.0131578947368421
YDR255C	0	0	0.0131506849315069
YPR155C	0	0	0.0131434830230011
YJL089W	0	0	0.013136288998358
YDL229W	0	0	0.0131291028446389
YPR069C	0	0	0.0131219245489338
YJL129C	0	0	0.0131147540983607
YAR033W	0	0	0.0131075914800655
YHR011W	0	0	0.0131004366812227
YAL035W	0	0	0.0130932896890344
YEL060C	0	0	0.0130861504907306
YIR027C	0	0	0.0130790190735695
YOR016C	0	0	0.0130718954248366
YLR397C	0	0	0.0130647795318454
YAL059W	0	0	0.0130576713819369
YLR106C	0	0	0.0130505709624796
YML064C	0	0	0.0130434782608696
YER046W	0	0	0.0130363932645301
YGR200C	0	0	0.0130293159609121
YEL011W	0	0	0.0130222463374932
YDR389W	0	0	0.0130151843817787
YGR100W	0	0	0.0130081300813008
YHR182W	0	1	0.0130081300813008
YOR045W	0	0	0.0130010834236186
YDR503C	0	0	0.0129940443963184
[truncated: 3,790 more rows]
