# Supplementary material for: Computationally Driven, Quantitative Experiments Discover Genes Required for Mitochondrial Biogenesis
Source: PLoS Genet. 2009 Mar 20;5(3):e1000407. doi: 10.1371/journal.pgen.1000407 (PMC2648979; doi:10.1371/journal.pgen.1000407)
Supplement: Dataset S2 — Top 100 novel ensemble predictions for additional yeast biological processes. A zip file containing 387 tab-delimited text files of the ensemble predictions for the indicated Gene Ontology Biological Process Term. (21.70 MB GZ) [file pgen.1000407.s013.gz › GO_0000726.txt]

ORF	AnnotatedToTerm?	Uncharacterized_04152007?	Precision
YNL250W	1	0	1.0
YJL092W	1	0	1.0
YPL022W	1	0	1.0
YMR190C	0	0	0.8
YMR224C	1	0	0.8
YDR217C	0	0	0.8
YML032C	1	0	0.8
YKL113C	1	0	0.8
YER095W	1	0	0.8
YMR284W	1	0	0.8
YLR234W	0	0	0.727272727272727
YER173W	0	0	0.666666666666667
YOR144C	0	0	0.615384615384615
YPL153C	0	0	0.571428571428571
YJL115W	0	0	0.533333333333333
YPR135W	0	0	0.529411764705882
YGL163C	1	0	0.529411764705882
YCR066W	0	0	0.526315789473684
YDR369C	1	0	0.526315789473684
YBR098W	0	0	0.5
YDL220C	0	0	0.481481481481481
YOL090W	0	0	0.481481481481481
YLR032W	0	0	0.481481481481481
YDR076W	1	0	0.481481481481481
YDR004W	1	0	0.481481481481481
YDR386W	0	0	0.481481481481481
YOR033C	1	0	0.481481481481481
YHR031C	0	0	0.464285714285714
YMR078C	0	0	0.448275862068966
YMR167W	0	0	0.433333333333333
YJR043C	0	0	0.424242424242424
YML061C	0	0	0.424242424242424
YDL059C	1	0	0.424242424242424
YAR007C	0	0	0.411764705882353
YML058W	0	0	0.4
YPL020C	0	0	0.388888888888889
YBR136W	0	0	0.384615384615385
YPR018W	0	0	0.384615384615385
YMR106C	1	0	0.384615384615385
YGL058W	0	0	0.375
YKR082W	0	0	0.365853658536585
YFL008W	0	0	0.357142857142857
YCL061C	0	0	0.348837209302326
YPL194W	0	0	0.340909090909091
YHR164C	0	0	0.333333333333333
YHR118C	0	0	0.326086956521739
YJR053W	0	0	0.319148936170213
YGL087C	0	0	0.3125
YJL194W	0	0	0.306122448979592
YNL082W	0	0	0.3
YPR164W	0	0	0.294117647058824
YDL102W	0	0	0.288461538461538
YKL057C	0	0	0.283018867924528
YPL024W	0	0	0.280701754385965
YLR135W	0	0	0.280701754385965
YBR073W	0	0	0.280701754385965
YGR056W	1	0	0.280701754385965
YPL167C	0	0	0.275862068965517
YDR113C	0	0	0.271186440677966
YLR318W	0	0	0.266666666666667
YDR097C	0	0	0.265625
YLR383W	0	0	0.265625
YEL063C	0	0	0.265625
YCR014C	1	0	0.265625
YIL084C	0	0	0.261538461538462
YCR092C	0	0	0.257575757575758
YNL273W	0	0	0.257142857142857
YDL101C	0	0	0.257142857142857
YHR191C	0	0	0.257142857142857
YLR442C	1	0	0.257142857142857
YOR368W	0	0	0.253521126760563
YML028W	0	0	0.25
YDR207C	0	0	0.246575342465753
YOL006C	0	0	0.243243243243243
YMR137C	0	0	0.24
YIL132C	0	0	0.236842105263158
YDR285W	0	0	0.233766233766234
YDR359C	0	0	0.231707317073171
YEL019C	0	0	0.231707317073171
YOR290C	0	0	0.231707317073171
YIL126W	0	0	0.231707317073171
YDR227W	1	0	0.231707317073171
YKL114C	0	0	0.228915662650602
YLR288C	0	0	0.226190476190476
YIR002C	0	0	0.223529411764706
YBR009C	0	0	0.22093023255814
YLR263W	0	0	0.218390804597701
YLR233C	0	0	0.215909090909091
YOL034W	0	0	0.213483146067416
YER016W	0	0	0.211111111111111
YML109W	0	0	0.208791208791209
YGR252W	0	0	0.206521739130435
YJR090C	0	0	0.204301075268817
YBR088C	0	0	0.202127659574468
YDR014W	0	0	0.2
YDL164C	0	0	0.198347107438017
YOL017W	0	0	0.198347107438017
YDR363W	0	0	0.198347107438017
YKR008W	0	0	0.198347107438017
YNL216W	0	0	0.198347107438017
YAL024C	0	0	0.198347107438017
YMR038C	0	0	0.198347107438017
YNL102W	0	0	0.198347107438017
YJL030W	0	0	0.198347107438017
YHR119W	0	0	0.198347107438017
YCL016C	0	0	0.198347107438017
YBL063W	0	0	0.198347107438017
YLR357W	1	0	0.198347107438017
YHR154W	0	0	0.198347107438017
YLR024C	0	0	0.198347107438017
YMR117C	0	0	0.198347107438017
YJR035W	0	0	0.198347107438017
YDR303C	0	0	0.198347107438017
YCL010C	0	0	0.198347107438017
YMR048W	0	0	0.198347107438017
YOL004W	1	0	0.198347107438017
YOR005C	1	0	0.198347107438017
YMR273C	0	0	0.198347107438017
YBL088C	1	0	0.198347107438017
YLR103C	0	0	0.198347107438017
YHR056C	1	0	0.198347107438017
YJL074C	0	0	0.19672131147541
YKR101W	0	0	0.195121951219512
YLR154C	0	0	0.193548387096774
YEL061C	0	0	0.192
YGL086W	0	0	0.191176470588235
YJR104C	0	0	0.191176470588235
YNL312W	0	0	0.191176470588235
YMR075W	0	0	0.191176470588235
YOR351C	0	0	0.191176470588235
YGL175C	1	0	0.191176470588235
YDR409W	0	0	0.191176470588235
YDR310C	0	0	0.191176470588235
YOR025W	0	0	0.191176470588235
YDR159W	0	0	0.191176470588235
YML095C	1	0	0.191176470588235
YDR392W	0	0	0.18978102189781
YKL101W	0	0	0.188405797101449
YBR245C	0	0	0.18705035971223
YMR219W	0	0	0.185714285714286
YPR034W	0	0	0.184931506849315
YMR201C	0	0	0.184931506849315
YDR485C	0	0	0.184931506849315
YMR179W	0	0	0.184931506849315
YNL328C	0	0	0.184931506849315
YDL042C	1	0	0.184931506849315
YCR052W	0	0	0.183673469387755
YNL136W	0	0	0.182432432432432
YBR223C	0	0	0.181208053691275
YNL233W	0	0	0.180645161290323
YIR015W	0	0	0.180645161290323
YJR052W	0	0	0.180645161290323
YER116C	0	0	0.180645161290323
YPL008W	0	0	0.180645161290323
YFR037C	1	0	0.180645161290323
YJL173C	0	0	0.179487179487179
YDL116W	0	0	0.178343949044586
YLR033W	0	0	0.177215189873418
YOR195W	0	0	0.176100628930818
YLR457C	0	0	0.175
YER142C	0	0	0.173913043478261
YLR176C	0	0	0.172839506172839
YPL124W	0	0	0.171779141104294
YOR217W	0	0	0.170731707317073
YMR091C	0	0	0.16969696969697
YBR010W	0	0	0.168674698795181
YML060W	0	0	0.167664670658683
YMR033W	0	0	0.166666666666667
YLR321C	0	0	0.165680473372781
YFL024C	0	0	0.164705882352941
YHL022C	0	0	0.16374269005848
YHR014W	0	0	0.162790697674419
YIL149C	0	0	0.161849710982659
YLR376C	0	0	0.160919540229885
YPR141C	0	0	0.16
YJR135C	0	0	0.159090909090909
YBR081C	0	0	0.15819209039548
YHR090C	0	0	0.157303370786517
YBR060C	0	0	0.156424581005587
YJL187C	0	0	0.155555555555556
YGL150C	0	0	0.154696132596685
YGR140W	0	0	0.153846153846154
YDL013W	0	0	0.153005464480874
YGL212W	0	0	0.152173913043478
YGR179C	0	0	0.151351351351351
YER179W	0	0	0.151041666666667
YJL047C	0	0	0.151041666666667
YGR275W	0	0	0.151041666666667
YPL208W	0	0	0.151041666666667
YMR294W	0	0	0.151041666666667
YJL019W	0	0	0.151041666666667
YGL090W	1	0	0.151041666666667
YOR160W	0	0	0.150259067357513
YMR076C	0	0	0.149484536082474
YCL024W	0	0	0.148717948717949
YDL003W	0	0	0.147959183673469
YMR263W	0	0	0.147208121827411
YMR275C	0	0	0.146464646464646
YOL072W	0	0	0.14572864321608
YEL037C	0	0	0.145
YPR168W	0	0	0.144278606965174
YPL255W	0	0	0.143564356435644
YML102W	0	0	0.142857142857143
YLR085C	0	0	0.142156862745098
YLR182W	0	0	0.141463414634146
YBR065C	0	0	0.140845070422535
YKR072C	0	0	0.140845070422535
YPL174C	0	0	0.140845070422535
YJL176C	0	0	0.140845070422535
YBR231C	0	0	0.140845070422535
YLR320W	0	0	0.140845070422535
YDR334W	0	0	0.140845070422535
YNL330C	1	0	0.140845070422535
YNL021W	0	0	0.14018691588785
YDR138W	0	0	0.13953488372093
YOR060C	0	0	0.138888888888889
YNL262W	0	0	0.138248847926267
YKR095W	0	0	0.137614678899083
YGR188C	0	0	0.136986301369863
YJR006W	0	0	0.136363636363636
YNL309W	0	0	0.135746606334842
YHL006C	0	0	0.135135135135135
YMR156C	0	0	0.134529147982063
YOR191W	0	0	0.133928571428571
YLR425W	0	0	0.133333333333333
YBR274W	0	0	0.132743362831858
YLR393W	0	0	0.13215859030837
YBL019W	0	0	0.131578947368421
YIL150C	0	0	0.131004366812227
YDR078C	0	0	0.130434782608696
YGL207W	0	0	0.12987012987013
YHR077C	0	0	0.129310344827586
YLR047C	0	0	0.128755364806867
YPR120C	0	0	0.128205128205128
YNL261W	0	0	0.127659574468085
YPL139C	0	0	0.127118644067797
YMR055C	0	0	0.126582278481013
YML104C	0	0	0.126050420168067
YPL256C	0	0	0.125523012552301
YML065W	0	0	0.125
YDL002C	0	0	0.12448132780083
YNL097C	0	0	0.12396694214876
YOR156C	0	0	0.123456790123457
YER070W	0	0	0.122950819672131
YPL138C	0	0	0.122448979591837
YDR499W	0	0	0.121951219512195
YAR042W	0	0	0.121457489878543
YDR176W	0	0	0.120967741935484
YIL026C	0	0	0.120481927710843
YKL045W	0	0	0.12
YDR501W	0	0	0.119521912350598
YGR224W	0	0	0.119047619047619
YML007W	0	0	0.118577075098814
YMR231W	0	0	0.118110236220472
YOL043C	0	0	0.117647058823529
YPL127C	0	0	0.1171875
YOL051W	0	0	0.116731517509728
YPL055C	0	0	0.116279069767442
YLR418C	0	0	0.115830115830116
YCR084C	0	0	0.115384615384615
YDR440W	0	0	0.114942528735632
YMR094W	0	0	0.114503816793893
YGR258C	0	0	0.114068441064639
YDR143C	0	0	0.113636363636364
YAL013W	0	0	0.113207547169811
YGR170W	0	0	0.112781954887218
YOL068C	0	0	0.112359550561798
YFR027W	0	0	0.111940298507463
YHR153C	0	0	0.111524163568773
YBR112C	0	0	0.111111111111111
YHR134W	0	0	0.11070110701107
YOL066C	0	0	0.110294117647059
YLR272C	0	0	0.10989010989011
YPR119W	0	0	0.109489051094891
YLR313C	0	0	0.109090909090909
YLL022C	0	0	0.108695652173913
YNL297C	0	0	0.108303249097473
YGL025C	0	0	0.107913669064748
YJL090C	0	0	0.10752688172043
YOL067C	0	0	0.107142857142857
YAL047C	0	0	0.106761565836299
YOR244W	0	0	0.106382978723404
YKL068W	0	0	0.106007067137809
YAR008W	0	0	0.105633802816901
YDL157C	0	1	0.105633802816901
YNL236W	0	0	0.105263157894737
YPL267W	0	0	0.104895104895105
YMR198W	0	0	0.104529616724739
YOL012C	0	0	0.104166666666667
YGR109C	0	0	0.103806228373702
YDR027C	0	0	0.103448275862069
YDR335W	0	0	0.103092783505155
YKR030W	0	0	0.102739726027397
YAL048C	0	0	0.102389078498294
YPL181W	0	0	0.102040816326531
YMR144W	0	1	0.102040816326531
YLR183C	0	0	0.101694915254237
YKL108W	0	0	0.101351351351351
YPR175W	0	0	0.101010101010101
YCR068W	0	0	0.100671140939597
YGL244W	0	0	0.100334448160535
YJL013C	0	0	0.1
YML127W	0	0	0.0996677740863787
YCR020W-B	0	0	0.0993377483443709
YJL076W	0	0	0.099009900990099
YAL011W	0	0	0.0986842105263158
YGL066W	0	0	0.0983606557377049
YAL027W	0	1	0.0983606557377049
YJL168C	0	0	0.0980392156862745
YOL138C	0	0	0.0977198697068404
YMR166C	0	0	0.0974025974025974
YML069W	0	0	0.0970873786407767
YAL034W-A	0	0	0.0967741935483871
YML003W	0	1	0.0967741935483871
YDR030C	0	0	0.0964630225080386
YNL088W	0	0	0.0961538461538462
YML021C	0	0	0.0958466453674121
YLR055C	0	0	0.0955414012738854
YDR475C	0	1	0.0955414012738854
YDL076C	0	0	0.0952380952380952
YDR448W	0	0	0.0949367088607595
YDR279W	0	0	0.0946372239747634
YBL035C	0	0	0.0943396226415094
YBR215W	0	0	0.0940438871473354
YGR238C	0	0	0.09375
YOR304W	0	0	0.0934579439252336
YLR045C	0	0	0.093167701863354
YER164W	0	0	0.0928792569659443
YER151C	0	0	0.0925925925925926
YDL018C	0	0	0.0923076923076923
YDR180W	0	0	0.0920245398773006
YKL079W	0	0	0.0917431192660551
YPR089W	0	1	0.0917431192660551
YLR381W	0	0	0.0914634146341463
YFL013C	0	0	0.0911854103343465
YOR114W	0	1	0.0911854103343465
YFR036W	0	0	0.0909090909090909
YOR074C	0	0	0.0906344410876133
YBR070C	0	0	0.0903614457831325
YOR026W	0	0	0.0900900900900901
YLR399C	0	0	0.0898203592814371
YDR295C	0	0	0.0895522388059701
YBR275C	0	0	0.0892857142857143
YGL093W	0	0	0.0890207715133531
YGR081C	0	0	0.0887573964497041
YPR049C	0	0	0.0884955752212389
YNL298W	0	0	0.0882352941176471
YKR010C	0	0	0.0879765395894428
YJL129C	0	0	0.087719298245614
YMR199W	0	0	0.0874635568513119
YLR431C	0	0	0.0872093023255814
YFR031C	0	0	0.0869565217391304
YHR189W	0	0	0.0867052023121387
YMR307W	0	0	0.0864553314121038
YBR036C	0	0	0.0862068965517241
YKR077W	0	1	0.0862068965517241
YDR315C	0	0	0.0859598853868195
YFR002W	0	0	0.0857142857142857
YGL094C	0	0	0.0854700854700855
YER105C	0	0	0.0852272727272727
YGL240W	0	0	0.084985835694051
YAR002W	0	0	0.0847457627118644
YDR464W	0	0	0.0845070422535211
YNL072W	0	0	0.0842696629213483
YJL127C	0	0	0.0840336134453782
YPR023C	0	0	0.0837988826815642
YLR309C	0	0	0.0835654596100279
YGL173C	0	0	0.0833333333333333
YDR507C	0	0	0.0831024930747922
YMR067C	0	0	0.0828729281767956
YLL002W	0	0	0.0826446280991736
YLR265C	0	0	0.0824175824175824
YOR336W	0	0	0.0821917808219178
YOR308C	0	0	0.0819672131147541
YLL036C	0	0	0.0817438692098093
YMR213W	0	0	0.0815217391304348
YPL120W	0	0	0.0813008130081301
YJR057W	0	0	0.0810810810810811
YPR131C	0	0	0.0808625336927224
YER148W	0	0	0.0806451612903226
YKR029C	0	0	0.0804289544235925
YFR019W	0	0	0.0802139037433155
YIL144W	0	0	0.08
YCR033W	0	0	0.0797872340425532
YOR017W	0	0	0.0795755968169761
YHR157W	0	0	0.0793650793650794
YHR105W	0	1	0.0793650793650794
YKR078W	0	0	0.079155672823219
YML041C	0	0	0.0789473684210526
YDR407C	0	0	0.078740157480315
YDR146C	0	0	0.0785340314136126
YPR189W	0	0	0.0783289817232376
YOR141C	0	1	0.0783289817232376
YDR069C	0	0	0.078125
YDL074C	0	0	0.0779220779220779
YLR015W	0	0	0.077720207253886
YER013W	0	0	0.0775193798449612
YPL045W	0	0	0.077319587628866
YIL002C	0	0	0.077120822622108
YJR031C	0	0	0.0769230769230769
YKL179C	0	0	0.0767263427109974
YOR123C	0	0	0.076530612244898
YPL209C	0	0	0.0763358778625954
YKL075C	0	0	0.0761421319796954
YBL034C	0	0	0.0759493670886076
YOL069W	0	0	0.0757575757575758
YLR035C	0	0	0.0755667506297229
YIL143C	0	0	0.0753768844221105
YGL172W	0	0	0.075187969924812
YLL003W	0	0	0.075
YDL017W	0	0	0.0748129675810474
YIR019C	0	0	0.0746268656716418
YKL112W	0	0	0.0744416873449131
YOR349W	0	0	0.0742574257425743
YAL021C	0	0	0.0740740740740741
YGR270W	0	0	0.0738916256157636
YIR010W	0	0	0.0737100737100737
YHL020C	0	0	0.0735294117647059
YLR095C	0	0	0.0733496332518337
YBR103W	0	0	0.0731707317073171
YGL075C	0	0	0.072992700729927
YDL239C	0	0	0.0728155339805825
YER111C	0	0	0.0726392251815981
YEL003W	0	0	0.072463768115942
YFR013W	0	0	0.072289156626506
YBR095C	0	0	0.0721153846153846
YPL116W	0	0	0.0719424460431655
YKL139W	0	0	0.0717703349282297
YLR424W	0	0	0.0715990453460621
YOL145C	0	0	0.0714285714285714
YNL304W	0	0	0.0712589073634204
YJR042W	0	0	0.0710900473933649
YGR002C	0	0	0.0709219858156028
YER161C	0	0	0.0707547169811321
YIL115C	0	0	0.0705882352941176
YJR140C	0	0	0.0704225352112676
YMR063W	0	0	0.0702576112412178
YDR364C	0	0	0.0700934579439252
YLR335W	0	0	0.0699300699300699
YDR225W	0	0	0.0697674418604651
YML111W	0	0	0.0696055684454756
YPL018W	0	0	0.0694444444444444
YDR224C	0	0	0.069284064665127
YFL023W	0	0	0.0691244239631336
YBR152W	0	0	0.0689655172413793
YNL186W	0	0	0.0688073394495413
YDR356W	0	0	0.068649885583524
YDR173C	0	0	0.0684931506849315
YML112W	0	0	0.0683371298405467
YDL058W	0	0	0.0681818181818182
YMR218C	0	0	0.0680272108843537
YLR276C	0	0	0.0678733031674208
YDR082W	0	0	0.0677200902934537
YNL291C	0	0	0.0675675675675676
YCR065W	0	0	0.0674157303370786
YOL148C	0	0	0.0672645739910314
YBL074C	0	0	0.0671140939597315
YJR032W	0	0	0.0669642857142857
YML103C	0	0	0.066815144766147
YGL133W	0	0	0.0666666666666667
YNL107W	0	0	0.0665188470066519
YGR072W	0	0	0.0663716814159292
YFR028C	0	0	0.0662251655629139
YJR021C	0	0	0.066079295154185
YDL105W	0	0	0.0659340659340659
YBR294W	0	0	0.0657894736842105
YPL049C	0	0	0.0656455142231947
YDL077C	0	0	0.0655021834061135
YLR373C	0	0	0.065359477124183
YHR206W	0	0	0.0652173913043478
YAR003W	0	0	0.0650759219088937
YGR047C	0	0	0.0649350649350649
YDR466W	0	0	0.0647948164146868
YBR278W	0	0	0.0646551724137931
YLR329W	0	0	0.0645161290322581
YDR052C	0	0	0.0643776824034335
YNL059C	0	0	0.0642398286937901
YLR113W	0	0	0.0641025641025641
YLR039C	0	0	0.0639658848614073
YOR116C	0	0	0.0638297872340425
YOL115W	0	0	0.0636942675159236
YNL054W	0	0	0.0635593220338983
YLR115W	0	0	0.0634249471458774
YDR191W	0	0	0.0632911392405063
YIL140W	0	0	0.0631578947368421
YIL073C	0	0	0.0630252100840336
YDR150W	0	0	0.0628930817610063
YFR010W	0	0	0.0627615062761506
YMR129W	0	0	0.0626304801670146
YOR098C	0	0	0.0625
YKR001C	0	0	0.0623700623700624
YPL163C	0	0	0.0622406639004149
YPL101W	0	0	0.062111801242236
YLR440C	0	0	0.0619834710743802
YBR198C	0	0	0.0618556701030928
YLR018C	0	0	0.0617283950617284
YKR086W	0	0	0.0616016427104723
YFL049W	0	0	0.0614754098360656
YIL161W	0	1	0.0614754098360656
YCR073C	0	0	0.0613496932515337
YGR271W	0	0	0.0612244897959184
YJL029C	0	0	0.0610997963340122
YOL096C	0	0	0.0609756097560976
YDR121W	0	0	0.0608519269776876
YGL203C	0	0	0.0607287449392713
YGL127C	0	0	0.0606060606060606
YPR046W	0	0	0.0604838709677419
YGL145W	0	0	0.0603621730382294
YDR163W	0	0	0.0602409638554217
YPR125W	0	0	0.0601202404809619
YBR289W	0	0	0.06
YDL020C	0	0	0.0598802395209581
YML062C	0	0	0.0597609561752988
YGR014W	0	0	0.0596421471172962
YPR010C	0	0	0.0595238095238095
YMR154C	0	0	0.0594059405940594
YOR151C	0	0	0.0592885375494071
YPR052C	0	0	0.0591715976331361
YOR039W	0	0	0.0590551181102362
YGR099W	0	0	0.0589390962671906
YMR014W	0	0	0.0588235294117647
YDR473C	0	0	0.0587084148727984
YHR099W	0	0	0.05859375
YML034W	0	0	0.0584795321637427
YNL172W	0	0	0.0583657587548638
YDR419W	0	0	0.058252427184466
YNR011C	0	0	0.0581395348837209
YER162C	0	0	0.058027079303675
YOR038C	0	0	0.0579150579150579
YDR311W	0	0	0.0578034682080925
YGR078C	0	0	0.0576923076923077
YML027W	0	0	0.0575815738963532
YIL123W	0	0	0.0574712643678161
YLR403W	0	0	0.0573613766730402
YJR036C	0	0	0.0572519083969466
YDR181C	0	0	0.0571428571428571
YOR061W	0	0	0.0570342205323194
YOR353C	0	0	0.0569259962049336
YHR023W	0	0	0.0568181818181818
YBL003C	0	0	0.056710775047259
YNL158W	0	0	0.0566037735849057
YKL049C	0	0	0.0564971751412429
YJL158C	0	0	0.056390977443609
YAL019W	0	0	0.0562851782363977
YGR166W	0	0	0.0561797752808989
YKL184W	0	0	0.0560747663551402
YIL112W	0	0	0.0559701492537313
YCR086W	0	0	0.0558659217877095
YMR001C	0	0	0.0557620817843866
YIL035C	0	0	0.0556586270871985
YGL194C	0	0	0.0555555555555556
YIL061C	0	0	0.055452865064695
YNL308C	0	0	0.0553505535055351
YNL242W	0	0	0.0552486187845304
YIL116W	0	0	0.0551470588235294
YOR172W	0	0	0.055045871559633
YGL216W	0	0	0.0549450549450549
YDL207W	0	0	0.0548446069469835
YDR208W	0	0	0.0547445255474453
YPL100W	0	0	0.0546448087431694
YNL064C	0	0	0.0545454545454545
YKR050W	0	0	0.0544464609800363
YDL154W	0	0	0.0543478260869565
YPR068C	0	0	0.054249547920434
YJR060W	0	0	0.0541516245487365
YBR195C	0	0	0.0540540540540541
YOL007C	0	1	0.0540540540540541
YDL015C	0	0	0.0539568345323741
YDL028C	0	0	0.0538599640933573
YPR133C	0	0	0.0537634408602151
YOR058C	0	0	0.0536672629695885
YBR160W	0	0	0.0535714285714286
YGL019W	0	0	0.053475935828877
YDR363W-A	0	0	0.0533807829181495
YBL008W	0	0	0.0532859680284192
YDR495C	0	0	0.0531914893617021
YPL195W	0	0	0.0530973451327434
YPL085W	0	0	0.0530035335689046
YBL052C	0	0	0.0529100529100529
YAL015C	0	0	0.0528169014084507
YMR077C	0	0	0.0527240773286467
YPR070W	0	0	0.0526315789473684
YHR200W	0	0	0.0525394045534151
YLR330W	0	0	0.0524475524475524
YLL038C	0	0	0.0523560209424084
YLR371W	0	0	0.0522648083623693
YCR081W	0	0	0.0521885521885522
YMR312W	0	0	0.0521885521885522
YPL253C	0	0	0.0521885521885522
YBR107C	0	0	0.0521885521885522
YLR240W	0	0	0.0521885521885522
YDR323C	0	0	0.0521885521885522
YBL097W	0	0	0.0521885521885522
YLR210W	0	0	0.0521885521885522
YOR140W	0	0	0.0521885521885522
YOL078W	0	0	0.0521885521885522
YGR280C	0	0	0.0521885521885522
YLL024C	0	0	0.0521885521885522
YGR202C	0	0	0.0521885521885522
YGL043W	0	0	0.0521885521885522
YNL257C	0	0	0.0521885521885522
YKL032C	0	0	0.0521885521885522
YNR051C	0	0	0.0521885521885522
YLR384C	0	0	0.0521885521885522
YDR460W	0	0	0.0521885521885522
YNL307C	1	0	0.0521885521885522
YDR195W	0	0	0.0521008403361345
YNL118C	0	0	0.0520134228187919
YNL030W	0	0	0.0519262981574539
YPR054W	0	0	0.0518394648829431
YBR049C	0	0	0.0517529215358932
YOR373W	0	0	0.0516666666666667
YCL029C	0	0	0.0515806988352745
YML094W	0	0	0.0514950166112957
YNL225C	0	0	0.0514096185737977
YOR287C	0	0	0.0513245033112583
YLR148W	0	0	0.0512396694214876
YDL197C	0	0	0.0511551155115512
YKL082C	0	0	0.0510708401976936
YLR394W	0	0	0.0509868421052632
YPL016W	0	0	0.0509031198686371
YMR168C	0	0	0.0508196721311475
YDR318W	0	0	0.0507364975450082
YJL203W	0	0	0.0506535947712418
YDR216W	0	0	0.0505709624796085
YER132C	0	0	0.0504885993485342
YJL084C	0	1	0.0504885993485342
YBL046W	0	0	0.0504065040650407
YGL213C	0	0	0.0503246753246753
YER044C-A	0	0	0.0502431118314425
YLR086W	0	0	0.0501618122977346
YJL099W	0	0	0.0500807754442649
YER089C	0	0	0.05
YPL012W	0	0	0.0499194847020934
YKR002W	0	0	0.0498392282958199
YJL061W	0	0	0.0497592295345104
YBR087W	0	0	0.0496794871794872
YNL189W	0	0	0.0496
YHR172W	0	0	0.0495207667731629
YHR041C	0	0	0.0494417862838915
YGR274C	0	0	0.0493630573248408
YPR112C	0	0	0.0492845786963434
YML071C	0	0	0.0492063492063492
YJL039C	0	0	0.0491283676703645
YER171W	0	0	0.0490506329113924
YBL056W	0	0	0.0489731437598736
YDR532C	0	0	0.0488958990536278
YGL151W	0	0	0.0488188976377953
YCL054W	0	0	0.0487421383647799
YMR305C	0	0	0.0486656200941915
YFL031W	0	0	0.04858934169279
YMR111C	0	1	0.04858934169279
YLR368W	0	0	0.0485133020344288
YGL167C	0	0	0.0484375
YJL020C	0	0	0.0483619344773791
YER127W	0	0	0.0482866043613707
YCL066W	0	0	0.0482115085536547
YPR024W	0	0	0.0481366459627329
YDR243C	0	0	0.048062015503876
YJL048C	0	0	0.0479876160990712
YGR184C	0	0	0.0479134466769706
YBR175W	0	0	0.0478395061728395
YNL201C	0	0	0.0477657935285054
YMR059W	0	0	0.0476923076923077
YCR099C	0	1	0.0476923076923077
YPL086C	0	0	0.0476190476190476
YBL023C	0	0	0.0475460122699387
YDR221W	0	0	0.0474732006125574
YNL206C	0	0	0.0474006116207951
YCR040W	0	0	0.0473282442748092
YKL072W	0	1	0.0473282442748092
YGL089C	0	0	0.0472560975609756
YOR247W	0	0	0.0471841704718417
YBR074W	0	1	0.0471841704718417
YJR004C	0	0	0.047112462006079
YKL092C	0	0	0.047040971168437
YHR158C	0	0	0.046969696969697
YOR073W	0	0	0.0468986384266263
YNL232W	0	0	0.0468277945619335
YGR152C	0	0	0.0467571644042232
YGL241W	0	0	0.0466867469879518
YER093C	0	0	0.0466165413533835
YNR008W	0	0	0.0465465465465465
YHR149C	0	1	0.0465465465465465
YOL128C	0	0	0.0464767616191904
YDR075W	0	0	0.0464071856287425
YGR145W	0	0	0.0463378176382661
YNL215W	0	1	0.0463378176382661
YJR033C	0	0	0.0462686567164179
YPL121C	0	0	0.0461997019374069
YDR481C	0	0	0.0461309523809524
YDR190C	0	0	0.0460624071322437
YGR116W	0	0	0.0459940652818991
YOR269W	0	0	0.0459259259259259
YDL153C	0	0	0.0458579881656805
YOL063C	0	0	0.0457902511078287
YIL066C	0	0	0.0457227138643068
YIR009W	0	0	0.0456553755522828
YAL026C	0	0	0.0455882352941176
YPL082C	0	0	0.0455212922173275
YGR098C	0	0	0.0454545454545455
YPL075W	0	0	0.0453879941434846
YDL155W	0	0	0.0453216374269006
YGR129W	0	0	0.0452554744525547
YDR145W	0	0	0.0451895043731778
YPL169C	0	0	0.0451237263464338
YAL025C	0	0	0.0450581395348837
YGL171W	0	0	0.0449927431059507
YCR039C	0	0	0.0449275362318841
YBR102C	0	0	0.044862518089725
YHR146W	0	1	0.044862518089725
YPL084W	0	0	0.0447976878612717
YKL173W	0	0	0.0447330447330447
YDL088C	0	0	0.0446685878962536
YGL092W	0	0	0.0446043165467626
YKL098W	0	1	0.0446043165467626
YBR156C	0	0	0.0445402298850575
YPL046C	0	0	0.0444763271162123
YDL160C	0	0	0.0444126074498567
YKL042W	0	0	0.0443490701001431
YNL251C	0	0	0.0442857142857143
YPL161C	0	0	0.0442225392296719
YPL065W	0	0	0.0441595441595442
YGR189C	0	0	0.0440967283072546
YGR128C	0	0	0.0440340909090909
YPR095C	0	0	0.0439716312056738
YCL014W	0	0	0.0439093484419263
YDR110W	0	0	0.0438472418670438
YKR022C	0	0	0.0437853107344633
YOR355W	0	0	0.0437235543018336
YDR164C	0	0	0.0436619718309859
YPR179C	0	0	0.0436005625879044
YLR200W	0	0	0.0435393258426966
YHR030C	0	0	0.0434782608695652
YBR237W	0	0	0.0434173669467787
YMR186W	0	0	0.0433566433566434
YOL023W	0	0	0.0432960893854749
YJR082C	0	0	0.0432357043235704
YAL009W	0	0	0.0431754874651811
YNL210W	0	0	0.043115438108484
YDL057W	0	1	0.043115438108484
YOL093W	0	0	0.0430555555555556
YDR488C	0	0	0.042995839112344
YNL182C	0	0	0.0429362880886427
YHR178W	0	0	0.0428769017980636
YIL095W	0	0	0.0428176795580111
YOR296W	0	1	0.0428176795580111
YKL178C	0	0	0.0427586206896552
YKR102W	0	0	0.0426997245179063
YER032W	0	0	0.0426409903713893
YDR458C	0	1	0.0426409903713893
YCL067C	0	0	0.0425824175824176
YMR125W	0	0	0.0425240054869684
YOL100W	0	0	0.0424657534246575
YNL032W	0	0	0.0424076607387141
YJR086W	0	0	0.0423497267759563
YGL144C	0	0	0.0422919508867667
YOR257W	0	0	0.0422343324250681
YDR523C	0	0	0.0421768707482993
YMR283C	0	0	0.0421195652173913
YOR014W	0	0	0.0420624151967436
YOL064C	0	0	0.0420054200542005
YMR072W	0	0	0.0419485791610284
YPL128C	0	0	0.0418918918918919
YKR027W	0	0	0.0418353576248313
YEL025C	0	1	0.0418353576248313
YLR082C	0	0	0.0417789757412399
YJR068W	0	0	0.0417227456258412
YER008C	0	0	0.0416666666666667
YDL109C	0	0	0.0416107382550336
YFL003C	0	0	0.0415549597855228
YDR166C	0	0	0.0414993306559572
YPL187W	0	0	0.0414438502673797
YLR175W	0	0	0.041388518024032
YGR006W	0	0	0.0413333333333333
YGL045W	0	0	0.0412782956058589
YNL218W	0	0	0.0412234042553191
YMR216C	0	0	0.0411686586985392
YLR145W	0	0	0.0411140583554377
YPL268W	0	0	0.0410596026490066
YMR153W	0	0	0.041005291005291
YKL203C	0	0	0.0409511228533686
YOR380W	0	0	0.0408970976253298
YLR430W	0	0	0.0408432147562582
YHR167W	0	0	0.0407894736842105
YPL009C	0	1	0.0407894736842105
YPR116W	0	1	0.0407894736842105
YKL022C	0	0	0.0407358738501971
YPL240C	0	0	0.0406824146981627
YPL193W	0	0	0.0406290956749672
YIR033W	0	0	0.0405759162303665
YBL013W	0	0	0.0405228758169935
YPR019W	0	0	0.0404699738903394
YLL001W	0	0	0.0404172099087353
YFR038W	0	1	0.0404172099087353
YIL009C-A	0	0	0.0403645833333333
YLR423C	0	0	0.0403120936280884
YNL167C	0	0	0.0402597402597403
YML076C	0	0	0.0402075226977951
YOR129C	0	0	0.0401554404145078
YER068W	0	0	0.0401034928848642
YFL050C	0	0	0.0400516795865633
YJL178C	0	0	0.04
YLL006W	0	0	0.0399484536082474
YGR119C	0	0	0.0398970398970399
YFR046C	0	0	0.0398457583547558
YDL132W	0	0	0.0397946084724005
YIL031W	0	0	0.0397435897435897
YEL062W	0	0	0.0396927016645326
YLR298C	0	0	0.0396419437340153
YML107C	0	0	0.0395913154533844
YGR200C	0	0	0.0395408163265306
YDR080W	0	0	0.0394904458598726
YKL148C	0	0	0.039440203562341
YOR319W	0	0	0.0393900889453621
YJR094C	0	0	0.0393401015228426
YKL081W	0	0	0.0392902408111534
YJR119C	0	0	0.0392405063291139
YFL009W	0	0	0.0391908975979772
YML031W	0	0	0.0391414141414141
YDR263C	0	0	0.0390920554854981
YMR127C	0	0	0.0390428211586902
YNL103W	0	0	0.0389937106918239
YLR466W	0	0	0.0389447236180905
YKL020C	0	0	0.0388958594730238
YER109C	0	0	0.0388471177944862
YDR484W	0	0	0.0387984981226533
YGR206W	0	0	0.03875
YOL021C	0	0	0.0387016229712859
YMR100W	0	0	0.0386533665835411
YPL129W	0	0	0.0386052303860523
YKL025C	0	0	0.0385572139303483
YDR510W	0	0	0.0385093167701863
YJR066W	0	0	0.0384615384615385
YKR016W	0	1	0.0384615384615385
YJR080C	0	1	0.0384615384615385
YNL106C	0	0	0.0384138785625774
YOR124C	0	0	0.0383663366336634
YKL205W	0	0	0.03831891223733
YJR089W	0	0	0.0382716049382716
YBL037W	0	0	0.0382244143033292
YJL026W	0	0	0.0381773399014778
YLR009W	0	0	0.038130381303813
YLR454W	0	1	0.038130381303813
YCR035C	0	0	0.0380835380835381
YPL155C	0	0	0.0380368098159509
YLR347C	0	0	0.0379901960784314
YDL087C	0	0	0.0379436964504284
YPR057W	0	0	0.0378973105134474
YMR047C	0	0	0.0378510378510378
YJR039W	0	1	0.0378510378510378
YNL041C	0	0	0.0378048780487805
YAL034C	0	1	0.0378048780487805
YLR450W	0	0	0.0377588306942753
YFR016C	0	1	0.0377588306942753
YJR084W	0	0	0.037712895377129
YPL071C	0	1	0.037712895377129
YJR005W	0	0	0.0376670716889429
YLR386W	0	0	0.037621359223301
YIL128W	0	0	0.0375757575757576
YBR279W	0	0	0.0375302663438257
YDL117W	0	0	0.0374848851269649
YML114C	0	0	0.03743961352657
YGL122C	0	0	0.037394451145959
YDL005C	0	0	0.0373493975903614
YLR278C	0	1	0.0373493975903614
YMR274C	0	0	0.0373044524669073
YLR096W	0	0	0.0372596153846154
YLL031C	0	0	0.0372148859543818
YLR071C	0	0	0.0371702637889688
YDR137W	0	0	0.037125748502994
YER180C	0	0	0.0370813397129187
YPL164C	0	0	0.037037037037037
YOR320C	0	0	0.0369928400954654
YOR142W	0	0	0.0369487485101311
YGR013W	0	0	0.0369047619047619
YKL134C	0	0	0.0368608799048751
YMR178W	0	1	0.0368608799048751
YJL148W	0	0	0.0368171021377672
YEL030W	0	0	0.036773428232503
YIL125W	0	0	0.0367298578199052
YGL033W	0	0	0.0366863905325444
YJL041W	0	0	0.0366430260047281
YLR079W	0	0	0.0365997638724911
YDL200C	0	0	0.0365566037735849
YNL153C	0	0	0.0365135453474676
YKL061W	0	1	0.0365135453474676
YLR040C	0	1	0.0365135453474676
YDR520C	0	1	0.0365135453474676
YJR112W	0	0	0.0364705882352941
YMR039C	0	0	0.036427732079906
YLR352W	0	1	0.036427732079906
YER022W	0	0	0.0363849765258216
YDL044C	0	0	0.0363423212192263
YOL019W	0	1	0.0363423212192263
YJL124C	0	0	0.0362997658079625
YIL038C	0	0	0.0362573099415205
YLR155C	0	0	0.036214953271028
YER047C	0	1	0.036214953271028
YLR453C	0	0	0.0361726954492415
YER167W	0	0	0.0361305361305361
YKL089W	0	0	0.0360884749708964
YDR253C	0	0	0.036046511627907
YGL197W	0	0	0.0360046457607433
YLR260W	0	0	0.0359628770301624
YJL197W	0	1	0.0359628770301624
YDL122W	0	0	0.0359212050984936
YOL095C	0	0	0.0358796296296296
YEL018W	0	0	0.0358381502890173
YDL064W	0	0	0.035796766743649
YMR268C	0	0	0.0357554786620531
YKR037C	0	0	0.0357142857142857
YNL068C	0	0	0.0356731875719217
YMR207C	0	0	0.035632183908046
YBR055C	0	0	0.0355912743972445
YJL204C	0	0	0.0355504587155963
YOR110W	0	0	0.0355097365406644
YMR101C	0	0	0.0354691075514874
YOR174W	0	0	0.0354285714285714
YMR240C	0	0	0.0353881278538813
YKR090W	0	0	0.0353477765108324
YIR025W	0	0	0.0353075170842825
YGR278W	0	0	0.0352673492605233
YPL005W	0	0	0.0352272727272727
YLR427W	0	0	0.0351872871736663
YOR346W	0	0	0.0351473922902494
YDR213W	0	0	0.0351075877689694
YBR123C	0	0	0.0350678733031674
YCR096C	0	1	0.0350678733031674
YLR268W	0	0	0.0350282485875706
YFR048W	0	0	0.0349887133182844
YOL104C	0	0	0.0349492671927847
YDR238C	0	0	0.0349099099099099
YDR463W	0	0	0.0348706411698538
YGL091C	0	0	0.0348314606741573
YCR008W	0	0	0.0347923681257015
YOR083W	0	0	0.0347533632286996
YMR288W	0	0	0.0347144456886898
YOR189W	0	1	0.0347144456886898
YDR088C	0	0	0.034675615212528
YDL225W	0	0	0.0346368715083799
YDR170C	0	0	0.0345982142857143
YER011W	0	0	0.0345596432552954
YGL142C	0	0	0.0345211581291759
YEL022W	0	0	0.0344827586206897
YER153C	0	0	0.0344444444444444
YML049C	0	0	0.0344062153163152
YBL085W	0	0	0.0343680709534368
YDR260C	0	0	0.0343300110741971
YLR417W	0	0	0.0342920353982301
YER040W	0	0	0.0342541436464088
YPL083C	0	0	0.0342163355408389
YMR025W	0	0	0.0341786108048512
YOR216C	0	0	0.0341409691629956
YNL325C	0	0	0.0341034103410341
YER007W	0	0	0.0340659340659341
YGL012W	0	0	0.0340285400658617
YLR127C	0	0	0.0339912280701754
YKR074W	0	1	0.0339912280701754
YML124C	0	0	0.0339539978094195
YLR238W	0	0	0.0339168490153173
YER159C	0	0	0.033879781420765
YLR067C	0	0	0.0338427947598253
YKR013W	0	1	0.0338427947598253
YPR178W	0	0	0.0338058887677208
YBR257W	0	0	0.0337690631808279
YNL091W	0	0	0.0337323177366703
YJR070C	0	0	0.033695652173913
YNL224C	0	1	0.033695652173913
YDR394W	0	0	0.0336590662323561
YGL192W	0	0	0.0336225596529284
YNL076W	0	0	0.0335861321776815
YGL174W	0	0	0.0335497835497836
YPL047W	0	0	0.0335135135135135
YGR009C	0	0	0.0334773218142549
YBR089C-A	0	0	0.0334412081984898
YNL245C	0	0	0.0334051724137931
YMR223W	0	0	0.0333692142088267
YBL079W	0	0	0.0333333333333333
YMR005W	0	0	0.033297529538131
YML093W	0	0	0.0332618025751073
YKL197C	0	0	0.0332261521972133
YHR069C	0	0	0.0331905781584582
YMR104C	0	0	0.0331550802139037
YJL201W	0	0	0.0331196581196581
YKL116C	0	0	0.0330843116328709
YPR031W	0	0	0.0330490405117271
YDR393W	0	0	0.033013844515442
YER041W	0	1	0.033013844515442
YLL021W	0	0	0.0329787234042553
YJL036W	0	0	0.0329436769394261
YOR112W	0	0	0.0329087048832272
YMR036C	0	0	0.0328738069989396
YNL248C	0	0	0.0328389830508475
YPL146C	0	0	0.0328042328042328
YGL084C	0	0	0.03276955602537
YOL045W	0	0	0.0327349524815206
YMR164C	0	0	0.0327004219409283
YJL110C	0	0	0.0326659641728135
YLR147C	0	0	0.0326315789473684
YHR082C	0	0	0.0325972660357518
YLR226W	0	0	0.032563025210084
YGR095C	0	0	0.0325288562434418
YBR213W	0	0	0.0324947589098532
YDR421W	0	0	0.0324607329842932
YDR174W	0	0	0.0324267782426778
YOR010C	0	0	0.03239289446186
YAL041W	0	0	0.0323590814196242
YOR249C	0	0	0.032325338894682
YLR455W	0	0	0.0322916666666667
YGL153W	0	0	0.032258064516129
YDL108W	0	0	0.0322245322245322
YDR118W	0	0	0.0321910695742471
YMR270C	0	0	0.0321576763485477
YER020W	0	0	0.0321243523316062
YOR003W	0	0	0.0320910973084886
YLR064W	0	1	0.0320910973084886
YOR069W	0	0	0.0320579110651499
YOR157C	0	0	0.0320247933884297
YOR075W	0	0	0.0319917440660475
YER110C	0	0	0.0319587628865979
YNL286W	0	0	0.0319258496395469
YOR030W	0	0	0.0318930041152263
YPR111W	0	0	0.0318602261048304
YLR131C	0	0	0.0318275154004107
YHL030W	0	0	0.0317948717948718
YPL180W	0	0	0.0317622950819672
YBL014C	0	0	0.0317297850562948
YMR227C	0	0	0.0316973415132924
YOR001W	0	0	0.0316649642492339
YJR109C	0	0	0.0316326530612245
YER157W	0	0	0.0316004077471967
YBL105C	0	0	0.0315682281059063
YMR070W	0	0	0.0315361139369278
YHR103W	0	0	0.0315040650406504
YPL150W	0	1	0.0315040650406504
YPL228W	0	0	0.0314720812182741
YGL168W	0	0	0.0314401622718053
YHR102W	0	0	0.0314083080040527
YLR052W	0	0	0.0313765182186235
YML068W	0	0	0.0313447927199191
YNR001C	0	0	0.0313131313131313
YMR243C	0	0	0.0312815338042381
YNL219C	0	0	0.03125
YKR069W	0	0	0.0312185297079557
YML020W	0	1	0.0312185297079557
YGR196C	0	1	0.0312185297079557
YOR076C	0	0	0.0311871227364185
YKL015W	0	0	0.0311557788944724
YGL070C	0	0	0.0311244979919679
YDR092W	0	0	0.0310932798395186
YDR443C	0	0	0.031062124248497
YDR054C	0	0	0.031031031031031
YGR044C	0	0	0.031
YBR082C	0	0	0.030969030969031
YDL079C	0	0	0.030938123752495
YOR386W	0	0	0.0309072781655035
YBR094W	0	1	0.0309072781655035
YDL126C	0	0	0.0308764940239044
YDL103C	0	0	0.0308457711442786
YGL247W	0	0	0.0308151093439364
YNL008C	0	0	0.0307845084409136
YMR176W	0	0	0.0307539682539683
YHR036W	0	0	0.0307234886025768
YJL081C	0	0	0.0306930693069307
YPL151C	0	0	0.0306627101879327
YGR089W	0	0	0.0306324110671937
YCR044C	0	0	0.0306021717670286
YOL132W	0	0	0.0305719921104536
YMR269W	0	0	0.0305418719211823
YOR322C	0	0	0.030511811023622
YER086W	0	0	0.0304818092428712
YMR128W	0	0	0.0304518664047151
YML037C	0	1	0.0304518664047151
YDR257C	0	1	0.0304518664047151
YKL041W	0	0	0.0304219823356232
YAL032C	0	0	0.0303921568627451
YHR120W	0	0	0.0303623898139079
YLR114C	0	0	0.0303326810176125
YLR429W	0	0	0.0303030303030303
YPL042C	0	0	0.0302734375
YJL095W	0	0	0.0302439024390244
YDR229W	0	0	0.0302144249512671
YKR036C	0	0	0.0301850048685492
YIL130W	0	1	0.0301850048685492
YOR127W	0	0	0.0301556420233463
YNL221C	0	0	0.0301263362487852
YCR093W	0	0	0.0300970873786408
YKL074C	0	0	0.0300678952473327
YNR031C	0	0	0.0300387596899225
YNL329C	0	0	0.0300096805421104
YBR114W	0	0	0.0299806576402321
YOR080W	0	0	0.029951690821256
YLR401C	0	0	0.0299227799227799
YNR023W	0	0	0.029893924783028
YPL269W	0	0	0.0298651252408478
YNL191W	0	0	0.0298363811357074
YFL033C	0	0	0.0298076923076923
YDL047W	0	0	0.0297790585975024
YKR031C	0	0	0.0297504798464491
YPR143W	0	0	0.0297219558964525
YGL124C	0	0	0.0296934865900383
YNL039W	0	0	0.0296650717703349
YKL012W	0	0	0.0296367112810707
YBR179C	0	0	0.0296084049665712
YOR233W	0	0	0.0295801526717557
YDR325W	0	0	0.0295519542421354
YOL018C	0	0	0.0295238095238095
YGR234W	0	0	0.0294957183634634
YNL300W	0	1	0.0294957183634634
YNL258C	0	0	0.029467680608365
YEL017W	0	0	0.0294396961063628
YHL009C	0	0	0.0294117647058824
YPR174C	0	1	0.0294117647058824
YDR128W	0	1	0.0294117647058824
YDR280W	0	0	0.0294117647058824
YBL058W	0	0	0.0294117647058824
YKL010C	0	0	0.0294117647058824
YLR098C	0	0	0.0294117647058824
YDR489W	0	0	0.0294117647058824
YOR182C	0	0	0.0294117647058824
YKR028W	0	0	0.0294117647058824
YGR212W	0	0	0.0294117647058824
YGR003W	0	0	0.0294117647058824
YNL317W	0	0	0.0294117647058824
YBR131W	0	0	0.0294117647058824
YGR180C	0	0	0.0294117647058824
YOR256C	0	0	0.0294117647058824
YOR275C	0	0	0.0294117647058824
YDR469W	0	0	0.0294117647058824
YBL007C	0	0	0.0294117647058824
YDR228C	0	0	0.0294117647058824
YMR029C	0	0	0.0294117647058824
YMR102C	0	1	0.0294117647058824
YHR124W	0	0	0.0294117647058824
YHR040W	0	0	0.0294117647058824
YGL061C	0	0	0.0294117647058824
YPL140C	0	0	0.0294117647058824
YDL033C	0	0	0.0294117647058824
YLL062C	0	0	0.0294117647058824
YDR351W	0	0	0.0294117647058824
YDR081C	0	0	0.0294117647058824
YHL038C	0	0	0.0294117647058824
YMR069W	0	0	0.0294117647058824
YBL061C	0	0	0.0294117647058824
YDR314C	0	0	0.0294117647058824
YJR137C	0	0	0.0294117647058824
YPR173C	0	0	0.0294117647058824
YBR097W	0	0	0.0294117647058824
YKL213C	1	0	0.0294117647058824
YOR242C	0	0	0.0293847566574839
YDR127W	0	0	0.0293577981651376
YER147C	0	0	0.0293308890925756
YNL031C	0	0	0.0293040293040293
YKR054C	0	0	0.0292772186642269
YOR087W	0	0	0.0292504570383912
YER092W	0	1	0.0292504570383912
YOR363C	0	0	0.0292237442922374
YDL145C	0	0	0.0291970802919708
YPL225W	0	1	0.0291970802919708
YJR092W	0	0	0.0291704649042844
YGL071W	0	0	0.029143897996357
YDR120C	0	0	0.0291173794358508
YDR478W	0	0	0.0290909090909091
YPL189W	0	0	0.0290644868301544
YDR240C	0	0	0.029038112522686
YGR071C	0	1	0.029038112522686
YGR063C	0	0	0.029011786038078
YNL277W	0	0	0.0289855072463768
YLR102C	0	0	0.0289592760180995
YER172C	0	0	0.0289330922242315
YML058W-A	0	0	0.028906955736224
YER104W	0	0	0.0288808664259928
YBR272C	0	0	0.0288548241659152
YIR004W	0	0	0.0288288288288288
YDR108W	0	0	0.0288028802880288
YDR065W	0	0	0.0287769784172662
YLR245C	0	0	0.0287511230907457
YBR130C	0	0	0.0287253141831239
YOL028C	0	0	0.0286995515695067
YCL027W	0	0	0.028673835125448
YLR027C	0	0	0.0286481647269472
YOR270C	0	0	0.0286225402504472
YPL204W	0	0	0.0285969615728329
YNR010W	0	0	0.0285714285714286
YLR016C	0	0	0.0285459411239964
YBR173C	0	0	0.0285204991087344
YML081W	0	1	0.0285204991087344
YGL110C	0	1	0.0285204991087344
YDL247W	0	0	0.0284951024042743
YMR044W	0	0	0.0284697508896797
YGL137W	0	0	0.0284444444444444
YGL029W	0	0	0.0284191829484902
YKL186C	0	0	0.028393966282165
YER129W	0	0	0.0283687943262411
YIR018W	0	0	0.0283436669619132
YKL028W	0	0	0.0283185840707965
YOR092W	0	0	0.0282935455349248
YJR132W	0	0	0.0282685512367491
YLR315W	0	1	0.0282685512367491
YPR045C	0	1	0.0282685512367491
YBR227C	0	1	0.0282685512367491
YFL059W	0	0	0.028243601059135
YDR192C	0	0	0.0282186948853616
YNL161W	0	0	0.0281938325991189
YMR277W	0	0	0.028169014084507
YPL125W	0	0	0.0281442392260334
YJR083C	0	0	0.0281195079086116
YPR184W	0	0	0.0280948200175593
YPL133C	0	0	0.0280701754385965
YHL023C	0	1	0.0280701754385965
YKL105C	0	1	0.0280701754385965
YBR071W	0	1	0.0280701754385965
YGR135W	0	0	0.028045574057844
YGR217W	0	0	0.0280210157618214
YGL227W	0	0	0.0279965004374453
YNL199C	0	0	0.027972027972028
YER042W	0	0	0.0279475982532751
YDR309C	0	0	0.0279232111692845
YML015C	0	0	0.027898866608544
YBR170C	0	0	0.0278745644599303
YNL278W	0	0	0.0278503046127067
YPL031C	0	0	0.0278260869565217
YKL054C	0	0	0.0278019113814075
YMR004W	0	0	0.0277777777777778
YOR372C	0	0	0.0277536860364267
YAL001C	0	0	0.0277296360485269
YMR313C	0	0	0.0277056277056277
YBR093C	0	0	0.027681660899654
YGL184C	0	0	0.0276577355229041
YLR207W	0	0	0.0276338514680484
YLL004W	0	0	0.0276100086281277
YCR020C-A	0	0	0.0275862068965517
YOR213C	0	0	0.0275624461670973
YMR092C	0	0	0.0275387263339071
YPL241C	0	0	0.0275150472914875
YPR104C	0	0	0.0274914089347079
YPL115C	0	0	0.0274678111587983
YHR133C	0	0	0.0274442538593482
YDR244W	0	0	0.0274207369323051
YOR043W	0	0	0.0273972602739726
YPR015C	0	1	0.0273972602739726
YOL092W	0	1	0.0273972602739726
YNL271C	0	0	0.0273738237810094
YMR028W	0	0	0.0273504273504274
YER106W	0	0	0.0273270708795901
YBR228W	0	0	0.0273037542662116
YML099C	0	0	0.0272804774083546
YDR362C	0	0	0.0272572402044293
YKL005C	0	0	0.0272340425531915
YDL216C	0	0	0.0272108843537415
YCR032W	0	0	0.0271877655055225
YMR139W	0	0	0.0271646859083192
YOL163W	0	0	0.0271416454622561
YOR064C	0	0	0.0271186440677966
YBR142W	0	0	0.0270956816257409
YKR099W	0	0	0.027072758037225
YNR044W	0	0	0.0270498732037194
YCL055W	0	0	0.027027027027027
YNL085W	0	0	0.0270042194092827
YPL234C	0	0	0.0269814502529511
YML006C	0	0	0.0269587194608256
YLR277C	0	0	0.0269360269360269
YNL282W	0	0	0.0269133725820017
YJL056C	0	0	0.026890756302521
YOR279C	0	0	0.0268681780016793
YDL089W	0	1	0.0268681780016793
YHR005C	0	0	0.0268456375838926
YIR023W	0	0	0.0268231349538977
YDR301W	0	0	0.0268006700167504
YLR451W	0	0	0.0267782426778243
YOR137C	0	0	0.0267558528428094
YLR271W	0	1	0.0267558528428094
YOR295W	0	0	0.0267335004177109
YDR219C	0	0	0.0267111853088481
YGL013C	0	0	0.0266889074228524
YBR260C	0	0	0.0266666666666667
YBR281C	0	0	0.0266444629475437
YPR040W	0	0	0.0266222961730449
YJL031C	0	0	0.0266001662510391
YOR330C	0	0	0.026578073089701
YDL231C	0	0	0.0265560165975104
YFR009W	0	0	0.0265339966832504
YOR384W	0	1	0.0265339966832504
YBR186W	0	0	0.0265120132560066
YPL007C	0	0	0.0264900662251656
YNL223W	0	0	0.0264681555004136
YNL272C	0	0	0.0264462809917355
YEL016C	0	0	0.0264244426094137
YGR276C	0	0	0.0264026402640264
YOR326W	0	0	0.0263808738664468
YGL003C	0	0	0.0263591433278418
YDR289C	0	0	0.0263374485596708
YHR010W	0	0	0.0263157894736842
YML064C	0	0	0.0262941659819228
YER107C	0	0	0.0262725779967159
YBR265W	0	0	0.0262510254306809
YIR014W	0	1	0.0262510254306809
YBR273C	0	0	0.0262295081967213
YOR341W	0	0	0.0262080262080262
YKL001C	0	0	0.0261865793780687
YGR048W	0	0	0.0261651676206051
YOL103W	0	0	0.0261437908496732
YER014W	0	0	0.0261224489795918
YBL080C	0	0	0.0261011419249592
YDL211C	0	1	0.0261011419249592
YDR017C	0	0	0.026079869600652
YMR061W	0	0	0.0260586319218241
YNL036W	0	0	0.0260374288039056
YDR425W	0	0	0.0260162601626016
YJL146W	0	0	0.0259951259138911
YOL130W	0	0	0.025974025974026
YLR382C	0	0	0.0259529602595296
YER062C	0	0	0.0259319286871961
YJR009C	0	0	0.0259109311740891
YGR153W	0	1	0.0259109311740891
YPR161C	0	0	0.0258899676375405
YGL023C	0	0	0.0258690379951496
YGL243W	0	0	0.0258481421647819
YPL211W	0	0	0.0258272800645682
YHR166C	0	0	0.0258064516129032
YJR141W	0	0	0.0257856567284448
YLR092W	0	0	0.0257648953301127
YLR398C	0	0	0.0257441673370877
YPR171W	0	0	0.0257234726688103
YDR106W	0	0	0.0257028112449799
YGR055W	0	0	0.0256821829855538
YLR208W	0	0	0.0256615878107458
YLR005W	0	0	0.0256410256410256
YMR119W	0	0	0.0256204963971177
YER038C	0	0	0.0256
YPR065W	0	0	0.0255795363709033
YNL148C	0	0	0.0255591054313099
YLL019C	0	0	0.0255387071029529
YDR390C	0	0	0.025518341307815
YHR079C	0	0	0.0254980079681275
YBR188C	0	0	0.0254777070063694
YJL122W	0	0	0.0254574383452665
YDR416W	0	0	0.0254372019077901
YHR165C	0	0	0.0254169976171565
YLR109W	0	0	0.0253968253968254
YNL227C	0	0	0.0253766851704996
YPR072W	0	0	0.0253565768621236
YMR180C	0	0	0.0253365003958828
YMR221C	0	1	0.0253365003958828
YGL016W	0	0	0.0253164556962025
YDL229W	0	0	0.025296442687747
YMR287C	0	0	0.0252764612954186
YHR027C	0	0	0.0252565114443567
YMR299C	0	0	0.0252365930599369
YMR012W	0	0	0.0252167060677699
YOR093C	0	1	0.0252167060677699
YKR056W	0	0	0.0251968503937008
YDR308C	0	0	0.025177025963808
YJL023C	0	1	0.025177025963808
YIL097W	0	0	0.0251572327044025
YBL084C	0	0	0.0251374705420267
YDR169C	0	1	0.0251374705420267
YJL157C	0	0	0.0251177394034537
YGR040W	0	0	0.0250980392156863
YDR026C	0	1	0.0250980392156863
YGR229C	0	0	0.0250783699059561
YOR067C	0	0	0.0250587314017228
YBR180W	0	0	0.0250391236306729
YCL011C	0	0	0.0250195465207193
YOR023C	0	0	0.025
YGL095C	0	0	0.0249804839968774
YBL104C	0	1	0.0249804839968774
YLR170C	0	0	0.0249609984399376
YNL204C	0	0	0.0249415432579891
YOR207C	0	0	0.0249221183800623
YOR162C	0	0	0.0249027237354086
YLR119W	0	0	0.0248833592534992
YMR308C	0	0	0.0248640248640249
YER091C	0	0	0.0248447204968944
YER123W	0	0	0.0248254460822343
YPL001W	0	0	0.0248062015503876
YGR154C	0	0	0.0247869868319132
YDL065C	0	0	0.0247678018575851
YAL002W	0	0	0.0247486465583913
YML088W	0	0	0.0247295208655332
YOL081W	0	0	0.0247104247104247
YFR030W	0	0	0.0246913580246914
YMR165C	0	0	0.0246723207401696
YMR037C	0	0	0.024653312788906
YPR180W	0	0	0.0246343341031563
YER028C	0	0	0.0246153846153846
YJR050W	0	0	0.0245964642582629
YLR051C	0	0	0.0245775729646697
YJR130C	0	0	0.0245587106676899
YDL112W	0	0	0.0245398773006135
YPL137C	0	0	0.0245210727969349
YJR010W	0	0	0.0245022970903522
YLR144C	0	0	0.0244835501147666
YMR272C	0	0	0.0244648318042813
YOR274W	0	0	0.0244461420932009
YGL141W	0	0	0.0244274809160305
YHR186C	0	0	0.0244088482074752
YNR048W	0	0	0.024390243902439
YPL179W	0	0	0.0243716679360244
YIR005W	0	0	0.0243531202435312
YAL031C	0	0	0.0243346007604563
YIL074C	0	0	0.0243161094224924
YNL267W	0	0	0.0242976461655277
YDR273W	0	0	0.0242792109256449
YBR086C	0	0	0.0242608036391205
YGR042W	0	0	0.0242424242424242
YKL149C	0	0	0.024224072672218
YOR119C	0	0	0.0242057488653555
YPR083W	0	0	0.0241874527588813
YKL166C	0	0	0.0241691842900302
YGR233C	0	0	0.0241509433962264
YBL106C	0	0	0.024132730015083
YCL048W	0	0	0.0241145440844009
YIL131C	0	0	0.0240963855421687
YIL085C	0	0	0.0240782543265613
YGR192C	0	0	0.0240601503759399
YPL040C	0	0	0.0240420736288505
YHR150W	0	0	0.024024024024024
YNL192W	0	0	0.0240060015003751
YLR139C	0	0	0.0239880059970015
YDR439W	0	0	0.0239700374531835
YIL014W	0	0	0.0239520958083832
YPR113W	0	0	0.0239341810022438
YLR314C	0	0	0.0239162929745889
YNR052C	0	0	0.023898431665422
YBR119W	0	0	0.0238805970149254
YDR130C	0	0	0.0238627889634601
YHR202W	0	1	0.0238627889634601
YML011C	0	0	0.0238450074515648
YBL047C	0	0	0.0238272524199553
YDR305C	0	0	0.0238095238095238
YOR344C	0	0	0.0237918215613383
YNL275W	0	0	0.0237741456166419
YPL122C	0	0	0.0237564959168523
YKR083C	0	0	0.0237388724035608
YDR155C	0	0	0.0237212750185322
YMR211W	0	0	0.0237037037037037
YCL026C-A	0	0	0.0236861584011843
YDR254W	0	0	0.0236686390532544
YGR113W	0	0	0.0236511456023651
YOL135C	0	0	0.0236336779911374
YMR232W	0	0	0.0236162361623616
YLR364W	0	1	0.0236162361623616
YMR053C	0	0	0.023598820058997
YLR438W	0	0	0.023581429624171
YIR017C	0	0	0.0235640648011782
YAL028W	0	0	0.0235467255334805
YNL299W	0	0	0.0235294117647059
YER176W	0	0	0.0235121234386481
YDR132C	0	1	0.0235121234386481
YDR480W	0	0	0.0234948604992658
YLR385C	0	0	0.0234776228906823
YGR246C	0	0	0.0234604105571848
YOR165W	0	0	0.0234432234432234
YDL080C	0	0	0.0234260614934114
YPL190C	0	0	0.0234089246525238
YNL230C	0	0	0.0233918128654971
YHR112C	0	0	0.0233747260774288
YOR229W	0	0	0.0233576642335766
YPR097W	0	1	0.0233576642335766
YMR162C	0	0	0.0233406272793581
YEL032W	0	0	0.0233236151603499
YGR282C	0	0	0.023306627822287
YOR209C	0	0	0.0232896652110626
YDL159W	0	0	0.0232727272727273
YOR381W	0	0	0.0232558139534884
YJL025W	0	0	0.0232389251997095
YDR276C	0	0	0.02322206095791
YLR262C	0	0	0.0232052211747643
YKL048C	0	0	0.0231884057971014
YKR019C	0	0	0.0231716147719044
YMR247C	0	0	0.0231548480463097
YPR190C	0	0	0.0231381055676067
YNL339C	0	0	0.023121387283237
YOR179C	0	0	0.0231046931407942
YGR230W	0	0	0.0230880230880231
YFL001W	0	0	0.023071377072819
YBR057C	0	0	0.0230547550432277
YBR276C	0	0	0.0230381569474442
YNL164C	0	0	0.023021582733813
YKL210W	0	0	0.0230050323508267
YMR163C	0	0	0.0229885057471264
YJL085W	0	0	0.0229720028715004
YNL110C	0	0	0.0229555236728838
YLR068W	0	0	0.0229390681003584
YGR218W	0	0	0.0229226361031519
YDL007W	0	0	0.0229062276306371
YLL043W	0	0	0.0228898426323319
YGR272C	0	0	0.0228734810578985
YJR075W	0	0	0.0228571428571429
YGR156W	0	0	0.0228408279800143
YLR090W	0	0	0.0228245363766049
YLR303W	0	0	0.022808267997149
YHL036W	0	0	0.0227920227920228
YOR358W	0	0	0.0227758007117438
YPR110C	0	0	0.0227596017069701
YNL139C	0	0	0.0227434257285004
YGR251W	0	0	0.0227272727272727
YOR089C	0	0	0.0227111426543648
YPL213W	0	0	0.0226950354609929
YDR189W	0	0	0.0226789510985117
YCR106W	0	0	0.0226628895184136
YEL072W	0	1	0.0226628895184136
YOR302W	0	0	0.0226468506723284
YHR004C	0	0	0.0226308345120226
YAR050W	0	0	0.0226148409893993
YPR088C	0	0	0.0225988700564972
YLR254C	0	0	0.0225829216654905
YPL144W	0	0	0.0225669957686883
YIL063C	0	0	0.0225510923185342
YGL049C	0	0	0.0225352112676056
YDL098C	0	0	0.0225193525686137
YHL027W	0	0	0.0225035161744023
YBR217W	0	0	0.022487702037948
YNL098C	0	0	0.0224719101123595
YDR168W	0	0	0.0224561403508772
YLL018C-A	0	0	0.0224403927068724
YBR129C	0	0	0.0224246671338472
YCR034W	0	0	0.0224089635854342
YJL002C	0	0	0.0223932820153954
YPR167C	0	0	0.0223776223776224
YOR194C	0	0	0.0223619846261356
YDR423C	0	0	0.0223463687150838
YBR264C	0	0	0.0223307745987439
YMR089C	0	0	0.0223152022315202
YPR025C	0	0	0.0222996515679443
YIL072W	0	0	0.0222841225626741
YDR021W	0	0	0.0222686151704941
YGL233W	0	0	0.0222531293463143
YOR188W	0	0	0.0222376650451703
YER112W	0	0	0.0222222222222222
YJL010C	0	0	0.022206800832755
YDL209C	0	0	0.0221914008321775
YER088C	0	0	0.0221760221760222
YJL212C	0	0	0.0221606648199446
YJR110W	0	0	0.0221453287197232
YOR046C	0	0	0.0221300138312586
YKL053C-A	0	0	0.0221147201105736
YBR255W	0	1	0.0221147201105736
YML075C	0	0	0.0220994475138122
YGR130C	0	1	0.0220994475138122
YMR306W	0	0	0.0220841959972395
YCR038C	0	0	0.0220689655172414
YDL030W	0	0	0.0220537560303239
YDR527W	0	0	0.0220385674931129
YKR081C	0	0	0.0220233998623537
YEL013W	0	0	0.0220082530949106
YKL059C	0	0	0.0219931271477663
YJR015W	0	1	0.0219931271477663
YHL019C	0	0	0.021978021978022
YOL089C	0	0	0.0219629375428964
YDR198C	0	0	0.0219478737997256
YLR223C	0	0	0.021932830705963
YCL004W	0	0	0.0219178082191781
YJL186W	0	0	0.0219028062970568
YML113W	0	0	0.0218878248974008
YLR419W	0	1	0.0218878248974008
YAL056W	0	0	0.0218728639781271
YGR186W	0	0	0.0218579234972678
YDR328C	0	0	0.0218430034129693
YLR166C	0	0	0.0218281036834925
YDR147W	0	0	0.021813224267212
YOR171C	0	0	0.0217983651226158
YDR383C	0	1	0.0217983651226158
YIL053W	0	0	0.021783526208305
YJL174W	0	0	0.0217687074829932
YJR046W	0	0	0.0217539089055065
YDL140C	0	0	0.0217391304347826
YGL101W	0	1	0.0217391304347826
YOR237W	0	0	0.021724372029871
YEL012W	0	0	0.0217096336499322
YLL005C	0	0	0.0216949152542373
YPR105C	0	0	0.021680216802168
YPL091W	0	0	0.021665538253216
YKR100C	0	0	0.0216508795669824
YDL115C	0	0	0.0216362407031778
YDL227C	0	0	0.0216216216216216
YPL202C	0	0	0.0216070222822417
YDR320C	0	0	0.0215924426450742
YER169W	0	0	0.021577882670263
YBL051C	0	0	0.0215633423180593
YOR054C	0	0	0.0215488215488215
YIL104C	0	0	0.0215343203230148
YGR104C	0	0	0.0215198386012105
YJR056C	0	1	0.0215198386012105
YOL123W	0	0	0.021505376344086
YDR332W	0	1	0.021505376344086
YDL099W	0	0	0.0214909335124244
YJL154C	0	0	0.0214765100671141
YBL011W	0	0	0.0214621059691482
YEL015W	0	0	0.0214477211796247
YKR063C	0	0	0.0214333556597455
YKL070W	0	0	0.0214190093708166
YDL175C	0	0	0.0214046822742475
YER156C	0	1	0.0214046822742475
YDL001W	0	1	0.0214046822742475
YIL017C	0	0	0.0213903743315508
YBR243C	0	0	0.021376085504342
YMR311C	0	0	0.0213618157543391
YKL004W	0	0	0.0213475650433622
YFL007W	0	0	0.0213333333333333
YPL166W	0	0	0.0213191205862758
YBR258C	0	0	0.0213049267643142
YHR179W	0	1	0.0213049267643142
YEL056W	0	0	0.021290751829674
YOL054W	0	0	0.0212765957446809
YGR092W	0	0	0.0212624584717608
YNL188W	0	0	0.0212483399734396
YNL197C	0	0	0.0212342402123424
YHR156C	0	1	0.0212342402123424
YBL017C	0	0	0.0212201591511936
YOL142W	0	0	0.0212060967528164
YOR148C	0	0	0.0211920529801325
YLR266C	0	0	0.0211780277961615
YJR041C	0	0	0.0211640211640212
YKR035W-A	0	0	0.0211500330469266
YJR049C	0	0	0.0211360634081902
YOL030W	0	1	0.0211360634081902
YAL051W	0	0	0.0211221122112211
YNL022C	0	0	0.0211081794195251
YBR288C	0	0	0.021094264996704
YMR261C	0	0	0.0210803689064559
YDR330W	0	0	0.0210664911125741
YLR165C	0	0	0.0210526315789474
YBR058C	0	0	0.0210387902695595
YER139C	0	1	0.0210387902695595
YJL033W	0	0	0.0210249671484888
YDR123C	0	0	0.0210111621799081
YMR080C	0	0	0.020997375328084
YDR103W	0	0	0.020983606557377
YJL060W	0	0	0.0209698558322412
YIL156W	0	0	0.0209561231172233
YOR329C	0	0	0.0209424083769634
YER030W	0	0	0.0209287115761936
YBL009W	0	0	0.0209150326797386
YDR496C	0	0	0.0209013716525147
YLR190W	0	0	0.02088772845953
YDR034C	0	0	0.0208741030658839
YPL002C	0	0	0.0208604954367666
YNL123W	0	0	0.0208469055374593
YJL098W	0	0	0.0208333333333333
YAR014C	0	0	0.0208197787898504
YGL245W	0	0	0.0208062418725618
YJL035C	0	0	0.0207927225471085
YPL043W	0	0	0.0207792207792208
YML066C	0	0	0.0207657365347177
YPL021W	0	0	0.0207522697795071
YBR172C	0	0	0.0207388204795852
YMR146C	0	0	0.0207253886010363
YDR140W	0	0	0.0207119741100324
YIR008C	0	0	0.0206985769728331
YMR182C	0	0	0.0206851971557854
YGR158C	0	0	0.020671834625323
YOR070C	0	0	0.0206584893479664
YPR169W	0	0	0.0206451612903226
YOL032W	0	0	0.0206318504190845
YGR213C	0	0	0.0206185567010309
YHR060W	0	0	0.0206052801030264
YLR452C	0	0	0.0205920205920206
YPL011C	0	0	0.0205787781350482
YGR155W	0	0	0.0205655526992288
YPL210C	0	0	0.0205523442517662
YHL002W	0	0	0.0205391527599487
YHR034C	0	0	0.0205259781911482
YDR389W	0	0	0.0205128205128205
YDR126W	0	0	0.0204996796925048
YOR048C	0	0	0.0204865556978233
YBR135W	0	0	0.0204734484964811
YMR233W	0	1	0.0204734484964811
YMR009W	0	0	0.020460358056266
YNL128W	0	0	0.0204472843450479
YJR022W	0	0	0.0204342273307791
YGR091W	0	0	0.0204211869814933
YHR129C	0	0	0.0204081632653061
YHR058C	0	0	0.0203951561504143
YOR138C	0	0	0.0203821656050955
YJR017C	0	0	0.0203691915977085
YBR192W	0	0	0.0203562340966921
YDR179C	0	0	0.0203432930705658
YNL263C	0	0	0.0203303684879288
YLL063C	0	0	0.0203174603174603
YPR186C	0	0	0.0203045685279188
YNL117W	0	0	0.020291693088142
YDR437W	0	0	0.0202788339670469
YCL063W	0	0	0.0202659911336289
YLL061W	0	0	0.020253164556962
YBR059C	0	0	0.0202403542061986
YJL125C	0	0	0.0202275600505689
YMR285C	0	0	0.0202147820593809
YBR194W	0	1	0.0202147820593809
YML005W	0	0	0.0202020202020202
YLR094C	0	0	0.0201892744479495
YDL139C	0	1	0.0201892744479495
YBL025W	0	0	0.0201765447667087
YCR042C	0	0	0.0201638311279143
YIL159W	0	0	0.0201511335012594
YOR190W	0	0	0.0201384518565135
YKR079C	0	0	0.020125786163522
YBR140C	0	0	0.0201131363922062
YNR033W	0	0	0.0201005025125628
YBR153W	0	0	0.0200878844946642
YBR229C	0	0	0.0200752823086575
YIL056W	0	0	0.0200626959247649
YLR467W	0	0	0.0200501253132832
YIL122W	0	0	0.0200375704445836
YPL072W	0	0	0.0200250312891114
YBR008C	0	0	0.0200125078173859
YOR077W	0	1	0.0200125078173859
YIL101C	0	0	0.02
YLR396C	0	0	0.0199875078076202
YDR089W	0	0	0.0199750312109863
YOR261C	0	0	0.0199625701809108
YLR362W	0	0	0.0199501246882793
YHR201C	0	0	0.0199376947040498
YJL101C	0	0	0.0199252801992528
YKL095W	0	0	0.0199128811449907
YGR134W	0	0	0.0199004975124378
YOR085W	0	0	0.0198881292728403
YKL104C	0	0	0.0198757763975155
YGR111W	0	0	0.0198634388578523
YBR250W	0	0	0.0198511166253102
YLR270W	0	0	0.0198388096714197
YOR356W	0	0	0.0198265179677819
YDR013W	0	0	0.0198142414860681
YNL222W	0	0	0.0198019801980198
YGR010W	0	0	0.0197897340754484
YKL014C	0	0	0.0197775030902349
YBR271W	0	0	0.0197652872143298
YER019W	0	0	0.0197530864197531
YBR168W	0	0	0.0197409006785935
YLR459W	0	0	0.0197287299630086
YNR015W	0	0	0.0197165742452249
YKR038C	0	0	0.0197044334975369
YLR054C	0	0	0.0196923076923077
YDL240W	0	0	0.019680196801968
YDR096W	0	0	0.0196681007990166
YAL010C	0	0	0.0196560196560197
YBR017C	0	0	0.0196439533456108
YPR162C	0	0	0.0196319018404908
YPL027W	0	0	0.0196198651134273
YPL110C	0	0	0.0196078431372549
YGR237C	0	1	0.0196078431372549
YGR100W	0	0	0.0195958358848745
YNL314W	0	0	0.0195838433292534
YFL034W	0	1	0.0195838433292534
YDR006C	0	0	0.0195718654434251
YOR241W	0	0	0.019559902200489
YAR019C	0	0	0.0195479535736103
YER155C	0	0	0.0195360195360195
YOL141W	0	1	0.0195360195360195
YDR049W	0	1	0.0195360195360195
YDR513W	0	0	0.0195241000610128
YER035W	0	0	0.0195121951219512
YNL126W	0	0	0.0195003046922608
YLR011W	0	0	0.0194884287454324
YDL043C	0	0	0.0194765672550213
YPL231W	0	0	0.0194647201946472
YLR013W	0	0	0.0194528875379939
YER029C	0	0	0.0194410692588092
YPL200W	0	0	0.0194292653309047
YPL175W	0	0	0.0194174757281553
YPR007C	0	0	0.0194057004244997
YDR388W	0	0	0.0194003527336861
YLR216C	0	0	0.0194003527336861
YGR221C	0	0	0.0194003527336861
YAL012W	0	0	0.0194003527336861
YMR136W	0	0	0.0194003527336861
YOR113W	0	0	0.0194003527336861
YIL008W	0	0	0.0194003527336861
YDR326C	0	0	0.0194003527336861
YNL294C	0	0	0.0194003527336861
YFL002C	0	0	0.0194003527336861
YDR470C	0	0	0.0194003527336861
YER021W	0	0	0.0194003527336861
YPR055W	0	0	0.0194003527336861
YBR167C	0	0	0.0194003527336861
YNL243W	0	0	0.0194003527336861
YHR088W	0	0	0.0194003527336861
YKL086W	0	0	0.0194003527336861
YER031C	0	0	0.0194003527336861
YHR195W	0	0	0.0194003527336861
YAL005C	0	0	0.0194003527336861
YHR021W-A	0	0	0.0194003527336861
YJL006C	0	0	0.0194003527336861
YDL073W	0	1	0.0194003527336861
YAR018C	0	0	0.0194003527336861
YGL130W	0	0	0.0194003527336861
YMR226C	0	0	0.0194003527336861
YIL019W	0	0	0.0194003527336861
YMR065W	0	0	0.0194003527336861
YHL025W	0	0	0.0194003527336861
YMR135C	0	0	0.0194003527336861
YAL017W	0	0	0.0194003527336861
YCR063W	0	0	0.0194003527336861
YIL153W	0	0	0.0194003527336861
YDR381W	0	0	0.0194003527336861
YLL039C	0	0	0.0194003527336861
YBR202W	0	0	0.0194003527336861
YJL162C	0	1	0.0194003527336861
YPL219W	0	0	0.0194003527336861
YDR312W	0	0	0.0194003527336861
YCR009C	0	0	0.0194003527336861
YOR298W	0	0	0.0194003527336861
YNL183C	0	0	0.0194003527336861
YPR107C	0	0	0.0194003527336861
YBL103C	0	0	0.0194003527336861
YDR153C	0	0	0.0194003527336861
YNR047W	0	0	0.0194003527336861
YOR370C	0	0	0.0194003527336861
YOR163W	0	0	0.0194003527336861
YKL145W	0	0	0.0194003527336861
YOR243C	0	0	0.0194003527336861
YDL210W	0	0	0.0194003527336861
YGR296W	0	0	0.0194003527336861
YLR059C	0	0	0.0194003527336861
YPR022C	0	1	0.0194003527336861
YNL133C	1	0	0.0194003527336861
YJL008C	0	0	0.0193889541715629
YPR152C	0	1	0.0193889541715629
YDL190C	0	0	0.0193775689958896
YNL290W	0	0	0.0193661971830986
YGL113W	0	0	0.0193548387096774
YKL220C	0	0	0.0193434935521688
YHR104W	0	0	0.0193401592718999
YGL131C	0	1	0.0193401592718999
YPL029W	0	0	0.0193401592718999
YDL156W	0	1	0.0193401592718999
YBL006C	0	0	0.0193401592718999
YMR234W	0	0	0.0193401592718999
YHR013C	0	0	0.0193401592718999
YGL238W	0	0	0.0193401592718999
YLL049W	0	1	0.0193401592718999
YAL054C	0	0	0.0193401592718999
YPL249C	0	0	0.0193401592718999
YDL205C	0	0	0.0193401592718999
YLR228C	0	0	0.0193401592718999
YLR213C	0	0	0.0193401592718999
YDR412W	0	0	0.0193401592718999
YCL039W	0	0	0.0193401592718999
YNL001W	0	0	0.0193401592718999
YDR183W	0	0	0.0193401592718999
YCR018C	0	0	0.0193401592718999
YLR025W	0	0	0.0193401592718999
YML001W	0	0	0.0193401592718999
YBL004W	0	0	0.0193401592718999
YHR107C	0	0	0.0193401592718999
YPR200C	0	0	0.0193401592718999
YBR115C	0	0	0.0193401592718999
YPL111W	0	0	0.0193401592718999
YLR274W	0	0	0.0193401592718999
YBR211C	0	0	0.0193401592718999
YIR011C	0	0	0.0193401592718999
YJR144W	0	0	0.0193401592718999
YOR028C	0	0	0.0193401592718999
YNL246W	0	0	0.0193401592718999
YMR204C	0	0	0.0193401592718999
YGR005C	0	0	0.0193401592718999
YMR183C	0	0	0.0193401592718999
YPL130W	0	0	0.0193401592718999
YGL018C	0	0	0.0193401592718999
YGR267C	0	0	0.0193401592718999
YMR041C	0	0	0.0193401592718999
YFR004W	0	0	0.0193401592718999
YDR060W	0	0	0.0193401592718999
YER059W	0	0	0.0193401592718999
YCR016W	0	0	0.0193401592718999
YFR005C	0	0	0.0193401592718999
YGL251C	0	0	0.0193401592718999
YPL243W	0	0	0.0193401592718999
YOL057W	0	1	0.0193401592718999
YLR316C	0	0	0.0193401592718999
YPL089C	0	0	0.0193401592718999
YGL044C	0	0	0.0193401592718999
YDL060W	0	0	0.0193401592718999
YOR057W	0	0	0.0193401592718999
YBR030W	0	0	0.0193401592718999
YER051W	0	0	0.0193401592718999
YDR354W	0	0	0.0193401592718999
YHR081W	1	0	0.0193401592718999
YDL056W	0	0	0.0193291642978965
YDL233W	0	1	0.0193291642978965
YBR028C	0	1	0.0193291642978965
YGL040C	0	0	0.0193181818181818
YKR004C	0	0	0.0193072118114708
YPR137W	0	0	0.0192962542565267
YNL292W	0	0	0.0192853091321611
YBR155W	0	0	0.0192743764172336
YOR281C	0	0	0.0192634560906516
YOR037W	0	0	0.0192525481313703
YPR129W	0	0	0.0192416525183928
YJR127C	0	0	0.0192307692307692
YBR045C	0	0	0.0192198982475975
YIL079C	0	0	0.0192090395480226
YER114C	0	0	0.0191981931112366
YNL254C	0	1	0.0191981931112366
YDR530C	0	0	0.0191873589164786
YNR038W	0	0	0.0191765369430344
YDR043C	0	0	0.0191657271702368
YHR062C	0	0	0.0191549295774648
YGL119W	0	0	0.0191441441441441
YGL064C	0	0	0.0191333708497468
YBL033C	0	0	0.0191226096737908
YHR006W	0	0	0.0191118605958404
YFL045C	0	0	0.0191011235955056
YLR219W	0	0	0.0190903986524424
YJL088W	0	0	0.0190796857463524
YPL106C	0	0	0.0190689848569826
YCL032W	0	0	0.0190582959641256
YGL210W	0	0	0.019047619047619
YDR007W	0	0	0.019036954087346
YOR059C	0	1	0.019036954087346
YJL141C	0	0	0.0190263010632345
YOR354C	0	0	0.0190156599552573
YNL327W	0	0	0.0190050307434321
YBR165W	0	0	0.0189944134078212
YBL093C	0	0	0.0189838079285315
YOL125W	0	0	0.0189732142857143
YCR077C	0	0	0.018962632459565
YMR170C	0	0	0.0189520624303233
YPL060W	0	0	0.018941504178273
YDL036C	0	0	0.0189309576837416
YMR105C	0	0	0.0189204229271007
YOR339C	0	0	0.0189098998887653
YML010W	0	0	0.018899388549194
YBR080C	0	0	0.0188888888888889
YBR290W	0	0	0.0188784008883953
YNL229C	0	0	0.0188679245283019
YLR212C	0	0	0.0188574597892402
YKR060W	0	0	0.0188470066518847
YLR227C	0	0	0.0188365650969529
YBL016W	0	0	0.0188261351052049
YCR053W	0	0	0.0188157166574433
YDR292C	0	0	0.0188053097345133
YFL028C	0	0	0.0187949143173024
YPL212C	0	0	0.0187845303867403
YER064C	0	0	0.018774157923799
YPR101W	0	0	0.0187637969094923
YJR055W	0	0	0.0187534473248759
YDR104C	0	0	0.0187431091510474
YMR239C	0	0	0.018732782369146
YBR133C	0	0	0.0187224669603524
YJL170C	0	0	0.0187121629058888
YDL053C	0	1	0.0187121629058888
YHR207C	0	1	0.0187121629058888
YAL029C	0	0	0.0187018701870187
YJL069C	0	0	0.0186915887850467
YGR281W	0	0	0.0186813186813187
YIL005W	0	0	0.0186710598572213
YGR007W	0	0	0.0186608122941822
YCR072C	0	0	0.0186505759736698
YLR158C	0	0	0.018640350877193
YML059C	0	0	0.0186301369863014
YBR244W	0	0	0.0186199342825849
YPL260W	0	1	0.0186199342825849
YDR272W	0	0	0.0186097427476738
YIL040W	0	0	0.0185995623632385
YBR253W	0	0	0.0185893931109896
YLR435W	0	0	0.0185792349726776
YBR236C	0	0	0.0185690879300928
YOL080C	0	0	0.0185589519650655
YBL022C	0	0	0.0185488270594654
YKR048C	0	0	0.0185387131952017
YJR097W	0	0	0.0185286103542234
YBR020W	0	0	0.0185185185185185
YJR160C	0	0	0.0185084376701143
YKR025W	0	0	0.0184983677910773
YLR003C	0	0	0.0184883088635128
YLR017W	0	0	0.0184782608695652
YBR176W	0	0	0.0184682237914177
YER063W	0	0	0.0184581976112921
YBL029W	0	1	0.0184581976112921
YNL004W	0	0	0.0184481823114487
YNL166C	0	0	0.0184381778741865
YNR064C	0	0	0.0184281842818428
YDR399W	0	0	0.0184182015167931
YNR034W	0	0	0.018408229561451
YJL123C	0	1	0.018408229561451
YOR211C	0	0	0.0183982683982684
YPL217C	0	0	0.018388318009735
YNL293W	0	0	0.0183783783783784
YPL038W	0	0	0.0183684494867639
YCL034W	0	0	0.0183585313174946
YGL201C	0	0	0.018348623853211
YDR540C	0	1	0.018348623853211
YDR514C	0	1	0.018348623853211
YPL254W	0	0	0.0183387270765912
YKL135C	0	0	0.0183288409703504
YDR059C	0	0	0.0183189655172414
YMR172W	0	0	0.0183091007000538
YHR137W	0	0	0.0182992465016146
YBL021C	0	0	0.0182894029047875
YKL126W	0	0	0.0182795698924731
YHR070W	0	0	0.0182697474476088
YLR327C	0	1	0.0182697474476088
YDR005C	0	0	0.0182599355531686
YJR011C	0	1	0.0182599355531686
YPL233W	0	0	0.0182501341921632
YNL006W	0	0	0.0182403433476395
[truncated: 3,790 more rows]
