# Supplementary material for: Computationally Driven, Quantitative Experiments Discover Genes Required for Mitochondrial Biogenesis
Source: PLoS Genet. 2009 Mar 20;5(3):e1000407. doi: 10.1371/journal.pgen.1000407 (PMC2648979; doi:10.1371/journal.pgen.1000407)
Supplement: Dataset S2 — Top 100 novel ensemble predictions for additional yeast biological processes. A zip file containing 387 tab-delimited text files of the ensemble predictions for the indicated Gene Ontology Biological Process Term. (21.70 MB GZ) [file pgen.1000407.s013.gz › GO_0000747.txt]

ORF	AnnotatedToTerm?	Uncharacterized_04152007?	Precision
YLR452C	1	0	1.0
YCL055W	1	0	1.0
YCL027W	1	0	1.0
YNR044W	1	0	1.0
YHR084W	1	0	1.0
YMR065W	1	0	1.0
YHR005C	1	0	1.0
YFL026W	1	0	1.0
YBR040W	1	0	1.0
YDR461W	1	0	1.0
YCR089W	1	0	1.0
YJL170C	1	0	1.0
YNL279W	1	0	1.0
YBL016W	1	0	1.0
YFL027C	0	0	0.9375
YGL032C	1	0	0.9375
YIL015W	0	0	0.904761904761905
YPL156C	1	0	0.904761904761905
YMR232W	1	0	0.904761904761905
YML047C	1	0	0.904761904761905
YJL157C	1	0	0.904761904761905
YBR083W	0	0	0.869565217391304
YIL037C	1	0	0.869565217391304
YKL189W	0	0	0.833333333333333
YDR309C	0	0	0.8
YML046W	0	0	0.769230769230769
YKL209C	0	0	0.741935483870968
YFL047W	0	0	0.741935483870968
YNL145W	1	0	0.741935483870968
YPL192C	1	0	0.741935483870968
YOR212W	1	0	0.741935483870968
YDL127W	0	0	0.71875
YDR410C	0	0	0.696969696969697
YNL298W	0	0	0.688888888888889
YDR125C	0	0	0.688888888888889
YPR122W	1	0	0.688888888888889
YMR198W	1	0	0.688888888888889
YGR040W	0	0	0.688888888888889
YLR330W	1	0	0.688888888888889
YBL061C	0	0	0.688888888888889
YPR141C	1	0	0.688888888888889
YNL053W	1	0	0.688888888888889
YDR103W	1	0	0.688888888888889
YAL041W	1	0	0.688888888888889
YJR004C	1	0	0.688888888888889
YGR092W	0	0	0.673913043478261
YNL059C	0	0	0.659574468085106
YKL104C	0	0	0.645833333333333
YNL272C	0	0	0.634615384615385
YBR023C	0	0	0.634615384615385
YLR362W	1	0	0.634615384615385
YNL271C	1	0	0.634615384615385
YER016W	0	0	0.631578947368421
YJR090C	1	0	0.631578947368421
YKR061W	0	0	0.631578947368421
YBR200W	1	0	0.631578947368421
YDR200C	1	0	0.631578947368421
YJR153W	0	0	0.629032258064516
YDL240W	0	0	0.629032258064516
YDR379W	1	0	0.629032258064516
YDR085C	1	0	0.629032258064516
YIL117C	1	0	0.629032258064516
YAR014C	0	0	0.619718309859155
YHR152W	0	0	0.619718309859155
YNL106C	0	0	0.619718309859155
YOL104C	0	0	0.619718309859155
YCR093W	1	0	0.619718309859155
YLR238W	1	0	0.619718309859155
YHR107C	1	0	0.619718309859155
YHL007C	1	0	0.619718309859155
YJL108C	1	0	0.619718309859155
YDR251W	0	0	0.616438356164384
YGL089C	1	0	0.616438356164384
YLR332W	0	0	0.608108108108108
YDR164C	0	0	0.6
YGR014W	0	0	0.597402597402597
YDL159W	1	0	0.597402597402597
YLR084C	0	0	0.594936708860759
YLL021W	1	0	0.594936708860759
YGL090W	0	0	0.5875
YCL067C	0	0	0.586206896551724
YOR188W	0	0	0.586206896551724
YKL178C	1	0	0.586206896551724
YOR208W	1	0	0.586206896551724
YBR057C	0	0	0.586206896551724
YOR127W	1	0	0.586206896551724
YER068W	1	0	0.586206896551724
YAR031W	0	0	0.579545454545455
YOR326W	0	0	0.573033707865168
YIL038C	0	0	0.566666666666667
YCL066W	0	0	0.56043956043956
YDL225W	0	0	0.554347826086957
YPL161C	0	0	0.548387096774194
YLR042C	0	1	0.548387096774194
YIL149C	0	0	0.542553191489362
YGL086W	0	0	0.536842105263158
YOR330C	0	0	0.53125
YER155C	0	0	0.525773195876289
YER111C	0	0	0.520408163265306
YNL293W	0	0	0.515151515151515
YJL187C	0	0	0.51
YGL223C	0	0	0.509803921568627
YDR264C	1	0	0.509803921568627
YJL128C	0	0	0.504854368932039
YPL049C	0	0	0.504761904761905
YHR158C	1	0	0.504761904761905
YIL031W	0	0	0.5
YNL233W	0	0	0.495327102803738
YPR171W	0	0	0.490740740740741
YGR166W	0	0	0.486238532110092
YBR160W	0	0	0.481818181818182
YPL155C	0	0	0.47787610619469
YHR023W	0	0	0.47787610619469
YPL256C	1	0	0.47787610619469
YNL267W	0	0	0.473684210526316
YMR192W	0	0	0.469565217391304
YLR314C	0	0	0.46551724137931
YKL101W	0	0	0.461538461538462
YNR052C	0	0	0.457627118644068
YMR164C	0	0	0.453781512605042
YDR124W	0	1	0.453781512605042
YNL192W	0	0	0.45
YGL233W	0	0	0.449612403100775
YPL174C	0	0	0.449612403100775
YKL048C	0	0	0.449612403100775
YMR305C	1	0	0.449612403100775
YOL112W	0	0	0.449612403100775
YCR040W	0	0	0.449612403100775
YLR433C	1	0	0.449612403100775
YCL032W	1	0	0.449612403100775
YPL187W	1	0	0.449612403100775
YPL115C	0	0	0.446153846153846
YCR039C	0	0	0.443609022556391
YHR053C	0	0	0.443609022556391
YMR052W	1	0	0.443609022556391
YDR150W	0	0	0.440298507462687
YHR030C	0	0	0.437037037037037
YDR480W	0	0	0.433823529411765
YDR507C	0	0	0.431654676258993
YBR133C	0	0	0.431654676258993
YDL216C	1	0	0.431654676258993
YPR072W	0	0	0.428571428571429
YLR343W	0	0	0.425531914893617
YAL040C	0	0	0.422535211267606
YIL140W	0	0	0.420689655172414
YFL008W	0	0	0.420689655172414
YFR008W	1	0	0.420689655172414
YLR006C	0	0	0.417808219178082
YGR170W	0	0	0.414965986394558
YKR090W	0	0	0.412162162162162
YLR319C	0	0	0.410596026490066
YGL190C	0	0	0.410596026490066
YNL127W	1	0	0.410596026490066
YML109W	0	0	0.407894736842105
YGL203C	0	0	0.405228758169935
YKL179C	0	0	0.402597402597403
YBL105C	0	0	0.4
YBL017C	0	0	0.397435897435897
YOR322C	0	0	0.39622641509434
YHR142W	0	0	0.39622641509434
YBR081C	1	0	0.39622641509434
YAL024C	0	0	0.39375
YLR040C	0	1	0.39375
YDL005C	0	0	0.392638036809816
YDR485C	0	0	0.392638036809816
YLR229C	1	0	0.392638036809816
YGL116W	0	0	0.390243902439024
YJR005W	0	0	0.387878787878788
YNL118C	0	0	0.385542168674699
YER118C	0	0	0.383233532934132
YDL038C	0	0	0.380952380952381
YLR200W	0	0	0.378698224852071
YPL180W	0	0	0.376470588235294
YCR009C	0	0	0.374269005847953
YCR096C	0	1	0.374269005847953
YNL091W	0	0	0.372093023255814
YOR058C	0	0	0.369942196531792
YOR349W	0	0	0.367816091954023
YNL098C	0	0	0.367231638418079
YJL095W	0	0	0.367231638418079
YCR002C	1	0	0.367231638418079
YJL168C	0	0	0.365168539325843
YDR356W	0	0	0.363128491620112
YEL003W	0	0	0.361111111111111
YJL013C	0	0	0.359116022099448
YGR009C	0	0	0.357142857142857
YCL024W	0	0	0.355191256830601
YFR013W	0	0	0.353260869565217
YGR078C	0	0	0.351351351351351
YGR134W	0	0	0.351063829787234
YBL085W	0	0	0.351063829787234
YNL161W	1	0	0.351063829787234
YOR177C	0	0	0.349206349206349
YGL095C	0	0	0.347368421052632
YGL216W	0	0	0.345549738219895
YDR104C	0	0	0.34375
YLR113W	0	0	0.341968911917098
YAL053W	0	0	0.34020618556701
YLR403W	0	0	0.34010152284264
YLR166C	0	0	0.34010152284264
YER149C	1	0	0.34010152284264
YAR033W	0	0	0.338383838383838
YLR342W	0	0	0.336683417085427
YGL194C	0	0	0.335
YOL138C	0	0	0.333333333333333
YDR351W	0	0	0.331683168316832
YKL095W	0	0	0.330049261083744
YNL278W	0	0	0.32843137254902
YGR229C	0	0	0.326829268292683
YMR224C	0	0	0.325242718446602
YHR129C	0	0	0.323671497584541
YLR266C	0	0	0.322115384615385
YPR179C	0	0	0.320574162679426
YFR019W	0	0	0.319047619047619
YLR353W	0	0	0.317535545023697
YOL105C	0	0	0.316037735849057
YNL094W	0	0	0.314553990610329
YGR274C	0	0	0.313084112149533
YHR061C	0	0	0.311627906976744
YJR083C	0	0	0.310185185185185
YOR216C	0	0	0.308755760368664
YPR055W	0	0	0.307339449541284
YNL153C	0	0	0.305936073059361
YDR183W	0	0	0.304545454545455
YKR010C	0	0	0.30316742081448
YER114C	0	0	0.301801801801802
YAL021C	0	0	0.300448430493274
YLR182W	0	0	0.300429184549356
YLR039C	0	0	0.300429184549356
YOR026W	0	0	0.300429184549356
YIL071C	0	0	0.300429184549356
YKL092C	0	0	0.300429184549356
YLL043W	1	0	0.300429184549356
YOR304W	0	0	0.300429184549356
YDL165W	1	0	0.300429184549356
YDL239C	0	0	0.300429184549356
YMR124W	0	1	0.300429184549356
YDR179C	1	0	0.300429184549356
YDR162C	0	0	0.299145299145299
YLR045C	0	0	0.298319327731092
YDR166C	0	0	0.298319327731092
YGL151W	0	0	0.298319327731092
YJR086W	1	0	0.298319327731092
YER164W	0	0	0.297071129707113
YNL258C	0	0	0.295833333333333
YEL061C	0	0	0.294605809128631
YKL127W	0	0	0.293388429752066
YGL106W	0	0	0.292181069958848
YPL204W	0	0	0.290983606557377
YDL058W	0	0	0.289795918367347
YGR152C	0	0	0.288617886178862
YNL041C	0	0	0.287449392712551
YBR102C	0	0	0.28740157480315
YBL047C	0	0	0.28740157480315
YBL037W	0	0	0.28740157480315
YLR138W	0	0	0.28740157480315
YMR025W	1	0	0.28740157480315
YOR080W	0	0	0.28740157480315
YML124C	1	0	0.28740157480315
YDR191W	0	0	0.286274509803922
YHR161C	0	0	0.28515625
YLR256W	0	0	0.284046692607004
YAR007C	0	0	0.282945736434109
YNL166C	0	0	0.281954887218045
YJL030W	0	0	0.281954887218045
YKR054C	0	0	0.281954887218045
YNL054W	0	0	0.281954887218045
YGL053W	1	0	0.281954887218045
YPL032C	0	0	0.281954887218045
YAL047C	0	0	0.281954887218045
YML085C	1	0	0.281954887218045
YJL099W	0	0	0.280898876404494
YER008C	0	0	0.279850746268657
YPL195W	0	0	0.278810408921933
YPL249C	0	0	0.277777777777778
YDR054C	0	0	0.276752767527675
YJR089W	0	0	0.275735294117647
YMR294W	0	0	0.274725274725275
YPL254W	0	0	0.273722627737226
YGR241C	0	0	0.272727272727273
YLR115W	0	0	0.271739130434783
YOR265W	0	0	0.271428571428571
YKL028W	0	0	0.271428571428571
YBR156C	0	0	0.271428571428571
YFL037W	1	0	0.271428571428571
YOR195W	0	0	0.270462633451957
YLR398C	0	0	0.269503546099291
YBL051C	0	0	0.268551236749117
YBL034C	0	0	0.267605633802817
YHR119W	0	0	0.266666666666667
YPL240C	0	0	0.265734265734266
YDR168W	0	0	0.264808362369338
YIL118W	0	0	0.263888888888889
YIL144W	0	0	0.263698630136986
YNL039W	0	0	0.263698630136986
YPL228W	0	0	0.263698630136986
YOL117W	1	0	0.263698630136986
YOL063C	0	0	0.262798634812287
YHL009C	0	0	0.262626262626263
YHR102W	0	0	0.262626262626263
YDL160C	0	0	0.262626262626263
YIL026C	1	0	0.262626262626263
YKL017C	0	0	0.261744966442953
YPL060W	0	0	0.260869565217391
YDR335W	0	0	0.260726072607261
YMR299C	0	0	0.260726072607261
YKR027W	0	0	0.260726072607261
YER075C	1	0	0.260726072607261
YPR119W	0	0	0.259868421052632
YDR081C	0	0	0.259615384615385
YJL085W	0	0	0.259615384615385
YOL004W	0	0	0.259615384615385
YKR048C	0	0	0.259615384615385
YBR095C	1	0	0.259615384615385
YBR215W	0	0	0.259615384615385
YJL092W	0	0	0.259615384615385
YCL029C	1	0	0.259615384615385
YER132C	0	0	0.258785942492013
YER040W	0	0	0.258566978193146
YCL061C	0	0	0.258566978193146
YIL159W	0	0	0.258566978193146
YDR320C	0	0	0.258566978193146
YKL190W	1	0	0.258566978193146
YDR261C	0	0	0.258566978193146
YMR306W	0	0	0.258566978193146
YJR076C	1	0	0.258566978193146
YER167W	0	0	0.257763975155279
YGR252W	0	0	0.256965944272446
YMR078C	0	0	0.256172839506173
YOR002W	0	0	0.255384615384615
YHR006W	0	0	0.254601226993865
YNR059W	0	0	0.253822629969419
YLR386W	0	0	0.253048780487805
YKL079W	0	0	0.252279635258359
YBR293W	0	0	0.251515151515152
YJL176C	0	0	0.250755287009063
YPL259C	0	0	0.25
YKL135C	0	0	0.25
YLR086W	0	0	0.25
YER129W	0	0	0.25
YDL029W	0	0	0.25
YCR065W	0	0	0.25
YDL090C	0	0	0.25
YGL178W	1	0	0.25
YJR084W	1	0	0.25
YNL078W	0	0	0.249266862170088
YOR237W	0	0	0.248538011695906
YLL063C	0	0	0.247813411078717
YJL165C	0	0	0.247093023255814
YAL026C	0	0	0.246376811594203
YDR448W	0	0	0.245664739884393
YHR191C	0	0	0.244956772334294
YPL241C	0	0	0.244252873563218
YPL190C	0	0	0.243767313019391
YDR153C	0	0	0.243767313019391
YER168C	0	0	0.243767313019391
YLR194C	0	0	0.243767313019391
YKR095W	0	0	0.243767313019391
YIL122W	1	0	0.243767313019391
YPL269W	0	0	0.243767313019391
YBR059C	0	0	0.243767313019391
YOR070C	0	0	0.243767313019391
YHR111W	0	0	0.243767313019391
YGL173C	1	0	0.243767313019391
YGR282C	0	0	0.243767313019391
YML057W	1	0	0.243767313019391
YER007W	0	0	0.243093922651934
YHR205W	0	0	0.242424242424242
YDR208W	0	0	0.241758241758242
YLR055C	0	0	0.241095890410959
YEL015W	0	0	0.240437158469945
YBR234C	0	0	0.239782016348774
YDR273W	0	0	0.239130434782609
YPR161C	0	0	0.238482384823848
YER022W	0	0	0.237837837837838
YDR207C	0	0	0.237196765498652
YMR316W	0	0	0.236559139784946
YLR187W	0	1	0.236559139784946
YJL094C	0	0	0.235924932975871
YDR113C	0	0	0.235294117647059
YIL084C	0	0	0.234666666666667
YDL161W	0	0	0.234042553191489
YDR519W	0	1	0.234042553191489
YGL049C	0	0	0.23342175066313
YDL132W	0	0	0.232804232804233
YNR031C	0	0	0.232189973614776
YMR238W	0	0	0.231578947368421
YGR189C	0	0	0.230971128608924
YLR026C	0	0	0.230366492146597
YPL176C	0	0	0.22976501305483
YBR112C	0	0	0.229166666666667
YMR172W	0	0	0.22879177377892
YNL294C	0	0	0.22879177377892
YLR431C	0	0	0.22879177377892
YPR113W	0	0	0.22879177377892
YNL325C	1	0	0.22879177377892
YMR287C	0	0	0.228205128205128
YAL029C	0	0	0.227621483375959
YLR121C	0	0	0.227040816326531
YFL013C	0	0	0.2264631043257
YGL110C	0	1	0.2264631043257
YML094W	0	0	0.225888324873096
YDR523C	0	0	0.225316455696203
YPL124W	0	0	0.224747474747475
YIR023W	0	0	0.224181360201511
YGR179C	0	0	0.223618090452261
YMR273C	0	0	0.223057644110276
YML064C	0	0	0.2225
YKL112W	0	0	0.221945137157107
YBR279W	0	0	0.221393034825871
YOL148C	0	0	0.220843672456576
YGL130W	0	0	0.22029702970297
YNL238W	0	0	0.219753086419753
YGL133W	0	0	0.219211822660099
YDR389W	0	0	0.218673218673219
YHL019C	0	0	0.218137254901961
YMR001C	0	0	0.21760391198044
YJL154C	0	0	0.217073170731707
YDR293C	0	0	0.21654501216545
YOR269W	0	0	0.216019417475728
YDL135C	0	0	0.215496368038741
YLR313C	0	0	0.214975845410628
YBR289W	0	0	0.214457831325301
YHR103W	0	0	0.213942307692308
YDL028C	0	0	0.213429256594724
YDR077W	0	0	0.212918660287081
YPL089C	0	0	0.212410501193317
YJL159W	0	0	0.211904761904762
YLR212C	0	0	0.211401425178147
YPL075W	0	0	0.210900473933649
YDR310C	0	0	0.210401891252955
YPR032W	0	0	0.209905660377358
YOR239W	0	0	0.209411764705882
YER157W	0	0	0.208920187793427
YDL006W	0	0	0.208430913348946
YHR149C	0	1	0.208430913348946
YOL095C	0	0	0.207943925233645
YLR120C	0	0	0.207459207459207
YPL181W	0	0	0.206976744186047
YMR179W	0	0	0.206496519721578
YGL162W	0	0	0.206018518518519
YJL074C	0	0	0.20554272517321
YMR199W	0	0	0.205069124423963
YLR309C	0	0	0.204597701149425
YBR049C	0	0	0.204128440366972
YMR004W	0	0	0.203661327231121
YCL016C	0	0	0.203196347031963
YCR038C	0	0	0.202733485193622
YDR528W	0	0	0.202272727272727
YOL031C	0	0	0.201814058956916
YKL108W	0	0	0.201357466063348
YPL253C	0	0	0.200902934537246
YPR165W	0	0	0.20045045045045
YLR095C	0	0	0.2
YIR019C	0	0	0.199551569506726
YOR048C	0	0	0.19910514541387
YHR209W	0	1	0.19910514541387
YOR074C	0	0	0.198660714285714
YNL257C	0	0	0.198218262806236
YOR144C	0	0	0.197777777777778
YLR457C	0	0	0.197339246119734
YGL124C	0	0	0.196902654867257
YMR307W	0	0	0.196467991169978
YDL234C	0	0	0.196035242290749
YPL221W	0	0	0.195604395604396
YGL005C	0	0	0.195227765726681
YNL225C	0	0	0.195227765726681
YNL288W	0	0	0.195227765726681
YLR396C	0	0	0.195227765726681
YCR077C	0	0	0.195227765726681
YGR238C	1	0	0.195227765726681
YHR186C	0	0	0.194805194805195
YJR092W	0	0	0.19438444924406
YNL322C	0	0	0.193965517241379
YDR283C	0	0	0.193548387096774
YPL163C	0	0	0.1931330472103
YPL031C	0	0	0.19271948608137
YOR233W	0	0	0.192307692307692
YPL070W	0	0	0.191897654584222
YOR198C	0	0	0.191489361702128
YDR484W	0	0	0.191082802547771
YER151C	0	0	0.190677966101695
YBR237W	0	0	0.190274841437632
YLR451W	0	0	0.189873417721519
YBR055C	0	0	0.189473684210526
YLR371W	0	0	0.189075630252101
YBR272C	0	0	0.188679245283019
YNL283C	0	0	0.188284518828452
YIL126W	0	0	0.187891440501044
YLR210W	0	0	0.1875
YIL068C	0	0	0.187110187110187
YBL063W	0	0	0.186721991701245
YBR131W	0	0	0.186335403726708
YLR443W	0	0	0.18595041322314
YHR082C	0	0	0.185567010309278
YML052W	0	0	0.185185185185185
YPL242C	0	0	0.184804928131417
YDR028C	0	0	0.184426229508197
YMR070W	0	0	0.184049079754601
YGR002C	0	0	0.183673469387755
YOR299W	0	0	0.183299389002037
YEL043W	0	1	0.183299389002037
YJL020C	0	0	0.182926829268293
YMR288W	0	0	0.182555780933063
YER003C	0	0	0.182186234817814
YDL022W	0	0	0.181818181818182
YOR038C	0	0	0.181451612903226
YDR137W	0	0	0.181086519114688
YOR324C	0	0	0.180722891566265
YNR023W	0	0	0.180360721442886
YJL204C	0	0	0.18
YGL027C	0	0	0.179640718562874
YER106W	0	0	0.179282868525896
YGR113W	0	0	0.178926441351889
YKL161C	0	1	0.178926441351889
YCR042C	0	0	0.178571428571429
YDL117W	0	0	0.178217821782178
YER148W	0	0	0.177865612648221
YNL250W	0	0	0.177514792899408
YER032W	0	0	0.177165354330709
YDR228C	0	0	0.176817288801572
YER133W	0	0	0.176470588235294
YGL244W	0	0	0.176125244618395
YOR290C	0	0	0.17578125
YDL193W	0	0	0.175438596491228
YGR261C	0	0	0.175097276264591
YOL030W	0	1	0.175097276264591
YGR200C	0	0	0.174757281553398
YMR076C	0	0	0.174418604651163
YDL147W	0	0	0.174081237911025
YNL167C	0	0	0.173745173745174
YDL155W	0	0	0.173410404624277
YGL098W	0	0	0.173076923076923
YFR016C	0	1	0.173076923076923
YBR275C	0	0	0.172744721689059
YMR231W	0	0	0.172413793103448
YBL060W	0	1	0.172413793103448
YKR089C	0	0	0.17208413001912
YAL013W	0	0	0.17175572519084
YDR145W	0	0	0.171428571428571
YMR312W	0	0	0.171102661596958
YML016C	0	0	0.170777988614801
YMR138W	0	0	0.170454545454545
YMR043W	0	0	0.170132325141777
YMR091C	0	0	0.169811320754717
YNL273W	0	0	0.169491525423729
YBR123C	0	0	0.169172932330827
YPR005C	0	0	0.168855534709193
YKR082W	0	0	0.168539325842697
YNL236W	0	0	0.168224299065421
YOR008C	0	0	0.167910447761194
YMR055C	0	0	0.167597765363128
YOR267C	0	0	0.16728624535316
YPL209C	0	0	0.166975881261596
YMR218C	0	0	0.166666666666667
YOL034W	0	0	0.166358595194085
YPR042C	0	0	0.166051660516605
YGL200C	0	0	0.165745856353591
YMR032W	0	0	0.165441176470588
YOL062C	0	0	0.165137614678899
YDR495C	0	0	0.164835164835165
YJL183W	0	0	0.164533820840951
YMR223W	0	0	0.164233576642336
YKL032C	0	0	0.163934426229508
YML062C	0	0	0.163636363636364
YGL168W	0	0	0.163339382940109
YBR198C	0	0	0.16304347826087
YMR236W	0	0	0.162748643761302
YPR070W	0	0	0.162454873646209
YHL022C	0	0	0.162162162162162
YPL045W	0	0	0.161870503597122
YOL072W	0	0	0.161579892280072
YGR056W	0	0	0.161290322580645
YGL207W	0	0	0.161001788908766
YOL089C	0	0	0.160714285714286
YKR001C	0	0	0.160427807486631
YHR206W	0	0	0.160142348754448
YLR114C	0	0	0.159857904085258
YDR359C	0	0	0.159574468085106
YGL051W	0	0	0.15929203539823
YDR328C	0	0	0.159010600706714
YKL096W	0	0	0.158730158730159
YHL002W	0	0	0.158450704225352
YLR274W	0	0	0.15817223198594
YOL113W	0	0	0.157894736842105
YBR223C	0	0	0.157618213660245
YKL139W	0	0	0.157342657342657
YIR033W	0	0	0.157167530224525
YOL017W	0	0	0.157167530224525
YER013W	0	0	0.157167530224525
YGL181W	0	0	0.157167530224525
YBR005W	0	0	0.157167530224525
YDR301W	0	0	0.157167530224525
YDR392W	1	0	0.157167530224525
YJL203W	0	0	0.156896551724138
YOR275C	0	0	0.156626506024096
YDR488C	0	0	0.156357388316151
YBR073W	0	0	0.156196943972835
YER173W	0	0	0.156196943972835
YGL150C	0	0	0.156196943972835
YDL146W	0	1	0.156196943972835
YGR188C	0	0	0.156196943972835
YMR075W	0	0	0.156196943972835
YMR137C	0	0	0.156196943972835
YMR029C	1	0	0.156196943972835
YKR031C	0	0	0.155932203389831
YPR181C	0	0	0.155668358714044
YFL039C	0	0	0.155405405405405
YLR079W	0	0	0.155143338954469
YMR214W	0	0	0.154882154882155
YNL289W	0	0	0.154621848739496
YER176W	0	0	0.154362416107383
YPL086C	0	0	0.154103852596315
YLR087C	0	0	0.153846153846154
YDL074C	0	0	0.153589315525876
YLR213C	0	0	0.153333333333333
YFL034W	0	1	0.153333333333333
YLR423C	0	0	0.153078202995008
YNR049C	0	0	0.152823920265781
YBL035C	0	0	0.15257048092869
YGL071W	0	0	0.152317880794702
YPL085W	0	0	0.152066115702479
YNL128W	0	0	0.151815181518152
YPR178W	0	0	0.151565074135091
YLR085C	0	0	0.151315789473684
YGR047C	0	0	0.151067323481117
YOL122C	0	0	0.150819672131148
YBL007C	0	0	0.150572831423895
YOR109W	0	0	0.150326797385621
YDR159W	0	0	0.150081566068515
YDR254W	0	0	0.149837133550489
YJL127C	0	0	0.149593495934959
YGR172C	0	0	0.149350649350649
YGR218W	0	0	0.149108589951378
YKL022C	0	0	0.148867313915858
YMR036C	0	0	0.148626817447496
YBR109C	0	0	0.148387096774194
YIL128W	0	0	0.148148148148148
YOL016C	0	0	0.147909967845659
YAR008W	0	0	0.147672552166934
YMR263W	0	0	0.147435897435897
YNL079C	0	0	0.1472
YFL049W	0	0	0.146964856230032
YDR388W	0	0	0.146730462519936
YOR249C	0	0	0.146496815286624
YOR231W	0	0	0.146263910969793
YIL108W	0	1	0.146263910969793
YGL066W	0	0	0.146031746031746
YOL012C	0	0	0.145800316957211
YDR055W	0	0	0.145569620253165
YOR281C	0	0	0.145339652448657
YIL095W	0	0	0.145110410094637
YHR135C	0	0	0.14488188976378
YOR304C-A	0	1	0.14488188976378
YDR466W	0	0	0.144654088050314
YKL042W	0	0	0.144427001569859
YFR031C	0	0	0.144200626959248
YJR058C	0	0	0.143974960876369
YPR081C	0	0	0.14375
YIL034C	0	0	0.143525741029641
YGL094C	0	0	0.143302180685358
YOR250C	0	0	0.143079315707621
YMR149W	0	0	0.142857142857143
YDR126W	0	0	0.142635658914729
YPL255W	0	0	0.142414860681115
YER161C	0	0	0.142194744976816
YLR369W	0	0	0.141975308641975
YCL010C	0	0	0.14175654853621
YKL163W	0	0	0.141538461538462
YGR122W	0	0	0.141321044546851
YKR008W	0	0	0.141104294478528
YBR066C	0	0	0.140888208269525
YBR260C	0	0	0.140672782874618
YPL116W	0	0	0.140458015267176
YPL021W	0	0	0.140243902439024
YDL095W	0	0	0.140030441400304
YBR171W	0	0	0.139817629179331
YLR417W	0	0	0.139605462822458
YEL058W	0	0	0.139393939393939
YML114C	0	0	0.139183055975794
YGL157W	0	1	0.139183055975794
YGL192W	0	0	0.138972809667674
YPR078C	0	0	0.138763197586727
YML130C	0	0	0.13855421686747
YDR348C	0	1	0.13855421686747
YPL088W	0	0	0.138345864661654
YPR183W	0	0	0.138138138138138
YPL101W	0	0	0.137931034482759
YMR109W	0	0	0.137724550898204
YOR279C	0	0	0.137518684603886
YMR058W	0	0	0.137313432835821
YJR134C	0	1	0.137313432835821
YGL003C	0	0	0.137108792846498
YOR043W	0	0	0.136904761904762
YLL003W	0	0	0.136701337295691
YLR131C	0	0	0.136498516320475
YDR122W	0	0	0.136296296296296
YKR020W	0	0	0.136094674556213
YOL070C	0	1	0.136094674556213
YDL080C	0	0	0.13589364844904
YDR176W	0	0	0.135693215339233
YPR018W	0	0	0.135493372606775
YMR037C	0	0	0.135294117647059
YNL126W	0	0	0.135095447870778
YOR385W	0	1	0.135095447870778
YDR099W	0	0	0.134897360703812
YGR270W	0	0	0.134699853587116
YGL145W	0	0	0.134502923976608
YKL129C	0	0	0.134306569343066
YPL052W	0	0	0.134110787172012
YKR029C	0	0	0.13391557496361
YKR100C	0	0	0.133720930232558
YLR414C	0	1	0.133720930232558
YDL164C	0	0	0.133526850507983
YDR147W	0	0	0.133333333333333
YOL090W	0	0	0.133140376266281
YDR381W	0	0	0.132947976878613
YLR103C	0	0	0.132756132756133
YDR180W	0	0	0.132564841498559
YIR010W	0	0	0.132374100719424
YPL258C	0	0	0.132183908045977
YAR019C	0	0	0.131994261119082
YJR053W	0	0	0.131805157593123
YGR155W	0	0	0.131616595135908
YDR400W	0	0	0.131428571428571
YLR425W	0	0	0.131241084165478
YOR353C	0	0	0.131054131054131
YJL107C	0	1	0.131054131054131
YDL044C	0	0	0.130867709815078
YNL058C	0	1	0.130867709815078
YNL297C	0	0	0.130681818181818
YJR140C	0	0	0.130496453900709
YNL148C	0	0	0.130311614730878
YCR030C	0	1	0.130311614730878
YKR002W	0	0	0.13012729844413
YDR420W	0	0	0.129943502824859
YBR103W	0	0	0.129760225669958
YDR332W	0	1	0.129760225669958
YDR195W	0	0	0.129577464788732
YGL060W	0	1	0.129577464788732
YCR052W	0	0	0.129395218002813
YFR024C-A	0	0	0.129213483146067
YCL014W	0	0	0.129032258064516
YML115C	0	0	0.128851540616246
YMR047C	0	0	0.128671328671329
YDR170C	0	0	0.128491620111732
YMR048W	0	0	0.128312412831241
YAL023C	0	0	0.128133704735376
YAL011W	0	0	0.127955493741307
YGL211W	0	0	0.127777777777778
YKR072C	0	0	0.127600554785021
YPR120C	0	0	0.127423822714681
YLR361C	0	0	0.127247579529737
YGL075C	0	0	0.12707182320442
YKL207W	0	1	0.12707182320442
YHR077C	0	0	0.126896551724138
YBR158W	0	0	0.126721763085399
YOR306C	0	0	0.126547455295736
YER109C	0	0	0.126373626373626
YFL025C	0	0	0.126200274348422
YJR075W	0	0	0.126027397260274
YOR075W	0	0	0.125854993160055
YDR518W	0	0	0.12568306010929
YNL082W	0	0	0.125511596180082
YDR325W	0	0	0.125340599455041
YNL076W	0	0	0.125170068027211
YBR135W	0	0	0.125
YMR168C	0	0	0.12483039348711
YNR051C	0	0	0.124661246612466
YHR079C	0	0	0.124492557510149
YDR141C	0	0	0.124324324324324
YAL031C	0	0	0.124156545209177
YLR337C	0	0	0.123989218328841
YOR141C	0	1	0.123989218328841
YLR176C	0	0	0.123822341857335
YAL002W	0	0	0.123655913978495
YDR285W	0	0	0.123489932885906
YIL049W	0	0	0.123324396782842
YFR002W	0	0	0.123159303882195
YBR130C	0	0	0.122994652406417
YNR011C	0	0	0.12283044058745
YPR175W	0	0	0.122666666666667
YGL174W	0	0	0.122503328894807
YOL051W	0	0	0.122340425531915
YHR185C	0	0	0.122177954847278
YCR094W	0	0	0.122015915119363
YOR030W	0	0	0.121854304635762
YLR262C	0	0	0.121693121693122
YKL045W	0	0	0.121532364597094
YDL020C	0	0	0.121372031662269
YPL177C	0	0	0.121212121212121
YOR007C	0	0	0.121052631578947
YLR308W	0	0	0.120893561103811
YPR155C	0	0	0.120734908136483
YGR278W	0	0	0.120576671035387
YGL093W	0	0	0.120418848167539
YKR101W	0	0	0.120261437908497
YLR206W	0	0	0.120104438642298
YJL076W	0	0	0.119947848761408
YPL268W	0	0	0.119791666666667
YIL115C	0	0	0.11963589076723
YBR287W	0	1	0.11963589076723
YCR014C	0	0	0.119480519480519
YKL203C	0	0	0.119325551232166
YLR381W	0	0	0.119170984455959
YIL002C	0	0	0.11901681759379
YLR378C	0	0	0.118863049095607
YDR318W	0	0	0.118709677419355
YOR220W	0	1	0.118709677419355
YJL115W	0	0	0.118556701030928
YDR189W	0	0	0.118404118404118
YDR138W	0	0	0.118251928020566
YGR227W	0	0	0.118100128369705
YOR193W	0	0	0.117948717948718
YNL116W	0	0	0.117797695262484
YOL116W	0	0	0.117647058823529
YLR096W	0	0	0.11749680715198
YER070W	0	0	0.11734693877551
YKR091W	0	0	0.117197452229299
YBR007C	0	1	0.117197452229299
YML041C	0	0	0.11704834605598
YPL057C	0	0	0.116899618805591
YKL073W	0	0	0.116751269035533
YHR172W	0	0	0.11660329531052
YKL054C	0	0	0.116455696202532
YOL023W	0	0	0.116308470290771
YKL149C	0	0	0.116161616161616
YPL149W	0	0	0.116015132408575
YAR002C-A	0	0	0.115869017632242
YOL076W	0	0	0.115723270440252
YPL065W	0	0	0.115577889447236
YLR277C	0	0	0.11543287327478
YJR054W	0	1	0.11543287327478
YMR117C	0	0	0.115288220551378
YPR185W	0	0	0.11514392991239
YPR159W	0	0	0.115
YNL253W	0	0	0.114856429463171
YKL089W	0	0	0.114713216957606
YNL097C	0	0	0.114570361145704
YFL034C-B	0	0	0.114427860696517
YER171W	0	0	0.114285714285714
YPL096W	0	0	0.114143920595533
YPR176C	0	0	0.114002478314746
YDL235C	0	0	0.113861386138614
YLR363C	0	0	0.11372064276885
YBR094W	0	1	0.11372064276885
YBR231C	0	0	0.11358024691358
YDR093W	0	0	0.1134401972873
YGL252C	0	0	0.113300492610837
YBR162C	0	0	0.113161131611316
YNR026C	0	0	0.113022113022113
YLR357W	0	0	0.112883435582822
YNR008W	0	0	0.112745098039216
YOL069W	0	0	0.112607099143207
YBR107C	0	0	0.112469437652812
YBR078W	0	0	0.112332112332112
YLL010C	0	0	0.11219512195122
YBR019C	0	0	0.112058465286236
YLR399C	0	0	0.111922141119221
YIL123W	0	0	0.111786148238153
YHR201C	0	0	0.111650485436893
YDR303C	0	0	0.111515151515152
YOL145C	0	0	0.11138014527845
YLR368W	0	0	0.111245465538089
YMR240C	0	0	0.111111111111111
YGR013W	0	0	0.110977080820265
YPR135W	0	0	0.110843373493976
YDR425W	0	0	0.110709987966306
YJL192C	0	0	0.110576923076923
YOR104W	0	1	0.110576923076923
YPL082C	0	0	0.110444177671068
YOR032C	0	0	0.11031175059952
YDR446W	0	0	0.110179640718563
YGL112C	0	0	0.110047846889952
YKR086W	0	0	0.109916367980884
YNL139C	0	0	0.109785202863962
YOL100W	0	0	0.109654350417163
YDL230W	0	0	0.10952380952381
YIR009W	0	0	0.109393579072533
YLR288C	0	0	0.109263657957245
YOR014W	0	0	0.109134045077106
YGL237C	0	0	0.109004739336493
YKR037C	0	0	0.10887573964497
YPL194W	0	0	0.108747044917258
YBR121C	0	0	0.1086186540732
YBR227C	0	1	0.1086186540732
YLR033W	0	0	0.108490566037736
YMR237W	0	0	0.108362779740872
YPL018W	0	0	0.108235294117647
YNL042W	0	0	0.108108108108108
YER077C	0	1	0.108108108108108
YNL136W	0	0	0.107981220657277
YMR139W	0	0	0.107854630715123
YGR032W	0	0	0.107728337236534
YJL209W	0	0	0.107602339181287
YBR264C	0	0	0.107476635514019
YBR245C	0	0	0.107351225204201
YML112W	0	0	0.107226107226107
YPL055C	0	0	0.107101280558789
YMR184W	0	0	0.106976744186047
YDR393W	0	0	0.1068524970964
YPL232W	0	0	0.106728538283063
YER123W	0	0	0.106604866743917
YBL009W	0	0	0.106481481481481
YIL023C	0	0	0.10635838150289
YCR081W	0	0	0.106235565819861
YER144C	0	0	0.106113033448674
YDR503C	0	0	0.106043329532497
YBR201W	0	0	0.106043329532497
YKL007W	0	0	0.106043329532497
YDR317W	0	0	0.106043329532497
YOR069W	0	0	0.106043329532497
YER062C	0	0	0.106043329532497
YKL012W	0	0	0.106043329532497
YBR179C	0	0	0.106043329532497
YOL001W	0	0	0.106043329532497
YPR075C	1	0	0.106043329532497
YJL186W	0	0	0.105922551252847
YLL013C	0	0	0.10580204778157
YBL052C	0	0	0.105736782902137
YHR157W	0	0	0.105736782902137
YHR012W	0	0	0.105736782902137
YEL019C	0	0	0.105736782902137
YDL056W	0	0	0.105736782902137
YNL197C	0	0	0.105736782902137
YPL047W	0	0	0.105736782902137
YOR264W	0	1	0.105736782902137
YFR028C	0	0	0.105736782902137
YDR460W	0	0	0.105736782902137
YNL188W	1	0	0.105736782902137
YKR096W	0	1	0.105736782902137
YDR097C	0	0	0.10561797752809
YLR307W	0	0	0.105499438832772
YOR076C	0	0	0.105438401775805
YEL036C	0	0	0.105438401775805
YJL047C	0	0	0.105438401775805
YHR002W	0	0	0.105438401775805
YPR025C	0	0	0.105438401775805
YAL001C	0	0	0.105438401775805
YMR144W	0	1	0.105438401775805
YLR303W	0	0	0.105438401775805
YOR254C	0	0	0.105438401775805
YMR197C	0	0	0.105438401775805
YHR073W	1	0	0.105438401775805
YLR067C	0	0	0.105321507760532
YLR418C	0	0	0.105204872646733
YGR184C	0	0	0.105088495575221
YKL088W	0	0	0.104972375690608
YFL009W	0	0	0.10485651214128
YJL171C	0	1	0.10485651214128
YMR017W	0	0	0.104740904079383
YCR075C	0	0	0.104625550660793
YPL153C	0	0	0.104510451045105
YML049C	0	0	0.104395604395604
YGL167C	0	0	0.104281009879254
YDL013W	0	0	0.104166666666667
YNL027W	0	0	0.104052573932092
YOL009C	0	0	0.103938730853392
YNL107W	0	0	0.103825136612022
YOR211C	0	0	0.103711790393013
YKL010C	0	0	0.103598691384951
YHR114W	0	0	0.103485838779956
YDR407C	0	0	0.103373231773667
YKL020C	0	0	0.103260869565217
YPR019W	0	0	0.103225806451613
YNR041C	0	0	0.103225806451613
YDR403W	0	0	0.103225806451613
YOR047C	0	0	0.103225806451613
YDR289C	0	0	0.103225806451613
YJL140W	0	0	0.103225806451613
YPL145C	0	0	0.103225806451613
YKL025C	0	0	0.103225806451613
YOR329C	0	0	0.103225806451613
YDR312W	1	0	0.103225806451613
YKR055W	0	0	0.103114930182599
YIL129C	0	0	0.103004291845494
YOR242C	0	0	0.102893890675241
YNL047C	0	0	0.102783725910064
YGR041W	0	0	0.102673796791444
YEL031W	0	0	0.102564102564103
YPL206C	0	0	0.102454642475987
YNL003C	0	0	0.102345415778252
YDR143C	0	0	0.10223642172524
YER020W	0	0	0.102127659574468
YBR229C	0	0	0.10201912858661
YMR061W	0	0	0.101910828025478
YIR015W	0	0	0.101802757158006
YMR266W	0	0	0.101694915254237
YGR135W	0	0	0.101587301587302
YBR070C	0	0	0.101479915433404
YOL139C	0	0	0.101372756071806
YJR033C	0	0	0.10126582278481
YIR002C	0	0	0.101159114857745
YBR004C	0	0	0.101052631578947
YML071C	0	0	0.100946372239748
YHR118C	0	0	0.100840336134454
YOR256C	0	0	0.100734522560336
YNL218W	0	0	0.10062893081761
YMR283C	0	0	0.100523560209424
YMR219W	0	0	0.100418410041841
YCR026C	0	0	0.100313479623824
YMR163C	0	0	0.100208768267223
YOR372C	0	0	0.100104275286757
YEL032W	0	0	0.1
YGL127C	0	0	0.0998959417273673
YKL212W	0	0	0.0997920997920998
YPL069C	0	0	0.0996884735202492
YNL183C	0	0	0.0995850622406639
YNR032W	0	0	0.0994818652849741
YLL022C	0	0	0.0993788819875776
YKL165C	0	0	0.0992761116856256
YNL123W	0	0	0.0991735537190083
YJR060W	0	0	0.0990712074303406
YDR235W	0	0	0.0989690721649484
YJR040W	0	0	0.0988671472708548
YBR060C	0	0	0.0987654320987654
YER045C	0	0	0.0986639260020555
YOL006C	0	0	0.0985626283367557
YOR351C	0	0	0.0984615384615385
YDR334W	0	0	0.0983606557377049
YDR027C	0	0	0.0982599795291709
YOR017W	0	0	0.098159509202454
YLR384C	0	0	0.0980592441266599
YBR217W	0	0	0.0979591836734694
YNL280C	0	0	0.0978593272171254
YJL141C	0	0	0.0977596741344195
YNL133C	0	0	0.0976602238046795
YJL197W	0	1	0.0976602238046795
YHR115C	0	0	0.0975609756097561
YIL075C	0	0	0.0974619289340102
YDR014W	0	0	0.0973630831643002
YMR125W	0	0	0.0972644376899696
YBR080C	0	0	0.097165991902834
YDR501W	0	0	0.0970677451971689
YGR284C	0	0	0.096969696969697
YKL015W	0	0	0.0968718466195762
YHR153C	0	0	0.0967741935483871
YHR165C	0	0	0.0966767371601208
YPL267W	0	0	0.096579476861167
YGR116W	0	0	0.0964824120603015
YGL241W	0	0	0.0963855421686747
YDL047W	0	0	0.0962888665997994
YJL124C	0	0	0.0961923847695391
YCL051W	0	0	0.0960960960960961
YGL033W	0	0	0.096
YGR089W	0	0	0.0959040959040959
YBL023C	0	0	0.0958083832335329
YNL304W	0	0	0.0957128614157527
YBR166C	0	0	0.0956175298804781
YDR315C	0	0	0.0955223880597015
YIL053W	0	0	0.095427435387674
YDL003W	0	0	0.0953326713008937
YNR047W	0	0	0.0952380952380952
YDR532C	0	0	0.0951437066402379
YOL133W	0	0	0.0950495049504951
YMR113W	0	0	0.0949554896142433
YOL086C	0	0	0.0948616600790514
YBR276C	0	0	0.0947680157946693
YLL039C	0	0	0.0946745562130177
YPR046W	0	0	0.0945812807881773
YOL043C	0	0	0.094488188976378
YJL148W	0	0	0.0943952802359882
YML010W	0	0	0.0943025540275049
YGL137W	0	0	0.0942100098135427
YOR313C	0	0	0.0941176470588235
YPR168W	0	0	0.0940254652301665
YLR370C	0	0	0.0939334637964775
YGL038C	0	0	0.093841642228739
YML058W	0	0	0.09375
YMR186W	0	0	0.0936585365853659
YNL312W	0	0	0.0935672514619883
YLR380W	0	0	0.0934761441090555
YMR204C	0	0	0.0933852140077821
YDL145C	0	0	0.0932944606413994
YDL019C	0	0	0.0932038834951456
YOR171C	0	0	0.0931134820562561
YDR130C	0	0	0.0930232558139535
YDL101C	0	0	0.0929332042594385
YPL007C	0	0	0.0928433268858801
YOR060C	0	0	0.0927536231884058
YGR249W	0	0	0.0926640926640927
YGL122C	0	0	0.0925747348119576
YCR033W	0	0	0.092485549132948
YNL330C	0	0	0.0923965351299326
YGR130C	0	1	0.0923965351299326
YBR089C-A	0	0	0.0923076923076923
YOR112W	0	0	0.0922190201729107
YDR212W	0	0	0.0921305182341651
YOR266W	0	0	0.0920421860019175
YNL251C	0	0	0.0919540229885057
YOR288C	0	0	0.091866028708134
YDR167W	0	0	0.0917782026768642
YJR144W	0	0	0.0917691579943236
YGR246C	0	0	0.0917691579943236
YDR238C	0	0	0.0917691579943236
YGR202C	0	0	0.0917691579943236
YBR136W	0	0	0.0917691579943236
YJR093C	0	0	0.0917691579943236
YKL043W	0	0	0.0917691579943236
YPR105C	0	0	0.0917691579943236
YMR013C	0	0	0.0917691579943236
YBL075C	0	0	0.0917691579943236
YJL073W	1	0	0.0917691579943236
YKL011C	0	0	0.0916824196597354
YPL020C	0	0	0.0915958451369216
YDR088C	0	0	0.0915094339622641
YFL003C	0	0	0.0914231856738926
YGR271W	0	0	0.0913370998116761
YPL083C	0	0	0.0912511759172154
YOR110W	0	0	0.0911654135338346
YGL083W	0	1	0.0911654135338346
YOR089C	0	0	0.0910798122065728
YNL084C	0	0	0.0909943714821764
YGR233C	0	0	0.0909090909090909
YFR041C	0	0	0.0908239700374532
YMR003W	0	1	0.0908239700374532
YGR186W	0	0	0.0907390084190833
YLR250W	0	0	0.0906542056074766
YGR221C	0	0	0.0905695611577964
YOR321W	0	0	0.0904850746268657
YJL194W	0	0	0.0904007455731594
YHR074W	0	0	0.090316573556797
YPL152W	0	0	0.0902325581395349
YAL043C	0	0	0.0901486988847584
YDR129C	0	0	0.0900649953574745
YBL088C	0	0	0.0899814471243043
YJL029C	0	0	0.0898980537534754
YHR099W	0	0	0.0898148148148148
YER122C	0	0	0.089731729879741
YGR109C	0	0	0.0896487985212569
YBR168W	0	0	0.0895660203139428
YMR176W	0	0	0.0894833948339483
YOR219C	0	0	0.0894009216589862
YLL049W	0	1	0.0894009216589862
YFR040W	0	0	0.0893186003683241
YGL155W	0	0	0.0892364305427783
YPL186C	0	1	0.0892364305427783
YBR235W	0	1	0.0892364305427783
YIR006C	0	0	0.0891544117647059
YHR026W	0	0	0.0890725436179982
YMR016C	0	0	0.0889908256880734
YDL106C	0	0	0.0889092575618698
YOL132W	0	0	0.0888278388278388
YHR001W	0	0	0.0887465690759378
YCL043C	0	0	0.0886654478976234
YKR019C	0	0	0.0885844748858448
YDR146C	0	0	0.0885036496350365
YNR006W	0	0	0.0884229717411121
YLR427W	0	0	0.0883424408014572
YGL061C	0	0	0.0882620564149227
YOR005C	0	0	0.0881818181818182
YGR054W	0	0	0.0881017257039055
YDL035C	0	0	0.088021778584392
YMR080C	0	0	0.0879419764279238
YGL119W	0	0	0.0878623188405797
YLR104W	0	1	0.0878623188405797
YNL020C	0	0	0.0877828054298642
YDR039C	0	0	0.0877034358047016
YER124C	0	0	0.0876242095754291
YDR499W	0	0	0.0875451263537906
YEL009C	0	0	0.0874661857529306
YGR196C	0	1	0.0874661857529306
YLR098C	0	0	0.0873873873873874
YPR124W	0	0	0.0873087308730873
YML027W	0	0	0.0872302158273381
YBL079W	0	0	0.087151841868823
YNL102W	0	0	0.0870736086175943
YOR273C	0	0	0.0869955156950673
YMR154C	0	0	0.0869175627240143
YDR219C	0	0	0.0868397493285586
YDR311W	0	0	0.0867620751341682
YMR277W	0	0	0.0866845397676497
YCR066W	0	0	0.0866071428571429
YOL091W	0	0	0.0865298840321142
YER093C	0	0	0.0864527629233512
YHL034C	0	0	0.0863757791629564
YPR068C	0	0	0.0862989323843416
YGR046W	0	0	0.0862222222222222
YDR424C	0	0	0.086145648312611
YPL009C	0	1	0.086145648312611
YDR259C	0	0	0.0860692102928128
YLR424W	0	0	0.0859929078014184
YLR144C	0	0	0.0859167404782994
YLR373C	0	0	0.0858407079646018
YJR052W	0	0	0.0857648099027409
YOL011W	0	0	0.0856890459363958
YOR257W	0	0	0.0856134157105031
YKR077W	0	1	0.0856134157105031
YNL309W	0	0	0.0855379188712522
YEL022W	0	0	0.0854625550660793
YCR086W	0	0	0.085387323943662
YOR068C	0	0	0.0853122251539138
YNL064C	0	0	0.0852372583479789
YCL048W	0	0	0.0851624231782265
YPL016W	0	0	0.0850877192982456
YDR419W	0	0	0.0850131463628396
YMR275C	0	0	0.084938704028021
YLR209C	0	0	0.0848643919510061
YOR298W	0	0	0.0847902097902098
YPL106C	0	0	0.0847161572052402
YKR036C	0	0	0.0846422338568935
YDL207W	0	0	0.0845684394071491
YDR378C	0	0	0.0844947735191638
YDR473C	0	0	0.0844212358572672
YNL329C	0	0	0.0843478260869565
YGR224W	0	0	0.0842745438748914
YDR040C	0	0	0.0842013888888889
YER162C	0	0	0.0841283607979185
YIL048W	0	0	0.0840554592720971
YPL244C	0	0	0.083982683982684
YMR092C	0	0	0.0839100346020761
YML006C	0	0	0.0838375108038029
YIL156W	0	0	0.0837651122625216
YPL050C	0	0	0.0836928386540121
YIL147C	0	0	0.0836206896551724
YOL149W	0	0	0.0835486649440138
YBL101C	0	0	0.0834767641996558
YPL027W	0	0	0.0834049871023216
YJL061W	0	0	0.0833333333333333
YNL172W	0	0	0.0832618025751073
YER038C	0	0	0.0831903945111492
YJR110W	0	0	0.0831191088260497
YBL025W	0	0	0.0830479452054795
YGR142W	0	0	0.0829769033361848
YPL141C	0	1	0.0829769033361848
YFR048W	0	0	0.0829059829059829
YPR079W	0	0	0.0828351836037575
YLR190W	0	0	0.0827645051194539
YOR191W	0	0	0.082693947144075
YDR016C	0	0	0.0826235093696763
YDR052C	0	0	0.0825531914893617
YML038C	0	0	0.0824829931972789
YBL058W	0	0	0.0824129141886151
YLR410W	0	0	0.0823429541595925
YAR018C	0	0	0.082273112807464
YGL043W	0	0	0.0822033898305085
YGR065C	0	0	0.0821337849280271
YDR463W	0	0	0.0820642978003384
YHR200W	0	0	0.0819949281487743
YBR077C	0	0	0.0819256756756757
YMR213W	0	0	0.0818565400843882
YKL004W	0	0	0.081787521079258
YHR036W	0	0	0.0817186183656276
YGR100W	0	0	0.0816498316498317
YBR119W	0	0	0.0815811606391926
YBR071W	0	1	0.0815811606391926
YDL231C	0	0	0.0815126050420168
YPL140C	0	0	0.0814441645675903
YPL042C	0	0	0.0813758389261745
YKL023W	0	1	0.0813758389261745
YOR194C	0	0	0.0813076278290025
YCR084C	0	0	0.0812395309882747
YOR344C	0	0	0.0811715481171548
YEL062W	0	0	0.0811036789297659
YLR393W	0	0	0.0810359231411863
YAL056W	0	0	0.0809682804674457
YGL008C	0	0	0.0809007506255213
YDR233C	0	1	0.0809007506255213
YOL018C	0	0	0.0808333333333333
YHR098C	0	0	0.0807660283097419
YOR137C	0	0	0.0806988352745424
YMR285C	0	0	0.0806317539484622
YKR014C	0	0	0.0805647840531561
YIL106W	0	0	0.0804979253112033
YGL159W	0	1	0.0804979253112033
YPL158C	0	1	0.0804979253112033
YGR108W	0	0	0.0804311774461028
YBR290W	0	0	0.0803645401822701
YGR098C	0	0	0.0802980132450331
YKL057C	0	0	0.0802315963606286
YDR372C	0	0	0.0801652892561983
YOR083W	0	0	0.0800990916597853
YBL042C	0	0	0.08003300330033
YPL084W	0	0	0.0799670239076669
YJL036W	0	0	0.0799011532125206
YAL048C	0	0	0.0798353909465021
YMR247C	0	0	0.0797697368421053
YDR440W	0	0	0.0797041906327034
YLR207W	0	0	0.0796387520525452
YIL121W	0	0	0.0795734208367514
YJR135C	0	0	0.0795081967213115
YLR183C	0	0	0.0794430794430794
YDL113C	0	0	0.0793780687397709
YER172C	0	0	0.0793131643499591
YBR225W	0	1	0.0793131643499591
YAR002W	0	0	0.0792483660130719
YBR076W	0	0	0.0791836734693878
YGR086C	0	0	0.0791190864600326
YOR087W	0	0	0.0790546047269764
YAL051W	0	0	0.0789902280130293
YLR453C	0	0	0.0789259560618389
YGL023C	0	0	0.0788617886178862
YER110C	0	0	0.0787977254264825
YMR304W	0	0	0.0787337662337662
YDR245W	0	0	0.0786699107866991
YGL213C	0	0	0.0786061588330632
YPL022W	0	0	0.0785425101214575
YMR291W	0	1	0.0785425101214575
YDR038C	0	0	0.0784789644012945
YJL106W	0	0	0.0784155214227971
YOR209C	0	0	0.0783521809369952
YMR215W	0	1	0.0783521809369952
YNL223W	0	0	0.0783373301358913
YKR042W	0	0	0.0783373301358913
YGR199W	0	0	0.0783373301358913
YML069W	0	0	0.0783373301358913
YLR389C	0	0	0.0783373301358913
YOR073W	0	0	0.0783373301358913
YBR079C	0	0	0.0783373301358913
YGL212W	0	0	0.0783373301358913
YPL213W	0	0	0.0783373301358913
YGR222W	0	0	0.0783373301358913
YNL051W	0	0	0.0783373301358913
YOR190W	0	0	0.0783373301358913
YJL080C	1	0	0.0783373301358913
YIL033C	0	0	0.0782747603833866
YPR128C	0	0	0.0782122905027933
YLR383W	0	0	0.0781499202551834
YBR180W	0	0	0.0780876494023904
YKL116C	0	0	0.0780254777070064
YOL081W	0	0	0.0779634049323787
YLR116W	0	0	0.0779014308426073
YJR121W	0	0	0.0778914240755311
YPR029C	0	0	0.0778914240755311
YDR376W	0	0	0.0778914240755311
YLR216C	0	0	0.0778914240755311
YER059W	0	0	0.0778914240755311
YLR360W	0	0	0.0778914240755311
YBR069C	0	0	0.0778914240755311
YKL152C	0	0	0.0778914240755311
YOL057W	0	1	0.0778914240755311
YBL093C	0	0	0.0778914240755311
YBL056W	0	0	0.0778914240755311
YIL135C	0	0	0.0778914240755311
YGL020C	0	0	0.0778914240755311
YGR279C	1	0	0.0778914240755311
YLR268W	0	0	0.0778301886792453
YPR129W	0	0	0.0777690494893951
YDR151C	0	0	0.0777080062794348
YDL033C	0	0	0.0776470588235294
YBR255W	0	1	0.0776470588235294
YGL251C	0	0	0.0775862068965517
YJL005W	0	0	0.0775254502740799
YBR288C	0	0	0.0774647887323944
YMR115W	0	1	0.0774647887323944
YEL013W	0	0	0.0774042220484754
YLR071C	0	0	0.07734375
YMR119W	0	0	0.0772833723653396
YML117W	0	0	0.0772230889235569
YPL235W	0	0	0.0771628994544037
YLR382C	0	0	0.0771028037383178
YCR091W	0	0	0.0770428015564202
YDR350C	0	0	0.0769828926905132
YPL008W	0	0	0.0769230769230769
YBL050W	0	0	0.0768633540372671
YER047C	0	1	0.0768633540372671
YMR089C	0	0	0.0768037238169123
YJL091C	0	0	0.0767441860465116
YOL019W	0	1	0.0767441860465116
YIR004W	0	0	0.0766847405112316
YJL039C	0	0	0.076625386996904
YLR440C	0	0	0.0765661252900232
YMR313C	0	0	0.0765069551777434
YGR225W	0	0	0.0764478764478764
YDR457W	0	0	0.0763888888888889
YKR084C	0	0	0.0763299922898998
YOL036W	0	1	0.0763299922898998
YJR046W	0	0	0.076271186440678
YLL028W	0	0	0.0762124711316397
YPL028W	0	0	0.0761538461538462
YOL021C	0	0	0.0760953112990008
YMR060C	0	0	0.076036866359447
YBR175W	0	0	0.0759785111281658
YNL007C	0	0	0.075920245398773
YNR010W	0	0	0.0758620689655172
YFR027W	0	0	0.0758039816232772
YKL058W	0	0	0.0757459831675593
YDL175C	0	0	0.0756880733944954
YPR121W	0	0	0.0756302521008403
YBL097W	0	0	0.0755725190839695
YER136W	0	0	0.0755148741418764
YDL088C	0	0	0.0754573170731707
YCL030C	0	0	0.0753998476770754
YJR006W	0	0	0.0753424657534247
YDR060W	0	0	0.0752851711026616
YOR204W	0	0	0.0752279635258359
YFL048C	0	0	0.0751708428246014
YDR464W	0	0	0.075113808801214
YIL045W	0	0	0.0750568612585292
YLR119W	0	0	0.075
YLR248W	0	0	0.0749432248296745
YLL006W	0	0	0.0748865355521936
YLR065C	0	1	0.0748865355521936
YDL224C	0	0	0.0748299319727891
YPL138C	0	0	0.074773413897281
YBR058C	0	0	0.0747169811320755
YDR270W	0	0	0.0746606334841629
YOL130W	0	0	0.0746043707611153
YDR263C	0	0	0.0745481927710843
YAR015W	0	0	0.0744920993227991
YOR373W	0	0	0.0744360902255639
YBL022C	0	0	0.0743801652892562
YBR110W	0	0	0.0743243243243243
YOR296W	0	1	0.0743243243243243
YDL103C	0	0	0.0742685671417855
YNL201C	0	0	0.0742128935532234
YNL229C	0	0	0.0741573033707865
YDL099W	0	0	0.0741017964071856
YER033C	0	1	0.0741017964071856
YKL038W	0	0	0.0740463724756918
YHR060W	0	0	0.0739910313901345
YDL045C	0	0	0.0739357729648992
YPR008W	0	0	0.0738805970149254
YBL081W	0	1	0.0738805970149254
YDL170W	0	0	0.0738255033557047
YNL119W	0	0	0.0737704918032787
YHL016C	0	0	0.0737155621742368
YMR039C	0	0	0.0736607142857143
YCR073C	0	0	0.0736059479553903
YGR140W	0	0	0.0735512630014859
YBL008W	0	0	0.0735294117647059
YIL036W	0	0	0.0735294117647059
YGL238W	0	0	0.0735294117647059
YDR108W	0	0	0.0735294117647059
YIL158W	0	1	0.0735294117647059
YLR054C	0	0	0.0735294117647059
YKL060C	0	0	0.0735294117647059
YOR033C	0	0	0.0735294117647059
YJL110C	0	0	0.0735294117647059
YCL056C	0	1	0.0735294117647059
YGR007W	0	0	0.0735294117647059
YNL158W	0	0	0.0735294117647059
YBR015C	0	0	0.0735294117647059
YKL201C	0	0	0.0735294117647059
YER113C	0	1	0.0735294117647059
YGR191W	0	0	0.0735294117647059
YLR110C	1	0	0.0735294117647059
YMR295C	0	1	0.0735294117647059
YPL189W	0	0	0.0734753857457752
YGL144C	0	0	0.0734214390602056
YJL112W	0	0	0.0733675715333822
YNL016W	0	0	0.0733137829912024
YNR007C	0	0	0.0732600732600733
YMR028W	0	0	0.0732064421669107
YPL066W	0	1	0.0732064421669107
YHR178W	0	0	0.0731528895391368
YLR305C	0	0	0.0730994152046784
YDL122W	0	0	0.0730460189919649
YJR078W	0	0	0.072992700729927
YMR302C	0	0	0.0729394602479942
YNR013C	0	0	0.0728862973760933
YBR211C	0	0	0.0728332119446468
YBL067C	0	1	0.0728332119446468
YDL126C	0	0	0.0727802037845706
YML065W	0	0	0.0727272727272727
YBR202W	0	0	0.0726744186046512
YDL142C	0	0	0.0726216412490922
YDR443C	0	0	0.0725689404934688
YGR119C	0	0	0.0725163161711385
YDR260C	0	0	0.072463768115942
YFL016C	0	0	0.0724112961622013
YOL027C	0	0	0.0723589001447178
YDR034C	0	0	0.0723065798987708
YDR490C	0	0	0.0722543352601156
YBR233W	0	1	0.0722543352601156
YIL005W	0	0	0.0722021660649819
YDL154W	0	0	0.0721500721500721
YFL029C	0	0	0.0720980533525595
YML074C	0	0	0.0720461095100865
YOR247W	0	0	0.0719942404607631
YLR429W	0	0	0.0719424460431655
YER051W	0	0	0.0718907260963336
YHR174W	0	0	0.0718390804597701
YKL049C	0	0	0.0717875089734386
YIR013C	0	0	0.0717360114777618
YBR065C	0	0	0.0716845878136201
YAR003W	0	0	0.0716332378223496
YLL002W	0	0	0.0715819613457409
YOR099W	0	0	0.0715307582260372
YDR411C	0	0	0.0714796283059328
YOR181W	0	0	0.0714285714285714
YPR162C	0	0	0.0713775874375446
YDR364C	0	0	0.0713266761768902
YPR095C	0	0	0.0712758374910905
YDR017C	0	0	0.0712250712250712
YDR363W	0	0	0.0711743772241993
YDR371W	0	1	0.0711743772241993
YPL233W	0	0	0.0711237553342817
YJL053W	0	0	0.0710732054015636
YDR319C	0	1	0.0710732054015636
YNL090W	0	0	0.0710227272727273
YKR062W	0	0	0.07097232079489
YOR381W	0	0	0.0709219858156028
YHR055C	0	0	0.070871722182849
YBR238C	0	0	0.0708215297450425
YDL031W	0	0	0.0707714083510262
YDR295C	0	0	0.0707213578500707
YNL071W	0	0	0.0706713780918728
YLR189C	0	0	0.0706214689265537
YOR339C	0	0	0.0705716302046577
YER094C	0	0	0.0705218617771509
YKL197C	0	0	0.0704721634954193
YBR153W	0	0	0.0704225352112676
YOL108C	0	0	0.0703729767769177
YPL120W	0	0	0.070323488045007
YJR112W	0	0	0.0702740688685875
YBR167C	0	0	0.0702247191011236
YDR182W	0	0	0.0701754385964912
YER014W	0	0	0.0701262272089762
YHR065C	0	0	0.0700770847932726
YKL090W	0	1	0.0700770847932726
YOL025W	0	0	0.0700280112044818
YJL201W	0	0	0.0699790062981106
YDR385W	0	0	0.0699300699300699
YDR323C	0	0	0.0698812019566737
YPR052C	0	0	0.0698324022346369
YHR108W	0	0	0.0697836706210747
YNL087W	0	1	0.0697836706210747
YBL074C	0	0	0.0697350069735007
YBR176W	0	0	0.0696864111498258
YBL104C	0	1	0.0696864111498258
YGL044C	0	0	0.0696378830083565
YPR189W	0	0	0.069589422407794
YDR363W-A	0	0	0.0695410292072323
YPL094C	0	0	0.0694927032661571
YHR170W	0	0	0.0694444444444444
YER005W	0	0	0.0693962526023595
YLR310C	0	0	0.0693481276005548
YOR114W	0	1	0.0693481276005548
YBR216C	0	0	0.0693000693000693
YMR207C	0	0	0.0692520775623269
YAL032C	0	0	0.069204152249135
YJL041W	0	0	0.0691562932226833
YPL110C	0	0	0.0691085003455425
YGL195W	0	0	0.069060773480663
YBR283C	0	0	0.0690131124913734
YNL049C	0	0	0.0689655172413793
YER177W	0	0	0.0689179875947622
YER036C	0	0	0.068870523415978
YBL040C	0	0	0.0688231245698555
YML066C	0	0	0.0687757909215956
YLR260W	0	0	0.0687285223367698
YGL084C	0	0	0.0686813186813187
YEL053C	0	0	0.0686341798215511
YAL034W-A	0	0	0.0685871056241427
YJL058C	0	0	0.0685400959561343
YML005W	0	0	0.0684931506849315
YKL220C	0	0	0.0684462696783025
YKL126W	0	0	0.0683994528043776
YFL050C	0	0	0.0683526999316473
YBR165W	0	0	0.0683060109289618
YDR244W	0	0	0.068259385665529
YIL112W	0	0	0.0682128240109141
YOR122C	0	0	0.0681663258350375
YLR165C	0	0	0.0681198910081744
YMR072W	0	0	0.068073519400953
YJR117W	0	0	0.0680272108843537
YBR118W	0	0	0.0679809653297077
YJR066W	0	0	0.0679347826086956
YAL058W	0	0	0.0678886625933469
YPR188C	0	0	0.067842605156038
YOR133W	0	0	0.0677966101694915
YGR104C	0	0	0.0677506775067751
YMR315W	0	1	0.0677506775067751
YOR035C	0	0	0.0677048070412999
YLR044C	0	0	0.06765899864682
YBR199W	0	0	0.0676132521974307
YDL214C	0	0	0.0675675675675676
YLR127C	0	0	0.0675219446320054
YGL014W	0	0	0.0674763832658569
YAL028W	0	0	0.0674308833445718
YDR510W	0	0	0.0673854447439353
YDR033W	0	1	0.0673854447439353
YLR128W	0	0	0.0673400673400673
YFL011W	0	0	0.0672947510094213
YLR376C	0	0	0.0672494956287828
YDR117C	0	1	0.0672494956287828
YNL046W	0	0	0.0672043010752688
YGR006W	0	0	0.0671591672263264
YML113W	0	0	0.0671140939597315
YGL253W	0	0	0.0670690811535882
YDR358W	0	0	0.0670241286863271
YDL024C	0	0	0.0669792364367046
YMR177W	0	0	0.0669344042838019
YJR062C	0	0	0.0668896321070234
YOL094C	0	0	0.0668449197860963
YBR045C	0	0	0.0668002672010688
YBL103C	0	0	0.0667556742323097
YKR078W	0	0	0.066711140760507
YIL063C	0	0	0.0666666666666667
YOR085W	0	0	0.0666222518321119
YJR091C	0	0	0.066577896138482
YOR057W	0	0	0.0665335994677312
YBR128C	0	0	0.0664893617021277
YDL018C	0	0	0.0664451827242525
YNL196C	0	1	0.0664451827242525
YNL261W	0	0	0.0664010624169987
YDR292C	0	0	0.06635700066357
YKL119C	0	0	0.0663129973474801
YJR031C	0	0	0.0662690523525514
YAL010C	0	0	0.0662251655629139
YAL063C	0	0	0.0661813368630046
YFR010W	0	0	0.0661375661375661
YFR009W	0	0	0.0660938532716457
YPL167C	0	0	0.0660501981505945
YIL040W	0	0	0.066006600660066
YGR087C	0	0	0.0659630606860158
YDL089W	0	1	0.0659630606860158
YNL307C	0	0	0.0659195781147001
YNL138W	0	0	0.0658761528326746
YDR362C	0	0	0.0658327847267939
YBR295W	0	0	0.0657894736842105
YMR202W	0	0	0.0657462195923734
YDR227W	0	0	0.0657030223390276
YGR258C	0	0	0.0656598818122127
YAL007C	0	0	0.0656167979002625
YKL124W	0	0	0.0655737704918033
YOR066W	0	1	0.0655737704918033
YBR188C	0	0	0.0655307994757536
YFL001W	0	0	0.0654878847413229
YNL199C	0	0	0.0654450261780105
YOR284W	0	0	0.065402223675605
YPR049C	0	0	0.065359477124183
YBR041W	0	0	0.0653167864141084
YPR089W	0	1	0.0653167864141084
YJL155C	0	0	0.0652741514360313
YGR005C	0	0	0.0652315720808871
YOR180C	0	0	0.0651890482398957
YFL041W	0	0	0.0651465798045603
YDR422C	0	0	0.0651041666666667
YJR126C	0	0	0.0650618087182824
YNL206C	0	0	0.0650195058517555
YDR434W	0	0	0.0649772579597141
YPR022C	0	1	0.0649772579597141
YDL017W	0	0	0.0649350649350649
YMR165C	0	0	0.0648929266709929
YMR308C	0	0	0.0648508430609598
YBR088C	0	0	0.0648088139987038
YLR105C	0	0	0.0647668393782383
YHR166C	0	0	0.0647249190938511
YFR046C	0	0	0.0646830530401035
YNL068C	0	0	0.0646412411118294
YLR292C	0	0	0.0645994832041344
YDL190C	0	0	0.0645577792123951
YJR151C	0	1	0.0645577792123951
YMR175W	0	0	0.0645161290322581
YOR123C	0	0	0.0644745325596389
YDR128W	0	1	0.0644745325596389
YIL083C	0	0	0.0644329896907216
YGL081W	0	1	0.0644329896907216
YDR452W	0	0	0.0643915003219575
YGL065C	0	0	0.0643500643500644
YHL043W	0	0	0.0643086816720257
YDR202C	0	0	0.06426735218509
YKL080W	0	0	0.0642260757867694
YGL175C	0	0	0.0641848523748395
YHR120W	0	0	0.064143681847338
YJL062W	0	0	0.0641025641025641
YDL040C	0	0	0.0640614990390775
YMR044W	0	0	0.0640204865556978
YNL316C	0	0	0.0639795265515035
YKL204W	0	0	0.0639386189258312
YJL222W	0	0	0.0638977635782748
YBR038W	0	0	0.0638569604086845
YLR034C	0	0	0.0638162093171666
YIL131C	0	0	0.063802905874921
YOR160W	0	0	0.063802905874921
YPR054W	0	0	0.063802905874921
YDR329C	0	0	0.063802905874921
YNL103W	0	0	0.063802905874921
YDR131C	0	0	0.063802905874921
YMR317W	0	1	0.063802905874921
YGR240C	0	0	0.063802905874921
YML061C	0	0	0.063802905874921
YGR193C	0	0	0.063802905874921
YNL286W	0	0	0.063802905874921
YPL222W	0	1	0.063802905874921
YHL027W	0	0	0.063802905874921
YBR140C	0	0	0.063802905874921
YDR050C	0	0	0.063802905874921
YDR469W	0	0	0.063802905874921
YJL100W	0	0	0.063802905874921
YNL313C	1	0	0.063802905874921
YLR035C	0	0	0.0637626262626263
YJL090C	0	0	0.0637223974763407
YDR082W	0	0	0.0636822194199243
YNL323W	0	0	0.0636420919974795
YFL023W	0	0	0.0636020151133501
YIL017C	0	0	0.0635619886721208
YER178W	0	0	0.0635220125786164
YLL058W	0	0	0.0634820867379007
YBL003C	0	0	0.0634422110552764
YMR026C	0	0	0.0634023854362837
YMR301C	0	0	0.0633626097867001
YLL038C	0	0	0.0633228840125392
YNL025C	0	0	0.0632832080200501
YLR240W	0	0	0.063243581715717
YFL036W	0	0	0.0632040050062578
YHR182W	0	1	0.0632040050062578
YNL204C	0	0	0.0631644777986241
YKR028W	0	0	0.063125
YOL065C	0	0	0.0630855715178014
YDR522C	0	0	0.0630461922596754
YML068W	0	0	0.0630068621334997
YPL023C	0	0	0.0629675810473816
YDL185W	0	0	0.0629283489096573
YAL019W	0	0	0.0628891656288917
YJR022W	0	0	0.0628500311138768
YEL016C	0	0	0.0628109452736318
YJL006C	0	0	0.0627719080174021
YKL184W	0	0	0.0627329192546584
YBR152W	0	0	0.0626939788950962
YJR057W	0	0	0.0626550868486352
YMR216C	0	0	0.0626162430254185
YDR515W	0	0	0.0625774473358117
YDR477W	0	0	0.0625386996904025
YDL116W	0	0	0.0625
YOR113W	0	0	0.0624613481756339
YKL041W	0	0	0.0624227441285538
YAL020C	0	0	0.0623841877702285
YGL139W	0	0	0.0623456790123457
YGL077C	0	0	0.0623072177668106
YNL277W	0	0	0.062268803945746
YIR031C	0	0	0.0622304374614911
YJL208C	0	0	0.062192118226601
YDR326C	0	0	0.0621538461538462
YNL287W	0	0	0.0621156211562116
YHR196W	0	0	0.0620774431468961
YJL158C	0	0	0.062039312039312
YDL206W	0	1	0.062039312039312
YMR087W	0	0	0.0620012277470841
YIR008C	0	0	0.0619631901840491
YPR164W	0	0	0.0619251992642551
YER095W	0	0	0.0618872549019608
YPR016C	0	0	0.061849357011635
YEL065W	0	0	0.0618115055079559
YGR168C	0	1	0.0618115055079559
YOR153W	0	0	0.0617737003058104
YPL125W	0	0	0.0617359413202934
YBR017C	0	0	0.0616982284667074
YBL084C	0	0	0.0616605616605617
YOR025W	0	0	0.0616229408175717
YHR058C	0	0	0.0615853658536585
YML034W	0	0	0.0615478366849482
YCR027C	0	0	0.061510353227771
YGL036W	0	1	0.061510353227771
YPR013C	0	1	0.061510353227771
YDR416W	0	0	0.061472915398661
YDR022C	0	0	0.0614355231143552
YPR009W	0	0	0.0613981762917933
YMR068W	0	0	0.0613608748481166
YOL045W	0	0	0.0613236187006679
YIL094C	0	0	0.0612864077669903
YBR164C	0	0	0.0612492419648272
YGR099W	0	0	0.0612121212121212
YJR118C	0	0	0.0611750454270139
YBR169C	0	0	0.061138014527845
YPR083W	0	0	0.0611010284331518
YOL060C	0	0	0.0610640870616687
YER112W	0	0	0.0610271903323263
YPL137C	0	0	0.0609903381642512
YOR301W	0	0	0.0609535304767652
YHR075C	0	0	0.0609167671893848
YJR009C	0	0	0.0608800482218204
YCR072C	0	0	0.0608433734939759
YDR229W	0	0	0.0608067429259482
YLL004W	0	0	0.0607701564380265
YGL070C	0	0	0.0607336139506915
YNL230C	0	0	0.0606971153846154
YOR259C	0	0	0.0606606606606607
YGR004W	0	0	0.06062424969988
YOR255W	0	0	0.0605878824235153
YMR212C	0	0	0.0605515587529976
YER125W	0	0	0.0605152786099461
YBR084W	0	0	0.0604790419161677
YBR250W	0	0	0.0604428485936565
YDR369C	0	0	0.0604066985645933
YJL129C	0	0	0.0603705917513449
YLL005C	0	0	0.0603345280764636
YDL112W	0	0	0.0602985074626866
YKL134C	0	0	0.0602625298329356
YNL002C	0	0	0.060226595110316
YHR124W	0	0	0.0601907032181168
YJR132W	0	0	0.0601548540798094
YLR075W	0	0	0.0601190476190476
YHR039C	0	0	0.0600832837596669
YCR008W	0	0	0.0600475624256837
YHR041C	0	0	0.0600118835412953
YBR253W	0	0	0.0599762470308789
YIR001C	0	0	0.0599406528189911
YNL026W	0	0	0.0599051008303677
YOR165W	0	0	0.0598695909899229
YHL031C	0	0	0.0598341232227488
YGL180W	0	0	0.0597986974541149
YDR459C	0	0	0.0597633136094675
YNL314W	0	0	0.0597279716144293
YCR044C	0	0	0.0596926713947991
YDR402C	0	0	0.0596574128765505
YGR245C	0	0	0.0596221959858323
YJR049C	0	0	0.0595870206489676
YPL223C	0	0	0.0595518867924528
YOR274W	0	0	0.0595167943429582
YDR439W	0	0	0.0594817432273263
YDR265W	0	0	0.0594467333725721
YDR171W	0	0	0.0594117647058824
YKL194C	0	0	0.0593768371546149
YJL056C	0	0	0.0593419506462985
YNL221C	0	0	0.0593071051086318
YBR115C	0	0	0.0592723004694836
YLR436C	0	0	0.0592375366568915
YDL166C	0	0	0.0592028135990621
YKR093W	0	0	0.0591681312243702
YKR083C	0	0	0.0591334894613583
YBR002C	0	0	0.0590988882387361
YAL016W	0	0	0.0590643274853801
YAR027W	0	1	0.0590643274853801
YBL046W	0	0	0.0590298071303331
YBL011W	0	0	0.0589953271028037
YLR254C	0	0	0.0589608873321658
YDL109C	0	0	0.058926487747958
YPL151C	0	0	0.0588921282798834
YBR205W	0	0	0.0588578088578089
YGR003W	0	0	0.0588235294117647
YGL115W	0	0	0.0587892898719441
YML011C	0	0	0.0587550901687027
YNL154C	0	0	0.0587209302325581
YBL106C	0	0	0.0586868099941894
YLR271W	0	1	0.0586868099941894
YOR334W	0	0	0.0586527293844367
YBR195C	0	0	0.0586186883343006
YOL128C	0	0	0.058584686774942
YLR437C	0	1	0.058584686774942
YGR143W	0	0	0.0585507246376812
YDR524C	0	0	0.0585168018539977
YJR156C	0	0	0.0584829183555298
YLR094C	0	0	0.0584490740740741
YGR256W	0	0	0.0584152689415847
YJL024C	0	0	0.0583815028901734
YKL061W	0	1	0.0583815028901734
YJL139C	0	0	0.0583477758521086
YCL044C	0	0	0.0583140877598152
YOR081C	0	0	0.0582804385458742
YOR359W	0	0	0.0582468281430219
YML035C	0	0	0.0582132564841499
YDL077C	0	0	0.0581797235023041
YPL164C	0	0	0.0581462291306851
YOR358W	0	0	0.0581127733026467
YAL055W	0	0	0.0580793559516964
YGL206C	0	0	0.0580459770114943
YJL146W	0	0	0.058012636415853
YLL024C	0	0	0.0579793340987371
YPL169C	0	0	0.0579460699942628
YLR233C	0	0	0.0579128440366972
YEL030W	0	0	0.0578796561604585
YMR086W	0	1	0.0578796561604585
YOR371C	0	0	0.0578465063001146
YNL317W	0	0	0.0578133943903835
YNL147W	0	0	0.0577803203661327
YPL011C	0	0	0.0577472841623785
YNL006W	0	0	0.0577142857142857
YNR039C	0	0	0.0576813249571673
YGL045W	0	0	0.057648401826484
YFR021W	0	0	0.0576155162578437
YER089C	0	0	0.0575826681870011
YDR470C	0	0	0.0575498575498576
YBR274W	0	0	0.0575170842824601
YGL017W	0	0	0.0574843483210017
YPL214C	0	0	0.0574516496018202
YLR273C	0	0	0.0574189880613985
YLR117C	0	0	0.0573863636363636
YMR063W	0	0	0.0573537762634867
YGL097W	0	0	0.0573212258796822
YGR198W	0	0	0.0572887124220079
YLR102C	0	0	0.0572562358276644
YDR508C	0	0	0.0572237960339943
YBR161W	0	0	0.0571913929784824
YLR181C	0	0	0.057159026598755
YLR438C-A	0	0	0.0571266968325792
YOR197W	0	0	0.0570944036178632
YNL262W	0	0	0.0570621468926554
YGL240W	0	0	0.057029926595144
YOR336W	0	0	0.0569977426636569
YLR049C	0	1	0.0569977426636569
YOR090C	0	0	0.056965595036661
YOR327C	0	0	0.0569334836527621
YDR080W	0	0	0.0569014084507042
YPR173C	0	0	0.0568693693693694
YER105C	0	0	0.0568373663477772
YBR101C	0	0	0.0568053993250844
YLL027W	0	0	0.0567734682405846
YER145C	0	0	0.0567415730337079
YGL085W	0	1	0.0567415730337079
YHR139C	0	0	0.0567097136440202
YDR421W	0	0	0.0566778900112233
YLR019W	0	0	0.0566461020751542
YLR242C	0	0	0.0566143497757848
YKL075C	0	0	0.0565826330532213
YGR036C	0	0	0.0565509518477044
YBR018C	0	0	0.0565193060996083
YLR286C	0	0	0.0564876957494407
YDR305C	0	0	0.0564561207378424
YPL005W	0	0	0.0564245810055866
YOR241W	0	0	0.056393076493579
YCR068W	0	0	0.0563616071428571
YPL150W	0	1	0.0563616071428571
YLR214W	0	0	0.0563301728945901
YNL121C	0	0	0.056298773690078
YDL149W	0	0	0.0562674094707521
YIL130W	0	1	0.0562674094707521
YHR091C	0	0	0.0562360801781737
YJR127C	0	0	0.0562047857540345
YJL031C	0	0	0.0561735261401557
YKR003W	0	0	0.0561423012784881
YIL008W	0	0	0.0561111111111111
YGL131C	0	1	0.0561111111111111
YHR007C	0	0	0.0560799555802332
YKL064W	0	0	0.0560488346281909
YPL229W	0	1	0.0560488346281909
YEL027W	0	0	0.0560177481974487
YMR098C	0	1	0.0560177481974487
YGL006W	0	0	0.0559866962305987
YER096W	0	0	0.0559556786703601
YNL275W	0	0	0.0559246954595792
YHR090C	0	0	0.0558937465412286
YMR319C	0	0	0.0558628318584071
YNL194C	0	0	0.0558319513543394
YBR024W	0	0	0.0558011049723757
YOR132W	0	0	0.0557702926559912
YLR024C	0	0	0.0557395143487859
YKL172W	0	0	0.0557087699944843
YJL219W	0	0	0.0556780595369349
YBL020W	0	0	0.0556473829201102
YGR072W	0	0	0.0556167400881057
YLR136C	0	0	0.0555861309851403
YFR045W	0	0	0.0555555555555556
YPR133C	0	0	0.0555250137438153
YBR173C	0	0	0.0554945054945055
YLR080W	0	0	0.0554640307523339
YML053C	0	1	0.0554640307523339
YPL215W	0	0	0.0554335894621295
YAR042W	0	0	0.0554031815688426
YKR097W	0	0	0.0553728070175439
YFL017C	0	0	0.0553424657534247
YDR218C	0	0	0.0553121577217963
YHR031C	0	0	0.0552818828680898
YJR050W	0	0	0.0552516411378556
YGR023W	0	0	0.0552214324767633
YOR054C	0	0	0.0551912568306011
YML072C	0	1	0.0551912568306011
YBL019W	0	0	0.0551611141452758
YOR061W	0	0	0.0551310043668122
YKL171W	0	0	0.055100927441353
YDL189W	0	0	0.0550708833151581
YGL073W	0	0	0.0550408719346049
YML031W	0	0	0.0550108932461874
YGL021W	0	0	0.0549809471965161
YLR247C	0	1	0.0549809471965161
YOL049W	0	0	0.0549510337323177
YLR082C	0	0	0.054921152800435
YLR056W	0	0	0.0548913043478261
YDR489W	0	0	0.0548614883215644
YML103C	0	0	0.0548317046688382
YGL179C	0	0	0.0548019533369506
YGL135W	0	0	0.0547722342733189
YLR226W	0	0	0.0547425474254743
YOR156C	0	0	0.0547128927410618
YLR315W	0	1	0.0547128927410618
YIL107C	0	0	0.0546832701678397
YJL087C	0	0	0.0546536796536797
YGR178C	0	0	0.0546241211465657
YHR204W	0	0	0.0546038543897216
YML013W	0	0	0.0546038543897216
YBL014C	0	0	0.0546038543897216
YHL023C	0	1	0.0546038543897216
YJR150C	0	0	0.0546038543897216
YIL079C	0	0	0.0546038543897216
YLR072W	0	1	0.0546038543897216
YLR284C	0	0	0.0546038543897216
YKR052C	0	0	0.0546038543897216
YPL058C	0	0	0.0546038543897216
YJR035W	0	0	0.0546038543897216
YOL054W	0	0	0.0546038543897216
YDL141W	0	0	0.0546038543897216
YAL038W	0	0	0.0546038543897216
YPR007C	0	0	0.0546038543897216
YLR320W	0	0	0.0546038543897216
YOL055C	0	0	0.0546038543897216
YBR054W	0	1	0.0546038543897216
YPR045C	0	1	0.0546038543897216
YHL047C	0	0	0.0546038543897216
YGL057C	0	1	0.0546038543897216
YOR308C	0	0	0.0546038543897216
YJL130C	0	0	0.0546038543897216
YNR032C-A	1	0	0.0546038543897216
YMR053C	0	0	0.0545746388443018
YFL005W	0	0	0.0545454545454545
YFR032C	0	1	0.0545454545454545
YMR200W	0	0	0.0545163014430786
YDR205W	0	0	0.0544871794871795
[truncated: 3,790 more rows]
