# Supplementary material for: Computationally Driven, Quantitative Experiments Discover Genes Required for Mitochondrial Biogenesis
Source: PLoS Genet. 2009 Mar 20;5(3):e1000407. doi: 10.1371/journal.pgen.1000407 (PMC2648979; doi:10.1371/journal.pgen.1000407)
Supplement: Dataset S2 — Top 100 novel ensemble predictions for additional yeast biological processes. A zip file containing 387 tab-delimited text files of the ensemble predictions for the indicated Gene Ontology Biological Process Term. (21.70 MB GZ) [file pgen.1000407.s013.gz › GO_0000749.txt]

ORF	AnnotatedToTerm?	Uncharacterized_04152007?	Precision
YCL027W	1	0	1.0
YNR044W	1	0	1.0
YFL026W	1	0	1.0
YJL170C	0	0	0.833333333333333
YHR005C	1	0	0.833333333333333
YJL157C	1	0	0.833333333333333
YLR452C	0	0	0.714285714285714
YIL015W	0	0	0.7
YGL032C	1	0	0.7
YDR461W	1	0	0.7
YNL279W	0	0	0.666666666666667
YOR212W	1	0	0.666666666666667
YCL055W	0	0	0.625
YHR084W	0	0	0.625
YBL016W	1	0	0.625
YMR232W	1	0	0.625
YBR083W	0	0	0.588235294117647
YDR309C	0	0	0.578947368421053
YNL145W	1	0	0.578947368421053
YKL189W	0	0	0.571428571428571
YBR040W	1	0	0.571428571428571
YFL047W	0	0	0.545454545454545
YFL027C	0	0	0.521739130434783
YKL209C	0	0	0.5
YML047C	0	0	0.481481481481481
YNL298W	0	0	0.481481481481481
YCR089W	1	0	0.481481481481481
YMR065W	0	0	0.464285714285714
YIL037C	0	0	0.448275862068966
YPR122W	0	0	0.446808510638298
YPL156C	0	0	0.446808510638298
YDR103W	1	0	0.446808510638298
YDR125C	0	0	0.446808510638298
YDR410C	0	0	0.446808510638298
YML046W	0	0	0.446808510638298
YJR004C	1	0	0.446808510638298
YGR040W	0	0	0.446808510638298
YLR362W	1	0	0.446808510638298
YAL041W	1	0	0.446808510638298
YPL192C	0	0	0.446808510638298
YGR092W	0	0	0.446808510638298
YLR330W	0	0	0.446808510638298
YBR200W	1	0	0.446808510638298
YDL127W	0	0	0.446808510638298
YLR042C	0	1	0.446808510638298
YDR200C	1	0	0.446808510638298
YDR379W	1	0	0.446808510638298
YKL178C	1	0	0.446808510638298
YJL128C	0	0	0.4375
YDR251W	0	0	0.432432432432432
YIL117C	0	0	0.432432432432432
YGL089C	1	0	0.432432432432432
YHR152W	0	0	0.432432432432432
YKL104C	0	0	0.432432432432432
YBR023C	0	0	0.432432432432432
YHR030C	0	0	0.432432432432432
YNL059C	0	0	0.432432432432432
YLR332W	0	0	0.432432432432432
YNL293W	0	0	0.432432432432432
YDR085C	1	0	0.432432432432432
YNL053W	0	0	0.432432432432432
YJR086W	1	0	0.432432432432432
YNL127W	1	0	0.432432432432432
YJR090C	1	0	0.432432432432432
YHR161C	0	0	0.432432432432432
YOR127W	1	0	0.432432432432432
YDL159W	1	0	0.432432432432432
YDL240W	0	0	0.432432432432432
YOR208W	1	0	0.432432432432432
YER155C	0	0	0.432432432432432
YCL067C	0	0	0.432432432432432
YDR264C	1	0	0.432432432432432
YGL190C	0	0	0.432432432432432
YCL032W	1	0	0.432432432432432
YHL007C	1	0	0.432432432432432
YCR009C	0	0	0.426666666666667
YGL090W	0	0	0.421052631578947
YLR006C	0	0	0.415584415584416
YDR164C	0	0	0.41025641025641
YNL094W	0	0	0.407407407407407
YPL115C	0	0	0.407407407407407
YPL187W	1	0	0.407407407407407
YAR014C	0	0	0.402439024390244
YDR351W	0	0	0.402298850574713
YBR133C	0	0	0.402298850574713
YLL021W	1	0	0.402298850574713
YER068W	0	0	0.402298850574713
YLR238W	1	0	0.402298850574713
YDR124W	0	1	0.402298850574713
YLR319C	0	0	0.4
YCR039C	0	0	0.4
YNL271C	1	0	0.4
YCL066W	0	0	0.395604395604396
YLR040C	0	1	0.395604395604396
YAL040C	0	0	0.391304347826087
YNL272C	0	0	0.387096774193548
YCR040W	0	0	0.382978723404255
YOR188W	0	0	0.381443298969072
YGR014W	0	0	0.381443298969072
YMR052W	1	0	0.381443298969072
YBL061C	0	0	0.377551020408163
YBR160W	0	0	0.376237623762376
YMR198W	0	0	0.376237623762376
YFR008W	1	0	0.376237623762376
YHR107C	0	0	0.375
YOL112W	0	0	0.375
YLR229C	1	0	0.375
YLR403W	0	0	0.371428571428571
YGL233W	0	0	0.367924528301887
YJL108C	0	0	0.36697247706422
YPL256C	0	0	0.36697247706422
YCR096C	0	1	0.36697247706422
YCR093W	1	0	0.36697247706422
YGL223C	0	0	0.366071428571429
YHR053C	0	0	0.366071428571429
YNL161W	1	0	0.366071428571429
YKL048C	0	0	0.36283185840708
YNL098C	0	0	0.359649122807018
YPL161C	0	0	0.356521739130435
YER118C	0	0	0.353448275862069
YNL267W	0	0	0.35042735042735
YPR072W	0	0	0.347457627118644
YNR052C	0	0	0.34453781512605
YJL187C	0	0	0.341666666666667
YKL135C	0	0	0.338842975206612
YHR082C	0	0	0.336065573770492
YHR006W	0	0	0.333333333333333
YPL259C	0	0	0.330645161290323
YOR326W	0	0	0.328
YOL113W	0	0	0.325396825396825
YHR102W	0	0	0.323076923076923
YHR142W	0	0	0.323076923076923
YNL054W	0	0	0.323076923076923
YNL325C	1	0	0.323076923076923
YDR335W	0	0	0.320610687022901
YDR507C	0	0	0.318181818181818
YLR166C	0	0	0.315789473684211
YLR206W	0	0	0.313432835820896
YGR134W	0	0	0.311111111111111
YGR009C	0	0	0.308823529411765
YJR005W	0	0	0.306569343065693
YJL141C	0	0	0.304347826086957
YGL178W	0	0	0.302158273381295
YHR205W	0	0	0.3
YDR162C	0	0	0.297872340425532
YMR192W	0	0	0.295774647887324
YMR164C	0	0	0.293706293706294
YDL090C	0	0	0.292517006802721
YBR057C	0	0	0.292517006802721
YNR047W	0	0	0.292517006802721
YDL165W	1	0	0.292517006802721
YHR158C	0	0	0.290540540540541
YIL038C	0	0	0.288590604026846
YDR166C	0	0	0.286666666666667
YGL095C	0	0	0.28476821192053
YNR031C	0	0	0.282894736842105
YDR104C	0	0	0.281045751633987
YPL049C	0	0	0.279220779220779
YDR480W	0	0	0.27741935483871
YJL095W	0	0	0.275641025641026
YGL106W	0	0	0.273885350318471
YNL106C	0	0	0.272151898734177
YLR113W	0	0	0.270440251572327
YER114C	0	0	0.26875
YPL242C	0	0	0.267080745341615
YDR293C	0	0	0.265432098765432
YGR152C	0	0	0.263803680981595
YOL105C	0	0	0.26219512195122
YDL225W	0	0	0.260606060606061
YOR267C	0	0	0.259036144578313
YNL118C	0	0	0.25748502994012
YDR389W	0	0	0.255952380952381
YGR166W	0	0	0.255813953488372
YIL159W	0	0	0.255813953488372
YIL140W	0	0	0.255813953488372
YER149C	1	0	0.255813953488372
YMR124W	0	1	0.255813953488372
YAL026C	0	0	0.254335260115607
YKL095W	0	0	0.252873563218391
YOR322C	0	0	0.251428571428571
YER129W	0	0	0.25
YPL258C	0	0	0.248587570621469
YJR153W	0	0	0.247191011235955
YNL192W	0	0	0.245901639344262
YKR048C	0	0	0.245901639344262
YIL122W	0	0	0.245901639344262
YKR061W	0	0	0.245901639344262
YMR029C	1	0	0.245901639344262
YHR111W	0	0	0.244565217391304
YIL031W	0	0	0.243243243243243
YIL118W	0	0	0.241935483870968
YMR305C	0	0	0.240641711229947
YBL085W	0	0	0.23936170212766
YLR343W	0	0	0.238095238095238
YPR119W	0	0	0.236842105263158
YPR055W	0	0	0.235602094240838
YBR272C	0	0	0.234375
YDL029W	0	0	0.233160621761658
YHR023W	0	0	0.231958762886598
YAL024C	0	0	0.230769230769231
YLR084C	0	0	0.229591836734694
YLR353W	0	0	0.228426395939086
YER008C	0	0	0.227722772277228
YHR061C	0	0	0.227722772277228
YCL024W	0	0	0.227722772277228
YKL079W	0	0	0.227722772277228
YCR002C	1	0	0.227722772277228
YLR266C	0	0	0.226600985221675
YPR165W	0	0	0.225490196078431
YNL233W	0	0	0.224390243902439
YPR171W	0	0	0.223300970873786
YPL070W	0	0	0.222222222222222
YER111C	0	0	0.221153846153846
YNL294C	0	0	0.220095693779904
YOL104C	0	0	0.219626168224299
YAR031W	0	0	0.219626168224299
YBR102C	0	0	0.219626168224299
YDR317W	0	0	0.219626168224299
YER075C	1	0	0.219626168224299
YBL017C	0	0	0.218604651162791
YPL249C	0	0	0.217592592592593
YIL095W	0	0	0.216589861751152
YKR090W	0	0	0.215596330275229
YOR177C	0	0	0.214611872146119
YPR161C	0	0	0.213636363636364
YOR233W	0	0	0.212669683257919
YNL258C	0	0	0.211711711711712
YDR261C	0	0	0.210762331838565
YGL053W	0	0	0.209821428571429
YFR019W	0	0	0.208888888888889
YJL099W	0	0	0.207964601769911
YKL101W	0	0	0.20704845814978
YLR371W	0	0	0.206140350877193
YDR028C	0	0	0.205240174672489
YPL089C	0	0	0.204347826086957
YKL163W	0	0	0.203463203463203
YNL183C	0	0	0.202586206896552
YOR231W	0	0	0.201716738197425
YGR241C	0	0	0.200854700854701
YER132C	0	0	0.2
YMR199W	0	0	0.199152542372881
YJL085W	0	0	0.19831223628692
YOR299W	0	0	0.197478991596639
YAL053W	0	0	0.196652719665272
YLR303W	0	0	0.195833333333333
YMR307W	0	0	0.195020746887967
YDR273W	0	0	0.194214876033058
YMR139W	0	0	0.193415637860082
YNL288W	0	0	0.192622950819672
YGR170W	0	0	0.191836734693878
YDL239C	0	0	0.191056910569106
YHL009C	0	0	0.190283400809717
YBR059C	0	0	0.189516129032258
YDR122W	0	0	0.188755020080321
YDL135C	0	0	0.188
YOR275C	0	0	0.187250996015936
YPL085W	0	0	0.186507936507937
YNL278W	0	0	0.185770750988142
YOL063C	0	0	0.18503937007874
YIL068C	0	0	0.184313725490196
YDL006W	0	0	0.18359375
YDR168W	0	0	0.182879377431907
YDR054C	0	0	0.182170542635659
YLR342W	0	0	0.181467181467181
YGL194C	0	0	0.180769230769231
YDR183W	0	0	0.18007662835249
YAR019C	0	0	0.179389312977099
YPL204W	0	0	0.178707224334601
YJL076W	0	0	0.178030303030303
YPR032W	0	0	0.177358490566038
YLR187W	0	1	0.177358490566038
YCR038C	0	0	0.176691729323308
YOL100W	0	0	0.176029962546816
YMR055C	0	0	0.175373134328358
YNL289W	0	0	0.174721189591078
YEL043W	0	1	0.174721189591078
YMR058W	0	0	0.174074074074074
YDR523C	0	0	0.173431734317343
YGR229C	0	0	0.172794117647059
YHL002W	0	0	0.172161172161172
YJL005W	0	0	0.171532846715328
YGL003C	0	0	0.170909090909091
YER167W	0	0	0.170289855072464
YJL094C	0	0	0.169675090252708
YNL133C	0	0	0.169064748201439
YHR055C	0	0	0.168458781362007
YFL039C	0	0	0.167857142857143
YPL180W	0	0	0.167259786476868
YKL161C	0	1	0.167259786476868
YHR103W	0	0	0.166666666666667
YOR008C	0	0	0.166077738515901
YOL117W	0	0	0.165492957746479
YDR191W	0	0	0.164912280701754
YNL078W	0	0	0.164335664335664
YPR078C	0	0	0.163763066202091
YIR033W	0	0	0.163194444444444
YPL176C	0	0	0.162629757785467
YPL052W	0	0	0.162068965517241
YBL047C	0	0	0.161512027491409
YLR256W	0	0	0.160958904109589
YBR158W	0	0	0.160409556313993
YDR283C	0	0	0.159863945578231
YDR150W	0	0	0.159322033898305
YLR313C	0	0	0.158783783783784
YDR208W	0	0	0.158249158249158
YPL060W	0	0	0.157718120805369
YOR030W	0	0	0.157190635451505
YLR098C	0	0	0.156666666666667
YLL043W	0	0	0.156146179401993
YLR369W	0	0	0.155629139072848
YNL166C	0	0	0.155115511551155
YNL041C	0	0	0.154605263157895
YDL038C	0	0	0.154098360655738
YGL181W	0	0	0.15359477124183
YLR250W	0	0	0.153094462540717
YBR165W	0	0	0.152597402597403
YOR058C	0	0	0.15210355987055
YOR353C	0	0	0.151612903225806
YBL105C	0	0	0.15112540192926
YDR126W	0	0	0.150641025641026
YHR206W	0	0	0.150159744408946
YGL116W	0	0	0.14968152866242
YGL203C	0	0	0.149206349206349
YOR070C	0	0	0.14873417721519
YKL139W	0	0	0.148264984227129
YFR016C	0	1	0.148264984227129
YBR081C	0	0	0.147798742138365
YGL180W	0	0	0.147335423197492
YLR431C	0	0	0.146875
YBR237W	0	0	0.146417445482866
YDL132W	0	0	0.145962732919255
YPL174C	0	0	0.145510835913313
YKR089C	0	0	0.145061728395062
YBL037W	0	0	0.144615384615385
YOL138C	0	0	0.144171779141104
YEL061C	0	0	0.143730886850153
YPR081C	0	0	0.143292682926829
YAL021C	0	0	0.142857142857143
YER162C	0	0	0.142424242424242
YLR274W	0	0	0.141993957703928
YLR314C	0	0	0.141566265060241
YPL032C	0	0	0.141141141141141
YGR258C	0	0	0.140718562874251
YDR077W	0	0	0.140298507462687
YOR249C	0	0	0.139880952380952
YIR006C	0	0	0.13946587537092
YJL159W	0	0	0.13905325443787
YML064C	0	0	0.138643067846608
YOL095C	0	0	0.138235294117647
YDL028C	0	0	0.13782991202346
YGL008C	0	0	0.137426900584795
YNL297C	0	0	0.137026239067055
YKR055W	0	0	0.136627906976744
YJR076C	0	0	0.136231884057971
YAL029C	0	0	0.135838150289017
YLL063C	0	0	0.135446685878963
YOR306C	0	0	0.135057471264368
YDR141C	0	0	0.134670487106017
YDL005C	0	0	0.134285714285714
YMR070W	0	0	0.133903133903134
YDL235C	0	0	0.133522727272727
YKL129C	0	0	0.13314447592068
YKL179C	0	0	0.132768361581921
YOR330C	0	0	0.132394366197183
YGL251C	0	0	0.132022471910112
YER109C	0	0	0.131652661064426
YEL058W	0	0	0.131284916201117
YKR091W	0	0	0.13091922005571
YGR274C	0	0	0.130555555555556
YIL144W	0	0	0.130193905817175
YLR396C	0	0	0.129834254143646
YOR193W	0	0	0.129476584022039
YAL028W	0	0	0.129120879120879
YLR308W	0	0	0.128767123287671
YKL092C	0	0	0.128415300546448
YDR392W	0	0	0.128065395095368
YDL160C	0	0	0.127717391304348
YBR095C	0	0	0.127371273712737
YDR153C	0	0	0.127027027027027
YBR223C	0	0	0.126684636118598
YMR037C	0	0	0.126344086021505
YIL053W	0	0	0.126005361930295
YCR091W	0	0	0.125668449197861
YDR001C	0	0	0.125333333333333
YDL161W	0	0	0.125
YHL019C	0	0	0.124668435013263
YJL165C	0	0	0.124338624338624
YGL157W	0	1	0.124338624338624
YPL195W	0	0	0.12401055408971
YIR002C	0	0	0.123684210526316
YLR443W	0	0	0.123359580052493
YNR059W	0	0	0.12303664921466
YER020W	0	0	0.122715404699739
YDL117W	0	0	0.122395833333333
YGR221C	0	0	0.122077922077922
YGR078C	0	0	0.121761658031088
YPL206C	0	0	0.121447028423773
YPL088W	0	0	0.121134020618557
YOL062C	0	0	0.120822622107969
YOR080W	0	0	0.120512820512821
YGL038C	0	0	0.120204603580563
YPR042C	0	0	0.119897959183673
YFL034C-B	0	0	0.119592875318066
YNL091W	0	0	0.119289340101523
YPL221W	0	0	0.118987341772152
YDR477W	0	0	0.118686868686869
YBR293W	0	0	0.118387909319899
YER077C	0	1	0.118387909319899
YDL146W	0	1	0.118387909319899
YGL086W	0	0	0.118090452261307
YNL322C	0	0	0.117794486215539
YKL017C	0	0	0.1175
YDR099W	0	0	0.117206982543641
YLR079W	0	0	0.116915422885572
YCL051W	0	0	0.116625310173697
YNL039W	0	0	0.116336633663366
YPL031C	0	0	0.116049382716049
YMR238W	0	0	0.11576354679803
YNL058C	0	1	0.11576354679803
YPR183W	0	0	0.115479115479115
YMR186W	0	0	0.115196078431373
YLR386W	0	0	0.114914425427873
YIL149C	0	0	0.114634146341463
YER123W	0	0	0.114355231143552
YDL126C	0	0	0.114077669902913
YJL106W	0	0	0.113801452784504
YPL190C	0	0	0.113526570048309
YKL152C	0	0	0.113253012048193
YAR033W	0	0	0.112980769230769
YDL080C	0	0	0.112709832134293
YDR457W	0	0	0.11244019138756
YLR270W	0	0	0.112171837708831
YKL190W	0	0	0.111904761904762
YHR129C	0	0	0.111638954869359
YFL025C	0	0	0.111374407582938
YBR171W	0	0	0.111111111111111
YGR046W	0	0	0.110849056603774
YKR031C	0	0	0.110588235294118
YOR329C	0	0	0.110328638497653
YOR171C	0	0	0.110070257611241
YOR304C-A	0	1	0.110070257611241
YPL240C	0	0	0.10981308411215
YKL060C	0	0	0.10955710955711
YBL051C	0	0	0.109302325581395
YGR143W	0	0	0.109048723897912
YGL133W	0	0	0.108796296296296
YLR138W	0	0	0.108545034642032
YMR032W	0	0	0.108294930875576
YHR174W	0	0	0.108045977011494
YGL237C	0	0	0.107798165137615
YPL027W	0	0	0.107551487414188
YGR261C	0	0	0.107305936073059
YDR270W	0	0	0.107061503416856
YFL013C	0	0	0.106818181818182
YLR200W	0	0	0.106575963718821
YPR128C	0	0	0.106334841628959
YBR290W	0	0	0.106094808126411
YOR061W	0	0	0.105855855855856
YMR172W	0	0	0.10561797752809
YLR115W	0	0	0.105381165919283
YJR058C	0	0	0.105145413870246
YIL034C	0	0	0.104910714285714
YAR018C	0	0	0.10467706013363
YCR084C	0	0	0.104444444444444
YMR001C	0	0	0.104212860310421
YIL108W	0	1	0.104212860310421
YIL002C	0	0	0.103982300884956
YMR294W	0	0	0.103752759381898
YMR197C	0	0	0.10352422907489
YLR119W	0	0	0.103296703296703
YLR194C	0	0	0.103070175438596
YIL129C	0	0	0.102844638949672
YKL096W	0	0	0.102620087336245
YGL124C	0	0	0.10239651416122
YPR185W	0	0	0.102173913043478
YKL116C	0	0	0.101952277657267
YCR014C	0	0	0.101731601731602
YPR178W	0	0	0.101511879049676
YPR141C	0	0	0.101293103448276
YPL065W	0	0	0.101075268817204
YGR200C	0	0	0.100858369098712
YOR269W	0	0	0.100642398286938
YGL195W	0	0	0.10062893081761
YDR519W	0	1	0.10062893081761
YDR050C	0	0	0.10062893081761
YLR425W	0	0	0.10062893081761
YCR077C	0	0	0.10062893081761
YMR043W	0	0	0.10062893081761
YPR176C	0	0	0.10062893081761
YDL230W	0	0	0.10062893081761
YBR234C	0	0	0.10062893081761
YBL007C	0	0	0.10062893081761
YCR030C	0	1	0.10062893081761
YPR075C	1	0	0.10062893081761
YPR179C	0	0	0.100418410041841
YJR084W	0	0	0.100208768267223
YGR189C	0	0	0.1
YER040W	0	0	0.0997920997920998
YCR094W	0	0	0.0995850622406639
YDR446W	0	0	0.0993788819875776
YER177W	0	0	0.0991735537190083
YNR049C	0	0	0.0989690721649484
YFL011W	0	0	0.0987654320987654
YDL035C	0	0	0.0985626283367557
YIL075C	0	0	0.0983606557377049
YNL020C	0	0	0.098159509202454
YOR137C	0	0	0.0979591836734694
YIL023C	0	0	0.0977596741344195
YJL020C	0	0	0.0975609756097561
YNL116W	0	0	0.0973630831643002
YOR344C	0	0	0.097165991902834
YAL031C	0	0	0.096969696969697
YOL086C	0	0	0.0967741935483871
YOL036W	0	1	0.0967741935483871
YLR337C	0	0	0.096579476861167
YIL045W	0	0	0.0963855421686747
YKL020C	0	0	0.0961923847695391
YJL154C	0	0	0.096
YGR184C	0	0	0.0958083832335329
YNR007C	0	0	0.0956175298804781
YNL167C	0	0	0.095427435387674
YDL234C	0	0	0.0952380952380952
YHR149C	0	1	0.0952380952380952
YGL151W	0	0	0.0950495049504951
YJR083C	0	0	0.0948616600790514
YGR179C	0	0	0.0946745562130177
YIL048W	0	0	0.094488188976378
YPR080W	0	0	0.0943025540275049
YPL086C	0	0	0.0941176470588235
YMR231W	0	0	0.0939334637964775
YPL101W	0	0	0.09375
YDR348C	0	1	0.09375
YDR466W	0	0	0.0935672514619883
YDR490C	0	0	0.0933852140077821
YHR114W	0	0	0.0932038834951456
YJR151C	0	1	0.0932038834951456
YOL122C	0	0	0.0930232558139535
YGL211W	0	0	0.0928433268858801
YNL153C	0	0	0.0926640926640927
YOL070C	0	1	0.0926640926640927
YJL107C	0	1	0.0926640926640927
YHR139C	0	0	0.092485549132948
YOR256C	0	0	0.0923076923076923
YDR403W	0	0	0.0921305182341651
YDR485C	0	0	0.0919540229885057
YMR317W	0	1	0.0919540229885057
YJR040W	0	0	0.0917782026768642
YIL033C	0	0	0.0916030534351145
YPL269W	0	0	0.0914285714285714
YMR291W	0	1	0.0914285714285714
YER136W	0	0	0.091254752851711
YAL015C	0	0	0.0910815939278937
YLR039C	0	0	0.0909090909090909
YKR100C	0	0	0.0907372400756144
YEL003W	0	0	0.0905660377358491
YEL013W	0	0	0.0903954802259887
YLR176C	0	0	0.0902255639097744
YKL220C	0	0	0.0900562851782364
YDR420W	0	0	0.0898876404494382
YDR131C	0	0	0.0897196261682243
YOR104W	0	1	0.0897196261682243
YPR005C	0	0	0.0895522388059701
YLL039C	0	0	0.0893854748603352
YKR027W	0	0	0.0892193308550186
YDL045C	0	0	0.0890538033395176
YDR143C	0	0	0.0888888888888889
YFR013W	0	0	0.088724584103512
YPR028W	0	0	0.0885608856088561
YMR137C	0	0	0.0883977900552486
YIR013C	0	0	0.0882352941176471
YMR316W	0	0	0.0880733944954128
YKL112W	0	0	0.0879120879120879
YPL075W	0	0	0.0877513711151737
YNL051W	0	0	0.0875912408759124
YFL003C	0	0	0.087431693989071
YBR168W	0	0	0.0872727272727273
YLR248W	0	0	0.0871143375680581
YGL071W	0	0	0.0869565217391304
YFR032C	0	1	0.0869565217391304
YOR316C	0	0	0.0867992766726944
YML057W	0	0	0.0866425992779783
YHR185C	0	0	0.0864864864864865
YPL116W	0	0	0.0863309352517986
YLR120C	0	0	0.0861759425493716
YBR169C	0	0	0.0860215053763441
YKL032C	0	0	0.0858676207513417
YNL194C	0	0	0.0857142857142857
YLR034C	0	0	0.0855614973262032
YBR049C	0	0	0.0854092526690391
YHL047C	0	0	0.0852575488454707
YLR423C	0	0	0.0851063829787234
YML006C	0	0	0.0849557522123894
YIL049W	0	0	0.0848056537102474
YPL096W	0	0	0.0846560846560847
YFL034W	0	1	0.0846560846560847
YER148W	0	0	0.0845070422535211
YBR066C	0	0	0.0843585237258348
YDR358W	0	0	0.0842105263157895
YOR005C	0	0	0.0840630472854641
YDR244W	0	0	0.0839160839160839
YMR299C	0	0	0.0837696335078534
YFR024C-A	0	0	0.0836236933797909
YBR131W	0	0	0.0834782608695652
YER094C	0	0	0.0833333333333333
YGR041W	0	0	0.0831889081455806
YPL150W	0	1	0.0831889081455806
YMR273C	0	0	0.0830449826989619
YLR012C	0	1	0.0830449826989619
YBR260C	0	0	0.0829015544041451
YPR008W	0	0	0.0827586206896552
YNL139C	0	0	0.0826161790017212
YOR381W	0	0	0.0824742268041237
YLR096W	0	0	0.0823327615780446
YAL038W	0	0	0.0821917808219178
YKL061W	0	1	0.0821917808219178
YER157W	0	0	0.0820512820512821
YDL113C	0	0	0.0819112627986348
YDL056W	0	0	0.0817717206132879
YFL041W	0	0	0.0816326530612245
YBR112C	0	0	0.0814940577249576
YOR382W	0	0	0.0813559322033898
YHR186C	0	0	0.0812182741116751
YDL022W	0	0	0.0810810810810811
YDR081C	0	0	0.0809443507588533
YML016C	0	0	0.0808080808080808
YOL128C	0	0	0.080672268907563
YMR224C	0	0	0.0805369127516778
YGR256W	0	0	0.0804020100502513
YOR045W	0	0	0.0802675585284281
YDR315C	0	0	0.0801335559265442
YGL167C	0	0	0.08
YDR074W	0	0	0.0798668885191348
YGR225W	0	0	0.079734219269103
YHR115C	0	0	0.0796019900497512
YDL170W	0	0	0.0794701986754967
YJL027C	0	1	0.0794701986754967
YJL100W	0	0	0.0793388429752066
YDR310C	0	0	0.0792079207920792
YHR191C	0	0	0.0790774299835255
YDR093W	0	0	0.0789473684210526
YKR086W	0	0	0.0788177339901478
YKL038W	0	0	0.0786885245901639
YDR534C	0	0	0.0785597381342062
YDR228C	0	0	0.0784313725490196
YLL014W	0	1	0.0784313725490196
YER176W	0	0	0.0783034257748776
YMR004W	0	0	0.0781758957654723
YDR488C	0	0	0.0780487804878049
YJL090C	0	0	0.0779220779220779
YPR113W	0	0	0.0777957860615883
YJR052W	0	0	0.0776699029126214
YGL110C	0	1	0.0776699029126214
YLR286C	0	0	0.0775444264943457
YIL121W	0	0	0.0774193548387097
YOR195W	0	0	0.0772946859903382
YIR030C	0	0	0.0771704180064309
YMR304W	0	0	0.0770465489566613
YGL137W	0	0	0.0769230769230769
YOR007C	0	0	0.0768
YPL141C	0	1	0.0768
YGR130C	0	1	0.0768
YER016W	0	0	0.0766773162939297
YLL051C	0	1	0.0766773162939297
YPL177C	0	0	0.076555023923445
YAL002W	0	0	0.0764331210191083
YPL140C	0	0	0.0763116057233704
YOL089C	0	0	0.0761904761904762
YDR419W	0	0	0.0760697305863708
YLR136C	0	0	0.0759493670886076
YEL065W	0	0	0.0758293838862559
YEL041W	0	0	0.0757097791798107
YDR069C	0	0	0.0755905511811024
YDR304C	0	1	0.0755905511811024
YIR019C	0	0	0.0754716981132075
YER151C	0	0	0.0753532182103611
YHR175W	0	0	0.0752351097178683
YKL124W	0	0	0.0751173708920188
YEL036C	0	0	0.075
YLR065C	0	1	0.075
YOR250C	0	0	0.0748829953198128
YOR245C	0	0	0.0747663551401869
YER032W	0	0	0.0746500777604977
YGL206C	0	0	0.0745341614906832
YGR052W	0	1	0.0745341614906832
YDR424C	0	0	0.0744186046511628
YOR211C	0	0	0.0743034055727554
YGL179C	0	0	0.0741885625965997
YCR026C	0	0	0.0740740740740741
YLR437C	0	1	0.0740740740740741
YBR077C	0	0	0.073959938366718
YMR109W	0	0	0.0738461538461539
YKL203C	0	0	0.0737327188940092
YGR282C	0	0	0.0736196319018405
YML113W	0	0	0.0735068912710567
YOL158C	0	0	0.073394495412844
YOR383C	0	0	0.0732824427480916
YHL035C	0	0	0.0731707317073171
YKL193C	0	0	0.0730593607305936
YOR132W	0	0	0.0730253353204173
YLR417W	0	0	0.0730253353204173
YBL019W	0	0	0.0730253353204173
YOR109W	0	0	0.0730253353204173
YER047C	0	1	0.0730253353204173
YJL030W	0	0	0.0730253353204173
YGL066W	0	0	0.0730253353204173
YGL027C	0	0	0.0730253353204173
YML117W	0	0	0.0730253353204173
YMR312W	0	0	0.0730253353204173
YPR155C	0	0	0.0730253353204173
YFR040W	0	0	0.0730253353204173
YCR042C	0	0	0.0730253353204173
YOR264W	0	1	0.0730253353204173
YGR238C	0	0	0.0730253353204173
YJL080C	1	0	0.0730253353204173
YIR028W	0	0	0.0729166666666667
YDR492W	0	0	0.0728083209509658
YER033C	0	1	0.0728083209509658
YLR433C	0	0	0.072700296735905
YOR089C	0	0	0.0725925925925926
YOL072W	0	0	0.0724852071005917
YNL329C	0	0	0.0723781388478582
YLR114C	0	0	0.0722713864306785
YJL194W	0	0	0.0721649484536082
YKL149C	0	0	0.0720588235294118
YJL043W	0	1	0.0720588235294118
YBR055C	0	0	0.0719530102790015
YMR107W	0	1	0.0719530102790015
YDL020C	0	0	0.0718475073313783
YHR073W	0	0	0.0717423133235725
YBL081W	0	1	0.0717423133235725
YDR463W	0	0	0.0716374269005848
YER096W	0	0	0.0715328467153285
YER062C	0	0	0.0714285714285714
YMR250W	0	0	0.0713245997088792
YDR522C	0	0	0.0712209302325581
YPR121W	0	0	0.0711175616835994
YDR186C	0	1	0.0711175616835994
YPL066W	0	1	0.0711175616835994
YNL277W	0	0	0.0710144927536232
YAL018C	0	1	0.0710144927536232
YFR012W	0	1	0.0710144927536232
YCL014W	0	0	0.0709117221418234
YIL047C	0	0	0.0708092485549133
YIL160C	0	0	0.0707070707070707
YGL230C	0	1	0.0707070707070707
YOL043C	0	0	0.0706051873198847
YMR174C	0	0	0.0705035971223022
YGL168W	0	0	0.0704022988505747
YBR215W	0	0	0.0703012912482066
YLR309C	0	0	0.0702005730659026
YER022W	0	0	0.0701001430615164
YOL133W	0	0	0.07
YFL049W	0	0	0.0699001426533524
YFL008W	0	0	0.0698005698005698
YJL038C	0	1	0.0698005698005698
YOR247W	0	0	0.069701280227596
YML100W	0	0	0.0696022727272727
YKR096W	0	1	0.0696022727272727
YJL127C	0	0	0.0695035460992908
YLR363C	0	0	0.0694050991501416
YOR069W	0	0	0.0693069306930693
YPR188C	0	0	0.0692090395480226
YNR032W	0	0	0.0691114245416079
YPL219W	0	0	0.0690140845070423
YOR219C	0	0	0.0689170182841069
YBR137W	0	1	0.0689170182841069
YGR201C	0	1	0.0689170182841069
YDR402C	0	0	0.0688202247191011
YIR023W	0	0	0.0687237026647966
YPL151C	0	0	0.0686274509803922
YLR457C	0	0	0.0685314685314685
YER035W	0	0	0.0684357541899441
YIL135C	0	0	0.0683403068340307
YHR135C	0	0	0.0682451253481894
YOL139C	0	0	0.0681502086230876
YDR151C	0	0	0.0680555555555555
YJL197W	0	1	0.0680555555555555
YER145C	0	0	0.0679611650485437
YOR034C	0	0	0.0678670360110803
YCR073C	0	0	0.0677731673582296
YHR184W	0	0	0.0676795580110497
YDL085W	0	0	0.0675862068965517
YDR484W	0	0	0.0674931129476584
YNL025C	0	0	0.0674002751031637
YPL120W	0	0	0.0673076923076923
YMR175W	0	0	0.0672153635116598
YLR414C	0	1	0.0672153635116598
YLR144C	0	0	0.0671232876712329
YOL076W	0	0	0.06703146374829
YLR214W	0	0	0.0669398907103825
YHR096C	0	0	0.0668485675306958
YGL037C	0	0	0.0667574931880109
YOR026W	0	0	0.0666666666666667
YFL029C	0	0	0.0665760869565217
YGR088W	0	0	0.0664857530529172
YOR273C	0	0	0.0663956639566396
YDR425W	0	0	0.0663058186738836
YMR292W	0	0	0.0662162162162162
YLR398C	0	0	0.0661268556005398
YGR218W	0	0	0.0660377358490566
YKL025C	0	0	0.0659488559892328
YOR191W	0	0	0.0658602150537634
YGR100W	0	0	0.0657718120805369
YJR092W	0	0	0.0656836461126005
YNL195C	0	1	0.0656836461126005
YKL022C	0	0	0.0655957161981258
YML053C	0	1	0.0655957161981258
YER059W	0	0	0.0655080213903743
YDR229W	0	0	0.0654205607476635
YML124C	0	0	0.0653333333333333
YNL238W	0	0	0.0652463382157124
YDR170C	0	0	0.0651595744680851
YNL257C	0	0	0.0650730411686587
YDL047W	0	0	0.0649867374005305
YDR202C	0	0	0.0649006622516556
YBR217W	0	0	0.0648148148148148
YJL155C	0	0	0.0647291941875826
YPL268W	0	0	0.0646437994722955
YNL253W	0	0	0.0645586297760211
YKL126W	0	0	0.0644736842105263
YAL032C	0	0	0.064388961892247
YBR067C	0	0	0.0643044619422572
YDR227W	0	0	0.0642201834862385
YGL155W	0	0	0.0641361256544503
YDL058W	0	0	0.0640522875816993
YMR168C	0	0	0.0639686684073107
YPR124W	0	0	0.0638852672750978
YHR171W	0	0	0.0638569604086845
YJL042W	0	0	0.0638569604086845
YLR121C	0	0	0.0638569604086845
YIL136W	0	1	0.0638569604086845
YLR284C	0	0	0.0638569604086845
YKL064W	0	0	0.0638569604086845
YPR181C	0	0	0.0638569604086845
YOR043W	0	0	0.0638569604086845
YKL168C	0	1	0.0638569604086845
YJR033C	0	0	0.0638569604086845
YJL192C	0	0	0.0638569604086845
YNL160W	0	0	0.0638569604086845
YPR001W	0	0	0.0638569604086845
YDL145C	0	0	0.0638569604086845
YNL119W	0	0	0.0638569604086845
YOR066W	0	1	0.0638569604086845
YFR003C	0	0	0.0638569604086845
YBR076W	0	0	0.0638569604086845
YDL223C	1	0	0.0638569604086845
YOR239W	0	0	0.0637755102040816
YOL001W	0	0	0.0636942675159236
YLR288C	0	0	0.0636132315521628
YBR156C	0	0	0.0635324015247776
YGR191W	0	0	0.0634517766497462
YGR196C	0	1	0.0634517766497462
YKR052C	0	0	0.0633713561470216
YOR304W	0	0	0.0632911392405063
YMR169C	0	0	0.0632111251580278
YLR131C	0	0	0.0631313131313131
YER124C	0	0	0.0630517023959647
YLR080W	0	0	0.0629722921914358
YDL207W	0	0	0.0628930817610063
YOL045W	0	0	0.0628140703517588
YGL150C	0	0	0.0627352572145546
YHR079C	0	0	0.06265664160401
YIL036W	0	0	0.0625782227784731
YAL017W	0	0	0.0625
YER150W	0	1	0.0625
YOR110W	0	0	0.0624219725343321
YDR211W	0	0	0.0623441396508728
YKR045C	0	1	0.0623441396508728
YDR350C	0	0	0.062266500622665
YER173W	0	0	0.0621890547263682
YIL115C	0	0	0.062111801242236
YMR104C	0	0	0.0620347394540943
YDR263C	0	0	0.0619578686493185
YJL047C	0	0	0.0618811881188119
YJR066W	0	0	0.0618046971569839
YNL236W	0	0	0.0617283950617284
YBR130C	0	0	0.061652281134402
YDL204W	0	1	0.061652281134402
YDR042C	0	1	0.061652281134402
YGR032W	0	0	0.061576354679803
YBR179C	0	0	0.0615006150061501
YBL060W	0	1	0.0615006150061501
YCL052C	0	0	0.0614250614250614
YBR118W	0	0	0.0613496932515337
YPL110C	0	0	0.0612745098039216
YDL142C	0	0	0.0611995104039168
YKL054C	0	0	0.0611246943765281
YNL079C	0	0	0.061050061050061
YJL084C	0	1	0.061050061050061
YKL007W	0	0	0.0609756097560976
YOR035C	0	0	0.0609013398294763
YIL017C	0	0	0.0608272506082725
YGR065C	0	0	0.0607533414337789
YMR025W	0	0	0.0606796116504854
YCL029C	0	0	0.0606060606060606
YNL047C	0	0	0.0605326876513317
YLR262C	0	0	0.060459492140266
YAL020C	0	0	0.0603864734299517
YPL125W	0	0	0.060313630880579
YJL162C	0	1	0.060313630880579
YDL025C	0	1	0.060313630880579
YER144C	0	0	0.0602409638554217
YMR287C	0	0	0.0601684717208183
YOR181W	0	0	0.0600961538461538
YLR116W	0	0	0.0600240096038415
YPL194W	0	0	0.0599520383693046
YPL028W	0	0	0.0598802395209581
YJL204C	0	0	0.0598086124401914
YKL012W	0	0	0.0597371565113501
YLR305C	0	0	0.0596658711217184
YGR108W	0	0	0.0595947556615018
YJR036C	0	0	0.0595238095238095
YLR085C	0	0	0.0594530321046373
YDR034C	0	0	0.0593824228028504
YPL223C	0	0	0.0593119810201661
YMR092C	0	0	0.0592417061611374
YDL194W	0	0	0.0591715976331361
YDR182W	0	0	0.0591016548463357
YIL147C	0	0	0.0590318772136954
YPR007C	0	0	0.0589622641509434
YPR019W	0	0	0.0588928150765607
YOR216C	0	0	0.0588235294117647
YOR122C	0	0	0.0587544065804935
YFL009W	0	0	0.0586854460093897
YNR041C	0	0	0.0586166471277843
YIR003W	0	1	0.0586166471277843
YMR090W	0	1	0.0586166471277843
YLR451W	0	0	0.0585480093676815
YMR170C	0	0	0.0584795321637427
YGR013W	0	0	0.058411214953271
YBR229C	0	0	0.058343057176196
YER005W	0	0	0.0582750582750583
YHL040C	0	0	0.0582072176949942
YLR044C	0	0	0.0581395348837209
YGL216W	0	0	0.0580720092915215
YGR023W	0	0	0.0580046403712297
YLL028W	0	0	0.0579374275782155
YDR495C	0	0	0.0578703703703704
YLR190W	0	0	0.0578034682080925
YKR054C	0	0	0.0577367205542725
YFL036W	0	0	0.0576701268742791
YBR007C	0	1	0.0576701268742791
YBR005W	0	0	0.0576036866359447
YKL010C	0	0	0.0575373993095512
YCR008W	0	0	0.0574712643678161
YKR019C	0	0	0.0574052812858783
YNL027W	0	0	0.0573394495412844
YDR524C	0	0	0.0572737686139748
YDR155C	0	0	0.05720823798627
YCL048W	0	0	0.0571428571428571
YAL001C	0	0	0.0570776255707763
YOR036W	0	0	0.0570125427594071
YPR079W	0	0	0.0569476082004556
YOL016C	0	0	0.0568828213879408
YJR089W	0	0	0.0568181818181818
YLR361C	0	0	0.0567536889897843
YHR066W	0	0	0.0566893424036281
YIL079C	0	0	0.0566251415628539
YDR320C	0	0	0.0565610859728507
YPR025C	0	0	0.0564971751412429
YLR087C	0	0	0.0564334085778781
YBR199W	0	0	0.056369785794814
YFL033C	0	0	0.0563063063063063
YKR020W	0	0	0.0562429696287964
YBR284W	0	0	0.0561797752808989
YPL004C	0	0	0.0561167227833895
YLR254C	0	0	0.0560538116591928
YDL190C	0	0	0.0559910414333707
YGL005C	0	0	0.0559284116331096
YML109W	0	0	0.0558659217877095
YKR034W	0	0	0.0558035714285714
YJR126C	0	0	0.0557413600891862
YHR165C	0	0	0.0556792873051225
YBR289W	0	0	0.0556173526140156
YLR189C	0	0	0.0555555555555556
YDL231C	0	0	0.0554938956714761
YML049C	0	0	0.0554323725055432
YBR123C	0	0	0.0553709856035437
YOR351C	0	0	0.0553097345132743
YKR095W	0	0	0.0552486187845304
YDR479C	0	0	0.0551876379690949
YBL042C	0	0	0.0551267916207277
YDL101C	0	0	0.0550660792951542
YDR207C	0	0	0.055005500550055
YFL050C	0	0	0.0549450549450549
YDR254W	0	0	0.0548847420417124
YOR032C	0	0	0.0548245614035088
YGL049C	0	0	0.0547645125958379
YNL287W	0	0	0.0547045951859956
YPL084W	0	0	0.0546448087431694
YPL036W	0	0	0.0545851528384279
YPL222W	0	1	0.0545851528384279
YBL088C	0	0	0.054525627044711
YLR242C	0	0	0.0544662309368192
YDL222C	0	0	0.0544069640914037
YAL064W	0	1	0.0544069640914037
YKR036C	0	0	0.0543478260869565
YNL197C	0	0	0.0542888165038002
YOR098C	0	0	0.0542299349240781
YER003C	0	0	0.0541711809317443
YHL022C	0	0	0.0541125541125541
YBR069C	0	0	0.0540540540540541
YNL250W	0	0	0.0539956803455724
YDR147W	0	0	0.0539374325782093
YJL164C	0	0	0.0538793103448276
YIL107C	0	0	0.0538213132400431
YMR054W	0	0	0.0537634408602151
YOR327C	0	0	0.0537056928034372
YJL039C	0	0	0.0536480686695279
YLR127C	0	0	0.0535905680600214
YPR095C	0	0	0.0535331905781585
YPL229W	0	1	0.0535331905781585
YBR228W	0	0	0.053475935828877
YGL098W	0	0	0.0534188034188034
YPR068C	0	0	0.0533617929562433
YPL045W	0	0	0.0533049040511727
YJL056C	0	0	0.053248136315229
YMR311C	0	0	0.0531914893617021
YML041C	0	0	0.053134962805526
YMR266W	0	0	0.0530785562632696
YLL049W	0	1	0.0530785562632696
YEL034W	0	0	0.0530222693531283
YGR278W	0	0	0.0529661016949153
YBL050W	0	0	0.0529100529100529
YIL005W	0	0	0.0528541226215645
YMR176W	0	0	0.0527983104540655
YLL019C	0	0	0.0527426160337553
YOR023C	0	0	0.0526870389884089
YER036C	0	0	0.0526315789473684
YMR218C	0	0	0.0525762355415352
YBR211C	0	0	0.0525210084033613
YDR137W	0	0	0.0524658971668416
YPL228W	0	0	0.0524109014675052
YMR036C	0	0	0.0523560209424084
YJL036W	0	0	0.0523012552301255
YMR216C	0	0	0.0522466039707419
YGR007W	0	0	0.0521920668058455
YGR141W	0	0	0.0521376433785193
YAL056W	0	0	0.0520833333333333
YNL223W	0	0	0.0520291363163371
YIL099W	0	0	0.051975051975052
YNL229C	0	0	0.0519210799584631
YGR087C	0	0	0.0518672199170125
YMR295C	0	1	0.0518672199170125
YML128C	0	0	0.0518134715025907
YDR033W	0	1	0.0518134715025907
YJL053W	0	0	0.05175983436853
YLR213C	0	0	0.0517063081695967
YNL138W	0	0	0.0516528925619835
YGR270W	0	0	0.0515995872033024
YHL043W	0	0	0.0515463917525773
YBR028C	0	1	0.0515463917525773
YCL038C	0	0	0.0514933058702369
YGL081W	0	1	0.0514933058702369
YLR207W	0	0	0.051440329218107
YIL007C	0	0	0.0513874614594039
YDR096W	0	0	0.0513347022587269
YBL025W	0	0	0.0512820512820513
YBR080C	0	0	0.0512295081967213
YJR127C	0	0	0.0511770726714432
YBL101C	0	0	0.0511247443762781
YML115C	0	0	0.0510725229826353
YDR017C	0	0	0.0510204081632653
YGR255C	0	0	0.0509683995922528
YDR138W	0	0	0.0509164969450102
YLR125W	0	1	0.0509164969450102
YHR166C	0	0	0.0508646998982706
YPL149W	0	0	0.0508130081300813
YDR460W	0	0	0.050761421319797
YGR098C	0	0	0.050709939148073
YGL045W	0	0	0.0506585612968592
YBL075C	0	0	0.0506072874493927
YLR370C	0	0	0.0505561172901921
YBR089C-A	0	0	0.0505050505050505
YGR002C	0	0	0.0504540867810293
YKR066C	0	0	0.0504032258064516
YFL005W	0	0	0.0503524672708963
YKL201C	0	0	0.0503018108651912
YOL025W	0	0	0.050251256281407
YBR018C	0	0	0.0502008032128514
YLR368W	0	0	0.0501504513540622
YER013W	0	0	0.0501002004008016
YHR195W	0	0	0.0500500500500501
YDR055W	0	0	0.05
YOR244W	0	0	0.04995004995005
YNR006W	0	0	0.0499001996007984
YFR028C	0	0	0.0498504486540379
YJL052W	0	0	0.049800796812749
YOL011W	0	0	0.0497512437810945
YJL222W	0	0	0.0497017892644135
YDR247W	0	0	0.0496524329692155
YKL212W	0	0	0.0496031746031746
YGL094C	0	0	0.0495540138751239
YBR166C	0	0	0.0495049504950495
YAR050W	0	0	0.0494559841740851
YOL030W	0	1	0.0494559841740851
YMR091C	0	0	0.0494071146245059
YJR134C	0	1	0.0494071146245059
YER158C	0	1	0.0494071146245059
YDR267C	0	1	0.0494071146245059
YGL130W	0	0	0.0493583415597236
YEL031W	0	0	0.0493096646942801
YLR043C	0	0	0.0492610837438424
YDL155W	0	0	0.0492125984251969
YDL215C	0	0	0.0491642084562439
YMR173W	0	0	0.0491159135559921
YAL051W	0	0	0.0490677134445535
YGL207W	0	0	0.0490196078431373
YAL010C	0	0	0.0489715964740451
YDR158W	0	0	0.0489236790606654
YOR124C	0	0	0.0488758553274682
YML091C	0	0	0.048828125
YIL008W	0	0	0.0487804878048781
YKL197C	0	0	0.0487329434697856
YOR279C	0	0	0.0486854917234664
YFR002W	0	0	0.0486381322957198
YKR014C	0	0	0.0485908649173955
YNL218W	0	0	0.0485436893203883
YBR041W	0	0	0.0484966052376334
YPL270W	0	0	0.0484496124031008
YFL023W	0	0	0.0484027105517909
YEL062W	0	0	0.0483558994197292
YDL044C	0	0	0.0483091787439614
YBR136W	0	0	0.0482625482625483
YML071C	0	0	0.0482160077145612
YMR113W	0	0	0.0481695568400771
YDR057W	0	0	0.0481231953801732
YOR281C	0	0	0.0480769230769231
YHL031C	0	0	0.048030739673391
YNL076W	0	0	0.0479846449136276
YLR165C	0	0	0.0479386385426654
YBR128C	0	0	0.0478927203065134
YLR310C	0	0	0.0478468899521531
YNL314W	0	0	0.0478011472275335
YOR076C	0	0	0.0477554918815664
YPL005W	0	0	0.0477099236641221
YGR089W	0	0	0.0476644423260248
YIR009W	0	0	0.0476190476190476
YPL123C	0	0	0.0475737392959087
YDL226C	0	0	0.0475285171102662
YHL027W	0	0	0.0474833808167142
YMR053C	0	0	0.047438330170778
YGL119W	0	0	0.0473933649289099
YER051W	0	0	0.0473484848484848
YDL195W	0	0	0.0473036896877956
YCR066W	0	0	0.0472589792060491
YOL034W	0	0	0.0472143531633617
YDL017W	0	0	0.0471698113207547
YMR115W	0	1	0.0471698113207547
YHR209W	0	1	0.0471698113207547
YLR178C	0	0	0.0471253534401508
YPR026W	0	0	0.0470809792843691
YDR189W	0	0	0.0470366886171214
YPL224C	0	0	0.0469924812030075
YER106W	0	0	0.0469483568075117
YMR086W	0	1	0.0469483568075117
YAL043C	0	0	0.0469043151969981
YMR125W	0	0	0.0468603561387067
YDR301W	0	0	0.0468164794007491
YMR275C	0	0	0.0467726847521048
YMR105C	0	0	0.0467289719626168
YBR236C	0	0	0.0466853408029879
YOL065C	0	0	0.0466417910447761
YJR152W	0	0	0.0465983224603914
YOL091W	0	0	0.0465549348230912
YBR110W	0	0	0.0465116279069767
YGL162W	0	0	0.0464684014869888
YOR270C	0	0	0.0464252553389044
YGL077C	0	0	0.0463821892393321
YAL016W	0	0	0.046339202965709
YIL123W	0	0	0.0462962962962963
YMR047C	0	0	0.0462534690101758
YLR345W	0	0	0.0462107208872458
YPR049C	0	0	0.0461680517082179
YDR238C	0	0	0.0461254612546125
YJR130C	0	0	0.0460829493087558
YOR198C	0	0	0.0460405156537753
YLR219W	0	0	0.0459981600735971
YJL058C	0	0	0.0459558823529412
YNL327W	0	0	0.0459136822773186
YER045C	0	0	0.0458715596330275
YOR209C	0	0	0.0458295142071494
YDR082W	0	0	0.0457875457875458
YJR096W	0	0	0.0457456541628545
YDR129C	0	0	0.0457038391224863
YPL235W	0	0	0.045662100456621
YNL221C	0	0	0.0456204379562044
YGR285C	0	0	0.0455788514129444
YGR192C	0	0	0.0455373406193078
YOR155C	0	0	0.0454959053685168
YLR265C	0	0	0.0454545454545455
YER021W	0	0	0.0454132606721163
YDR006C	0	0	0.0453720508166969
YJL074C	0	0	0.0453309156844968
YLR055C	0	0	0.0452898550724638
YNL201C	0	0	0.0452488687782805
YMR041C	0	0	0.0452079566003617
YIL146C	0	0	0.04516711833785
YMR119W	0	0	0.0451263537906137
YML007W	0	0	0.0450856627592426
YBR276C	0	0	0.045045045045045
YMR240C	0	0	0.045004500450045
YBL103C	0	0	0.0449640287769784
YBR227C	0	1	0.0449640287769784
YNL084C	0	0	0.0449236298292902
YKL204W	0	0	0.0448833034111311
YDR204W	0	0	0.0448430493273543
YLR273C	0	0	0.0448028673835125
YDR058C	0	0	0.044762757385855
YPL020C	0	0	0.0447227191413238
YMR163C	0	0	0.0446827524575514
YPL137C	0	0	0.0446428571428571
YML068W	0	0	0.0446030330062444
YJR009C	0	0	0.0445632798573975
YBR280C	0	0	0.0445235975066785
YNR023W	0	0	0.0444839857651246
YPL186C	0	1	0.0444839857651246
YKL028W	0	0	0.0444444444444444
YMR017W	0	0	0.044404973357016
YDL088C	0	0	0.0443655723158829
YDL224C	0	0	0.0443262411347518
YBR198C	0	0	0.0442869796279894
YBR250W	0	0	0.0442477876106195
YDR459C	0	0	0.0442086648983201
YDL149W	0	0	0.0441696113074205
YDR205W	0	0	0.0441306266548985
YLL003W	0	0	0.0440917107583774
YHR012W	0	0	0.0440528634361234
YLR209C	0	0	0.0440140845070423
YBR202W	0	0	0.0439753737906772
YAR007C	0	0	0.0439367311072056
YKR001C	0	0	0.0438981562774363
YDR235W	0	0	0.043859649122807
YPL232W	0	0	0.0438212094653812
YBR295W	0	0	0.0437828371278459
YJL092W	0	0	0.0437445319335083
YGR047C	0	0	0.0437062937062937
YBR117C	0	0	0.0436681222707424
YBR045C	0	0	0.043630017452007
YKR002W	0	0	0.04359197907585
YBR054W	0	1	0.04359197907585
YER038C	0	0	0.0435540069686411
YOL055C	0	0	0.0435161009573542
YDR018C	0	0	0.0434782608695652
YGR237C	0	1	0.0434782608695652
YKR097W	0	0	0.0434404865334492
YOR075W	0	0	0.0434027777777778
YGR122W	0	0	0.0433651344319167
YMR011W	0	0	0.0433275563258232
YGL144C	0	0	0.0432900432900433
YKL057C	0	0	0.0432525951557093
YLR054C	0	0	0.0432152117545376
YKL207W	0	1	0.0432152117545376
YMR319C	0	0	0.0431778929188256
YDR314C	0	0	0.0431406384814495
YDR027C	0	0	0.0431034482758621
YPL155C	0	0	0.0430663221360896
YBR274W	0	0	0.0430292598967298
YNL042W	0	0	0.0429922613929493
YPL203W	0	0	0.0429553264604811
YKL086W	0	0	0.0429184549356223
YAL011W	0	0	0.0428816466552316
YLR056W	0	0	0.0428449014567266
YDR022C	0	0	0.0428082191780822
YER014W	0	0	0.0427715996578272
YMR288W	0	0	0.0427350427350427
YIL105C	0	0	0.0426985482493595
YGL051W	0	0	0.0426621160409556
YOR296W	0	1	0.0426621160409556
YDR196C	0	0	0.0426257459505541
YMR201C	0	0	0.0425894378194208
YIL156W	0	0	0.0425531914893617
YOR386W	0	0	0.0425170068027211
YLR134W	0	0	0.0424808836023789
YBR180W	0	0	0.0424448217317487
YMR212C	0	0	0.0424088210347752
YHR201C	0	0	0.0423728813559322
YBL056W	0	0	0.0423370025402202
YPL189W	0	0	0.0423011844331641
YMR280C	0	0	0.0422654268808115
YJR091C	0	0	0.0422297297297297
YDR030C	0	0	0.0421940928270042
YGR111W	0	0	0.0421585160202361
YLR410W	0	0	0.04212299915754
YOR220W	0	1	0.04212299915754
YDR171W	0	0	0.0420875420875421
YDR221W	0	0	0.0420521446593776
YLR102C	0	0	0.0420168067226891
YOR180C	0	0	0.0419815281276238
YLR128W	0	0	0.0419463087248322
YGR246C	0	0	0.0419111483654652
YPL016W	0	0	0.0418760469011725
YOL084W	0	1	0.0418760469011725
YLR427W	0	0	0.0418410041841004
YDL154W	0	0	0.0418060200668896
YPL158C	0	1	0.0418060200668896
YFR010W	0	0	0.0417710944026733
YDL013W	0	0	0.0417362270450751
YLR109W	0	0	0.0417014178482068
YBR114W	0	0	0.0416666666666667
YOR385W	0	1	0.0416666666666667
YLR086W	0	0	0.0416319733555371
YDR422C	0	0	0.0415973377703827
YGL131C	0	1	0.0415973377703827
YPL159C	0	0	0.0415627597672485
YCR012W	0	0	0.0415282392026578
YLR306W	0	0	0.04149377593361
YFL031W	0	0	0.0414593698175788
YLR307W	0	0	0.0414250207125104
YLR094C	0	0	0.0413907284768212
YHR075C	0	0	0.0413564929693962
YJL031C	0	0	0.0413223140495868
YEL032W	0	0	0.0412881915772089
YOR336W	0	0	0.0412541254125413
YDL079C	0	0	0.0412201154163232
YJR118C	0	0	0.0411861614497529
YOR141C	0	1	0.0411861614497529
YBR001C	0	0	0.0411522633744856
YOR112W	0	0	0.0411184210526316
YGL084C	0	0	0.0410846343467543
YBR279W	0	0	0.0410509031198686
YPL057C	0	0	0.0410172272354389
YMR020W	0	0	0.040983606557377
YDR260C	0	0	0.0409500409500409
YBR119W	0	0	0.0409165302782324
YBL002W	0	0	0.0408830744071954
YLR382C	0	0	0.0408496732026144
YGL017W	0	0	0.0408163265306122
YBR288C	0	0	0.0407830342577488
YEL060C	0	0	0.0407497962510187
YBR287W	0	1	0.0407497962510187
YFR014C	0	0	0.0407166123778502
YLR360W	0	0	0.0406834825061025
YIL046W	0	0	0.040650406504065
YDR003W	0	0	0.0406173842404549
YKR082W	0	0	0.0405844155844156
YDR039C	0	0	0.040551500405515
YDR146C	0	0	0.0405186385737439
YDR159W	0	0	0.0404858299595142
YGR227W	0	0	0.040453074433657
YGL115W	0	0	0.0404203718674212
YJL103C	0	0	0.0403877221324717
YHL016C	0	0	0.0403551251008878
YGR248W	0	0	0.0403225806451613
YGL240W	0	0	0.040290088638195
YDL024C	0	0	0.0402576489533011
YPR070W	0	0	0.0402252614641995
YGR268C	0	0	0.0401929260450161
YML011C	0	0	0.0401606425702811
YMR068W	0	0	0.0401284109149278
YIL113W	0	0	0.0400962309542903
YLR240W	0	0	0.0400641025641026
YDR329C	0	0	0.0400320256204964
YOL081W	0	0	0.04
YBR103W	0	0	0.0399680255795364
YMR315W	0	1	0.0399680255795364
YHR150W	0	0	0.0399361022364217
YOR126C	0	0	0.0399042298483639
YGR186W	0	0	0.0398724082934609
YCR082W	0	0	0.0398406374501992
YKR062W	0	0	0.0398089171974522
YCL026C-A	0	0	0.0397772474144789
YPR022C	0	1	0.0397772474144789
YPL225W	0	1	0.0397772474144789
YNL026W	0	0	0.0397456279809221
YFL014W	0	0	0.039714058776807
YNL323W	0	0	0.0396825396825397
YPR029C	0	0	0.0396510705789056
YLR246W	0	0	0.0396196513470681
YML005W	0	0	0.0395962732919255
YGL060W	0	1	0.0395962732919255
YJR150C	0	0	0.0395962732919255
YDR376W	0	0	0.0395962732919255
YKL080W	0	0	0.0395962732919255
YLR024C	0	0	0.0395962732919255
YDR334W	0	0	0.0395962732919255
YNL243W	0	0	0.0395962732919255
YNL315C	0	0	0.0395962732919255
YOR057W	0	0	0.0395962732919255
YHR015W	0	0	0.0395962732919255
YMR306W	0	0	0.0395962732919255
YER133W	0	0	0.0395962732919255
YOR324C	0	0	0.0395962732919255
YGR284C	0	0	0.0395962732919255
YBR109C	0	0	0.0395962732919255
YNL049C	0	0	0.0395962732919255
YLR357W	0	0	0.0395962732919255
YAL013W	0	0	0.0395962732919255
YER172C	0	0	0.0395962732919255
YJL110C	0	0	0.0395962732919255
YJR060W	0	0	0.0395962732919255
YOL004W	0	0	0.0395962732919255
YIL128W	0	0	0.0395962732919255
YLR228C	0	0	0.0395962732919255
YIL154C	0	0	0.0395962732919255
YOL019W	0	1	0.0395962732919255
YNR032C-A	1	0	0.0395962732919255
YDR443C	0	0	0.0395655546935609
YDL125C	0	0	0.0395348837209302
YER053C	0	0	0.0395042602633617
YPL214C	0	0	0.0394736842105263
YPL164C	0	0	0.0394431554524362
YBL022C	0	0	0.0394126738794436
YJL082W	0	1	0.0394126738794436
YOR160W	0	0	0.0393822393822394
YDR388W	0	0	0.0393518518518519
YPL095C	0	0	0.0393215111796453
YCL056C	0	1	0.0393215111796453
YDR470C	0	0	0.039291217257319
YMR247C	0	0	0.0392609699769053
YLL058W	0	0	0.0392307692307692
YBR126C	0	0	0.0392006149116065
YLR289W	0	1	0.0392006149116065
YNL230C	0	0	0.0391705069124424
YER164W	0	0	0.0391404451266309
YGL248W	0	0	0.0391104294478528
YML038C	0	0	0.0390804597701149
YGL097W	0	0	0.0390505359877489
YBL006C	0	0	0.0390206579954093
YMR255W	0	0	0.0389908256880734
YPL153C	0	0	0.038961038961039
YDL134C	0	0	0.0389312977099237
YML028W	0	0	0.0389016018306636
YMR302C	0	0	0.0388719512195122
YOR083W	0	0	0.0388423457730388
YOL009C	0	0	0.0388127853881279
YPL247C	0	1	0.0388127853881279
YKR042W	0	0	0.0387832699619772
YJL172W	0	0	0.0387537993920973
YML114C	0	0	0.0387243735763098
YLR095C	0	0	0.0386949924127466
YLL010C	0	0	0.0386656557998484
YLR436C	0	0	0.0386363636363636
YGR043C	0	1	0.0386363636363636
YDR219C	0	0	0.0386071158213475
YAL055W	0	0	0.0385779122541604
YDL089W	0	1	0.0385779122541604
YBR196C	0	0	0.0385487528344671
YGR254W	0	0	0.0385196374622356
YOR153W	0	0	0.0384905660377358
YOR349W	0	0	0.0384615384615385
YLR376C	0	0	0.0384325546345139
YLR035C	0	0	0.0384036144578313
YDL238C	0	0	0.0383747178329571
YKR084C	0	0	0.0383458646616541
YDR108W	0	0	0.0383170548459805
YOR090C	0	0	0.0382882882882883
YCL016C	0	0	0.0382595648912228
YHR028C	0	0	0.0382308845577211
YMR165C	0	0	0.0382022471910112
YDR421W	0	0	0.0381736526946108
YBR094W	0	1	0.0381736526946108
YDR288W	0	0	0.0381451009723261
YLR135W	0	0	0.0381165919282511
YNL189W	0	0	0.0380881254667662
YER168C	0	0	0.0380597014925373
YMR219W	0	0	0.0380313199105145
YOL013C	0	0	0.0380029806259314
YGR252W	0	0	0.0379746835443038
YLR440C	0	0	0.0379464285714286
YOL060C	0	0	0.0379182156133829
YPR030W	0	0	0.037890044576523
YLR097C	0	0	0.0378619153674833
YER089C	0	0	0.0378338278931751
YGL141W	0	0	0.0378057820607858
YGL173C	0	0	0.0377777777777778
YDR217C	0	0	0.0377498149518875
YDL106C	0	0	0.0377218934911243
YKL140W	0	0	0.0376940133037694
YDL069C	0	0	0.0376661742983752
YGR070W	0	0	0.0376383763837638
YML094W	0	0	0.0376106194690266
YMR237W	0	0	0.0375829034635225
YKL088W	0	0	0.0375552282768778
YML010W	0	0	0.0375275938189845
YGL253W	0	0	0.0375
YBR278W	0	0	0.0374724467303453
YJL093C	0	0	0.0374449339207048
YMR101C	0	0	0.0374174614820249
YJL171C	0	1	0.0374174614820249
YHR118C	0	0	0.0373900293255132
YMR135C	0	0	0.0373626373626374
YDL214C	0	0	0.0373352855051245
YOR054C	0	0	0.0373079736649598
YML035C	0	0	0.037280701754386
YHR074W	0	0	0.0372534696859021
YLR026C	0	0	0.0372262773722628
YBR019C	0	0	0.037199124726477
YJL044C	0	0	0.0371720116618076
YBR073W	0	0	0.0371449380917698
YER007W	0	0	0.037117903930131
YPL007C	0	0	0.0370909090909091
YJL029C	0	0	0.0370639534883721
YHR101C	0	0	0.037037037037037
YAR002W	0	0	0.0370101596516691
YJR050W	0	0	0.0369833212472806
YJL186W	0	0	0.0369565217391304
YDL206W	0	1	0.0369565217391304
YOR014W	0	0	0.0369297610427227
YPL002C	0	0	0.0369030390738061
YDR118W	0	0	0.0368763557483731
YNL007C	0	0	0.036849710982659
YLR268W	0	0	0.0368231046931408
YGR271W	0	0	0.0367965367965368
YHR077C	0	0	0.0367700072098053
YBR203W	0	0	0.0367435158501441
YEL022W	0	0	0.0367170626349892
YMR213W	0	0	0.0366906474820144
YNL159C	0	0	0.0366642703091301
YDR245W	0	0	0.0366379310344828
YNL128W	0	0	0.0366116295764537
YER147C	0	0	0.0365853658536585
YJR093C	0	0	0.0365591397849462
YGR217W	0	0	0.0365329512893983
YNL286W	0	0	0.0365068002863278
YOR298W	0	0	0.036480686695279
YPL148C	0	0	0.0364546104360257
YBR170C	0	0	0.0364285714285714
YPR175W	0	0	0.0364025695931477
YDR265W	0	0	0.036376604850214
YDL108W	0	0	0.0363506771204562
YPL241C	0	0	0.0363247863247863
YOR311C	0	1	0.0363247863247863
YOR237W	0	0	0.0362989323843416
YBR225W	0	1	0.0362989323843416
YPL058C	0	0	0.0362731152204836
YDR371W	0	1	0.0362731152204836
YPR083W	0	0	0.0362473347547974
YPR066W	0	0	0.0362215909090909
YKL011C	0	0	0.0361958836053939
YGL192W	0	0	0.0361702127659574
YLL006W	0	0	0.036144578313253
YIL009C-A	0	0	0.0361189801699717
YER122C	0	0	0.0360934182590234
YLR299W	0	0	0.0360678925035361
YDR393W	0	0	0.0360424028268551
YJL024C	0	0	0.0360169491525424
YOR164C	0	1	0.0360169491525424
YIR005W	0	0	0.0359915314043754
YNL316C	0	0	0.035966149506347
YKL159C	0	0	0.0359408033826638
YDL175C	0	0	0.0359154929577465
YPL042C	0	0	0.035890218156228
YBR216C	0	0	0.0358649789029536
YOR038C	0	0	0.0358397751229796
YDR448W	0	0	0.035814606741573
YGR193C	0	0	0.0357894736842105
YJL124C	0	0	0.0357643758765778
YIL042C	0	0	0.035739313244569
YMR202W	0	0	0.0357142857142857
YKL145W	0	0	0.0356892932120364
YDR109C	0	1	0.0356892932120364
YHR176W	0	0	0.0356643356643357
YER171W	0	0	0.0356394129979036
YER101C	0	1	0.0356394129979036
YCR081W	0	0	0.0356145251396648
YDR285W	0	0	0.0355896720167481
YEL030W	0	0	0.0355648535564854
YGR194C	0	0	0.0355400696864112
YPR017C	0	0	0.0355153203342618
YOL044W	0	0	0.0354906054279749
YGL023C	0	0	0.0354659248956885
YNL158W	0	0	0.0354412786657401
YHR112C	0	0	0.0354166666666667
YBR207W	0	0	0.0353920888272033
YMR012W	0	0	0.0353675450762829
YFL024C	0	0	0.0353430353430353
YEL015W	0	0	0.0353185595567867
YNL274C	0	0	0.0352941176470588
YOR372C	0	0	0.0352697095435685
YGL033W	0	0	0.0352453351762267
YDR508C	0	0	0.0352209944751381
YJR073C	0	0	0.0351966873706004
YDR305C	0	0	0.0351724137931035
YGR178C	0	0	0.0351481736733287
YLR210W	0	0	0.0351239669421488
YNL317W	0	0	0.0350997935306263
YKR102W	0	0	0.0350756533700138
YDR128W	0	1	0.0350756533700138
YIL173W	0	0	0.0350515463917526
YIR025W	0	0	0.0350274725274725
YDR218C	0	0	0.0350034317089911
YDR073W	0	0	0.0349794238683128
YPL021W	0	0	0.0349554489376285
YJL156C	0	0	0.0349315068493151
YMR077C	0	0	0.0349075975359343
YOL003C	0	0	0.0348837209302326
YGL073W	0	0	0.0348598769651401
YOL032W	0	0	0.0348360655737705
YBR273C	0	0	0.0348122866894198
YJL183W	0	0	0.0347885402455662
YGR116W	0	0	0.0347648261758691
YDR130C	0	0	0.0347411444141689
YDR452W	0	0	0.034717494894486
YCR033W	0	0	0.0346938775510204
YLR381W	0	0	0.0346702923181509
YDL140C	0	0	0.0346467391304348
YDR065W	0	0	0.0346232179226069
YOR360C	0	0	0.0345997286295794
YBR255W	0	1	0.0345997286295794
YPL152W	0	0	0.0345762711864407
YFR048W	0	0	0.0345528455284553
YPR140W	0	0	0.034529451591063
YBR017C	0	0	0.0345060893098782
YFL007W	0	0	0.0344827586206897
YJR031C	0	0	0.0344594594594595
YDR328C	0	0	0.0344361917623228
YKL171W	0	0	0.034412955465587
YOR363C	0	0	0.0343897505057316
YPR051W	0	0	0.034366576819407
YMR205C	0	0	0.0343434343434343
YDR532C	0	0	0.0343203230148048
YNR051C	0	0	0.0342972427706792
YLL040C	0	0	0.0342741935483871
YJL089W	0	0	0.0342511752854265
YDR482C	0	1	0.0342511752854265
YBL106C	0	0	0.0342281879194631
YLL033W	0	0	0.03420523138833
YPL100W	0	0	0.0341823056300268
YLL024C	0	0	0.0341594105827194
YDR489W	0	0	0.034136546184739
YEL016C	0	0	0.0341137123745819
YJL013C	0	0	0.0340909090909091
YOR103C	0	0	0.0340681362725451
YPR120C	0	0	0.034045393858478
YGR154C	0	0	0.0340226817878586
YIL014W	0	0	0.034
YGR240C	0	0	0.0339773484343771
YGR010W	0	0	0.0339547270306258
YGL219C	0	0	0.0339321357285429
YCR097W	0	0	0.0339095744680851
YPR115W	0	1	0.0339095744680851
YPL041C	0	0	0.0338870431893688
YJR049C	0	0	0.0338645418326693
YOL012C	0	0	0.0338420703384207
YLR106C	0	0	0.0338196286472149
YIR026C	0	0	0.0337972166998012
YBR135W	0	0	0.0337748344370861
YBR015C	0	0	0.0337524818001324
YDR088C	0	0	0.0337301587301587
YNL087W	0	1	0.0337301587301587
YHR011W	0	0	0.0337078651685393
YMR271C	0	0	0.0336856010568032
YMR021C	0	0	0.0336633663366337
YDL100C	0	0	0.0336411609498681
YJL129C	0	0	0.033618984838497
YDR145W	0	0	0.033596837944664
YNL123W	0	0	0.0335747202106649
YBL093C	0	0	0.0335526315789474
YFL016C	0	0	0.0335305719921105
YOR017W	0	0	0.0335085413929041
YFR015C	0	0	0.0334865397242285
YGL156W	0	0	0.0334645669291339
YJR062C	0	0	0.0334426229508197
YCR028C	0	0	0.0334207077326343
YKL019W	0	0	0.0333988212180747
YKL151C	0	1	0.0333988212180747
YNL304W	0	0	0.0333769633507853
YBR176W	0	0	0.0333551340745585
YJR032W	0	0	0.0333333333333333
YFL038C	0	0	0.0333115610711953
YOL008W	0	0	0.033289817232376
YKL134C	0	0	0.0332681017612524
YAR015W	0	0	0.0332464146023468
YBR058C	0	0	0.0332247557003257
YGR288W	0	0	0.033203125
YOL164W	0	0	0.033181522446324
YLR019W	0	0	0.0331599479843953
YCL034W	0	0	0.0331384015594542
YKR003W	0	0	0.0331168831168831
YMR140W	0	0	0.0330953926022064
YOR147W	0	0	0.0330739299610895
YOL149W	0	0	0.033052495139339
YDL216C	0	0	0.0330310880829016
YHR188C	0	0	0.0330097087378641
YPL006W	0	0	0.0329883570504528
YKL015W	0	0	0.032967032967033
YDR258C	0	0	0.0329457364341085
YFR046C	0	0	0.0329244673983215
YPR193C	0	0	0.0329032258064516
YBR275C	0	0	0.0328820116054159
YDR434W	0	0	0.032860824742268
YIL083C	0	0	0.0328396651641983
YML093W	0	0	0.0328185328185328
YIL111W	0	0	0.0327974276527331
YBR253W	0	0	0.0327763496143959
YDL138W	0	0	0.0327552986512524
YGL174W	0	0	0.0327342747111682
YML112W	0	0	0.0327132777421424
YMR303C	0	0	0.0326923076923077
YIL155C	0	0	0.0326713645099295
YLR201C	0	0	0.0326504481434059
YJL146W	0	0	0.0326295585412668
YER078C	0	0	0.0326086956521739
YDR113C	0	0	0.0325878594249201
YPL106C	0	0	0.0325670498084291
YDR106W	0	0	0.0325462667517549
YML098W	0	0	0.0325255102040816
YGR003W	0	0	0.0325047801147228
YHR027C	0	0	0.032484076433121
YGL154C	0	0	0.0324633991088479
YHR001W	0	0	0.0324427480916031
YER143W	0	0	0.0324221233312142
YLR223C	0	0	0.0324015247776366
YML070W	0	0	0.0323809523809524
YML132W	0	0	0.0323604060913706
YDR213W	0	0	0.0323398858592264
YGL075C	0	0	0.032319391634981
YOL156W	0	0	0.032298923369221
YBR002C	0	0	0.0322784810126582
YLR049C	0	1	0.0322784810126582
YMR154C	0	0	0.032258064516129
YNR056C	0	0	0.0322376738305942
YLR453C	0	0	0.0322173089071383
YHR178W	0	0	0.0321969696969697
YMR028W	0	0	0.0321766561514196
YGR171C	0	0	0.032156368221942
YCL004W	0	0	0.0321361058601134
YKR007W	0	0	0.0321158690176322
YPR168W	0	0	0.0320956576463184
YGR042W	0	0	0.0320754716981132
YHR094C	0	0	0.0320553111250786
YPL076W	0	0	0.032035175879397
YGL200C	0	0	0.032015065913371
YBR031W	0	0	0.0319949811794228
YGL244W	0	0	0.031974921630094
YEL057C	0	0	0.0319548872180451
YDR364C	0	0	0.0319348778960551
YOR334W	0	0	0.0319148936170213
YAL030W	0	0	0.0318949343339587
YFR023W	0	1	0.0318949343339587
YLR277C	0	0	0.031875
YLR389C	0	0	0.0318550905683948
YNL107W	0	0	0.0318352059925094
YCR102C	0	0	0.0318153462258266
YJL004C	0	0	0.0317955112219451
YGL208W	0	0	0.0317757009345794
YLR182W	0	0	0.0317559153175592
YDR345C	0	0	0.0317361543248289
YKR050W	0	0	0.0317164179104478
YDR325W	0	0	0.0316967060285892
YJR102C	0	0	0.0316770186335404
YKL166C	0	0	0.031657355679702
YAL061W	0	1	0.031657355679702
YHR004C	0	0	0.0316377171215881
YHR097C	0	1	0.0316377171215881
YBR281C	0	0	0.0316181029138252
YBR152W	0	0	0.0315985130111524
YDR306C	0	0	0.0315789473684211
YOL132W	0	0	0.0315594059405941
YGL093W	0	0	0.0315398886827458
YPL008W	0	0	0.0315203955500618
YOR380W	0	0	0.0315009264978382
YGR133W	0	0	0.0314814814814815
YOR278W	0	0	0.0314620604565083
YCR044C	0	0	0.031442663378545
YGL018C	0	0	0.0314232902033272
YPR054W	0	0	0.0314039408866995
YNR010W	0	0	0.0313846153846154
YNL136W	0	0	0.0313653136531365
YLR260W	0	0	0.0313460356484327
YAL009W	0	0	0.0313267813267813
YJL071W	0	0	0.0313075506445672
YDL077C	0	0	0.0312883435582822
YBL020W	0	0	0.0312691600245248
YMR261C	0	0	0.03125
YPR105C	0	0	0.0312308634415187
YHR110W	0	0	0.0312117503059976
YCR019W	0	0	0.0311926605504587
YOR371C	0	0	0.0311735941320293
YDR070C	0	1	0.0311735941320293
YOR242C	0	0	0.0311545510079414
YMR060C	0	0	0.0311355311355311
YNL307C	0	0	0.0311165344722392
YJR001W	0	0	0.0310975609756098
YKR029C	0	0	0.0310786106032907
YBR264C	0	0	0.0310596833130329
YMR100W	0	0	0.0310407790626902
YJL003W	0	0	0.031021897810219
YEL063C	0	0	0.0310030395136778
YDR140W	0	0	0.0309842041312272
YJL130C	0	0	0.0309653916211293
YOR197W	0	0	0.0309466019417476
YKL103C	0	0	0.0309278350515464
YDR287W	0	0	0.0309090909090909
YGR125W	0	1	0.0309090909090909
YJL112W	0	0	0.0308903694730466
YLR241W	0	1	0.0308903694730466
YOL082W	0	0	0.0308716707021792
YGR142W	0	0	0.0308529945553539
YPL003W	0	0	0.0308343409915357
YER113C	0	1	0.0308343409915357
YCR092C	0	0	0.0308157099697885
YBR188C	0	0	0.0307971014492754
YBR235W	0	1	0.0307971014492754
YER183C	0	0	0.0307785153892577
YBR115C	0	0	0.0307599517490953
YOR221C	0	0	0.0307414104882459
YOR011W	0	0	0.0307228915662651
YOR192C	0	0	0.0307043949428055
YIL035C	0	0	0.0306859205776173
YJL041W	0	0	0.0306674684305472
YBR129C	0	0	0.0306490384615385
YER180C	0	0	0.0306306306306306
YKL056C	0	0	0.0306122448979592
YIL003W	0	0	0.0305938812237553
YMR097C	0	0	0.0305755395683453
YIL139C	0	0	0.030557219892151
YHR034C	0	0	0.0305389221556886
YMR220W	0	0	0.0305206463195691
YPL083C	0	0	0.0305023923444976
YBR231C	0	0	0.0304841601912732
YLR324W	0	0	0.0304659498207885
YMR283C	0	0	0.0304477611940299
YCR027C	0	0	0.0304295942720764
YDL227C	0	0	0.0304114490161002
YJR106W	0	0	0.0303933253873659
YBL003C	0	0	0.0303752233472305
YDR530C	0	0	0.0303571428571429
YPL018W	0	0	0.0303390838786437
YER093C	0	0	0.030321046373365
YER052C	0	0	0.0303030303030303
YLR429W	0	0	0.0302850356294537
YMR313C	0	0	0.0302670623145401
YPL051W	0	0	0.0302491103202847
YAR003W	0	0	0.030231179608773
YGR232W	0	0	0.0302132701421801
YNL234W	0	0	0.0301953818827709
YBR140C	0	0	0.0301775147928994
YOR265W	0	0	0.0301596688350089
YJR120W	0	0	0.0301418439716312
YEL004W	0	0	0.0301240401653869
YCL039W	0	0	0.0301062573789847
YDL197C	0	0	0.0300884955752212
YKL070W	0	0	0.0300707547169811
YGR033C	0	0	0.0300530347672363
YKR004C	0	0	0.0300353356890459
YCR018C	0	0	0.0300176574455562
YJL219W	0	0	0.03
YBR022W	0	0	0.0299823633156966
YBR149W	0	0	0.0299647473560517
YJR035W	0	0	0.0299471520845567
YGL104C	0	0	0.0299295774647887
YMR263W	0	0	0.0299120234604106
YIL168W	0	0	0.02989449003517
YJR119C	0	0	0.0298769771528998
YGR135W	0	0	0.0298594847775176
YOR151C	0	0	0.0298420128730252
YDR456W	0	0	0.0298245614035088
YJR051W	0	0	0.0298071303331385
YPL072W	0	0	0.0297897196261682
YBR139W	0	0	0.0297723292469352
YOL130W	0	0	0.02975495915986
YBR153W	0	0	0.0297376093294461
YGR144W	0	0	0.0297202797202797
YNL251C	0	0	0.0297029702970297
YNL172W	0	0	0.029685681024447
YDL133W	0	1	0.029685681024447
YOR113W	0	0	0.0296684118673647
YOR133W	0	0	0.0296511627906977
YDR458C	0	1	0.0296511627906977
YJR108W	0	0	0.0296339337594422
YIR027C	0	0	0.029616724738676
YIR004W	0	0	0.0295995356935577
YLR142W	0	0	0.0295823665893271
YKL173W	0	0	0.0295652173913043
YPR164W	0	0	0.0295480880648899
YHR098C	0	0	0.0295309785755646
YCR036W	0	0	0.0295138888888889
YOL023W	0	0	0.0294968189705032
YLL016W	0	0	0.0294797687861272
YML120C	0	0	0.0294627383015598
YCR079W	0	0	0.029445727482679
YKR087C	0	0	0.0294287362954414
YOR148C	0	0	0.0294117647058824
YKR067W	0	0	0.0293948126801153
YEL006W	0	0	0.0293778801843318
YDL203C	0	1	0.0293778801843318
YIL101C	0	0	0.0293609671848014
YLR077W	0	1	0.0293609671848014
YOL108C	0	0	0.0293440736478711
YBR108W	0	1	0.0293440736478711
YJL174W	0	0	0.0293271995399655
YPL213W	0	0	0.0293103448275862
YBR173C	0	0	0.0292935094773119
YOR156C	0	0	0.0292766934557979
YCR088W	0	0	0.0292598967297762
YDR323C	0	0	0.029243119266055
YOR138C	0	0	0.0292263610315186
YMR061W	0	0	0.0292096219931271
YNL008C	0	0	0.0291929021179164
YML029W	0	0	0.0291762013729977
YLR163C	0	0	0.0291595197255575
YGL006W	0	0	0.0291428571428571
YHR092C	0	0	0.029126213592233
YBR004C	0	0	0.0291095890410959
YML054C	0	0	0.029092983456931
YIL076W	0	0	0.0290763968072976
YGL065C	0	0	0.0290598290598291
YPL167C	0	0	0.0290432801822323
YPR162C	0	0	0.029026750142288
YBR195C	0	0	0.0290102389078498
YGL067W	0	0	0.0289937464468448
YDR498C	0	0	0.0289772727272727
YPL047W	0	0	0.0289608177172061
YFL045C	0	0	0.02894438138479
YNL268W	0	0	0.0289279636982416
YNL202W	0	0	0.0289115646258503
YKR028W	0	0	0.0288951841359773
YNL180C	0	0	0.0288788221970555
YDR407C	0	0	0.0288624787775891
YDR223W	0	0	0.0288461538461538
YML013W	0	0	0.0288298473713963
YJL208C	0	0	0.0288135593220339
YDR362C	0	0	0.0287972896668549
YBR257W	0	0	0.0287810383747178
YGL254W	0	0	0.0287648054145516
YHR119W	0	0	0.0287485907553551
YBR233W	0	1	0.0287485907553551
YML017W	0	1	0.0287485907553551
YML059C	0	0	0.0287323943661972
YHR124W	0	0	0.0287162162162162
YMR153W	0	0	0.0287000562746201
YFR004W	0	0	0.0286839145106862
YJR138W	0	1	0.0286839145106862
YJL203W	0	0	0.0286677908937605
YBL097W	0	0	0.0286516853932584
YDR416W	0	0	0.0286355979786637
YOL018C	0	0	0.0286195286195286
YDR142C	0	0	0.0286034772854739
YDR080W	0	0	0.0285874439461883
YMR078C	0	0	0.0285714285714286
YHR007C	0	0	0.028555431131019
YAL048C	0	0	0.0285394515948517
YIR001C	0	0	0.0285234899328859
YJL139C	0	0	0.0285075461151481
YDR330W	0	0	0.0284916201117318
YMR138W	0	0	0.0284757118927973
YCR067C	0	0	0.0284598214285714
YPR131C	0	0	0.0284439486893475
YIL072W	0	0	0.0284280936454849
YLR394W	0	0	0.0284122562674095
YKL157W	0	0	0.0283964365256125
YOL116W	0	0	0.0283806343906511
YPL026C	0	0	0.0283648498331479
YGL201C	0	0	0.028349082823791
YOR313C	0	0	0.0283333333333333
YJL209W	0	0	0.028317601332593
YDR236C	0	0	0.0283018867924528
YDR409W	0	0	0.0282861896838602
YGL256W	0	0	0.0282705099778271
YJL144W	0	0	0.0282548476454294
YLR170C	0	0	0.0282392026578073
YLR195C	0	0	0.0282235749861649
YIL044C	0	0	0.0282079646017699
YMR322C	0	0	0.0281923714759536
YDR312W	0	0	0.0281767955801105
YPR057W	0	0	0.0281612368856985
YHL030W	0	0	0.0281456953642384
YGL158W	0	0	0.0281301709873138
YNR008W	0	0	0.0281146637265711
YDR277C	0	0	0.028099173553719
YOR174W	0	0	0.0280837004405286
YBR060C	0	0	0.0280682443588332
YDR021W	0	0	0.0280528052805281
YKL182W	0	0	0.0280373831775701
YNR011C	0	0	0.028021978021978
YGL238W	0	0	0.028006589785832
YBL008W	0	0	0.0279912184412733
YKR058W	0	0	0.0279758639605047
YMR023C	0	0	0.0279605263157895
YIR007W	0	1	0.0279605263157895
YIL112W	0	0	0.0279452054794521
Q0055	0	0	0.0279299014238773
YBR065C	0	0	0.0279146141215107
YPL046C	0	0	0.0278993435448578
YML076C	0	0	0.0278840896664844
YKL001C	0	0	0.0278688524590164
YBL026W	0	0	0.0278536318951393
YBR071W	0	1	0.0278536318951393
YKR017C	0	1	0.0278536318951393
YPR156C	0	0	0.0278384279475983
YIL020C	0	0	0.027823240589198
YJL207C	0	0	0.0278080697928026
YER165W	0	0	0.0277929155313352
YBR161W	0	0	0.0277777777777778
YGL241W	0	0	0.0277626565051715
YPL147W	0	0	0.0277475516866159
YDR332W	0	1	0.0277475516866159
YHL024W	0	0	0.0277324632952692
YOL078W	0	0	0.0277173913043478
YLR105C	0	0	0.0277023356871266
YDL019C	0	0	0.0276872964169381
YBL035C	0	0	0.0276722734671731
Q0070	0	0	0.0276572668112798
YML103C	0	0	0.0276422764227642
YMR087W	0	0	0.0276273022751896
YGL036W	0	1	0.0276273022751896
YPL069C	0	0	0.0276123443421765
[truncated: 3,790 more rows]
