# Supplementary material for: Computationally Driven, Quantitative Experiments Discover Genes Required for Mitochondrial Biogenesis
Source: PLoS Genet. 2009 Mar 20;5(3):e1000407. doi: 10.1371/journal.pgen.1000407 (PMC2648979; doi:10.1371/journal.pgen.1000407)
Supplement: Dataset S2 — Top 100 novel ensemble predictions for additional yeast biological processes. A zip file containing 387 tab-delimited text files of the ensemble predictions for the indicated Gene Ontology Biological Process Term. (21.70 MB GZ) [file pgen.1000407.s013.gz › GO_0000767.txt]

ORF	AnnotatedToTerm?	Uncharacterized_04152007?	Precision
YCL027W	1	0	1.0
YDR309C	0	0	0.75
YBR040W	1	0	0.75
YMR232W	1	0	0.75
YNR044W	0	0	0.6
YBL016W	0	0	0.5
YKL189W	0	0	0.444444444444444
YDL127W	0	0	0.444444444444444
YLL021W	1	0	0.444444444444444
YHR084W	0	0	0.4
YNL298W	0	0	0.363636363636364
YJL170C	0	0	0.333333333333333
YJL157C	0	0	0.307692307692308
YNL279W	0	0	0.285714285714286
YCR009C	0	0	0.266666666666667
YBR083W	0	0	0.25
YPL192C	0	0	0.25
YFL026W	0	0	0.25
YPL156C	0	0	0.25
YFL047W	0	0	0.25
YDR125C	0	0	0.25
YCR089W	1	0	0.25
YML047C	0	0	0.25
YLR330W	0	0	0.25
YGL032C	0	0	0.25
YNL293W	0	0	0.25
YLR229C	1	0	0.25
YBR200W	1	0	0.25
YER155C	0	0	0.241379310344828
YCL055W	0	0	0.236842105263158
YFL027C	0	0	0.236842105263158
YIL117C	0	0	0.236842105263158
YOL112W	0	0	0.236842105263158
YMR065W	0	0	0.236842105263158
YDL240W	0	0	0.236842105263158
YLR332W	1	0	0.236842105263158
YIL037C	0	0	0.236842105263158
YDR085C	1	0	0.236842105263158
YLR452C	0	0	0.230769230769231
YHR030C	0	0	0.225
YOR212W	0	0	0.219512195121951
YDR461W	0	0	0.214285714285714
YLR319C	0	0	0.209302325581395
YAR031W	0	0	0.204545454545455
YHR107C	0	0	0.2
YHR005C	0	0	0.195652173913043
YPL115C	0	0	0.191489361702128
YML046W	0	0	0.1875
YKL104C	0	0	0.183673469387755
YIL015W	0	0	0.18
YNL145W	0	0	0.176470588235294
YNL098C	0	0	0.173076923076923
YHR158C	0	0	0.169811320754717
YPL161C	0	0	0.166666666666667
YDR251W	0	0	0.163636363636364
YHR142W	0	0	0.160714285714286
YJL187C	0	0	0.157894736842105
YMR305C	0	0	0.155172413793103
YKR061W	0	0	0.152542372881356
YBR023C	0	0	0.15
YMR124W	0	1	0.15
YJL108C	0	0	0.147540983606557
YDR507C	0	0	0.145161290322581
YDR410C	0	0	0.142857142857143
YPR122W	0	0	0.140625
YJR153W	0	0	0.138461538461538
YAL053W	0	0	0.136363636363636
YNL272C	0	0	0.134328358208955
YLR042C	0	1	0.134328358208955
YMR198W	0	0	0.132352941176471
YOR188W	0	0	0.130434782608696
YPR055W	0	0	0.128571428571429
YHL007C	0	0	0.126760563380282
YBL061C	0	0	0.125
YGL233W	0	0	0.123287671232877
YDL225W	0	0	0.121621621621622
YIL159W	0	0	0.12
YER008C	0	0	0.118421052631579
YLR362W	0	0	0.116883116883117
YBR004C	0	0	0.115384615384615
YLR403W	0	0	0.113924050632911
YAR014C	0	0	0.1125
YER114C	0	0	0.111111111111111
YKL209C	0	0	0.111111111111111
YOR326W	0	0	0.111111111111111
YPR078C	0	0	0.111111111111111
YDR166C	0	0	0.111111111111111
YBL085W	0	0	0.111111111111111
YGL194C	0	0	0.111111111111111
YLR371W	0	0	0.111111111111111
YBL105C	0	0	0.111111111111111
YNL271C	1	0	0.111111111111111
YIL140W	0	0	0.111111111111111
YBR005W	0	0	0.111111111111111
YAR033W	0	0	0.111111111111111
YOL104C	0	0	0.111111111111111
YNL192W	0	0	0.111111111111111
YGR092W	0	0	0.111111111111111
YDR124W	0	1	0.111111111111111
YBL047C	0	0	0.111111111111111
YNL106C	0	0	0.111111111111111
YAL041W	1	0	0.111111111111111
YMR307W	0	0	0.11
YKR090W	0	0	0.108910891089109
YKL163W	0	0	0.107843137254902
YDR103W	0	0	0.106796116504854
YDR261C	0	0	0.105769230769231
YLR308W	0	0	0.104761904761905
YFR019W	0	0	0.10377358490566
YOR127W	0	0	0.102803738317757
YPL089C	0	0	0.101851851851852
YLR084C	0	0	0.100917431192661
YDR351W	0	0	0.1
YMR192W	0	0	0.0990990990990991
YLR343W	0	0	0.0983606557377049
YLR342W	0	0	0.0983606557377049
YGR014W	0	0	0.0983606557377049
YER111C	0	0	0.0983606557377049
YDL029W	0	0	0.0983606557377049
YDR162C	0	0	0.0983606557377049
YDR293C	0	0	0.0983606557377049
YIL118W	0	0	0.0983606557377049
YPR165W	0	0	0.0983606557377049
YLL043W	0	0	0.0983606557377049
YER149C	1	0	0.0983606557377049
YGR229C	0	0	0.0975609756097561
YBL007C	0	0	0.0967741935483871
YLR166C	0	0	0.096
YJL095W	0	0	0.0952380952380952
YGL192W	0	0	0.094488188976378
YAL024C	0	0	0.0942028985507246
YEL058W	0	0	0.0942028985507246
YHR006W	0	0	0.0942028985507246
YLR307W	0	0	0.0942028985507246
YLR443W	0	0	0.0942028985507246
YNL278W	0	0	0.0942028985507246
YNL233W	0	0	0.0942028985507246
YHR111W	0	0	0.0942028985507246
YBL017C	0	0	0.0942028985507246
YOL105C	0	0	0.0942028985507246
YCR002C	1	0	0.0942028985507246
YFL039C	0	0	0.0935251798561151
YHR023W	0	0	0.0928571428571429
YLR353W	0	0	0.0921985815602837
YCR038C	0	0	0.0915492957746479
YLR121C	0	0	0.0909090909090909
YDR523C	0	0	0.0902777777777778
YHR061C	0	0	0.0896551724137931
YKL178C	0	0	0.089041095890411
YPL027W	0	0	0.0884353741496599
YDR317W	0	0	0.0878378378378378
YOR208W	0	0	0.087248322147651
YNL322C	0	0	0.0866666666666667
YJL085W	0	0	0.0860927152317881
YGR166W	0	0	0.0855263157894737
YGR152C	0	0	0.0849673202614379
YDR389W	0	0	0.0844155844155844
YBR171W	0	0	0.0838709677419355
YIL068C	0	0	0.0833333333333333
YBR223C	0	0	0.0828025477707006
YMR316W	0	0	0.0822784810126582
YCL024W	0	0	0.0817610062893082
YNL283C	0	0	0.08125
YPL088W	0	0	0.0807453416149068
YPL242C	0	0	0.0802469135802469
YDR446W	0	0	0.0797546012269939
YDL135C	0	0	0.0792682926829268
YPL249C	0	0	0.0787878787878788
YKL092C	0	0	0.0783132530120482
YOR058C	0	0	0.0778443113772455
YGR023W	0	0	0.0773809523809524
YPR176C	0	0	0.0769230769230769
YPL052W	0	0	0.0764705882352941
YNL289W	0	0	0.0760233918128655
YHR205W	0	0	0.0755813953488372
YIR013C	0	0	0.0751445086705202
YDR402C	0	0	0.0747126436781609
YJR076C	0	0	0.0742857142857143
YGR040W	0	0	0.0738636363636364
YDR283C	0	0	0.0734463276836158
YJR004C	0	0	0.0730337078651685
YBR234C	0	0	0.0726256983240224
YOR104W	0	1	0.0726256983240224
YDR403W	0	0	0.0722222222222222
YNL294C	0	0	0.0718232044198895
YDR077W	0	0	0.0714285714285714
YMR273C	0	0	0.0710382513661202
YPL176C	0	0	0.0706521739130435
YJL159W	0	0	0.0702702702702703
YKL095W	0	0	0.0698924731182796
YPL174C	0	0	0.0695187165775401
YGR241C	0	0	0.0691489361702128
YLR120C	0	0	0.0687830687830688
YOR306C	0	0	0.068421052631579
YHR185C	0	0	0.0680628272251309
YLR314C	0	0	0.0677083333333333
YNL054W	0	0	0.0673575129533679
YHR161C	0	0	0.0670103092783505
YBR168W	0	0	0.0666666666666667
YOR330C	0	0	0.0663265306122449
YIL023C	0	0	0.065989847715736
YIL129C	0	0	0.0656565656565657
YPL180W	0	0	0.0653266331658292
YPR128C	0	0	0.065
YDR519W	0	1	0.065
YLR194C	0	0	0.0646766169154229
YJR005W	0	0	0.0643564356435644
YIL108W	0	1	0.0643564356435644
YBR076W	0	0	0.0640394088669951
YDR264C	0	0	0.0637254901960784
YBR260C	0	0	0.0634146341463415
YNL094W	0	0	0.0631067961165049
YGR221C	0	0	0.0628019323671498
YBR133C	0	0	0.0625
YLR313C	0	0	0.062200956937799
YOR008C	0	0	0.0619047619047619
YOR231W	0	0	0.0616113744075829
YKL135C	0	0	0.0613207547169811
YFL011W	0	0	0.0610328638497653
YAL029C	0	0	0.0607476635514019
YPR141C	0	0	0.0604651162790698
YPL221W	0	0	0.0601851851851852
YPL031C	0	0	0.0599078341013825
YDR164C	0	0	0.0596330275229358
YOL030W	0	1	0.0596330275229358
YHR129C	0	0	0.0593607305936073
YGL203C	0	0	0.0590909090909091
YOL122C	0	0	0.0588235294117647
YJL099W	0	0	0.0585585585585586
YOR177C	0	0	0.0582959641255605
YGL051W	0	0	0.0580357142857143
YGL053W	0	0	0.0577777777777778
YMR238W	0	0	0.0575221238938053
YBR293W	0	0	0.0572687224669604
YGL167C	0	0	0.0571428571428571
YHR139C	0	0	0.0571428571428571
YOR171C	0	0	0.0571428571428571
YNL166C	0	0	0.0571428571428571
YAR019C	0	0	0.0571428571428571
YCR096C	0	1	0.0571428571428571
YPR028W	0	0	0.0571428571428571
YER118C	0	0	0.0571428571428571
YGR122W	0	0	0.0571428571428571
YKR091W	0	0	0.0571428571428571
YNL058C	0	1	0.0571428571428571
YOL036W	0	1	0.0571428571428571
YGL162W	0	0	0.0571428571428571
YCR040W	0	0	0.0571428571428571
YGL089C	0	0	0.0571428571428571
YKL048C	0	0	0.0571428571428571
YNL053W	0	0	0.0571428571428571
YLR187W	0	1	0.0571428571428571
YHR053C	0	0	0.0571428571428571
YKL096W	0	0	0.0571428571428571
YGR225W	0	0	0.0571428571428571
YNL325C	1	0	0.0571428571428571
YBL037W	0	0	0.0569105691056911
YFL034W	0	1	0.0569105691056911
YGL223C	0	0	0.0566801619433198
YCL066W	0	0	0.0564516129032258
YPL177C	0	0	0.0562248995983936
YJR058C	0	0	0.056
YDR150W	0	0	0.0557768924302789
YFR032C	0	1	0.0557768924302789
YDR126W	0	0	0.0555555555555556
YER106W	0	0	0.0553359683794466
YER077C	0	1	0.0553359683794466
YLR012C	0	1	0.0553359683794466
YIL034C	0	0	0.0551181102362205
YNL101W	0	0	0.0549019607843137
YJL027C	0	1	0.0549019607843137
YPL269W	0	0	0.0546875
YPL206C	0	0	0.0544747081712062
YOR181W	0	0	0.0542635658914729
YBR160W	0	0	0.0540540540540541
YPL187W	0	0	0.0538461538461538
YDL146W	0	1	0.0538461538461538
YBR295W	0	0	0.053639846743295
YML115C	0	0	0.0534351145038168
YDL117W	0	0	0.0532319391634981
YCL067C	0	0	0.053030303030303
YCR039C	0	0	0.0528301886792453
YPR032W	0	0	0.0526315789473684
YJR118C	0	0	0.052434456928839
YPR005C	0	0	0.0522388059701493
YIR030C	0	0	0.0520446096654275
YLR040C	0	1	0.0520446096654275
YOR304C-A	0	1	0.0520446096654275
YNR047W	0	0	0.0518518518518519
YKR050W	0	0	0.0516605166051661
YOL113W	0	0	0.0514705882352941
YAL026C	0	0	0.0512820512820513
YNR059W	0	0	0.0510948905109489
YDR522C	0	0	0.0509090909090909
YLR256W	0	0	0.0507246376811594
YBL051C	0	0	0.0505415162454874
YLL014W	0	1	0.0505415162454874
YOR045W	0	0	0.0503597122302158
YLR386W	0	0	0.0501792114695341
YFL003C	0	0	0.05
YBR297W	0	0	0.0498220640569395
YGR282C	0	0	0.049645390070922
YDR304C	0	1	0.049645390070922
YGR189C	0	0	0.049469964664311
YBR102C	0	0	0.0492957746478873
YAL031C	0	0	0.0491228070175439
YFL034C-B	0	0	0.048951048951049
YAL040C	0	0	0.0487804878048781
YOR237W	0	0	0.0486111111111111
YNL078W	0	0	0.0484429065743945
YNL238W	0	0	0.0482758620689655
YPL032C	0	0	0.0481099656357388
YER096W	0	0	0.0479452054794521
YKR048C	0	0	0.0477815699658703
YDR379W	0	0	0.0476190476190476
YHL022C	0	0	0.0474576271186441
YLR138W	0	0	0.0472972972972973
YLR065C	0	1	0.0472972972972973
YNL116W	0	0	0.0471380471380471
YKL101W	0	0	0.0469798657718121
YER016W	0	0	0.0468227424749164
YBR059C	0	0	0.0466666666666667
YMR175W	0	0	0.0465116279069767
YGR032W	0	0	0.0463576158940397
YMR001C	0	0	0.0462046204620462
YKL190W	0	0	0.0460526315789474
YDR129C	0	0	0.0459016393442623
YJR090C	0	0	0.0457516339869281
YLR200W	0	0	0.0456026058631922
YLR337C	0	0	0.0454545454545455
YOL062C	0	0	0.0453074433656958
YHR184W	0	0	0.0451612903225806
YNL194C	0	0	0.045016077170418
YGR200C	0	0	0.0448717948717949
YDR348C	0	1	0.0448717948717949
YFR012W	0	1	0.0448717948717949
YJL038C	0	1	0.0448717948717949
YPL101W	0	0	0.0447284345047923
YPR119W	0	0	0.0445859872611465
YIR028W	0	0	0.0444444444444444
YMR109W	0	0	0.0443037974683544
YGR134W	0	0	0.0441640378548896
YDL085W	0	0	0.0440251572327044
YNL297C	0	0	0.0438871473354232
YIL160C	0	0	0.04375
YPL204W	0	0	0.043613707165109
YBR203W	0	0	0.0434782608695652
YJL020C	0	0	0.043343653250774
YPL055C	0	0	0.0432098765432099
YLR131C	0	0	0.0430769230769231
YNL139C	0	0	0.0429447852760736
YOR233W	0	0	0.0428134556574924
YDR054C	0	0	0.0426829268292683
YNL091W	0	0	0.0425531914893617
YJL165C	0	0	0.0424242424242424
YCL032W	0	0	0.0422960725075529
YOR239W	0	0	0.0421686746987952
YHR096C	0	0	0.042042042042042
YNL153C	0	0	0.0419161676646707
YJL219W	0	0	0.0417910447761194
YJL030W	0	0	0.0416666666666667
YJL192C	0	0	0.0415430267062315
YOR026W	0	0	0.0414201183431953
YER132C	0	0	0.0412979351032448
YAL018C	0	1	0.0412979351032448
YAL020C	0	0	0.0411764705882353
YGR256W	0	0	0.0410557184750733
YGL181W	0	0	0.0409356725146199
YHR102W	0	0	0.0408163265306122
YMR164C	0	0	0.0406976744186047
YKR055W	0	0	0.0405797101449275
YJL043W	0	1	0.0405797101449275
YGL230C	0	1	0.0405797101449275
YNR049C	0	0	0.0404624277456647
YGL178W	0	0	0.0403458213256484
YDR072C	0	0	0.0402298850574713
YBR057C	0	0	0.0401146131805158
YBR109C	0	0	0.04
YHR152W	0	0	0.0398860398860399
YLR190W	0	0	0.0397727272727273
YKL129C	0	0	0.0396600566572238
YEL003W	0	0	0.0395480225988701
YMR032W	0	0	0.0394366197183099
YGL211W	0	0	0.0393258426966292
YMR312W	0	0	0.0392156862745098
YDL056W	0	0	0.0391061452513966
YLR262C	0	0	0.0389972144846797
YLR206W	0	0	0.0388888888888889
YBR066C	0	0	0.038781163434903
YKR054C	0	0	0.0386740331491713
YLR425W	0	0	0.0385674931129477
YNL059C	0	0	0.0384615384615385
YMR107W	0	1	0.0384615384615385
YPL028W	0	0	0.0383561643835616
YGR249W	0	0	0.0382513661202186
YIL031W	0	0	0.0381471389645777
YDR039C	0	0	0.0380434782608696
YPL222W	0	1	0.0380434782608696
YBR049C	0	0	0.037940379403794
YPR001W	0	0	0.0378378378378378
YPL086C	0	0	0.0377358490566038
YGL168W	0	0	0.0376344086021505
YDR042C	0	1	0.0376344086021505
YKL161C	0	1	0.0376344086021505
YJR151C	0	1	0.0376344086021505
YOR080W	0	0	0.0375335120643432
YDL028C	0	0	0.0374331550802139
YNL041C	0	0	0.0373333333333333
YGR201C	0	1	0.0373333333333333
YOR269W	0	0	0.0372340425531915
YKL079W	0	0	0.0371352785145889
YHR149C	0	1	0.0371352785145889
YDR424C	0	0	0.037037037037037
YPL149W	0	0	0.0369393139841689
YMR224C	0	0	0.0368421052631579
YMR294W	0	0	0.036745406824147
YOR275C	0	0	0.0366492146596859
YMR317W	0	1	0.0366492146596859
YPR007C	0	0	0.0365535248041775
YFR016C	0	1	0.0365535248041775
YBR081C	0	0	0.0364583333333333
YOR322C	0	0	0.0363636363636364
YPL066W	0	1	0.0363636363636364
YEL061C	0	0	0.0362694300518135
YBR077C	0	0	0.0361757105943152
YIR019C	0	0	0.0360824742268041
YBR019C	0	0	0.0359897172236504
YML109W	0	0	0.0358974358974359
YPR171W	0	0	0.0358056265984655
YAL028W	0	0	0.0357142857142857
YNL195C	0	1	0.0357142857142857
YNL280C	0	0	0.0356234096692112
YAL064W	0	1	0.0356234096692112
YGL090W	0	0	0.0355329949238579
YDR273W	0	0	0.0354430379746835
YJR092W	0	0	0.0353535353535354
YHL031C	0	0	0.035264483627204
YPL075W	0	0	0.0351758793969849
YER144C	0	0	0.0350877192982456
YOR030W	0	0	0.035
YLR213C	0	0	0.0349127182044888
YGL003C	0	0	0.0348258706467662
YLR039C	0	0	0.0347394540942928
YGR041W	0	0	0.0346534653465347
YOR191W	0	0	0.0345679012345679
YNL119W	0	0	0.0344827586206897
YPL179W	0	0	0.0343980343980344
YPL155C	0	0	0.0343137254901961
YGL086W	0	0	0.0342298288508557
YPL116W	0	0	0.0341463414634146
YLR398C	0	0	0.0340632603406326
YDR420W	0	0	0.0339805825242718
YHR115C	0	0	0.0338983050847458
YGL027C	0	0	0.0338164251207729
YML016C	0	0	0.0337837837837838
YDR093W	0	0	0.0337837837837838
YBL088C	0	0	0.0337837837837838
YGL045W	0	0	0.0337837837837838
YMR292W	0	0	0.0337837837837838
YAL013W	0	0	0.0337837837837838
YBR180W	0	0	0.0337837837837838
YDR310C	0	0	0.0337837837837838
YOR122C	0	0	0.0337837837837838
YGR238C	0	0	0.0337837837837838
YDL234C	0	0	0.0337837837837838
YBR041W	0	0	0.0337837837837838
YCR030C	0	1	0.0337837837837838
YDL159W	0	0	0.0337837837837838
YJL128C	0	0	0.0337837837837838
YFL025C	0	0	0.0337837837837838
YER032W	0	0	0.0337837837837838
YPL223C	0	0	0.0337837837837838
YFR024C-A	0	0	0.0337837837837838
YKR096W	0	1	0.0337837837837838
YGR009C	0	0	0.0337837837837838
YMR299C	0	0	0.0337837837837838
YBL063W	0	0	0.0337837837837838
YBL060W	0	1	0.0337837837837838
YOL070C	0	1	0.0337837837837838
YBR156C	0	0	0.0337837837837838
YIR033W	0	0	0.0337837837837838
YER158C	0	1	0.0337837837837838
YDR207C	0	0	0.0337837837837838
YIL144W	0	0	0.0337837837837838
YIL126W	0	0	0.0337837837837838
YNL250W	0	0	0.0337837837837838
YMR086W	0	1	0.0337837837837838
YMR280C	0	0	0.0337837837837838
YDR074W	0	0	0.0337837837837838
YOR264W	0	1	0.0337837837837838
YNL161W	1	0	0.0337837837837838
YLR433C	0	0	0.0337078651685393
YKL007W	0	0	0.0336322869955157
YMR172W	0	0	0.0335570469798658
YGR078C	0	0	0.0334821428571429
YDR104C	0	0	0.0334075723830735
YMR295C	0	1	0.0334075723830735
YPL256C	0	0	0.0333333333333333
YIL149C	0	0	0.0332594235033259
YBR290W	0	0	0.0331858407079646
YOR349W	0	0	0.033112582781457
YCR028C	0	0	0.0330396475770925
YJL094C	0	0	0.032967032967033
YBR215W	0	0	0.0328947368421053
YCL014W	0	0	0.0328227571115974
YHR015W	0	0	0.0327510917030568
YBR131W	0	0	0.0326797385620915
YDR131C	0	0	0.0326086956521739
YMR306W	0	0	0.0325379609544469
YFL005W	0	0	0.0324675324675325
YPL085W	0	0	0.0323974082073434
YBR136W	0	0	0.0323275862068966
YKL207W	0	1	0.0323275862068966
YCR077C	0	0	0.032258064516129
YDL047W	0	0	0.0321888412017167
YFL008W	0	0	0.0321199143468951
YBR250W	0	0	0.032051282051282
YBR199W	0	0	0.0319829424307036
YBL084C	0	0	0.0319148936170213
YAL039C	0	0	0.0318471337579618
YLR414C	0	1	0.0318471337579618
YLR006C	0	0	0.0317796610169492
YGL216W	0	0	0.0317124735729387
YCL051W	0	0	0.0316455696202532
YPL057C	0	0	0.0315789473684211
YLR370C	0	0	0.0315126050420168
YMR055C	0	0	0.0314465408805031
YKR095W	0	0	0.0313807531380753
YDR038C	0	0	0.0313152400835073
YGL037C	0	0	0.03125
YDR208W	0	0	0.0311850311850312
YLL040C	0	0	0.0311203319502075
YOR007C	0	0	0.031055900621118
YPR188C	0	0	0.0309917355371901
YIL002C	0	0	0.0309278350515464
YDR218C	0	0	0.0308641975308642
YDR122W	0	0	0.0308008213552361
YKR100C	0	0	0.0307377049180328
YBR055C	0	0	0.0306748466257669
YBR119W	0	0	0.0306122448979592
YBR195C	0	0	0.0305498981670061
YBR272C	0	0	0.0304878048780488
YNR051C	0	0	0.0304259634888438
YBR287W	0	1	0.0304259634888438
YKL032C	0	0	0.0303643724696356
YML064C	0	0	0.0303030303030303
YDL038C	0	0	0.030241935483871
YMR250W	0	0	0.0301810865191147
YOR327C	0	0	0.0301204819277108
YFR040W	0	0	0.030060120240481
YBR123C	0	0	0.03
YBR276C	0	0	0.029940119760479
YDL045C	0	0	0.0298804780876494
YNL267W	0	0	0.0298210735586481
YGL033W	0	0	0.0297619047619048
YMR266W	0	0	0.0297029702970297
YDR356W	0	0	0.0296442687747036
YLR110C	0	0	0.029585798816568
YOL076W	0	0	0.0295275590551181
YER167W	0	0	0.0294695481335953
YGR088W	0	0	0.0294117647058824
YML094W	0	0	0.0293542074363992
YOR017W	0	0	0.029296875
YLR098C	0	0	0.0292397660818713
YGR070W	0	0	0.0291828793774319
YBR288C	0	0	0.029126213592233
YAL043C	0	0	0.0290697674418605
YOR353C	0	0	0.0290135396518375
YDL222C	0	0	0.028957528957529
YMR036C	0	0	0.0289017341040462
YBR110W	0	0	0.0288461538461538
YPL004C	0	0	0.0287907869481766
YPR124W	0	0	0.028735632183908
YBR130C	0	0	0.0286806883365201
YPL258C	0	0	0.0286259541984733
YBR166C	0	0	0.0285714285714286
YOR299W	0	0	0.0285171102661597
YBR069C	0	0	0.0284629981024668
YLR210W	0	0	0.0284090909090909
YPL145C	0	0	0.0283553875236295
YKL080W	0	0	0.0283018867924528
YOR195W	0	0	0.0282485875706215
YIL136W	0	1	0.0282485875706215
YLR086W	0	0	0.0281954887218045
YGR217W	0	0	0.0281425891181989
YPR113W	0	0	0.0280898876404494
YCR065W	0	0	0.0280373831775701
YLL049W	0	1	0.0280373831775701
YPL069C	0	0	0.0279850746268657
YNL160W	0	0	0.0279329608938547
YMR170C	0	0	0.0278810408921933
YOR035C	0	0	0.0278293135435993
YBR217W	0	0	0.0277777777777778
YDR485C	0	0	0.0277264325323475
YOL100W	0	0	0.0276752767527675
YLR094C	0	0	0.0276243093922652
YKL139W	0	0	0.0275735294117647
YEL031W	0	0	0.0275229357798165
YDR028C	0	0	0.0274725274725275
YPL065W	0	0	0.0274223034734918
YML128C	0	0	0.0273722627737226
YOR014W	0	0	0.0273504273504274
YDL204W	0	1	0.0273504273504274
YGL133W	0	0	0.0273504273504274
YDL006W	0	0	0.0273504273504274
YPR066W	0	0	0.0273504273504274
YJR134C	0	1	0.0273504273504274
YNL047C	0	0	0.0273504273504274
YLR079W	0	0	0.0273504273504274
YER125W	0	0	0.0273504273504274
YBR198C	0	0	0.0273504273504274
YDR200C	0	0	0.0273504273504274
YDR040C	0	0	0.0273504273504274
YLR373C	0	0	0.0273504273504274
YOR273C	0	0	0.0273504273504274
YER045C	0	0	0.0273504273504274
YBR095C	0	0	0.0273504273504274
YBR015C	0	0	0.0273504273504274
YMR058W	0	0	0.0273504273504274
YER033C	0	1	0.0273504273504274
YHR206W	0	0	0.0273504273504274
YLR329W	0	0	0.0273504273504274
YDR141C	0	0	0.0273504273504274
YBR275C	0	0	0.0273504273504274
YER150W	0	1	0.0273504273504274
YKL028W	0	0	0.0273504273504274
YKR020W	0	0	0.0273504273504274
YNL118C	0	0	0.0273504273504274
YOL091W	0	0	0.0273504273504274
YGR065C	0	0	0.0273504273504274
YDL058W	0	0	0.0273504273504274
YNR041C	0	0	0.0273504273504274
YBR126C	0	0	0.0273504273504274
YOL084W	0	1	0.0273504273504274
YOR043W	0	0	0.0273504273504274
YML071C	0	0	0.0273504273504274
YMR199W	0	0	0.0273504273504274
YDR055W	0	0	0.0273504273504274
YPR156C	0	0	0.0273504273504274
YBR245C	0	0	0.0273504273504274
YBR007C	0	1	0.0273504273504274
YGL200C	0	0	0.0273504273504274
YBR179C	0	0	0.0273504273504274
YDL223C	1	0	0.0273504273504274
YBL035C	0	0	0.0273037542662116
YOL012C	0	0	0.0272572402044293
YDR227W	0	0	0.0272108843537415
YER124C	0	0	0.0271646859083192
YER094C	0	0	0.0271186440677966
YLR268W	0	0	0.027072758037225
YDR488C	0	0	0.027027027027027
YMR138W	0	0	0.0269814502529511
YIL079C	0	0	0.0269413629160063
YPR040W	0	0	0.0269413629160063
YEL034W	0	0	0.0269413629160063
YDL142C	0	0	0.0269413629160063
YIR006C	0	0	0.0269413629160063
YAL023C	0	0	0.0269413629160063
YML100W	0	0	0.0269413629160063
YLR242C	0	0	0.0269413629160063
YIL115C	0	0	0.0269413629160063
YLR381W	0	0	0.0269413629160063
YAL051W	0	0	0.0269413629160063
YLR087C	0	0	0.0269413629160063
YLL010C	0	0	0.0269413629160063
YBR237W	0	0	0.0269413629160063
YMR168C	0	0	0.0269413629160063
YLL039C	0	0	0.0269413629160063
YCL029C	0	0	0.0269413629160063
YEL062W	0	0	0.0269413629160063
YHR209W	0	1	0.0269413629160063
YCL048W	0	0	0.0269413629160063
YBR135W	0	0	0.0269413629160063
YDR392W	0	0	0.0269413629160063
YDR388W	0	0	0.0269413629160063
YJL129C	0	0	0.0269413629160063
YBR173C	0	0	0.0269413629160063
YDR017C	0	0	0.0269413629160063
YJL076W	0	0	0.0269413629160063
YKR089C	0	0	0.0269413629160063
YHR200W	0	0	0.0269413629160063
YBR163W	0	1	0.0269413629160063
YLR417W	0	0	0.0269413629160063
YKL126W	0	0	0.0269413629160063
YMR101C	0	0	0.0269413629160063
YBR175W	0	0	0.0269413629160063
YGR270W	0	0	0.0269413629160063
YGL155W	0	0	0.0269413629160063
YAL001C	0	0	0.0269413629160063
YJL168C	0	0	0.0269413629160063
YBR017C	0	0	0.0269413629160063
YCL056C	0	1	0.0269413629160063
YNR032C-A	1	0	0.0269413629160063
YGL081W	0	1	0.0269413629160063
YLR095C	0	0	0.0268987341772152
YIL105C	0	0	0.0268562401263823
YER176W	0	0	0.026813880126183
YLR106C	0	0	0.0267716535433071
YCR093W	0	0	0.0267295597484277
YJR075W	0	0	0.0266875981161695
YDR070C	0	1	0.0266875981161695
YBR229C	0	0	0.0266457680250784
YLL028W	0	0	0.02660406885759
YLR043C	0	0	0.0265625
YDR508C	0	0	0.0265210608424337
YLR320W	0	0	0.0264797507788162
YOR216C	0	0	0.0264385692068429
YLR309C	0	0	0.0263975155279503
YKL212W	0	0	0.0263565891472868
YLR228C	0	0	0.0263157894736842
YMR313C	0	0	0.0262751159196291
YCR026C	0	0	0.0262345679012346
YKR031C	0	0	0.0261941448382126
YER151C	0	0	0.0261538461538462
YBR221C	0	0	0.0261136712749616
YER040W	0	0	0.0260736196319018
YMR090W	0	1	0.0260736196319018
YFL023W	0	0	0.0260336906584992
YDR170C	0	0	0.0259938837920489
YJR120W	0	0	0.0259541984732824
YNL027W	0	0	0.0259146341463415
YNR032W	0	0	0.0258751902587519
YBR065C	0	0	0.0258358662613982
YBR228W	0	0	0.0257966616084977
YOL081W	0	0	0.0257575757575758
YPL240C	0	0	0.0257186081694402
YGL124C	0	0	0.0256797583081571
YBR208C	0	0	0.0256410256410256
YFL014W	0	0	0.0256024096385542
YJL204C	0	0	0.0255639097744361
YBR082C	0	0	0.0255255255255255
YBL042C	0	0	0.0254872563718141
YLR357W	0	0	0.0254491017964072
YDR033W	0	1	0.0254491017964072
YBL025W	0	0	0.0254110612855007
YLR248W	0	0	0.0253731343283582
YBR002C	0	0	0.0253353204172876
YJL183W	0	0	0.025297619047619
YOR098C	0	0	0.025260029717682
YGL240W	0	0	0.0252225519287834
YBR103W	0	0	0.0251851851851852
YOR209C	0	0	0.0251479289940828
YCR010C	0	0	0.0251107828655835
YML057W	0	0	0.0250737463126844
YLR238W	0	0	0.0250368188512518
YKL022C	0	0	0.025
YBR030W	0	0	0.0249632892804699
YLR209C	0	0	0.0249266862170088
YLR056W	0	0	0.0248901903367496
YDL181W	0	0	0.0248538011695906
YER178W	0	0	0.0248175182481752
YBL019W	0	0	0.0247813411078717
YGL237C	0	0	0.024745269286754
YMR169C	0	0	0.0247093023255814
YBL058W	0	0	0.0246734397677794
YIR003W	0	1	0.0246734397677794
YCR008W	0	0	0.0246376811594203
YIL095W	0	0	0.0246020260492041
YHR191C	0	0	0.0245664739884393
YMR174C	0	0	0.0245310245310245
YBL003C	0	0	0.0244956772334294
YML117W	0	0	0.0244604316546763
YNR010W	0	0	0.0244252873563218
YMR202W	0	0	0.024390243902439
YOR219C	0	0	0.0243553008595989
YNR056C	0	0	0.0243204577968526
YHL002W	0	0	0.0242857142857143
YAL002W	0	0	0.0242510699001427
YBR182C	0	0	0.0242165242165242
YJL074C	0	0	0.0241820768136558
YBL093C	0	0	0.0241477272727273
YJR073C	0	0	0.024113475177305
YBR107C	0	0	0.0240793201133144
YCR018C	0	0	0.024045261669024
YBR121C	0	0	0.0240112994350282
YOL089C	0	0	0.0239774330042313
YNL329C	0	0	0.023943661971831
YKR086W	0	0	0.0239099859353024
YBR284W	0	0	0.023876404494382
YMR263W	0	0	0.0238429172510519
YBR036C	0	0	0.0238095238095238
YNL230C	0	0	0.0237762237762238
YOL016C	0	0	0.0237430167597765
YIL121W	0	0	0.0237099023709902
YGR130C	0	1	0.0237099023709902
YBR274W	0	0	0.0236768802228412
YGR271W	0	0	0.023643949930459
YPL189W	0	0	0.0236111111111111
YFL009W	0	0	0.0235783633841886
YPL110C	0	0	0.0235457063711911
YBR210W	0	0	0.0235131396957123
YDL239C	0	0	0.0234806629834254
YCL016C	0	0	0.023448275862069
YBR060C	0	0	0.0234159779614325
YCR068W	0	0	0.0233837689133425
YGL244W	0	0	0.0233516483516484
YLR178C	0	0	0.0233196159122085
YBL089W	0	0	0.0232876712328767
YGL077C	0	0	0.0232558139534884
YGL229C	0	0	0.023224043715847
YGL025C	0	0	0.0231923601637108
YIL099W	0	0	0.0231607629427793
YBL034C	0	0	0.0231292517006803
YOL156W	0	0	0.0230978260869565
YBR117C	0	0	0.0230664857530529
YOL109W	0	0	0.0230352303523035
YLR306W	0	0	0.0230040595399188
YBR108W	0	1	0.0230040595399188
YKL049C	0	0	0.022972972972973
YOR070C	0	0	0.0229419703103914
YJR096W	0	0	0.022911051212938
YBR008C	0	0	0.0228802153432032
YBR022W	0	0	0.0228494623655914
YPL083C	0	0	0.0228187919463087
YKL046C	0	0	0.0227882037533512
YGL073W	0	0	0.0227576974564926
YMR163C	0	0	0.0227272727272727
YOL138C	0	0	0.0226969292389853
YBR129C	0	0	0.0226666666666667
YML091C	0	0	0.0226364846870839
YNL007C	0	0	0.0226063829787234
YGR191W	0	0	0.0225763612217795
YBR016W	0	0	0.0225464190981432
YKL151C	0	1	0.0225464190981432
YGR052W	0	1	0.0225464190981432
YKR019C	0	0	0.0225165562913907
YDR137W	0	0	0.0224867724867725
YML066C	0	0	0.0224570673712021
YMR037C	0	0	0.0224274406332454
YHR103W	0	0	0.0223978919631094
YAR003W	0	0	0.0223684210526316
YBR165W	0	0	0.0223390275952694
YDL126C	0	0	0.0223097112860892
YBR125C	0	1	0.0223097112860892
YPR008W	0	0	0.0222804718217562
YOL003C	0	0	0.0222513089005236
YGR248W	0	0	0.0222222222222222
YNL087W	0	1	0.0222222222222222
YBR161W	0	0	0.0221932114882507
YBR176W	0	0	0.0221642764015645
YBR281C	0	0	0.0221354166666667
YGL106W	0	0	0.0221066319895969
YAL032C	0	0	0.0220779220779221
YIL168W	0	0	0.0220492866407263
YGL084C	0	0	0.022020725388601
YBR038W	0	0	0.0219922380336352
YDR335W	0	0	0.0219638242894057
YEL043W	0	1	0.0219638242894057
YJL154C	0	0	0.0219354838709677
YPL259C	0	0	0.0219072164948454
YOL136C	0	0	0.0218790218790219
YIL106W	0	0	0.0218508997429306
YDR245W	0	0	0.0218228498074454
YDL067C	0	0	0.0217948717948718
YBL020W	0	0	0.0217669654289373
YBR153W	0	0	0.0217391304347826
YFR036W	0	0	0.0217113665389527
YER179W	0	0	0.0216836734693878
YNL307C	0	0	0.021656050955414
YBL097W	0	0	0.0216284987277354
YOL051W	0	0	0.0216010165184244
YPL158C	0	1	0.0216010165184244
YLR102C	0	0	0.0215736040609137
YCR094W	0	0	0.0215462610899873
YBL009W	0	0	0.0215189873417722
YMR186W	0	0	0.0214917825537295
YBR240C	0	0	0.0214646464646465
YBL006C	0	0	0.021437578814628
YLR117C	0	0	0.0214105793450882
YER038C	0	0	0.0213836477987421
YKL011C	0	0	0.021356783919598
YAR050W	0	0	0.0213299874529486
YBR227C	0	1	0.0213299874529486
YMR277W	0	0	0.0213032581453634
YJR065C	0	0	0.0212765957446809
YPR159W	0	0	0.02125
YGR043C	0	1	0.02125
YDR113C	0	0	0.0212234706616729
YNL323W	0	0	0.0211970074812968
YBR164C	0	0	0.0211706102117061
YMR089C	0	0	0.0211442786069652
YDL155W	0	0	0.0211180124223602
YNL076W	0	0	0.0210918114143921
YPR155C	0	0	0.0210656753407683
YDR118W	0	0	0.021039603960396
YDR436W	0	0	0.0210135970333745
YKR062W	0	0	0.0209876543209877
YBR080C	0	0	0.0209617755856967
YBR289W	0	0	0.020935960591133
YNL172W	0	0	0.020910209102091
YBL107C	0	1	0.020910209102091
YBR111C	0	1	0.020910209102091
YPL058C	0	0	0.0208845208845209
YBR045C	0	0	0.0208588957055215
YDR191W	0	0	0.0208333333333333
YKR027W	0	0	0.0208078335373317
YPL271W	0	0	0.0207823960880196
YER172C	0	0	0.0207570207570208
YMR133W	0	0	0.0207317073170732
YDR477W	0	0	0.0207064555420219
YBR202W	0	0	0.0206812652068127
YOR109W	0	0	0.0206561360874848
YLR219W	0	0	0.020631067961165
YAR007C	0	0	0.0206060606060606
YLR092W	0	0	0.0205811138014528
YPL041C	0	0	0.0205562273276904
YOR270C	0	0	0.0205314009661836
YAL012W	0	0	0.0205066344993969
YGR261C	0	0	0.0204819277108434
YIR023W	0	0	0.0204572803850782
YOL027C	0	0	0.0204326923076923
YLR454W	0	1	0.0204326923076923
YOR351C	0	0	0.0204081632653061
YLR119W	0	0	0.0203836930455636
YNL010W	0	1	0.0203836930455636
YML007W	0	0	0.0203592814371257
YMR105C	0	0	0.0203349282296651
YBR086C	0	0	0.020310633213859
YBR043C	0	0	0.0202863961813842
YLR090W	0	0	0.0202622169249106
YHR166C	0	0	0.0202380952380952
YER059W	0	0	0.0202140309155767
YPL049C	0	0	0.0201900237529691
YJR032W	0	0	0.0201660735468565
YER019W	0	0	0.0201421800947867
YAL055W	0	0	0.0201183431952663
YBL004W	0	0	0.0200945626477541
YBR264C	0	0	0.0200708382526564
YAL061W	0	1	0.0200708382526564
YDR082W	0	0	0.0200471698113208
YBR054W	0	1	0.0200471698113208
YCR044C	0	0	0.0200235571260306
YBR089C-A	0	0	0.02
YER083C	0	0	0.0199764982373678
YGL116W	0	0	0.0199530516431925
YBL014C	0	0	0.0199296600234467
YJL106W	0	0	0.0199063231850117
YBR211C	0	0	0.0198830409356725
YBR029C	0	0	0.0198598130841121
YBR067C	0	0	0.0198366394399067
YKR102W	0	0	0.0198135198135198
YNR031C	0	0	0.019790454016298
YEL057C	0	0	0.0197674418604651
YGR135W	0	0	0.0197444831591173
YPR120C	0	0	0.0197215777262181
YBL022C	0	0	0.0196987253765933
YHR007C	0	0	0.0196759259259259
YDL132W	0	0	0.0196531791907514
YER168C	0	0	0.0196304849884527
YCR067C	0	0	0.0196078431372549
YNL173C	0	0	0.0195852534562212
YBL046W	0	0	0.0195627157652474
YGR170W	0	0	0.0195402298850575
YBR188C	0	0	0.0195177956371986
YGL047W	0	0	0.0194954128440367
YOR249C	0	0	0.0194730813287514
YDL012C	0	1	0.0194730813287514
YGR198W	0	0	0.0194508009153318
YBR212W	0	0	0.0194285714285714
YOL009C	0	0	0.0194063926940639
YJR143C	0	0	0.0193842645381984
YBR073W	0	0	0.0193621867881549
YKL105C	0	1	0.0193621867881549
YBR140C	0	0	0.0193401592718999
YLR091W	0	1	0.0193401592718999
YAL038W	0	0	0.0193181818181818
YBR236C	0	0	0.0192962542565267
YDL198C	0	0	0.0192743764172336
YMR308C	0	0	0.0192525481313703
YHR041C	0	0	0.0192307692307692
YNL243W	0	0	0.0192090395480226
YBR112C	0	0	0.0191873589164786
YPL201C	0	0	0.0191657271702368
YBR037C	0	0	0.0191441441441441
YNL202W	0	0	0.0191226096737908
YPL202C	0	0	0.0191011235955056
YNL257C	0	0	0.0190796857463524
YDR002W	0	0	0.0190582959641256
YMR068W	0	0	0.019036954087346
YLR085C	0	0	0.0190156599552573
YOR011W	0	0	0.0189944134078212
YHR146W	0	1	0.0189944134078212
YAL048C	0	0	0.0189732142857143
YER187W	0	1	0.0189732142857143
YLR114C	0	0	0.0189520624303233
YBR257W	0	0	0.0189309576837416
YFL038C	0	0	0.0189098998887653
YDR315C	0	0	0.0188888888888889
YDR090C	0	1	0.0188888888888889
YNL090W	0	0	0.0188679245283019
YHR114W	0	0	0.0188470066518847
YMR158C-A	0	1	0.0188470066518847
YDR311W	0	0	0.0188261351052049
YBR170C	0	0	0.0188053097345133
YMR219W	0	0	0.0187845303867403
YDR393W	0	0	0.0187637969094923
YIR022W	0	0	0.0187431091510474
YDR034W-B	0	1	0.0187431091510474
YBL011W	0	0	0.0187224669603524
YBR118W	0	0	0.0187018701870187
YNL330C	0	0	0.0186813186813187
YCR091W	0	0	0.0186608122941822
YJL041W	0	0	0.018640350877193
YPL076W	0	0	0.0186199342825849
YGR196C	0	1	0.0186199342825849
YDL207W	0	0	0.0185995623632385
YGR133W	0	0	0.0185792349726776
YEL036C	0	0	0.0185589519650655
YBR020W	0	0	0.0185387131952017
YNR055C	0	0	0.0185185185185185
YBR258C	0	0	0.0184983677910773
YBL080C	0	0	0.0184782608695652
YBR255W	0	1	0.0184782608695652
YJL147C	0	1	0.0184782608695652
YIL062C	0	0	0.0184581976112921
YDL005C	0	0	0.0184381778741865
YLR237W	0	0	0.0184182015167931
YMR016C	0	0	0.0183982683982684
YBL026W	0	0	0.0183783783783784
YJR060W	0	0	0.0183585313174946
YOR103C	0	0	0.0183387270765912
YNL167C	0	0	0.0183189655172414
YBR003W	0	0	0.0182992465016146
YBL079W	0	0	0.0182795698924731
YPL195W	0	0	0.0182599355531686
YCR073C	0	0	0.0182403433476395
YOL155C	0	0	0.0182207931404073
YOR385W	0	1	0.0182207931404073
YDR210W	0	1	0.0182207931404073
YBR167C	0	0	0.0182012847965739
YEL064C	0	0	0.0181818181818182
YNL068C	0	0	0.0181623931623932
YBR127C	0	0	0.0181430096051227
YPL020C	0	0	0.0181236673773987
YNR020C	0	0	0.0181043663471778
YDL008W	0	0	0.0180851063829787
YKL127W	0	0	0.0180658873538789
YBL056W	0	0	0.0180467091295117
YKL112W	0	0	0.0180275715800636
YBR061C	0	0	0.0180084745762712
YMR197C	0	0	0.017989417989418
YGR193C	0	0	0.0179704016913319
YOL132W	0	0	0.0179514255543823
YPR111W	0	0	0.0179324894514768
YBL102W	0	0	0.017913593256059
YJL060W	0	0	0.0178947368421053
YKL025C	0	0	0.017875920084122
YBL001C	0	0	0.0178571428571429
YPR080W	0	0	0.0178384050367261
YGR026W	0	1	0.0178384050367261
YCR024C-A	0	0	0.0178197064989518
YHR012W	0	0	0.0178010471204188
YPR178W	0	0	0.0177824267782427
YML017W	0	1	0.0177824267782427
YHR186C	0	0	0.0177638453500522
YLR396C	0	0	0.0177453027139875
YAL063C	0	0	0.0177267987486966
YBL052C	0	0	0.0177083333333333
YBL082C	0	0	0.0176899063475546
YNL097C	0	0	0.0176715176715177
YNR072W	0	0	0.0176531671858775
YBL050W	0	0	0.0176348547717842
YHL027W	0	0	0.0176165803108808
YBR259W	0	1	0.0176165803108808
YBR265W	0	0	0.0175983436853002
YAL056W	0	0	0.0175801447776629
YDR081C	0	0	0.0175619834710744
YBR279W	0	0	0.0175438596491228
YJL171C	0	1	0.0175438596491228
YNL142W	0	0	0.0175257731958763
YGL017W	0	0	0.0175077239958805
YHR135C	0	0	0.0174897119341564
YBR270C	0	1	0.0174897119341564
YBR254C	0	0	0.0174717368961973
YPL194W	0	0	0.0174537987679671
YNL039W	0	0	0.0174358974358974
YOL004W	0	0	0.0174180327868852
YKL010C	0	0	0.0174002047082907
YBR078W	0	0	0.0173824130879346
YIL006W	0	0	0.017364657814096
YHR211W	0	0	0.0173469387755102
YJL047C	0	0	0.017329255861366
YBR253W	0	0	0.0173116089613035
YMR026C	0	0	0.017293997965412
YBR172C	0	0	0.0172764227642276
YDL017W	0	0	0.017258883248731
YIL166C	0	0	0.0172413793103448
YIR027C	0	0	0.0172239108409321
YER014W	0	0	0.0172064777327935
YBL067C	0	1	0.0172064777327935
YJR033C	0	0	0.0171890798786653
YLR204W	0	0	0.0171717171717172
YHL016C	0	0	0.0171543895055499
YDR466W	0	0	0.0171370967741935
YNL204C	0	0	0.0171198388721047
YGL110C	0	1	0.0171198388721047
YBR233W	0	1	0.0171198388721047
YJL005W	0	0	0.017102615694165
YEL041W	0	0	0.0170854271356784
YNL264C	0	0	0.0170682730923695
YLR305C	0	0	0.0170511534603811
YPL018W	0	0	0.0170340681362725
YBR162W-A	0	0	0.017017017017017
YGR098C	0	0	0.017
YBL057C	0	0	0.016983016983017
YMR200W	0	0	0.0169660678642715
YDL160C	0	0	0.0169491525423729
YDR147W	0	0	0.0169322709163347
YBL008W	0	0	0.0169154228855721
YBR296C	0	0	0.0168986083499006
YHR073W	0	0	0.0168818272095333
YAL015C	0	0	0.0168650793650794
YJL208C	0	0	0.0168483647175421
YBR071W	0	1	0.0168483647175421
YLL027W	0	0	0.0168316831683168
YIR021W	0	0	0.0168150346191889
YBR243C	0	0	0.016798418972332
YMR073C	0	0	0.016781836130306
YGL139W	0	0	0.0167652859960552
YGR112W	0	0	0.0167487684729064
YBL055C	0	0	0.0167322834645669
YOR065W	0	0	0.0167158308751229
YPR164W	0	0	0.0166994106090373
YPL047W	0	0	0.0166830225711482
YAL009W	0	0	0.0166666666666667
YML049C	0	0	0.0166503428011753
YBR001C	0	0	0.0166340508806262
YJR066W	0	0	0.0166177908113392
YOR220W	0	1	0.0166177908113392
YDR021W	0	0	0.0166015625
YJL174W	0	0	0.0165853658536585
YMR291W	0	1	0.0165853658536585
YLR054C	0	0	0.0165692007797271
YBR058C	0	0	0.0165530671859786
YPL150W	0	1	0.0165530671859786
YFL018C	0	0	0.0165369649805447
YDR216W	0	0	0.0165208940719145
YKR010C	0	0	0.016504854368932
YLR046C	0	1	0.016504854368932
YDR409W	0	0	0.0164888457807953
YBR273C	0	0	0.0164728682170543
YNL304W	0	0	0.0164569215876089
YLR380W	0	0	0.0164410058027079
YGL058W	0	0	0.0164251207729469
YBR143C	0	0	0.0164092664092664
YCL061C	0	0	0.0163934426229508
YDR524C	0	0	0.0163776493256262
YBR033W	0	1	0.0163776493256262
YML072C	0	1	0.0163776493256262
YNL229C	0	0	0.0163618864292589
YIL003W	0	0	0.0163461538461538
YBR024W	0	0	0.0163304514889529
YKR042W	0	0	0.0163147792706334
YJL013C	0	0	0.0162991371045062
YLL035W	0	0	0.0162835249042146
YKR003W	0	0	0.0162679425837321
YCR017C	0	0	0.0162523900573614
YGL071W	0	0	0.0162368672397326
YDR490C	0	0	0.0162213740458015
YJL172W	0	0	0.0162059103908484
YJL139C	0	0	0.0161904761904762
YDL109C	0	0	0.0161750713606089
YDR153C	0	0	0.0161596958174905
YHR151C	0	1	0.0161596958174905
YBR205W	0	0	0.0161443494776828
YHL019C	0	0	0.0161290322580645
YBR011C	0	0	0.0161137440758294
YCR034W	0	0	0.0160984848484848
YJL186W	0	0	0.0160832544938505
YBR225W	0	1	0.0160832544938505
YBR271W	0	0	0.0160680529300567
YJL058C	0	0	0.016052880075543
YDL019C	0	0	0.0160377358490566
YOR290C	0	0	0.0160226201696513
YOR336W	0	0	0.0160075329566855
YLR096W	0	0	0.0159924741298213
YIL065C	0	0	0.0159774436090226
YCR088W	0	0	0.015962441314554
YFL054C	0	0	0.0159474671669794
YER169W	0	0	0.0159325210871603
YBR096W	0	1	0.0159325210871603
YBL104C	0	1	0.0159325210871603
YDR108W	0	0	0.0159176029962547
YLR418C	0	0	0.0159027128157156
YOR083W	0	0	0.0158878504672897
YBR063C	0	1	0.0158878504672897
YBR042C	0	0	0.0158730158730159
YBR252W	0	0	0.0158582089552239
YLR093C	0	0	0.0158434296365331
YLR176C	0	0	0.015828677839851
YBL091C	0	0	0.0158139534883721
YGR003W	0	0	0.0157992565055762
YOR350C	0	1	0.0157992565055762
YBR115C	0	0	0.0157845868152275
YNL199C	0	0	0.0157699443413729
YBR207W	0	0	0.0157553290083411
YBR155W	0	0	0.0157407407407407
YPR075C	0	0	0.0157261794634598
YGR121C	0	0	0.0157116451016636
YBL032W	0	0	0.0156971375807941
YBR193C	0	0	0.0156826568265683
YEL013W	0	0	0.015668202764977
YMR152W	0	0	0.0156537753222836
YBL023C	0	0	0.015639374425023
YDR069C	0	0	0.015625
YBR192W	0	0	0.0156106519742883
YPR030W	0	0	0.0155963302752294
YML116W	0	0	0.0155820348304308
YBL068W	0	0	0.0155677655677656
YJL062W	0	0	0.0155535224153705
YBR137W	0	1	0.0155535224153705
YBR301W	0	1	0.0155535224153705
YAL019W	0	0	0.0155393053016453
YLR239C	0	0	0.0155251141552511
YMR319C	0	0	0.0155109489051095
YAL021C	0	0	0.0154968094804011
YLL063C	0	0	0.0154826958105647
YHR082C	0	0	0.0154686078252957
YNL084C	0	0	0.0154545454545455
YBL029C-A	0	1	0.0154545454545455
YDR254W	0	0	0.0154405086285195
YHR188C	0	0	0.015426497277677
YBR219C	0	1	0.015426497277677
YKR093W	0	0	0.0154125113327289
YEL027W	0	0	0.0153985507246377
YBR194W	0	1	0.0153985507246377
YDR159W	0	0	0.0153846153846154
YBR097W	0	0	0.015370705244123
YJR142W	0	1	0.015370705244123
YNL295W	0	1	0.015370705244123
YBR159W	0	0	0.015356820234869
YPL003W	0	0	0.0153429602888087
YAL016W	0	0	0.0153291253381425
YPR046W	0	0	0.0153153153153153
YIL009W	0	0	0.0153015301530153
YOR371C	0	0	0.0152877697841727
YBR261C	0	1	0.0152877697841727
YDR439W	0	0	0.0152740341419587
YGL206C	0	0	0.0152603231597846
YKL179C	0	0	0.0152466367713004
YJR141W	0	0	0.0152329749103943
YMR119W	0	0	0.0152193375111907
YPL152W	0	0	0.0152057245080501
YGL190C	0	0	0.0151921358355675
YAL017W	0	0	0.0151785714285714
YGL180W	0	0	0.0151650312221231
YPL140C	0	0	0.0151515151515152
YIL170W	0	1	0.0151515151515152
YGL006W	0	0	0.0151515151515152
YBR235W	0	1	0.0151515151515152
YMR017W	0	0	0.0151515151515152
YOR066W	0	1	0.0151515151515152
YBL041W	0	0	0.0151515151515152
YDR096W	0	0	0.0151515151515152
YDR435C	0	0	0.0151515151515152
YER001W	0	0	0.0151515151515152
YPL001W	0	0	0.0151515151515152
YPL106C	0	0	0.0151515151515152
YDR457W	0	0	0.0151515151515152
YBR220C	0	1	0.0151515151515152
YBL074C	0	0	0.0151515151515152
YMR078C	0	0	0.0151515151515152
YLR182W	0	0	0.0151515151515152
YJR077C	0	0	0.0151515151515152
YPL210C	0	0	0.0151515151515152
YBR197C	0	1	0.0151515151515152
YFR015C	0	0	0.0151515151515152
YJR084W	0	0	0.0151515151515152
YBL010C	0	1	0.0151515151515152
YNL003C	0	0	0.0151515151515152
YBR216C	0	0	0.0151515151515152
YER129W	0	0	0.0151515151515152
YBR244W	0	0	0.0151515151515152
YJR053W	0	0	0.0151515151515152
YBR050C	0	0	0.0151515151515152
YAL007C	0	0	0.0151515151515152
YAL068C	0	0	0.0151515151515152
YLR413W	0	1	0.0151515151515152
YHR124W	0	0	0.0151515151515152
YLR189C	0	0	0.0151515151515152
YOL011W	0	0	0.0151515151515152
YOR149C	0	0	0.0151515151515152
YPL241C	0	0	0.0151515151515152
YCL026C-A	0	0	0.0151515151515152
YMR212C	0	0	0.0151515151515152
YIL147C	0	0	0.0151515151515152
YHL028W	0	0	0.0151515151515152
YKR101W	0	0	0.0151515151515152
YHR091C	0	0	0.0151515151515152
YDR480W	0	0	0.0151515151515152
YBR280C	0	0	0.0151515151515152
YKR028W	0	0	0.0151515151515152
YJL130C	0	0	0.0151515151515152
YIL154C	0	0	0.0151515151515152
YIL038C	0	0	0.0151515151515152
YKR068C	0	0	0.0151515151515152
YBR239C	0	1	0.0151515151515152
YJL046W	0	1	0.0151515151515152
YGL179C	0	0	0.0151515151515152
YCL009C	0	0	0.0151515151515152
YIR029W	0	0	0.0151515151515152
YLR303W	0	0	0.0151515151515152
YBL091C-A	0	1	0.0151515151515152
YOL130W	0	0	0.0151515151515152
YMR282C	0	0	0.0151515151515152
YBR246W	0	1	0.0151515151515152
YIL112W	0	0	0.0151515151515152
YPL084W	0	0	0.0151515151515152
YJL201W	0	0	0.0151515151515152
YBR263W	0	0	0.0151515151515152
YKL203C	0	0	0.0151515151515152
YMR275C	0	0	0.0151515151515152
YPL077C	0	1	0.0151515151515152
YKL149C	0	0	0.0151515151515152
YBL013W	0	0	0.0151515151515152
YNL045W	0	0	0.0151515151515152
YBL103C	0	0	0.0151515151515152
YBL101C	0	0	0.0151515151515152
YER157W	0	0	0.0151515151515152
YBR094W	0	1	0.0151515151515152
YIL169C	0	1	0.0151515151515152
YAL030W	0	0	0.0151515151515152
YBL031W	0	1	0.0151515151515152
YHR063C	0	0	0.0151515151515152
YBR204C	0	1	0.0151515151515152
YER145C	0	0	0.0151515151515152
YBR151W	0	1	0.0151515151515152
YDL090C	0	0	0.0151515151515152
YNL188W	0	0	0.0151515151515152
YOL111C	1	0	0.0151515151515152
YBR242W	0	1	0.0151515151515152
YDR305C	0	0	0.0151387720773759
YHR156C	0	1	0.0151387720773759
YHR004C	0	0	0.0151260504201681
YPR079W	0	0	0.0151133501259446
YCL050C	0	0	0.0151006711409396
YFR045W	0	0	0.0150880134115675
YOR113W	0	0	0.0150753768844221
YBL024W	0	0	0.0150627615062762
YLR099C	0	1	0.0150627615062762
YER013W	0	0	0.0150501672240803
YBR062C	0	1	0.0150501672240803
YAL058W	0	0	0.0150375939849624
YPR105C	0	0	0.015025041736227
YML014W	0	0	0.0150125104253545
YBR152W	0	0	0.015
YJR055W	0	0	0.0149875104079933
YHL030W	0	0	0.0149750415973378
YER109C	0	0	0.0149625935162095
YBR047W	0	1	0.0149625935162095
YGL196W	0	1	0.0149625935162095
YOR211C	0	0	0.0149501661129568
YOR256C	0	0	0.0149377593360996
YDR414C	0	0	0.0149253731343284
YDR219C	0	0	0.0149130074565037
YDR343C	0	0	0.0149006622516556
YJL141C	0	0	0.0148883374689826
YIL046W	0	0	0.0148760330578512
YDL031W	0	0	0.0148637489677952
YAL037W	0	1	0.0148637489677952
YBR028C	0	1	0.0148637489677952
YOR089C	0	0	0.0148514851485149
YPL137C	0	0	0.0148392415498763
YOR266W	0	0	0.014827018121911
YBR106W	0	0	0.0148148148148148
YOR094W	0	0	0.0148026315789474
YER007W	0	0	0.0147904683648316
YDR443C	0	0	0.0147783251231527
YLR429W	0	0	0.014766201804758
YBL106C	0	0	0.0147540983606557
YCL039W	0	0	0.0147420147420147
YNL128W	0	0	0.0147299509001637
YNL136W	0	0	0.0147179067865904
YCR105W	0	0	0.0147058823529412
YCL038C	0	0	0.0146938775510204
YOL133W	0	0	0.0146818923327896
YAR018C	0	0	0.0146699266503667
YLR451W	0	0	0.0146579804560261
YNL088W	0	0	0.0146460537021969
YAL010C	0	0	0.0146341463414634
YAL034W-A	0	0	0.0146222583265638
YGL108C	0	1	0.0146222583265638
YLR410W	0	0	0.0146103896103896
YLR436C	0	0	0.0145985401459854
YDL206W	0	1	0.0145985401459854
YDL040C	0	0	0.0145867098865478
YDR151C	0	0	0.0145748987854251
YOR298W	0	0	0.0145631067961165
YER136W	0	0	0.0145513338722716
YML124C	0	0	0.0145395799676898
YKL051W	0	0	0.0145278450363196
YDR363W-A	0	0	0.0145161290322581
YIL146C	0	0	0.0145044319097502
YGL158W	0	0	0.0144927536231884
YBL036C	0	0	0.0144810941271118
YHR116W	0	0	0.0144694533762058
YPR068C	0	0	0.0144578313253012
YGL151W	0	0	0.014446227929374
YHR201C	0	0	0.0144346431435445
YBR101C	0	0	0.0144230769230769
YGR278W	0	0	0.0144115292233787
YGL066W	0	0	0.0144
YBR141C	0	1	0.0144
YHR171W	0	0	0.0143884892086331
YDR130C	0	0	0.0143769968051118
YER164W	0	0	0.014365522745411
YDR205W	0	0	0.0143540669856459
YEL065W	0	0	0.0143426294820717
YDL161W	0	0	0.0143312101910828
YCR028C-A	0	0	0.0143198090692124
YJL115W	0	0	0.014308426073132
YKL157W	0	0	0.0142970611596505
YDR374C	0	1	0.0142970611596505
YOR008C-A	0	0	0.0142857142857143
YFL037W	0	0	0.014274385408406
YAL033W	0	0	0.0142630744849445
YLR144C	0	0	0.0142517814726841
YJL146W	0	0	0.0142405063291139
YCL044C	0	0	0.0142292490118577
YMR153W	0	0	0.014218009478673
YNL222W	0	0	0.0142067876874507
YDR484W	0	0	0.0141955835962145
YFL024C	0	0	0.0141843971631206
YMR304W	0	0	0.0141732283464567
YOR081C	0	0	0.014162077104642
YKL116C	0	0	0.0141509433962264
YBR087W	0	0	0.01413982717989
YLR081W	0	0	0.0141287284144427
YOR023C	0	0	0.0141176470588235
YDR372C	0	0	0.0141065830721003
YER046W	0	0	0.0140955364134691
YNL020C	0	0	0.0140845070422535
YMR154C	0	0	0.0140734949179046
YAL060W	0	0	0.0140625
YCL004W	0	0	0.0140515222482436
YAL011W	0	0	0.0140405616224649
YJL127C	0	0	0.0140296180826189
YDL077C	0	0	0.014018691588785
YOR363C	0	0	0.0140077821011673
YMR081C	0	0	0.0139968895800933
YDL154W	0	0	0.013986013986014
YHR117W	0	1	0.013986013986014
YPL144W	0	0	0.0139751552795031
YGL054C	0	0	0.0139643134212568
YLR021W	0	1	0.0139643134212568
YAL047C	0	0	0.013953488372093
YMR047C	0	0	0.0139426800929512
YAR008W	0	0	0.0139318885448916
YOR156C	0	0	0.0139211136890951
YML093W	0	0	0.0139103554868624
YKL201C	0	0	0.0138996138996139
YLR057W	0	1	0.0138996138996139
YHR182W	0	1	0.0138996138996139
YFL036W	0	0	0.0138888888888889
YGR163W	0	0	0.0138781804163454
YER020W	0	0	0.0138674884437596
YMR149W	0	0	0.0138568129330254
YPL265W	0	0	0.0138461538461538
YHR036W	0	0	0.0138355111452729
YNL206C	0	0	0.0138248847926267
YBL086C	0	1	0.0138248847926267
YDR530C	0	0	0.0138142747505756
YAL042W	0	0	0.0138036809815951
YNL268W	0	0	0.0137931034482759
YMR231W	0	0	0.0137825421133231
YAL022C	0	0	0.0137719969395562
YAL062W	0	0	0.0137614678899083
YNR039C	0	0	0.0137509549274255
YEL053C	0	0	0.0137404580152672
YDR462W	0	0	0.0137299771167048
YDR168W	0	0	0.013719512195122
YDR318W	0	0	0.0137090632140137
YKR082W	0	0	0.0136986301369863
YMR123W	0	0	0.0136882129277567
YAL035W	0	0	0.013677811550152
YOL119C	0	0	0.0136674259681093
YDR358W	0	0	0.0136570561456753
YKR072C	0	0	0.0136467020470053
YBR084W	0	0	0.0136363636363636
YDL024C	0	0	0.0136260408781226
YJR117W	0	0	0.0136157337367625
YLR055C	0	0	0.0136054421768707
YPL096W	0	0	0.013595166163142
YFL017W-A	0	0	0.0135849056603774
YBR283C	0	0	0.0135746606334842
YIR002C	0	0	0.0135644310474755
YOR360C	0	0	0.0135542168674699
YFR013W	0	0	0.0135440180586907
YNL042W	0	0	0.0135338345864662
YIL039W	0	0	0.0135236664162284
YMR021C	0	0	0.0135135135135135
YPR017C	0	0	0.013503375843961
YMR011W	0	0	0.0134932533733133
YBL033C	0	0	0.0134831460674157
YNL079C	0	0	0.0134730538922156
YEL009C	0	0	0.0134629768137622
YFR025C	0	0	0.0134529147982063
YJL008C	0	0	0.0134428678117999
YGR268C	0	0	0.0134328358208955
YBR098W	0	0	0.0134228187919463
YDR295C	0	0	0.0134128166915052
YOR337W	0	0	0.0134028294862249
YBL078C	0	0	0.0133928571428571
YFR023W	0	1	0.0133928571428571
YKL204W	0	0	0.0133828996282528
YNL200C	0	1	0.0133828996282528
YDR052C	0	0	0.0133729569093611
YOL006C	0	0	0.0133630289532294
YKR034W	0	0	0.013353115727003
YKL042W	0	0	0.0133432171979244
YIL083C	0	0	0.0133333333333333
YBL040C	0	0	0.0133234641006662
YOL014W	0	1	0.0133234641006662
YCR014C	0	0	0.0133136094674556
YPL070W	0	0	0.0133037694013304
YHR039C-A	0	0	0.0132939438700148
YBR070C	0	0	0.0132841328413284
YIR010W	0	0	0.0132743362831858
YBR142W	0	0	0.0132645541635962
YIL101C	0	0	0.0132547864506627
YFL049W	0	0	0.0132450331125828
YJL176C	0	0	0.0132352941176471
YKL122C	0	0	0.0132255694342395
YER171W	0	0	0.013215859030837
YAR042W	0	0	0.0132061628760088
YMR003W	0	1	0.0132061628760088
YDR144C	0	0	0.0131964809384164
YAR002W	0	0	0.0131868131868132
YOR190W	0	0	0.0131771595900439
YDR349C	0	1	0.0131771595900439
YPL253C	0	0	0.0131675201170446
YPR042C	0	0	0.0131578947368421
YPR024W	0	0	0.0131482834185537
YOR086C	0	1	0.0131482834185537
YBR068C	0	0	0.0131386861313869
YBR294W	0	0	0.0131291028446389
YDR139C	0	0	0.0131195335276968
YOR311C	0	1	0.0131195335276968
YJR086W	0	0	0.0131099781500364
YPL268W	0	0	0.0131004366812227
YNL262W	0	0	0.0130909090909091
YHL043W	0	0	0.0130813953488372
YFL031W	0	0	0.0130718954248366
YGL174W	0	0	0.0130624092888244
YJR059W	0	0	0.0130529369108049
YAR015W	0	0	0.0130434782608696
YOR161C	0	1	0.0130434782608696
YEL018W	0	0	0.0130340333091962
YPL033C	0	0	0.0130246020260492
YBR122C	0	0	0.0130151843817787
YGL242C	0	1	0.0130151843817787
YIL153W	0	0	0.0130057803468208
YBR231C	0	0	0.0129963898916968
YOR057W	0	0	0.012987012987013
YDR107C	0	1	0.012987012987013
YJL004C	0	0	0.0129776496034607
YFL033C	0	0	0.0129682997118156
YLR288C	0	0	0.0129589632829374
YJL078C	0	1	0.0129589632829374
YEL017C-A	0	0	0.0129496402877698
YPL008W	0	0	0.01294033069734
YEL066W	0	0	0.0129310344827586
YMR048W	0	0	0.012921751615219
YDL134C	0	0	0.0129124820659971
YKR035W-A	0	0	0.0129032258064516
YKL064W	0	0	0.0128939828080229
YDR512C	0	0	0.0128847530422334
YEL022W	0	0	0.0128755364806867
YAL054C	0	0	0.0128663330950679
YOR101W	0	0	0.0128571428571429
YDR143C	0	0	0.012847965738758
YAL003W	0	0	0.0128388017118402
YBL090W	0	0	0.0128296507483963
YBR018C	0	0	0.0128205128205128
YCR032W	0	0	0.0128113879003559
YBL098W	0	0	0.0128022759601707
YNL232W	0	0	0.0127931769722814
YOL063C	0	0	0.0127840909090909
YER035W	0	0	0.0127750177430802
YFR028C	0	0	0.0127659574468085
YKL176C	0	0	0.0127569099929128
YER036C	0	0	0.0127478753541076
YBR187W	0	1	0.0127478753541076
YKL159C	0	0	0.0127388535031847
YDL100C	0	0	0.0127298444130127
YKL019W	0	0	0.0127208480565371
YGR097W	0	0	0.0127118644067797
YLR223C	0	0	0.0127028934368384
YDL074C	0	0	0.0126939351198872
YJL042W	0	0	0.0126849894291755
YGL127C	0	0	0.0126760563380282
YKR030W	0	0	0.0126671358198452
YDR176W	0	0	0.0126582278481013
YMR060C	0	0	0.0126493323963457
YGR007W	0	0	0.0126404494382022
YCR033W	0	0	0.0126315789473684
YDL243C	0	0	0.0126227208976157
YPL233W	0	0	0.0126138752627891
YBR154C	0	0	0.0126050420168067
YLR207W	0	0	0.0125962211336599
YAL005C	0	0	0.0125874125874126
YBR278W	0	0	0.0125786163522013
YMR183C	0	0	0.0125698324022346
YDR479C	0	0	0.0125610607117934
YNL251C	0	0	0.0125523012552301
YGR104C	0	0	0.0125435540069686
YMR223W	0	0	0.0125348189415042
YDR378C	0	0	0.0125260960334029
YJL214W	0	0	0.0125173852573018
YBL076C	0	0	0.0125086865879083
YPR180W	0	0	0.0125
YBL021C	0	0	0.0124913254684247
YEL060C	0	0	0.0124826629680999
YDR189W	0	0	0.0124740124740125
YNR067C	0	0	0.0124653739612188
YKL088W	0	0	0.0124567474048443
YIL157C	0	1	0.0124567474048443
YDL197C	0	0	0.012448132780083
YDR492W	0	0	0.0124395300621977
YMR214W	0	0	0.0124309392265193
YDR320C	0	0	0.0124223602484472
YMR137C	0	0	0.0124137931034483
YHR072W	0	0	0.0124052377670572
YAL025C	0	0	0.012396694214876
YAR035W	0	0	0.012388162422574
YDR180W	0	0	0.0123796423658872
YJL053W	0	0	0.0123711340206186
YPR138C	0	0	0.0123626373626374
YOR197W	0	0	0.0123541523678792
YKR038C	0	0	0.0123456790123457
YNL127W	0	0	0.0123372172721042
YNL032W	0	0	0.0123287671232877
YJR011C	0	1	0.0123287671232877
YOR153W	0	0	0.0123203285420945
YDR425W	0	0	0.012311901504788
YCR082W	0	0	0.0123034859876965
YOR112W	0	0	0.0122950819672131
YDL116W	0	0	0.0122866894197952
YMR128W	0	0	0.0122783083219645
YNL225C	0	0	0.0122699386503067
YBL038W	0	0	0.0122615803814714
YPR036W	0	0	0.0122532334921715
YGL043W	0	0	0.0122448979591837
YHL011C	0	0	0.0122365737593474
YLR457C	0	0	0.0122282608695652
YLL038C	0	0	0.0122199592668024
YKL012W	0	0	0.0122116689280868
YMR054W	0	0	0.0122033898305085
YOR281C	0	0	0.0121951219512195
YPL125W	0	0	0.012186865267434
YJR088C	0	1	0.012186865267434
YHR108W	0	0	0.0121786197564276
YER028C	0	0	0.0121703853955375
YGL060W	0	1	0.0121703853955375
YIL013C	0	0	0.0121621621621622
YJR089W	0	0	0.012153950033761
YCR042C	0	0	0.0121457489878543
YOR358W	0	0	0.0121375590020229
YKR023W	0	1	0.0121375590020229
YIL135C	0	0	0.0121293800539084
YER159C	0	0	0.0121212121212121
YIL128W	0	0	0.0121130551816958
YML095C	0	0	0.0121049092131809
YBR268W	0	0	0.0120967741935484
YFL013C	0	0	0.0120886501007388
YDR106W	0	0	0.0120805369127517
YBR105C	0	0	0.0120724346076459
YLR292C	0	0	0.0120643431635389
YGR113W	0	0	0.0120562625586068
YNL327W	0	0	0.0120481927710843
YBL005W	0	0	0.0120401337792642
YMR216C	0	0	0.0120320855614973
YNL190W	0	0	0.0120240480961924
YPR135W	0	0	0.0120160213618158
YDR062W	0	0	0.0120080053368913
YJR091C	0	0	0.012
YGL005C	0	0	0.0119920053297801
YLR393W	0	0	0.0119840213049268
YHR165C	0	0	0.0119760479041916
YMR095C	0	0	0.011968085106383
YIL033C	0	0	0.0119601328903654
YLR394W	0	0	0.0119521912350598
YAL027W	0	1	0.0119521912350598
YNL051W	0	0	0.0119442601194426
YOL064C	0	0	0.0119363395225464
YLR011W	0	0	0.0119284294234592
YAL036C	0	0	0.0119205298013245
YKR099W	0	0	0.0119126406353408
YKR002W	0	0	0.0119047619047619
YBR128C	0	0	0.0118968935888962
YCR092C	0	0	0.011889035667107
YBL064C	0	0	0.0118811881188119
YHR039C	0	0	0.0118733509234828
YMR004W	0	0	0.011865524060646
YJL196C	0	0	0.0118577075098814
YER005W	0	0	0.0118499012508229
YER162C	0	0	0.0118421052631579
YAL044C	0	0	0.0118343195266272
YLR147C	0	0	0.011826544021025
YPL051W	0	0	0.0118187787261983
YDL033C	0	0	0.0118110236220472
YPR115W	0	1	0.0118110236220472
YLR399C	0	0	0.0118032786885246
YJL014W	0	0	0.0117955439056356
YOR067C	0	0	0.0117878192534381
YLR240W	0	0	0.0117801047120419
YBR074W	0	1	0.0117801047120419
YLR233C	0	0	0.0117724002616089
YJR130C	0	0	0.0117647058823529
YDL087C	0	0	0.0117570215545395
YJL117W	0	0	0.0117493472584856
YIL049W	0	0	0.0117416829745597
YDR301W	0	0	0.0117340286831812
YCR066W	0	0	0.0117263843648208
YOR279C	0	0	0.01171875
YHR079C	0	0	0.0117111255692908
YPL129W	0	0	0.011703511053316
YBL069W	0	0	0.0116959064327485
YNL080C	0	0	0.0116883116883117
YOR372C	0	0	0.0116807268007787
YBL002W	0	0	0.0116731517509728
YER161C	0	0	0.0116655865197667
YDR384C	0	0	0.0116580310880829
YDR202C	0	0	0.0116504854368932
YOR304W	0	0	0.0116429495472186
YNL158W	0	0	0.0116354234001293
YAL008W	0	1	0.0116354234001293
YKL052C	0	0	0.0116279069767442
YLL001W	0	0	0.0116204002582311
YKL162C	0	1	0.0116204002582311
YOR141C	0	1	0.0116204002582311
YLR459W	0	0	0.0116129032258065
YJL101C	0	0	0.011605415860735
YKR076W	0	0	0.0115979381443299
YDR011W	0	0	0.0115904700579523
YDR182W	0	0	0.0115830115830116
YOR164C	0	1	0.0115830115830116
YOR308C	0	0	0.0115755627009646
YGR246C	0	0	0.0115681233933162
YBL018C	0	0	0.0115606936416185
YGR144W	0	0	0.0115532734274711
YIL156W	0	0	0.0115458627325208
YBR186W	0	0	0.0115384615384615
YGR281W	0	0	0.011531069827034
YDR359C	0	0	0.0115236875800256
YCR090C	0	1	0.0115236875800256
YNL288W	0	0	0.0115163147792706
YAL059W	0	0	0.0115089514066496
YKL197C	0	0	0.0115015974440895
YEL019C	0	0	0.0114942528735632
YOL018C	0	0	0.01148691767709
YBL075C	0	0	0.0114795918367347
YKR036C	0	0	0.011472275334608
YGL065C	0	0	0.0114649681528662
YOR033C	0	0	0.011457670273711
YDR510W	0	0	0.0114503816793893
YDL013W	0	0	0.0114431023521933
YBL030C	0	0	0.01143583227446
YGL195W	0	0	0.0114285714285714
YDL231C	0	0	0.0114213197969543
YNL201C	0	0	0.0114140773620799
YDR248C	0	1	0.0114140773620799
YJR135C	0	0	0.0114068441064639
YNL221C	0	0	0.0113996200126662
YBR079C	0	0	0.0113924050632911
YMR113W	0	0	0.0113851992409867
YPR110C	0	0	0.011378002528445
YBR299W	0	0	0.0113708149084018
YHR164C	0	0	0.0113636363636364
YDR045C	0	0	0.0113564668769716
YEL015W	0	0	0.0113493064312736
YJL036W	0	0	0.0113421550094518
YBL015W	0	0	0.0113350125944584
YBL028C	0	0	0.0113278791692889
YAR071W	0	0	0.0113207547169811
YGR105W	0	0	0.011313639220616
YHR075C	0	0	0.0113065326633166
YBR201W	0	0	0.0112994350282486
YNR035C	0	0	0.0112923462986198
YPR034W	0	0	0.0112852664576802
YPL016W	0	0	0.0112781954887218
YDR285W	0	0	0.0112711333750783
YOR265W	0	0	0.0112640801001252
YDR183W	0	0	0.0112570356472795
YIR008C	0	0	0.01125
YML103C	0	0	0.0112429731417864
YOR140W	0	0	0.0112359550561798
YKL017C	0	0	0.0112289457267623
YBR091C	0	0	0.0112219451371571
YER075C	0	0	0.011214953271028
YBR085W	0	0	0.0112079701120797
YBR072W	0	0	0.0112009956440573
YBR251W	0	0	0.0111940298507463
YBR158W	0	0	0.0111870727159727
YGR218W	0	0	0.0111801242236025
YNL071W	0	0	0.0111731843575419
YMR240C	0	0	0.011166253101737
YER003C	0	0	0.0111593304401736
YFL059W	0	0	0.0111524163568773
YDR196C	0	0	0.0111455108359133
YOL001W	0	0	0.0111386138613861
YER116C	0	0	0.0111317254174397
YBL043W	0	0	0.0111248454882571
YIL084C	0	0	0.0111179740580605
YGR237C	0	1	0.0111179740580605
YAR029W	0	1	0.0111179740580605
YDR440W	0	0	0.0111111111111111
YCR052W	0	0	0.0111042566317088
YBR162C	0	0	0.0110974106041924
YGR044C	0	0	0.011090573012939
YKL110C	0	0	0.0110837438423645
YBR282W	0	0	0.0110769230769231
YEL032W	0	0	0.011070110701107
YNL273W	0	0	0.0110633066994468
YBR114W	0	0	0.0110565110565111
YGR049W	0	0	0.0110497237569061
YNL287W	0	0	0.0110429447852761
YBL054W	0	0	0.0110361741263029
YIL142W	0	0	0.0110294117647059
YCL034W	0	0	0.0110226576852419
YMR314W	0	0	0.011015911872705
YNL317W	0	0	0.0110091743119266
YLR216C	0	0	0.0110024449877751
YOR267C	0	0	0.0109957238851558
YBR010W	0	0	0.010989010989011
YMR179W	0	0	0.0109823062843197
YBR006W	0	0	0.0109756097560976
YGR138C	0	0	0.0109689213893967
YBR298C	0	0	0.0109622411693057
YHR060W	0	0	0.0109555690809495
YLR109W	0	0	0.0109489051094891
YJL179W	0	0	0.0109422492401216
YBR021W	0	0	0.0109356014580802
YHR134W	0	0	0.0109289617486339
YKL059C	0	0	0.0109223300970874
YBR035C	0	0	0.0109157064887811
YDL175C	0	0	0.0109090909090909
YBL027W	0	0	0.0109024833434282
YPR140W	0	0	0.0108958837772397
YBR039W	0	0	0.0108892921960073
YBR009C	0	0	0.0108827085852479
YGL095C	0	0	0.0108761329305136
YDR146C	0	0	0.0108695652173913
YKL037W	0	1	0.0108695652173913
YML041C	0	0	0.0108630054315027
YNL212W	0	1	0.0108630054315027
YHR119W	0	0	0.0108564535585042
YDL140C	0	0	0.0108499095840868
YBL045C	0	0	0.0108433734939759
YOR115C	0	0	0.0108368452739314
YJL090C	0	0	0.0108303249097473
YBR044C	0	0	0.010823812387252
YDL247W	0	0	0.0108173076923077
YJL019W	0	0	0.0108108108108108
YAL014C	0	0	0.0108043217286915
YNL255C	0	0	0.0107978404319136
YDR377W	0	0	0.0107913669064748
YEL056W	0	0	0.0107849011384062
YNR075W	0	0	0.0107784431137725
YNL236W	0	0	0.0107719928186715
YDR517W	0	0	0.0107655502392345
YIL040W	0	0	0.0107591153616258
YBR169C	0	0	0.010752688172043
YHR101C	0	0	0.0107462686567164
YEL016C	0	0	0.0107398568019093
YER044C	0	0	0.0107334525939177
YDL145C	0	0	0.0107270560190703
YNL218W	0	0	0.0107206670637284
YIL053W	0	0	0.0107142857142857
YBL099W	0	0	0.0107079119571684
YLR431C	0	0	0.0107015457788347
YCL010C	0	0	0.0106951871657754
YPR025C	0	0	0.0106888361045131
YBL039C	0	0	0.0106824925816024
YDR289C	0	0	0.0106761565836299
YOL110W	0	0	0.010669828097214
YLR384C	0	0	0.0106635071090047
YPL151C	0	0	0.0106571936056838
YLR134W	0	0	0.0106508875739645
YIL122W	0	0	0.0106445890005914
YJL093C	0	0	0.0106382978723404
YOL020W	0	0	0.0106320141760189
YNL313C	0	0	0.0106257378984652
YDR456W	0	0	0.0106194690265487
YBR026C	0	0	0.0106132075471698
YHR043C	0	0	0.0106069534472599
YCR086W	0	0	0.0106007067137809
YJR093C	0	0	0.0105944673337257
YKL124W	0	0	0.0105882352941176
YJR031C	0	0	0.0105820105820106
YDR381W	0	0	0.0105757931844888
YLR103C	0	0	0.0105695830886671
YNL154C	0	0	0.0105633802816901
YGL097W	0	0	0.0105571847507331
YPL009C	0	1	0.0105571847507331
YGL238W	0	0	0.0105509964830012
YBR088C	0	0	0.0105448154657293
YPL184C	0	1	0.0105448154657293
YLR107W	0	0	0.0105386416861827
YLR372W	0	0	0.0105324751316559
YDR192C	0	0	0.0105263157894737
YAR027W	0	1	0.0105263157894737
YBR214W	0	0	0.0105201636469901
YLR045C	0	0	0.0105140186915888
YGR274C	0	0	0.010507880910683
YDR171W	0	0	0.0105017502917153
YAL046C	0	1	0.0105017502917153
YDL184C	0	0	0.0104956268221574
YHR055C	0	0	0.0104895104895105
YNL183C	0	0	0.0104834012813046
YGL255W	0	0	0.010477299185099
YLR312C	0	1	0.010477299185099
YJL056C	0	0	0.0104712041884817
YIR014W	0	1	0.0104712041884817
YOR027W	0	0	0.0104651162790698
YIL026C	0	0	0.010459035444509
YLR407W	0	1	0.010459035444509
YDR244W	0	0	0.0104529616724739
YLR226W	0	0	0.0104468949506674
YNL258C	0	0	0.0104408352668213
YCR097W	0	0	0.0104347826086957
YBR034C	0	0	0.0104287369640788
YDR434W	0	0	0.0104226983207875
YLR192C	0	0	0.0104166666666667
YOL034W	0	0	0.0104106419895894
YIL123W	0	0	0.0104046242774566
YGR063C	0	0	0.0103986135181976
YDR334W	0	0	0.0103926096997691
YEL063C	0	0	0.0103866128101558
YKR037C	0	0	0.0103806228373702
YJR050W	0	0	0.0103746397694524
YPL254W	0	0	0.01036866359447
YGL251C	0	0	0.0103626943005181
YLR127C	0	0	0.0103567318757192
YLR278C	0	1	0.0103567318757192
YAR020C	0	1	0.0103567318757192
YBR286W	0	0	0.0103507763082231
YAR028W	0	1	0.0103507763082231
YLR115W	0	0	0.0103448275862069
YDR229W	0	0	0.0103388856978748
YER018C	0	0	0.0103329506314581
YGL049C	0	0	0.0103270223752151
YLL015W	0	0	0.0103211009174312
YKL119C	0	0	0.0103151862464183
YMR043W	0	0	0.0103092783505155
YBR025C	0	0	0.0103033772180882
YCR081W	0	0	0.0102974828375286
YMR070W	0	0	0.0102915951972556
YBR093C	0	0	0.0102857142857143
YDR276C	0	0	0.0102798400913764
YPL213W	0	0	0.0102739726027397
YIL008W	0	0	0.0102681118083286
YGL141W	0	0	0.0102622576966933
YGL212W	0	0	0.0102564102564103
YDL188C	0	0	0.010250569476082
YDL149W	0	0	0.0102447353443369
YNL031C	0	0	0.0102389078498294
YIR015W	0	0	0.0102330869812393
YDR239C	0	1	0.0102330869812393
YMR220W	0	0	0.0102272727272727
YOL115W	0	0	0.010221465076661
YPR070W	0	0	0.0102156640181612
YDR018C	0	0	0.0102098695405559
YEL051W	0	0	0.0102040816326531
YBR092C	0	0	0.0101983002832861
YOR138C	0	0	0.0101925254813137
YCL057W	0	0	0.0101867572156197
YPL100W	0	0	0.0101809954751131
YPR052C	0	0	0.0101752402487281
YAL049C	0	1	0.0101752402487281
YPL219W	0	0	0.0101694915254237
YCR020C	0	0	0.0101637492941841
YLR423C	0	0	0.0101580135440181
YCL017C	0	0	0.0101522842639594
YCL001W	0	0	0.0101465614430665
YDL122W	0	0	0.0101408450704225
YER080W	0	1	0.0101408450704225
YOR329C	0	0	0.0101351351351351
YOL145C	0	0	0.0101294316263365
YJR056C	0	1	0.0101294316263365
YBR145W	0	0	0.0101237345331834
YGR184C	0	0	0.0101180438448567
YBR218C	0	0	0.0101123595505618
YFL012W	0	1	0.0101123595505618
YPR081C	0	0	0.0101066816395284
YLL006W	0	0	0.0101010101010101
YMR102C	0	1	0.0101010101010101
YEL048C	0	1	0.0101010101010101
YDR213W	0	0	0.0100953449242849
YPL178W	0	0	0.0100896860986547
YBR048W	0	0	0.0100840336134454
YNL318C	0	0	0.0100783874580067
YOR085W	0	0	0.0100727476217124
YDL226C	0	0	0.0100671140939597
YJL209W	0	0	0.0100614868641699
YNL065W	0	0	0.0100558659217877
YHR172W	0	0	0.0100502512562814
YNL107W	0	0	0.0100446428571429
YGL220W	0	1	0.0100446428571429
[truncated: 3,790 more rows]
