# Supplementary material for: Computationally Driven, Quantitative Experiments Discover Genes Required for Mitochondrial Biogenesis
Source: PLoS Genet. 2009 Mar 20;5(3):e1000407. doi: 10.1371/journal.pgen.1000407 (PMC2648979; doi:10.1371/journal.pgen.1000407)
Supplement: Dataset S2 — Top 100 novel ensemble predictions for additional yeast biological processes. A zip file containing 387 tab-delimited text files of the ensemble predictions for the indicated Gene Ontology Biological Process Term. (21.70 MB GZ) [file pgen.1000407.s013.gz › GO_0000819.txt]

ORF	AnnotatedToTerm?	Uncharacterized_04152007?	Precision
YPR141C	1	0	1.0
YMR078C	1	0	1.0
YEL061C	1	0	1.0
YMR190C	1	0	1.0
YDR113C	1	0	1.0
YPR135W	1	0	1.0
YDL003W	1	0	1.0
YFL008W	1	0	1.0
YOR026W	0	0	0.888888888888889
YKL101W	0	0	0.833333333333333
YFR031C	1	0	0.833333333333333
YNL273W	1	0	0.833333333333333
YLR103C	0	0	0.8
YDR325W	1	0	0.8
YMR048W	1	0	0.8
YLR045C	0	0	0.75
YPL255W	0	0	0.705882352941177
YOR195W	0	0	0.666666666666667
YGR140W	0	0	0.666666666666667
YHR166C	1	0	0.666666666666667
YER016W	1	0	0.666666666666667
YGR188C	0	0	0.666666666666667
YPL209C	0	0	0.666666666666667
YKL022C	1	0	0.666666666666667
YJL074C	1	0	0.666666666666667
YLR086W	1	0	0.666666666666667
YPR120C	0	0	0.666666666666667
YFR036W	1	0	0.666666666666667
YIL026C	1	0	0.666666666666667
YMR076C	1	0	0.666666666666667
YDR501W	0	0	0.645161290322581
YJL092W	0	0	0.625
YLR383W	0	0	0.606060606060606
YDR356W	0	0	0.588235294117647
YPL155C	0	0	0.571428571428571
YPL124W	0	0	0.564102564102564
YML027W	0	0	0.564102564102564
YOR249C	1	0	0.564102564102564
YDR118W	1	0	0.564102564102564
YGL086W	0	0	0.55
YKR010C	0	0	0.536585365853659
YJL013C	0	0	0.523809523809524
YCL061C	0	0	0.521739130434783
YNL309W	0	0	0.521739130434783
YNL172W	1	0	0.521739130434783
YLR127C	1	0	0.521739130434783
YLR234W	0	0	0.51063829787234
YJL030W	0	0	0.5
YNL250W	0	0	0.5
YIR025W	1	0	0.5
YLR381W	0	0	0.490196078431373
YNL082W	0	0	0.480769230769231
YBL034C	0	0	0.471698113207547
YPL208W	0	0	0.462962962962963
YER173W	0	0	0.454545454545455
YAL024C	0	0	0.453333333333333
YLR210W	0	0	0.453333333333333
YJL173C	0	0	0.453333333333333
YKL113C	0	0	0.453333333333333
YFR027W	1	0	0.453333333333333
YCR065W	0	0	0.453333333333333
YPL153C	0	0	0.453333333333333
YGL216W	0	0	0.453333333333333
YPL008W	1	0	0.453333333333333
YOR073W	1	0	0.453333333333333
YGL240W	1	0	0.453333333333333
YLR102C	1	0	0.453333333333333
YDL028C	0	0	0.453333333333333
YPL253C	1	0	0.453333333333333
YGL163C	0	0	0.453333333333333
YDR260C	0	0	0.453333333333333
YHR191C	1	0	0.453333333333333
YCL016C	1	0	0.453333333333333
YLR032W	0	0	0.453333333333333
YGL116W	1	0	0.453333333333333
YDR488C	0	0	0.447368421052632
YOL090W	0	0	0.441558441558442
YOR058C	0	0	0.435897435897436
YGR109C	0	0	0.433734939759036
YOL034W	0	0	0.433734939759036
YLR272C	1	0	0.433734939759036
YLR135W	0	0	0.433734939759036
YMR198W	1	0	0.433734939759036
YML060W	0	0	0.428571428571429
YIL126W	0	0	0.427083333333333
YIR010W	0	0	0.427083333333333
YDR150W	0	0	0.427083333333333
YKL045W	0	0	0.427083333333333
YJR053W	0	0	0.427083333333333
YBL084C	1	0	0.427083333333333
YBR073W	1	0	0.427083333333333
YOR144C	0	0	0.427083333333333
YDR180W	1	0	0.427083333333333
YDR097C	0	0	0.427083333333333
YBL097W	1	0	0.427083333333333
YKR054C	1	0	0.427083333333333
YNL102W	0	0	0.422680412371134
YOR349W	0	0	0.418367346938776
YPL174C	0	0	0.414141414141414
YIL149C	0	0	0.41
YHR172W	0	0	0.405940594059406
YHR158C	0	0	0.403846153846154
YNL126W	0	0	0.403846153846154
YKL049C	1	0	0.403846153846154
YJL187C	0	0	0.4
YPR119W	0	0	0.39622641509434
YPL241C	0	0	0.392523364485981
YEL003W	0	0	0.390909090909091
YPL267W	0	0	0.390909090909091
YOL115W	1	0	0.390909090909091
YOR074C	0	0	0.387387387387387
YDL155W	0	0	0.385964912280702
YBL063W	0	0	0.385964912280702
YGR098C	1	0	0.385964912280702
YPL022W	0	0	0.382608695652174
YLR131C	0	0	0.379310344827586
YDR318W	0	0	0.376068376068376
YCR086W	0	0	0.372881355932203
YLR357W	0	0	0.369747899159664
YLR386W	0	0	0.366666666666667
YJL115W	0	0	0.363636363636364
YPR046W	0	0	0.360655737704918
YJL194W	0	0	0.357723577235772
YDL102W	0	0	0.354838709677419
YHR153C	0	0	0.352
YPL269W	0	0	0.349206349206349
YIL144W	0	0	0.346456692913386
YNL262W	0	0	0.34375
YLR182W	0	0	0.341085271317829
YML109W	0	0	0.338461538461538
YHR023W	0	0	0.33587786259542
YLR373C	0	0	0.333333333333333
YDL058W	0	0	0.330827067669173
YHR129C	0	0	0.328358208955224
YOR330C	0	0	0.325925925925926
YAL034W-A	0	0	0.323529411764706
YMR055C	0	0	0.321167883211679
YNL225C	0	0	0.318840579710145
YCL024W	0	0	0.316546762589928
YER032W	0	0	0.314285714285714
YBR098W	0	0	0.312056737588652
YMR001C	0	0	0.309859154929577
YGL175C	0	0	0.307692307692308
YDR052C	0	0	0.305555555555556
YDL157C	0	1	0.305555555555556
YDR217C	0	0	0.303448275862069
YIL140W	0	0	0.301369863013699
YPL163C	0	0	0.299319727891156
YMR294W	0	0	0.298013245033113
YKR037C	0	0	0.298013245033113
YML065W	0	0	0.298013245033113
YDL008W	1	0	0.298013245033113
YGR078C	0	0	0.296052631578947
YML032C	0	0	0.294117647058824
YJR135C	0	0	0.292207792207792
YML094W	0	0	0.290322580645161
YLR200W	0	0	0.288461538461538
YBR123C	0	0	0.286624203821656
YCL029C	0	0	0.284810126582278
YNL304W	0	0	0.283018867924528
YBR160W	0	0	0.28125
YDL074C	0	0	0.279503105590062
YLR313C	0	0	0.277777777777778
YKL042W	0	0	0.276073619631902
YNL233W	0	0	0.274390243902439
YHR154W	0	0	0.272727272727273
YPR018W	0	0	0.272189349112426
YHR118C	0	0	0.272189349112426
YBR060C	0	0	0.272189349112426
YOL006C	1	0	0.272189349112426
YGL075C	0	0	0.270588235294118
YOR368W	0	0	0.269005847953216
YNL298W	0	0	0.267441860465116
YMR117C	0	0	0.265895953757225
YNL088W	0	0	0.264367816091954
YJR043C	0	0	0.262857142857143
YER007W	0	0	0.261363636363636
YLR263W	0	0	0.259887005649718
YMR144W	0	1	0.259887005649718
YAR008W	0	0	0.258426966292135
YGR099W	0	0	0.256983240223464
YDR507C	0	0	0.255555555555556
YLR183C	0	0	0.25414364640884
YLR085C	0	0	0.252747252747253
YOL007C	0	1	0.252747252747253
YLR079W	0	0	0.251366120218579
YDR146C	0	0	0.25130890052356
YMR179W	0	0	0.25130890052356
YMR299C	0	0	0.25130890052356
YER147C	0	0	0.25130890052356
YKL089W	0	0	0.25130890052356
YGR113W	0	0	0.25130890052356
YGL003C	1	0	0.25130890052356
YFL037W	1	0	0.25130890052356
YDR285W	0	0	0.25
YKL108W	0	0	0.248704663212435
YGR179C	0	0	0.247422680412371
YLL022C	0	0	0.246153846153846
YPL256C	0	0	0.244897959183673
YGR152C	0	0	0.243654822335025
YKR095W	0	0	0.242424242424242
YDR386W	0	0	0.241206030150754
YFR028C	0	0	0.24
YDR254W	0	0	0.238805970149254
YNL153C	0	0	0.237623762376238
YKL048C	0	0	0.236453201970443
YIL132C	0	0	0.235294117647059
YDR499W	0	0	0.234146341463415
YMR224C	0	0	0.233009708737864
YBR070C	0	0	0.231884057971014
YGL061C	0	0	0.230769230769231
YGR047C	0	0	0.229665071770335
YML061C	0	0	0.228571428571429
YDR159W	0	0	0.227488151658768
YOR038C	0	0	0.226415094339623
YGL093W	0	0	0.225352112676056
YBR156C	0	0	0.224299065420561
YNL188W	0	0	0.223255813953488
YER111C	0	0	0.222222222222222
YJL090C	0	0	0.221719457013575
YBL009W	0	0	0.221719457013575
YPL194W	0	0	0.221719457013575
YJR089W	0	0	0.221719457013575
YML124C	1	0	0.221719457013575
YOL017W	0	0	0.220720720720721
YDL105W	0	0	0.219730941704036
YDR014W	0	0	0.21875
YDR207C	0	0	0.217777777777778
YOL012C	0	0	0.216814159292035
YLL021W	0	0	0.216450216450216
YNL271C	0	0	0.216450216450216
YHR164C	0	0	0.216450216450216
YMR199W	0	0	0.216450216450216
YAL047C	1	0	0.216450216450216
YPR175W	0	0	0.21551724137931
YLR212C	0	0	0.214592274678112
YDR369C	0	0	0.213675213675214
YNL166C	0	0	0.212765957446809
YDL164C	0	0	0.211864406779661
YDL101C	0	0	0.210970464135021
YPL116W	0	0	0.210084033613445
YJR140C	0	0	0.209205020920502
YKL114C	0	0	0.208333333333333
YLL002W	0	0	0.20746887966805
YBL035C	0	0	0.206611570247934
YGR014W	0	0	0.205761316872428
YJR092W	0	0	0.204918032786885
YML104C	0	0	0.204081632653061
YGL021W	0	0	0.203252032520325
YOR217W	0	0	0.203125
YAR007C	0	0	0.203125
YKL092C	0	0	0.203125
YBR088C	0	0	0.203125
YNL312W	0	0	0.203125
YDL017W	0	0	0.203125
YDR485C	0	0	0.203125
YOL091W	0	0	0.203125
YDR130C	1	0	0.203125
YML085C	1	0	0.203125
YJR090C	0	0	0.202334630350195
YOR265W	0	0	0.201550387596899
YHR031C	0	0	0.200772200772201
YGL173C	0	0	0.2
YMR156C	0	0	0.199233716475096
YGR238C	0	0	0.198473282442748
YPL242C	0	0	0.197718631178707
YER132C	0	0	0.196969696969697
YHR149C	0	1	0.196969696969697
YOR326W	0	0	0.19622641509434
YNL206C	0	0	0.195488721804511
YBR103W	0	0	0.194756554307116
YNL290W	0	0	0.194139194139194
YBR215W	0	0	0.194139194139194
YPL018W	0	0	0.194139194139194
YPR104C	0	0	0.194139194139194
YJR031C	0	0	0.194139194139194
YBR107C	1	0	0.194139194139194
YDR334W	0	0	0.193430656934307
YGL244W	0	0	0.192727272727273
YIL123W	0	0	0.192028985507246
YOR216C	0	0	0.191335740072202
YBR049C	0	0	0.190647482014388
YOR114W	0	1	0.190647482014388
YDL001W	0	1	0.190647482014388
YJL158C	0	0	0.189964157706093
YJR060W	0	0	0.189285714285714
YLL003W	0	0	0.188612099644128
YGL207W	0	0	0.187943262411348
YBR231C	0	0	0.187279151943463
YDR004W	0	0	0.186619718309859
YOR025W	0	0	0.185964912280702
YDL154W	0	0	0.185314685314685
YGR229C	0	0	0.184668989547038
YOL069W	0	0	0.184027777777778
YOR033C	0	0	0.183391003460208
YBL046W	0	0	0.182758620689655
YML041C	0	0	0.18213058419244
YOR313C	0	0	0.181506849315068
YLR233C	0	0	0.180887372013652
YPL007C	0	0	0.180272108843537
YPL055C	0	0	0.179661016949153
YOL145C	0	0	0.179054054054054
YKR090W	0	0	0.178451178451178
YKR029C	0	0	0.177852348993289
YNL261W	0	0	0.177257525083612
YOL094C	0	0	0.176666666666667
YIL031W	0	0	0.176079734219269
YNL091W	0	0	0.175496688741722
YHR014W	0	0	0.174917491749175
YLR309C	0	0	0.174342105263158
YNL330C	0	0	0.173770491803279
YPL082C	0	0	0.173202614379085
YNL059C	0	0	0.172638436482085
YAL011W	0	0	0.172077922077922
YMR032W	0	0	0.171521035598705
YIL131C	0	0	0.170967741935484
YKR082W	0	0	0.170418006430868
YER095W	0	0	0.169871794871795
YMR305C	0	0	0.169329073482428
YOR242C	0	0	0.168789808917197
YJL201W	0	0	0.168253968253968
YJR068W	0	0	0.167721518987342
YJR112W	0	0	0.167192429022082
YLR457C	0	0	0.166666666666667
YDR332W	0	1	0.166666666666667
YLR376C	0	0	0.166144200626959
YNL068C	0	0	0.165625
YJL176C	0	0	0.165109034267913
YDR138W	0	0	0.164596273291925
YCR092C	0	0	0.164086687306502
YOR247W	0	0	0.16358024691358
YGL203C	0	0	0.163076923076923
YML111W	0	0	0.162576687116564
YNL218W	0	0	0.162079510703364
YDR335W	0	0	0.161585365853659
YMR138W	0	0	0.161094224924012
YML069W	0	0	0.160606060606061
YDL240W	0	0	0.16012084592145
YDR451C	0	0	0.159638554216867
YGR189C	0	0	0.159159159159159
YNL039W	0	0	0.158682634730539
YBR087W	0	0	0.158208955223881
YMR094W	0	0	0.157738095238095
YGL151W	0	0	0.15727002967359
YLR318W	0	0	0.156804733727811
YKL057C	0	0	0.156342182890855
YFR019W	0	0	0.155882352941176
YGL174W	0	0	0.155425219941349
YER116C	0	0	0.154970760233918
YPL045W	0	0	0.154518950437318
YFL034W	0	1	0.154518950437318
YER164W	0	0	0.15406976744186
YLR343W	0	0	0.153623188405797
YBL052C	0	0	0.153179190751445
YOR017W	0	0	0.152737752161383
YKR013W	0	1	0.152737752161383
YLR288C	0	0	0.152298850574713
YLR039C	0	0	0.151862464183381
YKL179C	0	0	0.151428571428571
YMR227C	0	0	0.150997150997151
YPR070W	0	0	0.150568181818182
YLR115W	0	0	0.15014164305949
YHR061C	0	0	0.149717514124294
YDL018C	0	0	0.149295774647887
YOR083W	0	0	0.148876404494382
YML064C	0	0	0.148459383753501
YKR083C	0	0	0.14804469273743
YGL212W	0	0	0.147632311977716
YGR184C	0	0	0.147222222222222
YER151C	0	0	0.146814404432133
YNL300W	0	1	0.146814404432133
YER022W	0	0	0.146408839779006
YGR246C	0	0	0.146005509641873
YER155C	0	0	0.145604395604396
YER070W	0	0	0.145205479452055
YPL024W	0	0	0.144808743169399
YDL239C	0	0	0.14441416893733
YGR274C	0	0	0.144021739130435
YDR359C	0	0	0.143631436314363
YER171W	0	0	0.143243243243243
YOR191W	0	0	0.142857142857143
YLR424W	0	0	0.14247311827957
YDL220C	0	0	0.142091152815013
YCR066W	0	0	0.141711229946524
YEL016C	0	0	0.141333333333333
YKL166C	0	0	0.140957446808511
YOR373W	0	0	0.140583554376658
YMR127C	0	0	0.14021164021164
YJR006W	0	0	0.139841688654354
YGR056W	0	0	0.139473684210526
YJR134C	0	1	0.139473684210526
YPR168W	0	0	0.139107611548556
YER149C	0	0	0.138743455497382
YHR036W	0	0	0.138381201044386
YKR096W	0	1	0.138381201044386
YFL009W	0	0	0.138020833333333
YBL008W	0	0	0.137662337662338
YLR455W	0	0	0.137305699481865
YOR360C	0	0	0.136950904392765
YLR015W	0	0	0.13659793814433
YDR310C	0	0	0.136246786632391
YOR372C	0	0	0.135897435897436
YMR218C	0	0	0.135549872122762
YER106W	0	0	0.135204081632653
YBR071W	0	1	0.135204081632653
YDR227W	0	0	0.134860050890585
YDR279W	0	0	0.134663341645885
YIL159W	0	0	0.134663341645885
YLR314C	0	0	0.134663341645885
YDR263C	0	0	0.134663341645885
YOR269W	0	0	0.134663341645885
YPL233W	0	0	0.134663341645885
YHR134W	0	0	0.134663341645885
YNL299W	1	0	0.134663341645885
YOL135C	0	0	0.134328358208955
YDL059C	0	0	0.133995037220844
YDL056W	0	0	0.133663366336634
YAR002W	0	0	0.133333333333333
YDR183W	0	0	0.133004926108374
YKR077W	0	1	0.133004926108374
YBR057C	0	0	0.132678132678133
YLR071C	0	0	0.132352941176471
YOR080W	0	0	0.132029339853301
YFR016C	0	1	0.132029339853301
YDL175C	0	0	0.131707317073171
YOR304W	0	0	0.131386861313869
YJL168C	0	0	0.131067961165049
YDL005C	0	0	0.130750605326877
YBR038W	0	0	0.130434782608696
YDR213W	0	0	0.130120481927711
YDR240C	0	0	0.129807692307692
YAR003W	0	0	0.129496402877698
YDR464W	0	0	0.129186602870813
YLL043W	0	0	0.128878281622912
YBR136W	0	0	0.128571428571429
YIR002C	0	0	0.128266033254157
YLR430W	0	0	0.127962085308057
YGL201C	0	0	0.127659574468085
YMR277W	0	0	0.127358490566038
YCR014C	0	0	0.127058823529412
YPR055W	0	0	0.126760563380282
YHR119W	0	0	0.126463700234192
YGL094C	0	0	0.126168224299065
YIL084C	0	0	0.125874125874126
YNL291C	0	0	0.125581395348837
YNL272C	0	0	0.125290023201856
YNR011C	0	0	0.125
YBL023C	0	0	0.124711316397229
YNL282W	0	0	0.124423963133641
YLR398C	0	0	0.124137931034483
YMR284W	0	0	0.123853211009174
YNR009W	0	0	0.123569794050343
YDR326C	0	0	0.123287671232877
YDR243C	0	0	0.123006833712984
YEL022W	0	0	0.122727272727273
YDR219C	0	0	0.122494432071269
YDR225W	0	0	0.122494432071269
YDL093W	0	0	0.122494432071269
YDR480W	0	0	0.122494432071269
YPR164W	0	0	0.122494432071269
YPL164C	0	0	0.122494432071269
YBR081C	0	0	0.122494432071269
YLR024C	0	0	0.122494432071269
YML034W	1	0	0.122494432071269
YDR016C	0	0	0.122222222222222
YML102W	0	0	0.121951219512195
YGR270W	0	0	0.121681415929204
YDL197C	0	0	0.121412803532009
YDR013W	0	0	0.121145374449339
YOR239W	0	0	0.120879120879121
YOR129C	0	0	0.120614035087719
YMR038C	0	0	0.12035010940919
YJR057W	0	0	0.120087336244541
YPR105C	0	0	0.119825708061002
YAL019W	0	0	0.119565217391304
YKR101W	0	0	0.119305856832972
YBR278W	0	0	0.119047619047619
YOR123C	0	0	0.118790496760259
YNL201C	0	0	0.118534482758621
YNL278W	0	0	0.118279569892473
YDR440W	0	0	0.118025751072961
YIL095W	0	0	0.117773019271949
YHR090C	0	0	0.117521367521368
YLR190W	0	0	0.11727078891258
YML043C	0	0	0.117021276595745
YMR215W	0	1	0.117021276595745
YMR306W	0	0	0.116772823779193
YDR076W	0	0	0.116525423728814
YMR270C	0	0	0.116279069767442
YGL066W	0	0	0.116033755274262
YHL022C	0	0	0.115789473684211
YHR178W	0	0	0.115546218487395
YPR189W	0	0	0.115303983228512
YGR108W	0	0	0.115062761506276
YDR289C	0	0	0.11482254697286
YDR201W	0	0	0.114583333333333
YGL168W	0	0	0.114345114345114
YLR055C	0	0	0.114107883817427
YJL095W	0	0	0.113871635610766
YNR051C	0	0	0.113636363636364
YDL225W	0	0	0.11340206185567
YGR221C	0	0	0.113168724279835
YPL127C	0	0	0.112936344969199
YBR152W	0	0	0.112704918032787
YDR200C	0	0	0.112474437627812
YCR033W	0	0	0.112244897959184
YML016C	0	0	0.112016293279022
YAL001C	0	0	0.111788617886179
YLR095C	0	0	0.111561866125761
YDR532C	0	0	0.111336032388664
YBR245C	0	0	0.111111111111111
YMR163C	0	0	0.110887096774194
YER172C	0	0	0.110663983903421
YLL031C	0	0	0.110441767068273
YBR195C	0	0	0.110220440881764
YMR075W	0	0	0.11
YMR240C	0	0	0.109780439121756
YDR212W	0	0	0.109561752988048
YGL127C	0	0	0.10934393638171
YMR172W	0	0	0.109126984126984
YNL257C	0	0	0.108910891089109
YDL013W	0	0	0.108695652173913
YDR208W	0	0	0.108481262327416
YPL072W	0	0	0.108267716535433
YCL014W	0	0	0.108055009823183
YNL216W	0	0	0.107843137254902
YER161C	0	0	0.107632093933464
YMR167W	0	0	0.107421875
YIL038C	0	0	0.107212475633528
YER013W	0	0	0.107003891050584
YKR002W	0	0	0.106796116504854
YIL112W	0	0	0.106589147286822
YEL037C	0	0	0.106382978723404
YGL194C	0	0	0.106177606177606
YDR089W	0	0	0.10597302504817
YDR495C	0	0	0.105769230769231
YJL203W	0	0	0.105566218809981
YGL241W	0	0	0.10536398467433
YDL020C	0	0	0.105162523900574
YIL142W	0	0	0.104961832061069
YOR014W	0	0	0.104761904761905
YMR061W	0	0	0.104562737642586
YBR275C	0	0	0.104364326375712
YJL047C	0	0	0.104166666666667
YDR510W	0	0	0.103969754253308
YBR202W	0	0	0.10377358490566
YOR076C	0	0	0.103578154425612
YLR106C	0	0	0.103383458646617
YHR152W	0	0	0.103189493433396
YOL138C	0	0	0.102996254681648
YKL112W	0	0	0.102803738317757
YIR008C	0	0	0.102611940298507
YOL054W	0	0	0.102420856610801
YLR321C	0	0	0.102230483271375
YML052W	0	0	0.102040816326531
YPL161C	0	0	0.101851851851852
YGL133W	0	0	0.101663585951941
YPL141C	0	1	0.101663585951941
YMR168C	0	0	0.101476014760148
YMR263W	0	0	0.101289134438306
YJL039C	0	0	0.101102941176471
YEL019C	0	0	0.100917431192661
YDR301W	0	0	0.100732600732601
YGR116W	0	0	0.10054844606947
YGR130C	0	1	0.10054844606947
YGR089W	0	0	0.10036496350365
YNL227C	0	0	0.100182149362477
YLR442C	0	0	0.1
YPR031W	0	0	0.0998185117967332
YNL236W	0	0	0.0996376811594203
YMR204C	0	0	0.0994575045207957
YML103C	0	0	0.0992779783393502
YJL051W	0	1	0.0992779783393502
YPR019W	0	0	0.0990990990990991
YJR032W	0	0	0.0989208633093525
YER129W	0	0	0.0987432675044883
YIL150C	0	0	0.0985663082437276
YDR311W	0	0	0.0983899821109123
YLR319C	0	0	0.0982142857142857
YAR018C	0	0	0.0980392156862745
YBR114W	0	0	0.097864768683274
YHR107C	0	0	0.0976909413854352
YOL123W	0	0	0.0975177304964539
YNL107W	0	0	0.0973451327433628
YAR019C	0	0	0.0971731448763251
YML095C	0	0	0.0970017636684303
YGR224W	0	0	0.096830985915493
YMR213W	0	0	0.0966608084358524
YDR309C	0	0	0.0964912280701754
YGL025C	0	0	0.0963222416812609
YOR290C	0	0	0.0961538461538462
YDR147W	0	0	0.0959860383944154
YPL158C	0	1	0.0959860383944154
YLR315W	0	1	0.0959860383944154
YDR181C	0	0	0.0958188153310105
YNR023W	0	0	0.0956521739130435
YLR084C	0	0	0.0955631399317406
YLR223C	0	0	0.0955631399317406
YGR200C	0	0	0.0955631399317406
YLR353W	0	0	0.0955631399317406
YBR186W	0	0	0.0955631399317406
YBR175W	0	0	0.0955631399317406
YNL106C	0	0	0.0955631399317406
YBR289W	0	0	0.0955631399317406
YML071C	0	0	0.0955631399317406
YLR384C	0	0	0.0955631399317406
YJL019W	1	0	0.0955631399317406
YDR416W	0	0	0.0954003407155026
YDR363W	0	0	0.0952380952380952
YCR035C	0	0	0.0950764006791171
YJL025W	0	0	0.0949152542372881
YOR075W	0	0	0.0947546531302876
YCL063W	0	0	0.0945945945945946
YML058W	0	0	0.0944350758853288
YKL139W	0	0	0.0942760942760943
YOL067C	0	0	0.0941176470588235
YLR305C	0	0	0.0939597315436242
YDL103C	0	0	0.0938023450586265
YDR407C	0	0	0.0936454849498328
YPR161C	0	0	0.0934891485809683
YOR188W	0	0	0.0933333333333333
YLR399C	0	0	0.0931780366056572
YLR310C	0	0	0.0930232558139535
YPR007C	0	0	0.0928689883913764
YAR014C	0	0	0.0927152317880795
YBL014C	0	0	0.0925619834710744
YDR228C	0	0	0.0924092409240924
YML059C	0	0	0.0922570016474465
YPL122C	0	0	0.0921052631578947
YNL116W	0	0	0.0919540229885057
YOL001W	0	0	0.0918032786885246
YLR145W	0	0	0.0916530278232406
YML062C	0	0	0.0915032679738562
YIR023W	0	0	0.0913539967373573
YNL076W	0	0	0.0912052117263844
YIL106W	0	0	0.0910569105691057
YOR112W	0	0	0.0909090909090909
YBR055C	0	0	0.0907617504051864
YPL086C	0	0	0.0906148867313916
YLR067C	0	0	0.0904684975767367
YNL041C	0	0	0.0903225806451613
YER019W	0	0	0.0901771336553945
YNL148C	0	0	0.090032154340836
YAL032C	0	0	0.0898876404494382
YPR095C	0	0	0.0897435897435897
YER114C	0	0	0.0896
YJL127C	0	0	0.0894568690095847
YJR035W	0	0	0.0893141945773525
YOL019W	0	1	0.0893141945773525
YJL050W	0	0	0.089171974522293
YLR096W	0	0	0.0890302066772655
YFL023W	0	0	0.0888888888888889
YPL115C	0	0	0.0887480190174326
YHR058C	0	0	0.0886075949367089
YNL158W	0	0	0.0884676145339652
YNL267W	0	0	0.0883280757097792
YDR469W	0	0	0.0881889763779528
YOR279C	0	0	0.0880503144654088
YNL139C	0	0	0.0879120879120879
YGL043W	0	0	0.0877742946708464
YPL138C	0	0	0.0876369327073552
YMR207C	0	0	0.0875
YOR141C	0	1	0.0875
YBR094W	0	1	0.0875
YDL179W	0	0	0.0874233128834356
YAL026C	0	0	0.0874233128834356
YOR001W	0	0	0.0874233128834356
YLR418C	0	0	0.0874233128834356
YDR162C	0	0	0.0874233128834356
YGR092W	0	0	0.0874233128834356
YGR104C	0	0	0.0874233128834356
YMR128W	0	0	0.0874233128834356
YNL097C	0	0	0.0874233128834356
YBL031W	0	1	0.0874233128834356
YGL254W	0	0	0.0874233128834356
YOR308C	0	0	0.0874233128834356
YNL307C	1	0	0.0874233128834356
YJR030C	0	1	0.0874233128834356
YNL136W	0	0	0.0872894333843798
YBR138C	0	1	0.0872894333843798
YKR086W	0	0	0.0871559633027523
YGL058W	0	0	0.0870229007633588
YPL020C	0	0	0.086890243902439
YDR179C	0	0	0.0867579908675799
YHR200W	0	0	0.0866261398176292
YFR013W	0	0	0.08649468892261
YKR008W	0	0	0.0863636363636364
YMR154C	0	0	0.086232980332829
YLR451W	0	0	0.0861027190332326
YGL211W	0	0	0.085972850678733
YBR237W	0	0	0.0858433734939759
YLR181C	0	0	0.0857142857142857
YKL079W	0	0	0.0855855855855856
YHR115C	0	0	0.0854572713643178
YLR013W	0	0	0.0853293413173653
YEL018W	0	0	0.0852017937219731
YBL024W	0	0	0.0850746268656716
YOR174W	0	0	0.0849478390461997
YKR019C	0	0	0.0848214285714286
YNL030W	0	0	0.0846953937592868
YBR095C	0	0	0.0845697329376855
YGL113W	0	0	0.0844444444444444
YGR072W	0	0	0.0843195266272189
YDR424C	0	0	0.0841949778434269
YNL118C	0	0	0.084070796460177
YDR419W	0	0	0.0839469808541973
YPL268W	0	0	0.0838235294117647
YHL023C	0	1	0.0838235294117647
YMR231W	0	0	0.0837004405286344
YGR058W	0	1	0.0837004405286344
YMR031C	0	1	0.0837004405286344
YDR176W	0	0	0.0835777126099707
YML119W	0	1	0.0835777126099707
YOR165W	0	0	0.0834553440702782
YDR108W	0	0	0.0833333333333333
YKL075C	0	0	0.0832116788321168
YDL112W	0	0	0.0830903790087464
YGL167C	0	0	0.0829694323144105
YLR440C	0	0	0.0828488372093023
YDR021W	0	0	0.0827285921625544
YOL051W	0	0	0.0826086956521739
YMR036C	0	0	0.0824891461649783
YGR071C	0	1	0.0824891461649783
YGL145W	0	0	0.0823699421965318
YBR131W	0	0	0.0822510822510823
YPR023C	0	0	0.0821325648414986
YDL088C	0	0	0.0820143884892086
YER093C	0	0	0.0818965517241379
YPR057W	0	0	0.0817790530846485
YOL078W	0	0	0.0816618911174785
YLR277C	0	0	0.0815450643776824
YLR320W	0	0	0.0814285714285714
YFR048W	0	0	0.0813124108416548
YDR457W	0	0	0.0811965811965812
YDR390C	0	0	0.0810810810810811
YOL018C	0	0	0.0809659090909091
YFR010W	0	0	0.0808510638297872
YDR081C	0	0	0.0807365439093484
YKL052C	0	0	0.0806223479490806
YJL204C	0	0	0.0805084745762712
YKL125W	0	0	0.080394922425952
YER104W	0	0	0.0802816901408451
YPL031C	0	0	0.080168776371308
YLL049W	0	1	0.080168776371308
YBR023C	0	0	0.0800561797752809
YGR170W	0	0	0.0799438990182328
YMR233W	0	1	0.0799438990182328
YOR092W	0	0	0.0798319327731092
YDL109C	0	0	0.0797202797202797
YJR104C	0	0	0.079608938547486
YOR060C	0	0	0.0794979079497908
YBL019W	0	0	0.0793871866295265
YIL040W	0	0	0.0792767732962448
YBR102C	0	0	0.0791666666666667
YLR368W	0	0	0.0790568654646325
YPL017C	0	1	0.0790568654646325
YBL085W	0	0	0.0789473684210526
YOL070C	0	1	0.0789473684210526
YDR473C	0	0	0.0788381742738589
YDR110W	0	0	0.0787292817679558
YER018C	0	0	0.0786206896551724
YMR268C	0	0	0.0785123966942149
YBR135W	0	0	0.078404401650619
YER105C	0	0	0.0782967032967033
YMR063W	0	0	0.0781893004115226
YNL072W	0	0	0.0780821917808219
YDR446W	0	0	0.0779753761969904
YFL049W	0	0	0.0778688524590164
YMR137C	0	0	0.077762619372442
YDR170C	0	0	0.0776566757493188
YAR042W	0	0	0.0775510204081633
YBL079W	0	0	0.077445652173913
YGR218W	0	0	0.0773405698778833
YKL028W	0	0	0.0772357723577236
YJL073W	0	0	0.0771312584573748
YIL128W	0	0	0.077027027027027
YIL073C	0	0	0.0769230769230769
YER177W	0	0	0.0768194070080863
YBR228W	0	0	0.0767160161507402
YDR439W	0	0	0.0766129032258065
YPL195W	0	0	0.076510067114094
YBR223C	0	0	0.0764075067024129
YDL117W	0	0	0.0763052208835341
YOR346W	0	0	0.0762032085561497
YPL021W	0	0	0.0761014686248331
YDR017C	0	0	0.076
YDR448W	0	0	0.0758988015978695
YNR048W	0	0	0.0757978723404255
YOR151C	0	0	0.0756972111553785
YMR283C	0	0	0.0755968169761273
YEL055C	0	0	0.0754966887417219
YLR371W	0	0	0.0753968253968254
YPL228W	0	0	0.0752972258916777
YIL115C	0	0	0.0751978891820581
YDR528W	0	0	0.075098814229249
YGR217W	0	0	0.075
YNL283C	0	0	0.0749014454664915
YPR113W	0	0	0.0748031496062992
YCR042C	0	0	0.0747051114023591
YFL003C	0	0	0.0746073298429319
YDR069C	0	0	0.0745098039215686
YER110C	0	0	0.0744125326370757
YPR034W	0	0	0.0743155149934811
YJL148W	0	0	0.07421875
YLL038C	0	0	0.0741222366710013
YAL013W	0	0	0.074025974025974
YBR243C	0	0	0.0739299610894942
YJL061W	0	0	0.0738341968911917
YIR011C	0	0	0.073738680465718
YHR114W	0	0	0.0736434108527132
YOL076W	0	0	0.0735483870967742
YBL105C	0	0	0.0734536082474227
YHR120W	0	0	0.0733590733590734
YOL089C	0	0	0.0732647814910026
YNL329C	0	0	0.0731707317073171
YGR225W	0	0	0.0730769230769231
YIL008W	0	0	0.0729833546734955
YDR362C	0	0	0.0728900255754476
YKL203C	0	0	0.0727969348659004
YJL006C	0	0	0.0727040816326531
YCL010C	0	0	0.0726114649681529
YNL164C	0	0	0.0725190839694656
YOL116W	0	0	0.0724269377382465
YMR274C	0	0	0.0723350253807107
YDR195W	0	0	0.0722433460076046
YDR363W-A	0	0	0.0721518987341772
YGR155W	0	0	0.0720606826801517
YPR072W	0	0	0.071969696969697
YNL258C	0	0	0.0718789407313997
YBL106C	0	0	0.0717884130982368
YJR110W	0	0	0.0716981132075472
YLR107W	0	0	0.071608040201005
YKL095W	0	0	0.0715181932245922
YCR044C	0	0	0.0714285714285714
YOR284W	0	0	0.0713391739674593
YDL090C	0	0	0.07125
YLR033W	0	0	0.0711610486891386
YDR121W	0	0	0.071072319201995
YIL063C	0	0	0.0709838107098381
YMR106C	0	0	0.0708955223880597
YNL064C	0	0	0.0708074534161491
YGR198W	0	0	0.0707196029776675
YMR176W	0	0	0.0706319702602231
YHR040W	0	0	0.0705445544554455
YML049C	0	0	0.0704573547589617
YMR091C	0	0	0.0703703703703704
YDR174W	0	0	0.0702836004932182
YJR075W	0	0	0.0701970443349754
YKR099W	0	0	0.0701107011070111
YPL240C	0	0	0.07002457002457
YPL032C	0	0	0.0699386503067485
YGL087C	0	0	0.0698529411764706
YDR489W	0	0	0.0697674418604651
YNL297C	0	0	0.0696821515892421
YDR308C	0	0	0.0695970695970696
YDR412W	0	0	0.0695121951219512
YJL124C	0	0	0.0694275274056029
YLL004W	0	0	0.0693430656934307
YBR211C	0	0	0.0692588092345079
YPR179C	0	0	0.0691747572815534
YHR195W	0	0	0.0690909090909091
YPL189W	0	0	0.0690072639225182
YPL139C	0	0	0.0689655172413793
YHR030C	0	0	0.0689655172413793
YGL251C	0	0	0.0689655172413793
YJR076C	0	0	0.0689655172413793
YMR288W	0	0	0.0689655172413793
YEL062W	0	0	0.0689655172413793
YER162C	0	0	0.0689655172413793
YPR190C	0	0	0.0689655172413793
YPR022C	0	1	0.0689655172413793
YDR364C	0	0	0.0689655172413793
YBR281C	0	0	0.0689655172413793
YJL197W	0	1	0.0689655172413793
YGR271W	0	0	0.0689655172413793
YDR478W	0	0	0.0689655172413793
YOR266W	0	0	0.0689655172413793
YML076C	0	0	0.0689655172413793
YNR010W	1	0	0.0689655172413793
YFL001W	0	0	0.0688836104513064
YDR460W	0	0	0.0688018979833926
YOL081W	0	0	0.0687203791469194
YKL014C	0	0	0.0686390532544379
YHR111W	0	0	0.0685579196217494
YDR472W	0	0	0.0684769775678867
YJL183W	0	0	0.0683962264150943
YMR285C	0	0	0.0683156654888104
YML010W	0	0	0.0682352941176471
YGR002C	0	0	0.0681551116333725
YDL116W	0	0	0.068075117370892
YIL158W	0	1	0.068075117370892
YMR275C	0	0	0.0679953106682298
YDR137W	0	0	0.0679156908665105
YLR274W	0	0	0.0678362573099415
YGR134W	0	0	0.0677570093457944
YOR358W	0	0	0.0676779463243874
YNL204C	0	0	0.0675990675990676
YJR041C	0	0	0.0675203725261933
YPR169W	0	0	0.0674418604651163
YOL093W	0	0	0.0673635307781649
YDR392W	0	0	0.0672853828306264
YBR009C	0	0	0.06720741599073
YNL215W	0	1	0.06720741599073
YOL004W	0	0	0.0671296296296296
YDR312W	0	0	0.0670520231213873
YOR023C	0	0	0.0669745958429561
YOR177C	0	0	0.0668973471741638
YJL164C	0	0	0.0668202764976959
YLR335W	0	0	0.0667433831990794
YMR039C	0	0	0.0666666666666667
YMR234W	0	0	0.0665901262916188
YBL088C	0	0	0.0665137614678899
YIR004W	0	0	0.0664375715922108
YLR068W	0	0	0.0663615560640732
YFR034C	0	0	0.0662857142857143
YLR087C	0	0	0.0662100456621005
YMR312W	0	0	0.0661345496009122
YBL074C	0	0	0.0660592255125285
YLR396C	0	0	0.0659840728100114
YBL021C	0	0	0.0659090909090909
YNL328C	0	0	0.0658342792281498
YHL007C	0	0	0.0657596371882086
YLR228C	0	0	0.0656851642129105
YBL047C	0	0	0.0656108597285068
YPL227C	0	0	0.0655367231638418
YBR257W	0	0	0.0654627539503386
YDR189W	0	0	0.0653889515219842
YLR425W	0	0	0.0653153153153153
YLR342W	0	0	0.0652418447694038
YPL181W	0	0	0.0651685393258427
YDR303C	0	0	0.0650953984287318
YBR200W	0	0	0.0650224215246637
YHR165C	0	0	0.06494960806271
YMR047C	0	0	0.0648769574944072
YGL130W	0	0	0.064804469273743
YGR276C	0	0	0.0647321428571429
YGL070C	0	0	0.064659977703456
YOR353C	0	0	0.0645879732739421
YCR016W	0	0	0.0645161290322581
YGL060W	0	1	0.0645161290322581
YDL047W	0	0	0.0644444444444444
YOL130W	0	0	0.0643729189789123
YER122C	0	0	0.0643015521064302
YPL203W	0	0	0.0642303433001107
YBR188C	0	0	0.0641592920353982
YOL128C	0	0	0.0640883977900552
YPR178W	0	0	0.0640176600441501
YDR051C	0	1	0.0640176600441501
YML114C	0	0	0.0639470782800441
YGR278W	0	0	0.0638766519823789
YPL128C	0	0	0.0638063806380638
YDL211C	0	1	0.0638063806380638
YBR007C	0	1	0.0638063806380638
YGR004W	0	0	0.0637362637362637
YFR038W	0	1	0.0637362637362637
YJL020C	0	0	0.0636663007683864
YOL045W	0	0	0.0635964912280702
YOR048C	0	0	0.063526834611172
YDL044C	0	0	0.0634573304157549
YKL004W	0	0	0.0633879781420765
YER157W	0	0	0.0633187772925764
YBL010C	0	1	0.0633187772925764
YML081W	0	1	0.0633187772925764
YHR167W	0	0	0.0632497273718648
YJR083C	0	0	0.0631808278867102
YMR223W	0	0	0.0631120783460283
YDL207W	0	0	0.0630434782608696
YOR085W	0	0	0.0629750271444083
YHR102W	0	0	0.0629067245119306
YDR104C	0	0	0.0628385698808234
YKR063C	0	0	0.0627705627705628
YER166W	0	0	0.0627027027027027
YHR105W	0	1	0.0627027027027027
YJL029C	0	0	0.0626349892008639
YOR211C	0	0	0.0625674217907228
YCR094W	0	0	0.0625
YKL025C	0	0	0.0624327233584499
YNL222W	0	0	0.0623655913978495
YGR003W	0	0	0.0622986036519871
YOL066C	0	0	0.0622317596566524
YKR064W	0	1	0.0622317596566524
YOL103W	0	0	0.0621650589496249
YML099C	0	0	0.0620985010706638
YDR295C	0	0	0.0620320855614973
YOL072W	0	0	0.061965811965812
YOR156C	0	0	0.0618996798292423
YDR082W	0	0	0.0618336886993603
YPL101W	0	0	0.0617678381256656
YEL032W	0	0	0.0617021276595745
YKL010C	0	0	0.0616365568544102
YJR084W	0	0	0.0615711252653928
YFL029C	0	0	0.0615058324496288
YLR047C	0	0	0.0614406779661017
YER176W	0	0	0.0613756613756614
YML093W	0	0	0.0613107822410148
YOL095C	0	0	0.0612460401267159
YKL145W	0	0	0.0611814345991561
YLR262C	0	0	0.0611169652265543
YJR145C	0	0	0.0610526315789474
YHR066W	0	0	0.0609884332281809
YDL006W	0	0	0.0609243697478992
YBR274W	0	0	0.0608604407135362
YPR056W	0	0	0.0607966457023061
YHL006C	0	0	0.0607329842931937
YHR103W	0	0	0.0606694560669456
YDR030C	0	0	0.0606060606060606
YIL079C	0	0	0.0605427974947808
YGR063C	0	0	0.0604796663190824
YMR273C	0	0	0.0604166666666667
YML021C	0	0	0.0603537981269511
YJR005W	0	0	0.0602910602910603
YLR393W	0	0	0.0602284527518172
YEL015W	0	0	0.0601659751037344
YPL152W	0	0	0.0601036269430052
YKL032C	0	0	0.0600414078674948
YEL053C	0	0	0.0599793174767322
YDR409W	0	0	0.0599173553719008
YNL313C	0	0	0.0598555211558308
YPL167C	0	0	0.0597938144329897
YLR245C	0	0	0.0597322348094748
YOL021C	0	0	0.0596707818930041
YBL007C	0	0	0.0596094552929085
YER001W	0	0	0.0595482546201232
YPL083C	0	0	0.0594871794871795
YOR351C	0	0	0.0594262295081967
YDR383C	0	1	0.0594262295081967
YBR253W	0	0	0.0593654042988741
YJR046W	0	0	0.0593047034764826
YCR075C	0	0	0.059244126659857
YHR157W	0	0	0.0591836734693878
YIR015W	0	0	0.0591233435270133
YML015C	0	0	0.0590631364562118
YDR144C	0	0	0.0590030518819939
YAL041W	0	0	0.0589430894308943
YBR276C	0	0	0.0588832487309645
YJL010C	0	0	0.0588235294117647
YIL005W	0	0	0.0587639311043566
YML066C	0	0	0.0587044534412955
YGR135W	0	0	0.0586450960566229
YDR323C	0	0	0.0585858585858586
YDR273W	0	0	0.0585267406659939
YPL180W	0	0	0.0584677419354839
YLL024C	0	0	0.0584088620342397
YBR030W	0	0	0.0583501006036217
YCL031C	0	0	0.0582914572864322
YDL087C	0	0	0.0582329317269076
YFR002W	0	0	0.0581745235707121
YKR072C	0	0	0.0581162324649299
YML028W	0	0	0.0580580580580581
YDR054C	0	0	0.058
YBL061C	0	0	0.0579420579420579
YNL294C	0	0	0.0578842315369262
YLR260W	0	0	0.0578265204386839
YKL116C	0	0	0.0577689243027888
YDR315C	0	0	0.0577114427860696
YMR104C	0	0	0.0576540755467197
YMR065W	0	0	0.05759682224429
YHR013C	0	0	0.0575396825396825
YJR066W	0	0	0.0574826560951437
YMR147W	0	1	0.0574826560951437
YBR082C	0	0	0.0574257425742574
YLR044C	0	0	0.0573689416419387
YPR051W	0	0	0.0573122529644269
YJL081C	0	0	0.0572556762092794
YGR081C	0	0	0.0571992110453649
YFR046C	0	0	0.0571428571428571
YDL065C	0	0	0.0570866141732283
YIR013C	0	0	0.0570304818092429
YOR110W	0	0	0.0569744597249509
YOR257W	0	0	0.056918547595682
YOL068C	0	0	0.0568627450980392
YNL286W	0	0	0.0568070519098923
YOR233W	0	0	0.0567514677103718
YKR078W	0	0	0.0566959921798631
YIL002C	0	0	0.056640625
YNL243W	0	0	0.0565853658536585
YDL077C	0	0	0.0565302144249513
YOR027W	0	0	0.056475170399221
YGL023C	0	0	0.056420233463035
YBL051C	0	0	0.0563654033041788
YNL199C	0	0	0.0563106796116505
YOR106W	0	0	0.0562560620756547
YPL133C	0	0	0.0562015503875969
YDR060W	0	0	0.0561471442400774
YDR253C	0	0	0.0560928433268859
YMR125W	0	0	0.0560386473429952
YDR128W	0	1	0.0560386473429952
YJL179W	0	0	0.055984555984556
YOL028C	0	0	0.055930568948891
YPR153W	0	1	0.055930568948891
YGL097W	0	0	0.0558766859344894
YGR057C	0	0	0.055822906641001
YNL058C	0	1	0.055822906641001
YBR216C	0	0	0.0557692307692308
YER179W	0	0	0.0557156580211335
YGR016W	0	1	0.0557156580211335
YPL042C	0	0	0.0556621880998081
YJL190C	0	0	0.0556088207094919
YOR127W	0	0	0.0555555555555556
YKL088W	0	0	0.0555023923444976
YPR025C	0	0	0.0554493307839388
YLR052W	0	0	0.055396370582617
YDL073W	0	1	0.055396370582617
YPL047W	0	0	0.0553435114503817
YJL209W	0	0	0.0552907530981888
YHR127W	0	1	0.0552907530981888
YDR161W	0	0	0.0552380952380952
YCR082W	0	0	0.055185537583254
YGR005C	0	0	0.0551330798479087
YJR042W	0	0	0.0550807217473884
YPR186C	0	0	0.0550284629981025
YHR186C	0	0	0.0549763033175355
YMR069W	0	0	0.0549242424242424
YOR115C	0	0	0.054872280037843
YIL021W	0	0	0.054820415879017
YDR444W	0	1	0.054820415879017
YFL002C	0	0	0.0547686496694995
YBR173C	0	0	0.0547169811320755
YGL124C	0	0	0.0546654099905749
YDR080W	0	0	0.0546139359698682
YLR238W	0	0	0.0545625587958608
YPL120W	0	0	0.0545112781954887
YLR329W	0	0	0.0544600938967136
YBL025W	0	0	0.0544090056285178
YHR206W	0	0	0.0543580131208997
YKR004C	0	0	0.0543071161048689
YPR122W	0	0	0.0542563143124415
YGR202C	0	0	0.0542056074766355
YEL031W	0	0	0.0541549953314659
YLR410W	0	0	0.0541044776119403
YDR006C	0	0	0.0540540540540541
YGL139W	0	0	0.0540037243947858
YBR119W	0	0	0.053953488372093
YJL072C	0	0	0.0539033457249071
YNL207W	0	0	0.0538532961931291
YBR065C	0	0	0.0538033395176252
YGL142C	0	0	0.0537534754402224
YPR089W	0	1	0.0537534754402224
YLR002C	0	0	0.0537037037037037
YBR165W	0	0	0.0536540240518039
YPL130W	0	0	0.0536044362292052
YJL085W	0	0	0.0535549399815328
YDR283C	0	0	0.0535055350553506
YKL068W	0	0	0.0534562211981567
YGL013C	0	0	0.0534069981583794
YBR010W	0	0	0.0533578656853726
YML112W	0	0	0.0533088235294118
YNR038W	0	0	0.0532598714416896
YPL202C	0	0	0.0532110091743119
YDR415C	0	1	0.0532110091743119
YHR184W	0	0	0.0531622364802933
YNL161W	0	0	0.0531135531135531
YGL210W	0	0	0.0530649588289113
YIL029C	0	0	0.0530164533820841
YKL149C	0	0	0.0529680365296804
YBR015C	0	0	0.0529197080291971
YDR299W	0	0	0.0528714676390155
YGL016W	0	0	0.0528233151183971
YIL104C	0	0	0.0527752502274795
YNL090W	0	0	0.0527272727272727
YMR109W	0	0	0.0526793823796549
YAL021C	0	0	0.0526315789473684
YBR279W	0	0	0.0525838621940163
YGL092W	0	0	0.052536231884058
YPR045C	0	1	0.052536231884058
YHR041C	0	0	0.0524886877828054
YCL048W	0	0	0.0524412296564195
YGL027C	0	0	0.0523938572719061
YER169W	0	0	0.0523465703971119
YMR021C	0	0	0.0522993688007214
YKL005C	0	0	0.0522522522522523
YCR032W	0	0	0.0522052205220522
YDR173C	0	0	0.052158273381295
YLR341W	0	0	0.0521114106019766
YOR005C	0	0	0.052064631956912
YMR153W	0	0	0.0520179372197309
YBR255W	0	1	0.0520179372197309
YLR114C	0	0	0.0519713261648745
YBL080C	0	0	0.0519247985675918
YKR060W	0	0	0.0518783542039356
YNR008W	0	0	0.0518319928507596
YHR124W	0	0	0.0517857142857143
YFL025C	0	0	0.0517395182872435
YLL008W	0	0	0.0516934046345811
YMR219W	0	0	0.0516473731077471
YOL080C	0	0	0.0516014234875445
YOR113W	0	0	0.0515555555555556
YMR111C	0	1	0.0515555555555556
YNL128W	0	0	0.0515097690941385
YFL013C	0	0	0.0514640638864241
YJL207C	0	0	0.0514184397163121
YGR251W	0	0	0.0513728963684677
YLR385C	0	0	0.0513274336283186
YHR194W	0	0	0.0512820512820513
YNL021W	0	0	0.0512367491166078
YNR031C	0	0	0.0511915269196823
YDR078C	0	0	0.0511463844797178
YDR244W	0	0	0.0511013215859031
YBR112C	0	0	0.051056338028169
YML011C	0	0	0.0510114335971856
YJR141W	0	0	0.0509666080843585
YLL034C	0	0	0.0509218612818262
YNL103W	0	0	0.0508771929824561
YOR206W	0	0	0.0508326029798422
YER008C	0	0	0.0507880910683012
YLR154C	0	0	0.0507436570428696
YOL146W	0	0	0.0506993006993007
YBR250W	0	0	0.0506550218340611
YDR449C	0	0	0.0506108202443281
YLL006W	0	0	0.050566695727986
YKR031C	0	0	0.0505226480836237
YOL041C	0	0	0.0504786771105309
YBL103C	0	0	0.0504347826086957
YBL036C	0	0	0.050390964378801
YDR443C	0	0	0.0503472222222222
YPL144W	0	0	0.0503035559410234
YPL001W	0	0	0.0502599653379549
YBR058C	0	0	0.0502164502164502
YJL098W	0	0	0.0501730103806228
YDR365C	0	0	0.0501296456352636
YDL033C	0	0	0.0500863557858377
YGL170C	0	0	0.0500431406384814
YJL058C	0	0	0.05
YMR239C	0	0	0.0499569336778639
YEL017W	0	0	0.0499139414802065
YMR112C	0	0	0.0498710232158212
YNL047C	0	0	0.0498281786941581
YKL134C	0	0	0.0497854077253219
YER014W	0	0	0.0497427101200686
YLR247C	0	1	0.0497427101200686
YHL038C	0	0	0.0497000856898029
YGL243W	0	0	0.0496575342465753
YDL231C	0	0	0.0496150556030796
YER118C	0	0	0.0495726495726496
YDL170W	0	0	0.049530315969257
YGR006W	0	0	0.0494880546075085
YOR264W	0	1	0.0494880546075085
YKR024C	0	0	0.0494458653026428
YDR099W	0	0	0.0494037478705281
YGL065C	0	0	0.0493617021276596
YGL237C	0	0	0.0493197278911565
YNL288W	0	0	0.0492778249787596
YER180C	0	0	0.0492359932088285
YLR287C	0	1	0.0492359932088285
YPL016W	0	0	0.0491942324003393
YDR022C	0	0	0.0491525423728814
YCR068W	0	0	0.0491109229466554
YIL020C	0	0	0.0490848585690516
YLR423C	0	0	0.0490848585690516
YHL018W	0	1	0.0490848585690516
YGL197W	0	0	0.0490848585690516
YLR035C	0	0	0.0490848585690516
YNL167C	0	0	0.0490848585690516
YDR320C-A	0	0	0.0490848585690516
YDR049W	0	1	0.0490848585690516
YBR233W-A	0	0	0.0490848585690516
YLR138W	0	0	0.0490848585690516
YOR296W	0	1	0.0490848585690516
YGR156W	0	0	0.0490848585690516
YGR252W	0	0	0.0490848585690516
YPR171W	0	0	0.0490848585690516
YHR015W	0	0	0.0490848585690516
YJL087C	0	0	0.0490848585690516
YJR052W	0	0	0.0490848585690516
YDR252W	0	0	0.0490848585690516
YDR421W	0	0	0.0490848585690516
YOR081C	0	0	0.0490848585690516
YLR005W	0	0	0.0490848585690516
YCR026C	0	0	0.0490848585690516
YOR107W	0	0	0.0490848585690516
YLR226W	1	0	0.0490848585690516
YLR049C	0	1	0.0490848585690516
YDR291W	0	1	0.0490848585690516
YGR083C	0	0	0.0490440565253533
YNL224C	0	1	0.0490440565253533
YOR078W	0	0	0.0490033222591362
YNL022C	0	0	0.0489626556016598
YBR158W	0	0	0.048922056384743
YLL001W	0	0	0.0488815244407622
YIL091C	0	1	0.0488815244407622
YPL193W	0	0	0.048841059602649
YBL093C	0	0	0.0488006617038875
YHR056C	0	0	0.0487603305785124
YOL063C	0	0	0.0487200660611065
YDR393W	0	0	0.0486798679867987
YER040W	0	0	0.0486397361912613
YHR012W	0	0	0.0485996705107084
YDL042C	0	0	0.048559670781893
YGL144C	0	0	0.0485197368421053
YPL217C	0	0	0.0484798685291701
YER109C	0	0	0.048440065681445
YKL021C	0	0	0.0484003281378179
YDL139C	0	1	0.0484003281378179
YBR264C	0	0	0.0483606557377049
YPL243W	0	0	0.0483210483210483
YBR179C	0	0	0.0482815057283142
YBR105C	0	0	0.0482420278004906
YJL076W	0	0	0.048202614379085
YLL005C	0	0	0.0481632653061225
YBR288C	0	0	0.0481239804241436
YNL234W	0	0	0.0480847595762021
YPR083W	0	0	0.0480456026058632
YMR014W	0	0	0.048006509357201
YGR279C	0	0	0.0479674796747967
YBL032W	0	0	0.0479285134037368
YOL112W	0	0	0.0478896103896104
YGL213C	0	0	0.0478507704785077
YLR166C	0	0	0.0478119935170178
YAL048C	0	0	0.0477732793522267
YKR079C	0	0	0.0477346278317152
YLR394W	0	0	0.047696038803557
YGR172C	0	0	0.0476575121163166
YER098W	0	0	0.0476190476190476
YPL176C	0	0	0.0475806451612903
YEL050C	0	0	0.0475423045930701
YMR129W	0	0	0.0475040257648953
YDR465C	0	0	0.0474658085277554
YLR224W	0	0	0.047427652733119
YLR176C	0	0	0.0473895582329317
YOR087W	0	0	0.0473515248796148
YAL002W	0	0	0.0473135525260625
YKR036C	0	0	0.047275641025641
YBR045C	0	0	0.0472377902321858
YBR198C	0	0	0.0472
YLR151C	0	1	0.0472
YDR395W	0	0	0.0471622701838529
YLR163C	0	0	0.0471246006389776
YJL154C	0	0	0.0470869912210694
YGL035C	0	0	0.0470494417862839
YDL111C	0	0	0.0470119521912351
YOR274W	0	0	0.0469745222929936
YLL039C	0	0	0.0469371519490851
YPL140C	0	0	0.0468998410174881
YOR339C	0	0	0.0468625893566322
YJR009C	0	0	0.0468253968253968
YJR127C	0	0	0.0467882632831086
YNL221C	0	0	0.0467511885895404
YER170W	0	0	0.0467141726049089
YMR177W	0	0	0.0466772151898734
YDR075W	0	0	0.0466403162055336
YBR217W	0	0	0.0466034755134281
YNR015W	0	0	0.0465666929755328
YKR102W	0	0	0.0465299684542587
YLL007C	0	1	0.0465299684542587
YKL173W	0	0	0.0464933018124507
YGL049C	0	0	0.0464566929133858
YBR133C	0	0	0.046420141620771
YMR077C	0	0	0.0463836477987421
YBR086C	0	0	0.0463472113118617
YFL033C	0	0	0.0463108320251177
YNL054W	0	0	0.0462745098039216
YOR068C	0	0	0.0462382445141066
YLR306W	0	0	0.0462020360219264
YGL064C	0	0	0.0461658841940532
YLR431C	0	0	0.0461297888975762
YBL004W	0	0	0.04609375
YPR173C	0	0	0.0460577673692428
YOR338W	0	0	0.0460218408736349
YLR020C	0	0	0.0459859703819174
YBR041W	0	0	0.0459501557632399
YML006C	0	0	0.0459143968871595
YBL037W	0	0	0.0458786936236392
YML038C	0	0	0.0458430458430458
YML080W	0	0	0.0458074534161491
YLR273C	0	0	0.0457719162141195
YPL046C	0	0	0.0457364341085271
YIL147C	0	0	0.04570100697134
YHR069C	0	0	0.0456656346749226
YOR275C	0	0	0.045630317092034
YBR194W	0	1	0.045630317092034
YPL011C	0	0	0.0455950540958269
YBL013W	0	0	0.0455598455598456
YIL046W	0	0	0.0455246913580247
YJL008C	0	0	0.0454895913646877
YGL250W	0	1	0.0454895913646877
YKL165C	0	0	0.0454545454545455
YKL012W	0	0	0.0454195535026944
YIL061C	0	0	0.0453846153846154
YOR363C	0	0	0.0453497309761722
YMR243C	0	0	0.0453149001536098
YHL030W	0	0	0.0452801227935533
YBR036C	0	0	0.0452453987730061
YDR117C	0	1	0.0452453987730061
YJL162C	0	1	0.0452453987730061
YLR403W	0	0	0.0452107279693487
YLR407W	0	1	0.0452107279693487
YNL292W	0	0	0.0451761102603369
YDR027C	0	0	0.045141545524101
YBR171W	0	0	0.0451070336391437
YMR247C	0	0	0.0450725744843392
YOR270C	0	0	0.0450381679389313
YDL043C	0	0	0.0450038138825324
YPL254W	0	0	0.0449695121951219
YLL018C-A	0	0	0.0449352627570449
YNL029C	0	0	0.0449010654490107
YBR130C	0	0	0.0448669201520913
YPL159C	0	0	0.0448328267477204
YLR098C	0	0	0.0447987851176917
YMR044W	0	0	0.0447647951441578
YDR135C	0	0	0.0447308567096285
YBR167C	0	0	0.0446969696969697
YOR002W	0	0	0.044663133989402
YNL232W	0	0	0.0446293494704992
YDR276C	0	0	0.0445956160241875
YML013W	0	0	0.0445619335347432
YLL032C	0	1	0.0445619335347432
YJR003C	0	0	0.0445283018867925
YMR101C	0	0	0.0444947209653092
YGL071W	0	0	0.0444611906556142
YOR237W	0	0	0.0444277108433735
YIL068C	0	0	0.0443942814145974
YGR012W	0	1	0.0443942814145974
YBR161W	0	0	0.0443609022556391
YDR034C	0	0	0.0443275732531931
YIL090W	0	0	0.0442942942942943
YDR514C	0	1	0.0442942942942943
YMR070W	0	0	0.0442610652663166
YLR227C	0	0	0.0442278860569715
YBL060W	0	1	0.0442278860569715
YBR258C	0	0	0.0441947565543071
YJL125C	0	0	0.0441616766467066
YDL040C	0	0	0.0441286462228871
YOR243C	0	0	0.0440956651718984
YIL096C	0	0	0.0440627333831217
YMR089C	0	0	0.0440298507462687
YIL139C	0	0	0.0439970171513796
YMR017W	0	0	0.0439642324888227
YPR174C	0	1	0.0439642324888227
YLR336C	0	0	0.0439314966492926
YKL205W	0	0	0.0438988095238095
YDR211W	0	0	0.0438661710037175
YDR292C	0	0	0.0438335809806835
YLR141W	0	0	0.0438010393466964
YJL129C	0	0	0.0437685459940653
YOL023W	0	0	0.0437361008154188
YKR022C	0	0	0.0437037037037037
YLR209C	0	0	0.0436713545521836
YOL132W	0	0	0.0436390532544379
YOR179C	0	0	0.0436067997043607
YOR039W	0	0	0.0435745937961595
YDL084W	0	0	0.0435424354243542
YML031W	0	0	0.0435103244837758
YPL077C	0	1	0.0435103244837758
YGR272C	0	0	0.0434782608695652
YLR011W	0	0	0.0434462444771723
YNL275W	0	0	0.0434142752023547
YBR233W	0	1	0.0434142752023547
YIL072W	0	0	0.0433823529411765
YMR301C	0	0	0.0433504775900073
YLR401C	0	0	0.0433186490455213
YER044C-A	0	0	0.0432868672046955
YLR433C	0	0	0.0432551319648094
YMR185W	0	1	0.0432551319648094
YIL143C	0	0	0.0432234432234432
YOR047C	0	0	0.0431918008784773
YHL026C	0	1	0.0431918008784773
YBL020W	0	0	0.0431602048280907
YJL099W	0	0	0.0431286549707602
YPL125W	0	0	0.0430971512052593
YHL012W	0	0	0.0430656934306569
YPR068C	0	0	0.0430342815463166
YGL190C	0	0	0.043002915451895
YOL149W	0	0	0.0429715950473416
YCR072C	0	0	0.0429403202328967
YOL096C	0	0	0.0429090909090909
YLR082C	0	0	0.0428779069767442
YNL154C	0	0	0.0428467683369644
YGR119C	0	0	0.0428156748911466
YGR186W	0	0	0.0427846265409717
YOR190W	0	0	0.0427536231884058
YMR019W	0	1	0.0427536231884058
YPL210C	0	0	0.0427226647356988
YLR268W	0	0	0.0426917510853835
YFR037C	0	0	0.0426608821402748
YHR065C	0	0	0.0426300578034682
YOR064C	0	0	0.0425992779783394
YAL009W	0	0	0.0425685425685426
YKL059C	0	0	0.0425378514780101
YGR163W	0	0	0.042507204610951
YDL209C	0	0	0.0424766018718503
YLR014C	0	0	0.0424460431654676
YOR287C	0	0	0.0424155283968368
YDL098C	0	0	0.0423850574712644
YER112W	0	0	0.0423546302943288
YKL017C	0	0	0.0423242467718795
YMR162C	0	0	0.0422939068100358
YBR008C	0	0	0.0422636103151862
YKL015W	0	0	0.0422333571939871
YGR090W	0	0	0.0422031473533619
YBR153W	0	0	0.0421729807005004
YKL197C	0	0	0.0421428571428571
YNL247W	0	0	0.0421127765881513
YBR192W	0	0	0.0420827389443652
YML020W	0	1	0.0420827389443652
YMR216C	0	0	0.0420527441197434
YMR066W	0	1	0.0420527441197434
YER030W	0	0	0.042022792022792
YCR073C	0	0	0.0419928825622776
YOR298W	0	0	0.0419630156472262
YJL110C	0	0	0.0419331911869225
YJR138W	0	1	0.0419331911869225
YMR124W	0	1	0.0419331911869225
YPL175W	0	0	0.0419034090909091
YNL219C	0	0	0.0418736692689851
YLR449W	0	0	0.0418439716312057
YOL102C	0	0	0.0418143160878809
YOR241W	0	0	0.0417847025495751
YLL013C	0	0	0.0417551309271054
YLL063C	0	0	0.0417256011315417
YGL073W	0	0	0.0416961130742049
YJR022W	0	0	0.0416666666666667
YOR030W	0	0	0.0416372618207481
YHR011W	0	0	0.041607898448519
YCR093W	0	0	0.0415785764622974
YOR180C	0	0	0.0415492957746479
YPL029W	0	0	0.0415200562983814
YDL132W	0	0	0.0414908579465541
YOL136C	0	0	0.0414617006324666
YBR122C	0	0	0.0414325842696629
YOR067C	0	0	0.0414035087719298
YEL038W	0	1	0.0414035087719298
YPL041C	0	0	0.0413744740532959
YHR150W	0	0	0.0413454800280308
YLR150W	0	0	0.0413165266106443
YDR458C	0	1	0.0413165266106443
YDR257C	0	1	0.0413165266106443
YML046W	0	0	0.0412876137158852
YPL146C	0	0	0.0412587412587413
YOR207C	0	0	0.0412299091544375
YOR101W	0	0	0.0412011173184358
YPL049C	0	0	0.0411723656664341
YOR244W	0	0	0.0411436541143654
YDL156W	0	1	0.0411436541143654
YBR234C	0	0	0.0411149825783972
YCR008W	0	0	0.0410863509749304
YBR078W	0	0	0.0410577592205985
YDR389W	0	0	0.041029207232267
YMR212C	0	0	0.0410006949270327
YIL130W	0	1	0.0410006949270327
YCR009C	0	0	0.0409722222222222
YPR052C	0	0	0.0409437890353921
YDL064W	0	0	0.0409153952843273
YOL113W	0	0	0.0408870408870409
YFL017C	0	0	0.0408587257617729
YLR459W	0	0	0.0408304498269896
YDL007W	0	0	0.0408022130013831
YML074C	0	0	0.0407740152038701
YNL123W	0	0	0.0407458563535912
YKR100C	0	0	0.0407177363699103
YPL121C	0	0	0.0406896551724138
YBR270C	0	1	0.0406896551724138
YEL056W	0	0	0.0406616126809097
YHR207C	0	1	0.0406616126809097
YGR013W	0	0	0.040633608815427
YJL181W	0	1	0.040633608815427
YCR077C	0	0	0.0406056434962147
YOR069W	0	0	0.0405777166437414
YDR235W	0	0	0.0405498281786942
YCR081W	0	0	0.040521978021978
YJR097W	0	0	0.0404941660947152
YGL150C	0	0	0.0404663923182442
YOR061W	0	0	0.0404386566141193
YER167W	0	0	0.0404109589041096
YPL051W	0	0	0.0403832991101985
YDR123C	0	0	0.0403556771545828
YPL215W	0	0	0.0403280929596719
YPL038W	0	0	0.0403005464480874
YOR350C	0	1	0.0403005464480874
YLR196W	0	0	0.0402730375426621
YNL080C	0	0	0.0402455661664393
YFL024C	0	0	0.0402181322426721
YMR287C	0	0	0.0401907356948229
YJL089W	0	0	0.0401633764465623
YOL064C	0	0	0.0401360544217687
YPR162C	0	0	0.0401087695445275
YGL111W	0	0	0.0400815217391304
YHR135C	0	0	0.0400543109300747
YKL207W	0	1	0.0400543109300747
YBL067C	0	1	0.0400543109300747
YIR009W	0	0	0.0400271370420624
YKR007W	0	0	0.04
YKR009C	0	0	0.0399728997289973
YLR139C	0	0	0.039945836154367
YIL034C	0	0	0.0399188092016238
YBL040C	0	0	0.0398918187964841
YMR093W	0	0	0.0398648648648649
YDR120C	0	0	0.0398379473328832
YPL040C	0	0	0.0398110661268556
YDL106C	0	0	0.0397842211732974
YPL169C	0	0	0.0397574123989218
YGL208W	0	0	0.0397306397306397
YDR106W	0	0	0.0397039030955585
YMR201C	0	0	0.0396772024209818
YGR158C	0	0	0.0396505376344086
YNL263C	0	0	0.0396239086635326
YLR292C	0	0	0.0395973154362416
YJL041W	0	0	0.039570757880617
YKR001C	0	0	0.039544235924933
YDL145C	0	0	0.0395177494976557
YGR199W	0	0	0.0394912985274431
YBR180W	0	0	0.0394648829431438
YDL002C	0	0	0.0394385026737968
YKR028W	0	0	0.0394121576486306
YBR166C	0	0	0.0393858477970628
YLR361C	0	0	0.0393595730486991
YLR435W	0	0	0.0393333333333333
YJR117W	0	0	0.039307128580946
YDR435C	0	0	0.0392809587217044
YNL112W	0	0	0.0392548236859614
YBL002W	0	0	0.0392287234042553
YLR316C	0	0	0.039202657807309
YGL232W	0	0	0.0391766268260292
YNL014W	0	0	0.0391506303915063
YPR180W	0	0	0.0391246684350133
YFL007W	0	0	0.0390987408880053
YGR129W	0	0	0.0390728476821192
YNL223W	0	0	0.0390469887491727
YKL074C	0	0	0.039021164021164
YER059W	0	0	0.038995373430271
YNL325C	0	0	0.0389696169088507
YDR156W	0	0	0.0389438943894389
YER168C	0	0	0.0389182058047493
YNL212W	0	1	0.0389182058047493
YPL162C	0	1	0.0389182058047493
YBR129C	0	0	0.038892551087673
YER133W	0	0	0.038866930171278
YOR232W	0	0	0.0388413429888084
YBR042C	0	0	0.0388157894736842
YGR079W	0	1	0.0388157894736842
YBR229C	0	0	0.0387902695595003
YPL075W	0	0	0.0387647831800263
YDR160W	0	0	0.0387393302692055
YLR216C	0	0	0.0387139107611549
YLR405W	0	0	0.0386885245901639
YGL115W	0	0	0.0386631716906946
YBR074W	0	1	0.0386631716906946
YOR198C	0	0	0.0386378519973805
YGL253W	0	0	0.0386125654450262
YGL012W	0	0	0.0385873119686069
YMR266W	0	0	0.038562091503268
YGL084C	0	0	0.038536903984324
YJL059W	0	0	0.0385117493472585
YLR323C	0	1	0.0385117493472585
YIL129C	0	0	0.0384866275277234
YOR384W	0	1	0.0384866275277234
YPL151C	0	0	0.0384615384615385
YDL030W	0	0	0.0384364820846906
YOR172W	0	0	0.0384114583333333
YBR184W	0	1	0.0384114583333333
YOL014W	0	1	0.0384114583333333
YGL033W	0	0	0.0383864671437866
YBR142W	0	0	0.0383615084525358
YPR015C	0	1	0.0383615084525358
YOL030W	0	1	0.0383615084525358
YLR337C	0	0	0.0383365821962313
YOR008C-A	0	0	0.0383116883116883
YNL310C	0	0	0.0382868267358858
YGR145W	0	0	0.0382619974059663
YAL038W	0	0	0.0382372002592353
YDR484W	0	0	0.0382124352331606
YAR050W	0	0	0.0381877022653722
YOL144W	0	0	0.0381630012936611
YOR301W	0	0	0.0381383322559793
YAL029C	0	0	0.0381136950904393
YHL013C	0	1	0.0381136950904393
YGR054W	0	0	0.0380890897353131
YIR014W	0	1	0.0380890897353131
YDR379W	0	0	0.0380645161290323
YDR191W	0	0	0.038039974210187
YOL125W	0	0	0.0380154639175258
YPR131C	0	0	0.0379909851899549
YDL166C	0	0	0.037966537966538
YOR160W	0	0	0.0379421221864952
YKL070W	0	0	0.0379177377892031
YIL035C	0	0	0.037893384714194
YPR111W	0	0	0.0378690629011553
YMR232W	0	0	0.0378447722899294
YEL041W	0	0	0.0378205128205128
YJR070C	0	0	0.0377962844330557
YLR265C	0	0	0.0377720870678617
YGL247W	0	0	0.0377479206653871
YMR186W	0	0	0.0377237851662404
YLR452C	0	0	0.0376996805111821
YDL108W	0	0	0.0376756066411239
YMR164C	0	0	0.0376515634971283
YGL045W	0	0	0.0376275510204082
YDR145W	0	0	0.0376035691523263
YIL156W	0	0	0.0375796178343949
YGL238W	0	0	0.037555697008275
YHR034C	0	0	0.0375318066157761
YBR193C	0	0	0.0375079465988557
YBR236C	0	0	0.0374841168996188
YOL009C	0	0	0.0374603174603175
YBR271W	0	0	0.0374365482233503
YAL055W	0	0	0.0374128091312619
YER029C	0	0	0.0373891001267427
YLL033W	0	0	0.0373654211526282
YDL210W	0	0	0.0373417721518987
YMR016C	0	0	0.0373181530676787
YLR242C	0	0	0.0372945638432364
YKL154W	0	0	0.0372710044219836
YDR103W	0	0	0.0372474747474747
YDL031W	0	0	0.0372239747634069
YDR141C	0	0	0.0372005044136192
YDR420W	0	0	0.037177063642092
YDR083W	0	0	0.0371536523929471
YPR129W	0	0	0.0371302706104468
YDL089W	0	1	0.0371302706104468
YBR097W	0	0	0.0371069182389937
YPL260W	0	1	0.0371069182389937
YDL035C	0	0	0.0370835952231301
YDR459C	0	0	0.0370603015075377
YLR308W	0	0	0.037037037037037
YMR028W	0	0	0.0370138017565872
YDR261C	0	0	0.0369905956112853
YOR324C	0	0	0.0369674185463659
YBL028C	0	0	0.036944270507201
YNL031C	0	0	0.0369211514392991
YNL163C	0	0	0.0368980612883052
YNR012W	0	0	0.036875
YCR018C	0	0	0.0368519675202998
YAL051W	0	0	0.0368289637952559
YBR227C	0	1	0.0368289637952559
YDR126W	0	0	0.0368059887710543
YPL043W	0	0	0.036783042394015
YAL043C	0	0	0.0367601246105919
YJL140W	0	0	0.0367372353673724
YER005W	0	0	0.0367143746110765
YGL155W	0	0	0.0366915422885572
YGL122C	0	0	0.0366687383467993
YHR088W	0	0	0.0366459627329193
YAL020C	0	0	0.0366232153941651
YDL036C	0	0	0.0366004962779156
YOR034C	0	0	0.0365778053316801
YLR254C	0	0	0.0365551425030979
YNL016W	0	0	0.0365325077399381
YCR057C	0	0	0.036509900990099
YDL150W	0	0	0.0364873222016079
YEL043W	0	1	0.0364873222016079
YML053C	0	1	0.0364873222016079
YHR062C	0	0	0.0364647713226205
YKL110C	0	0	0.0364422483014206
YOR334W	0	0	0.0364197530864198
YPL129W	0	0	0.0363972856261567
YOR255W	0	0	0.0363748458692972
YNL027W	0	0	0.0363524337646334
YLR360W	0	0	0.0363300492610837
YKR055W	0	0	0.0363076923076923
YGL242C	0	1	0.0363076923076923
YLL036C	0	0	0.0362853628536285
YER092W	0	1	0.0362853628536285
YOL148C	0	0	0.0362630608481868
YDR351W	0	0	0.0362407862407862
YNL318C	0	0	0.0362185389809699
YDR305C	0	0	0.0361963190184049
YMR029C	0	0	0.0361741263028817
YNL183C	0	0	0.0361519607843137
YDL141W	0	0	0.0361298224127373
YGR166W	0	0	0.0361077111383109
YJR132W	0	0	0.036085626911315
YDL140C	0	0	0.0360635696821516
YLR089C	0	1	0.0360635696821516
YNL008C	0	0	0.0360415394013439
YGL156W	0	0	0.036019536019536
YPR032W	0	0	0.0359975594874924
YBR163W	0	1	0.0359975594874924
YPR040W	0	0	0.0359756097560976
YOR337W	0	0	0.0359536867763559
YML003W	0	1	0.0359536867763559
YNL251C	0	0	0.035931790499391
YOR315W	0	0	0.0359099208764455
YOR278W	0	0	0.0358880778588808
YBR254C	0	0	0.0358662613981763
YHL009C	0	0	0.0358444714459295
YML113W	0	0	0.0358227079538555
YOR043W	0	0	0.0358009708737864
YLR064W	0	1	0.0358009708737864
YBR063C	0	1	0.0358009708737864
YGR212W	0	0	0.0357792601576713
YNL264C	0	0	0.0357575757575758
YPL053C	0	0	0.0357359176256814
YJR118C	0	0	0.0357142857142857
YDR314C	0	0	0.0356926799758016
YMR149W	0	0	0.035671100362757
YOL108C	0	0	0.0356495468277946
YLR113W	0	0	0.0356280193236715
YDR515W	0	0	0.0356065178032589
YDR093W	0	0	0.0355850422195416
YIL127C	0	0	0.0355635925256178
YBR168W	0	0	0.0355421686746988
YIL019W	0	0	0.0355207706201084
YPL027W	0	0	0.0354993983152828
YNL314W	0	0	0.0354780517137703
YLR003C	0	0	0.0354567307692308
YLR094C	0	0	0.0354354354354354
YOR336W	0	0	0.0354141656662665
YLR165C	0	0	0.0353929214157169
YPL212C	0	0	0.0353717026378897
YOL100W	0	0	0.0353505092869982
YNL119W	0	0	0.0353293413173653
YBR259W	0	1	0.0353293413173653
YDR522C	0	0	0.0353081986834231
YCR038C	0	0	0.0352870813397129
YPR176C	0	0	0.0352659892408846
YKL082C	0	0	0.0352449223416965
YBR005W	0	0	0.0352238805970149
YBL011W	0	0	0.0352028639618138
YCR028C	0	0	0.0351818723911747
YDR087C	0	0	0.0351609058402861
YLR117C	0	0	0.0351399642644431
YLR144C	0	0	0.0351190476190476
YDR324C	0	0	0.0350981558596074
YOR140W	0	0	0.035077288941736
YLR330W	0	0	0.0350564468211527
YMR221C	0	1	0.0350564468211527
YDR065W	0	0	0.0350356294536817
YPL211W	0	0	0.0350148367952522
YDR293C	0	0	0.034994068801898
YGL095C	0	0	0.034973325429757
YKL011C	0	0	0.0349526066350711
YGL099W	0	0	0.0349319123741859
YDR470C	0	0	0.0349112426035503
YJR055W	0	0	0.0348905972797161
YHR077C	0	0	0.0348699763593381
YLR447C	0	0	0.0348493797991731
YBR244W	0	0	0.0348288075560803
YDL226C	0	0	0.0348082595870206
YMR307W	0	0	0.0347877358490566
YJL146W	0	0	0.0347672362993518
YKL160W	0	0	0.0347467608951708
YJL218W	0	1	0.0347467608951708
YDL122W	0	0	0.0347263095938788
YDR381W	0	0	0.0347058823529412
YHR156C	0	1	0.0347058823529412
YMR308C	0	0	0.0346854791299236
YHR169W	0	0	0.0346650998824912
YML048W	0	0	0.0346447445684087
YCL039W	0	0	0.0346244131455399
YJR119C	0	0	0.0346041055718475
YLR427W	0	0	0.0345838218053927
YGR195W	0	0	0.0345635618043351
YDR155C	0	0	0.0345433255269321
YOR057W	0	0	0.0345231129315389
YCL037C	0	0	0.0345029239766082
YFR001W	0	0	0.0344827586206897
YJL118W	0	1	0.0344827586206897
YOR321W	0	0	0.0344626168224299
YCR010C	0	0	0.0344424985405721
YOR093C	0	1	0.0344424985405721
YMR100W	0	0	0.0344224037339557
YLR450W	0	0	0.034402332361516
YGR233C	0	0	0.0343822843822844
YLR058C	0	0	0.0343622597553873
YMR131C	0	0	0.0343422584400466
YPR112C	0	0	0.0343222803955788
YPL065W	0	0	0.0343023255813954
YPL023C	0	0	0.0342823939570017
YKR034W	0	0	0.0342624854819977
YMR025W	0	0	0.0342426001160766
YML036W	0	0	0.0342227378190255
YBL006C	0	0	0.0342028985507246
YPL179W	0	0	0.0341830822711472
YAL035W	0	0	0.034163288940359
YDR224C	0	0	0.0341435185185185
YFR052W	0	0	0.0341237709658762
YDR475C	0	1	0.0341237709658762
YPL200W	0	0	0.0341040462427746
YER051W	0	0	0.0340843443096476
YLL027W	0	0	0.0340646651270208
YDL015C	0	0	0.0340450086555107
YPL234C	0	0	0.0340253748558247
YML105C	0	0	0.0340057636887608
YKR056W	0	0	0.0339861751152074
YLR008C	0	0	0.0339666090961428
YPR133C	0	0	0.0339470655926352
YDL159W	0	0	0.0339275445658424
YKL201C	0	0	0.0339080459770115
YIL167W	0	0	0.0338885697874785
YGL141W	0	0	0.0338691159586682
YNL003C	0	0	0.0338496844520941
YMR113W	0	0	0.0338302752293578
YKL086W	0	0	0.033810888252149
YOL003C	0	0	0.0337915234822451
YPR200C	0	0	0.0337721808815112
YLR090W	0	0	0.0337528604118993
YOR098C	0	0	0.0337335620354488
YNL098C	0	0	0.0337142857142857
YJL056C	0	0	0.0336950314106225
YHR073W	0	0	0.033675799086758
YPR060C	0	0	0.033656588705077
YDL048C	0	1	0.033656588705077
YOR119C	0	0	0.0336374002280502
YJR094C	0	0	0.0336182336182336
YDR520C	0	1	0.0336182336182336
YPL026C	0	0	0.0335990888382688
YMR049C	0	0	0.0335799658508822
YDL069C	0	0	0.0335608646188851
YLR204W	0	0	0.0335417851051734
YJR015W	0	1	0.0335417851051734
YBR140C	0	0	0.0335227272727273
YJR144W	0	0	0.033503691084611
YDL161W	0	0	0.0334846765039728
YBR164C	0	0	0.0334656834940442
YFL050C	0	0	0.0334467120181406
YIL085C	0	0	0.0334277620396601
YLR188W	0	0	0.0334088335220838
YFR005C	0	0	0.0333899264289757
YHL029C	0	0	0.0333710407239819
YJL112W	0	0	0.033352176370831
YDR388W	0	0	0.0333333333333333
YDL148C	0	0	0.0333145115753811
YCR019W	0	0	0.0332957110609481
YCL064C	0	0	0.0332769317540891
YKL009W	0	0	0.0332581736189402
YGL162W	0	0	0.0332394366197183
YLR389C	0	0	0.0332207207207207
YCR028C-A	0	0	0.0332020258863253
YDR346C	0	0	0.0331833520809899
YHR196W	0	0	0.0331646992692524
YFR008W	0	0	0.0331460674157303
YPR118W	0	0	0.0331274564851207
YOR380W	0	0	0.0331088664421998
YOR148C	0	0	0.0330902972518228
YDL205C	0	0	0.0330717488789238
YHR027C	0	0	0.0330532212885154
YPL157W	0	0	0.0330347144456887
YPL271W	0	0	0.0330162283156128
YKR023W	0	1	0.0330162283156128
YDR496C	0	0	0.0329977628635347
YIL138C	0	0	0.0329793180547792
YBR059C	0	0	0.0329608938547486
YLR275W	0	0	0.0329424902289224
YIL013C	0	0	0.0329241071428571
YJL002C	0	0	0.0329057445621863
YGL233W	0	0	0.0328874024526198
YBR002C	0	0	0.0328690807799443
YOL086C	0	0	0.0328507795100223
YBR108W	0	1	0.0328507795100223
YGL172W	0	0	0.0328324986087924
YBR091C	0	0	0.0328142380422692
YCL051W	0	0	0.0327959977765425
YBR235W	0	1	0.0327959977765425
YCL004W	0	0	0.0327777777777778
YLR222C	0	0	0.0327595780122154
YER123W	0	0	0.0327413984461709
YER183C	0	0	0.0327232390460344
YIL092W	0	1	0.0327232390460344
YJL014W	0	0	0.0327050997782705
YML107C	0	0	0.0326869806094183
YGR112W	0	0	0.0326688815060908
YPL213W	0	0	0.0326508024349751
YJR021C	0	0	0.0326327433628319
YML082W	0	0	0.0326147042564953
YGR162W	0	0	0.0325966850828729
YNL311C	0	0	0.0325786858089453
YOR171C	0	0	0.032560706401766
YOL141W	0	1	0.032560706401766
YER082C	0	0	0.0325427468284611
YHL019C	0	0	0.0325248070562293
YKR050W	0	0	0.0325068870523416
YDL216C	0	0	0.032488986784141
YLR213C	0	0	0.0324711062190424
YER127W	0	0	0.0324532453245325
YJR143C	0	0	0.0324354040681693
YLR054C	0	0	0.0324175824175824
YJR069C	0	0	0.0323997803404723
YGL195W	0	0	0.0323819978046103
YGR091W	0	0	0.0323642347778387
YPR152C	0	1	0.0323642347778387
YGR258C	0	0	0.0323464912280702
YNR064C	0	0	0.0323287671232877
YKR020W	0	0	0.0323110624315444
YBR079C	0	0	0.0322933771209633
YER002W	0	0	0.0322757111597374
YNL316C	0	0	0.032258064516129
YHR143W-A	0	0	0.0322404371584699
YLR426W	0	0	0.0322228290551611
YPR049C	0	0	0.0322052401746725
YCL054W	0	0	0.0321876704855428
YGR042W	0	0	0.0321701199563795
YBL058W	0	0	0.0321525885558583
YER115C	0	0	0.0321350762527233
YBR017C	0	0	0.0321175830157866
YMR023C	0	0	0.0321001088139282
YKL020C	0	0	0.0320826536160957
YBR170C	0	0	0.0320652173913044
YJL011C	0	0	0.0320478001086366
YER153C	0	0	0.0320304017372421
YOR084W	0	0	0.0320130222463375
YBR172C	0	0	0.0319956616052061
YGR262C	0	0	0.0319783197831978
YHL002W	0	0	0.0319609967497291
YBR210W	0	0	0.0319436924742826
YOR272W	0	0	0.0319264069264069
YLL017W	0	0	0.0319091400757166
YMR052W	0	0	0.0318918918918919
YIL014W	0	0	0.0318746623446786
YPL165C	0	1	0.0318746623446786
YDR267C	0	1	0.0318746623446786
[truncated: 3,790 more rows]
