# Supplementary material for: Computationally Driven, Quantitative Experiments Discover Genes Required for Mitochondrial Biogenesis
Source: PLoS Genet. 2009 Mar 20;5(3):e1000407. doi: 10.1371/journal.pgen.1000407 (PMC2648979; doi:10.1371/journal.pgen.1000407)
Supplement: Dataset S2 — Top 100 novel ensemble predictions for additional yeast biological processes. A zip file containing 387 tab-delimited text files of the ensemble predictions for the indicated Gene Ontology Biological Process Term. (21.70 MB GZ) [file pgen.1000407.s013.gz › GO_0000902.txt]

ORF	AnnotatedToTerm?	Uncharacterized_04152007?	Precision
YNL298W	1	0	1.0
YER155C	1	0	1.0
YNL271C	1	0	1.0
YMR109W	1	0	1.0
YER008C	1	0	1.0
YLR371W	1	0	1.0
YOR326W	1	0	1.0
YDR309C	1	0	1.0
YJL095W	1	0	1.0
YLR330W	1	0	1.0
YDR477W	1	0	1.0
YHR030C	1	0	1.0
YPR055W	1	0	1.0
YML109W	1	0	1.0
YAL041W	1	0	1.0
YGL233W	1	0	1.0
YER111C	0	0	0.941176470588235
YER129W	0	0	0.941176470588235
YHR084W	1	0	0.941176470588235
YPL115C	1	0	0.941176470588235
YIL068C	1	0	0.941176470588235
YDR103W	1	0	0.941176470588235
YKL101W	1	0	0.941176470588235
YGR014W	1	0	0.941176470588235
YMR273C	1	0	0.941176470588235
YIR006C	1	0	0.941176470588235
YCR093W	1	0	0.941176470588235
YLR403W	1	0	0.941176470588235
YLR166C	1	0	0.941176470588235
YER114C	1	0	0.941176470588235
YHR205W	1	0	0.941176470588235
YHR158C	1	0	0.941176470588235
YLR362W	1	0	0.941176470588235
YMR164C	1	0	0.941176470588235
YDL195W	0	0	0.921052631578947
YLL021W	1	0	0.921052631578947
YKR090W	1	0	0.921052631578947
YOR127W	1	0	0.921052631578947
YHR082C	0	0	0.904761904761905
YGL190C	1	0	0.904761904761905
YDR166C	1	0	0.904761904761905
YBL007C	1	0	0.904761904761905
YNL272C	0	0	0.897959183673469
YCL024W	1	0	0.897959183673469
YBL085W	1	0	0.897959183673469
YNL161W	1	0	0.897959183673469
YOR181W	1	0	0.897959183673469
YMR232W	1	0	0.897959183673469
YMR216C	1	0	0.897959183673469
YFL047W	0	0	0.896551724137931
YJR092W	1	0	0.896551724137931
YHR135C	1	0	0.896551724137931
YIL140W	1	0	0.896551724137931
YKL048C	1	0	0.896551724137931
YBL016W	1	0	0.896551724137931
YOR371C	1	0	0.896551724137931
YDR507C	1	0	0.896551724137931
YPR032W	1	0	0.896551724137931
YDR028C	0	0	0.88135593220339
YGR241C	0	0	0.868852459016393
YBR200W	1	0	0.868852459016393
YNL233W	0	0	0.865671641791045
YHL007C	1	0	0.865671641791045
YBR083W	1	0	0.865671641791045
YKL189W	1	0	0.865671641791045
YPL049C	1	0	0.865671641791045
YKL203C	1	0	0.865671641791045
YGR270W	0	0	0.852941176470588
YGR092W	0	0	0.847222222222222
YLR319C	1	0	0.847222222222222
YHR107C	1	0	0.847222222222222
YKL129C	1	0	0.847222222222222
YBL105C	0	0	0.835616438356164
YBR059C	0	0	0.833333333333333
YHR186C	1	0	0.833333333333333
YKL092C	1	0	0.833333333333333
YPR122W	1	0	0.833333333333333
YCL027W	1	0	0.833333333333333
YNL278W	0	0	0.822784810126582
YPL242C	0	0	0.814814814814815
YDL225W	1	0	0.814814814814815
YNR031C	0	0	0.806818181818182
YER164W	0	0	0.806818181818182
YDR251W	1	0	0.806818181818182
YIL129C	1	0	0.806818181818182
YCR088W	1	0	0.806818181818182
YGR040W	1	0	0.806818181818182
YJL187C	1	0	0.806818181818182
YJR005W	0	0	0.797752808988764
YLR131C	0	0	0.791208791208791
YPL180W	1	0	0.791208791208791
YNL106C	0	0	0.787234042553192
YHR206W	1	0	0.787234042553192
YDL159W	1	0	0.787234042553192
YMR192W	0	0	0.778947368421053
YOR329C	0	0	0.77319587628866
YER166W	1	0	0.77319587628866
YPL085W	0	0	0.76530612244898
YGL206C	0	0	0.762376237623762
YLR337C	1	0	0.762376237623762
YDR388W	1	0	0.762376237623762
YMR070W	0	0	0.757281553398058
YPL161C	1	0	0.757281553398058
YPL155C	0	0	0.75
YKL209C	0	0	0.745283018867924
YCL014W	1	0	0.745283018867924
YNR047W	0	0	0.740740740740741
YLR353W	1	0	0.740740740740741
YDL127W	0	0	0.736363636363636
YDR379W	1	0	0.736363636363636
YNL279W	0	0	0.732142857142857
YNL098C	1	0	0.732142857142857
YDR283C	0	0	0.725663716814159
YDL240W	0	0	0.719298245614035
YGR009C	0	0	0.71304347826087
YOL004W	0	0	0.706896551724138
YDR389W	0	0	0.700854700854701
YIL095W	0	0	0.694915254237288
YJL020C	0	0	0.694214876033058
YOR212W	1	0	0.694214876033058
YNL243W	1	0	0.694214876033058
YGL049C	0	0	0.688524590163934
YML047C	0	0	0.682926829268293
YNL091W	0	0	0.68
YOR188W	1	0	0.68
YCR065W	0	0	0.674603174603175
YDR164C	0	0	0.669291338582677
YDR170C	0	0	0.66412213740458
YER032W	0	0	0.66412213740458
YHR102W	1	0	0.66412213740458
YJL085W	1	0	0.66412213740458
YDL029W	0	0	0.659090909090909
YOR330C	0	0	0.656716417910448
YCR089W	1	0	0.656716417910448
YPL249C	0	0	0.652173913043478
YOL112W	0	0	0.652173913043478
YGL181W	1	0	0.652173913043478
YFL026W	1	0	0.652173913043478
YBL061C	0	0	0.647482014388489
YJL157C	0	0	0.642857142857143
YHR023W	0	0	0.638297872340426
YHR142W	0	0	0.633802816901408
YNL287W	0	0	0.631944444444444
YLR342W	1	0	0.631944444444444
YPL031C	0	0	0.627586206896552
YPL032C	0	0	0.623287671232877
YIL015W	0	0	0.619047619047619
YNL020C	0	0	0.614864864864865
YCR084C	0	0	0.610738255033557
YIL031W	0	0	0.606666666666667
YFR019W	0	0	0.603896103896104
YBR023C	0	0	0.603896103896104
YPR165W	1	0	0.603896103896104
YOR008C	1	0	0.603896103896104
YNL297C	0	0	0.6
YDL117W	0	0	0.597560975609756
YKL104C	0	0	0.597560975609756
YNL154C	1	0	0.597560975609756
YNL267W	0	0	0.597560975609756
YDR093W	1	0	0.597560975609756
YJR076C	1	0	0.597560975609756
YMR199W	0	0	0.597560975609756
YCR009C	1	0	0.597560975609756
YLR229C	1	0	0.597560975609756
YAL053W	0	0	0.593939393939394
YGR170W	0	0	0.592814371257485
YFL039C	1	0	0.592814371257485
YDL058W	0	0	0.589285714285714
YPL256C	0	0	0.585798816568047
YGR229C	0	0	0.584795321637427
YLR084C	1	0	0.584795321637427
YOR267C	0	0	0.583815028901734
YIL159W	1	0	0.583815028901734
YLR206W	0	0	0.580459770114943
YPL116W	0	0	0.577142857142857
YOR014W	0	0	0.573863636363636
YLR452C	0	0	0.570621468926554
YMR124W	0	1	0.570621468926554
YFL027C	0	0	0.567415730337079
YHR005C	0	0	0.564245810055866
YBL047C	0	0	0.56353591160221
YLR314C	1	0	0.56353591160221
YDL140C	0	0	0.56043956043956
YDL161W	0	0	0.559782608695652
YJR066W	1	0	0.559782608695652
YKR010C	0	0	0.556756756756757
YPL190C	0	0	0.553763440860215
YBR160W	0	0	0.550802139037433
YBR102C	0	0	0.55026455026455
YOR299W	1	0	0.55026455026455
YMR001C	0	0	0.547368421052632
YJL128C	0	0	0.544502617801047
YLR373C	0	0	0.541666666666667
YNR044W	0	0	0.538860103626943
YDL028C	0	0	0.536082474226804
YKL088W	0	0	0.533333333333333
YHR103W	0	0	0.530612244897959
YBL037W	0	0	0.527918781725888
YHR114W	0	0	0.525252525252525
YHR165C	0	0	0.522613065326633
YBR112C	0	0	0.52
YJL170C	0	0	0.517412935323383
YNL236W	0	0	0.514851485148515
YJL176C	0	0	0.512315270935961
YLR429W	0	0	0.509803921568627
YDR351W	0	0	0.509708737864078
YDR129C	1	0	0.509708737864078
YBR133C	0	0	0.507246376811594
YNL322C	0	0	0.504807692307692
YOR372C	0	0	0.502392344497608
YER125W	0	0	0.5
YOR322C	0	0	0.497630331753554
YLR039C	0	0	0.495283018867925
YPL204W	0	0	0.492957746478873
YHR161C	0	0	0.490654205607477
YMR065W	0	0	0.488372093023256
YNL166C	0	0	0.486111111111111
YOR109W	0	0	0.484018264840183
YNL172W	0	0	0.484018264840183
YER093C	1	0	0.484018264840183
YGL207W	0	0	0.481818181818182
YPL156C	0	0	0.479638009049774
YMR218C	0	0	0.477477477477477
YHR098C	0	0	0.475336322869955
YNL192W	0	0	0.473214285714286
YDR410C	0	0	0.471615720524017
YDR150W	0	0	0.471615720524017
YLR187W	0	1	0.471615720524017
YAL024C	0	0	0.471615720524017
YCR038C	1	0	0.471615720524017
YOR275C	1	0	0.471615720524017
YBR260C	0	0	0.469565217391304
YLR116W	0	0	0.467532467532468
YDL056W	0	0	0.46551724137931
YDR301W	0	0	0.463829787234043
YDR293C	0	0	0.463829787234043
YDL019C	1	0	0.463829787234043
YDL145C	0	0	0.46218487394958
YCL055W	0	0	0.46218487394958
YER109C	1	0	0.46218487394958
YKL032C	0	0	0.460251046025105
YMR172W	0	0	0.458333333333333
YDR125C	0	0	0.45643153526971
YMR043W	0	0	0.454545454545455
YML046W	0	0	0.452674897119342
YOR233W	0	0	0.450819672131148
YCR077C	0	0	0.448979591836735
YDR310C	0	0	0.448
YGL032C	0	0	0.448
YNL138W	1	0	0.448
YNL078W	0	0	0.448
YCR002C	1	0	0.448
YNL094W	0	0	0.446215139442231
YJR090C	0	0	0.444444444444444
YIL037C	0	0	0.443579766536965
YOL138C	0	0	0.443579766536965
YLR313C	1	0	0.443579766536965
YPR119W	0	0	0.443579766536965
YNL197C	1	0	0.443579766536965
YIL135C	0	0	0.442307692307692
YPL153C	0	0	0.442307692307692
YAL040C	1	0	0.442307692307692
YJL129C	0	0	0.440613026819923
YPL179W	0	0	0.438931297709924
YDR461W	0	0	0.437262357414449
YDR443C	0	0	0.43609022556391
YJL099W	0	0	0.43609022556391
YER118C	1	0	0.43609022556391
YKL079W	0	0	0.434456928838951
YKL010C	0	0	0.433333333333333
YOR058C	0	0	0.433333333333333
YER027C	1	0	0.433333333333333
YOR140W	0	0	0.431734317343173
YKL126W	0	0	0.430147058823529
YOL113W	0	0	0.43010752688172
YKL179C	0	0	0.43010752688172
YDR141C	1	0	0.43010752688172
YPL221W	0	0	0.43010752688172
YPR171W	0	0	0.43010752688172
YGR041W	1	0	0.43010752688172
YPL203W	1	0	0.43010752688172
YAL029C	0	0	0.429078014184397
YKR095W	0	0	0.429078014184397
YER149C	1	0	0.429078014184397
YMR032W	0	0	0.42756183745583
YGR166W	0	0	0.426056338028169
YGR238C	0	0	0.42560553633218
YKR028W	0	0	0.42560553633218
YLR425W	0	0	0.42560553633218
YIL105C	1	0	0.42560553633218
YHR061C	1	0	0.42560553633218
YOL062C	0	0	0.424137931034483
YPL195W	0	0	0.422680412371134
YER167W	0	0	0.421232876712329
YDR422C	0	0	0.419795221843003
YJL076W	0	0	0.418918918918919
YOR307C	0	0	0.418918918918919
YDL224C	1	0	0.418918918918919
YNR049C	0	0	0.417508417508417
YKR072C	0	0	0.416107382550336
YDR027C	0	0	0.414715719063545
YMR092C	0	0	0.413333333333333
YDR407C	0	0	0.412541254125413
YDL141W	0	0	0.412541254125413
YLR332W	1	0	0.412541254125413
YNL145W	0	0	0.411184210526316
YMR307W	0	0	0.41042345276873
YIR023W	0	0	0.41042345276873
YNL079C	1	0	0.41042345276873
YPL259C	0	0	0.41025641025641
YOR231W	0	0	0.41025641025641
YBR040W	1	0	0.41025641025641
YPR019W	0	0	0.41025641025641
YMR068W	1	0	0.41025641025641
YOR035C	0	0	0.408945686900958
YIL038C	0	0	0.407643312101911
YCR033W	0	0	0.406349206349206
YFR024C-A	0	0	0.405063291139241
YDR303C	0	0	0.403785488958991
YKR054C	0	0	0.40251572327044
YIL034C	0	0	0.401869158878505
YDL101C	0	0	0.401869158878505
YHR073W	1	0	0.401869158878505
YKR100C	0	0	0.401197604790419
YGR218W	0	0	0.401197604790419
YPL192C	0	0	0.401197604790419
YIL118W	1	0	0.401197604790419
YNL293W	0	0	0.401197604790419
YLL043W	0	0	0.401197604790419
YLR386W	0	0	0.401197604790419
YJR091C	0	0	0.401197604790419
YIL033C	1	0	0.401197604790419
YHR149C	0	1	0.401197604790419
YFL008W	0	0	0.401197604790419
YJL164C	1	0	0.401197604790419
YIR019C	1	0	0.401197604790419
YOR353C	1	0	0.401197604790419
YOL081W	0	0	0.4
YGL215W	0	0	0.398809523809524
YNR035C	0	0	0.397626112759644
YNL054W	0	0	0.396449704142012
YPR161C	0	0	0.395280235988201
YPL089C	0	0	0.394117647058824
YOR160W	0	0	0.392961876832845
YDR466W	0	0	0.391812865497076
YGR271W	0	0	0.391428571428571
YDR238C	0	0	0.391428571428571
YNL309W	0	0	0.391428571428571
YPL145C	1	0	0.391428571428571
YLR098C	0	0	0.391428571428571
YNL047C	1	0	0.391428571428571
YIL002C	0	0	0.391428571428571
YER133W	1	0	0.391428571428571
YOR290C	0	0	0.39031339031339
YJL165C	0	0	0.389204545454545
YLR410W	0	0	0.388101983002833
YLR113W	0	0	0.387005649717514
YFR013W	0	0	0.385915492957746
YER136W	0	0	0.384831460674157
YPR042C	0	0	0.384408602150538
YDR122W	0	0	0.384408602150538
YJR059W	1	0	0.384408602150538
YJR127C	0	0	0.384408602150538
YGL203C	0	0	0.384408602150538
YOL145C	0	0	0.384408602150538
YAR014C	1	0	0.384408602150538
YER040W	0	0	0.384408602150538
YOR017W	0	0	0.384408602150538
YDR348C	0	1	0.384408602150538
YGL116W	0	0	0.384408602150538
YOR030W	1	0	0.384408602150538
YKL139W	0	0	0.384408602150538
YGR080W	1	0	0.384408602150538
YFL005W	1	0	0.384408602150538
YJL005W	0	0	0.384408602150538
YCR030C	0	1	0.384408602150538
YKR055W	1	0	0.384408602150538
YIL149C	0	0	0.383378016085791
YOL017W	0	0	0.382352941176471
YGL167C	0	0	0.381962864721485
YPL075W	0	0	0.381962864721485
YGR152C	1	0	0.381962864721485
YLR096W	0	0	0.381578947368421
YJL141C	0	0	0.381578947368421
YDR420W	1	0	0.381578947368421
YLR310C	0	0	0.380577427821522
YLR138W	0	0	0.379581151832461
YLR114C	0	0	0.378590078328982
YGL216W	0	0	0.377604166666667
YLR182W	0	0	0.376623376623377
YOL070C	0	1	0.376623376623377
YML059C	0	0	0.375647668393782
YML117W	0	0	0.374677002583979
YFL007W	0	0	0.373711340206186
YEL061C	0	0	0.372750642673522
YPR159W	0	0	0.371794871794872
YER016W	0	0	0.370843989769821
YDL146W	0	1	0.370843989769821
YGR116W	0	0	0.369897959183673
YML035C	0	0	0.368956743002545
YDR146C	0	0	0.368020304568528
YJR058C	0	0	0.367088607594937
YMR231W	0	0	0.366161616161616
YLR045C	0	0	0.365239294710327
YPR181C	0	0	0.364321608040201
YDR356W	0	0	0.363408521303258
YNR023W	0	0	0.3625
YKL007W	0	0	0.361596009975062
YNL273W	0	0	0.360696517412935
YML064C	0	0	0.359801488833747
YBR109C	0	0	0.358910891089109
YOR304C-A	0	1	0.358910891089109
YDR485C	0	0	0.358024691358025
YAL026C	0	0	0.357142857142857
YDR264C	0	0	0.356265356265356
YMR179W	0	0	0.355392156862745
YOL100W	0	0	0.354523227383863
YLR309C	0	0	0.353658536585366
YIL123W	0	0	0.352798053527981
YBL034C	0	0	0.351941747572816
YKL135C	0	0	0.351089588377724
YKL038W	0	0	0.35024154589372
YMR078C	0	0	0.349397590361446
YER123W	0	0	0.348557692307692
YDR335W	0	0	0.347721822541966
YMR076C	0	0	0.34688995215311
YFR031C	0	0	0.346062052505967
YOL051W	0	0	0.345238095238095
YLR436C	0	0	0.344418052256532
YCR008W	0	0	0.343601895734597
YNL118C	0	0	0.343529411764706
YGL021W	0	0	0.343529411764706
YOR061W	1	0	0.343529411764706
YBR130C	0	0	0.342723004694836
YLR370C	0	0	0.34192037470726
YFR040W	0	0	0.341121495327103
YMR277W	0	0	0.34032634032634
YLR277C	0	0	0.33953488372093
YOR273C	0	0	0.338747099767981
YER124C	0	0	0.337962962962963
YPL174C	0	0	0.337182448036952
YOL045W	0	0	0.336405529953917
YDL188C	0	0	0.335632183908046
YLR095C	0	0	0.334862385321101
YOR074C	0	0	0.334096109839817
YGL095C	0	0	0.334090909090909
YPR120C	0	0	0.334090909090909
YKL166C	1	0	0.334090909090909
YOR112W	0	0	0.333333333333333
YAL016W	0	0	0.332579185520362
YIL115C	0	0	0.331828442437923
YGR109C	0	0	0.331081081081081
YGR078C	0	0	0.330337078651685
YLR144C	0	0	0.329596412556054
YML016C	0	0	0.328859060402685
YOL076W	0	0	0.328125
YNL059C	0	0	0.32739420935412
YMR036C	0	0	0.326666666666667
YJL115W	0	0	0.325942350332594
YBL106C	0	0	0.325274725274725
YKL204W	0	0	0.325274725274725
YDL134C	0	0	0.325274725274725
YOL078W	1	0	0.325274725274725
YML027W	0	0	0.324561403508772
YLR079W	0	0	0.323851203501094
YDR162C	0	0	0.323404255319149
YFL033C	0	0	0.323404255319149
YLR071C	0	0	0.323404255319149
YPL055C	1	0	0.323404255319149
YPR141C	0	0	0.323404255319149
YLR305C	0	0	0.323404255319149
YCL032W	0	0	0.323404255319149
YCL061C	0	0	0.323404255319149
YMR219W	0	0	0.323404255319149
YDL035C	1	0	0.323404255319149
YDR232W	0	0	0.323404255319149
YNL068C	1	0	0.323404255319149
YHR111W	1	0	0.323404255319149
YFL013C	0	0	0.322717622080679
YGL066W	0	0	0.322033898305085
YPL137C	0	0	0.321353065539112
YIL062C	0	0	0.320675105485232
YLR087C	0	0	0.32
YPL176C	0	0	0.319327731092437
YBR234C	0	0	0.318658280922432
YHR079C	0	0	0.317991631799163
YHL030W	0	0	0.317327766179541
YAL021C	0	0	0.316666666666667
YLR272C	0	0	0.316008316008316
YLL028W	0	0	0.315352697095436
YJL204C	0	0	0.314814814814815
YMR047C	0	0	0.314814814814815
YCR094W	0	0	0.314814814814815
YDR480W	1	0	0.314814814814815
YGL180W	0	0	0.314168377823409
YPL163C	0	0	0.313524590163934
YDR501W	0	0	0.312883435582822
YDR261C	0	0	0.312244897959184
YGL150C	0	0	0.311608961303462
YNL053W	0	0	0.310975609756098
YOR367W	0	0	0.310344827586207
YMR296C	0	0	0.309716599190283
YML115C	0	0	0.309236947791165
YKR048C	0	0	0.309236947791165
YER089C	0	0	0.309236947791165
YNL084C	1	0	0.309236947791165
YPL209C	0	0	0.308617234468938
YPL255W	0	0	0.308
YKL108W	0	0	0.307385229540918
YKR089C	0	0	0.306772908366534
YER157W	0	0	0.306163021868787
YLR042C	0	1	0.306163021868787
YGR274C	0	0	0.305555555555556
YOR043W	0	0	0.304950495049505
YPL240C	0	0	0.304347826086957
YMR129W	0	0	0.303747534516765
YOR355W	0	0	0.303149606299213
YPL048W	0	0	0.302554027504912
YER119C	0	0	0.301960784313725
YJR031C	0	0	0.301369863013699
YJL029C	0	0	0.30078125
YGL179C	0	0	0.300194931773879
YER014W	0	0	0.299610894941634
YGR134W	0	0	0.299029126213592
YDR325W	0	0	0.298651252408478
YNL283C	0	0	0.298651252408478
YLL010C	0	0	0.298651252408478
YPL268W	1	0	0.298651252408478
YAR019C	0	0	0.298076923076923
YOR023C	0	0	0.297504798464491
YIL154C	0	0	0.296934865900383
YMR305C	0	0	0.296367112810707
YJL154C	0	0	0.295801526717557
YER172C	0	0	0.295238095238095
YGL137W	0	0	0.294896030245747
YNL190W	0	0	0.294896030245747
YLR115W	0	0	0.294896030245747
YOR122C	1	0	0.294896030245747
YOR070C	0	0	0.294339622641509
YDR182W	0	0	0.293785310734463
YNL258C	0	0	0.293233082706767
YDR054C	0	0	0.292682926829268
YLR200W	0	0	0.292134831460674
YFR051C	0	0	0.291588785046729
YPR018W	0	0	0.291044776119403
YGL027C	0	0	0.290502793296089
YHR152W	0	0	0.28996282527881
YDR124W	0	1	0.28996282527881
YOL016C	0	0	0.289424860853432
YAL017W	0	0	0.288888888888889
YLR006C	0	0	0.288354898336414
YER068W	0	0	0.288073394495413
YDL164C	0	0	0.288073394495413
YJR065C	0	0	0.288073394495413
YER020W	1	0	0.288073394495413
YPL140C	0	0	0.287545787545788
YDR326C	0	0	0.287020109689214
YGR191W	0	0	0.286496350364964
YGL151W	0	0	0.285974499089253
YGR200C	0	0	0.285454545454545
YDR097C	0	0	0.284936479128857
YPR105C	0	0	0.284420289855072
YKL045W	0	0	0.283905967450271
YMR237W	0	0	0.283393501805054
YMR055C	0	0	0.282882882882883
YPR095C	0	0	0.282374100719424
YAR007C	0	0	0.281867145421903
YDR189W	0	0	0.281362007168459
YBR275C	0	0	0.281138790035587
YNL183C	0	0	0.281138790035587
YBL042C	0	0	0.281138790035587
YDR099W	1	0	0.281138790035587
YPL057C	0	0	0.280639431616341
YPL228W	0	0	0.280141843971631
YNL257C	0	0	0.279646017699115
YNL167C	0	0	0.279151943462898
YIR003W	0	1	0.279151943462898
YPL267W	0	0	0.278659611992945
YGL145W	0	0	0.278169014084507
YEL003W	0	0	0.27768014059754
YGL195W	0	0	0.27719298245614
YPR124W	0	0	0.276707530647986
YCR073W-A	0	0	0.276223776223776
YPR183W	0	0	0.275741710296684
YML034W	0	0	0.275261324041812
YHR006W	0	0	0.274782608695652
YNL153C	0	0	0.274305555555556
YNL102W	0	0	0.273830155979203
YEL043W	0	1	0.273830155979203
YDR208W	0	0	0.273356401384083
YKL013C	0	0	0.272884283246978
YLR086W	0	0	0.272413793103448
YGL133W	0	0	0.271944922547332
YAL013W	0	0	0.271477663230241
YOR101W	0	0	0.271012006861063
YGL086W	0	0	0.270547945205479
YGR184C	0	0	0.27008547008547
YIL147C	0	0	0.26962457337884
YDL047W	0	0	0.269165247018739
YDL132W	0	0	0.268707482993197
YGR098C	0	0	0.268251273344652
YGL115W	0	0	0.267796610169492
YPR029C	0	0	0.267343485617597
YKL020C	0	0	0.266891891891892
YJL047C	0	0	0.266778523489933
YOR264W	0	1	0.266778523489933
YMR139W	0	0	0.266778523489933
YOR090C	0	0	0.266778523489933
YDR085C	1	0	0.266778523489933
YIL153W	0	0	0.266331658291457
YNL139C	0	0	0.266222961730449
YPL016W	0	0	0.266222961730449
YKL054C	0	0	0.266222961730449
YDR457W	1	0	0.266222961730449
YGR178C	0	0	0.26578073089701
YLR248W	0	0	0.265339966832504
YKR001C	0	0	0.264900662251656
YBR069C	0	0	0.264462809917355
YDR168W	0	0	0.264026402640264
YLL015W	0	0	0.263591433278418
YBR049C	0	0	0.263157894736842
YPL158C	0	1	0.263157894736842
YGR065C	0	0	0.262725779967159
YLR190W	0	0	0.262295081967213
YPL110C	0	0	0.261865793780687
YFL025C	0	0	0.261437908496732
YMR037C	0	0	0.261011419249592
YNL289W	0	0	0.260586319218241
YIL036W	0	0	0.260162601626016
YCR067C	0	0	0.25974025974026
YPR104C	0	0	0.259319286871961
YAR008W	0	0	0.258899676375405
YPL269W	0	0	0.258481421647819
YER122C	0	0	0.258064516129032
YDR113C	0	0	0.257648953301127
YIL026C	0	0	0.257234726688103
YOR360C	0	0	0.256821829855538
YER120W	0	0	0.256410256410256
YLR414C	0	1	0.256410256410256
YDR463W	0	0	0.256
YGL093W	0	0	0.255591054313099
YDL155W	0	0	0.255555555555556
YML010W	0	0	0.255555555555556
YOR216C	0	0	0.255555555555556
YKR003W	1	0	0.255555555555556
YPR072W	0	0	0.255150554675119
YGL023C	0	0	0.254746835443038
YKR082W	0	0	0.25434439178515
YOR256C	0	0	0.253943217665615
YML099C	0	0	0.253543307086614
YBL017C	0	0	0.253477588871716
YKL112W	0	0	0.253477588871716
YEL013W	0	0	0.253477588871716
YIL126W	0	0	0.253477588871716
YNR052C	0	0	0.253477588871716
YGL208W	1	0	0.253477588871716
YDR159W	0	0	0.253477588871716
YJR140C	0	0	0.253477588871716
YGL077C	0	0	0.253477588871716
YAL056W	1	0	0.253477588871716
YBR198C	0	0	0.253477588871716
YOL116W	1	0	0.253477588871716
YDR072C	0	0	0.253086419753086
YHR016C	0	0	0.252696456086287
YNL016W	0	0	0.252307692307692
YOL105C	0	0	0.251920122887865
YOR038C	0	0	0.251533742331288
YJR075W	0	0	0.25114854517611
YPR188C	0	0	0.250764525993884
YDR359C	0	0	0.250381679389313
YPL066W	0	1	0.250381679389313
YGR189C	0	0	0.25
YER176W	0	0	0.249619482496195
YMR163C	0	0	0.249240121580547
YDL005C	0	0	0.24886191198786
YJL030W	0	0	0.248484848484848
YGL240W	0	0	0.248108925869894
YCR042C	0	0	0.24773413897281
YLL022C	0	0	0.2473604826546
YNL088W	0	0	0.246987951807229
YDR137W	0	0	0.246616541353383
YDR039C	0	0	0.246246246246246
YLR103C	0	0	0.245877061469265
YAL031C	0	0	0.245508982035928
YFL036W	0	0	0.245142002989537
YNL312W	0	0	0.244776119402985
YNL039W	0	0	0.244411326378539
YPL045W	0	0	0.244047619047619
YLR219W	0	0	0.243684992570579
YCL044C	0	0	0.243323442136499
YEL031W	0	0	0.242962962962963
YBL060W	0	1	0.242962962962963
YCL008C	0	0	0.242603550295858
YHR153C	0	0	0.242245199409158
YGL094C	0	0	0.24188790560472
YML094W	0	0	0.241581259150805
YDR052C	0	0	0.241581259150805
YNL082W	0	0	0.241581259150805
YDR077W	0	0	0.241581259150805
YHR001W	1	0	0.241581259150805
YPL252C	0	0	0.241228070175439
YIL156W	0	0	0.240875912408759
YFL038C	0	0	0.240524781341108
YCR026C	0	0	0.240174672489083
YER022W	0	0	0.239825581395349
YNL116W	0	0	0.239477503628447
YBR229C	0	0	0.239130434782609
YBR070C	0	0	0.238784370477569
YLR207W	0	0	0.238505747126437
YGL063W	0	0	0.238505747126437
YKL212W	0	0	0.238505747126437
YJR125C	0	0	0.238505747126437
YGL003C	1	0	0.238505747126437
YPL141C	0	1	0.238505747126437
YDL018C	0	0	0.238163558106169
YGR261C	0	0	0.237822349570201
YMR058W	0	0	0.237482117310443
YMR295C	0	1	0.237482117310443
YOL006C	0	0	0.237142857142857
YCR059C	0	0	0.236804564907275
YLR398C	0	0	0.236467236467236
YJR053W	0	0	0.236130867709815
YKR027W	0	0	0.235875706214689
YGL158W	0	0	0.235875706214689
YGL201C	0	0	0.235875706214689
YNR008W	0	0	0.235875706214689
YNL090W	1	0	0.235875706214689
YLR183C	0	0	0.235543018335684
YJL039C	0	0	0.235211267605634
YOR269W	0	0	0.234880450070323
YDR334W	0	0	0.234550561797753
YNL076W	0	0	0.23422159887798
YJL042W	0	0	0.233893557422969
YNL307C	0	0	0.233566433566434
YKL064W	0	0	0.233240223463687
YDR228C	0	0	0.232914923291492
YLR418C	0	0	0.232590529247911
YOR144C	0	0	0.232267037552156
YCR081W	0	0	0.231944444444444
YMR294W	0	0	0.231622746185853
YLR389C	0	0	0.231301939058172
YDR017C	0	0	0.230982019363762
YDR227W	0	0	0.230662983425414
YPR111W	0	0	0.230344827586207
YDL135C	0	0	0.230027548209366
YMR162C	0	0	0.229711141678129
YKL161C	0	1	0.229711141678129
YIL048W	0	0	0.229395604395604
YLR396C	0	0	0.229080932784636
YFR016C	0	1	0.229080932784636
YOL122C	0	0	0.228767123287671
YGL237C	0	0	0.228454172366621
YER070W	0	0	0.228142076502732
YOR026W	0	0	0.227830832196453
YIL005W	0	0	0.227520435967302
YPL101W	0	0	0.227334235453315
YNL238W	0	0	0.227334235453315
YDR143C	0	0	0.227334235453315
YIL128W	0	0	0.227334235453315
YOR301W	1	0	0.227334235453315
YHR129C	0	0	0.227272727272727
YER151C	0	0	0.227272727272727
YAR018C	0	0	0.227272727272727
YER083C	0	0	0.227272727272727
YGR047C	0	0	0.227272727272727
YNL294C	1	0	0.227272727272727
YEL022W	0	0	0.227272727272727
YNL250W	0	0	0.227272727272727
YKL043W	1	0	0.227272727272727
YMR291W	0	1	0.227272727272727
YGR233C	0	0	0.227091633466135
YJL159W	0	0	0.227091633466135
YDL231C	0	0	0.227091633466135
YDR490C	0	0	0.227091633466135
YIL035C	1	0	0.227091633466135
YBR238C	0	0	0.226790450928382
YJL106W	0	0	0.226490066225166
YOR195W	0	0	0.226190476190476
YGL241W	0	0	0.225891677675033
YDR488C	0	0	0.225593667546174
YPL124W	0	0	0.225296442687747
YJL074C	0	0	0.225
YML113W	0	0	0.22483660130719
YML069W	0	0	0.22483660130719
YOL128C	0	0	0.22483660130719
YKR002W	0	0	0.22483660130719
YGL019W	1	0	0.22483660130719
YKL197C	0	0	0.224543080939948
YLR055C	0	0	0.224250325945241
YLR443W	0	0	0.223958333333333
YDR040C	0	0	0.223667100130039
YNL304W	0	0	0.223376623376623
YGL092W	0	0	0.223086900129702
YNL027W	0	0	0.22279792746114
YBR015C	0	0	0.222509702457956
YGL139W	0	0	0.222222222222222
YER013W	0	0	0.221935483870968
YPL082C	0	0	0.221649484536082
YPL084W	0	0	0.221510883482714
YKL046C	0	0	0.221510883482714
YOR089C	0	0	0.221510883482714
YPR175W	0	0	0.221510883482714
YKL149C	1	0	0.221510883482714
YOR025W	0	0	0.221227621483376
YCR091W	0	0	0.221092757306226
YDR409W	0	0	0.221092757306226
YGR167W	0	0	0.221092757306226
YNL330C	0	0	0.221092757306226
YFL034C-B	1	0	0.221092757306226
YLR094C	0	0	0.220812182741117
YGR246C	0	0	0.220532319391635
YMR198W	0	0	0.220253164556962
YDR033W	0	1	0.220253164556962
YPL052W	0	0	0.219974715549937
YOR057W	0	0	0.21969696969697
YDR145W	0	0	0.219419924337957
YER075C	0	0	0.219143576826196
YKL190W	0	0	0.218867924528302
YEL032W	0	0	0.218592964824121
YML104C	0	0	0.21831869510665
YCL051W	0	0	0.218045112781955
YDL006W	0	0	0.217932752179328
YNL101W	0	0	0.217932752179328
YPR070W	0	0	0.217932752179328
YDL160C	0	0	0.217932752179328
YIL131C	1	0	0.217932752179328
YER153C	0	0	0.217661691542289
YHR108W	0	0	0.217391304347826
YDR081C	0	0	0.21712158808933
YOR171C	0	0	0.216852540272615
YIL106W	0	0	0.216646266829865
YNL041C	0	0	0.216646266829865
YLR433C	0	0	0.216646266829865
YKR077W	0	1	0.216646266829865
YDL003W	0	0	0.216646266829865
YGR249W	0	0	0.216646266829865
YGR097W	0	0	0.216646266829865
YGR193C	0	0	0.216646266829865
YNL006W	1	0	0.216646266829865
YGR217W	0	0	0.216646266829865
YGL045W	1	0	0.216646266829865
YGR032W	0	0	0.21638141809291
YKL173W	0	0	0.216117216117216
YIR033W	0	0	0.216019417475728
YIL109C	0	0	0.216019417475728
YOR153W	0	0	0.216019417475728
YGL073W	0	0	0.216019417475728
YBR095C	1	0	0.216019417475728
YKL116C	0	0	0.215757575757576
YEL036C	0	0	0.215496368038741
YBL051C	0	0	0.215403128760529
YPL208W	0	0	0.215403128760529
YOR084W	0	0	0.215403128760529
YML006C	0	0	0.215403128760529
YOR039W	1	0	0.215403128760529
YFL049W	0	0	0.215144230769231
YCR073C	0	0	0.214885954381753
YGL084C	0	0	0.21462829736211
YGL130W	0	0	0.21437125748503
YOR085W	0	0	0.214114832535885
YHR115C	0	0	0.213859020310633
YHR178W	0	0	0.213603818615752
YIL084C	0	0	0.213349225268176
YMR276W	0	0	0.213095238095238
YCR051W	0	1	0.213095238095238
YGR090W	0	0	0.212841854934602
YBL035C	0	0	0.212589073634204
YER045C	0	0	0.212336892052195
YJR033C	0	0	0.212085308056872
YDL226C	0	0	0.211834319526627
YNR017W	0	0	0.211583924349882
YER019W	0	0	0.21133412042503
YKL028W	0	0	0.211267605633803
YKR050W	0	0	0.211267605633803
YJL094C	0	0	0.211267605633803
YPL042C	0	0	0.211267605633803
YGL155W	1	0	0.211267605633803
YOR110W	0	0	0.211019929660023
YJR083C	0	0	0.210772833723653
YNR013C	0	0	0.210526315789474
YAL043C	0	0	0.210280373831776
YMR144W	0	1	0.210280373831776
YLR263W	0	0	0.210035005834306
YGR113W	0	0	0.20979020979021
YLR361C	0	0	0.209545983701979
YKL025C	0	0	0.209490740740741
YCL029C	0	0	0.209490740740741
YOR351C	0	0	0.209490740740741
YOR081C	0	0	0.209490740740741
YMR016C	1	0	0.209490740740741
YOL090W	0	0	0.209248554913295
YOL063C	0	0	0.209006928406467
YOL110W	0	0	0.20876585928489
YDR245W	0	0	0.20852534562212
YJL098W	0	0	0.208285385500575
YOR132W	0	0	0.208045977011494
YER152C	0	1	0.208045977011494
YMR086W	0	1	0.208045977011494
YNL329C	0	0	0.207807118254879
YOR306C	0	0	0.20756880733945
YER059W	0	0	0.207331042382589
YOR370C	0	0	0.207093821510297
YJL127C	0	0	0.206857142857143
YMR313C	0	0	0.20662100456621
YKL022C	0	0	0.206385404789054
YER132C	0	0	0.206150341685649
YML049C	0	0	0.205915813424346
YDR217C	0	0	0.205681818181818
YHL019C	0	0	0.205448354143019
YDL039C	0	0	0.205417607223476
YPL086C	0	0	0.205417607223476
YBR156C	0	0	0.205417607223476
YLL019C	0	0	0.205417607223476
YNL325C	1	0	0.205417607223476
YOR304W	0	0	0.205186020293123
YKL057C	0	0	0.204954954954955
YGR221C	0	0	0.204724409448819
YEL058W	0	0	0.204494382022472
YOL019W	0	1	0.204494382022472
YOR336W	0	0	0.204264870931538
YDR038C	0	0	0.204035874439462
YIR002C	0	0	0.203807390817469
YPL067C	0	1	0.203807390817469
YIR010W	0	0	0.203579418344519
YDL234C	0	0	0.203351955307263
YIL117C	0	0	0.203125
YJR089W	0	0	0.202898550724638
YFR028C	0	0	0.202672605790646
YDL038C	0	0	0.202447163515017
YJL062W	0	0	0.202222222222222
YBR135W	0	0	0.201997780244173
YGR100W	0	0	0.201773835920177
YOL089C	0	0	0.201550387596899
YGL173C	0	0	0.201327433628319
YBL101C	0	0	0.201104972375691
YML057W	0	0	0.200883002207506
YOR239W	0	0	0.200661521499449
YMR288W	0	0	0.200440528634361
YNL218W	0	0	0.2002200220022
YJL201W	0	0	0.2
YLR085C	0	0	0.2
YER105C	0	0	0.2
YGR198W	0	0	0.2
YNR051C	0	0	0.2
YHL027W	0	0	0.2
YMR304W	0	0	0.2
YMR266W	0	0	0.2
YPL169C	0	0	0.2
YNL042W	0	0	0.2
YGL211W	0	0	0.2
YER177W	1	0	0.2
YGR070W	1	0	0.2
YOR113W	0	0	0.2
YDL025C	0	1	0.2
YMR125W	0	0	0.2
YMR212C	1	0	0.2
YPR086W	0	0	0.199784017278618
YLR384C	0	0	0.199568500539374
YKR086W	0	0	0.199353448275862
YJR060W	0	0	0.199138858988159
YLR262C	0	0	0.198924731182796
YKR061W	0	0	0.198711063372718
YCL063W	0	0	0.198497854077253
YDL185W	0	0	0.198285101822079
YGR121C	0	0	0.198072805139186
YJL092W	0	0	0.197860962566845
YBR140C	0	0	0.197662061636557
YJL108C	0	0	0.197662061636557
YBR054W	0	1	0.197662061636557
YBL103C	0	0	0.197662061636557
YDR484W	0	0	0.197662061636557
YJL194W	0	0	0.197662061636557
YIL138C	1	0	0.197662061636557
YGL223C	0	0	0.197465681098205
YDR130C	0	0	0.197465681098205
YPR178W	0	0	0.197465681098205
YDR034C	0	0	0.197465681098205
YDR001C	0	0	0.197465681098205
YOR080W	1	0	0.197465681098205
YML111W	0	0	0.197257383966245
YNL085W	0	0	0.197049525816649
YBR245C	0	0	0.196842105263158
YKL163W	0	0	0.196635120925342
YGR056W	0	0	0.196428571428571
YOR241W	0	0	0.196222455403987
YMR263W	0	0	0.19601677148847
YGL244W	0	0	0.195811518324607
YDR069C	0	0	0.195606694560669
YGL141W	0	0	0.195402298850575
YOR151C	0	0	0.195198329853862
YOR098C	0	0	0.194994786235662
YNL158W	0	0	0.194791666666667
YPR034W	0	0	0.194588969823101
YGL178W	0	0	0.194386694386694
YJR040W	0	0	0.194184839044652
YPL194W	0	0	0.193983402489627
YDR363W	0	0	0.193782383419689
YDR436W	0	0	0.193581780538302
YJR126C	0	0	0.193381592554292
YOR129C	0	0	0.193181818181818
YDR259C	0	0	0.193018480492813
YER168C	0	0	0.193018480492813
YML071C	0	0	0.193018480492813
YBR080C	0	0	0.193018480492813
YMR104C	0	0	0.193018480492813
YKR020W	1	0	0.193018480492813
YOR076C	0	0	0.192820512820513
YHR077C	0	0	0.192622950819672
YNR067C	0	0	0.192425793244626
YLL038C	0	0	0.192229038854806
YMR205C	0	0	0.192032686414709
YMR004W	0	0	0.191836734693878
YLR320W	0	0	0.191641182466871
YBR001C	0	0	0.191446028513238
YOR219C	0	0	0.191251271617497
YPL023C	0	0	0.191056910569106
YOR284W	0	0	0.190862944162437
YLR451W	0	0	0.190669371196755
YER144C	0	0	0.19047619047619
YMR176W	0	0	0.190283400809717
YMR089C	0	0	0.190091001011122
YLL003W	0	0	0.18989898989899
YIL144W	0	0	0.18970736629667
YNL097C	0	0	0.189516129032258
YMR223W	0	0	0.18932527693857
YOR247W	0	0	0.189134808853119
YML114C	0	0	0.18894472361809
YOR349W	0	0	0.188755020080321
YOR114W	0	1	0.188755020080321
YKR031C	0	0	0.188565697091274
YLR381W	0	0	0.188376753507014
YIL046W	0	0	0.188188188188188
YIL023C	0	0	0.188
YNR011C	0	0	0.187812187812188
YKR029C	0	0	0.187624750499002
YPR024W	0	0	0.187437686939182
YDR205W	0	0	0.187250996015936
YPL181W	0	0	0.187064676616915
YJL183W	0	0	0.186878727634195
YNL126W	0	0	0.18669314796425
YGR023W	0	0	0.186507936507937
YDL197C	0	0	0.186323092170466
YLR427W	0	0	0.186138613861386
YDR183W	0	0	0.18595450049456
YDR495C	0	0	0.185770750988142
YOR208W	0	0	0.185587364264561
YCL052C	0	0	0.185404339250493
YBR276C	0	0	0.185221674876847
YHR184W	0	0	0.18503937007874
YJR118C	0	0	0.184857423795477
YLR110C	0	0	0.18467583497053
YPL083C	0	0	0.184494602551521
YDR062W	0	0	0.184313725490196
YGR240C	0	0	0.184133202742409
YGL252C	0	0	0.184031158714703
YMR312W	0	0	0.184031158714703
YPL007C	0	0	0.184031158714703
YNL251C	0	0	0.184031158714703
YEL063C	0	0	0.184031158714703
YKL185W	1	0	0.184031158714703
YBR202W	0	0	0.183852140077821
YPL219W	0	0	0.183673469387755
YGR135W	0	0	0.183495145631068
YDR419W	0	0	0.183317167798254
YOL034W	0	0	0.183139534883721
YNR059W	0	0	0.18296224588577
YLR335W	0	0	0.182785299806576
YKL015W	0	0	0.182692307692308
YNL221C	0	0	0.182692307692308
YPR189W	0	0	0.182692307692308
YPR040W	0	0	0.182692307692308
YOR156C	0	0	0.182692307692308
YMR238W	1	0	0.182692307692308
YPR164W	0	0	0.182516810758886
YBR028C	0	1	0.182516810758886
YDL106C	0	0	0.182341650671785
YLR237W	0	0	0.182166826462128
YLR399C	0	0	0.181992337164751
YLR189C	0	0	0.181818181818182
YHR007C	0	0	0.181644359464627
YCL004W	0	0	0.181470869149952
YGR268C	0	0	0.181297709923664
YPL125W	0	0	0.181124880838894
YJR093C	0	0	0.180952380952381
YDR128W	0	1	0.180952380952381
YOR104W	0	1	0.180952380952381
YFL009W	0	0	0.180780209324453
YOR176W	0	0	0.180608365019011
YJR078W	0	0	0.180436847103514
YLL050C	0	0	0.180265654648956
YNL327W	0	0	0.180094786729858
YGR224W	0	0	0.179924242424242
YDR424C	0	0	0.179754020813623
YOR211C	0	0	0.179584120982987
YKL035W	0	0	0.179414542020774
YGR089W	0	0	0.179245283018868
YOL060C	0	0	0.179076343072573
YPL253C	0	0	0.178907721280603
YLR139C	0	0	0.178739416745061
YLL039C	0	0	0.178571428571429
YNR039C	0	0	0.178403755868545
YDL074C	0	0	0.178236397748593
YHL002W	0	0	0.178069353327085
YMR054W	0	0	0.177902621722846
YLL006W	0	0	0.177736202057998
YAL002W	0	0	0.177570093457944
YMR280C	0	0	0.177404295051354
YNL229C	0	0	0.177238805970149
YNL127W	0	0	0.177073625349487
YAL001C	0	0	0.176908752327747
YPR009W	0	0	0.176744186046512
YGR216C	0	0	0.176579925650558
YNL180C	0	0	0.176415970287837
YNL288W	0	0	0.176252319109462
YML029W	0	0	0.176088971269694
YHR191C	0	0	0.175925925925926
YHR031C	0	0	0.175763182238668
YOL130W	0	0	0.175600739371534
YPR054W	0	0	0.175438596491228
YBL011W	0	0	0.175276752767528
YMR165C	0	0	0.175115207373272
YBR289W	0	0	0.174953959484346
YNL049C	0	0	0.174793008279669
YMR186W	0	0	0.174632352941176
YLR134W	0	0	0.174471992653811
YEL015W	0	0	0.174311926605505
YDR126W	0	0	0.174152153987168
YFL037W	0	0	0.173992673992674
YLR357W	0	0	0.173833485818847
YLR437C	0	1	0.173833485818847
YNL262W	0	0	0.173674588665448
YER161C	0	0	0.17351598173516
YCL016C	0	0	0.173357664233577
YML007W	0	0	0.173199635369189
YPR078C	0	0	0.17304189435337
YHR099W	0	0	0.172884440400364
YDR295C	0	0	0.172727272727273
YJL168C	0	0	0.172570390554042
YFR034C	0	0	0.172413793103448
YGL194C	0	0	0.172257479601088
YGR188C	0	0	0.172101449275362
YIL108W	0	1	0.172101449275362
YLR035C	0	0	0.172072072072072
YMR154C	0	0	0.172072072072072
YER080W	0	1	0.172072072072072
YDR006C	0	0	0.172072072072072
YDR524C	0	0	0.172072072072072
YBL097W	0	0	0.172072072072072
YDL223C	1	0	0.172072072072072
YDL214C	0	0	0.171917191719172
YJL084C	0	1	0.171917191719172
YLR430W	0	0	0.171762589928058
YIL079C	0	0	0.171608265947889
YKR038C	0	0	0.171454219030521
YGL113W	0	0	0.171300448430493
YGL071W	0	0	0.171146953405018
YPL020C	0	0	0.170993733213966
YKL178C	0	0	0.170840787119857
YDR320C	0	0	0.170688114387846
YPL139C	0	0	0.170535714285714
YHL031C	0	0	0.170383586083854
YLR120C	0	0	0.170231729055258
YIL112W	0	0	0.170080142475512
YHR086W	0	0	0.169928825622776
YJL158C	0	0	0.169777777777778
YMR299C	0	0	0.169626998223801
YML031W	0	0	0.169476486246673
YDL080C	0	0	0.169326241134752
YHL028W	0	0	0.169176262178919
YAL020C	0	0	0.169026548672566
YGL038C	0	0	0.168877099911583
YLR258W	0	0	0.168727915194346
YOR087W	0	0	0.168578993821712
YBR123C	0	0	0.168568920105356
YKL062W	0	0	0.168568920105356
YOR363C	0	0	0.168568920105356
YMR213W	0	0	0.168568920105356
YBR041W	0	0	0.168568920105356
YOR237W	1	0	0.168568920105356
YDR464W	0	0	0.168421052631579
YAL011W	0	0	0.168273444347064
YPR138C	0	0	0.168126094570928
YLR133W	0	0	0.167979002624672
YOL136C	0	0	0.167972149695387
YML103C	0	0	0.167972149695387
YOR069W	0	0	0.167972149695387
YDL079C	0	0	0.167972149695387
YOL036W	0	1	0.167972149695387
YJL100W	0	0	0.167972149695387
YBR066C	1	0	0.167972149695387
YPL069C	0	0	0.167826086956522
YMR075W	0	0	0.167680278019114
YFL021W	0	0	0.167534722222222
YOR165W	0	0	0.167389418907199
YGL124C	0	0	0.167244367417678
YDR311W	0	0	0.167099567099567
YMR222C	0	1	0.167099567099567
YHR188C	0	0	0.166955017301038
YMR287C	0	0	0.166953528399312
YKR064W	0	1	0.166953528399312
YNL188W	0	0	0.166953528399312
YKL193C	0	0	0.166953528399312
YBR088C	0	0	0.166953528399312
YML072C	0	1	0.166953528399312
YLR210W	0	0	0.166953528399312
YDR156W	1	0	0.166953528399312
YHR166C	0	0	0.166809974204643
YDR247W	0	0	0.166666666666667
YKL105C	0	1	0.166666666666667
YMR224C	0	0	0.166523605150215
YOL123W	0	0	0.166380789022298
YMR247C	0	0	0.166238217652099
YOR172W	0	0	0.166101694915254
YPR129W	0	0	0.166101694915254
YPL040C	0	0	0.166101694915254
YLL001W	0	0	0.166101694915254
YER078C	0	0	0.166101694915254
YKL205W	0	0	0.166101694915254
YHL009C	0	0	0.166101694915254
YOR124C	0	0	0.166101694915254
YPR135W	0	0	0.166101694915254
YKL168C	0	1	0.166101694915254
YKR084C	0	0	0.166101694915254
YFL023W	1	0	0.166101694915254
YBR288C	0	0	0.166101694915254
YGL174W	1	0	0.166101694915254
YIL122W	0	0	0.165961049957663
YFR014C	0	0	0.165820642978003
YIL119C	0	0	0.165680473372781
YLR240W	0	0	0.165540540540541
YNL025C	0	0	0.165400843881857
YJL203W	0	0	0.165261382799325
YGR044C	0	0	0.165122156697557
YOR192C	0	0	0.164983164983165
YIL009W	0	0	0.16484440706476
YBL084C	0	0	0.164705882352941
YOR249C	0	0	0.164567590260285
YML048W	0	0	0.164429530201342
YJL061W	0	0	0.164291701592624
YDR080W	0	0	0.164154103852596
YDR393W	0	0	0.164016736401674
YJL112W	0	0	0.163879598662207
YPL150W	0	1	0.163879598662207
YJL207C	0	0	0.16374269005848
YCL037C	0	0	0.163606010016695
YGL122C	0	0	0.163469557964971
YGL065C	0	0	0.163333333333333
YOR194C	0	0	0.163197335553705
YPL128C	0	0	0.163079470198675
YOR359W	0	0	0.163079470198675
YPR155C	0	0	0.163079470198675
YDR169C	0	1	0.163079470198675
YOL011W	0	0	0.163079470198675
YNL268W	0	0	0.163079470198675
YDL108W	0	0	0.163079470198675
YNL119W	1	0	0.163079470198675
YOR197W	0	0	0.162962962962963
YMR061W	0	0	0.162962962962963
YDL112W	0	0	0.162962962962963
YML053C	0	1	0.162962962962963
YLR019W	0	0	0.162962962962963
YGR196C	0	1	0.162962962962963
YER095W	0	0	0.162962962962963
YGR054W	0	0	0.162962962962963
YJL058C	1	0	0.162962962962963
YDR523C	0	0	0.162828947368421
YLR256W	0	0	0.162695152013147
YER033C	0	1	0.162695152013147
YKL127W	0	0	0.16256157635468
YCR052W	0	0	0.162448979591837
YHR074W	0	0	0.162448979591837
YHR070W	0	0	0.162448979591837
YML065W	0	0	0.162448979591837
YKL176C	0	0	0.162448979591837
YGL025C	0	0	0.162448979591837
YKL082C	1	0	0.162448979591837
YMR207C	0	0	0.16231647634584
YJR117W	0	0	0.162184189079055
YDL179W	0	0	0.162052117263844
YJR132W	0	0	0.161920260374288
YLR382C	0	0	0.161788617886179
YJL019W	0	0	0.161657189277011
YDR207C	0	0	0.161525974025974
YIR001C	0	0	0.16139497161395
YPR013C	0	1	0.16139497161395
YMR140W	0	0	0.161264181523501
YER054C	0	0	0.161133603238866
YMR080C	0	0	0.161003236245955
YLR274W	0	0	0.160873080032336
YBR055C	0	0	0.160743134087237
YJL013C	0	0	0.160613397901534
YJL041W	0	0	0.160483870967742
YOL007C	0	1	0.160483870967742
YOR054C	0	0	0.160354552780016
YDL033C	0	0	0.160225442834138
YPL036W	0	0	0.160096540627514
YMR183C	0	0	0.159967845659164
YDR489W	0	0	0.159839357429719
YOR048C	0	0	0.159711075441413
YLL024C	0	0	0.159582999198075
YNL107W	0	0	0.159455128205128
YKL113C	0	0	0.159327461969576
YJL174W	0	0	0.1592
YMR128W	0	0	0.159072741806555
YDL017W	0	0	0.158945686900958
YOL095C	0	0	0.158818834796488
YGR204W	0	0	0.158692185007974
YLL004W	0	0	0.158565737051793
YBR043C	0	0	0.15843949044586
YHR118C	0	0	0.158313444709626
YMR048W	0	0	0.15818759936407
YDL235C	0	0	0.158061953931692
YLR194C	0	0	0.157936507936508
YHR172W	0	0	0.157811260904044
YBR171W	0	0	0.157686212361331
YPL193W	0	0	0.157647058823529
YKL019W	0	0	0.157647058823529
YFR029W	0	0	0.157647058823529
YPL058C	0	0	0.157647058823529
YPL177C	0	0	0.157647058823529
YNL045W	0	0	0.157647058823529
YNL087W	0	1	0.157647058823529
YPR017C	0	0	0.157647058823529
YOL072W	1	0	0.157647058823529
YOR094W	0	0	0.157647058823529
YMR275C	0	0	0.157647058823529
YGR252W	0	0	0.157647058823529
YJL222W	0	0	0.157647058823529
YGR111W	1	0	0.157647058823529
YFR005C	0	0	0.157523510971787
YLR106C	0	0	0.157400156617071
YMR021C	0	0	0.157276995305164
YOR337W	0	0	0.157154026583268
YDR216W	0	0	0.15703125
YML013W	0	0	0.156908665105386
YLR228C	0	0	0.156786271450858
YGL168W	0	0	0.156664068589244
YLR393W	0	0	0.156542056074766
YGR186W	0	0	0.156420233463035
YGL106W	0	0	0.156298600311042
YGR003W	0	0	0.156177156177156
YPL152W	0	0	0.156055900621118
YBR060C	0	0	0.155934833204034
YHR050W	0	0	0.155813953488372
YDL103C	0	0	0.155693261037955
YLR372W	0	0	0.155572755417957
YHR012W	0	0	0.155452436194896
YDR423C	0	0	0.155332302936631
YKL052C	0	0	0.155212355212355
YOR358W	0	0	0.155092592592593
YAR003W	0	0	0.15497301464919
YOR033C	0	0	0.154853620955316
YDR200C	0	0	0.15473441108545
YJR086W	0	0	0.154615384615385
YPL105C	0	1	0.154615384615385
YER077C	0	1	0.154615384615385
YCL057W	0	0	0.154496541122214
YLR268W	0	0	0.154377880184332
YER154W	0	0	0.154259401381427
YHR187W	0	0	0.154141104294479
YMR136W	0	0	0.154022988505747
YGR199W	0	0	0.153905053598775
YOR308C	0	0	0.153787299158378
YGL035C	0	0	0.153729071537291
YBL081W	0	1	0.153729071537291
YJL197W	0	1	0.153729071537291
YGR122W	0	0	0.153729071537291
YDR330W	0	0	0.153729071537291
YOL067C	0	0	0.153729071537291
YDR508C	0	0	0.153729071537291
YBR231C	0	0	0.153729071537291
YOR083W	1	0	0.153729071537291
YBR097W	0	0	0.15361216730038
YKL089W	0	0	0.153495440729483
YPR180W	0	0	0.153378891419894
YOL018C	0	0	0.153262518968134
YGL212W	0	0	0.153146322971948
YDR483W	0	0	0.153030303030303
YBR038W	0	0	0.152976639035418
YMR200W	0	0	0.152976639035418
YKL068W	0	0	0.152976639035418
YMR079W	0	0	0.152976639035418
YPL235W	0	0	0.152976639035418
YJL110C	0	0	0.152976639035418
YDR392W	1	0	0.152976639035418
YGL008C	0	0	0.152861445783133
YKL171W	0	0	0.152746425884123
YGL153W	0	0	0.152631578947368
YML038C	0	0	0.15251690458302
YDL178W	0	0	0.152402402402402
YOL115W	0	0	0.152288072018005
YGL083W	0	1	0.152288072018005
YNR034W	0	0	0.152173913043478
YBR017C	0	0	0.152059925093633
YLR454W	0	1	0.152059925093633
YBL063W	0	0	0.151946107784431
YFL024C	0	0	0.151832460732984
YNL123W	0	0	0.151718983557549
YHR088W	0	0	0.151605675877521
YMR168C	0	0	0.151492537313433
YDL241W	0	1	0.151492537313433
YLR455W	0	0	0.15137956748695
YJL130C	0	0	0.151266766020864
YDR499W	0	0	0.151154132539092
YDR153C	0	0	0.151041666666667
YJL162C	0	1	0.151041666666667
YHR119W	0	0	0.15092936802974
YNR041C	0	0	0.150817236255572
YGR013W	0	0	0.150705270972532
YJL156C	0	0	0.150593471810089
YPR173C	0	0	0.150481838398814
YHR195W	0	0	0.15037037037037
YKR093W	0	0	0.150259067357513
YOL148C	0	0	0.150147928994083
YBR215W	0	0	0.150036954915004
YPL012W	0	0	0.149926144756278
YLL029W	0	1	0.149926144756278
YOR217W	0	0	0.149815498154982
YML074C	0	0	0.149705014749263
YBR057C	0	0	0.149594694178335
YNL058C	0	1	0.149594694178335
YPL088W	0	0	0.149484536082474
YDL045C	0	0	0.149374540103017
YDL077C	0	0	0.149264705882353
YDL207W	0	0	0.149155033063924
YOR138C	0	0	0.149045521292217
YGR140W	0	0	0.148936170212766
YDR147W	0	0	0.148826979472141
YNR012W	0	0	0.148717948717949
YJL093C	0	0	0.148609077598829
YPL008W	0	0	0.148500365764448
YOR373W	0	0	0.148391812865497
YPL047W	0	0	0.148283418553689
YKL213C	0	0	0.148175182481752
YLL048C	0	0	0.148067104303428
YOR204W	0	0	0.147959183673469
YKR008W	0	0	0.147851420247633
YOR042W	0	1	0.147851420247633
YPR179C	0	0	0.147743813682678
YDR181C	0	0	0.147636363636364
YBR086C	0	0	0.147529069767442
YPR008W	0	0	0.147421931735657
YDR089W	0	0	0.147398843930636
YOR191W	0	0	0.147398843930636
YDL165W	0	0	0.147398843930636
YDR372C	0	0	0.147398843930636
YNR026C	0	0	0.147398843930636
YFR048W	0	0	0.147398843930636
YDR043C	1	0	0.147398843930636
YPR185W	0	0	0.147292418772563
YBR071W	0	1	0.147292418772563
YIL121W	0	0	0.147186147186147
YJR049C	0	0	0.147080028839221
YCL034W	0	0	0.147058823529412
YMR208W	0	0	0.147058823529412
YDR358W	0	0	0.147058823529412
YLR383W	0	0	0.147058823529412
YGL028C	0	0	0.147058823529412
YDR176W	0	0	0.147058823529412
YER088C	1	0	0.147058823529412
YHR200W	0	0	0.146953405017921
YLR299W	0	0	0.146848137535817
YIL030C	0	0	0.146743020758769
YAL019W	0	0	0.146723646723647
YPL070W	0	0	0.146723646723647
YGR087C	0	0	0.146723646723647
YDR451C	0	0	0.146723646723647
YIR015W	0	0	0.146723646723647
YNL103W	0	0	0.146723646723647
YNL142W	1	0	0.146723646723647
YHR091C	0	0	0.146619217081851
YDL109C	0	0	0.14651493598862
YLR148W	0	0	0.146410803127221
YKR024C	0	0	0.146306818181818
YNL323W	0	0	0.146202980837473
YDL175C	0	0	0.146099290780142
YLR368W	0	0	0.145995747696669
YHR028C	0	0	0.145892351274788
YLR028C	0	0	0.145789101203114
YMR220W	0	0	0.145685997171146
YOL104C	0	0	0.145583038869258
YKL017C	0	0	0.145480225988701
YDR421W	0	0	0.145377558221595
YER087C-B	0	0	0.145275035260931
YLR067C	0	0	0.145172656800564
YBR158W	0	0	0.145070422535211
YPL096W	0	0	0.14496833216045
YNR056C	0	0	0.144866385372714
YPL232W	0	0	0.14476458186929
YOR073W	0	0	0.144662921348315
YOL066C	0	0	0.144561403508772
YBR045C	0	0	0.144460028050491
YLR032W	0	0	0.144358794674142
YGR143W	0	0	0.144257703081232
YNL071W	0	0	0.144156752974108
YBL023C	0	0	0.144055944055944
YPR154W	0	0	0.143955276030748
YAR002W	0	0	0.143854748603352
YKL095W	0	0	0.143754361479414
YJL139C	0	0	0.143654114365411
YAL047C	0	0	0.143554006968641
YBR126C	0	0	0.143454038997214
YDR213W	0	0	0.143354210160056
YAL025C	0	0	0.143254520166898
YPL229W	0	1	0.143254520166898
YDR496C	0	0	0.143154968728284
YEL062W	0	0	0.143055555555556
YPR162C	0	0	0.142956280360861
YLR417W	0	0	0.142954856361149
YNR033W	0	0	0.142954856361149
YDL095W	0	0	0.142954856361149
YKL012W	0	0	0.142954856361149
YKR013W	0	1	0.142954856361149
YGR281W	0	0	0.142954856361149
YHR063C	0	0	0.142954856361149
YGR145W	0	0	0.142954856361149
YKR096W	0	1	0.142954856361149
YGR157W	0	0	0.142954856361149
YJR004C	0	0	0.142954856361149
YNL264C	0	0	0.142954856361149
YDL076C	0	0	0.142954856361149
YHL042W	0	1	0.142954856361149
YPL210C	0	0	0.142954856361149
YNR015W	0	0	0.142954856361149
YHL011C	1	0	0.142954856361149
YLR056W	0	0	0.142954856361149
YLR047C	0	0	0.142954856361149
YMR153W	0	0	0.142954856361149
YKL042W	0	0	0.142954856361149
YIL008W	1	0	0.142954856361149
YOR018W	0	0	0.142954856361149
YAR042W	1	0	0.142954856361149
YMR306W	0	0	0.142857142857143
YBR103W	0	0	0.14275956284153
YJL209W	0	0	0.142662116040956
YNL199C	0	0	0.14256480218281
YGL110C	0	1	0.14256480218281
YOL021C	0	0	0.142467620995228
YOR347C	0	0	0.142370572207084
YKR036C	0	0	0.142273655547992
YDR011W	0	0	0.142176870748299
YPL018W	0	0	0.142080217539089
YDR206W	0	0	0.141983695652174
YDR452W	0	0	0.141887304820095
YER162C	0	0	0.141791044776119
YDR195W	0	0	0.141694915254237
YMR069W	0	0	0.14159891598916
YER005W	0	0	0.141503046716317
YPL149W	0	0	0.141414141414141
YOL023W	0	0	0.141414141414141
YDR297W	0	0	0.141414141414141
YKR068C	0	0	0.141414141414141
YDL090C	0	0	0.141414141414141
YJL060W	0	0	0.141414141414141
YBR073W	0	0	0.141414141414141
YOR032C	1	0	0.141414141414141
YPL041C	0	0	0.141318977119785
YML124C	0	0	0.141223940820444
YLR212C	0	0	0.141129032258065
YOR281C	0	0	0.141034251175285
YNL074C	0	0	0.140939597315436
YDR180W	0	0	0.140845070422535
YPL206C	0	0	0.140750670241287
YGR278W	0	0	0.14065639651708
YOR067C	0	0	0.140562248995984
YBR050C	0	0	0.140468227424749
YDR430C	0	0	0.140374331550802
YKL005C	0	0	0.140280561122244
YLR223C	0	0	0.14018691588785
YHR171W	0	0	0.140093395597065
YPL026C	0	0	0.14
YJL148W	0	0	0.139906728847435
YFR003C	0	0	0.139813581890812
YBR107C	0	0	0.139720558882236
YDR243C	0	0	0.139627659574468
YEL034W	0	0	0.13953488372093
YIL061C	0	0	0.139442231075697
YDL020C	0	0	0.139349701393497
YGR192C	0	0	0.139257294429708
YML076C	0	0	0.139165009940358
YMR204C	0	0	0.139072847682119
YJL081C	0	0	0.13898080741231
YDR221W	0	0	0.138888888888889
YPR030W	0	0	0.138797091870456
YJL053W	0	0	0.138705416116248
YGL090W	0	0	0.138613861386139
YOL020W	0	0	0.138522427440633
YAL038W	0	0	0.13843111404087
YNL008C	0	0	0.138339920948617
YOR141C	0	1	0.138339920948617
YHR002W	0	0	0.138248847926267
YNL132W	0	0	0.138157894736842
YGL163C	0	0	0.138067061143984
YLR026C	0	0	0.137976346911958
YMR317W	0	1	0.137976346911958
YKL059C	0	0	0.137885751805647
YDL189W	0	0	0.137795275590551
YBR005W	0	0	0.137704918032787
YFR008W	0	0	0.137638617090672
YMR227C	0	0	0.137638617090672
YOR334W	0	0	0.137638617090672
YGR179C	0	0	0.137638617090672
YBR196C	0	0	0.137638617090672
YBR162C	0	0	0.137638617090672
YLR466W	0	0	0.137638617090672
YHR034C	1	0	0.137638617090672
YDR324C	0	0	0.13754889178618
YKR045C	0	1	0.13754889178618
YDL190C	0	0	0.137459283387622
YNL189W	0	0	0.137369791666667
YNL316C	0	0	0.137280416395576
YDR517W	0	0	0.137191157347204
YJR110W	0	0	0.137102014294997
YBL040C	0	0	0.137012987012987
YPR128C	0	0	0.136924075275795
YER003C	0	0	0.136835278858625
YJL090C	0	0	0.136746597537265
YPL065W	0	0	0.136658031088083
YHR042W	0	0	0.136569579288026
YDL088C	0	0	0.136481241914618
YDR425W	0	0	0.13639301874596
YIL125W	0	0	0.136304909560724
YDR468C	0	0	0.136216914138154
YLR245C	0	0	0.136129032258065
YKL194C	0	0	0.136041263700838
YGR007W	0	0	0.135953608247423
YLR324W	0	0	0.13586606567933
YGR194C	0	0	0.135778635778636
YDR075W	0	0	0.135691318327974
YJR032W	0	0	0.13560411311054
YFL048C	0	0	0.135517019910083
YPL126W	0	0	0.135430038510911
YNL003C	0	0	0.135343168697883
YGL229C	0	0	0.13525641025641
YJL033W	0	0	0.135169762972454
YMR285C	0	0	0.135083226632522
YMR261C	0	0	0.134996801023672
YFR002W	0	0	0.134910485933504
YBR274W	0	0	0.13482428115016
YGR099W	0	0	0.134738186462324
YEL025C	0	1	0.134738186462324
YLR109W	0	0	0.134652201659221
YNL206C	0	0	0.134566326530612
YBR182C	0	0	0.134480560866794
YMR119W	0	0	0.134394904458599
YKR019C	0	0	0.13430935709739
YBR208C	0	0	0.134223918575064
YCR068W	0	0	0.134138588684043
YER007W	0	0	0.134053367217281
YBR121C	0	0	0.133968253968254
YIL044C	0	0	0.133883248730964
YCR028C	0	0	0.133798351299937
YPR088C	0	0	0.133713561470215
YFR053C	0	0	0.133628879037365
YBR218C	0	0	0.133544303797468
YDR440W	0	0	0.133459835547122
YGR108W	0	0	0.133375474083439
YJL052W	0	0	0.133291219204043
YOR086C	0	1	0.133291219204043
YDR191W	0	0	0.133207070707071
YPR131C	0	0	0.133123028391167
YCR034W	0	0	0.133039092055486
YGL248W	0	0	0.132955261499685
YPL254W	0	0	0.132871536523929
YDR047W	0	0	0.132787916928886
YDL102W	0	0	0.132704402515723
YCL039W	0	0	0.132620993086109
YIR028W	0	0	0.132537688442211
YGL238W	0	0	0.132454488386692
YDR108W	0	0	0.13237139272271
YAL023C	0	0	0.132288401253918
YHR182W	0	1	0.132288401253918
YJL171C	0	1	0.132288401253918
YCR024C-A	0	0	0.132205513784461
YNL007C	0	0	0.132122730118973
YKL103C	0	0	0.132040050062578
YGR024C	0	0	0.131957473420888
YOR137C	0	0	0.131875
YKL018W	0	0	0.131792629606496
YOR178C	0	0	0.131710362047441
YDR254W	0	0	0.131628197130381
YLR121C	0	0	0.131546134663342
YOL049W	0	0	0.131464174454829
YOR296W	0	1	0.131464174454829
YCR092C	0	0	0.131382316313823
YML127W	0	0	0.131300560049782
YNL201C	0	0	0.131218905472637
YMR319C	0	0	0.131137352392791
YGR005C	0	0	0.131055900621118
YGL089C	0	0	0.130974549968963
YDR211W	0	0	0.130893300248139
YPR176C	0	0	0.130812151270924
YHR036W	0	0	0.130731102850062
YDR363W-A	0	0	0.130650154798762
YGL119W	0	0	0.130569306930693
YDR138W	0	0	0.130488559059988
YKR091W	0	0	0.130407911001236
YBR279W	0	0	0.130327362569487
YJR062C	0	0	0.130246913580247
YLR363C	0	0	0.130166563849476
YKL096W	0	0	0.130086313193588
YPR081C	0	0	0.130006161429452
YOL077C	0	0	0.129926108374384
YDR074W	0	0	0.129846153846154
YKL201C	0	0	0.129766297662977
YOR162C	0	0	0.129686539643516
YGL006W	0	0	0.12960687960688
YJL146W	0	0	0.129527317372621
YLR102C	0	0	0.129447852760736
YLL031C	0	0	0.129368485591662
YER148W	0	0	0.129289215686275
YAL032C	0	0	0.129210042865891
YGL013C	0	0	0.129130966952264
YDL087C	0	0	0.129051987767584
YDL113C	0	0	0.128973105134474
YDR402C	0	0	0.128894318875993
YGR279C	0	0	0.128815628815629
YMR145C	0	0	0.128737034777303
YOR341W	0	0	0.128658536585366
YBR127C	0	0	0.128580134064595
YGL175C	0	0	0.128501827040195
YMR301C	0	0	0.128423615337797
YDL128W	0	0	0.128345498783455
YPL217C	0	0	0.128267477203647
YBL088C	0	0	0.128189550425273
YDR050C	0	0	0.128111718275653
YHR196W	0	0	0.128033980582524
YKL157W	0	0	0.127956337174045
YDL220C	0	0	0.127878787878788
YCR032W	0	0	0.127801332525742
YHR174W	0	0	0.12772397094431
YMR087W	0	0	0.127646702964307
YNR055C	0	0	0.127569528415961
YPR031W	0	0	0.127492447129909
YGR130C	0	1	0.127492447129909
YCR086W	0	0	0.127415458937198
YIL075C	0	0	0.127338563669282
YKR078W	0	0	0.127261761158022
YHL034C	0	0	0.127185051235684
YHR040W	0	0	0.12710843373494
YLR176C	0	0	0.127031908488862
YFL029C	0	0	0.126955475330927
YDR416W	0	0	0.126879134095009
YHR183W	0	0	0.126802884615385
YPR156C	0	0	0.126726726726727
YKR101W	0	0	0.126650660264106
YDR456W	0	0	0.126574685062987
YGR282C	0	0	0.126498800959233
YGR267C	0	0	0.126423007789095
YLR234W	0	0	0.126347305389222
YDR317W	0	0	0.126271693596649
YOR324C	0	0	0.126196172248804
YOR066W	0	1	0.126196172248804
YLR276C	0	0	0.126120741183503
YBR287W	0	1	0.126120741183503
YML001W	0	0	0.126045400238949
YCR014C	0	0	0.125970149253731
YJL083W	0	0	0.125894988066826
YML036W	0	0	0.125819916517591
YGR202C	0	0	0.125744934445769
YGR255C	0	0	0.125670041691483
YOR027W	0	0	0.125595238095238
YNL216W	0	0	0.125520523497918
YML126C	0	0	0.125445897740785
YOL133W	0	0	0.125371360665478
YDR235W	0	0	0.125296912114014
YGR083C	0	0	0.125295508274232
YOR327C	0	0	0.125295508274232
YLR360W	0	0	0.125295508274232
YOR168W	0	0	0.125295508274232
YMR293C	0	0	0.125295508274232
YGR119C	0	0	0.125295508274232
YKL164C	0	0	0.125295508274232
YIL049W	1	0	0.125295508274232
YLR024C	0	0	0.125221500295334
YGL210W	0	0	0.125147579693034
YFR027W	0	0	0.125073746312684
YDR096W	0	0	0.125
YHR090C	0	0	0.125
YJR103W	0	0	0.125
YBR081C	0	0	0.125
YOL132W	0	0	0.125
YKL014C	0	0	0.125
YLR439W	0	0	0.125
YLL040C	0	0	0.125
YMR316W	1	0	0.125
YER127W	0	0	0.124926686217009
YGL197W	0	0	0.124853458382181
YKR037C	0	0	0.124780316344464
YNL121C	0	0	0.124707259953162
YJR084W	0	0	0.124634289057929
YLR401C	0	0	0.124561403508772
YNL300W	0	1	0.124561403508772
YPL187W	0	0	0.124488603156049
YLR286C	0	0	0.124415887850467
YDL013W	0	0	0.124343257443082
YGR258C	0	0	0.124270711785298
YDR497C	0	0	0.124198250728863
YDR519W	0	1	0.124198250728863
YGL227W	0	0	0.124125874125874
YNR006W	0	0	0.124053581828771
YLR369W	0	0	0.123981373690338
YHR198C	0	1	0.123981373690338
YPR112C	0	0	0.1239092495637
YPL106C	0	0	0.123837209302326
YAL051W	0	0	0.123765252760023
YIL042C	0	0	0.123693379790941
YMR117C	0	0	0.123621590249565
YPL160W	0	0	0.123549883990719
YOR075W	0	0	0.123478260869565
YEL016C	0	0	0.123406720741599
YBL003C	0	0	0.123335263462652
YJL087C	0	0	0.123263888888889
YDR434W	0	0	0.123192596876807
YDR479C	0	0	0.123121387283237
YOL103W	0	0	0.123050259965338
YLR438W	0	0	0.1229792147806
YOR209C	0	0	0.122908251586844
YGL162W	0	0	0.122837370242215
YPL050C	0	0	0.122766570605187
YGR010W	0	0	0.122695852534562
YOR071C	0	0	0.122625215889465
YML082W	0	0	0.122554660529344
YNL061W	0	0	0.122484186313974
YHL039W	0	0	0.122413793103448
YGL171W	0	0	0.122355631789594
YFR009W	0	0	0.122355631789594
YIL150C	0	0	0.122355631789594
YLL008W	0	0	0.122355631789594
YJL186W	0	0	0.122355631789594
YGL219C	0	0	0.122355631789594
YGL082W	0	1	0.122355631789594
YER174C	0	0	0.122355631789594
YOR093C	0	1	0.122355631789594
YOR279C	0	0	0.122355631789594
YHR011W	1	0	0.122355631789594
YKL184W	0	0	0.122285714285714
YIL083C	0	0	0.122215876641919
YNL182C	0	0	0.122146118721461
YHR201C	0	0	0.122076440387906
YDL230W	0	0	0.122006841505131
YJR055W	0	0	0.121937321937322
YER098W	0	0	0.121867881548975
YER017C	0	0	0.121798520204895
YIL143C	0	0	0.121729237770193
YFL018C	0	0	0.12166003411029
YJR009C	0	0	0.121590909090909
YHR204W	0	0	0.121521862578081
YLR135W	0	0	0.121452894438138
YLR265C	0	0	0.12138400453772
YKL198C	0	0	0.121315192743764
YMR044W	0	0	0.121246458923513
YMR283C	0	0	0.121177802944507
YMR135C	0	0	0.12110922467459
YPR022C	0	1	0.12110922467459
YDR515W	0	0	0.1210407239819
YNL064C	0	0	0.120972300734878
YDR292C	0	0	0.12090395480226
YDR044W	0	0	0.120835686053077
YNL317W	0	0	0.120767494356659
YKL074C	0	0	0.120699379582628
YPR021C	0	0	0.120631341600902
YMR113W	0	0	0.12056338028169
YLR380W	0	0	0.120495495495495
YAL028W	0	0	0.120427687113112
YCR012W	0	0	0.120359955005624
YKR014C	0	0	0.120292299044407
YLR308W	0	0	0.120267260579065
YDR510W	0	0	0.120267260579065
YLR336C	0	0	0.120267260579065
YER104W	0	0	0.120267260579065
YOL003C	0	0	0.120267260579065
YBR240C	0	0	0.120267260579065
YGR212W	0	0	0.120267260579065
YGR004W	0	0	0.120267260579065
YPL151C	0	0	0.120267260579065
YPL103C	0	1	0.120267260579065
YGL131C	0	1	0.120267260579065
YIL053W	0	0	0.120267260579065
YHR037W	0	0	0.120267260579065
YDR218C	1	0	0.120267260579065
YIL014W	0	0	0.120267260579065
YDR527W	0	0	0.120267260579065
YGR161C	0	0	0.120267260579065
YKL124W	0	0	0.120267260579065
YNR027W	1	0	0.120267260579065
YMR197C	0	0	0.120200333889816
YDL143W	0	0	0.120133481646274
YBR079C	0	0	0.120066703724291
YEL037C	0	0	0.12
YGR117C	0	1	0.12
YKL152C	0	0	0.119933370349806
YGL067W	0	0	0.119866814650388
YJL006C	0	0	0.119800332778702
YGR103W	0	0	0.119733924611973
YDR219C	0	0	0.119667590027701
YGR002C	0	0	0.119606772255598
YDL227C	0	0	0.119606772255598
YGL159W	0	1	0.119606772255598
YNL222W	0	0	0.119606772255598
YHR185C	0	0	0.119606772255598
YMR272C	0	0	0.119606772255598
YOL068C	0	0	0.119606772255598
YJL172W	0	0	0.119606772255598
YPL005W	0	0	0.119606772255598
YGL091C	0	0	0.119606772255598
YJR010W	0	0	0.119606772255598
YML130C	0	0	0.119606772255598
YML088W	0	0	0.119606772255598
YGR254W	0	0	0.119606772255598
YPL167C	0	0	0.119606772255598
YHR132C	0	0	0.119606772255598
YIL130W	0	1	0.119606772255598
YGR026W	0	1	0.119606772255598
YKL086W	0	0	0.119606772255598
YPL270W	0	0	0.119606772255598
YNR032W	0	0	0.119606772255598
YFL001W	0	0	0.119606772255598
YKR102W	0	0	0.119606772255598
YER178W	0	0	0.119606772255598
YHR146W	0	1	0.119606772255598
YBL075C	0	0	0.119606772255598
YKR063C	1	0	0.119606772255598
YMR182C	0	0	0.119606772255598
YJR134C	0	1	0.119606772255598
YOL111C	1	0	0.119606772255598
YJL089W	1	0	0.119606772255598
YCR060W	0	0	0.119541484716157
YDR005C	0	0	0.119476268412439
YAL005C	0	0	0.119411123227917
YKR079C	0	0	0.119346049046322
YNL164C	0	0	0.119281045751634
YOR185C	0	0	0.119216113228089
YKL140W	0	0	0.119151251360174
YPR106W	0	1	0.119151251360174
YLR266C	0	0	0.119086460032626
YMR091C	0	0	0.119021739130435
YOR034C	0	0	0.118957088538838
YJR006W	0	0	0.118892508143322
YDL116W	0	0	0.118827997829626
YOR047C	0	0	0.118763557483731
YDR229W	0	0	0.11869918699187
YGR162W	0	0	0.11863488624052
YNL072W	0	0	0.118570655116405
YMR309C	0	0	0.118506493506494
YLR220W	0	0	0.118442401297999
YOL009C	0	0	0.118378378378378
YBR118W	0	0	0.118314424635332
YIL020C	0	0	0.118250539956803
YLR450W	0	0	0.118186724230977
YOR346W	0	0	0.118122977346278
YJR135C	0	0	0.118059299191375
YDL245C	0	0	0.117995689655172
YPR168W	0	0	0.117932148626817
YBL046W	0	0	0.117899249732047
YOR207C	0	0	0.117899249732047
YJL208C	0	0	0.117899249732047
YLR117C	0	0	0.117899249732047
YLR347C	0	0	0.117899249732047
YHR194W	0	0	0.117899249732047
YDR315C	0	0	0.117899249732047
YOR123C	0	0	0.117899249732047
YGL016W	1	0	0.117899249732047
YML066C	0	0	0.117836100696304
YIL022W	0	0	0.117803837953092
YER001W	0	0	0.117803837953092
YMR093W	0	0	0.117803837953092
YLR440C	0	0	0.117803837953092
YLR033W	0	0	0.117803837953092
YLR424W	0	0	0.117803837953092
YBL024W	0	0	0.117803837953092
YLR238W	0	0	0.117803837953092
YEL029C	1	0	0.117803837953092
YGR019W	0	0	0.117741076185402
YHL020C	0	0	0.117678381256656
YDL238C	0	0	0.117615753060138
YCL010C	0	0	0.117553191489362
YER048C	0	1	0.117553191489362
YOR134W	0	0	0.117490696438065
YKL075C	0	0	0.117428267800213
YGL060W	0	1	0.117428267800213
YGL098W	0	0	0.117365905469995
YNL169C	0	0	0.117303609341826
YCL066W	0	0	0.117241379310345
YNL194C	0	0	0.117179215270414
YLR197W	0	0	0.117117117117117
YBL009W	0	0	0.117055084745763
YOR155C	0	0	0.116993118051879
YML091C	0	0	0.116931216931217
YBR108W	0	1	0.116931216931217
YLL049W	0	1	0.116931216931217
YMR029C	0	0	0.116869381279746
YNL328C	0	0	0.116807610993658
YLR442C	0	0	0.116745905969361
YDL037C	0	1	0.116745905969361
YDR414C	0	0	0.116684266103485
YDR364C	0	0	0.116622691292876
YGR138C	0	0	0.116561181434599
YML011C	0	0	0.116499736425936
[truncated: 3,790 more rows]
