# Supplementary material for: Computationally Driven, Quantitative Experiments Discover Genes Required for Mitochondrial Biogenesis
Source: PLoS Genet. 2009 Mar 20;5(3):e1000407. doi: 10.1371/journal.pgen.1000407 (PMC2648979; doi:10.1371/journal.pgen.1000407)
Supplement: Dataset S2 — Top 100 novel ensemble predictions for additional yeast biological processes. A zip file containing 387 tab-delimited text files of the ensemble predictions for the indicated Gene Ontology Biological Process Term. (21.70 MB GZ) [file pgen.1000407.s013.gz › GO_0000910.txt]

ORF	AnnotatedToTerm?	Uncharacterized_04152007?	Precision
YNL298W	1	0	1.0
YOR326W	1	0	1.0
YHR023W	1	0	1.0
YNL271C	1	0	1.0
YJR092W	1	0	1.0
YPL242C	1	0	1.0
YLL021W	1	0	1.0
YLR314C	1	0	1.0
YDR507C	1	0	1.0
YGL021W	0	0	0.916666666666667
YNL233W	1	0	0.916666666666667
YCL024W	1	0	0.916666666666667
YML109W	0	0	0.846153846153846
YMR001C	0	0	0.785714285714286
YPR105C	0	0	0.733333333333333
YHR158C	0	0	0.6875
YKL101W	0	0	0.666666666666667
YHR107C	1	0	0.666666666666667
YPR119W	0	0	0.65
YNL327W	1	0	0.65
YER155C	0	0	0.636363636363636
YLR330W	1	0	0.636363636363636
YDR146C	0	0	0.611111111111111
YNL272C	0	0	0.611111111111111
YER111C	0	0	0.611111111111111
YLR319C	1	0	0.611111111111111
YOR025W	0	0	0.611111111111111
YBR038W	1	0	0.611111111111111
YER008C	1	0	0.611111111111111
YMR199W	0	0	0.611111111111111
YJL187C	0	0	0.611111111111111
YDR309C	1	0	0.611111111111111
YPR055W	1	0	0.611111111111111
YNL078W	0	0	0.611111111111111
YGL233W	1	0	0.611111111111111
YJL095W	0	0	0.611111111111111
YER124C	0	0	0.611111111111111
YKR090W	0	0	0.611111111111111
YNL243W	1	0	0.611111111111111
YLR166C	1	0	0.611111111111111
YBR023C	1	0	0.611111111111111
YER032W	0	0	0.611111111111111
YCL014W	1	0	0.611111111111111
YMR109W	1	0	0.611111111111111
YIR006C	1	0	0.611111111111111
YDL225W	1	0	0.611111111111111
YBR200W	0	0	0.611111111111111
YDR166C	1	0	0.611111111111111
YGR229C	0	0	0.611111111111111
YNL267W	1	0	0.611111111111111
YOR181W	1	0	0.611111111111111
YMR032W	1	0	0.611111111111111
YJR076C	1	0	0.611111111111111
YNR067C	1	0	0.611111111111111
YLR190W	0	0	0.610169491525424
YBR158W	0	0	0.610169491525424
YLR353W	1	0	0.610169491525424
YLR337C	1	0	0.610169491525424
YLR084C	1	0	0.610169491525424
YCR065W	0	0	0.609375
YBL007C	1	0	0.609375
YCR088W	0	0	0.609375
YKL092C	1	0	0.609375
YDR388W	1	0	0.609375
YLR229C	0	0	0.606060606060606
YIL140W	1	0	0.606060606060606
YDR170C	0	0	0.602941176470588
YCR009C	1	0	0.602941176470588
YDL029W	0	0	0.6
YNL166C	1	0	0.6
YLR131C	0	0	0.6
YGR041W	1	0	0.6
YDL179W	0	0	0.6
YFL039C	1	0	0.6
YIL095W	1	0	0.6
YDR164C	0	0	0.597560975609756
YOR127W	0	0	0.597560975609756
YDR129C	1	0	0.597560975609756
YFL005W	1	0	0.597560975609756
YAR018C	0	0	0.597560975609756
YIL068C	1	0	0.597560975609756
YKL129C	1	0	0.597560975609756
YGL116W	0	0	0.590361445783133
YHR142W	0	0	0.583333333333333
YGR092W	0	0	0.576470588235294
YLR079W	0	0	0.569767441860465
YOR035C	0	0	0.563218390804598
YNL278W	0	0	0.556818181818182
YGR241C	0	0	0.550561797752809
YPL032C	0	0	0.544444444444444
YPL115C	0	0	0.538461538461538
YNL138W	0	0	0.532608695652174
YKL185W	0	0	0.526881720430108
YML027W	0	0	0.521276595744681
YER114C	0	0	0.515789473684211
YLR429W	0	0	0.510416666666667
YDL240W	0	0	0.505154639175258
YGR014W	0	0	0.5
YOR188W	0	0	0.494949494949495
YHR152W	0	0	0.49
YPL256C	0	0	0.485148514851485
YBR102C	0	0	0.482142857142857
YIL034C	0	0	0.482142857142857
YPL255W	0	0	0.482142857142857
YBL061C	1	0	0.482142857142857
YLR342W	0	0	0.482142857142857
YAL029C	0	0	0.482142857142857
YCR002C	1	0	0.482142857142857
YJL085W	1	0	0.482142857142857
YGL028C	1	0	0.482142857142857
YGR009C	0	0	0.482142857142857
YKL048C	1	0	0.482142857142857
YMR076C	0	0	0.47787610619469
YBL085W	0	0	0.473684210526316
YHR030C	0	0	0.469565217391304
YBR234C	0	0	0.46551724137931
YLR371W	0	0	0.46218487394958
YOL112W	0	0	0.46218487394958
YPL158C	0	1	0.46218487394958
YDL117W	1	0	0.46218487394958
YLR103C	0	0	0.458333333333333
YJR005W	0	0	0.454545454545455
YMR179W	0	0	0.450819672131148
YOR058C	0	0	0.447154471544715
YEL061C	0	0	0.443548387096774
YNL106C	0	0	0.44
YLR187W	0	1	0.44
YHR114W	0	0	0.4375
YBL105C	0	0	0.4375
YIL159W	1	0	0.4375
YOR074C	0	0	0.434108527131783
YBL035C	0	0	0.432835820895522
YKR010C	0	0	0.432835820895522
YER149C	1	0	0.432835820895522
YNL102W	0	0	0.432835820895522
YNL020C	1	0	0.432835820895522
YKL007W	0	0	0.42962962962963
YMR192W	0	0	0.426470588235294
YLR182W	0	0	0.423357664233577
YBR133C	0	0	0.420289855072464
YBL047C	0	0	0.41726618705036
YFL047W	0	0	0.414285714285714
YLR045C	0	0	0.411347517730496
YOR329C	0	0	0.408450704225352
YDL161W	0	0	0.405594405594406
YER118C	0	0	0.402777777777778
YDL101C	0	0	0.401360544217687
YNR049C	0	0	0.401360544217687
YLR313C	1	0	0.401360544217687
YOR233W	0	0	0.398648648648649
YDL058W	0	0	0.395973154362416
YKL164C	0	0	0.393333333333333
YDR303C	0	0	0.390728476821192
YFR019W	0	0	0.388157894736842
YPL249C	0	0	0.38562091503268
YNL079C	0	0	0.383116883116883
YER125W	0	0	0.380645161290323
YJL176C	0	0	0.378205128205128
YBR059C	0	0	0.375796178343949
YBR109C	0	0	0.373417721518987
YJL020C	0	0	0.371069182389937
YKL079W	0	0	0.36875
YHR149C	0	1	0.36875
YNL161W	0	0	0.366459627329193
YKL045W	0	0	0.365853658536585
YCR084C	0	0	0.365853658536585
YHL007C	1	0	0.365853658536585
YPL116W	0	0	0.363636363636364
YPR032W	0	0	0.36144578313253
YDR251W	0	0	0.359281437125749
YBR160W	0	0	0.357142857142857
YPL267W	0	0	0.355029585798817
YML064C	0	0	0.354651162790698
YBR260C	0	0	0.354651162790698
YPR122W	1	0	0.354651162790698
YBL037W	0	0	0.352601156069364
YPL161C	0	0	0.350574712643678
YGR109C	0	0	0.348571428571429
YPL153C	0	0	0.346590909090909
YIL038C	0	0	0.344632768361582
YDL146W	0	1	0.344632768361582
YOL017W	0	0	0.342696629213483
YDL028C	0	0	0.340782122905028
YER129W	0	0	0.338888888888889
YER152C	0	1	0.338888888888889
YPR171W	0	0	0.337016574585635
YLR200W	0	0	0.335164835164835
YCR077C	0	0	0.333333333333333
YOL062C	0	0	0.331521739130435
YDR325W	0	0	0.32972972972973
YPL141C	0	1	0.32972972972973
YGR078C	0	0	0.327956989247312
YDL195W	0	0	0.32620320855615
YPL204W	0	0	0.324468085106383
YPR106W	0	1	0.324468085106383
YPL221W	0	0	0.322751322751323
YOR008C	0	0	0.321052631578947
YAL041W	0	0	0.319371727748691
YJL099W	0	0	0.317708333333333
YMR124W	0	1	0.317708333333333
YBR288C	0	0	0.316062176165803
YMR092C	0	0	0.314432989690722
YAL053W	0	0	0.312820512820513
YHR161C	0	0	0.311224489795918
YNL066W	0	0	0.309644670050761
YNL309W	0	0	0.308080808080808
YDR093W	0	0	0.306532663316583
YOL070C	0	1	0.306532663316583
YLR398C	0	0	0.305825242718447
YIL123W	0	0	0.305825242718447
YNL153C	0	0	0.305825242718447
YNL322C	0	0	0.305825242718447
YNL293W	0	0	0.305825242718447
YDR245W	1	0	0.305825242718447
YOR264W	0	1	0.305825242718447
YCR030C	0	1	0.305825242718447
YCR038C	1	0	0.305825242718447
YOR216C	0	0	0.304761904761905
YHR084W	0	0	0.304761904761905
YBR276C	0	0	0.304761904761905
YHR143W	1	0	0.304761904761905
YLR272C	0	0	0.303317535545024
YPL195W	0	0	0.30188679245283
YBR088C	0	0	0.300469483568075
YDR348C	0	1	0.300469483568075
YLR370C	0	0	0.299065420560748
YPL155C	0	0	0.297674418604651
YGR108W	0	0	0.296296296296296
YIL106W	0	0	0.294930875576037
YNL312W	0	0	0.293577981651376
YIL149C	0	0	0.292237442922374
YFR024C-A	0	0	0.290909090909091
YNL297C	0	0	0.289592760180996
YCL061C	0	0	0.288288288288288
YFL008W	0	0	0.286995515695067
YIL158W	0	1	0.286995515695067
YPR018W	0	0	0.285714285714286
YJL076W	0	0	0.284444444444444
YBR245C	0	0	0.283185840707965
YDR097C	0	0	0.281938325991189
YOL090W	0	0	0.281385281385281
YDR356W	0	0	0.281385281385281
YHR153C	0	0	0.281385281385281
YGL106W	1	0	0.281385281385281
YNL091W	0	0	0.280172413793103
YMR078C	0	0	0.278969957081545
YKR095W	0	0	0.277777777777778
YNR035C	0	0	0.276595744680851
YCL027W	0	0	0.275423728813559
YGL206C	0	0	0.274261603375527
YPR120C	0	0	0.273109243697479
YPL124W	0	0	0.272727272727273
YOR304C-A	0	1	0.272727272727273
YJR075W	0	0	0.272727272727273
YKR082W	0	0	0.272727272727273
YLR286C	1	0	0.272727272727273
YFL038C	0	0	0.271604938271605
YLR086W	0	0	0.270491803278689
YER016W	0	0	0.269387755102041
YDL164C	0	0	0.268292682926829
YER136W	0	0	0.267206477732794
YLR206W	0	0	0.266129032258065
YNL046W	0	0	0.265060240963855
YOL145C	0	0	0.264
YDL003W	0	0	0.262948207171315
YOR367W	0	0	0.261904761904762
YOR330C	0	0	0.260869565217391
YKR028W	0	0	0.259842519685039
YAR007C	0	0	0.258823529411765
YER157W	0	0	0.2578125
YIR003W	0	1	0.2578125
YBR202W	0	0	0.257692307692308
YOR038C	0	0	0.257692307692308
YGL181W	0	0	0.257692307692308
YGR152C	1	0	0.257692307692308
YCL063W	0	0	0.256704980842912
YML115C	0	0	0.255725190839695
YLR183C	0	0	0.254752851711027
YPL209C	0	0	0.253787878787879
YLL043W	0	0	0.252830188679245
YGR200C	0	0	0.25187969924812
YAR008W	0	0	0.250936329588015
YIL062C	0	0	0.25
YEL003W	0	0	0.24907063197026
YDL055C	0	0	0.248148148148148
YML094W	0	0	0.247232472324723
YJL115W	0	0	0.246323529411765
YGR189C	0	0	0.245421245421245
YOL076W	0	0	0.244604316546763
YBR015C	0	0	0.244604316546763
YIL026C	0	0	0.244604316546763
YJR058C	0	0	0.244604316546763
YNL154C	1	0	0.244604316546763
YJL078C	0	1	0.244604316546763
YPL269W	0	0	0.243727598566308
YBR130C	0	0	0.242857142857143
YLR277C	0	0	0.241992882562278
YHR205W	0	0	0.24113475177305
YKR054C	0	0	0.240282685512367
YPL208W	0	0	0.23943661971831
YIL118W	0	0	0.23859649122807
YJL074C	0	0	0.237762237762238
YGR238C	0	0	0.236933797909408
YER070W	0	0	0.236111111111111
YOR195W	0	0	0.235294117647059
YNL273W	0	0	0.23448275862069
YNL082W	0	0	0.233676975945017
YDR310C	0	0	0.233226837060703
YGR044C	0	0	0.233226837060703
YDL226C	0	0	0.233226837060703
YOR212W	0	0	0.233226837060703
YBL060W	0	1	0.233226837060703
YDL145C	0	0	0.233226837060703
YGL049C	0	0	0.233226837060703
YAL026C	0	0	0.233226837060703
YER164W	0	0	0.233226837060703
YDR150W	0	0	0.233226837060703
YCR093W	0	0	0.233226837060703
YLR386W	0	0	0.233226837060703
YNL084C	1	0	0.233226837060703
YBR073W	0	0	0.233226837060703
YDR389W	0	0	0.233226837060703
YLL022C	0	0	0.233226837060703
YPR188C	1	0	0.233226837060703
YGR080W	1	0	0.233226837060703
YOL113W	1	0	0.233226837060703
YPL163C	0	0	0.233226837060703
YBR123C	0	0	0.233226837060703
YDL141W	0	0	0.233226837060703
YNL192W	1	0	0.233226837060703
YBL009W	0	0	0.232484076433121
YMR307W	0	0	0.231746031746032
YNL098C	0	0	0.231012658227848
YGR166W	0	0	0.230283911671924
YDR501W	0	0	0.229559748427673
YKL108W	0	0	0.22884012539185
YBL079W	0	0	0.228125
YBL023C	0	0	0.227414330218069
YPR175W	0	0	0.226708074534162
YDR113C	0	0	0.226006191950464
YHR108W	0	0	0.225308641975309
YDR477W	0	0	0.224615384615385
YMR296C	0	0	0.223926380368098
YIL128W	0	0	0.223241590214067
YEL031W	0	0	0.222560975609756
YPL066W	0	1	0.222560975609756
YJL148W	0	0	0.221884498480243
YDR052C	0	0	0.221212121212121
YKR048C	0	0	0.220543806646526
YPR161C	0	0	0.219879518072289
YBL051C	0	0	0.219219219219219
YLR110C	0	0	0.218562874251497
YAL024C	0	0	0.217910447761194
YKR100C	0	0	0.217261904761905
YDR326C	0	0	0.216617210682493
YNR031C	0	0	0.215976331360947
YKL013C	0	0	0.215339233038348
YMR232W	0	0	0.214705882352941
YIL002C	0	0	0.214076246334311
YOL006C	0	0	0.213450292397661
YBR069C	0	0	0.212827988338192
YIL115C	0	0	0.212209302325581
YGL077C	0	0	0.211594202898551
YGL027C	0	0	0.210982658959538
YDR407C	0	0	0.210826210826211
YLR425W	0	0	0.210826210826211
YJL158C	0	0	0.210826210826211
YMR305C	0	0	0.210826210826211
YOR122C	1	0	0.210826210826211
YFR028C	0	0	0.210227272727273
YPL174C	0	0	0.209631728045326
YLR087C	0	0	0.209039548022599
YPR104C	0	0	0.208450704225352
YML052W	0	0	0.207865168539326
YKR020W	0	0	0.207282913165266
YLR362W	0	0	0.206703910614525
YPR183W	0	0	0.206128133704735
YLR309C	0	0	0.205555555555556
YMR218C	0	0	0.204986149584488
YBR164C	0	0	0.204419889502762
YML034W	0	0	0.203856749311295
YGR191W	0	0	0.203296703296703
YOR043W	0	0	0.202739726027397
YPR124W	0	0	0.202185792349727
YBR060C	0	0	0.201634877384196
YJR140C	0	0	0.201086956521739
YFL037W	0	0	0.200542005420054
YNL016W	0	0	0.2
YNR051C	0	0	0.199460916442049
YJR144W	0	0	0.198924731182796
YBR275C	0	0	0.198391420911528
YDL018C	0	0	0.197860962566845
YBR080C	0	0	0.197333333333333
YCR059C	0	0	0.196808510638298
YMR144W	0	1	0.196808510638298
YER151C	0	0	0.196286472148541
YGL095C	0	0	0.195767195767196
YBL063W	0	0	0.195250659630607
YBL052C	0	0	0.194736842105263
YDL127W	0	0	0.194225721784777
YKL082C	0	0	0.193717277486911
YDR162C	0	0	0.193211488250653
YJR065C	0	0	0.192708333333333
YLR332W	0	0	0.192207792207792
YBR229C	0	0	0.191709844559585
YBR095C	0	0	0.191214470284238
YLR114C	0	0	0.190721649484536
YJR090C	0	0	0.190231362467866
YIL131C	0	0	0.18974358974359
YBR017C	0	0	0.18925831202046
YKR077W	0	1	0.18925831202046
YLR039C	0	0	0.188775510204082
YJR118C	0	0	0.188295165394402
YOR273C	0	0	0.187817258883249
YMR058W	0	0	0.187341772151899
YDR379W	0	0	0.186868686868687
YJL204C	0	0	0.18639798488665
YGL145W	0	0	0.185929648241206
YGR065C	0	0	0.18546365914787
YNL068C	0	0	0.185
YNL088W	0	0	0.184538653366584
YMR055C	0	0	0.18407960199005
YGL084C	0	0	0.183622828784119
YPL067C	0	1	0.183622828784119
YOR247W	0	0	0.183168316831683
YBR127C	0	0	0.182716049382716
YNL027W	0	0	0.182266009852217
YIR023W	0	0	0.181818181818182
YHR111W	0	0	0.181372549019608
YKL042W	0	0	0.180929095354523
YGL086W	0	0	0.180487804878049
YLL028W	0	0	0.180048661800487
YDR351W	0	0	0.179611650485437
YBL042C	0	0	0.179176755447942
YMR277W	0	0	0.178743961352657
YHR102W	0	0	0.178313253012048
YLR414C	0	1	0.178313253012048
YBL014C	0	0	0.177884615384615
YBR070C	0	0	0.177458033573141
YNL283C	0	0	0.177033492822967
YDR324C	0	0	0.176610978520286
YLR373C	0	0	0.176190476190476
YNR017W	0	0	0.176056338028169
YBR236C	0	0	0.176056338028169
YGR116W	0	0	0.176056338028169
YCR073W-A	0	0	0.176056338028169
YBR215W	0	0	0.176056338028169
YHR061C	1	0	0.176056338028169
YFR051C	0	0	0.175644028103044
YOL019W	0	1	0.175644028103044
YOR144C	0	0	0.175233644859813
YNL118C	0	0	0.174825174825175
YJL157C	0	0	0.174418604651163
YKL179C	0	0	0.174013921113689
YFR016C	0	1	0.174013921113689
YHR016C	0	0	0.173611111111111
YCR051W	0	1	0.173611111111111
YGL063W	0	0	0.173210161662818
YNL257C	0	0	0.172811059907834
YDR301W	0	0	0.172413793103448
YHR129C	0	0	0.172018348623853
YBR198C	0	0	0.17162471395881
YPL252C	0	0	0.171232876712329
YBR154C	0	0	0.170842824601367
YDR054C	0	0	0.170454545454545
YMR295C	0	1	0.170454545454545
YNL287W	0	0	0.170068027210884
YPL253C	0	0	0.169683257918552
YJL051W	0	1	0.169683257918552
YPR165W	0	0	0.169300225733634
YDR033W	0	1	0.169300225733634
YOR026W	0	0	0.168918918918919
YBR163W	0	1	0.168918918918919
YJL183W	0	0	0.168539325842697
YBR112C	0	0	0.168161434977578
YLR071C	0	0	0.167785234899329
YDR238C	0	0	0.167410714285714
YOR089C	0	0	0.167037861915367
YPL086C	0	0	0.166666666666667
YBL046W	0	0	0.166666666666667
YKL212W	0	0	0.166666666666667
YLR096W	0	0	0.166666666666667
YNL289W	0	0	0.166666666666667
YKL057C	0	0	0.166666666666667
YAR019C	1	0	0.166666666666667
YDR424C	0	0	0.166301969365427
YNL250W	0	0	0.165938864628821
YOR048C	0	0	0.16557734204793
YBR172C	0	0	0.165217391304348
YPL048W	0	0	0.164859002169197
YBR108W	0	1	0.164859002169197
YOR151C	0	0	0.164502164502165
YOR114W	0	1	0.164502164502165
YER119C	0	0	0.16414686825054
YKL032C	0	0	0.163793103448276
YAL013W	0	0	0.163440860215054
YOR269W	0	0	0.163090128755365
YPL085W	0	0	0.162740899357602
YLR305C	0	0	0.162393162393162
YNL039W	0	0	0.162046908315565
YFR031C	0	0	0.161702127659574
YHR196W	0	0	0.16135881104034
YOL007C	0	1	0.16135881104034
YLR268W	0	0	0.161016949152542
YCL054W	0	0	0.160676532769556
YIL154C	0	0	0.160337552742616
YBR057C	0	0	0.16
YOR153W	0	0	0.159663865546218
YPL193W	0	0	0.159329140461216
YBR054W	0	1	0.159329140461216
YHR103W	0	0	0.158995815899582
YCR094W	0	0	0.15866388308977
YGL020C	0	0	0.158333333333333
YPL101W	0	0	0.158004158004158
YCL029C	0	0	0.157676348547718
YMR212C	0	0	0.157349896480331
YFR013W	0	0	0.15702479338843
YBR166C	0	0	0.156701030927835
YBR086C	0	0	0.156378600823045
YIL129C	0	0	0.15605749486653
YPR189W	0	0	0.155737704918033
YBR041W	0	0	0.155419222903885
YOR281C	0	0	0.155102040816327
YER089C	0	0	0.154786150712831
YNL119W	0	0	0.154471544715447
YDR189W	0	0	0.154158215010142
YBL004W	0	0	0.153846153846154
YPR159W	0	0	0.153535353535354
YHR005C	0	0	0.153225806451613
YPL031C	0	0	0.152917505030181
YKL209C	0	0	0.152610441767068
YBR140C	0	0	0.152304609218437
YLR095C	0	0	0.152
YBR055C	0	0	0.151696606786427
YMR276W	0	0	0.151394422310757
YOR057W	0	0	0.151093439363817
YJR031C	0	0	0.150793650793651
YNL058C	0	1	0.150793650793651
YMR163C	0	0	0.15049504950495
YDL159W	0	0	0.150197628458498
YNR023W	0	0	0.149901380670611
YIL015W	0	0	0.149606299212598
YOR322C	0	0	0.149312377210216
YHR098C	0	0	0.149019607843137
YLR372W	0	0	0.148727984344423
YML119W	0	1	0.148727984344423
YPR112C	0	0	0.1484375
YGL207W	0	0	0.148362235067437
YOL004W	0	0	0.148362235067437
YER122C	0	0	0.148362235067437
YGR261C	0	0	0.148362235067437
YBL106C	0	0	0.148362235067437
YLR116W	0	0	0.148362235067437
YPL050C	1	0	0.148362235067437
YPL240C	0	0	0.148076923076923
YPL012W	0	0	0.147792706333973
YBR103W	0	0	0.147509578544061
YBR279W	0	0	0.147227533460803
YNL262W	0	0	0.146946564885496
YLR138W	0	0	0.146666666666667
YDR528W	0	0	0.14638783269962
YBR081C	0	0	0.146110056925996
YDR156W	0	0	0.145833333333333
YBR274W	0	0	0.145557655954631
YBR216C	0	0	0.145283018867925
YOR098C	0	0	0.145009416195857
YPL259C	0	0	0.144736842105263
YBL036C	0	0	0.144465290806754
YDL155W	0	0	0.144194756554307
YDR466W	0	0	0.14392523364486
YEL015W	0	0	0.14365671641791
YBL091C	0	0	0.143389199255121
YMR273C	0	0	0.143122676579926
YMR003W	0	1	0.143122676579926
YMR183C	0	0	0.142857142857143
YBR058C	0	0	0.142592592592593
YMR312W	0	0	0.142329020332717
YKL113C	0	0	0.142066420664207
YPR181C	0	0	0.141804788213628
YIR010W	0	0	0.141544117647059
YBR171W	0	0	0.141284403669725
YBR138C	0	1	0.141284403669725
YMR089C	0	0	0.141025641025641
YBR049C	0	0	0.140767824497258
YNL258C	0	0	0.140510948905109
YOR084W	0	0	0.140255009107468
YLR144C	0	0	0.14
YOR109W	0	0	0.139745916515427
YNL085W	0	0	0.139492753623188
YLR210W	0	0	0.139240506329114
YKL104C	0	0	0.13898916967509
YGL151W	0	0	0.138738738738739
YBL016W	0	0	0.13854351687389
YER123W	0	0	0.13854351687389
YBR078W	0	0	0.13854351687389
YER153C	0	0	0.13854351687389
YIL147C	0	0	0.13854351687389
YGR198W	0	0	0.13854351687389
YGL203C	0	0	0.13854351687389
YHR135C	1	0	0.13854351687389
YJL092W	0	0	0.138297872340426
YDL056W	0	0	0.138053097345133
YML065W	0	0	0.137809187279152
YPL126W	0	0	0.137566137566138
YER083C	0	0	0.137323943661972
YOR231W	0	0	0.137082601054482
YKR013W	0	1	0.137082601054482
YNL059C	0	0	0.136842105263158
YIR019C	0	0	0.136602451838879
YKL046C	0	0	0.136363636363636
YMR294W	0	0	0.136125654450262
YML060W	0	0	0.13588850174216
YNL236W	0	0	0.135652173913043
YMR198W	0	0	0.135416666666667
YJL039C	0	0	0.135181975736568
YJL194W	0	0	0.134948096885813
YNR047W	0	0	0.134715025906736
YIL153W	0	0	0.13448275862069
YLR129W	0	0	0.134251290877797
YBR261C	0	1	0.134251290877797
YBR121C	0	0	0.134020618556701
YPR017C	0	0	0.133790737564322
YBR237W	0	0	0.133561643835616
YJL173C	0	0	0.133333333333333
YKR027W	0	0	0.133105802047782
YJR032W	0	0	0.132879045996593
YBR156C	0	0	0.13265306122449
YPL074W	0	1	0.13265306122449
YJL201W	0	0	0.132427843803056
YBR125C	0	1	0.132427843803056
YPR141C	0	0	0.132203389830508
YLR262C	0	0	0.132107023411371
YMR079W	0	0	0.132107023411371
YKR008W	0	0	0.132107023411371
YBL020W	0	0	0.132107023411371
YBR281C	0	0	0.132107023411371
YBR077C	0	0	0.132107023411371
YGR196C	0	1	0.132107023411371
YFL026W	0	0	0.132107023411371
YOR301W	1	0	0.132107023411371
YDR141C	0	0	0.131886477462437
YDR081C	0	0	0.131666666666667
YER127W	0	0	0.131447587354409
YDL074C	0	0	0.131229235880399
YBR255W	0	1	0.131229235880399
YOR141C	0	1	0.131229235880399
YJL128C	0	0	0.131011608623549
YGR145W	0	0	0.130794701986755
YLR384C	0	0	0.130578512396694
YNL300W	0	1	0.130578512396694
YLR335W	0	0	0.13036303630363
YOR239W	0	0	0.130148270181219
YLR148W	0	0	0.129934210526316
YPL069C	0	0	0.129720853858785
YDL040C	0	0	0.129508196721311
YBR087W	0	0	0.129296235679214
YNL238W	0	0	0.129084967320261
YDR488C	0	0	0.128874388254486
YDR440W	0	0	0.128664495114007
YLL008W	0	0	0.128455284552846
YDR232W	0	0	0.128246753246753
YJL029C	0	0	0.128038897893031
YCR052W	0	0	0.127831715210356
YPL128C	0	0	0.127625201938611
YBR083W	0	0	0.12741935483871
YHR186C	0	0	0.127214170692432
YIL031W	0	0	0.127009646302251
YJL033W	0	0	0.126805778491172
YEL022W	0	0	0.126602564102564
YKL126W	0	0	0.1264
YBR254C	0	0	0.126198083067093
YPL007C	0	0	0.125996810207337
YDR159W	0	0	0.125796178343949
YNL216W	0	0	0.125596184419714
YNL188W	0	0	0.125396825396825
YOL110W	0	0	0.125198098256735
YBR129C	0	0	0.125
YML046W	0	0	0.12480252764613
YMR231W	0	0	0.124605678233438
YBR022W	0	0	0.124409448818898
YML059C	0	0	0.124213836477987
YOR017W	0	0	0.124018838304553
YPR019W	0	0	0.123824451410658
YCL032W	0	0	0.123630672926448
YPL083C	0	0	0.1234375
YBR002C	0	0	0.123244929797192
YER168C	0	0	0.123052959501558
YPL075W	0	0	0.122861586314152
YNL139C	0	0	0.122670807453416
YER019W	0	0	0.122480620155039
YDR261C	0	0	0.122291021671827
YCR089W	0	0	0.12210200927357
YNL075W	0	0	0.121913580246914
YER105C	0	0	0.121725731895223
YBL024W	0	0	0.121538461538462
YLR451W	0	0	0.121351766513057
YPR029C	0	0	0.121165644171779
YOR241W	0	0	0.120980091883614
YGR098C	0	0	0.120795107033639
YKR001C	0	0	0.120610687022901
YBR264C	0	0	0.120426829268293
YGL137W	0	0	0.120243531202435
YGL244W	0	0	0.120060790273556
YLR274W	0	0	0.119878603945372
YKL135C	0	0	0.11969696969697
YOR217W	0	0	0.119515885022693
YHR088W	0	0	0.119335347432024
YIR033W	0	0	0.119155354449472
YNL094W	0	0	0.118975903614458
YER022W	0	0	0.118796992481203
YER154W	0	0	0.118618618618619
YLR410W	0	0	0.118440779610195
YAL025C	0	0	0.118263473053892
YBL008W	0	0	0.118086696562033
YOR073W	0	0	0.117910447761194
YGL139W	0	0	0.117734724292101
YBR135W	0	0	0.117559523809524
YPR034W	0	0	0.117384843982169
YBL032W	0	0	0.117210682492582
YGL171W	0	0	0.117037037037037
YOL128C	0	0	0.116863905325444
YBR289W	0	0	0.116691285081241
YMR061W	0	0	0.116519174041298
YOL123W	0	0	0.116347569955817
YER095W	0	0	0.116176470588235
YJR043C	0	0	0.116005873715125
YKL014C	0	0	0.1158357771261
YDR137W	0	0	0.115666178623719
YMR128W	0	0	0.115497076023392
YBR175W	0	0	0.115328467153285
YBR176W	0	0	0.115160349854227
YNL197C	0	0	0.114992721979622
YJL203W	0	0	0.114825581395349
YLR310C	0	0	0.114658925979681
YBL017C	0	0	0.114492753623188
YGL094C	0	0	0.114327062228654
YBL050W	0	0	0.114161849710983
YGL223C	0	0	0.113997113997114
YOR014W	0	0	0.113832853025937
YPR129W	0	0	0.113669064748201
YPL045W	0	0	0.113505747126437
YPL082C	0	0	0.113342898134864
YGL190C	0	0	0.113180515759312
YDR211W	0	0	0.113018597997139
YDL103C	0	0	0.112857142857143
YBL034C	0	0	0.112696148359486
YDR464W	0	0	0.112535612535613
YGR246C	0	0	0.112375533428165
YOR191W	0	0	0.112215909090909
YEL036C	0	0	0.112056737588652
YGR083C	0	0	0.111898016997167
YJR053W	0	0	0.111739745403112
YIL009W	0	0	0.111581920903955
YGR271W	0	0	0.111424541607898
YNL182C	0	0	0.111267605633803
YAL040C	0	0	0.111111111111111
YJR083C	0	0	0.110955056179775
YNL041C	0	0	0.110799438990182
YKL028W	0	0	0.110644257703081
YBR243C	0	0	0.11048951048951
YJR040W	0	0	0.110335195530726
YDR103W	0	0	0.110181311018131
YBR071W	0	1	0.110181311018131
YDR172W	0	0	0.110027855153203
YLR452C	0	0	0.109874826147427
YML031W	0	0	0.109722222222222
YMR129W	0	0	0.109570041608877
YBR155W	0	0	0.109418282548476
YDR085C	0	0	0.10926694329184
YLR418C	0	0	0.109116022099448
YLR357W	0	0	0.108965517241379
YOR275C	0	0	0.108815426997245
YKR068C	0	0	0.108665749656121
YDR176W	0	0	0.108516483516484
YBR271W	0	0	0.108367626886145
YGR135W	0	0	0.108219178082192
YMR237W	0	0	0.108071135430917
YBL019W	0	0	0.10792349726776
YNL132W	0	0	0.107776261937244
YGL216W	0	0	0.107629427792916
YPL235W	0	0	0.107482993197279
YKL205W	0	0	0.107336956521739
YGL150C	0	0	0.10719131614654
YGR170W	0	0	0.107046070460705
YBL056W	0	0	0.106901217861976
YLL004W	0	0	0.106756756756757
YDL102W	0	0	0.106612685560054
YOR112W	0	0	0.106469002695418
YNL329C	0	0	0.106325706594886
YMR080C	0	0	0.106182795698925
YMR299C	0	0	0.106040268456376
YOL100W	0	0	0.105898123324397
YGL133W	0	0	0.105756358768407
YMR125W	0	0	0.105614973262032
YPL228W	0	0	0.105473965287049
YDR208W	0	0	0.105333333333333
YLR383W	0	0	0.105193075898802
YMR216C	0	0	0.105053191489362
YGL195W	0	0	0.104913678618858
YNL304W	0	0	0.104774535809019
YMR086W	0	1	0.104774535809019
YLR409C	0	0	0.104635761589404
YBR233W	0	1	0.104635761589404
YJL154C	0	0	0.104497354497354
YML010W	0	0	0.104359313077939
YGR274C	0	0	0.104221635883905
YIL144W	0	0	0.104084321475626
YKL204W	0	0	0.103947368421053
YBR165W	0	0	0.103810775295664
YIL126W	0	0	0.103674540682415
YHR007C	0	0	0.103538663171691
YHL030W	0	0	0.103403141361257
YGL163C	0	0	0.103267973856209
YML016C	0	0	0.10313315926893
YPL140C	0	0	0.102998696219035
YJR002W	0	0	0.102864583333333
YBL011W	0	0	0.102730819245774
YLR222C	0	0	0.102597402597403
YOR165W	0	0	0.102464332036316
YGL211W	0	0	0.102331606217617
YLR032W	0	0	0.102199223803364
YDR451C	0	0	0.102067183462532
YBR267W	0	0	0.101935483870968
YAL020C	0	0	0.10180412371134
YBR110W	0	0	0.101673101673102
YBL067C	0	1	0.101673101673102
YFR009W	0	0	0.101542416452442
YBR199W	0	0	0.101412066752246
YGR089W	0	0	0.101282051282051
YBL104C	0	1	0.101282051282051
YCR042C	0	0	0.101152368758003
YBR253W	0	0	0.101023017902813
YER001W	0	0	0.100893997445722
YOR198C	0	0	0.100765306122449
YGL179C	0	0	0.100636942675159
YGL092W	0	0	0.100508905852417
YLL011W	0	0	0.100381194409149
YNR013C	0	0	0.100253807106599
YMR012W	0	0	0.100126742712294
YNL290W	0	0	0.1
YNL189W	0	0	0.0998735777496839
YGR186W	0	0	0.0997474747474748
YGL241W	0	0	0.0996216897856242
YBR007C	0	1	0.0996216897856242
YNL087W	0	1	0.0996216897856242
YPL210C	0	0	0.0994962216624685
YCL008C	0	0	0.0993710691823899
YDR217C	0	0	0.0992462311557789
YNL206C	0	0	0.0991217063989962
YGR128C	0	0	0.0989974937343358
YMR047C	0	0	0.0988735919899875
YOR080W	0	0	0.09875
YBR244W	0	0	0.0986267166042447
YGL158W	0	0	0.0985037406483791
YKL112W	0	0	0.0983810709838107
YBR079C	0	0	0.0982587064676617
YBR159W	0	0	0.0981366459627329
YJR134C	0	1	0.0981366459627329
YLR056W	0	0	0.098014888337469
YKL166C	0	0	0.097944377267231
YCL044C	0	0	0.097944377267231
YMR222C	0	1	0.097944377267231
YLR067C	0	0	0.097944377267231
YCR008W	0	0	0.097944377267231
YGR221C	0	0	0.097944377267231
YOL034W	0	0	0.097944377267231
YMR270C	0	0	0.097944377267231
YBR029C	0	0	0.097944377267231
YJL129C	0	0	0.097944377267231
YGR218W	0	0	0.097944377267231
YNL126W	0	0	0.097944377267231
YGR099W	0	0	0.097944377267231
YDL112W	0	0	0.097944377267231
YMR266W	0	0	0.097944377267231
YMR014W	1	0	0.097944377267231
YCR073C	0	0	0.097944377267231
YNL172W	0	0	0.097944377267231
YCL037C	0	0	0.097944377267231
YBR179C	0	0	0.097944377267231
YKL089W	0	0	0.097944377267231
YOR299W	1	0	0.097944377267231
YOR372C	0	0	0.0978260869565217
YCR033W	0	0	0.097708082026538
YMR301C	0	0	0.0975903614457831
YER133W	0	0	0.0974729241877256
YML080W	0	0	0.0973557692307692
YGR270W	0	0	0.0972388955582233
YJR006W	0	0	0.0971223021582734
YLR033W	0	0	0.0970059880239521
YHR148W	0	0	0.0968899521531101
YML069W	0	0	0.0967741935483871
YHR115C	0	0	0.0966587112171838
YOR076C	0	0	0.0965435041716329
YCR086W	0	0	0.0964285714285714
YMR263W	0	0	0.0963139120095125
YPL266W	0	0	0.0961995249406176
YPL053C	0	0	0.096085409252669
YOR332W	0	0	0.0959715639810427
YPL180W	0	0	0.0958579881656805
YLR336C	0	0	0.0957446808510638
YBR142W	0	0	0.0956316410861865
YBR228W	0	0	0.0955188679245283
YPL217C	0	0	0.0954063604240283
YKL190W	0	0	0.0952941176470588
YGL180W	0	0	0.0951821386603995
YNL090W	0	0	0.0950704225352113
YFL027C	0	0	0.0949589683470106
YNL247W	0	0	0.094847775175644
YOR115C	0	0	0.0947368421052632
YFL034C-B	0	0	0.0946261682242991
YGR040W	0	0	0.0945157526254376
YDR062W	0	0	0.0944700460829493
YNL116W	0	0	0.0944700460829493
YER176W	0	0	0.0944700460829493
YKL068W	0	0	0.0944700460829493
YMR093W	0	0	0.0944700460829493
YGR245C	0	0	0.0944700460829493
YML061C	0	0	0.0944700460829493
YGR054W	0	0	0.0944700460829493
YHR063C	0	0	0.0944700460829493
YNL291C	0	0	0.0944700460829493
YOR353C	1	0	0.0944700460829493
YBL088C	0	0	0.094361334867664
YBL055C	0	0	0.0942528735632184
YIL008W	0	0	0.0941446613088404
YML071C	0	0	0.0940366972477064
YGL022W	0	0	0.0939289805269187
YDL185W	0	0	0.0938215102974828
YHR082C	0	0	0.0937142857142857
YKL203C	0	0	0.0936073059360731
YGR005C	0	0	0.0935005701254276
YLL010C	0	0	0.0933940774487472
YHR169W	0	0	0.093287827076223
YPR072W	0	0	0.0931818181818182
YOL105C	0	0	0.0930760499432463
YBR016W	0	0	0.0929705215419501
YLR212C	0	0	0.0928652321630804
YOL133W	0	0	0.0927601809954751
YDR168W	0	0	0.0926553672316384
YJL207C	0	0	0.0925507900677201
YBR131W	0	0	0.0924464487034949
YKR056W	0	0	0.0923423423423423
YMR247C	0	0	0.0922384701912261
YLR321C	0	0	0.0921348314606742
YPL192C	0	0	0.0920314253647587
YHR191C	0	0	0.0919282511210762
YFL001W	0	0	0.0918253079507279
YDL140C	0	0	0.0917225950782998
YBR030W	0	0	0.0916201117318436
YPL243W	0	0	0.0915178571428571
YLR197W	0	0	0.0914158305462653
YDL166C	0	0	0.0913140311804009
YBR082C	0	0	0.0912124582869855
YBR168W	0	0	0.0911111111111111
YKL127W	0	0	0.0910099889012209
YPR111W	0	0	0.0909090909090909
YLR396C	0	0	0.0908084163898117
YBR061C	0	0	0.0907079646017699
YDR122W	0	0	0.0906077348066298
YNL123W	0	0	0.0905077262693157
YDR416W	0	0	0.0904079382579934
YGR090W	0	0	0.0903083700440529
YCR067C	0	0	0.0902090209020902
YGL201C	0	0	0.0901194353963084
YJL062W	0	0	0.0901194353963084
YBR188C	0	0	0.0901194353963084
YDR165W	0	0	0.0901194353963084
YGR167W	0	0	0.0901194353963084
YKR072C	0	0	0.0901194353963084
YBL097W	0	0	0.0901194353963084
YBR272C	0	0	0.0901194353963084
YBR259W	0	1	0.0901194353963084
YGR162W	0	0	0.0901194353963084
YJR117W	0	0	0.0901194353963084
YOR094W	0	0	0.0901194353963084
YDR420W	1	0	0.0901194353963084
YLR026C	0	0	0.0900216919739696
YER087C-B	0	0	0.0899241603466956
YHR118C	0	0	0.0898268398268398
YGL065C	0	0	0.0897297297297297
YER166W	0	0	0.0896328293736501
YJL061W	0	0	0.0895361380798274
YKL025C	0	0	0.0894396551724138
YGR047C	0	0	0.0893433799784715
YOL093W	0	0	0.089247311827957
YDL223C	0	0	0.0891514500537057
YMR091C	0	0	0.0890557939914163
YLR276C	0	0	0.0889603429796356
YNL268W	0	0	0.088865096359743
YOL103W	0	0	0.0887700534759358
YIL109C	0	0	0.0886752136752137
YDR508C	0	0	0.0885805763073639
YIL138C	0	0	0.0884861407249467
YBR221C	0	0	0.0883919062832801
YHR031C	0	0	0.0882978723404255
YKL078W	0	0	0.0882040382571732
YGL153W	0	0	0.0881104033970276
YIL156W	0	0	0.088016967126193
YPL145C	0	0	0.0879237288135593
YHR206W	0	0	0.0878306878306878
YDR027C	0	0	0.087737843551797
YKR093W	0	0	0.0876451953537487
YNL163C	0	0	0.0875527426160338
YDR393W	0	0	0.0874604847207587
YML038C	0	0	0.0873684210526316
YBR094W	0	1	0.0873684210526316
YGL016W	0	0	0.0872765509989485
YOR267C	0	0	0.0871848739495798
YLL031C	0	0	0.087093389296957
YML114C	0	0	0.0870020964360587
YCR034W	0	0	0.0869109947643979
YHR154W	0	0	0.0868200836820084
YDL148C	0	0	0.0867293625914316
YDR293C	0	0	0.0866388308977036
YDL047W	0	0	0.086548488008342
YMR288W	0	0	0.0864583333333333
YPL049C	0	0	0.0863683662851197
YHR172W	0	0	0.0862785862785863
YLR436C	0	0	0.0861889927310488
YNL248C	0	0	0.0860995850622407
YPR173C	0	0	0.0860103626943005
YDR264C	0	0	0.0859213250517598
YJL041W	0	0	0.0858324715615305
YOL138C	0	0	0.0857438016528926
YBR097W	0	0	0.0856553147574819
YLR115W	0	0	0.0855670103092784
YDR283C	0	0	0.0854788877445932
YBR194W	0	1	0.0854788877445932
YLR009W	0	0	0.0853909465020576
YLR403W	0	0	0.0853031860226105
YDL033C	0	0	0.0852156057494867
YNL121C	0	0	0.0851282051282051
YFR040W	0	0	0.0850409836065574
YNL225C	0	0	0.0849539406345957
YMR060C	0	0	0.0848670756646217
YLR139C	0	0	0.0847803881511747
YJL081C	0	0	0.0846938775510204
YMR309C	0	0	0.0846075433231396
YJL030W	0	0	0.0845213849287169
YDR461W	0	0	0.0844354018311292
YIL005W	0	0	0.084349593495935
YIR002C	0	0	0.0842639593908629
YNL049C	0	0	0.0841784989858012
YDR390C	0	0	0.0840932117527862
YBR106W	0	0	0.0840080971659919
YLR196W	0	0	0.0839231547017189
YBR283C	0	0	0.0838383838383838
YDR297W	0	0	0.0837537840565086
YLR085C	0	0	0.0836693548387097
YLR389C	0	0	0.0835850956696878
YDR485C	0	0	0.0835010060362173
YJR089W	0	0	0.0834170854271357
YKL010C	0	0	0.0833333333333333
YBR084W	0	0	0.0832497492477432
YHR120W	0	0	0.0831663326653307
YPR138C	0	0	0.0830830830830831
YGL097W	0	0	0.083
YMR075W	0	0	0.0829170829170829
YOR033C	0	0	0.0828343313373253
YNL221C	0	0	0.0827517447657029
YBR211C	0	0	0.0826771653543307
YGL113W	0	0	0.0826771653543307
YGL167C	0	0	0.0826771653543307
YBL022C	0	0	0.0826771653543307
YLR106C	0	0	0.0826771653543307
YFL025C	0	0	0.0826771653543307
YIL127C	0	0	0.0826771653543307
YBL082C	0	0	0.0826771653543307
YOL021C	0	0	0.0826771653543307
YBR161W	0	0	0.0826771653543307
YGR072W	0	0	0.0826771653543307
YPL055C	0	0	0.0826771653543307
YGL174W	1	0	0.0826771653543307
YBR205W	0	0	0.0825958702064897
YKR024C	0	0	0.0825147347740668
YOR101W	0	0	0.0824337585868499
YML049C	0	0	0.0823529411764706
YML111W	0	0	0.0822722820763957
YKR029C	0	0	0.0821917808219178
YOR039W	0	0	0.0821114369501466
YBL058W	0	0	0.08203125
YPL190C	0	0	0.0819512195121951
YBR042C	0	0	0.0818713450292398
YJL098W	0	0	0.0817916260954236
YOR290C	0	0	0.0817120622568093
YOR123C	0	0	0.0816326530612245
YBL084C	0	0	0.0815533980582524
YJL209W	0	0	0.081474296799224
YNR008W	0	0	0.0813953488372093
YHR042W	0	0	0.0813165537270087
YBR011C	0	0	0.0812379110251451
YMR070W	0	0	0.0811594202898551
YMR223W	0	0	0.0810810810810811
YDR422C	0	0	0.0810028929604629
YBR217W	0	0	0.0809248554913295
YIL121W	0	0	0.080846968238691
YOR373W	0	0	0.0807692307692308
YDR077W	0	0	0.0806916426512968
YER171W	0	0	0.0806142034548944
YDR311W	0	0	0.0805369127516778
YML113W	0	0	0.0804597701149425
YMR172W	0	0	0.0803827751196172
YKR064W	0	1	0.0803827751196172
YCL055W	0	0	0.0803059273422562
YHR066W	0	0	0.0802292263610315
YLL050C	0	0	0.0801526717557252
YFL049W	0	0	0.0800762631077216
YGR179C	0	0	0.08
YNL229C	0	0	0.0799238820171266
YDR490C	0	0	0.0798479087452472
YML103C	0	0	0.0797720797720798
YOL045W	0	0	0.079696394686907
YNL279W	0	0	0.0796208530805687
YER177W	0	0	0.0795454545454545
YJR132W	0	0	0.0794701986754967
YLR181C	0	0	0.0793950850661626
YPR056W	0	0	0.0793201133144476
YOL095C	0	0	0.0792452830188679
YNR026C	0	0	0.0791705937794533
YDL143W	0	0	0.0790960451977401
YLR433C	0	0	0.0790216368767639
YBL025W	0	0	0.0789473684210526
YMR044W	0	0	0.0788732394366197
YOL077C	0	0	0.0787992495309568
YOR067C	0	0	0.0787253983130272
YKR036C	0	0	0.0786516853932584
YAR002W	0	0	0.078578110383536
YGR188C	0	0	0.0785046728971963
YGR119C	0	0	0.0784313725490196
YLR014C	0	0	0.0783582089552239
YBR063C	0	1	0.0783582089552239
YOR194C	0	0	0.0782851817334576
YBR034C	0	0	0.0782122905027933
YNL047C	0	0	0.0781395348837209
YDR395W	0	0	0.0780669144981413
YGR004W	0	0	0.0779944289693593
YHR165C	0	0	0.0779220779220779
YOL130W	0	0	0.0778498609823911
YNL002C	0	0	0.0777777777777778
YLR368W	0	0	0.0777058279370953
YKR042W	0	0	0.077634011090573
YOR287C	0	0	0.0775623268698061
YGL093W	0	0	0.0774907749077491
YGR199W	0	0	0.0774193548387097
YDL167C	0	0	0.0773480662983425
YHR072W	0	0	0.0772769089236431
YJR073C	0	0	0.0772058823529412
YIL044C	0	0	0.0771349862258953
YNL222W	0	0	0.0770642201834862
YOR304W	0	0	0.076993583868011
YGL173C	0	0	0.0769230769230769
YML047C	0	0	0.0768526989935956
YDR299W	0	0	0.076782449725777
YJL124C	0	0	0.0767123287671233
YOR370C	0	0	0.0766423357664234
YKL054C	0	0	0.0765724703737466
YMR043W	0	0	0.0765027322404372
YLR020C	0	0	0.0764331210191083
YML124C	0	0	0.0763636363636364
YBR036C	0	0	0.0762942779291553
YDR069C	0	0	0.0762250453720508
YDR292C	0	0	0.0761559383499547
YDR017C	0	0	0.0760869565217391
YLL049W	0	1	0.0760869565217391
YBR170C	0	0	0.0760180995475113
YML006C	0	0	0.0759493670886076
YBL054W	0	0	0.0758807588075881
YHR040W	0	0	0.075812274368231
YNL218W	0	0	0.0757439134355275
YOR004W	0	0	0.0756756756756757
YKR086W	0	0	0.0756075607560756
YDL189W	0	0	0.0755395683453237
YBR162W-A	0	0	0.0754716981132075
YHR077C	0	0	0.0754039497307002
YER172C	0	0	0.0753363228699552
YPL040C	0	0	0.0752688172043011
YDR190C	0	0	0.0752014324082363
YDR484W	0	0	0.075134168157424
YNL308C	0	0	0.0750883392226148
YNR053C	0	0	0.0750883392226148
YML008C	0	0	0.0750883392226148
YIL019W	0	0	0.0750883392226148
YGR217W	0	0	0.0750883392226148
YDR153C	0	0	0.0750883392226148
YOR171C	0	0	0.0750883392226148
YJL125C	0	0	0.0750883392226148
YNL313C	0	0	0.0750883392226148
YDR099W	0	0	0.0750883392226148
YML085C	0	0	0.0750883392226148
YOL081W	0	0	0.0750883392226148
YBL057C	0	0	0.0750883392226148
YFL023W	1	0	0.0750883392226148
YNR011C	0	0	0.0750220653133274
YBL068W	0	0	0.0749559082892416
YDR410C	0	0	0.0748898678414097
YDR495C	0	0	0.0748239436619718
YER082C	0	0	0.0747581354441513
YOR087W	0	0	0.0746924428822496
YHR079C	0	0	0.0746268656716418
YJL168C	0	0	0.0745614035087719
YPL058C	0	0	0.0744960560911481
YOR086C	0	1	0.0744960560911481
YBL072C	0	0	0.074430823117338
YKL173W	0	0	0.0743657042869641
YGR280C	0	0	0.0743006993006993
YKR079C	0	0	0.074235807860262
YFL036W	0	0	0.0741710296684119
YBR270C	0	1	0.0741710296684119
YGL200C	0	0	0.0741063644289451
YBR040W	0	0	0.0740418118466899
YDR127W	0	0	0.0739773716275022
YDR499W	0	0	0.0739130434782609
YBR247C	0	0	0.0738488271068636
YPL122C	0	0	0.0737847222222222
YOL149W	0	0	0.0737207285342585
YDL060W	0	0	0.0736568457538995
YNR044W	0	0	0.0735930735930736
YBR257W	0	0	0.0735294117647059
YOR355W	0	0	0.0734658599827139
YBR004C	0	0	0.0734024179620035
YBR192W	0	0	0.0733390854184642
YPR024W	0	0	0.0732758620689655
YJL047C	0	0	0.0732127476313523
YNL145W	0	0	0.0731497418244406
YOR132W	0	0	0.0730868443680138
YML075C	0	0	0.0730240549828179
YHR182W	0	1	0.0730240549828179
YDL095W	0	0	0.0729613733905579
YJR041C	0	0	0.0728987993138936
YDL132W	0	0	0.0728363324764353
YNR052C	0	0	0.0727739726027397
YDL063C	0	0	0.0727117194183062
YIL046W	0	0	0.0726495726495727
YFR002W	0	0	0.0725875320239112
YNL076W	0	0	0.0725255972696246
YML093W	0	0	0.072463768115942
YBR136W	0	0	0.0724020442930153
YBR119W	0	0	0.0723404255319149
YMR287C	0	0	0.0722789115646258
YBR141C	0	1	0.0722789115646258
YLR223C	0	0	0.0722175021240442
YOR243C	0	0	0.0721561969439728
YOR359W	0	0	0.0720949957591179
YFL048C	0	0	0.0720338983050847
YPR190C	0	0	0.0719729043183743
YMR065W	0	0	0.071912013536379
YBR008C	0	0	0.0718512256973795
YOL010W	0	0	0.0717905405405405
YLL012W	0	0	0.0717299578059072
YPL156C	0	0	0.0716694772344014
YOR308C	0	0	0.071609098567818
YBL001C	0	0	0.0715488215488215
YMR285C	0	0	0.071488645920942
YDL224C	0	0	0.0714285714285714
YJL186W	0	0	0.0713685978169605
YDR227W	0	0	0.0713087248322148
YPL241C	0	0	0.0712489522212909
YER132C	0	0	0.0711892797319933
YJR060W	0	0	0.0711297071129707
YDR060W	0	0	0.0710702341137124
YJL208C	0	0	0.0710108604845447
YHR081W	0	0	0.0709515859766277
YJR143C	0	0	0.0708924103419516
YLR219W	0	0	0.0708333333333333
YDR510W	0	0	0.070774354704413
YBR043C	0	0	0.0707154742096506
YLL034C	0	0	0.0706566916043225
YPL150W	0	1	0.0706566916043225
YBR197C	0	1	0.0706566916043225
YLR098C	0	0	0.0705980066445183
YPL065W	0	0	0.0705394190871369
YER013W	0	0	0.0704809286898839
YER031C	0	0	0.0704225352112676
YML104C	0	0	0.070364238410596
YBL107C	0	1	0.070364238410596
YOR256C	0	0	0.0703060380479735
YBR239C	0	1	0.0703060380479735
YML015C	0	0	0.0702479338842975
YDR080W	0	0	0.0701899256812552
YDR289C	0	0	0.0701320132013201
YGL238W	0	0	0.0700741962077494
YLR263W	0	0	0.0700164744645799
YDR181C	0	0	0.0699588477366255
YNL141W	0	0	0.0699013157894737
YLR320W	0	0	0.0698438783894823
YPR070W	0	0	0.0697865353037767
YMR224C	0	0	0.0697292863002461
YML072C	0	1	0.0697292863002461
YBR153W	0	0	0.0696920583468395
YMR048W	0	0	0.0696920583468395
YDR144C	0	0	0.0696920583468395
YDR279W	0	0	0.0696920583468395
YLR430W	0	0	0.0696920583468395
YKL088W	0	0	0.0696920583468395
YJR125C	0	0	0.0696920583468395
YJL010C	0	0	0.0696920583468395
YOL011W	0	0	0.0696920583468395
YMR213W	0	0	0.0696920583468395
YJR066W	0	0	0.0696920583468395
YOR090C	0	0	0.0696920583468395
YMR033W	0	0	0.0696920583468395
YNR041C	0	0	0.0696920583468395
YDR184C	1	0	0.0696920583468395
YKL176C	0	0	0.0696356275303644
YPL020C	0	0	0.06957928802589
YOL078W	0	0	0.0695230396119644
YNL199C	0	0	0.0694668820678514
YPR135W	0	0	0.069410815173527
YOL115W	0	0	0.0693548387096774
YGR178C	0	0	0.0692989524576954
YKL116C	0	0	0.0692431561996779
YOR168W	0	0	0.0691874497184232
YPR131C	0	0	0.0691318327974277
YGR113W	0	0	0.0690763052208835
YLR228C	0	0	0.0690208667736758
YBL093C	0	0	0.0689655172413793
YBL080C	0	0	0.0689102564102564
YBR263W	0	0	0.0688550840672538
YJL025W	0	0	0.0688
YAL019W	0	0	0.0687450039968026
YBR096W	0	1	0.0687450039968026
YBL039C	0	0	0.0686900958466454
YNL048W	0	0	0.068635275339186
YKR003W	0	0	0.0685805422647528
YAR014C	0	0	0.0685258964143426
YDR180W	0	0	0.0684713375796178
YBL038W	0	0	0.0684168655529037
YIL035C	0	0	0.068362480127186
YOL089C	0	0	0.068308181096108
YKL139W	0	0	0.0682539682539682
YKR038C	0	0	0.0681998413957177
YDR228C	0	0	0.0681458003169572
YPL169C	0	0	0.0680918448139351
YBR212W	0	0	0.0680379746835443
YNL124W	0	0	0.0679841897233202
YML043C	0	0	0.0679304897314376
YBR265W	0	0	0.0678768745067088
YER145C	0	0	0.0678233438485804
YKR063C	0	0	0.0677698975571316
YOR357C	0	0	0.0677165354330709
YDL108W	0	0	0.0676632572777341
YPR180W	0	0	0.0676100628930818
YHR201C	0	0	0.0675569520816968
YDR028C	0	0	0.0675039246467818
YDR334W	0	0	0.0674509803921569
YNR054C	0	0	0.0673981191222571
YHR197W	0	0	0.06734534064213
YFL009W	0	0	0.0672926447574335
YOR140W	0	0	0.0672400312744331
YGL008C	0	0	0.0671875
YBL026W	0	0	0.0671350507416081
YOR113W	0	0	0.0670826833073323
YHR065C	0	0	0.0670303975058457
YJL111W	0	0	0.0669781931464174
YEL016C	0	0	0.0669260700389105
YOR129C	0	0	0.0668740279937792
YIR008C	0	0	0.0668220668220668
YDR457W	0	0	0.0667701863354037
YDR473C	0	0	0.0667183863460047
YGR140W	0	0	0.0666666666666667
YBL074C	0	0	0.0666150271107668
YNL323W	0	0	0.0665634674922601
YDR235W	0	0	0.0665119876256767
YCR024C-A	0	0	0.0664605873261206
YPR095C	0	0	0.0664092664092664
YNL167C	0	0	0.066358024691358
YOR160W	0	0	0.0663068619892059
YBL027W	0	0	0.0662557781201849
YHR012W	0	0	0.0662047729022325
YLL048C	0	0	0.0661538461538462
YPL029W	0	0	0.0661029976940815
YLR385C	0	0	0.0660522273425499
YMR164C	0	0	0.0660015349194167
YOR207C	0	0	0.0659509202453988
YMR177W	0	0	0.0659003831417625
YDR229W	0	0	0.0658499234303216
YBR115C	0	0	0.0657995409334353
YBL006C	0	0	0.0657492354740061
YGL099W	0	0	0.0656990068754775
YGL105W	0	0	0.0656488549618321
YKL122C	0	0	0.0655987795575896
YEL013W	0	0	0.0655487804878049
YJR033C	0	0	0.0654988575780655
YMR290C	0	0	0.0654490106544901
YPR088C	0	0	0.0653992395437262
YGL257C	0	0	0.0653495440729483
YOR066W	0	1	0.0653495440729483
YOR266W	0	0	0.0652999240698557
YDR489W	0	0	0.0652503793626707
YNR055C	0	0	0.0652009097801365
YOL051W	0	0	0.0651515151515152
YNR015W	0	0	0.0651021953065859
YBR195C	0	0	0.065052950075643
YNL317W	0	0	0.0650037792894936
YHR069C	0	0	0.0649546827794562
YLR237W	0	0	0.0649056603773585
YBR167C	0	0	0.0648567119155355
YDR243C	0	0	0.0648078372268274
YPL227C	0	0	0.0647590361445783
YGL081W	0	1	0.0647590361445783
YNL311C	0	0	0.0647103085026336
YOR093C	0	1	0.0647103085026336
YPL265W	0	0	0.0646616541353384
YBR173C	0	0	0.0646130728775357
YOR249C	0	0	0.0645645645645646
YLR055C	0	0	0.0645161290322581
YNR009W	0	0	0.0644677661169415
YPL226W	0	0	0.0644194756554307
YEL032W	0	0	0.0643712574850299
YDL005C	0	0	0.0643231114435303
YNL292W	0	0	0.0642750373692078
YIL104C	0	0	0.0642270351008215
YMR319C	0	0	0.0641791044776119
YCR026C	0	0	0.064131245339299
YNL288W	0	0	0.0640834575260805
YBL010C	0	1	0.0640834575260805
YNL316C	0	0	0.0640357408786299
YGL124C	0	0	0.0639880952380952
YNL021W	0	0	0.0639405204460967
YPL212C	0	0	0.0638930163447251
YBR227C	0	1	0.0638930163447251
YDR143C	0	0	0.0638455827765405
YLL039C	0	0	0.0637982195845697
YER027C	0	0	0.0637509266123054
YJL006C	0	0	0.0637037037037037
YLR381W	0	0	0.0636565507031828
YDL031W	0	0	0.0636094674556213
YOR284W	0	0	0.0635624538063563
YDR515W	0	0	0.0635155096011817
YDR206W	0	0	0.0634686346863469
YDR448W	0	0	0.0634218289085546
YOR307C	0	0	0.0633750921149595
YMR131C	0	0	0.0633284241531664
YBR235W	0	1	0.0633284241531664
YDR295C	0	0	0.0632818248712288
YGR272C	0	0	0.0632352941176471
YBR151W	0	1	0.0632352941176471
YLR401C	0	0	0.0631888317413666
YKL041W	0	0	0.0631424375917768
YJR068W	0	0	0.0630961115187087
YDR145W	0	0	0.063049853372434
YOR078W	0	0	0.063003663003663
YCL016C	0	0	0.0629575402635432
YOL018C	0	0	0.0629114850036576
YGL246C	0	0	0.0628654970760234
YBR020W	0	0	0.0628195763330898
YPL105C	0	1	0.0628195763330898
YLR060W	0	0	0.0627737226277372
YLR455W	0	0	0.062727935813275
YKR084C	0	0	0.0626822157434402
YPR031W	0	0	0.0626365622723962
YNL261W	0	0	0.0625909752547307
YLR088W	0	0	0.0625454545454545
YNL022C	0	0	0.0625
YGL032C	0	0	0.0624546114742193
YGR193C	0	0	0.0624092888243832
YOR349W	0	0	0.0623640319071791
YPR156C	0	0	0.0623188405797101
YFL013C	0	0	0.0622737146994931
YNR056C	0	0	0.0622286541244573
YOR069W	0	0	0.0621836587129429
YHR119W	0	0	0.0621387283236994
YDR013W	0	0	0.0620938628158845
YJL122W	0	0	0.062049062049062
YLL035W	0	0	0.0620043258832012
YJL197W	0	1	0.0620043258832012
YLR382C	0	0	0.0619596541786743
YOR104W	0	1	0.0619596541786743
YJL165C	0	0	0.0619150467962563
YOR075W	0	0	0.0618705035971223
YDR075W	0	0	0.0618336886993603
YIL048W	0	0	0.0618336886993603
YHR073W	0	0	0.0618336886993603
YBL028C	0	0	0.0618336886993603
YCR091W	0	0	0.0618336886993603
YPL146C	0	0	0.0618336886993603
YDR497C	0	0	0.0618336886993603
YDR126W	0	0	0.0618336886993603
YBR258C	0	0	0.0618336886993603
YNL190W	0	0	0.0618336886993603
YPR042C	0	0	0.0618336886993603
YJL014W	0	0	0.0618336886993603
YDR147W	0	0	0.0618336886993603
YHR188C	0	0	0.0618336886993603
YFL034W	0	1	0.0618336886993603
YJR003C	0	0	0.0618336886993603
YOR259C	0	0	0.0618336886993603
YCR057C	1	0	0.0618336886993603
YOR124C	0	0	0.0617897727272727
YIL030C	0	0	0.0617459190915543
YOR197W	0	0	0.0617021276595745
YBL089W	0	0	0.0616583982990787
YJL087C	0	0	0.061614730878187
YJL110C	0	0	0.0615711252653928
YBR252W	0	0	0.0615275813295615
YDR496C	0	0	0.0614840989399293
YDL213C	0	0	0.0614406779661017
YNR043W	0	0	0.0613973182780522
YNL227C	0	0	0.0613540197461213
YIL084C	0	0	0.0613107822410148
YLL003W	0	0	0.0612676056338028
YMR054W	0	0	0.0612244897959184
YKL143W	0	0	0.0611814345991561
YGR276C	0	0	0.0611384399156711
YNL062C	0	0	0.0610955056179775
YOR336W	0	0	0.0610526315789474
YOR327C	0	0	0.0610098176718093
YEL058W	0	0	0.0609670637701472
YOR315W	0	0	0.0609243697478992
YGL110C	0	1	0.0609243697478992
YNL032W	0	0	0.0608817354793562
YGL232W	0	0	0.0608391608391608
YML099C	0	0	0.0607966457023061
YIL085C	0	0	0.0607541899441341
YNL299W	0	0	0.060711793440335
YGR026W	0	1	0.060711793440335
YDR011W	0	0	0.0606694560669456
YPL176C	0	0	0.0606271777003484
YBR273C	0	0	0.0605849582172702
YHR070W	0	0	0.0605427974947808
YBL101C	0	0	0.0605226960110041
YHR036W	0	0	0.0605226960110041
YGR216C	0	0	0.0605226960110041
YGL210W	0	0	0.0605226960110041
YDR071C	0	0	0.0605226960110041
YLR292C	0	0	0.0605226960110041
YPL043W	0	0	0.0605226960110041
YDR182W	0	0	0.0605226960110041
YDR409W	0	0	0.0605226960110041
YPL129W	0	0	0.0605226960110041
YBR293W	0	0	0.0605226960110041
YNL142W	0	0	0.0605226960110041
YBR193C	0	0	0.0605226960110041
YOL041C	0	0	0.0605226960110041
YGL168W	0	0	0.0605226960110041
YDR463W	0	0	0.0605226960110041
YBR210W	1	0	0.0605226960110041
YDR449C	0	0	0.0604810996563574
YJR091C	0	0	0.0604395604395604
YGR281W	0	0	0.060398078242965
YHR013C	0	0	0.0603566529492455
YDL188C	0	0	0.0603152844413982
YMR049C	0	0	0.0602739726027397
YOL023W	0	0	0.0602327173169062
YKL015W	0	0	0.0601915184678523
YLL002W	0	0	0.0601503759398496
YDL150W	0	0	0.0601092896174863
YPR186C	0	0	0.0600682593856655
YNL186W	0	0	0.0600272851296044
YJR059W	0	0	0.059986366734833
YGL253W	0	0	0.0599455040871935
YPL254W	0	0	0.0599046970728387
YMR149W	0	0	0.0598639455782313
YML097C	0	0	0.0598232494901428
YAL021C	0	0	0.0597826086956522
YKL154W	0	0	0.0597420230821453
YER093C	0	0	0.0597014925373134
YGR134W	0	0	0.0596610169491525
YOR091W	0	0	0.0596205962059621
YOR145C	0	0	0.0595802301963439
YLR018C	0	0	0.0595399188092016
YER126C	0	0	0.059499661933739
YOR371C	0	0	0.0594594594594595
YBL069W	0	0	0.0594193112761648
YDR363W-A	0	0	0.0593792172739541
YPR162C	0	0	0.0593391773432232
YER120W	0	0	0.0592991913746631
YBL041W	0	0	0.0592592592592593
YDR312W	0	0	0.0592193808882907
YNL071W	0	0	0.0591795561533289
YOL063C	0	0	0.0591397849462366
YPL057C	0	0	0.0591000671591672
YGR204W	0	0	0.0590604026845638
YBL031W	0	1	0.0590604026845638
YBR003W	0	0	0.0590207914151576
YPR133C	0	0	0.0589812332439678
YGL245W	0	0	0.0589417280643001
YMR208W	0	0	0.0589022757697456
YDL227C	0	0	0.0588628762541806
YLR397C	0	0	0.0588235294117647
YNL219C	0	0	0.0587842351369405
YMR202W	0	0	0.0587449933244326
YIL063C	0	0	0.0587058038692462
YCR016W	0	0	0.0586666666666667
YML116W	0	0	0.0586275816122585
YOL020W	0	0	0.0585885486018642
YGR157W	0	0	0.0585495675316035
YDL190C	0	0	0.0585106382978723
YBR033W	0	1	0.0585106382978723
YGR240C	0	0	0.0584717607973422
YLR248W	0	0	0.0584329349269588
YJL091C	0	0	0.0583941605839416
YOR360C	0	0	0.0583554376657825
YDR108W	0	0	0.0583167660702452
YHR170W	0	0	0.0582781456953642
YMR016C	0	0	0.0582395764394441
YFL004W	0	0	0.0582010582010582
YFL002C	0	0	0.0581625908790483
YMR154C	0	0	0.0581241743725231
YBR162C	0	0	0.0580858085808581
YDR034C	0	0	0.0580474934036939
YLR328W	0	0	0.0580092287409361
YLR209C	0	0	0.0579710144927536
YOL012C	0	0	0.0579328505595787
YBR101C	0	0	0.0578947368421053
YER109C	0	0	0.0578566732412886
YPL160W	0	0	0.0578186596583443
YIL039W	0	0	0.0577806959947472
YOL069W	0	0	0.057742782152231
YER020W	0	0	0.0577049180327869
YMR116C	0	0	0.0576671035386632
YBR246W	0	1	0.0576671035386632
YCR072C	0	0	0.0576424870466321
YJR042W	0	0	0.0576424870466321
YPR179C	0	0	0.0576424870466321
YLR439W	0	0	0.0576424870466321
YJR141W	0	0	0.0576424870466321
YIL037C	0	0	0.0576424870466321
YOR206W	0	0	0.0576424870466321
YJL005W	0	0	0.0576424870466321
YBL102W	0	0	0.0576424870466321
YBR225W	0	1	0.0576424870466321
YNL183C	0	0	0.0576424870466321
YKL051W	0	0	0.0576424870466321
YIL021W	0	0	0.0576424870466321
YDR302W	0	0	0.0576424870466321
YDR225W	0	0	0.0576424870466321
YDR443C	0	0	0.0576424870466321
YOR294W	0	0	0.0576424870466321
YMR219W	0	0	0.0576424870466321
YBR143C	1	0	0.0576424870466321
YFR036W	0	0	0.0576051779935275
YPL268W	0	0	0.0575679172056921
YOL125W	0	0	0.0575307045895281
YGL215W	0	0	0.0574935400516796
YER049W	0	0	0.0574564234990316
YLR413W	0	1	0.0574564234990316
YOL049W	0	0	0.0574193548387097
YHR027C	0	0	0.0573823339780787
YGL240W	0	0	0.0573453608247423
YOR061W	0	0	0.0573084352865422
YDL008W	0	0	0.0572715572715573
YPR176C	0	0	0.0572347266881029
YDR088C	0	0	0.0571979434447301
YGL242C	0	1	0.0571979434447301
YPL194W	0	0	0.0571612074502248
YBL040C	0	0	0.0571245186136072
YDL192W	0	0	0.0570878768441309
YMR167W	0	0	0.057051282051282
YKL213C	0	0	0.057014734144779
YER040W	0	0	0.0569782330345711
YJL080C	0	0	0.0569417786308381
YOR047C	0	0	0.0569053708439898
YOR070C	0	0	0.0568690095846645
YDR194C	0	0	0.0568326947637292
YHR132C	0	0	0.0567964262922782
YBR242W	0	1	0.0567964262922782
YPL001W	0	0	0.0567602040816327
YGL066W	0	0	0.0567240280433397
YER002W	0	0	0.056687898089172
YOR001W	0	0	0.0566518141311267
YHR133C	0	0	0.0566157760814249
YGR227W	0	0	0.0565797838525111
YPL125W	0	0	0.0565438373570521
YPL175W	0	0	0.0565079365079365
YKR031C	0	0	0.0564720812182741
YDL006W	0	0	0.0564362714013951
YJL170C	0	0	0.0564005069708492
YHR146W	0	1	0.0564005069708492
YDR183W	0	0	0.0563647878404053
YOL016C	0	0	0.0563291139240506
YLR427W	0	0	0.0562934851359899
YBL091C-A	0	1	0.0562934851359899
YDL111C	0	0	0.0562579013906448
YDR090C	0	1	0.0562579013906448
YNL054W	0	0	0.0562223626026532
YEL055C	0	0	0.0561868686868687
YHL002W	0	0	0.0561514195583596
YIL078W	0	0	0.0561160151324086
YER007W	0	0	0.0560806553245117
YER174C	0	0	0.0560453400503778
YKL020C	0	0	0.0560100692259283
YBR219C	0	1	0.0560100692259283
YFR034C	0	0	0.0559748427672956
YNL330C	0	0	0.0559396605908234
YOR116C	0	0	0.0559045226130653
YPL023C	0	0	0.0558694287507847
YGR252W	0	0	0.0558343789209536
YNL001W	0	0	0.0557993730407524
YDL209C	0	0	0.0557644110275689
YML088W	0	0	0.0557294927989981
YKL009W	0	0	0.055694618272841
YPL203W	0	0	0.0556597873671044
YER003C	0	0	0.055625
YLR424W	0	0	0.0555902560899438
YER112W	0	0	0.0555555555555556
YGL120C	0	0	0.0555208983156581
YPR010C	0	0	0.0554870530209618
YOR313C	0	0	0.0554870530209618
YCR044C	0	0	0.0554870530209618
YCL031C	0	0	0.0554870530209618
YGL212W	0	0	0.0554870530209618
YLR380W	0	0	0.0554870530209618
YIL051C	0	0	0.0554870530209618
YDR128W	0	1	0.0554870530209618
YLR361C	0	0	0.0554870530209618
YDL019C	0	0	0.0554870530209618
YFR037C	0	0	0.0554870530209618
YJL019W	0	0	0.0554870530209618
YNL164C	0	0	0.0554870530209618
YHL011C	0	0	0.0554870530209618
YNL107W	0	0	0.0554870530209618
YNL152W	0	1	0.0554870530209618
YIR004W	0	0	0.0554870530209618
YOR265W	0	0	0.0554870530209618
YOL028C	0	0	0.0554870530209618
YDR210W	0	1	0.0554870530209618
YDR452W	0	0	0.0554870530209618
YLR074C	1	0	0.0554870530209618
YHL019C	0	0	0.0554539914686167
YEL017C-A	0	0	0.0554539914686167
YIL076W	0	0	0.0554539914686167
YBR024W	0	0	0.0554539914686167
YOR274W	0	0	0.0554539914686167
YGR003W	0	0	0.0554539914686167
YFL007W	0	0	0.0554539914686167
YNL136W	0	0	0.0554539914686167
YGL112C	0	0	0.0554539914686167
YNR012W	0	0	0.0554539914686167
YDL084W	0	0	0.0554539914686167
YDR098C	0	0	0.0554539914686167
YER167W	0	0	0.0554539914686167
YGR100W	0	0	0.0554539914686167
YJL069C	0	0	0.0554539914686167
YLR459W	0	0	0.0554539914686167
YBR187W	0	1	0.0554539914686167
YMR220W	0	0	0.0554539914686167
YOR260W	0	0	0.0554539914686167
YKL189W	1	0	0.0554539914686167
YOR340C	0	0	0.0554202192448234
YDR527W	0	0	0.0553864881314668
YDL178W	0	0	0.055352798053528
YLR049C	0	1	0.055352798053528
YLR015W	0	0	0.0553191489361702
YDL206W	0	1	0.0553191489361702
YNL294C	0	0	0.0552855407047388
YGR172C	0	0	0.0552519732847602
YDL049C	0	0	0.0552184466019418
YER113C	0	1	0.0552184466019418
YEL043W	0	1	0.0552184466019418
YGR103W	0	0	0.055184960582171
YEL018W	0	0	0.0551515151515152
YDL135C	0	0	0.0551181102362205
YDR468C	0	0	0.0550847457627119
YKL125W	0	0	0.0550514216575923
YDL157C	0	1	0.0550514216575923
YPR137W	0	0	0.0550181378476421
YPL110C	0	0	0.0549848942598187
YFR005C	0	0	0.054951690821256
YNL251C	0	0	0.0549185274592637
YOR081C	0	0	0.0548854041013269
YLR238W	0	0	0.0548523206751055
YBR290W	0	0	0.0548192771084337
YML117W	0	0	0.0547862733293197
YGR278W	0	0	0.0547533092659446
YHR074W	0	0	0.0547203848466627
YGR121C	0	0	0.0546875
YLR113W	0	0	0.0546546546546547
YDR213W	0	0	0.0546218487394958
YDR384C	0	0	0.0545890821835633
YGL071W	0	0	0.0545563549160671
YOR305W	0	0	0.0545236668663871
YLL015W	0	0	0.0544910179640719
YGR158C	0	0	0.054458408138839
YMR168C	0	0	0.0544258373205742
YER173W	0	0	0.0543933054393305
YKL165C	0	0	0.0543608124253286
YLR256W	0	0	0.0543283582089552
YGL043W	0	0	0.0542959427207637
YMR313C	0	0	0.0542635658914729
YPL137C	0	0	0.0542312276519666
YDL231C	0	0	0.0541989279332936
YLR207W	0	0	0.0541666666666667
YMR205C	0	0	0.0541344437834622
YGR159C	0	0	0.05410225921522
YKL018W	0	0	0.0540701128936423
YDL153C	0	0	0.0540380047505938
YLR347C	0	0	0.0540059347181009
YKL017C	0	0	0.0539739027283511
YGR056W	0	0	0.0539419087136929
YIL130W	0	1	0.0539419087136929
YMR138W	0	0	0.0539099526066351
YKL172W	0	0	0.0538780343398461
YER161C	0	0	0.0538461538461538
YPR033C	0	0	0.0538143110585452
YBL076C	0	0	0.0537825059101655
YAL001C	0	0	0.0537507383343178
YNL053W	0	0	0.0537190082644628
YGL083W	0	1	0.0537190082644628
YJL139C	0	0	0.0536873156342183
YER178W	0	0	0.0536556603773585
YEL063C	0	0	0.0536240424278138
YDR101C	0	0	0.0535924617196702
YPL011C	0	0	0.0535609181871689
YMR153W	0	0	0.0535294117647059
YOL054W	0	0	0.0534979423868313
YNL158W	0	0	0.0534665099882491
YJR093C	0	0	0.0534351145038168
YLR051C	0	0	0.0534037558685446
YNR039C	0	0	0.0533724340175953
YDR365C	0	0	0.0533411488862837
YGL213C	0	0	0.0533099004100762
YOR351C	0	0	0.0532786885245902
YPL232W	0	0	0.0532475131655939
YOL036W	0	1	0.0532475131655939
YPL093W	0	0	0.0532163742690058
YCL059C	0	0	0.0531852717708942
YJL127C	0	0	0.0531542056074766
YKR083C	0	0	0.0531231757151197
YER030W	0	0	0.0530921820303384
YKR055W	0	0	0.0530612244897959
YIL135C	0	0	0.053030303030303
YDR398W	0	0	0.0529994175888177
YPL127C	0	0	0.0529685681024447
YPL084W	0	0	0.0529377545084351
YMR304W	0	0	0.052906976744186
YOL146W	0	0	0.05287623474724
YBR220C	0	1	0.05287623474724
YPR128C	0	0	0.0528455284552846
YNL030W	0	0	0.0528148578061521
YKL194C	0	0	0.052784222737819
YLR145W	0	0	0.0527536231884058
YCR081W	0	0	0.0527230590961761
YGL078C	0	0	0.0526925303995368
YIL105C	0	0	0.052662037037037
YGR264C	0	0	0.0526315789473684
YJL013C	0	0	0.0526011560693642
YNL061W	0	0	0.0525707683419988
YMR139W	0	0	0.052540415704388
YLR443W	0	0	0.0525100980957877
YKL073W	0	0	0.052479815455594
YLR341W	0	0	0.0524495677233429
YHL020C	0	0	0.0524193548387097
YGR279C	0	0	0.0523891767415084
YGR095C	0	0	0.0523590333716916
YNL065W	0	0	0.0523289246693502
YGR120C	0	0	0.0522988505747126
YGR138C	0	0	0.0522688110281447
YOL094C	0	0	0.0522388059701493
YGL064C	0	0	0.0522088353413655
YMR145C	0	0	0.0521788990825688
YDR523C	0	0	0.0521489971346705
YCR014C	0	0	0.0521191294387171
YML035C	0	0	0.0520892959358901
YBR207W	0	0	0.0520594965675057
YOR320C	0	0	0.0520297312750143
YJR127C	0	0	0.052
YLR447C	0	0	0.0519703026841805
YNL099C	0	0	0.0519406392694064
YOR172W	0	0	0.0519110096976612
YDR276C	0	0	0.0518814139110604
YMR269W	0	0	0.0518518518518519
YMR036C	0	0	0.0518223234624146
YER110C	0	0	0.051792828685259
YML021C	0	0	0.0517633674630262
YLR450W	0	0	0.0517339397384878
YDR240C	0	0	0.0517045454545455
YDL122W	0	0	0.0516751845542305
YPL036W	0	0	0.0516458569807037
YKR092C	0	0	0.0516165626772547
YMR186W	0	0	0.0515984296130118
YDR335W	0	0	0.0515984296130118
YDR373W	0	0	0.0515984296130118
YEL040W	0	0	0.0515984296130118
YOR211C	0	0	0.0515984296130118
YDR130C	0	0	0.0515984296130118
YGL023C	0	0	0.0515984296130118
YPL008W	0	0	0.0515984296130118
YDL044C	0	0	0.0515984296130118
YDR039C	0	0	0.0515984296130118
YLL036C	0	0	0.0515984296130118
YFL018C	0	0	0.0515984296130118
YDL025C	0	1	0.0515984296130118
YKL021C	0	0	0.0515984296130118
YMR113W	0	0	0.0515984296130118
YDR084C	0	0	0.0515984296130118
YPR060C	0	0	0.0515984296130118
YIL020C	0	0	0.0515984296130118
YDR089W	0	0	0.0515984296130118
YDR021W	0	0	0.0515984296130118
YNR027W	1	0	0.0515984296130118
YOR324C	0	0	0.0515695067264574
YMR308C	0	0	0.0515406162464986
YIL150C	0	0	0.051511758118701
YBR062C	0	1	0.051511758118701
YOL080C	0	0	0.0514829322887521
YDL065C	0	0	0.0514541387024608
YEL051W	0	0	0.0514253773057574
YMR291W	0	1	0.0514253773057574
YOL027C	0	0	0.0513966480446927
YMR207C	0	0	0.0513679508654383
YOR083W	0	0	0.0513392857142857
YGL025C	0	0	0.0513106525376464
YGL225W	0	0	0.0512820512820513
YLR133W	0	0	0.0512534818941504
YAL035W	0	0	0.0512249443207127
YJL156C	0	0	0.0511964385086255
YJR147W	0	0	0.0511679644048943
YLR006C	0	0	0.0511395219566426
YOR270C	0	0	0.0511111111111111
YGL019W	0	0	0.051082731815658
YDR263C	0	0	0.051054384017758
YBR204C	0	1	0.051054384017758
YDR196C	0	0	0.0510260676650028
YDL236W	0	0	0.0509977827050998
YDR125C	0	0	0.0509695290858726
YLR240W	0	0	0.0509413067552602
YDL043C	0	0	0.0509131156613171
YPR169W	0	0	0.0508849557522124
YMR238W	0	0	0.05085682697623
YKR078W	0	0	0.050828729281768
YPR097W	0	1	0.050828729281768
YML036W	0	0	0.0508006626173385
YBR231C	0	0	0.0507726269315673
YPR164W	0	0	0.0507446221731936
YPR083W	0	0	0.0507166482910695
YMR004W	0	0	0.0506887052341598
YJL133W	0	0	0.0506607929515418
YLR285W	0	0	0.0506329113924051
YHR047C	0	0	0.0506050605060506
YBR196C	0	0	0.0505772402418911
YER033C	0	1	0.0505772402418911
YER090W	0	0	0.0505494505494506
YDR266C	0	1	0.0505494505494506
YDR372C	0	0	0.0505216913783635
YCL057W	0	0	0.0504939626783754
YML011C	0	0	0.0504662643993417
YNL051W	0	0	0.0504385964912281
YML001W	0	0	0.0504109589041096
YDL138W	0	0	0.0503833515881709
YBR068C	0	0	0.0503557744937055
YJL060W	0	0	0.050328227571116
YOR085W	0	0	0.0503007107709131
YCL050C	0	0	0.0502732240437158
YDR207C	0	0	0.0502457673402512
YHR204W	0	0	0.0502183406113537
YAL038W	0	0	0.0501909438079651
YKL210W	0	0	0.0501635768811341
YLR097C	0	0	0.0501362397820163
YLR188W	0	0	0.0501089324618736
YNL129W	0	0	0.050081654872074
YIL079C	0	0	0.0500544069640914
YLR435W	0	0	0.0500271886895052
YMR240C	0	0	0.05
YDL014W	0	0	0.0499728408473656
YKL161C	0	1	0.0499728408473656
YDR414C	0	0	0.0499457111834962
YKL099C	0	0	0.0499186109603907
YGR268C	0	0	0.0498915401301518
YIR022W	0	0	0.0498644986449865
YLR300W	0	0	0.0498374864572048
YAL017W	0	0	0.0498105035192204
YJL112W	0	0	0.0497835497835498
YKR099W	0	0	0.0497566252028123
YML014W	0	0	0.0497297297297297
YPL139C	0	0	0.0497028633171259
YMR119W	0	0	0.0496760259179266
YOL148C	0	0	0.0496492174851592
YGL070C	0	0	0.0496224379719525
YLR360W	0	0	0.0495956873315364
YGR074W	0	0	0.0495689655172414
YKL075C	0	0	0.0495422724824987
YNR024W	0	1	0.0495422724824987
YOR110W	0	0	0.0495156081808396
YDR198C	0	0	0.0494889725658956
YML076C	0	0	0.0494623655913978
YFR027W	0	0	0.0494357872111768
YHR143W-A	0	0	0.0494092373791622
YNL212W	0	1	0.0494092373791622
YER048C	0	1	0.0494092373791622
YNL113W	0	0	0.0493827160493827
YDL099W	0	0	0.0493562231759657
YLR420W	0	0	0.0493297587131367
YAL043C	0	0	0.0493033226152197
YGR187C	0	0	0.0492769148366363
YIL110W	0	0	0.0492505353319058
YDR346C	0	0	0.0492241840556447
YDR412W	0	0	0.0491978609625668
YDL201W	0	0	0.0491715660074826
YLR363C	0	0	0.0491452991452991
YOR306C	0	0	0.0491190603310198
YDR161W	0	0	0.0490928495197439
YLR003C	0	0	0.0490666666666667
YIL096C	0	0	0.0490405117270789
YDR212W	0	0	0.0490143846563665
YCL034W	0	0	0.0489882854100106
YOL066C	0	0	0.048962213943587
YDL116W	0	0	0.048936170212766
YIL014W	0	0	0.0489101541733121
[truncated: 3,790 more rows]
