# Supplementary material for: Computationally Driven, Quantitative Experiments Discover Genes Required for Mitochondrial Biogenesis
Source: PLoS Genet. 2009 Mar 20;5(3):e1000407. doi: 10.1371/journal.pgen.1000407 (PMC2648979; doi:10.1371/journal.pgen.1000407)
Supplement: Dataset S2 — Top 100 novel ensemble predictions for additional yeast biological processes. A zip file containing 387 tab-delimited text files of the ensemble predictions for the indicated Gene Ontology Biological Process Term. (21.70 MB GZ) [file pgen.1000407.s013.gz › GO_0001302.txt]

ORF	AnnotatedToTerm?	Uncharacterized_04152007?	Precision
YJL005W	0	0	0.833333333333333
YDR477W	1	0	0.833333333333333
YER020W	1	0	0.833333333333333
YNL098C	1	0	0.833333333333333
YDL042C	1	0	0.833333333333333
YHR164C	1	0	0.833333333333333
YOR360C	0	0	0.714285714285714
YBR010W	0	0	0.625
YFL033C	0	0	0.555555555555556
YOR267C	0	0	0.5
YIL033C	0	0	0.461538461538462
YNL287W	0	0	0.461538461538462
YLR442C	1	0	0.461538461538462
YDR143C	0	0	0.428571428571429
YHR031C	0	0	0.4
YJL141C	0	0	0.375
YDR028C	0	0	0.352941176470588
YKR101W	0	0	0.333333333333333
YCR084C	0	0	0.318181818181818
YML032C	0	0	0.318181818181818
YOL081W	0	0	0.318181818181818
YDR293C	1	0	0.318181818181818
YKR082W	0	0	0.304347826086957
YBR009C	0	0	0.296296296296296
YDR422C	0	0	0.296296296296296
YGL207W	0	0	0.296296296296296
YKL062W	1	0	0.296296296296296
YDR310C	0	0	0.285714285714286
YNL216W	0	0	0.275862068965517
YJL164C	0	0	0.266666666666667
YER177W	0	0	0.258064516129032
YBR112C	0	0	0.25
YER027C	0	0	0.244444444444444
YPL203W	0	0	0.244444444444444
YOL004W	0	0	0.244444444444444
YEL024W	0	0	0.244444444444444
YLR310C	1	0	0.244444444444444
YML048W	0	0	0.244444444444444
YDR096W	0	0	0.244444444444444
YOR317W	0	0	0.244444444444444
YNL236W	0	0	0.244444444444444
YKR028W	0	0	0.244444444444444
YDL140C	0	0	0.244444444444444
YDL047W	1	0	0.244444444444444
YMR037C	1	0	0.244444444444444
YML069W	0	0	0.239130434782609
YGR252W	0	0	0.234042553191489
YDR443C	0	0	0.229166666666667
YPR018W	0	0	0.224489795918367
YML028W	0	0	0.224137931034483
YER129W	0	0	0.224137931034483
YPL031C	0	0	0.224137931034483
YDR335W	0	0	0.224137931034483
YGL208W	1	0	0.224137931034483
YMR089C	0	0	0.224137931034483
YMR307W	0	0	0.224137931034483
YER040W	0	0	0.224137931034483
YPR135W	1	0	0.224137931034483
YBR126C	0	0	0.220338983050847
YHR030C	0	0	0.21875
YBR039W	0	0	0.21875
YNL102W	0	0	0.21875
YER111C	0	0	0.21875
YDR227W	1	0	0.21875
YIL125W	0	0	0.215384615384615
YKR072C	0	0	0.212121212121212
YOR065W	0	0	0.208955223880597
YDR217C	0	0	0.205882352941176
YDL181W	0	0	0.202898550724638
YJL194W	0	0	0.2
YDL102W	0	0	0.197183098591549
YPL087W	0	0	0.194444444444444
YOR025W	0	0	0.191780821917808
YPL106C	0	0	0.189189189189189
YDR182W	0	0	0.186666666666667
YJL115W	0	0	0.184210526315789
YLR113W	0	0	0.181818181818182
YMR284W	0	0	0.179775280898876
YOL051W	0	0	0.179775280898876
YJL092W	0	0	0.179775280898876
YML007W	0	0	0.179775280898876
YOR101W	0	0	0.179775280898876
YJR043C	0	0	0.179775280898876
YER141W	0	0	0.179775280898876
YHR082C	0	0	0.179775280898876
YLR288C	0	0	0.179775280898876
YMR078C	0	0	0.179775280898876
YGL115W	1	0	0.179775280898876
YGR231C	1	0	0.179775280898876
YGL035C	0	0	0.177777777777778
YJL076W	0	0	0.176470588235294
YPR191W	0	0	0.176470588235294
YMR219W	0	0	0.176470588235294
YNL076W	0	0	0.176470588235294
YGL058W	0	0	0.176470588235294
YLR248W	0	0	0.176470588235294
YBR136W	0	0	0.176470588235294
YLR403W	0	0	0.176470588235294
YGR132C	1	0	0.176470588235294
YOR368W	0	0	0.176470588235294
YDR138W	0	0	0.176470588235294
YNL330C	1	0	0.176470588235294
YCR093W	0	0	0.174757281553398
YLR371W	0	0	0.173076923076923
YJR104C	0	0	0.171428571428571
YGL086W	0	0	0.169811320754717
YDR207C	0	0	0.168224299065421
YDL195W	0	0	0.166666666666667
YAR007C	0	0	0.165217391304348
YDL188C	0	0	0.165217391304348
YGL240W	0	0	0.165217391304348
YGR092W	0	0	0.165217391304348
YKL139W	0	0	0.165217391304348
YGL190C	0	0	0.165217391304348
YHR205W	1	0	0.165217391304348
YNL161W	0	0	0.163793103448276
YAL021C	0	0	0.162393162393162
YMR048W	0	0	0.161016949152542
YAL005C	0	0	0.159663865546218
YLR234W	0	0	0.158333333333333
YMR129W	0	0	0.15702479338843
YAL024C	0	0	0.155737704918033
YDR148C	0	0	0.154471544715447
YGL040C	0	0	0.153225806451613
YER164W	0	0	0.152
YDR363W	0	0	0.150793650793651
YDL022W	0	0	0.149606299212598
YMR205C	0	0	0.1484375
YER017C	0	0	0.147286821705426
YIL115C	0	0	0.147058823529412
YER116C	0	0	0.147058823529412
YCL040W	0	0	0.147058823529412
YOL090W	0	0	0.147058823529412
YDL164C	0	0	0.147058823529412
YGL248W	0	0	0.147058823529412
YMR190C	1	0	0.147058823529412
YPL042C	0	0	0.145985401459854
YNL298W	0	0	0.144927536231884
YDR392W	0	0	0.143884892086331
YDR054C	0	0	0.142857142857143
YML103C	0	0	0.141843971631206
YFR028C	0	0	0.140845070422535
YOR026W	0	0	0.13986013986014
YPL256C	0	0	0.139072847682119
YML109W	0	0	0.139072847682119
YGL167C	0	0	0.139072847682119
YNL250W	0	0	0.139072847682119
YKL064W	0	0	0.139072847682119
YOR217W	0	0	0.139072847682119
YHR154W	0	0	0.139072847682119
YNL021W	1	0	0.139072847682119
YCL061C	0	0	0.138157894736842
YDR216W	0	0	0.137254901960784
YFR002W	0	0	0.136363636363636
YMR038C	0	0	0.135483870967742
YKL114C	0	0	0.134615384615385
YHR005C	0	0	0.133757961783439
YGR078C	0	0	0.132911392405063
YAL040C	0	0	0.132075471698113
YJL098W	0	0	0.13125
YIL155C	0	0	0.130434782608696
YHL007C	0	0	0.12962962962963
YJL153C	0	0	0.128834355828221
YNL183C	0	0	0.128048780487805
YDR386W	0	0	0.127272727272727
YKR095W	0	0	0.126506024096386
YOL006C	0	0	0.125748502994012
YDR113C	0	0	0.125
YCL016C	0	0	0.124260355029586
YGL163C	0	0	0.123529411764706
YNL261W	0	0	0.12280701754386
YJL030W	0	0	0.122093023255814
YER173W	0	0	0.121387283236994
YPL020C	0	0	0.120689655172414
YDR076W	0	0	0.12
YHR119W	0	0	0.119791666666667
YIR019C	0	0	0.119791666666667
YOR249C	0	0	0.119791666666667
YPR119W	0	0	0.119791666666667
YCR066W	0	0	0.119791666666667
YIL135C	0	0	0.119791666666667
YER155C	0	0	0.119791666666667
YJL173C	0	0	0.119791666666667
YDR110W	1	0	0.119791666666667
YKL052C	0	0	0.119791666666667
YDL220C	0	0	0.119791666666667
YKL057C	0	0	0.119791666666667
YPL085W	0	0	0.119791666666667
YGL194C	0	0	0.119791666666667
YDR369C	0	0	0.119791666666667
YFR040W	0	0	0.119791666666667
YKL113C	1	0	0.119791666666667
YHR134W	0	0	0.119170984455959
YOR329C	0	0	0.118556701030928
YPL153C	0	0	0.117948717948718
YGR008C	0	0	0.11734693877551
YNL055C	0	0	0.116751269035533
YDR004W	0	0	0.116161616161616
YOR047C	0	0	0.115577889447236
YLL024C	0	0	0.115
YNL025C	0	0	0.114427860696517
YDL101C	0	0	0.113861386138614
YER148W	0	0	0.113300492610837
YGL175C	0	0	0.112745098039216
YDL134C	0	0	0.11219512195122
YML110C	0	0	0.111650485436893
YNL169C	0	0	0.111111111111111
YOL072W	0	0	0.110576923076923
YBL099W	0	0	0.110047846889952
YJR010W	0	0	0.10952380952381
YDL059C	0	0	0.109004739336493
YDR457W	0	0	0.108490566037736
YPL240C	0	0	0.107981220657277
YLR203C	0	0	0.107476635514019
YPR185W	0	0	0.106976744186047
YBL045C	0	0	0.106481481481481
YLR384C	0	0	0.105990783410138
YBR098W	0	0	0.105504587155963
YOL068C	0	0	0.105022831050228
YHR118C	0	0	0.104545454545455
YLL001W	0	0	0.104347826086957
YML065W	0	0	0.104347826086957
YPR072W	0	0	0.104347826086957
YJR042W	0	0	0.104347826086957
YDR099W	0	0	0.104347826086957
YPL194W	0	0	0.104347826086957
YER095W	0	0	0.104347826086957
YMR224C	0	0	0.104347826086957
YGL187C	0	0	0.104347826086957
YDL035C	1	0	0.104347826086957
YJR065C	0	0	0.103896103896104
YOR008C	0	0	0.103448275862069
YLR103C	0	0	0.103004291845494
YOR023C	0	0	0.102564102564103
YKL085W	0	0	0.102127659574468
YKL212W	0	0	0.101694915254237
YDL020C	0	0	0.10126582278481
YGR183C	0	0	0.100840336134454
YKL126W	0	0	0.100418410041841
YNR052C	0	0	0.1
YHR050W	0	0	0.0995850622406639
YGR040W	0	0	0.0991735537190083
YLL006W	0	0	0.0987654320987654
YDR440W	0	0	0.0983606557377049
YNR001C	0	0	0.0979591836734694
YMR291W	0	1	0.0979591836734694
YER125W	0	0	0.0975609756097561
YLR335W	0	0	0.097165991902834
YJR066W	0	0	0.0967741935483871
YPL024W	0	0	0.0963855421686747
YNL189W	0	0	0.096
YOR144C	0	0	0.0956175298804781
YDL116W	0	0	0.0952380952380952
YBR177C	0	0	0.0948616600790514
YGL137W	0	0	0.094488188976378
YGR116W	0	0	0.0941176470588235
YLR381W	0	0	0.09375
YJL128C	0	0	0.0933852140077821
YML120C	0	0	0.0930232558139535
YIL084C	0	0	0.0926640926640927
YNL031C	0	0	0.0923076923076923
YDR485C	0	0	0.0919540229885057
YPL180W	0	0	0.0916030534351145
YHR103W	0	0	0.091254752851711
YCL064C	0	0	0.0909090909090909
YLR318W	0	0	0.0905660377358491
YDR279W	0	0	0.0902255639097744
YPL016W	0	0	0.0898876404494382
YIL136W	0	1	0.0898876404494382
YEL063C	0	0	0.0895522388059701
YML006C	0	0	0.0892193308550186
YKL195W	0	0	0.0888888888888889
YBR231C	0	0	0.0885608856088561
YGL244W	0	0	0.0882352941176471
YHL020C	0	0	0.0879120879120879
YGL019W	0	0	0.087719298245614
YDL003W	0	0	0.087719298245614
YBR140C	0	0	0.087719298245614
YPL057C	0	0	0.087719298245614
YML035C	0	0	0.087719298245614
YMR090W	0	1	0.087719298245614
YLL041C	0	0	0.087719298245614
YJR090C	0	0	0.087719298245614
YHR132C	0	0	0.087719298245614
YOR208W	0	0	0.087719298245614
YJL166W	0	0	0.087719298245614
YPL078C	0	0	0.087719298245614
YGL178W	1	0	0.087719298245614
YKL046C	0	0	0.0874125874125874
YDR188W	0	0	0.0871080139372822
YKL103C	0	0	0.0868055555555556
YLR246W	0	0	0.0865051903114187
YBR149W	0	0	0.0862068965517241
YLL039C	0	0	0.0859106529209622
YLL028W	0	0	0.0856164383561644
YHR135C	0	0	0.0853242320819113
YNL016W	0	0	0.0850340136054422
YJL095W	0	0	0.0847457627118644
YGR202C	0	0	0.0844594594594595
YLR069C	0	0	0.0841750841750842
YDR043C	0	0	0.0838926174496644
YDR052C	0	0	0.0836120401337793
YDR150W	0	0	0.0833333333333333
YPL265W	0	0	0.0830564784053156
YLR028C	0	0	0.0827814569536424
YKL150W	0	0	0.0825082508250825
YEL043W	0	1	0.0825082508250825
YDR189W	0	0	0.0822368421052632
YCR008W	0	0	0.0819672131147541
YDR155C	0	0	0.0816993464052288
YDL013W	0	0	0.0814332247557003
YMR055C	0	0	0.0811688311688312
YLR109W	0	0	0.0809061488673139
YKR001C	0	0	0.0806451612903226
YLL029W	0	1	0.0806451612903226
YOR290C	0	0	0.0803858520900322
YKL016C	0	0	0.0801282051282051
YNL273W	0	0	0.0798722044728434
YMR186W	0	0	0.0796178343949045
YNL307C	0	0	0.0793650793650794
YAR019C	0	0	0.0791139240506329
YOL086C	0	0	0.0788643533123028
YOR046C	0	0	0.0786163522012579
YFR019W	0	0	0.0783699059561129
YPL022W	0	0	0.078125
YDR169C	0	1	0.078125
YDR178W	0	0	0.0778816199376947
YDR463W	0	0	0.077639751552795
YBR083W	0	0	0.0773993808049536
YOR098C	0	0	0.0771604938271605
YMR170C	0	0	0.0769230769230769
YKL051W	0	0	0.0766871165644172
YIL051C	0	0	0.0764525993883792
YDR162C	0	0	0.0762195121951219
YER070W	0	0	0.0759878419452888
YOL082W	0	0	0.0757575757575758
YAL056W	0	0	0.0755287009063444
YGL180W	0	0	0.0753012048192771
YNL218W	0	0	0.0750750750750751
YAR002W	0	0	0.0748502994011976
YDR159W	0	0	0.0746268656716418
YPL152W	0	0	0.0744047619047619
YLL015W	0	0	0.0741839762611276
YKL010C	0	0	0.0739644970414201
YER167W	0	0	0.0737463126843658
YLR085C	0	0	0.0735294117647059
YIL035C	0	0	0.0733137829912024
YER062C	0	0	0.0730994152046784
YOR054C	0	0	0.0728862973760933
YDL088C	0	0	0.0726744186046512
YIL036W	0	0	0.072463768115942
YDL078C	0	0	0.0722543352601156
YGL229C	0	0	0.0720461095100865
YNL097C	0	0	0.0718390804597701
YLR373C	0	0	0.0716332378223496
YPR024W	0	0	0.0714285714285714
YJR052W	0	0	0.0712250712250712
YHR051W	0	0	0.0710227272727273
YAL010C	0	0	0.0708215297450425
YLR178C	0	0	0.0706214689265537
YKL048C	0	0	0.0704225352112676
YCR038C	0	0	0.0702247191011236
YBL016W	0	0	0.0700280112044818
YDL120W	0	0	0.0698324022346369
YNL107W	0	0	0.0696378830083565
YIL020C	0	0	0.0694444444444444
YKL148C	0	0	0.0692520775623269
YML041C	0	0	0.069060773480663
YML058W	0	0	0.068870523415978
YNL315C	0	0	0.0686813186813187
YER053C	0	0	0.0684931506849315
YPR070W	0	0	0.0683060109289618
YIR006C	0	0	0.0681198910081744
YGR192C	0	0	0.0679347826086956
YOR014W	0	0	0.0677506775067751
YLR032W	0	0	0.0675675675675676
YDL004W	0	0	0.0673854447439353
YJR096W	0	0	0.0672043010752688
YKL189W	0	0	0.0670241286863271
YDR247W	0	0	0.0668449197860963
YNL297C	0	0	0.0666666666666667
YDR334W	0	0	0.0664893617021277
YIL053W	0	0	0.0663129973474801
YDL017W	0	0	0.0661375661375661
YNL176C	0	1	0.0661375661375661
YJL039C	0	0	0.0659630606860158
YFR010W	0	0	0.0657894736842105
YEL061C	0	0	0.0656167979002625
YFR053C	0	0	0.0654450261780105
YOL110W	0	0	0.0652741514360313
YLR220W	0	0	0.0651041666666667
YNL101W	0	0	0.0649350649350649
YPL139C	0	0	0.0647668393782383
YKL096W	0	0	0.0645994832041344
YPL008W	0	0	0.0644329896907216
YMR169C	0	0	0.06426735218509
YGR088W	0	0	0.0641025641025641
YKL141W	0	0	0.0639386189258312
YAL013W	0	0	0.0637755102040816
YBL007C	0	0	0.0636132315521628
YJL089W	0	0	0.0634517766497462
YMR028W	0	0	0.0632911392405063
YMR246W	0	0	0.0631313131313131
YJL134W	0	0	0.0629722921914358
YJR059W	0	0	0.0628140703517588
YNL052W	0	0	0.06265664160401
YIL124W	0	0	0.0625
YNL154C	0	0	0.0623441396508728
YPL086C	0	0	0.0621890547263682
YJL186W	0	0	0.0620347394540943
YDR074W	0	0	0.0618811881188119
YGR218W	0	0	0.0617283950617284
YLR150W	0	0	0.061576354679803
YNL312W	0	0	0.0614250614250614
YLR055C	0	0	0.0612745098039216
YPL268W	0	0	0.0611246943765281
YAL038W	0	0	0.0609756097560976
YIL153W	0	0	0.0608272506082725
YDL194W	0	0	0.0606796116504854
YML128C	0	0	0.0605326876513317
YMR216C	0	0	0.0603864734299517
YBR269C	0	1	0.0603864734299517
YKR059W	0	0	0.0602409638554217
YHR001W-A	0	0	0.0600961538461538
YJL066C	0	1	0.0600961538461538
YHL006C	0	0	0.0599520383693046
YOR173W	0	0	0.0598086124401914
YDR251W	0	0	0.0596658711217184
YPR141C	0	0	0.0595238095238095
YNL121C	0	0	0.0593824228028504
YPR179C	0	0	0.0592417061611374
YMR315W	0	1	0.0592417061611374
YDR062W	0	0	0.0591016548463357
YBL064C	0	0	0.0589622641509434
YJL020C	0	0	0.0588235294117647
YOL130W	0	0	0.0586854460093897
YGR152C	0	0	0.0585480093676815
YPR181C	0	0	0.058411214953271
YOR124C	0	0	0.0582750582750583
YHR102W	0	0	0.0581395348837209
YNL153C	0	0	0.0580046403712297
YNL186W	0	0	0.0578703703703704
YGL236C	0	0	0.0577367205542725
YLR135W	0	0	0.0576036866359447
YNL079C	0	0	0.0574712643678161
YMR139W	0	0	0.0573394495412844
YEL003W	0	0	0.05720823798627
YNL187W	0	0	0.0570776255707763
YER105C	0	0	0.0569476082004556
YKL068W	0	0	0.0568181818181818
YLR200W	0	0	0.0566893424036281
YLR262C	0	0	0.0565610859728507
YGR248W	0	0	0.0564334085778781
YGL173C	0	0	0.0563063063063063
YDR377W	0	0	0.0561797752808989
YLR229C	0	0	0.0560538116591928
YEL037C	0	0	0.0559284116331096
YGL197W	0	0	0.0558035714285714
YMR105C	0	0	0.0556792873051225
YDL155W	0	0	0.0555555555555556
YML094W	0	0	0.0554323725055432
YKR008W	0	0	0.0553097345132743
YCR065W	0	0	0.0551876379690949
YML102W	0	0	0.0550660792951542
YAR003W	0	0	0.0549450549450549
YLR233C	0	0	0.0548245614035088
YNR016C	0	0	0.0547045951859956
YMR075W	0	0	0.0545851528384279
YDR295C	0	0	0.0544662309368192
YGL172W	0	0	0.0543478260869565
YNR055C	0	0	0.0542299349240781
YLR418C	0	0	0.0541125541125541
YDL223C	0	0	0.0539956803455724
YMR250W	0	0	0.0538793103448276
YBR230C	0	1	0.0538793103448276
YPL091W	0	0	0.0537634408602151
YJL108C	0	0	0.0536480686695279
YOR043W	0	0	0.0535331905781585
YDR351W	0	0	0.0534188034188034
YMR294W	0	0	0.0533049040511727
YLR429W	0	0	0.0531914893617021
YDR529C	0	0	0.0530785562632696
YDR069C	0	0	0.0529661016949153
YCR005C	0	0	0.0528541226215645
YIL142W	0	0	0.0527426160337553
YJR091C	0	0	0.0526315789473684
YNL251C	0	0	0.0525210084033613
YDR513W	0	0	0.0524109014675052
YLR278C	0	1	0.0524109014675052
YIL149C	0	0	0.0523012552301255
YNL160W	0	0	0.0521920668058455
YBR160W	0	0	0.0520833333333333
YLR295C	0	0	0.051975051975052
YJL048C	0	0	0.0518672199170125
YDR191W	0	0	0.05175983436853
YPL105C	0	1	0.05175983436853
YFR014C	0	0	0.0516528925619835
YBR183W	0	0	0.0515463917525773
YDL124W	0	0	0.051440329218107
YOR304W	0	0	0.0513347022587269
YER136W	0	0	0.0512295081967213
YJL107C	0	1	0.0512295081967213
YDR298C	0	0	0.0511247443762781
YGL092W	0	0	0.0510204081632653
YDL076C	0	0	0.0509164969450102
YOR113W	0	0	0.0508130081300813
YJL112W	0	0	0.050709939148073
YDR453C	0	0	0.0506072874493927
YGL084C	0	0	0.0505050505050505
YPR052C	0	0	0.0504032258064516
YGR013W	0	0	0.0503875968992248
YDL159W	0	0	0.0503875968992248
YGL036W	0	1	0.0503875968992248
YNL271C	0	0	0.0503875968992248
YLR219W	0	0	0.0503875968992248
YPL004C	0	0	0.0503875968992248
YLR039C	0	0	0.0503875968992248
YER016W	0	0	0.0503875968992248
YPR120C	0	0	0.0503875968992248
YML076C	0	0	0.0503875968992248
YLR395C	0	0	0.0503875968992248
YGL216W	0	0	0.0503875968992248
YML100W	0	0	0.0503875968992248
YGL228W	0	1	0.0503875968992248
YIL132C	0	0	0.0503875968992248
YPR080W	0	0	0.0503875968992248
YDR078C	0	0	0.0503875968992248
YJL168C	0	0	0.0503875968992248
YHR143W	0	0	0.0503875968992248
YOL151W	0	0	0.0503875968992248
YOL071W	0	0	0.0503875968992248
YGL253W	1	0	0.0503875968992248
YPL055C	0	0	0.0502901353965184
YOL012C	0	0	0.0501930501930502
YJL090C	0	0	0.0500963391136802
YFL034C-B	0	0	0.05
YJR094C	0	0	0.0499040307101727
YIL123W	0	0	0.0498084291187739
YPR111W	0	0	0.0497131931166348
YML031W	0	0	0.049618320610687
YPL169C	0	0	0.0495238095238095
YCR081W	0	0	0.0494296577946768
YGR178C	0	0	0.0493358633776091
YMR173W	0	0	0.0492424242424242
YGR086C	0	0	0.0491493383742911
YMR016C	0	0	0.0490566037735849
YEL017W	0	0	0.0489642184557439
YLR120C	0	0	0.0488721804511278
YBR195C	0	0	0.0487804878048781
YML049C	0	0	0.048689138576779
YMR304W	0	0	0.0485981308411215
YML124C	0	0	0.0485074626865672
YBR118W	0	0	0.0484171322160149
YPL154C	0	0	0.0483271375464684
YGL083W	0	1	0.0483271375464684
YGL073W	0	0	0.0482374768089054
YDR026C	0	1	0.0482374768089054
YML064C	0	0	0.0481481481481481
YBR103W	0	0	0.0480591497227357
YNL072W	0	0	0.0479704797047971
YGL191W	0	0	0.0478821362799263
YLR182W	0	0	0.0477941176470588
YMR172W	0	0	0.0477064220183486
YGL206C	0	0	0.0476190476190476
YBL052C	0	0	0.0475319926873857
YDR254W	0	0	0.0474452554744526
YDR359C	0	0	0.0473588342440801
YGR063C	0	0	0.0472727272727273
YGL093W	0	0	0.0471869328493648
YPR023C	0	0	0.0471014492753623
YGR052W	0	1	0.0471014492753623
YML034W	0	0	0.0470162748643761
YJL127C	0	0	0.0469314079422383
YNR051C	0	0	0.0468468468468468
YAL061W	0	1	0.0468468468468468
YEL013W	0	0	0.0467625899280576
YNL073W	0	0	0.0466786355475763
YOL123W	0	0	0.046594982078853
YHR037W	0	0	0.0465116279069767
YGR184C	0	0	0.0464285714285714
YGR241C	0	0	0.0463458110516934
YDR490C	0	0	0.0462633451957295
YJL013C	0	0	0.0461811722912966
YLR154C	0	0	0.0460992907801418
YPL018W	0	0	0.0460176991150442
YCR077C	0	0	0.0459363957597173
YMR280C	0	0	0.0458553791887125
YOR038C	0	0	0.0457746478873239
YJR075W	0	0	0.0456942003514939
YNL088W	0	0	0.0456140350877193
YER033C	0	1	0.0456140350877193
YML061C	0	0	0.0455341506129597
YGL150C	0	0	0.0454545454545455
YDL074C	0	0	0.0453752181500873
YBR139W	0	0	0.0452961672473868
YKL161C	0	1	0.0452961672473868
YPL036W	0	0	0.0452173913043478
YGR043C	0	1	0.0452173913043478
YIR002C	0	0	0.0451388888888889
YOR140W	0	0	0.0450606585788562
YFL021W	0	0	0.0449826989619377
YOL017W	0	0	0.0449050086355786
YNR047W	0	0	0.0448275862068966
YDL219W	0	0	0.044750430292599
YBR214W	0	0	0.0447019867549669
YDR389W	0	0	0.0447019867549669
YPL181W	0	0	0.0447019867549669
YFL018C	0	0	0.0447019867549669
YMR054W	0	0	0.0447019867549669
YMR167W	0	0	0.0447019867549669
YLR382C	0	0	0.0447019867549669
YGL157W	0	1	0.0447019867549669
YGL087C	0	0	0.0447019867549669
YBR117C	0	0	0.0447019867549669
YHR152W	0	0	0.0447019867549669
YPR020W	0	0	0.0447019867549669
YKL205W	0	0	0.0447019867549669
YBR001C	0	0	0.0447019867549669
YMR263W	0	0	0.0447019867549669
YOR176W	0	0	0.0447019867549669
YKL020C	0	0	0.0447019867549669
YDL029W	0	0	0.0447019867549669
YNR023W	0	0	0.0447019867549669
YDR097C	0	0	0.0447019867549669
YMR256C	0	0	0.0447019867549669
YLR116W	0	0	0.0447019867549669
YGR061C	0	0	0.0447019867549669
YGL014W	1	0	0.0447019867549669
YNL054W	0	0	0.0446280991735537
YGR180C	0	0	0.0445544554455446
YIL042C	0	0	0.0444810543657331
YJL129C	0	0	0.0444078947368421
YJL047C	0	0	0.0443349753694581
YJR077C	0	0	0.0442622950819672
YIL129C	0	0	0.044189852700491
YER151C	0	0	0.0441176470588235
YMR036C	0	0	0.0440456769983687
YJL061W	0	0	0.0439739413680782
YDL108W	0	0	0.0439024390243902
YLR263W	0	0	0.0438311688311688
YGL095C	0	0	0.0437601296596434
YJR135C	0	0	0.0436893203883495
YGR188C	0	0	0.0436187399030695
YDR238C	0	0	0.0435483870967742
YOR033C	0	0	0.0434782608695652
YDR146C	0	0	0.0434083601286174
YBR056W	0	1	0.0434083601286174
YLR330W	0	0	0.043338683788122
YDL142C	0	0	0.0432692307692308
YDR001C	0	0	0.0432
YDR070C	0	1	0.0432
YPR116W	0	1	0.0432
YDR268W	0	0	0.0431309904153355
YMR156C	0	0	0.0430622009569378
YLR148W	0	0	0.0429936305732484
YML016C	0	0	0.0429252782193959
YOR349W	0	0	0.0428571428571429
YLL019C	0	0	0.0428134556574924
YKR010C	0	0	0.0428134556574924
YMR001C	0	0	0.0428134556574924
YKL105C	0	1	0.0428134556574924
YGL127C	0	0	0.0428134556574924
YAL016W	0	0	0.0428134556574924
YLR079W	0	0	0.0428134556574924
YFR033C	0	0	0.0428134556574924
YGR229C	0	0	0.0428134556574924
YHL032C	0	0	0.0428134556574924
YGR255C	0	0	0.0428134556574924
YMR070W	0	0	0.0428134556574924
YDR027C	0	0	0.0428134556574924
YJR073C	0	0	0.0428134556574924
YHR014W	0	0	0.0428134556574924
YNL064C	0	0	0.0428134556574924
YDR376W	0	0	0.0428134556574924
YGR046W	0	0	0.0428134556574924
YMR153W	0	0	0.0428134556574924
YKL101W	0	0	0.0428134556574924
YIL050W	0	0	0.0428134556574924
YDL222C	0	0	0.0428134556574924
YDL067C	0	0	0.0428134556574924
YGR119C	0	0	0.0428134556574924
YJR121W	1	0	0.0428134556574924
YPR189W	0	0	0.0427480916030534
YBL015W	0	0	0.0426829268292683
YPL271W	0	0	0.0426179604261796
YEL060C	0	0	0.0425531914893617
YMR198W	0	0	0.0424886191198786
YNL118C	0	0	0.0424242424242424
YLR259C	0	0	0.0423600605143722
YKL184W	0	0	0.0422960725075529
YIL119C	0	0	0.0422322775263952
YJL187C	0	0	0.0421686746987952
YER170W	0	0	0.0421052631578947
YCL024W	0	0	0.042042042042042
YFL031W	0	0	0.0419790104947526
YIL111W	0	0	0.0419161676646707
YLR352W	0	1	0.0419161676646707
YFL016C	0	0	0.0418535127055306
YDR409W	0	0	0.0417910447761194
YBR059C	0	0	0.0417287630402385
YDR194C	0	0	0.0416666666666667
YNL262W	0	0	0.0416047548291233
YOR244W	0	0	0.0415430267062315
YBR052C	0	1	0.0415430267062315
YDL174C	0	0	0.0414814814814815
YBR169C	0	0	0.0414201183431953
YKL182W	0	0	0.0413589364844904
YBR053C	0	1	0.0413589364844904
YJL102W	0	0	0.0412979351032448
YMR302C	0	0	0.0412371134020619
YER161C	0	0	0.0411764705882353
YKL157W	0	0	0.0411160058737151
YER144C	0	0	0.0410557184750733
YHR191C	0	0	0.04099560761347
YMR125W	0	0	0.0409356725146199
YMR273C	0	0	0.0408759124087591
YDL145C	0	0	0.0408163265306122
YIR033W	0	0	0.0407569141193595
YKL166C	0	0	0.0406976744186047
YJL116C	0	0	0.0406386066763425
YMR124W	0	1	0.0406386066763425
YOR187W	0	0	0.0405797101449275
YNL192W	0	0	0.040520984081042
YHL031C	0	0	0.0404624277456647
YOR074C	0	0	0.0404040404040404
YER172C	0	0	0.0403458213256484
YGL025C	0	0	0.0402877697841727
YER169W	0	0	0.0402298850574713
YGL219C	0	0	0.0401721664275466
YLR450W	0	0	0.0401146131805158
YCR067C	0	0	0.0400572246065808
YGR087C	0	0	0.04
YLR436C	0	0	0.0399429386590585
YPR042C	0	0	0.0398860398860399
YDR036C	0	0	0.0398293029871977
YLR258W	0	0	0.0397727272727273
YJR057W	0	0	0.0397163120567376
YLR018C	0	0	0.0396600566572238
YLL043W	0	0	0.0396039603960396
YMR140W	0	0	0.0395480225988701
YDR419W	0	0	0.0394922425952045
YNL291C	0	0	0.0394366197183099
YCR014C	0	0	0.0393811533052039
YDR309C	0	0	0.0393258426966292
YOR151C	0	0	0.0392706872370266
YDL103C	0	0	0.0392156862745098
YLR134W	0	0	0.0391608391608392
YBR107C	0	0	0.0391061452513966
YOR354C	0	0	0.0390516039051604
YEL011W	0	0	0.0389972144846797
YMR106C	0	0	0.0389429763560501
YDR296W	0	0	0.0388888888888889
YOR133W	0	0	0.0388349514563107
YFL039C	0	0	0.038781163434903
YOL096C	0	0	0.0387275242047026
YFL007W	0	0	0.0386740331491713
YOL009C	0	0	0.0386206896551724
YGL043W	0	0	0.0385674931129477
YKL149C	0	0	0.0385144429160935
YGL203C	0	0	0.0384615384615385
YHL017W	0	1	0.0384615384615385
YLR027C	0	0	0.0384087791495199
YGL066W	0	0	0.0383561643835616
YBR245C	0	0	0.0383036935704514
YGR282C	0	0	0.0382513661202186
YMR119W	0	0	0.0381991814461119
YHR024C	0	0	0.0381471389645777
YJL192C	0	0	0.0380952380952381
YHR133C	0	0	0.0380434782608696
YKL038W	0	0	0.0379918588873813
YLR342W	0	0	0.037940379403794
YJL041W	0	0	0.0378890392422192
YPL116W	0	0	0.0378378378378378
YJL165C	0	0	0.0377867746288799
YBR026C	0	0	0.0377358490566038
YGR009C	0	0	0.0376850605652759
YOL148C	0	0	0.0376344086021505
YMR223W	0	0	0.0375838926174497
YCR033W	0	0	0.0375335120643432
YAL019W	0	0	0.0374832663989291
YMR237W	0	0	0.0374331550802139
YPL164C	0	0	0.0373831775700935
YER178W	0	0	0.0373333333333333
YLR131C	0	0	0.0372836218375499
YDR430C	0	0	0.0372340425531915
YLR231C	0	0	0.0371845949535193
YJL176C	0	0	0.0371352785145889
YDR208W	0	0	0.0370860927152318
YDR512C	0	0	0.037037037037037
YFL037W	0	0	0.0369881109643329
YLR265C	0	0	0.0369393139841689
YLR399C	0	0	0.0368906455862978
YOR057W	0	0	0.0368421052631579
YKL112W	0	0	0.0367936925098555
YBL030C	0	0	0.036745406824147
YGL168W	0	0	0.036697247706422
YBR223C	0	0	0.0366492146596859
YCR083W	0	0	0.0366013071895425
YOL023W	0	0	0.0365535248041775
YGR062C	0	0	0.0365058670143416
YGL006W	0	0	0.0364583333333333
YBL047C	0	0	0.0364109232769831
YCR079W	0	0	0.0363636363636364
YNL206C	0	0	0.0363164721141375
YNL091W	0	0	0.0362694300518135
YLR094C	0	0	0.036222509702458
YDR231C	0	0	0.0361757105943152
YKL110C	0	0	0.0361290322580645
YLR383W	0	0	0.0360824742268041
YLR189C	0	0	0.036036036036036
YGL008C	0	0	0.0359897172236504
YGL158W	0	0	0.0359435173299101
YHR200W	0	0	0.0358974358974359
YBR066C	0	0	0.0358514724711908
YBL075C	0	0	0.0358056265984655
YDR385W	0	0	0.0357598978288633
YOR142W	0	0	0.0357142857142857
YER103W	0	0	0.0356687898089172
YDL160C	0	0	0.0356234096692112
YDR225W	0	0	0.0355781448538755
YBR088C	0	0	0.0355329949238579
YEL050C	0	0	0.0354879594423321
YDR075W	0	0	0.0354430379746835
YOL033W	0	0	0.0353982300884956
YKL194C	0	0	0.0353535353535354
YHR104W	0	0	0.0353089533417402
YMR104C	0	0	0.035264483627204
YNL197C	0	0	0.0352201257861635
YPR068C	0	0	0.0351758793969849
YLL013C	0	0	0.0351317440401506
YJL110C	0	0	0.0350877192982456
YMR238W	0	0	0.0350438047559449
YOR374W	0	0	0.035
YJL074C	0	0	0.034956304619226
YOR156C	0	0	0.0349127182044888
YBR060C	0	0	0.0348692403486924
YFL014W	0	0	0.0348258706467662
YDL204W	0	1	0.0348258706467662
YPL049C	0	0	0.0347826086956522
YMR287C	0	0	0.0347394540942928
YPL046C	0	0	0.0346964064436183
YHR077C	0	0	0.0346534653465347
YNL257C	0	0	0.034610630407911
YOR266W	0	0	0.0345679012345679
YOL122C	0	0	0.0345252774352651
YAL017W	0	0	0.0344827586206897
YKR066C	0	0	0.034440344403444
YDR507C	0	0	0.0343980343980344
YDR120C	0	0	0.0343558282208589
YML004C	0	0	0.0343137254901961
YGR113W	0	0	0.0342717258261934
YOR070C	0	0	0.0342298288508557
YKL008C	0	0	0.0341880341880342
YDR285W	0	0	0.0341463414634146
YGR174C	0	0	0.0341047503045067
YER088C	0	0	0.0340632603406326
YDL240W	0	0	0.0340218712029162
YDL132W	0	0	0.0339805825242718
YGR244C	0	0	0.0339393939393939
YDR517W	0	0	0.0338983050847458
YFR036W	0	0	0.033857315598549
YKL213C	0	0	0.0338164251207729
YOR136W	0	0	0.0337756332931242
YML131W	0	0	0.0337349397590361
YDR258C	0	0	0.0336943441636582
YPL215W	0	0	0.0336538461538462
YLR240W	0	0	0.0336134453781513
YGR112W	0	0	0.0335731414868106
YJR025C	0	0	0.0335329341317365
YJL138C	0	0	0.0334928229665072
YLR268W	0	0	0.033452807646356
YCR102C	0	0	0.0334128878281623
YML107C	0	0	0.033373063170441
YOL060C	0	0	0.0333333333333333
YBR127C	0	0	0.0332936979785969
YDR499W	0	0	0.0332541567695962
YLL021W	0	0	0.033214709371293
YAL039C	0	0	0.033175355450237
YBR094W	0	1	0.033175355450237
YDR458C	0	1	0.033175355450237
YJL042W	0	0	0.0331360946745562
YHR165C	0	0	0.033096926713948
YNL026W	0	0	0.0330578512396694
YBR215W	0	0	0.0330188679245283
YBR199W	0	0	0.032979976442874
YGL049C	0	0	0.0329411764705882
YPL219W	0	0	0.0329024676850764
YDR276C	0	0	0.0328638497652582
YER059W	0	0	0.0328253223915592
YKL140W	0	0	0.0327868852459016
YLR376C	0	0	0.0327485380116959
YLR114C	0	0	0.0327102803738318
YMR182C	0	0	0.0326721120186698
YPL161C	0	0	0.0326340326340326
YFL023W	0	0	0.0325960419091967
YGL238W	0	0	0.0325581395348837
YGR101W	0	0	0.032520325203252
YIL061C	0	0	0.0324825986078886
YDR014W	0	0	0.0324449594438007
YGL156W	0	0	0.0324074074074074
YNL180C	0	0	0.0323699421965318
YBL103C	0	0	0.0323325635103926
YJL094C	0	0	0.0322952710495963
YCR071C	0	0	0.032258064516129
YPR154W	0	0	0.0322209436133487
YGR028W	0	0	0.032183908045977
YDR204W	0	0	0.0321469575200918
YGL181W	0	0	0.0321100917431193
YGR081C	0	0	0.0320733104238259
YHR199C	0	1	0.0320733104238259
YPL253C	0	0	0.0320366132723112
YIL154C	0	0	0.032
YDL234C	0	0	0.0319634703196347
YHR086W	0	0	0.031927023945268
YPL255W	0	0	0.0318906605922551
YGL122C	0	0	0.0318543799772469
YMR179W	0	0	0.0318181818181818
YBL022C	0	0	0.0317820658342792
YDL229W	0	0	0.0317460317460317
YGR270W	0	0	0.0317100792751982
YML117W	0	0	0.0316742081447964
YLR216C	0	0	0.031638418079096
YKR037C	0	0	0.0316027088036117
YOR182C	0	0	0.0315670800450958
YBR286W	0	0	0.0315315315315315
YDR353W	0	0	0.031496062992126
YDR464W	0	0	0.0314606741573034
YPR008W	0	0	0.0314253647586981
YLR015W	0	0	0.031390134529148
YOR123C	0	0	0.0313549832026876
YBL051C	0	0	0.0313199105145414
YOR347C	0	0	0.0312849162011173
YNL241C	0	0	0.03125
YOR030W	0	0	0.0312151616499443
YPL101W	0	0	0.0311804008908686
YDR330W	0	0	0.0311457174638487
YNL020C	0	0	0.0311111111111111
YLR166C	0	0	0.0310765815760266
YNL239W	0	0	0.0310421286031042
YDR533C	0	1	0.0310421286031042
YOR191W	0	0	0.0310077519379845
YMR231W	0	0	0.0309734513274336
YNL274C	0	0	0.030939226519337
YGL227W	0	0	0.0309050772626932
YMR026C	0	0	0.0308710033076075
YNL007C	0	0	0.0308370044052863
YLR095C	0	0	0.0308030803080308
YKL035W	0	0	0.0307692307692308
YBR196C	0	0	0.0307354555433589
YDL224C	0	0	0.0307017543859649
YOL078W	0	0	0.0306681270536692
YGR108W	0	0	0.0306345733041575
YMR203W	0	0	0.0306010928961749
YNL008C	0	0	0.0305676855895196
YLR038C	0	0	0.0305343511450382
YPL075W	0	0	0.0305010893246187
YPR131C	0	0	0.0304678998911861
YDR511W	0	0	0.0304347826086957
YPL172C	0	0	0.0304017372421281
YFR013W	0	0	0.0303687635574837
YNL066W	0	0	0.0303358613217768
YHR194W	0	0	0.0303030303030303
YCL044C	0	0	0.0302702702702703
YOR230W	0	0	0.0302375809935205
YFL036W	0	0	0.0302049622437972
YCR036W	0	0	0.0301724137931034
YER054C	0	0	0.0301399354144241
YPR009W	0	0	0.0301075268817204
YER068W	0	0	0.0300751879699248
YOL084W	0	1	0.0300751879699248
YPR021C	0	0	0.0300429184549356
YER107C	0	0	0.030010718113612
YNL071W	0	0	0.0299785867237687
YNL022C	0	0	0.0299465240641711
YPL082C	0	0	0.0299277605779154
YPL171C	0	0	0.0299277605779154
YML095C	0	0	0.0299277605779154
YHR056C	0	0	0.0299277605779154
YLR452C	0	0	0.0299277605779154
YOL115W	0	0	0.0299277605779154
YGL056C	0	1	0.0299277605779154
YER120W	0	0	0.0299277605779154
YIL128W	0	0	0.0299277605779154
YKR029C	0	0	0.0299277605779154
YHL030W	0	0	0.0299277605779154
YOR185C	0	0	0.0299277605779154
YHR190W	0	0	0.0299277605779154
YBR019C	0	0	0.0299277605779154
YFL013C	0	0	0.0299277605779154
YLR110C	0	0	0.0299277605779154
YHR098C	0	0	0.0299277605779154
YLR133W	0	0	0.0299277605779154
YMR145C	0	0	0.0299277605779154
YMR261C	0	0	0.0299277605779154
YHR166C	0	0	0.0299277605779154
YDR176W	0	0	0.0299277605779154
YGL016W	0	0	0.0299277605779154
YPR036W	0	0	0.0299277605779154
YDR332W	0	1	0.0299277605779154
YDL048C	0	1	0.0299277605779154
YGR258C	0	0	0.0299277605779154
YHR079C	0	0	0.0299277605779154
YML042W	0	0	0.0299277605779154
YPR029C	0	0	0.0299277605779154
YDL207W	0	0	0.0299277605779154
YGR143W	0	0	0.0299277605779154
YIL077C	0	0	0.0299277605779154
YOL145C	0	0	0.0299277605779154
YIL018W	0	0	0.0299277605779154
YJR060W	0	0	0.0299277605779154
YHR008C	1	0	0.0299277605779154
YDR171W	0	0	0.0298969072164948
YBL011W	0	0	0.0298661174047374
YLR314C	0	0	0.0298353909465021
YIL009W	0	0	0.0298047276464543
YER089C	0	0	0.0297741273100616
YMR251W-A	0	0	0.0297435897435897
YKL025C	0	0	0.0297131147540984
YBR041W	0	0	0.0296827021494371
YOL001W	0	0	0.0296523517382413
YIL126W	0	0	0.0296220633299285
YIL022W	0	0	0.0295918367346939
YBR073W	0	0	0.0295616717635066
YER133W	0	0	0.0295315682281059
YLR272C	0	0	0.0295015259409969
YER022W	0	0	0.0294715447154472
YML070W	0	0	0.0294416243654822
YLR389C	0	0	0.0294117647058824
YBR086C	0	0	0.0293819655521783
YDR291W	0	1	0.0293819655521783
YGL129C	0	0	0.0293522267206478
YCL014W	0	0	0.0293225480283114
YNR034W	0	0	0.0292929292929293
YOR231W	0	0	0.029263370332997
YKL193C	0	0	0.0292338709677419
YLR347C	0	0	0.0292044310171198
YML075C	0	0	0.0291750503018109
YPR104C	0	0	0.0291457286432161
YKR002W	0	0	0.0291164658634538
YJR017C	0	0	0.0290872617853561
YNL323W	0	0	0.0290581162324649
YPL262W	0	0	0.029029029029029
YPR019W	0	0	0.029
YOR351C	0	0	0.028971028971029
YOR371C	0	0	0.0289421157684631
YNL208W	0	1	0.0289421157684631
YMR318C	0	0	0.028913260219342
YFR029W	0	0	0.0288844621513944
YGR147C	0	0	0.0288557213930348
YKL040C	0	0	0.0288270377733598
YDR081C	0	0	0.028798411122145
YFL041W	0	0	0.0287698412698413
YLR201C	0	0	0.0287413280475719
YOL113W	0	0	0.0287128712871287
YER150W	0	1	0.0287128712871287
YJR006W	0	0	0.0286844708209693
YNL322C	0	0	0.0286561264822134
YJR120W	0	0	0.0286278381046397
YAL011W	0	0	0.0285996055226824
YOL021C	0	0	0.0285714285714286
YDR116C	0	0	0.0285433070866142
YER028C	0	0	0.0285152409046214
YDR350C	0	0	0.0284872298624754
YPL137C	0	0	0.028459273797841
YBR081C	0	0	0.0284313725490196
YMR305C	0	0	0.0284035259549461
YBR179C	0	0	0.0283757338551859
YHL028W	0	0	0.0283479960899316
YML078W	0	0	0.0283203125
YOR141C	0	1	0.0283203125
YLR455W	0	0	0.0282926829268293
YML057W	0	0	0.0282651072124756
YBL105C	0	0	0.0282375851996105
YNL158W	0	0	0.0282101167315175
YBR031W	0	0	0.0281827016520894
YPL163C	0	0	0.0281553398058252
YDR012W	0	0	0.0281280310378274
YJR053W	0	0	0.0281007751937985
YFR031C	0	0	0.0280735721200387
YDL046W	0	0	0.0280464216634429
YML051W	0	0	0.0280193236714976
YDR479C	0	0	0.027992277992278
YOR112W	0	0	0.0279652844744455
YMR012W	0	0	0.0279383429672447
YER143W	0	0	0.0279114533205005
YER162C	0	0	0.0278846153846154
YBR229C	0	0	0.0278578290105668
YMR080C	0	0	0.027831094049904
YMR312W	0	0	0.0278044103547459
YHR113W	0	0	0.0277777777777778
YFL038C	0	0	0.0277511961722488
YJL084C	0	1	0.0277511961722488
YGR200C	0	0	0.0277246653919694
YFL024C	0	0	0.0276981852913085
YOR132W	0	0	0.0276717557251908
YBR274W	0	0	0.0276453765490944
YGL161C	0	0	0.0276190476190476
YGL247W	0	0	0.027592768791627
YDL126C	0	0	0.0275665399239544
YBL101C	0	0	0.0275403608736942
YNL142W	0	0	0.0275142314990512
YMR272C	0	0	0.0274881516587678
YDR363W-A	0	0	0.0274621212121212
YDL168W	0	0	0.0274361400189215
YPL059W	0	0	0.0274102079395085
YOR160W	0	0	0.0273843248347498
YLR460C	0	1	0.0273843248347498
YBL037W	0	0	0.0273584905660377
YJR140C	0	0	0.0273327049952875
YPL006W	0	0	0.0273069679849341
YDR368W	0	0	0.0272812793979304
YFR024C-A	0	0	0.0272556390977444
YAL060W	0	0	0.0272300469483568
YLR438W	0	0	0.0272045028142589
YDL149W	0	0	0.0271790065604499
YJL155C	0	0	0.0271535580524345
YLR386W	0	0	0.0271281571562208
YJL052W	0	0	0.0271028037383178
YBR198C	0	0	0.027077497665733
YDL100C	0	0	0.0270522388059701
YJR045C	0	0	0.027027027027027
YEL034W	0	0	0.0270018621973929
YAL030W	0	0	0.0269767441860465
YPL209C	0	0	0.0269516728624535
YCR091W	0	0	0.0269266480965645
YGL139W	0	0	0.0269016697588126
YDL089W	0	1	0.0269016697588126
YDL231C	0	0	0.0268767377201112
YGR240C	0	0	0.0268518518518519
YNL282W	0	0	0.0268270120259019
YAL031C	0	0	0.0268022181146026
YLR115W	0	0	0.0267774699907664
YOL108C	0	0	0.0267527675276753
YPL177C	0	0	0.0267281105990783
YGR044C	0	0	0.0267034990791897
YCR053W	0	0	0.0266789328426863
YEL052W	0	1	0.0266789328426863
YHR195W	0	0	0.0266544117647059
YPL017C	0	1	0.0266544117647059
YLR223C	0	0	0.0266299357208448
YNL030W	0	0	0.026605504587156
YDR277C	0	0	0.0265811182401467
YOR027W	0	0	0.0265567765567766
YNL294C	0	0	0.0265324794144556
YEL022W	0	0	0.026508226691042
YDR272W	0	0	0.0264840182648402
YLR071C	0	0	0.0264598540145985
YNL037C	0	0	0.0264357338195077
YAL048C	0	0	0.0264116575591985
YJL072C	0	0	0.0263876251137398
YKR089C	0	0	0.0263636363636364
YGR194C	0	0	0.0263396911898274
YKL067W	0	0	0.0263157894736842
YAL002W	0	0	0.0262919310970082
YIL075C	0	0	0.026268115942029
YDR358W	0	0	0.0262443438914027
YML132W	0	0	0.0262206148282098
YGR193C	0	0	0.026196928635953
YKL146W	0	0	0.026173285198556
YNL243W	0	0	0.0261496844003607
YML010W	0	0	0.0261261261261261
YPL208W	0	0	0.0261026102610261
YFR037C	0	0	0.0260791366906475
YLR430W	0	0	0.0260557053009883
YMR152W	0	0	0.026032315978456
YDR448W	0	0	0.0260089686098655
YPL214C	0	0	0.0259856630824373
YDR243C	0	0	0.0259623992837959
YER026C	0	0	0.0259391771019678
YPL259C	0	0	0.0259159964253798
YCR042C	0	0	0.0258928571428571
YDL107W	0	0	0.0258697591436218
YOR322C	0	0	0.0258467023172906
YGR165W	0	0	0.0258236865538736
YPL119C	0	0	0.0258007117437722
YLR362W	0	0	0.0257777777777778
YPR184W	0	0	0.0257548845470693
YPR140W	0	0	0.0257320319432121
YHR009C	0	1	0.0257320319432121
YJR005W	0	0	0.025709219858156
YPR174C	0	1	0.025709219858156
YPL076W	0	0	0.0256864481842338
YGR014W	0	0	0.0256637168141593
YGR023W	0	0	0.0256410256410256
YIL109C	0	0	0.0256183745583039
YKL043W	0	0	0.0255957634598411
YDR032C	0	1	0.0255957634598411
YDR466W	0	0	0.0255731922398589
YGR254W	0	0	0.0255506607929515
YAL026C	0	0	0.0255281690140845
YLR309C	0	0	0.0255057167985928
YCL034W	0	0	0.0254833040421793
YAL032C	0	0	0.0254609306409131
YPR164W	0	0	0.0254385964912281
YDL225W	0	0	0.0254163014899211
YOR273C	0	0	0.0253940455341506
YIL150C	0	0	0.0253718285214348
YMR137C	0	0	0.0253496503496503
YNL288W	0	0	0.0253275109170306
YLR044C	0	0	0.0253054101221641
YBR156C	0	0	0.025283347863993
YLR410W	0	0	0.0252613240418118
YOL138C	0	0	0.0252393385552654
YJL158C	0	0	0.0252173913043478
YOL100W	0	0	0.0251954821894005
YDR170C	0	0	0.0251736111111111
YBR114W	0	0	0.0251517779705117
YLR096W	0	0	0.0251299826689775
YHR074W	0	0	0.0251082251082251
YDR452W	0	0	0.0250865051903114
YOR137C	0	0	0.0250648228176318
YPL032C	0	0	0.0250431778929188
YGR141W	0	0	0.0250215703192407
YBR003W	0	0	0.025
YPL176C	0	0	0.024978466838932
YLR320W	0	0	0.0249569707401033
YHR094C	0	0	0.0249355116079106
YDL226C	0	0	0.024914089347079
YHR084W	0	0	0.0248927038626609
YGR170W	0	0	0.0248713550600343
YBR036C	0	0	0.0248500428449015
YDL214C	0	0	0.0248287671232877
YBL005W	0	0	0.0248075278015398
YAR002C-A	0	0	0.0247863247863248
YKR052C	0	0	0.0247651579846285
YDL028C	0	0	0.0247440273037543
YKL117W	0	0	0.0247229326513214
YGL023C	0	0	0.0247018739352641
YLR332W	0	0	0.0246808510638298
YDL130W-A	0	0	0.0246598639455782
YMR317W	0	1	0.0246598639455782
YJL154C	0	0	0.0246389124893798
YOR195W	0	0	0.0246179966044143
YOL067C	0	0	0.0245971162001696
YER019W	0	0	0.0245762711864407
YGL246C	0	0	0.0245554614733277
YDR456W	0	0	0.0245346869712352
YJR076C	0	0	0.0245139475908707
YGR167W	0	0	0.0244932432432432
YPR067W	0	0	0.0244725738396624
YCR012W	0	0	0.0244519392917369
YJL222W	0	0	0.0244313395113732
YJR009C	0	0	0.0244107744107744
YHR174W	0	0	0.024390243902439
YKL192C	0	0	0.0243697478991597
YDR318W	0	0	0.0243492863140218
YKR054C	0	0	0.0243288590604027
YGL124C	0	0	0.0243084660519698
YDR145W	0	0	0.0242881072026801
YNL138W	0	0	0.0242677824267782
YPL115C	0	0	0.024247491638796
YDL002C	0	0	0.0242272347535505
YPR046W	0	0	0.0242070116861436
YKL116C	0	0	0.02418682235196
YCL029C	0	0	0.0241666666666667
YBR082C	0	0	0.0241465445462115
YJR032W	0	0	0.024126455906822
YBL058W	0	0	0.0241064006650042
YPR010C	0	0	0.0240863787375415
YPR160W	0	0	0.0240663900414938
YKL170W	0	0	0.0240464344941957
YOL116W	0	0	0.024026512013256
YJR126C	0	0	0.0240066225165563
YOR233W	0	0	0.0239867659222498
YMR207C	0	0	0.0239669421487603
YPL063W	0	0	0.0239471511147812
YFR044C	0	0	0.0239273927392739
YKL151C	0	1	0.0239273927392739
YPR159W	0	0	0.0239076669414674
YBR280C	0	0	0.0238879736408567
YJR040W	0	0	0.0238683127572016
YDR287W	0	0	0.0238486842105263
YML085C	0	0	0.0238290879211175
YMR164C	0	0	0.0238095238095238
YNL253W	0	0	0.0237899917965546
YKL017C	0	0	0.0237704918032787
YNL242W	0	0	0.0237510237510237
YGR019W	0	0	0.0237315875613748
YNL201C	0	0	0.0237121831561733
YMR199W	0	0	0.0236928104575163
YIL002C	0	0	0.0236734693877551
YIL065C	0	0	0.0236541598694943
YJL063C	0	0	0.0236348818255909
YBR037C	0	0	0.0236156351791531
YLR361C	0	0	0.0235964198535395
YLR023C	0	0	0.0235772357723577
YIL140W	0	0	0.0235580828594639
YMR303C	0	0	0.023538961038961
YGR163W	0	0	0.0235198702351987
YCR026C	0	0	0.0235008103727715
YKR067W	0	0	0.0234817813765182
YHR117W	0	1	0.0234817813765182
YML129C	0	0	0.023462783171521
YHR206W	0	0	0.0234438156831043
YPR155C	0	0	0.0234248788368336
YGR054W	0	0	0.0234059725585149
YJL101C	0	0	0.0233870967741935
YDR229W	0	0	0.0233682514101531
YCL057W	0	0	0.0233494363929147
YMR004W	0	0	0.0233306516492357
YER149C	0	0	0.0233118971061093
YFR048W	0	0	0.0232931726907631
YFL025C	0	0	0.0232744783306581
YMR204C	0	0	0.0232558139534884
YBR006W	0	0	0.0232371794871795
YIL113W	0	0	0.0232185748598879
YOR171C	0	0	0.0232
YPL118W	0	0	0.0231814548361311
YMR257C	0	0	0.0231629392971246
YER176W	0	0	0.0231444533120511
YDR322C-A	0	0	0.0231259968102073
YIL098C	0	0	0.0231075697211155
YKL054C	0	0	0.0230891719745223
YGR189C	0	0	0.0230708035003978
YHR027C	0	0	0.0230524642289348
YOR348C	0	0	0.0230341540905481
YIL005W	0	0	0.023015873015873
YKL186C	0	0	0.0229976209357653
YGR098C	0	0	0.0229793977812995
YAL053W	0	0	0.0229612034837688
YLR204W	0	0	0.0229430379746835
YDR524C	0	0	0.0229249011857708
YER014W	0	0	0.0229067930489731
YML013W	0	0	0.0228887134964483
YKL129C	0	0	0.0228706624605678
YDR173C	0	0	0.0228526398739165
YKL039W	0	1	0.0228526398739165
YMR024W	0	0	0.0228346456692913
YPL097W	0	0	0.022816679779701
YML054C	0	0	0.0227987421383648
YCR073C	0	0	0.0227808326787117
YLR253W	0	1	0.0227808326787117
YMR316W	0	0	0.0227629513343799
YLR305C	0	0	0.0227450980392157
YOR178C	0	0	0.0227272727272727
YGR089W	0	0	0.0227094753328113
YLR299W	0	0	0.0226917057902973
YBR289W	0	0	0.0226739640344019
YGR032W	0	0	0.02265625
YDR160W	0	0	0.0226385636221702
YNL177C	0	0	0.0226209048361934
YOR017W	0	0	0.0226032735775526
YGR204W	0	0	0.0225856697819315
YLR274W	0	0	0.022568093385214
YMR296C	0	0	0.0225505443234837
YBR234C	0	0	0.0225330225330225
YGL082W	0	1	0.0225330225330225
YDL106C	0	0	0.0225155279503106
YOR155C	0	0	0.0224980605120248
YNL027W	0	0	0.0224806201550388
YPL206C	0	0	0.0224632068164214
YBR044C	0	0	0.0224458204334365
YLR239C	0	0	0.0224284609435422
YPR178W	0	0	0.0224111282843895
YDR484W	0	0	0.0223938223938224
YFL008W	0	0	0.0223765432098765
YMR060C	0	0	0.0223592906707787
YIL070C	0	0	0.0223420647149461
YOR356W	0	0	0.0223248652809854
YGL004C	0	0	0.0223076923076923
YIL048W	0	0	0.0222905457340507
YGL107C	0	1	0.0222905457340507
YKR065C	0	0	0.022273425499232
YEL012W	0	0	0.022256331542594
YHR002W	0	0	0.022239263803681
YLR106C	0	0	0.0222222222222222
YNL264C	0	0	0.0222052067381317
YIL006W	0	0	0.0221882172915073
YJR125C	0	0	0.02217125382263
YBL019W	0	0	0.0221543162719633
YLR090W	0	0	0.0221374045801527
YDL178W	0	0	0.0221205186880244
YOR375C	0	0	0.0221036585365854
YDR061W	0	1	0.0221036585365854
YDR122W	0	0	0.0220868240670221
YBL078C	0	0	0.0220700152207002
YDL077C	0	0	0.0220532319391635
YBR095C	0	0	0.0220364741641337
YBR185C	0	0	0.0220197418375095
YPR054W	0	0	0.0220030349013657
YFR047C	0	0	0.021986353297953
YCR024C	0	0	0.021969696969697
YBR212W	0	0	0.0219530658591976
YOR039W	0	0	0.0219364599092284
YML127W	0	0	0.0219198790627362
YDR050C	0	0	0.0219033232628399
YDL238C	0	0	0.0218867924528302
YOR226C	0	0	0.0218702865761689
YBR097W	0	0	0.0218538055764883
YDR405W	0	0	0.0218373493975904
YEL053C	0	0	0.0218209179834462
YDR270W	0	0	0.0218045112781955
YNL167C	0	0	0.0217881292261458
YGR162W	0	0	0.0217717717717718
YOL016C	0	0	0.0217554388597149
YDR142C	0	0	0.0217391304347826
YLR390W	0	0	0.0217391304347826
YPL109C	0	1	0.0217391304347826
YPL241C	0	0	0.0217391304347826
YNL229C	0	0	0.0217391304347826
YJL003W	0	0	0.0217391304347826
YPL174C	0	0	0.0217391304347826
YKL124W	0	0	0.0217391304347826
YHR004C	0	0	0.0217391304347826
YJL093C	0	0	0.0217391304347826
YNR008W	0	0	0.0217391304347826
YOL045W	0	0	0.0217391304347826
YDR077W	0	0	0.0217391304347826
YHR012W	0	0	0.0217391304347826
YNL329C	0	0	0.0217391304347826
YDR235W	0	0	0.0217391304347826
YNL059C	0	0	0.0217391304347826
YKL135C	0	0	0.0217391304347826
YFR015C	0	0	0.0217391304347826
YGL241W	0	0	0.0217391304347826
YDL005C	0	0	0.0217391304347826
YDR144C	0	0	0.0217391304347826
YBR221C	0	0	0.0217391304347826
YBR275C	0	0	0.0217391304347826
YDR264C	0	0	0.0217391304347826
YOL103W	0	0	0.0217391304347826
YDR343C	0	0	0.0217391304347826
YER122C	0	0	0.0217391304347826
YMR135C	0	0	0.0217391304347826
YPL040C	0	0	0.0217391304347826
YNL045W	0	0	0.0217391304347826
YPL190C	0	0	0.0217391304347826
YLL002W	0	0	0.0217391304347826
YOR018W	0	0	0.0217391304347826
YBR130C	0	0	0.0217391304347826
YMR267W	0	0	0.0217391304347826
YPR013C	0	1	0.0217391304347826
YPR011C	0	0	0.0217391304347826
YPR004C	0	1	0.0217391304347826
YKL060C	0	0	0.0217391304347826
YJL106W	0	0	0.0217391304347826
YHR061C	0	0	0.0217391304347826
YDR283C	0	0	0.0217391304347826
YPL023C	0	0	0.0217391304347826
YDR047W	0	0	0.0217391304347826
YOL128C	0	0	0.0217391304347826
YPL249C	0	0	0.0217391304347826
YER098W	0	0	0.0217391304347826
YKL203C	0	0	0.0217391304347826
YOR209C	1	0	0.0217391304347826
YJL026W	0	0	0.0217233888486604
YGR171C	0	0	0.0217076700434153
YOR109W	0	0	0.0216919739696312
YDR501W	0	0	0.0216763005780347
YGR048W	0	0	0.0216606498194946
YGL213C	0	0	0.0216450216450216
YMR086W	0	1	0.0216450216450216
YGL062W	0	0	0.0216294160057678
YNR059W	0	0	0.0216138328530259
YLR370C	0	0	0.0215982721382289
YNL172W	0	0	0.0215827338129496
YLR304C	0	0	0.0215672178289001
YCR052W	0	0	0.021551724137931
YCL050C	0	0	0.0215362526920316
YOR275C	0	0	0.0215208034433286
YNL309W	0	0	0.021505376344086
YDR337W	0	0	0.0214899713467049
YBR071W	0	1	0.0214899713467049
YCL017C	0	0	0.0214745884037223
YJR015W	0	1	0.0214745884037223
YHR116W	0	0	0.0214592274678112
YNL258C	0	0	0.0214438884917798
YPL204W	0	0	0.0214285714285714
YDR372C	0	0	0.0214132762312634
YLL009C	0	0	0.021398002853067
YPL195W	0	0	0.0213827512473272
YMR252C	0	1	0.0213827512473272
YKL152C	0	0	0.0213675213675214
YMR270C	0	0	0.0213523131672598
YOR127W	0	0	0.0213371266002845
YBL085W	0	0	0.0213219616204691
YGL002W	0	0	0.0213204951856946
YIL038C	0	0	0.0213204951856946
YGR100W	0	0	0.0213204951856946
YDR427W	0	0	0.0213204951856946
YDR505C	0	1	0.0213204951856946
YDR294C	0	0	0.0213204951856946
YNR035C	0	0	0.0213204951856946
YDR089W	0	0	0.0213204951856946
YKR100C	0	0	0.0213204951856946
YHR001W	0	0	0.0213204951856946
YGL134W	0	0	0.0213204951856946
YJL167W	0	0	0.0213204951856946
YPR030W	0	0	0.0213204951856946
YGR232W	0	0	0.0213204951856946
YCL010C	0	0	0.0213204951856946
YKR090W	0	0	0.0213204951856946
YHR087W	0	0	0.0213204951856946
YMR218C	0	0	0.0213204951856946
YBR068C	0	0	0.0213204951856946
YJL080C	0	0	0.0213204951856946
YOL032W	0	0	0.0213204951856946
YGR109C	0	0	0.0213204951856946
YFR016C	0	1	0.0213204951856946
YML081C-A	0	0	0.0213204951856946
YCL051W	0	0	0.0213204951856946
YOR045W	0	0	0.0213204951856946
YBL032W	0	0	0.0213204951856946
YBL008W	0	0	0.0213204951856946
YNL085W	0	0	0.0213204951856946
YBR080C	0	0	0.0213204951856946
YDR303C	0	0	0.0213204951856946
YER093C	0	0	0.0213204951856946
YML021C	0	0	0.0213204951856946
YDR480W	0	0	0.0213204951856946
YBR038W	0	0	0.0213204951856946
YLR176C	0	0	0.0213204951856946
YNL292W	0	0	0.0213204951856946
YDL033C	0	0	0.0213204951856946
YGL104C	0	0	0.0213204951856946
YBL056W	0	0	0.0213204951856946
YER007W	0	0	0.0213204951856946
YGR130C	0	1	0.0213204951856946
YGL003C	0	0	0.0213204951856946
YDR375C	0	0	0.0213204951856946
YNL132W	0	0	0.0213204951856946
YCL043C	0	0	0.0213204951856946
YAL001C	0	0	0.0213204951856946
YJL060W	0	0	0.0213204951856946
YPL224C	0	0	0.0213204951856946
YGL252C	1	0	0.0213204951856946
YDR219C	0	0	0.0213058419243986
YBL017C	0	0	0.0212912087912088
YGL233W	0	0	0.0212765957446809
YPR108W	0	0	0.0212620027434842
YPL047W	0	0	0.0212474297464016
YNR031C	0	0	0.0212328767123288
YBL093C	0	0	0.0212183436002738
YFL029C	0	0	0.021203830369357
YDR079W	0	0	0.0211893369788107
YHL027W	0	0	0.0211748633879781
YLR249W	0	0	0.021160409556314
YMR008C	0	0	0.0211459754433834
YDR436W	0	0	0.0211315610088616
YGL179C	0	0	0.0211171662125341
YNR040W	0	1	0.0211171662125341
YDR407C	0	0	0.0211027910142954
YOR147W	0	0	0.0210884353741497
YDL052C	0	0	0.0210740992522094
YOR259C	0	0	0.0210597826086957
YHL034C	0	0	0.0210454854039375
YER123W	0	0	0.0210312075983718
YJR049C	0	0	0.0210169491525424
YNR007C	0	0	0.0210027100271003
YDL185W	0	0	0.020988490182803
YHR016C	0	0	0.0209742895805142
YOR270C	0	0	0.0209601081812035
YPR049C	0	0	0.0209459459459459
YKL197C	0	0	0.0209318028359217
YJL104W	0	0	0.0209176788124157
YMR210W	0	0	0.0209035738368173
YPR149W	0	0	0.0208894878706199
YDR412W	0	0	0.0208754208754209
YFR011C	0	1	0.0208754208754209
YPL104W	0	0	0.0208613728129206
YOR261C	0	0	0.0208473436449227
YFR003C	0	0	0.0208333333333333
YJL029C	0	0	0.0208193418401612
YIL034C	0	0	0.0208053691275168
YOR120W	0	0	0.0207914151576123
YDR017C	0	0	0.0207774798927614
YAL035W	0	0	0.0207635632953784
YEL039C	0	0	0.0207496653279786
YDR394W	0	0	0.0207357859531773
YPL221W	0	0	0.0207219251336898
YNL313C	0	0	0.0207080828323313
YGL038C	0	0	0.020694259012016
YMR047C	0	0	0.0206804536357572
YJL053W	0	0	0.0206666666666667
YDL015C	0	0	0.0206528980679547
YKL081W	0	0	0.0206391478029294
YNL247W	0	0	0.0206254158349967
YBR005W	0	0	0.0206117021276596
YGR209C	0	0	0.0205980066445183
YLR098C	0	0	0.0205843293492696
YOR138C	0	0	0.0205706702057067
YPR095C	0	0	0.0205570291777188
YHR041C	0	0	0.0205434062292909
YGR111W	0	0	0.0205298013245033
YGL013C	0	0	0.0205162144275314
YNR010W	0	0	0.0205026455026455
YBL023C	0	0	0.0204890945142102
YDL045C	0	0	0.0204755614266843
YAL051W	0	0	0.0204620462046205
YGR261C	0	0	0.0204485488126649
YHR115C	0	0	0.020435069215557
YDR520C	0	1	0.020435069215557
YNL272C	0	0	0.0204216073781291
YGL070C	0	0	0.0204081632653061
YJL103C	0	0	0.0203947368421053
YJR127C	0	0	0.0203813280736358
YLR190W	0	0	0.0203679369250986
YJR117W	0	0	0.0203545633617859
YGR099W	0	0	0.0203412073490814
YHR179W	0	1	0.0203412073490814
YPL084W	0	0	0.020327868852459
YJR080C	0	1	0.020327868852459
YIL095W	0	0	0.0203145478374836
YOR076C	0	0	0.0203012442698101
YFL001W	0	0	0.0202879581151832
YOR061W	0	0	0.0202746893394375
YLL026W	0	0	0.0202614379084967
YKL171W	0	0	0.0202482037883736
YFR052W	0	0	0.0202349869451697
YJL137C	0	0	0.020221787345075
YMR311C	0	0	0.0202086049543677
YDR003W	0	0	0.0201954397394137
YDR174W	0	0	0.0201822916666667
YOR228C	0	1	0.0201822916666667
YMR091C	0	0	0.0201691607026675
YNL159C	0	0	0.0201560468140442
YOL007C	0	1	0.0201560468140442
YNL148C	0	0	0.0201429499675114
YDR224C	0	0	0.0201298701298701
YLR108C	0	1	0.0201298701298701
YER063W	0	0	0.0201168072680078
YGL119W	0	0	0.0201037613488975
YOL155C	0	0	0.0200907323395982
YBL046W	0	0	0.0200777202072539
YPL127C	0	0	0.0200647249190939
YGL027C	0	0	0.0200517464424321
YMR027W	0	1	0.0200517464424321
YBR202W	0	0	0.0200387847446671
YLR324W	0	0	0.0200258397932817
YPL120W	0	0	0.0200129115558425
YMR092C	0	0	0.02
YOL063C	0	0	0.0199871050934881
YMR043W	0	0	0.0199742268041237
YJR068W	0	0	0.0199613650998068
YOR307C	0	0	0.0199485199485199
YKL145W	0	0	0.019935691318328
YDR115W	0	0	0.0199228791773779
YOR386W	0	0	0.0199100834938985
YDR320C	0	0	0.0198973042362003
YNL134C	0	1	0.0198973042362003
YOL087C	0	1	0.0198973042362003
YGR010W	0	0	0.0198845413726748
YGR077C	0	0	0.0198717948717949
YGR070W	0	0	0.019859064702114
YLR006C	0	0	0.0198463508322663
YDR175C	0	0	0.0198336532309661
YKL109W	0	0	0.0198209718670077
YDR301W	0	0	0.0198083067092652
YOR358W	0	0	0.0197956577266922
YBL050W	0	0	0.0197830248883216
YLR210W	0	0	0.0197704081632653
YNL051W	0	0	0.0197578075207138
YLR206W	0	0	0.0197452229299363
YDR129C	0	0	0.0197326543602801
YGL065C	0	0	0.0197201017811705
YGL053W	0	0	0.0197075651621106
YFL048C	0	0	0.0196950444726811
YJR062C	0	0	0.0196825396825397
YIL056W	0	0	0.0196700507614213
YBR017C	0	0	0.0196575776791376
YMR247C	0	0	0.0196451204055767
YOR355W	0	0	0.019632678910703
YGL143C	0	0	0.019620253164557
YOR081C	0	0	0.0196078431372549
YBR186W	0	0	0.0195954487989886
YKL201C	0	0	0.0195830701200253
YLR290C	0	1	0.0195830701200253
YDL019C	0	0	0.0195707070707071
YDL056W	0	0	0.0195583596214511
YPL260W	0	1	0.0195583596214511
YDR180W	0	0	0.0195460277427491
YIL112W	0	0	0.019533711405167
YLR401C	0	0	0.0195214105793451
YPL089C	0	0	0.0195091252359975
YGR002C	0	0	0.0194968553459119
YLR270W	0	0	0.0194846008799497
YKL032C	0	0	0.0194723618090452
YPL134C	0	0	0.0194601381042059
YJL143W	0	0	0.0194479297365119
YPR047W	0	0	0.019435736677116
YLR321C	0	0	0.0194235588972431
YLR345W	0	0	0.0194113963681904
YNL074C	0	0	0.0193992490613267
YHL004W	0	0	0.0193871169480926
YMR029C	0	0	0.019375
YJR122W	0	1	0.019375
YBL063W	0	0	0.0193628981886321
YMR274C	0	0	0.0193508114856429
YIL101C	0	0	0.0193387398627573
YPL128C	0	0	0.0193266832917706
YDL157C	0	1	0.0193266832917706
YNL233W	0	0	0.0193146417445483
YCL037C	0	0	0.0193026151930262
YHR161C	0	0	0.0192906036092097
YGR234W	0	0	0.0192786069651741
YDL040C	0	0	0.019266625233064
YJL100W	0	0	0.0192546583850932
YJL081C	0	0	0.0192427063935444
YJL174W	0	0	0.0192307692307692
YGL126W	0	0	0.0192188468691878
YBR218C	0	0	0.0192069392812887
YFL049W	0	0	0.0191950464396285
YML071C	0	0	0.0191831683168317
YOR245C	0	0	0.0191713048855906
YER021W	0	0	0.019159456118665
YMR183C	0	0	0.019147621988882
YOR157C	0	0	0.0191358024691358
YDR523C	0	0	0.0191239975323874
YHL048W	0	0	0.0191122071516646
YGR071C	0	1	0.0191122071516646
YPL140C	0	0	0.0191004313000616
YAL022C	0	0	0.0190886699507389
YMR127C	0	0	0.0190769230769231
YGR256W	0	0	0.0190651906519065
YCR009C	0	0	0.0190534726490473
YOR001W	0	0	0.019041769041769
YGR268C	0	0	0.0190300798035605
YGR238C	0	0	0.0190184049079755
YGR199W	0	0	0.0190067443286327
YLR357W	0	0	0.0189950980392157
YHR091C	0	0	0.0189834660134721
YBL079W	0	0	0.0189718482252142
YOR213C	0	0	0.018960244648318
YNL131W	0	0	0.0189486552567237
YER124C	0	0	0.0189370800244349
YDL128W	0	0	0.0189255189255189
YGR007W	0	0	0.0189139719341062
YJR074W	0	0	0.0189024390243902
YNR033W	0	0	0.0188909201706277
YHL025W	0	0	0.0188794153471376
YBR072W	0	0	0.0188679245283019
YNL327W	0	0	0.0188564476885645
YDR314C	0	0	0.0188449848024316
YMR117C	0	0	0.0188335358444714
YOL027C	0	0	0.0188221007893139
YDL097C	0	0	0.0188106796116505
YML027W	0	0	0.0187992722862341
YOR090C	0	0	0.0187878787878788
YDR168W	0	0	0.0187764990914597
YKL022C	0	0	0.0187651331719128
YNL200C	0	1	0.0187651331719128
YBR029C	0	0	0.0187537810042347
YCR021C	0	0	0.0187424425634825
YGR220C	0	0	0.0187311178247734
YDR470C	0	0	0.018719806763285
YHR158C	0	0	0.0187085093542547
YPL026C	0	0	0.0186972255729795
YDL045W-A	0	0	0.0186859553948162
YJL130C	0	0	0.0186746987951807
YLR398C	0	0	0.0186634557495485
YLR138W	0	0	0.0186522262334537
YOR363C	0	0	0.0186410102224895
YDR260C	0	0	0.0186298076923077
YHR043C	0	0	0.0186186186186186
YJL036W	0	0	0.0186074429771909
YMR313C	0	0	0.0185962807438512
YCR028C	0	0	0.0185851318944844
YOR150W	0	0	0.018573996405033
YDL170W	0	0	0.018562874251497
YPL135W	0	0	0.0185517654099342
YPR015C	0	1	0.0185517654099342
YBR102C	0	0	0.0185406698564593
YDR121W	0	0	0.0185295875672445
YOR219C	0	0	0.0185185185185185
YHR092C	0	0	0.0185074626865672
YKR085C	0	0	0.0184964200477327
YDR206W	0	0	0.0184853905784138
YLR466W	0	0	0.0184743742550656
YDR190C	0	0	0.0184633710541989
YKL079W	0	0	0.018452380952381
YKL210W	0	0	0.0184414039262344
YBL084C	0	0	0.0184304399524376
YLR328W	0	0	0.0184194890077243
YDL058W	0	0	0.0184085510688836
YDL193W	0	0	0.0183976261127596
YGR207C	0	1	0.0183976261127596
YER142C	0	0	0.0183867141162515
YEL062W	0	0	0.018375815056313
YBR207W	0	0	0.0183649289099526
YHR112C	0	0	0.0183540556542333
YGL094C	0	0	0.0183431952662722
YFR027W	0	0	0.0183323477232407
YFL030W	0	0	0.0183215130023641
YML060W	0	0	0.0183106910809214
YDR316W	0	1	0.0183106910809214
YAL041W	0	0	0.0182998819362456
YDL024C	0	0	0.0182890855457227
YFR034C	0	0	0.0182783018867925
YOL019W	0	1	0.0182783018867925
YDR164C	0	0	0.0182675309369476
YER083C	0	0	0.0182567726737338
YDR393W	0	0	0.0182460270747499
YJL131C	0	1	0.0182460270747499
YDL215C	0	0	0.0182352941176471
YPL015C	0	0	0.0182245737801293
YMR282C	0	0	0.018213866039953
YPR005C	0	0	0.0182031708749266
YHL002W	0	0	0.0181924882629108
YIL049W	0	0	0.0181818181818182
YIR001C	0	0	0.0181711606096131
YGR247W	0	0	0.0181605155243117
YCL052C	0	0	0.0181498829039813
YNR006W	0	0	0.0181392627267408
YOR080W	0	0	0.0181286549707602
YGL078C	0	0	0.0181180596142607
YMR176W	0	0	0.018107476635514
YDL117W	0	0	0.018096906012843
YDR326C	0	0	0.0180863477246208
YGL130W	0	0	0.0180758017492711
YDR388W	0	0	0.0180652680652681
YAR050W	0	0	0.0180547466511357
YJL050W	0	0	0.0180442374854482
YMR308C	0	0	0.0180337405468296
YLL022C	0	0	0.0180232558139535
YKL087C	0	0	0.0180127832655433
YGR246C	0	0	0.0180023228803717
YER179W	0	0	0.0179918746372606
YDL080C	0	0	0.0179814385150812
YFR004W	0	0	0.0179710144927536
YBR295W	0	0	0.0179606025492468
YDR123C	0	0	0.0179502026635785
YEL006W	0	0	0.0179398148148148
YPL061W	0	0	0.0179372197309417
YHR172W	0	0	0.0179372197309417
YGR161C	0	0	0.0179372197309417
YLR080W	0	0	0.0179372197309417
YGR033C	0	0	0.0179372197309417
YDL113C	0	0	0.0179372197309417
YGR233C	0	0	0.0179372197309417
YBR228W	0	0	0.0179372197309417
YDL079C	0	0	0.0179372197309417
YPL144W	0	0	0.0179372197309417
YML091C	0	0	0.0179372197309417
YIL040W	0	0	0.0179372197309417
YGR038W	0	0	0.0179372197309417
YFL009W	0	0	0.0179372197309417
YNL221C	0	0	0.0179372197309417
YML030W	0	1	0.0179372197309417
YMR309C	0	0	0.0179372197309417
YDR252W	0	0	0.0179372197309417
YHR198C	0	1	0.0179372197309417
YOR337W	0	0	0.0179372197309417
YBR093C	0	0	0.0179372197309417
YKL104C	0	0	0.0179372197309417
YOR265W	0	0	0.0179372197309417
YIL156W	0	0	0.0179372197309417
YFR051C	0	0	0.0179372197309417
YLR168C	0	1	0.0179372197309417
YJR084W	0	0	0.0179372197309417
YNL268W	0	0	0.0179372197309417
YLR212C	0	0	0.0179372197309417
YEL041W	0	0	0.0179372197309417
YJL159W	0	0	0.0179372197309417
YBR283C	0	0	0.0179372197309417
YDR305C	0	0	0.0179372197309417
YER078C	0	0	0.0179372197309417
YBL009W	0	0	0.0179372197309417
YHR129C	0	0	0.0179372197309417
YGR214W	0	0	0.0179372197309417
YGR281W	0	0	0.0179372197309417
YBL034C	0	0	0.0179372197309417
YDL112W	0	0	0.0179372197309417
YBR208C	0	0	0.0179372197309417
YMR033W	0	0	0.0179372197309417
YPR115W	0	1	0.0179372197309417
YIL090W	0	0	0.0179372197309417
YGL098W	0	0	0.0179372197309417
YBR237W	0	0	0.0179372197309417
YNL156C	0	0	0.0179372197309417
YOR353C	0	0	0.0179372197309417
YBL106C	0	0	0.0179372197309417
YPR098C	0	1	0.0179372197309417
YDR186C	0	1	0.0179372197309417
YBL021C	0	0	0.0179372197309417
YKR016W	0	1	0.0179372197309417
YKL003C	0	0	0.0179372197309417
YAL043C	0	0	0.0179372197309417
YML099C	0	0	0.0179372197309417
YMR297W	0	0	0.0179372197309417
YML029W	0	0	0.0179372197309417
YDR080W	0	0	0.0179372197309417
YJL034W	0	0	0.0179372197309417
YMR110C	0	0	0.0179372197309417
YNL339C	0	0	0.0179372197309417
YHL003C	1	0	0.0179372197309417
YBL035C	0	0	0.0179271708683473
YDR200C	0	0	0.0179171332586786
YDR395W	0	0	0.0179071068830442
YJR031C	0	0	0.0178970917225951
YDL087C	0	0	0.0178870877585243
YOR243C	0	0	0.017877094972067
YDR292C	0	0	0.0178671133445003
YOL065C	0	0	0.0178571428571429
YPL096C-A	0	0	0.0178471834913553
YCL018W	0	0	0.0178372352285396
YAL042W	0	0	0.0178272980501393
YMR136W	0	0	0.0178173719376392
YMR201C	0	0	0.0178074568725654
YML104C	0	0	0.017797552836485
YGL121C	0	0	0.0177876598110061
YPL110C	0	0	0.0177777777777778
YKR071C	0	1	0.0177777777777778
YBL041W	0	0	0.0177679067184897
YLR467W	0	0	0.0177580466148724
YHR069C	0	0	0.0177481974486966
YEL015W	0	0	0.0177383592017738
YLR439W	0	0	0.0177285318559557
YMR229C	0	0	0.017718715393134
YCR088W	0	0	0.0177089097952407
YLR060W	0	0	0.0176991150442478
YHR028C	0	0	0.0176893311221669
YGR157W	0	0	0.0176795580110497
YOR221C	0	0	0.0176697956929873
YKR050W	0	0	0.0176600441501104
YDR030C	0	0	0.0176503033645891
YOR107W	0	0	0.0176405733186329
YAL028W	0	0	0.0176308539944904
YKL134C	0	0	0.0176211453744493
YDR465C	0	0	0.0176114474408365
YOL034W	0	0	0.0176017601760176
YDR545W	0	0	0.0175920835623969
YDR342C	0	0	0.0175824175824176
YER058W	0	0	0.0175727622185612
YAL009W	0	0	0.017563117453348
YOL093W	0	0	0.0175534832693363
YIL106W	0	0	0.0175438596491228
YGR198W	0	0	0.0175342465753425
YIL087C	0	1	0.0175342465753425
YGL212W	0	0	0.0175246440306681
YKL056C	0	0	0.0175150519978106
YJR160C	0	0	0.0175054704595186
YBR203W	0	0	0.0174958993985785
YGR004W	0	0	0.0174863387978142
YBR016W	0	0	0.0174767886400874
YLR369W	0	0	0.0174672489082969
YKR076W	0	0	0.0174577195853792
YBR065C	0	0	0.0174482006543075
YDL007W	0	0	0.0174386920980926
YDR329C	0	0	0.0174291938997821
YJR021C	0	0	0.0174197060424605
YPL029W	0	0	0.0174102285092492
YKL179C	0	0	0.0174007612833061
YOR204W	0	0	0.0173913043478261
YOR165W	0	0	0.0173818576860402
YPR198W	0	0	0.0173724212812161
YJL144W	0	0	0.0173629951166576
YCL035C	0	0	0.017353579175705
YKL091C	0	1	0.017353579175705
YOR323C	0	0	0.0173441734417344
YMR098C	0	1	0.0173441734417344
YER109C	0	0	0.0173347778981582
YDR488C	0	0	0.0173253925284245
YEL018W	0	0	0.0173160173160173
YBR079C	0	0	0.0173066522444565
YJL068C	0	0	0.0172972972972973
YPL149W	0	0	0.0172879524581307
YLR207W	0	0	0.0172786177105832
YGR197C	0	0	0.0172692930383162
YDR059C	0	0	0.017259978425027
YPL226W	0	0	0.0172506738544474
YOR211C	0	0	0.0172413793103448
YBL024W	0	0	0.0172320947765213
YMR174C	0	0	0.0172228202368138
YDR205W	0	0	0.0172135556750941
YKL125W	0	0	0.0172043010752688
YLR121C	0	0	0.0171950564212789
YKL021C	0	0	0.0171858216970999
YHR073W	0	0	0.0171765968867418
YBR200W	0	0	0.0171673819742489
YKR086W	0	0	0.0171581769436997
YDR072C	0	0	0.0171489817792069
YJR046W	0	0	0.017139796464917
YDL110C	0	1	0.017139796464917
YPL228W	0	0	0.0171306209850107
YOR117W	0	0	0.0171214553237025
YPL270W	0	0	0.0171122994652406
YLL008W	0	0	0.017103153393907
YOL097C	0	0	0.0170940170940171
YLR435W	0	0	0.0170848905499199
YIL107C	0	0	0.0170757737459979
YIR038C	0	0	0.0170666666666667
YHR171W	0	0	0.0170575692963753
YDR510W	0	0	0.0170484816196058
YOR308C	0	0	0.0170394036208733
YPR016C	0	0	0.0170303352847259
YDR380W	0	0	0.0170278637770898
YDR516C	0	0	0.0170278637770898
YGR215W	0	0	0.0170278637770898
YJR113C	0	0	0.0170278637770898
YGL237C	0	0	0.0170278637770898
YDR213W	0	0	0.0170278637770898
YNL232W	0	0	0.0170278637770898
YOR269W	0	0	0.0170278637770898
YMR002W	0	1	0.0170278637770898
YDR451C	0	0	0.0170278637770898
YML082W	0	0	0.0170278637770898
YJL180C	0	0	0.0170278637770898
YJL033W	0	0	0.0170278637770898
YAR008W	0	0	0.0170278637770898
[truncated: 3,790 more rows]
