# Supplementary material for: Computationally Driven, Quantitative Experiments Discover Genes Required for Mitochondrial Biogenesis
Source: PLoS Genet. 2009 Mar 20;5(3):e1000407. doi: 10.1371/journal.pgen.1000407 (PMC2648979; doi:10.1371/journal.pgen.1000407)
Supplement: Dataset S2 — Top 100 novel ensemble predictions for additional yeast biological processes. A zip file containing 387 tab-delimited text files of the ensemble predictions for the indicated Gene Ontology Biological Process Term. (21.70 MB GZ) [file pgen.1000407.s013.gz › GO_0005975.txt]

ORF	AnnotatedToTerm?	Uncharacterized_04152007?	Precision
YCL040W	1	0	1.0
YFR053C	1	0	1.0
YML100W	1	0	1.0
YBR126C	1	0	1.0
YEL011W	1	0	1.0
YLR258W	1	0	1.0
YPR160W	1	0	1.0
YMR105C	1	0	1.0
YKL109W	1	0	1.0
YDR074W	1	0	1.0
YJL052W	1	0	1.0
YNR001C	1	0	1.0
YDR001C	1	0	1.0
YBR299W	1	0	1.0
YDR342C	0	0	0.9375
YFR015C	1	0	0.9375
YDR343C	0	0	0.9
YHR104W	1	0	0.9
YOR178C	1	0	0.9
YLR081W	1	0	0.9
YDR277C	0	0	0.88
YBR117C	1	0	0.88
YER177W	1	0	0.88
YKL035W	1	0	0.88
YOR136W	1	0	0.88
YDR516C	0	0	0.857142857142857
YGR256W	1	0	0.857142857142857
YIL162W	1	0	0.857142857142857
YJL164C	0	0	0.833333333333333
YER062C	1	0	0.833333333333333
YBR298C	0	0	0.806451612903226
YPL134C	0	0	0.794117647058823
YOR120W	1	0	0.794117647058823
YBR001C	1	0	0.794117647058823
YHR092C	0	0	0.775
YDR055W	0	0	0.775
YKL085W	1	0	0.775
YMR280C	1	0	0.775
YLR304C	1	0	0.775
YPL262W	1	0	0.775
YIL160C	0	0	0.767441860465116
YDR178W	1	0	0.767441860465116
YGR244C	1	0	0.767441860465116
YDR077W	0	0	0.765957446808511
YKR058W	1	0	0.765957446808511
YPR184W	1	0	0.765957446808511
YJL137C	1	0	0.765957446808511
YBL015W	0	0	0.763636363636364
YLR345W	1	0	0.763636363636364
YDL223C	0	0	0.763636363636364
YBR006W	1	0	0.763636363636364
YOL126C	1	0	0.763636363636364
YGR248W	1	0	0.763636363636364
YER054C	1	0	0.763636363636364
YNL037C	1	0	0.763636363636364
YGR289C	0	0	0.761904761904762
YKL096W	0	0	0.761904761904762
YPR026W	1	0	0.761904761904762
YKL148C	1	0	0.761904761904762
YNL241C	1	0	0.761904761904762
YKL141W	1	0	0.761904761904762
YIL125W	1	0	0.761904761904762
YPL031C	1	0	0.761904761904762
YOR374W	0	0	0.75
YFR014C	0	0	0.742424242424242
YDR148C	1	0	0.742424242424242
YCR021C	0	0	0.73134328358209
YPL057C	0	0	0.72463768115942
YDR099W	1	0	0.72463768115942
YKL217W	0	0	0.722222222222222
YDR216W	1	0	0.722222222222222
YLR174W	1	0	0.722222222222222
YNL160W	0	0	0.716216216216216
YPL219W	1	0	0.716216216216216
YOR347C	0	0	0.706666666666667
YAL005C	0	0	0.697368421052632
YOR230W	0	0	0.69620253164557
YLL041C	1	0	0.69620253164557
YIL050W	1	0	0.69620253164557
YDL222C	0	0	0.6875
YKL163W	0	0	0.679012345679012
YKL067W	0	0	0.674418604651163
YDR247W	0	0	0.674418604651163
YGR254W	1	0	0.674418604651163
YMR261C	1	0	0.674418604651163
YOR142W	1	0	0.674418604651163
YER015W	0	0	0.666666666666667
YML128C	0	0	0.659090909090909
YMR175W	0	0	0.655555555555556
YBR149W	1	0	0.655555555555556
YJL141C	0	0	0.648351648351648
YJR073C	0	0	0.641304347826087
YDR155C	0	0	0.634408602150538
YPL203W	0	0	0.627659574468085
YNR034W	0	0	0.621052631578947
YBR234C	0	0	0.614583333333333
YML042W	0	0	0.608247422680412
YMR303C	0	0	0.602040816326531
YDR096W	0	0	0.6
YIL107C	1	0	0.6
YGR019W	0	0	0.596153846153846
YJL159W	0	0	0.596153846153846
YNL117W	1	0	0.596153846153846
YGR194C	1	0	0.596153846153846
YPL004C	0	0	0.59047619047619
YKL157W	0	0	0.584905660377358
YAL062W	0	0	0.579439252336449
YFL014W	0	0	0.574074074074074
YIR038C	0	0	0.571428571428571
YDL022W	0	0	0.571428571428571
YIL099W	1	0	0.571428571428571
YER096W	1	0	0.571428571428571
YMR250W	0	0	0.566371681415929
YJR103W	0	0	0.565217391304348
YDL078C	1	0	0.565217391304348
YNL007C	0	0	0.560344827586207
YDL029W	0	0	0.555555555555556
YBR169C	0	0	0.5546875
YOR273C	0	0	0.5546875
YIL124W	0	0	0.5546875
YEL012W	1	0	0.5546875
YGL227W	1	0	0.5546875
YLR109W	0	0	0.5546875
YBR297W	1	0	0.5546875
YCR005C	1	0	0.5546875
YOR100C	0	0	0.5546875
YLR377C	1	0	0.5546875
YJL153C	1	0	0.5546875
YPR149W	0	0	0.550387596899225
YGL037C	0	0	0.549618320610687
YCR012W	1	0	0.549618320610687
YHR096C	0	0	0.545454545454545
YBR139W	0	0	0.541353383458647
YLR177W	0	1	0.541353383458647
YBR214W	0	0	0.539568345323741
YOR317W	0	0	0.539568345323741
YHR043C	1	0	0.539568345323741
YDR085C	0	0	0.539568345323741
YDR368W	1	0	0.539568345323741
YJR096W	1	0	0.539568345323741
YBR203W	0	0	0.535714285714286
YGR255C	0	0	0.531914893617021
YBL043W	0	0	0.531468531468531
YDR009W	1	0	0.531468531468531
YPL087W	0	0	0.527777777777778
YML004C	0	0	0.527397260273973
YIL045W	1	0	0.527397260273973
YKL193C	0	0	0.527027027027027
YER065C	1	0	0.527027027027027
YBR072W	0	0	0.526666666666667
YIL017C	1	0	0.526666666666667
YER053C	0	0	0.52317880794702
YGR088W	0	0	0.519736842105263
YOR185C	0	0	0.519230769230769
YGL205W	0	0	0.519230769230769
YGR292W	1	0	0.519230769230769
YJL089W	1	0	0.519230769230769
YLL019C	0	0	0.515923566878981
YPR002W	0	0	0.512658227848101
YHR087W	0	0	0.509433962264151
YJL214W	0	0	0.50625
YHR016C	0	0	0.503105590062112
YNL194C	0	0	0.503067484662577
YMR205C	1	0	0.503067484662577
YHR113W	0	0	0.5
YKL103C	0	0	0.496969696969697
YIL033C	0	0	0.494117647058824
YGR087C	0	0	0.494117647058824
YFL054C	0	0	0.494117647058824
YBR196C	1	0	0.494117647058824
YDR477W	1	0	0.494117647058824
YCR073W-A	0	0	0.491228070175439
YLR270W	0	0	0.488505747126437
YEL057C	0	0	0.488505747126437
YIL155C	1	0	0.488505747126437
YMR251W-A	0	0	0.485714285714286
YLR370C	0	0	0.48314606741573
YMR110C	0	0	0.48314606741573
YGL253W	1	0	0.48314606741573
YGR070W	0	0	0.480662983425414
YDR129C	0	0	0.480662983425414
YDR255C	1	0	0.480662983425414
YOR176W	0	0	0.478021978021978
YIL113W	0	0	0.475675675675676
YLR110C	0	0	0.475675675675676
YHR174W	1	0	0.475675675675676
YMR081C	0	0	0.473118279569892
YGL121C	0	0	0.470588235294118
YBL064C	0	0	0.468085106382979
YML070W	0	0	0.465608465608466
YJR065C	0	0	0.463157894736842
YDL194W	0	0	0.460732984293194
YLL039C	0	0	0.458333333333333
YOL082W	0	0	0.455958549222798
YPL223C	0	0	0.45360824742268
YOL122C	0	0	0.451282051282051
YGL229C	0	0	0.448979591836735
YDR536W	0	0	0.446700507614213
YGR121C	0	0	0.444444444444444
YKL150W	0	0	0.442211055276382
YNL045W	0	0	0.44
YDR018C	0	0	0.439024390243902
YGR209C	0	0	0.439024390243902
YPL154C	0	0	0.439024390243902
YDR272W	1	0	0.439024390243902
YFR017C	0	1	0.439024390243902
YKL152C	1	0	0.439024390243902
YGR284C	0	0	0.436893203883495
YMR104C	0	0	0.434782608695652
YOR134W	0	0	0.433962264150943
YKR076W	0	0	0.433962264150943
YGL237C	1	0	0.433962264150943
YFR047C	0	0	0.433962264150943
YMR135C	1	0	0.433962264150943
YKR003W	0	0	0.432558139534884
YML057W	0	0	0.432558139534884
YKL060C	1	0	0.432558139534884
YOL086C	0	0	0.430555555555556
YLR178C	0	0	0.428571428571429
YLR327C	0	1	0.428571428571429
YBR183W	0	0	0.426666666666667
YER067W	0	1	0.426666666666667
YJL026W	0	0	0.426666666666667
YKL188C	0	0	0.426666666666667
YDR293C	0	0	0.426666666666667
YIR037W	0	0	0.426666666666667
YGL062W	1	0	0.426666666666667
YDR028C	1	0	0.426666666666667
YDL174C	1	0	0.426666666666667
YLR028C	0	0	0.424778761061947
YLR231C	0	0	0.423580786026201
YLL026W	0	0	0.423580786026201
YDR050C	1	0	0.423580786026201
YGL104C	0	0	0.421739130434783
YML028W	0	0	0.420600858369099
YGR282C	0	0	0.420600858369099
YNL009W	1	0	0.420600858369099
YCL035C	0	0	0.418803418803419
YGR161C	0	0	0.417021276595745
YPL036W	0	0	0.415966386554622
YLR248W	0	0	0.415966386554622
YGR192C	1	0	0.415966386554622
YDR453C	0	0	0.414225941422594
YCR091W	0	0	0.4125
YMR291W	0	1	0.4125
YJR121W	0	0	0.410788381742739
YML132W	0	0	0.409090909090909
YMR170C	0	0	0.407407407407407
YJR059W	0	0	0.405737704918033
YPL006W	0	0	0.404081632653061
YDR171W	0	0	0.402439024390244
YDR513W	0	0	0.40080971659919
YNL322C	0	0	0.399193548387097
YLR120C	0	0	0.397590361445783
YMR251W	0	0	0.396
YMR272C	0	0	0.395256916996047
YDR204W	0	0	0.395256916996047
YJR009C	1	0	0.395256916996047
YMR315W	0	1	0.395256916996047
YPR154W	0	0	0.393700787401575
YER141W	0	0	0.392156862745098
YBR132C	0	0	0.390625
YGL006W	0	0	0.389105058365759
YGR086C	0	0	0.387596899224806
YBL101C	0	0	0.386100386100386
YFL039C	0	0	0.384615384615385
YCR079W	0	0	0.383141762452107
YDL079C	0	0	0.381679389312977
YOL016C	0	0	0.380228136882129
YKR009C	0	0	0.378787878787879
YFL030W	0	0	0.377358490566038
YMR173W	0	0	0.37593984962406
YEL060C	0	0	0.374531835205993
YIL101C	0	0	0.373134328358209
YMR139W	0	0	0.372262773722628
YMR297W	0	0	0.372262773722628
YBR050C	0	0	0.372262773722628
YAL017W	1	0	0.372262773722628
YDR345C	0	0	0.372262773722628
YKR097W	1	0	0.372262773722628
YDR388W	0	0	0.370909090909091
YNL071W	0	0	0.369565217391304
YNL015W	0	0	0.368231046931408
YHL024W	0	0	0.366906474820144
YER178W	0	0	0.366548042704626
YHR030C	0	0	0.366548042704626
YGL156W	1	0	0.366548042704626
YNL192W	0	0	0.365248226950355
YHL032C	0	0	0.363957597173145
YBR026C	0	0	0.362676056338028
YPR192W	0	0	0.36140350877193
YBL045C	0	0	0.36013986013986
YHR112C	0	0	0.359861591695502
YLR251W	0	0	0.359861591695502
YGR143W	1	0	0.359861591695502
YNR002C	0	0	0.358620689655172
YML120C	0	0	0.357388316151203
YDL046W	0	0	0.356164383561644
YPL171C	0	0	0.354948805460751
YHR008C	0	0	0.353741496598639
YMR152W	0	0	0.352542372881356
YAL060W	0	0	0.352348993288591
YOR173W	0	0	0.352348993288591
YAL038W	1	0	0.352348993288591
YAL054C	0	0	0.352159468438538
YNL200C	0	1	0.352159468438538
YER103W	0	0	0.352159468438538
YJL155C	1	0	0.352159468438538
YPL061W	0	0	0.350993377483444
YGR174C	0	0	0.34983498349835
YPL135W	0	0	0.349514563106796
YKL026C	0	0	0.349514563106796
YOR382W	0	0	0.349514563106796
YIL097W	1	0	0.349514563106796
YLR121C	0	0	0.349514563106796
YGR240C	1	0	0.349514563106796
YAR035W	0	0	0.348387096774194
YBR053C	0	1	0.348387096774194
YKL151C	0	1	0.348387096774194
YOR035C	0	0	0.347266881028939
YGL248W	0	0	0.346153846153846
YML131W	0	0	0.345047923322684
YHL048W	0	0	0.343949044585987
YNL274C	0	0	0.342857142857143
YPR028W	0	0	0.341772151898734
YPL265W	0	0	0.340694006309148
YIL042C	0	0	0.339622641509434
YLR134W	0	0	0.338557993730408
YJL068C	0	0	0.3375
YKL062W	0	0	0.336448598130841
YPL206C	0	0	0.335403726708075
YFL018C	0	0	0.334365325077399
YKL213C	0	0	0.333333333333333
YEL024W	0	0	0.332307692307692
YMR197C	0	0	0.331288343558282
YGR008C	0	0	0.330275229357798
YOR267C	0	0	0.329305135951662
YAL053W	0	0	0.329305135951662
YDL021W	0	1	0.329305135951662
YOR275C	0	0	0.329305135951662
YDR043C	1	0	0.329305135951662
YIL053W	0	0	0.328402366863905
YNL239W	0	0	0.328402366863905
YGL008C	0	0	0.328402366863905
YOL052C-A	0	0	0.328402366863905
YLR342W	1	0	0.328402366863905
YIL010W	0	0	0.328402366863905
YPR001W	1	0	0.328402366863905
YNL144C	0	1	0.328402366863905
YDL238C	0	0	0.327433628318584
YBL078C	0	0	0.326470588235294
YOL147C	0	0	0.325513196480938
YGL208W	0	0	0.324561403508772
YBL099W	0	0	0.323615160349854
YHR137W	0	0	0.322674418604651
YER136W	0	0	0.321739130434783
YLL024C	0	0	0.320809248554913
YLL001W	0	0	0.32
YER098W	0	0	0.32
YMR169C	0	0	0.32
YBR018C	1	0	0.32
YBL075C	0	0	0.319088319088319
YHL021C	0	1	0.319088319088319
YOL155C	0	0	0.318181818181818
YER027C	0	0	0.31728045325779
YPL123C	0	0	0.31638418079096
YNL334C	0	0	0.315492957746479
YNR035C	0	0	0.314606741573034
YCL025C	0	0	0.313725490196078
YBR286W	0	0	0.312849162011173
YOR386W	0	0	0.312154696132597
YOL151W	0	0	0.312154696132597
YKL126W	0	0	0.312154696132597
YDR032C	0	1	0.312154696132597
YGR032W	1	0	0.312154696132597
YBL007C	0	0	0.31129476584022
YJL172W	0	0	0.31043956043956
YGR023W	0	0	0.30958904109589
YMR008C	0	0	0.308743169398907
YMR140W	0	0	0.307901907356948
YCR061W	0	0	0.307486631016043
YIL034C	0	0	0.307486631016043
YLR044C	0	0	0.307486631016043
YNL115C	0	1	0.307486631016043
YOR358W	1	0	0.307486631016043
YJR019C	0	0	0.307486631016043
YBR177C	0	0	0.307486631016043
YOR040W	1	0	0.307486631016043
YDR258C	0	0	0.306666666666667
YGR111W	0	0	0.305851063829787
YML110C	0	0	0.305039787798409
YOL060C	0	0	0.304232804232804
YCR010C	0	0	0.303430079155673
YNL173C	0	0	0.302631578947368
YDL215C	0	0	0.301837270341207
YDR479C	0	0	0.301047120418848
YER119C	0	0	0.300261096605744
YPL221W	0	0	0.299479166666667
YGL045W	0	0	0.298701298701299
YMR092C	0	0	0.297927461139896
YBL047C	0	0	0.297157622739018
YJR156C	0	0	0.29639175257732
YIL136W	0	1	0.29639175257732
YPR030W	0	0	0.295918367346939
YDR059C	0	0	0.295918367346939
YPR080W	0	0	0.295918367346939
YMR237W	1	0	0.295918367346939
YDR358W	0	0	0.295165394402036
YCR009C	0	0	0.294416243654822
YNL138W	0	0	0.293969849246231
YDL126C	0	0	0.293969849246231
YDR435C	0	0	0.293969849246231
YER059W	1	0	0.293969849246231
YKR075C	0	1	0.293969849246231
YJL095W	0	0	0.293233082706767
YMR114C	0	1	0.293233082706767
YOR208W	0	0	0.2925
YNL055C	0	0	0.291770573566085
YLR080W	0	0	0.291044776119403
YMR271C	0	0	0.29064039408867
YCR083W	0	0	0.29064039408867
YOL129W	0	0	0.29064039408867
YLR354C	1	0	0.29064039408867
YGR268C	0	0	0.28992628992629
YDL085W	0	0	0.28921568627451
YHR138C	0	0	0.288508557457213
YMR145C	0	0	0.28780487804878
YKL187C	0	1	0.28780487804878
YLR038C	0	0	0.287104622871046
YDL110C	0	1	0.287104622871046
YBR056W	0	1	0.287104622871046
YPL054W	0	1	0.287104622871046
YCR004C	0	1	0.287104622871046
YDR003W	0	0	0.286407766990291
YJL042W	0	0	0.285714285714286
YMR011W	0	0	0.28537170263789
YCL033C	0	0	0.28537170263789
YHR171W	0	0	0.28537170263789
YKL038W	1	0	0.28537170263789
YER020W	0	0	0.284688995215311
YKL162C	0	1	0.284688995215311
YKR067W	0	0	0.284009546539379
YNL074C	0	0	0.283333333333333
YNL093W	0	0	0.282660332541568
YBR039W	0	0	0.281990521327014
YCL043C	0	0	0.281323877068558
YIL077C	0	0	0.280660377358491
YMR186W	0	0	0.28
YPL166W	0	0	0.279342723004695
YJR077C	0	0	0.278688524590164
YHR004C	0	0	0.27803738317757
YDL024C	0	0	0.277389277389277
YML078W	0	0	0.276744186046512
YJL116C	0	0	0.276255707762557
YFR044C	0	0	0.276255707762557
YDL234C	0	0	0.276255707762557
YJL005W	0	0	0.276255707762557
YPL248C	1	0	0.276255707762557
YGR249W	0	0	0.276255707762557
YER125W	0	0	0.276255707762557
YGL134W	1	0	0.276255707762557
YMR027W	0	1	0.276255707762557
YAL039C	0	0	0.275626423690205
YPR191W	0	0	0.275
YNL025C	0	0	0.27437641723356
YBR199W	0	0	0.274157303370787
YDL019C	0	0	0.274157303370787
YLR312C	0	1	0.274157303370787
YJR080C	0	1	0.274157303370787
YHR194W	0	0	0.274157303370787
YLR273C	1	0	0.274157303370787
YPL240C	0	0	0.273542600896861
YLR284C	0	0	0.272930648769575
YKR066C	0	0	0.272321428571429
YMR302C	0	0	0.27212389380531
YBR229C	0	0	0.27212389380531
YGR067C	0	1	0.27212389380531
YDL181W	0	0	0.27212389380531
YLR027C	1	0	0.27212389380531
YMR304W	0	0	0.271523178807947
YDR530C	0	0	0.270925110132159
YGL038C	0	0	0.27032967032967
YCL038C	0	0	0.269978401727862
YGR044C	0	0	0.269978401727862
YGR183C	0	0	0.269978401727862
YHR160C	0	0	0.269978401727862
YJR104C	0	0	0.269978401727862
YKL091C	0	1	0.269978401727862
YER150W	0	1	0.269978401727862
YER133W	1	0	0.269978401727862
YPR193C	0	0	0.269978401727862
YCR036W	1	0	0.269978401727862
YHR051W	0	0	0.269807280513919
YCL057W	0	0	0.269807280513919
YMR136W	0	0	0.269807280513919
YIL154C	1	0	0.269807280513919
YOR008C	0	0	0.269230769230769
YBR005W	0	0	0.269067796610169
YBR041W	0	0	0.269067796610169
YGR167W	0	0	0.269067796610169
YMR311C	1	0	0.269067796610169
YDR122W	0	0	0.268498942917548
YGL084C	0	0	0.267932489451477
YGL206C	0	0	0.267368421052632
YDR276C	0	0	0.266806722689076
YOR122C	0	0	0.266666666666667
YML048W	0	0	0.266666666666667
YOR288C	0	0	0.266666666666667
YLR330W	1	0	0.266666666666667
YMR181C	0	1	0.266666666666667
YOL143C	0	0	0.266528925619835
YLR356W	0	1	0.266528925619835
YOR133W	0	0	0.266528925619835
YBR230C	0	1	0.266528925619835
YLR348C	0	0	0.266528925619835
YLR070C	1	0	0.266528925619835
YKL146W	0	0	0.265979381443299
YER044C	0	0	0.265432098765432
YNL242W	0	0	0.264887063655031
YOR245C	0	0	0.264344262295082
YBR212W	0	0	0.263803680981595
YDR070C	0	1	0.263803680981595
YDR436W	0	0	0.26369168356998
YNR047W	0	0	0.26369168356998
YPL088W	0	0	0.26369168356998
YBR105C	1	0	0.26369168356998
YOR065W	0	0	0.263473053892216
YOL096C	0	0	0.263473053892216
YBL030C	0	0	0.263473053892216
YHR001W	0	0	0.263473053892216
YDL027C	0	1	0.263473053892216
YJL144W	0	0	0.263473053892216
YGL115W	1	0	0.263473053892216
YKL056C	0	0	0.263473053892216
YDR511W	1	0	0.263473053892216
YDR298C	0	0	0.262948207171315
YOR031W	0	0	0.262425447316103
YHR139C	0	0	0.261904761904762
YDR256C	0	0	0.261386138613861
YOR018W	0	0	0.261296660117878
YDR377W	0	0	0.261296660117878
YKL190W	0	0	0.261296660117878
YDL049C	1	0	0.261296660117878
YIL117C	0	0	0.26078431372549
YFL036W	0	0	0.26027397260274
YJL066C	0	1	0.26027397260274
YMR174C	0	0	0.259765625
YBR118W	0	0	0.259259259259259
YLR337C	0	0	0.25875486381323
YKL064W	0	0	0.258252427184466
YLR241W	0	1	0.258252427184466
YPL026C	0	0	0.258188824662813
YPL119C	0	0	0.258188824662813
YGR189C	0	0	0.258188824662813
YDR287W	1	0	0.258188824662813
YMR053C	0	0	0.258126195028681
YHR028C	0	0	0.258126195028681
YNL036W	0	0	0.258126195028681
YJL099W	1	0	0.258126195028681
YGL187C	0	0	0.25763358778626
YDL004W	0	0	0.257142857142857
YIL065C	0	0	0.256653992395437
YNL156C	0	0	0.256603773584906
YDL134C	0	0	0.256603773584906
YFR033C	0	0	0.256603773584906
YMR099C	1	0	0.256603773584906
YJR008W	0	1	0.256603773584906
YLR259C	0	0	0.256120527306968
YGL191W	0	0	0.255639097744361
YOR137C	0	0	0.25515947467167
YOR028C	0	0	0.25512104283054
YDR385W	0	0	0.25512104283054
YHR195W	0	0	0.25512104283054
YBR218C	1	0	0.25512104283054
YLR299W	0	0	0.254646840148699
YDL204W	0	1	0.254646840148699
YDL188C	0	0	0.25417439703154
YOR023C	0	0	0.253703703703704
YPL247C	0	1	0.253703703703704
YNL098C	0	0	0.253234750462107
YLR425W	0	0	0.252767527675277
YJR045C	0	0	0.252747252747253
YBR003W	0	0	0.252747252747253
YJR158W	0	0	0.252747252747253
YCL039W	1	0	0.252747252747253
YPL078C	0	0	0.252285191956124
YBR151W	0	1	0.252285191956124
YER035W	0	0	0.251824817518248
YOL071W	0	0	0.251366120218579
YMR083W	0	0	0.250909090909091
YJL166W	0	0	0.250453720508167
YPR035W	0	0	0.25
YMR238W	0	0	0.249547920433996
YLL027W	0	0	0.249097472924188
YBL105C	0	0	0.248648648648649
YNL294C	0	0	0.248201438848921
YML117W	0	0	0.247755834829443
YIL023C	0	0	0.247311827956989
YKL016C	0	0	0.246869409660107
YER023W	0	0	0.246428571428571
YIL006W	0	0	0.245989304812834
YEL071W	0	0	0.245551601423488
YDR529C	0	0	0.245115452930728
YPL089C	0	0	0.24468085106383
YCR088W	0	0	0.244247787610619
YJL060W	0	0	0.243816254416961
YGL252C	0	0	0.243386243386243
YHR074W	0	0	0.242957746478873
YHR001W-A	0	0	0.24283305227656
YGR138C	0	0	0.24283305227656
YPR185W	0	0	0.24283305227656
YNL183C	0	0	0.24283305227656
YOR155C	0	0	0.24283305227656
YLL023C	0	1	0.24283305227656
YPL177C	0	0	0.24283305227656
YOL032W	1	0	0.24283305227656
YGR028W	0	0	0.24283305227656
YCR011C	0	0	0.24283305227656
YDL137W	0	0	0.24283305227656
YJL174W	1	0	0.24283305227656
YJR025C	0	0	0.24283305227656
YML115C	0	0	0.24283305227656
YKL104C	1	0	0.24283305227656
YDR246W	0	0	0.24283305227656
YCL034W	0	0	0.24283305227656
YMR090W	0	1	0.24283305227656
YJR118C	0	0	0.24283305227656
YML051W	1	0	0.24283305227656
YDL128W	0	0	0.24283305227656
YEL034W	0	0	0.24283305227656
YIL071C	0	0	0.24283305227656
YBR052C	0	1	0.24283305227656
YLR194C	0	0	0.24283305227656
YAL061W	0	1	0.24283305227656
YNL293W	0	0	0.24283305227656
YFR003C	1	0	0.24283305227656
YBL058W	1	0	0.24283305227656
YOL117W	0	0	0.242424242424242
YNL104C	0	0	0.242016806722689
YDR517W	0	0	0.241610738255034
YKR059W	0	0	0.241206030150754
YFL016C	0	0	0.240802675585284
YMR071C	0	0	0.240400667779633
YGR180C	0	0	0.24
YGL180W	0	0	0.239600665557404
YLR023C	0	0	0.239202657807309
YOR186W	0	1	0.239202657807309
YDL124W	0	0	0.238805970149254
YBR280C	0	0	0.23841059602649
YBL033C	0	0	0.23801652892562
YDL237W	0	1	0.23801652892562
YOR054C	0	0	0.237623762376238
YKL034W	0	0	0.237232289950577
YGR141W	0	0	0.236842105263158
YOR084W	0	0	0.236453201970443
YJR127C	0	0	0.236065573770492
YPL271W	0	0	0.235679214402619
YLR350W	0	0	0.235294117647059
YAL028W	0	0	0.234910277324633
YDL113C	0	0	0.234527687296417
YGL053W	0	0	0.234146341463415
YDR497C	0	0	0.233766233766234
YKL129C	0	0	0.233387358184765
YPR008W	0	0	0.233009708737864
YML054C	0	0	0.232744783306581
YNR007C	0	0	0.232744783306581
YLR332W	0	0	0.232744783306581
YNL079C	0	0	0.232744783306581
YPL075W	1	0	0.232744783306581
YPR183W	0	0	0.232371794871795
YJL219W	0	0	0.232
YOR375C	0	0	0.231629392971246
YIL087C	0	1	0.231629392971246
YLR371W	0	0	0.231259968102073
YLR219W	0	0	0.230891719745223
YKL117W	0	0	0.230524642289348
YDR022C	0	0	0.23015873015873
YHL027W	0	0	0.229793977812995
YLR203C	0	0	0.229430379746835
YDL149W	0	0	0.229067930489731
YHL019C	0	0	0.228706624605678
YJL138C	0	0	0.228346456692913
YHR082C	0	0	0.227987421383648
YER088C	0	0	0.227629513343799
YBR145W	0	0	0.227272727272727
YIL036W	0	0	0.226917057902973
YOR092W	0	0	0.2265625
YDR005C	0	0	0.226209048361934
YGR043C	0	1	0.226209048361934
YDR294C	0	0	0.225856697819315
YPL048W	0	0	0.225505443234837
YLR295C	0	0	0.225155279503106
YAL016W	0	0	0.224806201550388
YDR231C	0	0	0.224458204334365
YOR329C	0	0	0.224111282843895
YGR092W	0	0	0.223765432098765
YOR049C	0	0	0.223420647149461
YMR200W	0	0	0.223076923076923
YHR106W	0	0	0.223065250379363
YDR422C	0	0	0.223065250379363
YHR190W	0	0	0.223065250379363
YLR087C	0	0	0.223065250379363
YGL179C	1	0	0.223065250379363
YBR024W	0	0	0.223065250379363
YNL223W	0	0	0.223065250379363
YOR289W	0	1	0.223065250379363
YMR041C	0	0	0.223065250379363
YOR344C	1	0	0.223065250379363
YGR287C	0	1	0.223065250379363
YMR322C	0	0	0.222727272727273
YIL153W	0	0	0.222390317700454
YBR284W	0	0	0.222054380664653
YBR036C	0	0	0.221719457013575
YNL052W	0	0	0.221385542168675
YPL196W	0	0	0.221052631578947
YBR269C	0	1	0.221052631578947
YPR156C	0	0	0.220720720720721
YPL091W	0	0	0.220389805097451
YBR059C	0	0	0.220059880239521
YER026C	0	0	0.219730941704036
YBR114W	0	0	0.219402985074627
YLR438W	0	0	0.219076005961252
YDR411C	0	0	0.21875
YLR149C	0	1	0.21875
YNL127W	0	0	0.218424962852897
YDR251W	0	0	0.218100890207715
YKL164C	0	0	0.217777777777778
YDL230W	0	0	0.217455621301775
YDR012W	0	0	0.217134416543575
YGL096W	0	0	0.216814159292035
YGR231C	0	0	0.216494845360825
YFL052W	0	1	0.216494845360825
YMR278W	0	1	0.216494845360825
YBR221C	0	0	0.216176470588235
YJL221C	0	1	0.216176470588235
YKL185W	0	0	0.215859030837004
YHR006W	0	0	0.215542521994135
YOL100W	0	0	0.215226939970717
YOR285W	0	1	0.215226939970717
YKL171W	0	0	0.214912280701754
YDR391C	0	1	0.214912280701754
YKR065C	0	0	0.214598540145985
YER142C	0	0	0.214285714285714
YML081C-A	0	0	0.213973799126638
YGL035C	0	0	0.213662790697674
YDR443C	0	0	0.213352685050798
YGR250C	0	1	0.213352685050798
YMR054W	0	0	0.21304347826087
YBL050W	0	0	0.21273516642547
YGR232W	0	0	0.21242774566474
YGR077C	0	0	0.212121212121212
YDL214C	0	0	0.211815561959654
YDR423C	0	0	0.211510791366906
YDL245C	0	0	0.211347517730496
YLR201C	0	0	0.211347517730496
YNL333W	0	0	0.211347517730496
YDL067C	0	0	0.211347517730496
YIL018W	0	0	0.211347517730496
YOR184W	0	0	0.211347517730496
YHR142W	1	0	0.211347517730496
YMR307W	0	0	0.211347517730496
YPR081C	0	0	0.211347517730496
YPR159W	1	0	0.211347517730496
YLR395C	0	0	0.211048158640227
YEL066W	0	0	0.210749646393211
YOR014W	0	0	0.21045197740113
YDR508C	0	0	0.21015514809591
YGR149W	0	1	0.21015514809591
YHR132C	0	0	0.209859154929577
YDR214W	0	0	0.209563994374121
YKR049C	0	1	0.209563994374121
YGL219C	0	0	0.209269662921348
YKL140W	0	0	0.208976157082749
YER038C	0	0	0.208683473389356
YKL051W	0	0	0.208391608391608
YKR061W	0	0	0.208100558659218
YGL027C	0	0	0.207810320781032
YGR132C	0	0	0.207520891364903
YLR206W	0	0	0.207232267037552
YIR017C	0	0	0.206944444444444
YER166W	0	0	0.206657420249653
YJR125C	0	0	0.206371191135734
YGR052W	0	1	0.206371191135734
YCR030C	0	1	0.206371191135734
YPL224C	0	0	0.206085753803596
YER111C	0	0	0.205801104972376
YDR330W	0	0	0.20551724137931
YIL041W	0	1	0.20551724137931
YEL041W	0	0	0.205234159779614
YGR247W	0	0	0.204951856946355
YFR019W	0	0	0.204918032786885
YLL043W	0	0	0.204918032786885
YGR281W	0	0	0.204918032786885
YNL012W	0	0	0.204918032786885
YBR020W	1	0	0.204918032786885
YDR254W	0	0	0.204638472032742
YPL259C	0	0	0.204359673024523
YLR324W	0	0	0.204081632653061
YHR037W	0	0	0.203804347826087
YKL039W	0	1	0.203804347826087
YDR261C	0	0	0.203527815468114
YJR036C	0	0	0.203252032520325
YKL142W	0	0	0.20297699594046
YMR281W	0	0	0.202702702702703
YNL332W	0	0	0.202429149797571
YDR510W	0	0	0.202156334231806
YKR020W	0	0	0.201884253028264
YOL059W	0	0	0.201859229747676
YFL044C	0	0	0.201859229747676
YJL102W	0	0	0.201859229747676
YIL119C	0	0	0.201859229747676
YMR030W	0	0	0.201859229747676
YBR031W	0	0	0.201859229747676
YHR086W	0	0	0.201859229747676
YBR019C	1	0	0.201859229747676
YGR046W	0	0	0.201859229747676
YGR243W	0	1	0.201859229747676
YBR110W	1	0	0.201859229747676
YJL045W	0	0	0.20159151193634
YGR166W	0	0	0.201324503311258
YMR256C	0	0	0.201058201058201
YGR101W	0	0	0.200792602377807
YJR095W	0	0	0.200527704485488
YNL003C	0	0	0.200263504611331
YJL053W	0	0	0.2
YAL055W	0	0	0.199737187910644
YKL093W	0	0	0.199475065616798
YLR246W	0	0	0.19921875
YOL084W	0	1	0.19921875
YPL003W	0	0	0.19921875
YPL018W	0	0	0.19921875
YKR014C	0	0	0.19921875
YBR127C	0	0	0.19921875
YDR533C	0	1	0.19921875
YDR245W	1	0	0.19921875
YDR490C	0	0	0.198959687906372
YJL161W	0	1	0.198959687906372
YGR258C	0	0	0.198701298701299
YJL210W	0	0	0.198443579766537
YGR010W	0	0	0.198186528497409
YCR069W	0	1	0.198186528497409
YKL201C	0	0	0.197930142302717
YLR006C	0	0	0.197674418604651
YDL130W-A	0	0	0.197435897435897
YBR222C	0	1	0.197435897435897
YBR037C	0	0	0.197435897435897
YIL108W	0	1	0.197435897435897
YPR020W	0	0	0.197435897435897
YDR084C	0	0	0.197435897435897
YKL192C	0	0	0.197435897435897
YPR098C	0	1	0.197435897435897
YJR159W	1	0	0.197435897435897
YOL013C	0	0	0.197183098591549
YOR138C	0	0	0.19693094629156
YBR046C	0	1	0.19693094629156
YPL214C	0	0	0.196679438058748
YGL095C	0	0	0.196428571428571
YJL034W	0	0	0.196178343949045
YGR135W	0	0	0.195928753180662
YJR148W	0	0	0.195679796696315
YMR056C	0	0	0.195488721804511
YGL124C	0	0	0.195488721804511
YER143W	0	0	0.195488721804511
YHR108W	0	0	0.195488721804511
YDR007W	0	0	0.195488721804511
YKL168C	0	1	0.195488721804511
YDL106C	0	0	0.195488721804511
YLR189C	0	0	0.195488721804511
YKR039W	0	0	0.195488721804511
YEL058W	1	0	0.195488721804511
YKL100C	0	1	0.195488721804511
YIL062C	0	0	0.195488721804511
YOR299W	1	0	0.195488721804511
YPR127W	0	1	0.195488721804511
YML130C	0	0	0.195244055068836
YMR196W	0	1	0.195244055068836
YJL100W	0	0	0.195
YHR075C	0	0	0.194756554307116
YGL161C	0	0	0.194513715710723
YOR132W	0	0	0.194271481942715
YJL062W	0	0	0.194029850746269
YOR036W	0	0	0.193788819875776
YDL086W	0	1	0.193788819875776
YGL087C	0	0	0.193548387096774
YAL040C	0	0	0.193308550185874
YOR113W	0	0	0.193069306930693
YGL181W	0	0	0.19283065512979
YMR020W	0	0	0.192592592592593
YBL102W	0	0	0.192355117139334
YBR011C	0	0	0.192118226600985
YLR079W	0	0	0.191931540342298
YKL124W	0	0	0.191931540342298
YBR054W	0	1	0.191931540342298
YLR133W	0	0	0.191931540342298
YPL015C	0	0	0.191931540342298
YDR062W	0	0	0.191931540342298
YGR229C	1	0	0.191931540342298
YLR436C	0	0	0.191697191697192
YPL179W	0	0	0.191463414634146
YER095W	0	0	0.191230207064555
YER004W	0	1	0.191230207064555
YPR165W	0	0	0.190997566909976
YFL021W	0	0	0.190765492102066
YPL176C	0	0	0.190533980582524
YER079W	0	1	0.190533980582524
YLR093C	0	0	0.19030303030303
YMR037C	0	0	0.190072639225182
YNL202W	0	0	0.189842805320435
YPL230W	0	1	0.189842805320435
YER169W	0	0	0.189613526570048
YHR009C	0	1	0.189613526570048
YKL135C	0	0	0.189384800965018
YDL072C	0	1	0.189384800965018
YHL028W	0	0	0.189156626506024
YEL031W	0	0	0.188929001203369
YBR035C	0	0	0.188701923076923
YPR155C	0	0	0.188475390156062
YNL298W	0	0	0.188249400479616
YBR066C	0	0	0.188023952095808
YBR111C	0	1	0.188023952095808
YNL190W	0	0	0.187799043062201
YHR102W	0	0	0.187574671445639
YNL271C	0	0	0.187350835322196
YBR112C	0	0	0.187127532777116
YLR220W	0	0	0.186904761904762
YKL079W	0	0	0.186682520808561
YGR097W	0	0	0.18646080760095
YLR443W	0	0	0.186239620403321
YMR306W	0	0	0.186018957345972
YOL081W	0	0	0.185798816568047
YOR052C	0	1	0.185798816568047
YFL031W	0	0	0.18566392479436
YHR176W	0	0	0.18566392479436
YCL018W	0	0	0.18566392479436
YDL185W	0	0	0.18566392479436
YJR090C	0	0	0.18566392479436
YPR074C	1	0	0.18566392479436
YNL331C	0	0	0.185446009389671
YDR125C	0	0	0.185228604923798
YOR360C	0	0	0.185011709601874
YOL108C	0	0	0.184795321637427
YJR066W	0	0	0.184579439252336
YBR223C	0	0	0.184364060676779
YDR150W	0	0	0.184149184149184
YPR078C	0	0	0.183934807916182
YMR029C	0	0	0.183720930232558
YLL009C	0	0	0.183507549361208
YPL161C	0	0	0.183294663573086
YFL058W	0	0	0.183082271147161
YDR313C	0	0	0.18287037037037
YFR052W	0	0	0.182658959537572
YMR009W	0	0	0.182448036951501
YNL159C	0	0	0.182237600922722
YGR157W	0	0	0.182027649769585
YPR075C	0	0	0.181818181818182
YOL020W	0	0	0.181609195402299
YCR081W	0	0	0.181400688863375
YBL056W	0	0	0.181192660550459
YLR142W	0	0	0.18098510882016
YPL147W	0	0	0.180778032036613
YKR068C	0	0	0.180571428571429
YDR335W	0	0	0.180383314543405
YNL305C	0	1	0.180383314543405
YOR322C	0	0	0.180383314543405
YAL030W	0	0	0.180383314543405
YOR125C	0	0	0.180383314543405
YER028C	0	0	0.180383314543405
YJL020C	0	0	0.180383314543405
YDL246C	1	0	0.180383314543405
YHR094C	0	0	0.180383314543405
YFR008W	0	0	0.180383314543405
YNL073W	0	0	0.180383314543405
YFR049W	0	0	0.180383314543405
YHR044C	1	0	0.180383314543405
YER024W	0	0	0.18018018018018
YOR124C	0	0	0.179977502812148
YJL108C	0	0	0.179775280898876
YMR241W	0	0	0.179573512906846
YOR383C	0	0	0.179372197309417
YOR027W	0	0	0.179171332586786
YKR046C	0	0	0.178970917225951
YGL240W	0	0	0.178924259055982
YGL167C	0	0	0.178924259055982
YIL111W	0	0	0.178924259055982
YDR202C	0	0	0.178924259055982
YJR117W	0	0	0.178924259055982
YOR348C	0	0	0.178924259055982
YBL061C	1	0	0.178924259055982
YER083C	0	0	0.178924259055982
YER167W	0	0	0.178924259055982
YKR016W	0	1	0.178924259055982
YLR257W	0	1	0.178924259055982
YNL027W	0	0	0.178924259055982
YIR034C	0	0	0.178924259055982
YOR089C	0	0	0.178924259055982
YOR227W	0	1	0.178924259055982
YDR351W	0	0	0.178924259055982
YBR023C	1	0	0.178924259055982
YHL036W	0	0	0.178924259055982
YHR018C	0	0	0.178924259055982
YKR027W	1	0	0.178924259055982
YJL154C	0	0	0.178728070175439
YDR058C	0	0	0.178532311062432
YFL029C	0	0	0.178336980306346
YIL135C	0	0	0.178142076502732
YGL001C	0	0	0.177947598253275
YGL040C	0	0	0.177753544165758
YER155C	0	0	0.17755991285403
YKL013C	0	0	0.177366702937976
YDR284C	0	0	0.177173913043478
YHR083W	0	0	0.176981541802389
YLR153C	0	0	0.176789587852495
YNL135C	0	0	0.176598049837486
YOL003C	0	0	0.176406926406926
YAR014C	0	0	0.176216216216216
YOR326W	0	0	0.176025917926566
YGR112W	0	0	0.175836030204962
YKR002W	0	0	0.175646551724138
YDL125C	0	0	0.17545748116254
YER037W	0	1	0.17545748116254
YPL222W	0	1	0.17545748116254
YJL093C	0	0	0.175268817204301
YOL083W	0	1	0.175268817204301
YJL101C	0	0	0.175080558539205
YKL182W	0	0	0.175026680896478
YDR170C	0	0	0.175026680896478
YPL159C	0	0	0.175026680896478
YOR270C	0	0	0.175026680896478
YJR130C	0	0	0.175026680896478
YGR288W	1	0	0.175026680896478
YDR380W	0	0	0.174840085287846
YHR209W	0	1	0.174840085287846
YHR012W	0	0	0.174653887113951
YGR127W	0	1	0.174653887113951
YDL244W	0	0	0.174468085106383
YDR006C	0	0	0.174418604651163
YGL197W	0	0	0.174418604651163
YPL111W	0	0	0.174418604651163
YDR031W	0	1	0.174418604651163
YLR216C	0	0	0.174418604651163
YDL045C	0	0	0.174418604651163
YKL127W	1	0	0.174418604651163
YDL243C	0	0	0.174234424498416
YJR106W	0	0	0.174050632911392
YHR097C	0	1	0.174050632911392
YNR051C	0	0	0.173867228661749
YGL249W	0	0	0.173684210526316
YML091C	0	0	0.173501577287066
YGL047W	0	0	0.173319327731092
YBR045C	0	0	0.173137460650577
YJL091C	0	0	0.172955974842767
YJL103C	0	0	0.172774869109948
YBR128C	0	0	0.172594142259414
YGR042W	0	0	0.172413793103448
YDR130C	0	0	0.17223382045929
YGL022W	0	0	0.172054223149114
YGR133W	0	0	0.171875
YGR048W	0	0	0.17184265010352
YKL159C	0	0	0.17184265010352
YIL088C	0	0	0.17184265010352
YDR127W	0	0	0.17184265010352
YMR072W	0	0	0.17184265010352
YER129W	1	0	0.17184265010352
YHR050W	0	0	0.171664943123061
YDR100W	0	0	0.171487603305785
YDR452W	0	0	0.171310629514964
YFL060C	0	0	0.171134020618557
YOR187W	0	0	0.170957775489186
YJL183W	0	0	0.170781893004115
YOR220W	0	1	0.170781893004115
YHR107C	0	0	0.170606372045221
YGL190C	0	0	0.170431211498973
YNR016C	0	0	0.17025641025641
YBR082C	0	0	0.170081967213115
YPL249C	0	0	0.169907881269191
YJL083W	0	0	0.169734151329243
YMR210W	0	0	0.169560776302349
YDL247W	0	0	0.169387755102041
YEL069C	0	0	0.169215086646279
YPR140W	0	0	0.169042769857434
YJR078W	0	0	0.168870803662258
YFR024C-A	0	0	0.16869918699187
YJR044C	0	0	0.168527918781726
YOR070C	0	0	0.168356997971602
YEL036C	0	0	0.168186423505572
YFL059W	0	0	0.168016194331984
YMR199W	0	0	0.167846309403438
YDL142C	0	0	0.167676767676768
YLR113W	0	0	0.167507568113017
YGL004C	0	0	0.167338709677419
YGR007W	0	0	0.167170191339376
YOL031C	0	0	0.167002012072435
YJL044C	0	0	0.166834170854271
YJR155W	0	0	0.166666666666667
YKL210W	0	0	0.166499498495486
YOL030W	0	1	0.166499498495486
YNL094W	0	0	0.166334661354582
YMR258C	0	1	0.166334661354582
YLR390W	0	0	0.166334661354582
YKL032C	0	0	0.166334661354582
YGL158W	0	0	0.166334661354582
YDR306C	0	0	0.166334661354582
YOR010C	0	0	0.166334661354582
YBL021C	1	0	0.166334661354582
YPR006C	0	0	0.166169154228856
YAL031C	0	0	0.166003976143141
YCL052C	0	0	0.16583912611718
YOR162C	0	0	0.165674603174603
YOR099W	0	0	0.165510406342914
YHL034C	0	0	0.165346534653465
YKL065C	0	1	0.165346534653465
YKL161C	0	1	0.165346534653465
YNL134C	0	1	0.165346534653465
YDR407C	0	0	0.165182987141444
YBL069W	0	0	0.16501976284585
YOL156W	0	0	0.164856860809477
YOL065C	0	0	0.164694280078895
YGR233C	0	0	0.164532019704433
YFL033C	0	0	0.164370078740157
YMR031C	0	1	0.164370078740157
YOR303W	0	0	0.164208456243854
YGL157W	0	1	0.164208456243854
YGL245W	0	0	0.164047151277014
YOR163W	0	0	0.163886162904809
YPR093C	0	0	0.163725490196078
YJL048C	0	0	0.16356513222331
YJL165C	0	0	0.163405088062622
YJL082W	0	1	0.163405088062622
YOL110W	0	0	0.163245356793744
YGR080W	0	0	0.1630859375
YNL195C	0	1	0.1630859375
YMR218C	0	0	0.162926829268293
YER162C	0	0	0.162768031189084
YIL156W	0	0	0.162609542356378
YGL026C	0	0	0.162451361867704
YBR016W	0	0	0.162293488824101
YDL117W	0	0	0.162135922330097
YBR160W	0	0	0.161978661493695
YAL008W	0	1	0.161978661493695
YJL207C	0	0	0.161821705426357
YBR044C	0	0	0.161665053242982
YMR119W	0	0	0.161508704061896
YOR107W	0	0	0.161352657004831
YPL270W	0	0	0.161196911196911
YPL260W	0	1	0.161196911196911
YOR388C	0	0	0.161041465766635
YJR033C	0	0	0.160886319845857
YDR350C	0	0	0.160731472569779
YLR423C	0	0	0.160576923076923
YJR010W	0	0	0.160422670509126
YGL081W	0	1	0.160422670509126
YKR011C	0	1	0.160422670509126
YGL200C	0	0	0.160268714011516
YHR198C	0	1	0.160268714011516
YAL042W	0	0	0.160115052732502
YBR260C	0	0	0.159961685823755
YIL121W	0	0	0.159808612440191
YOR306C	0	0	0.159655831739962
YLR107W	0	0	0.159503342884432
YMR089C	0	0	0.159351145038168
YEL017C-A	0	0	0.159199237368923
YGR178C	0	0	0.159047619047619
YBL019W	0	0	0.158896289248335
YML121W	0	0	0.158745247148289
YDL193W	0	0	0.158594491927825
YJR074W	0	0	0.158444022770398
YJL132W	0	1	0.158444022770398
YOR215C	0	1	0.158444022770398
YGR237C	0	1	0.158444022770398
YOR032C	0	0	0.158293838862559
YBR241C	0	1	0.158293838862559
YPR005C	0	0	0.158143939393939
YGL215W	0	0	0.157994323557237
YHL017W	0	1	0.157994323557237
YKR091W	0	0	0.157844990548204
YAL015C	0	0	0.157695939565628
YNL042W	0	0	0.157547169811321
YEL002C	0	0	0.157398680490104
YIR016W	0	1	0.157398680490104
YGL198W	0	0	0.157250470809793
YKL194C	0	0	0.157102539981185
YBL001C	0	0	0.156954887218045
YDR069C	0	0	0.156807511737089
YCL009C	0	0	0.156660412757974
YPL042C	0	0	0.15651358950328
YPL186C	0	1	0.15651358950328
YLR297W	0	1	0.15651358950328
YNL234W	0	0	0.156367041198502
YPL028W	0	0	0.15622076707203
YKL189W	0	0	0.15607476635514
YPR067W	0	0	0.155929038281979
YIR041W	0	0	0.155783582089552
YAL049C	0	1	0.155783582089552
YJR049C	0	0	0.155638397017707
YDR207C	0	0	0.155493482309125
YNL101W	0	0	0.155348837209302
YGR201C	0	1	0.155348837209302
YOL025W	0	0	0.155204460966543
YOR081C	0	0	0.155060352831941
YGR230W	0	0	0.154916512059369
YPL014W	0	1	0.154916512059369
YHR002W	0	0	0.154772937905468
YJL163C	0	1	0.154772937905468
YDR512C	0	0	0.15462962962963
YDL048C	0	1	0.15462962962963
YDR486C	0	0	0.154486586493987
YGR204W	0	0	0.154343807763401
YPR036W	0	0	0.154201292705448
YPL070W	0	0	0.154059040590406
YJR021C	0	0	0.153987167736022
YPR172W	0	1	0.153987167736022
YNL076W	0	0	0.153987167736022
YJR120W	0	0	0.153987167736022
YNL243W	0	0	0.153987167736022
YKL145W	0	0	0.153987167736022
YMR043W	0	0	0.153987167736022
YDL066W	1	0	0.153987167736022
YOR177C	0	0	0.153846153846154
YNR072W	0	0	0.153705397987191
YOR363C	0	0	0.153564899451554
YHR019C	0	0	0.153496821071753
YDR072C	0	0	0.153496821071753
YHR188C	0	0	0.153496821071753
YKR089C	0	0	0.153496821071753
YDR481C	0	0	0.153496821071753
YIL044C	0	0	0.153496821071753
YER152C	0	1	0.153496821071753
YCL042W	0	1	0.153496821071753
YNR032W	1	0	0.153496821071753
YFL053W	0	0	0.153357531760436
YFL055W	0	0	0.153297682709447
YJR160C	0	0	0.153297682709447
YPL229W	0	1	0.153297682709447
YGL196W	0	1	0.153297682709447
YGL051W	0	0	0.153297682709447
YNL058C	0	1	0.153297682709447
YMR192W	0	0	0.153297682709447
YLR118C	0	1	0.153297682709447
YPR079W	0	0	0.153297682709447
YLR447C	0	0	0.153297682709447
YLL029W	0	1	0.153297682709447
YMR068W	0	0	0.153297682709447
YJL057C	0	1	0.153297682709447
YDR270W	0	0	0.153297682709447
YDL120W	0	0	0.153297682709447
YDR338C	0	1	0.153297682709447
YLR254C	0	0	0.153297682709447
YKR088C	0	0	0.153297682709447
YLR250W	0	0	0.153297682709447
YMR284W	0	0	0.153297682709447
YAR033W	0	0	0.153297682709447
YKL048C	1	0	0.153297682709447
YIL056W	0	0	0.153297682709447
YKL010C	0	0	0.153297682709447
YOL045W	1	0	0.153297682709447
YDR182W	0	0	0.153297682709447
YJR075W	1	0	0.153297682709447
YPL164C	0	0	0.153161175422974
YFR050C	0	0	0.153024911032028
YML029W	0	0	0.152888888888889
YDR044W	0	0	0.152753108348135
YLR102C	0	0	0.152617568766637
YHR161C	0	0	0.152482269503546
YOL055C	0	0	0.152347209920283
YNR014W	0	1	0.152347209920283
YCR094W	0	0	0.152212389380531
YOR030W	0	0	0.152077807250221
YDR047W	0	0	0.151943462897526
YGL048C	0	0	0.151809355692851
YGR136W	0	1	0.151809355692851
YER179W	0	0	0.151675485008818
YER130C	0	1	0.151675485008818
YGL082W	0	1	0.151675485008818
YPL098C	0	0	0.151541850220264
YHR034C	0	0	0.151488616462347
YMR087W	0	0	0.151488616462347
YPL084W	0	0	0.151488616462347
YPR107C	0	0	0.151488616462347
YOR321W	0	0	0.151488616462347
YHR025W	0	0	0.151488616462347
YNL199C	1	0	0.151488616462347
YIL007C	0	0	0.151356080489939
YKL025C	0	0	0.151223776223776
YJL106W	0	0	0.151091703056769
YOR062C	0	1	0.151091703056769
YEL059C-A	0	0	0.150959860383944
YLL021W	0	0	0.150828247602441
YLR362W	0	0	0.150696864111498
YER021W	0	0	0.150565709312446
YIL122W	0	0	0.150434782608696
YLR163C	0	0	0.150304083405734
YIR007W	0	1	0.150304083405734
YNL307C	0	0	0.150173611111111
YBR216C	0	0	0.150043365134432
YJL094C	0	0	0.149913344887348
YPR021C	0	0	0.14978354978355
YGL141W	0	0	0.149653979238754
YGL073W	0	0	0.1495246326707
YER040W	0	0	0.149395509499136
YDR054C	0	0	0.149266609145815
YAL012W	0	0	0.149137931034483
YEL047C	0	0	0.14900947459087
YIL105C	0	0	0.148881239242685
YJL128C	0	0	0.148753224419604
YHR135C	0	0	0.148625429553265
YIL002C	0	0	0.148497854077253
YBR077C	0	0	0.148370497427101
YER011W	0	0	0.148243359040274
YJL047C	0	0	0.148179508890771
YDR319C	0	1	0.148179508890771
YBR295W	0	0	0.148179508890771
YEL052W	0	1	0.148179508890771
YJL143W	0	0	0.148179508890771
YCL030C	0	0	0.148179508890771
YCL044C	0	0	0.148179508890771
YLR193C	0	0	0.148179508890771
YGR197C	0	0	0.148179508890771
YDR027C	0	0	0.148179508890771
YKL212W	0	0	0.148179508890771
YKL007W	0	0	0.148179508890771
YDR420W	1	0	0.148179508890771
YBR086C	0	0	0.148179508890771
YER109C	0	0	0.148179508890771
YOR047C	1	0	0.148179508890771
YOR228C	0	1	0.148179508890771
YDL179W	0	0	0.148054145516074
YBR055C	0	0	0.14792899408284
YBR015C	0	0	0.147804054054054
YGR163W	0	0	0.147679324894515
YCR026C	0	0	0.147554806070826
YNL267W	0	0	0.14743049705139
YDR173C	0	0	0.147306397306397
YMR184W	0	0	0.147280334728033
YNL197C	0	0	0.147280334728033
YLR380W	0	0	0.147280334728033
YDR153C	0	0	0.147280334728033
YBR168W	0	0	0.147280334728033
YMR060C	0	0	0.147280334728033
YGL065C	1	0	0.147280334728033
YJR139C	0	0	0.147157190635452
YBL022C	0	0	0.14703425229741
YDR301W	0	0	0.146911519198664
YJR062C	0	0	0.146788990825688
YMR022W	0	0	0.146666666666667
YMR124W	0	1	0.146666666666667
YER046W	0	0	0.14654454621149
YDR379W	0	0	0.146422628951747
YGL166W	0	0	0.146300914380715
YPL190C	0	0	0.146280991735537
YOR117W	0	0	0.146280991735537
YOR323C	0	0	0.146280991735537
YJL130C	0	0	0.146280991735537
YMR191W	0	1	0.146280991735537
YLR421C	0	0	0.146280991735537
YHR178W	0	0	0.146280991735537
YDL055C	1	0	0.146280991735537
YMR226C	0	0	0.14616019818332
YOL048C	0	1	0.14616019818332
YKL043W	0	0	0.146039603960396
YMR222C	0	1	0.146039603960396
YIL120W	0	0	0.145919208573784
YOL116W	0	0	0.145799011532125
YGR217W	0	0	0.145679012345679
YHR200W	0	0	0.145559210526316
YJR119C	0	0	0.14543960558751
YPL137C	0	0	0.145320197044335
YHL030W	0	0	0.145200984413454
YGL233W	0	0	0.145081967213115
YHR110W	0	0	0.144963144963145
YMR107W	0	1	0.144963144963145
YGL036W	0	1	0.144963144963145
YDR035W	0	0	0.144844517184943
YKL195W	0	0	0.144726083401472
YOR161C	0	1	0.144726083401472
YGR142W	0	0	0.144607843137255
YGL028C	0	0	0.144489795918367
YML016C	0	0	0.144371941272431
YER101C	0	1	0.144371941272431
YLR132C	0	0	0.144254278728606
YOL111C	0	0	0.14413680781759
YKL165C	0	0	0.14412955465587
YML013W	0	0	0.14412955465587
YHR071W	0	0	0.14412955465587
YJR126C	0	0	0.14412955465587
YLR094C	0	0	0.14412955465587
YDL059C	0	0	0.14412955465587
YHR183W	1	0	0.14412955465587
YNR030W	0	0	0.144012944983819
YJL139C	0	0	0.143896523848019
YLL006W	0	0	0.143780290791599
YGL125W	0	0	0.143664245359161
YOL009C	0	0	0.143548387096774
YJL117W	0	0	0.143432715551974
YPR066W	0	0	0.143317230273752
YGR241C	0	0	0.14320193081255
YNL006W	0	0	0.143086816720257
YCR008W	0	0	0.142971887550201
YGL137W	0	0	0.142857142857143
YGR037C	0	0	0.142742582197273
YNL020C	0	0	0.142628205128205
YEL020C	0	1	0.142628205128205
YDL025C	0	1	0.142628205128205
YLL058W	0	0	0.142514011208967
YDL192W	0	0	0.1424
YGR295C	0	1	0.1424
YOL064C	0	0	0.142286171063149
YDR236C	0	0	0.142172523961661
YLR378C	0	0	0.142059058260176
YLR375W	0	1	0.142059058260176
YCR017C	0	0	0.141945773524721
YNR033W	0	0	0.141832669322709
YMR070W	0	0	0.14171974522293
YDR169C	0	1	0.14171974522293
YLR039C	0	0	0.141607000795545
YOR140W	0	0	0.141494435612083
YER089C	0	0	0.141382049245433
YEL039C	0	0	0.141269841269841
YHR143W	0	0	0.141157811260904
YLL040C	0	0	0.141045958795563
YBR140C	0	0	0.140934283452098
YKR052C	0	0	0.140822784810127
YJL016W	0	1	0.140822784810127
YDR142C	0	0	0.140711462450593
YAR031W	0	0	0.140600315955766
YDR503C	0	0	0.140489344909234
YLR211C	0	1	0.140489344909234
YNR031C	0	0	0.140378548895899
YBR109C	0	0	0.14026792750197
YER081W	0	0	0.140157480314961
YBR236C	0	0	0.140047206923682
YPL258C	0	0	0.139937106918239
YNL327W	0	0	0.139827179890024
YIR001C	0	0	0.139717425431711
YOR085W	0	0	0.139625585023401
YMR313C	0	0	0.139625585023401
YDR329C	0	0	0.139625585023401
YDR322C-A	0	0	0.139625585023401
YOR002W	0	0	0.139625585023401
YER158C	0	1	0.139625585023401
YLR305C	0	0	0.139625585023401
YGR130C	0	1	0.139625585023401
YDR523C	0	0	0.139625585023401
YOL136C	1	0	0.139625585023401
YIR035C	0	1	0.139625585023401
YPL046C	0	0	0.139516757599376
YLL018C	0	0	0.139408099688474
YGL136C	0	0	0.139299610894942
YNL168C	0	1	0.139299610894942
YDL006W	0	0	0.139191290824261
YOL087C	0	1	0.139191290824261
YNL329C	0	0	0.139083139083139
YDR296W	0	0	0.138975155279503
YFL062W	0	1	0.138975155279503
YDR505C	0	1	0.138975155279503
YLR176C	0	0	0.138867339022498
YML079W	0	1	0.138867339022498
YDR463W	0	0	0.138759689922481
YGR216C	0	0	0.138652207591015
YCL028W	0	1	0.138652207591015
YER144C	0	0	0.138544891640867
YLR136C	0	0	0.138437741686002
YGL091C	0	0	0.138330757341577
YFR010W	0	0	0.138223938223938
YJR035W	0	0	0.138117283950617
YOR316C	0	0	0.138010794140324
YLR128W	0	0	0.137904468412943
YPL052W	0	0	0.13779830638953
YKR082W	0	0	0.137692307692308
YEL013W	0	0	0.137614678899083
YJL088W	0	0	0.137614678899083
YIR039C	0	1	0.137614678899083
YBR200W	0	0	0.137614678899083
YJL171C	0	1	0.137614678899083
YKL059C	0	0	0.137614678899083
YFR025C	0	0	0.137614678899083
YIL146C	0	0	0.137614678899083
YDL033C	0	0	0.137614678899083
YMR164C	1	0	0.137614678899083
YCL051W	0	0	0.137509549274255
YDL047W	0	0	0.137404580152672
YFL057C	0	0	0.137299771167048
YMR208W	0	0	0.13719512195122
YLR320W	0	0	0.137090632140137
YBR067C	0	0	0.136986301369863
YDR244W	0	0	0.136882129277567
YER163C	0	1	0.136882129277567
YOR003W	0	0	0.13677811550152
YFR045W	0	0	0.136706948640483
YML053C	0	1	0.136706948640483
YIR036C	0	1	0.136706948640483
YOR251C	0	1	0.136706948640483
YOR104W	0	1	0.136706948640483
YLR411W	0	0	0.136706948640483
YBR068C	0	0	0.136706948640483
YLR144C	0	0	0.136706948640483
YPL059W	0	0	0.136706948640483
YDL091C	0	1	0.136706948640483
YGR193C	0	0	0.136706948640483
YNL236W	0	0	0.136706948640483
YJL121C	1	0	0.136706948640483
YDL218W	0	1	0.136706948640483
YDR483W	0	0	0.136603773584906
YJR086W	0	0	0.136500754147813
YPL132W	0	0	0.136397889977393
YDR123C	0	0	0.136295180722892
YAL034C	0	1	0.136295180722892
YPR054W	0	0	0.136192626034612
YNL323W	0	0	0.13609022556391
YPR004C	0	1	0.13609022556391
YDR534C	0	0	0.135987978963186
YLR360W	0	0	0.135885885885886
YGL250W	0	1	0.135885885885886
YDR472W	0	0	0.135783945986497
YGR041W	0	0	0.13568215892054
YPR105C	0	0	0.135580524344569
YFR040W	0	0	0.135479041916168
YDR376W	0	0	0.135377711293942
YLR446W	0	1	0.135377711293942
YDL190C	0	0	0.135276532137519
YNL167C	0	0	0.135175504107543
YLR192C	0	0	0.135074626865672
YKR031C	0	0	0.134973900074571
YLR240W	0	0	0.134873323397914
YGR144W	0	0	0.134772896500372
YCL017C	0	0	0.134672619047619
YOR042W	0	1	0.134672619047619
YGR277C	0	0	0.13457249070632
YIR003W	0	1	0.13457249070632
YAL026C	0	0	0.134472511144131
YBL049W	0	1	0.134472511144131
YKL121W	0	1	0.134472511144131
YMR150C	0	0	0.134372680029696
YKL208W	0	0	0.134272997032641
YIL172C	0	1	0.134272997032641
YKL218C	0	0	0.134173461823573
YER077C	0	1	0.134173461823573
YBR256C	0	0	0.134074074074074
YOR259C	0	0	0.133974833456699
YGL202W	0	0	0.13387573964497
YOL113W	0	0	0.133776792313378
YGL083W	0	1	0.133776792313378
YMR021C	0	0	0.133677991137371
YJR091C	0	0	0.133579335793358
YGR205W	0	1	0.133579335793358
YJL146W	0	0	0.133480825958702
YNL125C	0	0	0.133382461311717
YMR035W	0	0	0.133284241531664
YDR222W	0	1	0.133284241531664
YPL152W	0	0	0.133186166298749
YPR023C	0	0	0.133088235294118
YDL224C	0	0	0.132990448199853
YDR208W	0	0	0.132943754565376
YPR024W	0	0	0.132943754565376
YMR314W	0	0	0.132943754565376
YLL060C	0	0	0.132943754565376
YLR228C	0	0	0.132943754565376
YBR170C	0	0	0.132943754565376
YBR290W	0	0	0.132943754565376
YNL233W	1	0	0.132943754565376
YER091C	0	0	0.132846715328467
YDR017C	0	0	0.132749817651349
YPR199C	0	0	0.13265306122449
YDL159W	0	0	0.132556445739257
YNL219C	0	0	0.132459970887918
YNL180C	0	0	0.132363636363636
YNL277W	0	0	0.132267441860465
YLR160C	0	0	0.132171387073348
YOL001W	0	0	0.132075471698113
YIL051C	0	0	0.131979695431472
YER014W	0	0	0.131884057971014
YJR013W	0	0	0.131788559015206
YDL115C	0	0	0.131693198263386
YOR338W	0	0	0.131597975415763
YDR033W	0	1	0.131597975415763
YDR519W	0	1	0.131597975415763
YJR084W	0	0	0.13150289017341
YER116C	0	0	0.131407942238267
YIR019C	0	0	0.131313131313131
YJR142W	0	1	0.131313131313131
YJR161C	0	1	0.131313131313131
YMR109W	0	0	0.131218457101658
YGL009C	0	0	0.131123919308357
YMR318C	0	0	0.131029517638589
YPL256C	0	0	0.130935251798561
YKL041W	0	0	0.130841121495327
YOR292C	0	1	0.130841121495327
YPR040W	0	0	0.130747126436782
YNR041C	0	0	0.130681818181818
YOL053W	0	1	0.130681818181818
YNL201C	0	0	0.130681818181818
YLR437C	0	1	0.130681818181818
YLR290C	0	1	0.130681818181818
YLR001C	0	1	0.130681818181818
YIL098C	0	0	0.130681818181818
YOR219C	0	0	0.130681818181818
YNL289W	0	0	0.130681818181818
YBR095C	0	0	0.130681818181818
YMR023C	0	0	0.130681818181818
YJL127C	0	0	0.130681818181818
YOR090C	0	0	0.130681818181818
YDL097C	0	0	0.130681818181818
YER124C	0	0	0.130681818181818
YFL042C	0	1	0.130681818181818
YOR067C	1	0	0.130681818181818
YKL054C	0	0	0.130681818181818
YJR048W	0	0	0.130681818181818
YGL192W	0	0	0.130681818181818
YOR336W	1	0	0.130681818181818
YGR062C	0	0	0.130589070262598
YER057C	0	1	0.130589070262598
YMR293C	0	0	0.130496453900709
YNL026W	0	0	0.130403968816442
YGR222W	0	0	0.130311614730878
YKL204W	0	0	0.130219391365888
YDR378C	0	0	0.13012729844413
YCR044C	0	0	0.130035335689046
YNR058W	0	0	0.129943502824859
YCR082W	0	0	0.129915730337079
YML006C	0	0	0.129915730337079
YNR023W	0	0	0.129915730337079
YGL142C	0	0	0.129915730337079
YMR025W	0	0	0.129915730337079
YKL176C	0	0	0.129915730337079
YCL008C	0	0	0.129915730337079
YHR079C	1	0	0.129915730337079
YNR067C	0	0	0.129824561403509
YOL049W	0	0	0.129733520336606
YNL157W	0	1	0.129733520336606
YNL066W	0	0	0.129642606867554
YDR223W	0	0	0.129551820728291
YBR287W	0	1	0.129551820728291
YKL071W	0	1	0.129551820728291
YDL195W	0	0	0.129461161651505
YDR456W	0	0	0.129370629370629
YDR115W	0	0	0.129280223619846
YGR100W	0	0	0.129189944134078
YIR029W	0	0	0.129099790648988
YGR059W	0	0	0.129009762900976
YLR271W	0	1	0.129009762900976
YBR237W	0	0	0.128919860627178
YBL041W	0	0	0.12883008356546
YER068W	0	0	0.128740431454419
YJL036W	0	0	0.12865090403338
YML068W	0	0	0.128561501042391
YJL079C	0	1	0.128561501042391
YNL139C	0	0	0.128472222222222
YPR114W	0	1	0.128472222222222
YER151C	0	0	0.128383067314365
YHR063C	0	0	0.128294036061026
YNL237W	0	1	0.128294036061026
YER148W	0	0	0.128205128205128
YPR148C	0	1	0.128205128205128
YBR272C	0	0	0.128116343490305
YGR040W	0	0	0.1280276816609
YJR055W	0	0	0.127939142461964
YNL287W	0	0	0.127850725639254
YHR116W	0	0	0.127762430939227
YMR276W	0	0	0.127674258109041
YKR018C	0	1	0.127674258109041
YBR208C	0	0	0.127586206896552
YDR425W	0	0	0.12749827705031
YDR283C	0	0	0.127410468319559
YDL169C	0	1	0.127410468319559
YIL109C	0	0	0.127322780454233
YBR185C	0	0	0.127235213204952
YER063W	0	0	0.127147766323024
YDR522C	0	0	0.12706043956044
YLR157C	0	0	0.12697323266987
YGL159W	0	1	0.12697323266987
YDL206W	0	1	0.12697323266987
YDL229W	0	0	0.126886145404664
YDR387C	0	1	0.126886145404664
YML035C	0	0	0.126799177518849
YOR362C	0	0	0.126712328767123
YJR105W	0	0	0.12662559890486
YGR260W	0	0	0.126538987688098
YBR274W	0	0	0.126452494873548
YIL083C	0	0	0.126366120218579
YPL140C	0	0	0.126279863481229
YBR207W	0	0	0.126193724420191
YPL041C	0	0	0.126107702794819
YCL064C	0	0	0.126021798365123
YDR305C	0	0	0.125936010891763
YBR038W	0	0	0.125850340136054
YDR518W	0	0	0.125764785859959
YPL095C	0	0	0.125679347826087
YLR418C	0	0	0.125594025797692
YDL132W	0	0	0.12550881953867
YDR158W	0	0	0.125423728813559
YBR137W	0	1	0.125423728813559
YLR363C	0	0	0.125338753387534
YMR154C	0	0	0.125253893026405
YDR419W	0	0	0.125169147496617
YPL110C	0	0	0.125084516565247
YMR252C	0	1	0.125084516565247
YJR001W	0	0	0.125
YGR020C	0	0	0.12491559756921
YGL131C	0	1	0.12491559756921
YHR175W	0	0	0.124831309041835
YGL184C	0	0	0.124747134187458
YLR152C	0	1	0.124747134187458
YBL103C	0	0	0.12466307277628
YJR085C	0	1	0.12466307277628
YPL133C	0	0	0.124579124579125
YDL057W	0	1	0.124579124579125
YER175C	0	1	0.124579124579125
YDR317W	0	0	0.124495289367429
YBR285W	0	1	0.124495289367429
YOR356W	0	0	0.124411566913248
YFR030W	0	0	0.124327956989247
YLR394W	0	0	0.124244459368704
YHL002W	0	0	0.124161073825503
YDR318W	0	0	0.124077800134138
YMR133W	0	0	0.123994638069705
YGR124W	0	0	0.123911587407904
YDL144C	0	1	0.123911587407904
YPR157W	0	1	0.123911587407904
YDR487C	0	0	0.123834886817577
YGL044C	0	0	0.123834886817577
YMR148W	0	1	0.123834886817577
YMR137C	0	0	0.123834886817577
YBR166C	0	0	0.123834886817577
YPL231W	0	0	0.123834886817577
YKL119C	0	0	0.123834886817577
YNL216W	0	0	0.123834886817577
YBL005W	0	0	0.123834886817577
YDL103C	1	0	0.123834886817577
YKR042W	0	0	0.12375249500998
YOR274W	0	0	0.123677248677249
YNL100W	0	1	0.123677248677249
YML037C	0	1	0.123677248677249
YMR032W	0	0	0.123677248677249
YMR002W	0	1	0.123677248677249
YLR301W	0	0	0.123677248677249
YKL053C-A	0	0	0.123677248677249
YER134C	0	1	0.123677248677249
YOR264W	0	1	0.123677248677249
YBR217W	0	0	0.123677248677249
YGL126W	0	0	0.123677248677249
YDL101C	0	0	0.123677248677249
YLR346C	0	0	0.123677248677249
YLR286C	1	0	0.123677248677249
YDR232W	0	0	0.123595505617978
YOR128C	0	0	0.123513870541612
YPL145C	0	0	0.123432343234323
YJL078C	0	1	0.123432343234323
YHR021W-A	0	0	0.12335092348285
YLR266C	0	0	0.123269611074489
YNL046W	0	0	0.123188405797101
YBR158W	0	0	0.123107307439105
YKL094W	0	1	0.123107307439105
YLR108C	0	1	0.123107307439105
YLR034C	0	0	0.123026315789474
YPL060W	0	0	0.122945430637738
YDR063W	0	1	0.122945430637738
YGL110C	0	1	0.122945430637738
YNL264C	0	0	0.122864651773982
YOR328W	0	0	0.122783978988838
YEL030W	0	0	0.122703412073491
YBR273C	0	0	0.122622950819672
YPL050C	0	0	0.122542595019659
YGR199W	0	0	0.122462344466274
YPL209C	0	0	0.12238219895288
YOR197W	0	0	0.122302158273381
YPL109C	0	1	0.122302158273381
YGL067W	0	0	0.122222222222222
YNL270C	0	0	0.122142390594383
YOR020C	0	0	0.122062663185379
YPR151C	0	0	0.121983039791259
YBR204C	0	1	0.121983039791259
YOR147W	0	0	0.121903520208605
YPR198W	0	0	0.121840570317563
YDL035C	0	0	0.121840570317563
YKL020C	0	0	0.121840570317563
YNL218W	0	0	0.121840570317563
YMR036C	0	0	0.121840570317563
YAR019C	0	0	0.121840570317563
YDL199C	0	1	0.121840570317563
YHR080C	0	1	0.121840570317563
YNL230C	0	0	0.121840570317563
YMR216C	0	0	0.121840570317563
YHR163W	1	0	0.121840570317563
YER031C	0	0	0.121761658031088
YMR073C	0	0	0.12168284789644
YHR111W	0	0	0.121604139715395
YJR034W	0	0	0.121525533290239
YPL066W	0	1	0.121525533290239
YNL090W	0	0	0.121447028423773
YIL116W	0	0	0.121368624919303
YLR386W	0	0	0.121290322580645
YDR262W	0	1	0.121290322580645
YOR269W	0	0	0.121212121212121
YGL059W	0	1	0.121212121212121
YBR017C	0	0	0.121134020618557
YHL043W	0	0	0.12105602060528
YBL093C	0	0	0.120978120978121
YLR097C	0	0	0.120900321543408
YKL139W	0	0	0.120822622107969
YJR052W	0	0	0.120745022479127
YBR289W	0	0	0.120667522464698
YCL004W	0	0	0.120590121872996
YLR011W	0	0	0.120512820512821
YDL236W	0	0	0.120435618193466
YPL096W	0	0	0.120358514724712
YLR170C	0	0	0.120281509916827
YNL011C	0	1	0.120281509916827
YLR035C	0	0	0.120204603580563
YMR262W	0	1	0.120204603580563
YPL165C	0	1	0.120204603580563
YDR353W	0	0	0.120127795527157
YFR051C	0	0	0.12007623888183
YGL002W	0	0	0.12007623888183
YPR106W	0	1	0.12007623888183
YER174C	0	0	0.12007623888183
YCR034W	0	0	0.12007623888183
YPL094C	0	0	0.12007623888183
YBR302C	0	1	0.12007623888183
YLR414C	0	1	0.12007623888183
YFR021W	0	0	0.12007623888183
YJL073W	0	0	0.12007623888183
YDR229W	0	0	0.12007623888183
YLR300W	1	0	0.12007623888183
YER182W	0	1	0.12007623888183
YJL059W	0	0	0.12
YGL019W	0	0	0.11992385786802
YKL015W	0	0	0.119847812301839
YMR305C	0	0	0.119771863117871
YBR121C	0	0	0.119696010132996
YJL070C	0	1	0.119696010132996
YGR267C	0	0	0.119620253164557
YGR154C	0	0	0.119544592030361
YER073W	0	0	0.119469026548673
YDL054C	0	0	0.119393556538219
YMR299C	0	0	0.119318181818182
YMR206W	0	1	0.119318181818182
YNL014W	0	0	0.119242902208202
YDL138W	0	0	0.119167717528373
YGR227W	0	0	0.119092627599244
YAL009W	0	0	0.119017632241814
YDR146C	0	0	0.118942731277533
YPR042C	0	0	0.118867924528302
YCR098C	0	0	0.118793211816468
YDR504C	0	1	0.118793211816468
YDL216C	0	0	0.118718592964824
YML129C	0	0	0.11864406779661
YMR195W	0	1	0.11864406779661
YLR058C	0	0	0.118569636135508
YIR018W	0	0	0.118495297805643
YIR005W	0	0	0.118421052631579
YIR022W	0	0	0.118346900438322
YAL056W	0	0	0.118272841051314
YGL178W	0	0	0.118198874296435
YHR123W	0	0	0.118125
YMR162C	0	0	0.118051217988757
YLR088W	0	0	0.117977528089888
YLL056C	0	0	0.117903930131004
YNL092W	0	1	0.117903930131004
YNR006W	0	0	0.11783042394015
YMR038C	0	0	0.117757009345794
YLR098C	0	0	0.117683686176837
YBR161W	0	0	0.117610454262601
YDL100C	0	0	0.117537313432836
YOR181W	0	0	0.117464263517713
YHR057C	0	1	0.117464263517713
YPL158C	0	1	0.117464263517713
YOR241W	0	0	0.117391304347826
YJL151C	0	1	0.117391304347826
YOR332W	0	0	0.11731843575419
YAL013W	0	0	0.117245657568238
YDR265W	0	0	0.117172969621823
YHR101C	0	0	0.117100371747212
YOR157C	0	0	0.11702786377709
YGL011C	0	0	0.116955445544554
YFL048C	0	0	0.116883116883117
YOR367W	0	0	0.1168108776267
YKL197C	0	0	0.116738727609636
YPR134W	0	0	0.116666666666667
YDR393W	0	0	0.116635972989564
YJR016C	0	0	0.116635972989564
YLR260W	0	0	0.116635972989564
YNL084C	0	0	0.116635972989564
YOL062C	0	0	0.116635972989564
YLR361C	0	0	0.116635972989564
YOL157C	0	1	0.116635972989564
YJL001W	0	0	0.116635972989564
YNL169C	0	0	0.116635972989564
YDR221W	1	0	0.116635972989564
YDR394W	0	0	0.116564417177914
YFR018C	0	1	0.116564417177914
YGL012W	0	0	0.116492949110975
YGR225W	0	0	0.116421568627451
YLR303W	0	0	0.116350275566442
YLR218C	0	1	0.116350275566442
YJL003W	0	0	0.116279069767442
YKL216W	0	0	0.116207951070336
YBL011W	0	0	0.116136919315403
YOR149C	0	0	0.116065974343311
YHL025W	0	0	0.115995115995116
YCR038C	0	0	0.115924344112264
YGL209W	0	0	0.115853658536585
YLR420W	0	0	0.115783059110299
YDR421W	0	0	0.115712545676005
YGR110W	0	1	0.115712545676005
YOR298C-A	0	0	0.115642118076689
YLL005C	0	0	0.115571776155718
YFL041W	0	0	0.115501519756839
YOL023W	0	0	0.11543134872418
YPR108W	0	0	0.115361262902247
YDL107W	0	0	0.115291262135922
YDR434W	0	0	0.115221346270467
YEL038W	0	1	0.115221346270467
YCL050C	0	0	0.115151515151515
YPR178W	0	0	0.115081768625076
YJL185C	0	1	0.115081768625076
YHL007C	0	0	0.11501210653753
YEL048C	0	1	0.11501210653753
YKR055W	0	0	0.114942528735632
YJL167W	0	0	0.114873035066505
YNL272C	0	0	0.114803625377644
YPR073C	0	0	0.114734299516908
YAL002W	0	0	0.114665057332529
YPL115C	0	0	0.1145958986731
YAR027W	0	1	0.1145958986731
YAL001C	0	0	0.114526823387583
YDR400W	0	0	0.114457831325301
YFL045C	0	0	0.114388922335942
YJL196C	0	0	0.114320096269555
YDL168W	0	0	0.114251352976548
YOL073C	0	1	0.114251352976548
YJR108W	0	0	0.114182692307692
YOR152C	0	1	0.114182692307692
YNL008C	0	0	0.114114114114114
YMR316W	0	0	0.114045618247299
YER058W	0	0	0.113977204559088
YFR034C	0	0	0.113908872901679
YKL086W	0	0	0.113840623127621
YNL326C	0	0	0.11377245508982
YKL133C	0	1	0.11377245508982
YBL088C	0	0	0.113704368641532
YDL095W	0	0	0.113636363636364
YGR279C	0	0	0.113568439928273
YLL028W	0	0	0.113500597371565
YGR213C	0	0	0.113432835820896
YNL097C	0	0	0.113365155131265
YGR156W	0	0	0.11329755515802
YDR288W	0	0	0.113230035756853
YIR006C	0	0	0.1131625967838
YPL085W	0	0	0.113095238095238
YMR156C	0	0	0.113027959547888
YDR164C	0	0	0.112960760998811
YNR073C	0	1	0.112960760998811
YNL142W	0	0	0.112893642305407
YPL144W	0	0	0.112826603325416
YIL072W	0	0	0.112759643916914
YOR180C	0	0	0.112692763938316
YKR050W	0	0	0.11262596324837
YNL107W	0	0	0.112559241706161
YDR248C	0	1	0.112559241706161
YJL158C	0	0	0.112492599171107
YOR380W	0	0	0.112426035502959
YCR068W	0	0	0.112359550561798
YJL055W	0	1	0.112359550561798
YJL013C	0	0	0.112293144208038
YFL007W	0	0	0.112226816302422
YDR226W	0	0	0.112160566706021
YIR032C	0	0	0.112094395280236
YDR253C	0	0	0.112028301886792
YML113W	0	0	0.111962286387743
YBR135W	0	0	0.111896348645465
YDL233W	0	1	0.111896348645465
YML092C	0	0	0.11183048852266
YPR128C	0	0	0.111764705882353
YNL176C	0	1	0.111764705882353
YEL009C	0	0	0.111699000587889
YCR075C	0	0	0.111633372502938
YCR097W	0	0	0.111567821491486
YDR141C	0	0	0.11150234741784
YDL145C	0	0	0.111436950146628
YJL187C	0	0	0.11137162954279
YLL057C	0	0	0.111306385471588
YDR132C	0	1	0.111306385471588
YLR256W	0	0	0.111241217798595
YPL120W	0	0	0.111176126389702
YER186C	0	1	0.111176126389702
YIR027C	0	0	0.111111111111111
YCR084C	0	0	0.11104617182934
YDR218C	0	0	0.110981308411215
YML058W	0	0	0.110916520723876
YLR115W	0	0	0.110851808634772
YCR071C	0	0	0.110787172011662
YMR295C	0	1	0.110787172011662
YJR110W	0	0	0.110722610722611
YLL013C	0	0	0.110658124635993
YPL065W	0	0	0.110593713620489
YNL257C	0	0	0.110529377545084
YLR090W	0	0	0.11046511627907
YOR221C	0	0	0.11040092969204
YER013W	0	0	0.110336817653891
YOL058W	0	0	0.110272780034823
[truncated: 3,790 more rows]
