# Supplementary material for: Computationally Driven, Quantitative Experiments Discover Genes Required for Mitochondrial Biogenesis
Source: PLoS Genet. 2009 Mar 20;5(3):e1000407. doi: 10.1371/journal.pgen.1000407 (PMC2648979; doi:10.1371/journal.pgen.1000407)
Supplement: Dataset S2 — Top 100 novel ensemble predictions for additional yeast biological processes. A zip file containing 387 tab-delimited text files of the ensemble predictions for the indicated Gene Ontology Biological Process Term. (21.70 MB GZ) [file pgen.1000407.s013.gz › GO_0005976.txt]

ORF	AnnotatedToTerm?	Uncharacterized_04152007?	Precision
YLR258W	1	0	1.0
YJL099W	1	0	1.0
YHR030C	0	0	0.875
YPR160W	1	0	0.875
YPL031C	1	0	0.875
YLR330W	1	0	0.875
YER133W	1	0	0.875
YGR229C	1	0	0.875
YDR477W	0	0	0.818181818181818
YGL134W	1	0	0.818181818181818
YLR342W	1	0	0.818181818181818
YNL298W	0	0	0.75
YLR177W	0	1	0.75
YML115C	0	0	0.692307692307692
YJL095W	0	0	0.642857142857143
YMR307W	0	0	0.6
YBR297W	0	0	0.5625
YNL271C	0	0	0.529411764705882
YDR388W	0	0	0.5
YNL144C	0	1	0.5
YBR299W	0	0	0.476190476190476
YDL029W	0	0	0.476190476190476
YHR142W	1	0	0.476190476190476
YAL053W	0	0	0.454545454545455
YGR166W	0	0	0.434782608695652
YML100W	0	0	0.416666666666667
YGR289C	0	0	0.41304347826087
YPL089C	0	0	0.41304347826087
YIL162W	0	0	0.41304347826087
YDR245W	1	0	0.41304347826087
YFR053C	0	0	0.41304347826087
YMR081C	0	0	0.41304347826087
YBR298C	0	0	0.41304347826087
YDR343C	0	0	0.41304347826087
YLR081W	0	0	0.41304347826087
YLR332W	0	0	0.41304347826087
YBL061C	1	0	0.41304347826087
YPL219W	1	0	0.41304347826087
YKR058W	1	0	0.41304347826087
YER155C	0	0	0.41304347826087
YEL011W	1	0	0.41304347826087
YCL040W	0	0	0.41304347826087
YJL137C	1	0	0.41304347826087
YFR015C	1	0	0.41304347826087
YDR001C	0	0	0.41304347826087
YDR342C	0	0	0.41304347826087
YBR023C	1	0	0.41304347826087
YIL050W	1	0	0.41304347826087
YHR092C	0	0	0.404255319148936
YCR009C	0	0	0.395833333333333
YKL109W	0	0	0.387755102040816
YHR108W	0	0	0.38
YJR118C	0	0	0.372549019607843
YNL322C	0	0	0.365384615384615
YMR105C	0	0	0.358490566037736
YMR011W	0	0	0.351851851851852
YBR126C	0	0	0.345454545454545
YDR516C	0	0	0.344262295081967
YJL164C	0	0	0.344262295081967
YDR358W	0	0	0.344262295081967
YDR277C	0	0	0.344262295081967
YOR178C	1	0	0.344262295081967
YER054C	1	0	0.344262295081967
YKR075C	0	1	0.344262295081967
YKL035W	0	0	0.342105263157895
YOR208W	0	0	0.342105263157895
YNL192W	0	0	0.342105263157895
YGL206C	0	0	0.342105263157895
YLR371W	0	0	0.342105263157895
YER067W	0	1	0.342105263157895
YFR014C	0	0	0.342105263157895
YFR017C	0	1	0.342105263157895
YDR085C	0	0	0.342105263157895
YER059W	1	0	0.342105263157895
YDR077W	0	0	0.342105263157895
YDR170C	0	0	0.342105263157895
YMR237W	1	0	0.342105263157895
YLR327C	0	1	0.342105263157895
YKL193C	0	0	0.342105263157895
YDR028C	1	0	0.342105263157895
YIL045W	1	0	0.342105263157895
YMR311C	1	0	0.342105263157895
YKL190W	0	0	0.337662337662338
YNR051C	0	0	0.333333333333333
YBR001C	0	0	0.329113924050633
YDL223C	0	0	0.325
YDL079C	0	0	0.320987654320988
YJL214W	0	0	0.317073170731707
YDR055W	0	0	0.313253012048193
YGR292W	0	0	0.30952380952381
YKL163W	0	0	0.305882352941176
YDR074W	0	0	0.302325581395349
YOR322C	0	0	0.298850574712644
YBR203W	0	0	0.295454545454545
YDR129C	0	0	0.292929292929293
YER111C	0	0	0.292929292929293
YJL183W	0	0	0.292929292929293
YOR035C	0	0	0.292929292929293
YDR247W	0	0	0.292929292929293
YKR027W	1	0	0.292929292929293
YNR034W	0	0	0.292929292929293
YGR135W	0	0	0.292929292929293
YKL096W	0	0	0.292929292929293
YGR143W	1	0	0.292929292929293
YPR184W	1	0	0.292929292929293
YBL047C	0	0	0.29
YJL141C	0	0	0.287128712871287
YOR306C	0	0	0.284313725490196
YDR345C	0	0	0.281553398058252
YGR248W	0	0	0.278846153846154
YOR326W	0	0	0.276190476190476
YMR291W	0	1	0.276190476190476
YBR234C	0	0	0.273584905660377
YDR062W	0	0	0.271028037383178
YNL079C	0	0	0.268518518518519
YLR121C	0	0	0.267857142857143
YHR006W	0	0	0.267857142857143
YLR194C	0	0	0.267857142857143
YNL233W	1	0	0.267857142857143
YOR008C	0	0	0.265486725663717
YAR014C	0	0	0.263157894736842
YDL117W	0	0	0.260869565217391
YOL122C	0	0	0.258620689655172
YGR287C	0	1	0.258620689655172
YJL221C	0	1	0.258620689655172
YKR061W	0	0	0.256410256410256
YLR337C	0	0	0.254237288135593
YFL052W	0	1	0.254237288135593
YIL117C	0	0	0.252100840336134
YHL019C	0	0	0.25
YLR443W	0	0	0.247933884297521
YLR425W	0	0	0.245901639344262
YIL023C	0	0	0.24390243902439
YGL124C	0	0	0.241935483870968
YMR054W	0	0	0.24
YGR256W	0	0	0.238095238095238
YGR019W	0	0	0.236220472440945
YDR261C	0	0	0.235294117647059
YGR189C	0	0	0.235294117647059
YLL021W	0	0	0.235294117647059
YJL159W	0	0	0.235294117647059
YBL007C	0	0	0.235294117647059
YDR099W	1	0	0.235294117647059
YHR104W	0	0	0.235294117647059
YPR078C	0	0	0.235294117647059
YPR159W	1	0	0.235294117647059
YBR117C	0	0	0.233576642335766
YPL176C	0	0	0.231884057971014
YEL036C	0	0	0.23021582733813
YLL043W	0	0	0.228571428571429
YBR229C	0	0	0.226950354609929
YLR110C	0	0	0.225352112676056
YLR370C	0	0	0.223776223776224
YPL240C	0	0	0.222222222222222
YNL294C	0	0	0.220689655172414
YOR120W	0	0	0.219178082191781
YPL052W	0	0	0.218543046357616
YJR073C	0	0	0.218543046357616
YKR020W	0	0	0.218543046357616
YGR167W	0	0	0.218543046357616
YOR299W	1	0	0.218543046357616
YGL084C	0	0	0.217105263157895
YNL194C	0	0	0.215686274509804
YKL135C	0	0	0.214285714285714
YBL105C	0	0	0.212903225806452
YDR351W	0	0	0.211538461538462
YHR209W	0	1	0.211538461538462
YML057W	0	0	0.211180124223602
YNL293W	0	0	0.211180124223602
YGR088W	0	0	0.211180124223602
YOR104W	0	1	0.211180124223602
YBR050C	0	0	0.211180124223602
YKL104C	1	0	0.211180124223602
YDR130C	0	0	0.209876543209877
YBL101C	0	0	0.208588957055215
YMR218C	0	0	0.207865168539326
YKL126W	0	0	0.207865168539326
YOR275C	0	0	0.207865168539326
YKL079W	0	0	0.207865168539326
YGL115W	0	0	0.207865168539326
YIL099W	1	0	0.207865168539326
YGL045W	0	0	0.207865168539326
YPL259C	0	0	0.207865168539326
YMR306W	0	0	0.207865168539326
YBR200W	0	0	0.207865168539326
YGR282C	0	0	0.207865168539326
YJR075W	1	0	0.207865168539326
YPL161C	0	0	0.207865168539326
YGR092W	0	0	0.207865168539326
YDL049C	1	0	0.207865168539326
YPR026W	0	0	0.206703910614525
YEL031W	0	0	0.205555555555556
YDL006W	0	0	0.204419889502762
YLR087C	0	0	0.203296703296703
YDL126C	0	0	0.202185792349727
YBR169C	0	0	0.201086956521739
YBR072W	0	0	0.2
YCR094W	0	0	0.198924731182796
YPL203W	0	0	0.197860962566845
YPL088W	0	0	0.196808510638298
YBR045C	0	0	0.195767195767196
YLR039C	0	0	0.194736842105263
YLR447C	0	0	0.194174757281553
YMR140W	0	0	0.194174757281553
YFR019W	0	0	0.194174757281553
YHR087W	0	0	0.194174757281553
YBR260C	0	0	0.194174757281553
YBR160W	0	0	0.194174757281553
YJL174W	1	0	0.194174757281553
YGR020C	0	0	0.194174757281553
YGL083W	0	1	0.194174757281553
YFL036W	0	0	0.194174757281553
YLR345W	0	0	0.194174757281553
YGR097W	0	0	0.194174757281553
YFL014W	0	0	0.194174757281553
YLR273C	1	0	0.194174757281553
YMR192W	0	0	0.194174757281553
YKR091W	0	0	0.194174757281553
YER177W	1	0	0.194174757281553
YMR238W	0	0	0.193236714975845
YKR068C	0	0	0.192307692307692
YIL108W	0	1	0.192307692307692
YOR329C	0	0	0.191387559808612
YAL026C	0	0	0.19047619047619
YBR254C	0	0	0.18957345971564
YJL148W	0	0	0.188679245283019
YIL033C	0	0	0.187793427230047
YGL027C	0	0	0.186915887850467
YEL058W	0	0	0.186046511627907
YDR519W	0	1	0.186046511627907
YEL060C	0	0	0.185185185185185
YPL057C	0	0	0.184331797235023
YLL039C	0	0	0.18348623853211
YLR028C	0	0	0.182648401826484
YDR096W	0	0	0.181818181818182
YIL107C	0	0	0.180995475113122
YDR153C	0	0	0.18018018018018
YNL045W	0	0	0.179372197309417
YEL012W	0	0	0.178571428571429
YHR107C	0	0	0.177777777777778
YHL017W	0	1	0.177777777777778
YJL052W	0	0	0.176991150442478
YGL095C	0	0	0.176211453744493
YML117W	0	0	0.175438596491228
YLR200W	0	0	0.174672489082969
YPL137C	0	0	0.173913043478261
YGR247W	0	0	0.173160173160173
YLR079W	0	0	0.172413793103448
YNR001C	0	0	0.171673819742489
YDL222C	0	0	0.170940170940171
YGR194C	0	0	0.170212765957447
YGL156W	0	0	0.169491525423729
YBR139W	0	0	0.168776371308017
YKL161C	0	1	0.168776371308017
YNL027W	0	0	0.168067226890756
YOL081W	0	0	0.167364016736402
YGL227W	0	0	0.166666666666667
YMR173W	0	0	0.16597510373444
YDL179W	0	0	0.165289256198347
YJR090C	0	0	0.164609053497942
YKL048C	0	0	0.163934426229508
YBR212W	0	0	0.163265306122449
YMR261C	0	0	0.16260162601626
YGR078C	0	0	0.161943319838057
YEL048C	0	1	0.161943319838057
YBR127C	0	0	0.161290322580645
YBR149W	0	0	0.160642570281124
YER077C	0	1	0.160642570281124
YOR267C	0	0	0.16
YNL058C	0	1	0.16
YCR081W	0	0	0.159362549800797
YNL153C	0	0	0.158730158730159
YDR246W	0	0	0.158102766798419
YKL212W	0	0	0.15748031496063
YPL004C	0	0	0.156862745098039
YER166W	0	0	0.15625
YIL034C	0	0	0.155642023346304
YGL252C	0	0	0.155038759689922
YGR044C	0	0	0.154440154440154
YML016C	0	0	0.153846153846154
YMR170C	0	0	0.153256704980843
YDR207C	0	0	0.152671755725191
YOR030W	0	0	0.152091254752852
YJL044C	0	0	0.151515151515152
YKL103C	0	0	0.150943396226415
YPR030W	0	0	0.150375939849624
YMR169C	0	0	0.149812734082397
YGL081W	0	1	0.149812734082397
YMR175W	0	0	0.149253731343284
YBR006W	0	0	0.148698884758364
YKL032C	0	0	0.148148148148148
YGL167C	0	0	0.14760147601476
YJR096W	0	0	0.147058823529412
YNL272C	0	0	0.146520146520147
YPL223C	0	0	0.146428571428571
YDR017C	0	0	0.146428571428571
YER068W	0	0	0.146428571428571
YIL097W	0	0	0.146428571428571
YNL267W	0	0	0.146428571428571
YMR071C	0	0	0.146428571428571
YFR003C	1	0	0.146428571428571
YKL041W	0	0	0.145907473309609
YOR270C	0	0	0.145390070921986
YOR374W	0	0	0.144876325088339
YGL240W	0	0	0.144366197183099
YHR200W	0	0	0.143859649122807
YPL050C	0	0	0.143356643356643
YJL062W	0	0	0.142857142857143
YGR233C	0	0	0.142372881355932
YLR251W	0	0	0.142372881355932
YBR199W	0	0	0.142372881355932
YLR268W	0	0	0.142372881355932
YKR002W	0	0	0.142372881355932
YPL075W	0	0	0.142372881355932
YGL237C	0	0	0.142372881355932
YKL091C	0	1	0.142372881355932
YGR032W	1	0	0.142372881355932
YGR244C	0	0	0.141891891891892
YIL044C	0	0	0.141414141414141
YOR227W	0	1	0.141414141414141
YKR003W	0	0	0.140939597315436
YBR290W	0	0	0.140468227424749
YBR121C	0	0	0.14
YOL003C	0	0	0.13953488372093
YDL192W	0	0	0.139072847682119
YNL242W	0	0	0.138613861386139
YLR377C	0	0	0.138157894736842
YLR262C	0	0	0.137704918032787
YMR124W	0	1	0.137704918032787
YOR089C	0	0	0.137254901960784
YJR036C	0	0	0.136807817589577
YDR414C	0	0	0.136363636363636
YKR082W	0	0	0.135922330097087
YKL085W	0	0	0.135483870967742
YGR023W	0	0	0.135048231511254
YEL003W	0	0	0.134615384615385
YDR084C	0	0	0.134185303514377
YOR347C	0	0	0.133757961783439
YPL123C	0	0	0.133333333333333
YPR165W	0	0	0.132911392405063
YGR086C	0	0	0.132492113564669
YJR033C	0	0	0.132075471698113
YLR320W	0	0	0.13166144200627
YDR150W	0	0	0.13125
YOL001W	0	0	0.130841121495327
YBR132C	0	0	0.130434782608696
YJL207C	0	0	0.130030959752322
YHR004C	0	0	0.12962962962963
YIL124W	0	0	0.129230769230769
YDR272W	0	0	0.128834355828221
YKL213C	0	0	0.128440366972477
YPL158C	0	1	0.128440366972477
YCR091W	0	0	0.128048780487805
YKL157W	0	0	0.127659574468085
YLR270W	0	0	0.127272727272727
YOR014W	0	0	0.126888217522659
YDR171W	0	0	0.126506024096386
YJL127C	0	0	0.126126126126126
YBR111C	0	1	0.126126126126126
YJL020C	0	0	0.125748502994012
YDL074C	0	0	0.125373134328358
YBR166C	0	0	0.125
YER062C	0	0	0.124629080118694
YLL019C	0	0	0.124260355029586
YBR279W	0	0	0.123893805309735
YDR166C	0	0	0.123529411764706
YJR035W	0	0	0.12316715542522
YLR115W	0	0	0.12280701754386
YDR407C	0	0	0.122448979591837
YBR140C	0	0	0.122093023255814
YOL116W	0	0	0.121739130434783
YBR041W	0	0	0.121387283236994
YBR082C	0	0	0.121037463976945
YML042W	0	0	0.120689655172414
YGL006W	0	0	0.120343839541547
YBR135W	0	0	0.12
YKL188C	0	0	0.119777158774373
YMR089C	0	0	0.119777158774373
YPR149W	0	0	0.119777158774373
YBR207W	0	0	0.119777158774373
YDR178W	0	0	0.119777158774373
YDL137W	0	0	0.119777158774373
YML037C	0	1	0.119777158774373
YDR255C	0	0	0.119777158774373
YML094W	0	0	0.119777158774373
YBL058W	1	0	0.119777158774373
YMR060C	0	0	0.119444444444444
YMR174C	0	0	0.119113573407202
YHR012W	0	0	0.11878453038674
YKR045C	0	1	0.11878453038674
YMR250W	0	0	0.118457300275482
YNL274C	0	0	0.118131868131868
YOR070C	0	0	0.117808219178082
YOL096C	0	0	0.117486338797814
YHR096C	0	0	0.11716621253406
YMR210W	0	0	0.116847826086957
YBR274W	0	0	0.116531165311653
YGL233W	0	0	0.116216216216216
YGL066W	0	0	0.115902964959569
YBR237W	0	0	0.115591397849462
YDR472W	0	0	0.115281501340483
YOL030W	0	1	0.115281501340483
YBR211C	0	0	0.114973262032086
YHR102W	0	0	0.114666666666667
YBR057C	0	0	0.11436170212766
YBR236C	0	0	0.114058355437666
YMR116C	0	0	0.113756613756614
YCR021C	0	0	0.113456464379947
YKR009C	0	0	0.113157894736842
YDL033C	0	0	0.112860892388451
YNL071W	0	0	0.112565445026178
YBR110W	0	0	0.112271540469974
YBR161W	0	0	0.111979166666667
YJL154C	0	0	0.111688311688312
YKR088C	0	0	0.11139896373057
YJL005W	0	0	0.111111111111111
YER178W	0	0	0.110824742268041
YLR360W	0	0	0.110539845758355
YBR165W	0	0	0.11025641025641
YIL101C	0	0	0.10997442455243
YBL019W	0	0	0.10969387755102
YBR216C	0	0	0.10941475826972
YGL180W	0	0	0.109137055837563
YLL041C	0	0	0.108860759493671
YBR015C	0	0	0.108585858585859
YPL154C	0	0	0.10831234256927
YOR360C	0	0	0.108040201005025
YNL173C	0	0	0.107769423558897
YDR443C	0	0	0.1075
YBR168W	0	0	0.107231920199501
YBR095C	0	0	0.106965174129353
YML128C	0	0	0.106699751861042
YBR217W	0	0	0.106435643564356
YNL289W	0	0	0.106172839506173
YGR133W	0	0	0.105911330049261
YHR139C	0	0	0.105651105651106
YGL229C	0	0	0.105392156862745
YBR215W	0	0	0.105134474327628
YMR315W	0	1	0.105134474327628
YNL160W	0	0	0.104878048780488
YER151C	0	0	0.104622871046229
YMR205C	0	0	0.104368932038835
YGR070W	0	0	0.104116222760291
YBR170C	0	0	0.103864734299517
YBR022W	0	0	0.103614457831325
YDR216W	0	0	0.103365384615385
YAL013W	0	0	0.103117505995204
YBR131W	0	0	0.102870813397129
YGR185C	0	0	0.102625298329356
YGR237C	0	1	0.102625298329356
YDR293C	0	0	0.102380952380952
YLR120C	0	0	0.102137767220903
YLL010C	0	0	0.101895734597156
YPL069C	0	0	0.101654846335697
YBR171W	0	0	0.10161662817552
YDR162C	0	0	0.10161662817552
YMR199W	0	0	0.10161662817552
YGL215W	0	0	0.10161662817552
YBL035C	0	0	0.10161662817552
YBL056W	0	0	0.10161662817552
YBL025W	0	0	0.10161662817552
YKL164C	0	0	0.10161662817552
YPR075C	0	0	0.10161662817552
YDR420W	1	0	0.10161662817552
YBR164C	0	0	0.101382488479263
YBR283C	0	0	0.101149425287356
YNL200C	0	1	0.101149425287356
YDL206W	0	1	0.101149425287356
YLR309C	0	0	0.100917431192661
YOR312C	0	0	0.100686498855835
YBR016W	0	0	0.100456621004566
YGR217W	0	0	0.100227790432802
YPL209C	0	0	0.1
YER109C	0	0	0.0997732426303855
YGR008C	0	0	0.0995475113122172
YKL026C	0	0	0.0993227990970655
YBL022C	0	0	0.0990990990990991
YBL050W	0	0	0.098876404494382
YJL176C	0	0	0.0986547085201794
YMR032W	0	0	0.0984340044742729
YNR067C	0	0	0.0982142857142857
YDR146C	0	0	0.0979955456570156
YGL131C	0	1	0.0979955456570156
YNL009W	0	0	0.0977777777777778
YMR135C	0	0	0.0975609756097561
YDR070C	0	1	0.0975609756097561
YNL241C	0	0	0.0973451327433628
YPR025C	0	0	0.0971302428256071
YBR255W	0	1	0.0971302428256071
YBL064C	0	0	0.0969162995594714
YGR255C	0	0	0.0967032967032967
YGL205W	0	0	0.0964912280701754
YBR036C	0	0	0.0962800875273523
YBR173C	0	0	0.0960698689956332
YER079W	0	1	0.0960698689956332
YKL185W	0	0	0.0958605664488017
YGR161C	0	0	0.0956521739130435
YDR301W	0	0	0.0954446854663774
YOR386W	0	0	0.0952380952380952
YOL018C	0	0	0.0950323974082073
YBR024W	0	0	0.0948275862068965
YBR068C	0	0	0.0946236559139785
YBR258C	0	0	0.0944206008583691
YBR077C	0	0	0.0942184154175589
YLR134W	0	0	0.094017094017094
YMR212C	0	0	0.093816631130064
YHR158C	0	0	0.0936170212765957
YNL117W	0	0	0.0934182590233546
YBR151W	0	1	0.0934182590233546
YHR016C	0	0	0.0932203389830508
YGR156W	0	0	0.0930232558139535
YOL137W	0	1	0.0930232558139535
YBR059C	0	0	0.0928270042194093
YAR035W	0	0	0.0926315789473684
YBR003W	0	0	0.092436974789916
YKL059C	0	0	0.0922431865828092
YGL196W	0	1	0.0922431865828092
YPL253C	0	0	0.0920502092050209
YBR176W	0	0	0.0918580375782881
YKR076W	0	0	0.0916666666666667
YLR178C	0	0	0.0914760914760915
YPL247C	0	1	0.0914760914760915
YMR263W	0	0	0.0912863070539419
YFL030W	0	0	0.0910973084886128
YMR200W	0	0	0.0909090909090909
YBR081C	0	0	0.0907216494845361
YNL157W	0	1	0.0907216494845361
YDL055C	0	0	0.0905349794238683
YBL010C	0	1	0.0905349794238683
YPR055W	0	0	0.0903490759753593
YBL102W	0	0	0.0901639344262295
YMR110C	0	0	0.0899795501022495
YGR241C	0	0	0.0897959183673469
YKL217W	0	0	0.0896130346232179
YNL098C	0	0	0.0894308943089431
YDL021W	0	1	0.0894308943089431
YKL124W	0	0	0.0892494929006085
YBR055C	0	0	0.0890688259109312
YHL028W	0	0	0.0888888888888889
YGR068C	0	1	0.0888888888888889
YBR074W	0	1	0.0888888888888889
YBR276C	0	0	0.0887096774193548
YBR288C	0	0	0.0885311871227364
YJL186W	0	0	0.0883534136546185
YDL238C	0	0	0.0881763527054108
YDR137W	0	0	0.088
YDR043C	0	0	0.0878243512974052
YGL009C	0	0	0.0876494023904383
YML120C	0	0	0.0874751491053678
YPL055C	0	0	0.0873015873015873
YMR114C	0	1	0.0873015873015873
YMR070W	0	0	0.0871287128712871
YBL076C	0	0	0.0869565217391304
YER065C	0	0	0.0867850098619329
YHR132C	0	0	0.0866141732283465
YPL166W	0	0	0.0864440078585462
YJL139C	0	0	0.0862745098039216
YLR248W	0	0	0.086105675146771
YNR011C	0	0	0.0859375
YDL110C	0	1	0.0859375
YBR004C	0	0	0.0857699805068226
YDR148C	0	0	0.0856031128404669
YGR043C	0	1	0.0856031128404669
YIL159W	0	0	0.0854368932038835
YLR174W	0	0	0.0852713178294574
YPR135W	0	0	0.0851063829787234
YIL119C	0	0	0.0849420849420849
YCR053W	0	0	0.0847784200385356
YGL038C	0	0	0.0846153846153846
YOR245C	0	0	0.0844529750479846
YBR205W	0	0	0.0842911877394636
YBR109C	0	0	0.0841300191204589
YNL078W	0	0	0.083969465648855
YMR280C	0	0	0.0838095238095238
YDL225W	0	0	0.0836501901140684
YKL119C	0	0	0.0834914611005693
YJR039W	0	1	0.0834914611005693
YGR216C	0	0	0.0833333333333333
YDR164C	0	0	0.0831758034026465
YER149C	0	0	0.0830188679245283
YPR106W	0	1	0.0830188679245283
YDR054C	0	0	0.0828625235404896
YDR126W	0	0	0.0827067669172932
YFL039C	0	0	0.0825515947467167
YNL199C	0	0	0.0823970037453183
YNL243W	0	0	0.0822429906542056
YOR216C	0	0	0.082089552238806
YBR017C	0	0	0.0819366852886406
YDR309C	0	0	0.0817843866171004
YOR067C	0	0	0.0816326530612245
YBR080C	0	0	0.0814814814814815
YOL104C	0	0	0.0813308687615527
YBR228W	0	0	0.0811808118081181
YBR264C	0	0	0.0810313075506446
YBR187W	0	1	0.0810313075506446
YGL110C	0	1	0.0810313075506446
YGL153W	0	0	0.0808823529411765
YMR293C	0	0	0.0807339449541284
YBL037W	0	0	0.0805860805860806
YBL088C	0	0	0.0804387568555759
YLR206W	0	0	0.0802919708029197
YNL287W	0	0	0.0801457194899818
YBR163W	0	1	0.0801457194899818
YIL155C	0	0	0.08
YLR109W	0	0	0.0798548094373866
YOR185C	0	0	0.0797101449275362
YDR032C	0	1	0.0797101449275362
YBL026W	0	0	0.0795660036166365
YGR201C	0	1	0.0795660036166365
YLR437C	0	1	0.0795660036166365
YBR153W	0	0	0.0794223826714801
YOR323C	0	0	0.0792792792792793
YKL046C	0	0	0.079136690647482
YNL250W	0	0	0.0789946140035907
YMR109W	0	0	0.0788530465949821
YBR249C	0	0	0.0787119856887299
YLL026W	0	0	0.0785714285714286
YJL144W	0	0	0.0784313725490196
YDR473C	0	0	0.0782918149466192
YBR033W	0	1	0.0782918149466192
YNL074C	0	0	0.0781527531083481
YER040W	0	0	0.0780141843971631
YER015W	0	0	0.0778761061946903
YNL195C	0	1	0.0778761061946903
YDR453C	0	0	0.0777385159010601
YBR183W	0	0	0.0776014109347443
YOR289W	0	1	0.0776014109347443
YCR061W	0	0	0.0774647887323944
YBR273C	0	0	0.0773286467486819
YNL025C	0	0	0.0771929824561404
YCL051W	0	0	0.0770577933450088
YGL200C	0	0	0.0769230769230769
YPL256C	0	0	0.0767888307155323
YBR102C	0	0	0.0766550522648084
YER122C	0	0	0.0765217391304348
YER053C	0	0	0.0763888888888889
YML071C	0	0	0.0762564991334489
YPL273W	0	0	0.0761245674740484
YBL009W	0	0	0.075993091537133
YEL061C	0	0	0.0758620689655172
YBR007C	0	1	0.0758620689655172
YDR251W	0	0	0.0757314974182444
YNR023W	0	0	0.0756013745704467
YBL072C	0	0	0.0754716981132075
YDL113C	0	0	0.0753424657534247
YML004C	0	0	0.0752136752136752
YLR384C	0	0	0.0750853242320819
YJL155C	0	0	0.0749574105621806
YGR041W	0	0	0.0748299319727891
YML053C	0	1	0.0748299319727891
YLR170C	0	0	0.0747028862478778
YOR026W	0	0	0.0745762711864407
YHR195W	0	0	0.0744500846023689
YBR058C	0	0	0.0743243243243243
YLR179C	0	1	0.0743243243243243
YLR418C	0	0	0.0741989881956155
YBR175W	0	0	0.0740740740740741
YMR086W	0	1	0.0740740740740741
YNL323W	0	0	0.0739495798319328
YNL329C	0	0	0.0738255033557047
YGL037C	0	0	0.0737018425460637
YGR157W	0	0	0.0735785953177258
YJL187C	0	0	0.0734557595993322
YPR185W	0	0	0.0733333333333333
YER020W	0	0	0.0732113144758735
YLR163C	0	0	0.0730897009966777
YML131W	0	0	0.0729684908789386
YIL121W	0	0	0.0728476821192053
YGR113W	0	0	0.0727272727272727
YOL016C	0	0	0.0726072607260726
YOR317W	0	0	0.0724876441515651
YBR096W	0	1	0.0724876441515651
YBR289W	0	0	0.0723684210526316
YKL141W	0	0	0.0722495894909688
YJL042W	0	0	0.0721311475409836
YER008C	0	0	0.072013093289689
YGL219C	0	0	0.0718954248366013
YBR225W	0	1	0.0718954248366013
YPL054W	0	1	0.0718954248366013
YGR111W	0	0	0.0717781402936378
YIL160C	0	0	0.0716612377850163
YBR167C	0	0	0.0715447154471545
YIL113W	0	0	0.0714285714285714
YPR141C	0	0	0.0713128038897893
YDR018C	0	0	0.0711974110032362
YPL249C	0	0	0.0710823909531502
YKL179C	0	0	0.0709677419354839
YOL006C	0	0	0.07085346215781
YBR083W	0	0	0.0707395498392283
YLR305C	0	0	0.0706260032102729
YBL057C	0	0	0.0705128205128205
YML029W	0	0	0.0704
YHR129C	0	0	0.0702875399361022
YIR038C	0	0	0.0701754385964912
YMR139W	0	0	0.0700636942675159
YBR293W	0	0	0.0699523052464229
YPL134C	0	0	0.0698412698412698
YHL048W	0	0	0.0697305863708399
YOR264W	0	1	0.0697305863708399
YLR319C	0	0	0.069620253164557
YJL030W	0	0	0.0695102685624013
YER124C	0	0	0.0694006309148265
YOR140W	0	0	0.0692913385826772
YHR023W	0	0	0.0691823899371069
YAL017W	0	0	0.0690737833594976
YGL028C	0	0	0.0689655172413793
YIL125W	0	0	0.0688575899843505
YBL041W	0	0	0.06875
YKR097W	0	0	0.0686427457098284
YER073W	0	0	0.0685358255451713
YJR059W	0	0	0.0684292379471229
YHL024W	0	0	0.0683229813664596
YOL112W	0	0	0.0682170542635659
YBL006C	0	0	0.0681114551083591
YBL023C	0	0	0.0680061823802164
YDL085W	0	0	0.0679012345679012
YER110C	0	0	0.0677966101694915
YER162C	0	0	0.0676923076923077
YBL001C	0	0	0.0675883256528418
YPL041C	0	0	0.0674846625766871
YDR294C	0	0	0.0673813169984686
YPL006W	0	0	0.0672782874617737
YML109W	0	0	0.067175572519084
YBR218C	0	0	0.0670731707317073
YJL162C	0	1	0.0670731707317073
YGR141W	0	0	0.0669710806697108
YHL007C	0	0	0.0668693009118541
YOR054C	0	0	0.0667678300455235
YAL055W	0	0	0.0666666666666667
YKL064W	0	0	0.0665658093797277
YMR271C	0	0	0.0664652567975831
YMR152W	0	0	0.0663650075414781
YLL024C	0	0	0.0662650602409639
YMR197C	0	0	0.0661654135338346
YNR002C	0	0	0.0660660660660661
YOR122C	0	0	0.0659824046920821
YBL020W	0	0	0.0659824046920821
YDL194W	0	0	0.0659824046920821
YIL060W	0	1	0.0659824046920821
YKL007W	0	0	0.0659824046920821
YKL018W	0	0	0.0659824046920821
YIL017C	0	0	0.0659824046920821
YDR003W	0	0	0.0659824046920821
YGR192C	0	0	0.0659824046920821
YBR272C	0	0	0.0659824046920821
YBR060C	0	0	0.0659824046920821
YGL044C	0	0	0.0659824046920821
YJR009C	0	0	0.0659824046920821
YBR158W	0	0	0.0659824046920821
YBL080C	0	0	0.0659824046920821
YNL003C	0	0	0.0659824046920821
YER096W	1	0	0.0659824046920821
YBR204C	0	1	0.0659824046920821
YPL190C	0	0	0.0658857979502196
YKR067W	0	0	0.0657894736842105
YBR214W	0	0	0.0656934306569343
YBR123C	0	0	0.065597667638484
YBL008W	0	0	0.0655021834061135
YNL236W	0	0	0.0654069767441861
YAL061W	0	1	0.0654069767441861
YGL248W	0	0	0.0653120464441219
YBR253W	0	0	0.0652173913043478
YMR304W	0	0	0.065123010130246
YBL060W	0	1	0.065123010130246
YLL035W	0	0	0.065028901734104
YDR050C	0	0	0.0649350649350649
YOR358W	0	0	0.0648414985590778
YBR129C	0	0	0.0647482014388489
YDR436W	0	0	0.0646551724137931
YKR090W	0	0	0.0645624103299857
YBR020W	0	0	0.0644699140401146
YLR353W	0	0	0.0643776824034335
YOR375C	0	0	0.0642857142857143
YJL153C	0	0	0.0641940085592011
YJL130C	0	0	0.0641025641025641
YCR012W	0	0	0.0640113798008535
YDL234C	0	0	0.0639204545454545
YER125W	0	0	0.0638297872340425
YBL067C	0	1	0.0638297872340425
YBR286W	0	0	0.0637393767705382
YJR076C	0	0	0.0636492220650637
YNL084C	0	0	0.0635593220338983
YPR148C	0	1	0.0635593220338983
YOR155C	0	0	0.0634696755994358
YLR277C	0	0	0.0633802816901408
YPL204W	0	0	0.0632911392405063
YBR210W	0	0	0.0632022471910112
YPL221W	0	0	0.0631136044880785
YDR378C	0	0	0.0630252100840336
YBL036C	0	0	0.0629370629370629
YPL115C	0	0	0.0628491620111732
YHR075C	0	0	0.0627615062761506
YJR088C	0	1	0.0627615062761506
YML130C	0	0	0.0626740947075209
YOL126C	0	0	0.062586926286509
YOL082W	0	0	0.0625
YBL079W	0	0	0.0624133148404993
YMR154C	0	0	0.0623268698060942
YDR283C	0	0	0.0622406639004149
YIL077C	0	0	0.0621546961325967
YER167W	0	0	0.0620689655172414
YJR066W	0	0	0.0619834710743802
YHR007C	0	0	0.061898211829436
YOL009C	0	0	0.0618131868131868
YDR335W	0	0	0.0617283950617284
YPL206C	0	0	0.0616438356164384
YLR166C	0	0	0.0615595075239398
YJL084C	0	1	0.0615595075239398
YKL129C	0	0	0.0614754098360656
YPR105C	0	0	0.0613915416098226
YBR233W	0	1	0.0613915416098226
YDR195W	0	0	0.061307901907357
YLR312C	0	1	0.061307901907357
YKL194C	0	0	0.0612244897959184
YNR007C	0	0	0.0611413043478261
YNR012W	0	0	0.0610583446404342
YBR119W	0	0	0.0609756097560976
YDL019C	0	0	0.060893098782138
YKL148C	0	0	0.0608108108108108
YHR063C	0	0	0.0607287449392713
YBR275C	0	0	0.0606469002695418
YMR107W	0	1	0.0606469002695418
YHR143W	0	0	0.0605652759084791
YPL087W	0	0	0.0604838709677419
YJL053W	0	0	0.0604026845637584
YJL101C	0	0	0.0603217158176944
YBR195C	0	0	0.0602409638554217
YBR257W	0	0	0.0601604278074866
YML070W	0	0	0.0600801068090788
YER016W	0	0	0.06
YDR479C	0	0	0.0599201065246338
YNL139C	0	0	0.0598404255319149
YKL187C	0	1	0.0598404255319149
YBL017C	0	0	0.0597609561752988
YIL078W	0	0	0.0596816976127321
YCR017C	0	0	0.0596026490066225
YNR041C	0	0	0.0595238095238095
YOR100C	0	0	0.059445178335535
YBR227C	0	1	0.059445178335535
YBL046W	0	0	0.0593667546174142
YER027C	0	0	0.0592885375494071
YLR433C	0	0	0.0592105263157895
YBR179C	0	0	0.0591327201051248
YER118C	0	0	0.0590551181102362
YJR117W	0	0	0.0589777195281782
YKL062W	0	0	0.0589005235602094
YGL073W	0	0	0.0588235294117647
YJR084W	0	0	0.0587467362924282
YBR243C	0	0	0.0586701434159061
YLR093C	0	0	0.05859375
YMR053C	0	0	0.05851755526658
YMR043W	0	0	0.0584415584415584
YBR162W-A	0	0	0.0583657587548638
YNR047W	0	0	0.0582901554404145
YMR041C	0	0	0.0582147477360931
YKL067W	0	0	0.0581395348837209
YFL029C	0	0	0.0580645161290323
YJL208C	0	0	0.0579896907216495
YMR251W-A	0	0	0.0579150579150579
YFR034C	0	0	0.057840616966581
YGL121C	0	0	0.0577663671373556
YBR125C	0	1	0.0577663671373556
YHR043C	0	0	0.0576923076923077
YEL051W	0	0	0.057618437900128
YOL023W	0	0	0.0575447570332481
YLR080W	0	0	0.0574712643678161
YHR101C	0	0	0.0573979591836735
YMR028W	0	0	0.0573248407643312
YBL089W	0	0	0.0572519083969466
YJL117W	0	0	0.0571791613722999
YER152C	0	1	0.0571791613722999
YPL084W	0	0	0.0571065989847716
YBR259W	0	1	0.0571065989847716
YBR235W	0	1	0.0571065989847716
YBR008C	0	0	0.0570342205323194
YNL104C	0	0	0.0569620253164557
YPL174C	0	0	0.056890012642225
YDR122W	0	0	0.0568181818181818
YGL104C	0	0	0.0567465321563682
YHR208W	0	0	0.0566750629722922
YOL084W	0	1	0.0566750629722922
YBR063C	0	1	0.0566750629722922
YBR270C	0	1	0.0566750629722922
YHR082C	0	0	0.0566037735849057
YOL013C	0	0	0.0565326633165829
YPL032C	0	0	0.0564617314930991
YBR011C	0	0	0.056390977443609
YDR440W	0	0	0.0563204005006258
YML113W	0	0	0.05625
YMR104C	0	0	0.0561797752808989
YCL035C	0	0	0.0561097256857855
YFR024C-A	0	0	0.0560398505603985
YKR034W	0	0	0.0559701492537313
YGL008C	0	0	0.0559006211180124
YER103W	0	0	0.0558312655086849
YHL011C	0	0	0.0557620817843866
YGR231C	0	0	0.0556930693069307
YAL041W	0	0	0.0556900726392252
YCL038C	0	0	0.0556900726392252
YLR314C	0	0	0.0556900726392252
YKL120W	0	0	0.0556900726392252
YMR294W	0	0	0.0556900726392252
YJR008W	0	1	0.0556900726392252
YDR208W	0	0	0.0556900726392252
YOL004W	0	0	0.0556900726392252
YHR138C	0	0	0.0556900726392252
YPL085W	0	0	0.0556900726392252
YPL096C-A	0	0	0.0556900726392252
YBL104C	0	1	0.0556900726392252
YBL011W	0	0	0.0556900726392252
YBR042C	0	0	0.0556900726392252
YDL127W	0	0	0.0556900726392252
YNL107W	0	0	0.0556900726392252
YDR377W	0	0	0.0556900726392252
YDL022W	0	0	0.0556900726392252
YBL091C-A	0	1	0.0556900726392252
YAL038W	0	0	0.0556900726392252
YOR336W	1	0	0.0556900726392252
YDR155C	0	0	0.0556227327690447
YGR238C	0	0	0.0555555555555556
YOR181W	0	0	0.0554885404101327
YOR188W	0	0	0.0554216867469879
YBR159W	0	0	0.0553549939831528
YCR036W	0	0	0.0552884615384615
YIL076W	0	0	0.0552220888355342
YIR006C	0	0	0.0551558752997602
YBR062C	0	1	0.0551558752997602
YOR273C	0	0	0.0550898203592814
YHR161C	0	0	0.0550239234449761
YGL244W	0	0	0.0549581839904421
YAL002W	0	0	0.0548926014319809
YLR372W	0	0	0.0548271752085816
YBR194W	0	1	0.0548271752085816
YHR171W	0	0	0.0547619047619048
YOR028C	0	0	0.0546967895362663
YMR299C	0	0	0.0546318289786223
YIR037W	0	0	0.0545670225385528
YBL084C	0	0	0.0545023696682464
YPR107C	0	0	0.0544378698224852
YAL058W	0	0	0.0543735224586288
YLR032W	0	0	0.0543093270365998
YDR393W	0	0	0.0542452830188679
YPR029C	0	0	0.0541813898704358
YNL297C	0	0	0.0541176470588235
YGR268C	0	0	0.0540540540540541
YMR001C	0	0	0.0539906103286385
YNL166C	0	0	0.0539273153575615
YDR368W	0	0	0.053864168618267
YOR127W	0	0	0.0538011695906433
YGR024C	0	0	0.0537383177570093
YLR219W	0	0	0.0536756126021004
YBL063W	0	0	0.0536130536130536
YDR310C	0	0	0.0535506402793946
YBR221C	0	0	0.0534883720930233
YAL043C	0	0	0.0534262485481998
YKR041W	0	1	0.0534262485481998
YBR108W	0	1	0.0534262485481998
YKL010C	0	0	0.0533642691415313
YBR192W	0	0	0.0533024333719583
YBL031W	0	1	0.0533024333719583
YLR355C	0	0	0.0532407407407407
YBR219C	0	1	0.0532407407407407
YBR193C	0	0	0.0531791907514451
YLR187W	0	1	0.0531791907514451
YDR217C	0	0	0.0531177829099307
YJL194W	0	0	0.0530565167243368
YPL003W	0	0	0.0529953917050691
YHL003C	0	0	0.0529344073647871
YMR313C	0	0	0.0528735632183908
YOR332W	0	0	0.052812858783008
YGR067C	0	1	0.052812858783008
YMR272C	0	0	0.0527522935779817
YHR111W	0	0	0.0526918671248568
YNL317W	0	0	0.0526315789473684
YMR322C	0	0	0.0525714285714286
YJR016C	0	0	0.0525114155251142
YBL091C	0	0	0.0524515393386545
YBR056W	0	1	0.0524515393386545
YJL049W	0	1	0.0524515393386545
YML132W	0	0	0.0523917995444191
YOR108W	0	0	0.0523321956769056
YBL081W	0	1	0.0523321956769056
YCR002C	0	0	0.0522727272727273
YBL051C	0	0	0.0522133938706016
YBR097W	0	0	0.0521541950113379
YLR423C	0	0	0.0520951302378256
YHR191C	0	0	0.0520361990950226
YBR265W	0	0	0.0519774011299435
YJR086W	0	0	0.0519187358916479
YMR038C	0	0	0.0518602029312289
YDR424C	0	0	0.0518018018018018
YOR370C	0	0	0.0517435320584927
YER038C	0	0	0.051685393258427
YKL020C	0	0	0.0516273849607183
YOL108C	0	0	0.0515695067264574
YHL027W	0	0	0.051511758118701
YIR005W	0	0	0.0514541387024608
YGL155W	0	0	0.0513966480446927
YLR348C	0	0	0.0513392857142857
YMR305C	0	0	0.0512820512820513
YBR280C	0	0	0.0512249443207127
YJR093C	0	0	0.0511679644048943
YLR006C	0	0	0.0511111111111111
YLR113W	0	0	0.051054384017758
YAL040C	0	0	0.0509977827050998
YFR005C	0	0	0.0509413067552602
YGL022W	0	0	0.0508849557522124
YNL278W	0	0	0.050828729281768
YKL038W	0	0	0.0507726269315673
YBL103C	0	0	0.0507166482910695
YLR284C	0	0	0.0506607929515418
YOL032W	0	0	0.0506050605060506
YOR109W	0	0	0.0505494505494506
YBR038W	0	0	0.0504939626783754
YDR052C	0	0	0.0504385964912281
YGL212W	0	0	0.0503833515881709
YDR341C	0	0	0.050328227571116
YER035W	0	0	0.0502732240437158
YPL194W	0	0	0.0502183406113537
YCR093W	0	0	0.0501635768811341
YOR173W	0	0	0.0501089324618736
YPL196W	0	0	0.0500544069640914
YAL060W	0	0	0.05
YMR044W	0	0	0.0499457111834962
YHR188C	0	0	0.0498915401301518
YBR202W	0	0	0.0498374864572048
YAL048C	0	0	0.0497835497835498
YKL043W	0	0	0.0497297297297297
YMR077C	0	0	0.0496760259179266
YBR030W	0	0	0.0496224379719525
YOL100W	0	0	0.0495689655172414
YDR256C	0	0	0.0495156081808396
YCL052C	0	0	0.0494623655913978
YDR513W	0	0	0.0494092373791622
YBR073W	0	0	0.0493562231759657
YPR155C	0	0	0.0493033226152197
YDR349C	0	1	0.0493033226152197
YPL254W	0	0	0.0492505353319058
YLR021W	0	1	0.0492505353319058
YOR043W	0	0	0.0491978609625668
YJL203W	0	0	0.0491452991452991
YPL132W	0	0	0.0490928495197439
YJL134W	0	0	0.0490405117270789
YJR055W	0	0	0.0489882854100106
YGL163C	0	0	0.048936170212766
YKL176C	0	0	0.048884165781084
YNL183C	0	0	0.0488322717622081
YOR132W	0	0	0.0487804878048781
YBR061C	0	0	0.048728813559322
YOL060C	0	0	0.0486772486772487
YJL046W	0	1	0.0486772486772487
YBR220C	0	1	0.0486772486772487
YBR197C	0	1	0.0486772486772487
YNL076W	0	0	0.0486257928118393
YNL054W	0	0	0.0485744456177402
YJR142W	0	1	0.0485744456177402
YNL066W	0	0	0.0485232067510548
YPR024W	0	0	0.0484720758693361
YDR264C	0	0	0.0484210526315789
YDL078C	0	0	0.0483701366982124
YBR239C	0	1	0.0483701366982124
YPL193W	0	0	0.0483193277310924
YDR423C	0	0	0.0482686253934942
YOR134W	0	0	0.0482180293501048
YNL015W	0	0	0.0481675392670157
YGR258C	0	0	0.0481171548117155
YPL144W	0	0	0.0480668756530825
YIL065C	0	0	0.0480167014613779
YCR038C	0	0	0.0479666319082377
YLR386W	0	0	0.0479166666666667
YMR092C	0	0	0.0478668054110302
YIL036W	0	0	0.0478170478170478
YMR297W	0	0	0.0477673935617861
YHR079C	0	0	0.0477178423236514
YPL214C	0	0	0.0476683937823834
YIL053W	0	0	0.0476190476190476
YNL223W	0	0	0.047569803516029
YBR078W	0	0	0.0475206611570248
YER159C	0	0	0.0474716202270382
YOR137C	0	0	0.0474226804123711
YGL168W	0	0	0.0473738414006179
YJR065C	0	0	0.0473251028806584
YAL009W	0	0	0.0472764645426516
YOR274W	0	0	0.0472279260780287
YDR508C	0	0	0.0471794871794872
YLR176C	0	0	0.0471311475409836
YPL066W	0	1	0.0471311475409836
YPL186C	0	1	0.0471311475409836
YDR244W	0	0	0.0470829068577277
YML027W	0	0	0.0470347648261759
YBR143C	0	0	0.0469867211440245
YPL074W	0	1	0.0469867211440245
YBR002C	0	0	0.0469387755102041
YBL004W	0	0	0.0468909276248726
YBR172C	0	0	0.0468431771894094
YDL185W	0	0	0.046795523906409
YKL045W	0	0	0.0467479674796748
YPR154W	0	0	0.0467005076142132
YBR103W	0	0	0.0466531440162272
YLR362W	0	0	0.0466058763931104
YNL159C	0	0	0.0465587044534413
YBR133C	0	0	0.0465116279069767
YBR263W	0	0	0.0464646464646465
YJR121W	0	0	0.0464177598385469
YDR389W	0	0	0.0463709677419355
YAL028W	0	0	0.0463242698892246
YIL007C	0	0	0.0462776659959759
YBL093C	0	0	0.0462311557788945
YGR009C	0	0	0.0461847389558233
YPL036W	0	0	0.0461384152457372
YER129W	0	0	0.0460921843687375
YLL006W	0	0	0.046046046046046
YDR059C	0	0	0.046
YNR035C	0	0	0.045954045954046
YJR019C	0	0	0.0459081836327345
YBR188C	0	0	0.0458624127617149
YGL159W	0	1	0.0458624127617149
YOR036W	0	0	0.0458167330677291
YLL001W	0	0	0.045771144278607
YDL134C	0	0	0.0457256461232604
YIL154C	0	0	0.0456802383316783
YDR507C	0	0	0.0456349206349206
YIL153W	0	0	0.045589692765114
YER001W	0	0	0.0455445544554455
YGL208W	0	0	0.0454995054401583
YCL034W	0	0	0.0454545454545455
YCR079W	0	0	0.0454096742349457
YMR255W	0	0	0.0453648915187377
YKL162C	0	1	0.0453648915187377
YNL090W	0	0	0.045320197044335
YPL192C	0	0	0.0452755905511811
YNL325C	0	0	0.0452310717797443
YGR010W	0	0	0.0451866404715128
YLR144C	0	0	0.0451422963689892
YPR081C	0	0	0.0450980392156863
YKL150W	0	0	0.0450538687561214
YAR050W	0	0	0.0450097847358121
YBL085W	0	0	0.0449657869012708
YLR288C	0	0	0.044921875
YMR108W	0	0	0.0448780487804878
YOR113W	0	0	0.0448343079922027
YOR049C	0	0	0.0447906523855891
YBR261C	0	1	0.0447906523855891
YBR094W	0	1	0.0447906523855891
YBR271W	0	0	0.0447470817120623
YKR054C	0	0	0.0447035957240039
YFR045W	0	0	0.0446601941747573
YMR186W	0	0	0.0446168768186227
YBL068W	0	0	0.0445736434108527
YKL171W	0	0	0.0445304937076476
YER114C	0	0	0.0444874274661509
YPR178W	0	0	0.0444444444444444
YNL097C	0	0	0.0444015444015444
YOR162C	0	0	0.0443587270973963
YHR113W	0	0	0.0443159922928709
YMR037C	0	0	0.0442733397497594
YBR196C	0	0	0.0442307692307692
YER142C	0	0	0.0441882804995197
YKL037W	0	1	0.0441882804995197
YIR003W	0	1	0.0441882804995197
YBL014C	0	0	0.0441458733205374
YLR299W	0	0	0.0441035474592522
YPL077C	0	1	0.0441035474592522
YIL068C	0	0	0.0440613026819923
YBR156C	0	0	0.0440191387559809
YER116C	0	0	0.0439770554493308
YNL238W	0	0	0.0439350525310411
YPR005C	0	0	0.0438931297709924
YPL224C	0	0	0.0438512869399428
YFR040W	0	0	0.0438095238095238
YEL044W	0	0	0.043767840152236
YLR204W	0	0	0.0437262357414449
YNL093W	0	0	0.043684710351377
YOL076W	0	0	0.0436432637571157
YDL106C	0	0	0.0436018957345972
YHR137W	0	0	0.0435606060606061
YCR065W	0	0	0.043519394512772
YJL066C	0	1	0.043519394512772
YOR269W	0	0	0.0434782608695652
YDR456W	0	0	0.0434372049102927
YOL062C	0	0	0.0433962264150943
YJR005W	0	0	0.0433553251649387
YIL140W	0	0	0.0433145009416196
YKL034W	0	0	0.0432737535277516
YLR231C	0	0	0.0432330827067669
YHR098C	0	0	0.0431924882629108
YDR530C	0	0	0.0431519699812383
YBL086C	0	1	0.0431519699812383
YJR077C	0	0	0.0431115276476101
YLR304C	0	0	0.0430711610486891
YBL032W	0	0	0.0430308699719364
YFL054C	0	0	0.0429906542056075
YOL119C	0	0	0.0429505135387488
YGL015C	0	1	0.0429505135387488
YNR049C	0	0	0.042910447761194
YDL065C	0	0	0.0428704566635601
YBL078C	0	0	0.042830540037244
YPR036W	0	0	0.0427906976744186
YBR086C	0	0	0.0427509293680297
YBR106W	0	0	0.042711234911792
YFR036W	0	0	0.0426716141001855
YBL055C	0	0	0.0426320667284523
YOR186W	0	1	0.0426320667284523
YGR042W	0	0	0.0425925925925926
YNL118C	0	0	0.0425531914893617
YGL061C	0	0	0.0425138632162662
YLL040C	0	0	0.0424746075715605
YLR085C	0	0	0.0424354243542435
YJL047C	0	0	0.0423963133640553
YKL025C	0	0	0.0423572744014733
YBR252W	0	0	0.0423183072677093
YJR103W	0	0	0.0422794117647059
YDR204W	0	0	0.0422405876951331
YBL074C	0	0	0.0422018348623853
YCL004W	0	0	0.0421631530705774
YJR125C	0	0	0.0421245421245421
YOL117W	0	0	0.0420860018298262
YPL116W	0	0	0.0420475319926874
YOR106W	0	0	0.0420091324200913
YOR176W	0	0	0.041970802919708
YPL164C	0	0	0.0419325432999088
YJL198W	0	0	0.0418943533697632
YDL149W	0	0	0.0418562329390355
YBR066C	0	0	0.0418181818181818
YMR284W	0	0	0.041780199818347
YBR223C	0	0	0.0417422867513612
YBR231C	0	0	0.0417044424297371
YPL262W	0	0	0.0416666666666667
YNR014W	0	1	0.0416666666666667
YBR246W	0	1	0.0416666666666667
YDR284C	0	0	0.0416289592760181
YOR298C-A	0	0	0.0415913200723327
YKR048C	0	0	0.041553748870822
YOL051W	0	0	0.0415162454873646
YDR486C	0	0	0.0414788097385032
YKL189W	0	0	0.0414414414414414
YDR202C	0	0	0.0414041404140414
YPL222W	0	1	0.0414041404140414
YCR073W-A	0	0	0.0413669064748201
YIL063C	0	0	0.041329739442947
YPL230W	0	1	0.041329739442947
YFR047C	0	0	0.0412926391382406
YGR040W	0	0	0.0412556053811659
YCR034W	0	0	0.0412186379928315
YBL015W	0	0	0.0411817367949866
YHR205W	0	0	0.0411449016100179
YHR106W	0	0	0.0411081322609473
YCL027W	0	0	0.0410714285714286
YNL064C	0	0	0.0410347903657449
YOR075W	0	0	0.0409982174688057
YDL243C	0	0	0.0409617097061443
YER186C	0	1	0.0409617097061443
YBL052C	0	0	0.0409252669039146
YKR086W	0	0	0.0408888888888889
YNL309W	0	0	0.0408525754884547
YFR008W	0	0	0.0408163265306122
YOR031W	0	0	0.0407801418439716
YBL033C	0	0	0.0407440212577502
YBR112C	0	0	0.0407079646017699
YAL016W	0	0	0.0406719717064545
YEL057C	0	0	0.0406360424028269
YDR127W	0	0	0.0406001765225066
YHR042W	0	0	0.0405643738977072
YNL115C	0	1	0.0405643738977072
YJL085W	0	0	0.0405286343612335
YOL130W	0	0	0.0404929577464789
YGL203C	0	0	0.040457343887423
YIL042C	0	0	0.0404217926186292
YPL177C	0	0	0.0403863037752414
YDL188C	0	0	0.0403508771929825
YLR190W	0	0	0.0403155127081507
YDL046W	0	0	0.0402802101576182
YOR226C	0	0	0.0402449693788276
YJL172W	0	0	0.0402097902097902
YMR232W	0	0	0.040174672489083
YDR022C	0	0	0.0401396160558464
YBR301W	0	1	0.0401396160558464
YDR156W	0	0	0.040104620749782
YOR230W	0	0	0.0400696864111498
YBR122C	0	0	0.0400348128807659
YAL029C	0	0	0.04
YLR254C	0	0	0.0399652476107732
YIL105C	0	0	0.0399305555555556
YDR006C	0	0	0.0398959236773634
YJL034W	0	0	0.0398613518197574
YDR350C	0	0	0.0398268398268398
YPR079W	0	0	0.0397923875432526
YFL021W	0	0	0.0397579948141746
YOL105C	0	0	0.0397236614853195
YOR179C	0	0	0.0396893874029336
YGR014W	0	0	0.0396551724137931
YMR302C	0	0	0.0396210163652024
YGR174C	0	0	0.0395869191049914
YML028W	0	0	0.0395528804815133
YCR088W	0	0	0.0395189003436426
YDR058C	0	0	0.0394849785407725
YNL138W	0	0	0.039451114922813
YBR284W	0	0	0.0394173093401885
YMR004W	0	0	0.0393835616438356
YCR044C	0	0	0.039349871685201
YLR263W	0	0	0.0393162393162393
YOR023C	0	0	0.0392826643894108
YER141W	0	0	0.0392491467576792
YBR037C	0	0	0.0392156862745098
YMR039C	0	0	0.0391822827938671
YGL053W	0	0	0.0391489361702128
YBR242W	0	1	0.0391489361702128
YIL071C	0	0	0.0391156462585034
YKL165C	0	0	0.0390824129141886
YBR281C	0	0	0.0390492359932088
YNL042W	0	0	0.0390161153519932
YDL230W	0	0	0.0389830508474576
YHR206W	0	0	0.0389500423370025
YIL150C	0	0	0.038917089678511
YDR334W	0	0	0.0388841927303466
YDR287W	0	0	0.0388513513513514
YER098W	0	0	0.0388185654008439
YMR008C	0	0	0.0387858347386172
YKL092C	0	0	0.0387531592249368
YDR485C	0	0	0.0387205387205387
YNL091W	0	0	0.0386879730866274
YGR007W	0	0	0.038655462184874
YHL002W	0	0	0.0386230058774139
YIL062C	0	0	0.0385906040268456
YNL222W	0	0	0.038558256496228
YBL106C	0	0	0.0385259631490787
YHR086W	0	0	0.0384937238493724
YNL012W	0	0	0.0384615384615385
YGR132C	0	0	0.0384294068504595
YKL140W	0	0	0.0383973288814691
YDL002C	0	0	0.0383653044203503
YOL071W	0	0	0.0383333333333333
YJL128C	0	0	0.0383014154870941
YPL208W	0	0	0.0382695507487521
YNL041C	0	0	0.0382377389858687
YJL100W	0	0	0.0382059800664452
YJR043C	0	0	0.0381742738589212
YMR281W	0	0	0.0381426202321725
YLR246W	0	0	0.0381110190555095
YOR191W	0	0	0.0380794701986755
YBL107C	0	1	0.0380794701986755
YDR186C	0	1	0.0380794701986755
YPL152W	0	0	0.0380479735318445
YOR018W	0	0	0.0380165289256198
YDR005C	0	0	0.0379851362510322
YOL129W	0	0	0.037953795379538
YJL048C	0	0	0.0379225061830173
YGR249W	0	0	0.0378912685337726
YJL146W	0	0	0.0378600823045267
YLR310C	0	0	0.0378289473684211
YJL006C	0	0	0.037797863599014
YMR136W	0	0	0.0377668308702791
YHR074W	0	0	0.0377358490566038
YGR198W	0	0	0.0377049180327869
YJL103C	0	0	0.0376740376740377
YJL102W	0	0	0.0376432078559738
YGR254W	0	0	0.0376124284546198
YKL093W	0	0	0.0375816993464052
YLR430W	0	0	0.0375510204081633
YBL082C	0	0	0.0375203915171289
YOR040W	0	0	0.0374898125509372
YGR077C	0	0	0.0374592833876222
YPL242C	0	0	0.0374288039056143
YJL036W	0	0	0.0373983739837398
YDR306C	0	0	0.0373679935012185
YCL014W	0	0	0.0373376623376623
YGR193C	0	0	0.0373073803730738
YPR171W	0	0	0.0372771474878444
YFL047W	0	0	0.037246963562753
YPR001W	0	0	0.0372168284789644
YIL005W	0	0	0.0371867421180275
YGR250C	0	1	0.0371867421180275
YDR289C	0	0	0.037156704361874
YDL146W	0	1	0.037156704361874
YLR250W	0	0	0.0371267150928168
YHR112C	0	0	0.0370967741935484
YMR149W	0	0	0.0370668815471394
YER095W	0	0	0.037037037037037
YPL016W	0	0	0.0370072405470636
YOR068C	0	0	0.0369774919614148
YBR136W	0	0	0.0369477911646586
YJR049C	0	0	0.0369181380417336
YOR138C	0	0	0.0368885324779471
YOL065C	0	0	0.0368589743589744
YLR410W	0	0	0.0368294635708567
YGR046W	0	0	0.0368
YNL327W	0	0	0.0367705835331735
YPL229W	0	1	0.0367705835331735
YAR019C	0	0	0.036741214057508
YIL010W	0	0	0.0367118914604948
YBR018C	0	0	0.0366826156299841
YER136W	0	0	0.0366533864541833
YGR130C	0	1	0.0366533864541833
YJL039C	0	0	0.036624203821656
YOL151W	0	0	0.0365950676213206
YKR014C	0	0	0.0365659777424483
YMR181C	0	1	0.0365659777424483
YIL115C	0	0	0.0365369340746624
YAR031W	0	0	0.0365079365079365
YCR026C	0	0	0.0364789849325932
YOR124C	0	0	0.0364500792393027
YMR031C	0	1	0.0364500792393027
YML041C	0	0	0.0364212193190816
YBL038W	0	0	0.0363924050632911
YNL007C	0	0	0.0363636363636364
YJL093C	0	0	0.0363349131121643
YBR198C	0	0	0.0363062352012628
YKL168C	0	1	0.0363062352012628
YNL036W	0	0	0.0362776025236593
YEL041W	0	0	0.0362654320987654
YGR163W	0	0	0.0362654320987654
YGL141W	0	0	0.0362654320987654
YHR028C	0	0	0.0362654320987654
YLR035C	0	0	0.0362654320987654
YGR087C	0	0	0.0362654320987654
YGR284C	0	0	0.0362654320987654
YBL075C	0	0	0.0362654320987654
YPR008W	0	0	0.0362654320987654
YBL069W	0	0	0.0362654320987654
YPR122W	0	0	0.0362654320987654
YMR016C	0	0	0.0362654320987654
YDR330W	0	0	0.0362654320987654
YDR009W	0	0	0.0362654320987654
YJL078C	0	1	0.0362654320987654
YIL006W	0	0	0.0362654320987654
YDL091C	0	1	0.0362654320987654
YKL201C	0	0	0.0362654320987654
YNL239W	0	0	0.0362654320987654
YER044C	0	0	0.0362654320987654
YJR025C	0	0	0.0362654320987654
YHL021C	0	1	0.0362654320987654
YMR099C	0	0	0.0362654320987654
YIL002C	0	0	0.0362654320987654
YOR142W	0	0	0.0362654320987654
YFL044C	0	0	0.0362654320987654
YKL204W	0	0	0.0362654320987654
YOR247W	0	0	0.0362654320987654
YMR317W	0	1	0.0362654320987654
YPL213W	0	0	0.0362654320987654
YKR001C	0	0	0.0362654320987654
YNR032W	1	0	0.0362654320987654
YHR178W	0	0	0.0362374710871241
YGR178C	0	0	0.0362095531587057
YBR087W	0	0	0.0361816782140108
YGR209C	0	0	0.0361538461538462
YER049W	0	0	0.0361260568793236
YGL098W	0	0	0.0360983102918587
YER012W	0	0	0.0360706062931696
YIL156W	0	0	0.0360429447852761
YNL202W	0	0	0.0360153256704981
YCR011C	0	0	0.0359877488514548
YPL147W	0	0	0.0359602142310635
YDR536W	0	0	0.0359327217125382
YOR058C	0	0	0.0359052711993888
YGR281W	0	0	0.0358778625954198
YMR073C	0	0	0.0358504958047292
YBR029C	0	0	0.0358231707317073
YBR128C	0	0	0.0357958872810358
YMR137C	0	0	0.0357686453576865
YDR069C	0	0	0.0357414448669202
YMR133W	0	0	0.0357142857142857
YJR062C	0	0	0.0356871678056188
YBR114W	0	0	0.035660091047041
YDL142C	0	0	0.0356330553449583
YDR511W	0	0	0.0356060606060606
YKR089C	0	0	0.0355791067373202
YDR512C	0	0	0.0355521936459909
YKL029C	0	0	0.035525321239607
YDL017W	0	0	0.0354984894259819
YDL099W	0	0	0.0354716981132076
YLR436C	0	0	0.0354449472096531
YBR245C	0	0	0.0354182366239638
YHL039W	0	0	0.0353915662650602
YNL051W	0	0	0.0353649360421369
YDL240W	0	0	0.0353383458646617
YMR196W	0	1	0.0353383458646617
YKL151C	0	1	0.0353383458646617
YPL163C	0	0	0.0353117956423742
YOR101W	0	0	0.0352852852852853
YOR219C	0	0	0.0352588147036759
YHR194W	0	0	0.035232383808096
YNL006W	0	0	0.0352059925093633
YPR192W	0	0	0.0351796407185629
YPL133C	0	0	0.0351533283470456
YHR160C	0	0	0.0351270553064275
YPL065W	0	0	0.0351008215085885
YOL111C	0	0	0.0350746268656716
YOR042W	0	1	0.0350746268656716
YDR484W	0	0	0.035048471290082
YLR070C	0	0	0.0350223546944858
YHR152W	0	0	0.0349962769918094
YEL015W	0	0	0.0349702380952381
YGR288W	0	0	0.0349442379182156
YIR017C	0	0	0.0349182763744428
YJR058C	0	0	0.0348923533778768
YBR177C	0	0	0.03486646884273
YGR186W	0	0	0.0348406226834692
YJR091C	0	0	0.0348148148148148
YDL102W	0	0	0.0347890451517395
YBR155W	0	0	0.0347633136094675
YOR233W	0	0	0.0347376201034738
YGR005C	0	0	0.034711964549483
YMR224C	0	0	0.0346863468634686
YGL178W	0	0	0.0346607669616519
YDR435C	0	0	0.0346352247605011
YPL047W	0	0	0.0346097201767305
YNL094W	0	0	0.0345842531272995
YJL156C	0	0	0.0345588235294118
YIL120W	0	0	0.0345334313005143
YPL119C	0	0	0.0345080763582966
YLR151C	0	1	0.0345080763582966
YMR198W	0	0	0.0344827586206897
YLR133W	0	0	0.0344574780058651
YFL007W	0	0	0.0344322344322344
YDR488C	0	0	0.034407027818448
YCL057W	0	0	0.0343818580833943
YKR031C	0	0	0.0343567251461988
YCL039W	0	0	0.0343316289262235
YBR230C	0	1	0.0343316289262235
YMR029C	0	0	0.0343065693430657
YDL024C	0	0	0.0342815463165573
YPR033C	0	0	0.0342565597667638
YML017W	0	1	0.0342565597667638
YML054C	0	0	0.034231609613984
YHL009C	0	0	0.0342066957787482
YJR106W	0	0	0.0341818181818182
YNL229C	0	0	0.034156976744186
YJL089W	0	0	0.0341321713870733
YEL013W	0	0	0.0341074020319303
YGL245W	0	0	0.0340826686004351
YDL215C	0	0	0.0340579710144928
YOL083W	0	1	0.0340579710144928
YNL127W	0	0	0.0340333091962346
YOR231W	0	0	0.0340086830680174
YDR258C	0	0	0.0339840925524223
YGR104C	0	0	0.0339595375722543
YJR130C	0	0	0.0339350180505415
YLR438W	0	0	0.0339105339105339
YLR098C	0	0	0.033886085075703
YER083C	0	0	0.0338616714697406
YAL031C	0	0	0.0338372930165587
YJL083W	0	0	0.0338129496402878
YDR037W	0	0	0.0337886412652768
YHR176W	0	0	0.033764367816092
YGL096W	0	0	0.0337401292175162
YGR124W	0	0	0.0337159253945481
YHL036W	0	0	0.0336917562724014
YIR022W	0	0	0.0336676217765043
YNL312W	0	0	0.0336435218324982
YKL057C	0	0	0.0336194563662375
YHR165C	0	0	0.0335954253037884
YBL034C	0	0	0.0335714285714286
YGR232W	0	0	0.033547466095646
YJL173C	0	0	0.0335235378031384
YAR007C	0	0	0.0334996436208125
YKL197C	0	0	0.0334757834757835
YKL108W	0	0	0.0334519572953737
YNL237W	0	1	0.0334519572953737
YNL055C	0	0	0.0334281650071124
YLR189C	0	0	0.0334044065387349
YKL210W	0	0	0.0333806818181818
YHL032C	0	0	0.0333569907735983
YCR010C	0	0	0.0333333333333333
YNL156C	0	0	0.033309709425939
YDL125C	0	0	0.03328611898017
YMR087W	0	0	0.0332625619249823
YHR002W	0	0	0.0332390381895332
YPR093C	0	0	0.0332155477031802
YJR124C	0	1	0.0332155477031802
YHR097C	0	1	0.0332155477031802
YDR379W	0	0	0.0331920903954802
YDL018C	0	0	0.0331686661961891
YML091C	0	0	0.0331452750352609
YGR028W	0	0	0.0331219168428471
YGR170W	0	0	0.0330985915492958
YGR200C	0	0	0.0330752990851513
YAL062W	0	0	0.0330520393811533
YDR034C	0	0	0.0330288123682361
YDR254W	0	0	0.0330056179775281
YLR398C	0	0	0.0329824561403509
YLR260W	0	0	0.0329593267882188
YIL146C	0	0	0.0329362298528381
YDL115C	0	0	0.0329131652661064
YFL033C	0	0	0.032890132960112
YAL030W	0	0	0.0328671328671329
YNL037C	0	0	0.0328441649196366
YNL180C	0	0	0.0328212290502793
YKR042W	0	0	0.0327983251919051
YJR032W	0	0	0.0327754532775453
YBR035C	0	0	0.0327526132404181
YGL086W	0	0	0.0327298050139276
YDL174C	0	0	0.0327070285316632
YNL046W	0	0	0.0326842837273992
YLR257W	0	1	0.0326842837273992
YLR165C	0	0	0.0326615705350938
YNR031C	0	0	0.0326388888888889
YJL026W	0	0	0.032616238723109
YHR008C	0	0	0.0325936199722607
YDL190C	0	0	0.0325710325710326
YKR066C	0	0	0.0325484764542936
YMR251W	0	0	0.0325259515570934
YJL192C	0	0	0.0325034578146611
YPR151C	0	0	0.032480995162405
YGL125W	0	0	0.0324585635359116
YJL123C	0	1	0.0324585635359116
YPL060W	0	0	0.0324361628709455
YLR011W	0	0	0.0324137931034483
YMR020W	0	0	0.0323914541695383
YGR223C	0	1	0.0323914541695383
YAR033W	0	0	0.0323691460055096
YOL064C	0	0	0.0323468685478321
YPL091W	0	0	0.0323246217331499
YDR452W	0	0	0.0323024054982818
YOL025W	0	0	0.0322802197802198
YDL155W	0	0	0.032258064516129
YHR034C	0	0	0.032235939643347
YHR001W	0	0	0.0322138450993831
YOR372C	0	0	0.0321917808219178
YHR037W	0	0	0.0321697467488022
YDL005C	0	0	0.0321477428180575
YOR136W	0	0	0.0321257689678742
YOR363C	0	0	0.032103825136612
YLR001C	0	1	0.032103825136612
YGL087C	0	0	0.0320819112627986
YOR125C	0	0	0.0320600272851296
YGR218W	0	0	0.0320381731424676
YDL020C	0	0	0.032016348773842
YPL111W	0	0	0.0319945541184479
YGR212W	0	0	0.0319727891156463
YOL063C	0	0	0.0319510537049626
YPL010W	0	0	0.031929347826087
YOL155C	0	0	0.031907671418873
YNL073W	0	0	0.0318860244233379
YKL100C	0	1	0.0318860244233379
YCR004C	0	1	0.0318860244233379
YLR350W	0	0	0.031864406779661
YIL048W	0	0	0.0318428184281843
YLL005C	0	0	0.031821259309411
YER005W	0	0	0.0317997293640054
YER037W	0	1	0.0317997293640054
YGL246C	0	0	0.0317782285327924
YBR005W	0	0	0.0317567567567568
YGR053C	0	1	0.0317567567567568
YER026C	0	0	0.0317353139770425
YNL136W	0	0	0.0317139001349528
YLR044C	0	0	0.0316925151719488
YIL137C	0	1	0.0316925151719488
YJR052W	0	0	0.0316711590296496
YPL195W	0	0	0.0316498316498317
YHR019C	0	0	0.031628532974428
YJL132W	0	1	0.031628532974428
YCR082W	0	0	0.0316072629455279
YKR044W	0	1	0.0316072629455279
YDR376W	0	0	0.0315860215053763
YIL084C	0	0	0.0315648085963734
YGR199W	0	0	0.0315436241610738
YPL070W	0	0	0.0315224681421865
YDR176W	0	0	0.0315013404825737
YOR335C	0	0	0.0314802411252512
YIL083C	0	0	0.0314591700133869
YPR021C	0	0	0.031438127090301
YDR517W	0	0	0.0314171122994652
YML001W	0	0	0.0313961255845023
YIR041W	0	0	0.0313751668891856
YMR119W	0	0	0.0313542361574383
YCL033C	0	0	0.0313333333333333
YHR080C	0	1	0.0313333333333333
YGR094W	0	0	0.0313124583610926
YBR268W	0	0	0.0312916111850866
YLR094C	0	0	0.0312707917498337
YCL056C	0	1	0.0312707917498337
YPL094C	0	0	0.03125
YLR356W	0	1	0.03125
YEL002C	0	0	0.0312292358803987
YKL159C	0	0	0.0312084993359894
YEL062W	0	0	0.0311877903118779
YEL022W	0	0	0.0311671087533156
YER144C	0	0	0.0311464546056991
YMR214W	0	0	0.0311258278145695
YPR067W	0	0	0.0311052283256122
YCL016C	0	0	0.0310846560846561
YDR163W	0	0	0.0310641110376735
YHR044C	0	0	0.0310435931307794
YLR241W	0	1	0.0310435931307794
YJR126C	0	0	0.031023102310231
YDR007W	0	0	0.0310026385224274
YAL015C	0	0	0.030982201713909
YOL089C	0	0	0.030961791831357
YGR117C	0	1	0.030961791831357
YAL001C	0	0	0.0309414088215932
YLR025W	0	0	0.0309210526315789
YGR101W	0	0	0.0309007232084155
YFL031W	0	0	0.030880420499343
YKL011C	0	0	0.03086014445174
YPR140W	0	0	0.0308398950131234
YFR010W	0	0	0.0308196721311475
YGL164C	0	1	0.0308196721311475
YDR302W	0	0	0.0307994757536042
YMR312W	0	0	0.0307793058284217
YLR238W	0	0	0.0307591623036649
YGL161C	0	0	0.0307390451275343
YLR324W	0	0	0.030718954248366
YPL258C	0	0	0.030698889614631
YDL214C	0	0	0.0306788511749347
YGL137W	0	0	0.030658838878017
YOL052C-A	0	0	0.030638852672751
YPR193C	0	0	0.0306188925081433
YDL035C	0	0	0.0305989583333333
YKL117W	0	0	0.0305790500975927
YLR018C	0	0	0.0305591677503251
YIL112W	0	0	0.0305393112410656
YKL146W	0	0	0.0305194805194805
YBR101C	0	0	0.0304996755353666
YOR172W	0	0	0.0304798962386511
YDR182W	0	0	0.0304601425793908
YER014W	0	0	0.030440414507772
YMR021C	0	0	0.03042071197411
YER088C	0	0	0.0304010349288486
YPR040W	0	0	0.0303813833225598
YLR266C	0	0	0.0303617571059432
YHR021W-A	0	0	0.0303421562298257
YOL020W	0	0	0.0303225806451613
YJR011C	0	1	0.0303225806451613
YOR380W	0	0	0.0303030303030303
YBL043W	0	0	0.0302835051546392
YKL203C	0	0	0.03026400515132
YOR271C	0	1	0.03026400515132
YDL025C	0	1	0.03026400515132
YGL005C	0	0	0.0302445302445302
YHR174W	0	0	0.0302250803858521
YOR163W	0	0	0.0302056555269923
YCR083W	0	0	0.0301862556197816
YLR361C	0	0	0.0301668806161746
YPR198W	0	0	0.0301475304682489
YKL054C	0	0	0.0301282051282051
YJL168C	0	0	0.0301089045483664
YLR090W	0	0	0.030089628681178
YOR197W	0	0	0.0300703774792067
YPR003C	0	1	0.0300703774792067
YBR052C	0	1	0.0300703774792067
YBL024W	0	0	0.0300511508951407
YFL049W	0	0	0.0300319488817891
YKL142W	0	0	0.0300127713920817
YKL152C	0	0	0.0299936183790683
YOR090C	0	0	0.0299744897959184
YDL045C	0	0	0.029955385595921
YHR153C	0	0	0.0299363057324841
YLL058W	0	0	0.0299172501591343
YOL113W	0	0	0.0298982188295165
YPR120C	0	0	0.0298792116973935
YKR102W	0	0	0.0298602287166455
YBR285W	0	1	0.0298602287166455
YDR329C	0	0	0.0298412698412698
YDR490C	0	0	0.0298223350253807
YER119C	0	0	0.0298034242232086
YDR088C	0	0	0.0297845373891001
YLR100W	0	0	0.0297656744775174
YFL042C	0	1	0.0297656744775174
YOR194C	0	0	0.029746835443038
YGL148W	0	0	0.0297280202403542
YIL098C	0	0	0.0297092288242731
YGR180C	0	0	0.0296904611497157
YHL030W	0	0	0.0296717171717172
YHR123W	0	0	0.0296529968454259
YJR119C	0	0	0.0296343001261034
YJL004C	0	0	0.0296156269691241
YFR016C	0	1	0.0296156269691241
YGL091C	0	0	0.0295969773299748
YLR256W	0	0	0.0295783511642542
YPL267W	0	0	0.029559748427673
YDR463W	0	0	0.0295411690760528
YBR084W	0	0	0.0295226130653266
YKR055W	0	0	0.029504080351538
YGR048W	0	0	0.0294855708908407
YPR006C	0	0	0.0294670846394984
YNL277W	0	0	0.0294486215538847
YHR143W-A	0	0	0.0294301815904822
YCR043C	0	1	0.0294301815904822
YPL053C	0	0	0.0294117647058824
YGL040C	0	0	0.0293933708567855
YGR240C	0	0	0.029375
YPL046C	0	0	0.0293566520924422
YJL094C	0	0	0.0293383270911361
YJR010W	0	0	0.0293200249532127
YGL026C	0	0	0.0293017456359102
YML063W	0	0	0.0292834890965732
YOR084W	0	0	0.0292652552926526
YLR216C	0	0	0.029247044181705
YMR278W	0	1	0.029247044181705
YIL056W	0	0	0.029228855721393
YBR141C	0	1	0.029228855721393
YNL085W	0	0	0.0292106898694842
YKR100C	0	0	0.0291925465838509
YMR025W	0	0	0.0291744258224705
YBR076W	0	0	0.0291563275434243
YLL009C	0	0	0.0291382517048977
YNL161W	0	0	0.0291201982651797
YNL020C	0	0	0.0291021671826625
YKL121W	0	1	0.0291021671826625
YPR028W	0	0	0.0290841584158416
YLR203C	0	0	0.0290661719233148
YGL197W	0	0	0.0290482076637824
YER120W	0	0	0.0290302655960469
YLR313C	0	0	0.0290123456790123
YPL015C	0	0	0.0289944478716841
YBR105C	0	0	0.0289765721331689
YJR092W	0	0	0.0289587184226741
YBR295W	0	0	0.0289408866995074
YOR147W	0	0	0.0289230769230769
YKR093W	0	0	0.0289052890528905
YKL133C	0	1	0.0289052890528905
YNL014W	0	0	0.0288875230485556
YCR068W	0	0	0.0288697788697789
YFL016C	0	0	0.0288520564763659
YJL014W	0	0	0.0288343558282209
YJR148W	0	0	0.0288166768853464
YGL136C	0	0	0.0287990196078431
YMR101C	0	0	0.0287813839559094
YIL122W	0	0	0.0287637698898409
YHR115C	0	0	0.0287461773700306
YDR080W	0	0	0.0287286063569682
YKR072C	0	0	0.0287110568112401
YIR034C	0	0	0.0286935286935287
YJR021C	0	0	0.0286760219646126
YML085C	0	0	0.0286585365853659
YLR128W	0	0	0.0286410725167581
YNL053W	0	0	0.0286236297198538
YGL253W	0	0	0.0286062081558125
YDR229W	0	0	0.0285888077858881
YNL304W	0	0	0.0285714285714286
YGR279C	0	0	0.0285540704738761
YOL147C	0	0	0.0285367334547662
YHR020W	0	0	0.0285194174757282
YKL208W	0	0	0.0285021224984839
YJL219W	0	0	0.0284848484848485
YNL124W	0	0	0.0284675953967293
YNL011C	0	1	0.0284675953967293
YGR037C	0	0	0.0284503631961259
YGL192W	0	0	0.0284331518451301
YDL103C	0	0	0.028415961305925
YGR152C	0	0	0.0283987915407855
YDL132W	0	0	0.0283816425120773
YJR001W	0	0	0.0283645141822571
YNL204C	0	0	0.0283474065138721
YJL082W	0	1	0.0283474065138721
YJL013C	0	0	0.02833031946956
YJL108C	0	0	0.0283132530120482
YER046W	0	0	0.0282962071041541
YDL101C	0	0	0.0282791817087846
YER032W	0	0	0.0282621767889357
YCR067C	0	0	0.0282451923076923
YNL092W	0	1	0.0282451923076923
YJR158W	0	0	0.0282282282282282
YOR156C	0	0	0.0282112845138055
YFR052W	0	0	0.0281943611277744
YDR391C	0	1	0.0281943611277744
YPL171C	0	0	0.0281774580335731
YKL060C	0	0	0.0281605751947274
YDR348C	0	1	0.0281605751947274
YLR265C	0	0	0.0281437125748503
YDR100W	0	0	0.0281268701376421
YGR105W	0	0	0.02811004784689
YOR344C	0	0	0.0280932456664674
YBR256C	0	0	0.0280764635603345
YGR278W	0	0	0.0280597014925373
YDR466W	0	0	0.0280429594272076
YFL048C	0	0	0.0280320366132723
YGR109C	0	0	0.0280320366132723
YNL116W	0	0	0.0280320366132723
YCL043C	0	0	0.0280320366132723
YOR348C	0	0	0.0280320366132723
YOR110W	0	0	0.0280320366132723
YKL053C-A	0	0	0.0280320366132723
YML099C	0	0	0.0280320366132723
YGR230W	0	0	0.0280320366132723
YOR288C	0	0	0.0280320366132723
YGR100W	0	0	0.0280320366132723
YGL067W	0	0	0.0280320366132723
YLR138W	0	0	0.0280320366132723
YGR261C	0	0	0.0280320366132723
YDR276C	0	0	0.0280320366132723
YDR483W	0	0	0.0280320366132723
YLR229C	0	0	0.0280320366132723
YDL160C	0	0	0.0280320366132723
YIL055C	0	1	0.0280320366132723
YNL088W	0	0	0.0280320366132723
YGR267C	0	0	0.0280320366132723
YGR197C	0	0	0.0280320366132723
YGL004C	0	0	0.0280320366132723
YNL307C	0	0	0.0280320366132723
YPR091C	0	1	0.0280320366132723
YOR328W	0	0	0.0280320366132723
YCR089W	0	0	0.0280320366132723
YDR369C	0	0	0.0280320366132723
YOR069W	0	0	0.0280320366132723
YOL070C	0	1	0.0280320366132723
YER063W	0	0	0.0280320366132723
YIL026C	0	0	0.0280320366132723
YMR068W	0	0	0.0280320366132723
YJL222W	0	0	0.0280320366132723
YLR239C	0	0	0.0280320366132723
YJR015W	0	1	0.0280320366132723
YNL188W	0	0	0.0280320366132723
YOR327C	0	0	0.0280320366132723
YER158C	0	1	0.0280320366132723
YGL207W	0	0	0.0280320366132723
YGL130W	0	0	0.0280320366132723
YDR273W	0	0	0.0280320366132723
YOR220W	0	1	0.0280320366132723
YGL047W	0	0	0.0280320366132723
YML051W	0	0	0.0280320366132723
YMR273C	0	0	0.0280320366132723
YLR245C	0	0	0.0280320366132723
YIR039C	0	1	0.0280320366132723
YOL055C	0	0	0.0280320366132723
YOR037W	0	0	0.0280320366132723
YDR425W	0	0	0.0280320366132723
YGL195W	0	0	0.0280320366132723
YDR221W	1	0	0.0280320366132723
YGL184C	0	0	0.0280320366132723
YOR180C	0	0	0.0280320366132723
YDR380W	0	0	0.0280320366132723
YPL110C	0	0	0.0280320366132723
YDR219C	0	0	0.0280320366132723
YOR003W	0	0	0.0280320366132723
YPL082C	0	0	0.0280320366132723
YOL011W	0	0	0.0280320366132723
YDL047W	0	0	0.0280320366132723
YOR027W	0	0	0.0280320366132723
YJR104C	0	0	0.0280320366132723
YJR127C	0	0	0.0280320366132723
YLR182W	0	0	0.0280320366132723
YBR142W	0	0	0.0280320366132723
YPR073C	0	0	0.0280320366132723
YOR193W	0	0	0.0280320366132723
YML007W	0	0	0.0280320366132723
YDL204W	0	1	0.0280320366132723
YCL044C	0	0	0.0280320366132723
YPL095C	0	0	0.0280320366132723
YBL005W	0	0	0.0280320366132723
YLR102C	0	0	0.0280320366132723
YBR238C	0	0	0.0280320366132723
YJL068C	0	0	0.0280320366132723
YIR018W	0	0	0.0280320366132723
YOL090W	0	0	0.0280320366132723
YLR300W	1	0	0.0280320366132723
YIL072W	0	0	0.0280160091480846
YHL043W	0	0	0.028
YDR305C	0	0	0.0279840091376356
YDL229W	0	0	0.0279680365296804
YGL190C	0	0	0.0279520821448945
YKL070W	0	0	0.0279361459521095
YIL123W	0	0	0.0279202279202279
YGL002W	0	0	0.0279043280182232
YKL051W	0	0	0.0278884462151394
YPR066W	0	0	0.027872582480091
YCR037C	0	0	0.0278567367822627
YDR035W	0	0	0.0278409090909091
YPL135W	0	0	0.0278250993753549
YDR411C	0	0	0.0278093076049943
YDL008W	0	0	0.027793533749291
YDR140W	0	0	0.0277777777777778
YPR032W	0	0	0.0277620396600567
YPR019W	0	0	0.0277463193657984
YIL073C	0	0	0.0277306168647425
YDR392W	0	0	0.0277149321266968
YAL005C	0	0	0.0276992651215376
YHR067W	0	0	0.027683615819209
YGR214W	0	0	0.0276679841897233
YNL172W	0	0	0.0276523702031603
YFL023W	0	0	0.0276367738296672
YIR001C	0	0	0.0276211950394589
YMR262W	0	1	0.0276211950394589
YKL013C	0	0	0.0276056338028169
YML035C	0	0	0.0275900900900901
YIL111W	0	0	0.0275745638716939
YLR084C	0	0	0.0275590551181102
YDR076W	0	0	0.0275435637998876
YDR432W	0	0	0.0275280898876404
YER104W	0	0	0.0275126333520494
YJR094C	0	0	0.0274971941638608
YDL169C	0	1	0.0274971941638608
YDL145C	0	0	0.0274817722938867
YBR244W	0	0	0.0274663677130045
YKR071C	0	1	0.0274663677130045
YOL086C	0	0	0.0274509803921569
YPR121W	0	0	0.0274356103023516
YOR115C	0	0	0.0274202574146614
YER169W	0	0	0.0274049217002237
YGL051W	0	0	0.0273896031302404
YLR119W	0	0	0.0273743016759777
YMR055C	0	0	0.0273590173087661
YLR376C	0	0	0.02734375
YKL178C	0	0	0.0273284997211378
YKR011C	0	1	0.0273284997211378
YMR204C	0	0	0.0273132664437012
YMR162C	0	0	0.0272980501392758
YHR013C	0	0	0.02728285077951
YEL053C	0	0	0.0272676683361157
[truncated: 3,790 more rows]
