# Supplementary material for: Computationally Driven, Quantitative Experiments Discover Genes Required for Mitochondrial Biogenesis
Source: PLoS Genet. 2009 Mar 20;5(3):e1000407. doi: 10.1371/journal.pgen.1000407 (PMC2648979; doi:10.1371/journal.pgen.1000407)
Supplement: Dataset S2 — Top 100 novel ensemble predictions for additional yeast biological processes. A zip file containing 387 tab-delimited text files of the ensemble predictions for the indicated Gene Ontology Biological Process Term. (21.70 MB GZ) [file pgen.1000407.s013.gz › GO_0005977.txt]

ORF	AnnotatedToTerm?	Uncharacterized_04152007?	Precision
YPR160W	1	0	1.0
YIL050W	1	0	1.0
YFR053C	0	0	0.818181818181818
YFR015C	1	0	0.818181818181818
YPL219W	1	0	0.818181818181818
YCL040W	0	0	0.818181818181818
YIL045W	1	0	0.818181818181818
YJL137C	1	0	0.818181818181818
YLR258W	1	0	0.818181818181818
YEL011W	1	0	0.818181818181818
YER054C	1	0	0.818181818181818
YDR247W	0	0	0.769230769230769
YPR184W	1	0	0.769230769230769
YNR034W	0	0	0.739130434782609
YML100W	0	0	0.739130434782609
YBR126C	0	0	0.739130434782609
YLR177W	0	1	0.739130434782609
YPL031C	1	0	0.739130434782609
YER059W	1	0	0.739130434782609
YER133W	1	0	0.739130434782609
YGL134W	1	0	0.739130434782609
YOR178C	1	0	0.739130434782609
YMR311C	1	0	0.739130434782609
YKR058W	1	0	0.739130434782609
YJL164C	0	0	0.708333333333333
YOR120W	0	0	0.68
YKL193C	0	0	0.653846153846154
YDR001C	0	0	0.62962962962963
YDR477W	0	0	0.620689655172414
YER067W	0	1	0.620689655172414
YFR017C	0	1	0.620689655172414
YDR028C	1	0	0.620689655172414
YDR516C	0	0	0.6
YGR248W	0	0	0.580645161290323
YMR291W	0	1	0.580645161290323
YLR327C	0	1	0.580645161290323
YAR014C	0	0	0.5625
YNL144C	0	1	0.5625
YDR277C	0	0	0.545454545454545
YMR105C	0	0	0.529411764705882
YMR081C	0	0	0.514285714285714
YKR075C	0	1	0.514285714285714
YFR014C	0	0	0.5
YBR299W	0	0	0.5
YIL099W	1	0	0.5
YJL141C	0	0	0.487179487179487
YLR081W	0	0	0.475
YPL209C	0	0	0.463414634146341
YNL098C	0	0	0.452380952380952
YDR342C	0	0	0.441860465116279
YDR130C	0	0	0.431818181818182
YDL222C	0	0	0.422222222222222
YGR256W	0	0	0.416666666666667
YBR297W	0	0	0.416666666666667
YER177W	1	0	0.416666666666667
YBR298C	0	0	0.408163265306122
YDR343C	0	0	0.4
YKL035W	0	0	0.392156862745098
YDR074W	0	0	0.384615384615385
YBR117C	0	0	0.381818181818182
YEL012W	0	0	0.381818181818182
YBL058W	1	0	0.381818181818182
YGL115W	0	0	0.375
YGR289C	0	0	0.368421052631579
YKL109W	0	0	0.362068965517241
YPR149W	0	0	0.355932203389831
YBR203W	0	0	0.35
YHR092C	0	0	0.349206349206349
YKL190W	0	0	0.349206349206349
YLR273C	1	0	0.349206349206349
YDR096W	0	0	0.34375
YLR345W	0	0	0.338461538461538
YIL033C	0	0	0.333333333333333
YBR001C	0	0	0.328358208955224
YIL162W	0	0	0.323943661971831
YBR050C	0	0	0.323943661971831
YGR088W	0	0	0.323943661971831
YFR003C	1	0	0.323943661971831
YBR045C	0	0	0.32
YLR251W	0	0	0.32
YLR028C	0	0	0.32
YBR111C	0	1	0.32
YDR099W	1	0	0.32
YBR006W	0	0	0.315789473684211
YPL057C	0	0	0.311688311688312
YHR104W	0	0	0.307692307692308
YIL097W	0	0	0.30379746835443
YPR026W	0	0	0.3
YGR019W	0	0	0.296296296296296
YOR049C	0	0	0.292682926829268
YDR043C	0	0	0.289156626506024
YBR072W	0	0	0.285714285714286
YOR008C	0	0	0.282352941176471
YIL107C	0	0	0.27906976744186
YDL079C	0	0	0.275862068965517
YJR096W	0	0	0.272727272727273
YBR183W	0	0	0.269662921348315
YNL157W	0	1	0.269662921348315
YPL004C	0	0	0.266666666666667
YHR087W	0	0	0.263736263736264
YNL025C	0	0	0.260869565217391
YBR139W	0	0	0.258064516129032
YJL221C	0	1	0.258064516129032
YGL252C	0	0	0.25531914893617
YDR171W	0	0	0.252631578947368
YJL084C	0	1	0.252631578947368
YDR301W	0	0	0.25
YCR021C	0	0	0.247422680412371
YNL093W	0	0	0.244897959183673
YIL124W	0	0	0.242424242424242
YML131W	0	0	0.24
YGR292W	0	0	0.237623762376238
YPL123C	0	0	0.235294117647059
YER053C	0	0	0.233009708737864
YDL126C	0	0	0.230769230769231
YML128C	0	0	0.228571428571429
YNL194C	0	0	0.226415094339623
YJL214W	0	0	0.224299065420561
YGL229C	0	0	0.222222222222222
YGL227W	0	0	0.220183486238532
YKR002W	0	0	0.218181818181818
YKL126W	0	0	0.216216216216216
YGR020C	0	0	0.214285714285714
YGL180W	0	0	0.212389380530973
YKL026C	0	0	0.210526315789474
YMR175W	0	0	0.208695652173913
YKL091C	0	1	0.208695652173913
YMR011W	0	0	0.206896551724138
YNL200C	0	1	0.206896551724138
YMR315W	0	1	0.206896551724138
YOR270C	0	0	0.205128205128205
YER068W	0	0	0.203389830508475
YGR194C	0	0	0.201680672268908
YMR139W	0	0	0.2
YKL103C	0	0	0.198347107438017
YLR360W	0	0	0.19672131147541
YKL213C	0	0	0.195121951219512
YPL230W	0	1	0.195121951219512
YNL274C	0	0	0.193548387096774
YDR345C	0	0	0.192
YNL007C	0	0	0.19047619047619
YOL032W	0	0	0.188976377952756
YNL199C	0	0	0.1875
YGR287C	0	1	0.1875
YDR473C	0	0	0.186046511627907
YDL223C	0	0	0.184615384615385
YGR161C	0	0	0.183206106870229
YMR250W	0	0	0.181818181818182
YFL052W	0	1	0.181818181818182
YPL203W	0	0	0.180451127819549
YGL156W	0	0	0.17910447761194
YJL005W	0	0	0.177777777777778
YNR001C	0	0	0.176470588235294
YGL037C	0	0	0.175182481751825
YHR004C	0	0	0.173913043478261
YOL096C	0	0	0.172661870503597
YCR091W	0	0	0.171428571428571
YGR008C	0	0	0.170212765957447
YBR132C	0	0	0.169014084507042
YLR115W	0	0	0.167832167832168
YLR270W	0	0	0.166666666666667
YJL154C	0	0	0.16551724137931
YPR148C	0	1	0.16551724137931
YMR135C	0	0	0.164383561643836
YPL247C	0	1	0.164383561643836
YOR386W	0	0	0.163265306122449
YMR261C	0	0	0.162162162162162
YDL110C	0	1	0.162162162162162
YLR178C	0	0	0.161073825503356
YJL042W	0	0	0.16
YNL045W	0	0	0.158940397350993
YDR283C	0	0	0.157894736842105
YPR025C	0	0	0.156862745098039
YER159C	0	0	0.155844155844156
YIR037W	0	0	0.154838709677419
YJL052W	0	0	0.153846153846154
YMR210W	0	0	0.152866242038217
YDR272W	0	0	0.151898734177215
YML016C	0	0	0.150943396226415
YGR097W	0	0	0.15
YER027C	0	0	0.149068322981366
YER096W	0	0	0.148148148148148
YHR012W	0	0	0.147239263803681
YOR289W	0	1	0.147239263803681
YGL237C	0	0	0.146341463414634
YDL204W	0	1	0.146341463414634
YOR227W	0	1	0.146341463414634
YER150W	0	1	0.146341463414634
YDR423C	0	0	0.145454545454545
YGR255C	0	0	0.144578313253012
YKL085W	0	0	0.143712574850299
YER079W	0	1	0.143712574850299
YJR073C	0	0	0.142857142857143
YLR447C	0	0	0.142011834319527
YBR160W	0	0	0.141176470588235
YGR086C	0	0	0.140350877192982
YNR014W	0	1	0.140350877192982
YIL053W	0	0	0.13953488372093
YIL101C	0	0	0.138728323699422
YDR513W	0	0	0.137931034482759
YHL021C	0	1	0.137931034482759
YBL064C	0	0	0.137142857142857
YJL095W	0	0	0.136363636363636
YGL155W	0	0	0.135593220338983
YPL166W	0	0	0.134831460674157
YHR138C	0	0	0.134078212290503
YFR005C	0	0	0.133333333333333
YKL119C	0	0	0.132596685082873
YJR008W	0	1	0.132596685082873
YGR111W	0	0	0.131868131868132
YGL159W	0	1	0.131868131868132
YGL008C	0	0	0.131147540983607
YNL236W	0	0	0.130434782608696
YDR443C	0	0	0.12972972972973
YGR233C	0	0	0.129032258064516
YFR034C	0	0	0.128342245989305
YHL028W	0	0	0.127659574468085
YGR113W	0	0	0.126984126984127
YER186C	0	1	0.126984126984127
YCR061W	0	0	0.126315789473684
YJL153C	0	0	0.12565445026178
YFL030W	0	0	0.125
YOL001W	0	0	0.124352331606218
YBR169C	0	0	0.123711340206186
YDL021W	0	1	0.123711340206186
YJR090C	0	0	0.123076923076923
YOR360C	0	0	0.122448979591837
YOL082W	0	0	0.121827411167513
YLR371W	0	0	0.121212121212121
YDR150W	0	0	0.120603015075377
YDR032C	0	1	0.120603015075377
YMR029C	0	0	0.12
YOL108C	0	0	0.119402985074627
YDR479C	0	0	0.118811881188119
YLR271W	0	1	0.118811881188119
YOR347C	0	0	0.118226600985222
YOR028C	0	0	0.117647058823529
YDR216W	0	0	0.117073170731707
YDR207C	0	0	0.116504854368932
YKL151C	0	1	0.116504854368932
YOR140W	0	0	0.115942028985507
YAL061W	0	1	0.115942028985507
YHR030C	0	0	0.115384615384615
YNL323W	0	0	0.114832535885167
YHR195W	0	0	0.114285714285714
YHL024W	0	0	0.113744075829384
YDR536W	0	0	0.113207547169811
YBR214W	0	0	0.112676056338028
YOR275C	0	0	0.11214953271028
YHR016C	0	0	0.111627906976744
YAL017W	0	0	0.111111111111111
YGL006W	0	0	0.110599078341014
YDR070C	0	1	0.110599078341014
YER111C	0	0	0.110091743119266
YGL061C	0	0	0.10958904109589
YPL171C	0	0	0.109090909090909
YML004C	0	0	0.108597285067873
YNL289W	0	0	0.108108108108108
YBL086C	0	1	0.108108108108108
YHR096C	0	0	0.10762331838565
YDR017C	0	0	0.107142857142857
YEL057C	0	0	0.106666666666667
YKR076W	0	0	0.106194690265487
YMR205C	0	0	0.105726872246696
YFL016C	0	0	0.105263157894737
YIL017C	0	0	0.104803493449782
YMR306W	0	0	0.104347826086957
YKR003W	0	0	0.103896103896104
YGR209C	0	0	0.103448275862069
YPR185W	0	0	0.103004291845494
YMR140W	0	0	0.102564102564103
YER062C	0	0	0.102127659574468
YDL091C	0	1	0.102127659574468
YLR134W	0	0	0.101694915254237
YJR093C	0	0	0.10126582278481
YOR185C	0	0	0.100840336134454
YAL055W	0	0	0.100418410041841
YJR130C	0	0	0.1
YPL137C	0	0	0.0995850622406639
YPR178W	0	0	0.0991735537190083
YMR293C	0	0	0.0987654320987654
YDL113C	0	0	0.0983606557377049
YEL060C	0	0	0.0979591836734694
YJR019C	0	0	0.0975609756097561
YNL223W	0	0	0.097165991902834
YKL067W	0	0	0.0967741935483871
YOR173W	0	0	0.0963855421686747
YGL215W	0	0	0.096
YER162C	0	0	0.0956175298804781
YBR290W	0	0	0.0952380952380952
YIL077C	0	0	0.0948616600790514
YIL136W	0	1	0.0948616600790514
YPL206C	0	0	0.094488188976378
YER103W	0	0	0.0941176470588235
YPR141C	0	0	0.09375
YLR425W	0	0	0.0933852140077821
YGR156W	0	0	0.0930232558139535
YGR023W	0	0	0.0926640926640927
YGL009C	0	0	0.0923076923076923
YOR329C	0	0	0.0919540229885057
YLR163C	0	0	0.0916030534351145
YPL161C	0	0	0.091254752851711
YOR101W	0	0	0.0909090909090909
YMR212C	0	0	0.0905660377358491
YER040W	0	0	0.0902255639097744
YJR059W	0	0	0.0898876404494382
YNR011C	0	0	0.0895522388059701
YDR059C	0	0	0.0892193308550186
YFL014W	0	0	0.0888888888888889
YOL051W	0	0	0.0885608856088561
YMR031C	0	1	0.0885608856088561
YBR237W	0	0	0.0882352941176471
YJR088C	0	1	0.0882352941176471
YLL024C	0	0	0.0879120879120879
YDR414C	0	0	0.0875912408759124
YOL053W	0	1	0.0875912408759124
YNL173C	0	0	0.0872727272727273
YHR043C	0	0	0.0869565217391304
YLR179C	0	1	0.0869565217391304
YEL051W	0	0	0.0866425992779783
YBL103C	0	0	0.0863309352517986
YNL104C	0	0	0.0860215053763441
YGR192C	0	0	0.0857142857142857
YLL026W	0	0	0.0854092526690391
YJR086W	0	0	0.0851063829787234
YNL298W	0	0	0.0848056537102474
YJR142W	0	1	0.0848056537102474
YKL179C	0	0	0.0845070422535211
YOL016C	0	0	0.0842105263157895
YLR263W	0	0	0.0839160839160839
YGL167C	0	0	0.0836236933797909
YLR149C	0	1	0.0836236933797909
YGR052W	0	1	0.0836236933797909
YEL009C	0	0	0.0833333333333333
YLR254C	0	0	0.0830449826989619
YKL059C	0	0	0.0827586206896552
YDR155C	0	0	0.0824742268041237
YIR016W	0	1	0.0824742268041237
YJL194W	0	0	0.0821917808219178
YKR041W	0	1	0.0821917808219178
YKR011C	0	1	0.0821917808219178
YKL168C	0	1	0.0821917808219178
YHR063C	0	0	0.0819112627986348
YPL186C	0	1	0.0819112627986348
YGR070W	0	0	0.0816326530612245
YBR066C	0	0	0.0813559322033898
YDR018C	0	0	0.0810810810810811
YMR271C	0	0	0.0808080808080808
YMR196W	0	1	0.0808080808080808
YKR034W	0	0	0.0805369127516778
YLR262C	0	0	0.0802675585284281
YOL018C	0	0	0.08
YIL155C	0	0	0.079734219269103
YLR109W	0	0	0.0794701986754967
YGR130C	0	1	0.0794701986754967
YER073W	0	0	0.0792079207920792
YOR031W	0	0	0.0789473684210526
YDR436W	0	0	0.0786885245901639
YMR186W	0	0	0.0784313725490196
YDL149W	0	0	0.0781758957654723
YHR097C	0	1	0.0781758957654723
YGR174C	0	0	0.0779220779220779
YLL035W	0	0	0.0776699029126214
YER142C	0	0	0.0774193548387097
YDR530C	0	0	0.0771704180064309
YLR430W	0	0	0.0769230769230769
YIL036W	0	0	0.0766773162939297
YGL164C	0	1	0.0766773162939297
YOR137C	0	0	0.0764331210191083
YDR178W	0	0	0.0761904761904762
YLR170C	0	0	0.0759493670886076
YOR014W	0	0	0.0757097791798107
YDR358W	0	0	0.0754716981132075
YOL119C	0	0	0.0752351097178683
YOL065C	0	0	0.075
YMR255W	0	0	0.0747663551401869
YDL238C	0	0	0.0745341614906832
YBR128C	0	0	0.0743034055727554
YMR280C	0	0	0.0740740740740741
YJR084W	0	0	0.0738461538461539
YOR332W	0	0	0.0736196319018405
YDR003W	0	0	0.073394495412844
YOR179C	0	0	0.0731707317073171
YOR323C	0	0	0.0729483282674772
YDR037W	0	0	0.0727272727272727
YDR022C	0	0	0.0725075528700906
YPR081C	0	0	0.072289156626506
YGR068C	0	1	0.072289156626506
YHR208W	0	0	0.0720720720720721
YBR260C	0	0	0.0718562874251497
YOR052C	0	1	0.0718562874251497
YLL019C	0	0	0.0716417910447761
YKL142W	0	0	0.0714285714285714
YER020W	0	0	0.0712166172106825
YGR044C	0	0	0.0710059171597633
YPR154W	0	0	0.0707964601769911
YPR107C	0	0	0.0705882352941176
YPL075W	0	0	0.0703812316715543
YKL120W	0	0	0.0701754385964912
YHR001W	0	0	0.0699708454810496
YJR016C	0	0	0.0697674418604651
YDR146C	0	0	0.0695652173913043
YNL160W	0	0	0.069364161849711
YDR255C	0	0	0.069164265129683
YOR108W	0	0	0.0689655172413793
YGR185C	0	0	0.0687679083094556
YER037W	0	1	0.0687679083094556
YHR152W	0	0	0.0685714285714286
YDR085C	0	0	0.0683760683760684
YLL010C	0	0	0.0681818181818182
YJL049W	0	1	0.0681818181818182
YPL147W	0	0	0.0679886685552408
YJL127C	0	0	0.0677966101694915
YDR294C	0	0	0.0676056338028169
YJR124C	0	1	0.0676056338028169
YMR110C	0	0	0.0674157303370786
YBR274W	0	0	0.0672268907563025
YNL076W	0	0	0.0670391061452514
YBR068C	0	0	0.0668523676880223
YCL034W	0	0	0.0666666666666667
YKL018W	0	0	0.0664819944598338
YOL151W	0	0	0.0662983425414365
YBR052C	0	1	0.0662983425414365
YOR374W	0	0	0.0661157024793388
YGL004C	0	0	0.0659340659340659
YNL241C	0	0	0.0657534246575342
YBR056W	0	1	0.0657534246575342
YGL248W	0	0	0.0655737704918033
YLL041C	0	0	0.0653950953678474
YAL060W	0	0	0.0652173913043478
YNL079C	0	0	0.0650406504065041
YNR012W	0	0	0.0648648648648649
YPL223C	0	0	0.0646900269541779
YCR004C	0	1	0.0646900269541779
YHR165C	0	0	0.0645161290322581
YHL010C	0	1	0.0645161290322581
YML132W	0	0	0.064343163538874
YHR160C	0	0	0.0641711229946524
YNL134C	0	1	0.0641711229946524
YOR226C	0	0	0.064
YIL153W	0	0	0.0638297872340425
YKL141W	0	0	0.0636604774535809
YPL087W	0	0	0.0634920634920635
YGR237C	0	1	0.0634920634920635
YIL113W	0	0	0.0633245382585752
YDL234C	0	0	0.0631578947368421
YDL179W	0	0	0.062992125984252
YMR108W	0	0	0.06282722513089
YBR149W	0	0	0.0626631853785901
YHR002W	0	0	0.0625
YBL075C	0	0	0.0623376623376623
YOL117W	0	0	0.0621761658031088
YDR330W	0	0	0.062015503875969
YPL253C	0	0	0.0618556701030928
YPR127W	0	1	0.0618556701030928
YER035W	0	0	0.0616966580976864
YDR368W	0	0	0.0615384615384615
YKL171W	0	0	0.061381074168798
YGL053W	0	0	0.0612244897959184
YNL204C	0	0	0.0610687022900763
YJL155C	0	0	0.0609137055837563
YOR223W	0	1	0.0609137055837563
YNR002C	0	0	0.0607594936708861
YKL096W	0	0	0.0606060606060606
YDL214C	0	0	0.0604534005037783
YKR044W	0	1	0.0604534005037783
YBL015W	0	0	0.0603015075376884
YOR036W	0	0	0.0601503759398496
YPL214C	0	0	0.06
YLR284C	0	0	0.0598503740648379
YKL148C	0	0	0.0597014925373134
YGR141W	0	0	0.0595533498759305
YMR152W	0	0	0.0594059405940594
YLR248W	0	0	0.0592592592592593
YMR197C	0	0	0.0591133004926108
YDL078C	0	0	0.058968058968059
YOR358W	0	0	0.0588235294117647
YJL144W	0	0	0.058679706601467
YCL042W	0	1	0.058679706601467
YGL245W	0	0	0.0585365853658537
YCR036W	0	0	0.0583941605839416
YJL198W	0	0	0.058252427184466
YOR075W	0	0	0.0581113801452785
YMR039C	0	0	0.0579710144927536
YDR148C	0	0	0.0578313253012048
YKL124W	0	0	0.0576923076923077
YGR094W	0	0	0.0575539568345324
YJR075W	0	0	0.0574162679425837
YMR281W	0	0	0.0572792362768496
YFL054C	0	0	0.0571428571428571
YLR350W	0	0	0.0570071258907363
YOL052C-A	0	0	0.0568720379146919
YGR010W	0	0	0.0567375886524823
YMR054W	0	0	0.0566037735849057
YFR008W	0	0	0.0564705882352941
YOL083W	0	1	0.0564705882352941
YLR277C	0	0	0.0563380281690141
YPL194W	0	0	0.0562060889929742
YPL133C	0	0	0.0560747663551402
YKL140W	0	0	0.0559440559440559
YIL010W	0	0	0.0558139534883721
YDR505C	0	1	0.0558139534883721
YMR181C	0	1	0.0558139534883721
YLR080W	0	0	0.0556844547563805
YDR195W	0	0	0.0555555555555556
YMR278W	0	1	0.0555555555555556
YPR028W	0	0	0.0554272517321016
YOR125C	0	0	0.0552995391705069
YMR219W	0	0	0.0551724137931034
YJL101C	0	0	0.055045871559633
YDR258C	0	0	0.0549199084668192
YDL024C	0	0	0.0547945205479452
YHR108W	0	0	0.0546697038724374
YMR251W	0	0	0.0545454545454545
YCL035C	0	0	0.054421768707483
YLL039C	0	0	0.0542986425339367
YPL224C	0	0	0.054176072234763
YOR089C	0	0	0.0540540540540541
YKR089C	0	0	0.0539325842696629
YGL082W	0	1	0.0539325842696629
YOR134W	0	0	0.0538116591928251
YDR062W	0	0	0.0536912751677852
YBL050W	0	0	0.0535714285714286
YPL273W	0	0	0.0534521158129176
YMR206W	0	1	0.0534521158129176
YIL071C	0	0	0.0533333333333333
YMR133W	0	0	0.0532150776053215
YJL100W	0	0	0.0530973451327434
YIL137C	0	1	0.0530973451327434
YOR040W	0	0	0.0529801324503311
YGL104C	0	0	0.052863436123348
YGR268C	0	0	0.0527472527472527
YOL126C	0	0	0.0526315789473684
YGR007W	0	0	0.0525164113785558
YDR287W	0	0	0.0524017467248908
YHR202W	0	1	0.0524017467248908
YHR113W	0	0	0.0522875816993464
YBR024W	0	0	0.0521739130434783
YOL087C	0	1	0.0521739130434783
YFL036W	0	0	0.052060737527115
YLR174W	0	0	0.051948051948052
YNL115C	0	1	0.051948051948052
YNR047W	0	0	0.0518358531317495
YGR230W	0	0	0.0517241379310345
YKR014C	0	0	0.0516129032258065
YNL118C	0	0	0.0515021459227468
YGR124W	0	0	0.0513918629550321
YCR081W	0	0	0.0512820512820513
YPL256C	0	0	0.0511727078891258
YPR172W	0	1	0.0511727078891258
YNL317W	0	0	0.051063829787234
YNR007C	0	0	0.0509554140127389
YPR033C	0	0	0.0508474576271186
YDR456W	0	0	0.0507399577167019
YER028C	0	0	0.0506329113924051
YEL041W	0	0	0.0505263157894737
YAL062W	0	0	0.0504201680672269
YGR254W	0	0	0.050314465408805
YGL010W	0	1	0.050314465408805
YHR137W	0	0	0.0502092050209205
YBR046C	0	1	0.0502092050209205
YKL157W	0	0	0.0501043841336117
YGR048W	0	0	0.05
YOR352W	0	1	0.05
YDR435C	0	0	0.0498960498960499
YML115C	0	0	0.0497925311203319
YOR298C-A	0	0	0.0496894409937888
YER038C	0	0	0.0495867768595041
YDR525W-A	0	1	0.0495867768595041
YMR104C	0	0	0.0494845360824742
YNL183C	0	0	0.0493827160493827
YOL064C	0	0	0.0492813141683778
YMR027W	0	1	0.0492813141683778
YGL153W	0	0	0.0491803278688525
YBR204C	0	1	0.0491803278688525
YDL194W	0	0	0.049079754601227
YGR244C	0	0	0.0489795918367347
YMR199W	0	0	0.0488798370672098
YLL001W	0	0	0.0487804878048781
YAL028W	0	0	0.0486815415821501
YOL047C	0	1	0.0486815415821501
YPL046C	0	0	0.048582995951417
YLR006C	0	0	0.0484848484848485
YLR118C	0	1	0.0484848484848485
YLR377C	0	0	0.0483870967741935
YAL043C	0	0	0.0482897384305835
YMR258C	0	1	0.0482897384305835
YDL065C	0	0	0.0481927710843374
YDL215C	0	0	0.0480961923847695
YMR041C	0	0	0.048
YNL042W	0	0	0.0479041916167665
YGL206C	0	0	0.047808764940239
YER110C	0	0	0.047713717693837
YDR063W	0	1	0.047713717693837
YOR348C	0	0	0.0476190476190476
YGL244W	0	0	0.0475247524752475
YOL122C	0	0	0.0474308300395257
YBL078C	0	0	0.0473372781065089
YDR245W	0	0	0.047244094488189
YNL307C	0	0	0.0471512770137525
YDR391C	0	1	0.0471512770137525
YGR163W	0	0	0.0470588235294118
YPL196W	0	0	0.0469667318982387
YOR113W	0	0	0.046875
YML042W	0	0	0.0467836257309941
YLR355C	0	0	0.0466926070038911
YOR335C	0	0	0.0466019417475728
YGL148W	0	0	0.0465116279069767
YPL119C	0	0	0.04642166344294
YOR245C	0	0	0.0463320463320463
YKL146W	0	0	0.046242774566474
YGR250C	0	1	0.046242774566474
YOR106W	0	0	0.0461538461538462
YOR062C	0	1	0.0461538461538462
YHR171W	0	0	0.0460652591170825
YGR043C	0	1	0.0460652591170825
YNL090W	0	0	0.0459770114942529
YDR005C	0	0	0.0458891013384321
YGR087C	0	0	0.0458015267175573
YGR157W	0	0	0.0457142857142857
YLR436C	0	0	0.0456273764258555
YER012W	0	0	0.0455407969639469
YDR504C	0	1	0.0455407969639469
YDR341C	0	0	0.0454545454545455
YOR023C	0	0	0.0453686200378072
YMR053C	0	0	0.0452830188679245
YLR093C	0	0	0.0451977401129944
YOR230W	0	0	0.0451127819548872
YMR251W-A	0	0	0.0450281425891182
YGL047W	0	0	0.0449438202247191
YPL260W	0	1	0.0449438202247191
YOR208W	0	0	0.0448598130841121
YKL029C	0	0	0.0447761194029851
YOR018W	0	0	0.0446927374301676
YGR042W	0	0	0.0446096654275093
YNL242W	0	0	0.0445269016697588
YBR200W	0	0	0.0444444444444444
YOR271C	0	1	0.0444444444444444
YDL089W	0	1	0.0444444444444444
YGL015C	0	1	0.0444444444444444
YKR067W	0	0	0.044362292051756
YPR030W	0	0	0.044280442804428
YLR128W	0	0	0.0441988950276243
YCL052C	0	0	0.0441176470588235
YDR202C	0	0	0.0440366972477064
YDL045C	0	0	0.043956043956044
YGL096W	0	0	0.0438756855575868
YGL240W	0	0	0.0437956204379562
YLR246W	0	0	0.0437158469945355
YDR204W	0	0	0.0436363636363636
YDL019C	0	0	0.043557168784029
YLR454W	0	1	0.043557168784029
YGR205W	0	1	0.043557168784029
YIL098C	0	0	0.0434782608695652
YKL152C	0	0	0.0433996383363472
YJR127C	0	0	0.0433212996389892
YMR136W	0	0	0.0432432432432432
YDR050C	0	0	0.0431654676258993
YGL044C	0	0	0.0430879712746858
YGL250W	0	1	0.0430879712746858
YIL078W	0	0	0.043010752688172
YJL053W	0	0	0.0429338103756708
YDR490C	0	0	0.0428571428571429
YDR293C	0	0	0.0427807486631016
YPR036W	0	0	0.0427046263345196
YBR302C	0	1	0.0427046263345196
YDR163W	0	0	0.0426287744227353
YCR012W	0	0	0.0425531914893617
YLR070C	0	0	0.0424778761061947
YGL208W	0	0	0.0424028268551237
YHR107C	0	0	0.0423280423280423
YFL021W	0	0	0.0422535211267606
YOR054C	0	0	0.0421792618629174
YFL029C	0	0	0.0421052631578947
YDR058C	0	0	0.042031523642732
YLR025W	0	0	0.041958041958042
YBR286W	0	0	0.0418848167539267
YLR176C	0	0	0.0418118466898955
YGR110W	0	1	0.0418118466898955
YBR196C	0	0	0.0417391304347826
YHL019C	0	0	0.0416666666666667
YGR236C	0	1	0.0416666666666667
YMR086W	0	1	0.0416666666666667
YAL031C	0	0	0.0415944540727903
YDR511W	0	0	0.041522491349481
YAR031W	0	0	0.0414507772020725
YPL254W	0	0	0.0413793103448276
YBR223C	0	0	0.0413080895008606
YOL071W	0	0	0.0412371134020619
YEL036C	0	0	0.0411663807890223
YGL121C	0	0	0.0410958904109589
YOR273C	0	0	0.041025641025641
YKL064W	0	0	0.0409556313993174
YIL063C	0	0	0.0408858603066439
YMR173W	0	0	0.0408163265306122
YDL134C	0	0	0.0407470288624788
YOR155C	0	0	0.0406779661016949
YMR170C	0	0	0.0406091370558376
YDR392W	0	0	0.0405405405405405
YJR089W	0	0	0.0404721753794266
YNL009W	0	0	0.0404040404040404
YPL003W	0	0	0.0403361344537815
YLL009C	0	0	0.0402684563758389
YDL185W	0	0	0.0402010050251256
YGL073W	0	0	0.040133779264214
YGL158W	0	0	0.0400667779632721
YDL117W	0	0	0.04
YDL174C	0	0	0.0399334442595674
YPL070W	0	0	0.0398671096345515
YKL217W	0	0	0.0398009950248756
YKL188C	0	0	0.0397350993377483
YJL203W	0	0	0.0396694214876033
YIL119C	0	0	0.0396039603960396
YGR053C	0	1	0.0396039603960396
YML117W	0	0	0.0395387149917628
YGL035C	0	0	0.0394736842105263
YIL150C	0	0	0.0394088669950739
YBR212W	0	0	0.039344262295082
YLR079W	0	0	0.0392798690671031
YOR035C	0	0	0.0392156862745098
YFL062W	0	1	0.0392156862745098
YJR126C	0	0	0.0391517128874388
YNL074C	0	0	0.0390879478827362
YGL161C	0	0	0.0390243902439024
YKL189W	0	0	0.038961038961039
YER116C	0	0	0.0388978930307942
YGR167W	0	0	0.0388349514563107
YGR186W	0	0	0.0387722132471729
YGL259W	0	1	0.0387722132471729
YGR143W	0	0	0.0387096774193548
YOR176W	0	0	0.0386473429951691
YLR102C	0	0	0.0385852090032154
YHR194W	0	0	0.0385232744783307
YDL002C	0	0	0.0384615384615385
YGR223C	0	1	0.0384615384615385
YFR047C	0	0	0.0384
YGR249W	0	0	0.0383386581469649
YGL036W	0	1	0.0383386581469649
YEL005C	0	1	0.0383386581469649
YDR196C	0	0	0.0382775119617225
YPL240C	0	0	0.0382165605095541
YER163C	0	1	0.0382165605095541
YKL060C	0	0	0.0381558028616852
YLR090W	0	0	0.0380952380952381
YKR045C	0	1	0.0380952380952381
YIL006W	0	0	0.0380348652931854
YDL127W	0	0	0.0379746835443038
YJR036C	0	0	0.037914691943128
YGR066C	0	1	0.037914691943128
YJL036W	0	0	0.0378548895899054
YOL100W	0	0	0.0377952755905512
YER129W	0	0	0.0377358490566038
YPR151C	0	0	0.0376766091051805
YAL014C	0	0	0.0376175548589342
YIR038C	0	0	0.0375586854460094
YMR025W	0	0	0.0375
YLR310C	0	0	0.0374414976599064
YIL111W	0	0	0.0373831775700935
YJL016W	0	1	0.0373831775700935
YHR017W	0	1	0.0373831775700935
YOR124C	0	0	0.0373250388802488
YGL146C	0	1	0.0373250388802488
YGR028W	0	0	0.0372670807453416
YNL267W	0	0	0.0372093023255814
YLL018C	0	0	0.0371517027863777
YBR151W	0	1	0.0371517027863777
YOL067C	0	0	0.0370942812982998
YNR035C	0	0	0.037037037037037
YML001W	0	0	0.036979969183359
YGR229C	0	0	0.0369230769230769
YIR007W	0	1	0.0369230769230769
YFR010W	0	0	0.0368663594470046
YBR168W	0	0	0.0368098159509202
YEL038W	0	1	0.0368098159509202
YPL060W	0	0	0.0367534456355283
YML057W	0	0	0.036697247706422
YKL080W	0	0	0.0366412213740458
YDL106C	0	0	0.0365853658536585
YER141W	0	0	0.0365296803652968
YGR196C	0	1	0.0365296803652968
YCR053W	0	0	0.0364741641337386
YLR151C	0	1	0.0364741641337386
YJR009C	0	0	0.0364188163884674
YNL155W	0	1	0.0364188163884674
YKL038W	0	0	0.0363636363636364
YMR174C	0	0	0.0363086232980333
YCR079W	0	0	0.0362537764350453
YMR090W	0	1	0.0362537764350453
YER134C	0	1	0.0362537764350453
YDL022W	0	0	0.0361990950226244
YIL160C	0	0	0.036144578313253
YDR328C	0	0	0.0360902255639098
YML029W	0	0	0.036036036036036
YGR132C	0	0	0.0359820089955022
YIL062C	0	0	0.0359281437125748
YER136W	0	0	0.0358744394618834
YIL029C	0	0	0.0358208955223881
YHR075C	0	0	0.0357675111773472
YNL015W	0	0	0.0357142857142857
YLR348C	0	0	0.0356612184249629
YGR142W	0	0	0.0356083086053412
YHR028C	0	0	0.0355555555555556
YDR289C	0	0	0.0355029585798817
YOR026W	0	0	0.0354505169867061
YIL042C	0	0	0.0353982300884956
YCL004W	0	0	0.0353460972017673
YGR231C	0	0	0.0352941176470588
YKL041W	0	0	0.0352422907488987
YBR037C	0	0	0.0351906158357771
YGR005C	0	0	0.0351390922401171
YDR251W	0	0	0.0350877192982456
YER098W	0	0	0.035036496350365
YPR040W	0	0	0.0349854227405248
YGR258C	0	0	0.0349344978165939
YLL006W	0	0	0.0348837209302326
YML071C	0	0	0.034833091436865
YGR252W	0	0	0.0347826086956522
YHR020W	0	0	0.0347322720694645
YAL016W	0	0	0.0346820809248555
YOR288C	0	0	0.0346320346320346
YHR019C	0	0	0.0345821325648415
YLR219W	0	0	0.0345323741007194
YLR132C	0	0	0.0344827586206897
YDL020C	0	0	0.0344332855093257
YCR073W-A	0	0	0.0343839541547278
YDR140W	0	0	0.0343347639484979
YMR304W	0	0	0.0342857142857143
YMR284W	0	0	0.0342368045649073
YJL066C	0	1	0.0342368045649073
YOR292C	0	1	0.0342368045649073
YDR122W	0	0	0.0341880341880342
YJR061W	0	1	0.0341880341880342
YAR007C	0	0	0.0341394025604552
YBR285W	0	1	0.0341394025604552
YLR257W	0	1	0.0341394025604552
YDR453C	0	0	0.0340909090909091
YML070W	0	0	0.0340425531914894
YDL070W	0	1	0.0340425531914894
YEL020C	0	1	0.0340425531914894
YMR169C	0	0	0.0339943342776204
YBR280C	0	0	0.0339462517680339
YBR137W	0	1	0.0339462517680339
YOR375C	0	0	0.0338983050847458
YFR052W	0	0	0.0338504936530324
YCR009C	0	0	0.0338028169014084
YOR138C	0	0	0.0337552742616034
YDR512C	0	0	0.0337078651685393
YER143W	0	0	0.0336605890603086
YNL159C	0	0	0.0336134453781513
YMR030W	0	0	0.0335664335664336
YBR279W	0	0	0.0335195530726257
YOR109W	0	0	0.0334728033472803
YPL120W	0	0	0.0334261838440111
YOR317W	0	0	0.0333796940194715
YOR070C	0	0	0.0333333333333333
YJR125C	0	0	0.0332871012482663
YLR110C	0	0	0.0332409972299169
YOR132W	0	0	0.033195020746888
YGL181W	0	0	0.0331491712707182
YMR279C	0	1	0.0331491712707182
YBR199W	0	0	0.0331034482758621
YMR322C	0	0	0.0330578512396694
YBR287W	0	1	0.0330578512396694
YLR423C	0	0	0.0330123796423659
YDR254W	0	0	0.032967032967033
YDL025C	0	1	0.032967032967033
YNL237W	0	1	0.032967032967033
YPL008W	0	0	0.0329218106995885
YKL150W	0	0	0.0328767123287671
YDR234W	0	0	0.0328317373461012
YJL102W	0	0	0.0327868852459016
YLR370C	0	0	0.0327421555252387
YDR031W	0	1	0.0327421555252387
YKL093W	0	0	0.0326975476839237
YKL062W	0	0	0.0326530612244898
YHR174W	0	0	0.0326086956521739
YDL099W	0	0	0.0325644504748982
YDR068W	0	1	0.0325644504748982
YLR119W	0	0	0.032520325203252
YJL082W	0	1	0.032520325203252
YBR230C	0	1	0.032520325203252
YIL065C	0	0	0.0324763193504736
YDR229W	0	0	0.0324324324324324
YBR018C	0	0	0.0323886639676113
YHR009C	0	1	0.0323886639676113
YGR247W	0	0	0.032345013477089
YMR114C	0	1	0.032345013477089
YFR045W	0	0	0.0323014804845222
YIL112W	0	0	0.032258064516129
YPL164C	0	0	0.0322147651006711
YMR314W	0	0	0.032171581769437
YIL105C	0	0	0.0321285140562249
YLL040C	0	0	0.0320855614973262
YER125W	0	0	0.0320427236315087
YJL070C	0	1	0.0320427236315087
YGR061C	0	0	0.032
YER101C	0	1	0.032
YKR098C	0	1	0.032
YBL101C	0	0	0.0319573901464714
YIL034C	0	0	0.0319148936170213
YDL188C	0	0	0.0318725099601594
YGL179C	0	0	0.0318302387267905
YPR075C	0	0	0.0317880794701987
YEL003W	0	0	0.0317460317460317
YJR134C	0	1	0.0317460317460317
YBL047C	0	0	0.0317040951122853
YNL156C	0	0	0.0316622691292876
YOR194C	0	0	0.0316205533596838
YGR046W	0	0	0.0315789473684211
YPL036W	0	0	0.0315374507227332
YML054C	0	0	0.031496062992126
YGR009C	0	0	0.0314547837483617
YBR053C	0	1	0.0314547837483617
YHR008C	0	0	0.031413612565445
YDR388W	0	0	0.0313725490196078
YMR244C-A	0	1	0.0313725490196078
YMR028W	0	0	0.031331592689295
YIL087C	0	1	0.031331592689295
YCL051W	0	0	0.0312907431551499
YNL036W	0	0	0.03125
YPL006W	0	0	0.0312093628088427
YKL121W	0	1	0.0312093628088427
YOR220W	0	1	0.0312093628088427
YMR044W	0	0	0.0311688311688312
YPR005C	0	0	0.0311284046692607
YBR005W	0	0	0.0310880829015544
YJL185C	0	1	0.0310880829015544
YMR068W	0	0	0.0310478654592497
YLR290C	0	1	0.0310478654592497
YDL029W	0	0	0.0310077519379845
YER182W	0	1	0.0310077519379845
YCR069W	0	1	0.0310077519379845
YHR044C	0	0	0.0309677419354839
YBR284W	0	0	0.0309278350515464
YLR375W	0	1	0.0309278350515464
YDL190C	0	0	0.0308880308880309
YNL092W	0	1	0.0308880308880309
YFL023W	0	0	0.0308483290488432
YNL012W	0	0	0.030808729139923
YGL059W	0	1	0.030808729139923
YER119C	0	0	0.0307692307692308
YLR038C	0	0	0.030729833546735
YPL177C	0	0	0.030690537084399
YFR019W	0	0	0.0306513409961686
YNL136W	0	0	0.0306122448979592
YBR081C	0	0	0.0305732484076433
YNL097C	0	0	0.0305343511450382
YGL087C	0	0	0.0304955527318933
YFR004W	0	0	0.0304568527918782
YGL219C	0	0	0.0304182509505703
YJL001W	0	0	0.030379746835443
YOR233W	0	0	0.0303413400758533
YNL202W	0	0	0.0303030303030303
YGR281W	0	0	0.0302648171500631
YOL060C	0	0	0.0302267002518892
YJL013C	0	0	0.030188679245283
YOR215C	0	1	0.030188679245283
YBR055C	0	0	0.0301507537688442
YKR095W	0	0	0.0301129234629862
YBL033C	0	0	0.0300751879699248
YMR263W	0	0	0.0300375469336671
YER033C	0	1	0.0300375469336671
YBL001C	0	0	0.03
YKR023W	0	1	0.03
YJL161W	0	1	0.03
YHL032C	0	0	0.0299625468164794
YLR299W	0	0	0.029925187032419
YJR103W	0	0	0.0298879202988792
YJR104C	0	0	0.0298507462686567
YDR052C	0	0	0.0298136645962733
YPL085W	0	0	0.0297766749379653
YMR303C	0	0	0.0297397769516729
YNL139C	0	0	0.0297029702970297
YDR054C	0	0	0.0296662546353523
YMR087W	0	0	0.0296296296296296
YHR086W	0	0	0.0295930949445129
YDR412W	0	0	0.0295566502463054
YKL056C	0	0	0.029520295202952
YHR079C	0	0	0.0294840294840295
YKL065C	0	1	0.0294840294840295
YGR092W	0	0	0.0294478527607362
YMR302C	0	0	0.0294117647058824
YGR136W	0	1	0.0294117647058824
YPR155C	0	0	0.02937576499388
YBR114W	0	0	0.0293398533007335
YCR011C	0	0	0.0293040293040293
YDL046W	0	0	0.0292682926829268
YGR240C	0	0	0.0292326431181486
YDR379W	0	0	0.0291970802919708
YOR122C	0	0	0.0291616038882139
YBR150C	0	1	0.0291616038882139
YOR027W	0	0	0.029126213592233
YPL154C	0	0	0.0290909090909091
YOL048C	0	1	0.0290909090909091
YNL153C	0	0	0.0290556900726392
YPR070W	0	0	0.0290205562273277
YKR009C	0	0	0.0289855072463768
YDL144C	0	1	0.0289855072463768
YBR119W	0	0	0.0289505428226779
YJL057C	0	1	0.0289505428226779
YIL161W	0	1	0.0289505428226779
YHL048W	0	0	0.0289156626506024
YDL047W	0	0	0.0288808664259928
YNL312W	0	0	0.0288461538461538
YER139C	0	1	0.0288461538461538
YBR249C	0	0	0.0288115246098439
YHR106W	0	0	0.0287769784172662
YEL039C	0	0	0.0287425149700599
YDL142C	0	0	0.0287081339712919
YLR201C	0	0	0.028673835125448
YDL132W	0	0	0.0286396181384248
YOL081W	0	0	0.0286054827175209
YNL107W	0	0	0.0285714285714286
YBR177C	0	0	0.0285374554102259
YAL013W	0	0	0.0285035629453682
YGL045W	0	0	0.0284697508896797
YGR077C	0	0	0.028436018957346
YKL100C	0	1	0.028436018957346
YPR067W	0	0	0.0284023668639053
YNL011C	0	1	0.0284023668639053
YDR129C	0	0	0.0283687943262411
YGR232W	0	0	0.0283353010625738
YBL007C	0	0	0.0283018867924528
YDR529C	0	0	0.0282685512367491
YKR066C	0	0	0.0282352941176471
YMR020W	0	0	0.0282021151586369
YGL253W	0	0	0.028169014084507
YBR035C	0	0	0.0281359906213365
YPL074W	0	1	0.0281359906213365
YAL054C	0	0	0.0281030444964871
YDL193W	0	0	0.0280701754385965
YKR052C	0	0	0.0280373831775701
YOR065W	0	0	0.0280046674445741
YFL042C	0	1	0.0280046674445741
YBL056W	0	0	0.027972027972028
YDR486C	0	0	0.0279394644935972
YDR123C	0	0	0.027906976744186
YJR025C	0	0	0.0278745644599303
YCR082W	0	0	0.0278422273781903
YJL068C	0	0	0.0278099652375435
YER063W	0	0	0.0277777777777778
YDR231C	0	0	0.0277456647398844
YER088C	0	0	0.0277136258660508
YAL030W	0	0	0.027681660899654
YCL038C	0	0	0.0276497695852535
YHR112C	0	0	0.0276179516685846
YML118W	0	1	0.0276179516685846
YKL129C	0	0	0.0275862068965517
YOR163W	0	0	0.0275545350172216
YKL013C	0	0	0.0275229357798165
YNL215W	0	1	0.0275229357798165
YBR077C	0	0	0.0274914089347079
YPR079W	0	0	0.0274599542334096
YGR127W	0	1	0.0274599542334096
YGR080W	0	0	0.0274285714285714
YPR008W	0	0	0.0273972602739726
YJL079C	0	1	0.0273972602739726
YLR039C	0	0	0.0273660205245154
YMR195W	0	1	0.0273660205245154
YBR026C	0	0	0.0273348519362187
YLR133W	0	0	0.0273037542662116
YCL011C	0	0	0.0272727272727273
YIR039C	0	1	0.0272727272727273
YDL169C	0	1	0.0272727272727273
YNL233W	0	0	0.0272417707150965
YBR161W	0	0	0.0272108843537415
YBR059C	0	0	0.0271800679501699
YDR191W	0	0	0.0271493212669683
YLR152C	0	1	0.0271493212669683
YMR077C	0	0	0.0271186440677966
YGL013C	0	0	0.0270880361173815
YML041C	0	0	0.0270574971815107
YDR305C	0	0	0.027027027027027
YPL047W	0	0	0.0269966254218223
YBL019W	0	0	0.0269662921348315
YBR273C	0	0	0.0269360269360269
YGR104C	0	0	0.0269058295964126
YJR151C	0	1	0.0269058295964126
YPR115W	0	1	0.0269058295964126
YGL081W	0	1	0.0269058295964126
YGR063C	0	0	0.0268756998880179
YDL230W	0	0	0.0268456375838926
YDR176W	0	0	0.0268156424581006
YHL030W	0	0	0.0267857142857143
YMR262W	0	1	0.0267857142857143
YAL038W	0	0	0.0267558528428094
YMR004W	0	0	0.0267260579064588
YJR091C	0	0	0.0266963292547275
YJL048C	0	0	0.0266666666666667
YIR017C	0	0	0.0266370699223085
YDR055W	0	0	0.0266075388026608
YCR076C	0	1	0.0266075388026608
YLR120C	0	0	0.026578073089701
YOR136W	0	0	0.0265486725663717
YPR046W	0	0	0.0265193370165746
YPL005W	0	0	0.0264900662251656
YOL086C	0	0	0.0264608599779493
YDL124W	0	0	0.026431718061674
YDR219C	0	0	0.0264026402640264
YHL036W	0	0	0.0263736263736264
YPR180W	0	0	0.026344676180022
YDR295C	0	0	0.0263157894736842
YBR216C	0	0	0.0262869660460022
YMR297W	0	0	0.0262582056892779
YER044C	0	0	0.0262295081967213
YHR080C	0	1	0.0262295081967213
YLR200W	0	0	0.0262008733624454
YDR533C	0	1	0.0262008733624454
YOR117W	0	0	0.0261723009814613
YLR309C	0	0	0.0261437908496732
YHL002W	0	0	0.0261153427638738
YER031C	0	0	0.0260869565217391
YLR216C	0	0	0.0260586319218241
YPL042C	0	0	0.0260303687635575
YHR200W	0	0	0.0260021668472373
YBR256C	0	0	0.025974025974026
YOL111C	0	0	0.0259459459459459
YAL005C	0	0	0.0259179265658747
YKL025C	0	0	0.0258899676375405
YOR267C	0	0	0.0258620689655172
YOL020W	0	0	0.0258342303552207
YDL027C	0	1	0.0258342303552207
YKL185W	0	0	0.0258064516129032
YKR071C	0	1	0.0258064516129032
YBR211C	0	0	0.0257787325456498
YGL196W	0	1	0.0257787325456498
YGL002W	0	0	0.0257510729613734
YBR127C	0	0	0.0257234726688103
YGR072W	0	0	0.0256959314775161
YDL017W	0	0	0.025668449197861
YML028W	0	0	0.0256410256410256
YFR050C	0	0	0.0256136606189968
YKL034W	0	0	0.0255863539445629
YFR049W	0	0	0.0255591054313099
YGR149W	0	1	0.0255591054313099
YPL084W	0	0	0.025531914893617
YLR250W	0	0	0.0255047821466525
YLR206W	0	0	0.0254777070063694
YMR272C	0	0	0.0254506892895016
YMR299C	0	0	0.0254237288135593
YKL133C	0	1	0.0254237288135593
YCR097W	0	0	0.0253968253968254
YER039C	0	1	0.0253968253968254
YBR003W	0	0	0.025369978858351
YGR112W	0	0	0.0253431890179514
YDR329C	0	0	0.0253164556962025
YBR082C	0	0	0.0252897787144362
YKL195W	0	0	0.0252631578947368
YNR016C	0	0	0.0252365930599369
YBL076C	0	0	0.0252100840336134
YMR040W	0	1	0.0252100840336134
YGR270W	0	0	0.0251836306400839
YKR004C	0	0	0.0251572327044025
YER014W	0	0	0.025130890052356
YJL103C	0	0	0.0251046025104603
YJL151C	0	1	0.0251046025104603
YJL020C	0	0	0.0250783699059561
YJL089W	0	0	0.0250521920668058
YER158C	0	1	0.0250521920668058
YNL073W	0	0	0.0250260688216893
YHR118C	0	0	0.025
YDL107W	0	0	0.0249739854318418
YDR284C	0	0	0.0249480249480249
YOL143C	0	0	0.0249221183800623
YOR261C	0	0	0.024896265560166
YBR016W	0	0	0.0248704663212435
YLR356W	0	1	0.0248704663212435
YMR235C	0	0	0.0248447204968944
YLR165C	0	0	0.0248190279214064
YLR231C	0	0	0.0247933884297521
YLR097C	0	0	0.0247678018575851
YNL125C	0	0	0.0247422680412371
YKL145W	0	0	0.0247167868177137
YLR044C	0	0	0.0246913580246914
YLR098C	0	0	0.0246659815005139
YHR161C	0	0	0.0246406570841889
YER049W	0	0	0.0246153846153846
YHR033W	0	1	0.0246153846153846
YDR132C	0	1	0.0246153846153846
YOR219C	0	0	0.0245901639344262
YDR364C	0	0	0.0245649948822927
YCR010C	0	0	0.0245398773006135
YHL009C	0	0	0.024514811031665
YLR288C	0	0	0.0244897959183673
YNL084C	0	0	0.0244648318042813
YMR036C	0	0	0.0244399185336049
YLR063W	0	1	0.0244399185336049
YER046W	0	0	0.0244150559511699
YKL007W	0	0	0.024390243902439
YHR074W	0	0	0.0243654822335025
YOR042W	0	1	0.0243654822335025
YOL013C	0	0	0.0243407707910751
YDR276C	0	0	0.0243161094224924
YJR100C	0	1	0.0243161094224924
YOR059C	0	1	0.0243161094224924
YDL115C	0	0	0.0242914979757085
YGR288W	0	0	0.0242669362992922
YNL293W	0	0	0.0242424242424242
YPL152W	0	0	0.024217961654894
YPL204W	0	0	0.0241935483870968
YDL076C	0	0	0.0241691842900302
YKL163W	0	0	0.0241448692152917
YBR165W	0	0	0.0241206030150754
YJL047C	0	0	0.0240963855421687
YMR092C	0	0	0.0240722166499498
YOR133W	0	0	0.0240480961923848
YOR391C	0	1	0.0240480961923848
YMR021C	0	0	0.024024024024024
YLR352W	0	1	0.024024024024024
YCL039W	0	0	0.024
YFL044C	0	0	0.023976023976024
YGR135W	0	0	0.0239520958083832
YBR272C	0	0	0.0239282153539382
YIL125W	0	0	0.0239043824701195
YDL125C	0	0	0.0238805970149254
YJL163C	0	1	0.0238805970149254
YJR065C	0	0	0.0238568588469185
YHL031C	0	0	0.0238331678252234
YNL124W	0	0	0.0238095238095238
YML120C	0	0	0.0237859266600595
YHR082C	0	0	0.0237623762376238
YJL123C	0	1	0.0237623762376238
YML007W	0	0	0.0237388724035608
YGL040C	0	0	0.0237154150197628
YHR071W	0	0	0.0236920039486673
YLL029W	0	1	0.0236920039486673
YDR069C	0	0	0.0236686390532544
YDL048C	0	1	0.0236686390532544
YKL182W	0	0	0.0236453201970443
YJR062C	0	0	0.0236220472440945
YER026C	0	0	0.023598820058997
YAL034C	0	1	0.023598820058997
YHR176W	0	0	0.0235756385068762
YIL154C	0	0	0.0235525024533857
YEL034W	0	0	0.0235294117647059
YBR083W	0	0	0.0235063663075416
YDR169C	0	1	0.0235063663075416
YHR198C	0	1	0.0235063663075416
YDL199C	0	1	0.0235063663075416
YCR030C	0	1	0.0235063663075416
YCL033C	0	0	0.0234833659491194
YDR385W	0	0	0.0234604105571848
YEL024W	0	0	0.0234375
YBR129C	0	0	0.0234146341463415
YDR077W	0	0	0.0233918128654971
YER058W	0	0	0.0233690360272639
YGL187C	0	0	0.0233463035019455
YLR330W	0	0	0.0233236151603499
YPR003C	0	1	0.0233236151603499
YAL001C	0	0	0.0233009708737864
YFL039C	0	0	0.023278370514064
YBR217W	0	0	0.0232558139534884
YBR156C	0	0	0.0232333010648596
YKL094W	0	1	0.0232333010648596
YGL233W	0	0	0.02321083172147
YCR083W	0	0	0.0231884057971014
YJL140W	0	0	0.0231660231660232
YOL004W	0	0	0.0231436837029894
YIL005W	0	0	0.023121387283237
YPL089C	0	0	0.0230991337824832
YDR397C	0	0	0.0230769230769231
YJL146W	0	0	0.0230547550432277
YML121W	0	0	0.0230326295585413
YLR095C	0	0	0.0230105465004794
YDR273W	0	0	0.0229885057471264
YJR115W	0	1	0.0229885057471264
YLR136C	0	0	0.0229665071770335
YOR357C	0	0	0.0229445506692161
YPL181W	0	0	0.0229226361031519
YLR094C	0	0	0.0229007633587786
YIL056W	0	0	0.0228789323164919
YLR304C	0	0	0.0228571428571429
YNL271C	0	0	0.0228353948620362
YDR306C	0	0	0.0228136882129278
YHL007C	0	0	0.0227920227920228
YKL159C	0	0	0.0227703984819734
YOR147W	0	0	0.0227488151658768
YOR162C	0	0	0.0227272727272727
YNL180C	0	0	0.0227057710501419
YBL043W	0	0	0.0226843100189036
YBR103W	0	0	0.0226628895184136
YDL059C	0	0	0.0226415094339623
YOR367W	0	0	0.0226201696512724
YKL208W	0	0	0.0225988700564972
YIL083C	0	0	0.0225776105362183
YER155C	0	0	0.0225563909774436
YMR106C	0	0	0.0225352112676056
YPL236C	0	1	0.0225352112676056
YOL073C	0	1	0.0225352112676056
YOR193W	0	0	0.0225140712945591
YJL130C	0	0	0.0224929709465792
YDR387C	0	1	0.0224929709465792
YPL150W	0	1	0.0224929709465792
YBR289W	0	0	0.0224719101123595
YOR161C	0	1	0.0224719101123595
YPL165C	0	1	0.0224719101123595
YLR438W	0	0	0.0224508886810103
YCR093W	0	0	0.0224299065420561
YJL132W	0	1	0.0224299065420561
YBR193C	0	0	0.0224089635854342
YEL066W	0	0	0.0223880597014925
YMR154C	0	0	0.0223671947809879
YPR192W	0	0	0.0223463687150838
YKR001C	0	0	0.0223255813953488
YHL043W	0	0	0.0223048327137546
YOR123C	0	0	0.0222841225626741
YGL191W	0	0	0.0222634508348794
YOL141W	0	1	0.0222634508348794
YHR166C	0	0	0.0222428174235403
YDL074C	0	0	0.0222222222222222
YBR118W	0	0	0.0222016651248844
YPR047W	0	0	0.022181146025878
YLR342W	0	0	0.0221606648199446
YOR086C	0	1	0.0221606648199446
YKR059W	0	0	0.022140221402214
YJL138C	0	0	0.0221198156682028
YLR164W	0	1	0.0221198156682028
YPL096W	0	0	0.0220994475138122
YBR057C	0	0	0.0220791168353266
YMR252C	0	1	0.0220791168353266
YJL131C	0	1	0.0220791168353266
YER021W	0	0	0.0220588235294118
YER104W	0	0	0.0220385674931129
YPR199C	0	0	0.0220183486238532
YJR011C	0	1	0.0220183486238532
YLR289W	0	1	0.0220183486238532
YCR018C	0	0	0.0219981668194317
YDR012W	0	0	0.021978021978022
YHR055C	0	0	0.0219579139981702
YLR324W	0	0	0.0219378427787934
YBR022W	0	0	0.0219178082191781
YOR037W	0	0	0.0218978102189781
YLR241W	0	1	0.0218978102189781
YNL026W	0	0	0.0218778486782133
YBR062C	0	1	0.0218778486782133
YGR218W	0	0	0.0218579234972678
YPR080W	0	0	0.0218380345768881
YGR267C	0	0	0.0218181818181818
YMR017W	0	0	0.0217983651226158
YBL105C	0	0	0.0217785843920145
YGR101W	0	0	0.0217588395285585
YDR335W	0	0	0.0217391304347826
YDR253C	0	0	0.0217194570135747
YML030W	0	1	0.0217194570135747
YDR425W	0	0	0.0216998191681736
YBL102W	0	0	0.021680216802168
YNL193W	0	1	0.021680216802168
YKL086W	0	0	0.0216606498194946
YGR078C	0	0	0.0216411181244364
YIL018W	0	0	0.0216216216216216
YBR140C	0	0	0.0216021602160216
YCR075C	0	0	0.0215827338129496
YDR350C	0	0	0.0215633423180593
YBL022C	0	0	0.0215439856373429
YHR178W	0	0	0.02152466367713
YPR134W	0	0	0.021505376344086
YMR178W	0	1	0.021505376344086
YJR021C	0	0	0.0214861235452104
YOR100C	0	0	0.0214669051878354
YLR203C	0	0	0.0214477211796247
YDR372C	0	0	0.0214285714285714
YIR041W	0	0	0.0214094558429973
YOL129W	0	0	0.0213903743315508
YBL041W	0	0	0.0213713268032057
YGL220W	0	1	0.0213713268032057
YAL015C	0	0	0.0213523131672598
YBR179C	0	0	0.0213333333333333
YDR487C	0	0	0.0213143872113677
YNL214W	0	0	0.0212954747116238
YNR006W	0	0	0.0212765957446809
YIL007C	0	0	0.0212577502214349
YBR095C	0	0	0.0212389380530973
YMR037C	0	0	0.0212201591511936
YBR234C	0	0	0.0212014134275618
YDR318W	0	0	0.0211827007943513
YIR018W	0	0	0.0211640211640212
YLL023C	0	1	0.0211640211640212
YHR051W	0	0	0.0211453744493392
YJL055W	0	1	0.0211453744493392
YJL031C	0	0	0.0211267605633803
YDR262W	0	1	0.0211267605633803
YJR034W	0	0	0.0211081794195251
YMR160W	0	1	0.0211081794195251
YDL181W	0	0	0.0210896309314587
YBR147W	0	1	0.0210896309314587
YPR051W	0	0	0.0210711150131694
YDR088C	0	0	0.0210526315789474
YBR173C	0	0	0.021034180543383
YOR315W	0	0	0.021015761821366
YEL053C	0	0	0.020997375328084
YIL120W	0	0	0.020979020979021
YBR229C	0	0	0.0209606986899563
YBR264C	0	0	0.0209424083769634
YLR035C	0	0	0.020924149956408
YDR432W	0	0	0.0209059233449477
YMR072W	0	0	0.02088772845953
YLR193C	0	0	0.0208695652173913
YOR003W	0	0	0.0208514335360556
YER170W	0	0	0.0208333333333333
YDR100W	0	0	0.02081526452732
YDL246C	0	0	0.0207972270363951
YNL310C	0	0	0.0207792207792208
YOR157C	0	0	0.0207641196013289
YGL125W	0	0	0.0207641196013289
YBL006C	0	0	0.0207641196013289
YGR171C	0	0	0.0207641196013289
YGR180C	0	0	0.0207641196013289
YFR040W	0	0	0.0207641196013289
YBR123C	0	0	0.0207641196013289
YML082W	0	0	0.0207641196013289
YPL109C	0	1	0.0207641196013289
YNL037C	0	0	0.0207641196013289
YHL034C	0	0	0.0207641196013289
YOR380W	0	0	0.0207641196013289
YJL083W	0	0	0.0207641196013289
YGR037C	0	0	0.0207641196013289
YOR090C	0	0	0.0207641196013289
YAL039C	0	0	0.0207641196013289
YPR135W	0	0	0.0207641196013289
YPR119W	0	0	0.0207641196013289
YBR145W	0	0	0.0207641196013289
YBR031W	0	0	0.0207641196013289
YDR246W	0	0	0.0207641196013289
YML085C	0	0	0.0207641196013289
YDR061W	0	1	0.0207641196013289
YNL071W	0	0	0.0207641196013289
YPL134C	0	0	0.0207641196013289
YIL072W	0	0	0.0207641196013289
YIL138C	0	0	0.0207641196013289
YGL011C	0	0	0.0207641196013289
YBR170C	0	0	0.0207641196013289
YJR099W	0	0	0.0207641196013289
YGR100W	0	0	0.0207641196013289
YLR346C	0	0	0.0207641196013289
YBR167C	0	0	0.0207641196013289
YGR183C	0	0	0.0207641196013289
YOR216C	0	0	0.0207641196013289
YBL046W	0	0	0.0207641196013289
YHR001W-A	0	0	0.0207641196013289
YIL055C	0	1	0.0207641196013289
YER016W	0	0	0.0207641196013289
YJR049C	0	0	0.0207641196013289
YPR091C	0	1	0.0207641196013289
YBR122C	0	0	0.0207641196013289
YPL140C	0	0	0.0207641196013289
YKL166C	0	0	0.0207641196013289
YPR023C	0	0	0.0207641196013289
YMR253C	0	1	0.0207641196013289
YOL063C	0	0	0.0207641196013289
YMR009W	0	0	0.0207641196013289
YGL198W	0	0	0.0207641196013289
YHR156C	0	1	0.0207641196013289
YLR362W	0	0	0.0207641196013289
YOL025W	0	0	0.0207641196013289
YBR030W	0	0	0.0207641196013289
YJR033C	0	0	0.0207641196013289
YNR032W	1	0	0.0207641196013289
YFL053W	0	0	0.020746887966805
YBR036C	0	0	0.0207296849087894
YBL025W	0	0	0.0207125103562552
YIL075C	0	0	0.0206953642384106
YPL018W	0	0	0.0206782464846981
YIL146C	0	0	0.0206611570247934
YKL201C	0	0	0.0206440957886045
YBL071W-A	0	0	0.0206270627062706
YBR258C	0	0	0.0206100577081616
YCL032W	0	0	0.0205930807248764
YBR112C	0	0	0.0205761316872428
YBL049W	0	1	0.0205761316872428
YBL088C	0	0	0.0205592105263158
YDR313C	0	0	0.0205423171733772
YMR226C	0	0	0.0205254515599343
YMR127C	0	0	0.0205086136177194
YOR142W	0	0	0.0204918032786885
YOR228C	0	1	0.0204918032786885
YNL334C	0	0	0.0204750204750205
YMR256C	0	0	0.0204582651391162
YER066W	0	1	0.0204582651391162
YML091C	0	0	0.0204415372035977
YLR399C	0	0	0.0204248366013072
YJL210W	0	0	0.0204081632653061
YGR241C	0	0	0.0203915171288744
YNL051W	0	0	0.0203748981255094
YNL100W	0	1	0.0203748981255094
YPR179C	0	0	0.0203583061889251
YLR148W	0	0	0.0203417412530513
YGL067W	0	0	0.0203252032520325
YDR411C	0	0	0.0203086921202275
YMR119W	0	0	0.0202922077922078
YGL025C	0	0	0.0202757502027575
YPR093C	0	0	0.020259319286872
YBR215W	0	0	0.0202429149797571
YGR193C	0	0	0.0202265372168285
YLR297W	0	1	0.0202265372168285
YDR197W	0	0	0.0202101859337106
YPR068C	0	0	0.0201938610662359
YKR086W	0	0	0.0201775625504439
YJL030W	0	0	0.0201612903225806
YBR255W	0	1	0.0201612903225806
YJL035C	0	0	0.0201450443190975
YJL093C	0	0	0.0201288244766506
YCR090C	0	1	0.0201288244766506
YDL085C-A	0	1	0.0201288244766506
YBR085C-A	0	1	0.0201288244766506
YNL305C	0	1	0.0201288244766506
YLR238W	0	0	0.0201126307320998
YDR125C	0	0	0.020096463022508
YBL059C-A	0	1	0.020096463022508
YCL026C-B	0	1	0.020096463022508
YNL162W-A	0	1	0.020096463022508
YDR452W	0	0	0.0200803212851406
YPL091W	0	0	0.0200642054574639
YCL026C-A	0	0	0.0200481154771451
YEL061C	0	0	0.0200320512820513
YPR073C	0	0	0.0200160128102482
YAL002W	0	0	0.02
YKL079W	0	0	0.0199840127897682
YDR035W	0	0	0.0199680511182109
YLR001C	0	1	0.0199680511182109
YMR148W	0	1	0.0199680511182109
YPL024W	0	0	0.019952114924182
YBR090C	0	1	0.019952114924182
YBR269C	0	1	0.019952114924182
YDL139C	0	1	0.019952114924182
YPR066W	0	0	0.0199362041467305
YGL185C	0	0	0.0199203187250996
YPR052C	0	0	0.0199044585987261
YBR210W	0	0	0.0198886237072395
YAR019C	0	0	0.019872813990461
YDR380W	0	0	0.0198570293884035
YDL130W-A	0	0	0.0198412698412698
YPR193C	0	0	0.0198255352894528
YBR253W	0	0	0.0198098256735341
YDL206W	0	1	0.0198098256735341
YLR266C	0	0	0.0197941409342835
YNL052W	0	0	0.0197784810126582
YKL012W	0	0	0.0197628458498024
YJL088W	0	0	0.0197472353870458
YFL049W	0	0	0.0197316495659037
YDR217C	0	0	0.0197160883280757
YML081C-A	0	0	0.0197005516154452
YJL219W	0	0	0.0196850393700787
YGL086W	0	0	0.019669551534225
YGR062C	0	0	0.0196540880503145
YCL025C	0	0	0.0196386488609584
YKR016W	0	1	0.0196386488609584
YBR020W	0	0	0.0196232339089482
YPR006C	0	0	0.0196078431372549
YBL036C	0	0	0.0195924764890282
YHR034C	0	0	0.0195771339075959
YGL098W	0	0	0.0195618153364632
YIR003W	0	1	0.0195618153364632
YLR265C	0	0	0.019546520719312
YHR037W	0	0	0.01953125
YGR103W	0	0	0.0195160031225605
YGL184C	0	0	0.0195007800312012
YNL201C	0	0	0.019485580670304
YGL190C	0	0	0.0194704049844237
YBL090W	0	0	0.0194552529182879
YDR406W	0	0	0.0194401244167963
YGL141W	0	0	0.0194250194250194
YMR099C	0	0	0.0194099378881988
YJR156C	0	0	0.0193948797517455
YPL262W	0	0	0.0193798449612403
YLR283W	0	1	0.0193798449612403
YPR020W	0	0	0.0193648334624322
YJR007W	0	0	0.0193498452012384
YBR228W	0	0	0.0193348801237432
YGR197C	0	0	0.0193199381761978
YOR110W	0	0	0.0193050193050193
YJL165C	0	0	0.0192901234567901
YGR222W	0	0	0.0192752505782575
YKL117W	0	0	0.0192604006163328
YLR189C	0	0	0.0192455735180908
YDL205C	0	0	0.0192307692307692
YPR171W	0	0	0.0192159877017679
YLR218C	0	1	0.0192159877017679
YBR110W	0	0	0.0192012288786482
YGL254W	0	0	0.0191864927091328
YPL015C	0	0	0.0191717791411043
YDL147W	0	0	0.0191570881226054
YEL007W	0	1	0.0191570881226054
YGL091C	0	0	0.0191424196018377
YPR191W	0	0	0.0191277735271614
YAL032C	0	0	0.0191131498470948
YHR139C	0	0	0.0190985485103132
YIL115C	0	0	0.0190839694656489
YBR201W	0	0	0.01906941266209
YIR024C	0	1	0.01906941266209
YDL072C	0	1	0.01906941266209
YLR395C	0	0	0.0190548780487805
YLR394W	0	0	0.019040365575019
YER014C-A	0	0	0.0190258751902588
YGL095C	0	0	0.0190114068441065
YJL099W	0	0	0.0189969604863222
YDR540C	0	1	0.0189969604863222
YDL053C	0	1	0.0189969604863222
YKL053C-A	0	0	0.0189825360668185
YOR337W	0	0	0.0189681335356601
YCR088W	0	0	0.0189537528430629
YJR148W	0	0	0.0189393939393939
YMR307W	0	0	0.0189250567751703
YER051W	0	0	0.018910741301059
YBR166C	0	0	0.018896447467876
YOL038W	0	0	0.0188821752265861
YAR033W	0	0	0.0188679245283019
YOR249C	0	0	0.0188536953242836
YIR034C	0	0	0.0188394875659382
YPR098C	0	1	0.0188394875659382
YDL035C	0	0	0.0188253012048193
YCL067C	0	0	0.018811136192626
YMR223W	0	0	0.018796992481203
YFR036W	0	0	0.0187828700225394
YGR253C	0	0	0.0187687687687688
YNL321W	0	1	0.0187687687687688
YDR158W	0	0	0.018754688672168
YPL195W	0	0	0.0187406296851574
YPR021C	0	0	0.0187265917602996
YPR140W	0	0	0.0187125748502994
YBR221C	0	0	0.018698578908003
YBR153W	0	0	0.0186846038863976
YJR044C	0	0	0.0186706497386109
YDL123W	0	1	0.0186706497386109
YBL093C	0	0	0.0186567164179104
YNL195C	0	1	0.0186567164179104
YER178W	0	0	0.0186428038777032
YCR071C	0	0	0.018628912071535
YGL166W	0	0	0.0186150409530901
YDR298C	0	0	0.0186011904761905
YDR047W	0	0	0.0185873605947955
YBR236C	0	0	0.0185735512630015
YLR372W	0	0	0.0185597624350408
YKR055W	0	0	0.0185459940652819
YPR161C	0	0	0.0185322461082283
YHR132W-A	0	1	0.0185322461082283
YJL026W	0	0	0.0185185185185185
YDR009W	0	0	0.0185048112509252
YBR225W	0	1	0.0185048112509252
YKL149C	0	0	0.018491124260355
YMR298W	0	0	0.0184774575018477
YBR125C	0	1	0.0184774575018477
YER095W	0	0	0.0184638109305761
YHL044W	0	1	0.0184638109305761
YBR097W	0	0	0.018450184501845
YDR315C	0	0	0.0184365781710914
YJR106W	0	0	0.0184229918938836
YBR041W	0	0	0.0184094256259205
YDR517W	0	0	0.0183958793230316
YJR077C	0	0	0.0183823529411765
YLR135W	0	0	0.0183688464364438
YNR045W	0	0	0.0183553597650514
YOL113W	0	0	0.0183418928833456
YBL026W	0	0	0.0183284457478006
YGL078C	0	0	0.0183150183150183
YLR225C	0	1	0.0183150183150183
YBL029W	0	1	0.0183150183150183
YBR162W-A	0	0	0.0183016105417277
YBR288C	0	0	0.0182882223847842
YGL238W	0	0	0.0182748538011696
YDL097C	0	0	0.0182615047479912
YDR421W	0	0	0.0182481751824818
YGR102C	0	1	0.0182481751824818
YDL216C	0	0	0.0182348650619985
YPR061C	0	1	0.0182348650619985
YER147C	0	0	0.0182215743440233
YBR240C	0	0	0.0182083029861617
YJR083C	0	0	0.0181950509461426
YDR322C-A	0	0	0.0181818181818182
YHR110W	0	0	0.0181686046511628
YGL080W	0	1	0.0181686046511628
YFL028C	0	0	0.0181554103122731
YIL122W	0	0	0.0181422351233672
YOL055C	0	0	0.0181290790427846
YDL004W	0	0	0.0181159420289855
YBR202W	0	0	0.0181028240405503
YIL035C	0	0	0.0180897250361794
YBL038W	0	0	0.0180766449746927
YBR195C	0	0	0.0180635838150289
YBR207W	0	0	0.0180505415162455
YDR200C	0	0	0.018037518037518
YDR268W	0	0	0.0180245133381399
YPR072W	0	0	0.0180115273775216
YDR376W	0	0	0.0179985601151908
YJR051W	0	0	0.0179856115107914
YBL091C	0	0	0.0179726815240834
YOL068C	0	0	0.0179597701149425
YBL055C	0	0	0.0179468772433597
YDR460W	0	0	0.0179340028694405
YBR265W	0	0	0.017921146953405
YCR024C	0	0	0.0179083094555874
YBR251W	0	0	0.0178954903364352
YDR111C	0	1	0.0178954903364352
YJR066W	0	0	0.0178826895565093
YBR080C	0	0	0.0178699070764832
YGR047C	0	0	0.0178571428571429
YDR167W	0	0	0.0178443968593862
YLR144C	0	0	0.0178316690442225
YBR076W	0	0	0.0178189593727726
YBL009W	0	0	0.0178062678062678
YEL004W	0	0	0.0177935943060498
YDR282C	0	1	0.0177935943060498
YOR362C	0	0	0.0177809388335704
YBR058C	0	0	0.0177683013503909
YBL051C	0	0	0.0177556818181818
YKR049C	0	1	0.0177556818181818
YBR257W	0	0	0.0177430801987225
YBR194W	0	1	0.0177430801987225
YML062C	0	0	0.0177304964539007
YFL050C	0	0	0.0177179305457123
YGL038C	0	0	0.0177053824362606
YDR034C	0	0	0.0176928520877565
YBR109C	0	0	0.0176803394625177
YBL080C	0	0	0.0176678445229682
YPL168W	0	1	0.0176678445229682
YBL037W	0	0	0.0176553672316384
YPL078C	0	0	0.0176429075511644
YBR293W	0	0	0.0176304654442877
YBR163W	0	1	0.0176304654442877
YBR254C	0	0	0.0176180408738548
YFL013C	0	0	0.0176056338028169
YDR007W	0	0	0.0175932441942294
YBL104C	0	1	0.0175932441942294
YLR131C	0	0	0.0175808720112518
YNL222W	0	0	0.0175685172171469
YML068W	0	0	0.0175561797752809
YBR282W	0	0	0.0175438596491228
YPL107W	0	1	0.0175438596491228
YML094W	0	0	0.017531556802244
YPL016W	0	0	0.0175192711983181
YDR494W	0	0	0.0175070028011204
YGL124C	0	0	0.0174947515745276
YPL258C	0	0	0.0174825174825175
YPR108W	0	0	0.0174703004891684
YOR148C	0	0	0.0174581005586592
YGL136C	0	0	0.0174459176552687
YHR084W	0	0	0.0174337517433752
YNL006W	0	0	0.0174216027874564
YLR298C	0	0	0.0174094707520891
YGL222C	0	0	0.0173973556019485
YBR061C	0	0	0.0173852573018081
YLR376C	0	0	0.0173731758165393
YGR154C	0	0	0.0173611111111111
YOR346W	0	0	0.0173490631505899
YHR046C	0	0	0.0173370319001387
YCL057W	0	0	0.0173250173250173
YBR105C	0	0	0.0173130193905817
YGR206W	0	0	0.0173010380622837
YPL065W	0	0	0.0172890733056708
YBR143C	0	0	0.0172771250863856
YDR354W	0	0	0.0172651933701657
YBL017C	0	0	0.0172532781228433
YBL032W	0	0	0.0172413793103448
YKR102W	0	0	0.0172294968986906
YAL049C	0	1	0.0172294968986906
YBR096W	0	1	0.0172294968986906
YBR033W	0	1	0.0172294968986906
YPL104W	0	0	0.0172176308539945
YPL159C	0	0	0.0172057811424639
YLR316C	0	0	0.0171939477303989
YOL033W	0	0	0.0171821305841924
YER048C	0	1	0.0171821305841924
YBR233W	0	1	0.0171821305841924
YER078C	0	0	0.0171703296703297
YHR011W	0	0	0.0171585449553878
YBR108W	0	1	0.0171585449553878
YEL013W	0	0	0.0171467764060357
YBR239C	0	1	0.0171467764060357
YBR015C	0	0	0.0171350239890336
YBR007C	0	1	0.0171350239890336
YMR159C	0	0	0.0171232876712329
YDR138W	0	0	0.0171115674195756
YBR259W	0	1	0.0171115674195756
YFL024C	0	0	0.0170998632010944
YML124C	0	0	0.0170881749829118
YOR372C	0	0	0.0170765027322404
YPL059W	0	0	0.0170648464163823
YDR480W	0	0	0.0170532060027285
YBL045C	0	0	0.0170415814587594
YAL010C	0	0	0.0170299727520436
YDL233W	0	1	0.0170299727520436
YGL154C	0	0	0.0170183798502383
YLR204W	0	0	0.0170068027210884
YBR107C	0	0	0.0169952413324269
YAL056W	0	0	0.0169836956521739
YJR056C	0	1	0.0169836956521739
YAL009W	0	0	0.0169721656483367
YPL014W	0	1	0.0169721656483367
YIR043C	0	1	0.0169721656483367
YLR239C	0	0	0.0169606512890095
YMR107W	0	1	0.0169606512890095
YBL035C	0	0	0.0169491525423729
YLL058W	0	0	0.0169376693766938
YGL256W	0	0	0.016926201760325
YOL091W	0	0	0.016914749661705
YLR182W	0	0	0.0169033130493577
YER065C	0	0	0.0168918918918919
YDR080W	0	0	0.0168804861580014
YBL060W	0	1	0.0168804861580014
YIL152W	0	1	0.0168804861580014
YBL074C	0	0	0.0168690958164642
YJR094C	0	0	0.016857720836143
YLR369W	0	0	0.0168463611859838
YKL045W	0	0	0.0168350168350168
YDR168W	0	0	0.0168236877523553
YOR258W	0	1	0.0168236877523553
YGL197W	0	0	0.0168123739071957
YIL024C	0	1	0.0168123739071957
YCR039C	0	0	0.0168010752688172
YBR261C	0	1	0.0168010752688172
YER061C	0	0	0.0167897918065816
YAL053W	0	0	0.0167785234899329
YEL062W	0	0	0.0167672702883971
YNL135C	0	0	0.0167560321715818
YIR044C	0	1	0.0167560321715818
YPL228W	0	0	0.0167448091091762
YFL018C	0	0	0.0167336010709505
YHR027C	0	0	0.0167224080267559
YDL103C	0	0	0.0167112299465241
YBR159W	0	0	0.0167000668002672
YAR023C	0	1	0.0167000668002672
YKL162C	0	1	0.0167000668002672
YBL107C	0	1	0.0167000668002672
YCR038C	0	0	0.0166889185580774
YGL090W	0	0	0.0166777851901268
YBR038W	0	0	0.0166666666666667
YBR281C	0	0	0.016655562958028
YKL051W	0	0	0.0166444740346205
YPL229W	0	1	0.0166444740346205
YGR284C	0	0	0.0166333998669328
YBR172C	0	0	0.0166223404255319
YMR056C	0	0	0.0166112956810631
YOL089C	0	0	0.0166002656042497
YAR035W	0	0	0.0165892501658925
YKR017C	0	1	0.0165892501658925
YMR216C	0	0	0.01657824933687
YLR019W	0	0	0.0165672630881378
YOR152C	0	1	0.0165672630881378
YLR453C	0	0	0.0165562913907285
YOR061W	0	0	0.0165453342157512
YPL017C	0	1	0.0165453342157512
YGR122W	0	0	0.0165343915343915
YBR044C	0	0	0.0165234633179114
YER093C-A	0	1	0.0165234633179114
YNR031C	0	0	0.0165125495376486
YLR011W	0	0	0.0165016501650165
YLR301W	0	0	0.016490765171504
YMR137C	0	0	0.016479894528675
YDL006W	0	0	0.0164690382081686
YDR485C	0	0	0.0164581961816985
YGL162W	0	0	0.0164473684210526
YNL261W	0	0	0.0164365548980934
YIR001C	0	0	0.0164257555847569
YBL014C	0	0	0.0164149704530532
YDR463W	0	0	0.0164041994750656
YDR173C	0	0	0.0163934426229508
YBR271W	0	0	0.0163826998689384
YJL166W	0	0	0.0163719711853307
YER080W	0	1	0.0163719711853307
YBR252W	0	0	0.0163612565445026
YBL008W	0	0	0.0163505559189012
YBL011W	0	0	0.0163398692810458
YOR022C	0	1	0.0163398692810458
YBR197C	0	1	0.0163398692810458
YKL011C	0	0	0.0163291966035271
YBR136W	0	0	0.0163185378590078
YDL159W	0	0	0.0163078930202218
YGL051W	0	0	0.0162972620599739
YFR007W	0	1	0.0162972620599739
YJL128C	0	0	0.0162866449511401
YMR201C	0	0	0.0162760416666667
YBL068W	0	0	0.0162654521795706
YOL009C	0	0	0.0162548764629389
YOR388C	0	0	0.0162443144899285
YFL010C	0	1	0.0162443144899285
YBR192W	0	0	0.0162337662337662
YNL209W	0	0	0.0162232316677482
YJR158W	0	0	0.0162127107652399
YAR020C	0	1	0.0162127107652399
YBR188C	0	0	0.016202203499676
YIL084C	0	0	0.0161917098445596
YER114C	0	0	0.0161812297734628
YLR382C	0	0	0.0161707632600259
YDR377W	0	0	0.0161603102779573
YMR184W	0	0	0.0161498708010336
YDL135C	0	0	0.0161394448030988
YMR064W	0	0	0.0161290322580645
YGL005C	0	0	0.0161186331399097
YFR033C	0	0	0.0161082474226804
YGR243W	0	1	0.0161082474226804
YGL207W	0	0	0.0160978750804894
YFL031W	0	0	0.0160875160875161
YPR083W	0	0	0.0160771704180064
YPL270W	0	0	0.0160668380462725
YBR073W	0	0	0.0160565189466924
YBR011C	0	0	0.0160462130937099
YNL262W	0	0	0.0160359204618345
YGR277C	0	0	0.016025641025641
YMR052W	0	0	0.0160153747597694
YKL194C	0	0	0.0160051216389245
YDL018C	0	0	0.0159948816378759
YJR085C	0	1	0.0159948816378759
YFR046C	0	0	0.0159846547314578
YBR042C	0	0	0.0159744408945687
YGR246C	0	0	0.0159642401021711
YDR177W	0	0	0.0159540523292916
YBR019C	0	0	0.0159438775510204
YPL111W	0	0	0.0159337157425112
YBR220C	0	1	0.0159337157425112
YBL063W	0	0	0.0159235668789809
YMR100W	0	0	0.0159134309357097
YDL129W	0	1	0.0159134309357097
YDR316W	0	1	0.0159134309357097
YBL040C	0	0	0.0159033078880407
YDR534C	0	0	0.0158931977113795
YCR019W	0	0	0.0158831003811944
YOL023W	0	0	0.0158730158730159
YOL044W	0	0	0.0158629441624365
YBR246W	0	1	0.0158629441624365
YOR097C	0	1	0.0158629441624365
YBR185C	0	0	0.015852885225111
YKL218C	0	0	0.0158428390367554
YMR113W	0	0	0.0158328055731476
YLR142W	0	0	0.0158227848101266
YDR334W	0	0	0.0158127767235927
YDL102W	0	0	0.015802781289507
YJL056C	0	0	0.0157927984838913
YIL135C	0	0	0.0157828282828283
YDR531W	0	0	0.0157728706624606
YDL080C	0	0	0.0157629255989912
YER041W	0	1	0.0157629255989912
YOR387C	0	1	0.0157629255989912
YCR005C	0	0	0.015752993068683
YBR039W	0	0	0.0157430730478589
YBR004C	0	0	0.0157331655129012
YGR058W	0	1	0.0157331655129012
YGL143C	0	0	0.0157232704402516
YBR017C	0	0	0.0157133878064111
YKR051W	0	1	0.0157133878064111
YBL031W	0	1	0.0157133878064111
YER024W	0	0	0.0157035175879397
YBR164C	0	0	0.0156936597614564
YOR172W	0	0	0.0156838143036386
YBR093C	0	0	0.0156739811912226
YAL051W	0	0	0.0156641604010025
YBR133C	0	0	0.0156543519098309
YNL294C	0	0	0.0156445556946183
YKL069W	0	1	0.0156445556946183
YDR288W	0	0	0.0156347717323327
YCR007C	0	1	0.0156347717323327
YBL089W	0	0	0.015625
YJR080C	0	1	0.015625
YLR247C	0	1	0.015625
YPL257W	0	1	0.015625
YFL007W	0	0	0.0156152404747033
YOL088C	0	0	0.015605493133583
YNL322C	0	0	0.0155957579538366
YJR159W	0	0	0.0155860349127182
YDR310C	0	0	0.0155763239875389
YDL101C	0	0	0.0155666251556663
YCL044C	0	0	0.015556938394524
YHR207C	0	1	0.015556938394524
YJR048W	0	0	0.015547263681592
YAL027W	0	1	0.015547263681592
YNL250W	0	0	0.0155376009944065
YLR386W	0	0	0.015527950310559
YMR115W	0	1	0.015527950310559
YBR231C	0	0	0.0155183116076971
YLR418C	0	0	0.0155086848635236
YPR002W	0	0	0.0154990700557967
YER015W	0	0	0.0154894671623296
YBR205W	0	0	0.0154798761609907
YBR176W	0	0	0.015470297029703
YOR265W	0	0	0.015460729746444
YPR011C	0	0	0.015451174289246
YPL135W	0	0	0.0154416306361952
YGR026W	0	1	0.0154416306361952
YPL061W	0	0	0.0154320987654321
YEL030W	0	0	0.0154225786551511
YGL093W	0	0	0.0154130702836005
YIL156W	0	0	0.0154035736290819
YDR244W	0	0	0.0153940886699507
YKL170W	0	0	0.0153846153846154
YGL194C	0	0	0.0153751537515375
YPL054W	0	1	0.0153751537515375
YHR163W	0	0	0.0153657037492317
YBL091C-A	0	1	0.0153657037492317
YCL049C	0	1	0.0153657037492317
YBR275C	0	0	0.0153562653562654
YNL127W	0	0	0.0153468385512584
YGL128C	0	1	0.0153468385512584
YER030W	0	0	0.0153374233128834
YDR482C	0	1	0.0153374233128834
YBL010C	0	1	0.0153374233128834
YDL248W	0	1	0.0153374233128834
YOR068C	0	0	0.0153280196198651
YGL026C	0	0	0.0153186274509804
YKR018C	0	1	0.0153186274509804
YER042W	0	0	0.0153092467850582
YDR357C	0	1	0.0153092467850582
[truncated: 3,790 more rows]
