# Supplementary material for: Computationally Driven, Quantitative Experiments Discover Genes Required for Mitochondrial Biogenesis
Source: PLoS Genet. 2009 Mar 20;5(3):e1000407. doi: 10.1371/journal.pgen.1000407 (PMC2648979; doi:10.1371/journal.pgen.1000407)
Supplement: Dataset S2 — Top 100 novel ensemble predictions for additional yeast biological processes. A zip file containing 387 tab-delimited text files of the ensemble predictions for the indicated Gene Ontology Biological Process Term. (21.70 MB GZ) [file pgen.1000407.s013.gz › GO_0005996.txt]

ORF	AnnotatedToTerm?	Uncharacterized_04152007?	Precision
YJL052W	1	0	1.0
YAL005C	0	0	0.833333333333333
YGL253W	1	0	0.833333333333333
YGR254W	1	0	0.833333333333333
YCR012W	1	0	0.833333333333333
YJR009C	1	0	0.833333333333333
YMR303C	0	0	0.8
YMR105C	1	0	0.8
YGR192C	1	0	0.8
YHR174W	1	0	0.8
YLR109W	0	0	0.785714285714286
YHR104W	1	0	0.785714285714286
YBR196C	1	0	0.785714285714286
YKL152C	1	0	0.785714285714286
YER177W	0	0	0.764705882352941
YBR117C	1	0	0.764705882352941
YFR053C	1	0	0.764705882352941
YOL086C	0	0	0.736842105263158
YKL060C	1	0	0.736842105263158
YFL014W	0	0	0.7
YBR126C	0	0	0.678571428571429
YPL004C	0	0	0.678571428571429
YDR074W	0	0	0.678571428571429
YDR050C	1	0	0.678571428571429
YGR248W	1	0	0.678571428571429
YGL227W	1	0	0.678571428571429
YAL038W	1	0	0.678571428571429
YCL040W	1	0	0.678571428571429
YLR178C	0	0	0.666666666666667
YMR135C	1	0	0.666666666666667
YML128C	0	0	0.647058823529412
YLR044C	0	0	0.647058823529412
YDR009W	1	0	0.647058823529412
YKL035W	1	0	0.647058823529412
YDR099W	0	0	0.638888888888889
YIL097W	1	0	0.638888888888889
YDR155C	0	0	0.621621621621622
YGR087C	0	0	0.605263157894737
YBR299W	0	0	0.6
YIL017C	1	0	0.6
YER062C	0	0	0.595238095238095
YLR354C	1	0	0.595238095238095
YML100W	0	0	0.581395348837209
YNL160W	0	0	0.577777777777778
YJR096W	1	0	0.577777777777778
YBR118W	0	0	0.565217391304348
YPR080W	0	0	0.553191489361702
YDL222C	0	0	0.541666666666667
YML028W	0	0	0.54
YMR205C	1	0	0.54
YGL208W	0	0	0.529411764705882
YER027C	0	0	0.528301886792453
YDR477W	1	0	0.528301886792453
YLL024C	0	0	0.527272727272727
YBR105C	1	0	0.527272727272727
YMR170C	0	0	0.517857142857143
YLR134W	0	0	0.508771929824561
YDR510W	0	0	0.5
YLR258W	0	0	0.5
YMR250W	0	0	0.5
YNL241C	1	0	0.5
YML051W	1	0	0.5
YGL037C	0	0	0.5
YGR256W	1	0	0.5
YDR001C	0	0	0.492307692307692
YDR055W	0	0	0.486111111111111
YDR277C	0	0	0.486111111111111
YNL025C	0	0	0.486111111111111
YCL039W	1	0	0.486111111111111
YPL248C	1	0	0.486111111111111
YPR160W	0	0	0.486111111111111
YGR240C	1	0	0.486111111111111
YGR088W	0	0	0.479452054794521
YGL035C	0	0	0.472972972972973
YPL036W	0	0	0.466666666666667
YDR342C	0	0	0.461538461538462
YIL162W	0	0	0.461538461538462
YOR120W	1	0	0.461538461538462
YDL022W	0	0	0.455696202531646
YFL039C	0	0	0.45
YML070W	0	0	0.444444444444444
YGR043C	0	1	0.444444444444444
YIL053W	0	0	0.439024390243902
YMR169C	0	0	0.433734939759036
YLR110C	0	0	0.428571428571429
YIL136W	0	1	0.428571428571429
YDR343C	0	0	0.423529411764706
YDR516C	0	0	0.418604651162791
YBR149W	0	0	0.413793103448276
YCL043C	0	0	0.409090909090909
YAL061W	0	1	0.409090909090909
YCR021C	0	0	0.404494382022472
YPL031C	0	0	0.4
YDR216W	0	0	0.395604395604396
YMR090W	0	1	0.395604395604396
YGL008C	0	0	0.391304347826087
YDR422C	0	0	0.387096774193548
YEL011W	0	0	0.382978723404255
YBR145W	0	0	0.378947368421053
YML078W	0	0	0.375
YGR052W	0	1	0.375
YDR070C	0	1	0.375
YFR015C	0	0	0.371134020618557
YOR133W	0	0	0.36734693877551
YPL042C	0	0	0.363636363636364
YKR059W	0	0	0.36
YGR209C	0	0	0.356435643564356
YKL056C	0	0	0.352941176470588
YIL033C	0	0	0.352380952380952
YNL007C	0	0	0.352380952380952
YGL179C	1	0	0.352380952380952
YMR186W	0	0	0.349056603773585
YOR230W	0	0	0.345794392523364
YER028C	0	0	0.342592592592593
YER150W	0	1	0.342592592592593
YDL078C	0	0	0.339449541284404
YOR360C	0	0	0.336363636363636
YDL204W	0	1	0.336363636363636
YML048W	0	0	0.333333333333333
YDL124W	0	0	0.330357142857143
YDR385W	0	0	0.327433628318584
YGR180C	0	0	0.324561403508772
YKL150W	0	0	0.321739130434783
YDL140C	0	0	0.318965517241379
YOL084W	0	1	0.318965517241379
YKL103C	0	0	0.316239316239316
YOL143C	0	0	0.313559322033898
YOL151W	0	0	0.311475409836066
YPL203W	0	0	0.311475409836066
YMR251W-A	0	0	0.311475409836066
YMR280C	1	0	0.311475409836066
YDL223C	0	0	0.308943089430894
YPL087W	0	0	0.306451612903226
YKL109W	0	0	0.304
YJL164C	0	0	0.301587301587302
YKL067W	0	0	0.299212598425197
YML042W	0	0	0.296875
YBR169C	0	0	0.294573643410853
YEL034W	0	0	0.292307692307692
YIR037W	0	0	0.290076335877863
YBR298C	0	0	0.288888888888889
YDR012W	0	0	0.288888888888889
YGR019W	0	0	0.288888888888889
YLR081W	1	0	0.288888888888889
YML004C	0	0	0.286764705882353
YKR058W	0	0	0.284671532846715
YDL085W	0	0	0.282608695652174
YNR001C	0	0	0.280575539568345
YOR347C	0	0	0.278571428571429
YLR270W	0	0	0.276595744680851
YHR087W	0	0	0.274647887323944
YOR178C	0	0	0.272727272727273
YPL262W	0	0	0.270833333333333
YKL193C	0	0	0.268965517241379
YGR289C	0	0	0.267123287671233
YBR006W	0	0	0.26530612244898
YNL117W	0	0	0.263513513513513
YJL026W	0	0	0.261744966442953
YOR374W	0	0	0.26
YER125W	0	0	0.258278145695364
YER023W	0	0	0.256578947368421
YPR184W	0	0	0.256410256410256
YIL124W	0	0	0.256410256410256
YBR112C	0	0	0.256410256410256
YOR344C	1	0	0.256410256410256
YJR103W	0	0	0.254777070063694
YBR139W	0	0	0.253164556962025
YJR104C	0	0	0.251572327044025
YNL127W	0	0	0.25
YKL085W	0	0	0.248447204968944
YER053C	0	0	0.246913580246914
YHR094C	0	0	0.245398773006135
YBR031W	0	0	0.24390243902439
YFR014C	0	0	0.242424242424242
YPL057C	0	0	0.240963855421687
YJR073C	0	0	0.239520958083832
YBR114W	0	0	0.238578680203046
YJL141C	0	0	0.238578680203046
YIL018W	0	0	0.238578680203046
YCL035C	0	0	0.238578680203046
YMR315W	0	1	0.238578680203046
YDR077W	0	0	0.238578680203046
YPR183W	0	0	0.238578680203046
YIL160C	0	0	0.238578680203046
YDR345C	0	0	0.238578680203046
YPR154W	0	0	0.238578680203046
YJL138C	0	0	0.238578680203046
YOR136W	0	0	0.238578680203046
YNL071W	0	0	0.238578680203046
YHR092C	0	0	0.238578680203046
YHR096C	0	0	0.238578680203046
YJL089W	1	0	0.238578680203046
YPL134C	0	0	0.238578680203046
YIL101C	0	0	0.238578680203046
YPL061W	0	0	0.238578680203046
YER178W	0	0	0.238578680203046
YDR255C	1	0	0.238578680203046
YFR047C	0	0	0.238578680203046
YLR345W	1	0	0.238578680203046
YDL188C	0	0	0.238578680203046
YDL021W	0	1	0.238578680203046
YJR059W	0	0	0.238578680203046
YIL107C	1	0	0.238578680203046
YPR074C	1	0	0.238578680203046
YAL054C	0	0	0.238578680203046
YPL154C	0	0	0.238578680203046
YOL045W	1	0	0.238578680203046
YBR020W	1	0	0.238578680203046
YLR028C	0	0	0.237373737373737
YKR003W	0	0	0.236453201970443
YBR214W	0	0	0.236453201970443
YLL039C	0	0	0.236453201970443
YNL274C	0	0	0.236453201970443
YDR368W	1	0	0.236453201970443
YLL026W	0	0	0.235294117647059
YLR304C	0	0	0.234146341463415
YDR178W	0	0	0.233009708737864
YPL219W	0	0	0.231884057971014
YOR023C	0	0	0.230769230769231
YER096W	0	0	0.229665071770335
YLR251W	0	0	0.228571428571429
YBR011C	0	0	0.227488151658768
YLR177W	0	1	0.227488151658768
YLR231C	0	0	0.226415094339623
YMR175W	0	0	0.225352112676056
YIR038C	0	0	0.224770642201835
YCL025C	0	0	0.224770642201835
YLR153C	0	0	0.224770642201835
YOR185C	0	0	0.224770642201835
YBR046C	0	1	0.224770642201835
YJL153C	1	0	0.224770642201835
YOL059W	0	0	0.223744292237443
YNR034W	0	0	0.222727272727273
YAL060W	0	0	0.221719457013575
YDR028C	0	0	0.220720720720721
YNL138W	0	0	0.219730941704036
YGR008C	0	0	0.21875
YBR010W	0	0	0.217777777777778
YDR453C	0	0	0.216814159292035
YGR284C	0	0	0.215859030837004
YKL164C	0	0	0.214912280701754
YNL015W	0	0	0.213973799126638
YMR110C	0	0	0.21304347826087
YOL082W	0	0	0.212121212121212
YLR248W	0	0	0.211206896551724
YBL064C	0	0	0.210300429184549
YMR081C	0	0	0.209401709401709
YKR076W	0	0	0.208510638297872
YKL217W	0	0	0.208333333333333
YOL016C	0	0	0.208333333333333
YMR139W	0	0	0.208333333333333
YMR291W	0	1	0.208333333333333
YGR138C	0	0	0.208333333333333
YAL017W	1	0	0.208333333333333
YDR122W	0	0	0.20746887966805
YBR297W	0	0	0.206611570247934
YPR156C	0	0	0.205761316872428
YDR479C	0	0	0.204918032786885
YDR171W	0	0	0.204081632653061
YPR028W	0	0	0.203252032520325
YNL200C	0	1	0.203252032520325
YMR174C	0	0	0.202429149797571
YGR161C	0	0	0.202380952380952
YPL048W	0	0	0.202380952380952
YHR113W	0	0	0.202380952380952
YKL163W	0	0	0.202380952380952
YGR194C	1	0	0.202380952380952
YLR259C	0	0	0.201581027667984
YOL020W	0	0	0.201550387596899
YNR047W	0	0	0.201550387596899
YJR025C	0	0	0.201550387596899
YNL194C	0	0	0.201550387596899
YJL155C	1	0	0.201550387596899
YPL223C	0	0	0.200772200772201
YER015W	0	0	0.2
YEL060C	0	0	0.199233716475096
YIL036W	0	0	0.198473282442748
YPR026W	0	0	0.197718631178707
YEL057C	0	0	0.196969696969697
YDR096W	0	0	0.196428571428571
YJL137C	0	0	0.196428571428571
YNL190W	0	0	0.196428571428571
YDR513W	0	0	0.196428571428571
YBR072W	0	0	0.196428571428571
YBR018C	1	0	0.196428571428571
YGR044C	0	0	0.196428571428571
YLL019C	0	0	0.196428571428571
YMR030W	0	0	0.196428571428571
YER148W	0	0	0.196428571428571
YML132W	0	0	0.196428571428571
YGL121C	0	0	0.196428571428571
YNL037C	0	0	0.196428571428571
YNL045W	0	0	0.196428571428571
YER129W	1	0	0.196428571428571
YHR043C	1	0	0.196428571428571
YKL151C	0	1	0.196428571428571
YPL179W	0	0	0.195804195804196
YDR059C	0	0	0.195804195804196
YLR174W	0	0	0.195804195804196
YMR251W	0	0	0.195804195804196
YPL026C	0	0	0.195804195804196
YBR019C	1	0	0.195804195804196
YOR122C	0	0	0.195121951219512
YER169W	0	0	0.194444444444444
YDL079C	0	0	0.193771626297578
YIL153W	0	0	0.193103448275862
YJL159W	0	0	0.192439862542955
YGR268C	0	0	0.191919191919192
YJL214W	0	0	0.191919191919192
YKL117W	0	0	0.191919191919192
YGR086C	0	0	0.191919191919192
YER035W	0	0	0.191919191919192
YDR043C	1	0	0.191919191919192
YBR026C	0	0	0.191275167785235
YOR173W	0	0	0.190789473684211
YDR247W	0	0	0.190789473684211
YHL048W	0	0	0.190789473684211
YLR107W	0	0	0.190789473684211
YOR100C	0	0	0.190789473684211
YEL012W	1	0	0.190789473684211
YLR108C	0	1	0.190789473684211
YPL119C	0	0	0.19016393442623
YER021W	0	0	0.189542483660131
YPL240C	0	0	0.188925081433225
YHR195W	0	0	0.188311688311688
YJL116C	0	0	0.187702265372168
YNR016C	0	0	0.187096774193548
YOR273C	0	0	0.186495176848875
YDL194W	0	0	0.185897435897436
YHR028C	0	0	0.185303514376997
YDR497C	0	0	0.184713375796178
YMR173W	0	0	0.184126984126984
YHR082C	0	0	0.183800623052959
YOR358W	0	0	0.183800623052959
YCL033C	0	0	0.183800623052959
YER065C	0	0	0.183800623052959
YER088C	0	0	0.183800623052959
YOL126C	1	0	0.183800623052959
YER136W	0	0	0.183229813664596
YCR091W	0	0	0.18266253869969
YLR023C	0	0	0.182098765432099
YML057W	0	0	0.181538461538462
YAL062W	0	0	0.180981595092025
YER054C	0	0	0.180722891566265
YOL100W	0	0	0.180722891566265
YCR004C	0	1	0.180722891566265
YER067W	0	1	0.180722891566265
YDR530C	0	0	0.180722891566265
YIL099W	0	0	0.180722891566265
YJL219W	0	0	0.180722891566265
YKL038W	1	0	0.180722891566265
YMR114C	0	1	0.180722891566265
YOR092W	0	0	0.18018018018018
YLR327C	0	1	0.18018018018018
YER026C	0	0	0.179640718562874
YIR017C	0	0	0.17910447761194
YHR137W	0	0	0.178571428571429
YML110C	0	0	0.178041543026706
YMR104C	0	0	0.177514792899408
YDR032C	0	1	0.177514792899408
YPL123C	0	0	0.176991150442478
YBR203W	0	0	0.176470588235294
YGL209W	0	0	0.176300578034682
YMR261C	0	0	0.176300578034682
YDR293C	0	0	0.176300578034682
YHR139C	0	0	0.176300578034682
YOR267C	0	0	0.176300578034682
YGL115W	1	0	0.176300578034682
YMR027W	0	1	0.176300578034682
YNL201C	0	0	0.175792507204611
YDR443C	0	0	0.175287356321839
YBR001C	0	0	0.174785100286533
YDR272W	0	0	0.174285714285714
YMR272C	0	0	0.173789173789174
YER119C	0	0	0.173295454545455
YKL091C	0	1	0.173295454545455
YNL009W	0	0	0.172804532577904
YGL229C	0	0	0.172316384180791
YOR259C	0	0	0.171830985915493
YDR254W	0	0	0.171348314606742
YDR391C	0	1	0.171348314606742
YFR017C	0	1	0.171348314606742
YJR008W	0	1	0.171348314606742
YOL108C	0	0	0.170868347338936
YOR386W	0	0	0.170391061452514
YAL028W	0	0	0.16991643454039
YKL192C	0	0	0.169444444444444
YKR009C	0	0	0.168975069252078
YNL183C	0	0	0.168937329700272
YOR289W	0	1	0.168937329700272
YEL017C-A	0	0	0.168937329700272
YDL128W	0	0	0.168937329700272
YDL113C	0	0	0.168937329700272
YCL009C	0	0	0.168937329700272
YCR036W	1	0	0.168937329700272
YPR008W	0	0	0.168478260869565
YNL135C	0	0	0.168021680216802
YHR016C	0	0	0.167567567567568
YJL034W	0	0	0.16711590296496
YDR018C	0	0	0.166666666666667
YGR111W	0	0	0.166219839142091
YDR003W	0	0	0.165775401069519
YBL015W	0	0	0.165333333333333
YHL021C	0	1	0.165333333333333
YJR065C	0	0	0.164893617021277
YOR288C	0	0	0.164456233421751
YCR083W	0	0	0.164021164021164
YIL010W	0	0	0.163588390501319
YDR353W	0	0	0.163157894736842
YKR065C	0	0	0.162729658792651
YDL238C	0	0	0.162303664921466
YPR149W	0	0	0.161879895561358
YNL098C	0	0	0.161458333333333
YFR052W	0	0	0.161038961038961
YJR045C	0	0	0.160621761658031
YKL157W	0	0	0.160206718346253
YPL247C	0	1	0.160206718346253
YFL031W	0	0	0.15979381443299
YKL026C	0	0	0.159383033419023
YJL005W	0	0	0.158974358974359
YDR256C	0	0	0.158567774936061
YKL148C	0	0	0.158163265306122
YIL155C	0	0	0.157760814249364
YKL182W	0	0	0.1575
YBR286W	0	0	0.1575
YER152C	0	1	0.1575
YKL141W	0	0	0.1575
YLR378C	0	0	0.1575
YKL096W	0	0	0.1575
YGL180W	0	0	0.1575
YDL048C	0	1	0.1575
YKL127W	1	0	0.1575
YKL188C	0	0	0.1571072319202
YCR005C	0	0	0.156716417910448
YDR006C	0	0	0.156327543424318
YGR244C	0	0	0.155940594059406
YKR075C	0	1	0.155940594059406
YDL110C	0	1	0.155940594059406
YNR002C	0	0	0.155555555555556
YGL156W	0	0	0.155172413793103
YLR113W	0	0	0.154791154791155
YDR085C	0	0	0.154411764705882
YGL205W	0	0	0.154034229828851
YDL027C	0	1	0.154034229828851
YCL034W	0	0	0.153658536585366
YHR138C	0	0	0.153284671532847
YDR330W	0	0	0.152912621359223
YGL248W	0	0	0.152542372881356
YOR028C	0	0	0.152173913043478
YJL060W	0	0	0.151807228915663
YGL006W	0	0	0.151442307692308
YPL014W	0	1	0.151442307692308
YGL237C	0	0	0.151079136690647
YNL074C	0	0	0.150717703349282
YBL078C	0	0	0.15035799522673
YDR007W	0	0	0.150234741784038
YER142C	0	0	0.150234741784038
YPR127W	0	1	0.150234741784038
YOR134W	0	0	0.150234741784038
YCR061W	0	0	0.150234741784038
YBL069W	0	0	0.150234741784038
YDR411C	0	0	0.150234741784038
YHR183W	1	0	0.150234741784038
YDL193W	0	0	0.149882903981265
YPR030W	0	0	0.149532710280374
YMR140W	0	0	0.149184149184149
YNL134C	0	1	0.149184149184149
YMR008C	0	0	0.148837209302326
YFL030W	0	0	0.148491879350348
YGR191W	0	0	0.148148148148148
YER059W	0	0	0.147806004618938
YDR435C	0	0	0.147465437788018
YGR023W	0	0	0.147126436781609
YDL024C	0	0	0.146788990825688
YGR292W	0	0	0.146453089244851
YPL166W	0	0	0.146118721461187
YBR054W	0	1	0.146118721461187
YGL026C	0	0	0.145785876993166
YDR533C	0	1	0.145785876993166
YDR204W	0	0	0.145454545454545
YPR001W	0	0	0.145124716553288
YDR536W	0	0	0.144796380090498
YDR069C	0	0	0.144469525959368
YCR073W-A	0	0	0.144144144144144
YMR011W	0	0	0.143820224719101
YBR234C	0	0	0.143497757847534
YER044C	0	0	0.143176733780761
YEL071W	0	0	0.142857142857143
YDR436W	0	0	0.142538975501114
YDL237W	0	1	0.142538975501114
YDR423C	0	0	0.142222222222222
YMR152W	0	0	0.141906873614191
YNL144C	0	1	0.141906873614191
YIL045W	0	0	0.141592920353982
YOL031C	0	0	0.141280353200883
YPL135W	0	0	0.140969162995595
YOL135C	0	0	0.140659340659341
YMR304W	0	0	0.140350877192982
YJL161W	0	1	0.140350877192982
YBR056W	0	1	0.140350877192982
YGR204W	0	0	0.140043763676149
YHR074W	0	0	0.139737991266376
YBL075C	0	0	0.139433551198257
YNL093W	0	0	0.139130434782609
YKL126W	0	0	0.13882863340564
YNL223W	0	0	0.138528138528139
YPL177C	0	0	0.138228941684665
YOR321W	0	0	0.138075313807531
YNL234W	0	0	0.138075313807531
YHR083W	0	0	0.138075313807531
YOR107W	0	0	0.138075313807531
YDL126C	0	0	0.138075313807531
YPL159C	0	0	0.138075313807531
YJL128C	0	0	0.138075313807531
YER079W	0	1	0.138075313807531
YIR034C	0	0	0.138075313807531
YOL129W	0	0	0.138075313807531
YLR377C	1	0	0.138075313807531
YOR204W	0	0	0.138075313807531
YAL012W	0	0	0.138075313807531
YHL027W	0	0	0.138075313807531
YOR018W	0	0	0.138075313807531
YGL062W	1	0	0.138075313807531
YAR035W	0	0	0.137787056367432
YPL028W	0	0	0.1375
YLL023C	0	1	0.1375
YBR066C	0	0	0.137214137214137
YHR008C	0	0	0.136929460580913
YBL033C	0	0	0.136645962732919
YGR032W	0	0	0.136363636363636
YMR099C	0	0	0.136363636363636
YBR053C	0	1	0.136363636363636
YDL245C	0	0	0.136363636363636
YDR301W	0	0	0.136363636363636
YGL158W	0	0	0.136363636363636
YHR194W	0	0	0.136363636363636
YMR197C	0	0	0.136363636363636
YDR276C	0	0	0.136363636363636
YNL036W	0	0	0.136363636363636
YKL129C	0	0	0.136363636363636
YDL125C	0	0	0.136363636363636
YJL082W	0	1	0.136363636363636
YOR137C	0	0	0.136363636363636
YAL042W	0	0	0.136363636363636
YOL136C	1	0	0.136363636363636
YMR271C	0	0	0.136363636363636
YOR138C	0	0	0.136363636363636
YLR350W	0	0	0.136363636363636
YHR102W	0	0	0.136363636363636
YDL149W	0	0	0.136363636363636
YCL018W	0	0	0.136363636363636
YOR317W	0	0	0.136363636363636
YOR176W	0	0	0.136363636363636
YBR132C	0	0	0.136363636363636
YPL075W	1	0	0.136363636363636
YOR163W	0	0	0.136363636363636
YOR084W	0	0	0.136363636363636
YLR297W	0	1	0.136363636363636
YMR022W	0	0	0.136363636363636
YHR019C	0	0	0.136363636363636
YIL050W	0	0	0.136363636363636
YBR218C	1	0	0.136363636363636
YER038C	0	0	0.136363636363636
YOR085W	0	0	0.136363636363636
YHR112C	0	0	0.136363636363636
YMR297W	0	0	0.136363636363636
YGR070W	0	0	0.136363636363636
YJR159W	1	0	0.136363636363636
YDL185W	0	0	0.136363636363636
YDR031W	0	1	0.136363636363636
YNL239W	0	0	0.136363636363636
YBR177C	0	0	0.136363636363636
YMR083W	0	0	0.136363636363636
YDR123C	0	0	0.136363636363636
YDR005C	0	0	0.136363636363636
YOL030W	0	1	0.136363636363636
YER103W	0	0	0.136363636363636
YDL246C	1	0	0.136363636363636
YOL032W	1	0	0.136363636363636
YIL125W	0	0	0.136105860113422
YOR031W	0	0	0.135849056603774
YOR099W	0	0	0.135593220338983
YBR052C	0	1	0.135593220338983
YDL134C	0	0	0.135338345864662
YJR139C	0	0	0.135084427767355
YAL040C	0	0	0.134831460674157
YLR380W	0	0	0.134579439252336
YDL215C	0	0	0.134328358208955
YLR438W	0	0	0.134078212290503
YGR042W	0	0	0.133828996282528
YER167W	0	0	0.133580705009276
YGL167C	0	0	0.133333333333333
YDR318W	0	0	0.133086876155268
YDR503C	0	0	0.132841328413284
YJR019C	0	0	0.132596685082873
YDR490C	0	0	0.132352941176471
YGR232W	0	0	0.132110091743119
YDR033W	0	1	0.132110091743119
YGR255C	0	0	0.131868131868132
YGL048C	0	0	0.131627056672761
YDL159W	0	0	0.131386861313869
YDR044W	0	0	0.131147540983607
YLR080W	0	0	0.130909090909091
YHR030C	0	0	0.130671506352087
YDR319C	0	1	0.130671506352087
YGR141W	0	0	0.130434782608696
YJL042W	0	0	0.130198915009042
YMR136W	0	0	0.12998266897747
YOR338W	0	0	0.12998266897747
YHL024W	0	0	0.12998266897747
YPL221W	0	0	0.12998266897747
YER130C	0	1	0.12998266897747
YLL041C	0	0	0.12998266897747
YLR324W	0	0	0.12998266897747
YDR335W	0	0	0.12998266897747
YML054C	0	0	0.12998266897747
YIL041W	0	1	0.12998266897747
YHR176W	0	0	0.12998266897747
YOR047C	1	0	0.12998266897747
YGL190C	0	0	0.12998266897747
YLR390W	0	0	0.12998266897747
YDL086W	0	1	0.12998266897747
YBL101C	0	0	0.12998266897747
YOR027W	0	0	0.12998266897747
YJR105W	0	0	0.12998266897747
YDR148C	0	0	0.12998266897747
YPR172W	0	1	0.12998266897747
YDL019C	0	0	0.12998266897747
YIL113W	0	0	0.12998266897747
YMR278W	0	1	0.12998266897747
YLR132C	0	0	0.12998266897747
YIL154C	0	0	0.12998266897747
YDR358W	0	0	0.12998266897747
YER083C	0	0	0.12998266897747
YLR070C	1	0	0.12998266897747
YDR287W	1	0	0.12998266897747
YJR010W	0	0	0.129757785467128
YER037W	0	1	0.129757785467128
YLR257W	0	1	0.129757785467128
YJL171C	0	1	0.129757785467128
YKL142W	0	0	0.129533678756477
YPR081C	0	0	0.129310344827586
YFL044C	0	0	0.129087779690189
YDL234C	0	0	0.128865979381443
YOR014W	0	0	0.128644939965695
YDL095W	0	0	0.128424657534247
YKL146W	0	0	0.128205128205128
YGL053W	0	0	0.127986348122867
YBR284W	0	0	0.127768313458262
YNL115C	0	1	0.127768313458262
YKR011C	0	1	0.127768313458262
YGL104C	0	0	0.127551020408163
YHR135C	0	0	0.127334465195246
YLL018C	0	0	0.127118644067797
YBR280C	0	0	0.126903553299492
YDL214C	0	0	0.126689189189189
YGR258C	0	0	0.126475548060708
YKL145W	0	0	0.126262626262626
YGR260W	0	0	0.126050420168067
YHR025W	0	0	0.125838926174497
YJL144W	0	0	0.125628140703518
YDR169C	0	1	0.125628140703518
YDL101C	0	0	0.125418060200669
YIR035C	0	1	0.125418060200669
YBR035C	0	0	0.125208681135225
YGR287C	0	1	0.125208681135225
YNL197C	0	0	0.125
YHR160C	0	0	0.124792013311148
YOR162C	0	0	0.124584717607973
YBR067C	0	0	0.124378109452736
YCL038C	0	0	0.124172185430464
YPL222W	0	1	0.124172185430464
YGR010W	0	0	0.12396694214876
YGL096W	0	0	0.123762376237624
YOR245C	0	0	0.123558484349259
YHL020C	0	0	0.123355263157895
YHR009C	0	1	0.123355263157895
YEL066W	0	0	0.123152709359606
YNL192W	0	0	0.122950819672131
YDL195W	0	0	0.122749590834697
YNL307C	0	0	0.122549019607843
YLR120C	0	0	0.122349102773246
YKR049C	0	1	0.122349102773246
YGR201C	0	1	0.122349102773246
YKL187C	0	1	0.122349102773246
YPL054W	0	1	0.122349102773246
YDR517W	0	0	0.12214983713355
YNL195C	0	1	0.12214983713355
YJL143W	0	0	0.121951219512195
YNL168C	0	1	0.121951219512195
YPR054W	0	0	0.121753246753247
YLL029W	0	1	0.121753246753247
YDL174C	0	0	0.121555915721232
YMR318C	0	0	0.121359223300971
YOL148C	0	0	0.121163166397415
YDR523C	0	0	0.120967741935484
YCR069W	0	1	0.120967741935484
YML117W	0	0	0.120772946859903
YLR284C	0	0	0.120578778135048
YIL088C	0	0	0.120385232744783
YNR007C	0	0	0.120192307692308
YPL015C	0	0	0.12
YIL135C	0	0	0.119808306709265
YIL071C	0	0	0.119617224880383
YOL147C	0	0	0.119426751592357
YJR090C	0	0	0.119236883942766
YPR157W	0	1	0.119236883942766
YOR155C	0	0	0.119047619047619
YJR106W	0	0	0.118858954041204
YGR143W	0	0	0.118670886075949
YPR035W	0	0	0.118483412322275
YDL046W	0	0	0.118296529968454
YPR185W	0	0	0.118110236220472
YPR002W	0	0	0.117924528301887
YOL155C	0	0	0.117739403453689
YLR006C	0	0	0.117554858934169
YIL119C	0	0	0.117370892018779
YDR222W	0	1	0.117370892018779
YLR301W	0	0	0.1171875
YJL158C	0	0	0.117004680187207
YGR149W	0	1	0.117004680187207
YKR014C	0	0	0.116822429906542
YHR004C	0	0	0.116640746500778
YDL247W	0	0	0.116459627329193
YHR097C	0	1	0.116459627329193
YNL169C	0	0	0.116279069767442
YDR027C	0	0	0.11609907120743
YIR019C	0	0	0.116030534351145
YBR128C	0	0	0.116030534351145
YGR157W	0	0	0.116030534351145
YKR067W	0	0	0.116030534351145
YJR160C	0	0	0.116030534351145
YNL042W	0	0	0.116030534351145
YJR127C	0	0	0.116030534351145
YOL048C	0	1	0.116030534351145
YKL139W	0	0	0.116030534351145
YKL048C	1	0	0.116030534351145
YAL016W	0	0	0.115853658536585
YKL185W	0	0	0.115677321156773
YDR173C	0	0	0.115501519756839
YPL006W	0	0	0.115326251896813
YOR081C	0	0	0.115151515151515
YHR001W	0	0	0.114977307110439
YER091C	0	0	0.114803625377644
YLR211C	0	1	0.114803625377644
YGR282C	0	0	0.114630467571644
YMR184W	0	0	0.114457831325301
YLR118C	0	1	0.114457831325301
YGL134W	0	0	0.114285714285714
YKL213C	0	0	0.114114114114114
YFR044C	0	0	0.113943028485757
YOR303W	0	0	0.11377245508982
YCL030C	0	0	0.113602391629297
YGR144W	0	0	0.113432835820896
YPL230W	0	1	0.113432835820896
YIL122W	0	0	0.113263785394933
YNL055C	0	0	0.113095238095238
YGR121C	0	0	0.112927191679049
YJL093C	0	0	0.112759643916914
YGL087C	0	0	0.112592592592593
YBL043W	0	0	0.112426035502959
YIL006W	0	0	0.112259970457903
YOL083W	0	1	0.112259970457903
YDL045C	0	0	0.112094395280236
YKL064W	0	0	0.111929307805596
YDL029W	0	0	0.111764705882353
YDR232W	0	0	0.111600587371512
YDL106C	0	0	0.111436950146628
YNR035C	0	0	0.111273792093704
YMR107W	0	1	0.111273792093704
YLR286C	0	0	0.111111111111111
YOR142W	0	0	0.110948905109489
YER020W	0	0	0.110787172011662
YLR362W	0	0	0.110625909752547
YER004W	0	1	0.110625909752547
YKL062W	0	0	0.11046511627907
YDL059C	0	0	0.110304789550073
YOR375C	0	0	0.110144927536232
YFL045C	0	0	0.109985528219971
YJR017C	0	0	0.109826589595376
YNR072W	0	0	0.10966810966811
YGR007W	0	0	0.109510086455331
YER165W	0	0	0.109352517985612
YOR285W	0	1	0.109352517985612
YDL028C	0	0	0.109195402298851
YPL164C	0	0	0.109038737446198
YDR258C	0	0	0.108882521489971
YBR183W	0	0	0.108726752503577
YDR072C	0	0	0.108571428571429
YEL047C	0	0	0.108416547788873
YNL012W	0	0	0.108262108262108
YBR005W	0	0	0.108108108108108
YHR106W	0	0	0.107954545454545
YER043C	0	0	0.107801418439716
YJR117W	0	0	0.107648725212465
YMR053C	0	0	0.107496463932108
YDR022C	0	0	0.107344632768362
YBR223C	0	0	0.107193229901269
YDL137W	0	0	0.107042253521127
YAL023C	0	0	0.106891701828411
YLR241W	0	1	0.106891701828411
YGL038C	0	0	0.106741573033708
YLR446W	0	1	0.106741573033708
YJR074W	0	0	0.106591865357644
YKL168C	0	1	0.106591865357644
YGR136W	0	1	0.106591865357644
YIL042C	0	0	0.106442577030812
YOR125C	0	0	0.106293706293706
YBR201W	0	0	0.106145251396648
YER095W	0	0	0.105997210599721
YKL073W	0	0	0.105849582172702
YIL062C	0	0	0.105702364394993
YER163C	0	1	0.105702364394993
YFL021W	0	0	0.105555555555556
YPL224C	0	0	0.105409153952843
YMR041C	0	0	0.105263157894737
YPL091W	0	0	0.105117565698479
YGL040C	0	0	0.104972375690608
YGR249W	0	0	0.104827586206897
YOR054C	0	0	0.104683195592287
YPL231W	0	0	0.104539202200825
YOR052C	0	1	0.104539202200825
YNL173C	0	0	0.104477611940299
YGR067C	0	1	0.104477611940299
YJL165C	0	0	0.104477611940299
YDR350C	0	0	0.104477611940299
YGL181W	0	0	0.104477611940299
YEL052W	0	1	0.104477611940299
YPR192W	0	0	0.104477611940299
YMR196W	0	1	0.104477611940299
YIL065C	0	0	0.104477611940299
YLR133W	0	0	0.104477611940299
YML079W	0	1	0.104477611940299
YKR018C	0	1	0.104477611940299
YKL201C	0	0	0.104477611940299
YLL058W	0	0	0.104477611940299
YNL199C	1	0	0.104477611940299
YDL233W	0	1	0.104477611940299
YNL202W	0	0	0.104336043360434
YGR213C	0	0	0.104194857916103
YOR208W	0	0	0.104054054054054
YJL210W	0	0	0.10391363022942
YKL008C	0	0	0.10377358490566
YGL137W	0	0	0.103674540682415
YOL060C	0	0	0.103674540682415
YDR382W	0	0	0.103674540682415
YNL216W	0	0	0.103674540682415
YOL065C	0	0	0.103674540682415
YLR312C	0	1	0.103674540682415
YOR275C	0	0	0.103674540682415
YDL047W	0	0	0.103674540682415
YOR113W	0	0	0.103674540682415
YFR008W	0	0	0.103674540682415
YDR115W	0	0	0.103674540682415
YOR186W	0	1	0.103674540682415
YMR222C	0	1	0.103674540682415
YGR183C	0	0	0.103674540682415
YKR042W	0	0	0.103674540682415
YNL101W	0	0	0.103674540682415
YFL054C	0	0	0.103674540682415
YKR097W	1	0	0.103674540682415
YDR047W	0	0	0.103674540682415
YML131W	0	0	0.103674540682415
YER141W	0	0	0.103674540682415
YMR092C	0	0	0.103674540682415
YJL121C	1	0	0.103674540682415
YNL020C	0	0	0.103538663171691
YEL041W	0	0	0.103403141361257
YNL104C	0	0	0.103267973856209
YNR031C	0	0	0.10313315926893
YMR258C	0	1	0.10313315926893
YGR250C	0	1	0.10313315926893
YLR102C	0	0	0.102998696219035
YKR066C	0	0	0.102864583333333
YGR037C	0	0	0.102730819245774
YGR174C	0	0	0.102597402597403
YCR079W	0	0	0.102464332036316
YLR096W	0	0	0.102331606217617
YLR273C	0	0	0.102199223803364
YOL025W	0	0	0.102067183462532
YOR035C	0	0	0.101935483870968
YPL106C	0	0	0.10180412371134
YKL162C	0	1	0.10180412371134
YNL065W	0	0	0.101673101673102
YIL077C	0	0	0.101542416452442
YHR171W	0	0	0.101412066752246
YPL145C	0	0	0.101282051282051
YEL031W	0	0	0.101152368758003
YMR322C	0	0	0.101023017902813
YJL047C	0	0	0.100893997445722
YOR040W	0	0	0.100765306122449
YHR086W	0	0	0.100636942675159
YPR114W	0	1	0.100636942675159
YDR058C	0	0	0.100508905852417
YPL098C	0	0	0.100381194409149
YML130C	0	0	0.100253807106599
YLR189C	0	0	0.100126742712294
YOL052C-A	0	0	0.1
YOR351C	0	0	0.0998735777496839
YMR199W	0	0	0.0997474747474748
YLR246W	0	0	0.0996216897856242
YHR075C	0	0	0.0994962216624685
YKL084W	0	0	0.0993710691823899
YPR093C	0	0	0.0992462311557789
YBL049W	0	1	0.0992462311557789
YKL124W	0	0	0.0991217063989962
YKL140W	0	0	0.0989974937343358
YFL018C	0	0	0.0988735919899875
YNL242W	0	0	0.0987654320987654
YMR009W	0	0	0.0987654320987654
YLR342W	0	0	0.0987654320987654
YER089C	0	0	0.0987654320987654
YKL093W	0	0	0.0987654320987654
YGR127W	0	1	0.0987654320987654
YMR216C	0	0	0.0987654320987654
YKL216W	0	0	0.0987654320987654
YOL117W	0	0	0.0987654320987654
YMR276W	0	0	0.0987654320987654
YMR181C	0	1	0.0987654320987654
YJR148W	0	0	0.0987654320987654
YDL025C	0	1	0.0987654320987654
YER120W	1	0	0.0987654320987654
YLR192C	0	0	0.0986436498150432
YJL130C	0	0	0.0985221674876847
YJL146W	0	0	0.0984009840098401
YMR068W	0	0	0.0982800982800983
YPR005C	0	0	0.098159509202454
YER134C	0	1	0.098159509202454
YDL072C	0	1	0.098159509202454
YER158C	0	1	0.098159509202454
YER011W	0	0	0.0980392156862745
YMR226C	0	0	0.0979192166462668
YKR099W	0	0	0.097799511002445
YFR003C	0	0	0.0976800976800977
YDR129C	0	0	0.0975609756097561
YHR034C	0	0	0.097442143727162
YDL097C	0	0	0.097323600973236
YLR375W	0	1	0.097323600973236
YHR067W	0	0	0.0972053462940462
YHL034C	0	0	0.0970873786407767
YAL039C	0	0	0.096969696969697
YJL083W	0	0	0.0968523002421307
YJL100W	0	0	0.0967351874244256
YDR035W	0	0	0.0966183574879227
YLR079W	0	0	0.0965018094089264
YKL210W	0	0	0.0963855421686747
YJL068C	0	0	0.0962695547533093
YJL095W	0	0	0.0961538461538462
YLR144C	0	0	0.0960384153661465
YPL265W	0	0	0.0959232613908873
YPL111W	0	0	0.0958083832335329
YJR036C	0	0	0.0956937799043062
YMR020W	0	0	0.0955794504181601
YGL166W	0	0	0.0954653937947494
YOL055C	0	0	0.0953516090584029
YAL015C	0	0	0.0952380952380952
YNL156C	0	0	0.0951248513674197
YOR002W	0	0	0.0950118764845606
YPL153C	0	0	0.0948991696322657
YGL200C	0	0	0.0947867298578199
YMR210W	0	0	0.0946745562130177
YPL150W	0	1	0.0946745562130177
YJR049C	0	0	0.0945626477541371
YGL019W	0	0	0.0944510035419126
YLR219W	0	0	0.0943396226415094
YJL172W	0	0	0.0942285041224971
YIR016W	0	1	0.0942285041224971
YDR519W	0	1	0.0942285041224971
YHR188C	0	0	0.0941176470588235
YKL013C	0	0	0.0940070505287897
YLR223C	0	0	0.0938967136150235
YOR348C	0	0	0.0937866354044549
YLR421C	0	0	0.0936768149882904
YAL055W	0	0	0.0935672514619883
YGL245W	0	0	0.0934579439252336
YDR297W	0	0	0.0933488914819137
YLR300W	0	0	0.0932400932400932
YDL138W	0	0	0.0931315483119907
YML058W	0	0	0.0930232558139535
YHR018C	0	0	0.0929152148664344
YGL250W	0	1	0.0929152148664344
YOR251C	0	1	0.0929152148664344
YDR063W	0	1	0.0929152148664344
YPL046C	0	0	0.0928074245939675
YOR352W	0	1	0.0928074245939675
YLR356W	0	1	0.0928074245939675
YCL057W	0	0	0.0926998841251448
YJL057C	0	1	0.0926998841251448
YLR149C	0	1	0.0926998841251448
YER098W	0	0	0.0925925925925926
YGL252C	0	0	0.092485549132948
YLR420W	0	0	0.092378752886836
YIR001C	0	0	0.0922722029988466
YJR121W	0	0	0.0921658986175115
YOR215C	0	1	0.0921658986175115
YPL140C	0	0	0.0920598388952819
YDR421W	0	0	0.0919540229885057
YOR062C	0	1	0.0919540229885057
YPL070W	0	0	0.0918484500574053
YJR044C	0	0	0.0917431192660551
YHL007C	0	0	0.0916380297823597
YER179W	0	0	0.091533180778032
YOR157C	0	0	0.0914285714285714
YKL051W	0	0	0.091324200913242
YGL004C	0	0	0.0912200684150513
YNL014W	0	0	0.0911161731207289
YNL073W	0	0	0.0910125142207053
YJL066C	0	1	0.0910125142207053
YPR193C	0	0	0.0909090909090909
YPL196W	0	0	0.0908059023836549
YDR207C	0	0	0.090702947845805
YPR075C	0	0	0.0906002265005662
YOR003W	0	0	0.0904977375565611
YAL034C	0	1	0.0904977375565611
YGL125W	0	0	0.0903954802259887
YJL094C	0	0	0.090293453724605
YOR329C	0	0	0.0901916572717024
YIL146C	0	0	0.0900900900900901
YIL109C	0	0	0.0899887514060742
YOR193W	0	0	0.0898876404494382
YGL141W	0	0	0.0897867564534231
YLR370C	0	0	0.0896860986547085
YDR284C	0	0	0.0895856662933931
YHR002W	0	0	0.0894854586129754
YLL027W	0	0	0.0893854748603352
YBR127C	0	0	0.0892857142857143
YHL032C	0	0	0.0891861761426979
YOR377W	0	0	0.089086859688196
YLR027C	0	0	0.0889877641824249
YDR481C	0	0	0.0888888888888889
YML029W	0	0	0.0887902330743618
YOR187W	0	0	0.0886917960088692
YJL106W	0	0	0.08859357696567
YDL199C	0	1	0.08859357696567
YOL039W	0	0	0.0884955752212389
YDR158W	0	0	0.0883977900552486
YMR037C	0	0	0.0883002207505519
YGL047W	0	0	0.0882028665931643
YLL056C	0	0	0.0881057268722467
YCL050C	0	0	0.088008800880088
YMR237W	0	0	0.0879120879120879
YER124C	0	0	0.0878155872667399
YLR226W	0	0	0.087719298245614
YNL322C	0	0	0.0876232201533406
YDR400W	0	0	0.087527352297593
YLR303W	0	0	0.087431693989071
YMR311C	0	0	0.0873362445414847
YJR125C	0	0	0.0872410032715376
YNL305C	0	1	0.0872410032715376
YLR254C	0	0	0.0871459694989107
YGR040W	0	0	0.0870511425462459
YGL045W	0	0	0.0869565217391304
YHL028W	0	0	0.0868621064060803
YGR154C	0	0	0.0867678958785249
YNL094W	0	0	0.0866738894907909
YBR059C	0	0	0.0865800865800866
YIL123W	0	0	0.0864864864864865
YNL277W	0	0	0.0863930885529158
YKL065C	0	1	0.0863930885529158
YLR271W	0	1	0.0863930885529158
YIL051C	0	0	0.0862998921251348
YIR007W	0	1	0.0862998921251348
YJL053W	0	0	0.0862068965517241
YMR296C	0	0	0.0861141011840689
YBL058W	0	0	0.0860215053763441
YHR178W	0	0	0.0859291084854995
YHL030W	0	0	0.0858369098712446
YLR155C	0	0	0.0857449088960343
YOL071W	0	0	0.0856531049250535
YPL206C	0	0	0.0855614973262032
YCR081W	0	0	0.0854700854700855
YOR036W	0	0	0.0854430379746835
YPR079W	0	0	0.0854430379746835
YJL163C	0	1	0.0854430379746835
YBR041W	0	0	0.0854430379746835
YBR230C	0	1	0.0854430379746835
YDR132C	0	1	0.0854430379746835
YDR226W	0	0	0.0854430379746835
YIR018W	0	0	0.0854430379746835
YOR197W	0	0	0.0854430379746835
YPL186C	0	1	0.0854430379746835
YMR214W	0	0	0.0854430379746835
YDR214W	0	0	0.0854430379746835
YKL159C	0	0	0.0854430379746835
YMR025W	0	0	0.0854430379746835
YBR241C	0	1	0.0854430379746835
YOL097C	0	0	0.0854430379746835
YHR163W	1	0	0.0854430379746835
YOR049C	0	0	0.0853530031612223
YBL056W	0	0	0.0852631578947368
YFR051C	0	0	0.0851735015772871
YLL050C	0	0	0.0850840336134454
YHR026W	0	0	0.0849947534102833
YHL025W	0	0	0.0849056603773585
YGR178C	0	0	0.0848167539267016
YGR028W	0	0	0.0847280334728033
YER143W	0	0	0.0846394984326019
YOL156W	0	0	0.0845511482254697
YGL082W	0	1	0.0845511482254697
YER162C	0	0	0.0844629822732012
YPR106W	0	1	0.0844629822732012
YGL091C	0	0	0.084375
YLR224W	0	0	0.0842872008324662
YKL189W	0	0	0.0841995841995842
YDL145C	0	0	0.0841121495327103
YIL072W	0	0	0.0840248962655602
YGL073W	0	0	0.0839378238341969
YGR205W	0	1	0.0839378238341969
YDR507C	0	0	0.0838509316770186
YCL042W	0	1	0.0838509316770186
YDR182W	0	0	0.0837642192347466
YJL221C	0	1	0.0837642192347466
YCL052C	0	0	0.0836776859504132
YEL073C	0	1	0.0836776859504132
YGR048W	0	0	0.0835913312693498
YGL238W	0	0	0.0835051546391753
YLR216C	0	0	0.0834191555097837
YOR220W	0	1	0.0834191555097837
YDL115C	0	0	0.0833333333333333
YJL016W	0	1	0.0833333333333333
YML092C	0	0	0.0832476875642343
YBR158W	0	0	0.0831622176591376
YFL062W	0	1	0.0831622176591376
YBR028C	0	1	0.0831622176591376
YIL156W	0	0	0.0830769230769231
YML124C	0	0	0.0829918032786885
YPR107C	0	0	0.082906857727738
YER081W	0	0	0.0828220858895705
YHR110W	0	0	0.0827374872318693
YMR087W	0	0	0.0826530612244898
YHR190W	0	0	0.0825688073394495
YER046W	0	0	0.0824847250509165
YDL224C	0	0	0.0824008138351984
YLR094C	0	0	0.0823170731707317
YPR181C	0	0	0.0822335025380711
YPL214C	0	0	0.0821643286573146
YJR021C	0	0	0.0821643286573146
YPL258C	0	0	0.0821643286573146
YMR021C	0	0	0.0821643286573146
YMR206W	0	1	0.0821643286573146
YDR251W	0	0	0.0821643286573146
YHL036W	0	0	0.0821643286573146
YPL256C	0	0	0.0821643286573146
YJR078W	0	0	0.0821643286573146
YML127W	0	0	0.0821643286573146
YOR382W	0	0	0.0821643286573146
YER175C	0	1	0.0821643286573146
YLR203C	0	0	0.0821643286573146
YNL133C	0	0	0.0821643286573146
YDR511W	1	0	0.0821643286573146
YER111C	0	0	0.0820820820820821
YOR363C	0	0	0.082
YDL229W	0	0	0.0819180819180819
YGL249W	0	0	0.0818540433925049
YDR518W	0	0	0.0818540433925049
YJL003W	0	0	0.0818540433925049
YKL197C	0	0	0.0818540433925049
YBR221C	0	0	0.0818540433925049
YFR050C	0	0	0.0818540433925049
YJR119C	0	0	0.0818540433925049
YGL036W	0	1	0.0818540433925049
YGR132C	0	0	0.0818540433925049
YKL034W	0	0	0.0818540433925049
YNL209W	0	0	0.0818540433925049
YLR116W	0	0	0.0818540433925049
YFL029C	0	0	0.0818540433925049
YHR079C	1	0	0.0818540433925049
YHR006W	0	0	0.0817733990147783
YNR032W	0	0	0.0816929133858268
YGR101W	0	0	0.0816125860373648
YBR208C	0	0	0.0815533980582524
YIL111W	0	0	0.0815533980582524
YOL111C	0	0	0.0815533980582524
YOR124C	0	0	0.0815533980582524
YBR110W	0	0	0.0815533980582524
YAR019C	0	0	0.0815533980582524
YNL159C	0	0	0.0815533980582524
YCR010C	0	0	0.0815533980582524
YFR024C-A	0	0	0.0815533980582524
YNL236W	0	0	0.0815533980582524
YOL096C	0	0	0.0815533980582524
YOR010C	0	0	0.0815533980582524
YHR044C	1	0	0.0815533980582524
YLR098C	0	0	0.081474296799224
YLR407W	0	1	0.081474296799224
YDR508C	0	0	0.0813953488372093
YGL184C	0	0	0.0813165537270087
YBR274W	0	0	0.0812379110251451
YBR302C	0	1	0.0812379110251451
YDL035C	0	0	0.0811594202898551
YLR299W	0	0	0.0810810810810811
YLR423C	0	0	0.0810028929604629
YER101C	0	1	0.0810028929604629
YMR036C	0	0	0.0809248554913295
YOR117W	0	0	0.080846968238691
YMR208W	0	0	0.0807692307692308
YGL251C	0	0	0.0806916426512968
YDR379W	0	0	0.0806142034548944
YJL088W	0	0	0.0805369127516778
YMR029C	0	0	0.0804597701149425
YBR295W	0	0	0.0803827751196172
YDL181W	0	0	0.0803059273422562
YPL003W	0	0	0.0802292263610315
YGL051W	0	0	0.0801526717557252
YMR178W	0	1	0.0801526717557252
YPR128C	0	0	0.0800762631077216
YJR077C	0	0	0.08
YGL067W	0	0	0.0799238820171266
YJR158W	0	0	0.0798479087452472
YDR313C	0	0	0.0797720797720798
YBR222C	0	1	0.0797720797720798
YMR002W	0	1	0.0797720797720798
YNL006W	0	0	0.079696394686907
YFL038C	0	0	0.0796208530805687
YLR176C	0	0	0.0795454545454545
YLR208W	0	0	0.0794701986754967
YJR126C	0	0	0.0793950850661626
YDR432W	0	0	0.0793201133144476
YAL030W	0	0	0.0792452830188679
YDR305C	0	0	0.0791705937794533
YDL049C	0	0	0.0790960451977401
YKR039W	0	0	0.0790216368767639
YAL008W	0	1	0.0790216368767639
YIL056W	0	0	0.0789473684210526
YGR243W	0	1	0.0789473684210526
YGL126W	0	0	0.0788732394366197
YLR340W	0	0	0.0787992495309568
YDR283C	0	0	0.0787253983130272
YBR107C	0	0	0.0786516853932584
YDR487C	0	0	0.078578110383536
YDR127W	0	0	0.0785046728971963
YLR093C	0	0	0.0784313725490196
YML022W	0	0	0.0783582089552239
YLR249W	0	0	0.0782851817334576
YDL244W	0	0	0.0782122905027933
YLL001W	0	0	0.0781395348837209
YLR160C	0	0	0.0780669144981413
YDL236W	0	0	0.0779944289693593
YER040W	0	0	0.0779220779220779
YKL039W	0	1	0.0779220779220779
YDL142C	0	0	0.0778498609823911
YGR092W	0	0	0.0777777777777778
YJR048W	0	0	0.0777058279370953
YGR080W	0	0	0.077634011090573
YPL260W	0	1	0.077634011090573
YML006C	0	0	0.0775623268698061
YKR089C	0	0	0.0774907749077491
YDL090C	0	0	0.0774193548387097
YJR156C	0	0	0.0773480662983425
YIL170W	0	1	0.0773480662983425
YNL180C	0	0	0.0772769089236431
YJL151C	0	1	0.0772769089236431
YLR173W	0	1	0.0772769089236431
YER063W	0	0	0.0772058823529412
YOR172W	0	0	0.0771349862258953
YML068W	0	0	0.0770642201834862
YIR041W	0	0	0.076993583868011
YDL147W	0	0	0.0769230769230769
YLR158C	0	0	0.0768526989935956
YOL128C	0	0	0.076782449725777
YBR170C	0	0	0.0767123287671233
YCR088W	0	0	0.0766423357664234
YGL044C	0	0	0.0765724703737466
YOR128C	0	0	0.0765027322404372
YLL009C	0	0	0.0764331210191083
YDR338C	0	1	0.0764331210191083
YBL099W	0	0	0.0763636363636364
YDR452W	0	0	0.0762942779291553
YDL144C	0	1	0.0762942779291553
YPL171C	0	0	0.0762250453720508
YLR011W	0	0	0.0761559383499547
YOR292C	0	1	0.0761559383499547
YDR265W	0	0	0.0760869565217391
YDL100C	0	0	0.0760180995475113
YFL037W	0	0	0.0759493670886076
YOR383C	0	0	0.0758807588075881
YCR084C	0	0	0.075812274368231
YIR005W	0	0	0.0757439134355275
YPR198W	0	0	0.0756756756756757
YDR463W	0	0	0.0756075607560756
YLR043C	0	0	0.0755395683453237
YDL230W	0	0	0.0754716981132075
YPR086W	0	0	0.0754039497307002
YKL010C	0	0	0.0753363228699552
YOR227W	0	1	0.0753363228699552
YHR021W-A	0	0	0.0752688172043011
YBL105C	0	0	0.0752014324082363
YKL007W	0	0	0.075134168157424
YDR502C	0	0	0.0750670241286863
YJL036W	0	0	0.075
YER168C	0	0	0.0749330954504906
YNR075W	0	0	0.0748663101604278
YDR486C	0	0	0.07479964381122
YBR287W	0	1	0.07479964381122
YNL208W	0	1	0.07479964381122
YJL070C	0	1	0.07479964381122
YHR205W	0	0	0.0747330960854092
YGR288W	0	0	0.0746666666666667
YKL166C	0	0	0.0746003552397869
YGL127C	0	0	0.0745341614906832
YLR128W	0	0	0.074468085106383
YDR079W	0	0	0.074430823117338
YML043C	0	0	0.074430823117338
YPR021C	0	0	0.074430823117338
YAR042W	0	0	0.074430823117338
YHR071W	0	0	0.074430823117338
YOR355W	0	0	0.074430823117338
YPR140W	0	0	0.074430823117338
YLR218C	0	1	0.074430823117338
YKR002W	0	0	0.074430823117338
YDR448W	0	0	0.074430823117338
YNL130C	0	0	0.074430823117338
YGL215W	0	0	0.074430823117338
YNR026C	0	0	0.074430823117338
YCR026C	0	0	0.074430823117338
YER003C	1	0	0.074430823117338
YIL075C	0	0	0.0743657042869641
YOR140W	0	0	0.0743006993006993
YOR090C	0	0	0.074235807860262
YBR212W	0	0	0.0741710296684119
YGL222C	0	0	0.0741063644289451
YKL022C	0	0	0.0740418118466899
YMR284W	0	0	0.0739773716275022
YKL171W	0	0	0.0739130434782609
YIL034C	0	0	0.0738488271068636
YDR329C	0	0	0.0737847222222222
YJL079C	0	1	0.0737847222222222
YOL013C	0	0	0.0737207285342585
YAL027W	0	1	0.0737207285342585
YKL080W	0	0	0.0736568457538995
YLR250W	0	0	0.0735930735930736
YJL103C	0	0	0.0735294117647059
YEL039C	0	0	0.0734658599827139
YOR132W	0	0	0.0734024179620035
YHR055C	0	0	0.0733390854184642
YPL147W	0	0	0.0732758620689655
YNL167C	0	0	0.0732127476313523
YMR145C	0	0	0.0731497418244406
YJL031C	0	0	0.0730868443680138
YEL009C	0	0	0.0730240549828179
YLR097C	0	0	0.0729613733905579
YNR014W	0	1	0.0729613733905579
YML120C	0	0	0.0728987993138936
YGR133W	0	0	0.0728363324764353
YOR061W	0	0	0.0727739726027397
YIL172C	0	1	0.0727739726027397
YMR302C	0	0	0.0727117194183062
YDR409W	0	0	0.0726495726495727
YBL005W	0	0	0.0725875320239112
YJL102W	0	0	0.0725255972696246
YIL083C	0	0	0.072463768115942
YPR036W	0	0	0.0724020442930153
YIR044C	0	1	0.0724020442930153
YDL168W	0	0	0.0723404255319149
YBR256C	0	0	0.0722789115646258
YBR248C	0	0	0.0722175021240442
YOL057W	0	1	0.0722175021240442
YGL219C	0	0	0.0721561969439728
YDR492W	0	0	0.0720949957591179
YDR454C	0	0	0.0720338983050847
YEL020C	0	1	0.0720338983050847
YBR050C	0	0	0.0719729043183743
YOL089C	0	0	0.071912013536379
YDL132W	0	0	0.0718512256973795
YNL078W	0	0	0.0717905405405405
YMR241W	0	0	0.0717299578059072
YIL061C	0	0	0.0716694772344014
YMR203W	0	0	0.071609098567818
YEL027W	0	0	0.0715488215488215
YDL218W	0	1	0.0715488215488215
YER144C	0	0	0.071488645920942
YDR380W	0	0	0.0714285714285714
YLR136C	0	0	0.0713685978169605
YKL053C-A	0	0	0.0713087248322148
YBR024W	0	0	0.0712489522212909
YJL166W	0	0	0.0711892797319933
YMR164C	0	0	0.0711297071129707
YML013W	0	0	0.0710702341137124
YGL157W	0	1	0.0710702341137124
YHR177W	0	1	0.0710702341137124
YIL095W	0	0	0.0710108604845447
YLR240W	0	0	0.0709515859766277
YIL108W	0	1	0.0709515859766277
YKR001C	0	0	0.0708924103419516
YGR079W	0	1	0.0708924103419516
YLR038C	0	0	0.0708333333333333
YDR202C	0	0	0.070774354704413
YDR253C	0	0	0.0707154742096506
YOL051W	0	0	0.0706566916043225
YJL132W	0	1	0.0706566916043225
YLR436C	0	0	0.0705980066445183
YHL019C	0	0	0.0705394190871369
YFL016C	0	0	0.0704809286898839
YMR281W	0	0	0.0704225352112676
YDR125C	0	0	0.070364238410596
YER086W	0	0	0.0703060380479735
YBR109C	0	0	0.0702479338842975
YOR328W	0	0	0.0701899256812552
YGR230W	0	0	0.0701320132013201
YAR027W	0	1	0.0701320132013201
YMR056C	0	0	0.0700741962077494
YGR112W	0	0	0.0700164744645799
YNL327W	0	0	0.0699588477366255
YGR041W	0	0	0.0699013157894737
YDR419W	0	0	0.0698438783894823
YJL167W	0	0	0.0697865353037767
YIR043C	0	1	0.0697865353037767
YCL008C	0	0	0.0697292863002461
YKR050W	0	0	0.069672131147541
YCL045C	0	1	0.069672131147541
YPR161C	0	0	0.0696150696150696
YBR036C	0	0	0.0695581014729951
YGR234W	0	0	0.0695012264922322
YJL174W	0	0	0.0694444444444444
YBR037C	0	0	0.0693877551020408
YHR057C	0	1	0.0693877551020408
YOR290C	0	0	0.0693311582381729
YGL084C	0	0	0.0692746536267319
YGL255W	0	0	0.0692182410423453
YGR281W	0	0	0.0691619202603743
YOR249C	0	0	0.0691056910569106
YGR231C	0	0	0.0690495532087734
YJL020C	0	0	0.0689935064935065
YDR054C	0	0	0.0689375506893755
YDR294C	0	0	0.0688816855753647
YNL010W	0	1	0.0688816855753647
YGL202W	0	0	0.0688259109311741
YLR035C	0	0	0.0687702265372168
YLR058C	0	0	0.068714632174616
YDL081C	0	0	0.0686591276252019
YCL049C	0	1	0.0686591276252019
YKL043W	0	0	0.0686037126715093
YFL052W	0	1	0.0686037126715093
YBR017C	0	0	0.0685483870967742
YNL103W	0	0	0.0684931506849315
YFL050C	0	0	0.0684380032206119
YCR011C	0	0	0.0683829444891392
YER116C	0	0	0.0683279742765273
YGL009C	0	0	0.0682730923694779
YPR111W	0	0	0.0682182985553772
YGL136C	0	0	0.0681635926222935
YBR137W	0	1	0.0681635926222935
YKL086W	0	0	0.0681089743589744
YKL059C	0	0	0.0680544435548439
YJL091C	0	0	0.068
YLR328W	0	0	0.0679456434852118
YML121W	0	0	0.0678913738019169
YKL015W	0	0	0.0678371907422187
YMR133W	0	0	0.0677830940988836
YGL112C	0	0	0.0677290836653386
YHR116W	0	0	0.0676751592356688
YHR143W	0	0	0.0676213206046142
YJR130C	0	0	0.0675675675675676
YLR157C	0	0	0.0675138999205719
YBL050W	0	0	0.0674603174603175
YBL016W	0	0	0.0674068199841396
YFR010W	0	0	0.0673534072900158
YLR201C	0	0	0.0673000791765637
YGL233W	0	0	0.067246835443038
YEL059C-A	0	0	0.0671936758893281
YJR052W	0	0	0.0671406003159558
YEL030W	0	0	0.0670876085240726
YGR237C	0	1	0.0670876085240726
YOR181W	0	0	0.0670347003154574
YAL043C	0	0	0.0669818754925138
YNL125C	0	0	0.0669291338582677
YGL011C	0	0	0.0668764752163651
YHL031C	0	0	0.0668238993710692
YDL190C	0	0	0.0667714061272584
YCR024C-A	0	0	0.0667189952904239
YOL122C	0	0	0.0666666666666667
YLR347C	0	0	0.0666144200626959
YPL181W	0	0	0.0665622552858262
YOR065W	0	0	0.066510172143975
YLR411W	0	0	0.0664581704456607
YNL027W	0	0	0.06640625
YER034W	0	1	0.06640625
YNL154C	0	0	0.0663544106167057
YCL044C	0	0	0.0663026521060842
YMR137C	0	0	0.0662509742790335
YOL064C	0	0	0.0661993769470405
YJL073W	0	0	0.066147859922179
YKL101W	0	0	0.0660964230171073
YOR209C	0	0	0.066045066045066
YJR062C	0	0	0.0659937888198758
YLL016W	0	0	0.0659425911559348
YDR314C	0	0	0.0658914728682171
YKR031C	0	0	0.0658404337722696
YKR096W	0	1	0.0658404337722696
YDL103C	0	0	0.0657894736842105
YGR110W	0	1	0.0657894736842105
YJR066W	0	0	0.065738592420727
YKR046C	0	0	0.0656877897990726
YIL120W	0	0	0.0656370656370656
YMR079W	0	0	0.0655864197530864
YGR267C	0	0	0.0655358519660756
YPL095C	0	0	0.0654853620955316
YOL087C	0	1	0.0654853620955316
YOR265W	0	0	0.0654349499615089
YDL108W	0	0	0.0653846153846154
YDR270W	0	0	0.0653343581860108
YDR504C	0	1	0.0653343581860108
YHL026C	0	1	0.0653343581860108
YJR102C	0	0	0.065284178187404
YLR361C	0	0	0.0652340752110514
YOR371C	0	0	0.0651840490797546
YIL046W	0	0	0.0651340996168582
YBL093C	0	0	0.0650842266462481
YPR105C	0	0	0.0650344299923489
YDR236C	0	0	0.0649847094801223
YDR298C	0	0	0.0649350649350649
YGR167W	0	0	0.0648854961832061
YDR505C	0	1	0.0648854961832061
YNL003C	0	0	0.064836003051106
YJR161C	0	1	0.064836003051106
YDR161W	0	0	0.0647865853658537
YJL185C	0	1	0.0647865853658537
YEL013W	0	0	0.0647372429550647
YKL081W	0	0	0.0646879756468798
YNL066W	0	0	0.0646616541353384
YDR231C	0	0	0.0646616541353384
YJR120W	0	0	0.0646616541353384
YKR098C	0	1	0.0646616541353384
YEL024W	0	0	0.0646616541353384
YNL332W	0	0	0.0646616541353384
YPR191W	0	0	0.0646616541353384
YDR268W	0	0	0.0646616541353384
YJL187C	0	0	0.0646616541353384
YKR102W	0	0	0.0646616541353384
YGL198W	0	0	0.0646616541353384
YMR191W	0	1	0.0646616541353384
YOR241W	0	0	0.0646616541353384
YFL042C	0	1	0.0646616541353384
YOR307C	0	0	0.0646616541353384
YNL021W	0	0	0.0646616541353384
YGL259W	0	1	0.0646616541353384
YJL055W	0	1	0.0646616541353384
YCL028W	0	1	0.0646616541353384
YDR531W	0	0	0.0646616541353384
YDR388W	0	0	0.0646616541353384
YHR046C	1	0	0.0646616541353384
YMR072W	0	0	0.0646130728775357
YML085C	0	0	0.0645645645645646
YLR247C	0	1	0.0645645645645646
YPR165W	0	0	0.0645161290322581
YAR033W	0	0	0.0644677661169415
YLR121C	0	0	0.0644194756554307
YLR142W	0	0	0.0643712574850299
YNL264C	0	0	0.0643231114435303
YPR067W	0	0	0.0642750373692078
YLR127C	0	0	0.0642270351008215
YGR066C	0	1	0.0642270351008215
YJR095W	0	0	0.0641791044776119
YDR262W	0	1	0.0641791044776119
YNL189W	0	0	0.064131245339299
YBL030C	0	0	0.0640834575260805
YFL053W	0	0	0.0640357408786299
YGR046W	0	0	0.0639880952380952
YPL088W	0	0	0.0639405204460967
YGR142W	0	0	0.0638930163447251
YLR371W	0	0	0.0638455827765405
YHR123W	0	0	0.0637982195845697
YBL085W	0	0	0.0637509266123054
YDR213W	0	0	0.0637037037037037
YKL025C	0	0	0.0636565507031828
YBR160W	0	0	0.0636094674556213
YOL047C	0	1	0.0636094674556213
YDL093W	0	0	0.0635624538063563
YLR266C	0	0	0.0635155096011817
YGR229C	0	0	0.0634686346863469
YLR152C	0	1	0.0634686346863469
YOR032C	0	0	0.0634218289085546
YIL098C	0	0	0.0633750921149595
YNL214W	0	0	0.0633284241531664
YDL205C	0	0	0.0632818248712288
YPL018W	0	0	0.0632352941176471
YNL011C	0	1	0.0632352941176471
YJR155W	0	0	0.0631888317413666
YCR076C	0	1	0.0631888317413666
YDL248W	0	1	0.0631888317413666
YHR165C	0	0	0.0631424375917768
YFL010C	0	1	0.0631424375917768
YLR115W	0	0	0.0630961115187087
YCR082W	0	0	0.063049853372434
YDL130W-A	0	0	0.063003663003663
YJL001W	0	0	0.0629575402635432
YBR111C	0	1	0.0629575402635432
YKL149C	0	0	0.0629114850036576
YDR434W	0	0	0.0628654970760234
YJL045W	0	0	0.0628195763330898
YNL237W	0	1	0.0628195763330898
YLR348C	0	0	0.0627737226277372
YDL169C	0	1	0.0627737226277372
YFR007W	0	1	0.0627737226277372
YJR133W	0	0	0.062727935813275
YLR346C	0	0	0.0626822157434402
YBR003W	0	0	0.0626365622723962
YIR022W	0	0	0.0625909752547307
YAL007C	0	0	0.0625454545454545
YEL025C	0	1	0.0625454545454545
YBR076W	0	0	0.0625
YNL046W	0	0	0.0624546114742193
YCR042C	0	0	0.0624092888243832
YGL161C	0	0	0.0623640319071791
YDR164C	0	0	0.0623188405797101
YGR295C	0	1	0.0623188405797101
YMR019W	0	1	0.0623188405797101
YNL281W	0	0	0.0622737146994931
YHL009C	0	0	0.0622286541244573
YHR098C	0	0	0.0621836587129429
YNR052C	0	0	0.0621387283236994
YER041W	0	1	0.0621387283236994
YOL073C	0	1	0.0621387283236994
YOR362C	0	0	0.0620938628158845
YAL053W	0	0	0.062049062049062
YMR023C	0	0	0.0620043258832012
YHR017W	0	1	0.0620043258832012
YAR031W	0	0	0.0619596541786743
YDL057W	0	1	0.0619596541786743
YMR195W	0	1	0.0619596541786743
YPL190C	0	0	0.0619150467962563
YDR466W	0	0	0.0618705035971223
YKL133C	0	1	0.0618705035971223
YBR199W	0	0	0.0618260244428469
YGL105W	0	0	0.0617816091954023
YNL034W	0	1	0.0617816091954023
YLR151C	0	1	0.0617816091954023
YJR035W	0	0	0.0617372577171572
YER014W	0	0	0.0616929698708752
YDL053C	0	1	0.0616929698708752
YER013W	0	0	0.0616487455197133
YCR071C	0	0	0.0616045845272206
YJL048C	0	0	0.0615604867573371
YBL045C	0	0	0.061516452074392
YKL195W	0	0	0.0614724803431022
YLR075W	0	0	0.0614285714285714
YDR427W	0	0	0.0613847251962884
YGR077C	0	0	0.0613409415121255
YJR107W	0	1	0.0613409415121255
YGL146C	0	1	0.0613409415121255
YDL107W	0	0	0.0612972202423379
YNL331C	0	0	0.0612535612535613
YLR193C	0	0	0.0612099644128114
YDR306C	0	0	0.0611664295874822
YKL024C	0	0	0.0611229566453447
YNL018C	0	1	0.0611229566453447
YER174C	0	0	0.0610795454545455
YCL017C	0	0	0.0610361958836054
YLR265C	0	0	0.0609929078014184
YML035C	0	0	0.0609496810772502
YDR145W	0	0	0.0609065155807365
YBR090C	0	1	0.0609065155807365
YML086C	0	0	0.0608634111818825
YPL133C	0	0	0.0608203677510608
YJR100C	0	1	0.0608203677510608
YJL196C	0	0	0.0607773851590106
YCR099C	0	1	0.0607773851590106
YDL052C	0	0	0.0607344632768362
YNL092W	0	1	0.0607344632768362
YMR200W	0	0	0.060711793440335
YMR262W	0	1	0.060711793440335
YNL270C	0	0	0.060711793440335
YMR040W	0	1	0.060711793440335
YJR091C	0	0	0.060711793440335
YGR279C	0	0	0.060711793440335
YIL105C	0	0	0.060711793440335
YCR018C	0	0	0.060711793440335
YHR037W	0	0	0.060711793440335
YNL336W	0	1	0.060711793440335
YKR055W	0	0	0.060711793440335
YKL094W	0	1	0.060711793440335
YMR172W	0	0	0.060711793440335
YDR376W	0	0	0.060711793440335
YDR512C	0	0	0.060711793440335
YML002W	0	1	0.060711793440335
YDL197C	0	0	0.060711793440335
YGL162W	0	0	0.060711793440335
YHL043W	0	0	0.060711793440335
YKL165C	0	0	0.060711793440335
YDR156W	0	0	0.060711793440335
YDL055C	1	0	0.060711793440335
YPL059W	0	0	0.0606694560669456
YGL056C	0	1	0.0606694560669456
YDL042C	0	0	0.0606271777003484
YDR480W	0	0	0.0605849582172702
YOR264W	0	1	0.0605849582172702
YAR023C	0	1	0.0605849582172702
YAL031C	0	0	0.0605427974947808
YEL058W	0	0	0.0605006954102921
YKL212W	0	0	0.0604586518415566
YBR150C	0	1	0.0604586518415566
YPR178W	0	0	0.0604166666666667
YPL209C	0	0	0.0603747397640527
YAL032C	0	0	0.0603328710124827
YDR387C	0	1	0.0603328710124827
YMR244C-A	0	1	0.0603328710124827
YDL130W	0	0	0.0602910602910603
YGL095C	0	0	0.0602493074792244
YEL004W	0	0	0.0602076124567474
YLR180W	0	0	0.0601659751037344
YCL026C-A	0	0	0.060124395300622
YER057C	0	1	0.060124395300622
YKL100C	0	1	0.060124395300622
YBL047C	0	0	0.0600828729281768
YNR030W	0	0	0.0600414078674948
YDL004W	0	0	0.06
YLR382C	0	0	0.0599586492074431
YGR189C	0	0	0.0599173553719008
YEL038W	0	1	0.0599173553719008
YMR035W	0	0	0.0598761183757743
YDR244W	0	0	0.0598349381017882
YDR354W	0	0	0.0597938144329897
YCR098C	0	0	0.0597527472527473
YPL141C	0	1	0.0597527472527473
YER033C	0	1	0.0597527472527473
YBR039W	0	0	0.0597117364447495
YLR034C	0	0	0.0596707818930041
YLR450W	0	0	0.0596298834818369
YHR080C	0	1	0.0596298834818369
YHR001W-A	0	0	0.0595890410958904
YNL004W	0	0	0.0595482546201232
YPR006C	0	0	0.0595075239398085
YDR100W	0	0	0.0594919786096257
YCR017C	0	0	0.0594919786096257
YLR390W-A	0	0	0.0594919786096257
YBL007C	0	0	0.0594919786096257
YJR040W	0	0	0.0594919786096257
YIR039C	0	1	0.0594919786096257
YGL196W	0	1	0.0594919786096257
YOR388C	0	0	0.0594919786096257
YER061C	0	0	0.0594919786096257
YDR034C	0	0	0.0594919786096257
YMR150C	0	0	0.0594919786096257
YFR004W	0	0	0.0594919786096257
YBR147W	0	1	0.0594919786096257
YHL044W	0	1	0.0594919786096257
YJR070C	0	0	0.0594919786096257
YDR073W	0	0	0.0594919786096257
YBL071W-A	0	0	0.0594919786096257
YKL198C	0	0	0.0594919786096257
YKL121W	0	1	0.0594919786096257
YPL152W	0	0	0.0594919786096257
YBR285W	0	1	0.0594919786096257
YER104W	0	0	0.0594919786096257
YLL018C-A	0	0	0.0594919786096257
YGL187C	0	0	0.0594919786096257
YKR106W	0	0	0.0594919786096257
YFL058W	0	0	0.0594919786096257
YMR062C	0	0	0.0594919786096257
YER042W	0	0	0.0594919786096257
YPR103W	0	0	0.0594919786096257
YCL073C	0	0	0.0594919786096257
YDR142C	0	0	0.0594919786096257
YFL028C	0	0	0.0594919786096257
YER078C	0	0	0.0594919786096257
YDR529C	0	0	0.0594919786096257
YIL087C	0	1	0.0594919786096257
YDL189W	1	0	0.0594919786096257
YHR051W	0	0	0.0594919786096257
YHR179W	0	1	0.0594919786096257
YER133W	0	0	0.0594919786096257
YCR019W	0	0	0.0594919786096257
YBR198C	0	0	0.0594919786096257
YDR315C	1	0	0.0594919786096257
YFL033C	0	0	0.0594522378089512
YGL192W	0	0	0.0594125500667557
YFL013C	0	0	0.0593729152768512
YPR066W	0	0	0.0593333333333333
YMR314W	0	0	0.0592938041305796
YPL158C	0	1	0.0592938041305796
YPL228W	0	0	0.059254327563249
YPR069C	0	0	0.0592149035262808
YGR053C	0	1	0.0592149035262808
YAL002W	0	0	0.0591755319148936
YGR223C	0	1	0.0591755319148936
YNL329C	0	0	0.0591362126245847
YMR156C	0	0	0.0590969455511288
YPR024W	0	0	0.0590577305905773
YDR191W	0	0	0.0590185676392573
YGL234W	0	0	0.0589794565937707
YMR264W	0	0	0.0589403973509934
YPL131W	0	0	0.0589013898080741
YFL007W	0	0	0.0588624338624339
YOR063W	0	0	0.0588235294117647
YGR212W	0	0	0.0587846763540291
YML126C	0	0	0.0587458745874587
YNR033W	0	0	0.0587071240105541
YGR253C	0	0	0.0586684245220831
YLR376C	0	0	0.0586297760210804
YAL001C	0	0	0.0585911784068466
YKR038C	0	0	0.0585526315789474
YOR332W	0	0	0.0585141354372124
YML053C	0	1	0.0585141354372124
YDR223W	0	0	0.0584756898817346
YBL019W	0	0	0.0584372948128693
YDR320C	0	0	0.0583989501312336
YPL176C	0	0	0.0583606557377049
YPR134W	0	0	0.0583224115334207
YOR346W	0	0	0.0582842174197773
YNR023W	0	0	0.0582460732984293
YBL029W	0	1	0.0582460732984293
YKL208W	0	0	0.0582079790712884
YOR161C	0	1	0.0582079790712884
YFR021W	0	0	0.0581699346405229
YOR223W	0	1	0.0581699346405229
YPR115W	0	1	0.0581699346405229
YOR184W	0	0	0.0581319399085565
YPR073C	0	0	0.0580939947780679
YDR286C	0	1	0.0580939947780679
YBR138C	0	1	0.0580939947780679
YMR067C	0	0	0.0580560991519896
YGL005C	0	0	0.0580182529335072
YLR256W	0	0	0.0579804560260586
YGL254W	0	0	0.0579427083333333
YHR140W	0	1	0.0579427083333333
YLR090W	0	0	0.0579050097592713
YBR016W	0	0	0.0578673602080624
YML012W	0	0	0.0578297595841455
YER151C	0	0	0.0577922077922078
YLR418C	0	0	0.0577547047371836
YPR098C	0	1	0.0577547047371836
YJL056C	0	0	0.0577172503242542
YDR248C	0	1	0.0577172503242542
YAL056W	0	0	0.0576798444588464
YGL206C	0	0	0.0576424870466321
YDR140W	0	0	0.0576051779935275
YMR201C	0	0	0.0575679172056921
YFR045W	0	0	0.0575307045895281
YFR019W	0	0	0.0574935400516796
YIL073C	0	0	0.0574564234990316
YPL060W	0	0	0.0574193548387097
YDR075W	0	0	0.0573823339780787
YJR142W	0	1	0.0573823339780787
YNL155W	0	1	0.0573823339780787
YKL071W	0	1	0.0573823339780787
YPL078C	0	0	0.0573453608247423
YIL152W	0	1	0.0573453608247423
YKL218C	0	0	0.0573084352865422
YOR219C	0	0	0.0572715572715573
YBR185C	0	0	0.0572347266881029
YGL131C	0	1	0.0572347266881029
YBR089C-A	0	0	0.0571979434447301
YHR053C	0	0	0.0571612074502248
YLR135W	0	0	0.0571245186136072
YGL077C	0	0	0.0570878768441309
YHR073W	0	0	0.057051282051282
YLR267W	0	1	0.057051282051282
YPR199C	0	0	0.057014734144779
YHR013C	0	0	0.0569782330345711
YLR001C	0	1	0.0569782330345711
YHR161C	0	0	0.0569417786308381
YOL040C	0	0	0.0569053708439898
YGR193C	0	0	0.0568690095846645
YNL293W	0	0	0.0568326947637292
YAL068C	0	0	0.0567964262922782
YOR372C	0	0	0.0567602040816327
YOR174W	0	0	0.0567240280433397
YAL046C	0	1	0.0567240280433397
YDR219C	0	0	0.056687898089172
YJR153W	0	0	0.0566518141311267
YDR079C-A	0	0	0.0566157760814249
YEL069C	0	0	0.0565797838525111
YEL017W	0	0	0.0565438373570521
YDR130C	0	0	0.0565079365079365
YMR052W	0	0	0.0564720812182741
YEL062W	0	0	0.0564362714013951
YNL257C	0	0	0.0564005069708492
YCL004W	0	0	0.0563647878404053
YEL002C	0	0	0.0563291139240506
YDR282C	0	1	0.0563291139240506
YGR222W	0	0	0.0562934851359899
YJL149W	0	1	0.0562934851359899
YOR110W	0	0	0.0562579013906448
YKL107W	0	1	0.0562579013906448
YLR179C	0	1	0.0562579013906448
YJL129C	0	0	0.0562223626026532
YNL026W	0	0	0.0561868686868687
YEL007W	0	1	0.0561868686868687
YIL035C	0	0	0.0561514195583596
YPL139C	0	0	0.0561160151324086
YOL110W	0	0	0.0560806553245117
YDR476C	0	1	0.0560806553245117
YNL334C	0	0	0.0560453400503778
YOL116W	0	0	0.0560100692259283
YDR229W	0	0	0.0559748427672956
YDR457W	0	0	0.0559396605908234
YML099C	0	0	0.0559045226130653
YKR052C	0	0	0.0558694287507847
YPL270W	0	0	0.0558343789209536
YFR034C	0	0	0.0557993730407524
YOR097C	0	1	0.0557993730407524
YLR453C	0	0	0.0557644110275689
YLR403W	0	0	0.0557294927989981
YFL051C	0	1	0.0557294927989981
YJL078C	0	1	0.0557294927989981
YJL035C	0	0	0.055694618272841
YCR008W	0	0	0.0556597873671044
YJR061W	0	1	0.0556597873671044
YER024W	0	0	0.055625
YJR001W	0	0	0.0555902560899438
YDR483W	0	0	0.0555555555555556
YCR007C	0	1	0.0555555555555556
YPL249C	0	0	0.0555208983156581
YBL102W	0	0	0.0554862842892768
YNL052W	0	0	0.0554517133956386
YGR097W	0	0	0.0554171855541719
YLR395C	0	0	0.0553827006845053
YNL139C	0	0	0.0553482587064677
YCL069W	0	0	0.055313859540087
YGL197W	0	0	0.0552795031055901
YER039C	0	1	0.0552795031055901
YLR150W	0	0	0.0552451893234016
YFR029W	0	0	0.0552109181141439
YCR030C	0	1	0.0552109181141439
YNL230C	0	0	0.0551766893986361
YHR027C	0	0	0.0551425030978934
YHL016C	0	0	0.0551083591331269
YLR054C	0	0	0.0550742574257426
YER170W	0	0	0.0550401978973408
YFL048C	0	0	0.0550061804697157
YOR020C	0	0	0.0549722050648548
YHR202W	0	1	0.0549722050648548
YDL091C	0	1	0.0549722050648548
YBL040C	0	0	0.0549382716049383
YCL064C	0	0	0.0549043800123381
YDL183C	0	1	0.0549043800123381
YMR101C	0	0	0.0548705302096178
YHR216W	0	0	0.0548367221195317
YNR013C	0	0	0.0548029556650246
YLR245C	0	0	0.0547692307692308
YPL049C	0	0	0.0547355473554736
YLR316C	0	0	0.0547019053472649
YNL321W	0	1	0.0547019053472649
YFR025C	0	0	0.0546683046683047
YJL206C	0	1	0.0546683046683047
YKL116C	0	0	0.05463474524248
YOR160W	0	0	0.054601226993865
YDR111C	0	1	0.054601226993865
YOR042W	0	1	0.054601226993865
YPR003C	0	1	0.054601226993865
YGR175C	0	0	0.0545677498467198
YMR047C	0	0	0.0545343137254902
YDR534C	0	0	0.0545009185548071
YGR197C	0	0	0.0544675642594859
YKL096W-A	0	0	0.054434250764526
YLL006W	0	0	0.05440097799511
YNL116W	0	0	0.0543677458766035
YFR046C	0	0	0.0543345543345543
YGR236C	0	1	0.0543345543345543
YMR182C	0	0	0.0543014032946919
YOL053W	0	1	0.0543014032946919
YLR277C	0	0	0.0542682926829268
YDR377W	0	0	0.0542352224253504
YDR520C	0	1	0.0542352224253504
YPR034W	0	0	0.0542021924482339
YOR007C	0	0	0.054169202678028
YDR076W	0	0	0.0541362530413625
YLR260W	0	0	0.0541033434650456
YER147C	0	0	0.0540704738760632
YKR062W	0	0	0.0540376442015786
YLR414C	0	1	0.0540376442015786
YMR119W	0	0	0.054004854368932
YNL318C	0	0	0.0539721043056398
YDL179W	0	0	0.0539393939393939
YLR228C	0	0	0.0539067231980618
YLR119W	0	0	0.0538740920096852
YGR100W	0	0	0.0538415003024803
YPL089C	0	0	0.0538089480048368
YNL157W	0	1	0.0538089480048368
YDL007W	0	0	0.0537764350453172
YMR031C	0	1	0.0537764350453172
YOL113W	0	0	0.053743961352657
YGL002W	0	0	0.0537115268557634
YOR380W	0	0	0.0536791314837153
YNL172W	0	0	0.0536467751657625
YBR086C	0	0	0.0536144578313253
YGR184C	0	0	0.053582179409994
YPR155C	0	0	0.0535499398315283
YMR085W	0	1	0.0535499398315283
YDR084C	0	0	0.0535177390258569
YNL108C	0	0	0.0534855769230769
YIL007C	0	0	0.0534534534534535
YBR182C	0	0	0.053421368547419
YMR013C	0	0	0.0533893221355729
YMR298W	0	0	0.0533573141486811
YGR062C	0	0	0.0533253445176753
YOR337W	0	0	0.0532934131736527
YNL243W	0	0	0.0532615200478755
YDR540C	0	1	0.0532615200478755
YHR049W	0	1	0.0532615200478755
YEL046C	0	0	0.0532296650717703
YOR156C	0	0	0.0531978481769277
YDL087C	0	0	0.0531660692951016
YML118W	0	1	0.0531660692951016
YOR221C	0	0	0.053134328358209
YOR008C	0	0	0.0531026252983294
YNL298W	0	0	0.0530709600477042
YLR430W	0	0	0.0530393325387366
YDR098C	0	0	0.0530077427039905
[truncated: 3,790 more rows]
