# Supplementary material for: Computationally Driven, Quantitative Experiments Discover Genes Required for Mitochondrial Biogenesis
Source: PLoS Genet. 2009 Mar 20;5(3):e1000407. doi: 10.1371/journal.pgen.1000407 (PMC2648979; doi:10.1371/journal.pgen.1000407)
Supplement: Dataset S2 — Top 100 novel ensemble predictions for additional yeast biological processes. A zip file containing 387 tab-delimited text files of the ensemble predictions for the indicated Gene Ontology Biological Process Term. (21.70 MB GZ) [file pgen.1000407.s013.gz › GO_0006006.txt]

ORF	AnnotatedToTerm?	Uncharacterized_04152007?	Precision
YJL052W	1	0	1.0
YAL005C	0	0	0.8
YJR009C	1	0	0.8
YMR205C	1	0	0.8
YMR303C	0	0	0.8
YCR012W	1	0	0.8
YGR254W	1	0	0.8
YGL253W	1	0	0.8
YHR174W	1	0	0.8
YBR196C	1	0	0.8
YOL086C	0	0	0.769230769230769
YKL060C	1	0	0.769230769230769
YGR192C	1	0	0.769230769230769
YER177W	0	0	0.764705882352941
YKL152C	1	0	0.764705882352941
YDR050C	1	0	0.764705882352941
YAL038W	1	0	0.764705882352941
YBR126C	0	0	0.722222222222222
YGR087C	0	0	0.684210526315789
YLR044C	0	0	0.65
YLL024C	0	0	0.636363636363636
YLR354C	1	0	0.636363636363636
YLR109W	0	0	0.608695652173913
YFL039C	0	0	0.586206896551724
YDR155C	0	0	0.586206896551724
YMR105C	1	0	0.586206896551724
YML028W	0	0	0.586206896551724
YFR053C	1	0	0.586206896551724
YCL040W	1	0	0.586206896551724
YGR180C	0	0	0.566666666666667
YPL061W	0	0	0.548387096774194
YOL059W	0	0	0.53125
YML048W	0	0	0.515151515151515
YPR080W	0	0	0.514285714285714
YGL227W	1	0	0.514285714285714
YBR118W	0	0	0.513513513513513
YKL035W	1	0	0.513513513513513
YPL031C	0	0	0.512820512820513
YGR240C	1	0	0.512820512820513
YMR186W	0	0	0.5
YDR074W	0	0	0.5
YBR117C	1	0	0.5
YDR342C	0	0	0.488372093023256
YFL014W	0	0	0.477272727272727
YJL026W	0	0	0.466666666666667
YER027C	0	0	0.456521739130435
YER178W	0	0	0.452830188679245
YLR134W	0	0	0.452830188679245
YPL004C	0	0	0.452830188679245
YMR135C	1	0	0.452830188679245
YNL241C	1	0	0.452830188679245
YLR178C	0	0	0.452830188679245
YBR105C	1	0	0.452830188679245
YGR088W	0	0	0.446428571428571
YLR258W	0	0	0.446428571428571
YDR477W	1	0	0.446428571428571
YER125W	0	0	0.439393939393939
YNL160W	0	0	0.439393939393939
YGL208W	0	0	0.439393939393939
YDR343C	0	0	0.439393939393939
YIL097W	1	0	0.439393939393939
YDR277C	0	0	0.439393939393939
YIL017C	1	0	0.439393939393939
YJR096W	0	0	0.439393939393939
YMR280C	1	0	0.439393939393939
YCL039W	1	0	0.439393939393939
YPR160W	0	0	0.434782608695652
YLR110C	0	0	0.434782608695652
YPR074C	1	0	0.434782608695652
YDR510W	0	0	0.428571428571429
YIL162W	0	0	0.424657534246575
YML078W	0	0	0.424657534246575
YOR344C	1	0	0.424657534246575
YER062C	0	0	0.418918918918919
YGL035C	0	0	0.413333333333333
YBR011C	0	0	0.407894736842105
YBR299W	0	0	0.402597402597403
YML100W	0	0	0.397435897435897
YDL022W	0	0	0.392405063291139
YBR145W	0	0	0.3875
YCR021C	0	0	0.382716049382716
YML128C	0	0	0.378048780487805
YIL053W	0	0	0.373493975903614
YBR114W	0	0	0.369047619047619
YDR055W	0	0	0.364705882352941
YJR045C	0	0	0.36046511627907
YOR133W	0	0	0.35632183908046
YDR099W	0	0	0.352272727272727
YDR422C	0	0	0.348314606741573
YLR304C	0	0	0.344444444444444
YPL036W	0	0	0.340659340659341
YMR250W	0	0	0.33695652173913
YGR043C	0	1	0.33695652173913
YHR104W	0	0	0.333333333333333
YDL204W	0	1	0.333333333333333
YEL011W	0	0	0.329787234042553
YDR385W	0	0	0.326315789473684
YIL136W	0	1	0.326315789473684
YJL164C	0	0	0.322916666666667
YEL034W	0	0	0.319587628865979
YFR015C	0	0	0.316326530612245
YKL056C	0	0	0.313131313131313
YDR216W	0	0	0.31
YAL061W	0	1	0.31
YDR516C	0	0	0.306930693069307
YKL085W	0	0	0.303921568627451
YNL007C	0	0	0.300970873786408
YOR230W	0	0	0.298076923076923
YDR001C	0	0	0.295238095238095
YKL109W	0	0	0.294642857142857
YJR104C	0	0	0.294642857142857
YBR112C	0	0	0.294642857142857
YGL008C	0	0	0.294642857142857
YPR035W	0	0	0.294642857142857
YGR256W	1	0	0.294642857142857
YGR248W	1	0	0.294642857142857
YER023W	0	0	0.292035398230089
YDR077W	0	0	0.289473684210526
YDL078C	0	0	0.28695652173913
YMR251W-A	0	0	0.28448275862069
YDR345C	0	0	0.282051282051282
YIR037W	0	0	0.279661016949153
YKL164C	0	0	0.277310924369748
YOR136W	0	0	0.275
YCL025C	0	0	0.272727272727273
YLR259C	0	0	0.270491803278689
YML070W	0	0	0.268292682926829
YIL033C	0	0	0.266129032258065
YOL143C	0	0	0.264
YMR090W	0	1	0.264
YGR052W	0	1	0.264
YBR149W	0	0	0.261904761904762
YNL127W	0	0	0.259842519685039
YDR012W	0	0	0.2578125
YOR347C	0	0	0.255813953488372
YER028C	0	0	0.253846153846154
YCL043C	0	0	0.251908396946565
YOL151W	0	0	0.25
YKL103C	0	0	0.24812030075188
YGR209C	0	0	0.246268656716418
YIL124W	0	0	0.244444444444444
YLL039C	0	0	0.242647058823529
YKL150W	0	0	0.240875912408759
YER053C	0	0	0.239130434782609
YPL262W	0	0	0.237410071942446
YPR183W	0	0	0.235714285714286
YGL037C	0	0	0.234042553191489
YKR059W	0	0	0.232394366197183
YNL117W	0	0	0.230769230769231
YBR031W	0	0	0.229166666666667
YLL026W	0	0	0.227586206896552
YGR019W	0	0	0.226027397260274
YNL071W	0	0	0.224489795918367
YJL159W	0	0	0.222972972972973
YKR003W	0	0	0.221476510067114
YJL138C	0	0	0.22
YPL048W	0	0	0.218543046357616
YML042W	0	0	0.217105263157895
YDL223C	0	0	0.215686274509804
YMR315W	0	1	0.215686274509804
YPL087W	0	0	0.214285714285714
YDL185W	0	0	0.212903225806452
YNL045W	0	0	0.211538461538462
YMR170C	0	0	0.210191082802548
YNR001C	0	0	0.208860759493671
YOR178C	0	0	0.207547169811321
YER150W	0	1	0.207547169811321
YER169W	0	0	0.207317073170732
YBR298C	0	0	0.207317073170732
YPR156C	0	0	0.207317073170732
YPL057C	0	0	0.207317073170732
YLR345W	1	0	0.207317073170732
YNL138W	0	0	0.206060606060606
YKL067W	0	0	0.204819277108434
YPR028W	0	0	0.203592814371257
YPL219W	0	0	0.202380952380952
YMR272C	0	0	0.201183431952663
YHR092C	0	0	0.2
YOR374W	0	0	0.198830409356725
YBR169C	0	0	0.197674418604651
YIL018W	0	0	0.196531791907514
YOR092W	0	0	0.195402298850575
YIL160C	0	0	0.194285714285714
YCL035C	0	0	0.193181818181818
YDL222C	0	0	0.192090395480226
YPL203W	0	0	0.191011235955056
YFR014C	0	0	0.189944134078212
YOR120W	0	0	0.188888888888889
YML004C	0	0	0.187845303867403
YDL085W	0	0	0.186813186813187
YJR065C	0	0	0.186170212765957
YGR008C	0	0	0.186170212765957
YNL025C	0	0	0.186170212765957
YOL030W	0	1	0.186170212765957
YDR028C	0	0	0.186170212765957
YGR204W	0	0	0.186170212765957
YKL038W	1	0	0.186170212765957
YLR270W	0	0	0.185185185185185
YBR067C	0	0	0.184210526315789
YMR169C	0	0	0.183246073298429
YHL034C	0	0	0.182291666666667
YOL135C	0	0	0.181347150259067
YEL017C-A	0	0	0.180412371134021
YGR086C	0	0	0.179487179487179
YLR153C	0	0	0.178571428571429
YJR073C	0	0	0.177664974619289
YNL190W	0	0	0.176767676767677
YNL135C	0	0	0.175879396984925
YER044C	0	0	0.175
YGR289C	0	0	0.174129353233831
YOL020W	0	0	0.173267326732673
YOR185C	0	0	0.172413793103448
YJR059W	0	0	0.17156862745098
YGR138C	0	0	0.171296296296296
YKR058W	0	0	0.171296296296296
YDR032C	0	1	0.171296296296296
YOR023C	0	0	0.171296296296296
YLR177W	0	1	0.171296296296296
YDR276C	0	0	0.171296296296296
YHR087W	0	0	0.171296296296296
YJR025C	0	0	0.171296296296296
YIL107C	1	0	0.171296296296296
YOR360C	0	0	0.171296296296296
YKL151C	0	1	0.171296296296296
YKL193C	0	0	0.171296296296296
YPL026C	0	0	0.171296296296296
YHR096C	0	0	0.171296296296296
YER129W	1	0	0.171296296296296
YNL274C	0	0	0.170506912442396
YPL154C	0	0	0.169724770642202
YPL179W	0	0	0.168949771689498
YJR103W	0	0	0.168181818181818
YGR282C	0	0	0.168141592920354
YBL064C	0	0	0.168141592920354
YDR479C	0	0	0.168141592920354
YMR173W	0	0	0.168141592920354
YBR139W	0	0	0.168141592920354
YJL155C	1	0	0.168141592920354
YER096W	0	0	0.167400881057269
YPL134C	0	0	0.167381974248927
YDR044W	0	0	0.167381974248927
YDL188C	0	0	0.167381974248927
YJL143W	0	0	0.167381974248927
YBR214W	0	0	0.167381974248927
YGL115W	1	0	0.167381974248927
YML132W	0	0	0.166666666666667
YPR184W	0	0	0.16600790513834
YMR104C	0	0	0.16600790513834
YCR004C	0	1	0.16600790513834
YCL018W	0	0	0.16600790513834
YOR267C	0	0	0.16600790513834
YGR260W	0	0	0.16600790513834
YOR273C	0	0	0.16600790513834
YMR278W	0	1	0.16600790513834
YGR194C	0	0	0.16600790513834
YDR513W	0	0	0.16600790513834
YPR008W	0	0	0.16600790513834
YKR075C	0	1	0.16600790513834
YIR038C	0	0	0.16600790513834
YMR291W	0	1	0.16600790513834
YOR173W	0	0	0.16600790513834
YMR175W	0	0	0.16600790513834
YKL148C	0	0	0.16600790513834
YHR183W	1	0	0.16600790513834
YKL182W	0	0	0.16600790513834
YJL089W	1	0	0.16600790513834
YBR054W	0	1	0.16600790513834
YDR070C	0	1	0.16600790513834
YNL065W	0	0	0.16600790513834
YBR297W	0	0	0.16600790513834
YDR255C	1	0	0.16600790513834
YLR081W	0	0	0.165384615384615
YDR171W	0	0	0.165384615384615
YDR178W	0	0	0.165384615384615
YNL037C	0	0	0.165384615384615
YPR154W	0	0	0.165384615384615
YCR005C	0	0	0.165384615384615
YOL126C	1	0	0.165384615384615
YLR327C	0	1	0.165384615384615
YER065C	0	0	0.164794007490637
YDL079C	0	0	0.164794007490637
YNL104C	0	0	0.164794007490637
YLR231C	0	0	0.164794007490637
YDL048C	0	1	0.164794007490637
YPR149W	0	0	0.164794007490637
YER067W	0	1	0.164794007490637
YDR443C	0	0	0.164794007490637
YBR218C	1	0	0.164794007490637
YBR066C	0	0	0.164179104477612
YML110C	0	0	0.163568773234201
YDL128W	0	0	0.162962962962963
YOR142W	0	0	0.162361623616236
YJL141C	0	0	0.161764705882353
YNL098C	0	0	0.161172161172161
YBR234C	0	0	0.160583941605839
YKL217W	0	0	0.16
YMR110C	0	0	0.159420289855072
YJL137C	0	0	0.15884476534296
YDR497C	0	0	0.158273381294964
YHR094C	0	0	0.157706093189964
YIL125W	0	0	0.157142857142857
YPL223C	0	0	0.156583629893238
YLR023C	0	0	0.156028368794326
YEL071W	0	0	0.15547703180212
YOL082W	0	0	0.154929577464789
YGR244C	0	0	0.154385964912281
YER088C	0	0	0.153846153846154
YNR047W	0	0	0.15358361774744
YBR010W	0	0	0.15358361774744
YFR047C	0	0	0.15358361774744
YDR033W	0	1	0.15358361774744
YPL240C	0	0	0.15358361774744
YMR081C	0	0	0.15358361774744
YDL126C	0	0	0.15358361774744
YGL179C	1	0	0.15358361774744
YNL201C	0	0	0.153061224489796
YNL216W	0	0	0.152542372881356
YHR135C	0	0	0.152027027027027
YMR174C	0	0	0.151515151515152
YFR017C	0	1	0.151515151515152
YNL015W	0	0	0.151006711409396
YJL116C	0	0	0.150819672131148
YML057W	0	0	0.150819672131148
YMR261C	0	0	0.150819672131148
YHL048W	0	0	0.150819672131148
YOR027W	0	0	0.150819672131148
YKL117W	0	0	0.150819672131148
YOL136C	1	0	0.150819672131148
YKL157W	0	0	0.150326797385621
YDR247W	0	0	0.149837133550489
YDL021W	0	1	0.149837133550489
YDL194W	0	0	0.149350649350649
YEL060C	0	0	0.148867313915858
YKL091C	0	1	0.148867313915858
YAL040C	0	0	0.148387096774194
YER167W	0	0	0.147909967845659
YGR032W	0	0	0.147435897435897
YLR174W	0	0	0.146964856230032
YKL141W	0	0	0.146496815286624
YMR297W	0	0	0.146031746031746
YOR107W	0	0	0.145569620253165
YKL096W	0	0	0.145110410094637
YBL015W	0	0	0.144970414201183
YLR113W	0	0	0.144970414201183
YPL221W	0	0	0.144970414201183
YLR297W	0	1	0.144970414201183
YDR368W	0	0	0.144970414201183
YMR011W	0	0	0.144970414201183
YER035W	0	0	0.144970414201183
YOR375C	0	0	0.144970414201183
YNL144C	0	1	0.144970414201183
YKL192C	0	0	0.144970414201183
YER021W	0	0	0.144970414201183
YIL036W	0	0	0.144970414201183
YGL062W	1	0	0.144970414201183
YDR391C	0	1	0.144970414201183
YJL214W	0	0	0.144970414201183
YDL027C	0	1	0.144970414201183
YNL194C	0	0	0.144970414201183
YBL093C	0	0	0.144970414201183
YIL119C	0	0	0.144970414201183
YOL084W	0	1	0.144970414201183
YBL069W	0	0	0.144970414201183
YGL026C	0	0	0.144970414201183
YHR082C	0	0	0.144970414201183
YPL075W	1	0	0.144970414201183
YDR318W	0	0	0.144970414201183
YHR043C	1	0	0.144970414201183
YLR107W	0	0	0.144542772861357
YGL229C	0	0	0.144117647058824
YDR069C	0	0	0.143695014662757
YMR139W	0	0	0.14327485380117
YGR284C	0	0	0.142857142857143
YBR127C	0	0	0.142441860465116
YHR016C	0	0	0.142028985507246
YPL014W	0	1	0.142028985507246
YDL110C	0	1	0.142028985507246
YNL234W	0	0	0.141618497109827
YMR114C	0	1	0.141618497109827
YPL247C	0	1	0.141618497109827
YBR072W	0	0	0.141210374639769
YMR008C	0	0	0.140804597701149
YKL145W	0	0	0.140401146131805
YER015W	0	0	0.14
YOR085W	0	0	0.13960113960114
YER130C	0	1	0.13960113960114
YGR191W	0	0	0.139204545454545
YGL006W	0	0	0.138810198300283
YKL026C	0	0	0.138418079096045
YPR026W	0	0	0.138028169014085
YIR035C	0	1	0.138028169014085
YKL163W	0	0	0.137640449438202
YNR016C	0	0	0.137254901960784
YBR056W	0	1	0.137254901960784
YDR256C	0	0	0.136871508379888
YDL019C	0	0	0.136490250696379
YOR100C	0	0	0.136111111111111
YFL037W	0	0	0.135734072022161
YGL209W	0	0	0.135359116022099
YDL047W	0	0	0.134986225895317
YLR248W	0	0	0.134615384615385
YCR084C	0	0	0.134408602150538
YLR108C	0	1	0.134408602150538
YGL180W	0	0	0.134408602150538
YLR251W	0	0	0.134408602150538
YNL192W	0	0	0.134408602150538
YNL197C	0	0	0.134408602150538
YNL200C	0	1	0.134408602150538
YAR035W	0	0	0.134408602150538
YHR139C	0	0	0.134408602150538
YEL012W	1	0	0.134408602150538
YIL101C	0	0	0.134048257372654
YHR018C	0	0	0.133858267716535
YLR350W	0	0	0.133858267716535
YJR090C	0	0	0.133858267716535
YPR157W	0	1	0.133858267716535
YGL205W	0	0	0.133858267716535
YDL113C	0	0	0.133858267716535
YGL121C	0	0	0.133858267716535
YDR463W	0	0	0.133858267716535
YKL127W	1	0	0.133858267716535
YBR221C	0	0	0.133676092544987
YBR053C	0	1	0.133676092544987
YOR014W	0	0	0.133676092544987
YAL054C	0	0	0.133676092544987
YGL156W	0	0	0.133676092544987
YPL091W	0	0	0.133676092544987
YDR072C	0	0	0.133676092544987
YLR303W	0	0	0.133676092544987
YDR043C	1	0	0.133676092544987
YMR030W	0	0	0.133333333333333
YGL040C	0	0	0.133333333333333
YJL060W	0	0	0.133333333333333
YNL009W	0	0	0.133333333333333
YLL019C	0	0	0.133333333333333
YDR435C	0	0	0.133333333333333
YDR222W	0	1	0.133333333333333
YDR353W	0	0	0.133333333333333
YLR211C	0	1	0.133333333333333
YBL075C	0	0	0.133333333333333
YJR017C	0	0	0.133333333333333
YLR377C	1	0	0.133333333333333
YOR122C	0	0	0.133333333333333
YHR137W	0	0	0.133333333333333
YDL125C	0	0	0.133333333333333
YGL158W	0	0	0.133333333333333
YKR009C	0	0	0.133333333333333
YOR047C	1	0	0.133333333333333
YGR268C	0	0	0.133004926108374
YDR096W	0	0	0.132678132678133
YDR007W	0	0	0.132352941176471
YDR158W	0	0	0.132029339853301
YDR027C	0	0	0.131707317073171
YER136W	0	0	0.131386861313869
YDR059C	0	0	0.131067961165049
YIL135C	0	0	0.130750605326877
YDR204W	0	0	0.130434782608696
YEL027W	0	0	0.130120481927711
YBR052C	0	1	0.130120481927711
YDR319C	0	1	0.130120481927711
YOR358W	0	0	0.129807692307692
YDR122W	0	0	0.129496402877698
YDR232W	0	0	0.129186602870813
YKL188C	0	0	0.128878281622912
YDL046W	0	0	0.128571428571429
YDL229W	0	0	0.128266033254157
YDL029W	0	0	0.127962085308057
YIL155C	0	0	0.127659574468085
YDL140C	0	0	0.127358490566038
YPL123C	0	0	0.127058823529412
YHL021C	0	1	0.127058823529412
YML124C	0	0	0.126760563380282
YBR177C	0	0	0.126463700234192
YCL009C	0	0	0.126168224299065
YDL134C	0	0	0.125874125874126
YJL158C	0	0	0.125581395348837
YMR251W	0	0	0.125290023201856
YPL159C	0	0	0.125
YKL213C	0	0	0.124711316397229
YHR195W	0	0	0.124423963133641
YOR317W	0	0	0.124137931034483
YMR197C	0	0	0.123853211009174
YCL057W	0	0	0.123569794050343
YDR009W	0	0	0.123287671232877
YOL016C	0	0	0.123006833712984
YOR176W	0	0	0.122727272727273
YLR028C	0	0	0.122448979591837
YAL060W	0	0	0.122171945701357
YDR148C	0	0	0.121896162528217
YPL145C	0	0	0.121621621621622
YNR034W	0	0	0.121348314606742
YHL027W	0	0	0.121076233183857
YAL062W	0	0	0.120805369127517
YDR006C	0	0	0.120535714285714
YKR065C	0	0	0.120267260579065
YGL248W	0	0	0.12
YDR293C	0	0	0.119733924611973
YOL129W	0	0	0.119469026548673
YJL130C	0	0	0.119205298013245
YMR027W	0	1	0.119205298013245
YLR257W	0	1	0.119205298013245
YMR304W	0	0	0.118942731277533
YBR286W	0	0	0.118681318681319
YGR023W	0	0	0.118421052631579
YAL012W	0	0	0.118161925601751
YAL017W	0	0	0.117903930131004
YDR226W	0	0	0.117773019271949
YKL126W	0	0	0.117773019271949
YPR127W	0	1	0.117773019271949
YGL237C	0	0	0.117773019271949
YCR061W	0	0	0.117773019271949
YGR161C	0	0	0.117773019271949
YOL045W	0	0	0.117773019271949
YER095W	0	0	0.117773019271949
YLR027C	0	0	0.117773019271949
YNL199C	1	0	0.117773019271949
YOR289W	0	1	0.117773019271949
YBR203W	0	0	0.117521367521368
YHR008C	0	0	0.11727078891258
YER054C	0	0	0.117021276595745
YDL124W	0	0	0.116772823779193
YHR026W	0	0	0.116525423728814
YPR036W	0	0	0.116279069767442
YFR052W	0	0	0.116033755274262
YDL086W	0	1	0.116033755274262
YJL153C	0	0	0.115789473684211
YDR254W	0	0	0.115546218487395
YNR002C	0	0	0.115303983228512
YCL030C	0	0	0.115062761506276
YDL238C	0	0	0.11482254697286
YDR035W	0	0	0.114583333333333
YKL084W	0	0	0.114345114345114
YJR077C	0	0	0.114107883817427
YKL062W	0	0	0.113871635610766
YBL078C	0	0	0.113636363636364
YLL041C	0	0	0.113590263691684
YMR199W	0	0	0.113590263691684
YOL155C	0	0	0.113590263691684
YHR113W	0	0	0.113590263691684
YPL166W	0	0	0.113590263691684
YJR148W	0	0	0.113590263691684
YFL030W	0	0	0.113590263691684
YIL010W	0	0	0.113590263691684
YKL048C	1	0	0.113590263691684
YKR042W	0	0	0.11336032388664
YDR127W	0	0	0.113131313131313
YAL028W	0	0	0.112903225806452
YOL108C	0	0	0.112676056338028
YER003C	0	0	0.112449799196787
YLR342W	0	0	0.112224448897796
YOR204W	0	0	0.112
YLR378C	0	0	0.111776447105788
YLR312C	0	1	0.111776447105788
YJR139C	0	0	0.111553784860558
YMR140W	0	0	0.111332007952286
YER079W	0	1	0.111332007952286
YDL081C	0	0	0.111111111111111
YJR121W	0	0	0.110891089108911
YCR036W	0	0	0.110671936758893
YER059W	0	0	0.110453648915187
YKL146W	0	0	0.110236220472441
YHR102W	0	0	0.110019646365422
YOR081C	0	0	0.109803921568627
YOL147C	0	0	0.10958904109589
YIL154C	0	0	0.109375
YIR034C	0	0	0.10916179337232
YKR076W	0	0	0.108949416342412
YPL106C	0	0	0.10873786407767
YER038C	0	0	0.108527131782946
YOL052C-A	0	0	0.108317214700193
YGL245W	0	0	0.108108108108108
YGR070W	0	0	0.107899807321773
YPL265W	0	0	0.107692307692308
YIL041W	0	1	0.107692307692308
YGL202W	0	0	0.107485604606526
YOR251C	0	1	0.107485604606526
YPL222W	0	1	0.107485604606526
YGR255C	0	0	0.10727969348659
YDR453C	0	0	0.107074569789675
YJL144W	0	0	0.106870229007634
YCR091W	0	0	0.106666666666667
YDL137W	0	0	0.106463878326996
YNL074C	0	0	0.106261859582543
YER026C	0	0	0.106060606060606
YBL101C	0	0	0.10586011342155
YBR295W	0	0	0.105660377358491
YJL042W	0	0	0.105461393596987
YCR073W-A	0	0	0.105263157894737
YGR178C	0	0	0.105065666041276
YGR037C	0	0	0.104868913857678
YJR010W	0	0	0.104672897196262
YDL035C	0	0	0.104477611940299
YIL050W	0	0	0.104283054003724
YOR338W	0	0	0.104089219330855
YDR530C	0	0	0.103896103896104
YNL239W	0	0	0.103703703703704
YDR272W	0	0	0.103512014787431
YLR438W	0	0	0.103321033210332
YIL045W	0	0	0.103130755064457
YEL031W	0	0	0.102941176470588
YIR019C	0	0	0.102752293577982
YHR079C	0	0	0.102564102564103
YDR047W	0	0	0.102376599634369
YJL171C	0	1	0.102376599634369
YLL029W	0	1	0.102376599634369
YCR042C	0	0	0.102189781021898
YDL214C	0	0	0.10200364298725
YER103W	0	0	0.101818181818182
YOR386W	0	0	0.101633393829401
YHR190W	0	0	0.101449275362319
YPL028W	0	0	0.10126582278481
YJR008W	0	1	0.10126582278481
YOL032W	0	0	0.101083032490975
YDR301W	0	0	0.100900900900901
YGR201C	0	1	0.100900900900901
YPL054W	0	1	0.100900900900901
YDL101C	0	0	0.100719424460432
YLR370C	0	0	0.100538599640934
YNL195C	0	1	0.100538599640934
YGL167C	0	0	0.100358422939068
YNL036W	0	0	0.100178890876565
YDR536W	0	0	0.1
YCR026C	0	0	0.0998217468805704
YJL005W	0	0	0.099644128113879
YOR028C	0	0	0.0994671403197158
YDR533C	0	1	0.0994671403197158
YNL134C	0	1	0.0994671403197158
YLR420W	0	0	0.099290780141844
YKL187C	0	1	0.099290780141844
YDR358W	0	0	0.0991150442477876
YCR081W	0	0	0.0989399293286219
YBL033C	0	0	0.0987654320987654
YBR041W	0	0	0.0985915492957746
YGR250C	0	1	0.0985915492957746
YPR001W	0	0	0.0984182776801406
YGL190C	0	0	0.0982456140350877
YMR152W	0	0	0.0980735551663748
YDR258C	0	0	0.0979020979020979
YER081W	0	0	0.0977312390924956
YMR107W	0	1	0.0977312390924956
YFR044C	0	0	0.0975609756097561
YML054C	0	0	0.0973913043478261
YJL068C	0	0	0.0972222222222222
YLR120C	0	0	0.097053726169844
YCR024C-A	0	0	0.0968858131487889
YCL034W	0	0	0.0967184801381693
YML043C	0	0	0.096551724137931
YPL135W	0	0	0.0963855421686747
YGL019W	0	0	0.0962199312714777
YOL060C	0	0	0.0960548885077187
YLR390W	0	0	0.0958904109589041
YLR223C	0	0	0.0957264957264957
YER091C	0	0	0.0955631399317406
YPR185W	0	0	0.0954003407155026
YCL050C	0	0	0.0952380952380952
YOR275C	0	0	0.0950764006791171
YGR044C	0	0	0.0949152542372881
YER037W	0	1	0.0949152542372881
YKR099W	0	0	0.0947546531302876
YMR083W	0	0	0.0945945945945946
YOR155C	0	0	0.0944350758853288
YNL307C	0	0	0.0942760942760943
YER144C	0	0	0.0941176470588235
YML058W	0	0	0.0939597315436242
YNL236W	0	0	0.0938023450586265
YML006C	0	0	0.0936454849498328
YOR137C	0	0	0.0934891485809683
YOR187W	0	0	0.0933333333333333
YGR143W	0	0	0.0931780366056572
YHR019C	0	0	0.0930232558139535
YJR117W	0	0	0.0928689883913764
YDR382W	0	0	0.0927152317880795
YMR136W	0	0	0.0925619834710744
YOR134W	0	0	0.0924092409240924
YNL305C	0	1	0.0924092409240924
YIL051C	0	0	0.0922570016474465
YOR186W	0	1	0.0922570016474465
YGR067C	0	1	0.0922570016474465
YHR112C	0	0	0.0921052631578947
YBR006W	0	0	0.0919540229885057
YKL065C	0	1	0.0919540229885057
YER011W	0	0	0.0918032786885246
YDR330W	0	0	0.0916530278232406
YFL021W	0	0	0.0915032679738562
YKL216W	0	0	0.0913539967373573
YJL057C	0	1	0.0913539967373573
YOR084W	0	0	0.0912052117263844
YCL033C	0	0	0.0910569105691057
YNR023W	0	0	0.0909090909090909
YKL142W	0	0	0.0907617504051864
YPL098C	0	0	0.0906148867313916
YOR018W	0	0	0.0904684975767367
YDL215C	0	0	0.0903225806451613
YBR001C	0	0	0.0901771336553945
YPR192W	0	0	0.090032154340836
YLR348C	0	0	0.0898876404494382
YER004W	0	1	0.0898876404494382
YIR017C	0	0	0.0897435897435897
YMR181C	0	1	0.0897435897435897
YKL139W	0	0	0.0896
YFR024C-A	0	0	0.0894568690095847
YJL066C	0	1	0.0894568690095847
YDL055C	0	0	0.0893141945773525
YGR111W	0	0	0.089171974522293
YJL165C	0	0	0.0890302066772655
YDL224C	0	0	0.0888888888888889
YDR005C	0	0	0.0887480190174326
YDR490C	0	0	0.0886075949367089
YOR052C	0	1	0.0886075949367089
YLR224W	0	0	0.0884676145339652
YLR249W	0	0	0.0883280757097792
YLR094C	0	0	0.0881889763779528
YNL115C	0	1	0.0881889763779528
YJR105W	0	0	0.0880503144654088
YIL099W	0	0	0.0879120879120879
YAL042W	0	0	0.0877742946708464
YGL125W	0	0	0.0876369327073552
YER142C	0	0	0.0875
YLR149C	0	1	0.0875
YLR226W	0	0	0.0873634945397816
YMR203W	0	0	0.0872274143302181
YLR361C	0	0	0.0870917573872473
YGR295C	0	1	0.0870917573872473
YGR292W	0	0	0.0869565217391304
YDR169C	0	1	0.0869565217391304
YHR097C	0	1	0.0869565217391304
YPL042C	0	0	0.0868217054263566
YJR161C	0	1	0.0868217054263566
YHR176W	0	0	0.086687306501548
YML117W	0	0	0.0865533230293663
YPR030W	0	0	0.0864197530864197
YPR070W	0	0	0.086286594761171
YDR031W	0	1	0.086286594761171
YPL230W	0	1	0.086286594761171
YDR335W	0	0	0.0861538461538462
YJR127C	0	0	0.0860215053763441
YKL162C	0	1	0.0860215053763441
YOR383C	0	0	0.0858895705521472
YJL082W	0	1	0.0858895705521472
YPL248C	0	0	0.0857580398162328
YOR241W	0	0	0.0856269113149847
YIL109C	0	0	0.0854961832061069
YHL030W	0	0	0.0853658536585366
YMR241W	0	0	0.0852359208523592
YHR073W	0	0	0.0851063829787234
YDL149W	0	0	0.0849772382397572
YFL045C	0	0	0.0848484848484849
YBR230C	0	1	0.0848484848484849
YDL024C	0	0	0.0847201210287443
YPL153C	0	0	0.0845921450151057
YNL257C	0	0	0.0844645550527904
YER040W	0	0	0.0843373493975904
YOL083W	0	1	0.0843373493975904
YLR301W	0	0	0.0842105263157895
YIR041W	0	0	0.0840840840840841
YOR031W	0	0	0.0839580209895052
YNR035C	0	0	0.0838323353293413
YNL336W	0	1	0.0838323353293413
YFL018C	0	0	0.0837070254110613
YGL053W	0	0	0.0835820895522388
YKL101W	0	0	0.0834575260804769
YOL100W	0	0	0.0833333333333333
YDR018C	0	0	0.0832095096582467
YHR138C	0	0	0.0830860534124629
YNL101W	0	0	0.082962962962963
YNL223W	0	0	0.0828402366863905
YHR083W	0	0	0.0827178729689808
YNL180C	0	0	0.0825958702064897
YBL043W	0	0	0.0824742268041237
YOR332W	0	0	0.0823529411764706
YKL129C	0	0	0.0822320117474303
YNL006W	0	0	0.0821114369501466
YOL039W	0	0	0.08199121522694
YER063W	0	0	0.0818713450292398
YFR050C	0	0	0.0817518248175182
YGL104C	0	0	0.0816326530612245
YPL256C	0	0	0.0815138282387191
YAL016W	0	0	0.0813953488372093
YPL015C	0	0	0.081277213352685
YKL210W	0	0	0.0811594202898551
YGR279C	0	0	0.0810419681620839
YOR010C	0	0	0.0809248554913295
YLR436C	0	0	0.0808080808080808
YKL064W	0	0	0.0806916426512968
YLR155C	0	0	0.0805755395683453
YGR149W	0	1	0.0805755395683453
YGR258C	0	0	0.0804597701149425
YDL138W	0	0	0.0803443328550933
YEL052W	0	1	0.0803443328550933
YMR092C	0	0	0.0802292263610315
YNL093W	0	0	0.0801144492131617
YDL195W	0	0	0.08
YGR232W	0	0	0.079885877318117
YMR037C	0	0	0.0797720797720798
YDR085C	0	0	0.0796586059743954
YFL054C	0	0	0.0795454545454545
YJR019C	0	0	0.0794326241134752
YPL111W	0	0	0.0793201133144476
YOL116W	0	0	0.0792079207920792
YLR277C	0	0	0.0790960451977401
YER141W	0	0	0.078984485190409
YER020W	0	0	0.0788732394366197
YPL046C	0	0	0.0787623066104079
YDR115W	0	0	0.0786516853932584
YPR114W	0	1	0.0786516853932584
YNL042W	0	0	0.0785413744740533
YMR099C	0	0	0.0784313725490196
YIL113W	0	0	0.0783216783216783
YPL177C	0	0	0.0782122905027933
YKR067W	0	0	0.0781032078103208
YLR075W	0	0	0.0779944289693593
YBL049W	0	1	0.0779944289693593
YKR066C	0	0	0.0778859527121001
YGR010W	0	0	0.0777777777777778
YLL050C	0	0	0.0776699029126214
YCR069W	0	1	0.0776699029126214
YER165W	0	0	0.0775623268698061
YFL044C	0	0	0.0774550484094053
YIL035C	0	0	0.0773480662983425
YDL028C	0	0	0.0772413793103448
YFL031W	0	0	0.0771349862258953
YHL026C	0	1	0.0771349862258953
YGR141W	0	0	0.0770288858321871
YPR081C	0	0	0.0769230769230769
YER168C	0	0	0.0768175582990398
YDR507C	0	0	0.0767160161507402
YJL163C	0	1	0.0767160161507402
YLR356W	0	1	0.0767160161507402
YNL322C	0	0	0.0767160161507402
YLR300W	0	0	0.0767160161507402
YOR245C	0	0	0.0767160161507402
YER148W	0	0	0.0767160161507402
YMR196W	0	1	0.0767160161507402
YDR182W	0	0	0.0767160161507402
YNL156C	0	0	0.0767160161507402
YJL034W	0	0	0.0767160161507402
YDR287W	0	0	0.0767160161507402
YBL007C	0	0	0.0767160161507402
YKL071W	0	1	0.0767160161507402
YER115C	0	0	0.0767160161507402
YOL064C	0	0	0.0767160161507402
YNL209W	0	0	0.0767160161507402
YKR097W	1	0	0.0767160161507402
YGR249W	0	0	0.0766129032258065
YGR136W	0	1	0.0766129032258065
YBR086C	0	0	0.076510067114094
YDR129C	0	0	0.0764075067024129
YPR111W	0	0	0.0763052208835341
YCR088W	0	0	0.0762032085561497
YMR208W	0	0	0.0761014686248331
YDR214W	0	0	0.076
YHL024W	0	0	0.0758988015978695
YFR029W	0	0	0.0757978723404255
YLR340W	0	0	0.0756972111553785
YHR086W	0	0	0.0755968169761273
YBR199W	0	0	0.0754966887417219
YOL058W	0	0	0.0753968253968254
YKR039W	0	0	0.0752972258916777
YOR290C	0	0	0.0752269779507134
YOL071W	0	0	0.0752269779507134
YKL043W	0	0	0.0752269779507134
YMR145C	0	0	0.0752269779507134
YHR160C	0	0	0.0752269779507134
YPR172W	0	1	0.0752269779507134
YGL184C	0	0	0.0752269779507134
YEL041W	0	0	0.0752269779507134
YGR007W	0	0	0.0752269779507134
YNL073W	0	0	0.0752269779507134
YDR432W	0	0	0.0752269779507134
YDL174C	0	0	0.0752269779507134
YDR003W	0	0	0.0752269779507134
YFL062W	0	1	0.0752269779507134
YIL123W	0	0	0.0752269779507134
YHR163W	1	0	0.0752269779507134
YLR407W	0	1	0.0752269779507134
YMR009W	0	0	0.0751295336787565
YGL009C	0	0	0.0750323415265201
YLR347C	0	0	0.0749354005167959
YLR189C	0	0	0.0748387096774194
YLR080W	0	0	0.0747422680412371
YOR036W	0	0	0.0746460746460746
YNL154C	0	0	0.0745501285347044
YHR074W	0	0	0.0744544287548139
YDR054C	0	0	0.0743589743589744
YPL006W	0	0	0.0742637644046095
YML126C	0	0	0.0741687979539642
YMR022W	0	0	0.0740740740740741
YOL013C	0	0	0.0739795918367347
YKL051W	0	0	0.0738853503184713
YCR071C	0	0	0.0737913486005089
YDL097C	0	0	0.0736975857687421
YDL230W	0	0	0.0736040609137056
YGL161C	0	0	0.073510773130545
YDR487C	0	0	0.0734177215189873
YBR036C	0	0	0.0733249051833123
YGL134W	0	0	0.0732323232323232
YLL009C	0	0	0.073139974779319
YNR065C	0	1	0.073139974779319
YPL037C	0	0	0.0730478589420655
YMR318C	0	0	0.0729559748427673
YIR001C	0	0	0.0728643216080402
YGL197W	0	0	0.0727728983688833
YBR132C	0	0	0.0726817042606516
YBR078W	0	0	0.0725907384230288
YOR355W	0	0	0.0725
YER111C	0	0	0.0724094881398252
YNL183C	0	0	0.0723192019950125
YPL206C	0	0	0.0722291407222914
YIL077C	0	0	0.0721393034825871
YOR184W	0	0	0.0720496894409938
YHL028W	0	0	0.0719602977667494
YCL038C	0	0	0.0718711276332094
YER174C	0	0	0.0717821782178218
YHR009C	0	1	0.0717821782178218
YOR377W	0	0	0.0716934487021014
YKL039W	0	1	0.0716934487021014
YKL010C	0	0	0.0716049382716049
YCL024W	0	0	0.0715166461159063
YLR058C	0	0	0.0714285714285714
YMR119W	0	0	0.0713407134071341
YBR128C	0	0	0.0712530712530713
YBR241C	0	1	0.0712530712530713
YPL186C	0	1	0.0712530712530713
YBR248C	0	0	0.0711656441717791
YDR436W	0	0	0.071078431372549
YLR421C	0	0	0.0709914320685435
YBL099W	0	0	0.0709046454767726
YPR002W	0	0	0.0708180708180708
YGR121C	0	0	0.0707317073170732
YER120W	0	0	0.0706455542021924
YPL243W	0	0	0.0705596107055961
YJL106W	0	0	0.0704738760631835
YGL215W	0	0	0.0703883495145631
YMR271C	0	0	0.0703030303030303
YGR079W	0	1	0.0703030303030303
YHR179W	0	1	0.0703030303030303
YBR046C	0	1	0.0703030303030303
YER098W	0	0	0.0702179176755448
YLR241W	0	1	0.0702179176755448
YDR523C	0	0	0.0701330108827086
YIL156W	0	0	0.070048309178744
YMR036C	0	0	0.0699638118214717
YGR157W	0	0	0.0698795180722892
YLR180W	0	0	0.0697954271961492
YLR447C	0	0	0.0697115384615385
YOR348C	0	0	0.0696278511404562
YNL055C	0	0	0.0695443645083933
YMR222C	0	1	0.0695443645083933
YBR028C	0	1	0.0695443645083933
YIL056W	0	0	0.0694610778443114
YHR216W	0	0	0.069377990430622
YLR070C	0	0	0.0692951015531661
YGR174C	0	0	0.0692124105011933
YOR371C	0	0	0.0691299165673421
YDR286C	0	1	0.0691299165673421
YML051W	0	0	0.0690476190476191
YPL214C	0	0	0.0689655172413793
YPR093C	0	0	0.0688836104513064
YMR207C	0	0	0.0688018979833926
YKL185W	0	0	0.0687203791469194
YMR061W	0	0	0.0686390532544379
YJL100W	0	0	0.0685579196217494
YDR423C	0	0	0.0684769775678867
YDL234C	0	0	0.0683962264150943
YAL031C	0	0	0.0683156654888104
YIL006W	0	0	0.0682352941176471
YAR018C	0	0	0.0681551116333725
YMR216C	0	0	0.068075117370892
YJR049C	0	0	0.0679953106682298
YJL151C	0	1	0.0679953106682298
YGL137W	0	0	0.0679156908665105
YJL172W	0	0	0.0678362573099415
YNL281W	0	0	0.0677570093457944
YER086W	0	0	0.0676779463243874
YLR006C	0	0	0.0675990675990676
YGL181W	0	0	0.0675203725261933
YBR208C	0	0	0.0674418604651163
YOR099W	0	0	0.0673635307781649
YDR411C	0	0	0.0672853828306264
YHR106W	0	0	0.06720741599073
YML131W	0	0	0.0671296296296296
YKL008C	0	0	0.0670520231213873
YHR194W	0	0	0.0669745958429561
YDR132C	0	1	0.0669745958429561
YCL042W	0	1	0.0669745958429561
YBR059C	0	0	0.0668973471741638
YOL113W	0	0	0.0668202764976959
YLR284C	0	0	0.0667433831990794
YBR183W	0	0	0.0666666666666667
YLR324W	0	0	0.0665901262916188
YNL020C	0	0	0.0665137614678899
YCR011C	0	0	0.0664375715922108
YBR109C	0	0	0.0663615560640732
YKR014C	0	0	0.0662857142857143
YDR388W	0	0	0.0662100456621005
YGL038C	0	0	0.0661345496009122
YLR192C	0	0	0.0660592255125285
YLR380W	0	0	0.0659840728100114
YJR125C	0	0	0.0659090909090909
YBL050W	0	0	0.0658342792281498
YDR380W	0	0	0.0657596371882086
YDL025C	0	1	0.0657596371882086
YIL146C	0	0	0.0656851642129105
YEL002C	0	0	0.0656108597285068
YNR031C	0	0	0.0655367231638418
YOR329C	0	0	0.0654627539503386
YIR007W	0	1	0.0654627539503386
YJR047C	0	0	0.0653889515219842
YBR222C	0	1	0.0653889515219842
YHR025W	0	0	0.0653153153153153
YPL224C	0	0	0.0652418447694038
YHR055C	0	0	0.0651685393258427
YDL045C	0	0	0.0650953984287318
YDR251W	0	0	0.0650224215246637
YER101C	0	1	0.0650224215246637
YJL079C	0	1	0.0650224215246637
YDR079W	0	0	0.06494960806271
YGL087C	0	0	0.0648769574944072
YPL105C	0	1	0.0648769574944072
YIL071C	0	0	0.064804469273743
YJL221C	0	1	0.064804469273743
YNL277W	0	0	0.0647321428571429
YDL159W	0	0	0.064659977703456
YFR010W	0	0	0.0645879732739421
YDR207C	0	0	0.0645161290322581
YGR042W	0	0	0.0644444444444444
YOR249C	0	0	0.0643729189789123
YLL018C	0	0	0.0643015521064302
YOR035C	0	0	0.0642303433001107
YNL173C	0	0	0.0641592920353982
YMR311C	0	0	0.0640883977900552
YDL237W	0	1	0.0640883977900552
YIL088C	0	0	0.0640176600441501
YGL044C	0	0	0.0639470782800441
YMR079W	0	0	0.0638766519823789
YJR119C	0	0	0.0638063806380638
YBL005W	0	0	0.0637362637362637
YJR044C	0	0	0.0636663007683864
YKR011C	0	1	0.0636663007683864
YOR227W	0	1	0.0636663007683864
YML085C	0	0	0.0635964912280702
YOL117W	0	0	0.063526834611172
YHR030C	0	0	0.0634573304157549
YBR302C	0	1	0.0634573304157549
YEL020C	0	1	0.0634573304157549
YGL096W	0	0	0.0633879781420765
YKL034W	0	0	0.0633187772925764
YBR287W	0	1	0.0633187772925764
YJL128C	0	0	0.0632497273718648
YKL080W	0	0	0.0631808278867102
YHR006W	0	0	0.0631120783460283
YDL093W	0	0	0.0630434782608696
YMR206W	0	1	0.0630434782608696
YEL009C	0	0	0.0629750271444083
YKL124W	0	0	0.0629067245119306
YER119C	0	0	0.0628385698808234
YLR219W	0	0	0.0627705627705628
YJL016W	0	1	0.0627705627705628
YKL081W	0	0	0.0627027027027027
YNL103W	0	0	0.0626349892008639
YDR338C	0	1	0.0626349892008639
YJL053W	0	0	0.0625674217907228
YNR007C	0	0	0.0625
YBL102W	0	0	0.0624327233584499
YGL131C	0	1	0.0624327233584499
YBR280C	0	0	0.0623655913978495
YJL210W	0	0	0.0622986036519871
YOL055C	0	0	0.0622317596566524
YGR205W	0	1	0.0622317596566524
YIL042C	0	0	0.0621650589496249
YGR100W	0	0	0.0620985010706638
YNL018C	0	1	0.0620985010706638
YHR042W	0	0	0.0620320855614973
YNL034W	0	1	0.0620320855614973
YDR517W	0	0	0.061965811965812
YPR054W	0	0	0.0618996798292423
YJL146W	0	0	0.0618336886993603
YIL083C	0	0	0.0617678381256656
YBR212W	0	0	0.0617021276595745
YBL030C	0	0	0.0616365568544102
YHR004C	0	0	0.0615711252653928
YOR038C	0	0	0.0615058324496288
YGR040W	0	0	0.0614406779661017
YLL023C	0	1	0.0614406779661017
YDL236W	0	0	0.0613756613756614
YNL167C	0	0	0.0613107822410148
YHR034C	0	0	0.0612460401267159
YIR016W	0	1	0.0612460401267159
YML029W	0	0	0.0611814345991561
YIL075C	0	0	0.0611169652265543
YLR216C	0	0	0.0610526315789474
YNL031C	0	0	0.0609884332281809
YGR189C	0	0	0.0609243697478992
YJL088W	0	0	0.0608604407135362
YOR138C	0	0	0.0607966457023061
YPL141C	0	1	0.0607966457023061
YOR208W	0	0	0.0607329842931937
YLR043C	0	0	0.0606694560669456
YIL087C	0	1	0.0606694560669456
YBR003W	0	0	0.0606060606060606
YGL238W	0	0	0.0605427974947808
YPL231W	0	0	0.0604796663190824
YLR254C	0	0	0.0604166666666667
YDR305C	0	0	0.0603537981269511
YCL028W	0	1	0.0603537981269511
YLR079W	0	0	0.0602910602910603
YHR171W	0	0	0.0602284527518172
YOR062C	0	1	0.0602284527518172
YNR033W	0	0	0.0601659751037344
YJL055W	0	1	0.0601659751037344
YJR091C	0	0	0.0601036269430052
YDR420W	0	0	0.0600414078674948
YMR002W	0	1	0.0600414078674948
YPR113W	0	0	0.0599793174767322
YNL264C	0	0	0.0599173553719008
YFR008W	0	0	0.0598555211558308
YIL034C	0	0	0.0597938144329897
YLR403W	0	0	0.0597322348094748
YBR005W	0	0	0.0596707818930041
YAL046C	0	1	0.0596707818930041
YGL141W	0	0	0.0596094552929085
YHR053C	0	0	0.0595482546201232
YDL218W	0	1	0.0595482546201232
YJL167W	0	0	0.0594871794871795
YDL072C	0	1	0.0594871794871795
YBR223C	0	0	0.0594262295081967
YCL052C	0	0	0.0593654042988741
YDR419W	0	0	0.0593047034764826
YGR059W	0	0	0.059244126659857
YDL090C	0	0	0.0591836734693878
YGL067W	0	0	0.0591233435270133
YDL095W	0	0	0.0590631364562118
YLR059C	0	0	0.0590030518819939
YFL029C	0	0	0.0589430894308943
YEL047C	0	0	0.0588832487309645
YMR284W	0	0	0.0588235294117647
YKL015W	0	0	0.0587639311043566
YAL015C	0	0	0.0587044534412955
YPL152W	0	0	0.0586450960566229
YOL128C	0	0	0.0585858585858586
YOR054C	0	0	0.0585267406659939
YGL036W	0	1	0.0585267406659939
YPR165W	0	0	0.0584677419354839
YGR281W	0	0	0.0584088620342397
YOR197W	0	0	0.0583501006036217
YMR258C	0	1	0.0583501006036217
YOR303W	0	0	0.0582914572864322
YOL097C	0	0	0.0582329317269076
YGL233W	0	0	0.0581745235707121
YBR035C	0	0	0.0581162324649299
YBL058W	0	0	0.0580580580580581
YOR292C	0	1	0.0580580580580581
YIL062C	0	0	0.058
YDR454C	0	0	0.0579420579420579
YMR053C	0	0	0.0578842315369262
YMR195W	0	1	0.0578842315369262
YOR193W	0	0	0.0578265204386839
YDL192W	0	0	0.0577689243027888
YMR182C	0	0	0.0577114427860696
YKR018C	0	1	0.0577114427860696
YOR160W	0	0	0.0576540755467197
YBR026C	0	0	0.05759682224429
YGL073W	0	0	0.0575396825396825
YOR285W	0	1	0.0575396825396825
YCR018C	0	0	0.0574826560951437
YOR209C	0	0	0.0574257425742574
YOR132W	0	0	0.0573689416419387
YKR049C	0	1	0.0573689416419387
YMR164C	0	0	0.0573122529644269
YJL020C	0	0	0.0572556762092794
YGL252C	0	0	0.0571992110453649
YLR432W	0	0	0.0571428571428571
YIR036C	0	1	0.0571428571428571
YPR128C	0	0	0.0570866141732283
YIL065C	0	0	0.0570304818092429
YBL016W	0	0	0.0569744597249509
YLR225C	0	1	0.0569744597249509
YGR267C	0	0	0.056918547595682
YLR299W	0	0	0.0568627450980392
YOR157C	0	0	0.0568070519098923
YHL025W	0	0	0.0567514677103718
YGR261C	0	0	0.0566959921798631
YMR041C	0	0	0.056640625
YLR144C	0	0	0.0565853658536585
YLR328W	0	0	0.0565302144249513
YOR363C	0	0	0.056475170399221
YDR492W	0	0	0.056420233463035
YPL249C	0	0	0.0563654033041788
YKL086W	0	0	0.0563106796116505
YNL064C	0	0	0.0562560620756547
YOR288C	0	0	0.0562015503875969
YML035C	0	0	0.0561471442400774
YGL162W	0	0	0.0560928433268859
YEL057C	0	0	0.0560386473429952
YOR307C	0	0	0.055984555984556
YLR135W	0	0	0.055930568948891
YDL227C	0	0	0.0558766859344894
YJL161W	0	1	0.0558766859344894
YGL250W	0	1	0.0558766859344894
YDR297W	0	0	0.055822906641001
YDR283C	0	0	0.0557692307692308
YLR433C	0	0	0.0557156580211335
YPR065W	0	0	0.0556621880998081
YDR110W	0	0	0.0556088207094919
YKL168C	0	1	0.0556088207094919
YDL145C	0	0	0.0555555555555556
YGL004C	0	0	0.0555023923444976
YCL017C	0	0	0.0554493307839388
YGR287C	0	1	0.0554493307839388
YCR079W	0	0	0.055396370582617
YOR002W	0	0	0.0553435114503817
YGL157W	0	1	0.0553435114503817
YDR058C	0	0	0.0552907530981888
YHL036W	0	0	0.0552380952380952
YLR430W	0	0	0.055185537583254
YKR046C	0	0	0.0551330798479087
YIR018W	0	0	0.0550807217473884
YPL119C	0	0	0.0550284629981025
YHR075C	0	0	0.0549763033175355
YBL071W-A	0	0	0.0549242424242424
YIL061C	0	0	0.054872280037843
YPL196W	0	0	0.054820415879017
YML022W	0	0	0.0547686496694995
YPR075C	0	0	0.0547169811320755
YMR029C	0	0	0.0546654099905749
YLR118C	0	1	0.0546654099905749
YMR068W	0	0	0.0546139359698682
YGR101W	0	0	0.0545625587958608
YGR048W	0	0	0.0545112781954887
YFR003C	0	0	0.0544600938967136
YHR205W	0	0	0.0544090056285178
YGR127W	0	1	0.0544090056285178
YLR271W	0	1	0.0544090056285178
YBL047C	0	0	0.0543580131208997
YOR007C	0	0	0.0543071161048689
YLR090W	0	0	0.0542563143124415
YBL056W	0	0	0.0542056074766355
YDL193W	0	0	0.0541549953314659
YDR504C	0	1	0.0541549953314659
YGR092W	0	0	0.0541044776119403
YGR183C	0	0	0.0540540540540541
YGL173C	0	0	0.0540037243947858
YLR203C	0	0	0.053953488372093
YCR077C	0	0	0.0539033457249071
YMR322C	0	0	0.0538532961931291
YDR073W	0	0	0.0538033395176252
YGL166W	0	0	0.0537534754402224
YMR020W	0	0	0.0537037037037037
YHR071W	0	0	0.0536540240518039
YOR162C	0	0	0.0536044362292052
YIL122W	0	0	0.0535549399815328
YML120C	0	0	0.0535055350553506
YDR236C	0	0	0.0534562211981567
YLR048W	0	0	0.0534069981583794
YDL059C	0	0	0.0533578656853726
YCR028C-A	0	0	0.0533088235294118
YHR107C	0	0	0.0532598714416896
YDL160C	0	0	0.0532110091743119
YDR508C	0	0	0.0531622364802933
YBR025C	0	0	0.0531135531135531
YJR036C	0	0	0.0530649588289113
YMR226C	0	0	0.0530164533820841
YKR062W	0	0	0.0529680365296804
YOR270C	0	0	0.0529197080291971
YDR466W	0	0	0.0528714676390155
YEL066W	0	0	0.0528233151183971
YLR158C	0	0	0.0527752502274795
YNL298W	0	0	0.0527272727272727
YBR016W	0	0	0.0526793823796549
YDL139C	0	1	0.0526793823796549
YGL091C	0	0	0.0526315789473684
YNL125C	0	0	0.0525838621940163
YOL057W	0	1	0.0525838621940163
YKL053C-A	0	0	0.052536231884058
YAL039C	0	0	0.0524886877828054
YDR262W	0	1	0.0524886877828054
YKL197C	0	0	0.0524412296564195
YLR160C	0	0	0.0523938572719061
YGL011C	0	0	0.0523465703971119
YLR133W	0	0	0.0522993688007214
YOR049C	0	0	0.0522522522522523
YDL106C	0	0	0.0522052205220522
YAL030W	0	0	0.052158273381295
YPL131W	0	0	0.0521114106019766
YDR354W	0	0	0.052064631956912
YER104W	0	0	0.0520179372197309
YER033C	0	1	0.0520179372197309
YMR062C	0	0	0.0519713261648745
YGL200C	0	0	0.0519247985675918
YER133W	0	0	0.0518783542039356
YMR237W	0	0	0.0518319928507596
YBL022C	0	0	0.0517857142857143
YBR090C	0	1	0.0517857142857143
YPL018W	0	0	0.0517395182872435
YDL144C	0	1	0.0517395182872435
YDL205C	0	0	0.0516934046345811
YMR025W	0	0	0.0516473731077471
YIL153W	0	0	0.0516014234875445
YKL093W	0	0	0.0515555555555556
YMR281W	0	0	0.0515097690941385
YLR375W	0	1	0.0515097690941385
YNL246W	0	0	0.0514640638864241
YKL159C	0	0	0.0514184397163121
YOR382W	0	0	0.0513728963684677
YLR250W	0	0	0.0513274336283186
YMR204C	0	0	0.0512820512820513
YMR116C	0	0	0.0512367491166078
YOR163W	0	0	0.0511915269196823
YJL047C	0	0	0.0511463844797178
YDL182W	0	0	0.0511013215859031
YNR014W	0	1	0.0511013215859031
YOR172W	0	0	0.051056338028169
YNR043W	0	0	0.0510114335971856
YER064C	0	0	0.0509666080843585
YJL149W	0	1	0.0509666080843585
YAL023C	0	0	0.0509218612818262
YDR253C	0	0	0.0508771929824561
YLL028W	0	0	0.0508326029798422
YOL022C	0	1	0.0508326029798422
YNL230C	0	0	0.0507880910683012
YAL053W	0	0	0.0507436570428696
YKR043C	0	1	0.0507436570428696
YDL053C	0	1	0.0507436570428696
YER143W	0	0	0.0506993006993007
YFR040W	0	0	0.0506550218340611
YJR109C	0	0	0.0506108202443281
YGL084C	0	0	0.050566695727986
YGR097W	0	0	0.0505226480836237
YDL131W	0	0	0.0504786771105309
YMR120C	0	0	0.0504347826086957
YMR087W	0	0	0.050390964378801
YJL001W	0	0	0.0503472222222222
YOL087C	0	1	0.0503472222222222
YOR063W	0	0	0.0503035559410234
YDL233W	0	1	0.0503035559410234
YPL260W	0	1	0.0503035559410234
YFR025C	0	0	0.0502599653379549
YPL190C	0	0	0.0502164502164502
YLR096W	0	0	0.0501730103806228
YLR119W	0	0	0.0501296456352636
YOR117W	0	0	0.0500863557858377
YFL010C	0	1	0.0500863557858377
YLR362W	0	0	0.0500431406384814
YER163C	0	1	0.0500431406384814
YBR017C	0	0	0.05
YJL196C	0	0	0.0499569336778639
YPL070W	0	0	0.0499139414802065
YPR079W	0	0	0.0498710232158212
YLR093C	0	0	0.0498281786941581
YLR266C	0	0	0.0497854077253219
YDL091C	0	1	0.0497854077253219
YKL207W	0	1	0.0497854077253219
YJL035C	0	0	0.0497427101200686
YGL016W	0	0	0.0497000856898029
YOL111C	0	0	0.0496575342465753
YBR039W	0	0	0.0496150556030796
YDR063W	0	1	0.0496150556030796
YNL287W	0	0	0.0495726495726496
YJL002C	0	0	0.049530315969257
YLL027W	0	0	0.0494880546075085
YJL095W	0	0	0.0494458653026428
YPR098C	0	1	0.0494458653026428
YLR102C	0	0	0.0494037478705281
YCR010C	0	0	0.0493617021276596
YBR024W	0	0	0.0493197278911565
YOL047C	0	1	0.0493197278911565
YGL082W	0	1	0.0493197278911565
YOR361C	0	0	0.0492778249787596
YJR132W	0	0	0.0492359932088285
YKL107W	0	1	0.0492359932088285
YKL166C	0	0	0.0491942324003393
YDL190C	0	0	0.0491525423728814
YEL046C	0	0	0.0491109229466554
YNL189W	0	0	0.0490693739424704
YDR483W	0	0	0.0490278951817413
YCL026C-A	0	0	0.0489864864864865
YDR519W	0	1	0.0489864864864865
YOR116C	0	0	0.0489451476793249
YMR109W	0	0	0.0489038785834739
YKL100C	0	1	0.0489038785834739
YHL009C	0	0	0.0488626790227464
YHR021W-A	0	0	0.0488215488215488
YAL032C	0	0	0.0487804878048781
YBR269C	0	1	0.0487804878048781
YGL045W	0	0	0.0487394957983193
YBR256C	0	0	0.0486985726280437
YJR011C	0	1	0.0486985726280437
YNL272C	0	0	0.0486577181208054
YOL040C	0	0	0.0486169321039397
YER083C	0	0	0.0485762144053601
YAL049C	0	1	0.0485762144053601
YOR153W	0	0	0.0485355648535565
YPL150W	0	1	0.0485355648535565
YDL130W	0	0	0.048494983277592
YBR151W	0	1	0.048494983277592
YKL149C	0	0	0.0484544695071011
YOR346W	0	0	0.0484140233722871
YMR021C	0	0	0.0483736447039199
YMR165C	0	0	0.0483333333333333
YGR236C	0	1	0.0483333333333333
YEL038W	0	1	0.0483333333333333
YFR051C	0	0	0.048293089092423
YJL101C	0	0	0.0482529118136439
YJL070C	0	1	0.0482529118136439
YPR103W	0	0	0.0482128013300083
YPR151C	0	0	0.0481727574750831
YDR384C	0	0	0.0481327800829876
YLL060C	0	0	0.0480928689883914
YNL255C	0	0	0.048053024026512
YGR124W	0	0	0.0480132450331126
YML053C	0	1	0.0480132450331126
YHR028C	0	0	0.0479735318444996
YNL159C	0	0	0.0479338842975207
YCR030C	0	1	0.0479338842975207
YPR145W	0	0	0.0478943022295623
YJL132W	0	1	0.0478943022295623
YLR265C	0	0	0.0478547854785479
YDR329C	0	0	0.0478153338829349
YOR124C	0	0	0.0477759472817133
YGL123W	0	0	0.0477366255144033
YER116C	0	0	0.0476973684210526
YML121W	0	0	0.047658175842235
YDR502C	0	0	0.0476190476190476
YLR363C	0	0	0.0475799835931091
YDL066W	0	0	0.0475409836065574
YDL100C	0	0	0.0475020475020475
YGR229C	0	0	0.0474631751227496
YLR355C	0	0	0.0474243663123467
YOR125C	0	0	0.0473856209150327
YNL094W	0	0	0.0473469387755102
YNL208W	0	1	0.0473469387755102
YDL197C	0	0	0.0473083197389886
YOR008C	0	0	0.0472697636511817
YEL007W	0	1	0.0472697636511817
YHR017W	0	1	0.0472697636511817
YJR145C	0	0	0.0472312703583062
YOL122C	0	0	0.0471928397070789
YGR077C	0	0	0.0471544715447154
YOR161C	0	1	0.0471544715447154
YHR049W	0	1	0.0471544715447154
YPL133C	0	0	0.0471161657189277
YLR414C	0	1	0.0471161657189277
YHR143W	0	0	0.0470779220779221
YBR085C-A	0	1	0.0470779220779221
YPR178W	0	0	0.0470397404703974
YBL029W	0	1	0.0470397404703974
YDL085C-A	0	1	0.0470397404703974
YLR011W	0	0	0.0470016207455429
YGL259W	0	1	0.0470016207455429
YJR024C	0	1	0.0470016207455429
YPL003W	0	0	0.0469635627530364
YGR175C	0	0	0.0469255663430421
YBL059C-A	0	1	0.0469255663430421
YER110C	0	0	0.0468876313662086
YBR037C	0	0	0.0468497576736672
YCL026C-B	0	1	0.0468497576736672
YNL162W-A	0	1	0.0468497576736672
YDR164C	0	0	0.0468119451170299
YDR429C	0	0	0.0467741935483871
YOR351C	0	0	0.0467365028203062
YHL007C	0	0	0.0466988727858293
YLR157C	0	0	0.0466613032984714
YNL010W	0	1	0.0466613032984714
YLR035C	0	0	0.0466403162055336
YBL041W	0	0	0.0466403162055336
YLR418C	0	0	0.0466403162055336
YER147C	0	0	0.0466403162055336
YER112W	0	0	0.0466403162055336
YML011C	0	0	0.0466403162055336
YDL103C	0	0	0.0466403162055336
YJL093C	0	0	0.0466403162055336
YLR121C	0	0	0.0466403162055336
YJR151C	0	1	0.0466403162055336
YLL040C	0	0	0.0466403162055336
YIL152W	0	1	0.0466403162055336
YKL024C	0	0	0.0466403162055336
YOR265W	0	0	0.0466403162055336
YPL095C	0	0	0.0466403162055336
YDR034C	0	0	0.0466403162055336
YPR138C	0	0	0.0466403162055336
YIL111W	0	0	0.0466403162055336
YER134C	0	1	0.0466403162055336
YER024W	0	0	0.0466403162055336
YJR048W	0	0	0.0466403162055336
YIL116W	0	0	0.0466403162055336
YDR314C	0	0	0.0466403162055336
YPL115C	0	0	0.0466403162055336
YDR511W	1	0	0.0466403162055336
YHR027C	0	0	0.0466034755134281
YML058W-A	0	0	0.0465666929755328
YGR066C	0	1	0.0465666929755328
YOR259C	0	0	0.0465477114041893
YDR294C	0	0	0.0465477114041893
YKL007W	0	0	0.0465477114041893
YDR531W	0	0	0.0465477114041893
YER034W	0	1	0.0465477114041893
YLR423C	0	0	0.0465477114041893
YFR019W	0	0	0.0465477114041893
YPL049C	0	0	0.0465477114041893
YFL007W	0	0	0.0465477114041893
YLR212C	0	0	0.0465477114041893
YER162C	0	0	0.0465477114041893
YEL025C	0	1	0.0465477114041893
YER052C	0	0	0.0465477114041893
YHR188C	0	0	0.0465477114041893
YDR298C	0	0	0.0465477114041893
YFL028C	0	0	0.0465477114041893
YPL246C	0	1	0.0465477114041893
YDR111C	0	1	0.0465477114041893
YML079W	0	1	0.0465477114041893
YPL161C	0	0	0.0465477114041893
YLR150W	0	0	0.0465477114041893
YIL108W	0	1	0.0465477114041893
YNL220W	0	0	0.0465477114041893
YML092C	0	0	0.0465477114041893
YAR027W	0	1	0.0465477114041893
YHR046C	0	0	0.0465477114041893
YMR038C	0	0	0.0465477114041893
YDR265W	0	0	0.0465477114041893
YHR044C	1	0	0.0465477114041893
YNL026W	0	0	0.0465116279069767
YHR132W-A	0	1	0.0465116279069767
YNL242W	0	0	0.0464756003098373
YGR132C	0	0	0.0464396284829721
YGR142W	0	0	0.0464037122969838
YLR411W	0	0	0.0463678516228748
YKL171W	0	0	0.0463320463320463
YDR409W	0	0	0.0462962962962963
YGL146C	0	1	0.0462962962962963
YBR161W	0	0	0.046260601387818
YOR040W	0	0	0.0462249614791988
YOL089C	0	0	0.046189376443418
YDL088C	0	0	0.0461538461538462
YLL001W	0	0	0.0461183704842429
YGL105W	0	0	0.0460829493087558
YAR031W	0	0	0.0460475825019186
YMR273C	0	0	0.0460122699386503
YDR379W	0	0	0.0459770114942529
YLR132C	0	0	0.0459418070444104
YDL004W	0	0	0.0459066564651875
YHR121W	0	0	0.0458715596330275
YDR248C	0	1	0.0458715596330275
YGL254W	0	0	0.0458365164247517
YIL007C	0	0	0.0458015267175573
YBR159W	0	0	0.045766590389016
YJL048C	0	0	0.0457317073170732
YGL198W	0	0	0.0456968773800457
YHR182W	0	1	0.0456968773800457
YOR101W	0	0	0.045662100456621
YKL201C	0	0	0.0456273764258555
YJR074W	0	0	0.0455927051671733
YGR288W	0	0	0.0455580865603645
YOR061W	0	0	0.0455235204855842
YGR241C	0	0	0.045489006823351
YGR167W	0	0	0.0454545454545455
YKL094W	0	1	0.0454545454545455
YCR083W	0	0	0.0454201362604088
YGL234W	0	0	0.0453857791225416
YMR309C	0	0	0.0453514739229025
YOR113W	0	0	0.0453172205438066
YPR040W	0	0	0.0452830188679245
YBR198C	0	0	0.0452488687782805
YIL048W	0	0	0.0452147701582517
YNL108C	0	0	0.0451807228915663
YDL115C	0	0	0.0451467268623025
YMR279C	0	1	0.0451467268623025
YDL108W	0	0	0.0451127819548872
YGR237C	0	1	0.0451127819548872
YNL172W	0	0	0.0450788880540947
YDR505C	0	1	0.0450788880540947
YNL271C	0	0	0.045045045045045
YLR127C	0	0	0.0450112528132033
YKL112W	0	0	0.0449775112443778
YAL002W	0	0	0.0449438202247191
YAL034C	0	1	0.0449438202247191
YGL206C	0	0	0.0449101796407186
YLR293C	0	0	0.0448765893792072
YLR286C	0	0	0.0448430493273543
YPL059W	0	0	0.0448095593726662
YFR004W	0	0	0.0447761194029851
YGL221C	0	1	0.0447761194029851
YGR277C	0	0	0.0447427293064877
YLR316C	0	0	0.0447093889716841
YNL161W	0	0	0.0446760982874162
YAL003W	0	0	0.0446428571428571
YOR058C	0	0	0.0446096654275093
YGR110W	0	1	0.0446096654275093
YKR098C	0	1	0.0446096654275093
YPL209C	0	0	0.0445765230312036
YOR352W	0	1	0.0445765230312036
YLR136C	0	0	0.044543429844098
YJL036W	0	0	0.0445103857566766
YHR165C	0	0	0.044477390659748
YHR051W	0	0	0.0444444444444444
YHR132C	0	0	0.0444115470022206
YBR038W	0	0	0.0443786982248521
YFR030W	0	0	0.0443458980044346
YBR018C	0	0	0.0443131462333826
YEL004W	0	0	0.044280442804428
YMR113W	0	0	0.0442477876106195
YDR208W	0	0	0.0442151805453206
YLR089C	0	1	0.0442151805453206
YCR031C	0	0	0.0441826215022091
YGL005C	0	0	0.0441501103752759
YCR063W	0	0	0.0441176470588235
YGL048C	0	0	0.0440852314474651
YDL246C	0	0	0.0440528634361234
YLR152C	0	1	0.0440528634361234
YLR038C	0	0	0.0440205429200293
YER171W	0	0	0.0439882697947214
YER031C	0	0	0.043956043956044
YGR028W	0	0	0.0439238653001464
YKL206C	0	0	0.0438917337234821
YPR108W	0	0	0.043859649122807
YFL052W	0	1	0.043859649122807
YNR006W	0	0	0.043827611395179
YEL058W	0	0	0.0437956204379562
YCR053W	0	0	0.0437636761487965
YJR149W	0	1	0.0437636761487965
YOR128C	0	0	0.043731778425656
YDR480W	0	0	0.0436999271667881
YDR146C	0	0	0.0436681222707424
YBR150C	0	1	0.0436681222707424
YKR001C	0	0	0.0436363636363636
YMR032W	0	0	0.0436046511627907
YJR070C	0	0	0.0435729847494553
YBL085W	0	0	0.0435413642960813
YKL104C	0	0	0.0435097897026831
YNL243W	0	0	0.0434782608695652
YDL181W	0	0	0.0434467776973208
YJL056C	0	0	0.0434153400868307
YDR540C	0	1	0.0434153400868307
YOR370C	0	0	0.0433839479392625
YJR095W	0	0	0.0433526011560694
YJR052W	0	0	0.0433212996389892
YIR005W	0	0	0.0432900432900433
YLR106C	0	0	0.0432588320115357
YDL168W	0	0	0.0432276657060519
YDR161W	0	0	0.0431965442764579
YGR053C	0	1	0.0431965442764579
YGR080W	0	0	0.0431654676258993
YJL185C	0	1	0.0431654676258993
YGR133W	0	0	0.0431344356578001
YIR039C	0	1	0.0431344356578001
YOR090C	0	0	0.0431034482758621
YGL083W	0	1	0.0431034482758621
YER043C	0	0	0.0430725053840632
YDR313C	0	0	0.0430416068866571
YDL147W	0	0	0.043010752688172
YLR450W	0	0	0.0429799426934097
YKL128C	0	1	0.0429799426934097
YBL098W	0	0	0.0429491768074445
YLR016C	0	0	0.0429184549356223
YHR200W	0	0	0.0428877769835597
YKL092C	0	0	0.0428571428571429
YLL013C	0	0	0.0428265524625268
YJR078W	0	0	0.0427960057061341
YGL022W	0	0	0.0427655024946543
YKL219W	0	1	0.0427655024946543
YLL018C-A	0	0	0.0427350427350427
YPR066W	0	0	0.0427046263345196
YNL014W	0	0	0.042674253200569
YMR137C	0	0	0.0426439232409382
YMR244C-A	0	1	0.0426439232409382
YNL027W	0	0	0.0426136363636364
YKL212W	0	0	0.042583392476934
YER042W	0	0	0.0425531914893617
YGL095C	0	0	0.0425230333097094
YGL051W	0	0	0.0424929178470255
YKL020C	0	0	0.0424628450106157
YBR170C	0	0	0.0424328147100424
YBL045C	0	0	0.0424028268551237
YJR130C	0	0	0.0423728813559322
YKL121W	0	1	0.0423728813559322
YKL211C	0	0	0.0423429781227946
YLR206W	0	0	0.0423131170662905
YOR298C-A	0	0	0.0422832980972516
YFR046C	0	0	0.0422535211267606
YNL237W	0	1	0.0422535211267606
YLR005W	0	0	0.0422237860661506
YPR181C	0	0	0.0421940928270042
YCR009C	0	0	0.0421644413211525
YLR034C	0	0	0.0421348314606742
YDR395W	0	0	0.0421052631578947
YBR137W	0	1	0.0421052631578947
YHR161C	0	0	0.0420757363253857
YOR110W	0	0	0.0420462508759636
YFL033C	0	0	0.0420168067226891
YGL136C	0	0	0.0419874037788663
YAL068C	0	0	0.041958041958042
YPL096W	0	0	0.0419287211740042
YDR451C	0	0	0.0418994413407821
YGR158C	0	0	0.0418702023726448
YAL009W	0	0	0.0418410041841004
YHR080C	0	1	0.0418410041841004
YML099C	0	0	0.0418118466898955
YLR371W	0	0	0.0417827298050139
YGL192W	0	0	0.0417536534446764
YLR382C	0	0	0.0417246175243394
YAL001C	0	0	0.0416956219596942
YGR234W	0	0	0.0416666666666667
YBR080C	0	0	0.0416377515614157
YNR032W	0	0	0.0416088765603329
YMR302C	0	0	0.0415800415800416
YGL196W	0	1	0.0415800415800416
YFL010W-A	0	0	0.0415512465373961
YJR051W	0	0	0.041522491349481
YJR100C	0	1	0.041522491349481
YJR076C	0	0	0.04149377593361
YGR214W	0	0	0.0414651002073255
YJR115W	0	1	0.0414651002073255
YER078C	0	0	0.0414364640883978
YKL057C	0	0	0.041407867494824
YPR124W	0	0	0.0413793103448276
YBL011W	0	0	0.0413507925568573
YHL032C	0	0	0.0413223140495868
YHR041C	0	0	0.0412938747419133
YKR093W	0	0	0.0412654745529574
YDR150W	0	0	0.0412371134020619
YKL189W	0	0	0.0412087912087912
YMR210W	0	0	0.0411805078929307
YNL214W	0	0	0.0411522633744856
YDR387C	0	1	0.0411522633744856
YIL046W	0	0	0.0411240575736806
YBR082C	0	0	0.0410958904109589
YMR067C	0	0	0.0410677618069815
YPL234C	0	0	0.0410396716826265
YPR191W	0	0	0.0410116199589884
YHR001W	0	0	0.040983606557377
YKL190W	0	0	0.0409556313993174
YPL089C	0	0	0.0409276944065484
YPL164C	0	0	0.0408997955010225
YJR107W	0	1	0.0408997955010225
YDR421W	0	0	0.0408719346049046
YJR001W	0	0	0.0408441116405718
YLR151C	0	1	0.0408441116405718
YEL017W	0	0	0.0408163265306122
YGL187C	0	0	0.0407885791978246
YBR068C	0	0	0.0407608695652174
YLR417W	0	0	0.0407331975560081
YBL091C	0	0	0.0407055630936228
YIL105C	0	0	0.0406779661016949
YPL078C	0	0	0.040650406504065
YCR076C	0	1	0.040650406504065
YHR159W	0	1	0.040650406504065
YLR453C	0	0	0.04062288422478
YOL049W	0	0	0.040595399188092
YIL043C	0	0	0.0405679513184584
YIL121W	0	0	0.0405405405405405
YHR037W	0	0	0.0405131667792032
YMR276W	0	0	0.0404858299595142
YML127W	0	0	0.0404585300067431
YDL132W	0	0	0.0404312668463612
YLR001C	0	1	0.0404312668463612
YGL017W	0	0	0.0404040404040404
YPL084W	0	0	0.0403768506056528
YDR350C	0	0	0.0403496973772697
YHR007C	0	0	0.0403225806451613
YAR042W	0	0	0.0402955003357958
YJR066W	0	0	0.0402684563758389
YML103C	0	0	0.0402414486921529
YGR243W	0	1	0.0402414486921529
YOR148C	0	0	0.0402144772117962
YPR042C	0	0	0.0401875418620228
YGR122W	0	0	0.0401606425702811
YLR332W	0	0	0.040133779264214
YNL157W	0	1	0.040133779264214
YBR284W	0	0	0.0401069518716578
YOR070C	0	0	0.0400801603206413
YDL105W	0	0	0.0400534045393858
YER090W	0	0	0.0400266844563042
YGR193C	0	0	0.04
YPR073C	0	0	0.0399733510992672
YMR262W	0	1	0.0399733510992672
YHL029C	0	0	0.0399467376830892
YAL044C	0	0	0.0399201596806387
YOL081W	0	0	0.0398936170212766
YEL039C	0	0	0.0398671096345515
YMR040W	0	1	0.0398671096345515
YMR202W	0	0	0.0398406374501992
YAL055W	0	0	0.039814200398142
YER009W	0	0	0.0397877984084881
YJR106W	0	0	0.0397614314115308
YBL017C	0	0	0.0397350993377483
YDL020C	0	0	0.0397088021178028
YEL059C-A	0	0	0.0396825396825397
YHL043W	0	0	0.0396563119629874
YNR050C	0	0	0.0396301188903567
YNL294C	0	0	0.0396039603960396
YER061C	0	0	0.0395778364116095
YHR193C	0	0	0.03955174686882
YGR223C	0	1	0.03955174686882
YOR372C	0	0	0.0395256916996047
YBR229C	0	0	0.0394996708360764
YPL110C	0	0	0.0394736842105263
YOL065C	0	0	0.0394477317554241
YER175C	0	1	0.0394477317554241
YMR023C	0	0	0.0394218134034166
YKR103W	0	0	0.0393959290873276
YDR140W	0	0	0.0393700787401575
YCR027C	0	0	0.039344262295082
YPL139C	0	0	0.0393184796854522
YLL062C	0	0	0.0392927308447937
YDR219C	0	0	0.0392670157068063
YGR144W	0	0	0.039241334205363
YDR075W	0	0	0.0392156862745098
YKL001C	0	0	0.0391900718484651
YMR223W	0	0	0.0391644908616188
YLR179C	0	1	0.0391644908616188
YPR086W	0	0	0.0391389432485323
YGL049C	0	0	0.0391134289439374
YPL171C	0	0	0.0390879478827362
YLR218C	0	1	0.0390879478827362
YBR050C	0	0	0.0390625
YBR077C	0	0	0.0390370852309694
YKL025C	0	0	0.0390117035110533
YER014W	0	0	0.0389863547758285
YBL040C	0	0	0.038961038961039
YER069W	0	0	0.0389357560025957
YNL329C	0	0	0.0389105058365759
YOR042W	0	1	0.0389105058365759
YLR193C	0	0	0.0388852883992223
YLR376C	0	0	0.038860103626943
YOR220W	0	1	0.038860103626943
YNL286W	0	0	0.0388349514563107
YOL096C	0	0	0.0388098318240621
YGR055W	0	0	0.0387847446670976
YHR013C	0	0	0.0387596899224806
YKR055W	0	0	0.0387346675274371
YDL015C	0	0	0.0387096774193548
YBL001C	0	0	0.0386847195357834
YGL191W	0	0	0.038659793814433
YPR115W	0	1	0.038659793814433
YHR033W	0	1	0.038659793814433
YBL051C	0	0	0.0386349001931745
YDR145W	0	0	0.0386100386100386
YJR110W	0	0	0.0385852090032154
YJR156C	0	0	0.038560411311054
YOL073C	0	1	0.038560411311054
YOR026W	0	0	0.0385356454720617
YGL039W	0	0	0.0385109114249037
YFL042C	0	1	0.0385109114249037
YKR038C	0	0	0.0384862091084028
YPR193C	0	0	0.0384615384615385
YMR296C	0	0	0.0384368994234465
YDR233C	0	1	0.0384368994234465
YBR290W	0	0	0.0384122919334187
YMR178W	0	1	0.0384122919334187
YJL065C	0	0	0.0383877159309021
YGR253C	0	0	0.0383631713554987
YGL056C	0	1	0.0383631713554987
YOR323C	0	0	0.0383386581469649
YJL103C	0	0	0.0383141762452107
YJR137C	0	0	0.0382897255902999
YPR069C	0	0	0.038265306122449
YMR070W	0	0	0.0382409177820268
YEL013W	0	0	0.0382165605095541
YDL130W-A	0	0	0.0381922342457034
YLR273C	0	0	0.0381679389312977
YOR233W	0	0	0.0381436745073109
YHR178W	0	0	0.0381194409148666
YER158C	0	1	0.0381194409148666
YDR306C	0	0	0.0380952380952381
YMR026C	0	0	0.0380710659898477
YDR268W	0	0	0.0380469245402663
YDL176W	0	1	0.0380469245402663
YKL017C	0	0	0.0380228136882129
YJL183W	0	0	0.0379987333755542
YDR191W	0	0	0.0379746835443038
YJL154C	0	0	0.0379506641366224
YER139C	0	1	0.0379506641366224
YMR043W	0	0	0.0379266750948167
YBR140C	0	0	0.0379027163613392
YDL084W	0	0	0.0378787878787879
YIL095W	0	0	0.0378548895899054
YAL014C	0	0	0.0378310214375788
YHR001W-A	0	0	0.0378071833648393
YLR228C	0	0	0.0377833753148615
YIL021W	0	0	0.0377595972309629
YLR310C	0	0	0.0377358490566038
YBR158W	0	0	0.0377121307353865
YML005W	0	0	0.0376884422110553
YLR098C	0	0	0.0376647834274953
YMR031C	0	1	0.0376647834274953
YDL129W	0	1	0.0376647834274953
YOR219C	0	0	0.0376411543287327
YCR082W	0	0	0.0376175548589342
YJR126C	0	0	0.037593984962406
YKL140W	0	0	0.0375704445835942
YGL030W	0	0	0.0375469336670839
YGR058W	0	1	0.0375469336670839
YGL001C	0	0	0.0375234521575985
YNL052W	0	0	0.0375
YPR140W	0	0	0.0374765771392879
YNL202W	0	0	0.0374531835205993
YKR087C	0	0	0.0374298190892077
YMR162C	0	0	0.0374064837905237
YDL135C	0	0	0.0373831775700935
YOL144W	0	0	0.037359900373599
YOL062C	0	0	0.0373366521468575
YJR086W	0	0	0.0373134328358209
YOR356W	0	0	0.0372902423865755
YIL066C	0	0	0.0372670807453416
YBL082C	0	0	0.037243947858473
YDR098C	0	0	0.0372208436724566
YJR143C	0	0	0.037197768133912
YDL141W	0	0	0.0371747211895911
YGL195W	0	0	0.0371517027863777
YKL218C	0	0	0.0371287128712871
YDL142C	0	0	0.0371057513914657
YPR161C	0	0	0.0370828182941904
YHR142W	0	0	0.0370599135268684
YBR285W	0	1	0.0370599135268684
YNL332W	0	0	0.037037037037037
YOL038W	0	0	0.0370141887723627
YNL011C	0	1	0.0370141887723627
YDR376W	0	0	0.0369913686806412
YNL293W	0	0	0.0369685767097967
YBR121C	0	0	0.0369458128078818
YLL036C	0	0	0.0369230769230769
YNL116W	0	0	0.03690036900369
YOL011W	0	0	0.0368776889981561
YLR429W	0	0	0.0368550368550369
YJL083W	0	0	0.0368324125230203
YOR269W	0	0	0.0368098159509202
YIL159W	0	0	0.0367872470876763
YHR063C	0	0	0.0367647058823529
YGL219C	0	0	0.0367421922841396
YAR033W	0	0	0.0367197062423501
YKR080W	0	0	0.036697247706422
YIL098C	0	0	0.0366748166259169
YPL127C	0	0	0.0366524129505192
YML118W	0	1	0.0366524129505192
YEL053C	0	0	0.0366300366300366
YKL023W	0	1	0.0366300366300366
YNL321W	0	1	0.0366300366300366
YNL270C	0	0	0.036607687614399
YLR264W	0	0	0.0365853658536585
YOL077W-A	0	0	0.036563071297989
YDR202C	0	0	0.0365408038976857
YDR244W	0	0	0.0365185636031649
YMR191W	0	1	0.0365185636031649
YBL032W	0	0	0.0364963503649635
YOR261C	0	0	0.0364741641337386
YMR264W	0	0	0.0364520048602673
YOR258W	0	1	0.0364520048602673
YDR470C	0	0	0.0364298724954463
YDR100W	0	0	0.0364077669902913
YLR018C	0	0	0.0363856882959369
YPL147W	0	0	0.0363636363636364
YFR034C	0	0	0.0363416111447607
YOR077W	0	1	0.0363416111447607
YLR060W	0	0	0.036319612590799
YJR035W	0	0	0.0362976406533575
YCL044C	0	0	0.0362756952841596
YBR168W	0	0	0.0362537764350453
YJL102W	0	0	0.036231884057971
YLR278C	0	1	0.036231884057971
YIR011C	0	0	0.0362100181050091
YGR155W	0	0	0.0361881785283474
YGR278W	0	0	0.0361663652802893
YDR482C	0	1	0.0361663652802893
YLR343W	0	0	0.036144578313253
YBR015C	0	0	0.0361228175797712
YHR024C	0	0	0.036101083032491
YBR283C	0	0	0.0360793746241732
YNL092W	0	1	0.0360793746241732
YEL040W	0	0	0.0360576923076923
YPL192C	0	0	0.036036036036036
YGL014W	0	0	0.0360144057623049
YBR009C	0	0	0.0359928014397121
YBR160W	0	0	0.0359712230215827
YJL217W	0	1	0.0359712230215827
YOR388C	0	0	0.0359496704613541
YDR452W	0	0	0.0359281437125748
YKR041W	0	1	0.0359281437125748
YMR153W	0	0	0.0359066427289048
YOR179C	0	0	0.0358851674641148
YLR126C	0	0	0.0358637178720861
YIR044C	0	1	0.0358637178720861
YNL316C	0	0	0.03584229390681
YGR085C	0	0	0.0358208955223881
YNL304W	0	0	0.035799522673031
YDR177W	0	0	0.035778175313059
YMR314W	0	0	0.0357568533969011
YGR063C	0	0	0.0357355568790947
YDR425W	0	0	0.0357142857142857
YLR204W	0	0	0.0356930398572278
YOL098C	0	1	0.0356930398572278
YDR173C	0	0	0.0356718192627824
YDR123C	0	0	0.035650623885918
YFL016C	0	0	0.0356294536817102
YDR460W	0	0	0.0356083086053412
YLR351C	0	1	0.0356083086053412
YML086C	0	0	0.0355871886120996
YGL124C	0	0	0.03556609365738
YPL016W	0	0	0.0355450236966825
YNL155W	0	1	0.0355450236966825
YEL050C	0	0	0.0355239786856128
[truncated: 3,790 more rows]
