# Supplementary material for: Computationally Driven, Quantitative Experiments Discover Genes Required for Mitochondrial Biogenesis
Source: PLoS Genet. 2009 Mar 20;5(3):e1000407. doi: 10.1371/journal.pgen.1000407 (PMC2648979; doi:10.1371/journal.pgen.1000407)
Supplement: Dataset S2 — Top 100 novel ensemble predictions for additional yeast biological processes. A zip file containing 387 tab-delimited text files of the ensemble predictions for the indicated Gene Ontology Biological Process Term. (21.70 MB GZ) [file pgen.1000407.s013.gz › GO_0006007.txt]

ORF	AnnotatedToTerm?	Uncharacterized_04152007?	Precision
YJL052W	1	0	1.0
YJR009C	1	0	1.0
YKL152C	1	0	1.0
YGR254W	1	0	1.0
YKL060C	1	0	1.0
YHR174W	1	0	1.0
YAL038W	1	0	1.0
YOL086C	0	0	0.909090909090909
YGR192C	1	0	0.909090909090909
YCR012W	1	0	0.909090909090909
YBR196C	1	0	0.909090909090909
YMR303C	0	0	0.833333333333333
YLR044C	0	0	0.777777777777778
YAL005C	0	0	0.777777777777778
YMR205C	1	0	0.777777777777778
YDR050C	1	0	0.777777777777778
YGR240C	1	0	0.777777777777778
YGL253W	1	0	0.777777777777778
YLL024C	0	0	0.75
YLR354C	1	0	0.75
YFL039C	0	0	0.714285714285714
YER177W	0	0	0.681818181818182
YJL026W	0	0	0.652173913043478
YLR134W	0	0	0.625
YDR155C	0	0	0.6
YGR282C	0	0	0.576923076923077
YLR109W	0	0	0.555555555555556
YPR080W	0	0	0.535714285714286
YLR259C	0	0	0.517241379310345
YER178W	0	0	0.5
YML028W	0	0	0.483870967741935
YIL053W	0	0	0.46875
YPR035W	0	0	0.454545454545455
YOR133W	0	0	0.441176470588235
YBR118W	0	0	0.428571428571429
YGL008C	0	0	0.421052631578947
YLR110C	0	0	0.421052631578947
YPR074C	1	0	0.421052631578947
YMR186W	0	0	0.41025641025641
YOL059W	0	0	0.4
YEL034W	0	0	0.390243902439024
YBR011C	0	0	0.380952380952381
YCL043C	0	0	0.372093023255814
YGR087C	0	0	0.363636363636364
YER023W	0	0	0.355555555555556
YER125W	0	0	0.347826086956522
YNL190W	0	0	0.340425531914894
YNL135C	0	0	0.333333333333333
YML078W	0	0	0.326530612244898
YKL164C	0	0	0.32
YGR180C	0	0	0.313725490196078
YKL056C	0	0	0.307692307692308
YBR031W	0	0	0.30188679245283
YJR045C	0	0	0.298245614035088
YOR230W	0	0	0.298245614035088
YPR183W	0	0	0.298245614035088
YHR183W	1	0	0.298245614035088
YPL048W	0	0	0.293103448275862
YJL159W	0	0	0.288135593220339
YDR077W	0	0	0.283333333333333
YEL017C-A	0	0	0.278688524590164
YDR510W	0	0	0.274193548387097
YDR385W	0	0	0.26984126984127
YDR012W	0	0	0.265625
YGR260W	0	0	0.261538461538462
YPL036W	0	0	0.257575757575758
YKL035W	0	0	0.253731343283582
YEL027W	0	0	0.253164556962025
YJR104C	0	0	0.253164556962025
YBR127C	0	0	0.253164556962025
YNL160W	0	0	0.253164556962025
YBR286W	0	0	0.253164556962025
YNL071W	0	0	0.253164556962025
YNL241C	1	0	0.253164556962025
YDR345C	0	0	0.253164556962025
YMR272C	0	0	0.253164556962025
YOR344C	1	0	0.253164556962025
YNL127W	0	0	0.253164556962025
YCL040W	1	0	0.253164556962025
YOR122C	0	0	0.25
YGR204W	0	0	0.246913580246914
YJL138C	0	0	0.24390243902439
YDR099W	0	0	0.240963855421687
YDR033W	0	1	0.240963855421687
YGR279C	0	0	0.238095238095238
YML048W	0	0	0.235294117647059
YMR105C	0	0	0.232558139534884
YPL061W	0	0	0.229885057471264
YDR226W	0	0	0.227272727272727
YBR145W	0	0	0.224719101123595
YDR342C	0	0	0.222222222222222
YLR153C	0	0	0.21978021978022
YBR126C	0	0	0.217391304347826
YPL004C	0	0	0.21505376344086
YJL158C	0	0	0.212765957446809
YEL009C	0	0	0.210526315789474
YDL022W	0	0	0.208333333333333
YKR059W	0	0	0.206185567010309
YJL143W	0	0	0.204081632653061
YLR304C	0	0	0.202020202020202
YCR004C	0	1	0.202020202020202
YBR078W	0	0	0.2
YBR221C	0	0	0.198019801980198
YLR303W	0	0	0.196078431372549
YOR204W	0	0	0.194174757281553
YDR074W	0	0	0.192307692307692
YIL018W	0	0	0.191304347826087
YOR027W	0	0	0.191304347826087
YFL014W	0	0	0.191304347826087
YPR028W	0	0	0.191304347826087
YGL037C	0	0	0.191304347826087
YOL135C	0	0	0.191304347826087
YCL018W	0	0	0.191304347826087
YFR053C	1	0	0.191304347826087
YDR055W	0	0	0.191304347826087
YLR178C	0	0	0.191304347826087
YBR117C	1	0	0.191304347826087
YDR276C	0	0	0.189655172413793
YIL162W	0	0	0.188034188034188
YGL035C	0	0	0.186440677966102
YCR021C	0	0	0.184873949579832
YDR497C	0	0	0.183333333333333
YMR315W	0	1	0.183333333333333
YAL060W	0	0	0.181818181818182
YJR139C	0	0	0.180327868852459
YNL007C	0	0	0.178861788617886
YOL097C	0	0	0.17741935483871
YBR067C	0	0	0.176
YLR340W	0	0	0.174603174603175
YJR096W	0	0	0.173228346456693
YPR156C	0	0	0.171875
YNL216W	0	0	0.170542635658915
YDL055C	0	0	0.169230769230769
YNL138W	0	0	0.16793893129771
YDR343C	0	0	0.166666666666667
YPL154C	0	0	0.165413533834586
YML100W	0	0	0.164179104477612
YHR026W	0	0	0.162962962962963
YOR136W	0	0	0.161764705882353
YPL106C	0	0	0.160583941605839
YLR075W	0	0	0.159420289855072
YDR233C	0	1	0.159420289855072
YJR105W	0	0	0.158273381294964
YGR043C	0	1	0.158273381294964
YLR258W	0	0	0.157142857142857
YDL128W	0	0	0.156028368794326
YGR191W	0	0	0.154929577464789
YDL137W	0	0	0.153846153846154
YDR044W	0	0	0.152777777777778
YLR300W	0	0	0.151724137931034
YGR138C	0	0	0.150684931506849
YDL081C	0	0	0.149659863945578
YPL262W	0	0	0.148648648648649
YLR028C	0	0	0.147651006711409
YCR024C-A	0	0	0.146666666666667
YER091C	0	0	0.145695364238411
YOL151W	0	0	0.144736842105263
YKR042W	0	0	0.143790849673203
YCL009C	0	0	0.142857142857143
YDR516C	0	0	0.141935483870968
YKL109W	0	0	0.141025641025641
YLR249W	0	0	0.140127388535032
YMR083W	0	0	0.139240506329114
YIL136W	0	1	0.139240506329114
YNL055C	0	0	0.138364779874214
YOL143C	0	0	0.137724550898204
YPR160W	0	0	0.137724550898204
YGR088W	0	0	0.137724550898204
YER053C	0	0	0.137724550898204
YPL057C	0	0	0.137724550898204
YPL028W	0	0	0.137724550898204
YKL192C	0	0	0.137724550898204
YGR248W	1	0	0.137724550898204
YDL204W	0	1	0.137724550898204
YGL026C	0	0	0.136904761904762
YBR054W	0	1	0.136904761904762
YEL011W	0	0	0.136094674556213
YPL131W	0	0	0.135294117647059
YDL185W	0	0	0.134502923976608
YDR277C	0	0	0.133720930232558
YMR250W	0	0	0.132947976878613
YGR209C	0	0	0.132183908045977
YNL064C	0	0	0.131428571428571
YER150W	0	1	0.131428571428571
YOL058W	0	0	0.130681818181818
YER086W	0	0	0.129943502824859
YKL067W	0	0	0.129213483146067
YOL039W	0	0	0.128491620111732
YKL182W	0	0	0.128205128205128
YKL145W	0	0	0.128205128205128
YLR058C	0	0	0.128205128205128
YJR025C	0	0	0.128205128205128
YOR085W	0	0	0.128205128205128
YLR108C	0	1	0.128205128205128
YAL061W	0	1	0.128205128205128
YHR092C	0	0	0.128205128205128
YEL071W	0	0	0.128205128205128
YMR297W	0	0	0.128205128205128
YBR299W	0	0	0.128205128205128
YDL188C	0	0	0.128205128205128
YJL164C	0	0	0.128205128205128
YIL124W	0	0	0.128205128205128
YGR256W	1	0	0.128205128205128
YNL209W	0	0	0.128205128205128
YDR158W	0	0	0.128205128205128
YOL136C	1	0	0.128205128205128
YBR025C	0	0	0.127551020408163
YDL223C	0	0	0.126903553299492
YIL033C	0	0	0.126262626262626
YFR015C	0	0	0.125628140703518
YJL034W	0	0	0.125
YKL151C	0	1	0.125
YMR008C	0	0	0.124378109452736
YOR187W	0	0	0.123762376237624
YDL086W	0	1	0.123762376237624
YDL222C	0	0	0.123152709359606
YMR170C	0	0	0.122549019607843
YIR037W	0	0	0.121951219512195
YPL014W	0	1	0.121951219512195
YPL087W	0	0	0.121359223300971
YBL069W	0	0	0.120772946859903
YGR052W	0	1	0.120772946859903
YJR145C	0	0	0.120192307692308
YKR003W	0	0	0.119617224880383
YOR063W	0	0	0.119047619047619
YMR116C	0	0	0.118483412322275
YMR169C	0	0	0.117924528301887
YLR297W	0	1	0.117924528301887
YHL034C	0	0	0.117370892018779
YNL197C	0	0	0.116822429906542
YER062C	0	0	0.116279069767442
YIR035C	0	1	0.116279069767442
YDR382W	0	0	0.115740740740741
YFL037W	0	0	0.115207373271889
YOL030W	0	1	0.115207373271889
YPL031C	0	0	0.114678899082569
YOR332W	0	0	0.114155251141553
YER130C	0	1	0.114155251141553
YNL307C	0	0	0.113636363636364
YLR378C	0	0	0.11353711790393
YER120W	0	0	0.11353711790393
YHR190W	0	0	0.11353711790393
YLL050C	0	0	0.11353711790393
YLR056W	0	0	0.11353711790393
YDL125C	0	0	0.11353711790393
YDR032C	0	1	0.11353711790393
YLR048W	0	0	0.11353711790393
YDL048C	0	1	0.11353711790393
YPR157W	0	1	0.11353711790393
YFL045C	0	0	0.11353711790393
YPL075W	1	0	0.11353711790393
YDL126C	0	0	0.11304347826087
YDR222W	0	1	0.11304347826087
YIL051C	0	0	0.112554112554113
YMR175W	0	0	0.112068965517241
YMR251W-A	0	0	0.111587982832618
YOR107W	0	0	0.111111111111111
YML128C	0	0	0.11063829787234
YAL012W	0	0	0.110169491525424
YNR001C	0	0	0.109704641350211
YHR096C	0	0	0.109243697478992
YDR232W	0	0	0.108786610878661
YER028C	0	0	0.108333333333333
YIL119C	0	0	0.107883817427386
YMR090W	0	1	0.107883817427386
YDR353W	0	0	0.107438016528926
YER004W	0	1	0.107438016528926
YPL223C	0	0	0.106995884773663
YGR019W	0	0	0.10655737704918
YJR065C	0	0	0.106122448979592
YPR149W	0	0	0.105691056910569
YDR070C	0	1	0.105691056910569
YPR113W	0	0	0.105263157894737
YJR121W	0	0	0.104838709677419
YER003C	0	0	0.104417670682731
YHR104W	0	0	0.104
YML124C	0	0	0.103585657370518
YPL145C	0	0	0.103174603174603
YOL040C	0	0	0.102766798418972
YKR075C	0	1	0.102766798418972
YBR149W	0	0	0.102362204724409
YGR008C	0	0	0.101960784313725
YBL030C	0	0	0.1015625
YJR077C	0	0	0.101167315175097
YAL042W	0	0	0.10077519379845
YDL046W	0	0	0.1003861003861
YML070W	0	0	0.1
YER044C	0	0	0.0996168582375479
YGL040C	0	0	0.099236641221374
YOL084W	0	1	0.099236641221374
YPL098C	0	0	0.0988593155893536
YDL085W	0	0	0.0984848484848485
YLR081W	0	0	0.0981132075471698
YOR251C	0	1	0.0981132075471698
YFR047C	0	0	0.0977443609022556
YGL245W	0	0	0.0973782771535581
YNL194C	0	0	0.0970149253731343
YBR298C	0	0	0.0966542750929368
YDL145C	0	0	0.0962962962962963
YOR375C	0	0	0.0959409594095941
YPL240C	0	0	0.0955882352941176
YLR231C	0	0	0.0952380952380952
YDL130W	0	0	0.0948905109489051
YER021W	0	0	0.0945454545454545
YKR065C	0	0	0.0942028985507246
YDR072C	0	0	0.0938628158844765
YPL234C	0	0	0.0935251798561151
YDR432W	0	0	0.0931899641577061
YGR214W	0	0	0.0928571428571429
YHR094C	0	0	0.0925266903914591
YJR017C	0	0	0.0921985815602837
YOR007C	0	0	0.0918727915194346
YER067W	0	1	0.0918727915194346
YCL030C	0	0	0.0915492957746479
YHR139C	0	0	0.0912280701754386
YHR143W	0	0	0.0909090909090909
YNL104C	0	0	0.0905923344947735
YKL117W	0	0	0.0902777777777778
YCL025C	0	0	0.0899653979238754
YER011W	0	0	0.0896551724137931
YAL003W	0	0	0.0893470790378007
YLR177W	0	1	0.0893470790378007
YKL103C	0	0	0.089041095890411
YGL202W	0	0	0.0887372013651877
YER136W	0	0	0.0884353741496599
YLR027C	0	0	0.088135593220339
YML132W	0	0	0.0878378378378378
YPR165W	0	0	0.0875420875420875
YFL031W	0	0	0.087248322147651
YMR174C	0	0	0.0869565217391304
YKR058W	0	0	0.0866666666666667
YBR010W	0	0	0.0863787375415282
YDR035W	0	0	0.0860927152317881
YHR007C	0	0	0.0859872611464968
YLR327C	0	1	0.0859872611464968
YLR286C	0	0	0.0859872611464968
YGR284C	0	0	0.0859872611464968
YHR019C	0	0	0.0859872611464968
YML058W	0	0	0.0859872611464968
YLR180W	0	0	0.0859872611464968
YBR297W	0	0	0.0859872611464968
YHR025W	0	0	0.0859872611464968
YER169W	0	0	0.0859872611464968
YKL085W	0	0	0.0859872611464968
YIL041W	0	1	0.0859872611464968
YJR103W	0	0	0.0859872611464968
YHR163W	1	0	0.0859872611464968
YFR044C	0	0	0.0857142857142857
YOR092W	0	0	0.0854430379746835
YMR081C	0	0	0.0851735015772871
YER165W	0	0	0.0849056603773585
YGR201C	0	1	0.0849056603773585
YPL222W	0	1	0.0849056603773585
YOL020W	0	0	0.0846394984326019
YPL037C	0	0	0.084375
YDR513W	0	0	0.0841121495327103
YBR169C	0	0	0.0838509316770186
YGR289C	0	0	0.0835913312693498
YMR203W	0	0	0.0833333333333333
YOR347C	0	0	0.0830769230769231
YGL234W	0	0	0.0828220858895705
YPR036W	0	0	0.0825688073394495
YLR150W	0	0	0.0823170731707317
YMR291W	0	1	0.0823170731707317
YJR073C	0	0	0.0820668693009119
YKL081W	0	0	0.0818181818181818
YMR107W	0	1	0.0818181818181818
YNL195C	0	1	0.0818181818181818
YML004C	0	0	0.081570996978852
YKL080W	0	0	0.0813253012048193
YPL179W	0	0	0.0810810810810811
YIL148W	0	0	0.0808383233532934
YML126C	0	0	0.0805970149253731
YOR014W	0	0	0.0803571428571429
YDL140C	0	0	0.0801186943620178
YGR175C	0	0	0.0798816568047337
YER081W	0	0	0.079646017699115
YJL167W	0	0	0.0794117647058823
YIL160C	0	0	0.0793201133144476
YNL144C	0	1	0.0793201133144476
YLL018C	0	0	0.0793201133144476
YPL091W	0	0	0.0793201133144476
YKL096W	0	0	0.0793201133144476
YJR047C	0	0	0.0793201133144476
YFR014C	0	0	0.0793201133144476
YGR086C	0	0	0.0793201133144476
YIR019C	0	0	0.0793201133144476
YDR301W	0	0	0.0793201133144476
YOR185C	0	0	0.0793201133144476
YPR114W	0	1	0.0793201133144476
YML110C	0	0	0.0793201133144476
YLR432W	0	0	0.0793201133144476
YNL199C	1	0	0.0793201133144476
YER096W	0	0	0.0790960451977401
YLR043C	0	0	0.0788732394366197
YPR154W	0	0	0.078804347826087
YNL031C	0	0	0.078804347826087
YMR011W	0	0	0.078804347826087
YHR188C	0	0	0.078804347826087
YMR145C	0	0	0.078804347826087
YHL048W	0	0	0.078804347826087
YGR037C	0	0	0.078804347826087
YGL009C	0	0	0.078804347826087
YLL026W	0	0	0.078804347826087
YGR189C	0	0	0.078804347826087
YHR216W	0	0	0.078804347826087
YPL218W	0	0	0.078804347826087
YLR345W	1	0	0.078804347826087
YBR139W	0	0	0.0785907859078591
YGL167C	0	0	0.0783783783783784
YBR234C	0	0	0.078167115902965
YGL200C	0	0	0.0779569892473118
YER043C	0	0	0.0777479892761394
YEL031W	0	0	0.0775401069518717
YJL155C	0	0	0.0773333333333333
YIR034C	0	0	0.0771276595744681
YPR008W	0	0	0.0769230769230769
YBR041W	0	0	0.0767195767195767
YNR016C	0	0	0.0765171503957784
YNL045W	0	0	0.0763157894736842
YOR270C	0	0	0.0761154855643045
YBR114W	0	0	0.0759162303664921
YDR368W	0	0	0.0757180156657963
YOR285W	0	1	0.0757180156657963
YDR171W	0	0	0.0755208333333333
YGL123W	0	0	0.0753246753246753
YKL096W-A	0	0	0.0751295336787565
YOR116C	0	0	0.0749354005167959
YEL002C	0	0	0.0747422680412371
YPL231W	0	0	0.0745501285347044
YNL037C	0	0	0.0743589743589744
YGL044C	0	0	0.0741687979539642
YJR123W	0	0	0.0740740740740741
YFR017C	0	1	0.0740740740740741
YGR085C	0	0	0.0740740740740741
YCL050C	0	0	0.0740740740740741
YOR153W	0	0	0.0740740740740741
YLR301W	0	0	0.0740740740740741
YJR148W	0	0	0.0740740740740741
YOL129W	0	0	0.0740740740740741
YDL192W	0	0	0.0740740740740741
YLR023C	0	0	0.0740740740740741
YKL193C	0	0	0.0740740740740741
YHR179W	0	1	0.0740740740740741
YOR273C	0	0	0.0740740740740741
YHR087W	0	0	0.0740740740740741
YLR342W	0	0	0.0740740740740741
YIL107C	1	0	0.0740740740740741
YDR247W	0	0	0.0738916256157636
YIL021W	0	0	0.0737100737100737
YIL123W	0	0	0.0735294117647059
YMR318C	0	0	0.0733496332518337
YDR502C	0	0	0.0731707317073171
YBL056W	0	0	0.072992700729927
YOR010C	0	0	0.0728155339805825
YJL214W	0	0	0.0726392251815981
YOR081C	0	0	0.072463768115942
YGR060W	0	0	0.072289156626506
YOR173W	0	0	0.0721153846153846
YDL078C	0	0	0.0719424460431655
YDR454C	0	0	0.0717703349282297
YKL207W	0	1	0.0717703349282297
YPL221W	0	0	0.0715990453460621
YDL079C	0	0	0.0714285714285714
YOL082W	0	0	0.0712589073634204
YER026C	0	0	0.0710900473933649
YGL012W	0	0	0.0709219858156028
YLR155C	0	0	0.0707547169811321
YOR355W	0	0	0.0705882352941176
YOR099W	0	0	0.0704225352112676
YPL111W	0	0	0.0702576112412178
YAL040C	0	0	0.0700934579439252
YJR010W	0	0	0.0699300699300699
YIL097W	0	0	0.0697674418604651
YBL099W	0	0	0.0696055684454756
YOR142W	0	0	0.0694444444444444
YGR161C	0	0	0.069284064665127
YML022W	0	0	0.0691244239631336
YOL155C	0	0	0.0689655172413793
YHR055C	0	0	0.0688073394495413
YJL116C	0	0	0.068649885583524
YNL192W	0	0	0.0684931506849315
YJL171C	0	1	0.0684931506849315
YML085C	0	0	0.0683371298405467
YNL134C	0	1	0.0683371298405467
YBR086C	0	0	0.0681818181818182
YFL018C	0	0	0.0680272108843537
YDL229W	0	0	0.0678733031674208
YKL008C	0	0	0.0677200902934537
YDR001C	0	0	0.0675675675675676
YNL201C	0	0	0.0674157303370786
YLL039C	0	0	0.0672645739910314
YHR083W	0	0	0.0671140939597315
YJL151C	0	1	0.0671140939597315
YKL180W	0	0	0.0669642857142857
YLR390W	0	0	0.066815144766147
YLR079W	0	0	0.0666666666666667
YCR069W	0	1	0.0666666666666667
YLR359W	0	0	0.0665188470066519
YLR293C	0	0	0.0663716814159292
YNL322C	0	0	0.0662251655629139
YBL064C	0	0	0.066079295154185
YDR517W	0	0	0.0659340659340659
YBR105C	0	0	0.0657894736842105
YJL042W	0	0	0.0656455142231947
YOR120W	0	0	0.0655021834061135
YDL047W	0	0	0.065359477124183
YKR043C	0	1	0.065359477124183
YLR167W	0	0	0.0652173913043478
YBR177C	0	0	0.0650759219088937
YDR127W	0	0	0.0649350649350649
YDR297W	0	0	0.0647948164146868
YLR347C	0	0	0.0646551724137931
YOR151C	0	0	0.0645161290322581
YJL196C	0	0	0.0643776824034335
YER110C	0	0	0.0642398286937901
YLR380W	0	0	0.0641025641025641
YMR027W	0	1	0.0641025641025641
YMR202W	0	0	0.0639658848614073
YBL015W	0	0	0.0638297872340425
YLR447C	0	0	0.0636942675159236
YGR178C	0	0	0.0635593220338983
YLR192C	0	0	0.0634249471458774
YBR218C	0	0	0.0632911392405063
YLR355C	0	0	0.0631578947368421
YNL274C	0	0	0.0630252100840336
YDR178W	0	0	0.0628930817610063
YNL101W	0	0	0.0627615062761506
YBR214W	0	0	0.0626304801670146
YER095W	0	0	0.0625
YDR047W	0	0	0.0623700623700624
YKL150W	0	0	0.0622406639004149
YAL023C	0	0	0.062111801242236
YDR007W	0	0	0.0619834710743802
YPR132W	0	0	0.0618556701030928
YOL052C-A	0	0	0.0617283950617284
YML051W	0	0	0.0616016427104723
YGL215W	0	0	0.0614754098360656
YGR292W	0	0	0.0613496932515337
YDR418W	0	0	0.0612244897959184
YHR043C	0	0	0.0610997963340122
YNL178W	0	0	0.0609756097560976
YPR127W	0	1	0.0609756097560976
YBR048W	0	0	0.0608519269776876
YGR234W	0	0	0.0607287449392713
YMR120C	0	0	0.0606060606060606
YCR031C	0	0	0.0604838709677419
YJL190C	0	0	0.0603621730382294
YJR016C	0	0	0.0602409638554217
YDL021W	0	1	0.0602409638554217
YML106W	0	0	0.0601202404809619
YIL109C	0	0	0.06
YAL054C	0	0	0.0598802395209581
YGL067W	0	0	0.0597609561752988
YBR052C	0	1	0.0597609561752988
YHR042W	0	0	0.0596421471172962
YCL035C	0	0	0.0595238095238095
YFR050C	0	0	0.0594059405940594
YNL234W	0	0	0.0592885375494071
YBR036C	0	0	0.0591715976331361
YDL066W	0	0	0.0590551181102362
YDL052C	0	0	0.0589390962671906
YAL046C	0	1	0.0589390962671906
YJR117W	0	0	0.0588235294117647
YJL055W	0	1	0.0588235294117647
YMR173W	0	0	0.0587084148727984
YBR072W	0	0	0.05859375
YPR184W	0	0	0.0584795321637427
YHR018C	0	0	0.0583657587548638
YDR096W	0	0	0.058252427184466
YIL125W	0	0	0.0581395348837209
YNL302C	0	0	0.058027079303675
YPR103W	0	0	0.0579439252336449
YDR225W	0	0	0.0579439252336449
YOR371C	0	0	0.0579439252336449
YMR226C	0	0	0.0579439252336449
YEL060C	0	0	0.0579439252336449
YAL044C	0	0	0.0579439252336449
YKL043W	0	0	0.0579439252336449
YHR137W	0	0	0.0579439252336449
YPL247C	0	1	0.0579439252336449
YOR317W	0	0	0.0579439252336449
YKL146W	0	0	0.0579439252336449
YDL093W	0	0	0.0579439252336449
YHR074W	0	0	0.0579439252336449
YER148W	0	0	0.0579439252336449
YCR005C	0	0	0.0579439252336449
YKL039W	0	1	0.0579439252336449
YBR009C	0	0	0.0579439252336449
YBR248C	0	0	0.0579439252336449
YGR155W	0	0	0.0579439252336449
YJL121C	1	0	0.0579439252336449
YLR270W	0	0	0.0578358208955224
YJR059W	0	0	0.0577281191806331
YBR053C	0	1	0.0577281191806331
YKL091C	0	1	0.0577281191806331
YCR061W	0	0	0.0576208178438662
YMR307W	0	0	0.0575139146567718
YBR093C	0	0	0.0574074074074074
YNR034W	0	0	0.0573012939001848
YBR203W	0	0	0.0571955719557196
YOR247W	0	0	0.0570902394106814
YPL203W	0	0	0.0569852941176471
YGR157W	0	0	0.0568807339449541
YGL137W	0	0	0.0567765567765568
YHR195W	0	0	0.056672760511883
YMR062C	0	0	0.0565693430656934
YER088C	0	0	0.0564663023679417
YNL098C	0	0	0.0563636363636364
YKR024C	0	0	0.0562613430127042
YOR176W	0	0	0.0561594202898551
YOR209C	0	0	0.0560578661844485
YDL236W	0	0	0.055956678700361
YKL084W	0	0	0.0558558558558559
YHL033C	0	0	0.0557553956834532
YDL134C	0	0	0.0556552962298025
YBR056W	0	1	0.0556552962298025
YMR261C	0	0	0.0555555555555556
YGL209W	0	0	0.0554561717352415
YDL237W	0	1	0.0554561717352415
YAR007C	0	0	0.0553571428571429
YDR530C	0	0	0.0552584670231729
YMR242C	0	0	0.0551601423487545
YHR008C	0	0	0.0550621669626998
YLR120C	0	0	0.0549645390070922
YJL082W	0	1	0.0549645390070922
YDR214W	0	0	0.0548672566371681
YIR017C	0	0	0.0547703180212014
YKL024C	0	0	0.054673721340388
YOR307C	0	0	0.0545774647887324
YLR370C	0	0	0.054481546572935
YJL079C	0	1	0.054481546572935
YDR487C	0	0	0.0543859649122807
YAL016W	0	0	0.0542907180385289
YMR208W	0	0	0.0541958041958042
YFL010C	0	1	0.0541958041958042
YLR328W	0	0	0.0541012216404887
YKL127W	0	0	0.054006968641115
YBR107C	0	0	0.0539130434782609
YHR009C	0	1	0.0539130434782609
YHR053C	0	0	0.0538194444444444
YKL210W	0	0	0.0537261698440208
YGR032W	0	0	0.0536332179930796
YDL029W	0	0	0.0535405872193437
YLL036C	0	0	0.053448275862069
YCL039W	0	0	0.0533562822719449
YAL022C	0	0	0.0532646048109966
YBR249C	0	0	0.0531732418524871
YJL002C	0	0	0.0530821917808219
YKL141W	0	0	0.052991452991453
YLR113W	0	0	0.052901023890785
YHR027C	0	0	0.0528109028960818
YKL148C	0	0	0.0527210884353742
YEL007W	0	1	0.0527210884353742
YNR013C	0	0	0.0526315789473684
YOR178C	0	0	0.0525423728813559
YFL062W	0	1	0.0525423728813559
YDR161W	0	0	0.0524534686971235
YMR149W	0	0	0.0523648648648649
YDR391C	0	1	0.0523648648648649
YDL051W	0	0	0.0522765598650927
YGL238W	0	0	0.0521885521885522
YDR429C	0	0	0.0521008403361345
YDR009W	0	0	0.0520134228187919
YDL205C	0	0	0.0519262981574539
YNL010W	0	1	0.0519262981574539
YDR399W	0	0	0.0518394648829431
YER174C	0	0	0.0517529215358932
YMR199W	0	0	0.0516666666666667
YOR137C	0	0	0.0515806988352745
YBR162C	0	0	0.0514950166112957
YBR046C	0	1	0.0514950166112957
YER083C	0	0	0.0514096185737977
YJR161C	0	1	0.0514096185737977
YAL039C	0	0	0.0513245033112583
YDR384C	0	0	0.0512396694214876
YJL137C	0	0	0.0511551155115512
YFL021W	0	0	0.0510708401976936
YML057W	0	0	0.0509868421052632
YDL110C	0	1	0.0509868421052632
YEL054C	0	0	0.0509031198686371
YOR045W	0	0	0.0508196721311475
YER072W	0	0	0.0507364975450082
YPL159C	0	0	0.0506535947712418
YPL237W	0	0	0.0505709624796085
YCL028W	0	1	0.0505709624796085
YKR076W	0	0	0.0504885993485342
YGR044C	0	0	0.0504065040650407
YJR070C	0	0	0.0503246753246753
YHR086W	0	0	0.0502431118314425
YOR383C	0	0	0.0501618122977346
YGL105W	0	0	0.0500807754442649
YDL097C	0	0	0.05
YAL062W	0	0	0.0499194847020934
YOR374W	0	0	0.0498392282958199
YHR049W	0	1	0.0498392282958199
YNL015W	0	0	0.0497592295345104
YOR289W	0	1	0.0497592295345104
YMR216C	0	0	0.0496794871794872
YCL057W	0	0	0.0496
YGR194C	0	0	0.0495207667731629
YEL046C	0	0	0.0494417862838915
YMR099C	0	0	0.0493630573248408
YNL074C	0	0	0.0492845786963434
YDR006C	0	0	0.0492063492063492
YGL229C	0	0	0.0491283676703645
YDR492W	0	0	0.0490506329113924
YLR448W	0	0	0.0489731437598736
YDL019C	0	0	0.0488958990536278
YDR111C	0	1	0.0488958990536278
YBL002W	0	0	0.0488188976377953
YLL041C	0	0	0.0487421383647799
YLR216C	0	0	0.0486656200941915
YGR205W	0	1	0.0486656200941915
YMR006C	0	0	0.04858934169279
YDL124W	0	0	0.0485133020344288
YIL088C	0	0	0.0484375
YGR287C	0	1	0.0484375
YLR332W	0	0	0.0483619344773791
YGR124W	0	0	0.0482866043613707
YFL050C	0	0	0.0482115085536547
YHR193C	0	0	0.0481366459627329
YER009W	0	0	0.048062015503876
YLR029C	0	0	0.0479876160990712
YPR192W	0	0	0.0479134466769706
YOR346W	0	0	0.0478395061728395
YKL051W	0	0	0.0477657935285054
YER025W	0	0	0.0476923076923077
YGR007W	0	0	0.0476190476190476
YDR079C-A	0	0	0.0475460122699387
YNL264C	0	0	0.0474732006125574
YDR483W	0	0	0.0474006116207951
YBL102W	0	0	0.0473282442748092
YLR363W-A	0	1	0.0473282442748092
YLR264W	0	0	0.0472560975609756
YNL239W	0	0	0.0471841704718417
YER035W	0	0	0.047112462006079
YOR377W	0	0	0.047040971168437
YER054C	0	0	0.046969696969697
YMR276W	0	0	0.0468986384266263
YFL044C	0	0	0.0468277945619335
YIL101C	0	0	0.0467571644042232
YLR438W	0	0	0.0466867469879518
YEL047C	0	0	0.0466165413533835
YDL083C	0	0	0.0465465465465465
YMR079W	0	0	0.0464767616191904
YDL182W	0	0	0.0464071856287425
YHL021C	0	1	0.0464071856287425
YGR118W	0	0	0.0463378176382661
YIL061C	0	0	0.0462686567164179
YFR031C-A	0	0	0.0461997019374069
YDR304C	0	1	0.0461997019374069
YOL126C	0	0	0.0461309523809524
YER031C	0	0	0.0460624071322437
YMR002W	0	1	0.0460624071322437
YBL082C	0	0	0.0459940652818991
YPL256C	0	0	0.0459259259259259
YBL007C	0	0	0.0458579881656805
YLL028W	0	0	0.0457902511078287
YPL198W	0	0	0.0457227138643068
YAL007C	0	0	0.0456553755522828
YBL003C	0	0	0.0455882352941176
YKR011C	0	1	0.0455882352941176
YNL281W	0	0	0.0455212922173275
YML024W	0	0	0.0454545454545455
YBR109C	0	0	0.0453879941434846
YHR098C	0	0	0.0453216374269006
YOL127W	0	0	0.0452554744525547
YER141W	0	0	0.0451895043731778
YBL072C	0	0	0.0451237263464338
YGL030W	0	0	0.0450581395348837
YJL088W	0	0	0.0449927431059507
YDL024C	0	0	0.0449275362318841
YLR390W-A	0	0	0.044862518089725
YLR251W	0	0	0.0447976878612717
YLR403W	0	0	0.0447330447330447
YKL216W	0	0	0.0446685878962536
YPR172W	0	1	0.0446685878962536
YLR211C	0	1	0.0446685878962536
YER063W	0	0	0.0446043165467626
YOL116W	0	0	0.0445402298850575
YML054C	0	0	0.0444763271162123
YNL006W	0	0	0.0444126074498567
YOR134W	0	0	0.0443490701001431
YBR158W	0	0	0.0442857142857143
YGR106C	0	1	0.0442857142857143
YHR113W	0	0	0.0442225392296719
YPR102C	0	0	0.0441595441595442
YBR035C	0	0	0.0440967283072546
YMR092C	0	0	0.0440340909090909
YGR250C	0	1	0.0440340909090909
YCR026C	0	0	0.0439716312056738
YMR136W	0	0	0.0439093484419263
YBR302C	0	1	0.0439093484419263
YIL083C	0	0	0.0438472418670438
YAL028W	0	0	0.0437853107344633
YJL221C	0	1	0.0437853107344633
YER168C	0	0	0.0437235543018336
YMR222C	0	1	0.0437235543018336
YNR043W	0	0	0.0436619718309859
YML043C	0	0	0.0436005625879044
YPL177C	0	0	0.0435393258426966
YPR069C	0	0	0.0434782608695652
YGR261C	0	0	0.0434173669467787
YAL049C	0	1	0.0434173669467787
YPL226W	0	0	0.0433566433566434
YHL024W	0	0	0.0432960893854749
YDL215C	0	0	0.0432357043235704
YGR136W	0	1	0.0432357043235704
YLR107W	0	0	0.0431754874651811
YGL125W	0	0	0.043115438108484
YGR141W	0	0	0.0430555555555556
YLR059C	0	0	0.042995839112344
YPL220W	0	0	0.0429362880886427
YGR244C	0	0	0.0428769017980636
YLR265C	0	0	0.0428176795580111
YOL111C	0	0	0.0427586206896552
YLR060W	0	0	0.0426997245179063
YPL265W	0	0	0.0426409903713893
YKL057C	0	0	0.0425824175824176
YJR024C	0	1	0.0425824175824176
YOR323C	0	0	0.0425240054869684
YGR268C	0	0	0.0424657534246575
YML079W	0	1	0.0424657534246575
YKL062W	0	0	0.0424076607387141
YMR030W	0	0	0.0423497267759563
YBR295W	0	0	0.0422919508867667
YOR031W	0	0	0.0422343324250681
YBR287W	0	1	0.0422343324250681
YJR119C	0	0	0.0421768707482993
YNR033W	0	0	0.0421195652173913
YAL030W	0	0	0.0420624151967436
YGL135W	0	0	0.0420054200542005
YJL130C	0	0	0.0419485791610284
YLR223C	0	0	0.0418918918918919
YIL043C	0	0	0.0418353576248313
YCL042W	0	1	0.0418353576248313
YJR048W	0	0	0.0417789757412399
YBR106W	0	0	0.0417227456258412
YKR099W	0	0	0.0416666666666667
YIR038C	0	0	0.0416107382550336
YGL048C	0	0	0.0415549597855228
YLR224W	0	0	0.0414993306559572
YML053C	0	1	0.0414993306559572
YPR086W	0	0	0.0414438502673797
YHR073W	0	0	0.041388518024032
YML073C	0	0	0.0413333333333333
YJR019C	0	0	0.0412782956058589
YKL129C	0	0	0.0412234042553191
YBL005W	0	0	0.0411686586985392
YGR143W	0	0	0.0411140583554377
YDR025W	0	0	0.0410596026490066
YAL017W	0	0	0.041005291005291
YHR046C	0	0	0.0409511228533686
YNL042W	0	0	0.0408970976253298
YCR036W	0	0	0.0408432147562582
YHR068W	0	0	0.0407894736842105
YIL010W	0	0	0.0407358738501971
YJR127C	0	0	0.0406824146981627
YKL006W	0	0	0.0406290956749672
YLR436C	0	0	0.0405759162303665
YDR287W	0	0	0.0405228758169935
YDL095W	0	0	0.0404699738903394
YIR001C	0	0	0.0404172099087353
YPL015C	0	0	0.0403645833333333
YER036C	0	0	0.0403120936280884
YLR348C	0	0	0.0402597402597403
YAL053W	0	0	0.0402075226977951
YKL059C	0	0	0.0401554404145078
YKL163W	0	0	0.0401034928848642
YGL022W	0	0	0.0400516795865633
YLL009C	0	0	0.04
YGR059W	0	0	0.0399484536082474
YNL220W	0	0	0.0398970398970399
YOL064C	0	0	0.0398457583547558
YLR226W	0	0	0.0397946084724005
YMR038C	0	0	0.0397435897435897
YAL002W	0	0	0.0396927016645326
YOR163W	0	0	0.0396419437340153
YOL032W	0	0	0.0395913154533844
YGR264C	0	0	0.0395408163265306
YNL200C	0	1	0.0395408163265306
YOR358W	0	0	0.0394904458598726
YER098W	0	0	0.039440203562341
YNL327W	0	0	0.0393900889453621
YOR155C	0	0	0.0393401015228426
YER115C	0	0	0.0392902408111534
YDL100C	0	0	0.0392405063291139
YGR122W	0	0	0.0391908975979772
YGL055W	0	0	0.0391414141414141
YLR212C	0	0	0.0390920554854981
YAL035W	0	0	0.0390428211586902
YOR338W	0	0	0.0389937106918239
YDL084W	0	0	0.0389447236180905
YGR010W	0	0	0.0388958594730238
YHL028W	0	0	0.0388471177944862
YEL001C	0	1	0.0388471177944862
YOR197W	0	0	0.0387984981226533
YIL075C	0	0	0.03875
YML008C	0	0	0.0387016229712859
YPL230W	0	1	0.0387016229712859
YAL021C	0	0	0.0386533665835411
YCR053W	0	0	0.0386052303860523
YDL230W	0	0	0.0385572139303483
YKL142W	0	0	0.0385093167701863
YPL219W	0	0	0.0384615384615385
YDR059C	0	0	0.0384138785625774
YNL254C	0	1	0.0384138785625774
YOR310C	0	0	0.0383663366336634
YDR148C	0	0	0.03831891223733
YCL034W	0	0	0.0382716049382716
YER038C	0	0	0.0382244143033292
YDL195W	0	0	0.0381773399014778
YFR051C	0	0	0.038130381303813
YDL238C	0	0	0.0380835380835381
YOR348C	0	0	0.0380368098159509
YGR232W	0	0	0.0379901960784314
YBL041W	0	0	0.0379436964504284
YOR386W	0	0	0.0378973105134474
YER167W	0	0	0.0378510378510378
YBR159W	0	0	0.0378048780487805
YLR356W	0	1	0.0378048780487805
YDL090C	0	0	0.0377588306942753
YJR049C	0	0	0.037712895377129
YBR090C	0	1	0.037712895377129
YLR441C	0	0	0.0376670716889429
YJL060W	0	0	0.037621359223301
YBR082C	0	0	0.0375757575757576
YGL076C	0	0	0.0375302663438257
YGR079W	0	1	0.0375302663438257
YHR013C	0	0	0.0374848851269649
YKL068W	0	0	0.03743961352657
YOL047C	0	1	0.03743961352657
YCR018C	0	0	0.037394451145959
YDL227C	0	0	0.0373493975903614
YBL033C	0	0	0.0373044524669073
YDL139C	0	1	0.0373044524669073
YBL097W	0	0	0.0372596153846154
YGL225W	0	0	0.0372148859543818
YHR203C	0	0	0.0371702637889688
YBR004C	0	0	0.037125748502994
YNL301C	0	0	0.0370813397129187
YGR236C	0	1	0.0370813397129187
YOR360C	0	0	0.037037037037037
YDR330W	0	0	0.0369928400954654
YGR027C	0	0	0.0369487485101311
YDR018C	0	0	0.0369047619047619
YMR164C	0	0	0.0368608799048751
YGR229C	0	0	0.0368171021377672
YGR233C	0	0	0.036773428232503
YGL016W	0	0	0.0367298578199052
YLR179C	0	1	0.0367298578199052
YGR267C	0	0	0.0366863905325444
YIL156W	0	0	0.0366430260047281
YLR070C	0	0	0.0365997638724911
YDL042C	0	0	0.0365566037735849
YPL166W	0	0	0.0365135453474676
YGR101W	0	0	0.0364705882352941
YML103C	0	0	0.036427732079906
YPR062W	0	0	0.0363849765258216
YPL206C	0	0	0.0363423212192263
YBR039W	0	0	0.0362997658079625
YDR533C	0	1	0.0362997658079625
YBL050W	0	0	0.0362573099415205
YOR267C	0	0	0.036214953271028
YNL073W	0	0	0.0361726954492415
YBL058W	0	0	0.0361305361305361
YGL162W	0	0	0.0360884749708964
YFR006W	0	1	0.0360884749708964
YOR117W	0	0	0.036046511627907
YMR113W	0	0	0.0360046457607433
YMR196W	0	1	0.0360046457607433
YOR028C	0	0	0.0359628770301624
YDL116W	0	0	0.0359212050984936
YDR423C	0	0	0.0358796296296296
YHR182W	0	1	0.0358796296296296
YKR067W	0	0	0.0358381502890173
YBL092W	0	0	0.035796766743649
YNR050C	0	0	0.0357554786620531
YNR014W	0	1	0.0357554786620531
YHL026C	0	1	0.0357554786620531
YHR162W	0	1	0.0357554786620531
YMR278W	0	1	0.0357554786620531
YBR066C	0	0	0.0357142857142857
YEL038W	0	1	0.0357142857142857
YDR005C	0	0	0.0356731875719217
YBR189W	0	0	0.035632183908046
YLR321C	0	0	0.0355912743972445
YMR129W	0	0	0.0355504587155963
YDR258C	0	0	0.0355097365406644
YFL052W	0	1	0.0355097365406644
YGL131C	0	1	0.0355097365406644
YDR132C	0	1	0.0355097365406644
YOR009W	0	1	0.0355097365406644
YLR284C	0	0	0.0354691075514874
YMR142C	0	0	0.0354285714285714
YJL191W	0	0	0.0353881278538813
YCL026C-A	0	0	0.0353477765108324
YOL057W	0	1	0.0353477765108324
YPR138C	0	0	0.0353075170842825
YKR082W	0	0	0.0352673492605233
YMR280C	0	0	0.0352272727272727
YBR005W	0	0	0.0351872871736663
YDR272W	0	0	0.0351473922902494
YBL091C	0	0	0.0351075877689694
YGL019W	0	0	0.0350678733031674
YML127W	0	0	0.0350282485875706
YNL246W	0	0	0.0349887133182844
YBR092C	0	0	0.0349492671927847
YER104W	0	0	0.0349099099099099
YGR070W	0	0	0.0348706411698538
YAR071W	0	0	0.0348314606741573
YDL146W	0	1	0.0348314606741573
YKL064W	0	0	0.0347923681257015
YJL134W	0	0	0.0347533632286996
YJL141C	0	0	0.0347144456886898
YLR333C	0	0	0.034675615212528
YAR015W	0	0	0.0346368715083799
YKR018C	0	1	0.0346368715083799
YIL045W	0	0	0.0345982142857143
YHR135C	0	0	0.0345596432552954
YHR058C	0	0	0.0345211581291759
YPL190C	0	0	0.0344827586206897
YDR164C	0	0	0.0344444444444444
YDR043C	0	0	0.0344062153163152
YKL038W	0	0	0.0343680709534368
YML029W	0	0	0.0343300110741971
YDR305C	0	0	0.0342920353982301
YNL280C	0	0	0.0342541436464088
YOL120C	0	0	0.0342163355408389
YHR071W	0	0	0.0341786108048512
YDR062W	0	0	0.0341409691629956
YLR316C	0	0	0.0341034103410341
YGL096W	0	0	0.0340659340659341
YKL110C	0	0	0.0340285400658617
YHL030W	0	0	0.0339912280701754
YGR066C	0	1	0.0339912280701754
YPL006W	0	0	0.0339539978094195
YGR148C	0	0	0.0339168490153173
YIR018W	0	0	0.033879781420765
YCR011C	0	0	0.0338427947598253
YDR354W	0	0	0.0338058887677208
YGR097W	0	0	0.0337690631808279
YGL146C	0	1	0.0337690631808279
YGL190C	0	0	0.0337323177366703
YBL045C	0	0	0.033695652173913
YDL131W	0	0	0.0336590662323561
YGR121C	0	0	0.0336225596529284
YEL012W	0	0	0.0335861321776815
YNL085W	0	0	0.0335497835497836
YPR065W	0	0	0.0335135135135135
YGL103W	0	0	0.0334773218142549
YAR042W	0	0	0.0334412081984898
YBL032W	0	0	0.0334051724137931
YDR147W	0	0	0.0333692142088267
YER103W	0	0	0.0333333333333333
YER079W	0	1	0.0333333333333333
YLR344W	0	0	0.033297529538131
YIL099W	0	0	0.0332618025751073
YLR118C	0	1	0.0332618025751073
YGL104C	0	0	0.0332261521972133
YOR157C	0	0	0.0331905781584582
YBR121C	0	0	0.0331550802139037
YKR066C	0	0	0.0331196581196581
YAL014C	0	0	0.0330843116328709
YMR296C	0	0	0.0330490405117271
YPL246C	0	1	0.0330490405117271
YFL007W	0	0	0.033013844515442
YDR081C	0	0	0.0329787234042553
YGL161C	0	0	0.0329436769394261
YOR160W	0	0	0.0329087048832272
YNL115C	0	1	0.0329087048832272
YCR073W-A	0	0	0.0328738069989396
YBL029W	0	1	0.0328738069989396
YAL013W	0	0	0.0328389830508475
YBR246W	0	1	0.0328389830508475
YNL277W	0	0	0.0328042328042328
YDR003W	0	0	0.03276955602537
YNL259C	0	0	0.0327349524815206
YLR420W	0	0	0.0327004219409283
YAL031C	0	0	0.0326659641728135
YMR009W	0	0	0.0326315789473684
YPL026C	0	0	0.0325972660357518
YER056C	0	0	0.032563025210084
YBR283C	0	0	0.0325288562434418
YHR021C	0	0	0.0324947589098532
YDL144C	0	1	0.0324947589098532
YJL146W	0	0	0.0324607329842932
YAR002C-A	0	0	0.0324267782426778
YPL133C	0	0	0.03239289446186
YKL149C	0	0	0.0323590814196242
YLR307W	0	0	0.032325338894682
YNL223W	0	0	0.0322916666666667
YAL058W	0	0	0.032258064516129
YOR370C	0	0	0.0322245322245322
YGR111W	0	0	0.0321910695742471
YDR034C	0	0	0.0321576763485477
YLR407W	0	1	0.0321576763485477
YEL040W	0	0	0.0321243523316062
YKL184W	0	0	0.0320910973084886
YHL009C	0	0	0.0320579110651499
YKR014C	0	0	0.0320247933884297
YDL075W	0	0	0.0319917440660475
YBR191W	0	0	0.0319587628865979
YNL036W	0	0	0.0319258496395469
YBR085C-A	0	1	0.0319258496395469
YDL085C-A	0	1	0.0319258496395469
YOL055C	0	0	0.0318930041152263
YHR132W-A	0	1	0.0318930041152263
YHR128W	0	0	0.0318602261048304
YBL059C-A	0	1	0.0318602261048304
YCL026C-B	0	1	0.0318602261048304
YNL162W-A	0	1	0.0318602261048304
YPR030W	0	0	0.0318275154004107
YER055C	0	0	0.0317948717948718
YPL214C	0	0	0.0317622950819672
YMR110C	0	0	0.0317297850562948
YKL128C	0	1	0.0317297850562948
YAR035W	0	0	0.0316973415132924
YCL038C	0	0	0.0316649642492339
YOR292C	0	1	0.0316649642492339
YNL173C	0	0	0.0316326530612245
YGL197W	0	0	0.0316004077471967
YPL224C	0	0	0.0315682281059063
YMR015C	0	0	0.0315361139369278
YKL157W	0	0	0.0315040650406504
YPR075C	0	0	0.0314720812182741
YGR255C	0	0	0.0314401622718053
YGR053C	0	1	0.0314401622718053
YPR081C	0	0	0.0314083080040527
YER037W	0	1	0.0314083080040527
YNL287W	0	0	0.0313765182186235
YBR016W	0	0	0.0313447927199191
YJL035C	0	0	0.0313131313131313
YOL108C	0	0	0.0312815338042381
YFR024C-A	0	0	0.03125
YAL008W	0	1	0.03125
YIL153W	0	0	0.0312185297079557
YJR143C	0	0	0.0311871227364185
YNL189W	0	0	0.0311557788944724
YAR033W	0	0	0.0311244979919679
YAL015C	0	0	0.0310932798395186
YFL038C	0	0	0.031062124248497
YBL027W	0	0	0.031031031031031
YAL010C	0	0	0.031
YDR212W	0	0	0.030969030969031
YAL001C	0	0	0.030938123752495
YNL065W	0	0	0.0309072781655035
YNL069C	0	0	0.0308764940239044
YGL073W	0	0	0.0308457711442786
YDL053C	0	1	0.0308457711442786
YER020W	0	0	0.0308151093439364
YDR188W	0	0	0.0307845084409136
YKL092C	0	0	0.0307539682539683
YBL079W	0	0	0.0307234886025768
YHR034C	0	0	0.0306930693069307
YBL075C	0	0	0.0306627101879327
YPL095C	0	0	0.0306324110671937
YCR028C-A	0	0	0.0306021717670286
YBL001C	0	0	0.0305719921104536
YNL103W	0	0	0.0305418719211823
YAL027W	0	1	0.0305418719211823
YFR009W	0	0	0.030511811023622
YHR004C	0	0	0.0304818092428712
YBL098W	0	0	0.0304518664047151
YIL071C	0	0	0.0304219823356232
YLR244C	0	0	0.0303921568627451
YBL047C	0	0	0.0303623898139079
YBL022C	0	0	0.0303326810176125
YMR295C	0	1	0.0303326810176125
YGL198W	0	0	0.0303030303030303
YPR129W	0	0	0.0302734375
YLL045C	0	0	0.0302439024390244
YJR055W	0	0	0.0302144249512671
YIR036C	0	1	0.0302144249512671
YMR281W	0	0	0.0301850048685492
YMR308C	0	0	0.0301556420233463
YAR031W	0	0	0.0301263362487852
YHR030C	0	0	0.0300970873786408
YIL121W	0	0	0.0300678952473327
YPR110C	0	0	0.0300387596899225
YAL009W	0	0	0.0300096805421104
YGL173C	0	0	0.0299806576402321
YMR012W	0	0	0.029951690821256
YNR035C	0	0	0.0299227799227799
YDL015C	0	0	0.029893924783028
YJL172W	0	0	0.0298651252408478
YPR145W	0	0	0.0298363811357074
YNL180C	0	0	0.0298076923076923
YKR046C	0	0	0.0297790585975024
YKL212W	0	0	0.0297504798464491
YIL172C	0	1	0.0297504798464491
YNL288W	0	0	0.0297219558964525
YML012W	0	0	0.0296934865900383
YCL033C	0	0	0.0296650717703349
YMR182C	0	0	0.0296367112810707
YBL043W	0	0	0.0296084049665712
YAL055W	0	0	0.0295801526717557
YJL177W	0	0	0.0295519542421354
YPR152C	0	1	0.0295519542421354
YIL034C	0	0	0.0295238095238095
YMR135C	0	0	0.0294957183634634
YBR132C	0	0	0.029467680608365
YAL043C	0	0	0.0294396961063628
YML099C	0	0	0.0294117647058824
YMR041C	0	0	0.0293838862559242
YBL101C	0	0	0.0293560606060606
YMR165C	0	0	0.0293282876064333
YGR285C	0	0	0.0293005671077505
YFR004W	0	0	0.0292728989612842
YPL081W	0	0	0.0292452830188679
YMR143W	0	0	0.0292177191328935
YGR017W	0	1	0.0292177191328935
YOL052C	0	0	0.0291902071563089
YER147C	0	0	0.0291627469426152
YAL020C	0	0	0.0291353383458647
YNL066W	0	0	0.0291079812206573
YLR011W	0	0	0.0290806754221388
YGL254W	0	0	0.0290534208059981
YAL011W	0	0	0.0290262172284644
YNR030W	0	0	0.028999064546305
YHR075C	0	0	0.0289719626168224
YBR003W	0	0	0.0289449112978525
YLR257W	0	1	0.0289449112978525
YMR119W	0	0	0.0289179104477612
YDL233W	0	1	0.0289179104477612
YBL078C	0	0	0.0288909599254427
YNL053W	0	0	0.0288640595903166
YBR222C	0	1	0.0288640595903166
YAL036C	0	0	0.0288372093023256
YOR101W	0	0	0.0288104089219331
YJR007W	0	0	0.0287836583101207
YNL169C	0	0	0.0287569573283859
YHR021W-A	0	0	0.0287303058387396
YGL181W	0	0	0.0287037037037037
YBR068C	0	0	0.028677150786309
YKL026C	0	0	0.0286506469500924
YBL051C	0	0	0.0286241920590951
YGL227W	0	0	0.0285977859778598
YAR027W	0	1	0.0285977859778598
YLR130C	0	0	0.0285714285714286
YER057C	0	1	0.0285714285714286
YBR015C	0	0	0.0285451197053407
YHR121W	0	0	0.0285188592456302
YNR032W	0	0	0.0284926470588235
YPL191C	0	1	0.0284926470588235
YBR006W	0	0	0.0284664830119376
YJR022W	0	0	0.0284403669724771
YGL115W	0	0	0.0284142988084326
YMR152W	0	0	0.0283882783882784
YKL010C	0	0	0.0283623055809698
YNL245C	0	0	0.0283363802559415
YPR118W	0	0	0.028310502283105
YKL183W	0	1	0.028310502283105
YPL184C	0	1	0.028310502283105
YOR138C	0	0	0.0282846715328467
YAL029C	0	0	0.0282588878760255
YBL040C	0	0	0.0282331511839709
YIL042C	0	0	0.0282074613284804
YJR132W	0	0	0.0281818181818182
YER064C	0	0	0.0281562216167121
YKL094W	0	1	0.0281562216167121
YFL010W-A	0	0	0.0281306715063521
YOR110W	0	0	0.028105167724388
YBR037C	0	0	0.0280797101449275
YKR098C	0	1	0.0280797101449275
YKL093W	0	0	0.0280542986425339
YMR140W	0	0	0.0280289330922242
YGR055W	0	0	0.028003613369467
YAL019W	0	0	0.0279783393501805
YGR082W	0	0	0.0279531109107304
YDR482C	0	1	0.0279531109107304
YDR248C	0	1	0.0279531109107304
YBL087C	0	0	0.0279279279279279
YJR044C	0	0	0.0279027902790279
YKL069W	0	1	0.0279027902790279
YNL072W	0	0	0.0278776978417266
YMR251W	0	0	0.0278526504941599
YBL071W-A	0	0	0.0278276481149013
YOR303W	0	0	0.0278026905829596
YAL063C	0	0	0.0277777777777778
YMR087W	0	0	0.0277529095792301
YGL001C	0	0	0.0277280858676208
YHR097C	0	1	0.0277280858676208
YJL185C	0	1	0.0277280858676208
YNR002C	0	0	0.0277033065236819
YLR098C	0	0	0.0276785714285714
YHR133C	0	0	0.0276538804638715
YKL185W	0	0	0.0276292335115865
YKR062W	0	0	0.0276046304541407
YAL041W	0	0	0.0275800711743772
YOL013C	0	0	0.0275555555555556
YDL132W	0	0	0.0275310834813499
YKL053C-A	0	0	0.0275066548358474
YCR084C	0	0	0.0274822695035461
YAL025C	0	0	0.0274579273693534
YNL155W	0	1	0.0274579273693534
YOL109W	0	0	0.0274336283185841
YER134C	0	1	0.0274336283185841
YOR172W	0	0	0.0274093722369584
YHR159W	0	1	0.0274093722369584
YOR362C	0	0	0.0273851590106007
YDR388W	0	0	0.0273609885260371
YAL032C	0	0	0.027336860670194
YER069W	0	0	0.0273127753303965
YDL072C	0	1	0.0273127753303965
YIL137C	0	1	0.0273127753303965
YJR149W	0	1	0.0273127753303965
YLL019C	0	0	0.0272887323943662
YIL110W	0	0	0.0272647317502199
YER042W	0	0	0.0272407732864675
YOR275C	0	0	0.0272168568920105
YPR063C	0	1	0.0272168568920105
YLR241W	0	1	0.0272168568920105
YAL051W	0	0	0.0271929824561404
YLL054C	0	1	0.0271929824561404
YDL212W	0	0	0.0271691498685364
YDL070W	0	1	0.0271691498685364
YIL062C	0	0	0.0271453590192644
YDR298C	0	0	0.0271216097987752
YLR392C	0	1	0.0271216097987752
YOR369C	0	0	0.0270979020979021
YDR262W	0	1	0.0270979020979021
YBL042C	0	0	0.0270742358078603
YIL133C	0	0	0.0270506108202443
YLR114C	0	0	0.027027027027027
YDR129C	0	0	0.0270034843205575
YMR039C	0	0	0.0269799825935596
YAL024C	0	0	0.0269565217391304
YLR453C	0	0	0.0269331016507385
YOR227W	0	1	0.0269331016507385
YKL112W	0	0	0.0269097222222222
YDR255C	0	0	0.0268863833477884
YER112W	0	0	0.0268630849220104
YHL029C	0	0	0.0268398268398268
YDR480W	0	0	0.0268166089965398
YDL129W	0	1	0.0268166089965398
YIL094C	0	0	0.0267934312878133
YOL077W-A	0	0	0.0267702936096718
YAL026C	0	0	0.0267471958584987
YAL033W	0	0	0.0267241379310345
YLR350W	0	0	0.0267011197243755
YJL144W	0	0	0.0266781411359725
YLR254C	0	0	0.0266552020636285
YKR094C	0	0	0.0266323024054983
YHL001W	0	0	0.0266094420600858
YNL131W	0	0	0.0265866209262436
YOR077W	0	1	0.0265866209262436
YLR248W	0	0	0.0265638389031705
YJR046W	0	0	0.026541095890411
YCL017C	0	0	0.0265183917878529
YJR001W	0	0	0.0264957264957265
YBR183W	0	0	0.0264730999146029
YJR085C	0	1	0.0264730999146029
YER163C	0	1	0.0264730999146029
YOR224C	0	0	0.0264505119453925
YML081C-A	0	0	0.0264279624893436
YBR256C	0	0	0.0264054514480409
YLR158C	0	0	0.0263829787234043
YLR372W	0	0	0.0263605442176871
YBR001C	0	0	0.0263381478334749
YNL156C	0	0	0.0263157894736842
YEL037C	0	0	0.0262934690415606
YBR029C	0	0	0.026271186440678
YMR104C	0	0	0.0262489415749365
YNL052W	0	0	0.0262267343485618
YPL079W	0	0	0.0262045646661031
YHR138C	0	0	0.0261824324324324
YHR106W	0	0	0.0261603375527426
YNL108C	0	0	0.0261382799325464
YHR064C	0	0	0.0261162594776748
YLR228C	0	0	0.0260942760942761
YJR091C	0	0	0.0260723296888141
YGL184C	0	0	0.0260504201680672
YOR023C	0	0	0.0260285474391268
YPL090C	0	0	0.026006711409396
YER059W	0	0	0.0259849119865884
YNL130C	0	0	0.025963149078727
YGL011C	0	0	0.0259414225941423
YMR217W	0	0	0.0259197324414716
YDL174C	0	0	0.0258980785296575
YDR328C	0	0	0.0258764607679466
YPL125W	0	0	0.0258548790658882
YAR002W	0	0	0.0258333333333333
YLR061W	0	0	0.025811823480433
YDR465C	0	0	0.0257903494176373
YDR216W	0	0	0.0257689110556941
YEL053C	0	0	0.0257475083056478
YIL078W	0	0	0.0257261410788382
YLR090W	0	0	0.0257048092868988
YLR151C	0	1	0.0257048092868988
YPR004C	0	1	0.0257048092868988
YOR054C	0	0	0.0256835128417564
YHR033W	0	1	0.0256835128417564
YAR019C	0	0	0.0256622516556291
YDR075W	0	0	0.0256410256410256
YAL018C	0	1	0.0256410256410256
YJL205C	0	0	0.0256198347107438
YPR022C	0	1	0.0256198347107438
YAL034W-A	0	0	0.0255986787778695
YDR335W	0	0	0.0255775577557756
YPR036W-A	0	0	0.0255564715581204
YGL082W	0	1	0.0255564715581204
YBL021C	0	0	0.0255354200988468
YMR040W	0	1	0.0255354200988468
YDL045C	0	0	0.0255144032921811
YIL114C	0	0	0.0254934210526316
YCR010C	0	0	0.0254724732949877
YBL016W	0	0	0.0254515599343186
YLR421C	0	0	0.0254306808859721
YAL048C	0	0	0.0254098360655738
YGL206C	0	0	0.0253890253890254
YBR018C	0	0	0.0253682487725041
YHR208W	0	0	0.0253475061324612
YML092C	0	0	0.0253267973856209
YHR001W-A	0	0	0.0253061224489796
YCL005W-A	0	0	0.0252854812398042
YOR020C	0	0	0.0252648736756316
YPL059W	0	0	0.0252442996742671
YKR095W-A	0	0	0.0252237591537836
YFL017C	0	0	0.0252032520325203
YPR033C	0	0	0.025182778229082
YAR018C	0	0	0.0251623376623377
YHR116W	0	0	0.0251419302514193
YOR288C	0	0	0.0251215559157212
YHR207C	0	1	0.0251215559157212
YEL004W	0	0	0.0251012145748988
YBR026C	0	0	0.0250809061488673
YGL196W	0	1	0.0250809061488673
YDL088C	0	0	0.0250606305578011
YML026C	0	0	0.0250403877221325
YJL068C	0	0	0.0250201775625504
YPR052C	0	0	0.025
YPR098C	0	1	0.025
YIL145C	0	0	0.0249798549556809
YBR285W	0	1	0.0249798549556809
YFL028C	0	0	0.0249597423510467
YFL022C	0	0	0.0249396621078037
YEL058W	0	0	0.02491961414791
YNL067W	0	0	0.0248995983935743
YGR042W	0	0	0.0248796147672552
YPR019W	0	0	0.02485966319166
YOR062C	0	1	0.02485966319166
YLR080W	0	0	0.0248397435897436
YAL047C	0	0	0.0248198558847078
YOR156C	0	0	0.0248
YJL030W	0	0	0.0247801758593125
YBL011W	0	0	0.0247603833865815
YDL130W-A	0	0	0.0247406225059856
YGR023W	0	0	0.0247208931419458
YNL237W	0	1	0.0247208931419458
YEL006W	0	0	0.0247011952191235
YAL056W	0	0	0.0246815286624204
YDR293C	0	0	0.0246618933969769
YKL100C	0	1	0.0246618933969769
YPL249C	0	0	0.0246422893481717
YDL190C	0	0	0.0246227164416203
YLR127C	0	0	0.0246031746031746
YGL208W	0	0	0.0245836637589215
YGR132C	0	0	0.0245641838351822
YPL058C	0	0	0.0245447347585115
YPL135W	0	0	0.0245253164556962
YIL167W	0	0	0.0245059288537549
YER116C	0	0	0.0244865718799368
YMR322C	0	0	0.0244672454617206
YBL039C	0	0	0.0244479495268139
YBL006C	0	0	0.0244286840031521
YHR016C	0	0	0.0244094488188976
YNL230C	0	0	0.024390243902439
YCR088W	0	0	0.0243710691823899
YER027C	0	0	0.0243519245875884
YMR243C	0	0	0.0243328100470958
YNL099C	0	0	0.0243137254901961
YFL004W	0	0	0.024294670846395
YKL086W	0	0	0.024275646045419
YFR027W	0	0	0.0242566510172144
YMR244C-A	0	1	0.0242566510172144
YOR184W	0	0	0.0242376856919468
YBL017C	0	0	0.02421875
YMR246W	0	0	0.024199843871975
YNL141W	0	0	0.0241809672386895
YAL059W	0	0	0.0241621200311769
YDR341C	0	0	0.0241433021806854
YJL174W	0	0	0.024124513618677
YEL042W	0	0	0.0241057542768274
YGL256W	0	0	0.0240870240870241
YER052C	0	0	0.0240683229813665
YLR106C	0	0	0.0240496508921645
YER119C	0	0	0.024031007751938
YDR253C	0	0	0.024012393493416
YGR278W	0	0	0.0239938080495356
YPR185W	0	0	0.0239752513534416
YMR108W	0	0	0.0239567233384853
YDR063W	0	1	0.0239567233384853
YOR128C	0	0	0.0239382239382239
YIL111W	0	0	0.0239197530864198
YEL057C	0	0	0.0239013107170393
YDR358W	0	0	0.0238828967642527
YGR126W	0	1	0.0238828967642527
YPL003W	0	0	0.0238645111624326
YGL062W	0	0	0.0238461538461538
YDR238C	0	0	0.0238278247501922
YHR178W	0	0	0.0238095238095238
YOL038W	0	0	0.0237912509593246
YLR375W	0	1	0.0237912509593246
YLR034C	0	0	0.0237730061349693
YBL020W	0	0	0.0237547892720306
YFR045W	0	0	0.0237366003062787
YGR123C	0	0	0.0237184391736802
YKR087C	0	0	0.0237003058103976
YAR003W	0	0	0.0236822001527884
YMR271C	0	0	0.0236641221374046
YBR199W	0	0	0.0236460717009916
YGL087C	0	0	0.0236280487804878
YBR111C	0	1	0.0236280487804878
YBR038W	0	0	0.0236100533130236
YOR220W	0	1	0.0236100533130236
YNR017W	0	0	0.0235920852359209
YER074W	0	0	0.023574144486692
YOL139C	0	0	0.0235562310030395
YKR039W	0	0	0.023538344722855
YJL192C	0	0	0.0235204855842185
YMR314W	0	0	0.023502653525398
YOR130C	0	0	0.0234848484848485
YDR404C	0	0	0.0234670704012112
YDR073W	0	0	0.0234493192133132
YHR171W	0	0	0.0234315948601663
YDR400W	0	0	0.0234138972809668
YPR181C	0	0	0.0233962264150943
YAR014C	0	0	0.0233785822021116
YAR068W	0	1	0.0233785822021116
YMR109W	0	0	0.0233609645817634
YGL077C	0	0	0.0233433734939759
YBR150C	0	1	0.0233433734939759
YOL073C	0	1	0.0233433734939759
YBR263W	0	0	0.0233258088788563
YEL026W	0	0	0.0233082706766917
YDR540C	0	1	0.0233082706766917
YML086C	0	0	0.0232907588279489
YLR203C	0	0	0.0232732732732733
YGR223C	0	1	0.0232732732732733
YJR147W	0	0	0.0232558139534884
YLR411W	0	0	0.0232383808095952
YDR443C	0	0	0.0232209737827715
YBR212W	0	0	0.0232035928143713
YMR125W	0	0	0.0231862378459237
YJR069C	0	0	0.023168908819133
YLL023C	0	1	0.023168908819133
YGL036W	0	1	0.023168908819133
YOR148C	0	0	0.0231516056758775
YLR160C	0	0	0.023134328358209
YMR258C	0	1	0.023134328358209
YHR112C	0	0	0.023117076808352
YER074W-A	0	0	0.0230998509687034
YHR080C	0	1	0.0230998509687034
YHR200W	0	0	0.0230826507818317
YPL046C	0	0	0.0230654761904762
YLR219W	0	0	0.0230483271375465
YLR144C	0	0	0.0230312035661218
YCR087C-A	0	1	0.0230312035661218
YCR091W	0	0	0.0230141054194506
YAR050W	0	0	0.0229970326409496
YER034W	0	1	0.0229970326409496
YJL056C	0	0	0.0229799851742031
YDR411C	0	0	0.022962962962963
YMR146C	0	0	0.0229459659511473
YAR028W	0	1	0.0229459659511473
YKL217W	0	0	0.0229289940828402
YNR009W	0	0	0.0229120473022912
YER180C-A	0	0	0.0228951255539143
YGL187C	0	0	0.0228782287822878
YLL017W	0	0	0.0228613569321534
YPL096C-A	0	0	0.0228445099484156
YML063W	0	0	0.0228276877761414
YLR271W	0	1	0.0228276877761414
YMR172W	0	0	0.0228108903605592
YBR059C	0	0	0.0227941176470588
YMR020W	0	0	0.0227773695811903
YGR295C	0	1	0.0227773695811903
YAL037W	0	1	0.0227773695811903
YDL103C	0	0	0.0227606461086637
YDR224C	0	0	0.0227439471753485
YGR094W	0	0	0.0227272727272727
YAR008W	0	0	0.0227106227106227
YML095C	0	0	0.0226939970717423
YBL013W	0	0	0.0226773957571324
YOR265W	0	0	0.0226608187134503
YFL030W	0	0	0.0226442658875091
YML011C	0	0	0.0226277372262774
YPL070W	0	0	0.0226112326768782
YLR429W	0	0	0.0225947521865889
YDR065W	0	0	0.0225782957028405
YOR356W	0	0	0.0225618631732169
YBL049W	0	1	0.0225618631732169
YGL141W	0	0	0.0225454545454545
YDL246C	0	0	0.0225290697674419
YIL122W	0	0	0.0225127087872186
YKR090W	0	0	0.0224963715529753
YNL273W	0	0	0.0224800580130529
YDR071C	0	0	0.022463768115942
YLR164W	0	1	0.022463768115942
YBR223C	0	0	0.0224475018102824
YHR024C	0	0	0.0224312590448625
YLR038C	0	0	0.0224150397686189
YDR387C	0	1	0.0224150397686189
YOR002W	0	0	0.0223988439306358
YOR352W	0	1	0.0223988439306358
YGL006W	0	0	0.0223826714801444
YBL019W	0	0	0.0223665223665224
YKL104C	0	0	0.0223503965392934
YKL181W	0	0	0.0223342939481268
YDR453C	0	0	0.0223182145428366
YGR262C	0	0	0.0223021582733813
YNL305C	0	1	0.0223021582733813
YOR162C	0	0	0.0222861250898634
YLR395C	0	0	0.0222701149425287
YHR175W	0	0	0.022254127781766
YCR044C	0	0	0.0222381635581062
YGL250W	0	1	0.0222381635581062
YPL005W	0	0	0.0222222222222222
YLR189C	0	0	0.0222063037249284
YDR427W	0	0	0.0221904080171797
YHR165C	0	0	0.0221745350500715
YFL042C	0	1	0.0221745350500715
YJL001W	0	0	0.0221586847748392
YPR003C	0	1	0.0221586847748392
YER039C	0	1	0.0221586847748392
YPR026W	0	0	0.0221428571428571
YAL068C	0	0	0.0221270521056388
YNL236W	0	0	0.0221112696148359
YDL164C	0	0	0.0220955096222381
YKR055W	0	0	0.0220797720797721
YOL089C	0	0	0.0220640569395018
YOR312C	0	0	0.0220483641536273
YCR063W	0	0	0.0220326936744847
YGL157W	0	1	0.0220326936744847
YER102W	0	0	0.0220170454545455
YGR185C	0	0	0.0220014194464159
YBL024W	0	0	0.0219858156028369
YCR082W	0	0	0.0219702338766832
YNL011C	0	1	0.0219702338766832
YIL092W	0	1	0.0219702338766832
YCR079W	0	0	0.0219546742209632
YIR022W	0	0	0.0219391365888181
YAR020C	0	1	0.0219391365888181
YDR083W	0	0	0.0219236209335219
YBR110W	0	0	0.0219081272084806
YDR531W	0	0	0.0218926553672316
YGL031C	0	0	0.0218772053634439
YHR079C-A	0	0	0.0218617771509168
YHR215W	0	1	0.0218617771509168
YOR161C	0	1	0.0218617771509168
YML082W	0	0	0.02184637068358
YDL198C	0	0	0.021830985915493
YGR208W	0	0	0.0218156228008445
YGR286C	0	0	0.0218002812939522
YPL021W	0	0	0.0217849613492621
YIR016W	0	1	0.0217849613492621
YDL064W	0	0	0.0217696629213483
YHL036W	0	0	0.0217543859649123
YJL103C	0	0	0.0217391304347826
YOR261C	0	0	0.0217238962859145
YBR080C	0	0	0.0217086834733894
YBL009W	0	0	0.0216934919524143
YBL026W	0	0	0.0216783216783217
YMR304W	0	0	0.0216631726065688
YJR125C	0	0	0.0216480446927374
YIR039C	0	1	0.0216480446927374
YBL004W	0	0	0.0216329378925331
YBL008W	0	0	0.0216178521617852
YJR011C	0	1	0.0216178521617852
YGR031W	0	1	0.0216178521617852
YDL197C	0	0	0.021602787456446
YMR262W	0	1	0.021602787456446
YDR023W	0	0	0.0215877437325905
YCR042C	0	0	0.0215727209464161
YGR183C	0	0	0.021557719054242
YKL133C	0	1	0.021557719054242
YBR143C	0	0	0.0215427380125087
YIR007W	0	1	0.0215427380125087
YNL186W	0	0	0.0215277777777778
YOR126C	0	0	0.0215128383067314
YIL050W	0	0	0.021497919556172
YBR024W	0	0	0.0214830214830215
YBL023C	0	0	0.0214681440443213
YAL067C	0	0	0.0214532871972318
YNL212W	0	1	0.0214532871972318
YKR080W	0	0	0.0214384508990318
YPL196W	0	0	0.0214236351071182
YJL013C	0	0	0.0214088397790055
YIR002C	0	0	0.0213940648723257
YKL219W	0	1	0.0213940648723257
YGL045W	0	0	0.0213793103448276
YBR023C	0	0	0.0213645761543763
YER101C	0	1	0.0213645761543763
YOR269W	0	0	0.0213498622589532
YML056C	0	1	0.0213498622589532
YOL006C	0	0	0.0213351686166552
YPR187W	0	0	0.0213204951856946
YGL101W	0	1	0.0213204951856946
YDL004W	0	0	0.0213058419243986
YML066C	0	0	0.0212912087912088
YDL141W	0	0	0.0212765957446809
YJL070C	0	1	0.0212765957446809
YML052W	0	0	0.0212620027434842
YPR159W	0	0	0.0212474297464016
YBR019C	0	0	0.0212328767123288
YPR034W	0	0	0.0212183436002738
YBL088C	0	0	0.021203830369357
YGL084C	0	0	0.0211893369788107
YGR048W	0	0	0.0211748633879781
YDL123W	0	1	0.0211748633879781
YKL175W	0	0	0.021160409556314
YGL156W	0	0	0.0211459754433834
YMR178W	0	1	0.0211459754433834
YKL015W	0	0	0.0211315610088616
YBR017C	0	0	0.0211171662125341
YGR253C	0	0	0.0211027910142954
YNL092W	0	1	0.0211027910142954
YHL015W	0	0	0.0210884353741497
YCR081W	0	0	0.0210740992522094
YBL014C	0	0	0.0210597826086957
YJL012C	0	0	0.0210454854039375
YFR010W	0	0	0.0210312075983718
YMR273C	0	0	0.0210169491525424
YDR140W	0	0	0.0210027100271003
YBR181C	0	0	0.020988490182803
YGL248W	0	0	0.0209742895805142
YNR021W	0	1	0.0209742895805142
YHR126C	0	1	0.0209742895805142
YLR006C	0	0	0.0209601081812035
YDR451C	0	0	0.0209459459459459
Q0160	0	0	0.0209318028359217
YMR037C	0	0	0.0209176788124157
YGL121C	0	0	0.0209035738368173
YDR037W	0	0	0.0208894878706199
YDR098C	0	0	0.0208754208754209
YER158C	0	1	0.0208754208754209
YPR200C	0	0	0.0208613728129206
YER133W	0	0	0.0208473436449227
YIL155C	0	0	0.0208333333333333
YAL064W	0	1	0.0208333333333333
YPL134C	0	0	0.0208193418401612
YLR193C	0	0	0.0208053691275168
YLR094C	0	0	0.0207914151576123
YDL082W	0	0	0.0207774798927614
YBR147W	0	1	0.0207774798927614
YOL001W	0	0	0.0207635632953784
YLL018C-A	0	0	0.0207496653279786
YNL321W	0	1	0.0207496653279786
YPR010C	0	0	0.0207357859531773
YHL027W	0	0	0.0207219251336898
YGR024C	0	0	0.0207080828323313
YLR157C	0	0	0.020694259012016
YER139C	0	1	0.020694259012016
YKR057W	0	0	0.0206804536357572
YAR023C	0	1	0.0206804536357572
YOR208W	0	0	0.0206666666666667
YGL195W	0	0	0.0206528980679547
YOL016C	0	0	0.0206391478029294
YJL132W	0	1	0.0206391478029294
YMR036C	0	0	0.0206254158349967
YPL152W	0	0	0.0206117021276596
YPL211W	0	0	0.0205980066445183
YDR064W	0	0	0.0205843293492696
YPR088C	0	0	0.0205706702057067
YIL055C	0	1	0.0205706702057067
YJR064W	0	0	0.0205570291777188
YNL159C	0	0	0.0205434062292909
YGL091C	0	0	0.0205298013245033
YNR018W	0	1	0.0205298013245033
YMR323W	0	1	0.0205298013245033
YBL055C	0	0	0.0205162144275314
YKL065C	0	1	0.0205162144275314
YJR074W	0	0	0.0205026455026455
YGR174C	0	0	0.0204890945142102
YBR205W	0	0	0.0204755614266843
YBL068W	0	0	0.0204620462046205
YDR529C	0	0	0.0204485488126649
YJL080C	0	0	0.020435069215557
YOL071W	0	0	0.0204216073781291
Q0115	0	0	0.0204081632653061
YLR266C	0	0	0.0203947368421053
YIL017C	0	0	0.0203813280736358
YDL206W	0	1	0.0203813280736358
YGL018C	0	0	0.0203679369250986
YBR151W	0	1	0.0203679369250986
YGL174W	0	0	0.0203545633617859
YDL135C	0	0	0.0203412073490814
YFR040W	0	0	0.020327868852459
YPR128C	0	0	0.0203145478374836
YLR209C	0	0	0.0203012442698101
YNL292W	0	0	0.0202879581151832
YAR029W	0	1	0.0202879581151832
YKL055C	0	0	0.0202746893394375
YMR074C	0	1	0.0202746893394375
YHR051W	0	0	0.0202614379084967
YBL018C	0	0	0.0202482037883736
YGR203W	0	1	0.0202482037883736
YBL037W	0	0	0.0202349869451697
YDR118W	0	0	0.020221787345075
YBL076C	0	0	0.0202086049543677
YDR204W	0	0	0.0201954397394137
YPL092W	0	0	0.0201822916666667
YBR089C-A	0	0	0.0201691607026675
YGL263W	0	1	0.0201691607026675
YBR008C	0	0	0.0201560468140442
YNL224C	0	1	0.0201560468140442
YPL049C	0	0	0.0201429499675114
YPL245W	0	1	0.0201429499675114
YHR044C	0	0	0.0201298701298701
YNL154C	0	0	0.0201168072680078
YKR002W	0	0	0.0201037613488975
YER171W	0	0	0.0200907323395982
YPL130W	0	0	0.0200777202072539
YHR028C	0	0	0.0200647249190939
YLR423C	0	0	0.0200517464424321
YDL014W	0	0	0.0200387847446671
YLR277C	0	0	0.0200258397932817
YGL148W	0	0	0.0200129115558425
YDR268W	0	0	0.02
YKL214C	0	0	0.0199871050934881
YDR046C	0	0	0.0199742268041237
YLR174W	0	0	0.0199613650998068
Q0110	0	0	0.0199485199485199
YBR034C	0	0	0.019935691318328
YDR372C	0	0	0.0199228791773779
YDR376W	0	0	0.0199100834938985
YCR060W	0	0	0.0198973042362003
YDR185C	0	1	0.0198973042362003
YMR091C	0	0	0.0198845413726748
YBL038W	0	0	0.0198717948717949
YLR186W	0	0	0.019859064702114
YKL159C	0	0	0.0198463508322663
YIL039W	0	0	0.0198336532309661
YDL105W	0	0	0.0198209718670077
YJL153C	0	0	0.0198083067092652
YNR046W	0	0	0.0197956577266922
YHR054C	0	1	0.0197956577266922
Q0070	0	0	0.0197830248883216
YAR064W	0	1	0.0197830248883216
YOR237W	0	0	0.0197704081632653
YDR346C	0	0	0.0197578075207138
YKL034W	0	0	0.0197452229299363
YDR379C-A	0	1	0.0197452229299363
YJL062W-A	0	1	0.0197452229299363
YML007C-A	0	1	0.0197452229299363
YML117W	0	0	0.0197326543602801
YOL117W	0	0	0.0197201017811705
YJL210W	0	0	0.0197075651621106
YOL147C	0	0	0.0196950444726811
YKL190W	0	0	0.0196825396825397
YPR191W	0	0	0.0196700507614213
YJL076W	0	0	0.0196575776791376
YBL036C	0	0	0.0196451204055767
YBR083W	0	0	0.019632678910703
YDR369C	0	0	0.019620253164557
YCR047C	0	0	0.0196078431372549
YBL025W	0	0	0.0195954487989886
YLR001C	0	1	0.0195954487989886
YEL020C	0	1	0.0195954487989886
YNL030W	0	0	0.0195830701200253
YOR372C	0	0	0.0195707070707071
YBL028C	0	0	0.0195583596214511
YLR035C	0	0	0.0195460277427491
YER156C	0	1	0.0195460277427491
YPL161C	0	0	0.019533711405167
YCL057C-A	0	1	0.019533711405167
Q0130	0	0	0.0195214105793451
YGR172C	0	0	0.0195091252359975
YMR256C	0	0	0.0194968553459119
YHR167W	0	0	0.0194846008799497
YIR012W	0	0	0.0194723618090452
YOR298W	0	0	0.0194601381042059
YOL011W	0	0	0.0194479297365119
YNR036C	0	0	0.019435736677116
YAL044W-A	0	1	0.019435736677116
YGR212W	0	0	0.0194235588972431
YPL192C	0	0	0.0194113963681904
YBR255C-A	0	1	0.0194113963681904
YCL001W-B	0	1	0.0194113963681904
YDR381C-A	0	1	0.0194113963681904
YDL159W-A	0	1	0.0194113963681904
YOL140W	0	0	0.0193992490613267
YFR012W-A	0	1	0.0193992490613267
YGL258W-A	0	1	0.0193992490613267
YJL052C-A	0	1	0.0193992490613267
YKL106C-A	0	1	0.0193992490613267
YLR099W-A	0	1	0.0193992490613267
YOL086W-A	0	1	0.0193992490613267
YHR194W	0	0	0.0193871169480926
YOR396W	0	1	0.0193871169480926
YKR070W	0	1	0.0193871169480926
YEL017W	0	0	0.019375
YPR031W	0	0	0.0193628981886321
YNL208W	0	1	0.0193628981886321
YCR092C	0	0	0.0193508114856429
YPR070W	0	0	0.0193387398627573
YPL008W	0	0	0.0193266832917706
YKL121W	0	1	0.0193266832917706
YNL096C	0	0	0.0193146417445483
YDR470C	0	0	0.0193026151930262
YKL070W	0	0	0.0192906036092097
YLR093C	0	0	0.0192786069651741
YKR038C	0	0	0.019266625233064
YER094C	0	0	0.0192546583850932
YDL104C	0	1	0.0192546583850932
YKR034W	0	0	0.0192427063935444
YKL213C	0	0	0.0192307692307692
YBR213W	0	0	0.0192188468691878
YBR050C	0	0	0.0192069392812887
YFR057W	0	1	0.0192069392812887
YBR085W	0	0	0.0191950464396285
YDL169C	0	1	0.0191950464396285
YER048W-A	0	0	0.0191831683168317
YGL136C	0	0	0.0191713048855906
YIL020C	0	0	0.019159456118665
YLR218C	0	1	0.019159456118665
YIL156W-B	0	1	0.019159456118665
YNL138W-A	0	1	0.019159456118665
YDR130C	0	0	0.019147621988882
YLR264C-A	0	1	0.019147621988882
YOL060C	0	0	0.0191358024691358
YFL033C	0	0	0.0191239975323874
YGR211W	0	0	0.0191122071516646
YJL008C	0	0	0.0191004313000616
YOR113W	0	0	0.0190886699507389
YAL037C-A	0	1	0.0190886699507389
YKL074C	0	0	0.0190769230769231
YER188C-A	0	1	0.0190769230769231
YOR052C	0	1	0.0190769230769231
YDR435C	0	0	0.0190651906519065
YBL039W-B	0	1	0.0190651906519065
YBL071C-B	0	1	0.0190651906519065
YBL008W-A	0	1	0.0190651906519065
YAR035C-A	0	1	0.0190651906519065
YAL063C-A	0	1	0.0190651906519065
YBL100W-C	0	1	0.0190651906519065
YBR201C-A	0	1	0.0190651906519065
YBR182C-A	0	1	0.0190651906519065
YCL058W-A	0	1	0.0190651906519065
YBR072C-A	0	1	0.0190651906519065
YCL012C	0	1	0.0190651906519065
YBR230W-A	0	1	0.0190651906519065
YBR298C-A	0	1	0.0190651906519065
YGL006W-A	0	1	0.0190651906519065
YBR221W-A	0	1	0.0190651906519065
YBR196C-A	0	1	0.0190651906519065
YCL048W-A	0	1	0.0190651906519065
YBR196C-B	0	1	0.0190651906519065
YBR200W-A	0	1	0.0190651906519065
YBR296C-A	0	1	0.0190651906519065
YDL007C-A	0	1	0.0190651906519065
YDR169C-A	0	1	0.0190651906519065
YDR182W-A	0	1	0.0190651906519065
YCR108C	0	1	0.0190651906519065
YCR024C-B	0	1	0.0190651906519065
YDR194W-A	0	1	0.0190651906519065
YDR003W-A	0	1	0.0190651906519065
YCR095W-A	0	1	0.0190651906519065
YCR075W-A	0	1	0.0190651906519065
YDL160C-A	0	1	0.0190651906519065
YDR119W-A	0	1	0.0190651906519065
YDR246W-A	0	1	0.0190651906519065
YOL038C-A	0	1	0.0190651906519065
YJL136W-A	0	1	0.0190651906519065
YDR461C-A	0	1	0.0190651906519065
YDR374W-A	0	1	0.0190651906519065
YDR524W-C	0	1	0.0190651906519065
YER078W-A	0	1	0.0190651906519065
YDR524C-B	0	1	0.0190651906519065
YGL188C-A	0	1	0.0190651906519065
YGR121W-A	0	1	0.0190651906519065
YHR007C-A	0	1	0.0190651906519065
YGR174W-A	0	1	0.0190651906519065
YHR022C-A	0	1	0.0190651906519065
YIL002W-A	0	1	0.0190651906519065
YHR175W-A	0	1	0.0190651906519065
YGL194C-A	0	1	0.0190651906519065
YIL046W-A	0	1	0.0190651906519065
YHR050W-A	0	1	0.0190651906519065
YGL041C-B	0	1	0.0190651906519065
YHL015W-A	0	1	0.0190651906519065
YHR199C-A	0	1	0.0190651906519065
YFR032C-B	0	1	0.0190651906519065
YHR086W-A	0	1	0.0190651906519065
YGR035W-A	0	1	0.0190651906519065
YGR204C-A	0	1	0.0190651906519065
YGL007C-A	0	1	0.0190651906519065
YGR146C-A	0	1	0.0190651906519065
YHL048C-A	0	1	0.0190651906519065
YER175W-A	0	1	0.0190651906519065
YGR161W-C	0	1	0.0190651906519065
YGR169C-A	0	1	0.0190651906519065
YFL041W-A	0	1	0.0190651906519065
YIR018C-A	0	1	0.0190651906519065
YIR021W-A	0	1	0.0190651906519065
YJR005C-A	0	1	0.0190651906519065
YIL134C-A	0	1	0.0190651906519065
[truncated: 3,790 more rows]
