# Supplementary material for: Computationally Driven, Quantitative Experiments Discover Genes Required for Mitochondrial Biogenesis
Source: PLoS Genet. 2009 Mar 20;5(3):e1000407. doi: 10.1371/journal.pgen.1000407 (PMC2648979; doi:10.1371/journal.pgen.1000407)
Supplement: Dataset S2 — Top 100 novel ensemble predictions for additional yeast biological processes. A zip file containing 387 tab-delimited text files of the ensemble predictions for the indicated Gene Ontology Biological Process Term. (21.70 MB GZ) [file pgen.1000407.s013.gz › GO_0006066.txt]

ORF	AnnotatedToTerm?	Uncharacterized_04152007?	Precision
YER044C	1	0	1.0
YHR190W	1	0	1.0
YPL028W	1	0	1.0
YGR254W	1	0	1.0
YBR196C	1	0	1.0
YJR009C	1	0	1.0
YGR060W	1	0	1.0
YMR015C	1	0	1.0
YHR174W	1	0	1.0
YCR012W	1	0	1.0
YJL052W	1	0	1.0
YGL001C	1	0	1.0
YJL167W	1	0	1.0
YGR192C	1	0	1.0
YLR044C	1	0	1.0
YMR303C	1	0	1.0
YMR205C	1	0	1.0
YKL152C	1	0	1.0
YHR007C	1	0	1.0
YAL005C	0	0	0.95
YGR049W	0	0	0.909090909090909
YKL060C	1	0	0.909090909090909
YFL039C	0	0	0.875
YOL086C	1	0	0.875
YHR039C	0	0	0.846153846153846
YDR050C	1	0	0.846153846153846
YER177W	0	0	0.827586206896552
YLR354C	1	0	0.827586206896552
YAL038W	1	0	0.827586206896552
YLR109W	0	0	0.8
YLL024C	0	0	0.787878787878788
YLR134W	1	0	0.787878787878788
YER062C	1	0	0.787878787878788
YLR153C	0	0	0.764705882352941
YML028W	0	0	0.742857142857143
YDR155C	0	0	0.723404255319149
YOR230W	0	0	0.723404255319149
YPL061W	0	0	0.723404255319149
YLR056W	1	0	0.723404255319149
YGR175C	1	0	0.723404255319149
YML126C	1	0	0.723404255319149
YMR272C	0	0	0.723404255319149
YFR053C	1	0	0.723404255319149
YMR208W	1	0	0.723404255319149
YBR145W	1	0	0.723404255319149
YLR100W	1	0	0.723404255319149
YML075C	1	0	0.723404255319149
YDR502C	0	0	0.708333333333333
YEL034W	0	0	0.7
YJL026W	0	0	0.7
YIL162W	0	0	0.7
YCL040W	1	0	0.7
YKL035W	1	0	0.7
YNL156C	1	0	0.7
YGL253W	1	0	0.7
YNL241C	1	0	0.7
YLR304C	0	0	0.7
YOL059W	1	0	0.7
YNL280C	1	0	0.7
YML070W	1	0	0.7
YBR183W	0	0	0.693548387096774
YDL086W	0	1	0.693548387096774
YML008C	1	0	0.693548387096774
YDL022W	0	0	0.6875
YGR240C	1	0	0.6875
YJR047C	0	0	0.676923076923077
YGR180C	0	0	0.676470588235294
YMR202W	1	0	0.676470588235294
YNR019W	1	0	0.676470588235294
YPL262W	0	0	0.666666666666667
YOR136W	0	0	0.657142857142857
YKL096W	0	0	0.652777777777778
YGR256W	1	0	0.652777777777778
YDR343C	0	0	0.643835616438356
YDR074W	0	0	0.635135135135135
YCL043C	0	0	0.626666666666667
YDR342C	0	0	0.623376623376623
YNR043W	1	0	0.623376623376623
YOL143C	0	0	0.615384615384615
YBR126C	0	0	0.607594936708861
YPR035W	0	0	0.6
YER178W	0	0	0.6
YMR105C	1	0	0.6
YBR299W	0	0	0.6
YKL164C	0	0	0.6
YBR117C	1	0	0.6
YGR087C	1	0	0.6
YJL048C	0	0	0.6
YHR104W	1	0	0.6
YMR145C	1	0	0.6
YKL150W	1	0	0.6
YGL008C	0	0	0.593406593406593
YLR110C	0	0	0.58695652173913
YKR046C	0	0	0.580645161290323
YLR028C	0	0	0.574468085106383
YDR055W	0	0	0.568421052631579
YMR009W	0	0	0.5625
YDR345C	0	0	0.556701030927835
YJR073C	0	0	0.555555555555556
YIL053W	1	0	0.555555555555556
YNR001C	0	0	0.55
YNL037C	0	0	0.544554455445545
YGR284C	0	0	0.53921568627451
YGR234W	0	0	0.533980582524272
YDR099W	0	0	0.533333333333333
YMR220W	1	0	0.533333333333333
YPL004C	0	0	0.532710280373832
YOR120W	1	0	0.532710280373832
YDR497C	0	0	0.527777777777778
YDR516C	0	0	0.522935779816514
YDR077W	0	0	0.518181818181818
YKL085W	0	0	0.513513513513513
YNL160W	0	0	0.508928571428571
YJL158C	0	0	0.504424778761062
YDR277C	0	0	0.5
YGR260W	0	0	0.495652173913044
YBR177C	0	0	0.491379310344828
YLR258W	0	0	0.487179487179487
YER023W	0	0	0.483050847457627
YGL160W	0	1	0.483050847457627
YLR205C	0	0	0.478991596638655
YML100W	0	0	0.475
YNL071W	0	0	0.471074380165289
YLR231C	0	0	0.467213114754098
YPR160W	0	0	0.463414634146341
YPL036W	0	0	0.459677419354839
YGL055W	0	0	0.456
YML078W	0	0	0.452380952380952
YMR134W	0	0	0.448818897637795
YPL087W	0	0	0.4453125
YJR065C	0	0	0.441860465116279
YEL011W	0	0	0.439393939393939
YOL151W	0	0	0.439393939393939
YDR368W	1	0	0.439393939393939
YPL048W	0	0	0.43609022556391
YJL164C	0	0	0.432835820895522
YDL078C	0	0	0.42962962962963
YDR001C	0	0	0.426470588235294
YFR015C	0	0	0.424460431654676
YBR118W	0	0	0.424460431654676
YOL126C	1	0	0.424460431654676
YOR133W	0	0	0.423611111111111
YEL039C	0	0	0.423611111111111
YLL012W	1	0	0.423611111111111
YNL138W	0	0	0.423611111111111
YHR072W	1	0	0.423611111111111
YIR037W	0	0	0.420689655172414
YJL159W	0	0	0.417808219178082
YKL141W	0	0	0.417218543046358
YMR186W	0	0	0.417218543046358
YGR248W	1	0	0.417218543046358
YOR122C	0	0	0.417218543046358
YDL085W	1	0	0.417218543046358
YBR149W	0	0	0.414473684210526
YGR019W	0	0	0.411764705882353
YOR176W	0	0	0.409090909090909
YDR216W	0	0	0.406451612903226
YKL067W	0	0	0.403846153846154
YBR011C	0	0	0.401273885350318
YPL134C	0	0	0.39873417721519
YDL185W	0	0	0.39622641509434
YPR028W	0	0	0.39375
YPR080W	0	0	0.392638036809816
YML048W	0	0	0.392638036809816
YGL227W	1	0	0.392638036809816
YFR047C	0	0	0.390243902439024
YIL124W	0	0	0.387878787878788
YMR008C	0	0	0.385542168674699
YAL060W	0	0	0.384615384615385
YFL014W	0	0	0.384615384615385
YMR135C	1	0	0.384615384615385
YGR209C	0	0	0.382352941176471
YBR298C	0	0	0.380116959064327
YGR189C	0	0	0.377906976744186
YGR088W	0	0	0.375722543352601
YKL103C	0	0	0.373563218390805
YMR110C	0	0	0.372222222222222
YPL154C	0	0	0.372222222222222
YGL026C	0	0	0.372222222222222
YNL111C	1	0	0.372222222222222
YKL056C	0	0	0.372222222222222
YML051W	1	0	0.372222222222222
YGR204W	0	0	0.370558375634518
YGR266W	0	1	0.370558375634518
YGR086C	0	0	0.370558375634518
YLR178C	0	0	0.370558375634518
YMR280C	1	0	0.370558375634518
YML128C	0	0	0.370558375634518
YLR300W	0	0	0.370558375634518
YBR127C	0	0	0.370558375634518
YBL015W	0	0	0.370558375634518
YOR099W	0	0	0.370558375634518
YKL217W	0	0	0.370558375634518
YKR003W	1	0	0.370558375634518
YHR183W	1	0	0.370558375634518
YOR344C	1	0	0.370558375634518
YER027C	0	0	0.370558375634518
YDR009W	1	0	0.370558375634518
YLR259C	0	0	0.370558375634518
YPL117C	1	0	0.370558375634518
YHR096C	0	0	0.368686868686869
YDR385W	0	0	0.366834170854271
YPR183W	0	0	0.365
YIL160C	0	0	0.36318407960199
YDL222C	0	0	0.362745098039216
YDL223C	0	0	0.362745098039216
YPR074C	1	0	0.362745098039216
YJR104C	0	0	0.360975609756098
YOR347C	0	0	0.359223300970874
YPL057C	0	0	0.357487922705314
YDR044W	0	0	0.355769230769231
YNL007C	0	0	0.354066985645933
YMR250W	0	0	0.352380952380952
YJL138C	0	0	0.350710900473934
YER026C	0	0	0.349056603773585
YGR157W	0	0	0.347417840375587
YJR103W	0	0	0.345794392523364
YKL148C	0	0	0.345622119815668
YPL203W	0	0	0.345622119815668
YDR477W	1	0	0.345622119815668
YGL208W	0	0	0.345454545454545
YJL196C	0	0	0.345454545454545
YIL017C	1	0	0.345454545454545
YPR154W	0	0	0.343891402714932
YML004C	0	0	0.34375
YGR289C	0	0	0.34375
YOR374W	1	0	0.34375
YDR178W	0	0	0.342222222222222
YGL037C	0	0	0.34070796460177
YIL033C	0	0	0.33920704845815
YAL054C	0	0	0.337719298245614
YFR044C	0	0	0.336244541484716
YER053C	0	0	0.334782608695652
YLR027C	0	0	0.333333333333333
YLL041C	0	0	0.331896551724138
YMR083W	0	0	0.330472103004292
YPL206C	0	0	0.329059829059829
YML132W	0	0	0.327659574468085
YPL221W	0	0	0.326271186440678
YGR282C	0	0	0.324894514767932
YHR092C	0	0	0.323529411764706
YLR050C	0	1	0.323529411764706
YIR038C	0	0	0.322175732217573
YNL045W	0	0	0.320833333333333
YBR286W	0	0	0.319502074688797
YKR059W	0	0	0.318367346938775
YBR139W	0	0	0.318367346938775
YCR005C	0	0	0.318367346938775
YJR096W	1	0	0.318367346938775
YDR510W	0	0	0.317073170731707
YLR270W	0	0	0.315789473684211
YIL018W	0	0	0.314516129032258
YMR315W	0	1	0.314516129032258
YGR244C	0	0	0.313253012048193
YJR139C	0	0	0.312
YCL009C	0	0	0.310756972111554
YCR021C	0	0	0.30952380952381
YMR251W-A	0	0	0.30859375
YIL155C	0	0	0.30859375
YML042W	0	0	0.30859375
YGL012W	1	0	0.30859375
YFR014C	0	0	0.307392996108949
YOR142W	0	0	0.306201550387597
YBR234C	0	0	0.305019305019305
YNL135C	0	0	0.303846153846154
YGR235C	0	1	0.303846153846154
YLR120C	0	0	0.302681992337165
YBR169C	0	0	0.302238805970149
YER015W	0	0	0.302238805970149
YAL062W	0	0	0.302238805970149
YJL141C	0	0	0.302238805970149
YHR043C	1	0	0.302238805970149
YNL190W	0	0	0.302238805970149
YBR105C	1	0	0.302238805970149
YLR378C	0	0	0.301470588235294
YDL174C	0	0	0.301470588235294
YOR273C	0	0	0.301470588235294
YER003C	1	0	0.301470588235294
YBR006W	0	0	0.3003663003663
YMR170C	0	0	0.299638989169675
YCL018W	0	0	0.299638989169675
YHR094C	0	0	0.299638989169675
YIL107C	1	0	0.299638989169675
YJR077C	0	0	0.298561151079137
YHR087W	0	0	0.297491039426523
YMR169C	0	0	0.296428571428571
YDL126C	0	0	0.295373665480427
YJR045C	0	0	0.294326241134752
YMR099C	0	0	0.293286219081272
YEL002C	0	0	0.292253521126761
YPL031C	0	0	0.291228070175439
YBR214W	0	0	0.29020979020979
YDR513W	0	0	0.289655172413793
YKR058W	0	0	0.289655172413793
YPR184W	0	0	0.289655172413793
YIL097W	1	0	0.289655172413793
YER096W	0	0	0.288659793814433
YKL193C	0	0	0.287671232876712
YCL030C	0	0	0.287162162162162
YKL109W	0	0	0.287162162162162
YDR453C	0	0	0.287162162162162
YJL089W	1	0	0.287162162162162
YKL182W	0	0	0.286195286195286
YNL274C	0	0	0.285234899328859
YHL048W	0	0	0.284280936454849
YAL061W	0	1	0.284280936454849
YLR248W	0	0	0.283333333333333
YJR059W	0	0	0.282392026578073
YML110C	0	0	0.281456953642384
YDR012W	0	0	0.280528052805281
YGL040C	0	0	0.279605263157895
YCL035C	0	0	0.279220779220779
YNL239W	0	0	0.279220779220779
YMR175W	0	0	0.279220779220779
YLR345W	1	0	0.279220779220779
YDR148C	0	0	0.27831715210356
YBR031W	0	0	0.277602523659306
YJR025C	0	0	0.277602523659306
YCL025C	0	0	0.277602523659306
YML057W	0	0	0.277602523659306
YNL127W	0	0	0.277602523659306
YDL128W	0	0	0.277602523659306
YPL248C	1	0	0.277602523659306
YJL153C	1	0	0.277602523659306
YER125W	0	0	0.276729559748428
YOL129W	0	0	0.275862068965517
YJL002C	0	0	0.275
YKR042W	0	0	0.274143302180685
YER091C	0	0	0.273291925465839
YGL202W	0	0	0.273006134969325
YNL307C	0	0	0.273006134969325
YDR096W	0	0	0.273006134969325
YOL030W	0	1	0.273006134969325
YKL140W	1	0	0.273006134969325
YBR067C	0	0	0.27217125382263
YPR156C	0	0	0.271341463414634
YPL265W	0	0	0.270516717325228
YJL137C	0	0	0.26969696969697
YKL051W	0	0	0.268882175226586
YNL015W	0	0	0.268072289156627
YJL060W	0	0	0.267267267267267
YPL219W	0	0	0.266467065868263
YIL125W	0	0	0.265671641791045
YOR317W	0	0	0.264880952380952
YGL035C	0	0	0.264094955489614
YDR353W	0	0	0.263313609467456
YHR008C	0	0	0.262536873156342
YPL135W	0	0	0.261764705882353
YOR375C	0	0	0.26099706744868
YDR422C	0	0	0.260744985673352
YGR255C	0	0	0.260744985673352
YOR178C	0	0	0.260744985673352
YMR149W	0	0	0.260744985673352
YOR100C	0	0	0.260744985673352
YJR105W	0	0	0.260744985673352
YLR081W	1	0	0.260744985673352
YMR318C	1	0	0.260744985673352
YAL040C	0	0	0.26
YAL012W	0	0	0.259259259259259
YNR034W	0	0	0.259154929577465
YDR032C	0	1	0.259154929577465
YNL194C	0	0	0.259154929577465
YKL157W	0	0	0.259154929577465
YKL127W	1	0	0.259154929577465
YJL062W	0	0	0.258426966292135
YLR438W	0	0	0.257703081232493
YBR001C	0	0	0.256983240223464
YBR221C	0	0	0.256267409470752
YKL146W	0	0	0.255555555555556
YEL060C	0	0	0.255494505494505
YER011W	0	0	0.255494505494505
YJR117W	0	0	0.255494505494505
YAL017W	1	0	0.255494505494505
YIL041W	0	1	0.255494505494505
YPR036W	0	0	0.254794520547945
YKL117W	0	0	0.254098360655738
YCR004C	0	1	0.254098360655738
YMR297W	0	0	0.253405994550409
YKL145W	0	0	0.253369272237197
YNL025C	0	0	0.253369272237197
YEL017C-A	0	0	0.253369272237197
YGL062W	1	0	0.253369272237197
YER136W	0	0	0.252688172043011
YDR158W	0	0	0.25201072386059
YGR121C	0	0	0.251989389920424
YLR113W	0	0	0.251989389920424
YFL031W	0	0	0.251989389920424
YLR377C	1	0	0.251989389920424
YLL039C	0	0	0.251322751322751
YOR185C	0	0	0.25065963060686
YDL019C	0	0	0.25
YPL223C	0	0	0.249343832020997
YMR139W	0	0	0.24869109947644
YGL104C	0	0	0.248041775456919
YOR153W	0	0	0.247395833333333
YOL082W	0	0	0.246753246753247
YPL091W	0	0	0.246113989637306
YBR114W	0	0	0.245478036175711
YER004W	0	1	0.245478036175711
YMR022W	0	0	0.244845360824742
YOR081C	0	0	0.244215938303342
YDR411C	0	0	0.243589743589744
YKR009C	0	0	0.242966751918159
YLR023C	0	0	0.24234693877551
YGL157W	0	1	0.24234693877551
YNR030W	0	0	0.241895261845387
YHR113W	0	0	0.241895261845387
YDL029W	0	0	0.241895261845387
YPR149W	0	0	0.241895261845387
YLR251W	1	0	0.241895261845387
YLL026W	0	0	0.241895261845387
YER141W	0	0	0.241895261845387
YNL117W	0	0	0.241895261845387
YCL039W	1	0	0.241895261845387
YDR276C	0	0	0.241293532338308
YDL046W	0	0	0.240694789081886
YLL019C	0	0	0.24009900990099
YDL079C	0	0	0.239506172839506
YOR010C	0	0	0.238916256157635
YNR016C	0	0	0.238329238329238
YCL033C	0	0	0.237745098039216
YDL188C	0	0	0.237163814180929
YKL008C	0	0	0.236585365853659
YKL151C	0	1	0.236585365853659
YMR173W	0	0	0.236009732360097
YGR043C	0	1	0.236009732360097
YBR297W	0	0	0.235576923076923
YOR270C	0	0	0.235576923076923
YJR148W	0	0	0.235576923076923
YGR008C	0	0	0.235576923076923
YGL084C	1	0	0.235576923076923
YMR104C	0	0	0.235011990407674
YMR011W	0	0	0.23444976076555
YCR091W	0	0	0.233890214797136
YGL009C	0	0	0.233333333333333
YBL064C	0	0	0.232779097387173
YHR016C	0	0	0.232227488151659
YNL322C	0	0	0.231850117096019
YER065C	0	0	0.231850117096019
YKR039W	0	0	0.231850117096019
YDL134C	0	0	0.231850117096019
YGR194C	1	0	0.231850117096019
YHR074W	0	0	0.231308411214953
YJL034W	0	0	0.230769230769231
YCR061W	0	0	0.230232558139535
YDR479C	0	0	0.22969837587007
YPR026W	0	0	0.229166666666667
YLR133W	0	0	0.228637413394919
YER150W	0	1	0.228637413394919
YJR121W	0	0	0.228110599078341
YNL104C	0	0	0.227586206896552
YGR279C	0	0	0.227064220183486
YOL147C	0	0	0.226544622425629
YKL126W	0	0	0.226244343891403
YNL009W	0	0	0.226244343891403
YMR174C	0	0	0.226244343891403
YHR137W	0	0	0.226244343891403
YGL115W	1	0	0.226244343891403
YGL156W	0	0	0.225733634311512
YPL026C	0	0	0.225225225225225
YMR027W	0	1	0.225225225225225
YDR256C	0	0	0.224719101123595
YKR076W	0	0	0.224215246636771
YDR226W	0	0	0.223713646532438
YIL010W	0	0	0.223214285714286
YMR261C	0	0	0.22271714922049
YDL204W	0	1	0.22271714922049
YMR081C	0	0	0.222222222222222
YDL095W	0	0	0.221729490022173
YOR002W	0	0	0.221238938053097
YKL212W	0	0	0.22075055187638
YOR092W	0	0	0.220524017467249
YHR188C	0	0	0.220524017467249
YEL057C	0	0	0.220524017467249
YER028C	0	0	0.220524017467249
YKL038W	1	0	0.220524017467249
YDR293C	0	0	0.220043572984749
YHR139C	0	0	0.219565217391304
YLR177W	0	1	0.219565217391304
YIR034C	0	0	0.219088937093275
YJL214W	0	0	0.218884120171674
YKR066C	0	0	0.218884120171674
YNR047W	0	0	0.218884120171674
YEL071W	0	0	0.218884120171674
YHR042W	1	0	0.218884120171674
YOR085W	0	0	0.218415417558887
YAL023C	0	0	0.217948717948718
YDR508C	0	0	0.217484008528785
YOR208W	0	0	0.217299578059072
YJR074W	0	0	0.217299578059072
YPR128C	0	0	0.217299578059072
YER043C	0	0	0.217299578059072
YDR255C	1	0	0.217299578059072
YKL163W	0	0	0.216842105263158
YOR275C	0	0	0.216386554621849
YMR291W	0	1	0.216386554621849
YIL101C	0	0	0.216049382716049
YMR037C	0	0	0.216049382716049
YDR122W	0	0	0.216049382716049
YNL134C	0	1	0.216049382716049
YPL231W	0	0	0.216049382716049
YAL042W	0	0	0.216049382716049
YGL179C	1	0	0.216049382716049
YOR187W	0	0	0.216049382716049
YGL248W	0	0	0.216049382716049
YDR481C	0	0	0.216049382716049
YAR035W	1	0	0.216049382716049
YLR380W	0	0	0.215885947046843
YKL188C	0	0	0.215885947046843
YOR173W	0	0	0.215885947046843
YER119C	0	0	0.215885947046843
YEL012W	1	0	0.215885947046843
YPR002W	0	0	0.215447154471545
YDL021W	0	1	0.215447154471545
YDL140C	0	0	0.215415019762846
YDR072C	0	0	0.215415019762846
YMR200W	0	0	0.215415019762846
YHR030C	0	0	0.215415019762846
YNL169C	0	0	0.215415019762846
YJL155C	1	0	0.215415019762846
YOR267C	0	0	0.215415019762846
YMR119W	0	0	0.215415019762846
YLL018C	0	0	0.215415019762846
YJL116C	0	0	0.215415019762846
YGR070W	0	0	0.215415019762846
YDR035W	0	0	0.215415019762846
YLR070C	1	0	0.215415019762846
YBR218C	1	0	0.215415019762846
YOR288C	0	0	0.214990138067061
YHR019C	0	0	0.214566929133858
YGR161C	0	0	0.214145383104126
YNL055C	0	0	0.213725490196078
YDR297W	0	0	0.213592233009709
YDL137W	0	0	0.213592233009709
YDL124W	0	0	0.213592233009709
YLR174W	0	0	0.213592233009709
YLR450W	1	0	0.213592233009709
YGR138C	0	0	0.213178294573643
YFL018C	0	0	0.212765957446809
YJR008W	0	1	0.212765957446809
YGR111W	0	0	0.212686567164179
YGR044C	0	0	0.212686567164179
YER054C	0	0	0.212686567164179
YOL020W	0	0	0.212686567164179
YBR020W	1	0	0.212686567164179
YIL099W	0	0	0.212686567164179
YKL091C	0	1	0.212686567164179
YLL028W	0	0	0.212686567164179
YKR065C	0	0	0.212686567164179
YGR052W	0	1	0.212686567164179
YCL057W	0	0	0.212686567164179
YOR155C	0	0	0.212686567164179
YPL075W	1	0	0.212686567164179
YPR001W	0	0	0.212686567164179
YDR380W	0	0	0.212686567164179
YGL205W	0	0	0.212686567164179
YLL023C	0	1	0.212686567164179
YHR001W	1	0	0.212686567164179
YDL110C	0	1	0.212686567164179
YBR046C	0	1	0.212686567164179
YIL109C	0	0	0.212686567164179
YOL016C	0	0	0.212686567164179
YNL263C	0	0	0.212686567164179
YKR097W	1	0	0.212686567164179
YNR002C	0	0	0.212290502793296
YBR026C	0	0	0.211895910780669
YDR171W	0	0	0.211502782931354
YDL125C	0	0	0.211397058823529
YMR030W	0	0	0.211397058823529
YJR044C	0	0	0.211397058823529
YDR247W	0	0	0.211397058823529
YCR036W	1	0	0.211397058823529
YER088C	0	0	0.211191335740072
YJL172W	0	0	0.211191335740072
YKL213C	0	0	0.211191335740072
YDL237W	0	1	0.211191335740072
YOR084W	0	0	0.211191335740072
YGL121C	0	0	0.211191335740072
YLR327C	0	1	0.211191335740072
YOL136C	1	0	0.211191335740072
YIL136W	0	1	0.211191335740072
YMR264W	0	0	0.211191335740072
YMR152W	0	0	0.211191335740072
YAL016W	0	0	0.211191335740072
YER120W	1	0	0.211191335740072
YNL130C	0	0	0.210810810810811
YDR028C	0	0	0.210431654676259
YCR073W-A	0	0	0.210053859964093
YBR072W	0	0	0.209677419354839
YHR112C	0	0	0.209302325581395
YGR268C	0	0	0.208928571428571
YOR065W	0	0	0.208849557522124
YML120C	0	0	0.208849557522124
YBR066C	0	0	0.208849557522124
YJL068C	0	0	0.208849557522124
YBR019C	1	0	0.208849557522124
YJR048W	0	0	0.208480565371025
YOL060C	0	0	0.208112874779541
YCL034W	0	0	0.207746478873239
YKR075C	0	1	0.207746478873239
YIL042C	0	0	0.207381370826011
YKL185W	0	0	0.207017543859649
YIL123W	0	0	0.206654991243433
YER035W	0	0	0.206293706293706
YBR041W	0	0	0.205933682373473
YEL031W	0	0	0.205574912891986
YNL192W	0	0	0.205217391304348
YDR530C	0	0	0.204861111111111
YLR301W	0	0	0.204506065857886
YER083C	0	0	0.204152249134948
YDR047W	0	0	0.203799654576857
YPL177C	0	0	0.203767123287671
YJR019C	0	0	0.203767123287671
YLR459W	0	0	0.203767123287671
YFR017C	0	1	0.203767123287671
YBL033C	0	0	0.203767123287671
YHR163W	1	0	0.203767123287671
YJL108C	0	0	0.203418803418803
YDL236W	0	0	0.203071672354949
YHL034C	0	0	0.202725724020443
YMR090W	0	1	0.202725724020443
YHR025W	0	0	0.202380952380952
YML127W	0	0	0.202037351443124
YMR136W	0	0	0.201694915254237
YHR135C	0	0	0.201353637901861
YBL030C	0	0	0.201342281879195
YDR284C	0	0	0.201342281879195
YNR013C	0	0	0.201342281879195
YKL026C	0	0	0.201342281879195
YDR070C	0	1	0.201342281879195
YDR043C	1	0	0.201342281879195
YBR053C	0	1	0.201342281879195
YFL037W	0	0	0.201005025125628
YML054C	0	0	0.20066889632107
YFL030W	0	0	0.200333889816361
YDR059C	0	0	0.2
YMR197C	0	0	0.199667221297837
YOR386W	0	0	0.199335548172757
YMR092C	0	0	0.199004975124378
YNL200C	0	1	0.199004975124378
YIL051C	0	0	0.198675496688742
YOR360C	0	0	0.198347107438017
YPL247C	0	1	0.198347107438017
YLR241W	0	1	0.198347107438017
YKL039W	0	1	0.198347107438017
YNR035C	0	0	0.198019801980198
YMR296C	0	0	0.197693574958814
YML013W	0	0	0.197368421052632
YGL048C	0	0	0.197068403908795
YIL088C	0	0	0.197068403908795
YPL166W	0	0	0.197068403908795
YGL229C	0	0	0.197068403908795
YCR069W	0	1	0.197068403908795
YMR251W	0	0	0.197068403908795
YDL246C	1	0	0.197068403908795
YOR049C	0	0	0.196747967479675
YPL145C	0	0	0.19645732689211
YNL219C	0	0	0.19645732689211
YPL111W	0	0	0.19645732689211
YDR018C	0	0	0.19645732689211
YLR342W	0	0	0.19645732689211
YJR159W	1	0	0.19645732689211
YBL045C	0	0	0.196141479099678
YDR232W	0	0	0.195826645264847
YGR281W	0	0	0.195512820512821
YDL168W	0	0	0.1952
YLR303W	0	0	0.194888178913738
YKR089C	0	0	0.194577352472089
YOR303W	0	0	0.194267515923567
YAL028W	0	0	0.1939586645469
YPL123C	0	0	0.193650793650794
YOR245C	0	0	0.193343898573693
YEL027W	0	0	0.193037974683544
YNL331C	0	0	0.192733017377567
YER067W	0	1	0.192733017377567
YOR134W	0	0	0.192429022082019
YIL056W	0	0	0.192125984251969
YPL042C	0	0	0.191823899371069
YJL091C	0	0	0.191522762951334
YDL100C	0	0	0.191222570532915
YPL014W	0	1	0.191222570532915
YDR436W	0	0	0.190923317683881
YLR108C	0	1	0.190923317683881
YDR204W	0	0	0.190625
YOR027W	0	0	0.190404797601199
YPR030W	0	0	0.190404797601199
YOL108C	0	0	0.190404797601199
YHL020C	0	0	0.190404797601199
YOL084W	0	1	0.190404797601199
YOL013C	0	0	0.190404797601199
YIR017C	0	0	0.190404797601199
YKL192C	0	0	0.190404797601199
YCR079W	0	0	0.190404797601199
YPR008W	0	0	0.190404797601199
YHL027W	0	0	0.190404797601199
YBL069W	0	0	0.190404797601199
YDR443C	0	0	0.190404797601199
YKR001C	0	0	0.190404797601199
YGL237C	0	0	0.190404797601199
YBL101C	0	0	0.190404797601199
YDR213W	1	0	0.190404797601199
YFL045C	0	0	0.190404797601199
YBR018C	1	0	0.190404797601199
YCR048W	1	0	0.190404797601199
YDR272W	0	0	0.190404797601199
YHR082C	0	0	0.190404797601199
YEL024W	0	0	0.190404797601199
YJL121C	1	0	0.190404797601199
YMR181C	0	1	0.190404797601199
YOL155C	0	0	0.190404797601199
YFR050C	0	0	0.190404797601199
YNL305C	0	1	0.190404797601199
YGR037C	0	0	0.190404797601199
YER129W	1	0	0.190404797601199
YBL099W	0	0	0.190119760479042
YHR028C	0	0	0.1898355754858
YNL183C	0	0	0.18955223880597
YHR195W	0	0	0.189269746646796
YDL048C	0	1	0.189269746646796
YMR140W	0	0	0.188988095238095
YJR155W	0	0	0.188707280832095
YPR165W	0	0	0.188427299703264
YML131W	0	0	0.188148148148148
YDR435C	0	0	0.187869822485207
YMR238W	0	0	0.187592319054653
YGR141W	0	0	0.187315634218289
YEL017W	0	0	0.187134502923977
YBR132C	0	0	0.187134502923977
YDR129C	0	0	0.187134502923977
YOR107W	0	0	0.187134502923977
YDL194W	0	0	0.187134502923977
YOL045W	1	0	0.187134502923977
YNL098C	0	0	0.186861313868613
YHR083W	0	0	0.186588921282799
YGL209W	0	0	0.186317321688501
YFR051C	0	0	0.186046511627907
YCR088W	0	0	0.18577648766328
YDL113C	0	0	0.185507246376812
YHR138C	0	0	0.185238784370478
YER165W	0	0	0.184971098265896
YDR069C	0	0	0.184704184704185
YMR226C	0	0	0.184438040345821
YDR391C	0	1	0.184438040345821
YDL215C	0	0	0.184172661870504
YNL036W	0	0	0.183908045977011
YGR149W	0	1	0.183908045977011
YJL210W	0	0	0.18364418938307
YMR304W	0	0	0.183381088825215
YNL223W	0	0	0.183118741058655
YDR483W	0	0	0.182857142857143
YBR054W	0	1	0.182857142857143
YJL161W	0	1	0.182857142857143
YPR127W	0	1	0.182857142857143
YJL005W	0	0	0.182596291012839
YDL024C	0	0	0.182461103253182
YJL171C	0	1	0.182461103253182
YOR321W	0	0	0.182461103253182
YKL062W	0	0	0.182461103253182
YGL006W	0	0	0.182461103253182
YCR034W	0	0	0.182461103253182
YLR228C	1	0	0.182461103253182
YJL042W	0	0	0.182203389830508
YMR203W	0	0	0.181946403385049
YGR183C	0	0	0.18169014084507
YOR289W	0	1	0.18169014084507
YGR136W	0	1	0.18169014084507
YNL115C	0	1	0.18169014084507
YGL200C	0	0	0.181434599156118
YDL195W	0	0	0.181179775280899
YDR033W	0	1	0.181179775280899
YMR278W	0	1	0.181179775280899
YKL210W	0	0	0.180925666199158
YHR018C	0	0	0.180672268907563
YOR070C	0	0	0.18041958041958
YDR214W	0	0	0.180167597765363
YOL100W	0	0	0.18005540166205
YLR350W	0	0	0.18005540166205
YDL212W	0	0	0.18005540166205
YGR232W	0	0	0.18005540166205
YOR285W	0	1	0.18005540166205
YDR294C	0	0	0.18005540166205
YDR287W	1	0	0.18005540166205
YLR348C	0	0	0.179806362378976
YPR185W	0	0	0.179558011049724
YCL050C	0	0	0.179310344827586
YDR254W	0	0	0.179063360881543
YBL078C	0	0	0.178817056396149
YER130C	0	1	0.178817056396149
YIL113W	0	0	0.178571428571429
YDR533C	0	1	0.178571428571429
YMR029C	0	0	0.178326474622771
YCL038C	0	0	0.178082191780822
YFL021W	0	0	0.177838577291382
YJL143W	0	0	0.177595628415301
YGL252C	0	0	0.177353342428377
YLR297W	0	1	0.177353342428377
YGR143W	0	0	0.177111716621253
YMR307W	0	0	0.17687074829932
YGL038C	0	0	0.176630434782609
YOR138C	0	0	0.176390773405699
YLR249W	0	0	0.176151761517615
YGL045W	0	0	0.175913396481732
YMR070W	0	0	0.175675675675676
YOR028C	0	0	0.175438596491228
YKL100C	0	1	0.175438596491228
YEL058W	0	0	0.175202156334232
YOR031W	0	0	0.174966352624495
YMR114C	0	1	0.174966352624495
YNL144C	0	1	0.174966352624495
YOR117W	0	0	0.174731182795699
YLR192C	0	0	0.174496644295302
YNL074C	0	0	0.17426273458445
YHR026W	0	0	0.174029451137885
YKR067W	0	0	0.17379679144385
YBL043W	0	0	0.173564753004005
YPR113W	0	0	0.173333333333333
YOL122C	0	0	0.173102529960053
YPL006W	0	0	0.172872340425532
YOL135C	0	0	0.172642762284197
YDR007W	0	0	0.172413793103448
YJL053W	0	0	0.172185430463576
YMR271C	0	0	0.171957671957672
YPL179W	0	0	0.171730515191546
YDR085C	0	0	0.171690694626474
YOR137C	0	0	0.171690694626474
YOR332W	0	0	0.171690694626474
YMR195W	0	1	0.171690694626474
YKL064W	0	0	0.171690694626474
YOR204W	0	0	0.171690694626474
YDL072C	0	1	0.171690694626474
YHL032C	1	0	0.171690694626474
YGR292W	0	0	0.171465968586387
YNL159C	0	0	0.171241830065359
YPL196W	0	0	0.171018276762402
YHR194W	0	0	0.170795306388527
YMR150C	0	0	0.170572916666667
YKL080W	0	0	0.170351105331599
YOR197W	0	0	0.17012987012987
YLR340W	0	0	0.169909208819715
YOL165C	0	0	0.169689119170984
YDL027C	0	1	0.169689119170984
YGL180W	0	0	0.169469598965071
YCR011C	0	0	0.169250645994832
YLR286C	0	0	0.169032258064516
YLR132C	0	0	0.168814432989691
YGL053W	0	0	0.168597168597169
YDR536W	0	0	0.168380462724936
YNL197C	0	0	0.16816431322208
YGL161C	0	0	0.167948717948718
YGL047W	0	0	0.16793893129771
YDR027C	0	0	0.16793893129771
YBR112C	0	0	0.16793893129771
YHL024W	0	0	0.16793893129771
YIL050W	0	0	0.16793893129771
YOL032W	1	0	0.16793893129771
YGR201C	0	1	0.16793893129771
YDR003W	0	0	0.167725540025413
YDL193W	0	0	0.16751269035533
YML085C	0	0	0.167300380228137
YKL065C	0	1	0.167300380228137
YGL077C	0	0	0.167088607594937
YJR001W	0	0	0.166877370417193
YPL171C	0	0	0.166666666666667
YFL044C	0	0	0.166456494325347
YJL093C	0	0	0.16624685138539
YPL119C	0	0	0.166037735849057
YOR018W	0	0	0.165829145728643
YOR067C	0	0	0.165621079046424
YLL027W	0	0	0.165413533834586
YLR224W	0	0	0.165206508135169
YIR035C	0	1	0.165206508135169
YDR517W	0	0	0.165
YHR171W	0	0	0.164794007490637
YOR377W	0	0	0.164588528678304
YKL084W	0	0	0.164383561643836
YCR083W	0	0	0.164179104477612
YDR011W	0	0	0.163975155279503
YIR022W	0	0	0.163771712158809
YNL173C	0	0	0.163568773234201
YGR191W	0	0	0.163366336633663
YNL234W	0	0	0.163164400494438
YGL245W	0	0	0.162962962962963
YHR051W	0	0	0.162762022194821
YIL045W	0	0	0.16256157635468
YHR009C	0	1	0.16256157635468
YMR276W	0	0	0.162361623616236
YOL064C	0	0	0.162162162162162
YGR032W	0	0	0.161963190184049
YGL158W	0	0	0.161764705882353
YHR179W	0	1	0.161764705882353
YDL238C	0	0	0.16156670746634
YML012W	0	0	0.161369193154034
YER059W	0	0	0.161172161172161
YKL142W	0	0	0.160975609756098
YIL043C	0	0	0.160779537149817
YIL153W	0	0	0.160583941605839
YFL055W	0	0	0.160388821385176
YLR284C	0	0	0.160194174757282
YEL047C	0	0	0.16
YPR181C	0	0	0.159806295399516
YCR107W	0	0	0.159613059250302
YOR184W	0	0	0.159420289855072
YNL327W	0	0	0.159227985524729
YNL065W	0	0	0.159036144578313
YGR178C	0	0	0.15884476534296
YLR324W	0	0	0.158653846153846
YLR246W	0	0	0.158463385354142
YHR067W	0	0	0.158273381294964
YPL240C	0	0	0.158083832335329
YPL054W	0	1	0.158083832335329
YNL044W	0	0	0.157894736842105
YBR056W	0	1	0.157894736842105
YER020W	0	0	0.157706093189964
YLR058C	0	0	0.157517899761337
YJL100W	0	0	0.157330154946365
YJR091C	0	0	0.157142857142857
YER089C	0	0	0.156956004756243
YOL031C	0	0	0.156769596199525
YLR080W	0	0	0.156583629893238
YGR067C	0	1	0.156583629893238
YDR358W	0	0	0.156398104265403
YOR358W	0	0	0.156213017751479
YGL022W	0	0	0.156028368794326
YLR420W	0	0	0.155844155844156
YMR246W	0	0	0.155660377358491
YLL031C	0	0	0.15547703180212
YLR006C	0	0	0.155294117647059
YKL046C	0	0	0.155111633372503
YPR138C	0	0	0.154929577464789
YCL052C	0	0	0.154747948417351
YBR121C	0	0	0.154566744730679
YPR114W	0	1	0.154566744730679
YGL255W	0	0	0.154385964912281
YFL054C	0	0	0.154205607476636
YEL020C	0	1	0.154205607476636
YJR127C	0	0	0.154025670945158
YHR106W	0	0	0.153846153846154
YIR019C	0	0	0.153667054714785
YOL052C-A	0	0	0.153488372093023
YOR186W	0	1	0.153488372093023
YPL222W	0	1	0.153488372093023
YKL129C	0	0	0.153310104529617
YJL174W	0	0	0.153132250580046
YNL101W	0	0	0.152954808806489
YMR221C	0	1	0.152954808806489
YML058W	0	0	0.152777777777778
YCR044C	0	0	0.152601156069364
YHR004C	0	0	0.152424942263279
YOR023C	0	0	0.152249134948097
YKL034W	0	0	0.152073732718894
YHR037W	0	0	0.151898734177215
YHL021C	0	1	0.151898734177215
YLR347C	0	0	0.151724137931034
YDL245C	0	0	0.151549942594719
YDR123C	0	0	0.151376146788991
YGR010W	0	0	0.151202749140893
YDR005C	0	0	0.151029748283753
YHR132C	0	0	0.150857142857143
YBR010W	0	0	0.150684931506849
YDL052C	0	0	0.150513112884835
YMR237W	0	0	0.150341685649203
YGL167C	0	0	0.150170648464164
YDR423C	0	0	0.150055991041433
YLR144C	0	0	0.150055991041433
YGL137W	0	0	0.150055991041433
YIL135C	0	0	0.150055991041433
YDR330W	0	0	0.150055991041433
YPR191W	0	0	0.150055991041433
YLR201C	0	0	0.150055991041433
YLR242C	1	0	0.150055991041433
YLR107W	0	0	0.150055991041433
YLL050C	0	0	0.150055991041433
YER169W	0	0	0.150055991041433
YMR079W	0	0	0.150055991041433
YDR487C	0	0	0.150055991041433
YGR007W	1	0	0.150055991041433
YBR199W	0	0	0.149888143176734
YDR492W	0	0	0.149720670391061
YJR125C	0	0	0.149553571428571
YNR050C	0	0	0.149386845039019
YJR015W	0	1	0.149386845039019
YIL077C	0	0	0.149220489977728
YKL096W-A	0	0	0.149054505005562
YDR432W	0	0	0.148888888888889
YOR259C	0	0	0.148723640399556
YIR016W	0	1	0.148723640399556
YBR036C	0	0	0.148558758314856
YBR052C	0	1	0.148558758314856
YLL060C	0	0	0.148394241417497
YGL019W	0	0	0.148230088495575
YJR010W	0	0	0.148066298342541
YNL195C	0	1	0.148066298342541
YFL062W	0	1	0.148066298342541
YJL082W	0	1	0.148066298342541
YKR049C	0	1	0.148066298342541
YLR038C	0	0	0.147902869757174
YOR348C	0	0	0.14773980154355
YJL097W	0	0	0.147577092511013
YDR454C	0	0	0.147414741474147
YOR157C	0	0	0.147252747252747
YEL066W	0	0	0.147091108671789
YNL281W	0	0	0.146929824561404
YPL224C	0	0	0.146768893756846
YJL144W	0	0	0.146608315098468
YOR014W	0	0	0.146448087431694
YCR024C-A	0	0	0.146288209606987
YBR280C	0	0	0.14626218851571
YJL128C	0	0	0.14626218851571
YOR054C	0	0	0.14626218851571
YCL028W	0	1	0.14626218851571
YDR434W	0	0	0.14626218851571
YCR010C	0	0	0.14626218851571
YIL036W	0	0	0.14626218851571
YKL187C	0	1	0.14626218851571
YER024W	1	0	0.14626218851571
YJL130C	0	0	0.146103896103896
YMR002W	0	1	0.146103896103896
YGR174C	0	0	0.145945945945946
YBR005W	0	0	0.145788336933045
YLR312C	0	1	0.145788336933045
YLR180W	0	0	0.145631067961165
YMR243C	0	0	0.145474137931034
YPL159C	0	0	0.145317545748116
YML117W	0	0	0.145161290322581
YCR084C	0	0	0.14500537056928
YFL057C	0	0	0.144849785407725
YER095W	0	0	0.144694533762058
YPR176C	0	0	0.144539614561028
YGR101W	0	0	0.144385026737968
YDL181W	0	0	0.144230769230769
YLR370C	0	0	0.144076840981857
YER037W	0	1	0.144076840981857
YNL243W	0	0	0.143923240938166
YHR012W	0	0	0.143769968051118
YOR383C	0	0	0.143617021276596
YER152C	0	1	0.143617021276596
YIL062C	0	0	0.14346439957492
YLR155C	0	0	0.143312101910828
YDL234C	0	0	0.143160127253446
YHR102W	0	0	0.143008474576271
YAL039C	0	0	0.142857142857143
YER021W	0	0	0.142706131078224
YNL073W	0	0	0.142555438225977
YLR219W	0	0	0.142405063291139
YDR319C	0	1	0.142405063291139
YOL071W	0	0	0.142255005268704
YNR007C	0	0	0.142105263157895
YFR024C-A	0	0	0.141955835962145
YGR132C	0	0	0.141806722689076
YER142C	0	0	0.141657922350472
YMR241W	0	0	0.141509433962264
YMR215W	0	1	0.141509433962264
YML124C	0	0	0.141361256544503
YGL126W	0	0	0.141213389121339
YDL159W	0	0	0.141065830721003
YKL168C	0	1	0.141065830721003
YPL189W	0	0	0.140918580375783
YOR382W	0	0	0.140771637122002
YMR302C	0	0	0.140625
YGR028W	0	0	0.14047866805411
YJL219W	0	0	0.140350877192982
YLR328W	0	0	0.140350877192982
YJR133W	0	0	0.140350877192982
YJL079C	0	1	0.140350877192982
YDR425W	0	0	0.140350877192982
YHR143W	0	0	0.140350877192982
YIL065C	0	0	0.140350877192982
YDR354W	0	0	0.140350877192982
YOR047C	1	0	0.140350877192982
YCR067C	0	0	0.14020618556701
YDR476C	0	1	0.14020618556701
YLR116W	0	0	0.140061791967044
YPL214C	0	0	0.139917695473251
YER179W	0	0	0.139773895169579
YGL191W	0	0	0.139630390143737
YHR086W	0	0	0.13953488372093
YLR118C	0	1	0.13953488372093
YDR258C	0	0	0.13953488372093
YBR295W	0	0	0.13953488372093
YER148W	0	0	0.13953488372093
YJR066W	0	0	0.13953488372093
YNL201C	0	0	0.13953488372093
YBR039W	0	0	0.13953488372093
YFL053W	1	0	0.13953488372093
YDR313C	0	0	0.13953488372093
YOR251C	0	1	0.13953488372093
YLL029W	0	1	0.13953488372093
YMR053C	0	0	0.13953488372093
YMR108W	0	0	0.13953488372093
YIL121W	0	0	0.13953488372093
YER098W	0	0	0.13953488372093
YOR163W	0	0	0.13953488372093
YGL082W	0	1	0.13953488372093
YPR157W	0	1	0.13953488372093
YNL231C	1	0	0.13953488372093
YJL151C	0	1	0.13953488372093
YBR241C	0	1	0.13953488372093
YBL005W	0	0	0.139393939393939
YMR020W	0	0	0.139253279515641
YDL093W	0	0	0.139112903225806
YPR073C	0	0	0.138972809667674
YGL051W	0	0	0.138832997987928
YBR035C	0	0	0.138693467336683
YIL006W	0	0	0.13855421686747
YPL015C	0	0	0.138415245737212
YMR107W	0	1	0.138415245737212
YDL243C	0	0	0.138276553106212
YMR041C	0	0	0.138138138138138
YLR203C	0	0	0.138
YDL230W	0	0	0.137862137862138
YML079W	0	1	0.137862137862138
YER079W	0	1	0.137862137862138
YEL052W	0	1	0.137862137862138
YGR042W	0	0	0.137724550898204
YER143W	0	0	0.137587238285145
YGR243W	0	1	0.137587238285145
YPR098C	0	1	0.137587238285145
YOR209C	0	0	0.137450199203187
YFR030W	0	0	0.137313432835821
YJL132W	0	1	0.137313432835821
YOR132W	0	0	0.137176938369781
YPR192W	0	0	0.137040714995035
YNR032W	0	0	0.136904761904762
YPL098C	0	0	0.136769078295342
YDR222W	0	1	0.136769078295342
YGL096W	0	0	0.136633663366337
YIL111W	0	0	0.136498516320475
YDR384C	0	0	0.136363636363636
YEL046C	0	0	0.136229022704837
YNR041C	0	0	0.136094674556213
YJL165C	0	0	0.135960591133005
YCL017C	0	0	0.135826771653543
YLR257W	0	1	0.135826771653543
YER081W	0	0	0.135693215339233
YOR323C	0	0	0.135559921414538
YDR518W	0	0	0.135426889106968
YIL039W	0	0	0.135294117647059
YDL059C	0	0	0.135161606268364
YGL125W	0	0	0.135029354207436
YLR094C	0	0	0.134897360703812
YKL081W	0	0	0.134765625
YGL190C	0	0	0.134634146341463
YHR045W	0	1	0.134634146341463
YJR017C	0	0	0.134502923976608
YAL027W	0	1	0.134502923976608
YML130C	0	0	0.134429400386847
YNL125C	0	0	0.134429400386847
YMR222C	0	1	0.134429400386847
YJR143C	0	0	0.134429400386847
YOL096C	0	0	0.134429400386847
YER038C	0	0	0.134429400386847
YPL088W	0	0	0.134429400386847
YLR121C	0	0	0.134429400386847
YCR105W	1	0	0.134429400386847
YPL230W	0	1	0.134429400386847
YNL236W	0	0	0.134299516908213
YMR322C	0	0	0.134169884169884
YLR209C	0	0	0.13404050144648
YNL208W	0	1	0.13404050144648
YBR162C	0	0	0.133911368015414
YKR014C	0	0	0.133782483156882
YNR026C	0	0	0.133653846153846
YKL073W	0	0	0.133525456292027
YLR208W	0	0	0.133397312859885
YDL015C	0	0	0.13326941514861
YJR095W	0	0	0.133141762452107
YDR006C	0	0	0.133014354066986
YNL264C	0	0	0.132887189292543
YBR222C	0	1	0.132887189292543
YHR075C	0	0	0.132760267430755
YBR078W	0	0	0.13263358778626
YJL146W	0	0	0.132507149666349
YKL124W	0	0	0.132380952380952
YLR240W	0	0	0.132254995242626
YKL094W	0	1	0.132254995242626
YOR316C	0	0	0.13212927756654
YKL162C	0	1	0.13212927756654
YLR099C	0	1	0.13212927756654
YLR390W	0	0	0.132003798670465
YLR211C	0	1	0.132003798670465
YOR162C	0	0	0.131878557874763
YNL003C	0	0	0.13175355450237
YBR203W	0	0	0.131628787878788
YOL055C	0	0	0.131504257332072
YMR123W	0	0	0.131379962192817
YKL013C	0	0	0.131255901794145
YOL048C	0	1	0.131255901794145
YKL159C	0	0	0.131132075471698
YMR056C	0	0	0.131008482563619
YGL198W	0	0	0.130885122410546
YJL166W	0	0	0.130761994355597
YDR127W	0	0	0.130639097744361
YER031C	0	0	0.130516431924883
YGL027C	0	0	0.130393996247655
YER167W	0	0	0.130271790065604
YDR231C	0	0	0.130149812734082
YBL075C	0	0	0.130028063610851
YJR049C	0	0	0.129906542056075
YCR106W	0	0	0.129785247432306
YPR140W	0	0	0.129664179104478
YGL219C	0	0	0.129543336439888
YOR052C	0	1	0.129543336439888
YAL015C	0	0	0.129422718808194
YPR172W	0	1	0.129422718808194
YLR299W	0	0	0.129302325581395
YML121W	0	0	0.129182156133829
YCR017C	0	0	0.129062209842154
YKR052C	0	0	0.128942486085343
YMR258C	0	1	0.128942486085343
YER103W	0	0	0.128822984244671
YLR207W	0	0	0.128794848206072
YIL154C	0	0	0.128794848206072
YDR452W	0	0	0.128794848206072
YLR102C	0	0	0.128794848206072
YDL097C	0	0	0.128794848206072
YDR251W	0	0	0.128794848206072
YGR023W	0	0	0.128794848206072
YPL170W	1	0	0.128794848206072
YBR230C	0	1	0.128794848206072
YKL216W	0	0	0.128676470588235
YOR040W	0	0	0.128558310376492
YEL009C	0	0	0.128440366972477
YOR355W	0	0	0.128322639780018
YHL025W	0	0	0.128205128205128
YCR053W	0	0	0.128087831655993
YLR362W	0	0	0.127970749542962
YIL119C	0	0	0.127853881278539
YDR298C	0	0	0.127737226277372
YNL216W	0	0	0.127620783956244
YAL049C	0	1	0.127620783956244
YMR274C	0	0	0.127504553734062
YDL035C	0	0	0.127388535031847
YPR075C	0	0	0.127272727272727
YIL071C	0	0	0.127157129881926
YBR223C	0	0	0.127041742286751
YKL016C	0	0	0.126926563916591
YDR031W	0	1	0.126926563916591
YGR127W	0	1	0.126926563916591
YOR220W	0	1	0.126926563916591
YML086C	0	0	0.126811594202899
YGL039W	0	0	0.126696832579186
YDL047W	0	0	0.126582278481013
YLR356W	0	1	0.126582278481013
YDR058C	0	0	0.12646793134598
YOR181W	0	0	0.126353790613718
YAL058W	0	0	0.126239855725879
YDR490C	0	0	0.126126126126126
YGR231C	0	0	0.126012601260126
YOL039W	0	0	0.12589928057554
YCL005W	0	1	0.12589928057554
YDL066W	0	0	0.125786163522013
YDL145C	0	0	0.125673249551167
YDL130W-A	0	0	0.125560538116592
YOR351C	0	0	0.125448028673835
YKL093W	0	0	0.125335720680394
YIR001C	0	0	0.125223613595707
YDL214C	0	0	0.125111706881144
YDL224C	0	0	0.125
YDR335W	0	0	0.124888492417484
YFR033C	0	0	0.124777183600713
YOL097C	0	0	0.1246660730187
YOR292C	0	1	0.1246660730187
YLR361C	0	0	0.124555160142349
YHR160C	0	0	0.124444444444444
YOL083W	0	1	0.124444444444444
YFL056C	0	0	0.124333925399645
YHR097C	0	1	0.124333925399645
YOR338W	0	0	0.124223602484472
YNL277W	0	0	0.124113475177305
YLR098C	0	0	0.12400354295837
YIL034C	0	0	0.123893805309735
YJL107C	0	1	0.123893805309735
YER072W	0	0	0.123784261715296
YJL221C	0	1	0.123784261715296
YHR199C	0	1	0.123784261715296
YMR068W	0	0	0.123674911660777
YFR052W	0	0	0.123565754633716
YPL137C	0	0	0.123456790123457
YEL040W	0	0	0.123348017621145
YLR375W	0	1	0.123348017621145
YBR037C	0	0	0.123263888888889
YPL106C	0	0	0.123263888888889
YOL058W	0	0	0.123263888888889
YLR034C	0	0	0.123263888888889
YLR130C	0	0	0.123263888888889
YPL003W	0	0	0.123263888888889
YNL323W	0	0	0.123263888888889
YHR034C	0	0	0.123263888888889
YBL102W	0	0	0.123263888888889
YGL238W	0	0	0.123263888888889
YJR036C	0	0	0.123263888888889
YNL199C	1	0	0.123263888888889
YGR205W	0	1	0.123263888888889
YGR250C	0	1	0.123263888888889
YGR048W	0	0	0.123263888888889
YBL040C	0	0	0.123263888888889
YDR233C	0	1	0.123263888888889
YKL068W	0	0	0.123263888888889
YCR008W	0	0	0.123263888888889
YHR046C	1	0	0.123263888888889
YML029W	0	0	0.123156981786644
YBR248C	0	0	0.123050259965338
YDR100W	0	0	0.122943722943723
YHL030W	0	0	0.122837370242215
YAL034C	0	1	0.122837370242215
YML035C	0	0	0.122731201382887
YNL287W	0	0	0.122625215889465
YOR036W	0	0	0.122519413287317
YDL081C	0	0	0.122413793103448
YKL161C	0	1	0.122413793103448
YDR388W	0	0	0.122308354866494
YLR048W	0	0	0.122203098106713
YBR287W	0	1	0.122203098106713
YJR156C	0	0	0.122098022355976
YJR131W	0	0	0.121993127147766
YER158C	0	1	0.121993127147766
YJL057C	0	1	0.121993127147766
YGL013C	0	0	0.121888412017167
YGL067W	0	0	0.121783876500858
YKL211C	0	0	0.121679520137104
YIL094C	0	0	0.121575342465753
YJR013W	0	0	0.121471343028229
YCL042W	0	1	0.121471343028229
YLR216C	0	0	0.121367521367521
YDR084C	0	0	0.121263877028181
YLR075W	0	0	0.121160409556314
YLR390W-A	0	0	0.121057118499574
YFL005W	0	0	0.120954003407155
YKR018C	0	1	0.120954003407155
YGL181W	0	0	0.120879120879121
YOR307C	0	0	0.120879120879121
YDR173C	0	0	0.120879120879121
YNL014W	0	0	0.120879120879121
YPL046C	0	0	0.120879120879121
YMR087W	0	0	0.120879120879121
YKL010C	0	0	0.120879120879121
YDR270W	0	0	0.120879120879121
YIL087C	0	1	0.120879120879121
YHR079C	1	0	0.120879120879121
YPL234C	0	0	0.120777027027027
YKR088C	0	0	0.120675105485232
YJL117W	0	0	0.120573355817875
YLR346C	0	0	0.120471777590564
YNR031C	0	0	0.12037037037037
YHL026C	0	1	0.12037037037037
YGR077C	0	0	0.12026913372582
YLR436C	0	0	0.120168067226891
YJL016W	0	1	0.120168067226891
YOR363C	0	0	0.120067170445004
YPR081C	0	0	0.11996644295302
YLR043C	0	0	0.119865884325231
YDR261C	0	0	0.119765494137353
YBR050C	0	0	0.119665271966527
YLR250W	0	0	0.119601328903654
YIR018W	0	0	0.119601328903654
YPR193C	0	0	0.119601328903654
YLR079W	0	0	0.119601328903654
YGR258C	0	0	0.119601328903654
YDL131W	0	0	0.119601328903654
YNL052W	0	0	0.119601328903654
YFR003C	0	0	0.119601328903654
YDR511W	1	0	0.119601328903654
YML031W	0	0	0.119502074688797
YLR254C	0	0	0.119402985074627
YMR116C	0	0	0.11930405965203
YOR329C	0	0	0.119205298013245
YBR302C	0	1	0.119205298013245
YGL141W	0	0	0.119106699751861
YDL142C	0	0	0.11900826446281
YJL001W	0	0	0.118909991742362
YDR404C	0	0	0.118811881188119
YER063W	0	0	0.118713932399011
YCR002C	0	0	0.118616144975288
YFR025C	0	0	0.118518518518519
YOR237W	0	0	0.118421052631579
YER144C	0	0	0.118323746918652
YDR046C	0	0	0.118226600985222
YDR188W	0	0	0.118129614438064
YGR295C	0	1	0.118129614438064
YGR167W	0	0	0.118032786885246
YDR400W	0	0	0.117936117936118
YKR011C	0	1	0.117936117936118
YMR216C	0	0	0.117839607201309
YIL048W	0	0	0.117743254292723
YMR196W	0	1	0.117743254292723
YGR193C	0	0	0.117647058823529
YLR090W	0	0	0.117551020408163
YKL019W	0	0	0.117455138662316
YAL007C	0	0	0.117359413202934
YHR002W	0	0	0.117263843648208
YDR519W	0	1	0.117263843648208
YCL045C	0	1	0.117263843648208
YGL234W	0	0	0.117168429617575
YDR512C	0	0	0.117073170731707
YKL024C	0	0	0.11697806661251
YDL007W	0	0	0.116883116883117
YHR216W	0	0	0.116788321167883
YNL321W	0	1	0.116788321167883
YLR096W	0	0	0.116693679092382
YLL058W	0	0	0.116599190283401
YLR447C	0	0	0.116504854368932
YOL111C	0	0	0.116410670978173
YGL091C	0	0	0.116316639741519
YNL031C	0	0	0.116222760290557
YMR088C	0	0	0.116129032258065
YIL090W	0	0	0.116035455278002
YGL054C	0	0	0.115942028985507
YBR086C	0	0	0.115848753016895
YDR182W	0	0	0.115755627009646
YOR062C	0	1	0.115755627009646
YBL049W	0	1	0.115755627009646
YNL168C	0	1	0.115755627009646
YLR149C	0	1	0.115755627009646
YMR199W	0	0	0.11566265060241
YGL162W	0	0	0.115569823434992
YKR093W	0	0	0.115477145148356
YKR050W	0	0	0.115384615384615
YNL167C	0	0	0.11529223378703
YKL175W	0	0	0.1152
YKL139W	0	0	0.115107913669065
YDR306C	0	0	0.115015974440895
YPR103W	0	0	0.114924181963288
YGR262C	0	0	0.114832535885167
YBR028C	0	1	0.114832535885167
YMR120C	0	0	0.114741035856574
YMR035W	0	0	0.114715189873418
YJL101C	0	0	0.114715189873418
YER163C	0	1	0.114715189873418
YNL042W	0	0	0.114715189873418
YML092C	0	0	0.114715189873418
YML022W	0	0	0.114715189873418
YER168C	0	0	0.114715189873418
YGL187C	0	0	0.114715189873418
YBR158W	0	0	0.114715189873418
YDR262W	0	1	0.114715189873418
YHR044C	1	0	0.114715189873418
YIL122W	0	0	0.114624505928854
YPL078C	0	0	0.114533965244866
YCR026C	0	0	0.114443567482242
YDL132W	0	0	0.114353312302839
YOR063W	0	0	0.114263199369582
YJL212C	0	0	0.114173228346457
YJL088W	0	0	0.114083398898505
YIR041W	0	0	0.113993710691824
YMR281W	0	0	0.113904163393559
YHR110W	0	0	0.1138147566719
YGR288W	0	0	0.113725490196078
YKL165C	0	0	0.113636363636364
YER133W	0	0	0.113547376664056
YPL147W	0	0	0.113458528951487
YFL025C	0	0	0.113369820172009
YBR093C	0	0	0.11328125
YHR001W-A	0	0	0.113192818110851
YJR016C	0	0	0.113104524180967
YEL070W	0	1	0.113104524180967
YML006C	0	0	0.113016367887763
YNR075W	0	0	0.112928348909657
YMR038C	0	0	0.11284046692607
YOR125C	0	0	0.112828438948995
YLL001W	0	0	0.112828438948995
YGL020C	0	0	0.112828438948995
YOR241W	0	0	0.112828438948995
YGL225W	0	0	0.112828438948995
YDR236C	0	0	0.112828438948995
YPL232W	0	0	0.112828438948995
YPL218W	0	0	0.112828438948995
YLR189C	1	0	0.112828438948995
YDL004W	0	0	0.112741312741313
YNL093W	0	0	0.112654320987654
YDR302W	0	0	0.112567463377024
YMR210W	0	0	0.112480739599384
YNL020C	0	0	0.112394149345651
YDR525W-A	0	1	0.112394149345651
YLR191W	0	0	0.112307692307692
YHL036W	0	0	0.112221368178324
YDR394W	0	0	0.112135176651306
YPL084W	0	0	0.112049117421335
YGL065C	0	0	0.111963190184049
YAL030W	0	0	0.111877394636015
YDR221W	0	0	0.111791730474732
YDR169C	0	1	0.111791730474732
YER174C	0	0	0.111706197398623
YDR034C	0	0	0.111620795107034
YGR124W	0	0	0.111535523300229
YJR090C	0	0	0.111450381679389
YKL171W	0	0	0.111365369946606
YGL249W	0	0	0.111280487804878
YDR264C	0	0	0.111195734958111
YGR130C	0	1	0.111195734958111
YJL163C	0	1	0.111195734958111
YFR021W	0	0	0.111111111111111
YFL022C	0	0	0.111026615969582
YOR362C	0	0	0.110942249240122
YPR198W	0	0	0.11085801063022
YFL029C	0	0	0.110773899848255
YAL031C	0	0	0.110689916603487
YGL134W	0	0	0.110606060606061
YOR172W	0	0	0.110522331566995
YGR080W	0	0	0.110438729198185
YEL013W	0	0	0.110355253212396
YJR035W	0	0	0.110271903323263
YNL180C	0	0	0.110188679245283
YKL015W	0	0	0.110105580693816
YPL037C	0	0	0.110022607385079
YOR372C	0	0	0.109939759036145
YDL233W	0	1	0.109939759036145
YNL257C	0	0	0.109857035364936
YGR287C	0	1	0.109857035364936
YNL220W	0	0	0.109774436090226
YOR152C	0	1	0.109774436090226
YOL117W	0	0	0.10969196093163
YLR429W	0	0	0.10960960960961
YBL007C	0	0	0.109527381845461
YDR318W	0	0	0.109445277361319
YHR200W	0	0	0.10936329588015
YGR249W	0	0	0.109281437125749
YIL011W	0	1	0.109281437125749
YHR176W	0	0	0.109199700822737
YER086W	0	0	0.109118086696562
YGL098W	0	0	0.109036594473488
YOL089C	0	0	0.108955223880597
YLR421C	0	0	0.108873974645787
YJL047C	0	0	0.108792846497765
YGR155W	0	0	0.108711839166046
YOR246C	0	1	0.108711839166046
YJL066C	0	1	0.108711839166046
YGR277C	0	0	0.108630952380952
YMR006C	0	0	0.108550185873606
YGR038W	0	0	0.108469539375929
YJR150C	0	0	0.108389012620638
YMR313C	0	0	0.108308605341246
YPR079W	0	0	0.108228317272053
YGR112W	0	0	0.108148148148148
YLR363C	0	0	0.108068097705403
YMR023C	0	0	0.107988165680473
YHR198C	0	1	0.107988165680473
YBR249C	0	0	0.107908351810791
YMR314W	0	0	0.107828655834564
YIL061C	0	0	0.107749077490775
YOR370C	0	0	0.107669616519174
YDL199C	0	1	0.107669616519174
YKL071W	0	1	0.107669616519174
YDL089W	0	1	0.107669616519174
YLR093C	0	0	0.10759027266028
YNL202W	0	0	0.107511045655376
YDR238C	0	0	0.107431935246505
YJR040W	0	0	0.107352941176471
YBR089C-A	0	0	0.107274063188832
YBR208C	0	0	0.1071953010279
YAR033W	0	0	0.107116654438738
YJL095W	0	0	0.107038123167155
YBR147W	0	1	0.107038123167155
YNL026W	0	0	0.106959706959707
YDL182W	0	0	0.10688140556369
YDR275W	0	1	0.10688140556369
YBR243C	0	0	0.10680321872714
YFL038C	0	0	0.10672514619883
YDR486C	0	0	0.106647187728269
YLR011W	0	0	0.106569343065693
YBR016W	0	0	0.106491611962071
YDR079W	0	0	0.106413994169096
YMR054W	0	0	0.106336489439184
YIL116W	0	0	0.106259097525473
YDR503C	0	0	0.106181818181818
YJL094C	0	0	0.106104651162791
YDL090C	0	0	0.106027596223675
YDL042C	0	0	0.105950653120464
YDR022C	0	0	0.105873821609862
YJR130C	0	0	0.105797101449275
YPL076W	0	0	0.105720492396814
YGR241C	0	0	0.105643994211288
YHR101C	0	0	0.105567606652205
YPR145W	0	0	0.105491329479769
YHR175W	0	0	0.105415162454874
YGL011C	0	0	0.105339105339105
YOL049W	0	0	0.105263157894737
YBR284W	0	0	0.105187319884726
YFL010C	0	1	0.105187319884726
YPL049C	0	0	0.105111591072714
YJR051W	0	0	0.105035971223022
YDR196C	0	0	0.104960460100647
YNL291C	0	0	0.104885057471264
YKL053C-A	0	0	0.10480976310122
YIL083C	0	0	0.104734576757532
YPL165C	0	1	0.104734576757532
YMR148W	0	1	0.104734576757532
YHL028W	0	0	0.104659498207885
YDL144C	0	1	0.104659498207885
YML055W	0	0	0.10458452722063
YNL332W	0	0	0.104509663564782
YPR004C	0	1	0.104509663564782
YPL186C	0	1	0.104509663564782
YIL105C	0	0	0.104434907010014
YJL192C	0	0	0.104360257326662
YDL103C	0	0	0.104285714285714
YER134C	0	1	0.104285714285714
YKL195W	0	0	0.104211277658815
YNL046W	0	0	0.104181431608788
YLR423C	0	0	0.104181431608788
YPL260W	0	1	0.104181431608788
YKL201C	0	0	0.104181431608788
YFL048C	0	0	0.104181431608788
YNL006W	0	0	0.104181431608788
YMR036C	0	0	0.104181431608788
YCR102C	0	0	0.104181431608788
YAR027W	0	1	0.104181431608788
YOR011W	0	0	0.104181431608788
YDR382W	0	0	0.104181431608788
YHR123W	1	0	0.104181431608788
YIL172C	0	1	0.104181431608788
YFL016C	0	0	0.104107648725212
YJR158W	0	0	0.104033970276008
YDL244W	0	0	0.103960396039604
YNL209W	0	0	0.103886925795053
YJL039C	0	0	0.103859649122807
YNL242W	0	0	0.103859649122807
YCR081W	0	0	0.103859649122807
YDR063W	0	1	0.103859649122807
YHR073W	0	0	0.103859649122807
YNR033W	0	0	0.103859649122807
YBL058W	0	0	0.103859649122807
YGL044C	0	0	0.103859649122807
YPL018W	0	0	0.103859649122807
YER052C	0	0	0.103859649122807
YDL055C	1	0	0.103859649122807
YDL025C	0	1	0.103859649122807
YKL007W	0	0	0.103786816269285
YJL055W	0	1	0.103786816269285
YLR446W	0	1	0.103786816269285
YAL053W	0	0	0.103714085494043
YNL094W	0	0	0.103641456582633
YHR049W	0	1	0.103641456582633
YDL088C	0	0	0.103568929321204
YOR113W	0	0	0.103496503496503
YPL163C	0	0	0.103424178895877
YDL138W	0	0	0.103351955307263
YLR142W	0	0	0.103279832519191
YDL149W	0	0	0.103207810320781
YKL179C	0	0	0.103135888501742
YJR161C	0	1	0.103135888501742
YDR202C	0	0	0.103064066852368
YDR296W	0	0	0.102992345163535
YLR089C	0	1	0.102992345163535
YNL131W	0	0	0.102920723226704
YGL221C	0	1	0.102920723226704
YGR261C	0	0	0.102849200833912
YJR078W	0	0	0.102777777777778
YMR262W	0	1	0.102777777777778
YDR523C	0	0	0.102706453851492
YOR215C	0	1	0.102706453851492
YBL050W	0	0	0.102635228848821
YGR267C	0	0	0.102564102564103
YGL233W	0	0	0.102493074792244
YMR184W	0	0	0.10242214532872
YOL062C	0	0	0.102351313969571
YLR273C	0	0	0.102280580511403
YER107C	0	0	0.102209944751381
YPR155C	0	0	0.102139406487233
YGR144W	0	0	0.102068965517241
YEL073C	0	1	0.102068965517241
YER017C	0	0	0.101998621640248
YER171W	0	0	0.101928374655647
YOL148C	0	0	0.101858224363386
YGL056C	0	1	0.101858224363386
YLR256W	0	0	0.101788170563961
YPL095C	0	0	0.101718213058419
YMR072W	0	0	0.101648351648352
YNR008W	0	0	0.101578586135896
YDL106C	0	0	0.101508916323731
YML059C	0	0	0.101439342015079
YGR040W	0	0	0.101369863013699
YGR092W	0	0	0.101300479123888
YPR066W	0	0	0.101231190150479
YDL101C	0	0	0.101161995898838
YDL190C	0	0	0.101092896174863
YLR220W	0	0	0.101023890784983
YOL125W	0	0	0.100954979536153
YDR314C	0	0	0.100886162235855
YKR099W	0	0	0.100817438692098
YLR223C	0	0	0.10074880871341
YLR355C	0	0	0.100680272108844
YPR199C	0	0	0.100611828687967
YFL042C	0	1	0.100611828687967
YER040W	0	0	0.10054347826087
YOR007C	0	0	0.100475220638153
YEL041W	0	0	0.100407055630936
YGR055W	0	0	0.100338983050847
YDR531W	0	0	0.100271002710027
YML043C	0	0	0.100203114421124
YPL153C	0	0	0.100135317997294
YDL229W	0	0	0.100067613252197
YNL270C	0	0	0.1
YFL017C	0	0	0.099932478055368
YOR008C	0	0	0.0998650472334683
YPR024W	0	0	0.0997977073499663
YGL087C	0	0	0.0997304582210243
YNL336W	0	1	0.0997304582210243
YGL250W	0	1	0.0997304582210243
YDR301W	0	0	0.0996632996632997
YOL051W	0	0	0.0995962314939435
YGL010W	0	1	0.0995962314939435
YJR152W	0	0	0.0995292535305985
YER013W	0	0	0.0994623655913978
YMR021C	0	0	0.0993955674949631
YPL131W	0	0	0.0993288590604027
YPR108W	0	0	0.0992622401073105
YAL063C	0	0	0.0991957104557641
YJL103C	0	0	0.0991292699263228
YHR050W	0	0	0.0990629183400268
YNL064C	0	0	0.0989966555183946
YDR062W	0	0	0.0989304812834225
YKL184W	0	0	0.0988643954575818
YGR184C	0	0	0.0987983978638184
YAR031W	0	0	0.0987324883255504
YGL215W	0	0	0.0986666666666667
YOR249C	0	0	0.0986009327115256
YDL207W	0	0	0.0985352862849534
YPL227C	0	0	0.0984697272122422
YLR173W	0	1	0.0984697272122422
YHR178W	0	0	0.0984042553191489
YPL140C	0	0	0.0983388704318937
YDR039C	0	0	0.098273572377158
YNL267W	0	0	0.0982083609820836
YMR071C	0	0	0.0981432360742706
YFR008W	0	0	0.098078197481776
YPL274W	0	0	0.0980132450331126
YNL334C	0	0	0.0979483785572469
YHL031C	0	0	0.0978835978835979
YBR269C	0	1	0.0978835978835979
YAL008W	0	1	0.0978835978835979
YPR161C	0	0	0.0978189028420357
YDR329C	0	0	0.0977542932628798
YLR395C	0	0	0.0976897689768977
YOR227W	0	1	0.0976897689768977
YER034W	0	1	0.0976897689768977
YPR040W	0	0	0.0976253298153034
YKR043C	0	1	0.0976253298153034
YDR456W	0	0	0.0975609756097561
YER090W	0	0	0.0974967061923584
YJL106W	0	0	0.097432521395655
YOL116W	0	0	0.0973684210526316
YPL094C	0	0	0.0973220117570216
YOL156W	0	0	0.0973220117570216
YHR181W	0	0	0.0973220117570216
YER175C	0	1	0.0973220117570216
YNL012W	0	0	0.0973220117570216
YDR305C	0	0	0.0973220117570216
YNR052C	0	0	0.0973220117570216
YOR388C	0	0	0.0973220117570216
YOL138C	0	0	0.0973220117570216
YJR106W	0	0	0.0973220117570216
YLR179C	0	1	0.0973220117570216
YPR159W	0	0	0.0973220117570216
YKL048C	1	0	0.0973220117570216
YOR371C	0	0	0.0972584856396867
YGL197W	0	0	0.0971950424005218
YNR073C	0	1	0.0971950424005218
YMR191W	0	1	0.0971950424005218
YOR337W	0	0	0.0971316818774446
YPL256C	0	0	0.0970684039087948
YDL017W	0	0	0.0970052083333333
YER105C	0	0	0.0969420949902407
YLL009C	0	0	0.0968790637191157
YJL041W	0	0	0.096816114359974
YGR263C	0	1	0.096816114359974
YKL206C	0	0	0.0967532467532468
YDL141W	0	0	0.0966904607397794
YLR194C	0	0	0.0966277561608301
YNL333W	0	0	0.0965651328580687
YJR132W	0	0	0.0965025906735751
YGL172W	0	0	0.0964401294498382
YOL113W	0	0	0.0963777490297542
YDR350C	0	0	0.0963154492566257
YGL130W	0	0	0.0962532299741602
YPL271W	0	0	0.0961910910264687
YNL142W	0	0	0.0961290322580645
YMR305C	0	0	0.096067053513862
YOR198C	0	0	0.0960051546391753
YGL004C	0	0	0.0959433354797167
YML099C	0	0	0.0958815958815959
YOR352W	0	1	0.0958815958815959
YFL052W	0	1	0.0958815958815959
YDR448W	0	0	0.0958199356913183
YGL016W	0	0	0.0957583547557841
YOR356W	0	0	0.0956968529222865
YPR111W	0	0	0.0956354300385109
YLR160C	0	0	0.0955740859525337
YMR284W	0	0	0.0955128205128205
YLR426W	0	0	0.0954516335682255
YIL074C	0	0	0.0953905249679898
YGL166W	0	0	0.0953294945617402
YER064C	0	0	0.0952685421994885
YGR026W	0	1	0.0952685421994885
YDR333C	0	1	0.0952685421994885
YPR003C	0	1	0.0952685421994885
YKR038C	0	0	0.0952076677316294
YHR108W	0	0	0.09514687100894
YOR328W	0	0	0.0950861518825782
YJL020C	0	0	0.0950255102040816
YOR069W	0	0	0.0949649458253665
YNR071C	0	1	0.0949649458253665
YGL184C	0	0	0.0949044585987261
YJR107W	0	1	0.0949044585987261
YDR164C	0	0	0.09484404837683
YDL049C	0	0	0.0947837150127226
YLR119W	0	0	0.094723458359822
YJL198W	0	0	0.0946632782719187
YPR006C	0	0	0.0946031746031746
YOL040C	0	0	0.0945431472081218
YGL036W	0	1	0.0945431472081218
YLR271W	0	1	0.0945431472081218
YIR007W	0	1	0.0945431472081218
YLR226W	0	0	0.0944831959416614
YLR368W	0	0	0.0944233206590621
YGL206C	0	0	0.0943635212159595
YKL204W	0	0	0.0943037974683544
YHR047C	0	0	0.0942441492726123
YCR018C	0	0	0.0941845764854614
YJL078C	0	1	0.0941845764854614
YNL085W	0	0	0.0941250789639924
YDL218W	0	1	0.0941250789639924
YDR387C	0	1	0.0941250789639924
YLR266C	0	0	0.0940656565656566
YDR206W	0	0	0.094006309148265
YDR132C	0	1	0.094006309148265
YPL164C	0	0	0.093984962406015
YPL010W	0	0	0.093984962406015
YBR150C	0	1	0.093984962406015
YBR212W	0	0	0.093984962406015
YHR098C	0	0	0.093984962406015
YNL300W	0	1	0.093984962406015
YBL071W-A	0	0	0.093984962406015
YLR158C	0	0	0.093984962406015
YMR178W	0	1	0.093984962406015
YLR136C	0	0	0.093984962406015
YCL026C-A	0	0	0.093984962406015
YJR126C	0	0	0.093984962406015
YIR039C	0	1	0.093984962406015
YDR463W	0	0	0.093984962406015
YLR020C	1	0	0.093984962406015
YDR142C	0	0	0.0939261114589856
YLR060W	0	0	0.0938673341677096
YPR147C	0	1	0.0938673341677096
YAL068C	0	0	0.0938086303939962
YHR071W	0	0	0.09375
YLR150W	0	0	0.0936914428482199
YBR017C	0	0	0.0936329588014981
YDR419W	0	0	0.0935745477230193
YPL139C	0	0	0.0935162094763092
YOL073C	0	1	0.0935162094763092
YHR116W	0	0	0.0934579439252336
YDR191W	0	0	0.0933997509339975
YFR004W	0	0	0.0933416303671437
YDR205W	0	0	0.0932835820895522
YGL192W	0	0	0.0932256059664388
YOR128C	0	0	0.093167701863354
YLL013C	0	0	0.0931098696461825
YDL020C	0	0	0.0930521091811414
YGL028C	0	0	0.0929944203347799
YKL166C	0	0	0.0929368029739777
YPR093C	0	0	0.0928792569659443
YML072C	0	1	0.0928792569659443
YOR219C	0	0	0.0928217821782178
YEL059C-A	0	0	0.0927643784786642
YIR028W	0	0	0.0927070457354759
YER101C	0	1	0.0927070457354759
YOL065C	0	0	0.0926497838171711
YCR076C	0	1	0.0926497838171711
YDR092W	0	0	0.0925925925925926
YLL057C	0	0	0.0925354719309068
YKL190W	0	0	0.092478421701603
YJR120W	0	0	0.0924214417744917
YPR005C	0	0	0.0923645320197044
YJL102W	0	0	0.0923076923076923
YGR097W	0	0	0.0922509225092251
YCR009C	0	0	0.0921942224953903
YKL121W	0	1	0.0921942224953903
YGL002W	0	0	0.0921375921375921
YEL038W	0	1	0.0921375921375921
YLR260W	0	0	0.0920810313075506
YMR316W	0	0	0.0920245398773006
YMR298W	0	0	0.0919681177191907
YKL149C	0	0	0.0919117647058824
YGL105W	0	0	0.091855480710349
YER014W	0	0	0.0917992656058751
YEL051W	0	0	0.0917431192660551
YJL154C	0	0	0.0916870415647922
YHR177W	0	1	0.0916870415647922
YPL127C	0	0	0.0916310323762981
YLR046C	0	1	0.0916310323762981
YFL028C	0	0	0.0915750915750916
YNL247W	0	0	0.0915192190359976
YLR018C	0	0	0.0914634146341463
YFL036W	0	0	0.0914076782449726
YLR088W	0	0	0.0913520097442144
YEL001C	0	1	0.0913520097442144
YFR029W	0	0	0.0912964090079124
YHR055C	0	0	0.0912408759124088
YKL001C	0	0	0.0911854103343465
YKL002W	0	0	0.0911300121506683
YGR036C	0	0	0.0910746812386157
YHR068W	0	0	0.0910194174757282
YDL198C	0	0	0.0909642207398423
YOR035C	0	0	0.0909090909090909
YOR009W	0	1	0.0909090909090909
YGR213C	0	0	0.0908540278619019
YOR161C	0	1	0.0908540278619019
YNL289W	0	0	0.0907990314769976
YBR014C	0	1	0.0907990314769976
YOL107W	0	1	0.0907990314769976
YLR001C	0	1	0.0907990314769976
YAR042W	0	0	0.0907441016333938
YBL041W	0	0	0.090689238210399
YLR418C	0	0	0.0906344410876133
YPL082C	0	0	0.0905797101449275
YDR253C	0	0	0.0905250452625226
YDL053C	0	1	0.0905250452625226
YGR197C	0	0	0.0904704463208685
YMR102C	0	1	0.0904704463208685
YER094C	0	0	0.0904159132007233
YBR015C	0	0	0.0903614457831325
YNL027W	0	0	0.0903070439494281
YJL206C	0	1	0.0903070439494281
YPL133C	0	0	0.0902527075812274
YGL196W	0	1	0.0902527075812274
YJR062C	0	0	0.090198436560433
YBR059C	0	0	0.0901442307692308
YKR098C	0	1	0.0901442307692308
YGL123W	0	0	0.0900900900900901
YPR067W	0	0	0.0900360144057623
YPL023C	0	0	0.0899820035992801
YML052W	0	0	0.0899280575539568
YIL023C	0	0	0.0898741761533853
YLR293C	0	0	0.0898203592814371
YDR145W	0	0	0.0897666068222621
YJL110C	0	0	0.0897129186602871
YIL145C	0	0	0.0896592946802152
YNL066W	0	0	0.0896057347670251
YER162C	0	0	0.0895522388059701
YMR244C-A	0	1	0.0895522388059701
YPL110C	0	0	0.0894988066825776
YJR010C-A	0	0	0.0894454382826476
YLR181C	0	0	0.0893921334922527
YDR534C	0	0	0.0893388921977367
YIL120W	0	0	0.0892857142857143
YHR128W	0	0	0.0892325996430696
YNR067C	0	0	0.089179548156956
YJL083W	0	0	0.089126559714795
YMR153W	0	0	0.0890736342042755
YDR292C	0	0	0.0890207715133531
YIL075C	0	0	0.0889679715302491
YPR022C	0	1	0.0889679715302491
YPR023C	0	0	0.0889152341434499
YNR014W	0	1	0.0889152341434499
YBR076W	0	0	0.0888625592417062
YDR437W	0	0	0.0888235294117647
YNR060W	0	0	0.0888235294117647
YIL007C	0	0	0.0888235294117647
YHL002W	0	0	0.0888235294117647
YHR057C	0	1	0.0888235294117647
YKL194C	0	0	0.0888235294117647
YER042W	0	0	0.0888235294117647
YER124C	0	0	0.0888235294117647
YER033C	0	1	0.0888235294117647
YPR086W	0	0	0.0888235294117647
YIL055C	0	1	0.0888235294117647
YFL058W	0	0	0.0888235294117647
YIL073C	0	0	0.0888235294117647
YJR021C	0	0	0.0888235294117647
YPL201C	1	0	0.0888235294117647
YLR265C	0	0	0.0887713109935332
YGR223C	0	1	0.0887713109935332
YEL007W	0	1	0.0887713109935332
YGR199W	0	0	0.0887191539365452
YJR119C	0	0	0.088667058132707
YOR003W	0	0	0.0886150234741784
YJL185C	0	1	0.0886150234741784
YKL207W	0	1	0.0886150234741784
YLR432W	0	0	0.0885630498533724
YPL152W	0	0	0.0885111371629543
YDL205C	0	0	0.0884592852958407
YKL197C	0	0	0.0884074941451991
YMR004W	0	0	0.0883557636044471
YLR417W	0	0	0.0883040935672515
YGR066C	0	1	0.0883040935672515
YLR440C	0	0	0.0882524839275278
YCR030C	0	1	0.0882524839275278
YKL189W	0	0	0.0882009345794393
YGR237C	0	1	0.0882009345794393
YPL059W	0	0	0.0881494454173964
YGR198W	0	0	0.088098016336056
YNL283C	0	0	0.0880466472303207
YEL069C	0	0	0.087995337995338
YPL270W	0	0	0.0879440885264997
YAL055W	0	0	0.0878928987194412
YKL104C	0	0	0.0878417684700407
YGR163W	0	0	0.0877906976744186
YLR157C	0	0	0.0877396862289367
YBR128C	0	0	0.0876887340301974
[truncated: 3,790 more rows]
